# Supplementary material for: Characterization of interfragmentary motion associated with common osteosynthesis devices for rat fracture healing studies
Source: PLoS One. 2017 Apr 28;12(4):e0176735. doi: 10.1371/journal.pone.0176735 (PMC5409164; doi:10.1371/journal.pone.0176735)
Supplement: S1 Dataset — (ZIP) [file pone.0176735.s001.zip › S1_Dataset/RatExFix/Specimen05/FIX-EX_05Y.txt]

%Tester: Sukopp Matthias
%Projekt: 
%Zeit: 11.03.2015 15:20:14
%Dateipfad: D:\Messungen\Fixator\Measurements\Fixator_20150311.txt
%Kommentar: FIX-EX_05-Y
%VI Version: D:\LVProjekte\Fixator\HauptVI\Fixator_v0.12.vi
%Virtueller Drehpunkt: 	0,0000	0,0000	0,0000
%Sensor zu Hexapod (Mitte): 	0,000000	0,000000	-26,500000
%Sensor zu Hexapod Trans (Mitte): 	-0,500000	-0,866025	0,000000	-0,866025	0,500000	0,000000	0,000000	0,000000	1,000000
%Hexapod zu Labor (Mitte): 	0,749968	3,248858	-0,175987
%Hexapod zu Labor Trans (Mitte): 	0,999873	0,007023	-0,014282	-0,006964	0,999967	0,004167	0,014311	-0,004067	0,999889
%Labor zu CR (Mitte): 	0,000000	0,000000	78,500000
%Labor zu CR Trans (Mitte): 	1,000000	0,000000	0,000000	0,000000	1,000000	0,000000	0,000000	0,000000	1,000000
%Zentrum Sensormasse: 	0,000000	0,000000	2,000000
%Sensormasse: 	200,000000E-3
--------------------------------------------------
Time	X	Y	Z	U	V	W	Exp_ Fx	Exp_ Fy	Exp_ Fz	Exp_ Mx	Exp_ My	Exp_ Mz	Sen_ Fx	Sen_ Fy	Sen_ Fz	Sen_ Mx	Sen_ My	Sen_ Mz	Hex_ Fx	Hex_ Fy	Hex_ Fz	Hex_ Mx	Hex_ My	Hex_ Mz	Lab_ Fx	Lab_ Fy	Lab_ Fz	Lab_ Mx	Lab_ My	Lab_ Mz	Laser
15:20:14,88	0,749968	3,248858	-0,175987	-0,233025	-0,820000	-0,399049	-0,021047	-0,026564	-0,048596	-1,066538	2,767156	2,748032	-0,632861	-2,907921	-1,345253	-12,726453	4,779359	15,128531	-0,021047	-0,026564	-0,048596	-3,151786	4,419362	2,748032	-0,021047	-0,026564	-0,048596	-3,151786	4,419362	2,748032
15:20:14,92	0,749968	3,248858	-0,175987	-0,233025	-0,820000	-0,399049	-0,021047	-0,026564	-0,048596	-1,066538	2,767156	2,748032	-0,628894	-2,911478	-1,343012	-12,768489	4,797880	15,176802	-0,021047	-0,026564	-0,048596	-3,151786	4,419362	2,748032	-0,021047	-0,026564	-0,048596	-3,151786	4,419362	2,748032
15:20:14,97	0,749968	3,248858	-0,175987	-0,233025	-0,820000	-0,399049	-0,017732	-0,026895	-0,046768	-1,088534	2,910380	2,779988	-0,629959	-2,907823	-1,345235	-12,754794	4,814863	15,164381	-0,017732	-0,026895	-0,046768	-3,199795	4,302343	2,779988	-0,017732	-0,026895	-0,046768	-3,199795	4,302343	2,779988
15:20:15,02	0,749968	3,248858	-0,175987	-0,233025	-0,820000	-0,399049	-0,020364	-0,024146	-0,048991	-1,209929	2,776861	2,767567	-0,628204	-2,910528	-1,342887	-12,755459	4,768239	15,166213	-0,020364	-0,024146	-0,048991	-3,105391	4,375471	2,767567	-0,020364	-0,024146	-0,048991	-3,105391	4,375471	2,767567
15:20:15,07	0,749968	3,248858	-0,175987	-0,233025	-0,820000	-0,399049	-0,018900	-0,027018	-0,046643	-1,101278	2,875753	2,769399	-0,628608	-2,907859	-1,343233	-12,744614	4,786981	15,104251	-0,018900	-0,027018	-0,046643	-3,222217	4,359397	2,769399	-0,018900	-0,027018	-0,046643	-3,222217	4,359397	2,769399
15:20:15,12	0,749968	3,248858	-0,175987	-0,233025	-0,820000	-0,399049	-0,021009	-0,025333	-0,046989	-1,167250	2,766104	2,707438	-0,626418	-2,910768	-1,341736	-12,756548	4,779778	15,141941	-0,021009	-0,025333	-0,046989	-3,155908	4,415308	2,707438	-0,021009	-0,025333	-0,046989	-3,155908	4,415308	2,707438
15:20:15,17	0,749968	3,248858	-0,175987	-0,233025	-0,820000	-0,399049	-0,019585	-0,028685	-0,045492	-1,005163	2,833396	2,745127	-0,624646	-2,909634	-1,342513	-12,751520	4,784740	15,142995	-0,019585	-0,028685	-0,045492	-3,256935	4,370850	2,745127	-0,019585	-0,028685	-0,045492	-3,256935	4,370850	2,745127
15:20:15,22	0,749968	3,248858	-0,175987	-0,233025	-0,820000	-0,399049	-0,021453	-0,029653	-0,046269	-0,948024	2,738162	2,746181	-0,627604	-2,906484	-1,345238	-12,748696	4,804210	15,159739	-0,021453	-0,029653	-0,046269	-3,275771	4,422211	2,746181	-0,021453	-0,029653	-0,046269	-3,275771	4,422211	2,746181
15:20:15,27	0,749968	3,248858	-0,175987	-0,233025	-0,820000	-0,399049	-0,022702	-0,025516	-0,048994	-1,144866	2,665935	2,762926	-0,628232	-2,909809	-1,343692	-12,769172	4,771388	15,142820	-0,022702	-0,025516	-0,048994	-3,147871	4,448015	2,762926	-0,022702	-0,025516	-0,048994	-3,147871	4,448015	2,762926
15:20:15,32	0,749968	3,248858	-0,175987	-0,233025	-0,820000	-0,399049	-0,019508	-0,026635	-0,047448	-1,125366	2,830670	2,746007	-0,624052	-2,907024	-1,345643	-12,745533	4,804539	15,126581	-0,019508	-0,026635	-0,047448	-3,216176	4,362068	2,746007	-0,019508	-0,026635	-0,047448	-3,216176	4,362068	2,746007
15:20:15,37	0,749968	3,248858	-0,175987	-0,233025	-0,820000	-0,399049	-0,024011	-0,028861	-0,049399	-0,969039	2,600447	2,729768	-0,624025	-2,908015	-1,344045	-12,721530	4,769013	15,162843	-0,024011	-0,028861	-0,049399	-3,234658	4,485275	2,729768	-0,024011	-0,028861	-0,049399	-3,234658	4,485275	2,729768
15:20:15,42	0,749968	3,248858	-0,175987	-0,233025	-0,820000	-0,399049	-0,024812	-0,026350	-0,047432	-1,121862	2,588704	2,766066	-0,625826	-2,905074	-1,343676	-12,730712	4,770300	15,162879	-0,024812	-0,026350	-0,047432	-3,190354	4,536479	2,766066	-0,024812	-0,026350	-0,047432	-3,190354	4,536479	2,766066
15:20:15,47	0,749968	3,248858	-0,175987	-0,233025	-0,820000	-0,399049	-0,024812	-0,026350	-0,047432	-1,121862	2,588704	2,766066	-0,626967	-2,908685	-1,342139	-12,753039	4,837412	15,134519	-0,024812	-0,026350	-0,047432	-3,190354	4,536479	2,766066	-0,024812	-0,026350	-0,047432	-3,190354	4,536479	2,766066
15:20:15,52	0,749968	3,248858	-0,175987	-0,233025	-0,820000	-0,399049	-0,021115	-0,027167	-0,045895	-1,032411	2,728102	2,737706	-0,631683	-2,904954	-1,346388	-12,719002	4,803145	15,179002	-0,021115	-0,027167	-0,045895	-3,165052	4,385595	2,737706	-0,021115	-0,027167	-0,045895	-3,165052	4,385595	2,737706
15:20:15,57	0,749968	3,248858	-0,175987	-0,233025	-0,820000	-0,399049	-0,021988	-0,021218	-0,050144	-1,354446	2,729319	2,782189	-0,624596	-2,905031	-1,344428	-12,702294	4,768249	15,177733	-0,021988	-0,021218	-0,050144	-3,020046	4,455338	2,782189	-0,021988	-0,021218	-0,050144	-3,020046	4,455338	2,782189
15:20:15,62	0,749968	3,248858	-0,175987	-0,233025	-0,820000	-0,399049	-0,025464	-0,027394	-0,048184	-1,055135	2,580436	2,780920	-0,627893	-2,908730	-1,343725	-12,770153	4,828322	15,106131	-0,025464	-0,027394	-0,048184	-3,205591	4,579393	2,780920	-0,025464	-0,027394	-0,048184	-3,205591	4,579393	2,780920
15:20:15,67	0,749968	3,248858	-0,175987	-0,233025	-0,820000	-0,399049	-0,020613	-0,026388	-0,047480	-1,089366	2,743931	2,709318	-0,625851	-2,908706	-1,346428	-12,764512	4,806053	15,121897	-0,020613	-0,026388	-0,047480	-3,160828	4,362014	2,709318	-0,020613	-0,026388	-0,047480	-3,160828	4,362014	2,709318
15:20:15,72	0,749968	3,248858	-0,175987	-0,233025	-0,820000	-0,399049	-0,021654	-0,028144	-0,050184	-1,014506	2,705790	2,725084	-0,623522	-2,909101	-1,343050	-12,766894	4,757233	15,128336	-0,021654	-0,028144	-0,050184	-3,223835	4,405635	2,725084	-0,021654	-0,028144	-0,050184	-3,223835	4,405635	2,725084
15:20:15,77	0,749968	3,248858	-0,175987	-0,233025	-0,820000	-0,399049	-0,022477	-0,030359	-0,046806	-0,942831	2,685360	2,731523	-0,628166	-2,907574	-1,345229	-12,736592	4,797178	15,159125	-0,022477	-0,030359	-0,046806	-3,325984	4,449782	2,731523	-0,022477	-0,030359	-0,046806	-3,325984	4,449782	2,731523
15:20:15,82	0,749968	3,248858	-0,175987	-0,233025	-0,820000	-0,399049	-0,021477	-0,025574	-0,048985	-1,141887	2,743621	2,762312	-0,627621	-2,908072	-1,346028	-12,750013	4,768563	15,134627	-0,021477	-0,025574	-0,048985	-3,149448	4,429556	2,762312	-0,021477	-0,025574	-0,048985	-3,149448	4,429556	2,762312
15:20:15,87	0,749968	3,248858	-0,175987	-0,233025	-0,820000	-0,399049	-0,021318	-0,026295	-0,049784	-1,135894	2,754576	2,737814	-0,626422	-2,908005	-1,344059	-12,744138	4,779589	15,163010	-0,021318	-0,026295	-0,049784	-3,200042	4,428026	2,737814	-0,021318	-0,026295	-0,049784	-3,200042	4,428026	2,737814
15:20:15,92	0,749968	3,248858	-0,175987	-0,233025	-0,820000	-0,399049	-0,021976	-0,027300	-0,047815	-1,071141	2,719945	2,766197	-0,626364	-2,907319	-1,341378	-12,735157	4,802232	15,108827	-0,021976	-0,027300	-0,047815	-3,214192	4,445033	2,766197	-0,021976	-0,027300	-0,047815	-3,214192	4,445033	2,766197
15:20:15,97	0,749968	3,248858	-0,175987	-0,233025	-0,820000	-0,399049	-0,022599	-0,027007	-0,045134	-1,062290	2,683998	2,712013	-0,626866	-2,907471	-1,345954	-12,726677	4,796790	15,134659	-0,022599	-0,027007	-0,045134	-3,182320	4,458002	2,712013	-0,022599	-0,027007	-0,045134	-3,182320	4,458002	2,712013
15:20:16,02	0,749968	3,248858	-0,175987	-0,233025	-0,820000	-0,399049	-0,022216	-0,026648	-0,049710	-1,081399	2,713953	2,737845	-0,629308	-2,912482	-1,344642	-12,730362	4,778387	15,134162	-0,022216	-0,026648	-0,049710	-3,173297	4,457931	2,737845	-0,022216	-0,026648	-0,049710	-3,173297	4,457931	2,737845
15:20:16,07	0,749968	3,248858	-0,175987	-0,233025	-0,820000	-0,399049	-0,016655	-0,027039	-0,048398	-1,078885	3,009124	2,737349	-0,629763	-2,906554	-1,345287	-12,698757	4,791065	15,153606	-0,016655	-0,027039	-0,048398	-3,201419	4,316580	2,737349	-0,016655	-0,027039	-0,048398	-3,201419	4,316580	2,737349
15:20:16,12	0,749968	3,248858	-0,175987	-0,233025	-0,820000	-0,399049	-0,021562	-0,023681	-0,049043	-1,226718	2,775037	2,756793	-0,627014	-2,908581	-1,344075	-12,740830	4,753031	15,137721	-0,021562	-0,023681	-0,049043	-3,085649	4,467625	2,756793	-0,021562	-0,023681	-0,049043	-3,085649	4,467625	2,756793
15:20:16,17	0,749968	3,248858	-0,175987	-0,233025	-0,820000	-0,399049	-0,021181	-0,027075	-0,047831	-1,104193	2,777403	2,740908	-0,628757	-2,908608	-1,346391	-12,735635	4,790117	15,159340	-0,021181	-0,027075	-0,047831	-3,229571	4,440123	2,740908	-0,021181	-0,027075	-0,047831	-3,229571	4,440123	2,740908
15:20:16,22	0,749968	3,248858	-0,175987	-0,233025	-0,820000	-0,399049	-0,020286	-0,025579	-0,050147	-1,147280	2,809903	2,762527	-0,629291	-2,908071	-1,342237	-12,731628	4,822788	15,128735	-0,020286	-0,025579	-0,050147	-3,155208	4,402359	2,762527	-0,020286	-0,025579	-0,050147	-3,155208	4,402359	2,762527
15:20:16,27	0,749968	3,248858	-0,175987	-0,233025	-0,820000	-0,399049	-0,020484	-0,024848	-0,045993	-1,154966	2,786768	2,731921	-0,629276	-2,906762	-1,343691	-12,721575	4,834843	15,134944	-0,020484	-0,024848	-0,045993	-3,105553	4,394728	2,731921	-0,020484	-0,024848	-0,045993	-3,105553	4,394728	2,731921
15:20:16,32	0,749968	3,248858	-0,175987	-0,233025	-0,820000	-0,399049	-0,021625	-0,024207	-0,047447	-1,172839	2,730084	2,738131	-0,629320	-2,911590	-1,338854	-12,761533	4,814939	15,101980	-0,021625	-0,024207	-0,047447	-3,073097	4,427659	2,738131	-0,021625	-0,024207	-0,047447	-3,073097	4,427659	2,738131
15:20:16,37	0,749968	3,248858	-0,175987	-0,233025	-0,820000	-0,399049	-0,017422	-0,026582	-0,042610	-1,086553	2,923983	2,705166	-0,623406	-2,908370	-1,340279	-12,718571	4,764000	15,126499	-0,017422	-0,026582	-0,042610	-3,173252	4,291628	2,705166	-0,017422	-0,026582	-0,042610	-3,173252	4,291628	2,705166
15:20:16,42	0,749968	3,248858	-0,175987	-0,233025	-0,820000	-0,399049	-0,023168	-0,030094	-0,044035	-0,926580	2,687885	2,729685	-0,626374	-2,905872	-1,344422	-12,717615	4,795712	15,192870	-0,023168	-0,030094	-0,044035	-3,288945	4,506564	2,729685	-0,023168	-0,030094	-0,044035	-3,288945	4,506564	2,729685
15:20:16,47	0,749968	3,248858	-0,175987	-0,233025	-0,820000	-0,399049	-0,023847	-0,026274	-0,048178	-1,097251	2,637534	2,796057	-0,625838	-2,908833	-1,345635	-12,753681	4,793126	15,135408	-0,023847	-0,026274	-0,048178	-3,159788	4,509536	2,796057	-0,023847	-0,026274	-0,048178	-3,159788	4,509536	2,796057
15:20:16,52	0,749968	3,248858	-0,175987	-0,233025	-0,820000	-0,399049	-0,021551	-0,028220	-0,049391	-1,016344	2,727016	2,738594	-0,627069	-2,908650	-1,346380	-12,775821	4,811458	15,194632	-0,021551	-0,028220	-0,049391	-3,231623	4,418736	2,738594	-0,021551	-0,028220	-0,049391	-3,231623	4,418736	2,738594
15:20:16,57	0,749968	3,248858	-0,175987	-0,233025	-0,820000	-0,399049	-0,021094	-0,027062	-0,050136	-1,071752	2,722443	2,797819	-0,628701	-2,911157	-1,344187	-12,788102	4,779102	15,134803	-0,021094	-0,027062	-0,050136	-3,196131	4,378284	2,797819	-0,021094	-0,027062	-0,050136	-3,196131	4,378284	2,797819
15:20:16,62	0,749968	3,248858	-0,175987	-0,233025	-0,820000	-0,399049	-0,018107	-0,026902	-0,047943	-1,114229	2,883290	2,737990	-0,626417	-2,906477	-1,343208	-12,745615	4,789220	15,141240	-0,018107	-0,026902	-0,047943	-3,226055	4,304680	2,737990	-0,018107	-0,026902	-0,047943	-3,226055	4,304680	2,737990
15:20:16,67	0,749968	3,248858	-0,175987	-0,233025	-0,820000	-0,399049	-0,023301	-0,026540	-0,046964	-1,103052	2,644928	2,744427	-0,627627	-2,909439	-1,344481	-12,761818	4,771913	15,124020	-0,023301	-0,026540	-0,046964	-3,186453	4,474062	2,744427	-0,023301	-0,026540	-0,046964	-3,186453	4,474062	2,744427
15:20:16,72	0,749968	3,248858	-0,175987	-0,233025	-0,820000	-0,399049	-0,020132	-0,026973	-0,048237	-1,103631	2,804366	2,727207	-0,627040	-2,908395	-1,343308	-12,762776	4,778997	15,138335	-0,020132	-0,026973	-0,048237	-3,221015	4,384691	2,727207	-0,020132	-0,026973	-0,048237	-3,221015	4,384691	2,727207
15:20:16,77	0,749968	3,248858	-0,175987	-0,233025	-0,820000	-0,399049	-0,021329	-0,026960	-0,047064	-1,098654	2,737712	2,741522	-0,626385	-2,909355	-1,343303	-12,738827	4,786105	15,123749	-0,021329	-0,026960	-0,047064	-3,215013	4,412058	2,741522	-0,021329	-0,026960	-0,047064	-3,215013	4,412058	2,741522
15:20:16,82	0,749968	3,248858	-0,175987	-0,233025	-0,820000	-0,399049	-0,020826	-0,028007	-0,047059	-1,026074	2,781092	2,726936	-0,627574	-2,908697	-1,343694	-12,741499	4,788107	15,128816	-0,020826	-0,028007	-0,047059	-3,224631	4,415897	2,726936	-0,020826	-0,028007	-0,047059	-3,224631	4,415897	2,726936
15:20:16,87	0,749968	3,248858	-0,175987	-0,233025	-0,820000	-0,399049	-0,020801	-0,026648	-0,047450	-1,096336	2,779053	2,732002	-0,626979	-2,904809	-1,344455	-12,729733	4,807981	15,164390	-0,020801	-0,026648	-0,047450	-3,188223	4,411932	2,732002	-0,020801	-0,026648	-0,047450	-3,188223	4,411932	2,732002
15:20:16,92	0,749968	3,248858	-0,175987	-0,233025	-0,820000	-0,399049	-0,024465	-0,025219	-0,048211	-1,147543	2,588754	2,767577	-0,627604	-2,908913	-1,344071	-12,742354	4,755701	15,142514	-0,024465	-0,025219	-0,048211	-3,127265	4,509292	2,767577	-0,024465	-0,025219	-0,048211	-3,127265	4,509292	2,767577
15:20:16,97	0,749968	3,248858	-0,175987	-0,233025	-0,820000	-0,399049	-0,020599	-0,026730	-0,047827	-1,120562	2,805041	2,745701	-0,624669	-2,907748	-1,344450	-12,742910	4,758657	15,158060	-0,020599	-0,026730	-0,047827	-3,218891	4,422030	2,745701	-0,020599	-0,026730	-0,047827	-3,218891	4,422030	2,745701
15:20:17,02	0,749968	3,248858	-0,175987	-0,233025	-0,820000	-0,399049	-0,023074	-0,028689	-0,048205	-1,016421	2,674337	2,761247	-0,630545	-2,908405	-1,343286	-12,751542	4,794891	15,167179	-0,023074	-0,028689	-0,048205	-3,268516	4,485680	2,761247	-0,023074	-0,028689	-0,048205	-3,268516	4,485680	2,761247
15:20:17,07	0,749968	3,248858	-0,175987	-0,233025	-0,820000	-0,399049	-0,019567	-0,023929	-0,047042	-1,236893	2,831108	2,770366	-0,625880	-2,905430	-1,347175	-12,755355	4,789715	15,175512	-0,019567	-0,023929	-0,047042	-3,115305	4,367153	2,770366	-0,019567	-0,023929	-0,047042	-3,115305	4,367153	2,770366
15:20:17,12	0,749968	3,248858	-0,175987	-0,233025	-0,820000	-0,399049	-0,024477	-0,026482	-0,050931	-1,110532	2,575092	2,778698	-0,625806	-2,909914	-1,343306	-12,735502	4,754288	15,113024	-0,024477	-0,026482	-0,050931	-3,189346	4,496544	2,778698	-0,024477	-0,026482	-0,050931	-3,189346	4,496544	2,778698
15:20:17,17	0,749968	3,248858	-0,175987	-0,233025	-0,820000	-0,399049	-0,020631	-0,028787	-0,047062	-1,011397	2,810016	2,716211	-0,626523	-2,909608	-1,344090	-12,785145	4,740737	15,137725	-0,020631	-0,028787	-0,047062	-3,271198	4,429520	2,716211	-0,020631	-0,028787	-0,047062	-3,271198	4,429520	2,716211
15:20:17,22	0,749968	3,248858	-0,175987	-0,233025	-0,820000	-0,399049	-0,020537	-0,028013	-0,047846	-1,088191	2,778668	2,740911	-0,627600	-2,913337	-1,345641	-12,762668	4,781808	15,109943	-0,020537	-0,028013	-0,047846	-3,287249	4,390822	2,740911	-0,020537	-0,028013	-0,047846	-3,287249	4,390822	2,740911
15:20:17,27	0,749968	3,248858	-0,175987	-0,233025	-0,820000	-0,399049	-0,016769	-0,028945	-0,049397	-0,992926	2,973555	2,713129	-0,625802	-2,905582	-1,345616	-12,721861	4,783239	15,159467	-0,016769	-0,028945	-0,049397	-3,265137	4,289889	2,713129	-0,016769	-0,028945	-0,049397	-3,265137	4,289889	2,713129
15:20:17,33	0,749968	3,248858	-0,175987	-0,233025	-0,820000	-0,399049	-0,024385	-0,026625	-0,049372	-1,091919	2,612144	2,762654	-0,624719	-2,908155	-1,346419	-12,773293	4,781314	15,140847	-0,024385	-0,026625	-0,049372	-3,182016	4,526339	2,762654	-0,024385	-0,026625	-0,049372	-3,182016	4,526339	2,762654
15:20:17,38	0,749968	3,248858	-0,175987	-0,233025	-0,820000	-0,399049	-0,022698	-0,028850	-0,050174	-1,003639	2,656285	2,744034	-0,627555	-2,907986	-1,342501	-12,732696	4,797880	15,162337	-0,022698	-0,028850	-0,050174	-3,268343	4,438058	2,744034	-0,022698	-0,028850	-0,050174	-3,268343	4,438058	2,744034
15:20:17,43	0,749968	3,248858	-0,175987	-0,233025	-0,820000	-0,399049	-0,021425	-0,026309	-0,046257	-1,101120	2,749317	2,765524	-0,617506	-2,914274	-1,346818	-12,919353	4,569035	15,165201	-0,021425	-0,026309	-0,046257	-3,166365	4,431218	2,765524	-0,021425	-0,026309	-0,046257	-3,166365	4,431218	2,765524
15:20:17,48	0,749968	3,248858	-0,175987	-0,233025	-0,820000	-0,399049	-0,021005	-0,038155	-0,050574	-0,776608	2,723975	2,768388	-0,417046	-3,107256	-1,428821	-22,958993	-7,056796	16,667076	-0,021005	-0,038155	-0,050574	-3,771815	4,372837	2,768388	-0,021005	-0,038155	-0,050574	-3,771815	4,372837	2,768388
15:20:17,53	0,749973	3,299016	-0,175974	-0,233024	-0,820010	-0,398994	0,045893	-0,308251	-0,132577	-1,819736	3,320973	4,270263	-0,376033	-3,150554	-1,459229	-25,028965	-9,353738	16,958566	0,045893	-0,308251	-0,132577	-26,017419	-0,281607	4,270263	0,045893	-0,308251	-0,132577	-26,017419	-0,281607	4,270263
15:20:17,58	0,749973	3,299016	-0,175974	-0,233024	-0,820010	-0,398994	0,062883	-0,365417	-0,162985	-1,871273	3,560315	4,561753	-0,380578	-3,147752	-1,461955	-24,982859	-9,229091	16,948839	0,062883	-0,365417	-0,162985	-30,556526	-1,376037	4,561753	0,062883	-0,365417	-0,162985	-30,556526	-1,376037	4,561753
15:20:17,63	0,749973	3,299016	-0,175974	-0,233024	-0,820010	-0,398994	0,062729	-0,360080	-0,165711	-2,017796	3,529892	4,552025	-0,380989	-3,144450	-1,459208	-24,917047	-9,164945	16,963500	0,062729	-0,360080	-0,165711	-30,284095	-1,394340	4,552025	0,062729	-0,360080	-0,165711	-30,284095	-1,394340	4,552025
15:20:17,68	0,749973	3,299016	-0,175974	-0,233024	-0,820010	-0,398994	0,060075	-0,358073	-0,162964	-2,033713	3,416796	4,566686	-0,380928	-3,150458	-1,458413	-24,910388	-9,158128	16,947750	0,060075	-0,358073	-0,162964	-30,142447	-1,299082	4,566686	0,060075	-0,358073	-0,162964	-30,142447	-1,299082	4,566686
15:20:17,73	0,749973	3,299016	-0,175974	-0,233024	-0,820010	-0,398994	0,065248	-0,361130	-0,162169	-1,865515	3,688166	4,550936	-0,382632	-3,146480	-1,459205	-24,886826	-9,108310	16,940191	0,065248	-0,361130	-0,162169	-30,214224	-1,433817	4,550936	0,065248	-0,361130	-0,162169	-30,214224	-1,433817	4,550936
15:20:17,78	0,749973	3,299016	-0,175974	-0,233024	-0,820010	-0,398994	0,062655	-0,357666	-0,162961	-1,990723	3,548792	4,543378	-0,383166	-3,146708	-1,459969	-24,865322	-9,092703	16,945653	0,062655	-0,357666	-0,162961	-30,067501	-1,369588	4,543378	0,062655	-0,357666	-0,162961	-30,067501	-1,369588	4,543378
15:20:17,83	0,749973	3,299016	-0,175974	-0,233024	-0,820010	-0,398994	0,063119	-0,357317	-0,163724	-1,984598	3,583788	4,548840	-0,381393	-3,146112	-1,461150	-24,868470	-9,071533	16,928097	0,063119	-0,357317	-0,163724	-30,033988	-1,371089	4,548840	0,063119	-0,357317	-0,163724	-30,033988	-1,371089	4,548840
15:20:17,88	0,749973	3,299016	-0,175974	-0,233024	-0,820010	-0,398994	0,061717	-0,358554	-0,164906	-1,903503	3,497530	4,531283	-0,381411	-3,147018	-1,459951	-24,866814	-9,100578	16,965043	0,061717	-0,358554	-0,164906	-30,050014	-1,347226	4,531283	0,061717	-0,358554	-0,164906	-30,050014	-1,347226	4,531283
15:20:17,93	0,749973	3,299016	-0,175974	-0,233024	-0,820010	-0,398994	0,062510	-0,358991	-0,163707	-1,905094	3,554730	4,568230	-0,376359	-3,154600	-1,458091	-25,154471	-9,460423	16,974470	0,062510	-0,358991	-0,163707	-30,085926	-1,352287	4,568230	0,062510	-0,358991	-0,163707	-30,085926	-1,352287	4,568230
15:20:17,98	0,749973	3,299016	-0,175974	-0,233024	-0,820010	-0,398994	0,066550	-0,367158	-0,161847	-1,935891	3,695613	4,577657	-0,237824	-3,305652	-1,493148	-32,839763	-17,129788	18,075856	0,066550	-0,367158	-0,161847	-30,757806	-1,528543	4,577657	0,066550	-0,367158	-0,161847	-30,757806	-1,528543	4,577657
15:20:18,03	0,749983	3,348951	-0,175986	-0,233024	-0,820008	-0,398997	0,128098	-0,562659	-0,196904	-2,254359	4,075139	5,679043	-0,227796	-3,321893	-1,496284	-33,737748	-17,614717	18,216139	0,128098	-0,562659	-0,196904	-46,423083	-5,980539	5,679043	0,128098	-0,562659	-0,196904	-46,423083	-5,980539	5,679043
15:20:18,08	0,749983	3,348951	-0,175986	-0,233024	-0,820008	-0,398997	0,137148	-0,579464	-0,200040	-2,249440	4,010547	5,819325	-0,228450	-3,317620	-1,498992	-33,566524	-17,379655	18,156245	0,137148	-0,579464	-0,200040	-47,737375	-6,755588	5,819325	0,137148	-0,579464	-0,200040	-47,737375	-6,755588	5,819325
15:20:18,13	0,749983	3,348951	-0,175986	-0,233024	-0,820008	-0,398997	0,133775	-0,576761	-0,202748	-2,100827	3,865894	5,759432	-0,231135	-3,315750	-1,498942	-33,485137	-17,240050	18,188735	0,133775	-0,576761	-0,202748	-47,376559	-6,635444	5,759432	0,133775	-0,576761	-0,202748	-47,376559	-6,635444	5,759432
15:20:18,18	0,749983	3,348951	-0,175986	-0,233024	-0,820008	-0,398997	0,133498	-0,573500	-0,202698	-2,108774	3,852164	5,791921	-0,233314	-3,317031	-1,497207	-33,463363	-17,228250	18,153350	0,133498	-0,573500	-0,202698	-47,128561	-6,627420	5,791921	0,133498	-0,573500	-0,202698	-47,128561	-6,627420	5,791921
15:20:18,23	0,749983	3,348951	-0,175986	-0,233024	-0,820008	-0,398997	0,135697	-0,572254	-0,200963	-2,152472	3,979500	5,756537	-0,235814	-3,315227	-1,500144	-33,500099	-17,150908	18,162673	0,135697	-0,572254	-0,200963	-47,074430	-6,672752	5,756537	0,135697	-0,572254	-0,200963	-47,074430	-6,672752	5,756537
15:20:18,28	0,749983	3,348951	-0,175986	-0,233024	-0,820008	-0,398997	0,135385	-0,569187	-0,203900	-2,263345	3,892744	5,765860	-0,238564	-3,315862	-1,498948	-33,412042	-17,157148	18,150581	0,135385	-0,569187	-0,203900	-46,944542	-6,734945	5,765860	0,135385	-0,569187	-0,203900	-46,944542	-6,734945	5,765860
15:20:18,33	0,749983	3,348951	-0,175986	-0,233024	-0,820008	-0,398997	0,137309	-0,567123	-0,202704	-2,332063	4,072211	5,753767	-0,237337	-3,313505	-1,498209	-33,407130	-17,107481	18,108627	0,137309	-0,567123	-0,202704	-46,851214	-6,706572	5,753767	0,137309	-0,567123	-0,202704	-46,851214	-6,706572	5,753767
15:20:18,38	0,749983	3,348951	-0,175986	-0,233024	-0,820008	-0,398997	0,134655	-0,567007	-0,201965	-2,292618	3,913612	5,711813	-0,236795	-3,315255	-1,500118	-33,415191	-17,135954	18,147554	0,134655	-0,567007	-0,201965	-46,802676	-6,656815	5,711813	0,134655	-0,567007	-0,201965	-46,802676	-6,656815	5,711813
15:20:18,43	0,749983	3,348951	-0,175986	-0,233024	-0,820008	-0,398997	0,135900	-0,568352	-0,203874	-2,251384	3,985581	5,750741	-0,238418	-3,312737	-1,498568	-33,364114	-17,086021	18,128398	0,135900	-0,568352	-0,203874	-46,866998	-6,682539	5,750741	0,135900	-0,568352	-0,203874	-46,866998	-6,682539	5,750741
15:20:18,48	0,749983	3,348951	-0,175986	-0,233024	-0,820008	-0,398997	0,134530	-0,565687	-0,202323	-2,321182	3,933640	5,731585	-0,235486	-3,313758	-1,497021	-33,374360	-17,095908	18,113065	0,134530	-0,565687	-0,202323	-46,727594	-6,626981	5,731585	0,134530	-0,565687	-0,202323	-46,727594	-6,626981	5,731585
15:20:18,53	0,749983	3,348951	-0,175986	-0,233024	-0,820008	-0,398997	0,133949	-0,568737	-0,200776	-2,176262	3,899466	5,716252	-0,234875	-3,312238	-1,497405	-33,379240	-17,033752	18,130206	0,133949	-0,568737	-0,200776	-46,822107	-6,615499	5,716252	0,133949	-0,568737	-0,200776	-46,822107	-6,615499	5,716252
15:20:18,58	0,749983	3,348951	-0,175986	-0,233024	-0,820008	-0,398997	0,132327	-0,568506	-0,201160	-2,136879	3,779844	5,733393	-0,240731	-3,309191	-1,500522	-33,342476	-17,053018	18,125703	0,132327	-0,568506	-0,201160	-46,764601	-6,607833	5,733393	0,132327	-0,568506	-0,201160	-46,764601	-6,607833	5,733393
15:20:18,63	0,749983	3,348951	-0,175986	-0,233024	-0,820008	-0,398997	0,132616	-0,561911	-0,204278	-2,478124	3,836319	5,728890	-0,235950	-3,310886	-1,497395	-33,333417	-17,018843	18,125377	0,132616	-0,561911	-0,204278	-46,588135	-6,574008	5,728890	0,132616	-0,561911	-0,204278	-46,588135	-6,574008	5,728890
15:20:18,68	0,749983	3,348951	-0,175986	-0,233024	-0,820008	-0,398997	0,131693	-0,566898	-0,201150	-2,184656	3,779102	5,728563	-0,236546	-3,309832	-1,498177	-33,334337	-17,013037	18,126102	0,131693	-0,566898	-0,201150	-46,686174	-6,558801	5,728563	0,131693	-0,566898	-0,201150	-46,686174	-6,558801	5,728563
15:20:18,73	0,749983	3,348951	-0,175986	-0,233024	-0,820008	-0,398997	0,131079	-0,565855	-0,201933	-2,234326	3,743451	5,729288	-0,236707	-3,312172	-1,499113	-33,284273	-16,988112	18,130214	0,131079	-0,565855	-0,201933	-46,653965	-6,546217	5,729288	0,131079	-0,565855	-0,201933	-46,653965	-6,546217	5,729288
15:20:18,78	0,749983	3,348951	-0,175986	-0,233024	-0,820008	-0,398997	0,133185	-0,566886	-0,202869	-2,134089	3,883891	5,733401	-0,238297	-3,313128	-1,496647	-33,337627	-17,030903	18,080234	0,133185	-0,566886	-0,202869	-46,634672	-6,571150	5,733401	0,133185	-0,566886	-0,202869	-46,634672	-6,571150	5,733401
15:20:18,83	0,749983	3,348951	-0,175986	-0,233024	-0,820008	-0,398997	0,134808	-0,565987	-0,200403	-2,244594	3,943485	5,683421	-0,236447	-3,312955	-1,499711	-33,303439	-16,986985	18,117415	0,134808	-0,565987	-0,200403	-46,674573	-6,638974	5,683421	0,134808	-0,565987	-0,200403	-46,674573	-6,638974	5,683421
15:20:18,88	0,749983	3,348951	-0,175986	-0,233024	-0,820008	-0,398997	0,133733	-0,567503	-0,203467	-2,110649	3,895226	5,720602	-0,235220	-3,312552	-1,497751	-33,273039	-17,014949	18,120132	0,133733	-0,567503	-0,203467	-46,659611	-6,602835	5,720602	0,133733	-0,567503	-0,203467	-46,659611	-6,602835	5,720602
15:20:18,94	0,749983	3,348951	-0,175986	-0,233024	-0,820008	-0,398997	0,132771	-0,568364	-0,201507	-2,074872	3,885488	5,723318	-0,239944	-3,314109	-1,494648	-33,291196	-17,006604	18,122495	0,132771	-0,568364	-0,201507	-46,691456	-6,537020	5,723318	0,132771	-0,568364	-0,201507	-46,691456	-6,537020	5,723318
15:20:18,99	0,749983	3,348951	-0,175986	-0,233024	-0,820008	-0,398997	0,136481	-0,565051	-0,198404	-2,248997	4,058538	5,725682	-0,236778	-3,312132	-1,498188	-33,326489	-16,980022	18,093999	0,136481	-0,565051	-0,198404	-46,605514	-6,655246	5,725682	0,136481	-0,565051	-0,198404	-46,605514	-6,655246	5,725682
15:20:19,04	0,749983	3,348951	-0,175986	-0,233024	-0,820008	-0,398997	0,133186	-0,566805	-0,201944	-2,152428	3,843350	5,697186	-0,236451	-3,311253	-1,496620	-33,300993	-17,009728	18,100497	0,133186	-0,566805	-0,201944	-46,646615	-6,611788	5,697186	0,133186	-0,566805	-0,201944	-46,646615	-6,611788	5,697186
15:20:19,09	0,749983	3,348951	-0,175986	-0,233024	-0,820008	-0,398997	0,132262	-0,566648	-0,200376	-2,173551	3,832218	5,703684	-0,237533	-3,312393	-1,496211	-33,272358	-16,971942	18,105653	0,132262	-0,566648	-0,200376	-46,655442	-6,550360	5,703684	0,132262	-0,566648	-0,200376	-46,655442	-6,550360	5,703684
15:20:19,14	0,749983	3,348951	-0,175986	-0,233024	-0,820008	-0,398997	0,133790	-0,566281	-0,199967	-2,145586	3,917576	5,708840	-0,238756	-3,313214	-1,497361	-33,281723	-16,995788	18,129578	0,133790	-0,566281	-0,199967	-46,598679	-6,584945	5,708840	0,133790	-0,566281	-0,199967	-46,598679	-6,584945	5,708840
15:20:19,19	0,749983	3,348951	-0,175986	-0,233024	-0,820008	-0,398997	0,135112	-0,565633	-0,201117	-2,204626	3,990154	5,732765	-0,239336	-3,308613	-1,497043	-33,289111	-16,951333	18,068480	0,135112	-0,565633	-0,201117	-46,606836	-6,616176	5,732765	0,135112	-0,565633	-0,201117	-46,606836	-6,616176	5,732765
15:20:19,24	0,749983	3,348951	-0,175986	-0,233024	-0,820008	-0,398997	0,131418	-0,562830	-0,200799	-2,315573	3,769415	5,671667	-0,238688	-3,313036	-1,495036	-33,269635	-16,956847	18,114789	0,131418	-0,562830	-0,200799	-46,497753	-6,546897	5,671667	0,131418	-0,562830	-0,200799	-46,497753	-6,546897	5,671667
15:20:19,29	0,749983	3,348951	-0,175986	-0,233024	-0,820008	-0,398997	0,134924	-0,565602	-0,198791	-2,166457	3,971348	5,717976	-0,236937	-3,309195	-1,496257	-33,274821	-16,945644	18,063521	0,134924	-0,565602	-0,198791	-46,566253	-6,620182	5,717976	0,134924	-0,565602	-0,198791	-46,566253	-6,620182	5,717976
15:20:19,34	0,749983	3,348951	-0,175986	-0,233024	-0,820008	-0,398997	0,130722	-0,565199	-0,200013	-2,180349	3,742750	5,666707	-0,237550	-3,312747	-1,499303	-33,280028	-16,949256	18,132510	0,130722	-0,565199	-0,200013	-46,548442	-6,518920	5,666707	0,130722	-0,565199	-0,200013	-46,548442	-6,518920	5,666707
15:20:19,39	0,749983	3,348951	-0,175986	-0,233024	-0,820008	-0,398997	0,134105	-0,566443	-0,203058	-2,121350	3,915959	5,735697	-0,237585	-3,308839	-1,497392	-33,290377	-16,952688	18,117383	0,134105	-0,566443	-0,203058	-46,587161	-6,611272	5,735697	0,134105	-0,566443	-0,203058	-46,587161	-6,611272	5,735697
15:20:19,44	0,749983	3,348951	-0,175986	-0,233024	-0,820008	-0,398997	0,130738	-0,564459	-0,201148	-2,232678	3,733641	5,720569	-0,238731	-3,311573	-1,496971	-33,280178	-16,953692	18,140611	0,130738	-0,564459	-0,201148	-46,542725	-6,529299	5,720569	0,130738	-0,564459	-0,201148	-46,542725	-6,529299	5,720569
15:20:19,49	0,749983	3,348951	-0,175986	-0,233024	-0,820008	-0,398997	0,133679	-0,564834	-0,200727	-2,208960	3,895911	5,743798	-0,236974	-3,314185	-1,495824	-33,286071	-16,990691	18,099944	0,133679	-0,564834	-0,200727	-46,548426	-6,597902	5,743798	0,133679	-0,564834	-0,200727	-46,548426	-6,597902	5,743798
15:20:19,54	0,749983	3,348951	-0,175986	-0,233024	-0,820008	-0,398997	0,135063	-0,567662	-0,199580	-2,096914	3,981256	5,703131	-0,239304	-3,311278	-1,497009	-33,278667	-16,951147	18,092194	0,135063	-0,567662	-0,199580	-46,658346	-6,621174	5,703131	0,135063	-0,567662	-0,199580	-46,658346	-6,621174	5,703131
15:20:19,59	0,749983	3,348951	-0,175986	-0,233024	-0,820008	-0,398997	0,133710	-0,564190	-0,200765	-2,239488	3,897550	5,695380	-0,238609	-3,306948	-1,495815	-33,219316	-16,944258	18,116066	0,133710	-0,564190	-0,200765	-46,528401	-6,598683	5,695380	0,133710	-0,564190	-0,200765	-46,528401	-6,598683	5,695380
15:20:19,64	0,749983	3,348951	-0,175986	-0,233024	-0,820008	-0,398997	0,129613	-0,562627	-0,199571	-2,285102	3,732441	5,719253	-0,240920	-3,313562	-1,497760	-33,221127	-16,930182	18,082422	0,129613	-0,562627	-0,199571	-46,451351	-6,442148	5,719253	0,129613	-0,562627	-0,199571	-46,451351	-6,442148	5,719253
15:20:19,69	0,749983	3,348951	-0,175986	-0,233024	-0,820008	-0,398997	0,132996	-0,564280	-0,200463	-2,222704	3,846424	5,715360	-0,238104	-3,311112	-1,498945	-33,266767	-16,943523	18,093726	0,132996	-0,564280	-0,200463	-46,518664	-6,593751	5,715360	0,132996	-0,564280	-0,200463	-46,518664	-6,593751	5,715360
15:20:19,74	0,749983	3,348951	-0,175986	-0,233024	-0,820008	-0,398997	0,135397	-0,576163	-0,200460	-1,863594	3,923837	5,759523	-0,229779	-3,318726	-1,496704	-33,455239	-17,134093	18,156336	0,135397	-0,576163	-0,200460	-47,092417	-6,704835	5,759523	0,135397	-0,576163	-0,200460	-47,092417	-6,704835	5,759523
15:20:19,79	0,749983	3,348951	-0,175986	-0,233024	-0,820008	-0,398997	0,135397	-0,576163	-0,200460	-1,863594	3,923837	5,759523	-0,119685	-3,444629	-1,479306	-40,398327	-23,237387	19,112112	0,135397	-0,576163	-0,200460	-47,092417	-6,704835	5,759523	0,135397	-0,576163	-0,200460	-47,092417	-6,704835	5,759523
15:20:19,84	0,749993	3,398976	-0,175982	-0,233024	-0,820005	-0,398986	0,189386	-0,734459	-0,183062	-2,389374	3,770008	6,715299	-0,117593	-3,454536	-1,482566	-40,980947	-23,521543	19,206776	0,189386	-0,734459	-0,183062	-60,044399	-11,096776	6,715299	0,189386	-0,734459	-0,183062	-60,044399	-11,096776	6,715299
15:20:19,89	0,749993	3,398976	-0,175982	-0,233024	-0,820005	-0,398986	0,196920	-0,741224	-0,186322	-2,574988	3,799276	6,809963	-0,122377	-3,451884	-1,481369	-40,834135	-23,245019	19,183892	0,196920	-0,741224	-0,186322	-60,761069	-11,658904	6,809963	0,196920	-0,741224	-0,186322	-60,761069	-11,658904	6,809963
15:20:19,94	0,749993	3,398976	-0,175982	-0,233024	-0,820005	-0,398986	0,197015	-0,735755	-0,185125	-2,546472	3,793110	6,787079	-0,121554	-3,450642	-1,482895	-40,761272	-23,124565	19,183412	0,197015	-0,735755	-0,185125	-60,303269	-11,672547	6,787079	0,197015	-0,735755	-0,185125	-60,303269	-11,672547	6,787079
15:20:19,99	0,749993	3,398976	-0,175982	-0,233024	-0,820005	-0,398986	0,195528	-0,735847	-0,186651	-2,400981	3,718655	6,786599	-0,121915	-3,450931	-1,482106	-40,671870	-23,096043	19,144060	0,195528	-0,735847	-0,186651	-60,164938	-11,630266	6,786599	0,195528	-0,735847	-0,186651	-60,164938	-11,630266	6,786599
15:20:20,04	0,749993	3,398976	-0,175982	-0,233024	-0,820005	-0,398986	0,195959	-0,735678	-0,185862	-2,340322	3,804233	6,747246	-0,127783	-3,447345	-1,482521	-40,672685	-23,034169	19,140976	0,195959	-0,735678	-0,185862	-60,091081	-11,578526	6,747246	0,195959	-0,735678	-0,185862	-60,091081	-11,578526	6,747246
15:20:20,09	0,749993	3,398976	-0,175982	-0,233024	-0,820005	-0,398986	0,195787	-0,728804	-0,186277	-2,644603	3,763656	6,744162	-0,125338	-3,448659	-1,484762	-40,630691	-23,034474	19,138895	0,195787	-0,728804	-0,186277	-59,855738	-11,605615	6,744162	0,195787	-0,728804	-0,186277	-59,855738	-11,605615	6,744162
15:20:20,14	0,749993	3,398976	-0,175982	-0,233024	-0,820005	-0,398986	0,195702	-0,731578	-0,188518	-2,479615	3,795778	6,742082	-0,124614	-3,446674	-1,483257	-40,579293	-22,995591	19,137501	0,195702	-0,731578	-0,188518	-59,908520	-11,566853	6,742082	0,195702	-0,731578	-0,188518	-59,908520	-11,566853	6,742082
15:20:20,19	0,749993	3,398976	-0,175982	-0,233024	-0,820005	-0,398986	0,193621	-0,731212	-0,187013	-2,439272	3,712625	6,740688	-0,124703	-3,449435	-1,482129	-40,631336	-23,005169	19,102702	0,193621	-0,731212	-0,187013	-59,839449	-11,486630	6,740688	0,193621	-0,731212	-0,187013	-59,839449	-11,486630	6,740688
15:20:20,24	0,749993	3,398976	-0,175982	-0,233024	-0,820005	-0,398986	0,196057	-0,732516	-0,185885	-2,405820	3,798998	6,705889	-0,122064	-3,450162	-1,484468	-40,759721	-23,018245	19,163516	0,196057	-0,732516	-0,185885	-59,908301	-11,591457	6,705889	0,196057	-0,732516	-0,185885	-59,908301	-11,591457	6,705889
15:20:20,29	0,749993	3,398976	-0,175982	-0,233024	-0,820005	-0,398986	0,195367	-0,735165	-0,188224	-2,343560	3,658477	6,766703	-0,016998	-3,579138	-1,457178	-47,997958	-29,163563	20,135439	0,195367	-0,735165	-0,188224	-60,054031	-11,677822	6,766703	0,195367	-0,735165	-0,188224	-60,054031	-11,677822	6,766703
15:20:20,34	0,750039	3,448973	-0,175979	-0,233015	-0,820008	-0,398989	0,254530	-0,890643	-0,160934	-3,199825	3,539138	7,738625	-0,017666	-3,585938	-1,453643	-48,716686	-29,275489	20,070555	0,254530	-0,890643	-0,160934	-73,115313	-16,441486	7,738625	0,254530	-0,890643	-0,160934	-73,115313	-16,441486	7,738625
15:20:20,39	0,750039	3,448973	-0,175979	-0,233015	-0,820008	-0,398989	0,260753	-0,893464	-0,157399	-3,509437	3,296248	7,673742	-0,024827	-3,586212	-1,456729	-48,594936	-28,955917	20,041379	0,260753	-0,893464	-0,157399	-73,646360	-17,172864	7,673742	0,260753	-0,893464	-0,157399	-73,646360	-17,172864	7,673742
15:20:20,44	0,750039	3,448973	-0,175979	-0,233015	-0,820008	-0,398989	0,264571	-0,887400	-0,160484	-3,487127	3,440447	7,644565	-0,027033	-3,586233	-1,455167	-48,567177	-28,844785	20,038473	0,264571	-0,887400	-0,160484	-73,148035	-17,328393	7,644565	0,264571	-0,887400	-0,160484	-73,148035	-17,328393	7,644565
15:20:20,49	0,750039	3,448973	-0,175979	-0,233015	-0,820008	-0,398989	0,265692	-0,885500	-0,158923	-3,475817	3,467195	7,641660	-0,027479	-3,582388	-1,454413	-48,538919	-28,719154	20,013171	0,265692	-0,885500	-0,158923	-72,987556	-17,389616	7,641660	0,265692	-0,885500	-0,158923	-72,987556	-17,389616	7,641660
15:20:20,54	0,750039	3,448973	-0,175979	-0,233015	-0,820008	-0,398989	0,262585	-0,883191	-0,158169	-3,472932	3,267318	7,616358	-0,032081	-3,585805	-1,454785	-48,503398	-28,701113	20,002618	0,262585	-0,883191	-0,158169	-72,803451	-17,345639	7,616358	0,262585	-0,883191	-0,158169	-72,803451	-17,345639	7,616358
15:20:20,59	0,750039	3,448973	-0,175979	-0,233015	-0,820008	-0,398989	0,267845	-0,880913	-0,158541	-3,557997	3,562572	7,605805	-0,030857	-3,580509	-1,458676	-48,479882	-28,641931	20,012482	0,267845	-0,880913	-0,158541	-72,709703	-17,463284	7,605805	0,267845	-0,880913	-0,158541	-72,709703	-17,463284	7,605805
15:20:20,64	0,750039	3,448973	-0,175979	-0,233015	-0,820008	-0,398989	0,262647	-0,879326	-0,162432	-3,577536	3,283016	7,615668	-0,029014	-3,586283	-1,455937	-48,466363	-28,646255	19,990619	0,262647	-0,879326	-0,162432	-72,604623	-17,334745	7,615668	0,262647	-0,879326	-0,162432	-72,604623	-17,334745	7,615668
15:20:20,69	0,750039	3,448973	-0,175979	-0,233015	-0,820008	-0,398989	0,266726	-0,883809	-0,159693	-3,341402	3,509025	7,593806	-0,030107	-3,586695	-1,456306	-48,440156	-28,605277	20,001327	0,266726	-0,883809	-0,159693	-72,720410	-17,428985	7,593806	0,266726	-0,883809	-0,159693	-72,720410	-17,428985	7,593806
15:20:20,74	0,750039	3,448973	-0,175979	-0,233015	-0,820008	-0,398989	0,267630	-0,883068	-0,160062	-3,331332	3,558209	7,604513	-0,035304	-3,584667	-1,454001	-48,425395	-28,513492	19,977890	0,267630	-0,883068	-0,160062	-72,652188	-17,450718	7,604513	0,267630	-0,883068	-0,160062	-72,652188	-17,450718	7,604513
15:20:20,79	0,750039	3,448973	-0,175979	-0,233015	-0,820008	-0,398989	0,268472	-0,877554	-0,157757	-3,531227	3,568899	7,581076	-0,034711	-3,583173	-1,454772	-48,407147	-28,542185	19,982422	0,268472	-0,877554	-0,157757	-72,419180	-17,506148	7,581076	0,268472	-0,877554	-0,157757	-72,419180	-17,506148	7,581076
15:20:20,84	0,750039	3,448973	-0,175979	-0,233015	-0,820008	-0,398989	0,266881	-0,877321	-0,158528	-3,559062	3,516326	7,585608	-0,031251	-3,584934	-1,456694	-48,438173	-28,544952	20,013229	0,266881	-0,877321	-0,158528	-72,428732	-17,433842	7,585608	0,266881	-0,877321	-0,158528	-72,428732	-17,433842	7,585608
15:20:20,89	0,750039	3,448973	-0,175979	-0,233015	-0,820008	-0,398989	0,266676	-0,881198	-0,160450	-3,375365	3,480182	7,616416	-0,028293	-3,583289	-1,454758	-48,430604	-28,551735	20,002821	0,266676	-0,881198	-0,160450	-72,549383	-17,453896	7,616416	0,266676	-0,881198	-0,160450	-72,549383	-17,453896	7,616416
15:20:20,94	0,750039	3,448973	-0,175979	-0,233015	-0,820008	-0,398989	0,263773	-0,882937	-0,158514	-3,287014	3,339149	7,606007	-0,030563	-3,581835	-1,453980	-48,401372	-28,515304	19,998192	0,263773	-0,882937	-0,158514	-72,597563	-17,367008	7,606007	0,263773	-0,882937	-0,158514	-72,597563	-17,367008	7,606007
15:20:20,99	0,750039	3,448973	-0,175979	-0,233015	-0,820008	-0,398989	0,263648	-0,880244	-0,157736	-3,380892	3,339788	7,601379	-0,035827	-3,582163	-1,457859	-48,380281	-28,504586	20,004566	0,263648	-0,880244	-0,157736	-72,480027	-17,356614	7,601379	0,263648	-0,880244	-0,157736	-72,480027	-17,356614	7,601379
15:20:21,04	0,750039	3,448973	-0,175979	-0,233015	-0,820008	-0,398989	0,266564	-0,875848	-0,161615	-3,589627	3,504316	7,607752	-0,034061	-3,580247	-1,454758	-48,394363	-28,467117	20,009458	0,266564	-0,875848	-0,161615	-72,343721	-17,420977	7,607752	0,266564	-0,875848	-0,161615	-72,343721	-17,420977	7,607752
15:20:21,09	0,750039	3,448973	-0,175979	-0,233015	-0,820008	-0,398989	0,264022	-0,876420	-0,158514	-3,534503	3,341189	7,612645	-0,029898	-3,583698	-1,455126	-48,387638	-28,459489	20,005220	0,264022	-0,876420	-0,158514	-72,333457	-17,384537	7,612645	0,264022	-0,876420	-0,158514	-72,333457	-17,384537	7,612645
15:20:21,14	0,750039	3,448973	-0,175979	-0,233015	-0,820008	-0,398989	0,264930	-0,881751	-0,158882	-3,247320	3,390403	7,608406	-0,034660	-3,583845	-1,457483	-48,405165	-28,467614	19,991194	0,264930	-0,881751	-0,158882	-72,464761	-17,406583	7,608406	0,264930	-0,881751	-0,158882	-72,464761	-17,406583	7,608406
15:20:21,19	0,750039	3,448973	-0,175979	-0,233015	-0,820008	-0,398989	0,267438	-0,877700	-0,161239	-3,473738	3,509692	7,594380	-0,033402	-3,583623	-1,454075	-48,375645	-28,466362	19,980628	0,267438	-0,877700	-0,161239	-72,373227	-17,484156	7,594380	0,267438	-0,877700	-0,161239	-72,373227	-17,484156	7,594380
15:20:21,24	0,750039	3,448973	-0,175979	-0,233015	-0,820008	-0,398989	0,266616	-0,878679	-0,157831	-3,407029	3,491916	7,583815	-0,037557	-3,579303	-1,454386	-48,395899	-28,409162	20,000950	0,266616	-0,878679	-0,157831	-72,383304	-17,437448	7,583815	0,266616	-0,878679	-0,157831	-72,383304	-17,437448	7,583815
15:20:21,29	0,750039	3,448973	-0,175979	-0,233015	-0,820008	-0,398989	0,264953	-0,872921	-0,158142	-3,667034	3,359292	7,604136	-0,031567	-3,587965	-1,455894	-48,361768	-28,438422	19,980949	0,264953	-0,872921	-0,158142	-72,191309	-17,439516	7,604136	0,264953	-0,872921	-0,158142	-72,191309	-17,439516	7,604136
15:20:21,34	0,750039	3,448973	-0,175979	-0,233015	-0,820008	-0,398989	0,269459	-0,882439	-0,159649	-3,180367	3,637783	7,584135	-0,033332	-3,588022	-1,454334	-48,379257	-28,388251	20,000854	0,269459	-0,882439	-0,159649	-72,451813	-17,514732	7,584135	0,269459	-0,882439	-0,159649	-72,451813	-17,514732	7,584135
15:20:21,39	0,750039	3,448973	-0,175979	-0,233015	-0,820008	-0,398989	0,270391	-0,880939	-0,158090	-3,223666	3,646044	7,604040	-0,032775	-3,583456	-1,456673	-48,352475	-28,459331	20,000499	0,270391	-0,880939	-0,158090	-72,377355	-17,579676	7,604040	0,270391	-0,880939	-0,158090	-72,377355	-17,579676	7,604040
15:20:21,44	0,750039	3,448973	-0,175979	-0,233015	-0,820008	-0,398989	0,266158	-0,879138	-0,160429	-3,365452	3,484647	7,603685	-0,037408	-3,583795	-1,455924	-48,348490	-28,383080	19,967677	0,266158	-0,879138	-0,160429	-72,377812	-17,408760	7,603685	0,266158	-0,879138	-0,160429	-72,377812	-17,408760	7,603685
15:20:21,49	0,750039	3,448973	-0,175979	-0,233015	-0,820008	-0,398989	0,268768	-0,875295	-0,159680	-3,497252	3,585715	7,570864	-0,031065	-3,581716	-1,454768	-48,384157	-28,451113	19,976256	0,268768	-0,875295	-0,159680	-72,207949	-17,512612	7,570864	0,268768	-0,875295	-0,159680	-72,207949	-17,512612	7,570864
15:20:21,54	0,750039	3,448973	-0,175979	-0,233015	-0,820008	-0,398989	0,263796	-0,879749	-0,158524	-3,342406	3,330284	7,579443	-0,034495	-3,584175	-1,455918	-48,355879	-28,405986	19,972308	0,263796	-0,879749	-0,158524	-72,402726	-17,377716	7,579443	0,263796	-0,879749	-0,158524	-72,402726	-17,377716	7,579443
15:20:21,59	0,750039	3,448973	-0,175979	-0,233015	-0,820008	-0,398989	0,267641	-0,878008	-0,159674	-3,379710	3,532124	7,575495	-0,037220	-3,584880	-1,456171	-48,348678	-28,397404	19,976933	0,267641	-0,878008	-0,159674	-72,303373	-17,477670	7,575495	0,267641	-0,878008	-0,159674	-72,303373	-17,477670	7,575495
15:20:21,64	0,750039	3,448973	-0,175979	-0,233015	-0,820008	-0,398989	0,269614	-0,876001	-0,159927	-3,473088	3,636677	7,580119	-0,039861	-3,581840	-1,456330	-48,384891	-28,385566	19,982620	0,269614	-0,876001	-0,159927	-72,239131	-17,528016	7,580119	0,269614	-0,876001	-0,159927	-72,239131	-17,528016	7,580119
15:20:21,69	0,750039	3,448973	-0,175979	-0,233015	-0,820008	-0,398989	0,268302	-0,872194	-0,160086	-3,678893	3,531168	7,585807	-0,032634	-3,583369	-1,456514	-48,382147	-28,392730	19,972595	0,268302	-0,872194	-0,160086	-72,146108	-17,530525	7,585807	0,268302	-0,872194	-0,160086	-72,146108	-17,530525	7,585807
15:20:21,74	0,750039	3,448973	-0,175979	-0,233015	-0,820008	-0,398989	0,266012	-0,879217	-0,160270	-3,318506	3,418050	7,575782	-0,032684	-3,581675	-1,454756	-48,338926	-28,384846	19,967943	0,266012	-0,879217	-0,160270	-72,337061	-17,463884	7,575782	0,266012	-0,879217	-0,160270	-72,337061	-17,463884	7,575782
15:20:21,79	0,750039	3,448973	-0,175979	-0,233015	-0,820008	-0,398989	0,264570	-0,878327	-0,158512	-3,336357	3,376563	7,571129	-0,035142	-3,582360	-1,454008	-48,392968	-28,377449	19,962908	0,264570	-0,878327	-0,158512	-72,285033	-17,392186	7,571129	0,264570	-0,878327	-0,158512	-72,285033	-17,392186	7,571129
15:20:21,84	0,750039	3,448973	-0,175979	-0,233015	-0,820008	-0,398989	0,266392	-0,876541	-0,157764	-3,449872	3,420805	7,566095	-0,033869	-3,580887	-1,453209	-48,352398	-28,356850	19,972794	0,266392	-0,876541	-0,157764	-72,258304	-17,490969	7,566095	0,266392	-0,876541	-0,157764	-72,258304	-17,490969	7,566095
15:20:21,89	0,750039	3,448973	-0,175979	-0,233015	-0,820008	-0,398989	0,264480	-0,876907	-0,156965	-3,392708	3,346237	7,575980	-0,035707	-3,583227	-1,457471	-48,374529	-28,374809	19,993755	0,264480	-0,876907	-0,156965	-72,229883	-17,415477	7,575980	0,264480	-0,876907	-0,156965	-72,229883	-17,415477	7,575980
15:20:21,95	0,750039	3,448973	-0,175979	-0,233015	-0,820008	-0,398989	0,267426	-0,876485	-0,161227	-3,441246	3,489233	7,596942	-0,033823	-3,582883	-1,457097	-48,327522	-28,369871	19,945128	0,267426	-0,876485	-0,161227	-72,245332	-17,503727	7,596942	0,267426	-0,876485	-0,161227	-72,245332	-17,503727	7,596942
15:20:22,00	0,750039	3,448973	-0,175979	-0,233015	-0,820008	-0,398989	0,264316	-0,875603	-0,157365	-3,409090	3,364494	7,537893	-0,034915	-3,580093	-1,453609	-48,303464	-28,325760	19,934706	0,264316	-0,875603	-0,157365	-72,143953	-17,384273	7,537893	0,264316	-0,875603	-0,157365	-72,143953	-17,384273	7,537893
15:20:22,05	0,750039	3,448973	-0,175979	-0,233015	-0,820008	-0,398989	0,264316	-0,875603	-0,157365	-3,409090	3,364494	7,537893	-0,019331	-3,588132	-1,455899	-48,524754	-28,914720	20,046982	0,264316	-0,875603	-0,157365	-72,143953	-17,384273	7,537893	0,264316	-0,875603	-0,157365	-72,143953	-17,384273	7,537893
15:20:22,10	0,750039	3,448973	-0,175979	-0,233015	-0,820008	-0,398989	0,263486	-0,893120	-0,159655	-3,118938	3,424201	7,650169	0,095970	-3,727078	-1,403271	-56,072374	-35,233275	21,139494	0,263486	-0,893120	-0,159655	-73,228835	-17,259456	7,650169	0,263486	-0,893120	-0,159655	-73,228835	-17,259456	7,650169
15:20:22,15	0,750006	3,499073	-0,175986	-0,233025	-0,820011	-0,399021	0,326166	-1,062446	-0,107027	-3,559798	3,306397	8,742680	0,100505	-3,735458	-1,391881	-56,691456	-35,383970	21,186936	0,326166	-1,062446	-0,107027	-86,961825	-22,297618	8,742680	0,326166	-1,062446	-0,107027	-86,961825	-22,297618	8,742680
15:20:22,20	0,750006	3,499073	-0,175986	-0,233025	-0,820011	-0,399021	0,331155	-1,070563	-0,095637	-3,577761	3,105058	8,790122	0,094797	-3,731425	-1,394923	-56,419474	-35,099195	21,146274	0,331155	-1,070563	-0,095637	-87,616972	-22,890634	8,790122	0,331155	-1,070563	-0,095637	-87,616972	-22,890634	8,790122
15:20:22,25	0,750006	3,499073	-0,175986	-0,233025	-0,820011	-0,399021	0,330517	-1,063604	-0,098678	-3,557051	3,165046	8,749460	0,091520	-3,726682	-1,395693	-56,330448	-34,973422	21,135458	0,330517	-1,063604	-0,098678	-87,049927	-22,780574	8,749460	0,330517	-1,063604	-0,098678	-87,049927	-22,780574	8,749460
15:20:22,30	0,750006	3,499073	-0,175986	-0,233025	-0,820011	-0,399021	0,328048	-1,058394	-0,099449	-3,674485	3,050858	8,738645	0,090523	-3,731419	-1,395287	-56,295807	-34,877104	21,112839	0,328048	-1,058394	-0,099449	-86,758451	-22,700928	8,738645	0,328048	-1,058394	-0,099449	-86,758451	-22,700928	8,738645
15:20:22,35	0,750006	3,499073	-0,175986	-0,233025	-0,820011	-0,399021	0,332649	-1,059899	-0,099042	-3,495497	3,271938	8,716026	0,087072	-3,725069	-1,396115	-56,267028	-34,809823	21,071942	0,332649	-1,059899	-0,099042	-86,697596	-22,841008	8,716026	0,332649	-1,059899	-0,099042	-86,697596	-22,841008	8,716026
15:20:22,40	0,750006	3,499073	-0,175986	-0,233025	-0,820011	-0,399021	0,328875	-1,053736	-0,099870	-3,743343	3,066997	8,675128	0,087151	-3,725963	-1,396076	-56,248898	-34,751344	21,107402	0,328875	-1,053736	-0,099870	-86,461607	-22,749726	8,675128	0,328875	-1,053736	-0,099870	-86,461607	-22,749726	8,675128
15:20:22,45	0,750006	3,499073	-0,175986	-0,233025	-0,820011	-0,399021	0,329610	-1,054251	-0,099831	-3,656849	3,091658	8,710589	0,087286	-3,728049	-1,394852	-56,190415	-34,751174	21,134847	0,329610	-1,054251	-0,099831	-86,415547	-22,782730	8,710589	0,329610	-1,054251	-0,099831	-86,415547	-22,782730	8,710589
15:20:22,50	0,750006	3,499073	-0,175986	-0,233025	-0,820011	-0,399021	0,331349	-1,055411	-0,098608	-3,567141	3,232664	8,738033	0,085547	-3,726933	-1,394504	-56,190948	-34,720670	21,091876	0,331349	-1,055411	-0,098608	-86,416898	-22,778259	8,738033	0,331349	-1,055411	-0,098608	-86,416898	-22,778259	8,738033
15:20:22,55	0,750006	3,499073	-0,175986	-0,233025	-0,820011	-0,399021	0,331252	-1,053346	-0,098260	-3,648344	3,211876	8,695063	0,093390	-3,734098	-1,394639	-56,625787	-34,847225	21,121737	0,331252	-1,053346	-0,098260	-86,336039	-22,791387	8,695063	0,331252	-1,053346	-0,098260	-86,336039	-22,791387	8,695063
15:20:22,60	0,750006	3,499073	-0,175986	-0,233025	-0,820011	-0,399021	0,333536	-1,063721	-0,098395	-3,435867	3,017342	8,724924	0,199708	-3,854546	-1,332278	-63,660645	-41,195520	22,130618	0,333536	-1,063721	-0,098395	-86,937994	-23,165219	8,724924	0,333536	-1,063721	-0,098395	-86,937994	-23,165219	8,724924
15:20:22,65	0,750015	3,549009	-0,175983	-0,233025	-0,820007	-0,399024	0,384688	-1,216020	-0,036034	-4,531555	2,759020	9,733805	0,204135	-3,866045	-1,324785	-64,329579	-41,379776	22,092174	0,384688	-1,216020	-0,036034	-99,989115	-27,438956	9,733805	0,384688	-1,216020	-0,036034	-99,989115	-27,438956	9,733805
15:20:22,70	0,750015	3,549009	-0,175983	-0,233025	-0,820007	-0,399024	0,392433	-1,225603	-0,028540	-4,527257	2,674578	9,695361	0,195994	-3,859852	-1,326281	-64,098884	-41,061746	22,081032	0,392433	-1,225603	-0,028540	-100,737112	-28,131386	9,695361	0,392433	-1,225603	-0,028540	-100,737112	-28,131386	9,695361
15:20:22,75	0,750015	3,549009	-0,175983	-0,233025	-0,820007	-0,399024	0,391139	-1,215455	-0,030037	-4,664171	2,648103	9,684219	0,191472	-3,856212	-1,326812	-63,976219	-40,887134	22,020037	0,391139	-1,215455	-0,030037	-100,077427	-28,056343	9,684219	0,391139	-1,215455	-0,030037	-100,077427	-28,056343	9,684219
15:20:22,80	0,750015	3,549009	-0,175983	-0,233025	-0,820007	-0,399024	0,388942	-1,215957	-0,029228	-4,453590	2,559416	9,663544	0,190622	-3,857004	-1,327027	-63,939763	-40,808602	22,053538	0,388942	-1,215957	-0,029228	-99,906205	-27,972504	9,663544	0,388942	-1,215957	-0,029228	-99,906205	-27,972504	9,663544
15:20:22,85	0,750015	3,549009	-0,175983	-0,233025	-0,820007	-0,399024	0,391359	-1,209379	-0,030783	-4,681341	2,670747	9,656724	0,188396	-3,856421	-1,327806	-63,909230	-40,717042	22,041797	0,391359	-1,209379	-0,030783	-99,617620	-28,050929	9,656724	0,391359	-1,209379	-0,030783	-99,617620	-28,050929	9,656724
15:20:22,90	0,750015	3,549009	-0,175983	-0,233025	-0,820007	-0,399024	0,391967	-1,207161	-0,031562	-4,702148	2,683043	9,644984	0,190868	-3,855697	-1,324285	-63,866271	-40,698379	22,045191	0,391967	-1,207161	-0,031562	-99,464267	-28,086387	9,644984	0,391967	-1,207161	-0,031562	-99,464267	-28,086387	9,644984
15:20:22,95	0,750015	3,549009	-0,175983	-0,233025	-0,820007	-0,399024	0,390104	-1,208939	-0,028041	-4,572027	2,614019	9,648377	0,193816	-3,856078	-1,325847	-63,856629	-40,724624	22,021429	0,390104	-1,208939	-0,028041	-99,473754	-28,009135	9,648377	0,390104	-1,208939	-0,028041	-99,473754	-28,009135	9,648377
15:20:23,00	0,750015	3,549009	-0,175983	-0,233025	-0,820007	-0,399024	0,388960	-1,211683	-0,029603	-4,447251	2,576006	9,624615	0,192220	-3,861331	-1,324636	-63,818597	-40,648264	22,031382	0,388960	-1,211683	-0,029603	-99,564376	-27,957347	9,624615	0,388960	-1,211683	-0,029603	-99,564376	-27,957347	9,624615
15:20:23,05	0,750015	3,549009	-0,175983	-0,233025	-0,820007	-0,399024	0,394308	-1,212927	-0,028391	-4,297406	2,848837	9,634568	0,188753	-3,858965	-1,325819	-63,802413	-40,583959	22,019212	0,394308	-1,212927	-0,028391	-99,512202	-28,104302	9,634568	0,394308	-1,212927	-0,028391	-99,512202	-28,104302	9,634568
15:20:23,10	0,750015	3,549009	-0,175983	-0,233025	-0,820007	-0,399024	0,393991	-1,208742	-0,029575	-4,451263	2,814265	9,622398	0,189885	-3,853444	-1,325826	-63,811460	-40,570049	22,044995	0,393991	-1,208742	-0,029575	-99,337507	-28,114063	9,622398	0,393991	-1,208742	-0,029575	-99,337507	-28,114063	9,622398
15:20:23,15	0,750015	3,549009	-0,175983	-0,233025	-0,820007	-0,399024	0,388645	-1,206961	-0,029582	-4,536324	2,521460	9,648182	0,190552	-3,855099	-1,323880	-63,790597	-40,556371	22,024524	0,388645	-1,206961	-0,029582	-99,282802	-27,987172	9,648182	0,388645	-1,206961	-0,029582	-99,282802	-27,987172	9,648182
15:20:23,20	0,750015	3,549009	-0,175983	-0,233025	-0,820007	-0,399024	0,389744	-1,208366	-0,027636	-4,441006	2,589858	9,627711	0,191707	-3,855260	-1,325031	-63,785608	-40,590844	22,038780	0,389744	-1,208366	-0,027636	-99,297749	-28,005078	9,627711	0,389744	-1,208366	-0,027636	-99,297749	-28,005078	9,627711
15:20:23,25	0,750015	3,549009	-0,175983	-0,233025	-0,820007	-0,399024	0,389307	-1,209447	-0,028787	-4,412138	2,588647	9,641966	0,185908	-3,854946	-1,327371	-63,761753	-40,525620	22,026557	0,389307	-1,209447	-0,028787	-99,353763	-27,971918	9,641966	0,389307	-1,209447	-0,028787	-99,353763	-27,971918	9,641966
15:20:23,30	0,750015	3,549009	-0,175983	-0,233025	-0,820007	-0,399024	0,391934	-1,204268	-0,031127	-4,613056	2,713296	9,629743	0,186153	-3,852673	-1,323512	-63,732809	-40,496385	21,985254	0,391934	-1,204268	-0,031127	-99,148095	-28,053486	9,629743	0,391934	-1,204268	-0,031127	-99,148095	-28,053486	9,629743
15:20:23,35	0,750015	3,549009	-0,175983	-0,233025	-0,820007	-0,399024	0,389843	-1,203344	-0,027268	-4,621307	2,615050	9,588441	0,185430	-3,852405	-1,325449	-63,727545	-40,477735	21,992948	0,389843	-1,203344	-0,027268	-99,083822	-27,987645	9,588441	0,389843	-1,203344	-0,027268	-99,083822	-27,987645	9,588441
15:20:23,40	0,750015	3,549009	-0,175983	-0,233025	-0,820007	-0,399024	0,389972	-1,202584	-0,029205	-4,642046	2,616977	9,596135	0,185921	-3,853929	-1,327410	-63,774297	-40,477086	21,989656	0,389972	-1,202584	-0,029205	-99,044898	-27,995821	9,596135	0,389972	-1,202584	-0,029205	-99,044898	-27,995821	9,596135
15:20:23,45	0,750015	3,549009	-0,175983	-0,233025	-0,820007	-0,399024	0,391046	-1,203771	-0,031166	-4,603125	2,632030	9,592842	0,189636	-3,853394	-1,326972	-63,681145	-40,499475	21,993282	0,391046	-1,203771	-0,031166	-99,099172	-28,065104	9,592842	0,391046	-1,203771	-0,031166	-99,099172	-28,065104	9,592842
15:20:23,50	0,750015	3,549009	-0,175983	-0,233025	-0,820007	-0,399024	0,388726	-1,206721	-0,030728	-4,422542	2,603242	9,596468	0,186681	-3,850354	-1,325803	-63,684345	-40,476628	22,022346	0,388726	-1,206721	-0,030728	-99,150159	-27,911750	9,596468	0,388726	-1,206721	-0,030728	-99,150159	-27,911750	9,596468
15:20:23,56	0,750015	3,549009	-0,175983	-0,233025	-0,820007	-0,399024	0,387571	-1,202642	-0,029559	-4,616483	2,528964	9,625533	0,192556	-3,856327	-1,325788	-63,700262	-40,502726	22,007258	0,387571	-1,202642	-0,029559	-99,023870	-27,895326	9,625533	0,387571	-1,202642	-0,029559	-99,023870	-27,895326	9,625533
15:20:23,61	0,750015	3,549009	-0,175983	-0,233025	-0,820007	-0,399024	0,389805	-1,210716	-0,029543	-4,227184	2,644439	9,610445	0,184310	-3,851663	-1,325028	-63,701644	-40,459465	22,026843	0,389805	-1,210716	-0,029543	-99,268396	-27,955284	9,610445	0,389805	-1,210716	-0,029543	-99,268396	-27,955284	9,610445
15:20:23,66	0,750015	3,549009	-0,175983	-0,233025	-0,820007	-0,399024	0,389890	-1,201243	-0,028784	-4,682999	2,626019	9,630030	0,187379	-3,851190	-1,325804	-63,648566	-40,450096	21,993754	0,389890	-1,201243	-0,028784	-98,980592	-27,980358	9,630030	0,389890	-1,201243	-0,028784	-98,980592	-27,980358	9,630030
15:20:23,71	0,750015	3,549009	-0,175983	-0,233025	-0,820007	-0,399024	0,387946	-1,203664	-0,029560	-4,522447	2,566201	9,596941	0,187959	-3,851326	-1,325380	-63,655137	-40,429934	22,042741	0,387946	-1,203664	-0,029560	-99,010099	-27,887553	9,596941	0,387946	-1,203664	-0,029560	-99,010099	-27,887553	9,596941
15:20:23,76	0,750015	3,549009	-0,175983	-0,233025	-0,820007	-0,399024	0,387773	-1,204234	-0,029136	-4,478629	2,541459	9,645928	0,187404	-3,855087	-1,321909	-63,666328	-40,417335	21,992043	0,387773	-1,204234	-0,029136	-99,011030	-27,898752	9,645928	0,387773	-1,204234	-0,029136	-99,011030	-27,898752	9,645928
15:20:23,81	0,750015	3,549009	-0,175983	-0,233025	-0,820007	-0,399024	0,391308	-1,205635	-0,025665	-4,400501	2,709274	9,595229	0,184408	-3,851509	-1,325423	-63,667013	-40,433600	21,998525	0,391308	-1,205635	-0,025665	-99,042821	-28,008414	9,595229	0,391308	-1,205635	-0,025665	-99,042821	-28,008414	9,595229
15:20:23,86	0,750015	3,549009	-0,175983	-0,233025	-0,820007	-0,399024	0,389707	-1,201251	-0,029179	-4,642856	2,633577	9,601712	0,185689	-3,853266	-1,325798	-63,635548	-40,403156	21,984830	0,389707	-1,201251	-0,029179	-98,941095	-27,958456	9,601712	0,389707	-1,201251	-0,029179	-98,941095	-27,958456	9,601712
15:20:23,91	0,750015	3,549009	-0,175983	-0,233025	-0,820007	-0,399024	0,390589	-1,203239	-0,029554	-4,497417	2,691431	9,588017	0,186175	-3,853010	-1,325409	-63,674027	-40,421962	22,008735	0,390589	-1,203239	-0,029554	-98,951661	-27,969783	9,588017	0,390589	-1,203239	-0,029554	-98,951661	-27,969783	9,588017
15:20:23,96	0,750015	3,549009	-0,175983	-0,233025	-0,820007	-0,399024	0,390124	-1,203532	-0,029165	-4,517695	2,643325	9,611921	0,185041	-3,851048	-1,325796	-63,648060	-40,420054	22,008859	0,390124	-1,203532	-0,029165	-98,994958	-27,981379	9,611921	0,390124	-1,203532	-0,029165	-98,994958	-27,981379	9,611921
15:20:24,01	0,750015	3,549009	-0,175983	-0,233025	-0,820007	-0,399024	0,388991	-1,201569	-0,029552	-4,605134	2,605987	9,612046	0,188576	-3,852220	-1,325796	-63,653532	-40,416392	21,999779	0,388991	-1,201569	-0,029552	-98,928302	-27,929843	9,612046	0,388991	-1,201569	-0,029552	-98,928302	-27,929843	9,612046
15:20:24,06	0,750015	3,549009	-0,175983	-0,233025	-0,820007	-0,399024	0,388239	-1,205216	-0,029551	-4,415044	2,560306	9,602966	0,188075	-3,851806	-1,326937	-63,612109	-40,404076	22,010108	0,388239	-1,205216	-0,029551	-99,024518	-27,916481	9,602966	0,388239	-1,205216	-0,029551	-99,024518	-27,916481	9,602966
15:20:24,11	0,750015	3,549009	-0,175983	-0,233025	-0,820007	-0,399024	0,388131	-1,204575	-0,030693	-4,416988	2,584403	9,613294	0,183342	-3,851796	-1,326552	-63,629065	-40,379658	22,024549	0,388131	-1,204575	-0,030693	-98,976158	-27,883902	9,613294	0,388131	-1,204575	-0,030693	-98,976158	-27,883902	9,613294
15:20:24,16	0,750015	3,549009	-0,175983	-0,233025	-0,820007	-0,399024	0,390489	-1,200471	-0,030308	-4,617731	2,680094	9,627736	0,186258	-3,850839	-1,326542	-63,630389	-40,402625	22,039002	0,390489	-1,200471	-0,030308	-98,854733	-27,973267	9,627736	0,390489	-1,200471	-0,030308	-98,854733	-27,973267	9,627736
15:20:24,21	0,750015	3,549009	-0,175983	-0,233025	-0,820007	-0,399024	0,388202	-1,202519	-0,030298	-4,531830	2,571529	9,642189	0,183338	-3,855033	-1,328493	-63,638257	-40,376295	22,015760	0,388202	-1,202519	-0,030298	-98,929536	-27,902336	9,642189	0,388202	-1,202519	-0,030298	-98,929536	-27,902336	9,642189
15:20:24,26	0,750015	3,549009	-0,175983	-0,233025	-0,820007	-0,399024	0,393295	-1,202086	-0,032248	-4,535442	2,816366	9,618947	0,187197	-3,851732	-1,324759	-63,623000	-40,384957	21,986755	0,393295	-1,202086	-0,032248	-98,899210	-28,057268	9,618947	0,393295	-1,202086	-0,032248	-98,899210	-28,057268	9,618947
15:20:24,31	0,750015	3,549009	-0,175983	-0,233025	-0,820007	-0,399024	0,388506	-1,203778	-0,028515	-4,447334	2,584907	9,589942	0,184516	-3,851092	-1,327361	-63,631473	-40,381821	21,986543	0,388506	-1,203778	-0,028515	-98,943920	-27,912829	9,589942	0,388506	-1,203778	-0,028515	-98,943920	-27,912829	9,589942
15:20:24,36	0,750015	3,549009	-0,175983	-0,233025	-0,820007	-0,399024	0,389292	-1,201136	-0,031117	-4,586236	2,616871	9,589729	0,194339	-3,859983	-1,322067	-63,956290	-40,766441	22,044973	0,389292	-1,201136	-0,031117	-98,875428	-27,942562	9,589729	0,389292	-1,201136	-0,031117	-98,875428	-27,942562	9,589729
15:20:24,41	0,750015	3,549009	-0,175983	-0,233025	-0,820007	-0,399024	0,392080	-1,214089	-0,025823	-4,408210	2,672853	9,648160	0,322218	-3,996986	-1,257677	-71,424423	-47,663303	23,164321	0,392080	-1,214089	-0,025823	-99,714166	-28,105432	9,648160	0,392080	-1,214089	-0,025823	-99,714166	-28,105432	9,648160
15:20:24,46	0,750018	3,598990	-0,175972	-0,233025	-0,820013	-0,398999	0,446789	-1,393337	0,038567	-4,794240	2,498544	10,767508	0,329272	-4,010748	-1,248925	-72,217491	-47,879719	23,304746	0,446789	-1,393337	0,038567	-114,171157	-32,574370	10,767508	0,446789	-1,393337	0,038567	-114,171157	-32,574370	10,767508
15:20:24,51	0,750018	3,598990	-0,175972	-0,233025	-0,820013	-0,398999	0,455180	-1,406326	0,047319	-4,702729	2,356286	10,907933	0,320976	-4,001785	-1,246770	-71,951495	-47,495673	23,235377	0,455180	-1,406326	0,047319	-115,099342	-33,375350	10,907933	0,455180	-1,406326	0,047319	-115,099342	-33,375350	10,907933
15:20:24,56	0,750018	3,598990	-0,175972	-0,233025	-0,820013	-0,398999	0,451566	-1,394660	0,049474	-4,843787	2,206690	10,838563	0,319876	-4,003125	-1,250009	-71,816726	-47,375629	23,234573	0,451566	-1,394660	0,049474	-114,324592	-33,241241	10,838563	0,451566	-1,394660	0,049474	-114,324592	-33,241241	10,838563
15:20:24,61	0,750018	3,598990	-0,175972	-0,233025	-0,820013	-0,398999	0,453276	-1,394378	0,046235	-4,687113	2,352319	10,837760	0,312624	-4,001296	-1,243371	-71,829695	-47,233161	23,178530	0,453276	-1,394378	0,046235	-114,145771	-33,229873	10,837760	0,453276	-1,394378	0,046235	-114,145771	-33,229873	10,837760
15:20:24,66	0,750018	3,598990	-0,175972	-0,233025	-0,820013	-0,398999	0,455319	-1,387183	0,052874	-4,944362	2,376076	10,781716	0,316435	-4,000166	-1,247206	-71,775756	-47,172781	23,213352	0,455319	-1,387183	0,052874	-113,838203	-33,366471	10,781716	0,455319	-1,387183	0,052874	-113,838203	-33,366471	10,781716
15:20:24,71	0,750018	3,598990	-0,175972	-0,233025	-0,820013	-0,398999	0,452434	-1,389918	0,049038	-4,722856	2,242583	10,816539	0,314346	-4,001495	-1,246526	-71,753762	-47,096333	23,196434	0,452434	-1,389918	0,049038	-113,831433	-33,273498	10,816539	0,452434	-1,389918	0,049038	-113,831433	-33,273498	10,816539
15:20:24,76	0,750018	3,598990	-0,175972	-0,233025	-0,820013	-0,398999	0,454630	-1,388773	0,049718	-4,705204	2,337594	10,799620	0,312675	-3,999659	-1,248866	-71,711520	-47,069171	23,174051	0,454630	-1,388773	0,049718	-113,723883	-33,350866	10,799620	0,454630	-1,388773	0,049718	-113,723883	-33,350866	10,799620
15:20:24,81	0,750018	3,598990	-0,175972	-0,233025	-0,820013	-0,398999	0,453875	-1,386408	0,047378	-4,783539	2,321333	10,777238	0,311592	-3,997320	-1,246725	-71,668607	-47,060745	23,168699	0,453875	-1,386408	0,047378	-113,616567	-33,307858	10,777238	0,453875	-1,386408	0,047378	-113,616567	-33,307858	10,777238
15:20:24,86	0,750018	3,598990	-0,175972	-0,233025	-0,820013	-0,398999	0,452391	-1,384301	0,049520	-4,864360	2,277134	10,771886	0,316377	-4,004600	-1,241507	-71,897804	-47,161628	23,216885	0,452391	-1,384301	0,049520	-113,531973	-33,235589	10,771886	0,452391	-1,384301	0,049520	-113,531973	-33,235589	10,771886
15:20:24,91	0,750018	3,598990	-0,175972	-0,233025	-0,820013	-0,398999	0,456303	-1,392085	0,054737	-4,661533	2,332507	10,820071	0,432777	-4,151164	-1,150464	-80,296268	-53,798651	24,264243	0,456303	-1,392085	0,054737	-113,940226	-33,487305	10,820071	0,456303	-1,392085	0,054737	-113,940226	-33,487305	10,820071
15:20:24,96	0,749979	3,648989	-0,175988	-0,233016	-0,820025	-0,399002	0,525031	-1,566172	0,145781	-5,556093	1,951593	11,867429	0,435940	-4,155017	-1,141118	-80,967359	-53,778188	24,238628	0,525031	-1,566172	0,145781	-128,500579	-39,263365	11,867429	0,525031	-1,566172	0,145781	-128,500579	-39,263365	11,867429
15:20:25,01	0,749979	3,648989	-0,175988	-0,233016	-0,820025	-0,399002	0,526787	-1,570837	0,155126	-5,631304	1,451458	11,841815	0,425431	-4,154156	-1,141382	-80,740900	-53,385878	24,206963	0,526787	-1,570837	0,155126	-128,942044	-39,901294	11,841815	0,526787	-1,570837	0,155126	-128,942044	-39,901294	11,841815
15:20:25,06	0,749979	3,648989	-0,175988	-0,233016	-0,820025	-0,399002	0,531295	-1,561306	0,154862	-5,673946	1,685879	11,810150	0,422016	-4,149017	-1,143288	-80,601018	-53,183435	24,208497	0,531295	-1,561306	0,154862	-128,236487	-40,020813	11,810150	0,531295	-1,561306	0,154862	-128,236487	-40,020813	11,810150
15:20:25,11	0,749979	3,648989	-0,175988	-0,233016	-0,820025	-0,399002	0,528552	-1,555780	0,152956	-5,716074	1,563151	11,811684	0,420145	-4,148149	-1,145243	-80,552343	-53,064102	24,173246	0,528552	-1,555780	0,152956	-127,844767	-39,928198	11,811684	0,528552	-1,555780	0,152956	-127,844767	-39,928198	11,811684
15:20:25,16	0,749979	3,648989	-0,175988	-0,233016	-0,820025	-0,399002	0,528737	-1,553725	0,151001	-5,695223	1,555241	11,776432	0,421226	-4,149973	-1,144062	-80,487100	-53,019365	24,140098	0,528737	-1,553725	0,151001	-127,662641	-39,950604	11,776432	0,528737	-1,553725	0,151001	-127,662641	-39,950604	11,776432
15:20:25,21	0,749979	3,648989	-0,175988	-0,233016	-0,820025	-0,399002	0,529776	-1,555573	0,152182	-5,527768	1,643405	11,743284	0,417869	-4,148906	-1,145580	-80,420320	-52,948475	24,161564	0,529776	-1,555573	0,152182	-127,640244	-39,944005	11,743284	0,529776	-1,555573	0,152182	-127,640244	-39,944005	11,743284
15:20:25,26	0,749979	3,648989	-0,175988	-0,233016	-0,820025	-0,399002	0,530529	-1,552133	0,150664	-5,611886	1,704975	11,764751	0,419094	-4,146601	-1,145180	-80,404438	-52,911698	24,177425	0,530529	-1,552133	0,150664	-127,454292	-39,941584	11,764751	0,530529	-1,552133	0,150664	-127,454292	-39,941584	11,764751
15:20:25,31	0,749979	3,648989	-0,175988	-0,233016	-0,820025	-0,399002	0,527922	-1,552041	0,151064	-5,576873	1,564735	11,780612	0,417978	-4,148310	-1,144770	-80,395497	-52,864125	24,192696	0,527922	-1,552041	0,151064	-127,412067	-39,877112	11,780612	0,527922	-1,552041	0,151064	-127,412067	-39,877112	11,780612
15:20:25,36	0,749979	3,648989	-0,175988	-0,233016	-0,820025	-0,399002	0,529959	-1,551929	0,151474	-5,537030	1,654647	11,795883	0,415196	-4,146006	-1,139347	-80,345086	-52,815306	24,156387	0,529959	-1,551929	0,151474	-127,363427	-39,947152	11,795883	0,529959	-1,551929	0,151474	-127,363427	-39,947152	11,795883
15:20:25,41	0,749979	3,648989	-0,175988	-0,233016	-0,820025	-0,399002	0,529355	-1,548367	0,156897	-5,654737	1,642470	11,759574	0,414568	-4,144753	-1,144031	-80,356641	-52,803145	24,145288	0,529355	-1,548367	0,156897	-127,201567	-39,911889	11,759574	0,529355	-1,548367	0,156897	-127,201567	-39,911889	11,759574
15:20:25,46	0,749979	3,648989	-0,175988	-0,233016	-0,820025	-0,399002	0,528584	-1,547197	0,152213	-5,710836	1,586309	11,748474	0,415943	-4,142641	-1,144211	-80,311291	-52,783064	24,146933	0,528584	-1,547197	0,152213	-127,165801	-39,907555	11,748474	0,528584	-1,547197	0,152213	-127,165801	-39,907555	11,748474
15:20:25,51	0,749979	3,648989	-0,175988	-0,233016	-0,820025	-0,399002	0,526068	-1,547332	0,152033	-5,663735	1,484687	11,750119	0,414139	-4,143523	-1,147087	-80,277729	-52,777937	24,176323	0,526068	-1,547332	0,152033	-127,129321	-39,811635	11,750119	0,526068	-1,547332	0,152033	-127,129321	-39,811635	11,750119
15:20:25,56	0,749979	3,648989	-0,175988	-0,233016	-0,820025	-0,399002	0,527733	-1,546211	0,149157	-5,700846	1,597804	11,779509	0,414186	-4,144823	-1,142051	-80,283502	-52,745336	24,149952	0,527733	-1,546211	0,149157	-127,078372	-39,829274	11,779509	0,527733	-1,546211	0,149157	-127,078372	-39,829274	11,779509
15:20:25,61	0,749979	3,648989	-0,175988	-0,233016	-0,820025	-0,399002	0,528835	-1,546901	0,154193	-5,639587	1,633798	11,753138	0,415436	-4,141271	-1,143240	-80,250438	-52,721730	24,117918	0,528835	-1,546901	0,154193	-127,071327	-39,879770	11,753138	0,528835	-1,546901	0,154193	-127,071327	-39,879770	11,753138
15:20:25,66	0,749979	3,648989	-0,175988	-0,233016	-0,820025	-0,399002	0,525134	-1,546208	0,153004	-5,638671	1,458164	11,721105	0,412674	-4,141572	-1,143555	-80,254618	-52,721796	24,135395	0,525134	-1,546208	0,153004	-127,015976	-39,764857	11,721105	0,525134	-1,546208	0,153004	-127,015976	-39,764857	11,721105
15:20:25,71	0,749979	3,648989	-0,175988	-0,233016	-0,820025	-0,399002	0,526776	-1,543966	0,152689	-5,757373	1,539972	11,738581	0,415473	-4,140532	-1,142844	-80,235805	-52,708787	24,122903	0,526776	-1,543966	0,152689	-126,958724	-39,811963	11,738581	0,526776	-1,543966	0,152689	-126,958724	-39,811963	11,738581
15:20:25,76	0,749979	3,648989	-0,175988	-0,233016	-0,820025	-0,399002	0,524476	-1,545871	0,153400	-5,637673	1,430135	11,726090	0,411892	-4,145366	-1,141660	-80,269052	-52,712040	24,145309	0,524476	-1,545871	0,153400	-126,988517	-39,741212	11,726090	0,524476	-1,545871	0,153400	-126,988517	-39,741212	11,726090
15:20:25,81	0,749979	3,648989	-0,175988	-0,233016	-0,820025	-0,399002	0,526984	-1,543965	0,150714	-5,683351	1,535797	11,767628	0,412568	-4,141751	-1,145530	-80,230552	-52,650112	24,164441	0,526984	-1,543965	0,150714	-126,884565	-39,832479	11,767628	0,526984	-1,543965	0,150714	-126,884565	-39,832479	11,767628
15:20:25,86	0,749979	3,648989	-0,175988	-0,233016	-0,820025	-0,399002	0,526984	-1,543965	0,150714	-5,683351	1,535797	11,767628	0,413182	-4,139188	-1,143559	-80,258298	-52,667358	24,145695	0,526984	-1,543965	0,150714	-126,884565	-39,832479	11,767628	0,526984	-1,543965	0,150714	-126,884565	-39,832479	11,767628
15:20:25,91	0,749979	3,648989	-0,175988	-0,233016	-0,820025	-0,399002	0,524458	-1,543214	0,152685	-5,751181	1,389006	11,748882	0,410250	-4,143480	-1,142044	-80,220953	-52,668591	24,136746	0,524458	-1,543214	0,152685	-126,893487	-39,780929	11,748882	0,524458	-1,543214	0,152685	-126,893487	-39,780929	11,748882
15:20:25,96	0,749979	3,648989	-0,175988	-0,233016	-0,820025	-0,399002	0,529640	-1,542821	0,154200	-5,754028	1,691451	11,739933	0,413240	-4,142117	-1,146730	-80,198053	-52,652890	24,096978	0,529640	-1,542821	0,154200	-126,865461	-39,885306	11,739933	0,529640	-1,542821	0,154200	-126,865461	-39,885306	11,739933
15:20:26,01	0,749979	3,648989	-0,175988	-0,233016	-0,820025	-0,399002	0,526965	-1,544729	0,149514	-5,629774	1,564334	11,700164	0,412707	-4,141141	-1,144747	-80,170997	-52,643706	24,139446	0,526965	-1,544729	0,149514	-126,890970	-39,802437	11,700164	0,526965	-1,544729	0,149514	-126,890970	-39,802437	11,700164
15:20:26,06	0,749979	3,648989	-0,175988	-0,233016	-0,820025	-0,399002	0,526387	-1,543779	0,151497	-5,657649	1,553091	11,742633	0,415656	-4,141027	-1,142024	-80,164574	-52,673077	24,132464	0,526387	-1,543779	0,151497	-126,844335	-39,768268	11,742633	0,526387	-1,543779	0,151497	-126,844335	-39,768268	11,742633
15:20:26,11	0,749979	3,648989	-0,175988	-0,233016	-0,820025	-0,399002	0,524813	-1,546277	0,154220	-5,550015	1,491514	11,735651	0,413322	-4,141398	-1,143609	-80,172102	-52,626906	24,100610	0,524813	-1,546277	0,154220	-126,932738	-39,706321	11,735651	0,524813	-1,546277	0,154220	-126,932738	-39,706321	11,735651
15:20:26,16	0,749979	3,648989	-0,175988	-0,233016	-0,820025	-0,399002	0,526301	-1,544441	0,152636	-5,609263	1,539268	11,703797	0,413832	-4,142015	-1,143857	-80,205255	-52,631620	24,130019	0,526301	-1,544441	0,152636	-126,847864	-39,775348	11,703797	0,526301	-1,544441	0,152636	-126,847864	-39,775348	11,703797
15:20:26,21	0,749979	3,648989	-0,175988	-0,233016	-0,820025	-0,399002	0,526581	-1,545191	0,152387	-5,590928	1,527475	11,733205	0,412718	-4,141238	-1,139711	-80,182533	-52,630614	24,122372	0,526581	-1,545191	0,152387	-126,888394	-39,809124	11,733205	0,526581	-1,545191	0,152387	-126,888394	-39,809124	11,733205
15:20:26,26	0,749979	3,648989	-0,175988	-0,233016	-0,820025	-0,399002	0,526465	-1,543837	0,156533	-5,649073	1,540627	11,725559	0,412780	-4,144244	-1,143935	-80,157043	-52,607808	24,158891	0,526465	-1,543837	0,156533	-126,840298	-39,786879	11,725559	0,526465	-1,543837	0,156533	-126,840298	-39,786879	11,725559
15:20:26,31	0,749979	3,648989	-0,175988	-0,233016	-0,820025	-0,399002	0,529038	-1,545394	0,152309	-5,535635	1,685067	11,762078	0,413908	-4,143275	-1,144735	-80,186859	-52,580736	24,151200	0,529038	-1,545394	0,152309	-126,849052	-39,844378	11,762078	0,529038	-1,545394	0,152309	-126,849052	-39,844378	11,762078
15:20:26,36	0,749979	3,648989	-0,175988	-0,233016	-0,820025	-0,399002	0,527634	-1,545886	0,151510	-5,501506	1,572722	11,754387	0,408602	-4,143416	-1,144366	-80,181354	-52,612114	24,129596	0,527634	-1,545886	0,151510	-126,853556	-39,846539	11,754387	0,527634	-1,545886	0,151510	-126,853556	-39,846539	11,754387
15:20:26,41	0,749979	3,648989	-0,175988	-0,233016	-0,820025	-0,399002	0,530409	-1,541362	0,151878	-5,761195	1,737483	11,732782	0,409083	-4,141668	-1,143506	-80,132670	-52,623155	24,132599	0,530409	-1,541362	0,151878	-126,758082	-39,899624	11,732782	0,530409	-1,541362	0,151878	-126,758082	-39,899624	11,732782
15:20:26,47	0,749979	3,648989	-0,175988	-0,233016	-0,820025	-0,399002	0,528655	-1,540905	0,152738	-5,770170	1,693949	11,735785	0,408829	-4,143167	-1,143684	-80,156235	-52,582801	24,117825	0,528655	-1,540905	0,152738	-126,731196	-39,805456	11,735785	0,528655	-1,540905	0,152738	-126,731196	-39,805456	11,735785
15:20:26,52	0,749979	3,648989	-0,175988	-0,233016	-0,820025	-0,399002	0,527621	-1,544640	0,153047	-5,532011	1,595026	11,714800	0,412835	-4,142640	-1,143197	-80,149807	-52,562555	24,111614	0,527621	-1,544640	0,153047	-126,786274	-39,823189	11,714800	0,527621	-1,544640	0,153047	-126,786274	-39,823189	11,714800
15:20:26,57	0,749979	3,648989	-0,175988	-0,233016	-0,820025	-0,399002	0,527621	-1,544640	0,153047	-5,532011	1,595026	11,714800	0,416762	-4,144830	-1,142878	-80,193951	-52,717651	24,110489	0,527621	-1,544640	0,153047	-126,786274	-39,823189	11,714800	0,527621	-1,544640	0,153047	-126,786274	-39,823189	11,714800
15:20:26,62	0,749979	3,648989	-0,175988	-0,233016	-0,820025	-0,399002	0,605006	-1,749196	0,235430	-6,130828	1,330429	13,008699	0,551293	-4,311936	-1,060814	-89,481725	-60,148655	25,405512	0,605006	-1,749196	0,235430	-143,442711	-46,162519	13,008699	0,605006	-1,749196	0,235430	-143,442711	-46,162519	13,008699
15:20:26,67	0,750036	3,698954	-0,175985	-0,233025	-0,820004	-0,398991	0,605006	-1,749196	0,235430	-6,130828	1,330429	13,008699	0,549606	-4,326723	-1,050602	-90,354449	-60,049751	25,481628	0,605006	-1,749196	0,235430	-143,442711	-46,162519	13,008699	0,605006	-1,749196	0,235430	-143,442711	-46,162519	13,008699
15:20:26,72	0,750036	3,698954	-0,175985	-0,233025	-0,820004	-0,398991	0,618655	-1,755129	0,245642	-6,173040	1,234952	13,084815	0,543074	-4,319697	-1,052857	-90,115054	-59,587153	25,407251	0,618655	-1,755129	0,245642	-143,950634	-47,329485	13,084815	0,618655	-1,755129	0,245642	-143,950634	-47,329485	13,084815
15:20:26,77	0,750036	3,698954	-0,175985	-0,233025	-0,820004	-0,398991	0,615837	-1,745958	0,243387	-6,129570	1,064443	13,010438	0,539742	-4,316092	-1,054001	-90,014539	-59,389919	25,360702	0,615837	-1,745958	0,243387	-143,187305	-47,278787	13,010438	0,615837	-1,745958	0,243387	-143,187305	-47,278787	13,010438
15:20:26,82	0,750036	3,698954	-0,175985	-0,233025	-0,820004	-0,398991	0,614381	-1,741271	0,242243	-6,152256	0,977125	12,963889	0,539899	-4,318434	-1,053955	-89,990710	-59,255961	25,394682	0,614381	-1,741271	0,242243	-142,842019	-47,251753	12,963889	0,614381	-1,741271	0,242243	-142,842019	-47,251753	12,963889
15:20:26,87	0,750036	3,698954	-0,175985	-0,233025	-0,820004	-0,398991	0,616331	-1,742577	0,242289	-5,956395	1,032179	12,997868	0,534564	-4,312927	-1,051389	-89,949714	-59,214855	25,334558	0,616331	-1,742577	0,242289	-142,748713	-47,349768	12,997868	0,616331	-1,742577	0,242289	-142,748713	-47,349768	12,997868
15:20:26,92	0,750036	3,698954	-0,175985	-0,233025	-0,820004	-0,398991	0,614229	-1,735203	0,244855	-6,283747	0,937853	12,937745	0,531640	-4,313956	-1,050258	-89,887766	-59,113676	25,336623	0,614229	-1,735203	0,244855	-142,497205	-47,279129	12,937745	0,614229	-1,735203	0,244855	-142,497205	-47,279129	12,937745
15:20:26,97	0,750036	3,698954	-0,175985	-0,233025	-0,820004	-0,398991	0,616581	-1,733186	0,245986	-6,270044	1,063237	12,939810	0,534251	-4,311162	-1,052117	-89,851718	-59,102079	25,352349	0,616581	-1,733186	0,245986	-142,325152	-47,338408	12,939810	0,616581	-1,733186	0,245986	-142,325152	-47,338408	12,939810
15:20:27,02	0,750036	3,698954	-0,175985	-0,233025	-0,820004	-0,398991	0,612856	-1,734050	0,244127	-6,197034	0,894951	12,955536	0,534944	-4,312583	-1,052486	-89,818746	-59,068996	25,348359	0,612856	-1,734050	0,244127	-142,319987	-47,214274	12,955536	0,612856	-1,734050	0,244127	-142,319987	-47,214274	12,955536
15:20:27,07	0,750036	3,698954	-0,175985	-0,233025	-0,820004	-0,398991	0,613741	-1,735360	0,243758	-6,083785	0,952958	12,951545	0,536761	-4,320869	-1,052542	-90,013810	-59,164528	25,341577	0,613741	-1,735360	0,243758	-142,309563	-47,225699	12,951545	0,613741	-1,735360	0,243758	-142,309563	-47,225699	12,951545
15:20:27,12	0,750036	3,698954	-0,175985	-0,233025	-0,820004	-0,398991	0,620008	-1,741077	0,243702	-5,966767	1,157701	12,944764	0,668901	-4,470681	-0,947847	-98,658004	-66,278813	26,549375	0,620008	-1,741077	0,243702	-142,641327	-47,512951	12,944764	0,620008	-1,741077	0,243702	-142,641327	-47,512951	12,944764
15:20:27,17	0,749996	3,748953	-0,175967	-0,233016	-0,820015	-0,398994	0,683680	-1,930420	0,348397	-6,604208	0,539667	14,152561	0,677901	-4,488843	-0,901210	-99,863382	-66,909232	26,633181	0,683680	-1,930420	0,348397	-158,142146	-53,129188	14,152561	0,683680	-1,930420	0,348397	-158,142146	-53,129188	14,152561
15:20:27,22	0,749996	3,748953	-0,175967	-0,233016	-0,820015	-0,398994	0,694908	-1,947296	0,395034	-6,875306	0,394857	14,236368	0,672867	-4,476121	-0,900598	-99,532679	-66,450163	26,555497	0,694908	-1,947296	0,395034	-159,738007	-54,155414	14,236368	0,694908	-1,947296	0,395034	-159,738007	-54,155414	14,236368
15:20:27,27	0,749996	3,748953	-0,175967	-0,233016	-0,820015	-0,398994	0,686407	-1,936575	0,395646	-6,869869	0,009677	14,158684	0,671135	-4,474934	-0,898793	-99,377983	-66,260361	26,546653	0,686407	-1,936575	0,395646	-158,890990	-53,873279	14,158684	0,686407	-1,936575	0,395646	-158,890990	-53,873279	14,158684
15:20:27,32	0,749996	3,748953	-0,175967	-0,233016	-0,820015	-0,398994	0,686245	-1,934481	0,397451	-6,737005	0,040341	14,149839	0,666157	-4,474499	-0,901499	-99,321211	-66,170077	26,543756	0,686245	-1,934481	0,397451	-158,593793	-53,829926	14,149839	0,686245	-1,934481	0,397451	-158,593793	-53,829926	14,149839
15:20:27,37	0,749996	3,748953	-0,175967	-0,233016	-0,820015	-0,398994	0,688357	-1,929953	0,394745	-6,865929	0,154179	14,146942	0,665022	-4,474728	-0,902270	-99,270373	-66,066090	26,523788	0,688357	-1,929953	0,394745	-158,367206	-53,881865	14,146942	0,688357	-1,929953	0,394745	-158,367206	-53,881865	14,146942
15:20:27,42	0,749996	3,748953	-0,175967	-0,233016	-0,820015	-0,398994	0,689123	-1,929084	0,393975	-6,795614	0,186037	14,126975	0,666430	-4,471576	-0,901994	-99,252174	-65,991971	26,507138	0,689123	-1,929084	0,393975	-158,228718	-53,910127	14,126975	0,689123	-1,929084	0,393975	-158,228718	-53,910127	14,126975
15:20:27,47	0,749996	3,748953	-0,175967	-0,233016	-0,820015	-0,398994	0,685689	-1,928727	0,394250	-6,740876	-0,013812	14,110325	0,663458	-4,474798	-0,903412	-99,220497	-65,931724	26,527994	0,685689	-1,928727	0,394250	-158,145976	-53,840433	14,110325	0,685689	-1,928727	0,394250	-158,145976	-53,840433	14,110325
15:20:27,52	0,749996	3,748953	-0,175967	-0,233016	-0,820015	-0,398994	0,689967	-1,927764	0,392832	-6,722937	0,205920	14,131181	0,664940	-4,474028	-0,901791	-99,181116	-65,909829	26,508294	0,689967	-1,927764	0,392832	-158,052442	-53,956474	14,131181	0,689967	-1,927764	0,392832	-158,052442	-53,956474	14,131181
15:20:27,57	0,749996	3,748953	-0,175967	-0,233016	-0,820015	-0,398994	0,688558	-1,928663	0,394454	-6,637535	0,155842	14,111480	0,664890	-4,470078	-0,902229	-99,102642	-65,908144	26,503540	0,688558	-1,928663	0,394454	-158,037615	-53,895994	14,111480	0,688558	-1,928663	0,394454	-158,037615	-53,895994	14,111480
15:20:27,62	0,749996	3,748953	-0,175967	-0,233016	-0,820015	-0,398994	0,685163	-1,926645	0,394015	-6,701796	0,046379	14,106727	0,660748	-4,470572	-0,903385	-99,090185	-65,830825	26,514686	0,685163	-1,926645	0,394015	-157,943430	-53,738889	14,106727	0,685163	-1,926645	0,394015	-157,943430	-53,738889	14,106727
15:20:27,67	0,749996	3,748953	-0,175967	-0,233016	-0,820015	-0,398994	0,687661	-1,923305	0,392859	-6,802282	0,148447	14,117872	0,662770	-4,470343	-0,903070	-99,075109	-65,804546	26,491339	0,687661	-1,923305	0,392859	-157,781735	-53,832979	14,117872	0,687661	-1,923305	0,392859	-157,781735	-53,832979	14,117872
15:20:27,72	0,749996	3,748953	-0,175967	-0,233016	-0,820015	-0,398994	0,686452	-1,924942	0,393174	-6,686887	0,085490	14,094525	0,663262	-4,467494	-0,901935	-99,071636	-65,793342	26,505611	0,686452	-1,924942	0,393174	-157,794806	-53,801021	14,094525	0,686452	-1,924942	0,393174	-157,794806	-53,801021	14,094525
15:20:27,77	0,749996	3,748953	-0,175967	-0,233016	-0,820015	-0,398994	0,683739	-1,923943	0,394309	-6,727382	-0,058183	14,108798	0,660354	-4,470713	-0,900670	-99,072034	-65,776690	26,495919	0,683739	-1,923943	0,394309	-157,756900	-53,731719	14,108798	0,683739	-1,923943	0,394309	-157,756900	-53,731719	14,108798
15:20:27,82	0,749996	3,748953	-0,175967	-0,233016	-0,820015	-0,398994	0,687980	-1,923034	0,395574	-6,760433	0,153681	14,099106	0,664506	-4,471501	-0,901056	-99,064467	-65,769228	26,482381	0,687980	-1,923034	0,395574	-157,718587	-53,852778	14,099106	0,687980	-1,923034	0,395574	-157,718587	-53,852778	14,099106
15:20:27,87	0,749996	3,748953	-0,175967	-0,233016	-0,820015	-0,398994	0,686587	-1,927023	0,395188	-6,542726	0,084040	14,085567	0,660469	-4,473061	-0,903000	-99,037648	-65,737770	26,463986	0,686587	-1,927023	0,395188	-157,814067	-53,813026	14,085567	0,686587	-1,927023	0,395188	-157,814067	-53,813026	14,085567
15:20:27,92	0,749996	3,748953	-0,175967	-0,233016	-0,820015	-0,398994	0,689957	-1,924308	0,393244	-6,643300	0,266767	14,067173	0,659357	-4,468316	-0,902201	-98,999155	-65,716477	26,498214	0,689957	-1,924308	0,393244	-157,701442	-53,894831	14,067173	0,689957	-1,924308	0,393244	-157,701442	-53,894831	14,067173
15:20:27,97	0,749996	3,748953	-0,175967	-0,233016	-0,820015	-0,398994	0,686404	-1,920972	0,394043	-6,779073	0,104697	14,101401	0,661541	-4,468423	-0,902702	-98,986573	-65,714267	26,509320	0,686404	-1,920972	0,394043	-157,575358	-53,777984	14,101401	0,686404	-1,920972	0,394043	-157,575358	-53,777984	14,101401
15:20:28,02	0,749996	3,748953	-0,175967	-0,233016	-0,820015	-0,398994	0,685404	-1,922917	0,393542	-6,669720	0,062520	14,112506	0,658240	-4,470036	-0,901063	-99,001410	-65,662488	26,455220	0,685404	-1,922917	0,393542	-157,618699	-53,741710	14,112506	0,685404	-1,922917	0,393542	-157,618699	-53,741710	14,112506
15:20:28,08	0,749996	3,748953	-0,175967	-0,233016	-0,820015	-0,398994	0,688451	-1,920865	0,395181	-6,739023	0,182224	14,058406	0,661224	-4,469799	-0,902556	-98,960793	-65,698383	26,508408	0,688451	-1,920865	0,395181	-157,526887	-53,861193	14,058406	0,688451	-1,920865	0,395181	-157,526887	-53,861193	14,058406
15:20:28,13	0,749996	3,748953	-0,175967	-0,233016	-0,820015	-0,398994	0,686754	-1,923330	0,393688	-6,621592	0,147078	14,111595	0,661247	-4,467654	-0,902924	-98,945557	-65,682256	26,538385	0,686754	-1,923330	0,393688	-157,603002	-53,763088	14,111595	0,686754	-1,923330	0,393688	-157,603002	-53,763088	14,111595
15:20:28,18	0,749996	3,748953	-0,175967	-0,233016	-0,820015	-0,398994	0,684885	-1,922278	0,393320	-6,654726	0,055016	14,141572	0,661839	-4,470322	-0,900988	-98,946010	-65,717170	26,511575	0,684885	-1,922278	0,393320	-157,553531	-53,708425	14,141572	0,684885	-1,922278	0,393320	-157,553531	-53,708425	14,141572
15:20:28,23	0,749996	3,748953	-0,175967	-0,233016	-0,820015	-0,398994	0,686899	-1,924124	0,395256	-6,589165	0,176841	14,114761	0,661710	-4,467497	-0,902047	-98,930662	-65,652196	26,490313	0,686899	-1,924124	0,395256	-157,632929	-53,744747	14,114761	0,686899	-1,924124	0,395256	-157,632929	-53,744747	14,114761
15:20:28,28	0,749996	3,748953	-0,175967	-0,233016	-0,820015	-0,398994	0,684518	-1,922600	0,394197	-6,604492	0,033800	14,093500	0,654872	-4,467451	-0,901444	-98,937403	-65,603861	26,447994	0,684518	-1,922600	0,394197	-157,528589	-53,700829	14,093500	0,684518	-1,922600	0,394197	-157,528589	-53,700829	14,093500
15:20:28,33	0,749996	3,748953	-0,175967	-0,233016	-0,820015	-0,398994	0,687897	-1,916656	0,394800	-6,875109	0,179511	14,051181	0,659962	-4,469019	-0,901420	-98,944368	-65,675505	26,464573	0,687897	-1,916656	0,394800	-157,332576	-53,820382	14,051181	0,687897	-1,916656	0,394800	-157,332576	-53,820382	14,051181
15:20:28,38	0,749996	3,748953	-0,175967	-0,233016	-0,820015	-0,398994	0,686709	-1,921848	0,394824	-6,670636	0,147558	14,067759	0,656418	-4,466577	-0,899470	-98,905160	-65,594221	26,471393	0,686709	-1,921848	0,394824	-157,535700	-53,759127	14,067759	0,686709	-1,921848	0,394824	-157,535700	-53,759127	14,067759
15:20:28,43	0,749996	3,748953	-0,175967	-0,233016	-0,820015	-0,398994	0,686367	-1,917558	0,396775	-6,803736	0,123062	14,074579	0,657888	-4,466780	-0,901042	-98,901767	-65,611447	26,441705	0,686367	-1,917558	0,396775	-157,332008	-53,756737	14,074579	0,686367	-1,917558	0,396775	-157,332008	-53,756737	14,074579
15:20:28,48	0,749996	3,748953	-0,175967	-0,233016	-0,820015	-0,398994	0,685807	-1,918931	0,395202	-6,745525	0,105514	14,044891	0,659337	-4,466937	-0,901712	-98,909460	-65,597964	26,499377	0,685807	-1,918931	0,395202	-157,381632	-53,730357	14,044891	0,685807	-1,918931	0,395202	-157,381632	-53,730357	14,044891
15:20:28,53	0,749996	3,748953	-0,175967	-0,233016	-0,820015	-0,398994	0,685219	-1,920265	0,394532	-6,668328	0,061510	14,102564	0,657355	-4,470426	-0,902553	-98,878851	-65,611854	26,465968	0,685219	-1,920265	0,394532	-157,409152	-53,728167	14,102564	0,685219	-1,920265	0,394532	-157,409152	-53,728167	14,102564
15:20:28,58	0,749996	3,748953	-0,175967	-0,233016	-0,820015	-0,398994	0,689231	-1,920293	0,393691	-6,663586	0,303609	14,069155	0,658695	-4,465936	-0,904296	-98,860094	-65,596181	26,486405	0,689231	-1,920293	0,393691	-157,406625	-53,801043	14,069155	0,689231	-1,920293	0,393691	-157,406625	-53,801043	14,069155
15:20:28,63	0,749996	3,748953	-0,175967	-0,233016	-0,820015	-0,398994	0,684673	-1,919209	0,391948	-6,697048	0,075002	14,089592	0,660164	-4,468407	-0,899937	-98,885403	-65,578227	26,466306	0,684673	-1,919209	0,391948	-157,354924	-53,671848	14,089592	0,684673	-1,919209	0,391948	-157,354924	-53,671848	14,089592
15:20:28,68	0,749996	3,748953	-0,175967	-0,233016	-0,820015	-0,398994	0,686078	-1,921716	0,396307	-6,563746	0,117172	14,069493	0,656549	-4,466630	-0,903006	-98,856334	-65,538922	26,476848	0,686078	-1,921716	0,396307	-157,418488	-53,739979	14,069493	0,686078	-1,921716	0,396307	-157,418488	-53,739979	14,069493
15:20:28,73	0,749996	3,748953	-0,175967	-0,233016	-0,820015	-0,398994	0,686347	-1,917697	0,393238	-6,724204	0,136654	14,080034	0,654251	-4,466673	-0,901376	-98,891843	-65,551863	26,515779	0,686347	-1,917697	0,393238	-157,263389	-53,741571	14,080034	0,686347	-1,917697	0,393238	-157,263389	-53,741571	14,080034
15:20:28,78	0,749996	3,748953	-0,175967	-0,233016	-0,820015	-0,398994	0,687534	-1,915728	0,394868	-6,855521	0,174084	14,118966	0,659565	-4,466142	-0,900900	-98,825650	-65,546744	26,455406	0,687534	-1,915728	0,394868	-157,240188	-53,797302	14,118966	0,687534	-1,915728	0,394868	-157,240188	-53,797302	14,118966
15:20:28,83	0,749996	3,748953	-0,175967	-0,233016	-0,820015	-0,398994	0,684417	-1,920066	0,395344	-6,592447	0,066764	14,058593	0,659212	-4,470345	-0,900207	-98,861800	-65,551612	26,471473	0,684417	-1,920066	0,395344	-157,317600	-53,659934	14,058593	0,684417	-1,920066	0,395344	-157,317600	-53,659934	14,058593
15:20:28,88	0,749996	3,748953	-0,175967	-0,233016	-0,820015	-0,398994	0,688233	-1,921861	0,396037	-6,521377	0,236321	14,074660	0,660923	-4,466831	-0,901382	-98,862699	-65,588947	26,476664	0,688233	-1,921861	0,396037	-157,387469	-53,789930	14,074660	0,688233	-1,921861	0,396037	-157,387469	-53,789930	14,074660
15:20:28,93	0,749996	3,748953	-0,175967	-0,233016	-0,820015	-0,398994	0,736960	-2,168076	0,602411	-6,908905	-0,906606	15,548225	0,848077	-4,635651	-0,693833	-108,641316	-75,136735	27,945038	0,736960	-2,168076	0,602411	-177,102883	-58,757946	15,548225	0,736960	-2,168076	0,602411	-177,102883	-58,757946	15,548225
15:20:28,98	0,749998	3,799026	-0,175994	-0,233017	-0,820020	-0,398997	0,736960	-2,168076	0,602411	-6,908905	-0,906606	15,548225	0,859912	-4,643180	-0,650559	-109,460858	-75,347834	28,032734	0,736960	-2,168076	0,602411	-177,102883	-58,757946	15,548225	0,736960	-2,168076	0,602411	-177,102883	-58,757946	15,548225
15:20:29,03	0,749998	3,799026	-0,175994	-0,233017	-0,820020	-0,398997	0,737562	-2,182089	0,645686	-6,772801	-1,479463	15,635921	0,843834	-4,631302	-0,653665	-109,142546	-74,840918	27,944826	0,737562	-2,182089	0,645686	-178,066824	-59,378111	15,635921	0,737562	-2,182089	0,645686	-178,066824	-59,378111	15,635921
15:20:29,08	0,749998	3,799026	-0,175994	-0,233017	-0,820020	-0,398997	0,735315	-2,162227	0,642579	-7,207510	-1,574127	15,548012	0,845577	-4,632504	-0,650973	-109,000497	-74,665567	27,895787	0,735315	-2,162227	0,642579	-176,942301	-59,296342	15,548012	0,735315	-2,162227	0,642579	-176,942301	-59,296342	15,548012
15:20:29,13	0,749998	3,799026	-0,175994	-0,233017	-0,820020	-0,398997	0,735484	-2,164337	0,645271	-6,874892	-1,530000	15,498973	0,840422	-4,629809	-0,650893	-108,927429	-74,527479	27,897304	0,735484	-2,164337	0,645271	-176,775341	-59,265478	15,498973	0,735484	-2,164337	0,645271	-176,775341	-59,265478	15,498973
15:20:29,18	0,749998	3,799026	-0,175994	-0,233017	-0,820020	-0,398997	0,735728	-2,158525	0,645351	-7,020969	-1,523067	15,500491	0,840205	-4,627413	-0,652227	-108,817726	-74,455794	27,881029	0,735728	-2,158525	0,645351	-176,465214	-59,277714	15,500491	0,735728	-2,158525	0,645351	-176,465214	-59,277714	15,500491
15:20:29,23	0,749998	3,799026	-0,175994	-0,233017	-0,820020	-0,398997	0,733761	-2,157139	0,644018	-6,976121	-1,566190	15,484216	0,835451	-4,631162	-0,651682	-108,843575	-74,354603	27,833568	0,733761	-2,157139	0,644018	-176,311546	-59,166423	15,484216	0,733761	-2,157139	0,644018	-176,311546	-59,166423	15,484216
15:20:29,28	0,749998	3,799026	-0,175994	-0,233017	-0,820020	-0,398997	0,739385	-2,154896	0,644562	-7,018034	-1,346733	15,436755	0,838036	-4,627951	-0,652821	-108,750096	-74,287598	27,826680	0,739385	-2,154896	0,644562	-176,177404	-59,388436	15,436755	0,739385	-2,154896	0,644562	-176,177404	-59,388436	15,436755
15:20:29,33	0,749998	3,799026	-0,175994	-0,233017	-0,820020	-0,398997	0,735311	-2,155530	0,643423	-6,880308	-1,511120	15,429866	0,837519	-4,625848	-0,655510	-108,718361	-74,239696	27,863662	0,735311	-2,155530	0,643423	-176,089433	-59,233028	15,429866	0,735311	-2,155530	0,643423	-176,089433	-59,233028	15,429866
15:20:29,38	0,749998	3,799026	-0,175994	-0,233017	-0,820020	-0,398997	0,733749	-2,154030	0,640735	-6,900945	-1,588821	15,466849	0,842808	-4,632726	-0,648833	-108,898856	-74,410715	27,884941	0,733749	-2,154030	0,640735	-175,992337	-59,188096	15,466849	0,733749	-2,154030	0,640735	-175,992337	-59,188096	15,466849
15:20:29,43	0,749998	3,799026	-0,175994	-0,233017	-0,820020	-0,398997	0,737061	-2,162050	0,647411	-6,722263	-1,487409	15,488128	1,019573	-4,779423	-0,455075	-117,658637	-83,419998	29,277915	0,737061	-2,162050	0,647411	-176,443218	-59,346664	15,488128	0,737061	-2,162050	0,647411	-176,443218	-59,346664	15,488128
15:20:29,48	0,750012	3,849009	-0,176010	-0,233016	-0,820002	-0,398972	0,775721	-2,388481	0,841169	-7,130028	-2,558590	16,881101	1,027610	-4,785200	-0,399603	-118,801728	-83,932277	29,259412	0,775721	-2,388481	0,841169	-194,625784	-63,452726	16,881101	0,775721	-2,388481	0,841169	-194,625784	-63,452726	16,881101
15:20:29,53	0,750012	3,849009	-0,176010	-0,233016	-0,820002	-0,398972	0,776706	-2,398331	0,896641	-7,633031	-3,241210	16,862599	1,022022	-4,784043	-0,395563	-118,480403	-83,434974	29,200147	0,776706	-2,398331	0,896641	-195,901995	-64,212616	16,862599	0,776706	-2,398331	0,896641	-195,901995	-64,212616	16,862599
15:20:29,58	0,750012	3,849009	-0,176010	-0,233016	-0,820002	-0,398972	0,778499	-2,392912	0,900681	-7,323443	-3,118366	16,803334	1,017957	-4,782633	-0,398308	-118,334351	-83,230646	29,182950	0,778499	-2,392912	0,900681	-195,167071	-64,230499	16,803334	0,778499	-2,392912	0,900681	-195,167071	-64,230499	16,803334
15:20:29,63	0,750012	3,849009	-0,176010	-0,233016	-0,820002	-0,398972	0,779310	-2,388687	0,897937	-7,293172	-3,051853	16,786136	1,010682	-4,779417	-0,397112	-118,212703	-83,050566	29,181115	0,779310	-2,388687	0,897937	-194,805125	-64,227681	16,786136	0,779310	-2,388687	0,897937	-194,805125	-64,227681	16,786136
15:20:29,68	0,750012	3,849009	-0,176010	-0,233016	-0,820002	-0,398972	0,780162	-2,380778	0,899132	-7,487653	-2,992251	16,784302	1,012088	-4,778745	-0,396313	-118,142171	-82,952135	29,168864	0,780162	-2,380778	0,899132	-194,378763	-64,234943	16,784302	0,780162	-2,380778	0,899132	-194,378763	-64,234943	16,784302
15:20:29,73	0,750012	3,849009	-0,176010	-0,233016	-0,820002	-0,398972	0,778877	-2,381660	0,899932	-7,321294	-3,047187	16,772051	1,011588	-4,776519	-0,398284	-118,121090	-82,878389	29,133692	0,778877	-2,381660	0,899932	-194,281620	-64,189032	16,772051	0,778877	-2,381660	0,899932	-194,281620	-64,189032	16,772051
15:20:29,78	0,750012	3,849009	-0,176010	-0,233016	-0,820002	-0,398972	0,777199	-2,380114	0,897960	-7,327290	-3,153069	16,736878	1,010621	-4,775441	-0,395530	-118,025256	-82,879632	29,126139	0,777199	-2,380114	0,897960	-194,166239	-64,163177	16,736878	0,777199	-2,380114	0,897960	-194,166239	-64,163177	16,736878
15:20:29,83	0,750012	3,849009	-0,176010	-0,233016	-0,820002	-0,398972	0,776749	-2,378738	0,900714	-7,351994	-3,092817	16,729326	1,010233	-4,776531	-0,395447	-118,014809	-82,776272	29,138754	0,776749	-2,378738	0,900714	-194,082938	-64,067652	16,729326	0,776749	-2,378738	0,900714	-194,082938	-64,067652	16,729326
15:20:29,88	0,750012	3,849009	-0,176010	-0,233016	-0,820002	-0,398972	0,777887	-2,378948	0,900797	-7,246370	-3,076290	16,741940	1,007848	-4,775636	-0,396094	-117,987160	-82,754543	29,133223	0,777887	-2,378948	0,900797	-193,993752	-64,140434	16,741940	0,777887	-2,378948	0,900797	-193,993752	-64,140434	16,741940
15:20:29,93	0,750012	3,849009	-0,176010	-0,233016	-0,820002	-0,398972	0,778304	-2,376434	0,900150	-7,344427	-3,041515	16,736410	1,004255	-4,773403	-0,395604	-117,955844	-82,709770	29,139804	0,778304	-2,376434	0,900150	-193,894503	-64,138410	16,736410	0,778304	-2,376434	0,900150	-193,894503	-64,138410	16,736410
15:20:29,98	0,750012	3,849009	-0,176010	-0,233016	-0,820002	-0,398972	0,778167	-2,372205	0,900640	-7,509884	-3,043920	16,742991	1,005654	-4,775877	-0,396662	-117,937605	-82,680769	29,126529	0,778167	-2,372205	0,900640	-193,728011	-64,130038	16,742991	0,778167	-2,372205	0,900640	-193,728011	-64,130038	16,742991
15:20:30,03	0,750012	3,849009	-0,176010	-0,233016	-0,820002	-0,398972	0,779610	-2,374654	0,899582	-7,348301	-2,967596	16,729715	1,004706	-4,770253	-0,399980	-117,868720	-82,650461	29,099603	0,779610	-2,374654	0,899582	-193,758674	-64,166978	16,729715	0,779610	-2,374654	0,899582	-193,758674	-64,166978	16,729715
15:20:30,08	0,750012	3,849009	-0,176010	-0,233016	-0,820002	-0,398972	0,775213	-2,371021	0,896264	-7,476547	-3,151722	16,702790	1,004172	-4,776212	-0,396100	-117,914540	-82,647823	29,084708	0,775213	-2,371021	0,896264	-193,601699	-64,005964	16,702790	0,775213	-2,371021	0,896264	-193,601699	-64,005964	16,702790
15:20:30,13	0,750012	3,849009	-0,176010	-0,233016	-0,820002	-0,398972	0,780641	-2,373539	0,900144	-7,366256	-2,910499	16,687895	1,010493	-4,768731	-0,396664	-117,877102	-82,634237	29,119605	0,780641	-2,373539	0,900144	-193,689042	-64,190789	16,687895	0,780641	-2,373539	0,900144	-193,689042	-64,190789	16,687895
15:20:30,18	0,750012	3,849009	-0,176010	-0,233016	-0,820002	-0,398972	0,771002	-2,375272	0,899580	-7,245650	-3,386080	16,722791	1,004354	-4,771917	-0,399293	-117,824640	-82,602194	29,116120	0,771002	-2,375272	0,899580	-193,704485	-63,909737	16,722791	0,771002	-2,375272	0,899580	-193,704485	-63,909737	16,722791
15:20:30,23	0,750012	3,849009	-0,176010	-0,233016	-0,820002	-0,398972	0,776831	-2,371548	0,896951	-7,385290	-3,053554	16,719307	1,005952	-4,769907	-0,398198	-117,814602	-82,587174	29,110754	0,776831	-2,371548	0,896951	-193,551831	-64,034795	16,719307	0,776831	-2,371548	0,896951	-193,551831	-64,034795	16,719307
15:20:30,28	0,750012	3,849009	-0,176010	-0,233016	-0,820002	-0,398972	0,774291	-2,371927	0,898046	-7,347548	-3,184440	16,713940	1,003491	-4,769726	-0,398024	-117,800789	-82,514166	29,081760	0,774291	-2,371927	0,898046	-193,543852	-63,966308	16,713940	0,774291	-2,371927	0,898046	-193,543852	-63,966308	16,713940
15:20:30,33	0,750012	3,849009	-0,176010	-0,233016	-0,820002	-0,398972	0,774987	-2,369397	0,898227	-7,436067	-3,187340	16,713014	1,004341	-4,771287	-0,396223	-117,770119	-82,523988	29,120326	0,774987	-2,369397	0,898227	-193,433760	-64,023842	16,713014	0,774987	-2,369397	0,898227	-193,433760	-64,023842	16,713014
15:20:30,39	0,750012	3,849009	-0,176010	-0,233016	-0,820002	-0,398972	0,774987	-2,369397	0,898227	-7,436067	-3,187340	16,713014	1,003620	-4,774365	-0,398192	-117,829406	-82,547168	29,106274	0,774987	-2,369397	0,898227	-193,433760	-64,023842	16,713014	0,774987	-2,369397	0,898227	-193,433760	-64,023842	16,713014
15:20:30,43	0,750012	3,849009	-0,176010	-0,233016	-0,820002	-0,398972	0,779318	-2,372137	0,898052	-7,309385	-2,955877	16,709461	1,006717	-4,769783	-0,397789	-117,757737	-82,518500	29,102581	0,779318	-2,372137	0,898052	-193,522172	-64,132338	16,709461	0,779318	-2,372137	0,898052	-193,522172	-64,132338	16,709461
15:20:30,48	0,750012	3,849009	-0,176010	-0,233016	-0,820002	-0,398972	0,773801	-2,372528	0,898455	-7,228392	-3,195029	16,705767	1,000127	-4,771966	-0,398651	-117,787640	-82,463496	29,094829	0,773801	-2,372528	0,898455	-193,471871	-63,938404	16,705767	0,773801	-2,372528	0,898455	-193,471871	-63,938404	16,705767
15:20:30,53	0,750012	3,849009	-0,176010	-0,233016	-0,820002	-0,398972	0,778987	-2,367913	0,897593	-7,435715	-2,978774	16,698015	1,003816	-4,769780	-0,398552	-117,752386	-82,463120	29,123644	0,778987	-2,367913	0,897593	-193,316878	-64,129223	16,698015	0,778987	-2,367913	0,897593	-193,316878	-64,129223	16,698015
15:20:30,58	0,750012	3,849009	-0,176010	-0,233016	-0,820002	-0,398972	0,775249	-2,370014	0,897692	-7,308482	-3,142807	16,726830	1,001518	-4,769533	-0,395831	-117,722491	-82,488201	29,110827	0,775249	-2,370014	0,897692	-193,354615	-63,999824	16,726830	0,775249	-2,370014	0,897692	-193,354615	-63,999824	16,726830
15:20:30,63	0,750012	3,849009	-0,176010	-0,233016	-0,820002	-0,398972	0,776184	-2,367901	0,900413	-7,425168	-3,055740	16,714013	1,004649	-4,768220	-0,399283	-117,728221	-82,464650	29,091866	0,776184	-2,367901	0,900413	-193,305376	-63,986178	16,714013	0,776184	-2,367901	0,900413	-193,305376	-63,986178	16,714013
15:20:30,68	0,750012	3,849009	-0,176010	-0,233016	-0,820002	-0,398972	0,773482	-2,369956	0,896961	-7,300784	-3,212992	16,695052	1,006772	-4,770281	-0,396232	-117,748768	-82,486011	29,097672	0,773482	-2,369956	0,896961	-193,342298	-63,931308	16,695052	0,773482	-2,369956	0,896961	-193,342298	-63,931308	16,695052
15:20:30,73	0,750012	3,849009	-0,176010	-0,233016	-0,820002	-0,398972	0,774205	-2,372824	0,900013	-7,180389	-3,182498	16,700859	1,000345	-4,769690	-0,398949	-117,735008	-82,431099	29,109610	0,774205	-2,372824	0,900013	-193,447089	-63,957587	16,700859	0,774205	-2,372824	0,900013	-193,447089	-63,957587	16,700859
15:20:30,78	0,750012	3,849009	-0,176010	-0,233016	-0,820002	-0,398972	0,776907	-2,366963	0,897295	-7,430731	-3,057527	16,712797	1,002800	-4,767238	-0,400232	-117,691107	-82,399156	29,110136	0,776907	-2,366963	0,897295	-193,237335	-64,044733	16,712797	0,776907	-2,366963	0,897295	-193,237335	-64,044733	16,712797
15:20:30,83	0,750012	3,849009	-0,176010	-0,233016	-0,820002	-0,398972	0,773556	-2,367863	0,896013	-7,334308	-3,209733	16,713322	1,002149	-4,767396	-0,396268	-117,724335	-82,426194	29,060227	0,773556	-2,367863	0,896013	-193,211575	-63,933883	16,713322	0,773556	-2,367863	0,896013	-193,211575	-63,933883	16,713322
15:20:30,88	0,750012	3,849009	-0,176010	-0,233016	-0,820002	-0,398972	0,774018	-2,367379	0,899976	-7,399528	-3,200990	16,663414	1,004017	-4,772188	-0,398924	-117,684194	-82,417673	29,090386	0,774018	-2,367379	0,899976	-193,238768	-63,961371	16,663414	0,774018	-2,367379	0,899976	-193,238768	-63,961371	16,663414
15:20:30,93	0,750012	3,849009	-0,176010	-0,233016	-0,820002	-0,398972	0,777234	-2,371393	0,897320	-7,163358	-3,003235	16,693573	0,999876	-4,766841	-0,399935	-117,684333	-82,399532	29,077126	0,777234	-2,371393	0,897320	-193,317685	-64,016103	16,693573	0,777234	-2,371393	0,897320	-193,317685	-64,016103	16,693573
15:20:30,98	0,750012	3,849009	-0,176010	-0,233016	-0,820002	-0,398972	0,774674	-2,365133	0,896309	-7,473246	-3,145568	16,680313	1,005739	-4,765879	-0,395449	-117,695020	-82,416112	29,099357	0,774674	-2,365133	0,896309	-193,136148	-63,957442	16,680313	0,774674	-2,365133	0,896309	-193,136148	-63,957442	16,680313
15:20:31,03	0,750012	3,849009	-0,176010	-0,233016	-0,820002	-0,398972	0,770909	-2,369729	0,900795	-7,253932	-3,342279	16,702544	0,999824	-4,768149	-0,398959	-117,699487	-82,438330	29,084932	0,770909	-2,369729	0,900795	-193,277657	-63,858654	16,702544	0,770909	-2,369729	0,900795	-193,277657	-63,858654	16,702544
15:20:31,09	0,750012	3,849009	-0,176010	-0,233016	-0,820002	-0,398972	0,775833	-2,365741	0,897285	-7,482764	-3,079021	16,688119	1,002886	-4,768862	-0,397779	-117,663276	-82,402858	29,070867	0,775833	-2,365741	0,897285	-193,193460	-63,981883	16,688119	0,775833	-2,365741	0,897285	-193,193460	-63,981883	16,688119
15:20:31,14	0,750012	3,849009	-0,176010	-0,233016	-0,820002	-0,398972	0,774591	-2,367436	0,897961	-7,335238	-3,127957	16,695516	1,001086	-4,771704	-0,400876	-117,682124	-82,391578	29,087108	0,774591	-2,367436	0,897961	-193,178980	-63,933357	16,695516	0,774591	-2,367436	0,897961	-193,178980	-63,933357	16,695516
15:20:31,19	0,750012	3,849009	-0,176010	-0,233016	-0,820002	-0,398972	0,778280	-2,368612	0,895369	-7,284322	-2,960084	16,690295	1,010772	-4,774949	-0,403676	-118,007721	-82,675542	29,142397	0,778280	-2,368612	0,895369	-193,220362	-64,055084	16,690295	0,778280	-2,368612	0,895369	-193,220362	-64,055084	16,690295
15:20:31,24	0,750012	3,849009	-0,176010	-0,233016	-0,820002	-0,398972	0,776248	-2,378623	0,892568	-7,172490	-3,205756	16,745584	1,204379	-4,930587	-0,181995	-127,383268	-92,600549	30,608398	0,776248	-2,378623	0,892568	-193,894361	-64,141221	16,745584	0,776248	-2,378623	0,892568	-193,894361	-64,141221	16,745584
15:20:31,29	0,750051	3,899021	-0,175968	-0,233026	-0,820012	-0,398975	0,814230	-2,624110	1,114249	-7,690225	-4,387637	18,211585	1,216827	-4,946348	-0,130595	-128,454841	-92,932801	30,751730	0,814230	-2,624110	1,114249	-213,682854	-68,304704	18,211585	0,814230	-2,624110	1,114249	-213,682854	-68,304704	18,211585
15:20:31,34	0,750051	3,899021	-0,175968	-0,233026	-0,820012	-0,398975	0,821656	-2,642770	1,165649	-7,543401	-4,763390	18,354917	1,207495	-4,936885	-0,124721	-128,045281	-92,409249	30,634535	0,821656	-2,642770	1,165649	-215,000884	-69,263364	18,354917	0,821656	-2,642770	1,165649	-215,000884	-69,263364	18,354917
15:20:31,39	0,750051	3,899021	-0,175968	-0,233026	-0,820012	-0,398975	0,818127	-2,629958	1,171523	-7,551481	-4,853982	18,237721	1,203492	-4,935952	-0,124517	-127,950302	-92,132556	30,602983	0,818127	-2,629958	1,171523	-214,003153	-69,076935	18,237721	0,818127	-2,629958	1,171523	-214,003153	-69,076935	18,237721
15:20:31,44	0,750051	3,899021	-0,175968	-0,233026	-0,820012	-0,398975	0,819320	-2,626025	1,171727	-7,468876	-4,848003	18,206170	1,199982	-4,936176	-0,124310	-127,862763	-91,970322	30,572599	0,819320	-2,626025	1,171727	-213,611820	-69,164659	18,206170	0,819320	-2,626025	1,171727	-213,611820	-69,164659	18,206170
15:20:31,49	0,750051	3,899021	-0,175968	-0,233026	-0,820012	-0,398975	0,821269	-2,623097	1,171934	-7,436848	-4,752003	18,175785	1,197928	-4,934148	-0,127344	-127,740963	-91,869126	30,615141	0,821269	-2,623097	1,171934	-213,349968	-69,221593	18,175785	0,821269	-2,623097	1,171934	-213,349968	-69,221593	18,175785
15:20:31,54	0,750051	3,899021	-0,175968	-0,233026	-0,820012	-0,398975	0,820540	-2,620304	1,168900	-7,433549	-4,734996	18,218328	1,193958	-4,933030	-0,124271	-127,701723	-91,805323	30,556250	0,820540	-2,620304	1,168900	-213,127414	-69,147406	18,218328	0,820540	-2,620304	1,168900	-213,127414	-69,147406	18,218328
15:20:31,59	0,750051	3,899021	-0,175968	-0,233026	-0,820012	-0,398975	0,821556	-2,616307	1,171973	-7,566542	-4,680080	18,159437	1,197032	-4,928581	-0,126381	-127,632731	-91,779926	30,571750	0,821556	-2,616307	1,171973	-212,946606	-69,172250	18,159437	0,821556	-2,616307	1,171973	-212,946606	-69,172250	18,159437
15:20:31,64	0,750051	3,899021	-0,175968	-0,233026	-0,820012	-0,398975	0,816167	-2,616745	1,169863	-7,487256	-4,913276	18,174937	1,198629	-4,930141	-0,128316	-127,592935	-91,737904	30,547664	0,816167	-2,616745	1,169863	-212,901732	-68,982382	18,174937	0,816167	-2,616745	1,169863	-212,901732	-68,982382	18,174937
15:20:31,69	0,750051	3,899021	-0,175968	-0,233026	-0,820012	-0,398975	0,816719	-2,618907	1,167928	-7,318523	-4,871123	18,150851	1,198521	-4,928711	-0,125923	-127,671837	-91,656794	30,555868	0,816719	-2,618907	1,167928	-212,902744	-68,983554	18,150851	0,816719	-2,618907	1,167928	-212,902744	-68,983554	18,150851
15:20:31,74	0,750051	3,899021	-0,175968	-0,233026	-0,820012	-0,398975	0,877461	-2,872382	1,399917	-7,972146	-6,156189	19,703416	1,387774	-5,109483	0,103673	-138,358427	-101,496960	32,100229	0,877461	-2,872382	1,399917	-233,454171	-75,036878	19,703416	0,877461	-2,872382	1,399917	-233,454171	-75,036878	19,703416
15:20:31,79	0,750046	3,949050	-0,176005	-0,233028	-0,820027	-0,399007	0,877461	-2,872382	1,399917	-7,972146	-6,156189	19,703416	1,391534	-5,116189	0,142051	-139,305556	-101,500761	32,109158	0,877461	-2,872382	1,399917	-233,454171	-75,036878	19,703416	0,877461	-2,872382	1,399917	-233,454171	-75,036878	19,703416
15:20:31,84	0,750046	3,949050	-0,176005	-0,233028	-0,820027	-0,399007	0,881389	-2,878993	1,438295	-8,105272	-6,770280	19,712345	1,382067	-5,114569	0,139772	-139,010829	-100,962721	32,029682	0,881389	-2,878993	1,438295	-234,106196	-75,959303	19,712345	0,881389	-2,878993	1,438295	-234,106196	-75,959303	19,712345
15:20:31,89	0,750046	3,949050	-0,176005	-0,233028	-0,820027	-0,399007	0,884719	-2,869983	1,436016	-7,960436	-6,610880	19,632869	1,377244	-5,109021	0,142699	-138,840337	-100,671325	31,985002	0,884719	-2,869983	1,436016	-233,254131	-76,061336	19,632869	0,884719	-2,869983	1,436016	-233,254131	-76,061336	19,632869
15:20:31,94	0,750046	3,949050	-0,176005	-0,233028	-0,820027	-0,399007	0,882326	-2,863032	1,438944	-7,984303	-6,733373	19,588189	1,370334	-5,109054	0,138282	-138,807649	-100,506683	32,048359	0,882326	-2,863032	1,438944	-232,732318	-75,995963	19,588189	0,882326	-2,863032	1,438944	-232,732318	-75,995963	19,588189
15:20:31,99	0,750046	3,949050	-0,176005	-0,233028	-0,820027	-0,399007	0,885810	-2,857065	1,434526	-8,135663	-6,606205	19,651546	1,369588	-5,110155	0,141250	-138,740621	-100,379688	31,944258	0,885810	-2,857065	1,434526	-232,415262	-76,142309	19,651546	0,885810	-2,857065	1,434526	-232,415262	-76,142309	19,651546
15:20:32,04	0,750046	3,949050	-0,176005	-0,233028	-0,820027	-0,399007	0,887136	-2,856969	1,437494	-7,997162	-6,542702	19,547445	1,367958	-5,106928	0,138682	-138,617361	-100,305698	31,965290	0,887136	-2,856969	1,437494	-232,269222	-76,182899	19,547445	0,887136	-2,856969	1,437494	-232,269222	-76,182899	19,547445
15:20:32,09	0,750046	3,949050	-0,176005	-0,233028	-0,820027	-0,399007	0,885157	-2,853945	1,434926	-8,028722	-6,575883	19,568477	1,369822	-5,105990	0,140604	-138,607793	-100,219629	31,933325	0,885157	-2,853945	1,434926	-232,063369	-76,060690	19,568477	0,885157	-2,853945	1,434926	-232,063369	-76,060690	19,568477
15:20:32,14	0,750046	3,949050	-0,176005	-0,233028	-0,820027	-0,399007	0,883413	-2,855089	1,436848	-7,889871	-6,701334	19,536511	1,365755	-5,105386	0,134566	-138,507886	-100,173860	31,994967	0,883413	-2,855089	1,436848	-232,014385	-76,049215	19,536511	0,883413	-2,855089	1,436848	-232,014385	-76,049215	19,536511
15:20:32,19	0,750046	3,949050	-0,176005	-0,233028	-0,820027	-0,399007	0,884922	-2,851265	1,430810	-7,999154	-6,559177	19,598153	1,368269	-5,106533	0,139086	-138,531366	-100,146881	31,935445	0,884922	-2,851265	1,430810	-231,823444	-76,025592	19,598153	0,884922	-2,851265	1,430810	-231,823444	-76,025592	19,598153
15:20:32,24	0,750046	3,949050	-0,176005	-0,233028	-0,820027	-0,399007	0,884659	-2,854016	1,435330	-7,844469	-6,606711	19,538631	1,366146	-5,108098	0,139551	-138,499108	-100,076144	31,925999	0,884659	-2,854016	1,435330	-231,884726	-76,052429	19,538631	0,884659	-2,854016	1,435330	-231,884726	-76,052429	19,538631
15:20:32,29	0,750046	3,949050	-0,176005	-0,233028	-0,820027	-0,399007	0,887075	-2,852960	1,435795	-7,821989	-6,488491	19,529186	1,366708	-5,102266	0,137165	-138,450146	-100,058191	31,943828	0,887075	-2,852960	1,435795	-231,779355	-76,123896	19,529186	0,887075	-2,852960	1,435795	-231,779355	-76,123896	19,529186
15:20:32,34	0,750046	3,949050	-0,176005	-0,233028	-0,820027	-0,399007	0,881744	-2,850531	1,433409	-7,908285	-6,732285	19,547015	1,362728	-5,104546	0,140251	-138,420694	-100,003914	31,889064	0,881744	-2,850531	1,433409	-231,674948	-75,949195	19,547015	0,881744	-2,850531	1,433409	-231,674948	-75,949195	19,547015
15:20:32,39	0,750046	3,949050	-0,176005	-0,233028	-0,820027	-0,399007	0,885708	-2,848224	1,436495	-7,966502	-6,527769	19,492250	1,363252	-5,107603	0,139109	-138,446019	-100,025815	31,918025	0,885708	-2,848224	1,436495	-231,552089	-76,055883	19,492250	0,885708	-2,848224	1,436495	-231,552089	-76,055883	19,492250
15:20:32,44	0,750046	3,949050	-0,176005	-0,233028	-0,820027	-0,399007	0,888094	-2,850206	1,435353	-7,895080	-6,414699	19,521211	1,362708	-5,104856	0,138333	-138,433878	-99,971444	31,930117	0,888094	-2,850206	1,435353	-231,636236	-76,130084	19,521211	0,888094	-2,850206	1,435353	-231,636236	-76,130084	19,521211
15:20:32,49	0,750046	3,949050	-0,176005	-0,233028	-0,820027	-0,399007	0,888113	-2,848529	1,435667	-7,895474	-6,404286	19,527462	1,361790	-5,106781	0,139423	-138,394454	-99,955358	31,924275	0,888113	-2,848529	1,435667	-231,505001	-76,121158	19,527462	0,888113	-2,848529	1,435667	-231,505001	-76,121158	19,527462
15:20:32,54	0,750046	3,949050	-0,176005	-0,233028	-0,820027	-0,399007	0,888113	-2,848529	1,435667	-7,895474	-6,404286	19,527462	1,366456	-5,103902	0,140709	-138,350445	-99,928935	31,934811	0,888113	-2,848529	1,435667	-231,505001	-76,121158	19,527462	0,888113	-2,848529	1,435667	-231,505001	-76,121158	19,527462
15:20:32,59	0,750046	3,949050	-0,176005	-0,233028	-0,820027	-0,399007	0,883287	-2,851130	1,436953	-7,715310	-6,630323	19,537997	1,360638	-5,101719	0,139125	-138,329235	-99,876792	31,907474	0,883287	-2,851130	1,436953	-231,529053	-75,968374	19,537997	0,883287	-2,851130	1,436953	-231,529053	-75,968374	19,537997
15:20:32,64	0,750046	3,949050	-0,176005	-0,233028	-0,820027	-0,399007	0,884305	-2,845000	1,435369	-7,978329	-6,585096	19,510661	1,360667	-5,102305	0,137188	-138,315011	-99,873581	31,903683	0,884305	-2,845000	1,435369	-231,310834	-76,003050	19,510661	0,884305	-2,845000	1,435369	-231,310834	-76,003050	19,510661
15:20:32,70	0,750046	3,949050	-0,176005	-0,233028	-0,820027	-0,399007	0,884798	-2,845318	1,433432	-7,951883	-6,548747	19,506869	1,360754	-5,101122	0,135031	-138,322095	-99,853085	31,889764	0,884798	-2,845318	1,433432	-231,309377	-76,005402	19,506869	0,884798	-2,845318	1,433432	-231,309377	-76,005402	19,506869
15:20:32,75	0,750046	3,949050	-0,176005	-0,233028	-0,820027	-0,399007	0,883731	-2,844802	1,431275	-7,964521	-6,620628	19,492951	1,360161	-5,101673	0,137992	-138,289762	-99,825519	31,928705	0,883731	-2,844802	1,431275	-231,281489	-75,993504	19,492951	0,883731	-2,844802	1,431275	-231,281489	-75,993504	19,492951
15:20:32,80	0,750046	3,949050	-0,176005	-0,233028	-0,820027	-0,399007	0,884504	-2,844565	1,434236	-7,936835	-6,566218	19,531892	1,361399	-5,102111	0,137992	-138,267695	-99,818655	31,910678	0,884504	-2,844565	1,434236	-231,235153	-75,999767	19,531892	0,884504	-2,844565	1,434236	-231,235153	-75,999767	19,531892
15:20:32,85	0,750046	3,949050	-0,176005	-0,233028	-0,820027	-0,399007	0,884264	-2,845856	1,434236	-7,852723	-6,562989	19,513865	1,362887	-5,103019	0,138497	-138,257640	-99,833288	31,922034	0,884264	-2,845856	1,434236	-231,252387	-75,977744	19,513865	0,884264	-2,845856	1,434236	-231,252387	-75,977744	19,513865
15:20:32,90	0,750046	3,949050	-0,176005	-0,233028	-0,820027	-0,399007	0,884307	-2,847598	1,434741	-7,769785	-6,544767	19,525220	1,357276	-5,102190	0,136043	-138,257944	-99,838332	31,904353	0,884307	-2,847598	1,434741	-231,306195	-75,962840	19,525220	0,884307	-2,847598	1,434741	-231,306195	-75,962840	19,525220
15:20:32,95	0,750046	3,949050	-0,176005	-0,233028	-0,820027	-0,399007	0,886395	-2,842324	1,432287	-8,048525	-6,433921	19,507539	1,359137	-5,102583	0,137596	-138,248842	-99,755410	31,891698	0,886395	-2,842324	1,432287	-231,170970	-76,015918	19,507539	0,886395	-2,842324	1,432287	-231,170970	-76,015918	19,507539
15:20:33,00	0,750046	3,949050	-0,176005	-0,233028	-0,820027	-0,399007	0,885804	-2,844132	1,433840	-7,878137	-6,498206	19,494885	1,360873	-5,105115	0,137985	-138,260197	-99,789140	31,880732	0,885804	-2,844132	1,433840	-231,142521	-76,033849	19,494885	0,885804	-2,844132	1,433840	-231,142521	-76,033849	19,494885
15:20:33,05	0,750046	3,949050	-0,176005	-0,233028	-0,820027	-0,399007	0,887129	-2,846902	1,434229	-7,768996	-6,422293	19,483919	1,363737	-5,103984	0,137991	-138,226740	-99,792056	31,868841	0,887129	-2,846902	1,434229	-231,250810	-76,061921	19,483919	0,887129	-2,846902	1,434229	-231,250810	-76,061921	19,483919
15:20:33,10	0,750046	3,949050	-0,176005	-0,233028	-0,820027	-0,399007	0,884717	-2,848817	1,434235	-7,655222	-6,517288	19,472028	1,355043	-5,105613	0,137227	-138,245660	-99,739978	31,905763	0,884717	-2,848817	1,434235	-231,287350	-75,967568	19,472028	0,884717	-2,848817	1,434235	-231,287350	-75,967568	19,472028
15:20:33,15	0,750046	3,949050	-0,176005	-0,233028	-0,820027	-0,399007	0,890475	-2,842102	1,433471	-7,968736	-6,260289	19,508949	1,359793	-5,103935	0,138782	-138,238272	-99,709284	31,901949	0,890475	-2,842102	1,433471	-231,073774	-76,162582	19,508949	0,890475	-2,842102	1,433471	-231,073774	-76,162582	19,508949
15:20:33,20	0,750046	3,949050	-0,176005	-0,233028	-0,820027	-0,399007	0,885356	-2,841040	1,431295	-7,982683	-6,511340	19,463398	1,356683	-5,100648	0,135051	-138,211871	-99,711776	31,860212	0,885356	-2,841040	1,431295	-231,004291	-76,011756	19,463398	0,885356	-2,841040	1,431295	-231,004291	-76,011756	19,463398
15:20:33,25	0,750046	3,949050	-0,176005	-0,233028	-0,820027	-0,399007	0,885356	-2,841040	1,431295	-7,982683	-6,511340	19,463398	1,362392	-5,100713	0,134110	-138,184223	-99,696564	31,874077	0,885356	-2,841040	1,431295	-231,004291	-76,011756	19,463398	0,885356	-2,841040	1,431295	-231,004291	-76,011756	19,463398
15:20:33,30	0,750046	3,949050	-0,176005	-0,233028	-0,820027	-0,399007	0,882557	-2,846016	1,430355	-7,696899	-6,640505	19,477263	1,356317	-5,101502	0,137611	-138,198646	-99,722824	31,891890	0,882557	-2,846016	1,430355	-231,109175	-75,921267	19,477263	0,882557	-2,846016	1,430355	-231,109175	-75,921267	19,477263
15:20:33,35	0,750046	3,949050	-0,176005	-0,233028	-0,820027	-0,399007	0,886278	-2,841150	1,433855	-7,979907	-6,446405	19,495077	1,361089	-5,100463	0,137628	-138,177263	-99,695367	31,898364	0,886278	-2,841150	1,433855	-231,010169	-76,019220	19,495077	0,886278	-2,841150	1,433855	-231,010169	-76,019220	19,495077
15:20:33,40	0,750046	3,949050	-0,176005	-0,233028	-0,820027	-0,399007	0,882992	-2,844763	1,433872	-7,757573	-6,612481	19,501550	1,359233	-5,098728	0,135087	-138,155963	-99,722882	31,880173	0,882992	-2,844763	1,433872	-231,071437	-75,927354	19,501550	0,882992	-2,844763	1,433872	-231,071437	-75,927354	19,501550
15:20:33,45	0,750046	3,949050	-0,176005	-0,233028	-0,820027	-0,399007	0,882418	-2,842288	1,431331	-7,899432	-6,610121	19,483360	1,360048	-5,103023	0,136091	-138,126690	-99,673818	31,879529	0,882418	-2,842288	1,431331	-231,019038	-75,879941	19,483360	0,882418	-2,842288	1,431331	-231,019038	-75,879941	19,483360
15:20:33,50	0,750046	3,949050	-0,176005	-0,233028	-0,820027	-0,399007	0,885730	-2,845142	1,432336	-7,693917	-6,437097	19,482715	1,358748	-5,103097	0,135073	-138,173493	-99,708318	31,847795	0,885730	-2,845142	1,432336	-231,037531	-75,966880	19,482715	0,885730	-2,845142	1,432336	-231,037531	-75,966880	19,482715
15:20:33,55	0,750046	3,949050	-0,176005	-0,233028	-0,820027	-0,399007	0,886444	-2,844053	1,431317	-7,803798	-6,423236	19,450982	1,362961	-5,100483	0,137240	-138,143581	-99,657950	31,875547	0,886444	-2,844053	1,431317	-231,061966	-76,009092	19,450982	0,886444	-2,844053	1,431317	-231,061966	-76,009092	19,450982
15:20:33,60	0,750046	3,949050	-0,176005	-0,233028	-0,820027	-0,399007	0,882074	-2,846394	1,433484	-7,623494	-6,649776	19,478734	1,365743	-5,108220	0,136080	-138,288340	-99,890849	31,921698	0,882074	-2,846394	1,433484	-231,065424	-75,892557	19,478734	0,882074	-2,846394	1,433484	-231,065424	-75,892557	19,478734
15:20:33,65	0,750046	3,949050	-0,176005	-0,233028	-0,820027	-0,399007	0,887383	-2,852672	1,432325	-7,571129	-6,382587	19,524885	1,587429	-5,300736	0,354624	-149,462685	-110,998690	33,661508	0,887383	-2,852672	1,432325	-231,505860	-76,042177	19,524885	0,887383	-2,852672	1,432325	-231,505860	-76,042177	19,524885
15:20:33,70	0,750017	3,998962	-0,175988	-0,233019	-0,820014	-0,399025	0,943264	-3,140916	1,650868	-7,789271	-7,600144	21,264695	1,582901	-5,307879	0,397037	-150,332641	-110,899166	33,704129	0,943264	-3,140916	1,650868	-254,351171	-81,646353	21,264695	0,943264	-3,140916	1,650868	-254,351171	-81,646353	21,264695
15:20:33,75	0,750017	3,998962	-0,175988	-0,233019	-0,820014	-0,399025	0,951713	-3,140566	1,693282	-8,156267	-7,963934	21,307315	1,575850	-5,301171	0,395133	-149,958940	-110,353795	33,583029	0,951713	-3,140566	1,693282	-254,690680	-82,673430	21,307315	0,951713	-3,140566	1,693282	-254,690680	-82,673430	21,307315
15:20:33,80	0,750017	3,998962	-0,175988	-0,233019	-0,820014	-0,399025	0,949430	-3,131106	1,691377	-7,989043	-8,031720	21,186216	1,572251	-5,297900	0,397488	-149,809219	-110,082576	33,549847	0,949430	-3,131106	1,691377	-253,780828	-82,561972	21,186216	0,949430	-3,131106	1,691377	-253,780828	-82,561972	21,186216
15:20:33,85	0,750017	3,998962	-0,175988	-0,233019	-0,820014	-0,399025	0,948396	-3,126353	1,693732	-7,926441	-8,091412	21,153033	1,567312	-5,295008	0,399452	-149,711976	-109,867615	33,544423	0,948396	-3,126353	1,693732	-253,345139	-82,540531	21,153033	0,948396	-3,126353	1,693732	-253,345139	-82,540531	21,153033
15:20:33,90	0,750017	3,998962	-0,175988	-0,233019	-0,820014	-0,399025	0,948361	-3,120630	1,695696	-7,989258	-8,116506	21,147610	1,565082	-5,290474	0,397850	-149,674620	-109,782860	33,489875	0,948361	-3,120630	1,695696	-252,958694	-82,562864	21,147610	0,948361	-3,120630	1,695696	-252,958694	-82,562864	21,147610
15:20:33,95	0,750017	3,998962	-0,175988	-0,233019	-0,820014	-0,399025	0,945550	-3,116431	1,694094	-8,115506	-8,272702	21,093061	1,563649	-5,292032	0,398685	-149,569054	-109,651618	33,496852	0,945550	-3,116431	1,694094	-252,755353	-82,498400	21,093061	0,945550	-3,116431	1,694094	-252,755353	-82,498400	21,093061
15:20:34,00	0,750017	3,998962	-0,175988	-0,233019	-0,820014	-0,399025	0,947615	-3,115970	1,694930	-7,973060	-8,139519	21,100039	1,564314	-5,289278	0,399001	-149,535534	-109,617892	33,523356	0,947615	-3,115970	1,694930	-252,576684	-82,527322	21,100039	0,947615	-3,115970	1,694930	-252,576684	-82,527322	21,100039
15:20:34,05	0,750017	3,998962	-0,175988	-0,233019	-0,820014	-0,399025	0,944898	-3,115169	1,695245	-7,968734	-8,268638	21,126543	1,562692	-5,289945	0,400608	-149,514664	-109,523259	33,450927	0,944898	-3,115169	1,695245	-252,509495	-82,443154	21,126543	0,944898	-3,115169	1,695245	-252,509495	-82,443154	21,126543
15:20:34,10	0,750017	3,998962	-0,175988	-0,233019	-0,820014	-0,399025	0,946286	-3,114097	1,696852	-7,932067	-8,225706	21,054114	1,567959	-5,298855	0,405300	-149,600205	-109,605363	33,477403	0,946286	-3,114097	1,696852	-252,388708	-82,509178	21,054114	0,946286	-3,114097	1,696852	-252,388708	-82,509178	21,054114
15:20:34,15	0,750017	3,998962	-0,175988	-0,233019	-0,820014	-0,399025	0,951370	-3,123114	1,701544	-7,577070	-7,994405	21,080590	1,765217	-5,484953	0,611280	-160,736395	-119,736849	35,118018	0,951370	-3,123114	1,701544	-252,741526	-82,676913	21,080590	0,951370	-3,123114	1,701544	-252,741526	-82,676913	21,080590
15:20:34,20	0,749982	4,049009	-0,175990	-0,233009	-0,820011	-0,398999	1,013906	-3,386993	1,907525	-8,197586	-9,320991	22,721205	1,775224	-5,502212	0,671744	-162,147982	-120,109592	35,112035	1,013906	-3,386993	1,907525	-274,076530	-88,912602	22,721205	1,013906	-3,386993	1,907525	-274,076530	-88,912602	22,721205
15:20:34,25	0,749982	4,049009	-0,175990	-0,233009	-0,820011	-0,398999	1,023849	-3,404289	1,967988	-8,326776	-9,840024	22,715222	1,762505	-5,491682	0,673693	-161,693458	-119,467298	35,059495	1,023849	-3,404289	1,967988	-275,563480	-90,212205	22,715222	1,023849	-3,404289	1,967988	-275,563480	-90,212205	22,715222
15:20:34,30	0,749982	4,049009	-0,175990	-0,233009	-0,820011	-0,398999	1,021090	-3,388008	1,969937	-8,389875	-9,911037	22,662682	1,760612	-5,492059	0,673049	-161,573368	-119,199797	35,036556	1,021090	-3,388008	1,969937	-274,348535	-90,066595	22,662682	1,021090	-3,388008	1,969937	-274,348535	-90,066595	22,662682
15:20:34,35	0,749982	4,049009	-0,175990	-0,233009	-0,820011	-0,398999	1,022363	-3,386558	1,969293	-8,173590	-9,874607	22,639743	1,752145	-5,491217	0,671134	-161,468503	-118,991678	35,032282	1,022363	-3,386558	1,969293	-274,018390	-90,130072	22,639743	1,022363	-3,386558	1,969293	-274,018390	-90,130072	22,639743
15:20:34,40	0,749982	4,049009	-0,175990	-0,233009	-0,820011	-0,398999	1,025867	-3,378804	1,967378	-8,344102	-9,705628	22,635468	1,749552	-5,487746	0,672692	-161,368505	-118,800341	35,002585	1,025867	-3,378804	1,967378	-273,580254	-90,236179	22,635468	1,025867	-3,378804	1,967378	-273,580254	-90,236179	22,635468
15:20:34,45	0,749982	4,049009	-0,175990	-0,233009	-0,820011	-0,398999	1,024157	-3,374823	1,968937	-8,335414	-9,803596	22,605772	1,751894	-5,478013	0,666507	-161,330465	-118,795305	35,075800	1,024157	-3,374823	1,968937	-273,259055	-90,199942	22,605772	1,024157	-3,374823	1,968937	-273,259055	-90,199942	22,605772
15:20:34,50	0,749982	4,049009	-0,175990	-0,233009	-0,820011	-0,398999	1,014557	-3,371985	1,962751	-8,459634	-10,272377	22,678987	1,751107	-5,487888	0,673523	-161,227909	-118,711633	34,984343	1,014557	-3,371985	1,962751	-273,160454	-89,915113	22,678987	1,014557	-3,371985	1,962751	-273,160454	-89,915113	22,678987
15:20:34,55	0,749982	4,049009	-0,175990	-0,233009	-0,820011	-0,398999	1,024118	-3,367938	1,968597	-8,418803	-9,750677	22,590924	1,743609	-5,484269	0,672353	-161,183581	-118,589974	34,987738	1,024118	-3,367938	1,968597	-272,801951	-90,143933	22,590924	1,024118	-3,367938	1,968597	-272,801951	-90,143933	22,590924
15:20:34,60	0,749982	4,049009	-0,175990	-0,233009	-0,820011	-0,398999	1,024118	-3,367938	1,968597	-8,418803	-9,750677	22,590924	1,742001	-5,482879	0,673511	-161,137799	-118,514055	34,959852	1,024118	-3,367938	1,968597	-272,801951	-90,143933	22,590924	1,024118	-3,367938	1,968597	-272,801951	-90,143933	22,590924
15:20:34,65	0,749982	4,049009	-0,175990	-0,233009	-0,820011	-0,398999	1,023718	-3,365851	1,969755	-8,438720	-9,769785	22,563039	1,744468	-5,483482	0,671984	-161,083993	-118,518173	34,955588	1,023718	-3,365851	1,969755	-272,657990	-90,131646	22,563039	1,023718	-3,365851	1,969755	-272,657990	-90,131646	22,563039
15:20:34,70	0,749982	4,049009	-0,175990	-0,233009	-0,820011	-0,398999	1,023007	-3,368288	1,968228	-8,288615	-9,758091	22,558775	1,740494	-5,481757	0,670083	-161,074482	-118,459223	34,937917	1,023007	-3,368288	1,968228	-272,699257	-90,064153	22,558775	1,023007	-3,368288	1,968228	-272,699257	-90,064153	22,558775
15:20:34,75	0,749982	4,049009	-0,175990	-0,233009	-0,820011	-0,398999	1,023500	-3,363985	1,966327	-8,456611	-9,753703	22,541103	1,745140	-5,482441	0,671594	-161,074162	-118,426839	34,954075	1,023500	-3,363985	1,966327	-272,529395	-90,098450	22,541103	1,023500	-3,363985	1,966327	-272,529395	-90,098450	22,541103
15:20:34,80	0,749982	4,049009	-0,175990	-0,233009	-0,820011	-0,398999	1,021769	-3,368349	1,967838	-8,201434	-9,859628	22,557262	1,746428	-5,482627	0,668892	-161,035810	-118,377071	34,952270	1,021769	-3,368349	1,967838	-272,616858	-90,068495	22,557262	1,021769	-3,368349	1,967838	-272,616858	-90,068495	22,557262
15:20:34,85	0,749982	4,049009	-0,175990	-0,233009	-0,820011	-0,398999	1,021286	-3,369558	1,965136	-8,076315	-9,876418	22,555456	1,744139	-5,483208	0,672383	-161,022682	-118,354248	34,935724	1,021286	-3,369558	1,965136	-272,586607	-90,047364	22,555456	1,021286	-3,369558	1,965136	-272,586607	-90,047364	22,555456
15:20:34,90	0,749982	4,049009	-0,175990	-0,233009	-0,820011	-0,398999	1,022934	-3,367866	1,968627	-8,137964	-9,790775	22,538911	1,743023	-5,483440	0,672003	-160,993939	-118,354658	34,930574	1,022934	-3,367866	1,968627	-272,515443	-90,091073	22,538911	1,022934	-3,367866	1,968627	-272,515443	-90,091073	22,538911
15:20:34,95	0,749982	4,049009	-0,175990	-0,233009	-0,820011	-0,398999	1,024024	-3,363157	1,966315	-8,323522	-9,726904	22,560270	1,739516	-5,481797	0,670071	-160,986790	-118,306481	34,957083	1,024024	-3,363157	1,966315	-272,331339	-90,112754	22,560270	1,024024	-3,363157	1,966315	-272,331339	-90,112754	22,560270
15:20:35,00	0,749982	4,049009	-0,175990	-0,233009	-0,820011	-0,398999	1,024024	-3,363157	1,966315	-8,323522	-9,726904	22,560270	1,740746	-5,481381	0,669676	-160,979549	-118,256688	34,944583	1,024024	-3,363157	1,966315	-272,331339	-90,112754	22,560270	1,024024	-3,363157	1,966315	-272,331339	-90,112754	22,560270
15:20:35,05	0,749982	4,049009	-0,175990	-0,233009	-0,820011	-0,398999	1,023048	-3,364014	1,965920	-8,232186	-9,796260	22,547770	1,740782	-5,484101	0,671604	-160,980443	-118,250053	34,909318	1,023048	-3,364014	1,965920	-272,307323	-90,105526	22,547770	1,023048	-3,364014	1,965920	-272,307323	-90,105526	22,547770
15:20:35,11	0,749982	4,049009	-0,175990	-0,233009	-0,820011	-0,398999	1,025386	-3,365406	1,967848	-8,154545	-9,678758	22,512505	1,741513	-5,477832	0,671624	-160,895194	-118,253069	34,919080	1,025386	-3,365406	1,967848	-272,338891	-90,171584	22,512505	1,025386	-3,365406	1,967848	-272,338891	-90,171584	22,512505
15:20:35,16	0,749982	4,049009	-0,175990	-0,233009	-0,820011	-0,398999	1,019591	-3,362904	1,967868	-8,244609	-9,904775	22,522266	1,739753	-5,480547	0,671237	-160,913469	-118,209317	34,920198	1,019591	-3,362904	1,967868	-272,232588	-89,942674	22,522266	1,019591	-3,362904	1,967868	-272,232588	-89,942674	22,522266
15:20:35,21	0,749982	4,049009	-0,175990	-0,233009	-0,820011	-0,398999	1,022822	-3,362738	1,967481	-8,224519	-9,774448	22,523384	1,739842	-5,481670	0,671659	-160,884818	-118,176791	34,939918	1,022822	-3,362738	1,967481	-272,199420	-90,066007	22,523384	1,022822	-3,362738	1,967481	-272,199420	-90,066007	22,523384
15:20:35,26	0,749982	4,049009	-0,175990	-0,233009	-0,820011	-0,398999	1,023751	-3,363376	1,967903	-8,148826	-9,717624	22,543104	1,738111	-5,478693	0,669690	-160,859855	-118,175629	34,911968	1,023751	-3,363376	1,967903	-272,173846	-90,082060	22,543104	1,023751	-3,363376	1,967903	-272,173846	-90,082060	22,543104
15:20:35,31	0,749982	4,049009	-0,175990	-0,233009	-0,820011	-0,398999	1,022038	-3,360389	1,965934	-8,290675	-9,785650	22,515155	1,735139	-5,477598	0,670073	-160,877611	-118,149467	34,926940	1,022038	-3,360389	1,965934	-272,081196	-90,015634	22,515155	1,022038	-3,360389	1,965934	-272,081196	-90,015634	22,515155
15:20:35,36	0,749982	4,049009	-0,175990	-0,233009	-0,820011	-0,398999	1,022576	-3,357267	1,966317	-8,439229	-9,786156	22,530126	1,742311	-5,481226	0,670126	-160,843559	-118,132304	34,942344	1,022576	-3,357267	1,966317	-271,984690	-90,058336	22,530126	1,022576	-3,357267	1,966317	-271,984690	-90,058336	22,530126
15:20:35,41	0,749982	4,049009	-0,175990	-0,233009	-0,820011	-0,398999	1,022132	-3,365292	1,966370	-7,990036	-9,788311	22,545531	1,736950	-5,478373	0,667757	-160,858736	-118,137957	34,928722	1,022132	-3,365292	1,966370	-272,165464	-90,025674	22,545531	1,022132	-3,365292	1,966370	-272,165464	-90,025674	22,545531
15:20:35,46	0,749982	4,049009	-0,175990	-0,233009	-0,820011	-0,398999	1,022342	-3,359223	1,964001	-8,318119	-9,787724	22,531909	1,738169	-5,478889	0,668903	-160,855435	-118,114049	34,894975	1,022342	-3,359223	1,964001	-272,017115	-90,041549	22,531909	1,022342	-3,359223	1,964001	-272,017115	-90,041549	22,531909
15:20:35,51	0,749982	4,049009	-0,175990	-0,233009	-0,820011	-0,398999	1,022178	-3,360537	1,965147	-8,227439	-9,805329	22,498162	1,738841	-5,480509	0,671272	-160,828889	-118,097050	34,917906	1,022178	-3,360537	1,965147	-272,029578	-90,046308	22,498162	1,022178	-3,360537	1,965147	-272,029578	-90,046308	22,498162
15:20:35,56	0,749982	4,049009	-0,175990	-0,233009	-0,820011	-0,398999	1,023246	-3,361929	1,967517	-8,127069	-9,735330	22,521093	1,735267	-5,478308	0,667003	-160,836168	-118,078141	34,949964	1,023246	-3,361929	1,967517	-272,038468	-90,060104	22,521093	1,023246	-3,361929	1,967517	-272,038468	-90,060104	22,521093
15:20:35,61	0,749982	4,049009	-0,175990	-0,233009	-0,820011	-0,398999	1,023127	-3,357733	1,963247	-8,332520	-9,757271	22,553151	1,735927	-5,480972	0,670492	-160,813873	-118,100075	34,907867	1,023127	-3,357733	1,963247	-271,914539	-90,072713	22,553151	1,023127	-3,357733	1,963247	-271,914539	-90,072713	22,553151
15:20:35,66	0,749982	4,049009	-0,175990	-0,233009	-0,820011	-0,398999	1,025103	-3,359637	1,966736	-8,241354	-9,624213	22,511054	1,740173	-5,479719	0,672846	-160,768690	-118,069947	34,907855	1,025103	-3,359637	1,966736	-271,972847	-90,094817	22,511054	1,025103	-3,359637	1,966736	-271,972847	-90,094817	22,511054
15:20:35,71	0,749982	4,049009	-0,175990	-0,233009	-0,820011	-0,398999	1,021895	-3,362687	1,969090	-8,034050	-9,766958	22,511042	1,738374	-5,479889	0,670497	-160,786608	-118,052351	34,900006	1,021895	-3,362687	1,969090	-272,004998	-89,985743	22,511042	1,021895	-3,362687	1,969090	-272,004998	-89,985743	22,511042
15:20:35,76	0,749982	4,049009	-0,175990	-0,233009	-0,820011	-0,398999	1,022942	-3,361214	1,966742	-8,104372	-9,736850	22,503192	1,735463	-5,479792	0,671274	-160,768929	-118,061847	34,893714	1,022942	-3,361214	1,966742	-271,959682	-90,037794	22,503192	1,022942	-3,361214	1,966742	-271,959682	-90,037794	22,503192
15:20:35,81	0,749982	4,049009	-0,175990	-0,233009	-0,820011	-0,398999	1,024313	-3,358645	1,967518	-8,237353	-9,645495	22,496900	1,745198	-5,490216	0,672766	-161,087031	-118,387494	34,924541	1,024313	-3,358645	1,967518	-271,890983	-90,054069	22,496900	1,024313	-3,358645	1,967518	-271,890983	-90,054069	22,496900
15:20:35,86	0,749982	4,049009	-0,175990	-0,233009	-0,820011	-0,398999	1,028474	-3,372288	1,969010	-7,968988	-9,541810	22,527727	1,990645	-5,694236	0,913833	-173,095042	-130,529319	36,855810	1,028474	-3,372288	1,969010	-272,693592	-90,276983	22,527727	1,028474	-3,372288	1,969010	-272,693592	-90,276983	22,527727
15:20:35,91	0,750020	4,099112	-0,175959	-0,233019	-0,820019	-0,398988	1,082437	-3,686861	2,210077	-8,130329	-11,064053	24,458997	1,989017	-5,695810	0,945647	-173,682772	-130,448836	36,785606	1,082437	-3,686861	2,210077	-297,548902	-96,035330	24,458997	1,082437	-3,686861	2,210077	-297,548902	-96,035330	24,458997
15:20:35,96	0,750020	4,099112	-0,175959	-0,233019	-0,820019	-0,398988	1,084613	-3,686238	2,241891	-8,386890	-11,500107	24,388793	1,976870	-5,689896	0,951190	-173,256174	-129,808026	36,719632	1,084613	-3,686238	2,241891	-297,756557	-96,642237	24,388793	1,084613	-3,686238	2,241891	-297,756557	-96,642237	24,388793
15:20:36,01	0,750020	4,099112	-0,175959	-0,233019	-0,820019	-0,398988	1,085566	-3,672761	2,247434	-8,319401	-11,401527	24,322818	1,969232	-5,687329	0,946967	-173,064753	-129,505469	36,704760	1,085566	-3,672761	2,247434	-296,631179	-96,618443	24,322818	1,085566	-3,672761	2,247434	-296,631179	-96,618443	24,322818
15:20:36,06	0,750020	4,099112	-0,175959	-0,233019	-0,820019	-0,398988	1,087161	-3,664863	2,243212	-8,372391	-11,304080	24,307947	1,969534	-5,683954	0,951230	-172,976075	-129,372698	36,652764	1,087161	-3,664863	2,243212	-296,064136	-96,646221	24,307947	1,087161	-3,664863	2,243212	-296,064136	-96,646221	24,307947
15:20:36,11	0,750020	4,099112	-0,175959	-0,233019	-0,820019	-0,398988	1,084088	-3,663437	2,247474	-8,287215	-11,453480	24,255951	1,963917	-5,681750	0,948108	-172,893013	-129,226599	36,609395	1,084088	-3,663437	2,247474	-295,867027	-96,554365	24,255951	1,084088	-3,663437	2,247474	-295,867027	-96,554365	24,255951
15:20:36,16	0,750020	4,099112	-0,175959	-0,233019	-0,820019	-0,398988	1,084988	-3,657471	2,244352	-8,429415	-11,407788	24,212582	1,967073	-5,679719	0,946617	-172,822461	-129,106944	36,657863	1,084988	-3,657471	2,244352	-295,540860	-96,579336	24,212582	1,084988	-3,657471	2,244352	-295,540860	-96,579336	24,212582
15:20:36,21	0,750020	4,099112	-0,175959	-0,233019	-0,820019	-0,398988	1,081650	-3,659188	2,242861	-8,201206	-11,580079	24,261050	1,961443	-5,678890	0,947772	-172,733645	-129,032020	36,604501	1,081650	-3,659188	2,242861	-295,447473	-96,489612	24,261050	1,081650	-3,659188	2,242861	-295,447473	-96,489612	24,261050
15:20:36,26	0,750020	4,099112	-0,175959	-0,233019	-0,820019	-0,398988	1,083748	-3,653898	2,244016	-8,367014	-11,431544	24,207687	1,961546	-5,680264	0,947398	-172,717776	-128,947634	36,607082	1,083748	-3,653898	2,244016	-295,197983	-96,505746	24,207687	1,083748	-3,653898	2,244016	-295,197983	-96,505746	24,207687
15:20:36,31	0,750020	4,099112	-0,175959	-0,233019	-0,820019	-0,398988	1,084886	-3,654674	2,243642	-8,245629	-11,400793	24,210269	1,968703	-5,690957	0,951141	-173,196489	-129,126365	36,632721	1,084886	-3,654674	2,243642	-295,137540	-96,564366	24,210269	1,084886	-3,654674	2,243642	-295,137540	-96,564366	24,210269
15:20:36,36	0,750020	4,099112	-0,175959	-0,233019	-0,820019	-0,398988	1,090567	-3,666219	2,247385	-8,039437	-11,430595	24,235908	2,208021	-5,877149	1,208340	-184,435730	-141,279874	38,465924	1,090567	-3,666219	2,247385	-295,837622	-97,040124	24,235908	1,090567	-3,666219	2,247385	-295,837622	-97,040124	24,235908
15:20:36,41	0,749990	4,149025	-0,175969	-0,233010	-0,820004	-0,399006	1,132156	-3,966570	2,504584	-8,566035	-12,924676	26,069111	2,202900	-5,881219	1,244410	-185,109057	-141,066901	38,415853	1,132156	-3,966570	2,504584	-319,941794	-101,798942	26,069111	1,132156	-3,966570	2,504584	-319,941794	-101,798942	26,069111
15:20:36,46	0,749990	4,149025	-0,175969	-0,233010	-0,820004	-0,399006	1,138242	-3,964170	2,540655	-8,843058	-13,297842	26,019040	2,199396	-5,880147	1,248394	-184,767054	-140,468692	38,351108	1,138242	-3,964170	2,540655	-320,030418	-102,649807	26,019040	1,138242	-3,964170	2,540655	-320,030418	-102,649807	26,019040
15:20:36,51	0,749990	4,149025	-0,175969	-0,233010	-0,820004	-0,399006	1,139064	-3,960600	2,544638	-8,339639	-13,257986	25,954295	2,187710	-5,875878	1,245304	-184,556422	-140,128320	38,297353	1,139064	-3,960600	2,544638	-319,246743	-102,674529	25,954295	1,139064	-3,960600	2,544638	-319,246743	-102,674529	25,954295
15:20:36,56	0,749990	4,149025	-0,175969	-0,233010	-0,820004	-0,399006	1,141211	-3,948345	2,541548	-8,576841	-13,134148	25,900540	2,189311	-5,869493	1,244551	-184,397831	-139,975185	38,268394	1,141211	-3,948345	2,541548	-318,521885	-102,719182	25,900540	1,141211	-3,948345	2,541548	-318,521885	-102,719182	25,900540
15:20:36,61	0,749990	4,149025	-0,175969	-0,233010	-0,820004	-0,399006	1,134880	-3,946539	2,540795	-8,458834	-13,402549	25,871581	2,185449	-5,868732	1,243002	-184,332899	-139,804408	38,249359	1,134880	-3,946539	2,540795	-318,262114	-102,490652	25,871581	1,134880	-3,946539	2,540795	-318,262114	-102,490652	25,871581
15:20:36,66	0,749990	4,149025	-0,175969	-0,233010	-0,820004	-0,399006	1,136152	-3,942814	2,539247	-8,472170	-13,365573	25,852546	2,184003	-5,869944	1,248487	-184,236694	-139,692537	38,243342	1,136152	-3,942814	2,539247	-317,983039	-102,553510	25,852546	1,136152	-3,942814	2,539247	-317,983039	-102,553510	25,852546
15:20:36,71	0,749990	4,149025	-0,175969	-0,233010	-0,820004	-0,399006	1,137925	-3,942168	2,544731	-8,360779	-13,245979	25,846529	2,181895	-5,867583	1,243848	-184,153216	-139,555779	38,244828	1,137925	-3,942168	2,544731	-317,820932	-102,573122	25,846529	1,137925	-3,942168	2,544731	-317,820932	-102,573122	25,846529
15:20:36,76	0,749990	4,149025	-0,175969	-0,233010	-0,820004	-0,399006	1,136934	-3,939162	2,540092	-8,356917	-13,293615	25,848015	2,179077	-5,868306	1,242701	-184,111435	-139,503658	38,246172	1,136934	-3,939162	2,540092	-317,581098	-102,542936	25,848015	1,136934	-3,939162	2,540092	-317,581098	-102,542936	25,848015
15:20:36,81	0,749990	4,149025	-0,175969	-0,233010	-0,820004	-0,399006	1,138970	-3,937083	2,538945	-8,398971	-13,177644	25,849359	2,180390	-5,865261	1,242320	-184,058203	-139,454025	38,238435	1,138970	-3,937083	2,538945	-317,459989	-102,586754	25,849359	1,138970	-3,937083	2,538945	-317,459989	-102,586754	25,849359
15:20:36,86	0,749990	4,149025	-0,175969	-0,233010	-0,820004	-0,399006	1,135676	-3,936697	2,538564	-8,349429	-13,327619	25,841622	2,175785	-5,866386	1,241547	-184,029478	-139,400444	38,229673	1,135676	-3,936697	2,538564	-317,380169	-102,478195	25,841622	1,135676	-3,936697	2,538564	-317,380169	-102,478195	25,841622
15:20:36,91	0,749990	4,149025	-0,175969	-0,233010	-0,820004	-0,399006	1,138953	-3,933271	2,537791	-8,466829	-13,159154	25,832860	2,176528	-5,863781	1,240399	-183,961198	-139,364380	38,226495	1,138953	-3,933271	2,537791	-317,228608	-102,566936	25,832860	1,138953	-3,933271	2,537791	-317,228608	-102,566936	25,832860
15:20:36,96	0,749990	4,149025	-0,175969	-0,233010	-0,820004	-0,399006	1,136325	-3,932613	2,536644	-8,435699	-13,254709	25,829682	2,174834	-5,867721	1,242347	-183,968076	-139,291330	38,217153	1,136325	-3,932613	2,536644	-317,145786	-102,456194	25,829682	1,136325	-3,932613	2,536644	-317,145786	-102,456194	25,829682
15:20:37,01	0,749990	4,149025	-0,175969	-0,233010	-0,820004	-0,399006	1,140585	-3,933116	2,538591	-8,349711	-13,075677	25,820339	2,173792	-5,865765	1,241180	-183,902418	-139,286263	38,188390	1,140585	-3,933116	2,538591	-317,099294	-102,611564	25,820339	1,140585	-3,933116	2,538591	-317,099294	-102,611564	25,820339
15:20:37,06	0,749990	4,149025	-0,175969	-0,233010	-0,820004	-0,399006	1,139411	-3,931235	2,537424	-8,410297	-13,082354	25,791577	2,174385	-5,866463	1,240802	-183,911564	-139,253171	38,204308	1,139411	-3,931235	2,537424	-317,012236	-102,526146	25,791577	1,139411	-3,931235	2,537424	-317,012236	-102,526146	25,791577
15:20:37,11	0,749990	4,149025	-0,175969	-0,233010	-0,820004	-0,399006	1,139719	-3,932097	2,537047	-8,341381	-13,090812	25,807495	2,172146	-5,864230	1,241174	-183,873156	-139,200621	38,176244	1,139719	-3,932097	2,537047	-317,010996	-102,558770	25,807495	1,139719	-3,932097	2,537047	-317,010996	-102,558770	25,807495
15:20:37,16	0,749990	4,149025	-0,175969	-0,233010	-0,820004	-0,399006	1,138905	-3,929042	2,537419	-8,435505	-13,126147	25,779430	2,169840	-5,867255	1,239636	-183,870241	-139,154241	38,182633	1,138905	-3,929042	2,537419	-316,865337	-102,530215	25,779430	1,138905	-3,929042	2,537419	-316,865337	-102,530215	25,779430
15:20:37,21	0,749990	4,149025	-0,175969	-0,233010	-0,820004	-0,399006	1,142678	-3,928558	2,535880	-8,419084	-12,950631	25,785820	2,173932	-5,864051	1,240777	-183,884082	-139,143711	38,169066	1,142678	-3,928558	2,535880	-316,810869	-102,650857	25,785820	1,142678	-3,928558	2,535880	-316,810869	-102,650857	25,785820
15:20:37,26	0,749990	4,149025	-0,175969	-0,233010	-0,820004	-0,399006	1,137857	-3,930499	2,537021	-8,315922	-13,218587	25,772253	2,174669	-5,865858	1,240072	-183,807361	-139,162458	38,206726	1,137857	-3,930499	2,537021	-316,860123	-102,540348	25,772253	1,137857	-3,930499	2,537021	-316,860123	-102,540348	25,772253
15:20:37,31	0,749990	4,149025	-0,175969	-0,233010	-0,820004	-0,399006	1,139053	-3,932041	2,536316	-8,213650	-13,080561	25,809913	2,173545	-5,859621	1,241609	-183,784747	-139,115331	38,207799	1,139053	-3,932041	2,536316	-316,878841	-102,496234	25,809913	1,139053	-3,932041	2,536316	-316,878841	-102,496234	25,809913
15:20:37,36	0,749990	4,149025	-0,175969	-0,233010	-0,820004	-0,399006	1,134214	-3,927949	2,537853	-8,374278	-13,336181	25,810986	2,176020	-5,861763	1,240092	-183,749702	-139,060950	38,219904	1,134214	-3,927949	2,537853	-316,718302	-102,371974	25,810986	1,134214	-3,927949	2,537853	-316,718302	-102,371974	25,810986
15:20:37,41	0,749990	4,149025	-0,175969	-0,233010	-0,820004	-0,399006	1,134831	-3,931164	2,536336	-8,142516	-13,300922	25,823091	2,171902	-5,862007	1,239276	-183,762108	-139,029550	38,182025	1,134831	-3,931164	2,536336	-316,738864	-102,385173	25,823091	1,134831	-3,931164	2,536336	-316,738864	-102,385173	25,823091
15:20:37,46	0,749990	4,149025	-0,175969	-0,233010	-0,820004	-0,399006	1,137102	-3,927719	2,535520	-8,300650	-13,209279	25,785212	2,170793	-5,862603	1,238108	-183,736526	-139,014577	38,163292	1,137102	-3,927719	2,535520	-316,626589	-102,471795	25,785212	1,137102	-3,927719	2,535520	-316,626589	-102,471795	25,785212
15:20:37,51	0,749990	4,149025	-0,175969	-0,233010	-0,820004	-0,399006	1,138172	-3,927057	2,534352	-8,309336	-13,138965	25,766478	2,171356	-5,859214	1,238491	-183,726524	-139,053072	38,167168	1,138172	-3,927057	2,534352	-316,583278	-102,485486	25,766478	1,138172	-3,927057	2,534352	-316,583278	-102,485486	25,766478
15:20:37,56	0,749990	4,149025	-0,175969	-0,233010	-0,820004	-0,399006	1,134957	-3,925850	2,534735	-8,400415	-13,278267	25,770355	2,169661	-5,861319	1,237708	-183,713590	-139,012661	38,143975	1,134957	-3,925850	2,534735	-316,579640	-102,372362	25,770355	1,134957	-3,925850	2,534735	-316,579640	-102,372362	25,770355
15:20:37,61	0,749990	4,149025	-0,175969	-0,233010	-0,820004	-0,399006	1,137626	-3,925435	2,533952	-8,380540	-13,148444	25,747162	2,172048	-5,861796	1,238149	-183,699077	-139,000406	38,197588	1,137626	-3,925435	2,533952	-316,527174	-102,452115	25,747162	1,137626	-3,925435	2,533952	-316,527174	-102,452115	25,747162
15:20:37,66	0,749990	4,149025	-0,175969	-0,233010	-0,820004	-0,399006	1,136846	-3,927741	2,534394	-8,242754	-13,182569	25,800775	2,170326	-5,861407	1,238536	-183,685985	-138,979533	38,192802	1,136846	-3,927741	2,534394	-316,570415	-102,425001	25,800775	1,136846	-3,927741	2,534394	-316,570415	-102,425001	25,800775
15:20:37,71	0,749990	4,149025	-0,175969	-0,233010	-0,820004	-0,399006	1,137370	-3,926054	2,534781	-8,305855	-13,154425	25,795988	2,169813	-5,861483	1,239279	-183,675051	-138,931553	38,140378	1,137370	-3,926054	2,534781	-316,501088	-102,437983	25,795988	1,137370	-3,926054	2,534781	-316,501088	-102,437983	25,795988
15:20:37,76	0,749990	4,149025	-0,175969	-0,233010	-0,820004	-0,399006	1,137692	-3,925648	2,535523	-8,279934	-13,152203	25,743565	2,169194	-5,860486	1,238504	-183,681885	-138,935448	38,155371	1,137692	-3,925648	2,535523	-316,443317	-102,461036	25,743565	1,137692	-3,925648	2,535523	-316,443317	-102,461036	25,743565
15:20:37,81	0,749990	4,149025	-0,175969	-0,233010	-0,820004	-0,399006	1,137138	-3,924613	2,534748	-8,340540	-13,184968	25,758558	2,169271	-5,863745	1,240060	-183,668384	-138,912566	38,130322	1,137138	-3,924613	2,534748	-316,422681	-102,450334	25,758558	1,137138	-3,924613	2,534748	-316,422681	-102,450334	25,758558
15:20:37,86	0,749990	4,149025	-0,175969	-0,233010	-0,820004	-0,399006	1,139923	-3,926310	2,536305	-8,225726	-13,039931	25,733509	2,168220	-5,861184	1,236498	-183,633652	-138,896239	38,188227	1,139923	-3,926310	2,536305	-316,441087	-102,523867	25,733509	1,139923	-3,926310	2,536305	-316,441087	-102,523867	25,733509
15:20:37,92	0,749990	4,149025	-0,175969	-0,233010	-0,820004	-0,399006	1,138230	-3,924119	2,532742	-8,308180	-13,106020	25,791414	2,168713	-5,860017	1,240433	-183,651401	-138,897174	38,121181	1,138230	-3,924119	2,532742	-316,351505	-102,457103	25,791414	1,138230	-3,924119	2,532742	-316,351505	-102,457103	25,791414
15:20:37,97	0,749990	4,149025	-0,175969	-0,233010	-0,820004	-0,399006	1,136973	-3,923963	2,536677	-8,325979	-13,186290	25,724367	2,169961	-5,856517	1,238904	-183,607368	-138,886458	38,146962	1,136973	-3,923963	2,536677	-316,357055	-102,438695	25,724367	1,136973	-3,923963	2,536677	-316,357055	-102,438695	25,724367
15:20:38,02	0,749990	4,149025	-0,175969	-0,233010	-0,820004	-0,399006	1,133318	-3,923293	2,535149	-8,329494	-13,343566	25,750149	2,172202	-5,860635	1,240452	-183,665671	-138,912944	38,145547	1,133318	-3,923293	2,535149	-316,308016	-102,309066	25,750149	1,133318	-3,923293	2,535149	-316,308016	-102,309066	25,750149
15:20:38,07	0,749990	4,149025	-0,175969	-0,233010	-0,820004	-0,399006	1,135763	-3,927293	2,536697	-8,173582	-13,253686	25,748734	2,438884	-6,072546	1,498956	-196,069282	-152,239366	40,151917	1,135763	-3,927293	2,536697	-316,466106	-102,411102	25,748734	1,135763	-3,927293	2,536697	-316,466106	-102,411102	25,748734
15:20:38,12	0,749991	4,198976	-0,175988	-0,233029	-0,820005	-0,398966	1,185943	-4,264201	2,795200	-8,397179	-14,722972	27,755104	2,449331	-6,086562	1,556680	-197,313617	-152,571695	40,209105	1,185943	-4,264201	2,795200	-343,136992	-107,819489	27,755104	1,185943	-4,264201	2,795200	-343,136992	-107,819489	27,755104
15:20:38,17	0,749991	4,198976	-0,175988	-0,233029	-0,820005	-0,398966	1,192857	-4,280257	2,852924	-8,472250	-15,274890	27,812292	2,437337	-6,080646	1,562215	-196,853482	-151,833656	40,112016	1,192857	-4,280257	2,852924	-344,472443	-108,914177	27,812292	1,192857	-4,280257	2,852924	-344,472443	-108,914177	27,812292
15:20:38,22	0,749991	4,198976	-0,175988	-0,233029	-0,820005	-0,398966	1,193731	-4,266912	2,858459	-8,296953	-15,199960	27,715203	2,430928	-6,073146	1,557966	-196,639735	-151,497789	40,074717	1,193731	-4,266912	2,858459	-343,249577	-108,907876	27,715203	1,193731	-4,266912	2,858459	-343,249577	-108,907876	27,715203
15:20:38,27	0,749991	4,198976	-0,175988	-0,233029	-0,820005	-0,398966	1,190440	-4,257612	2,854210	-8,382848	-15,353928	27,677903	2,425432	-6,076606	1,559571	-196,543132	-151,283074	40,073317	1,190440	-4,257612	2,854210	-342,605366	-108,803482	27,677903	1,190440	-4,257612	2,854210	-342,605366	-108,803482	27,677903
15:20:38,32	0,749991	4,198976	-0,175988	-0,233029	-0,820005	-0,398966	1,196185	-4,254582	2,855815	-8,306120	-15,078880	27,676504	2,419285	-6,070026	1,561872	-196,445679	-151,098775	40,023436	1,196185	-4,254582	2,855815	-342,290840	-108,979423	27,676504	1,196185	-4,254582	2,855815	-342,290840	-108,979423	27,676504
15:20:38,37	0,749991	4,198976	-0,175988	-0,233029	-0,820005	-0,398966	1,193560	-4,245968	2,858116	-8,545712	-15,223126	27,626622	2,421920	-6,069557	1,564240	-196,347551	-151,021805	40,009441	1,193560	-4,245968	2,858116	-341,854237	-108,917616	27,626622	1,193560	-4,245968	2,858116	-341,854237	-108,917616	27,626622
15:20:38,42	0,749991	4,198976	-0,175988	-0,233029	-0,820005	-0,398966	1,191836	-4,248016	2,860484	-8,323531	-15,266287	27,612628	2,415634	-6,072494	1,561930	-196,304898	-150,895368	40,008092	1,191836	-4,248016	2,860484	-341,792767	-108,825430	27,612628	1,191836	-4,248016	2,860484	-341,792767	-108,825430	27,612628
15:20:38,47	0,749991	4,198976	-0,175988	-0,233029	-0,820005	-0,398966	1,197523	-4,244040	2,858174	-8,399424	-14,996856	27,611278	2,412854	-6,068718	1,558041	-196,248704	-150,788465	39,998849	1,197523	-4,244040	2,858174	-341,556598	-109,002408	27,611278	1,197523	-4,244040	2,858174	-341,556598	-109,002408	27,611278
15:20:38,52	0,749991	4,198976	-0,175988	-0,233029	-0,820005	-0,398966	1,195643	-4,239745	2,854285	-8,502098	-15,099411	27,602036	2,422651	-6,073120	1,556086	-196,331105	-150,868833	39,989661	1,195643	-4,239745	2,854285	-341,322097	-108,957371	27,602036	1,195643	-4,239745	2,854285	-341,322097	-108,957371	27,602036
15:20:38,57	0,749991	4,198976	-0,175988	-0,233029	-0,820005	-0,398966	1,194557	-4,250431	2,852330	-8,057239	-15,187052	27,592848	2,685738	-6,271992	1,816859	-208,063703	-163,885353	41,979382	1,194557	-4,250431	2,852330	-341,716071	-108,959772	27,592848	1,194557	-4,250431	2,852330	-341,716071	-108,959772	27,592848
15:20:38,62	0,749979	4,249087	-0,175985	-0,233011	-0,820029	-0,398984	1,235241	-4,577706	3,113103	-8,177865	-16,723946	29,582568	2,696727	-6,287327	1,888792	-209,482301	-164,529031	42,024716	1,235241	-4,577706	3,113103	-367,527792	-113,690363	29,582568	1,235241	-4,577706	3,113103	-367,527792	-113,690363	29,582568
15:20:38,67	0,749979	4,249087	-0,175985	-0,233011	-0,820029	-0,398984	1,243027	-4,594891	3,185036	-8,551005	-17,225774	29,627903	2,685791	-6,278966	1,886906	-209,062499	-163,780394	41,918906	1,243027	-4,594891	3,185036	-369,249923	-114,803395	29,627903	1,243027	-4,594891	3,185036	-369,249923	-114,803395	29,627903
15:20:38,72	0,749979	4,249087	-0,175985	-0,233011	-0,820029	-0,398984	1,241254	-4,581239	3,183151	-8,402658	-17,328725	29,522093	2,679039	-6,278484	1,888547	-208,778638	-163,402450	41,877550	1,241254	-4,581239	3,183151	-368,029912	-114,767172	29,522093	1,241254	-4,581239	3,183151	-368,029912	-114,767172	29,522093
15:20:38,77	0,749979	4,249087	-0,175985	-0,233011	-0,820029	-0,398984	1,244213	-4,575151	3,184792	-8,249972	-17,118011	29,480736	2,675492	-6,274993	1,885878	-208,594265	-163,124879	41,861849	1,244213	-4,575151	3,184792	-367,399352	-114,788721	29,480736	1,244213	-4,575151	3,184792	-367,399352	-114,788721	29,480736
15:20:38,82	0,749979	4,249087	-0,175985	-0,233011	-0,820029	-0,398984	1,242963	-4,570334	3,182122	-8,167880	-17,162103	29,465036	2,668188	-6,270247	1,883540	-208,482789	-162,935297	41,828879	1,242963	-4,570334	3,182122	-366,939135	-114,734721	29,465036	1,242963	-4,570334	3,182122	-366,939135	-114,734721	29,465036
15:20:38,87	0,749979	4,249087	-0,175985	-0,233011	-0,820029	-0,398984	1,242505	-4,561635	3,179785	-8,400327	-17,184177	29,432066	2,667797	-6,268755	1,883167	-208,414048	-162,858207	41,816488	1,242505	-4,561635	3,179785	-366,488681	-114,720829	29,432066	1,242505	-4,561635	3,179785	-366,488681	-114,720829	29,432066
15:20:38,92	0,749979	4,249087	-0,175985	-0,233011	-0,820029	-0,398984	1,241408	-4,560551	3,179411	-8,355592	-17,220242	29,419675	2,667441	-6,268351	1,880875	-208,333575	-162,758376	41,825097	1,241408	-4,560551	3,179411	-366,358807	-114,670768	29,419675	1,241408	-4,560551	3,179411	-366,358807	-114,670768	29,419675
15:20:38,97	0,749979	4,249087	-0,175985	-0,233011	-0,820029	-0,398984	1,241237	-4,560041	3,177119	-8,255403	-17,209381	29,428283	2,665885	-6,265474	1,885159	-208,275471	-162,646748	41,820781	1,241237	-4,560041	3,177119	-366,218608	-114,646450	29,428283	1,241237	-4,560041	3,177119	-366,218608	-114,646450	29,428283
15:20:39,02	0,749979	4,249087	-0,175985	-0,233011	-0,820029	-0,398984	1,239523	-4,557254	3,181403	-8,274573	-17,303974	29,423968	2,661363	-6,268314	1,879749	-208,209588	-162,573748	41,814842	1,239523	-4,557254	3,181403	-366,019043	-114,606537	29,423968	1,239523	-4,557254	3,181403	-366,019043	-114,606537	29,423968
15:20:39,07	0,749979	4,249087	-0,175985	-0,233011	-0,820029	-0,398984	1,244243	-4,554758	3,175993	-8,308204	-17,037991	29,418028	2,661564	-6,264091	1,883253	-208,133759	-162,515571	41,799920	1,244243	-4,554758	3,175993	-365,856737	-114,711055	29,418028	1,244243	-4,554758	3,175993	-365,856737	-114,711055	29,418028
15:20:39,12	0,749979	4,249087	-0,175985	-0,233011	-0,820029	-0,398984	1,240486	-4,552821	3,179497	-8,320666	-17,196781	29,403106	2,662855	-6,267005	1,881696	-208,107674	-162,465670	41,763227	1,240486	-4,552821	3,179497	-365,717092	-114,574908	29,403106	1,240486	-4,552821	3,179497	-365,717092	-114,574908	29,403106
15:20:39,17	0,749979	4,249087	-0,175985	-0,233011	-0,820029	-0,398984	1,242363	-4,555396	3,177940	-8,130502	-17,101501	29,366413	2,662338	-6,263781	1,880520	-208,076153	-162,434088	41,750483	1,242363	-4,555396	3,177940	-365,729075	-114,627028	29,366413	1,242363	-4,555396	3,177940	-365,729075	-114,627028	29,366413
15:20:39,22	0,749979	4,249087	-0,175985	-0,233011	-0,820029	-0,398984	1,239831	-4,553336	3,176764	-8,194514	-17,221706	29,353670	2,662402	-6,263280	1,880523	-208,068616	-162,366009	41,752670	1,239831	-4,553336	3,176764	-365,631371	-114,548400	29,353670	1,239831	-4,553336	3,176764	-365,631371	-114,548400	29,353670
15:20:39,27	0,749979	4,249087	-0,175985	-0,233011	-0,820029	-0,398984	1,239364	-4,553140	3,176767	-8,141943	-17,273464	29,355857	2,663082	-6,263158	1,878623	-208,034587	-162,316774	41,789106	1,239364	-4,553140	3,176767	-365,563470	-114,563555	29,355857	1,239364	-4,553140	3,176767	-365,563470	-114,563555	29,355857
15:20:39,32	0,749979	4,249087	-0,175985	-0,233011	-0,820029	-0,398984	1,238918	-4,553669	3,174867	-8,054795	-17,291808	29,392292	2,659714	-6,263165	1,882116	-207,983455	-162,271713	41,758244	1,238918	-4,553669	3,174867	-365,517828	-114,546881	29,392292	1,238918	-4,553669	3,174867	-365,517828	-114,546881	29,392292
15:20:39,37	0,749979	4,249087	-0,175985	-0,233011	-0,820029	-0,398984	1,240609	-4,550755	3,178361	-8,141719	-17,182138	29,361430	2,657385	-6,261678	1,881294	-207,982340	-162,238627	41,711159	1,240609	-4,550755	3,178361	-365,376024	-114,569936	29,361430	1,240609	-4,550755	3,178361	-365,376024	-114,569936	29,361430
15:20:39,42	0,749979	4,249087	-0,175985	-0,233011	-0,820029	-0,398984	1,240485	-4,547995	3,177538	-8,256044	-17,204155	29,314346	2,660446	-6,262305	1,879028	-207,929049	-162,212892	41,756857	1,240485	-4,547995	3,177538	-365,273665	-114,582230	29,314346	1,240485	-4,547995	3,177538	-365,273665	-114,582230	29,314346
15:20:39,47	0,749979	4,249087	-0,175985	-0,233011	-0,820029	-0,398984	1,239498	-4,550960	3,175272	-8,052948	-17,222213	29,360044	2,652880	-6,261159	1,879012	-207,906868	-162,149458	41,742998	1,239498	-4,550960	3,175272	-365,303297	-114,522782	29,360044	1,239498	-4,550960	3,175272	-365,303297	-114,522782	29,360044
15:20:39,52	0,749979	4,249087	-0,175985	-0,233011	-0,820029	-0,398984	1,242288	-4,543835	3,175256	-8,357430	-17,089602	29,346185	2,654632	-6,264746	1,878630	-207,923292	-162,150706	41,738284	1,242288	-4,543835	3,175256	-365,048454	-114,609244	29,346185	1,242288	-4,543835	3,175256	-365,048454	-114,609244	29,346185
15:20:39,57	0,749979	4,249087	-0,175985	-0,233011	-0,820029	-0,398984	1,244519	-4,547145	3,174874	-8,194601	-16,987200	29,341471	2,657708	-6,261033	1,876715	-207,844168	-162,160957	41,744235	1,244519	-4,547145	3,174874	-365,145462	-114,681960	29,341471	1,244519	-4,547145	3,174874	-365,145462	-114,681960	29,341471
15:20:39,62	0,749979	4,249087	-0,175985	-0,233011	-0,820029	-0,398984	1,239765	-4,547953	3,172960	-8,121908	-17,160757	29,347422	2,654799	-6,259714	1,878258	-207,849695	-162,095886	41,745131	1,239765	-4,547953	3,172960	-365,136187	-114,482332	29,347422	1,239765	-4,547953	3,172960	-365,136187	-114,482332	29,347422
15:20:39,67	0,749979	4,249087	-0,175985	-0,233011	-0,820029	-0,398984	1,240078	-4,544773	3,174502	-8,233640	-17,181821	29,348317	2,653082	-6,259277	1,878610	-207,841973	-162,065356	41,697132	1,240078	-4,544773	3,174502	-364,998347	-114,527938	29,348317	1,240078	-4,544773	3,174502	-364,998347	-114,527938	29,348317
15:20:39,72	0,749979	4,249087	-0,175985	-0,233011	-0,820029	-0,398984	1,240557	-4,543068	3,174854	-8,291998	-17,165471	29,300319	2,653112	-6,260527	1,878646	-207,830838	-162,055505	41,731047	1,240557	-4,543068	3,174854	-364,922864	-114,549220	29,300319	1,240557	-4,543068	3,174854	-364,922864	-114,549220	29,300319
15:20:39,77	0,749979	4,249087	-0,175985	-0,233011	-0,820029	-0,398984	1,241625	-4,543719	3,174890	-8,244059	-17,105219	29,334234	2,656162	-6,259407	1,875965	-207,769304	-162,062363	41,747055	1,241625	-4,543719	3,174890	-364,926011	-114,572805	29,334234	1,241625	-4,543719	3,174890	-364,926011	-114,572805	29,334234
15:20:39,82	0,749979	4,249087	-0,175985	-0,233011	-0,820029	-0,398984	1,239130	-4,545801	3,172209	-8,110988	-17,178261	29,350242	2,654445	-6,254664	1,878273	-207,764938	-161,986544	41,743596	1,239130	-4,545801	3,172209	-364,956345	-114,449956	29,350242	1,239130	-4,545801	3,172209	-364,956345	-114,449956	29,350242
15:20:39,87	0,749979	4,249087	-0,175985	-0,233011	-0,820029	-0,398984	1,235881	-4,541942	3,174517	-8,243782	-17,381307	29,346783	2,654430	-6,260112	1,877845	-207,789505	-161,999322	41,675057	1,235881	-4,541942	3,174517	-364,786253	-114,398002	29,346783	1,235881	-4,541942	3,174517	-364,786253	-114,398002	29,346783
15:20:39,92	0,749979	4,249087	-0,175985	-0,233011	-0,820029	-0,398984	1,240607	-4,544653	3,174089	-8,126180	-17,150478	29,278243	2,649209	-6,258468	1,877897	-207,748144	-161,975553	41,737690	1,240607	-4,544653	3,174089	-364,881434	-114,538110	29,278243	1,240607	-4,544653	3,174089	-364,881434	-114,538110	29,278243
15:20:39,97	0,749979	4,249087	-0,175985	-0,233011	-0,820029	-0,398984	1,241794	-4,539310	3,174141	-8,362761	-17,064809	29,340876	2,652828	-6,257690	1,877898	-207,710657	-161,972044	41,713932	1,241794	-4,539310	3,174141	-364,698574	-114,545634	29,340876	1,241794	-4,539310	3,174141	-364,698574	-114,545634	29,340876
15:20:40,02	0,749979	4,249087	-0,175985	-0,233011	-0,820029	-0,398984	1,239310	-4,542055	3,174142	-8,198229	-17,163252	29,317118	2,650539	-6,259272	1,875564	-207,701221	-161,912827	41,701986	1,239310	-4,542055	3,174142	-364,749538	-114,449106	29,317118	1,239310	-4,542055	3,174142	-364,749538	-114,449106	29,317118
15:20:40,07	0,749979	4,249087	-0,175985	-0,233011	-0,820029	-0,398984	1,241825	-4,540864	3,171809	-8,204173	-17,053912	29,305172	2,651053	-6,255788	1,875559	-207,713566	-161,944817	41,721077	1,241825	-4,540864	3,171809	-364,661969	-114,537189	29,305172	1,241825	-4,540864	3,171809	-364,661969	-114,537189	29,305172
15:20:40,13	0,749979	4,249087	-0,175985	-0,233011	-0,820029	-0,398984	1,238551	-4,539567	3,171803	-8,305492	-17,218862	29,324264	2,654144	-6,260113	1,877928	-207,665251	-161,938299	41,709551	1,238551	-4,539567	3,171803	-364,661476	-114,445121	29,324264	1,238551	-4,539567	3,171803	-364,661476	-114,445121	29,324264
15:20:40,18	0,749979	4,249087	-0,175985	-0,233011	-0,820029	-0,398984	1,239777	-4,541757	3,170257	-8,128067	-17,164349	29,307392	2,652337	-6,257946	1,874013	-207,689824	-161,885195	41,704205	1,239777	-4,541757	3,170257	-364,656026	-114,486864	29,307392	1,239777	-4,541757	3,170257	-364,656026	-114,486864	29,307392
15:20:40,23	0,749979	4,249087	-0,175985	-0,233011	-0,820029	-0,398984	1,239777	-4,541757	3,170257	-8,128067	-17,164349	29,307392	2,657303	-6,262515	1,875182	-207,800652	-162,044791	41,738462	1,239777	-4,541757	3,170257	-364,656026	-114,486864	29,307392	1,239777	-4,541757	3,170257	-364,656026	-114,486864	29,307392
15:20:40,28	0,749979	4,249087	-0,175985	-0,233011	-0,820029	-0,398984	1,241252	-4,548343	3,171426	-7,979239	-17,103869	29,341649	2,944922	-6,477710	2,145974	-220,576385	-176,412745	43,878912	1,241252	-4,548343	3,171426	-365,024175	-114,542115	29,341649	1,241252	-4,548343	3,171426	-365,024175	-114,542115	29,341649
15:20:40,33	0,750028	4,299012	-0,175971	-0,233021	-0,820013	-0,399002	1,283806	-4,905025	3,442218	-8,262644	-18,771151	31,482099	2,966712	-6,498334	2,204156	-222,080489	-177,288223	43,952759	1,283806	-4,905025	3,442218	-393,307125	-119,549942	31,482099	1,283806	-4,905025	3,442218	-393,307125	-119,549942	31,482099
15:20:40,38	0,750028	4,299012	-0,175971	-0,233021	-0,820013	-0,399002	1,290772	-4,934208	3,500400	-8,255363	-19,273792	31,555946	2,949680	-6,491567	2,205862	-221,515058	-176,461696	43,883233	1,290772	-4,934208	3,500400	-395,590713	-120,599384	31,555946	1,290772	-4,934208	3,500400	-395,590713	-120,599384	31,555946
15:20:40,43	0,750028	4,299012	-0,175971	-0,233021	-0,820013	-0,399002	1,293427	-4,916075	3,502106	-8,199800	-19,059298	31,486420	2,939197	-6,486444	2,207409	-221,317519	-176,077919	43,804291	1,293427	-4,916075	3,502106	-394,111666	-120,593338	31,486420	1,293427	-4,916075	3,502106	-394,111666	-120,593338	31,486420
15:20:40,48	0,750028	4,299012	-0,175971	-0,233021	-0,820013	-0,399002	1,294232	-4,904435	3,503653	-8,373951	-19,038251	31,407477	2,938002	-6,483687	2,204743	-221,130771	-175,820613	43,783367	1,294232	-4,904435	3,503653	-393,372074	-120,635485	31,407477	1,294232	-4,904435	3,503653	-393,372074	-120,635485	31,407477
15:20:40,53	0,750028	4,299012	-0,175971	-0,233021	-0,820013	-0,399002	1,292442	-4,902021	3,500988	-8,183246	-19,098272	31,386554	2,933747	-6,479231	2,202438	-220,969706	-175,634507	43,755086	1,292442	-4,902021	3,500988	-392,991909	-120,554967	31,386554	1,292442	-4,902021	3,500988	-392,991909	-120,554967	31,386554
15:20:40,58	0,750028	4,299012	-0,175971	-0,233021	-0,820013	-0,399002	1,290711	-4,896108	3,498682	-8,249014	-19,141846	31,358272	2,930421	-6,473165	2,203577	-220,908530	-175,502290	43,724408	1,290711	-4,896108	3,498682	-392,593511	-120,462663	31,358272	1,290711	-4,896108	3,498682	-392,593511	-120,462663	31,358272
15:20:40,63	0,750028	4,299012	-0,175971	-0,233021	-0,820013	-0,399002	1,287120	-4,890195	3,499821	-8,411412	-19,341687	31,327595	2,927110	-6,475019	2,201663	-220,849685	-175,376147	43,723317	1,287120	-4,890195	3,499821	-392,291719	-120,380641	31,327595	1,287120	-4,890195	3,499821	-392,291719	-120,380641	31,327595
15:20:40,68	0,750028	4,299012	-0,175971	-0,233021	-0,820013	-0,399002	1,290381	-4,888255	3,497907	-8,373650	-19,184248	31,326503	2,927959	-6,476464	2,200914	-220,748762	-175,336664	43,690016	1,290381	-4,888255	3,497907	-392,101632	-120,479157	31,326503	1,290381	-4,888255	3,497907	-392,101632	-120,479157	31,326503
15:20:40,73	0,750028	4,299012	-0,175971	-0,233021	-0,820013	-0,399002	1,291208	-4,889712	3,497158	-8,213202	-19,073562	31,293203	2,934371	-6,484441	2,205110	-221,062730	-175,390323	43,717966	1,291208	-4,889712	3,497158	-392,055602	-120,433422	31,293203	1,291208	-4,889712	3,497158	-392,055602	-120,433422	31,293203
15:20:40,78	0,750028	4,299012	-0,175971	-0,233021	-0,820013	-0,399002	1,294911	-4,899254	3,501354	-7,920487	-19,126105	31,321153	3,226571	-6,714085	2,467557	-234,454829	-189,793503	45,901265	1,294911	-4,899254	3,501354	-392,511912	-120,776615	31,321153	1,294911	-4,899254	3,501354	-392,511912	-120,776615	31,321153
15:20:40,83	0,749986	4,348982	-0,175983	-0,233031	-0,820018	-0,398991	1,347688	-5,267128	3,763801	-7,960574	-20,778006	33,504451	3,231517	-6,722206	2,508373	-235,429097	-190,121557	45,924035	1,347688	-5,267128	3,763801	-421,430151	-126,571506	33,504451	1,347688	-5,267128	3,763801	-421,430151	-126,571506	33,504451
15:20:40,88	0,749986	4,348982	-0,175983	-0,233031	-0,820018	-0,398991	1,352248	-5,275472	3,804617	-8,297953	-21,220590	33,527222	3,214383	-6,717380	2,508071	-234,946668	-189,213933	45,810425	1,352248	-5,275472	3,804617	-422,422489	-127,372064	33,527222	1,352248	-5,275472	3,804617	-422,422489	-127,372064	33,527222
15:20:40,93	0,749986	4,348982	-0,175983	-0,233031	-0,820018	-0,398991	1,356636	-5,258221	3,804315	-8,167776	-21,028424	33,413611	3,205843	-6,714864	2,506216	-234,670949	-188,799043	45,791836	1,356636	-5,258221	3,804315	-420,938092	-127,524366	33,413611	1,356636	-5,258221	3,804315	-420,938092	-127,524366	33,413611
15:20:40,98	0,749986	4,348982	-0,175983	-0,233031	-0,820018	-0,398991	1,358727	-5,249567	3,802460	-8,120619	-20,888354	33,395023	3,198090	-6,710882	2,507359	-234,528965	-188,548391	45,714593	1,358727	-5,249567	3,802460	-420,211596	-127,548445	33,395023	1,358727	-5,249567	3,802460	-420,211596	-127,548445	33,395023
15:20:41,03	0,749986	4,348982	-0,175983	-0,233031	-0,820018	-0,398991	1,359155	-5,240862	3,803604	-8,285203	-20,868476	33,317780	3,200345	-6,706442	2,505073	-234,356954	-188,352419	45,692472	1,359155	-5,240862	3,803604	-419,692858	-127,562144	33,317780	1,359155	-5,240862	3,803604	-419,692858	-127,562144	33,317780
15:20:41,08	0,749986	4,348982	-0,175983	-0,233031	-0,820018	-0,398991	1,354182	-5,240594	3,801317	-8,043418	-21,076069	33,295659	3,197634	-6,708121	2,505500	-234,291494	-188,238584	45,699314	1,354182	-5,240594	3,801317	-419,430033	-127,379390	33,295659	1,354182	-5,240594	3,801317	-419,430033	-127,379390	33,295659
15:20:41,13	0,749986	4,348982	-0,175983	-0,233031	-0,820018	-0,398991	1,356991	-5,239086	3,801744	-7,990502	-20,930227	33,302500	3,198540	-6,706093	2,502026	-234,181141	-188,105306	45,675949	1,356991	-5,239086	3,801744	-419,258766	-127,454059	33,302500	1,356991	-5,239086	3,801744	-419,258766	-127,454059	33,302500
15:20:41,18	0,749986	4,348982	-0,175983	-0,233031	-0,820018	-0,398991	1,354782	-5,238857	3,798270	-7,831830	-21,016170	33,279135	3,192221	-6,705337	2,502395	-234,143918	-188,004999	45,643659	1,354782	-5,238857	3,798270	-419,082091	-127,366588	33,279135	1,354782	-5,238857	3,798270	-419,082091	-127,366588	33,279135
15:20:41,23	0,749986	4,348982	-0,175983	-0,233031	-0,820018	-0,398991	1,357287	-5,233006	3,798639	-8,030577	-20,903830	33,246845	3,191302	-6,698191	2,502419	-234,032439	-187,922318	45,650893	1,357287	-5,233006	3,798639	-418,821572	-127,450886	33,246845	1,357287	-5,233006	3,798639	-418,821572	-127,450886	33,246845
15:20:41,28	0,749986	4,348982	-0,175983	-0,233031	-0,820018	-0,398991	1,351559	-5,228637	3,798663	-8,130444	-21,146524	33,254080	3,189128	-6,700147	2,499313	-233,985263	-187,820986	45,620962	1,351559	-5,228637	3,798663	-418,578439	-127,243870	33,254080	1,351559	-5,228637	3,798663	-418,578439	-127,243870	33,254080
15:20:41,33	0,749986	4,348982	-0,175983	-0,233031	-0,820018	-0,398991	1,354339	-5,227733	3,795558	-8,066095	-21,011742	33,224149	3,188064	-6,698148	2,501644	-233,942062	-187,796337	45,605467	1,354339	-5,227733	3,795558	-418,443144	-127,327368	33,224149	1,354339	-5,227733	3,795558	-418,443144	-127,327368	33,224149
15:20:41,38	0,749986	4,348982	-0,175983	-0,233031	-0,820018	-0,398991	1,353140	-5,225811	3,797888	-8,123085	-21,049003	33,208654	3,185269	-6,701421	2,502067	-233,906324	-187,721311	45,615967	1,353140	-5,225811	3,797888	-418,349268	-127,270505	33,208654	1,353140	-5,225811	3,797888	-418,349268	-127,270505	33,208654
15:20:41,43	0,749986	4,348982	-0,175983	-0,233031	-0,820018	-0,398991	1,357372	-5,225027	3,798311	-8,081026	-20,835528	33,219154	3,187133	-6,696709	2,497782	-233,880123	-187,609636	45,613213	1,357372	-5,225027	3,798311	-418,245640	-127,389202	33,219154	1,357372	-5,225027	3,798311	-418,245640	-127,389202	33,219154
15:20:41,48	0,749986	4,348982	-0,175983	-0,233031	-0,820018	-0,398991	1,352359	-5,224285	3,794026	-8,009777	-21,129314	33,216400	3,185573	-6,697696	2,499739	-233,805199	-187,575739	45,582851	1,352359	-5,224285	3,794026	-418,116173	-127,289523	33,216400	1,352359	-5,224285	3,794026	-418,116173	-127,289523	33,216400
15:20:41,53	0,749986	4,348982	-0,175983	-0,233031	-0,820018	-0,398991	1,353994	-5,223428	3,795984	-7,987534	-20,996357	33,186038	3,182697	-6,696287	2,495904	-233,771017	-187,526953	45,644250	1,353994	-5,223428	3,795984	-418,026640	-127,284913	33,186038	1,353994	-5,223428	3,795984	-418,026640	-127,284913	33,186038
15:20:41,58	0,749986	4,348982	-0,175983	-0,233031	-0,820018	-0,398991	1,354212	-5,220233	3,792148	-8,094314	-20,979833	33,247437	3,183922	-6,694387	2,495053	-233,750696	-187,539027	45,542918	1,354212	-5,220233	3,792148	-417,882641	-127,285470	33,247437	1,354212	-5,220233	3,792148	-417,882641	-127,285470	33,247437
15:20:41,63	0,749986	4,348982	-0,175983	-0,233031	-0,820018	-0,398991	1,351954	-5,220344	3,791297	-8,088854	-21,073610	33,146105	3,183970	-6,693308	2,495504	-233,734986	-187,487063	45,621837	1,351954	-5,220344	3,791297	-417,885870	-127,201999	33,146105	1,351954	-5,220344	3,791297	-417,885870	-127,201999	33,146105
15:20:41,68	0,749986	4,348982	-0,175983	-0,233031	-0,820018	-0,398991	1,350995	-5,219846	3,791748	-8,061901	-21,135831	33,225024	3,182322	-6,694690	2,497071	-233,707476	-187,427147	45,617185	1,350995	-5,219846	3,791748	-417,819812	-127,188974	33,225024	1,350995	-5,219846	3,791748	-417,819812	-127,188974	33,225024
15:20:41,73	0,749986	4,348982	-0,175983	-0,233031	-0,820018	-0,398991	1,353016	-5,219110	3,793315	-8,034525	-21,036877	33,220372	3,181797	-6,691978	2,497044	-233,666430	-187,453937	45,572627	1,353016	-5,219110	3,793315	-417,734665	-127,248662	33,220372	1,353016	-5,219110	3,793315	-417,734665	-127,248662	33,220372
15:20:41,78	0,749986	4,348982	-0,175983	-0,233031	-0,820018	-0,398991	1,350930	-5,217299	3,793288	-8,131385	-21,096434	33,175814	3,180162	-6,696283	2,497068	-233,652631	-187,348476	45,574928	1,350930	-5,217299	3,793288	-417,689348	-127,144428	33,175814	1,350930	-5,217299	3,793288	-417,689348	-127,144428	33,175814
15:20:41,83	0,749986	4,348982	-0,175983	-0,233031	-0,820018	-0,398991	1,355475	-5,218036	3,793312	-7,994828	-20,900849	33,178114	3,182010	-6,691944	2,495907	-233,598893	-187,356707	45,570936	1,355475	-5,218036	3,793312	-417,610647	-127,305662	33,178114	1,355475	-5,218036	3,793312	-417,610647	-127,305662	33,178114
15:20:41,88	0,749986	4,348982	-0,175983	-0,233031	-0,820018	-0,398991	1,350794	-5,217467	3,792151	-8,004683	-21,093624	33,174122	3,179115	-6,692556	2,494742	-233,596347	-187,294846	45,573009	1,350794	-5,217467	3,792151	-417,575824	-127,130954	33,174122	1,350794	-5,217467	3,792151	-417,575824	-127,130954	33,174122
15:20:41,93	0,749986	4,348982	-0,175983	-0,233031	-0,820018	-0,398991	1,352772	-5,215265	3,790986	-8,064313	-21,019517	33,176196	3,178596	-6,692423	2,494367	-233,555918	-187,314950	45,567263	1,352772	-5,215265	3,790986	-417,462638	-127,212084	33,176196	1,352772	-5,215265	3,790986	-417,462638	-127,212084	33,176196
15:20:41,98	0,749986	4,348982	-0,175983	-0,233031	-0,820018	-0,398991	1,352916	-5,214750	3,790611	-8,088305	-20,966936	33,170450	3,179213	-6,692362	2,492807	-233,555975	-187,272245	45,560006	1,352916	-5,214750	3,790611	-417,446180	-127,170851	33,170450	1,352916	-5,214750	3,790611	-417,446180	-127,170851	33,170450
15:20:42,03	0,749986	4,348982	-0,175983	-0,233031	-0,820018	-0,398991	1,352554	-5,215253	3,789051	-8,025206	-21,007147	33,163193	3,184023	-6,688749	2,492829	-233,505803	-187,254668	45,571097	1,352554	-5,215253	3,789051	-417,422548	-127,182666	33,163193	1,352554	-5,215253	3,789051	-417,422548	-127,182666	33,163193
15:20:42,08	0,749986	4,348982	-0,175983	-0,233031	-0,820018	-0,398991	1,347021	-5,217612	3,789073	-7,862211	-21,260237	33,174284	3,175853	-6,692921	2,495510	-233,507419	-187,214231	45,510605	1,347021	-5,217612	3,789073	-417,444762	-127,001362	33,174284	1,347021	-5,217612	3,789073	-417,444762	-127,001362	33,174284
15:20:42,14	0,749986	4,348982	-0,175983	-0,233031	-0,820018	-0,398991	1,354719	-5,212623	3,791754	-8,087448	-20,881565	33,113792	3,177025	-6,693966	2,491646	-233,506904	-187,203308	45,532729	1,354719	-5,212623	3,791754	-417,278332	-127,226975	33,113792	1,354719	-5,212623	3,791754	-417,278332	-127,226975	33,113792
15:20:42,19	0,749986	4,348982	-0,175983	-0,233031	-0,820018	-0,398991	1,355038	-5,214160	3,787890	-7,997793	-20,869986	33,135916	3,175408	-6,690791	2,495528	-233,458449	-187,143612	45,517438	1,355038	-5,214160	3,787890	-417,309352	-127,240446	33,135916	1,355038	-5,214160	3,787890	-417,309352	-127,240446	33,135916
15:20:42,24	0,749986	4,348982	-0,175983	-0,233031	-0,820018	-0,398991	1,353096	-5,211172	3,791772	-8,077220	-20,958818	33,120624	3,176510	-6,691656	2,494389	-233,473695	-187,187727	45,555698	1,353096	-5,211172	3,791772	-417,154257	-127,176887	33,120624	1,353096	-5,211172	3,791772	-417,154257	-127,176887	33,120624
15:20:42,29	0,749986	4,348982	-0,175983	-0,233031	-0,820018	-0,398991	1,353294	-5,212560	3,790633	-8,050908	-20,939679	33,158884	3,177871	-6,690072	2,495203	-233,398723	-187,147689	45,565874	1,353294	-5,212560	3,790633	-417,236848	-127,173275	33,158884	1,353294	-5,212560	3,790633	-417,236848	-127,173275	33,158884
15:20:42,34	0,749986	4,348982	-0,175983	-0,233031	-0,820018	-0,398991	1,351242	-5,212946	3,791448	-7,958655	-21,001460	33,169061	3,183343	-6,692617	2,493173	-233,557115	-187,277803	45,521532	1,351242	-5,212946	3,791448	-417,174928	-127,073996	33,169061	1,351242	-5,212946	3,791448	-417,174928	-127,073996	33,169061
15:20:42,39	0,749986	4,348982	-0,175983	-0,233031	-0,820018	-0,398991	1,350711	-5,218957	3,789417	-7,837959	-21,101237	33,124718	3,505483	-6,933588	2,764676	-247,276007	-203,294650	47,925810	1,350711	-5,218957	3,789417	-417,526098	-127,132012	33,124718	1,350711	-5,218957	3,789417	-417,526098	-127,132012	33,124718
15:20:42,44	0,750076	4,399049	-0,175998	-0,233012	-0,819996	-0,398994	1,398327	-5,618424	4,060920	-7,796111	-22,497662	35,528997	3,517557	-6,946940	2,813994	-248,390516	-204,022982	47,922792	1,398327	-5,618424	4,060920	-448,842411	-132,266328	35,528997	1,398327	-5,618424	4,060920	-448,842411	-132,266328	35,528997
15:20:42,49	0,750076	4,399049	-0,175998	-0,233012	-0,819996	-0,398994	1,403854	-5,635556	4,110238	-8,093243	-22,811299	35,525979	3,508421	-6,933940	2,809780	-247,944243	-203,253397	47,829488	1,403854	-5,635556	4,110238	-450,484422	-133,013813	35,525979	1,403854	-5,635556	4,110238	-450,484422	-133,013813	35,525979
15:20:42,54	0,750076	4,399049	-0,175998	-0,233012	-0,819996	-0,398994	1,397163	-5,621144	4,106024	-7,953049	-23,157530	35,432675	3,496980	-6,931751	2,812927	-247,681076	-202,792798	47,755602	1,397163	-5,621144	4,106024	-449,212889	-132,834815	35,432675	1,397163	-5,621144	4,106024	-449,212889	-132,834815	35,432675
15:20:42,59	0,750076	4,399049	-0,175998	-0,233012	-0,819996	-0,398994	1,400988	-5,610142	4,109171	-7,994711	-22,961012	35,358789	3,488142	-6,930019	2,812979	-247,510243	-202,488017	47,747772	1,400988	-5,610142	4,109171	-448,390846	-132,938572	35,358789	1,400988	-5,610142	4,109171	-448,390846	-132,938572	35,358789
15:20:42,64	0,750076	4,399049	-0,175998	-0,233012	-0,819996	-0,398994	1,403907	-5,601622	4,109223	-8,088370	-22,813645	35,350959	3,486227	-6,927759	2,809109	-247,347665	-202,344877	47,690058	1,403907	-5,601622	4,109223	-447,815710	-133,020383	35,350959	1,403907	-5,601622	4,109223	-447,815710	-133,020383	35,350959
15:20:42,69	0,750076	4,399049	-0,175998	-0,233012	-0,819996	-0,398994	1,402907	-5,598834	4,105354	-8,028106	-22,796453	35,293245	3,486045	-6,922593	2,812268	-247,229031	-202,112188	47,714486	1,402907	-5,598834	4,105354	-447,536570	-132,924639	35,293245	1,402907	-5,598834	4,105354	-447,536570	-132,924639	35,293245
15:20:42,74	0,750076	4,399049	-0,175998	-0,233012	-0,819996	-0,398994	1,398524	-5,596093	4,108513	-7,909818	-23,037958	35,317672	3,481497	-6,921300	2,806426	-247,172673	-202,023257	47,680955	1,398524	-5,596093	4,108513	-447,203095	-132,822101	35,317672	1,398524	-5,596093	4,108513	-447,203095	-132,822101	35,317672
15:20:42,79	0,750076	4,399049	-0,175998	-0,233012	-0,819996	-0,398994	1,399678	-5,591508	4,102670	-8,043039	-22,973594	35,284142	3,481161	-6,922276	2,808027	-247,098375	-201,910263	47,692324	1,399678	-5,591508	4,102670	-446,976400	-132,848348	35,284142	1,399678	-5,591508	4,102670	-446,976400	-132,848348	35,284142
15:20:42,84	0,750076	4,399049	-0,175998	-0,233012	-0,819996	-0,398994	1,400691	-5,591705	4,104271	-7,897788	-22,913068	35,295511	3,489459	-6,931164	2,812151	-247,580031	-202,120314	47,717223	1,400691	-5,591705	4,104271	-446,846617	-132,867347	35,295511	1,400691	-5,591705	4,104271	-446,846617	-132,867347	35,295511
15:20:42,89	0,750076	4,399049	-0,175998	-0,233012	-0,819996	-0,398994	1,404240	-5,603335	4,108395	-7,715763	-23,040633	35,320409	3,790412	-7,158816	3,091044	-260,840462	-217,058942	49,970720	1,404240	-5,603335	4,108395	-447,577551	-133,273489	35,320409	1,404240	-5,603335	4,108395	-447,577551	-133,273489	35,320409
15:20:42,94	0,749998	4,449047	-0,175985	-0,233031	-0,819995	-0,398969	1,450916	-5,977794	4,387289	-7,811332	-24,628040	37,573906	3,798415	-7,176997	3,127449	-262,216167	-217,712968	49,993739	1,450916	-5,977794	4,387289	-477,068157	-138,524950	37,573906	1,450916	-5,977794	4,387289	-477,068157	-138,524950	37,573906
15:20:42,99	0,749998	4,449047	-0,175985	-0,233031	-0,819995	-0,398969	1,462660	-5,993816	4,423693	-8,232457	-24,881758	37,596926	3,784459	-7,170852	3,126392	-261,637312	-216,766842	49,852505	1,462660	-5,993816	4,423693	-478,746988	-139,700536	37,596926	1,462660	-5,993816	4,423693	-478,746988	-139,700536	37,596926
15:20:43,04	0,749998	4,449047	-0,175985	-0,233031	-0,819995	-0,398969	1,464316	-5,978657	4,422636	-7,911938	-24,767367	37,455691	3,773635	-7,164433	3,122568	-261,344246	-216,270342	49,818354	1,464316	-5,978657	4,422636	-477,236474	-139,716200	37,455691	1,464316	-5,978657	4,422636	-477,236474	-139,716200	37,455691
15:20:43,09	0,749998	4,449047	-0,175985	-0,233031	-0,819995	-0,398969	1,464169	-5,966073	4,418813	-7,989777	-24,769489	37,421540	3,771221	-7,163511	3,122974	-261,205499	-215,971918	49,767818	1,464169	-5,966073	4,418813	-476,326490	-139,706737	37,421540	1,464169	-5,966073	4,418813	-476,326490	-139,706737	37,421540
15:20:43,14	0,749998	4,449047	-0,175985	-0,233031	-0,819995	-0,398969	1,464578	-5,963521	4,419218	-7,794633	-24,777262	37,371005	3,762963	-7,158112	3,126877	-261,017220	-215,734814	49,722025	1,464578	-5,963521	4,419218	-475,931063	-139,746634	37,371005	1,464578	-5,963521	4,419218	-475,931063	-139,746634	37,371005
15:20:43,19	0,749998	4,449047	-0,175985	-0,233031	-0,819995	-0,398969	1,464030	-5,953670	4,423121	-8,007414	-24,761236	37,325212	3,761629	-7,156947	3,120705	-260,871598	-215,535863	49,706374	1,464030	-5,953670	4,423121	-475,370531	-139,687620	37,325212	1,464030	-5,953670	4,423121	-475,370531	-139,687620	37,325212
15:20:43,24	0,749998	4,449047	-0,175985	-0,233031	-0,819995	-0,398969	1,463689	-5,951933	4,416949	-7,852650	-24,752367	37,309560	3,757788	-7,155061	3,120321	-260,789997	-215,384594	49,681160	1,463689	-5,951933	4,416949	-475,079383	-139,651929	37,309560	1,463689	-5,951933	4,416949	-475,079383	-139,651929	37,309560
15:20:43,29	0,749998	4,449047	-0,175985	-0,233031	-0,819995	-0,398969	1,463975	-5,947663	4,416565	-7,902856	-24,742421	37,284346	3,756922	-7,152820	3,117639	-260,678609	-215,256318	49,681093	1,463975	-5,947663	4,416565	-474,794440	-139,664494	37,284346	1,463975	-5,947663	4,416565	-474,794440	-139,664494	37,284346
15:20:43,34	0,749998	4,449047	-0,175985	-0,233031	-0,819995	-0,398969	1,462468	-5,945792	4,413883	-7,833380	-24,788475	37,284280	3,757735	-7,150641	3,118427	-260,601045	-215,174809	49,658666	1,462468	-5,945792	4,413883	-474,578066	-139,592224	37,284280	1,462468	-5,945792	4,413883	-474,578066	-139,592224	37,284280
15:20:43,39	0,749998	4,449047	-0,175985	-0,233031	-0,819995	-0,398969	1,460175	-5,945407	4,414671	-7,744037	-24,881322	37,261852	3,753321	-7,150730	3,117688	-260,499942	-215,062929	49,656039	1,460175	-5,945407	4,414671	-474,458489	-139,505027	37,261852	1,460175	-5,945407	4,414671	-474,458489	-139,505027	37,261852
15:20:43,44	0,749998	4,449047	-0,175985	-0,233031	-0,819995	-0,398969	1,462459	-5,941629	4,413932	-7,793062	-24,730935	37,259226	3,751125	-7,146709	3,115371	-260,442594	-214,965088	49,669900	1,462459	-5,941629	4,413932	-474,210924	-139,533936	37,259226	1,462459	-5,941629	4,413932	-474,210924	-139,533936	37,259226
15:20:43,49	0,749998	4,449047	-0,175985	-0,233031	-0,819995	-0,398969	1,460075	-5,937717	4,411615	-7,883072	-24,854146	37,273087	3,749999	-7,149183	3,115744	-260,442596	-214,927278	49,636407	1,460075	-5,937717	4,411615	-473,993853	-139,470021	37,273087	1,460075	-5,937717	4,411615	-473,993853	-139,470021	37,273087
15:20:43,54	0,749998	4,449047	-0,175985	-0,233031	-0,819995	-0,398969	1,462780	-5,937979	4,411988	-7,836684	-24,732375	37,239594	3,751405	-7,145163	3,112249	-260,351191	-214,845405	49,607140	1,462780	-5,937979	4,411988	-473,968063	-139,560619	37,239594	1,462780	-5,937979	4,411988	-473,968063	-139,560619	37,239594
15:20:43,59	0,749998	4,449047	-0,175985	-0,233031	-0,819995	-0,398969	1,458596	-5,937187	4,408493	-7,761291	-24,911757	37,210327	3,750897	-7,144701	3,112657	-260,320882	-214,820073	49,617063	1,458596	-5,937187	4,408493	-473,830453	-139,411504	37,210327	1,458596	-5,937187	4,408493	-473,830453	-139,411504	37,210327
15:20:43,64	0,749998	4,449047	-0,175985	-0,233031	-0,819995	-0,398969	1,458450	-5,936515	4,408901	-7,759118	-24,905753	37,220250	3,748728	-7,146941	3,112673	-260,269071	-214,741324	49,598955	1,458450	-5,936515	4,408901	-473,775565	-139,394059	37,220250	1,458450	-5,936515	4,408901	-473,775565	-139,394059	37,220250
15:20:43,69	0,749998	4,449047	-0,175985	-0,233031	-0,819995	-0,398969	1,461474	-5,935757	4,408917	-7,704432	-24,742982	37,202142	3,744690	-7,146675	3,111886	-260,262654	-214,641803	49,592208	1,461474	-5,935757	4,408917	-473,661373	-139,468714	37,202142	1,461474	-5,935757	4,408917	-473,661373	-139,468714	37,202142
15:20:43,74	0,749998	4,449047	-0,175985	-0,233031	-0,819995	-0,398969	1,463263	-5,932127	4,408130	-7,803801	-24,694188	37,195394	3,741293	-7,142034	3,111121	-260,190503	-214,623014	49,597480	1,463263	-5,932127	4,408130	-473,475779	-139,560309	37,195394	1,463263	-5,932127	4,408130	-473,475779	-139,560309	37,195394
15:20:43,79	0,749998	4,449047	-0,175985	-0,233031	-0,819995	-0,398969	1,460942	-5,926865	4,407365	-8,025100	-24,761794	37,200667	3,743228	-7,145520	3,109599	-260,127235	-214,604897	49,578773	1,460942	-5,926865	4,407365	-473,283978	-139,445711	37,200667	1,460942	-5,926865	4,407365	-473,283978	-139,445711	37,200667
15:20:43,85	0,749998	4,449047	-0,175985	-0,233031	-0,819995	-0,398969	1,462993	-5,930283	4,405843	-7,800016	-24,609379	37,181960	3,742651	-7,145605	3,108412	-260,133449	-214,573128	49,556239	1,462993	-5,930283	4,405843	-473,327242	-139,454345	37,181960	1,462993	-5,930283	4,405843	-473,327242	-139,454345	37,181960
15:20:43,90	0,749998	4,449047	-0,175985	-0,233031	-0,819995	-0,398969	1,463355	-5,929826	4,404657	-7,799390	-24,611825	37,159425	3,740014	-7,141006	3,110374	-260,010628	-214,495346	49,537120	1,463355	-5,929826	4,404657	-473,290718	-139,485201	37,159425	1,463355	-5,929826	4,404657	-473,290718	-139,485201	37,159425
15:20:43,95	0,749998	4,449047	-0,175985	-0,233031	-0,819995	-0,398969	1,460691	-5,925243	4,406618	-7,908943	-24,682886	37,140307	3,740514	-7,141993	3,111132	-260,083673	-214,413538	49,549661	1,460691	-5,925243	4,406618	-473,040494	-139,347126	37,140307	1,460691	-5,925243	4,406618	-473,040494	-139,347126	37,140307
15:20:44,00	0,749998	4,449047	-0,175985	-0,233031	-0,819995	-0,398969	1,461296	-5,926169	4,407376	-7,826450	-24,755605	37,152847	3,740706	-7,137174	3,108466	-259,977016	-214,397653	49,585359	1,461296	-5,926169	4,407376	-473,030715	-139,467313	37,152847	1,461296	-5,926169	4,407376	-473,030715	-139,467313	37,152847
15:20:44,05	0,749998	4,449047	-0,175985	-0,233031	-0,819995	-0,398969	1,457026	-5,923926	4,404710	-7,875976	-24,893186	37,188546	3,738988	-7,140568	3,105758	-259,970094	-214,363673	49,582379	1,457026	-5,923926	4,404710	-472,904203	-139,269750	37,188546	1,457026	-5,923926	4,404710	-472,904203	-139,269750	37,188546
15:20:44,10	0,749998	4,449047	-0,175985	-0,233031	-0,819995	-0,398969	1,460825	-5,924136	4,402003	-7,832209	-24,706665	37,185565	3,740227	-7,139637	3,108085	-259,960330	-214,320318	49,572913	1,460825	-5,924136	4,402003	-472,876857	-139,381403	37,185565	1,460825	-5,924136	4,402003	-472,876857	-139,381403	37,185565
15:20:44,15	0,749998	4,449047	-0,175985	-0,233031	-0,819995	-0,398969	1,459399	-5,924743	4,404330	-7,758221	-24,794029	37,176100	3,740972	-7,139535	3,110822	-259,891591	-214,329443	49,551012	1,459399	-5,924743	4,404330	-472,850512	-139,356840	37,176100	1,459399	-5,924743	4,404330	-472,850512	-139,356840	37,176100
15:20:44,20	0,749998	4,449047	-0,175985	-0,233031	-0,819995	-0,398969	1,458938	-5,925337	4,407066	-7,700818	-24,753909	37,154199	3,736896	-7,140709	3,108474	-259,897324	-214,252596	49,534703	1,458938	-5,925337	4,407066	-472,839811	-139,280532	37,154199	1,458938	-5,925337	4,407066	-472,839811	-139,280532	37,154199
15:20:44,25	0,749998	4,449047	-0,175985	-0,233031	-0,819995	-0,398969	1,461993	-5,922394	4,404718	-7,790208	-24,638443	37,137889	3,737455	-7,137807	3,106922	-259,889758	-214,278124	49,549814	1,461993	-5,922394	4,404718	-472,698116	-139,404875	37,137889	1,461993	-5,922394	4,404718	-472,698116	-139,404875	37,137889
15:20:44,30	0,749998	4,449047	-0,175985	-0,233031	-0,819995	-0,398969	1,459200	-5,921427	4,403166	-7,858783	-24,764329	37,153000	3,735247	-7,136369	3,110816	-259,843521	-214,225401	49,543644	1,459200	-5,921427	4,403166	-472,690833	-139,311562	37,153000	1,459200	-5,921427	4,403166	-472,690833	-139,311562	37,153000
15:20:44,35	0,749998	4,449047	-0,175985	-0,233031	-0,819995	-0,398969	1,459059	-5,918796	4,407061	-7,926850	-24,758012	37,146831	3,738327	-7,141875	3,108121	-259,795104	-214,222231	49,510688	1,459059	-5,918796	4,407061	-472,552317	-139,294127	37,146831	1,459059	-5,918796	4,407061	-472,552317	-139,294127	37,146831
15:20:44,40	0,749998	4,449047	-0,175985	-0,233031	-0,819995	-0,398969	1,462287	-5,924216	4,404365	-7,618029	-24,549794	37,113875	3,737107	-7,137525	3,103459	-259,798398	-214,197804	49,543846	1,462287	-5,924216	4,404365	-472,669007	-139,339332	37,113875	1,462287	-5,924216	4,404365	-472,669007	-139,339332	37,113875
15:20:44,45	0,749998	4,449047	-0,175985	-0,233031	-0,819995	-0,398969	1,459130	-5,920986	4,399704	-7,766519	-24,729031	37,147033	3,733708	-7,138145	3,105780	-259,761445	-214,152741	49,508902	1,459130	-5,920986	4,399704	-472,563886	-139,270735	37,147033	1,459130	-5,920986	4,399704	-472,563886	-139,270735	37,147033
15:20:44,50	0,749998	4,449047	-0,175985	-0,233031	-0,819995	-0,398969	1,461366	-5,918351	4,402024	-7,845994	-24,603278	37,112089	3,734356	-7,135842	3,108122	-259,733905	-214,145718	49,517563	1,461366	-5,918351	4,402024	-472,436577	-139,320523	37,112089	1,461366	-5,918351	4,402024	-472,436577	-139,320523	37,112089
15:20:44,55	0,749998	4,449047	-0,175985	-0,233031	-0,819995	-0,398969	1,459048	-5,917761	4,404366	-7,856846	-24,703478	37,120750	3,733233	-7,135288	3,107344	-259,731844	-214,069133	49,520357	1,459048	-5,917761	4,404366	-472,401078	-139,238757	37,120750	1,459048	-5,917761	4,404366	-472,401078	-139,238757	37,120750
15:20:44,60	0,749998	4,449047	-0,175985	-0,233031	-0,819995	-0,398969	1,459129	-5,916511	4,403588	-7,854494	-24,735762	37,123544	3,733878	-7,138194	3,103108	-259,699996	-214,078199	49,536532	1,459129	-5,916511	4,403588	-472,300597	-139,277416	37,123544	1,459129	-5,916511	4,403588	-472,300597	-139,277416	37,123544
15:20:44,65	0,749998	4,449047	-0,175985	-0,233031	-0,819995	-0,398969	1,461324	-5,918523	4,399352	-7,741785	-24,589513	37,139719	3,736843	-7,135794	3,103471	-259,689025	-214,078620	49,503138	1,461324	-5,918523	4,399352	-472,345849	-139,303467	37,139719	1,461324	-5,918523	4,399352	-472,345849	-139,303467	37,139719
15:20:44,70	0,749998	4,449047	-0,175985	-0,233031	-0,819995	-0,398969	1,457762	-5,919891	4,399715	-7,665549	-24,765015	37,106325	3,733967	-7,134569	3,104646	-259,672292	-214,026513	49,518140	1,457762	-5,919891	4,399715	-472,376969	-139,199368	37,106325	1,457762	-5,919891	4,399715	-472,376969	-139,199368	37,106325
15:20:44,75	0,749998	4,449047	-0,175985	-0,233031	-0,819995	-0,398969	1,458140	-5,916787	4,400890	-7,773442	-24,756955	37,121327	3,731670	-7,135356	3,105018	-259,653009	-214,022443	49,483416	1,458140	-5,916787	4,400890	-472,241232	-139,220930	37,121327	1,458140	-5,916787	4,400890	-472,241232	-139,220930	37,121327
15:20:44,80	0,749998	4,449047	-0,175985	-0,233031	-0,819995	-0,398969	1,459970	-5,915191	4,401262	-7,843253	-24,647124	37,086603	3,731709	-7,135719	3,103078	-259,643617	-213,990052	49,480645	1,459970	-5,915191	4,401262	-472,185779	-139,254764	37,086603	1,459970	-5,915191	4,401262	-472,185779	-139,254764	37,086603
15:20:44,85	0,749998	4,449047	-0,175985	-0,233031	-0,819995	-0,398969	1,460265	-5,915407	4,399322	-7,799293	-24,639851	37,083832	3,737658	-7,136156	3,103108	-259,617536	-213,987250	49,491102	1,460265	-5,915407	4,399322	-472,158746	-139,270640	37,083832	1,460265	-5,915407	4,399322	-472,158746	-139,270640	37,083832
15:20:44,90	0,749998	4,449047	-0,175985	-0,233031	-0,819995	-0,398969	1,457669	-5,920777	4,399352	-7,504582	-24,753670	37,094289	3,732332	-7,135102	3,102699	-259,635410	-213,957049	49,491738	1,457669	-5,920777	4,399352	-472,285585	-139,180654	37,094289	1,457669	-5,920777	4,399352	-472,285585	-139,180654	37,094289
15:20:44,95	0,749998	4,449047	-0,175985	-0,233031	-0,819995	-0,398969	1,459418	-5,915638	4,398943	-7,754579	-24,693259	37,094925	3,731814	-7,136839	3,103891	-259,609280	-213,954275	49,500177	1,459418	-5,915638	4,398943	-472,132192	-139,257604	37,094925	1,459418	-5,915638	4,398943	-472,132192	-139,257604	37,094925
15:20:45,00	0,749998	4,449047	-0,175985	-0,233031	-0,819995	-0,398969	1,461182	-5,916058	4,400135	-7,717302	-24,580311	37,103363	3,731935	-7,134606	3,100801	-259,548384	-213,931805	49,502503	1,461182	-5,916058	4,400135	-472,127838	-139,283096	37,103363	1,461182	-5,916058	4,400135	-472,127838	-139,283096	37,103363
15:20:45,05	0,749998	4,449047	-0,175985	-0,233031	-0,819995	-0,398969	1,459188	-5,915047	4,397045	-7,719981	-24,642502	37,105689	3,730657	-7,134247	3,101535	-259,614954	-213,881110	49,489661	1,459188	-5,915047	4,397045	-472,051132	-139,188750	37,105689	1,459188	-5,915047	4,397045	-472,051132	-139,188750	37,105689
15:20:45,10	0,749998	4,449047	-0,175985	-0,233031	-0,819995	-0,398969	1,459516	-5,913760	4,397779	-7,776250	-24,708431	37,092848	3,729578	-7,132288	3,099595	-259,560670	-213,882521	49,475807	1,459516	-5,913760	4,397779	-472,006427	-139,280448	37,092848	1,459516	-5,913760	4,397779	-472,006427	-139,280448	37,092848
15:20:45,15	0,749998	4,449047	-0,175985	-0,233031	-0,819995	-0,398969	1,458359	-5,911846	4,395840	-7,849847	-24,720911	37,078994	3,730266	-7,135244	3,099637	-259,523245	-213,875259	49,489845	1,458359	-5,911846	4,395840	-471,929793	-139,202054	37,078994	1,458359	-5,911846	4,395840	-471,929793	-139,202054	37,078994
15:20:45,20	0,749998	4,449047	-0,175985	-0,233031	-0,819995	-0,398969	1,460575	-5,913920	4,395881	-7,717003	-24,576883	37,093032	3,733919	-7,131223	3,105440	-259,482047	-213,852354	49,444246	1,460575	-5,913920	4,395881	-471,959748	-139,232007	37,093032	1,460575	-5,913920	4,395881	-471,959748	-139,232007	37,093032
15:20:45,25	0,749998	4,449047	-0,175985	-0,233031	-0,819995	-0,398969	1,455266	-5,915074	4,401684	-7,616597	-24,828700	37,047433	3,731578	-7,132438	3,101212	-259,465238	-213,848244	49,494644	1,455266	-5,915074	4,401684	-471,949875	-139,067105	37,047433	1,455266	-5,915074	4,401684	-471,949875	-139,067105	37,047433
15:20:45,30	0,749998	4,449047	-0,175985	-0,233031	-0,819995	-0,398969	1,457489	-5,913654	4,397456	-7,678471	-24,700622	37,097831	3,727416	-7,131895	3,101162	-259,502472	-213,800632	49,462028	1,457489	-5,913654	4,397456	-471,900282	-139,113502	37,097831	1,457489	-5,913654	4,397456	-471,900282	-139,113502	37,097831
15:20:45,35	0,749998	4,449047	-0,175985	-0,233031	-0,819995	-0,398969	1,459100	-5,909778	4,397406	-7,857406	-24,672898	37,065215	3,730982	-7,134672	3,100019	-259,481088	-213,835834	49,456735	1,459100	-5,909778	4,397406	-471,774953	-139,212246	37,065215	1,459100	-5,909778	4,397406	-471,774953	-139,212246	37,065215
15:20:45,40	0,749998	4,449047	-0,175985	-0,233031	-0,819995	-0,398969	1,459722	-5,914255	4,396263	-7,644399	-24,604442	37,059922	3,729912	-7,133359	3,100830	-259,429808	-213,824100	49,480326	1,459722	-5,914255	4,396263	-471,913385	-139,192606	37,059922	1,459722	-5,914255	4,396263	-471,913385	-139,192606	37,059922
15:20:45,45	0,749998	4,449047	-0,175985	-0,233031	-0,819995	-0,398969	1,459119	-5,912671	4,397074	-7,690932	-24,597238	37,083513	3,728728	-7,132081	3,099632	-259,429531	-213,828705	49,446974	1,459119	-5,912671	4,397074	-471,835623	-139,138092	37,083513	1,459119	-5,912671	4,397074	-471,835623	-139,138092	37,083513
15:20:45,50	0,749998	4,449047	-0,175985	-0,233031	-0,819995	-0,398969	1,458605	-5,911007	4,395876	-7,781339	-24,621429	37,050160	3,731125	-7,132341	3,100435	-259,425448	-213,784062	49,472475	1,458605	-5,911007	4,395876	-471,795362	-139,121926	37,050160	1,458605	-5,911007	4,395876	-471,795362	-139,121926	37,050160
15:20:45,55	0,749998	4,449047	-0,175985	-0,233031	-0,819995	-0,398969	1,457632	-5,913212	4,396679	-7,625937	-24,690823	37,075661	3,724688	-7,133922	3,100029	-259,426980	-213,738739	49,453462	1,457632	-5,913212	4,396679	-471,813111	-139,114921	37,075661	1,457632	-5,913212	4,396679	-471,813111	-139,114921	37,075661
15:20:45,60	0,749998	4,449047	-0,175985	-0,233031	-0,819995	-0,398969	1,462219	-5,908428	4,396273	-7,836226	-24,476257	37,056648	3,726510	-7,135632	3,101609	-259,406415	-213,743277	49,461895	1,462219	-5,908428	4,396273	-471,647847	-139,260479	37,056648	1,462219	-5,908428	4,396273	-471,647847	-139,260479	37,056648
15:20:45,65	0,749998	4,449047	-0,175985	-0,233031	-0,819995	-0,398969	1,462789	-5,910861	4,397853	-7,703388	-24,426571	37,065081	3,728295	-7,129134	3,100027	-259,382587	-213,735434	49,444756	1,462789	-5,910861	4,397853	-471,705954	-139,255489	37,065081	1,462789	-5,910861	4,397853	-471,705954	-139,255489	37,065081
15:20:45,70	0,749998	4,449047	-0,175985	-0,233031	-0,819995	-0,398969	1,456269	-5,909158	4,396271	-7,773227	-24,748900	37,047943	3,730754	-7,126061	3,099652	-259,340627	-213,691057	49,451700	1,456269	-5,909158	4,396271	-471,642124	-139,065994	37,047943	1,456269	-5,909158	4,396271	-471,642124	-139,065994	37,047943
15:20:45,75	0,749998	4,449047	-0,175985	-0,233031	-0,819995	-0,398969	1,452378	-5,909751	4,395896	-7,682980	-24,937061	37,054887	3,731376	-7,131285	3,100068	-259,330267	-213,719346	49,449767	1,452378	-5,909751	4,395896	-471,598427	-138,948743	37,054887	1,452378	-5,909751	4,395896	-471,598427	-138,948743	37,054887
15:20:45,80	0,749998	4,449047	-0,175985	-0,233031	-0,819995	-0,398969	1,456592	-5,912902	4,396312	-7,538459	-24,694827	37,052953	3,726595	-7,131929	3,098090	-259,367173	-213,704729	49,431516	1,456592	-5,912902	4,396312	-471,701241	-139,037292	37,052953	1,456592	-5,912902	4,396312	-471,701241	-139,037292	37,052953
15:20:45,85	0,749998	4,449047	-0,175985	-0,233031	-0,819995	-0,398969	1,459540	-5,909084	4,394334	-7,742790	-24,580805	37,034702	3,727861	-7,127897	3,102400	-259,326187	-213,684128	49,473555	1,459540	-5,909084	4,394334	-471,605858	-139,154681	37,034702	1,459540	-5,909084	4,394334	-471,605858	-139,154681	37,034702
15:20:45,90	0,749998	4,449047	-0,175985	-0,233031	-0,819995	-0,398969	1,455415	-5,908163	4,398645	-7,752306	-24,770086	37,076741	3,727896	-7,128497	3,097737	-259,300706	-213,693988	49,456351	1,455415	-5,908163	4,398645	-471,543138	-139,020187	37,076741	1,455415	-5,908163	4,398645	-471,543138	-139,020187	37,076741
15:20:45,95	0,749998	4,449047	-0,175985	-0,233031	-0,819995	-0,398969	1,455917	-5,908494	4,393981	-7,730909	-24,717025	37,059538	3,724957	-7,131560	3,098894	-259,314534	-213,680595	49,440720	1,455917	-5,908494	4,393981	-471,547701	-139,006473	37,059538	1,455917	-5,908494	4,393981	-471,547701	-139,006473	37,059538
15:20:46,00	0,749998	4,449047	-0,175985	-0,233031	-0,819995	-0,398969	1,460038	-5,907480	4,395139	-7,778936	-24,521363	37,043907	3,728539	-7,126545	3,098118	-259,286348	-213,654589	49,447944	1,460038	-5,907480	4,395139	-471,516153	-139,134372	37,043907	1,460038	-5,907480	4,395139	-471,516153	-139,134372	37,043907
15:20:46,05	0,749998	4,449047	-0,175985	-0,233031	-0,819995	-0,398969	1,453905	-5,908074	4,394363	-7,711434	-24,828883	37,051130	3,727971	-7,129538	3,099271	-259,294226	-213,642063	49,418112	1,453905	-5,908074	4,394363	-471,495278	-138,960436	37,051130	1,453905	-5,908074	4,394363	-471,495278	-138,960436	37,051130
15:20:46,10	0,749998	4,449047	-0,175985	-0,233031	-0,819995	-0,398969	1,456781	-5,909080	4,395515	-7,652237	-24,692432	37,021299	3,726751	-7,132276	3,096537	-259,312317	-213,659424	49,399407	1,456781	-5,909080	4,395515	-471,515016	-139,049728	37,021299	1,456781	-5,909080	4,395515	-471,515016	-139,049728	37,021299
15:20:46,15	0,749998	4,449047	-0,175985	-0,233031	-0,819995	-0,398969	1,459762	-5,909392	4,392782	-7,660109	-24,544377	37,002594	3,723989	-7,127606	3,098120	-259,240334	-213,584806	49,424536	1,459762	-5,909392	4,392782	-471,547357	-139,135726	37,002594	1,459762	-5,909392	4,392782	-471,547357	-139,135726	37,002594
15:20:46,20	0,749998	4,449047	-0,175985	-0,233031	-0,819995	-0,398969	1,457098	-5,904665	4,394364	-7,805303	-24,657874	37,027723	3,723336	-7,129652	3,100418	-259,271859	-213,620950	49,387971	1,457098	-5,904665	4,394364	-471,321477	-139,040101	37,027723	1,457098	-5,904665	4,394364	-471,321477	-139,040101	37,027723
15:20:46,25	0,749998	4,449047	-0,175985	-0,233031	-0,819995	-0,398969	1,459197	-5,905122	4,396662	-7,828587	-24,557983	36,991158	3,723307	-7,134702	3,098135	-259,295297	-213,601177	49,437932	1,459197	-5,905122	4,396662	-471,380662	-139,104939	36,991158	1,459197	-5,905122	4,396662	-471,380662	-139,104939	36,991158
15:20:46,30	0,749998	4,449047	-0,175985	-0,233031	-0,819995	-0,398969	1,463585	-5,907622	4,394379	-7,693193	-24,359992	37,041119	3,727032	-7,129971	3,101238	-259,211323	-213,581636	49,398391	1,463585	-5,907622	4,394379	-471,441500	-139,251405	37,041119	1,463585	-5,907622	4,394379	-471,441500	-139,251405	37,041119
15:20:46,35	0,749998	4,449047	-0,175985	-0,233031	-0,819995	-0,398969	1,457626	-5,908483	4,397482	-7,589503	-24,606910	37,001578	3,726443	-7,132101	3,097376	-259,210008	-213,572457	49,419985	1,457626	-5,908483	4,397482	-471,405411	-139,030537	37,001578	1,457626	-5,908483	4,397482	-471,405411	-139,030537	37,001578
15:20:46,40	0,749998	4,449047	-0,175985	-0,233031	-0,819995	-0,398969	1,459765	-5,909038	4,393620	-7,552038	-24,499133	37,023171	3,728169	-7,127526	3,096597	-259,217767	-213,557913	49,446207	1,459765	-5,909038	4,393620	-471,411511	-139,090670	37,023171	1,459765	-5,909038	4,393620	-471,411511	-139,090670	37,023171
15:20:46,45	0,749998	4,449047	-0,175985	-0,233031	-0,819995	-0,398969	1,454940	-5,908245	4,392841	-7,584554	-24,764013	37,049393	3,725263	-7,129176	3,096188	-259,213873	-213,538193	49,412385	1,454940	-5,908245	4,392841	-471,381783	-138,976806	37,049393	1,454940	-5,908245	4,392841	-471,381783	-138,976806	37,049393
15:20:46,50	0,749998	4,449047	-0,175985	-0,233031	-0,819995	-0,398969	1,457822	-5,906553	4,392432	-7,653492	-24,620654	37,015571	3,721813	-7,129435	3,099318	-259,180801	-213,535211	49,424136	1,457822	-5,906553	4,392432	-471,317931	-139,059658	37,015571	1,457822	-5,906553	4,392432	-471,317931	-139,059658	37,015571
15:20:46,55	0,749998	4,449047	-0,175985	-0,233031	-0,819995	-0,398969	1,459771	-5,903695	4,395562	-7,783018	-24,492132	37,027323	3,721801	-7,125995	3,097747	-259,176558	-213,528969	49,420911	1,459771	-5,903695	4,395562	-471,223060	-139,084167	37,027323	1,459771	-5,903695	4,395562	-471,223060	-139,084167	37,027323
15:20:46,60	0,749998	4,449047	-0,175985	-0,233031	-0,819995	-0,398969	1,456798	-5,901965	4,393992	-7,865439	-24,646199	37,024098	3,723533	-7,128733	3,097760	-259,206298	-213,507513	49,436325	1,456798	-5,901965	4,393992	-471,169693	-139,004818	37,024098	1,456798	-5,901965	4,393992	-471,169693	-139,004818	37,024098
15:20:46,65	0,749998	4,449047	-0,175985	-0,233031	-0,819995	-0,398969	1,458303	-5,904833	4,394004	-7,712580	-24,604410	37,039512	3,724749	-7,128239	3,095048	-259,169959	-213,545360	49,426983	1,458303	-5,904833	4,394004	-471,241990	-139,081190	37,039512	1,458303	-5,904833	4,394004	-471,241990	-139,081190	37,039512
15:20:46,70	0,749998	4,449047	-0,175985	-0,233031	-0,819995	-0,398969	1,457267	-5,905639	4,391292	-7,685274	-24,607877	37,030169	3,723015	-7,129840	3,098154	-259,177219	-213,511322	49,420875	1,457267	-5,905639	4,391292	-471,277956	-139,003348	37,030169	1,457267	-5,905639	4,391292	-471,277956	-139,003348	37,030169
15:20:46,75	0,749998	4,449047	-0,175985	-0,233031	-0,819995	-0,398969	1,459521	-5,904939	4,394398	-7,695863	-24,513985	37,024062	3,723018	-7,132283	3,095439	-259,182924	-213,495044	49,417901	1,459521	-5,904939	4,394398	-471,233540	-139,086381	37,024062	1,459521	-5,904939	4,394398	-471,233540	-139,086381	37,024062
15:20:46,80	0,749998	4,449047	-0,175985	-0,233031	-0,819995	-0,398969	1,461635	-5,906163	4,391683	-7,620948	-24,417146	37,021087	3,724270	-7,125546	3,095851	-259,129700	-213,487690	49,452471	1,461635	-5,906163	4,391683	-471,254743	-139,155477	37,021087	1,461635	-5,906163	4,391683	-471,254743	-139,155477	37,021087
15:20:46,85	0,749998	4,449047	-0,175985	-0,233031	-0,819995	-0,398969	1,455174	-5,903879	4,392095	-7,706753	-24,710693	37,055657	3,723105	-7,131708	3,096236	-259,140572	-213,498310	49,421821	1,455174	-5,903879	4,392095	-471,161227	-138,941847	37,055657	1,455174	-5,903879	4,392095	-471,161227	-138,941847	37,055657
15:20:46,90	0,749998	4,449047	-0,175985	-0,233031	-0,819995	-0,398969	1,461093	-5,905951	4,392481	-7,613622	-24,406989	37,025007	3,721985	-7,121167	3,095832	-259,081101	-213,506621	49,427405	1,461093	-5,905951	4,392481	-471,230779	-139,102817	37,025007	1,461093	-5,905951	4,392481	-471,230779	-139,102817	37,025007
15:20:46,95	0,749998	4,449047	-0,175985	-0,233031	-0,819995	-0,398969	1,452525	-5,899711	4,392076	-7,915588	-24,796909	37,030592	3,719601	-7,126905	3,094646	-259,124400	-213,466601	49,399519	1,452525	-5,899711	4,392076	-471,042868	-138,820085	37,030592	1,452525	-5,899711	4,392076	-471,042868	-138,820085	37,030592
15:20:47,00	0,749998	4,449047	-0,175985	-0,233031	-0,819995	-0,398969	1,458685	-5,900515	4,390890	-7,860765	-24,534056	37,002706	3,723264	-7,126667	3,096615	-259,078174	-213,437027	49,399462	1,458685	-5,900515	4,390890	-471,051169	-139,040854	37,002706	1,458685	-5,900515	4,390890	-471,051169	-139,040854	37,002706
15:20:47,05	0,749998	4,449047	-0,175985	-0,233031	-0,819995	-0,398969	1,456648	-5,903568	4,392859	-7,653284	-24,614739	37,002649	3,721997	-7,126661	3,094690	-259,106627	-213,447927	49,443965	1,456648	-5,903568	4,392859	-471,083349	-138,961624	37,002649	1,456648	-5,903568	4,392859	-471,083349	-138,961624	37,002649
15:20:47,10	0,749998	4,449047	-0,175985	-0,233031	-0,819995	-0,398969	1,457276	-5,902467	4,390934	-7,734161	-24,601269	37,047151	3,723239	-7,127458	3,094295	-259,076092	-213,466218	49,409486	1,457276	-5,902467	4,390934	-471,077859	-138,997461	37,047151	1,457276	-5,902467	4,390934	-471,077859	-138,997461	37,047151
15:20:47,15	0,749998	4,449047	-0,175985	-0,233031	-0,819995	-0,398969	1,457346	-5,903941	4,390539	-7,658087	-24,562053	37,012672	3,722659	-7,125457	3,095827	-259,089839	-213,411765	49,400945	1,457346	-5,903941	4,390539	-471,117493	-138,963719	37,012672	1,457346	-5,903941	4,390539	-471,117493	-138,963719	37,012672
15:20:47,20	0,749998	4,449047	-0,175985	-0,233031	-0,819995	-0,398969	1,455903	-5,902438	4,392071	-7,695961	-24,676209	37,004132	3,722170	-7,129903	3,096618	-259,058948	-213,412150	49,375164	1,455903	-5,902438	4,392071	-471,037379	-138,964617	37,004132	1,455903	-5,902438	4,392071	-471,037379	-138,964617	37,004132
15:20:47,25	0,749998	4,449047	-0,175985	-0,233031	-0,819995	-0,398969	1,459998	-5,904239	4,392862	-7,587235	-24,436356	36,978351	3,723961	-7,124990	3,096237	-259,025208	-213,433326	49,389945	1,459998	-5,904239	4,392862	-471,069973	-139,046173	36,978351	1,459998	-5,904239	4,392862	-471,069973	-139,046173	36,978351
15:20:47,30	0,749998	4,449047	-0,175985	-0,233031	-0,819995	-0,398969	1,454848	-5,903333	4,392481	-7,635820	-24,664346	36,993132	3,720972	-7,129921	3,094720	-259,053541	-213,423039	49,433847	1,454848	-5,903333	4,392481	-471,047431	-138,869893	36,993132	1,454848	-5,903333	4,392481	-471,047431	-138,869893	36,993132
15:20:47,35	0,749998	4,449047	-0,175985	-0,233031	-0,819995	-0,398969	1,460612	-5,903210	4,390964	-7,647456	-24,394302	37,037034	3,721533	-7,130421	3,094676	-259,066873	-213,445195	49,380027	1,460612	-5,903210	4,390964	-471,049438	-139,052316	37,037034	1,460612	-5,903210	4,390964	-471,049438	-139,052316	37,037034
15:20:47,40	0,749998	4,449047	-0,175985	-0,233031	-0,819995	-0,398969	1,460764	-5,903946	4,390920	-7,635060	-24,386824	36,983214	3,723352	-7,128219	3,095078	-259,057331	-213,381853	49,401735	1,460764	-5,903946	4,390920	-471,094784	-139,056834	36,983214	1,460764	-5,903946	4,390920	-471,094784	-139,056834	36,983214
15:20:47,45	0,749998	4,449047	-0,175985	-0,233031	-0,819995	-0,398969	1,457948	-5,904420	4,391322	-7,550759	-24,556665	37,004922	3,724004	-7,125470	3,093501	-259,010528	-213,417215	49,357995	1,457948	-5,904420	4,391322	-471,047732	-139,005618	37,004922	1,457948	-5,904420	4,391322	-471,047732	-139,005618	37,004922
15:20:47,50	0,749998	4,449047	-0,175985	-0,233031	-0,819995	-0,398969	1,455242	-5,903610	4,389745	-7,600096	-24,639200	36,961182	3,723458	-7,127477	3,097028	-259,019951	-213,355930	49,391433	1,455242	-5,903610	4,389745	-471,033493	-138,875675	36,961182	1,455242	-5,903610	4,389745	-471,033493	-138,875675	36,961182
15:20:47,55	0,749998	4,449047	-0,175985	-0,233031	-0,819995	-0,398969	1,457252	-5,904140	4,393272	-7,524156	-24,573460	36,994620	3,718718	-7,125013	3,092745	-259,008636	-213,380450	49,397529	1,457252	-5,904140	4,393272	-470,999183	-138,967755	36,994620	1,457252	-5,904140	4,393272	-470,999183	-138,967755	36,994620
15:20:47,60	0,749998	4,449047	-0,175985	-0,233031	-0,819995	-0,398969	1,457489	-5,898804	4,388989	-7,817247	-24,539088	37,000716	3,722339	-7,125013	3,096637	-258,980205	-213,373532	49,381180	1,457489	-5,898804	4,388989	-470,873335	-138,951971	37,000716	1,457489	-5,898804	4,388989	-470,873335	-138,951971	37,000716
15:20:47,65	0,749998	4,449047	-0,175985	-0,233031	-0,819995	-0,398969	1,455678	-5,901939	4,392882	-7,633994	-24,612094	36,984367	3,722313	-7,124117	3,093526	-258,987723	-213,360678	49,388536	1,455678	-5,901939	4,392882	-470,936220	-138,882818	36,984367	1,455678	-5,901939	4,392882	-470,936220	-138,882818	36,984367
15:20:47,70	0,749998	4,449047	-0,175985	-0,233031	-0,819995	-0,398969	1,454915	-5,901469	4,389770	-7,651088	-24,664684	36,991723	3,720594	-7,127327	3,095097	-258,973815	-213,368755	49,386405	1,454915	-5,901469	4,389770	-470,916379	-138,875549	36,991723	1,454915	-5,901469	4,389770	-470,916379	-138,875549	36,991723
15:20:47,75	0,749998	4,449047	-0,175985	-0,233031	-0,819995	-0,398969	1,458555	-5,901585	4,391341	-7,645058	-24,459370	36,989592	3,720646	-7,127989	3,095893	-258,954187	-213,362203	49,395530	1,458555	-5,901585	4,391341	-470,919513	-138,955900	36,989592	1,458555	-5,901585	4,391341	-470,919513	-138,955900	36,989592
15:20:47,80	0,749998	4,449047	-0,175985	-0,233031	-0,819995	-0,398969	1,459102	-5,901961	4,392138	-7,610033	-24,417172	36,998716	3,722973	-7,125786	3,096670	-258,967004	-213,346898	49,410943	1,459102	-5,901961	4,392138	-470,913982	-138,956690	36,998716	1,459102	-5,901961	4,392138	-470,913982	-138,956690	36,998716
15:20:47,85	0,749998	4,449047	-0,175985	-0,233031	-0,819995	-0,398969	1,456031	-5,902875	4,392914	-7,555668	-24,595648	37,014130	3,723546	-7,123938	3,092008	-258,958851	-213,349760	49,418823	1,456031	-5,902875	4,392914	-470,931352	-138,894045	37,014130	1,456031	-5,902875	4,392914	-470,931352	-138,894045	37,014130
15:20:47,90	0,749998	4,449047	-0,175985	-0,233031	-0,819995	-0,398969	1,454144	-5,902447	4,388252	-7,576330	-24,685269	37,022010	3,721244	-7,125841	3,091242	-258,944953	-213,326139	49,419223	1,454144	-5,902447	4,388252	-470,918410	-138,835553	37,022010	1,454144	-5,902447	4,388252	-470,918410	-138,835553	37,022010
15:20:47,95	0,749998	4,449047	-0,175985	-0,233031	-0,819995	-0,398969	1,456943	-5,901405	4,387487	-7,603078	-24,539499	37,022409	3,721754	-7,126310	3,093539	-258,986517	-213,338446	49,393651	1,456943	-5,901405	4,387487	-470,863407	-138,909499	37,022409	1,456943	-5,901405	4,387487	-470,863407	-138,909499	37,022409
15:20:48,00	0,749998	4,449047	-0,175985	-0,233031	-0,819995	-0,398969	1,457094	-5,902081	4,389783	-7,599370	-24,561472	36,996838	3,721886	-7,127059	3,093166	-258,927512	-213,341715	49,373698	1,457094	-5,902081	4,389783	-470,912759	-138,943351	36,996838	1,457094	-5,902081	4,389783	-470,912759	-138,943351	36,996838
15:20:48,05	0,749998	4,449047	-0,175985	-0,233031	-0,819995	-0,398969	1,457677	-5,902570	4,389410	-7,547286	-24,478420	36,976885	3,721258	-7,124467	3,091200	-258,944259	-213,316567	49,371302	1,457677	-5,902570	4,389410	-470,899038	-138,906067	36,976885	1,457677	-5,902570	4,389410	-470,899038	-138,906067	36,976885
15:20:48,10	0,749998	4,449047	-0,175985	-0,233031	-0,819995	-0,398969	1,455746	-5,900730	4,387445	-7,629561	-24,605895	36,974489	3,720751	-7,122099	3,093180	-258,905223	-213,297744	49,409325	1,455746	-5,900730	4,387445	-470,836872	-138,881980	36,974489	1,455746	-5,900730	4,387445	-470,836872	-138,881980	36,974489
15:20:48,15	0,749998	4,449047	-0,175985	-0,233031	-0,819995	-0,398969	1,453948	-5,899107	4,389424	-7,678141	-24,674997	37,012512	3,719015	-7,124083	3,094318	-258,896848	-213,318951	49,358821	1,453948	-5,899107	4,389424	-470,758043	-138,809939	37,012512	1,453948	-5,899107	4,389424	-470,758043	-138,809939	37,012512
15:20:48,20	0,749998	4,449047	-0,175985	-0,233031	-0,819995	-0,398969	1,456535	-5,898596	4,390562	-7,718908	-24,522628	36,962008	3,720793	-7,127227	3,090477	-258,900483	-213,281328	49,401003	1,456535	-5,898596	4,390562	-470,758671	-138,860632	36,962008	1,456535	-5,898596	4,390562	-470,758671	-138,860632	36,962008
15:20:48,25	0,749998	4,449047	-0,175985	-0,233031	-0,819995	-0,398969	1,458368	-5,901708	4,386721	-7,526310	-24,449280	37,004190	3,721352	-7,122890	3,093158	-258,914593	-213,271195	49,381200	1,458368	-5,901708	4,386721	-470,810378	-138,931161	37,004190	1,458368	-5,901708	4,386721	-470,810378	-138,931161	37,004190
15:20:48,30	0,749998	4,449047	-0,175985	-0,233031	-0,819995	-0,398969	1,454333	-5,900023	4,389402	-7,612201	-24,676367	36,984387	3,717257	-7,124551	3,094696	-258,922059	-213,239625	49,361018	1,454333	-5,900023	4,389402	-470,764010	-138,841530	36,984387	1,454333	-5,900023	4,389402	-470,764010	-138,841530	36,984387
15:20:48,35	0,749998	4,449047	-0,175985	-0,233031	-0,819995	-0,398969	1,457819	-5,897307	4,390940	-7,729805	-24,517337	36,964205	3,717867	-7,123193	3,092367	-258,887322	-213,291085	49,351046	1,457819	-5,897307	4,390940	-470,668439	-138,956164	36,964205	1,457819	-5,897307	4,390940	-470,668439	-138,956164	36,964205
15:20:48,40	0,749998	4,449047	-0,175985	-0,233031	-0,819995	-0,398969	1,456338	-5,897157	4,388611	-7,764838	-24,538536	36,954233	3,717961	-7,120761	3,092031	-258,848432	-213,236016	49,411134	1,456338	-5,897157	4,388611	-470,691643	-138,861105	36,954233	1,456338	-5,897157	4,388611	-470,691643	-138,861105	36,954233
15:20:48,45	0,749998	4,449047	-0,175985	-0,233031	-0,819995	-0,398969	1,454185	-5,896022	4,388275	-7,756721	-24,644372	37,014320	3,719117	-7,125590	3,089291	-258,858923	-213,273607	49,362736	1,454185	-5,896022	4,388275	-470,594429	-138,797891	37,014320	1,454185	-5,896022	4,388275	-470,594429	-138,797891	37,014320
15:20:48,50	0,749998	4,449047	-0,175985	-0,233031	-0,819995	-0,398969	1,457789	-5,899438	4,385536	-7,616899	-24,447250	36,965923	3,720844	-7,125677	3,093954	-258,899131	-213,232707	49,381289	1,457789	-5,899438	4,385536	-470,722749	-138,883689	36,965923	1,457789	-5,899438	4,385536	-470,722749	-138,883689	36,965923
15:20:48,55	0,749998	4,449047	-0,175985	-0,233031	-0,819995	-0,398969	1,457001	-5,900977	4,390198	-7,521547	-24,543496	36,984475	3,723831	-7,124228	3,095113	-258,869614	-213,265479	49,355736	1,457001	-5,900977	4,390198	-470,748219	-138,918080	36,984475	1,457001	-5,900977	4,390198	-470,748219	-138,918080	36,984475
15:20:48,60	0,749998	4,449047	-0,175985	-0,233031	-0,819995	-0,398969	1,454253	-5,902839	4,391357	-7,438321	-24,644467	36,958923	3,721463	-7,122856	3,090853	-258,857876	-213,271282	49,382042	1,454253	-5,902839	4,391357	-470,811199	-138,803297	36,958923	1,454253	-5,902839	4,391357	-470,811199	-138,803297	36,958923
15:20:48,65	0,749998	4,449047	-0,175985	-0,233031	-0,819995	-0,398969	1,454248	-5,900103	4,387097	-7,579776	-24,631614	36,985228	3,718016	-7,124046	3,089704	-258,829448	-213,235940	49,387653	1,454248	-5,900103	4,387097	-470,737838	-138,790120	36,985228	1,454248	-5,900103	4,387097	-470,737838	-138,790120	36,985228
15:20:48,70	0,749998	4,449047	-0,175985	-0,233031	-0,819995	-0,398969	1,457002	-5,897713	4,385948	-7,659240	-24,481489	36,990840	3,720347	-7,122696	3,089696	-258,834636	-213,246589	49,383129	1,457002	-5,897713	4,385948	-470,629679	-138,856137	36,990840	1,457002	-5,897713	4,385948	-470,629679	-138,856137	36,990840
15:20:48,75	0,749998	4,449047	-0,175985	-0,233031	-0,819995	-0,398969	1,454667	-5,899056	4,385940	-7,601202	-24,602067	36,986315	3,716254	-7,121713	3,090454	-258,830060	-213,221671	49,368321	1,454667	-5,899056	4,385940	-470,677093	-138,793434	36,986315	1,454667	-5,899056	4,385940	-470,677093	-138,793434	36,986315
15:20:48,80	0,749998	4,449047	-0,175985	-0,233031	-0,819995	-0,398969	1,453347	-5,897629	4,385148	-7,652260	-24,681001	36,978063	3,719771	-7,120839	3,088904	-258,831982	-213,221385	49,374876	1,453347	-5,897629	4,385148	-470,616120	-138,768762	36,978063	1,453347	-5,897629	4,385148	-470,616120	-138,768762	36,978063
15:20:48,85	0,749998	4,449047	-0,175985	-0,233031	-0,819995	-0,398969	1,453347	-5,897629	4,385148	-7,652260	-24,681001	36,978063	3,719268	-7,119296	3,091626	-258,796430	-213,215548	49,363493	1,453347	-5,897629	4,385148	-470,616120	-138,768762	36,978063	1,453347	-5,897629	4,385148	-470,616120	-138,768762	36,978063
15:20:48,90	0,749998	4,449047	-0,175985	-0,233031	-0,819995	-0,398969	1,452262	-5,896421	4,387870	-7,692219	-24,709555	36,966680	3,721666	-7,120540	3,092045	-258,779574	-213,213037	49,382756	1,452262	-5,896421	4,387870	-470,561290	-138,712138	36,966680	1,452262	-5,896421	4,387870	-470,561290	-138,712138	36,966680
15:20:48,95	0,749998	4,449047	-0,175985	-0,233031	-0,819995	-0,398969	1,452141	-5,899120	4,388290	-7,541279	-24,702541	36,985942	3,715250	-7,122758	3,087762	-258,761454	-213,180769	49,360546	1,452141	-5,899120	4,388290	-470,622206	-138,695571	36,985942	1,452141	-5,899120	4,388290	-470,622206	-138,695571	36,985942
15:20:49,00	0,749998	4,449047	-0,175985	-0,233031	-0,819995	-0,398969	1,457270	-5,894673	4,384006	-7,735536	-24,436249	36,963732	3,391601	-6,846859	2,859931	-243,490878	-197,309721	46,909151	1,457270	-5,894673	4,384006	-470,467346	-138,831943	36,963732	1,457270	-5,894673	4,384006	-470,467346	-138,831943	36,963732
15:20:49,05	0,750058	4,399239	-0,176001	-0,233031	-0,820029	-0,398965	1,380158	-5,476435	4,156175	-8,103874	-23,156878	34,512338	3,274636	-6,760153	2,806518	-238,642632	-191,317620	46,039553	1,380158	-5,476435	4,156175	-438,004040	-131,499307	34,512338	1,380158	-5,476435	4,156175	-438,004040	-131,499307	34,512338
15:20:49,10	0,750058	4,399239	-0,176001	-0,233031	-0,820029	-0,398965	1,363551	-5,331788	4,102762	-8,012106	-22,817788	33,642740	3,275768	-6,760303	2,805362	-238,648930	-191,352088	46,053926	1,363551	-5,331788	4,102762	-426,557452	-129,856572	33,642740	1,363551	-5,331788	4,102762	-426,557452	-129,856572	33,642740
15:20:49,15	0,750058	4,399239	-0,176001	-0,233031	-0,820029	-0,398965	1,363116	-5,332843	4,101606	-7,990262	-22,828650	33,657113	3,277367	-6,756856	2,805329	-238,701032	-191,399097	46,058609	1,363116	-5,332843	4,101606	-426,618400	-129,833253	33,657113	1,363116	-5,332843	4,101606	-426,618400	-129,833253	33,657113
15:20:49,20	0,750058	4,399239	-0,176001	-0,233031	-0,820029	-0,398965	1,359331	-5,332504	4,101573	-8,074615	-23,047088	33,661795	3,277497	-6,759289	2,808462	-238,643683	-191,431361	46,040205	1,359331	-5,332504	4,101573	-426,676197	-129,754568	33,661795	1,359331	-5,332504	4,101573	-426,676197	-129,754568	33,661795
15:20:49,25	0,750058	4,399239	-0,176001	-0,233031	-0,820029	-0,398965	1,361373	-5,333833	4,104706	-8,004775	-22,875101	33,643392	3,274560	-6,758156	2,808076	-238,644324	-191,401986	46,055584	1,361373	-5,333833	4,104706	-426,710682	-129,742886	33,643392	1,361373	-5,333833	4,104706	-426,710682	-129,742886	33,643392
15:20:49,30	0,750058	4,399239	-0,176001	-0,233031	-0,820029	-0,398965	1,361861	-5,330724	4,104320	-8,141355	-22,864993	33,658771	3,279290	-6,758124	2,808865	-238,632883	-191,416619	46,055340	1,361861	-5,330724	4,104320	-426,603158	-129,771048	33,658771	1,361861	-5,330724	4,104320	-426,603158	-129,771048	33,658771
15:20:49,35	0,750058	4,399239	-0,176001	-0,233031	-0,820029	-0,398965	1,359467	-5,334803	4,105109	-7,936183	-22,972212	33,658526	3,276870	-6,760220	2,802624	-238,648075	-191,448301	46,028478	1,359467	-5,334803	4,105109	-426,718212	-129,690404	33,658526	1,359467	-5,334803	4,105109	-426,718212	-129,690404	33,658526
15:20:49,40	0,750058	4,399239	-0,176001	-0,233031	-0,820029	-0,398965	1,362493	-5,333756	4,098868	-8,025664	-22,812199	33,631665	3,274535	-6,758635	2,803421	-238,646793	-191,402063	46,068054	1,362493	-5,333756	4,098868	-426,725498	-129,767897	33,631665	1,362493	-5,333756	4,098868	-426,725498	-129,767897	33,631665
15:20:49,45	0,750058	4,399239	-0,176001	-0,233031	-0,820029	-0,398965	1,362288	-5,330941	4,099666	-8,131341	-22,844888	33,671241	3,272351	-6,754428	2,806514	-238,587970	-191,336589	46,038840	1,362288	-5,330941	4,099666	-426,610226	-129,784463	33,671241	1,362288	-5,330941	4,099666	-426,610226	-129,784463	33,671241
15:20:49,50	0,750058	4,399239	-0,176001	-0,233031	-0,820029	-0,398965	1,359736	-5,326946	4,102759	-8,252998	-22,959348	33,642027	2,903993	-6,482017	2,545161	-223,047454	-172,936518	43,377437	1,359736	-5,326946	4,102759	-426,418230	-129,698649	33,642027	1,359736	-5,326946	4,102759	-426,418230	-129,698649	33,642027
15:20:49,55	0,749986	4,349128	-0,175985	-0,233050	-0,820018	-0,398991	1,308000	-4,871734	3,841405	-8,218847	-21,391201	30,980624	2,816083	-6,423878	2,494119	-219,772624	-168,616493	42,775034	1,308000	-4,871734	3,841405	-390,649929	-124,069195	30,980624	1,308000	-4,871734	3,841405	-390,649929	-124,069195	30,980624
15:20:49,60	0,749986	4,349128	-0,175985	-0,233050	-0,820018	-0,398991	1,301606	-4,766531	3,790363	-8,310698	-21,047619	30,378221	2,822391	-6,423762	2,498793	-219,811029	-168,752402	42,798410	1,301606	-4,766531	3,790363	-382,483406	-123,223681	30,378221	1,301606	-4,766531	3,790363	-382,483406	-123,223681	30,378221
15:20:49,65	0,749986	4,349128	-0,175985	-0,233050	-0,820018	-0,398991	1,298351	-4,771936	3,795037	-8,166546	-21,182153	30,401596	2,820584	-6,425609	2,497986	-219,830547	-168,770387	42,764023	1,298351	-4,771936	3,795037	-382,763539	-123,102745	30,401596	1,298351	-4,771936	3,795037	-382,763539	-123,102745	30,401596
15:20:49,70	0,749986	4,349128	-0,175985	-0,233050	-0,820018	-0,398991	1,300855	-4,771295	3,794230	-8,225200	-21,059899	30,367210	2,821693	-6,427130	2,497986	-219,854337	-168,804757	42,767978	1,300855	-4,771295	3,794230	-382,771895	-123,176989	30,367210	1,300855	-4,771295	3,794230	-382,771895	-123,176989	30,367210
15:20:49,75	0,749986	4,349128	-0,175985	-0,233050	-0,820018	-0,398991	1,301617	-4,773016	3,794230	-8,177391	-21,023687	30,371164	2,823442	-6,424424	2,499947	-219,841806	-168,845174	42,795136	1,301617	-4,773016	3,794230	-382,859149	-123,200603	30,371164	1,301617	-4,773016	3,794230	-382,859149	-123,200603	30,371164
15:20:49,80	0,749986	4,349128	-0,175985	-0,233050	-0,820018	-0,398991	1,298399	-4,773178	3,796191	-8,197691	-21,159941	30,398322	2,825757	-6,428290	2,497649	-219,859685	-168,855528	42,825283	1,298399	-4,773178	3,796191	-382,892185	-123,084275	30,398322	1,298399	-4,773178	3,796191	-382,892185	-123,084275	30,398322
15:20:49,85	0,749986	4,349128	-0,175985	-0,233050	-0,820018	-0,398991	1,300590	-4,777116	3,793894	-8,010836	-21,056338	30,428470	2,827424	-6,430753	2,496107	-219,893561	-168,895742	42,844585	1,300590	-4,777116	3,793894	-383,014441	-123,152632	30,428470	1,300590	-4,777116	3,793894	-383,014441	-123,152632	30,428470
15:20:49,90	0,749986	4,349128	-0,175985	-0,233050	-0,820018	-0,398991	1,301889	-4,779791	3,792351	-7,923493	-20,998003	30,447772	2,825666	-6,429201	2,498034	-219,891975	-168,891114	42,833781	1,301889	-4,779791	3,792351	-383,137097	-123,196296	30,447772	1,301889	-4,779791	3,792351	-383,137097	-123,196296	30,447772
15:20:49,95	0,749986	4,349128	-0,175985	-0,233050	-0,820018	-0,398991	1,301424	-4,777492	3,794278	-8,038240	-21,023129	30,436967	2,826221	-6,427779	2,499948	-219,902181	-168,916524	42,807988	1,301424	-4,777492	3,794278	-383,071371	-123,184910	30,436967	1,301424	-4,777492	3,794278	-383,071371	-123,184910	30,436967
15:20:50,00	0,749986	4,349128	-0,175985	-0,233050	-0,820018	-0,398991	1,299916	-4,777262	3,796192	-8,077324	-21,097693	30,411175	2,825642	-6,428520	2,495691	-219,894574	-168,900958	42,825324	1,299916	-4,777262	3,796192	-383,092378	-123,141075	30,411175	1,299916	-4,777262	3,796192	-383,092378	-123,141075	30,411175
15:20:50,05	0,749986	4,349128	-0,175985	-0,233050	-0,820018	-0,398991	1,300846	-4,777131	3,791935	-8,066861	-21,050491	30,428511	2,825004	-6,429177	2,499195	-219,914265	-168,927337	42,841722	1,300846	-4,777131	3,791935	-383,071617	-123,166934	30,428511	1,300846	-4,777131	3,791935	-383,071617	-123,166934	30,428511
15:20:50,10	0,749986	4,349128	-0,175985	-0,233050	-0,820018	-0,398991	1,301734	-4,776907	3,795439	-8,111164	-21,008194	30,444909	2,822066	-6,430052	2,496087	-219,912746	-168,910918	42,843486	1,301734	-4,776907	3,795439	-383,098390	-123,194321	30,444909	1,301734	-4,776907	3,795439	-383,098390	-123,194321	30,444909
15:20:50,15	0,749986	4,349128	-0,175985	-0,233050	-0,820018	-0,398991	1,303961	-4,774800	3,792331	-8,205747	-20,899285	30,446673	2,825573	-6,428134	2,495297	-219,909598	-168,943138	42,829258	1,303961	-4,774800	3,792331	-383,027577	-123,260230	30,446673	1,303961	-4,774800	3,792331	-383,027577	-123,260230	30,446673
15:20:50,20	0,749986	4,349128	-0,175985	-0,233050	-0,820018	-0,398991	1,300546	-4,776878	3,791541	-8,124037	-21,058011	30,432444	2,822079	-6,431597	2,499957	-219,919459	-168,917254	42,816545	1,300546	-4,776878	3,791541	-383,108965	-123,150905	30,432444	1,300546	-4,776878	3,791541	-383,108965	-123,150905	30,432444
15:20:50,25	0,749986	4,349128	-0,175985	-0,233050	-0,820018	-0,398991	1,305292	-4,775583	3,796201	-8,173870	-20,832710	30,419731	2,823752	-6,430785	2,496099	-219,927148	-168,977143	42,861069	1,305292	-4,775583	3,796201	-383,057172	-123,298152	30,419731	1,305292	-4,775583	3,796201	-383,057172	-123,298152	30,419731
15:20:50,30	0,749986	4,349128	-0,175985	-0,233050	-0,820018	-0,398991	1,303752	-4,776627	3,792343	-8,175318	-20,889494	30,464255	2,827821	-6,428976	2,494529	-219,941713	-168,989300	42,853065	1,303752	-4,776627	3,792343	-383,140535	-123,234061	30,464255	1,303752	-4,776627	3,792343	-383,140535	-123,234061	30,464255
15:20:50,35	0,749986	4,349128	-0,175985	-0,233050	-0,820018	-0,398991	1,300152	-4,779246	3,790774	-8,056915	-21,083251	30,456252	2,824887	-6,427992	2,497238	-219,948463	-168,963100	42,851965	1,300152	-4,779246	3,790774	-383,227763	-123,145186	30,456252	1,300152	-4,779246	3,790774	-383,227763	-123,145186	30,456252
15:20:50,40	0,749986	4,349128	-0,175985	-0,233050	-0,820018	-0,398991	1,300767	-4,776213	3,793482	-8,195334	-21,070229	30,455151	2,824953	-6,427779	2,498387	-219,936233	-168,924215	42,823358	1,300767	-4,776213	3,793482	-383,128064	-123,180422	30,455151	1,300767	-4,776213	3,793482	-383,128064	-123,180422	30,455151
15:20:50,45	0,749986	4,349128	-0,175985	-0,233050	-0,820018	-0,398991	1,300549	-4,776164	3,794631	-8,158097	-21,090415	30,426544	2,825557	-6,430857	2,498402	-219,933209	-168,936415	42,822574	1,300549	-4,776164	3,794631	-383,086972	-123,183496	30,426544	1,300549	-4,776164	3,794631	-383,086972	-123,183496	30,426544
15:20:50,50	0,749986	4,349128	-0,175985	-0,233050	-0,820018	-0,398991	1,302912	-4,778226	3,794646	-8,059928	-20,958804	30,425761	2,823679	-6,428144	2,499560	-219,965963	-168,967470	42,850360	1,302912	-4,778226	3,794646	-383,150668	-123,237406	30,425761	1,302912	-4,778226	3,794646	-383,150668	-123,237406	30,425761
15:20:50,55	0,749986	4,349128	-0,175985	-0,233050	-0,820018	-0,398991	1,301502	-4,775243	3,795804	-8,258327	-21,044956	30,453547	2,828462	-6,427945	2,499933	-219,942463	-168,956254	42,807501	1,301502	-4,775243	3,795804	-383,114884	-123,212883	30,453547	1,301502	-4,775243	3,795804	-383,114884	-123,212883	30,453547
15:20:50,60	0,749986	4,349128	-0,175985	-0,233050	-0,820018	-0,398991	1,298938	-4,779285	3,796177	-8,026646	-21,163548	30,410688	2,828943	-6,430992	2,496055	-219,979107	-168,991218	42,823284	1,298938	-4,779285	3,796177	-383,200551	-123,130190	30,410688	1,298938	-4,779285	3,796177	-383,200551	-123,130190	30,410688
15:20:50,65	0,749986	4,349128	-0,175985	-0,233050	-0,820018	-0,398991	1,301337	-4,781226	3,792299	-7,974322	-21,053069	30,426471	2,826617	-6,429032	2,497626	-219,964500	-168,977436	42,851579	1,301337	-4,781226	3,792299	-383,300586	-123,208006	30,426471	1,301337	-4,781226	3,792299	-383,300586	-123,208006	30,426471
15:20:50,70	0,749986	4,349128	-0,175985	-0,233050	-0,820018	-0,398991	1,300802	-4,778231	3,793870	-8,110842	-21,075107	30,454766	2,826000	-6,432978	2,500735	-219,987836	-168,997193	42,843757	1,300802	-4,778231	3,793870	-383,201970	-123,188082	30,454766	1,300802	-4,778231	3,793870	-383,201970	-123,188082	30,454766
15:20:50,75	0,749986	4,349128	-0,175985	-0,233050	-0,820018	-0,398991	1,304528	-4,779670	3,796980	-8,064795	-20,891699	30,446943	2,827198	-6,429421	2,498020	-219,966236	-168,986524	42,855954	1,304528	-4,779670	3,796980	-383,268880	-123,297146	30,446943	1,304528	-4,779670	3,796980	-383,268880	-123,297146	30,446943
15:20:50,80	0,749986	4,349128	-0,175985	-0,233050	-0,820018	-0,398991	1,300849	-4,778929	3,794264	-8,083290	-21,069658	30,459141	2,824861	-6,432171	2,498412	-219,967338	-168,982287	42,850205	1,300849	-4,778929	3,794264	-383,229202	-123,186268	30,459141	1,300849	-4,778929	3,794264	-383,229202	-123,186268	30,459141
15:20:50,86	0,749986	4,349128	-0,175985	-0,233050	-0,820018	-0,398991	1,304399	-4,778280	3,794657	-8,113910	-20,888134	30,453392	2,824864	-6,429635	2,499187	-219,955665	-168,995379	42,854416	1,304399	-4,778280	3,794657	-383,208890	-123,283416	30,453392	1,304399	-4,778280	3,794657	-383,208890	-123,283416	30,453392
15:20:50,91	0,749986	4,349128	-0,175985	-0,233050	-0,820018	-0,398991	1,302201	-4,777014	3,795432	-8,185223	-20,985762	30,457603	2,827794	-6,428498	2,498021	-219,956306	-168,998952	42,855693	1,302201	-4,777014	3,795432	-383,180853	-123,208518	30,457603	1,302201	-4,777014	3,795432	-383,180853	-123,208518	30,457603
15:20:50,96	0,749986	4,349128	-0,175985	-0,233050	-0,820018	-0,398991	1,299752	-4,778984	3,794265	-8,086238	-21,111874	30,458879	2,827193	-6,428209	2,496462	-219,954970	-169,009349	42,851389	1,299752	-4,778984	3,794265	-383,236452	-123,142392	30,458879	1,299752	-4,778984	3,794265	-383,236452	-123,142392	30,458879
15:20:51,01	0,749986	4,349128	-0,175985	-0,233050	-0,820018	-0,398991	1,299802	-4,778319	3,792706	-8,129154	-21,102909	30,454576	2,473119	-6,178177	2,230193	-205,471091	-151,413773	40,341949	1,299802	-4,778319	3,792706	-383,227166	-123,137367	30,454576	1,299802	-4,778319	3,792706	-383,227166	-123,137367	30,454576
15:20:51,06	0,750033	4,299058	-0,175963	-0,233021	-0,820002	-0,399016	1,260305	-4,346666	3,526438	-8,094939	-19,411161	27,945136	2,405951	-6,122541	2,183953	-202,170344	-147,791643	39,848035	1,260305	-4,346666	3,526438	-349,308225	-118,345072	27,945136	1,260305	-4,346666	3,526438	-349,308225	-118,345072	27,945136
15:20:51,11	0,750033	4,299058	-0,175963	-0,233021	-0,820002	-0,399016	1,245706	-4,260679	3,480198	-7,779040	-19,122799	27,451222	2,405056	-6,123314	2,184719	-202,258005	-147,947758	39,881961	1,245706	-4,260679	3,480198	-342,242338	-116,910757	27,451222	1,245706	-4,260679	3,480198	-342,242338	-116,910757	27,451222
15:20:51,16	0,750033	4,299058	-0,175963	-0,233021	-0,820002	-0,399016	1,246823	-4,260290	3,480963	-7,978315	-19,062580	27,485148	2,407917	-6,124577	2,184329	-202,280567	-148,003059	39,880966	1,246823	-4,260290	3,480963	-342,411052	-116,938214	27,485148	1,246823	-4,260290	3,480963	-342,411052	-116,938214	27,485148
15:20:51,21	0,750033	4,299058	-0,175963	-0,233021	-0,820002	-0,399016	1,246487	-4,263399	3,480573	-7,875787	-19,071976	27,484153	2,411358	-6,124782	2,185498	-202,309688	-148,048021	39,894214	1,246487	-4,263399	3,480573	-342,552630	-116,921181	27,484153	1,246487	-4,263399	3,480573	-342,552630	-116,921181	27,484153
15:20:51,26	0,750033	4,299058	-0,175963	-0,233021	-0,820002	-0,399016	1,244943	-4,266482	3,481742	-7,769008	-19,154961	27,497400	2,407734	-6,127883	2,188188	-202,357319	-148,077344	39,871660	1,244943	-4,266482	3,481742	-342,687808	-116,883024	27,497400	1,244943	-4,266482	3,481742	-342,687808	-116,883024	27,497400
15:20:51,31	0,750033	4,299058	-0,175963	-0,233021	-0,820002	-0,399016	1,249441	-4,264894	3,484432	-7,900792	-18,947670	27,474846	2,409511	-6,126572	2,186261	-202,322794	-148,140537	39,875800	1,249441	-4,264894	3,484432	-342,694936	-117,028801	27,474846	1,249441	-4,264894	3,484432	-342,694936	-117,028801	27,474846
15:20:51,36	0,750033	4,299058	-0,175963	-0,233021	-0,820002	-0,399016	1,247417	-4,265777	3,482505	-7,892319	-18,991430	27,478987	2,409405	-6,123496	2,187830	-202,348321	-148,176246	39,927699	1,247417	-4,265777	3,482505	-342,755810	-116,913664	27,478987	1,247417	-4,265777	3,482505	-342,755810	-116,913664	27,478987
15:20:51,41	0,750033	4,299058	-0,175963	-0,233021	-0,820002	-0,399016	1,244807	-4,264148	3,484074	-8,020739	-19,131412	27,530885	2,408856	-6,123240	2,186270	-202,324411	-148,186675	39,908631	1,244807	-4,264148	3,484074	-342,756320	-116,848747	27,530885	1,244807	-4,264148	3,484074	-342,756320	-116,848747	27,530885
15:20:51,46	0,750033	4,299058	-0,175963	-0,233021	-0,820002	-0,399016	1,244859	-4,263544	3,482514	-8,049191	-19,102772	27,511817	2,402782	-6,121610	2,183551	-202,233550	-147,888687	39,879327	1,244859	-4,263544	3,482514	-342,737407	-116,824211	27,511817	1,244859	-4,263544	3,482514	-342,737407	-116,824211	27,511817
15:20:51,51	0,750033	4,299058	-0,175963	-0,233021	-0,820002	-0,399016	1,246485	-4,257469	3,479795	-8,061598	-19,088549	27,482514	2,089093	-5,891390	1,923724	-188,768392	-131,774081	37,570451	1,246485	-4,257469	3,479795	-342,272922	-116,937596	27,482514	1,246485	-4,257469	3,479795	-342,272922	-116,937596	27,482514
15:20:51,56	0,750022	4,248979	-0,175992	-0,233020	-0,820023	-0,398969	1,203953	-3,870696	3,219968	-7,485553	-17,696332	25,173638	2,024521	-5,846849	1,881677	-186,037488	-128,610257	37,243235	1,203953	-3,870696	3,219968	-311,335212	-112,206648	25,173638	1,203953	-3,870696	3,219968	-311,335212	-112,206648	25,173638
15:20:51,61	0,750022	4,248979	-0,175992	-0,233020	-0,820023	-0,398969	1,197665	-3,792504	3,177921	-7,446135	-17,240187	24,846421	2,027652	-5,847629	1,882034	-186,147543	-128,836789	37,256698	1,197665	-3,792504	3,177921	-305,157721	-111,256897	24,846421	1,197665	-3,792504	3,177921	-305,157721	-111,256897	24,846421
15:20:51,66	0,750022	4,248979	-0,175992	-0,233020	-0,820023	-0,398969	1,196775	-3,795606	3,178278	-7,536069	-17,268498	24,859885	2,030952	-5,847110	1,887398	-186,234904	-128,943382	37,203113	1,196775	-3,795606	3,178278	-305,491120	-111,215362	24,859885	1,196775	-3,795606	3,178278	-305,491120	-111,215362	24,859885
15:20:51,71	0,750022	4,248979	-0,175992	-0,233020	-0,820023	-0,398969	1,194675	-3,798204	3,183642	-7,536932	-17,400062	24,806300	2,029628	-5,852970	1,886293	-186,278408	-129,025222	37,278036	1,194675	-3,798204	3,183642	-305,695978	-111,182071	24,806300	1,194675	-3,798204	3,183642	-305,695978	-111,182071	24,806300
15:20:51,76	0,750022	4,248979	-0,175992	-0,233020	-0,820023	-0,398969	1,200413	-3,799988	3,182537	-7,536795	-17,098459	24,881222	2,034759	-5,852902	1,883955	-186,323306	-129,107407	37,287875	1,200413	-3,799988	3,182537	-305,835880	-111,330875	24,881222	1,200413	-3,799988	3,182537	-305,835880	-111,330875	24,881222
15:20:51,81	0,750022	4,248979	-0,175992	-0,233020	-0,820023	-0,398969	1,197788	-3,804398	3,180199	-7,401107	-17,232730	24,891061	2,032429	-5,850308	1,885104	-186,311352	-129,096977	37,277678	1,197788	-3,804398	3,180199	-306,046362	-111,259113	24,891061	1,197788	-3,804398	3,180199	-306,046362	-111,259113	24,891061
15:20:51,86	0,750022	4,248979	-0,175992	-0,233020	-0,820023	-0,398969	1,196706	-3,801083	3,181348	-7,558499	-17,283856	24,880865	2,040525	-5,851990	1,885107	-186,352782	-129,192220	37,281047	1,196706	-3,801083	3,181348	-305,943493	-111,225302	24,880865	1,196706	-3,801083	3,181348	-305,943493	-111,225302	24,880865
15:20:51,91	0,750022	4,248979	-0,175992	-0,233020	-0,820023	-0,398969	1,194115	-3,808935	3,181351	-7,253387	-17,406846	24,884233	2,036991	-5,853290	1,883942	-186,358757	-129,176316	37,286367	1,194115	-3,808935	3,181351	-306,254772	-111,144899	24,884233	1,194115	-3,808935	3,181351	-306,254772	-111,144899	24,884233
15:20:51,96	0,750022	4,248979	-0,175992	-0,233020	-0,820023	-0,398969	1,197009	-3,806524	3,180186	-7,367942	-17,269509	24,889554	2,035029	-5,851124	1,885091	-186,433778	-129,197576	37,324502	1,197009	-3,806524	3,180186	-306,180111	-111,234703	24,889554	1,197009	-3,806524	3,180186	-306,180111	-111,234703	24,889554
15:20:52,01	0,750022	4,248979	-0,175992	-0,233020	-0,820023	-0,398969	1,196113	-3,803743	3,181335	-7,568512	-17,370410	24,927689	2,035072	-5,852090	1,888971	-186,420799	-129,213675	37,301975	1,196113	-3,803743	3,181335	-306,162318	-111,265316	24,927689	1,196113	-3,803743	3,181335	-306,162318	-111,265316	24,927689
15:20:52,06	0,750022	4,248979	-0,175992	-0,233020	-0,820023	-0,398969	1,196928	-3,804263	3,185215	-7,548928	-17,308761	24,905162	2,037409	-5,853391	1,886652	-186,421175	-129,233951	37,307797	1,196928	-3,804263	3,185215	-306,183549	-111,267614	24,905162	1,196928	-3,804263	3,185215	-306,183549	-111,267614	24,905162
15:20:52,11	0,750022	4,248979	-0,175992	-0,233020	-0,820023	-0,398969	1,196887	-3,806937	3,182896	-7,427606	-17,301080	24,910983	2,035044	-5,855032	1,887400	-186,428266	-129,255766	37,267303	1,196887	-3,806937	3,182896	-306,272169	-111,256715	24,910983	1,196887	-3,806937	3,182896	-306,272169	-111,256715	24,910983
15:20:52,16	0,750022	4,248979	-0,175992	-0,233020	-0,820023	-0,398969	1,199491	-3,805709	3,183644	-7,513885	-17,160926	24,870489	2,037325	-5,853859	1,887796	-186,445512	-129,292287	37,290863	1,199491	-3,805709	3,183644	-306,262073	-111,320945	24,870489	1,199491	-3,805709	3,183644	-306,262073	-111,320945	24,870489
15:20:52,21	0,750022	4,248979	-0,175992	-0,233020	-0,820023	-0,398969	1,197334	-3,807098	3,184040	-7,481942	-17,269759	24,894049	2,039581	-5,857428	1,887436	-186,478698	-129,344756	37,323518	1,197334	-3,807098	3,184040	-306,339116	-111,260461	24,894049	1,197334	-3,807098	3,184040	-306,339116	-111,260461	24,894049
15:20:52,26	0,750022	4,248979	-0,175992	-0,233020	-0,820023	-0,398969	1,199297	-3,810836	3,183680	-7,349568	-17,170171	24,926705	2,038447	-5,856633	1,887442	-186,463854	-129,320056	37,328921	1,199297	-3,810836	3,183680	-306,500220	-111,314994	24,926705	1,199297	-3,810836	3,183680	-306,500220	-111,314994	24,926705
15:20:52,31	0,750022	4,248979	-0,175992	-0,233020	-0,820023	-0,398969	1,199175	-3,809457	3,183686	-7,392491	-17,176010	24,932107	2,036033	-5,853517	1,884700	-186,466501	-129,351905	37,324796	1,199175	-3,809457	3,183686	-306,434850	-111,311257	24,932107	1,199175	-3,809457	3,183686	-306,434850	-111,311257	24,932107
15:20:52,36	0,750022	4,248979	-0,175992	-0,233020	-0,820023	-0,398969	1,197684	-3,805809	3,180944	-7,611102	-17,239913	24,927983	2,035417	-5,854472	1,890914	-186,504770	-129,316574	37,336827	1,197684	-3,805809	3,180944	-306,367079	-111,258111	24,927983	1,197684	-3,805809	3,180944	-306,367079	-111,258111	24,927983
15:20:52,41	0,750022	4,248979	-0,175992	-0,233020	-0,820023	-0,398969	1,198819	-3,805752	3,187158	-7,602590	-17,231713	24,940014	2,035983	-5,855721	1,888155	-186,504506	-129,361476	37,278836	1,198819	-3,805752	3,187158	-306,354112	-111,338990	24,940014	1,198819	-3,805752	3,187158	-306,354112	-111,338990	24,940014
15:20:52,47	0,750022	4,248979	-0,175992	-0,233020	-0,820023	-0,398969	1,199618	-3,806867	3,184399	-7,583335	-17,167498	24,882022	2,036523	-5,859450	1,890107	-186,538431	-129,367070	37,287048	1,199618	-3,806867	3,184399	-306,422428	-111,337477	24,882022	1,199618	-3,806867	3,184399	-306,422428	-111,337477	24,882022
15:20:52,52	0,750022	4,248979	-0,175992	-0,233020	-0,820023	-0,398969	1,202577	-3,809199	3,186351	-7,483915	-17,040195	24,890235	2,040131	-5,853272	1,885500	-186,465382	-129,383325	37,348262	1,202577	-3,809199	3,186351	-306,506015	-111,442483	24,890235	1,202577	-3,809199	3,186351	-306,506015	-111,442483	24,890235
15:20:52,57	0,750022	4,248979	-0,175992	-0,233020	-0,820023	-0,398969	1,195422	-3,809235	3,181744	-7,459577	-17,340836	24,951448	2,039474	-5,854358	1,889369	-186,509823	-129,377258	37,346284	1,195422	-3,809235	3,181744	-306,484530	-111,181500	24,951448	1,195422	-3,809235	3,181744	-306,484530	-111,181500	24,951448
15:20:52,62	0,750022	4,248979	-0,175992	-0,233020	-0,820023	-0,398969	1,196692	-3,809209	3,185613	-7,477883	-17,316345	24,949470	2,038775	-5,857478	1,888957	-186,563565	-129,397155	37,331330	1,196692	-3,809209	3,185613	-306,500815	-111,256662	24,949470	1,196692	-3,809209	3,185613	-306,500815	-111,256662	24,949470
15:20:52,67	0,750022	4,248979	-0,175992	-0,233020	-0,820023	-0,398969	1,199743	-3,810164	3,185201	-7,472357	-17,194263	24,934517	2,037646	-5,852849	1,888943	-186,531069	-129,392162	37,321966	1,199743	-3,810164	3,185201	-306,570208	-111,374118	24,934517	1,199743	-3,810164	3,185201	-306,570208	-111,374118	24,934517
15:20:52,72	0,750022	4,248979	-0,175992	-0,233020	-0,820023	-0,398969	1,196299	-3,806872	3,185187	-7,622974	-17,347740	24,925153	2,035853	-5,856760	1,888170	-186,543025	-129,419717	37,315941	1,196299	-3,806872	3,185187	-306,462395	-111,257188	24,925153	1,196299	-3,806872	3,185187	-306,462395	-111,257188	24,925153
15:20:52,77	0,750022	4,248979	-0,175992	-0,233020	-0,820023	-0,398969	1,200582	-3,807274	3,184414	-7,631884	-17,121581	24,919128	2,041740	-5,852599	1,890119	-186,535549	-129,420350	37,330829	1,200582	-3,807274	3,184414	-306,502903	-111,367276	24,919128	1,200582	-3,807274	3,184414	-306,502903	-111,367276	24,919128
15:20:52,82	0,750022	4,248979	-0,175992	-0,233020	-0,820023	-0,398969	1,194035	-3,810292	3,186363	-7,471761	-17,455228	24,934016	2,038175	-5,857331	1,887789	-186,557084	-129,423753	37,326196	1,194035	-3,810292	3,186363	-306,579689	-111,186992	24,934016	1,194035	-3,810292	3,186363	-306,579689	-111,186992	24,934016
15:20:52,87	0,750022	4,248979	-0,175992	-0,233020	-0,820023	-0,398969	1,199915	-3,809571	3,184033	-7,522992	-17,166416	24,929383	2,041075	-5,856276	1,888557	-186,574981	-129,430506	37,326353	1,199915	-3,809571	3,184033	-306,574284	-111,359761	24,929383	1,199915	-3,809571	3,184033	-306,574284	-111,359761	24,929383
15:20:52,92	0,750022	4,248979	-0,175992	-0,233020	-0,820023	-0,398969	1,197553	-3,811554	3,184802	-7,434633	-17,301390	24,929540	2,041672	-5,854826	1,886612	-186,551218	-129,468982	37,316688	1,197553	-3,811554	3,184802	-306,641651	-111,309277	24,929540	1,197553	-3,811554	3,184802	-306,641651	-111,309277	24,929540
15:20:52,97	0,750022	4,248979	-0,175992	-0,233020	-0,820023	-0,398969	1,195998	-3,811346	3,182856	-7,466896	-17,342434	24,919875	2,040535	-5,856097	1,886261	-186,534500	-129,457102	37,350642	1,195998	-3,811346	3,182856	-306,657576	-111,228250	24,919875	1,195998	-3,811346	3,182856	-306,657576	-111,228250	24,919875
15:20:53,02	0,750022	4,248979	-0,175992	-0,233020	-0,820023	-0,398969	1,197667	-3,810998	3,182505	-7,466374	-17,247083	24,953828	2,039285	-5,857646	1,888195	-186,569666	-129,474361	37,353672	1,197667	-3,810998	3,182505	-306,629691	-111,263953	24,953828	1,197667	-3,810998	3,182505	-306,629691	-111,263953	24,953828
15:20:53,07	0,750022	4,248979	-0,175992	-0,233020	-0,820023	-0,398969	1,199633	-3,810689	3,184440	-7,514960	-17,166666	24,956859	2,028244	-5,846386	1,879336	-186,055489	-129,076399	37,235470	1,199633	-3,810689	3,184440	-306,654038	-111,337882	24,956859	1,199633	-3,810689	3,184440	-306,654038	-111,337882	24,956859
15:20:53,12	0,750022	4,248979	-0,175992	-0,233020	-0,820023	-0,398969	1,195403	-3,795498	3,175580	-7,703152	-17,140346	24,838656	1,733158	-5,616137	1,638570	-172,849479	-114,176147	35,061249	1,195403	-3,795498	3,175580	-305,649747	-110,979464	24,838656	1,195403	-3,795498	3,175580	-305,649747	-110,979464	24,838656
15:20:53,17	0,750028	4,198948	-0,175979	-0,233019	-0,820011	-0,398981	1,143544	-3,424821	2,934814	-7,471347	-15,850395	22,664436	1,685789	-5,581407	1,594579	-170,381179	-111,712940	34,799357	1,143544	-3,424821	2,934814	-276,319817	-105,618597	22,664436	1,143544	-3,424821	2,934814	-276,319817	-105,618597	22,664436
15:20:53,22	0,750028	4,198948	-0,175979	-0,233019	-0,820011	-0,398981	1,137152	-3,366433	2,890823	-7,140172	-15,276774	22,402544	1,686449	-5,583193	1,597252	-170,540813	-111,967671	34,820132	1,137152	-3,366433	2,890823	-271,405187	-104,543202	22,402544	1,137152	-3,366433	2,890823	-271,405187	-104,543202	22,402544
15:20:53,27	0,750028	4,198948	-0,175979	-0,233019	-0,820011	-0,398981	1,138368	-3,367898	2,893496	-7,364424	-15,224413	22,423319	1,690857	-5,581985	1,597634	-170,625422	-112,112000	34,860693	1,138368	-3,367898	2,893496	-271,744424	-104,586313	22,423319	1,138368	-3,367898	2,893496	-271,744424	-104,586313	22,423319
15:20:53,32	0,750028	4,198948	-0,175979	-0,233019	-0,820011	-0,398981	1,135118	-3,371111	2,893878	-7,364658	-15,394505	22,463880	1,698366	-5,582419	1,599559	-170,655043	-112,246829	34,837360	1,135118	-3,371111	2,893878	-271,996859	-104,501306	22,463880	1,135118	-3,371111	2,893878	-271,996859	-104,501306	22,463880
15:20:53,37	0,750028	4,198948	-0,175979	-0,233019	-0,820011	-0,398981	1,131740	-3,377832	2,895803	-7,146742	-15,528427	22,440547	1,696454	-5,587650	1,599557	-170,724041	-112,277475	34,850517	1,131740	-3,377832	2,895803	-272,306541	-104,370012	22,440547	1,131740	-3,377832	2,895803	-272,306541	-104,370012	22,440547
15:20:53,42	0,750028	4,198948	-0,175979	-0,233019	-0,820011	-0,398981	1,137226	-3,378791	2,895802	-7,157889	-15,287607	22,453704	1,694543	-5,584950	1,600297	-170,773767	-112,311824	34,849548	1,137226	-3,378791	2,895802	-272,393007	-104,559811	22,453704	1,137226	-3,378791	2,895802	-272,393007	-104,559811	22,453704
15:20:53,47	0,750028	4,198948	-0,175979	-0,233019	-0,820011	-0,398981	1,134404	-3,376798	2,894435	-7,347425	-15,425172	22,486738	1,696139	-5,584210	1,598191	-170,759068	-112,356434	34,883552	1,134404	-3,376798	2,894435	-272,426083	-104,475901	22,486738	1,134404	-3,376798	2,894435	-272,426083	-104,475901	22,486738
15:20:53,52	0,750028	4,198948	-0,175979	-0,233019	-0,820011	-0,398981	1,134404	-3,376798	2,894435	-7,347425	-15,425172	22,486738	1,697983	-5,584261	1,601866	-170,781473	-112,411955	34,870388	1,134404	-3,376798	2,894435	-272,426083	-104,475901	22,486738	1,134404	-3,376798	2,894435	-272,426083	-104,475901	22,486738
15:20:53,57	0,750028	4,198948	-0,175979	-0,233019	-0,820011	-0,398981	1,133526	-3,378420	2,898110	-7,322370	-15,462474	22,473574	1,688697	-5,580329	1,592631	-170,475504	-112,241202	34,848240	1,133526	-3,378420	2,898110	-272,528349	-104,444275	22,473574	1,133526	-3,378420	2,898110	-272,528349	-104,444275	22,473574
15:20:53,62	0,750028	4,198948	-0,175979	-0,233019	-0,820011	-0,398981	1,134765	-3,368413	2,888875	-7,541888	-15,218470	22,451427	1,420503	-5,365669	1,325397	-157,790526	-98,410320	32,799224	1,134765	-3,368413	2,888875	-271,962295	-104,297496	22,451427	1,134765	-3,368413	2,888875	-271,962295	-104,297496	22,451427
15:20:53,67	0,750033	4,148917	-0,175976	-0,233019	-0,819999	-0,398992	1,082960	-3,028820	2,621642	-6,880357	-13,842232	20,402410	1,402022	-5,346719	1,285878	-156,226113	-97,352964	32,680789	1,082960	-3,028820	2,621642	-244,642697	-98,854611	20,402410	1,082960	-3,028820	2,621642	-244,642697	-98,854611	20,402410
15:20:53,72	0,750033	4,148917	-0,175976	-0,233019	-0,819999	-0,398992	1,075790	-3,003340	2,582123	-6,507406	-13,388956	20,283976	1,401291	-5,348780	1,282728	-156,443661	-97,680290	32,746702	1,075790	-3,003340	2,582123	-242,269577	-97,838450	20,283976	1,075790	-3,003340	2,582123	-242,269577	-97,838450	20,283976
15:20:53,77	0,750033	4,148917	-0,175976	-0,233019	-0,819999	-0,398992	1,077940	-3,003737	2,578972	-6,878975	-13,301900	20,349889	1,403930	-5,351633	1,287788	-156,540706	-97,845513	32,792657	1,077940	-3,003737	2,578972	-242,672361	-97,920162	20,349889	1,077940	-3,003737	2,578972	-242,672361	-97,920162	20,349889
15:20:53,82	0,750033	4,148917	-0,175976	-0,233019	-0,819999	-0,398992	1,079092	-3,007449	2,584032	-6,877572	-13,243416	20,395844	1,412574	-5,352507	1,287808	-156,584036	-97,972584	32,824300	1,079092	-3,007449	2,584032	-242,962332	-97,952128	20,395844	1,079092	-3,007449	2,584032	-242,962332	-97,952128	20,395844
15:20:53,87	0,750033	4,148917	-0,175976	-0,233019	-0,819999	-0,398992	1,075526	-3,015372	2,584053	-6,597280	-13,402850	20,427487	1,412411	-5,351940	1,290862	-156,637307	-98,063381	32,786221	1,075526	-3,015372	2,584053	-243,304008	-97,831612	20,427487	1,075526	-3,015372	2,584053	-243,304008	-97,831612	20,427487
15:20:53,92	0,750033	4,148917	-0,175976	-0,233019	-0,819999	-0,398992	1,075117	-3,014948	2,587107	-6,724614	-13,424848	20,389408	1,413473	-5,352194	1,292058	-156,672378	-98,107428	32,842731	1,075117	-3,014948	2,587107	-243,398030	-97,821511	20,389408	1,075117	-3,014948	2,587107	-243,398030	-97,821511	20,389408
15:20:53,97	0,750033	4,148917	-0,175976	-0,233019	-0,819999	-0,398992	1,074806	-3,015994	2,588302	-6,725890	-13,449366	20,445917	1,416256	-5,355003	1,291629	-156,730031	-98,191881	32,802182	1,074806	-3,015994	2,588302	-243,481438	-97,821620	20,445917	1,074806	-3,015994	2,588302	-243,481438	-97,821620	20,445917
15:20:54,02	0,750033	4,148917	-0,175976	-0,233019	-0,819999	-0,398992	1,075847	-3,019809	2,587873	-6,629476	-13,402924	20,405369	1,412179	-5,355167	1,293974	-156,701992	-98,221965	32,808465	1,075847	-3,019809	2,587873	-243,684499	-97,856916	20,405369	1,075847	-3,019809	2,587873	-243,684499	-97,856916	20,405369
15:20:54,07	0,750033	4,148917	-0,175976	-0,233019	-0,819999	-0,398992	1,078027	-3,016360	2,590218	-6,820884	-13,250233	20,411651	1,416685	-5,354988	1,293550	-156,791993	-98,236593	32,809984	1,078027	-3,016360	2,590218	-243,605122	-97,875364	20,411651	1,078027	-3,016360	2,590218	-243,605122	-97,875364	20,411651
15:20:54,12	0,750033	4,148917	-0,175976	-0,233019	-0,819999	-0,398992	1,075619	-3,020173	2,589794	-6,680279	-13,446069	20,413171	1,419051	-5,355140	1,292809	-156,770015	-98,273080	32,838498	1,075619	-3,020173	2,589794	-243,763835	-97,882187	20,413171	1,075619	-3,020173	2,589794	-243,763835	-97,882187	20,413171
15:20:54,17	0,750033	4,148917	-0,175976	-0,233019	-0,819999	-0,398992	1,074568	-3,022298	2,589053	-6,590360	-13,463447	20,441685	1,418338	-5,353985	1,293591	-156,798384	-98,341768	32,870077	1,074568	-3,022298	2,589053	-243,840770	-97,817056	20,441685	1,074568	-3,022298	2,589053	-243,840770	-97,817056	20,441685
15:20:54,22	0,750033	4,148917	-0,175976	-0,233019	-0,819999	-0,398992	1,073924	-3,021103	2,589835	-6,726176	-13,487148	20,473264	1,418877	-5,358211	1,293597	-156,834745	-98,334418	32,874994	1,073924	-3,021103	2,589835	-243,882769	-97,790221	20,473264	1,073924	-3,021103	2,589835	-243,882769	-97,790221	20,473264
15:20:54,27	0,750033	4,148917	-0,175976	-0,233019	-0,819999	-0,398992	1,077314	-3,023683	2,589841	-6,603837	-13,346056	20,478181	1,418821	-5,356583	1,295903	-156,849586	-98,373386	32,858192	1,077314	-3,023683	2,589841	-243,962952	-97,915208	20,478181	1,077314	-3,023683	2,589841	-243,962952	-97,915208	20,478181
15:20:54,32	0,750033	4,148917	-0,175976	-0,233019	-0,819999	-0,398992	1,075933	-3,022821	2,592147	-6,689854	-13,411237	20,461378	1,418799	-5,358093	1,295110	-156,856276	-98,399305	32,833459	1,075933	-3,022821	2,592147	-243,981264	-97,871980	20,461378	1,075933	-3,022821	2,592147	-243,981264	-97,871980	20,461378
15:20:54,37	0,750033	4,148917	-0,175976	-0,233019	-0,819999	-0,398992	1,077252	-3,023556	2,591355	-6,677385	-13,335505	20,436646	1,417606	-5,357079	1,293560	-156,869013	-98,358405	32,855168	1,077252	-3,023556	2,591355	-244,026554	-97,899757	20,436646	1,077252	-3,023556	2,591355	-244,026554	-97,899757	20,436646
15:20:54,42	0,750033	4,148917	-0,175976	-0,233019	-0,819999	-0,398992	1,076970	-3,022017	2,589804	-6,728401	-13,381654	20,458355	1,419336	-5,356556	1,294351	-156,860604	-98,427942	32,867285	1,076970	-3,022017	2,589804	-243,956698	-97,923762	20,458355	1,076970	-3,022017	2,589804	-243,956698	-97,923762	20,458355
15:20:54,47	0,750033	4,148917	-0,175976	-0,233019	-0,819999	-0,398992	1,075652	-3,023253	2,590595	-6,720100	-13,408124	20,470472	1,418602	-5,355689	1,295107	-156,918870	-98,447983	32,881319	1,075652	-3,023253	2,590595	-244,045492	-97,846792	20,470472	1,075652	-3,023253	2,590595	-244,045492	-97,846792	20,470472
15:20:54,52	0,750033	4,148917	-0,175976	-0,233019	-0,819999	-0,398992	1,075268	-3,022184	2,591351	-6,822198	-13,468513	20,484506	1,419909	-5,353024	1,295472	-156,861258	-98,440546	32,828068	1,075268	-3,022184	2,591351	-244,063641	-97,877064	20,484506	1,075268	-3,022184	2,591351	-244,063641	-97,877064	20,484506
15:20:54,58	0,750033	4,148917	-0,175976	-0,233019	-0,819999	-0,398992	1,072306	-3,021984	2,591717	-6,797368	-13,576351	20,431254	1,418633	-5,358606	1,292772	-156,897935	-98,486865	32,846936	1,072306	-3,021984	2,591717	-244,023086	-97,752402	20,431254	1,072306	-3,021984	2,591717	-244,023086	-97,752402	20,431254
15:20:54,63	0,750033	4,148917	-0,175976	-0,233019	-0,819999	-0,398992	1,077778	-3,023670	2,589016	-6,768156	-13,300411	20,450123	1,420346	-5,357399	1,296248	-156,937851	-98,455829	32,846700	1,077778	-3,023670	2,589016	-244,126212	-97,906014	20,450123	1,077778	-3,023670	2,589016	-244,126212	-97,906014	20,450123
15:20:54,68	0,750033	4,148917	-0,175976	-0,233019	-0,819999	-0,398992	1,075877	-3,024549	2,592493	-6,715484	-13,449382	20,449887	1,418446	-5,353908	1,293498	-156,972834	-98,490311	32,852663	1,075877	-3,024549	2,592493	-244,142609	-97,905706	20,449887	1,075877	-3,024549	2,592493	-244,142609	-97,905706	20,449887
15:20:54,73	0,750033	4,148917	-0,175976	-0,233019	-0,819999	-0,398992	1,073803	-3,021158	2,589742	-6,939213	-13,570250	20,455850	1,423200	-5,358675	1,294717	-156,954900	-98,520844	32,875099	1,073803	-3,021158	2,589742	-244,100080	-97,863819	20,455850	1,073803	-3,021158	2,589742	-244,100080	-97,863819	20,455850
15:20:54,78	0,750033	4,148917	-0,175976	-0,233019	-0,819999	-0,398992	1,075555	-3,027659	2,590961	-6,618630	-13,448364	20,478286	1,421954	-5,357209	1,293514	-156,987945	-98,505961	32,857269	1,075555	-3,027659	2,590961	-244,289835	-97,879441	20,478286	1,075555	-3,027659	2,590961	-244,289835	-97,879441	20,478286
15:20:54,83	0,750033	4,148917	-0,175976	-0,233019	-0,819999	-0,398992	1,074908	-3,025846	2,589758	-6,716509	-13,518047	20,460456	1,423215	-5,360250	1,294345	-156,939246	-98,553198	32,878742	1,074908	-3,025846	2,589758	-244,245439	-97,898364	20,460456	1,074908	-3,025846	2,589758	-244,245439	-97,898364	20,460456
15:20:54,88	0,750033	4,148917	-0,175976	-0,233019	-0,819999	-0,398992	1,076911	-3,028460	2,590590	-6,597167	-13,348099	20,481929	1,424316	-5,354427	1,297797	-156,963423	-98,568461	32,862920	1,076911	-3,028460	2,590590	-244,331254	-97,885651	20,481929	1,076911	-3,028460	2,590590	-244,331254	-97,885651	20,481929
15:20:54,93	0,750033	4,148917	-0,175976	-0,233019	-0,819999	-0,398992	1,071318	-3,026501	2,594041	-6,724321	-13,652245	20,466107	1,419053	-5,359914	1,297415	-156,977218	-98,518443	32,858328	1,071318	-3,026501	2,594041	-244,304659	-97,750741	20,466107	1,071318	-3,026501	2,594041	-244,304659	-97,750741	20,466107
15:20:54,98	0,750033	4,148917	-0,175976	-0,233019	-0,819999	-0,398992	1,076062	-3,025180	2,593277	-6,792524	-13,404287	20,470278	1,420799	-5,357875	1,297033	-156,962062	-98,568646	32,867091	1,076062	-3,025180	2,593277	-244,269117	-97,875185	20,470278	1,076062	-3,025180	2,593277	-244,269117	-97,875185	20,470278
15:20:55,03	0,750033	4,148917	-0,175976	-0,233019	-0,819999	-0,398992	1,076062	-3,025180	2,593277	-6,792524	-13,404287	20,470278	1,420785	-5,357251	1,298185	-156,970457	-98,568664	32,856876	1,076062	-3,025180	2,593277	-244,269117	-97,875185	20,470278	1,076062	-3,025180	2,593277	-244,269117	-97,875185	20,470278
15:20:55,08	0,750033	4,148917	-0,175976	-0,233019	-0,819999	-0,398992	1,075529	-3,024855	2,594429	-6,813605	-13,439301	20,460062	1,425445	-5,358354	1,296636	-156,992746	-98,573541	32,863378	1,075529	-3,024855	2,594429	-244,264732	-97,868304	20,460062	1,075529	-3,024855	2,594429	-244,264732	-97,868304	20,460062
15:20:55,13	0,750033	4,148917	-0,175976	-0,233019	-0,819999	-0,398992	1,074154	-3,029442	2,592880	-6,590456	-13,527635	20,466565	1,424844	-5,357608	1,298563	-156,994715	-98,593617	32,847054	1,074154	-3,029442	2,592880	-244,401653	-97,848745	20,466565	1,074154	-3,029442	2,592880	-244,401653	-97,848745	20,466565
15:20:55,18	0,750033	4,148917	-0,175976	-0,233019	-0,819999	-0,398992	1,073809	-3,028549	2,594807	-6,655254	-13,537271	20,450241	1,421967	-5,355752	1,296601	-156,969378	-98,557912	32,824683	1,073809	-3,028549	2,594807	-244,396364	-97,831255	20,450241	1,073809	-3,028549	2,594807	-244,396364	-97,831255	20,450241
15:20:55,23	0,750033	4,148917	-0,175976	-0,233019	-0,819999	-0,398992	1,073640	-3,025130	2,592846	-6,789484	-13,541956	20,427870	1,174090	-5,166788	1,051546	-145,854952	-86,359095	31,050359	1,073640	-3,025130	2,592846	-244,262154	-97,822694	20,427870	1,073640	-3,025130	2,592846	-244,262154	-97,822694	20,427870
15:20:55,28	0,750026	4,098977	-0,175974	-0,233019	-0,820008	-0,398988	1,033931	-2,715980	2,347790	-6,743570	-12,080860	18,653545	1,144717	-5,128883	0,997204	-143,187189	-84,717686	30,837804	1,033931	-2,715980	2,347790	-219,947996	-93,244443	18,653545	1,033931	-2,715980	2,347790	-219,947996	-93,244443	18,653545
15:20:55,33	0,750026	4,098977	-0,175974	-0,233019	-0,820008	-0,398988	1,015790	-2,671589	2,293448	-6,296508	-11,534533	18,440990	1,153937	-5,135680	0,996768	-143,425892	-85,135045	30,861655	1,015790	-2,671589	2,293448	-216,016258	-91,274070	18,440990	1,015790	-2,671589	2,293448	-216,016258	-91,274070	18,440990
15:20:55,38	0,750026	4,098977	-0,175974	-0,233019	-0,820008	-0,398988	1,017067	-2,682972	2,293012	-6,185371	-11,466198	18,464841	1,156603	-5,134943	1,001066	-143,477965	-85,355622	30,920911	1,017067	-2,682972	2,293012	-216,798710	-91,305939	18,464841	1,017067	-2,682972	2,293012	-216,798710	-91,305939	18,464841
15:20:55,43	0,750026	4,098977	-0,175974	-0,233019	-0,820008	-0,398988	1,015096	-2,684913	2,297310	-6,301529	-11,503495	18,524097	1,163995	-5,135671	0,999526	-143,554807	-85,470933	30,968565	1,015096	-2,684913	2,297310	-217,067194	-91,188518	18,524097	1,015096	-2,684913	2,297310	-217,067194	-91,188518	18,524097
15:20:55,48	0,750026	4,098977	-0,175974	-0,233019	-0,820008	-0,398988	1,012030	-2,691679	2,295770	-6,087994	-11,671819	18,571752	1,162653	-5,136540	1,003775	-143,608928	-85,566009	30,963129	1,012030	-2,691679	2,295770	-217,384769	-91,116160	18,571752	1,012030	-2,691679	2,295770	-217,384769	-91,116160	18,571752
15:20:55,53	0,750026	4,098977	-0,175974	-0,233019	-0,820008	-0,398988	1,013453	-2,690951	2,300019	-6,235225	-11,597134	18,566316	1,163216	-5,135757	0,998341	-143,588316	-85,623982	30,964580	1,013453	-2,690951	2,300019	-217,474888	-91,153213	18,566316	1,013453	-2,690951	2,300019	-217,474888	-91,153213	18,566316
15:20:55,58	0,750026	4,098977	-0,175974	-0,233019	-0,820008	-0,398988	1,012494	-2,691047	2,294585	-6,270144	-11,600154	18,567767	1,161953	-5,139971	1,003357	-143,652464	-85,624837	30,932246	1,012494	-2,691047	2,294585	-217,517326	-91,080968	18,567767	1,012494	-2,691047	2,294585	-217,517326	-91,080968	18,567767
15:20:55,63	0,750026	4,098977	-0,175974	-0,233019	-0,820008	-0,398988	1,016775	-2,692060	2,299601	-6,250293	-11,432696	18,535432	1,167727	-5,137476	1,001454	-143,663856	-85,696742	30,995573	1,016775	-2,692060	2,299601	-217,576979	-91,249527	18,535432	1,016775	-2,692060	2,299601	-217,576979	-91,249527	18,535432
15:20:55,68	0,750026	4,098977	-0,175974	-0,233019	-0,820008	-0,398988	1,011728	-2,695813	2,297698	-6,123102	-11,669071	18,598759	1,158507	-5,136399	0,990966	-143,597667	-85,547832	30,990075	1,011728	-2,695813	2,297698	-217,744403	-91,089685	18,598759	1,011728	-2,695813	2,297698	-217,744403	-91,089685	18,598759
15:20:55,73	0,750026	4,098977	-0,175974	-0,233019	-0,820008	-0,398988	1,015404	-2,687290	2,287211	-6,404244	-11,495004	18,593261	0,936427	-4,952790	0,774250	-132,819169	-74,292970	29,286823	1,015404	-2,687290	2,287211	-217,356489	-91,204257	18,593261	1,015404	-2,687290	2,287211	-217,356489	-91,204257	18,593261
15:20:55,78	0,750024	4,048992	-0,175998	-0,233019	-0,820005	-0,399014	0,967435	-2,403159	2,070494	-6,042826	-10,282426	16,890010	0,911926	-4,921141	0,715500	-130,524313	-72,966215	29,080308	0,967435	-2,403159	2,070494	-194,690771	-86,226035	16,890010	0,967435	-2,403159	2,070494	-194,690771	-86,226035	16,890010
15:20:55,83	0,750024	4,048992	-0,175998	-0,233019	-0,820005	-0,399014	0,952277	-2,366115	2,011744	-5,672643	-9,746611	16,683495	0,918814	-4,919669	0,718624	-130,713856	-73,412146	29,207989	0,952277	-2,366115	2,011744	-191,412695	-84,500326	16,683495	0,952277	-2,366115	2,011744	-191,412695	-84,500326	16,683495
15:20:55,88	0,750024	4,048992	-0,175998	-0,233019	-0,820005	-0,399014	0,947558	-2,371345	2,014869	-5,881675	-9,933150	16,811175	0,923144	-4,924916	0,721674	-130,849916	-73,601546	29,172364	0,947558	-2,371345	2,014869	-192,032232	-84,316472	16,811175	0,947558	-2,371345	2,014869	-192,032232	-84,316472	16,811175
15:20:55,93	0,750024	4,048992	-0,175998	-0,233019	-0,820005	-0,399014	0,949937	-2,377718	2,017918	-5,782302	-9,832611	16,775550	0,925822	-4,927463	0,722457	-130,928880	-73,744225	29,206975	0,949937	-2,377718	2,017918	-192,433187	-84,402628	16,775550	0,949937	-2,377718	2,017918	-192,433187	-84,402628	16,775550
15:20:55,98	0,750024	4,048992	-0,175998	-0,233019	-0,820005	-0,399014	0,950804	-2,381311	2,018701	-5,758536	-9,784564	16,810161	0,931578	-4,925585	0,723215	-130,971216	-73,793413	29,206646	0,950804	-2,381311	2,018701	-192,691436	-84,422653	16,810161	0,950804	-2,381311	2,018701	-192,691436	-84,422653	16,810161
15:20:56,03	0,750024	4,048992	-0,175998	-0,233019	-0,820005	-0,399014	0,946299	-2,385357	2,019459	-5,611926	-10,030867	16,809833	0,927892	-4,929057	0,725501	-131,031530	-73,874636	29,168206	0,946299	-2,385357	2,019459	-192,862412	-84,315355	16,809833	0,946299	-2,385357	2,019459	-192,862412	-84,315355	16,809833
15:20:56,08	0,750024	4,048992	-0,175998	-0,233019	-0,820005	-0,399014	0,951148	-2,383900	2,021745	-5,788145	-9,790329	16,771392	0,929617	-4,931413	0,720112	-131,025523	-73,918169	29,218428	0,951148	-2,383900	2,021745	-192,924321	-84,455480	16,771392	0,951148	-2,383900	2,021745	-192,924321	-84,455480	16,771392
15:20:56,13	0,750024	4,048992	-0,175998	-0,233019	-0,820005	-0,399014	0,952326	-2,386573	2,016356	-5,683877	-9,702104	16,821615	0,929001	-4,930884	0,727471	-131,045171	-73,941327	29,198847	0,952326	-2,386573	2,016356	-193,029838	-84,459730	16,821615	0,952326	-2,386573	2,016356	-193,029838	-84,459730	16,821615
15:20:56,18	0,750024	4,048992	-0,175998	-0,233019	-0,820005	-0,399014	0,952176	-2,385775	2,023715	-5,755259	-9,715344	16,802034	0,935393	-4,929889	0,728306	-131,101844	-74,018911	29,217876	0,952176	-2,385775	2,023715	-193,038567	-84,461190	16,802034	0,952176	-2,385775	2,023715	-193,038567	-84,461190	16,802034
15:20:56,23	0,750024	4,048992	-0,175998	-0,233019	-0,820005	-0,399014	0,948119	-2,390813	2,024550	-5,588816	-9,936592	16,821063	0,931124	-4,929997	0,728241	-131,120163	-74,023180	29,235787	0,948119	-2,390813	2,024550	-193,267597	-84,363969	16,821063	0,948119	-2,390813	2,024550	-193,267597	-84,363969	16,821063
15:20:56,28	0,750024	4,048992	-0,175998	-0,233019	-0,820005	-0,399014	0,950347	-2,387169	2,024485	-5,791109	-9,834500	16,838974	0,932788	-4,927198	0,729406	-131,146952	-74,060363	29,263936	0,950347	-2,387169	2,024485	-193,183914	-84,436725	16,838974	0,950347	-2,387169	2,024485	-193,183914	-84,436725	16,838974
15:20:56,33	0,750024	4,048992	-0,175998	-0,233019	-0,820005	-0,399014	0,947091	-2,387211	2,025651	-5,834555	-10,008397	16,867122	0,930404	-4,930637	0,728612	-131,168146	-74,065870	29,239313	0,947091	-2,387211	2,025651	-193,230604	-84,355061	16,867122	0,947091	-2,387211	2,025651	-193,230604	-84,355061	16,867122
15:20:56,38	0,750024	4,048992	-0,175998	-0,233019	-0,820005	-0,399014	0,951261	-2,386866	2,024856	-5,867832	-9,807161	16,842499	0,932118	-4,930514	0,728217	-131,178746	-74,106249	29,233838	0,951261	-2,386866	2,024856	-193,236844	-84,481165	16,842499	0,951261	-2,386866	2,024856	-193,236844	-84,481165	16,842499
15:20:56,43	0,750024	4,048992	-0,175998	-0,233019	-0,820005	-0,399014	0,950298	-2,388288	2,024461	-5,834153	-9,846253	16,837025	0,934317	-4,931227	0,728225	-131,238723	-74,136145	29,272527	0,950298	-2,388288	2,024461	-193,314798	-84,444623	16,837025	0,950298	-2,388288	2,024461	-193,314798	-84,444623	16,837025
15:20:56,48	0,750024	4,048992	-0,175998	-0,233019	-0,820005	-0,399014	0,949816	-2,390550	2,024469	-5,772428	-9,908297	16,875714	0,934920	-4,933847	0,729386	-131,233348	-74,167842	29,246240	0,949816	-2,390550	2,024469	-193,430610	-84,468851	16,875714	0,949816	-2,390550	2,024469	-193,430610	-84,468851	16,875714
15:20:56,53	0,750024	4,048992	-0,175998	-0,233019	-0,820005	-0,399014	0,951783	-2,392382	2,025630	-5,701918	-9,785510	16,849427	0,931980	-4,933547	0,728236	-131,226362	-74,164373	29,270741	0,951783	-2,392382	2,025630	-193,503925	-84,500473	16,849427	0,951783	-2,392382	2,025630	-193,503925	-84,500473	16,849427
15:20:56,58	0,750024	4,048992	-0,175998	-0,233019	-0,820005	-0,399014	0,952993	-2,389685	2,024480	-5,835655	-9,718248	16,873928	0,934339	-4,929156	0,730129	-131,211609	-74,197934	29,216125	0,952993	-2,389685	2,024480	-193,425963	-84,528235	16,873928	0,952993	-2,389685	2,024480	-193,425963	-84,528235	16,873928
15:20:56,63	0,750024	4,048992	-0,175998	-0,233019	-0,820005	-0,399014	0,948011	-2,389534	2,026373	-5,865238	-9,947793	16,819312	0,934813	-4,928527	0,727404	-131,260098	-74,184404	29,243116	0,948011	-2,389534	2,026373	-193,443628	-84,366636	16,819312	0,948011	-2,389534	2,026373	-193,443628	-84,366636	16,819312
15:20:56,68	0,750024	4,048992	-0,175998	-0,233019	-0,820005	-0,399014	0,947230	-2,389630	2,023648	-5,872772	-10,037168	16,846303	0,937138	-4,932768	0,731299	-131,284822	-74,210837	29,239926	0,947230	-2,389630	2,023648	-193,458699	-84,394694	16,846303	0,947230	-2,389630	2,023648	-193,458699	-84,394694	16,846303
15:20:56,73	0,750024	4,048992	-0,175998	-0,233019	-0,820005	-0,399014	0,949740	-2,393763	2,027543	-5,693091	-9,914829	16,843112	0,935880	-4,931617	0,731300	-131,307805	-74,234759	29,263574	0,949740	-2,393763	2,027543	-193,603487	-84,469411	16,843112	0,949740	-2,393763	2,027543	-193,603487	-84,469411	16,843112
15:20:56,78	0,750024	4,048992	-0,175998	-0,233019	-0,820005	-0,399014	0,949372	-2,392098	2,027544	-5,811878	-9,941890	16,866761	0,935909	-4,929565	0,728947	-131,287137	-74,234992	29,236025	0,949372	-2,392098	2,027544	-193,591573	-84,467612	16,866761	0,949372	-2,392098	2,027544	-193,591573	-84,467612	16,866761
15:20:56,83	0,750024	4,048992	-0,175998	-0,233019	-0,820005	-0,399014	0,947580	-2,391098	2,025192	-5,853765	-10,017088	16,839211	0,935264	-4,930664	0,729351	-131,309125	-74,248437	29,264370	0,947580	-2,391098	2,025192	-193,554932	-84,402094	16,839211	0,947580	-2,391098	2,025192	-193,554932	-84,402094	16,839211
15:20:56,88	0,750024	4,048992	-0,175998	-0,233019	-0,820005	-0,399014	0,948854	-2,391088	2,025596	-5,876912	-9,963127	16,867557	0,938177	-4,931049	0,729721	-131,322111	-74,268135	29,239868	0,948854	-2,391088	2,025596	-193,577310	-84,448190	16,867557	0,948854	-2,391088	2,025596	-193,577310	-84,448190	16,867557
15:20:56,93	0,750024	4,048992	-0,175998	-0,233019	-0,820005	-0,399014	0,947732	-2,393803	2,025966	-5,759266	-10,022911	16,843055	0,936415	-4,932406	0,730517	-131,311022	-74,302257	29,252207	0,947732	-2,393803	2,025966	-193,672818	-84,419834	16,843055	0,947732	-2,393803	2,025966	-193,672818	-84,419834	16,843055
15:20:56,98	0,750024	4,048992	-0,175998	-0,233019	-0,820005	-0,399014	0,949788	-2,392956	2,026761	-5,827309	-9,889321	16,855394	0,937571	-4,932054	0,731671	-131,338011	-74,258868	29,253424	0,949788	-2,392956	2,026761	-193,674383	-84,447659	16,855394	0,949788	-2,392956	2,026761	-193,674383	-84,447659	16,855394
15:20:57,03	0,750024	4,048992	-0,175998	-0,233019	-0,820005	-0,399014	0,948905	-2,393781	2,027916	-5,760336	-9,980277	16,856610	0,936343	-4,931524	0,730911	-131,346912	-74,279522	29,287098	0,948905	-2,393781	2,027916	-193,672160	-84,469341	16,856610	0,948905	-2,393781	2,027916	-193,672160	-84,469341	16,856610
15:20:57,09	0,750024	4,048992	-0,175998	-0,233019	-0,820005	-0,399014	0,949060	-2,392453	2,027156	-5,851743	-9,969608	16,890285	0,937338	-4,935174	0,733416	-131,367320	-74,323656	29,247662	0,949060	-2,392453	2,027156	-193,659297	-84,470826	16,890285	0,949060	-2,392453	2,027156	-193,659297	-84,470826	16,890285
15:20:57,14	0,750024	4,048992	-0,175998	-0,233019	-0,820005	-0,399014	0,951723	-2,395140	2,029661	-5,760460	-9,826744	16,850849	0,937487	-4,935223	0,732880	-131,357822	-74,326673	29,303532	0,951723	-2,395140	2,029661	-193,778920	-84,537000	16,850849	0,951723	-2,395140	2,029661	-193,778920	-84,537000	16,850849
15:20:57,19	0,750024	4,048992	-0,175998	-0,233019	-0,820005	-0,399014	0,951691	-2,395293	2,029125	-5,750354	-9,818679	16,906718	0,929457	-4,930715	0,729745	-131,280949	-74,218776	29,263781	0,951691	-2,395293	2,029125	-193,780845	-84,526415	16,906718	0,951691	-2,395293	2,029125	-193,780845	-84,526415	16,906718
15:20:57,24	0,750024	4,048992	-0,175998	-0,233019	-0,820005	-0,399014	0,897456	-2,092421	1,778395	-5,705505	-8,458328	15,120573	0,702310	-4,736817	0,482151	-119,840229	-62,738794	27,517386	0,897456	-2,092421	1,778395	-169,960550	-78,908598	15,120573	0,897456	-2,092421	1,778395	-169,960550	-78,908598	15,120573
15:20:57,29	0,749975	3,998946	-0,175979	-0,233028	-0,820019	-0,399039	0,897456	-2,092421	1,778395	-5,705505	-8,458328	15,120573	0,697035	-4,719090	0,441883	-118,302393	-62,059935	27,418728	0,897456	-2,092421	1,778395	-169,960550	-78,908598	15,120573	0,897456	-2,092421	1,778395	-169,960550	-78,908598	15,120573
15:20:57,34	0,749975	3,998946	-0,175979	-0,233028	-0,820019	-0,399039	0,884741	-2,078989	1,738127	-5,047140	-8,127122	15,021915	0,701556	-4,721595	0,440329	-118,527667	-62,427104	27,531766	0,884741	-2,078989	1,738127	-168,247776	-77,579281	15,021915	0,884741	-2,078989	1,738127	-168,247776	-77,579281	15,021915
15:20:57,39	0,749975	3,998946	-0,175979	-0,233028	-0,820019	-0,399039	0,884650	-2,084157	1,736573	-5,208999	-8,143372	15,134953	0,704735	-4,723246	0,440286	-118,613118	-62,676367	27,510455	0,884650	-2,084157	1,736573	-168,815352	-77,588373	15,134953	0,884650	-2,084157	1,736573	-168,815352	-77,588373	15,134953
15:20:57,44	0,749975	3,998946	-0,175979	-0,233028	-0,820019	-0,399039	0,884490	-2,087736	1,736530	-5,281523	-8,101047	15,113642	0,709175	-4,727462	0,445740	-118,710948	-62,807272	27,552542	0,884490	-2,087736	1,736530	-169,168770	-77,533511	15,113642	0,884490	-2,087736	1,736530	-169,168770	-77,533511	15,113642
15:20:57,49	0,749975	3,998946	-0,175979	-0,233028	-0,820019	-0,399039	0,885921	-2,093689	1,741984	-5,134229	-8,045894	15,155729	0,710128	-4,729981	0,444937	-118,790001	-62,896726	27,550769	0,885921	-2,093689	1,741984	-169,488817	-77,590710	15,155729	0,885921	-2,093689	1,741984	-169,488817	-77,590710	15,155729
15:20:57,54	0,749975	3,998946	-0,175979	-0,233028	-0,820019	-0,399039	0,887626	-2,095774	1,741182	-5,142822	-7,980990	15,153955	0,710529	-4,727745	0,443767	-118,824603	-63,016221	27,577480	0,887626	-2,095774	1,741182	-169,661057	-77,659616	15,153955	0,887626	-2,095774	1,741182	-169,661057	-77,659616	15,153955
15:20:57,59	0,749975	3,998946	-0,175979	-0,233028	-0,820019	-0,399039	0,885489	-2,095003	1,740011	-5,303696	-8,062304	15,180667	0,716368	-4,730478	0,445691	-118,853901	-63,045720	27,542354	0,885489	-2,095003	1,740011	-169,761414	-77,573220	15,180667	0,885489	-2,095003	1,740011	-169,761414	-77,573220	15,180667
15:20:57,64	0,749975	3,998946	-0,175979	-0,233028	-0,820019	-0,399039	0,884937	-2,101426	1,741935	-5,009904	-8,101661	15,145540	0,713255	-4,730164	0,447233	-118,931808	-63,038877	27,580705	0,884937	-2,101426	1,741935	-169,971815	-77,569199	15,145540	0,884937	-2,101426	1,741935	-169,971815	-77,569199	15,145540
15:20:57,69	0,749975	3,998946	-0,175979	-0,233028	-0,820019	-0,399039	0,886221	-2,098573	1,743477	-5,191258	-8,105763	15,183892	0,709321	-4,727529	0,445357	-118,817669	-63,065969	27,623123	0,886221	-2,098573	1,743477	-169,929254	-77,674127	15,183892	0,886221	-2,098573	1,743477	-169,929254	-77,674127	15,183892
15:20:57,74	0,749975	3,998946	-0,175979	-0,233028	-0,820019	-0,399039	0,885906	-2,093849	1,741601	-5,403312	-8,009775	15,226310	0,534327	-4,543868	0,239739	-108,037581	-54,215667	26,101015	0,885906	-2,093849	1,741601	-169,770452	-77,553374	15,226310	0,885906	-2,093849	1,741601	-169,770452	-77,553374	15,226310
15:20:57,79	0,750052	3,949005	-0,175995	-0,233027	-0,820016	-0,398993	0,814348	-1,850469	1,535983	-5,004466	-6,820116	13,704202	0,535106	-4,528715	0,197003	-106,995521	-54,232311	26,093934	0,814348	-1,850469	1,535983	-150,266245	-70,746413	13,704202	0,814348	-1,850469	1,535983	-150,266245	-70,746413	13,704202
15:20:57,84	0,750052	3,949005	-0,175995	-0,233027	-0,820016	-0,398993	0,800836	-1,843567	1,493247	-4,856724	-6,611950	13,697120	0,543835	-4,539077	0,199256	-107,396517	-54,869802	26,153757	0,800836	-1,843567	1,493247	-149,576742	-69,477581	13,697120	0,800836	-1,843567	1,493247	-149,576742	-69,477581	13,697120
15:20:57,89	0,750052	3,949005	-0,175995	-0,233027	-0,820016	-0,398993	0,805445	-1,856307	1,495500	-4,946815	-6,400800	13,756944	0,547392	-4,537818	0,203903	-107,565096	-55,131276	26,232301	0,805445	-1,856307	1,495500	-150,666939	-69,628250	13,756944	0,805445	-1,856307	1,495500	-150,666939	-69,628250	13,756944
15:20:57,94	0,750052	3,949005	-0,175995	-0,233027	-0,820016	-0,398993	0,802576	-1,858759	1,500147	-5,130067	-6,565236	13,835487	0,552427	-4,540123	0,201982	-107,637604	-55,268368	26,283648	0,802576	-1,858759	1,500147	-151,042636	-69,567484	13,835487	0,802576	-1,858759	1,500147	-151,042636	-69,567484	13,835487
15:20:57,99	0,750052	3,949005	-0,175995	-0,233027	-0,820016	-0,398993	0,802055	-1,864272	1,498226	-4,998381	-6,586621	13,886835	0,552143	-4,541258	0,199604	-107,738729	-55,355899	26,278268	0,802055	-1,864272	1,498226	-151,343706	-69,547901	13,886835	0,802055	-1,864272	1,498226	-151,343706	-69,547901	13,886835
15:20:58,04	0,750052	3,949005	-0,175995	-0,233027	-0,820016	-0,398993	0,803180	-1,864593	1,495848	-5,108037	-6,571927	13,881455	0,553748	-4,545543	0,201911	-107,802974	-55,441366	26,255048	0,803180	-1,864593	1,495848	-151,478587	-69,621528	13,881455	0,803180	-1,864593	1,495848	-151,478587	-69,621528	13,881455
15:20:58,09	0,750052	3,949005	-0,175995	-0,233027	-0,820016	-0,398993	0,806088	-1,868126	1,498155	-5,030484	-6,433615	13,858235	0,553712	-4,541578	0,203083	-107,778682	-55,529107	26,271237	0,806088	-1,868126	1,498155	-151,678339	-69,711495	13,858235	0,806088	-1,868126	1,498155	-151,678339	-69,711495	13,858235
15:20:58,14	0,750052	3,949005	-0,175995	-0,233027	-0,820016	-0,398993	0,802672	-1,866112	1,499327	-5,199028	-6,546321	13,874424	0,552926	-4,544742	0,204982	-107,877854	-55,548921	26,255326	0,802672	-1,866112	1,499327	-151,688820	-69,556072	13,874424	0,802672	-1,866112	1,499327	-151,688820	-69,556072	13,874424
15:20:58,19	0,750052	3,949005	-0,175995	-0,233027	-0,820016	-0,398993	0,805806	-1,867013	1,501226	-5,218904	-6,459341	13,858512	0,560467	-4,542159	0,205022	-107,882927	-55,651420	26,311898	0,805806	-1,867013	1,501226	-151,779451	-69,715097	13,858512	0,805806	-1,867013	1,501226	-151,779451	-69,715097	13,858512
15:20:58,24	0,750052	3,949005	-0,175995	-0,233027	-0,820016	-0,398993	0,799798	-1,872252	1,501266	-5,037794	-6,724909	13,915085	0,556183	-4,543869	0,203830	-107,958690	-55,652273	26,322071	0,799798	-1,872252	1,501266	-152,009580	-69,509024	13,915085	0,799798	-1,872252	1,501266	-152,009580	-69,509024	13,915085
15:20:58,29	0,750052	3,949005	-0,175995	-0,233027	-0,820016	-0,398993	0,803421	-1,869397	1,500074	-5,224880	-6,601676	13,925258	0,562002	-4,544302	0,206129	-107,977168	-55,727319	26,275793	0,803421	-1,869397	1,500074	-151,972540	-69,670232	13,925258	0,803421	-1,869397	1,500074	-151,972540	-69,670232	13,925258
15:20:58,34	0,750052	3,949005	-0,175995	-0,233027	-0,820016	-0,398993	0,800887	-1,874653	1,502373	-5,025796	-6,711929	13,878980	0,559658	-4,542338	0,204605	-107,956994	-55,729813	26,319926	0,800887	-1,874653	1,502373	-152,186056	-69,581557	13,878980	0,800887	-1,874653	1,502373	-152,186056	-69,581557	13,878980
15:20:58,39	0,750052	3,949005	-0,175995	-0,233027	-0,820016	-0,398993	0,800358	-1,871641	1,500849	-5,174494	-6,720715	13,923112	0,561340	-4,541990	0,204175	-107,994998	-55,741051	26,286645	0,800358	-1,871641	1,500849	-152,098310	-69,548822	13,923112	0,800358	-1,871641	1,500849	-152,098310	-69,548822	13,923112
15:20:58,44	0,750052	3,949005	-0,175995	-0,233027	-0,820016	-0,398993	0,799215	-1,872924	1,500419	-5,136519	-6,807443	13,889831	0,557825	-4,542370	0,204955	-107,979385	-55,767329	26,284504	0,799215	-1,872924	1,500419	-152,161040	-69,545827	13,889831	0,799215	-1,872924	1,500419	-152,161040	-69,545827	13,889831
15:20:58,49	0,750052	3,949005	-0,175995	-0,233027	-0,820016	-0,398993	0,801302	-1,870070	1,501199	-5,299887	-6,672282	13,887691	0,561876	-4,542461	0,208088	-108,019733	-55,749961	26,332707	0,801302	-1,870070	1,501199	-152,100356	-69,574460	13,887691	0,801302	-1,870070	1,501199	-152,100356	-69,574460	13,887691
15:20:58,54	0,750052	3,949005	-0,175995	-0,233027	-0,820016	-0,398993	0,799355	-1,873624	1,504332	-5,120219	-6,817154	13,935893	0,562973	-4,547696	0,208460	-108,048704	-55,829579	26,295724	0,799355	-1,873624	1,504332	-152,199666	-69,566491	13,935893	0,799355	-1,873624	1,504332	-152,199666	-69,566491	13,935893
15:20:58,59	0,750052	3,949005	-0,175995	-0,233027	-0,820016	-0,398993	0,803340	-1,877191	1,504704	-5,018125	-6,595180	13,898911	0,561050	-4,543844	0,206510	-108,105097	-55,818574	26,346534	0,803340	-1,877191	1,504704	-152,377653	-69,657392	13,898911	0,803340	-1,877191	1,504704	-152,377653	-69,657392	13,898911
15:20:58,64	0,750052	3,949005	-0,175995	-0,233027	-0,820016	-0,398993	0,800965	-1,873600	1,502754	-5,223545	-6,773020	13,949721	0,560470	-4,548820	0,205337	-108,116417	-55,815726	26,317546	0,800965	-1,873600	1,502754	-152,301144	-69,648794	13,949721	0,800965	-1,873600	1,502754	-152,301144	-69,648794	13,949721
15:20:58,69	0,750052	3,949005	-0,175995	-0,233027	-0,820016	-0,398993	0,805565	-1,875585	1,501581	-5,123494	-6,545076	13,920732	0,562176	-4,548253	0,207286	-108,124809	-55,875497	26,329446	0,805565	-1,875585	1,501581	-152,356953	-69,781907	13,920732	0,805565	-1,875585	1,501581	-152,356953	-69,781907	13,920732
15:20:58,74	0,750052	3,949005	-0,175995	-0,233027	-0,820016	-0,398993	0,804221	-1,876779	1,503530	-5,117373	-6,592355	13,932633	0,563471	-4,548234	0,207300	-108,073729	-55,871098	26,314744	0,804221	-1,876779	1,503530	-152,444551	-69,723668	13,932633	0,804221	-1,876779	1,503530	-152,444551	-69,723668	13,932633
15:20:58,79	0,750052	3,949005	-0,175995	-0,233027	-0,820016	-0,398993	0,803557	-1,877891	1,503544	-5,030196	-6,584797	13,917931	0,560991	-4,545601	0,207630	-108,129582	-55,867172	26,290980	0,803557	-1,877891	1,503544	-152,444670	-69,664060	13,917931	0,803557	-1,877891	1,503544	-152,444670	-69,664060	13,917931
15:20:58,84	0,750052	3,949005	-0,175995	-0,233027	-0,820016	-0,398993	0,802517	-1,874427	1,503874	-5,234888	-6,689240	13,894166	0,566304	-4,546976	0,209607	-108,107245	-55,932968	26,302689	0,802517	-1,874427	1,503874	-152,377381	-69,686819	13,894166	0,802517	-1,874427	1,503874	-152,377381	-69,686819	13,894166
15:20:58,89	0,750052	3,949005	-0,175995	-0,233027	-0,820016	-0,398993	0,801051	-1,879715	1,505851	-5,005695	-6,713221	13,905876	0,561514	-4,546291	0,206867	-108,138174	-55,924896	26,309052	0,801051	-1,879715	1,505851	-152,563341	-69,595731	13,905876	0,801051	-1,879715	1,505851	-152,563341	-69,595731	13,905876
15:20:58,94	0,750052	3,949005	-0,175995	-0,233027	-0,820016	-0,398993	0,802853	-1,875225	1,503111	-5,247654	-6,650323	13,912239	0,563267	-4,545080	0,207672	-108,144262	-55,906847	26,353292	0,802853	-1,875225	1,503111	-152,452827	-69,674313	13,912239	0,802853	-1,875225	1,503111	-152,452827	-69,674313	13,912239
15:20:58,99	0,750052	3,949005	-0,175995	-0,233027	-0,820016	-0,398993	0,800928	-1,876137	1,503916	-5,187644	-6,764765	13,956479	0,564405	-4,551563	0,209210	-108,167610	-55,966924	26,306300	0,800928	-1,876137	1,503916	-152,464409	-69,637575	13,956479	0,800928	-1,876137	1,503916	-152,464409	-69,637575	13,956479
15:20:59,04	0,750052	3,949005	-0,175995	-0,233027	-0,820016	-0,398993	0,805973	-1,880365	1,505455	-5,031520	-6,492580	13,909486	0,562609	-4,549520	0,208804	-108,192607	-55,913699	26,313347	0,805973	-1,880365	1,505455	-152,640137	-69,761462	13,909486	0,805973	-1,880365	1,505455	-152,640137	-69,761462	13,909486
15:20:59,09	0,750052	3,949005	-0,175995	-0,233027	-0,820016	-0,398993	0,805102	-1,877788	1,505048	-5,131896	-6,586129	13,916533	0,563105	-4,544235	0,209568	-108,202224	-55,968474	26,331476	0,805102	-1,877788	1,505048	-152,538267	-69,786644	13,916533	0,805102	-1,877788	1,505048	-152,538267	-69,786644	13,916533
15:20:59,14	0,750052	3,949005	-0,175995	-0,233027	-0,820016	-0,398993	0,800277	-1,875575	1,505813	-5,299228	-6,817963	13,934663	0,565546	-4,546769	0,207641	-108,168574	-55,966022	26,313047	0,800277	-1,875575	1,505813	-152,531863	-69,639725	13,934663	0,800277	-1,875575	1,505813	-152,531863	-69,639725	13,934663
15:20:59,19	0,750052	3,949005	-0,175995	-0,233027	-0,820016	-0,398993	0,801251	-1,878956	1,503885	-5,104462	-6,739434	13,916234	0,569032	-4,546143	0,209605	-108,182749	-55,985038	26,346000	0,801251	-1,878956	1,503885	-152,602513	-69,637602	13,916234	0,801251	-1,878956	1,503885	-152,602513	-69,637602	13,916234
15:20:59,24	0,750052	3,949005	-0,175995	-0,233027	-0,820016	-0,398993	0,798966	-1,881662	1,505849	-4,987307	-6,861014	13,949187	0,564322	-4,548543	0,210350	-108,187533	-56,005983	26,300149	0,798966	-1,881662	1,505849	-152,697777	-69,579822	13,949187	0,798966	-1,881662	1,505849	-152,697777	-69,579822	13,949187
15:20:59,29	0,750052	3,949005	-0,175995	-0,233027	-0,820016	-0,398993	0,803399	-1,878783	1,506594	-5,157550	-6,624139	13,903335	0,563689	-4,551638	0,210774	-108,207331	-56,019293	26,342705	0,803399	-1,878783	1,506594	-152,642012	-69,690983	13,903335	0,803399	-1,878783	1,506594	-152,642012	-69,690983	13,903335
15:20:59,34	0,750052	3,949005	-0,175995	-0,233027	-0,820016	-0,398993	0,806396	-1,879782	1,507018	-5,127043	-6,478810	13,945892	0,565972	-4,547587	0,211139	-108,228565	-56,026825	26,343456	0,806396	-1,879782	1,507018	-152,689904	-69,780881	13,945892	0,806396	-1,879782	1,507018	-152,689904	-69,780881	13,945892
15:20:59,40	0,750052	3,949005	-0,175995	-0,233027	-0,820016	-0,398993	0,801746	-1,879734	1,507383	-5,146646	-6,735202	13,946642	0,563062	-4,545945	0,211515	-108,215340	-56,010477	26,333665	0,801746	-1,879734	1,507383	-152,705788	-69,672296	13,946642	0,801746	-1,879734	1,507383	-152,705788	-69,672296	13,946642
15:20:59,45	0,750052	3,949005	-0,175995	-0,233027	-0,820016	-0,398993	0,801779	-1,876393	1,507759	-5,299638	-6,730239	13,936852	0,565995	-4,549467	0,210372	-108,225920	-56,013767	26,344039	0,801779	-1,876393	1,507759	-152,596467	-69,669874	13,936852	0,801779	-1,876393	1,507759	-152,596467	-69,669874	13,936852
15:20:59,50	0,750052	3,949005	-0,175995	-0,233027	-0,820016	-0,398993	0,803362	-1,880694	1,506616	-5,084130	-6,655408	13,947226	0,564838	-4,546608	0,212386	-108,215495	-56,013497	26,321136	0,803362	-1,880694	1,506616	-152,718580	-69,719358	13,947226	0,803362	-1,880694	1,506616	-152,718580	-69,719358	13,947226
15:20:59,55	0,750052	3,949005	-0,175995	-0,233027	-0,820016	-0,398993	0,801466	-1,878262	1,508630	-5,205122	-6,745125	13,924322	0,386060	-4,378232	0,014630	-98,177262	-47,071611	24,901207	0,801466	-1,878262	1,508630	-152,648698	-69,660211	13,924322	0,801466	-1,878262	1,508630	-152,648698	-69,660211	13,924322
15:20:59,60	0,750014	3,898993	-0,175976	-0,233017	-0,820006	-0,398989	0,745037	-1,639248	1,310874	-4,870821	-5,457043	12,504393	0,387999	-4,355456	-0,038830	-96,783005	-47,201971	24,933480	0,745037	-1,639248	1,310874	-133,551822	-63,942411	12,504393	0,745037	-1,639248	1,310874	-133,551822	-63,942411	12,504393
15:20:59,65	0,750014	3,898993	-0,175976	-0,233017	-0,820006	-0,398989	0,724343	-1,629539	1,257415	-4,791470	-5,260483	12,536667	0,400925	-4,364325	-0,036186	-97,137352	-47,874305	24,968191	0,724343	-1,629539	1,257415	-132,710293	-62,121382	12,536667	0,724343	-1,629539	1,257415	-132,710293	-62,121382	12,536667
15:20:59,70	0,750014	3,898993	-0,175976	-0,233017	-0,820006	-0,398989	0,725561	-1,645168	1,260058	-4,738215	-5,167852	12,571378	0,402794	-4,364798	-0,037759	-97,286065	-48,072830	25,027557	0,725561	-1,645168	1,260058	-133,883882	-62,124366	12,571378	0,725561	-1,645168	1,260058	-133,883882	-62,124366	12,571378
15:20:59,75	0,750014	3,898993	-0,175976	-0,233017	-0,820006	-0,398989	0,725036	-1,647023	1,258486	-4,888017	-5,224678	12,630744	0,404252	-4,365682	-0,035082	-97,379658	-48,242768	25,016723	0,725036	-1,647023	1,258486	-134,179334	-62,139980	12,630744	0,725036	-1,647023	1,258486	-134,179334	-62,139980	12,630744
15:20:59,80	0,750014	3,898993	-0,175976	-0,233017	-0,820006	-0,398989	0,725072	-1,648727	1,261162	-4,993359	-5,218880	12,619910	0,409832	-4,366698	-0,035104	-97,491728	-48,337148	25,039904	0,725072	-1,648727	1,261162	-134,418466	-62,137025	12,619910	0,725072	-1,648727	1,261162	-134,418466	-62,137025	12,619910
15:20:59,85	0,750014	3,898993	-0,175976	-0,233017	-0,820006	-0,398989	0,723162	-1,654068	1,261140	-4,853438	-5,368055	12,643091	0,410243	-4,369810	-0,033936	-97,544956	-48,446559	25,055225	0,723162	-1,654068	1,261140	-134,697753	-62,136280	12,643091	0,723162	-1,654068	1,261140	-134,697753	-62,136280	12,643091
15:20:59,90	0,750014	3,898993	-0,175976	-0,233017	-0,820006	-0,398989	0,725652	-1,655980	1,262308	-4,875362	-5,229973	12,658412	0,409530	-4,367115	-0,033190	-97,583377	-48,486195	25,054173	0,725652	-1,655980	1,262308	-134,869797	-62,193652	12,658412	0,725652	-1,655980	1,262308	-134,869797	-62,193652	12,658412
15:20:59,95	0,750014	3,898993	-0,175976	-0,233017	-0,820006	-0,398989	0,723674	-1,654015	1,263055	-5,031084	-5,346260	12,657360	0,410007	-4,373117	-0,031239	-97,638768	-48,530572	25,061017	0,723674	-1,654015	1,263055	-134,871259	-62,154704	12,657360	0,723674	-1,654015	1,263055	-134,871259	-62,154704	12,657360
15:21:00,00	0,750014	3,898993	-0,175976	-0,233017	-0,820006	-0,398989	0,728633	-1,657429	1,265005	-4,919675	-5,114186	12,664203	0,408981	-4,370408	-0,035095	-97,552911	-48,528815	25,067606	0,728633	-1,657429	1,265005	-135,027861	-62,311893	12,664203	0,728633	-1,657429	1,265005	-135,027861	-62,311893	12,664203
15:21:00,05	0,750014	3,898993	-0,175976	-0,233017	-0,820006	-0,398989	0,726801	-1,655186	1,261149	-4,991857	-5,136010	12,670793	0,246087	-4,211987	-0,238802	-88,324377	-40,447866	23,761707	0,726801	-1,655186	1,261149	-134,923972	-62,189851	12,670793	0,726801	-1,655186	1,261149	-134,923972	-62,189851	12,670793
15:21:00,10	0,750012	3,848886	-0,175983	-0,233036	-0,820002	-0,399015	0,671051	-1,434905	1,057443	-4,833893	-4,083319	11,364893	0,252025	-4,200477	-0,285733	-87,235255	-40,776780	23,800339	0,671051	-1,434905	1,057443	-117,473958	-56,760822	11,364893	0,671051	-1,434905	1,057443	-117,473958	-56,760822	11,364893
15:21:00,15	0,750012	3,848886	-0,175983	-0,233036	-0,820002	-0,399015	0,658114	-1,434293	1,010511	-4,606044	-3,648375	11,403525	0,261392	-4,204328	-0,286611	-87,595411	-41,404436	23,843658	0,658114	-1,434293	1,010511	-117,198006	-55,310329	11,403525	0,658114	-1,434293	1,010511	-117,198006	-55,310329	11,403525
15:21:00,20	0,750012	3,848886	-0,175983	-0,233036	-0,820002	-0,399015	0,656766	-1,444330	1,009633	-4,807714	-3,716556	11,446845	0,265711	-4,210661	-0,281169	-87,719212	-41,642257	23,872570	0,656766	-1,444330	1,009633	-118,187656	-55,272679	11,446845	0,656766	-1,444330	1,009633	-118,187656	-55,272679	11,446845
15:21:00,25	0,750012	3,848886	-0,175983	-0,233036	-0,820002	-0,399015	0,660090	-1,451237	1,015075	-4,716408	-3,531989	11,475757	0,272953	-4,211276	-0,283907	-87,863635	-41,757575	23,921638	0,660090	-1,451237	1,015075	-118,638551	-55,349081	11,475757	0,660090	-1,451237	1,015075	-118,638551	-55,349081	11,475757
15:21:00,30	0,750012	3,848886	-0,175983	-0,233036	-0,820002	-0,399015	0,657002	-1,457817	1,012338	-4,546366	-3,759975	11,524824	0,274569	-4,211047	-0,281189	-87,872696	-41,947057	23,919166	0,657002	-1,457817	1,012338	-118,984982	-55,334666	11,524824	0,657002	-1,457817	1,012338	-118,984982	-55,334666	11,524824
15:21:00,35	0,750012	3,848886	-0,175983	-0,233036	-0,820002	-0,399015	0,655996	-1,459101	1,015055	-4,648196	-3,725422	11,522353	0,273281	-4,211292	-0,278106	-87,924512	-41,964359	23,917009	0,655996	-1,459101	1,015055	-119,187648	-55,221098	11,522353	0,655996	-1,459101	1,015055	-119,187648	-55,221098	11,522353
15:21:00,40	0,750012	3,848886	-0,175983	-0,233036	-0,820002	-0,399015	0,656851	-1,458109	1,018138	-4,740708	-3,717157	11,520196	0,274235	-4,216031	-0,285096	-88,002934	-42,027864	23,943722	0,656851	-1,458109	1,018138	-119,202235	-55,279993	11,520196	0,656851	-1,458109	1,018138	-119,202235	-55,279993	11,520196
15:21:00,45	0,750012	3,848886	-0,175983	-0,233036	-0,820002	-0,399015	0,660479	-1,461304	1,011148	-4,668740	-3,564672	11,546909	0,277676	-4,211533	-0,280907	-88,044340	-42,047193	23,874409	0,660479	-1,461304	1,011148	-119,381128	-55,412295	11,546909	0,660479	-1,461304	1,011148	-119,381128	-55,412295	11,546909
15:21:00,50	0,750012	3,848886	-0,175983	-0,233036	-0,820002	-0,399015	0,654863	-1,462035	1,015337	-4,668171	-3,882928	11,477596	0,278133	-4,213073	-0,279319	-88,079363	-42,124193	23,929329	0,654863	-1,462035	1,015337	-119,437942	-55,289649	11,477596	0,654863	-1,462035	1,015337	-119,437942	-55,289649	11,477596
15:21:00,55	0,750012	3,848886	-0,175983	-0,233036	-0,820002	-0,399015	0,655968	-1,463201	1,016925	-4,691732	-3,817271	11,532516	0,276335	-4,212111	-0,280883	-88,086300	-42,129333	23,930019	0,655968	-1,463201	1,016925	-119,553037	-55,310777	11,532516	0,655968	-1,463201	1,016925	-119,553037	-55,310777	11,532516
15:21:00,60	0,750012	3,848886	-0,175983	-0,233036	-0,820002	-0,399015	0,656034	-1,461163	1,015361	-4,805638	-3,817282	11,533206	0,276764	-4,215338	-0,281277	-88,151855	-42,173914	23,943635	0,656034	-1,461163	1,015361	-119,506945	-55,315961	11,533206	0,656034	-1,461163	1,015361	-119,506945	-55,315961	11,533206
15:21:00,65	0,750012	3,848886	-0,175983	-0,233036	-0,820002	-0,399015	0,658614	-1,463147	1,014967	-4,773839	-3,717591	11,546822	0,277920	-4,215852	-0,278553	-88,148057	-42,234236	23,940130	0,658614	-1,463147	1,014967	-119,630915	-55,418819	11,546822	0,658614	-1,463147	1,014967	-119,630915	-55,418819	11,546822
15:21:00,70	0,750012	3,848886	-0,175983	-0,233036	-0,820002	-0,399015	0,658482	-1,464406	1,017692	-4,758753	-3,691033	11,543317	0,278469	-4,212298	-0,278164	-88,148801	-42,253251	23,959295	0,658482	-1,464406	1,017692	-119,714599	-55,381856	11,543317	0,658482	-1,464406	1,017692	-119,714599	-55,381856	11,543317
15:21:00,75	0,750012	3,848886	-0,175983	-0,233036	-0,820002	-0,399015	0,655129	-1,463105	1,018080	-4,843254	-3,856525	11,562482	0,279035	-4,217279	-0,280493	-88,165878	-42,265420	23,945321	0,655129	-1,463105	1,018080	-119,696958	-55,284138	11,562482	0,655129	-1,463105	1,018080	-119,696958	-55,284138	11,562482
15:21:00,80	0,750012	3,848886	-0,175983	-0,233036	-0,820002	-0,399015	0,659160	-1,466085	1,015752	-4,707342	-3,655610	11,548507	0,277721	-4,217265	-0,277020	-88,239414	-42,250261	23,958760	0,659160	-1,466085	1,015752	-119,795020	-55,399669	11,548507	0,659160	-1,466085	1,015752	-119,795020	-55,399669	11,548507
15:21:00,85	0,750012	3,848886	-0,175983	-0,233036	-0,820002	-0,399015	0,659804	-1,464940	1,019224	-4,790508	-3,693381	11,561946	0,280672	-4,216650	-0,277771	-88,208046	-42,318650	23,971840	0,659804	-1,464940	1,019224	-119,788324	-55,488002	11,561946	0,659804	-1,464940	1,019224	-119,788324	-55,488002	11,561946
15:21:00,90	0,750012	3,848886	-0,175983	-0,233036	-0,820002	-0,399015	0,657796	-1,467189	1,018473	-4,717138	-3,736436	11,575027	0,278255	-4,214803	-0,280531	-88,222128	-42,340733	23,943743	0,657796	-1,467189	1,018473	-119,891447	-55,373429	11,575027	0,657796	-1,467189	1,018473	-119,891447	-55,373429	11,575027
15:21:00,95	0,750012	3,848886	-0,175983	-0,233036	-0,820002	-0,399015	0,657405	-1,464171	1,015713	-4,900196	-3,757904	11,546929	0,283605	-4,217386	-0,280085	-88,211730	-42,312392	23,988420	0,657405	-1,464171	1,015713	-119,837658	-55,364232	11,546929	0,657405	-1,464171	1,015713	-119,837658	-55,364232	11,546929
15:21:01,00	0,750012	3,848886	-0,175983	-0,233036	-0,820002	-0,399015	0,656968	-1,470097	1,016159	-4,562349	-3,785842	11,591606	0,278154	-4,213436	-0,279349	-88,261357	-42,340674	23,996910	0,656968	-1,470097	1,016159	-119,964929	-55,357791	11,591606	0,656968	-1,470097	1,016159	-119,964929	-55,357791	11,591606
15:21:01,05	0,750012	3,848886	-0,175983	-0,233036	-0,820002	-0,399015	0,656272	-1,463401	1,016895	-4,959833	-3,850845	11,600097	0,278125	-4,217650	-0,276259	-88,291572	-42,353365	23,965233	0,656272	-1,463401	1,016895	-119,836799	-55,368197	11,600097	0,656272	-1,463401	1,016895	-119,836799	-55,368197	11,600097
15:21:01,10	0,750012	3,848886	-0,175983	-0,233036	-0,820002	-0,399015	0,659936	-1,465483	1,019985	-4,877684	-3,680127	11,568419	0,281652	-4,217229	-0,277210	-88,278339	-42,387084	23,979803	0,659936	-1,465483	1,019985	-119,918061	-55,485122	11,568419	0,659936	-1,465483	1,019985	-119,918061	-55,485122	11,568419
15:21:01,15	0,750012	3,848886	-0,175983	-0,233036	-0,820002	-0,399015	0,657808	-1,468327	1,019034	-4,752377	-3,762497	11,582990	0,280840	-4,217759	-0,279159	-88,301963	-42,412161	23,986265	0,657808	-1,468327	1,019034	-120,016015	-55,400393	11,582990	0,657808	-1,468327	1,019034	-120,016015	-55,400393	11,582990
15:21:01,20	0,750012	3,848886	-0,175983	-0,233036	-0,820002	-0,399015	0,658674	-1,467888	1,017086	-4,808696	-3,725389	11,589452	0,281651	-4,216469	-0,277021	-88,274798	-42,395239	23,974658	0,658674	-1,467888	1,017086	-120,037930	-55,431259	11,589452	0,658674	-1,467888	1,017086	-120,037930	-55,431259	11,589452
15:21:01,25	0,750012	3,848886	-0,175983	-0,233036	-0,820002	-0,399015	0,657150	-1,467946	1,019223	-4,777456	-3,789548	11,577845	0,280429	-4,218462	-0,277415	-88,300885	-42,393086	23,974728	0,657150	-1,467946	1,019223	-120,011223	-55,375821	11,577845	0,657150	-1,467946	1,019223	-120,011223	-55,375821	11,577845
15:21:01,30	0,750012	3,848886	-0,175983	-0,233036	-0,820002	-0,399015	0,659488	-1,467884	1,018829	-4,791876	-3,691665	11,577914	0,283378	-4,218102	-0,279353	-88,287985	-42,412865	23,970859	0,659488	-1,467884	1,018829	-120,020750	-55,461435	11,577914	0,659488	-1,467884	1,018829	-120,020750	-55,461435	11,577914
15:21:01,35	0,750012	3,848886	-0,175983	-0,233036	-0,820002	-0,399015	0,657701	-1,470258	1,016891	-4,679112	-3,763509	11,574045	0,282152	-4,218819	-0,276639	-88,319491	-42,404198	23,979181	0,657701	-1,470258	1,016891	-120,094338	-55,393027	11,574045	0,657701	-1,470258	1,016891	-120,094338	-55,393027	11,574045
15:21:01,40	0,750012	3,848886	-0,175983	-0,233036	-0,820002	-0,399015	0,658935	-1,469554	1,019605	-4,723931	-3,730966	11,582367	0,285018	-4,217687	-0,275863	-88,325233	-42,488792	23,981566	0,658935	-1,469554	1,019605	-120,083947	-55,457344	11,582367	0,658935	-1,469554	1,019605	-120,083947	-55,457344	11,582367
15:21:01,45	0,750012	3,848886	-0,175983	-0,233036	-0,820002	-0,399015	0,656522	-1,471470	1,020381	-4,700435	-3,819108	11,584753	0,282020	-4,220916	-0,277786	-88,368766	-42,433207	24,022728	0,656522	-1,471470	1,020381	-120,210851	-55,356080	11,584753	0,656522	-1,471470	1,020381	-120,210851	-55,356080	11,584753
15:21:01,50	0,750012	3,848886	-0,175983	-0,233036	-0,820002	-0,399015	0,660817	-1,470489	1,018458	-4,725089	-3,661275	11,625915	0,283159	-4,219859	-0,276666	-88,380565	-42,467784	23,972962	0,660817	-1,470489	1,018458	-120,158475	-55,535384	11,625915	0,660817	-1,470489	1,018458	-120,158475	-55,535384	11,625915
15:21:01,55	0,750012	3,848886	-0,175983	-0,233036	-0,820002	-0,399015	0,659332	-1,470947	1,019579	-4,737138	-3,731399	11,576149	0,281322	-4,218992	-0,277436	-88,399245	-42,485818	24,001928	0,659332	-1,470947	1,019579	-120,206446	-55,488973	11,576149	0,659332	-1,470947	1,019579	-120,206446	-55,488973	11,576149
15:21:01,61	0,750012	3,848886	-0,175983	-0,233036	-0,820002	-0,399015	0,659499	-1,468923	1,018808	-4,867344	-3,729858	11,605114	0,283148	-4,219896	-0,276619	-88,375195	-42,477418	24,030705	0,659499	-1,468923	1,018808	-120,177769	-55,500568	11,605114	0,659499	-1,468923	1,018808	-120,177769	-55,500568	11,605114
15:21:01,66	0,750012	3,848886	-0,175983	-0,233036	-0,820002	-0,399015	0,659370	-1,470956	1,019625	-4,742296	-3,719976	11,633891	0,282568	-4,219733	-0,275516	-88,379738	-42,484611	23,952251	0,659370	-1,470956	1,019625	-120,212360	-55,480503	11,633891	0,659370	-1,470956	1,019625	-120,212360	-55,480503	11,633891
15:21:01,71	0,750012	3,848886	-0,175983	-0,233036	-0,820002	-0,399015	0,659518	-1,470372	1,020728	-4,781166	-3,712584	11,555438	0,282081	-4,217410	-0,273956	-88,335099	-42,469114	23,946755	0,659518	-1,470372	1,020728	-120,205384	-55,484779	11,555438	0,659518	-1,470372	1,020728	-120,205384	-55,484779	11,555438
15:21:01,76	0,750012	3,848886	-0,175983	-0,233036	-0,820002	-0,399015	0,657750	-1,468789	1,022289	-4,827773	-3,773635	11,549942	0,106218	-4,066718	-0,488792	-79,344925	-33,894980	22,700037	0,657750	-1,468789	1,022289	-120,127678	-55,407005	11,549942	0,657750	-1,468789	1,022289	-120,127678	-55,407005	11,549942
15:21:01,81	0,750004	3,798981	-0,175984	-0,233016	-0,820009	-0,398983	0,615179	-1,241141	0,807452	-4,744953	-2,488698	10,303224	0,113060	-4,060567	-0,528733	-78,652965	-34,143833	22,683493	0,615179	-1,241141	0,807452	-102,174512	-50,780216	10,303224	0,615179	-1,241141	0,807452	-102,174512	-50,780216	10,303224
15:21:01,86	0,750004	3,798981	-0,175984	-0,233016	-0,820009	-0,398983	0,606431	-1,243991	0,767511	-4,466299	-2,219903	10,286680	0,121397	-4,065494	-0,531924	-78,984845	-34,649459	22,731501	0,606431	-1,243991	0,767511	-102,119563	-49,824718	10,286680	0,606431	-1,243991	0,767511	-102,119563	-49,824718	10,286680
15:21:01,91	0,750004	3,798981	-0,175984	-0,233016	-0,820009	-0,398983	0,606529	-1,253674	0,764320	-4,566588	-2,249384	10,334687	0,127451	-4,070444	-0,532691	-79,108513	-34,879203	22,779488	0,606529	-1,253674	0,764320	-102,979997	-49,861931	10,334687	0,606529	-1,253674	0,764320	-102,979997	-49,861931	10,334687
15:21:01,96	0,750004	3,798981	-0,175984	-0,233016	-0,820009	-0,398983	0,607789	-1,261393	0,763553	-4,426024	-2,176121	10,382674	0,127171	-4,069190	-0,533539	-79,198417	-34,992819	22,748355	0,607789	-1,261393	0,763553	-103,445336	-49,887534	10,382674	0,607789	-1,261393	0,763553	-103,445336	-49,887534	10,382674
15:21:02,01	0,750004	3,798981	-0,175984	-0,233016	-0,820009	-0,398983	0,606843	-1,260523	0,762705	-4,614609	-2,246366	10,351542	0,131580	-4,072108	-0,532366	-79,290387	-35,149866	22,787491	0,606843	-1,260523	0,762705	-103,565629	-49,883515	10,351542	0,606843	-1,260523	0,762705	-103,565629	-49,883515	10,351542
15:21:02,06	0,750004	3,798981	-0,175984	-0,233016	-0,820009	-0,398983	0,607166	-1,265800	0,763878	-4,522171	-2,230684	10,390678	0,127931	-4,074628	-0,528113	-79,346643	-35,185631	22,783331	0,607166	-1,265800	0,763878	-103,887473	-49,893205	10,390678	0,607166	-1,265800	0,763878	-103,887473	-49,893205	10,390678
15:21:02,11	0,750004	3,798981	-0,175984	-0,233016	-0,820009	-0,398983	0,611172	-1,263900	0,768131	-4,680091	-2,053178	10,386518	0,135475	-4,073729	-0,528908	-79,376472	-35,246002	22,769090	0,611172	-1,263900	0,768131	-103,896216	-50,030216	10,386518	0,611172	-1,263900	0,768131	-103,896216	-50,030216	10,386518
15:21:02,16	0,750004	3,798981	-0,175984	-0,233016	-0,820009	-0,398983	0,606622	-1,269984	0,767336	-4,430922	-2,285474	10,372277	0,133001	-4,072776	-0,528890	-79,405930	-35,293768	22,820862	0,606622	-1,269984	0,767336	-104,124637	-49,905264	10,372277	0,606622	-1,269984	0,767336	-104,124637	-49,905264	10,372277
15:21:02,21	0,750004	3,798981	-0,175984	-0,233016	-0,820009	-0,398983	0,607033	-1,267364	0,767354	-4,623221	-2,265692	10,424049	0,130064	-4,071113	-0,533563	-79,387081	-35,300258	22,813352	0,607033	-1,267364	0,767354	-104,111321	-49,917803	10,424049	0,607033	-1,267364	0,767354	-104,111321	-49,917803	10,424049
15:21:02,26	0,750004	3,798981	-0,175984	-0,233016	-0,820009	-0,398983	0,607062	-1,263990	0,762681	-4,794893	-2,244636	10,416539	-0,025777	-3,945744	-0,746226	-71,504838	-27,498639	21,586785	0,607062	-1,263990	0,762681	-104,018093	-49,898992	10,416539	0,607062	-1,263990	0,762681	-104,018093	-49,898992	10,416539
15:21:02,31	0,749996	3,748953	-0,175967	-0,233016	-0,820015	-0,398994	0,576410	-1,066343	0,550018	-4,374994	-0,913124	9,189971	-0,023933	-3,941046	-0,801862	-70,719661	-27,727180	21,577193	0,576410	-1,066343	0,550018	-88,082941	-46,161307	9,189971	0,576410	-1,066343	0,550018	-88,082941	-46,161307	9,189971
15:21:02,36	0,749996	3,748953	-0,175967	-0,233016	-0,820015	-0,398994	0,571419	-1,065591	0,494382	-4,219456	-0,378398	9,180379	-0,015130	-3,946972	-0,796876	-71,100810	-28,293457	21,667172	0,571419	-1,065591	0,494382	-87,868334	-45,234794	9,180379	0,571419	-1,065591	0,494382	-87,868334	-45,234794	9,180379
15:21:02,41	0,749996	3,748953	-0,175967	-0,233016	-0,820015	-0,398994	0,572150	-1,076178	0,499368	-4,349931	-0,387358	9,270359	-0,010184	-3,947662	-0,796909	-71,205131	-28,472812	21,672962	0,572150	-1,076178	0,499368	-88,829867	-45,301099	9,270359	0,572150	-1,076178	0,499368	-88,829867	-45,301099	9,270359
15:21:02,46	0,749996	3,748953	-0,175967	-0,233016	-0,820015	-0,398994	0,570274	-1,080806	0,499335	-4,316753	-0,485548	9,276149	-0,008778	-3,949701	-0,795731	-71,315712	-28,636103	21,740769	0,570274	-1,080806	0,499335	-89,159999	-45,252067	9,276149	0,570274	-1,080806	0,499335	-89,159999	-45,252067	9,276149
15:21:02,51	0,749996	3,748953	-0,175967	-0,233016	-0,820015	-0,398994	0,571337	-1,083043	0,500513	-4,397095	-0,444383	9,343955	-0,001883	-3,949607	-0,795737	-71,354518	-28,755353	21,743402	0,571337	-1,083043	0,500513	-89,416004	-45,294362	9,343955	0,571337	-1,083043	0,500513	-89,416004	-45,294362	9,343955
15:21:02,56	0,749996	3,748953	-0,175967	-0,233016	-0,820015	-0,398994	0,570070	-1,086715	0,502052	-4,397807	-0,500663	9,363224	-0,004964	-3,950440	-0,794192	-71,403218	-28,806871	21,760037	0,570070	-1,086715	0,502052	-89,704948	-45,251186	9,363224	0,570070	-1,086715	0,502052	-89,704948	-45,251186	9,363224
15:21:02,61	0,749996	3,748953	-0,175967	-0,233016	-0,820015	-0,398994	0,570070	-1,086715	0,502052	-4,397807	-0,500663	9,363224	-0,005045	-3,951810	-0,795800	-71,443313	-28,819878	21,707497	0,570070	-1,086715	0,502052	-89,704948	-45,251186	9,363224	0,570070	-1,086715	0,502052	-89,704948	-45,251186	9,363224
15:21:02,66	0,749996	3,748953	-0,175967	-0,233016	-0,820015	-0,398994	0,571297	-1,087330	0,500445	-4,397134	-0,465088	9,310683	-0,005828	-3,955810	-0,798118	-71,512405	-28,885088	21,745561	0,571297	-1,087330	0,500445	-89,752560	-45,311916	9,310683	0,571297	-1,087330	0,500445	-89,752560	-45,311916	9,310683
15:21:02,71	0,749996	3,748953	-0,175967	-0,233016	-0,820015	-0,398994	0,575152	-1,088652	0,498126	-4,419425	-0,291857	9,348748	-2,146532E-5	-3,952047	-0,795778	-71,523440	-28,940793	21,773099	0,575152	-1,088652	0,498126	-89,878604	-45,441305	9,348748	0,575152	-1,088652	0,498126	-89,878604	-45,441305	9,348748
15:21:02,76	0,749996	3,748953	-0,175967	-0,233016	-0,820015	-0,398994	0,568991	-1,091799	0,500466	-4,309519	-0,593962	9,376286	-0,002940	-3,954680	-0,794986	-71,512517	-28,959846	21,775844	0,568991	-1,091799	0,500466	-90,015770	-45,259727	9,376286	0,568991	-1,091799	0,500466	-90,015770	-45,259727	9,376286
15:21:02,81	0,749996	3,748953	-0,175967	-0,233016	-0,820015	-0,398994	0,572731	-1,090588	0,501258	-4,383544	-0,380495	9,379031	-0,002540	-3,951591	-0,794658	-71,594760	-28,959396	21,762497	0,572731	-1,090588	0,501258	-89,994710	-45,339852	9,379031	0,572731	-1,090588	0,501258	-89,994710	-45,339852	9,379031
15:21:02,86	0,749996	3,748953	-0,175967	-0,233016	-0,820015	-0,398994	0,569855	-1,089391	0,501586	-4,486547	-0,601485	9,365683	-0,003466	-3,951981	-0,791716	-71,563154	-28,988932	21,778598	0,569855	-1,089391	0,501586	-90,003708	-45,335093	9,365683	0,569855	-1,089391	0,501586	-90,003708	-45,335093	9,365683
15:21:02,91	0,749996	3,748953	-0,175967	-0,233016	-0,820015	-0,398994	0,570656	-1,088783	0,504528	-4,527894	-0,517689	9,381785	0,001515	-3,952034	-0,793888	-71,590429	-29,078420	21,739426	0,570656	-1,088783	0,504528	-89,997395	-45,314183	9,381785	0,570656	-1,088783	0,504528	-89,997395	-45,314183	9,381785
15:21:02,96	0,749996	3,748953	-0,175967	-0,233016	-0,820015	-0,398994	0,568211	-1,093124	0,502356	-4,393339	-0,623717	9,342612	-0,000338	-3,956148	-0,793485	-71,649087	-29,047469	21,773760	0,568211	-1,093124	0,502356	-90,203547	-45,228261	9,342612	0,568211	-1,093124	0,502356	-90,203547	-45,228261	9,342612
15:21:03,01	0,749996	3,748953	-0,175967	-0,233016	-0,820015	-0,398994	0,572700	-1,093575	0,502759	-4,372373	-0,456541	9,376947	-0,000926	-3,954328	-0,792335	-71,628959	-29,103320	21,751852	0,572700	-1,093575	0,502759	-90,218041	-45,413506	9,376947	0,572700	-1,093575	0,502759	-90,218041	-45,413506	9,376947
15:21:03,06	0,749996	3,748953	-0,175967	-0,233016	-0,820015	-0,398994	0,571419	-1,092157	0,503909	-4,484457	-0,477829	9,355039	0,003668	-3,954837	-0,793082	-71,671247	-29,121095	21,806187	0,571419	-1,092157	0,503909	-90,218746	-45,334186	9,355039	0,571419	-1,092157	0,503909	-90,218746	-45,334186	9,355039
15:21:03,11	0,749996	3,748953	-0,175967	-0,233016	-0,820015	-0,398994	0,569562	-1,096390	0,503162	-4,300869	-0,602122	9,409374	0,000133	-3,954379	-0,791180	-71,680146	-29,118254	21,765908	0,569562	-1,096390	0,503162	-90,367464	-45,312713	9,409374	0,569562	-1,096390	0,503162	-90,367464	-45,312713	9,409374
15:21:03,16	0,749996	3,748953	-0,175967	-0,233016	-0,820015	-0,398994	0,570933	-1,093099	0,505064	-4,473998	-0,539960	9,369095	0,004583	-3,955211	-0,792069	-71,657547	-29,142381	21,763666	0,570933	-1,093099	0,505064	-90,282237	-45,358172	9,369095	0,570933	-1,093099	0,505064	-90,282237	-45,358172	9,369095
15:21:03,21	0,749996	3,748953	-0,175967	-0,233016	-0,820015	-0,398994	0,569428	-1,097368	0,504176	-4,261559	-0,586554	9,366853	-0,000580	-3,955389	-0,793531	-71,730110	-29,135054	21,767041	0,569428	-1,097368	0,504176	-90,404985	-45,286669	9,366853	0,569428	-1,097368	0,504176	-90,404985	-45,286669	9,366853
15:21:03,26	0,749996	3,748953	-0,175967	-0,233016	-0,820015	-0,398994	0,572164	-1,092987	0,502713	-4,519357	-0,510779	9,370227	0,000637	-3,955103	-0,790783	-71,700166	-29,175940	21,783385	0,572164	-1,092987	0,502713	-90,318799	-45,425683	9,370227	0,572164	-1,092987	0,502713	-90,318799	-45,425683	9,370227
15:21:03,31	0,749996	3,748953	-0,175967	-0,233016	-0,820015	-0,398994	0,571308	-1,093897	0,505461	-4,492441	-0,508942	9,386571	0,003012	-3,952492	-0,790377	-71,676945	-29,193108	21,802527	0,571308	-1,093897	0,505461	-90,363367	-45,356609	9,386571	0,571308	-1,093897	0,505461	-90,363367	-45,356609	9,386571
15:21:03,36	0,749996	3,748953	-0,175967	-0,233016	-0,820015	-0,398994	0,567859	-1,094648	0,505867	-4,456634	-0,659589	9,405714	-0,000767	-3,957754	-0,791786	-71,741872	-29,185306	21,755628	0,567859	-1,094648	0,505867	-90,386532	-45,236520	9,405714	0,567859	-1,094648	0,505867	-90,386532	-45,236520	9,405714
15:21:03,41	0,749996	3,748953	-0,175967	-0,233016	-0,820015	-0,398994	0,574305	-1,094007	0,504458	-4,515697	-0,384514	9,358814	-0,000613	-3,953694	-0,791962	-71,727839	-29,170738	21,794236	0,574305	-1,094007	0,504458	-90,395241	-45,467476	9,358814	0,574305	-1,094007	0,504458	-90,395241	-45,467476	9,358814
15:21:03,46	0,749996	3,748953	-0,175967	-0,233016	-0,820015	-0,398994	0,570713	-1,092111	0,504282	-4,594646	-0,566460	9,397423	0,002329	-3,955402	-0,793518	-71,724262	-29,196898	21,775183	0,570713	-1,092111	0,504282	-90,325369	-45,367403	9,397423	0,570713	-1,092111	0,504282	-90,325369	-45,367403	9,397423
15:21:03,51	0,749996	3,748953	-0,175967	-0,233016	-0,820015	-0,398994	0,570721	-1,095512	0,502726	-4,438644	-0,549871	9,378369	-6,693355E-5	-3,956689	-0,792276	-71,743961	-29,217059	21,755210	0,570721	-1,095512	0,502726	-90,436370	-45,351434	9,378369	0,570721	-1,095512	0,502726	-90,436370	-45,351434	9,378369
15:21:03,56	0,749996	3,748953	-0,175967	-0,233016	-0,820015	-0,398994	0,573033	-1,094081	0,503968	-4,540403	-0,436606	9,358396	0,003932	-3,957244	-0,790392	-71,794907	-29,227223	21,826336	0,573033	-1,094081	0,503968	-90,425739	-45,419692	9,358396	0,573033	-1,094081	0,503968	-90,425739	-45,419692	9,358396
15:21:03,61	0,749996	3,748953	-0,175967	-0,233016	-0,820015	-0,398994	0,571514	-1,097822	0,505852	-4,380138	-0,554620	9,429522	0,001312	-3,959228	-0,793209	-71,776924	-29,243712	21,809632	0,571514	-1,097822	0,505852	-90,559155	-45,418483	9,429522	0,571514	-1,097822	0,505852	-90,559155	-45,418483	9,429522
15:21:03,66	0,749996	3,748953	-0,175967	-0,233016	-0,820015	-0,398994	0,574543	-1,096544	0,503035	-4,451867	-0,373310	9,412818	0,005121	-3,956071	-0,792367	-71,778021	-29,258657	21,778285	0,574543	-1,096544	0,503035	-90,530584	-45,474925	9,412818	0,574543	-1,096544	0,503035	-90,530584	-45,474925	9,412818
15:21:03,71	0,749996	3,748953	-0,175967	-0,233016	-0,820015	-0,398994	0,569905	-1,098265	0,503877	-4,375885	-0,607983	9,381472	0,003353	-3,957879	-0,789628	-71,786138	-29,257002	21,800407	0,569905	-1,098265	0,503877	-90,589673	-45,345487	9,381472	0,569905	-1,098265	0,503877	-90,589673	-45,345487	9,381472
15:21:03,76	0,749996	3,748953	-0,175967	-0,233016	-0,820015	-0,398994	0,572354	-1,097638	0,506616	-4,411115	-0,488474	9,403593	0,004475	-3,959855	-0,789643	-71,817791	-29,262185	21,785941	0,572354	-1,097638	0,506616	-90,575682	-45,418251	9,403593	0,572354	-1,097638	0,506616	-90,575682	-45,418251	9,403593
15:21:03,81	0,749996	3,748953	-0,175967	-0,233016	-0,820015	-0,398994	0,573504	-1,099597	0,506601	-4,329558	-0,453480	9,389127	0,002170	-3,958679	-0,791194	-71,783986	-29,274451	21,781075	0,573504	-1,099597	0,506601	-90,647913	-45,473555	9,389127	0,573504	-1,099597	0,506601	-90,647913	-45,473555	9,389127
15:21:03,86	0,749996	3,748953	-0,175967	-0,233016	-0,820015	-0,398994	0,573638	-1,097013	0,505050	-4,457661	-0,411103	9,384262	0,005082	-3,956635	-0,791991	-71,803314	-29,245639	21,773798	0,573638	-1,097013	0,505050	-90,573149	-45,441697	9,384262	0,573638	-1,097013	0,505050	-90,573149	-45,441697	9,384262
15:21:03,91	0,749996	3,748953	-0,175967	-0,233016	-0,820015	-0,398994	0,570412	-1,098514	0,504253	-4,364319	-0,609993	9,376984	0,003912	-3,953710	-0,790422	-71,778335	-29,285857	21,795756	0,570412	-1,098514	0,504253	-90,597638	-45,387355	9,376984	0,570412	-1,098514	0,504253	-90,597638	-45,387355	9,376984
15:21:03,96	0,749996	3,748953	-0,175967	-0,233016	-0,820015	-0,398994	0,568464	-1,096037	0,505822	-4,515450	-0,669553	9,398942	0,003299	-3,960993	-0,790429	-71,828790	-29,234166	21,777367	0,568464	-1,096037	0,505822	-90,554345	-45,293989	9,398942	0,568464	-1,096037	0,505822	-90,554345	-45,293989	9,398942
15:21:04,02	0,749996	3,748953	-0,175967	-0,233016	-0,820015	-0,398994	0,575078	-1,099148	0,505815	-4,334118	-0,395199	9,380554	0,003175	-3,955447	-0,790427	-71,842902	-29,302509	21,819730	0,575078	-1,099148	0,505815	-90,617259	-45,538784	9,380554	0,575078	-1,099148	0,505815	-90,617259	-45,538784	9,380554
15:21:04,07	0,749996	3,748953	-0,175967	-0,233016	-0,820015	-0,398994	0,573549	-1,096193	0,505836	-4,502688	-0,457778	9,423495	0,003252	-3,955430	-0,787732	-71,825666	-29,279816	21,775049	0,573549	-1,096193	0,505836	-90,553865	-45,481413	9,423495	0,573549	-1,096193	0,505836	-90,553865	-45,481413	9,423495
15:21:04,12	0,749996	3,748953	-0,175967	-0,233016	-0,820015	-0,398994	0,570284	-1,096326	0,508512	-4,518867	-0,618955	9,378236	-0,001305	-3,955344	-0,786561	-71,774271	-29,229513	21,760109	0,570284	-1,096326	0,508512	-90,580432	-45,386213	9,378236	0,570284	-1,096326	0,508512	-90,580432	-45,386213	9,378236
15:21:04,17	0,749996	3,748953	-0,175967	-0,233016	-0,820015	-0,398994	0,572487	-1,092336	0,509683	-4,657046	-0,484999	9,363296	-0,142596	-3,802853	-0,987780	-62,562192	-22,153163	20,588273	0,572487	-1,092336	0,509683	-90,405456	-45,425255	9,363296	0,572487	-1,092336	0,509683	-90,405456	-45,425255	9,363296
15:21:04,22	0,750042	3,698908	-0,175975	-0,233025	-0,819992	-0,398977	0,511072	-0,893729	0,308464	-4,250308	0,761117	8,191460	-0,141732	-3,798807	-1,025233	-62,029214	-22,274582	20,616981	0,511072	-0,893729	0,308464	-74,408018	-39,358034	8,191460	0,511072	-0,893729	0,308464	-74,408018	-39,358034	8,191460
15:21:04,27	0,750042	3,698908	-0,175975	-0,233025	-0,819992	-0,398977	0,507136	-0,892455	0,271011	-4,155228	1,078750	8,220168	-0,129079	-3,802300	-1,026824	-62,286969	-22,727395	20,680439	0,507136	-0,892455	0,271011	-74,212915	-38,731460	8,220168	0,507136	-0,892455	0,271011	-74,212915	-38,731460	8,220168
15:21:04,32	0,750042	3,698908	-0,175975	-0,233025	-0,819992	-0,398977	0,503835	-0,905159	0,269420	-4,015615	0,910252	8,283626	-0,131320	-3,806416	-1,022234	-62,451396	-22,952581	20,661434	0,503835	-0,905159	0,269420	-75,070611	-38,640783	8,283626	0,503835	-0,905159	0,269420	-75,070611	-38,640783	8,283626
15:21:04,37	0,750042	3,698908	-0,175975	-0,233025	-0,819992	-0,398977	0,508520	-0,905276	0,274010	-4,286792	1,124054	8,264621	-0,123995	-3,808534	-1,023802	-62,562788	-23,077569	20,684708	0,508520	-0,905276	0,274010	-75,350926	-38,794733	8,264621	0,508520	-0,905276	0,274010	-75,350926	-38,794733	8,264621
15:21:04,42	0,750042	3,698908	-0,175975	-0,233025	-0,819992	-0,398977	0,506692	-0,912679	0,272442	-4,065769	0,995029	8,287894	-0,123007	-3,809888	-1,019171	-62,636254	-23,160470	20,675114	0,506692	-0,912679	0,272442	-75,711047	-38,780269	8,287894	0,506692	-0,912679	0,272442	-75,711047	-38,780269	8,287894
15:21:04,47	0,750042	3,698908	-0,175975	-0,233025	-0,819992	-0,398977	0,507370	-0,914211	0,277073	-4,094626	1,008120	8,278301	-0,123062	-3,812592	-1,024585	-62,643075	-23,196093	20,701152	0,507370	-0,914211	0,277073	-75,860177	-38,820413	8,278301	0,507370	-0,914211	0,277073	-75,860177	-38,820413	8,278301
15:21:04,52	0,750042	3,698908	-0,175975	-0,233025	-0,819992	-0,398977	0,509739	-0,915515	0,271660	-4,061065	1,143239	8,304339	-0,121491	-3,810212	-1,020726	-62,705316	-23,278596	20,711961	0,509739	-0,915515	0,271660	-75,929001	-38,871300	8,304339	0,509739	-0,915515	0,271660	-75,929001	-38,871300	8,304339
15:21:04,57	0,750042	3,698908	-0,175975	-0,233025	-0,819992	-0,398977	0,506893	-0,915686	0,275518	-4,154729	0,982570	8,315148	-0,119809	-3,813413	-1,021502	-62,736764	-23,322025	20,711181	0,506893	-0,915686	0,275518	-76,036109	-38,808518	8,315148	0,506893	-0,915686	0,275518	-76,036109	-38,808518	8,315148
15:21:04,62	0,750042	3,698908	-0,175975	-0,233025	-0,819992	-0,398977	0,508824	-0,918744	0,274742	-4,049076	1,077452	8,314368	-0,126133	-3,805135	-1,022424	-62,546540	-23,194908	20,720455	0,508824	-0,918744	0,274742	-76,170466	-38,865206	8,314368	0,508824	-0,918744	0,274742	-76,170466	-38,865206	8,314368
15:21:04,67	0,750042	3,698908	-0,175975	-0,233025	-0,819992	-0,398977	0,504817	-0,909127	0,273820	-4,343953	0,970272	8,323641	-0,235727	-3,672775	-1,139184	-54,854431	-17,607057	19,664695	0,504817	-0,909127	0,273820	-75,710422	-38,657842	8,323641	0,504817	-0,909127	0,273820	-75,710422	-38,657842	8,323641
15:21:04,72	0,750021	3,648916	-0,175970	-0,233006	-0,820020	-0,399002	0,444987	-0,748037	0,157060	-4,035379	1,726738	7,267882	-0,218635	-3,666563	-1,146966	-54,145126	-17,932096	19,737972	0,444987	-0,748037	0,157060	-62,756254	-33,204709	7,267882	0,444987	-0,748037	0,157060	-62,756254	-33,204709	7,267882
15:21:04,77	0,750021	3,648916	-0,175970	-0,233006	-0,820020	-0,399002	0,431061	-0,759733	0,149278	-3,354013	1,779400	7,341158	-0,213664	-3,667131	-1,140860	-54,422555	-18,402502	19,742195	0,431061	-0,759733	0,149278	-62,993044	-32,058885	7,341158	0,431061	-0,759733	0,149278	-62,993044	-32,058885	7,341158
15:21:04,82	0,750021	3,648916	-0,175970	-0,233006	-0,820020	-0,399002	0,429067	-0,764321	0,155384	-3,661530	1,670665	7,345381	-0,207566	-3,669563	-1,149017	-54,518310	-18,596940	19,781368	0,429067	-0,764321	0,155384	-63,660726	-32,011106	7,345381	0,429067	-0,764321	0,155384	-63,660726	-32,011106	7,345381
15:21:04,87	0,750021	3,648916	-0,175970	-0,233006	-0,820020	-0,399002	0,428125	-0,770819	0,147227	-3,539899	1,635951	7,384555	-0,209019	-3,677581	-1,143957	-54,644937	-18,675265	19,824092	0,428125	-0,770819	0,147227	-64,049189	-31,971839	7,384555	0,428125	-0,770819	0,147227	-64,049189	-31,971839	7,384555
15:21:04,92	0,750021	3,648916	-0,175970	-0,233006	-0,820020	-0,399002	0,435795	-0,773569	0,152287	-3,528017	1,964302	7,427279	-0,207975	-3,670258	-1,143216	-54,656301	-18,771749	19,821935	0,435795	-0,773569	0,152287	-64,253223	-32,245598	7,427279	0,435795	-0,773569	0,152287	-64,253223	-32,245598	7,427279
15:21:04,97	0,750021	3,648916	-0,175970	-0,233006	-0,820020	-0,399002	0,428931	-0,770812	0,153028	-3,760669	1,645794	7,425121	-0,203802	-3,676375	-1,144544	-54,700945	-18,868585	19,848984	0,428931	-0,770812	0,153028	-64,269376	-32,025312	7,425121	0,428931	-0,770812	0,153028	-64,269376	-32,025312	7,425121
15:21:05,02	0,750021	3,648916	-0,175970	-0,233006	-0,820020	-0,399002	0,432142	-0,777485	0,151700	-3,519849	1,822516	7,452171	-0,204115	-3,672575	-1,144774	-54,734424	-18,900350	19,844116	0,432142	-0,777485	0,151700	-64,552399	-32,100646	7,452171	0,432142	-0,777485	0,151700	-64,552399	-32,100646	7,452171
15:21:05,07	0,750021	3,648916	-0,175970	-0,233006	-0,820020	-0,399002	0,429007	-0,775313	0,151470	-3,677022	1,646378	7,447302	-0,203089	-3,677075	-1,143253	-54,799739	-18,970225	19,812061	0,429007	-0,775313	0,151470	-64,539100	-32,030677	7,447302	0,429007	-0,775313	0,151470	-64,539100	-32,030677	7,447302
15:21:05,12	0,750021	3,648916	-0,175970	-0,233006	-0,820020	-0,399002	0,432392	-0,778452	0,152992	-3,606977	1,800754	7,415248	-0,202525	-3,677321	-1,144005	-54,806708	-18,969571	19,846589	0,432392	-0,778452	0,152992	-64,715450	-32,141997	7,415248	0,432392	-0,778452	0,152992	-64,715450	-32,141997	7,415248
15:21:05,17	0,750021	3,648916	-0,175970	-0,233006	-0,820020	-0,399002	0,432323	-0,779063	0,152239	-3,578108	1,790799	7,449776	-0,205610	-3,673395	-1,141334	-54,856355	-19,001906	19,839642	0,432323	-0,779063	0,152239	-64,734567	-32,146528	7,449776	0,432323	-0,779063	0,152239	-64,734567	-32,146528	7,449776
15:21:05,22	0,750021	3,648916	-0,175970	-0,233006	-0,820020	-0,399002	0,430465	-0,774428	0,154911	-3,871970	1,667373	7,442829	-0,202092	-3,677873	-1,146730	-54,854479	-19,024093	19,866365	0,430465	-0,774428	0,154911	-64,664557	-32,124129	7,442829	0,430465	-0,774428	0,154911	-64,664557	-32,124129	7,442829
15:21:05,27	0,750021	3,648916	-0,175970	-0,233006	-0,820020	-0,399002	0,432585	-0,779714	0,149514	-3,615368	1,790320	7,469551	-0,203376	-3,676231	-1,143697	-54,903109	-19,051329	19,806027	0,432585	-0,779714	0,149514	-64,822916	-32,167585	7,469551	0,432585	-0,779714	0,149514	-64,822916	-32,167585	7,469551
15:21:05,32	0,750021	3,648916	-0,175970	-0,233006	-0,820020	-0,399002	0,431804	-0,777781	0,152547	-3,763786	1,721240	7,409213	-0,202309	-3,679560	-1,147135	-54,935577	-19,085564	19,884568	0,431804	-0,777781	0,152547	-64,819594	-32,175400	7,409213	0,431804	-0,777781	0,152547	-64,819594	-32,175400	7,409213
15:21:05,37	0,750021	3,648916	-0,175970	-0,233006	-0,820020	-0,399002	0,434154	-0,780370	0,149109	-3,675051	1,832425	7,487755	-0,201688	-3,678266	-1,143265	-54,917891	-19,114172	19,857189	0,434154	-0,780370	0,149109	-64,934079	-32,248668	7,487755	0,434154	-0,780370	0,149109	-64,934079	-32,248668	7,487755
15:21:05,42	0,750021	3,648916	-0,175970	-0,233006	-0,820020	-0,399002	0,432723	-0,780261	0,152979	-3,696664	1,787605	7,460376	-0,202349	-3,679142	-1,142141	-54,967194	-19,092017	19,828406	0,432723	-0,780261	0,152979	-64,947116	-32,181112	7,460376	0,432723	-0,780261	0,152979	-64,947116	-32,181112	7,460376
15:21:05,47	0,750021	3,648916	-0,175970	-0,233006	-0,820020	-0,399002	0,433811	-0,780126	0,154104	-3,709115	1,790453	7,431593	-0,200614	-3,676905	-1,146408	-54,951388	-19,135847	19,839758	0,433811	-0,780126	0,154104	-64,949021	-32,263743	7,431593	0,433811	-0,780126	0,154104	-64,949021	-32,263743	7,431593
15:21:05,52	0,750021	3,648916	-0,175970	-0,233006	-0,820020	-0,399002	0,431007	-0,780510	0,149836	-3,719190	1,680231	7,442945	-0,200012	-3,680677	-1,142867	-54,957195	-19,138118	19,875897	0,431007	-0,780510	0,149836	-64,989257	-32,153825	7,442945	0,431007	-0,780510	0,149836	-64,989257	-32,153825	7,442945
15:21:05,57	0,750021	3,648916	-0,175970	-0,233006	-0,820020	-0,399002	0,433973	-0,782917	0,153377	-3,598907	1,830563	7,479083	-0,198965	-3,676557	-1,142930	-55,012079	-19,133928	19,848354	0,433973	-0,782917	0,153377	-65,057909	-32,236314	7,479083	0,433973	-0,782917	0,153377	-65,057909	-32,236314	7,479083
15:21:05,62	0,750021	3,648916	-0,175970	-0,233006	-0,820020	-0,399002	0,429881	-0,781764	0,153314	-3,682674	1,568149	7,451541	-0,198361	-3,682486	-1,144071	-55,004923	-19,175197	19,842033	0,429881	-0,781764	0,153314	-65,051168	-32,177499	7,451541	0,429881	-0,781764	0,153314	-65,051168	-32,177499	7,451541
15:21:05,67	0,750021	3,648916	-0,175970	-0,233006	-0,820020	-0,399002	0,434714	-0,785252	0,152173	-3,533474	1,846310	7,445219	-0,198345	-3,679274	-1,142527	-54,990130	-19,181839	19,836363	0,434714	-0,785252	0,152173	-65,175756	-32,278750	7,445219	0,434714	-0,785252	0,152173	-65,175756	-32,278750	7,445219
15:21:05,72	0,750021	3,648916	-0,175970	-0,233006	-0,820020	-0,399002	0,431924	-0,783660	0,153717	-3,614621	1,717346	7,439550	-0,197246	-3,684482	-1,142523	-55,042319	-19,177068	19,841312	0,431924	-0,783660	0,153717	-65,131919	-32,188675	7,439550	0,431924	-0,783660	0,153717	-65,131919	-32,188675	7,439550
15:21:05,77	0,750021	3,648916	-0,175970	-0,233006	-0,820020	-0,399002	0,435885	-0,787215	0,153721	-3,451711	1,875749	7,444499	-0,201405	-3,681375	-1,141724	-55,027782	-19,230010	19,887174	0,435885	-0,787215	0,153721	-65,248096	-32,341229	7,444499	0,435885	-0,787215	0,153721	-65,248096	-32,341229	7,444499
15:21:05,82	0,750021	3,648916	-0,175970	-0,233006	-0,820020	-0,399002	0,435274	-0,782060	0,154521	-3,758348	1,883030	7,490360	-0,196097	-3,677197	-1,142152	-55,031750	-19,189227	19,851558	0,435274	-0,782060	0,154521	-65,150072	-32,285974	7,490360	0,435274	-0,782060	0,154521	-65,150072	-32,285974	7,490360
15:21:05,87	0,750021	3,648916	-0,175970	-0,233006	-0,820020	-0,399002	0,429001	-0,784568	0,154092	-3,594618	1,533019	7,454744	-0,200117	-3,679939	-1,142693	-55,034059	-19,241713	19,900002	0,429001	-0,784568	0,154092	-65,183186	-32,143574	7,454744	0,429001	-0,784568	0,154092	-65,183186	-32,143574	7,454744
15:21:05,92	0,750021	3,648916	-0,175970	-0,233006	-0,820020	-0,399002	0,433386	-0,782457	0,153551	-3,750970	1,785289	7,503188	-0,199812	-3,683039	-1,144106	-55,103317	-19,257386	19,854635	0,433386	-0,782457	0,153551	-65,173869	-32,235536	7,503188	0,433386	-0,782457	0,153551	-65,173869	-32,235536	7,503188
15:21:05,97	0,750021	3,648916	-0,175970	-0,233006	-0,820020	-0,399002	0,435918	-0,784272	0,152138	-3,704815	1,864813	7,457822	-0,202090	-3,679992	-1,142179	-55,089652	-19,182095	19,846102	0,435918	-0,784272	0,152138	-65,270156	-32,354778	7,457822	0,435918	-0,784272	0,152138	-65,270156	-32,354778	7,457822
15:21:06,02	0,750021	3,648916	-0,175970	-0,233006	-0,820020	-0,399002	0,434418	-0,780776	0,154065	-3,814586	1,760966	7,449289	-0,200968	-3,681135	-1,142144	-55,088920	-19,255360	19,882512	0,434418	-0,780776	0,154065	-65,105470	-32,340822	7,449289	0,434418	-0,780776	0,154065	-65,105470	-32,340822	7,449289
15:21:06,07	0,750021	3,648916	-0,175970	-0,233006	-0,820020	-0,399002	0,434848	-0,782319	0,154100	-3,797414	1,820585	7,485699	-0,197962	-3,680049	-1,142942	-55,061298	-19,255761	19,839775	0,434848	-0,782319	0,154100	-65,209452	-32,314947	7,485699	0,434848	-0,782319	0,154100	-65,209452	-32,314947	7,485699
15:21:06,12	0,750021	3,648916	-0,175970	-0,233006	-0,820020	-0,399002	0,432403	-0,784379	0,153302	-3,676836	1,717607	7,442962	-0,200384	-3,682142	-1,139073	-55,110313	-19,241711	19,837646	0,432403	-0,784379	0,153302	-65,250575	-32,226052	7,442962	0,432403	-0,784379	0,153302	-65,250575	-32,226052	7,442962
15:21:06,17	0,750021	3,648916	-0,175970	-0,233006	-0,820020	-0,399002	0,435427	-0,783328	0,157171	-3,743834	1,825386	7,440832	-0,197451	-3,679068	-1,142559	-55,090831	-19,264898	19,854323	0,435427	-0,783328	0,157171	-65,235060	-32,355665	7,440832	0,435427	-0,783328	0,157171	-65,235060	-32,355665	7,440832
15:21:06,23	0,750021	3,648916	-0,175970	-0,233006	-0,820020	-0,399002	0,431298	-0,784331	0,153685	-3,701998	1,639128	7,457509	-0,198084	-3,680828	-1,139052	-55,121419	-19,262013	19,876450	0,431298	-0,784331	0,153685	-65,271988	-32,217772	7,457509	0,431298	-0,784331	0,153685	-65,271988	-32,217772	7,457509
15:21:06,28	0,750021	3,648916	-0,175970	-0,233006	-0,820020	-0,399002	0,433140	-0,784662	0,157193	-3,697563	1,706951	7,479637	-0,200998	-3,677333	-1,141759	-55,082784	-19,281489	19,896472	0,433140	-0,784662	0,157193	-65,293565	-32,294503	7,479637	0,433140	-0,784662	0,157193	-65,293565	-32,294503	7,479637
15:21:06,33	0,750021	3,648916	-0,175970	-0,233006	-0,820020	-0,399002	0,431570	-0,780392	0,154485	-3,917186	1,668526	7,499658	-0,201498	-3,675843	-1,143719	-55,059363	-19,217417	19,870540	0,431570	-0,780392	0,154485	-65,177943	-32,209709	7,499658	0,431570	-0,780392	0,154485	-65,177943	-32,209709	7,499658
15:21:06,38	0,750021	3,648916	-0,175970	-0,233006	-0,820020	-0,399002	0,430529	-0,779213	0,152525	-3,911274	1,602668	7,473726	-0,306710	-3,531493	-1,221601	-46,862659	-13,663368	18,832613	0,430529	-0,779213	0,152525	-65,079512	-32,193890	7,473726	0,430529	-0,779213	0,152525	-65,079512	-32,193890	7,473726
15:21:06,43	0,750067	3,598928	-0,175971	-0,233035	-0,819997	-0,398999	0,358125	-0,615923	0,074643	-3,494087	2,159159	6,435800	-0,295929	-3,522932	-1,229864	-46,300399	-14,111269	18,898170	0,358125	-0,615923	0,074643	-51,844014	-25,953644	6,435800	0,358125	-0,615923	0,074643	-51,844014	-25,953644	6,435800
15:21:06,48	0,750067	3,598928	-0,175971	-0,233035	-0,819997	-0,398999	0,345320	-0,620978	0,066380	-3,337964	2,204183	6,501357	-0,282125	-3,535590	-1,228361	-46,616899	-14,533131	18,921419	0,345320	-0,620978	0,066380	-52,084748	-24,903431	6,501357	0,345320	-0,620978	0,066380	-52,084748	-24,903431	6,501357
15:21:06,53	0,750067	3,598928	-0,175971	-0,233035	-0,819997	-0,398999	0,349380	-0,639262	0,067883	-2,910794	2,352147	6,524606	-0,284116	-3,533809	-1,226831	-46,664413	-14,687387	18,930491	0,349380	-0,639262	0,067883	-53,092865	-25,074193	6,524606	0,349380	-0,639262	0,067883	-53,092865	-25,074193	6,524606
15:21:06,58	0,750067	3,598928	-0,175971	-0,233035	-0,819997	-0,398999	0,348833	-0,636647	0,069413	-3,204126	2,359689	6,533677	-0,278563	-3,535125	-1,226864	-46,777565	-14,820694	18,937858	0,348833	-0,636647	0,069413	-53,180911	-25,023721	6,533677	0,348833	-0,636647	0,069413	-53,180911	-25,023721	6,533677
15:21:06,63	0,750067	3,598928	-0,175971	-0,233035	-0,819997	-0,398999	0,347196	-0,642115	0,069380	-3,091822	2,243219	6,541045	-0,278141	-3,534627	-1,229193	-46,814667	-14,910930	18,965984	0,347196	-0,642115	0,069380	-53,497832	-25,011675	6,541045	0,347196	-0,642115	0,069380	-53,497832	-25,011675	6,541045
15:21:06,68	0,750067	3,598928	-0,175971	-0,233035	-0,819997	-0,398999	0,346554	-0,642231	0,067051	-3,182460	2,222816	6,569171	-0,281775	-3,535171	-1,227306	-46,856169	-14,956676	18,919482	0,346554	-0,642231	0,067051	-53,597618	-24,981673	6,569171	0,346554	-0,642231	0,067051	-53,597618	-24,981673	6,569171
15:21:06,73	0,750067	3,598928	-0,175971	-0,233035	-0,819997	-0,398999	0,348843	-0,639355	0,068938	-3,392371	2,328753	6,522669	-0,282431	-3,535255	-1,225330	-46,867630	-15,005779	18,969995	0,348843	-0,639355	0,068938	-53,581776	-25,055388	6,522669	0,348843	-0,639355	0,068938	-53,581776	-25,055388	6,522669
15:21:06,78	0,750067	3,598928	-0,175971	-0,233035	-0,819997	-0,398999	0,349242	-0,638830	0,070914	-3,467964	2,364171	6,573182	-0,276594	-3,535830	-1,226120	-46,887322	-15,028964	18,951478	0,349242	-0,638830	0,070914	-53,616100	-25,051358	6,573182	0,349242	-0,638830	0,070914	-53,616100	-25,051358	6,573182
15:21:06,83	0,750067	3,598928	-0,175971	-0,233035	-0,819997	-0,398999	0,346823	-0,644172	0,070124	-3,220106	2,232876	6,554665	-0,277320	-3,532864	-1,229637	-46,924867	-15,055730	18,967997	0,346823	-0,644172	0,070124	-53,787587	-24,992693	6,554665	0,346823	-0,644172	0,070124	-53,787587	-24,992693	6,554665
15:21:06,88	0,750067	3,598928	-0,175971	-0,233035	-0,819997	-0,398999	0,344616	-0,642061	0,066607	-3,371840	2,099015	6,571184	-0,371950	-3,405699	-1,279468	-39,776383	-9,933680	18,019846	0,344616	-0,642061	0,066607	-53,773592	-24,953357	6,571184	0,344616	-0,642061	0,066607	-53,773592	-24,953357	6,571184
15:21:06,93	0,750009	3,548963	-0,175991	-0,233025	-0,820018	-0,399010	0,281804	-0,496526	0,016777	-2,929560	2,462521	5,623033	-0,360284	-3,402337	-1,280443	-39,432911	-10,237139	18,058963	0,281804	-0,496526	0,016777	-41,906867	-19,659093	5,623033	0,281804	-0,496526	0,016777	-41,906867	-19,659093	5,623033
15:21:06,98	0,750009	3,548963	-0,175991	-0,233025	-0,820018	-0,399010	0,273059	-0,504948	0,015801	-2,582703	2,456958	5,662149	-0,356554	-3,409943	-1,280118	-39,771824	-10,614324	18,127205	0,273059	-0,504948	0,015801	-42,221106	-18,978162	5,662149	0,273059	-0,504948	0,015801	-42,221106	-18,978162	5,662149
15:21:07,03	0,750009	3,548963	-0,175991	-0,233025	-0,820018	-0,399010	0,277781	-0,511981	0,016126	-2,713065	2,597610	5,730392	-0,352228	-3,416724	-1,281794	-39,898186	-10,811821	18,125361	0,277781	-0,511981	0,016126	-42,903606	-19,208221	5,730392	0,277781	-0,511981	0,016126	-42,903606	-19,208221	5,730392
15:21:07,08	0,750009	3,548963	-0,175991	-0,233025	-0,820018	-0,399010	0,281491	-0,519118	0,014451	-2,576194	2,779809	5,728548	-0,351358	-3,412767	-1,284064	-39,993271	-10,896754	18,157230	0,281491	-0,519118	0,014451	-43,326937	-19,317200	5,728548	0,281491	-0,519118	0,014451	-43,326937	-19,317200	5,728548
15:21:07,13	0,750009	3,548963	-0,175991	-0,233025	-0,820018	-0,399010	0,277629	-0,517894	0,012180	-2,760945	2,539123	5,760417	-0,344782	-3,412129	-1,278429	-40,018139	-10,984936	18,161346	0,277629	-0,517894	0,012180	-43,415594	-19,254747	5,760417	0,277629	-0,517894	0,012180	-43,415594	-19,254747	5,760417
15:21:07,18	0,750009	3,548963	-0,175991	-0,233025	-0,820018	-0,399010	0,273789	-0,523269	0,017815	-2,570229	2,361985	5,764533	-0,349271	-3,414981	-1,280197	-40,087583	-11,020538	18,171294	0,273789	-0,523269	0,017815	-43,646843	-19,130426	5,764533	0,273789	-0,523269	0,017815	-43,646843	-19,130426	5,764533
15:21:07,23	0,750009	3,548963	-0,175991	-0,233025	-0,820018	-0,399010	0,278503	-0,520807	0,016048	-2,763800	2,564789	5,774480	-0,347699	-3,416872	-1,281367	-40,158430	-11,076966	18,195143	0,278503	-0,520807	0,016048	-43,647157	-19,297693	5,774480	0,278503	-0,520807	0,016048	-43,647157	-19,297693	5,774480
15:21:07,28	0,750009	3,548963	-0,175991	-0,233025	-0,820018	-0,399010	0,279354	-0,523115	0,014877	-2,728094	2,575913	5,798330	-0,347701	-3,416479	-1,277492	-40,161962	-11,093118	18,182672	0,279354	-0,523115	0,014877	-43,792601	-19,353393	5,798330	0,279354	-0,523115	0,014877	-43,792601	-19,353393	5,798330
15:21:07,33	0,750009	3,548963	-0,175991	-0,233025	-0,820018	-0,399010	0,279015	-0,522916	0,018752	-2,754199	2,563286	5,785859	-0,348397	-3,419094	-1,279402	-40,190815	-11,145424	18,230399	0,279015	-0,522916	0,018752	-43,803080	-19,339384	5,785859	0,279015	-0,522916	0,018752	-43,803080	-19,339384	5,785859
15:21:07,38	0,750009	3,548963	-0,175991	-0,233025	-0,820018	-0,399010	0,281627	-0,523621	0,016842	-2,777265	2,700306	5,833585	-0,343731	-3,415667	-1,279441	-40,203531	-11,157071	18,197579	0,281627	-0,523621	0,016842	-43,881486	-19,407452	5,833585	0,281627	-0,523621	0,016842	-43,881486	-19,407452	5,833585
15:21:07,43	0,750009	3,548963	-0,175991	-0,233025	-0,820018	-0,399010	0,276327	-0,525948	0,016803	-2,672682	2,419497	5,800766	-0,343754	-3,415797	-1,279055	-40,209672	-11,173267	18,196865	0,276327	-0,525948	0,016803	-43,959608	-19,272181	5,800766	0,276327	-0,525948	0,016803	-43,959608	-19,272181	5,800766
15:21:07,48	0,750009	3,548963	-0,175991	-0,233025	-0,820018	-0,399010	0,276451	-0,525993	0,017189	-2,687426	2,428728	5,800052	-0,350855	-3,417937	-1,281748	-40,219447	-11,173874	18,240646	0,276451	-0,525993	0,017189	-43,977905	-19,272689	5,800052	0,276451	-0,525993	0,017189	-43,977905	-19,272689	5,800052
15:21:07,53	0,750009	3,548963	-0,175991	-0,233025	-0,820018	-0,399010	0,281854	-0,520913	0,014496	-2,956997	2,701532	5,843833	-0,343920	-3,415293	-1,279848	-40,269619	-11,208934	18,216248	0,281854	-0,520913	0,014496	-43,848699	-19,424034	5,843833	0,281854	-0,520913	0,014496	-43,848699	-19,424034	5,843833
15:21:07,58	0,750009	3,548963	-0,175991	-0,233025	-0,820018	-0,399010	0,276098	-0,525597	0,016396	-2,768891	2,376257	5,819434	-0,345559	-3,416788	-1,281714	-40,293487	-11,222342	18,242535	0,276098	-0,525597	0,016396	-44,028267	-19,297398	5,819434	0,276098	-0,525597	0,016396	-44,028267	-19,297398	5,819434
15:21:07,63	0,750009	3,548963	-0,175991	-0,233025	-0,820018	-0,399010	0,278211	-0,524926	0,014530	-2,827347	2,472196	5,845721	-0,344009	-3,417658	-1,277925	-40,308339	-11,250921	18,199229	0,278211	-0,524926	0,014530	-44,034022	-19,367375	5,845721	0,278211	-0,524926	0,014530	-44,034022	-19,367375	5,845721
15:21:07,68	0,750009	3,548963	-0,175991	-0,233025	-0,820018	-0,399010	0,278190	-0,526703	0,018319	-2,767113	2,472536	5,802416	-0,345178	-3,420249	-1,280251	-40,308916	-11,245560	18,195390	0,278190	-0,526703	0,018319	-44,113292	-19,365394	5,802416	0,278190	-0,526703	0,018319	-44,113292	-19,365394	5,802416
15:21:07,73	0,750009	3,548963	-0,175991	-0,233025	-0,820018	-0,399010	0,281018	-0,526986	0,015993	-2,748062	2,616420	5,798577	-0,342919	-3,417587	-1,277906	-40,342186	-11,256121	18,243204	0,281018	-0,526986	0,015993	-44,116427	-19,443519	5,798577	0,281018	-0,526986	0,015993	-44,116427	-19,443519	5,798577
15:21:07,78	0,750009	3,548963	-0,175991	-0,233025	-0,820018	-0,399010	0,277584	-0,527612	0,018338	-2,741288	2,414304	5,846390	-0,344110	-3,420416	-1,278292	-40,349273	-11,273397	18,237487	0,277584	-0,527612	0,018338	-44,158800	-19,376043	5,846390	0,277584	-0,527612	0,018338	-44,158800	-19,376043	5,846390
15:21:07,83	0,750009	3,548963	-0,175991	-0,233025	-0,820018	-0,399010	0,280629	-0,527995	0,017953	-2,739855	2,575144	5,840674	-0,341843	-3,419617	-1,280269	-40,385385	-11,280841	18,215108	0,280629	-0,527995	0,017953	-44,187464	-19,454234	5,840674	0,280629	-0,527995	0,017953	-44,187464	-19,454234	5,840674
15:21:07,88	0,750009	3,548963	-0,175991	-0,233025	-0,820018	-0,399010	0,278804	-0,529559	0,015975	-2,683052	2,452680	5,818295	-0,345381	-3,420663	-1,274453	-40,401001	-11,284241	18,206009	0,278804	-0,529559	0,015975	-44,253401	-19,433418	5,818295	0,278804	-0,529559	0,015975	-44,253401	-19,433418	5,818295
15:21:07,93	0,750009	3,548963	-0,175991	-0,233025	-0,820018	-0,399010	0,281478	-0,527017	0,021791	-2,825966	2,579932	5,809195	-0,347735	-3,419111	-1,279889	-40,388579	-11,270649	18,219138	0,281478	-0,527017	0,021791	-44,196802	-19,516116	5,809195	0,281478	-0,527017	0,021791	-44,196802	-19,516116	5,809195
15:21:07,98	0,750009	3,548963	-0,175991	-0,233025	-0,820018	-0,399010	0,281312	-0,524203	0,016355	-2,954337	2,575237	5,822325	-0,341274	-3,420360	-1,279471	-40,377143	-11,335285	18,232162	0,281312	-0,524203	0,016355	-44,104237	-19,507743	5,822325	0,281312	-0,524203	0,016355	-44,104237	-19,507743	5,822325
15:21:08,03	0,750009	3,548963	-0,175991	-0,233025	-0,820018	-0,399010	0,279163	-0,530423	0,016774	-2,681148	2,505716	5,835349	-0,339484	-3,419298	-1,277139	-40,372310	-11,323751	18,231530	0,279163	-0,530423	0,016774	-44,319329	-19,408576	5,835349	0,279163	-0,530423	0,016774	-44,319329	-19,408576	5,835349
15:21:08,08	0,750009	3,548963	-0,175991	-0,233025	-0,820018	-0,399010	0,277348	-0,531442	0,019105	-2,615743	2,409766	5,834716	-0,340133	-3,419524	-1,279113	-40,401726	-11,317931	18,208849	0,277348	-0,531442	0,019105	-44,333934	-19,362066	5,834716	0,277348	-0,531442	0,019105	-44,333934	-19,362066	5,834716
15:21:08,13	0,750009	3,548963	-0,175991	-0,233025	-0,820018	-0,399010	0,277868	-0,530993	0,017131	-2,648752	2,408404	5,812035	-0,345461	-3,421319	-1,277963	-40,426725	-11,303752	18,202827	0,277868	-0,530993	0,017131	-44,331706	-19,404222	5,812035	0,277868	-0,530993	0,017131	-44,331706	-19,404222	5,812035
15:21:08,18	0,750009	3,548963	-0,175991	-0,233025	-0,820018	-0,399010	0,282086	-0,527276	0,018282	-2,842254	2,599025	5,806014	-0,343159	-3,422619	-1,278713	-40,444131	-11,320689	18,237041	0,282086	-0,527276	0,018282	-44,233426	-19,544750	5,806014	0,282086	-0,527276	0,018282	-44,233426	-19,544750	5,806014
15:21:08,23	0,750009	3,548963	-0,175991	-0,233025	-0,820018	-0,399010	0,282061	-0,529920	0,017531	-2,728166	2,591127	5,840228	-0,342015	-3,420089	-1,278355	-40,449412	-11,342359	18,212531	0,282061	-0,529920	0,017531	-44,326849	-19,550697	5,840228	0,282061	-0,529920	0,017531	-44,326849	-19,550697	5,840228
15:21:08,28	0,750009	3,548963	-0,175991	-0,233025	-0,820018	-0,399010	0,279298	-0,529645	0,017889	-2,763825	2,453712	5,815717	-0,342776	-3,419416	-1,281433	-40,439373	-11,367493	18,253436	0,279298	-0,529645	0,017889	-44,340993	-19,471217	5,815717	0,279298	-0,529645	0,017889	-44,340993	-19,471217	5,815717
15:21:08,33	0,750009	3,548963	-0,175991	-0,233025	-0,820018	-0,399010	0,279096	-0,528650	0,014811	-2,832345	2,464444	5,856623	-0,342675	-3,421401	-1,277937	-40,466568	-11,384960	18,254386	0,279096	-0,528650	0,014811	-44,331355	-19,444589	5,856623	0,279096	-0,528650	0,014811	-44,331355	-19,444589	5,856623
15:21:08,38	0,750009	3,548963	-0,175991	-0,233025	-0,820018	-0,399010	0,280764	-0,529730	0,018307	-2,804901	2,536378	5,857573	-0,341478	-3,425222	-1,276394	-40,484029	-11,357595	18,225073	0,280764	-0,529730	0,018307	-44,388705	-19,503618	5,857573	0,280764	-0,529730	0,018307	-44,388705	-19,503618	5,857573
15:21:08,44	0,750009	3,548963	-0,175991	-0,233025	-0,820018	-0,399010	0,283475	-0,532677	0,019850	-2,636675	2,648527	5,828259	-0,345544	-3,421006	-1,276395	-40,447720	-11,349070	18,234586	0,283475	-0,532677	0,019850	-44,451839	-19,604253	5,828259	0,283475	-0,532677	0,019850	-44,451839	-19,604253	5,828259
15:21:08,49	0,750009	3,548963	-0,175991	-0,233025	-0,820018	-0,399010	0,281856	-0,527048	0,019849	-2,903863	2,591551	5,837772	-0,342014	-3,421743	-1,276400	-40,445327	-11,374642	18,214865	0,281856	-0,527048	0,019849	-44,277125	-19,534182	5,837772	0,281856	-0,527048	0,019849	-44,277125	-19,534182	5,837772
15:21:08,54	0,750009	3,548963	-0,175991	-0,233025	-0,820018	-0,399010	0,280730	-0,530473	0,019844	-2,746690	2,547831	5,818052	-0,345994	-3,417982	-1,275237	-40,388533	-11,327182	18,205274	0,280730	-0,530473	0,019844	-44,388847	-19,489472	5,818052	0,280730	-0,530473	0,019844	-44,388847	-19,489472	5,818052
15:21:08,59	0,750009	3,548963	-0,175991	-0,233025	-0,820018	-0,399010	0,279464	-0,525146	0,021007	-2,954212	2,507435	5,808461	-0,445721	-3,308042	-1,317714	-34,445320	-5,774962	17,348864	0,279464	-0,525146	0,021007	-44,178175	-19,430458	5,808461	0,279464	-0,525146	0,021007	-44,178175	-19,430458	5,808461
15:21:08,64	0,750042	3,498955	-0,175977	-0,233015	-0,820016	-0,399007	0,234115	-0,383810	-0,021470	-2,523737	2,520192	4,952051	-0,439149	-3,299242	-1,326729	-33,712607	-6,052748	17,354897	0,234115	-0,383810	-0,021470	-32,652792	-15,857872	4,952051	0,234115	-0,383810	-0,021470	-32,652792	-15,857872	4,952051
15:21:08,69	0,750042	3,498955	-0,175977	-0,233015	-0,820016	-0,399007	0,223209	-0,385101	-0,030484	-2,330781	2,726500	4,958084	-0,430577	-3,304378	-1,325773	-33,961965	-6,391988	17,351577	0,223209	-0,385101	-0,030484	-32,561237	-14,795411	4,958084	0,223209	-0,385101	-0,030484	-32,561237	-14,795411	4,958084
15:21:08,74	0,750042	3,498955	-0,175977	-0,233015	-0,820016	-0,399007	0,223370	-0,395093	-0,029529	-2,229696	2,688559	4,954763	-0,430257	-3,304159	-1,327188	-34,078744	-6,508981	17,437190	0,223370	-0,395093	-0,029529	-33,244479	-14,846017	4,954763	0,223370	-0,395093	-0,029529	-33,244479	-14,846017	4,954763
15:21:08,79	0,750042	3,498955	-0,175977	-0,233015	-0,820016	-0,399007	0,223021	-0,395261	-0,030944	-2,380677	2,627774	5,040377	-0,429987	-3,304292	-1,326103	-34,180238	-6,667293	17,388923	0,223021	-0,395261	-0,030944	-33,408635	-14,879405	5,040377	0,223021	-0,395261	-0,030944	-33,408635	-14,879405	5,040377
15:21:08,84	0,750042	3,498955	-0,175977	-0,233015	-0,820016	-0,399007	0,223001	-0,395561	-0,029859	-2,552887	2,617986	4,992110	-0,426578	-3,309159	-1,322980	-34,241926	-6,705425	17,410528	0,223001	-0,395561	-0,029859	-33,604453	-14,887612	4,992110	0,223001	-0,395561	-0,029859	-33,604453	-14,887612	4,992110
15:21:08,89	0,750042	3,498955	-0,175977	-0,233015	-0,820016	-0,399007	0,225512	-0,400947	-0,026735	-2,336715	2,714172	5,013714	-0,426098	-3,310202	-1,328452	-34,275016	-6,743860	17,383824	0,225512	-0,400947	-0,026735	-33,811032	-14,988496	5,013714	0,225512	-0,400947	-0,026735	-33,811032	-14,988496	5,013714
15:21:08,94	0,750042	3,498955	-0,175977	-0,233015	-0,820016	-0,399007	0,226175	-0,401883	-0,032207	-2,337837	2,739210	4,987010	-0,427429	-3,310809	-1,323406	-34,333885	-6,803203	17,408208	0,226175	-0,401883	-0,032207	-33,885686	-15,015506	4,987010	0,226175	-0,401883	-0,032207	-33,885686	-15,015506	4,987010
15:21:08,99	0,750042	3,498955	-0,175977	-0,233015	-0,820016	-0,399007	0,227366	-0,401034	-0,027162	-2,462815	2,779854	5,011395	-0,425635	-3,308725	-1,323790	-34,301527	-6,843711	17,402586	0,227366	-0,401034	-0,027162	-33,944013	-15,068389	5,011395	0,227366	-0,401034	-0,027162	-33,944013	-15,068389	5,011395
15:21:09,04	0,750042	3,498955	-0,175977	-0,233015	-0,820016	-0,399007	0,224664	-0,401546	-0,027546	-2,455110	2,687629	5,005773	-0,424970	-3,307508	-1,326461	-34,256688	-6,830223	17,448084	0,224664	-0,401546	-0,027546	-33,976474	-14,948510	5,005773	0,224664	-0,401546	-0,027546	-33,976474	-14,948510	5,005773
15:21:09,09	0,750042	3,498955	-0,175977	-0,233015	-0,820016	-0,399007	0,223277	-0,401514	-0,030217	-2,422687	2,647608	5,051271	-0,510425	-3,187786	-1,353570	-27,853633	-2,411951	16,608179	0,223277	-0,401514	-0,030217	-33,941519	-14,879675	5,051271	0,223277	-0,401514	-0,030217	-33,941519	-14,879675	5,051271
15:21:09,14	0,750040	3,448882	-0,175978	-0,233014	-0,820008	-0,398961	0,162323	-0,267647	-0,057326	-2,355913	2,814059	4,211365	-0,494876	-3,183103	-1,358718	-27,344209	-2,679569	16,683252	0,162323	-0,267647	-0,057326	-23,366180	-9,928319	4,211365	0,162323	-0,267647	-0,057326	-23,366180	-9,928319	4,211365
15:21:09,19	0,750040	3,448882	-0,175978	-0,233014	-0,820008	-0,398961	0,150493	-0,278770	-0,062474	-1,754533	2,773872	4,286439	-0,493226	-3,189213	-1,359577	-27,574279	-3,007558	16,675012	0,150493	-0,278770	-0,062474	-23,638010	-9,039835	4,286439	0,150493	-0,278770	-0,062474	-23,638010	-9,039835	4,286439
15:21:09,24	0,750040	3,448882	-0,175978	-0,233014	-0,820008	-0,398961	0,154960	-0,283255	-0,063333	-1,920428	2,970884	4,278198	-0,491234	-3,192552	-1,358053	-27,713608	-3,121583	16,695939	0,154960	-0,283255	-0,063333	-24,155928	-9,193453	4,278198	0,154960	-0,283255	-0,063333	-24,155928	-9,193453	4,278198
15:21:09,29	0,750040	3,448882	-0,175978	-0,233014	-0,820008	-0,398961	0,156855	-0,286649	-0,061809	-1,912329	3,005783	4,299125	-0,486171	-3,190083	-1,360768	-27,764435	-3,246016	16,738975	0,156855	-0,286649	-0,061809	-24,414293	-9,307325	4,299125	0,156855	-0,286649	-0,061809	-24,414293	-9,307325	4,299125
15:21:09,34	0,750040	3,448882	-0,175978	-0,233014	-0,820008	-0,398961	0,152185	-0,289799	-0,064524	-1,881695	2,781160	4,342161	-0,486889	-3,195002	-1,358127	-27,814719	-3,315933	16,765073	0,152185	-0,289799	-0,064524	-24,630950	-9,165380	4,342161	0,152185	-0,289799	-0,064524	-24,630950	-9,165380	4,342161
15:21:09,39	0,750040	3,448882	-0,175978	-0,233014	-0,820008	-0,398961	0,156804	-0,291638	-0,061883	-1,871789	3,012764	4,368260	-0,485896	-3,193847	-1,363898	-27,866047	-3,381435	16,751610	0,156804	-0,291638	-0,061883	-24,765358	-9,296375	4,368260	0,156804	-0,291638	-0,061883	-24,765358	-9,296375	4,368260
15:21:09,44	0,750040	3,448882	-0,175978	-0,233014	-0,820008	-0,398961	0,155308	-0,291920	-0,067653	-1,939526	2,923253	4,354797	-0,484129	-3,194684	-1,358691	-27,888461	-3,369784	16,702390	0,155308	-0,291920	-0,067653	-24,855218	-9,268421	4,354797	0,155308	-0,291920	-0,067653	-24,855218	-9,268421	4,354797
15:21:09,49	0,750040	3,448882	-0,175978	-0,233014	-0,820008	-0,398961	0,155149	-0,293869	-0,062447	-1,839300	2,889763	4,305577	-0,484302	-3,198931	-1,358661	-27,952522	-3,430237	16,756961	0,155149	-0,293869	-0,062447	-24,907981	-9,289452	4,305577	0,155149	-0,293869	-0,062447	-24,907981	-9,289452	4,305577
15:21:09,54	0,750040	3,448882	-0,175978	-0,233014	-0,820008	-0,398961	0,158913	-0,295842	-0,062417	-1,821044	3,060250	4,360147	-0,487902	-3,197725	-1,361207	-27,956569	-3,486698	16,746610	0,158913	-0,295842	-0,062417	-25,044671	-9,414456	4,360147	0,158913	-0,295842	-0,062417	-25,044671	-9,414456	4,360147
15:21:09,59	0,750040	3,448882	-0,175978	-0,233014	-0,820008	-0,398961	0,159669	-0,292122	-0,064963	-2,065450	3,124288	4,349796	-0,484418	-3,196149	-1,360023	-27,978003	-3,473343	16,786134	0,159669	-0,292122	-0,064963	-24,996989	-9,409764	4,349796	0,159669	-0,292122	-0,064963	-24,996989	-9,409764	4,349796
15:21:09,64	0,750040	3,448882	-0,175978	-0,233014	-0,820008	-0,398961	0,156562	-0,294351	-0,063779	-1,948677	2,937458	4,389321	-0,482615	-3,194556	-1,358508	-27,964848	-3,478168	16,732174	0,156562	-0,294351	-0,063779	-25,055217	-9,352655	4,389321	0,156562	-0,294351	-0,063779	-25,055217	-9,352655	4,389321
15:21:09,69	0,750040	3,448882	-0,175978	-0,233014	-0,820008	-0,398961	0,154281	-0,295116	-0,062264	-1,906498	2,832638	4,335360	-0,484549	-3,195552	-1,358531	-28,043059	-3,479859	16,746991	0,154281	-0,295116	-0,062264	-25,073090	-9,278397	4,335360	0,154281	-0,295116	-0,062264	-25,073090	-9,278397	4,335360
15:21:09,74	0,750040	3,448882	-0,175978	-0,233014	-0,820008	-0,398961	0,156111	-0,293939	-0,062287	-2,008272	2,860902	4,350178	-0,484500	-3,196587	-1,360321	-28,009951	-3,504718	16,752451	0,156111	-0,293939	-0,062287	-25,082469	-9,393775	4,350178	0,156111	-0,293939	-0,062287	-25,082469	-9,393775	4,350178
15:21:09,79	0,750040	3,448882	-0,175978	-0,233014	-0,820008	-0,398961	0,156982	-0,294499	-0,064077	-1,984117	2,947345	4,355638	-0,482822	-3,196682	-1,359282	-28,048212	-3,513637	16,775620	0,156982	-0,294499	-0,064077	-25,102289	-9,375779	4,355638	0,156982	-0,294499	-0,064077	-25,102289	-9,375779	4,355638
15:21:09,84	0,750040	3,448882	-0,175978	-0,233014	-0,820008	-0,398961	0,156226	-0,295999	-0,063037	-1,932951	2,879347	4,378807	-0,483687	-3,198461	-1,359687	-28,079712	-3,544085	16,763497	0,156226	-0,295999	-0,063037	-25,168903	-9,384415	4,378807	0,156226	-0,295999	-0,063037	-25,168903	-9,384415	4,378807
15:21:09,89	0,750040	3,448882	-0,175978	-0,233014	-0,820008	-0,398961	0,158199	-0,296140	-0,063443	-1,967745	2,969857	4,366684	-0,484692	-3,201935	-1,360873	-28,100178	-3,547670	16,731324	0,158199	-0,296140	-0,063443	-25,214755	-9,448741	4,366684	0,158199	-0,296140	-0,063443	-25,214755	-9,448741	4,366684
15:21:09,94	0,750040	3,448882	-0,175978	-0,233014	-0,820008	-0,398961	0,161710	-0,297007	-0,064629	-1,936032	3,136488	4,334511	-0,486441	-3,196870	-1,360878	-28,082836	-3,530283	16,746690	0,161710	-0,297007	-0,064629	-25,251051	-9,557709	4,334511	0,161710	-0,297007	-0,064629	-25,251051	-9,557709	4,334511
15:21:09,99	0,750040	3,448882	-0,175978	-0,233014	-0,820008	-0,398961	0,158198	-0,292959	-0,064634	-2,122784	2,960231	4,349877	-0,481805	-3,199509	-1,359692	-28,117613	-3,551183	16,770292	0,158198	-0,292959	-0,064634	-25,120059	-9,458336	4,349877	0,158198	-0,292959	-0,064634	-25,120059	-9,458336	4,349877
15:21:10,04	0,750040	3,448882	-0,175978	-0,233014	-0,820008	-0,398961	0,158166	-0,298294	-0,063448	-1,880872	2,938861	4,373479	-0,482431	-3,199527	-1,358559	-28,128614	-3,587481	16,734526	0,158166	-0,298294	-0,063448	-25,296914	-9,477138	4,373479	0,158166	-0,298294	-0,063448	-25,296914	-9,477138	4,373479
15:21:10,09	0,750040	3,448882	-0,175978	-0,233014	-0,820008	-0,398961	0,158494	-0,297760	-0,062315	-1,945526	2,964563	4,337713	-0,483275	-3,198277	-1,358253	-28,104460	-3,590867	16,747347	0,158494	-0,297760	-0,062315	-25,319724	-9,477219	4,337713	0,158494	-0,297760	-0,062315	-25,319724	-9,477219	4,337713
15:21:10,14	0,750040	3,448882	-0,175978	-0,233014	-0,820008	-0,398961	0,157833	-0,296405	-0,062009	-2,006884	2,952803	4,350534	-0,481860	-3,198474	-1,360845	-28,118406	-3,599881	16,793812	0,157833	-0,296405	-0,062009	-25,274650	-9,437092	4,350534	0,157833	-0,296405	-0,062009	-25,274650	-9,437092	4,350534
15:21:10,19	0,750040	3,448882	-0,175978	-0,233014	-0,820008	-0,398961	0,157297	-0,297728	-0,064601	-1,952830	2,917355	4,396998	-0,482502	-3,199741	-1,358969	-28,152042	-3,619926	16,719397	0,157297	-0,297728	-0,064601	-25,324508	-9,430457	4,396998	0,157297	-0,297728	-0,064601	-25,324508	-9,430457	4,396998
15:21:10,24	0,750040	3,448882	-0,175978	-0,233014	-0,820008	-0,398961	0,158715	-0,297806	-0,062725	-1,982969	2,971992	4,322584	-0,481319	-3,200095	-1,360078	-28,148465	-3,595919	16,788788	0,158715	-0,297806	-0,062725	-25,360743	-9,487145	4,322584	0,158715	-0,297806	-0,062725	-25,360743	-9,487145	4,322584
15:21:10,29	0,750040	3,448882	-0,175978	-0,233014	-0,820008	-0,398961	0,158430	-0,299008	-0,063834	-1,897892	2,948281	4,391975	-0,483109	-3,197418	-1,358149	-28,147270	-3,620528	16,786902	0,158430	-0,299008	-0,063834	-25,370015	-9,488506	4,391975	0,158430	-0,299008	-0,063834	-25,370015	-9,488506	4,391975
15:21:10,34	0,750040	3,448882	-0,175978	-0,233014	-0,820008	-0,398961	0,157007	-0,296119	-0,061905	-2,068817	2,887606	4,390089	-0,482546	-3,199355	-1,360086	-28,144582	-3,668527	16,781480	0,157007	-0,296119	-0,061905	-25,314179	-9,437447	4,390089	0,157007	-0,296119	-0,061905	-25,314179	-9,437447	4,390089
15:21:10,39	0,750040	3,448882	-0,175978	-0,233014	-0,820008	-0,398961	0,158403	-0,297575	-0,063842	-2,033329	2,986509	4,384667	-0,481355	-3,196387	-1,357752	-28,148297	-3,625233	16,801512	0,158403	-0,297575	-0,063842	-25,392988	-9,448105	4,384667	0,158403	-0,297575	-0,063842	-25,392988	-9,448105	4,384667
15:21:10,44	0,750040	3,448882	-0,175978	-0,233014	-0,820008	-0,398961	0,155237	-0,297122	-0,061508	-2,021266	2,797011	4,404698	-0,477871	-3,198768	-1,362035	-28,170783	-3,628109	16,785125	0,155237	-0,297122	-0,061508	-25,345339	-9,389070	4,404698	0,155237	-0,297122	-0,061508	-25,345339	-9,389070	4,404698
15:21:10,49	0,750040	3,448882	-0,175978	-0,233014	-0,820008	-0,398961	0,155557	-0,301330	-0,065791	-1,816173	2,795615	4,388312	-0,480836	-3,196806	-1,358570	-28,178377	-3,644139	16,762979	0,155557	-0,301330	-0,065791	-25,470591	-9,415585	4,388312	0,155557	-0,301330	-0,065791	-25,470591	-9,415585	4,388312
15:21:10,55	0,750040	3,448882	-0,175978	-0,233014	-0,820008	-0,398961	0,158727	-0,301673	-0,063456	-1,845195	2,926583	4,410247	-0,479159	-3,201684	-1,359700	-28,223529	-3,651728	16,807060	0,158727	-0,301673	-0,063456	-25,526492	-9,533459	4,410247	0,158727	-0,301673	-0,063456	-25,526492	-9,533459	4,410247
15:21:10,60	0,750040	3,448882	-0,175978	-0,233014	-0,820008	-0,398961	0,158727	-0,301673	-0,063456	-1,845195	2,926583	4,410247	-0,479122	-3,198333	-1,359237	-28,203945	-3,643032	16,784345	0,158727	-0,301673	-0,063456	-25,526492	-9,533459	4,410247	0,158727	-0,301673	-0,063456	-25,526492	-9,533459	4,410247
15:21:10,65	0,750040	3,448882	-0,175978	-0,233014	-0,820008	-0,398961	0,155806	-0,300029	-0,062992	-1,913328	2,787298	4,387531	-0,486460	-3,191149	-1,357237	-27,880702	-3,530284	16,716594	0,155806	-0,300029	-0,062992	-25,465618	-9,443437	4,387531	0,155806	-0,300029	-0,062992	-25,465618	-9,443437	4,387531
15:21:10,70	0,750040	3,448882	-0,175978	-0,233014	-0,820008	-0,398961	0,153253	-0,290082	-0,060993	-2,171312	2,878138	4,319781	-0,560574	-3,067201	-1,365600	-21,258180	0,626389	15,990475	0,153253	-0,290082	-0,060993	-24,942756	-9,152237	4,319781	0,153253	-0,290082	-0,060993	-24,942756	-9,152237	4,319781
15:21:10,75	0,749993	3,398976	-0,175982	-0,233024	-0,820005	-0,398986	0,082968	-0,163924	-0,069356	-1,820497	2,880235	3,593661	-0,555121	-3,060870	-1,365016	-20,825863	0,432874	16,010430	0,082968	-0,163924	-0,069356	-14,688520	-3,632744	3,593661	0,082968	-0,163924	-0,069356	-14,688520	-3,632744	3,593661
15:21:10,80	0,749993	3,398976	-0,175982	-0,233024	-0,820005	-0,398986	0,074759	-0,165481	-0,068772	-1,690942	2,924510	3,613616	-0,550606	-3,068470	-1,366664	-21,096878	0,104723	15,998514	0,074759	-0,165481	-0,068772	-14,681222	-2,944044	3,613616	0,074759	-0,165481	-0,068772	-14,681222	-2,944044	3,613616
15:21:10,85	0,749993	3,398976	-0,175982	-0,233024	-0,820005	-0,398986	0,077613	-0,179518	-0,071558	-1,500268	2,969711	3,669130	-0,544392	-3,070360	-1,367802	-21,184862	0,017511	16,065943	0,077613	-0,179518	-0,071558	-15,592398	-3,122902	3,669130	0,077613	-0,179518	-0,071558	-15,592398	-3,122902	3,669130
15:21:10,90	0,749993	3,398976	-0,175982	-0,233024	-0,820005	-0,398986	0,077613	-0,179518	-0,071558	-1,500268	2,969711	3,669130	-0,545750	-3,070859	-1,363588	-21,265846	-0,028972	16,033342	0,077613	-0,179518	-0,071558	-15,592398	-3,122902	3,669130	0,077613	-0,179518	-0,071558	-15,592398	-3,122902	3,669130
15:21:10,95	0,749993	3,398976	-0,175982	-0,233024	-0,820005	-0,398986	0,078724	-0,178591	-0,067344	-1,629187	2,980593	3,636529	-0,540649	-3,074879	-1,367822	-21,318140	-0,136848	16,086583	0,078724	-0,178591	-0,067344	-15,648597	-3,199238	3,636529	0,078724	-0,178591	-0,067344	-15,648597	-3,199238	3,636529
15:21:11,00	0,749993	3,398976	-0,175982	-0,233024	-0,820005	-0,398986	0,079655	-0,185018	-0,071578	-1,414564	3,037670	3,689769	-0,543038	-3,071675	-1,367070	-21,326041	-0,139419	16,081341	0,079655	-0,185018	-0,071578	-15,938477	-3,215266	3,689769	0,079655	-0,185018	-0,071578	-15,938477	-3,215266	3,689769
15:21:11,05	0,749993	3,398976	-0,175982	-0,233024	-0,820005	-0,398986	0,078075	-0,181347	-0,070826	-1,611619	2,949948	3,684528	-0,539012	-3,077705	-1,368988	-21,353325	-0,222461	16,089620	0,078075	-0,181347	-0,070826	-15,847380	-3,178951	3,684528	0,078075	-0,181347	-0,070826	-15,847380	-3,178951	3,684528
15:21:11,10	0,749993	3,398976	-0,175982	-0,233024	-0,820005	-0,398986	0,081284	-0,187849	-0,072743	-1,359062	3,134683	3,692806	-0,539086	-3,074634	-1,365908	-21,378676	-0,245253	16,082874	0,081284	-0,187849	-0,072743	-16,105247	-3,246084	3,692806	0,081284	-0,187849	-0,072743	-16,105247	-3,246084	3,692806
15:21:11,15	0,749993	3,398976	-0,175982	-0,233024	-0,820005	-0,398986	0,078661	-0,186249	-0,069664	-1,474678	2,987747	3,686061	-0,546793	-3,069001	-1,372480	-21,190095	0,008414	16,063493	0,078661	-0,186249	-0,069664	-16,095260	-3,187143	3,686061	0,078661	-0,186249	-0,069664	-16,095260	-3,187143	3,686061
15:21:11,20	0,749993	3,398976	-0,175982	-0,233024	-0,820005	-0,398986	0,077636	-0,176759	-0,076236	-1,654214	2,970941	3,666680	-0,614657	-2,963632	-1,366674	-15,499884	3,761237	15,374595	0,077636	-0,176759	-0,076236	-15,529787	-3,123504	3,666680	0,077636	-0,176759	-0,076236	-15,529787	-3,123504	3,666680
15:21:11,25	0,749977	3,348905	-0,175995	-0,233024	-0,820019	-0,398983	0,020316	-0,065302	-0,070430	-1,354807	3,041757	2,977782	-0,605007	-2,961471	-1,365797	-15,324898	3,579370	15,392652	0,020316	-0,065302	-0,070430	-6,481047	1,446927	2,977782	0,020316	-0,065302	-0,070430	-6,481047	1,446927	2,977782
15:21:11,30	0,749977	3,348905	-0,175995	-0,233024	-0,820019	-0,398983	0,013620	-0,072578	-0,069553	-1,046461	2,936002	2,995839	-0,602759	-2,962245	-1,366992	-15,536829	3,284242	15,473590	0,013620	-0,072578	-0,069553	-6,743871	1,866867	2,995839	0,013620	-0,072578	-0,069553	-6,743871	1,866867	2,995839
15:21:11,35	0,749977	3,348905	-0,175995	-0,233024	-0,820019	-0,398983	0,013166	-0,074912	-0,070748	-1,286656	2,876434	3,076776	-0,600083	-2,967375	-1,370134	-15,621895	3,138262	15,447175	0,013166	-0,074912	-0,070748	-7,167271	1,842918	3,076776	0,013166	-0,074912	-0,070748	-7,167271	1,842918	3,076776
15:21:11,40	0,749977	3,348905	-0,175995	-0,233024	-0,820019	-0,398983	0,016271	-0,079796	-0,073890	-1,201678	3,037221	3,050362	-0,596680	-2,967178	-1,366226	-15,660323	3,067462	15,491994	0,016271	-0,079796	-0,073890	-7,465635	1,759953	3,050362	0,016271	-0,079796	-0,073890	-7,465635	1,759953	3,050362
15:21:11,45	0,749977	3,348905	-0,175995	-0,233024	-0,820019	-0,398983	0,014399	-0,082643	-0,069982	-1,134119	2,941998	3,095180	-0,595096	-2,973253	-1,370505	-15,721760	2,975459	15,486809	0,014399	-0,082643	-0,069982	-7,621631	1,811681	3,095180	0,014399	-0,082643	-0,069982	-7,621631	1,811681	3,095180
15:21:11,50	0,749977	3,348905	-0,175995	-0,233024	-0,820019	-0,398983	0,018867	-0,087053	-0,074261	-1,015220	3,167137	3,089996	-0,596929	-2,968550	-1,366241	-15,739699	2,960584	15,513374	0,018867	-0,087053	-0,074261	-7,848877	1,686070	3,089996	0,018867	-0,087053	-0,074261	-7,848877	1,686070	3,089996
15:21:11,55	0,749977	3,348905	-0,175995	-0,233024	-0,820019	-0,398983	0,015711	-0,083114	-0,069997	-1,241879	2,994924	3,116560	-0,595937	-2,970159	-1,368590	-15,803524	2,896986	15,518200	0,015711	-0,083114	-0,069997	-7,766357	1,761608	3,116560	0,015711	-0,083114	-0,069997	-7,766357	1,761608	3,116560
15:21:11,60	0,749977	3,348905	-0,175995	-0,233024	-0,820019	-0,398983	0,016608	-0,084778	-0,072346	-1,242377	3,018100	3,121387	-0,593048	-2,969260	-1,367832	-15,821961	2,870758	15,503185	0,016608	-0,084778	-0,072346	-7,897424	1,714359	3,121387	0,016608	-0,084778	-0,072346	-7,897424	1,714359	3,121387
15:21:11,65	0,749977	3,348905	-0,175995	-0,233024	-0,820019	-0,398983	0,014385	-0,086829	-0,071588	-1,167618	2,899665	3,106372	-0,591910	-2,969747	-1,370547	-15,835754	2,871940	15,514832	0,014385	-0,086829	-0,071588	-7,983728	1,770409	3,106372	0,014385	-0,086829	-0,071588	-7,983728	1,770409	3,106372
15:21:11,70	0,749977	3,348905	-0,175995	-0,233024	-0,820019	-0,398983	0,014238	-0,088059	-0,074303	-1,109566	2,879488	3,118018	-0,594835	-2,967719	-1,367063	-15,826148	2,865653	15,507362	0,014238	-0,088059	-0,074303	-8,022179	1,761766	3,118018	0,014238	-0,088059	-0,074303	-8,022179	1,761766	3,118018
15:21:11,75	0,749977	3,348905	-0,175995	-0,233024	-0,820019	-0,398983	0,013945	-0,084512	-0,070819	-1,294649	2,875672	3,110548	-0,592612	-2,974556	-1,367089	-15,896750	2,826256	15,472295	0,013945	-0,084512	-0,070819	-7,928826	1,781015	3,110548	0,013945	-0,084512	-0,070819	-7,928826	1,781015	3,110548
15:21:11,80	0,749977	3,348905	-0,175995	-0,233024	-0,820019	-0,398983	0,018754	-0,089856	-0,070845	-1,086180	3,084311	3,075482	-0,592506	-2,974091	-1,371274	-15,901830	2,810047	15,468406	0,018754	-0,089856	-0,070845	-8,139863	1,612123	3,075482	0,018754	-0,089856	-0,070845	-8,139863	1,612123	3,075482
15:21:11,85	0,749977	3,348905	-0,175995	-0,233024	-0,820019	-0,398983	0,018298	-0,089714	-0,075030	-1,110106	3,064331	3,071592	-0,590864	-2,971743	-1,366682	-15,883850	2,792278	15,500617	0,018298	-0,089714	-0,075030	-8,152695	1,627899	3,071592	0,018298	-0,089714	-0,075030	-8,152695	1,627899	3,071592
15:21:11,90	0,749977	3,348905	-0,175995	-0,233024	-0,820019	-0,398983	0,015444	-0,089963	-0,070438	-1,103604	2,940332	3,103804	-0,596799	-2,972348	-1,370551	-15,898148	2,805725	15,541194	0,015444	-0,089963	-0,070438	-8,165667	1,728009	3,103804	0,015444	-0,089963	-0,070438	-8,165667	1,728009	3,103804
15:21:11,95	0,749977	3,348905	-0,175995	-0,233024	-0,820019	-0,398983	0,018935	-0,085126	-0,074307	-1,350611	3,102801	3,144381	-0,590971	-2,972417	-1,368646	-15,926603	2,776060	15,496768	0,018935	-0,085126	-0,074307	-8,033000	1,616371	3,144381	0,018935	-0,085126	-0,074307	-8,033000	1,616371	3,144381
15:21:12,00	0,749977	3,348905	-0,175995	-0,233024	-0,820019	-0,398983	0,016082	-0,090207	-0,072401	-1,126295	2,944590	3,099954	-0,591004	-2,975063	-1,369013	-15,944420	2,773003	15,520904	0,016082	-0,090207	-0,072401	-8,207577	1,682188	3,099954	0,016082	-0,090207	-0,072401	-8,207577	1,682188	3,099954
15:21:12,05	0,749977	3,348905	-0,175995	-0,233024	-0,820019	-0,398983	0,018390	-0,091502	-0,072769	-1,070556	3,050706	3,124091	-0,593310	-2,971983	-1,365913	-15,918742	2,770485	15,513887	0,018390	-0,091502	-0,072769	-8,253427	1,607123	3,124091	0,018390	-0,091502	-0,072769	-8,253427	1,607123	3,124091
15:21:12,10	0,749977	3,348905	-0,175995	-0,233024	-0,820019	-0,398983	0,016875	-0,087964	-0,069669	-1,243843	2,995443	3,117073	-0,592835	-2,970905	-1,369843	-15,959223	2,754678	15,487359	0,016875	-0,087964	-0,069669	-8,149028	1,670757	3,117073	0,016875	-0,087964	-0,069669	-8,149028	1,670757	3,117073
15:21:12,15	0,749977	3,348905	-0,175995	-0,233024	-0,820019	-0,398983	0,015704	-0,087837	-0,073599	-1,284397	2,907392	3,090545	-0,590467	-2,970607	-1,370122	-15,935218	2,720360	15,528628	0,015704	-0,087837	-0,073599	-8,179581	1,674638	3,090545	0,015704	-0,087837	-0,073599	-8,179581	1,674638	3,090545
15:21:12,20	0,749977	3,348905	-0,175995	-0,233024	-0,820019	-0,398983	0,014261	-0,089739	-0,073878	-1,203222	2,870327	3,131814	-0,594003	-2,968200	-1,369037	-15,947028	2,766391	15,535769	0,014261	-0,089739	-0,073878	-8,247696	1,750813	3,131814	0,014261	-0,089739	-0,073878	-8,247696	1,750813	3,131814
15:21:12,25	0,749977	3,348905	-0,175995	-0,233024	-0,820019	-0,398983	0,013945	-0,085473	-0,072793	-1,391084	2,820644	3,138956	-0,592846	-2,973660	-1,368640	-15,966122	2,745200	15,524744	0,013945	-0,085473	-0,072793	-8,100694	1,725948	3,138956	0,013945	-0,085473	-0,072793	-8,100694	1,725948	3,138956
15:21:12,30	0,749977	3,348905	-0,175995	-0,233024	-0,820019	-0,398983	0,018095	-0,089205	-0,072396	-1,224925	3,030513	3,127931	-0,589964	-2,973379	-1,369414	-15,981852	2,715762	15,534664	0,018095	-0,089205	-0,072396	-8,227487	1,610027	3,127931	0,018095	-0,089205	-0,072396	-8,227487	1,610027	3,127931
15:21:12,35	0,749977	3,348905	-0,175995	-0,233024	-0,820019	-0,398983	0,016411	-0,091560	-0,073170	-1,135798	2,944004	3,137851	-0,588213	-2,973337	-1,370192	-15,999007	2,749993	15,541564	0,016411	-0,091560	-0,073170	-8,323267	1,655769	3,137851	0,016411	-0,091560	-0,073170	-8,323267	1,655769	3,137851
15:21:12,40	0,749977	3,348905	-0,175995	-0,233024	-0,820019	-0,398983	0,015499	-0,093056	-0,073948	-1,036945	2,864644	3,144751	-0,589969	-2,972798	-1,367836	-15,979190	2,709338	15,567472	0,015499	-0,093056	-0,073948	-8,341841	1,647946	3,144751	0,015499	-0,093056	-0,073948	-8,341841	1,647946	3,144751
15:21:12,45	0,749977	3,348905	-0,175995	-0,233024	-0,820019	-0,398983	0,015910	-0,091266	-0,071591	-1,155325	2,923500	3,170659	-0,591841	-2,972656	-1,369461	-16,023558	2,684697	15,504839	0,015910	-0,091266	-0,071591	-8,319706	1,674547	3,170659	0,015910	-0,091266	-0,071591	-8,319706	1,674547	3,170659
15:21:12,50	0,749977	3,348905	-0,175995	-0,233024	-0,820019	-0,398983	0,016723	-0,089574	-0,073217	-1,286837	2,939675	3,108025	-0,589520	-2,975022	-1,370993	-16,046032	2,700219	15,530775	0,016723	-0,089574	-0,073217	-8,318389	1,626899	3,108025	0,016723	-0,089574	-0,073217	-8,318389	1,626899	3,108025
15:21:12,55	0,749977	3,348905	-0,175995	-0,233024	-0,820019	-0,398983	0,017611	-0,092766	-0,074749	-1,118645	2,958637	3,133962	-0,590117	-2,977835	-1,369424	-16,041444	2,647929	15,532422	0,017611	-0,092766	-0,074749	-8,400773	1,576138	3,133962	0,017611	-0,092766	-0,074749	-8,400773	1,576138	3,133962
15:21:12,60	0,749977	3,348905	-0,175995	-0,233024	-0,820019	-0,398983	0,020347	-0,093656	-0,073179	-1,115349	3,130984	3,135609	-0,593007	-2,979096	-1,372154	-16,036187	2,706509	15,515839	0,020347	-0,093656	-0,073179	-8,467352	1,533774	3,135609	0,020347	-0,093656	-0,073179	-8,467352	1,533774	3,135609
15:21:12,65	0,749977	3,348905	-0,175995	-0,233024	-0,820019	-0,398983	0,022883	-0,091783	-0,075909	-1,159365	3,238132	3,119025	-0,592178	-2,971862	-1,369823	-16,049690	2,729850	15,561745	0,022883	-0,091783	-0,075909	-8,364366	1,441825	3,119025	0,022883	-0,091783	-0,075909	-8,364366	1,441825	3,119025
15:21:12,70	0,749977	3,348905	-0,175995	-0,233024	-0,820019	-0,398983	0,016204	-0,088885	-0,073579	-1,296648	2,867457	3,164932	-0,592136	-2,974655	-1,369819	-16,017034	2,661025	15,530532	0,016204	-0,088885	-0,073579	-8,274083	1,595456	3,164932	0,016204	-0,088885	-0,073579	-8,274083	1,595456	3,164932
15:21:12,76	0,749977	3,348905	-0,175995	-0,233024	-0,820019	-0,398983	0,018602	-0,090318	-0,073575	-1,265405	3,054850	3,133718	-0,589990	-2,975944	-1,368653	-16,010553	2,732123	15,515255	0,018602	-0,090318	-0,073575	-8,355335	1,594600	3,133718	0,018602	-0,090318	-0,073575	-8,355335	1,594600	3,133718
15:21:12,81	0,749977	3,348905	-0,175995	-0,233024	-0,820019	-0,398983	0,018645	-0,092820	-0,072409	-1,070473	3,027169	3,118442	-0,591847	-2,971131	-1,368299	-16,033754	2,713851	15,515086	0,018645	-0,092820	-0,072409	-8,356831	1,563514	3,118442	0,018645	-0,092820	-0,072409	-8,356831	1,563514	3,118442
15:21:12,86	0,749977	3,348905	-0,175995	-0,233024	-0,820019	-0,398983	0,015405	-0,088806	-0,072055	-1,306642	2,847726	3,118272	-0,590489	-2,972579	-1,372238	-15,944182	2,706873	15,509091	0,015405	-0,088806	-0,072055	-8,277876	1,638421	3,118272	0,015405	-0,088806	-0,072055	-8,277876	1,638421	3,118272
15:21:12,91	0,749977	3,348905	-0,175995	-0,233024	-0,820019	-0,398983	0,015981	-0,090706	-0,075994	-1,169072	2,958714	3,112277	-0,660947	-2,858518	-1,359518	-10,155707	6,680145	14,834991	0,015981	-0,090706	-0,075994	-8,289497	1,704231	3,112277	0,015981	-0,090706	-0,075994	-8,289497	1,704231	3,112277
15:21:12,96	0,749937	3,298954	-0,175955	-0,233033	-0,820004	-0,398994	-0,047570	0,027343	-0,063274	-0,972432	2,680390	2,438178	-0,659353	-2,859656	-1,353780	-9,982293	6,705849	14,854873	-0,047570	0,027343	-0,063274	1,173992	6,414659	2,438178	-0,047570	0,027343	-0,063274	1,173992	6,414659	2,438178
15:21:13,01	0,749937	3,298954	-0,175955	-0,233033	-0,820004	-0,398994	-0,047381	0,025394	-0,057536	-0,762118	2,827537	2,458060	-0,652439	-2,862501	-1,353050	-10,220507	6,386474	14,905562	-0,047381	0,025394	-0,057536	1,231311	6,546985	2,458060	-0,047381	0,025394	-0,057536	1,231311	6,546985	2,458060
15:21:13,06	0,749937	3,298954	-0,175955	-0,233033	-0,820004	-0,398994	-0,048375	0,017984	-0,056806	-0,772486	2,729288	2,508748	-0,652122	-2,864589	-1,351895	-10,326057	6,315980	14,942192	-0,048375	0,017984	-0,056806	0,639250	6,526688	2,508748	-0,048375	0,017984	-0,056806	0,639250	6,526688	2,508748
15:21:13,11	0,749937	3,298954	-0,175955	-0,233033	-0,820004	-0,398994	-0,046725	0,016665	-0,055651	-0,817733	2,758920	2,545378	-0,650520	-2,864043	-1,353894	-10,374111	6,233326	14,898006	-0,046725	0,016665	-0,055651	0,490478	6,426805	2,545378	-0,046725	0,016665	-0,055651	0,490478	6,426805	2,545378
15:21:13,16	0,749937	3,298954	-0,175955	-0,233033	-0,820004	-0,398994	-0,047999	0,015550	-0,057650	-0,855380	2,692367	2,501193	-0,650160	-2,869886	-1,351559	-10,485626	6,201997	14,934684	-0,047999	0,015550	-0,057650	0,365332	6,460284	2,501193	-0,047999	0,015550	-0,057650	0,365332	6,460284	2,501193
15:21:13,21	0,749937	3,298954	-0,175955	-0,233033	-0,820004	-0,398994	-0,043118	0,012317	-0,055315	-0,770129	2,865246	2,537871	-0,649640	-2,870021	-1,356238	-10,509143	6,199235	14,928064	-0,043118	0,012317	-0,055315	0,196756	6,250040	2,537871	-0,043118	0,012317	-0,055315	0,196756	6,250040	2,537871
15:21:13,26	0,749937	3,298954	-0,175955	-0,233033	-0,820004	-0,398994	-0,043262	0,011800	-0,059994	-0,757379	2,838781	2,531251	-0,650287	-2,869290	-1,356597	-10,506993	6,137843	14,971108	-0,043262	0,011800	-0,059994	0,168897	6,234866	2,531251	-0,043262	0,011800	-0,059994	0,168897	6,234866	2,531251
15:21:13,31	0,749937	3,298954	-0,175955	-0,233033	-0,820004	-0,398994	-0,043571	0,012726	-0,060353	-0,857641	2,855257	2,574295	-0,651557	-2,869207	-1,353553	-10,549951	6,103401	14,913879	-0,043571	0,012726	-0,060353	0,141353	6,275619	2,574295	-0,043571	0,012726	-0,060353	0,141353	6,275619	2,574295
15:21:13,36	0,749937	3,298954	-0,175955	-0,233033	-0,820004	-0,398994	-0,043008	0,013866	-0,057309	-0,968232	2,864571	2,517066	-0,653290	-2,868655	-1,355875	-10,536350	6,130704	14,925499	-0,043008	0,013866	-0,057309	0,120258	6,240709	2,517066	-0,043008	0,013866	-0,057309	0,120258	6,240709	2,517066
15:21:13,41	0,749937	3,298954	-0,175955	-0,233033	-0,820004	-0,398994	-0,042620	0,015644	-0,059631	-1,030220	2,882866	2,528686	-0,724353	-2,791125	-1,315378	-6,681382	10,473940	14,301881	-0,042620	0,015644	-0,059631	0,197810	6,228557	2,528686	-0,042620	0,015644	-0,059631	0,197810	6,228557	2,528686
15:21:13,46	0,749999	3,248964	-0,175988	-0,233015	-0,820017	-0,399020	-0,074231	0,115950	-0,019134	-0,557338	2,405990	1,905068	-0,719437	-2,790878	-1,306314	-6,525888	10,274696	14,361949	-0,074231	0,115950	-0,019134	8,544775	8,233122	1,905068	-0,074231	0,115950	-0,019134	8,544775	8,233122	1,905068
15:21:13,51	0,749999	3,248964	-0,175988	-0,233015	-0,820017	-0,399020	-0,076903	0,111817	-0,010070	-0,437212	2,501321	1,965135	-0,717652	-2,794999	-1,306368	-6,719157	10,040695	14,380395	-0,076903	0,111817	-0,010070	8,340440	8,538219	1,965135	-0,076903	0,111817	-0,010070	8,340440	8,538219	1,965135
15:21:13,56	0,749999	3,248964	-0,175988	-0,233015	-0,820017	-0,399020	-0,074226	0,108211	-0,010124	-0,548957	2,590145	1,983582	-0,715603	-2,793588	-1,310698	-6,808605	9,916436	14,365997	-0,074226	0,108211	-0,010124	7,945582	8,416905	1,983582	-0,074226	0,108211	-0,010124	7,945582	8,416905	1,983582
15:21:13,61	0,749999	3,248964	-0,175988	-0,233015	-0,820017	-0,399020	-0,076474	0,107142	-0,014454	-0,645712	2,457946	1,969184	-0,716279	-2,797302	-1,312213	-6,842668	9,896646	14,419264	-0,076474	0,107142	-0,014454	7,764922	8,461126	1,969184	-0,076474	0,107142	-0,014454	7,764922	8,461126	1,969184
15:21:13,66	0,749999	3,248964	-0,175988	-0,233015	-0,820017	-0,399020	-0,072919	0,105870	-0,015969	-0,613742	2,623207	2,022451	-0,713005	-2,800324	-1,313411	-6,941152	9,812861	14,413594	-0,072919	0,105870	-0,015969	7,697045	8,347311	2,022451	-0,072919	0,105870	-0,015969	7,697045	8,347311	2,022451
15:21:13,71	0,749999	3,248964	-0,175988	-0,233015	-0,820017	-0,399020	-0,071939	0,101523	-0,017167	-0,509531	2,630739	2,016780	-0,711230	-2,798553	-1,309138	-6,921186	9,753037	14,404596	-0,071939	0,101523	-0,017167	7,460063	8,277961	2,016780	-0,071939	0,101523	-0,017167	7,460063	8,277961	2,016780
15:21:13,76	0,749999	3,248964	-0,175988	-0,233015	-0,820017	-0,399020	-0,074360	0,100872	-0,012894	-0,517476	2,552038	2,007783	-0,716005	-2,797724	-1,311878	-6,951574	9,780561	14,411600	-0,074360	0,100872	-0,012894	7,400971	8,389326	2,007783	-0,074360	0,100872	-0,012894	7,400971	8,389326	2,007783
15:21:13,81	0,749999	3,248964	-0,175988	-0,233015	-0,820017	-0,399020	-0,072691	0,105422	-0,015634	-0,745418	2,598769	2,014787	-0,712581	-2,799934	-1,314186	-6,978623	9,716185	14,440555	-0,072691	0,105422	-0,015634	7,530181	8,305008	2,014787	-0,072691	0,105422	-0,015634	7,530181	8,305008	2,014787
15:21:13,86	0,749999	3,248964	-0,175988	-0,233015	-0,820017	-0,399020	-0,072488	0,101351	-0,017942	-0,603044	2,618061	2,043742	-0,715464	-2,798942	-1,313019	-6,957057	9,739088	14,440006	-0,072488	0,101351	-0,017942	7,353045	8,308405	2,043742	-0,072488	0,101351	-0,017942	7,353045	8,308405	2,043742
15:21:13,91	0,749999	3,248964	-0,175988	-0,233015	-0,820017	-0,399020	-0,071906	0,104344	-0,016775	-0,728035	2,655569	2,043193	-0,710266	-2,798097	-1,309937	-6,998316	9,702367	14,423867	-0,071906	0,104344	-0,016775	7,462964	8,300197	2,043193	-0,071906	0,104344	-0,016775	7,462964	8,300197	2,043193
15:21:13,96	0,749999	3,248964	-0,175988	-0,233015	-0,820017	-0,399020	-0,075237	0,100265	-0,013692	-0,568342	2,465010	2,027053	-0,710922	-2,801550	-1,313840	-7,036925	9,711573	14,406927	-0,075237	0,100265	-0,013692	7,302431	8,371085	2,027053	-0,075237	0,100265	-0,013692	7,302431	8,371085	2,027053
15:21:14,01	0,749999	3,248964	-0,175988	-0,233015	-0,820017	-0,399020	-0,071918	0,099107	-0,017596	-0,519477	2,599549	2,010114	-0,713910	-2,799781	-1,311747	-7,037037	9,672377	14,449367	-0,071918	0,099107	-0,017596	7,260422	8,245098	2,010114	-0,071918	0,099107	-0,017596	7,260422	8,245098	2,010114
15:21:14,06	0,749999	3,248964	-0,175988	-0,233015	-0,820017	-0,399020	-0,071957	0,102579	-0,015503	-0,734043	2,617027	2,052553	-0,711603	-2,805155	-1,309959	-7,075426	9,649669	14,402326	-0,071957	0,102579	-0,015503	7,318441	8,265630	2,052553	-0,071957	0,102579	-0,015503	7,318441	8,265630	2,052553
15:21:14,11	0,749999	3,248964	-0,175988	-0,233015	-0,820017	-0,399020	-0,068456	0,097894	-0,013715	-0,529258	2,777189	2,005513	-0,710317	-2,801562	-1,310623	-7,080567	9,657360	14,444969	-0,068456	0,097894	-0,013715	7,155415	8,150960	2,005513	-0,068456	0,097894	-0,013715	7,155415	8,150960	2,005513
15:21:14,16	0,749999	3,248964	-0,175988	-0,233015	-0,820017	-0,399020	-0,072210	0,098577	-0,014379	-0,560672	2,573649	2,048155	-0,711673	-2,802300	-1,313061	-7,091051	9,652734	14,438800	-0,072210	0,098577	-0,014379	7,177598	8,242161	2,048155	-0,072210	0,098577	-0,014379	7,177598	8,242161	2,048155
15:21:14,21	0,749999	3,248964	-0,175988	-0,233015	-0,820017	-0,399020	-0,070893	0,099382	-0,016817	-0,611774	2,635375	2,041986	-0,712920	-2,799097	-1,313089	-7,110309	9,638378	14,433969	-0,070893	0,099382	-0,016817	7,189679	8,200491	2,041986	-0,070893	0,099382	-0,016817	7,189679	8,200491	2,041986
15:21:14,26	0,749999	3,248964	-0,175988	-0,233015	-0,820017	-0,399020	-0,073043	0,102063	-0,016845	-0,773280	2,514060	2,037156	-0,712143	-2,803482	-1,314684	-7,105578	9,590739	14,436887	-0,073043	0,102063	-0,016845	7,238680	8,247974	2,037156	-0,073043	0,102063	-0,016845	7,238680	8,247974	2,037156
15:21:14,31	0,749999	3,248964	-0,175988	-0,233015	-0,820017	-0,399020	-0,069635	0,099198	-0,018440	-0,663173	2,719221	2,040073	-0,711132	-2,801409	-1,312671	-7,103923	9,633865	14,452851	-0,069635	0,099198	-0,018440	7,123858	8,185564	2,040073	-0,069635	0,099198	-0,018440	7,123858	8,185564	2,040073
15:21:14,36	0,749999	3,248964	-0,175988	-0,233015	-0,820017	-0,399020	-0,071936	0,099360	-0,016427	-0,633408	2,579457	2,056038	-0,710592	-2,804302	-1,314636	-7,134163	9,634544	14,424973	-0,071936	0,099360	-0,016427	7,166320	8,226400	2,056038	-0,071936	0,099360	-0,016427	7,166320	8,226400	2,056038
15:21:14,41	0,749999	3,248964	-0,175988	-0,233015	-0,820017	-0,399020	-0,069700	0,097445	-0,018392	-0,548382	2,669159	2,028160	-0,711855	-2,801906	-1,315030	-7,151396	9,597559	14,443723	-0,069700	0,097445	-0,018392	7,101051	8,140640	2,028160	-0,069700	0,097445	-0,018392	7,101051	8,140640	2,028160
15:21:14,46	0,749999	3,248964	-0,175988	-0,233015	-0,820017	-0,399020	-0,071143	0,099737	-0,018786	-0,708189	2,597690	2,046910	-0,712421	-2,802885	-1,313861	-7,150180	9,610016	14,443155	-0,071143	0,099737	-0,018786	7,121131	8,182449	2,046910	-0,071143	0,099737	-0,018786	7,121131	8,182449	2,046910
15:21:14,51	0,749999	3,248964	-0,175988	-0,233015	-0,820017	-0,399020	-0,070013	0,099738	-0,017617	-0,696869	2,651310	2,046341	-0,710681	-2,802179	-1,311532	-7,152343	9,572922	14,440977	-0,070013	0,099738	-0,017617	7,132565	8,147311	2,046341	-0,070013	0,099738	-0,017617	7,132565	8,147311	2,046341
15:21:14,56	0,749999	3,248964	-0,175988	-0,233015	-0,820017	-0,399020	-0,071494	0,098583	-0,015287	-0,670018	2,590952	2,044164	-0,711982	-2,803562	-1,312104	-7,153174	9,603268	14,450355	-0,071494	0,098583	-0,015287	7,068754	8,203240	2,044164	-0,071494	0,098583	-0,015287	7,068754	8,203240	2,044164
15:21:14,61	0,749999	3,248964	-0,175988	-0,233015	-0,820017	-0,399020	-0,069646	0,099019	-0,015860	-0,666818	2,671145	2,053542	-0,709541	-2,804287	-1,311129	-7,167565	9,551582	14,454624	-0,069646	0,099019	-0,015860	7,106169	8,138381	2,053542	-0,069646	0,099019	-0,015860	7,106169	8,138381	2,053542
15:21:14,66	0,749999	3,248964	-0,175988	-0,233015	-0,820017	-0,399020	-0,070238	0,096542	-0,014885	-0,589986	2,653736	2,057811	-0,708973	-2,801971	-1,314634	-7,157062	9,529246	14,451531	-0,070238	0,096542	-0,014885	6,988579	8,167452	2,057811	-0,070238	0,096542	-0,014885	6,988579	8,167452	2,057811
15:21:14,71	0,749999	3,248964	-0,175988	-0,233015	-0,820017	-0,399020	-0,072528	0,097208	-0,018390	-0,638723	2,554919	2,054717	-0,713621	-2,802801	-1,312714	-7,143554	9,547172	14,415955	-0,072528	0,097208	-0,018390	6,992144	8,248401	2,054717	-0,072528	0,097208	-0,018390	6,992144	8,248401	2,054717
15:21:14,76	0,749999	3,248964	-0,175988	-0,233015	-0,820017	-0,399020	-0,069485	0,100819	-0,016470	-0,804202	2,715891	2,019142	-0,711899	-2,807102	-1,313079	-7,168926	9,536278	14,435129	-0,069485	0,100819	-0,016470	7,110105	8,170496	2,019142	-0,069485	0,100819	-0,016470	7,110105	8,170496	2,019142
15:21:14,81	0,749999	3,248964	-0,175988	-0,233015	-0,820017	-0,399020	-0,066621	0,097177	-0,016834	-0,636903	2,848294	2,038316	-0,710734	-2,802916	-1,312683	-7,167064	9,553520	14,465315	-0,066621	0,097177	-0,016834	6,991454	8,078074	2,038316	-0,066621	0,097177	-0,016834	6,991454	8,078074	2,038316
15:21:14,86	0,749999	3,248964	-0,175988	-0,233015	-0,820017	-0,399020	-0,070830	0,098261	-0,016439	-0,677417	2,622458	2,068501	-0,710574	-2,804671	-1,312611	-7,172119	9,556140	14,425201	-0,070830	0,098261	-0,016439	7,036047	8,182584	2,068501	-0,070830	0,098261	-0,016439	7,036047	8,182584	2,068501
15:21:14,91	0,749999	3,248964	-0,175988	-0,233015	-0,820017	-0,399020	-0,069390	0,097246	-0,016366	-0,624886	2,691651	2,028388	-0,707837	-2,801798	-1,313903	-7,190276	9,549862	14,408703	-0,069390	0,097246	-0,016366	7,008887	8,138736	2,028388	-0,069390	0,097246	-0,016366	7,008887	8,138736	2,028388
15:21:14,96	0,749999	3,248964	-0,175988	-0,233015	-0,820017	-0,399020	-0,073246	0,096311	-0,017659	-0,590818	2,478529	2,011890	-0,710798	-2,804064	-1,312692	-7,206449	9,573070	14,471015	-0,073246	0,096311	-0,017659	6,969613	8,228347	2,011890	-0,073246	0,096311	-0,017659	6,969613	8,228347	2,011890
15:21:15,01	0,749999	3,248964	-0,175988	-0,233015	-0,820017	-0,399020	-0,069803	0,097743	-0,016448	-0,653247	2,631938	2,074202	-0,710300	-2,804290	-1,311951	-7,229574	9,499062	14,434567	-0,069803	0,097743	-0,016448	7,019561	8,111506	2,074202	-0,069803	0,097743	-0,016448	7,019561	8,111506	2,074202
15:21:15,06	0,749999	3,248964	-0,175988	-0,233015	-0,820017	-0,399020	-0,069856	0,097198	-0,015707	-0,700592	2,646186	2,037754	-0,711365	-2,802646	-1,309214	-7,198226	9,563523	14,448029	-0,069856	0,097198	-0,015707	6,929478	8,129873	2,037754	-0,069856	0,097198	-0,015707	6,929478	8,129873	2,037754
15:21:15,11	0,749999	3,248964	-0,175988	-0,233015	-0,820017	-0,399020	-0,070748	0,098942	-0,012970	-0,719775	2,594707	2,051216	-0,710275	-2,800005	-1,312340	-7,215987	9,534505	14,450975	-0,070748	0,098942	-0,012970	7,047190	8,148436	2,051216	-0,070748	0,098942	-0,012970	7,047190	8,148436	2,051216
15:21:15,16	0,749999	3,248964	-0,175988	-0,233015	-0,820017	-0,399020	-0,073580	0,099319	-0,016095	-0,773364	2,446589	2,054162	-0,707309	-2,802817	-1,313875	-7,212020	9,537630	14,452064	-0,073580	0,099319	-0,016095	7,023157	8,222602	2,054162	-0,073580	0,099319	-0,016095	7,023157	8,222602	2,054162
15:21:15,21	0,749999	3,248964	-0,175988	-0,233015	-0,820017	-0,399020	-0,072627	0,095344	-0,017631	-0,562014	2,497983	2,055251	-0,707336	-2,806152	-1,314267	-7,232867	9,534557	14,442229	-0,072627	0,095344	-0,017631	6,922529	8,199239	2,055251	-0,072627	0,095344	-0,017631	6,922529	8,199239	2,055251
15:21:15,26	0,749999	3,248964	-0,175988	-0,233015	-0,820017	-0,399020	-0,069726	0,093701	-0,018022	-0,489624	2,632329	2,045415	-0,710299	-2,804012	-1,313108	-7,234266	9,528232	14,450831	-0,069726	0,093701	-0,018022	6,865885	8,105839	2,045415	-0,069726	0,093701	-0,018022	6,865885	8,105839	2,045415
15:21:15,31	0,749999	3,248964	-0,175988	-0,233015	-0,820017	-0,399020	-0,070097	0,097336	-0,016864	-0,684842	2,614986	2,054018	-0,711501	-2,804741	-1,310389	-7,254486	9,536895	14,459036	-0,070097	0,097336	-0,016864	6,956046	8,117622	2,054018	-0,070097	0,097336	-0,016864	6,956046	8,117622	2,054018
15:21:15,36	0,749999	3,248964	-0,175988	-0,233015	-0,820017	-0,399020	-0,068866	0,098013	-0,014145	-0,722636	2,657180	2,062223	-0,710247	-2,802733	-1,311917	-7,205770	9,528218	14,474237	-0,068866	0,098013	-0,014145	6,971371	8,063146	2,062223	-0,068866	0,098013	-0,014145	6,971371	8,063146	2,062223
15:21:15,41	0,749999	3,248964	-0,175988	-0,233015	-0,820017	-0,399020	-0,071231	0,097930	-0,015672	-0,701502	2,580696	2,077424	-0,711461	-2,805551	-1,312307	-7,224144	9,510946	14,468638	-0,071231	0,097930	-0,015672	6,986027	8,172361	2,077424	-0,071231	0,097930	-0,015672	6,986027	8,172361	2,077424
15:21:15,46	0,749999	3,248964	-0,175988	-0,233015	-0,820017	-0,399020	-0,068184	0,097574	-0,016063	-0,707094	2,731885	2,071824	-0,706791	-2,801459	-1,315059	-7,222572	9,486220	14,441847	-0,068184	0,097574	-0,016063	6,952428	8,084329	2,071824	-0,068184	0,097574	-0,016063	6,952428	8,084329	2,071824
15:21:15,51	0,749999	3,248964	-0,175988	-0,233015	-0,820017	-0,399020	-0,074062	0,095575	-0,018815	-0,623796	2,439930	2,045034	-0,710768	-2,804991	-1,314083	-7,237124	9,495366	14,442907	-0,074062	0,095575	-0,018815	6,878838	8,253832	2,045034	-0,074062	0,095575	-0,018815	6,878838	8,253832	2,045034
15:21:15,56	0,749999	3,248964	-0,175988	-0,233015	-0,820017	-0,399020	-0,069015	0,097253	-0,017839	-0,710404	2,685227	2,046094	-0,709830	-2,801219	-1,311961	-7,272358	9,496314	14,464533	-0,069015	0,097253	-0,017839	6,923948	8,102896	2,046094	-0,069015	0,097253	-0,017839	6,923948	8,102896	2,046094
15:21:15,61	0,749999	3,248964	-0,175988	-0,233015	-0,820017	-0,399020	-0,072751	0,098327	-0,015716	-0,783041	2,459971	2,067719	-0,710931	-2,801824	-1,313878	-7,235578	9,504824	14,475005	-0,072751	0,098327	-0,015716	6,935609	8,170911	2,067719	-0,072751	0,098327	-0,015716	6,935609	8,170911	2,067719
15:21:15,66	0,749999	3,248964	-0,175988	-0,233015	-0,820017	-0,399020	-0,071677	0,098977	-0,017634	-0,791105	2,543414	2,078191	-0,712538	-2,805473	-1,313117	-7,274909	9,531546	14,459639	-0,071677	0,098977	-0,017634	6,978607	8,170049	2,078191	-0,071677	0,098977	-0,017634	6,978607	8,170049	2,078191
15:21:15,71	0,749999	3,248964	-0,175988	-0,233015	-0,820017	-0,399020	-0,067713	0,098544	-0,016873	-0,765127	2,702110	2,062826	-0,710874	-2,803140	-1,314283	-7,218838	9,511303	14,436340	-0,067713	0,098544	-0,016873	6,970615	8,017585	2,062826	-0,067713	0,098544	-0,016873	6,970615	8,017585	2,062826
15:21:15,76	0,749999	3,248964	-0,175988	-0,233015	-0,820017	-0,399020	-0,073513	0,093233	-0,016462	-0,506875	2,456069	2,068086	-0,705038	-2,803106	-1,312706	-7,235784	9,488224	14,464899	-0,073513	0,093233	-0,016462	6,811901	8,226822	2,068086	-0,073513	0,093233	-0,016462	6,811901	8,226822	2,068086
15:21:15,81	0,749999	3,248964	-0,175988	-0,233015	-0,820017	-0,399020	-0,073513	0,093233	-0,016462	-0,506875	2,456069	2,068086	-0,710373	-2,805061	-1,311941	-7,255724	9,479697	14,458309	-0,073513	0,093233	-0,016462	6,811901	8,226822	2,068086	-0,073513	0,093233	-0,016462	6,811901	8,226822	2,068086
15:21:15,86	0,749999	3,248964	-0,175988	-0,233015	-0,820017	-0,399020	-0,069153	0,096876	-0,015697	-0,713667	2,669792	2,061496	-0,708022	-2,804140	-1,313892	-7,257434	9,491716	14,450751	-0,069153	0,096876	-0,015697	6,891086	8,098273	2,061496	-0,069153	0,096876	-0,015697	6,891086	8,098273	2,061496
15:21:15,91	0,749999	3,248964	-0,175988	-0,233015	-0,820017	-0,399020	-0,071125	0,095300	-0,017648	-0,622190	2,559745	2,053938	-0,708619	-2,807311	-1,312319	-7,266084	9,478387	14,463418	-0,071125	0,095300	-0,017648	6,858890	8,143047	2,053938	-0,071125	0,095300	-0,017648	6,858890	8,143047	2,053938
15:21:15,96	0,749999	3,248964	-0,175988	-0,233015	-0,820017	-0,399020	-0,068081	0,094232	-0,016075	-0,582479	2,717221	2,066604	-0,712800	-2,802806	-1,312337	-7,291043	9,516136	14,489066	-0,068081	0,094232	-0,016075	6,814699	8,061547	2,066604	-0,068081	0,094232	-0,016075	6,814699	8,061547	2,066604
15:21:16,01	0,749999	3,248964	-0,175988	-0,233015	-0,820017	-0,399020	-0,069892	0,100105	-0,016092	-0,867690	2,582540	2,092252	-0,708056	-2,807568	-1,312343	-7,284250	9,485458	14,439679	-0,069892	0,100105	-0,016092	6,990559	8,069059	2,092252	-0,069892	0,100105	-0,016092	6,990559	8,069059	2,092252
15:21:16,06	0,749999	3,248964	-0,175988	-0,233015	-0,820017	-0,399020	-0,068140	0,093615	-0,016099	-0,553401	2,694880	2,042866	-0,709788	-2,803377	-1,311555	-7,253735	9,480221	14,463266	-0,068140	0,093615	-0,016099	6,795412	8,043846	2,042866	-0,068140	0,093615	-0,016099	6,795412	8,043846	2,042866
15:21:16,11	0,749999	3,248964	-0,175988	-0,233015	-0,820017	-0,399020	-0,070903	0,097211	-0,015310	-0,729666	2,580244	2,066453	-0,707937	-2,804239	-1,312733	-7,223712	9,491689	14,420627	-0,070903	0,097211	-0,015310	6,901425	8,146112	2,066453	-0,070903	0,097211	-0,015310	6,901425	8,146112	2,066453
15:21:16,16	0,749999	3,248964	-0,175988	-0,233015	-0,820017	-0,399020	-0,071082	0,095177	-0,016489	-0,598938	2,591195	2,023814	-0,708693	-2,807979	-1,313500	-7,297463	9,468670	14,459190	-0,071082	0,095177	-0,016489	6,872459	8,171127	2,023814	-0,071082	0,095177	-0,016489	6,872459	8,171127	2,023814
15:21:16,21	0,749999	3,248964	-0,175988	-0,233015	-0,820017	-0,399020	-0,067465	0,093962	-0,017256	-0,592575	2,726910	2,062377	-0,708640	-2,807285	-1,309725	-7,282707	9,473550	14,433996	-0,067465	0,093962	-0,017256	6,783455	8,022920	2,062377	-0,067465	0,093962	-0,017256	6,783455	8,022920	2,062377
15:21:16,26	0,749999	3,248964	-0,175988	-0,233015	-0,820017	-0,399020	-0,068093	0,094263	-0,013481	-0,596611	2,704600	2,037183	-0,705009	-2,803323	-1,314547	-7,272181	9,452722	14,491878	-0,068093	0,094263	-0,013481	6,803030	8,049897	2,037183	-0,068093	0,094263	-0,013481	6,803030	8,049897	2,037183
15:21:16,31	0,749999	3,248964	-0,175988	-0,233015	-0,820017	-0,399020	-0,073339	0,093099	-0,018303	-0,548857	2,451318	2,095065	-0,710963	-2,805046	-1,313592	-7,315349	9,475235	14,497234	-0,073339	0,093099	-0,018303	6,759408	8,208457	2,095065	-0,073339	0,093099	-0,018303	6,759408	8,208457	2,095065
15:21:16,36	0,749999	3,248964	-0,175988	-0,233015	-0,820017	-0,399020	-0,068871	0,097394	-0,017348	-0,774293	2,635049	2,100420	-0,710990	-2,801844	-1,313478	-7,258382	9,498407	14,503847	-0,068871	0,097394	-0,017348	6,871144	8,041394	2,100420	-0,068871	0,097394	-0,017348	6,871144	8,041394	2,100420
15:21:16,41	0,749999	3,248964	-0,175988	-0,233015	-0,820017	-0,399020	-0,071629	0,099018	-0,017234	-0,810208	2,529340	2,107034	-0,708707	-2,806230	-1,313135	-7,306498	9,481531	14,442772	-0,071629	0,099018	-0,017234	6,962739	8,152252	2,107034	-0,071629	0,099018	-0,017234	6,962739	8,152252	2,107034
15:21:16,46	0,749999	3,248964	-0,175988	-0,233015	-0,820017	-0,399020	-0,068973	0,094848	-0,016891	-0,632038	2,634266	2,045959	-0,706486	-2,808393	-1,312640	-7,302117	9,463639	14,435859	-0,068973	0,094848	-0,016891	6,813560	8,048613	2,045959	-0,068973	0,094848	-0,016891	6,813560	8,048613	2,045959
15:21:16,51	0,749999	3,248964	-0,175988	-0,233015	-0,820017	-0,399020	-0,068210	0,091843	-0,016396	-0,489087	2,686655	2,039046	-0,709907	-2,805613	-1,311180	-7,303376	9,444702	14,462058	-0,068210	0,091843	-0,016396	6,720625	8,041148	2,039046	-0,068210	0,091843	-0,016396	6,720625	8,041148	2,039046
15:21:16,56	0,749999	3,248964	-0,175988	-0,233015	-0,820017	-0,399020	-0,068907	0,096196	-0,014936	-0,732452	2,658775	2,065245	-0,708156	-2,805712	-1,313907	-7,309729	9,452915	14,454643	-0,068907	0,096196	-0,014936	6,818940	8,068004	2,065245	-0,068907	0,096196	-0,014936	6,818940	8,068004	2,065245
15:21:16,61	0,749999	3,248964	-0,175988	-0,233015	-0,820017	-0,399020	-0,069698	0,094630	-0,017662	-0,647094	2,608074	2,057830	-0,708744	-2,805376	-1,313901	-7,308222	9,455553	14,464347	-0,069698	0,094630	-0,017662	6,781382	8,079336	2,057830	-0,069698	0,094630	-0,017662	6,781382	8,079336	2,057830
15:21:16,66	0,749999	3,248964	-0,175988	-0,233015	-0,820017	-0,399020	-0,069694	0,095308	-0,017657	-0,679284	2,608226	2,067534	-0,713464	-2,803839	-1,314677	-7,318433	9,499328	14,489965	-0,069694	0,095308	-0,017657	6,802373	8,079238	2,067534	-0,069694	0,095308	-0,017657	6,802373	8,079238	2,067534
15:21:16,71	0,749999	3,248964	-0,175988	-0,233015	-0,820017	-0,399020	-0,068665	0,100164	-0,018433	-0,898999	2,631024	2,093152	-0,706484	-2,805005	-1,310706	-7,300849	9,479725	14,441745	-0,068665	0,100164	-0,018433	6,963866	8,021229	2,093152	-0,068665	0,100164	-0,018433	6,963866	8,021229	2,093152
15:21:16,76	0,749999	3,248964	-0,175988	-0,233015	-0,820017	-0,399020	-0,071145	0,093536	-0,014462	-0,562524	2,527071	2,044931	-0,710628	-2,804747	-1,312153	-7,280703	9,474071	14,453671	-0,071145	0,093536	-0,014462	6,780037	8,111990	2,044931	-0,071145	0,093536	-0,014462	6,780037	8,111990	2,044931
15:21:16,81	0,749999	3,248964	-0,175988	-0,233015	-0,820017	-0,399020	-0,069296	0,097254	-0,015908	-0,750681	2,643505	2,056858	-0,708137	-2,806381	-1,313893	-7,301475	9,452965	14,464146	-0,069296	0,097254	-0,015908	6,883739	8,083259	2,056858	-0,069296	0,097254	-0,015908	6,883739	8,083259	2,056858
15:21:16,86	0,749999	3,248964	-0,175988	-0,233015	-0,820017	-0,399020	-0,069128	0,094279	-0,017649	-0,624665	2,644840	2,067333	-0,706413	-2,804058	-1,315072	-7,307897	9,435144	14,460156	-0,069128	0,094279	-0,017649	6,776247	8,071353	2,067333	-0,069128	0,094279	-0,017649	6,776247	8,071353	2,067333
15:21:16,91	0,749999	3,248964	-0,175988	-0,233015	-0,820017	-0,399020	-0,072000	0,093948	-0,018828	-0,626090	2,498804	2,063343	-0,704589	-2,807083	-1,310004	-7,304565	9,450222	14,457388	-0,072000	0,093948	-0,018828	6,748828	8,150831	2,063343	-0,072000	0,093948	-0,018828	6,748828	8,150831	2,063343
15:21:16,96	0,749999	3,248964	-0,175988	-0,233015	-0,820017	-0,399020	-0,070294	0,090856	-0,013760	-0,450575	2,582903	2,060574	-0,709302	-2,805625	-1,314115	-7,336646	9,443165	14,454550	-0,070294	0,090856	-0,013760	6,681610	8,100948	2,060574	-0,070294	0,090856	-0,013760	6,681610	8,100948	2,060574
15:21:17,01	0,749999	3,248964	-0,175988	-0,233015	-0,820017	-0,399020	-0,069199	0,095666	-0,017871	-0,722859	2,615557	2,057736	-0,707596	-2,800734	-1,312750	-7,309695	9,450047	14,469218	-0,069199	0,095666	-0,017871	6,786929	8,047692	2,057736	-0,069199	0,095666	-0,017871	6,786929	8,047692	2,057736
15:21:17,06	0,749999	3,248964	-0,175988	-0,233015	-0,820017	-0,399020	-0,074288	0,096634	-0,016506	-0,753754	2,370850	2,072405	-0,708038	-2,806205	-1,314600	-7,313161	9,417370	14,435740	-0,074288	0,096634	-0,016506	6,832015	8,202438	2,072405	-0,074288	0,096634	-0,016506	6,832015	8,202438	2,072405
15:21:17,11	0,749999	3,248964	-0,175988	-0,233015	-0,820017	-0,399020	-0,069330	0,094281	-0,018356	-0,661454	2,642016	2,038927	-0,707737	-2,805290	-1,311169	-7,302118	9,460961	14,473480	-0,069330	0,094281	-0,018356	6,739640	8,084382	2,038927	-0,069330	0,094281	-0,018356	6,739640	8,084382	2,038927
15:21:17,16	0,749999	3,248964	-0,175988	-0,233015	-0,820017	-0,399020	-0,070272	0,094478	-0,014925	-0,628413	2,580759	2,076667	-0,709871	-2,806536	-1,314676	-7,296647	9,483564	14,455540	-0,070272	0,094478	-0,014925	6,788125	8,097133	2,076667	-0,070272	0,094478	-0,014925	6,788125	8,097133	2,076667
15:21:17,21	0,749999	3,248964	-0,175988	-0,233015	-0,820017	-0,399020	-0,068126	0,095703	-0,018432	-0,669796	2,685809	2,058727	-0,709937	-2,803406	-1,312360	-7,316171	9,464013	14,463849	-0,068126	0,095703	-0,018432	6,842895	8,033690	2,058727	-0,068126	0,095703	-0,018432	6,842895	8,033690	2,058727
15:21:17,26	0,749999	3,248964	-0,175988	-0,233015	-0,820017	-0,399020	-0,070803	0,097326	-0,016116	-0,780878	2,539465	2,067035	-0,708760	-2,803721	-1,314271	-7,318052	9,491195	14,504819	-0,070803	0,097326	-0,016116	6,859207	8,097502	2,067035	-0,070803	0,097326	-0,016116	6,859207	8,097502	2,067035
15:21:17,31	0,749999	3,248964	-0,175988	-0,233015	-0,820017	-0,399020	-0,071119	0,096148	-0,018027	-0,697045	2,507809	2,108006	-0,708201	-2,805263	-1,314673	-7,313240	9,417226	14,473442	-0,071119	0,096148	-0,018027	6,850601	8,090658	2,108006	-0,071119	0,096148	-0,018027	6,850601	8,090658	2,108006
15:21:17,36	0,749999	3,248964	-0,175988	-0,233015	-0,820017	-0,399020	-0,070063	0,094893	-0,018429	-0,693438	2,603860	2,076629	-0,709384	-2,803574	-1,314716	-7,334055	9,471017	14,441535	-0,070063	0,094893	-0,018429	6,755692	8,103832	2,076629	-0,070063	0,094893	-0,018429	6,755692	8,103832	2,076629
15:21:17,41	0,749999	3,248964	-0,175988	-0,233015	-0,820017	-0,399020	-0,070935	0,096763	-0,018472	-0,754496	2,513619	2,044722	-0,711133	-2,804108	-1,313908	-7,319394	9,456339	14,473957	-0,070935	0,096763	-0,018472	6,841421	8,082005	2,044722	-0,070935	0,096763	-0,018472	6,841421	8,082005	2,044722
15:21:17,46	0,749999	3,248964	-0,175988	-0,233015	-0,820017	-0,399020	-0,069598	0,098011	-0,017664	-0,824759	2,603184	2,077144	-0,705834	-2,804057	-1,313130	-7,310548	9,419582	14,459815	-0,069598	0,098011	-0,017664	6,869105	8,066609	2,077144	-0,069598	0,098011	-0,017664	6,869105	8,066609	2,077144
15:21:17,51	0,749999	3,248964	-0,175988	-0,233015	-0,820017	-0,399020	-0,072292	0,093447	-0,016885	-0,614828	2,489137	2,063001	-0,708210	-2,805810	-1,313504	-7,327160	9,436769	14,483107	-0,072292	0,093447	-0,016885	6,720743	8,164038	2,063001	-0,072292	0,093447	-0,016885	6,720743	8,164038	2,063001
15:21:17,56	0,749999	3,248964	-0,175988	-0,233015	-0,820017	-0,399020	-0,069585	0,094628	-0,017260	-0,669693	2,606909	2,086294	-0,709774	-2,803376	-1,311832	-7,316754	9,423708	14,476810	-0,069585	0,094628	-0,017260	6,758634	8,069328	2,086294	-0,069585	0,094628	-0,017260	6,758634	8,069328	2,086294
15:21:17,61	0,749999	3,248964	-0,175988	-0,233015	-0,820017	-0,399020	-0,070911	0,097200	-0,015588	-0,809520	2,553475	2,079997	-0,707107	-2,808664	-1,310793	-7,368269	9,415511	14,476121	-0,070911	0,097200	-0,015588	6,820670	8,120023	2,079997	-0,070911	0,097200	-0,015588	6,820670	8,120023	2,079997
15:21:17,66	0,749999	3,248964	-0,175988	-0,233015	-0,820017	-0,399020	-0,067665	0,092246	-0,014549	-0,584778	2,681754	2,079308	-0,711254	-2,800949	-1,313567	-7,361435	9,430211	14,454412	-0,067665	0,092246	-0,014549	6,656538	7,993488	2,079308	-0,067665	0,092246	-0,014549	6,656538	7,993488	2,079308
15:21:17,71	0,749999	3,248964	-0,175988	-0,233015	-0,820017	-0,399020	-0,072273	0,099695	-0,017323	-0,955976	2,440748	2,057599	-0,708810	-2,804228	-1,312156	-7,335036	9,449090	14,482086	-0,072273	0,099695	-0,017323	6,870083	8,114146	2,057599	-0,072273	0,099695	-0,017323	6,870083	8,114146	2,057599
15:21:17,76	0,749999	3,248964	-0,175988	-0,233015	-0,820017	-0,399020	-0,070656	0,095939	-0,015912	-0,731118	2,538257	2,085273	-0,708154	-2,806998	-1,311718	-7,380455	9,429672	14,428878	-0,070656	0,095939	-0,015912	6,800099	8,084717	2,085273	-0,070656	0,095939	-0,015912	6,800099	8,084717	2,085273
15:21:17,81	0,749999	3,248964	-0,175988	-0,233015	-0,820017	-0,399020	-0,068584	0,093986	-0,015474	-0,669060	2,616361	2,032064	-0,711107	-2,805390	-1,313660	-7,373134	9,426540	14,441725	-0,068584	0,093986	-0,015474	6,708805	8,000192	2,032064	-0,068584	0,093986	-0,015474	6,708805	8,000192	2,032064
15:21:17,86	0,749999	3,248964	-0,175988	-0,233015	-0,820017	-0,399020	-0,068500	0,097347	-0,017415	-0,842898	2,628602	2,044911	-0,708868	-2,805235	-1,313789	-7,363333	9,451806	14,475223	-0,068500	0,097347	-0,017415	6,798827	8,005890	2,044911	-0,068500	0,097347	-0,017415	6,798827	8,005890	2,044911
15:21:17,91	0,749999	3,248964	-0,175988	-0,233015	-0,820017	-0,399020	-0,069754	0,095485	-0,017545	-0,719310	2,559282	2,078410	-0,712973	-2,807155	-1,311577	-7,367208	9,464541	14,487058	-0,069754	0,095485	-0,017545	6,776274	8,034959	2,078410	-0,069754	0,095485	-0,017545	6,776274	8,034959	2,078410
15:21:17,96	0,749999	3,248964	-0,175988	-0,233015	-0,820017	-0,399020	-0,066039	0,098081	-0,015333	-0,845198	2,742738	2,090245	-0,705918	-2,804189	-1,311848	-7,358472	9,438580	14,470195	-0,066039	0,098081	-0,015333	6,854153	7,926788	2,090245	-0,066039	0,098081	-0,015333	6,854153	7,926788	2,090245
15:21:18,01	0,749999	3,248964	-0,175988	-0,233015	-0,820017	-0,399020	-0,072135	0,093454	-0,015604	-0,622725	2,446295	2,073382	-0,708855	-2,804915	-1,312154	-7,349885	9,428877	14,489556	-0,072135	0,093454	-0,015604	6,713431	8,108877	2,073382	-0,072135	0,093454	-0,015604	6,713431	8,108877	2,073382
15:21:18,06	0,749999	3,248964	-0,175988	-0,233015	-0,820017	-0,399020	-0,070038	0,095634	-0,015910	-0,740198	2,567640	2,092742	-0,711072	-2,804830	-1,313144	-7,342088	9,394114	14,464368	-0,070038	0,095634	-0,015910	6,767094	8,065588	2,092742	-0,070038	0,095634	-0,015910	6,767094	8,065588	2,092742
15:21:18,11	0,749999	3,248964	-0,175988	-0,233015	-0,820017	-0,399020	-0,069003	0,097596	-0,016900	-0,868432	2,645583	2,067555	-0,708879	-2,808244	-1,313121	-7,366497	9,423367	14,487217	-0,069003	0,097596	-0,016900	6,792881	8,062299	2,067555	-0,069003	0,097596	-0,016900	6,792881	8,062299	2,067555
15:21:18,16	0,749999	3,248964	-0,175988	-0,233015	-0,820017	-0,399020	-0,067142	0,093991	-0,016876	-0,667808	2,706564	2,090404	-0,708771	-2,805878	-1,311196	-7,318630	9,424819	14,445998	-0,067142	0,093991	-0,016876	6,710459	7,977231	2,090404	-0,067142	0,093991	-0,016876	6,710459	7,977231	2,090404
15:21:18,21	0,749999	3,248964	-0,175988	-0,233015	-0,820017	-0,399020	-0,069246	0,095079	-0,014952	-0,699230	2,637917	2,049185	-0,707442	-2,805861	-1,311521	-7,375308	9,407469	14,476737	-0,069246	0,095079	-0,014952	6,764501	8,073698	2,049185	-0,069246	0,095079	-0,014952	6,764501	8,073698	2,049185
15:21:18,26	0,749999	3,248964	-0,175988	-0,233015	-0,820017	-0,399020	-0,069925	0,093937	-0,015277	-0,683198	2,562176	2,079924	-0,710052	-2,808856	-1,313513	-7,369318	9,435154	14,482724	-0,069925	0,093937	-0,015277	6,690868	8,051294	2,079924	-0,069925	0,093937	-0,015277	6,690868	8,051294	2,079924
15:21:18,31	0,749999	3,248964	-0,175988	-0,233015	-0,820017	-0,399020	-0,066027	0,094700	-0,017269	-0,695908	2,756240	2,085911	-0,709487	-2,809924	-1,310809	-7,391027	9,435872	14,466728	-0,066027	0,094700	-0,017269	6,738061	7,939330	2,085911	-0,066027	0,094700	-0,017269	6,738061	7,939330	2,085911
15:21:18,36	0,749999	3,248964	-0,175988	-0,233015	-0,820017	-0,399020	-0,065384	0,093677	-0,014565	-0,652953	2,770491	2,069915	-0,707417	-2,809875	-1,311658	-7,379606	9,426632	14,489000	-0,065384	0,093677	-0,014565	6,700723	7,903144	2,069915	-0,065384	0,093677	-0,014565	6,700723	7,903144	2,069915
15:21:18,41	0,749999	3,248964	-0,175988	-0,233015	-0,820017	-0,399020	-0,066461	0,091909	-0,015414	-0,563311	2,728987	2,092187	-0,707634	-2,803722	-1,311572	-7,323048	9,411348	14,476639	-0,066461	0,091909	-0,015414	6,651580	7,946202	2,092187	-0,066461	0,091909	-0,015414	6,651580	7,946202	2,092187
15:21:18,46	0,749999	3,248964	-0,175988	-0,233015	-0,820017	-0,399020	-0,071682	0,095173	-0,015327	-0,717989	2,514139	2,079826	-0,709502	-2,807384	-1,313129	-7,373785	9,406503	14,486777	-0,071682	0,095173	-0,015327	6,753114	8,141170	2,079826	-0,071682	0,095173	-0,015327	6,753114	8,141170	2,079826
15:21:18,51	0,749999	3,248964	-0,175988	-0,233015	-0,820017	-0,399020	-0,067576	0,094960	-0,016885	-0,736444	2,686116	2,089964	-0,708855	-2,802368	-1,313919	-7,333919	9,406761	14,473177	-0,067576	0,094960	-0,016885	6,717889	7,990852	2,089964	-0,067576	0,094960	-0,016885	6,717889	7,990852	2,089964
15:21:18,56	0,749999	3,248964	-0,175988	-0,233015	-0,820017	-0,399020	-0,072244	0,096908	-0,017675	-0,817599	2,477801	2,076364	-0,709779	-2,806866	-1,314120	-7,436848	9,428242	14,503289	-0,072244	0,096908	-0,017675	6,789675	8,148937	2,076364	-0,072244	0,096908	-0,017675	6,789675	8,148937	2,076364
15:21:18,61	0,749999	3,248964	-0,175988	-0,233015	-0,820017	-0,399020	-0,067886	0,095458	-0,017876	-0,775086	2,604533	2,106476	-0,705298	-2,806995	-1,311200	-7,408918	9,408470	14,483178	-0,067886	0,095458	-0,017876	6,718402	7,933573	2,106476	-0,067886	0,095458	-0,017876	6,718402	7,933573	2,106476
15:21:18,66	0,749999	3,248964	-0,175988	-0,233015	-0,820017	-0,399020	-0,070015	0,091513	-0,014956	-0,573096	2,527898	2,086365	-0,708916	-2,802412	-1,312842	-7,383512	9,459783	14,471483	-0,070015	0,091513	-0,014956	6,610698	8,024066	2,086365	-0,070015	0,091513	-0,014956	6,610698	8,024066	2,086365
15:21:18,71	0,749999	3,248964	-0,175988	-0,233015	-0,820017	-0,399020	-0,072174	0,096938	-0,016598	-0,798060	2,411947	2,074669	-0,704509	-2,803158	-1,310246	-7,384350	9,425208	14,465417	-0,072174	0,096938	-0,016598	6,811604	8,077641	2,074669	-0,072174	0,096938	-0,016598	6,811604	8,077641	2,074669
15:21:18,76	0,749999	3,248964	-0,175988	-0,233015	-0,820017	-0,399020	-0,073732	0,092749	-0,014002	-0,610585	2,347498	2,068604	-0,708310	-2,808614	-1,311966	-7,379432	9,420766	14,476917	-0,073732	0,092749	-0,014002	6,670229	8,135487	2,068604	-0,073732	0,092749	-0,014002	6,670229	8,135487	2,068604
15:21:18,81	0,749999	3,248964	-0,175988	-0,233015	-0,820017	-0,399020	-0,067107	0,093313	-0,015722	-0,641294	2,698512	2,080104	-0,710727	-2,803876	-1,312771	-7,397561	9,434305	14,483158	-0,067107	0,093313	-0,015722	6,683784	7,966387	2,080104	-0,067107	0,093313	-0,015722	6,683784	7,966387	2,080104
15:21:18,86	0,749999	3,248964	-0,175988	-0,233015	-0,820017	-0,399020	-0,070001	0,097775	-0,016527	-0,870643	2,525531	2,086344	-0,708134	-2,805890	-1,312187	-7,375706	9,462069	14,454546	-0,070001	0,097775	-0,016527	6,804680	8,020619	2,086344	-0,070001	0,097775	-0,016527	6,804680	8,020619	2,086344
15:21:18,91	0,749999	3,248964	-0,175988	-0,233015	-0,820017	-0,399020	-0,069553	0,094523	-0,015943	-0,666555	2,553863	2,057732	-0,711283	-2,808361	-1,312357	-7,389560	9,420997	14,486481	-0,069553	0,094523	-0,015943	6,753467	8,013798	2,057732	-0,069553	0,094523	-0,015943	6,753467	8,013798	2,057732
15:21:18,96	0,749999	3,248964	-0,175988	-0,233015	-0,820017	-0,399020	-0,065839	0,096014	-0,016113	-0,786591	2,755532	2,089668	-0,708897	-2,803998	-1,311528	-7,362008	9,405848	14,472540	-0,065839	0,096014	-0,016113	6,750487	7,923914	2,089668	-0,065839	0,096014	-0,016113	6,750487	7,923914	2,089668
15:21:19,01	0,749999	3,248964	-0,175988	-0,233015	-0,820017	-0,399020	-0,070811	0,096129	-0,015284	-0,791916	2,528432	2,075727	-0,709722	-2,809039	-1,314103	-7,396738	9,367515	14,488496	-0,070811	0,096129	-0,015284	6,754191	8,087103	2,075727	-0,070811	0,096129	-0,015284	6,754191	8,087103	2,075727
15:21:19,06	0,749999	3,248964	-0,175988	-0,233015	-0,820017	-0,399020	-0,066033	0,094324	-0,017859	-0,748606	2,765996	2,091682	-0,710090	-2,804308	-1,312389	-7,376721	9,425162	14,458238	-0,066033	0,094324	-0,017859	6,655790	7,949565	2,091682	-0,066033	0,094324	-0,017859	6,655790	7,949565	2,091682
15:21:19,11	0,749999	3,248964	-0,175988	-0,233015	-0,820017	-0,399020	-0,069946	0,097007	-0,016145	-0,828212	2,551027	2,061425	-0,705273	-2,808057	-1,311692	-7,392274	9,380091	14,458019	-0,069946	0,097007	-0,016145	6,786834	8,041774	2,061425	-0,069946	0,097007	-0,016145	6,786834	8,041774	2,061425
15:21:19,16	0,749999	3,248964	-0,175988	-0,233015	-0,820017	-0,399020	-0,069108	0,090961	-0,015448	-0,560634	2,603664	2,061205	-0,708194	-2,804447	-1,311220	-7,390196	9,433660	14,465513	-0,069108	0,090961	-0,015448	6,579808	8,028635	2,061205	-0,069108	0,090961	-0,015448	6,579808	8,028635	2,061205
15:21:19,21	0,749999	3,248964	-0,175988	-0,233015	-0,820017	-0,399020	-0,070773	0,095295	-0,014976	-0,738595	2,492087	2,068699	-0,707483	-2,805875	-1,312196	-7,394190	9,402015	14,452932	-0,070773	0,095295	-0,014976	6,742102	8,047779	2,068699	-0,070773	0,095295	-0,014976	6,742102	8,047779	2,068699
15:21:19,26	0,749999	3,248964	-0,175988	-0,233015	-0,820017	-0,399020	-0,069893	0,093966	-0,015952	-0,698855	2,550227	2,056119	-0,710140	-2,805193	-1,310445	-7,397550	9,402584	14,466097	-0,069893	0,093966	-0,015952	6,677464	8,036814	2,056119	-0,069893	0,093966	-0,015952	6,677464	8,036814	2,056119
15:21:19,31	0,749999	3,248964	-0,175988	-0,233015	-0,820017	-0,399020	-0,069154	0,096608	-0,014201	-0,837450	2,585447	2,069283	-0,708401	-2,806433	-1,312382	-7,420629	9,436867	14,478418	-0,069154	0,096608	-0,014201	6,746302	8,014043	2,069283	-0,069154	0,096608	-0,014201	6,746302	8,014043	2,069283
15:21:19,36	0,749999	3,248964	-0,175988	-0,233015	-0,820017	-0,399020	-0,068950	0,094482	-0,016138	-0,708718	2,558936	2,081604	-0,708913	-2,804277	-1,312674	-7,367986	9,400407	14,458949	-0,068950	0,094482	-0,016138	6,708099	7,971504	2,081604	-0,068950	0,094482	-0,016138	6,708099	7,971504	2,081604
15:21:19,41	0,749999	3,248964	-0,175988	-0,233015	-0,820017	-0,399020	-0,070561	0,096004	-0,016430	-0,793109	2,538960	2,062135	-0,708266	-2,803387	-1,314162	-7,420986	9,445680	14,456036	-0,070561	0,096004	-0,016430	6,743174	8,078027	2,062135	-0,070561	0,096004	-0,016430	6,743174	8,078027	2,062135
15:21:19,46	0,749999	3,248964	-0,175988	-0,233015	-0,820017	-0,399020	-0,071655	0,095888	-0,017917	-0,774411	2,413547	2,059223	-0,709940	-2,806287	-1,312508	-7,391274	9,394143	14,468505	-0,071655	0,095888	-0,017917	6,752829	8,038477	2,059223	-0,071655	0,095888	-0,017917	6,752829	8,038477	2,059223
15:21:19,51	0,749999	3,248964	-0,175988	-0,233015	-0,820017	-0,399020	-0,068307	0,095888	-0,016264	-0,804158	2,639139	2,071691	-0,709701	-2,807095	-1,314569	-7,388199	9,399872	14,520302	-0,068307	0,095888	-0,016264	6,723038	8,001257	2,071691	-0,068307	0,095888	-0,016264	6,723038	8,001257	2,071691
[truncated: 61,389 more chars]
