# Supplementary material for: Characterization of interfragmentary motion associated with common osteosynthesis devices for rat fracture healing studies
Source: PLoS One. 2017 Apr 28;12(4):e0176735. doi: 10.1371/journal.pone.0176735 (PMC5409164; doi:10.1371/journal.pone.0176735)
Supplement: S1 Dataset — (ZIP) [file pone.0176735.s001.zip › S1_Dataset/RatExFix/Specimen05/FIX-EX_05Z.txt]

%Tester: Sukopp Matthias
%Projekt: 
%Zeit: 11.03.2015 15:23:41
%Dateipfad: D:\Messungen\Fixator\Measurements\Fixator_20150311.txt
%Kommentar: FIX-EX_05-Z
%VI Version: D:\LVProjekte\Fixator\HauptVI\Fixator_v0.12.vi
%Virtueller Drehpunkt: 	0,0000	0,0000	0,0000
%Sensor zu Hexapod (Mitte): 	0,000000	0,000000	-26,500000
%Sensor zu Hexapod Trans (Mitte): 	-0,500000	-0,866025	0,000000	-0,866025	0,500000	0,000000	0,000000	0,000000	1,000000
%Hexapod zu Labor (Mitte): 	0,750076	3,259891	-0,175014
%Hexapod zu Labor Trans (Mitte): 	0,999873	0,007022	-0,014282	-0,006963	0,999967	0,004166	0,014311	-0,004066	0,999889
%Labor zu CR (Mitte): 	0,000000	0,000000	78,500000
%Labor zu CR Trans (Mitte): 	1,000000	0,000000	0,000000	0,000000	1,000000	0,000000	0,000000	0,000000	1,000000
%Zentrum Sensormasse: 	0,000000	0,000000	2,000000
%Sensormasse: 	200,000000E-3
--------------------------------------------------
Time	X	Y	Z	U	V	W	Exp_ Fx	Exp_ Fy	Exp_ Fz	Exp_ Mx	Exp_ My	Exp_ Mz	Sen_ Fx	Sen_ Fy	Sen_ Fz	Sen_ Mx	Sen_ My	Sen_ Mz	Hex_ Fx	Hex_ Fy	Hex_ Fz	Hex_ Mx	Hex_ My	Hex_ Mz	Lab_ Fx	Lab_ Fy	Lab_ Fz	Lab_ Mx	Lab_ My	Lab_ Mz	Laser
15:23:41,76	0,750076	3,259891	-0,175014	-0,232999	-0,820004	-0,398992	0,025486	-0,061060	0,043373	-1,531006	2,043599	2,745870	-0,620916	-2,965988	-1,252871	-16,574893	4,433182	15,142684	0,025486	-0,061060	0,043373	-6,324202	0,042987	2,745870	0,025486	-0,061060	0,043373	-6,324202	0,042987	2,745870
15:23:41,81	0,750076	3,259891	-0,175014	-0,232999	-0,820004	-0,398992	0,025486	-0,061060	0,043373	-1,531006	2,043599	2,745870	-0,619405	-2,968049	-1,253049	-16,571794	4,461561	15,148469	0,025486	-0,061060	0,043373	-6,324202	0,042987	2,745870	0,025486	-0,061060	0,043373	-6,324202	0,042987	2,745870
15:23:41,86	0,750076	3,259891	-0,175014	-0,232999	-0,820004	-0,398992	0,026515	-0,063398	0,043195	-1,383286	2,085642	2,751656	-0,618761	-2,968455	-1,254593	-16,539612	4,445898	15,138938	0,026515	-0,063398	0,043195	-6,360041	0,004192	2,751656	0,026515	-0,063398	0,043195	-6,360041	0,004192	2,751656
15:23:41,91	0,750076	3,259891	-0,175014	-0,232999	-0,820004	-0,398992	0,026545	-0,064160	0,041651	-1,341165	2,122886	2,742124	-0,625323	-2,965482	-1,253833	-16,577039	4,471631	15,168062	0,026545	-0,064160	0,041651	-6,377693	0,039107	2,742124	0,026545	-0,064160	0,041651	-6,377693	0,039107	2,742124
15:23:41,96	0,750076	3,259891	-0,175014	-0,232999	-0,820004	-0,398992	0,027251	-0,056990	0,042411	-1,710405	2,114335	2,771249	-0,615904	-2,967252	-1,254612	-16,579629	4,452099	15,140231	0,027251	-0,056990	0,042411	-6,184130	-0,024888	2,771249	0,027251	-0,056990	0,042411	-6,184130	-0,024888	2,771249
15:23:42,01	0,750076	3,259891	-0,175014	-0,232999	-0,820004	-0,398992	0,024074	-0,066033	0,041632	-1,258408	1,956663	2,743418	-0,618202	-2,970711	-1,254989	-16,561276	4,449853	15,129599	0,024074	-0,066033	0,041632	-6,441964	0,066820	2,743418	0,024074	-0,066033	0,041632	-6,441964	0,066820	2,743418
15:23:42,06	0,750076	3,259891	-0,175014	-0,232999	-0,820004	-0,398992	0,028219	-0,065772	0,041256	-1,264730	2,189197	2,732786	-0,622301	-2,966434	-1,255785	-16,541712	4,461581	15,125339	0,028219	-0,065772	0,041256	-6,427826	-0,025994	2,732786	0,028219	-0,065772	0,041256	-6,427826	-0,025994	2,732786
15:23:42,11	0,750076	3,259891	-0,175014	-0,232999	-0,820004	-0,398992	0,026565	-0,060083	0,040460	-1,540600	2,114253	2,728526	-0,621508	-2,966870	-1,253832	-16,529624	4,489162	15,126194	0,026565	-0,060083	0,040460	-6,257138	0,028924	2,728526	0,026565	-0,060083	0,040460	-6,257138	0,028924	2,728526
15:23:42,16	0,750076	3,259891	-0,175014	-0,232999	-0,820004	-0,398992	0,026546	-0,060988	0,042412	-1,463603	2,109951	2,729380	-0,620296	-2,968372	-1,253810	-16,536557	4,483783	15,148273	0,026546	-0,060988	0,042412	-6,251195	0,026101	2,729380	0,026546	-0,060988	0,042412	-6,251195	0,026101	2,729380
15:23:42,21	0,750076	3,259891	-0,175014	-0,232999	-0,820004	-0,398992	0,027240	-0,062788	0,042434	-1,378150	2,142753	2,751460	-0,621090	-2,971928	-1,253048	-16,543887	4,450176	15,113035	0,027240	-0,062788	0,042434	-6,307009	0,004382	2,751460	0,027240	-0,062788	0,042434	-6,307009	0,004382	2,751460
15:23:42,26	0,750076	3,259891	-0,175014	-0,232999	-0,820004	-0,398992	0,030718	-0,063879	0,043196	-1,354201	2,334021	2,716221	-0,622348	-2,967719	-1,255011	-16,570264	4,468181	15,130020	0,030718	-0,063879	0,043196	-6,368683	-0,077308	2,716221	0,030718	-0,063879	0,043196	-6,368683	-0,077308	2,716221
15:23:42,31	0,750076	3,259891	-0,175014	-0,232999	-0,820004	-0,398992	0,027701	-0,060685	0,041233	-1,517852	2,145331	2,733206	-0,618796	-2,967756	-1,253835	-16,559067	4,452358	15,129291	0,027701	-0,060685	0,041233	-6,281655	-0,029224	2,733206	0,027701	-0,060685	0,041233	-6,281655	-0,029224	2,733206
15:23:42,36	0,750076	3,259891	-0,175014	-0,232999	-0,820004	-0,398992	0,025957	-0,063780	0,042409	-1,365048	2,072247	2,732477	-0,619918	-2,966209	-1,255779	-16,535223	4,480189	15,126310	0,025957	-0,063780	0,042409	-6,371761	0,034602	2,732477	0,025957	-0,063780	0,042409	-6,371761	0,034602	2,732477
15:23:42,41	0,750076	3,259891	-0,175014	-0,232999	-0,820004	-0,398992	0,025179	-0,062035	0,040465	-1,419775	2,038504	2,729496	-0,620630	-2,964855	-1,255412	-16,574109	4,437383	15,130038	0,025179	-0,062035	0,040465	-6,289488	0,061966	2,729496	0,025179	-0,062035	0,040465	-6,289488	0,061966	2,729496
15:23:42,46	0,750076	3,259891	-0,175014	-0,232999	-0,820004	-0,398992	0,024362	-0,060741	0,040832	-1,543544	1,983755	2,733225	-0,622300	-2,969884	-1,252641	-16,551698	4,458673	15,156840	0,024362	-0,060741	0,040832	-6,311728	0,071338	2,733225	0,024362	-0,060741	0,040832	-6,311728	0,071338	2,733225
15:23:42,51	0,750076	3,259891	-0,175014	-0,232999	-0,820004	-0,398992	0,029552	-0,061809	0,043603	-1,458389	2,262393	2,760026	-0,621144	-2,971437	-1,251902	-16,564111	4,430711	15,102295	0,029552	-0,061809	0,043603	-6,310374	-0,057430	2,760026	0,029552	-0,061809	0,043603	-6,310374	-0,057430	2,760026
15:23:42,56	0,750076	3,259891	-0,175014	-0,232999	-0,820004	-0,398992	0,030319	-0,063587	0,044342	-1,396324	2,305522	2,705481	-0,619393	-2,969420	-1,253461	-16,572256	4,458320	15,109659	0,030319	-0,063587	0,044342	-6,387929	-0,074532	2,705481	0,030319	-0,063587	0,044342	-6,387929	-0,074532	2,705481
15:23:42,61	0,750076	3,259891	-0,175014	-0,232999	-0,820004	-0,398992	0,027697	-0,064095	0,042783	-1,350087	2,148295	2,712845	-0,619951	-2,973227	-1,253034	-16,561223	4,445005	15,132424	0,027697	-0,064095	0,042783	-6,381544	-0,025895	2,712845	0,027697	-0,064095	0,042783	-6,381544	-0,025895	2,712845
15:23:42,66	0,750076	3,259891	-0,175014	-0,232999	-0,820004	-0,398992	0,031272	-0,065515	0,043210	-1,282271	2,350437	2,735610	-0,618232	-2,971356	-1,257325	-16,569940	4,440095	15,125851	0,031272	-0,065515	0,043210	-6,425185	-0,104435	2,735610	0,031272	-0,065515	0,043210	-6,425185	-0,104435	2,735610
15:23:42,71	0,750076	3,259891	-0,175014	-0,232999	-0,820004	-0,398992	0,028793	-0,066068	0,038919	-1,262125	2,216437	2,729038	-0,620600	-2,970806	-1,258128	-16,572940	4,434355	15,101633	0,028793	-0,066068	0,038919	-6,448451	-0,043836	2,729038	0,028793	-0,066068	0,038919	-6,448451	-0,043836	2,729038
15:23:42,76	0,750076	3,259891	-0,175014	-0,232999	-0,820004	-0,398992	0,029501	-0,063743	0,038116	-1,389494	2,253497	2,704820	-0,622305	-2,973127	-1,254217	-16,566488	4,465244	15,118918	0,029501	-0,063743	0,038116	-6,393310	-0,062313	2,704820	0,029501	-0,063743	0,038116	-6,393310	-0,062313	2,704820
15:23:42,81	0,750076	3,259891	-0,175014	-0,232999	-0,820004	-0,398992	0,030766	-0,061812	0,042404	-1,469560	2,320138	2,716767	-0,622904	-2,970937	-1,253841	-16,562025	4,451546	15,113581	0,030766	-0,061812	0,042404	-6,321794	-0,094980	2,716767	0,030766	-0,061812	0,042404	-6,321794	-0,094980	2,716767
15:23:42,86	0,750076	3,259891	-0,175014	-0,232999	-0,820004	-0,398992	0,030766	-0,061812	0,042404	-1,469560	2,320138	2,716767	-0,623026	-2,971892	-1,255284	-16,559603	4,483862	15,126208	0,030766	-0,061812	0,042404	-6,321794	-0,094980	2,716767	0,030766	-0,061812	0,042404	-6,321794	-0,094980	2,716767
15:23:42,91	0,750076	3,259891	-0,175014	-0,232999	-0,820004	-0,398992	0,031654	-0,062184	0,040961	-1,421003	2,352256	2,729395	-0,619314	-2,967668	-1,256541	-16,536427	4,500329	15,137010	0,031654	-0,062184	0,040961	-6,302463	-0,132574	2,729395	0,031654	-0,062184	0,040961	-6,302463	-0,132574	2,729395
15:23:42,96	0,750076	3,259891	-0,175014	-0,232999	-0,820004	-0,398992	0,026140	-0,063287	0,039703	-1,337808	2,077378	2,740196	-0,620848	-2,967510	-1,255463	-16,560944	4,480459	15,125230	0,026140	-0,063287	0,039703	-6,305838	0,025379	2,740196	0,026140	-0,063287	0,039703	-6,305838	0,025379	2,740196
15:23:43,01	0,750076	3,259891	-0,175014	-0,232999	-0,820004	-0,398992	0,026770	-0,061880	0,040781	-1,440446	2,098832	2,728416	-0,621792	-2,966857	-1,255393	-16,571936	4,442802	15,144216	0,026770	-0,061880	0,040781	-6,298015	-0,002609	2,728416	0,026770	-0,061880	0,040781	-6,298015	-0,002609	2,728416
15:23:43,06	0,750076	3,259891	-0,175014	-0,232999	-0,820004	-0,398992	0,026677	-0,060736	0,040851	-1,538033	2,103285	2,747402	-0,622345	-2,971216	-1,255017	-16,574678	4,448879	15,104706	0,026677	-0,060736	0,040851	-6,305812	0,009174	2,747402	0,026677	-0,060736	0,040851	-6,305812	0,009174	2,747402
15:23:43,11	0,750076	3,259891	-0,175014	-0,232999	-0,820004	-0,398992	0,030729	-0,062436	0,041227	-1,445742	2,308582	2,707893	-0,619338	-2,970656	-1,256947	-16,544035	4,458271	15,101624	0,030729	-0,062436	0,041227	-6,346969	-0,103620	2,707893	0,030729	-0,062436	0,041227	-6,346969	-0,103620	2,707893
15:23:43,16	0,750076	3,259891	-0,175014	-0,232999	-0,820004	-0,398992	0,025933	-0,063146	0,041237	-1,383706	2,090693	2,713599	-0,619333	-2,967418	-1,255007	-16,534843	4,454908	15,110413	0,025933	-0,063146	0,041237	-6,340634	0,054947	2,713599	0,025933	-0,063146	0,041237	-6,340634	0,054947	2,713599
15:23:43,21	0,750076	3,259891	-0,175014	-0,232999	-0,820004	-0,398992	0,025933	-0,063146	0,041237	-1,383706	2,090693	2,713599	-0,623464	-2,965052	-1,253842	-16,541093	4,483070	15,134533	0,025933	-0,063146	0,041237	-6,340634	0,054947	2,713599	0,025933	-0,063146	0,041237	-6,340634	0,054947	2,713599
15:23:43,26	0,750076	3,259891	-0,175014	-0,232999	-0,820004	-0,398992	0,025950	-0,058385	0,042403	-1,609971	2,072065	2,737720	-0,621797	-2,965512	-1,254638	-16,577071	4,449203	15,124832	0,025950	-0,058385	0,042403	-6,193225	0,035014	2,737720	0,025950	-0,058385	0,042403	-6,193225	0,035014	2,737720
15:23:43,31	0,750076	3,259891	-0,175014	-0,232999	-0,820004	-0,398992	0,025514	-0,060058	0,041606	-1,570297	2,035183	2,728019	-0,621659	-2,966870	-1,255777	-16,515272	4,449206	15,115022	0,025514	-0,060058	0,041606	-6,284877	0,032334	2,728019	0,025514	-0,060058	0,041606	-6,284877	0,032334	2,728019
15:23:43,36	0,750076	3,259891	-0,175014	-0,232999	-0,820004	-0,398992	0,026622	-0,060857	0,040467	-1,497858	2,146313	2,718209	-0,623502	-2,969239	-1,253433	-16,560055	4,457401	15,147565	0,026622	-0,060857	0,040467	-6,275141	0,056493	2,718209	0,026622	-0,060857	0,040467	-6,275141	0,056493	2,718209
15:23:43,41	0,750076	3,259891	-0,175014	-0,232999	-0,820004	-0,398992	0,029595	-0,060446	0,042811	-1,534533	2,258009	2,750752	-0,621154	-2,969298	-1,255392	-16,554592	4,430520	15,119166	0,029595	-0,060446	0,042811	-6,279541	-0,065163	2,750752	0,029595	-0,060446	0,042811	-6,279541	-0,065163	2,750752
15:23:43,46	0,750076	3,259891	-0,175014	-0,232999	-0,820004	-0,398992	0,028472	-0,062509	0,040852	-1,447829	2,217805	2,722352	-0,622842	-2,970756	-1,254796	-16,565933	4,430032	15,138584	0,028472	-0,062509	0,040852	-6,354746	-0,017241	2,722352	0,028472	-0,062509	0,040852	-6,354746	-0,017241	2,722352
15:23:43,51	0,750076	3,259891	-0,175014	-0,232999	-0,820004	-0,398992	0,030579	-0,061776	0,041448	-1,492032	2,317782	2,741770	-0,622934	-2,969607	-1,254618	-16,567335	4,444983	15,123781	0,030579	-0,061776	0,041448	-6,341418	-0,082650	2,741770	0,030579	-0,061776	0,041448	-6,341418	-0,082650	2,741770
15:23:43,56	0,750076	3,259891	-0,175014	-0,232999	-0,820004	-0,398992	0,029630	-0,061122	0,041626	-1,513796	2,259734	2,726967	-0,621161	-2,969815	-1,255775	-16,562770	4,446775	15,129616	0,029630	-0,061122	0,041626	-6,311838	-0,066185	2,726967	0,029630	-0,061122	0,041626	-6,311838	-0,066185	2,726967
15:23:43,61	0,750076	3,259891	-0,175014	-0,232999	-0,820004	-0,398992	0,028923	-0,062761	0,040469	-1,424705	2,226038	2,732802	-0,620478	-2,967899	-1,256524	-16,520325	4,476452	15,150369	0,028923	-0,062761	0,040469	-6,351453	-0,044399	2,732802	0,028923	-0,062761	0,040469	-6,351453	-0,044399	2,732802
15:23:43,66	0,750076	3,259891	-0,175014	-0,232999	-0,820004	-0,398992	0,026922	-0,062394	0,039720	-1,396856	2,143896	2,753556	-0,620462	-2,973365	-1,252643	-16,539318	4,480072	15,123284	0,026922	-0,062394	0,039720	-6,294808	0,030553	2,753556	0,026922	-0,062394	0,039720	-6,294808	0,030553	2,753556
15:23:43,71	0,750076	3,259891	-0,175014	-0,232999	-0,820004	-0,398992	0,031648	-0,065141	0,043601	-1,260366	2,371390	2,726471	-0,622916	-2,967423	-1,255789	-16,557556	4,464285	15,125338	0,031648	-0,065141	0,043601	-6,373968	-0,112944	2,726471	0,031648	-0,065141	0,043601	-6,373968	-0,112944	2,726471
15:23:43,76	0,750076	3,259891	-0,175014	-0,232999	-0,820004	-0,398992	0,027729	-0,060045	0,040456	-1,548173	2,159727	2,728524	-0,619991	-2,966595	-1,254246	-16,559247	4,434831	15,109566	0,027729	-0,060045	0,040456	-6,261703	-0,017005	2,728524	0,027729	-0,060045	0,040456	-6,261703	-0,017005	2,728524
15:23:43,81	0,750076	3,259891	-0,175014	-0,232999	-0,820004	-0,398992	0,025549	-0,062164	0,041998	-1,464317	2,059631	2,712752	-0,621730	-2,965394	-1,255003	-16,548357	4,465415	15,139843	0,025549	-0,062164	0,041998	-6,344221	0,054027	2,712752	0,025549	-0,062164	0,041998	-6,344221	0,054027	2,712752
15:23:43,86	0,750076	3,259891	-0,175014	-0,232999	-0,820004	-0,398992	0,025378	-0,060058	0,041241	-1,541920	2,044884	2,743030	-0,621104	-2,969355	-1,254205	-16,532160	4,430568	15,132750	0,025378	-0,060058	0,041241	-6,256470	0,052695	2,743030	0,025378	-0,060058	0,041241	-6,256470	0,052695	2,743030
15:23:43,91	0,750076	3,259891	-0,175014	-0,232999	-0,820004	-0,398992	0,028497	-0,062580	0,042039	-1,432848	2,238489	2,735937	-0,620015	-2,968481	-1,254211	-16,573719	4,444745	15,153333	0,028497	-0,062580	0,042039	-6,345386	0,001509	2,735937	0,028497	-0,062580	0,042039	-6,345386	0,001509	2,735937
15:23:43,96	0,750076	3,259891	-0,175014	-0,232999	-0,820004	-0,398992	0,027194	-0,063086	0,042033	-1,415020	2,127695	2,756520	-0,622250	-2,968289	-1,258463	-16,516440	4,468138	15,155723	0,027194	-0,063086	0,042033	-6,367306	-0,007063	2,756520	0,027194	-0,063086	0,042033	-6,367306	-0,007063	2,756520
15:23:44,01	0,750076	3,259891	-0,175014	-0,232999	-0,820004	-0,398992	0,028146	-0,061054	0,037781	-1,471785	2,215075	2,758910	-0,621777	-2,971183	-1,255771	-16,563036	4,400844	15,127835	0,028146	-0,061054	0,037781	-6,264560	0,005634	2,758910	0,028146	-0,061054	0,037781	-6,264560	0,005634	2,758910
15:23:44,06	0,750076	3,259891	-0,175014	-0,232999	-0,820004	-0,398992	0,030416	-0,062912	0,040473	-1,456783	2,326406	2,731022	-0,624145	-2,968700	-1,254631	-16,591726	4,479424	15,129913	0,030416	-0,062912	0,040473	-6,395354	-0,061226	2,731022	0,030416	-0,062912	0,040473	-6,395354	-0,061226	2,731022
15:23:44,11	0,750076	3,259891	-0,175014	-0,232999	-0,820004	-0,398992	0,029450	-0,059619	0,041613	-1,574296	2,212031	2,733099	-0,622345	-2,968002	-1,254229	-16,559973	4,435779	15,128358	0,029450	-0,059619	0,041613	-6,254391	-0,099759	2,733099	0,029450	-0,059619	0,041613	-6,254391	-0,099759	2,733099
15:23:44,16	0,750076	3,259891	-0,175014	-0,232999	-0,820004	-0,398992	0,027945	-0,060829	0,042015	-1,533291	2,183095	2,731545	-0,619401	-2,966635	-1,258841	-16,542994	4,441921	15,190040	0,027945	-0,060829	0,042015	-6,308380	-0,010558	2,731545	0,027945	-0,060829	0,042015	-6,308380	-0,010558	2,731545
15:23:44,21	0,750076	3,259891	-0,175014	-0,232999	-0,820004	-0,398992	0,025289	-0,062695	0,037403	-1,422465	2,056634	2,793227	-0,618779	-2,967184	-1,256931	-16,533807	4,426295	15,135013	0,025289	-0,062695	0,037403	-6,344012	0,071451	2,793227	0,025289	-0,062695	0,037403	-6,344012	0,071451	2,793227
15:23:44,26	0,750076	3,259891	-0,175014	-0,232999	-0,820004	-0,398992	0,025453	-0,063508	0,039313	-1,389103	2,080947	2,738200	-0,621639	-2,968038	-1,255369	-16,515110	4,472017	15,134714	0,025453	-0,063508	0,039313	-6,374508	0,082866	2,738200	0,025453	-0,063508	0,039313	-6,374508	0,082866	2,738200
15:23:44,31	0,750076	3,259891	-0,175014	-0,232999	-0,820004	-0,398992	0,027623	-0,061459	0,040875	-1,446733	2,187092	2,737900	-0,618833	-2,971737	-1,256547	-16,577292	4,439546	15,130120	0,027623	-0,061459	0,040875	-6,271251	0,018706	2,737900	0,027623	-0,061459	0,040875	-6,271251	0,018706	2,737900
15:23:44,36	0,750076	3,259891	-0,175014	-0,232999	-0,820004	-0,398992	0,029423	-0,065738	0,039697	-1,283444	2,243112	2,733307	-0,618762	-2,970295	-1,253839	-16,559367	4,471929	15,110171	0,029423	-0,065738	0,039697	-6,443854	-0,066629	2,733307	0,029423	-0,065738	0,039697	-6,443854	-0,066629	2,733307
15:23:44,41	0,750076	3,259891	-0,175014	-0,232999	-0,820004	-0,398992	0,028139	-0,065078	0,042405	-1,280724	2,175678	2,713358	-0,615409	-2,960198	-1,281683	-16,201737	4,233504	15,132414	0,028139	-0,065078	0,042405	-6,389373	-0,033271	2,713358	0,028139	-0,065078	0,042405	-6,389373	-0,033271	2,713358
15:23:44,46	0,750076	3,259891	-0,175014	-0,232999	-0,820004	-0,398992	0,017718	-0,062934	0,014562	-1,419907	2,062695	2,735600	-0,495588	-2,871559	-2,231565	-6,787116	-4,541454	15,704772	0,017718	-0,062934	0,014562	-6,360210	0,671825	2,735600	0,017718	-0,062934	0,014562	-6,360210	0,671825	2,735600
15:23:44,51	0,750076	3,259891	-0,175014	-0,232999	-0,820004	-0,398992	-0,118956	-0,122382	-0,935321	-1,220631	7,496431	3,307959	-0,399153	-2,812965	-3,784509	3,724905	-13,938309	16,189321	-0,217917	-0,176600	-2,488265	-15,146297	33,259040	3,792507	-0,217917	-0,176600	-2,488265	-15,146297	33,259040	3,792507
15:23:44,56	0,749967	3,260004	-0,125027	-0,233004	-0,820020	-0,398959	-0,217917	-0,176600	-2,488265	-1,283171	16,152530	3,792507	-0,392863	-2,813124	-4,114576	5,349344	-15,164777	16,223806	-0,217917	-0,176600	-2,488265	-15,146297	33,259040	3,792507	-0,217917	-0,176600	-2,488265	-15,146297	33,259040	3,792507
15:23:44,61	0,749967	3,260004	-0,125027	-0,233004	-0,820020	-0,398959	-0,220925	-0,182127	-2,818332	-1,245702	18,016166	3,826992	-0,390695	-2,812661	-4,107989	5,232136	-15,100478	16,267111	-0,220925	-0,182127	-2,818332	-15,542692	35,358783	3,826992	-0,220925	-0,182127	-2,818332	-15,542692	35,358783	3,826992
15:23:44,66	0,749967	3,260004	-0,125027	-0,233004	-0,820020	-0,398959	-0,222409	-0,183773	-2,811745	-1,163046	17,805343	3,870298	-0,390183	-2,817827	-4,106469	5,180549	-15,119055	16,221837	-0,222409	-0,183773	-2,811745	-15,589223	35,264456	3,870298	-0,222409	-0,183773	-2,811745	-15,589223	35,264456	3,870298
15:23:44,71	0,749967	3,260004	-0,125027	-0,233004	-0,820020	-0,398959	-0,218191	-0,186799	-2,810225	-1,047556	17,989277	3,825023	-0,393177	-2,815323	-4,103396	5,140944	-15,070221	16,216948	-0,218191	-0,186799	-2,810225	-15,711303	35,117299	3,825023	-0,218191	-0,186799	-2,810225	-15,711303	35,117299	3,825023
15:23:44,76	0,749967	3,260004	-0,125027	-0,233004	-0,820020	-0,398959	-0,218863	-0,182955	-2,807152	-1,224983	17,895639	3,820134	-0,389018	-2,813444	-4,100915	5,124943	-15,094528	16,255390	-0,218863	-0,182955	-2,807152	-15,586934	35,076379	3,820134	-0,218863	-0,182955	-2,807152	-15,586934	35,076379	3,820134
15:23:44,81	0,749967	3,260004	-0,125027	-0,233004	-0,820020	-0,398959	-0,222570	-0,185617	-2,804671	-1,115604	17,701183	3,858576	-0,390866	-2,818588	-4,099884	5,103359	-15,061005	16,234788	-0,222570	-0,185617	-2,804671	-15,686531	35,172905	3,858576	-0,222570	-0,185617	-2,804671	-15,686531	35,172905	3,858576
15:23:44,86	0,749967	3,260004	-0,125027	-0,233004	-0,820020	-0,398959	-0,217191	-0,186589	-2,803640	-1,046826	17,945419	3,837974	-0,396772	-2,816609	-4,097943	5,089740	-15,028108	16,263144	-0,217191	-0,186589	-2,803640	-15,694046	34,994917	3,837974	-0,217191	-0,186589	-2,803640	-15,694046	34,994917	3,837974
15:23:44,91	0,749967	3,260004	-0,125027	-0,233004	-0,820020	-0,398959	-0,215952	-0,180485	-2,801699	-1,342554	17,981629	3,866330	-0,390912	-2,817340	-4,119336	5,125224	-15,077871	16,207275	-0,215952	-0,180485	-2,801699	-15,510610	34,933829	3,866330	-0,215952	-0,180485	-2,801699	-15,510610	34,933829	3,866330
15:23:44,96	0,749967	3,260004	-0,125027	-0,233004	-0,820020	-0,398959	-0,218249	-0,185925	-2,823092	-1,085007	17,917791	3,810462	-0,371202	-2,813320	-5,333530	11,948227	-19,581892	16,299638	-0,218249	-0,185925	-2,823092	-15,680134	35,050313	3,810462	-0,218249	-0,185925	-2,823092	-15,680134	35,050313	3,810462
15:23:45,01	0,749967	3,260004	-0,125027	-0,233004	-0,820020	-0,398959	-0,231585	-0,200984	-4,037286	-0,791052	25,385193	3,902825	-0,349947	-2,803038	-7,200675	22,332410	-26,182837	16,405721	-0,231585	-0,200984	-4,037286	-16,568281	43,564633	3,902825	-0,231585	-0,200984	-4,037286	-16,568281	43,564633	3,902825
15:23:45,06	0,750033	3,259985	-0,074990	-0,233011	-0,820003	-0,399013	-0,251117	-0,214250	-5,904431	-0,625697	36,662964	4,008908	-0,342431	-2,803098	-7,581911	24,246682	-27,394467	16,362472	-0,251117	-0,214250	-5,904431	-17,444331	56,375666	4,008908	-0,251117	-0,214250	-5,904431	-17,444331	56,375666	4,008908
15:23:45,11	0,750033	3,259985	-0,074990	-0,233011	-0,820003	-0,399013	-0,254823	-0,220789	-6,285667	-0,377826	38,733860	3,965658	-0,346157	-2,799768	-7,566807	24,114847	-27,319908	16,395635	-0,254823	-0,220789	-6,285667	-17,709784	58,737503	3,965658	-0,254823	-0,220789	-6,285667	-17,709784	58,737503	3,965658
15:23:45,16	0,750033	3,259985	-0,074990	-0,233011	-0,820003	-0,399013	-0,255844	-0,215898	-6,270563	-0,633521	38,529353	3,998822	-0,346299	-2,805135	-7,565264	24,033786	-27,326009	16,399358	-0,255844	-0,215898	-6,270563	-17,581512	58,613090	3,998822	-0,255844	-0,215898	-6,270563	-17,581512	58,613090	3,998822
15:23:45,21	0,750033	3,259985	-0,074990	-0,233011	-0,820003	-0,399013	-0,251125	-0,218458	-6,269019	-0,546199	38,707599	4,002545	-0,348062	-2,804532	-7,560998	24,008074	-27,262843	16,408526	-0,251125	-0,218458	-6,269019	-17,695176	58,420881	4,002545	-0,251125	-0,218458	-6,269019	-17,695176	58,420881	4,002545
15:23:45,26	0,750033	3,259985	-0,074990	-0,233011	-0,820003	-0,399013	-0,250766	-0,216630	-6,264754	-0,599437	38,672404	4,011712	-0,346794	-2,808341	-7,558207	23,913132	-27,308849	16,405983	-0,250766	-0,216630	-6,264754	-17,604871	58,357524	4,011712	-0,250766	-0,216630	-6,264754	-17,604871	58,357524	4,011712
15:23:45,31	0,750033	3,259985	-0,074990	-0,233011	-0,820003	-0,399013	-0,248101	-0,219633	-6,261963	-0,530578	38,751743	4,009170	-0,349419	-2,804150	-7,555211	23,919546	-27,276843	16,410133	-0,248101	-0,219633	-6,261963	-17,771772	58,227694	4,009170	-0,248101	-0,219633	-6,261963	-17,771772	58,227694	4,009170
15:23:45,36	0,750033	3,259985	-0,074990	-0,233011	-0,820003	-0,399013	-0,250419	-0,215263	-6,258966	-0,726874	38,620796	4,013319	-0,348173	-2,807875	-7,553600	23,930569	-27,239646	16,453500	-0,250419	-0,215263	-6,258966	-17,625051	58,278653	4,013319	-0,250419	-0,215263	-6,258966	-17,625051	58,278653	4,013319
15:23:45,41	0,750033	3,259985	-0,074990	-0,233011	-0,820003	-0,399013	-0,247815	-0,218206	-6,257356	-0,536156	38,747133	4,056686	-0,346329	-2,807695	-7,552869	23,870993	-27,241976	16,425675	-0,247815	-0,218206	-6,257356	-17,665294	58,200605	4,056686	-0,247815	-0,218206	-6,257356	-17,665294	58,200605	4,056686
15:23:45,46	0,750033	3,259985	-0,074990	-0,233011	-0,820003	-0,399013	-0,248893	-0,219712	-6,256625	-0,489614	38,640662	4,028862	-0,346602	-2,806328	-7,549791	23,835943	-27,254067	16,413433	-0,248893	-0,219712	-6,256625	-17,737027	58,178735	4,028862	-0,248893	-0,219712	-6,256625	-17,737027	58,178735	4,028862
15:23:45,51	0,750033	3,259985	-0,074990	-0,233011	-0,820003	-0,399013	-0,249941	-0,218793	-6,253547	-0,565435	38,561839	4,016620	-0,346544	-2,805557	-7,548216	23,856348	-27,231343	16,432497	-0,249941	-0,218793	-6,253547	-17,740650	58,182208	4,016620	-0,249941	-0,218793	-6,253547	-17,740650	58,182208	4,016620
15:23:45,56	0,750033	3,259985	-0,074990	-0,233011	-0,820003	-0,399013	-0,250637	-0,218457	-6,251972	-0,552985	38,531934	4,035684	-0,349523	-2,808220	-7,550531	23,826822	-27,188795	16,463733	-0,250637	-0,218457	-6,251972	-17,701885	58,206973	4,035684	-0,250637	-0,218457	-6,251972	-17,701885	58,206973	4,035684
15:23:45,61	0,750033	3,259985	-0,074990	-0,233011	-0,820003	-0,399013	-0,246841	-0,217209	-6,254287	-0,595813	38,682497	4,066920	-0,347616	-2,806712	-7,546585	23,821339	-27,207966	16,421356	-0,246841	-0,217209	-6,254287	-17,646719	58,059526	4,066920	-0,246841	-0,217209	-6,254287	-17,646719	58,059526	4,066920
15:23:45,66	0,750033	3,259985	-0,074990	-0,233011	-0,820003	-0,399013	-0,249101	-0,218106	-6,250341	-0,568492	38,569814	4,024542	-0,348388	-2,808678	-7,544768	23,797109	-27,223198	16,386881	-0,249101	-0,218106	-6,250341	-17,689845	58,124253	4,024542	-0,249101	-0,218106	-6,250341	-17,689845	58,124253	4,024542
15:23:45,71	0,750033	3,259985	-0,074990	-0,233011	-0,820003	-0,399013	-0,247012	-0,218421	-6,248524	-0,577439	38,665076	3,990068	-0,349023	-2,802645	-7,549043	23,795803	-27,198247	16,424997	-0,247012	-0,218421	-6,248524	-17,723488	58,055527	3,990068	-0,247012	-0,218421	-6,248524	-17,723488	58,055527	3,990068
15:23:45,76	0,750033	3,259985	-0,074990	-0,233011	-0,820003	-0,399013	-0,251919	-0,214855	-6,252799	-0,741928	38,396291	4,028183	-0,349572	-2,807250	-7,544746	23,797781	-27,208201	16,426110	-0,251919	-0,214855	-6,252799	-17,608028	58,171962	4,028183	-0,251919	-0,214855	-6,252799	-17,608028	58,171962	4,028183
15:23:45,81	0,750033	3,259985	-0,074990	-0,233011	-0,820003	-0,399013	-0,247657	-0,216682	-6,248502	-0,654559	38,624612	4,029297	-0,347843	-2,808321	-7,540467	23,770346	-27,209432	16,438424	-0,247657	-0,216682	-6,248502	-17,664073	58,065706	4,029297	-0,247657	-0,216682	-6,248502	-17,664073	58,065706	4,029297
15:23:45,86	0,750033	3,259985	-0,074990	-0,233011	-0,820003	-0,399013	-0,247594	-0,218714	-6,244223	-0,563669	38,604775	4,041610	-0,347822	-2,812142	-7,541630	23,764123	-27,189809	16,424725	-0,247594	-0,218714	-6,244223	-17,732709	58,040878	4,041610	-0,247594	-0,218714	-6,244223	-17,732709	58,040878	4,041610
15:23:45,91	0,750033	3,259985	-0,074990	-0,233011	-0,820003	-0,399013	-0,246793	-0,216779	-6,245011	-0,652981	38,626497	4,040101	-0,349920	-2,808047	-7,541255	23,758764	-27,189680	16,436914	-0,246793	-0,216779	-6,245011	-17,670114	57,999756	4,040101	-0,246793	-0,216779	-6,245011	-17,670114	57,999756	4,040101
15:23:45,96	0,750033	3,259985	-0,074990	-0,233011	-0,820003	-0,399013	-0,246793	-0,216779	-6,245011	-0,652981	38,626497	4,040101	-0,345535	-2,808731	-7,540479	23,739942	-27,190781	16,434834	-0,246793	-0,216779	-6,245011	-17,670114	57,999756	4,040101	-0,246793	-0,216779	-6,245011	-17,670114	57,999756	4,040101
15:23:46,01	0,750033	3,259985	-0,074990	-0,233011	-0,820003	-0,399013	-0,248393	-0,220918	-6,244235	-0,448096	38,527557	4,038020	-0,349160	-2,806884	-7,540296	23,771285	-27,197112	16,418098	-0,248393	-0,220918	-6,244235	-17,790172	58,026402	4,038020	-0,248393	-0,220918	-6,244235	-17,790172	58,026402	4,038020
15:23:46,06	0,750033	3,259985	-0,074990	-0,233011	-0,820003	-0,399013	-0,248180	-0,216855	-6,244051	-0,649183	38,568915	4,021285	-0,350026	-2,804571	-7,539027	23,706097	-27,166820	16,437329	-0,248180	-0,216855	-6,244051	-17,672314	58,051080	4,021285	-0,248180	-0,216855	-6,244051	-17,672314	58,051080	4,021285
15:23:46,11	0,750033	3,259985	-0,074990	-0,233011	-0,820003	-0,399013	-0,249750	-0,214949	-6,242783	-0,754662	38,415694	4,040516	-0,347360	-2,807861	-7,540119	23,715751	-27,199124	16,419874	-0,249750	-0,214949	-6,242783	-17,628163	58,021075	4,040516	-0,249750	-0,214949	-6,242783	-17,628163	58,021075	4,040516
15:23:46,16	0,750033	3,259985	-0,074990	-0,233011	-0,820003	-0,399013	-0,248234	-0,218903	-6,243875	-0,572212	38,519056	4,023061	-0,344366	-2,807909	-7,542831	23,737902	-27,186480	16,412522	-0,248234	-0,218903	-6,243875	-17,756089	58,005404	4,023061	-0,248234	-0,218903	-6,243875	-17,756089	58,005404	4,023061
15:23:46,21	0,750033	3,259985	-0,074990	-0,233011	-0,820003	-0,399013	-0,249689	-0,221519	-6,246587	-0,414141	38,456237	4,015708	-0,347931	-2,809604	-7,539726	23,719222	-27,202871	16,414277	-0,249689	-0,221519	-6,246587	-17,803394	58,056834	4,015708	-0,249689	-0,221519	-6,246587	-17,803394	58,056834	4,015708
15:23:46,26	0,750033	3,259985	-0,074990	-0,233011	-0,820003	-0,399013	-0,246438	-0,219279	-6,243482	-0,554139	38,617292	4,017464	-0,347949	-2,805308	-7,537796	23,704580	-27,157625	16,429872	-0,246438	-0,219279	-6,243482	-17,767577	57,962707	4,017464	-0,246438	-0,219279	-6,243482	-17,767577	57,962707	4,017464
15:23:46,31	0,750033	3,259985	-0,074990	-0,233011	-0,820003	-0,399013	-0,250150	-0,217116	-6,241552	-0,634768	38,388988	4,033059	-0,346756	-2,810665	-7,535842	23,691573	-27,156080	16,418588	-0,250150	-0,217116	-6,241552	-17,678386	58,025761	4,033059	-0,250150	-0,217116	-6,241552	-17,678386	58,025761	4,033059
15:23:46,36	0,750033	3,259985	-0,074990	-0,233011	-0,820003	-0,399013	-0,246108	-0,220827	-6,239598	-0,446947	38,587158	4,021774	-0,345615	-2,805551	-7,536457	23,699520	-27,193324	16,399262	-0,246108	-0,220827	-6,239598	-17,781901	57,906599	4,021774	-0,246108	-0,220827	-6,239598	-17,781901	57,906599	4,021774
15:23:46,41	0,750033	3,259985	-0,074990	-0,233011	-0,820003	-0,399013	-0,251107	-0,219258	-6,240213	-0,556815	38,352714	4,002449	-0,349167	-2,807613	-7,536595	23,694241	-27,191025	16,471232	-0,251107	-0,219258	-6,240213	-17,768604	58,064578	4,002449	-0,251107	-0,219258	-6,240213	-17,768604	58,064578	4,002449
15:23:46,46	0,750033	3,259985	-0,074990	-0,233011	-0,820003	-0,399013	-0,247545	-0,217214	-6,240351	-0,663798	38,532210	4,074418	-0,350866	-2,806002	-7,534269	23,718715	-27,173426	16,460384	-0,247545	-0,217214	-6,240351	-17,715063	57,964466	4,074418	-0,247545	-0,217214	-6,240351	-17,715063	57,964466	4,074418
15:23:46,51	0,750033	3,259985	-0,074990	-0,233011	-0,820003	-0,399013	-0,248091	-0,214937	-6,238025	-0,754702	38,516193	4,063570	-0,349286	-2,805628	-7,538358	23,698705	-27,144326	16,461916	-0,248091	-0,214937	-6,238025	-17,627255	57,991342	4,063570	-0,248091	-0,214937	-6,238025	-17,627255	57,991342	4,063570
15:23:46,56	0,750033	3,259985	-0,074990	-0,233011	-0,820003	-0,399013	-0,249205	-0,216118	-6,242114	-0,678080	38,426409	4,065102	-0,350851	-2,805160	-7,535080	23,716832	-27,150854	16,422986	-0,249205	-0,216118	-6,242114	-17,643362	57,988971	4,065102	-0,249205	-0,216118	-6,242114	-17,643362	57,988971	4,065102
15:23:46,61	0,750033	3,259985	-0,074990	-0,233011	-0,820003	-0,399013	-0,248963	-0,216456	-6,236898	-0,654708	38,425829	4,026022	-0,346783	-2,803948	-7,534689	23,693805	-27,146667	16,438537	-0,248963	-0,216456	-6,236898	-17,646507	57,969418	4,026022	-0,248963	-0,216456	-6,236898	-17,646507	57,969418	4,026022
15:23:46,66	0,750033	3,259985	-0,074990	-0,233011	-0,820003	-0,399013	-0,251912	-0,217446	-6,238445	-0,613527	38,282576	4,041724	-0,351632	-2,809959	-7,533945	23,604185	-27,128403	16,423325	-0,251912	-0,217446	-6,238445	-17,683018	58,057632	4,041724	-0,251912	-0,217446	-6,238445	-17,683018	58,057632	4,041724
15:23:46,71	0,750033	3,259985	-0,074990	-0,233011	-0,820003	-0,399013	-0,244281	-0,216252	-6,237701	-0,704619	38,592641	4,026512	-0,347365	-2,805807	-7,533508	23,696821	-27,163335	16,446568	-0,244281	-0,216252	-6,237701	-17,680364	57,768667	4,026512	-0,244281	-0,216252	-6,237701	-17,680364	57,768667	4,026512
15:23:46,76	0,750033	3,259985	-0,074990	-0,233011	-0,820003	-0,399013	-0,250010	-0,217872	-6,237264	-0,604315	38,392387	4,049754	-0,350354	-2,812517	-7,531581	23,632107	-27,104288	16,431904	-0,250010	-0,217872	-6,237264	-17,707228	58,018194	4,049754	-0,250010	-0,217872	-6,237264	-17,707228	58,018194	4,049754
15:23:46,81	0,750033	3,259985	-0,074990	-0,233011	-0,820003	-0,399013	-0,242705	-0,218637	-6,235337	-0,545718	38,686717	4,035090	-0,349182	-2,808060	-7,533537	23,658237	-27,145577	16,422676	-0,242705	-0,218637	-6,235337	-17,708740	57,739026	4,035090	-0,242705	-0,218637	-6,235337	-17,708740	57,739026	4,035090
15:23:46,86	0,750033	3,259985	-0,074990	-0,233011	-0,820003	-0,399013	-0,247150	-0,217424	-6,237293	-0,631504	38,498807	4,025863	-0,346771	-2,807818	-7,532738	23,676098	-27,120444	16,437800	-0,247150	-0,217424	-6,237293	-17,699279	57,900114	4,025863	-0,247150	-0,217424	-6,237293	-17,699279	57,900114	4,025863
15:23:46,91	0,750033	3,259985	-0,074990	-0,233011	-0,820003	-0,399013	-0,248566	-0,219391	-6,236494	-0,498498	38,428117	4,040986	-0,347377	-2,805296	-7,530438	23,682458	-27,166584	16,406055	-0,248566	-0,219391	-6,236494	-17,720721	57,940520	4,040986	-0,248566	-0,219391	-6,236494	-17,720721	57,940520	4,040986
15:23:46,96	0,750033	3,259985	-0,074990	-0,233011	-0,820003	-0,399013	-0,250446	-0,217605	-6,234194	-0,628168	38,358905	4,009242	-0,347396	-2,808406	-7,533172	23,662435	-27,150295	16,383756	-0,250446	-0,217605	-6,234194	-17,710161	58,018933	4,009242	-0,250446	-0,217605	-6,234194	-17,710161	58,018933	4,009242
15:23:47,02	0,750033	3,259985	-0,074990	-0,233011	-0,820003	-0,399013	-0,247744	-0,219144	-6,236928	-0,544041	38,473951	3,986943	-0,345140	-2,805032	-7,531991	23,632338	-27,160920	16,437193	-0,247744	-0,219144	-6,236928	-17,746850	57,921831	3,986943	-0,247744	-0,219144	-6,236928	-17,746850	57,921831	3,986943
15:23:47,07	0,750033	3,259985	-0,074990	-0,233011	-0,820003	-0,399013	-0,251794	-0,219411	-6,235746	-0,554436	38,242596	4,040380	-0,350927	-2,809743	-7,530819	23,650663	-27,124518	16,416379	-0,251794	-0,219411	-6,235746	-17,778162	58,008404	4,040380	-0,251794	-0,219411	-6,235746	-17,778162	58,008404	4,040380
15:23:47,12	0,750033	3,259985	-0,074990	-0,233011	-0,820003	-0,399013	-0,244820	-0,216754	-6,234575	-0,651887	38,602893	4,019565	-0,350801	-2,809607	-7,541781	23,666262	-27,129514	16,433672	-0,244820	-0,216754	-6,234575	-17,667076	57,821273	4,019565	-0,244820	-0,216754	-6,234575	-17,667076	57,821273	4,019565
15:23:47,17	0,750033	3,259985	-0,074990	-0,233011	-0,820003	-0,399013	-0,245001	-0,216796	-6,245537	-0,646253	38,609492	4,036858	-0,339586	-2,800316	-8,291415	28,102815	-29,864515	16,434090	-0,245001	-0,216796	-6,245537	-17,664706	57,842075	4,036858	-0,245001	-0,216796	-6,245537	-17,664706	57,842075	4,036858
15:23:47,22	0,749981	3,259965	-0,064986	-0,233001	-0,820004	-0,399012	-0,258655	-0,221863	-6,995171	-0,533069	43,109136	4,037277	-0,340561	-2,806364	-8,304672	27,921183	-29,826098	16,458723	-0,258655	-0,221863	-6,995171	-17,949285	63,413580	4,037277	-0,258655	-0,221863	-6,995171	-17,949285	63,413580	4,037277
15:23:47,27	0,749981	3,259965	-0,064986	-0,233001	-0,820004	-0,399012	-0,252930	-0,224042	-7,008428	-0,477299	43,230358	4,061910	-0,338800	-2,805352	-8,296902	27,897590	-29,798167	16,470123	-0,252930	-0,224042	-7,008428	-18,064578	63,085345	4,061910	-0,252930	-0,224042	-7,008428	-18,064578	63,085345	4,061910
15:23:47,32	0,749981	3,259965	-0,064986	-0,233001	-0,820004	-0,399012	-0,254686	-0,225061	-7,000658	-0,411899	43,104614	4,073309	-0,338949	-2,806594	-8,295410	27,812691	-29,785110	16,431535	-0,254686	-0,225061	-7,000658	-18,079199	63,097499	4,073309	-0,254686	-0,225061	-7,000658	-18,079199	63,097499	4,073309
15:23:47,37	0,749981	3,259965	-0,064986	-0,233001	-0,820004	-0,399012	-0,253537	-0,225553	-6,999166	-0,417455	43,084328	4,034721	-0,338939	-2,812041	-8,289167	27,788041	-29,771626	16,446995	-0,253537	-0,225553	-6,999166	-18,123380	62,986989	4,034721	-0,253537	-0,225553	-6,999166	-18,123380	62,986989	4,034721
15:23:47,42	0,749981	3,259965	-0,064986	-0,233001	-0,820004	-0,399012	-0,248824	-0,228286	-6,992923	-0,276020	43,301302	4,050182	-0,337184	-2,808689	-8,288382	27,780303	-29,734262	16,477665	-0,248824	-0,228286	-6,992923	-18,196436	62,834010	4,050182	-0,248824	-0,228286	-6,992923	-18,196436	62,834010	4,050182
15:23:47,47	0,749981	3,259965	-0,064986	-0,233001	-0,820004	-0,399012	-0,252605	-0,228129	-6,992138	-0,255648	43,079326	4,080852	-0,339712	-2,808920	-8,288042	27,705865	-29,759340	16,462414	-0,252605	-0,228129	-6,992138	-18,163808	62,908815	4,080852	-0,252605	-0,228129	-6,992138	-18,163808	62,908815	4,080852
15:23:47,52	0,749981	3,259965	-0,064986	-0,233001	-0,820004	-0,399012	-0,251141	-0,226056	-6,991797	-0,422427	43,103510	4,065600	-0,340277	-2,810319	-8,282984	27,711263	-29,782437	16,458235	-0,251141	-0,226056	-6,991797	-18,167788	62,818101	4,065600	-0,251141	-0,226056	-6,991797	-18,167788	62,818101	4,065600
15:23:47,57	0,749981	3,259965	-0,064986	-0,233001	-0,820004	-0,399012	-0,249647	-0,226266	-6,986739	-0,428800	43,197437	4,061422	-0,341436	-2,807362	-8,282993	27,713170	-29,738393	16,464715	-0,249647	-0,226266	-6,986739	-18,190662	62,794726	4,061422	-0,249647	-0,226266	-6,986739	-18,190662	62,794726	4,061422
15:23:47,62	0,749981	3,259965	-0,064986	-0,233001	-0,820004	-0,399012	-0,251628	-0,223783	-6,986748	-0,518802	43,074039	4,067902	-0,339111	-2,809671	-8,282209	27,679669	-29,703373	16,475454	-0,251628	-0,223783	-6,986748	-18,085775	62,826859	4,067902	-0,251628	-0,223783	-6,986748	-18,085775	62,826859	4,067902
15:23:47,67	0,749981	3,259965	-0,064986	-0,233001	-0,820004	-0,399012	-0,250791	-0,226951	-6,985965	-0,340506	43,071060	4,078641	-0,338507	-2,808730	-8,281431	27,689685	-29,709295	16,474932	-0,250791	-0,226951	-6,985965	-18,156140	62,758145	4,078641	-0,250791	-0,226951	-6,985965	-18,156140	62,758145	4,078641
15:23:47,72	0,749981	3,259965	-0,064986	-0,233001	-0,820004	-0,399012	-0,251908	-0,227004	-6,985187	-0,337883	43,024623	4,078119	-0,339196	-2,805310	-8,280691	27,660210	-29,739262	16,464523	-0,251908	-0,227004	-6,985187	-18,157659	62,799375	4,078119	-0,251908	-0,227004	-6,985187	-18,157659	62,799375	4,078119
15:23:47,77	0,749981	3,259965	-0,064986	-0,233001	-0,820004	-0,399012	-0,254525	-0,224697	-6,984447	-0,498489	42,877964	4,067709	-0,334411	-2,806273	-8,277950	27,672528	-29,698644	16,469559	-0,254525	-0,224697	-6,984447	-18,137237	62,858199	4,067709	-0,254525	-0,224697	-6,984447	-18,137237	62,858199	4,067709
15:23:47,82	0,749981	3,259965	-0,064986	-0,233001	-0,820004	-0,399012	-0,256084	-0,229323	-6,981705	-0,216619	42,787287	4,072745	-0,339754	-2,807933	-8,280296	27,647952	-29,684564	16,465675	-0,256084	-0,229323	-6,981705	-18,218483	62,889856	4,072745	-0,256084	-0,229323	-6,981705	-18,218483	62,889856	4,072745
15:23:47,87	0,749981	3,259965	-0,064986	-0,233001	-0,820004	-0,399012	-0,251974	-0,225526	-6,984052	-0,414164	42,972650	4,068862	-0,340346	-2,808715	-8,277193	27,650524	-29,723977	16,452589	-0,251974	-0,225526	-6,984052	-18,117952	62,752635	4,068862	-0,251974	-0,225526	-6,984052	-18,117952	62,752635	4,068862
15:23:47,92	0,749981	3,259965	-0,064986	-0,233001	-0,820004	-0,399012	-0,251001	-0,225403	-6,980948	-0,453382	43,045188	4,055776	-0,338563	-2,810882	-8,274450	27,640508	-29,699240	16,471183	-0,251001	-0,225403	-6,980948	-18,147554	62,748780	4,055776	-0,251001	-0,225403	-6,980948	-18,147554	62,748780	4,055776
15:23:47,97	0,749981	3,259965	-0,064986	-0,233001	-0,820004	-0,399012	-0,250016	-0,228031	-6,978206	-0,300326	43,075362	4,074370	-0,339203	-2,808410	-8,277603	27,623363	-29,693624	16,439798	-0,250016	-0,228031	-6,978206	-18,200773	62,701636	4,074370	-0,250016	-0,228031	-6,978206	-18,200773	62,701636	4,074370
15:23:48,02	0,749981	3,259965	-0,064986	-0,233001	-0,820004	-0,399012	-0,251837	-0,226241	-6,981359	-0,397135	42,963045	4,042985	-0,340729	-2,809216	-8,277642	27,605487	-29,703652	16,483714	-0,251837	-0,226241	-6,981359	-18,157036	62,732221	4,042985	-0,251837	-0,226241	-6,981359	-18,157036	62,732221	4,042985
15:23:48,07	0,749981	3,259965	-0,064986	-0,233001	-0,820004	-0,399012	-0,250376	-0,225322	-6,981398	-0,462521	43,028515	4,086901	-0,337406	-2,809266	-8,275254	27,625012	-29,672227	16,453756	-0,250376	-0,225322	-6,981398	-18,150318	62,683055	4,086901	-0,250376	-0,225322	-6,981398	-18,150318	62,683055	4,086901
15:23:48,12	0,749981	3,259965	-0,064986	-0,233001	-0,820004	-0,399012	-0,251995	-0,228225	-6,979010	-0,274578	42,945554	4,056942	-0,338675	-2,812182	-8,275242	27,589208	-29,705644	16,476620	-0,251995	-0,228225	-6,979010	-18,190274	62,727140	4,056942	-0,251995	-0,228225	-6,979010	-18,190274	62,727140	4,056942
15:23:48,17	0,749981	3,259965	-0,064986	-0,233001	-0,820004	-0,399012	-0,248835	-0,228584	-6,978998	-0,302768	43,095578	4,079806	-0,338027	-2,807630	-8,274474	27,615468	-29,672864	16,472875	-0,248835	-0,228584	-6,978998	-18,246621	62,629100	4,079806	-0,248835	-0,228584	-6,978998	-18,246621	62,629100	4,079806
15:23:48,22	0,749981	3,259965	-0,064986	-0,233001	-0,820004	-0,399012	-0,253100	-0,226870	-6,978230	-0,350383	42,880118	4,076062	-0,341659	-2,807335	-8,274528	27,577594	-29,705728	16,432899	-0,253100	-0,226870	-6,978230	-18,159680	62,748491	4,076062	-0,253100	-0,226870	-6,978230	-18,159680	62,748491	4,076062
15:23:48,27	0,749981	3,259965	-0,064986	-0,233001	-0,820004	-0,399012	-0,251540	-0,223577	-6,978284	-0,569017	42,944870	4,036086	-0,342242	-2,806625	-8,274905	27,569123	-29,657686	16,458985	-0,251540	-0,223577	-6,978284	-18,119813	62,690783	4,036086	-0,251540	-0,223577	-6,978284	-18,119813	62,690783	4,036086
15:23:48,32	0,749981	3,259965	-0,064986	-0,233001	-0,820004	-0,399012	-0,251864	-0,222717	-6,978661	-0,576390	42,896693	4,062172	-0,340821	-2,810077	-8,274603	27,537737	-29,661624	16,469632	-0,251864	-0,222717	-6,978661	-18,059642	62,667998	4,062172	-0,251864	-0,222717	-6,978661	-18,059642	62,667998	4,062172
15:23:48,37	0,749981	3,259965	-0,064986	-0,233001	-0,820004	-0,399012	-0,249584	-0,225673	-6,978359	-0,441759	42,990011	4,072819	-0,337518	-2,804068	-8,274482	27,597750	-29,695126	16,492346	-0,249584	-0,225673	-6,978359	-18,157091	62,582381	4,072819	-0,249584	-0,225673	-6,978359	-18,157091	62,582381	4,072819
15:23:48,42	0,749981	3,259965	-0,064986	-0,233001	-0,820004	-0,399012	-0,256440	-0,225530	-6,978238	-0,448206	42,702259	4,095533	-0,341042	-2,810152	-8,271377	27,570215	-29,672378	16,475421	-0,256440	-0,225530	-6,978238	-18,152306	62,832771	4,095533	-0,256440	-0,225530	-6,978238	-18,152306	62,832771	4,095533
15:23:48,47	0,749981	3,259965	-0,064986	-0,233001	-0,820004	-0,399012	-0,249408	-0,225519	-6,975133	-0,442818	43,032666	4,078607	-0,341016	-2,810066	-8,272937	27,581871	-29,665966	16,461937	-0,249408	-0,225519	-6,975133	-18,146096	62,611220	4,078607	-0,249408	-0,225519	-6,975133	-18,146096	62,611220	4,078607
15:23:48,52	0,749981	3,259965	-0,064986	-0,233001	-0,820004	-0,399012	-0,249497	-0,225499	-6,976693	-0,432503	43,034964	4,065124	-0,341064	-2,810183	-8,274896	27,570098	-29,691976	16,447856	-0,249497	-0,225499	-6,976693	-18,134171	62,620449	4,065124	-0,249497	-0,225499	-6,976693	-18,134171	62,620449	4,065124
15:23:48,57	0,749981	3,259965	-0,064986	-0,233001	-0,820004	-0,399012	-0,249371	-0,225516	-6,978652	-0,460047	43,044319	4,051043	-0,339873	-2,809157	-8,270617	27,551859	-29,632299	16,467090	-0,249371	-0,225516	-6,978652	-18,163024	62,619922	4,051043	-0,249371	-0,225516	-6,978652	-18,163024	62,619922	4,051043
15:23:48,62	0,749981	3,259965	-0,064986	-0,233001	-0,820004	-0,399012	-0,250854	-0,226034	-6,974373	-0,390523	42,921531	4,070277	-0,341075	-2,805444	-8,272206	27,563409	-29,669481	16,438020	-0,250854	-0,226034	-6,974373	-18,134203	62,613607	4,070277	-0,250854	-0,226034	-6,974373	-18,134203	62,613607	4,070277
15:23:48,67	0,749981	3,259965	-0,064986	-0,233001	-0,820004	-0,399012	-0,253470	-0,223137	-6,975962	-0,567608	42,814127	4,041206	-0,342282	-2,808900	-8,272550	27,553287	-29,686632	16,485514	-0,253470	-0,223137	-6,975962	-18,083851	62,711508	4,041206	-0,253470	-0,223137	-6,975962	-18,083851	62,711508	4,041206
15:23:48,72	0,749981	3,259965	-0,064986	-0,233001	-0,820004	-0,399012	-0,249873	-0,223820	-6,976306	-0,552016	43,000967	4,088701	-0,339862	-2,810371	-8,270617	27,575152	-29,700383	16,445111	-0,249873	-0,223820	-6,976306	-18,121859	62,616004	4,088701	-0,249873	-0,223820	-6,976306	-18,121859	62,616004	4,088701
15:23:48,77	0,749981	3,259965	-0,064986	-0,233001	-0,820004	-0,399012	-0,249809	-0,226651	-6,974373	-0,405785	43,030102	4,048298	-0,342785	-2,806910	-8,269850	27,567889	-29,622455	16,461759	-0,249809	-0,226651	-6,974373	-18,197854	62,640120	4,048298	-0,249809	-0,226651	-6,974373	-18,197854	62,640120	4,048298
15:23:48,82	0,749981	3,259965	-0,064986	-0,233001	-0,820004	-0,399012	-0,251345	-0,222388	-6,973606	-0,563558	42,904981	4,064946	-0,336965	-2,808823	-8,274114	27,553300	-29,665086	16,463860	-0,251345	-0,222388	-6,973606	-18,021053	62,635568	4,064946	-0,251345	-0,222388	-6,973606	-18,021053	62,635568	4,064946
15:23:48,87	0,749981	3,259965	-0,064986	-0,233001	-0,820004	-0,399012	-0,252599	-0,228386	-6,977870	-0,295925	42,848477	4,067047	-0,340577	-2,810291	-8,271800	27,507127	-29,658794	16,467131	-0,252599	-0,228386	-6,977870	-18,224189	62,677468	4,067047	-0,252599	-0,228386	-6,977870	-18,224189	62,677468	4,067047
15:23:48,92	0,749981	3,259965	-0,064986	-0,233001	-0,820004	-0,399012	-0,249521	-0,225992	-6,975555	-0,438030	42,965374	4,070318	-0,341937	-2,808502	-8,268311	27,524097	-29,664713	16,456801	-0,249521	-0,225992	-6,975555	-18,178397	62,552781	4,070318	-0,249521	-0,225992	-6,975555	-18,178397	62,552781	4,070318
15:23:48,97	0,749981	3,259965	-0,064986	-0,233001	-0,820004	-0,399012	-0,250391	-0,223919	-6,972067	-0,542451	42,937820	4,059988	-0,341639	-2,809283	-8,267149	27,551846	-29,663252	16,429749	-0,250391	-0,223919	-6,972067	-18,120110	62,593477	4,059988	-0,250391	-0,223919	-6,972067	-18,120110	62,593477	4,059988
15:23:49,03	0,749981	3,259965	-0,064986	-0,233001	-0,820004	-0,399012	-0,249863	-0,224567	-6,970904	-0,493601	42,988552	4,032935	-0,339856	-2,808491	-8,269859	27,554979	-29,625871	16,442679	-0,249863	-0,224567	-6,970904	-18,122149	62,602799	4,032935	-0,249863	-0,224567	-6,970904	-18,122149	62,602799	4,032935
15:23:49,08	0,749981	3,259965	-0,064986	-0,233001	-0,820004	-0,399012	-0,251440	-0,225716	-6,973615	-0,399942	42,890567	4,045866	-0,340578	-2,808420	-8,268312	27,504513	-29,658808	16,465313	-0,251440	-0,225716	-6,973615	-18,118644	62,628614	4,045866	-0,251440	-0,225716	-6,973615	-18,118644	62,628614	4,045866
15:23:49,13	0,749981	3,259965	-0,064986	-0,233001	-0,820004	-0,399012	-0,251141	-0,225055	-6,972068	-0,488057	42,878891	4,068499	-0,340850	-2,813099	-8,284763	27,544633	-29,673835	16,505182	-0,251141	-0,225055	-6,972068	-18,154892	62,593447	4,068499	-0,251141	-0,225055	-6,972068	-18,154892	62,593447	4,068499
15:23:49,18	0,749981	3,259965	-0,064986	-0,233001	-0,820004	-0,399012	-0,246953	-0,227159	-6,988519	-0,371597	43,138918	4,108368	-0,325594	-2,800543	-9,032593	32,090662	-32,499152	16,480267	-0,246953	-0,227159	-6,988519	-18,203605	62,524728	4,108368	-0,246953	-0,227159	-6,988519	-18,203605	62,524728	4,108368
15:23:49,23	0,750044	3,259984	-0,054974	-0,233019	-0,820010	-0,398997	-0,265454	-0,234093	-7,736349	-0,184834	47,526477	4,083453	-0,329031	-2,802850	-9,044346	32,120369	-32,528764	16,505416	-0,265454	-0,234093	-7,736349	-18,561124	68,364648	4,083453	-0,265454	-0,234093	-7,736349	-18,561124	68,364648	4,083453
15:23:49,28	0,750044	3,259984	-0,054974	-0,233019	-0,820010	-0,398997	-0,261737	-0,232270	-7,748102	-0,290411	47,760290	4,108603	-0,327918	-2,799766	-9,038159	32,089467	-32,540541	16,497396	-0,261737	-0,232270	-7,748102	-18,523612	68,306684	4,108603	-0,261737	-0,232270	-7,748102	-18,523612	68,306684	4,108603
15:23:49,33	0,750044	3,259984	-0,054974	-0,233019	-0,820010	-0,398997	-0,264965	-0,231692	-7,741914	-0,346120	47,571567	4,100583	-0,325626	-2,800743	-9,035438	32,039401	-32,499035	16,517217	-0,264965	-0,231692	-7,741914	-18,533943	68,371348	4,100583	-0,264965	-0,231692	-7,741914	-18,533943	68,371348	4,100583
15:23:49,38	0,750044	3,259984	-0,054974	-0,233019	-0,820010	-0,398997	-0,265266	-0,234165	-7,739194	-0,206595	47,491843	4,120404	-0,322707	-2,804216	-9,029239	31,989597	-32,460003	16,495816	-0,265266	-0,234165	-7,739194	-18,588574	68,315193	4,120404	-0,265266	-0,234165	-7,739194	-18,588574	68,315193	4,120404
15:23:49,43	0,750044	3,259984	-0,054974	-0,233019	-0,820010	-0,398997	-0,263717	-0,238430	-7,732995	0,024064	47,509707	4,099003	-0,327984	-2,802264	-9,025370	31,998942	-32,462195	16,487828	-0,263717	-0,238430	-7,732995	-18,692685	68,211516	4,099003	-0,263717	-0,238430	-7,732995	-18,692685	68,211516	4,099003
15:23:49,48	0,750044	3,259984	-0,054974	-0,233019	-0,820010	-0,398997	-0,262769	-0,232884	-7,729126	-0,261530	47,568190	4,091014	-0,330473	-2,801478	-9,025791	31,934445	-32,445160	16,493824	-0,262769	-0,232884	-7,729126	-18,542954	68,195584	4,091014	-0,262769	-0,232884	-7,729126	-18,542954	68,195584	4,091014
15:23:49,53	0,750044	3,259984	-0,054974	-0,233019	-0,820010	-0,398997	-0,262205	-0,230336	-7,729547	-0,411561	47,533146	4,097010	-0,327514	-2,801380	-9,021114	31,940811	-32,467970	16,500398	-0,262205	-0,230336	-7,729547	-18,492908	68,116264	4,097010	-0,262205	-0,230336	-7,729547	-18,492908	68,116264	4,097010
15:23:49,58	0,750044	3,259984	-0,054974	-0,233019	-0,820010	-0,398997	-0,263769	-0,232849	-7,724870	-0,297424	47,468729	4,103585	-0,326441	-2,805766	-9,023844	31,880878	-32,456843	16,497722	-0,263769	-0,232849	-7,724870	-18,576088	68,174632	4,103585	-0,263769	-0,232849	-7,724870	-18,576088	68,174632	4,103585
15:23:49,63	0,750044	3,259984	-0,054974	-0,233019	-0,820010	-0,398997	-0,260507	-0,235971	-7,727600	-0,155416	47,580888	4,100908	-0,333460	-2,805155	-9,021143	31,883841	-32,412150	16,486666	-0,260507	-0,235971	-7,727600	-18,679149	68,030721	4,100908	-0,260507	-0,235971	-7,727600	-18,679149	68,030721	4,100908
15:23:49,68	0,750044	3,259984	-0,054974	-0,233019	-0,820010	-0,398997	-0,257528	-0,229587	-7,724899	-0,447196	47,716059	4,089853	-0,331116	-2,801855	-9,019990	31,887608	-32,422882	16,481632	-0,257528	-0,229587	-7,724899	-18,469787	67,931975	4,089853	-0,257528	-0,229587	-7,724899	-18,469787	67,931975	4,089853
15:23:49,73	0,750044	3,259984	-0,054974	-0,233019	-0,820010	-0,398997	-0,261557	-0,229967	-7,723746	-0,434857	47,515145	4,084818	-0,329965	-2,801979	-9,019603	31,881484	-32,444362	16,480952	-0,261557	-0,229967	-7,723746	-18,487262	68,047389	4,084818	-0,261557	-0,229967	-7,723746	-18,487262	68,047389	4,084818
15:23:49,78	0,750044	3,259984	-0,054974	-0,233019	-0,820010	-0,398997	-0,262026	-0,231026	-7,723358	-0,401456	47,496214	4,084138	-0,328731	-2,802933	-9,019565	31,893718	-32,400891	16,516183	-0,262026	-0,231026	-7,723358	-18,536989	68,065243	4,084138	-0,262026	-0,231026	-7,723358	-18,536989	68,065243	4,084138
15:23:49,83	0,750044	3,259984	-0,054974	-0,233019	-0,820010	-0,398997	-0,261816	-0,232571	-7,723320	-0,277339	47,495970	4,119369	-0,331055	-2,805709	-9,017229	31,892560	-32,390115	16,509460	-0,261816	-0,232571	-7,723320	-18,534175	68,048550	4,119369	-0,261816	-0,232571	-7,723320	-18,534175	68,048550	4,119369
15:23:49,88	0,750044	3,259984	-0,054974	-0,233019	-0,820010	-0,398997	-0,258250	-0,231947	-7,720985	-0,301040	47,675026	4,112647	-0,325894	-2,803421	-9,018444	31,846416	-32,433545	16,476598	-0,258250	-0,231947	-7,720985	-18,508881	67,947653	4,112647	-0,258250	-0,231947	-7,720985	-18,508881	67,947653	4,112647
15:23:49,93	0,750044	3,259984	-0,054974	-0,233019	-0,820010	-0,398997	-0,262812	-0,235273	-7,722200	-0,188795	47,419549	4,079785	-0,329417	-2,807989	-9,014926	31,819883	-32,388105	16,499125	-0,262812	-0,235273	-7,722200	-18,657692	68,050302	4,079785	-0,262812	-0,235273	-7,722200	-18,657692	68,050302	4,079785
15:23:49,98	0,750044	3,259984	-0,054974	-0,233019	-0,820010	-0,398997	-0,257095	-0,234506	-7,718682	-0,202589	47,671137	4,102311	-0,326447	-2,805280	-9,017273	31,831904	-32,362644	16,482779	-0,257095	-0,234506	-7,718682	-18,611284	67,853102	4,102311	-0,257095	-0,234506	-7,718682	-18,611284	67,853102	4,102311
15:23:50,03	0,750044	3,259984	-0,054974	-0,233019	-0,820010	-0,398997	-0,260926	-0,235723	-7,721029	-0,111224	47,469619	4,085966	-0,330072	-2,804668	-9,014189	31,807069	-32,427828	16,473689	-0,260926	-0,235723	-7,721029	-18,615484	67,952296	4,085966	-0,260926	-0,235723	-7,721029	-18,615484	67,952296	4,085966
15:23:50,08	0,750044	3,259984	-0,054974	-0,233019	-0,820010	-0,398997	-0,259643	-0,232278	-7,717945	-0,359252	47,547410	4,076876	-0,327163	-2,805038	-9,014172	31,799680	-32,450710	16,492850	-0,259643	-0,232278	-7,717945	-18,593050	67,929386	4,076876	-0,259643	-0,232278	-7,717945	-18,593050	67,929386	4,076876
15:23:50,13	0,750044	3,259984	-0,054974	-0,233019	-0,820010	-0,398997	-0,260778	-0,234982	-7,717928	-0,242125	47,493447	4,096037	-0,328861	-2,805362	-9,012605	31,820885	-32,429755	16,496854	-0,260778	-0,234982	-7,717928	-18,688232	67,964498	4,096037	-0,260778	-0,234982	-7,717928	-18,688232	67,964498	4,096037
15:23:50,18	0,750044	3,259984	-0,054974	-0,233019	-0,820010	-0,398997	-0,259647	-0,233673	-7,716361	-0,281449	47,560110	4,100041	-0,327670	-2,803768	-9,011814	31,822219	-32,399391	16,521999	-0,259647	-0,233673	-7,716361	-18,624790	67,942430	4,100041	-0,259647	-0,233673	-7,716361	-18,624790	67,942430	4,100041
15:23:50,23	0,750044	3,259984	-0,054974	-0,233019	-0,820010	-0,398997	-0,261624	-0,233908	-7,715570	-0,242277	47,443307	4,125186	-0,329480	-2,804159	-9,009105	31,792221	-32,388109	16,525495	-0,261624	-0,233908	-7,715570	-18,604049	67,980781	4,125186	-0,261624	-0,233908	-7,715570	-18,604049	67,980781	4,125186
15:23:50,28	0,750044	3,259984	-0,054974	-0,233019	-0,820010	-0,398997	-0,260380	-0,232536	-7,712861	-0,318871	47,476373	4,128681	-0,327747	-2,804544	-9,010701	31,779274	-32,409109	16,472872	-0,260380	-0,232536	-7,712861	-18,572909	67,916195	4,128681	-0,260380	-0,232536	-7,712861	-18,572909	67,916195	4,128681
15:23:50,33	0,750044	3,259984	-0,054974	-0,233019	-0,820010	-0,398997	-0,260913	-0,234229	-7,714457	-0,255456	47,447963	4,076059	-0,327655	-2,803735	-9,012235	31,822450	-32,392989	16,478859	-0,260913	-0,234229	-7,714457	-18,642453	67,929598	4,076059	-0,260913	-0,234229	-7,714457	-18,642453	67,929598	4,076059
15:23:50,38	0,750044	3,259984	-0,054974	-0,233019	-0,820010	-0,398997	-0,261660	-0,233904	-7,715991	-0,236808	47,438448	4,082046	-0,330164	-2,808587	-9,010318	31,738245	-32,404773	16,472182	-0,261660	-0,233904	-7,715991	-18,598292	67,978726	4,082046	-0,261660	-0,233904	-7,715991	-18,598292	67,978726	4,082046
15:23:50,43	0,750044	3,259984	-0,054974	-0,233019	-0,820010	-0,398997	-0,256203	-0,234158	-7,714074	-0,275923	47,655135	4,075369	-0,330548	-2,805880	-9,008417	31,750584	-32,405218	16,510788	-0,256203	-0,234158	-7,714074	-18,657323	67,767108	4,075369	-0,256203	-0,234158	-7,714074	-18,657323	67,767108	4,075369
15:23:50,48	0,750044	3,259984	-0,054974	-0,233019	-0,820010	-0,398997	-0,258356	-0,232472	-7,712172	-0,357830	47,554119	4,113975	-0,330106	-2,804674	-9,009917	31,778784	-32,411464	16,486433	-0,258356	-0,232472	-7,712172	-18,606850	67,835054	4,113975	-0,258356	-0,232472	-7,712172	-18,606850	67,835054	4,113975
15:23:50,53	0,750044	3,259984	-0,054974	-0,233019	-0,820010	-0,398997	-0,259621	-0,232251	-7,713672	-0,360606	47,515863	4,089620	-0,329518	-2,802051	-9,007981	31,767858	-32,368775	16,496916	-0,259621	-0,232251	-7,713672	-18,592315	67,896132	4,089620	-0,259621	-0,232251	-7,713672	-18,592315	67,896132	4,089620
15:23:50,58	0,750044	3,259984	-0,054974	-0,233019	-0,820010	-0,398997	-0,262187	-0,231449	-7,711737	-0,370794	47,351660	4,100103	-0,328943	-2,805877	-9,009112	31,767448	-32,400381	16,520354	-0,262187	-0,231449	-7,711737	-18,539560	67,933307	4,100103	-0,262187	-0,231449	-7,711737	-18,539560	67,933307	4,100103
15:23:50,63	0,750044	3,259984	-0,054974	-0,233019	-0,820010	-0,398997	-0,259161	-0,233860	-7,712868	-0,273000	47,524429	4,123540	-0,330106	-2,804528	-9,008332	31,773581	-32,388654	16,529881	-0,259161	-0,233860	-7,712868	-18,631029	67,868582	4,123540	-0,259161	-0,233860	-7,712868	-18,631029	67,868582	4,123540
15:23:50,68	0,750044	3,259984	-0,054974	-0,233019	-0,820010	-0,398997	-0,259747	-0,232179	-7,712088	-0,347214	47,493397	4,133068	-0,327845	-2,804632	-9,007980	31,733614	-32,415452	16,500524	-0,259747	-0,232179	-7,712088	-18,573246	67,883562	4,133068	-0,259747	-0,232179	-7,712088	-18,573246	67,883562	4,133068
15:23:50,73	0,750044	3,259984	-0,054974	-0,233019	-0,820010	-0,398997	-0,260788	-0,234188	-7,711736	-0,285911	47,418092	4,103710	-0,330652	-2,804923	-9,008378	31,783348	-32,386106	16,461905	-0,260788	-0,234188	-7,711736	-18,669689	67,889915	4,103710	-0,260788	-0,234188	-7,711736	-18,669689	67,889915	4,103710
15:23:50,78	0,750044	3,259984	-0,054974	-0,233019	-0,820010	-0,398997	-0,259133	-0,231903	-7,712134	-0,354482	47,532546	4,065092	-0,329539	-2,804332	-9,007586	31,763366	-32,404311	16,495241	-0,259133	-0,231903	-7,712134	-18,558840	67,874457	4,065092	-0,259133	-0,231903	-7,712134	-18,558840	67,874457	4,065092
15:23:50,83	0,750044	3,259984	-0,054974	-0,233019	-0,820010	-0,398997	-0,260201	-0,232571	-7,711341	-0,345484	47,468797	4,098428	-0,326707	-2,804590	-9,007587	31,716743	-32,417453	16,515132	-0,260201	-0,232571	-7,711341	-18,602308	67,894562	4,098428	-0,260201	-0,232571	-7,711341	-18,602308	67,894562	4,098428
15:23:50,88	0,750044	3,259984	-0,054974	-0,233019	-0,820010	-0,398997	-0,261394	-0,235153	-7,711343	-0,245934	47,372970	4,118319	-0,324262	-2,801747	-9,004516	31,741083	-32,382791	16,461671	-0,261394	-0,235153	-7,711343	-18,705413	67,892363	4,118319	-0,261394	-0,235153	-7,711343	-18,705413	67,892363	4,118319
15:23:50,94	0,750044	3,259984	-0,054974	-0,233019	-0,820010	-0,398997	-0,265077	-0,235849	-7,708271	-0,167526	47,185159	4,064858	-0,325995	-2,804008	-9,007194	31,758899	-32,378004	16,496552	-0,265077	-0,235849	-7,708271	-18,681683	67,993732	4,064858	-0,265077	-0,235849	-7,708271	-18,681683	67,993732	4,064858
15:23:50,99	0,750044	3,259984	-0,054974	-0,233019	-0,820010	-0,398997	-0,258645	-0,232038	-7,711730	-0,365651	47,500094	4,119076	-0,330779	-2,805412	-9,007974	31,724191	-32,372981	16,515890	-0,258645	-0,232038	-7,711730	-18,580642	67,803748	4,119076	-0,258645	-0,232038	-7,711730	-18,580642	67,803748	4,119076
15:23:51,04	0,750044	3,259984	-0,054974	-0,233019	-0,820010	-0,398997	-0,258645	-0,232038	-7,711730	-0,365651	47,500094	4,119076	-0,330966	-2,811255	-9,027606	31,809914	-32,397779	16,555543	-0,258645	-0,232038	-7,711730	-18,580642	67,803748	4,119076	-0,258645	-0,232038	-7,711730	-18,580642	67,803748	4,119076
15:23:51,09	0,750044	3,259984	-0,054974	-0,233019	-0,820010	-0,398997	-0,253491	-0,234797	-7,731362	-0,200818	47,854733	4,158730	-0,313565	-2,792590	-9,792490	36,577212	-35,338840	16,533475	-0,253491	-0,234797	-7,731362	-18,632358	67,753807	4,158730	-0,253491	-0,234797	-7,731362	-18,632358	67,753807	4,158730
15:23:51,14	0,750034	3,259947	-0,044978	-0,233018	-0,820006	-0,399011	-0,278357	-0,240534	-8,496246	-0,065850	52,160865	4,136662	-0,319078	-2,796929	-9,784781	36,433051	-35,288625	16,520587	-0,278357	-0,240534	-8,496246	-18,947785	74,011869	4,136662	-0,278357	-0,240534	-8,496246	-18,947785	74,011869	4,136662
15:23:51,19	0,750034	3,259947	-0,044978	-0,233018	-0,820006	-0,399011	-0,271842	-0,237930	-8,488537	-0,229880	52,349661	4,123774	-0,318611	-2,793157	-9,782887	36,376587	-35,275203	16,511395	-0,271842	-0,237930	-8,488537	-18,907358	73,689281	4,123774	-0,271842	-0,237930	-8,488537	-18,907358	73,689281	4,123774
15:23:51,24	0,750034	3,259947	-0,044978	-0,233018	-0,820006	-0,399011	-0,275342	-0,236448	-8,486643	-0,323514	52,112046	4,114581	-0,316756	-2,791956	-9,782093	36,377257	-35,278711	16,535517	-0,275342	-0,236448	-8,486643	-18,884713	73,726424	4,114581	-0,275342	-0,236448	-8,486643	-18,884713	73,726424	4,114581
15:23:51,29	0,750034	3,259947	-0,044978	-0,233018	-0,820006	-0,399011	-0,277310	-0,237454	-8,485849	-0,273946	52,012057	4,138704	-0,316363	-2,798165	-9,775624	36,287561	-35,234396	16,541144	-0,277310	-0,237454	-8,485849	-18,914054	73,780904	4,138704	-0,277310	-0,237454	-8,485849	-18,914054	73,780904	4,138704
15:23:51,34	0,750034	3,259947	-0,044978	-0,233018	-0,820006	-0,399011	-0,272129	-0,240898	-8,479380	-0,101294	52,181627	4,144331	-0,316419	-2,797162	-9,772077	36,251059	-35,243116	16,463313	-0,272129	-0,240898	-8,479380	-19,011807	73,543773	4,144331	-0,272129	-0,240898	-8,479380	-19,011807	73,543773	4,144331
15:23:51,39	0,750034	3,259947	-0,044978	-0,233018	-0,820006	-0,399011	-0,272970	-0,240349	-8,475833	-0,155668	52,110650	4,066500	-0,317033	-2,798911	-9,771621	36,248611	-35,256445	16,544636	-0,272970	-0,240349	-8,475833	-19,023049	73,538805	4,066500	-0,272970	-0,240349	-8,475833	-19,023049	73,538805	4,066500
15:23:51,44	0,750034	3,259947	-0,044978	-0,233018	-0,820006	-0,399011	-0,271895	-0,241607	-8,471513	-0,084747	52,128808	4,132632	-0,315867	-2,798722	-9,767757	36,221113	-35,219487	16,529446	-0,271895	-0,241607	-8,471513	-19,050904	73,472566	4,132632	-0,271895	-0,241607	-8,471513	-19,050904	73,472566	4,132632
15:23:51,49	0,750034	3,259947	-0,044978	-0,233018	-0,820006	-0,399011	-0,271895	-0,241607	-8,471513	-0,084747	52,128808	4,132632	-0,316388	-2,799083	-9,767363	36,247850	-35,213599	16,519286	-0,271895	-0,241607	-8,471513	-19,050904	73,472566	4,132632	-0,271895	-0,241607	-8,471513	-19,050904	73,472566	4,132632
15:23:51,54	0,750034	3,259947	-0,044978	-0,233018	-0,820006	-0,399011	-0,271322	-0,241336	-8,471119	-0,080355	52,178837	4,122472	-0,317710	-2,797540	-9,767408	36,175429	-35,188919	16,516003	-0,271322	-0,241336	-8,471119	-19,025263	73,477581	4,122472	-0,271322	-0,241336	-8,471119	-19,025263	73,477581	4,122472
15:23:51,59	0,750034	3,259947	-0,044978	-0,233018	-0,820006	-0,399011	-0,271997	-0,239419	-8,471163	-0,194878	52,068671	4,119190	-0,317717	-2,794914	-9,768964	36,187385	-35,202078	16,521639	-0,271997	-0,239419	-8,471163	-18,989299	73,420415	4,119190	-0,271997	-0,239419	-8,471163	-18,989299	73,420415	4,119190
15:23:51,64	0,750034	3,259947	-0,044978	-0,233018	-0,820006	-0,399011	-0,274267	-0,238100	-8,472720	-0,268886	51,967537	4,124826	-0,316531	-2,798349	-9,765052	36,177504	-35,203787	16,538382	-0,274267	-0,238100	-8,472720	-18,959762	73,497517	4,124826	-0,274267	-0,238100	-8,472720	-18,959762	73,497517	4,124826
15:23:51,69	0,750034	3,259947	-0,044978	-0,233018	-0,820006	-0,399011	-0,271886	-0,240846	-8,468808	-0,132544	52,083665	4,141568	-0,319580	-2,799332	-9,765477	36,122079	-35,193777	16,524322	-0,271886	-0,240846	-8,468808	-19,038937	73,426707	4,141568	-0,271886	-0,240846	-8,468808	-19,038937	73,426707	4,141568
15:23:51,74	0,750034	3,259947	-0,044978	-0,233018	-0,820006	-0,399011	-0,269511	-0,238696	-8,469233	-0,263361	52,154166	4,127509	-0,316001	-2,795894	-9,761961	36,143321	-35,180509	16,547744	-0,269511	-0,238696	-8,469233	-19,001019	73,310763	4,127509	-0,269511	-0,238696	-8,469233	-19,001019	73,310763	4,127509
15:23:51,79	0,750034	3,259947	-0,044978	-0,233018	-0,820006	-0,399011	-0,274277	-0,240077	-8,465717	-0,169451	51,918078	4,150931	-0,315368	-2,798145	-9,761542	36,155604	-35,170014	16,566855	-0,274277	-0,240077	-8,465717	-19,015497	73,448834	4,150931	-0,274277	-0,240077	-8,465717	-19,015497	73,448834	4,150931
15:23:51,84	0,750034	3,259947	-0,044978	-0,233018	-0,820006	-0,399011	-0,272644	-0,241750	-8,465298	-0,067203	52,008380	4,170041	-0,315356	-2,799053	-9,761172	36,163092	-35,195958	16,531673	-0,272644	-0,241750	-8,465298	-19,044612	73,410950	4,170041	-0,272644	-0,241750	-8,465298	-19,044612	73,410950	4,170041
15:23:51,89	0,750034	3,259947	-0,044978	-0,233018	-0,820006	-0,399011	-0,271864	-0,242215	-8,464928	-0,061767	52,068401	4,134860	-0,314797	-2,799935	-9,760025	36,136379	-35,179073	16,517221	-0,271864	-0,242215	-8,464928	-19,075649	73,409736	4,134860	-0,271864	-0,242215	-8,464928	-19,075649	73,409736	4,134860
15:23:51,94	0,750034	3,259947	-0,044978	-0,233018	-0,820006	-0,399011	-0,271380	-0,243139	-8,463781	-0,012440	52,062018	4,120407	-0,315337	-2,798421	-9,759238	36,166070	-35,189474	16,521080	-0,271380	-0,243139	-8,463781	-19,098874	73,365320	4,120407	-0,271380	-0,243139	-8,463781	-19,098874	73,365320	4,120407
15:23:51,99	0,750034	3,259947	-0,044978	-0,233018	-0,820006	-0,399011	-0,272420	-0,241915	-8,462994	-0,070254	52,038818	4,124267	-0,316618	-2,801079	-9,760421	36,114291	-35,193787	16,516733	-0,272420	-0,241915	-8,462994	-19,060599	73,423811	4,124267	-0,272420	-0,241915	-8,462994	-19,060599	73,423811	4,124267
15:23:52,04	0,750034	3,259947	-0,044978	-0,233018	-0,820006	-0,399011	-0,269478	-0,242135	-8,464177	-0,088472	52,149106	4,119920	-0,317214	-2,799852	-9,758092	36,097055	-35,152202	16,531440	-0,269478	-0,242135	-8,464177	-19,096037	73,303167	4,119920	-0,269478	-0,242135	-8,464177	-19,096037	73,303167	4,119920
15:23:52,09	0,750034	3,259947	-0,044978	-0,233018	-0,820006	-0,399011	-0,270243	-0,241005	-8,461848	-0,119802	52,073640	4,134626	-0,319111	-2,798978	-9,759524	36,090684	-35,160672	16,535137	-0,270243	-0,241005	-8,461848	-19,038713	73,287705	4,134626	-0,270243	-0,241005	-8,461848	-19,038713	73,287705	4,134626
15:23:52,14	0,750034	3,259947	-0,044978	-0,233018	-0,820006	-0,399011	-0,270051	-0,238925	-8,463280	-0,238495	52,082316	4,138324	-0,315451	-2,798982	-9,757326	36,101175	-35,173155	16,516158	-0,270051	-0,238925	-8,463280	-18,994108	73,281346	4,138324	-0,270051	-0,238925	-8,463280	-18,994108	73,281346	4,138324
15:23:52,19	0,750034	3,259947	-0,044978	-0,233018	-0,820006	-0,399011	-0,271878	-0,242097	-8,461082	-0,079139	52,002670	4,119345	-0,317196	-2,798511	-9,760037	36,114462	-35,158831	16,527589	-0,271878	-0,242097	-8,461082	-19,083719	73,345074	4,119345	-0,271878	-0,242097	-8,461082	-19,083719	73,345074	4,119345
15:23:52,24	0,750034	3,259947	-0,044978	-0,233018	-0,820006	-0,399011	-0,271413	-0,240350	-8,463792	-0,150922	52,031158	4,130775	-0,317846	-2,799209	-9,758462	36,100197	-35,201453	16,559112	-0,271413	-0,240350	-8,463792	-19,018381	73,337114	4,130775	-0,271413	-0,240350	-8,463792	-19,018381	73,337114	4,130775
15:23:52,29	0,750034	3,259947	-0,044978	-0,233018	-0,820006	-0,399011	-0,270484	-0,240137	-8,462218	-0,206055	52,088461	4,162299	-0,316738	-2,796336	-9,759682	36,067880	-35,187519	16,522489	-0,270484	-0,240137	-8,462218	-19,056775	73,321435	4,162299	-0,270484	-0,240137	-8,462218	-19,056775	73,321435	4,162299
15:23:52,34	0,750034	3,259947	-0,044978	-0,233018	-0,820006	-0,399011	-0,273526	-0,239659	-8,463438	-0,234960	51,895313	4,125676	-0,319000	-2,797537	-9,756535	36,090613	-35,141081	16,555175	-0,273526	-0,239659	-8,463438	-19,048221	73,367096	4,125676	-0,273526	-0,239659	-8,463438	-19,048221	73,367096	4,125676
15:23:52,39	0,750034	3,259947	-0,044978	-0,233018	-0,820006	-0,399011	-0,271355	-0,238301	-8,460291	-0,254001	52,004659	4,158362	-0,317810	-2,799814	-9,755367	36,097512	-35,175423	16,538626	-0,271355	-0,238301	-8,460291	-18,960647	73,306041	4,158362	-0,271355	-0,238301	-8,460291	-18,960647	73,306041	4,158362
15:23:52,44	0,750034	3,259947	-0,044978	-0,233018	-0,820006	-0,399011	-0,269978	-0,240470	-8,459122	-0,167536	52,099436	4,141812	-0,319595	-2,798142	-9,754999	36,088180	-35,164350	16,529102	-0,269978	-0,240470	-8,459122	-19,044400	73,292682	4,141812	-0,269978	-0,240470	-8,459122	-19,044400	73,292682	4,141812
15:23:52,49	0,750034	3,259947	-0,044978	-0,233018	-0,820006	-0,399011	-0,270533	-0,238088	-8,458755	-0,286432	52,056933	4,132289	-0,319581	-2,801105	-9,755002	36,068729	-35,115541	16,520739	-0,270533	-0,238088	-8,458755	-18,976377	73,293785	4,132289	-0,270533	-0,238088	-8,458755	-18,976377	73,293785	4,132289
15:23:52,54	0,750034	3,259947	-0,044978	-0,233018	-0,820006	-0,399011	-0,267974	-0,239582	-8,458758	-0,176214	52,148752	4,123926	-0,318423	-2,798596	-9,753065	36,068992	-35,133881	16,524388	-0,267974	-0,239582	-8,458758	-18,983416	73,184721	4,123926	-0,267974	-0,239582	-8,458758	-18,983416	73,184721	4,123926
15:23:52,59	0,750034	3,259947	-0,044978	-0,233018	-0,820006	-0,399011	-0,270726	-0,239330	-8,456821	-0,205059	52,015062	4,127575	-0,316072	-2,798480	-9,754991	36,074993	-35,141240	16,540222	-0,270726	-0,239330	-8,456821	-18,992494	73,267038	4,127575	-0,270726	-0,239330	-8,456821	-18,992494	73,267038	4,127575
15:23:52,64	0,750034	3,259947	-0,044978	-0,233018	-0,820006	-0,399011	-0,272002	-0,241308	-8,458746	-0,105585	51,957576	4,143408	-0,316209	-2,797281	-9,753370	36,060689	-35,146735	16,557126	-0,272002	-0,241308	-8,458746	-19,048279	73,309735	4,143408	-0,272002	-0,241308	-8,458746	-19,048279	73,309735	4,143408
15:23:52,69	0,750034	3,259947	-0,044978	-0,233018	-0,820006	-0,399011	-0,272972	-0,240590	-8,457126	-0,154865	51,897507	4,160313	-0,317430	-2,800497	-9,753075	36,046181	-35,138407	16,512260	-0,272972	-0,240590	-8,457126	-19,041147	73,325794	4,160313	-0,272972	-0,240590	-8,457126	-19,041147	73,325794	4,160313
15:23:52,74	0,750034	3,259947	-0,044978	-0,233018	-0,820006	-0,399011	-0,269577	-0,241140	-8,456831	-0,126281	52,057333	4,115447	-0,317322	-2,799292	-9,753067	36,037488	-35,148825	16,534012	-0,269577	-0,241140	-8,456831	-19,055776	73,219090	4,115447	-0,269577	-0,241140	-8,456831	-19,055776	73,219090	4,115447
15:23:52,79	0,750034	3,259947	-0,044978	-0,233018	-0,820006	-0,399011	-0,270674	-0,240632	-8,456823	-0,166079	51,997969	4,137199	-0,319029	-2,800868	-9,754212	36,058510	-35,131105	16,544221	-0,270674	-0,240632	-8,456823	-19,055677	73,245842	4,137199	-0,270674	-0,240632	-8,456823	-19,055677	73,245842	4,137199
15:23:52,85	0,750034	3,259947	-0,044978	-0,233018	-0,820006	-0,399011	-0,268455	-0,239941	-8,457967	-0,176146	52,122665	4,147408	-0,319160	-2,799764	-9,751106	36,049664	-35,154952	16,550683	-0,268455	-0,239941	-8,457967	-19,011512	73,196404	4,147408	-0,268455	-0,239941	-8,457967	-19,011512	73,196404	4,147408
15:23:52,90	0,750034	3,259947	-0,044978	-0,233018	-0,820006	-0,399011	-0,269346	-0,239276	-8,454862	-0,235790	52,080596	4,153869	-0,315260	-2,799260	-9,754066	36,037682	-35,156543	16,494759	-0,269346	-0,239276	-8,454862	-19,018970	73,224278	4,153869	-0,269346	-0,239276	-8,454862	-19,018970	73,224278	4,153869
15:23:52,95	0,750034	3,259947	-0,044978	-0,233018	-0,820006	-0,399011	-0,271733	-0,242402	-8,457822	-0,080640	51,946899	4,097946	-0,315407	-2,800283	-9,777082	36,191012	-35,261174	16,543632	-0,271733	-0,242402	-8,457822	-19,109161	73,277948	4,097946	-0,271733	-0,242402	-8,457822	-19,109161	73,277948	4,097946
15:23:53,00	0,750034	3,259947	-0,044978	-0,233018	-0,820006	-0,399011	-0,270774	-0,242786	-8,480838	-0,074610	52,181897	4,146819	-0,308038	-2,796179	-10,543116	40,686616	-37,950187	16,515911	-0,270774	-0,242786	-8,480838	-19,133290	73,437624	4,146819	-0,270774	-0,242786	-8,480838	-19,133290	73,437624	4,146819
15:23:53,05	0,750012	3,260001	-0,034975	-0,233018	-0,820023	-0,399010	-0,278012	-0,247116	-9,246872	0,069603	57,043317	4,119098	-0,310044	-2,799215	-10,550393	40,523606	-37,897700	16,573773	-0,278012	-0,247116	-9,246872	-19,328988	78,867251	4,119098	-0,278012	-0,247116	-9,246872	-19,328988	78,867251	4,119098
15:23:53,10	0,750012	3,260001	-0,034975	-0,233018	-0,820023	-0,399010	-0,274379	-0,246896	-9,254149	0,022147	57,064797	4,176959	-0,309769	-2,796575	-10,540904	40,389493	-37,847360	16,539935	-0,274379	-0,246896	-9,254149	-19,359224	78,603573	4,176959	-0,274379	-0,246896	-9,254149	-19,359224	78,603573	4,176959
15:23:53,15	0,750012	3,260001	-0,034975	-0,233018	-0,820023	-0,399010	-0,276803	-0,245814	-9,244660	-0,057582	56,797440	4,143122	-0,309264	-2,799254	-10,539730	40,331648	-37,810828	16,569746	-0,276803	-0,245814	-9,244660	-19,354011	78,526491	4,143122	-0,276803	-0,245814	-9,244660	-19,354011	78,526491	4,143122
15:23:53,20	0,750012	3,260001	-0,034975	-0,233018	-0,820023	-0,399010	-0,274736	-0,247591	-9,243486	0,037513	56,836560	4,172933	-0,312444	-2,801306	-10,539831	40,249443	-37,774877	16,565298	-0,274736	-0,247591	-9,243486	-19,398374	78,403355	4,172933	-0,274736	-0,247591	-9,243486	-19,398374	78,403355	4,172933
15:23:53,25	0,750012	3,260001	-0,034975	-0,233018	-0,820023	-0,399010	-0,271369	-0,245863	-9,243587	-0,062300	56,922506	4,168485	-0,310727	-2,798964	-10,535302	40,243686	-37,765011	16,571637	-0,271369	-0,245863	-9,243587	-19,362555	78,224947	4,168485	-0,271369	-0,245863	-9,243587	-19,362555	78,224947	4,168485
15:23:53,30	0,750012	3,260001	-0,034975	-0,233018	-0,820023	-0,399010	-0,274256	-0,246179	-9,239058	-0,040210	56,762465	4,174823	-0,308578	-2,800333	-10,530469	40,202286	-37,770672	16,550939	-0,274256	-0,246179	-9,239058	-19,365260	78,291534	4,174823	-0,274256	-0,246179	-9,239058	-19,365260	78,291534	4,174823
15:23:53,35	0,750012	3,260001	-0,034975	-0,233018	-0,820023	-0,399010	-0,274145	-0,248725	-9,234225	0,066569	56,735202	4,154126	-0,313669	-2,799296	-10,531627	40,161400	-37,733612	16,602188	-0,274145	-0,248725	-9,234225	-19,458326	78,255576	4,154126	-0,274145	-0,248725	-9,234225	-19,458326	78,255576	4,154126
15:23:53,40	0,750012	3,260001	-0,034975	-0,233018	-0,820023	-0,399010	-0,272497	-0,243797	-9,235383	-0,177998	56,766936	4,205374	-0,309553	-2,803542	-10,528913	40,136410	-37,729120	16,576792	-0,272497	-0,243797	-9,235383	-19,316101	78,157977	4,205374	-0,272497	-0,243797	-9,235383	-19,316101	78,157977	4,205374
15:23:53,45	0,750012	3,260001	-0,034975	-0,233018	-0,820023	-0,399010	-0,270878	-0,249484	-9,232668	0,109118	56,827246	4,179979	-0,311959	-2,804365	-10,528950	40,110231	-37,738011	16,542346	-0,270878	-0,249484	-9,232668	-19,475409	78,091181	4,179979	-0,270878	-0,249484	-9,232668	-19,475409	78,091181	4,179979
15:23:53,50	0,750012	3,260001	-0,034975	-0,233018	-0,820023	-0,399010	-0,268962	-0,247813	-9,232706	0,001416	56,908665	4,145532	-0,312592	-2,802599	-10,526989	40,089798	-37,719113	16,590571	-0,268962	-0,247813	-9,232706	-19,451907	78,022174	4,145532	-0,268962	-0,247813	-9,232706	-19,451907	78,022174	4,145532
15:23:53,55	0,750012	3,260001	-0,034975	-0,233018	-0,820023	-0,399010	-0,270175	-0,246381	-9,230744	-0,066880	56,818420	4,193758	-0,313165	-2,802660	-10,527023	40,078071	-37,677607	16,553173	-0,270175	-0,246381	-9,230744	-19,407819	78,027187	4,193758	-0,270175	-0,246381	-9,230744	-19,407819	78,027187	4,193758
15:23:53,60	0,750012	3,260001	-0,034975	-0,233018	-0,820023	-0,399010	-0,269835	-0,245916	-9,230779	-0,060994	56,805188	4,156360	-0,312503	-2,805307	-10,526121	40,044722	-37,692817	16,593385	-0,269835	-0,245916	-9,230779	-19,365406	77,987269	4,156360	-0,269835	-0,245916	-9,230779	-19,365406	77,987269	4,156360
15:23:53,65	0,750012	3,260001	-0,034975	-0,233018	-0,820023	-0,399010	-0,267874	-0,247812	-9,229877	0,007768	56,885886	4,196572	-0,312030	-2,801798	-10,527008	40,059085	-37,663415	16,588053	-0,267874	-0,247812	-9,229877	-19,445506	77,914026	4,196572	-0,267874	-0,247812	-9,229877	-19,445506	77,914026	4,196572
15:23:53,70	0,750012	3,260001	-0,034975	-0,233018	-0,820023	-0,399010	-0,271149	-0,246467	-9,230763	-0,029533	56,713326	4,191240	-0,310857	-2,804046	-10,525067	40,054784	-37,691246	16,571359	-0,271149	-0,246467	-9,230763	-19,377216	77,998549	4,191240	-0,271149	-0,246467	-9,230763	-19,377216	77,998549	4,191240
15:23:53,75	0,750012	3,260001	-0,034975	-0,233018	-0,820023	-0,399010	-0,269789	-0,248607	-9,228823	0,055479	56,794231	4,174546	-0,313880	-2,800387	-10,523545	40,020528	-37,674937	16,576173	-0,269789	-0,248607	-9,228823	-19,460172	77,972703	4,174546	-0,269789	-0,248607	-9,228823	-19,460172	77,972703	4,174546
15:23:53,80	0,750012	3,260001	-0,034975	-0,233018	-0,820023	-0,399010	-0,271447	-0,244160	-9,227300	-0,178748	56,670229	4,179360	-0,310302	-2,803977	-10,520819	40,020241	-37,666221	16,555501	-0,271447	-0,244160	-9,227300	-19,345340	77,978802	4,179360	-0,271447	-0,244160	-9,227300	-19,345340	77,978802	4,179360
15:23:53,85	0,750012	3,260001	-0,034975	-0,233018	-0,820023	-0,399010	-0,270126	-0,249054	-9,224575	0,083107	56,734285	4,158688	-0,314547	-2,804135	-10,522013	39,969614	-37,678541	16,555597	-0,270126	-0,249054	-9,224575	-19,467608	77,939203	4,158688	-0,270126	-0,249054	-9,224575	-19,467608	77,939203	4,158688
15:23:53,90	0,750012	3,260001	-0,034975	-0,233018	-0,820023	-0,399010	-0,267867	-0,245456	-9,225769	-0,139962	56,814071	4,158784	-0,311602	-2,801648	-10,522773	39,980723	-37,678901	16,581037	-0,267867	-0,245456	-9,225769	-19,408248	77,841654	4,158784	-0,267867	-0,245456	-9,225769	-19,408248	77,841654	4,158784
15:23:53,95	0,750012	3,260001	-0,034975	-0,233018	-0,820023	-0,399010	-0,271493	-0,246763	-9,226529	-0,066736	56,635330	4,184224	-0,308691	-2,803298	-10,520445	39,956243	-37,682223	16,575179	-0,271493	-0,246763	-9,226529	-19,437651	77,947538	4,184224	-0,271493	-0,246763	-9,226529	-19,437651	77,947538	4,184224
15:23:54,00	0,750012	3,260001	-0,034975	-0,233018	-0,820023	-0,399010	-0,271520	-0,250109	-9,224201	0,092136	56,614398	4,178366	-0,311820	-2,802778	-10,520836	39,985274	-37,615064	16,563482	-0,271520	-0,250109	-9,224201	-19,541436	77,928709	4,178366	-0,271520	-0,250109	-9,224201	-19,541436	77,928709	4,178366
15:23:54,05	0,750012	3,260001	-0,034975	-0,233018	-0,820023	-0,399010	-0,268667	-0,247693	-9,226151	-0,017053	56,753070	4,169680	-0,312210	-2,804561	-10,522395	39,956097	-37,663125	16,566493	-0,268667	-0,247693	-9,226151	-19,460933	77,843434	4,169680	-0,268667	-0,247693	-9,226151	-19,460933	77,843434	4,169680
15:23:54,10	0,750012	3,260001	-0,034975	-0,233018	-0,820023	-0,399010	-0,268667	-0,247693	-9,226151	-0,017053	56,753070	4,169680	-0,309265	-2,804296	-10,517713	39,951717	-37,666455	16,588356	-0,268667	-0,247693	-9,226151	-19,460933	77,843434	4,169680	-0,268667	-0,247693	-9,226151	-19,460933	77,843434	4,169680
15:23:54,15	0,750012	3,260001	-0,034975	-0,233018	-0,820023	-0,399010	-0,270369	-0,250112	-9,221469	0,103661	56,662463	4,191543	-0,312864	-2,807347	-10,516562	39,892297	-37,611449	16,593799	-0,270369	-0,250112	-9,221469	-19,530111	77,886395	4,191543	-0,270369	-0,250112	-9,221469	-19,530111	77,886395	4,191543
15:23:54,20	0,750012	3,260001	-0,034975	-0,233018	-0,820023	-0,399010	-0,265927	-0,248519	-9,220318	0,038785	56,814453	4,196986	-0,314838	-2,802497	-10,517465	39,958816	-37,658549	16,547717	-0,265927	-0,248519	-9,220318	-19,469987	77,689737	4,196986	-0,265927	-0,248519	-9,220318	-19,469987	77,689737	4,196986
15:23:54,25	0,750012	3,260001	-0,034975	-0,233018	-0,820023	-0,399010	-0,269140	-0,244385	-9,221220	-0,183733	56,728546	4,150903	-0,311078	-2,801754	-10,519270	39,934724	-37,642450	16,614537	-0,269140	-0,244385	-9,221220	-19,367956	77,856032	4,150903	-0,269140	-0,244385	-9,221220	-19,367956	77,856032	4,150903
15:23:54,30	0,750012	3,260001	-0,034975	-0,233018	-0,820023	-0,399010	-0,271664	-0,247270	-9,223025	-0,031812	56,568380	4,217723	-0,310522	-2,804730	-10,517459	39,905857	-37,653859	16,566992	-0,271664	-0,247270	-9,223025	-19,442514	77,894006	4,217723	-0,271664	-0,247270	-9,223025	-19,442514	77,894006	4,217723
15:23:54,35	0,750012	3,260001	-0,034975	-0,233018	-0,820023	-0,399010	-0,269364	-0,249239	-9,221215	0,046276	56,668681	4,170178	-0,309917	-2,803669	-10,518902	39,914673	-37,634681	16,585614	-0,269364	-0,249239	-9,221215	-19,519013	77,813763	4,170178	-0,269364	-0,249239	-9,221215	-19,519013	77,813763	4,170178
15:23:54,40	0,750012	3,260001	-0,034975	-0,233018	-0,820023	-0,399010	-0,270586	-0,249233	-9,222658	0,066979	56,603204	4,188800	-0,312910	-2,805397	-10,518164	39,878650	-37,624639	16,551167	-0,270586	-0,249233	-9,222658	-19,497838	77,844181	4,188800	-0,270586	-0,249233	-9,222658	-19,497838	77,844181	4,188800
15:23:54,45	0,750012	3,260001	-0,034975	-0,233018	-0,820023	-0,399010	-0,269279	-0,251320	-9,218771	0,154966	56,658708	4,186159	-0,308763	-2,805844	-10,515016	39,893655	-37,646219	16,582972	-0,269279	-0,251320	-9,218771	-19,573625	77,797127	4,186159	-0,269279	-0,251320	-9,218771	-19,573625	77,797127	4,186159
15:23:54,50	0,750012	3,260001	-0,034975	-0,233018	-0,820023	-0,399010	-0,269279	-0,251320	-9,218771	0,154966	56,658708	4,186159	-0,309804	-2,801419	-10,517468	39,892268	-37,608671	16,581313	-0,269279	-0,251320	-9,218771	-19,573625	77,797127	4,186159	-0,269279	-0,251320	-9,218771	-19,573625	77,797127	4,186159
15:23:54,55	0,750012	3,260001	-0,034975	-0,233018	-0,820023	-0,399010	-0,272591	-0,248206	-9,221224	0,024892	56,466512	4,184499	-0,312320	-2,806544	-10,515441	39,873601	-37,633630	16,549206	-0,272591	-0,248206	-9,221224	-19,459296	77,864918	4,184499	-0,272591	-0,248206	-9,221224	-19,459296	77,864918	4,184499
15:23:54,60	0,750012	3,260001	-0,034975	-0,233018	-0,820023	-0,399010	-0,266894	-0,248589	-9,219197	0,013863	56,759058	4,152392	-0,311107	-2,806744	-10,514627	39,901108	-37,661549	16,576784	-0,266894	-0,248589	-9,219197	-19,500396	77,710266	4,152392	-0,266894	-0,248589	-9,219197	-19,500396	77,710266	4,152392
15:23:54,65	0,750012	3,260001	-0,034975	-0,233018	-0,820023	-0,399010	-0,267328	-0,249740	-9,218383	0,063282	56,774311	4,179971	-0,312292	-2,806347	-10,514240	39,879912	-37,604351	16,592988	-0,267328	-0,249740	-9,218383	-19,541319	77,759529	4,179971	-0,267328	-0,249740	-9,218383	-19,541319	77,759529	4,179971
15:23:54,70	0,750012	3,260001	-0,034975	-0,233018	-0,820023	-0,399010	-0,267079	-0,248515	-9,217996	0,038502	56,740272	4,196175	-0,312952	-2,806694	-10,515062	39,844442	-37,608246	16,554801	-0,267079	-0,248515	-9,217996	-19,469911	77,705991	4,196175	-0,267079	-0,248515	-9,217996	-19,469911	77,705991	4,196175
15:23:54,75	0,750012	3,260001	-0,034975	-0,233018	-0,820023	-0,399010	-0,266449	-0,248118	-9,218818	-0,003265	56,744291	4,157988	-0,309777	-2,808476	-10,514049	39,888851	-37,640637	16,565089	-0,266449	-0,248118	-9,218818	-19,480490	77,660511	4,157988	-0,266449	-0,248118	-9,218818	-19,480490	77,660511	4,157988
15:23:54,80	0,750012	3,260001	-0,034975	-0,233018	-0,820023	-0,399010	-0,266493	-0,251758	-9,217805	0,180190	56,796633	4,168275	-0,311290	-2,807434	-10,513593	39,858079	-37,605707	16,554026	-0,266493	-0,251758	-9,217805	-19,582809	77,716345	4,168275	-0,266493	-0,251758	-9,217805	-19,582809	77,716345	4,168275
15:23:54,86	0,750012	3,260001	-0,034975	-0,233018	-0,820023	-0,399010	-0,266639	-0,249926	-9,217349	0,099805	56,744935	4,157213	-0,312438	-2,804689	-10,512341	39,825523	-37,646558	16,576725	-0,266639	-0,249926	-9,217349	-19,519404	77,676095	4,157213	-0,266639	-0,249926	-9,217349	-19,519404	77,676095	4,157213
15:23:54,91	0,750012	3,260001	-0,034975	-0,233018	-0,820023	-0,399010	-0,268442	-0,247560	-9,216097	-0,074886	56,643420	4,179912	-0,311001	-2,806187	-10,512123	39,877926	-37,598720	16,565499	-0,268442	-0,247560	-9,216097	-19,508359	77,716100	4,179912	-0,268442	-0,247560	-9,216097	-19,508359	77,716100	4,179912
15:23:54,96	0,750012	3,260001	-0,034975	-0,233018	-0,820023	-0,399010	-0,267863	-0,249553	-9,215878	0,096390	56,694972	4,168686	-0,308564	-2,802455	-10,536736	40,249424	-37,859889	16,575323	-0,267863	-0,249553	-9,215878	-19,493549	77,722229	4,168686	-0,267863	-0,249553	-9,215878	-19,493549	77,722229	4,168686
15:23:55,01	0,750012	3,260001	-0,034975	-0,233018	-0,820023	-0,399010	-0,272314	-0,249798	-9,240492	0,068659	56,915853	4,178510	-0,302148	-2,798646	-11,311135	44,613131	-40,394018	16,619365	-0,272314	-0,249798	-9,240492	-19,540450	78,292481	4,178510	-0,272314	-0,249798	-9,240492	-19,540450	78,292481	4,178510
15:23:55,06	0,749966	3,259991	-0,024988	-0,233026	-0,820013	-0,399009	-0,278820	-0,253449	-10,014891	0,245791	61,623681	4,222551	-0,304967	-2,803101	-11,318306	44,443399	-40,329989	16,600939	-0,278820	-0,253449	-10,014891	-19,649990	83,511036	4,222551	-0,278820	-0,253449	-10,014891	-19,649990	83,511036	4,222551
15:23:55,11	0,749966	3,259991	-0,024988	-0,233026	-0,820013	-0,399009	-0,273553	-0,253236	-10,022062	0,205279	61,718536	4,204126	-0,305783	-2,803836	-11,310744	44,359912	-40,302262	16,625290	-0,273553	-0,253236	-10,022062	-19,673751	83,192465	4,204126	-0,273553	-0,253236	-10,022062	-19,673751	83,192465	4,204126
15:23:55,16	0,749966	3,259991	-0,024988	-0,233026	-0,820013	-0,399009	-0,272508	-0,252897	-10,014500	0,169926	61,686722	4,228476	-0,307863	-2,803244	-11,307862	44,294203	-40,281216	16,628651	-0,272508	-0,252897	-10,014500	-19,682501	83,078601	4,228476	-0,272508	-0,252897	-10,014500	-19,682501	83,078601	4,228476
15:23:55,21	0,749966	3,259991	-0,024988	-0,233026	-0,820013	-0,399009	-0,271981	-0,250799	-10,011618	0,046193	61,646720	4,231838	-0,309366	-2,802630	-11,304402	44,258820	-40,242954	16,606163	-0,271981	-0,250799	-10,011618	-19,641528	82,997196	4,231838	-0,271981	-0,250799	-10,011618	-19,641528	82,997196	4,231838
15:23:55,26	0,749966	3,259991	-0,024988	-0,233026	-0,820013	-0,399009	-0,271761	-0,249190	-10,008158	-0,022012	61,608370	4,209350	-0,306450	-2,801349	-11,302403	44,253512	-40,270245	16,598362	-0,271761	-0,249190	-10,008158	-19,583455	82,941600	4,209350	-0,271761	-0,249190	-10,008158	-19,583455	82,941600	4,209350
15:23:55,31	0,749966	3,259991	-0,024988	-0,233026	-0,820013	-0,399009	-0,274329	-0,251076	-10,006159	0,049729	61,483886	4,201548	-0,306505	-2,805944	-11,296732	44,204468	-40,267098	16,604919	-0,274329	-0,251076	-10,006159	-19,659701	83,018699	4,201548	-0,274329	-0,251076	-10,006159	-19,659701	83,018699	4,201548
15:23:55,36	0,749966	3,259991	-0,024988	-0,233026	-0,820013	-0,399009	-0,270322	-0,253325	-10,000488	0,144926	61,648190	4,208105	-0,303575	-2,805548	-11,297029	44,200554	-40,275484	16,596957	-0,270322	-0,253325	-10,000488	-19,741119	82,868474	4,208105	-0,270322	-0,253325	-10,000488	-19,741119	82,868474	4,208105
15:23:55,41	0,749966	3,259991	-0,024988	-0,233026	-0,820013	-0,399009	-0,272129	-0,255665	-10,000785	0,257343	61,555014	4,200143	-0,308317	-2,805482	-11,297799	44,183738	-40,251075	16,626641	-0,272129	-0,255665	-10,000785	-19,812326	82,917171	4,200143	-0,272129	-0,255665	-10,000785	-19,812326	82,917171	4,200143
15:23:55,46	0,749966	3,259991	-0,024988	-0,233026	-0,820013	-0,399009	-0,269815	-0,251525	-10,001555	0,054837	61,648580	4,229828	-0,303585	-2,805252	-11,295086	44,179007	-40,230010	16,612030	-0,269815	-0,251525	-10,001555	-19,689908	82,829080	4,229828	-0,269815	-0,251525	-10,001555	-19,689908	82,829080	4,229828
15:23:55,51	0,749966	3,259991	-0,024988	-0,233026	-0,820013	-0,399009	-0,272381	-0,255508	-9,998842	0,277831	61,500537	4,215217	-0,307134	-2,803772	-11,295472	44,168586	-40,197992	16,637229	-0,272381	-0,255508	-9,998842	-19,779580	82,882439	4,215217	-0,272381	-0,255508	-9,998842	-19,779580	82,882439	4,215217
15:23:55,56	0,749966	3,259991	-0,024988	-0,233026	-0,820013	-0,399009	-0,271888	-0,251695	-9,999228	0,102037	61,501146	4,240416	-0,302498	-2,803984	-11,291217	44,133916	-40,231985	16,620143	-0,271888	-0,251695	-9,999228	-19,656000	82,844337	4,240416	-0,271888	-0,251695	-9,999228	-19,656000	82,844337	4,240416
15:23:55,61	0,749966	3,259991	-0,024988	-0,233026	-0,820013	-0,399009	-0,274022	-0,255816	-9,994973	0,269553	61,377117	4,223329	-0,307610	-2,804037	-11,291431	44,123385	-40,213968	16,610376	-0,274022	-0,255816	-9,994973	-19,811979	82,887876	4,223329	-0,274022	-0,255816	-9,994973	-19,811979	82,887876	4,223329
15:23:55,66	0,749966	3,259991	-0,024988	-0,233026	-0,820013	-0,399009	-0,271420	-0,251415	-9,995187	0,051038	61,494304	4,213563	-0,304692	-2,805667	-11,290789	44,106513	-40,221676	16,598062	-0,271420	-0,251415	-9,995187	-19,685015	82,800788	4,213563	-0,271420	-0,251415	-9,995187	-19,685015	82,800788	4,213563
15:23:55,71	0,749966	3,259991	-0,024988	-0,233026	-0,820013	-0,399009	-0,271468	-0,254757	-9,994545	0,209739	61,481054	4,201248	-0,306005	-2,806644	-11,290052	44,127509	-40,206230	16,614478	-0,271468	-0,254757	-9,994545	-19,788702	82,791301	4,201248	-0,271468	-0,254757	-9,994545	-19,788702	82,791301	4,201248
15:23:55,76	0,749966	3,259991	-0,024988	-0,233026	-0,820013	-0,399009	-0,269965	-0,254108	-9,993808	0,199856	61,569673	4,217665	-0,304900	-2,807781	-11,289684	44,082542	-40,188732	16,605609	-0,269965	-0,254108	-9,993808	-19,747624	82,761930	4,217665	-0,269965	-0,254108	-9,993808	-19,747624	82,761930	4,217665
15:23:55,81	0,749966	3,259991	-0,024988	-0,233026	-0,820013	-0,399009	-0,269533	-0,255634	-9,993440	0,271859	61,544427	4,208796	-0,310140	-2,804353	-11,287770	44,109836	-40,178125	16,579881	-0,269533	-0,255634	-9,993440	-19,795384	82,702801	4,208796	-0,269533	-0,255634	-9,993440	-19,795384	82,702801	4,208796
15:23:55,86	0,749966	3,259991	-0,024988	-0,233026	-0,820013	-0,399009	-0,269882	-0,249381	-9,991526	-0,030423	61,544632	4,183068	-0,304691	-2,804495	-11,286584	44,092997	-40,194585	16,604759	-0,269882	-0,249381	-9,991526	-19,606867	82,730372	4,183068	-0,269882	-0,249381	-9,991526	-19,606867	82,730372	4,183068
15:23:55,91	0,749966	3,259991	-0,024988	-0,233026	-0,820013	-0,399009	-0,272483	-0,254172	-9,990340	0,195999	61,403032	4,207946	-0,305214	-2,805244	-11,284318	44,065936	-40,173331	16,616251	-0,272483	-0,254172	-9,990340	-19,756485	82,792944	4,207946	-0,272483	-0,254172	-9,990340	-19,756485	82,792944	4,207946
15:23:55,96	0,749966	3,259991	-0,024988	-0,233026	-0,820013	-0,399009	-0,271574	-0,254094	-9,988074	0,196809	61,416242	4,219437	-0,307243	-2,802660	-11,285447	44,089229	-40,181621	16,584164	-0,271574	-0,254094	-9,988074	-19,749538	82,734791	4,219437	-0,271574	-0,254094	-9,988074	-19,749538	82,734791	4,219437
15:23:56,01	0,749966	3,259991	-0,024988	-0,233026	-0,820013	-0,399009	-0,272796	-0,251045	-9,989203	0,042737	61,376988	4,187351	-0,306137	-2,803328	-11,284662	44,057811	-40,190036	16,608057	-0,272796	-0,251045	-9,989203	-19,664275	82,791505	4,187351	-0,272796	-0,251045	-9,989203	-19,664275	82,791505	4,187351
15:23:56,06	0,749966	3,259991	-0,024988	-0,233026	-0,820013	-0,399009	-0,272771	-0,252336	-9,988417	0,086873	61,355303	4,211244	-0,305497	-2,804823	-11,285816	44,073495	-40,173179	16,604182	-0,272771	-0,252336	-9,988417	-19,721484	82,767832	4,211244	-0,272771	-0,252336	-9,988417	-19,721484	82,767832	4,211244
15:23:56,11	0,749966	3,259991	-0,024988	-0,233026	-0,820013	-0,399009	-0,271796	-0,253638	-9,989572	0,177006	61,411136	4,207369	-0,307313	-2,805905	-11,284262	44,045978	-40,171603	16,617631	-0,271796	-0,253638	-9,989572	-19,733540	82,747160	4,207369	-0,271796	-0,253638	-9,989572	-19,733540	82,747160	4,207369
15:23:56,16	0,749966	3,259991	-0,024988	-0,233026	-0,820013	-0,399009	-0,269951	-0,252606	-9,988017	0,110974	61,482475	4,220817	-0,308931	-2,806754	-11,284664	44,037849	-40,155404	16,602326	-0,269951	-0,252606	-9,988017	-19,718599	82,673640	4,220817	-0,269951	-0,252606	-9,988017	-19,718599	82,673640	4,220817
15:23:56,21	0,749966	3,259991	-0,024988	-0,233026	-0,820013	-0,399009	-0,268407	-0,251629	-9,988420	0,070130	61,547611	4,205513	-0,305727	-2,807980	-11,281422	44,044350	-40,187147	16,589547	-0,268407	-0,251629	-9,988420	-19,682743	82,617591	4,205513	-0,268407	-0,251629	-9,988420	-19,682743	82,617591	4,205513
15:23:56,26	0,749966	3,259991	-0,024988	-0,233026	-0,820013	-0,399009	-0,268948	-0,255017	-9,985178	0,222085	61,541016	4,192734	-0,311479	-2,806966	-11,283887	44,018569	-40,159516	16,617195	-0,268948	-0,255017	-9,985178	-19,796774	82,653412	4,192734	-0,268948	-0,255017	-9,985178	-19,796774	82,653412	4,192734
15:23:56,31	0,749966	3,259991	-0,024988	-0,233026	-0,820013	-0,399009	-0,266950	-0,249529	-9,987643	-0,052279	61,608757	4,220381	-0,306816	-2,803024	-11,277871	43,991185	-40,144992	16,636263	-0,266950	-0,249529	-9,987643	-19,640290	82,564328	4,220381	-0,266950	-0,249529	-9,987643	-19,640290	82,564328	4,220381
15:23:56,36	0,749966	3,259991	-0,024988	-0,233026	-0,820013	-0,399009	-0,272695	-0,251596	-9,981627	0,054101	61,279054	4,239450	-0,308548	-2,806646	-11,281961	44,008787	-40,166233	16,597081	-0,272695	-0,251596	-9,981627	-19,696184	82,685587	4,239450	-0,272695	-0,251596	-9,981627	-19,696184	82,685587	4,239450
15:23:56,41	0,749966	3,259991	-0,024988	-0,233026	-0,820013	-0,399009	-0,268692	-0,251907	-9,985716	0,060688	61,513045	4,200268	-0,307968	-2,806470	-11,279635	44,004115	-40,178560	16,590600	-0,268692	-0,251907	-9,985716	-19,714025	82,605385	4,200268	-0,268692	-0,251907	-9,985716	-19,714025	82,605385	4,200268
15:23:56,46	0,749966	3,259991	-0,024988	-0,233026	-0,820013	-0,399009	-0,269134	-0,252322	-9,983391	0,069233	61,492169	4,193787	-0,307538	-2,806695	-11,280799	43,988582	-40,141618	16,601172	-0,269134	-0,252322	-9,983391	-19,738021	82,619222	4,193787	-0,269134	-0,252322	-9,983391	-19,738021	82,619222	4,193787
15:23:56,51	0,749966	3,259991	-0,024988	-0,233026	-0,820013	-0,399009	-0,269155	-0,252807	-9,984555	0,118672	61,459183	4,204358	-0,305281	-2,807343	-11,277894	44,007194	-40,163633	16,568519	-0,269155	-0,252807	-9,984555	-19,726644	82,587840	4,204358	-0,269155	-0,252807	-9,984555	-19,726644	82,587840	4,204358
15:23:56,56	0,749966	3,259991	-0,024988	-0,233026	-0,820013	-0,399009	-0,269722	-0,255085	-9,981650	0,227388	61,456837	4,171706	-0,306094	-2,806862	-11,280328	43,980928	-40,168498	16,582158	-0,269722	-0,255085	-9,981650	-19,796781	82,629985	4,171706	-0,269722	-0,255085	-9,981650	-19,796781	82,629985	4,171706
15:23:56,61	0,749966	3,259991	-0,024988	-0,233026	-0,820013	-0,399009	-0,269732	-0,254141	-9,984084	0,160942	61,435983	4,185345	-0,304306	-2,806232	-11,276588	43,995469	-40,128829	16,593519	-0,269732	-0,254141	-9,984084	-19,789105	82,609945	4,185345	-0,269732	-0,254141	-9,984084	-19,789105	82,609945	4,185345
15:23:56,66	0,749966	3,259991	-0,024988	-0,233026	-0,820013	-0,399009	-0,271172	-0,255374	-9,980344	0,266696	61,353859	4,196706	-0,306794	-2,807060	-11,277674	43,995671	-40,167499	16,614189	-0,271172	-0,255374	-9,980344	-19,780161	82,640866	4,196706	-0,271172	-0,255374	-9,980344	-19,780161	82,640866	4,196706
15:23:56,71	0,749966	3,259991	-0,024988	-0,233026	-0,820013	-0,399009	-0,269210	-0,253633	-9,981429	0,142782	61,475372	4,217376	-0,306798	-2,808222	-11,276906	43,978948	-40,141476	16,604864	-0,269210	-0,253633	-9,981429	-19,767416	82,608393	4,217376	-0,269210	-0,253633	-9,981429	-19,767416	82,608393	4,217376
15:23:56,76	0,749966	3,259991	-0,024988	-0,233026	-0,820013	-0,399009	-0,268202	-0,254211	-9,980662	0,186986	61,500307	4,208051	-0,305674	-2,804201	-11,280019	43,980151	-40,163259	16,621374	-0,268202	-0,254211	-9,980662	-19,768544	82,554180	4,208051	-0,268202	-0,254211	-9,980662	-19,768544	82,554180	4,208051
15:23:56,81	0,749966	3,259991	-0,024988	-0,233026	-0,820013	-0,399009	-0,272247	-0,253174	-9,983774	0,114811	61,301918	4,224561	-0,307534	-2,805995	-11,278854	43,991912	-40,149707	16,605855	-0,272247	-0,253174	-9,983774	-19,759333	82,673298	4,224561	-0,272247	-0,253174	-9,983774	-19,759333	82,673298	4,224561
15:23:56,86	0,749966	3,259991	-0,024988	-0,233026	-0,820013	-0,399009	-0,269763	-0,252460	-9,982609	0,095302	61,434482	4,209042	-0,302440	-2,807134	-11,277895	43,948649	-40,124077	16,599174	-0,269763	-0,252460	-9,982609	-19,722796	82,610887	4,209042	-0,269763	-0,252460	-9,982609	-19,722796	82,610887	4,209042
15:23:56,91	0,749966	3,259991	-0,024988	-0,233026	-0,820013	-0,399009	-0,271324	-0,257440	-9,981651	0,354853	61,303055	4,202360	-0,306852	-2,807764	-11,276923	43,964238	-40,170701	16,594457	-0,271324	-0,257440	-9,981651	-19,854214	82,601958	4,202360	-0,271324	-0,257440	-9,981651	-19,854214	82,601958	4,202360
15:23:56,96	0,749966	3,259991	-0,024988	-0,233026	-0,820013	-0,399009	-0,268572	-0,253936	-9,980678	0,140019	61,482965	4,197644	-0,301548	-2,806527	-11,274591	43,958376	-40,155563	16,594684	-0,268572	-0,253936	-9,980678	-19,793920	82,565846	4,197644	-0,268572	-0,253936	-9,980678	-19,793920	82,565846	4,197644
15:23:57,01	0,749966	3,259991	-0,024988	-0,233026	-0,820013	-0,399009	-0,272295	-0,257910	-9,978347	0,356850	61,276709	4,197871	-0,308781	-2,807217	-11,275634	43,962829	-40,125138	16,592473	-0,272295	-0,257910	-9,978347	-19,889054	82,651867	4,197871	-0,272295	-0,257910	-9,978347	-19,889054	82,651867	4,197871
15:23:57,06	0,749966	3,259991	-0,024988	-0,233026	-0,820013	-0,399009	-0,268081	-0,251991	-9,979390	0,077640	61,484475	4,195659	-0,305405	-2,806238	-11,276604	43,943496	-40,132492	16,605868	-0,268081	-0,251991	-9,979390	-19,703627	82,528843	4,195659	-0,268081	-0,251991	-9,979390	-19,703627	82,528843	4,195659
15:23:57,11	0,749966	3,259991	-0,024988	-0,233026	-0,820013	-0,399009	-0,270617	-0,254425	-9,980360	0,188195	61,339518	4,209055	-0,306314	-2,806557	-11,276151	43,935560	-40,147407	16,609837	-0,270617	-0,254425	-9,980360	-19,784174	82,582991	4,209055	-0,270617	-0,254425	-9,980360	-19,784174	82,582991	4,209055
15:23:57,16	0,749966	3,259991	-0,024988	-0,233026	-0,820013	-0,399009	-0,269886	-0,253797	-9,979907	0,138668	61,378126	4,213023	-0,304543	-2,806901	-11,276541	43,939671	-40,158584	16,600238	-0,269886	-0,253797	-9,979907	-19,784424	82,564199	4,213023	-0,269886	-0,253797	-9,979907	-19,784424	82,564199	4,213023
15:23:57,21	0,749966	3,259991	-0,024988	-0,233026	-0,820013	-0,399009	-0,270473	-0,255503	-9,980297	0,219729	61,356747	4,203425	-0,306875	-2,806195	-11,275637	43,948648	-40,150199	16,600374	-0,270473	-0,255503	-9,980297	-19,837244	82,588904	4,203425	-0,270473	-0,255503	-9,980297	-19,837244	82,588904	4,203425
15:23:57,26	0,749966	3,259991	-0,024988	-0,233026	-0,820013	-0,399009	-0,269920	-0,253131	-9,979392	0,108125	61,389113	4,203560	-0,306836	-2,803965	-11,273452	43,947280	-40,092985	16,590731	-0,269920	-0,253131	-9,979392	-19,762629	82,577817	4,203560	-0,269920	-0,253131	-9,979392	-19,762629	82,577817	4,203560
15:23:57,31	0,749966	3,259991	-0,024988	-0,233026	-0,820013	-0,399009	-0,271870	-0,252050	-9,977208	0,100785	61,257910	4,193917	-0,307772	-2,804480	-11,272395	43,975386	-40,118792	16,599231	-0,271870	-0,252050	-9,977208	-19,685123	82,599705	4,193917	-0,271870	-0,252050	-9,977208	-19,685123	82,599705	4,193917
15:23:57,36	0,749966	3,259991	-0,024988	-0,233026	-0,820013	-0,399009	-0,270956	-0,251496	-9,976151	0,063718	61,342675	4,202418	-0,309845	-2,808850	-11,272655	43,925448	-40,150793	16,606754	-0,270956	-0,251496	-9,976151	-19,678757	82,612733	4,202418	-0,270956	-0,251496	-9,976151	-19,678757	82,612733	4,202418
15:23:57,41	0,749966	3,259991	-0,024988	-0,233026	-0,820013	-0,399009	-0,266135	-0,251886	-9,976411	0,031308	61,566125	4,209941	-0,306319	-2,807857	-11,272278	43,912727	-40,124536	16,598563	-0,266135	-0,251886	-9,976411	-19,741771	82,457727	4,209941	-0,266135	-0,251886	-9,976411	-19,741771	82,457727	4,209941
15:23:57,46	0,749966	3,259991	-0,024988	-0,233026	-0,820013	-0,399009	-0,268758	-0,254443	-9,976034	0,180618	61,405601	4,201749	-0,304456	-2,808496	-11,274332	43,919095	-40,133982	16,612592	-0,268758	-0,254443	-9,976034	-19,793136	82,503082	4,201749	-0,268758	-0,254443	-9,976034	-19,793136	82,503082	4,201749
15:23:57,51	0,749966	3,259991	-0,024988	-0,233026	-0,820013	-0,399009	-0,269136	-0,256376	-9,978088	0,276145	61,396149	4,215779	-0,304512	-2,805386	-11,271904	43,929594	-40,109926	16,579928	-0,269136	-0,256376	-9,978088	-19,849361	82,523354	4,215779	-0,269136	-0,256376	-9,978088	-19,849361	82,523354	4,215779
15:23:57,56	0,749966	3,259991	-0,024988	-0,233026	-0,820013	-0,399009	-0,268432	-0,250614	-9,976804	0,021320	61,424321	4,213616	-0,309798	-2,806224	-11,273048	43,934197	-40,090951	16,610429	-0,268432	-0,250614	-9,976804	-19,651842	82,496261	4,213616	-0,268432	-0,250614	-9,976804	-19,651842	82,496261	4,213616
15:23:57,61	0,749966	3,259991	-0,024988	-0,233026	-0,820013	-0,399009	-0,268432	-0,250614	-9,976804	0,021320	61,424321	4,213616	-0,309240	-2,806827	-11,273059	43,923061	-40,108167	16,599104	-0,268432	-0,250614	-9,976804	-19,651842	82,496261	4,213616	-0,268432	-0,250614	-9,976804	-19,651842	82,496261	4,213616
15:23:57,66	0,749966	3,259991	-0,024988	-0,233026	-0,820013	-0,399009	-0,268189	-0,251399	-9,976815	0,041684	61,435927	4,202291	-0,307492	-2,808395	-11,273048	43,910132	-40,106252	16,609051	-0,268189	-0,251399	-9,976815	-19,693133	82,488782	4,202291	-0,268189	-0,251399	-9,976815	-19,693133	82,488782	4,202291
15:23:57,71	0,749966	3,259991	-0,024988	-0,233026	-0,820013	-0,399009	-0,267705	-0,253696	-9,976804	0,156325	61,448933	4,212238	-0,309816	-2,807863	-11,272558	43,919615	-40,086776	16,616225	-0,267705	-0,253696	-9,976804	-19,758811	82,463806	4,212238	-0,267705	-0,253696	-9,976804	-19,758811	82,463806	4,212238
15:23:57,76	0,749966	3,259991	-0,024988	-0,233026	-0,820013	-0,399009	-0,267004	-0,251417	-9,976314	0,059444	61,483903	4,219411	-0,304551	-2,805977	-11,273055	43,915414	-40,109877	16,604907	-0,267004	-0,251417	-9,976314	-19,676818	82,443682	4,219411	-0,267004	-0,251417	-9,976314	-19,676818	82,443682	4,219411
15:23:57,81	0,749966	3,259991	-0,024988	-0,233026	-0,820013	-0,399009	-0,271270	-0,255035	-9,976811	0,225433	61,269972	4,208094	-0,308040	-2,804863	-11,271129	43,932120	-40,107052	16,583836	-0,271270	-0,255035	-9,976811	-19,794781	82,564650	4,208094	-0,271270	-0,255035	-9,976811	-19,794781	82,564650	4,208094
15:23:57,86	0,749966	3,259991	-0,024988	-0,233026	-0,820013	-0,399009	-0,270490	-0,251455	-9,974885	0,050116	61,323580	4,187023	-0,310439	-2,803043	-11,270346	43,923525	-40,119218	16,611984	-0,270490	-0,251455	-9,974885	-19,689133	82,557039	4,187023	-0,270490	-0,251455	-9,974885	-19,689133	82,557039	4,187023
15:23:57,91	0,749966	3,259991	-0,024988	-0,233026	-0,820013	-0,399009	-0,270867	-0,248468	-9,974102	-0,120040	61,302625	4,215171	-0,304986	-2,807556	-11,273376	43,894994	-40,115581	16,612896	-0,270867	-0,248468	-9,974102	-19,624813	82,565664	4,215171	-0,270867	-0,248468	-9,974102	-19,624813	82,565664	4,215171
15:23:57,96	0,749966	3,259991	-0,024988	-0,233026	-0,820013	-0,399009	-0,269685	-0,255447	-9,977132	0,231725	61,337539	4,216082	-0,302239	-2,805465	-11,271878	43,906510	-40,139866	16,623178	-0,269685	-0,255447	-9,977132	-19,820859	82,507824	4,216082	-0,269685	-0,255447	-9,977132	-19,820859	82,507824	4,216082
15:23:58,01	0,749966	3,259991	-0,024988	-0,233026	-0,820013	-0,399009	-0,272870	-0,256780	-9,975634	0,285792	61,194056	4,226365	-0,304683	-2,806621	-11,270145	43,911199	-40,101815	16,597263	-0,272870	-0,256780	-9,975634	-19,871469	82,614332	4,226365	-0,272870	-0,256780	-9,975634	-19,871469	82,614332	4,226365
15:23:58,06	0,749966	3,259991	-0,024988	-0,233026	-0,820013	-0,399009	-0,270646	-0,255241	-9,973901	0,241057	61,294701	4,200450	-0,305172	-2,801139	-11,270759	43,909378	-40,117198	16,589413	-0,270646	-0,255241	-9,973901	-19,795386	82,540451	4,200450	-0,270646	-0,255241	-9,973901	-19,795386	82,540451	4,200450
15:23:58,11	0,749966	3,259991	-0,024988	-0,233026	-0,820013	-0,399009	-0,275149	-0,252077	-9,974515	0,062287	61,066664	4,192600	-0,306914	-2,808284	-11,267994	43,899577	-40,115235	16,615604	-0,275149	-0,252077	-9,974515	-19,725767	82,665893	4,192600	-0,275149	-0,252077	-9,974515	-19,725767	82,665893	4,192600
15:23:58,17	0,749966	3,259991	-0,024988	-0,233026	-0,820013	-0,399009	-0,268091	-0,254141	-9,971750	0,166423	61,424254	4,218790	-0,306305	-2,807114	-11,269183	43,904818	-40,098563	16,588015	-0,268091	-0,254141	-9,971750	-19,783667	82,469365	4,218790	-0,268091	-0,254141	-9,971750	-19,783667	82,469365	4,218790
15:23:58,22	0,749966	3,259991	-0,024988	-0,233026	-0,820013	-0,399009	-0,269408	-0,254083	-9,972939	0,180472	61,351952	4,191202	-0,303036	-2,805119	-11,270146	43,901735	-40,154180	16,606286	-0,269408	-0,254083	-9,972939	-19,765075	82,500478	4,191202	-0,269408	-0,254083	-9,972939	-19,765075	82,500478	4,191202
15:23:58,27	0,749966	3,259991	-0,024988	-0,233026	-0,820013	-0,399009	-0,272770	-0,255918	-9,973902	0,226141	61,202239	4,209472	-0,304618	-2,807006	-11,266057	43,877132	-40,129040	16,624490	-0,272770	-0,255918	-9,973902	-19,863387	82,614723	4,209472	-0,272770	-0,255918	-9,973902	-19,863387	82,614723	4,209472
15:23:58,32	0,749966	3,259991	-0,024988	-0,233026	-0,820013	-0,399009	-0,270346	-0,255491	-9,969812	0,213420	61,294442	4,227677	-0,331591	-2,855333	-10,476867	37,094742	-36,336630	16,585272	-0,270346	-0,255491	-9,969812	-19,842608	82,516595	4,227677	-0,270346	-0,255491	-9,969812	-19,842608	82,516595	4,227677
15:23:58,37	0,750055	3,260018	-0,034880	-0,233008	-0,820018	-0,398996	-0,215007	-0,256295	-9,180623	0,148359	56,402165	4,188459	-0,335737	-2,850809	-10,449625	37,012997	-36,250330	16,583156	-0,215007	-0,256295	-9,180623	-19,970789	73,280176	4,188459	-0,215007	-0,256295	-9,180623	-19,970789	73,280176	4,188459
15:23:58,42	0,750055	3,260018	-0,034880	-0,233008	-0,820018	-0,398996	-0,216851	-0,250442	-9,153381	-0,122135	56,192290	4,186343	-0,334581	-2,849387	-10,451351	37,116353	-36,285955	16,600583	-0,216851	-0,250442	-9,153381	-19,781817	73,215123	4,186343	-0,216851	-0,250442	-9,153381	-19,781817	73,215123	4,186343
15:23:58,47	0,750055	3,260018	-0,034880	-0,233008	-0,820018	-0,398996	-0,218661	-0,250733	-9,155106	-0,086187	56,205534	4,203769	-0,333131	-2,851413	-10,450684	37,107150	-36,303209	16,615820	-0,218661	-0,250733	-9,155106	-19,768699	73,370386	4,203769	-0,218661	-0,250733	-9,155106	-19,768699	73,370386	4,203769
15:23:58,52	0,750055	3,260018	-0,034880	-0,233008	-0,820018	-0,398996	-0,217632	-0,253001	-9,154440	0,012232	56,259681	4,219007	-0,333273	-2,848813	-10,451258	37,103369	-36,347884	16,560226	-0,217632	-0,253001	-9,154440	-19,848359	73,343784	4,219007	-0,217632	-0,253001	-9,154440	-19,848359	73,343784	4,219007
15:23:58,57	0,750055	3,260018	-0,034880	-0,233008	-0,820018	-0,398996	-0,219812	-0,251578	-9,155014	-0,102340	56,165402	4,163413	-0,331111	-2,846586	-10,449074	37,148236	-36,323093	16,602733	-0,219812	-0,251578	-9,155014	-19,851230	73,420609	4,163413	-0,219812	-0,251578	-9,155014	-19,851230	73,420609	4,163413
15:23:58,62	0,750055	3,260018	-0,034880	-0,233008	-0,820018	-0,398996	-0,222822	-0,252337	-9,152830	-0,019005	56,035335	4,205920	-0,333377	-2,850977	-10,451508	37,118833	-36,337332	16,592923	-0,222822	-0,252337	-9,152830	-19,827423	73,526837	4,205920	-0,222822	-0,252337	-9,152830	-19,827423	73,526837	4,205920
15:23:58,67	0,750055	3,260018	-0,034880	-0,233008	-0,820018	-0,398996	-0,217886	-0,252570	-9,155264	-0,033889	56,273630	4,196110	-0,335539	-2,845666	-10,450553	37,150263	-36,331777	16,586555	-0,217886	-0,252570	-9,155264	-19,860646	73,377706	4,196110	-0,217886	-0,252570	-9,155264	-19,860646	73,377706	4,196110
15:23:58,72	0,750055	3,260018	-0,034880	-0,233008	-0,820018	-0,398996	-0,221404	-0,248042	-9,154309	-0,248810	56,115128	4,189742	-0,332599	-2,851028	-10,450007	37,138308	-36,330798	16,636964	-0,221404	-0,248042	-9,154309	-19,720134	73,495378	4,189742	-0,221404	-0,248042	-9,154309	-19,720134	73,495378	4,189742
15:23:58,77	0,750055	3,260018	-0,034880	-0,233008	-0,820018	-0,398996	-0,218231	-0,253269	-9,153763	0,017866	56,269300	4,240150	-0,330171	-2,849588	-10,451013	37,139427	-36,367929	16,594209	-0,218231	-0,253269	-9,153763	-19,863779	73,400442	4,240150	-0,218231	-0,253269	-9,153763	-19,863779	73,400442	4,240150
15:23:58,82	0,750055	3,260018	-0,034880	-0,233008	-0,820018	-0,398996	-0,220692	-0,254652	-9,154769	0,058167	56,160865	4,197396	-0,334062	-2,849637	-10,454400	37,153077	-36,334166	16,612682	-0,220692	-0,254652	-9,154769	-19,932016	73,485191	4,197396	-0,220692	-0,254652	-9,154769	-19,932016	73,485191	4,197396
15:23:58,87	0,750055	3,260018	-0,034880	-0,233008	-0,820018	-0,398996	-0,218704	-0,251307	-9,158156	-0,079711	56,259209	4,215869	-0,334796	-2,849946	-10,452517	37,130566	-36,302517	16,545988	-0,218704	-0,251307	-9,158156	-19,807308	73,427434	4,215869	-0,218704	-0,251307	-9,158156	-19,807308	73,427434	4,215869
15:23:58,92	0,750055	3,260018	-0,034880	-0,233008	-0,820018	-0,398996	-0,218069	-0,250826	-9,156273	-0,088579	56,256863	4,149175	-0,331402	-2,852906	-10,450409	37,135372	-36,319816	16,608447	-0,218069	-0,250826	-9,156273	-19,778404	73,375312	4,149175	-0,218069	-0,250826	-9,156273	-19,778404	73,375312	4,149175
15:23:58,97	0,750055	3,260018	-0,034880	-0,233008	-0,820018	-0,398996	-0,217203	-0,255245	-9,154165	0,128631	56,314738	4,211634	-0,337340	-2,848128	-10,453583	37,117477	-36,290561	16,572421	-0,217203	-0,255245	-9,154165	-19,908085	73,365158	4,211634	-0,217203	-0,255245	-9,154165	-19,908085	73,365158	4,211634
15:23:59,02	0,750055	3,260018	-0,034880	-0,233008	-0,820018	-0,398996	-0,218371	-0,247714	-9,157339	-0,246600	56,223855	4,175608	-0,331101	-2,848137	-10,453292	37,155200	-36,325861	16,580685	-0,218371	-0,247714	-9,157339	-19,692123	73,365996	4,175608	-0,218371	-0,247714	-9,157339	-19,692123	73,365996	4,175608
15:23:59,07	0,750055	3,260018	-0,034880	-0,233008	-0,820018	-0,398996	-0,221483	-0,253121	-9,157048	0,022859	56,112343	4,183872	-0,334919	-2,848350	-10,450809	37,156233	-36,317206	16,613473	-0,221483	-0,253121	-9,157048	-19,847120	73,498787	4,183872	-0,221483	-0,253121	-9,157048	-19,847120	73,498787	4,183872
15:23:59,12	0,750055	3,260018	-0,034880	-0,233008	-0,820018	-0,398996	-0,219390	-0,249921	-9,154565	-0,135509	56,217756	4,216660	-0,334822	-2,848737	-10,449583	37,136440	-36,351111	16,573043	-0,219390	-0,249921	-9,154565	-19,754318	73,439884	4,216660	-0,219390	-0,249921	-9,154565	-19,754318	73,439884	4,216660
15:23:59,17	0,750055	3,260018	-0,034880	-0,233008	-0,820018	-0,398996	-0,219103	-0,250199	-9,153339	-0,160322	56,232480	4,176230	-0,331915	-2,846100	-10,446580	37,172469	-36,314324	16,548692	-0,219103	-0,250199	-9,153339	-19,800940	73,432096	4,176230	-0,219103	-0,250199	-9,153339	-19,800940	73,432096	4,176230
15:23:59,22	0,750055	3,260018	-0,034880	-0,233008	-0,820018	-0,398996	-0,222840	-0,251398	-9,150336	-0,048101	56,050970	4,151878	-0,334309	-2,846997	-10,452773	37,185371	-36,365458	16,574368	-0,222840	-0,251398	-9,150336	-19,782840	73,543933	4,151878	-0,222840	-0,251398	-9,150336	-19,782840	73,543933	4,151878
15:23:59,27	0,750055	3,260018	-0,034880	-0,233008	-0,820018	-0,398996	-0,220866	-0,249773	-9,156529	-0,170438	56,190364	4,177555	-0,334726	-2,843803	-10,450533	37,201399	-36,359521	16,591601	-0,220866	-0,249773	-9,156529	-19,777607	73,528358	4,177555	-0,220866	-0,249773	-9,156529	-19,777607	73,528358	4,177555
15:23:59,32	0,750055	3,260018	-0,034880	-0,233008	-0,820018	-0,398996	-0,223424	-0,247815	-9,154288	-0,259080	56,068265	4,194788	-0,329554	-2,846083	-10,450352	37,207438	-36,373049	16,589533	-0,223424	-0,247815	-9,154288	-19,712574	73,607055	4,194788	-0,223424	-0,247815	-9,154288	-19,712574	73,607055	4,194788
15:23:59,37	0,750055	3,260018	-0,034880	-0,233008	-0,820018	-0,398996	-0,224035	-0,253434	-9,154108	0,024394	56,048475	4,192720	-0,331905	-2,844269	-10,448085	37,203422	-36,346818	16,606663	-0,224035	-0,253434	-9,154108	-19,870165	73,635247	4,192720	-0,224035	-0,253434	-9,154108	-19,870165	73,635247	4,192720
15:23:59,42	0,750055	3,260018	-0,034880	-0,233008	-0,820018	-0,398996	-0,224431	-0,250491	-9,151841	-0,107919	56,011307	4,209850	-0,333725	-2,848668	-10,447729	37,160889	-36,345168	16,567208	-0,224431	-0,250491	-9,151841	-19,771473	73,629140	4,209850	-0,224431	-0,250491	-9,151841	-19,771473	73,629140	4,209850
15:23:59,47	0,750055	3,260018	-0,034880	-0,233008	-0,820018	-0,398996	-0,219711	-0,251114	-9,151485	-0,095365	56,219069	4,170395	-0,336281	-2,849500	-10,450998	37,146910	-36,344427	16,622096	-0,219711	-0,251114	-9,151485	-19,807818	73,466408	4,170395	-0,219711	-0,251114	-9,151485	-19,807818	73,466408	4,170395
15:23:59,52	0,750055	3,260018	-0,034880	-0,233008	-0,820018	-0,398996	-0,217713	-0,249316	-9,154754	-0,195189	56,310522	4,225283	-0,334247	-2,847444	-10,449276	37,188912	-36,316701	16,568865	-0,217713	-0,249316	-9,154754	-19,766528	73,400967	4,225283	-0,217713	-0,249316	-9,154754	-19,766528	73,400967	4,225283
15:23:59,57	0,750055	3,260018	-0,034880	-0,233008	-0,820018	-0,398996	-0,220511	-0,250050	-9,153032	-0,112020	56,187517	4,172052	-0,332533	-2,847078	-10,448745	37,174529	-36,338100	16,593388	-0,220511	-0,250050	-9,153032	-19,740962	73,497637	4,172052	-0,220511	-0,250050	-9,153032	-19,740962	73,497637	4,172052
15:23:59,62	0,750055	3,260018	-0,034880	-0,233008	-0,820018	-0,398996	-0,221685	-0,251352	-9,152501	-0,070060	56,124724	4,196575	-0,327907	-2,849334	-10,448073	37,146337	-36,384436	16,620513	-0,221685	-0,251352	-9,152501	-19,801178	73,526985	4,196575	-0,221685	-0,251352	-9,152501	-19,801178	73,526985	4,196575
15:23:59,67	0,750055	3,260018	-0,034880	-0,233008	-0,820018	-0,398996	-0,222044	-0,256486	-9,151829	0,142696	56,104799	4,223699	-0,331075	-2,844078	-10,450043	37,185839	-36,359770	16,598102	-0,222044	-0,256486	-9,151829	-19,991460	73,535258	4,223699	-0,222044	-0,256486	-9,151829	-19,991460	73,535258	4,223699
15:23:59,72	0,750055	3,260018	-0,034880	-0,233008	-0,820018	-0,398996	-0,225011	-0,251114	-9,153798	-0,095540	55,972397	4,201288	-0,331198	-2,847461	-10,450076	37,120961	-36,371754	16,573657	-0,225011	-0,251114	-9,153798	-19,807986	73,635757	4,201288	-0,225011	-0,251114	-9,153798	-19,807986	73,635757	4,201288
15:23:59,77	0,750055	3,260018	-0,034880	-0,233008	-0,820018	-0,398996	-0,220383	-0,252156	-9,151459	-0,023068	56,206580	4,184988	-0,332487	-2,848607	-10,447703	37,189393	-36,340713	16,581801	-0,220383	-0,252156	-9,151459	-19,817323	73,506675	4,184988	-0,220383	-0,252156	-9,151459	-19,817323	73,506675	4,184988
15:23:59,82	0,750055	3,260018	-0,034880	-0,233008	-0,820018	-0,398996	-0,220383	-0,252156	-9,151459	-0,023068	56,206580	4,184988	-0,334071	-2,848132	-10,446795	37,146290	-36,355658	16,615733	-0,220383	-0,252156	-9,151459	-19,817323	73,506675	4,184988	-0,220383	-0,252156	-9,151459	-19,817323	73,506675	4,184988
15:23:59,87	0,750055	3,260018	-0,034880	-0,233008	-0,820018	-0,398996	-0,220002	-0,250547	-9,150551	-0,141238	56,196533	4,218919	-0,331379	-2,848507	-10,450821	37,167031	-36,352560	16,583755	-0,220002	-0,250547	-9,150551	-19,809174	73,466725	4,218919	-0,220002	-0,250547	-9,150551	-19,809174	73,466725	4,218919
15:23:59,92	0,750055	3,260018	-0,034880	-0,233008	-0,820018	-0,398996	-0,222724	-0,251410	-9,153023	-0,075854	56,072711	4,196063	-0,331963	-2,846207	-10,449268	37,171894	-36,346750	16,592876	-0,222724	-0,251410	-9,153023	-19,811523	73,556576	4,196063	-0,222724	-0,251410	-9,153023	-19,811523	73,556576	4,196063
15:23:59,97	0,750055	3,260018	-0,034880	-0,233008	-0,820018	-0,398996	-0,222724	-0,251410	-9,153023	-0,075854	56,072711	4,196063	-0,332568	-2,846822	-10,446158	37,163718	-36,366685	16,595079	-0,222724	-0,251410	-9,153023	-19,811523	73,556576	4,196063	-0,222724	-0,251410	-9,153023	-19,811523	73,556576	4,196063
15:24:00,02	0,750055	3,260018	-0,034880	-0,233008	-0,820018	-0,398996	-0,221631	-0,252065	-9,153400	-0,033381	56,130991	4,201106	-0,331942	-2,847481	-10,449644	37,177343	-36,340196	16,597919	-0,221631	-0,252065	-9,153400	-19,820487	73,529053	4,201106	-0,221631	-0,252065	-9,153400	-19,820487	73,529053	4,201106
15:24:00,07	0,750055	3,260018	-0,034880	-0,233008	-0,820018	-0,398996	-0,219749	-0,250375	-9,152639	-0,136343	56,207445	4,195459	-0,334347	-2,848266	-10,448883	37,151249	-36,342535	16,592272	-0,219749	-0,250375	-9,152639	-19,790770	73,457741	4,195459	-0,219749	-0,250375	-9,152639	-19,790770	73,457741	4,195459
15:24:00,12	0,750055	3,260018	-0,034880	-0,233008	-0,820018	-0,398996	-0,221462	-0,252806	-9,154960	-0,026349	56,155447	4,191283	-0,331385	-2,847998	-10,451204	37,175123	-36,375298	16,588096	-0,221462	-0,252806	-9,154960	-19,871637	73,540182	4,191283	-0,221462	-0,252806	-9,154960	-19,871637	73,540182	4,191283
15:24:00,18	0,750055	3,260018	-0,034880	-0,233008	-0,820018	-0,398996	-0,221462	-0,252806	-9,154960	-0,026349	56,155447	4,191283	-0,332611	-2,848046	-10,450828	37,152304	-36,376478	16,587845	-0,221462	-0,252806	-9,154960	-19,871637	73,540182	4,191283	-0,221462	-0,252806	-9,154960	-19,871637	73,540182	4,191283
15:24:00,23	0,750055	3,260018	-0,034880	-0,233008	-0,820018	-0,398996	-0,220677	-0,251147	-9,153802	-0,092415	56,172583	4,191600	-0,335458	-2,847580	-10,447307	37,177009	-36,324256	16,610924	-0,220677	-0,251147	-9,153802	-19,807467	73,495734	4,191600	-0,220677	-0,251147	-9,153802	-19,807467	73,495734	4,191600
15:24:00,28	0,750055	3,260018	-0,034880	-0,233008	-0,820018	-0,398996	-0,219788	-0,249069	-9,151063	-0,175533	56,218611	4,214111	-0,331568	-2,847572	-10,447436	37,162753	-36,331591	16,613203	-0,219788	-0,249069	-9,151063	-19,727455	73,471932	4,214111	-0,219788	-0,249069	-9,151063	-19,727455	73,471932	4,214111
15:24:00,33	0,750055	3,260018	-0,034880	-0,233008	-0,820018	-0,398996	-0,221739	-0,252434	-9,151192	-0,014017	56,108464	4,216389	-0,339330	-2,849855	-9,635194	32,654025	-33,730110	16,594190	-0,221739	-0,252434	-9,151192	-19,830118	73,514963	4,216389	-0,221739	-0,252434	-9,151192	-19,830118	73,514963	4,216389
15:24:00,38	0,750040	3,259993	-0,044970	-0,233019	-0,819995	-0,399025	-0,215881	-0,246854	-8,338950	-0,305625	51,207659	4,197376	-0,339205	-2,850378	-9,593516	32,561805	-33,665037	16,591185	-0,215881	-0,246854	-8,338950	-19,683647	68,154319	4,197376	-0,215881	-0,246854	-8,338950	-19,683647	68,154319	4,197376
15:24:00,43	0,750040	3,259993	-0,044970	-0,233019	-0,819995	-0,399025	-0,215491	-0,247224	-8,297271	-0,276155	51,115535	4,194372	-0,333289	-2,848014	-9,593547	32,566699	-33,643011	16,549626	-0,215491	-0,247224	-8,297271	-19,683200	68,031585	4,194372	-0,215491	-0,247224	-8,297271	-19,683200	68,031585	4,194372
15:24:00,48	0,750040	3,259993	-0,044970	-0,233019	-0,819995	-0,399025	-0,220496	-0,251164	-8,297303	-0,049705	50,848506	4,152813	-0,333885	-2,846775	-9,595103	32,589676	-33,702123	16,542468	-0,220496	-0,251164	-8,297303	-19,766113	68,157439	4,152813	-0,220496	-0,251164	-8,297303	-19,766113	68,157439	4,152813
15:24:00,53	0,750040	3,259993	-0,044970	-0,233019	-0,819995	-0,399025	-0,221271	-0,250029	-8,298858	-0,148456	50,857671	4,145654	-0,336267	-2,847592	-9,592127	32,614162	-33,674678	16,607372	-0,221271	-0,250029	-8,298858	-19,775725	68,227426	4,145654	-0,221271	-0,250029	-8,298858	-19,775725	68,227426	4,145654
15:24:00,58	0,750040	3,259993	-0,044970	-0,233019	-0,819995	-0,399025	-0,219372	-0,248375	-8,295882	-0,198447	50,963881	4,210559	-0,335542	-2,844889	-9,596244	32,637688	-33,665139	16,559594	-0,219372	-0,248375	-8,295882	-19,695886	68,184597	4,210559	-0,219372	-0,248375	-8,295882	-19,695886	68,184597	4,210559
15:24:00,63	0,750040	3,259993	-0,044970	-0,233019	-0,819995	-0,399025	-0,222076	-0,247651	-8,300000	-0,216066	50,838884	4,162780	-0,336050	-2,845465	-9,592649	32,602652	-33,671902	16,577968	-0,222076	-0,247651	-8,300000	-19,656679	68,271854	4,162780	-0,222076	-0,247651	-8,300000	-19,656679	68,271854	4,162780
15:24:00,68	0,750040	3,259993	-0,044970	-0,233019	-0,819995	-0,399025	-0,221323	-0,247499	-8,296405	-0,247370	50,851085	4,181155	-0,335694	-2,843894	-9,593761	32,659310	-33,666385	16,580553	-0,221323	-0,247499	-8,296405	-19,676013	68,224936	4,181155	-0,221323	-0,247499	-8,296405	-19,676013	68,224936	4,181155
15:24:00,73	0,750040	3,259993	-0,044970	-0,233019	-0,819995	-0,399025	-0,222862	-0,247022	-8,297517	-0,239049	50,817368	4,183739	-0,333845	-2,844193	-9,595828	32,629662	-33,718424	16,601719	-0,222862	-0,247022	-8,297517	-19,630275	68,312027	4,183739	-0,222862	-0,247022	-8,297517	-19,630275	68,312027	4,183739
15:24:00,78	0,750040	3,259993	-0,044970	-0,233019	-0,819995	-0,399025	-0,223527	-0,248773	-8,299584	-0,207900	50,783136	4,204905	-0,335221	-2,844960	-9,597970	32,661414	-33,683515	16,574392	-0,223527	-0,248773	-8,299584	-19,736562	68,329991	4,204905	-0,223527	-0,248773	-8,299584	-19,736562	68,329991	4,204905
15:24:00,83	0,750040	3,259993	-0,044970	-0,233019	-0,819995	-0,399025	-0,222175	-0,247965	-8,301726	-0,203805	50,863498	4,177579	-0,334653	-2,844476	-9,596011	32,694395	-33,681647	16,577128	-0,222175	-0,247965	-8,301726	-19,669043	68,304199	4,177579	-0,222175	-0,247965	-8,301726	-19,669043	68,304199	4,177579
15:24:00,88	0,750040	3,259993	-0,044970	-0,233019	-0,819995	-0,399025	-0,222878	-0,248214	-8,299767	-0,172738	50,854551	4,180315	-0,339074	-2,843926	-9,595840	32,653677	-33,694706	16,581995	-0,222878	-0,248214	-8,299767	-19,657538	68,350466	4,180315	-0,222878	-0,248214	-8,299767	-19,657538	68,350466	4,180315
15:24:00,93	0,750040	3,259993	-0,044970	-0,233019	-0,819995	-0,399025	-0,221144	-0,244111	-8,299596	-0,417787	50,915984	4,185181	-0,336662	-2,845286	-9,597990	32,681544	-33,713449	16,536602	-0,221144	-0,244111	-8,299596	-19,580465	68,275784	4,185181	-0,221144	-0,244111	-8,299596	-19,580465	68,275784	4,185181
15:24:00,98	0,750040	3,259993	-0,044970	-0,233019	-0,819995	-0,399025	-0,221172	-0,246880	-8,301746	-0,276057	50,948040	4,139789	-0,333117	-2,844697	-9,591158	32,678654	-33,711248	16,574429	-0,221172	-0,246880	-8,301746	-19,656162	68,310027	4,139789	-0,221172	-0,246880	-8,301746	-19,656162	68,310027	4,139789
15:24:01,03	0,750040	3,259993	-0,044970	-0,233019	-0,819995	-0,399025	-0,223455	-0,249656	-8,294914	-0,131286	50,825714	4,177616	-0,338446	-2,842689	-9,597027	32,664832	-33,668311	16,554669	-0,223455	-0,249656	-8,294914	-19,729243	68,366927	4,177616	-0,223455	-0,249656	-8,294914	-19,729243	68,366927	4,177616
15:24:01,08	0,750040	3,259993	-0,044970	-0,233019	-0,819995	-0,399025	-0,222529	-0,244036	-8,300782	-0,393218	50,840426	4,157855	-0,336030	-2,844132	-9,598515	32,709147	-33,701480	16,602711	-0,222529	-0,244036	-8,300782	-19,550058	68,308950	4,157855	-0,222529	-0,244036	-8,300782	-19,550058	68,308950	4,157855
15:24:01,13	0,750040	3,259993	-0,044970	-0,233019	-0,819995	-0,399025	-0,222488	-0,246850	-8,302271	-0,253491	50,897544	4,205898	-0,336742	-2,841628	-9,599344	32,652485	-33,686033	16,585160	-0,222488	-0,246850	-8,302271	-19,631179	68,362813	4,205898	-0,222488	-0,246850	-8,302271	-19,631179	68,362813	4,205898
15:24:01,18	0,750040	3,259993	-0,044970	-0,233019	-0,819995	-0,399025	-0,224300	-0,244981	-8,303099	-0,365596	50,746496	4,188347	-0,339556	-2,845487	-9,598524	32,703032	-33,685567	16,592789	-0,224300	-0,244981	-8,303099	-19,596623	68,354052	4,188347	-0,224300	-0,244981	-8,303099	-19,596623	68,354052	4,188347
15:24:01,23	0,750040	3,259993	-0,044970	-0,233019	-0,819995	-0,399025	-0,219551	-0,244474	-8,302280	-0,366282	51,037005	4,195975	-0,334234	-2,846967	-9,597359	32,701844	-33,680070	16,573588	-0,219551	-0,244474	-8,302280	-19,557510	68,271736	4,195975	-0,219551	-0,244474	-8,302280	-19,557510	68,271736	4,195975
15:24:01,28	0,750040	3,259993	-0,044970	-0,233019	-0,819995	-0,399025	-0,220930	-0,249823	-8,301115	-0,083989	50,961504	4,176774	-0,335114	-2,843551	-9,596657	32,707963	-33,668709	16,577854	-0,220930	-0,249823	-8,301115	-19,695082	68,304510	4,176774	-0,220930	-0,249823	-8,301115	-19,695082	68,304510	4,176774
15:24:01,33	0,750040	3,259993	-0,044970	-0,233019	-0,819995	-0,399025	-0,223448	-0,247353	-8,300413	-0,199509	50,830169	4,181040	-0,335618	-2,846795	-9,595014	32,698038	-33,685165	16,596049	-0,223448	-0,247353	-8,300413	-19,616740	68,370864	4,181040	-0,223448	-0,247353	-8,300413	-19,616740	68,370864	4,181040
15:24:01,38	0,750040	3,259993	-0,044970	-0,233019	-0,819995	-0,399025	-0,220387	-0,248538	-8,298770	-0,157098	50,988973	4,199236	-0,337180	-2,843781	-9,597791	32,693642	-33,641149	16,546074	-0,220387	-0,248538	-8,298770	-19,667358	68,289381	4,199236	-0,220387	-0,248538	-8,298770	-19,667358	68,289381	4,199236
15:24:01,43	0,750040	3,259993	-0,044970	-0,233019	-0,819995	-0,399025	-0,222216	-0,245678	-8,301547	-0,269897	50,868078	4,149261	-0,331810	-2,845121	-9,594228	32,738725	-33,693895	16,586089	-0,222216	-0,245678	-8,301547	-19,555647	68,312021	4,149261	-0,222216	-0,245678	-8,301547	-19,555647	68,312021	4,149261
15:24:01,48	0,750040	3,259993	-0,044970	-0,233019	-0,819995	-0,399025	-0,223740	-0,250999	-8,297984	-0,016344	50,854215	4,189275	-0,337132	-2,844138	-9,597338	32,737477	-33,686448	16,601994	-0,223740	-0,250999	-8,297984	-19,719791	68,417838	4,189275	-0,223740	-0,250999	-8,297984	-19,719791	68,417838	4,189275
15:24:01,53	0,750040	3,259993	-0,044970	-0,233019	-0,819995	-0,399025	-0,221931	-0,245899	-8,301094	-0,275718	50,943504	4,205180	-0,335504	-2,845307	-9,599343	32,681409	-33,730106	16,544358	-0,221931	-0,245899	-8,301094	-19,578816	68,365083	4,205180	-0,221931	-0,245899	-8,301094	-19,578816	68,365083	4,205180
15:24:01,58	0,750040	3,259993	-0,044970	-0,233019	-0,819995	-0,399025	-0,221733	-0,247893	-8,303099	-0,237870	50,927078	4,147545	-0,332900	-2,845565	-9,595083	32,701529	-33,693439	16,505595	-0,221733	-0,247893	-8,303099	-19,697501	68,333106	4,147545	-0,221733	-0,247893	-8,303099	-19,697501	68,333106	4,147545
15:24:01,63	0,750040	3,259993	-0,044970	-0,233019	-0,819995	-0,399025	-0,222812	-0,250277	-8,298839	-0,072119	50,870073	4,108782	-0,334808	-2,844650	-9,600084	32,723704	-33,690620	16,570082	-0,222812	-0,250277	-8,298839	-19,718847	68,360784	4,108782	-0,222812	-0,250277	-8,298839	-19,718847	68,360784	4,108782
15:24:01,68	0,750040	3,259993	-0,044970	-0,233019	-0,819995	-0,399025	-0,222650	-0,248167	-8,303839	-0,168275	50,896280	4,173269	-0,338365	-2,844714	-9,596615	32,695283	-33,664957	16,553926	-0,222650	-0,248167	-8,303839	-19,649421	68,374291	4,173269	-0,222650	-0,248167	-8,303839	-19,649421	68,374291	4,173269
15:24:01,73	0,750040	3,259993	-0,044970	-0,233019	-0,819995	-0,399025	-0,220816	-0,245119	-8,300371	-0,318801	50,954184	4,157113	-0,335117	-2,844483	-9,594075	32,708850	-33,703752	16,558862	-0,220816	-0,245119	-8,300371	-19,560612	68,288256	4,157113	-0,220816	-0,245119	-8,300371	-19,560612	68,288256	4,157113
15:24:01,78	0,750040	3,259993	-0,044970	-0,233019	-0,819995	-0,399025	-0,222640	-0,247816	-8,297831	-0,205365	50,890490	4,162048	-0,340739	-2,849006	-9,596594	32,687260	-33,693041	16,566585	-0,222640	-0,247816	-8,297831	-19,658900	68,367734	4,162048	-0,222640	-0,247816	-8,297831	-19,658900	68,367734	4,162048
15:24:01,83	0,750040	3,259993	-0,044970	-0,233019	-0,819995	-0,399025	-0,215912	-0,245209	-8,300350	-0,342421	51,216298	4,169771	-0,331454	-2,846291	-9,596955	32,704931	-33,703969	16,591294	-0,215912	-0,245209	-8,300350	-19,591347	68,165387	4,169771	-0,215912	-0,245209	-8,300350	-19,591347	68,165387	4,169771
15:24:01,88	0,750040	3,259993	-0,044970	-0,233019	-0,819995	-0,399025	-0,222906	-0,251892	-8,300711	0,004464	50,873385	4,194481	-0,336577	-2,844447	-9,599302	32,724739	-33,695644	16,578850	-0,222906	-0,251892	-8,300711	-19,769073	68,371492	4,194481	-0,222906	-0,251892	-8,300711	-19,769073	68,371492	4,194481
15:24:01,93	0,750040	3,259993	-0,044970	-0,233019	-0,819995	-0,399025	-0,221941	-0,246534	-8,303058	-0,257055	50,936541	4,182037	-0,333042	-2,843810	-9,596165	32,727624	-33,704907	16,611236	-0,221941	-0,246534	-8,303058	-19,609964	68,358919	4,182037	-0,221941	-0,246534	-8,303058	-19,609964	68,358919	4,182037
15:24:01,98	0,750040	3,259993	-0,044970	-0,233019	-0,819995	-0,399025	-0,224260	-0,249277	-8,299921	-0,121008	50,823107	4,214422	-0,337515	-2,845921	-9,596966	32,740022	-33,708957	16,567581	-0,224260	-0,249277	-8,299921	-19,689229	68,427491	4,214422	-0,224260	-0,249277	-8,299921	-19,689229	68,427491	4,214422
15:24:02,03	0,750040	3,259993	-0,044970	-0,233019	-0,819995	-0,399025	-0,220195	-0,246459	-8,300722	-0,264861	51,047224	4,170768	-0,334178	-2,845028	-9,598516	32,739028	-33,689955	16,573890	-0,220195	-0,246459	-8,300722	-19,611856	68,332542	4,170768	-0,220195	-0,246459	-8,300722	-19,611856	68,332542	4,170768
15:24:02,08	0,750040	3,259993	-0,044970	-0,233019	-0,819995	-0,399025	-0,222637	-0,248902	-8,302272	-0,121831	50,909875	4,177077	-0,336021	-2,842781	-9,599709	32,715355	-33,701645	16,569655	-0,222637	-0,248902	-8,302272	-19,660654	68,386896	4,177077	-0,222637	-0,248902	-8,302272	-19,660654	68,386896	4,177077
15:24:02,13	0,750040	3,259993	-0,044970	-0,233019	-0,819995	-0,399025	-0,223662	-0,246182	-8,303465	-0,285233	50,841933	4,172841	-0,337820	-2,844067	-9,599698	32,709698	-33,732541	16,582750	-0,223662	-0,246182	-8,303465	-19,610533	68,399393	4,172841	-0,223662	-0,246182	-8,303465	-19,610533	68,399393	4,172841
15:24:02,18	0,750040	3,259993	-0,044970	-0,233019	-0,819995	-0,399025	-0,221648	-0,245268	-8,303454	-0,362375	50,957183	4,185937	-0,336474	-2,843734	-9,595801	32,756378	-33,666433	16,567763	-0,221648	-0,245268	-8,303454	-19,615882	68,356585	4,185937	-0,221648	-0,245268	-8,303454	-19,615882	68,356585	4,185937
15:24:02,23	0,750040	3,259993	-0,044970	-0,233019	-0,819995	-0,399025	-0,222610	-0,246267	-8,299557	-0,229832	50,914562	4,170950	-0,337770	-2,843644	-9,597369	32,705666	-33,664392	16,583629	-0,222610	-0,246267	-8,299557	-19,561767	68,389435	4,170950	-0,222610	-0,246267	-8,299557	-19,561767	68,389435	4,170950
15:24:02,29	0,750040	3,259993	-0,044970	-0,233019	-0,819995	-0,399025	-0,222040	-0,245099	-8,301125	-0,314133	50,899278	4,186816	-0,339563	-2,843224	-9,599713	32,696152	-33,656555	16,580311	-0,222040	-0,245099	-8,301125	-19,554415	68,329384	4,186816	-0,222040	-0,245099	-8,301125	-19,554415	68,329384	4,186816
15:24:02,34	0,750040	3,259993	-0,044970	-0,233019	-0,819995	-0,399025	-0,222403	-0,244898	-8,301892	-0,346014	50,914740	4,190850	-0,337763	-2,843229	-9,598137	32,724731	-33,700113	16,587664	-0,222403	-0,244898	-8,301892	-19,570478	68,373391	4,190850	-0,222403	-0,244898	-8,301892	-19,570478	68,373391	4,190850
15:24:02,39	0,750040	3,259993	-0,044970	-0,233019	-0,819995	-0,399025	-0,222403	-0,244898	-8,301892	-0,346014	50,914740	4,190850	-0,335851	-2,846336	-9,593595	32,690801	-33,667902	16,553445	-0,222403	-0,244898	-8,301892	-19,570478	68,373391	4,190850	-0,222403	-0,244898	-8,301892	-19,570478	68,373391	4,190850
15:24:02,44	0,750040	3,259993	-0,044970	-0,233019	-0,819995	-0,399025	-0,220668	-0,248107	-8,297351	-0,168206	50,959498	4,156632	-0,346301	-2,853095	-8,788329	28,005065	-30,676804	16,523181	-0,220668	-0,248107	-8,297351	-19,644591	68,281911	4,156632	-0,220668	-0,248107	-8,297351	-19,644591	68,281911	4,156632
15:24:02,49	0,750080	3,260012	-0,054965	-0,233028	-0,820016	-0,398983	-0,209589	-0,242437	-7,492085	-0,215543	45,982056	4,126367	-0,350727	-2,848735	-8,774315	28,128064	-30,694533	16,507858	-0,209589	-0,242437	-7,492085	-19,246841	62,434823	4,126367	-0,209589	-0,242437	-7,492085	-19,246841	62,434823	4,126367
15:24:02,54	0,750080	3,260012	-0,054965	-0,233028	-0,820016	-0,398983	-0,211153	-0,236424	-7,478071	-0,482081	46,016154	4,111045	-0,350058	-2,847841	-8,774663	28,177454	-30,710182	16,536380	-0,211153	-0,236424	-7,478071	-19,041347	62,591632	4,111045	-0,211153	-0,236424	-7,478071	-19,041347	62,591632	4,111045
15:24:02,59	0,750080	3,260012	-0,054965	-0,233028	-0,820016	-0,398983	-0,212262	-0,236556	-7,478418	-0,464059	46,009086	4,139567	-0,348751	-2,845163	-8,777365	28,251918	-30,718978	16,527910	-0,212262	-0,236556	-7,478418	-19,033710	62,671616	4,139567	-0,212262	-0,236556	-7,478418	-19,033710	62,671616	4,139567
15:24:02,64	0,750080	3,260012	-0,054965	-0,233028	-0,820016	-0,398983	-0,215234	-0,236349	-7,481121	-0,445214	45,923409	4,131097	-0,349375	-2,846447	-8,776475	28,237625	-30,730790	16,551065	-0,215234	-0,236349	-7,481121	-18,998608	62,819270	4,131097	-0,215234	-0,236349	-7,481121	-18,998608	62,819270	4,131097
15:24:02,69	0,750080	3,260012	-0,054965	-0,233028	-0,820016	-0,398983	-0,213810	-0,236451	-7,480231	-0,457305	45,990956	4,154251	-0,347032	-2,840279	-8,778112	28,262767	-30,753054	16,586325	-0,213810	-0,236451	-7,480231	-19,018678	62,775076	4,154251	-0,213810	-0,236451	-7,480231	-19,018678	62,775076	4,154251
15:24:02,74	0,750080	3,260012	-0,054965	-0,233028	-0,820016	-0,398983	-0,220323	-0,235395	-7,481868	-0,518888	45,685194	4,189512	-0,341639	-2,842963	-8,778515	28,284373	-30,731387	16,529434	-0,220323	-0,235395	-7,481868	-18,997423	62,980571	4,189512	-0,220323	-0,235395	-7,481868	-18,997423	62,980571	4,189512
15:24:02,79	0,750080	3,260012	-0,054965	-0,233028	-0,820016	-0,398983	-0,220695	-0,241408	-7,482271	-0,176679	45,673730	4,132621	-0,349976	-2,846154	-8,781317	28,316908	-30,756085	16,528099	-0,220695	-0,241408	-7,482271	-19,127183	62,998307	4,132621	-0,220695	-0,241408	-7,482271	-19,127183	62,998307	4,132621
15:24:02,84	0,750080	3,260012	-0,054965	-0,233028	-0,820016	-0,398983	-0,213764	-0,235783	-7,485073	-0,474269	46,074705	4,131286	-0,346870	-2,847443	-8,781983	28,314990	-30,736646	16,534338	-0,213764	-0,235783	-7,485073	-18,983258	62,855141	4,131286	-0,213764	-0,235783	-7,485073	-18,983258	62,855141	4,131286
15:24:02,89	0,750080	3,260012	-0,054965	-0,233028	-0,820016	-0,398983	-0,214200	-0,239118	-7,485739	-0,284991	46,040620	4,137525	-0,346934	-2,847034	-8,781225	28,294453	-30,769089	16,523408	-0,214200	-0,239118	-7,485739	-19,055751	62,855331	4,137525	-0,214200	-0,239118	-7,485739	-19,055751	62,855331	4,137525
15:24:02,94	0,750080	3,260012	-0,054965	-0,233028	-0,820016	-0,398983	-0,214522	-0,238857	-7,484981	-0,336908	46,022315	4,126595	-0,349834	-2,842517	-8,784335	28,326143	-30,743240	16,535662	-0,214522	-0,238857	-7,484981	-19,087210	62,862299	4,126595	-0,214522	-0,238857	-7,484981	-19,087210	62,862299	4,126595
15:24:02,99	0,750080	3,260012	-0,054965	-0,233028	-0,820016	-0,398983	-0,216984	-0,234088	-7,488091	-0,546704	45,908816	4,138848	-0,343881	-2,842820	-8,778496	28,353471	-30,779254	16,517123	-0,216984	-0,234088	-7,488091	-18,922580	62,942059	4,138848	-0,216984	-0,234088	-7,488091	-18,922580	62,942059	4,138848
15:24:03,04	0,750080	3,260012	-0,054965	-0,233028	-0,820016	-0,398983	-0,219698	-0,239394	-7,482252	-0,288277	45,809350	4,120309	-0,345655	-2,845781	-8,780033	28,345541	-30,774419	16,532084	-0,219698	-0,239394	-7,482252	-19,080735	63,055659	4,120309	-0,219698	-0,239394	-7,482252	-19,080735	63,055659	4,120309
15:24:03,09	0,750080	3,260012	-0,054965	-0,233028	-0,820016	-0,398983	-0,216247	-0,239338	-7,483789	-0,290960	45,979538	4,135270	-0,345583	-2,842955	-8,781565	28,386525	-30,758387	16,552921	-0,216247	-0,239338	-7,483789	-19,079032	62,954912	4,135270	-0,216247	-0,239338	-7,483789	-19,079032	62,954912	4,135270
15:24:03,14	0,750080	3,260012	-0,054965	-0,233028	-0,820016	-0,398983	-0,218730	-0,237988	-7,485321	-0,326798	45,877911	4,156107	-0,346212	-2,845583	-8,780829	28,363624	-30,788089	16,497962	-0,218730	-0,237988	-7,485321	-19,008874	63,048183	4,156107	-0,218730	-0,237988	-7,485321	-19,008874	63,048183	4,156107
15:24:03,19	0,750080	3,260012	-0,054965	-0,233028	-0,820016	-0,398983	-0,216140	-0,238758	-7,484585	-0,323947	46,007586	4,101148	-0,347432	-2,841478	-8,783171	28,359508	-30,783071	16,514523	-0,216140	-0,238758	-7,484585	-19,066444	62,974578	4,101148	-0,216140	-0,238758	-7,484585	-19,066444	62,974578	4,101148
15:24:03,24	0,750080	3,260012	-0,054965	-0,233028	-0,820016	-0,398983	-0,219085	-0,235649	-7,486926	-0,483343	45,848393	4,117710	-0,347513	-2,843746	-8,781212	28,326698	-30,815264	16,541358	-0,219085	-0,235649	-7,486926	-18,981760	63,046536	4,117710	-0,219085	-0,235649	-7,486926	-18,981760	63,046536	4,117710
15:24:03,29	0,750080	3,260012	-0,054965	-0,233028	-0,820016	-0,398983	-0,217080	-0,236713	-7,484968	-0,472291	45,940300	4,144544	-0,342257	-2,844685	-8,782729	28,391997	-30,802509	16,536327	-0,217080	-0,236713	-7,484968	-19,054245	62,981104	4,144544	-0,217080	-0,236713	-7,484968	-19,054245	62,981104	4,144544
15:24:03,34	0,750080	3,260012	-0,054965	-0,233028	-0,820016	-0,398983	-0,218894	-0,241734	-7,486485	-0,167515	45,896135	4,139514	-0,345596	-2,843918	-8,783527	28,393755	-30,803849	16,518523	-0,218894	-0,241734	-7,486485	-19,143600	63,079353	4,139514	-0,218894	-0,241734	-7,486485	-19,143600	63,079353	4,139514
15:24:03,39	0,750080	3,260012	-0,054965	-0,233028	-0,820016	-0,398983	-0,217889	-0,238459	-7,487283	-0,338075	45,950595	4,121709	-0,342655	-2,845233	-8,783104	28,381696	-30,774741	16,558396	-0,217889	-0,238459	-7,487283	-19,057106	63,054909	4,121709	-0,217889	-0,238459	-7,487283	-19,057106	63,054909	4,121709
15:24:03,44	0,750080	3,260012	-0,054965	-0,233028	-0,820016	-0,398983	-0,218221	-0,241663	-7,486860	-0,152310	45,908334	4,161583	-0,346809	-2,842797	-8,784308	28,364444	-30,746711	16,540467	-0,218221	-0,241663	-7,486860	-19,122822	63,038709	4,161583	-0,218221	-0,241663	-7,486860	-19,122822	63,038709	4,161583
15:24:03,49	0,750080	3,260012	-0,054965	-0,233028	-0,820016	-0,398983	-0,218254	-0,236847	-7,488064	-0,387048	45,877665	4,143654	-0,345030	-2,844635	-8,782358	28,367581	-30,767465	16,533773	-0,218254	-0,236847	-7,488064	-18,979572	63,010628	4,143654	-0,218254	-0,236847	-7,488064	-18,979572	63,010628	4,143654
15:24:03,54	0,750080	3,260012	-0,054965	-0,233028	-0,820016	-0,398983	-0,217552	-0,239307	-7,486114	-0,275562	45,927302	4,136959	-0,346853	-2,845207	-8,783527	28,353811	-30,798444	16,538078	-0,217552	-0,239307	-7,486114	-19,061152	63,005098	4,136959	-0,217552	-0,239307	-7,486114	-19,061152	63,005098	4,136959
15:24:03,59	0,750080	3,260012	-0,054965	-0,233028	-0,820016	-0,398983	-0,216144	-0,238014	-7,487283	-0,376481	46,004032	4,141265	-0,350284	-2,844450	-8,786229	28,402449	-30,776234	16,544299	-0,216144	-0,238014	-7,487283	-19,060617	62,971375	4,141265	-0,216144	-0,238014	-7,487283	-19,060617	62,971375	4,141265
15:24:03,64	0,750080	3,260012	-0,054965	-0,233028	-0,820016	-0,398983	-0,215085	-0,234665	-7,489985	-0,507110	46,090162	4,147485	-0,346113	-2,845377	-8,783493	28,415193	-30,771905	16,543225	-0,215085	-0,234665	-7,489985	-18,928297	62,974307	4,147485	-0,215085	-0,234665	-7,489985	-18,928297	62,974307	4,147485
15:24:03,69	0,750080	3,260012	-0,054965	-0,233028	-0,820016	-0,398983	-0,216367	-0,238741	-7,487249	-0,285048	46,032342	4,146412	-0,344384	-2,839512	-8,782363	28,402159	-30,750950	16,534821	-0,216367	-0,238741	-7,487249	-19,026184	63,017166	4,146412	-0,216367	-0,238741	-7,487249	-19,026184	63,017166	4,146412
15:24:03,74	0,750080	3,260012	-0,054965	-0,233028	-0,820016	-0,398983	-0,222311	-0,237305	-7,486118	-0,348065	45,701485	4,138008	-0,347947	-2,845122	-8,781950	28,382454	-30,770410	16,552082	-0,222311	-0,237305	-7,486118	-18,976512	63,152918	4,138008	-0,222311	-0,237305	-7,486118	-18,976512	63,152918	4,138008
15:24:03,79	0,750080	3,260012	-0,054965	-0,233028	-0,820016	-0,398983	-0,215671	-0,237025	-7,485706	-0,389330	46,039427	4,155268	-0,347331	-2,841918	-8,784684	28,402532	-30,757119	16,540011	-0,215671	-0,237025	-7,485706	-18,995798	62,969624	4,155268	-0,215671	-0,237025	-7,485706	-18,995798	62,969624	4,155268
15:24:03,84	0,750080	3,260012	-0,054965	-0,233028	-0,820016	-0,398983	-0,218754	-0,235956	-7,488440	-0,423364	45,889850	4,143198	-0,343802	-2,844703	-8,785871	28,401344	-30,792382	16,491361	-0,218754	-0,235956	-7,488440	-18,945923	63,062068	4,143198	-0,218754	-0,235956	-7,488440	-18,945923	63,062068	4,143198
15:24:03,89	0,750080	3,260012	-0,054965	-0,233028	-0,820016	-0,398983	-0,218107	-0,240405	-7,489626	-0,223159	45,940118	4,094548	-0,341997	-2,842245	-8,785037	28,429265	-30,784109	16,559340	-0,218107	-0,240405	-7,489626	-19,094949	63,061515	4,094548	-0,218107	-0,240405	-7,489626	-19,094949	63,061515	4,094548
15:24:03,94	0,750080	3,260012	-0,054965	-0,233028	-0,820016	-0,398983	-0,221138	-0,240739	-7,488793	-0,184653	45,802544	4,162527	-0,347894	-2,841740	-8,783918	28,414873	-30,767478	16,519635	-0,221138	-0,240739	-7,488793	-19,082680	63,161883	4,162527	-0,221138	-0,240739	-7,488793	-19,082680	63,161883	4,162527
15:24:03,99	0,750080	3,260012	-0,054965	-0,233028	-0,820016	-0,398983	-0,218627	-0,235380	-7,487674	-0,456145	45,912343	4,122821	-0,346171	-2,839445	-8,786625	28,419564	-30,798268	16,545112	-0,218627	-0,235380	-7,487674	-18,933444	63,074558	4,122821	-0,218627	-0,235380	-7,487674	-18,933444	63,074558	4,122821
15:24:04,04	0,750080	3,260012	-0,054965	-0,233028	-0,820016	-0,398983	-0,221476	-0,235725	-7,490381	-0,462519	45,783657	4,148298	-0,344961	-2,842053	-8,783910	28,413399	-30,780660	16,524528	-0,221476	-0,235725	-7,490381	-18,966910	63,169512	4,148298	-0,221476	-0,235725	-7,490381	-18,966910	63,169512	4,148298
15:24:04,09	0,750080	3,260012	-0,054965	-0,233028	-0,820016	-0,398983	-0,219822	-0,238076	-7,487665	-0,328082	45,855495	4,127715	-0,345014	-2,842823	-8,786224	28,404192	-30,809823	16,549199	-0,219822	-0,238076	-7,487665	-19,017054	63,111552	4,127715	-0,219822	-0,238076	-7,487665	-19,017054	63,111552	4,127715
15:24:04,14	0,750080	3,260012	-0,054965	-0,233028	-0,820016	-0,398983	-0,219129	-0,238415	-7,489980	-0,340325	45,898157	4,152386	-0,349633	-2,843966	-8,787035	28,421633	-30,756308	16,496963	-0,219129	-0,238415	-7,489980	-19,055891	63,099787	4,152386	-0,219129	-0,238415	-7,489980	-19,055891	63,099787	4,152386
15:24:04,19	0,750080	3,260012	-0,054965	-0,233028	-0,820016	-0,398983	-0,215829	-0,234987	-7,490791	-0,463503	46,058086	4,100150	-0,343824	-2,842110	-8,787006	28,413069	-30,811944	16,540137	-0,215829	-0,234987	-7,490791	-18,909989	63,000693	4,100150	-0,215829	-0,234987	-7,490791	-18,909989	63,000693	4,100150
15:24:04,24	0,750080	3,260012	-0,054965	-0,233028	-0,820016	-0,398983	-0,220342	-0,239090	-7,490762	-0,302637	45,843843	4,143324	-0,345623	-2,842843	-8,786231	28,381175	-30,768243	16,555509	-0,220342	-0,239090	-7,490762	-19,071169	63,140673	4,143324	-0,220342	-0,239090	-7,490762	-19,071169	63,140673	4,143324
15:24:04,29	0,750080	3,260012	-0,054965	-0,233028	-0,820016	-0,398983	-0,218807	-0,237898	-7,489987	-0,342710	45,874159	4,158695	-0,348583	-2,843498	-8,786253	28,378536	-30,793956	16,529891	-0,218807	-0,237898	-7,489987	-19,017688	63,050539	4,158695	-0,218807	-0,237898	-7,489987	-19,017688	63,050539	4,158695
15:24:04,34	0,750080	3,260012	-0,054965	-0,233028	-0,820016	-0,398983	-0,216760	-0,235662	-7,490008	-0,482570	45,991200	4,133078	-0,346146	-2,842945	-8,784275	28,420780	-30,807733	16,547696	-0,216760	-0,235662	-7,490008	-18,982022	63,006852	4,133078	-0,216760	-0,235662	-7,490008	-18,982022	63,006852	4,133078
15:24:04,40	0,750080	3,260012	-0,054965	-0,233028	-0,820016	-0,398983	-0,218457	-0,237496	-7,488031	-0,378023	45,946412	4,150883	-0,348529	-2,841350	-8,787814	28,405203	-30,777936	16,516873	-0,218457	-0,237496	-7,488031	-19,021426	63,095304	4,150883	-0,218457	-0,237496	-7,488031	-19,021426	63,095304	4,150883
15:24:04,45	0,750080	3,260012	-0,054965	-0,233028	-0,820016	-0,398983	-0,216778	-0,238492	-7,488421	-0,319314	46,032551	4,136484	-0,347277	-2,844068	-8,783512	28,421242	-30,766730	16,523953	-0,216778	-0,238492	-7,488421	-19,040941	63,049617	4,136484	-0,216778	-0,238492	-7,488421	-19,040941	63,049617	4,136484
15:24:04,50	0,750080	3,260012	-0,054965	-0,233028	-0,820016	-0,398983	-0,216919	-0,237078	-7,487268	-0,364002	46,006275	4,127139	-0,346112	-2,845524	-8,782738	28,414740	-30,784898	16,513261	-0,216919	-0,237078	-7,487268	-18,974616	63,034452	4,127139	-0,216919	-0,237078	-7,487268	-18,974616	63,034452	4,127139
15:24:04,55	0,750080	3,260012	-0,054965	-0,233028	-0,820016	-0,398983	-0,216241	-0,238815	-7,486494	-0,292663	46,045031	4,116448	-0,365400	-2,844372	-7,996570	23,930599	-27,618648	16,484478	-0,216241	-0,238815	-7,486494	-19,039631	63,019914	4,116448	-0,216241	-0,238815	-7,486494	-19,039631	63,019914	4,116448
15:24:04,60	0,750059	3,259976	-0,064986	-0,233020	-0,820004	-0,399012	-0,207595	-0,221534	-6,700325	-0,691263	41,028115	4,087665	-0,365468	-2,846270	-7,983026	23,837280	-27,543598	16,450236	-0,207595	-0,221534	-6,700325	-18,081720	57,324293	4,087665	-0,207595	-0,221534	-6,700325	-18,081720	57,324293	4,087665
15:24:04,65	0,750059	3,259976	-0,064986	-0,233020	-0,820004	-0,399012	-0,205917	-0,222425	-6,686782	-0,626613	40,997032	4,053423	-0,363698	-2,846709	-7,987269	23,863531	-27,587266	16,470771	-0,205917	-0,222425	-6,686782	-18,086987	57,161484	4,053423	-0,205917	-0,222425	-6,686782	-18,086987	57,161484	4,053423
15:24:04,70	0,750059	3,259976	-0,064986	-0,233020	-0,820004	-0,399012	-0,206422	-0,224177	-6,691025	-0,560188	41,015316	4,073958	-0,362997	-2,849340	-7,984924	23,908540	-27,609218	16,443683	-0,206422	-0,224177	-6,691025	-18,158113	57,219446	4,073958	-0,206422	-0,224177	-6,691025	-18,158113	57,219446	4,073958
15:24:04,75	0,750059	3,259976	-0,064986	-0,233020	-0,820004	-0,399012	-0,204494	-0,226100	-6,688680	-0,456737	41,165553	4,046870	-0,362404	-2,847325	-7,986094	23,906065	-27,573074	16,450825	-0,204494	-0,226100	-6,688680	-18,205560	57,218297	4,046870	-0,204494	-0,226100	-6,688680	-18,205560	57,218297	4,046870
15:24:04,80	0,750059	3,259976	-0,064986	-0,233020	-0,820004	-0,399012	-0,206535	-0,225606	-6,689850	-0,452347	41,039204	4,054012	-0,364181	-2,846572	-7,989578	23,926588	-27,613918	16,465765	-0,206535	-0,225606	-6,689850	-18,162413	57,252169	4,054012	-0,206535	-0,225606	-6,689850	-18,162413	57,252169	4,054012
15:24:04,85	0,750059	3,259976	-0,064986	-0,233020	-0,820004	-0,399012	-0,206299	-0,223691	-6,693333	-0,577050	41,089669	4,068952	-0,364125	-2,847708	-7,989574	23,938266	-27,584685	16,456730	-0,206299	-0,223691	-6,693333	-18,136768	57,284111	4,068952	-0,206299	-0,223691	-6,693333	-18,136768	57,284111	4,068952
15:24:04,90	0,750059	3,259976	-0,064986	-0,233020	-0,820004	-0,399012	-0,205343	-0,224307	-6,693330	-0,513848	41,134869	4,059917	-0,363566	-2,843924	-7,991892	23,943945	-27,587546	16,492565	-0,205343	-0,224307	-6,693330	-18,121944	57,254279	4,059917	-0,205343	-0,224307	-6,693330	-18,121944	57,254279	4,059917
15:24:04,95	0,750059	3,259976	-0,064986	-0,233020	-0,820004	-0,399012	-0,208899	-0,222899	-6,695648	-0,586716	40,956270	4,095752	-0,364694	-2,849063	-7,994972	23,954268	-27,569078	16,498812	-0,208899	-0,222899	-6,695648	-18,084264	57,354880	4,095752	-0,208899	-0,222899	-6,695648	-18,084264	57,354880	4,095752
15:24:05,00	0,750059	3,259976	-0,064986	-0,233020	-0,820004	-0,399012	-0,203885	-0,224492	-6,698728	-0,482719	41,216714	4,101999	-0,362914	-2,848229	-7,992273	23,958334	-27,583516	16,468026	-0,203885	-0,224492	-6,698728	-18,105326	57,221709	4,101999	-0,203885	-0,224492	-6,698728	-18,105326	57,221709	4,101999
15:24:05,05	0,750059	3,259976	-0,064986	-0,233020	-0,820004	-0,399012	-0,205497	-0,225616	-6,696029	-0,434722	41,143647	4,071213	-0,363644	-2,847547	-7,992300	23,910729	-27,629542	16,467032	-0,205497	-0,225616	-6,696029	-18,145592	57,275159	4,071213	-0,205497	-0,225616	-6,696029	-18,145592	57,275159	4,071213
15:24:05,10	0,750059	3,259976	-0,064986	-0,233020	-0,820004	-0,399012	-0,205723	-0,224643	-6,696056	-0,548969	41,113669	4,070219	-0,363585	-2,847273	-7,992670	23,928698	-27,593874	16,482801	-0,205723	-0,224643	-6,696056	-18,183475	57,262940	4,070219	-0,205723	-0,224643	-6,696056	-18,183475	57,262940	4,070219
15:24:05,15	0,750059	3,259976	-0,064986	-0,233020	-0,820004	-0,399012	-0,205989	-0,224557	-6,696425	-0,513600	41,097552	4,085988	-0,361778	-2,844936	-7,994608	23,961965	-27,608491	16,478985	-0,205989	-0,224557	-6,696425	-18,141307	57,267723	4,085988	-0,205989	-0,224557	-6,696425	-18,141307	57,267723	4,085988
15:24:05,20	0,750059	3,259976	-0,064986	-0,233020	-0,820004	-0,399012	-0,208917	-0,224953	-6,698364	-0,489002	40,981434	4,082172	-0,365877	-2,845354	-7,991126	23,954594	-27,580167	16,467388	-0,208917	-0,224953	-6,698364	-18,147840	57,381424	4,082172	-0,208917	-0,224953	-6,698364	-18,147840	57,381424	4,082172
15:24:05,25	0,750059	3,259976	-0,064986	-0,233020	-0,820004	-0,399012	-0,206506	-0,221613	-6,694882	-0,641849	41,086280	4,070575	-0,365275	-2,844259	-7,993807	23,976318	-27,586122	16,512478	-0,206506	-0,221613	-6,694882	-18,038481	57,296978	4,070575	-0,206506	-0,221613	-6,694882	-18,038481	57,296978	4,070575
15:24:05,30	0,750059	3,259976	-0,064986	-0,233020	-0,820004	-0,399012	-0,207755	-0,221587	-6,697563	-0,637491	41,043122	4,115665	-0,365367	-2,847581	-7,994236	23,921611	-27,589229	16,473932	-0,207755	-0,221587	-6,697563	-18,032090	57,351866	4,115665	-0,207755	-0,221587	-6,697563	-18,032090	57,351866	4,115665
15:24:05,35	0,750059	3,259976	-0,064986	-0,233020	-0,820004	-0,399012	-0,204832	-0,223168	-6,697991	-0,585343	41,149257	4,077119	-0,365265	-2,844997	-7,994641	23,973204	-27,592714	16,435177	-0,204832	-0,223168	-6,697991	-18,104021	57,228602	4,077119	-0,204832	-0,223168	-6,697991	-18,104021	57,228602	4,077119
15:24:05,40	0,750059	3,259976	-0,064986	-0,233020	-0,820004	-0,399012	-0,207121	-0,221964	-6,698397	-0,625164	41,076688	4,038363	-0,363483	-2,843138	-7,993839	23,981436	-27,574724	16,469680	-0,207121	-0,221964	-6,698397	-18,049341	57,335666	4,038363	-0,207121	-0,221964	-6,698397	-18,049341	57,335666	4,038363
15:24:05,45	0,750059	3,259976	-0,064986	-0,233020	-0,820004	-0,399012	-0,209621	-0,222578	-6,697595	-0,573535	40,944783	4,072867	-0,364037	-2,845828	-7,992275	23,997853	-27,607590	16,457322	-0,209621	-0,222578	-6,697595	-18,045920	57,400070	4,072867	-0,209621	-0,222578	-6,697595	-18,045920	57,400070	4,072867
15:24:05,50	0,750059	3,259976	-0,064986	-0,233020	-0,820004	-0,399012	-0,207015	-0,223444	-6,696031	-0,548783	41,110986	4,060508	-0,359405	-2,849026	-7,994985	23,966067	-27,631836	16,463692	-0,207015	-0,223444	-6,696031	-18,089110	57,361641	4,060508	-0,207015	-0,223444	-6,696031	-18,089110	57,361641	4,060508
15:24:05,55	0,750059	3,259976	-0,064986	-0,233020	-0,820004	-0,399012	-0,206561	-0,229054	-6,698741	-0,293951	41,119154	4,066879	-0,364612	-2,847355	-7,994991	24,002060	-27,598457	16,454053	-0,206561	-0,229054	-6,698741	-18,274666	57,334224	4,066879	-0,206561	-0,229054	-6,698741	-18,274666	57,334224	4,066879
15:24:05,60	0,750059	3,259976	-0,064986	-0,233020	-0,820004	-0,399012	-0,205405	-0,223709	-6,698747	-0,524959	41,193771	4,057239	-0,362946	-2,844821	-7,995023	23,956805	-27,587053	16,450721	-0,205405	-0,223709	-6,698747	-18,086134	57,318059	4,057239	-0,205405	-0,223709	-6,698747	-18,086134	57,318059	4,057239
15:24:05,65	0,750059	3,259976	-0,064986	-0,233020	-0,820004	-0,399012	-0,208432	-0,223885	-6,698779	-0,528596	40,991457	4,053908	-0,359942	-2,841075	-7,996953	24,002067	-27,597291	16,457023	-0,208432	-0,223885	-6,698779	-18,103531	57,353388	4,053908	-0,208432	-0,223885	-6,698779	-18,103531	57,353388	4,053908
15:24:05,70	0,750059	3,259976	-0,064986	-0,233020	-0,820004	-0,399012	-0,213179	-0,224613	-6,700709	-0,476976	40,788946	4,060209	-0,362910	-2,848434	-7,997287	23,991362	-27,635495	16,498114	-0,213179	-0,224613	-6,700709	-18,109058	57,523492	4,060209	-0,213179	-0,224613	-6,700709	-18,109058	57,523492	4,060209
15:24:05,75	0,750059	3,259976	-0,064986	-0,233020	-0,820004	-0,399012	-0,205321	-0,225722	-6,701043	-0,457699	41,207376	4,101301	-0,364690	-2,845227	-7,997331	23,977577	-27,598603	16,470561	-0,205321	-0,225722	-6,701043	-18,176909	57,325095	4,101301	-0,205321	-0,225722	-6,701043	-18,176909	57,325095	4,101301
15:24:05,80	0,750059	3,259976	-0,064986	-0,233020	-0,820004	-0,399012	-0,207209	-0,222577	-6,701087	-0,596189	41,078852	4,073748	-0,364081	-2,847647	-7,997325	23,983633	-27,610857	16,460159	-0,207209	-0,222577	-6,701087	-18,068505	57,344725	4,073748	-0,207209	-0,222577	-6,701087	-18,068505	57,344725	4,073748
15:24:05,85	0,750059	3,259976	-0,064986	-0,233020	-0,820004	-0,399012	-0,205418	-0,224315	-6,701081	-0,513425	41,183349	4,063345	-0,362325	-2,844609	-7,999261	23,997358	-27,625472	16,476017	-0,205418	-0,224315	-6,701081	-18,122132	57,308639	4,063345	-0,205418	-0,224315	-6,701081	-18,122132	57,308639	4,063345
15:24:05,90	0,750059	3,259976	-0,064986	-0,233020	-0,820004	-0,399012	-0,208927	-0,224317	-6,703017	-0,519112	41,020069	4,079204	-0,364667	-2,845478	-7,995370	23,993640	-27,621224	16,482980	-0,208927	-0,224317	-6,703017	-18,127982	57,420823	4,079204	-0,208927	-0,224317	-6,703017	-18,127982	57,420823	4,079204
15:24:05,95	0,750059	3,259976	-0,064986	-0,233020	-0,820004	-0,399012	-0,207003	-0,222723	-6,699126	-0,600175	41,114740	4,086167	-0,363452	-2,847884	-7,996149	23,993813	-27,593991	16,464797	-0,207003	-0,222723	-6,699126	-18,083924	57,364511	4,086167	-0,207003	-0,222723	-6,699126	-18,083924	57,364511	4,086167
15:24:06,00	0,750059	3,259976	-0,064986	-0,233020	-0,820004	-0,399012	-0,205527	-0,224978	-6,699905	-0,459261	41,178062	4,067984	-0,361232	-2,850157	-8,000051	23,955290	-27,666162	16,450767	-0,205527	-0,224978	-6,699905	-18,120002	57,311911	4,067984	-0,205527	-0,224978	-6,699905	-18,120002	57,311911	4,067984
15:24:06,05	0,750059	3,259976	-0,064986	-0,233020	-0,820004	-0,399012	-0,204668	-0,228037	-6,703807	-0,381951	41,225421	4,053953	-0,361757	-2,845178	-7,997690	23,994939	-27,653955	16,493568	-0,204668	-0,228037	-6,703807	-18,282831	57,291887	4,053953	-0,204668	-0,228037	-6,703807	-18,282831	57,291887	4,053953
15:24:06,10	0,750059	3,259976	-0,064986	-0,233020	-0,820004	-0,399012	-0,208718	-0,225093	-6,701446	-0,504645	41,043066	4,096755	-0,362872	-2,845839	-7,995390	24,003439	-27,629197	16,444132	-0,208718	-0,225093	-6,701446	-18,174418	57,427440	4,096755	-0,208718	-0,225093	-6,701446	-18,174418	57,427440	4,096755
15:24:06,15	0,750059	3,259976	-0,064986	-0,233020	-0,820004	-0,399012	-0,207588	-0,224457	-6,699146	-0,511986	41,096820	4,047319	-0,364651	-2,845406	-7,994992	23,993955	-27,608269	16,468640	-0,207588	-0,224457	-6,699146	-18,131894	57,392472	4,047319	-0,207588	-0,224457	-6,699146	-18,131894	57,392472	4,047319
15:24:06,20	0,750059	3,259976	-0,064986	-0,233020	-0,820004	-0,399012	-0,207073	-0,222700	-6,698748	-0,589966	41,104918	4,071827	-0,361070	-2,843244	-7,996924	24,026272	-27,611332	16,470325	-0,207073	-0,222700	-6,698748	-18,071952	57,360150	4,071827	-0,207073	-0,222700	-6,698748	-18,071952	57,360150	4,071827
15:24:06,25	0,750059	3,259976	-0,064986	-0,233020	-0,820004	-0,399012	-0,210736	-0,224720	-6,700680	-0,471433	40,943947	4,073512	-0,361731	-2,845030	-7,996560	23,989969	-27,624813	16,450285	-0,210736	-0,224720	-6,700680	-18,111969	57,486746	4,073512	-0,210736	-0,224720	-6,700680	-18,111969	57,486746	4,073512
15:24:06,30	0,750059	3,259976	-0,064986	-0,233020	-0,820004	-0,399012	-0,208859	-0,225042	-6,700316	-0,484538	41,016858	4,053472	-0,362883	-2,846033	-7,998096	23,990710	-27,583805	16,471559	-0,208859	-0,225042	-6,700316	-18,150317	57,412302	4,053472	-0,208859	-0,225042	-6,700316	-18,150317	57,412302	4,053472
15:24:06,35	0,750059	3,259976	-0,064986	-0,233020	-0,820004	-0,399012	-0,207415	-0,224546	-6,701852	-0,474459	41,072100	4,074745	-0,363503	-2,847402	-7,997353	23,979246	-27,623296	16,426043	-0,207415	-0,224546	-6,701852	-18,101282	57,354166	4,074745	-0,207415	-0,224546	-6,701852	-18,101282	57,354166	4,074745
15:24:06,41	0,750059	3,259976	-0,064986	-0,233020	-0,820004	-0,399012	-0,205919	-0,224693	-6,701109	-0,506745	41,159711	4,029229	-0,365204	-2,845909	-7,997693	24,025718	-27,638109	16,473676	-0,205919	-0,224693	-6,701109	-18,145111	57,324339	4,029229	-0,205919	-0,224693	-6,701109	-18,145111	57,324339	4,029229
15:24:06,46	0,750059	3,259976	-0,064986	-0,233020	-0,820004	-0,399012	-0,206361	-0,222473	-6,701449	-0,611769	41,184367	4,076863	-0,361129	-2,846866	-7,999655	24,009999	-27,663125	16,445722	-0,206361	-0,222473	-6,701449	-18,075877	57,383711	4,076863	-0,206361	-0,222473	-6,701449	-18,075877	57,383711	4,076863
15:24:06,51	0,750059	3,259976	-0,064986	-0,233020	-0,820004	-0,399012	-0,207570	-0,226481	-6,703411	-0,432853	41,120402	4,048908	-0,361127	-2,847895	-7,994974	23,982418	-27,604498	16,478799	-0,207570	-0,226481	-6,703411	-18,211626	57,414640	4,048908	-0,207570	-0,226481	-6,703411	-18,211626	57,414640	4,048908
15:24:06,56	0,750059	3,259976	-0,064986	-0,233020	-0,820004	-0,399012	-0,206680	-0,226997	-6,698730	-0,369065	41,113466	4,081985	-0,382833	-2,868593	-7,235876	18,846491	-24,266869	16,397494	-0,206680	-0,226997	-6,698730	-18,188305	57,337863	4,081985	-0,206680	-0,226997	-6,698730	-18,188305	57,337863	4,081985
15:24:06,61	0,750033	3,259985	-0,074990	-0,233011	-0,820003	-0,399013	-0,177902	-0,218548	-5,939632	-0,485886	36,493291	4,000681	-0,382962	-2,863377	-7,218815	18,751697	-24,211476	16,429375	-0,177902	-0,218548	-5,939632	-17,641909	50,458579	4,000681	-0,177902	-0,218548	-5,939632	-17,641909	50,458579	4,000681
15:24:06,66	0,750033	3,259985	-0,074990	-0,233011	-0,820003	-0,399013	-0,182355	-0,215829	-5,922571	-0,626724	36,151953	4,032561	-0,383394	-2,866414	-7,222290	18,822851	-24,218563	16,400934	-0,182355	-0,215829	-5,922571	-17,569268	50,466788	4,032561	-0,182355	-0,215829	-5,922571	-17,569268	50,466788	4,032561
15:24:06,71	0,750033	3,259985	-0,074990	-0,233011	-0,820003	-0,399013	-0,179508	-0,216973	-5,926046	-0,537766	36,365122	4,004121	-0,383972	-2,864326	-7,223047	18,849486	-24,251707	16,424495	-0,179508	-0,216973	-5,926046	-17,570161	50,456527	4,004121	-0,179508	-0,216973	-5,926046	-17,570161	50,456527	4,004121
15:24:06,76	0,750033	3,259985	-0,074990	-0,233011	-0,820003	-0,399013	-0,181028	-0,215428	-5,926803	-0,633477	36,325763	4,027682	-0,385779	-2,864649	-7,228485	18,847881	-24,269843	16,431725	-0,181028	-0,215428	-5,926803	-17,544612	50,536425	4,027682	-0,181028	-0,215428	-5,926803	-17,544612	50,536425	4,027682
15:24:06,81	0,750033	3,259985	-0,074990	-0,233011	-0,820003	-0,399013	-0,179845	-0,214025	-5,932241	-0,722969	36,394942	4,034911	-0,383923	-2,864209	-7,228482	18,883826	-24,258381	16,412726	-0,179845	-0,214025	-5,932241	-17,523928	50,512761	4,034911	-0,179845	-0,214025	-5,932241	-17,523928	50,512761	4,034911
15:24:06,86	0,750033	3,259985	-0,074990	-0,233011	-0,820003	-0,399013	-0,181153	-0,215412	-5,932238	-0,622951	36,352300	4,015913	-0,385082	-2,862972	-7,228863	18,900846	-24,266142	16,422208	-0,181153	-0,215412	-5,932238	-17,532781	50,572833	4,015913	-0,181153	-0,215412	-5,932238	-17,532781	50,572833	4,015913
15:24:06,91	0,750033	3,259985	-0,074990	-0,233011	-0,820003	-0,399013	-0,181645	-0,213790	-5,932619	-0,705506	36,345335	4,025394	-0,386197	-2,864397	-7,228079	18,922799	-24,264027	16,411478	-0,181645	-0,213790	-5,932619	-17,488009	50,604493	4,025394	-0,181645	-0,213790	-5,932619	-17,488009	50,604493	4,025394
15:24:06,96	0,750033	3,259985	-0,074990	-0,233011	-0,820003	-0,399013	-0,179854	-0,213536	-5,931835	-0,705886	36,456462	4,014665	-0,382151	-2,863913	-7,230397	18,902081	-24,282558	16,437505	-0,179854	-0,213536	-5,931835	-17,468481	50,574964	4,014665	-0,179854	-0,213536	-5,931835	-17,468481	50,574964	4,014665
15:24:07,01	0,750033	3,259985	-0,074990	-0,233011	-0,820003	-0,399013	-0,182296	-0,216798	-5,934153	-0,562659	36,320785	4,040692	-0,386227	-2,864189	-7,230369	18,917704	-24,254271	16,471404	-0,182296	-0,216798	-5,934153	-17,581336	50,631008	4,040692	-0,182296	-0,216798	-5,934153	-17,581336	50,631008	4,040692
15:24:07,06	0,750033	3,259985	-0,074990	-0,233011	-0,820003	-0,399013	-0,180019	-0,213406	-5,934125	-0,706747	36,438562	4,074591	-0,381458	-2,866211	-7,230364	18,942539	-24,275350	16,441924	-0,180019	-0,213406	-5,934125	-17,459133	50,570062	4,074591	-0,180019	-0,213406	-5,934125	-17,459133	50,570062	4,074591
15:24:07,11	0,750033	3,259985	-0,074990	-0,233011	-0,820003	-0,399013	-0,180652	-0,218548	-5,934120	-0,445220	36,437698	4,045111	-0,383161	-2,863885	-7,231542	18,975843	-24,267632	16,423216	-0,180652	-0,218548	-5,934120	-17,601223	50,618880	4,045111	-0,180652	-0,218548	-5,934120	-17,601223	50,618880	4,045111
15:24:07,16	0,750033	3,259985	-0,074990	-0,233011	-0,820003	-0,399013	-0,178501	-0,212309	-5,933763	-0,780782	36,563111	4,019144	-0,387936	-2,864955	-7,230007	18,948718	-24,291801	16,415957	-0,178501	-0,212309	-5,933763	-17,447059	50,575464	4,019144	-0,178501	-0,212309	-5,933763	-17,447059	50,575464	4,019144
15:24:07,21	0,750033	3,259985	-0,074990	-0,233011	-0,820003	-0,399013	-0,178501	-0,212309	-5,933763	-0,780782	36,563111	4,019144	-0,383749	-2,861720	-7,231562	18,985907	-24,284609	16,403420	-0,178501	-0,212309	-5,933763	-17,447059	50,575464	4,019144	-0,178501	-0,212309	-5,933763	-17,447059	50,575464	4,019144
15:24:07,26	0,750033	3,259985	-0,074990	-0,233011	-0,820003	-0,399013	-0,183396	-0,214318	-5,935318	-0,651492	36,337192	4,006607	-0,380840	-2,865304	-7,232334	18,963813	-24,294391	16,398929	-0,183396	-0,214318	-5,935318	-17,475474	50,733786	4,006607	-0,183396	-0,214318	-5,935318	-17,475474	50,733786	4,006607
15:24:07,31	0,750033	3,259985	-0,074990	-0,233011	-0,820003	-0,399013	-0,181747	-0,218630	-5,936090	-0,446816	36,408716	4,002116	-0,386195	-2,863690	-7,234672	18,948483	-24,290188	16,419339	-0,181747	-0,218630	-5,936090	-17,609246	50,675835	4,002116	-0,181747	-0,218630	-5,936090	-17,609246	50,675835	4,002116
15:24:07,36	0,750033	3,259985	-0,074990	-0,233011	-0,820003	-0,399013	-0,180467	-0,213185	-5,938428	-0,733984	36,459904	4,022525	-0,383842	-2,863722	-7,233503	18,948376	-24,300723	16,418693	-0,180467	-0,213185	-5,938428	-17,468978	50,626535	4,022525	-0,180467	-0,213185	-5,938428	-17,468978	50,626535	4,022525
15:24:07,41	0,750033	3,259985	-0,074990	-0,233011	-0,820003	-0,399013	-0,181616	-0,215239	-5,937259	-0,636348	36,405332	4,021879	-0,384952	-2,862977	-7,234291	18,974421	-24,282580	16,395179	-0,181616	-0,215239	-5,937259	-17,532588	50,662158	4,021879	-0,181616	-0,215239	-5,937259	-17,532588	50,662158	4,021879
15:24:07,46	0,750033	3,259985	-0,074990	-0,233011	-0,820003	-0,399013	-0,181706	-0,213905	-5,938047	-0,676987	36,414108	3,998365	-0,382000	-2,863144	-7,235022	18,984687	-24,282750	16,444449	-0,181706	-0,213905	-5,938047	-17,468498	50,678042	3,998365	-0,181706	-0,213905	-5,938047	-17,468498	50,678042	3,998365
15:24:07,51	0,750033	3,259985	-0,074990	-0,233011	-0,820003	-0,399013	-0,183038	-0,216545	-5,938778	-0,534701	36,353850	4,047636	-0,384876	-2,861781	-7,235057	19,019634	-24,298911	16,390002	-0,183038	-0,216545	-5,938778	-17,533484	50,722299	4,047636	-0,183038	-0,216545	-5,938778	-17,533484	50,722299	4,047636
15:24:07,56	0,750033	3,259985	-0,074990	-0,233011	-0,820003	-0,399013	-0,182780	-0,213372	-5,938813	-0,696208	36,405591	3,993189	-0,383132	-2,863513	-7,235807	19,017364	-24,322935	16,413983	-0,182780	-0,213372	-5,938813	-17,445928	50,753819	3,993189	-0,182780	-0,213372	-5,938813	-17,445928	50,753819	3,993189
15:24:07,61	0,750033	3,259985	-0,074990	-0,233011	-0,820003	-0,399013	-0,182153	-0,215749	-5,939563	-0,594545	36,448264	4,017170	-0,386677	-2,862713	-7,233866	18,998256	-24,281092	16,433225	-0,182153	-0,215749	-5,939563	-17,530857	50,747237	4,017170	-0,182153	-0,215749	-5,939563	-17,530857	50,747237	4,017170
15:24:07,66	0,750033	3,259985	-0,074990	-0,233011	-0,820003	-0,399013	-0,181073	-0,212279	-5,937622	-0,748327	36,466955	4,036412	-0,383671	-2,863059	-7,233842	19,030644	-24,294287	16,437768	-0,181073	-0,212279	-5,937622	-17,412207	50,681148	4,036412	-0,181073	-0,212279	-5,937622	-17,412207	50,681148	4,036412
15:24:07,71	0,750033	3,259985	-0,074990	-0,233011	-0,820003	-0,399013	-0,182275	-0,215055	-5,937598	-0,599191	36,439061	4,040955	-0,387307	-2,861168	-7,235826	18,994056	-24,304549	16,424140	-0,182275	-0,215055	-5,937598	-17,481013	50,747665	4,040955	-0,182275	-0,215055	-5,937598	-17,481013	50,747665	4,040955
15:24:07,76	0,750033	3,259985	-0,074990	-0,233011	-0,820003	-0,399013	-0,182095	-0,210961	-5,939582	-0,839287	36,421861	4,027326	-0,385539	-2,860834	-7,236203	19,001197	-24,315733	16,433983	-0,182095	-0,210961	-5,939582	-17,399689	50,716342	4,027326	-0,182095	-0,210961	-5,939582	-17,399689	50,716342	4,027326
15:24:07,81	0,750033	3,259985	-0,074990	-0,233011	-0,820003	-0,399013	-0,183269	-0,212325	-5,939959	-0,774462	36,372624	4,037169	-0,385521	-2,862211	-7,234650	19,000679	-24,312388	16,423259	-0,183269	-0,212325	-5,939959	-17,441957	50,759212	4,037169	-0,183269	-0,212325	-5,939959	-17,441957	50,759212	4,037169
15:24:07,86	0,750033	3,259985	-0,074990	-0,233011	-0,820003	-0,399013	-0,181215	-0,214885	-5,938770	-0,619080	36,450199	4,056809	-0,386749	-2,860487	-7,234276	18,991789	-24,342864	16,422190	-0,181215	-0,214885	-5,938770	-17,487574	50,675538	4,056809	-0,181215	-0,214885	-5,938770	-17,487574	50,675538	4,056809
15:24:07,91	0,750033	3,259985	-0,074990	-0,233011	-0,820003	-0,399013	-0,182964	-0,211104	-5,938032	-0,866151	36,393886	4,025376	-0,385471	-2,861961	-7,235433	19,012963	-24,280018	16,410156	-0,182964	-0,211104	-5,938032	-17,437802	50,756556	4,025376	-0,182964	-0,211104	-5,938032	-17,437802	50,756556	4,025376
15:24:07,96	0,750033	3,259985	-0,074990	-0,233011	-0,820003	-0,399013	-0,182326	-0,212947	-5,939189	-0,705273	36,413976	4,013343	-0,382634	-2,863074	-7,233880	18,968312	-24,309297	16,423593	-0,182326	-0,212947	-5,939189	-17,421643	50,726563	4,013343	-0,182326	-0,212947	-5,939189	-17,421643	50,726563	4,013343
15:24:08,01	0,750033	3,259985	-0,074990	-0,233011	-0,820003	-0,399013	-0,182781	-0,215960	-5,937636	-0,596274	36,366270	4,026779	-0,382624	-2,861897	-7,235846	18,985179	-24,335423	16,390039	-0,182781	-0,215960	-5,937636	-17,549172	50,714600	4,026779	-0,182781	-0,215960	-5,937636	-17,549172	50,714600	4,026779
15:24:08,06	0,750033	3,259985	-0,074990	-0,233011	-0,820003	-0,399013	-0,183805	-0,215381	-5,939602	-0,640580	36,340699	3,993226	-0,381968	-2,864331	-7,233479	19,008153	-24,337845	16,407418	-0,183805	-0,215381	-5,939602	-17,548018	50,769404	3,993226	-0,183805	-0,215381	-5,939602	-17,548018	50,769404	3,993226
15:24:08,11	0,750033	3,259985	-0,074990	-0,233011	-0,820003	-0,399013	-0,182025	-0,217166	-5,937234	-0,538406	36,454351	4,010604	-0,384313	-2,865548	-7,234628	19,008109	-24,317479	16,427564	-0,182025	-0,217166	-5,937234	-17,585913	50,743348	4,010604	-0,182025	-0,217166	-5,937234	-17,585913	50,743348	4,010604
15:24:08,16	0,750033	3,259985	-0,074990	-0,233011	-0,820003	-0,399013	-0,179799	-0,215744	-5,938383	-0,594711	36,559896	4,030751	-0,380135	-2,862498	-7,235381	19,050214	-24,332913	16,442806	-0,179799	-0,215744	-5,938383	-17,530626	50,674129	4,030751	-0,179799	-0,215744	-5,938383	-17,530626	50,674129	4,030751
15:24:08,21	0,750033	3,259985	-0,074990	-0,233011	-0,820003	-0,399013	-0,184530	-0,217837	-5,939137	-0,478193	36,358089	4,045993	-0,382524	-2,866600	-7,235803	19,020389	-24,335158	16,398669	-0,184530	-0,217837	-5,939137	-17,578402	50,843670	4,045993	-0,184530	-0,217837	-5,939137	-17,578402	50,843670	4,045993
15:24:08,26	0,750033	3,259985	-0,074990	-0,233011	-0,820003	-0,399013	-0,179782	-0,217820	-5,939559	-0,495960	36,580247	4,001856	-0,384253	-2,862273	-7,235780	19,051357	-24,327426	16,437689	-0,179782	-0,217820	-5,939559	-17,594795	50,693157	4,001856	-0,179782	-0,217820	-5,939559	-17,594795	50,693157	4,001856
15:24:08,31	0,750033	3,259985	-0,074990	-0,233011	-0,820003	-0,399013	-0,182665	-0,214158	-5,939536	-0,664194	36,453294	4,040876	-0,385489	-2,861964	-7,238164	19,012932	-24,293086	16,396861	-0,182665	-0,214158	-5,939536	-17,475577	50,792505	4,040876	-0,182665	-0,214158	-5,939536	-17,475577	50,792505	4,040876
15:24:08,36	0,750033	3,259985	-0,074990	-0,233011	-0,820003	-0,399013	-0,182315	-0,212933	-5,941920	-0,717347	36,421036	4,000047	-0,379576	-2,860768	-7,236176	19,041057	-24,332441	16,434062	-0,182315	-0,212933	-5,941920	-17,432598	50,732788	4,000047	-0,182315	-0,212933	-5,941920	-17,432598	50,732788	4,000047
15:24:08,41	0,750033	3,259985	-0,074990	-0,233011	-0,820003	-0,399013	-0,186307	-0,217457	-5,939932	-0,502148	36,257509	4,037249	-0,384898	-2,864546	-7,239674	19,029559	-24,337737	16,429814	-0,186307	-0,217457	-5,939932	-17,572489	50,882600	4,037249	-0,186307	-0,217457	-5,939932	-17,572489	50,882600	4,037249
15:24:08,46	0,750033	3,259985	-0,074990	-0,233011	-0,820003	-0,399013	-0,180375	-0,214736	-5,943430	-0,653963	36,558678	4,033000	-0,383150	-2,868838	-7,235803	18,993107	-24,322641	16,403755	-0,180375	-0,214736	-5,943430	-17,510725	50,718085	4,033000	-0,180375	-0,214736	-5,943430	-17,510725	50,718085	4,033000
15:24:08,51	0,750033	3,259985	-0,074990	-0,233011	-0,820003	-0,399013	-0,177531	-0,218396	-5,939558	-0,468811	36,667414	4,006942	-0,383124	-2,861478	-7,237352	19,032201	-24,326316	16,429501	-0,177531	-0,218396	-5,939558	-17,612858	50,603621	4,006942	-0,177531	-0,218396	-5,939558	-17,612858	50,603621	4,006942
15:24:08,56	0,750033	3,259985	-0,074990	-0,233011	-0,820003	-0,399013	-0,183918	-0,214738	-5,941108	-0,642628	36,370988	4,032687	-0,385392	-2,859736	-7,234225	19,074387	-24,328733	16,441489	-0,183918	-0,214738	-5,941108	-17,499574	50,808567	4,032687	-0,183918	-0,214738	-5,941108	-17,499574	50,808567	4,032687
15:24:08,61	0,750033	3,259985	-0,074990	-0,233011	-0,820003	-0,399013	-0,184293	-0,211903	-5,937980	-0,771056	36,389259	4,044675	-0,382488	-2,860530	-7,235791	19,053591	-24,325736	16,428600	-0,184293	-0,211903	-5,937980	-17,405444	50,856234	4,044675	-0,184293	-0,211903	-5,937980	-17,405444	50,856234	4,044675
15:24:08,66	0,750033	3,259985	-0,074990	-0,233011	-0,820003	-0,399013	-0,185057	-0,214816	-5,939547	-0,627410	36,329982	4,031787	-0,383151	-2,863964	-7,237333	19,009325	-24,306666	16,454206	-0,185057	-0,214816	-5,939547	-17,490427	50,856991	4,031787	-0,185057	-0,214816	-5,939547	-17,490427	50,856991	4,031787
15:24:08,71	0,750033	3,259985	-0,074990	-0,233011	-0,820003	-0,399013	-0,181752	-0,215958	-5,941089	-0,573600	36,454001	4,057393	-0,386079	-2,861753	-7,238121	19,025182	-24,309833	16,449398	-0,181752	-0,215958	-5,941089	-17,526330	50,721523	4,057393	-0,181752	-0,215958	-5,941089	-17,526330	50,721523	4,057393
15:24:08,76	0,750033	3,259985	-0,074990	-0,233011	-0,820003	-0,399013	-0,182202	-0,212317	-5,941876	-0,757776	36,445892	4,052584	-0,381320	-2,862742	-7,238524	19,031785	-24,285582	16,412266	-0,182202	-0,212317	-5,941876	-17,424643	50,748778	4,052584	-0,182202	-0,212317	-5,941876	-17,424643	50,748778	4,052584
15:24:08,81	0,750033	3,259985	-0,074990	-0,233011	-0,820003	-0,399013	-0,183725	-0,216933	-5,942279	-0,493447	36,360303	4,015453	-0,384207	-2,862969	-7,235408	19,065301	-24,324195	16,403412	-0,183725	-0,216933	-5,942279	-17,522660	50,782722	4,015453	-0,183725	-0,216933	-5,942279	-17,522660	50,782722	4,015453
15:24:08,86	0,750033	3,259985	-0,074990	-0,233011	-0,820003	-0,399013	-0,182086	-0,214546	-5,939164	-0,634221	36,493891	4,006598	-0,385480	-2,864865	-7,238529	19,022522	-24,325354	16,405212	-0,182086	-0,214546	-5,939164	-17,476103	50,787607	4,006598	-0,182086	-0,214546	-5,939164	-17,476103	50,787607	4,006598
15:24:08,91	0,750033	3,259985	-0,074990	-0,233011	-0,820003	-0,399013	-0,179807	-0,214392	-5,942285	-0,664658	36,575903	4,008399	-0,384865	-2,862106	-7,236188	19,046638	-24,347537	16,417880	-0,179807	-0,214392	-5,942285	-17,494397	50,690760	4,008399	-0,179807	-0,214392	-5,942285	-17,494397	50,690760	4,008399
15:24:08,96	0,750033	3,259985	-0,074990	-0,233011	-0,820003	-0,399013	-0,182504	-0,213544	-5,939943	-0,715868	36,467641	4,021066	-0,381330	-2,863039	-7,238143	19,036390	-24,321258	16,396264	-0,182504	-0,213544	-5,939943	-17,479097	50,794204	4,021066	-0,182504	-0,213544	-5,939943	-17,479097	50,794204	4,021066
15:24:09,02	0,750033	3,259985	-0,074990	-0,233011	-0,820003	-0,399013	-0,183464	-0,217073	-5,941899	-0,514767	36,395724	3,999450	-0,382534	-2,866470	-7,239675	19,026411	-24,338489	16,415410	-0,183464	-0,217073	-5,941899	-17,554960	50,797621	3,999450	-0,183464	-0,217073	-5,941899	-17,554960	50,797621	3,999450
15:24:09,06	0,750033	3,259985	-0,074990	-0,233011	-0,820003	-0,399013	-0,181390	-0,212773	-5,940335	-0,758432	36,497642	4,031337	-0,381324	-2,862375	-7,238516	19,045021	-24,324520	16,415777	-0,181390	-0,212773	-5,940335	-17,461123	50,736791	4,031337	-0,181390	-0,212773	-5,940335	-17,461123	50,736791	4,031337
15:24:09,11	0,750033	3,259985	-0,074990	-0,233011	-0,820003	-0,399013	-0,184041	-0,216746	-5,942272	-0,530277	36,374802	4,018964	-0,382333	-2,861144	-7,236914	19,124335	-24,316017	16,438494	-0,184041	-0,216746	-5,942272	-17,544806	50,822030	4,018964	-0,184041	-0,216746	-5,942272	-17,544806	50,822030	4,018964
15:24:09,16	0,750033	3,259985	-0,074990	-0,233011	-0,820003	-0,399013	-0,184603	-0,215257	-5,940670	-0,560687	36,409997	4,041681	-0,403051	-2,867713	-6,186750	13,163309	-20,382801	16,326188	-0,184603	-0,215257	-5,940670	-17,458325	50,901368	4,041681	-0,184603	-0,215257	-5,940670	-17,458325	50,901368	4,041681
15:24:09,21	0,750033	3,259985	-0,074990	-0,233011	-0,820003	-0,399013	-0,164373	-0,174010	-2,864464	-1,299161	17,723518	3,863364	-0,428169	-2,858040	-4,160708	2,733495	-13,228833	16,260177	-0,164373	-0,174010	-2,864464	-14,958927	30,626787	3,863364	-0,164373	-0,174010	-2,864464	-14,958927	30,626787	3,863364
15:24:09,26	0,750016	3,259999	-0,125001	-0,233033	-0,820003	-0,398974	-0,164373	-0,174010	-2,864464	-1,299161	17,723518	3,863364	-0,441311	-2,878541	-3,694152	-0,408237	-11,190626	16,175143	-0,164373	-0,174010	-2,864464	-14,958927	30,626787	3,863364	-0,164373	-0,174010	-2,864464	-14,958927	30,626787	3,863364
15:24:09,31	0,750016	3,259999	-0,125001	-0,233033	-0,820003	-0,398974	-0,140048	-0,172878	-2,397908	-1,163732	15,248488	3,778329	-0,439845	-2,874997	-3,708839	-0,222688	-11,222504	16,191620	-0,140048	-0,172878	-2,397908	-14,734668	26,242257	3,778329	-0,140048	-0,172878	-2,397908	-14,734668	26,242257	3,778329
15:24:09,36	0,750016	3,259999	-0,125001	-0,233033	-0,820003	-0,398974	-0,143850	-0,172376	-2,412594	-1,124673	15,227396	3,794807	-0,440902	-2,874792	-3,712296	-0,136491	-11,285463	16,195515	-0,143850	-0,172376	-2,412594	-14,656196	26,519647	3,794807	-0,143850	-0,172376	-2,412594	-14,656196	26,519647	3,794807
15:24:09,41	0,750016	3,259999	-0,125001	-0,233033	-0,820003	-0,398974	-0,143499	-0,171358	-2,416052	-1,189058	15,351785	3,798701	-0,442672	-2,874018	-3,717342	-0,110226	-11,329617	16,196709	-0,143499	-0,171358	-2,416052	-14,640632	26,616470	3,798701	-0,143499	-0,171358	-2,416052	-14,640632	26,616470	3,798701
15:24:09,46	0,750016	3,259999	-0,125001	-0,233033	-0,820003	-0,398974	-0,143284	-0,169438	-2,421098	-1,313967	15,407806	3,799896	-0,439582	-2,870935	-3,720044	-0,028306	-11,336643	16,183743	-0,143284	-0,169438	-2,421098	-14,614877	26,655587	3,799896	-0,143284	-0,169438	-2,421098	-14,614877	26,655587	3,799896
15:24:09,51	0,750016	3,259999	-0,125001	-0,233033	-0,820003	-0,398974	-0,147499	-0,170573	-2,423800	-1,220088	15,263071	3,786929	-0,443076	-2,871886	-3,720816	-0,004069	-11,356454	16,177738	-0,147499	-0,170573	-2,423800	-14,610070	26,841749	3,786929	-0,147499	-0,170573	-2,423800	-14,610070	26,841749	3,786929
15:24:09,56	0,750016	3,259999	-0,125001	-0,233033	-0,820003	-0,398974	-0,144928	-0,168023	-2,424572	-1,357735	15,427644	3,780925	-0,439531	-2,869051	-3,718462	0,002995	-11,343160	16,211609	-0,144928	-0,168023	-2,424572	-14,547530	26,804520	3,780925	-0,144928	-0,168023	-2,424572	-14,547530	26,804520	3,780925
15:24:09,61	0,750016	3,259999	-0,125001	-0,233033	-0,820003	-0,398974	-0,149156	-0,169675	-2,422218	-1,256792	15,207268	3,814795	-0,434805	-2,870248	-3,724286	0,025652	-11,374158	16,190340	-0,149156	-0,169675	-2,422218	-14,576260	26,916028	3,814795	-0,149156	-0,169675	-2,422218	-14,576260	26,916028	3,814795
15:24:09,66	0,750016	3,259999	-0,125001	-0,233033	-0,820003	-0,398974	-0,150483	-0,174366	-2,428042	-1,028345	15,173413	3,793527	-0,482013	-2,894622	-2,744216	-6,166236	-6,534888	16,004352	-0,150483	-0,174366	-2,428042	-14,716104	26,986299	3,793527	-0,150483	-0,174366	-2,428042	-14,716104	26,986299	3,793527
15:24:09,71	0,750016	3,259999	-0,125001	-0,233033	-0,820003	-0,398974	-0,105771	-0,145670	-1,447972	-1,425557	9,716461	3,607539	-0,587939	-2,948663	-1,517867	-14,541335	2,245668	15,352047	-0,105771	-0,145670	-1,447972	-12,860672	18,019472	3,607539	-0,105771	-0,145670	-1,447972	-12,860672	18,019472	3,607539
15:24:09,76	0,750076	3,259891	-0,175014	-0,232999	-0,820004	-0,398992	-0,006006	-0,080956	-0,221623	-1,374075	3,260910	2,955234	-0,624326	-2,984774	-1,192556	-17,826685	4,938371	15,121964	-0,006006	-0,080956	-0,221623	-7,729108	3,732380	2,955234	-0,006006	-0,080956	-0,221623	-7,729108	3,732380	2,955234
15:24:09,81	0,750076	3,259891	-0,175014	-0,232999	-0,820004	-0,398992	0,043460	-0,067499	0,103688	-1,384548	1,641589	2,725151	-0,626330	-2,983553	-1,203329	-17,594172	4,818776	15,136669	0,043460	-0,067499	0,103688	-6,683235	-1,770012	2,725151	0,043460	-0,067499	0,103688	-6,683235	-1,770012	2,725151
15:24:09,86	0,750076	3,259891	-0,175014	-0,232999	-0,820004	-0,398992	0,043405	-0,065154	0,092915	-1,493837	1,899908	2,739856	-0,623289	-2,978672	-1,204068	-17,520955	4,789072	15,165735	0,043405	-0,065154	0,092915	-6,608391	-1,507406	2,739856	0,043405	-0,065154	0,092915	-6,608391	-1,507406	2,739856
15:24:09,91	0,750076	3,259891	-0,175014	-0,232999	-0,820004	-0,398992	0,037657	-0,065347	0,092176	-1,472894	1,679275	2,768922	-0,623159	-2,981808	-1,207155	-17,444213	4,724212	15,130388	0,037657	-0,065347	0,092176	-6,602633	-1,276825	2,768922	0,037657	-0,065347	0,092176	-6,602633	-1,276825	2,768922
15:24:09,96	0,750076	3,259891	-0,175014	-0,232999	-0,820004	-0,398992	0,040308	-0,067027	0,089089	-1,403319	1,916021	2,733575	-0,620669	-2,980480	-1,210621	-17,364596	4,703707	15,126805	0,040308	-0,067027	0,089089	-6,664960	-1,248188	2,733575	0,040308	-0,067027	0,089089	-6,664960	-1,248188	2,733575
15:24:10,01	0,750076	3,259891	-0,175014	-0,232999	-0,820004	-0,398992	0,037913	-0,068520	0,085623	-1,303651	1,870656	2,729991	-0,618328	-2,976868	-1,212516	-17,325367	4,628099	15,184214	0,037913	-0,068520	0,085623	-6,682464	-1,105503	2,729991	0,037913	-0,068520	0,085623	-6,682464	-1,105503	2,729991
15:24:10,06	0,750076	3,259891	-0,175014	-0,232999	-0,820004	-0,398992	0,033615	-0,068741	0,083729	-1,338037	1,718940	2,787401	-0,624183	-2,978980	-1,212137	-17,323488	4,648133	15,168746	0,033615	-0,068741	0,083729	-6,734177	-0,919830	2,787401	0,033615	-0,068741	0,083729	-6,734177	-0,919830	2,787401
15:24:10,11	0,750076	3,259891	-0,175014	-0,232999	-0,820004	-0,398992	0,038370	-0,064726	0,084107	-1,528495	1,957837	2,771932	-0,620540	-2,975806	-1,213293	-17,252239	4,612551	15,149297	0,038370	-0,064726	0,084107	-6,609506	-1,054241	2,771932	0,038370	-0,064726	0,084107	-6,609506	-1,054241	2,771932
15:24:10,16	0,750076	3,259891	-0,175014	-0,232999	-0,820004	-0,398992	0,033801	-0,066294	0,082951	-1,442163	1,799704	2,752484	-0,620661	-2,977196	-1,216824	-17,298195	4,583328	15,126529	0,033801	-0,066294	0,082951	-6,646242	-0,853648	2,752484	0,033801	-0,066294	0,082951	-6,646242	-0,853648	2,752484
15:24:10,21	0,750076	3,259891	-0,175014	-0,232999	-0,820004	-0,398992	0,035065	-0,066884	0,079420	-1,459759	1,840261	2,729716	-0,624598	-2,976186	-1,218714	-17,208730	4,604965	15,155993	0,035065	-0,066884	0,079420	-6,710167	-0,912341	2,729716	0,035065	-0,066884	0,079420	-6,710167	-0,912341	2,729716
15:24:10,26	0,750076	3,259891	-0,175014	-0,232999	-0,820004	-0,398992	0,036159	-0,062970	0,077530	-1,599846	1,963814	2,759180	-0,621026	-2,977497	-1,217915	-17,192083	4,595697	15,160307	0,036159	-0,062970	0,077530	-6,542960	-0,874673	2,759180	0,036159	-0,062970	0,077530	-6,542960	-0,874673	2,759180
15:24:10,31	0,750076	3,259891	-0,175014	-0,232999	-0,820004	-0,398992	0,035508	-0,066719	0,078329	-1,404569	1,949011	2,763493	-0,621634	-2,975644	-1,215618	-17,188755	4,549587	15,123652	0,035508	-0,066719	0,078329	-6,642029	-0,838370	2,763493	0,035508	-0,066719	0,078329	-6,642029	-0,838370	2,763493
15:24:10,36	0,750076	3,259891	-0,175014	-0,232999	-0,820004	-0,398992	0,034207	-0,065266	0,080626	-1,518417	1,907285	2,726838	-0,619807	-2,976509	-1,221396	-17,142053	4,531857	15,155378	0,034207	-0,065266	0,080626	-6,641780	-0,777951	2,726838	0,034207	-0,065266	0,080626	-6,641780	-0,777951	2,726838
15:24:10,41	0,750076	3,259891	-0,175014	-0,232999	-0,820004	-0,398992	0,034043	-0,067281	0,074848	-1,405647	1,948096	2,758565	-0,621591	-2,974884	-1,219124	-17,162724	4,549402	15,101406	0,034043	-0,067281	0,074848	-6,687179	-0,724310	2,758565	0,034043	-0,067281	0,074848	-6,687179	-0,724310	2,758565
15:24:10,46	0,750076	3,259891	-0,175014	-0,232999	-0,820004	-0,398992	0,033527	-0,064923	0,077120	-1,523402	1,894588	2,704593	-0,616325	-2,977185	-1,220613	-17,162150	4,512847	15,164691	0,033527	-0,064923	0,077120	-6,619833	-0,737309	2,704593	0,033527	-0,064923	0,077120	-6,619833	-0,737309	2,704593
15:24:10,51	0,750076	3,259891	-0,175014	-0,232999	-0,820004	-0,398992	0,032888	-0,070634	0,075631	-1,257783	1,880109	2,767877	-0,619195	-2,973635	-1,223313	-17,106314	4,503089	15,184858	0,032888	-0,070634	0,075631	-6,802555	-0,701587	2,767877	0,032888	-0,070634	0,075631	-6,802555	-0,701587	2,767877
15:24:10,56	0,750076	3,259891	-0,175014	-0,232999	-0,820004	-0,398992	0,031248	-0,066374	0,072931	-1,459862	1,848078	2,788045	-0,619159	-2,972801	-1,221403	-17,108166	4,538706	15,146225	0,031248	-0,066374	0,072931	-6,670184	-0,604900	2,788045	0,031248	-0,066374	0,072931	-6,670184	-0,604900	2,788045
15:24:10,62	0,750076	3,259891	-0,175014	-0,232999	-0,820004	-0,398992	0,030508	-0,065988	0,074841	-1,450005	1,790162	2,749412	-0,617398	-2,975902	-1,225644	-17,094043	4,495185	15,161646	0,030508	-0,065988	0,074841	-6,630040	-0,604690	2,749412	0,030508	-0,065988	0,074841	-6,630040	-0,604690	2,749412
15:24:10,67	0,750076	3,259891	-0,175014	-0,232999	-0,820004	-0,398992	0,032313	-0,069063	0,070600	-1,320713	1,918021	2,764833	-0,621549	-2,975014	-1,221769	-17,118153	4,517006	15,174184	0,032313	-0,069063	0,070600	-6,742167	-0,618537	2,764833	0,032313	-0,069063	0,070600	-6,742167	-0,618537	2,764833
15:24:10,72	0,750076	3,259891	-0,175014	-0,232999	-0,820004	-0,398992	0,033620	-0,065024	0,074475	-1,523888	1,954192	2,777371	-0,619141	-2,975082	-1,223315	-17,084430	4,493391	15,159893	0,033620	-0,065024	0,074475	-6,628296	-0,684961	2,777371	0,033620	-0,065024	0,074475	-6,628296	-0,684961	2,777371
15:24:10,77	0,750076	3,259891	-0,175014	-0,232999	-0,820004	-0,398992	0,032474	-0,067144	0,072929	-1,417253	1,935635	2,763080	-0,621412	-2,974537	-1,225638	-17,036541	4,484370	15,150523	0,032474	-0,067144	0,072929	-6,688058	-0,613590	2,763080	0,032474	-0,067144	0,072929	-6,688058	-0,613590	2,763080
15:24:10,82	0,750076	3,259891	-0,175014	-0,232999	-0,820004	-0,398992	0,033138	-0,064905	0,070606	-1,517562	2,016113	2,753710	-0,620250	-2,974478	-1,223712	-17,053238	4,495333	15,135549	0,033138	-0,064905	0,070606	-6,612587	-0,585186	2,753710	0,033138	-0,064905	0,070606	-6,612587	-0,585186	2,753710
15:24:10,87	0,750076	3,259891	-0,175014	-0,232999	-0,820004	-0,398992	0,032505	-0,065882	0,072532	-1,465612	1,963293	2,738735	-0,622077	-2,974911	-1,222193	-17,089008	4,496812	15,110434	0,032505	-0,065882	0,072532	-6,637331	-0,588372	2,738735	0,032505	-0,065882	0,072532	-6,637331	-0,588372	2,738735
15:24:10,92	0,750076	3,259891	-0,175014	-0,232999	-0,820004	-0,398992	0,033794	-0,064516	0,074051	-1,553243	1,998608	2,713620	-0,618519	-2,972940	-1,226430	-17,046205	4,454823	15,141205	0,033794	-0,064516	0,074051	-6,617739	-0,654250	2,713620	0,033794	-0,064516	0,074051	-6,617739	-0,654250	2,713620
15:24:10,97	0,750076	3,259891	-0,175014	-0,232999	-0,820004	-0,398992	0,030308	-0,066611	0,069815	-1,459246	1,875374	2,744391	-0,618534	-2,972242	-1,225655	-17,054374	4,461302	15,145971	0,030308	-0,066611	0,069815	-6,688229	-0,503795	2,744391	0,030308	-0,066611	0,069815	-6,688229	-0,503795	2,744391
15:24:11,02	0,750076	3,259891	-0,175014	-0,232999	-0,820004	-0,398992	0,029711	-0,066250	0,070589	-1,476520	1,834016	2,749158	-0,619131	-2,975139	-1,227215	-17,067658	4,470534	15,132284	0,029711	-0,066250	0,070589	-6,677121	-0,498288	2,749158	0,029711	-0,066250	0,070589	-6,677121	-0,498288	2,749158
15:24:11,07	0,750076	3,259891	-0,175014	-0,232999	-0,820004	-0,398992	0,032518	-0,067181	0,069029	-1,426732	1,963875	2,735471	-0,619724	-2,975473	-1,224132	-17,086037	4,489460	15,106826	0,032518	-0,067181	0,069029	-6,700451	-0,588803	2,735471	0,032518	-0,067181	0,069029	-6,700451	-0,588803	2,735471
15:24:11,12	0,750076	3,259891	-0,175014	-0,232999	-0,820004	-0,398992	0,033104	-0,066835	0,072112	-1,437532	1,968981	2,710012	-0,618502	-2,975398	-1,227930	-17,040768	4,471223	15,195522	0,033104	-0,066835	0,072112	-6,684076	-0,629718	2,710012	0,033104	-0,066835	0,072112	-6,684076	-0,629718	2,710012
15:24:11,17	0,750076	3,259891	-0,175014	-0,232999	-0,820004	-0,398992	0,032428	-0,067856	0,068314	-1,377620	1,982131	2,798709	-0,616050	-2,975416	-1,229105	-16,995442	4,460535	15,152243	0,032428	-0,067856	0,068314	-6,704282	-0,563471	2,798709	0,032428	-0,067856	0,068314	-6,704282	-0,563471	2,798709
15:24:11,22	0,750076	3,259891	-0,175014	-0,232999	-0,820004	-0,398992	0,031217	-0,069988	0,067140	-1,253337	1,963775	2,755430	-0,621462	-2,975249	-1,227977	-17,051119	4,464887	15,146513	0,031217	-0,069988	0,067140	-6,747379	-0,486791	2,755430	0,031217	-0,069988	0,067140	-6,747379	-0,486791	2,755430
15:24:11,27	0,750076	3,259891	-0,175014	-0,232999	-0,820004	-0,398992	0,033780	-0,065217	0,068267	-1,525478	2,046610	2,749700	-0,620259	-2,973150	-1,231868	-17,024694	4,456106	15,134312	0,033780	-0,065217	0,068267	-6,645027	-0,605081	2,749700	0,033780	-0,065217	0,068267	-6,645027	-0,605081	2,749700
15:24:11,32	0,750076	3,259891	-0,175014	-0,232999	-0,820004	-0,398992	0,031360	-0,065210	0,064376	-1,520257	1,948061	2,737499	-0,619051	-2,973874	-1,228733	-17,016620	4,457467	15,156692	0,031360	-0,065210	0,064376	-6,639222	-0,513684	2,737499	0,031360	-0,065210	0,064376	-6,639222	-0,513684	2,737499
15:24:11,37	0,750076	3,259891	-0,175014	-0,232999	-0,820004	-0,398992	0,031383	-0,066618	0,067511	-1,441833	1,955578	2,759879	-0,615602	-2,975293	-1,228721	-17,045750	4,422282	15,175623	0,031383	-0,066618	0,067511	-6,671314	-0,507985	2,759879	0,031383	-0,066618	0,067511	-6,671314	-0,507985	2,759879
15:24:11,42	0,750076	3,259891	-0,175014	-0,232999	-0,820004	-0,398992	0,030888	-0,070314	0,067523	-1,294655	1,922184	2,778810	-0,619009	-2,975362	-1,230665	-16,989309	4,431526	15,146852	0,030888	-0,070314	0,067523	-6,814306	-0,502493	2,778810	0,030888	-0,070314	0,067523	-6,814306	-0,502493	2,778810
15:24:11,47	0,750076	3,259891	-0,175014	-0,232999	-0,820004	-0,398992	0,032651	-0,067398	0,065579	-1,410054	2,058141	2,750038	-0,623675	-2,974476	-1,228764	-16,996602	4,498006	15,108464	0,032651	-0,067398	0,065579	-6,700809	-0,504967	2,750038	0,032651	-0,067398	0,065579	-6,700809	-0,504967	2,750038
15:24:11,52	0,750076	3,259891	-0,175014	-0,232999	-0,820004	-0,398992	0,034216	-0,062914	0,067480	-1,589277	2,099966	2,711651	-0,623767	-2,973604	-1,229110	-17,003766	4,426709	15,174409	0,034216	-0,062914	0,067480	-6,528065	-0,585995	2,711651	0,034216	-0,062914	0,067480	-6,528065	-0,585995	2,711651
15:24:11,57	0,750076	3,259891	-0,175014	-0,232999	-0,820004	-0,398992	0,033507	-0,062398	0,067134	-1,681449	2,092548	2,777596	-0,616183	-2,974302	-1,231439	-17,029955	4,411817	15,176826	0,033507	-0,062398	0,067134	-6,579712	-0,537766	2,777596	0,033507	-0,062398	0,067134	-6,579712	-0,537766	2,777596
15:24:11,62	0,750076	3,259891	-0,175014	-0,232999	-0,820004	-0,398992	0,030320	-0,069316	0,064805	-1,347716	1,911562	2,780013	-0,616749	-2,975354	-1,229892	-17,028965	4,417777	15,161276	0,030320	-0,069316	0,064805	-6,789025	-0,468530	2,780013	0,030320	-0,069316	0,064805	-6,789025	-0,468530	2,780013
15:24:11,67	0,750076	3,259891	-0,175014	-0,232999	-0,820004	-0,398992	0,031514	-0,069352	0,066352	-1,340204	1,971526	2,764462	-0,616682	-2,974885	-1,229896	-16,992611	4,398235	15,136134	0,031514	-0,069352	0,066352	-6,784314	-0,502294	2,764462	0,031514	-0,069352	0,066352	-6,784314	-0,502294	2,764462
15:24:11,72	0,750076	3,259891	-0,175014	-0,232999	-0,820004	-0,398992	0,031074	-0,069175	0,066348	-1,348138	1,989905	2,739321	-0,619588	-2,972397	-1,231824	-16,970159	4,424256	15,162003	0,031074	-0,069175	0,066348	-6,778379	-0,449381	2,739321	0,031074	-0,069175	0,066348	-6,778379	-0,449381	2,739321
15:24:11,77	0,750076	3,259891	-0,175014	-0,232999	-0,820004	-0,398992	0,030373	-0,065414	0,064420	-1,509955	1,959875	2,765190	-0,620843	-2,973661	-1,233012	-17,009960	4,429582	15,153210	0,030373	-0,065414	0,064420	-6,644948	-0,424367	2,765190	0,030373	-0,065414	0,064420	-6,644948	-0,424367	2,765190
15:24:11,82	0,750076	3,259891	-0,175014	-0,232999	-0,820004	-0,398992	0,032095	-0,064959	0,063232	-1,548879	2,012304	2,756397	-0,620105	-2,971999	-1,230289	-16,951276	4,449555	15,127739	0,032095	-0,064959	0,063232	-6,648192	-0,507139	2,756397	0,032095	-0,064959	0,063232	-6,648192	-0,507139	2,756397
15:24:11,87	0,750076	3,259891	-0,175014	-0,232999	-0,820004	-0,398992	0,030286	-0,064768	0,065955	-1,512213	1,959095	2,730926	-0,618463	-2,975266	-1,231084	-16,999924	4,396384	15,112283	0,030286	-0,064768	0,065955	-6,596469	-0,418377	2,730926	0,030286	-0,064768	0,065955	-6,596469	-0,418377	2,730926
15:24:11,92	0,750076	3,259891	-0,175014	-0,232999	-0,820004	-0,398992	0,032294	-0,067823	0,065160	-1,423689	2,047954	2,715470	-0,618470	-2,973840	-1,233411	-16,993578	4,396257	15,123530	0,032294	-0,067823	0,065160	-6,747816	-0,487128	2,715470	0,032294	-0,067823	0,065160	-6,747816	-0,487128	2,715470
15:24:11,97	0,750076	3,259891	-0,175014	-0,232999	-0,820004	-0,398992	0,031063	-0,067104	0,062833	-1,458025	1,989476	2,726717	-0,621380	-2,975505	-1,230282	-16,995484	4,425897	15,146071	0,031063	-0,067104	0,062833	-6,725695	-0,448934	2,726717	0,031063	-0,067104	0,062833	-6,725695	-0,448934	2,726717
15:24:12,02	0,750076	3,259891	-0,175014	-0,232999	-0,820004	-0,398992	0,033960	-0,065416	0,065962	-1,521086	2,123696	2,749258	-0,619596	-2,969703	-1,233394	-16,963575	4,420802	15,153488	0,033960	-0,065416	0,065962	-6,656246	-0,542200	2,749258	0,033960	-0,065416	0,065962	-6,656246	-0,542200	2,749258
15:24:12,07	0,750076	3,259891	-0,175014	-0,232999	-0,820004	-0,398992	0,028044	-0,064060	0,062850	-1,580052	1,846204	2,756675	-0,615526	-2,971525	-1,232228	-16,983066	4,382984	15,147355	0,028044	-0,064060	0,062850	-6,608772	-0,355223	2,756675	0,028044	-0,064060	0,062850	-6,608772	-0,355223	2,756675
15:24:12,12	0,750076	3,259891	-0,175014	-0,232999	-0,820004	-0,398992	0,027586	-0,068496	0,064016	-1,391897	1,824434	2,750542	-0,618432	-2,973872	-1,231827	-16,976747	4,399583	15,151573	0,027586	-0,068496	0,064016	-6,768812	-0,341064	2,750542	0,027586	-0,068496	0,064016	-6,768812	-0,341064	2,750542
15:24:12,17	0,750076	3,259891	-0,175014	-0,232999	-0,820004	-0,398992	0,031071	-0,067153	0,064417	-1,444187	2,002853	2,754759	-0,617263	-2,975293	-1,232969	-16,971909	4,374919	15,170799	0,031071	-0,067153	0,064417	-6,715694	-0,436258	2,754759	0,031071	-0,067153	0,064417	-6,715694	-0,436258	2,754759
15:24:12,22	0,750076	3,259891	-0,175014	-0,232999	-0,820004	-0,398992	0,031718	-0,068875	0,063276	-1,373573	2,052986	2,773986	-0,614922	-2,970974	-1,232609	-16,980773	4,406262	15,158186	0,031718	-0,068875	0,063276	-6,780273	-0,436864	2,773986	0,031718	-0,068875	0,063276	-6,780273	-0,436864	2,773986
15:24:12,27	0,750076	3,259891	-0,175014	-0,232999	-0,820004	-0,398992	0,026807	-0,068744	0,063635	-1,357703	1,774284	2,761372	-0,620228	-2,975027	-1,232219	-16,987549	4,384864	15,150969	0,026807	-0,068744	0,063635	-6,754074	-0,330080	2,761372	0,026807	-0,068744	0,063635	-6,754074	-0,330080	2,761372
15:24:12,32	0,750076	3,259891	-0,175014	-0,232999	-0,820004	-0,398992	0,032970	-0,066175	0,064025	-1,513194	2,099592	2,754155	-0,617786	-2,970730	-1,230686	-16,956778	4,425928	15,123024	0,032970	-0,066175	0,064025	-6,707923	-0,488569	2,754155	0,032970	-0,066175	0,064025	-6,707923	-0,488569	2,754155
15:24:12,37	0,750076	3,259891	-0,175014	-0,232999	-0,820004	-0,398992	0,028028	-0,066142	0,065558	-1,463968	1,848710	2,726211	-0,619553	-2,971690	-1,234931	-16,944357	4,417622	15,153837	0,028028	-0,066142	0,065558	-6,656098	-0,351482	2,726211	0,028028	-0,066142	0,065558	-6,656098	-0,351482	2,726211
15:24:12,42	0,750076	3,259891	-0,175014	-0,232999	-0,820004	-0,398992	0,029743	-0,065091	0,061313	-1,519578	1,952779	2,757023	-0,618400	-2,975940	-1,233753	-16,957842	4,383424	15,151731	0,029743	-0,065091	0,061313	-6,629242	-0,382009	2,757023	0,029743	-0,065091	0,061313	-6,629242	-0,382009	2,757023
15:24:12,47	0,750076	3,259891	-0,175014	-0,232999	-0,820004	-0,398992	0,032847	-0,068215	0,062491	-1,393507	2,119621	2,754918	-0,619605	-2,973979	-1,232978	-16,965878	4,385401	15,166024	0,032847	-0,068215	0,062491	-6,748378	-0,458852	2,754918	0,032847	-0,068215	0,062491	-6,748378	-0,458852	2,754918
15:24:12,52	0,750076	3,259891	-0,175014	-0,232999	-0,820004	-0,398992	0,031751	-0,066190	0,063266	-1,501087	2,054709	2,769211	-0,620747	-2,971193	-1,233368	-16,947625	4,406735	15,171818	0,031751	-0,066190	0,063266	-6,697034	-0,437770	2,769211	0,031751	-0,066190	0,063266	-6,697034	-0,437770	2,769211
15:24:12,57	0,750076	3,259891	-0,175014	-0,232999	-0,820004	-0,398992	0,029909	-0,063808	0,062876	-1,597354	1,964066	2,775005	-0,620742	-2,974559	-1,233776	-16,957183	4,403611	15,132805	0,029909	-0,063808	0,062876	-6,606307	-0,383816	2,775005	0,029909	-0,063808	0,062876	-6,606307	-0,383816	2,775005
15:24:12,62	0,750076	3,259891	-0,175014	-0,232999	-0,820004	-0,398992	0,032822	-0,065495	0,062468	-1,517109	2,108807	2,735991	-0,618378	-2,972539	-1,232636	-16,953565	4,402641	15,103680	0,032822	-0,065495	0,062468	-6,658499	-0,467717	2,735991	0,032822	-0,065495	0,062468	-6,658499	-0,467717	2,735991
15:24:12,67	0,750076	3,259891	-0,175014	-0,232999	-0,820004	-0,398992	0,029890	-0,066533	0,063608	-1,462192	1,959981	2,706867	-0,617788	-2,973708	-1,231804	-16,941903	4,377473	15,160318	0,029890	-0,066533	0,063608	-6,685022	-0,386410	2,706867	0,029890	-0,066533	0,063608	-6,685022	-0,386410	2,706867
15:24:12,72	0,750076	3,259891	-0,175014	-0,232999	-0,820004	-0,398992	0,030608	-0,067629	0,064440	-1,421177	2,019964	2,763505	-0,621876	-2,973797	-1,234934	-16,936826	4,418550	15,138541	0,030608	-0,067629	0,064440	-6,730026	-0,382735	2,763505	0,030608	-0,067629	0,064440	-6,730026	-0,382735	2,763505
15:24:12,77	0,750076	3,259891	-0,175014	-0,232999	-0,820004	-0,398992	0,032729	-0,064132	0,061311	-1,564877	2,114125	2,741727	-0,617201	-2,971224	-1,234157	-16,936372	4,384326	15,143002	0,032729	-0,064132	0,061311	-6,599259	-0,455088	2,741727	0,032729	-0,064132	0,061311	-6,599259	-0,455088	2,741727
15:24:12,82	0,750076	3,259891	-0,175014	-0,232999	-0,820004	-0,398992	0,028163	-0,066895	0,062087	-1,450638	1,894195	2,746189	-0,618958	-2,971616	-1,235340	-16,932397	4,382471	15,119034	0,028163	-0,066895	0,062087	-6,701877	-0,316582	2,746189	0,028163	-0,066895	0,062087	-6,701877	-0,316582	2,746189
15:24:12,87	0,750076	3,259891	-0,175014	-0,232999	-0,820004	-0,398992	0,029381	-0,065570	0,060904	-1,519164	1,961896	2,722221	-0,620177	-2,969801	-1,232226	-16,946631	4,374815	15,146170	0,029381	-0,065570	0,060904	-6,666380	-0,344488	2,722221	0,029381	-0,065570	0,060904	-6,666380	-0,344488	2,722221
15:24:12,92	0,750076	3,259891	-0,175014	-0,232999	-0,820004	-0,398992	0,028419	-0,063607	0,064018	-1,634985	1,903375	2,749356	-0,617176	-2,972581	-1,234167	-16,931147	4,384360	15,118533	0,028419	-0,063607	0,064018	-6,628110	-0,327494	2,749356	0,028419	-0,063607	0,064018	-6,628110	-0,327494	2,749356
15:24:12,97	0,750076	3,259891	-0,175014	-0,232999	-0,820004	-0,398992	0,029326	-0,067596	0,062077	-1,411557	1,959191	2,721720	-0,619481	-2,970690	-1,232566	-16,899883	4,388457	15,175393	0,029326	-0,067596	0,062077	-6,717805	-0,342901	2,721720	0,029326	-0,067596	0,062077	-6,717805	-0,342901	2,721720
15:24:13,02	0,750076	3,259891	-0,175014	-0,232999	-0,820004	-0,398992	0,028840	-0,064653	0,063678	-1,545380	1,958970	2,778579	-0,615969	-2,971713	-1,235677	-16,910532	4,395275	15,168378	0,028840	-0,064653	0,063678	-6,620652	-0,305006	2,778579	0,028840	-0,064653	0,063678	-6,620652	-0,305006	2,778579
15:24:13,07	0,750076	3,259891	-0,175014	-0,232999	-0,820004	-0,398992	0,027970	-0,068206	0,060567	-1,360059	1,901095	2,771565	-0,619490	-2,974765	-1,234906	-16,907046	4,369121	15,146593	0,027970	-0,068206	0,060567	-6,714219	-0,294581	2,771565	0,027970	-0,068206	0,060567	-6,714219	-0,294581	2,771565
15:24:13,12	0,750076	3,259891	-0,175014	-0,232999	-0,820004	-0,398992	0,032374	-0,066683	0,061338	-1,460144	2,146203	2,749780	-0,618924	-2,972770	-1,234529	-16,926550	4,408557	15,153067	0,032374	-0,066683	0,061338	-6,694776	-0,395193	2,749780	0,032374	-0,066683	0,061338	-6,694776	-0,395193	2,749780
15:24:13,17	0,750076	3,259891	-0,175014	-0,232999	-0,820004	-0,398992	0,030363	-0,066175	0,061715	-1,462158	2,005018	2,756254	-0,620735	-2,973825	-1,237241	-16,937070	4,393796	15,168419	0,030363	-0,066175	0,061715	-6,656915	-0,378508	2,756254	0,030363	-0,066175	0,061715	-6,656915	-0,378508	2,756254
15:24:13,22	0,750076	3,259891	-0,175014	-0,232999	-0,820004	-0,398992	0,032182	-0,065135	0,059003	-1,534276	2,097881	2,771605	-0,620089	-2,972196	-1,234537	-16,918161	4,404058	15,143035	0,032182	-0,065135	0,059003	-6,647401	-0,428445	2,771605	0,032182	-0,065135	0,059003	-6,647401	-0,428445	2,771605
15:24:13,27	0,750076	3,259891	-0,175014	-0,232999	-0,820004	-0,398992	0,030449	-0,064880	0,061707	-1,529203	2,018975	2,746222	-0,619585	-2,969331	-1,235336	-16,938996	4,375297	15,143326	0,030449	-0,064880	0,061707	-6,622297	-0,371258	2,746222	0,030449	-0,064880	0,061707	-6,622297	-0,371258	2,746222
15:24:13,32	0,750076	3,259891	-0,175014	-0,232999	-0,820004	-0,398992	0,027716	-0,063883	0,060908	-1,616361	1,873194	2,746512	-0,620685	-2,975400	-1,234127	-16,921296	4,380969	15,156035	0,027716	-0,063883	0,060908	-6,631207	-0,302496	2,746512	0,027716	-0,063883	0,060908	-6,631207	-0,302496	2,746512
15:24:13,37	0,750076	3,259891	-0,175014	-0,232999	-0,820004	-0,398992	0,033522	-0,065965	0,062117	-1,494337	2,187608	2,759221	-0,619521	-2,972759	-1,233331	-16,914981	4,372367	15,189719	0,033522	-0,065965	0,062117	-6,672618	-0,443868	2,759221	0,033522	-0,065965	0,062117	-6,672618	-0,443868	2,759221
15:24:13,42	0,750076	3,259891	-0,175014	-0,232999	-0,820004	-0,398992	0,030652	-0,065654	0,062913	-1,514840	2,048164	2,792906	-0,625309	-2,974100	-1,234562	-16,892494	4,408389	15,093289	0,030652	-0,065654	0,062913	-6,668647	-0,358055	2,792906	0,030652	-0,065654	0,062913	-6,668647	-0,358055	2,792906
15:24:13,47	0,750076	3,259891	-0,175014	-0,232999	-0,820004	-0,398992	0,034707	-0,061311	0,061682	-1,698206	2,260473	2,696476	-0,618898	-2,971824	-1,234512	-16,893621	4,359855	15,160993	0,034707	-0,061311	0,061682	-6,511135	-0,464043	2,696476	0,034707	-0,061311	0,061682	-6,511135	-0,464043	2,696476
15:24:13,52	0,750076	3,259891	-0,175014	-0,232999	-0,820004	-0,398992	0,029531	-0,065725	0,061732	-1,511280	2,014591	2,764180	-0,621911	-2,972735	-1,234543	-16,937445	4,382840	15,147007	0,029531	-0,065725	0,061732	-6,670697	-0,303576	2,764180	0,029531	-0,065725	0,061732	-6,670697	-0,303576	2,764180
15:24:13,57	0,750076	3,259891	-0,175014	-0,232999	-0,820004	-0,398992	0,031827	-0,063571	0,061701	-1,625278	2,084549	2,750194	-0,618917	-2,973697	-1,234825	-16,958175	4,387836	15,143773	0,031827	-0,063571	0,061701	-6,615631	-0,413871	2,750194	0,031827	-0,063571	0,061701	-6,615631	-0,413871	2,750194
15:24:13,62	0,750076	3,259891	-0,175014	-0,232999	-0,820004	-0,398992	0,031162	-0,066645	0,061420	-1,471483	2,029543	2,746960	-0,620113	-2,970316	-1,236110	-16,915150	4,381183	15,128967	0,031162	-0,066645	0,061420	-6,703122	-0,416712	2,746960	0,031162	-0,066645	0,061420	-6,703122	-0,416712	2,746960
15:24:13,67	0,750076	3,259891	-0,175014	-0,232999	-0,820004	-0,398992	0,028832	-0,063919	0,060135	-1,597496	1,948957	2,732154	-0,618933	-2,974407	-1,234529	-16,922408	4,369711	15,141845	0,028832	-0,063919	0,060135	-6,615127	-0,314373	2,732154	0,028832	-0,063919	0,060135	-6,615127	-0,314373	2,732154
15:24:13,72	0,750076	3,259891	-0,175014	-0,232999	-0,820004	-0,398992	0,031785	-0,066987	0,061715	-1,451526	2,101976	2,745032	-0,618875	-2,972926	-1,236832	-16,887575	4,379322	15,167652	0,031785	-0,066987	0,061715	-6,709993	-0,393185	2,745032	0,031785	-0,066987	0,061715	-6,709993	-0,393185	2,745032
15:24:13,77	0,750076	3,259891	-0,175014	-0,232999	-0,820004	-0,398992	0,030475	-0,066296	0,059412	-1,461709	2,059172	2,770838	-0,617762	-2,971712	-1,236472	-16,910208	4,357741	15,147966	0,030475	-0,066296	0,059412	-6,665946	-0,333086	2,770838	0,030475	-0,066296	0,059412	-6,665946	-0,333086	2,770838
15:24:13,82	0,750076	3,259891	-0,175014	-0,232999	-0,820004	-0,398992	0,028866	-0,066653	0,059772	-1,473167	1,966708	2,751153	-0,617100	-2,970140	-1,236067	-16,868986	4,348525	15,152193	0,028866	-0,066653	0,059772	-6,705404	-0,299265	2,751153	0,028866	-0,066653	0,059772	-6,705404	-0,299265	2,751153
15:24:13,87	0,750076	3,259891	-0,175014	-0,232999	-0,820004	-0,398992	0,027174	-0,066440	0,060177	-1,471589	1,919023	2,755380	-0,618892	-2,971842	-1,236874	-16,887963	4,349991	15,118448	0,027174	-0,066440	0,060177	-6,687142	-0,214115	2,755380	0,027174	-0,066440	0,060177	-6,687142	-0,214115	2,755380
15:24:13,92	0,750076	3,259891	-0,175014	-0,232999	-0,820004	-0,398992	0,029544	-0,065740	0,059370	-1,516226	2,025110	2,721635	-0,620087	-2,974453	-1,235313	-16,911224	4,368461	15,127426	0,029544	-0,065740	0,059370	-6,676802	-0,294095	2,721635	0,029544	-0,065740	0,059370	-6,676802	-0,294095	2,721635
15:24:13,97	0,750076	3,259891	-0,175014	-0,232999	-0,820004	-0,398992	0,032403	-0,066010	0,060931	-1,497801	2,144383	2,730612	-0,619423	-2,971505	-1,236445	-16,858197	4,355918	15,156790	0,032403	-0,066010	0,060931	-6,679602	-0,399230	2,730612	0,032403	-0,066010	0,060931	-6,679602	-0,399230	2,730612
15:24:14,02	0,750076	3,259891	-0,175014	-0,232999	-0,820004	-0,398992	0,029517	-0,065111	0,059800	-1,528901	2,046538	2,759977	-0,620635	-2,974655	-1,238019	-16,889665	4,377529	15,133862	0,029517	-0,065111	0,059800	-6,640126	-0,270573	2,759977	0,029517	-0,065111	0,059800	-6,640126	-0,270573	2,759977
15:24:14,07	0,750076	3,259891	-0,175014	-0,232999	-0,820004	-0,398992	0,032851	-0,065637	0,058225	-1,498594	2,181847	2,737048	-0,618926	-2,971206	-1,236466	-16,896447	4,343539	15,152085	0,032851	-0,065637	0,058225	-6,651070	-0,396981	2,737048	0,032851	-0,065637	0,058225	-6,651070	-0,396981	2,737048
15:24:14,12	0,750076	3,259891	-0,175014	-0,232999	-0,820004	-0,398992	0,029010	-0,065392	0,059778	-1,544124	1,993202	2,755272	-0,615934	-2,975370	-1,238376	-16,881658	4,343489	15,157838	0,029010	-0,065392	0,059778	-6,677424	-0,284056	2,755272	0,029010	-0,065392	0,059778	-6,677424	-0,284056	2,755272
15:24:14,17	0,750076	3,259891	-0,175014	-0,232999	-0,820004	-0,398992	0,031120	-0,070065	0,057868	-1,293798	2,115785	2,761025	-0,618322	-2,970588	-1,236861	-16,899527	4,376522	15,148764	0,031120	-0,070065	0,057868	-6,793896	-0,327153	2,761025	0,031120	-0,070065	0,057868	-6,793896	-0,327153	2,761025
15:24:14,22	0,750076	3,259891	-0,175014	-0,232999	-0,820004	-0,398992	0,028173	-0,065605	0,059383	-1,506019	1,930514	2,751951	-0,618248	-2,974781	-1,237218	-16,867513	4,354030	15,147323	0,028173	-0,065605	0,059383	-6,656047	-0,281031	2,751951	0,028173	-0,065605	0,059383	-6,656047	-0,281031	2,751951
15:24:14,27	0,750076	3,259891	-0,175014	-0,232999	-0,820004	-0,398992	0,031767	-0,067766	0,059027	-1,397119	2,156399	2,750509	-0,620689	-2,968832	-1,237257	-16,891319	4,354543	15,148069	0,031767	-0,067766	0,059027	-6,716783	-0,337315	2,750509	0,031767	-0,067766	0,059027	-6,716783	-0,337315	2,750509
15:24:14,32	0,750076	3,259891	-0,175014	-0,232999	-0,820004	-0,398992	0,027836	-0,062678	0,058987	-1,673164	1,931111	2,751255	-0,619479	-2,975090	-1,236037	-16,880042	4,320495	15,174471	0,027836	-0,062678	0,058987	-6,593406	-0,254015	2,751255	0,027836	-0,062678	0,058987	-6,593406	-0,254015	2,751255
15:24:14,37	0,750076	3,259891	-0,175014	-0,232999	-0,820004	-0,398992	0,032650	-0,066855	0,060207	-1,479804	2,208253	2,777658	-0,618947	-2,973844	-1,236067	-16,914177	4,346964	15,161430	0,032650	-0,066855	0,060207	-6,727946	-0,354808	2,777658	0,032650	-0,066855	0,060207	-6,727946	-0,354808	2,777658
15:24:14,42	0,750076	3,259891	-0,175014	-0,232999	-0,820004	-0,398992	0,031305	-0,066693	0,060177	-1,482400	2,095469	2,764616	-0,616482	-2,971023	-1,237211	-16,856184	4,355651	15,167497	0,031305	-0,066693	0,060177	-6,717784	-0,361937	2,764616	0,031305	-0,066693	0,060177	-6,717784	-0,361937	2,764616
15:24:14,47	0,750076	3,259891	-0,175014	-0,232999	-0,820004	-0,398992	0,027630	-0,067417	0,059033	-1,408212	1,950256	2,770684	-0,617774	-2,973193	-1,234876	-16,911271	4,341729	15,194722	0,027630	-0,067417	0,059033	-6,700461	-0,218674	2,770684	0,027630	-0,067417	0,059033	-6,700461	-0,218674	2,770684
15:24:14,52	0,750076	3,259891	-0,175014	-0,232999	-0,820004	-0,398992	0,030155	-0,067384	0,061368	-1,449559	2,040829	2,797909	-0,620053	-2,974442	-1,239950	-16,877340	4,348889	15,143815	0,030155	-0,067384	0,061368	-6,739171	-0,326342	2,797909	0,030155	-0,067384	0,061368	-6,739171	-0,326342	2,797909
15:24:14,57	0,750076	3,259891	-0,175014	-0,232999	-0,820004	-0,398992	0,032376	-0,066034	0,056294	-1,496552	2,182123	2,747001	-0,615402	-2,973727	-1,237611	-16,902471	4,337548	15,162577	0,032376	-0,066034	0,056294	-6,680252	-0,359391	2,747001	0,032376	-0,066034	0,056294	-6,680252	-0,359391	2,747001
15:24:14,62	0,750076	3,259891	-0,175014	-0,232999	-0,820004	-0,398992	0,029431	-0,069705	0,058633	-1,328068	2,012907	2,765764	-0,617732	-2,975860	-1,235687	-16,906281	4,344996	15,131894	0,029431	-0,069705	0,058633	-6,799908	-0,297451	2,765764	0,029431	-0,069705	0,058633	-6,799908	-0,297451	2,765764
15:24:14,67	0,750076	3,259891	-0,175014	-0,232999	-0,820004	-0,398992	0,032443	-0,068752	0,060557	-1,373056	2,162505	2,735081	-0,620088	-2,970991	-1,241525	-16,884385	4,355136	15,140707	0,032443	-0,068752	0,060557	-6,770120	-0,384291	2,735081	0,032443	-0,068752	0,060557	-6,770120	-0,384291	2,735081
15:24:14,72	0,750076	3,259891	-0,175014	-0,232999	-0,820004	-0,398992	0,029405	-0,064278	0,054719	-1,585997	2,018405	2,743893	-0,620032	-2,972434	-1,239552	-16,862558	4,352047	15,158359	0,029405	-0,064278	0,054719	-6,631819	-0,289883	2,743893	0,029405	-0,064278	0,054719	-6,631819	-0,289883	2,743893
15:24:14,77	0,750076	3,259891	-0,175014	-0,232999	-0,820004	-0,398992	0,030627	-0,065048	0,056692	-1,537716	2,102379	2,761545	-0,619474	-2,972720	-1,240364	-16,880810	4,352588	15,120351	0,030627	-0,065048	0,056692	-6,643987	-0,301810	2,761545	0,030627	-0,065048	0,056692	-6,643987	-0,301810	2,761545
15:24:14,82	0,750076	3,259891	-0,175014	-0,232999	-0,820004	-0,398992	0,030594	-0,065675	0,055880	-1,513794	2,084630	2,723538	-0,617690	-2,971114	-1,239593	-16,867744	4,341328	15,110243	0,030594	-0,065675	0,055880	-6,669247	-0,317035	2,723538	0,030594	-0,065675	0,055880	-6,669247	-0,317035	2,723538
15:24:14,87	0,750076	3,259891	-0,175014	-0,232999	-0,820004	-0,398992	0,028313	-0,066417	0,056651	-1,478431	1,982916	2,713430	-0,620035	-2,973737	-1,238393	-16,874136	4,361869	15,148203	0,028313	-0,066417	0,056651	-6,692127	-0,239619	2,713430	0,028313	-0,066417	0,056651	-6,692127	-0,239619	2,713430
15:24:14,92	0,750076	3,259891	-0,175014	-0,232999	-0,820004	-0,398992	0,031757	-0,065697	0,057851	-1,501231	2,146195	2,751390	-0,620646	-2,971461	-1,234929	-16,891901	4,374180	15,127524	0,031757	-0,065697	0,057851	-6,658478	-0,346690	2,751390	0,031757	-0,065697	0,057851	-6,658478	-0,346690	2,751390
15:24:14,97	0,750076	3,259891	-0,175014	-0,232999	-0,820004	-0,398992	0,030091	-0,064030	0,061315	-1,586145	2,038047	2,730711	-0,618907	-2,975044	-1,239145	-16,891559	4,350216	15,182384	0,030091	-0,064030	0,061315	-6,612519	-0,324093	2,730711	0,030091	-0,064030	0,061315	-6,612519	-0,324093	2,730711
15:24:15,02	0,750076	3,259891	-0,175014	-0,232999	-0,820004	-0,398992	0,032324	-0,067327	0,057099	-1,435287	2,166460	2,785570	-0,618285	-2,971290	-1,240334	-16,868817	4,357013	15,159530	0,032324	-0,067327	0,057099	-6,720470	-0,371000	2,785570	0,032324	-0,067327	0,057099	-6,720470	-0,371000	2,785570
15:24:15,07	0,750076	3,259891	-0,175014	-0,232999	-0,820004	-0,398992	0,028762	-0,065989	0,055910	-1,487601	1,997493	2,762716	-0,620109	-2,971196	-1,238422	-16,896409	4,342260	15,138495	0,028762	-0,065989	0,055910	-6,667757	-0,260290	2,762716	0,028762	-0,065989	0,055910	-6,667757	-0,260290	2,762716
15:24:15,12	0,750076	3,259891	-0,175014	-0,232999	-0,820004	-0,398992	0,029593	-0,064362	0,057822	-1,598772	2,024204	2,741682	-0,617150	-2,970144	-1,239945	-16,874791	4,325747	15,168409	0,029593	-0,064362	0,057822	-6,651217	-0,298839	2,741682	0,029593	-0,064362	0,057822	-6,651217	-0,298839	2,741682
15:24:15,17	0,750076	3,259891	-0,175014	-0,232999	-0,820004	-0,398992	0,027202	-0,066399	0,056300	-1,496362	1,926846	2,771596	-0,618282	-2,971856	-1,239926	-16,871537	4,370069	15,183870	0,027202	-0,066399	0,056300	-6,708678	-0,208498	2,771596	0,027202	-0,066399	0,056300	-6,708678	-0,208498	2,771596
15:24:15,22	0,750076	3,259891	-0,175014	-0,232999	-0,820004	-0,398992	0,029251	-0,066275	0,056319	-1,462817	2,014043	2,787056	-0,619496	-2,975289	-1,239979	-16,903911	4,365718	15,115544	0,029251	-0,066275	0,056319	-6,665371	-0,282135	2,787056	0,029251	-0,066275	0,056319	-6,665371	-0,282135	2,787056
15:24:15,27	0,750076	3,259891	-0,175014	-0,232999	-0,820004	-0,398992	0,032831	-0,066940	0,056265	-1,448157	2,174359	2,718731	-0,619427	-2,968715	-1,237240	-16,856900	4,368698	15,148393	0,032831	-0,066940	0,056265	-6,702968	-0,402876	2,718731	0,032831	-0,066940	0,056265	-6,702968	-0,402876	2,718731
15:24:15,32	0,750076	3,259891	-0,175014	-0,232999	-0,820004	-0,398992	0,027103	-0,063712	0,059004	-1,589930	1,915737	2,751580	-0,617730	-2,973887	-1,239183	-16,886016	4,325325	15,133476	0,027103	-0,063712	0,059004	-6,591337	-0,211866	2,751580	0,027103	-0,063712	0,059004	-6,591337	-0,211866	2,751580
15:24:15,37	0,750076	3,259891	-0,175014	-0,232999	-0,820004	-0,398992	0,030733	-0,067768	0,057061	-1,431139	2,100978	2,736663	-0,618271	-2,972935	-1,237613	-16,864644	4,331212	15,147073	0,030733	-0,067768	0,057061	-6,750941	-0,311594	2,736663	0,030733	-0,067768	0,057061	-6,750941	-0,311594	2,736663
15:24:15,42	0,750076	3,259891	-0,175014	-0,232999	-0,820004	-0,398992	0,030180	-0,066823	0,058631	-1,464480	2,087763	2,750259	-0,618322	-2,969237	-1,242264	-16,870954	4,350409	15,189884	0,030180	-0,066823	0,058631	-6,710122	-0,281362	2,750259	0,030180	-0,066823	0,058631	-6,710122	-0,281362	2,750259
15:24:15,47	0,750076	3,259891	-0,175014	-0,232999	-0,820004	-0,398992	0,027003	-0,064931	0,053980	-1,549421	1,907479	2,793071	-0,620011	-2,969863	-1,242277	-16,833800	4,329099	15,149681	0,027003	-0,064931	0,053980	-6,646500	-0,212227	2,793071	0,027003	-0,064931	0,053980	-6,646500	-0,212227	2,793071
15:24:15,52	0,750076	3,259891	-0,175014	-0,232999	-0,820004	-0,398992	0,028389	-0,063780	0,053967	-1,609129	2,022425	2,752868	-0,618908	-2,970394	-1,241519	-16,875963	4,340093	15,145272	0,028389	-0,063780	0,053967	-6,615888	-0,206147	2,752868	0,028389	-0,063780	0,053967	-6,615888	-0,206147	2,752868
15:24:15,57	0,750076	3,259891	-0,175014	-0,232999	-0,820004	-0,398992	0,028298	-0,065002	0,054725	-1,557170	1,975665	2,748459	-0,612988	-2,974370	-1,241100	-16,865810	4,317149	15,144611	0,028298	-0,065002	0,054725	-6,659819	-0,245737	2,748459	0,028298	-0,065002	0,054725	-6,659819	-0,245737	2,748459
15:24:15,62	0,750076	3,259891	-0,175014	-0,232999	-0,820004	-0,398992	0,028781	-0,072116	0,055144	-1,202010	2,021047	2,747798	-0,621887	-2,974984	-1,241086	-16,891113	4,317980	15,191712	0,028781	-0,072116	0,055144	-6,863147	-0,238273	2,747798	0,028781	-0,072116	0,055144	-6,863147	-0,238273	2,747798
15:24:15,67	0,750076	3,259891	-0,175014	-0,232999	-0,820004	-0,398992	0,033762	-0,064717	0,055158	-1,598717	2,257739	2,794898	-0,615361	-2,973623	-1,244188	-16,862619	4,321161	15,180203	0,033762	-0,064717	0,055158	-6,678991	-0,392603	2,794898	0,033762	-0,064717	0,055158	-6,678991	-0,392603	2,794898
15:24:15,72	0,750076	3,259891	-0,175014	-0,232999	-0,820004	-0,398992	0,029321	-0,069688	0,052056	-1,323216	2,049858	2,783389	-0,615400	-2,971999	-1,238787	-16,883027	4,298469	15,147562	0,029321	-0,069688	0,052056	-6,793724	-0,251811	2,783389	0,029321	-0,069688	0,052056	-6,793724	-0,251811	2,783389
15:24:15,77	0,750076	3,259891	-0,175014	-0,232999	-0,820004	-0,398992	0,028868	-0,065353	0,054739	-1,534740	2,012431	2,757961	-0,618889	-2,971064	-1,241505	-16,867709	4,340143	15,154774	0,028868	-0,065353	0,054739	-6,664953	-0,253721	2,757961	0,028868	-0,065353	0,054739	-6,664953	-0,253721	2,757961
15:24:15,82	0,750076	3,259891	-0,175014	-0,232999	-0,820004	-0,398992	0,028868	-0,065353	0,054739	-1,534740	2,012431	2,757961	-0,620691	-2,974077	-1,242658	-16,887153	4,338510	15,169401	0,028868	-0,065353	0,054739	-6,664953	-0,253721	2,757961	0,028868	-0,065353	0,054739	-6,664953	-0,253721	2,757961
15:24:15,87	0,750076	3,259891	-0,175014	-0,232999	-0,820004	-0,398992	0,032378	-0,065299	0,053586	-1,548671	2,178941	2,772587	-0,621213	-2,972361	-1,241896	-16,862292	4,357241	15,145220	0,032378	-0,065299	0,053586	-6,674666	-0,362765	2,772587	0,032378	-0,065299	0,053586	-6,674666	-0,362765	2,772587
15:24:15,92	0,750076	3,259891	-0,175014	-0,232999	-0,820004	-0,398992	0,031153	-0,063989	0,054348	-1,588140	2,127408	2,748407	-0,617720	-2,974891	-1,241484	-16,885345	4,354567	15,169574	0,031153	-0,063989	0,054348	-6,611298	-0,318138	2,748407	0,031153	-0,063989	0,054348	-6,611298	-0,318138	2,748407
15:24:15,97	0,750076	3,259891	-0,175014	-0,232999	-0,820004	-0,398992	0,031598	-0,068279	0,054761	-1,378902	2,131907	2,772761	-0,614713	-2,971762	-1,240736	-16,859740	4,367066	15,126635	0,031598	-0,068279	0,054761	-6,738826	-0,348551	2,772761	0,031598	-0,068279	0,054761	-6,738826	-0,348551	2,772761
15:24:16,02	0,750076	3,259891	-0,175014	-0,232999	-0,820004	-0,398992	0,027385	-0,069318	0,055508	-1,301253	1,928747	2,729821	-0,618915	-2,972920	-1,242283	-16,887638	4,353209	15,155591	0,027385	-0,069318	0,055508	-6,742729	-0,220977	2,729821	0,027385	-0,069318	0,055508	-6,742729	-0,220977	2,729821
15:24:16,07	0,750076	3,259891	-0,175014	-0,232999	-0,820004	-0,398992	0,030489	-0,066259	0,053961	-1,486272	2,072922	2,758778	-0,618901	-2,974253	-1,241896	-16,888015	4,356522	15,145580	0,030489	-0,066259	0,053961	-6,687614	-0,320464	2,758778	0,030489	-0,066259	0,053961	-6,687614	-0,320464	2,758778
15:24:16,12	0,750076	3,259891	-0,175014	-0,232999	-0,820004	-0,398992	0,031637	-0,066937	0,054348	-1,448333	2,130610	2,748767	-0,619407	-2,974950	-1,242644	-16,834273	4,313761	15,148767	0,031637	-0,066937	0,054348	-6,702902	-0,352857	2,748767	0,031637	-0,066937	0,054348	-6,702902	-0,352857	2,748767
15:24:16,17	0,750076	3,259891	-0,175014	-0,232999	-0,820004	-0,398992	0,032493	-0,066847	0,053600	-1,463186	2,243061	2,751954	-0,617684	-2,970478	-1,241493	-16,848000	4,325096	15,159223	0,032493	-0,066847	0,053600	-6,710672	-0,307626	2,751954	0,032493	-0,066847	0,053600	-6,710672	-0,307626	2,751954
15:24:16,22	0,750076	3,259891	-0,175014	-0,232999	-0,820004	-0,398992	0,027759	-0,066104	0,054751	-1,498889	1,979343	2,762410	-0,617062	-2,969469	-1,243052	-16,826414	4,319081	15,145479	0,027759	-0,066104	0,054751	-6,688019	-0,199734	2,762410	0,027759	-0,066104	0,054751	-6,688019	-0,199734	2,762410
15:24:16,27	0,750076	3,259891	-0,175014	-0,232999	-0,820004	-0,398992	0,026574	-0,066138	0,053192	-1,491521	1,939425	2,748665	-0,617700	-2,973267	-1,240714	-16,860583	4,312298	15,153206	0,026574	-0,066138	0,053192	-6,683345	-0,146629	2,748665	0,026574	-0,066138	0,053192	-6,683345	-0,146629	2,748665
15:24:16,32	0,750076	3,259891	-0,175014	-0,232999	-0,820004	-0,398992	0,030182	-0,067484	0,055530	-1,444468	2,100864	2,756393	-0,614773	-2,970750	-1,243042	-16,855019	4,308630	15,165018	0,030182	-0,067484	0,055530	-6,741983	-0,268453	2,756393	0,030182	-0,067484	0,055530	-6,741983	-0,268453	2,756393
15:24:16,37	0,750076	3,259891	-0,175014	-0,232999	-0,820004	-0,398992	0,026538	-0,068761	0,053203	-1,378471	1,918027	2,768205	-0,617593	-2,971047	-1,239151	-16,822284	4,354360	15,153557	0,026538	-0,068761	0,053203	-6,776211	-0,165235	2,768205	0,026538	-0,068761	0,053203	-6,776211	-0,165235	2,768205
15:24:16,42	0,750076	3,259891	-0,175014	-0,232999	-0,820004	-0,398992	0,028206	-0,066467	0,057093	-1,441787	2,010213	2,756744	-0,619435	-2,974499	-1,240679	-16,837753	4,291140	15,180861	0,028206	-0,066467	0,057093	-6,659451	-0,203935	2,756744	0,028206	-0,066467	0,057093	-6,659451	-0,203935	2,756744
15:24:16,47	0,750076	3,259891	-0,175014	-0,232999	-0,820004	-0,398992	0,032116	-0,066598	0,055565	-1,497456	2,231787	2,784048	-0,616511	-2,971883	-1,238779	-16,859929	4,323195	15,147937	0,032116	-0,066598	0,055565	-6,725407	-0,289357	2,784048	0,032116	-0,066598	0,055565	-6,725407	-0,289357	2,784048
15:24:16,52	0,750076	3,259891	-0,175014	-0,232999	-0,820004	-0,398992	0,028389	-0,067822	0,057466	-1,417135	2,002722	2,751124	-0,620033	-2,972460	-1,243419	-16,845790	4,329260	15,174341	0,028389	-0,067822	0,057466	-6,741172	-0,225809	2,751124	0,028389	-0,067822	0,057466	-6,741172	-0,225809	2,751124
15:24:16,57	0,750076	3,259891	-0,175014	-0,232999	-0,820004	-0,398992	0,030650	-0,065060	0,052825	-1,548440	2,129504	2,777527	-0,615929	-2,971257	-1,241893	-16,863040	4,343134	15,145851	0,030650	-0,065060	0,052825	-6,655654	-0,276512	2,777527	0,030650	-0,065060	0,052825	-6,655654	-0,276512	2,777527
15:24:16,62	0,750076	3,259891	-0,175014	-0,232999	-0,820004	-0,398992	0,027556	-0,068013	0,054351	-1,391518	1,946724	2,749038	-0,617681	-2,975210	-1,241093	-16,858165	4,318882	15,153338	0,027556	-0,068013	0,054351	-6,730507	-0,216389	2,749038	0,027556	-0,068013	0,054351	-6,730507	-0,216389	2,749038
15:24:16,67	0,750076	3,259891	-0,175014	-0,232999	-0,820004	-0,398992	0,031855	-0,068472	0,055151	-1,386174	2,186630	2,756525	-0,618895	-2,970984	-1,243847	-16,867426	4,340054	15,141669	0,031855	-0,068472	0,055151	-6,761257	-0,313970	2,756525	0,031855	-0,068472	0,055151	-6,761257	-0,313970	2,756525
15:24:16,72	0,750076	3,259891	-0,175014	-0,232999	-0,820004	-0,398992	0,028802	-0,065308	0,052397	-1,537020	2,009298	2,744856	-0,616480	-2,975580	-1,243433	-16,854442	4,342715	15,136260	0,028802	-0,065308	0,052397	-6,663694	-0,251687	2,744856	0,028802	-0,065308	0,052397	-6,663694	-0,251687	2,744856
15:24:16,77	0,750076	3,259891	-0,175014	-0,232999	-0,820004	-0,398992	0,030404	-0,068332	0,053218	-1,364926	2,101268	2,773430	-0,617077	-2,973883	-1,243026	-16,852473	4,348570	15,170244	0,030404	-0,068332	0,053218	-6,728976	-0,285435	2,773430	0,030404	-0,068332	0,053218	-6,728976	-0,285435	2,773430
15:24:16,82	0,750076	3,259891	-0,175014	-0,232999	-0,820004	-0,398992	0,030404	-0,068332	0,053218	-1,364926	2,101268	2,773430	-0,615317	-2,970432	-1,242650	-16,836538	4,314492	15,159886	0,030404	-0,068332	0,053218	-6,728976	-0,285435	2,773430	0,030404	-0,068332	0,053218	-6,728976	-0,285435	2,773430
15:24:16,87	0,750076	3,259891	-0,175014	-0,232999	-0,820004	-0,398992	0,026535	-0,068131	0,053594	-1,396924	1,930917	2,763072	-0,618868	-2,975296	-1,243823	-16,852840	4,301370	15,139630	0,026535	-0,068131	0,053594	-6,745194	-0,152066	2,763072	0,026535	-0,068131	0,053594	-6,745194	-0,152066	2,763072
15:24:16,92	0,750076	3,259891	-0,175014	-0,232999	-0,820004	-0,398992	0,032523	-0,067488	0,052421	-1,449888	2,234763	2,742817	-0,618788	-2,971192	-1,241117	-16,822786	4,333606	15,124795	0,032523	-0,067488	0,052421	-6,747662	-0,318319	2,742817	0,032523	-0,067488	0,052421	-6,747662	-0,318319	2,742817
15:24:16,97	0,750076	3,259891	-0,175014	-0,232999	-0,820004	-0,398992	0,028929	-0,065505	0,055127	-1,510035	2,057754	2,727982	-0,618233	-2,973497	-1,246532	-16,822168	4,305038	15,146303	0,028929	-0,065505	0,055127	-6,652181	-0,213153	2,727982	0,028929	-0,065505	0,055127	-6,652181	-0,213153	2,727982
15:24:17,02	0,750076	3,259891	-0,175014	-0,232999	-0,820004	-0,398992	0,030648	-0,067137	0,049712	-1,449584	2,161976	2,749489	-0,617729	-2,973675	-1,242667	-16,879679	4,334974	15,150407	0,030648	-0,067137	0,049712	-6,719871	-0,243894	2,749489	0,030648	-0,067137	0,049712	-6,719871	-0,243894	2,749489
15:24:17,07	0,750076	3,259891	-0,175014	-0,232999	-0,820004	-0,398992	0,030550	-0,067663	0,053577	-1,425077	2,092091	2,753593	-0,622407	-2,970464	-1,242318	-16,864811	4,349387	15,116255	0,030550	-0,067663	0,053577	-6,736633	-0,306064	2,753593	0,030550	-0,067663	0,053577	-6,736633	-0,306064	2,753593
15:24:17,12	0,750076	3,259891	-0,175014	-0,232999	-0,820004	-0,398992	0,030108	-0,062006	0,053926	-1,699318	2,074768	2,719442	-0,617070	-2,973506	-1,244592	-16,833492	4,306297	15,145479	0,030108	-0,062006	0,053926	-6,566809	-0,288678	2,719442	0,030108	-0,062006	0,053926	-6,566809	-0,288678	2,719442
15:24:17,17	0,750076	3,259891	-0,175014	-0,232999	-0,820004	-0,398992	0,030074	-0,068149	0,051652	-1,401546	2,121694	2,748666	-0,618251	-2,972763	-1,241880	-16,847106	4,334327	15,149617	0,030074	-0,068149	0,051652	-6,751254	-0,239122	2,748666	0,030074	-0,068149	0,051652	-6,751254	-0,239122	2,748666
15:24:17,22	0,750076	3,259891	-0,175014	-0,232999	-0,820004	-0,398992	0,030021	-0,066755	0,054364	-1,456549	2,093120	2,752804	-0,617611	-2,971892	-1,242656	-16,814687	4,315361	15,134854	0,030021	-0,066755	0,054364	-6,696854	-0,263515	2,752804	0,030021	-0,066755	0,054364	-6,696854	-0,263515	2,752804
15:24:17,27	0,750076	3,259891	-0,175014	-0,232999	-0,820004	-0,398992	0,028946	-0,066874	0,053588	-1,450603	2,074799	2,738040	-0,618214	-2,974133	-1,245355	-16,819427	4,314849	15,155472	0,028946	-0,066874	0,053588	-6,700209	-0,197480	2,738040	0,028946	-0,066874	0,053588	-6,700209	-0,197480	2,738040
15:24:17,32	0,750076	3,259891	-0,175014	-0,232999	-0,820004	-0,398992	0,031189	-0,067472	0,050889	-1,422311	2,187586	2,758658	-0,616519	-2,973771	-1,245383	-16,851746	4,306885	15,136532	0,031189	-0,067472	0,050889	-6,718875	-0,260768	2,758658	0,031189	-0,067472	0,050889	-6,718875	-0,260768	2,758658
15:24:17,37	0,750076	3,259891	-0,175014	-0,232999	-0,820004	-0,398992	0,030028	-0,068759	0,050861	-1,378454	2,103202	2,739719	-0,613646	-2,971599	-1,242648	-16,870091	4,277481	15,173695	0,030028	-0,068759	0,050861	-6,776030	-0,254006	2,739719	0,030028	-0,068759	0,050861	-6,776030	-0,254006	2,739719
15:24:17,42	0,750076	3,259891	-0,175014	-0,232999	-0,820004	-0,398992	0,026710	-0,070161	0,053596	-1,340186	1,929467	2,776881	-0,619528	-2,971473	-1,245001	-16,875266	4,313538	15,160801	0,026710	-0,070161	0,053596	-6,847822	-0,167257	2,776881	0,026710	-0,070161	0,053596	-6,847822	-0,167257	2,776881
15:24:17,47	0,750076	3,259891	-0,175014	-0,232999	-0,820004	-0,398992	0,029542	-0,065004	0,051243	-1,579690	2,054237	2,763988	-0,617096	-2,972154	-1,244218	-16,844315	4,309471	15,140815	0,029542	-0,065004	0,051243	-6,682532	-0,264824	2,763988	0,029542	-0,065004	0,051243	-6,682532	-0,264824	2,763988
15:24:17,52	0,750076	3,259891	-0,175014	-0,232999	-0,820004	-0,398992	0,028916	-0,067451	0,052026	-1,440523	2,050505	2,744002	-0,616457	-2,970265	-1,243448	-16,830184	4,342398	15,131957	0,028916	-0,067451	0,052026	-6,735410	-0,219388	2,744002	0,028916	-0,067451	0,052026	-6,735410	-0,219388	2,744002
15:24:17,57	0,750076	3,259891	-0,175014	-0,232999	-0,820004	-0,398992	0,026961	-0,067060	0,052796	-1,425271	1,944619	2,735143	-0,619328	-2,969560	-1,242613	-16,781529	4,323229	15,188084	0,026961	-0,067060	0,052796	-6,689469	-0,171806	2,735143	0,026961	-0,067060	0,052796	-6,689469	-0,171806	2,735143
15:24:17,62	0,750076	3,259891	-0,175014	-0,232999	-0,820004	-0,398992	0,027785	-0,064221	0,053631	-1,565182	2,039214	2,791271	-0,618306	-2,970216	-1,244596	-16,846838	4,301711	15,169972	0,027785	-0,064221	0,053631	-6,606504	-0,141934	2,791271	0,027785	-0,064221	0,053631	-6,606504	-0,141934	2,791271
15:24:17,67	0,750076	3,259891	-0,175014	-0,232999	-0,820004	-0,398992	0,027842	-0,065434	0,051648	-1,553362	1,996378	2,773159	-0,615892	-2,968353	-1,245758	-16,804246	4,271507	15,155432	0,027842	-0,065434	0,051648	-6,689955	-0,189245	2,773159	0,027842	-0,065434	0,051648	-6,689955	-0,189245	2,773159
15:24:17,72	0,750076	3,259891	-0,175014	-0,232999	-0,820004	-0,398992	0,025022	-0,066593	0,050486	-1,497996	1,901706	2,758618	-0,614727	-2,972952	-1,243810	-16,830881	4,282753	15,149554	0,025022	-0,066593	0,050486	-6,725509	-0,062516	2,758618	0,025022	-0,066593	0,050486	-6,725509	-0,062516	2,758618
15:24:17,77	0,750076	3,259891	-0,175014	-0,232999	-0,820004	-0,398992	0,028422	-0,069901	0,052434	-1,329524	2,049828	2,752741	-0,619412	-2,971657	-1,241858	-16,824941	4,310388	15,172799	0,028422	-0,069901	0,052434	-6,816767	-0,181313	2,752741	0,028422	-0,069901	0,052434	-6,816767	-0,181313	2,752741
15:24:17,82	0,750076	3,259891	-0,175014	-0,232999	-0,820004	-0,398992	0,029644	-0,065197	0,054386	-1,547239	2,104665	2,775986	-0,618846	-2,971286	-1,240340	-16,845816	4,320693	15,138656	0,029644	-0,065197	0,054386	-6,665203	-0,222352	2,775986	0,029644	-0,065197	0,054386	-6,665203	-0,222352	2,775986
15:24:17,87	0,750076	3,259891	-0,175014	-0,232999	-0,820004	-0,398992	0,029040	-0,065501	0,055904	-1,532945	2,050025	2,741843	-0,616438	-2,972614	-1,245347	-16,801076	4,287378	15,159776	0,029040	-0,065501	0,055904	-6,674772	-0,229575	2,741843	0,029040	-0,065501	0,055904	-6,674772	-0,229575	2,741843
15:24:17,92	0,750076	3,259891	-0,175014	-0,232999	-0,820004	-0,398992	0,028986	-0,068251	0,050897	-1,396431	2,102630	2,762963	-0,619476	-2,970227	-1,244973	-16,841256	4,303763	15,184541	0,028986	-0,068251	0,050897	-6,754126	-0,172746	2,762963	0,028986	-0,068251	0,050897	-6,754126	-0,172746	2,762963
15:24:17,97	0,750076	3,259891	-0,175014	-0,232999	-0,820004	-0,398992	0,028437	-0,064427	0,051271	-1,601195	2,031105	2,787728	-0,620076	-2,971848	-1,243425	-16,859959	4,319510	15,179106	0,028437	-0,064427	0,051271	-6,658682	-0,201193	2,787728	0,028437	-0,064427	0,051271	-6,658682	-0,201193	2,787728
15:24:18,02	0,750076	3,259891	-0,175014	-0,232999	-0,820004	-0,398992	0,030141	-0,064717	0,052820	-1,581806	2,095624	2,782293	-0,616560	-2,971252	-1,243817	-16,857189	4,290626	15,169397	0,030141	-0,064717	0,052820	-6,662093	-0,270411	2,782293	0,030141	-0,064717	0,052820	-6,662093	-0,270411	2,782293
15:24:18,07	0,750076	3,259891	-0,175014	-0,232999	-0,820004	-0,398992	0,027867	-0,067464	0,052427	-1,462572	1,994215	2,772584	-0,615904	-2,972291	-1,243070	-16,839064	4,294446	15,110696	0,027867	-0,067464	0,052427	-6,758528	-0,193308	2,772584	0,027867	-0,067464	0,052427	-6,758528	-0,193308	2,772584
15:24:18,12	0,750076	3,259891	-0,175014	-0,232999	-0,820004	-0,398992	0,028439	-0,068551	0,053174	-1,393696	2,037747	2,713883	-0,616460	-2,975151	-1,243798	-16,829692	4,310269	15,154636	0,028439	-0,068551	0,053174	-6,774954	-0,194680	2,713883	0,028439	-0,068551	0,053174	-6,774954	-0,194680	2,713883
15:24:18,17	0,750076	3,259891	-0,175014	-0,232999	-0,820004	-0,398992	0,031193	-0,069500	0,052446	-1,325950	2,181202	2,757822	-0,620537	-2,974164	-1,242649	-16,819429	4,338437	15,139639	0,031193	-0,069500	0,052446	-6,781716	-0,267478	2,757822	0,031193	-0,069500	0,052446	-6,781716	-0,267478	2,757822
15:24:18,22	0,750076	3,259891	-0,175014	-0,232999	-0,820004	-0,398992	0,032378	-0,065476	0,053595	-1,505694	2,237594	2,742826	-0,619927	-2,974437	-1,245367	-16,803766	4,332474	15,131316	0,032378	-0,065476	0,053595	-6,645544	-0,304060	2,742826	0,032378	-0,065476	0,053595	-6,645544	-0,304060	2,742826
15:24:18,27	0,750076	3,259891	-0,175014	-0,232999	-0,820004	-0,398992	0,032308	-0,066141	0,050877	-1,468449	2,250524	2,734503	-0,620563	-2,974882	-1,245347	-16,817121	4,315743	15,164645	0,032308	-0,066141	0,050877	-6,660498	-0,285671	2,734503	0,032308	-0,066141	0,050877	-6,660498	-0,285671	2,734503
15:24:18,32	0,750076	3,259891	-0,175014	-0,232999	-0,820004	-0,398992	0,033012	-0,065812	0,050897	-1,506690	2,283935	2,767832	-0,615959	-2,970871	-1,244595	-16,849836	4,291175	15,165128	0,033012	-0,065812	0,050897	-6,672965	-0,307529	2,767832	0,033012	-0,065812	0,050897	-6,672965	-0,307529	2,767832
15:24:18,37	0,750076	3,259891	-0,175014	-0,232999	-0,820004	-0,398992	0,027236	-0,067795	0,051649	-1,441253	1,967539	2,768314	-0,614188	-2,969569	-1,244236	-16,861066	4,325307	15,137546	0,027236	-0,067795	0,051649	-6,763125	-0,170515	2,768314	0,027236	-0,067795	0,051649	-6,763125	-0,170515	2,768314
15:24:18,42	0,750076	3,259891	-0,175014	-0,232999	-0,820004	-0,398992	0,025223	-0,068677	0,052008	-1,371447	1,836074	2,740733	-0,620023	-2,975269	-1,244985	-16,841429	4,306617	15,140193	0,025223	-0,068677	0,052008	-6,762553	-0,143962	2,740733	0,025223	-0,068677	0,052008	-6,762553	-0,143962	2,740733
15:24:18,47	0,750076	3,259891	-0,175014	-0,232999	-0,820004	-0,398992	0,033077	-0,066474	0,051259	-1,492356	2,270824	2,743380	-0,618864	-2,970613	-1,245772	-16,831560	4,294568	15,145921	0,033077	-0,066474	0,051259	-6,710548	-0,325738	2,743380	0,033077	-0,066474	0,051259	-6,710548	-0,325738	2,743380
15:24:18,52	0,750076	3,259891	-0,175014	-0,232999	-0,820004	-0,398992	0,028465	-0,065149	0,050472	-1,566720	2,045568	2,749107	-0,618155	-2,973583	-1,242647	-16,799702	4,318083	15,129591	0,028465	-0,065149	0,050472	-6,680953	-0,188948	2,749107	0,028465	-0,065149	0,050472	-6,680953	-0,188948	2,749107
15:24:18,57	0,750076	3,259891	-0,175014	-0,232999	-0,820004	-0,398992	0,030683	-0,067248	0,053598	-1,421283	2,176714	2,732778	-0,618870	-2,975584	-1,246173	-16,865794	4,340219	15,123014	0,030683	-0,067248	0,053598	-6,700281	-0,231881	2,732778	0,030683	-0,067248	0,053598	-6,700281	-0,231881	2,732778
15:24:18,62	0,750076	3,259891	-0,175014	-0,232999	-0,820004	-0,398992	0,032774	-0,067630	0,050071	-1,415339	2,217131	2,726201	-0,621257	-2,976535	-1,246157	-16,869944	4,311961	15,145814	0,032774	-0,067630	0,050071	-6,724257	-0,355592	2,726201	0,032774	-0,067630	0,050071	-6,724257	-0,355592	2,726201
15:24:18,67	0,750076	3,259891	-0,175014	-0,232999	-0,820004	-0,398992	0,034790	-0,066038	0,050088	-1,524671	2,332533	2,749001	-0,617054	-2,971661	-1,247296	-16,802395	4,273700	15,160572	0,034790	-0,066038	0,050088	-6,708616	-0,398499	2,749001	0,034790	-0,066038	0,050088	-6,708616	-0,398499	2,749001
15:24:18,72	0,750076	3,259891	-0,175014	-0,232999	-0,820004	-0,398992	0,028468	-0,067241	0,048949	-1,461465	2,081393	2,763759	-0,621189	-2,972439	-1,244217	-16,839977	4,337715	15,145770	0,028468	-0,067241	0,048949	-6,739862	-0,153324	2,763759	0,028468	-0,067241	0,048949	-6,739862	-0,153324	2,763759
15:24:18,77	0,750076	3,259891	-0,175014	-0,232999	-0,820004	-0,398992	0,031209	-0,064049	0,052027	-1,590804	2,159373	2,748957	-0,618825	-2,971679	-1,246538	-16,825342	4,327047	15,152057	0,031209	-0,064049	0,052027	-6,618625	-0,290516	2,748957	0,031209	-0,064049	0,052027	-6,618625	-0,290516	2,748957
15:24:18,82	0,750076	3,259891	-0,175014	-0,232999	-0,820004	-0,398992	0,029369	-0,065716	0,049706	-1,506007	2,081708	2,755243	-0,619331	-2,966710	-1,245773	-16,779947	4,335872	15,137522	0,029369	-0,065716	0,049706	-6,664739	-0,223751	2,755243	0,029369	-0,065716	0,049706	-6,664739	-0,223751	2,755243
15:24:18,87	0,750076	3,259891	-0,175014	-0,232999	-0,820004	-0,398992	0,025319	-0,062793	0,050471	-1,627661	1,906024	2,740708	-0,617046	-2,974321	-1,244562	-16,814493	4,286915	15,168754	0,025319	-0,062793	0,050471	-6,556941	-0,081533	2,740708	0,025319	-0,062793	0,050471	-6,556941	-0,081533	2,740708
15:24:18,92	0,750076	3,259891	-0,175014	-0,232999	-0,820004	-0,398992	0,030768	-0,068578	0,051682	-1,386524	2,183907	2,771940	-0,620049	-2,970662	-1,245364	-16,831806	4,293426	15,174497	0,030768	-0,068578	0,051682	-6,769908	-0,231358	2,771940	0,030768	-0,068578	0,051682	-6,769908	-0,231358	2,771940
15:24:18,97	0,750076	3,259891	-0,175014	-0,232999	-0,820004	-0,398992	0,029100	-0,064148	0,050880	-1,619918	2,078960	2,777683	-0,621648	-2,970873	-1,242651	-16,781710	4,343511	15,134867	0,029100	-0,064148	0,050880	-6,655522	-0,205425	2,777683	0,029100	-0,064148	0,050880	-6,655522	-0,205425	2,777683
15:24:19,02	0,750076	3,259891	-0,175014	-0,232999	-0,820004	-0,398992	0,030083	-0,062868	0,053593	-1,618062	2,148370	2,738053	-0,618873	-2,972120	-1,247330	-16,855866	4,349760	15,148661	0,030083	-0,062868	0,053593	-6,553176	-0,213108	2,738053	0,030083	-0,062868	0,053593	-6,553176	-0,213108	2,738053
15:24:19,07	0,750076	3,259891	-0,175014	-0,232999	-0,820004	-0,398992	0,029775	-0,065895	0,048914	-1,492293	2,065037	2,751848	-0,617013	-2,971323	-1,248070	-16,795485	4,315821	15,162379	0,029775	-0,065895	0,048914	-6,665074	-0,272305	2,751848	0,029775	-0,065895	0,048914	-6,665074	-0,272305	2,751848
15:24:19,12	0,750076	3,259891	-0,175014	-0,232999	-0,820004	-0,398992	0,028154	-0,067107	0,048174	-1,428482	2,050022	2,765565	-0,612929	-2,968835	-1,242660	-16,800540	4,255122	15,129199	0,028154	-0,067107	0,048174	-6,696388	-0,160097	2,765565	0,028154	-0,067107	0,048174	-6,696388	-0,160097	2,765565
15:24:19,17	0,750076	3,259891	-0,175014	-0,232999	-0,820004	-0,398992	0,023958	-0,069400	0,053584	-1,364333	1,857793	2,732385	-0,621780	-2,973076	-1,244583	-16,825698	4,298245	15,163766	0,023958	-0,069400	0,053584	-6,812251	-0,022926	2,732385	0,023958	-0,069400	0,053584	-6,812251	-0,022926	2,732385
15:24:19,22	0,750076	3,259891	-0,175014	-0,232999	-0,820004	-0,398992	0,032057	-0,063856	0,051661	-1,627871	2,235561	2,766953	-0,612939	-2,972731	-1,244592	-16,812765	4,258539	15,130030	0,032057	-0,063856	0,051661	-6,640558	-0,280882	2,766953	0,032057	-0,063856	0,051661	-6,640558	-0,280882	2,766953
15:24:19,27	0,750076	3,259891	-0,175014	-0,232999	-0,820004	-0,398992	0,027337	-0,071340	0,051652	-1,266638	2,021180	2,733216	-0,615884	-2,972246	-1,244959	-16,816439	4,287992	15,169558	0,027337	-0,071340	0,051652	-6,866797	-0,124752	2,733216	0,027337	-0,071340	0,051652	-6,866797	-0,124752	2,733216
15:24:19,32	0,750076	3,259891	-0,175014	-0,232999	-0,820004	-0,398992	0,028390	-0,068546	0,051285	-1,388228	2,058032	2,772745	-0,617681	-2,976583	-1,244975	-16,847460	4,296135	15,144968	0,028390	-0,068546	0,051285	-6,769100	-0,170567	2,772745	0,028390	-0,068546	0,051285	-6,769100	-0,170567	2,772745
15:24:19,37	0,750076	3,259891	-0,175014	-0,232999	-0,820004	-0,398992	0,033044	-0,069159	0,051269	-1,364842	2,269101	2,748155	-0,618847	-2,971419	-1,244992	-16,823760	4,281649	15,139990	0,033044	-0,069159	0,051269	-6,793787	-0,324832	2,748155	0,033044	-0,069159	0,051269	-6,793787	-0,324832	2,748155
15:24:19,42	0,750076	3,259891	-0,175014	-0,232999	-0,820004	-0,398992	0,029155	-0,065567	0,051252	-1,552322	2,094652	2,743177	-0,616563	-2,971008	-1,245398	-16,867565	4,316475	15,142259	0,029155	-0,065567	0,051252	-6,699293	-0,194013	2,743177	0,029155	-0,065567	0,051252	-6,699293	-0,194013	2,743177
15:24:19,47	0,750076	3,259891	-0,175014	-0,232999	-0,820004	-0,398992	0,027657	-0,067339	0,050846	-1,451874	1,961415	2,745445	-0,620020	-2,972761	-1,245738	-16,818643	4,280555	15,173870	0,027657	-0,067339	0,050846	-6,738018	-0,209668	2,745445	0,027657	-0,067339	0,050846	-6,738018	-0,209668	2,745445
15:24:19,52	0,750076	3,259891	-0,175014	-0,232999	-0,820004	-0,398992	0,030903	-0,065222	0,050507	-1,568617	2,190545	2,777057	-0,618267	-2,970434	-1,243056	-16,830545	4,285492	15,139251	0,030903	-0,065222	0,050507	-6,688557	-0,235365	2,777057	0,030903	-0,065222	0,050507	-6,688557	-0,235365	2,777057
15:24:19,57	0,750076	3,259891	-0,175014	-0,232999	-0,820004	-0,398992	0,028012	-0,065576	0,053188	-1,551878	2,027407	2,742438	-0,616430	-2,972959	-1,244202	-16,819826	4,336054	15,141401	0,028012	-0,065576	0,053188	-6,699616	-0,171515	2,742438	0,028012	-0,065576	0,053188	-6,699616	-0,171515	2,742438
15:24:19,62	0,750076	3,259891	-0,175014	-0,232999	-0,820004	-0,398992	0,029280	-0,068430	0,052042	-1,354341	2,077346	2,744588	-0,617069	-2,970829	-1,244209	-16,826964	4,309405	15,150521	0,029280	-0,068430	0,052042	-6,726091	-0,221115	2,744588	0,029280	-0,068430	0,052042	-6,726091	-0,221115	2,744588
15:24:19,67	0,750076	3,259891	-0,175014	-0,232999	-0,820004	-0,398992	0,027755	-0,066812	0,052036	-1,465140	2,005183	2,753707	-0,619959	-2,971123	-1,244576	-16,805723	4,329129	15,169995	0,027755	-0,066812	0,052036	-6,709855	-0,173558	2,753707	0,027755	-0,066812	0,052036	-6,709855	-0,173558	2,753707
15:24:19,72	0,750076	3,259891	-0,175014	-0,232999	-0,820004	-0,398992	0,029454	-0,064456	0,051669	-1,559941	2,102105	2,773181	-0,619421	-2,971775	-1,246125	-16,808485	4,274600	15,174061	0,029454	-0,064456	0,051669	-6,619722	-0,210068	2,773181	0,029454	-0,064456	0,051669	-6,619722	-0,210068	2,773181
15:24:19,77	0,750076	3,259891	-0,175014	-0,232999	-0,820004	-0,398992	0,029750	-0,065248	0,050119	-1,567342	2,142356	2,777247	-0,618271	-2,973036	-1,246157	-16,831190	4,279063	15,135707	0,029750	-0,065248	0,050119	-6,689326	-0,193033	2,777247	0,029750	-0,065248	0,050119	-6,689326	-0,193033	2,777247
15:24:19,82	0,750076	3,259891	-0,175014	-0,232999	-0,820004	-0,398992	0,030267	-0,066875	0,050087	-1,490253	2,147349	2,738894	-0,617701	-2,972664	-1,245378	-16,840867	4,282928	15,145300	0,030267	-0,066875	0,050087	-6,739914	-0,228631	2,738894	0,030267	-0,066875	0,050087	-6,739914	-0,228631	2,738894
15:24:19,87	0,750076	3,259891	-0,175014	-0,232999	-0,820004	-0,398992	0,029660	-0,067182	0,050866	-1,475753	2,105467	2,748487	-0,617660	-2,975452	-1,244175	-16,825191	4,273418	15,167922	0,029660	-0,067182	0,050866	-6,749555	-0,222855	2,748487	0,029660	-0,067182	0,050866	-6,749555	-0,222855	2,748487
15:24:19,92	0,750076	3,259891	-0,175014	-0,232999	-0,820004	-0,398992	0,032054	-0,068612	0,052069	-1,401817	2,248263	2,771108	-0,617131	-2,972432	-1,246547	-16,839742	4,260774	15,140578	0,032054	-0,068612	0,052069	-6,787835	-0,267954	2,771108	0,032054	-0,068612	0,052069	-6,787835	-0,267954	2,771108
15:24:19,97	0,750076	3,259891	-0,175014	-0,232999	-0,820004	-0,398992	0,029174	-0,067560	0,049697	-1,474748	2,092243	2,743765	-0,615818	-2,968220	-1,247321	-16,775387	4,287615	15,127564	0,029174	-0,067560	0,049697	-6,778181	-0,197923	2,743765	0,029174	-0,067560	0,049697	-6,778181	-0,197923	2,743765
15:24:20,02	0,750076	3,259891	-0,175014	-0,232999	-0,820004	-0,398992	0,024870	-0,066591	0,048923	-1,469721	1,910769	2,730751	-0,617648	-2,971887	-1,245767	-16,820406	4,299066	15,136278	0,024870	-0,066591	0,048923	-6,697076	-0,041565	2,730751	0,024870	-0,066591	0,048923	-6,697076	-0,041565	2,730751
15:24:20,07	0,750076	3,259891	-0,175014	-0,232999	-0,820004	-0,398992	0,028961	-0,066839	0,050477	-1,469390	2,078773	2,739464	-0,619997	-2,968551	-1,242670	-16,822135	4,325759	15,145045	0,028961	-0,066839	0,050477	-6,716255	-0,194681	2,739464	0,028961	-0,066839	0,050477	-6,716255	-0,194681	2,739464
15:24:20,12	0,750076	3,259891	-0,175014	-0,232999	-0,820004	-0,398992	0,027246	-0,063137	0,053574	-1,639628	1,974760	2,748232	-0,619279	-2,970265	-1,244592	-16,761929	4,316618	15,125792	0,027246	-0,063137	0,053574	-6,595907	-0,164084	2,748232	0,027246	-0,063137	0,053574	-6,595907	-0,164084	2,748232
15:24:20,17	0,750076	3,259891	-0,175014	-0,232999	-0,820004	-0,398992	0,028371	-0,064616	0,051653	-1,540570	2,089959	2,728979	-0,619417	-2,974124	-1,244987	-16,836331	4,323368	15,140952	0,028371	-0,064616	0,051653	-6,612894	-0,137180	2,728979	0,028371	-0,064616	0,051653	-6,612894	-0,137180	2,728979
15:24:20,22	0,750076	3,259891	-0,175014	-0,232999	-0,820004	-0,398992	0,031782	-0,066426	0,051258	-1,477790	2,199532	2,744139	-0,619959	-2,973244	-1,245379	-16,809530	4,312942	15,126083	0,031782	-0,066426	0,051258	-6,692222	-0,295386	2,744139	0,031782	-0,066426	0,051258	-6,692222	-0,295386	2,744139
15:24:20,27	0,750076	3,259891	-0,175014	-0,232999	-0,820004	-0,398992	0,031292	-0,065516	0,050865	-1,520716	2,202438	2,729270	-0,617149	-2,970245	-1,248489	-16,841338	4,273599	15,157044	0,031292	-0,065516	0,050865	-6,663749	-0,253958	2,729270	0,031292	-0,065516	0,050865	-6,663749	-0,253958	2,729270
15:24:20,32	0,750076	3,259891	-0,175014	-0,232999	-0,820004	-0,398992	0,027289	-0,066450	0,047756	-1,522136	1,986433	2,760230	-0,615273	-2,973289	-1,246489	-16,798579	4,272412	15,184293	0,027289	-0,066450	0,047756	-6,738470	-0,155767	2,760230	0,027289	-0,066450	0,047756	-6,738470	-0,155767	2,760230
15:24:20,37	0,750076	3,259891	-0,175014	-0,232999	-0,820004	-0,398992	0,028987	-0,069597	0,049755	-1,338141	2,112367	2,787479	-0,621776	-2,969492	-1,246154	-16,820914	4,323940	15,161183	0,028987	-0,069597	0,049755	-6,801513	-0,163147	2,787479	0,028987	-0,069597	0,049755	-6,801513	-0,163147	2,787479
15:24:20,42	0,750076	3,259891	-0,175014	-0,232999	-0,820004	-0,398992	0,028950	-0,062066	0,050090	-1,696276	2,065328	2,764369	-0,617108	-2,971102	-1,246163	-16,827991	4,263940	15,135681	0,028950	-0,062066	0,050090	-6,568495	-0,207269	2,764369	0,028950	-0,062066	0,050090	-6,568495	-0,207269	2,764369
15:24:20,47	0,750076	3,259891	-0,175014	-0,232999	-0,820004	-0,398992	0,028011	-0,066915	0,050082	-1,499676	2,040356	2,738868	-0,616978	-2,972306	-1,244967	-16,782593	4,293216	15,140113	0,028011	-0,066915	0,050082	-6,752469	-0,158507	2,738868	0,028011	-0,066915	0,050082	-6,752469	-0,158507	2,738868
15:24:20,52	0,750076	3,259891	-0,175014	-0,232999	-0,820004	-0,398992	0,028989	-0,067629	0,051277	-1,414468	2,115892	2,743300	-0,620589	-2,970745	-1,246143	-16,821047	4,328465	15,166187	0,028989	-0,067629	0,051277	-6,723351	-0,159748	2,743300	0,028989	-0,067629	0,051277	-6,723351	-0,159748	2,743300
15:24:20,57	0,750076	3,259891	-0,175014	-0,232999	-0,820004	-0,398992	0,029442	-0,063721	0,050101	-1,606385	2,088510	2,769373	-0,619347	-2,972206	-1,244565	-16,793602	4,316814	15,169414	0,029442	-0,063721	0,050101	-6,608489	-0,222673	2,769373	0,029442	-0,063721	0,050101	-6,608489	-0,222673	2,769373
15:24:20,62	0,750076	3,259891	-0,175014	-0,232999	-0,820004	-0,398992	0,030087	-0,065528	0,051679	-1,508818	2,151629	2,772601	-0,620570	-2,968814	-1,247343	-16,806434	4,318517	15,123132	0,030087	-0,065528	0,051679	-6,652728	-0,210164	2,772601	0,030087	-0,065528	0,051679	-6,652728	-0,210164	2,772601
15:24:20,67	0,750076	3,259891	-0,175014	-0,232999	-0,820004	-0,398992	0,027760	-0,062772	0,048901	-1,657029	2,018693	2,726318	-0,618221	-2,973377	-1,245344	-16,821769	4,324569	15,175292	0,027760	-0,062772	0,048901	-6,584655	-0,160480	2,726318	0,027760	-0,062772	0,048901	-6,584655	-0,160480	2,726318
15:24:20,72	0,750076	3,259891	-0,175014	-0,232999	-0,820004	-0,398992	0,030538	-0,067088	0,050900	-1,435050	2,146818	2,778479	-0,619352	-2,974277	-1,246898	-16,791670	4,297385	15,155348	0,030538	-0,067088	0,050900	-6,701442	-0,250392	2,778479	0,030538	-0,067088	0,050900	-6,701442	-0,250392	2,778479
15:24:20,77	0,750076	3,259891	-0,175014	-0,232999	-0,820004	-0,398992	0,031882	-0,066559	0,049346	-1,471044	2,256402	2,758535	-0,614686	-2,974996	-1,245322	-16,806291	4,269892	15,178584	0,031882	-0,066559	0,049346	-6,695920	-0,246367	2,758535	0,031882	-0,066559	0,049346	-6,695920	-0,246367	2,758535
15:24:20,82	0,750076	3,259891	-0,175014	-0,232999	-0,820004	-0,398992	0,030172	-0,070959	0,050922	-1,273377	2,168569	2,781771	-0,615877	-2,971457	-1,245370	-16,818551	4,304115	15,146239	0,030172	-0,070959	0,050922	-6,843634	-0,199969	2,781771	0,030172	-0,070959	0,050922	-6,843634	-0,199969	2,781771
15:24:20,87	0,750076	3,259891	-0,175014	-0,232999	-0,820004	-0,398992	0,027703	-0,068158	0,050874	-1,395498	2,012406	2,749425	-0,617672	-2,972010	-1,248085	-16,815293	4,269844	15,151213	0,027703	-0,068158	0,050874	-6,745910	-0,162247	2,749425	0,027703	-0,068158	0,050874	-6,745910	-0,162247	2,749425
15:24:20,92	0,750076	3,259891	-0,175014	-0,232999	-0,820004	-0,398992	0,029080	-0,066880	0,048159	-1,490014	2,103972	2,754399	-0,614714	-2,973574	-1,247301	-16,816830	4,272953	15,146285	0,029080	-0,066880	0,048159	-6,740089	-0,178782	2,754399	0,029080	-0,066880	0,048159	-6,740089	-0,178782	2,754399
15:24:20,97	0,750076	3,259891	-0,175014	-0,232999	-0,820004	-0,398992	0,028955	-0,070224	0,048943	-1,314219	2,094619	2,749472	-0,617641	-2,970629	-1,245760	-16,808969	4,289276	15,145721	0,028955	-0,070224	0,048943	-6,826773	-0,178372	2,749472	0,028955	-0,070224	0,048943	-6,826773	-0,178372	2,749472
15:24:21,02	0,750076	3,259891	-0,175014	-0,232999	-0,820004	-0,398992	0,027868	-0,066216	0,050484	-1,504528	2,036709	2,748907	-0,617537	-2,969778	-1,245365	-16,771220	4,321639	15,136583	0,027868	-0,066216	0,050484	-6,702515	-0,150904	2,748907	0,027868	-0,066216	0,050484	-6,702515	-0,150904	2,748907
15:24:21,07	0,750076	3,259891	-0,175014	-0,232999	-0,820004	-0,398992	0,027079	-0,065881	0,050879	-1,475050	2,012188	2,739769	-0,617646	-2,972130	-1,246526	-16,804374	4,263400	15,149932	0,027079	-0,065881	0,050879	-6,646734	-0,113484	2,739769	0,027079	-0,065881	0,050879	-6,646734	-0,113484	2,739769
15:24:21,12	0,750076	3,259891	-0,175014	-0,232999	-0,820004	-0,398992	0,029170	-0,066962	0,049718	-1,485865	2,121349	2,753119	-0,618789	-2,974070	-1,246140	-16,801886	4,281751	15,135239	0,029170	-0,066962	0,049718	-6,742387	-0,168499	2,753119	0,029170	-0,066962	0,049718	-6,742387	-0,168499	2,753119
15:24:21,17	0,750076	3,259891	-0,175014	-0,232999	-0,820004	-0,398992	0,031422	-0,066943	0,050104	-1,469730	2,231429	2,738425	-0,615284	-2,973025	-1,248048	-16,808956	4,298307	15,186215	0,031422	-0,066943	0,050104	-6,724741	-0,235196	2,738425	0,031422	-0,066943	0,050104	-6,724741	-0,235196	2,738425
15:24:21,22	0,750076	3,259891	-0,175014	-0,232999	-0,820004	-0,398992	0,028764	-0,069455	0,048196	-1,328273	2,078824	2,789402	-0,622403	-2,973878	-1,248484	-16,840890	4,307300	15,151824	0,028764	-0,069455	0,048196	-6,780520	-0,179166	2,789402	0,028764	-0,069455	0,048196	-6,780520	-0,179166	2,789402
15:24:21,27	0,750076	3,259891	-0,175014	-0,232999	-0,820004	-0,398992	0,033062	-0,063717	0,047760	-1,634849	2,270177	2,755010	-0,619414	-2,970142	-1,248101	-16,812569	4,306837	15,142665	0,033062	-0,063717	0,047760	-6,636631	-0,325219	2,755010	0,033062	-0,063717	0,047760	-6,636631	-0,325219	2,755010
15:24:21,32	0,750076	3,259891	-0,175014	-0,232999	-0,820004	-0,398992	0,028332	-0,064437	0,048143	-1,583646	2,048981	2,745852	-0,620624	-2,971911	-1,247341	-16,820186	4,260310	15,116093	0,028332	-0,064437	0,048143	-6,641954	-0,175119	2,745852	0,028332	-0,064437	0,048143	-6,641954	-0,175119	2,745852
15:24:21,37	0,750076	3,259891	-0,175014	-0,232999	-0,820004	-0,398992	0,030469	-0,064274	0,048903	-1,636213	2,176768	2,719280	-0,615349	-2,970612	-1,246545	-16,831596	4,272211	15,146282	0,030469	-0,064274	0,048903	-6,681742	-0,215080	2,719280	0,030469	-0,064274	0,048903	-6,681742	-0,215080	2,719280
15:24:21,42	0,750076	3,259891	-0,175014	-0,232999	-0,820004	-0,398992	0,026707	-0,068193	0,049700	-1,427859	1,965301	2,749469	-0,618268	-2,975612	-1,246131	-16,837407	4,288981	15,159917	0,026707	-0,068193	0,049700	-6,780975	-0,131214	2,749469	0,026707	-0,068193	0,049700	-6,780975	-0,131214	2,749469
15:24:21,47	0,750076	3,259891	-0,175014	-0,232999	-0,820004	-0,398992	0,032496	-0,068165	0,050114	-1,417697	2,252923	2,763103	-0,616465	-2,971964	-1,246138	-16,809416	4,280823	15,150535	0,032496	-0,068165	0,050114	-6,768616	-0,298045	2,763103	0,032496	-0,068165	0,050114	-6,768616	-0,298045	2,763103
15:24:21,52	0,750076	3,259891	-0,175014	-0,232999	-0,820004	-0,398992	0,028436	-0,067902	0,050106	-1,424431	2,070084	2,753721	-0,617021	-2,970811	-1,245739	-16,798650	4,306132	15,165602	0,028436	-0,067902	0,050106	-6,754723	-0,162116	2,753721	0,028436	-0,067902	0,050106	-6,754723	-0,162116	2,753721
15:24:21,57	0,750076	3,259891	-0,175014	-0,232999	-0,820004	-0,398992	0,027715	-0,066844	0,050505	-1,452127	2,029298	2,768789	-0,618495	-2,974392	-1,244657	-16,810645	4,307307	15,171587	0,027715	-0,066844	0,050505	-6,699393	-0,146359	2,768789	0,027715	-0,066844	0,050505	-6,699393	-0,146359	2,768789
15:24:21,62	0,750076	3,259891	-0,175014	-0,232999	-0,820004	-0,398992	0,031554	-0,067358	0,051587	-1,430403	2,217911	2,774773	-0,617693	-2,971976	-1,246938	-16,832093	4,279586	15,136466	0,031554	-0,067358	0,051587	-6,717982	-0,259048	2,774773	0,031554	-0,067358	0,051587	-6,717982	-0,259048	2,774773
15:24:21,67	0,750076	3,259891	-0,175014	-0,232999	-0,820004	-0,398992	0,029060	-0,066845	0,049306	-1,491779	2,083536	2,739652	-0,615204	-2,969830	-1,248443	-16,760246	4,285091	15,166638	0,029060	-0,066845	0,049306	-6,739135	-0,197684	2,739652	0,029060	-0,066845	0,049306	-6,739135	-0,197684	2,739652
15:24:21,72	0,750076	3,259891	-0,175014	-0,232999	-0,820004	-0,398992	0,025957	-0,067927	0,047801	-1,394851	1,981654	2,769825	-0,618829	-2,970442	-1,251624	-16,808278	4,294325	15,105659	0,025957	-0,067927	0,047801	-6,727103	-0,055990	2,769825	0,025957	-0,067927	0,047801	-6,727103	-0,055990	2,769825
15:24:21,77	0,750076	3,259891	-0,175014	-0,232999	-0,820004	-0,398992	0,028299	-0,065094	0,044621	-1,558164	2,057224	2,708846	-0,620580	-2,971291	-1,247297	-16,818025	4,338210	15,176781	0,028299	-0,065094	0,044621	-6,668059	-0,164266	2,708846	0,028299	-0,065094	0,044621	-6,668059	-0,164266	2,708846
15:24:21,82	0,750076	3,259891	-0,175014	-0,232999	-0,820004	-0,398992	0,029910	-0,064002	0,048947	-1,581807	2,110614	2,779968	-0,615885	-2,973122	-1,246896	-16,803298	4,252301	15,164483	0,029910	-0,064002	0,048947	-6,605993	-0,237342	2,779968	0,029910	-0,064002	0,048947	-6,605993	-0,237342	2,779968
15:24:21,87	0,750076	3,259891	-0,175014	-0,232999	-0,820004	-0,398992	0,029149	-0,068984	0,049348	-1,389815	2,126714	2,767670	-0,614057	-2,969915	-1,246517	-16,777484	4,276603	15,151022	0,029149	-0,068984	0,049348	-6,805034	-0,161448	2,767670	0,029149	-0,068984	0,049348	-6,805034	-0,161448	2,767670
15:24:21,92	0,750076	3,259891	-0,175014	-0,232999	-0,820004	-0,398992	0,025458	-0,068963	0,049727	-1,356918	1,945001	2,754209	-0,616471	-2,973424	-1,248444	-16,799081	4,251682	15,170061	0,025458	-0,068963	0,049727	-6,770542	-0,053440	2,754209	0,025458	-0,068963	0,049727	-6,770542	-0,053440	2,754209
15:24:21,97	0,750076	3,259891	-0,175014	-0,232999	-0,820004	-0,398992	0,029704	-0,068627	0,047800	-1,406805	2,159537	2,773248	-0,616451	-2,973359	-1,246102	-16,798823	4,271222	15,183808	0,029704	-0,068627	0,047800	-6,794002	-0,172195	2,773248	0,029704	-0,068627	0,047800	-6,794002	-0,172195	2,773248
15:24:22,02	0,750076	3,259891	-0,175014	-0,232999	-0,820004	-0,398992	0,029637	-0,068612	0,050142	-1,390508	2,146503	2,786994	-0,616446	-2,972745	-1,246546	-16,801473	4,267824	15,116256	0,029637	-0,068612	0,050142	-6,776565	-0,179965	2,786994	0,029637	-0,068612	0,050142	-6,776565	-0,179965	2,786994
15:24:22,07	0,750076	3,259891	-0,175014	-0,232999	-0,820004	-0,398992	0,029103	-0,068309	0,049699	-1,410549	2,118159	2,719443	-0,614636	-2,969601	-1,244194	-16,781631	4,289012	15,145150	0,029103	-0,068309	0,049699	-6,772796	-0,166419	2,719443	0,029103	-0,068309	0,049699	-6,772796	-0,166419	2,719443
15:24:22,12	0,750076	3,259891	-0,175014	-0,232999	-0,820004	-0,398992	0,025475	-0,068305	0,052051	-1,382501	1,936120	2,748336	-0,619418	-2,970518	-1,245379	-16,808247	4,271250	15,139768	0,025475	-0,068305	0,052051	-6,744413	-0,063702	2,748336	0,025475	-0,068305	0,052051	-6,744413	-0,063702	2,748336
15:24:22,17	0,750076	3,259891	-0,175014	-0,232999	-0,820004	-0,398992	0,028660	-0,064622	0,050865	-1,602686	2,087535	2,742954	-0,616998	-2,970430	-1,246914	-16,773983	4,267110	15,140648	0,028660	-0,064622	0,050865	-6,675513	-0,162255	2,742954	0,028660	-0,064622	0,050865	-6,675513	-0,162255	2,742954
15:24:22,22	0,750076	3,259891	-0,175014	-0,232999	-0,820004	-0,398992	0,027374	-0,066674	0,049330	-1,482450	2,052439	2,743835	-0,612974	-2,972590	-1,248469	-16,818029	4,255213	15,146887	0,027374	-0,066674	0,049330	-6,716338	-0,096449	2,743835	0,027374	-0,066674	0,049330	-6,716338	-0,096449	2,743835
15:24:22,27	0,750076	3,259891	-0,175014	-0,232999	-0,820004	-0,398992	0,027232	-0,071239	0,047775	-1,277394	2,012836	2,750073	-0,617641	-2,971299	-1,243423	-16,817657	4,299124	15,154294	0,027232	-0,071239	0,047775	-6,869638	-0,124871	2,750073	0,027232	-0,071239	0,047775	-6,869638	-0,124871	2,750073
15:24:22,32	0,750076	3,259891	-0,175014	-0,232999	-0,820004	-0,398992	0,028448	-0,066551	0,052821	-1,482931	2,054419	2,757481	-0,615854	-2,970574	-1,244964	-16,785850	4,248941	15,153714	0,028448	-0,066551	0,052821	-6,707203	-0,178721	2,757481	0,028448	-0,066551	0,052821	-6,707203	-0,178721	2,757481
15:24:22,37	0,750076	3,259891	-0,175014	-0,232999	-0,820004	-0,398992	0,026926	-0,067737	0,051280	-1,448844	2,027952	2,756900	-0,617597	-2,969374	-1,244982	-16,786158	4,285964	15,140255	0,026926	-0,067737	0,051280	-6,766174	-0,085770	2,756900	0,026926	-0,067737	0,051280	-6,766174	-0,085770	2,756900
15:24:22,42	0,750076	3,259891	-0,175014	-0,232999	-0,820004	-0,398992	0,026759	-0,065627	0,051262	-1,526655	2,000447	2,743442	-0,615872	-2,977982	-1,244964	-16,813829	4,239600	15,128374	0,026759	-0,065627	0,051262	-6,678350	-0,100102	2,743442	0,026759	-0,065627	0,051262	-6,678350	-0,100102	2,743442
15:24:22,47	0,750076	3,259891	-0,175014	-0,232999	-0,820004	-0,398992	0,033351	-0,071425	0,051281	-1,279144	2,342470	2,731561	-0,617049	-2,972622	-1,246526	-16,795135	4,241306	15,139470	0,033351	-0,071425	0,051281	-6,885987	-0,275583	2,731561	0,033351	-0,071425	0,051281	-6,885987	-0,275583	2,731561
15:24:22,52	0,750076	3,259891	-0,175014	-0,232999	-0,820004	-0,398992	0,029297	-0,067726	0,049718	-1,460668	2,147016	2,742656	-0,616447	-2,971923	-1,250003	-16,786734	4,267760	15,166779	0,029297	-0,067726	0,049718	-6,777139	-0,152823	2,742656	0,029297	-0,067726	0,049718	-6,777139	-0,152823	2,742656
15:24:22,57	0,750076	3,259891	-0,175014	-0,232999	-0,820004	-0,398992	0,028391	-0,067897	0,046242	-1,424635	2,093952	2,769966	-0,618831	-2,973425	-1,244983	-16,821569	4,281761	15,139671	0,028391	-0,067897	0,046242	-6,754575	-0,134766	2,769966	0,028391	-0,067897	0,046242	-6,754575	-0,134766	2,769966
15:24:22,62	0,750076	3,259891	-0,175014	-0,232999	-0,820004	-0,398992	0,030884	-0,066583	0,051261	-1,498251	2,186392	2,742857	-0,617060	-2,970978	-1,246907	-16,804964	4,276924	15,165411	0,030884	-0,066583	0,051261	-6,725049	-0,237985	2,742857	0,030884	-0,066583	0,051261	-6,725049	-0,237985	2,742857
15:24:22,67	0,750076	3,259891	-0,175014	-0,232999	-0,820004	-0,398992	0,027880	-0,066894	0,049337	-1,478013	2,046970	2,768598	-0,619392	-2,973176	-1,247309	-16,797746	4,264850	15,135394	0,027880	-0,066894	0,049337	-6,729153	-0,141573	2,768598	0,027880	-0,066894	0,049337	-6,729153	-0,141573	2,768598
15:24:22,72	0,750076	3,259891	-0,175014	-0,232999	-0,820004	-0,398992	0,030949	-0,065974	0,048935	-1,532689	2,218881	2,738581	-0,613582	-2,969774	-1,247680	-16,810764	4,235058	15,175070	0,030949	-0,065974	0,048935	-6,711626	-0,210632	2,738581	0,030949	-0,065974	0,048935	-6,711626	-0,210632	2,738581
15:24:22,77	0,750076	3,259891	-0,175014	-0,232999	-0,820004	-0,398992	0,025098	-0,069304	0,048564	-1,391833	1,918245	2,778256	-0,616438	-2,970712	-1,245751	-16,792292	4,274260	15,145258	0,025098	-0,069304	0,048564	-6,832183	-0,051955	2,778256	0,025098	-0,069304	0,048564	-6,832183	-0,051955	2,778256
15:24:22,82	0,750076	3,259891	-0,175014	-0,232999	-0,820004	-0,398992	0,027338	-0,067300	0,050493	-1,452856	2,031107	2,748445	-0,615877	-2,974912	-1,249256	-16,811568	4,271732	15,122756	0,027338	-0,067300	0,050493	-6,735891	-0,114912	2,748445	0,027338	-0,067300	0,050493	-6,735891	-0,114912	2,748445
15:24:22,87	0,750076	3,259891	-0,175014	-0,232999	-0,820004	-0,398992	0,030695	-0,069886	0,046988	-1,330201	2,190246	2,725943	-0,619951	-2,972790	-1,245347	-16,790381	4,283774	15,158917	0,030695	-0,069886	0,046988	-6,816253	-0,219304	2,725943	0,030695	-0,069886	0,046988	-6,816253	-0,219304	2,725943
15:24:22,92	0,750076	3,259891	-0,175014	-0,232999	-0,820004	-0,398992	0,030894	-0,065296	0,050897	-1,547856	2,212936	2,762104	-0,619995	-2,971133	-1,249674	-16,811382	4,306202	15,114271	0,030894	-0,065296	0,050897	-6,673597	-0,212257	2,762104	0,030894	-0,065296	0,050897	-6,673597	-0,212257	2,762104
15:24:22,97	0,750076	3,259891	-0,175014	-0,232999	-0,820004	-0,398992	0,029481	-0,064430	0,046571	-1,583985	2,110033	2,717458	-0,615836	-2,969126	-1,246123	-16,773731	4,258570	15,164511	0,029481	-0,064430	0,046571	-6,641716	-0,204202	2,717458	0,029481	-0,064430	0,046571	-6,641716	-0,204202	2,717458
15:24:23,02	0,750076	3,259891	-0,175014	-0,232999	-0,820004	-0,398992	0,025664	-0,067028	0,050122	-1,471312	1,967969	2,767697	-0,620593	-2,971717	-1,248855	-16,802619	4,276539	15,160994	0,025664	-0,067028	0,050122	-6,732988	-0,046626	2,767697	0,025664	-0,067028	0,050122	-6,732988	-0,046626	2,767697
15:24:23,07	0,750076	3,259891	-0,175014	-0,232999	-0,820004	-0,398992	0,030286	-0,064204	0,047389	-1,617039	2,174322	2,764181	-0,616459	-2,971870	-1,248078	-16,803448	4,284007	15,151771	0,030286	-0,064204	0,047389	-6,657036	-0,203118	2,764181	0,030286	-0,064204	0,047389	-6,657036	-0,203118	2,764181
15:24:23,12	0,750076	3,259891	-0,175014	-0,232999	-0,820004	-0,398992	0,028352	-0,067861	0,048166	-1,420829	2,069295	2,754958	-0,612851	-2,971978	-1,248441	-16,758562	4,255160	15,151214	0,028352	-0,067861	0,048166	-6,747889	-0,156315	2,754958	0,028352	-0,067861	0,048166	-6,747889	-0,156315	2,754958
15:24:23,17	0,750076	3,259891	-0,175014	-0,232999	-0,820004	-0,398992	0,026640	-0,071039	0,047803	-1,258094	2,033607	2,754401	-0,615912	-2,972364	-1,246902	-16,816926	4,262002	15,169890	0,026640	-0,071039	0,047803	-6,834655	-0,057672	2,754401	0,026640	-0,071039	0,047803	-6,834655	-0,057672	2,754401
15:24:23,22	0,750076	3,259891	-0,175014	-0,232999	-0,820004	-0,398992	0,028506	-0,068581	0,049342	-1,409163	2,076667	2,773077	-0,618812	-2,969233	-1,250826	-16,791383	4,281336	15,128992	0,028506	-0,068581	0,049342	-6,792777	-0,161082	2,773077	0,028506	-0,068581	0,049342	-6,792777	-0,161082	2,773077
15:24:23,27	0,750076	3,259891	-0,175014	-0,232999	-0,820004	-0,398992	0,027244	-0,064504	0,045418	-1,591643	2,023477	2,732179	-0,616453	-2,973150	-1,246507	-16,809341	4,297128	15,170487	0,027244	-0,064504	0,045418	-6,655225	-0,115176	2,732179	0,027244	-0,064504	0,045418	-6,655225	-0,115176	2,732179
15:24:23,32	0,750076	3,259891	-0,175014	-0,232999	-0,820004	-0,398992	0,029457	-0,068506	0,049738	-1,378877	2,115083	2,773674	-0,619324	-2,968225	-1,247663	-16,758554	4,300301	15,185541	0,029457	-0,068506	0,049738	-6,756564	-0,197257	2,773674	0,029457	-0,068506	0,049738	-6,756564	-0,197257	2,773674
15:24:23,37	0,750076	3,259891	-0,175014	-0,232999	-0,820004	-0,398992	0,026627	-0,063557	0,048581	-1,608064	2,010357	2,788727	-0,613553	-2,971527	-1,249225	-16,807664	4,261061	15,176556	0,026627	-0,063557	0,048581	-6,597284	-0,079886	2,788727	0,026627	-0,063557	0,048581	-6,597284	-0,079886	2,788727
15:24:23,42	0,750076	3,259891	-0,175014	-0,232999	-0,820004	-0,398992	0,026601	-0,070206	0,047019	-1,320870	1,986093	2,779743	-0,615884	-2,970450	-1,246148	-16,802368	4,258617	15,140392	0,026601	-0,070206	0,047019	-6,832011	-0,102106	2,779743	0,026601	-0,070206	0,047019	-6,832011	-0,102106	2,779743
15:24:23,47	0,750076	3,259891	-0,175014	-0,232999	-0,820004	-0,398992	0,026834	-0,067649	0,050096	-1,453304	2,004011	2,743578	-0,617088	-2,973173	-1,249218	-16,803574	4,238090	15,179764	0,026834	-0,067649	0,050096	-6,763719	-0,102468	2,743578	0,026834	-0,067649	0,050096	-6,763719	-0,102468	2,743578
15:24:23,52	0,750076	3,259891	-0,175014	-0,232999	-0,820004	-0,398992	0,029794	-0,067968	0,047026	-1,455086	2,167167	2,782951	-0,621118	-2,971654	-1,249634	-16,791319	4,331030	15,153326	0,029794	-0,067968	0,047026	-6,790557	-0,171699	2,782951	0,029794	-0,067968	0,047026	-6,790557	-0,171699	2,782951
15:24:23,57	0,750076	3,259891	-0,175014	-0,232999	-0,820004	-0,398992	0,030494	-0,063717	0,046610	-1,589489	2,167704	2,756513	-0,616991	-2,970771	-1,247753	-16,777628	4,290898	15,145139	0,030494	-0,063717	0,046610	-6,591307	-0,226101	2,756513	0,030494	-0,063717	0,046610	-6,591307	-0,226101	2,756513
15:24:23,62	0,750076	3,259891	-0,175014	-0,232999	-0,820004	-0,398992	0,027665	-0,066850	0,048491	-1,454486	2,052525	2,748326	-0,614034	-2,969886	-1,248053	-16,760457	4,273334	15,166221	0,027665	-0,066850	0,048491	-6,702239	-0,119214	2,748326	0,027665	-0,066850	0,048491	-6,702239	-0,119214	2,748326
15:24:23,67	0,750076	3,259891	-0,175014	-0,232999	-0,820004	-0,398992	0,025421	-0,068969	0,048191	-1,350930	1,959465	2,769407	-0,615368	-2,973073	-1,248452	-16,843131	4,285342	15,186375	0,025421	-0,068969	0,048191	-6,765015	-0,036083	2,769407	0,025421	-0,068969	0,048191	-6,765015	-0,036083	2,769407
15:24:23,72	0,750076	3,259891	-0,175014	-0,232999	-0,820004	-0,398992	0,028848	-0,069406	0,047792	-1,359140	2,060063	2,789562	-0,618804	-2,973093	-1,248863	-16,809091	4,307582	15,142785	0,028848	-0,069406	0,047792	-6,807536	-0,204498	2,789562	0,028848	-0,069406	0,047792	-6,807536	-0,204498	2,789562
15:24:23,77	0,750076	3,259891	-0,175014	-0,232999	-0,820004	-0,398992	0,030583	-0,066441	0,047381	-1,477030	2,168647	2,745971	-0,619396	-2,974995	-1,247272	-16,806305	4,284488	15,179424	0,030583	-0,066441	0,047381	-6,692687	-0,232118	2,745971	0,030583	-0,066441	0,047381	-6,692687	-0,232118	2,745971
15:24:23,82	0,750076	3,259891	-0,175014	-0,232999	-0,820004	-0,398992	0,032527	-0,066879	0,048972	-1,472872	2,283687	2,782611	-0,617105	-2,970323	-1,250794	-16,807737	4,254092	15,172007	0,032527	-0,066879	0,048972	-6,722895	-0,269670	2,782611	0,032527	-0,066879	0,048972	-6,722895	-0,269670	2,782611
15:24:23,87	0,750076	3,259891	-0,175014	-0,232999	-0,820004	-0,398992	0,027335	-0,066528	0,045451	-1,518191	2,027678	2,775194	-0,615831	-2,970867	-1,247672	-16,781918	4,284577	15,166114	0,027335	-0,066528	0,045451	-6,740620	-0,118133	2,775194	0,027335	-0,066528	0,045451	-6,740620	-0,118133	2,775194
15:24:23,92	0,750076	3,259891	-0,175014	-0,232999	-0,820004	-0,398992	0,027169	-0,067903	0,048572	-1,407374	2,026165	2,769300	-0,615267	-2,969183	-1,247302	-16,791216	4,285082	15,156657	0,027169	-0,067903	0,048572	-6,737750	-0,106618	2,769300	0,027169	-0,067903	0,048572	-6,737750	-0,106618	2,769300
15:24:23,97	0,750076	3,259891	-0,175014	-0,232999	-0,820004	-0,398992	0,025428	-0,067549	0,048942	-1,429981	1,927337	2,759843	-0,614646	-2,972431	-1,247667	-16,771846	4,250172	15,155187	0,025428	-0,067549	0,048942	-6,732587	-0,068791	2,759843	0,025428	-0,067549	0,048942	-6,732587	-0,068791	2,759843
15:24:24,02	0,750076	3,259891	-0,175014	-0,232999	-0,820004	-0,398992	0,027931	-0,069712	0,048577	-1,338077	2,091703	2,758374	-0,615221	-2,971000	-1,248442	-16,777057	4,304632	15,172105	0,027931	-0,069712	0,048577	-6,810443	-0,100880	2,758374	0,027931	-0,069712	0,048577	-6,810443	-0,100880	2,758374
15:24:24,07	0,750076	3,259891	-0,175014	-0,232999	-0,820004	-0,398992	0,026979	-0,068498	0,047802	-1,356633	2,010437	2,775292	-0,619991	-2,972537	-1,248064	-16,806532	4,299936	15,175820	0,026979	-0,068498	0,047802	-6,733721	-0,107385	2,775292	0,026979	-0,068498	0,047802	-6,733721	-0,107385	2,775292
15:24:24,12	0,750076	3,259891	-0,175014	-0,232999	-0,820004	-0,398992	0,030695	-0,065136	0,048180	-1,550272	2,180525	2,779007	-0,614684	-2,971550	-1,251181	-16,785050	4,259751	15,148202	0,030695	-0,065136	0,048180	-6,663427	-0,229056	2,779007	0,030695	-0,065136	0,048180	-6,663427	-0,229056	2,779007
15:24:24,17	0,750076	3,259891	-0,175014	-0,232999	-0,820004	-0,398992	0,027187	-0,069237	0,045063	-1,361054	2,036770	2,751389	-0,619425	-2,970994	-1,247302	-16,810685	4,284241	15,165533	0,027187	-0,069237	0,045063	-6,796177	-0,097378	2,751389	0,027187	-0,069237	0,045063	-6,796177	-0,097378	2,751389
15:24:24,22	0,750076	3,259891	-0,175014	-0,232999	-0,820004	-0,398992	0,029076	-0,064854	0,048942	-1,580598	2,100580	2,768720	-0,618149	-2,968789	-1,249229	-16,761200	4,301464	15,167297	0,029076	-0,064854	0,048942	-6,671626	-0,181895	2,768720	0,029076	-0,064854	0,048942	-6,671626	-0,181895	2,768720
15:24:24,27	0,750076	3,259891	-0,175014	-0,232999	-0,820004	-0,398992	0,026528	-0,064856	0,047015	-1,540809	2,002328	2,770483	-0,617658	-2,970671	-1,246951	-16,814740	4,279473	15,117110	0,026528	-0,064856	0,047015	-6,632034	-0,080131	2,770483	0,026528	-0,064856	0,047015	-6,632034	-0,080131	2,770483
15:24:24,32	0,750076	3,259891	-0,175014	-0,232999	-0,820004	-0,398992	0,027913	-0,066223	0,049294	-1,515565	2,038957	2,720297	-0,619329	-2,971468	-1,249240	-16,773344	4,306872	15,147619	0,027913	-0,066223	0,049294	-6,714063	-0,152195	2,720297	0,027913	-0,066223	0,049294	-6,714063	-0,152195	2,720297
15:24:24,37	0,750076	3,259891	-0,175014	-0,232999	-0,820004	-0,398992	0,029438	-0,065174	0,047004	-1,525671	2,140437	2,750806	-0,619324	-2,972356	-1,248848	-16,765858	4,280974	15,141498	0,029438	-0,065174	0,047004	-6,641846	-0,170472	2,750806	0,029438	-0,065174	0,047004	-6,641846	-0,170472	2,750806
15:24:24,42	0,750076	3,259891	-0,175014	-0,232999	-0,820004	-0,398992	0,030205	-0,065622	0,047396	-1,521066	2,199715	2,744685	-0,616481	-2,971185	-1,248446	-16,806104	4,280773	15,185932	0,030205	-0,065622	0,047396	-6,672400	-0,171345	2,744685	0,030205	-0,065622	0,047396	-6,672400	-0,171345	2,744685
15:24:24,47	0,750076	3,259891	-0,175014	-0,232999	-0,820004	-0,398992	0,027770	-0,067499	0,047799	-1,443778	2,038349	2,789118	-0,620580	-2,971046	-1,247722	-16,805098	4,286199	15,121981	0,027770	-0,067499	0,047799	-6,742428	-0,141576	2,789118	0,027770	-0,067499	0,047799	-6,742428	-0,141576	2,789118
15:24:24,52	0,750076	3,259891	-0,175014	-0,232999	-0,820004	-0,398992	0,029698	-0,063880	0,048522	-1,626769	2,136793	2,725167	-0,619963	-2,971359	-1,247299	-16,789634	4,286878	15,155562	0,029698	-0,063880	0,048522	-6,641320	-0,194525	2,725167	0,029698	-0,063880	0,048522	-6,641320	-0,194525	2,725167
15:24:24,57	0,750076	3,259891	-0,175014	-0,232999	-0,820004	-0,398992	0,029661	-0,064571	0,048945	-1,582504	2,147893	2,758749	-0,620412	-2,967931	-1,245506	-16,769132	4,292676	15,135497	0,029661	-0,064571	0,048945	-6,651318	-0,180477	2,758749	0,029661	-0,064571	0,048945	-6,651318	-0,180477	2,758749
15:24:24,62	0,750076	3,259891	-0,175014	-0,232999	-0,820004	-0,398992	0,026917	-0,062468	0,050738	-1,676592	2,020073	2,738683	-0,617576	-2,971908	-1,248820	-16,769692	4,282819	15,180709	0,026917	-0,062468	0,050738	-6,580313	-0,092911	2,738683	0,026917	-0,062468	0,050738	-6,580313	-0,092911	2,738683
15:24:24,67	0,750076	3,259891	-0,175014	-0,232999	-0,820004	-0,398992	0,028943	-0,066912	0,047424	-1,454302	2,129889	2,783896	-0,618791	-2,972610	-1,248043	-16,789856	4,284944	15,189888	0,028943	-0,066912	0,047424	-6,706905	-0,142166	2,783896	0,028943	-0,066912	0,047424	-6,706905	-0,142166	2,783896
15:24:24,72	0,750076	3,259891	-0,175014	-0,232999	-0,820004	-0,398992	0,030159	-0,066211	0,048201	-1,499015	2,174552	2,793075	-0,619290	-2,971362	-1,250762	-16,750404	4,313350	15,177610	0,030159	-0,066211	0,048201	-6,696561	-0,192893	2,793075	0,030159	-0,066211	0,048201	-6,696561	-0,192893	2,793075
15:24:24,77	0,750076	3,259891	-0,175014	-0,232999	-0,820004	-0,398992	0,029327	-0,065155	0,045482	-1,509578	2,151271	2,780797	-0,616431	-2,972159	-1,247655	-16,776271	4,248393	15,179126	0,029327	-0,065155	0,045482	-6,624262	-0,150891	2,780797	0,029327	-0,065155	0,045482	-6,624262	-0,150891	2,780797
15:24:24,82	0,750076	3,259891	-0,175014	-0,232999	-0,820004	-0,398992	0,028588	-0,068029	0,048589	-1,429348	2,122904	2,782313	-0,618172	-2,972207	-1,249254	-16,782272	4,291872	15,127949	0,028588	-0,068029	0,048589	-6,769595	-0,121223	2,782313	0,028588	-0,068029	0,048589	-6,769595	-0,121223	2,782313
15:24:24,87	0,750076	3,259891	-0,175014	-0,232999	-0,820004	-0,398992	0,029500	-0,066546	0,046990	-1,471811	2,143390	2,731135	-0,616480	-2,974223	-1,251541	-16,814615	4,303578	15,193028	0,029500	-0,066546	0,046990	-6,695643	-0,172327	2,731135	0,029500	-0,066546	0,046990	-6,695643	-0,172327	2,731135
15:24:24,92	0,750076	3,259891	-0,175014	-0,232999	-0,820004	-0,398992	0,030400	-0,069019	0,044704	-1,349235	2,156330	2,796214	-0,619266	-2,970836	-1,250352	-16,730940	4,297138	15,196104	0,030400	-0,069019	0,044704	-6,767219	-0,230041	2,796214	0,030400	-0,069019	0,044704	-6,767219	-0,230041	2,796214
15:24:24,97	0,750076	3,259891	-0,175014	-0,232999	-0,820004	-0,398992	0,028860	-0,064912	0,045892	-1,526509	2,151947	2,799291	-0,617587	-2,973230	-1,248438	-16,781356	4,286136	15,170815	0,028860	-0,064912	0,045892	-6,622138	-0,113552	2,799291	0,028860	-0,064912	0,045892	-6,622138	-0,113552	2,799291
15:24:25,02	0,750076	3,259891	-0,175014	-0,232999	-0,820004	-0,398992	0,030093	-0,067564	0,047806	-1,423388	2,177926	2,774001	-0,622398	-2,970841	-1,251183	-16,804270	4,255189	15,176097	0,030093	-0,067564	0,047806	-6,727127	-0,184400	2,774001	0,030093	-0,067564	0,047806	-6,727127	-0,184400	2,774001
15:24:25,07	0,750076	3,259891	-0,175014	-0,232999	-0,820004	-0,398992	0,030430	-0,062202	0,045061	-1,740427	2,191069	2,779284	-0,617621	-2,972594	-1,248031	-16,789840	4,279684	15,204452	0,030430	-0,062202	0,045061	-6,623314	-0,197696	2,779284	0,030430	-0,062202	0,045061	-6,623314	-0,197696	2,779284
15:24:25,12	0,750076	3,259891	-0,175014	-0,232999	-0,820004	-0,398992	0,029559	-0,067216	0,048213	-1,451286	2,146018	2,807639	-0,616446	-2,971293	-1,250799	-16,783786	4,261176	15,142891	0,029559	-0,067216	0,048213	-6,727750	-0,174360	2,807639	0,029559	-0,067216	0,048213	-6,727750	-0,174360	2,807639
15:24:25,17	0,750076	3,259891	-0,175014	-0,232999	-0,820004	-0,398992	0,027846	-0,067583	0,045445	-1,445196	2,071429	2,746077	-0,617699	-2,972940	-1,247299	-16,819321	4,237501	15,159288	0,027846	-0,067583	0,045445	-6,750480	-0,114465	2,746077	0,027846	-0,067583	0,045445	-6,750480	-0,114465	2,746077
15:24:25,22	0,750076	3,259891	-0,175014	-0,232999	-0,820004	-0,398992	0,029898	-0,067322	0,048945	-1,497072	2,159200	2,762474	-0,621709	-2,969157	-1,248471	-16,768160	4,275171	15,150859	0,029898	-0,067322	0,048945	-6,781817	-0,187781	2,762474	0,029898	-0,067322	0,048945	-6,781817	-0,187781	2,762474
15:24:25,27	0,750076	3,259891	-0,175014	-0,232999	-0,820004	-0,398992	0,028626	-0,061957	0,047773	-1,717809	2,118557	2,754046	-0,618779	-2,969923	-1,249233	-16,777585	4,284717	15,166654	0,028626	-0,061957	0,047773	-6,581460	-0,128616	2,754046	0,028626	-0,061957	0,047773	-6,581460	-0,128616	2,754046
15:24:25,32	0,750076	3,259891	-0,175014	-0,232999	-0,820004	-0,398992	0,027825	-0,064878	0,047011	-1,562399	2,063968	2,769840	-0,619976	-2,975011	-1,250812	-16,812234	4,316144	15,129254	0,027825	-0,064878	0,047011	-6,655294	-0,120324	2,769840	0,027825	-0,064878	0,047011	-6,655294	-0,120324	2,769840
15:24:25,37	0,750076	3,259891	-0,175014	-0,232999	-0,820004	-0,398992	0,032830	-0,066385	0,045432	-1,474110	2,278480	2,732441	-0,621080	-2,969896	-1,248875	-16,766015	4,308189	15,123069	0,032830	-0,066385	0,045432	-6,685355	-0,298663	2,732441	0,032830	-0,066385	0,045432	-6,685355	-0,298663	2,732441
15:24:25,42	0,750076	3,259891	-0,175014	-0,232999	-0,820004	-0,398992	0,028953	-0,062871	0,047369	-1,640623	2,120866	2,726256	-0,614666	-2,970388	-1,246139	-16,785150	4,263052	15,140571	0,028953	-0,062871	0,047369	-6,576011	-0,151910	2,726256	0,028953	-0,062871	0,047369	-6,576011	-0,151910	2,726256
15:24:25,47	0,750076	3,259891	-0,175014	-0,232999	-0,820004	-0,398992	0,026171	-0,068672	0,050105	-1,387615	1,982242	2,743758	-0,618193	-2,971245	-1,246543	-16,783172	4,256204	15,120460	0,026171	-0,068672	0,050105	-6,778400	-0,072212	2,743758	0,026171	-0,068672	0,050105	-6,778400	-0,072212	2,743758
15:24:25,52	0,750076	3,259891	-0,175014	-0,232999	-0,820004	-0,398992	0,028677	-0,066047	0,049701	-1,529102	2,117691	2,723646	-0,617586	-2,969465	-1,247705	-16,769528	4,263164	15,126464	0,028677	-0,066047	0,049701	-6,713757	-0,133485	2,723646	0,028677	-0,066047	0,049701	-6,713757	-0,133485	2,723646
15:24:25,57	0,750076	3,259891	-0,175014	-0,232999	-0,820004	-0,398992	0,026832	-0,065682	0,048539	-1,535201	2,030069	2,729651	-0,618032	-2,970388	-1,250035	-16,789926	4,260077	15,137469	0,026832	-0,065682	0,048539	-6,691251	-0,076247	2,729651	0,026832	-0,065682	0,048539	-6,691251	-0,076247	2,729651
15:24:25,62	0,750076	3,259891	-0,175014	-0,232999	-0,820004	-0,398992	0,027855	-0,065758	0,046209	-1,544153	2,067116	2,740655	-0,616379	-2,973185	-1,251546	-16,758568	4,274249	15,157771	0,027855	-0,065758	0,046209	-6,706122	-0,119464	2,740655	0,027855	-0,065758	0,046209	-6,706122	-0,119464	2,740655
15:24:25,67	0,750076	3,259891	-0,175014	-0,232999	-0,820004	-0,398992	0,029450	-0,068587	0,044698	-1,369046	2,170154	2,760957	-0,618235	-2,970320	-1,248883	-16,801891	4,275568	15,127671	0,029450	-0,068587	0,044698	-6,753161	-0,141674	2,760957	0,029450	-0,068587	0,044698	-6,753161	-0,141674	2,760957
15:24:25,72	0,750076	3,259891	-0,175014	-0,232999	-0,820004	-0,398992	0,027897	-0,065547	0,047362	-1,547650	2,051229	2,730858	-0,618251	-2,969615	-1,250812	-16,798806	4,269022	15,148086	0,027897	-0,065547	0,047362	-6,693119	-0,138703	2,730858	0,027897	-0,065547	0,047362	-6,693119	-0,138703	2,730858
15:24:25,77	0,750076	3,259891	-0,175014	-0,232999	-0,820004	-0,398992	0,027295	-0,065181	0,045432	-1,570804	2,025839	2,751273	-0,618831	-2,971169	-1,249261	-16,811595	4,294492	15,142914	0,027295	-0,065181	0,045432	-6,687548	-0,116789	2,751273	0,027295	-0,065181	0,045432	-6,687548	-0,116789	2,751273
15:24:25,82	0,750076	3,259891	-0,175014	-0,232999	-0,820004	-0,398992	0,028931	-0,065455	0,046983	-1,540895	2,087101	2,746101	-0,616430	-2,969984	-1,248852	-16,777777	4,267653	15,151739	0,028931	-0,065455	0,046983	-6,679145	-0,183954	2,746101	0,028931	-0,065455	0,046983	-6,679145	-0,183954	2,746101
15:24:25,87	0,750076	3,259891	-0,175014	-0,232999	-0,820004	-0,398992	0,026703	-0,066942	0,047392	-1,469918	2,013988	2,754926	-0,616422	-2,972008	-1,249620	-16,775673	4,261259	15,151681	0,026703	-0,066942	0,047392	-6,724877	-0,082225	2,754926	0,026703	-0,066942	0,047392	-6,724877	-0,082225	2,754926
15:24:25,92	0,750076	3,259891	-0,175014	-0,232999	-0,820004	-0,398992	0,028452	-0,067961	0,046624	-1,421418	2,109948	2,754867	-0,618752	-2,969413	-1,248470	-16,763719	4,271689	15,141484	0,028452	-0,067961	0,046624	-6,756365	-0,123550	2,754867	0,028452	-0,067961	0,046624	-6,756365	-0,123550	2,754867
15:24:25,97	0,750076	3,259891	-0,175014	-0,232999	-0,820004	-0,398992	0,027370	-0,064646	0,047774	-1,578811	2,058823	2,744671	-0,615224	-2,970712	-1,247693	-16,769645	4,262406	15,131502	0,027370	-0,064646	0,047774	-6,653496	-0,089740	2,744671	0,027370	-0,064646	0,047774	-6,653496	-0,089740	2,744671
15:24:26,02	0,750076	3,259891	-0,175014	-0,232999	-0,820004	-0,398992	0,026731	-0,068350	0,048551	-1,397166	2,025088	2,734688	-0,618717	-2,970888	-1,247676	-16,747664	4,258820	15,145056	0,026731	-0,068350	0,048551	-6,762675	-0,073289	2,734688	0,026731	-0,068350	0,048551	-6,762675	-0,073289	2,734688
15:24:26,07	0,750076	3,259891	-0,175014	-0,232999	-0,820004	-0,398992	0,028630	-0,065414	0,048568	-1,541982	2,144673	2,748243	-0,617037	-2,969085	-1,249646	-16,779237	4,253984	15,137292	0,028630	-0,065414	0,048568	-6,676971	-0,102788	2,748243	0,028630	-0,065414	0,048568	-6,676971	-0,102788	2,748243
15:24:26,12	0,750076	3,259891	-0,175014	-0,232999	-0,820004	-0,398992	0,026229	-0,065967	0,046598	-1,533189	1,994875	2,740479	-0,618142	-2,970416	-1,251541	-16,740117	4,252844	15,171534	0,026229	-0,065967	0,046598	-6,711606	-0,064075	2,740479	0,026229	-0,065967	0,046598	-6,711606	-0,064075	2,740479
15:24:26,17	0,750076	3,259891	-0,175014	-0,232999	-0,820004	-0,398992	0,027933	-0,065676	0,044703	-1,529760	2,117970	2,774721	-0,616464	-2,970972	-1,247303	-16,787633	4,232069	15,144760	0,027933	-0,065676	0,044703	-6,685316	-0,074803	2,774721	0,027933	-0,065676	0,044703	-6,685316	-0,074803	2,774721
15:24:26,22	0,750076	3,259891	-0,175014	-0,232999	-0,820004	-0,398992	0,027576	-0,067407	0,048941	-1,481510	2,068624	2,747947	-0,616385	-2,971269	-1,249224	-16,761040	4,274203	15,156665	0,027576	-0,067407	0,048941	-6,772930	-0,096094	2,747947	0,027576	-0,067407	0,048941	-6,772930	-0,096094	2,747947
15:24:26,27	0,750076	3,259891	-0,175014	-0,232999	-0,820004	-0,398992	0,027794	-0,067624	0,047020	-1,420421	2,081920	2,759852	-0,618261	-2,969592	-1,248076	-16,810063	4,282117	15,176029	0,027794	-0,067624	0,047020	-6,728906	-0,099906	2,759852	0,027794	-0,067624	0,047020	-6,728906	-0,099906	2,759852
15:24:26,32	0,750076	3,259891	-0,175014	-0,232999	-0,820004	-0,398992	0,027279	-0,065161	0,048169	-1,566170	2,008756	2,779216	-0,617571	-2,973802	-1,249250	-16,783930	4,299043	15,123215	0,027279	-0,065161	0,048169	-6,681286	-0,132685	2,779216	0,027279	-0,065161	0,048169	-6,681286	-0,132685	2,779216
15:24:26,37	0,750076	3,259891	-0,175014	-0,232999	-0,820004	-0,398992	0,030581	-0,067864	0,046994	-1,397875	2,194582	2,726402	-0,617692	-2,972004	-1,248466	-16,820980	4,266617	15,165932	0,030581	-0,067864	0,046994	-6,725199	-0,205995	2,726402	0,030581	-0,067864	0,046994	-6,725199	-0,205995	2,726402
15:24:26,42	0,750076	3,259891	-0,175014	-0,232999	-0,820004	-0,398992	0,029084	-0,066859	0,047779	-1,496727	2,100885	2,769119	-0,618765	-2,970626	-1,249643	-16,775014	4,281446	15,132754	0,029084	-0,066859	0,047779	-6,745181	-0,182209	2,769119	0,029084	-0,066859	0,047779	-6,745181	-0,182209	2,769119
15:24:26,47	0,750076	3,259891	-0,175014	-0,232999	-0,820004	-0,398992	0,028427	-0,065242	0,046601	-1,545021	2,099134	2,735941	-0,615758	-2,969813	-1,247308	-16,742758	4,258485	15,116371	0,028427	-0,065242	0,046601	-6,666486	-0,132415	2,735941	0,028427	-0,065242	0,046601	-6,666486	-0,132415	2,735941
15:24:26,52	0,750076	3,259891	-0,175014	-0,232999	-0,820004	-0,398992	0,026220	-0,067439	0,048936	-1,434521	2,023773	2,719557	-0,617090	-2,973740	-1,248071	-16,817492	4,257587	15,160368	0,026220	-0,067439	0,048936	-6,728470	-0,034507	2,719557	0,026220	-0,067439	0,048936	-6,728470	-0,034507	2,719557
15:24:26,57	0,750076	3,259891	-0,175014	-0,232999	-0,820004	-0,398992	0,030287	-0,068250	0,048173	-1,430510	2,170959	2,763555	-0,620050	-2,972798	-1,247094	-16,819680	4,252963	15,179464	0,030287	-0,068250	0,048173	-6,788099	-0,206543	2,763555	0,030287	-0,068250	0,048173	-6,788099	-0,206543	2,763555
15:24:26,62	0,750076	3,259891	-0,175014	-0,232999	-0,820004	-0,398992	0,030950	-0,065215	0,049150	-1,593407	2,205895	2,782651	-0,619955	-2,973952	-1,251974	-16,784537	4,277114	15,123742	0,030950	-0,065215	0,049150	-6,712779	-0,223717	2,782651	0,030950	-0,065215	0,049150	-6,712779	-0,223717	2,782651
15:24:26,67	0,750076	3,259891	-0,175014	-0,232999	-0,820004	-0,398992	0,031903	-0,065874	0,044270	-1,520669	2,273762	2,726929	-0,617682	-2,975437	-1,249599	-16,813969	4,247348	15,184806	0,031903	-0,065874	0,044270	-6,691747	-0,230588	2,726929	0,031903	-0,065874	0,044270	-6,691747	-0,230588	2,726929
15:24:26,72	0,750076	3,259891	-0,175014	-0,232999	-0,820004	-0,398992	0,032052	-0,068585	0,046645	-1,420186	2,270921	2,787992	-0,616956	-2,971779	-1,246897	-16,757473	4,267186	15,145123	0,032052	-0,068585	0,046645	-6,804085	-0,245151	2,787992	0,032052	-0,068585	0,046645	-6,804085	-0,245151	2,787992
15:24:26,77	0,750076	3,259891	-0,175014	-0,232999	-0,820004	-0,398992	0,028521	-0,067384	0,049347	-1,437176	2,126344	2,748310	-0,617101	-2,973086	-1,248471	-16,820146	4,254281	15,150938	0,028521	-0,067384	0,049347	-6,726848	-0,112586	2,748310	0,028521	-0,067384	0,049347	-6,726848	-0,112586	2,748310
