# Supplementary material for: Characterization of interfragmentary motion associated with common osteosynthesis devices for rat fracture healing studies
Source: PLoS One. 2017 Apr 28;12(4):e0176735. doi: 10.1371/journal.pone.0176735 (PMC5409164; doi:10.1371/journal.pone.0176735)
Supplement: S1 Dataset — (ZIP) [file pone.0176735.s001.zip › S1_Dataset/RatExFix/Specimen06/FIX-EX_06U.txt]

%Tester: Sukopp Matthias
%Projekt: 
%Zeit: 11.03.2015 16:25:01
%Dateipfad: D:\Messungen\Fixator\Measurements\Fixator_20150311.txt
%Kommentar: FIX-EX_06-U
%VI Version: D:\LVProjekte\Fixator\HauptVI\Fixator_v0.12.vi
%Virtueller Drehpunkt: 	0,0000	0,0000	0,0000
%Sensor zu Hexapod (Mitte): 	0,000000	0,000000	-26,500000
%Sensor zu Hexapod Trans (Mitte): 	-0,500000	-0,866025	0,000000	-0,866025	0,500000	0,000000	0,000000	0,000000	1,000000
%Hexapod zu Labor (Mitte): 	0,453033	3,587934	-0,152982
%Hexapod zu Labor Trans (Mitte): 	0,999804	-0,013750	-0,014245	0,013699	0,999900	-0,003634	0,014294	0,003438	0,999892
%Labor zu CR (Mitte): 	0,000000	0,000000	78,500000
%Labor zu CR Trans (Mitte): 	1,000000	0,000000	0,000000	0,000000	1,000000	0,000000	0,000000	0,000000	1,000000
%Zentrum Sensormasse: 	0,000000	0,000000	2,000000
%Sensormasse: 	200,000000E-3
--------------------------------------------------
Time	X	Y	Z	U	V	W	Exp_ Fx	Exp_ Fy	Exp_ Fz	Exp_ Mx	Exp_ My	Exp_ Mz	Sen_ Fx	Sen_ Fy	Sen_ Fz	Sen_ Mx	Sen_ My	Sen_ Mz	Hex_ Fx	Hex_ Fy	Hex_ Fz	Hex_ Mx	Hex_ My	Hex_ Mz	Lab_ Fx	Lab_ Fy	Lab_ Fz	Lab_ Mx	Lab_ My	Lab_ Mz	Laser
16:25:01,15	0,453033	3,587934	-0,152982	0,196985	-0,819011	0,785006	-0,016424	0,054985	-0,003222	-2,084083	-1,161203	-1,766191	-0,644162	-2,833799	-1,258026	-14,780958	9,105201	10,962284	-0,016424	0,054985	-0,003222	2,232264	0,128100	-1,766191	-0,016424	0,054985	-0,003222	2,232264	0,128100	-1,766191
16:25:01,20	0,453033	3,587934	-0,152982	0,196985	-0,819011	0,785006	-0,016424	0,054985	-0,003222	-2,084083	-1,161203	-1,766191	-0,643050	-2,830069	-1,258008	-14,799320	9,094023	10,951948	-0,016424	0,054985	-0,003222	2,232264	0,128100	-1,766191	-0,016424	0,054985	-0,003222	2,232264	0,128100	-1,766191
16:25:01,25	0,453033	3,587934	-0,152982	0,196985	-0,819011	0,785006	-0,020210	0,055887	-0,003205	-2,149822	-1,368375	-1,776528	-0,644776	-2,831673	-1,258356	-14,784127	9,108572	10,990695	-0,020210	0,055887	-0,003205	2,237292	0,218109	-1,776528	-0,020210	0,055887	-0,003205	2,237292	0,218109	-1,776528
16:25:01,30	0,453033	3,587934	-0,152982	0,196985	-0,819011	0,785006	-0,017958	0,056580	-0,003553	-2,165669	-1,245386	-1,737781	-0,644765	-2,833244	-1,258353	-14,774072	9,079450	10,979735	-0,017958	0,056580	-0,003553	2,275857	0,164312	-1,737781	-0,017958	0,056580	-0,003553	2,275857	0,164312	-1,737781
16:25:01,35	0,453033	3,587934	-0,152982	0,196985	-0,819011	0,785006	-0,016603	0,055785	-0,003549	-2,144516	-1,151685	-1,748741	-0,643647	-2,830064	-1,256446	-14,793350	9,061042	10,959467	-0,016603	0,055785	-0,003549	2,234595	0,151688	-1,748741	-0,016603	0,055785	-0,003549	2,234595	0,151688	-1,748741
16:25:01,40	0,453033	3,587934	-0,152982	0,196985	-0,819011	0,785006	-0,019916	0,056406	-0,001642	-2,202400	-1,331422	-1,769008	-0,644737	-2,833158	-1,257573	-14,768072	9,095680	10,979736	-0,019916	0,056406	-0,001642	2,225475	0,231977	-1,769008	-0,019916	0,056406	-0,001642	2,225475	0,231977	-1,769008
16:25:01,45	0,453033	3,587934	-0,152982	0,196985	-0,819011	0,785006	-0,016691	0,055803	-0,002769	-2,128425	-1,159163	-1,748740	-0,644149	-2,831021	-1,256415	-14,758132	9,073476	10,973792	-0,016691	0,055803	-0,002769	2,252141	0,151094	-1,748740	-0,016691	0,055803	-0,002769	2,252141	0,151094	-1,748740
16:25:01,50	0,453033	3,587934	-0,152982	0,196985	-0,819011	0,785006	-0,018836	0,056363	-0,001612	-2,171771	-1,250971	-1,754684	-0,644189	-2,831238	-1,259550	-14,787832	9,115551	10,957933	-0,018836	0,056363	-0,001612	2,252705	0,227635	-1,754684	-0,018836	0,056363	-0,001612	2,252705	0,227635	-1,754684
16:25:01,55	0,453033	3,587934	-0,152982	0,196985	-0,819011	0,785006	-0,018628	0,056288	-0,004746	-2,146320	-1,286943	-1,770543	-0,644748	-2,834480	-1,257191	-14,779736	9,098997	10,969842	-0,018628	0,056288	-0,004746	2,272324	0,175379	-1,770543	-0,018628	0,056288	-0,004746	2,272324	0,175379	-1,770543
16:25:01,60	0,453033	3,587934	-0,152982	0,196985	-0,819011	0,785006	-0,015541	0,055152	-0,002388	-2,097511	-1,111126	-1,758634	-0,643595	-2,834359	-1,259124	-14,785038	9,096925	10,985759	-0,015541	0,055152	-0,002388	2,231919	0,108861	-1,758634	-0,015541	0,055152	-0,002388	2,231919	0,108861	-1,758634
16:25:01,65	0,453033	3,587934	-0,152982	0,196985	-0,819011	0,785006	-0,016222	0,054214	-0,004321	-2,053204	-1,150101	-1,742717	-0,641801	-2,831511	-1,257993	-14,766133	9,079060	10,941430	-0,016222	0,054214	-0,004321	2,202630	0,123354	-1,742717	-0,016222	0,054214	-0,004321	2,202630	0,123354	-1,742717
16:25:01,70	0,453033	3,587934	-0,152982	0,196985	-0,819011	0,785006	-0,019586	0,054084	-0,003189	-2,052460	-1,299701	-1,787046	-0,646591	-2,833326	-1,258369	-14,814307	9,116595	10,985866	-0,019586	0,054084	-0,003189	2,193164	0,237793	-1,787046	-0,019586	0,054084	-0,003189	2,193164	0,237793	-1,787046
16:25:01,75	0,453033	3,587934	-0,152982	0,196985	-0,819011	0,785006	-0,015619	0,057326	-0,003565	-2,212590	-1,153914	-1,742610	-0,642673	-2,829188	-1,259726	-14,752944	9,094237	10,969678	-0,015619	0,057326	-0,003565	2,287478	0,072185	-1,742610	-0,015619	0,057326	-0,003565	2,287478	0,072185	-1,742610
16:25:01,80	0,453033	3,587934	-0,152982	0,196985	-0,819011	0,785006	-0,021162	0,056001	-0,004922	-2,132386	-1,377835	-1,758798	-0,642388	-2,830474	-1,256822	-14,767108	9,091428	10,955712	-0,021162	0,056001	-0,004922	2,263691	0,283400	-1,758798	-0,021162	0,056001	-0,004922	2,263691	0,283400	-1,758798
16:25:01,85	0,453033	3,587934	-0,152982	0,196985	-0,819011	0,785006	-0,020191	0,055111	-0,002018	-2,095627	-1,338192	-1,772764	-0,643053	-2,830802	-1,255282	-14,808235	9,097398	10,960070	-0,020191	0,055111	-0,002018	2,230596	0,246799	-1,772764	-0,020191	0,055111	-0,002018	2,230596	0,246799	-1,772764
16:25:01,90	0,453033	3,587934	-0,152982	0,196985	-0,819011	0,785006	-0,019574	0,055523	-0,000479	-2,132448	-1,344692	-1,768406	-0,643600	-2,830296	-1,259527	-14,777904	9,103170	10,986732	-0,019574	0,055523	-0,000479	2,226122	0,191836	-1,768406	-0,019574	0,055523	-0,000479	2,226122	0,191836	-1,768406
16:25:01,95	0,453033	3,587934	-0,152982	0,196985	-0,819011	0,785006	-0,017989	0,051186	-0,004707	-1,915069	-1,237304	-1,742428	-0,640089	-2,834343	-1,259510	-14,790674	9,077823	10,986048	-0,017989	0,051186	-0,004707	2,103007	0,174845	-1,742428	-0,017989	0,051186	-0,004707	2,103007	0,174845	-1,742428
16:25:02,00	0,453033	3,587934	-0,152982	0,196985	-0,819011	0,785006	-0,017989	0,051186	-0,004707	-1,915069	-1,237304	-1,742428	-0,645360	-2,835439	-1,258747	-14,789838	9,098413	10,970626	-0,017989	0,051186	-0,004707	2,103007	0,174845	-1,742428	-0,017989	0,051186	-0,004707	2,103007	0,174845	-1,742428
16:25:02,05	0,453033	3,587934	-0,152982	0,196985	-0,819011	0,785006	-0,014404	0,055203	-0,003943	-2,105705	-1,060469	-1,757850	-0,644190	-2,833910	-1,260298	-14,788762	9,109235	10,982024	-0,014404	0,055203	-0,003943	2,227706	0,070278	-1,757850	-0,014404	0,055203	-0,003943	2,227706	0,070278	-1,757850
16:25:02,10	0,453033	3,587934	-0,152982	0,196985	-0,819011	0,785006	-0,016314	0,054953	-0,005494	-2,082830	-1,164239	-1,746452	-0,642372	-2,832406	-1,257190	-14,764691	9,098037	10,970374	-0,016314	0,054953	-0,005494	2,231010	0,116399	-1,746452	-0,016314	0,054953	-0,005494	2,231010	0,116399	-1,746452
16:25:02,15	0,453033	3,587934	-0,152982	0,196985	-0,819011	0,785006	-0,018525	0,054131	-0,002386	-2,037748	-1,252797	-1,758102	-0,644225	-2,832961	-1,260329	-14,789692	9,060476	10,946710	-0,018525	0,054131	-0,002386	2,211564	0,201452	-1,758102	-0,018525	0,054131	-0,002386	2,211564	0,201452	-1,758102
16:25:02,20	0,453033	3,587934	-0,152982	0,196985	-0,819011	0,785006	-0,017119	0,055458	-0,005525	-2,151779	-1,182506	-1,781766	-0,645484	-2,830776	-1,259602	-14,794529	9,098507	10,971175	-0,017119	0,055458	-0,005525	2,201700	0,161296	-1,781766	-0,017119	0,055458	-0,005525	2,201700	0,161296	-1,781766
16:25:02,25	0,453033	3,587934	-0,152982	0,196985	-0,819011	0,785006	-0,020431	0,057240	-0,002398	-2,163021	-1,362761	-1,756827	-0,644251	-2,832875	-1,255657	-14,817664	9,089843	10,974174	-0,020431	0,057240	-0,002398	2,330320	0,241104	-1,756827	-0,020431	0,057240	-0,002398	2,330320	0,241104	-1,756827
16:25:02,30	0,453033	3,587934	-0,152982	0,196985	-0,819011	0,785006	-0,020431	0,057240	-0,002398	-2,163021	-1,362761	-1,756827	-0,644759	-2,834216	-1,258751	-14,790113	9,124892	10,971764	-0,020431	0,057240	-0,002398	2,330320	0,241104	-1,756827	-0,020431	0,057240	-0,002398	2,330320	0,241104	-1,756827
16:25:02,35	0,453033	3,587934	-0,152982	0,196985	-0,819011	0,785006	-0,015764	0,055294	-0,003947	-2,087643	-1,144670	-1,756711	-0,644740	-2,832982	-1,259141	-14,773075	9,111824	10,966749	-0,015764	0,055294	-0,003947	2,252912	0,092842	-1,756711	-0,015764	0,055294	-0,003947	2,252912	0,092842	-1,756711
16:25:02,40	0,453033	3,587934	-0,152982	0,196985	-0,819011	0,785006	-0,016842	0,055894	-0,004337	-2,121638	-1,179426	-1,761727	-0,644823	-2,833205	-1,260317	-14,796591	9,072897	10,966412	-0,016842	0,055894	-0,004337	2,266012	0,142693	-1,761727	-0,016842	0,055894	-0,004337	2,266012	0,142693	-1,761727
16:25:02,45	0,453033	3,587934	-0,152982	0,196985	-0,819011	0,785006	-0,016608	0,055854	-0,005513	-2,165068	-1,168148	-1,762064	-0,644045	-2,829501	-1,258357	-14,711695	9,095991	10,956081	-0,016608	0,055854	-0,005513	2,219503	0,135585	-1,762064	-0,016608	0,055854	-0,005513	2,219503	0,135585	-1,762064
16:25:02,50	0,453033	3,587934	-0,152982	0,196985	-0,819011	0,785006	-0,020205	0,057033	-0,003554	-2,163890	-1,293202	-1,772395	-0,648852	-2,832837	-1,257197	-14,772215	9,117401	10,974737	-0,020205	0,057033	-0,003554	2,313175	0,292872	-1,772395	-0,020205	0,057033	-0,003554	2,313175	0,292872	-1,772395
16:25:02,55	0,453033	3,587934	-0,152982	0,196985	-0,819011	0,785006	-0,014912	0,059528	-0,002394	-2,305359	-1,081088	-1,753739	-0,644191	-2,833244	-1,257217	-14,802584	9,125461	10,956684	-0,014912	0,059528	-0,002394	2,367579	0,089494	-1,753739	-0,014912	0,059528	-0,002394	2,367579	0,089494	-1,753739
16:25:02,60	0,453033	3,587934	-0,152982	0,196985	-0,819011	0,785006	-0,016890	0,055288	-0,002413	-2,093082	-1,214259	-1,771792	-0,642501	-2,835255	-1,257972	-14,817223	9,062539	10,979498	-0,016890	0,055288	-0,002413	2,247015	0,111572	-1,771792	-0,016890	0,055288	-0,002413	2,247015	0,111572	-1,771792
16:25:02,65	0,453033	3,587934	-0,152982	0,196985	-0,819011	0,785006	-0,015994	0,052818	-0,003169	-2,026478	-1,148904	-1,748978	-0,647245	-2,832619	-1,258404	-14,833422	9,080238	10,955840	-0,015994	0,052818	-0,003169	2,119760	0,106621	-1,748978	-0,015994	0,052818	-0,003169	2,119760	0,106621	-1,748978
16:25:02,70	0,453033	3,587934	-0,152982	0,196985	-0,819011	0,785006	-0,015904	0,058245	-0,003601	-2,301436	-1,167104	-1,772636	-0,644240	-2,836362	-1,258113	-14,813715	9,074272	10,959271	-0,015904	0,058245	-0,003601	2,270795	0,081360	-1,772636	-0,015904	0,058245	-0,003601	2,270795	0,081360	-1,772636
16:25:02,75	0,453033	3,587934	-0,152982	0,196985	-0,819011	0,785006	-0,014165	0,053772	-0,003309	-2,064136	-1,056639	-1,769205	-0,643640	-2,832337	-1,258764	-14,804115	9,100049	10,971592	-0,014165	0,053772	-0,003309	2,156939	0,055332	-1,769205	-0,014165	0,053772	-0,003309	2,156939	0,055332	-1,769205
16:25:02,80	0,453033	3,587934	-0,152982	0,196985	-0,819011	0,785006	-0,017951	0,055264	-0,003960	-2,114610	-1,258057	-1,756883	-0,641253	-2,829685	-1,256429	-14,786320	9,099124	10,975610	-0,017951	0,055264	-0,003960	2,223608	0,151072	-1,756883	-0,017951	0,055264	-0,003960	2,223608	0,151072	-1,756883
16:25:02,85	0,453033	3,587934	-0,152982	0,196985	-0,819011	0,785006	-0,021442	0,054523	-0,001625	-2,067973	-1,423709	-1,752866	-0,646534	-2,834682	-1,257233	-14,803308	9,126339	10,931885	-0,021442	0,054523	-0,001625	2,212063	0,259453	-1,752866	-0,021442	0,054523	-0,001625	2,212063	0,259453	-1,752866
16:25:02,90	0,453033	3,587934	-0,152982	0,196985	-0,819011	0,785006	-0,014473	0,056598	-0,002429	-2,160810	-1,089680	-1,796590	-0,640633	-2,831280	-1,258749	-14,771036	9,096497	10,971806	-0,014473	0,056598	-0,002429	2,282131	0,046476	-1,796590	-0,014473	0,056598	-0,002429	2,282131	0,046476	-1,796590
16:25:02,95	0,453033	3,587934	-0,152982	0,196985	-0,819011	0,785006	-0,020370	0,053188	-0,003945	-1,993204	-1,353462	-1,756669	-0,648897	-2,830821	-1,256473	-14,796890	9,123733	10,931438	-0,020370	0,053188	-0,003945	2,182062	0,245619	-1,756669	-0,020370	0,053188	-0,003945	2,182062	0,245619	-1,756669
16:25:03,00	0,453033	3,587934	-0,152982	0,196985	-0,819011	0,785006	-0,016635	0,060575	-0,001669	-2,366661	-1,195237	-1,797038	-0,643605	-2,833316	-1,256025	-14,785624	9,074237	10,978460	-0,016635	0,060575	-0,001669	2,388473	0,110626	-1,797038	-0,016635	0,060575	-0,001669	2,388473	0,110626	-1,797038
16:25:03,05	0,453033	3,587934	-0,152982	0,196985	-0,819011	0,785006	-0,019029	0,056553	-0,003595	-2,181418	-1,305790	-1,781400	-0,644218	-2,830759	-1,258398	-14,796769	9,096083	10,947076	-0,019029	0,056553	-0,003595	2,258013	0,187996	-1,781400	-0,019029	0,056553	-0,003595	2,258013	0,187996	-1,781400
16:25:03,10	0,453033	3,587934	-0,152982	0,196985	-0,819011	0,785006	-0,019029	0,056553	-0,003595	-2,181418	-1,305790	-1,781400	-0,648231	-2,835672	-1,258747	-14,768281	9,131069	10,961229	-0,019029	0,056553	-0,003595	2,258013	0,187996	-1,781400	-0,019029	0,056553	-0,003595	2,258013	0,187996	-1,781400
16:25:03,15	0,453033	3,587934	-0,152982	0,196985	-0,819011	0,785006	-0,012767	0,057573	-0,003944	-2,189882	-0,972997	-1,767247	-0,645368	-2,829397	-1,257216	-14,784950	9,111085	10,970945	-0,012767	0,057573	-0,003944	2,329569	0,029235	-1,767247	-0,012767	0,057573	-0,003944	2,329569	0,029235	-1,767247
16:25:03,20	0,453033	3,587934	-0,152982	0,196985	-0,819011	0,785006	-0,019633	0,058231	-0,002413	-2,249751	-1,334478	-1,757531	-0,644914	-2,836487	-1,259947	-14,851213	9,076342	10,956665	-0,019633	0,058231	-0,002413	2,321371	0,206743	-1,757531	-0,019633	0,058231	-0,002413	2,321371	0,206743	-1,757531
16:25:03,25	0,453033	3,587934	-0,152982	0,196985	-0,819011	0,785006	-0,013720	0,054293	-0,005143	-2,108180	-1,066978	-1,771810	-0,644192	-2,832508	-1,261688	-14,782224	9,092841	10,946147	-0,013720	0,054293	-0,005143	2,153788	0,010015	-1,771810	-0,013720	0,054293	-0,005143	2,153788	0,010015	-1,771810
16:25:03,30	0,453033	3,587934	-0,152982	0,196985	-0,819011	0,785006	-0,017527	0,055657	-0,006885	-2,130330	-1,213448	-1,782329	-0,643581	-2,834700	-1,259902	-14,763631	9,051485	10,969973	-0,017527	0,055657	-0,006885	2,238719	0,162399	-1,782329	-0,017527	0,055657	-0,006885	2,238719	0,162399	-1,782329
16:25:03,35	0,453033	3,587934	-0,152982	0,196985	-0,819011	0,785006	-0,015934	0,054032	-0,005098	-2,072345	-1,093872	-1,758503	-0,643598	-2,830556	-1,256853	-14,784324	9,086946	10,926472	-0,015934	0,054032	-0,005098	2,169134	0,156985	-1,758503	-0,015934	0,054032	-0,005098	2,169134	0,156985	-1,758503
16:25:03,40	0,453033	3,587934	-0,152982	0,196985	-0,819011	0,785006	-0,016560	0,055153	-0,003952	-2,134524	-1,167494	-1,754579	-0,646016	-2,836174	-1,256413	-14,838745	9,140146	10,999893	-0,016560	0,055153	-0,003952	2,195022	0,132445	-1,754579	-0,016560	0,055153	-0,003952	2,195022	0,132445	-1,754579
16:25:03,45	0,453033	3,587934	-0,152982	0,196985	-0,819011	0,785006	-0,013440	0,055403	-0,001609	-2,104452	-1,073522	-1,728583	-0,642157	-2,831563	-1,254908	-14,826415	8,957409	10,944686	-0,013440	0,055403	-0,001609	2,244713	-0,018509	-1,728583	-0,013440	0,055403	-0,001609	2,244713	-0,018509	-1,728583
16:25:03,50	0,453033	3,587934	-0,152982	0,196985	-0,819011	0,785006	-0,019363	0,054367	-0,000105	-2,202633	-1,279509	-1,783790	-0,589767	-2,883944	-1,204917	-17,519011	6,483592	11,456300	-0,019363	0,054367	-0,000105	2,065151	0,240516	-1,783790	-0,019363	0,054367	-0,000105	2,065151	0,240516	-1,783790
16:25:03,55	0,453033	3,587934	-0,152982	0,196985	-0,819011	0,785006	-0,000195	-0,017195	0,049887	-1,970099	-1,377679	-1,272175	-0,629015	-2,835606	-1,180334	-14,963353	9,129959	11,075476	-0,000195	-0,017195	0,049887	-3,319926	-1,362404	-1,272175	-0,000195	-0,017195	0,049887	-3,319926	-1,362404	-1,272175
16:25:03,60	0,453033	3,587934	-0,152982	0,196985	-0,819011	0,785006	-0,022432	0,040964	0,074469	-1,424711	-1,643966	-1,653000	-0,663108	-2,852280	-1,232534	-15,341363	11,076192	10,964835	-0,022432	0,040964	0,074469	1,790933	0,116979	-1,653000	-0,022432	0,040964	0,074469	1,790933	0,116979	-1,653000
16:25:03,65	0,452970	3,587969	-0,152971	0,246992	-0,819013	0,785027	0,009054	0,062152	0,022270	-1,030022	-1,307143	-1,763641	-0,668239	-2,874252	-1,246936	-16,435032	11,197761	10,974896	0,009054	0,062152	0,022270	3,848906	-2,017900	-1,763641	0,009054	0,062152	0,022270	3,848906	-2,017900	-1,763641
16:25:03,70	0,452970	3,587969	-0,152971	0,246992	-0,819013	0,785027	0,030648	0,055610	0,007867	-1,131409	-1,192208	-1,753579	-0,671262	-2,873092	-1,250444	-16,463965	11,210850	10,991933	0,030648	0,055610	0,007867	3,233999	-3,598058	-1,753579	0,030648	0,055610	0,007867	3,233999	-3,598058	-1,753579
16:25:03,75	0,452970	3,587969	-0,152971	0,246992	-0,819013	0,785027	0,031155	0,058808	0,004359	-1,300824	-1,197430	-1,736543	-0,670620	-2,874763	-1,250031	-16,443277	11,211563	11,001045	0,031155	0,058808	0,004359	3,315609	-3,643103	-1,736543	0,031155	0,058808	0,004359	3,315609	-3,643103	-1,736543
16:25:03,80	0,452970	3,587969	-0,152971	0,246992	-0,819013	0,785027	0,032281	0,057416	0,004773	-1,217478	-1,121333	-1,727431	-0,673572	-2,869722	-1,250831	-16,437324	11,227708	11,002225	0,032281	0,057416	0,004773	3,289681	-3,655373	-1,727431	0,032281	0,057416	0,004773	3,289681	-3,655373	-1,727431
16:25:03,85	0,452970	3,587969	-0,152971	0,246992	-0,819013	0,785027	0,029392	0,062494	0,003973	-1,464553	-1,274487	-1,726251	-0,674180	-2,868756	-1,251638	-16,444156	11,223744	10,973627	0,029392	0,062494	0,003973	3,441196	-3,581728	-1,726251	0,029392	0,062494	0,003973	3,441196	-3,581728	-1,726251
16:25:03,90	0,452970	3,587969	-0,152971	0,246992	-0,819013	0,785027	0,028859	0,063503	0,003165	-1,523912	-1,306138	-1,754849	-0,672498	-2,873826	-1,250847	-16,489902	11,203195	10,987032	0,028859	0,063503	0,003165	3,461106	-3,571537	-1,754849	0,028859	0,063503	0,003165	3,461106	-3,571537	-1,754849
16:25:03,95	0,452970	3,587969	-0,152971	0,246992	-0,819013	0,785027	0,032408	0,059511	0,003956	-1,356990	-1,150890	-1,741444	-0,666717	-2,872161	-1,251940	-16,435864	10,943223	11,047892	0,032408	0,059511	0,003956	3,314646	-3,694950	-1,741444	0,032408	0,059511	0,003956	3,314646	-3,694950	-1,741444
16:25:04,00	0,452970	3,587969	-0,152971	0,246992	-0,819013	0,785027	0,028076	0,055337	0,002863	-1,338071	-1,199395	-1,680584	-0,591972	-2,891314	-1,174151	-17,539119	7,318663	11,511513	0,028076	0,055337	0,002863	3,005915	-3,403356	-1,680584	0,028076	0,055337	0,002863	3,005915	-3,403356	-1,680584
16:25:04,05	0,452970	3,587969	-0,152971	0,246992	-0,819013	0,785027	0,007291	-0,018970	0,080652	-1,164656	-1,423376	-1,216963	-0,653975	-2,866732	-1,167286	-16,142742	10,998625	11,150772	0,007291	-0,018970	0,080652	-2,653827	-1,995722	-1,216963	0,007291	-0,018970	0,080652	-2,653827	-1,995722	-1,216963
16:25:04,10	0,452970	3,587969	-0,152971	0,246992	-0,819013	0,785027	0,017004	0,047017	0,087518	-0,710877	-1,549011	-1,577704	-0,662622	-2,846269	-1,206589	-14,838761	11,771379	10,993775	0,017004	0,047017	0,087518	2,979969	-2,883786	-1,577704	0,017004	0,047017	0,087518	2,979969	-2,883786	-1,577704
16:25:04,15	0,453008	3,588004	-0,152974	0,296999	-0,819013	0,785005	0,003605	0,064737	0,048214	-0,311084	-1,502829	-1,734701	-0,667586	-2,871399	-1,224867	-15,841124	11,861675	11,030463	0,003605	0,064737	0,048214	4,770754	-1,785824	-1,734701	0,003605	0,064737	0,048214	4,770754	-1,785824	-1,734701
16:25:04,20	0,453008	3,588004	-0,152974	0,296999	-0,819013	0,785005	0,027851	0,056471	0,029937	-0,304253	-1,155254	-1,698013	-0,670586	-2,864468	-1,224905	-15,849104	11,864767	11,031177	0,027851	0,056471	0,029937	4,128731	-3,341564	-1,698013	0,027851	0,056471	0,029937	4,128731	-3,341564	-1,698013
16:25:04,25	0,453008	3,588004	-0,152974	0,296999	-0,819013	0,785005	0,023348	0,062535	0,029899	-0,620869	-1,397853	-1,697299	-0,673519	-2,865818	-1,226466	-15,861190	11,913685	11,028265	0,023348	0,062535	0,029899	4,288103	-3,230698	-1,697299	0,023348	0,062535	0,029899	4,288103	-3,230698	-1,697299
16:25:04,30	0,453008	3,588004	-0,152974	0,296999	-0,819013	0,785005	0,025984	0,064399	0,028338	-0,681497	-1,295718	-1,700210	-0,667080	-2,866116	-1,226843	-15,868300	11,881401	11,033448	0,025984	0,064399	0,028338	4,373831	-3,335472	-1,700210	0,025984	0,064399	0,028338	4,373831	-3,335472	-1,700210
16:25:04,35	0,453008	3,588004	-0,152974	0,296999	-0,819013	0,785005	0,023022	0,058674	0,027960	-0,415300	-1,439770	-1,695028	-0,669428	-2,866095	-1,225683	-15,873848	11,901729	11,033048	0,023022	0,058674	0,027960	4,190598	-3,246988	-1,695028	0,023022	0,058674	0,027960	4,190598	-3,246988	-1,695028
16:25:04,40	0,453008	3,588004	-0,152974	0,296999	-0,819013	0,785005	0,024178	0,060718	0,029120	-0,506744	-1,394601	-1,695428	-0,670053	-2,868474	-1,225292	-15,895984	11,898046	11,037303	0,024178	0,060718	0,029120	4,259589	-3,292603	-1,695428	0,024178	0,060718	0,029120	4,259589	-3,292603	-1,695428
16:25:04,45	0,453008	3,588004	-0,152974	0,296999	-0,819013	0,785005	0,026551	0,060070	0,029511	-0,487314	-1,288553	-1,691173	-0,667664	-2,869764	-1,225281	-15,855997	11,809662	11,014895	0,026551	0,060070	0,029511	4,228163	-3,372807	-1,691173	0,026551	0,060070	0,029511	4,228163	-3,372807	-1,691173
16:25:04,50	0,453008	3,588004	-0,152974	0,296999	-0,819013	0,785005	0,026474	0,057356	0,029522	-0,402760	-1,213747	-1,713580	-0,594545	-2,899098	-1,157089	-17,749576	8,273442	11,551659	0,026474	0,057356	0,029522	4,099706	-3,291939	-1,713580	0,026474	0,057356	0,029522	4,099706	-3,291939	-1,713580
16:25:04,55	0,453008	3,588004	-0,152974	0,296999	-0,819013	0,785005	0,015318	-0,020634	0,097715	-0,356523	-1,665633	-1,176817	-0,642012	-2,855080	-1,157105	-15,426949	11,196307	11,159462	0,015318	-0,020634	0,097715	-1,976275	-2,868083	-1,176817	0,015318	-0,020634	0,097715	-1,976275	-2,868083	-1,176817
16:25:04,60	0,453008	3,588004	-0,152974	0,296999	-0,819013	0,785005	0,025164	0,061201	0,059411	0,376129	-1,309175	-1,683131	-0,670339	-2,866707	-1,195393	-15,390226	12,671017	11,045345	0,025164	0,061201	0,059411	5,180444	-3,284532	-1,683131	0,025164	0,061201	0,059411	5,180444	-3,284532	-1,683131
16:25:04,65	0,452987	3,587994	-0,152970	0,347007	-0,819021	0,784999	0,025164	0,061201	0,059411	0,376129	-1,309175	-1,683131	-0,678312	-2,888464	-1,213849	-16,610622	12,936353	11,090778	0,025164	0,061201	0,059411	5,180444	-3,284532	-1,683131	0,025164	0,061201	0,059411	5,180444	-3,284532	-1,683131
16:25:04,70	0,452987	3,587994	-0,152970	0,347007	-0,819021	0,784999	0,047993	0,057227	0,040954	0,202387	-1,311639	-1,637698	-0,678937	-2,888304	-1,209968	-16,632339	12,932625	11,098126	0,047993	0,057227	0,040954	4,694713	-5,079056	-1,637698	0,047993	0,057227	0,040954	4,694713	-5,079056	-1,637698
16:25:04,75	0,452987	3,587994	-0,152970	0,347007	-0,819021	0,784999	0,048166	0,057849	0,044835	0,155968	-1,319560	-1,630350	-0,672791	-2,891757	-1,212700	-16,659740	12,937404	11,069279	0,048166	0,057849	0,044835	4,697102	-5,100599	-1,630350	0,048166	0,057849	0,044835	4,697102	-5,100599	-1,630350
16:25:04,80	0,452987	3,587994	-0,152970	0,347007	-0,819021	0,784999	0,048084	0,050799	0,042104	0,512990	-1,349957	-1,659197	-0,674236	-2,885933	-1,210762	-16,638838	12,953480	11,085972	0,048084	0,050799	0,042104	4,500725	-5,124537	-1,659197	0,048084	0,050799	0,042104	4,500725	-5,124537	-1,659197
16:25:04,85	0,452987	3,587994	-0,152970	0,347007	-0,819021	0,784999	0,043763	0,054963	0,044042	0,320849	-1,564600	-1,642504	-0,675392	-2,889856	-1,212701	-16,639792	12,962153	11,072122	0,043763	0,054963	0,044042	4,635436	-4,999961	-1,642504	0,043763	0,054963	0,044042	4,635436	-4,999961	-1,642504
16:25:04,90	0,452987	3,587994	-0,152970	0,347007	-0,819021	0,784999	0,047738	0,054002	0,042103	0,377839	-1,363027	-1,656353	-0,676049	-2,889134	-1,213089	-16,653309	12,922611	11,085760	0,047738	0,054002	0,042103	4,617013	-5,110478	-1,656353	0,047738	0,054002	0,042103	4,617013	-5,110478	-1,656353
16:25:04,95	0,452987	3,587994	-0,152970	0,347007	-0,819021	0,784999	0,047441	0,054932	0,041714	0,288473	-1,370395	-1,642716	-0,668639	-2,889136	-1,208398	-16,685999	12,674426	11,125024	0,047441	0,054932	0,041714	4,600656	-5,094549	-1,642716	0,047441	0,054932	0,041714	4,600656	-5,094549	-1,642716
16:25:05,00	0,452987	3,587994	-0,152970	0,347007	-0,819021	0,784999	0,043738	0,048514	0,046405	0,390953	-1,467208	-1,603452	-0,612197	-2,927993	-1,166017	-18,836478	9,669292	11,591102	0,043738	0,048514	0,046405	4,199287	-4,900617	-1,603452	0,043738	0,048514	0,046405	4,199287	-4,900617	-1,603452
16:25:05,05	0,452987	3,587994	-0,152970	0,347007	-0,819021	0,784999	0,049168	-0,019794	0,088787	0,265201	-1,544626	-1,137374	-0,650093	-2,873942	-1,145520	-15,822354	12,483979	11,213717	0,049168	-0,019794	0,088787	-1,288631	-5,404325	-1,137374	0,049168	-0,019794	0,088787	-1,288631	-5,404325	-1,137374
16:25:05,10	0,452987	3,587994	-0,152970	0,347007	-0,819021	0,784999	0,021307	0,040050	0,109284	1,097949	-1,790465	-1,514759	-0,680020	-2,877996	-1,192819	-15,529402	13,809909	11,067038	0,021307	0,040050	0,109284	4,241894	-3,463031	-1,514759	0,021307	0,040050	0,109284	4,241894	-3,463031	-1,514759
16:25:05,15	0,453026	3,588056	-0,152970	0,397007	-0,819031	0,784994	0,039781	0,063940	0,061985	1,150432	-1,239076	-1,661438	-0,687076	-2,899512	-1,209184	-16,718066	14,020508	11,115773	0,039781	0,063940	0,061985	6,169744	-4,361855	-1,661438	0,039781	0,063940	0,061985	6,169744	-4,361855	-1,661438
16:25:05,20	0,453026	3,588056	-0,152970	0,397007	-0,819031	0,784994	0,061942	0,059293	0,045619	0,980152	-1,221404	-1,612703	-0,687170	-2,897500	-1,212337	-16,748547	14,004062	11,088689	0,061942	0,059293	0,045619	5,634638	-6,083839	-1,612703	0,061942	0,059293	0,045619	5,634638	-6,083839	-1,612703
16:25:05,25	0,453026	3,588056	-0,152970	0,397007	-0,819031	0,784994	0,060247	0,060381	0,042466	0,894077	-1,327730	-1,639786	-0,684754	-2,900127	-1,210001	-16,737807	14,013127	11,068095	0,060247	0,060381	0,042466	5,633995	-6,057090	-1,639786	0,060247	0,060381	0,042466	5,633995	-6,057090	-1,639786
16:25:05,30	0,453026	3,588056	-0,152970	0,397007	-0,819031	0,784994	0,061314	0,056975	0,044803	1,084408	-1,267467	-1,660381	-0,688372	-2,896292	-1,208859	-16,765496	14,009368	11,082043	0,061314	0,056975	0,044803	5,556957	-6,080602	-1,660381	0,061314	0,056975	0,044803	5,556957	-6,080602	-1,660381
16:25:05,35	0,453026	3,588056	-0,152970	0,397007	-0,819031	0,784994	0,059801	0,062025	0,045945	0,804702	-1,368215	-1,646433	-0,684247	-2,899666	-1,212716	-16,764263	14,007197	11,094210	0,059801	0,062025	0,045945	5,673685	-6,062622	-1,646433	0,059801	0,062025	0,045945	5,673685	-6,062622	-1,646433
16:25:05,40	0,453026	3,588056	-0,152970	0,397007	-0,819031	0,784994	0,060661	0,056766	0,042088	1,076906	-1,321373	-1,634265	-0,686346	-2,895776	-1,207854	-16,735883	14,015182	11,106774	0,060661	0,056766	0,042088	5,533059	-6,083243	-1,634265	0,060661	0,056766	0,042088	5,533059	-6,083243	-1,634265
16:25:05,45	0,453026	3,588056	-0,152970	0,397007	-0,819031	0,784994	0,058342	0,060528	0,046949	0,902383	-1,421374	-1,621702	-0,679218	-2,903962	-1,208421	-16,839477	13,815227	11,130059	0,058342	0,060528	0,046949	5,653859	-6,001204	-1,621702	0,058342	0,060528	0,046949	5,653859	-6,001204	-1,621702
16:25:05,50	0,453026	3,588056	-0,152970	0,397007	-0,819031	0,784994	0,061867	0,050263	0,046383	1,211219	-1,227807	-1,598417	-0,608409	-2,917741	-1,149732	-17,670334	10,322369	11,566462	0,061867	0,050263	0,046383	5,156863	-6,084356	-1,598417	0,061867	0,050263	0,046383	5,156863	-6,084356	-1,598417
16:25:05,55	0,453026	3,588056	-0,152970	0,397007	-0,819031	0,784994	0,038396	-0,017948	0,105071	1,317885	-1,421427	-1,162013	-0,650669	-2,887199	-1,142731	-16,083736	13,392748	11,221562	0,038396	-0,017948	0,105071	-0,091072	-4,435481	-1,162013	0,038396	-0,017948	0,105071	-0,091072	-4,435481	-1,162013
16:25:05,60	0,453026	3,588056	-0,152970	0,397007	-0,819031	0,784994	0,033075	0,033920	0,112073	2,073026	-1,859243	-1,506914	-0,677959	-2,852772	-1,179397	-14,368648	14,285697	10,903967	0,033075	0,033920	0,112073	4,735779	-4,455648	-1,506914	0,033075	0,033920	0,112073	4,735779	-4,455648	-1,506914
16:25:05,65	0,453022	3,587973	-0,152989	0,447028	-0,819016	0,784989	0,016906	0,074768	0,075406	1,579832	-1,661226	-1,824509	-0,680725	-2,876694	-1,193290	-15,538317	14,444134	10,976365	0,016906	0,074768	0,075406	7,449090	-2,988321	-1,824509	0,016906	0,074768	0,075406	7,449090	-2,988321	-1,824509
16:25:05,70	0,453022	3,587973	-0,152989	0,447028	-0,819016	0,784989	0,039006	0,065202	0,061514	1,629620	-1,604212	-1,752111	-0,680782	-2,881389	-1,191775	-15,587855	14,447623	10,926906	0,039006	0,065202	0,061514	6,747976	-4,666149	-1,752111	0,039006	0,065202	0,061514	6,747976	-4,666149	-1,752111
16:25:05,75	0,453022	3,587973	-0,152989	0,447028	-0,819016	0,784989	0,043101	0,062904	0,063028	1,727352	-1,435921	-1,801570	-0,686951	-2,877009	-1,192441	-15,572276	14,479220	10,973775	0,043101	0,062904	0,063028	6,665340	-4,819310	-1,801570	0,043101	0,062904	0,063028	6,665340	-4,819310	-1,801570
16:25:05,80	0,453022	3,587973	-0,152989	0,447028	-0,819016	0,784989	0,042391	0,070436	0,062363	1,370846	-1,475112	-1,754700	-0,687264	-2,881182	-1,190229	-15,598089	14,470244	10,935395	0,042391	0,070436	0,062363	6,900090	-4,802819	-1,754700	0,042391	0,070436	0,062363	6,900090	-4,802819	-1,754700
16:25:05,85	0,453022	3,587973	-0,152989	0,447028	-0,819016	0,784989	0,046162	0,068621	0,064575	1,444542	-1,296882	-1,793081	-0,689039	-2,879269	-1,193296	-15,589801	14,491055	11,000807	0,046162	0,068621	0,064575	6,831315	-4,920620	-1,793081	0,046162	0,068621	0,064575	6,831315	-4,920620	-1,793081
16:25:05,90	0,453022	3,587973	-0,152989	0,447028	-0,819016	0,784989	0,045393	0,071114	0,061508	1,337071	-1,340107	-1,727669	-0,686695	-2,875233	-1,192154	-15,588374	14,489997	10,986532	0,045393	0,071114	0,061508	6,919546	-4,903465	-1,727669	0,045393	0,071114	0,061508	6,919546	-4,903465	-1,727669
16:25:05,95	0,453022	3,587973	-0,152989	0,447028	-0,819016	0,784989	0,040726	0,071102	0,062649	1,337502	-1,581045	-1,741944	-0,682695	-2,876963	-1,190585	-15,583782	14,290022	10,984404	0,040726	0,071102	0,062649	6,919020	-4,778015	-1,741944	0,040726	0,071102	0,062649	6,919020	-4,778015	-1,741944
16:25:06,00	0,453022	3,587973	-0,152989	0,447028	-0,819016	0,784989	0,040224	0,066773	0,064219	1,391706	-1,503178	-1,744072	-0,613221	-2,914551	-1,141060	-17,537745	11,305276	11,421369	0,040224	0,066773	0,064219	6,633423	-4,660752	-1,744072	0,040224	0,066773	0,064219	6,633423	-4,660752	-1,744072
16:25:06,05	0,453022	3,587973	-0,152989	0,447028	-0,819016	0,784989	0,038038	-0,012187	0,113743	1,935785	-1,816629	-1,307106	-0,663171	-2,854922	-1,118554	-14,481357	14,070648	11,073408	0,038038	-0,012187	0,113743	0,979134	-4,802644	-1,307106	0,038038	-0,012187	0,113743	0,979134	-4,802644	-1,307106
16:25:06,10	0,453022	3,587973	-0,152989	0,447028	-0,819016	0,784989	0,011373	0,060886	0,136249	2,059091	-1,938991	-1,655068	-0,685178	-2,846798	-1,169032	-13,987337	15,153934	10,938150	0,011373	0,060886	0,136249	6,838631	-2,831798	-1,655068	0,011373	0,060886	0,136249	6,838631	-2,831798	-1,655068
16:25:06,15	0,453038	3,587946	-0,152977	0,497031	-0,819009	0,785014	0,015342	0,084007	0,085771	2,041963	-1,846448	-1,790326	-0,688214	-2,875210	-1,183035	-15,093511	15,299036	10,928877	0,015342	0,084007	0,085771	8,636499	-3,050767	-1,790326	0,015342	0,084007	0,085771	8,636499	-3,050767	-1,790326
16:25:06,20	0,453038	3,587946	-0,152977	0,497031	-0,819009	0,785014	0,041465	0,072430	0,071768	2,216550	-1,518558	-1,799599	-0,692644	-2,870963	-1,185357	-15,091492	15,338080	10,974990	0,041465	0,072430	0,071768	7,902279	-4,773562	-1,799599	0,041465	0,072430	0,071768	7,902279	-4,773562	-1,799599
16:25:06,25	0,453038	3,587946	-0,152977	0,497031	-0,819009	0,785014	0,040002	0,078390	0,069447	1,941455	-1,612389	-1,753486	-0,689200	-2,873477	-1,184590	-15,142718	15,338623	10,970445	0,040002	0,078390	0,069447	8,095041	-4,752576	-1,753486	0,040002	0,078390	0,069447	8,095041	-4,752576	-1,753486
16:25:06,30	0,453038	3,587946	-0,152977	0,497031	-0,819009	0,785014	0,040457	0,074150	0,070213	2,136749	-1,633386	-1,758031	-0,692074	-2,875432	-1,181884	-15,122901	15,335731	10,933799	0,040457	0,074150	0,070213	7,957560	-4,809255	-1,758031	0,040457	0,074150	0,070213	7,957560	-4,809255	-1,758031
16:25:06,35	0,453038	3,587946	-0,152977	0,497031	-0,819009	0,785014	0,043587	0,075661	0,072920	2,065588	-1,452016	-1,794677	-0,694641	-2,873939	-1,184342	-15,120939	15,341108	10,950567	0,043587	0,075661	0,072920	8,005002	-4,873593	-1,794677	0,043587	0,075661	0,072920	8,005002	-4,873593	-1,794677
16:25:06,40	0,453038	3,587946	-0,152977	0,497031	-0,819009	0,785014	0,043578	0,078631	0,070462	1,916804	-1,453456	-1,777909	-0,693240	-2,873359	-1,190390	-15,079830	15,308295	10,981365	0,043578	0,078631	0,070462	8,089335	-4,874354	-1,777909	0,043578	0,078631	0,070462	8,089335	-4,874354	-1,777909
16:25:06,45	0,453038	3,587946	-0,152977	0,497031	-0,819009	0,785014	0,042375	0,077707	0,064414	1,956979	-1,464008	-1,747110	-0,682993	-2,879445	-1,181493	-15,237072	15,180289	10,964645	0,042375	0,077707	0,064414	8,056992	-4,790464	-1,747110	0,042375	0,077707	0,064414	8,056992	-4,790464	-1,747110
16:25:06,50	0,453038	3,587946	-0,152977	0,497031	-0,819009	0,785014	0,042523	0,065791	0,073310	2,387161	-1,528517	-1,763831	-0,625993	-2,909470	-1,128545	-17,131373	12,194272	11,418835	0,042523	0,065791	0,073310	7,551727	-4,866541	-1,763831	0,042523	0,065791	0,073310	7,551727	-4,866541	-1,763831
16:25:06,55	0,453038	3,587946	-0,152977	0,497031	-0,819009	0,785014	0,040025	0,001415	0,126258	2,201605	-1,805905	-1,309641	-0,669208	-2,869188	-1,102838	-15,070767	14,706059	11,073368	0,040025	0,001415	0,126258	2,312644	-4,947855	-1,309641	0,040025	0,001415	0,126258	2,312644	-4,947855	-1,309641
16:25:06,60	0,453038	3,587946	-0,152977	0,497031	-0,819009	0,785014	0,026747	0,058981	0,151966	2,413726	-1,967707	-1,655107	-0,700807	-2,856464	-1,156287	-14,059687	16,337842	10,853488	0,026747	0,058981	0,151966	7,043725	-4,067351	-1,655107	0,026747	0,058981	0,151966	7,043725	-4,067351	-1,655107
16:25:06,65	0,453029	3,587992	-0,152977	0,547025	-0,819015	0,784997	0,031527	0,092708	0,098516	2,578599	-1,659426	-1,874988	-0,700392	-2,881008	-1,174964	-15,284393	16,397496	10,919388	0,031527	0,092708	0,098516	9,856211	-4,134287	-1,874988	0,031527	0,092708	0,098516	9,856211	-4,134287	-1,874988
16:25:06,70	0,453029	3,587992	-0,152977	0,547025	-0,819015	0,784997	0,052576	0,080077	0,079839	2,674744	-1,655343	-1,809088	-0,702133	-2,881960	-1,172633	-15,288707	16,424997	10,918453	0,052576	0,080077	0,079839	8,960786	-5,782532	-1,809088	0,052576	0,080077	0,079839	8,960786	-5,782532	-1,809088
16:25:06,75	0,453029	3,587992	-0,152977	0,547025	-0,819015	0,784997	0,054270	0,081109	0,082170	2,642764	-1,584717	-1,810023	-0,704557	-2,880133	-1,173831	-15,308532	16,406226	10,904100	0,054270	0,081109	0,082170	9,009781	-5,844923	-1,810023	0,054270	0,081109	0,082170	9,009781	-5,844923	-1,810023
16:25:06,80	0,453029	3,587992	-0,152977	0,547025	-0,819015	0,784997	0,053900	0,084122	0,080973	2,459911	-1,611740	-1,824375	-0,703480	-2,881957	-1,174725	-15,309341	16,397146	10,909123	0,053900	0,084122	0,080973	9,063460	-5,842901	-1,824375	0,053900	0,084122	0,080973	9,063460	-5,842901	-1,824375
16:25:06,85	0,453029	3,587992	-0,152977	0,547025	-0,819015	0,784997	0,054941	0,082277	0,080079	2,547550	-1,553768	-1,819353	-0,702520	-2,882414	-1,174387	-15,321000	16,403626	10,929531	0,054941	0,082277	0,080079	9,006316	-5,866649	-1,819353	0,054941	0,082277	0,080079	9,006316	-5,866649	-1,819353
16:25:06,90	0,453029	3,587992	-0,152977	0,547025	-0,819015	0,784997	0,054857	0,081217	0,080416	2,602470	-1,571488	-1,798945	-0,703868	-2,881706	-1,171962	-15,284739	16,450746	10,908876	0,054857	0,081217	0,080416	8,978001	-5,877752	-1,798945	0,054857	0,081217	0,080416	8,978001	-5,877752	-1,798945
16:25:06,95	0,453029	3,587992	-0,152977	0,547025	-0,819015	0,784997	0,051424	0,078818	0,077774	2,682773	-1,780502	-1,833001	-0,696473	-2,880055	-1,179285	-15,452856	16,061592	10,958625	0,051424	0,078818	0,077774	8,870008	-5,817287	-1,833001	0,051424	0,078818	0,077774	8,870008	-5,817287	-1,833001
16:25:07,00	0,453029	3,587992	-0,152977	0,547025	-0,819015	0,784997	0,051424	0,078818	0,077774	2,682773	-1,780502	-1,833001	-0,636677	-2,923828	-1,124296	-17,699388	13,374188	11,417146	0,051424	0,078818	0,077774	8,870008	-5,817287	-1,833001	0,051424	0,078818	0,077774	8,870008	-5,817287	-1,833001
16:25:07,05	0,453029	3,587992	-0,152977	0,547025	-0,819015	0,784997	0,057800	0,003488	0,130508	2,831593	-1,963444	-1,311330	-0,679448	-2,858293	-1,092518	-14,192749	15,791274	10,908558	0,057800	0,003488	0,130508	3,105431	-6,500782	-1,311330	0,057800	0,003488	0,130508	3,105431	-6,500782	-1,311330
16:25:07,10	0,453029	3,587992	-0,152977	0,547025	-0,819015	0,784997	0,022432	0,073297	0,162285	3,048144	-1,974318	-1,819918	-0,704347	-2,852687	-1,146341	-13,467185	16,958116	10,827247	0,022432	0,073297	0,162285	8,801923	-3,735221	-1,819918	0,022432	0,073297	0,162285	8,801923	-3,735221	-1,819918
16:25:07,15	0,453050	3,587947	-0,152979	0,597022	-0,819007	0,785008	0,030027	0,097663	0,108463	3,154394	-1,534456	-1,901228	-0,708870	-2,877771	-1,170141	-14,848581	17,191306	10,902501	0,030027	0,097663	0,108463	10,820926	-3,891544	-1,901228	0,030027	0,097663	0,108463	10,820926	-3,891544	-1,901228
16:25:07,20	0,453050	3,587947	-0,152979	0,597022	-0,819007	0,785008	0,054011	0,089038	0,084662	3,114140	-1,600165	-1,825975	-0,710100	-2,875208	-1,170968	-14,865041	17,180152	10,864222	0,054011	0,089038	0,084662	10,103616	-5,840061	-1,825975	0,054011	0,089038	0,084662	10,103616	-5,840061	-1,825975
16:25:07,25	0,453050	3,587947	-0,152979	0,597022	-0,819007	0,785008	0,052407	0,091384	0,083835	2,974236	-1,692287	-1,864254	-0,710661	-2,879615	-1,170557	-14,862412	17,176572	10,867925	0,052407	0,091384	0,083835	10,147907	-5,806214	-1,864254	0,052407	0,091384	0,083835	10,147907	-5,806214	-1,864254
16:25:07,30	0,453050	3,587947	-0,152979	0,597022	-0,819007	0,785008	0,052233	0,090763	0,087349	3,037672	-1,720259	-1,845752	-0,709475	-2,875369	-1,167455	-14,865891	17,216562	10,882724	0,052233	0,090763	0,087349	10,162539	-5,820553	-1,845752	0,052233	0,090763	0,087349	10,162539	-5,820553	-1,845752
16:25:07,35	0,453050	3,587947	-0,152979	0,597022	-0,819007	0,785008	0,052233	0,090763	0,087349	3,037672	-1,720259	-1,845752	-0,708370	-2,878117	-1,169013	-14,895376	17,188695	10,878021	0,052233	0,090763	0,087349	10,162539	-5,820553	-1,845752	0,052233	0,090763	0,087349	10,162539	-5,820553	-1,845752
16:25:07,40	0,453050	3,587947	-0,152979	0,597022	-0,819007	0,785008	0,054061	0,088432	0,085790	3,119997	-1,636799	-1,850455	-0,708902	-2,879861	-1,170928	-14,863677	17,175170	10,887766	0,054061	0,088432	0,085790	10,061896	-5,880599	-1,850455	0,054061	0,088432	0,085790	10,061896	-5,880599	-1,850455
16:25:07,45	0,453050	3,587947	-0,152979	0,597022	-0,819007	0,785008	0,055837	0,088021	0,083876	3,145511	-1,510227	-1,840709	-0,701425	-2,881934	-1,170706	-15,019668	16,976488	10,906466	0,055837	0,088021	0,083876	10,055138	-5,893451	-1,840709	0,055837	0,088021	0,083876	10,055138	-5,893451	-1,840709
16:25:07,50	0,453050	3,587947	-0,152979	0,597022	-0,819007	0,785008	0,053894	0,080509	0,084098	3,286067	-1,647037	-1,822010	-0,640723	-2,904943	-1,107309	-16,341365	13,742496	11,324385	0,053894	0,080509	0,084098	9,606017	-5,877700	-1,822010	0,053894	0,080509	0,084098	9,606017	-5,877700	-1,822010
16:25:07,55	0,453050	3,587947	-0,152979	0,597022	-0,819007	0,785008	0,043469	0,016435	0,147494	3,156367	-1,716747	-1,404091	-0,683340	-2,853078	-1,075263	-13,809499	16,522078	10,917630	0,043469	0,016435	0,147494	4,446480	-5,129073	-1,404091	0,043469	0,016435	0,147494	4,446480	-5,129073	-1,404091
16:25:07,60	0,453050	3,587947	-0,152979	0,597022	-0,819007	0,785008	0,019862	0,079275	0,179541	3,561791	-2,141471	-1,810846	-0,704685	-2,830913	-1,132858	-12,527252	17,809887	10,738091	0,019862	0,079275	0,179541	9,784869	-3,700605	-1,810846	0,019862	0,079275	0,179541	9,784869	-3,700605	-1,810846
16:25:07,65	0,453017	3,587994	-0,152969	0,647019	-0,818996	0,784993	0,011338	0,108842	0,121946	3,780686	-2,118160	-1,990384	-0,713122	-2,859563	-1,153485	-13,787859	17,932074	10,810256	0,011338	0,108842	0,121946	12,324802	-3,008168	-1,990384	0,011338	0,108842	0,121946	12,324802	-3,008168	-1,990384
16:25:07,70	0,453017	3,587994	-0,152969	0,647019	-0,818996	0,784993	0,040368	0,101825	0,101319	3,621116	-1,761385	-1,918220	-0,715790	-2,859927	-1,151272	-13,822476	17,975869	10,761702	0,040368	0,101825	0,101319	11,614348	-4,930287	-1,918220	0,040368	0,101825	0,101319	11,614348	-4,930287	-1,918220
16:25:07,75	0,453017	3,587994	-0,152969	0,647019	-0,818996	0,784993	0,042018	0,103953	0,103531	3,531043	-1,727497	-1,966774	-0,713748	-2,861071	-1,150792	-13,828735	17,967290	10,790453	0,042018	0,103953	0,103531	11,691377	-5,025871	-1,966774	0,042018	0,103953	0,103531	11,691377	-5,025871	-1,966774
16:25:07,80	0,453017	3,587994	-0,152969	0,647019	-0,818996	0,784993	0,041987	0,101612	0,104011	3,642237	-1,730211	-1,938023	-0,715463	-2,862917	-1,147689	-13,819875	17,972121	10,768678	0,041987	0,101612	0,104011	11,618772	-5,026195	-1,938023	0,041987	0,101612	0,104011	11,618772	-5,026195	-1,938023
16:25:07,85	0,453017	3,587994	-0,152969	0,647019	-0,818996	0,784993	0,044443	0,102175	0,107114	3,621574	-1,597221	-1,959798	-0,716062	-2,861291	-1,149244	-13,812476	17,961662	10,774196	0,044443	0,102175	0,107114	11,642304	-5,086033	-1,959798	0,044443	0,102175	0,107114	11,642304	-5,086033	-1,959798
16:25:07,90	0,453017	3,587994	-0,152969	0,647019	-0,818996	0,784993	0,043335	0,103506	0,105559	3,547016	-1,643229	-1,954280	-0,712833	-2,858845	-1,150155	-13,827133	18,000439	10,744359	0,043335	0,103506	0,105559	11,672211	-5,045019	-1,954280	0,043335	0,103506	0,105559	11,672211	-5,045019	-1,954280
16:25:07,95	0,453017	3,587994	-0,152969	0,647019	-0,818996	0,784993	0,039602	0,101933	0,104649	3,655032	-1,869416	-1,984117	-0,711899	-2,859508	-1,147275	-13,764248	17,881492	10,780608	0,039602	0,101933	0,104649	11,656798	-4,978181	-1,984117	0,039602	0,101933	0,104649	11,656798	-4,978181	-1,984117
16:25:08,00	0,453017	3,587994	-0,152969	0,647019	-0,818996	0,784993	0,039709	0,100792	0,107528	3,642801	-1,749919	-1,947868	-0,654917	-2,892115	-1,094112	-15,797215	15,038486	11,203949	0,039709	0,100792	0,107528	11,554990	-4,867084	-1,947868	0,039709	0,100792	0,107528	11,554990	-4,867084	-1,947868
16:25:08,05	0,453017	3,587994	-0,152969	0,647019	-0,818996	0,784993	0,039457	0,035141	0,160691	3,578080	-2,102148	-1,524527	-0,702788	-2,848170	-1,053514	-13,362357	17,879037	10,863920	0,039457	0,035141	0,160691	6,336628	-5,199487	-1,524527	0,039457	0,035141	0,160691	6,336628	-5,199487	-1,524527
16:25:08,10	0,453017	3,587994	-0,152969	0,647019	-0,818996	0,784993	0,025335	0,098571	0,201290	3,957136	-2,148102	-1,864556	-0,722911	-2,834370	-1,126305	-12,316163	18,937350	10,685653	0,025335	0,098571	0,201290	11,694941	-4,136891	-1,864556	0,025335	0,098571	0,201290	11,694941	-4,136891	-1,864556
16:25:08,15	0,452990	3,588038	-0,152997	0,697019	-0,819015	0,784978	0,023445	0,122898	0,128499	4,131746	-1,869496	-2,042822	-0,725313	-2,857097	-1,142261	-13,623974	19,186211	10,689975	0,023445	0,122898	0,128499	13,779234	-3,709939	-2,042822	0,023445	0,122898	0,128499	13,779234	-3,709939	-2,042822
16:25:08,20	0,452990	3,588038	-0,152997	0,697019	-0,819015	0,784978	0,044328	0,113614	0,112542	4,176114	-2,040592	-2,038501	-0,727635	-2,855906	-1,140925	-13,626155	19,232391	10,671058	0,044328	0,113614	0,112542	13,094828	-5,520373	-2,038501	0,044328	0,113614	0,112542	13,094828	-5,520373	-2,038501
16:25:08,25	0,452990	3,588038	-0,152997	0,697019	-0,819015	0,784978	0,044458	0,116221	0,113879	4,079443	-2,058845	-2,057418	-0,728255	-2,859699	-1,137243	-13,646705	19,193156	10,647722	0,044458	0,116221	0,113879	13,202821	-5,548781	-2,057418	0,044458	0,116221	0,113879	13,202821	-5,548781	-2,057418
16:25:08,30	0,452990	3,588038	-0,152997	0,697019	-0,819015	0,784978	0,048053	0,114862	0,117560	4,105892	-1,870095	-2,080754	-0,730529	-2,857733	-1,140912	-13,606012	19,229477	10,669979	0,048053	0,114862	0,117560	13,122537	-5,642222	-2,080754	0,048053	0,114862	0,117560	13,122537	-5,642222	-2,080754
16:25:08,35	0,452990	3,588038	-0,152997	0,697019	-0,819015	0,784978	0,047487	0,117814	0,113891	4,004168	-1,882431	-2,058497	-0,727548	-2,858497	-1,136813	-13,596147	19,222916	10,677265	0,047487	0,117814	0,113891	13,252578	-5,610150	-2,058497	0,047487	0,117814	0,113891	13,252578	-5,610150	-2,058497
16:25:08,40	0,452990	3,588038	-0,152997	0,697019	-0,819015	0,784978	0,046658	0,114851	0,117990	4,157518	-1,913717	-2,051211	-0,727651	-2,859493	-1,140689	-13,640797	19,239163	10,714353	0,046658	0,114851	0,117990	13,173297	-5,576357	-2,051211	0,046658	0,114851	0,117990	13,173297	-5,576357	-2,051211
16:25:08,45	0,452990	3,588038	-0,152997	0,697019	-0,819015	0,784978	0,047572	0,114442	0,114115	4,170516	-1,912953	-2,014123	-0,726442	-2,860912	-1,137927	-13,601340	19,149727	10,733626	0,047572	0,114442	0,114115	13,154211	-5,647384	-2,014123	0,047572	0,114442	0,114115	13,154211	-5,647384	-2,014123
16:25:08,50	0,452990	3,588038	-0,152997	0,697019	-0,819015	0,784978	0,048196	0,112685	0,116877	4,204152	-1,801621	-1,994850	-0,658160	-2,894844	-1,087612	-15,232818	15,880412	11,099067	0,048196	0,112685	0,116877	13,049926	-5,585028	-1,994850	0,048196	0,112685	0,116877	13,049926	-5,585028	-1,994850
16:25:08,55	0,452990	3,588038	-0,152997	0,697019	-0,819015	0,784978	0,043441	0,036585	0,167192	4,514302	-1,827125	-1,629409	-0,721485	-2,847805	-1,041153	-13,317347	19,215543	10,736084	0,043441	0,036585	0,167192	7,386230	-5,237263	-1,629409	0,043441	0,036585	0,167192	7,386230	-5,237263	-1,629409
16:25:08,60	0,452990	3,588038	-0,152997	0,697019	-0,819015	0,784978	0,034367	0,114945	0,213651	4,285603	-2,307728	-1,992392	-0,739664	-2,832777	-1,106428	-12,124571	20,451104	10,559952	0,034367	0,114945	0,213651	13,308823	-5,005505	-1,992392	0,034367	0,114945	0,213651	13,308823	-5,005505	-1,992392
16:25:08,65	0,453001	3,587948	-0,152965	0,747021	-0,819008	0,785006	0,030442	0,138204	0,148376	4,742596	-2,096622	-2,168524	-0,747903	-2,855820	-1,134501	-13,259332	20,563807	10,635916	0,030442	0,138204	0,148376	15,591579	-4,486305	-2,168524	0,030442	0,138204	0,148376	15,591579	-4,486305	-2,168524
16:25:08,70	0,453001	3,587948	-0,152965	0,747021	-0,819008	0,785006	0,054518	0,133817	0,120303	4,500916	-1,883766	-2,092559	-0,749338	-2,855612	-1,133684	-13,266838	20,609231	10,567691	0,054518	0,133817	0,120303	15,005559	-6,163395	-2,092559	0,054518	0,133817	0,120303	15,005559	-6,163395	-2,092559
16:25:08,75	0,453001	3,587948	-0,152965	0,747021	-0,819008	0,785006	0,055055	0,135164	0,121119	4,466486	-1,885056	-2,160784	-0,749330	-2,856497	-1,133575	-13,262356	20,602809	10,575722	0,055055	0,135164	0,121119	15,076826	-6,206837	-2,160784	0,055055	0,135164	0,121119	15,076826	-6,206837	-2,160784
16:25:08,80	0,453001	3,587948	-0,152965	0,747021	-0,819008	0,785006	0,055817	0,134714	0,121229	4,486554	-1,838296	-2,152754	-0,748762	-2,854576	-1,133278	-13,267883	20,609833	10,596798	0,055817	0,134714	0,121229	15,061586	-6,219960	-2,152754	0,055817	0,134714	0,121229	15,061586	-6,219960	-2,152754
16:25:08,85	0,453001	3,587948	-0,152965	0,747021	-0,819008	0,785006	0,053870	0,135183	0,121526	4,465477	-1,947860	-2,131678	-0,747087	-2,853717	-1,131620	-13,235410	20,584697	10,586588	0,053870	0,135183	0,121526	15,077338	-6,176652	-2,131678	0,053870	0,135183	0,121526	15,077338	-6,176652	-2,131678
16:25:08,90	0,453001	3,587948	-0,152965	0,747021	-0,819008	0,785006	0,052289	0,134162	0,123184	4,513055	-1,989401	-2,141888	-0,747614	-2,854390	-1,132145	-13,295412	20,633724	10,568312	0,052289	0,134162	0,123184	15,044740	-6,094056	-2,141888	0,052289	0,134162	0,123184	15,044740	-6,094056	-2,141888
16:25:08,95	0,453001	3,587948	-0,152965	0,747021	-0,819008	0,785006	0,053134	0,134282	0,122658	4,519264	-2,021906	-2,160163	-0,747567	-2,854565	-1,132465	-13,343279	20,583192	10,602086	0,053134	0,134282	0,122658	15,060382	-6,192939	-2,160163	0,053134	0,134282	0,122658	15,060382	-6,192939	-2,160163
16:25:09,00	0,453001	3,587948	-0,152965	0,747021	-0,819008	0,785006	0,053262	0,134154	0,122339	4,458219	-2,031435	-2,126390	-0,668515	-2,878313	-1,059937	-14,700906	16,882276	11,081253	0,053262	0,134154	0,122339	14,989298	-6,212522	-2,126390	0,053262	0,134154	0,122339	14,989298	-6,212522	-2,126390
16:25:09,05	0,453001	3,587948	-0,152965	0,747021	-0,819008	0,785006	0,034302	0,053818	0,194866	4,751766	-2,342624	-1,647223	-0,725759	-2,837716	-1,053712	-12,509386	20,150559	10,626833	0,034302	0,053818	0,194866	8,976508	-5,035370	-1,647223	0,034302	0,053818	0,194866	8,976508	-5,035370	-1,647223
16:25:09,10	0,453001	3,587948	-0,152965	0,747021	-0,819008	0,785006	0,027766	0,123692	0,201091	5,044517	-2,418729	-2,101643	-0,746736	-2,821456	-1,095270	-11,534837	21,112955	10,473876	0,027766	0,123692	0,201091	14,754331	-4,598394	-2,101643	0,027766	0,123692	0,201091	14,754331	-4,598394	-2,101643
16:25:09,15	0,452944	3,587948	-0,152990	0,797024	-0,819021	0,785007	0,024174	0,149988	0,159534	4,997845	-2,242760	-2,254600	-0,759737	-2,853415	-1,116115	-12,954311	21,460014	10,516583	0,024174	0,149988	0,159534	16,771916	-4,140403	-2,254600	0,024174	0,149988	0,159534	16,771916	-4,140403	-2,254600
16:25:09,20	0,452944	3,587948	-0,152990	0,797024	-0,819021	0,785007	0,058352	0,145268	0,138689	4,834132	-1,868329	-2,211893	-0,758784	-2,852226	-1,117469	-12,963288	21,470136	10,535123	0,058352	0,145268	0,138689	16,237649	-6,448953	-2,211893	0,058352	0,145268	0,138689	16,237649	-6,448953	-2,211893
16:25:09,25	0,452944	3,587948	-0,152990	0,797024	-0,819021	0,785007	0,056845	0,145037	0,137334	4,850404	-1,959509	-2,193353	-0,757361	-2,850672	-1,118451	-12,930578	21,449206	10,508542	0,056845	0,145037	0,137334	16,235814	-6,421862	-2,193353	0,056845	0,145037	0,137334	16,235814	-6,421862	-2,193353
16:25:09,30	0,452944	3,587948	-0,152990	0,797024	-0,819021	0,785007	0,054788	0,144582	0,136353	4,872298	-2,027710	-2,219934	-0,750898	-2,848082	-1,119572	-12,919194	21,439515	10,563594	0,054788	0,144582	0,136353	16,221983	-6,328544	-2,219934	0,054788	0,144582	0,136353	16,221983	-6,328544	-2,219934
16:25:09,35	0,452944	3,587948	-0,152990	0,797024	-0,819021	0,785007	0,049314	0,140279	0,135231	5,093349	-2,297655	-2,164881	-0,753204	-2,851532	-1,119199	-12,912039	21,443732	10,523757	0,049314	0,140279	0,135231	16,105255	-6,168777	-2,164881	0,049314	0,140279	0,135231	16,105255	-6,168777	-2,164881
16:25:09,40	0,452944	3,587948	-0,152990	0,797024	-0,819021	0,785007	0,053454	0,140552	0,135605	5,086404	-2,078249	-2,204719	-0,757428	-2,850846	-1,116012	-12,914531	21,496965	10,510808	0,053454	0,140552	0,135605	16,119707	-6,274419	-2,204719	0,053454	0,140552	0,135605	16,119707	-6,274419	-2,204719
16:25:09,45	0,452944	3,587948	-0,152990	0,797024	-0,819021	0,785007	0,054972	0,144552	0,138792	4,923230	-2,028091	-2,217668	-0,750924	-2,851593	-1,116500	-12,922933	21,348877	10,495348	0,054972	0,144552	0,138792	16,270578	-6,343419	-2,217668	0,054972	0,144552	0,138792	16,270578	-6,343419	-2,217668
16:25:09,50	0,452944	3,587948	-0,152990	0,797024	-0,819021	0,785007	0,052367	0,138546	0,138303	5,103084	-2,096824	-2,233128	-0,691869	-2,897718	-1,062118	-15,493074	18,589610	10,979010	0,052367	0,138546	0,138303	15,978976	-6,207598	-2,233128	0,052367	0,138546	0,138303	15,978976	-6,207598	-2,233128
16:25:09,55	0,452944	3,587948	-0,152990	0,797024	-0,819021	0,785007	0,037943	0,139460	0,217724	5,049370	-2,632662	-2,119165	-0,744503	-2,838645	-1,037080	-12,740564	21,236419	10,609310	0,037943	0,139460	0,217724	15,996979	-5,611220	-2,119165	0,037943	0,139460	0,217724	15,996979	-5,611220	-2,119165
16:25:09,60	0,452944	3,587948	-0,152990	0,797024	-0,819021	0,785007	0,037943	0,139460	0,217724	5,049370	-2,632662	-2,119165	-0,772675	-2,841359	-1,084899	-12,349180	22,780281	10,407239	0,037943	0,139460	0,217724	15,996979	-5,611220	-2,119165	0,037943	0,139460	0,217724	15,996979	-5,611220	-2,119165
16:25:09,65	0,452996	3,587993	-0,152993	0,847029	-0,819019	0,784995	0,054380	0,162501	0,169905	5,383959	-2,210939	-2,321237	-0,781416	-2,867703	-1,110034	-13,729735	23,091903	10,517597	0,054380	0,162501	0,169905	18,140276	-6,479774	-2,321237	0,054380	0,162501	0,169905	18,140276	-6,479774	-2,321237
16:25:09,70	0,452996	3,587993	-0,152993	0,847029	-0,819019	0,784995	0,081565	0,156899	0,144770	5,254865	-2,148754	-2,210879	-0,782476	-2,870295	-1,111074	-13,759740	23,095707	10,432091	0,081565	0,156899	0,144770	17,571415	-8,551568	-2,210879	0,081565	0,156899	0,144770	17,571415	-8,551568	-2,210879
16:25:09,75	0,452996	3,587993	-0,152993	0,847029	-0,819019	0,784995	0,084339	0,156520	0,143729	5,262843	-2,032353	-2,296385	-0,779664	-2,868122	-1,108448	-13,714712	23,061187	10,457189	0,084339	0,156520	0,143729	17,549674	-8,652987	-2,296385	0,084339	0,156520	0,143729	17,549674	-8,652987	-2,296385
16:25:09,80	0,452996	3,587993	-0,152993	0,847029	-0,819019	0,784995	0,081052	0,155172	0,146355	5,325583	-2,147032	-2,271287	-0,779928	-2,867922	-1,109597	-13,723277	23,064930	10,443948	0,081052	0,155172	0,146355	17,506558	-8,509621	-2,271287	0,081052	0,155172	0,146355	17,506558	-8,509621	-2,271287
16:25:09,85	0,452996	3,587993	-0,152993	0,847029	-0,819019	0,784995	0,081010	0,155500	0,145206	5,307473	-2,158496	-2,284527	-0,783699	-2,868643	-1,111061	-13,757659	23,052294	10,459776	0,081010	0,155500	0,145206	17,514217	-8,517801	-2,284527	0,081010	0,155500	0,145206	17,514217	-8,517801	-2,284527
16:25:09,90	0,452996	3,587993	-0,152993	0,847029	-0,819019	0,784995	0,083520	0,158405	0,143743	5,128268	-2,051431	-2,268700	-0,778845	-2,863808	-1,111423	-13,679162	23,056799	10,465735	0,083520	0,158405	0,143743	17,563071	-8,607775	-2,268700	0,083520	0,158405	0,143743	17,563071	-8,607775	-2,268700
16:25:09,95	0,452996	3,587993	-0,152993	0,847029	-0,819019	0,784995	0,076906	0,156619	0,143380	5,264292	-2,329625	-2,262741	-0,775750	-2,868887	-1,110046	-13,699228	23,005745	10,464864	0,076906	0,156619	0,143380	17,558890	-8,366779	-2,262741	0,076906	0,156619	0,143380	17,558890	-8,366779	-2,262741
16:25:10,00	0,452996	3,587993	-0,152993	0,847029	-0,819019	0,784995	0,079757	0,151399	0,144758	5,481482	-2,173224	-2,263612	-0,711560	-2,884888	-1,050765	-14,759232	19,693163	10,883337	0,079757	0,151399	0,144758	17,366314	-8,434180	-2,263612	0,079757	0,151399	0,144758	17,366314	-8,434180	-2,263612
16:25:10,05	0,452996	3,587993	-0,152993	0,847029	-0,819019	0,784995	0,061520	0,087808	0,204039	5,389419	-2,383282	-1,845138	-0,761726	-2,838327	-1,026213	-12,160215	22,678794	10,447008	0,061520	0,087808	0,204039	12,282380	-7,212581	-1,845138	0,061520	0,087808	0,204039	12,282380	-7,212581	-1,845138
16:25:10,10	0,452996	3,587993	-0,152993	0,847029	-0,819019	0,784995	0,046280	0,154534	0,228591	5,804810	-2,417759	-2,281467	-0,775670	-2,815390	-1,076080	-10,571800	23,267181	10,349240	0,046280	0,154534	0,228591	17,935757	-6,050726	-2,281467	0,046280	0,154534	0,228591	17,935757	-6,050726	-2,281467
16:25:10,15	0,453041	3,587977	-0,152980	0,897027	-0,818998	0,784982	0,033388	0,178079	0,178724	5,884258	-2,006718	-2,379236	-0,781905	-2,833122	-1,103856	-11,954374	23,630900	10,354379	0,033388	0,178079	0,178724	19,863453	-4,627679	-2,379236	0,033388	0,178079	0,178724	19,863453	-4,627679	-2,379236
16:25:10,20	0,453041	3,587977	-0,152980	0,897027	-0,818998	0,784982	0,051861	0,174612	0,150947	5,688231	-2,425333	-2,374097	-0,781775	-2,837713	-1,099166	-11,929933	23,670181	10,347028	0,051861	0,174612	0,150947	19,395287	-6,496414	-2,374097	0,051861	0,174612	0,150947	19,395287	-6,496414	-2,374097
16:25:10,25	0,453041	3,587977	-0,152980	0,897027	-0,818998	0,784982	0,055773	0,172205	0,155638	5,859666	-2,220388	-2,381448	-0,781966	-2,836280	-1,100119	-11,965763	23,654805	10,316170	0,055773	0,172205	0,155638	19,377724	-6,598553	-2,381448	0,055773	0,172205	0,155638	19,377724	-6,598553	-2,381448
16:25:10,30	0,453041	3,587977	-0,152980	0,897027	-0,818998	0,784982	0,054627	0,173086	0,154684	5,782588	-2,303335	-2,412306	-0,779568	-2,837912	-1,103830	-11,964821	23,601164	10,362901	0,054627	0,173086	0,154684	19,369857	-6,591518	-2,412306	0,054627	0,173086	0,154684	19,369857	-6,591518	-2,412306
16:25:10,35	0,453041	3,587977	-0,152980	0,897027	-0,818998	0,784982	0,054841	0,170194	0,150973	5,887024	-2,264548	-2,365575	-0,784791	-2,836111	-1,101914	-11,950914	23,660518	10,338632	0,054841	0,170194	0,150973	19,247217	-6,569564	-2,365575	0,054841	0,170194	0,150973	19,247217	-6,569564	-2,365575
16:25:10,40	0,453041	3,587977	-0,152980	0,897027	-0,818998	0,784982	0,055893	0,175618	0,152890	5,663319	-2,227497	-2,389843	-0,780131	-2,842812	-1,102649	-11,975883	23,623576	10,362190	0,055893	0,175618	0,152890	19,449316	-6,615067	-2,389843	0,055893	0,175618	0,152890	19,449316	-6,615067	-2,389843
16:25:10,45	0,453041	3,587977	-0,152980	0,897027	-0,818998	0,784982	0,059366	0,168231	0,152154	6,002957	-2,050010	-2,366286	-0,779227	-2,840186	-1,102376	-12,025716	23,541821	10,338660	0,059366	0,168231	0,152154	19,209087	-6,710277	-2,366286	0,059366	0,168231	0,152154	19,209087	-6,710277	-2,366286
16:25:10,50	0,453041	3,587977	-0,152980	0,897027	-0,818998	0,784982	0,056640	0,168761	0,152428	5,879675	-2,194068	-2,389816	-0,725444	-2,882983	-1,041043	-14,552674	20,942296	10,806602	0,056640	0,168761	0,152428	19,127415	-6,640302	-2,389816	0,056640	0,168761	0,152428	19,127415	-6,640302	-2,389816
16:25:10,55	0,453041	3,587977	-0,152980	0,897027	-0,818998	0,784982	0,066812	0,100785	0,213760	5,899671	-2,553792	-1,921874	-0,766213	-2,817748	-1,017668	-11,289737	23,458453	10,381784	0,066812	0,100785	0,213760	13,811332	-7,798496	-1,921874	0,066812	0,100785	0,213760	13,811332	-7,798496	-1,921874
16:25:10,60	0,453041	3,587977	-0,152980	0,897027	-0,818998	0,784982	0,030701	0,168710	0,237135	6,178120	-2,863808	-2,346691	-0,788426	-2,816587	-1,081248	-10,623552	24,453106	10,252859	0,030701	0,168710	0,237135	19,421853	-5,273873	-2,346691	0,030701	0,168710	0,237135	19,421853	-5,273873	-2,346691
16:25:10,65	0,453014	3,588005	-0,152980	0,947026	-0,819008	0,784957	0,040802	0,188528	0,173556	6,342081	-2,258974	-2,475617	-0,794897	-2,839992	-1,103066	-11,821259	24,693425	10,281552	0,040802	0,188528	0,173556	21,141513	-5,461931	-2,475617	0,040802	0,188528	0,173556	21,141513	-5,461931	-2,475617
16:25:10,70	0,453014	3,588005	-0,152980	0,947026	-0,819008	0,784957	0,064307	0,182428	0,151738	6,268525	-2,194117	-2,446924	-0,796075	-2,838924	-1,101076	-11,827601	24,704090	10,269398	0,064307	0,182428	0,151738	20,589144	-7,242217	-2,446924	0,064307	0,182428	0,151738	20,589144	-7,242217	-2,446924
16:25:10,75	0,453014	3,588005	-0,152980	0,947026	-0,819008	0,784957	0,063971	0,183983	0,153728	6,193757	-2,222394	-2,459078	-0,796235	-2,838205	-1,105641	-11,888278	24,694495	10,270552	0,063971	0,183983	0,153728	20,636403	-7,244148	-2,459078	0,063971	0,183983	0,153728	20,636403	-7,244148	-2,459078
16:25:10,80	0,453014	3,588005	-0,152980	0,947026	-0,819008	0,784957	0,063428	0,184481	0,149162	6,129180	-2,298391	-2,457924	-0,796798	-2,837901	-1,103186	-11,815917	24,705910	10,262572	0,063428	0,184481	0,149162	20,610968	-7,277504	-2,457924	0,063428	0,184481	0,149162	20,610968	-7,277504	-2,457924
16:25:10,85	0,453014	3,588005	-0,152980	0,947026	-0,819008	0,784957	0,063446	0,185121	0,151617	6,142011	-2,240499	-2,465904	-0,795098	-2,834861	-1,103996	-11,814024	24,707492	10,275953	0,063446	0,185121	0,151617	20,673971	-7,221020	-2,465904	0,063446	0,185121	0,151617	20,673971	-7,221020	-2,465904
16:25:10,90	0,453014	3,588005	-0,152980	0,947026	-0,819008	0,784957	0,059964	0,185169	0,150807	6,141827	-2,420720	-2,452522	-0,794333	-2,839887	-1,103458	-11,820589	24,658325	10,275927	0,059964	0,185169	0,150807	20,677563	-7,127895	-2,452522	0,059964	0,185169	0,150807	20,677563	-7,127895	-2,452522
16:25:10,95	0,453014	3,588005	-0,152980	0,947026	-0,819008	0,784957	0,063934	0,181993	0,151346	6,261083	-2,195395	-2,452548	-0,787369	-2,843127	-1,100466	-12,044230	24,473490	10,309161	0,063934	0,181993	0,151346	20,547554	-7,214196	-2,452548	0,063934	0,181993	0,151346	20,547554	-7,214196	-2,452548
16:25:11,00	0,453014	3,588005	-0,152980	0,947026	-0,819008	0,784957	0,063258	0,174342	0,154337	6,387055	-2,331822	-2,419314	-0,732183	-2,878346	-1,044304	-14,073235	21,614280	10,743551	0,063258	0,174342	0,154337	20,072904	-7,297536	-2,419314	0,063258	0,174342	0,154337	20,072904	-7,297536	-2,419314
16:25:11,05	0,453014	3,588005	-0,152980	0,947026	-0,819008	0,784957	0,066165	0,108940	0,210500	6,297329	-2,508184	-1,984925	-0,774223	-2,819539	-1,019793	-11,165864	24,185536	10,332383	0,066165	0,108940	0,210500	14,849091	-7,702154	-1,984925	0,066165	0,108940	0,210500	14,849091	-7,702154	-1,984925
16:25:11,10	0,453014	3,588005	-0,152980	0,947026	-0,819008	0,784957	0,036257	0,174751	0,235011	6,555585	-2,831204	-2,396093	-0,794483	-2,807344	-1,063631	-10,159475	25,216834	10,204016	0,036257	0,174751	0,235011	20,273555	-5,677350	-2,396093	0,036257	0,174751	0,235011	20,273555	-5,677350	-2,396093
16:25:11,15	0,453004	3,588040	-0,152983	0,997011	-0,819033	0,785018	0,035826	0,198395	0,191173	6,722445	-2,497685	-2,524459	-0,805859	-2,837506	-1,091703	-11,473512	25,514215	10,227998	0,035826	0,198395	0,191173	22,296432	-5,310030	-2,524459	0,035826	0,198395	0,191173	22,296432	-5,310030	-2,524459
16:25:11,20	0,453004	3,588040	-0,152983	0,997011	-0,819033	0,785018	0,067635	0,193165	0,163100	6,594920	-2,130312	-2,500477	-0,802348	-2,837467	-1,090937	-11,484661	25,504850	10,213424	0,067635	0,193165	0,163100	21,758361	-7,439639	-2,500477	0,067635	0,193165	0,163100	21,758361	-7,439639	-2,500477
16:25:11,25	0,453004	3,588040	-0,152983	0,997011	-0,819033	0,785018	0,065846	0,190144	0,163867	6,738314	-2,228300	-2,515052	-0,804263	-2,832230	-1,091915	-11,467906	25,507456	10,228912	0,065846	0,190144	0,163867	21,664627	-7,397210	-2,515052	0,065846	0,190144	0,163867	21,664627	-7,397210	-2,515052
16:25:11,30	0,453004	3,588040	-0,152983	0,997011	-0,819033	0,785018	0,062268	0,194421	0,162889	6,526566	-2,401167	-2,499564	-0,805930	-2,838009	-1,092123	-11,515550	25,530436	10,209738	0,062268	0,194421	0,162889	21,788592	-7,289177	-2,499564	0,062268	0,194421	0,162889	21,788592	-7,289177	-2,499564
16:25:11,35	0,453004	3,588040	-0,152983	0,997011	-0,819033	0,785018	0,068107	0,192975	0,162681	6,597802	-2,150291	-2,518738	-0,804157	-2,833027	-1,093273	-11,487271	25,512506	10,239689	0,068107	0,192975	0,162681	21,746369	-7,496660	-2,518738	0,068107	0,192975	0,162681	21,746369	-7,496660	-2,518738
16:25:11,40	0,453004	3,588040	-0,152983	0,997011	-0,819033	0,785018	0,062905	0,193931	0,161531	6,546728	-2,387342	-2,488787	-0,800058	-2,833664	-1,091705	-11,484264	25,458420	10,242431	0,062905	0,193931	0,161531	21,770302	-7,325351	-2,488787	0,062905	0,193931	0,161531	21,770302	-7,325351	-2,488787
16:25:11,45	0,453004	3,588040	-0,152983	0,997011	-0,819033	0,785018	0,061407	0,190063	0,163098	6,702547	-2,435551	-2,486045	-0,798023	-2,839799	-1,091329	-11,602260	25,325046	10,257965	0,061407	0,190063	0,163098	21,622454	-7,256028	-2,486045	0,061407	0,190063	0,163098	21,622454	-7,256028	-2,486045
16:25:11,50	0,453004	3,588040	-0,152983	0,997011	-0,819033	0,785018	0,065702	0,185232	0,163474	6,779220	-2,247709	-2,470511	-0,746486	-2,889112	-1,030076	-14,393093	22,900207	10,664268	0,082640	0,115943	0,224728	15,988404	-9,058715	-2,064207	0,082640	0,115943	0,224728	15,988404	-9,058715	-2,064207
16:25:11,55	0,453004	3,588040	-0,152983	0,997011	-0,819033	0,785018	0,082640	0,115943	0,224728	6,886853	-2,571445	-2,064207	-0,782984	-2,821711	-1,002455	-10,958897	25,129197	10,268960	0,082640	0,115943	0,224728	15,988404	-9,058715	-2,064207	0,082640	0,115943	0,224728	15,988404	-9,058715	-2,064207
16:25:11,60	0,453004	3,588040	-0,152983	0,997011	-0,819033	0,785018	0,042519	0,181252	0,252348	7,138267	-2,798174	-2,459516	-0,811184	-2,811962	-1,073882	-10,379921	26,357201	10,158265	0,042519	0,181252	0,252348	21,366540	-6,135883	-2,459516	0,042519	0,181252	0,252348	21,366540	-6,135883	-2,459516
16:25:11,65	0,453001	3,587951	-0,152996	1,047024	-0,819008	0,785008	0,048176	0,210549	0,180921	6,967808	-2,616573	-2,570211	-0,816079	-2,844545	-1,095708	-11,704870	26,638831	10,198195	0,048176	0,210549	0,180921	23,495873	-6,398404	-2,570211	0,048176	0,210549	0,180921	23,495873	-6,398404	-2,570211
16:25:11,70	0,453001	3,587951	-0,152996	1,047024	-0,819008	0,785008	0,078841	0,198497	0,159095	7,175942	-2,310252	-2,530281	-0,817269	-2,843535	-1,095738	-11,699903	26,605080	10,163109	0,078841	0,198497	0,159095	22,757917	-8,499278	-2,530281	0,078841	0,198497	0,159095	22,757917	-8,499278	-2,530281
16:25:11,75	0,453001	3,587951	-0,152996	1,047024	-0,819008	0,785008	0,078561	0,200032	0,159065	7,069369	-2,303614	-2,565366	-0,821938	-2,842633	-1,094191	-11,701598	26,668375	10,168385	0,078561	0,200032	0,159065	22,771852	-8,470690	-2,565366	0,078561	0,200032	0,159065	22,771852	-8,470690	-2,565366
16:25:11,80	0,453001	3,587951	-0,152996	1,047024	-0,819008	0,785008	0,080115	0,204526	0,160612	6,889626	-2,255968	-2,560091	-0,819364	-2,844466	-1,093385	-11,744785	26,657112	10,131812	0,080115	0,204526	0,160612	22,944922	-8,544964	-2,560091	0,080115	0,204526	0,160612	22,944922	-8,544964	-2,560091
16:25:11,85	0,453001	3,587951	-0,152996	1,047024	-0,819008	0,785008	0,080415	0,201381	0,161419	7,021820	-2,272100	-2,596664	-0,817263	-2,844787	-1,092639	-11,716908	26,631169	10,152359	0,080415	0,201381	0,161419	22,830231	-8,584702	-2,596664	0,080415	0,201381	0,161419	22,830231	-8,584702	-2,596664
16:25:11,90	0,453001	3,587951	-0,152996	1,047024	-0,819008	0,785008	0,079642	0,199401	0,162164	7,116269	-2,275175	-2,576117	-0,817146	-2,841576	-1,095953	-11,715203	26,629434	10,157221	0,079642	0,199401	0,162164	22,769223	-8,527108	-2,576117	0,079642	0,199401	0,162164	22,769223	-8,527108	-2,576117
16:25:11,95	0,453001	3,587951	-0,152996	1,047024	-0,819008	0,785008	0,076803	0,200905	0,158851	7,037383	-2,420460	-2,571255	-0,815810	-2,849198	-1,088224	-11,893106	26,529206	10,158312	0,076803	0,200905	0,158851	22,808444	-8,449531	-2,571255	0,076803	0,200905	0,158851	22,808444	-8,449531	-2,571255
16:25:12,00	0,453001	3,587951	-0,152996	1,047024	-0,819008	0,785008	0,082736	0,195936	0,166579	7,120006	-2,215916	-2,570164	-0,743726	-2,866246	-1,026567	-12,883152	23,177060	10,570525	0,082736	0,195936	0,166579	22,501020	-8,710700	-2,570164	0,082736	0,195936	0,166579	22,501020	-8,710700	-2,570164
16:25:12,05	0,453001	3,587951	-0,152996	1,047024	-0,819008	0,785008	0,061458	0,124986	0,228236	7,411350	-2,503705	-2,157951	-0,802993	-2,826287	-0,996525	-11,037574	26,465462	10,210346	0,061458	0,124986	0,228236	17,222775	-7,328163	-2,157951	0,061458	0,124986	0,228236	17,222775	-7,328163	-2,157951
16:25:12,10	0,453001	3,587951	-0,152996	1,047024	-0,819008	0,785008	0,056486	0,196292	0,258279	7,474065	-2,808135	-2,518129	-0,815002	-2,801348	-1,056336	-9,476707	27,061851	10,009169	0,056486	0,196292	0,258279	22,883012	-7,242289	-2,518129	0,056486	0,196292	0,258279	22,883012	-7,242289	-2,518129
16:25:12,15	0,453053	3,587980	-0,152971	1,097031	-0,818997	0,784985	0,040893	0,219163	0,198468	7,581720	-2,565442	-2,719306	-0,824311	-2,827045	-1,074513	-10,896978	27,473544	10,098313	0,040893	0,219163	0,198468	24,786002	-5,775506	-2,719306	0,040893	0,219163	0,198468	24,786002	-5,775506	-2,719306
16:25:12,20	0,453053	3,587980	-0,152971	1,097031	-0,818997	0,784985	0,067802	0,214376	0,180291	7,477051	-2,602003	-2,630163	-0,827845	-2,828486	-1,077625	-10,892151	27,463429	10,089318	0,067802	0,214376	0,180291	24,305543	-7,924435	-2,630163	0,067802	0,214376	0,180291	24,305543	-7,924435	-2,630163
16:25:12,25	0,453053	3,587980	-0,152971	1,097031	-0,818997	0,784985	0,070816	0,216716	0,177178	7,349001	-2,436008	-2,639157	-0,827839	-2,827132	-1,076105	-10,897199	27,476313	10,055144	0,070816	0,216716	0,177178	24,361220	-7,995084	-2,639157	0,070816	0,216716	0,177178	24,361220	-7,995084	-2,639157
16:25:12,30	0,453053	3,587980	-0,152971	1,097031	-0,818997	0,784985	0,069641	0,217388	0,178699	7,322724	-2,507959	-2,673332	-0,823826	-2,828385	-1,078223	-10,900388	27,476136	10,069080	0,069641	0,217388	0,178699	24,387645	-7,974740	-2,673332	0,069641	0,217388	0,178699	24,387645	-7,974740	-2,673332
16:25:12,35	0,453053	3,587980	-0,152971	1,097031	-0,818997	0,784985	0,068719	0,213285	0,176581	7,534289	-2,558544	-2,659396	-0,828413	-2,830909	-1,074906	-10,897367	27,469508	10,077764	0,068719	0,213285	0,176581	24,277190	-7,952997	-2,659396	0,068719	0,213285	0,176581	24,277190	-7,952997	-2,659396
16:25:12,40	0,453053	3,587980	-0,152971	1,097031	-0,818997	0,784985	0,073198	0,215996	0,179898	7,389087	-2,319689	-2,650712	-0,828696	-2,830130	-1,075309	-10,903463	27,506434	10,067209	0,073198	0,215996	0,179898	24,344801	-8,065768	-2,650712	0,073198	0,215996	0,179898	24,344801	-8,065768	-2,650712
16:25:12,45	0,453053	3,587980	-0,152971	1,097031	-0,818997	0,784985	0,072666	0,216631	0,179494	7,385030	-2,371127	-2,661267	-0,821385	-2,830912	-1,075643	-10,839723	27,256152	10,081690	0,072666	0,216631	0,179494	24,390543	-8,075397	-2,661267	0,072666	0,216631	0,179494	24,390543	-8,075397	-2,661267
16:25:12,50	0,453053	3,587980	-0,152971	1,097031	-0,818997	0,784985	0,069688	0,209908	0,179161	7,549709	-2,345658	-2,646786	-0,750612	-2,854263	-1,011710	-12,202878	24,007968	10,484793	0,069688	0,209908	0,179161	24,027523	-7,816129	-2,646786	0,069688	0,209908	0,179161	24,027523	-7,816129	-2,646786
16:25:12,55	0,453053	3,587980	-0,152971	1,097031	-0,818997	0,784985	0,038406	0,215126	0,256877	7,739142	-3,062593	-2,637014	-0,810263	-2,801213	-0,997926	-9,821529	27,200314	10,091462	0,038406	0,215126	0,256877	24,626525	-6,077472	-2,637014	0,038406	0,215126	0,256877	24,626525	-6,077472	-2,637014
16:25:12,60	0,453053	3,587980	-0,152971	1,097031	-0,818997	0,784985	0,038406	0,215126	0,256877	7,739142	-3,062593	-2,637014	-0,818063	-2,786798	-1,065877	-8,491170	27,588256	9,991844	0,038406	0,215126	0,256877	24,626525	-6,077472	-2,637014	0,038406	0,215126	0,256877	24,626525	-6,077472	-2,637014
16:25:12,65	0,452992	3,588034	-0,152976	1,147030	-0,819021	0,784977	0,029823	0,229089	0,188927	8,014222	-2,550785	-2,736632	-0,825944	-2,814871	-1,076516	-9,909208	28,045301	10,007470	0,029823	0,229089	0,188927	25,997685	-4,891854	-2,736632	0,029823	0,229089	0,188927	25,997685	-4,891854	-2,736632
16:25:12,70	0,452992	3,588034	-0,152976	1,147030	-0,819021	0,784977	0,058075	0,221877	0,178287	8,076029	-2,538232	-2,721006	-0,830642	-2,813069	-1,076925	-9,897941	28,043591	9,992469	0,058075	0,221877	0,178287	25,493367	-7,097124	-2,721006	0,058075	0,221877	0,178287	25,493367	-7,097124	-2,721006
16:25:12,75	0,452992	3,588034	-0,152976	1,147030	-0,819021	0,784977	0,058864	0,226846	0,177878	7,821775	-2,486609	-2,736007	-0,827722	-2,813179	-1,077711	-9,912797	28,053062	9,984201	0,058864	0,226846	0,177878	25,629207	-7,107411	-2,736007	0,058864	0,226846	0,177878	25,629207	-7,107411	-2,736007
16:25:12,80	0,452992	3,588034	-0,152976	1,147030	-0,819021	0,784977	0,057499	0,224262	0,177092	7,956928	-2,575180	-2,744275	-0,831282	-2,815483	-1,077712	-9,923027	28,030126	9,982615	0,057499	0,224262	0,177092	25,561500	-7,088846	-2,744275	0,057499	0,224262	0,177092	25,561500	-7,088846	-2,744275
16:25:12,85	0,452992	3,588034	-0,152976	1,147030	-0,819021	0,784977	0,061274	0,226194	0,177091	7,831508	-2,376271	-2,745861	-0,827194	-2,814125	-1,078061	-9,934315	28,047325	10,042544	0,061274	0,226194	0,177091	25,587709	-7,186275	-2,745861	0,061274	0,226194	0,177091	25,587709	-7,186275	-2,745861
16:25:12,90	0,452992	3,588034	-0,152976	1,147030	-0,819021	0,784977	0,058054	0,223332	0,176743	7,989539	-2,562071	-2,685932	-0,828390	-2,815218	-1,076533	-9,938812	28,007250	10,006091	0,058054	0,223332	0,176743	25,521139	-7,119328	-2,685932	0,058054	0,223332	0,176743	25,521139	-7,119328	-2,685932
16:25:12,95	0,452992	3,588034	-0,152976	1,147030	-0,819021	0,784977	0,059599	0,223822	0,178271	7,927138	-2,465619	-2,722384	-0,825348	-2,818379	-1,079291	-10,122936	27,881378	10,044448	0,059599	0,223822	0,178271	25,497152	-7,144112	-2,722384	0,059599	0,223822	0,178271	25,497152	-7,144112	-2,722384
16:25:13,00	0,452992	3,588034	-0,152976	1,147030	-0,819021	0,784977	0,060815	0,219607	0,175513	7,945254	-2,498898	-2,684028	-0,770490	-2,866643	-1,021494	-12,677858	25,311182	10,447311	0,060815	0,219607	0,175513	25,184381	-7,272860	-2,684028	0,060815	0,219607	0,175513	25,184381	-7,272860	-2,684028
16:25:13,05	0,452992	3,588034	-0,152976	1,147030	-0,819021	0,784977	0,075184	0,147966	0,233310	8,167269	-2,679241	-2,281164	-0,814333	-2,803446	-0,978327	-9,677887	27,767158	10,046731	0,075184	0,147966	0,233310	19,782581	-8,581165	-2,281164	0,075184	0,147966	0,233310	19,782581	-8,581165	-2,281164
16:25:13,10	0,452992	3,588034	-0,152976	1,147030	-0,819021	0,784977	0,042375	0,217534	0,276476	8,176660	-3,015219	-2,681745	-0,846882	-2,800764	-1,060812	-9,124485	29,272156	9,862888	0,042375	0,217534	0,276476	25,253053	-6,341680	-2,681745	0,042375	0,217534	0,276476	25,253053	-6,341680	-2,681745
16:25:13,15	0,453010	3,587935	-0,152980	1,197024	-0,819013	0,784997	0,056327	0,247064	0,193992	8,221174	-2,562978	-2,865588	-0,852910	-2,831073	-1,083019	-10,433673	29,594625	9,918873	0,056327	0,247064	0,193992	27,615661	-6,984634	-2,865588	0,056327	0,247064	0,193992	27,615661	-6,984634	-2,865588
16:25:13,20	0,453010	3,587935	-0,152980	1,197024	-0,819013	0,784997	0,085589	0,237129	0,171785	8,362462	-2,336351	-2,809603	-0,855319	-2,826952	-1,081886	-10,460261	29,624462	9,919607	0,085589	0,237129	0,171785	26,977059	-9,055114	-2,809603	0,085589	0,237129	0,171785	26,977059	-9,055114	-2,809603
16:25:13,25	0,453010	3,587935	-0,152980	1,197024	-0,819013	0,784997	0,083225	0,241276	0,172918	8,159348	-2,497223	-2,808868	-0,856096	-2,828744	-1,081792	-10,474039	29,645314	9,872316	0,083225	0,241276	0,172918	27,099507	-9,030414	-2,808868	0,083225	0,241276	0,172918	27,099507	-9,030414	-2,808868
16:25:13,30	0,453010	3,587935	-0,152980	1,197024	-0,819013	0,784997	0,085165	0,241052	0,173012	8,182143	-2,418704	-2,856160	-0,851716	-2,829620	-1,078837	-10,487527	29,625712	9,919107	0,085165	0,241052	0,173012	27,104751	-9,104180	-2,856160	0,085165	0,241052	0,173012	27,104751	-9,104180	-2,856160
16:25:13,35	0,453010	3,587935	-0,152980	1,197024	-0,819013	0,784997	0,083734	0,236822	0,175966	8,378418	-2,495011	-2,809369	-0,854179	-2,828437	-1,082093	-10,508669	29,702792	9,921506	0,083734	0,236822	0,175966	26,968919	-9,068132	-2,809369	0,083734	0,236822	0,175966	26,968919	-9,068132	-2,809369
16:25:13,40	0,453010	3,587935	-0,152980	1,197024	-0,819013	0,784997	0,083941	0,239545	0,172710	8,292962	-2,541087	-2,806970	-0,857050	-2,826929	-1,082050	-10,451955	29,663250	9,957715	0,083941	0,239545	0,172710	27,097282	-9,130471	-2,806970	0,083941	0,239545	0,172710	27,097282	-9,130471	-2,806970
16:25:13,45	0,453010	3,587935	-0,152980	1,197024	-0,819013	0,784997	0,084071	0,242787	0,172753	8,118534	-2,465459	-2,770761	-0,852388	-2,827264	-1,084217	-10,456079	29,601463	9,911016	0,084071	0,242787	0,172753	27,177286	-9,065019	-2,770761	0,084071	0,242787	0,172753	27,177286	-9,065019	-2,770761
16:25:13,50	0,453010	3,587935	-0,152980	1,197024	-0,819013	0,784997	0,082029	0,238581	0,170587	8,281635	-2,544296	-2,817459	-0,852638	-2,828257	-1,080150	-10,457626	29,627235	9,887390	0,082029	0,238581	0,170587	27,010275	-8,983598	-2,817459	0,082029	0,238581	0,170587	27,010275	-8,983598	-2,817459
16:25:13,55	0,453010	3,587935	-0,152980	1,197024	-0,819013	0,784997	0,083014	0,238301	0,174653	8,317739	-2,507316	-2,841086	-0,854817	-2,827669	-1,080614	-10,448088	29,657413	9,918533	0,083014	0,238301	0,174653	27,024403	-9,023918	-2,841086	0,083014	0,238301	0,174653	27,024403	-9,023918	-2,841086
16:25:13,60	0,453010	3,587935	-0,152980	1,197024	-0,819013	0,784997	0,083595	0,240482	0,174190	8,235231	-2,483925	-2,809943	-0,857053	-2,825829	-1,082640	-10,443999	29,645318	9,949505	0,083595	0,240482	0,174190	27,113102	-9,046147	-2,809943	0,083595	0,240482	0,174190	27,113102	-9,046147	-2,809943
16:25:13,65	0,453010	3,587935	-0,152980	1,197024	-0,819013	0,784997	0,083120	0,243339	0,172163	8,078248	-2,499061	-2,778970	-0,852717	-2,830439	-1,084030	-10,496295	29,643520	9,908501	0,083120	0,243339	0,172163	27,180378	-9,023958	-2,778970	0,083120	0,243339	0,172163	27,180378	-9,023958	-2,778970
16:25:13,70	0,453010	3,587935	-0,152980	1,197024	-0,819013	0,784997	0,084944	0,237279	0,170774	8,365655	-2,448613	-2,819975	-0,852955	-2,828454	-1,079564	-10,461199	29,604271	9,893517	0,084944	0,237279	0,170774	26,992087	-9,116681	-2,819975	0,084944	0,237279	0,170774	26,992087	-9,116681	-2,819975
16:25:13,75	0,453010	3,587935	-0,152980	1,197024	-0,819013	0,784997	0,083344	0,238478	0,175240	8,286892	-2,481789	-2,834958	-0,852296	-2,831784	-1,080312	-10,448385	29,643970	9,904423	0,083344	0,238478	0,175240	27,007403	-9,024265	-2,834958	0,083344	0,238478	0,175240	27,007403	-9,024265	-2,834958
16:25:13,80	0,453010	3,587935	-0,152980	1,197024	-0,819013	0,784997	0,085898	0,236241	0,174492	8,443971	-2,357691	-2,824053	-0,855522	-2,827440	-1,079803	-10,430329	29,643137	9,911256	0,085898	0,236241	0,174492	26,988927	-9,100719	-2,824053	0,085898	0,236241	0,174492	26,988927	-9,100719	-2,824053
16:25:13,85	0,453010	3,587935	-0,152980	1,197024	-0,819013	0,784997	0,083749	0,241208	0,175000	8,194039	-2,453384	-2,817220	-0,855538	-2,827322	-1,082557	-10,432310	29,644411	9,913007	0,083749	0,241208	0,175000	27,128836	-9,027719	-2,817220	0,083749	0,241208	0,175000	27,128836	-9,027719	-2,817220
16:25:13,90	0,453010	3,587935	-0,152980	1,197024	-0,819013	0,784997	0,083655	0,241280	0,172247	8,190367	-2,460655	-2,815469	-0,853511	-2,827435	-1,081477	-10,434033	29,600354	9,923403	0,083655	0,241280	0,172247	27,130878	-9,027565	-2,815469	0,083655	0,241280	0,172247	27,130878	-9,027565	-2,815469
16:25:13,96	0,453010	3,587935	-0,152980	1,197024	-0,819013	0,784997	0,082739	0,239468	0,173326	8,245596	-2,487724	-2,805073	-0,854135	-2,827986	-1,084513	-10,463836	29,645906	9,908657	0,082739	0,239468	0,173326	27,043833	-8,982768	-2,805073	0,082739	0,239468	0,173326	27,043833	-8,982768	-2,805073
16:25:14,01	0,453010	3,587935	-0,152980	1,197024	-0,819013	0,784997	0,083528	0,239733	0,170290	8,256356	-2,495285	-2,819819	-0,854687	-2,826736	-1,079939	-10,442131	29,618600	9,913345	0,083528	0,239733	0,170290	27,075406	-9,052260	-2,819819	0,083528	0,239733	0,170290	27,075406	-9,052260	-2,819819
16:25:14,06	0,453010	3,587935	-0,152980	1,197024	-0,819013	0,784997	0,082722	0,240837	0,174865	8,186164	-2,504769	-2,815131	-0,854077	-2,828175	-1,082264	-10,437593	29,635428	9,910299	0,082722	0,240837	0,174865	27,091861	-8,998441	-2,815131	0,082722	0,240837	0,174865	27,091861	-8,998441	-2,815131
16:25:14,11	0,453010	3,587935	-0,152980	1,197024	-0,819013	0,784997	0,083663	0,239588	0,172540	8,267925	-2,460340	-2,818177	-0,855653	-2,826869	-1,081585	-10,465376	29,591761	9,935342	0,083663	0,239588	0,172540	27,075621	-9,027851	-2,818177	0,083663	0,239588	0,172540	27,075621	-9,027851	-2,818177
16:25:14,16	0,453010	3,587935	-0,152980	1,197024	-0,819013	0,784997	0,083320	0,241606	0,173218	8,111282	-2,480393	-2,793133	-0,855049	-2,829129	-1,082388	-10,443030	29,659895	9,917365	0,083320	0,241606	0,173218	27,077389	-9,020995	-2,793133	0,083320	0,241606	0,173218	27,077389	-9,020995	-2,793133
16:25:14,21	0,453010	3,587935	-0,152980	1,197024	-0,819013	0,784997	0,084975	0,239953	0,172416	8,267429	-2,409047	-2,811111	-0,853405	-2,827679	-1,078727	-10,412837	29,671823	9,948009	0,084975	0,239953	0,172416	27,103757	-9,079567	-2,811111	0,084975	0,239953	0,172416	27,103757	-9,079567	-2,811111
16:25:14,26	0,453010	3,587935	-0,152980	1,197024	-0,819013	0,784997	0,082898	0,239255	0,176077	8,329174	-2,496867	-2,780467	-0,854861	-2,828603	-1,084047	-10,459308	29,628932	9,877284	0,082898	0,239255	0,176077	27,110675	-9,004343	-2,780467	0,082898	0,239255	0,176077	27,110675	-9,004343	-2,780467
16:25:14,31	0,453010	3,587935	-0,152980	1,197024	-0,819013	0,784997	0,084426	0,240053	0,170756	8,227284	-2,436205	-2,851192	-0,854062	-2,825408	-1,083380	-10,421182	29,630890	9,897349	0,084426	0,240053	0,170756	27,071450	-9,063637	-2,851192	0,084426	0,240053	0,170756	27,071450	-9,063637	-2,851192
16:25:14,36	0,453010	3,587935	-0,152980	1,197024	-0,819013	0,784997	0,081259	0,240959	0,171424	8,200929	-2,568845	-2,831127	-0,854709	-2,829412	-1,080339	-10,459945	29,615473	9,893889	0,081259	0,240959	0,171424	27,116217	-8,947675	-2,831127	0,081259	0,240959	0,171424	27,116217	-8,947675	-2,831127
16:25:14,41	0,453010	3,587935	-0,152980	1,197024	-0,819013	0,784997	0,085051	0,239518	0,174465	8,243149	-2,397539	-2,834586	-0,857630	-2,827505	-1,081522	-10,457098	29,657716	9,886021	0,085051	0,239518	0,174465	27,045286	-9,074016	-2,834586	0,085051	0,239518	0,174465	27,045286	-9,074016	-2,834586
16:25:14,46	0,453010	3,587935	-0,152980	1,197024	-0,819013	0,784997	0,084860	0,243001	0,173282	8,100026	-2,426120	-2,842455	-0,858034	-2,825930	-1,083047	-10,447247	29,651306	9,929605	0,084860	0,243001	0,173282	27,175601	-9,087614	-2,842455	0,084860	0,243001	0,173282	27,175601	-9,087614	-2,842455
16:25:14,51	0,453010	3,587935	-0,152980	1,197024	-0,819013	0,784997	0,083697	0,244138	0,171757	8,040281	-2,474860	-2,798870	-0,854643	-2,827250	-1,081498	-10,427593	29,634766	9,895213	0,083697	0,244138	0,171757	27,205103	-9,045058	-2,798870	0,083697	0,244138	0,171757	27,205103	-9,045058	-2,798870
16:25:14,56	0,453010	3,587935	-0,152980	1,197024	-0,819013	0,784997	0,083145	0,240541	0,173305	8,222820	-2,478243	-2,833263	-0,854624	-2,829147	-1,083782	-10,413836	29,634879	9,939793	0,083145	0,240541	0,173305	27,105290	-9,005154	-2,833263	0,083145	0,240541	0,173305	27,105290	-9,005154	-2,833263
16:25:14,61	0,453010	3,587935	-0,152980	1,197024	-0,819013	0,784997	0,084778	0,239576	0,171022	8,279973	-2,381471	-2,788683	-0,853083	-2,827607	-1,080779	-10,435917	29,640212	9,904135	0,084778	0,239576	0,171022	27,086695	-9,036570	-2,788683	0,084778	0,239576	0,171022	27,086695	-9,036570	-2,788683
16:25:14,66	0,453010	3,587935	-0,152980	1,197024	-0,819013	0,784997	0,082674	0,239012	0,174025	8,302894	-2,512666	-2,824341	-0,854044	-2,826935	-1,079548	-10,426123	29,638660	9,903976	0,082674	0,239012	0,174025	27,065319	-9,002604	-2,824341	0,082674	0,239012	0,174025	27,065319	-9,002604	-2,824341
16:25:14,71	0,453010	3,587935	-0,152980	1,197024	-0,819013	0,784997	0,082572	0,240180	0,175256	8,245693	-2,508721	-2,824499	-0,854073	-2,830744	-1,085942	-10,426664	29,609519	9,907581	0,082572	0,240180	0,175256	27,099833	-8,990640	-2,824499	0,082572	0,240180	0,175256	27,099833	-8,990640	-2,824499
16:25:14,76	0,453010	3,587935	-0,152980	1,197024	-0,819013	0,784997	0,085886	0,238300	0,168861	8,317929	-2,322327	-2,820895	-0,855272	-2,826097	-1,082278	-10,445173	29,650328	9,910964	0,085886	0,238300	0,168861	27,024515	-9,064340	-2,820895	0,085886	0,238300	0,168861	27,024515	-9,064340	-2,820895
16:25:14,81	0,453010	3,587935	-0,152980	1,197024	-0,819013	0,784997	0,082461	0,241662	0,172526	8,169207	-2,536826	-2,817512	-0,856229	-2,827874	-1,082570	-10,413389	29,635524	9,882052	0,082461	0,241662	0,172526	27,139687	-9,010029	-2,817512	0,082461	0,241662	0,172526	27,139687	-9,010029	-2,817512
16:25:14,86	0,453010	3,587935	-0,152980	1,197024	-0,819013	0,784997	0,084479	0,241603	0,172234	8,175353	-2,396976	-2,846423	-0,853486	-2,825588	-1,084206	-10,431749	29,655307	9,922234	0,084479	0,241603	0,172234	27,141191	-9,028571	-2,846423	0,084479	0,241603	0,172234	27,141191	-9,028571	-2,846423
16:25:14,91	0,453010	3,587935	-0,152980	1,197024	-0,819013	0,784997	0,081127	0,240370	0,170597	8,247428	-2,597046	-2,806242	-0,853330	-2,827705	-1,081122	-10,441064	29,646680	9,882339	0,081127	0,240370	0,170597	27,116467	-8,965549	-2,806242	0,081127	0,240370	0,170597	27,116467	-8,965549	-2,806242
16:25:14,96	0,453010	3,587935	-0,152980	1,197024	-0,819013	0,784997	0,082883	0,239176	0,173682	8,297359	-2,509529	-2,846137	-0,857898	-2,825021	-1,083252	-10,428861	29,649145	9,908635	0,082883	0,239176	0,173682	27,072712	-9,015815	-2,846137	0,082883	0,239176	0,173682	27,072712	-9,015815	-2,846137
16:25:15,01	0,453010	3,587935	-0,152980	1,197024	-0,819013	0,784997	0,083693	0,241596	0,172524	8,172601	-2,458769	-2,832656	-0,855830	-2,827197	-1,082280	-10,433069	29,643272	9,895820	0,083693	0,241596	0,172524	27,137869	-9,028659	-2,832656	0,083693	0,241596	0,172524	27,137869	-9,028659	-2,832656
16:25:15,06	0,453010	3,587935	-0,152980	1,197024	-0,819013	0,784997	0,083693	0,241596	0,172524	8,172601	-2,458769	-2,832656	-0,853171	-2,827399	-1,083374	-10,448914	29,577981	9,907907	0,083693	0,241596	0,172524	27,137869	-9,028659	-2,832656	0,083693	0,241596	0,172524	27,137869	-9,028659	-2,832656
16:25:15,11	0,453010	3,587935	-0,152980	1,197024	-0,819013	0,784997	0,082538	0,239191	0,171429	8,233159	-2,499886	-2,820569	-0,783361	-2,857589	-1,007860	-12,173258	26,300459	10,345931	0,082538	0,239191	0,171429	27,009689	-8,979137	-2,820569	0,082538	0,239191	0,171429	27,009689	-8,979137	-2,820569
16:25:15,16	0,453010	3,587935	-0,152980	1,197024	-0,819013	0,784997	0,073778	0,163640	0,246944	8,461257	-2,809986	-2,382545	-0,835776	-2,819185	-0,982182	-10,215225	29,399565	10,033017	0,073778	0,163640	0,246944	21,306981	-8,601554	-2,382545	0,073778	0,163640	0,246944	21,306981	-8,601554	-2,382545
16:25:15,21	0,453010	3,587935	-0,152980	1,197024	-0,819013	0,784997	0,066727	0,228235	0,272621	8,765225	-3,030476	-2,695459	-0,851172	-2,792147	-1,030209	-8,407716	30,040685	9,862054	0,066727	0,228235	0,272621	26,681675	-8,268553	-2,695459	0,066727	0,228235	0,272621	26,681675	-8,268553	-2,695459
16:25:15,26	0,452937	3,587957	-0,152980	1,247009	-0,818997	0,785004	0,051010	0,255087	0,224594	8,827899	-2,602985	-2,866421	-0,859141	-2,816424	-1,062192	-9,877647	30,388400	9,806687	0,051010	0,255087	0,224594	28,852234	-6,607259	-2,866421	0,051010	0,255087	0,224594	28,852234	-6,607259	-2,866421
16:25:15,31	0,452937	3,587957	-0,152980	1,247009	-0,818997	0,785004	0,076019	0,249849	0,192611	8,666423	-2,749376	-2,921789	-0,862138	-2,817461	-1,059968	-9,818822	30,390137	9,798461	0,076019	0,249849	0,192611	28,279601	-8,716851	-2,921789	0,076019	0,249849	0,192611	28,279601	-8,716851	-2,921789
16:25:15,36	0,452937	3,587957	-0,152980	1,247009	-0,818997	0,785004	0,078415	0,251927	0,194835	8,589306	-2,574681	-2,930015	-0,856852	-2,816527	-1,058762	-9,808968	30,356678	9,841212	0,078415	0,251927	0,194835	28,365574	-8,730283	-2,930015	0,078415	0,251927	0,194835	28,365574	-8,730283	-2,930015
16:25:15,41	0,452937	3,587957	-0,152980	1,247009	-0,818997	0,785004	0,074964	0,247816	0,196042	8,779036	-2,728910	-2,887264	-0,863953	-2,817499	-1,064435	-9,837782	30,411767	9,817494	0,074964	0,247816	0,196042	28,232578	-8,613548	-2,887264	0,074964	0,247816	0,196042	28,232578	-8,613548	-2,887264
16:25:15,46	0,452937	3,587957	-0,152980	1,247009	-0,818997	0,785004	0,079356	0,253479	0,190368	8,517828	-2,553011	-2,910982	-0,862385	-2,816268	-1,058580	-9,789236	30,380919	9,825010	0,079356	0,253479	0,190368	28,415966	-8,782440	-2,910982	0,079356	0,253479	0,190368	28,415966	-8,782440	-2,910982
16:25:15,51	0,452937	3,587957	-0,152980	1,247009	-0,818997	0,785004	0,077505	0,252737	0,196224	8,554016	-2,591767	-2,903466	-0,860384	-2,816083	-1,060742	-9,829914	30,424307	9,815183	0,077505	0,252737	0,196224	28,393838	-8,675938	-2,903466	0,077505	0,252737	0,196224	28,393838	-8,675938	-2,903466
16:25:15,56	0,452937	3,587957	-0,152980	1,247009	-0,818997	0,785004	0,076345	0,251097	0,194062	8,656518	-2,709014	-2,913293	-0,857665	-2,818038	-1,057652	-9,871396	30,203718	9,797152	0,076345	0,251097	0,194062	28,367621	-8,702117	-2,913293	0,076345	0,251097	0,194062	28,367621	-8,702117	-2,913293
16:25:15,61	0,452937	3,587957	-0,152980	1,247009	-0,818997	0,785004	0,076678	0,247765	0,197152	8,618005	-2,617328	-2,931323	-0,796208	-2,856388	-0,996967	-11,991889	27,427662	10,284291	0,076678	0,247765	0,197152	28,067547	-8,636572	-2,931323	0,076678	0,247765	0,197152	28,067547	-8,636572	-2,931323
16:25:15,66	0,452937	3,587957	-0,152980	1,247009	-0,818997	0,785004	0,071586	0,240715	0,294385	9,259912	-3,173696	-2,796911	-0,849014	-2,817153	-0,960419	-9,986244	30,587947	9,931565	0,071586	0,240715	0,294385	28,156061	-8,793205	-2,796911	0,071586	0,240715	0,294385	28,156061	-8,793205	-2,796911
16:25:15,71	0,452937	3,587957	-0,152980	1,247009	-0,818997	0,785004	0,071586	0,240715	0,294385	9,259912	-3,173696	-2,796911	-0,873394	-2,800962	-1,030132	-8,863237	31,438805	9,727056	0,071586	0,240715	0,294385	28,156061	-8,793205	-2,796911	0,071586	0,240715	0,294385	28,156061	-8,793205	-2,796911
16:25:15,76	0,453069	3,587937	-0,152978	1,297027	-0,819006	0,784998	0,069755	0,269924	0,224671	9,039413	-2,721815	-3,001420	-0,880372	-2,826773	-1,054893	-10,098949	31,688432	9,729924	0,069755	0,269924	0,224671	30,228466	-8,197546	-3,001420	0,069755	0,269924	0,224671	30,228466	-8,197546	-3,001420
16:25:15,81	0,453069	3,587937	-0,152978	1,297027	-0,819006	0,784998	0,095596	0,263062	0,199911	8,994571	-2,573020	-2,998552	-0,877598	-2,824197	-1,057366	-10,106451	31,739867	9,815172	0,095596	0,263062	0,199911	29,644947	-10,077320	-2,998552	0,095596	0,263062	0,199911	29,644947	-10,077320	-2,998552
16:25:15,86	0,453069	3,587937	-0,152978	1,297027	-0,819006	0,784998	0,091979	0,261948	0,197438	9,093312	-2,793345	-2,913304	-0,882182	-2,822963	-1,055040	-10,060960	31,770670	9,794286	0,091979	0,261948	0,197438	29,656208	-10,013670	-2,913304	0,091979	0,261948	0,197438	29,656208	-10,013670	-2,913304
16:25:15,91	0,453069	3,587937	-0,152978	1,297027	-0,819006	0,784998	0,093202	0,266535	0,199763	8,904214	-2,705723	-2,934190	-0,879865	-2,827619	-1,050378	-10,104748	31,779957	9,787061	0,093202	0,266535	0,199763	29,827183	-10,022101	-2,934190	0,093202	0,266535	0,199763	29,827183	-10,022101	-2,934190
16:25:15,96	0,453069	3,587937	-0,152978	1,297027	-0,819006	0,784998	0,096076	0,262200	0,204426	9,115775	-2,598845	-2,941415	-0,878203	-2,826132	-1,056287	-10,103567	31,690757	9,816155	0,096076	0,262200	0,204426	29,698459	-10,140825	-2,941415	0,096076	0,262200	0,204426	29,698459	-10,140825	-2,941415
16:25:16,01	0,453069	3,587937	-0,152978	1,297027	-0,819006	0,784998	0,093957	0,261504	0,198517	9,075302	-2,663421	-2,912321	-0,878178	-2,824665	-1,053126	-10,119597	31,749074	9,774091	0,093957	0,261504	0,198517	29,603358	-10,039043	-2,912321	0,093957	0,261504	0,198517	29,603358	-10,039043	-2,912321
16:25:16,06	0,453069	3,587937	-0,152978	1,297027	-0,819006	0,784998	0,092673	0,262216	0,201678	9,080779	-2,773206	-2,954385	-0,876846	-2,831363	-1,044970	-10,302230	31,615440	9,833793	0,092673	0,262216	0,201678	29,664710	-10,048070	-2,954385	0,092673	0,262216	0,201678	29,664710	-10,048070	-2,954385
16:25:16,11	0,453069	3,587937	-0,152978	1,297027	-0,819006	0,784998	0,097808	0,257713	0,209833	9,107852	-2,597547	-2,894682	-0,816946	-2,858628	-0,985060	-12,077607	28,959197	10,182560	0,097808	0,257713	0,209833	29,338352	-10,275488	-2,894682	0,097808	0,257713	0,209833	29,338352	-10,275488	-2,894682
16:25:16,16	0,453069	3,587937	-0,152978	1,297027	-0,819006	0,784998	0,091471	0,192206	0,269744	9,326198	-3,136488	-2,545916	-0,867691	-2,825644	-0,960672	-10,346382	31,736662	9,808647	0,091471	0,192206	0,269744	24,414333	-10,316949	-2,545916	0,091471	0,192206	0,269744	24,414333	-10,316949	-2,545916
16:25:16,21	0,453069	3,587937	-0,152978	1,297027	-0,819006	0,784998	0,088278	0,252645	0,294131	9,454336	-3,191940	-2,919829	-0,888388	-2,795101	-1,028574	-8,581944	32,634335	9,628972	0,088278	0,252645	0,294131	29,286934	-10,121798	-2,919829	0,088278	0,252645	0,294131	29,286934	-10,121798	-2,919829
16:25:16,26	0,453001	3,587976	-0,152968	1,347027	-0,818990	0,784978	0,072176	0,285839	0,226230	9,387837	-2,950067	-3,099504	-0,896651	-2,832833	-1,056693	-10,170001	33,111090	9,709411	0,072176	0,285839	0,226230	31,826219	-8,615866	-3,099504	0,072176	0,285839	0,226230	31,826219	-8,615866	-3,099504
16:25:16,31	0,453001	3,587976	-0,152968	1,347027	-0,818990	0,784978	0,108984	0,274130	0,198111	9,615568	-2,649694	-3,019065	-0,900144	-2,829957	-1,058276	-10,157012	33,152639	9,687169	0,108984	0,274130	0,198111	31,134779	-11,204970	-3,019065	0,108984	0,274130	0,198111	31,134779	-11,204970	-3,019065
16:25:16,36	0,453001	3,587976	-0,152968	1,347027	-0,818990	0,784978	0,108240	0,278593	0,196527	9,425991	-2,697930	-3,041307	-0,897794	-2,828361	-1,053639	-10,154899	33,112865	9,654623	0,108240	0,278593	0,196527	31,295514	-11,194768	-3,041307	0,108240	0,278593	0,196527	31,295514	-11,194768	-3,041307
16:25:16,41	0,453001	3,587976	-0,152968	1,347027	-0,818990	0,784978	0,105683	0,277356	0,201165	9,456918	-2,809166	-3,073853	-0,898247	-2,830938	-1,051078	-10,151590	33,131542	9,683855	0,105683	0,277356	0,201165	31,229349	-11,105297	-3,073853	0,105683	0,277356	0,201165	31,229349	-11,105297	-3,073853
16:25:16,46	0,453001	3,587976	-0,152968	1,347027	-0,818990	0,784978	0,108141	0,276459	0,203725	9,521369	-2,687852	-3,044621	-0,898986	-2,826924	-1,052867	-10,165426	33,134324	9,664646	0,108141	0,276459	0,203725	31,223421	-11,176891	-3,044621	0,108141	0,276459	0,203725	31,223421	-11,176891	-3,044621
16:25:16,51	0,453001	3,587976	-0,152968	1,347027	-0,818990	0,784978	0,105034	0,279107	0,201937	9,379175	-2,862758	-3,063829	-0,896615	-2,828958	-1,057107	-10,140833	33,097828	9,680448	0,105034	0,279107	0,201937	31,289078	-11,107946	-3,063829	0,105034	0,279107	0,201937	31,289078	-11,107946	-3,063829
16:25:16,56	0,453001	3,587976	-0,152968	1,347027	-0,818990	0,784978	0,105610	0,276036	0,197697	9,519536	-2,793281	-3,048027	-0,895399	-2,831630	-1,053353	-10,178291	33,083183	9,680316	0,105610	0,276036	0,197697	31,188396	-11,083652	-3,048027	0,105610	0,276036	0,197697	31,188396	-11,083652	-3,048027
16:25:16,61	0,453001	3,587976	-0,152968	1,347027	-0,818990	0,784978	0,107316	0,273647	0,201450	9,612350	-2,729678	-3,048159	-0,847445	-2,888778	-0,989188	-13,568868	30,812937	10,153132	0,107316	0,273647	0,201450	31,093677	-11,153983	-3,048159	0,107316	0,273647	0,201450	31,093677	-11,153983	-3,048159
16:25:16,66	0,453001	3,587976	-0,152968	1,347027	-0,818990	0,784978	0,132830	0,203544	0,265615	9,596368	-3,204136	-2,575344	-0,876482	-2,811523	-0,946942	-9,821456	32,665616	9,757398	0,132830	0,203544	0,265615	25,574549	-13,631312	-2,575344	0,132830	0,203544	0,265615	25,574549	-13,631312	-2,575344
16:25:16,71	0,453001	3,587976	-0,152968	1,347027	-0,818990	0,784978	0,080444	0,267318	0,307861	9,758255	-3,609192	-2,971078	-0,908035	-2,821304	-1,013058	-9,604857	34,187047	9,590131	0,080444	0,267318	0,307861	30,742752	-9,924072	-2,971078	0,080444	0,267318	0,307861	30,742752	-9,924072	-2,971078
16:25:16,76	0,453044	3,587991	-0,152980	1,397022	-0,819030	0,784988	0,104692	0,289754	0,241745	10,017520	-2,921471	-3,138345	-0,919370	-2,851849	-1,048602	-11,188207	34,575853	9,663067	0,104692	0,289754	0,241745	32,763181	-11,139760	-3,138345	0,104692	0,289754	0,241745	32,763181	-11,139760	-3,138345
16:25:16,81	0,453044	3,587991	-0,152980	1,397022	-0,819030	0,784988	0,136812	0,284297	0,206202	9,846307	-2,816813	-3,065409	-0,920600	-2,853835	-1,045905	-11,231149	34,594287	9,647416	0,136812	0,284297	0,206202	32,163621	-13,556584	-3,065409	0,136812	0,284297	0,206202	32,163621	-13,556584	-3,065409
16:25:16,86	0,453044	3,587991	-0,152980	1,397022	-0,819030	0,784988	0,139147	0,284369	0,208898	9,837041	-2,741835	-3,081060	-0,922340	-2,855390	-1,046305	-11,232612	34,618475	9,628536	0,139147	0,284369	0,208898	32,160030	-13,664850	-3,081060	0,139147	0,284369	0,208898	32,160030	-13,664850	-3,081060
16:25:16,91	0,453044	3,587991	-0,152980	1,397022	-0,819030	0,784988	0,141364	0,285099	0,208499	9,819328	-2,639919	-3,099939	-0,919469	-2,853336	-1,049917	-11,249158	34,615391	9,666330	0,141364	0,285099	0,208499	32,199575	-13,736957	-3,099939	0,141364	0,285099	0,208499	32,199575	-13,736957	-3,099939
16:25:16,96	0,453044	3,587991	-0,152980	1,397022	-0,819030	0,784988	0,138149	0,283639	0,204887	9,884277	-2,819881	-3,062146	-0,924797	-2,855863	-1,049040	-11,280318	34,635521	9,640433	0,138149	0,283639	0,204887	32,149956	-13,664550	-3,062146	0,138149	0,283639	0,204887	32,149956	-13,664550	-3,062146
16:25:17,01	0,453044	3,587991	-0,152980	1,397022	-0,819030	0,784988	0,143002	0,286990	0,205763	9,711875	-2,604563	-3,088043	-0,918362	-2,850122	-1,048262	-11,276940	34,612677	9,660537	0,143002	0,286990	0,205763	32,240611	-13,830210	-3,088043	0,143002	0,286990	0,205763	32,240611	-13,830210	-3,088043
16:25:17,06	0,453044	3,587991	-0,152980	1,397022	-0,819030	0,784988	0,134813	0,284287	0,206541	9,834338	-3,016059	-3,067939	-0,912028	-2,855467	-1,044708	-11,277327	34,370015	9,689669	0,134813	0,284287	0,206541	32,150886	-13,598846	-3,067939	0,134813	0,284287	0,206541	32,150886	-13,598846	-3,067939
16:25:17,11	0,453044	3,587991	-0,152980	1,397022	-0,819030	0,784988	0,136274	0,276130	0,210095	10,048182	-2,819055	-3,038807	-0,842599	-2,866654	-0,972357	-12,135042	30,871567	10,066320	0,136274	0,276130	0,210095	31,724368	-13,516586	-3,038807	0,136274	0,276130	0,210095	31,724368	-13,516586	-3,038807
16:25:17,16	0,453044	3,587991	-0,152980	1,397022	-0,819030	0,784988	0,111248	0,210409	0,282447	10,007083	-3,114012	-2,662156	-0,889924	-2,830572	-0,961547	-10,459634	33,781983	9,774383	0,111248	0,210409	0,282447	26,524156	-11,846962	-2,662156	0,111248	0,210409	0,282447	26,524156	-11,846962	-2,662156
16:25:17,21	0,453044	3,587991	-0,152980	1,397022	-0,819030	0,784988	0,103662	0,269434	0,293257	10,295943	-3,512710	-2,954092	-0,901793	-2,790287	-1,013431	-7,931515	34,219757	9,529014	0,103662	0,269434	0,293257	31,446534	-11,650214	-2,954092	0,103662	0,269434	0,293257	31,446534	-11,650214	-2,954092
16:25:17,26	0,452868	3,587997	-0,152965	1,447009	-0,819008	0,784984	0,074709	0,299856	0,241372	10,357179	-3,047762	-3,199462	-0,914113	-2,830361	-1,035404	-9,665275	34,688667	9,595413	0,074709	0,299856	0,241372	33,895902	-8,912421	-3,199462	0,074709	0,299856	0,241372	33,895902	-8,912421	-3,199462
16:25:17,31	0,452868	3,587997	-0,152965	1,447009	-0,819008	0,784984	0,115574	0,290488	0,219399	10,383532	-2,658726	-3,133063	-0,914331	-2,824250	-1,033705	-9,655890	34,656753	9,558598	0,115574	0,290488	0,219399	33,186852	-11,731274	-3,133063	0,115574	0,290488	0,219399	33,186852	-11,731274	-3,133063
16:25:17,36	0,452868	3,587997	-0,152965	1,447009	-0,819008	0,784984	0,110391	0,293732	0,221098	10,191883	-2,904142	-3,169878	-0,913632	-2,825646	-1,036002	-9,611577	34,683316	9,569995	0,110391	0,293732	0,221098	33,249881	-11,569847	-3,169878	0,110391	0,293732	0,221098	33,249881	-11,569847	-3,169878
16:25:17,41	0,452868	3,587997	-0,152965	1,447009	-0,819008	0,784984	0,111250	0,292429	0,218802	10,304822	-2,834387	-3,158481	-0,911280	-2,823739	-1,031359	-9,619669	34,682473	9,553379	0,111250	0,292429	0,218802	33,260501	-11,567511	-3,158481	0,111250	0,292429	0,218802	33,260501	-11,567511	-3,158481
16:25:17,46	0,452868	3,587997	-0,152965	1,447009	-0,819008	0,784984	0,108423	0,291346	0,223445	10,356342	-2,987980	-3,175096	-0,911269	-2,827396	-1,035230	-9,625384	34,708526	9,556088	0,108423	0,291346	0,223445	33,227034	-11,499182	-3,175096	0,108423	0,291346	0,223445	33,227034	-11,499182	-3,175096
16:25:17,51	0,452868	3,587997	-0,152965	1,447009	-0,819008	0,784984	0,111585	0,289508	0,219573	10,471656	-2,841549	-3,172388	-0,918149	-2,823929	-1,033467	-9,598031	34,715140	9,590610	0,111585	0,289508	0,219573	33,198017	-11,600942	-3,172388	0,111585	0,289508	0,219573	33,198017	-11,600942	-3,172388
16:25:17,56	0,452868	3,587997	-0,152965	1,447009	-0,819008	0,784984	0,112021	0,297200	0,221336	10,091083	-2,798450	-3,137866	-0,910399	-2,828558	-1,028608	-9,697174	34,476583	9,608332	0,112021	0,297200	0,221336	33,421255	-11,592137	-3,137866	0,112021	0,297200	0,221336	33,421255	-11,592137	-3,137866
16:25:17,61	0,452868	3,587997	-0,152965	1,447009	-0,819008	0,784984	0,112156	0,288173	0,226195	10,304280	-2,758052	-3,120144	-0,859573	-2,866251	-0,970037	-11,975133	32,091657	9,992880	0,112156	0,288173	0,226195	32,925892	-11,562276	-3,120144	0,112156	0,288173	0,226195	32,925892	-11,562276	-3,120144
16:25:17,66	0,452868	3,587997	-0,152965	1,447009	-0,819008	0,784984	0,119386	0,225310	0,284766	10,368769	-3,162400	-2,735595	-0,890193	-2,802029	-0,922152	-8,838730	34,249822	9,646334	0,119386	0,225310	0,284766	28,055639	-12,534177	-2,735595	0,119386	0,225310	0,284766	28,055639	-12,534177	-2,735595
16:25:17,71	0,452868	3,587997	-0,152965	1,447009	-0,819008	0,784984	0,079078	0,283939	0,332651	10,757329	-3,621267	-3,082142	-0,917600	-2,790634	-1,004725	-7,855505	35,431737	9,464494	0,079078	0,283939	0,332651	33,046511	-9,828909	-3,082142	0,079078	0,283939	0,332651	33,046511	-9,828909	-3,082142
16:25:17,76	0,452970	3,587958	-0,152983	1,497028	-0,819021	0,784966	0,082913	0,313371	0,250078	10,742016	-3,161308	-3,263982	-0,928118	-2,824191	-1,038332	-9,361703	35,843914	9,463224	0,082913	0,313371	0,250078	35,341656	-9,669995	-3,263982	0,082913	0,313371	0,250078	35,341656	-9,669995	-3,263982
16:25:17,81	0,452970	3,587958	-0,152983	1,497028	-0,819021	0,784966	0,117233	0,305702	0,216472	10,744650	-2,887164	-3,265252	-0,928052	-2,825133	-1,035623	-9,337295	35,827755	9,426763	0,117233	0,305702	0,216472	34,742290	-12,089968	-3,265252	0,117233	0,305702	0,216472	34,742290	-12,089968	-3,265252
16:25:17,86	0,452970	3,587958	-0,152983	1,497028	-0,819021	0,784966	0,118016	0,305174	0,219181	10,770326	-2,817244	-3,301713	-0,928685	-2,821914	-1,037914	-9,340041	35,840006	9,501623	0,118016	0,305174	0,219181	34,726502	-12,081493	-3,301713	0,118016	0,305174	0,219181	34,726502	-12,081493	-3,301713
16:25:17,91	0,452970	3,587958	-0,152983	1,497028	-0,819021	0,784966	0,115545	0,307331	0,216889	10,667384	-2,954219	-3,226852	-0,931085	-2,825847	-1,036354	-9,380671	35,863850	9,515393	0,115545	0,307331	0,216889	34,792907	-12,024526	-3,226852	0,115545	0,307331	0,216889	34,792907	-12,024526	-3,226852
16:25:17,96	0,452970	3,587958	-0,152983	1,497028	-0,819021	0,784966	0,120151	0,307444	0,218449	10,661866	-2,761834	-3,213083	-0,930438	-2,824996	-1,037153	-9,348250	35,844837	9,471568	0,120151	0,307444	0,218449	34,796223	-12,193683	-3,213083	0,120151	0,307444	0,218449	34,796223	-12,193683	-3,213083
16:25:18,01	0,452970	3,587958	-0,152983	1,497028	-0,819021	0,784966	0,119090	0,307309	0,217651	10,668643	-2,779411	-3,256908	-0,926985	-2,824070	-1,037941	-9,383947	35,851641	9,478212	0,119090	0,307309	0,217651	34,792384	-12,127990	-3,256908	0,119090	0,307309	0,217651	34,792384	-12,127990	-3,256908
16:25:18,06	0,452970	3,587958	-0,152983	1,497028	-0,819021	0,784966	0,116562	0,304781	0,216863	10,788124	-2,945195	-3,250264	-0,922047	-2,829649	-1,037258	-9,765689	35,647454	9,543037	0,116562	0,304781	0,216863	34,713446	-12,095308	-3,250264	0,116562	0,304781	0,216863	34,713446	-12,095308	-3,250264
16:25:18,11	0,452970	3,587958	-0,152983	1,497028	-0,819021	0,784966	0,118924	0,297716	0,217545	10,787829	-3,050864	-3,185439	-0,866324	-2,857594	-0,965988	-11,351306	33,096936	9,895195	0,118924	0,297716	0,217545	34,158507	-12,386412	-3,185439	0,118924	0,297716	0,217545	34,158507	-12,386412	-3,185439
16:25:18,16	0,452970	3,587958	-0,152983	1,497028	-0,819021	0,784966	0,115265	0,235485	0,288815	11,022183	-3,339080	-2,833280	-0,920497	-2,801722	-0,939824	-8,802770	36,181874	9,456621	0,115265	0,235485	0,288815	29,507784	-12,387361	-2,833280	0,115265	0,235485	0,288815	29,507784	-12,387361	-2,833280
16:25:18,21	0,452970	3,587958	-0,152983	1,497028	-0,819021	0,784966	0,093964	0,310336	0,314980	11,075845	-3,782081	-3,271855	-0,927907	-2,778790	-0,999375	-6,927326	36,348237	9,384129	0,093964	0,310336	0,314980	35,437231	-11,158271	-3,271855	0,093964	0,310336	0,314980	35,437231	-11,158271	-3,271855
16:25:18,26	0,452991	3,587959	-0,152985	1,547023	-0,819012	0,785005	0,077810	0,328220	0,255428	11,227672	-3,081112	-3,344346	-0,940431	-2,810298	-1,023345	-8,588552	36,849635	9,386250	0,077810	0,328220	0,255428	36,992954	-9,189177	-3,344346	0,077810	0,328220	0,255428	36,992954	-9,189177	-3,344346
16:25:18,31	0,452991	3,587959	-0,152985	1,547023	-0,819012	0,785005	0,111358	0,323312	0,231459	11,086530	-3,025961	-3,342226	-0,939658	-2,809825	-1,026029	-8,501594	36,863067	9,382778	0,111358	0,323312	0,231459	36,466486	-11,767571	-3,342226	0,111358	0,323312	0,231459	36,466486	-11,767571	-3,342226
16:25:18,36	0,452991	3,587959	-0,152985	1,547023	-0,819012	0,785005	0,110562	0,322879	0,228774	11,164117	-2,998774	-3,345697	-0,939187	-2,817092	-1,021382	-8,579677	36,841505	9,364530	0,110562	0,322879	0,228774	36,510143	-11,677878	-3,345697	0,110562	0,322879	0,228774	36,510143	-11,677878	-3,345697
16:25:18,41	0,452991	3,587959	-0,152985	1,547023	-0,819012	0,785005	0,116620	0,318838	0,233421	11,316544	-2,740605	-3,363946	-0,939740	-2,810300	-1,019841	-8,542842	36,827573	9,363680	0,116620	0,318838	0,233421	36,345338	-11,895252	-3,363946	0,116620	0,318838	0,233421	36,345338	-11,895252	-3,363946
16:25:18,46	0,452991	3,587959	-0,152985	1,547023	-0,819012	0,785005	0,111015	0,322712	0,234962	11,121438	-2,993198	-3,364796	-0,941485	-2,809266	-1,018281	-8,538148	36,848475	9,377739	0,111015	0,322712	0,234962	36,454355	-11,707855	-3,364796	0,111015	0,322712	0,234962	36,454355	-11,707855	-3,364796
16:25:18,51	0,452991	3,587959	-0,152985	1,547023	-0,819012	0,785005	0,110991	0,324740	0,236523	11,036425	-3,000811	-3,350737	-0,939227	-2,809600	-1,021016	-8,556428	36,776217	9,363082	0,110991	0,324740	0,236523	36,528550	-11,713615	-3,350737	0,110991	0,324740	0,236523	36,528550	-11,713615	-3,350737
16:25:18,56	0,452991	3,587959	-0,152985	1,547023	-0,819012	0,785005	0,110152	0,322618	0,233787	11,075061	-3,024136	-3,365394	-0,934196	-2,809306	-1,024864	-8,582565	36,535137	9,421870	0,110152	0,322618	0,233787	36,400595	-11,671086	-3,365394	0,110152	0,322618	0,233787	36,400595	-11,671086	-3,365394
16:25:18,61	0,452991	3,587959	-0,152985	1,547023	-0,819012	0,785005	0,107381	0,318408	0,229940	11,072130	-3,070326	-3,306606	-0,868538	-2,840920	-0,953148	-10,278543	33,415351	9,874112	0,107381	0,318408	0,229940	36,067180	-11,499749	-3,306606	0,107381	0,318408	0,229940	36,067180	-11,499749	-3,306606
16:25:18,66	0,452991	3,587959	-0,152985	1,547023	-0,819012	0,785005	0,101931	0,245740	0,301655	11,301084	-3,262623	-2,854364	-0,912067	-2,780267	-0,931553	-7,518843	36,014432	9,437669	0,101931	0,245740	0,301655	30,591666	-11,264174	-2,854364	0,101931	0,245740	0,301655	30,591666	-11,264174	-2,854364
16:25:18,71	0,452991	3,587959	-0,152985	1,547023	-0,819012	0,785005	0,071169	0,313764	0,323251	11,394573	-3,771817	-3,290807	-0,924330	-2,764831	-0,992509	-6,127223	36,520865	9,312115	0,071169	0,313764	0,323251	36,025012	-9,358554	-3,290807	0,071169	0,313764	0,323251	36,025012	-9,358554	-3,290807
16:25:18,76	0,452954	3,587996	-0,152975	1,597039	-0,819002	0,784989	0,063932	0,332102	0,262294	11,575379	-3,196164	-3,416361	-0,935422	-2,804758	-1,016520	-8,009199	37,151167	9,343883	0,063932	0,332102	0,262294	37,645368	-8,214820	-3,416361	0,063932	0,332102	0,262294	37,645368	-8,214820	-3,416361
16:25:18,81	0,452954	3,587996	-0,152975	1,597039	-0,819002	0,784989	0,104056	0,321743	0,238283	11,718881	-3,054709	-3,384593	-0,937185	-2,804388	-1,018057	-8,001968	37,155824	9,368868	0,104056	0,321743	0,238283	36,975743	-11,223093	-3,384593	0,104056	0,321743	0,238283	36,975743	-11,223093	-3,384593
16:25:18,86	0,452954	3,587996	-0,152975	1,597039	-0,819002	0,784989	0,104617	0,323455	0,236747	11,637511	-3,021583	-3,359607	-0,937077	-2,803548	-1,017672	-7,964219	37,188164	9,345200	0,104617	0,323455	0,236747	37,028757	-11,234037	-3,359607	0,104617	0,323455	0,236747	37,028757	-11,234037	-3,359607
16:25:18,91	0,452954	3,587996	-0,152975	1,597039	-0,819002	0,784989	0,103835	0,323782	0,237131	11,667404	-3,045732	-3,383276	-0,934755	-2,803186	-1,016854	-7,956778	37,135511	9,391846	0,103835	0,323782	0,237131	37,084296	-11,196788	-3,383276	0,103835	0,323782	0,237131	37,084296	-11,196788	-3,383276
16:25:18,96	0,452954	3,587996	-0,152975	1,597039	-0,819002	0,784989	0,102361	0,321952	0,237949	11,720667	-3,089636	-3,336630	-0,937657	-2,801826	-1,020037	-7,956362	37,190581	9,308030	0,102361	0,321952	0,237949	36,993932	-11,124943	-3,336630	0,102361	0,321952	0,237949	36,993932	-11,124943	-3,336630
16:25:19,01	0,452954	3,587996	-0,152975	1,597039	-0,819002	0,784989	0,102634	0,325145	0,234766	11,602539	-3,102571	-3,420446	-0,936472	-2,805844	-1,019573	-7,952196	37,179165	9,379625	0,102634	0,325145	0,234766	37,126442	-11,159374	-3,420446	0,102634	0,325145	0,234766	37,126442	-11,159374	-3,420446
16:25:19,06	0,452954	3,587996	-0,152975	1,597039	-0,819002	0,784989	0,105521	0,322111	0,235230	11,752524	-2,943139	-3,348851	-0,931478	-2,810634	-1,014617	-8,272529	36,845237	9,408118	0,105521	0,322111	0,235230	37,038227	-11,226560	-3,348851	0,105521	0,322111	0,235230	37,038227	-11,226560	-3,348851
16:25:19,11	0,452954	3,587996	-0,152975	1,597039	-0,819002	0,784989	0,107173	0,315390	0,240187	11,652631	-2,967691	-3,320358	-0,874499	-2,830326	-0,955713	-9,672167	34,009689	9,787272	0,107173	0,315390	0,240187	36,410779	-11,380789	-3,320358	0,107173	0,315390	0,240187	36,410779	-11,380789	-3,320358
16:25:19,16	0,452954	3,587996	-0,152975	1,597039	-0,819002	0,784989	0,095736	0,256199	0,299091	11,575098	-3,356752	-2,941204	-0,923600	-2,787280	-0,921510	-7,561944	37,118017	9,367415	0,095736	0,256199	0,299091	31,686738	-10,872061	-2,941204	0,095736	0,256199	0,299091	31,686738	-10,872061	-2,941204
16:25:19,21	0,452954	3,587996	-0,152975	1,597039	-0,819002	0,784989	0,083008	0,320245	0,333293	11,991734	-3,745284	-3,361061	-0,941340	-2,760126	-0,991239	-5,646358	37,597220	9,222353	0,083008	0,320245	0,333293	37,130945	-10,261417	-3,361061	0,083008	0,320245	0,333293	37,130945	-10,261417	-3,361061
16:25:19,26	0,453004	3,588005	-0,152975	1,647020	-0,819022	0,784987	0,068362	0,349185	0,263565	11,859641	-3,087541	-3,506123	-0,946525	-2,791998	-1,019761	-7,139237	38,008412	9,252909	0,068362	0,349185	0,263565	39,270654	-8,453950	-3,506123	0,068362	0,349185	0,263565	39,270654	-8,453950	-3,506123
16:25:19,31	0,453004	3,588005	-0,152975	1,647020	-0,819022	0,784987	0,098557	0,337740	0,235042	12,064455	-3,015844	-3,475567	-0,948902	-2,790367	-1,016666	-7,142740	37,986536	9,250192	0,098557	0,337740	0,235042	38,577019	-10,752598	-3,475567	0,098557	0,337740	0,235042	38,577019	-10,752598	-3,475567
16:25:19,36	0,453004	3,588005	-0,152975	1,647020	-0,819022	0,784987	0,098332	0,340613	0,238138	11,894328	-3,019641	-3,478284	-0,948917	-2,788216	-1,015091	-7,150133	38,009234	9,293959	0,098332	0,340613	0,238138	38,632474	-10,738729	-3,478284	0,098332	0,340613	0,238138	38,632474	-10,738729	-3,478284
16:25:19,41	0,453004	3,588005	-0,152975	1,647020	-0,819022	0,784987	0,096477	0,341703	0,239713	11,853649	-3,133846	-3,434517	-0,948396	-2,788491	-1,019378	-7,168505	37,990272	9,286509	0,096477	0,341703	0,239713	38,677299	-10,707327	-3,434517	0,096477	0,341703	0,239713	38,677299	-10,707327	-3,434517
16:25:19,46	0,453004	3,588005	-0,152975	1,647020	-0,819022	0,784987	0,096455	0,341113	0,235425	11,858681	-3,141429	-3,441967	-0,940694	-2,789174	-1,018980	-7,154886	37,998112	9,273072	0,096455	0,341113	0,235425	38,636078	-10,713169	-3,441967	0,096455	0,341113	0,235425	38,636078	-10,713169	-3,441967
16:25:19,51	0,453004	3,588005	-0,152975	1,647020	-0,819022	0,784987	0,093196	0,334101	0,235824	12,236912	-3,303036	-3,455404	-0,947782	-2,788974	-1,019352	-7,147981	37,968221	9,304990	0,093196	0,334101	0,235824	38,463855	-10,618924	-3,455404	0,093196	0,334101	0,235824	38,463855	-10,618924	-3,455404
16:25:19,56	0,453004	3,588005	-0,152975	1,647020	-0,819022	0,784987	0,098008	0,334196	0,235356	11,875596	-3,135302	-3,428244	-0,943182	-2,793295	-1,019447	-7,404530	37,730741	9,300232	0,098008	0,334196	0,235356	38,110001	-10,828966	-3,428244	0,098008	0,334196	0,235356	38,110001	-10,828966	-3,428244
16:25:19,61	0,453004	3,588005	-0,152975	1,647020	-0,819022	0,784987	0,098008	0,334196	0,235356	11,875596	-3,135302	-3,428244	-0,890969	-2,824855	-0,954457	-9,256745	35,219640	9,722058	0,098008	0,334196	0,235356	38,110001	-10,828966	-3,428244	0,098008	0,334196	0,235356	38,110001	-10,828966	-3,428244
16:25:19,66	0,453004	3,588005	-0,152975	1,647020	-0,819022	0,784987	0,099234	0,273199	0,300347	11,946691	-3,420101	-3,006418	-0,941750	-2,770729	-0,931291	-6,466367	38,206932	9,265487	0,099234	0,273199	0,300347	33,392779	-11,209949	-3,006418	0,099234	0,273199	0,300347	33,392779	-11,209949	-3,006418
16:25:19,71	0,453004	3,588005	-0,152975	1,647020	-0,819022	0,784987	0,077750	0,344239	0,323512	12,234852	-3,614375	-3,462989	-0,952517	-2,760111	-1,006825	-5,558460	38,991536	9,147694	0,077750	0,344239	0,323512	39,257607	-9,717734	-3,462989	0,077750	0,344239	0,323512	39,257607	-9,717734	-3,462989
16:25:19,76	0,452975	3,587933	-0,152977	1,697034	-0,819011	0,784985	0,073938	0,358872	0,247978	12,607359	-3,418631	-3,580782	-0,973798	-2,796185	-1,028461	-7,211858	39,523127	9,137399	0,073938	0,358872	0,247978	40,778830	-9,222748	-3,580782	0,073938	0,358872	0,247978	40,778830	-9,222748	-3,580782
16:25:19,81	0,452975	3,587933	-0,152977	1,697034	-0,819011	0,784985	0,115820	0,359265	0,226343	12,220594	-2,938439	-3,591076	-0,970876	-2,793940	-1,033491	-7,213650	39,555125	9,176258	0,115820	0,359265	0,226343	40,422918	-12,030304	-3,591076	0,115820	0,359265	0,226343	40,422918	-12,030304	-3,591076
16:25:19,86	0,452975	3,587933	-0,152977	1,697034	-0,819011	0,784985	0,112414	0,357857	0,221312	12,320621	-3,133086	-3,552218	-0,976165	-2,793972	-1,029606	-7,213403	39,553072	9,182597	0,112414	0,357857	0,221312	40,412422	-11,957604	-3,552218	0,112414	0,357857	0,221312	40,412422	-11,957604	-3,552218
16:25:19,91	0,452975	3,587933	-0,152977	1,697034	-0,819011	0,784985	0,115087	0,362421	0,225197	12,081658	-2,992887	-3,545879	-0,971464	-2,799957	-1,029228	-7,234935	39,535466	9,138343	0,115087	0,362421	0,225197	40,531705	-12,027179	-3,545879	0,115087	0,362421	0,225197	40,531705	-12,027179	-3,545879
16:25:19,96	0,452975	3,587933	-0,152977	1,697034	-0,819011	0,784985	0,117919	0,355358	0,225575	12,422918	-2,855443	-3,590133	-0,970338	-2,795937	-1,030001	-7,239387	39,523500	9,168337	0,117919	0,355358	0,225575	40,318523	-12,112084	-3,590133	0,117919	0,355358	0,225575	40,318523	-12,112084	-3,590133
16:25:20,01	0,452975	3,587933	-0,152977	1,697034	-0,819011	0,784985	0,113875	0,356393	0,224802	12,356519	-3,063607	-3,560139	-0,972583	-2,795552	-1,029224	-7,186321	39,511298	9,142371	0,113875	0,356393	0,224802	40,333356	-12,002789	-3,560139	0,113875	0,356393	0,224802	40,333356	-12,002789	-3,560139
16:25:20,06	0,452975	3,587933	-0,152977	1,697034	-0,819011	0,784985	0,114663	0,358529	0,225580	12,261396	-2,970564	-3,586104	-0,963404	-2,803020	-1,016437	-7,513466	39,233927	9,226449	0,114663	0,358529	0,225580	40,405936	-11,971618	-3,586104	0,114663	0,358529	0,225580	40,405936	-11,971618	-3,586104
16:25:20,11	0,452975	3,587933	-0,152977	1,697034	-0,819011	0,784985	0,116542	0,346846	0,238367	12,465143	-3,017503	-3,502026	-0,913446	-2,844017	-0,947062	-9,982122	36,933270	9,603598	0,116542	0,346846	0,238367	39,692546	-12,166033	-3,502026	0,116542	0,346846	0,238367	39,692546	-12,166033	-3,502026
16:25:20,16	0,452975	3,587933	-0,152977	1,697034	-0,819011	0,784985	0,127067	0,283083	0,307741	12,554057	-3,457756	-3,124877	-0,982693	-2,811163	-0,922663	-8,119857	40,576179	9,204385	0,127067	0,283083	0,307741	34,776076	-13,432553	-3,124877	0,127067	0,283083	0,307741	34,776076	-13,432553	-3,124877
16:25:20,21	0,452975	3,587933	-0,152977	1,697034	-0,819011	0,784985	0,133238	0,359479	0,332141	12,667462	-3,345557	-3,524091	-0,981348	-2,780961	-0,989292	-6,245456	40,702181	9,050297	0,133238	0,359479	0,332141	40,886545	-13,804768	-3,524091	0,133238	0,359479	0,332141	40,886545	-13,804768	-3,524091
16:25:20,26	0,452952	3,588005	-0,152968	1,747032	-0,819030	0,784985	0,106410	0,373416	0,265511	12,989041	-3,180354	-3,678178	-0,995991	-2,810267	-1,009710	-7,788597	41,184904	9,067785	0,106410	0,373416	0,265511	42,302206	-11,533540	-3,678178	0,106410	0,373416	0,265511	42,302206	-11,533540	-3,678178
16:25:20,31	0,452952	3,588005	-0,152968	1,747032	-0,819030	0,784985	0,139112	0,371444	0,245094	12,738076	-3,057627	-3,660691	-0,996625	-2,806390	-1,013611	-7,793852	41,193723	9,075806	0,139112	0,371444	0,245094	41,896422	-13,977894	-3,660691	0,139112	0,371444	0,245094	41,896422	-13,977894	-3,660691
16:25:20,36	0,452952	3,588005	-0,152968	1,747032	-0,819030	0,784985	0,136071	0,373931	0,241192	12,613745	-3,224698	-3,652669	-0,994720	-2,808720	-1,011628	-7,742145	41,202182	9,079168	0,136071	0,373931	0,241192	41,967347	-13,906280	-3,652669	0,136071	0,373931	0,241192	41,967347	-13,906280	-3,652669
16:25:20,41	0,452952	3,588005	-0,152968	1,747032	-0,819030	0,784985	0,137136	0,371117	0,243175	12,793270	-3,128764	-3,649308	-0,992447	-2,809647	-1,012013	-7,763200	41,149519	9,087877	0,137136	0,371117	0,243175	41,925945	-13,893953	-3,649308	0,137136	0,371117	0,243175	41,925945	-13,893953	-3,649308
16:25:20,46	0,452952	3,588005	-0,152968	1,747032	-0,819030	0,784985	0,136803	0,368685	0,242791	12,863609	-3,138007	-3,640599	-0,995334	-2,805162	-1,012815	-7,737163	41,185115	9,070024	0,136803	0,368685	0,242791	41,805358	-13,877019	-3,640599	0,136803	0,368685	0,242791	41,805358	-13,877019	-3,640599
16:25:20,51	0,452952	3,588005	-0,152968	1,747032	-0,819030	0,784985	0,134362	0,373427	0,241988	12,660835	-3,260167	-3,658452	-0,995925	-2,808133	-1,012397	-7,745131	41,191229	9,098575	0,134362	0,373427	0,241988	41,974885	-13,807593	-3,658452	0,134362	0,373427	0,241988	41,974885	-13,807593	-3,658452
16:25:20,56	0,452952	3,588005	-0,152968	1,747032	-0,819030	0,784985	0,137230	0,372453	0,242407	12,712799	-3,120981	-3,629901	-0,987008	-2,811095	-1,015126	-7,847557	40,805350	9,114255	0,137230	0,372453	0,242407	41,950381	-13,893556	-3,629901	0,137230	0,372453	0,242407	41,950381	-13,893556	-3,629901
16:25:20,61	0,452952	3,588005	-0,152968	1,747032	-0,819030	0,784985	0,135336	0,363250	0,239678	12,805973	-3,115227	-3,614221	-0,930920	-2,845334	-0,945515	-9,813554	38,237142	9,523192	0,135336	0,363250	0,239678	41,321102	-13,739132	-3,614221	0,135336	0,363250	0,239678	41,321102	-13,739132	-3,614221
16:25:20,66	0,452952	3,588005	-0,152968	1,747032	-0,819030	0,784985	0,136945	0,297557	0,309288	13,014876	-3,450098	-3,205284	-0,981080	-2,796458	-0,917368	-7,244268	41,047802	9,074068	0,136945	0,297557	0,309288	36,373108	-14,200249	-3,205284	0,136945	0,297557	0,309288	36,373108	-14,200249	-3,205284
16:25:20,71	0,452952	3,588005	-0,152968	1,747032	-0,819030	0,784985	0,119697	0,365435	0,337435	13,203960	-3,527233	-3,654408	-0,985648	-2,767872	-0,986006	-5,666976	41,240064	9,017175	0,119697	0,365435	0,337435	41,890621	-12,923454	-3,654408	0,119697	0,365435	0,337435	41,890621	-12,923454	-3,654408
16:25:20,76	0,452973	3,587898	-0,152966	1,797033	-0,819012	0,784999	0,097225	0,383684	0,268797	13,210152	-3,425947	-3,711301	-0,994420	-2,801326	-1,013802	-7,247169	41,809927	9,033033	0,097225	0,383684	0,268797	43,329375	-11,058096	-3,711301	0,097225	0,383684	0,268797	43,329375	-11,058096	-3,711301
16:25:20,81	0,452973	3,587898	-0,152966	1,797033	-0,819012	0,784999	0,130583	0,374554	0,241002	13,388335	-3,344764	-3,695443	-0,996780	-2,804546	-1,012217	-7,238751	41,755886	9,053591	0,130583	0,374554	0,241002	42,790848	-13,595494	-3,695443	0,130583	0,374554	0,241002	42,790848	-13,595494	-3,695443
16:25:20,86	0,452973	3,587898	-0,152966	1,797033	-0,819012	0,784999	0,134551	0,374988	0,242587	13,323205	-3,104079	-3,674885	-0,999109	-2,798398	-1,008746	-7,233411	41,805115	9,053511	0,134551	0,374988	0,242587	42,759740	-13,666354	-3,674885	0,134551	0,374988	0,242587	42,759740	-13,666354	-3,674885
16:25:20,91	0,452973	3,587898	-0,152966	1,797033	-0,819012	0,784999	0,130391	0,380078	0,246057	13,103806	-3,340398	-3,674965	-0,995604	-2,798386	-1,011108	-7,238989	41,779404	9,011183	0,130391	0,380078	0,246057	42,939942	-13,576099	-3,674965	0,130391	0,380078	0,246057	42,939942	-13,576099	-3,674965
16:25:20,96	0,452973	3,587898	-0,152966	1,797033	-0,819012	0,784999	0,128629	0,377049	0,243695	13,236269	-3,424018	-3,717293	-1,000966	-2,800856	-1,010742	-7,278393	41,787113	9,000629	0,128629	0,377049	0,243695	42,834612	-13,521371	-3,717293	0,128629	0,377049	0,243695	42,834612	-13,521371	-3,717293
16:25:21,01	0,452973	3,587898	-0,152966	1,797033	-0,819012	0,784999	0,133449	0,380458	0,244061	13,045993	-3,211342	-3,727847	-1,002220	-2,798493	-1,010072	-7,264934	41,806290	9,037977	0,133449	0,380458	0,244061	42,911916	-13,687088	-3,727847	0,133449	0,380458	0,244061	42,911916	-13,687088	-3,727847
16:25:21,06	0,452973	3,587898	-0,152966	1,797033	-0,819012	0,784999	0,133569	0,369763	0,244069	13,180108	-3,263631	-3,609175	-0,991765	-2,806308	-1,010735	-7,540080	41,450934	9,119301	0,133569	0,369763	0,244069	42,206537	-13,748810	-3,609175	0,133569	0,369763	0,244069	42,206537	-13,748810	-3,609175
16:25:21,11	0,452973	3,587898	-0,152966	1,797033	-0,819012	0,784999	0,133569	0,369763	0,244069	13,180108	-3,263631	-3,609175	-0,946065	-2,847284	-0,947561	-9,833513	39,265099	9,423844	0,133569	0,369763	0,244069	42,206537	-13,748810	-3,609175	0,133569	0,369763	0,244069	42,206537	-13,748810	-3,609175
16:25:21,16	0,452973	3,587898	-0,152966	1,797033	-0,819012	0,784999	0,146206	0,309699	0,307243	13,263779	-3,499775	-3,304632	-0,975565	-2,781096	-0,904761	-6,728389	41,472856	9,063407	0,146206	0,309699	0,307243	37,575113	-14,976937	-3,304632	0,146206	0,309699	0,307243	37,575113	-14,976937	-3,304632
16:25:21,21	0,452973	3,587898	-0,152966	1,797033	-0,819012	0,784999	0,103635	0,368340	0,350043	13,678962	-4,128214	-3,665069	-1,006423	-2,776679	-0,983007	-5,702451	42,570588	8,888702	0,103635	0,368340	0,350043	42,593644	-12,263576	-3,665069	0,103635	0,368340	0,350043	42,593644	-12,263576	-3,665069
16:25:21,26	0,453006	3,587924	-0,152971	1,847039	-0,819013	0,785014	0,115239	0,397272	0,271796	13,638119	-3,185187	-3,839773	-1,019007	-2,807322	-1,013918	-7,389161	43,140021	8,984818	0,115239	0,397272	0,271796	44,823980	-12,231460	-3,839773	0,115239	0,397272	0,271796	44,823980	-12,231460	-3,839773
16:25:21,31	0,453006	3,587924	-0,152971	1,847039	-0,819013	0,785014	0,148069	0,392849	0,240885	13,517896	-3,223492	-3,743658	-1,016705	-2,812057	-1,014324	-7,421952	43,116695	8,950434	0,148069	0,392849	0,240885	44,356562	-14,846896	-3,743658	0,148069	0,392849	0,240885	44,356562	-14,846896	-3,743658
16:25:21,36	0,453006	3,587924	-0,152971	1,847039	-0,819013	0,785014	0,151018	0,388488	0,240479	13,708110	-3,086869	-3,778041	-1,019650	-2,807270	-1,013554	-7,405622	43,106968	8,964223	0,151018	0,388488	0,240479	44,204380	-14,941783	-3,778041	0,151018	0,388488	0,240479	44,204380	-14,941783	-3,778041
16:25:21,41	0,453006	3,587924	-0,152971	1,847039	-0,819013	0,785014	0,148345	0,393432	0,241250	13,450752	-3,206851	-3,764253	-1,017200	-2,809082	-1,015879	-7,368711	43,115838	8,936626	0,148345	0,393432	0,241250	44,335143	-14,851948	-3,764253	0,148345	0,393432	0,241250	44,335143	-14,851948	-3,764253
16:25:21,46	0,453006	3,587924	-0,152971	1,847039	-0,819013	0,785014	0,148690	0,390404	0,238925	13,634335	-3,161410	-3,791850	-1,016619	-2,807668	-1,011984	-7,367688	43,097033	8,953334	0,148690	0,390404	0,238925	44,281043	-14,833546	-3,791850	0,148690	0,390404	0,238925	44,281043	-14,833546	-3,791850
16:25:21,51	0,453006	3,587924	-0,152971	1,847039	-0,819013	0,785014	0,147175	0,390608	0,242820	13,607948	-3,229906	-3,775142	-1,018307	-2,809289	-1,013547	-7,341062	43,111428	8,920024	0,147175	0,390608	0,242820	44,270678	-14,783107	-3,775142	0,147175	0,390608	0,242820	44,270678	-14,783107	-3,775142
16:25:21,56	0,453006	3,587924	-0,152971	1,847039	-0,819013	0,785014	0,149422	0,391259	0,241257	13,599854	-3,097159	-3,808452	-1,014761	-2,813715	-1,012346	-7,524683	42,869722	9,044213	0,149422	0,391259	0,241257	44,313719	-14,826813	-3,808452	0,149422	0,391259	0,241257	44,313719	-14,826813	-3,808452
16:25:21,61	0,453006	3,587924	-0,152971	1,847039	-0,819013	0,785014	0,151482	0,385975	0,242458	13,573493	-3,028218	-3,684263	-0,955926	-2,841744	-0,932255	-9,325602	40,310124	9,364380	0,151482	0,385975	0,242458	43,872557	-14,919564	-3,684263	0,151482	0,385975	0,242458	43,872557	-14,919564	-3,684263
16:25:21,66	0,453006	3,587924	-0,152971	1,847039	-0,819013	0,785014	0,146339	0,321008	0,322549	13,834655	-3,575512	-3,364095	-1,007010	-2,795017	-0,900823	-7,294970	43,403438	8,951595	0,146339	0,321008	0,322549	39,033789	-15,063108	-3,364095	0,146339	0,321008	0,322549	39,033789	-15,063108	-3,364095
16:25:21,71	0,453006	3,587924	-0,152971	1,847039	-0,819013	0,785014	0,131414	0,388611	0,353980	14,013481	-4,139686	-3,776880	-1,018631	-2,769750	-0,974782	-5,438031	43,603995	8,879084	0,131414	0,388611	0,353980	44,519483	-14,455677	-3,776880	0,131414	0,388611	0,353980	44,519483	-14,455677	-3,776880
16:25:21,76	0,453027	3,587959	-0,152979	1,897010	-0,819011	0,784994	0,115343	0,411309	0,280022	13,935373	-3,467521	-3,849392	-1,027418	-2,806535	-1,001838	-7,044583	44,180477	8,841182	0,115343	0,411309	0,280022	46,223121	-12,521908	-3,849392	0,115343	0,411309	0,280022	46,223121	-12,521908	-3,849392
16:25:21,81	0,453027	3,587959	-0,152979	1,897010	-0,819011	0,784994	0,151593	0,400526	0,252965	14,192035	-3,262035	-3,887293	-1,032215	-2,805308	-0,998744	-7,089846	44,198438	8,863919	0,151593	0,400526	0,252965	45,633356	-15,162109	-3,887293	0,151593	0,400526	0,252965	45,633356	-15,162109	-3,887293
16:25:21,86	0,453027	3,587959	-0,152979	1,897010	-0,819011	0,784994	0,152928	0,405294	0,256059	13,937051	-3,240794	-3,864557	-1,032784	-2,803772	-1,000292	-7,065787	44,178247	8,868941	0,152928	0,405294	0,256059	45,752617	-15,245667	-3,864557	0,152928	0,405294	0,256059	45,752617	-15,245667	-3,864557
16:25:21,91	0,453027	3,587959	-0,152979	1,897010	-0,819011	0,784994	0,151883	0,406555	0,254512	13,866021	-3,264241	-3,859534	-1,029206	-2,804848	-1,001824	-7,048317	44,188364	8,875322	0,151883	0,406555	0,254512	45,780578	-15,187023	-3,859534	0,151883	0,406555	0,254512	45,780578	-15,187023	-3,859534
16:25:21,96	0,453027	3,587959	-0,152979	1,897010	-0,819011	0,784994	0,151026	0,402918	0,252980	14,072620	-3,298716	-3,853154	-1,028696	-2,801717	-1,001451	-7,079499	44,198568	8,890831	0,151026	0,402918	0,252980	45,701705	-15,154251	-3,853154	0,151026	0,402918	0,252980	45,701705	-15,154251	-3,853154
16:25:22,01	0,453027	3,587959	-0,152979	1,897010	-0,819011	0,784994	0,148059	0,404043	0,253353	14,007404	-3,485101	-3,837645	-1,031614	-2,803900	-1,001864	-7,060568	44,150177	8,840057	0,148059	0,404043	0,253353	45,724743	-15,107734	-3,837645	0,148059	0,404043	0,253353	45,724743	-15,107734	-3,837645
16:25:22,06	0,453027	3,587959	-0,152979	1,897010	-0,819011	0,784994	0,155400	0,401268	0,263763	13,855764	-3,272655	-3,813901	-1,029964	-2,809461	-0,991041	-7,374058	44,026963	8,914574	0,155400	0,401268	0,263763	45,355335	-15,471567	-3,813901	0,155400	0,401268	0,263763	45,355335	-15,471567	-3,813901
16:25:22,11	0,453027	3,587959	-0,152979	1,897010	-0,819011	0,784994	0,155400	0,401268	0,263763	13,855764	-3,272655	-3,813901	-0,975535	-2,853248	-0,916236	-9,986196	41,780210	9,340431	0,155400	0,401268	0,263763	45,355335	-15,471567	-3,813901	0,155400	0,401268	0,263763	45,355335	-15,471567	-3,813901
16:25:22,16	0,453027	3,587959	-0,152979	1,897010	-0,819011	0,784994	0,166106	0,332238	0,338568	14,193522	-3,854772	-3,388045	-1,015266	-2,801517	-0,891431	-7,096427	44,273155	8,896631	0,166106	0,332238	0,338568	40,274221	-16,894062	-3,388045	0,166106	0,332238	0,338568	40,274221	-16,894062	-3,388045
16:25:22,21	0,453027	3,587959	-0,152979	1,897010	-0,819011	0,784994	0,141171	0,392511	0,363372	14,663176	-3,895210	-3,831845	-1,035854	-2,777464	-0,960206	-5,728506	44,858081	8,792968	0,141171	0,392511	0,363372	45,475287	-14,977165	-3,831845	0,141171	0,392511	0,363372	45,475287	-14,977165	-3,831845
16:25:22,26	0,453027	3,587986	-0,152992	1,947022	-0,819017	0,785011	0,130635	0,422368	0,294598	14,301123	-3,550937	-3,935508	-1,049407	-2,813431	-0,988413	-7,359903	45,465440	8,804759	0,130635	0,422368	0,294598	47,457023	-13,805748	-3,935508	0,130635	0,422368	0,294598	47,457023	-13,805748	-3,935508
16:25:22,31	0,453027	3,587986	-0,152992	1,947022	-0,819017	0,785011	0,168559	0,416121	0,266391	14,336243	-3,295367	-3,923716	-1,046594	-2,810340	-0,990384	-7,402597	45,445539	8,806705	0,168559	0,416121	0,266391	47,001775	-16,527261	-3,923716	0,168559	0,416121	0,266391	47,001775	-16,527261	-3,923716
16:25:22,36	0,453027	3,587986	-0,152992	1,947022	-0,819017	0,785011	0,164476	0,415230	0,264420	14,343994	-3,534695	-3,921771	-1,045871	-2,809414	-0,986066	-7,347316	45,459197	8,833280	0,164476	0,415230	0,264420	46,939582	-16,446090	-3,921771	0,164476	0,415230	0,264420	46,939582	-16,446090	-3,921771
16:25:22,41	0,453027	3,587986	-0,152992	1,947022	-0,819017	0,785011	0,163312	0,415067	0,268738	14,391943	-3,554179	-3,895196	-1,046507	-2,811775	-0,989968	-7,363740	45,439134	8,810495	0,163312	0,415067	0,268738	46,974728	-16,374198	-3,895196	0,163312	0,415067	0,268738	46,974728	-16,374198	-3,895196
16:25:22,46	0,453027	3,587986	-0,152992	1,947022	-0,819017	0,785011	0,165675	0,414438	0,264835	14,399093	-3,435515	-3,917981	-1,049381	-2,812741	-0,987242	-7,351098	45,475166	8,809220	0,165675	0,414438	0,264835	46,932458	-16,441001	-3,917981	0,165675	0,414438	0,264835	46,932458	-16,441001	-3,917981
16:25:22,51	0,453027	3,587986	-0,152992	1,947022	-0,819017	0,785011	0,167948	0,416444	0,267561	14,332290	-3,324359	-3,919256	-1,045855	-2,809203	-0,991134	-7,335236	45,465487	8,807404	0,167948	0,416444	0,267561	47,023150	-16,508316	-3,919256	0,167948	0,416444	0,267561	47,023150	-16,508316	-3,919256
16:25:22,56	0,453027	3,587986	-0,152992	1,947022	-0,819017	0,785011	0,163122	0,415160	0,263670	14,398630	-3,556767	-3,921072	-1,043047	-2,808084	-0,991505	-7,329225	45,283590	8,826619	0,163122	0,415160	0,263670	46,988662	-16,361834	-3,921072	0,163122	0,415160	0,263670	46,988662	-16,361834	-3,921072
16:25:22,61	0,453027	3,587986	-0,152992	1,947022	-0,819017	0,785011	0,160748	0,413287	0,263298	14,341483	-3,584034	-3,901857	-0,984832	-2,843992	-0,914527	-9,404453	42,679259	9,265074	0,160748	0,413287	0,263298	46,784517	-16,202782	-3,901857	0,160748	0,413287	0,263298	46,784517	-16,202782	-3,901857
16:25:22,66	0,453027	3,587986	-0,152992	1,947022	-0,819017	0,785011	0,162739	0,344917	0,340276	14,603698	-3,975582	-3,463401	-1,028097	-2,786849	-0,871809	-6,447954	44,938546	8,860538	0,162739	0,344917	0,340276	41,679679	-16,750555	-3,463401	0,162739	0,344917	0,340276	41,679679	-16,750555	-3,463401
16:25:22,71	0,453027	3,587986	-0,152992	1,947022	-0,819017	0,785011	0,134884	0,410957	0,382994	14,604440	-3,993248	-3,867938	-1,032228	-2,761473	-0,963729	-4,706088	45,324774	8,739564	0,134884	0,410957	0,382994	46,864602	-14,581656	-3,867938	0,134884	0,410957	0,382994	46,864602	-14,581656	-3,867938
16:25:22,76	0,452979	3,587936	-0,152978	1,997018	-0,819009	0,785013	0,114973	0,427223	0,291075	14,964044	-3,713244	-3,988911	-1,049217	-2,803394	-0,991651	-6,597134	45,968486	8,743849	0,114973	0,427223	0,291075	48,501055	-12,738625	-3,988911	0,114973	0,427223	0,291075	48,501055	-12,738625	-3,988911
16:25:22,81	0,452979	3,587936	-0,152978	1,997018	-0,819009	0,785013	0,159773	0,420976	0,263152	14,900865	-3,343209	-3,984627	-1,049176	-2,800418	-0,992841	-6,583781	46,007163	8,721898	0,159773	0,420976	0,263152	47,947444	-15,885366	-3,984627	0,159773	0,420976	0,263152	47,947444	-15,885366	-3,984627
16:25:22,86	0,452979	3,587936	-0,152978	1,997018	-0,819009	0,785013	0,157174	0,422428	0,261962	14,865515	-3,486126	-4,006578	-1,051535	-2,796561	-0,992456	-6,571764	46,001325	8,736053	0,157174	0,422428	0,261962	48,026102	-15,824268	-4,006578	0,157174	0,422428	0,261962	48,026102	-15,824268	-4,006578
16:25:22,91	0,452979	3,587936	-0,152978	1,997018	-0,819009	0,785013	0,155014	0,426399	0,262347	14,659975	-3,585118	-3,992423	-1,048629	-2,800845	-0,989338	-6,608287	46,004679	8,739350	0,155014	0,426399	0,262347	48,132287	-15,753703	-3,992423	0,155014	0,426399	0,262347	48,132287	-15,753703	-3,992423
16:25:22,96	0,452979	3,587936	-0,152978	1,997018	-0,819009	0,785013	0,157271	0,421740	0,265465	14,886869	-3,501067	-3,989126	-1,052141	-2,797534	-0,989343	-6,593177	46,020352	8,749274	0,157271	0,421740	0,265465	47,993475	-15,846818	-3,989126	0,157271	0,421740	0,265465	47,993475	-15,846818	-3,989126
16:25:23,01	0,452979	3,587936	-0,152978	1,997018	-0,819009	0,785013	0,156159	0,426437	0,265460	14,663749	-3,553641	-3,979201	-1,051666	-2,798598	-0,990913	-6,637665	45,995046	8,749800	0,156159	0,426437	0,265460	48,139076	-15,812102	-3,979201	0,156159	0,426437	0,265460	48,139076	-15,812102	-3,979201
16:25:23,06	0,452979	3,587936	-0,152978	1,997018	-0,819009	0,785013	0,156843	0,425495	0,263891	14,668609	-3,543934	-3,978676	-1,046713	-2,804587	-0,987797	-6,760527	45,832351	8,787530	0,156843	0,425495	0,263891	48,069934	-15,856109	-3,978676	0,156843	0,425495	0,263891	48,069934	-15,856109	-3,978676
16:25:23,11	0,452979	3,587936	-0,152978	1,997018	-0,819009	0,785013	0,159553	0,418210	0,267006	14,845062	-3,428064	-3,940946	-0,999330	-2,857829	-0,925558	-9,689108	43,725227	9,197066	0,159553	0,418210	0,267006	47,674573	-15,952981	-3,940946	0,159553	0,418210	0,267006	47,674573	-15,952981	-3,940946
16:25:23,16	0,452979	3,587936	-0,152978	1,997018	-0,819009	0,785013	0,181971	0,350554	0,329245	15,074084	-3,745000	-3,531410	-1,046214	-2,802203	-0,875401	-7,472634	46,362178	8,802010	0,181971	0,350554	0,329245	42,592565	-18,029715	-3,531410	0,181971	0,350554	0,329245	42,592565	-18,029715	-3,531410
16:25:23,21	0,452979	3,587936	-0,152978	1,997018	-0,819009	0,785013	0,157239	0,418970	0,379403	14,908356	-4,429995	-3,926466	-1,066416	-2,792401	-0,964683	-6,007779	47,184034	8,681455	0,157239	0,418970	0,379403	47,797490	-16,773281	-3,926466	0,157239	0,418970	0,379403	47,797490	-16,773281	-3,926466
16:25:23,26	0,452984	3,588002	-0,152979	2,047009	-0,819015	0,785001	0,158851	0,441367	0,290120	15,187905	-3,488495	-4,047021	-1,073742	-2,827354	-0,997171	-7,690849	47,638974	8,712107	0,158851	0,441367	0,290120	49,835177	-15,958328	-4,047021	0,158851	0,441367	0,290120	49,835177	-15,958328	-4,047021
16:25:23,31	0,452984	3,588002	-0,152979	2,047009	-0,819015	0,785001	0,192785	0,430235	0,257633	15,319222	-3,409015	-4,016368	-1,074929	-2,828674	-1,001834	-7,685619	47,624732	8,704344	0,192785	0,430235	0,257633	49,092636	-18,542611	-4,016368	0,192785	0,430235	0,257633	49,092636	-18,542611	-4,016368
16:25:23,36	0,452984	3,588002	-0,152979	2,047009	-0,819015	0,785001	0,194521	0,430603	0,252969	15,290335	-3,307070	-4,024132	-1,072628	-2,825537	-0,999135	-7,699422	47,597841	8,698000	0,194521	0,430603	0,252969	49,092684	-18,576977	-4,024132	0,194521	0,430603	0,252969	49,092684	-18,576977	-4,024132
16:25:23,41	0,452984	3,588002	-0,152979	2,047009	-0,819015	0,785001	0,190654	0,430178	0,255669	15,282255	-3,506653	-4,030476	-1,073752	-2,822883	-0,999106	-7,664738	47,603016	8,731907	0,190654	0,430178	0,255669	49,051228	-18,473014	-4,030476	0,190654	0,430178	0,255669	49,051228	-18,473014	-4,030476
16:25:23,46	0,452984	3,588002	-0,152979	2,047009	-0,819015	0,785001	0,188918	0,432478	0,255697	15,184461	-3,569505	-3,996568	-1,078441	-2,828120	-0,999142	-7,688519	47,643827	8,678597	0,188918	0,432478	0,255697	49,134010	-18,399545	-3,996568	0,188918	0,432478	0,255697	49,134010	-18,399545	-3,996568
16:25:23,51	0,452984	3,588002	-0,152979	2,047009	-0,819015	0,785001	0,195797	0,433921	0,255662	15,132882	-3,252757	-4,049879	-1,077275	-2,828093	-0,999118	-7,688504	47,638590	8,707691	0,195797	0,433921	0,255662	49,195700	-18,622859	-4,049879	0,195797	0,433921	0,255662	49,195700	-18,622859	-4,049879
16:25:23,56	0,452984	3,588002	-0,152979	2,047009	-0,819015	0,785001	0,193618	0,425380	0,257629	15,329909	-3,319871	-3,998559	-1,069954	-2,830503	-0,997174	-7,772046	47,406676	8,729916	0,193618	0,425380	0,257629	48,722202	-18,518854	-3,998559	0,193618	0,425380	0,257629	48,722202	-18,518854	-3,998559
16:25:23,61	0,452984	3,588002	-0,152979	2,047009	-0,819015	0,785001	0,193618	0,425380	0,257629	15,329909	-3,319871	-3,998559	-1,005176	-2,843274	-0,917456	-8,688683	44,108067	9,117743	0,193618	0,425380	0,257629	48,722202	-18,518854	-3,998559	0,193618	0,425380	0,257629	48,722202	-18,518854	-3,998559
16:25:23,66	0,452984	3,588002	-0,152979	2,047009	-0,819015	0,785001	0,172289	0,362895	0,337347	15,264099	-3,573505	-3,610732	-1,042971	-2,794623	-0,889431	-6,584792	46,702663	8,765562	0,172289	0,362895	0,337347	43,751371	-17,098162	-3,610732	0,172289	0,362895	0,337347	43,751371	-17,098162	-3,610732
16:25:23,71	0,452984	3,588002	-0,152979	2,047009	-0,819015	0,785001	0,149053	0,419951	0,365372	15,596102	-4,257047	-3,962913	-1,050059	-2,758319	-0,960472	-4,014469	47,008963	8,573468	0,149053	0,419951	0,365372	48,562294	-15,957686	-3,962913	0,149053	0,419951	0,365372	48,562294	-15,957686	-3,962913
16:25:23,76	0,453066	3,587951	-0,152982	2,097013	-0,818993	0,784960	0,121157	0,444242	0,294331	15,883422	-3,634789	-4,155007	-1,069072	-2,792714	-0,991802	-5,701059	47,604331	8,620549	0,121157	0,444242	0,294331	50,756415	-13,145646	-4,155007	0,121157	0,444242	0,294331	50,756415	-13,145646	-4,155007
16:25:23,81	0,453066	3,587951	-0,152982	2,097013	-0,818993	0,784960	0,160450	0,443510	0,263001	15,593793	-3,349879	-4,107926	-1,070306	-2,791239	-0,992239	-5,734016	47,625696	8,587928	0,160450	0,443510	0,263001	50,409327	-15,945217	-4,107926	0,160450	0,443510	0,263001	50,409327	-15,945217	-4,107926
16:25:23,86	0,453066	3,587951	-0,152982	2,097013	-0,818993	0,784960	0,159790	0,445316	0,262565	15,501900	-3,423412	-4,140548	-1,068571	-2,790376	-0,992994	-5,730071	47,591802	8,616760	0,159790	0,445316	0,262565	50,459213	-15,966957	-4,140548	0,159790	0,445316	0,262565	50,459213	-15,966957	-4,140548
16:25:23,91	0,453066	3,587951	-0,152982	2,097013	-0,818993	0,784960	0,158175	0,444246	0,261810	15,530175	-3,487056	-4,111716	-1,064996	-2,793519	-0,994883	-5,710727	47,589099	8,651691	0,158175	0,444246	0,261810	50,403469	-15,903783	-4,111716	0,158175	0,444246	0,261810	50,403469	-15,903783	-4,111716
16:25:23,96	0,453066	3,587951	-0,152982	2,097013	-0,818993	0,784960	0,159110	0,439578	0,259920	15,780220	-3,420341	-4,076784	-1,067304	-2,792279	-0,991029	-5,704803	47,612612	8,615908	0,159110	0,439578	0,259920	50,287110	-15,910452	-4,076784	0,159110	0,439578	0,259920	50,287110	-15,910452	-4,076784
16:25:24,01	0,453066	3,587951	-0,152982	2,097013	-0,818993	0,784960	0,159190	0,442197	0,263774	15,667374	-3,422810	-4,112568	-1,067973	-2,793234	-0,993372	-5,737566	47,605531	8,617186	0,159190	0,442197	0,263774	50,379829	-15,919197	-4,112568	0,159190	0,442197	0,263774	50,379829	-15,919197	-4,112568
16:25:24,06	0,453066	3,587951	-0,152982	2,097013	-0,818993	0,784960	0,160351	0,442299	0,261431	15,639560	-3,387235	-4,111290	-1,063156	-2,795858	-0,982161	-5,917940	47,394186	8,620427	0,160351	0,442299	0,261431	50,360016	-15,974815	-4,111290	0,160351	0,442299	0,261431	50,360016	-15,974815	-4,111290
16:25:24,11	0,453066	3,587951	-0,152982	2,097013	-0,818993	0,784960	0,160215	0,436815	0,272642	15,651486	-3,444849	-4,108049	-1,018085	-2,842722	-0,907707	-8,527408	45,225619	9,095351	0,160215	0,436815	0,272642	49,941487	-16,021743	-4,108049	0,160215	0,436815	0,272642	49,941487	-16,021743	-4,108049
16:25:24,16	0,453066	3,587951	-0,152982	2,097013	-0,818993	0,784960	0,178265	0,374350	0,347097	15,716901	-3,681837	-3,633125	-1,053607	-2,779074	-0,872615	-5,178210	47,348649	8,669976	0,178265	0,374350	0,347097	45,103395	-17,675645	-3,633125	0,178265	0,374350	0,347097	45,103395	-17,675645	-3,633125
16:25:24,21	0,453066	3,587951	-0,152982	2,097013	-0,818993	0,784960	0,140905	0,436937	0,382189	15,975593	-3,785581	-4,058499	-1,065865	-2,755470	-0,956969	-3,785466	48,029033	8,492756	0,140905	0,436937	0,382189	50,275137	-14,846631	-4,058499	0,140905	0,436937	0,382189	50,275137	-14,846631	-4,058499
16:25:24,26	0,452990	3,587986	-0,152990	2,147022	-0,819018	0,784979	0,126593	0,459355	0,297835	16,095460	-3,663838	-4,235720	-1,081699	-2,792507	-0,991855	-5,649053	48,657344	8,549878	0,126593	0,459355	0,297835	52,154815	-13,601409	-4,235720	0,126593	0,459355	0,297835	52,154815	-13,601409	-4,235720
16:25:24,31	0,452990	3,587986	-0,152990	2,147022	-0,819018	0,784979	0,166585	0,454549	0,262949	15,957683	-3,512348	-4,178598	-1,079347	-2,795290	-0,990692	-5,655915	48,637205	8,529209	0,166585	0,454549	0,262949	51,639809	-16,589253	-4,178598	0,166585	0,454549	0,262949	51,639809	-16,589253	-4,178598
16:25:24,36	0,452990	3,587986	-0,152990	2,147022	-0,819018	0,784979	0,167819	0,451121	0,264111	16,115105	-3,444065	-4,199267	-1,082898	-2,793312	-0,991473	-5,658244	48,646462	8,544220	0,167819	0,451121	0,264111	51,528076	-16,617821	-4,199267	0,167819	0,451121	0,264111	51,528076	-16,617821	-4,199267
16:25:24,41	0,452990	3,587986	-0,152990	2,147022	-0,819018	0,784979	0,167881	0,455185	0,263331	15,910616	-3,447468	-4,184256	-1,080546	-2,793938	-0,990684	-5,661156	48,642455	8,553645	0,167881	0,455185	0,263331	51,642632	-16,626118	-4,184256	0,167881	0,455185	0,263331	51,642632	-16,626118	-4,184256
16:25:24,46	0,452990	3,587986	-0,152990	2,147022	-0,819018	0,784979	0,167248	0,452835	0,264120	16,027880	-3,480899	-4,174831	-1,081633	-2,791997	-0,993400	-5,606959	48,634537	8,540052	0,167248	0,452835	0,264120	51,575435	-16,609864	-4,174831	0,167248	0,452835	0,264120	51,575435	-16,609864	-4,174831
16:25:24,51	0,452990	3,587986	-0,152990	2,147022	-0,819018	0,784979	0,166110	0,454747	0,261404	15,948713	-3,489157	-4,188424	-1,076992	-2,794090	-0,992644	-5,639015	48,600534	8,510253	0,166110	0,454747	0,261404	51,646337	-16,528824	-4,188424	0,166110	0,454747	0,261404	51,646337	-16,528824	-4,188424
16:25:24,56	0,452990	3,587986	-0,152990	2,147022	-0,819018	0,784979	0,165602	0,449681	0,262160	16,166672	-3,526333	-4,218223	-1,078840	-2,791435	-0,987976	-5,666279	48,579326	8,550694	0,165602	0,449681	0,262160	51,466611	-16,526122	-4,218223	0,165602	0,449681	0,262160	51,466611	-16,526122	-4,218223
16:25:24,61	0,452990	3,587986	-0,152990	2,147022	-0,819018	0,784979	0,164227	0,452609	0,266828	15,982421	-3,610857	-4,177782	-1,013986	-2,829579	-0,913225	-7,597906	45,780577	9,012688	0,164227	0,452609	0,266828	51,512202	-16,502682	-4,177782	0,164227	0,452609	0,266828	51,512202	-16,502682	-4,177782
16:25:24,66	0,452990	3,587986	-0,152990	2,147022	-0,819018	0,784979	0,164833	0,377372	0,341578	16,505110	-3,852790	-3,715788	-1,063253	-2,784596	-0,876816	-5,720388	48,545759	8,578302	0,164833	0,377372	0,341578	46,128839	-16,792214	-3,715788	0,164833	0,377372	0,341578	46,128839	-16,792214	-3,715788
16:25:24,71	0,452990	3,587986	-0,152990	2,147022	-0,819018	0,784979	0,150510	0,442530	0,377987	16,450404	-4,354223	-4,150174	-1,081900	-2,762730	-0,964474	-4,001234	49,228623	8,461441	0,150510	0,442530	0,377987	51,188985	-16,169256	-4,150174	0,150510	0,442530	0,377987	51,188985	-16,169256	-4,150174
16:25:24,76	0,453034	3,587943	-0,153006	2,197016	-0,819009	0,784983	0,140897	0,469611	0,290330	16,493117	-3,706675	-4,267035	-1,098929	-2,802289	-0,993582	-5,915822	49,911103	8,468274	0,140897	0,469611	0,290330	53,357601	-14,767126	-4,267035	0,140897	0,469611	0,290330	53,357601	-14,767126	-4,267035
16:25:24,81	0,453034	3,587943	-0,153006	2,197016	-0,819009	0,784983	0,183671	0,464580	0,261222	16,388505	-3,481768	-4,260202	-1,097239	-2,801970	-0,991599	-5,942827	49,900091	8,535164	0,183671	0,464580	0,261222	52,858017	-17,899947	-4,260202	0,183671	0,464580	0,261222	52,858017	-17,899947	-4,260202
16:25:24,86	0,453034	3,587943	-0,153006	2,197016	-0,819009	0,784983	0,182550	0,463275	0,263204	16,433291	-3,557942	-4,193312	-1,096630	-2,802599	-0,992418	-5,928298	49,861669	8,466462	0,182550	0,463275	0,263204	52,800412	-17,888122	-4,193312	0,182550	0,463275	0,263204	52,800412	-17,888122	-4,193312
16:25:24,91	0,453034	3,587943	-0,153006	2,197016	-0,819009	0,784983	0,182790	0,462433	0,262386	16,451083	-3,513659	-4,262014	-1,095425	-2,801377	-0,988513	-5,916954	49,859697	8,488521	0,182790	0,462433	0,262386	52,752081	-17,862693	-4,262014	0,182790	0,462433	0,262386	52,752081	-17,862693	-4,262014
16:25:24,96	0,453034	3,587943	-0,153006	2,197016	-0,819009	0,784983	0,181130	0,462001	0,266291	16,477511	-3,589194	-4,239955	-1,096681	-2,804471	-0,989674	-5,965313	49,884637	8,509228	0,181130	0,462001	0,266291	52,744596	-17,807881	-4,239955	0,181130	0,462001	0,266291	52,744596	-17,807881	-4,239955
16:25:25,01	0,453034	3,587943	-0,153006	2,197016	-0,819009	0,784983	0,184437	0,461542	0,265130	16,498820	-3,471587	-4,219248	-1,100783	-2,804925	-0,991670	-5,961456	49,886773	8,441863	0,184437	0,461542	0,265130	52,729841	-17,949862	-4,219248	0,184437	0,461542	0,265130	52,729841	-17,949862	-4,219248
16:25:25,06	0,453034	3,587943	-0,153006	2,197016	-0,819009	0,784983	0,183761	0,465277	0,261193	16,332577	-3,496918	-4,279587	-1,099578	-2,802018	-0,993611	-5,942801	49,903979	8,448888	0,183761	0,465277	0,261193	52,856841	-17,922121	-4,279587	0,183761	0,465277	0,261193	52,856841	-17,922121	-4,279587
16:25:25,11	0,453034	3,587943	-0,153006	2,197016	-0,819009	0,784983	0,183761	0,465277	0,261193	16,332577	-3,496918	-4,279587	-1,097862	-2,801187	-0,993205	-5,950285	49,870122	8,477125	0,183761	0,465277	0,261193	52,856841	-17,922121	-4,279587	0,183761	0,465277	0,261193	52,856841	-17,922121	-4,279587
16:25:25,16	0,453034	3,587943	-0,153006	2,197016	-0,819009	0,784983	0,182184	0,464207	0,261598	16,355175	-3,568461	-4,251351	-1,097267	-2,800968	-0,992030	-5,943529	49,857781	8,485770	0,182184	0,464207	0,261598	52,795413	-17,869890	-4,251351	0,182184	0,464207	0,261598	52,795413	-17,869890	-4,251351
16:25:25,21	0,453034	3,587943	-0,153006	2,197016	-0,819009	0,784983	0,181696	0,463801	0,262774	16,368980	-3,581810	-4,242706	-1,099044	-2,803228	-0,991662	-5,965139	49,878786	8,461573	0,181696	0,463801	0,262774	52,777343	-17,844940	-4,242706	0,181696	0,463801	0,262774	52,777343	-17,844940	-4,242706
16:25:25,26	0,453034	3,587943	-0,153006	2,197016	-0,819009	0,784983	0,184542	0,464210	0,263142	16,355114	-3,463023	-4,266903	-1,099012	-2,803878	-0,991610	-5,945600	49,878903	8,514550	0,184542	0,464210	0,263142	52,795559	-17,949583	-4,266903	0,184542	0,464210	0,263142	52,795559	-17,949583	-4,266903
16:25:25,31	0,453034	3,587943	-0,153006	2,197016	-0,819009	0,784983	0,185089	0,463857	0,263194	16,383321	-3,417720	-4,213926	-1,100769	-2,803667	-0,990063	-5,944478	49,880361	8,508526	0,185089	0,463857	0,263194	52,796084	-17,947214	-4,213926	0,185089	0,463857	0,263194	52,796084	-17,947214	-4,213926
16:25:25,36	0,453034	3,587943	-0,153006	2,197016	-0,819009	0,784983	0,185785	0,465484	0,264741	16,300527	-3,381308	-4,219950	-1,099028	-2,803385	-0,990056	-5,948851	49,862708	8,518035	0,185785	0,465484	0,264741	52,841031	-17,965403	-4,219950	0,185785	0,465484	0,264741	52,841031	-17,965403	-4,219950
16:25:25,41	0,453034	3,587943	-0,153006	2,197016	-0,819009	0,784983	0,184670	0,464118	0,264747	16,354105	-3,434223	-4,210441	-1,096654	-2,804384	-0,991234	-5,953656	49,891049	8,495745	0,184670	0,464118	0,264747	52,787348	-17,930829	-4,210441	0,184670	0,464118	0,264747	52,787348	-17,930829	-4,210441
16:25:25,46	0,453034	3,587943	-0,153006	2,197016	-0,819009	0,784983	0,184348	0,461562	0,263570	16,509135	-3,469289	-4,232731	-1,102589	-2,801396	-0,992427	-5,956722	49,868611	8,490356	0,184348	0,461562	0,263570	52,741766	-17,940634	-4,232731	0,184348	0,461562	0,263570	52,741766	-17,940634	-4,232731
16:25:25,51	0,453034	3,587943	-0,153006	2,197016	-0,819009	0,784983	0,184728	0,468196	0,262377	16,143216	-3,440979	-4,238120	-1,098994	-2,802119	-0,990867	-5,931582	49,856042	8,469880	0,184728	0,468196	0,262377	52,896595	-17,942133	-4,238120	0,184728	0,468196	0,262377	52,896595	-17,942133	-4,238120
16:25:25,57	0,453034	3,587943	-0,153006	2,197016	-0,819009	0,784983	0,183557	0,464721	0,263936	16,325579	-3,473837	-4,258596	-1,096714	-2,803485	-0,993961	-5,949247	49,819565	8,490347	0,183557	0,464721	0,263936	52,806205	-17,883034	-4,258596	0,183557	0,464721	0,263936	52,806205	-17,883034	-4,258596
16:25:25,62	0,453034	3,587943	-0,153006	2,197016	-0,819009	0,784983	0,183599	0,462063	0,260843	16,423370	-3,468702	-4,238129	-1,099064	-2,800889	-0,992827	-5,948578	49,829975	8,465737	0,183599	0,462063	0,260843	52,695346	-17,881211	-4,238129	0,183599	0,462063	0,260843	52,695346	-17,881211	-4,238129
16:25:25,67	0,453034	3,587943	-0,153006	2,197016	-0,819009	0,784983	0,182526	0,465397	0,261976	16,259369	-3,529107	-4,262739	-1,097886	-2,801562	-0,990499	-5,957248	49,834516	8,459814	0,182526	0,465397	0,261976	52,793038	-17,857412	-4,262739	0,182526	0,465397	0,261976	52,793038	-17,857412	-4,262739
16:25:25,72	0,453034	3,587943	-0,153006	2,197016	-0,819009	0,784983	0,182520	0,464040	0,264305	16,329525	-3,539187	-4,268662	-1,096712	-2,803950	-0,992403	-5,962853	49,852086	8,500202	0,182520	0,464040	0,264305	52,756678	-17,867037	-4,268662	0,182520	0,464040	0,264305	52,756678	-17,867037	-4,268662
16:25:25,77	0,453034	3,587943	-0,153006	2,197016	-0,819009	0,784983	0,184001	0,461829	0,262401	16,456909	-3,475846	-4,228274	-1,097287	-2,801771	-0,992021	-5,947103	49,838384	8,494748	0,184001	0,461829	0,262401	52,710502	-17,919906	-4,228274	0,184001	0,461829	0,262401	52,710502	-17,919906	-4,228274
16:25:25,82	0,453034	3,587943	-0,153006	2,197016	-0,819009	0,784983	0,182401	0,463417	0,262783	16,370369	-3,538528	-4,233728	-1,097848	-2,802928	-0,991998	-5,929627	49,821647	8,508285	0,182401	0,463417	0,262783	52,748578	-17,857028	-4,233728	0,182401	0,463417	0,262783	52,748578	-17,857028	-4,233728
16:25:25,87	0,453034	3,587943	-0,153006	2,197016	-0,819009	0,784983	0,183684	0,463324	0,262805	16,369436	-3,448305	-4,220191	-1,095573	-2,802915	-0,993174	-5,957941	49,801332	8,509036	0,183684	0,463324	0,262805	52,740363	-17,867528	-4,220191	0,183684	0,463324	0,262805	52,740363	-17,867528	-4,220191
16:25:25,92	0,453034	3,587943	-0,153006	2,197016	-0,819009	0,784983	0,182535	0,461360	0,261630	16,439808	-3,522428	-4,219440	-1,098511	-2,805242	-0,992028	-5,974108	49,824399	8,484165	0,182535	0,461360	0,261630	52,656570	-17,851435	-4,219440	0,182535	0,461360	0,261630	52,656570	-17,851435	-4,219440
16:25:25,97	0,453034	3,587943	-0,153006	2,197016	-0,819009	0,784983	0,186019	0,462741	0,262776	16,379871	-3,366789	-4,244311	-1,099599	-2,801223	-0,994376	-5,921787	49,829324	8,456551	0,186019	0,462741	0,262776	52,705068	-17,969299	-4,244311	0,186019	0,462741	0,262776	52,705068	-17,969299	-4,244311
16:25:26,02	0,453034	3,587943	-0,153006	2,197016	-0,819009	0,784983	0,183083	0,465692	0,260427	16,256842	-3,476610	-4,271925	-1,100299	-2,800848	-0,992443	-5,976771	49,838546	8,480396	0,183083	0,465692	0,260427	52,813698	-17,848648	-4,271925	0,183083	0,465692	0,260427	52,813698	-17,848648	-4,271925
16:25:26,08	0,453034	3,587943	-0,153006	2,197016	-0,819009	0,784983	0,183108	0,466487	0,262361	16,196034	-3,527556	-4,248080	-1,097888	-2,800142	-0,990861	-5,950959	49,840974	8,499148	0,183108	0,466487	0,262361	52,815240	-17,901530	-4,248080	0,183108	0,466487	0,262361	52,815240	-17,901530	-4,248080
16:25:26,13	0,453034	3,587943	-0,153006	2,197016	-0,819009	0,784983	0,181291	0,464751	0,263942	16,301276	-3,600877	-4,229328	-1,098592	-2,801631	-0,994380	-6,003273	49,843623	8,496724	0,181291	0,464751	0,263942	52,784264	-17,832251	-4,229328	0,181291	0,464751	0,263942	52,784264	-17,832251	-4,229328
16:25:26,18	0,453034	3,587943	-0,153006	2,197016	-0,819009	0,784983	0,182933	0,464617	0,260423	16,284408	-3,562128	-4,231752	-1,096726	-2,802186	-0,993171	-5,949012	49,816308	8,514176	0,182933	0,464617	0,260423	52,756837	-17,922391	-4,231752	0,182933	0,464617	0,260423	52,756837	-17,922391	-4,231752
16:25:26,23	0,453034	3,587943	-0,153006	2,197016	-0,819009	0,784983	0,182481	0,462723	0,261633	16,386364	-3,525009	-4,214300	-1,095514	-2,802398	-0,991629	-5,932701	49,794806	8,483489	0,182481	0,462723	0,261633	52,710125	-17,849751	-4,214300	0,182481	0,462723	0,261633	52,710125	-17,849751	-4,214300
16:25:26,28	0,453034	3,587943	-0,153006	2,197016	-0,819009	0,784983	0,182058	0,461567	0,263175	16,435991	-3,522142	-4,244987	-1,101481	-2,802458	-0,991280	-5,978161	49,814745	8,468807	0,182058	0,461567	0,263175	52,669034	-17,813657	-4,244987	0,182058	0,461567	0,263175	52,669034	-17,813657	-4,244987
16:25:26,33	0,453034	3,587943	-0,153006	2,197016	-0,819009	0,784983	0,185094	0,466705	0,263523	16,163366	-3,413592	-4,259669	-1,102711	-2,805811	-0,992831	-6,004799	49,807223	8,473918	0,185094	0,466705	0,263523	52,799723	-17,943460	-4,259669	0,185094	0,466705	0,263523	52,799723	-17,943460	-4,259669
16:25:26,38	0,453034	3,587943	-0,153006	2,197016	-0,819009	0,784983	0,188612	0,466094	0,261973	16,175328	-3,249950	-4,254558	-1,100271	-2,800857	-0,995516	-5,948630	49,822285	8,510530	0,188612	0,466094	0,261973	52,763686	-18,056002	-4,254558	0,188612	0,466094	0,261973	52,763686	-18,056002	-4,254558
16:25:26,43	0,453034	3,587943	-0,153006	2,197016	-0,819009	0,784983	0,183102	0,466458	0,259287	16,197489	-3,495371	-4,217946	-1,097972	-2,800437	-0,994000	-5,969045	49,785733	8,470345	0,183102	0,466458	0,259287	52,814480	-17,868867	-4,217946	0,183102	0,466458	0,259287	52,814480	-17,868867	-4,217946
16:25:26,48	0,453034	3,587943	-0,153006	2,197016	-0,819009	0,784983	0,181588	0,464677	0,260804	16,248263	-3,573478	-4,258131	-1,098480	-2,802760	-0,992422	-5,945632	49,801517	8,474062	0,181588	0,464677	0,260804	52,725410	-17,828163	-4,258131	0,181588	0,464677	0,260804	52,725410	-17,828163	-4,258131
16:25:26,53	0,453034	3,587943	-0,153006	2,197016	-0,819009	0,784983	0,183855	0,463956	0,262382	16,311154	-3,443238	-4,254414	-1,095586	-2,802125	-0,993601	-5,971339	49,817436	8,471303	0,183855	0,463956	0,262382	52,731667	-17,875840	-4,254414	0,183855	0,463956	0,262382	52,731667	-17,875840	-4,254414
16:25:26,58	0,453034	3,587943	-0,153006	2,197016	-0,819009	0,784983	0,181857	0,461766	0,261203	16,425928	-3,577333	-4,257173	-1,097295	-2,801432	-0,992802	-5,933951	49,792917	8,483990	0,181857	0,461766	0,261203	52,674584	-17,853126	-4,257173	0,181857	0,461766	0,261203	52,674584	-17,853126	-4,257173
16:25:26,63	0,453034	3,587943	-0,153006	2,197016	-0,819009	0,784983	0,182112	0,463593	0,262002	16,328384	-3,519438	-4,244486	-1,100304	-2,801953	-0,992413	-5,958854	49,780261	8,502387	0,182112	0,463593	0,262002	52,720459	-17,815245	-4,244486	0,182112	0,463593	0,262002	52,720459	-17,815245	-4,244486
16:25:26,68	0,453034	3,587943	-0,153006	2,197016	-0,819009	0,784983	0,184067	0,465939	0,262391	16,183022	-3,433009	-4,226089	-1,099062	-2,801098	-0,992423	-5,938061	49,804070	8,479058	0,184067	0,465939	0,262391	52,759195	-17,882294	-4,226089	0,184067	0,465939	0,262391	52,759195	-17,882294	-4,226089
16:25:26,73	0,453034	3,587943	-0,153006	2,197016	-0,819009	0,784983	0,182706	0,465290	0,262381	16,247738	-3,497687	-4,249418	-1,096658	-2,801445	-0,993968	-5,922948	49,829144	8,476165	0,182706	0,465290	0,262381	52,773037	-17,840120	-4,249418	0,182706	0,465290	0,262381	52,773037	-17,840120	-4,249418
16:25:26,78	0,453034	3,587943	-0,153006	2,197016	-0,819009	0,784983	0,181804	0,463035	0,260836	16,394284	-3,544024	-4,252311	-1,099740	-2,801468	-0,992812	-5,973762	49,793797	8,498541	0,181804	0,463035	0,260836	52,742543	-17,815675	-4,252311	0,181804	0,463035	0,260836	52,742543	-17,815675	-4,252311
16:25:26,83	0,453034	3,587943	-0,153006	2,197016	-0,819009	0,784983	0,183366	0,465692	0,261991	16,200087	-3,489181	-4,229934	-1,097348	-2,799926	-0,995164	-5,955551	49,802479	8,466789	0,183366	0,465692	0,261991	52,756943	-17,883374	-4,229934	0,183366	0,465692	0,261991	52,756943	-17,883374	-4,229934
16:25:26,88	0,453034	3,587943	-0,153006	2,197016	-0,819009	0,784983	0,180834	0,464392	0,259640	16,284325	-3,609384	-4,261687	-1,099068	-2,801716	-0,993955	-5,935353	49,800860	8,503993	0,180834	0,464392	0,259640	52,739109	-17,804862	-4,261687	0,180834	0,464392	0,259640	52,739109	-17,804862	-4,261687
16:25:26,93	0,453034	3,587943	-0,153006	2,197016	-0,819009	0,784983	0,183244	0,464987	0,260849	16,262107	-3,465760	-4,224483	-1,097878	-2,803614	-0,992794	-5,944032	49,815153	8,489222	0,183244	0,464987	0,260849	52,763561	-17,850428	-4,224483	0,183244	0,464987	0,260849	52,763561	-17,850428	-4,224483
16:25:26,98	0,453034	3,587943	-0,153006	2,197016	-0,819009	0,784983	0,184293	0,463007	0,262010	16,373077	-3,425877	-4,239254	-1,103942	-2,804573	-0,994390	-6,016126	49,789714	8,484084	0,184293	0,463007	0,262010	52,719145	-17,892887	-4,239254	0,184293	0,463007	0,262010	52,719145	-17,892887	-4,239254
16:25:27,03	0,453034	3,587943	-0,153006	2,197016	-0,819009	0,784983	0,188156	0,467779	0,260414	16,066857	-3,274713	-4,244392	-1,099099	-2,800915	-0,992786	-5,954496	49,820346	8,523596	0,188156	0,467779	0,260414	52,787524	-18,044975	-4,244392	0,188156	0,467779	0,260414	52,787524	-18,044975	-4,244392
16:25:27,08	0,453034	3,587943	-0,153006	2,197016	-0,819009	0,784983	0,182566	0,465414	0,262017	16,247187	-3,527336	-4,204879	-1,100310	-2,802337	-0,995537	-5,966521	49,802876	8,485653	0,182566	0,465414	0,262017	52,782190	-17,858783	-4,204879	0,182566	0,465414	0,262017	52,782190	-17,858783	-4,204879
16:25:27,13	0,453034	3,587943	-0,153006	2,197016	-0,819009	0,784983	0,184403	0,465751	0,259267	16,208505	-3,433511	-4,242823	-1,100879	-2,802749	-0,994775	-5,962585	49,802276	8,460745	0,184403	0,465751	0,259267	52,769988	-17,909132	-4,242823	0,184403	0,465751	0,259267	52,769988	-17,909132	-4,242823
16:25:27,18	0,453034	3,587943	-0,153006	2,197016	-0,819009	0,784983	0,185044	0,466038	0,260028	16,195041	-3,396440	-4,267731	-1,100269	-2,800615	-0,991262	-5,947015	49,789909	8,482698	0,185044	0,466038	0,260028	52,779036	-17,922425	-4,267731	0,185044	0,466038	0,260028	52,779036	-17,922425	-4,267731
16:25:27,23	0,453034	3,587943	-0,153006	2,197016	-0,819009	0,784983	0,182891	0,466577	0,263542	16,164080	-3,488744	-4,245778	-1,097309	-2,800835	-0,993177	-5,931234	49,779931	8,503241	0,182891	0,466577	0,263542	52,790397	-17,845695	-4,245778	0,182891	0,466577	0,263542	52,790397	-17,845695	-4,245778
16:25:27,28	0,453034	3,587943	-0,153006	2,197016	-0,819009	0,784983	0,181602	0,463904	0,261626	16,302354	-3,537102	-4,225235	-1,098559	-2,804260	-0,994366	-5,969385	49,765893	8,478957	0,181602	0,463904	0,261626	52,718797	-17,792888	-4,225235	0,181602	0,463904	0,261626	52,718797	-17,792888	-4,225235
16:25:27,33	0,453034	3,587943	-0,153006	2,197016	-0,819009	0,784983	0,185193	0,463273	0,260437	16,303900	-3,376395	-4,249519	-1,097970	-2,801851	-0,994002	-5,969736	49,776067	8,460144	0,185193	0,463273	0,260437	52,670861	-17,914068	-4,249519	0,185193	0,463273	0,260437	52,670861	-17,914068	-4,249519
16:25:27,38	0,453034	3,587943	-0,153006	2,197016	-0,819009	0,784983	0,182812	0,463968	0,260802	16,276408	-3,505596	-4,268332	-1,101399	-2,804345	-0,993975	-5,941600	49,821251	8,470013	0,182812	0,463968	0,260802	52,697908	-17,856364	-4,268332	0,182812	0,463968	0,260802	52,697908	-17,856364	-4,268332
16:25:27,43	0,453034	3,587943	-0,153006	2,197016	-0,819009	0,784983	0,186686	0,465691	0,260828	16,240037	-3,302375	-4,258462	-1,096784	-2,804503	-0,994346	-5,964963	49,767741	8,498610	0,186686	0,465691	0,260828	52,796752	-17,957249	-4,258462	0,186686	0,465691	0,260828	52,796752	-17,957249	-4,258462
16:25:27,48	0,453034	3,587943	-0,153006	2,197016	-0,819009	0,784983	0,184516	0,461615	0,260458	16,393923	-3,408711	-4,229866	-1,094992	-2,803310	-0,992416	-5,965274	49,795453	8,484278	0,184516	0,461615	0,260458	52,630738	-17,893213	-4,229866	0,184516	0,461615	0,260458	52,630738	-17,893213	-4,229866
16:25:27,53	0,453034	3,587943	-0,153006	2,197016	-0,819009	0,784983	0,182586	0,460660	0,262388	16,467463	-3,523171	-4,244198	-1,098604	-2,802896	-0,994736	-5,980297	49,762631	8,518146	0,182586	0,460660	0,262388	52,629254	-17,856207	-4,244198	0,182586	0,460660	0,262388	52,629254	-17,856207	-4,244198
16:25:27,58	0,453034	3,587943	-0,153006	2,197016	-0,819009	0,784983	0,184034	0,463995	0,260067	16,258106	-3,444479	-4,210330	-1,097311	-2,801402	-0,992030	-5,945152	49,799427	8,483846	0,184034	0,463995	0,260067	52,681698	-17,891175	-4,210330	0,184034	0,463995	0,260067	52,681698	-17,891175	-4,210330
16:25:27,63	0,453034	3,587943	-0,153006	2,197016	-0,819009	0,784983	0,182095	0,463622	0,262774	16,326930	-3,533310	-4,244630	-1,097924	-2,801228	-0,995141	-5,938616	49,766290	8,479685	0,182095	0,463622	0,262774	52,721256	-17,827732	-4,244630	0,182095	0,463622	0,262774	52,721256	-17,827732	-4,244630
16:25:27,68	0,453034	3,587943	-0,153006	2,197016	-0,819009	0,784983	0,182250	0,464240	0,259662	16,269376	-3,502994	-4,248791	-1,097390	-2,802093	-0,994363	-5,971018	49,779972	8,494482	0,182250	0,464240	0,259662	52,712198	-17,809626	-4,248791	0,182250	0,464240	0,259662	52,712198	-17,809626	-4,248791
16:25:27,73	0,453034	3,587943	-0,153006	2,197016	-0,819009	0,784983	0,182732	0,463345	0,260441	16,311574	-3,512836	-4,233994	-1,096850	-2,799722	-0,996699	-5,977317	49,767425	8,505702	0,182732	0,463345	0,260441	52,684124	-17,857298	-4,233994	0,182732	0,463345	0,260441	52,684124	-17,857298	-4,233994
16:25:27,78	0,453034	3,587943	-0,153006	2,197016	-0,819009	0,784983	0,180409	0,464062	0,258104	16,260242	-3,632833	-4,222774	-1,096179	-2,800997	-0,993605	-5,948729	49,751878	8,459348	0,180409	0,464062	0,258104	52,689126	-17,794910	-4,222774	0,180409	0,464062	0,258104	52,689126	-17,794910	-4,222774
16:25:27,83	0,453034	3,587943	-0,153006	2,197016	-0,819009	0,784983	0,181177	0,462844	0,261199	16,324406	-3,560350	-4,269128	-1,096217	-2,802291	-0,993582	-5,966083	49,752015	8,493234	0,181177	0,462844	0,261199	52,657680	-17,782739	-4,269128	0,181177	0,462844	0,261199	52,657680	-17,782739	-4,269128
16:25:27,88	0,453034	3,587943	-0,153006	2,197016	-0,819009	0,784983	0,182317	0,462230	0,261222	16,347776	-3,516143	-4,235242	-1,095667	-2,801859	-0,995183	-5,986761	49,755724	8,446247	0,182317	0,462230	0,261222	52,632849	-17,828058	-4,235242	0,182317	0,462230	0,261222	52,632849	-17,828058	-4,235242
16:25:27,93	0,453034	3,587943	-0,153006	2,197016	-0,819009	0,784983	0,181668	0,461969	0,259621	16,354219	-3,569696	-4,282229	-1,100340	-2,805344	-0,994380	-5,979872	49,764129	8,464013	0,181668	0,461969	0,259621	52,618807	-17,830600	-4,282229	0,181668	0,461969	0,259621	52,618807	-17,830600	-4,282229
16:25:27,98	0,453034	3,587943	-0,153006	2,197016	-0,819009	0,784983	0,187022	0,464274	0,260424	16,245101	-3,289478	-4,264463	-1,098477	-2,801710	-0,993611	-5,929220	49,762445	8,439606	0,187022	0,464274	0,260424	52,690604	-17,970741	-4,264463	0,187022	0,464274	0,260424	52,690604	-17,970741	-4,264463
16:25:28,03	0,453034	3,587943	-0,153006	2,197016	-0,819009	0,784983	0,182944	0,464477	0,261193	16,258402	-3,456864	-4,288870	-1,098565	-2,804107	-0,997086	-5,968875	49,772300	8,480834	0,182944	0,464477	0,261193	52,719856	-17,817947	-4,288870	0,182944	0,464477	0,261193	52,719856	-17,817947	-4,288870
16:25:28,08	0,453034	3,587943	-0,153006	2,197016	-0,819009	0,784983	0,185064	0,463356	0,257717	16,305427	-3,385873	-4,247642	-1,098578	-2,802318	-0,993987	-5,971803	49,759308	8,478825	0,185064	0,463356	0,257717	52,678843	-17,913408	-4,247642	0,185064	0,463356	0,257717	52,678843	-17,913408	-4,247642
16:25:28,13	0,453034	3,587943	-0,153006	2,197016	-0,819009	0,784983	0,183521	0,464262	0,260816	16,245606	-3,462162	-4,249650	-1,097361	-2,802891	-0,992817	-5,963130	49,773535	8,473760	0,183521	0,464262	0,260816	52,690135	-17,868551	-4,249650	0,183521	0,464262	0,260816	52,690135	-17,868551	-4,249650
16:25:28,18	0,453034	3,587943	-0,153006	2,197016	-0,819009	0,784983	0,183409	0,462921	0,261987	16,331959	-3,467601	-4,254716	-1,099111	-2,804457	-0,996697	-5,953425	49,778192	8,470791	0,183409	0,462921	0,261987	52,671274	-17,865180	-4,254716	0,183409	0,462921	0,261987	52,671274	-17,865180	-4,254716
16:25:28,23	0,453034	3,587943	-0,153006	2,197016	-0,819009	0,784983	0,185640	0,463653	0,258106	16,302795	-3,345496	-4,257685	-1,098548	-2,800856	-0,994744	-5,953998	49,772211	8,503964	0,185640	0,463653	0,258106	52,699549	-17,918233	-4,257685	0,185640	0,463653	0,258106	52,699549	-17,918233	-4,257685
16:25:28,28	0,453034	3,587943	-0,153006	2,197016	-0,819009	0,784983	0,182240	0,464967	0,260060	16,229020	-3,519801	-4,224512	-1,098557	-2,801656	-0,993605	-5,963083	49,762505	8,469017	0,182240	0,464967	0,260060	52,728895	-17,825639	-4,224512	0,182240	0,464967	0,260060	52,728895	-17,825639	-4,224512
16:25:28,33	0,453034	3,587943	-0,153006	2,197016	-0,819009	0,784983	0,182937	0,464574	0,261199	16,236498	-3,486562	-4,259459	-1,103922	-2,802241	-0,995159	-5,982592	49,744150	8,487942	0,182937	0,464574	0,261199	52,705536	-17,847129	-4,259459	0,182937	0,464574	0,261199	52,705536	-17,847129	-4,259459
16:25:28,38	0,453034	3,587943	-0,153006	2,197016	-0,819009	0,784983	0,186127	0,468928	0,259645	15,984434	-3,328430	-4,240534	-1,096814	-2,801740	-0,995945	-5,975037	49,773973	8,461530	0,186127	0,468928	0,259645	52,795270	-17,939366	-4,240534	0,186127	0,468928	0,259645	52,795270	-17,939366	-4,240534
16:25:28,43	0,453034	3,587943	-0,153006	2,197016	-0,819009	0,784983	0,182138	0,463022	0,258858	16,321129	-3,544199	-4,266946	-1,095552	-2,803911	-0,992812	-5,945078	49,765636	8,458945	0,182138	0,463022	0,258858	52,668377	-17,842040	-4,266946	0,182138	0,463022	0,258858	52,668377	-17,842040	-4,266946
16:25:28,48	0,453034	3,587943	-0,153006	2,197016	-0,819009	0,784983	0,183387	0,460844	0,261991	16,442163	-3,449126	-4,269531	-1,096845	-2,803401	-0,994773	-5,982325	49,735188	8,464243	0,183387	0,460844	0,261991	52,618411	-17,845032	-4,269531	0,183387	0,460844	0,261991	52,618411	-17,845032	-4,269531
16:25:28,53	0,453034	3,587943	-0,153006	2,197016	-0,819009	0,784983	0,183592	0,462219	0,260030	16,325669	-3,455512	-4,264233	-1,098584	-2,802166	-0,994367	-5,976949	49,775532	8,494186	0,183592	0,462219	0,260030	52,609856	-17,867490	-4,264233	0,183592	0,462219	0,260030	52,609856	-17,867490	-4,264233
16:25:28,58	0,453034	3,587943	-0,153006	2,197016	-0,819009	0,784983	0,183392	0,464342	0,260436	16,252910	-3,481416	-4,234289	-1,098043	-2,804200	-0,994755	-5,985917	49,721098	8,487717	0,183392	0,464342	0,260436	52,703739	-17,877713	-4,234289	0,183392	0,464342	0,260436	52,703739	-17,877713	-4,234289
16:25:28,63	0,453034	3,587943	-0,153006	2,197016	-0,819009	0,784983	0,184883	0,462857	0,260048	16,278498	-3,384439	-4,240758	-1,100940	-2,803817	-0,994370	-5,972842	49,747254	8,482897	0,184883	0,462857	0,260048	52,612764	-17,897770	-4,240758	0,184883	0,462857	0,260048	52,612764	-17,897770	-4,240758
16:25:28,68	0,453034	3,587943	-0,153006	2,197016	-0,819009	0,784983	0,186000	0,465558	0,260434	16,167253	-3,328133	-4,245578	-1,098663	-2,805144	-0,995925	-6,001620	49,723769	8,488429	0,186000	0,465558	0,260434	52,713521	-17,929115	-4,245578	0,186000	0,465558	0,260434	52,713521	-17,929115	-4,245578
16:25:28,73	0,453034	3,587943	-0,153006	2,197016	-0,819009	0,784983	0,186011	0,462922	0,258879	16,269577	-3,340718	-4,240047	-1,097390	-2,799727	-0,993985	-5,954284	49,744149	8,483593	0,186011	0,462922	0,258879	52,608949	-17,942597	-4,240047	0,186011	0,462922	0,258879	52,608949	-17,942597	-4,240047
16:25:28,78	0,453034	3,587943	-0,153006	2,197016	-0,819009	0,784983	0,180683	0,464528	0,260819	16,227387	-3,586990	-4,244882	-1,098616	-2,803057	-0,994383	-5,986435	49,746365	8,473841	0,180683	0,464528	0,260819	52,692824	-17,770591	-4,244882	0,180683	0,464528	0,260819	52,692824	-17,770591	-4,244882
16:25:28,83	0,453034	3,587943	-0,153006	2,197016	-0,819009	0,784983	0,184179	0,463924	0,260420	16,244609	-3,434133	-4,254635	-1,099826	-2,803344	-0,995530	-6,010838	49,790628	8,514717	0,184179	0,463924	0,260420	52,662676	-17,892195	-4,254635	0,184179	0,463924	0,260420	52,662676	-17,892195	-4,254635
16:25:28,88	0,453034	3,587943	-0,153006	2,197016	-0,819009	0,784983	0,185033	0,464830	0,259273	16,223676	-3,432988	-4,213759	-1,096841	-2,801787	-0,995926	-5,980953	49,764296	8,490328	0,185033	0,464830	0,259273	52,712793	-17,958092	-4,213759	0,185033	0,464830	0,259273	52,712793	-17,958092	-4,213759
16:25:28,93	0,453034	3,587943	-0,153006	2,197016	-0,819009	0,784983	0,182192	0,463023	0,258877	16,309778	-3,541685	-4,238147	-1,099132	-2,801877	-0,994764	-5,958553	49,774864	8,474785	0,182192	0,463023	0,258877	52,657045	-17,843752	-4,238147	0,182192	0,463023	0,258877	52,657045	-17,843752	-4,238147
16:25:28,98	0,453034	3,587943	-0,153006	2,197016	-0,819009	0,784983	0,183416	0,464962	0,260039	16,229302	-3,463933	-4,253691	-1,096774	-2,802830	-0,994367	-5,945659	49,728671	8,468352	0,183416	0,464962	0,260039	52,728782	-17,862068	-4,253691	0,183416	0,464962	0,260039	52,728782	-17,862068	-4,253691
16:25:29,03	0,453034	3,587943	-0,153006	2,197016	-0,819009	0,784983	0,183062	0,462443	0,260437	16,326699	-3,448071	-4,260124	-1,096218	-2,799014	-0,992443	-5,962349	49,751827	8,473602	0,183062	0,462443	0,260437	52,628488	-17,818428	-4,260124	0,183062	0,462443	0,260437	52,628488	-17,818428	-4,260124
16:25:29,08	0,453034	3,587943	-0,153006	2,197016	-0,819009	0,784983	0,179480	0,463869	0,262361	16,264243	-3,660360	-4,254874	-1,100296	-2,800037	-0,991675	-5,955582	49,776856	8,458475	0,179480	0,463869	0,262361	52,677992	-17,749539	-4,254874	0,179480	0,463869	0,262361	52,677992	-17,749539	-4,254874
16:25:29,13	0,453034	3,587943	-0,153006	2,197016	-0,819009	0,784983	0,182404	0,466889	0,263128	16,132272	-3,514945	-4,270001	-1,097936	-2,804831	-0,994348	-5,943487	49,734090	8,482529	0,182404	0,466889	0,263128	52,783077	-17,833691	-4,270001	0,182404	0,466889	0,263128	52,783077	-17,833691	-4,270001
16:25:29,18	0,453034	3,587943	-0,153006	2,197016	-0,819009	0,784983	0,185376	0,462448	0,260456	16,332210	-3,328540	-4,245946	-1,097368	-2,803078	-0,994730	-5,946959	49,737860	8,502657	0,185376	0,462448	0,260456	52,634404	-17,880592	-4,245946	0,185376	0,462448	0,260456	52,634404	-17,880592	-4,245946
16:25:29,23	0,453034	3,587943	-0,153006	2,197016	-0,819009	0,784983	0,183574	0,462833	0,260074	16,313721	-3,427148	-4,225819	-1,097979	-2,800556	-0,995926	-5,958245	49,759762	8,485091	0,183574	0,462833	0,260074	52,646134	-17,837725	-4,225819	0,183574	0,462833	0,260074	52,646134	-17,837725	-4,225819
16:25:29,28	0,453034	3,587943	-0,153006	2,197016	-0,819009	0,784983	0,181696	0,464624	0,258877	16,233936	-3,545563	-4,243385	-1,097450	-2,801829	-0,995929	-5,975154	49,718280	8,483840	0,181696	0,464624	0,258877	52,706909	-17,808666	-4,243385	0,181696	0,464624	0,258877	52,706909	-17,808666	-4,243385
16:25:29,33	0,453034	3,587943	-0,153006	2,197016	-0,819009	0,784983	0,182533	0,463529	0,258875	16,246474	-3,495918	-4,244636	-1,100927	-2,803095	-0,995506	-5,958384	49,747233	8,517465	0,182533	0,463529	0,258875	52,633523	-17,824761	-4,244636	0,182533	0,463529	0,258875	52,633523	-17,824761	-4,244636
16:25:29,38	0,453034	3,587943	-0,153006	2,197016	-0,819009	0,784983	0,185368	0,465907	0,259297	16,156278	-3,348463	-4,211011	-1,098524	-2,800908	-0,994851	-5,970007	49,755050	8,489292	0,185368	0,465907	0,259297	52,729999	-17,899836	-4,211011	0,185368	0,465907	0,259297	52,729999	-17,899836	-4,211011
16:25:29,43	0,453034	3,587943	-0,153006	2,197016	-0,819009	0,784983	0,182273	0,464919	0,259952	16,208605	-3,523384	-4,239184	-1,099811	-2,798930	-0,995556	-5,984779	49,761139	8,489952	0,182273	0,464919	0,259952	52,704779	-17,831790	-4,239184	0,182273	0,464919	0,259952	52,704779	-17,831790	-4,239184
16:25:29,48	0,453034	3,587943	-0,153006	2,197016	-0,819009	0,784983	0,186821	0,465692	0,258853	16,205884	-3,302300	-4,286957	-1,103952	-2,795550	-0,999799	-5,783491	49,979630	8,439108	0,186821	0,465692	0,258853	52,762723	-17,967787	-4,286957	0,186821	0,465692	0,258853	52,762723	-17,967787	-4,286957
16:25:29,53	0,453034	3,587943	-0,153006	2,197016	-0,819009	0,784983	0,186821	0,465692	0,258853	16,205884	-3,302300	-4,286957	-1,132745	-2,745980	-1,057332	-2,975139	51,270363	8,096519	0,186821	0,465692	0,258853	52,762723	-17,967787	-4,286957	0,186821	0,465692	0,258853	52,762723	-17,967787	-4,286957
16:25:29,58	0,453034	3,587943	-0,153006	2,197016	-0,819009	0,784983	0,151814	0,522020	0,197471	16,049132	-3,271252	-4,631957	-1,092434	-2,765395	-1,083512	-4,048546	48,489335	8,367954	0,151814	0,522020	0,197471	57,027665	-15,188665	-4,631957	0,151814	0,522020	0,197471	57,027665	-15,188665	-4,631957
16:25:29,63	0,453034	3,587943	-0,153006	2,197016	-0,819009	0,784983	0,148473	0,477401	0,171292	15,424128	-2,984085	-4,360522	-1,090171	-2,808932	-0,997418	-6,822458	48,457959	8,511429	0,148473	0,477401	0,171292	52,900144	-14,639203	-4,360522	0,148473	0,477401	0,171292	52,900144	-14,639203	-4,360522
16:25:29,68	0,452999	3,588079	-0,152974	2,147021	-0,818998	0,784950	0,185045	0,453673	0,257386	15,243859	-3,468899	-4,217047	-1,073901	-2,779241	-0,974272	-5,287838	47,805229	8,506642	0,185045	0,453673	0,257386	50,857220	-17,994965	-4,217047	0,185045	0,453673	0,257386	50,857220	-17,994965	-4,217047
16:25:29,73	0,452999	3,588079	-0,152974	2,147021	-0,818998	0,784950	0,151197	0,454429	0,280531	15,406595	-3,573612	-4,221834	-1,075604	-2,776878	-0,970415	-5,248001	47,757897	8,458819	0,151197	0,454429	0,280531	51,079275	-15,442609	-4,221834	0,151197	0,454429	0,280531	51,079275	-15,442609	-4,221834
16:25:29,78	0,452999	3,588079	-0,152974	2,147021	-0,818998	0,784950	0,150002	0,457085	0,284388	15,247394	-3,577609	-4,269657	-1,069748	-2,777274	-0,970781	-5,261469	47,757484	8,484346	0,150002	0,457085	0,284388	51,128595	-15,352764	-4,269657	0,150002	0,457085	0,284388	51,128595	-15,352764	-4,269657
16:25:29,83	0,452999	3,588079	-0,152974	2,147021	-0,818998	0,784950	0,147417	0,451816	0,284022	15,514320	-3,723470	-4,244130	-1,072591	-2,774743	-0,971958	-5,221727	47,799661	8,466508	0,147417	0,451816	0,284022	50,981861	-15,295727	-4,244130	0,147417	0,451816	0,284022	50,981861	-15,295727	-4,244130
16:25:29,88	0,452999	3,588079	-0,152974	2,147021	-0,818998	0,784950	0,146647	0,455544	0,282846	15,376864	-3,750211	-4,261968	-1,073198	-2,775084	-0,971981	-5,234537	47,802287	8,442357	0,146647	0,455544	0,282846	51,137048	-15,261977	-4,261968	0,146647	0,455544	0,282846	51,137048	-15,261977	-4,261968
16:25:29,93	0,452999	3,588079	-0,152974	2,147021	-0,818998	0,784950	0,147245	0,455898	0,282822	15,354302	-3,731481	-4,286119	-1,070918	-2,774936	-0,971583	-5,268052	47,804758	8,472025	0,147245	0,455898	0,282822	51,142311	-15,290252	-4,286119	0,147245	0,455898	0,282822	51,142311	-15,290252	-4,286119
16:25:29,98	0,452999	3,588079	-0,152974	2,147021	-0,818998	0,784950	0,145977	0,453998	0,283221	15,438480	-3,827698	-4,256451	-1,082453	-2,774094	-0,976271	-5,231416	48,051950	8,446635	0,145977	0,453998	0,283221	51,077345	-15,286900	-4,256451	0,145977	0,453998	0,283221	51,077345	-15,286900	-4,256451
16:25:30,03	0,452999	3,588079	-0,152974	2,147021	-0,818998	0,784950	0,151016	0,464409	0,278533	15,129540	-3,657565	-4,281841	-1,136059	-2,729340	-1,057307	-2,582527	50,535763	7,988465	0,151016	0,464409	0,278533	51,585610	-15,512287	-4,281841	0,151016	0,464409	0,278533	51,585610	-15,512287	-4,281841
16:25:30,08	0,452999	3,588079	-0,152974	2,147021	-0,818998	0,784950	0,139060	0,533209	0,197497	15,027382	-3,227152	-4,740010	-1,097934	-2,796271	-1,098283	-6,002025	48,146529	8,361127	0,139060	0,533209	0,197497	56,884321	-14,143371	-4,740010	0,139060	0,533209	0,197497	56,884321	-14,143371	-4,740010
16:25:30,13	0,452999	3,588079	-0,152974	2,147021	-0,818998	0,784950	0,177962	0,466727	0,156521	14,705562	-2,971021	-4,367349	-1,085808	-2,809905	-1,011204	-7,225321	47,636803	8,498264	0,177962	0,466727	0,156521	51,343662	-16,941018	-4,367349	0,177962	0,466727	0,156521	51,343662	-16,941018	-4,367349
16:25:30,18	0,453018	3,588034	-0,152981	2,096984	-0,819010	0,784961	0,183707	0,449409	0,243599	14,553050	-3,476820	-4,230211	-1,071410	-2,765282	-0,977040	-5,133358	46,853681	8,420617	0,183707	0,449409	0,243599	49,831634	-17,897804	-4,230211	0,183707	0,449409	0,243599	49,831634	-17,897804	-4,230211
16:25:30,23	0,453018	3,588034	-0,152981	2,096984	-0,819010	0,784961	0,137863	0,459251	0,277764	14,409025	-3,657460	-4,307858	-1,066092	-2,764006	-0,975494	-5,133392	46,872014	8,406837	0,137863	0,459251	0,277764	50,460235	-14,479682	-4,307858	0,137863	0,459251	0,277764	50,460235	-14,479682	-4,307858
16:25:30,28	0,453018	3,588034	-0,152981	2,096984	-0,819010	0,784961	0,134099	0,455283	0,279310	14,631220	-3,862381	-4,321639	-1,067281	-2,763488	-0,977833	-5,125262	46,847998	8,397589	0,134099	0,455283	0,279310	50,370943	-14,389133	-4,321639	0,134099	0,455283	0,279310	50,370943	-14,389133	-4,321639
16:25:30,33	0,453018	3,588034	-0,152981	2,096984	-0,819010	0,784961	0,134244	0,456572	0,276970	14,547462	-3,835762	-4,330887	-1,067823	-2,764974	-0,978603	-5,115195	46,873394	8,393608	0,134244	0,456572	0,276970	50,388366	-14,373942	-4,330887	0,134244	0,456572	0,276970	50,388366	-14,373942	-4,330887
16:25:30,38	0,453018	3,588034	-0,152981	2,096984	-0,819010	0,784961	0,135803	0,456298	0,276200	14,588725	-3,758702	-4,334868	-1,064283	-2,763853	-0,978586	-5,092961	46,828297	8,402393	0,135803	0,456298	0,276200	50,408139	-14,419220	-4,334868	0,135803	0,456298	0,276200	50,408139	-14,419220	-4,334868
16:25:30,43	0,453018	3,588034	-0,152981	2,096984	-0,819010	0,784961	0,133062	0,453794	0,276217	14,691027	-3,859436	-4,326083	-1,066005	-2,767410	-0,977000	-5,092292	46,859206	8,425812	0,133062	0,453794	0,276217	50,313828	-14,304778	-4,326083	0,133062	0,453794	0,276217	50,313828	-14,304778	-4,326083
16:25:30,48	0,453018	3,588034	-0,152981	2,096984	-0,819010	0,784961	0,137003	0,453507	0,277803	14,733057	-3,669364	-4,302664	-1,073227	-2,758566	-0,983218	-4,951552	47,132785	8,407905	0,137003	0,453507	0,277803	50,333324	-14,424096	-4,302664	0,137003	0,453507	0,277803	50,333324	-14,424096	-4,302664
16:25:30,53	0,453018	3,588034	-0,152981	2,096984	-0,819010	0,784961	0,132955	0,464183	0,271585	14,485192	-3,894745	-4,320571	-1,144165	-2,737970	-1,084523	-3,453955	50,143893	7,959988	0,132955	0,464183	0,271585	50,923538	-14,331741	-4,320571	0,132955	0,464183	0,271585	50,923538	-14,331741	-4,320571
16:25:30,58	0,453018	3,588034	-0,152981	2,096984	-0,819010	0,784961	0,150588	0,535915	0,170280	14,111631	-3,186469	-4,768488	-1,098741	-2,787274	-1,099614	-6,149891	47,542695	8,282323	0,150588	0,535915	0,170280	56,180925	-15,007591	-4,768488	0,150588	0,535915	0,170280	56,180925	-15,007591	-4,768488
16:25:30,63	0,453018	3,588034	-0,152981	2,096984	-0,819010	0,784961	0,170574	0,471925	0,155189	13,838439	-3,181324	-4,446153	-1,098923	-2,824007	-1,025326	-8,383436	47,552240	8,463241	0,170574	0,471925	0,155189	50,884520	-16,571380	-4,446153	0,170574	0,471925	0,155189	50,884520	-16,571380	-4,446153
16:25:30,68	0,452942	3,588007	-0,152966	2,046961	-0,819023	0,784987	0,202476	0,453716	0,229477	13,676800	-3,461488	-4,265234	-1,087300	-2,793513	-0,994104	-6,873158	46,988795	8,373598	0,202476	0,453716	0,229477	49,293475	-19,355866	-4,265234	0,202476	0,453716	0,229477	49,293475	-19,355866	-4,265234
16:25:30,73	0,452942	3,588007	-0,152966	2,046961	-0,819023	0,784987	0,170256	0,458897	0,260700	13,674564	-3,547253	-4,354878	-1,086779	-2,789836	-0,992560	-6,896076	46,989273	8,392926	0,170256	0,458897	0,260700	49,697957	-16,912382	-4,354878	0,170256	0,458897	0,260700	49,697957	-16,912382	-4,354878
16:25:30,78	0,452942	3,588007	-0,152966	2,046961	-0,819023	0,784987	0,166812	0,460284	0,262244	13,591379	-3,746463	-4,335550	-1,088600	-2,794975	-0,996064	-6,948317	47,046060	8,391492	0,166812	0,460284	0,262244	49,723675	-16,841184	-4,335550	0,166812	0,460284	0,262244	49,723675	-16,841184	-4,335550
16:25:30,83	0,452942	3,588007	-0,152966	2,046961	-0,819023	0,784987	0,172173	0,459292	0,258740	13,666037	-3,541316	-4,336984	-1,086784	-2,796283	-0,995653	-6,914374	47,002528	8,389618	0,172173	0,459292	0,258740	49,720438	-17,056892	-4,336984	0,172173	0,459292	0,258740	49,720438	-17,056892	-4,336984
16:25:30,88	0,452942	3,588007	-0,152966	2,046961	-0,819023	0,784987	0,172397	0,457065	0,259151	13,761113	-3,478512	-4,338858	-1,087328	-2,790706	-0,995268	-6,877549	46,998371	8,394451	0,172397	0,457065	0,259151	49,640693	-17,011664	-4,338858	0,172397	0,457065	0,259151	49,640693	-17,011664	-4,338858
16:25:30,93	0,452942	3,588007	-0,152966	2,046961	-0,819023	0,784987	0,167840	0,460325	0,259535	13,606406	-3,681513	-4,334025	-1,087360	-2,791563	-0,994121	-6,892549	46,978964	8,373772	0,167840	0,460325	0,259535	49,741896	-16,856930	-4,334025	0,167840	0,460325	0,259535	49,741896	-16,856930	-4,334025
16:25:30,98	0,452942	3,588007	-0,152966	2,046961	-0,819023	0,784987	0,168598	0,459924	0,260683	13,602949	-3,645387	-4,354704	-1,091649	-2,789619	-0,994481	-6,765701	47,191239	8,354809	0,168598	0,459924	0,260683	49,706963	-16,880303	-4,354704	0,168598	0,459924	0,260683	49,706963	-16,880303	-4,354704
16:25:31,03	0,452942	3,588007	-0,152966	2,046961	-0,819023	0,784987	0,169059	0,464610	0,260323	13,606519	-3,617696	-4,373667	-1,143215	-2,740586	-1,054822	-3,982623	49,596139	7,958649	0,169059	0,464610	0,260323	50,078410	-16,888804	-4,373667	0,169059	0,464610	0,260323	50,078410	-16,888804	-4,373667
16:25:31,08	0,452942	3,588007	-0,152966	2,046961	-0,819023	0,784987	0,152378	0,533784	0,199982	13,483722	-3,277339	-4,769826	-1,100806	-2,784801	-1,102839	-6,315889	46,860214	8,244759	0,152378	0,533784	0,199982	55,385760	-15,238995	-4,769826	0,152378	0,533784	0,199982	55,385760	-15,238995	-4,769826
16:25:31,13	0,452942	3,588007	-0,152966	2,046961	-0,819023	0,784987	0,169465	0,474949	0,151964	13,007103	-3,041528	-4,483717	-1,081553	-2,791558	-1,018337	-7,120919	46,074250	8,343498	0,169465	0,474949	0,151964	50,290633	-16,344500	-4,483717	0,169465	0,474949	0,151964	50,290633	-16,344500	-4,483717
16:25:31,18	0,453015	3,587951	-0,152964	1,996951	-0,819017	0,784998	0,165689	0,454897	0,236467	12,966640	-3,542032	-4,384978	-1,069949	-2,753066	-0,993505	-5,250938	45,379885	8,367319	0,165689	0,454897	0,236467	48,676069	-16,548652	-4,384978	0,165689	0,454897	0,236467	48,676069	-16,548652	-4,384978
16:25:31,23	0,453015	3,587951	-0,152964	1,996951	-0,819017	0,784998	0,126553	0,464094	0,261299	12,822072	-3,610473	-4,361157	-1,064640	-2,750615	-0,991601	-5,251046	45,381889	8,319056	0,126553	0,464094	0,261299	49,253432	-13,544914	-4,361157	0,126553	0,464094	0,261299	49,253432	-13,544914	-4,361157
16:25:31,28	0,453015	3,587951	-0,152964	1,996951	-0,819017	0,784998	0,121775	0,460721	0,263202	12,999128	-3,860021	-4,409420	-1,065920	-2,753340	-0,992771	-5,297454	45,367872	8,328861	0,121775	0,460721	0,263202	49,165739	-13,419395	-4,409420	0,121775	0,460721	0,263202	49,165739	-13,419395	-4,409420
16:25:31,33	0,453015	3,587951	-0,152964	1,996951	-0,819017	0,784998	0,124776	0,460467	0,262032	12,976999	-3,737196	-4,399615	-1,067006	-2,749178	-0,991195	-5,255992	45,405425	8,358179	0,124776	0,460467	0,262032	49,123662	-13,532080	-4,399615	0,124776	0,460467	0,262032	49,123662	-13,532080	-4,399615
16:25:31,38	0,453015	3,587951	-0,152964	1,996951	-0,819017	0,784998	0,121714	0,463488	0,263609	12,873138	-3,879258	-4,370297	-1,064560	-2,749886	-0,988469	-5,225096	45,407896	8,337219	0,121714	0,463488	0,263609	49,256982	-13,433822	-4,370297	0,121714	0,463488	0,263609	49,256982	-13,433822	-4,370297
16:25:31,43	0,453015	3,587951	-0,152964	1,996951	-0,819017	0,784998	0,121104	0,461017	0,266335	13,019224	-3,885459	-4,391257	-1,072826	-2,754638	-0,990431	-5,252298	45,428860	8,317849	0,121104	0,461017	0,266335	49,209086	-13,392135	-4,391257	0,121104	0,461017	0,266335	49,209086	-13,392135	-4,391257
16:25:31,48	0,453015	3,587951	-0,152964	1,996951	-0,819017	0,784998	0,129353	0,465800	0,264373	12,775105	-3,490561	-4,410626	-1,070538	-2,745231	-0,984125	-5,028432	45,530791	8,345839	0,129353	0,465800	0,264373	49,340368	-13,644768	-4,410626	0,129353	0,465800	0,264373	49,340368	-13,644768	-4,410626
16:25:31,53	0,453015	3,587951	-0,152964	1,996951	-0,819017	0,784998	0,120062	0,468521	0,270678	12,833786	-3,830785	-4,382637	-1,122793	-2,705231	-1,064500	-2,651683	48,188671	7,870943	0,120062	0,468521	0,270678	49,612700	-13,255649	-4,382637	0,120062	0,468521	0,270678	49,612700	-13,255649	-4,382637
16:25:31,58	0,453015	3,587951	-0,152964	1,996951	-0,819017	0,784998	0,111548	0,533776	0,190303	12,930705	-3,544107	-4,857533	-1,087185	-2,757745	-1,093540	-5,255249	45,641880	8,195541	0,111548	0,533776	0,190303	54,832115	-12,300654	-4,857533	0,111548	0,533776	0,190303	54,832115	-12,300654	-4,857533
16:25:31,63	0,453015	3,587951	-0,152964	1,996951	-0,819017	0,784998	0,139223	0,476682	0,161263	12,392244	-3,086384	-4,532934	-1,087867	-2,791984	-1,021210	-7,420288	45,588907	8,331622	0,139223	0,476682	0,161263	49,811746	-14,015390	-4,532934	0,139223	0,476682	0,161263	49,811746	-14,015390	-4,532934
16:25:31,68	0,452991	3,588003	-0,152995	1,946955	-0,819013	0,784996	0,169216	0,460152	0,233594	12,123362	-3,375258	-4,396854	-1,071431	-2,750965	-1,000060	-5,811815	45,026182	8,278585	0,169216	0,460152	0,233594	48,245330	-16,658686	-4,396854	0,169216	0,460152	0,233594	48,245330	-16,658686	-4,396854
16:25:31,73	0,452991	3,588003	-0,152995	1,946955	-0,819013	0,784996	0,125474	0,466428	0,254744	12,113921	-3,975474	-4,449890	-1,076740	-2,755399	-0,998478	-5,831972	45,043826	8,310736	0,125474	0,466428	0,254744	48,728543	-13,825198	-4,449890	0,125474	0,466428	0,254744	48,728543	-13,825198	-4,449890
16:25:31,78	0,452991	3,588003	-0,152995	1,946955	-0,819013	0,784996	0,131969	0,468808	0,256326	11,995361	-3,664027	-4,417740	-1,072073	-2,756550	-1,001576	-5,843146	45,025932	8,317644	0,131969	0,468808	0,256326	48,796815	-14,023585	-4,417740	0,131969	0,468808	0,256326	48,796815	-14,023585	-4,417740
16:25:31,83	0,452991	3,588003	-0,152995	1,946955	-0,819013	0,784996	0,130632	0,464191	0,253228	12,214394	-3,734268	-4,410832	-1,073318	-2,754416	-1,002777	-5,873158	45,040784	8,304725	0,130632	0,464191	0,253228	48,653365	-13,988891	-4,410832	0,130632	0,464191	0,253228	48,653365	-13,988891	-4,410832
16:25:31,88	0,452991	3,588003	-0,152995	1,946955	-0,819013	0,784996	0,129406	0,466336	0,252027	12,100694	-3,831438	-4,423751	-1,074480	-2,757093	-1,000056	-5,885272	45,059260	8,298342	0,129406	0,466336	0,252027	48,708071	-13,989819	-4,423751	0,129406	0,466336	0,252027	48,708071	-13,989819	-4,423751
16:25:31,93	0,452991	3,588003	-0,152995	1,946955	-0,819013	0,784996	0,132306	0,466004	0,254747	12,127907	-3,700390	-4,430133	-1,073256	-2,756713	-0,999249	-5,849359	45,021558	8,315923	0,132306	0,466004	0,254747	48,709214	-14,086386	-4,430133	0,132306	0,466004	0,254747	48,709214	-14,086386	-4,430133
16:25:31,98	0,452991	3,588003	-0,152995	1,946955	-0,819013	0,784996	0,131365	0,465134	0,255555	12,158425	-3,699343	-4,412553	-1,084742	-2,751403	-1,007750	-5,572653	45,481703	8,268807	0,131365	0,465134	0,255555	48,671480	-14,011511	-4,412553	0,131365	0,465134	0,255555	48,671480	-14,011511	-4,412553
16:25:32,03	0,452991	3,588003	-0,152995	1,946955	-0,819013	0,784996	0,132509	0,477736	0,247054	12,040002	-3,630294	-4,459669	-1,140928	-2,721794	-1,089052	-3,685722	48,166614	7,841761	0,132509	0,477736	0,247054	49,542267	-14,032265	-4,459669	0,132509	0,477736	0,247054	49,542267	-14,032265	-4,459669
16:25:32,08	0,452991	3,588003	-0,152995	1,946955	-0,819013	0,784996	0,134960	0,541199	0,165751	12,008571	-3,211197	-4,886715	-1,088722	-2,774392	-1,116036	-6,379401	45,277652	8,337200	0,134960	0,541199	0,165751	54,492712	-13,805528	-4,886715	0,134960	0,541199	0,165751	54,492712	-13,805528	-4,886715
16:25:32,13	0,452991	3,588003	-0,152995	1,946955	-0,819013	0,784996	0,154409	0,469689	0,138767	11,878360	-3,088167	-4,391276	-1,074482	-2,787534	-1,040913	-7,379362	44,658996	8,461731	0,154409	0,469689	0,138767	48,748933	-15,209235	-4,391276	0,154409	0,469689	0,138767	48,748933	-15,209235	-4,391276
16:25:32,18	0,453028	3,588003	-0,152973	1,896934	-0,819013	0,784994	0,158670	0,450785	0,213891	11,825583	-3,423257	-4,266745	-1,055881	-2,749130	-1,011091	-5,525858	43,858341	8,398109	0,158670	0,450785	0,213891	47,212241	-15,878816	-4,266745	0,158670	0,450785	0,213891	47,212241	-15,878816	-4,266745
16:25:32,23	0,453028	3,588003	-0,152973	1,896934	-0,819013	0,784994	0,116110	0,453878	0,243713	11,898124	-3,630841	-4,330367	-1,057578	-2,744729	-1,015354	-5,471977	43,859414	8,410234	0,116110	0,453878	0,243713	47,527566	-12,745482	-4,330367	0,116110	0,453878	0,243713	47,527566	-12,745482	-4,330367
16:25:32,28	0,453028	3,588003	-0,152973	1,896934	-0,819013	0,784994	0,113147	0,457548	0,239449	11,735155	-3,738785	-4,318242	-1,056362	-2,748723	-1,011852	-5,478747	43,873885	8,393718	0,113147	0,457548	0,239449	47,652688	-12,620839	-4,318242	0,113147	0,457548	0,239449	47,652688	-12,620839	-4,318242
16:25:32,33	0,453028	3,588003	-0,152973	1,896934	-0,819013	0,784994	0,115998	0,454498	0,242951	11,902892	-3,603658	-4,334757	-1,058094	-2,746771	-1,013820	-5,470053	43,914039	8,371877	0,115998	0,454498	0,242951	47,581016	-12,709476	-4,334757	0,115998	0,454498	0,242951	47,581016	-12,709476	-4,334757
16:25:32,38	0,453028	3,588003	-0,152973	1,896934	-0,819013	0,784994	0,115173	0,456974	0,240984	11,813278	-3,659066	-4,356599	-1,058039	-2,746766	-1,010681	-5,453050	43,930377	8,399397	0,115173	0,456974	0,240984	47,685743	-12,700182	-4,356599	0,115173	0,456974	0,240984	47,685743	-12,700182	-4,356599
16:25:32,43	0,453028	3,588003	-0,152973	1,896934	-0,819013	0,784994	0,115142	0,456929	0,244122	11,838258	-3,654132	-4,329079	-1,060416	-2,747606	-1,011089	-5,462343	43,918250	8,379436	0,115142	0,456929	0,244122	47,707207	-12,692799	-4,329079	0,115142	0,456929	0,244122	47,707207	-12,692799	-4,329079
16:25:32,48	0,453028	3,588003	-0,152973	1,896934	-0,819013	0,784994	0,117058	0,458568	0,243715	11,737892	-3,556497	-4,349040	-1,063352	-2,741453	-1,019585	-5,225999	44,124720	8,350435	0,117058	0,458568	0,243715	47,735486	-12,745550	-4,349040	0,117058	0,458568	0,243715	47,735486	-12,745550	-4,349040
16:25:32,53	0,453028	3,588003	-0,152973	1,896934	-0,819013	0,784994	0,113197	0,464187	0,235218	11,742689	-3,655827	-4,378041	-1,110422	-2,699175	-1,109574	-2,747016	46,434203	7,952779	0,113197	0,464187	0,235218	48,181368	-12,541788	-4,378041	0,113197	0,464187	0,235218	48,181368	-12,541788	-4,378041
16:25:32,58	0,453028	3,588003	-0,152973	1,896934	-0,819013	0,784994	0,113966	0,465694	0,113675	11,082603	-2,947119	-4,392314	-1,065042	-2,741365	-1,141129	-4,937739	43,286591	8,336162	0,113966	0,465694	0,113675	47,639597	-11,893469	-4,392314	0,113966	0,465694	0,113675	47,639597	-11,893469	-4,392314
16:25:32,63	0,453028	3,588003	-0,152973	1,896934	-0,819013	0,784994	0,113966	0,465694	0,113675	11,082603	-2,947119	-4,392314	-1,060414	-2,770826	-1,060959	-6,883151	43,384170	8,442593	0,113966	0,465694	0,113675	47,639597	-11,893469	-4,392314	0,113966	0,465694	0,113675	47,639597	-11,893469	-4,392314
16:25:32,68	0,453007	3,587968	-0,152965	1,846962	-0,819015	0,785014	0,137166	0,446957	0,193845	11,168761	-3,474297	-4,285883	-1,048816	-2,742373	-1,036246	-5,348578	42,775420	8,456650	0,137166	0,446957	0,193845	46,254851	-14,241828	-4,285883	0,137166	0,446957	0,193845	46,254851	-14,241828	-4,285883
16:25:32,73	0,453007	3,587968	-0,152965	1,846962	-0,819015	0,785014	0,106726	0,451139	0,218558	11,191392	-3,423828	-4,271825	-1,045217	-2,742648	-1,035447	-5,333190	42,814751	8,467538	0,106726	0,451139	0,218558	46,605766	-11,801812	-4,271825	0,106726	0,451139	0,218558	46,605766	-11,801812	-4,271825
16:25:32,78	0,453007	3,587968	-0,152965	1,846962	-0,819015	0,785014	0,105164	0,447884	0,219357	11,402379	-3,511361	-4,260938	-1,045283	-2,743610	-1,033517	-5,359933	42,782426	8,460603	0,105164	0,447884	0,219357	46,561279	-11,766774	-4,260938	0,105164	0,447884	0,219357	46,561279	-11,766774	-4,260938
16:25:32,83	0,453007	3,587968	-0,152965	1,846962	-0,819015	0,785014	0,106031	0,447461	0,221287	11,383036	-3,473313	-4,267873	-1,047012	-2,739553	-1,034327	-5,353030	42,841953	8,439010	0,106031	0,447461	0,221287	46,508690	-11,796728	-4,267873	0,106031	0,447461	0,221287	46,508690	-11,796728	-4,267873
16:25:32,88	0,453007	3,587968	-0,152965	1,846962	-0,819015	0,785014	0,103381	0,450986	0,220476	11,254716	-3,634875	-4,289466	-1,044615	-2,739842	-1,030817	-5,331386	42,812024	8,436064	0,103381	0,450986	0,220476	46,657118	-11,750299	-4,289466	0,103381	0,450986	0,220476	46,657118	-11,750299	-4,289466
16:25:32,93	0,453007	3,587968	-0,152965	1,846962	-0,819015	0,785014	0,102433	0,448766	0,223987	11,355079	-3,650473	-4,292412	-1,047045	-2,740436	-1,037047	-5,351262	42,799760	8,434313	0,102433	0,448766	0,223987	46,583180	-11,691463	-4,292412	0,102433	0,448766	0,223987	46,583180	-11,691463	-4,292412
16:25:32,98	0,453007	3,587968	-0,152965	1,846962	-0,819015	0,785014	0,107598	0,468941	0,213893	10,939955	-3,315304	-4,431278	-1,064669	-2,734227	-1,040910	-4,956706	43,327759	8,297198	0,107598	0,468941	0,213893	47,751798	-11,761709	-4,431278	0,107598	0,468941	0,213893	47,751798	-11,761709	-4,431278
16:25:33,03	0,453007	3,587968	-0,152965	1,846962	-0,819015	0,785014	0,107598	0,468941	0,213893	10,939955	-3,315304	-4,431278	-1,108839	-2,699851	-1,113560	-3,045364	45,503305	7,991612	0,107598	0,468941	0,213893	47,751798	-11,761709	-4,431278	0,107598	0,468941	0,213893	47,751798	-11,761709	-4,431278
16:25:33,08	0,453007	3,587968	-0,152965	1,846962	-0,819015	0,785014	0,099912	0,524381	0,141244	10,896820	-3,147464	-4,736864	-1,063618	-2,752637	-1,155869	-5,769471	42,830206	8,298873	0,099912	0,524381	0,141244	52,060709	-10,990539	-4,736864	0,099912	0,524381	0,141244	52,060709	-10,990539	-4,736864
16:25:33,13	0,453007	3,587968	-0,152965	1,846962	-0,819015	0,785014	0,123016	0,458825	0,098934	10,628685	-2,968662	-4,429603	-1,053079	-2,771885	-1,060701	-7,262710	42,472422	8,476383	0,123016	0,458825	0,098934	46,646461	-12,625385	-4,429603	0,123016	0,458825	0,098934	46,646461	-12,625385	-4,429603
16:25:33,18	0,452974	3,587942	-0,152960	1,796957	-0,819014	0,784999	0,100561	0,443713	0,217338	10,676750	-3,419265	-4,254053	-1,039302	-2,740747	-1,037466	-5,517385	41,832736	8,474423	0,100561	0,443713	0,217338	45,508187	-11,313285	-4,254053	0,100561	0,443713	0,217338	45,508187	-11,313285	-4,254053
16:25:33,23	0,452974	3,587942	-0,152960	1,796957	-0,819014	0,784999	0,100561	0,443713	0,217338	10,676750	-3,419265	-4,254053	-1,038116	-2,741229	-1,038643	-5,519717	41,846879	8,456369	0,100561	0,443713	0,217338	45,508187	-11,313285	-4,254053	0,100561	0,443713	0,217338	45,508187	-11,313285	-4,254053
16:25:33,28	0,452974	3,587942	-0,152960	1,796957	-0,819014	0,784999	0,100385	0,442444	0,216161	10,753799	-3,437488	-4,272107	-1,040528	-2,739946	-1,036679	-5,542233	41,854278	8,508713	0,100385	0,442444	0,216161	45,485651	-11,317721	-4,272107	0,100385	0,442444	0,216161	45,485651	-11,317721	-4,272107
16:25:33,33	0,452974	3,587942	-0,152960	1,796957	-0,819014	0,784999	0,100480	0,445174	0,218125	10,606973	-3,455765	-4,219763	-1,039890	-2,738157	-1,039399	-5,511560	41,857922	8,500855	0,100480	0,445174	0,218125	45,553155	-11,343429	-4,219763	0,100480	0,445174	0,218125	45,553155	-11,343429	-4,219763
16:25:33,38	0,452974	3,587942	-0,152960	1,796957	-0,819014	0,784999	0,098611	0,445516	0,215405	10,607692	-3,528180	-4,227621	-1,036898	-2,739861	-1,037077	-5,502176	41,854540	8,465585	0,098611	0,445516	0,215405	45,580705	-11,269175	-4,227621	0,098611	0,445516	0,215405	45,580705	-11,269175	-4,227621
16:25:33,43	0,452974	3,587942	-0,152960	1,796957	-0,819014	0,784999	0,098591	0,442074	0,217726	10,788467	-3,519414	-4,262890	-1,036967	-2,738592	-1,038238	-5,519088	41,835026	8,490242	0,098591	0,442074	0,217726	45,491240	-11,258822	-4,262890	0,098591	0,442074	0,217726	45,491240	-11,258822	-4,262890
16:25:33,48	0,452974	3,587942	-0,152960	1,796957	-0,819014	0,784999	0,097527	0,442768	0,216566	10,726998	-3,579647	-4,238233	-1,046650	-2,737267	-1,041749	-5,452021	42,103465	8,460050	0,097527	0,442768	0,216566	45,484289	-11,235506	-4,238233	0,097527	0,442768	0,216566	45,484289	-11,235506	-4,238233
16:25:33,53	0,452974	3,587942	-0,152960	1,796957	-0,819014	0,784999	0,101221	0,451816	0,213055	10,522505	-3,463685	-4,268426	-1,103161	-2,688192	-1,113917	-2,845958	44,733407	7,962984	0,101221	0,451816	0,213055	45,990072	-11,409541	-4,268426	0,101221	0,451816	0,213055	45,990072	-11,409541	-4,268426
16:25:33,58	0,452974	3,587942	-0,152960	1,796957	-0,819014	0,784999	0,086976	0,525293	0,140886	10,282323	-3,262491	-4,765492	-1,059031	-2,753176	-1,149618	-5,870066	42,158186	8,386728	0,086976	0,525293	0,140886	51,517841	-10,090098	-4,765492	0,086976	0,525293	0,140886	51,517841	-10,090098	-4,765492
16:25:33,63	0,452974	3,587942	-0,152960	1,796957	-0,819014	0,784999	0,121189	0,454584	0,105185	10,216958	-2,814726	-4,341748	-1,047422	-2,766630	-1,059052	-7,098517	41,738739	8,514935	0,121189	0,454584	0,105185	45,901780	-12,328101	-4,341748	0,121189	0,454584	0,105185	45,901780	-12,328101	-4,341748
16:25:33,68	0,452960	3,588004	-0,152952	1,746955	-0,819020	0,784999	0,127036	0,437803	0,195751	10,112099	-3,364835	-4,213541	-1,035360	-2,734648	-1,040800	-5,607770	41,144804	8,513457	0,127036	0,437803	0,195751	44,479602	-13,337190	-4,213541	0,127036	0,437803	0,195751	44,479602	-13,337190	-4,213541
16:25:33,73	0,452960	3,588004	-0,152952	1,746955	-0,819020	0,784999	0,093308	0,443347	0,214004	10,054778	-3,530732	-4,215019	-1,032907	-2,735302	-1,041767	-5,568331	41,152024	8,486743	0,093308	0,443347	0,214004	44,857552	-10,855388	-4,215019	0,093308	0,443347	0,214004	44,857552	-10,855388	-4,215019
16:25:33,78	0,452960	3,588004	-0,152952	1,746955	-0,819020	0,784999	0,092648	0,440896	0,213036	10,208214	-3,534518	-4,241733	-1,034193	-2,739454	-1,044080	-5,609918	41,118627	8,515741	0,092648	0,440896	0,213036	44,818567	-10,807349	-4,241733	0,092648	0,440896	0,213036	44,818567	-10,807349	-4,241733
16:25:33,83	0,452960	3,588004	-0,152952	1,746955	-0,819020	0,784999	0,096887	0,439934	0,210723	10,208554	-3,333397	-4,212735	-1,034734	-2,736260	-1,043721	-5,595425	41,153478	8,487799	0,096887	0,439934	0,210723	44,743341	-10,939003	-4,212735	0,096887	0,439934	0,210723	44,743341	-10,939003	-4,212735
16:25:33,88	0,452960	3,588004	-0,152952	1,746955	-0,819020	0,784999	0,094391	0,442000	0,211083	10,138554	-3,468065	-4,240677	-1,032955	-2,736586	-1,043334	-5,591228	41,148807	8,477939	0,094391	0,442000	0,211083	44,835517	-10,877732	-4,240677	0,094391	0,442000	0,211083	44,835517	-10,877732	-4,240677
16:25:33,93	0,452960	3,588004	-0,152952	1,746955	-0,819020	0,784999	0,093784	0,440296	0,211470	10,225185	-3,493664	-4,250536	-1,037598	-2,734140	-1,038674	-5,568444	41,169922	8,479952	0,093784	0,440296	0,211470	44,788429	-10,855674	-4,250536	0,093784	0,440296	0,211470	44,788429	-10,855674	-4,250536
16:25:33,98	0,452960	3,588004	-0,152952	1,746955	-0,819020	0,784999	0,093987	0,445540	0,216129	9,982157	-3,473928	-4,248524	-1,043149	-2,738480	-1,046824	-5,545465	41,566059	8,471535	0,093987	0,445540	0,216129	44,957082	-10,851884	-4,248524	0,093987	0,445540	0,216129	44,957082	-10,851884	-4,248524
16:25:34,03	0,452960	3,588004	-0,152952	1,746955	-0,819020	0,784999	0,100521	0,448177	0,207980	10,199614	-3,312335	-4,256941	-1,106752	-2,708893	-1,138699	-3,789061	44,214321	8,035269	0,100521	0,448177	0,207980	45,381504	-11,203199	-4,256941	0,100521	0,448177	0,207980	45,381504	-11,203199	-4,256941
16:25:34,08	0,452960	3,588004	-0,152952	1,746955	-0,819020	0,784999	0,106699	0,518052	0,116105	9,737766	-2,794073	-4,693207	-1,039671	-2,740759	-1,149416	-5,589790	40,608334	8,508847	0,106699	0,518052	0,116105	50,404860	-11,169982	-4,693207	0,106699	0,518052	0,116105	50,404860	-11,169982	-4,693207
16:25:34,13	0,452960	3,588004	-0,152952	1,746955	-0,819020	0,784999	0,100756	0,444026	0,105387	9,563888	-2,859632	-4,219629	-1,029996	-2,764269	-1,090901	-7,224183	40,424246	8,598610	0,100756	0,444026	0,105387	44,419927	-10,768953	-4,219629	0,100756	0,444026	0,105387	44,419927	-10,768953	-4,219629
16:25:34,18	0,452940	3,587859	-0,152978	1,696967	-0,819007	0,784999	0,081760	0,430558	0,190973	9,592454	-3,293453	-4,203537	-1,018510	-2,731042	-1,063830	-5,445917	39,749578	8,524938	0,081760	0,430558	0,190973	43,391257	-9,711582	-4,203537	0,081760	0,430558	0,190973	43,391257	-9,711582	-4,203537
16:25:34,23	0,452940	3,587859	-0,152978	1,696967	-0,819007	0,784999	0,081760	0,430558	0,190973	9,592454	-3,293453	-4,203537	-1,019101	-2,731656	-1,066541	-5,454797	39,787887	8,542248	0,081760	0,430558	0,190973	43,391257	-9,711582	-4,203537	0,081760	0,430558	0,190973	43,391257	-9,711582	-4,203537
16:25:34,28	0,452940	3,587859	-0,152978	1,696967	-0,819007	0,784999	0,082587	0,430763	0,188263	9,610531	-3,277253	-4,186228	-1,018540	-2,736961	-1,063360	-5,467526	39,753318	8,611324	0,082587	0,430763	0,188263	43,425427	-9,760364	-4,186228	0,082587	0,430763	0,188263	43,425427	-9,760364	-4,186228
16:25:34,33	0,452940	3,587859	-0,152978	1,696967	-0,819007	0,784999	0,086901	0,427625	0,191443	9,737399	-3,046703	-4,117152	-1,016168	-2,733086	-1,064173	-5,444009	39,726214	8,568087	0,086901	0,427625	0,191443	43,305970	-9,868403	-4,117152	0,086901	0,427625	0,191443	43,305970	-9,868403	-4,117152
16:25:34,38	0,452940	3,587859	-0,152978	1,696967	-0,819007	0,784999	0,082359	0,427508	0,190630	9,731773	-3,248960	-4,160389	-1,020196	-2,731040	-1,064196	-5,423576	39,802921	8,545729	0,082359	0,427508	0,190630	43,291153	-9,714127	-4,160389	0,082359	0,427508	0,190630	43,291153	-9,714127	-4,160389
16:25:34,43	0,452940	3,587859	-0,152978	1,696967	-0,819007	0,784999	0,082601	0,432019	0,190608	9,573831	-3,257027	-4,182747	-1,017302	-2,734556	-1,063396	-5,456786	39,806202	8,569893	0,082601	0,432019	0,190608	43,487351	-9,741202	-4,182747	0,082601	0,432019	0,190608	43,487351	-9,741202	-4,182747
16:25:34,48	0,452940	3,587859	-0,152978	1,696967	-0,819007	0,784999	0,084199	0,427755	0,191408	9,781793	-3,204339	-4,158583	-1,026499	-2,726435	-1,066822	-5,131705	40,035219	8,531982	0,084199	0,427755	0,191408	43,360592	-9,813946	-4,158583	0,084199	0,427755	0,191408	43,360592	-9,813946	-4,158583
16:25:34,53	0,452940	3,587859	-0,152978	1,696967	-0,819007	0,784999	0,081765	0,439780	0,187981	9,517386	-3,163878	-4,196494	-1,065580	-2,672643	-1,122821	-2,096717	41,865374	8,071438	0,081765	0,439780	0,187981	44,040120	-9,582430	-4,196494	0,081765	0,439780	0,187981	44,040120	-9,582430	-4,196494
16:25:34,58	0,452940	3,587859	-0,152978	1,696967	-0,819007	0,784999	0,054720	0,500522	0,131983	9,461285	-2,856938	-4,657037	-1,021869	-2,740379	-1,172652	-5,530525	39,190252	8,547917	0,054720	0,500522	0,131983	48,752223	-7,152429	-4,657037	0,054720	0,500522	0,131983	48,752223	-7,152429	-4,657037
16:25:34,63	0,452940	3,587859	-0,152978	1,696967	-0,819007	0,784999	0,091525	0,428799	0,082151	9,157210	-2,579237	-4,180559	-1,010486	-2,749544	-1,082430	-6,586401	38,789305	8,656369	0,091525	0,428799	0,082151	42,817960	-9,763988	-4,180559	0,091525	0,428799	0,082151	42,817960	-9,763988	-4,180559
16:25:34,68	0,452981	3,587933	-0,152958	1,646953	-0,818996	0,785000	0,093771	0,414359	0,172374	9,032957	-3,176386	-4,072107	-1,001319	-2,724877	-1,055449	-5,125687	38,230251	8,612274	0,093771	0,414359	0,172374	41,560113	-10,537448	-4,072107	0,093771	0,414359	0,172374	41,560113	-10,537448	-4,072107
16:25:34,73	0,452981	3,587933	-0,152958	1,646953	-0,818996	0,785000	0,067826	0,418753	0,199354	9,050663	-2,981017	-4,116202	-0,999514	-2,723374	-1,055811	-5,090448	38,199545	8,631064	0,067826	0,418753	0,199354	41,922761	-8,305346	-4,116202	0,067826	0,418753	0,199354	41,922761	-8,305346	-4,116202
16:25:34,78	0,452981	3,587933	-0,152958	1,646953	-0,818996	0,785000	0,065622	0,417942	0,198992	9,083878	-3,049757	-4,097412	-1,001343	-2,723381	-1,058545	-5,124801	38,233369	8,638692	0,065622	0,417942	0,198992	41,892288	-8,201069	-4,097412	0,065622	0,417942	0,198992	41,892288	-8,201069	-4,097412
16:25:34,83	0,452981	3,587933	-0,152958	1,646953	-0,818996	0,785000	0,066542	0,419521	0,196258	9,013836	-3,048555	-4,089784	-1,001334	-2,722198	-1,055821	-5,119247	38,226900	8,646638	0,066542	0,419521	0,196258	41,946273	-8,272123	-4,089784	0,066542	0,419521	0,196258	41,946273	-8,272123	-4,089784
16:25:34,88	0,452981	3,587933	-0,152958	1,646953	-0,818996	0,785000	0,065513	0,420105	0,198983	8,980668	-3,094051	-4,081838	-1,000735	-2,719599	-1,056622	-5,118915	38,256493	8,629178	0,065513	0,420105	0,198983	41,958912	-8,236794	-4,081838	0,065513	0,420105	0,198983	41,958912	-8,236794	-4,081838
16:25:34,93	0,452981	3,587933	-0,152958	1,646953	-0,818996	0,785000	0,062962	0,420886	0,198182	8,965845	-3,241170	-4,099298	-0,999025	-2,720069	-1,059737	-5,126665	38,212824	8,620290	0,062962	0,420886	0,198182	42,005404	-8,183723	-4,099298	0,062962	0,420886	0,198182	42,005404	-8,183723	-4,099298
16:25:34,98	0,452981	3,587933	-0,152958	1,646953	-0,818996	0,785000	0,062514	0,419170	0,195066	9,013375	-3,249345	-4,108186	-1,004956	-2,714652	-1,062422	-4,950431	38,491126	8,604580	0,062514	0,419170	0,195066	41,918242	-8,156727	-4,108186	0,062514	0,419170	0,195066	41,918242	-8,156727	-4,108186
16:25:35,03	0,452981	3,587933	-0,152958	1,646953	-0,818996	0,785000	0,060789	0,427015	0,192381	8,934588	-3,325592	-4,123896	-1,064761	-2,695113	-1,141087	-3,409891	41,193356	8,226376	0,060789	0,427015	0,192381	42,455259	-8,097532	-4,123896	0,060789	0,427015	0,192381	42,455259	-8,097532	-4,123896
16:25:35,08	0,452981	3,587933	-0,152958	1,646953	-0,818996	0,785000	0,073769	0,488577	0,113716	8,843823	-2,667579	-4,502099	-1,006169	-2,729855	-1,162760	-5,209484	38,051563	8,608145	0,073769	0,488577	0,113716	47,197125	-8,458484	-4,502099	0,073769	0,488577	0,113716	47,197125	-8,458484	-4,502099
16:25:35,13	0,452981	3,587933	-0,152958	1,646953	-0,818996	0,785000	0,074562	0,420464	0,092044	8,765020	-2,613977	-4,120331	-1,001542	-2,763893	-1,094019	-7,617500	37,943011	8,762609	0,074562	0,420464	0,092044	41,771468	-8,467075	-4,120331	0,074562	0,420464	0,092044	41,771468	-8,467075	-4,120331
16:25:35,18	0,452957	3,587948	-0,152968	1,596963	-0,819003	0,785017	0,101726	0,399438	0,160785	8,560354	-3,232550	-3,965867	-0,993474	-2,737138	-1,068212	-6,147891	37,486380	8,717693	0,101726	0,399438	0,160785	39,916263	-11,218059	-3,965867	0,101726	0,399438	0,160785	39,916263	-11,218059	-3,965867
16:25:35,23	0,452957	3,587948	-0,152968	1,596963	-0,819003	0,785017	0,074521	0,405828	0,186592	8,567426	-3,146206	-4,010782	-0,991184	-2,737112	-1,066645	-6,176175	37,479156	8,746270	0,074521	0,405828	0,186592	40,424948	-8,996078	-4,010782	0,074521	0,405828	0,186592	40,424948	-8,996078	-4,010782
16:25:35,28	0,452957	3,587948	-0,152968	1,596963	-0,819003	0,785017	0,073354	0,403859	0,188158	8,649456	-3,227761	-3,982206	-0,989407	-2,738949	-1,067035	-6,167382	37,448585	8,726091	0,073354	0,403859	0,188158	40,352351	-8,986041	-3,982206	0,073354	0,403859	0,188158	40,352351	-8,986041	-3,982206
16:25:35,33	0,452957	3,587948	-0,152968	1,596963	-0,819003	0,785017	0,074056	0,401401	0,187769	8,755166	-3,168348	-4,002385	-0,989949	-2,742021	-1,065864	-6,158602	37,451402	8,710294	0,074056	0,401401	0,187769	40,265149	-8,981748	-4,002385	0,074056	0,401401	0,187769	40,265149	-8,981748	-4,002385
16:25:35,38	0,452957	3,587948	-0,152968	1,596963	-0,819003	0,785017	0,076988	0,400334	0,188940	8,817475	-3,009708	-4,018182	-0,992392	-2,738710	-1,067828	-6,183196	37,445542	8,721313	0,076988	0,400334	0,188940	40,243706	-9,053241	-4,018182	0,076988	0,400334	0,188940	40,243706	-9,053241	-4,018182
16:25:35,43	0,452957	3,587948	-0,152968	1,596963	-0,819003	0,785017	0,075342	0,404106	0,186975	8,603987	-3,113673	-4,007162	-0,995244	-2,739685	-1,067437	-6,153611	37,471752	8,706438	0,075342	0,404106	0,186975	40,326277	-9,027989	-4,007162	0,075342	0,404106	0,186975	40,326277	-9,027989	-4,007162
16:25:35,48	0,452957	3,587948	-0,152968	1,596963	-0,819003	0,785017	0,077612	0,406087	0,187367	8,538432	-2,983090	-4,022038	-1,000556	-2,728078	-1,072442	-5,774657	37,928593	8,704875	0,077612	0,406087	0,187367	40,416282	-9,075641	-4,022038	0,077612	0,406087	0,187367	40,416282	-9,075641	-4,022038
16:25:35,53	0,452957	3,587948	-0,152968	1,596963	-0,819003	0,785017	0,070216	0,416492	0,182362	8,582488	-3,267927	-4,023600	-1,057050	-2,688261	-1,148068	-3,357709	40,426083	8,236930	0,070216	0,416492	0,182362	41,277125	-8,779879	-4,023600	0,070216	0,416492	0,182362	41,277125	-8,779879	-4,023600
16:25:35,58	0,452957	3,587948	-0,152968	1,596963	-0,819003	0,785017	0,063981	0,485325	0,106736	8,374543	-2,747771	-4,491546	-1,016534	-2,761780	-1,173996	-7,107510	38,112143	8,620213	0,063981	0,485325	0,106736	46,472559	-7,770252	-4,491546	0,063981	0,485325	0,106736	46,472559	-7,770252	-4,491546
16:25:35,63	0,452957	3,587948	-0,152968	1,596963	-0,819003	0,785017	0,107392	0,413478	0,080807	8,231785	-2,580845	-4,108263	-1,001359	-2,757501	-1,081860	-7,282710	37,206594	8,734006	0,107392	0,413478	0,080807	40,689769	-11,011097	-4,108263	0,107392	0,413478	0,080807	40,689769	-11,011097	-4,108263
16:25:35,68	0,452992	3,588002	-0,152980	1,546947	-0,819014	0,785005	0,096098	0,402476	0,172944	7,932022	-2,867049	-3,994470	-0,984739	-2,728824	-1,070392	-5,867452	36,648384	8,774405	0,096098	0,402476	0,172944	39,526406	-10,410778	-3,994470	0,096098	0,402476	0,172944	39,526406	-10,410778	-3,994470
16:25:35,73	0,452992	3,588002	-0,152980	1,546947	-0,819014	0,785005	0,062954	0,402421	0,184412	8,159112	-3,085814	-3,954071	-0,983041	-2,727874	-1,067337	-5,908219	36,646918	8,729746	0,062954	0,402421	0,184412	39,749142	-8,027692	-3,954071	0,062954	0,402421	0,184412	39,749142	-8,027692	-3,954071
16:25:35,78	0,452992	3,588002	-0,152980	1,546947	-0,819014	0,785005	0,061282	0,401425	0,187467	8,189221	-3,207309	-3,998730	-0,984792	-2,730812	-1,070045	-5,904720	36,651693	8,730772	0,061282	0,401425	0,187467	39,701111	-8,017968	-3,998730	0,061282	0,401425	0,187467	39,701111	-8,017968	-3,998730
16:25:35,83	0,452992	3,588002	-0,152980	1,546947	-0,819014	0,785005	0,064702	0,401473	0,184759	8,192630	-3,028850	-3,997703	-0,985886	-2,727663	-1,068901	-5,861767	36,647025	8,695847	0,064702	0,401473	0,184759	39,708257	-8,107943	-3,997703	0,064702	0,401473	0,184759	39,708257	-8,107943	-3,997703
16:25:35,88	0,452992	3,588002	-0,152980	1,546947	-0,819014	0,785005	0,062522	0,403994	0,185903	8,078944	-3,102669	-4,032629	-0,984185	-2,728535	-1,069262	-5,888640	36,645709	8,740072	0,062522	0,403994	0,185903	39,792511	-8,010646	-4,032629	0,062522	0,403994	0,185903	39,792511	-8,010646	-4,032629
16:25:35,93	0,452992	3,588002	-0,152980	1,546947	-0,819014	0,785005	0,062426	0,402086	0,185541	8,163612	-3,130260	-3,988404	-0,979462	-2,730604	-1,066914	-5,886664	36,624752	8,738461	0,062426	0,402086	0,185541	39,727359	-8,030724	-3,988404	0,062426	0,402086	0,185541	39,727359	-8,030724	-3,988404
16:25:35,98	0,452992	3,588002	-0,152980	1,546947	-0,819014	0,785005	0,061857	0,396961	0,187889	8,412955	-3,147665	-3,990015	-0,989437	-2,718699	-1,083118	-5,410094	37,053015	8,699042	0,061857	0,396961	0,187889	39,574383	-8,003451	-3,990015	0,061857	0,396961	0,187889	39,574383	-8,003451	-3,990015
16:25:36,03	0,452992	3,588002	-0,152980	1,546947	-0,819014	0,785005	0,056534	0,411552	0,171685	8,263406	-3,225883	-4,029434	-1,045550	-2,697771	-1,156756	-3,963313	39,438518	8,343357	0,056534	0,411552	0,171685	40,570210	-7,663797	-4,029434	0,056534	0,411552	0,171685	40,570210	-7,663797	-4,029434
16:25:36,08	0,452992	3,588002	-0,152980	1,546947	-0,819014	0,785005	0,066467	0,470611	0,098047	7,981623	-2,649180	-4,385119	-0,995619	-2,742931	-1,198081	-6,271090	36,431847	8,704832	0,066467	0,470611	0,098047	44,924575	-7,866818	-4,385119	0,066467	0,470611	0,098047	44,924575	-7,866818	-4,385119
16:25:36,13	0,452992	3,588002	-0,152980	1,546947	-0,819014	0,785005	0,080611	0,404790	0,056723	7,646586	-2,408944	-4,023644	-0,989222	-2,777444	-1,105131	-8,476493	36,402951	8,874341	0,080611	0,404790	0,056723	39,422571	-8,736894	-4,023644	0,080611	0,404790	0,056723	39,422571	-8,736894	-4,023644
16:25:36,18	0,452977	3,587957	-0,152969	1,496952	-0,819011	0,784979	0,107301	0,381993	0,149673	7,704263	-2,916535	-3,854135	-0,977339	-2,751236	-1,093338	-7,106434	35,898373	8,852553	0,107301	0,381993	0,149673	37,690746	-11,339674	-3,854135	0,107301	0,381993	0,149673	37,690746	-11,339674	-3,854135
16:25:36,23	0,452977	3,587957	-0,152969	1,496952	-0,819011	0,784979	0,078663	0,384806	0,161466	7,806042	-2,966904	-3,875923	-0,979042	-2,748090	-1,095633	-7,064047	35,915844	8,897852	0,078663	0,384806	0,161466	38,013340	-9,141978	-3,875923	0,078663	0,384806	0,161466	38,013340	-9,141978	-3,875923
16:25:36,28	0,452977	3,587957	-0,152969	1,496952	-0,819011	0,784979	0,076790	0,387854	0,159171	7,683884	-3,036367	-3,830624	-0,980222	-2,751188	-1,094095	-7,066354	35,875880	8,861080	0,076790	0,387854	0,159171	38,130429	-9,064351	-3,830624	0,076790	0,387854	0,159171	38,130429	-9,064351	-3,830624
16:25:36,33	0,452977	3,587957	-0,152969	1,496952	-0,819011	0,784979	0,080063	0,387327	0,160709	7,675553	-2,848176	-3,867396	-0,981969	-2,749950	-1,092575	-7,077776	35,925896	8,832685	0,080063	0,387327	0,160709	38,080687	-9,133107	-3,867396	0,080063	0,387327	0,160709	38,080687	-9,133107	-3,867396
16:25:36,38	0,452977	3,587957	-0,152969	1,496952	-0,819011	0,784979	0,079864	0,389459	0,162229	7,602275	-2,893402	-3,895790	-0,978400	-2,750084	-1,092157	-7,050006	35,893859	8,846252	0,079864	0,389459	0,162229	38,174798	-9,162744	-3,895790	0,079864	0,389459	0,162229	38,174798	-9,162744	-3,895790
16:25:36,43	0,452977	3,587957	-0,152969	1,496952	-0,819011	0,784979	0,078196	0,386301	0,162647	7,752621	-2,940075	-3,882224	-0,980286	-2,750930	-1,096453	-7,099391	35,895255	8,848967	0,078196	0,386301	0,162647	38,077256	-9,078471	-3,882224	0,078196	0,386301	0,162647	38,077256	-9,078471	-3,882224
16:25:36,48	0,452977	3,587957	-0,152969	1,496952	-0,819011	0,784979	0,079871	0,387511	0,158351	7,666217	-2,896430	-3,879509	-0,984312	-2,746415	-1,097612	-6,881813	36,198019	8,760206	0,079871	0,387511	0,158351	38,085838	-9,166332	-3,879509	0,079871	0,387511	0,158351	38,085838	-9,166332	-3,879509
16:25:36,53	0,452977	3,587957	-0,152969	1,496952	-0,819011	0,784979	0,077974	0,393255	0,157191	7,738501	-2,958022	-3,968270	-1,020650	-2,686835	-1,149958	-3,587079	37,851987	8,372826	0,077974	0,393255	0,157191	38,609053	-9,079018	-3,968270	0,077974	0,393255	0,157191	38,609053	-9,079018	-3,968270
16:25:36,58	0,452977	3,587957	-0,152969	1,496952	-0,819011	0,784979	0,044546	0,454515	0,104846	7,632728	-2,669971	-4,355650	-0,986447	-2,775651	-1,195077	-7,867897	35,714917	8,814311	0,044546	0,454515	0,104846	43,312186	-6,166822	-4,355650	0,044546	0,454515	0,104846	43,312186	-6,166822	-4,355650
16:25:36,63	0,452977	3,587957	-0,152969	1,496952	-0,819011	0,784979	0,104361	0,380486	0,059727	7,491093	-2,198344	-3,914165	-0,972097	-2,767223	-1,109998	-8,190170	34,996567	8,964604	0,104361	0,380486	0,059727	37,359242	-10,390684	-3,914165	0,104361	0,380486	0,059727	37,359242	-10,390684	-3,914165
16:25:36,68	0,452949	3,587938	-0,152960	1,446952	-0,819008	0,785012	0,089887	0,372273	0,144806	7,134900	-2,870901	-3,763872	-0,956422	-2,738724	-1,087687	-6,689545	34,408060	8,899465	0,089887	0,372273	0,144806	36,358364	-9,927051	-3,763872	0,089887	0,372273	0,144806	36,358364	-9,927051	-3,763872
16:25:36,73	0,452949	3,587938	-0,152960	1,446952	-0,819008	0,785012	0,057369	0,372948	0,167117	7,340497	-2,968007	-3,829011	-0,957210	-2,734003	-1,086077	-6,486161	34,367592	8,876283	0,057369	0,372948	0,167117	36,616878	-7,471491	-3,829011	0,057369	0,372948	0,167117	36,616878	-7,471491	-3,829011
16:25:36,78	0,452949	3,587938	-0,152960	1,446952	-0,819008	0,785012	0,053674	0,375990	0,168726	7,248929	-2,963767	-3,852193	-0,956716	-2,733722	-1,087615	-6,513300	34,342266	8,915574	0,053674	0,375990	0,168726	36,764152	-7,177208	-3,852193	0,053674	0,375990	0,168726	36,764152	-7,177208	-3,852193
16:25:36,83	0,452949	3,587938	-0,152960	1,446952	-0,819008	0,785012	0,053184	0,375703	0,167188	7,228341	-3,000125	-3,812901	-0,956131	-2,734964	-1,088006	-6,507406	34,307224	8,900011	0,053184	0,375703	0,167188	36,721050	-7,175044	-3,812901	0,053184	0,375703	0,167188	36,721050	-7,175044	-3,812901
16:25:36,88	0,452949	3,587938	-0,152960	1,446952	-0,819008	0,785012	0,053967	0,374576	0,166797	7,259566	-2,936778	-3,828465	-0,959623	-2,736062	-1,089918	-6,495727	34,345840	8,935441	0,053967	0,374576	0,166797	36,663773	-7,173172	-3,828465	0,053967	0,374576	0,166797	36,663773	-7,173172	-3,828465
16:25:36,93	0,452949	3,587938	-0,152960	1,446952	-0,819008	0,785012	0,056664	0,377050	0,164885	7,170171	-2,805737	-3,793035	-0,954919	-2,735453	-1,087203	-6,498508	34,327972	8,924458	0,056664	0,377050	0,164885	36,768630	-7,253831	-3,793035	0,056664	0,377050	0,164885	36,768630	-7,253831	-3,793035
16:25:36,98	0,452949	3,587938	-0,152960	1,446952	-0,819008	0,785012	0,058330	0,387745	0,150444	7,167300	-2,976532	-3,858551	-0,969718	-2,732158	-1,104359	-6,442060	34,953716	8,869925	0,058330	0,387745	0,150444	37,605317	-7,555457	-3,858551	0,058330	0,387745	0,150444	37,605317	-7,555457	-3,858551
16:25:37,03	0,452949	3,587938	-0,152960	1,446952	-0,819008	0,785012	0,058330	0,387745	0,150444	7,167300	-2,976532	-3,858551	-1,032142	-2,720431	-1,187091	-5,346000	37,748705	8,485588	0,058330	0,387745	0,150444	37,605317	-7,555457	-3,858551	0,058330	0,387745	0,150444	37,605317	-7,555457	-3,858551
16:25:37,08	0,452949	3,587938	-0,152960	1,446952	-0,819008	0,785012	0,079387	0,447669	0,067712	7,019818	-2,329860	-4,242888	-0,974579	-2,758197	-1,194241	-7,709299	34,740687	8,867973	0,079387	0,447669	0,067712	42,161860	-8,561741	-4,242888	0,079387	0,447669	0,067712	42,161860	-8,561741	-4,242888
16:25:37,13	0,452949	3,587938	-0,152960	1,446952	-0,819008	0,785012	0,083311	0,378936	0,060563	6,807285	-2,668459	-3,860503	-0,976164	-2,798898	-1,124552	-9,796997	34,806805	9,026946	0,083311	0,378936	0,060563	36,553759	-9,208404	-3,860503	0,083311	0,378936	0,060563	36,553759	-9,208404	-3,860503
16:25:37,18	0,453014	3,587964	-0,152974	1,396955	-0,819015	0,784987	0,119352	0,359958	0,130252	6,807559	-2,635381	-3,701530	-0,965991	-2,771658	-1,105372	-8,427780	34,352473	9,016674	0,119352	0,359958	0,130252	35,064249	-12,004551	-3,701530	0,119352	0,359958	0,130252	35,064249	-12,004551	-3,701530
16:25:37,23	0,453014	3,587964	-0,152974	1,396955	-0,819015	0,784987	0,090675	0,364768	0,149431	6,848578	-2,713677	-3,711801	-0,965440	-2,771187	-1,106174	-8,448374	34,362735	8,998487	0,090675	0,364768	0,149431	35,482863	-9,831651	-3,711801	0,090675	0,364768	0,149431	35,482863	-9,831651	-3,711801
16:25:37,28	0,453014	3,587964	-0,152974	1,396955	-0,819015	0,784987	0,089991	0,364526	0,148629	6,859760	-2,772193	-3,729988	-0,966014	-2,771011	-1,106538	-8,430521	34,342686	9,022036	0,089991	0,364526	0,148629	35,475036	-9,836499	-3,729988	0,089991	0,364526	0,148629	35,475036	-9,836499	-3,729988
16:25:37,33	0,453014	3,587964	-0,152974	1,396955	-0,819015	0,784987	0,090127	0,365111	0,148265	6,820889	-2,739659	-3,706440	-0,965440	-2,771220	-1,107337	-8,442860	34,352974	8,998821	0,090127	0,365111	0,148265	35,482109	-9,814607	-3,706440	0,090127	0,365111	0,148265	35,482109	-9,814607	-3,706440
16:25:37,38	0,453014	3,587964	-0,152974	1,396955	-0,819015	0,784987	0,090020	0,364509	0,147466	6,854916	-2,761037	-3,729655	-0,965504	-2,769996	-1,107333	-8,459912	34,333493	9,022765	0,090020	0,364509	0,147466	35,468905	-9,827608	-3,729655	0,090020	0,364509	0,147466	35,468905	-9,827608	-3,729655
16:25:37,43	0,453014	3,587964	-0,152974	1,396955	-0,819015	0,784987	0,088992	0,365177	0,147471	6,794794	-2,819518	-3,705710	-0,958925	-2,773423	-1,108847	-8,419151	34,330508	9,018956	0,088992	0,365177	0,147471	35,461204	-9,805395	-3,705710	0,088992	0,365177	0,147471	35,461204	-9,805395	-3,705710
16:25:37,48	0,453014	3,587964	-0,152974	1,396955	-0,819015	0,784987	0,088671	0,357766	0,145956	7,197990	-2,799427	-3,709520	-0,973614	-2,769464	-1,111978	-8,272753	34,771678	8,954015	0,088671	0,357766	0,145956	35,282593	-9,760090	-3,709520	0,088671	0,357766	0,145956	35,282593	-9,760090	-3,709520
16:25:37,53	0,453014	3,587964	-0,152974	1,396955	-0,819015	0,784987	0,092587	0,372467	0,142825	6,888808	-2,689601	-3,774461	-1,020405	-2,707275	-1,187312	-5,026524	36,908647	8,562469	0,092587	0,372467	0,142825	36,127430	-9,957663	-3,774461	0,092587	0,372467	0,142825	36,127430	-9,957663	-3,774461
16:25:37,66	0,453014	3,587964	-0,152974	1,396955	-0,819015	0,784987	0,096783	0,376732	0,032730	6,239024	-2,406017	-3,797518	-0,942980	-2,737824	-1,112563	-6,892555	32,671915	8,994351	0,096783	0,376732	0,032730	35,812497	-10,003446	-3,797518	0,096783	0,376732	0,032730	35,812497	-10,003446	-3,797518
16:25:37,66	0,453014	3,587964	-0,152974	1,396955	-0,819015	0,784987	0,096783	0,376732	0,032730	6,239024	-2,406017	-3,797518	-0,939462	-2,734372	-1,109824	-6,893974	32,678709	9,032798	0,096783	0,376732	0,032730	35,812497	-10,003446	-3,797518	0,096783	0,376732	0,032730	35,812497	-10,003446	-3,797518
16:25:37,71	0,452996	3,587973	-0,152971	1,346951	-0,819002	0,784992	0,045120	0,360436	0,144980	6,391244	-2,917346	-3,695678	-0,940811	-2,741856	-1,113299	-6,967782	32,635761	9,066868	0,045120	0,360436	0,144980	34,685436	-6,459244	-3,695678	0,045120	0,360436	0,144980	34,685436	-6,459244	-3,695678
16:25:37,76	0,452996	3,587973	-0,152971	1,346951	-0,819002	0,784992	0,052276	0,357862	0,141504	6,450964	-2,587682	-3,661608	-0,939586	-2,741741	-1,113689	-6,950335	32,646646	9,052968	0,052276	0,357862	0,141504	34,543142	-6,691322	-3,661608	0,052276	0,357862	0,141504	34,543142	-6,691322	-3,661608
16:25:37,81	0,452996	3,587973	-0,152971	1,346951	-0,819002	0,784992	0,051563	0,356859	0,141114	6,521291	-2,615052	-3,675508	-0,936680	-2,739327	-1,111764	-6,967681	32,649569	9,048084	0,051563	0,356859	0,141114	34,534701	-6,662781	-3,675508	0,051563	0,356859	0,141114	34,534701	-6,662781	-3,675508
16:25:37,86	0,452996	3,587973	-0,152971	1,346951	-0,819002	0,784992	0,048020	0,355549	0,143039	6,583269	-2,815784	-3,680392	-0,941302	-2,736258	-1,107521	-6,936263	32,667328	9,011488	0,048020	0,355549	0,143039	34,493844	-6,585368	-3,680392	0,048020	0,355549	0,143039	34,493844	-6,585368	-3,680392
16:25:37,91	0,452996	3,587973	-0,152971	1,346951	-0,819002	0,784992	0,047673	0,361087	0,147282	6,326393	-2,815484	-3,716987	-0,936607	-2,738345	-1,115257	-6,935196	32,678582	9,041272	0,047673	0,361087	0,147282	34,671685	-6,557851	-3,716987	0,047673	0,361087	0,147282	34,671685	-6,557851	-3,716987
16:25:37,96	0,452996	3,587973	-0,152971	1,346951	-0,819002	0,784992	0,047133	0,355976	0,139547	6,602406	-2,848278	-3,687203	-0,940716	-2,739622	-1,110611	-6,946281	32,687518	9,023411	0,047133	0,355976	0,139547	34,546543	-6,548239	-3,687203	0,047133	0,355976	0,139547	34,546543	-6,548239	-3,687203
16:25:38,01	0,452996	3,587973	-0,152971	1,346951	-0,819002	0,784992	0,050293	0,358897	0,144192	6,452711	-2,698026	-3,705065	-1,001912	-2,716876	-1,152081	-5,622438	35,541882	8,639600	0,050293	0,358897	0,144192	34,626145	-6,646046	-3,705065	0,050293	0,358897	0,144192	34,626145	-6,646046	-3,705065
16:25:38,06	0,452996	3,587973	-0,152971	1,346951	-0,819002	0,784992	0,061193	0,423267	0,102722	6,239372	-2,411943	-4,088876	-0,975052	-2,758844	-1,207455	-7,669030	34,055997	8,838954	0,061193	0,423267	0,102722	39,465808	-7,215589	-4,088876	0,061193	0,423267	0,102722	39,465808	-7,215589	-4,088876
16:25:38,11	0,452996	3,587973	-0,152971	1,346951	-0,819002	0,784992	0,084108	0,379022	0,047349	6,229994	-2,249812	-3,889522	-0,930653	-2,773299	-1,156600	-8,747062	31,679482	9,228162	0,084108	0,379022	0,047349	35,983210	-8,852298	-3,889522	0,084108	0,379022	0,047349	35,983210	-8,852298	-3,889522
16:25:38,16	0,453029	3,587906	-0,152963	1,296961	-0,819011	0,785041	0,074427	0,333344	0,098203	6,008107	-2,498568	-3,500314	-0,928773	-2,747348	-1,114285	-7,605486	31,642221	9,120984	0,074427	0,333344	0,098203	32,175609	-8,341098	-3,500314	0,074427	0,333344	0,098203	32,175609	-8,341098	-3,500314
16:25:38,21	0,453029	3,587906	-0,152963	1,296961	-0,819011	0,785041	0,051013	0,344690	0,140519	5,956607	-2,708846	-3,607492	-0,925825	-2,749693	-1,118134	-7,588001	31,606364	9,141540	0,051013	0,344690	0,140519	33,014810	-6,713356	-3,607492	0,051013	0,344690	0,140519	33,014810	-6,713356	-3,607492
16:25:38,26	0,453029	3,587906	-0,152963	1,296961	-0,819011	0,785041	0,051570	0,340965	0,136670	6,128016	-2,646829	-3,586936	-0,928218	-2,751596	-1,117754	-7,619392	31,630035	9,141694	0,051570	0,340965	0,136670	32,893778	-6,695036	-3,586936	0,051570	0,340965	0,136670	32,893778	-6,695036	-3,586936
16:25:38,31	0,453029	3,587906	-0,152963	1,296961	-0,819011	0,785041	0,054414	0,342086	0,137049	6,074519	-2,537913	-3,586782	-0,929366	-2,748200	-1,117378	-7,603934	31,648096	9,137345	0,054414	0,342086	0,137049	32,928293	-6,809448	-3,586782	0,054414	0,342086	0,137049	32,928293	-6,809448	-3,586782
16:25:38,36	0,453029	3,587906	-0,152963	1,296961	-0,819011	0,785041	0,052048	0,344778	0,137425	5,957896	-2,656634	-3,591130	-0,928857	-2,749829	-1,117393	-7,645367	31,645556	9,132700	0,052048	0,344778	0,137425	33,023006	-6,742369	-3,591130	0,052048	0,344778	0,137425	33,023006	-6,742369	-3,591130
16:25:38,41	0,453029	3,587906	-0,152963	1,296961	-0,819011	0,785041	0,053203	0,343523	0,137410	6,000240	-2,631139	-3,595776	-0,928748	-2,754655	-1,116181	-7,604926	31,636127	9,140238	0,053203	0,343523	0,137410	32,966832	-6,807612	-3,595776	0,053203	0,343523	0,137410	32,966832	-6,807612	-3,595776
16:25:38,46	0,453029	3,587906	-0,152963	1,296961	-0,819011	0,785041	0,057328	0,341015	0,138622	6,142710	-2,376928	-3,588238	-0,925257	-2,748755	-1,117762	-7,594958	31,597172	9,126793	0,057328	0,341015	0,138622	32,912424	-6,877173	-3,588238	0,057328	0,341015	0,138622	32,912424	-6,877173	-3,588238
16:25:38,51	0,453029	3,587906	-0,152963	1,296961	-0,819011	0,785041	0,050473	0,340943	0,137041	6,117733	-2,705261	-3,601683	-0,987459	-2,726701	-1,175534	-6,173095	34,475787	8,713633	0,050473	0,340943	0,137041	32,881750	-6,667415	-3,601683	0,050473	0,340943	0,137041	32,881750	-6,667415	-3,601683
16:25:38,56	0,453029	3,587906	-0,152963	1,296961	-0,819011	0,785041	0,062475	0,405838	0,079270	5,947088	-2,289135	-4,014842	-0,955277	-2,734774	-1,231890	-6,617354	32,623147	8,876781	0,062475	0,405838	0,079270	37,805346	-7,193386	-4,014842	0,062475	0,405838	0,079270	37,805346	-7,193386	-4,014842
16:25:38,61	0,453029	3,587906	-0,152963	1,296961	-0,819011	0,785041	0,053376	0,373931	0,022914	5,779687	-2,220697	-3,851695	-0,917897	-2,774747	-1,174137	-8,940721	30,487188	9,248227	0,053376	0,373931	0,022914	35,133248	-6,410685	-3,851695	0,053376	0,373931	0,022914	35,133248	-6,410685	-3,851695
16:25:38,66	0,453015	3,587989	-0,152978	1,246952	-0,818998	0,785004	0,069303	0,321572	0,080667	5,490849	-2,336588	-3,480249	-0,907532	-2,733020	-1,121363	-7,011136	30,170895	9,198978	0,069303	0,321572	0,080667	30,734273	-7,776875	-3,480249	0,069303	0,321572	0,080667	30,734273	-7,776875	-3,480249
16:25:38,71	0,453015	3,587989	-0,152978	1,246952	-0,818998	0,785004	0,027984	0,333460	0,133441	5,563559	-2,655963	-3,529498	-0,905200	-2,730918	-1,118240	-6,995421	30,098693	9,214698	0,027984	0,333460	0,133441	31,740174	-4,852705	-3,529498	0,027984	0,333460	0,133441	31,740174	-4,852705	-3,529498
16:25:38,76	0,453015	3,587989	-0,152978	1,246952	-0,818998	0,785004	0,024998	0,332491	0,136564	5,559285	-2,761541	-3,513778	-0,905398	-2,735581	-1,122322	-7,040417	30,081468	9,214752	0,024998	0,332491	0,136564	31,659820	-4,723857	-3,513778	0,024998	0,332491	0,136564	31,659820	-4,723857	-3,513778
16:25:38,81	0,453015	3,587989	-0,152978	1,246952	-0,818998	0,785004	0,029135	0,330331	0,132482	5,634201	-2,576754	-3,513724	-0,905778	-2,735656	-1,119029	-7,017173	30,133976	9,186658	0,029135	0,330331	0,132482	31,565159	-4,863852	-3,513724	0,029135	0,330331	0,132482	31,565159	-4,863852	-3,513724
16:25:38,86	0,453015	3,587989	-0,152978	1,246952	-0,818998	0,785004	0,029390	0,330622	0,135775	5,676122	-2,569609	-3,541817	-0,902825	-2,730070	-1,122876	-6,969217	30,087978	9,236823	0,029390	0,330622	0,135775	31,629987	-4,876738	-3,541817	0,029390	0,330622	0,135775	31,629987	-4,876738	-3,541817
16:25:38,91	0,453015	3,587989	-0,152978	1,246952	-0,818998	0,785004	0,023076	0,330858	0,131928	5,647995	-2,833430	-3,491652	-0,903949	-2,737565	-1,120218	-6,985890	30,096820	9,122916	0,023076	0,330858	0,131928	31,620382	-4,644876	-3,491652	0,023076	0,330858	0,131928	31,620382	-4,644876	-3,491652
16:25:38,96	0,453015	3,587989	-0,152978	1,246952	-0,818998	0,785004	0,030128	0,328085	0,134586	5,791556	-2,485557	-3,605560	-0,906305	-2,732924	-1,117433	-6,970587	30,110610	9,228381	0,030128	0,328085	0,134586	31,546197	-4,850628	-3,605560	0,030128	0,328085	0,134586	31,546197	-4,850628	-3,605560
16:25:39,01	0,453015	3,587989	-0,152978	1,246952	-0,818998	0,785004	0,027287	0,332445	0,137370	5,584415	-2,626928	-3,500095	-0,967573	-2,708687	-1,181552	-5,733158	33,223646	8,770831	0,027287	0,332445	0,137370	31,681337	-4,768986	-3,500095	0,027287	0,332445	0,137370	31,681337	-4,768986	-3,500095
16:25:39,06	0,453015	3,587989	-0,152978	1,246952	-0,818998	0,785004	0,036932	0,397623	0,073251	5,509850	-2,610290	-3,957644	-0,943278	-2,749370	-1,246467	-7,489654	31,504147	9,037950	0,036932	0,397623	0,073251	36,723232	-5,509438	-3,957644	0,036932	0,397623	0,073251	36,723232	-5,509438	-3,957644
16:25:39,11	0,453015	3,587989	-0,152978	1,246952	-0,818998	0,785004	0,060017	0,356242	0,008337	5,294294	-2,071279	-3,690525	-0,911273	-2,781705	-1,191367	-9,405692	29,714231	9,306675	0,060017	0,356242	0,008337	33,259253	-6,782615	-3,690525	0,060017	0,356242	0,008337	33,259253	-6,782615	-3,690525
16:25:39,16	0,453010	3,587979	-0,152977	1,196947	-0,819015	0,784997	0,072017	0,312357	0,063436	5,068145	-2,211653	-3,421801	-0,904561	-2,755370	-1,140791	-8,205573	29,656153	9,286152	0,072017	0,312357	0,063436	29,588189	-7,864996	-3,421801	0,072017	0,312357	0,063436	29,588189	-7,864996	-3,421801
16:25:39,21	0,453010	3,587979	-0,152977	1,196947	-0,819015	0,784997	0,045854	0,319712	0,114013	5,235464	-2,503773	-3,442324	-0,903313	-2,752674	-1,142294	-8,153828	29,647492	9,335325	0,045854	0,319712	0,114013	30,332851	-6,103298	-3,442324	0,045854	0,319712	0,114013	30,332851	-6,103298	-3,442324
16:25:39,26	0,453010	3,587979	-0,152977	1,196947	-0,819015	0,784997	0,042895	0,319979	0,112509	5,239946	-2,608486	-3,393151	-0,903358	-2,756368	-1,141178	-8,181495	29,608710	9,265300	0,042895	0,319979	0,112509	30,358301	-5,975746	-3,393151	0,042895	0,319979	0,112509	30,358301	-5,975746	-3,393151
16:25:39,31	0,453010	3,587979	-0,152977	1,196947	-0,819015	0,784997	0,046117	0,318170	0,113626	5,286586	-2,445504	-3,463176	-0,904557	-2,755547	-1,144277	-8,183658	29,617143	9,286773	0,046117	0,318170	0,113626	30,262948	-6,065703	-3,463176	0,046117	0,318170	0,113626	30,262948	-6,065703	-3,463176
16:25:39,36	0,453010	3,587979	-0,152977	1,196947	-0,819015	0,784997	0,046006	0,319620	0,110526	5,217435	-2,457393	-3,441703	-0,904508	-2,756810	-1,143497	-8,172435	29,633430	9,276836	0,046006	0,319620	0,110526	30,307579	-6,068837	-3,441703	0,046006	0,319620	0,110526	30,307579	-6,068837	-3,441703
16:25:39,41	0,453010	3,587979	-0,152977	1,196947	-0,819015	0,784997	0,047074	0,318946	0,111307	5,272192	-2,400247	-3,451640	-0,902226	-2,754548	-1,144646	-8,196486	29,642248	9,322401	0,047074	0,318946	0,111307	30,309439	-6,095580	-3,451640	0,047074	0,318946	0,111307	30,309439	-6,095580	-3,451640
16:25:39,46	0,453010	3,587979	-0,152977	1,196947	-0,819015	0,784997	0,043975	0,318100	0,110157	5,311784	-2,586649	-3,406075	-0,908063	-2,755167	-1,143096	-8,164700	29,603836	9,304264	0,043975	0,318100	0,110157	30,282637	-6,038686	-3,406075	0,043975	0,318100	0,110157	30,282637	-6,038686	-3,406075
16:25:39,51	0,453010	3,587979	-0,152977	1,196947	-0,819015	0,784997	0,047429	0,322846	0,111708	5,047626	-2,360284	-3,424212	-0,903335	-2,757856	-1,145021	-8,177575	29,654170	9,312444	0,047429	0,322846	0,111708	30,391029	-6,083496	-3,424212	0,047429	0,322846	0,111708	30,391029	-6,083496	-3,424212
16:25:39,56	0,453010	3,587979	-0,152977	1,196947	-0,819015	0,784997	0,043027	0,318528	0,114832	5,303526	-2,592377	-3,414363	-0,902122	-2,753513	-1,139972	-8,151751	29,632554	9,314113	0,043027	0,318528	0,114832	30,307938	-5,969965	-3,414363	0,043027	0,318528	0,114832	30,307938	-5,969965	-3,414363
16:25:39,61	0,453010	3,587979	-0,152977	1,196947	-0,819015	0,784997	0,043027	0,318528	0,114832	5,303526	-2,592377	-3,414363	-0,908118	-2,753340	-1,145441	-8,196507	29,652352	9,317524	0,043027	0,318528	0,114832	30,307938	-5,969965	-3,414363	0,043027	0,318528	0,114832	30,307938	-5,969965	-3,414363
16:25:39,66	0,453010	3,587979	-0,152977	1,196947	-0,819015	0,784997	0,045874	0,323807	0,109362	5,023746	-2,492959	-3,410952	-0,899155	-2,757745	-1,141145	-8,154073	29,629220	9,275868	0,045874	0,323807	0,109362	30,442619	-6,094085	-3,410952	0,045874	0,323807	0,109362	30,442619	-6,094085	-3,410952
16:25:39,71	0,453010	3,587979	-0,152977	1,196947	-0,819015	0,784997	0,045208	0,313842	0,113658	5,543125	-2,479293	-3,452608	-0,904525	-2,750639	-1,143498	-8,167180	29,652588	9,307380	0,045208	0,313842	0,113658	30,179723	-6,028114	-3,452608	0,045208	0,313842	0,113658	30,179723	-6,028114	-3,452608
16:25:39,76	0,453010	3,587979	-0,152977	1,196947	-0,819015	0,784997	0,041739	0,322046	0,111305	5,130190	-2,682724	-3,421096	-0,898096	-2,752894	-1,147388	-8,177588	29,610547	9,285057	0,041739	0,322046	0,111305	30,410819	-5,959216	-3,421096	0,041739	0,322046	0,111305	30,410819	-5,959216	-3,421096
16:25:39,81	0,453010	3,587979	-0,152977	1,196947	-0,819015	0,784997	0,040478	0,315351	0,107415	5,436726	-2,736292	-3,443418	-0,903909	-2,757727	-1,143480	-8,171061	29,640593	9,291544	0,040478	0,315351	0,107415	30,191784	-5,913791	-3,443418	0,040478	0,315351	0,107415	30,191784	-5,913791	-3,443418
16:25:39,86	0,453010	3,587979	-0,152977	1,196947	-0,819015	0,784997	0,047569	0,317969	0,111323	5,329892	-2,376913	-3,436932	-0,902107	-2,757527	-1,142684	-8,147401	29,619709	9,300178	0,047569	0,317969	0,111323	30,290436	-6,111082	-3,436932	0,047569	0,317969	0,111323	30,290436	-6,111082	-3,436932
16:25:39,91	0,453010	3,587979	-0,152977	1,196947	-0,819015	0,784997	0,046495	0,316508	0,112120	5,399593	-2,401837	-3,428298	-0,900439	-2,756402	-1,143082	-8,187749	29,618239	9,315779	0,046495	0,316508	0,112120	30,245472	-6,051685	-3,428298	0,046495	0,316508	0,112120	30,245472	-6,051685	-3,428298
16:25:39,97	0,453010	3,587979	-0,152977	1,196947	-0,819015	0,784997	0,044687	0,315626	0,111722	5,423997	-2,530076	-3,412697	-0,902166	-2,754914	-1,142335	-8,169359	29,613055	9,276130	0,044687	0,315626	0,111722	30,200658	-6,037973	-3,412697	0,044687	0,315626	0,111722	30,200658	-6,037973	-3,412697
16:25:40,02	0,453010	3,587979	-0,152977	1,196947	-0,819015	0,784997	0,044262	0,317866	0,112469	5,312261	-2,533650	-3,452346	-0,903275	-2,752864	-1,139227	-8,148647	29,644242	9,275138	0,044262	0,317866	0,112469	30,264704	-6,008196	-3,452346	0,044262	0,317866	0,112469	30,264704	-6,008196	-3,452346
16:25:40,07	0,453010	3,587979	-0,152977	1,196947	-0,819015	0,784997	0,043041	0,319851	0,115577	5,246378	-2,594807	-3,453338	-0,902714	-2,754273	-1,144267	-8,155428	29,648054	9,287974	0,043041	0,319851	0,115577	30,354685	-5,973491	-3,453338	0,043041	0,319851	0,115577	30,354685	-5,973491	-3,453338
16:25:40,12	0,453010	3,587979	-0,152977	1,196947	-0,819015	0,784997	0,043980	0,318660	0,110537	5,308210	-2,553711	-3,440501	-0,902749	-2,758502	-1,139978	-8,185787	29,635467	9,299175	0,043980	0,318660	0,110537	30,323039	-6,006176	-3,440501	0,043980	0,318660	0,110537	30,323039	-6,006176	-3,440501
16:25:40,17	0,453010	3,587979	-0,152977	1,196947	-0,819015	0,784997	0,046400	0,318597	0,114803	5,317142	-2,442053	-3,457667	-0,903869	-2,756400	-1,140001	-8,164878	29,660035	9,270809	0,046400	0,318597	0,114803	30,327018	-6,084477	-3,457667	0,046400	0,318597	0,114803	30,327018	-6,084477	-3,457667
16:25:40,22	0,453010	3,587979	-0,152977	1,196947	-0,819015	0,784997	0,046400	0,318597	0,114803	5,317142	-2,442053	-3,457667	-0,903378	-2,757567	-1,141964	-8,198391	29,621722	9,256497	0,046400	0,318597	0,114803	30,327018	-6,084477	-3,457667	0,046400	0,318597	0,114803	30,327018	-6,084477	-3,457667
16:25:40,27	0,453010	3,587979	-0,152977	1,196947	-0,819015	0,784997	0,044236	0,319865	0,116374	5,240049	-2,541388	-3,424919	-0,903885	-2,753892	-1,138429	-8,159033	29,643771	9,303557	0,044236	0,319865	0,116374	30,349455	-6,013938	-3,424919	0,044236	0,319865	0,116374	30,349455	-6,013938	-3,424919
16:25:40,32	0,453010	3,587979	-0,152977	1,196947	-0,819015	0,784997	0,044236	0,319865	0,116374	5,240049	-2,541388	-3,424919	-0,903904	-2,754456	-1,140377	-8,167384	29,646991	9,299999	0,044236	0,319865	0,116374	30,349455	-6,013938	-3,424919	0,044236	0,319865	0,116374	30,349455	-6,013938	-3,424919
16:25:40,37	0,453010	3,587979	-0,152977	1,196947	-0,819015	0,784997	0,044734	0,319600	0,114427	5,252447	-2,524342	-3,428477	-0,903335	-2,753374	-1,143476	-8,162632	29,637743	9,316334	0,044734	0,319600	0,114427	30,341043	-6,035972	-3,428477	0,044734	0,319600	0,114427	30,341043	-6,035972	-3,428477
16:25:40,42	0,453010	3,587979	-0,152977	1,196947	-0,819015	0,784997	0,043513	0,319648	0,111328	5,244314	-2,579123	-3,412142	-0,903324	-2,754354	-1,137674	-8,172281	29,628168	9,278536	0,043513	0,319648	0,111328	30,336684	-5,994862	-3,412142	0,043513	0,319648	0,111328	30,336684	-5,994862	-3,412142
16:25:40,47	0,453010	3,587979	-0,152977	1,196947	-0,819015	0,784997	0,044355	0,319148	0,117130	5,257184	-2,538874	-3,449939	-0,900425	-2,757668	-1,140369	-8,199154	29,641073	9,305101	0,044355	0,319148	0,117130	30,310324	-6,020761	-3,449939	0,044355	0,319148	0,117130	30,310324	-6,020761	-3,449939
16:25:40,52	0,453010	3,587979	-0,152977	1,196947	-0,819015	0,784997	0,045776	0,314981	0,114435	5,471624	-2,494700	-3,423375	-0,900418	-2,756555	-1,141946	-8,182514	29,608474	9,271096	0,045776	0,314981	0,114435	30,197630	-6,088146	-3,423375	0,045776	0,314981	0,114435	30,197630	-6,088146	-3,423375
16:25:40,57	0,453010	3,587979	-0,152977	1,196947	-0,819015	0,784997	0,044809	0,315531	0,112857	5,423094	-2,514299	-3,457380	-0,900432	-2,756282	-1,141155	-8,198549	29,644210	9,301033	0,044809	0,315531	0,112857	30,192302	-6,031798	-3,457380	0,044809	0,315531	0,112857	30,192302	-6,031798	-3,457380
16:25:40,62	0,453010	3,587979	-0,152977	1,196947	-0,819015	0,784997	0,044579	0,315679	0,113649	5,438323	-2,557990	-3,427443	-0,896864	-2,749690	-1,142743	-8,157059	29,614893	9,263467	0,044579	0,315679	0,113649	30,219159	-6,057469	-3,427443	0,044579	0,315679	0,113649	30,219159	-6,057469	-3,427443
16:25:40,67	0,453010	3,587979	-0,152977	1,196947	-0,819015	0,784997	0,037087	0,315886	0,112061	5,422925	-2,897021	-3,465009	-0,902209	-2,756097	-1,141151	-8,197600	29,632681	9,310062	0,037087	0,315886	0,112061	30,219995	-5,808323	-3,465009	0,037087	0,315886	0,112061	30,219995	-5,808323	-3,465009
16:25:40,72	0,453010	3,587979	-0,152977	1,196947	-0,819015	0,784997	0,045308	0,317311	0,113653	5,343972	-2,513509	-3,418414	-0,900409	-2,757269	-1,139182	-8,180145	29,611915	9,322692	0,045308	0,317311	0,113653	30,252884	-6,070194	-3,418414	0,045308	0,317311	0,113653	30,252884	-6,070194	-3,418414
16:25:40,77	0,453010	3,587979	-0,152977	1,196947	-0,819015	0,784997	0,045422	0,315166	0,115621	5,446246	-2,482079	-3,405784	-0,898656	-2,754769	-1,140783	-8,185796	29,619948	9,276204	0,045422	0,315166	0,115621	30,186791	-6,047718	-3,405784	0,045422	0,315166	0,115621	30,186791	-6,047718	-3,405784
16:25:40,82	0,453010	3,587979	-0,152977	1,196947	-0,819015	0,784997	0,042381	0,314898	0,114020	5,464307	-2,649139	-3,452272	-0,901523	-2,755709	-1,139984	-8,161813	29,649460	9,290317	0,042381	0,314898	0,114020	30,183824	-5,976032	-3,452272	0,042381	0,314898	0,114020	30,183824	-5,976032	-3,452272
16:25:40,88	0,453010	3,587979	-0,152977	1,196947	-0,819015	0,784997	0,044629	0,316911	0,114819	5,397194	-2,526236	-3,438159	-0,900976	-2,755891	-1,141141	-8,179841	29,656568	9,310882	0,044629	0,316911	0,114819	30,274710	-6,029587	-3,438159	0,044629	0,316911	0,114819	30,274710	-6,029587	-3,438159
16:25:40,93	0,453010	3,587979	-0,152977	1,196947	-0,819015	0,784997	0,044512	0,316347	0,113662	5,423678	-2,551444	-3,417593	-0,901607	-2,757376	-1,139610	-8,191760	29,604154	9,278994	0,044512	0,316347	0,113662	30,256899	-6,045674	-3,417593	0,044512	0,316347	0,113662	30,256899	-6,045674	-3,417593
16:25:40,98	0,453010	3,587979	-0,152977	1,196947	-0,819015	0,784997	0,046114	0,316151	0,115193	5,382531	-2,452259	-3,449482	-0,902749	-2,757765	-1,139989	-8,188128	29,645140	9,289935	0,046114	0,316151	0,115193	30,200348	-6,072242	-3,449482	0,046114	0,316151	0,115193	30,200348	-6,072242	-3,449482
16:25:41,03	0,453010	3,587979	-0,152977	1,196947	-0,819015	0,784997	0,047023	0,316945	0,114814	5,378552	-2,422379	-3,438541	-0,964655	-2,713925	-1,209174	-6,004242	32,536884	8,865057	0,047023	0,316945	0,114814	30,258701	-6,113656	-3,438541	0,047023	0,316945	0,114814	30,258701	-6,113656	-3,438541
16:25:41,08	0,453010	3,587979	-0,152977	1,196947	-0,819015	0,784997	0,040009	0,392477	0,045629	5,047117	-2,341678	-3,863419	-0,916188	-2,760242	-1,230228	-8,016488	29,719465	9,119895	0,040009	0,392477	0,045629	35,856583	-5,482358	-3,863419	0,040009	0,392477	0,045629	35,856583	-5,482358	-3,863419
16:25:41,13	0,453010	3,587979	-0,152977	1,196947	-0,819015	0,784997	0,055887	0,327345	0,024575	4,987916	-1,849968	-3,608581	-0,900371	-2,781127	-1,183298	-9,766120	28,773833	9,379064	0,055887	0,327345	0,024575	30,684500	-6,237071	-3,608581	0,055887	0,327345	0,024575	30,684500	-6,237071	-3,608581
16:25:41,18	0,453036	3,588003	-0,152980	1,146964	-0,819015	0,785019	0,066065	0,303204	0,071505	4,549471	-2,363091	-3,349412	-0,884653	-2,747695	-1,142993	-8,027407	28,298397	9,348496	0,066065	0,303204	0,071505	28,351016	-7,549213	-3,349412	0,066065	0,303204	0,071505	28,351016	-7,549213	-3,349412
16:25:41,23	0,453036	3,588003	-0,152980	1,146964	-0,819015	0,785019	0,029254	0,306308	0,111811	4,845688	-2,533813	-3,379980	-0,884101	-2,750451	-1,142967	-8,028348	28,237563	9,365608	0,029254	0,306308	0,111811	28,890886	-4,830215	-3,379980	0,029254	0,306308	0,111811	28,890886	-4,830215	-3,379980
16:25:41,28	0,453036	3,588003	-0,152980	1,146964	-0,819015	0,785019	0,031364	0,304452	0,111836	4,889067	-2,394469	-3,362867	-0,883443	-2,748735	-1,140239	-8,003527	28,257596	9,369548	0,031364	0,304452	0,111836	28,788536	-4,856540	-3,362867	0,031364	0,304452	0,111836	28,788536	-4,856540	-3,362867
16:25:41,33	0,453036	3,588003	-0,152980	1,146964	-0,819015	0,785019	0,029549	0,304740	0,114565	4,903829	-2,477376	-3,358928	-0,885854	-2,750171	-1,142173	-8,021400	28,242286	9,389169	0,029549	0,304740	0,114565	28,825938	-4,796960	-3,358928	0,029549	0,304740	0,114565	28,825938	-4,796960	-3,358928
16:25:41,38	0,453036	3,588003	-0,152980	1,146964	-0,819015	0,785019	0,031998	0,306110	0,112631	4,810392	-2,357837	-3,339307	-0,884124	-2,752974	-1,146826	-8,034455	28,234403	9,391766	0,031998	0,306110	0,112631	28,840049	-4,869689	-3,339307	0,031998	0,306110	0,112631	28,840049	-4,869689	-3,339307
16:25:41,43	0,453036	3,588003	-0,152980	1,146964	-0,819015	0,785019	0,033560	0,303211	0,107977	4,947787	-2,283958	-3,336710	-0,885829	-2,747888	-1,145647	-8,000054	28,261565	9,421095	0,033560	0,303211	0,107977	28,749870	-4,918457	-3,336710	0,033560	0,303211	0,107977	28,749870	-4,918457	-3,336710
16:25:41,48	0,453036	3,588003	-0,152980	1,146964	-0,819015	0,785019	0,030009	0,307230	0,109157	4,779513	-2,452441	-3,307381	-0,884146	-2,748919	-1,147256	-8,038607	28,240605	9,363795	0,030009	0,307230	0,109157	28,897103	-4,808123	-3,307381	0,030009	0,307230	0,109157	28,897103	-4,808123	-3,307381
16:25:41,53	0,453036	3,588003	-0,152980	1,146964	-0,819015	0,785019	0,030060	0,305257	0,107548	4,844699	-2,472668	-3,364681	-0,942675	-2,701324	-1,196923	-5,631696	30,989614	8,926162	0,030060	0,305257	0,107548	28,807380	-4,832397	-3,364681	0,030060	0,305257	0,107548	28,807380	-4,832397	-3,364681
16:25:41,58	0,453036	3,588003	-0,152980	1,146964	-0,819015	0,785019	0,018106	0,379742	0,057880	4,555642	-2,384367	-3,802314	-0,907494	-2,769581	-1,247939	-8,883974	28,949983	9,284636	0,018106	0,379742	0,057880	34,365400	-3,805658	-3,802314	0,018106	0,379742	0,057880	34,365400	-3,805658	-3,802314
16:25:41,63	0,453036	3,588003	-0,152980	1,146964	-0,819015	0,785019	0,059628	0,315146	0,006865	4,522130	-2,021945	-3,443840	-0,882379	-2,775486	-1,169989	-9,727480	27,525180	9,470181	0,059628	0,315146	0,006865	29,261092	-6,702739	-3,443840	0,059628	0,315146	0,006865	29,261092	-6,702739	-3,443840
16:25:41,68	0,453049	3,587886	-0,152974	1,096955	-0,819008	0,785027	0,052184	0,290443	0,084814	4,151008	-2,427142	-3,258294	-0,872104	-2,752582	-1,140755	-8,441366	27,340515	9,419052	0,052184	0,290443	0,084814	26,950800	-6,523562	-3,258294	0,052184	0,290443	0,084814	26,950800	-6,523562	-3,258294
16:25:41,73	0,453049	3,587886	-0,152974	1,096955	-0,819008	0,785027	0,027211	0,292997	0,114049	4,501358	-2,519595	-3,309424	-0,876773	-2,750864	-1,138065	-8,427472	27,345352	9,387804	0,027211	0,292997	0,114049	27,501600	-4,655640	-3,309424	0,027211	0,292997	0,114049	27,501600	-4,655640	-3,309424
16:25:41,78	0,453049	3,587886	-0,152974	1,096955	-0,819008	0,785027	0,028058	0,297900	0,116738	4,257542	-2,465903	-3,340671	-0,876806	-2,754527	-1,139978	-8,427002	27,290403	9,406035	0,028058	0,297900	0,116738	27,642664	-4,668488	-3,340671	0,028058	0,297900	0,116738	27,642664	-4,668488	-3,340671
16:25:41,83	0,453049	3,587886	-0,152974	1,096955	-0,819008	0,785027	0,031247	0,296096	0,114825	4,303975	-2,272223	-3,322441	-0,871482	-2,750579	-1,138423	-8,414908	27,308612	9,411899	0,031247	0,296096	0,114825	27,547517	-4,725100	-3,322441	0,031247	0,296096	0,114825	27,547517	-4,725100	-3,322441
16:25:41,88	0,453049	3,587886	-0,152974	1,096955	-0,819008	0,785027	0,025165	0,293460	0,116380	4,462888	-2,587090	-3,316577	-0,874962	-2,751987	-1,136871	-8,404190	27,327804	9,400958	0,025165	0,293460	0,116380	27,499467	-4,562572	-3,316577	0,025165	0,293460	0,116380	27,499467	-4,562572	-3,316577
16:25:41,93	0,453049	3,587886	-0,152974	1,096955	-0,819008	0,785027	0,028125	0,295769	0,117933	4,364766	-2,433510	-3,327518	-0,875002	-2,751371	-1,142295	-8,395849	27,291980	9,422491	0,028125	0,295769	0,117933	27,582653	-4,641313	-3,327518	0,028125	0,295769	0,117933	27,582653	-4,641313	-3,327518
16:25:41,98	0,453049	3,587886	-0,152974	1,096955	-0,819008	0,785027	0,027611	0,296113	0,112508	4,320055	-2,435081	-3,305985	-0,873944	-2,747297	-1,137213	-8,317654	27,308991	9,434462	0,027611	0,296113	0,112508	27,564899	-4,602567	-3,305985	0,027611	0,296113	0,112508	27,564899	-4,602567	-3,305985
16:25:42,03	0,453049	3,587886	-0,152974	1,096955	-0,819008	0,785027	0,023554	0,297233	0,117590	4,315637	-2,586841	-3,294014	-0,941809	-2,730135	-1,214556	-7,269320	30,458122	9,053701	0,023554	0,297233	0,117590	27,648413	-4,435839	-3,294014	0,023554	0,297233	0,117590	27,648413	-4,435839	-3,294014
16:25:42,08	0,453049	3,587886	-0,152974	1,096955	-0,819008	0,785027	0,042624	0,364587	0,040248	4,064624	-2,261879	-3,674775	-0,889850	-2,757678	-1,253738	-8,039425	27,438819	9,352177	0,042624	0,364587	0,040248	32,684686	-5,607878	-3,674775	0,042624	0,364587	0,040248	32,684686	-5,607878	-3,674775
16:25:42,13	0,453049	3,587886	-0,152974	1,096955	-0,819008	0,785027	0,040498	0,305818	0,001066	4,120777	-1,529724	-3,376299	-0,878623	-2,802257	-1,191006	-11,106693	27,002264	9,598201	0,040498	0,305818	0,001066	28,127458	-4,708811	-3,376299	0,040498	0,305818	0,001066	28,127458	-4,708811	-3,376299
16:25:42,18	0,452996	3,587948	-0,153001	1,046948	-0,819020	0,785022	0,073491	0,273805	0,063798	3,873739	-2,252156	-3,130275	-0,870009	-2,776484	-1,164060	-9,721970	26,718261	9,563787	0,073491	0,273805	0,063798	25,367418	-8,021171	-3,130275	0,073491	0,273805	0,063798	25,367418	-8,021171	-3,130275
16:25:42,23	0,452996	3,587948	-0,153001	1,046948	-0,819020	0,785022	0,046864	0,279231	0,090744	4,037961	-2,295557	-3,164688	-0,869988	-2,775080	-1,166393	-9,704336	26,718106	9,560388	0,046864	0,279231	0,090744	25,957633	-5,974347	-3,164688	0,046864	0,279231	0,090744	25,957633	-5,974347	-3,164688
16:25:42,28	0,452996	3,587948	-0,153001	1,046948	-0,819020	0,785022	0,045637	0,279916	0,088411	4,011064	-2,344012	-3,168088	-0,872338	-2,772417	-1,162933	-9,714696	26,748038	9,535111	0,045637	0,279916	0,088411	25,984447	-5,926483	-3,168088	0,045637	0,279916	0,088411	25,984447	-5,926483	-3,168088
16:25:42,33	0,452996	3,587948	-0,153001	1,046948	-0,819020	0,785022	0,044506	0,283282	0,091870	3,856751	-2,426731	-3,193365	-0,869924	-2,772476	-1,157919	-9,708994	26,760211	9,474658	0,044506	0,283282	0,091870	26,094400	-5,920465	-3,193365	0,044506	0,283282	0,091870	26,094400	-5,920465	-3,193365
16:25:42,38	0,452996	3,587948	-0,153001	1,046948	-0,819020	0,785022	0,043350	0,281162	0,096884	3,980407	-2,488011	-3,253818	-0,871123	-2,777287	-1,161369	-9,708324	26,726818	9,513521	0,043350	0,281162	0,096884	26,051601	-5,890970	-3,253818	0,043350	0,281162	0,096884	26,051601	-5,890970	-3,253818
16:25:42,43	0,452996	3,587948	-0,153001	1,046948	-0,819020	0,785022	0,048115	0,279795	0,093435	4,022901	-2,222921	-3,214955	-0,871691	-2,777024	-1,163309	-9,690102	26,713162	9,509172	0,048115	0,279795	0,093435	25,986794	-5,999982	-3,214955	0,048115	0,279795	0,093435	25,986794	-5,999982	-3,214955
16:25:42,48	0,452996	3,587948	-0,153001	1,046948	-0,819020	0,785022	0,048172	0,280419	0,091495	3,987736	-2,197369	-3,219304	-0,873334	-2,773550	-1,165503	-9,688128	26,792875	9,542343	0,048172	0,280419	0,091495	26,000616	-5,978873	-3,219304	0,048172	0,280419	0,091495	26,000616	-5,978873	-3,219304
16:25:42,53	0,452996	3,587948	-0,153001	1,046948	-0,819020	0,785022	0,045985	0,283578	0,089300	3,893485	-2,349253	-3,186133	-0,926080	-2,729473	-1,217091	-6,931167	29,283884	9,060577	0,045985	0,283578	0,089300	26,154351	-5,959059	-3,186133	0,045985	0,283578	0,089300	26,154351	-5,959059	-3,186133
16:25:42,58	0,452996	3,587948	-0,153001	1,046948	-0,819020	0,785022	0,034187	0,351296	0,037713	3,907888	-1,820661	-3,667898	-0,896006	-2,794864	-1,246408	-10,261982	27,625210	9,403866	0,034187	0,351296	0,037713	31,484644	-4,504317	-3,667898	0,034187	0,351296	0,037713	31,484644	-4,504317	-3,667898
16:25:42,63	0,452996	3,587948	-0,153001	1,046948	-0,819020	0,785022	0,075779	0,292555	0,008395	3,860559	-1,713072	-3,324610	-0,857425	-2,782836	-1,185358	-10,591003	25,647692	9,620450	0,075779	0,292555	0,008395	26,826147	-7,661754	-3,324610	0,075779	0,292555	0,008395	26,826147	-7,661754	-3,324610
16:25:42,68	0,452980	3,587968	-0,152968	0,996944	-0,819007	0,785032	0,046072	0,265158	0,069446	3,408148	-2,554038	-3,108025	-0,853931	-2,760571	-1,161898	-9,143057	25,406947	9,553573	0,046072	0,265158	0,069446	24,223017	-6,170690	-3,108025	0,046072	0,265158	0,069446	24,223017	-6,170690	-3,108025
16:25:42,73	0,452980	3,587968	-0,152968	0,996944	-0,819007	0,785032	0,025043	0,273264	0,092906	3,502086	-2,273209	-3,174903	-0,851455	-2,759527	-1,159919	-9,075746	25,373655	9,560883	0,025043	0,273264	0,092906	24,953324	-4,239096	-3,174903	0,025043	0,273264	0,092906	24,953324	-4,239096	-3,174903
16:25:42,78	0,452980	3,587968	-0,152968	0,996944	-0,819007	0,785032	0,022901	0,271642	0,094885	3,591260	-2,309641	-3,167593	-0,848648	-2,761816	-1,161470	-9,131639	25,347618	9,581094	0,022901	0,271642	0,094885	24,915163	-4,107401	-3,167593	0,022901	0,271642	0,094885	24,915163	-4,107401	-3,167593
16:25:42,83	0,452980	3,587968	-0,152968	0,996944	-0,819007	0,785032	0,023480	0,268066	0,093334	3,726715	-2,314939	-3,147382	-0,850923	-2,761517	-1,162628	-9,107876	25,397047	9,582789	0,023480	0,268066	0,093334	24,769904	-4,158121	-3,147382	0,023480	0,268066	0,093334	24,769904	-4,158121	-3,147382
16:25:42,88	0,452980	3,587968	-0,152968	0,996944	-0,819007	0,785032	0,024358	0,270186	0,092175	3,671161	-2,273396	-3,145687	-0,852159	-2,762029	-1,159076	-9,136333	25,378690	9,585695	0,024358	0,270186	0,092175	24,880774	-4,185533	-3,145687	0,024358	0,270186	0,092175	24,880774	-4,185533	-3,145687
16:25:42,93	0,452980	3,587968	-0,152968	0,996944	-0,819007	0,785032	0,025420	0,271001	0,095728	3,598680	-2,233664	-3,142781	-0,850934	-2,762375	-1,161465	-9,111590	25,377660	9,576524	0,025420	0,271001	0,095728	24,872232	-4,229128	-3,142781	0,025420	0,271001	0,095728	24,872232	-4,229128	-3,142781
16:25:42,98	0,452980	3,587968	-0,152968	0,996944	-0,819007	0,785032	0,025107	0,269767	0,093339	3,674313	-2,227991	-3,151952	-0,853278	-2,759224	-1,159150	-9,102658	25,378368	9,570264	0,025107	0,269767	0,093339	24,851018	-4,198894	-3,151952	0,025107	0,269767	0,093339	24,851018	-4,198894	-3,151952
16:25:43,03	0,452980	3,587968	-0,152968	0,996944	-0,819007	0,785032	0,023550	0,273372	0,095653	3,491927	-2,301593	-3,158212	-0,911450	-2,720033	-1,223198	-6,849362	28,287122	9,180807	0,023550	0,273372	0,095653	24,951632	-4,150243	-3,158212	0,023550	0,273372	0,095653	24,951632	-4,150243	-3,158212
16:25:43,08	0,452980	3,587968	-0,152968	0,996944	-0,819007	0,785032	0,018696	0,343346	0,031606	3,498987	-2,056970	-3,547669	-0,871334	-2,771940	-1,251146	-9,598436	25,874904	9,492036	0,018696	0,343346	0,031606	30,451641	-3,524577	-3,547669	0,018696	0,343346	0,031606	30,451641	-3,524577	-3,547669
16:25:43,13	0,452980	3,587968	-0,152968	0,996944	-0,819007	0,785032	0,043591	0,282652	0,003657	3,191505	-1,937091	-3,236440	-0,853799	-2,801440	-1,195885	-11,141461	24,920418	9,666437	0,043591	0,282652	0,003657	25,379668	-5,358951	-3,236440	0,043591	0,282652	0,003657	25,379668	-5,358951	-3,236440
16:25:43,18	0,453015	3,587958	-0,152975	0,946950	-0,819008	0,784985	0,060371	0,252715	0,058918	3,150096	-1,923576	-3,062039	-0,845842	-2,770630	-1,170216	-9,769283	24,633100	9,651627	0,060371	0,252715	0,058918	22,988222	-6,662681	-3,062039	0,060371	0,252715	0,058918	22,988222	-6,662681	-3,062039
16:25:43,23	0,453015	3,587958	-0,152975	0,946950	-0,819008	0,784985	0,029710	0,261229	0,084587	3,144612	-2,185925	-3,076849	-0,844625	-2,772258	-1,175627	-9,748856	24,650485	9,669770	0,029710	0,261229	0,084587	23,651119	-4,518177	-3,076849	0,029710	0,261229	0,084587	23,651119	-4,518177	-3,076849
16:25:43,28	0,453015	3,587958	-0,152975	0,946950	-0,819008	0,784985	0,030511	0,259361	0,079177	3,267011	-2,135281	-3,058706	-0,842279	-2,771958	-1,172534	-9,747067	24,607508	9,642717	0,030511	0,259361	0,079177	23,626889	-4,530403	-3,058706	0,030511	0,259361	0,079177	23,626889	-4,530403	-3,058706
16:25:43,33	0,453015	3,587958	-0,152975	0,946950	-0,819008	0,784985	0,029079	0,257480	0,082269	3,328542	-2,186732	-3,085758	-0,841113	-2,773175	-1,173716	-9,758345	24,611958	9,619490	0,029079	0,257480	0,082269	23,540696	-4,469404	-3,085758	0,029079	0,257480	0,082269	23,540696	-4,469404	-3,085758
16:25:43,38	0,453015	3,587958	-0,152975	0,946950	-0,819008	0,784985	0,029550	0,255862	0,081087	3,410892	-2,174211	-3,108986	-0,848127	-2,768646	-1,172141	-9,726305	24,637023	9,666916	0,029550	0,255862	0,081087	23,496034	-4,493888	-3,108986	0,029550	0,255862	0,081087	23,496034	-4,493888	-3,108986
16:25:43,43	0,453015	3,587958	-0,152975	0,946950	-0,819008	0,784985	0,029134	0,264200	0,082663	3,015016	-2,180637	-3,061560	-0,844570	-2,769960	-1,171733	-9,715345	24,624504	9,671419	0,029134	0,264200	0,082663	23,754732	-4,467646	-3,061560	0,029134	0,264200	0,082663	23,754732	-4,467646	-3,061560
16:25:43,48	0,453015	3,587958	-0,152975	0,946950	-0,819008	0,784985	0,028494	0,260463	0,083071	3,203996	-2,198156	-3,057057	-0,848834	-2,767847	-1,173476	-9,627753	24,727214	9,646990	0,028494	0,260463	0,083071	23,650330	-4,434940	-3,057057	0,028494	0,260463	0,083071	23,650330	-4,434940	-3,057057
16:25:43,53	0,453015	3,587958	-0,152975	0,946950	-0,819008	0,784985	0,028797	0,265212	0,081328	3,089771	-2,157925	-3,081486	-0,909719	-2,742532	-1,221337	-8,151372	27,859286	9,215075	0,028797	0,265212	0,081328	23,908935	-4,418453	-3,081486	0,028797	0,265212	0,081328	23,908935	-4,418453	-3,081486
16:25:43,58	0,453015	3,587958	-0,152975	0,946950	-0,819008	0,784985	0,037315	0,330598	0,033466	3,140376	-2,002427	-3,513401	-0,870585	-2,791856	-1,251354	-10,445701	25,260150	9,614017	0,037315	0,330598	0,033466	29,092290	-4,931641	-3,513401	0,037315	0,330598	0,033466	29,092290	-4,931641	-3,513401
16:25:43,63	0,453015	3,587958	-0,152975	0,946950	-0,819008	0,784985	0,060464	0,272045	0,003450	2,787056	-1,486065	-3,114458	-0,837166	-2,799447	-1,193622	-11,235696	23,833458	9,734917	0,060464	0,272045	0,003450	24,142552	-6,232463	-3,114458	0,060464	0,272045	0,003450	24,142552	-6,232463	-3,114458
16:25:43,68	0,452999	3,587947	-0,152993	0,896960	-0,819005	0,784982	0,050329	0,239307	0,061181	2,858857	-1,983896	-2,993558	-0,835682	-2,765975	-1,172169	-9,867222	23,603283	9,700803	0,050329	0,239307	0,061181	21,644460	-5,934694	-2,993558	0,050329	0,239307	0,061181	21,644460	-5,934694	-2,993558
16:25:43,73	0,452999	3,587947	-0,152993	0,896960	-0,819005	0,784982	0,020598	0,254758	0,082634	2,540304	-2,229659	-3,027673	-0,827976	-2,769011	-1,174061	-9,830182	23,552852	9,715374	0,020598	0,254758	0,082634	22,538812	-3,846618	-3,027673	0,020598	0,254758	0,082634	22,538812	-3,846618	-3,027673
16:25:43,78	0,452999	3,587947	-0,152993	0,896960	-0,819005	0,784982	0,019375	0,246567	0,080743	2,941077	-2,235971	-3,013102	-0,829136	-2,767560	-1,172870	-9,823737	23,577606	9,754152	0,019375	0,246567	0,080743	22,296599	-3,756910	-3,013102	0,019375	0,246567	0,080743	22,296599	-3,756910	-3,013102
16:25:43,83	0,452999	3,587947	-0,152993	0,896960	-0,819005	0,784982	0,018699	0,248296	0,081933	2,875825	-2,277939	-2,974323	-0,831410	-2,767754	-1,172103	-9,790362	23,575168	9,723772	0,018699	0,248296	0,081933	22,367079	-3,745781	-2,974323	0,018699	0,248296	0,081933	22,367079	-3,745781	-2,974323
16:25:43,88	0,452999	3,587947	-0,152993	0,896960	-0,819005	0,784982	0,020003	0,250169	0,082701	2,792995	-2,179970	-3,004704	-0,826715	-2,767274	-1,174821	-9,799990	23,599347	9,727182	0,020003	0,250169	0,082701	22,431294	-3,750234	-3,004704	0,020003	0,250169	0,082701	22,431294	-3,750234	-3,004704
16:25:43,93	0,452999	3,587947	-0,152993	0,896960	-0,819005	0,784982	0,017240	0,246343	0,079982	3,008108	-2,344083	-3,001294	-0,830852	-2,768729	-1,174809	-9,794935	23,559563	9,739452	0,017240	0,246343	0,079982	22,346014	-3,697437	-3,001294	0,017240	0,246343	0,079982	22,346014	-3,697437	-3,001294
16:25:43,98	0,452999	3,587947	-0,152993	0,896960	-0,819005	0,784982	0,020569	0,249198	0,079995	2,827685	-2,146690	-2,989023	-0,832900	-2,767655	-1,169774	-9,705094	23,670593	9,670995	0,020569	0,249198	0,079995	22,389763	-3,761394	-2,989023	0,020569	0,249198	0,079995	22,389763	-3,761394	-2,989023
16:25:44,03	0,452999	3,587947	-0,152993	0,896960	-0,819005	0,784982	0,030094	0,321654	0,020596	2,425861	-2,027801	-3,412755	-0,898363	-2,740750	-1,234207	-8,437954	26,662661	9,315721	0,030094	0,321654	0,020596	27,675679	-4,390156	-3,412755	0,030094	0,321654	0,020596	27,675679	-4,390156	-3,412755
16:25:44,08	0,452999	3,587947	-0,152993	0,896960	-0,819005	0,784982	0,030094	0,321654	0,020596	2,425861	-2,027801	-3,412755	-0,852634	-2,791037	-1,263898	-10,748899	24,222491	9,623823	0,030094	0,321654	0,020596	27,675679	-4,390156	-3,412755	0,030094	0,321654	0,020596	27,675679	-4,390156	-3,412755
16:25:44,13	0,452999	3,587947	-0,152993	0,896960	-0,819005	0,784982	0,050779	0,256908	-0,009095	2,523912	-1,733431	-3,104653	-0,829423	-2,817008	-1,196390	-12,569982	22,967672	9,852133	0,050779	0,256908	-0,009095	22,691199	-5,719560	-3,104653	0,050779	0,256908	-0,009095	22,691199	-5,719560	-3,104653
16:25:44,18	0,452996	3,587946	-0,152988	0,846954	-0,819020	0,785023	0,061665	0,223821	0,058414	2,247198	-2,117037	-2,876342	-0,826435	-2,794353	-1,177680	-11,399474	22,892393	9,844720	0,061665	0,223821	0,058414	19,817143	-6,957741	-2,876342	0,061665	0,223821	0,058414	19,817143	-6,957741	-2,876342
16:25:44,23	0,452996	3,587946	-0,152988	0,846954	-0,819020	0,785023	0,040551	0,232561	0,077123	2,312773	-2,163611	-2,883756	-0,825837	-2,796816	-1,177263	-11,393647	22,873713	9,862927	0,040551	0,232561	0,077123	20,568817	-5,346904	-2,883756	0,040551	0,232561	0,077123	20,568817	-5,346904	-2,883756
16:25:44,28	0,452996	3,587946	-0,152988	0,846954	-0,819020	0,785023	0,042385	0,230812	0,077540	2,390484	-2,053885	-2,865549	-0,824970	-2,798463	-1,176378	-11,399625	22,852853	9,868955	0,042385	0,230812	0,077540	20,509191	-5,381104	-2,865549	0,042385	0,230812	0,077540	20,509191	-5,381104	-2,865549
16:25:44,33	0,452996	3,587946	-0,152988	0,846954	-0,819020	0,785023	0,043379	0,229237	0,078425	2,451293	-1,996960	-2,859521	-0,829973	-2,793947	-1,176118	-11,397404	22,882346	9,862256	0,043379	0,229237	0,078425	20,446418	-5,402185	-2,859521	0,043379	0,229237	0,078425	20,446418	-5,402185	-2,859521
16:25:44,38	0,452996	3,587946	-0,152988	0,846954	-0,819020	0,785023	0,041969	0,235828	0,078686	2,135213	-2,083090	-2,866220	-0,828799	-2,796235	-1,172637	-11,407446	22,857778	9,830246	0,041969	0,235828	0,078686	20,647732	-5,377648	-2,866220	0,041969	0,235828	0,078686	20,647732	-5,377648	-2,866220
16:25:44,43	0,452996	3,587946	-0,152988	0,846954	-0,819020	0,785023	0,043363	0,233668	0,082167	2,221260	-2,006997	-2,898230	-0,828786	-2,796679	-1,173380	-11,404111	22,880549	9,870091	0,043363	0,233668	0,082167	20,564182	-5,411011	-2,898230	0,043363	0,233668	0,082167	20,564182	-5,411011	-2,898230
16:25:44,48	0,452996	3,587946	-0,152988	0,846954	-0,819020	0,785023	0,043741	0,233434	0,081423	2,254801	-1,995829	-2,858384	-0,831688	-2,794505	-1,177317	-11,400210	22,948581	9,821150	0,043741	0,233434	0,081423	20,579376	-5,429531	-2,858384	0,043741	0,233434	0,081423	20,579376	-5,429531	-2,858384
16:25:44,53	0,452996	3,587946	-0,152988	0,846954	-0,819020	0,785023	0,043309	0,237034	0,077487	2,128468	-2,048940	-2,907326	-0,888071	-2,759814	-1,233745	-9,450499	25,873222	9,381877	0,043309	0,237034	0,077487	20,735644	-5,448715	-2,907326	0,043309	0,237034	0,077487	20,735644	-5,448715	-2,907326
16:25:44,58	0,452996	3,587946	-0,152988	0,846954	-0,819020	0,785023	0,041458	0,303209	0,021058	2,195044	-1,919027	-3,346599	-0,844511	-2,796316	-1,267423	-11,005825	23,227165	9,694249	0,041458	0,303209	0,021058	25,996945	-5,173479	-3,346599	0,041458	0,303209	0,021058	25,996945	-5,173479	-3,346599
16:25:44,63	0,452996	3,587946	-0,152988	0,846954	-0,819020	0,785023	0,051290	0,247233	-0,012620	2,036556	-1,431703	-3,034227	-0,808913	-2,811344	-1,207833	-12,131206	21,584411	9,944674	0,051290	0,247233	-0,012620	21,444379	-5,457941	-3,034227	0,051290	0,247233	-0,012620	21,444379	-5,457941	-3,034227
16:25:44,68	0,452943	3,587991	-0,152987	0,796948	-0,819022	0,785007	0,046504	0,208891	0,046971	2,045009	-1,833769	-2,783802	-0,803651	-2,777739	-1,182730	-10,566637	21,227466	9,898897	0,046504	0,208891	0,046971	18,442947	-5,484363	-2,783802	0,046504	0,208891	0,046971	18,442947	-5,484363	-2,783802
16:25:44,73	0,452943	3,587991	-0,152987	0,796948	-0,819022	0,785007	0,014771	0,221136	0,072074	1,881428	-1,950465	-2,829579	-0,804361	-2,774957	-1,184716	-10,627991	21,272082	9,897610	0,014771	0,221136	0,072074	19,240602	-3,110005	-2,829579	0,014771	0,221136	0,072074	19,240602	-3,110005	-2,829579
16:25:44,78	0,452943	3,587991	-0,152987	0,796948	-0,819022	0,785007	0,012717	0,223142	0,070087	1,785073	-2,132713	-2,830866	-0,804251	-2,778054	-1,179626	-10,585017	21,246439	9,902499	0,012717	0,223142	0,070087	19,301726	-3,131017	-2,830866	0,012717	0,223142	0,070087	19,301726	-3,131017	-2,830866
16:25:44,83	0,452943	3,587991	-0,152987	0,796948	-0,819022	0,785007	0,012979	0,223586	0,072079	1,759034	-2,064833	-2,794825	-0,804876	-2,774962	-1,182725	-10,582474	21,242386	9,933651	0,012979	0,223586	0,072079	19,310528	-3,083688	-2,794825	0,012979	0,223586	0,072079	19,310528	-3,083688	-2,794825
16:25:44,88	0,452943	3,587991	-0,152987	0,796948	-0,819022	0,785007	0,012979	0,223586	0,072079	1,759034	-2,064833	-2,794825	-0,805982	-2,778565	-1,179249	-10,570125	21,238140	9,877251	0,012979	0,223586	0,072079	19,310528	-3,083688	-2,794825	0,012979	0,223586	0,072079	19,310528	-3,083688	-2,794825
16:25:44,93	0,452943	3,587991	-0,152987	0,796948	-0,819022	0,785007	0,016652	0,222742	0,075554	1,805419	-1,861025	-2,851225	-0,799489	-2,772650	-1,182330	-10,532236	21,221680	9,914125	0,016652	0,222742	0,075554	19,290659	-3,168202	-2,851225	0,016652	0,222742	0,075554	19,290659	-3,168202	-2,851225
16:25:44,98	0,452943	3,587991	-0,152987	0,796948	-0,819022	0,785007	0,008283	0,220076	0,072473	1,948719	-2,255168	-2,814351	-0,799003	-2,778371	-1,183903	-10,615477	21,284207	9,907485	0,008283	0,220076	0,072473	19,224712	-2,905382	-2,814351	0,008283	0,220076	0,072473	19,224712	-2,905382	-2,814351
16:25:45,03	0,452943	3,587991	-0,152987	0,796948	-0,819022	0,785007	0,012994	0,216795	0,070900	2,131853	-2,113539	-2,820991	-0,873246	-2,741577	-1,234854	-8,639118	24,521113	9,461335	0,012994	0,216795	0,070900	19,150298	-3,133579	-2,820991	0,012994	0,216795	0,070900	19,150298	-3,133579	-2,820991
16:25:45,08	0,452943	3,587991	-0,152987	0,796948	-0,819022	0,785007	0,018252	0,299488	0,019950	1,623259	-1,747028	-3,267141	-0,827358	-2,800382	-1,278752	-11,410931	22,192665	9,805349	0,018252	0,299488	0,019950	25,133073	-3,179779	-3,267141	0,018252	0,299488	0,019950	25,133073	-3,179779	-3,267141
16:25:45,13	0,452943	3,587991	-0,152987	0,796948	-0,819022	0,785007	0,046234	0,230346	-0,023948	1,816226	-1,528178	-2,923127	-0,800927	-2,811326	-1,227123	-12,355839	20,578826	10,038926	0,046234	0,230346	-0,023948	19,898417	-5,157549	-2,923127	0,046234	0,230346	-0,023948	19,898417	-5,157549	-2,923127
16:25:45,18	0,453000	3,587992	-0,152962	0,746945	-0,819010	0,785006	0,042497	0,201984	0,027681	1,420975	-1,733912	-2,689549	-0,794260	-2,784796	-1,198414	-11,117293	20,464143	9,991973	0,042497	0,201984	0,027681	17,276744	-5,069904	-2,689549	0,042497	0,201984	0,027681	17,276744	-5,069904	-2,689549
16:25:45,23	0,453000	3,587992	-0,152962	0,746945	-0,819010	0,785006	0,016188	0,209475	0,056389	1,551425	-1,972034	-2,736503	-0,794832	-2,783312	-1,198323	-11,056626	20,457940	9,999292	0,016188	0,209475	0,056389	17,995195	-3,242759	-2,736503	0,016188	0,209475	0,056389	17,995195	-3,242759	-2,736503
16:25:45,28	0,453000	3,587992	-0,152962	0,746945	-0,819010	0,785006	0,015188	0,210712	0,056480	1,512032	-1,968362	-2,729184	-0,792987	-2,788008	-1,192170	-11,080357	20,423501	9,981391	0,015188	0,210712	0,056480	18,052954	-3,160634	-2,729184	0,015188	0,210712	0,056480	18,052954	-3,160634	-2,729184
16:25:45,33	0,453000	3,587992	-0,152962	0,746945	-0,819010	0,785006	0,018332	0,206766	0,062633	1,675536	-1,808205	-2,747085	-0,789986	-2,782003	-1,195664	-11,036376	20,439043	9,989817	0,018332	0,206766	0,062633	17,906693	-3,247284	-2,747085	0,018332	0,206766	0,062633	17,906693	-3,247284	-2,747085
16:25:45,38	0,453000	3,587992	-0,152962	0,746945	-0,819010	0,785006	0,011631	0,207170	0,059140	1,689978	-2,126348	-2,738659	-0,794720	-2,782800	-1,197230	-11,045563	20,437473	9,985032	0,011631	0,207170	0,059140	17,952849	-3,039385	-2,738659	0,011631	0,207170	0,059140	17,952849	-3,039385	-2,738659
16:25:45,43	0,453000	3,587992	-0,152962	0,746945	-0,819010	0,785006	0,014689	0,210872	0,057574	1,491560	-1,974512	-2,743444	-0,794753	-2,783437	-1,197215	-11,059883	20,437555	10,009299	0,014689	0,210872	0,057574	18,044980	-3,127588	-2,743444	0,014689	0,210872	0,057574	18,044980	-3,127588	-2,743444
16:25:45,48	0,453000	3,587992	-0,152962	0,746945	-0,819010	0,785006	0,015257	0,210582	0,057588	1,499525	-1,957420	-2,719177	-0,795269	-2,785999	-1,195282	-11,037237	20,427345	9,968332	0,015257	0,210582	0,057588	18,030218	-3,155083	-2,719177	0,015257	0,210582	0,057588	18,030218	-3,155083	-2,719177
16:25:45,53	0,453000	3,587992	-0,152962	0,746945	-0,819010	0,785006	0,017733	0,209747	0,059522	1,545423	-1,803925	-2,760144	-0,864960	-2,760959	-1,257767	-9,678167	23,758412	9,562637	0,017733	0,209747	0,059522	18,010573	-3,195991	-2,760144	0,017733	0,209747	0,059522	18,010573	-3,195991	-2,760144
16:25:45,58	0,453000	3,587992	-0,152962	0,746945	-0,819010	0,785006	0,030893	0,282622	-0,002963	1,320272	-1,608144	-3,165839	-0,805357	-2,791086	-1,276102	-10,933839	20,428099	9,936451	0,030893	0,282622	-0,002963	23,506069	-4,033281	-3,165839	0,030893	0,282622	-0,002963	23,506069	-4,033281	-3,165839
16:25:45,63	0,453000	3,587992	-0,152962	0,746945	-0,819010	0,785006	0,027183	0,215940	-0,021298	1,275722	-1,223369	-2,792025	-0,791601	-2,821628	-1,230583	-13,158601	19,566157	10,110197	0,027183	0,215940	-0,021298	18,227048	-3,357243	-2,792025	0,027183	0,215940	-0,021298	18,227048	-3,357243	-2,792025
16:25:45,68	0,452996	3,587946	-0,152983	0,696943	-0,819005	0,785020	0,046755	0,188756	0,024220	0,830476	-1,701351	-2,618279	-0,782941	-2,794970	-1,201683	-11,793262	19,405458	10,107953	0,046755	0,188756	0,024220	15,647812	-5,371631	-2,618279	0,046755	0,188756	0,024220	15,647812	-5,371631	-2,618279
16:25:45,73	0,452996	3,587946	-0,152983	0,696943	-0,819005	0,785020	0,019338	0,194585	0,053121	1,070838	-1,864267	-2,620522	-0,780493	-2,793564	-1,200505	-11,752902	19,414277	10,102891	0,019338	0,194585	0,053121	16,345796	-3,382313	-2,620522	0,019338	0,194585	0,053121	16,345796	-3,382313	-2,620522
16:25:45,78	0,452996	3,587946	-0,152983	0,696943	-0,819005	0,785020	0,016897	0,193168	0,054299	1,172338	-1,960654	-2,625585	-0,780467	-2,791786	-1,198985	-11,738798	19,397922	10,057959	0,016897	0,193168	0,054299	16,336063	-3,287085	-2,625585	0,016897	0,193168	0,054299	16,336063	-3,287085	-2,625585
16:25:45,83	0,452996	3,587946	-0,152983	0,696943	-0,819005	0,785020	0,015345	0,194035	0,055818	1,120166	-2,020992	-2,670517	-0,782157	-2,795616	-1,200514	-11,705152	19,383297	10,052370	0,015345	0,194035	0,055818	16,351916	-3,225552	-2,670517	0,015345	0,194035	0,055818	16,351916	-3,225552	-2,670517
16:25:45,88	0,452996	3,587946	-0,152983	0,696943	-0,819005	0,785020	0,019506	0,193584	0,054289	1,147800	-1,768173	-2,676106	-0,783282	-2,797481	-1,197775	-11,702407	19,421212	10,065954	0,019506	0,193584	0,054289	16,344109	-3,299365	-2,676106	0,019506	0,193584	0,054289	16,344109	-3,299365	-2,676106
16:25:45,93	0,452996	3,587946	-0,152983	0,696943	-0,819005	0,785020	0,021684	0,193626	0,057028	1,179817	-1,671498	-2,662522	-0,777446	-2,791313	-1,201663	-11,691583	19,391123	10,083703	0,021684	0,193626	0,057028	16,379433	-3,373661	-2,662522	0,021684	0,193626	0,057028	16,379433	-3,373661	-2,662522
16:25:45,98	0,452996	3,587946	-0,152983	0,696943	-0,819005	0,785020	0,013424	0,191656	0,053141	1,261618	-2,076571	-2,644773	-0,778542	-2,792169	-1,199295	-11,655682	19,386809	10,105665	0,013424	0,191656	0,053141	16,306578	-3,130369	-2,644773	0,013424	0,191656	0,053141	16,306578	-3,130369	-2,644773
16:25:46,03	0,452996	3,587946	-0,152983	0,696943	-0,819005	0,785020	0,014713	0,192177	0,055509	1,248735	-1,976296	-2,622811	-0,839103	-2,751160	-1,258726	-9,346672	22,053026	9,632237	0,014713	0,192177	0,055509	16,334603	-3,131278	-2,622811	0,014713	0,192177	0,055509	16,334603	-3,131278	-2,622811
16:25:46,08	0,452996	3,587946	-0,152983	0,696943	-0,819005	0,785020	0,009480	0,265128	-0,003922	0,918761	-1,581883	-3,096239	-0,803258	-2,819207	-1,289155	-12,631435	20,095634	9,990989	0,009480	0,265128	-0,003922	21,731339	-2,326040	-3,096239	0,009480	0,265128	-0,003922	21,731339	-2,326040	-3,096239
16:25:46,13	0,452996	3,587946	-0,152983	0,696943	-0,819005	0,785020	0,050486	0,200062	-0,034352	0,964681	-1,315524	-2,737487	-0,768183	-2,816135	-1,233153	-13,007865	18,247852	10,198818	0,050486	0,200062	-0,034352	16,669549	-5,278709	-2,737487	0,050486	0,200062	-0,034352	16,669549	-5,278709	-2,737487
16:25:46,18	0,453005	3,587945	-0,152983	0,646944	-0,819019	0,785021	0,030289	0,171222	0,021651	0,675897	-1,767915	-2,529657	-0,762420	-2,790047	-1,205063	-11,622134	18,074329	10,142566	0,030289	0,171222	0,021651	14,116859	-4,145574	-2,529657	0,030289	0,171222	0,021651	14,116859	-4,145574	-2,529657
16:25:46,23	0,453005	3,587945	-0,152983	0,646944	-0,819019	0,785021	0,004815	0,179276	0,049741	0,799724	-1,805690	-2,585910	-0,761209	-2,789229	-1,205043	-11,607258	18,088485	10,162565	0,004815	0,179276	0,049741	14,872858	-2,183691	-2,585910	0,004815	0,179276	0,049741	14,872858	-2,183691	-2,585910
16:25:46,28	0,453005	3,587945	-0,152983	0,646944	-0,819019	0,785021	0,003501	0,178636	0,049761	0,852673	-1,868226	-2,565911	-0,760636	-2,790519	-1,204660	-11,607192	18,050226	10,146478	0,003501	0,178636	0,049761	14,875610	-2,143059	-2,565911	0,003501	0,178636	0,049761	14,875610	-2,143059	-2,565911
16:25:46,33	0,453005	3,587945	-0,152983	0,646944	-0,819019	0,785021	0,004332	0,177494	0,050144	0,878948	-1,805843	-2,581998	-0,761101	-2,789119	-1,205011	-11,561569	18,107943	10,177270	0,004332	0,177494	0,050144	14,812250	-2,145886	-2,581998	0,004332	0,177494	0,050144	14,812250	-2,145886	-2,581998
16:25:46,38	0,453005	3,587945	-0,152983	0,646944	-0,819019	0,785021	0,003352	0,178598	0,049792	0,894372	-1,846159	-2,551206	-0,760636	-2,787667	-1,203504	-11,611324	18,079295	10,152017	0,003352	0,178598	0,049792	14,914285	-2,109260	-2,551206	0,003352	0,178598	0,049792	14,914285	-2,109260	-2,551206
16:25:46,43	0,453005	3,587945	-0,152983	0,646944	-0,819019	0,785021	0,001862	0,178920	0,051300	0,827918	-1,952393	-2,576459	-0,761215	-2,790027	-1,206983	-11,599489	18,062521	10,157870	0,001862	0,178920	0,051300	14,873142	-2,098545	-2,576459	0,001862	0,178920	0,051300	14,873142	-2,098545	-2,576459
16:25:46,48	0,453005	3,587945	-0,152983	0,646944	-0,819019	0,785021	0,004195	0,178242	0,047821	0,854583	-1,812453	-2,570606	-0,758814	-2,788814	-1,205046	-11,576784	18,048652	10,137228	0,004195	0,178242	0,047821	14,846557	-2,141728	-2,570606	0,004195	0,178242	0,047821	14,846557	-2,141728	-2,570606
16:25:46,53	0,453005	3,587945	-0,152983	0,646944	-0,819019	0,785021	0,001943	0,176769	0,049757	0,930507	-1,902916	-2,591248	-0,823089	-2,761176	-1,265886	-10,045365	21,057426	9,748829	0,001943	0,176769	0,049757	14,806870	-2,055474	-2,591248	0,001943	0,176769	0,049757	14,806870	-2,055474	-2,591248
16:25:46,58	0,453005	3,587945	-0,152983	0,646944	-0,819019	0,785021	0,010147	0,246252	-0,011082	0,688770	-1,654480	-2,979647	-0,783676	-2,800297	-1,295440	-11,878905	18,463650	10,022552	0,010147	0,246252	-0,011082	20,019555	-2,451002	-2,979647	0,010147	0,246252	-0,011082	20,019555	-2,451002	-2,979647
16:25:46,63	0,453005	3,587945	-0,152983	0,646944	-0,819019	0,785021	0,024320	0,192558	-0,040636	0,317801	-1,208484	-2,705924	-0,764322	-2,836612	-1,247045	-13,999626	17,542335	10,294243	0,024320	0,192558	-0,040636	15,433625	-3,117593	-2,705924	0,024320	0,192558	-0,040636	15,433625	-3,117593	-2,705924
16:25:46,68	0,453044	3,587944	-0,152985	0,596946	-0,819019	0,785022	0,046092	0,157641	0,007759	0,275274	-1,452263	-2,434233	-0,756740	-2,811024	-1,225288	-12,866226	17,403613	10,236101	0,046092	0,157641	0,007759	12,650067	-5,070500	-2,434233	0,046092	0,157641	0,007759	12,650067	-5,070500	-2,434233
16:25:46,73	0,453044	3,587944	-0,152985	0,596946	-0,819019	0,785022	0,020141	0,163868	0,029516	0,398015	-1,750794	-2,492374	-0,760762	-2,811435	-1,224070	-12,822798	17,422219	10,283205	0,020141	0,163868	0,029516	13,261654	-3,331888	-2,492374	0,020141	0,163868	0,029516	13,261654	-3,331888	-2,492374
16:25:46,78	0,453044	3,587944	-0,152985	0,596946	-0,819019	0,785022	0,022508	0,167146	0,030734	0,265412	-1,599424	-2,445270	-0,758985	-2,810285	-1,228385	-12,811969	17,417261	10,227897	0,022508	0,167146	0,030734	13,386336	-3,366296	-2,445270	0,022508	0,167146	0,030734	13,386336	-3,366296	-2,445270
16:25:46,83	0,453044	3,587944	-0,152985	0,596946	-0,819019	0,785022	0,020624	0,166181	0,026419	0,316673	-1,685519	-2,500579	-0,756655	-2,805579	-1,227996	-12,807598	17,409713	10,247855	0,020624	0,166181	0,026419	13,361903	-3,304521	-2,500579	0,020624	0,166181	0,026419	13,361903	-3,304521	-2,500579
16:25:46,88	0,453044	3,587944	-0,152985	0,596946	-0,819019	0,785022	0,015384	0,166517	0,026807	0,294881	-1,950466	-2,480621	-0,757185	-2,813104	-1,226617	-12,815045	17,441175	10,234780	0,015384	0,166517	0,026807	13,366440	-3,158089	-2,480621	0,015384	0,166517	0,026807	13,366440	-3,158089	-2,480621
16:25:46,93	0,453044	3,587944	-0,152985	0,596946	-0,819019	0,785022	0,022165	0,163213	0,028186	0,490196	-1,620014	-2,493696	-0,759130	-2,809577	-1,222093	-12,800925	17,426928	10,235650	0,022165	0,163213	0,028186	13,302417	-3,359976	-2,493696	0,022165	0,163213	0,028186	13,302417	-3,359976	-2,493696
16:25:46,98	0,453044	3,587944	-0,152985	0,596946	-0,819019	0,785022	0,020084	0,166662	0,032711	0,305592	-1,708905	-2,492826	-0,760806	-2,808230	-1,223742	-12,865165	17,493356	10,247427	0,020084	0,166662	0,032711	13,388525	-3,285460	-2,492826	0,020084	0,166662	0,032711	13,388525	-3,285460	-2,492826
16:25:47,03	0,453044	3,587944	-0,152985	0,596946	-0,819019	0,785022	0,019755	0,168786	0,031062	0,220514	-1,814835	-2,481049	-0,822617	-2,771588	-1,278515	-10,685033	20,389141	9,822585	0,019755	0,168786	0,031062	13,470240	-3,365603	-2,481049	0,019755	0,168786	0,031062	13,470240	-3,365603	-2,481049
16:25:47,08	0,453044	3,587944	-0,152985	0,596946	-0,819019	0,785022	0,018928	0,240637	-0,023711	0,082142	-1,417708	-2,905890	-0,779060	-2,833426	-1,306146	-13,797643	18,050066	10,196964	0,018928	0,240637	-0,023711	18,972182	-2,903519	-2,905890	0,018928	0,240637	-0,023711	18,972182	-2,903519	-2,905890
16:25:47,13	0,453044	3,587944	-0,152985	0,596946	-0,819019	0,785022	0,050702	0,171997	-0,051343	0,069441	-1,291504	-2,531511	-0,745784	-2,830557	-1,254099	-14,249792	16,381968	10,364941	0,050702	0,171997	-0,051343	13,571211	-5,271599	-2,531511	0,050702	0,171997	-0,051343	13,571211	-5,271599	-2,531511
16:25:47,18	0,453028	3,588035	-0,152975	0,546949	-0,819016	0,784996	0,031579	0,144614	0,000705	-0,177304	-1,843389	-2,363534	-0,744714	-2,808173	-1,228325	-12,875586	16,258945	10,325009	0,031579	0,144614	0,000705	11,174857	-4,322379	-2,363534	0,031579	0,144614	0,000705	11,174857	-4,322379	-2,363534
16:25:47,23	0,453028	3,588035	-0,152975	0,546949	-0,819016	0,784996	0,011659	0,154879	0,026479	-0,130534	-1,627639	-2,403467	-0,741089	-2,809923	-1,221651	-12,832241	16,220724	10,368097	0,011659	0,154879	0,026479	12,027448	-2,542882	-2,403467	0,011659	0,154879	0,026479	12,027448	-2,542882	-2,403467
16:25:47,28	0,453028	3,588035	-0,152975	0,546949	-0,819016	0,784996	0,011362	0,150865	0,033153	0,066771	-1,586416	-2,360379	-0,740505	-2,808072	-1,225183	-12,829599	16,227551	10,332052	0,011362	0,150865	0,033153	11,909646	-2,478372	-2,360379	0,011362	0,150865	0,033153	11,909646	-2,478372	-2,360379
16:25:47,33	0,453028	3,588035	-0,152975	0,546949	-0,819016	0,784996	0,009468	0,151284	0,029621	0,052199	-1,686080	-2,396424	-0,743960	-2,807517	-1,222066	-12,804240	16,249935	10,334942	0,009468	0,151284	0,029621	11,927993	-2,429283	-2,396424	0,009468	0,151284	0,029621	11,927993	-2,429283	-2,396424
16:25:47,38	0,453028	3,588035	-0,152975	0,546949	-0,819016	0,784996	0,010714	0,154553	0,032737	-0,085740	-1,610492	-2,393534	-0,745340	-2,806483	-1,223307	-12,804280	16,255460	10,330944	0,010714	0,154553	0,032737	12,046693	-2,451545	-2,393534	0,010714	0,154553	0,032737	12,046693	-2,451545	-2,393534
16:25:47,43	0,453028	3,588035	-0,152975	0,546949	-0,819016	0,784996	0,010509	0,156266	0,031497	-0,170031	-1,623978	-2,397532	-0,744025	-2,808731	-1,224402	-12,832597	16,249963	10,341309	0,010509	0,156266	0,031497	12,096842	-2,448895	-2,397532	0,010509	0,156266	0,031497	12,096842	-2,448895	-2,397532
16:25:47,48	0,453028	3,588035	-0,152975	0,546949	-0,819016	0,784996	0,011798	0,154003	0,030402	-0,071258	-1,578698	-2,387166	-0,747788	-2,805991	-1,226094	-12,855070	16,425833	10,326156	0,011798	0,154003	0,030402	12,017945	-2,504841	-2,387166	0,011798	0,154003	0,030402	12,017945	-2,504841	-2,387166
16:25:47,53	0,453028	3,588035	-0,152975	0,546949	-0,819016	0,784996	0,011307	0,158632	0,028710	-0,170899	-1,711644	-2,402319	-0,803448	-2,769512	-1,269979	-10,833577	19,260434	9,861484	0,011307	0,158632	0,028710	12,281688	-2,599219	-2,402319	0,011307	0,158632	0,028710	12,281688	-2,599219	-2,402319
16:25:47,58	0,453028	3,588035	-0,152975	0,546949	-0,819016	0,784996	0,007545	0,225075	-0,015176	-0,160359	-1,573901	-2,866992	-0,765588	-2,816799	-1,300039	-13,154590	17,008288	10,235585	0,007545	0,225075	-0,015176	17,508012	-2,166164	-2,866992	0,007545	0,225075	-0,015176	17,508012	-2,166164	-2,866992
16:25:47,63	0,453028	3,588035	-0,152975	0,546949	-0,819016	0,784996	0,029566	0,168643	-0,045235	-0,336838	-1,312757	-2,492890	-0,729687	-2,825924	-1,243430	-14,046678	15,286502	10,460405	0,029566	0,168643	-0,045235	12,901653	-3,633720	-2,492890	0,029566	0,168643	-0,045235	12,901653	-3,633720	-2,492890
16:25:47,68	0,453037	3,587989	-0,152974	0,496955	-0,819010	0,785013	0,019519	0,132990	0,011373	-0,420000	-1,746898	-2,268071	-0,726621	-2,804690	-1,227078	-12,813899	15,113789	10,372945	0,019519	0,132990	0,011373	10,019677	-3,279144	-2,268071	0,019519	0,132990	0,011373	10,019677	-3,279144	-2,268071
16:25:47,73	0,453037	3,587989	-0,152974	0,496955	-0,819010	0,785013	-0,000403	0,140951	0,027725	-0,367161	-1,628889	-2,355530	-0,726573	-2,805681	-1,224514	-12,799582	15,126937	10,407859	-0,000403	0,140951	0,027725	10,697462	-1,597224	-2,355530	-0,000403	0,140951	0,027725	10,697462	-1,597224	-2,355530
16:25:47,78	0,453037	3,587989	-0,152974	0,496955	-0,819010	0,785013	0,000431	0,140414	0,030289	-0,320705	-1,579670	-2,320617	-0,727163	-2,801717	-1,228195	-12,772178	15,106581	10,431454	0,000431	0,140414	0,030289	10,701783	-1,613516	-2,320617	0,000431	0,140414	0,030289	10,701783	-1,613516	-2,320617
16:25:47,83	0,453037	3,587989	-0,152974	0,496955	-0,819010	0,785013	-0,002707	0,142907	0,026609	-0,454260	-1,708967	-2,297022	-0,726535	-2,801507	-1,228889	-12,757038	15,110343	10,404122	-0,002707	0,142907	0,026609	10,763916	-1,496431	-2,297022	-0,002707	0,142907	0,026609	10,763916	-1,496431	-2,297022
16:25:47,88	0,453037	3,587989	-0,152974	0,496955	-0,819010	0,785013	-0,003203	0,142469	0,025915	-0,420646	-1,723523	-2,324354	-0,724747	-2,800894	-1,229002	-12,751452	15,118554	10,379359	-0,003203	0,142469	0,025915	10,763133	-1,472059	-2,324354	-0,003203	0,142469	0,025915	10,763133	-1,472059	-2,324354
16:25:47,93	0,453037	3,587989	-0,152974	0,496955	-0,819010	0,785013	-0,004627	0,141226	0,025801	-0,346140	-1,796844	-2,349117	-0,725397	-2,806638	-1,225850	-12,794635	15,118463	10,430214	-0,004627	0,141226	0,025801	10,740113	-1,433588	-2,349117	-0,004627	0,141226	0,025801	10,740113	-1,433588	-2,349117
16:25:47,98	0,453037	3,587989	-0,152974	0,496955	-0,819010	0,785013	0,000671	0,138917	0,028954	-0,247715	-1,558652	-2,298262	-0,730677	-2,805473	-1,221040	-12,683146	15,207648	10,442794	0,000671	0,138917	0,028954	10,657242	-1,611362	-2,298262	0,000671	0,138917	0,028954	10,657242	-1,611362	-2,298262
16:25:48,03	0,453037	3,587989	-0,152974	0,496955	-0,819010	0,785013	0,002303	0,144073	0,033764	-0,382844	-1,421873	-2,285682	-0,796299	-2,780664	-1,275190	-11,487188	18,468021	9,969121	0,002303	0,144073	0,033764	10,926856	-1,602628	-2,285682	0,002303	0,144073	0,033764	10,926856	-1,602628	-2,285682
16:25:48,08	0,453037	3,587989	-0,152974	0,496955	-0,819010	0,785013	0,013629	0,213307	-0,020386	-0,561492	-1,427371	-2,759354	-0,750161	-2,824223	-1,305194	-13,685421	15,544895	10,344221	0,013629	0,213307	-0,020386	16,183112	-2,497227	-2,759354	0,013629	0,213307	-0,020386	16,183112	-2,497227	-2,759354
16:25:48,13	0,453037	3,587989	-0,152974	0,496955	-0,819010	0,785013	0,028282	0,151571	-0,050390	-0,981824	-1,107553	-2,384255	-0,722845	-2,848181	-1,262258	-15,193302	14,422873	10,532192	0,028282	0,151571	-0,050390	10,916485	-3,327706	-2,384255	0,028282	0,151571	-0,050390	10,916485	-3,327706	-2,384255
16:25:48,18	0,453028	3,587972	-0,152977	0,446952	-0,819006	0,785003	0,035373	0,115935	-0,007454	-0,854424	-1,483680	-2,196283	-0,716444	-2,819815	-1,233986	-13,831376	14,272116	10,486134	0,035373	0,115935	-0,007454	8,246507	-4,260465	-2,196283	0,035373	0,115935	-0,007454	8,246507	-4,260465	-2,196283
16:25:48,23	0,453028	3,587972	-0,152977	0,446952	-0,819006	0,785003	0,007607	0,124575	0,020818	-0,753279	-1,672697	-2,242342	-0,719353	-2,818798	-1,238232	-13,798588	14,268974	10,516999	0,007607	0,124575	0,020818	9,025861	-2,269813	-2,242342	0,007607	0,124575	0,020818	9,025861	-2,269813	-2,242342
16:25:48,28	0,453028	3,587972	-0,152977	0,446952	-0,819006	0,785003	0,008180	0,127603	0,016572	-0,897055	-1,612902	-2,211477	-0,718725	-2,822768	-1,232390	-13,799302	14,256969	10,507741	0,008180	0,127603	0,016572	9,119771	-2,255047	-2,211477	0,008180	0,127603	0,016572	9,119771	-2,255047	-2,211477
16:25:48,33	0,453028	3,587972	-0,152977	0,446952	-0,819006	0,785003	0,011305	0,125074	0,022414	-0,776326	-1,445042	-2,220734	-0,718705	-2,818221	-1,235897	-13,761534	14,227400	10,499528	0,011305	0,125074	0,022414	9,042013	-2,332463	-2,220734	0,011305	0,125074	0,022414	9,042013	-2,332463	-2,220734
16:25:48,38	0,453028	3,587972	-0,152977	0,446952	-0,819006	0,785003	0,007356	0,127330	0,018907	-0,900356	-1,602863	-2,228948	-0,719080	-2,823974	-1,239362	-13,826814	14,299602	10,550942	0,007356	0,127330	0,018907	9,095071	-2,180340	-2,228948	0,007356	0,127330	0,018907	9,095071	-2,180340	-2,228948
16:25:48,43	0,453028	3,587972	-0,152977	0,446952	-0,819006	0,785003	0,012526	0,124779	0,015441	-0,737781	-1,426680	-2,177534	-0,718007	-2,819238	-1,233900	-13,788223	14,296321	10,493497	0,012526	0,124779	0,015441	9,057340	-2,409970	-2,177534	0,012526	0,124779	0,015441	9,057340	-2,409970	-2,177534
16:25:48,48	0,453028	3,587972	-0,152977	0,446952	-0,819006	0,785003	0,007889	0,126217	0,020903	-0,796137	-1,632747	-2,234979	-0,718673	-2,819636	-1,233569	-13,785408	14,315121	10,500962	0,007889	0,126217	0,020903	9,111918	-2,252025	-2,234979	0,007889	0,126217	0,020903	9,111918	-2,252025	-2,234979
16:25:48,53	0,453028	3,587972	-0,152977	0,446952	-0,819006	0,785003	0,008566	0,126595	0,021235	-0,798075	-1,604498	-2,227514	-0,785902	-2,791663	-1,293580	-12,054859	17,511476	10,067109	0,008566	0,126595	0,021235	9,139609	-2,276931	-2,227514	0,008566	0,126595	0,021235	9,139609	-2,276931	-2,227514
16:25:48,58	0,453028	3,587972	-0,152977	0,446952	-0,819006	0,785003	0,017956	0,198804	-0,038777	-0,919540	-1,215710	-2,661367	-0,738052	-2,836328	-1,307792	-14,519124	14,770991	10,403766	0,017956	0,198804	-0,038777	14,686543	-2,625238	-2,661367	0,017956	0,198804	-0,038777	14,686543	-2,625238	-2,661367
16:25:48,63	0,453028	3,587972	-0,152977	0,446952	-0,819006	0,785003	0,032711	0,135032	-0,052989	-1,208885	-1,212297	-2,324710	-0,714005	-2,864890	-1,271593	-16,071170	13,640604	10,684814	0,032711	0,135032	-0,052989	9,391139	-3,780131	-2,324710	0,032711	0,135032	-0,052989	9,391139	-3,780131	-2,324710
16:25:48,68	0,452995	3,587937	-0,152965	0,396941	-0,819016	0,785022	0,045423	0,099926	-0,016789	-1,138318	-1,330191	-2,043662	-0,715101	-2,835785	-1,244832	-14,892979	13,564036	10,570883	0,045423	0,099926	-0,016789	6,705852	-4,895916	-2,043662	0,045423	0,099926	-0,016789	6,705852	-4,895916	-2,043662
16:25:48,73	0,452995	3,587937	-0,152965	0,396941	-0,819016	0,785022	0,020765	0,115428	0,009972	-1,421633	-1,553773	-2,157592	-0,713199	-2,840645	-1,243988	-14,847347	13,582379	10,599167	0,020765	0,115428	0,009972	7,639438	-3,183855	-2,157592	0,020765	0,115428	0,009972	7,639438	-3,183855	-2,157592
16:25:48,78	0,452995	3,587937	-0,152965	0,396941	-0,819016	0,785022	0,024023	0,111350	0,010816	-1,170898	-1,354018	-2,129308	-0,715570	-2,841982	-1,244740	-14,853534	13,586573	10,633131	0,024023	0,111350	0,010816	7,570085	-3,239842	-2,129308	0,024023	0,111350	0,010816	7,570085	-3,239842	-2,129308
16:25:48,83	0,452995	3,587937	-0,152965	0,396941	-0,819016	0,785022	0,026367	0,112735	0,010064	-1,242363	-1,239614	-2,095345	-0,713143	-2,831451	-1,241702	-14,805176	13,581848	10,564784	0,026367	0,112735	0,010064	7,607317	-3,309398	-2,095345	0,026367	0,112735	0,010064	7,607317	-3,309398	-2,095345
16:25:48,88	0,452995	3,587937	-0,152965	0,396941	-0,819016	0,785022	0,016033	0,115898	0,013101	-1,386783	-1,732724	-2,163692	-0,710141	-2,838312	-1,244757	-14,785714	13,572203	10,580170	0,016033	0,115898	0,013101	7,711240	-2,991314	-2,163692	0,016033	0,115898	0,013101	7,711240	-2,991314	-2,163692
16:25:48,93	0,452995	3,587937	-0,152965	0,396941	-0,819016	0,785022	0,020474	0,109868	0,010046	-1,071825	-1,480129	-2,148306	-0,711337	-2,839219	-1,243185	-14,789675	13,551674	10,602481	0,020474	0,109868	0,010046	7,552813	-3,087317	-2,148306	0,020474	0,109868	0,010046	7,552813	-3,087317	-2,148306
16:25:48,98	0,452995	3,587937	-0,152965	0,396941	-0,819016	0,785022	0,021858	0,110450	0,011619	-1,121871	-1,401331	-2,125995	-0,715949	-2,836669	-1,240465	-14,778451	13,663567	10,618411	0,021858	0,110450	0,011619	7,548488	-3,117155	-2,125995	0,021858	0,110450	0,011619	7,548488	-3,117155	-2,125995
16:25:49,03	0,452995	3,587937	-0,152965	0,396941	-0,819016	0,785022	0,021955	0,115720	0,014339	-1,293353	-1,442497	-2,110065	-0,783016	-2,807331	-1,301369	-13,222613	16,792328	10,146201	0,021955	0,115720	0,014339	7,790635	-3,165961	-2,110065	0,021955	0,115720	0,014339	7,790635	-3,165961	-2,110065
16:25:49,08	0,452995	3,587937	-0,152965	0,396941	-0,819016	0,785022	0,030081	0,188470	-0,046565	-1,588853	-1,236909	-2,582275	-0,730924	-2,854663	-1,318763	-15,496524	13,933710	10,503213	0,030081	0,188470	-0,046565	13,206017	-3,598297	-2,582275	0,030081	0,188470	-0,046565	13,206017	-3,598297	-2,582275
16:25:49,13	0,452995	3,587937	-0,152965	0,396941	-0,819016	0,785022	0,045025	0,119691	-0,063960	-1,624939	-0,999771	-2,225262	-0,705866	-2,873049	-1,265301	-16,942281	12,763884	10,729883	0,045025	0,119691	-0,063960	7,770785	-4,534271	-2,225262	0,045025	0,119691	-0,063960	7,770785	-4,534271	-2,225262
16:25:49,18	0,452998	3,587982	-0,152976	0,346950	-0,819000	0,785013	0,048419	0,088797	-0,010498	-1,754437	-1,490441	-1,998593	-0,702509	-2,847332	-1,249264	-15,581962	12,665521	10,688008	0,048419	0,088797	-0,010498	5,216122	-5,291356	-1,998593	0,048419	0,088797	-0,010498	5,216122	-5,291356	-1,998593
16:25:49,23	0,452998	3,587982	-0,152976	0,346950	-0,819000	0,785013	0,024469	0,098748	0,005539	-1,676925	-1,508590	-2,040468	-0,701821	-2,848698	-1,247292	-15,531204	12,630552	10,685082	0,024469	0,098748	0,005539	6,074803	-3,429429	-2,040468	0,024469	0,098748	0,005539	6,074803	-3,429429	-2,040468
16:25:49,28	0,452998	3,587982	-0,152976	0,346950	-0,819000	0,785013	0,025309	0,097469	0,007511	-1,615324	-1,403504	-2,043394	-0,698859	-2,844869	-1,244942	-15,519600	12,646429	10,719037	0,025309	0,097469	0,007511	6,036006	-3,390227	-2,043394	0,025309	0,097469	0,007511	6,036006	-3,390227	-2,043394
16:25:49,33	0,452998	3,587982	-0,152976	0,346950	-0,819000	0,785013	0,020511	0,096819	0,009862	-1,561976	-1,650843	-2,009439	-0,699483	-2,851481	-1,244545	-15,543810	12,613771	10,707219	0,020511	0,096819	0,009862	6,038335	-3,260993	-2,009439	0,020511	0,096819	0,009862	6,038335	-3,260993	-2,009439
16:25:49,38	0,452998	3,587982	-0,152976	0,346950	-0,819000	0,785013	0,026549	0,094053	0,010258	-1,458527	-1,341520	-2,021256	-0,700620	-2,847963	-1,245321	-15,522297	12,641546	10,718376	0,026549	0,094053	0,010258	5,924646	-3,425629	-2,021256	0,026549	0,094053	0,010258	5,924646	-3,425629	-2,021256
16:25:49,43	0,452998	3,587982	-0,152976	0,346950	-0,819000	0,785013	0,024071	0,096797	0,009482	-1,566392	-1,465622	-2,010100	-0,698075	-2,844184	-1,245256	-15,483459	12,596768	10,669052	0,024071	0,096797	0,009482	6,032166	-3,355225	-2,010100	0,024071	0,096797	0,009482	6,032166	-3,355225	-2,010100
16:25:49,48	0,452998	3,587982	-0,152976	0,346950	-0,819000	0,785013	0,019526	0,096483	0,009547	-1,569417	-1,645964	-2,059424	-0,699335	-2,845461	-1,245733	-15,465313	12,623026	10,664744	0,019526	0,096483	0,009547	6,004481	-3,178745	-2,059424	0,019526	0,096483	0,009547	6,004481	-3,178745	-2,059424
16:25:49,53	0,452998	3,587982	-0,152976	0,346950	-0,819000	0,785013	0,021263	0,096936	0,009070	-1,561150	-1,553073	-2,063732	-0,763357	-2,798851	-1,303106	-12,910931	15,518243	10,233872	0,021263	0,096936	0,009070	6,048293	-3,222181	-2,063732	0,021263	0,096936	0,009070	6,048293	-3,222181	-2,063732
16:25:49,58	0,452998	3,587982	-0,152976	0,346950	-0,819000	0,785013	0,012908	0,175685	-0,048302	-1,871603	-1,222954	-2,494604	-0,719162	-2,854491	-1,331534	-15,978151	13,159890	10,589301	0,012908	0,175685	-0,048302	11,919677	-2,236238	-2,494604	0,012908	0,175685	-0,048302	11,919677	-2,236238	-2,494604
16:25:49,63	0,452998	3,587982	-0,152976	0,346950	-0,819000	0,785013	0,038996	0,109591	-0,076731	-2,010702	-1,343499	-2,139175	-0,688405	-2,860519	-1,267854	-16,410745	11,491567	10,789420	0,038996	0,109591	-0,076731	6,592176	-4,404678	-2,139175	0,038996	0,109591	-0,076731	6,592176	-4,404678	-2,139175
16:25:49,68	0,453049	3,588009	-0,152981	0,296951	-0,819009	0,784991	0,028838	0,079941	-0,013050	-2,130023	-1,412211	-1,939056	-0,687841	-2,835409	-1,249812	-15,129661	11,414947	10,749685	0,028838	0,079941	-0,013050	4,145351	-3,675957	-1,939056	0,028838	0,079941	-0,013050	4,145351	-3,675957	-1,939056
16:25:49,73	0,453049	3,588009	-0,152981	0,296951	-0,819009	0,784991	0,006810	0,092007	0,004991	-2,183269	-1,409859	-1,978791	-0,682718	-2,836861	-1,250658	-15,058825	11,368770	10,769658	0,006810	0,092007	0,004991	5,039288	-1,944478	-1,978791	0,006810	0,092007	0,004991	5,039288	-1,944478	-1,978791
16:25:49,78	0,453049	3,588009	-0,152981	0,296951	-0,819009	0,784991	0,005505	0,086844	0,004146	-1,919380	-1,393292	-1,958818	-0,684147	-2,837581	-1,248962	-15,048867	11,386279	10,776806	0,005505	0,086844	0,004146	4,897904	-1,825458	-1,958818	0,005505	0,086844	0,004146	4,897904	-1,825458	-1,958818
16:25:49,83	0,453049	3,588009	-0,152981	0,296951	-0,819009	0,784991	0,006843	0,087722	0,005841	-1,944873	-1,323843	-1,951669	-0,682992	-2,833729	-1,248985	-15,042484	11,361292	10,762190	0,006843	0,087722	0,005841	4,941302	-1,861046	-1,951669	0,006843	0,087722	0,005841	4,941302	-1,861046	-1,951669
16:25:49,88	0,453049	3,588009	-0,152981	0,296951	-0,819009	0,784991	0,002930	0,088647	0,005818	-2,011448	-1,509295	-1,966286	-0,680620	-2,832850	-1,249379	-15,038649	11,376595	10,753731	0,002930	0,088647	0,005818	4,947381	-1,739332	-1,966286	0,002930	0,088647	0,005818	4,947381	-1,739332	-1,966286
16:25:49,93	0,453049	3,588009	-0,152981	0,296951	-0,819009	0,784991	0,000983	0,087033	0,005424	-1,912325	-1,614874	-1,974745	-0,683370	-2,837162	-1,245954	-15,033981	11,378951	10,762672	0,000983	0,087033	0,005424	4,919767	-1,692064	-1,974745	0,000983	0,087033	0,005424	4,919767	-1,692064	-1,974745
16:25:49,98	0,453049	3,588009	-0,152981	0,296951	-0,819009	0,784991	0,006093	0,087259	0,008849	-1,919695	-1,346324	-1,965804	-0,684735	-2,835700	-1,245121	-15,045365	11,353158	10,725098	0,006093	0,087259	0,008849	4,930127	-1,824598	-1,965804	0,006093	0,087259	0,008849	4,930127	-1,824598	-1,965804
16:25:50,03	0,453049	3,588009	-0,152981	0,296951	-0,819009	0,784991	0,005509	0,089171	0,009682	-2,047165	-1,373638	-2,003378	-0,756518	-2,816074	-1,308884	-13,892871	14,789726	10,271222	0,005509	0,089171	0,009682	4,952774	-1,806092	-2,003378	0,005509	0,089171	0,009682	4,952774	-1,806092	-2,003378
16:25:50,08	0,453049	3,588009	-0,152981	0,296951	-0,819009	0,784991	0,024404	0,161150	-0,054080	-2,237681	-1,111316	-2,457254	-0,696962	-2,838488	-1,302423	-15,077260	11,319235	10,665834	0,024404	0,161150	-0,054080	10,412623	-3,026993	-2,457254	0,024404	0,161150	-0,054080	10,412623	-3,026993	-2,457254
16:25:50,13	0,453049	3,588009	-0,152981	0,296951	-0,819009	0,784991	0,014037	0,098367	-0,047620	-2,570651	-0,940820	-2,062642	-0,679508	-2,873471	-1,289897	-17,068269	10,554751	10,857932	0,014037	0,098367	-0,047620	5,151126	-2,042756	-2,062642	0,014037	0,098367	-0,047620	5,151126	-2,042756	-2,062642
16:25:50,18	0,453010	3,587919	-0,152979	0,246962	-0,819009	0,784984	0,035605	0,065759	-0,035093	-2,532646	-1,161304	-1,870544	-0,677756	-2,847518	-1,267147	-15,861012	10,477938	10,795823	0,035605	0,065759	-0,035093	2,629470	-3,956330	-1,870544	0,035605	0,065759	-0,035093	2,629470	-3,956330	-1,870544
16:25:50,23	0,453010	3,587919	-0,152979	0,246962	-0,819009	0,784984	0,012254	0,077218	-0,012343	-2,591404	-1,291646	-1,932653	-0,675321	-2,845338	-1,270991	-15,806085	10,473658	10,827276	0,012254	0,077218	-0,012343	3,470238	-2,253602	-1,932653	0,012254	0,077218	-0,012343	3,470238	-2,253602	-1,932653
16:25:50,28	0,453010	3,587919	-0,152979	0,246962	-0,819009	0,784984	0,009149	0,076200	-0,016187	-2,514717	-1,403426	-1,901200	-0,672429	-2,845889	-1,266718	-15,831011	10,447637	10,829362	0,009149	0,076200	-0,016187	3,467021	-2,121596	-1,901200	0,009149	0,076200	-0,016187	3,467021	-2,121596	-1,901200
16:25:50,33	0,453010	3,587919	-0,152979	0,246962	-0,819009	0,784984	0,008180	0,073420	-0,011915	-2,405105	-1,462375	-1,899114	-0,673043	-2,847020	-1,266331	-15,841709	10,434141	10,828530	0,008180	0,073420	-0,011915	3,358329	-2,104502	-1,899114	0,008180	0,073420	-0,011915	3,358329	-2,104502	-1,899114
16:25:50,38	0,453010	3,587919	-0,152979	0,246962	-0,819009	0,784984	0,009466	0,073386	-0,011527	-2,420397	-1,398019	-1,899946	-0,674079	-2,847576	-1,267860	-15,782040	10,455598	10,824428	0,009466	0,073386	-0,011527	3,340402	-2,141098	-1,899946	0,009466	0,073386	-0,011527	3,340402	-2,141098	-1,899946
16:25:50,43	0,453010	3,587919	-0,152979	0,246962	-0,819009	0,784984	0,010466	0,074006	-0,013057	-2,404204	-1,305095	-1,904048	-0,674718	-2,851100	-1,268655	-15,820844	10,471376	10,805802	0,010466	0,074006	-0,013057	3,405240	-2,126640	-1,904048	0,010466	0,074006	-0,013057	3,405240	-2,126640	-1,904048
16:25:50,48	0,453010	3,587919	-0,152979	0,246962	-0,819009	0,784984	0,013837	0,072797	-0,013852	-2,347073	-1,171272	-1,922674	-0,675782	-2,847549	-1,267090	-15,776498	10,518660	10,815941	0,013837	0,072797	-0,013852	3,367463	-2,257478	-1,922674	0,013837	0,072797	-0,013852	3,367463	-2,257478	-1,922674
16:25:50,53	0,453010	3,587919	-0,152979	0,246962	-0,819009	0,784984	0,011294	0,075493	-0,012286	-2,424177	-1,288734	-1,912534	-0,733692	-2,803160	-1,307005	-13,572021	13,223880	10,398120	0,011294	0,075493	-0,012286	3,502047	-2,175332	-1,912534	0,011294	0,075493	-0,012286	3,502047	-2,175332	-1,912534
16:25:50,58	0,453010	3,587919	-0,152979	0,246962	-0,819009	0,784984	0,001807	0,147840	-0,052202	-2,741199	-1,225556	-2,330355	-0,685143	-2,852821	-1,350740	-15,815382	10,709130	10,725588	0,001807	0,147840	-0,052202	8,864272	-1,367395	-2,330355	0,001807	0,147840	-0,052202	8,864272	-1,367395	-2,330355
16:25:50,63	0,453010	3,587919	-0,152979	0,246962	-0,819009	0,784984	0,020540	0,080965	-0,095936	-2,563191	-0,936839	-2,002888	-0,644609	-2,855113	-1,284066	-16,173082	8,545842	10,983394	0,020540	0,080965	-0,095936	3,792554	-2,549267	-2,002888	0,020540	0,080965	-0,095936	3,792554	-2,549267	-2,002888
16:25:50,68	0,453032	3,587810	-0,152980	0,196966	-0,819011	0,785006	0,002258	0,044715	-0,029263	-2,730507	-1,115681	-1,745082	-0,640038	-2,828836	-1,268551	-14,880077	8,429937	10,935395	0,002258	0,044715	-0,029263	0,779620	-1,292904	-1,745082	0,002258	0,044715	-0,029263	0,779620	-1,292904	-1,745082
16:25:50,73	0,453032	3,587810	-0,152980	0,196966	-0,819011	0,785006	-0,022784	0,053895	-0,013748	-2,661754	-1,240131	-1,793081	-0,639630	-2,827834	-1,267380	-14,882312	8,462227	10,948879	-0,022784	0,053895	-0,013748	1,569023	0,548433	-1,793081	-0,022784	0,053895	-0,013748	1,569023	0,548433	-1,793081
16:25:50,78	0,453032	3,587810	-0,152980	0,196966	-0,819011	0,785006	-0,023856	0,054043	-0,012576	-2,642591	-1,313942	-1,779597	-0,640166	-2,827213	-1,265838	-14,850733	8,429136	10,917484	-0,023856	0,054043	-0,012576	1,599784	0,558752	-1,779597	-0,023856	0,054043	-0,012576	1,599784	0,558752	-1,779597
16:25:50,83	0,453032	3,587810	-0,152980	0,196966	-0,819011	0,785006	-0,024125	0,054817	-0,011034	-2,695696	-1,284057	-1,810992	-0,641226	-2,825682	-1,264664	-14,809883	8,473257	10,912963	-0,024125	0,054817	-0,011034	1,607421	0,609786	-1,810992	-0,024125	0,054817	-0,011034	1,607421	0,609786	-1,810992
16:25:50,88	0,453032	3,587810	-0,152980	0,196966	-0,819011	0,785006	-0,024921	0,056500	-0,009861	-2,724612	-1,312122	-1,815513	-0,641233	-2,828201	-1,268132	-14,810303	8,473348	10,938931	-0,024921	0,056500	-0,009861	1,710675	0,644191	-1,815513	-0,024921	0,056500	-0,009861	1,710675	0,644191	-1,815513
16:25:50,93	0,453032	3,587810	-0,152980	0,196966	-0,819011	0,785006	-0,022736	0,055248	-0,013329	-2,659594	-1,198896	-1,789545	-0,641849	-2,826517	-1,269728	-14,819561	8,472551	10,901354	-0,022736	0,055248	-0,013329	1,677342	0,585871	-1,789545	-0,022736	0,055248	-0,013329	1,677342	0,585871	-1,789545
16:25:50,98	0,453032	3,587810	-0,152980	0,196966	-0,819011	0,785006	-0,023887	0,056623	-0,014925	-2,736434	-1,266350	-1,827122	-0,641770	-2,826748	-1,265626	-14,795012	8,487277	10,912381	-0,023887	0,056623	-0,014925	1,708471	0,608744	-1,827122	-0,023887	0,056623	-0,014925	1,708471	0,608744	-1,827122
16:25:51,03	0,453032	3,587810	-0,152980	0,196966	-0,819011	0,785006	-0,023726	0,056439	-0,010822	-2,701860	-1,244126	-1,816095	-0,639419	-2,826867	-1,265421	-14,781172	8,439420	10,912181	-0,023726	0,056439	-0,010822	1,728633	0,618399	-1,816095	-0,023726	0,056439	-0,010822	1,728633	0,618399	-1,816095
16:25:51,08	0,453032	3,587810	-0,152980	0,196966	-0,819011	0,785006	-0,024799	0,054343	-0,010618	-2,627387	-1,263980	-1,816295	-0,643611	-2,827317	-1,264297	-14,822662	8,448215	10,887188	-0,024799	0,054343	-0,010618	1,638560	0,682733	-1,816295	-0,024799	0,054343	-0,010618	1,638560	0,682733	-1,816295
16:25:51,13	0,453032	3,587810	-0,152980	0,196966	-0,819011	0,785006	-0,022313	0,057749	-0,009494	-2,817604	-1,175055	-1,841288	-0,638815	-2,829135	-1,265795	-14,780262	8,443390	10,917139	-0,022313	0,057749	-0,009494	1,715679	0,576534	-1,841288	-0,022313	0,057749	-0,009494	1,715679	0,576534	-1,841288
16:25:51,18	0,453032	3,587810	-0,152980	0,196966	-0,819011	0,785006	-0,023137	0,052686	-0,010992	-2,537319	-1,178737	-1,811337	-0,641887	-2,826125	-1,264688	-14,841509	8,458888	10,899338	-0,023137	0,052686	-0,010992	1,598537	0,637485	-1,811337	-0,023137	0,052686	-0,010992	1,598537	0,637485	-1,811337
16:25:51,23	0,453032	3,587810	-0,152980	0,196966	-0,819011	0,785006	-0,024207	0,056852	-0,009885	-2,771165	-1,295208	-1,829138	-0,640654	-2,829191	-1,267754	-14,820442	8,473996	10,924244	-0,024207	0,056852	-0,009885	1,691742	0,605071	-1,829138	-0,024207	0,056852	-0,009885	1,691742	0,605071	-1,829138
16:25:51,28	0,453032	3,587810	-0,152980	0,196966	-0,819011	0,785006	-0,022169	0,054252	-0,012951	-2,612311	-1,178498	-1,804232	-0,639487	-2,826832	-1,266176	-14,803835	8,432993	10,956267	-0,022169	0,054252	-0,012951	1,646440	0,561731	-1,804232	-0,022169	0,054252	-0,012951	1,646440	0,561731	-1,804232
16:25:51,33	0,453032	3,587810	-0,152980	0,196966	-0,819011	0,785006	-0,024795	0,054420	-0,011372	-2,648253	-1,280177	-1,772209	-0,641824	-2,828355	-1,263486	-14,810441	8,437168	10,915440	-0,024795	0,054420	-0,011372	1,623685	0,666210	-1,772209	-0,024795	0,054420	-0,011372	1,623685	0,666210	-1,772209
16:25:51,38	0,453032	3,587810	-0,152980	0,196966	-0,819011	0,785006	-0,022308	0,055682	-0,008682	-2,713596	-1,158658	-1,813035	-0,639373	-2,825295	-1,265001	-14,762968	8,471831	10,951779	-0,022308	0,055682	-0,008682	1,657458	0,592494	-1,813035	-0,022308	0,055682	-0,008682	1,657458	0,592494	-1,813035
16:25:51,43	0,453032	3,587810	-0,152980	0,196966	-0,819011	0,785006	-0,026183	0,055090	-0,010198	-2,629024	-1,336405	-1,776697	-0,640613	-2,827503	-1,262302	-14,801078	8,461085	10,935107	-0,026183	0,055090	-0,010198	1,695508	0,718977	-1,776697	-0,026183	0,055090	-0,010198	1,695508	0,718977	-1,776697
16:25:51,49	0,453032	3,587810	-0,152980	0,196966	-0,819011	0,785006	-0,023651	0,055059	-0,007499	-2,655803	-1,232351	-1,793369	-0,639408	-2,830261	-1,265756	-14,774076	8,426704	10,959854	-0,023651	0,055059	-0,007499	1,666341	0,624236	-1,793369	-0,023651	0,055059	-0,007499	1,666341	0,624236	-1,793369
16:25:51,54	0,453032	3,587810	-0,152980	0,196966	-0,819011	0,785006	-0,021865	0,052637	-0,010952	-2,546106	-1,098908	-1,768622	-0,642956	-2,828901	-1,263859	-14,796062	8,458699	10,925623	-0,021865	0,052637	-0,010952	1,585871	0,617486	-1,768622	-0,021865	0,052637	-0,010952	1,585871	0,617486	-1,768622
16:25:51,59	0,453032	3,587810	-0,152980	0,196966	-0,819011	0,785006	-0,021269	0,056390	-0,009056	-2,724567	-1,102960	-1,802853	-0,641214	-2,828414	-1,264633	-14,805353	8,463719	10,936414	-0,021269	0,056390	-0,009056	1,702050	0,566657	-1,802853	-0,021269	0,056390	-0,009056	1,702050	0,566657	-1,802853
16:25:51,64	0,453032	3,587810	-0,152980	0,196966	-0,819011	0,785006	-0,022562	0,055124	-0,009829	-2,659047	-1,180730	-1,792062	-0,643030	-2,829423	-1,263456	-14,832644	8,471791	10,964844	-0,022562	0,055124	-0,009829	1,668211	0,590353	-1,792062	-0,022562	0,055124	-0,009829	1,668211	0,590353	-1,792062
16:25:51,69	0,453032	3,587810	-0,152980	0,196966	-0,819011	0,785006	-0,020780	0,056193	-0,008652	-2,721272	-1,115736	-1,763632	-0,640650	-2,831530	-1,263109	-14,830642	8,454746	10,891488	-0,020780	0,056193	-0,008652	1,689876	0,515459	-1,763632	-0,020780	0,056193	-0,008652	1,689876	0,515459	-1,763632
16:25:51,74	0,453032	3,587810	-0,152980	0,196966	-0,819011	0,785006	-0,020145	0,053078	-0,008305	-2,573059	-1,072490	-1,836988	-0,638865	-2,827777	-1,265062	-14,807970	8,449776	10,883459	-0,020145	0,053078	-0,008305	1,593570	0,508904	-1,836988	-0,020145	0,053078	-0,008305	1,593570	0,508904	-1,836988
16:25:51,79	0,453032	3,587810	-0,152980	0,196966	-0,819011	0,785006	-0,024287	0,053409	-0,010258	-2,583216	-1,265771	-1,845017	-0,642966	-2,832723	-1,266169	-14,808060	8,468612	10,941436	-0,024287	0,053409	-0,010258	1,609362	0,640794	-1,845017	-0,024287	0,053409	-0,010258	1,609362	0,640794	-1,845017
16:25:51,84	0,453032	3,587810	-0,152980	0,196966	-0,819011	0,785006	-0,017954	0,054488	-0,011365	-2,623065	-0,945917	-1,787040	-0,641817	-2,826293	-1,263504	-14,806716	8,446757	10,901492	-0,017954	0,054488	-0,011365	1,654228	0,463457	-1,787040	-0,017954	0,054488	-0,011365	1,654228	0,463457	-1,787040
16:25:51,89	0,453032	3,587810	-0,152980	0,196966	-0,819011	0,785006	-0,024097	0,056707	-0,008700	-2,756731	-1,253284	-1,826984	-0,639462	-2,830869	-1,264230	-14,810795	8,439736	10,940240	-0,024097	0,056707	-0,008700	1,694787	0,638349	-1,826984	-0,024097	0,056707	-0,008700	1,694787	0,638349	-1,826984
16:25:51,94	0,453032	3,587810	-0,152980	0,196966	-0,819011	0,785006	-0,021311	0,052379	-0,009427	-2,539802	-1,108446	-1,788235	-0,639360	-2,828849	-1,261512	-14,773178	8,462356	10,924706	-0,021311	0,052379	-0,009427	1,571979	0,564504	-1,788235	-0,021311	0,052379	-0,009427	1,571979	0,564504	-1,788235
16:25:51,99	0,453032	3,587810	-0,152980	0,196966	-0,819011	0,785006	-0,023112	0,053302	-0,006709	-2,549374	-1,180806	-1,803769	-0,643435	-2,829510	-1,265475	-14,805770	8,523962	10,922394	-0,023112	0,053302	-0,006709	1,634824	0,633486	-1,803769	-0,023112	0,053302	-0,006709	1,634824	0,633486	-1,803769
16:25:52,04	0,453032	3,587810	-0,152980	0,196966	-0,819011	0,785006	-0,020502	0,056500	-0,010671	-2,678626	-1,104108	-1,806082	-0,641818	-2,827312	-1,263866	-14,817387	8,482541	10,936733	-0,020502	0,056500	-0,010671	1,756634	0,505289	-1,806082	-0,020502	0,056500	-0,010671	1,756634	0,505289	-1,806082
16:25:52,09	0,453032	3,587810	-0,152980	0,196966	-0,819011	0,785006	-0,023214	0,056198	-0,009063	-2,704600	-1,234474	-1,791743	-0,639450	-2,829387	-1,265826	-14,809732	8,455748	10,893484	-0,023214	0,056198	-0,009063	1,706949	0,587802	-1,791743	-0,023214	0,056198	-0,009063	1,706949	0,587802	-1,791743
16:25:52,14	0,453032	3,587810	-0,152980	0,196966	-0,819011	0,785006	-0,022601	0,053110	-0,011023	-2,563410	-1,182567	-1,834992	-0,639471	-2,826488	-1,266592	-14,813811	8,478326	10,929057	-0,022601	0,053110	-0,011023	1,605747	0,591581	-1,834992	-0,022601	0,053110	-0,011023	1,605747	0,591581	-1,834992
16:25:52,19	0,453032	3,587810	-0,152980	0,196966	-0,819011	0,785006	-0,025101	0,054577	-0,011788	-2,622189	-1,327392	-1,799419	-0,643186	-2,828775	-1,265070	-14,754536	8,449495	10,970435	-0,025101	0,054577	-0,011788	1,662140	0,643011	-1,799419	-0,025101	0,054577	-0,011788	1,662140	0,643011	-1,799419
16:25:52,24	0,453032	3,587810	-0,152980	0,196966	-0,819011	0,785006	-0,021263	0,056652	-0,010267	-2,725395	-1,062060	-1,758041	-0,642378	-2,828231	-1,265800	-14,804688	8,488422	10,937734	-0,021263	0,056652	-0,010267	1,721784	0,607051	-1,758041	-0,021263	0,056652	-0,010267	1,721784	0,607051	-1,758041
16:25:52,29	0,453032	3,587810	-0,152980	0,196966	-0,819011	0,785006	-0,022138	0,056224	-0,010996	-2,694523	-1,170487	-1,790741	-0,638468	-2,829687	-1,265616	-14,846124	8,439658	10,933716	-0,022138	0,056224	-0,010996	1,719087	0,567357	-1,790741	-0,022138	0,056224	-0,010996	1,719087	0,567357	-1,790741
16:25:52,34	0,453032	3,587810	-0,152980	0,196966	-0,819011	0,785006	-0,022832	0,052110	-0,010812	-2,543507	-1,218050	-1,794760	-0,638811	-2,829005	-1,263857	-14,791063	8,469384	10,916924	-0,022832	0,052110	-0,010812	1,547100	0,574232	-1,794760	-0,022832	0,052110	-0,010812	1,547100	0,574232	-1,794760
16:25:52,39	0,453032	3,587810	-0,152980	0,196966	-0,819011	0,785006	-0,023251	0,052748	-0,009054	-2,523408	-1,207024	-1,811552	-0,640281	-2,830401	-1,262728	-14,797069	8,456560	10,866975	-0,023251	0,052748	-0,009054	1,617280	0,618159	-1,811552	-0,023251	0,052748	-0,009054	1,617280	0,618159	-1,811552
16:25:52,44	0,453032	3,587810	-0,152980	0,196966	-0,819011	0,785006	-0,021308	0,053323	-0,007924	-2,567428	-1,104778	-1,861501	-0,640008	-2,829069	-1,263851	-14,796995	8,464968	10,931158	-0,021308	0,053323	-0,007924	1,618414	0,567880	-1,861501	-0,021308	0,053323	-0,007924	1,618414	0,567880	-1,861501
16:25:52,49	0,453032	3,587810	-0,152980	0,196966	-0,819011	0,785006	-0,022597	0,053753	-0,009047	-2,582488	-1,175975	-1,797318	-0,643512	-2,827045	-1,264635	-14,782121	8,483921	10,931784	-0,022597	0,053753	-0,009047	1,637137	0,597915	-1,797318	-0,022597	0,053753	-0,009047	1,637137	0,597915	-1,797318
16:25:52,54	0,453032	3,587810	-0,152980	0,196966	-0,819011	0,785006	-0,022598	0,057799	-0,009831	-2,769017	-1,172613	-1,796692	-0,641791	-2,830508	-1,266201	-14,815063	8,492349	10,913749	-0,022598	0,057799	-0,009831	1,768200	0,601340	-1,796692	-0,022598	0,057799	-0,009831	1,768200	0,601340	-1,796692
16:25:52,59	0,453032	3,587810	-0,152980	0,196966	-0,819011	0,785006	-0,020460	0,054577	-0,011397	-2,610648	-1,094152	-1,814727	-0,643236	-2,828489	-1,263721	-14,809787	8,498010	10,862754	-0,020460	0,054577	-0,011397	1,673646	0,511927	-1,814727	-0,020460	0,054577	-0,011397	1,673646	0,511927	-1,814727
16:25:52,64	0,453032	3,587810	-0,152980	0,196966	-0,819011	0,785006	-0,021485	0,056838	-0,008918	-2,720673	-1,145757	-1,865722	-0,639996	-2,831036	-1,262303	-14,805918	8,478072	10,915903	-0,021485	0,056838	-0,008918	1,741101	0,540850	-1,865722	-0,021485	0,056838	-0,008918	1,741101	0,540850	-1,865722
16:25:52,69	0,453032	3,587810	-0,152980	0,196966	-0,819011	0,785006	-0,020899	0,052759	-0,007499	-2,523884	-1,101957	-1,812573	-0,639582	-2,827561	-1,263671	-14,791296	8,432880	10,915724	-0,020899	0,052759	-0,007499	1,617668	0,538637	-1,812573	-0,020899	0,052759	-0,007499	1,617668	0,538637	-1,812573
16:25:52,74	0,453032	3,587810	-0,152980	0,196966	-0,819011	0,785006	-0,024116	0,054138	-0,008868	-2,627447	-1,233982	-1,812751	-0,640029	-2,829101	-1,265030	-14,802767	8,455188	10,917078	-0,024116	0,054138	-0,008868	1,622398	0,659146	-1,812751	-0,024116	0,054138	-0,008868	1,622398	0,659146	-1,812751
16:25:52,79	0,453032	3,587810	-0,152980	0,196966	-0,819011	0,785006	-0,022559	0,053755	-0,010226	-2,593941	-1,174098	-1,811398	-0,640538	-2,826490	-1,262292	-14,779763	8,509677	10,941446	-0,022559	0,053755	-0,010226	1,625830	0,596794	-1,811398	-0,022559	0,053755	-0,010226	1,625830	0,596794	-1,811398
16:25:52,84	0,453032	3,587810	-0,152980	0,196966	-0,819011	0,785006	-0,024566	0,055501	-0,007489	-2,626045	-1,285777	-1,787029	-0,642338	-2,829254	-1,261895	-14,786338	8,462642	10,943889	-0,024566	0,055501	-0,007489	1,730791	0,642653	-1,787029	-0,024566	0,055501	-0,007489	1,730791	0,642653	-1,787029
16:25:52,89	0,453032	3,587810	-0,152980	0,196966	-0,819011	0,785006	-0,021272	0,055678	-0,007092	-2,679265	-1,096672	-1,784586	-0,641794	-2,827802	-1,263689	-14,806655	8,467111	10,904459	-0,021272	0,055678	-0,007092	1,691459	0,573188	-1,784586	-0,021272	0,055678	-0,007092	1,691459	0,573188	-1,784586
16:25:52,94	0,453032	3,587810	-0,152980	0,196966	-0,819011	0,785006	-0,023365	0,056166	-0,008656	-2,663213	-1,218971	-1,791641	-0,636414	-2,826621	-1,261938	-14,762833	8,435954	10,876402	-0,023365	0,056166	-0,008656	1,745781	0,615186	-1,791641	-0,023365	0,056166	-0,008656	1,745781	0,615186	-1,791641
16:25:52,99	0,453032	3,587810	-0,152980	0,196966	-0,819011	0,785006	-0,023365	0,056166	-0,008656	-2,663213	-1,218971	-1,791641	-0,642218	-2,826237	-1,264631	-14,773799	8,489502	10,933834	-0,023365	0,056166	-0,008656	1,745781	0,615186	-1,791641	-0,023365	0,056166	-0,008656	1,745781	0,615186	-1,791641
16:25:53,04	0,453032	3,587810	-0,152980	0,196966	-0,819011	0,785006	-0,023945	0,057083	-0,009827	-2,722793	-1,238215	-1,794642	-0,636795	-2,828244	-1,264623	-14,759275	8,457252	10,913098	-0,023945	0,057083	-0,009827	1,758222	0,641439	-1,794642	-0,023945	0,057083	-0,009827	1,758222	0,641439	-1,794642
16:25:53,09	0,453032	3,587810	-0,152980	0,196966	-0,819011	0,785006	-0,024918	0,051382	-0,009820	-2,447022	-1,260126	-1,815378	-0,636477	-2,828295	-1,263080	-14,799198	8,465296	10,921757	-0,024918	0,051382	-0,009820	1,586485	0,695937	-1,815378	-0,024918	0,051382	-0,009820	1,586485	0,695937	-1,815378
16:25:53,14	0,453032	3,587810	-0,152980	0,196966	-0,819011	0,785006	-0,025033	0,051082	-0,008276	-2,444394	-1,304707	-1,806719	-0,640007	-2,828474	-1,263471	-14,794189	8,458441	10,921087	-0,025033	0,051082	-0,008276	1,565528	0,660391	-1,806719	-0,025033	0,051082	-0,008276	1,565528	0,660391	-1,806719
16:25:53,19	0,453032	3,587810	-0,152980	0,196966	-0,819011	0,785006	-0,023113	0,054049	-0,008667	-2,602116	-1,197117	-1,807388	-0,639935	-2,827943	-1,261524	-14,763264	8,455189	10,909881	-0,023113	0,054049	-0,008667	1,640724	0,617284	-1,807388	-0,023113	0,054049	-0,008667	1,640724	0,617284	-1,807388
16:25:53,24	0,453032	3,587810	-0,152980	0,196966	-0,819011	0,785006	-0,023609	0,054252	-0,006720	-2,600050	-1,194488	-1,818594	-0,636450	-2,826267	-1,264245	-14,778673	8,465143	10,922556	-0,023609	0,054252	-0,006720	1,658762	0,658829	-1,818594	-0,023609	0,054252	-0,006720	1,658762	0,658829	-1,818594
16:25:53,29	0,453032	3,587810	-0,152980	0,196966	-0,819011	0,785006	-0,026803	0,052072	-0,009441	-2,485763	-1,378896	-1,805920	-0,639431	-2,826005	-1,263886	-14,799999	8,471837	10,902914	-0,026803	0,052072	-0,009441	1,601902	0,725148	-1,805920	-0,026803	0,052072	-0,009441	1,601902	0,725148	-1,805920
16:25:53,34	0,453032	3,587810	-0,152980	0,196966	-0,819011	0,785006	-0,025540	0,054785	-0,009083	-2,631682	-1,335006	-1,825562	-0,637020	-2,828123	-1,261933	-14,781169	8,458165	10,886661	-0,025540	0,054785	-0,009083	1,668920	0,669846	-1,825562	-0,025540	0,054785	-0,009083	1,668920	0,669846	-1,825562
16:25:53,39	0,453032	3,587810	-0,152980	0,196966	-0,819011	0,785006	-0,024910	0,051638	-0,007130	-2,470462	-1,279127	-1,841814	-0,641308	-2,826976	-1,261712	-14,805335	8,469047	10,951962	-0,024910	0,051638	-0,007130	1,583098	0,676308	-1,841814	-0,024910	0,051638	-0,007130	1,583098	0,676308	-1,841814
16:25:53,44	0,453032	3,587810	-0,152980	0,196966	-0,819011	0,785006	-0,023760	0,055925	-0,006908	-2,696053	-1,245674	-1,776514	-0,641118	-2,828318	-1,265003	-14,765350	8,479903	10,936777	-0,023760	0,055925	-0,006908	1,694050	0,619452	-1,776514	-0,023760	0,055925	-0,006908	1,694050	0,619452	-1,776514
16:25:53,49	0,453032	3,587810	-0,152980	0,196966	-0,819011	0,785006	-0,022693	0,055090	-0,010199	-2,623231	-1,161006	-1,791699	-0,637578	-2,826823	-1,264629	-14,764293	8,486650	10,918208	-0,022693	0,055090	-0,010199	1,701311	0,620384	-1,791699	-0,022693	0,055090	-0,010199	1,701311	0,620384	-1,791699
16:25:53,54	0,453032	3,587810	-0,152980	0,196966	-0,819011	0,785006	-0,025758	0,052772	-0,009826	-2,496319	-1,322826	-1,810268	-0,638854	-2,829486	-1,263848	-14,816129	8,488922	10,941948	-0,025758	0,052772	-0,009826	1,646253	0,699140	-1,810268	-0,025758	0,052772	-0,009826	1,646253	0,699140	-1,810268
16:25:53,59	0,453032	3,587810	-0,152980	0,196966	-0,819011	0,785006	-0,022813	0,052544	-0,009045	-2,508450	-1,215750	-1,786527	-0,641264	-2,828596	-1,263863	-14,823009	8,441054	10,935365	-0,022813	0,052544	-0,009045	1,616280	0,575088	-1,786527	-0,022813	0,052544	-0,009045	1,616280	0,575088	-1,786527
16:25:53,64	0,453032	3,587810	-0,152980	0,196966	-0,819011	0,785006	-0,022379	0,055077	-0,009060	-2,685038	-1,175178	-1,793110	-0,638771	-2,826154	-1,265009	-14,766966	8,488675	10,937805	-0,022379	0,055077	-0,009060	1,638498	0,581549	-1,793110	-0,022379	0,055077	-0,009060	1,638498	0,581549	-1,793110
16:25:53,69	0,453032	3,587810	-0,152980	0,196966	-0,819011	0,785006	-0,025740	0,054139	-0,010206	-2,566997	-1,325237	-1,790671	-0,636440	-2,828287	-1,263037	-14,776626	8,465358	10,965115	-0,025740	0,054139	-0,010206	1,682902	0,695345	-1,790671	-0,025740	0,054139	-0,010206	1,682902	0,695345	-1,790671
16:25:53,74	0,453032	3,587810	-0,152980	0,196966	-0,819011	0,785006	-0,025059	0,051054	-0,008233	-2,431591	-1,286519	-1,763361	-0,642914	-2,826588	-1,263075	-14,785798	8,504015	10,941378	-0,025059	0,051054	-0,008233	1,576122	0,680584	-1,763361	-0,025059	0,051054	-0,008233	1,576122	0,680584	-1,763361
16:25:53,79	0,453032	3,587810	-0,152980	0,196966	-0,819011	0,785006	-0,023293	0,057510	-0,008272	-2,738425	-1,221974	-1,787098	-0,639456	-2,831344	-1,262683	-14,824400	8,472234	10,935565	-0,023293	0,057510	-0,008272	1,776105	0,606522	-1,787098	-0,023293	0,057510	-0,008272	1,776105	0,606522	-1,787098
16:25:53,84	0,453032	3,587810	-0,152980	0,196966	-0,819011	0,785006	-0,020903	0,052137	-0,007880	-2,505847	-1,115219	-1,792911	-0,641742	-2,827647	-1,259636	-14,795686	8,469568	10,860807	-0,020903	0,052137	-0,007880	1,586893	0,525639	-1,792911	-0,020903	0,052137	-0,007880	1,586893	0,525639	-1,792911
16:25:53,89	0,453032	3,587810	-0,152980	0,196966	-0,819011	0,785006	-0,022962	0,055965	-0,004833	-2,692877	-1,196110	-1,867669	-0,642326	-2,828157	-1,265015	-14,787400	8,504647	10,937619	-0,022962	0,055965	-0,004833	1,700395	0,606414	-1,867669	-0,022962	0,055965	-0,004833	1,700395	0,606414	-1,867669
16:25:53,94	0,453032	3,587810	-0,152980	0,196966	-0,819011	0,785006	-0,022228	0,056216	-0,010211	-2,671407	-1,168313	-1,790857	-0,639797	-2,828099	-1,262999	-14,796538	8,492193	10,949453	-0,022228	0,056216	-0,010211	1,741568	0,576604	-1,790857	-0,022228	0,056216	-0,010211	1,741568	0,576604	-1,790857
16:25:53,99	0,453032	3,587810	-0,152980	0,196966	-0,819011	0,785006	-0,023543	0,054055	-0,008195	-2,574389	-1,238350	-1,779023	-0,642474	-2,829350	-1,264159	-14,807112	8,539428	10,918831	-0,023543	0,054055	-0,008195	1,668947	0,609749	-1,779023	-0,023543	0,054055	-0,008195	1,668947	0,609749	-1,779023
16:25:54,04	0,453032	3,587810	-0,152980	0,196966	-0,819011	0,785006	-0,021121	0,055748	-0,009355	-2,626787	-1,145194	-1,809644	-0,638760	-2,824833	-1,265391	-14,755302	8,485358	10,947699	-0,021121	0,055748	-0,009355	1,749422	0,512797	-1,809644	-0,021121	0,055748	-0,009355	1,749422	0,512797	-1,809644
16:25:54,09	0,453032	3,587810	-0,152980	0,196966	-0,819011	0,785006	-0,026890	0,054790	-0,010587	-2,597911	-1,373275	-1,780776	-0,641766	-2,828287	-1,260736	-14,793210	8,459979	10,943412	-0,026890	0,054790	-0,010587	1,703125	0,737579	-1,780776	-0,026890	0,054790	-0,010587	1,703125	0,737579	-1,780776
16:25:54,14	0,453032	3,587810	-0,152980	0,196966	-0,819011	0,785006	-0,022395	0,055666	-0,005932	-2,684393	-1,159696	-1,785064	-0,638256	-2,829978	-1,263849	-14,806891	8,466828	10,931486	-0,022395	0,055666	-0,005932	1,685404	0,598333	-1,785064	-0,022395	0,055666	-0,005932	1,685404	0,598333	-1,785064
16:25:54,19	0,453032	3,587810	-0,152980	0,196966	-0,819011	0,785006	-0,022686	0,051781	-0,009045	-2,483252	-1,190084	-1,796990	-0,638801	-2,828286	-1,261915	-14,793458	8,485620	10,921240	-0,022686	0,051781	-0,009045	1,581527	0,590763	-1,796990	-0,022686	0,051781	-0,009045	1,581527	0,590763	-1,796990
16:25:54,24	0,453032	3,587810	-0,152980	0,196966	-0,819011	0,785006	-0,023879	0,053099	-0,007111	-2,528813	-1,249888	-1,807236	-0,642878	-2,829945	-1,265041	-14,778326	8,497575	10,888503	-0,023879	0,053099	-0,007111	1,639453	0,624616	-1,807236	-0,023879	0,053099	-0,007111	1,639453	0,624616	-1,807236
16:25:54,29	0,453032	3,587810	-0,152980	0,196966	-0,819011	0,785006	-0,020403	0,055800	-0,010237	-2,651361	-1,062026	-1,839973	-0,639850	-2,828749	-1,263061	-14,744763	8,520060	10,917445	-0,020403	0,055800	-0,010237	1,728956	0,539639	-1,839973	-0,020403	0,055800	-0,010237	1,728956	0,539639	-1,839973
16:25:54,34	0,453032	3,587810	-0,152980	0,196966	-0,819011	0,785006	-0,022954	0,053776	-0,008257	-2,509851	-1,176809	-1,811031	-0,642298	-2,827714	-1,264239	-14,768162	8,481914	10,926601	-0,022954	0,053776	-0,008257	1,711570	0,625042	-1,811031	-0,022954	0,053776	-0,008257	1,711570	0,625042	-1,811031
16:25:54,39	0,453032	3,587810	-0,152980	0,196966	-0,819011	0,785006	-0,022625	0,056413	-0,009435	-2,691730	-1,160922	-1,801875	-0,638772	-2,827286	-1,265793	-14,777948	8,511411	10,929265	-0,022625	0,056413	-0,009435	1,736727	0,615146	-1,801875	-0,022625	0,056413	-0,009435	1,736727	0,615146	-1,801875
16:25:54,44	0,453032	3,587810	-0,152980	0,196966	-0,819011	0,785006	-0,024423	0,053463	-0,008658	-2,563215	-1,278956	-1,787155	-0,638844	-2,827633	-1,263461	-14,801887	8,472605	10,941321	-0,024423	0,053463	-0,008658	1,633607	0,638234	-1,787155	-0,024423	0,053463	-0,008658	1,633607	0,638234	-1,787155
16:25:54,49	0,453032	3,587810	-0,152980	0,196966	-0,819011	0,785006	-0,024423	0,053463	-0,008658	-2,563215	-1,278956	-1,787155	-0,638340	-2,827709	-1,265611	-14,799566	8,488156	10,922991	-0,024423	0,053463	-0,008658	1,633607	0,638234	-1,787155	-0,024423	0,053463	-0,008658	1,633607	0,638234	-1,787155
16:25:54,54	0,453032	3,587810	-0,152980	0,196966	-0,819011	0,785006	-0,024609	0,052988	-0,010807	-2,523910	-1,294392	-1,805485	-0,642284	-2,826263	-1,262683	-14,767299	8,504592	10,936279	-0,024609	0,052988	-0,010807	1,635660	0,637398	-1,805485	-0,024609	0,052988	-0,010807	1,635660	0,637398	-1,805485
16:25:54,59	0,453032	3,587810	-0,152980	0,196966	-0,819011	0,785006	-0,023889	0,057126	-0,007879	-2,708734	-1,237245	-1,792196	-0,640634	-2,829801	-1,262710	-14,834471	8,506593	10,917430	-0,023889	0,057126	-0,007879	1,775692	0,638054	-1,792196	-0,023889	0,057126	-0,007879	1,775692	0,638054	-1,792196
16:25:54,64	0,453032	3,587810	-0,152980	0,196966	-0,819011	0,785006	-0,021651	0,053929	-0,007907	-2,574313	-1,180014	-1,811045	-0,641171	-2,829067	-1,263086	-14,796924	8,476734	10,916333	-0,021651	0,053929	-0,007907	1,659103	0,519559	-1,811045	-0,021651	0,053929	-0,007907	1,659103	0,519559	-1,811045
16:25:54,69	0,453032	3,587810	-0,152980	0,196966	-0,819011	0,785006	-0,022018	0,054761	-0,008283	-2,624646	-1,151662	-1,812143	-0,638793	-2,825018	-1,261526	-14,778525	8,478969	10,930813	-0,022018	0,054761	-0,008283	1,674057	0,576735	-1,812143	-0,022018	0,054761	-0,008283	1,674057	0,576735	-1,812143
16:25:54,74	0,453032	3,587810	-0,152980	0,196966	-0,819011	0,785006	-0,026713	0,054726	-0,006723	-2,611724	-1,380976	-1,797663	-0,641755	-2,829801	-1,261913	-14,811828	8,518398	10,931433	-0,026713	0,054726	-0,006723	1,684282	0,715964	-1,797663	-0,026713	0,054726	-0,006723	1,684282	0,715964	-1,797663
16:25:54,79	0,453032	3,587810	-0,152980	0,196966	-0,819011	0,785006	-0,021090	0,054900	-0,007110	-2,603253	-1,137141	-1,797043	-0,643694	-2,829364	-1,264324	-14,787906	8,490845	10,904852	-0,021090	0,054900	-0,007110	1,706375	0,518402	-1,797043	-0,021090	0,054900	-0,007110	1,706375	0,518402	-1,797043
16:25:54,84	0,453032	3,587810	-0,152980	0,196966	-0,819011	0,785006	-0,020498	0,056797	-0,009520	-2,713808	-1,071900	-1,823623	-0,639404	-2,828518	-1,264232	-14,794702	8,488247	10,941989	-0,020498	0,056797	-0,009520	1,744750	0,537227	-1,823623	-0,020498	0,056797	-0,009520	1,744750	0,537227	-1,823623
16:25:54,89	0,453032	3,587810	-0,152980	0,196966	-0,819011	0,785006	-0,023376	0,053505	-0,009428	-2,548294	-1,226125	-1,786487	-0,639334	-2,830352	-1,265003	-14,774855	8,511000	10,928187	-0,023376	0,053505	-0,009428	1,651875	0,608898	-1,786487	-0,023376	0,053505	-0,009428	1,651875	0,608898	-1,786487
16:25:54,94	0,453032	3,587810	-0,152980	0,196966	-0,819011	0,785006	-0,021823	0,052527	-0,010199	-2,467817	-1,139566	-1,800289	-0,641158	-2,827507	-1,263084	-14,795692	8,505852	10,927176	-0,021823	0,052527	-0,010199	1,655591	0,573559	-1,800289	-0,021823	0,052527	-0,010199	1,655591	0,573559	-1,800289
16:25:54,99	0,453032	3,587810	-0,152980	0,196966	-0,819011	0,785006	-0,023375	0,055529	-0,008281	-2,638774	-1,235711	-1,801300	-0,640581	-2,831910	-1,263079	-14,810020	8,493718	10,916687	-0,023375	0,055529	-0,008281	1,720254	0,599200	-1,801300	-0,023375	0,055529	-0,008281	1,720254	0,599200	-1,801300
16:25:55,04	0,453032	3,587810	-0,152980	0,196966	-0,819011	0,785006	-0,019850	0,052828	-0,008275	-2,515987	-1,058777	-1,811789	-0,639387	-2,830558	-1,263046	-14,792654	8,488415	10,955487	-0,019850	0,052828	-0,008275	1,631002	0,499460	-1,811789	-0,019850	0,052828	-0,008275	1,631002	0,499460	-1,811789
16:25:55,09	0,453032	3,587810	-0,152980	0,196966	-0,819011	0,785006	-0,021618	0,052470	-0,008242	-2,493291	-1,133005	-1,772989	-0,640531	-2,829562	-1,260715	-14,770769	8,464496	10,948182	-0,021618	0,052470	-0,008242	1,625611	0,563994	-1,772989	-0,021618	0,052470	-0,008242	1,625611	0,563994	-1,772989
16:25:55,14	0,453032	3,587810	-0,152980	0,196966	-0,819011	0,785006	-0,021909	0,053958	-0,005911	-2,580454	-1,117212	-1,780294	-0,641118	-2,825432	-1,262684	-14,774996	8,518733	10,941982	-0,021909	0,053958	-0,005911	1,655278	0,602611	-1,780294	-0,021909	0,053958	-0,005911	1,655278	0,602611	-1,780294
16:25:55,19	0,453032	3,587810	-0,152980	0,196966	-0,819011	0,785006	-0,025192	0,056532	-0,007880	-2,669418	-1,318713	-1,786493	-0,639955	-2,831609	-1,263838	-14,786008	8,484558	10,926452	-0,025192	0,056532	-0,007880	1,768333	0,658834	-1,786493	-0,025192	0,056532	-0,007880	1,768333	0,658834	-1,786493
16:25:55,24	0,453032	3,587810	-0,152980	0,196966	-0,819011	0,785006	-0,020424	0,052436	-0,009035	-2,491555	-1,063264	-1,802023	-0,639231	-2,826477	-1,262721	-14,755627	8,460033	10,871457	-0,020424	0,052436	-0,009035	1,624700	0,540053	-1,802023	-0,020424	0,052436	-0,009035	1,624700	0,540053	-1,802023
16:25:55,29	0,453032	3,587810	-0,152980	0,196966	-0,819011	0,785006	-0,025230	0,054375	-0,007917	-2,598429	-1,274594	-1,857019	-0,641228	-2,828018	-1,262033	-14,777051	8,482566	10,931971	-0,025230	0,054375	-0,007917	1,670034	0,705980	-1,857019	-0,025230	0,054375	-0,007917	1,670034	0,705980	-1,857019
16:25:55,34	0,453032	3,587810	-0,152980	0,196966	-0,819011	0,785006	-0,022898	0,055334	-0,007230	-2,639492	-1,183116	-1,796505	-0,641099	-2,829763	-1,263437	-14,760496	8,473544	10,940205	-0,022898	0,055334	-0,007230	1,704247	0,614344	-1,796505	-0,022898	0,055334	-0,007230	1,704247	0,614344	-1,796505
16:25:55,39	0,453032	3,587810	-0,152980	0,196966	-0,819011	0,785006	-0,021451	0,054350	-0,008633	-2,587856	-1,089028	-1,788271	-0,639971	-2,824284	-1,261164	-14,786482	8,497158	10,906937	-0,021451	0,054350	-0,008633	1,678634	0,594848	-1,788271	-0,021451	0,054350	-0,008633	1,678634	0,594848	-1,788271
16:25:55,44	0,453032	3,587810	-0,152980	0,196966	-0,819011	0,785006	-0,026760	0,056113	-0,006361	-2,672088	-1,399402	-1,821539	-0,635234	-2,828674	-1,262684	-14,784156	8,502193	10,917857	-0,026760	0,056113	-0,006361	1,732818	0,701223	-1,821539	-0,026760	0,056113	-0,006361	1,732818	0,701223	-1,821539
16:25:55,49	0,453032	3,587810	-0,152980	0,196966	-0,819011	0,785006	-0,025326	0,049816	-0,007880	-2,339073	-1,325350	-1,810619	-0,638248	-2,829993	-1,264235	-14,801290	8,463573	10,931558	-0,025326	0,049816	-0,007880	1,571446	0,662725	-1,810619	-0,025326	0,049816	-0,007880	1,571446	0,662725	-1,810619
16:25:55,54	0,453032	3,587810	-0,152980	0,196966	-0,819011	0,785006	-0,022677	0,051766	-0,009431	-2,482525	-1,183148	-1,796917	-0,637975	-2,828759	-1,261715	-14,761676	8,503389	10,904475	-0,022677	0,051766	-0,009431	1,581129	0,597007	-1,796917	-0,022677	0,051766	-0,009431	1,581129	0,597007	-1,796917
16:25:55,59	0,453032	3,587810	-0,152980	0,196966	-0,819011	0,785006	-0,023882	0,052147	-0,006912	-2,448035	-1,231380	-1,824000	-0,640543	-2,828454	-1,263840	-14,783118	8,506505	10,942028	-0,023882	0,052147	-0,006912	1,645507	0,643324	-1,824000	-0,023882	0,052147	-0,006912	1,645507	0,643324	-1,824000
16:25:55,64	0,453032	3,587810	-0,152980	0,196966	-0,819011	0,785006	-0,022862	0,054523	-0,009036	-2,579620	-1,198505	-1,786447	-0,642344	-2,828337	-1,263099	-14,799281	8,491691	10,907059	-0,022862	0,054523	-0,009036	1,700453	0,596185	-1,786447	-0,022862	0,054523	-0,009036	1,700453	0,596185	-1,786447
16:25:55,69	0,453032	3,587810	-0,152980	0,196966	-0,819011	0,785006	-0,022063	0,056142	-0,008296	-2,684699	-1,163523	-1,821416	-0,637370	-2,828443	-1,263963	-14,798100	8,464970	10,953590	-0,022063	0,056142	-0,008296	1,722436	0,568408	-1,821416	-0,022063	0,056142	-0,008296	1,722436	0,568408	-1,821416
16:25:55,74	0,453032	3,587810	-0,152980	0,196966	-0,819011	0,785006	-0,024458	0,051781	-0,009159	-2,480474	-1,273712	-1,774886	-0,641249	-2,824979	-1,264621	-14,777688	8,501280	10,954787	-0,024458	0,051781	-0,009159	1,584318	0,646276	-1,774886	-0,024458	0,051781	-0,009159	1,584318	0,646276	-1,774886
16:25:55,79	0,453032	3,587810	-0,152980	0,196966	-0,819011	0,785006	-0,025519	0,056872	-0,009818	-2,703559	-1,329320	-1,773689	-0,642941	-2,826746	-1,263478	-14,792024	8,481289	10,926395	-0,025519	0,056872	-0,009818	1,760883	0,673894	-1,773689	-0,025519	0,056872	-0,009818	1,760883	0,673894	-1,773689
16:25:55,84	0,453032	3,587810	-0,152980	0,196966	-0,819011	0,785006	-0,023142	0,057454	-0,008674	-2,758324	-1,208151	-1,802080	-0,639306	-2,827052	-1,263435	-14,754150	8,514129	10,951841	-0,023142	0,057454	-0,008674	1,751835	0,608491	-1,802080	-0,023142	0,057454	-0,008674	1,751835	0,608491	-1,802080
