# Supplementary material for: Characterization of interfragmentary motion associated with common osteosynthesis devices for rat fracture healing studies
Source: PLoS One. 2017 Apr 28;12(4):e0176735. doi: 10.1371/journal.pone.0176735 (PMC5409164; doi:10.1371/journal.pone.0176735)
Supplement: S1 Dataset — (ZIP) [file pone.0176735.s001.zip › S1_Dataset/RatExFix/Specimen06/FIX-EX_06V.txt]

%Tester: Sukopp Matthias
%Projekt: 
%Zeit: 11.03.2015 16:27:38
%Dateipfad: D:\Messungen\Fixator\Measurements\Fixator_20150311.txt
%Kommentar: FIX-EX_06-V
%VI Version: D:\LVProjekte\Fixator\HauptVI\Fixator_v0.12.vi
%Virtueller Drehpunkt: 	0,0000	0,0000	0,0000
%Sensor zu Hexapod (Mitte): 	0,000000	0,000000	-26,500000
%Sensor zu Hexapod Trans (Mitte): 	-0,500000	-0,866025	0,000000	-0,866025	0,500000	0,000000	0,000000	0,000000	1,000000
%Hexapod zu Labor (Mitte): 	0,452915	3,587940	-0,152971
%Hexapod zu Labor Trans (Mitte): 	0,999809	-0,013749	-0,013897	0,013699	0,999900	-0,003629	0,013945	0,003437	0,999897
%Labor zu CR (Mitte): 	0,000000	0,000000	78,500000
%Labor zu CR Trans (Mitte): 	1,000000	0,000000	0,000000	0,000000	1,000000	0,000000	0,000000	0,000000	1,000000
%Zentrum Sensormasse: 	0,000000	0,000000	2,000000
%Sensormasse: 	200,000000E-3
--------------------------------------------------
Time	X	Y	Z	U	V	W	Exp_ Fx	Exp_ Fy	Exp_ Fz	Exp_ Mx	Exp_ My	Exp_ Mz	Sen_ Fx	Sen_ Fy	Sen_ Fz	Sen_ Mx	Sen_ My	Sen_ Mz	Hex_ Fx	Hex_ Fy	Hex_ Fz	Hex_ Mx	Hex_ My	Hex_ Mz	Lab_ Fx	Lab_ Fy	Lab_ Fz	Lab_ Mx	Lab_ My	Lab_ Mz	Laser
16:27:38,54	0,452915	3,587940	-0,152971	0,196971	-0,799042	0,785015	-0,040886	0,016119	0,053701	-1,744746	-1,180033	-1,583278	-0,598272	-2,832047	-1,201102	-14,536529	7,022200	11,145198	-0,040886	0,016119	0,053701	-0,479413	2,029519	-1,583278	-0,040886	0,016119	0,053701	-0,479413	2,029519	-1,583278
16:27:38,59	0,452915	3,587940	-0,152971	0,196971	-0,799042	0,785015	-0,040886	0,016119	0,053701	-1,744746	-1,180033	-1,583278	-0,597777	-2,831589	-1,197818	-14,486580	7,015230	11,090531	-0,040886	0,016119	0,053701	-0,479413	2,029519	-1,583278	-0,040886	0,016119	0,053701	-0,479413	2,029519	-1,583278
16:27:38,64	0,452915	3,587940	-0,152971	0,196971	-0,799042	0,785015	-0,041531	0,015919	0,056986	-1,715438	-1,166816	-1,637945	-0,593740	-2,826121	-1,199767	-14,513166	7,038603	11,123319	-0,041531	0,015919	0,056986	-0,465758	2,093345	-1,637945	-0,041531	0,015919	0,056986	-0,465758	2,093345	-1,637945
16:27:38,69	0,452915	3,587940	-0,152971	0,196971	-0,799042	0,785015	-0,048285	0,015158	0,055036	-1,668866	-1,552728	-1,605157	-0,598525	-2,828698	-1,199169	-14,496568	7,070288	11,127435	-0,048285	0,015158	0,055036	-0,479001	2,237613	-1,605157	-0,048285	0,015158	0,055036	-0,479001	2,237613	-1,605157
16:27:38,74	0,452915	3,587940	-0,152971	0,196971	-0,799042	0,785015	-0,043660	0,018013	0,055634	-1,781588	-1,313730	-1,601041	-0,598449	-2,830810	-1,205197	-14,511948	7,033904	11,120105	-0,043660	0,018013	0,055634	-0,367605	2,113599	-1,601041	-0,043660	0,018013	0,055634	-0,367605	2,113599	-1,601041
16:27:38,79	0,452915	3,587940	-0,152971	0,196971	-0,799042	0,785015	-0,041869	0,016891	0,049606	-1,762459	-1,215735	-1,608371	-0,601349	-2,829257	-1,202490	-14,499004	7,050317	11,108889	-0,041869	0,016891	0,049606	-0,436530	2,071015	-1,608371	-0,041869	0,016891	0,049606	-0,436530	2,071015	-1,608371
16:27:38,84	0,452915	3,587940	-0,152971	0,196971	-0,799042	0,785015	-0,041764	0,020179	0,052314	-1,912755	-1,207267	-1,619587	-0,597887	-2,827884	-1,200542	-14,526807	7,040979	11,132719	-0,041764	0,020179	0,052314	-0,328708	2,071233	-1,619587	-0,041764	0,020179	0,052314	-0,328708	2,071233	-1,619587
16:27:38,89	0,452915	3,587940	-0,152971	0,196971	-0,799042	0,785015	-0,044684	0,017867	0,054261	-1,814533	-1,378523	-1,595757	-0,594961	-2,830835	-1,201719	-14,540266	7,027864	11,104150	-0,044684	0,017867	0,054261	-0,411957	2,129208	-1,595757	-0,044684	0,017867	0,054261	-0,411957	2,129208	-1,595757
16:27:38,94	0,452915	3,587940	-0,152971	0,196971	-0,799042	0,785015	-0,043592	0,013858	0,053085	-1,624120	-1,326806	-1,624326	-0,601374	-2,828681	-1,200563	-14,513227	7,047082	11,098150	-0,043592	0,013858	0,053085	-0,536300	2,095155	-1,624326	-0,043592	0,013858	0,053085	-0,536300	2,095155	-1,624326
16:27:38,99	0,452915	3,587940	-0,152971	0,196971	-0,799042	0,785015	-0,042250	0,020489	0,054240	-1,938786	-1,243244	-1,630325	-0,593501	-2,828250	-1,201116	-14,537142	7,030919	11,140823	-0,042250	0,020489	0,054240	-0,330407	2,073414	-1,630325	-0,042250	0,020489	0,054240	-0,330407	2,073414	-1,630325
16:27:39,04	0,452915	3,587940	-0,152971	0,196971	-0,799042	0,785015	-0,046560	0,013886	0,053688	-1,621372	-1,479994	-1,587653	-0,595525	-2,829237	-1,201315	-14,521636	7,023964	11,123108	-0,046560	0,013886	0,053688	-0,531349	2,175001	-1,587653	-0,046560	0,013886	0,053688	-0,531349	2,175001	-1,587653
16:27:39,09	0,452915	3,587940	-0,152971	0,196971	-0,799042	0,785015	-0,044693	0,015145	0,053488	-1,685150	-1,366002	-1,605368	-0,596095	-2,828665	-1,200171	-14,530473	7,065495	11,104438	-0,044693	0,015145	0,053488	-0,496235	2,142431	-1,605368	-0,044693	0,015145	0,053488	-0,496235	2,142431	-1,605368
16:27:39,14	0,452915	3,587940	-0,152971	0,196971	-0,799042	0,785015	-0,044903	0,015925	0,054633	-1,694152	-1,405339	-1,624037	-0,597315	-2,832275	-1,202865	-14,535479	7,019052	11,123276	-0,044903	0,015925	0,054633	-0,444021	2,119577	-1,624037	-0,044903	0,015925	0,054633	-0,444021	2,119577	-1,624037
16:27:39,19	0,452915	3,587940	-0,152971	0,196971	-0,799042	0,785015	-0,041167	0,015176	0,051938	-1,697938	-1,192185	-1,605200	-0,598388	-2,827972	-1,203265	-14,493418	7,069447	11,110619	-0,041167	0,015176	0,051938	-0,506589	2,039461	-1,605200	-0,041167	0,015176	0,051938	-0,506589	2,039461	-1,605200
16:27:39,24	0,452915	3,587940	-0,152971	0,196971	-0,799042	0,785015	-0,044357	0,018257	0,051539	-1,793455	-1,346830	-1,617857	-0,597291	-2,828088	-1,201689	-14,522260	7,048079	11,153050	-0,044357	0,018257	0,051539	-0,360279	2,135221	-1,617857	-0,044357	0,018257	0,051539	-0,360279	2,135221	-1,617857
16:27:39,29	0,452915	3,587940	-0,152971	0,196971	-0,799042	0,785015	-0,044805	0,017250	0,053115	-1,774001	-1,384428	-1,575425	-0,599593	-2,829260	-1,202102	-14,516301	7,084581	11,115077	-0,044805	0,017250	0,053115	-0,419900	2,132802	-1,575425	-0,044805	0,017250	0,053115	-0,419900	2,132802	-1,575425
16:27:39,34	0,452915	3,587940	-0,152971	0,196971	-0,799042	0,785015	-0,042639	0,018656	0,052702	-1,812553	-1,284875	-1,613399	-0,599616	-2,828303	-1,201367	-14,517143	7,042305	11,064971	-0,042639	0,018656	0,052702	-0,348032	2,062308	-1,613399	-0,042639	0,018656	0,052702	-0,348032	2,062308	-1,613399
16:27:39,39	0,452915	3,587940	-0,152971	0,196971	-0,799042	0,785015	-0,043457	0,019155	0,053437	-1,875516	-1,306991	-1,663505	-0,600898	-2,829774	-1,201320	-14,552259	7,018624	11,141627	-0,043457	0,019155	0,053437	-0,371852	2,104388	-1,663505	-0,043457	0,019155	0,053437	-0,371852	2,104388	-1,663505
16:27:39,44	0,452915	3,587940	-0,152971	0,196971	-0,799042	0,785015	-0,041542	0,019530	0,053483	-1,933097	-1,225964	-1,586849	-0,595492	-2,828606	-1,200965	-14,512913	7,027090	11,069708	-0,041542	0,019530	0,053483	-0,399972	2,035060	-1,586849	-0,041542	0,019530	0,053483	-0,399972	2,035060	-1,586849
16:27:39,49	0,452915	3,587940	-0,152971	0,196971	-0,799042	0,785015	-0,045256	0,015433	0,053838	-1,693012	-1,389287	-1,658768	-0,598465	-2,827822	-1,202484	-14,532568	7,085741	11,140148	-0,045256	0,015433	0,053838	-0,481558	2,163341	-1,658768	-0,045256	0,015433	0,053838	-0,481558	2,163341	-1,658768
16:27:39,54	0,452915	3,587940	-0,152971	0,196971	-0,799042	0,785015	-0,044449	0,018399	0,052320	-1,806291	-1,393658	-1,588328	-0,599013	-2,829615	-1,202885	-14,517894	7,075437	11,105634	-0,044449	0,018399	0,052320	-0,361986	2,095603	-1,588328	-0,044449	0,018399	0,052320	-0,361986	2,095603	-1,588328
16:27:39,60	0,452915	3,587940	-0,152971	0,196971	-0,799042	0,785015	-0,042622	0,017977	0,051919	-1,785934	-1,280806	-1,622842	-0,596348	-2,830029	-1,199180	-14,509613	7,048270	11,108880	-0,042622	0,017977	0,051919	-0,374755	2,065053	-1,622842	-0,042622	0,017977	0,051919	-0,374755	2,065053	-1,622842
16:27:39,65	0,452915	3,587940	-0,152971	0,196971	-0,799042	0,785015	-0,043596	0,015462	0,055623	-1,674545	-1,310693	-1,619596	-0,597315	-2,829033	-1,200550	-14,531887	7,018921	11,117462	-0,043596	0,015462	0,055623	-0,460788	2,111616	-1,619596	-0,043596	0,015462	0,055623	-0,460788	2,111616	-1,619596
16:27:39,70	0,452915	3,587940	-0,152971	0,196971	-0,799042	0,785015	-0,043975	0,016797	0,054254	-1,780539	-1,335021	-1,611014	-0,599043	-2,828631	-1,202492	-14,513140	7,030000	11,113722	-0,043975	0,016797	0,054254	-0,461954	2,117048	-1,611014	-0,043975	0,016797	0,054254	-0,461954	2,117048	-1,611014
16:27:39,75	0,452915	3,587940	-0,152971	0,196971	-0,799042	0,785015	-0,043459	0,018495	0,052312	-1,849832	-1,297473	-1,614754	-0,599592	-2,825483	-1,204437	-14,487620	7,045376	11,115508	-0,043459	0,018495	0,052312	-0,398007	2,114059	-1,614754	-0,043459	0,018495	0,052312	-0,398007	2,114059	-1,614754
16:27:39,80	0,452915	3,587940	-0,152971	0,196971	-0,799042	0,785015	-0,045911	0,020544	0,050367	-1,930351	-1,410571	-1,612968	-0,596146	-2,829405	-1,204037	-14,533938	7,033044	11,129894	-0,045911	0,020544	0,050367	-0,317609	2,193452	-1,612968	-0,045911	0,020544	0,050367	-0,317609	2,193452	-1,612968
16:27:39,85	0,452915	3,587940	-0,152971	0,196971	-0,799042	0,785015	-0,044238	0,015599	0,050767	-1,707016	-1,357493	-1,598582	-0,595477	-2,827182	-1,200937	-14,500937	7,036798	11,108854	-0,044238	0,015599	0,050767	-0,482507	2,115157	-1,598582	-0,044238	0,015599	0,050767	-0,482507	2,115157	-1,598582
16:27:39,90	0,452915	3,587940	-0,152971	0,196971	-0,799042	0,785015	-0,046497	0,016132	0,053867	-1,714963	-1,448261	-1,619622	-0,600760	-2,831089	-1,200803	-14,502453	7,034302	11,102370	-0,046497	0,016132	0,053867	-0,448639	2,201724	-1,619622	-0,046497	0,016132	0,053867	-0,448639	2,201724	-1,619622
16:27:39,95	0,452915	3,587940	-0,152971	0,196971	-0,799042	0,785015	-0,040472	0,018753	0,054001	-1,854199	-1,135038	-1,626106	-0,600229	-2,833306	-1,200158	-14,540037	7,045340	11,107326	-0,040472	0,018753	0,054001	-0,382089	2,042004	-1,626106	-0,040472	0,018753	0,054001	-0,382089	2,042004	-1,626106
16:27:40,00	0,452915	3,587940	-0,152971	0,196971	-0,799042	0,785015	-0,038817	0,017185	0,054645	-1,781871	-1,087052	-1,621150	-0,598385	-2,828851	-1,200522	-14,491588	7,053390	11,132512	-0,038817	0,017185	0,054645	-0,432887	1,960081	-1,621150	-0,038817	0,017185	0,054645	-0,432887	1,960081	-1,621150
16:27:40,05	0,452915	3,587940	-0,152971	0,196971	-0,799042	0,785015	-0,043597	0,017816	0,054281	-1,783489	-1,297700	-1,595963	-0,596036	-2,831519	-1,203618	-14,486827	7,026666	11,128656	-0,043597	0,017816	0,054281	-0,384969	2,124695	-1,595963	-0,043597	0,017816	0,054281	-0,384969	2,124695	-1,595963
16:27:40,10	0,452915	3,587940	-0,152971	0,196971	-0,799042	0,785015	-0,042462	0,014447	0,051186	-1,629072	-1,221174	-1,599820	-0,597841	-2,830832	-1,202466	-14,523630	7,083264	11,139627	-0,042462	0,014447	0,051186	-0,495007	2,112093	-1,599820	-0,042462	0,014447	0,051186	-0,495007	2,112093	-1,599820
16:27:40,15	0,452915	3,587940	-0,152971	0,196971	-0,799042	0,785015	-0,042154	0,016353	0,052337	-1,697601	-1,265304	-1,588849	-0,597233	-2,827530	-1,201685	-14,491280	7,038288	11,142818	-0,042154	0,016353	0,052337	-0,413868	2,043746	-1,588849	-0,042154	0,016353	0,052337	-0,413868	2,043746	-1,588849
16:27:40,20	0,452915	3,587940	-0,152971	0,196971	-0,799042	0,785015	-0,045318	0,017478	0,053119	-1,778854	-1,379331	-1,585658	-0,597919	-2,830215	-1,205339	-14,536659	7,031779	11,122172	-0,045318	0,017478	0,053119	-0,406843	2,178097	-1,585658	-0,045318	0,017478	0,053119	-0,406843	2,178097	-1,585658
16:27:40,25	0,452915	3,587940	-0,152971	0,196971	-0,799042	0,785015	-0,042649	0,016729	0,049465	-1,768237	-1,276628	-1,606304	-0,597242	-2,823964	-1,203293	-14,497781	7,063916	11,096761	-0,042649	0,016729	0,049465	-0,455015	2,071345	-1,606304	-0,042649	0,016729	0,049465	-0,455015	2,071345	-1,606304
16:27:40,30	0,452915	3,587940	-0,152971	0,196971	-0,799042	0,785015	-0,048401	0,019269	0,051510	-1,853036	-1,558101	-1,631715	-0,599023	-2,829028	-1,203271	-14,515176	7,062428	11,110355	-0,048401	0,019269	0,051510	-0,340439	2,241358	-1,631715	-0,048401	0,019269	0,051510	-0,340439	2,241358	-1,631715
16:27:40,35	0,452915	3,587940	-0,152971	0,196971	-0,799042	0,785015	-0,043125	0,018279	0,051532	-1,811548	-1,298099	-1,618121	-0,597868	-2,828592	-1,201327	-14,518637	7,034477	11,113422	-0,043125	0,018279	0,051532	-0,376658	2,087239	-1,618121	-0,043125	0,018279	0,051532	-0,376658	2,087239	-1,618121
16:27:40,40	0,452915	3,587940	-0,152971	0,196971	-0,799042	0,785015	-0,044081	0,017497	0,053476	-1,796844	-1,336792	-1,615054	-0,595410	-2,833874	-1,200530	-14,491710	7,040392	11,088265	-0,044081	0,017497	0,053476	-0,423307	2,123531	-1,615054	-0,044081	0,017497	0,053476	-0,423307	2,123531	-1,615054
16:27:40,45	0,452915	3,587940	-0,152971	0,196971	-0,799042	0,785015	-0,040735	0,012727	0,054274	-1,530218	-1,142468	-1,640211	-0,598456	-2,828752	-1,203266	-14,519566	7,050059	11,119830	-0,040735	0,012727	0,054274	-0,531125	2,055238	-1,640211	-0,040735	0,012727	0,054274	-0,531125	2,055238	-1,640211
16:27:40,50	0,452915	3,587940	-0,152971	0,196971	-0,799042	0,785015	-0,043647	0,017926	0,051537	-1,806115	-1,322852	-1,608646	-0,600236	-2,830647	-1,200552	-14,533595	7,041943	11,112628	-0,043647	0,017926	0,051537	-0,398912	2,103450	-1,608646	-0,043647	0,017926	0,051537	-0,398912	2,103450	-1,608646
16:27:40,55	0,452915	3,587940	-0,152971	0,196971	-0,799042	0,785015	-0,041116	0,018520	0,054252	-1,851035	-1,199342	-1,615847	-0,599282	-2,829159	-1,201108	-14,498690	7,057360	11,134079	-0,041116	0,018520	0,054252	-0,397220	2,028293	-1,615847	-0,041116	0,018520	0,054252	-0,397220	2,028293	-1,615847
16:27:40,60	0,452915	3,587940	-0,152971	0,196971	-0,799042	0,785015	-0,042882	0,018438	0,053696	-1,815976	-1,268630	-1,594397	-0,596562	-2,828843	-1,201285	-14,474882	7,087608	11,139062	-0,042882	0,018438	0,053696	-0,368584	2,097599	-1,594397	-0,042882	0,018438	0,053696	-0,368584	2,097599	-1,594397
16:27:40,65	0,452915	3,587940	-0,152971	0,196971	-0,799042	0,785015	-0,044516	0,016240	0,053519	-1,663562	-1,348105	-1,589413	-0,597292	-2,830811	-1,200168	-14,540127	7,051443	11,103561	-0,044516	0,016240	0,053519	-0,388740	2,146395	-1,589413	-0,044516	0,016240	0,053519	-0,388740	2,146395	-1,589413
16:27:40,70	0,452915	3,587940	-0,152971	0,196971	-0,799042	0,785015	-0,042447	0,015889	0,054636	-1,709267	-1,278922	-1,624915	-0,596697	-2,831154	-1,203264	-14,524780	7,032525	11,109578	-0,042447	0,015889	0,054636	-0,461977	2,053136	-1,624915	-0,042447	0,015889	0,054636	-0,461977	2,053136	-1,624915
16:27:40,75	0,452915	3,587940	-0,152971	0,196971	-0,799042	0,785015	-0,042447	0,015202	0,051540	-1,682231	-1,256169	-1,618898	-0,596430	-2,831050	-1,204030	-14,521336	6,995522	11,122209	-0,042447	0,015202	0,051540	-0,488904	2,075886	-1,618898	-0,042447	0,015202	0,051540	-0,488904	2,075886	-1,618898
16:27:40,80	0,452915	3,587940	-0,152971	0,196971	-0,799042	0,785015	-0,042671	0,015023	0,050774	-1,703256	-1,246348	-1,606267	-0,597845	-2,830770	-1,203057	-14,513181	7,046728	11,122970	-0,042671	0,015023	0,050774	-0,523966	2,103313	-1,606267	-0,042671	0,015023	0,050774	-0,523966	2,103313	-1,606267
16:27:40,85	0,452915	3,587940	-0,152971	0,196971	-0,799042	0,785015	-0,042206	0,016388	0,051746	-1,725801	-1,240701	-1,605505	-0,597213	-2,832398	-1,202842	-14,484957	7,009307	11,122430	-0,042206	0,016388	0,051746	-0,439376	2,072447	-1,605505	-0,042206	0,016388	0,051746	-0,439376	2,072447	-1,605505
16:27:40,90	0,452915	3,587940	-0,152971	0,196971	-0,799042	0,785015	-0,041112	0,015027	0,051962	-1,673338	-1,140669	-1,606046	-0,596092	-2,829472	-1,202861	-14,511505	7,033068	11,128948	-0,041112	0,015027	0,051962	-0,493732	2,086613	-1,606046	-0,041112	0,015027	0,051962	-0,493732	2,086613	-1,606046
16:27:40,95	0,452915	3,587940	-0,152971	0,196971	-0,799042	0,785015	-0,044206	0,015519	0,051943	-1,691620	-1,336437	-1,599528	-0,596671	-2,832004	-1,202057	-14,505922	7,013199	11,146670	-0,044206	0,015519	0,051943	-0,473388	2,133737	-1,599528	-0,044206	0,015519	0,051943	-0,473388	2,133737	-1,599528
16:27:41,00	0,452915	3,587940	-0,152971	0,196971	-0,799042	0,785015	-0,041723	0,014754	0,052747	-1,666277	-1,192575	-1,581806	-0,599010	-2,832363	-1,205970	-14,507795	7,049576	11,115862	-0,041723	0,014754	0,052747	-0,508066	2,082719	-1,581806	-0,041723	0,014754	0,052747	-0,508066	2,082719	-1,581806
16:27:41,05	0,452915	3,587940	-0,152971	0,196971	-0,799042	0,785015	-0,040243	0,016601	0,048833	-1,731717	-1,135417	-1,612614	-0,597855	-2,828412	-1,202504	-14,517954	7,053872	11,100245	-0,040243	0,016601	0,048833	-0,428572	2,023684	-1,612614	-0,040243	0,016601	0,048833	-0,428572	2,023684	-1,612614
16:27:41,10	0,452915	3,587940	-0,152971	0,196971	-0,799042	0,785015	-0,044243	0,017575	0,052300	-1,783759	-1,354340	-1,628230	-0,598473	-2,832384	-1,203261	-14,524521	7,011329	11,108405	-0,044243	0,017575	0,052300	-0,404102	2,118726	-1,628230	-0,044243	0,017575	0,052300	-0,404102	2,118726	-1,628230
16:27:41,15	0,452915	3,587940	-0,152971	0,196971	-0,799042	0,785015	-0,040494	0,016124	0,051542	-1,748437	-1,143805	-1,620071	-0,596118	-2,830552	-1,205191	-14,528034	7,052543	11,135840	-0,040494	0,016124	0,051542	-0,482680	2,034960	-1,620071	-0,040494	0,016124	0,051542	-0,482680	2,034960	-1,620071
16:27:41,20	0,452915	3,587940	-0,152971	0,196971	-0,799042	0,785015	-0,043257	0,015001	0,049613	-1,656097	-1,311159	-1,592636	-0,599633	-2,831363	-1,204030	-14,525885	7,058731	11,129737	-0,043257	0,015001	0,049613	-0,478506	2,084545	-1,592636	-0,043257	0,015001	0,049613	-0,478506	2,084545	-1,592636
16:27:41,25	0,452915	3,587940	-0,152971	0,196971	-0,799042	0,785015	-0,040798	0,017639	0,050774	-1,786858	-1,184523	-1,598739	-0,597801	-2,828535	-1,204382	-14,473296	7,027958	11,158232	-0,040798	0,017639	0,050774	-0,402158	2,018149	-1,598739	-0,040798	0,017639	0,050774	-0,402158	2,018149	-1,598739
16:27:41,30	0,452915	3,587940	-0,152971	0,196971	-0,799042	0,785015	-0,044164	0,017467	0,050421	-1,778259	-1,298585	-1,570244	-0,597852	-2,828932	-1,204000	-14,509335	7,060456	11,169034	-0,044164	0,017467	0,050421	-0,407075	2,168257	-1,570244	-0,044164	0,017467	0,050421	-0,407075	2,168257	-1,570244
16:27:41,35	0,452915	3,587940	-0,152971	0,196971	-0,799042	0,785015	-0,043793	0,017313	0,050803	-1,760116	-1,326785	-1,559442	-0,597911	-2,832421	-1,204419	-14,542008	7,037889	11,129612	-0,043793	0,017313	0,050803	-0,401038	2,110983	-1,559442	-0,043793	0,017313	0,050803	-0,401038	2,110983	-1,559442
16:27:41,40	0,452915	3,587940	-0,152971	0,196971	-0,799042	0,785015	-0,040743	0,015620	0,050385	-1,707936	-1,185181	-1,598864	-0,597912	-2,829144	-1,203280	-14,538274	7,037701	11,109980	-0,040743	0,015620	0,050385	-0,481795	2,013137	-1,598864	-0,040743	0,015620	0,050385	-0,481795	2,013137	-1,598864
16:27:41,45	0,452915	3,587940	-0,152971	0,196971	-0,799042	0,785015	-0,043580	0,017259	0,051523	-1,791470	-1,329398	-1,618495	-0,595876	-2,829163	-1,202081	-14,503451	7,033809	11,128498	-0,043580	0,017259	0,051523	-0,436652	2,091656	-1,618495	-0,043580	0,017259	0,051523	-0,436652	2,091656	-1,618495
16:27:41,50	0,452915	3,587940	-0,152971	0,196971	-0,799042	0,785015	-0,044582	0,015487	0,052723	-1,685273	-1,349361	-1,599978	-0,596079	-2,827880	-1,201696	-14,515787	7,071947	11,139457	-0,044582	0,015487	0,052723	-0,469576	2,150294	-1,599978	-0,044582	0,015487	0,052723	-0,469576	2,150294	-1,599978
16:27:41,55	0,452915	3,587940	-0,152971	0,196971	-0,799042	0,785015	-0,045592	0,016304	0,053108	-1,700904	-1,431643	-1,589018	-0,600069	-2,830369	-1,203086	-14,525425	7,056577	11,098879	-0,045592	0,016304	0,053108	-0,421061	2,147311	-1,589018	-0,045592	0,016304	0,053108	-0,421061	2,147311	-1,589018
16:27:41,60	0,452915	3,587940	-0,152971	0,196971	-0,799042	0,785015	-0,041441	0,018514	0,051718	-1,833961	-1,216443	-1,629597	-0,594869	-2,829589	-1,203998	-14,478028	7,008311	11,143233	-0,041441	0,018514	0,051718	-0,380622	2,036644	-1,629597	-0,041441	0,018514	0,051718	-0,380622	2,036644	-1,629597
16:27:41,65	0,452915	3,587940	-0,152971	0,196971	-0,799042	0,785015	-0,044716	0,014401	0,050805	-1,638183	-1,321602	-1,585243	-0,598470	-2,829401	-1,202508	-14,533798	7,056576	11,100244	-0,044716	0,014401	0,050805	-0,507719	2,188631	-1,585243	-0,044716	0,014401	0,050805	-0,507719	2,188631	-1,585243
16:27:41,70	0,452915	3,587940	-0,152971	0,196971	-0,799042	0,785015	-0,043079	0,017614	0,052296	-1,791332	-1,308866	-1,628232	-0,594933	-2,832169	-1,204333	-14,507594	6,986280	11,132143	-0,043079	0,017614	0,052296	-0,408667	2,072797	-1,628232	-0,043079	0,017614	0,052296	-0,408667	2,072797	-1,628232
16:27:41,75	0,452915	3,587940	-0,152971	0,196971	-0,799042	0,785015	-0,042450	0,013166	0,050471	-1,607842	-1,218360	-1,596333	-0,595500	-2,829082	-1,202889	-14,515351	7,040080	11,095473	-0,042450	0,013166	0,050471	-0,574300	2,113993	-1,596333	-0,042450	0,013166	0,050471	-0,574300	2,113993	-1,596333
16:27:41,80	0,452915	3,587940	-0,152971	0,196971	-0,799042	0,785015	-0,044840	0,015201	0,051915	-1,670924	-1,376242	-1,633002	-0,597371	-2,831166	-1,203724	-14,517197	7,026922	11,096562	-0,044840	0,015201	0,051915	-0,477672	2,143701	-1,633002	-0,044840	0,015201	0,051915	-0,477672	2,143701	-1,633002
16:27:41,85	0,452915	3,587940	-0,152971	0,196971	-0,799042	0,785015	-0,042099	0,015779	0,051079	-1,713323	-1,228753	-1,631914	-0,596705	-2,828795	-1,204391	-14,496935	6,983780	11,157216	-0,042099	0,015779	0,051079	-0,474659	2,076057	-1,631914	-0,042099	0,015779	0,051079	-0,474659	2,076057	-1,631914
16:27:41,90	0,452915	3,587940	-0,152971	0,196971	-0,799042	0,785015	-0,044486	0,016388	0,050413	-1,772197	-1,313717	-1,571260	-0,506317	-2,694420	-0,966449	-8,379766	2,952730	11,161235	-0,044486	0,016388	0,050413	-0,485765	2,178410	-1,571260	-0,044486	0,016388	0,050413	-0,485765	2,178410	-1,571260
16:27:41,95	0,452915	3,587940	-0,152971	0,196971	-0,799042	0,785015	-0,206052	0,005298	0,288354	-1,627927	-2,402025	-1,567240	-0,575968	-2,814869	-1,081573	-13,660785	5,770192	11,176328	-0,206052	0,005298	0,288354	-1,212053	13,773067	-1,567240	-0,206052	0,005298	0,288354	-1,212053	13,773067	-1,567240
16:27:42,00	0,452915	3,587940	-0,152971	0,196971	-0,799042	0,785015	-0,066914	0,005392	0,173231	-1,833340	-1,149091	-1,552147	-0,644413	-2,896453	-1,647942	-14,622034	7,439674	11,149353	-0,066914	0,005392	0,173231	-1,410075	4,103692	-1,552147	-0,066914	0,005392	0,173231	-1,410075	4,103692	-1,552147
16:27:42,05	0,453009	3,587982	-0,152959	0,196974	-0,749059	0,784981	0,037962	0,023875	-0,393138	-1,829263	2,637257	-1,579123	-0,642562	-2,875641	-1,732908	-13,127397	6,898474	11,078898	0,037962	0,023875	-0,393138	0,044911	-0,342729	-1,579123	0,037962	0,023875	-0,393138	0,044911	-0,342729	-1,579123
16:27:42,10	0,453009	3,587982	-0,152959	0,196974	-0,749059	0,784981	0,019012	0,032679	-0,478104	-2,008441	3,216888	-1,649578	-0,635768	-2,876591	-1,728019	-13,118867	6,872357	11,095413	0,019012	0,032679	-0,478104	0,556841	1,724419	-1,649578	0,019012	0,032679	-0,478104	0,556841	1,724419	-1,649578
16:27:42,15	0,453009	3,587982	-0,152959	0,196974	-0,749059	0,784981	0,016438	0,026320	-0,473215	-1,696125	3,103453	-1,633063	-0,642173	-2,875368	-1,727645	-13,078827	6,855893	11,069096	0,016438	0,026320	-0,473215	0,369973	1,813091	-1,633063	0,016438	0,026320	-0,473215	0,369973	1,813091	-1,633063
16:27:42,20	0,453009	3,587982	-0,152959	0,196974	-0,749059	0,784981	0,018581	0,032478	-0,472842	-2,010615	3,257821	-1,659380	-0,640399	-2,876843	-1,729559	-13,074501	6,861012	11,094693	0,018581	0,032478	-0,472842	0,538940	1,799198	-1,659380	0,018581	0,032478	-0,472842	0,538940	1,799198	-1,659380
16:27:42,25	0,453009	3,587982	-0,152959	0,196974	-0,749059	0,784981	0,018972	0,030204	-0,474755	-1,885763	3,279317	-1,633783	-0,635588	-2,875353	-1,728000	-13,033792	6,872219	11,075357	0,018972	0,030204	-0,474755	0,485272	1,790035	-1,633783	0,018972	0,030204	-0,474755	0,485272	1,790035	-1,633783
16:27:42,30	0,453009	3,587982	-0,152959	0,196974	-0,749059	0,784981	0,015276	0,026782	-0,473196	-1,677766	3,116784	-1,653119	-0,641019	-2,873842	-1,729587	-13,083437	6,863465	11,080683	0,015276	0,026782	-0,473196	0,424651	1,917627	-1,653119	0,015276	0,026782	-0,473196	0,424651	1,917627	-1,653119
16:27:42,35	0,453009	3,587982	-0,152959	0,196974	-0,749059	0,784981	0,016683	0,032241	-0,474784	-1,994038	3,151335	-1,647793	-0,634167	-2,866255	-1,724679	-12,797520	6,707415	11,087412	0,016683	0,032241	-0,474784	0,536911	1,841722	-1,647793	0,016683	0,032241	-0,474784	0,536911	1,841722	-1,647793
16:27:42,40	0,453009	3,587982	-0,152959	0,196974	-0,749059	0,784981	0,006687	0,030101	-0,469876	-1,874937	2,957156	-1,641064	-0,517929	-2,683108	-1,401692	-4,440866	1,451853	11,041634	0,006687	0,030101	-0,469876	0,488015	2,432264	-1,641064	0,006687	0,030101	-0,469876	0,488015	2,432264	-1,641064
16:27:42,45	0,453009	3,587982	-0,152959	0,196974	-0,749059	0,784981	-0,210043	0,021009	-0,146889	-1,775280	1,552072	-1,686842	-0,596363	-2,833684	-1,514106	-11,324840	4,914494	11,180712	-0,210043	0,021009	-0,146889	-0,126042	18,040450	-1,686842	-0,210043	0,021009	-0,146889	-0,126042	18,040450	-1,686842
16:27:42,50	0,453009	3,587982	-0,152959	0,196974	-0,749059	0,784981	-0,040423	0,013647	-0,259303	-1,835693	2,679299	-1,547764	-0,659168	-2,925626	-2,078403	-13,013770	6,774654	11,099283	-0,040423	0,013647	-0,259303	-0,764397	5,852506	-1,547764	-0,040423	0,013647	-0,259303	-0,764397	5,852506	-1,547764
16:27:42,55	0,452951	3,587970	-0,152964	0,196996	-0,699026	0,785005	0,070604	0,022067	-0,823599	-1,507069	6,059962	-1,629193	-0,660741	-2,903794	-2,178910	-11,121339	6,008489	11,063696	0,070604	0,022067	-0,823599	0,225222	0,517557	-1,629193	0,070604	0,022067	-0,823599	0,225222	0,517557	-1,629193
16:27:42,60	0,452951	3,587970	-0,152964	0,196996	-0,699026	0,785005	0,052483	0,034345	-0,924106	-1,862829	7,139634	-1,664779	-0,661914	-2,899262	-2,179404	-11,084104	6,009645	11,058065	0,052483	0,034345	-0,924106	0,833287	3,019744	-1,664779	0,052483	0,034345	-0,924106	0,833287	3,019744	-1,664779
16:27:42,65	0,452951	3,587970	-0,152964	0,196996	-0,699026	0,785005	0,049145	0,037627	-0,924601	-2,013859	6,997720	-1,670411	-0,659705	-2,903378	-2,173062	-11,095402	5,979898	11,071309	0,049145	0,037627	-0,924601	0,939870	3,139874	-1,670411	0,049145	0,037627	-0,924601	0,939870	3,139874	-1,670411
16:27:42,70	0,452951	3,587970	-0,152964	0,196996	-0,699026	0,785005	0,051605	0,033657	-0,918258	-1,838806	7,130730	-1,657167	-0,659145	-2,898369	-2,171693	-11,086666	5,959224	11,104480	0,051605	0,033657	-0,918258	0,803243	3,079770	-1,657167	0,051605	0,033657	-0,918258	0,803243	3,079770	-1,657167
16:27:42,75	0,452951	3,587970	-0,152964	0,196996	-0,699026	0,785005	0,046987	0,035675	-0,916889	-1,957296	6,908520	-1,623996	-0,660689	-2,901738	-2,172421	-11,082925	5,949078	11,065839	0,046987	0,035675	-0,916889	0,843194	3,220039	-1,623996	0,046987	0,035675	-0,916889	0,843194	3,220039	-1,623996
16:27:42,80	0,452951	3,587970	-0,152964	0,196996	-0,699026	0,785005	0,050676	0,035328	-0,917617	-1,946183	7,108679	-1,662637	-0,659642	-2,902659	-2,170907	-11,066520	5,978295	11,079458	0,050676	0,035328	-0,917617	0,827089	3,130584	-1,662637	0,050676	0,035328	-0,917617	0,827089	3,130584	-1,662637
16:27:42,85	0,452951	3,587970	-0,152964	0,196996	-0,699026	0,785005	0,050951	0,033961	-0,916104	-1,841578	7,122555	-1,649018	-0,661372	-2,898523	-2,170564	-11,041688	5,969690	11,030581	0,050951	0,033961	-0,916104	0,824361	3,122906	-1,649018	0,050951	0,033961	-0,916104	0,824361	3,122906	-1,649018
16:27:42,90	0,452951	3,587970	-0,152964	0,196996	-0,699026	0,785005	0,048234	0,037527	-0,915761	-2,022063	7,007062	-1,697894	-0,650895	-2,899727	-2,170526	-11,081464	5,922305	11,079532	0,048234	0,037527	-0,915761	0,923833	3,220723	-1,697894	0,048234	0,037527	-0,915761	0,923833	3,220723	-1,697894
16:27:42,95	0,452951	3,587970	-0,152964	0,196996	-0,699026	0,785005	0,044038	0,027852	-0,915722	-1,579859	6,778132	-1,648943	-0,657355	-2,900198	-2,171316	-11,077786	5,935136	11,069510	0,044038	0,027852	-0,915722	0,606505	3,321155	-1,648943	0,044038	0,027852	-0,915722	0,606505	3,321155	-1,648943
16:27:43,00	0,452951	3,587970	-0,152964	0,196996	-0,699026	0,785005	0,047676	0,033211	-0,916512	-1,845601	6,964084	-1,658966	-0,660862	-2,900604	-2,172089	-11,079874	5,983439	11,080573	0,047676	0,033211	-0,916512	0,761482	3,221514	-1,658966	0,047676	0,033211	-0,916512	0,761482	3,221514	-1,658966
16:27:43,05	0,452951	3,587970	-0,152964	0,196996	-0,699026	0,785005	0,049781	0,036045	-0,917286	-1,952165	7,047574	-1,647903	-0,657384	-2,899373	-2,171335	-11,096786	5,954541	11,060766	0,049781	0,036045	-0,917286	0,877362	3,139777	-1,647903	0,049781	0,036045	-0,917286	0,877362	3,139777	-1,647903
16:27:43,10	0,452951	3,587970	-0,152964	0,196996	-0,699026	0,785005	0,046976	0,033649	-0,916532	-1,861037	6,901500	-1,667710	-0,659756	-2,902084	-2,167240	-11,117422	5,955682	11,079513	0,046976	0,033649	-0,916532	0,780378	3,213920	-1,667710	0,046976	0,033649	-0,916532	0,780378	3,213920	-1,667710
16:27:43,15	0,452951	3,587970	-0,152964	0,196996	-0,699026	0,785005	0,050510	0,034347	-0,912437	-1,906700	7,066855	-1,648962	-0,660924	-2,898864	-2,170963	-11,099946	5,954142	11,050332	0,050510	0,034347	-0,912437	0,789563	3,101813	-1,648962	0,050510	0,034347	-0,912437	0,789563	3,101813	-1,648962
16:27:43,20	0,452951	3,587970	-0,152964	0,196996	-0,699026	0,785005	0,047246	0,034800	-0,913801	-1,926498	6,947123	-1,665584	-0,658516	-2,899031	-2,168604	-11,072248	5,933927	11,062891	0,047246	0,034800	-0,913801	0,805309	3,238310	-1,665584	0,047246	0,034800	-0,913801	0,805309	3,238310	-1,665584
16:27:43,25	0,452951	3,587970	-0,152964	0,196996	-0,699026	0,785005	0,047246	0,034800	-0,913801	-1,926498	6,947123	-1,665584	-0,658504	-2,901524	-2,170529	-11,072494	5,947006	11,073807	0,047246	0,034800	-0,913801	0,805309	3,238310	-1,665584	0,047246	0,034800	-0,913801	0,805309	3,238310	-1,665584
16:27:43,30	0,452951	3,587970	-0,152964	0,196996	-0,699026	0,785005	0,049398	0,033543	-0,915725	-1,849924	7,052279	-1,654669	-0,658589	-2,897691	-2,167064	-11,105787	5,937166	11,072279	0,049398	0,033543	-0,915725	0,783198	3,174527	-1,654669	0,049398	0,033543	-0,915725	0,783198	3,174527	-1,654669
16:27:43,35	0,452951	3,587970	-0,152964	0,196996	-0,699026	0,785005	0,046122	0,035533	-0,912260	-1,978591	6,858012	-1,656197	-0,659707	-2,896462	-2,167048	-11,071793	5,932652	11,081455	0,046122	0,035533	-0,912260	0,810775	3,237431	-1,656197	0,046122	0,035533	-0,912260	0,810775	3,237431	-1,656197
16:27:43,40	0,452951	3,587970	-0,152964	0,196996	-0,699026	0,785005	0,046445	0,033909	-0,913041	-1,861879	6,876384	-1,679205	-0,657344	-2,898782	-2,167844	-11,088262	5,964310	11,049271	0,046445	0,033909	-0,913041	0,800011	3,230490	-1,679205	0,046445	0,033909	-0,913041	0,800011	3,230490	-1,679205
16:27:43,45	0,452951	3,587970	-0,152964	0,196996	-0,699026	0,785005	0,046445	0,033909	-0,913041	-1,861879	6,876384	-1,679205	-0,657286	-2,902551	-2,166633	-11,054127	5,915919	11,065465	0,046445	0,033909	-0,913041	0,800011	3,230490	-1,679205	0,046445	0,033909	-0,913041	0,800011	3,230490	-1,679205
16:27:43,50	0,452951	3,587970	-0,152964	0,196996	-0,699026	0,785005	0,049678	0,031975	-0,911830	-1,786107	7,098304	-1,663011	-0,659120	-2,898426	-2,169783	-11,086718	5,965693	11,059915	0,049678	0,031975	-0,911830	0,723898	3,198550	-1,663011	0,049678	0,031975	-0,911830	0,723898	3,198550	-1,663011
16:27:43,55	0,452951	3,587970	-0,152964	0,196996	-0,699026	0,785005	0,047024	0,035625	-0,914979	-1,949132	6,907167	-1,668561	-0,658503	-2,898461	-2,168621	-11,063841	5,924122	11,038362	0,047024	0,035625	-0,914979	0,847450	3,215778	-1,668561	0,047024	0,035625	-0,914979	0,847450	3,215778	-1,668561
16:27:43,60	0,452951	3,587970	-0,152964	0,196996	-0,699026	0,785005	0,046746	0,035073	-0,913818	-1,944984	6,933289	-1,690113	-0,661448	-2,898017	-2,167447	-11,073256	5,956839	11,062576	0,046746	0,035073	-0,913818	0,808255	3,263753	-1,690113	0,046746	0,035073	-0,913818	0,808255	3,263753	-1,690113
16:27:43,65	0,452951	3,587970	-0,152964	0,196996	-0,699026	0,785005	0,047833	0,037846	-0,912644	-2,065538	6,965329	-1,665900	-0,658509	-2,899676	-2,168193	-11,069595	5,937256	11,086852	0,047833	0,037846	-0,912644	0,905359	3,210420	-1,665900	0,047833	0,037846	-0,912644	0,905359	3,210420	-1,665900
16:27:43,70	0,452951	3,587970	-0,152964	0,196996	-0,699026	0,785005	0,047800	0,034472	-0,913390	-1,905211	6,976582	-1,641624	-0,663345	-2,896515	-2,169209	-11,070875	5,992039	11,057378	0,047800	0,034472	-0,913390	0,800815	3,224254	-1,641624	0,047800	0,034472	-0,913390	0,800815	3,224254	-1,641624
16:27:43,75	0,452951	3,587970	-0,152964	0,196996	-0,699026	0,785005	0,047481	0,040240	-0,914405	-2,158351	6,931496	-1,671098	-0,659067	-2,897924	-2,167039	-11,061622	5,959270	11,077246	0,047481	0,040240	-0,914405	1,000474	3,204206	-1,671098	0,047481	0,040240	-0,914405	1,000474	3,204206	-1,671098
16:27:43,80	0,452951	3,587970	-0,152964	0,196996	-0,699026	0,785005	0,046562	0,035831	-0,912236	-1,952847	6,908090	-1,651230	-0,660884	-2,899814	-2,167436	-11,081370	5,934858	11,071469	0,046562	0,035831	-0,912236	0,859889	3,252965	-1,651230	0,046562	0,035831	-0,912236	0,859889	3,252965	-1,651230
16:27:43,86	0,452951	3,587970	-0,152964	0,196996	-0,699026	0,785005	0,049108	0,036460	-0,912632	-2,016554	7,035573	-1,657007	-0,657197	-2,898306	-2,167230	-11,052894	5,936313	11,071151	0,049108	0,036460	-0,912632	0,845535	3,180606	-1,657007	0,049108	0,036460	-0,912632	0,845535	3,180606	-1,657007
16:27:43,91	0,452951	3,587970	-0,152964	0,196996	-0,699026	0,785005	0,045958	0,034021	-0,912426	-1,874221	6,895725	-1,657325	-0,657322	-2,897758	-2,167829	-11,060707	5,925336	11,057576	0,045958	0,034021	-0,912426	0,796395	3,288005	-1,657325	0,045958	0,034021	-0,912426	0,796395	3,288005	-1,657325
16:27:43,96	0,452951	3,587970	-0,152964	0,196996	-0,699026	0,785005	0,045547	0,034403	-0,913026	-1,907505	6,873048	-1,670900	-0,656786	-2,900065	-2,168580	-11,082687	5,916383	11,091639	0,045547	0,034403	-0,913026	0,793109	3,297633	-1,670900	0,045547	0,034403	-0,913026	0,793109	3,297633	-1,670900
16:27:44,01	0,452951	3,587970	-0,152964	0,196996	-0,699026	0,785005	0,047276	0,032785	-0,913777	-1,842110	6,948438	-1,636837	-0,537586	-2,714049	-1,891166	-2,548232	0,329550	11,079855	0,047276	0,032785	-0,913777	0,731487	3,237236	-1,636837	0,047276	0,032785	-0,913777	0,731487	3,237236	-1,636837
16:27:44,06	0,452951	3,587970	-0,152964	0,196996	-0,699026	0,785005	-0,038648	0,019915	-0,716839	-1,696106	6,742136	-1,579080	-0,602678	-2,832087	-1,971642	-7,653477	3,332370	11,149396	-0,038648	0,019915	-0,716839	-0,132772	9,776030	-1,579080	-0,038648	0,019915	-0,716839	-0,132772	9,776030	-1,579080
16:27:44,11	0,452951	3,587970	-0,152964	0,196996	-0,699026	0,785005	-0,038648	0,019915	-0,716839	-1,696106	6,742136	-1,579080	-0,661319	-2,910876	-2,534401	-8,624314	4,582496	11,013710	-0,038648	0,019915	-0,716839	-0,132772	9,776030	-1,579080	-0,038648	0,019915	-0,716839	-0,132772	9,776030	-1,579080
16:27:44,16	0,453012	3,587934	-0,152973	0,196981	-0,649021	0,785002	0,058905	0,031305	-1,279598	-1,691157	10,349100	-1,714765	-0,656195	-2,886945	-2,601851	-7,214088	4,026376	11,038994	0,058905	0,031305	-1,279598	0,766281	5,725023	-1,714765	0,058905	0,031305	-1,279598	0,766281	5,725023	-1,714765
16:27:44,21	0,453012	3,587934	-0,152973	0,196981	-0,649021	0,785002	0,035618	0,038833	-1,347047	-1,859105	10,637527	-1,689482	-0,658310	-2,888025	-2,597211	-7,251707	4,024453	11,026279	0,035618	0,038833	-1,347047	1,189269	7,841480	-1,689482	0,035618	0,038833	-1,347047	1,189269	7,841480	-1,689482
16:27:44,26	0,453012	3,587934	-0,152973	0,196981	-0,649021	0,785002	0,037612	0,040125	-1,342408	-1,946751	10,709552	-1,702196	-0,659143	-2,887312	-2,596986	-7,220098	4,015439	11,053350	0,037612	0,040125	-1,342408	1,203024	7,757044	-1,702196	0,037612	0,040125	-1,342408	1,203024	7,757044	-1,702196
16:27:44,31	0,453012	3,587934	-0,152973	0,196981	-0,649021	0,785002	0,037410	0,041203	-1,342183	-1,994817	10,730957	-1,675125	-0,656494	-2,891129	-2,595611	-7,231836	4,010296	11,053572	0,037410	0,041203	-1,342183	1,239594	7,794264	-1,675125	0,037410	0,041203	-1,342183	1,239594	7,794264	-1,675125
16:27:44,36	0,453012	3,587934	-0,152973	0,196981	-0,649021	0,785002	0,039391	0,037000	-1,340807	-1,786598	10,826377	-1,674904	-0,654168	-2,889125	-2,594418	-7,234136	3,999720	11,096837	0,039391	0,037000	-1,340807	1,117898	7,734173	-1,674904	0,039391	0,037000	-1,340807	1,117898	7,734173	-1,674904
16:27:44,41	0,453012	3,587934	-0,152973	0,196981	-0,649021	0,785002	0,036493	0,035988	-1,339615	-1,744279	10,678950	-1,631639	-0,661370	-2,886413	-2,592627	-7,229759	4,001088	11,050086	0,036493	0,035988	-1,339615	1,080769	7,814280	-1,631639	0,036493	0,035988	-1,339615	1,080769	7,814280	-1,631639
16:27:44,46	0,453012	3,587934	-0,152973	0,196981	-0,649021	0,785002	0,037745	0,043581	-1,337824	-2,135738	10,747172	-1,678390	-0,651341	-2,885002	-2,586176	-6,960051	3,816253	11,051523	0,037745	0,043581	-1,337824	1,285356	7,784203	-1,678390	0,037745	0,043581	-1,337824	1,285356	7,784203	-1,678390
16:27:44,51	0,453012	3,587934	-0,152973	0,196981	-0,649021	0,785002	-0,178962	0,029152	-1,032861	-1,835741	9,372373	-1,715676	-0,540521	-2,705954	-2,287664	1,113495	-1,335872	11,012799	-0,178962	0,029152	-1,032861	0,452672	23,420876	-1,715676	-0,178962	0,029152	-1,032861	0,452672	23,420876	-1,715676
16:27:44,56	0,453012	3,587934	-0,152973	0,196981	-0,649021	0,785002	-0,178962	0,029152	-1,032861	-1,835741	9,372373	-1,715676	-0,609449	-2,844828	-2,393965	-5,154500	1,762462	11,111733	-0,178962	0,029152	-1,032861	0,452672	23,420876	-1,715676	-0,178962	0,029152	-1,032861	0,452672	23,420876	-1,715676
16:27:44,61	0,453012	3,587934	-0,152973	0,196981	-0,649021	0,785002	-0,057469	0,017781	-1,100480	-1,795504	9,970085	-1,606050	-0,681132	-2,926425	-2,953412	-6,392803	3,463532	11,074961	-0,057469	0,017781	-1,100480	-0,399700	14,481425	-1,606050	-0,057469	0,017781	-1,100480	-0,399700	14,481425	-1,606050
16:27:44,66	0,452986	3,587981	-0,152969	0,196984	-0,598989	0,784970	0,082278	0,040688	-1,698608	-2,032393	14,056488	-1,653515	-0,675895	-2,904544	-3,019744	-4,909468	2,815310	11,064891	0,082278	0,040688	-1,698608	1,161649	7,597683	-1,653515	0,082278	0,040688	-1,698608	1,161649	7,597683	-1,653515
16:27:44,71	0,452986	3,587981	-0,152969	0,196984	-0,598989	0,784970	0,060710	0,047094	-1,764940	-2,185193	14,543658	-1,663584	-0,670552	-2,903666	-3,015481	-4,893891	2,798028	11,033567	0,060710	0,047094	-1,764940	1,511687	9,777956	-1,663584	0,060710	0,047094	-1,764940	1,511687	9,777956	-1,663584
16:27:44,76	0,452986	3,587981	-0,152969	0,196984	-0,598989	0,784970	0,057277	0,042906	-1,760677	-1,974598	14,387314	-1,694909	-0,667571	-2,906218	-3,015316	-4,906353	2,741887	11,067463	0,057277	0,042906	-1,760677	1,393529	9,891041	-1,694909	0,057277	0,042906	-1,760677	1,393529	9,891041	-1,694909
16:27:44,81	0,452986	3,587981	-0,152969	0,196984	-0,598989	0,784970	0,057997	0,039049	-1,760512	-1,828855	14,442009	-1,661012	-0,671382	-2,899489	-3,010305	-4,851767	2,764636	11,066941	0,057997	0,039049	-1,760512	1,236452	9,889251	-1,661012	0,057997	0,039049	-1,760512	1,236452	9,889251	-1,661012
16:27:44,86	0,452986	3,587981	-0,152969	0,196984	-0,598989	0,784970	0,054075	0,045713	-1,755501	-2,128419	14,273966	-1,661535	-0,668237	-2,903263	-3,010409	-4,908820	2,771416	11,064158	0,054075	0,045713	-1,755501	1,460058	10,029082	-1,661535	0,054075	0,045713	-1,755501	1,460058	10,029082	-1,661535
16:27:44,91	0,452986	3,587981	-0,152969	0,196984	-0,598989	0,784970	0,055771	0,041103	-1,755606	-1,911338	14,309348	-1,664318	-0,668874	-2,903865	-3,007883	-4,852749	2,778200	11,027338	0,055771	0,041103	-1,755606	1,315231	9,931343	-1,664318	0,055771	0,041103	-1,755606	1,315231	9,931343	-1,664318
16:27:44,96	0,452986	3,587981	-0,152969	0,196984	-0,598989	0,784970	0,056611	0,041353	-1,753080	-1,890439	14,398221	-1,701137	-0,669934	-2,904504	-3,006900	-4,885869	2,769762	11,061256	0,056611	0,041353	-1,753080	1,355771	9,954236	-1,701137	0,056611	0,041353	-1,753080	1,355771	9,954236	-1,701137
16:27:45,01	0,452986	3,587981	-0,152969	0,196984	-0,598989	0,784970	0,057695	0,041952	-1,752096	-1,945436	14,430105	-1,667220	-0,667752	-2,904966	-3,004451	-4,897882	2,760807	11,087770	0,057695	0,041952	-1,752096	1,347768	9,901056	-1,667220	0,057695	0,041952	-1,752096	1,347768	9,901056	-1,667220
16:27:45,06	0,452986	3,587981	-0,152969	0,196984	-0,598989	0,784970	0,057003	0,039831	-1,749647	-1,848915	14,388222	-1,640706	-0,667068	-2,905292	-3,004970	-4,927698	2,765582	11,058333	0,057003	0,039831	-1,749647	1,277805	9,913455	-1,640706	0,057003	0,039831	-1,749647	1,277805	9,913455	-1,640706
16:27:45,11	0,452986	3,587981	-0,152969	0,196984	-0,598989	0,784970	0,056944	0,039076	-1,750167	-1,820440	14,356901	-1,670142	-0,669441	-2,904813	-3,004955	-4,890047	2,772498	11,061858	0,056944	0,039076	-1,750167	1,247031	9,886832	-1,670142	0,056944	0,039076	-1,750167	1,247031	9,886832	-1,670142
16:27:45,16	0,452986	3,587981	-0,152969	0,196984	-0,598989	0,784970	0,057716	0,041370	-1,750152	-1,914893	14,426196	-1,666618	-0,670624	-2,905021	-3,007380	-4,862636	2,761705	11,052376	0,057716	0,041370	-1,750152	1,332627	9,895521	-1,666618	0,057716	0,041370	-1,750152	1,332627	9,895521	-1,666618
16:27:45,21	0,452986	3,587981	-0,152969	0,196984	-0,598989	0,784970	0,058487	0,042290	-1,752577	-1,958415	14,495441	-1,676099	-0,668178	-2,904464	-3,004181	-4,885378	2,735951	11,053978	0,058487	0,042290	-1,752577	1,361386	9,904216	-1,676099	0,058487	0,042290	-1,752577	1,361386	9,904216	-1,676099
16:27:45,26	0,452986	3,587981	-0,152969	0,196984	-0,598989	0,784970	0,056782	0,040452	-1,749378	-1,896466	14,399948	-1,674498	-0,668234	-2,902949	-3,004193	-4,912634	2,755354	11,064792	0,056782	0,040452	-1,749378	1,278980	9,942588	-1,674498	0,056782	0,040452	-1,749378	1,278980	9,942588	-1,674498
16:27:45,31	0,452986	3,587981	-0,152969	0,196984	-0,598989	0,784970	0,055497	0,041257	-1,749389	-1,935163	14,299854	-1,663684	-0,670742	-2,905150	-3,003537	-4,926707	2,757757	11,032361	0,055497	0,041257	-1,749389	1,303493	9,943318	-1,663684	0,055497	0,041257	-1,749389	1,303493	9,943318	-1,663684
16:27:45,36	0,452986	3,587981	-0,152969	0,196984	-0,598989	0,784970	0,058658	0,042328	-1,748734	-1,995835	14,450825	-1,696115	-0,667731	-2,900205	-3,004971	-4,868814	2,732075	11,051239	0,058658	0,042328	-1,748734	1,326933	9,846169	-1,696115	0,058658	0,042328	-1,748734	1,326933	9,846169	-1,696115
16:27:45,41	0,452986	3,587981	-0,152969	0,196984	-0,598989	0,784970	0,052870	0,042193	-1,750168	-1,982105	14,212809	-1,677236	-0,666281	-2,902848	-3,003992	-4,880732	2,709433	11,049899	0,052870	0,042193	-1,750168	1,330058	10,062538	-1,677236	0,052870	0,042193	-1,750168	1,330058	10,062538	-1,677236
16:27:45,47	0,452986	3,587981	-0,152969	0,196984	-0,598989	0,784970	0,054434	0,039616	-1,749189	-1,873674	14,295149	-1,678576	-0,666299	-2,906957	-3,002525	-4,906576	2,721886	11,055114	0,054434	0,039616	-1,749189	1,236203	10,022085	-1,678576	0,054434	0,039616	-1,749189	1,236203	10,022085	-1,678576
16:27:45,52	0,452986	3,587981	-0,152969	0,196984	-0,598989	0,784970	0,058002	0,037577	-1,747721	-1,769779	14,452065	-1,673361	-0,668824	-2,903989	-3,002651	-4,922932	2,761318	11,049358	0,058002	0,037577	-1,747721	1,180029	9,898931	-1,673361	0,058002	0,037577	-1,747721	1,180029	9,898931	-1,673361
16:27:45,57	0,452986	3,587981	-0,152969	0,196984	-0,598989	0,784970	0,056694	0,041248	-1,747847	-1,934676	14,350167	-1,679117	-0,668242	-2,901136	-2,999941	-4,921075	2,752099	11,047919	0,056694	0,041248	-1,747847	1,303270	9,899714	-1,679117	0,056694	0,041248	-1,747847	1,303270	9,899714	-1,679117
16:27:45,62	0,452986	3,587981	-0,152969	0,196984	-0,598989	0,784970	0,053932	0,042171	-1,745138	-1,989725	14,212780	-1,680556	-0,671159	-2,900774	-3,001464	-4,902575	2,762060	11,087285	0,053932	0,042171	-1,745138	1,320673	9,979114	-1,680556	0,053932	0,042171	-1,745138	1,320673	9,979114	-1,680556
16:27:45,67	0,452986	3,587981	-0,152969	0,196984	-0,598989	0,784970	0,055077	0,044878	-1,746660	-2,112631	14,283349	-1,641190	-0,669369	-2,900315	-3,001862	-4,894891	2,770280	11,068709	0,055077	0,044878	-1,746660	1,410294	9,959819	-1,641190	0,055077	0,044878	-1,746660	1,410294	9,959819	-1,641190
16:27:45,72	0,452986	3,587981	-0,152969	0,196984	-0,598989	0,784970	0,053784	0,043557	-1,747059	-2,032958	14,218689	-1,659767	-0,664844	-2,905204	-3,003492	-4,905799	2,719232	11,068234	0,053784	0,043557	-1,747059	1,386238	9,996612	-1,659767	0,053784	0,043557	-1,747059	1,386238	9,996612	-1,659767
16:27:45,77	0,452986	3,587981	-0,152969	0,196984	-0,598989	0,784970	0,055756	0,037194	-1,748688	-1,751743	14,337285	-1,660241	-0,665262	-2,902246	-3,000710	-4,897719	2,722682	11,033020	0,055756	0,037194	-1,748688	1,167954	9,960444	-1,660241	0,055756	0,037194	-1,748688	1,167954	9,960444	-1,660241
16:27:45,82	0,452986	3,587981	-0,152969	0,196984	-0,598989	0,784970	0,053403	0,039035	-1,745907	-1,840445	14,220222	-1,695456	-0,667773	-2,903602	-2,998640	-4,912508	2,748716	11,078140	0,053403	0,039035	-1,745907	1,223768	10,028061	-1,695456	0,053403	0,039035	-1,745907	1,223768	10,028061	-1,695456
16:27:45,87	0,452986	3,587981	-0,152969	0,196984	-0,598989	0,784970	0,055833	0,040532	-1,743836	-1,903139	14,320739	-1,650336	-0,669974	-2,904682	-2,999945	-4,925948	2,779654	11,028649	0,055833	0,040532	-1,743836	1,278591	9,937850	-1,650336	0,055833	0,040532	-1,743836	1,278591	9,937850	-1,650336
16:27:45,92	0,452986	3,587981	-0,152969	0,196984	-0,598989	0,784970	0,057869	0,041898	-1,745142	-1,954095	14,399499	-1,699827	-0,665211	-2,902807	-2,998764	-4,888977	2,748699	11,027660	0,057869	0,041898	-1,745142	1,334861	9,856790	-1,699827	0,057869	0,041898	-1,745142	1,334861	9,856790	-1,699827
16:27:45,97	0,452986	3,587981	-0,152969	0,196984	-0,598989	0,784970	0,053864	0,038710	-1,743961	-1,796665	14,238725	-1,700816	-0,671758	-2,899824	-3,000317	-4,909462	2,764657	11,072244	0,053864	0,038710	-1,743961	1,242069	10,010422	-1,700816	0,053864	0,038710	-1,743961	1,242069	10,010422	-1,700816
16:27:46,02	0,452986	3,587981	-0,152969	0,196984	-0,598989	0,784970	0,054505	0,041545	-1,743699	-1,932538	14,246903	-1,677828	-0,667987	-2,901945	-2,998503	-4,904979	2,771300	11,050648	0,054505	0,041545	-1,743699	1,328782	9,968275	-1,677828	0,054505	0,041545	-1,743699	1,328782	9,968275	-1,677828
16:27:46,07	0,452986	3,587981	-0,152969	0,196984	-0,598989	0,784970	0,054505	0,041545	-1,743699	-1,932538	14,246903	-1,677828	-0,669181	-2,899645	-2,997939	-4,794889	2,715155	11,058815	0,054505	0,041545	-1,743699	1,328782	9,968275	-1,677828	0,054505	0,041545	-1,743699	1,328782	9,968275	-1,677828
16:27:46,12	0,452986	3,587981	-0,152969	0,196984	-0,598989	0,784970	0,053110	0,043730	-1,743136	-2,039700	14,297773	-1,669661	-0,547771	-2,718514	-2,709693	3,487510	-2,768061	11,056909	0,053110	0,043730	-1,743136	1,393088	10,128657	-1,669661	0,053110	0,043730	-1,743136	1,393088	10,128657	-1,669661
16:27:46,17	0,452986	3,587981	-0,152969	0,196984	-0,598989	0,784970	-0,022019	0,024595	-1,555058	-1,774623	14,093112	-1,603929	-0,615046	-2,844148	-2,809861	-1,953792	0,231992	11,124547	-0,022019	0,024595	-1,555058	0,156083	15,821617	-1,603929	-0,022019	0,024595	-1,555058	0,156083	15,821617	-1,603929
16:27:46,22	0,452986	3,587981	-0,152969	0,196984	-0,598989	0,784970	-0,022019	0,024595	-1,555058	-1,774623	14,093112	-1,603929	-0,672395	-2,916780	-3,357221	-2,712845	1,415852	11,080499	-0,022019	0,024595	-1,555058	0,156083	15,821617	-1,603929	-0,022019	0,024595	-1,555058	0,156083	15,821617	-1,603929
16:27:46,27	0,453075	3,587901	-0,152975	0,196970	-0,548995	0,784983	0,069556	0,037945	-2,102417	-1,823118	17,605728	-1,647977	-0,661920	-2,891999	-3,436911	-0,911145	0,644702	11,037153	0,069556	0,037945	-2,102417	1,155594	12,145587	-1,647977	0,069556	0,037945	-2,102417	1,155594	12,145587	-1,647977
16:27:46,32	0,453075	3,587901	-0,152975	0,196970	-0,548995	0,784983	0,042857	0,041264	-2,182107	-1,762665	18,163298	-1,691323	-0,657687	-2,890514	-3,428772	-0,863460	0,629069	11,062040	0,042857	0,041264	-2,182107	1,476549	14,798990	-1,691323	0,042857	0,041264	-2,182107	1,476549	14,798990	-1,691323
16:27:46,37	0,453075	3,587901	-0,152975	0,196970	-0,548995	0,784983	0,039455	0,038341	-2,173969	-1,600357	18,035506	-1,666436	-0,664753	-2,885031	-3,425570	-0,850169	0,614576	11,049392	0,039455	0,038341	-2,173969	1,409389	14,938256	-1,666436	0,039455	0,038341	-2,173969	1,409389	14,938256	-1,666436
16:27:46,42	0,453075	3,587901	-0,152975	0,196970	-0,548995	0,784983	0,038240	0,047202	-2,170767	-2,067045	17,991048	-1,679083	-0,658195	-2,887688	-3,428789	-0,874442	0,594412	11,063807	0,038240	0,047202	-2,170767	1,638305	14,989229	-1,679083	0,038240	0,047202	-2,170767	1,638305	14,989229	-1,679083
16:27:46,47	0,453075	3,587901	-0,152975	0,196970	-0,548995	0,784983	0,037262	0,040194	-2,173986	-1,732218	17,929256	-1,664669	-0,661841	-2,885885	-3,425316	-0,870230	0,618180	11,045091	0,037262	0,040194	-2,173986	1,422989	15,004204	-1,664669	0,037262	0,040194	-2,173986	1,422989	15,004204	-1,664669
16:27:46,52	0,453075	3,587901	-0,152975	0,196970	-0,548995	0,784983	0,037523	0,044253	-2,170512	-1,920604	17,934605	-1,683385	-0,659862	-2,889756	-3,423278	-0,857305	0,563166	11,050606	0,037523	0,044253	-2,170512	1,553247	14,989046	-1,683385	0,037523	0,044253	-2,170512	1,553247	14,989046	-1,683385
16:27:46,57	0,453075	3,587901	-0,152975	0,196970	-0,548995	0,784983	0,039886	0,040604	-2,168474	-1,772026	18,096190	-1,677870	-0,658978	-2,878217	-3,411588	-0,561242	0,399877	11,057272	0,039886	0,040604	-2,168474	1,415361	14,965121	-1,677870	0,039886	0,040604	-2,168474	1,415361	14,965121	-1,677870
16:27:46,62	0,453075	3,587901	-0,152975	0,196970	-0,548995	0,784983	0,029451	0,045607	-2,156784	-2,025586	17,891624	-1,671204	-0,539402	-2,706073	-3,112121	7,181791	-4,746330	11,056362	0,029451	0,045607	-2,156784	1,554572	15,579686	-1,671204	0,029451	0,045607	-2,156784	1,554572	15,579686	-1,671204
16:27:46,67	0,453075	3,587901	-0,152975	0,196970	-0,548995	0,784983	-0,179418	0,028123	-1,857317	-1,701635	16,309193	-1,672114	-0,618045	-2,850567	-3,251552	0,858813	-1,546188	11,141238	-0,179418	0,028123	-1,857317	0,506013	30,393481	-1,672114	-0,179418	0,028123	-1,857317	0,506013	30,393481	-1,672114
16:27:46,72	0,453075	3,587901	-0,152975	0,196970	-0,548995	0,784983	-0,014961	0,023983	-1,996749	-1,876449	17,784993	-1,587238	-0,671127	-2,911379	-3,780490	0,764886	-0,513850	11,081627	-0,014961	0,023983	-1,996749	0,006221	18,959461	-1,587238	-0,014961	0,023983	-1,996749	0,006221	18,959461	-1,587238
16:27:46,77	0,453037	3,588011	-0,152988	0,196984	-0,498978	0,784997	0,064245	0,039547	-2,525686	-1,838698	21,306215	-1,646849	-0,662757	-2,886943	-3,837504	2,172379	-1,137079	11,025187	0,064245	0,039547	-2,525686	1,265728	16,262978	-1,646849	0,064245	0,039547	-2,525686	1,265728	16,262978	-1,646849
16:27:46,82	0,453037	3,588011	-0,152988	0,196984	-0,498978	0,784997	0,038898	0,044517	-2,582701	-1,933140	21,518687	-1,703289	-0,664186	-2,886503	-3,833574	2,194354	-1,141674	11,074325	0,038898	0,044517	-2,582701	1,561456	18,465225	-1,703289	0,038898	0,044517	-2,582701	1,561456	18,465225	-1,703289
16:27:46,87	0,453037	3,588011	-0,152988	0,196984	-0,498978	0,784997	0,039231	0,045974	-2,578770	-2,001882	21,557358	-1,654150	-0,664191	-2,887359	-3,828733	2,178014	-1,142329	11,055652	0,039231	0,045974	-2,578770	1,607068	18,477714	-1,654150	0,039231	0,045974	-2,578770	1,607068	18,477714	-1,654150
16:27:46,92	0,453037	3,588011	-0,152988	0,196984	-0,498978	0,784997	0,039975	0,045551	-2,573929	-1,988620	21,582240	-1,672824	-0,659963	-2,888591	-3,827751	2,230738	-1,179452	11,021167	0,039975	0,045551	-2,573929	1,587120	18,444167	-1,672824	0,039975	0,045551	-2,573929	1,587120	18,444167	-1,672824
16:27:46,97	0,453037	3,588011	-0,152988	0,196984	-0,498978	0,784997	0,038928	0,041273	-2,572948	-1,771969	21,591969	-1,707309	-0,659979	-2,884040	-3,824635	2,234564	-1,182816	11,053712	0,038928	0,041273	-2,572948	1,467973	18,536158	-1,707309	0,038928	0,041273	-2,572948	1,467973	18,536158	-1,707309
16:27:47,02	0,453037	3,588011	-0,152988	0,196984	-0,498978	0,784997	0,034995	0,043562	-2,569832	-1,891991	21,392453	-1,674763	-0,662421	-2,889476	-3,824248	2,181557	-1,188119	11,057468	0,034995	0,043562	-2,569832	1,527629	18,645376	-1,674763	0,034995	0,043562	-2,569832	1,527629	18,645376	-1,674763
16:27:47,07	0,453037	3,588011	-0,152988	0,196984	-0,498978	0,784997	0,040923	0,042959	-2,569444	-1,891753	21,657484	-1,671008	-0,656442	-2,886621	-3,825000	2,234000	-1,192028	11,063564	0,040923	0,042959	-2,569444	1,480564	18,445015	-1,671008	0,040923	0,042959	-2,569444	1,480564	18,445015	-1,671008
16:27:47,12	0,453037	3,588011	-0,152988	0,196984	-0,498978	0,784997	0,035461	0,039208	-2,570197	-1,673860	21,420848	-1,664912	-0,661646	-2,885954	-3,819617	2,254659	-1,171521	10,987255	0,035461	0,039208	-2,570197	1,403996	18,637122	-1,664912	0,035461	0,039208	-2,570197	1,403996	18,637122	-1,664912
16:27:47,17	0,453037	3,588011	-0,152988	0,196984	-0,498978	0,784997	0,037486	0,044049	-2,564814	-1,897465	21,533743	-1,741221	-0,664092	-2,882627	-3,821935	2,235662	-1,180566	11,041938	0,037486	0,044049	-2,564814	1,560352	18,591119	-1,741221	0,037486	0,044049	-2,564814	1,560352	18,591119	-1,741221
16:27:47,22	0,453037	3,588011	-0,152988	0,196984	-0,498978	0,784997	0,035828	0,047831	-2,567131	-2,111472	21,435599	-1,686538	-0,658767	-2,885137	-3,821143	2,223804	-1,139308	11,043448	0,035828	0,047831	-2,567131	1,643250	18,623126	-1,686538	0,035828	0,047831	-2,567131	1,643250	18,623126	-1,686538
16:27:47,27	0,453037	3,588011	-0,152988	0,196984	-0,498978	0,784997	0,035339	0,041965	-2,566340	-1,776633	21,379279	-1,685028	-0,662597	-2,886668	-3,816745	2,222165	-1,174379	11,033123	0,035339	0,041965	-2,566340	1,517599	18,605182	-1,685028	0,035339	0,041965	-2,566340	1,517599	18,605182	-1,685028
16:27:47,32	0,453037	3,588011	-0,152988	0,196984	-0,498978	0,784997	0,038580	0,044516	-2,561941	-1,940472	21,563917	-1,695352	-0,662594	-2,884815	-3,818025	2,240044	-1,193411	11,053572	0,038580	0,044516	-2,561941	1,554007	18,535417	-1,695352	0,038580	0,044516	-2,561941	1,554007	18,535417	-1,695352
16:27:47,37	0,453037	3,588011	-0,152988	0,196984	-0,498978	0,784997	0,036974	0,045440	-2,563221	-1,996060	21,505407	-1,674903	-0,658759	-2,884412	-3,817669	2,239111	-1,197701	11,005500	0,036974	0,045440	-2,563221	1,570950	18,602975	-1,674903	0,036974	0,045440	-2,563221	1,570950	18,602975	-1,674903
16:27:47,42	0,453037	3,588011	-0,152988	0,196984	-0,498978	0,784997	0,034706	0,042320	-2,562866	-1,838011	21,388829	-1,722976	-0,661115	-2,887506	-3,818018	2,224681	-1,160937	11,054622	0,034706	0,042320	-2,562866	1,484092	18,664402	-1,722976	0,034706	0,042320	-2,562866	1,484092	18,664402	-1,722976
16:27:47,47	0,453037	3,588011	-0,152988	0,196984	-0,498978	0,784997	0,038565	0,042813	-2,563214	-1,839033	21,558589	-1,673853	-0,658246	-2,884344	-3,819509	2,199312	-1,164650	11,038467	0,038565	0,042813	-2,563214	1,521785	18,531275	-1,673853	0,038565	0,042813	-2,563214	1,521785	18,531275	-1,673853
16:27:47,52	0,453037	3,588011	-0,152988	0,196984	-0,498978	0,784997	0,034391	0,041910	-2,564705	-1,807984	21,321461	-1,690008	-0,660022	-2,887797	-3,816475	2,195300	-1,201827	11,052822	0,034391	0,041910	-2,564705	1,481958	18,621755	-1,690008	0,034391	0,041910	-2,564705	1,481958	18,621755	-1,690008
16:27:47,58	0,453037	3,588011	-0,152988	0,196984	-0,498978	0,784997	0,038270	0,041721	-2,561671	-1,832350	21,538273	-1,675654	-0,658167	-2,883796	-3,819194	2,241542	-1,174408	11,046103	0,038270	0,041721	-2,561671	1,442744	18,534082	-1,675654	0,038270	0,041721	-2,561671	1,442744	18,534082	-1,675654
16:27:47,63	0,453037	3,588011	-0,152988	0,196984	-0,498978	0,784997	0,033877	0,042115	-2,564391	-1,805995	21,336184	-1,682372	-0,657498	-2,883328	-3,814640	2,204193	-1,175963	11,053541	0,033877	0,042115	-2,564391	1,500064	18,676829	-1,682372	0,033877	0,042115	-2,564391	1,500064	18,676829	-1,682372
16:27:47,68	0,453037	3,588011	-0,152988	0,196984	-0,498978	0,784997	0,033137	0,041770	-2,559836	-1,808042	21,266128	-1,674934	-0,660159	-2,886884	-3,815750	2,216340	-1,177191	11,061141	0,033137	0,041770	-2,559836	1,470882	18,664876	-1,674934	0,033137	0,041770	-2,559836	1,470882	18,664876	-1,674934
16:27:47,73	0,453037	3,588011	-0,152988	0,196984	-0,498978	0,784997	0,037548	0,042296	-2,560947	-1,830409	21,506626	-1,667335	-0,661162	-2,884166	-3,815129	2,222003	-1,212150	11,039626	0,037548	0,042296	-2,560947	1,489844	18,559121	-1,667335	0,037548	0,042296	-2,560947	1,489844	18,559121	-1,667335
16:27:47,78	0,453037	3,588011	-0,152988	0,196984	-0,498978	0,784997	0,035290	0,046017	-2,559722	-1,996544	21,413255	-1,671087	-0,662252	-2,883068	-3,814526	2,250839	-1,165545	11,057388	0,035290	0,046017	-2,559722	1,615774	18,643017	-1,671087	0,035290	0,046017	-2,559722	1,615774	18,643017	-1,671087
16:27:47,83	0,453037	3,588011	-0,152988	0,196984	-0,498978	0,784997	0,035290	0,046017	-2,559722	-1,996544	21,413255	-1,671087	-0,660354	-2,886268	-3,814626	2,247864	-1,211288	11,032854	0,035290	0,046017	-2,559722	1,615774	18,643017	-1,671087	0,035290	0,046017	-2,559722	1,615774	18,643017	-1,671087
16:27:47,88	0,453037	3,588011	-0,152988	0,196984	-0,498978	0,784997	0,037111	0,042774	-2,559823	-1,868996	21,528283	-1,695622	-0,662366	-2,883842	-3,814185	2,196519	-1,181741	11,023170	0,037111	0,042774	-2,559823	1,488725	18,615034	-1,695622	0,037111	0,042774	-2,559823	1,488725	18,615034	-1,695622
16:27:47,93	0,453037	3,588011	-0,152988	0,196984	-0,498978	0,784997	0,036017	0,045728	-2,559381	-2,022733	21,412110	-1,705306	-0,661718	-2,882800	-3,815304	2,235076	-1,184416	11,067241	0,036017	0,045728	-2,559381	1,566946	18,584809	-1,705306	0,036017	0,045728	-2,559381	1,566946	18,584809	-1,705306
16:27:47,98	0,453037	3,588011	-0,152988	0,196984	-0,498978	0,784997	0,034790	0,045689	-2,560500	-2,003705	21,383072	-1,661234	-0,657583	-2,884261	-3,813743	2,228269	-1,170357	11,062465	0,034790	0,045689	-2,560500	1,582854	18,652034	-1,661234	0,034790	0,045689	-2,560500	1,582854	18,652034	-1,661234
16:27:48,03	0,453037	3,588011	-0,152988	0,196984	-0,498978	0,784997	0,033988	0,041376	-2,558940	-1,770699	21,328425	-1,666011	-0,660586	-2,881311	-3,813006	2,202183	-1,160550	11,047982	0,033988	0,041376	-2,558940	1,477353	18,660371	-1,666011	0,033988	0,041376	-2,558940	1,477353	18,660371	-1,666011
16:27:48,08	0,453037	3,588011	-0,152988	0,196984	-0,498978	0,784997	0,032935	0,045453	-2,558203	-1,987235	21,246153	-1,680494	-0,657616	-2,884546	-3,813368	2,221587	-1,206029	11,046580	0,032935	0,045453	-2,558203	1,580835	18,660793	-1,680494	0,032935	0,045453	-2,558203	1,580835	18,660793	-1,680494
16:27:48,13	0,453037	3,588011	-0,152988	0,196984	-0,498978	0,784997	0,034252	0,041263	-2,558565	-1,799043	21,354195	-1,681896	-0,657582	-2,884368	-3,814529	2,233556	-1,186614	11,047817	0,034252	0,041263	-2,558565	1,440119	18,665429	-1,681896	0,034252	0,041263	-2,558565	1,440119	18,665429	-1,681896
16:27:48,18	0,453037	3,588011	-0,152988	0,196984	-0,498978	0,784997	0,034080	0,041323	-2,559725	-1,779350	21,345927	-1,680659	-0,659928	-2,888575	-3,813728	2,231533	-1,198469	11,060476	0,034080	0,041323	-2,559725	1,464499	18,670636	-1,680659	0,034080	0,041323	-2,559725	1,464499	18,670636	-1,680659
16:27:48,23	0,453037	3,588011	-0,152988	0,196984	-0,498978	0,784997	0,038897	0,041251	-2,558924	-1,786879	21,600563	-1,668000	-0,662567	-2,886674	-3,811217	2,231866	-1,185007	11,055568	0,038897	0,041251	-2,558924	1,451310	18,547173	-1,668000	0,038897	0,041251	-2,558924	1,451310	18,547173	-1,668000
16:27:48,28	0,453037	3,588011	-0,152988	0,196984	-0,498978	0,784997	0,038570	0,044487	-2,556413	-1,943326	21,577145	-1,672908	-0,658191	-2,881028	-3,810268	2,232146	-1,206744	11,049829	0,038570	0,044487	-2,556413	1,548889	18,549381	-1,672908	0,038570	0,044487	-2,556413	1,548889	18,549381	-1,672908
16:27:48,33	0,453037	3,588011	-0,152988	0,196984	-0,498978	0,784997	0,031492	0,043520	-2,555464	-1,911760	21,220199	-1,678647	-0,659579	-2,883321	-3,810237	2,261286	-1,190273	11,061571	0,031492	0,043520	-2,555464	1,504595	18,748059	-1,678647	0,031492	0,043520	-2,555464	1,504595	18,748059	-1,678647
16:27:48,38	0,453037	3,588011	-0,152988	0,196984	-0,498978	0,784997	0,034172	0,043576	-2,555434	-1,885806	21,376559	-1,666904	-0,659653	-2,887843	-3,810902	2,207493	-1,171120	11,046308	0,034172	0,043576	-2,555434	1,534897	18,694041	-1,666904	0,034172	0,043576	-2,555434	1,534897	18,694041	-1,666904
16:27:48,43	0,453037	3,588011	-0,152988	0,196984	-0,498978	0,784997	0,038125	0,041379	-2,556098	-1,781871	21,525949	-1,682168	-0,660511	-2,883357	-3,816087	2,243804	-1,176751	11,048620	0,038125	0,041379	-2,556098	1,466367	18,533124	-1,682168	0,038125	0,041379	-2,556098	1,466367	18,533124	-1,682168
16:27:48,48	0,453037	3,588011	-0,152988	0,196984	-0,498978	0,784997	0,034669	0,044365	-2,561283	-1,923855	21,380473	-1,679856	-0,663470	-2,882606	-3,811063	2,224945	-1,169956	11,031039	0,034669	0,044365	-2,561283	1,558770	18,658983	-1,679856	0,034669	0,044365	-2,561283	1,558770	18,658983	-1,679856
16:27:48,53	0,453037	3,588011	-0,152988	0,196984	-0,498978	0,784997	0,035498	0,047303	-2,556260	-2,080203	21,403886	-1,697437	-0,661726	-2,885850	-3,810250	2,221615	-1,210062	11,058184	0,035498	0,047303	-2,556260	1,633097	18,617267	-1,697437	0,035498	0,047303	-2,556260	1,633097	18,617267	-1,697437
16:27:48,58	0,453037	3,588011	-0,152988	0,196984	-0,498978	0,784997	0,037436	0,044170	-2,555446	-1,953687	21,521796	-1,670292	-0,662958	-2,884975	-3,811442	2,191451	-1,185401	11,050236	0,037436	0,044170	-2,555446	1,513675	18,583097	-1,670292	0,037436	0,044170	-2,555446	1,513675	18,583097	-1,670292
16:27:48,63	0,453037	3,588011	-0,152988	0,196984	-0,498978	0,784997	0,037294	0,045675	-2,556638	-2,025640	21,475969	-1,678240	-0,657664	-2,883359	-3,811432	2,204481	-1,218995	11,055020	0,037294	0,045675	-2,556638	1,559817	18,548402	-1,678240	0,037294	0,045675	-2,556638	1,559817	18,548402	-1,678240
16:27:48,68	0,453037	3,588011	-0,152988	0,196984	-0,498978	0,784997	0,033247	0,041898	-2,556628	-1,851831	21,293617	-1,673456	-0,660420	-2,883060	-3,809808	2,213170	-1,207293	11,018758	0,033247	0,041898	-2,556628	1,437157	18,683723	-1,673456	0,033247	0,041898	-2,556628	1,437157	18,683723	-1,673456
16:27:48,73	0,453037	3,588011	-0,152988	0,196984	-0,498978	0,784997	0,034366	0,044435	-2,555005	-1,969256	21,353487	-1,709718	-0,661118	-2,884574	-3,810653	2,221568	-1,177133	11,045244	0,034366	0,044435	-2,555005	1,518855	18,655739	-1,709718	0,034366	0,044435	-2,555005	1,518855	18,655739	-1,709718
16:27:48,78	0,453037	3,588011	-0,152988	0,196984	-0,498978	0,784997	0,036026	0,044282	-2,555850	-1,930987	21,431993	-1,683232	-0,664097	-2,884876	-3,812226	2,203177	-1,167199	11,036458	0,036026	0,044282	-2,555850	1,545122	18,603945	-1,683232	0,036026	0,044282	-2,555850	1,545122	18,603945	-1,683232
16:27:48,83	0,453037	3,588011	-0,152988	0,196984	-0,498978	0,784997	0,037778	0,046711	-2,557423	-2,057898	21,502209	-1,692018	-0,659957	-2,885980	-3,811409	2,220806	-1,198542	11,064398	0,037778	0,046711	-2,557423	1,608903	18,536621	-1,692018	0,037778	0,046711	-2,557423	1,608903	18,536621	-1,692018
16:27:48,88	0,453037	3,588011	-0,152988	0,196984	-0,498978	0,784997	0,036664	0,042574	-2,556605	-1,861099	21,475190	-1,664077	-0,656405	-2,886057	-3,808692	2,226262	-1,211100	11,048354	0,036664	0,042574	-2,556605	1,480942	18,597095	-1,664077	0,036664	0,042574	-2,556605	1,480942	18,597095	-1,664077
16:27:48,93	0,453037	3,588011	-0,152988	0,196984	-0,498978	0,784997	0,034954	0,039459	-2,553889	-1,707258	21,397295	-1,680122	-0,657664	-2,883252	-3,810646	2,199193	-1,202738	11,069668	0,034954	0,039459	-2,553889	1,390243	18,653404	-1,680122	0,034954	0,039459	-2,553889	1,390243	18,653404	-1,680122
16:27:48,98	0,453037	3,588011	-0,152988	0,196984	-0,498978	0,784997	0,033155	0,041951	-2,555842	-1,843180	21,276115	-1,658808	-0,659675	-2,885019	-3,808999	2,192127	-1,155052	11,017975	0,033155	0,041951	-2,555842	1,450011	18,673458	-1,658808	0,033155	0,041951	-2,555842	1,450011	18,673458	-1,658808
16:27:49,03	0,453037	3,588011	-0,152988	0,196984	-0,498978	0,784997	0,035690	0,042810	-2,554196	-1,850039	21,377980	-1,710501	-0,662083	-2,883962	-3,808969	2,230200	-1,184615	11,044622	0,035690	0,042810	-2,554196	1,510516	18,576314	-1,710501	0,035690	0,042810	-2,554196	1,510516	18,576314	-1,710501
16:27:49,08	0,453037	3,588011	-0,152988	0,196984	-0,498978	0,784997	0,035979	0,045424	-2,554166	-1,992532	21,440755	-1,683853	-0,658702	-2,885928	-3,807924	2,238144	-1,174603	11,034020	0,035979	0,045424	-2,554166	1,573220	18,616414	-1,683853	0,035979	0,045424	-2,554166	1,573220	18,616414	-1,683853
16:27:49,13	0,453037	3,588011	-0,152988	0,196984	-0,498978	0,784997	0,035991	0,041513	-2,553120	-1,776519	21,443255	-1,694456	-0,661838	-2,886300	-3,805433	2,205528	-1,163912	11,010782	0,035991	0,041513	-2,553120	1,482222	18,617967	-1,694456	0,035991	0,041513	-2,553120	1,482222	18,617967	-1,694456
16:27:49,18	0,453037	3,588011	-0,152988	0,196984	-0,498978	0,784997	0,037881	0,044043	-2,550629	-1,915126	21,507950	-1,717694	-0,659632	-2,885533	-3,806394	2,223306	-1,206321	11,014358	0,037881	0,044043	-2,550629	1,542217	18,534288	-1,717694	0,037881	0,044043	-2,550629	1,542217	18,534288	-1,717694
16:27:49,23	0,453037	3,588011	-0,152988	0,196984	-0,498978	0,784997	0,036114	0,042515	-2,551590	-1,863545	21,452687	-1,714118	-0,661705	-2,886600	-3,807154	2,218388	-1,203483	11,037056	0,036114	0,042515	-2,551590	1,473905	18,617704	-1,714118	0,036114	0,042515	-2,551590	1,473905	18,617704	-1,714118
16:27:49,28	0,453037	3,588011	-0,152988	0,196984	-0,498978	0,784997	0,038075	0,043778	-2,552351	-1,929185	21,548938	-1,691419	-0,661033	-2,882171	-3,811038	2,249175	-1,122154	11,047327	0,038075	0,043778	-2,552351	1,507354	18,560080	-1,691419	0,038075	0,043778	-2,552351	1,507354	18,560080	-1,691419
16:27:49,33	0,453037	3,588011	-0,152988	0,196984	-0,498978	0,784997	0,033903	0,045410	-2,556235	-1,928232	21,317992	-1,681149	-0,659339	-2,885139	-3,808310	2,230541	-1,204421	11,047920	0,033903	0,045410	-2,556235	1,636434	18,656636	-1,681149	0,033903	0,045410	-2,556235	1,636434	18,656636	-1,681149
16:27:49,38	0,453037	3,588011	-0,152988	0,196984	-0,498978	0,784997	0,035627	0,042459	-2,553506	-1,855365	21,432630	-1,680555	-0,662047	-2,885728	-3,807965	2,245790	-1,192566	11,067566	0,035627	0,042459	-2,553506	1,477681	18,635949	-1,680555	0,035627	0,042459	-2,553506	1,477681	18,635949	-1,680555
16:27:49,43	0,453037	3,588011	-0,152988	0,196984	-0,498978	0,784997	0,037491	0,044510	-2,553162	-1,944103	21,536846	-1,660909	-0,658777	-2,882710	-3,805600	2,213246	-1,184402	11,057238	0,037491	0,044510	-2,553162	1,549913	18,593827	-1,660909	0,037491	0,044510	-2,553162	1,549913	18,593827	-1,660909
16:27:49,48	0,453037	3,588011	-0,152988	0,196984	-0,498978	0,784997	0,033242	0,043187	-2,550796	-1,884520	21,283630	-1,671238	-0,661094	-2,884484	-3,809499	2,221969	-1,157672	11,030643	0,033242	0,043187	-2,550796	1,505657	18,674160	-1,671238	0,033242	0,043187	-2,550796	1,505657	18,674160	-1,671238
16:27:49,53	0,453037	3,588011	-0,152988	0,196984	-0,498978	0,784997	0,035936	0,044306	-2,554695	-1,915207	21,417950	-1,697833	-0,661139	-2,880793	-3,807950	2,222050	-1,193492	11,043627	0,035936	0,044306	-2,554695	1,562825	18,596937	-1,697833	0,035936	0,044306	-2,554695	1,562825	18,596937	-1,697833
16:27:49,58	0,453037	3,588011	-0,152988	0,196984	-0,498978	0,784997	0,032763	0,046190	-2,553146	-2,044152	21,270901	-1,684849	-0,665549	-2,882549	-3,809308	2,215381	-1,167929	11,049163	0,032763	0,046190	-2,553146	1,581770	18,699019	-1,684849	0,032763	0,046190	-2,553146	1,581770	18,699019	-1,684849
16:27:49,63	0,453037	3,588011	-0,152988	0,196984	-0,498978	0,784997	0,036489	0,049132	-2,554504	-2,178311	21,446080	-1,679312	-0,661637	-2,881228	-3,809666	2,204787	-1,160009	11,010240	0,036489	0,049132	-2,554504	1,678525	18,581731	-1,679312	0,036489	0,049132	-2,554504	1,678525	18,581731	-1,679312
16:27:49,68	0,453037	3,588011	-0,152988	0,196984	-0,498978	0,784997	0,033388	0,046405	-2,554863	-2,034937	21,271740	-1,718236	-0,661685	-2,882270	-3,808709	2,232117	-1,168072	11,054177	0,033388	0,046405	-2,554863	1,607818	18,650748	-1,718236	0,033388	0,046405	-2,554863	1,607818	18,650748	-1,718236
16:27:49,73	0,453037	3,588011	-0,152988	0,196984	-0,498978	0,784997	0,034314	0,045925	-2,553906	-2,003304	21,347589	-1,674299	-0,657516	-2,884713	-3,806385	2,243858	-1,186435	11,013651	0,034314	0,045925	-2,553906	1,601784	18,653911	-1,674299	0,034314	0,045925	-2,553906	1,601784	18,653911	-1,674299
16:27:49,78	0,453037	3,588011	-0,152988	0,196984	-0,498978	0,784997	0,034346	0,041092	-2,551582	-1,762061	21,368589	-1,714825	-0,658792	-2,884551	-3,808315	2,204659	-1,177879	11,058912	0,034346	0,041092	-2,551582	1,463698	18,672420	-1,714825	0,034346	0,041092	-2,551582	1,463698	18,672420	-1,714825
16:27:49,83	0,453037	3,588011	-0,152988	0,196984	-0,498978	0,784997	0,034844	0,042279	-2,553512	-1,835946	21,356240	-1,669564	-0,661127	-2,886344	-3,807911	2,225198	-1,222339	11,061206	0,034844	0,042279	-2,553512	1,482949	18,621007	-1,669564	0,034844	0,042279	-2,553512	1,482949	18,621007	-1,669564
16:27:49,88	0,453037	3,588011	-0,152988	0,196984	-0,498978	0,784997	0,037564	0,043405	-2,553107	-1,922713	21,537686	-1,667270	-0,662282	-2,885060	-3,809483	2,213545	-1,142582	11,055138	0,037564	0,043405	-2,553107	1,484545	18,588950	-1,667270	0,037564	0,043405	-2,553107	1,484545	18,588950	-1,667270
16:27:49,93	0,453037	3,588011	-0,152988	0,196984	-0,498978	0,784997	0,037029	0,045047	-2,554680	-1,944865	21,459947	-1,673338	-0,658779	-2,882105	-3,805209	2,216050	-1,190906	11,061698	0,037029	0,045047	-2,554680	1,591309	18,553132	-1,673338	0,037029	0,045047	-2,554680	1,591309	18,553132	-1,673338
16:27:49,98	0,453037	3,588011	-0,152988	0,196984	-0,498978	0,784997	0,032719	0,043491	-2,550405	-1,904564	21,262117	-1,666778	-0,656380	-2,885299	-3,807535	2,229695	-1,191670	11,038664	0,032719	0,043491	-2,550405	1,509485	18,693700	-1,666778	0,032719	0,043491	-2,550405	1,509485	18,693700	-1,666778
16:27:50,03	0,453037	3,588011	-0,152988	0,196984	-0,498978	0,784997	0,036811	0,042749	-2,549962	-1,856415	21,425764	-1,676927	-0,657608	-2,885477	-3,806756	2,212021	-1,209028	11,052112	0,036811	0,042749	-2,549962	1,499414	18,536079	-1,676927	0,036811	0,042749	-2,549962	1,499414	18,536079	-1,676927
16:27:50,08	0,453037	3,588011	-0,152988	0,196984	-0,498978	0,784997	0,035054	0,040791	-2,551953	-1,781849	21,389108	-1,676364	-0,657442	-2,885415	-3,805396	2,209379	-1,183706	11,053372	0,035054	0,040791	-2,551953	1,420215	18,637394	-1,676364	0,035054	0,040791	-2,551953	1,420215	18,637394	-1,676364
16:27:50,13	0,453037	3,588011	-0,152988	0,196984	-0,498978	0,784997	0,034917	0,040678	-2,550593	-1,755400	21,367053	-1,675104	-0,658716	-2,885813	-3,805716	2,188618	-1,180853	11,071761	0,034917	0,040678	-2,550593	1,437846	18,626067	-1,675104	0,034917	0,040678	-2,550593	1,437846	18,626067	-1,675104
16:27:50,18	0,453037	3,588011	-0,152988	0,196984	-0,498978	0,784997	0,035899	0,041582	-2,550912	-1,810296	21,398699	-1,656714	-0,659681	-2,887586	-3,804934	2,185481	-1,181803	11,028462	0,035899	0,041582	-2,550912	1,453882	18,580642	-1,656714	0,035899	0,041582	-2,550912	1,453882	18,580642	-1,656714
16:27:50,23	0,453037	3,588011	-0,152988	0,196984	-0,498978	0,784997	0,037917	0,041531	-2,550130	-1,810030	21,501388	-1,700013	-0,658112	-2,883089	-3,805601	2,245601	-1,187076	11,032653	0,037917	0,041531	-2,550130	1,450136	18,524927	-1,700013	0,037917	0,041531	-2,550130	1,450136	18,524927	-1,700013
16:27:50,28	0,453037	3,588011	-0,152988	0,196984	-0,498978	0,784997	0,033238	0,042421	-2,550797	-1,830842	21,312804	-1,695822	-0,661721	-2,884751	-3,802521	2,175532	-1,115885	11,032910	0,033238	0,042421	-2,550797	1,499227	18,703612	-1,695822	0,033238	0,042421	-2,550797	1,499227	18,703612	-1,695822
16:27:50,33	0,453037	3,588011	-0,152988	0,196984	-0,498978	0,784997	0,036481	0,044716	-2,547718	-1,923553	21,385164	-1,695566	-0,736971	-3,000480	-4,060953	-2,792853	2,025360	11,064573	0,036481	0,044716	-2,547718	1,586658	18,521394	-1,695566	0,036481	0,044716	-2,547718	1,586658	18,521394	-1,695566
16:27:50,38	0,453037	3,588011	-0,152988	0,196984	-0,498978	0,784997	0,174331	0,052019	-2,806149	-2,067114	22,679984	-1,663903	-0,690192	-2,894402	-3,997928	1,741425	0,041383	10,939890	0,174331	0,052019	-2,806149	2,016396	8,995007	-1,663903	0,174331	0,052019	-2,806149	2,016396	8,995007	-1,663903
16:27:50,43	0,453037	3,588011	-0,152988	0,196984	-0,498978	0,784997	0,059075	0,064546	-2,743124	-2,169560	21,605439	-1,788586	-0,609516	-2,797945	-3,362242	3,426099	-2,035725	11,011070	0,059075	0,064546	-2,743124	2,897331	16,968088	-1,788586	0,059075	0,064546	-2,743124	2,897331	16,968088	-1,788586
16:27:50,48	0,453045	3,587919	-0,153002	0,196979	-0,548978	0,784997	-0,064797	0,042908	-2,107439	-2,000852	17,661634	-1,717405	-0,611687	-2,817327	-3,274697	1,846022	-1,419023	11,083813	-0,064797	0,042908	-2,107439	1,367422	22,748212	-1,717405	-0,064797	0,042908	-2,107439	1,367422	22,748212	-1,717405
16:27:50,53	0,453045	3,587919	-0,153002	0,196979	-0,548978	0,784997	-0,046927	0,035097	-2,019893	-1,850635	16,914157	-1,644663	-0,610216	-2,816492	-3,271312	1,835765	-1,409385	11,070433	-0,046927	0,035097	-2,019893	0,904470	20,597910	-1,644663	-0,046927	0,035097	-2,019893	0,904470	20,597910	-1,644663
16:27:50,58	0,453045	3,587919	-0,153002	0,196979	-0,548978	0,784997	-0,048385	0,034240	-2,016509	-1,802880	16,824635	-1,658043	-0,611452	-2,815392	-3,275796	1,822203	-1,414821	11,069442	-0,048385	0,034240	-2,016509	0,884992	20,622847	-1,658043	-0,048385	0,034240	-2,016509	0,884992	20,622847	-1,658043
16:27:50,63	0,453045	3,587919	-0,153002	0,196979	-0,548978	0,784997	-0,048720	0,035861	-2,020992	-1,898617	16,798202	-1,659034	-0,608780	-2,815415	-3,273274	1,819213	-1,395842	11,060525	-0,048720	0,035861	-2,020992	0,916437	20,622690	-1,659034	-0,048720	0,035861	-2,020992	0,916437	20,622690	-1,659034
16:27:50,68	0,453045	3,587919	-0,153002	0,196979	-0,548978	0,784997	-0,050036	0,033535	-2,018470	-1,762772	16,717680	-1,667951	-0,609080	-2,815786	-3,276583	1,820202	-1,392983	11,051612	-0,050036	0,033535	-2,018470	0,869763	20,645491	-1,667951	-0,050036	0,033535	-2,018470	0,869763	20,645491	-1,667951
16:27:50,73	0,453045	3,587919	-0,153002	0,196979	-0,548978	0,784997	-0,049564	0,033609	-2,021779	-1,763630	16,741622	-1,676864	-0,611808	-2,814375	-3,276708	1,781272	-1,374676	11,051201	-0,049564	0,033609	-2,021779	0,874684	20,632424	-1,676864	-0,049564	0,033609	-2,021779	0,874684	20,632424	-1,676864
16:27:50,78	0,453045	3,587919	-0,153002	0,196979	-0,548978	0,784997	-0,049422	0,036678	-2,021905	-1,926821	16,706152	-1,677275	-0,612865	-2,818712	-3,274336	1,636158	-1,240633	11,041393	-0,049422	0,036678	-2,021905	0,952399	20,585786	-1,677275	-0,049422	0,036678	-2,021905	0,952399	20,585786	-1,677275
16:27:50,83	0,453045	3,587919	-0,153002	0,196979	-0,548978	0,784997	-0,045138	0,035424	-2,019533	-1,818104	16,736221	-1,687083	-0,730486	-2,999350	-3,585430	-6,344135	3,934379	11,095422	-0,045138	0,035424	-2,019533	0,962706	20,279569	-1,687083	-0,045138	0,035424	-2,019533	0,962706	20,279569	-1,687083
16:27:50,88	0,453045	3,587919	-0,153002	0,196979	-0,548978	0,784997	0,170110	0,046968	-2,330626	-1,926850	18,430477	-1,633054	-0,673689	-2,896715	-3,484521	-1,988243	1,593321	11,018441	0,170110	0,046968	-2,330626	1,760165	5,076858	-1,633054	0,170110	0,046968	-2,330626	1,760165	5,076858	-1,633054
16:27:50,93	0,453045	3,587919	-0,153002	0,196979	-0,548978	0,784997	0,052826	0,049098	-2,229717	-1,887068	17,274578	-1,710035	-0,599930	-2,803159	-2,911841	-0,271091	-0,074299	11,022833	0,052826	0,049098	-2,229717	1,967137	13,127711	-1,710035	0,052826	0,049098	-2,229717	1,967137	13,127711	-1,710035
16:27:50,98	0,453052	3,587990	-0,152987	0,196965	-0,599011	0,784970	-0,065075	0,031999	-1,657037	-1,583558	13,464625	-1,705642	-0,610564	-2,828913	-2,806834	-2,190341	0,691772	11,113828	-0,065075	0,031999	-1,657037	0,928394	18,572998	-1,705642	-0,065075	0,031999	-1,657037	0,928394	18,572998	-1,705642
16:27:51,03	0,453052	3,587990	-0,152987	0,196965	-0,599011	0,784970	-0,037455	0,028331	-1,552030	-1,689009	12,855711	-1,614648	-0,612964	-2,831239	-2,810378	-2,229484	0,731506	11,068448	-0,037455	0,028331	-1,552030	0,535004	15,795913	-1,614648	-0,037455	0,028331	-1,552030	0,535004	15,795913	-1,614648
16:27:51,08	0,453052	3,587990	-0,152987	0,196965	-0,599011	0,784970	-0,034241	0,029247	-1,555575	-1,721763	12,969089	-1,660028	-0,613557	-2,824054	-2,811945	-2,213947	0,749937	11,085331	-0,034241	0,029247	-1,555575	0,574097	15,656969	-1,660028	-0,034241	0,029247	-1,555575	0,574097	15,656969	-1,660028
16:27:51,13	0,453052	3,587990	-0,152987	0,196965	-0,599011	0,784970	-0,040166	0,033353	-1,557142	-1,911565	12,665204	-1,643145	-0,614770	-2,829765	-2,809611	-2,239585	0,716677	11,072362	-0,040166	0,033353	-1,557142	0,706647	15,818234	-1,643145	-0,040166	0,033353	-1,557142	0,706647	15,818234	-1,643145
16:27:51,18	0,453052	3,587990	-0,152987	0,196965	-0,599011	0,784970	-0,034614	0,031548	-1,554808	-1,859314	12,948355	-1,656114	-0,611754	-2,830413	-2,813062	-2,203353	0,732637	11,104097	-0,034614	0,031548	-1,554808	0,617184	15,665522	-1,656114	-0,034614	0,031548	-1,554808	0,617184	15,665522	-1,656114
16:27:51,23	0,453052	3,587990	-0,152987	0,196965	-0,599011	0,784970	-0,035560	0,028612	-1,558258	-1,674694	12,922522	-1,624379	-0,611929	-2,825840	-2,813484	-2,232701	0,750659	11,105073	-0,035560	0,028612	-1,558258	0,571312	15,714009	-1,624379	-0,035560	0,028612	-1,558258	0,571312	15,714009	-1,624379
16:27:51,28	0,453052	3,587990	-0,152987	0,196965	-0,599011	0,784970	-0,039433	0,031050	-1,558680	-1,800548	12,686721	-1,623403	-0,610943	-2,827966	-2,811233	-2,227708	0,700426	11,065559	-0,039433	0,031050	-1,558680	0,636859	15,782205	-1,623403	-0,039433	0,031050	-1,558680	0,636859	15,782205	-1,623403
16:27:51,33	0,453052	3,587990	-0,152987	0,196965	-0,599011	0,784970	-0,036112	0,032159	-1,556277	-1,871169	12,901746	-1,685556	-0,614549	-2,828162	-2,811081	-2,202507	0,718255	11,042919	-0,036112	0,032159	-1,556277	0,653276	15,736558	-1,685556	-0,036112	0,032159	-1,556277	0,653276	15,736558	-1,685556
16:27:51,38	0,453052	3,587990	-0,152987	0,196965	-0,599011	0,784970	-0,036112	0,032159	-1,556277	-1,871169	12,901746	-1,685556	-0,611839	-2,827920	-2,812316	-2,231454	0,709809	11,093865	-0,036112	0,032159	-1,556277	0,653276	15,736558	-1,685556	-0,036112	0,032159	-1,556277	0,653276	15,736558	-1,685556
16:27:51,43	0,453052	3,587990	-0,152987	0,196965	-0,599011	0,784970	-0,037676	0,029932	-1,557513	-1,777185	12,799568	-1,634611	-0,611229	-2,831620	-2,809999	-2,242488	0,717115	11,058443	-0,037676	0,029932	-1,557513	0,572489	15,757160	-1,634611	-0,037676	0,029932	-1,557513	0,572489	15,757160	-1,634611
16:27:51,48	0,453052	3,587990	-0,152987	0,196965	-0,599011	0,784970	-0,034778	0,027553	-1,555195	-1,652676	12,937096	-1,670033	-0,613556	-2,824931	-2,811543	-2,206461	0,724062	11,093741	-0,034778	0,027553	-1,555195	0,510260	15,667134	-1,670033	-0,034778	0,027553	-1,555195	0,510260	15,667134	-1,670033
16:27:51,53	0,453052	3,587990	-0,152987	0,196965	-0,599011	0,784970	-0,039407	0,032914	-1,556739	-1,907376	12,724111	-1,634735	-0,615243	-2,829060	-2,813093	-2,191423	0,758079	11,070489	-0,039407	0,032914	-1,556739	0,676335	15,817531	-1,634735	-0,039407	0,032914	-1,556739	0,676335	15,817531	-1,634735
16:27:51,58	0,453052	3,587990	-0,152987	0,196965	-0,599011	0,784970	-0,034988	0,032310	-1,558289	-1,839001	12,949894	-1,657986	-0,611181	-2,827271	-2,813100	-2,211731	0,749234	11,076232	-0,034988	0,032310	-1,558289	0,697313	15,696452	-1,657986	-0,034988	0,032310	-1,558289	0,697313	15,696452	-1,657986
16:27:51,63	0,453052	3,587990	-0,152987	0,196965	-0,599011	0,784970	-0,038568	0,029686	-1,558296	-1,720392	12,750582	-1,652244	-0,613389	-2,827255	-2,816382	-2,220326	0,741058	11,114015	-0,038568	0,029686	-1,558296	0,609975	15,778152	-1,652244	-0,038568	0,029686	-1,558296	0,609975	15,778152	-1,652244
16:27:51,68	0,453052	3,587990	-0,152987	0,196965	-0,599011	0,784970	-0,038531	0,031741	-1,558697	-1,829454	12,739415	-1,651887	-0,612978	-2,826276	-2,813501	-2,224182	0,753855	11,076589	-0,038531	0,031741	-1,558697	0,662198	15,764077	-1,651887	-0,038531	0,031741	-1,558697	0,662198	15,764077	-1,651887
16:27:51,73	0,453052	3,587990	-0,152987	0,196965	-0,599011	0,784970	-0,038531	0,031741	-1,558697	-1,829454	12,739415	-1,651887	-0,613908	-2,829233	-2,813508	-2,243048	0,719052	11,062960	-0,038531	0,031741	-1,558697	0,662198	15,764077	-1,651887	-0,038531	0,031741	-1,558697	0,662198	15,764077	-1,651887
16:27:51,79	0,453052	3,587990	-0,152987	0,196965	-0,599011	0,784970	-0,035505	0,031068	-1,558705	-1,834033	12,897805	-1,665516	-0,614801	-2,830057	-2,815822	-2,247058	0,732768	11,086375	-0,035505	0,031068	-1,558705	0,604791	15,684963	-1,665516	-0,035505	0,031068	-1,558705	0,604791	15,684963	-1,665516
16:27:51,84	0,453052	3,587990	-0,152987	0,196965	-0,599011	0,784970	-0,034345	0,031429	-1,561019	-1,842928	12,947825	-1,642101	-0,614385	-2,827552	-2,815118	-2,226024	0,715724	11,075938	-0,034345	0,031429	-1,561019	0,624229	15,643876	-1,642101	-0,034345	0,031429	-1,561019	0,624229	15,643876	-1,642101
16:27:51,89	0,453052	3,587990	-0,152987	0,196965	-0,599011	0,784970	-0,036722	0,032321	-1,560315	-1,893556	12,850923	-1,652538	-0,616558	-2,828687	-2,811963	-2,246066	0,724460	11,059425	-0,036722	0,032321	-1,560315	0,643624	15,733624	-1,652538	-0,036722	0,032321	-1,560315	0,643624	15,733624	-1,652538
16:27:51,94	0,453052	3,587990	-0,152987	0,196965	-0,599011	0,784970	-0,034654	0,033635	-1,557160	-1,964357	12,936769	-1,669051	-0,611254	-2,831183	-2,814256	-2,252358	0,749465	11,091303	-0,034654	0,033635	-1,557160	0,675999	15,657079	-1,669051	-0,034654	0,033635	-1,557160	0,675999	15,657079	-1,669051
16:27:51,99	0,453052	3,587990	-0,152987	0,196965	-0,599011	0,784970	-0,035144	0,027794	-1,559453	-1,642111	12,893331	-1,637173	-0,610968	-2,833491	-2,811514	-2,248312	0,698098	11,103400	-0,035144	0,027794	-1,559453	0,539719	15,652115	-1,637173	-0,035144	0,027794	-1,559453	0,539719	15,652115	-1,637173
16:27:52,04	0,453052	3,587990	-0,152987	0,196965	-0,599011	0,784970	-0,033287	0,026392	-1,556710	-1,611684	13,019053	-1,625075	-0,614734	-2,828712	-2,813889	-2,223846	0,748917	11,066308	-0,033287	0,026392	-1,556710	0,460111	15,632108	-1,625075	-0,033287	0,026392	-1,556710	0,460111	15,632108	-1,625075
16:27:52,09	0,453052	3,587990	-0,152987	0,196965	-0,599011	0,784970	-0,035543	0,032043	-1,559086	-1,849275	12,897521	-1,662168	-0,613534	-2,827975	-2,814258	-2,209284	0,750095	11,086118	-0,035543	0,032043	-1,559086	0,666098	15,687669	-1,662168	-0,035543	0,032043	-1,559086	0,666098	15,687669	-1,662168
16:27:52,14	0,453052	3,587990	-0,152987	0,196965	-0,599011	0,784970	-0,036781	0,031373	-1,559454	-1,806120	12,845179	-1,642358	-0,615413	-2,834102	-2,816400	-2,265460	0,725894	11,082356	-0,036781	0,031373	-1,559454	0,656636	15,732493	-1,642358	-0,036781	0,031373	-1,559454	0,656636	15,732493	-1,642358
16:27:52,19	0,453052	3,587990	-0,152987	0,196965	-0,599011	0,784970	-0,030536	0,029937	-1,561596	-1,780486	13,133383	-1,646120	-0,614112	-2,830058	-2,814659	-2,195692	0,700888	11,050321	-0,030536	0,029937	-1,561596	0,569531	15,530444	-1,646120	-0,030536	0,029937	-1,561596	0,569531	15,530444	-1,646120
16:27:52,24	0,453052	3,587990	-0,152987	0,196965	-0,599011	0,784970	-0,034689	0,030831	-1,559855	-1,813796	12,990364	-1,678155	-0,610684	-2,829756	-2,814291	-2,251222	0,717489	11,051837	-0,034689	0,030831	-1,559855	0,606476	15,713415	-1,678155	-0,034689	0,030831	-1,559855	0,606476	15,713415	-1,678155
16:27:52,29	0,453052	3,587990	-0,152987	0,196965	-0,599011	0,784970	-0,036664	0,028014	-1,559487	-1,680674	12,831259	-1,676639	-0,612406	-2,827420	-2,813873	-2,223663	0,728588	11,090465	-0,036664	0,028014	-1,559487	0,518424	15,709370	-1,676639	-0,036664	0,028014	-1,559487	0,518424	15,709370	-1,676639
16:27:52,34	0,453052	3,587990	-0,152987	0,196965	-0,599011	0,784970	-0,037827	0,030673	-1,559069	-1,795564	12,789109	-1,638011	-0,611902	-2,830628	-2,813912	-2,266326	0,696883	11,045916	-0,037827	0,030673	-1,559069	0,612285	15,758502	-1,638011	-0,037827	0,030673	-1,559069	0,612285	15,758502	-1,638011
16:27:52,39	0,453052	3,587990	-0,152987	0,196965	-0,599011	0,784970	-0,035300	0,028633	-1,559108	-1,738262	12,899396	-1,682560	-0,616529	-2,830347	-2,816496	-2,367028	0,851677	11,041419	-0,035300	0,028633	-1,559108	0,509431	15,670452	-1,682560	-0,035300	0,028633	-1,559108	0,509431	15,670452	-1,682560
16:27:52,44	0,453052	3,587990	-0,152987	0,196965	-0,599011	0,784970	-0,033230	0,032780	-1,561693	-1,870185	12,842448	-1,687057	-0,726457	-2,995005	-3,130224	-9,567465	5,546288	11,066043	-0,033230	0,032780	-1,561693	0,703023	15,450979	-1,687057	-0,033230	0,032780	-1,561693	0,703023	15,450979	-1,687057
16:27:52,49	0,453052	3,587990	-0,152987	0,196965	-0,599011	0,784970	0,164332	0,045652	-1,875421	-2,074098	14,532576	-1,662433	-0,647172	-2,859572	-3,001035	-3,627796	2,319672	10,981990	0,164332	0,045652	-1,875421	1,509564	1,632540	-1,662433	0,164332	0,045652	-1,875421	1,509564	1,632540	-1,662433
16:27:52,54	0,453052	3,587990	-0,152987	0,196965	-0,599011	0,784970	0,007402	0,044706	-1,746231	-1,849392	13,129418	-1,746486	-0,584219	-2,793020	-2,450959	-3,026023	1,141770	11,027066	0,007402	0,044706	-1,746231	1,659994	12,548398	-1,746486	0,007402	0,044706	-1,746231	1,659994	12,548398	-1,746486
16:27:52,59	0,453000	3,587933	-0,152991	0,196981	-0,649043	0,785002	-0,081711	0,023462	-1,196156	-1,463951	9,605649	-1,701409	-0,597458	-2,817911	-2,373080	-4,698139	1,800112	11,084648	-0,081711	0,023462	-1,196156	0,377844	16,019991	-1,701409	-0,081711	0,023462	-1,196156	0,377844	16,019991	-1,701409
16:27:52,64	0,453000	3,587933	-0,152991	0,196981	-0,649043	0,785002	-0,053536	0,022482	-1,118277	-1,678903	9,293526	-1,643828	-0,598576	-2,814829	-2,375435	-4,678747	1,853763	11,063639	-0,053536	0,022482	-1,118277	0,085953	13,496067	-1,643828	-0,053536	0,022482	-1,118277	0,085953	13,496067	-1,643828
16:27:52,69	0,453000	3,587933	-0,152991	0,196981	-0,649043	0,785002	-0,055646	0,024991	-1,120631	-1,753225	9,173761	-1,664837	-0,595315	-2,819052	-2,378356	-4,732078	1,819286	11,057529	-0,055646	0,024991	-1,120631	0,208606	13,541957	-1,664837	-0,055646	0,024991	-1,120631	0,208606	13,541957	-1,664837
16:27:52,74	0,453000	3,587933	-0,152991	0,196981	-0,649043	0,785002	-0,053618	0,020056	-1,123552	-1,553088	9,250248	-1,670947	-0,595741	-2,815586	-2,380096	-4,716551	1,840516	11,081352	-0,053618	0,020056	-1,123552	0,021285	13,459279	-1,670947	-0,053618	0,020056	-1,123552	0,021285	13,459279	-1,670947
16:27:52,79	0,453000	3,587933	-0,152991	0,196981	-0,649043	0,785002	-0,056407	0,022157	-1,125292	-1,636221	9,108063	-1,647124	-0,592356	-2,816391	-2,379797	-4,713097	1,818074	11,077248	-0,056407	0,022157	-1,125292	0,103126	13,536013	-1,647124	-0,056407	0,022157	-1,125292	0,103126	13,536013	-1,647124
16:27:52,84	0,453000	3,587933	-0,152991	0,196981	-0,649043	0,785002	-0,057403	0,018824	-1,124994	-1,480589	9,070505	-1,651228	-0,598043	-2,814932	-2,383539	-4,732646	1,852689	11,086125	-0,057403	0,018824	-1,124994	-0,002919	13,576609	-1,651228	-0,057403	0,018824	-1,124994	-0,002919	13,576609	-1,651228
16:27:52,89	0,453000	3,587933	-0,152991	0,196981	-0,649043	0,785002	-0,055823	0,024479	-1,128736	-1,754446	9,118415	-1,642351	-0,599879	-2,819416	-2,387609	-5,041291	1,979785	11,097284	-0,055823	0,024479	-1,128736	0,167142	13,500507	-1,642351	-0,055823	0,024479	-1,128736	0,167142	13,500507	-1,642351
16:27:52,94	0,453000	3,587933	-0,152991	0,196981	-0,649043	0,785002	-0,051021	0,023826	-1,132805	-1,764751	9,037248	-1,631192	-0,725619	-3,002129	-2,722010	-13,262060	7,438753	11,065529	-0,051021	0,023826	-1,132805	0,105586	13,042427	-1,631192	-0,051021	0,023826	-1,132805	0,105586	13,042427	-1,631192
16:27:52,99	0,453000	3,587933	-0,152991	0,196981	-0,649043	0,785002	0,170083	0,041364	-1,467206	-2,059502	10,685785	-1,662947	-0,659578	-2,891039	-2,620602	-8,302339	4,657499	11,051542	0,170083	0,041364	-1,467206	1,187558	-2,665706	-1,662947	0,170083	0,041364	-1,467206	1,187558	-2,665706	-1,662947
16:27:53,04	0,453000	3,587933	-0,152991	0,196981	-0,649043	0,785002	0,040856	0,039715	-1,365799	-1,902563	9,651855	-1,676934	-0,592495	-2,819377	-2,026965	-7,752329	3,434995	11,098950	0,040856	0,039715	-1,365799	1,215103	6,444675	-1,676934	0,040856	0,039715	-1,365799	1,215103	6,444675	-1,676934
16:27:53,09	0,452946	3,587979	-0,152972	0,196978	-0,699037	0,785048	-0,054747	0,017452	-0,772161	-1,528551	5,768067	-1,629526	-0,603444	-2,839714	-1,968049	-9,097685	3,974125	11,089288	-0,054747	0,017452	-0,772161	-0,158607	10,065733	-1,629526	-0,054747	0,017452	-0,772161	-0,158607	10,065733	-1,629526
16:27:53,14	0,452946	3,587979	-0,152972	0,196978	-0,699037	0,785048	-0,031660	0,016765	-0,713245	-1,698613	5,533921	-1,639188	-0,605721	-2,841874	-1,975779	-9,062859	4,017069	11,118521	-0,031660	0,016765	-0,713245	-0,382586	8,019248	-1,639188	-0,031660	0,016765	-0,713245	-0,382586	8,019248	-1,639188
16:27:53,19	0,452946	3,587979	-0,152972	0,196978	-0,699037	0,785048	-0,028652	0,017657	-0,720975	-1,690392	5,699056	-1,609954	-0,605233	-2,835424	-1,975824	-9,095852	4,023801	11,115300	-0,028652	0,017657	-0,720975	-0,304345	7,948208	-1,609954	-0,028652	0,017657	-0,720975	-0,304345	7,948208	-1,609954
16:27:53,24	0,452946	3,587979	-0,152972	0,196978	-0,699037	0,785048	-0,034481	0,020459	-0,721021	-1,846786	5,363986	-1,613176	-0,605829	-2,838282	-1,976585	-9,109052	4,039586	11,130412	-0,034481	0,020459	-0,721021	-0,240747	8,070749	-1,613176	-0,034481	0,020459	-0,721021	-0,240747	8,070749	-1,613176
16:27:53,29	0,452946	3,587979	-0,152972	0,196978	-0,699037	0,785048	-0,031708	0,019546	-0,721781	-1,792258	5,488882	-1,598064	-0,605255	-2,838803	-1,975050	-9,116841	4,020761	11,104751	-0,031708	0,019546	-0,721781	-0,257862	7,977929	-1,598064	-0,031708	0,019546	-0,721781	-0,257862	7,977929	-1,598064
16:27:53,34	0,452946	3,587979	-0,152972	0,196978	-0,699037	0,785048	-0,031543	0,018789	-0,720246	-1,773048	5,500084	-1,623725	-0,607551	-2,837833	-1,978562	-9,095675	4,060323	11,083460	-0,031543	0,018789	-0,720246	-0,298142	7,976247	-1,623725	-0,031543	0,018789	-0,720246	-0,298142	7,976247	-1,623725
16:27:53,39	0,452946	3,587979	-0,152972	0,196978	-0,699037	0,785048	-0,031236	0,021262	-0,723758	-1,856808	5,514636	-1,645016	-0,604034	-2,841714	-1,980864	-9,102250	4,044657	11,098993	-0,031236	0,021262	-0,723758	-0,187759	7,966640	-1,645016	-0,031236	0,021262	-0,723758	-0,187759	7,966640	-1,645016
16:27:53,44	0,452946	3,587979	-0,152972	0,196978	-0,699037	0,785048	-0,029633	0,016275	-0,726060	-1,614370	5,600100	-1,629482	-0,604618	-2,840076	-1,979677	-9,094821	4,047290	11,132337	-0,029633	0,016275	-0,726060	-0,336752	7,926316	-1,629482	-0,029633	0,016275	-0,726060	-0,336752	7,926316	-1,629482
16:27:53,49	0,452946	3,587979	-0,152972	0,196978	-0,699037	0,785048	-0,030759	0,017600	-0,724873	-1,677269	5,546660	-1,596139	-0,605858	-2,840063	-1,982420	-9,117443	4,039514	11,119242	-0,030759	0,017600	-0,724873	-0,295649	7,961275	-1,596139	-0,030759	0,017600	-0,724873	-0,295649	7,961275	-1,596139
16:27:53,54	0,452946	3,587979	-0,152972	0,196978	-0,699037	0,785048	-0,030151	0,018681	-0,727616	-1,751535	5,562580	-1,609234	-0,604855	-2,838292	-1,979419	-9,070931	4,050860	11,083821	-0,030151	0,018681	-0,727616	-0,285042	7,929456	-1,609234	-0,030151	0,018681	-0,727616	-0,285042	7,929456	-1,609234
16:27:53,59	0,452946	3,587979	-0,152972	0,196978	-0,699037	0,785048	-0,032186	0,018698	-0,724616	-1,719298	5,491380	-1,644654	-0,608168	-2,842017	-1,985126	-9,098117	4,046868	11,120236	-0,032186	0,018698	-0,724616	-0,251530	8,017984	-1,644654	-0,032186	0,018698	-0,724616	-0,251530	8,017984	-1,644654
16:27:53,64	0,452946	3,587979	-0,152972	0,196978	-0,699037	0,785048	-0,027303	0,019704	-0,730322	-1,788697	5,723727	-1,608239	-0,605212	-2,842207	-1,982799	-9,104704	4,062908	11,110195	-0,027303	0,019704	-0,730322	-0,241902	7,867048	-1,608239	-0,027303	0,019704	-0,730322	-0,241902	7,867048	-1,608239
16:27:53,69	0,452946	3,587979	-0,152972	0,196978	-0,699037	0,785048	-0,028617	0,017049	-0,727996	-1,640010	5,641679	-1,618281	-0,604726	-2,842023	-1,984373	-9,137754	4,027788	11,105633	-0,028617	0,017049	-0,727996	-0,301677	7,888142	-1,618281	-0,028617	0,017049	-0,727996	-0,301677	7,888142	-1,618281
16:27:53,74	0,452946	3,587979	-0,152972	0,196978	-0,699037	0,785048	-0,029020	0,016720	-0,729569	-1,669872	5,609694	-1,622843	-0,607638	-2,841008	-1,985540	-9,121820	4,040903	11,106247	-0,029020	0,016720	-0,729569	-0,357319	7,887742	-1,622843	-0,029020	0,016720	-0,729569	-0,357319	7,887742	-1,622843
16:27:53,79	0,452946	3,587979	-0,152972	0,196978	-0,699037	0,785048	-0,028442	0,019750	-0,730736	-1,808079	5,646955	-1,622229	-0,605617	-2,839396	-1,985684	-9,062209	4,037929	11,141342	-0,028442	0,019750	-0,730736	-0,257715	7,879686	-1,622229	-0,028442	0,019750	-0,730736	-0,257715	7,879686	-1,622229
16:27:53,84	0,452946	3,587979	-0,152972	0,196978	-0,699037	0,785048	-0,030849	0,018806	-0,730881	-1,731743	5,574938	-1,587134	-0,609324	-2,840583	-1,983582	-9,097269	4,074806	11,115351	-0,030849	0,018806	-0,730881	-0,255509	7,996565	-1,587134	-0,030849	0,018806	-0,730881	-0,255509	7,996565	-1,587134
16:27:53,90	0,452946	3,587979	-0,152972	0,196978	-0,699037	0,785048	-0,027968	0,021423	-0,728779	-1,853429	5,675938	-1,613125	-0,609360	-2,840620	-1,982813	-9,114384	4,071593	11,114944	-0,027968	0,021423	-0,728779	-0,171748	7,871422	-1,613125	-0,027968	0,021423	-0,728779	-0,171748	7,871422	-1,613125
16:27:53,95	0,452946	3,587979	-0,152972	0,196978	-0,699037	0,785048	-0,027918	0,021435	-0,728009	-1,865403	5,665323	-1,613531	-0,606410	-2,841597	-1,983775	-9,112378	4,069763	11,115008	-0,027918	0,021435	-0,728009	-0,182766	7,856882	-1,613531	-0,027918	0,021435	-0,728009	-0,182766	7,856882	-1,613531
16:27:54,00	0,452946	3,587979	-0,152972	0,196978	-0,699037	0,785048	-0,028547	0,018392	-0,728972	-1,707732	5,635281	-1,613468	-0,607053	-2,841268	-1,983208	-9,134356	4,057809	11,110406	-0,028547	0,018392	-0,728972	-0,263995	7,876195	-1,613468	-0,028547	0,018392	-0,728972	-0,263995	7,876195	-1,613468
16:27:54,05	0,452946	3,587979	-0,152972	0,196978	-0,699037	0,785048	-0,028510	0,019114	-0,728405	-1,766616	5,624118	-1,618070	-0,609990	-2,840229	-1,987448	-9,112856	4,054694	11,155918	-0,028510	0,019114	-0,728405	-0,266204	7,862174	-1,618070	-0,028510	0,019114	-0,728405	-0,266204	7,862174	-1,618070
16:27:54,10	0,452946	3,587979	-0,152972	0,196978	-0,699037	0,785048	-0,027941	0,022176	-0,732645	-1,917832	5,673889	-1,572558	-0,607552	-2,839840	-1,985519	-9,099964	4,108969	11,127758	-0,027941	0,022176	-0,732645	-0,176986	7,867269	-1,572558	-0,027941	0,022176	-0,732645	-0,176986	7,867269	-1,572558
16:27:54,15	0,452946	3,587979	-0,152972	0,196978	-0,699037	0,785048	0,177281	0,032687	-1,036465	-1,909038	7,245100	-1,605111	-0,721704	-3,012702	-2,291269	-16,716325	9,085808	11,123365	0,177281	0,032687	-1,036465	0,656875	-6,671474	-1,605111	0,177281	0,032687	-1,036465	0,656875	-6,671474	-1,605111
16:27:54,20	0,452946	3,587979	-0,152972	0,196978	-0,699037	0,785048	0,177281	0,032687	-1,036465	-1,909038	7,245100	-1,605111	-0,645030	-2,876812	-2,192615	-10,682794	5,818579	11,046360	0,177281	0,032687	-1,036465	0,656875	-6,671474	-1,605111	0,177281	0,032687	-1,036465	0,656875	-6,671474	-1,605111
16:27:54,25	0,452946	3,587979	-0,152972	0,196978	-0,699037	0,785048	0,021260	0,034230	-0,937811	-1,802042	5,990815	-1,682116	-0,580234	-2,794598	-1,644163	-9,359905	4,376237	11,073532	0,021260	0,034230	-0,937811	0,885045	4,321883	-1,682116	0,021260	0,034230	-0,937811	0,885045	4,321883	-1,682116
16:27:54,30	0,453057	3,587954	-0,152985	0,196983	-0,749043	0,784967	-0,082337	0,019223	-0,389360	-1,609302	2,470574	-1,654944	-0,591247	-2,817247	-1,566321	-11,118887	5,130969	11,145524	-0,082337	0,019223	-0,389360	-0,100319	8,934042	-1,654944	-0,082337	0,019223	-0,389360	-0,100319	8,934042	-1,654944
16:27:54,35	0,453057	3,587954	-0,152985	0,196983	-0,749043	0,784967	-0,057216	0,017435	-0,311517	-1,742220	1,876197	-1,582952	-0,592515	-2,823039	-1,572958	-11,168147	5,129869	11,105349	-0,057216	0,017435	-0,311517	-0,373565	6,367636	-1,582952	-0,057216	0,017435	-0,311517	-0,373565	6,367636	-1,582952
16:27:54,40	0,453057	3,587954	-0,152985	0,196983	-0,749043	0,784967	-0,051566	0,015638	-0,318155	-1,674337	2,127895	-1,623126	-0,591841	-2,823463	-1,572533	-11,124735	5,120788	11,123788	-0,051566	0,015638	-0,318155	-0,446779	6,175798	-1,623126	-0,051566	0,015638	-0,318155	-0,446779	6,175798	-1,623126
16:27:54,45	0,453057	3,587954	-0,152985	0,196983	-0,749043	0,784967	-0,051536	0,014842	-0,317729	-1,619103	2,171579	-1,604688	-0,591909	-2,822418	-1,576432	-11,154372	5,146595	11,132280	-0,051536	0,014842	-0,317729	-0,454031	6,217146	-1,604688	-0,051536	0,014842	-0,317729	-0,454031	6,217146	-1,604688
16:27:54,50	0,453057	3,587954	-0,152985	0,196983	-0,749043	0,784967	-0,052406	0,015423	-0,321628	-1,641800	2,087740	-1,596196	-0,594822	-2,820979	-1,577616	-11,130573	5,130452	11,107723	-0,052406	0,015423	-0,321628	-0,431096	6,201644	-1,596196	-0,052406	0,015423	-0,321628	-0,431096	6,201644	-1,596196
16:27:54,55	0,453057	3,587954	-0,152985	0,196983	-0,749043	0,784967	-0,052197	0,018666	-0,322812	-1,812510	2,127334	-1,620753	-0,593108	-2,820336	-1,576071	-11,167552	5,164727	11,118343	-0,052197	0,018666	-0,322812	-0,347240	6,224766	-1,620753	-0,052197	0,018666	-0,322812	-0,347240	6,224766	-1,620753
16:27:54,60	0,453057	3,587954	-0,152985	0,196983	-0,749043	0,784967	-0,051746	0,016521	-0,327098	-1,678156	2,043842	-1,595520	-0,593190	-2,822441	-1,581902	-11,211755	5,203649	11,132956	-0,051746	0,016521	-0,327098	-0,381292	6,105930	-1,595520	-0,051746	0,016521	-0,327098	-0,381292	6,105930	-1,595520
16:27:54,65	0,453057	3,587954	-0,152985	0,196983	-0,749043	0,784967	-0,051746	0,016521	-0,327098	-1,678156	2,043842	-1,595520	-0,715819	-3,011106	-1,878041	-20,013799	10,723618	11,124263	-0,051746	0,016521	-0,327098	-0,381292	6,105930	-1,595520	-0,051746	0,016521	-0,327098	-0,381292	6,105930	-1,595520
16:27:54,70	0,453057	3,587954	-0,152985	0,196983	-0,749043	0,784967	0,172957	0,028388	-0,623237	-1,915856	3,345636	-1,604213	-0,665561	-2,909452	-1,824792	-15,163323	8,452940	11,039069	0,172957	0,028388	-0,623237	0,312607	-10,231479	-1,604213	0,172957	0,028388	-0,623237	0,312607	-10,231479	-1,604213
16:27:54,75	0,453057	3,587954	-0,152985	0,196983	-0,749043	0,784967	0,059793	0,035690	-0,569988	-1,836792	2,797090	-1,689407	-0,586348	-2,804208	-1,232294	-13,198197	6,415385	11,109316	0,059793	0,035690	-0,569988	0,964887	-1,896666	-1,689407	0,059793	0,035690	-0,569988	0,964887	-1,896666	-1,689407
16:27:54,80	0,453031	3,588047	-0,152965	0,196981	-0,799048	0,785001	-0,070958	0,019713	0,022509	-1,787964	-1,281315	-1,619160	-0,595189	-2,828591	-1,174966	-14,681538	6,999348	11,112929	-0,070958	0,019713	0,022509	-0,240532	4,288851	-1,619160	-0,070958	0,019713	0,022509	-0,240532	4,288851	-1,619160
16:27:54,85	0,453031	3,588047	-0,152965	0,196981	-0,799048	0,785001	-0,045420	0,015177	0,079837	-1,788077	-1,529980	-1,615547	-0,592664	-2,831259	-1,175714	-14,637610	7,079689	11,105856	-0,045420	0,015177	0,079837	-0,596660	2,035527	-1,615547	-0,045420	0,015177	0,079837	-0,596660	2,035527	-1,615547
16:27:54,90	0,453031	3,588047	-0,152965	0,196981	-0,799048	0,785001	-0,044372	0,011657	0,079089	-1,513467	-1,477599	-1,622620	-0,598029	-2,829986	-1,180003	-14,666122	7,116291	11,123728	-0,044372	0,011657	0,079089	-0,598413	2,005621	-1,622620	-0,044372	0,011657	0,079089	-0,598413	2,005621	-1,622620
16:27:54,95	0,453031	3,588047	-0,152965	0,196981	-0,799048	0,785001	-0,042792	0,016939	0,074801	-1,770724	-1,438441	-1,604747	-0,593355	-2,832206	-1,180777	-14,670404	7,059563	11,108370	-0,042792	0,016939	0,074801	-0,440980	1,920762	-1,604747	-0,042792	0,016939	0,074801	-0,440980	1,920762	-1,604747
16:27:55,00	0,453031	3,588047	-0,152965	0,196981	-0,799048	0,785001	-0,043207	0,011781	0,074026	-1,553770	-1,435335	-1,620106	-0,594531	-2,830022	-1,182329	-14,666330	7,080922	11,124612	-0,043207	0,011781	0,074026	-0,628939	1,956399	-1,620106	-0,043207	0,011781	0,074026	-0,628939	1,956399	-1,620106
16:27:55,05	0,453031	3,588047	-0,152965	0,196981	-0,799048	0,785001	-0,044510	0,013892	0,072474	-1,643004	-1,510267	-1,603863	-0,593981	-2,829890	-1,184664	-14,665605	7,039284	11,119962	-0,044510	0,013892	0,072474	-0,552465	1,983790	-1,603863	-0,044510	0,013892	0,072474	-0,552465	1,983790	-1,603863
16:27:55,10	0,453031	3,588047	-0,152965	0,196981	-0,799048	0,785001	-0,044900	0,013482	0,070139	-1,657364	-1,509077	-1,608514	-0,595088	-2,830214	-1,184285	-14,655970	7,096453	11,101843	-0,044900	0,013482	0,070139	-0,599036	2,015559	-1,608514	-0,044900	0,013482	0,070139	-0,599036	2,015559	-1,608514
16:27:55,15	0,453031	3,588047	-0,152965	0,196981	-0,799048	0,785001	-0,044065	0,014278	0,070518	-1,644420	-1,485932	-1,626633	-0,593953	-2,833054	-1,183496	-14,674452	7,068670	11,110128	-0,044065	0,014278	0,070518	-0,523619	1,973210	-1,626633	-0,044065	0,014278	0,070518	-0,523619	1,973210	-1,626633
16:27:55,20	0,453031	3,588047	-0,152965	0,196981	-0,799048	0,785001	-0,042174	0,011875	0,071307	-1,552791	-1,389687	-1,618348	-0,597505	-2,830158	-1,186220	-14,678526	7,100537	11,132044	-0,042174	0,011875	0,071307	-0,620587	1,920971	-1,618348	-0,042174	0,011875	0,071307	-0,620587	1,920971	-1,618348
16:27:55,25	0,453031	3,588047	-0,152965	0,196981	-0,799048	0,785001	-0,042905	0,016400	0,068583	-1,762506	-1,447185	-1,596431	-0,596256	-2,830473	-1,185056	-14,639955	7,066047	11,100933	-0,042905	0,016400	0,068583	-0,475126	1,920893	-1,596431	-0,042905	0,016400	0,068583	-0,475126	1,920893	-1,596431
16:27:55,30	0,453031	3,588047	-0,152965	0,196981	-0,799048	0,785001	-0,043257	0,015160	0,069747	-1,708624	-1,414821	-1,627542	-0,595184	-2,829104	-1,185848	-14,679109	7,054213	11,111517	-0,043257	0,015160	0,069747	-0,518563	1,980859	-1,627542	-0,043257	0,015160	0,069747	-0,518563	1,980859	-1,627542
16:27:55,35	0,453031	3,588047	-0,152965	0,196981	-0,799048	0,785001	-0,044979	0,014917	0,068955	-1,725789	-1,532342	-1,616958	-0,597419	-2,828706	-1,185825	-14,643659	7,123145	11,127555	-0,044979	0,014917	0,068955	-0,554841	1,998494	-1,616958	-0,044979	0,014917	0,068955	-0,554841	1,998494	-1,616958
16:27:55,40	0,453031	3,588047	-0,152965	0,196981	-0,799048	0,785001	-0,044206	0,017051	0,068979	-1,759369	-1,495934	-1,600921	-0,598035	-2,829450	-1,186254	-14,646576	7,073839	11,072753	-0,044206	0,017051	0,068979	-0,420849	1,974255	-1,600921	-0,044206	0,017051	0,068979	-0,420849	1,974255	-1,600921
16:27:55,45	0,453031	3,588047	-0,152965	0,196981	-0,799048	0,785001	-0,043254	0,017212	0,068550	-1,811904	-1,424282	-1,655723	-0,596920	-2,829459	-1,186216	-14,663764	7,058930	11,130763	-0,043254	0,017212	0,068550	-0,460740	1,971143	-1,655723	-0,043254	0,017212	0,068550	-0,460740	1,971143	-1,655723
16:27:55,50	0,453031	3,588047	-0,152965	0,196981	-0,799048	0,785001	-0,043804	0,016242	0,068587	-1,782967	-1,460325	-1,597713	-0,597542	-2,832276	-1,187795	-14,693707	7,077871	11,103041	-0,043804	0,016242	0,068587	-0,507953	1,978294	-1,597713	-0,043804	0,016242	0,068587	-0,507953	1,978294	-1,597713
16:27:55,55	0,453031	3,588047	-0,152965	0,196981	-0,799048	0,785001	-0,041053	0,015372	0,067009	-1,736291	-1,352654	-1,625435	-0,596297	-2,829829	-1,188954	-14,642727	7,043191	11,092999	-0,041053	0,015372	0,067009	-0,529578	1,869979	-1,625435	-0,041053	0,015372	0,067009	-0,529578	1,869979	-1,625435
16:27:55,61	0,453031	3,588047	-0,152965	0,196981	-0,799048	0,785001	-0,043795	0,015517	0,065850	-1,748387	-1,433742	-1,635476	-0,594562	-2,833206	-1,188155	-14,675412	7,071207	11,117772	-0,043795	0,015517	0,065850	-0,530272	2,004129	-1,635476	-0,043795	0,015517	0,065850	-0,530272	2,004129	-1,635476
16:27:55,65	0,453031	3,588047	-0,152965	0,196981	-0,799048	0,785001	-0,041737	0,012327	0,066648	-1,574551	-1,369058	-1,610704	-0,598669	-2,829612	-1,187755	-14,659024	7,083069	11,151479	-0,041737	0,012327	0,066648	-0,606905	1,907286	-1,610704	-0,041737	0,012327	0,066648	-0,606905	1,907286	-1,610704
16:27:55,70	0,453031	3,588047	-0,152965	0,196981	-0,799048	0,785001	-0,042796	0,017681	0,067048	-1,834500	-1,415878	-1,576997	-0,601546	-2,830722	-1,188954	-14,635523	7,086474	11,093272	-0,042796	0,017681	0,067048	-0,446553	1,943618	-1,576997	-0,042796	0,017681	0,067048	-0,446553	1,943618	-1,576997
16:27:55,75	0,453031	3,588047	-0,152965	0,196981	-0,799048	0,785001	-0,040397	0,019617	0,065850	-1,920471	-1,272482	-1,635203	-0,597517	-2,831082	-1,187383	-14,671212	7,061628	11,126446	-0,040397	0,019617	0,065850	-0,380552	1,898696	-1,635203	-0,040397	0,019617	0,065850	-0,380552	1,898696	-1,635203
16:27:55,80	0,453031	3,588047	-0,152965	0,196981	-0,799048	0,785001	-0,042099	0,015948	0,067421	-1,769043	-1,379465	-1,602030	-0,596952	-2,831162	-1,189714	-14,683183	7,078403	11,133456	-0,042099	0,015948	0,067421	-0,517143	1,925313	-1,602030	-0,042099	0,015948	0,067421	-0,517143	1,925313	-1,602030
16:27:55,85	0,453031	3,588047	-0,152965	0,196981	-0,799048	0,785001	-0,042312	0,015418	0,065089	-1,732971	-1,409312	-1,595020	-0,595134	-2,830718	-1,192823	-14,652957	7,073570	11,115882	-0,042312	0,015418	0,065089	-0,522631	1,912210	-1,595020	-0,042312	0,015418	0,065089	-0,522631	1,912210	-1,595020
16:27:55,90	0,453031	3,588047	-0,152965	0,196981	-0,799048	0,785001	-0,043606	0,014066	0,061981	-1,651739	-1,447980	-1,612594	-0,596386	-2,830083	-1,189734	-14,695286	7,085412	11,119540	-0,043606	0,014066	0,061981	-0,547531	1,975081	-1,612594	-0,043606	0,014066	0,061981	-0,547531	1,975081	-1,612594
16:27:55,95	0,453031	3,588047	-0,152965	0,196981	-0,799048	0,785001	-0,043530	0,015468	0,065069	-1,735535	-1,486627	-1,608936	-0,598092	-2,834652	-1,191643	-14,664986	7,057861	11,123380	-0,043530	0,015468	0,065069	-0,521296	1,930498	-1,608936	-0,043530	0,015468	0,065069	-0,521296	1,930498	-1,608936
16:27:56,00	0,453031	3,588047	-0,152965	0,196981	-0,799048	0,785001	-0,038720	0,014661	0,063160	-1,702290	-1,196499	-1,605096	-0,598017	-2,829754	-1,193183	-14,620278	7,083505	11,144799	-0,038720	0,014661	0,063160	-0,551386	1,843052	-1,605096	-0,038720	0,014661	0,063160	-0,551386	1,843052	-1,605096
16:27:56,05	0,453031	3,588047	-0,152965	0,196981	-0,799048	0,785001	-0,043000	0,017045	0,061621	-1,781678	-1,393122	-1,583677	-0,597501	-2,830096	-1,191663	-14,661387	7,084144	11,120130	-0,043000	0,017045	0,061621	-0,443657	1,982349	-1,583677	-0,043000	0,017045	0,061621	-0,443657	1,982349	-1,583677
16:27:56,10	0,453031	3,588047	-0,152965	0,196981	-0,799048	0,785001	-0,042961	0,016426	0,063140	-1,769525	-1,427041	-1,608346	-0,596815	-2,828111	-1,191270	-14,601011	7,045666	11,099070	-0,042961	0,016426	0,063140	-0,480045	1,945408	-1,608346	-0,042961	0,016426	0,063140	-0,480045	1,945408	-1,608346
16:27:56,15	0,453031	3,588047	-0,152965	0,196981	-0,799048	0,785001	-0,045023	0,016826	0,063533	-1,793425	-1,462741	-1,629406	-0,596345	-2,831537	-1,192843	-14,667833	7,059414	11,095882	-0,045023	0,016826	0,063533	-0,472598	2,071577	-1,629406	-0,045023	0,016826	0,063533	-0,472598	2,071577	-1,629406
16:27:56,20	0,453031	3,588047	-0,152965	0,196981	-0,799048	0,785001	-0,042292	0,014706	0,061961	-1,704688	-1,385445	-1,632594	-0,599229	-2,827686	-1,193224	-14,639144	7,098362	11,116520	-0,042292	0,014706	0,061961	-0,550283	1,934448	-1,632594	-0,042292	0,014706	0,061961	-0,550283	1,934448	-1,632594
16:27:56,25	0,453031	3,588047	-0,152965	0,196981	-0,799048	0,785001	-0,044185	0,019128	0,061580	-1,886590	-1,478517	-1,611956	-0,596886	-2,829910	-1,193974	-14,632175	7,052244	11,130038	-0,044185	0,019128	0,061580	-0,385009	1,989988	-1,611956	-0,044185	0,019128	0,061580	-0,385009	1,989988	-1,611956
16:27:56,30	0,453031	3,588047	-0,152965	0,196981	-0,799048	0,785001	-0,043430	0,015988	0,060829	-1,759731	-1,410177	-1,598437	-0,595727	-2,831220	-1,193216	-14,649421	7,053509	11,105575	-0,043430	0,015988	0,060829	-0,504691	1,999082	-1,598437	-0,043430	0,015988	0,060829	-0,504691	1,999082	-1,598437
16:27:56,35	0,453031	3,588047	-0,152965	0,196981	-0,799048	0,785001	-0,042875	0,014329	0,061587	-1,680983	-1,396867	-1,622901	-0,598616	-2,831516	-1,191243	-14,633836	7,083051	11,138533	-0,042875	0,014329	0,061587	-0,556186	1,968797	-1,622901	-0,042875	0,014329	0,061587	-0,556186	1,968797	-1,622901
16:27:56,40	0,453031	3,588047	-0,152965	0,196981	-0,799048	0,785001	-0,041174	0,016683	0,063560	-1,770009	-1,309721	-1,589942	-0,597421	-2,832822	-1,192418	-14,628453	7,077768	11,114810	-0,041174	0,016683	0,063560	-0,460431	1,922464	-1,589942	-0,041174	0,016683	0,063560	-0,460431	1,922464	-1,589942
16:27:56,45	0,453031	3,588047	-0,152965	0,196981	-0,799048	0,785001	-0,040640	0,014995	0,062386	-1,684131	-1,274640	-1,613666	-0,596319	-2,833246	-1,193213	-14,670248	7,095202	11,111565	-0,040640	0,014995	0,062386	-0,507039	1,915610	-1,613666	-0,040640	0,014995	0,062386	-0,507039	1,915610	-1,613666
16:27:56,50	0,453031	3,588047	-0,152965	0,196981	-0,799048	0,785001	-0,040824	0,013829	0,061590	-1,629297	-1,329126	-1,616911	-0,600424	-2,836637	-1,190474	-14,668343	7,078302	11,122660	-0,040824	0,013829	0,061590	-0,543739	1,875577	-1,616911	-0,040824	0,013829	0,061590	-0,543739	1,875577	-1,616911
16:27:56,55	0,453031	3,588047	-0,152965	0,196981	-0,799048	0,785001	-0,035835	0,015688	0,064330	-1,739664	-1,059591	-1,605816	-0,597999	-2,831137	-1,191266	-14,626395	7,090058	11,104942	-0,035835	0,015688	0,064330	-0,508151	1,753464	-1,605816	-0,035835	0,015688	0,064330	-0,508151	1,753464	-1,605816
16:27:56,60	0,453031	3,588047	-0,152965	0,196981	-0,799048	0,785001	-0,041811	0,016338	0,063537	-1,742288	-1,339874	-1,623534	-0,599745	-2,831194	-1,192030	-14,626942	7,130432	11,125776	-0,041811	0,016338	0,063537	-0,459780	1,942269	-1,623534	-0,041811	0,016338	0,063537	-0,459780	1,942269	-1,623534
16:27:56,65	0,453031	3,588047	-0,152965	0,196981	-0,799048	0,785001	-0,040888	0,017821	0,062773	-1,784754	-1,312557	-1,602699	-0,598076	-2,830383	-1,195149	-14,645829	7,076982	11,126565	-0,040888	0,017821	0,062773	-0,385769	1,897159	-1,602699	-0,040888	0,017821	0,062773	-0,385769	1,897159	-1,602699
16:27:56,70	0,453031	3,588047	-0,152965	0,196981	-0,799048	0,785001	-0,042425	0,016782	0,059654	-1,786409	-1,382099	-1,601911	-0,595130	-2,834815	-1,193583	-14,654576	7,057564	11,115241	-0,042425	0,016782	0,059654	-0,469060	1,948251	-1,601911	-0,042425	0,016782	0,059654	-0,469060	1,948251	-1,601911
16:27:56,75	0,453031	3,588047	-0,152965	0,196981	-0,799048	0,785001	-0,040061	0,012014	0,061220	-1,559689	-1,257023	-1,613234	-0,598001	-2,833769	-1,193555	-14,621584	7,080478	11,144349	-0,040061	0,012014	0,061220	-0,616588	1,887730	-1,613234	-0,040061	0,012014	0,061220	-0,616588	1,887730	-1,613234
16:27:56,80	0,453031	3,588047	-0,152965	0,196981	-0,799048	0,785001	-0,039531	0,015023	0,061249	-1,679835	-1,212358	-1,584127	-0,598576	-2,827080	-1,190101	-14,602004	7,063318	11,113318	-0,039531	0,015023	0,061249	-0,500502	1,890806	-1,584127	-0,039531	0,015023	0,061249	-0,500502	1,890806	-1,584127
16:27:56,85	0,453031	3,588047	-0,152965	0,196981	-0,799048	0,785001	-0,045036	0,018866	0,064703	-1,884736	-1,473070	-1,615158	-0,596223	-2,831274	-1,195515	-14,610349	7,085298	11,126877	-0,045036	0,018866	0,064703	-0,403736	2,062220	-1,615158	-0,045036	0,018866	0,064703	-0,403736	2,062220	-1,615158
16:27:56,90	0,453031	3,588047	-0,152965	0,196981	-0,799048	0,785001	-0,042580	0,014731	0,059289	-1,654854	-1,363575	-1,601599	-0,593362	-2,830462	-1,193197	-14,640442	7,052658	11,125346	-0,042580	0,014731	0,059289	-0,498450	1,978918	-1,601599	-0,042580	0,014731	0,059289	-0,498450	1,978918	-1,601599
16:27:56,95	0,453031	3,588047	-0,152965	0,196981	-0,799048	0,785001	-0,044714	0,012659	0,061607	-1,590411	-1,484308	-1,603130	-0,599797	-2,831827	-1,193216	-14,623590	7,042818	11,094483	-0,044714	0,012659	0,061607	-0,596679	2,025740	-1,603130	-0,044714	0,012659	0,061607	-0,596679	2,025740	-1,603130
16:27:57,00	0,453031	3,588047	-0,152965	0,196981	-0,799048	0,785001	-0,040314	0,017550	0,061588	-1,844834	-1,235990	-1,633993	-0,597503	-2,834743	-1,193970	-14,665671	7,074632	11,130273	-0,040314	0,017550	0,061588	-0,467164	1,928652	-1,633993	-0,040314	0,017550	0,061588	-0,467164	1,928652	-1,633993
16:27:57,05	0,453031	3,588047	-0,152965	0,196981	-0,799048	0,785001	-0,038936	0,014105	0,060834	-1,659194	-1,216694	-1,598203	-0,596888	-2,832593	-1,193994	-14,644301	7,052344	11,095864	-0,038936	0,014105	0,060834	-0,551939	1,839790	-1,598203	-0,038936	0,014105	0,060834	-0,551939	1,839790	-1,598203
16:27:57,10	0,453031	3,588047	-0,152965	0,196981	-0,799048	0,785001	-0,041106	0,014648	0,060809	-1,696033	-1,299859	-1,632612	-0,596285	-2,826392	-1,197458	-14,622391	7,098007	11,163220	-0,041106	0,014648	0,060809	-0,546174	1,926933	-1,632612	-0,041106	0,014648	0,060809	-0,546174	1,926933	-1,632612
16:27:57,15	0,453031	3,588047	-0,152965	0,196981	-0,799048	0,785001	-0,046777	0,017226	0,057346	-1,779572	-1,598634	-1,565256	-0,598054	-2,831766	-1,193972	-14,640747	7,077096	11,130444	-0,046777	0,017226	0,057346	-0,427365	2,073371	-1,565256	-0,046777	0,017226	0,057346	-0,427365	2,073371	-1,565256
16:27:57,20	0,453031	3,588047	-0,152965	0,196981	-0,799048	0,785001	-0,041239	0,016071	0,060832	-1,746812	-1,316094	-1,598032	-0,595053	-2,829328	-1,194379	-14,612661	7,079888	11,097457	-0,041239	0,016071	0,060832	-0,485255	1,921170	-1,598032	-0,041239	0,016071	0,060832	-0,485255	1,921170	-1,598032
16:27:57,25	0,453031	3,588047	-0,152965	0,196981	-0,799048	0,785001	-0,044851	0,014691	0,060425	-1,658602	-1,480981	-1,631019	-0,595639	-2,833085	-1,192419	-14,624029	7,079570	11,105402	-0,044851	0,014691	0,060425	-0,505358	2,039810	-1,631019	-0,044851	0,014691	0,060425	-0,505358	2,039810	-1,631019
16:27:57,30	0,453031	3,588047	-0,152965	0,196981	-0,799048	0,785001	-0,041304	0,013320	0,062385	-1,593277	-1,306212	-1,623074	-0,595648	-2,828235	-1,194363	-14,613496	7,092247	11,126981	-0,041304	0,013320	0,062385	-0,547646	1,936124	-1,623074	-0,041304	0,013320	0,062385	-0,547646	1,936124	-1,623074
16:27:57,35	0,453031	3,588047	-0,152965	0,196981	-0,799048	0,785001	-0,045499	0,015753	0,060441	-1,703532	-1,521596	-1,601495	-0,597930	-2,829715	-1,195129	-14,580446	7,086630	11,116624	-0,045499	0,015753	0,060441	-0,466934	2,050088	-1,601495	-0,045499	0,015753	0,060441	-0,466934	2,050088	-1,601495
16:27:57,40	0,453031	3,588047	-0,152965	0,196981	-0,799048	0,785001	-0,043077	0,016989	0,059674	-1,756173	-1,364214	-1,611852	-0,596225	-2,830982	-1,192790	-14,602994	7,049681	11,128891	-0,043077	0,016989	0,059674	-0,422504	2,017332	-1,611852	-0,043077	0,016989	0,059674	-0,422504	2,017332	-1,611852
16:27:57,45	0,453031	3,588047	-0,152965	0,196981	-0,799048	0,785001	-0,042832	0,014879	0,062013	-1,689715	-1,352507	-1,599585	-0,595722	-2,831756	-1,194360	-14,646400	7,063277	11,130700	-0,042832	0,014879	0,062013	-0,521698	2,009777	-1,599585	-0,042832	0,014879	0,062013	-0,521698	2,009777	-1,599585
16:27:57,50	0,453031	3,588047	-0,152965	0,196981	-0,799048	0,785001	-0,042413	0,014056	0,060444	-1,656821	-1,375134	-1,597776	-0,597964	-2,832009	-1,195136	-14,590624	7,047819	11,100608	-0,042413	0,014056	0,060444	-0,553448	1,954298	-1,597776	-0,042413	0,014056	0,060444	-0,553448	1,954298	-1,597776
16:27:57,55	0,453031	3,588047	-0,152965	0,196981	-0,799048	0,785001	-0,041073	0,015872	0,059668	-1,736745	-1,249420	-1,627868	-0,598614	-2,830675	-1,195524	-14,624552	7,086115	11,131576	-0,041073	0,015872	0,059668	-0,490827	1,974820	-1,627868	-0,041073	0,015872	0,059668	-0,490827	1,974820	-1,627868
16:27:57,60	0,453031	3,588047	-0,152965	0,196981	-0,799048	0,785001	-0,041904	0,017102	0,059280	-1,784507	-1,341130	-1,596900	-0,596793	-2,831116	-1,193186	-14,603750	7,078251	11,120246	-0,041904	0,017102	0,059280	-0,442029	1,948295	-1,596900	-0,041904	0,017102	0,059280	-0,442029	1,948295	-1,596900
16:27:57,65	0,453031	3,588047	-0,152965	0,196981	-0,799048	0,785001	-0,042431	0,015304	0,061618	-1,687429	-1,346637	-1,608230	-0,595138	-2,828872	-1,195542	-14,633146	7,040953	11,116561	-0,042431	0,015304	0,061618	-0,486081	1,984233	-1,608230	-0,042431	0,015304	0,061618	-0,486081	1,984233	-1,608230
16:27:57,70	0,453031	3,588047	-0,152965	0,196981	-0,799048	0,785001	-0,045203	0,014993	0,059262	-1,718268	-1,497561	-1,611915	-0,598033	-2,830361	-1,196305	-14,623113	7,076940	11,127044	-0,045203	0,014993	0,059262	-0,541315	2,050868	-1,611915	-0,045203	0,014993	0,059262	-0,541315	2,050868	-1,611915
16:27:57,75	0,453031	3,588047	-0,152965	0,196981	-0,799048	0,785001	-0,042466	0,016755	0,058499	-1,773709	-1,364548	-1,601432	-0,595101	-2,830639	-1,197473	-14,624445	7,063702	11,118119	-0,042466	0,016755	0,058499	-0,458441	1,969035	-1,601432	-0,042466	0,016755	0,058499	-0,458441	1,969035	-1,601432
16:27:57,80	0,453031	3,588047	-0,152965	0,196981	-0,799048	0,785001	-0,043691	0,014077	0,057331	-1,646578	-1,422778	-1,610356	-0,595633	-2,834995	-1,195105	-14,615958	7,076408	11,135641	-0,043691	0,014077	0,057331	-0,541542	2,006961	-1,610356	-0,043691	0,014077	0,057331	-0,541542	2,006961	-1,610356
16:27:57,85	0,453031	3,588047	-0,152965	0,196981	-0,799048	0,785001	-0,039653	0,012359	0,059699	-1,542006	-1,211784	-1,592835	-0,596928	-2,833812	-1,196688	-14,655773	7,049160	11,131247	-0,039653	0,012359	0,059699	-0,571816	1,900940	-1,592835	-0,039653	0,012359	0,059699	-0,571816	1,900940	-1,592835
16:27:57,90	0,453031	3,588047	-0,152965	0,196981	-0,799048	0,785001	-0,040029	0,014073	0,058115	-1,674631	-1,252221	-1,597229	-0,593393	-2,831080	-1,194006	-14,660219	7,055868	11,092131	-0,040029	0,014073	0,058115	-0,569903	1,890063	-1,597229	-0,040029	0,014073	0,058115	-0,569903	1,890063	-1,597229
16:27:57,95	0,453031	3,588047	-0,152965	0,196981	-0,799048	0,785001	-0,044164	0,012377	0,060797	-1,582858	-1,474418	-1,636345	-0,603409	-2,831955	-1,199811	-14,658836	7,091016	11,138520	-0,044164	0,012377	0,060797	-0,611258	1,992421	-1,636345	-0,044164	0,012377	0,060797	-0,611258	1,992421	-1,636345
16:27:58,00	0,453031	3,588047	-0,152965	0,196981	-0,799048	0,785001	-0,038398	0,020614	0,054992	-1,980041	-1,190961	-1,589955	-0,598062	-2,834290	-1,197076	-14,646766	7,080395	11,127279	-0,038398	0,020614	0,054992	-0,361853	1,823245	-1,589955	-0,038398	0,020614	0,054992	-0,361853	1,823245	-1,589955
16:27:58,05	0,453031	3,588047	-0,152965	0,196981	-0,799048	0,785001	-0,039049	0,014816	0,057728	-1,681690	-1,209061	-1,601197	-0,593895	-2,833404	-1,198222	-14,608697	7,042346	11,127218	-0,039049	0,014816	0,057728	-0,518672	1,856266	-1,601197	-0,039049	0,014816	0,057728	-0,518672	1,856266	-1,601197
16:27:58,10	0,453031	3,588047	-0,152965	0,196981	-0,799048	0,785001	-0,041899	0,011650	0,056581	-1,531001	-1,305304	-1,601258	-0,597370	-2,830866	-1,196268	-14,580015	7,054880	11,145292	-0,041899	0,011650	0,056581	-0,616474	1,983802	-1,601258	-0,041899	0,011650	0,056581	-0,616474	1,983802	-1,601258
16:27:58,15	0,453031	3,588047	-0,152965	0,196981	-0,799048	0,785001	-0,042360	0,015928	0,058536	-1,728269	-1,310671	-1,583184	-0,597411	-2,831924	-1,195122	-14,618999	7,093891	11,136391	-0,042360	0,015928	0,058536	-0,477907	2,014574	-1,583184	-0,042360	0,015928	0,058536	-0,477907	2,014574	-1,583184
16:27:58,20	0,453031	3,588047	-0,152965	0,196981	-0,799048	0,785001	-0,041423	0,015435	0,059682	-1,688319	-1,315233	-1,592085	-0,598661	-2,832133	-1,197862	-14,636789	7,056936	11,122275	-0,041423	0,015435	0,059682	-0,476690	1,936488	-1,592085	-0,041423	0,015435	0,059682	-0,476690	1,936488	-1,592085
16:27:58,25	0,453031	3,588047	-0,152965	0,196981	-0,799048	0,785001	-0,040617	0,016413	0,056941	-1,780099	-1,270237	-1,606201	-0,598563	-2,829394	-1,196672	-14,590400	7,076284	11,141498	-0,040617	0,016413	0,056941	-0,491660	1,918193	-1,606201	-0,040617	0,016413	0,056941	-0,491660	1,918193	-1,606201
16:27:58,30	0,453031	3,588047	-0,152965	0,196981	-0,799048	0,785001	-0,043038	0,017698	0,058131	-1,806944	-1,365643	-1,586978	-0,597436	-2,833887	-1,196685	-14,633640	7,090700	11,122559	-0,043038	0,017698	0,058131	-0,417669	2,012857	-1,586978	-0,043038	0,017698	0,058131	-0,417669	2,012857	-1,586978
16:27:58,35	0,453031	3,588047	-0,152965	0,196981	-0,799048	0,785001	-0,039710	0,014475	0,058118	-1,648503	-1,237241	-1,605917	-0,596855	-2,830604	-1,194357	-14,618319	7,049016	11,125083	-0,039710	0,014475	0,058118	-0,512204	1,880009	-1,605917	-0,039710	0,014475	0,058118	-0,512204	1,880009	-1,605917
16:27:58,40	0,453031	3,588047	-0,152965	0,196981	-0,799048	0,785001	-0,042844	0,015614	0,060446	-1,736159	-1,366103	-1,603393	-0,599832	-2,830067	-1,197871	-14,633082	7,071831	11,122823	-0,042844	0,015614	0,060446	-0,510465	1,997172	-1,603393	-0,042844	0,015614	0,060446	-0,510465	1,997172	-1,603393
16:27:58,45	0,453031	3,588047	-0,152965	0,196981	-0,799048	0,785001	-0,041821	0,018460	0,056933	-1,871793	-1,337072	-1,605653	-0,595707	-2,832487	-1,196297	-14,632717	7,047037	11,126266	-0,041821	0,018460	0,056933	-0,422659	1,945856	-1,605653	-0,041821	0,018460	0,056933	-0,422659	1,945856	-1,605653
16:27:58,50	0,453031	3,588047	-0,152965	0,196981	-0,799048	0,785001	-0,041787	0,013678	0,058507	-1,644391	-1,322618	-1,602209	-0,596221	-2,829659	-1,199008	-14,603321	7,104589	11,139479	-0,041787	0,013678	0,058507	-0,570686	1,957682	-1,602209	-0,041787	0,013678	0,058507	-0,570686	1,957682	-1,602209
16:27:58,55	0,453031	3,588047	-0,152965	0,196981	-0,799048	0,785001	-0,043980	0,015537	0,055796	-1,676521	-1,439972	-1,588997	-0,600985	-2,831734	-1,195538	-14,623326	7,048059	11,110405	-0,043980	0,015537	0,055796	-0,456882	2,012479	-1,588997	-0,043980	0,015537	0,055796	-0,456882	2,012479	-1,588997
16:27:58,60	0,453031	3,588047	-0,152965	0,196981	-0,799048	0,785001	-0,039801	0,018625	0,059266	-1,896090	-1,211704	-1,618071	-0,597475	-2,829333	-1,198265	-14,629788	7,067682	11,113722	-0,039801	0,018625	0,059266	-0,433992	1,912665	-1,618071	-0,039801	0,018625	0,059266	-0,433992	1,912665	-1,618071
16:27:58,65	0,453031	3,588047	-0,152965	0,196981	-0,799048	0,785001	-0,043635	0,016786	0,056539	-1,786687	-1,426485	-1,614754	-0,598668	-2,830077	-1,193592	-14,650063	7,082908	11,135484	-0,043635	0,016786	0,056539	-0,468968	1,998860	-1,614754	-0,043635	0,016786	0,056539	-0,468968	1,998860	-1,614754
16:27:58,70	0,453031	3,588047	-0,152965	0,196981	-0,799048	0,785001	-0,042394	0,017447	0,061212	-1,817978	-1,387131	-1,592992	-0,596927	-2,829941	-1,195170	-14,649233	7,042445	11,101545	-0,042394	0,017447	0,061212	-0,448420	1,940806	-1,592992	-0,042394	0,017447	0,061212	-0,448420	1,940806	-1,592992
16:27:58,75	0,453031	3,588047	-0,152965	0,196981	-0,799048	0,785001	-0,043383	0,016008	0,059634	-1,777792	-1,417580	-1,626931	-0,596239	-2,831942	-1,201327	-14,596557	7,056004	11,138922	-0,043383	0,016008	0,059634	-0,521173	1,987950	-1,626931	-0,043383	0,016008	0,059634	-0,521173	1,987950	-1,626931
16:27:58,80	0,453031	3,588047	-0,152965	0,196981	-0,799048	0,785001	-0,041993	0,014411	0,053477	-1,656676	-1,306494	-1,589554	-0,595039	-2,829912	-1,197071	-14,598526	7,076641	11,122987	-0,041993	0,014411	0,053477	-0,525409	1,989971	-1,589554	-0,041993	0,014411	0,053477	-0,525409	1,989971	-1,589554
16:27:58,85	0,453031	3,588047	-0,152965	0,196981	-0,799048	0,785001	-0,044352	0,014387	0,057732	-1,638556	-1,441155	-1,605489	-0,592781	-2,830147	-1,196318	-14,633348	7,033666	11,107330	-0,044352	0,014387	0,057732	-0,509149	2,040446	-1,605489	-0,044352	0,014387	0,057732	-0,509149	2,040446	-1,605489
16:27:58,90	0,453031	3,588047	-0,152965	0,196981	-0,799048	0,785001	-0,045277	0,012314	0,058486	-1,585388	-1,497950	-1,621146	-0,596307	-2,834042	-1,199817	-14,639881	7,049623	11,094314	-0,045277	0,012314	0,058486	-0,618713	2,056302	-1,621146	-0,045277	0,012314	0,058486	-0,618713	2,056302	-1,621146
16:27:58,95	0,453031	3,588047	-0,152965	0,196981	-0,799048	0,785001	-0,040141	0,013420	0,054987	-1,632332	-1,244520	-1,634161	-0,596793	-2,831004	-1,200159	-14,580871	7,058616	11,138177	-0,040141	0,013420	0,054987	-0,578859	1,906565	-1,634161	-0,040141	0,013420	0,054987	-0,578859	1,906565	-1,634161
16:27:59,00	0,453031	3,588047	-0,152965	0,196981	-0,799048	0,785001	-0,042529	0,015360	0,054644	-1,695899	-1,322053	-1,590299	-0,599830	-2,834657	-1,197862	-14,648393	7,081818	11,117769	-0,042529	0,015360	0,054644	-0,490165	2,016435	-1,590299	-0,042529	0,015360	0,054644	-0,490165	2,016435	-1,590299
16:27:59,05	0,453031	3,588047	-0,152965	0,196981	-0,799048	0,785001	-0,037847	0,016163	0,056942	-1,751359	-1,148667	-1,610707	-0,595715	-2,829867	-1,197489	-14,626360	7,037087	11,102770	-0,037847	0,016163	0,056942	-0,482535	1,822286	-1,610707	-0,037847	0,016163	0,056942	-0,482535	1,822286	-1,610707
16:27:59,10	0,453031	3,588047	-0,152965	0,196981	-0,799048	0,785001	-0,044053	0,014994	0,057314	-1,718295	-1,429945	-1,625706	-0,594465	-2,831945	-1,193973	-14,607374	7,041733	11,100491	-0,044053	0,014994	0,057314	-0,541234	2,028199	-1,625706	-0,044053	0,014994	0,057314	-0,541234	2,028199	-1,625706
16:27:59,15	0,453031	3,588047	-0,152965	0,196981	-0,799048	0,785001	-0,042878	0,012874	0,060831	-1,594492	-1,354716	-1,627984	-0,594483	-2,829016	-1,196290	-14,605712	7,061023	11,136849	-0,042878	0,012874	0,060831	-0,583921	2,011176	-1,627984	-0,042878	0,012874	0,060831	-0,583921	2,011176	-1,627984
16:27:59,20	0,453031	3,588047	-0,152965	0,196981	-0,799048	0,785001	-0,045405	0,014353	0,058514	-1,653893	-1,494357	-1,591626	-0,596840	-2,833072	-1,197470	-14,618423	7,062015	11,107650	-0,045405	0,014353	0,058514	-0,527175	2,069952	-1,591626	-0,045405	0,014353	0,058514	-0,527175	2,069952	-1,591626
16:27:59,25	0,453031	3,588047	-0,152965	0,196981	-0,799048	0,785001	-0,040715	0,014367	0,057334	-1,660102	-1,261956	-1,620826	-0,598031	-2,830190	-1,198247	-14,622518	7,089853	11,128659	-0,040715	0,014367	0,057334	-0,532309	1,934150	-1,620826	-0,040715	0,014367	0,057334	-0,532309	1,934150	-1,620826
16:27:59,30	0,453031	3,588047	-0,152965	0,196981	-0,799048	0,785001	-0,042615	0,016839	0,056556	-1,766610	-1,378247	-1,599817	-0,598114	-2,827063	-1,196323	-14,647728	7,067052	11,137157	-0,042615	0,016839	0,056556	-0,444727	1,967048	-1,599817	-0,042615	0,016839	0,056556	-0,444727	1,967048	-1,599817
16:27:59,35	0,453031	3,588047	-0,152965	0,196981	-0,799048	0,785001	-0,045281	0,018474	0,058481	-1,883990	-1,527307	-1,591319	-0,597374	-2,832637	-1,197866	-14,599485	7,080799	11,088890	-0,045281	0,018474	0,058481	-0,433748	2,027262	-1,591319	-0,045281	0,018474	0,058481	-0,433748	2,027262	-1,591319
16:27:59,40	0,453031	3,588047	-0,152965	0,196981	-0,799048	0,785001	-0,040824	0,015046	0,056937	-1,669693	-1,260640	-1,639586	-0,597973	-2,826423	-1,197091	-14,582431	7,070170	11,112947	-0,040824	0,015046	0,056937	-0,488570	1,944060	-1,639586	-0,040824	0,015046	0,056937	-0,488570	1,944060	-1,639586
16:27:59,45	0,453031	3,588047	-0,152965	0,196981	-0,799048	0,785001	-0,045906	0,018672	0,057713	-1,858908	-1,504829	-1,615529	-0,598630	-2,830049	-1,196712	-14,627291	7,076281	11,107876	-0,045906	0,018672	0,057713	-0,393166	2,098820	-1,615529	-0,045906	0,018672	0,057713	-0,393166	2,098820	-1,615529
16:27:59,50	0,453031	3,588047	-0,152965	0,196981	-0,799048	0,785001	-0,042438	0,017428	0,058092	-1,811365	-1,366368	-1,620600	-0,597966	-2,831018	-1,197457	-14,592143	7,076926	11,122495	-0,042438	0,017428	0,058092	-0,443266	1,964998	-1,620600	-0,042438	0,017428	0,058092	-0,443266	1,964998	-1,620600
16:27:59,55	0,453031	3,588047	-0,152965	0,196981	-0,799048	0,785001	-0,041930	0,016369	0,057347	-1,738163	-1,309859	-1,605981	-0,594529	-2,833752	-1,199767	-14,621683	7,032031	11,147181	-0,041930	0,016369	0,057347	-0,453198	1,981665	-1,605981	-0,041930	0,016369	0,057347	-0,453198	1,981665	-1,605981
16:27:59,60	0,453031	3,588047	-0,152965	0,196981	-0,799048	0,785001	-0,041281	0,012026	0,055036	-1,565952	-1,279247	-1,581295	-0,597486	-2,832971	-1,196295	-14,634800	7,035539	11,130384	-0,041281	0,012026	0,055036	-0,621949	1,961332	-1,581295	-0,041281	0,012026	0,055036	-0,621949	1,961332	-1,581295
16:27:59,65	0,453031	3,588047	-0,152965	0,196981	-0,799048	0,785001	-0,040479	0,014976	0,058509	-1,722921	-1,250650	-1,598091	-0,595683	-2,827108	-1,199040	-14,602576	7,043376	11,108931	-0,040479	0,014976	0,058509	-0,547271	1,926962	-1,598091	-0,040479	0,014976	0,058509	-0,547271	1,926962	-1,598091
16:27:59,70	0,453031	3,588047	-0,152965	0,196981	-0,799048	0,785001	-0,046459	0,016346	0,055763	-1,771263	-1,537593	-1,619545	-0,597360	-2,831849	-1,196677	-14,596055	7,100299	11,122791	-0,046459	0,016346	0,055763	-0,488067	2,109406	-1,619545	-0,046459	0,016346	0,055763	-0,488067	2,109406	-1,619545
16:27:59,75	0,453031	3,588047	-0,152965	0,196981	-0,799048	0,785001	-0,041514	0,015429	0,058127	-1,670980	-1,303284	-1,605685	-0,598114	-2,829146	-1,196327	-14,651451	7,057416	11,122044	-0,041514	0,015429	0,058127	-0,459831	1,955557	-1,605685	-0,041514	0,015429	0,058127	-0,459831	1,955557	-1,605685
16:27:59,80	0,453031	3,588047	-0,152965	0,196981	-0,799048	0,785001	-0,043478	0,017433	0,058477	-1,840024	-1,431938	-1,606431	-0,593290	-2,829639	-1,197815	-14,591700	7,052525	11,161701	-0,043478	0,017433	0,058477	-0,471560	1,981067	-1,606431	-0,043478	0,017433	0,058477	-0,471560	1,981067	-1,606431
16:27:59,85	0,453031	3,588047	-0,152965	0,196981	-0,799048	0,785001	-0,045462	0,013009	0,056988	-1,584356	-1,480941	-1,566775	-0,597405	-2,832394	-1,201333	-14,604438	7,090498	11,134998	-0,045462	0,013009	0,056988	-0,563147	2,087848	-1,566775	-0,045462	0,013009	0,056988	-0,563147	2,087848	-1,566775
16:27:59,90	0,453031	3,588047	-0,152965	0,196981	-0,799048	0,785001	-0,041019	0,015195	0,053470	-1,671487	-1,279921	-1,593477	-0,601046	-2,833310	-1,198245	-14,659321	7,083817	11,142394	-0,041019	0,015195	0,053470	-0,478714	1,940089	-1,593477	-0,041019	0,015195	0,053470	-0,478714	1,940089	-1,593477
16:27:59,95	0,453031	3,588047	-0,152965	0,196981	-0,799048	0,785001	-0,038406	0,017890	0,056559	-1,844882	-1,188216	-1,586082	-0,595633	-2,833086	-1,198213	-14,595920	7,050264	11,136772	-0,038406	0,017890	0,056559	-0,440509	1,826646	-1,586082	-0,038406	0,017890	0,056559	-0,440509	1,826646	-1,586082
16:28:00,00	0,453031	3,588047	-0,152965	0,196981	-0,799048	0,785001	-0,041306	0,013315	0,056591	-1,604311	-1,267338	-1,591704	-0,592642	-2,830519	-1,200152	-14,567467	7,059543	11,134009	-0,041306	0,013315	0,056591	-0,559119	1,975182	-1,591704	-0,041306	0,013315	0,056591	-0,559119	1,975182	-1,591704
16:28:00,05	0,453031	3,588047	-0,152965	0,196981	-0,799048	0,785001	-0,045024	0,012007	0,054651	-1,514057	-1,440694	-1,594466	-0,598645	-2,831923	-1,200591	-14,630364	7,073043	11,109883	-0,045024	0,012007	0,054651	-0,571506	2,093721	-1,594466	-0,045024	0,012007	0,054651	-0,571506	2,093721	-1,594466
16:28:00,10	0,453031	3,588047	-0,152965	0,196981	-0,799048	0,785001	-0,040807	0,016504	0,054213	-1,767636	-1,282601	-1,618592	-0,596248	-2,833272	-1,195902	-14,625132	7,082163	11,126863	-0,040807	0,016504	0,054213	-0,472104	1,920735	-1,618592	-0,040807	0,016504	0,054213	-0,472104	1,920735	-1,618592
16:28:00,15	0,453031	3,588047	-0,152965	0,196981	-0,799048	0,785001	-0,040837	0,013753	0,058902	-1,614105	-1,284202	-1,601612	-0,594471	-2,829075	-1,197850	-14,594596	7,047984	11,122725	-0,040837	0,013753	0,058902	-0,534473	1,921508	-1,601612	-0,040837	0,013753	0,058902	-0,534473	1,921508	-1,601612
16:28:00,20	0,453031	3,588047	-0,152965	0,196981	-0,799048	0,785001	-0,045361	0,014314	0,056954	-1,657595	-1,475893	-1,605751	-0,598049	-2,832977	-1,199808	-14,629445	7,067237	11,109158	-0,045361	0,014314	0,056954	-0,533946	2,084917	-1,605751	-0,045361	0,014314	0,056954	-0,533946	2,084917	-1,605751
16:28:00,25	0,453031	3,588047	-0,152965	0,196981	-0,799048	0,785001	-0,040192	0,015461	0,054996	-1,717966	-1,246950	-1,619317	-0,596815	-2,830439	-1,198244	-14,595094	7,055358	11,112908	-0,040192	0,015461	0,054996	-0,504313	1,908151	-1,619317	-0,040192	0,015461	0,054996	-0,504313	1,908151	-1,619317
16:28:00,30	0,453031	3,588047	-0,152965	0,196981	-0,799048	0,785001	-0,043008	0,015661	0,056560	-1,721515	-1,357659	-1,615568	-0,596763	-2,831524	-1,199770	-14,577676	7,081350	11,133719	-0,043008	0,015661	0,056560	-0,492106	2,018446	-1,615568	-0,043008	0,015661	0,056560	-0,492106	2,018446	-1,615568
16:28:00,35	0,453031	3,588047	-0,152965	0,196981	-0,799048	0,785001	-0,042093	0,015074	0,055033	-1,659765	-1,308018	-1,594757	-0,598063	-2,830237	-1,197489	-14,639631	7,086616	11,113722	-0,042093	0,015074	0,055033	-0,476447	1,996302	-1,594757	-0,042093	0,015074	0,055033	-0,476447	1,996302	-1,594757
16:28:00,40	0,453031	3,588047	-0,152965	0,196981	-0,799048	0,785001	-0,042558	0,016843	0,057315	-1,778169	-1,388490	-1,614754	-0,595125	-2,831265	-1,201372	-14,627367	7,050632	11,100626	-0,042558	0,016843	0,057315	-0,455986	1,952337	-1,614754	-0,042558	0,016843	0,057315	-0,455986	1,952337	-1,614754
16:28:00,45	0,453031	3,588047	-0,152965	0,196981	-0,799048	0,785001	-0,043137	0,013785	0,053432	-1,644179	-1,389983	-1,627850	-0,596269	-2,833125	-1,196673	-14,635965	7,095137	11,142413	-0,043137	0,013785	0,053432	-0,562057	1,996294	-1,627850	-0,043137	0,013785	0,053432	-0,562057	1,996294	-1,627850
16:28:00,50	0,453031	3,588047	-0,152965	0,196981	-0,799048	0,785001	-0,040954	0,013846	0,058130	-1,613099	-1,306171	-1,586062	-0,596317	-2,830101	-1,197466	-14,633260	7,049531	11,137003	-0,040954	0,013846	0,058130	-0,526201	1,908748	-1,586062	-0,040954	0,013846	0,058130	-0,526201	1,908748	-1,586062
16:28:00,55	0,453031	3,588047	-0,152965	0,196981	-0,799048	0,785001	-0,043549	0,015399	0,057337	-1,731999	-1,415958	-1,591473	-0,596867	-2,831216	-1,197854	-14,615555	7,039220	11,121930	-0,043549	0,015399	0,057337	-0,523189	2,002658	-1,591473	-0,043549	0,015399	0,057337	-0,523189	2,002658	-1,591473
16:28:00,60	0,453031	3,588047	-0,152965	0,196981	-0,799048	0,785001	-0,042309	0,015318	0,056949	-1,727878	-1,330964	-1,606545	-0,596824	-2,830779	-1,200194	-14,608276	7,087757	11,110371	-0,042309	0,015318	0,056949	-0,525406	1,990273	-1,606545	-0,042309	0,015318	0,056949	-0,525406	1,990273	-1,606545
16:28:00,65	0,453031	3,588047	-0,152965	0,196981	-0,799048	0,785001	-0,042708	0,015499	0,054610	-1,691604	-1,369689	-1,618105	-0,596246	-2,827911	-1,197838	-14,600821	7,075354	11,152595	-0,042708	0,015499	0,054610	-0,474941	1,982888	-1,618105	-0,042708	0,015499	0,054610	-0,474941	1,982888	-1,618105
16:28:00,70	0,453031	3,588047	-0,152965	0,196981	-0,799048	0,785001	-0,045482	0,016433	0,056966	-1,747173	-1,501255	-1,575881	-0,595695	-2,828102	-1,199006	-14,618848	7,082439	11,158630	-0,045482	0,016433	0,056966	-0,457212	2,069044	-1,575881	-0,045482	0,016433	0,056966	-0,457212	2,069044	-1,575881
16:28:00,75	0,453031	3,588047	-0,152965	0,196981	-0,799048	0,785001	-0,045591	0,015860	0,055797	-1,720274	-1,526092	-1,569846	-0,595593	-2,831620	-1,200179	-14,577970	7,063040	11,104501	-0,045591	0,015860	0,055797	-0,475264	2,052786	-1,569846	-0,045591	0,015860	0,055797	-0,475264	2,052786	-1,569846
16:28:00,80	0,453031	3,588047	-0,152965	0,196981	-0,799048	0,785001	-0,042596	0,014013	0,054625	-1,620583	-1,325243	-1,623974	-0,596830	-2,830164	-1,199792	-14,605472	7,081277	11,129361	-0,042596	0,014013	0,054625	-0,520574	2,018514	-1,623974	-0,042596	0,014013	0,054625	-0,520574	2,018514	-1,623974
16:28:00,85	0,453031	3,588047	-0,152965	0,196981	-0,799048	0,785001	-0,043238	0,015811	0,055011	-1,712063	-1,391574	-1,599115	-0,601487	-2,830476	-1,198245	-14,583874	7,076489	11,112657	-0,043238	0,015811	0,055011	-0,470871	2,002598	-1,599115	-0,043238	0,015811	0,055011	-0,470871	2,002598	-1,599115
16:28:00,90	0,453031	3,588047	-0,152965	0,196981	-0,799048	0,785001	-0,040639	0,019689	0,056558	-1,907068	-1,235357	-1,615818	-0,596836	-2,833812	-1,197833	-14,610483	7,049110	11,131493	-0,040639	0,019689	0,056558	-0,361452	1,954837	-1,615818	-0,040639	0,019689	0,056558	-0,361452	1,954837	-1,615818
16:28:00,95	0,453031	3,588047	-0,152965	0,196981	-0,799048	0,785001	-0,040075	0,013993	0,056970	-1,647882	-1,215367	-1,596983	-0,596193	-2,828966	-1,199021	-14,565557	7,026638	11,102793	-0,040075	0,013993	0,056970	-0,549415	1,930529	-1,596983	-0,040075	0,013993	0,056970	-0,549415	1,930529	-1,596983
