# Supplementary material for: Characterization of interfragmentary motion associated with common osteosynthesis devices for rat fracture healing studies
Source: PLoS One. 2017 Apr 28;12(4):e0176735. doi: 10.1371/journal.pone.0176735 (PMC5409164; doi:10.1371/journal.pone.0176735)
Supplement: S1 Dataset — (ZIP) [file pone.0176735.s001.zip › S1_Dataset/RatExFix/Specimen06/FIX-EX_06VV(redo).txt]

%Tester: Sukopp Matthias
%Projekt: 
%Zeit: 12.03.2015 15:56:31
%Dateipfad: D:\Messungen\Fixator\Measurements\Fixator_20150312.txt
%Kommentar: FIX-EX_06VV
%VI Version: D:\LVProjekte\Fixator\HauptVI\Fixator_v0.12.vi
%Virtueller Drehpunkt: 	0,0000	0,0000	0,0000
%Sensor zu Hexapod (Mitte): 	0,000000	0,000000	-26,500000
%Sensor zu Hexapod Trans (Mitte): 	-0,500000	-0,866025	0,000000	-0,866025	0,500000	0,000000	0,000000	0,000000	1,000000
%Hexapod zu Labor (Mitte): 	0,393022	3,549071	-0,213016
%Hexapod zu Labor Trans (Mitte): 	0,999636	0,024881	-0,010423	-0,024919	0,999683	-0,003528	0,010332	0,003787	0,999939
%Labor zu CR (Mitte): 	0,000000	0,000000	78,500000
%Labor zu CR Trans (Mitte): 	1,000000	0,000000	0,000000	0,000000	1,000000	0,000000	0,000000	0,000000	1,000000
%Zentrum Sensormasse: 	0,000000	0,000000	2,000000
%Sensormasse: 	200,000000E-3
--------------------------------------------------
Time	X	Y	Z	U	V	W	Exp_ Fx	Exp_ Fy	Exp_ Fz	Exp_ Mx	Exp_ My	Exp_ Mz	Sen_ Fx	Sen_ Fy	Sen_ Fz	Sen_ Mx	Sen_ My	Sen_ Mz	Hex_ Fx	Hex_ Fy	Hex_ Fz	Hex_ Mx	Hex_ My	Hex_ Mz	Lab_ Fx	Lab_ Fy	Lab_ Fz	Lab_ Mx	Lab_ My	Lab_ Mz	Laser
15:56:31,47	0,393022	3,549071	-0,213016	0,216975	-0,591977	-1,428004	0,042546	-0,063490	-0,090282	3,136859	2,570037	-1,759594	-0,551402	-2,942961	-1,357659	-15,360938	8,613023	11,312130	0,042546	-0,063490	-0,090282	-1,847086	-0,769849	-1,759594	0,042546	-0,063490	-0,090282	-1,847086	-0,769849	-1,759594
15:56:31,51	0,393022	3,549071	-0,213016	0,216975	-0,591977	-1,428004	0,042546	-0,063490	-0,090282	3,136859	2,570037	-1,759594	-0,554339	-2,939168	-1,356569	-15,371846	8,655131	11,245151	0,042546	-0,063490	-0,090282	-1,847086	-0,769849	-1,759594	0,042546	-0,063490	-0,090282	-1,847086	-0,769849	-1,759594
15:56:31,56	0,393022	3,549071	-0,213016	0,216975	-0,591977	-1,428004	0,040729	-0,059050	-0,089193	2,936998	2,445056	-1,826573	-0,552576	-2,940222	-1,357290	-15,359799	8,631119	11,302987	0,040729	-0,059050	-0,089193	-1,698416	-0,752201	-1,826573	0,040729	-0,059050	-0,089193	-1,698416	-0,752201	-1,826573
15:56:31,61	0,393022	3,549071	-0,213016	0,216975	-0,591977	-1,428004	0,040761	-0,061104	-0,089914	3,029033	2,469151	-1,768738	-0,552038	-2,943112	-1,356541	-15,401295	8,644847	11,273990	0,040761	-0,061104	-0,089914	-1,767618	-0,730606	-1,768738	0,040761	-0,061104	-0,089914	-1,767618	-0,730606	-1,768738
15:56:31,66	0,393022	3,549071	-0,213016	0,216975	-0,591977	-1,428004	0,042995	-0,063014	-0,089164	3,119524	2,542513	-1,797734	-0,554404	-2,939912	-1,358487	-15,386654	8,629246	11,284280	0,042995	-0,063014	-0,089164	-1,827107	-0,832604	-1,797734	0,042995	-0,063014	-0,089164	-1,827107	-0,832604	-1,797734
15:56:31,71	0,393022	3,549071	-0,213016	0,216975	-0,591977	-1,428004	0,041407	-0,059366	-0,091110	2,923613	2,480411	-1,787444	-0,550417	-2,940017	-1,357943	-15,355066	8,615976	11,290333	0,041407	-0,059366	-0,091110	-1,736613	-0,770040	-1,787444	0,041407	-0,059366	-0,091110	-1,736613	-0,770040	-1,787444
15:56:31,76	0,393022	3,549071	-0,213016	0,216975	-0,591977	-1,428004	0,039504	-0,062870	-0,090567	3,110138	2,415464	-1,781391	-0,552063	-2,945276	-1,355349	-15,411075	8,625591	11,301494	0,039504	-0,062870	-0,090567	-1,825176	-0,685628	-1,781391	0,039504	-0,062870	-0,090567	-1,825176	-0,685628	-1,781391
15:56:31,81	0,393022	3,549071	-0,213016	0,216975	-0,591977	-1,428004	0,044882	-0,064074	-0,087972	3,153070	2,641777	-1,770230	-0,549684	-2,939683	-1,359244	-15,380219	8,630804	11,300109	0,044882	-0,064074	-0,087972	-1,876760	-0,881443	-1,770230	0,044882	-0,064074	-0,087972	-1,876760	-0,881443	-1,770230
15:56:31,86	0,393022	3,549071	-0,213016	0,216975	-0,591977	-1,428004	0,038849	-0,063338	-0,091867	3,134740	2,352186	-1,771615	-0,550861	-2,943778	-1,356916	-15,398710	8,636363	11,283715	0,038849	-0,063338	-0,091867	-1,837313	-0,697457	-1,771615	0,038849	-0,063338	-0,091867	-1,837313	-0,697457	-1,771615
15:56:31,91	0,393022	3,549071	-0,213016	0,216975	-0,591977	-1,428004	0,042984	-0,064367	-0,089540	3,183800	2,548401	-1,788009	-0,548526	-2,942438	-1,356936	-15,403897	8,625691	11,264660	0,042984	-0,064367	-0,089540	-1,869005	-0,825821	-1,788009	0,042984	-0,064367	-0,089540	-1,869005	-0,825821	-1,788009
15:56:31,96	0,393022	3,549071	-0,213016	0,216975	-0,591977	-1,428004	0,040656	-0,065719	-0,089559	3,242254	2,428195	-1,807064	-0,554341	-2,945187	-1,355364	-15,387992	8,655555	11,272774	0,040656	-0,065719	-0,089559	-1,916661	-0,763289	-1,807064	0,040656	-0,065719	-0,089559	-1,916661	-0,763289	-1,807064
15:56:32,01	0,393022	3,549071	-0,213016	0,216975	-0,591977	-1,428004	0,045943	-0,062057	-0,087987	3,085678	2,701981	-1,798950	-0,549035	-2,940307	-1,355340	-15,354430	8,612079	11,301734	0,045943	-0,062057	-0,087987	-1,785819	-0,904562	-1,798950	0,045943	-0,062057	-0,087987	-1,785819	-0,904562	-1,798950
15:56:32,06	0,393022	3,549071	-0,213016	0,216975	-0,591977	-1,428004	0,039065	-0,064213	-0,087963	3,176887	2,395105	-1,769990	-0,547975	-2,941075	-1,354997	-15,408733	8,590600	11,267549	0,039065	-0,064213	-0,087963	-1,863807	-0,671479	-1,769990	0,039065	-0,064213	-0,087963	-1,863807	-0,671479	-1,769990
15:56:32,11	0,393022	3,549071	-0,213016	0,216975	-0,591977	-1,428004	0,039199	-0,065515	-0,087621	3,198843	2,365797	-1,804175	-0,549659	-2,941321	-1,355757	-15,375959	8,611485	11,272861	0,039199	-0,065515	-0,087621	-1,944065	-0,711325	-1,804175	0,039199	-0,065515	-0,087621	-1,944065	-0,711325	-1,804175
15:56:32,16	0,393022	3,549071	-0,213016	0,216975	-0,591977	-1,428004	0,040254	-0,064179	-0,088380	3,163848	2,438606	-1,798863	-0,553181	-2,942580	-1,354992	-15,387360	8,643632	11,263056	0,040254	-0,064179	-0,088380	-1,874187	-0,721346	-1,798863	0,040254	-0,064179	-0,088380	-1,874187	-0,721346	-1,798863
15:56:32,21	0,393022	3,549071	-0,213016	0,216975	-0,591977	-1,428004	0,043106	-0,061758	-0,087615	3,060124	2,560937	-1,808668	-0,550918	-2,941302	-1,356540	-15,409924	8,610300	11,287969	0,043106	-0,061758	-0,087615	-1,787906	-0,822858	-1,808668	0,043106	-0,061758	-0,087615	-1,787906	-0,822858	-1,808668
15:56:32,26	0,393022	3,549071	-0,213016	0,216975	-0,591977	-1,428004	0,040867	-0,063079	-0,089164	3,088645	2,441663	-1,783755	-0,553800	-2,938898	-1,358086	-15,376412	8,629821	11,298740	0,040867	-0,063079	-0,089164	-1,863050	-0,766415	-1,783755	0,040867	-0,063079	-0,089164	-1,863050	-0,766415	-1,783755
15:56:32,31	0,393022	3,549071	-0,213016	0,216975	-0,591977	-1,428004	0,040227	-0,059382	-0,090710	2,930044	2,427630	-1,772985	-0,550902	-2,941191	-1,355364	-15,409525	8,629808	11,302429	0,040227	-0,059382	-0,090710	-1,731409	-0,730185	-1,772985	0,040227	-0,059382	-0,090710	-1,731409	-0,730185	-1,772985
15:56:32,36	0,393022	3,549071	-0,213016	0,216975	-0,591977	-1,428004	0,040764	-0,063038	-0,087987	3,103594	2,426877	-1,769295	-0,550204	-2,940119	-1,356132	-15,359364	8,640013	11,288452	0,040764	-0,063038	-0,087987	-1,844863	-0,773082	-1,769295	0,040764	-0,063038	-0,087987	-1,844863	-0,773082	-1,769295
15:56:32,41	0,393022	3,549071	-0,213016	0,216975	-0,591977	-1,428004	0,039486	-0,063107	-0,088756	3,141101	2,398784	-1,783272	-0,550837	-2,941740	-1,358070	-15,378186	8,636233	11,299044	0,039486	-0,063107	-0,088756	-1,812774	-0,700890	-1,783272	0,039486	-0,063107	-0,088756	-1,812774	-0,700890	-1,783272
15:56:32,46	0,393022	3,549071	-0,213016	0,216975	-0,591977	-1,428004	0,041207	-0,063368	-0,090694	3,142015	2,473841	-1,772680	-0,553110	-2,940603	-1,356934	-15,344346	8,636941	11,249352	0,041207	-0,063368	-0,090694	-1,832388	-0,760894	-1,772680	0,041207	-0,063368	-0,090694	-1,832388	-0,760894	-1,772680
15:56:32,51	0,393022	3,549071	-0,213016	0,216975	-0,591977	-1,428004	0,041358	-0,060832	-0,089558	3,027647	2,510644	-1,822372	-0,556510	-2,940594	-1,359245	-15,360381	8,693499	11,294543	0,041358	-0,060832	-0,089558	-1,747636	-0,735943	-1,822372	0,041358	-0,060832	-0,089558	-1,747636	-0,735943	-1,822372
15:56:32,56	0,393022	3,549071	-0,213016	0,216975	-0,591977	-1,428004	0,043050	-0,057882	-0,091868	2,915254	2,556499	-1,777181	-0,550513	-2,938190	-1,358295	-15,398803	8,629397	11,291681	0,043050	-0,057882	-0,091868	-1,628520	-0,822965	-1,777181	0,043050	-0,057882	-0,091868	-1,628520	-0,822965	-1,777181
15:56:32,61	0,393022	3,549071	-0,213016	0,216975	-0,591977	-1,428004	0,037970	-0,061874	-0,090918	3,048098	2,291107	-1,780043	-0,553188	-2,939748	-1,359668	-15,374666	8,643330	11,256490	0,037970	-0,061874	-0,090918	-1,809025	-0,689565	-1,780043	0,037970	-0,061874	-0,090918	-1,809025	-0,689565	-1,780043
15:56:32,66	0,393022	3,549071	-0,213016	0,216975	-0,591977	-1,428004	0,040657	-0,060337	-0,092291	2,992281	2,444725	-1,815234	-0,550916	-2,944302	-1,354601	-15,411902	8,578055	11,265951	0,040657	-0,060337	-0,092291	-1,744146	-0,746811	-1,815234	0,040657	-0,060337	-0,092291	-1,744146	-0,746811	-1,815234
15:56:32,71	0,393022	3,549071	-0,213016	0,216975	-0,591977	-1,428004	0,043464	-0,064581	-0,087225	3,137836	2,591126	-1,805773	-0,552048	-2,943335	-1,356538	-15,396463	8,615668	11,272969	0,043464	-0,064581	-0,087225	-1,931768	-0,820830	-1,805773	0,043464	-0,064581	-0,087225	-1,931768	-0,820830	-1,805773
15:56:32,76	0,393022	3,549071	-0,213016	0,216975	-0,591977	-1,428004	0,043193	-0,063117	-0,089162	3,102011	2,571589	-1,798755	-0,549696	-2,940541	-1,358080	-15,383933	8,611416	11,293844	0,043193	-0,063117	-0,089162	-1,852683	-0,819079	-1,798755	0,043193	-0,063117	-0,089162	-1,852683	-0,819079	-1,798755
15:56:32,81	0,393022	3,549071	-0,213016	0,216975	-0,591977	-1,428004	0,039598	-0,063757	-0,090704	3,137892	2,397592	-1,777880	-0,550854	-2,945941	-1,354578	-15,402716	8,626817	11,281708	0,039598	-0,063757	-0,090704	-1,867069	-0,710818	-1,777880	0,039598	-0,063757	-0,090704	-1,867069	-0,710818	-1,777880
15:56:32,86	0,393022	3,549071	-0,213016	0,216975	-0,591977	-1,428004	0,044853	-0,065454	-0,087201	3,230046	2,646903	-1,790016	-0,552061	-2,944409	-1,355762	-15,418560	8,651442	11,278554	0,044853	-0,065454	-0,087201	-1,908076	-0,874051	-1,790016	0,044853	-0,065454	-0,087201	-1,908076	-0,874051	-1,790016
15:56:32,91	0,393022	3,549071	-0,213016	0,216975	-0,591977	-1,428004	0,044129	-0,063643	-0,088386	3,149296	2,583242	-1,793170	-0,550241	-2,945658	-1,355375	-15,389988	8,617591	11,247999	0,044129	-0,063643	-0,088386	-1,846689	-0,880910	-1,793170	0,044129	-0,063643	-0,088386	-1,846689	-0,880910	-1,793170
15:56:32,96	0,393022	3,549071	-0,213016	0,216975	-0,591977	-1,428004	0,044302	-0,065844	-0,087999	3,248699	2,633880	-1,823726	-0,550268	-2,941686	-1,354593	-15,388912	8,614192	11,277058	0,044302	-0,065844	-0,087999	-1,920037	-0,843811	-1,823726	0,044302	-0,065844	-0,087999	-1,920037	-0,843811	-1,823726
15:56:33,01	0,393022	3,549071	-0,213016	0,216975	-0,591977	-1,428004	0,040876	-0,063834	-0,087216	3,141802	2,458346	-1,794666	-0,552083	-2,938691	-1,354639	-15,409152	8,621909	11,248601	0,040876	-0,063834	-0,087216	-1,869191	-0,750383	-1,794666	0,040876	-0,063834	-0,087216	-1,869191	-0,750383	-1,794666
15:56:33,06	0,393022	3,549071	-0,213016	0,216975	-0,591977	-1,428004	0,039189	-0,060765	-0,087263	2,978774	2,349246	-1,823123	-0,552611	-2,939417	-1,355747	-15,384542	8,653836	11,307988	0,039189	-0,060765	-0,087263	-1,791298	-0,727070	-1,823123	0,039189	-0,060765	-0,087263	-1,791298	-0,727070	-1,823123
15:56:33,11	0,393022	3,549071	-0,213016	0,216975	-0,591977	-1,428004	0,040081	-0,060670	-0,088370	3,013802	2,401011	-1,763736	-0,553812	-2,940822	-1,355381	-15,402136	8,652690	11,283267	0,040081	-0,060670	-0,088370	-1,748832	-0,745375	-1,763736	0,040081	-0,060670	-0,088370	-1,748832	-0,745375	-1,763736
15:56:33,16	0,393022	3,549071	-0,213016	0,216975	-0,591977	-1,428004	0,042347	-0,066031	-0,088734	3,268459	2,514751	-1,754350	-0,553759	-2,939370	-1,358472	-15,367388	8,655772	11,294805	0,042347	-0,066031	-0,088734	-1,914969	-0,809496	-1,754350	0,042347	-0,066031	-0,088734	-1,914969	-0,809496	-1,754350
15:56:33,21	0,393022	3,549071	-0,213016	0,216975	-0,591977	-1,428004	0,040615	-0,059653	-0,091095	2,971128	2,442628	-1,776919	-0,551976	-2,941676	-1,357678	-15,366602	8,654491	11,299084	0,040615	-0,059653	-0,091095	-1,711607	-0,745619	-1,776919	0,040615	-0,059653	-0,091095	-1,711607	-0,745619	-1,776919
15:56:33,26	0,393022	3,549071	-0,213016	0,216975	-0,591977	-1,428004	0,041721	-0,062350	-0,090302	3,110689	2,501461	-1,772640	-0,550274	-2,943047	-1,353410	-15,395118	8,614333	11,295584	0,041721	-0,062350	-0,090302	-1,783811	-0,773607	-1,772640	0,041721	-0,062350	-0,090302	-1,783811	-0,773607	-1,772640
15:56:33,31	0,393022	3,549071	-0,213016	0,216975	-0,591977	-1,428004	0,042057	-0,064510	-0,086033	3,173960	2,514328	-1,776140	-0,552113	-2,943243	-1,357317	-15,424497	8,618922	11,288374	0,042057	-0,064510	-0,086033	-1,890079	-0,787134	-1,776140	0,042057	-0,064510	-0,086033	-1,890079	-0,787134	-1,776140
15:56:33,36	0,393022	3,549071	-0,213016	0,216975	-0,591977	-1,428004	0,043146	-0,063014	-0,089941	3,085472	2,543225	-1,783351	-0,552021	-2,940074	-1,355769	-15,375842	8,612244	11,267823	0,043146	-0,063014	-0,089941	-1,861161	-0,843732	-1,783351	0,043146	-0,063014	-0,089941	-1,861161	-0,843732	-1,783351
15:56:33,41	0,393022	3,549071	-0,213016	0,216975	-0,591977	-1,428004	0,040355	-0,061511	-0,088393	3,025813	2,443588	-1,803901	-0,552569	-2,941185	-1,354181	-15,358195	8,608542	11,295368	0,040355	-0,061511	-0,088393	-1,802763	-0,724305	-1,803901	0,040355	-0,061511	-0,088393	-1,802763	-0,724305	-1,803901
15:56:33,46	0,393022	3,549071	-0,213016	0,216975	-0,591977	-1,428004	0,041591	-0,061591	-0,086805	3,035607	2,524998	-1,776356	-0,552612	-2,942213	-1,353848	-15,402635	8,650705	11,243516	0,041591	-0,061591	-0,086805	-1,799273	-0,739928	-1,776356	0,041591	-0,061591	-0,086805	-1,799273	-0,739928	-1,776356
15:56:33,51	0,393022	3,549071	-0,213016	0,216975	-0,591977	-1,428004	0,042504	-0,062068	-0,086472	3,074728	2,512862	-1,828208	-0,550662	-2,941666	-1,355374	-15,379115	8,650995	11,267645	0,042504	-0,062068	-0,086472	-1,797632	-0,823667	-1,828208	0,042504	-0,062068	-0,086472	-1,797632	-0,823667	-1,828208
15:56:33,56	0,393022	3,549071	-0,213016	0,216975	-0,591977	-1,428004	0,041055	-0,063483	-0,087997	3,160301	2,457758	-1,804080	-0,550311	-2,943367	-1,355354	-15,419588	8,646761	11,307694	0,041055	-0,063483	-0,087997	-1,823109	-0,765055	-1,804080	0,041055	-0,063483	-0,087997	-1,823109	-0,765055	-1,804080
15:56:33,61	0,393022	3,549071	-0,213016	0,216975	-0,591977	-1,428004	0,042352	-0,064637	-0,087977	3,196432	2,492275	-1,764030	-0,550295	-2,940221	-1,356137	-15,393767	8,620598	11,302691	0,042352	-0,064637	-0,087977	-1,877607	-0,832363	-1,764030	0,042352	-0,064637	-0,087977	-1,877607	-0,832363	-1,764030
15:56:33,66	0,393022	3,549071	-0,213016	0,216975	-0,591977	-1,428004	0,039619	-0,063078	-0,088760	3,105596	2,385624	-1,769033	-0,551420	-2,942232	-1,352643	-15,391475	8,645520	11,286311	0,039619	-0,063078	-0,088760	-1,846031	-0,724506	-1,769033	0,039619	-0,063078	-0,088760	-1,846031	-0,724506	-1,769033
15:56:33,71	0,393022	3,549071	-0,213016	0,216975	-0,591977	-1,428004	0,041924	-0,063110	-0,085266	3,129998	2,494988	-1,785413	-0,553800	-2,942856	-1,356159	-15,400031	8,646273	11,268679	0,041924	-0,063110	-0,085266	-1,824153	-0,796055	-1,785413	0,041924	-0,063110	-0,085266	-1,824153	-0,796055	-1,785413
15:56:33,76	0,393022	3,549071	-0,213016	0,216975	-0,591977	-1,428004	0,043654	-0,061360	-0,088782	3,035382	2,577172	-1,803045	-0,551415	-2,938649	-1,359268	-15,369780	8,648348	11,271362	0,043654	-0,061360	-0,088782	-1,781410	-0,849691	-1,803045	0,043654	-0,061360	-0,088782	-1,781410	-0,849691	-1,803045
15:56:33,81	0,393022	3,549071	-0,213016	0,216975	-0,591977	-1,428004	0,038819	-0,061323	-0,091891	3,050352	2,350872	-1,800362	-0,552659	-2,946667	-1,355768	-15,434554	8,663932	11,268993	0,038819	-0,061323	-0,091891	-1,763491	-0,696382	-1,800362	0,038819	-0,061323	-0,091891	-1,763491	-0,696382	-1,800362
15:56:33,86	0,393022	3,549071	-0,213016	0,216975	-0,591977	-1,428004	0,046385	-0,064254	-0,088391	3,183885	2,680431	-1,802731	-0,552002	-2,940296	-1,355777	-15,388538	8,670634	11,264954	0,046385	-0,064254	-0,088391	-1,860060	-0,960776	-1,802731	0,046385	-0,064254	-0,088391	-1,860060	-0,960776	-1,802731
15:56:33,91	0,393022	3,549071	-0,213016	0,216975	-0,591977	-1,428004	0,038513	-0,065163	-0,091116	3,193443	2,352728	-1,811890	-0,555570	-2,939303	-1,354617	-15,395035	8,647557	11,272796	0,038513	-0,065163	-0,091116	-1,921876	-0,670511	-1,811890	0,038513	-0,065163	-0,091116	-1,921876	-0,670511	-1,811890
15:56:33,96	0,393022	3,549071	-0,213016	0,216975	-0,591977	-1,428004	0,041462	-0,058050	-0,087240	2,866876	2,466871	-1,798928	-0,554983	-2,944292	-1,354225	-15,412080	8,648433	11,257587	0,041462	-0,058050	-0,087240	-1,690086	-0,787918	-1,798928	0,041462	-0,058050	-0,087240	-1,690086	-0,787918	-1,798928
15:56:34,01	0,393022	3,549071	-0,213016	0,216975	-0,591977	-1,428004	0,045490	-0,061054	-0,086848	3,015277	2,661097	-1,814137	-0,549717	-2,944770	-1,355376	-15,408548	8,595471	11,262239	0,045490	-0,061054	-0,086848	-1,777434	-0,909844	-1,814137	0,045490	-0,061054	-0,086848	-1,777434	-0,909844	-1,814137
15:56:34,06	0,393022	3,549071	-0,213016	0,216975	-0,591977	-1,428004	0,043271	-0,065853	-0,088000	3,220768	2,575247	-1,809485	-0,555010	-2,941560	-1,352672	-15,422354	8,661330	11,276942	0,043271	-0,065853	-0,088000	-1,948729	-0,821498	-1,809485	0,043271	-0,065853	-0,088000	-1,948729	-0,821498	-1,809485
15:56:34,11	0,393022	3,549071	-0,213016	0,216975	-0,591977	-1,428004	0,043137	-0,059665	-0,085296	2,949088	2,523406	-1,794782	-0,550813	-2,940831	-1,353797	-15,362253	8,603845	11,290537	0,043137	-0,059665	-0,085296	-1,734597	-0,862841	-1,794782	0,043137	-0,059665	-0,085296	-1,734597	-0,862841	-1,794782
15:56:34,16	0,393022	3,549071	-0,213016	0,216975	-0,591977	-1,428004	0,040407	-0,062935	-0,086421	3,099394	2,462261	-1,781188	-0,552075	-2,943884	-1,358100	-15,410413	8,622143	11,269339	0,040407	-0,062935	-0,086421	-1,840985	-0,709716	-1,781188	0,040407	-0,062935	-0,086421	-1,840985	-0,709716	-1,781188
15:56:34,21	0,393022	3,549071	-0,213016	0,216975	-0,591977	-1,428004	0,043682	-0,063368	-0,090723	3,113682	2,581698	-1,802385	-0,553213	-2,946143	-1,353416	-15,403432	8,617966	11,280287	0,043682	-0,063368	-0,090723	-1,860696	-0,847357	-1,802385	0,043682	-0,063368	-0,090723	-1,860696	-0,847357	-1,802385
15:56:34,26	0,393022	3,549071	-0,213016	0,216975	-0,591977	-1,428004	0,046208	-0,063513	-0,086039	3,121088	2,721147	-1,791437	-0,552599	-2,941791	-1,355719	-15,366774	8,605337	11,320420	0,046208	-0,063513	-0,086039	-1,864661	-0,906142	-1,791437	0,046208	-0,063513	-0,086039	-1,864661	-0,906142	-1,791437
15:56:34,31	0,393022	3,549071	-0,213016	0,216975	-0,591977	-1,428004	0,042132	-0,061868	-0,088342	3,042951	2,547274	-1,751304	-0,552621	-2,939579	-1,353054	-15,396336	8,647387	11,277167	0,042132	-0,061868	-0,088342	-1,813683	-0,760076	-1,751304	0,042132	-0,061868	-0,088342	-1,813683	-0,760076	-1,751304
15:56:34,36	0,393022	3,549071	-0,213016	0,216975	-0,591977	-1,428004	0,040227	-0,060743	-0,085677	3,006081	2,401581	-1,794557	-0,555118	-2,941936	-1,354901	-15,394248	8,638409	11,266299	0,040227	-0,060743	-0,085677	-1,762232	-0,756217	-1,794557	0,040227	-0,060743	-0,085677	-1,762232	-0,756217	-1,794557
15:56:34,41	0,393022	3,549071	-0,213016	0,216975	-0,591977	-1,428004	0,037107	-0,063709	-0,087343	3,145143	2,271877	-1,782497	-0,551371	-2,943561	-1,354188	-15,369223	8,642285	11,277041	0,037107	-0,063709	-0,087343	-1,856017	-0,641030	-1,782497	0,037107	-0,063709	-0,087343	-1,856017	-0,641030	-1,782497
15:56:34,46	0,393022	3,549071	-0,213016	0,216975	-0,591977	-1,428004	0,043051	-0,063817	-0,086812	3,175067	2,574448	-1,794683	-0,550807	-2,943919	-1,355363	-15,376503	8,629891	11,267787	0,043051	-0,063817	-0,086812	-1,834554	-0,805016	-1,794683	0,043051	-0,063817	-0,086812	-1,834554	-0,805016	-1,794683
15:56:34,51	0,393022	3,549071	-0,213016	0,216975	-0,591977	-1,428004	0,043079	-0,064484	-0,087986	3,195389	2,575802	-1,803937	-0,552662	-2,941647	-1,356158	-15,405778	8,621480	11,278009	0,043079	-0,064484	-0,087986	-1,866610	-0,805868	-1,803937	0,043079	-0,064484	-0,087986	-1,866610	-0,805868	-1,803937
15:56:34,56	0,393022	3,549071	-0,213016	0,216975	-0,591977	-1,428004	0,042038	-0,061741	-0,088782	3,030844	2,500552	-1,793715	-0,553800	-2,937564	-1,355003	-15,387202	8,646016	11,278310	0,042038	-0,061741	-0,088782	-1,815848	-0,799444	-1,793715	0,042038	-0,061741	-0,088782	-1,815848	-0,799444	-1,793715
15:56:34,61	0,393022	3,549071	-0,213016	0,216975	-0,591977	-1,428004	0,039072	-0,058714	-0,087626	2,903972	2,350123	-1,793414	-0,552719	-2,939170	-1,355782	-15,416993	8,595417	11,282264	0,039072	-0,058714	-0,087626	-1,705093	-0,717017	-1,793414	0,039072	-0,058714	-0,087626	-1,705093	-0,717017	-1,793414
15:56:34,66	0,393022	3,549071	-0,213016	0,216975	-0,591977	-1,428004	0,039922	-0,060453	-0,088406	2,935689	2,393814	-1,789460	-0,552615	-2,940115	-1,354197	-15,393315	8,657155	11,302292	0,039922	-0,060453	-0,088406	-1,809894	-0,740037	-1,789460	0,039922	-0,060453	-0,088406	-1,809894	-0,740037	-1,789460
15:56:34,71	0,393022	3,549071	-0,213016	0,216975	-0,591977	-1,428004	0,040688	-0,061016	-0,086821	3,030243	2,423314	-1,769432	-0,552019	-2,941308	-1,355363	-15,381594	8,625331	11,287252	0,040688	-0,061016	-0,086821	-1,759494	-0,770716	-1,769432	0,040688	-0,061016	-0,086821	-1,759494	-0,770716	-1,769432
15:56:34,76	0,393022	3,549071	-0,213016	0,216975	-0,591977	-1,428004	0,041424	-0,062129	-0,087987	3,066417	2,487624	-1,784472	-0,549979	-2,943162	-1,352435	-15,399930	8,623597	11,301427	0,041424	-0,062129	-0,087987	-1,810687	-0,764145	-1,784472	0,041424	-0,062129	-0,087987	-1,810687	-0,764145	-1,784472
15:56:34,81	0,393022	3,549071	-0,213016	0,216975	-0,591977	-1,428004	0,042009	-0,064823	-0,085058	3,195825	2,503057	-1,770297	-0,549673	-2,941533	-1,355743	-15,371128	8,582329	11,286370	0,042009	-0,064823	-0,085058	-1,892742	-0,794673	-1,770297	0,042009	-0,064823	-0,085058	-1,892742	-0,794673	-1,770297
15:56:34,86	0,393022	3,549071	-0,213016	0,216975	-0,591977	-1,428004	0,040445	-0,064273	-0,088367	3,145919	2,467311	-1,785354	-0,550836	-2,941357	-1,354207	-15,381717	8,620057	11,272042	0,040445	-0,064273	-0,088367	-1,899522	-0,707652	-1,785354	0,040445	-0,064273	-0,088367	-1,899522	-0,707652	-1,785354
15:56:34,91	0,393022	3,549071	-0,213016	0,216975	-0,591977	-1,428004	0,040874	-0,063177	-0,086830	3,116325	2,461585	-1,799682	-0,551428	-2,941005	-1,354554	-15,374612	8,619511	11,325410	0,040874	-0,063177	-0,086830	-1,843109	-0,747055	-1,799682	0,040874	-0,063177	-0,086830	-1,843109	-0,747055	-1,799682
15:56:34,96	0,393022	3,549071	-0,213016	0,216975	-0,591977	-1,428004	0,040866	-0,062489	-0,087178	3,083615	2,467559	-1,746314	-0,553827	-2,942479	-1,353817	-15,403737	8,617156	11,285791	0,040866	-0,062489	-0,087178	-1,821791	-0,740398	-1,746314	0,040866	-0,062489	-0,087178	-1,821791	-0,740398	-1,746314
15:56:35,01	0,393022	3,549071	-0,213016	0,216975	-0,591977	-1,428004	0,043341	-0,061149	-0,086441	2,997304	2,572243	-1,785933	-0,552096	-2,940032	-1,353434	-15,415360	8,622098	11,296188	0,043341	-0,061149	-0,086441	-1,802868	-0,830047	-1,785933	0,043341	-0,061149	-0,086441	-1,802868	-0,830047	-1,785933
15:56:35,06	0,393022	3,549071	-0,213016	0,216975	-0,591977	-1,428004	0,040356	-0,061424	-0,086058	3,010101	2,404485	-1,775536	-0,550904	-2,938601	-1,354712	-15,362731	8,637111	11,293286	0,040356	-0,061424	-0,086058	-1,811702	-0,763480	-1,775536	0,040356	-0,061424	-0,086058	-1,811702	-0,763480	-1,775536
15:56:35,11	0,393022	3,549071	-0,213016	0,216975	-0,591977	-1,428004	0,038522	-0,061741	-0,087336	3,065882	2,347175	-1,778438	-0,550229	-2,938807	-1,354217	-15,375927	8,646451	11,268473	0,038522	-0,061741	-0,087336	-1,780776	-0,676801	-1,778438	0,038522	-0,061741	-0,087336	-1,780776	-0,676801	-1,778438
15:56:35,16	0,393022	3,549071	-0,213016	0,216975	-0,591977	-1,428004	0,038362	-0,062429	-0,086841	3,103161	2,322783	-1,803251	-0,550260	-2,938007	-1,353049	-15,395070	8,665937	11,288077	0,038362	-0,062429	-0,086841	-1,797523	-0,688672	-1,803251	0,038362	-0,062429	-0,086841	-1,797523	-0,688672	-1,803251
15:56:35,21	0,393022	3,549071	-0,213016	0,216975	-0,591977	-1,428004	0,037685	-0,062002	-0,085672	3,088241	2,261207	-1,783647	-0,549095	-2,943515	-1,354201	-15,403051	8,631731	11,277458	0,037685	-0,062002	-0,085672	-1,778895	-0,697027	-1,783647	0,037685	-0,062002	-0,085672	-1,778895	-0,697027	-1,783647
15:56:35,26	0,393022	3,549071	-0,213016	0,216975	-0,591977	-1,428004	0,041872	-0,065764	-0,086824	3,250282	2,489169	-1,794266	-0,554979	-2,942282	-1,354582	-15,397386	8,645132	11,301453	0,041872	-0,065764	-0,086824	-1,912217	-0,797814	-1,794266	0,041872	-0,065764	-0,086824	-1,912217	-0,797814	-1,794266
15:56:35,31	0,393022	3,549071	-0,213016	0,216975	-0,591977	-1,428004	0,043747	-0,060053	-0,087206	2,967711	2,584830	-1,770271	-0,547979	-2,937788	-1,353848	-15,405000	8,590436	11,262447	0,043747	-0,060053	-0,087206	-1,746418	-0,849275	-1,770271	0,043747	-0,060053	-0,087206	-1,746418	-0,849275	-1,770271
15:56:35,36	0,393022	3,549071	-0,213016	0,216975	-0,591977	-1,428004	0,036355	-0,063867	-0,086471	3,114894	2,221208	-1,809277	-0,552653	-2,940793	-1,351903	-15,424574	8,666942	11,267508	0,036355	-0,063867	-0,086471	-1,898680	-0,632635	-1,809277	0,036355	-0,063867	-0,086471	-1,898680	-0,632635	-1,809277
15:56:35,41	0,393022	3,549071	-0,213016	0,216975	-0,591977	-1,428004	0,041294	-0,061322	-0,084526	3,039038	2,422836	-1,804216	-0,552026	-2,942607	-1,353829	-15,398771	8,638386	11,262494	0,042552	-0,062772	-0,086453	-1,825021	-0,815439	-1,809230	0,042552	-0,062772	-0,086453	-1,825021	-0,815439	-1,809230
15:56:35,46	0,393022	3,549071	-0,213016	0,216975	-0,591977	-1,428004	0,042552	-0,062772	-0,086453	3,102591	2,524876	-1,809230	-0,551430	-2,940345	-1,351109	-15,394033	8,638945	11,270937	0,042552	-0,062772	-0,086453	-1,825021	-0,815439	-1,809230	0,042552	-0,062772	-0,086453	-1,825021	-0,815439	-1,809230
15:56:35,51	0,393022	3,549071	-0,213016	0,216975	-0,591977	-1,428004	0,040295	-0,062157	-0,083732	3,073468	2,411346	-1,800788	-0,551374	-2,942888	-1,353811	-15,371791	8,645486	11,267349	0,040295	-0,062157	-0,083732	-1,805871	-0,751810	-1,800788	0,040295	-0,062157	-0,083732	-1,805871	-0,751810	-1,800788
15:56:35,56	0,393022	3,549071	-0,213016	0,216975	-0,591977	-1,428004	0,042469	-0,063478	-0,086435	3,158935	2,540397	-1,804375	-0,552578	-2,943038	-1,354568	-15,372437	8,624859	11,295996	0,042469	-0,063478	-0,086435	-1,824086	-0,793436	-1,804375	0,042469	-0,063478	-0,086435	-1,824086	-0,793436	-1,804375
15:56:35,61	0,393022	3,549071	-0,213016	0,216975	-0,591977	-1,428004	0,043201	-0,062509	-0,087192	3,090372	2,588204	-1,775728	-0,550916	-2,944631	-1,353070	-15,436252	8,629985	11,247504	0,043201	-0,062509	-0,087192	-1,816600	-0,803074	-1,775728	0,043201	-0,062509	-0,087192	-1,816600	-0,803074	-1,775728
15:56:35,66	0,393022	3,549071	-0,213016	0,216975	-0,591977	-1,428004	0,043750	-0,064746	-0,085694	3,179199	2,558907	-1,824220	-0,554438	-2,940660	-1,353839	-15,418198	8,639145	11,277131	0,043750	-0,064746	-0,085694	-1,903334	-0,875442	-1,824220	0,043750	-0,064746	-0,085694	-1,903334	-0,875442	-1,824220
15:56:35,71	0,393022	3,549071	-0,213016	0,216975	-0,591977	-1,428004	0,042071	-0,059709	-0,086463	2,934272	2,482695	-1,794593	-0,552651	-2,941335	-1,353395	-15,387140	8,585928	11,323497	0,042071	-0,059709	-0,086463	-1,752913	-0,819915	-1,794593	0,042071	-0,059709	-0,086463	-1,752913	-0,819915	-1,794593
15:56:35,76	0,393022	3,549071	-0,213016	0,216975	-0,591977	-1,428004	0,041763	-0,061595	-0,086019	3,001761	2,520155	-1,748227	-0,552018	-2,938631	-1,354979	-15,375066	8,628439	11,292294	0,041763	-0,061595	-0,086019	-1,833437	-0,758232	-1,748227	0,041763	-0,061595	-0,086019	-1,833437	-0,758232	-1,748227
15:56:35,81	0,393022	3,549071	-0,213016	0,216975	-0,591977	-1,428004	0,039104	-0,060791	-0,087603	3,002824	2,371113	-1,779431	-0,550884	-2,943345	-1,352259	-15,413443	8,626744	11,285630	0,039104	-0,060791	-0,087603	-1,769288	-0,698580	-1,779431	0,039104	-0,060791	-0,087603	-1,769288	-0,698580	-1,779431
15:56:35,86	0,393022	3,549071	-0,213016	0,216975	-0,591977	-1,428004	0,042620	-0,064131	-0,084882	3,155826	2,521530	-1,786094	-0,551428	-2,939465	-1,354590	-15,384665	8,648562	11,292778	0,042620	-0,064131	-0,084882	-1,878444	-0,824129	-1,786094	0,042620	-0,064131	-0,084882	-1,878444	-0,824129	-1,786094
15:56:35,91	0,393022	3,549071	-0,213016	0,216975	-0,591977	-1,428004	0,039532	-0,061719	-0,087214	3,063709	2,374973	-1,778946	-0,551459	-2,940887	-1,355375	-15,396729	8,632395	11,282955	0,039532	-0,061719	-0,087214	-1,781254	-0,728286	-1,778946	0,039532	-0,061719	-0,087214	-1,781254	-0,728286	-1,778946
15:56:35,96	0,393022	3,549071	-0,213016	0,216975	-0,591977	-1,428004	0,040778	-0,062404	-0,087998	3,079259	2,437424	-1,788769	-0,552943	-2,941426	-1,353411	-15,406271	8,640760	11,314495	0,040778	-0,062404	-0,087998	-1,819421	-0,763681	-1,788769	0,040778	-0,062404	-0,087998	-1,819421	-0,763681	-1,788769
15:56:36,01	0,393022	3,549071	-0,213016	0,216975	-0,591977	-1,428004	0,041988	-0,061388	-0,086035	3,028930	2,487854	-1,757229	-0,550862	-2,942327	-1,351880	-15,391486	8,590979	11,264802	0,041988	-0,061388	-0,086035	-1,790039	-0,808170	-1,757229	0,041988	-0,061388	-0,086035	-1,790039	-0,808170	-1,757229
15:56:36,07	0,393022	3,549071	-0,213016	0,216975	-0,591977	-1,428004	0,041727	-0,063640	-0,084504	3,110303	2,512001	-1,806922	-0,553267	-2,941526	-1,353060	-15,416294	8,611219	11,270972	0,041727	-0,063640	-0,084504	-1,885430	-0,763571	-1,806922	0,041727	-0,063640	-0,084504	-1,885430	-0,763571	-1,806922
15:56:36,12	0,393022	3,549071	-0,213016	0,216975	-0,591977	-1,428004	0,042236	-0,061157	-0,085683	2,986295	2,506875	-1,800752	-0,552014	-2,941427	-1,353820	-15,381961	8,618868	11,271558	0,042236	-0,061157	-0,085683	-1,814498	-0,808669	-1,800752	0,042236	-0,061157	-0,085683	-1,814498	-0,808669	-1,800752
15:56:36,17	0,393022	3,549071	-0,213016	0,216975	-0,591977	-1,428004	0,041523	-0,062193	-0,086443	3,063957	2,495721	-1,800166	-0,555009	-2,946009	-1,353054	-15,442811	8,687517	11,272719	0,041523	-0,062193	-0,086443	-1,818161	-0,763873	-1,800166	0,041523	-0,062193	-0,086443	-1,818161	-0,763873	-1,800166
15:56:36,22	0,393022	3,549071	-0,213016	0,216975	-0,591977	-1,428004	0,046989	-0,061890	-0,085678	3,077241	2,692929	-1,799005	-0,641194	-3,102870	-1,635286	-22,752015	12,408709	11,372888	0,046989	-0,061890	-0,085678	-1,781110	-0,995743	-1,799005	0,046989	-0,061890	-0,085678	-1,781110	-0,995743	-1,799005
15:56:36,27	0,393022	3,549071	-0,213016	0,216975	-0,591977	-1,428004	0,225927	-0,065682	-0,367909	2,842495	3,807142	-1,698836	-0,561961	-2,981419	-1,510691	-17,529442	9,121629	11,308709	0,225927	-0,065682	-0,367909	-2,313569	-13,928142	-1,698836	0,225927	-0,065682	-0,367909	-2,313569	-13,928142	-1,698836
15:56:36,32	0,393022	3,549071	-0,213016	0,216975	-0,591977	-1,428004	0,081131	-0,073574	-0,243315	3,017462	2,444177	-1,763015	-0,502436	-2,893123	-0,907888	-16,246068	8,226906	11,319132	0,081131	-0,073574	-0,243315	-2,758108	-3,924634	-1,763015	0,081131	-0,073574	-0,243315	-2,758108	-3,924634	-1,763015
15:56:36,37	0,392898	3,548917	-0,213014	0,217008	-0,641952	-1,427997	-0,025097	-0,080976	0,359489	3,269197	-1,520922	-1,752592	-0,512845	-2,912444	-0,834817	-17,663847	8,970142	11,316458	-0,025097	-0,080976	0,359489	-3,087426	0,449223	-1,752592	-0,025097	-0,080976	0,359489	-3,087426	0,449223	-1,752592
15:56:36,42	0,392898	3,548917	-0,213014	0,217008	-0,641952	-1,427997	-0,003161	-0,081623	0,432560	3,237600	-1,979656	-1,755266	-0,514021	-2,913703	-0,835928	-17,658505	8,975568	11,379851	-0,003161	-0,081623	0,432560	-3,169793	-1,731554	-1,755266	-0,003161	-0,081623	0,432560	-3,169793	-1,731554	-1,755266
15:56:36,47	0,392898	3,548917	-0,213014	0,217008	-0,641952	-1,427997	-0,001482	-0,081233	0,431448	3,224696	-1,890479	-1,691873	-0,511175	-2,915976	-0,837532	-17,708479	8,959137	11,327672	-0,001482	-0,081233	0,431448	-3,152092	-1,774110	-1,691873	-0,001482	-0,081233	0,431448	-3,152092	-1,774110	-1,691873
15:56:36,52	0,392898	3,548917	-0,213014	0,217008	-0,641952	-1,427997	-0,000937	-0,084834	0,429845	3,372749	-1,897176	-1,744052	-0,511693	-2,915324	-0,835967	-17,694430	9,013685	11,338019	-0,000937	-0,084834	0,429845	-3,286743	-1,823629	-1,744052	-0,000937	-0,084834	0,429845	-3,286743	-1,823629	-1,744052
15:56:36,57	0,392898	3,548917	-0,213014	0,217008	-0,641952	-1,427997	-0,001242	-0,084060	0,431410	3,386758	-1,928147	-1,733705	-0,515262	-2,912009	-0,836759	-17,701981	9,022862	11,348439	-0,001242	-0,084060	0,431410	-3,211964	-1,830652	-1,733705	-0,001242	-0,084060	0,431410	-3,211964	-1,830652	-1,733705
15:56:36,62	0,392898	3,548917	-0,213014	0,217008	-0,641952	-1,427997	-0,002329	-0,079312	0,430618	3,144019	-1,995803	-1,723285	-0,518229	-2,913599	-0,839850	-17,709409	9,029635	11,374090	-0,002329	-0,079312	0,430618	-3,081963	-1,812972	-1,723285	-0,002329	-0,079312	0,430618	-3,081963	-1,812972	-1,723285
15:56:36,67	0,392898	3,548917	-0,213014	0,217008	-0,641952	-1,427997	0,000531	-0,077538	0,427527	3,053906	-1,856894	-1,697634	-0,515959	-2,918244	-0,843760	-17,776506	9,084084	11,354380	0,000531	-0,077538	0,427527	-3,032792	-1,898587	-1,697634	0,000531	-0,077538	0,427527	-3,032792	-1,898587	-1,697634
15:56:36,72	0,392898	3,548917	-0,213014	0,217008	-0,641952	-1,427997	0,003419	-0,081825	0,423617	3,290476	-1,792034	-1,717344	-0,636726	-3,099656	-1,147550	-26,161570	14,305162	11,376642	0,003419	-0,081825	0,423617	-3,132812	-2,060459	-1,717344	0,003419	-0,081825	0,423617	-3,132812	-2,060459	-1,717344
15:56:36,77	0,392898	3,548917	-0,213014	0,217008	-0,641952	-1,427997	0,220910	-0,067944	0,119827	2,897721	-0,354750	-1,695082	-0,538926	-2,970938	-1,036267	-20,153686	10,261021	11,395891	0,220910	-0,067944	0,119827	-2,435916	-17,696167	-1,695082	0,220910	-0,067944	0,119827	-2,435916	-17,696167	-1,695082
15:56:36,82	0,392898	3,548917	-0,213014	0,217008	-0,641952	-1,427997	0,060537	-0,088282	0,231110	3,456907	-1,469076	-1,675833	-0,492868	-2,878744	-0,486196	-18,482962	9,601816	11,393379	0,060537	-0,088282	0,231110	-3,473255	-6,221245	-1,675833	0,060537	-0,088282	0,231110	-3,473255	-6,221245	-1,675833
15:56:36,87	0,392990	3,548950	-0,212986	0,216990	-0,691994	-1,428020	-0,042334	-0,082073	0,781181	3,398508	-5,041904	-1,678345	-0,499249	-2,902060	-0,418801	-20,001673	10,366738	11,368539	-0,042334	-0,082073	0,781181	-3,044241	-1,718658	-1,678345	-0,042334	-0,082073	0,781181	-3,044241	-1,718658	-1,678345
15:56:36,92	0,392990	3,548950	-0,212986	0,216990	-0,691994	-1,428020	-0,018952	-0,088205	0,848575	3,620442	-5,523717	-1,703185	-0,503994	-2,902733	-0,416481	-20,033003	10,397730	11,377212	-0,018952	-0,088205	0,848575	-3,303645	-4,035998	-1,703185	-0,018952	-0,088205	0,848575	-3,303645	-4,035998	-1,703185
15:56:36,97	0,392990	3,548950	-0,212986	0,216990	-0,691994	-1,428020	-0,015996	-0,084432	0,850896	3,435414	-5,412659	-1,694512	-0,505683	-2,900496	-0,423461	-19,966216	10,366390	11,374964	-0,015996	-0,084432	0,850896	-3,192482	-4,156947	-1,694512	-0,015996	-0,084432	0,850896	-3,192482	-4,156947	-1,694512
15:56:37,02	0,392990	3,548950	-0,212986	0,216990	-0,691994	-1,428020	-0,020049	-0,083473	0,845459	3,378535	-5,572317	-1,691836	-0,505120	-2,898598	-0,421519	-19,986089	10,399409	11,394804	-0,020049	-0,083473	0,845459	-3,174090	-3,998484	-1,691836	-0,020049	-0,083473	0,845459	-3,174090	-3,998484	-1,691836
15:56:37,07	0,392990	3,548950	-0,212986	0,216990	-0,691994	-1,428020	-0,019014	-0,081390	0,845858	3,302145	-5,529815	-1,676920	-0,508015	-2,901565	-0,421895	-19,976975	10,419257	11,394634	-0,019014	-0,081390	0,845858	-3,086960	-4,037177	-1,676920	-0,019014	-0,081390	0,845858	-3,086960	-4,037177	-1,676920
15:56:37,12	0,392990	3,548950	-0,212986	0,216990	-0,691994	-1,428020	-0,019188	-0,081923	0,841972	3,327076	-5,551221	-1,669388	-0,502685	-2,899700	-0,426138	-19,940495	10,398525	11,416755	-0,019188	-0,081923	0,841972	-3,103911	-4,044987	-1,669388	-0,019188	-0,081923	0,841972	-3,103911	-4,044987	-1,669388
15:56:37,17	0,392990	3,548950	-0,212986	0,216990	-0,691994	-1,428020	-0,019278	-0,084049	0,841239	3,462471	-5,503571	-1,654969	-0,504507	-2,900888	-0,426969	-19,968266	10,380466	11,358335	-0,019278	-0,084049	0,841239	-3,135404	-3,990275	-1,654969	-0,019278	-0,084049	0,841239	-3,135404	-3,990275	-1,654969
15:56:37,22	0,392990	3,548950	-0,212986	0,216990	-0,691994	-1,428020	-0,017338	-0,083066	0,840407	3,381803	-5,417712	-1,713389	-0,503885	-2,897890	-0,424983	-19,943384	10,384278	11,415687	-0,017338	-0,083066	0,840407	-3,138867	-4,056706	-1,713389	-0,017338	-0,083066	0,840407	-3,138867	-4,056706	-1,713389
15:56:37,27	0,392990	3,548950	-0,212986	0,216990	-0,691994	-1,428020	-0,020245	-0,082105	0,842394	3,347587	-5,549229	-1,656037	-0,506266	-2,897704	-0,428888	-19,954054	10,401201	11,403796	-0,020245	-0,082105	0,842394	-3,097664	-3,960031	-1,656037	-0,020245	-0,082105	0,842394	-3,097664	-3,960031	-1,656037
15:56:37,32	0,392990	3,548950	-0,212986	0,216990	-0,691994	-1,428020	-0,019215	-0,079951	0,838488	3,244869	-5,513414	-1,667928	-0,504508	-2,902226	-0,424634	-19,979986	10,390345	11,361998	-0,016178	-0,083734	0,842743	-3,153866	-4,102518	-1,709726	-0,016178	-0,083734	0,842743	-3,153866	-4,102518	-1,709726
15:56:37,37	0,392990	3,548950	-0,212986	0,216990	-0,691994	-1,428020	-0,016178	-0,083734	0,842743	3,419221	-5,372515	-1,709726	-0,503904	-2,901782	-0,425800	-19,972406	10,397367	11,358180	-0,016178	-0,083734	0,842743	-3,153866	-4,102518	-1,709726	-0,016178	-0,083734	0,842743	-3,153866	-4,102518	-1,709726
15:56:37,42	0,392990	3,548950	-0,212986	0,216990	-0,691994	-1,428020	-0,016865	-0,084035	0,841576	3,444763	-5,405164	-1,713544	-0,506247	-2,900434	-0,426987	-19,966233	10,407793	11,339587	-0,016865	-0,084035	0,841576	-3,151981	-4,081270	-1,713544	-0,016865	-0,084035	0,841576	-3,151981	-4,081270	-1,713544
15:56:37,47	0,392990	3,548950	-0,212986	0,216990	-0,691994	-1,428020	-0,016861	-0,081332	0,840390	3,316317	-5,404821	-1,732137	-0,503293	-2,898733	-0,426945	-19,947326	10,394561	11,388157	-0,016861	-0,081332	0,840390	-3,068233	-4,081244	-1,732137	-0,016861	-0,081332	0,840390	-3,068233	-4,081244	-1,732137
15:56:37,52	0,392990	3,548950	-0,212986	0,216990	-0,691994	-1,428020	-0,019811	-0,083040	0,840432	3,403111	-5,535222	-1,683567	-0,505617	-2,896715	-0,425398	-19,938091	10,418024	11,387770	-0,019811	-0,083040	0,840432	-3,115494	-3,980084	-1,683567	-0,019811	-0,083040	0,840432	-3,115494	-3,980084	-1,683567
15:56:37,57	0,392990	3,548950	-0,212986	0,216990	-0,691994	-1,428020	-0,020397	-0,080018	0,841978	3,270918	-5,569426	-1,683954	-0,508015	-2,901856	-0,426959	-19,978674	10,445057	11,379136	-0,020397	-0,080018	0,841978	-3,010480	-3,968289	-1,683954	-0,020397	-0,080018	0,841978	-3,010480	-3,968289	-1,683954
15:56:37,62	0,392990	3,548950	-0,212986	0,216990	-0,691994	-1,428020	-0,014746	-0,080512	0,840417	3,299711	-5,324238	-1,692588	-0,503846	-2,901212	-0,428864	-19,924573	10,371343	11,392729	-0,014746	-0,080512	0,840417	-3,020443	-4,166703	-1,692588	-0,014746	-0,080512	0,840417	-3,020443	-4,166703	-1,692588
15:56:37,67	0,392990	3,548950	-0,212986	0,216990	-0,691994	-1,428020	-0,017388	-0,083800	0,838512	3,433925	-5,377905	-1,678995	-0,503928	-2,899795	-0,426587	-19,974683	10,390749	11,358760	-0,017388	-0,083800	0,838512	-3,144377	-4,012983	-1,678995	-0,017388	-0,083800	0,838512	-3,144377	-4,012983	-1,678995
15:56:37,72	0,392990	3,548950	-0,212986	0,216990	-0,691994	-1,428020	-0,018574	-0,083020	0,840789	3,385122	-5,492683	-1,712964	-0,504930	-2,896897	-0,425799	-19,904966	10,441250	11,349748	-0,018574	-0,083020	0,840789	-3,131958	-4,034651	-1,712964	-0,018574	-0,083020	0,840789	-3,131958	-4,034651	-1,712964
15:56:37,77	0,392990	3,548950	-0,212986	0,216990	-0,691994	-1,428020	-0,020583	-0,080704	0,841578	3,343251	-5,562020	-1,721976	-0,503267	-2,895370	-0,427366	-19,931936	10,400785	11,355042	-0,020583	-0,080704	0,841578	-2,991974	-3,946289	-1,721976	-0,020583	-0,080704	0,841578	-2,991974	-3,946289	-1,721976
15:56:37,82	0,392990	3,548950	-0,212986	0,216990	-0,691994	-1,428020	-0,022736	-0,081380	0,840010	3,329893	-5,677141	-1,716682	-0,504417	-2,897369	-0,426217	-19,935274	10,415895	11,325295	-0,022736	-0,081380	0,840010	-3,058426	-3,892337	-1,716682	-0,022736	-0,081380	0,840010	-3,058426	-3,892337	-1,716682
15:56:37,87	0,392990	3,548950	-0,212986	0,216990	-0,691994	-1,428020	-0,020430	-0,081383	0,841160	3,341494	-5,567652	-1,746429	-0,502085	-2,897275	-0,427711	-19,929504	10,402156	11,398799	-0,020430	-0,081383	0,841160	-3,047104	-3,963904	-1,746429	-0,020430	-0,081383	0,841160	-3,047104	-3,963904	-1,746429
15:56:37,92	0,392990	3,548950	-0,212986	0,216990	-0,691994	-1,428020	-0,021677	-0,083357	0,839666	3,435084	-5,620652	-1,672925	-0,505713	-2,900193	-0,429292	-19,970884	10,375953	11,378906	-0,021677	-0,083357	0,839666	-3,108404	-3,918981	-1,672925	-0,021677	-0,083357	0,839666	-3,108404	-3,918981	-1,672925
15:56:37,97	0,392990	3,548950	-0,212986	0,216990	-0,691994	-1,428020	-0,017336	-0,081674	0,838085	3,304207	-5,417655	-1,692818	-0,501538	-2,899372	-0,432791	-19,950601	10,405933	11,363250	-0,017336	-0,081674	0,838085	-3,107199	-4,056752	-1,692818	-0,017336	-0,081674	0,838085	-3,107199	-4,056752	-1,692818
15:56:38,02	0,392990	3,548950	-0,212986	0,216990	-0,691994	-1,428020	-0,020135	-0,084879	0,834586	3,506959	-5,560607	-1,708474	-0,504468	-2,898002	-0,429298	-19,944027	10,399701	11,365399	-0,020135	-0,084879	0,834586	-3,156020	-3,980013	-1,708474	-0,020135	-0,084879	0,834586	-3,156020	-3,980013	-1,708474
15:56:38,07	0,392990	3,548950	-0,212986	0,216990	-0,691994	-1,428020	-0,019856	-0,081656	0,838079	3,337282	-5,537307	-1,706325	-0,503859	-2,902324	-0,428887	-19,946755	10,400565	11,369514	-0,019856	-0,081656	0,838079	-3,072736	-3,978589	-1,706325	-0,019856	-0,081656	0,838079	-3,072736	-3,978589	-1,706325
15:56:38,12	0,392990	3,548950	-0,212986	0,216990	-0,691994	-1,428020	-0,016418	-0,084345	0,838489	3,476471	-5,361288	-1,702210	-0,504504	-2,899942	-0,428124	-19,969926	10,409605	11,379510	-0,016418	-0,084345	0,838489	-3,144598	-4,072509	-1,702210	-0,016418	-0,084345	0,838489	-3,144598	-4,072509	-1,702210
15:56:38,17	0,392990	3,548950	-0,212986	0,216990	-0,691994	-1,428020	-0,018158	-0,082595	0,839252	3,381732	-5,476399	-1,692214	-0,506182	-2,899174	-0,426557	-19,926537	10,401292	11,377668	-0,018158	-0,082595	0,839252	-3,101988	-4,050963	-1,692214	-0,018158	-0,082595	0,839252	-3,101988	-4,050963	-1,692214
15:56:38,22	0,392990	3,548950	-0,212986	0,216990	-0,691994	-1,428020	-0,017984	-0,080758	0,840820	3,300694	-5,425610	-1,694056	-0,504036	-2,898775	-0,429968	-19,948356	10,400602	11,376136	-0,017984	-0,080758	0,840820	-3,038808	-4,013847	-1,694056	-0,017984	-0,080758	0,840820	-3,038808	-4,013847	-1,694056
15:56:38,28	0,392990	3,548950	-0,212986	0,216990	-0,691994	-1,428020	-0,019403	-0,082417	0,837409	3,375463	-5,517911	-1,695588	-0,501519	-2,898869	-0,433533	-19,925624	10,379983	11,396608	-0,019403	-0,082417	0,837409	-3,094283	-3,994813	-1,695588	-0,019403	-0,082417	0,837409	-3,094283	-3,994813	-1,695588
15:56:38,33	0,392990	3,548950	-0,212986	0,216990	-0,691994	-1,428020	-0,020580	-0,084644	0,833843	3,484769	-5,549146	-1,675116	-0,505584	-2,897210	-0,426197	-19,934752	10,440677	11,354964	-0,020580	-0,084644	0,833843	-3,159785	-3,933613	-1,675116	-0,020580	-0,084644	0,833843	-3,159785	-3,933613	-1,675116
15:56:38,38	0,392990	3,548950	-0,212986	0,216990	-0,691994	-1,428020	-0,019984	-0,080293	0,841180	3,306536	-5,556400	-1,716760	-0,506212	-2,899468	-0,430428	-19,939667	10,427200	11,405165	-0,019984	-0,080293	0,841180	-2,996495	-3,987662	-1,716760	-0,019984	-0,080293	0,841180	-2,996495	-3,987662	-1,716760
15:56:38,43	0,392990	3,548950	-0,212986	0,216990	-0,691994	-1,428020	-0,017715	-0,080879	0,836949	3,322856	-5,435915	-1,666559	-0,621060	-3,094090	-0,725458	-29,072573	15,460620	11,471286	-0,017715	-0,080879	0,836949	-3,026141	-4,045315	-1,666559	-0,017715	-0,080879	0,836949	-3,026141	-4,045315	-1,666559
15:56:38,48	0,392990	3,548950	-0,212986	0,216990	-0,691994	-1,428020	0,208257	-0,078728	0,541919	3,003621	-4,111445	-1,600438	-0,557841	-2,993694	-0,672006	-24,462993	12,443455	11,422305	0,208257	-0,078728	0,541919	-3,176527	-20,459588	-1,600438	0,208257	-0,078728	0,541919	-3,176527	-20,459588	-1,600438
15:56:38,53	0,392990	3,548950	-0,212986	0,216990	-0,691994	-1,428020	0,089702	-0,083280	0,595371	2,932150	-4,775687	-1,649419	-0,475886	-2,881427	-0,117456	-21,498259	10,543064	11,455559	0,089702	-0,083280	0,595371	-3,605293	-11,817299	-1,649419	0,089702	-0,083280	0,595371	-3,605293	-11,817299	-1,649419
15:56:38,58	0,392955	3,548953	-0,213011	0,216985	-0,742013	-1,428015	-0,048502	-0,098121	1,149921	3,540509	-8,444566	-1,616165	-0,491209	-2,909392	-0,010236	-23,516097	11,751793	11,446612	-0,048502	-0,098121	1,149921	-4,162022	-4,637164	-1,616165	-0,048502	-0,098121	1,149921	-4,162022	-4,637164	-1,616165
15:56:38,63	0,392955	3,548953	-0,213011	0,216985	-0,742013	-1,428015	-0,016621	-0,098834	1,257140	3,615428	-9,138644	-1,625112	-0,495216	-2,914244	-0,014895	-23,542741	11,777087	11,450330	-0,016621	-0,098834	1,257140	-4,143031	-7,833859	-1,625112	-0,016621	-0,098834	1,257140	-4,143031	-7,833859	-1,625112
15:56:38,68	0,392955	3,548953	-0,213011	0,216985	-0,742013	-1,428015	-0,010416	-0,097790	1,252482	3,569715	-8,851677	-1,621394	-0,493363	-2,909248	-0,016064	-23,485970	11,768802	11,436719	-0,010416	-0,097790	1,252482	-4,106777	-8,034027	-1,621394	-0,010416	-0,097790	1,252482	-4,106777	-8,034027	-1,621394
15:56:38,73	0,392955	3,548953	-0,213011	0,216985	-0,742013	-1,428015	-0,015670	-0,096896	1,251312	3,544455	-9,071567	-1,635005	-0,494118	-2,910332	-0,016525	-23,477967	11,724352	11,460638	-0,015670	-0,096896	1,251312	-4,061886	-7,841494	-1,635005	-0,015670	-0,096896	1,251312	-4,061886	-7,841494	-1,635005
15:56:38,78	0,392955	3,548953	-0,213011	0,216985	-0,742013	-1,428015	-0,014353	-0,096785	1,250852	3,504163	-8,973962	-1,611086	-0,495567	-2,907647	-0,016050	-23,472942	11,759195	11,461562	-0,014353	-0,096785	1,250852	-4,093424	-7,847222	-1,611086	-0,014353	-0,096785	1,250852	-4,093424	-7,847222	-1,611086
15:56:38,83	0,392955	3,548953	-0,213011	0,216985	-0,742013	-1,428015	-0,015954	-0,094187	1,251327	3,401788	-9,070247	-1,610163	-0,499754	-2,907098	-0,017608	-23,436390	11,774990	11,446251	-0,015954	-0,094187	1,251327	-3,991906	-7,817882	-1,610163	-0,015954	-0,094187	1,251327	-3,991906	-7,817882	-1,610163
15:56:38,88	0,392955	3,548953	-0,213011	0,216985	-0,742013	-1,428015	-0,014336	-0,090287	1,249769	3,230933	-8,962386	-1,625473	-0,494534	-2,910739	-0,029694	-23,573259	11,834601	11,450824	-0,014336	-0,090287	1,249769	-3,856596	-7,836987	-1,625473	-0,014336	-0,090287	1,249769	-3,856596	-7,836987	-1,625473
15:56:38,93	0,392955	3,548953	-0,213011	0,216985	-0,742013	-1,428015	-0,013793	-0,096628	1,237682	3,543851	-9,082491	-1,620900	-0,606782	-3,083324	-0,304563	-31,610618	16,866588	11,501935	-0,013793	-0,096628	1,237682	-4,041440	-7,999711	-1,620900	-0,013793	-0,096628	1,237682	-4,041440	-7,999711	-1,620900
15:56:38,98	0,392955	3,548953	-0,213011	0,216985	-0,742013	-1,428015	0,191794	-0,085710	0,962813	3,315284	-7,868486	-1,569789	-0,543590	-2,994713	-0,243422	-27,471806	14,115554	11,476036	0,191794	-0,085710	0,962813	-3,412978	-22,924328	-1,569789	0,191794	-0,085710	0,962813	-3,412978	-22,924328	-1,569789
15:56:39,03	0,392955	3,548953	-0,213011	0,216985	-0,742013	-1,428015	0,083459	-0,096131	1,023954	3,544078	-8,542086	-1,595688	-0,494249	-2,885043	0,297511	-24,956594	13,236769	11,433826	0,083459	-0,096131	1,023954	-4,002173	-15,093613	-1,595688	0,083459	-0,096131	1,023954	-4,002173	-15,093613	-1,595688
15:56:39,08	0,392985	3,548900	-0,212977	0,216999	-0,792016	-1,427998	-0,036188	-0,084027	1,564888	3,411227	-12,146105	-1,637898	-0,503272	-2,913816	0,375057	-26,655533	14,239813	11,424348	-0,036188	-0,084027	1,564888	-3,184861	-9,305337	-1,637898	-0,036188	-0,084027	1,564888	-3,184861	-9,305337	-1,637898
15:56:39,13	0,392985	3,548900	-0,212977	0,216999	-0,792016	-1,427998	-0,006759	-0,090599	1,642434	3,772209	-12,588633	-1,647376	-0,508409	-2,912181	0,372728	-26,651163	14,282265	11,445815	-0,006759	-0,090599	1,642434	-3,339850	-12,058056	-1,647376	-0,006759	-0,090599	1,642434	-3,339850	-12,058056	-1,647376
15:56:39,18	0,392985	3,548900	-0,212977	0,216999	-0,792016	-1,427998	-0,005606	-0,085332	1,640105	3,537265	-12,546148	-1,625909	-0,508359	-2,916854	0,370058	-26,627274	14,269514	11,470327	-0,005606	-0,085332	1,640105	-3,161321	-12,106038	-1,625909	-0,005606	-0,085332	1,640105	-3,161321	-12,106038	-1,625909
15:56:39,23	0,392985	3,548900	-0,212977	0,216999	-0,792016	-1,427998	-0,001584	-0,087713	1,637434	3,661955	-12,309933	-1,601397	-0,507887	-2,913133	0,366088	-26,666910	14,253493	11,405439	-0,001584	-0,087713	1,637434	-3,223504	-12,185559	-1,601397	-0,001584	-0,087713	1,637434	-3,223504	-12,185559	-1,601397
15:56:39,28	0,392985	3,548900	-0,212977	0,216999	-0,792016	-1,427998	-0,005043	-0,086261	1,633464	3,552756	-12,516096	-1,666285	-0,503765	-2,913261	0,367261	-26,673340	14,264240	11,410674	-0,005043	-0,086261	1,633464	-3,218716	-12,120221	-1,666285	-0,005043	-0,086261	1,633464	-3,218716	-12,120221	-1,666285
15:56:39,33	0,392985	3,548900	-0,212977	0,216999	-0,792016	-1,427998	-0,006993	-0,089895	1,634638	3,747824	-12,628431	-1,661051	-0,509016	-2,913895	0,368822	-26,653268	14,262144	11,413294	-0,006993	-0,089895	1,634638	-3,308930	-12,079492	-1,661051	-0,006993	-0,089895	1,634638	-3,308930	-12,079492	-1,661051
15:56:39,38	0,392985	3,548900	-0,212977	0,216999	-0,792016	-1,427998	-0,003819	-0,085664	1,636199	3,536034	-12,444947	-1,658431	-0,507752	-2,913367	0,364941	-26,623029	14,311829	11,402698	-0,003819	-0,085664	1,636199	-3,188588	-12,145175	-1,658431	-0,003819	-0,085664	1,636199	-3,188588	-12,145175	-1,658431
15:56:39,43	0,392985	3,548900	-0,212977	0,216999	-0,792016	-1,427998	-0,004908	-0,086495	1,632317	3,637376	-12,500256	-1,669026	-0,506661	-2,912024	0,367692	-26,656696	14,309911	11,469528	-0,004908	-0,086495	1,632317	-3,152452	-12,114958	-1,669026	-0,004908	-0,086495	1,632317	-3,152452	-12,114958	-1,669026
15:56:39,48	0,392985	3,548900	-0,212977	0,216999	-0,792016	-1,427998	-0,006616	-0,086768	1,635069	3,633114	-12,617264	-1,602196	-0,507451	-2,911934	0,363067	-26,657399	14,320278	11,437835	-0,006616	-0,086768	1,635069	-3,178200	-12,097895	-1,602196	-0,006616	-0,086768	1,635069	-3,178200	-12,097895	-1,602196
15:56:39,53	0,392985	3,548900	-0,212977	0,216999	-0,792016	-1,427998	-0,006300	-0,086038	1,630443	3,603784	-12,606595	-1,633889	-0,509015	-2,913967	0,364965	-26,659943	14,317250	11,456225	-0,006300	-0,086038	1,630443	-3,150229	-12,112077	-1,633889	-0,006300	-0,086038	1,630443	-3,150229	-12,112077	-1,633889
15:56:39,58	0,392985	3,548900	-0,212977	0,216999	-0,792016	-1,427998	-0,003757	-0,085700	1,632341	3,582318	-12,475048	-1,615499	-0,508396	-2,912888	0,361053	-26,638073	14,311122	11,414846	-0,003757	-0,085700	1,632341	-3,145169	-12,180156	-1,615499	-0,003757	-0,085700	1,632341	-3,145169	-12,180156	-1,615499
15:56:39,63	0,392985	3,548900	-0,212977	0,216999	-0,792016	-1,427998	-0,005001	-0,085698	1,628429	3,587821	-12,517728	-1,656879	-0,507830	-2,914019	0,363406	-26,648811	14,298927	11,442134	-0,005001	-0,085698	1,628429	-3,139478	-12,125187	-1,656879	-0,005001	-0,085698	1,628429	-3,139478	-12,125187	-1,656879
15:56:39,68	0,392985	3,548900	-0,212977	0,216999	-0,792016	-1,427998	-0,004305	-0,086753	1,630783	3,626761	-12,484746	-1,629590	-0,506708	-2,914901	0,363376	-26,669566	14,264456	11,407408	-0,004305	-0,086753	1,630783	-3,183370	-12,146829	-1,629590	-0,004305	-0,086753	1,630783	-3,183370	-12,146829	-1,629590
15:56:39,73	0,392985	3,548900	-0,212977	0,216999	-0,792016	-1,427998	-0,004101	-0,088166	1,630753	3,659995	-12,474906	-1,664316	-0,510208	-2,914080	0,366501	-26,671614	14,316075	11,440614	-0,004101	-0,088166	1,630753	-3,261039	-12,152960	-1,664316	-0,004101	-0,088166	1,630753	-3,261039	-12,152960	-1,664316
15:56:39,78	0,392985	3,548900	-0,212977	0,216999	-0,792016	-1,427998	-0,003062	-0,084724	1,633878	3,524690	-12,448440	-1,631110	-0,507306	-2,913197	0,361079	-26,656342	14,257286	11,457041	-0,003062	-0,084724	1,633878	-3,126148	-12,208087	-1,631110	-0,003062	-0,084724	1,633878	-3,126148	-12,208087	-1,631110
15:56:39,83	0,392985	3,548900	-0,212977	0,216999	-0,792016	-1,427998	-0,005278	-0,086796	1,628456	3,589141	-12,521066	-1,614683	-0,508351	-2,912827	0,360696	-26,615273	14,317633	11,444124	-0,005278	-0,086796	1,628456	-3,224323	-12,106735	-1,614683	-0,005278	-0,086796	1,628456	-3,224323	-12,106735	-1,614683
15:56:39,88	0,392985	3,548900	-0,212977	0,216999	-0,792016	-1,427998	-0,005076	-0,085706	1,628073	3,605262	-12,505141	-1,627600	-0,506618	-2,911338	0,364563	-26,630891	14,303229	11,432301	-0,005076	-0,085706	1,628073	-3,122644	-12,106709	-1,627600	-0,005076	-0,085706	1,628073	-3,122644	-12,106709	-1,627600
15:56:39,93	0,392985	3,548900	-0,212977	0,216999	-0,792016	-1,427998	-0,007232	-0,086462	1,631940	3,624321	-12,623617	-1,639424	-0,509006	-2,911170	0,359881	-26,641647	14,313646	11,420671	-0,007232	-0,086462	1,631940	-3,162977	-12,055879	-1,639424	-0,007232	-0,086462	1,631940	-3,162977	-12,055879	-1,639424
15:56:39,98	0,392985	3,548900	-0,212977	0,216999	-0,792016	-1,427998	-0,006183	-0,084310	1,627258	3,516033	-12,583581	-1,651054	-0,504886	-2,913076	0,360707	-26,627592	14,262906	11,457589	-0,006183	-0,084310	1,627258	-3,102292	-12,098206	-1,651054	-0,006183	-0,084310	1,627258	-3,102292	-12,098206	-1,651054
15:56:40,03	0,392985	3,548900	-0,212977	0,216999	-0,792016	-1,427998	-0,006592	-0,088831	1,628084	3,714221	-12,567318	-1,614136	-0,511319	-2,908708	0,361448	-26,613262	14,307918	11,438588	-0,006592	-0,088831	1,628084	-3,259018	-12,049820	-1,614136	-0,006592	-0,088831	1,628084	-3,259018	-12,049820	-1,614136
15:56:40,08	0,392985	3,548900	-0,212977	0,216999	-0,792016	-1,427998	-0,007160	-0,081076	1,628825	3,357115	-12,606916	-1,633136	-0,502535	-2,914842	0,363416	-26,652741	14,294660	11,442825	-0,007160	-0,081076	1,628825	-3,007368	-12,044880	-1,633136	-0,007160	-0,081076	1,628825	-3,007368	-12,044880	-1,633136
15:56:40,13	0,392985	3,548900	-0,212977	0,216999	-0,792016	-1,427998	-0,006239	-0,091750	1,630793	3,880949	-12,586600	-1,628899	-0,507911	-2,910796	0,361460	-26,623728	14,284527	11,441448	-0,006239	-0,091750	1,630793	-3,321454	-12,096841	-1,628899	-0,006239	-0,091750	1,630793	-3,321454	-12,096841	-1,628899
15:56:40,18	0,392985	3,548900	-0,212977	0,216999	-0,792016	-1,427998	-0,007055	-0,085071	1,628836	3,539371	-12,598839	-1,630276	-0,509036	-2,912553	0,359896	-26,653627	14,304031	11,439647	-0,007055	-0,085071	1,628836	-3,138728	-12,045024	-1,630276	-0,007055	-0,085071	1,628836	-3,138728	-12,045024	-1,630276
15:56:40,23	0,392985	3,548900	-0,212977	0,216999	-0,792016	-1,427998	-0,004971	-0,084975	1,627272	3,536323	-12,526094	-1,632077	-0,508422	-2,917490	0,359904	-26,659158	14,311375	11,424772	-0,004971	-0,084975	1,627272	-3,134244	-12,135907	-1,632077	-0,004971	-0,084975	1,627272	-3,134244	-12,135907	-1,632077
15:56:40,28	0,392985	3,548900	-0,212977	0,216999	-0,792016	-1,427998	-0,001002	-0,087976	1,627281	3,695971	-12,328189	-1,646952	-0,509647	-2,914820	0,359124	-26,669708	14,310038	11,444878	-0,001002	-0,087976	1,627281	-3,210176	-12,249537	-1,646952	-0,001002	-0,087976	1,627281	-3,210176	-12,249537	-1,646952
15:56:40,33	0,392985	3,548900	-0,212977	0,216999	-0,792016	-1,427998	-0,002702	-0,085580	1,626501	3,564926	-12,425056	-1,626847	-0,503710	-2,913642	0,361481	-26,635894	14,273887	11,452829	-0,002702	-0,085580	1,626501	-3,153105	-12,212955	-1,626847	-0,002702	-0,085580	1,626501	-3,153105	-12,212955	-1,626847
15:56:40,38	0,392985	3,548900	-0,212977	0,216999	-0,792016	-1,427998	-0,006691	-0,090132	1,628858	3,787253	-12,585124	-1,618895	-0,508420	-2,915650	0,359150	-26,639403	14,285344	11,453538	-0,006691	-0,090132	1,628858	-3,288146	-12,059888	-1,618895	-0,006691	-0,090132	1,628858	-3,288146	-12,059888	-1,618895
15:56:40,43	0,392985	3,548900	-0,212977	0,216999	-0,792016	-1,427998	-0,002596	-0,087058	1,626527	3,635531	-12,380982	-1,618186	-0,506041	-2,912280	0,360697	-26,624035	14,287587	11,448577	-0,002596	-0,087058	1,626527	-3,198496	-12,177158	-1,618186	-0,002596	-0,087058	1,626527	-3,198496	-12,177158	-1,618186
15:56:40,48	0,392985	3,548900	-0,212977	0,216999	-0,792016	-1,427998	-0,006705	-0,087433	1,628073	3,664689	-12,582438	-1,623147	-0,503709	-2,914709	0,357969	-26,640992	14,293278	11,431256	-0,006705	-0,087433	1,628073	-3,198823	-12,056095	-1,623147	-0,006705	-0,087433	1,628073	-3,198823	-12,056095	-1,623147
15:56:40,53	0,392985	3,548900	-0,212977	0,216999	-0,792016	-1,427998	-0,005767	-0,090667	1,625345	3,829283	-12,551203	-1,640468	-0,510814	-2,912759	0,358740	-26,660402	14,321702	11,460029	-0,005767	-0,090667	1,625345	-3,288062	-12,098477	-1,640468	-0,005767	-0,090667	1,625345	-3,288062	-12,098477	-1,640468
15:56:40,59	0,392985	3,548900	-0,212977	0,216999	-0,792016	-1,427998	-0,003904	-0,083539	1,626117	3,473543	-12,485326	-1,611695	-0,507421	-2,912433	0,359181	-26,636165	14,312061	11,423499	-0,003904	-0,083539	1,626117	-3,084261	-12,178878	-1,611695	-0,003904	-0,083539	1,626117	-3,084261	-12,178878	-1,611695
15:56:40,64	0,392985	3,548900	-0,212977	0,216999	-0,792016	-1,427998	-0,005882	-0,086314	1,626557	3,621615	-12,562378	-1,648225	-0,509623	-2,912828	0,359875	-26,660523	14,316381	11,415758	-0,005882	-0,086314	1,626557	-3,154032	-12,100649	-1,648225	-0,005882	-0,086314	1,626557	-3,154032	-12,100649	-1,648225
15:56:40,69	0,392985	3,548900	-0,212977	0,216999	-0,792016	-1,427998	-0,004439	-0,084604	1,627251	3,524281	-12,510621	-1,655966	-0,508632	-2,918937	0,358176	-26,784456	14,389857	11,435027	-0,004439	-0,084604	1,627251	-3,117166	-12,162130	-1,655966	-0,004439	-0,084604	1,627251	-3,117166	-12,162130	-1,655966
15:56:40,74	0,392985	3,548900	-0,212977	0,216999	-0,792016	-1,427998	0,000356	-0,088517	1,625552	3,729424	-12,405309	-1,636697	-0,621553	-3,092583	0,076488	-34,873231	19,097131	11,489024	0,000356	-0,088517	1,625552	-3,219197	-12,433284	-1,636697	0,000356	-0,088517	1,625552	-3,219197	-12,433284	-1,636697
15:56:40,79	0,392985	3,548900	-0,212977	0,216999	-0,792016	-1,427998	0,207198	-0,077548	1,343864	3,191242	-11,008264	-1,582700	-0,554434	-2,996989	0,116424	-30,479814	16,320016	11,484789	0,207198	-0,077548	1,343864	-2,896276	-27,273305	-1,582700	0,207198	-0,077548	1,343864	-2,896276	-27,273305	-1,582700
15:56:40,84	0,392985	3,548900	-0,212977	0,216999	-0,792016	-1,427998	0,090852	-0,087878	1,383800	3,520050	-11,864902	-1,586935	-0,486400	-2,878556	0,708088	-27,561467	14,812235	11,514289	0,090852	-0,087878	1,383800	-3,378359	-18,996764	-1,586935	0,090852	-0,087878	1,383800	-3,378359	-18,996764	-1,586935
15:56:40,89	0,392948	3,548986	-0,212975	0,216965	-0,842030	-1,427995	-0,045731	-0,087581	1,975465	3,657997	-15,685978	-1,557435	-0,491796	-2,906022	0,773836	-29,038007	15,554646	11,445245	-0,045731	-0,087581	1,975465	-3,217088	-12,096056	-1,557435	-0,045731	-0,087581	1,975465	-3,217088	-12,096056	-1,557435
15:56:40,94	0,392948	3,548986	-0,212975	0,216965	-0,842030	-1,427995	-0,019247	-0,096641	2,041213	4,033791	-15,958735	-1,626479	-0,494750	-2,901313	0,769969	-29,002310	15,510775	11,482352	-0,019247	-0,096641	2,041213	-3,552500	-14,447809	-1,626479	-0,019247	-0,096641	2,041213	-3,552500	-14,447809	-1,626479
15:56:40,99	0,392948	3,548986	-0,212975	0,216965	-0,842030	-1,427995	-0,021848	-0,091728	2,037346	3,758182	-16,041101	-1,589372	-0,494685	-2,901634	0,766590	-28,983061	15,563420	11,497973	-0,021848	-0,091728	2,037346	-3,442456	-14,326050	-1,589372	-0,021848	-0,091728	2,037346	-3,442456	-14,326050	-1,589372
15:56:41,04	0,392948	3,548986	-0,212975	0,216965	-0,842030	-1,427995	-0,021603	-0,091944	2,033967	3,824640	-16,038007	-1,573751	-0,497414	-2,901836	0,765402	-29,017938	15,562323	11,493673	-0,021603	-0,091944	2,033967	-3,392969	-14,342198	-1,573751	-0,021603	-0,091944	2,033967	-3,392969	-14,342198	-1,573751
15:56:41,09	0,392948	3,548986	-0,212975	0,216965	-0,842030	-1,427995	-0,020063	-0,089682	2,032778	3,688609	-15,987606	-1,578051	-0,495623	-2,902221	0,766568	-29,008282	15,554429	11,483173	-0,020063	-0,089682	2,032778	-3,351406	-14,412652	-1,578051	-0,020063	-0,089682	2,032778	-3,351406	-14,412652	-1,578051
15:56:41,14	0,392948	3,548986	-0,212975	0,216965	-0,842030	-1,427995	-0,020625	-0,091426	2,033945	3,777316	-16,004517	-1,588551	-0,494482	-2,902890	0,765785	-29,022670	15,542675	11,478673	-0,020625	-0,091426	2,033945	-3,399643	-14,385452	-1,588551	-0,020625	-0,091426	2,033945	-3,399643	-14,385452	-1,588551
15:56:41,19	0,392948	3,548986	-0,212975	0,216965	-0,842030	-1,427995	-0,020616	-0,092748	2,033162	3,828685	-16,010624	-1,593051	-0,495355	-2,905631	0,765572	-29,081625	15,573932	11,475008	-0,020616	-0,092748	2,033162	-3,452049	-14,392278	-1,593051	-0,020616	-0,092748	2,033162	-3,452049	-14,392278	-1,593051
15:56:41,24	0,392948	3,548986	-0,212975	0,216965	-0,842030	-1,427995	-0,017806	-0,093363	2,032948	3,858247	-15,931198	-1,596716	-0,614898	-3,077924	0,495489	-37,174941	20,817378	11,480887	-0,017806	-0,093363	2,032948	-3,470749	-14,533424	-1,596716	-0,017806	-0,093363	2,032948	-3,470749	-14,533424	-1,596716
15:56:41,29	0,392948	3,548986	-0,212975	0,216965	-0,842030	-1,427995	0,191176	-0,075982	1,762866	3,448749	-14,694889	-1,590837	-0,560045	-3,002722	0,531865	-33,837661	18,582991	11,518870	0,191176	-0,075982	1,762866	-2,515865	-29,702175	-1,590837	0,191176	-0,075982	1,762866	-2,515865	-29,702175	-1,590837
15:56:41,34	0,392948	3,548986	-0,212975	0,216965	-0,842030	-1,427995	0,098622	-0,085885	1,799241	3,697271	-15,500295	-1,552854	-0,493725	-2,890732	1,063593	-30,670459	17,150764	11,478069	0,098622	-0,085885	1,799241	-3,044669	-23,242153	-1,552854	0,098622	-0,085885	1,799241	-3,044669	-23,242153	-1,552854
15:56:41,39	0,393005	3,548977	-0,212994	0,216979	-0,892045	-1,427994	-0,031524	-0,087325	2,330969	4,115453	-18,808897	-1,593655	-0,511186	-2,916848	1,145932	-32,477518	18,204620	11,479462	-0,031524	-0,087325	2,330969	-2,739596	-16,334294	-1,593655	-0,031524	-0,087325	2,330969	-2,739596	-16,334294	-1,593655
15:56:41,44	0,393005	3,548977	-0,212994	0,216979	-0,892045	-1,427994	-0,000177	-0,085261	2,413309	4,017263	-19,270746	-1,592262	-0,505105	-2,914263	1,143495	-32,430189	18,147252	11,443716	-0,000177	-0,085261	2,413309	-2,675765	-19,256873	-1,592262	-0,000177	-0,085261	2,413309	-2,675765	-19,256873	-1,592262
15:56:41,49	0,393005	3,548977	-0,212994	0,216979	-0,892045	-1,427994	-0,005456	-0,089235	2,410871	4,197885	-19,475587	-1,628008	-0,512379	-2,913182	1,142794	-32,454854	18,154422	11,450797	-0,005456	-0,089235	2,410871	-2,807088	-19,047305	-1,628008	-0,005456	-0,089235	2,410871	-2,807088	-19,047305	-1,628008
15:56:41,54	0,393005	3,548977	-0,212994	0,216979	-0,892045	-1,427994	-0,002754	-0,082395	2,410170	3,836060	-19,360058	-1,620927	-0,511743	-2,912980	1,139094	-32,431462	18,164594	11,427836	-0,002754	-0,082395	2,410170	-2,631941	-19,143837	-1,620927	-0,002754	-0,082395	2,410170	-2,631941	-19,143837	-1,620927
15:56:41,59	0,393005	3,548977	-0,212994	0,216979	-0,892045	-1,427994	-0,003247	-0,082845	2,406471	3,879985	-19,370513	-1,643888	-0,512356	-2,914219	1,135406	-32,437269	18,160727	11,430938	-0,003247	-0,082845	2,406471	-2,623371	-19,115606	-1,643888	-0,003247	-0,082845	2,406471	-2,623371	-19,115606	-1,643888
15:56:41,64	0,393005	3,548977	-0,212994	0,216979	-0,892045	-1,427994	-0,001868	-0,082933	2,402782	3,878302	-19,301897	-1,640786	-0,510248	-2,913152	1,133937	-32,404161	18,147058	11,440459	-0,001868	-0,082933	2,402782	-2,631952	-19,155246	-1,640786	-0,001868	-0,082933	2,402782	-2,631952	-19,155246	-1,640786
15:56:41,69	0,393005	3,548977	-0,212994	0,216979	-0,892045	-1,427994	-0,003846	-0,084225	2,401313	3,950194	-19,369251	-1,631265	-0,512845	-2,913094	1,133856	-32,392584	18,179438	11,417568	-0,003846	-0,084225	2,401313	-2,661469	-19,067320	-1,631265	-0,003846	-0,084225	2,401313	-2,661469	-19,067320	-1,631265
15:56:41,74	0,393005	3,548977	-0,212994	0,216979	-0,892045	-1,427994	-0,002598	-0,081947	2,401232	3,865591	-19,310517	-1,654156	-0,514185	-2,917095	1,136532	-32,431475	18,170389	11,446718	-0,002598	-0,081947	2,401232	-2,567283	-19,106557	-1,654156	-0,002598	-0,081947	2,401232	-2,567283	-19,106557	-1,654156
15:56:41,79	0,393005	3,548977	-0,212994	0,216979	-0,892045	-1,427994	0,001538	-0,082788	2,403908	3,881997	-19,124606	-1,625006	-0,509320	-2,911274	1,134647	-32,378519	18,140820	11,431120	0,001538	-0,082788	2,403908	-2,616829	-19,245315	-1,625006	0,001538	-0,082788	2,403908	-2,616829	-19,245315	-1,625006
15:56:41,84	0,393005	3,548977	-0,212994	0,216979	-0,892045	-1,427994	-0,005936	-0,084091	2,402024	3,950619	-19,452609	-1,640604	-0,509976	-2,913879	1,131154	-32,419157	18,172749	11,448722	-0,005936	-0,084091	2,402024	-2,650486	-18,986608	-1,640604	-0,005936	-0,084091	2,402024	-2,650486	-18,986608	-1,640604
15:56:41,89	0,393005	3,548977	-0,212994	0,216979	-0,892045	-1,427994	-0,003352	-0,084825	2,398530	3,996122	-19,369403	-1,623002	-0,514699	-2,912560	1,133758	-32,437124	18,206051	11,450191	-0,003352	-0,084825	2,398530	-2,662606	-19,106239	-1,623002	-0,003352	-0,084825	2,398530	-2,662606	-19,106239	-1,623002
15:56:41,94	0,393005	3,548977	-0,212994	0,216979	-0,892045	-1,427994	-0,002133	-0,080075	2,401134	3,768979	-19,338212	-1,621534	-0,515213	-2,914830	1,129593	-32,400838	18,202992	11,434870	-0,002133	-0,080075	2,401134	-2,516875	-19,170762	-1,621534	-0,002133	-0,080075	2,401134	-2,516875	-19,170762	-1,621534
15:56:41,99	0,393005	3,548977	-0,212994	0,216979	-0,892045	-1,427994	8,954115E-5	-0,080764	2,396970	3,820336	-19,189679	-1,636854	-0,513179	-2,914028	1,131359	-32,403716	18,179194	11,458567	8,954115E-5	-0,080764	2,396970	-2,519657	-19,196708	-1,636854	8,954115E-5	-0,080764	2,396970	-2,519657	-19,196708	-1,636854
15:56:42,04	0,393005	3,548977	-0,212994	0,216979	-0,892045	-1,427994	-0,001621	-0,082125	2,398735	3,869068	-19,269243	-1,613157	-0,512271	-2,913602	1,132323	-32,383520	18,144379	11,436689	-0,001621	-0,082125	2,398735	-2,577776	-19,141960	-1,613157	-0,001621	-0,082125	2,398735	-2,577776	-19,141960	-1,613157
15:56:42,09	0,393005	3,548977	-0,212994	0,216979	-0,892045	-1,427994	-0,002445	-0,082698	2,399699	3,878816	-19,277153	-1,635035	-0,512160	-2,913065	1,130738	-32,370954	18,153117	11,478279	-0,002445	-0,082698	2,399699	-2,613016	-19,085247	-1,635035	-0,002445	-0,082698	2,399699	-2,613016	-19,085247	-1,635035
15:56:42,14	0,393005	3,548977	-0,212994	0,216979	-0,892045	-1,427994	-0,002965	-0,082526	2,398115	3,883712	-19,297714	-1,593445	-0,513984	-2,914652	1,129407	-32,432629	18,178446	11,463833	-0,002965	-0,082526	2,398115	-2,594602	-19,064937	-1,593445	-0,002965	-0,082526	2,398115	-2,594602	-19,064937	-1,593445
15:56:42,19	0,393005	3,548977	-0,212994	0,216979	-0,892045	-1,427994	-0,000679	-0,081740	2,396784	3,833935	-19,244913	-1,607891	-0,513511	-2,913276	1,127246	-32,410691	18,165717	11,426040	-0,000679	-0,081740	2,396784	-2,582674	-19,191595	-1,607891	-0,000679	-0,081740	2,396784	-2,582674	-19,191595	-1,607891
15:56:42,24	0,393005	3,548977	-0,212994	0,216979	-0,892045	-1,427994	-0,002107	-0,081461	2,394622	3,819367	-19,293813	-1,645684	-0,509442	-2,914107	1,128431	-32,437356	18,166822	11,455279	-0,002107	-0,081461	2,394622	-2,575333	-19,128386	-1,645684	-0,002107	-0,081461	2,394622	-2,575333	-19,128386	-1,645684
15:56:42,29	0,393005	3,548977	-0,212994	0,216979	-0,892045	-1,427994	-0,003422	-0,085401	2,395808	4,011880	-19,385799	-1,616445	-0,510514	-2,916286	1,129612	-32,396089	18,162486	11,438954	-0,003422	-0,085401	2,395808	-2,692122	-19,117204	-1,616445	-0,003422	-0,085401	2,395808	-2,692122	-19,117204	-1,616445
15:56:42,34	0,393005	3,548977	-0,212994	0,216979	-0,892045	-1,427994	-0,000999	-0,085563	2,396988	4,037146	-19,221909	-1,632770	-0,512229	-2,913372	1,133103	-32,376978	18,180060	11,437332	-0,000999	-0,085563	2,396988	-2,679518	-19,143500	-1,632770	-0,000999	-0,085563	2,396988	-2,679518	-19,143500	-1,632770
15:56:42,39	0,393005	3,548977	-0,212994	0,216979	-0,892045	-1,427994	-0,002665	-0,082620	2,400479	3,908924	-19,300798	-1,634392	-0,513099	-2,912537	1,126513	-32,352245	18,174894	11,453008	-0,002665	-0,082620	2,400479	-2,576773	-19,091578	-1,634392	-0,002665	-0,082620	2,400479	-2,576773	-19,091578	-1,634392
15:56:42,44	0,393005	3,548977	-0,212994	0,216979	-0,892045	-1,427994	-0,002953	-0,081449	2,393890	3,855896	-19,291772	-1,618716	-0,513432	-2,914662	1,129211	-32,382950	18,172328	11,429424	-0,002953	-0,081449	2,393890	-2,537835	-19,059942	-1,618716	-0,002953	-0,081449	2,393890	-2,537835	-19,059942	-1,618716
15:56:42,49	0,393005	3,548977	-0,212994	0,216979	-0,892045	-1,427994	-0,000946	-0,082223	2,396587	3,878584	-19,212726	-1,642300	-0,514626	-2,911532	1,125524	-32,368822	18,161146	11,449188	-0,000946	-0,082223	2,396587	-2,575927	-19,138431	-1,642300	-0,000946	-0,082223	2,396587	-2,575927	-19,138431	-1,642300
15:56:42,54	0,393005	3,548977	-0,212994	0,216979	-0,892045	-1,427994	-0,003060	-0,079624	2,392901	3,740800	-19,304787	-1,622537	-0,514078	-2,912445	1,131552	-32,401118	18,165248	11,466938	-0,003060	-0,079624	2,392901	-2,509666	-19,064605	-1,622537	-0,003060	-0,079624	2,392901	-2,509666	-19,064605	-1,622537
15:56:42,59	0,393005	3,548977	-0,212994	0,216979	-0,892045	-1,427994	-0,002543	-0,080555	2,398929	3,776643	-19,307946	-1,604786	-0,512308	-2,913246	1,127677	-32,393703	18,163750	11,469359	-0,002543	-0,080555	2,398929	-2,546947	-19,108314	-1,604786	-0,002543	-0,080555	2,398929	-2,546947	-19,108314	-1,604786
15:56:42,64	0,393005	3,548977	-0,212994	0,216979	-0,892045	-1,427994	-0,002734	-0,082489	2,395053	3,879586	-19,310724	-1,602365	-0,509453	-2,911391	1,128452	-32,361076	18,150265	11,451931	-0,002734	-0,082489	2,395053	-2,595770	-19,096074	-1,602365	-0,002734	-0,082489	2,395053	-2,595770	-19,096074	-1,602365
15:56:42,70	0,393005	3,548977	-0,212994	0,216979	-0,892045	-1,427994	-0,005768	-0,084034	2,395828	3,964568	-19,433492	-1,619793	-0,515405	-2,916952	1,124084	-32,407990	18,189084	11,466573	-0,005768	-0,084034	2,395828	-2,632081	-18,980675	-1,619793	-0,005768	-0,084034	2,395828	-2,632081	-18,980675	-1,619793
15:56:42,75	0,393005	3,548977	-0,212994	0,216979	-0,892045	-1,427994	0,002024	-0,081659	2,391461	3,851256	-19,088338	-1,605151	-0,511665	-2,914639	1,128828	-32,365602	18,122213	11,423337	0,002024	-0,081659	2,391461	-2,558996	-19,247204	-1,605151	0,002024	-0,081659	2,391461	-2,558996	-19,247204	-1,605151
15:56:42,80	0,393005	3,548977	-0,212994	0,216979	-0,892045	-1,427994	-0,001850	-0,083742	2,396205	3,922815	-19,219605	-1,648387	-0,515745	-2,917646	1,125506	-32,448588	18,157806	11,440736	-0,001850	-0,083742	2,396205	-2,650893	-19,074419	-1,648387	-0,001850	-0,083742	2,396205	-2,650893	-19,074419	-1,648387
15:56:42,85	0,393005	3,548977	-0,212994	0,216979	-0,892045	-1,427994	0,002794	-0,081712	2,392883	3,806629	-19,067787	-1,630988	-0,626786	-3,096930	0,837926	-40,819053	23,272912	11,466121	0,002794	-0,081712	2,392883	-2,607789	-19,287146	-1,630988	0,002794	-0,081712	2,392883	-2,607789	-19,287146	-1,630988
15:56:42,90	0,393005	3,548977	-0,212994	0,216979	-0,892045	-1,427994	0,213580	-0,075190	2,105303	3,712052	-17,913542	-1,605603	-0,566834	-3,006918	0,909588	-36,745909	20,416107	11,484859	0,213580	-0,075190	2,105303	-2,190372	-34,679538	-1,605603	0,213580	-0,075190	2,105303	-2,190372	-34,679538	-1,605603
15:56:42,95	0,393005	3,548977	-0,212994	0,216979	-0,892045	-1,427994	0,105651	-0,082104	2,176965	3,634066	-18,569984	-1,586865	-0,496346	-2,895620	1,462938	-33,943113	19,111708	11,461567	0,105651	-0,082104	2,176965	-2,811076	-26,863583	-1,586865	0,105651	-0,082104	2,176965	-2,811076	-26,863583	-1,586865
15:56:43,00	0,392909	3,548966	-0,212978	0,216997	-0,942010	-1,427994	-0,025980	-0,087499	2,730314	4,186352	-22,335315	-1,610157	-0,506026	-2,914182	1,524846	-35,436262	19,807565	11,481332	-0,025980	-0,087499	2,730314	-2,682282	-20,295866	-1,610157	-0,025980	-0,087499	2,730314	-2,682282	-20,295866	-1,610157
15:56:43,05	0,392909	3,548966	-0,212978	0,216997	-0,942010	-1,427994	-0,005065	-0,088397	2,792223	4,089123	-22,888758	-1,590392	-0,508922	-2,915302	1,518893	-35,454023	19,824058	11,500341	-0,005065	-0,088397	2,792223	-2,850034	-22,491151	-1,590392	-0,005065	-0,088397	2,792223	-2,850034	-22,491151	-1,590392
15:56:43,10	0,392909	3,548966	-0,212978	0,216997	-0,942010	-1,427994	-0,004285	-0,084153	2,782787	3,867276	-22,834955	-1,550772	-0,510091	-2,912735	1,515410	-35,425370	19,799936	11,520952	-0,004285	-0,084153	2,782787	-2,738730	-22,498571	-1,550772	-0,004285	-0,084153	2,782787	-2,738730	-22,498571	-1,550772
15:56:43,15	0,392909	3,548966	-0,212978	0,216997	-0,942010	-1,427994	-0,004285	-0,084153	2,782787	3,867276	-22,834955	-1,550772	-0,507254	-2,915299	1,513823	-35,465140	19,744621	11,481904	-0,004285	-0,084153	2,782787	-2,738730	-22,498571	-1,550772	-0,004285	-0,084153	2,782787	-2,738730	-22,498571	-1,550772
15:56:43,20	0,392909	3,548966	-0,212978	0,216997	-0,942010	-1,427994	-0,003483	-0,087892	2,781200	3,993904	-22,800038	-1,589820	-0,509564	-2,914005	1,513814	-35,445000	19,755086	11,469717	-0,003483	-0,087892	2,781200	-2,905597	-22,526607	-1,589820	-0,003483	-0,087892	2,781200	-2,905597	-22,526607	-1,589820
15:56:43,25	0,392909	3,548966	-0,212978	0,216997	-0,942010	-1,427994	-0,003449	-0,085244	2,781191	3,875378	-22,786064	-1,602007	-0,508859	-2,913171	1,511890	-35,404844	19,813957	11,475029	-0,003449	-0,085244	2,781191	-2,816311	-22,515297	-1,602007	-0,003449	-0,085244	2,781191	-2,816311	-22,515297	-1,602007
15:56:43,30	0,392909	3,548966	-0,212978	0,216997	-0,942010	-1,427994	-0,004525	-0,085438	2,779267	3,956509	-22,836636	-1,596695	-0,514238	-2,921599	1,508418	-35,636799	19,937447	11,484936	-0,004525	-0,085438	2,779267	-2,750381	-22,481462	-1,596695	-0,004525	-0,085438	2,779267	-2,750381	-22,481462	-1,596695
15:56:43,35	0,392909	3,548966	-0,212978	0,216997	-0,942010	-1,427994	0,005464	-0,084993	2,775795	3,924340	-22,579836	-1,586789	-0,620974	-3,092908	1,237194	-43,804334	24,816026	11,505150	0,005464	-0,084993	2,775795	-2,747622	-23,008792	-1,586789	0,005464	-0,084993	2,775795	-2,747622	-23,008792	-1,586789
15:56:43,40	0,392909	3,548966	-0,212978	0,216997	-0,942010	-1,427994	0,207190	-0,078212	2,504570	3,712901	-21,602677	-1,566574	-0,557644	-2,997895	1,315966	-39,537796	21,988288	11,535175	0,207190	-0,078212	2,504570	-2,426706	-37,867104	-1,566574	0,207190	-0,078212	2,504570	-2,426706	-37,867104	-1,566574
15:56:43,45	0,392909	3,548966	-0,212978	0,216997	-0,942010	-1,427994	-0,029786	-0,084133	3,090364	3,948735	-25,591536	-1,598038	-0,499867	-2,896126	1,844166	-37,142173	20,929775	11,500104	-0,029786	-0,084133	3,090364	-2,655684	-23,253325	-1,598038	-0,029786	-0,084133	3,090364	-2,655684	-23,253325	-1,598038
15:56:43,50	0,392952	3,548951	-0,212961	0,216982	-0,992042	-1,428010	-0,029786	-0,084133	3,090364	3,948735	-25,591536	-1,598038	-0,508693	-2,917106	1,903575	-38,366829	21,610255	11,546998	-0,029786	-0,084133	3,090364	-2,655684	-23,253325	-1,598038	-0,029786	-0,084133	3,090364	-2,655684	-23,253325	-1,598038
15:56:43,55	0,392952	3,548951	-0,212961	0,216982	-0,992042	-1,428010	-0,001199	-0,087550	3,170951	4,140961	-26,127028	-1,524726	-0,508075	-2,913587	1,897323	-38,322342	21,564983	11,496227	-0,001199	-0,087550	3,170951	-2,731693	-26,032882	-1,524726	-0,001199	-0,087550	3,170951	-2,731693	-26,032882	-1,524726
15:56:43,60	0,392952	3,548951	-0,212961	0,216982	-0,992042	-1,428010	-0,004556	-0,086325	3,164700	4,060308	-26,240431	-1,575497	-0,509825	-2,916592	1,894628	-38,313471	21,560053	11,511405	-0,004556	-0,086325	3,164700	-2,716199	-25,882759	-1,575497	-0,004556	-0,086325	3,164700	-2,716199	-25,882759	-1,575497
15:56:43,65	0,392952	3,548951	-0,212961	0,216982	-0,992042	-1,428010	-0,001078	-0,086312	3,162005	4,059805	-26,049434	-1,560319	-0,506352	-2,915739	1,891894	-38,332452	21,550563	11,503996	-0,001078	-0,086312	3,162005	-2,715691	-25,964774	-1,560319	-0,001078	-0,086312	3,162005	-2,715691	-25,964774	-1,560319
15:56:43,70	0,392952	3,548951	-0,212961	0,216982	-0,992042	-1,428010	-0,003553	-0,088893	3,159271	4,176311	-26,189818	-1,567728	-0,509305	-2,911262	1,886823	-38,317907	21,560131	11,502548	-0,003553	-0,088893	3,159271	-2,801799	-25,910885	-1,567728	-0,003553	-0,088893	3,159271	-2,801799	-25,910885	-1,567728
15:56:43,75	0,392952	3,548951	-0,212961	0,216982	-0,992042	-1,428010	-0,005955	-0,084097	3,154199	3,942467	-26,306870	-1,569176	-0,509128	-2,913376	1,887123	-38,303281	21,537684	11,492733	-0,005955	-0,084097	3,154199	-2,659142	-25,839439	-1,569176	-0,005955	-0,084097	3,154199	-2,659142	-25,839439	-1,569176
15:56:43,80	0,392952	3,548951	-0,212961	0,216982	-0,992042	-1,428010	-0,004212	-0,085308	3,154500	3,993308	-26,192371	-1,578991	-0,508164	-2,915783	1,883698	-38,344291	21,558220	11,470270	-0,004212	-0,085308	3,154500	-2,703357	-25,861725	-1,578991	-0,004212	-0,085308	3,154500	-2,703357	-25,861725	-1,578991
15:56:43,85	0,392952	3,548951	-0,212961	0,216982	-0,992042	-1,428010	-0,002609	-0,087346	3,151074	4,096585	-26,154820	-1,601455	-0,506484	-2,914338	1,884696	-38,329234	21,545859	11,501110	-0,002609	-0,087346	3,151074	-2,760096	-25,949977	-1,601455	-0,002609	-0,087346	3,151074	-2,760096	-25,949977	-1,601455
15:56:43,90	0,392952	3,548951	-0,212961	0,216982	-0,992042	-1,428010	-0,004701	-0,088079	3,152073	4,131492	-26,244347	-1,570614	-0,507547	-2,918071	1,882563	-38,332181	21,555703	11,489903	-0,004701	-0,088079	3,152073	-2,782679	-25,875338	-1,570614	-0,004701	-0,088079	3,152073	-2,782679	-25,875338	-1,570614
15:56:43,95	0,392952	3,548951	-0,212961	0,216982	-0,992042	-1,428010	-0,000936	-0,089024	3,149940	4,187692	-26,056076	-1,581821	-0,504571	-2,917944	1,884103	-38,314329	21,526247	11,454456	-0,000936	-0,089024	3,149940	-2,800675	-25,982567	-1,581821	-0,000936	-0,089024	3,149940	-2,800675	-25,982567	-1,581821
15:56:44,00	0,392952	3,548951	-0,212961	0,216982	-0,992042	-1,428010	-0,002535	-0,091538	3,151480	4,301833	-26,109011	-1,617268	-0,509358	-2,916443	1,883735	-38,310597	21,575363	11,497601	-0,002535	-0,091538	3,151480	-2,883877	-25,910018	-1,617268	-0,002535	-0,091538	3,151480	-2,883877	-25,910018	-1,617268
15:56:44,05	0,392952	3,548951	-0,212961	0,216982	-0,992042	-1,428010	-0,001441	-0,086642	3,151112	4,091639	-26,073433	-1,574123	-0,510629	-2,917203	1,882261	-38,328156	21,564639	11,483871	-0,001441	-0,086642	3,151112	-2,709730	-25,960343	-1,574123	-0,001441	-0,086642	3,151112	-2,709730	-25,960343	-1,574123
15:56:44,10	0,392952	3,548951	-0,212961	0,216982	-0,992042	-1,428010	-0,000147	-0,085921	3,149637	4,036082	-26,016015	-1,587853	-0,508906	-2,914498	1,884719	-38,320678	21,573135	11,529703	-0,000147	-0,085921	3,149637	-2,708692	-26,004465	-1,587853	-0,000147	-0,085921	3,149637	-2,708692	-26,004465	-1,587853
15:56:44,15	0,392952	3,548951	-0,212961	0,216982	-0,992042	-1,428010	-0,003352	-0,086061	3,152095	4,054452	-26,180426	-1,542021	-0,510474	-2,915996	1,881803	-38,305580	21,533126	11,513397	-0,003352	-0,086061	3,152095	-2,701301	-25,917315	-1,542021	-0,003352	-0,086061	3,152095	-2,701301	-25,917315	-1,542021
15:56:44,20	0,392952	3,548951	-0,212961	0,216982	-0,992042	-1,428010	-0,001270	-0,085452	3,149179	3,995692	-26,039111	-1,558327	-0,509856	-2,915545	1,883742	-38,303568	21,556448	11,508271	-0,001270	-0,085452	3,149179	-2,712266	-25,939394	-1,558327	-0,001270	-0,085452	3,149179	-2,712266	-25,939394	-1,558327
15:56:44,25	0,392952	3,548951	-0,212961	0,216982	-0,992042	-1,428010	-0,001969	-0,085761	3,151119	4,032997	-26,085385	-1,563453	-0,507555	-2,916818	1,884519	-38,332087	21,552480	11,513019	-0,001969	-0,085761	3,151119	-2,699269	-25,930786	-1,563453	-0,001969	-0,085761	3,151119	-2,699269	-25,930786	-1,563453
15:56:44,30	0,392952	3,548951	-0,212961	0,216982	-0,992042	-1,428010	-0,002018	-0,088391	3,151895	4,152033	-26,110632	-1,558705	-0,509891	-2,916186	1,881781	-38,317832	21,549921	11,489921	-0,002018	-0,088391	3,151895	-2,786645	-25,952208	-1,558705	-0,002018	-0,088391	3,151895	-2,786645	-25,952208	-1,558705
15:56:44,35	0,392952	3,548951	-0,212961	0,216982	-0,992042	-1,428010	-0,001397	-0,086051	3,149157	4,035290	-26,064710	-1,581804	-0,511680	-2,916546	1,880614	-38,325147	21,548117	11,495130	-0,001397	-0,086051	3,149157	-2,719737	-25,955043	-1,581804	-0,001397	-0,086051	3,149157	-2,719737	-25,955043	-1,581804
15:56:44,40	0,392952	3,548951	-0,212961	0,216982	-0,992042	-1,428010	-0,000191	-0,084683	3,147991	3,958908	-26,007403	-1,576594	-0,510659	-2,916437	1,879349	-38,324690	21,540203	11,490990	-0,000191	-0,084683	3,147991	-2,688691	-25,992449	-1,576594	-0,000191	-0,084683	3,147991	-2,688691	-25,992449	-1,576594
15:56:44,45	0,392952	3,548951	-0,212961	0,216982	-0,992042	-1,428010	-0,000796	-0,085512	3,146726	3,995416	-26,034546	-1,580734	-0,506971	-2,916908	1,879866	-38,312709	21,515658	11,514559	-0,000796	-0,085512	3,146726	-2,717297	-25,972046	-1,580734	-0,000796	-0,085512	3,146726	-2,717297	-25,972046	-1,580734
15:56:44,50	0,392952	3,548951	-0,212961	0,216982	-0,992042	-1,428010	-0,002232	-0,088942	3,147242	4,158477	-26,086541	-1,557165	-0,509292	-2,918409	1,880241	-38,316781	21,553858	11,495591	-0,002232	-0,088942	3,147242	-2,823442	-25,911359	-1,557165	-0,002232	-0,088942	3,147242	-2,823442	-25,911359	-1,557165
15:56:44,55	0,392952	3,548951	-0,212961	0,216982	-0,992042	-1,428010	0,000229	-0,087682	3,147618	4,124011	-25,981219	-1,576133	-0,507876	-2,917161	1,881771	-38,309200	21,576796	11,462639	0,000229	-0,087682	3,147618	-2,759010	-25,999188	-1,576133	0,000229	-0,087682	3,147618	-2,759010	-25,999188	-1,576133
15:56:44,60	0,392952	3,548951	-0,212961	0,216982	-0,992042	-1,428010	-0,001560	-0,088284	3,149148	4,178981	-26,079139	-1,609085	-0,508071	-2,919121	1,878724	-38,286109	21,535627	11,519947	-0,001560	-0,088284	3,149148	-2,751313	-25,956691	-1,609085	-0,001560	-0,088284	3,149148	-2,751313	-25,956691	-1,609085
15:56:44,65	0,392952	3,548951	-0,212961	0,216982	-0,992042	-1,428010	0,000235	-0,089096	3,146100	4,197076	-25,945242	-1,551777	-0,511821	-2,917580	1,880171	-38,296682	21,532259	11,485539	0,000235	-0,089096	3,146100	-2,796928	-25,963663	-1,551777	0,000235	-0,089096	3,146100	-2,796928	-25,963663	-1,551777
15:56:44,71	0,392952	3,548951	-0,212961	0,216982	-0,992042	-1,428010	0,000775	-0,085078	3,147548	3,979941	-25,924609	-1,586185	-0,511606	-2,915638	1,877499	-38,292888	21,570634	11,473337	0,000775	-0,085078	3,147548	-2,698656	-25,985460	-1,586185	0,000775	-0,085078	3,147548	-2,698656	-25,985460	-1,586185
15:56:44,76	0,392952	3,548951	-0,212961	0,216982	-0,992042	-1,428010	-0,001296	-0,082077	3,144487	3,835371	-26,020569	-1,594635	-0,506294	-2,916102	1,880236	-38,283550	21,540473	11,476304	-0,001296	-0,082077	3,144487	-2,607705	-25,918871	-1,594635	-0,001296	-0,082077	3,144487	-2,607705	-25,918871	-1,594635
15:56:44,81	0,392952	3,548951	-0,212961	0,216982	-0,992042	-1,428010	-0,003268	-0,089125	3,147613	4,204086	-26,127596	-1,595420	-0,515589	-2,921919	1,883223	-38,582814	21,723343	11,480951	-0,003268	-0,089125	3,147613	-2,792233	-25,871045	-1,595420	-0,003268	-0,089125	3,147613	-2,792233	-25,871045	-1,595420
15:56:44,86	0,392952	3,548951	-0,212961	0,216982	-0,992042	-1,428010	0,006417	-0,083984	3,150599	3,945469	-25,974590	-1,590773	-0,638190	-3,111620	1,563544	-47,119201	27,058367	11,529864	0,006417	-0,083984	3,150599	-2,647248	-26,478298	-1,590773	0,006417	-0,083984	3,150599	-2,647248	-26,478298	-1,590773
15:56:44,91	0,392952	3,548951	-0,212961	0,216982	-0,992042	-1,428010	0,232003	-0,072659	2,830920	3,708641	-24,304355	-1,541860	-0,570131	-3,014841	1,692325	-43,253296	24,340949	11,542630	0,232003	-0,072659	2,830920	-1,995065	-42,516564	-1,541860	0,232003	-0,072659	2,830920	-1,995065	-42,516564	-1,541860
15:56:44,96	0,392952	3,548951	-0,212961	0,216982	-0,992042	-1,428010	0,114160	-0,083210	2,959701	3,836912	-25,725489	-1,529094	-0,511518	-2,913766	2,215878	-40,785460	23,285679	11,480720	0,114160	-0,083210	2,959701	-2,695075	-34,687055	-1,529094	0,114160	-0,083210	2,959701	-2,695075	-34,687055	-1,529094
15:56:45,01	0,393006	3,548979	-0,212979	0,216971	-1,042014	-1,427998	-0,002679	-0,083433	3,483255	4,168535	-29,136301	-1,591004	-0,520867	-2,930765	2,275831	-42,068611	23,988832	11,537185	-0,002679	-0,083433	3,483255	-2,380956	-28,925966	-1,591004	-0,002679	-0,083433	3,483255	-2,380956	-28,925966	-1,591004
15:56:45,06	0,393006	3,548979	-0,212979	0,216971	-1,042014	-1,427998	0,016717	-0,083836	3,543208	4,156850	-29,590503	-1,534539	-0,521466	-2,931852	2,267675	-42,045315	23,942638	11,525629	0,016717	-0,083836	3,543208	-2,424257	-30,902790	-1,534539	0,016717	-0,083836	3,543208	-2,424257	-30,902790	-1,534539
15:56:45,11	0,393006	3,548979	-0,212979	0,216971	-1,042014	-1,427998	0,017957	-0,083861	3,535051	4,129801	-29,482727	-1,546095	-0,520209	-2,930940	2,265927	-42,008221	23,951806	11,508384	0,017957	-0,083861	3,535051	-2,453280	-30,892390	-1,546095	0,017957	-0,083861	3,535051	-2,453280	-30,892390	-1,546095
15:56:45,16	0,393006	3,548979	-0,212979	0,216971	-1,042014	-1,427998	0,016539	-0,084493	3,533304	4,189158	-29,528941	-1,563340	-0,519483	-2,930495	2,263479	-42,018252	23,976766	11,490780	0,016539	-0,084493	3,533304	-2,443545	-30,827264	-1,563340	0,016539	-0,084493	3,533304	-2,443545	-30,827264	-1,563340
15:56:45,21	0,393006	3,548979	-0,212979	0,216971	-1,042014	-1,427998	0,015791	-0,084899	3,530855	4,226875	-29,589008	-1,580944	-0,519459	-2,934556	2,261060	-42,015633	23,980964	11,479648	0,015791	-0,084899	3,530855	-2,437705	-30,828606	-1,580944	0,015791	-0,084899	3,530855	-2,437705	-30,828606	-1,580944
15:56:45,26	0,393006	3,548979	-0,212979	0,216971	-1,042014	-1,427998	0,019296	-0,086951	3,528436	4,338517	-29,406603	-1,592076	-0,520880	-2,930700	2,259899	-42,023337	23,923479	11,515258	0,019296	-0,086951	3,528436	-2,487134	-30,921307	-1,592076	0,019296	-0,086951	3,528436	-2,487134	-30,921307	-1,592076
15:56:45,31	0,393006	3,548979	-0,212979	0,216971	-1,042014	-1,427998	0,016667	-0,083792	3,527275	4,120636	-29,521213	-1,556466	-0,524519	-2,940170	2,253541	-42,436660	24,148070	11,538225	0,016667	-0,083792	3,527275	-2,457068	-30,829583	-1,556466	0,016667	-0,083792	3,527275	-2,457068	-30,829583	-1,556466
15:56:45,36	0,393006	3,548979	-0,212979	0,216971	-1,042014	-1,427998	0,026688	-0,085376	3,520918	4,190809	-29,470370	-1,533499	-0,635641	-3,126323	1,979366	-50,882345	28,982542	11,560739	0,026688	-0,085376	3,520918	-2,511186	-31,565380	-1,533499	0,026688	-0,085376	3,520918	-2,511186	-31,565380	-1,533499
15:56:45,41	0,393006	3,548979	-0,212979	0,216971	-1,042014	-1,427998	0,243462	-0,082218	3,246743	3,990515	-27,929522	-1,510985	-0,553570	-2,995170	2,100940	-45,292789	25,602996	11,569098	0,243462	-0,082218	3,246743	-2,463564	-47,041306	-1,510985	0,243462	-0,082218	3,246743	-2,463564	-47,041306	-1,510985
15:56:45,46	0,393006	3,548979	-0,212979	0,216971	-1,042014	-1,427998	0,088845	-0,087716	3,368316	4,144459	-29,439157	-1,502626	-0,494747	-2,898231	2,594282	-43,153497	24,286483	11,568454	0,088845	-0,087716	3,368316	-2,741274	-36,413478	-1,502626	0,088845	-0,087716	3,368316	-2,741274	-36,413478	-1,502626
15:56:45,51	0,392937	3,548995	-0,212984	0,216978	-1,092025	-1,427987	-0,024519	-0,090189	3,861659	4,202569	-32,823117	-1,503271	-0,507631	-2,923617	2,654783	-44,569259	25,022364	11,573864	-0,024519	-0,090189	3,861659	-2,877297	-30,898410	-1,503271	-0,024519	-0,090189	3,861659	-2,877297	-30,898410	-1,503271
15:56:45,56	0,392937	3,548995	-0,212984	0,216978	-1,092025	-1,427987	0,003909	-0,091725	3,922160	4,211830	-32,938935	-1,497860	-0,505587	-2,927496	2,650144	-44,521037	24,994747	11,595272	0,003909	-0,091725	3,922160	-2,988581	-33,245754	-1,497860	0,003909	-0,091725	3,922160	-2,988581	-33,245754	-1,497860
15:56:45,61	0,392937	3,548995	-0,212984	0,216978	-1,092025	-1,427987	0,006246	-0,095434	3,917521	4,404891	-32,761812	-1,476452	-0,504409	-2,926688	2,644018	-44,503408	24,979493	11,581695	0,006246	-0,095434	3,917521	-3,086674	-33,252129	-1,476452	0,006246	-0,095434	3,917521	-3,086674	-33,252129	-1,476452
15:56:45,66	0,392937	3,548995	-0,212984	0,216978	-1,092025	-1,427987	0,004957	-0,096050	3,911395	4,432534	-32,805956	-1,490029	-0,505676	-2,926297	2,642188	-44,534661	24,964722	11,583304	0,004957	-0,096050	3,911395	-3,107397	-33,195071	-1,490029	0,004957	-0,096050	3,911395	-3,107397	-33,195071	-1,490029
15:56:45,71	0,392937	3,548995	-0,212984	0,216978	-1,092025	-1,427987	0,005251	-0,094758	3,909564	4,336922	-32,810317	-1,488420	-0,502655	-2,925411	2,644781	-44,519031	25,009621	11,575582	0,005251	-0,094758	3,909564	-3,101573	-33,222559	-1,488420	0,005251	-0,094758	3,909564	-3,101573	-33,222559	-1,488420
15:56:45,76	0,392937	3,548995	-0,212984	0,216978	-1,092025	-1,427987	0,002974	-0,096931	3,912157	4,496612	-32,937646	-1,496142	-0,505618	-2,927442	2,641270	-44,512401	24,961993	11,548663	0,002974	-0,096931	3,912157	-3,112458	-33,171126	-1,496142	0,002974	-0,096931	3,912157	-3,112458	-33,171126	-1,496142
15:56:45,81	0,392937	3,548995	-0,212984	0,216978	-1,092025	-1,427987	0,006214	-0,095380	3,908646	4,378032	-32,739617	-1,523061	-0,506188	-2,925028	2,639320	-44,495827	24,967676	11,545275	0,006214	-0,095380	3,908646	-3,109289	-33,227426	-1,523061	0,006214	-0,095380	3,908646	-3,109289	-33,227426	-1,523061
15:56:45,86	0,392937	3,548995	-0,212984	0,216978	-1,092025	-1,427987	0,004409	-0,093679	3,906697	4,302813	-32,821971	-1,526449	-0,506071	-2,925294	2,638957	-44,487783	24,980256	11,573253	0,004409	-0,093679	3,906697	-3,051016	-33,168080	-1,526449	0,004409	-0,093679	3,906697	-3,051016	-33,168080	-1,526449
15:56:45,91	0,392937	3,548995	-0,212984	0,216978	-1,092025	-1,427987	0,004581	-0,093914	3,906334	4,329937	-32,812377	-1,498471	-0,506253	-2,927856	2,637399	-44,514358	24,932156	11,569292	0,004581	-0,093914	3,906334	-3,042321	-33,171947	-1,498471	0,004581	-0,093914	3,906334	-3,042321	-33,171947	-1,498471
15:56:45,96	0,392937	3,548995	-0,212984	0,216978	-1,092025	-1,427987	0,006890	-0,095037	3,904775	4,333393	-32,691247	-1,502432	-0,504349	-2,926982	2,640898	-44,459143	24,933931	11,538041	0,006890	-0,095037	3,904775	-3,127025	-33,232115	-1,502432	0,006890	-0,095037	3,904775	-3,127025	-33,232115	-1,502432
15:56:46,01	0,392937	3,548995	-0,212984	0,216978	-1,092025	-1,427987	0,005181	-0,096249	3,908274	4,425578	-32,733185	-1,533684	-0,509278	-2,926359	2,638420	-44,494516	24,949916	11,509382	0,005181	-0,096249	3,908274	-3,130007	-33,139896	-1,533684	0,005181	-0,096249	3,908274	-3,130007	-33,139896	-1,533684
15:56:46,06	0,392937	3,548995	-0,212984	0,216978	-1,092025	-1,427987	0,007106	-0,091669	3,905797	4,183524	-32,671693	-1,562342	-0,505585	-2,926587	2,635097	-44,479741	24,969948	11,595269	0,007106	-0,091669	3,905797	-3,012454	-33,229544	-1,562342	0,007106	-0,091669	3,905797	-3,012454	-33,229544	-1,562342
15:56:46,11	0,392937	3,548995	-0,212984	0,216978	-1,092025	-1,427987	0,005457	-0,094982	3,902474	4,380538	-32,754663	-1,476455	-0,507011	-2,927541	2,637030	-44,457670	24,940113	11,564260	0,005457	-0,094982	3,902474	-3,075514	-33,183065	-1,476455	0,005457	-0,094982	3,902474	-3,075514	-33,183065	-1,476455
15:56:46,16	0,392937	3,548995	-0,212984	0,216978	-1,092025	-1,427987	0,006997	-0,094223	3,904406	4,326296	-32,640583	-1,507465	-0,506128	-2,924388	2,633164	-44,436512	24,935100	11,595925	0,006997	-0,094223	3,904406	-3,070218	-33,189827	-1,507465	0,006997	-0,094223	3,904406	-3,070218	-33,189827	-1,507465
15:56:46,21	0,392937	3,548995	-0,212984	0,216978	-1,092025	-1,427987	0,003824	-0,093411	3,900540	4,290318	-32,784716	-1,475799	-0,506803	-2,924773	2,633127	-44,477811	24,928011	11,571745	0,003824	-0,093411	3,900540	-3,042467	-33,084930	-1,475799	0,003824	-0,093411	3,900540	-3,042467	-33,084930	-1,475799
15:56:46,26	0,392937	3,548995	-0,212984	0,216978	-1,092025	-1,427987	0,004496	-0,093020	3,900504	4,243186	-32,782031	-1,499979	-0,508557	-2,929504	2,634323	-44,499639	24,975210	11,600820	0,004496	-0,093020	3,900504	-3,058888	-33,134940	-1,499979	0,004496	-0,093020	3,900504	-3,058888	-33,134940	-1,499979
15:56:46,31	0,392937	3,548995	-0,212984	0,216978	-1,092025	-1,427987	0,009470	-0,093866	3,901700	4,317136	-32,565891	-1,470904	-0,505530	-2,924073	2,631693	-44,427959	24,925063	11,573546	0,009470	-0,093866	3,901700	-3,051343	-33,309251	-1,470904	0,009470	-0,093866	3,901700	-3,051343	-33,309251	-1,470904
15:56:46,36	0,392937	3,548995	-0,212984	0,216978	-1,092025	-1,427987	0,003253	-0,093772	3,899069	4,304655	-32,801986	-1,498178	-0,505056	-2,927116	2,632350	-44,488484	24,913699	11,562133	0,003253	-0,093772	3,899069	-3,056439	-33,057370	-1,498178	0,003253	-0,093772	3,899069	-3,056439	-33,057370	-1,498178
15:56:46,41	0,392937	3,548995	-0,212984	0,216978	-1,092025	-1,427987	0,005651	-0,095704	3,899727	4,364996	-32,724037	-1,509591	-0,504455	-2,923627	2,631575	-44,461139	24,884891	11,566868	0,005651	-0,095704	3,899727	-3,147730	-33,167646	-1,509591	0,005651	-0,095704	3,899727	-3,147730	-33,167646	-1,509591
15:56:46,46	0,392937	3,548995	-0,212984	0,216978	-1,092025	-1,427987	0,002329	-0,094480	3,898951	4,290114	-32,858698	-1,504856	-0,506263	-2,924368	2,632665	-44,436473	24,948691	11,579685	0,002329	-0,094480	3,898951	-3,126593	-33,041526	-1,504856	0,002329	-0,094480	3,898951	-3,126593	-33,041526	-1,504856
15:56:46,51	0,392937	3,548995	-0,212984	0,216978	-1,092025	-1,427987	0,003875	-0,093285	3,900042	4,295527	-32,788850	-1,492039	-0,506616	-2,926276	2,630242	-44,473516	24,917453	11,600383	0,003875	-0,093285	3,900042	-3,027323	-33,093031	-1,492039	0,003875	-0,093285	3,900042	-3,027323	-33,093031	-1,492039
15:56:46,56	0,392937	3,548995	-0,212984	0,216978	-1,092025	-1,427987	0,005703	-0,093933	3,897619	4,283663	-32,710226	-1,471341	-0,506770	-2,926910	2,631215	-44,453534	24,902147	11,586055	0,005703	-0,093933	3,897619	-3,090077	-33,157948	-1,471341	0,005703	-0,093933	3,897619	-3,090077	-33,157948	-1,471341
15:56:46,61	0,392937	3,548995	-0,212984	0,216978	-1,092025	-1,427987	0,006329	-0,094117	3,898592	4,289954	-32,652725	-1,485669	-0,502635	-2,924630	2,634696	-44,448656	24,893314	11,565276	0,006329	-0,094117	3,898592	-3,098210	-33,149575	-1,485669	0,006329	-0,094117	3,898592	-3,098210	-33,149575	-1,485669
15:56:46,66	0,392937	3,548995	-0,212984	0,216978	-1,092025	-1,427987	0,002288	-0,096558	3,902073	4,411665	-32,854219	-1,506448	-0,505525	-2,927922	2,629693	-44,430184	24,932579	11,607161	0,002288	-0,096558	3,902073	-3,168102	-33,033847	-1,506448	0,002288	-0,096558	3,902073	-3,168102	-33,033847	-1,506448
15:56:46,71	0,392937	3,548995	-0,212984	0,216978	-1,092025	-1,427987	0,006583	-0,095701	3,897070	4,410370	-32,634504	-1,464563	-0,507315	-2,924938	2,629652	-44,439137	24,940292	11,578588	0,006583	-0,095701	3,897070	-3,102166	-33,151305	-1,464563	0,006583	-0,095701	3,897070	-3,102166	-33,151305	-1,464563
15:56:46,76	0,392937	3,548995	-0,212984	0,216978	-1,092025	-1,427987	0,004894	-0,092659	3,897028	4,254366	-32,733952	-1,493136	-0,504946	-2,925033	2,628886	-44,422530	24,913486	11,578420	0,004894	-0,092659	3,897028	-3,019338	-33,118151	-1,493136	0,004894	-0,092659	3,897028	-3,019338	-33,118151	-1,493136
15:56:46,81	0,392937	3,548995	-0,212984	0,216978	-1,092025	-1,427987	0,003792	-0,094758	3,896262	4,348612	-32,763496	-1,493304	-0,507906	-2,921953	2,629253	-44,431188	24,939509	11,579064	0,003792	-0,094758	3,896262	-3,089876	-33,061150	-1,493304	0,003792	-0,094758	3,896262	-3,089876	-33,061150	-1,493304
15:56:46,86	0,392937	3,548995	-0,212984	0,216978	-1,092025	-1,427987	0,002605	-0,090654	3,896630	4,153427	-32,845719	-1,492660	-0,506546	-2,926380	2,627986	-44,431440	24,898442	11,588599	0,002605	-0,090654	3,896630	-2,962922	-33,050209	-1,492660	0,002605	-0,090654	3,896630	-2,962922	-33,050209	-1,492660
15:56:46,91	0,392937	3,548995	-0,212984	0,216978	-1,092025	-1,427987	0,005759	-0,094046	3,895363	4,294102	-32,661413	-1,483125	-0,509243	-2,927738	2,628279	-44,451822	24,937617	11,556917	0,005759	-0,094046	3,895363	-3,088492	-33,113466	-1,483125	0,005759	-0,094046	3,895363	-3,088492	-33,113466	-1,483125
15:56:46,96	0,392937	3,548995	-0,212984	0,216978	-1,092025	-1,427987	0,008283	-0,092389	3,895655	4,231695	-32,567374	-1,514807	-0,505556	-2,922783	2,627994	-44,424771	24,926307	11,614348	0,008283	-0,092389	3,895655	-3,020856	-33,217607	-1,514807	0,008283	-0,092389	3,895655	-3,020856	-33,217607	-1,514807
15:56:47,01	0,392937	3,548995	-0,212984	0,216978	-1,092025	-1,427987	0,002148	-0,093105	3,895371	4,272627	-32,857302	-1,457376	-0,508510	-2,927019	2,626926	-44,442909	24,922896	11,564678	0,002148	-0,093105	3,895371	-3,036084	-33,025952	-1,457376	0,002148	-0,093105	3,895371	-3,036084	-33,025952	-1,457376
15:56:47,06	0,392937	3,548995	-0,212984	0,216978	-1,092025	-1,427987	0,007294	-0,092664	3,894303	4,237698	-32,603732	-1,507047	-0,505587	-2,927069	2,627715	-44,460416	24,945427	11,584978	0,007294	-0,092664	3,894303	-3,036434	-33,176313	-1,507047	0,007294	-0,092664	3,894303	-3,036434	-33,176313	-1,507047
15:56:47,11	0,392937	3,548995	-0,212984	0,216978	-1,092025	-1,427987	0,005876	-0,095221	3,895092	4,381405	-32,703901	-1,486747	-0,504319	-2,925195	2,627344	-44,406468	24,927031	11,584556	0,005876	-0,095221	3,895092	-3,093428	-33,165161	-1,486747	0,005876	-0,095221	3,895092	-3,093428	-33,165161	-1,486747
15:56:47,16	0,392937	3,548995	-0,212984	0,216978	-1,092025	-1,427987	0,003619	-0,095382	3,894721	4,400806	-32,765351	-1,487168	-0,506683	-2,922076	2,628480	-44,403309	24,917959	11,564216	0,003619	-0,095382	3,894721	-3,086644	-33,049429	-1,487168	0,003619	-0,095382	3,894721	-3,086644	-33,049429	-1,487168
15:56:47,21	0,392937	3,548995	-0,212984	0,216978	-1,092025	-1,427987	0,002100	-0,091775	3,895856	4,206968	-32,837077	-1,507508	-0,505045	-2,927268	2,626937	-44,455228	24,868169	11,578142	0,002100	-0,091775	3,895856	-2,997337	-33,001900	-1,507508	0,002100	-0,091775	3,895856	-2,997337	-33,001900	-1,507508
15:56:47,26	0,392937	3,548995	-0,212984	0,216978	-1,092025	-1,427987	0,005777	-0,095789	3,894313	4,346657	-32,665909	-1,493582	-0,505594	-2,923562	2,629627	-44,443899	24,893332	11,553424	0,005777	-0,095789	3,894313	-3,172807	-33,119424	-1,493582	0,005777	-0,095789	3,894313	-3,172807	-33,119424	-1,493582
15:56:47,31	0,392937	3,548995	-0,212984	0,216978	-1,092025	-1,427987	0,002842	-0,093460	3,897004	4,253012	-32,821301	-1,518300	-0,508502	-2,926531	2,628121	-44,429274	24,903489	11,597178	0,002842	-0,093460	3,897004	-3,083637	-33,044416	-1,518300	0,002842	-0,093460	3,897004	-3,083637	-33,044416	-1,518300
15:56:47,36	0,392937	3,548995	-0,212984	0,216978	-1,092025	-1,427987	0,006868	-0,092427	3,895498	4,215402	-32,604391	-1,474546	-0,502626	-2,928592	2,628114	-44,432911	24,867412	11,567703	0,006868	-0,092427	3,895498	-3,040151	-33,143503	-1,474546	0,006868	-0,092427	3,895498	-3,040151	-33,143503	-1,474546
15:56:47,41	0,392937	3,548995	-0,212984	0,216978	-1,092025	-1,427987	0,005715	-0,098546	3,895491	4,500504	-32,649463	-1,504021	-0,506761	-2,926685	2,628873	-44,452709	24,921510	11,573591	0,005715	-0,098546	3,895491	-3,235355	-33,098057	-1,504021	0,005715	-0,098546	3,895491	-3,235355	-33,098057	-1,504021
15:56:47,46	0,392937	3,548995	-0,212984	0,216978	-1,092025	-1,427987	0,006131	-0,094012	3,896249	4,301691	-32,672025	-1,498133	-0,506666	-2,926192	2,626958	-44,393729	24,895467	11,578251	0,006131	-0,094012	3,896249	-3,078256	-33,153277	-1,498133	0,006131	-0,094012	3,896249	-3,078256	-33,153277	-1,498133
15:56:47,51	0,392937	3,548995	-0,212984	0,216978	-1,092025	-1,427987	0,005656	-0,093847	3,894335	4,300056	-32,632618	-1,493473	-0,506057	-2,925458	2,629255	-44,441381	24,915106	11,564458	0,005656	-0,093847	3,894335	-3,066950	-33,076592	-1,493473	0,005656	-0,093847	3,894335	-3,066950	-33,076592	-1,493473
15:56:47,56	0,392937	3,548995	-0,212984	0,216978	-1,092025	-1,427987	0,004716	-0,094008	3,896632	4,301597	-32,732566	-1,507266	-0,509095	-2,927503	2,627310	-44,439287	24,909341	11,554110	0,004716	-0,094008	3,896632	-3,078029	-33,102780	-1,507266	0,004716	-0,094008	3,896632	-3,078029	-33,102780	-1,507266
15:56:47,61	0,392937	3,548995	-0,212984	0,216978	-1,092025	-1,427987	0,008005	-0,092400	3,894686	4,214025	-32,556839	-1,517615	-0,509098	-2,924747	2,627691	-44,438132	24,922177	11,559530	0,008005	-0,092400	3,894686	-3,039357	-33,185244	-1,517615	0,008005	-0,092400	3,894686	-3,039357	-33,185244	-1,517615
15:56:47,66	0,392937	3,548995	-0,212984	0,216978	-1,092025	-1,427987	0,005620	-0,091019	3,895068	4,153928	-32,686259	-1,512194	-0,510664	-2,925107	2,624381	-44,418726	24,947982	11,541255	0,005620	-0,091019	3,895068	-2,991078	-33,127468	-1,512194	0,005620	-0,091019	3,895068	-2,991078	-33,127468	-1,512194
15:56:47,71	0,392937	3,548995	-0,212984	0,216978	-1,092025	-1,427987	0,006715	-0,089843	3,891758	4,124824	-32,625429	-1,530469	-0,506779	-2,927284	2,628102	-44,461202	24,924786	11,583851	0,006715	-0,089843	3,891758	-2,927861	-33,152575	-1,530469	0,006715	-0,089843	3,891758	-2,927861	-33,152575	-1,530469
15:56:47,76	0,392937	3,548995	-0,212984	0,216978	-1,092025	-1,427987	0,006658	-0,094296	3,895478	4,315021	-32,653598	-1,487873	-0,508044	-2,922671	2,624728	-44,428829	24,902042	11,586923	0,006658	-0,094296	3,895478	-3,087175	-33,176243	-1,487873	0,006658	-0,094296	3,895478	-3,087175	-33,176243	-1,487873
15:56:47,81	0,392937	3,548995	-0,212984	0,216978	-1,092025	-1,427987	0,003296	-0,090894	3,892105	4,134622	-32,789008	-1,484801	-0,506120	-2,927551	2,626921	-44,434077	24,931783	11,545828	0,003296	-0,090894	3,892105	-3,000540	-33,047746	-1,484801	0,003296	-0,090894	3,892105	-3,000540	-33,047746	-1,484801
15:56:47,86	0,392937	3,548995	-0,212984	0,216978	-1,092025	-1,427987	0,006560	-0,095000	3,894298	4,371264	-32,638714	-1,525896	-0,507274	-2,923216	2,626532	-44,397064	24,894641	11,549783	0,006560	-0,095000	3,894298	-3,086216	-33,153648	-1,525896	0,006560	-0,095000	3,894298	-3,086216	-33,153648	-1,525896
15:56:47,91	0,392937	3,548995	-0,212984	0,216978	-1,092025	-1,427987	0,003383	-0,091833	3,893909	4,192924	-32,753293	-1,521941	-0,505560	-2,926024	2,623827	-44,421462	24,893325	11,566053	0,003383	-0,091833	3,893909	-3,015951	-33,018832	-1,521941	0,003383	-0,091833	3,893909	-3,015951	-33,018832	-1,521941
15:56:47,96	0,392937	3,548995	-0,212984	0,216978	-1,092025	-1,427987	0,004957	-0,094722	3,891204	4,329797	-32,691906	-1,505671	-0,509034	-2,923247	2,623825	-44,397556	24,928476	11,571591	0,004957	-0,094722	3,891204	-3,105841	-33,081019	-1,505671	0,004957	-0,094722	3,891204	-3,105841	-33,081019	-1,505671
15:56:48,01	0,392937	3,548995	-0,212984	0,216978	-1,092025	-1,427987	0,004289	-0,090324	3,891202	4,143539	-32,723508	-1,500133	-0,501159	-2,925582	2,624094	-44,413668	24,849707	11,566047	0,004289	-0,090324	3,891202	-2,946921	-33,060193	-1,500133	0,004289	-0,090324	3,891202	-2,946921	-33,060193	-1,500133
15:56:48,06	0,392937	3,548995	-0,212984	0,216978	-1,092025	-1,427987	0,002374	-0,098312	3,891471	4,482619	-32,797643	-1,505677	-0,503728	-2,926316	2,626540	-44,405718	24,908143	11,540763	0,002374	-0,098312	3,891471	-3,234862	-32,984022	-1,505677	0,002374	-0,098312	3,891471	-3,234862	-32,984022	-1,505677
15:56:48,11	0,392937	3,548995	-0,212984	0,216978	-1,092025	-1,427987	0,004294	-0,096454	3,893917	4,440581	-32,720144	-1,530961	-0,508426	-2,924338	2,627323	-44,386497	24,889475	11,555930	0,004294	-0,096454	3,893917	-3,131041	-33,057231	-1,530961	0,004294	-0,096454	3,893917	-3,131041	-33,057231	-1,530961
15:56:48,16	0,392937	3,548995	-0,212984	0,216978	-1,092025	-1,427987	0,004930	-0,091397	3,894699	4,171059	-32,661076	-1,515794	-0,506062	-2,921836	2,625769	-44,373868	24,892509	11,560045	0,004930	-0,091397	3,894699	-3,003587	-33,048113	-1,515794	0,004930	-0,091397	3,894699	-3,003587	-33,048113	-1,515794
15:56:48,21	0,392937	3,548995	-0,212984	0,216978	-1,092025	-1,427987	0,001581	-0,092193	3,893146	4,221400	-32,825814	-1,511679	-0,506657	-2,924105	2,625753	-44,389861	24,904976	11,535954	0,001581	-0,092193	3,893146	-3,015742	-32,949940	-1,511679	0,001581	-0,092193	3,893146	-3,015742	-32,949940	-1,511679
15:56:48,26	0,392937	3,548995	-0,212984	0,216978	-1,092025	-1,427987	0,003844	-0,092812	3,893129	4,256404	-32,728253	-1,535770	-0,504979	-2,926526	2,625717	-44,389704	24,905229	11,557716	0,003844	-0,092812	3,893129	-3,029354	-33,029976	-1,535770	0,003844	-0,092812	3,893129	-3,029354	-33,029976	-1,535770
15:56:48,31	0,392937	3,548995	-0,212984	0,216978	-1,092025	-1,427987	0,005102	-0,095476	3,893094	4,395194	-32,662830	-1,514008	-0,506695	-2,927129	2,621897	-44,409747	24,921326	11,572489	0,005102	-0,095476	3,893094	-3,099634	-33,063303	-1,514008	0,005102	-0,095476	3,893094	-3,099634	-33,063303	-1,514008
15:56:48,36	0,392937	3,548995	-0,212984	0,216978	-1,092025	-1,427987	0,006482	-0,094291	3,889274	4,337522	-32,616446	-1,499235	-0,507012	-2,928146	2,621520	-44,411440	24,895146	11,583804	0,006482	-0,094291	3,889274	-3,064327	-33,125294	-1,499235	0,006482	-0,094291	3,889274	-3,064327	-33,125294	-1,499235
15:56:48,41	0,392937	3,548995	-0,212984	0,216978	-1,092025	-1,427987	0,007521	-0,094525	3,888897	4,326192	-32,550780	-1,487920	-0,504905	-2,927793	2,624221	-44,395399	24,884263	11,545725	0,007521	-0,094525	3,888897	-3,094058	-33,141211	-1,487920	0,007521	-0,094525	3,888897	-3,094058	-33,141211	-1,487920
15:56:48,46	0,392937	3,548995	-0,212984	0,216978	-1,092025	-1,427987	0,006162	-0,096173	3,891598	4,410478	-32,602157	-1,525999	-0,506718	-2,925953	2,623839	-44,415566	24,908355	11,580812	0,006162	-0,096173	3,891598	-3,139132	-33,085843	-1,525999	0,006162	-0,096173	3,891598	-3,139132	-33,085843	-1,525999
15:56:48,51	0,392937	3,548995	-0,212984	0,216978	-1,092025	-1,427987	0,005475	-0,093683	3,891216	4,291758	-32,667372	-1,490912	-0,508038	-2,927353	2,623438	-44,426348	24,867102	11,565682	0,005475	-0,093683	3,891216	-3,062355	-33,097159	-1,490912	0,005475	-0,093683	3,891216	-3,062355	-33,097159	-1,490912
15:56:48,56	0,392937	3,548995	-0,212984	0,216978	-1,092025	-1,427987	0,007347	-0,093239	3,890815	4,227574	-32,558724	-1,506042	-0,504925	-2,924397	2,625401	-44,397042	24,893897	11,584594	0,007347	-0,093239	3,890815	-3,091718	-33,135485	-1,506042	0,007347	-0,093239	3,890815	-3,091718	-33,135485	-1,506042
15:56:48,61	0,392937	3,548995	-0,212984	0,216978	-1,092025	-1,427987	0,003231	-0,094458	3,892778	4,328779	-32,760770	-1,487130	-0,506284	-2,926751	2,623438	-44,426352	24,920172	11,565756	0,003231	-0,094458	3,892778	-3,086142	-33,014430	-1,487130	0,003231	-0,094458	3,892778	-3,086142	-33,014430	-1,487130
15:56:48,66	0,392937	3,548995	-0,212984	0,216978	-1,092025	-1,427987	0,005949	-0,094458	3,890815	4,336914	-32,657975	-1,505968	-0,504140	-2,929202	2,625863	-44,451325	24,869926	11,556878	0,005949	-0,094458	3,890815	-3,078060	-33,124968	-1,505968	0,005949	-0,094458	3,890815	-3,078060	-33,124968	-1,505968
15:56:48,71	0,392937	3,548995	-0,212984	0,216978	-1,092025	-1,427987	0,007000	-0,097541	3,893240	4,441190	-32,599849	-1,514846	-0,503706	-2,921122	2,621144	-44,348207	24,862366	11,596060	0,007000	-0,097541	3,893240	-3,215741	-33,149313	-1,514846	0,007000	-0,097541	3,893240	-3,215741	-33,149313	-1,514846
15:56:48,76	0,392937	3,548995	-0,212984	0,216978	-1,092025	-1,427987	-0,000215	-0,093877	3,888521	4,295678	-32,881908	-1,475665	-0,508009	-2,924559	2,624412	-44,408903	24,875084	11,573661	-0,000215	-0,093877	3,888521	-3,073634	-32,865052	-1,475665	-0,000215	-0,093877	3,888521	-3,073634	-32,865052	-1,475665
15:56:48,81	0,392937	3,548995	-0,212984	0,216978	-1,092025	-1,427987	0,004913	-0,091868	3,891789	4,171892	-32,674196	-1,498064	-0,506096	-2,925680	2,622292	-44,391639	24,892666	11,576308	0,004913	-0,091868	3,891789	-3,039738	-33,059857	-1,498064	0,004913	-0,091868	3,891789	-3,039738	-33,059857	-1,498064
15:56:48,86	0,392937	3,548995	-0,212984	0,216978	-1,092025	-1,427987	0,004928	-0,094085	3,889668	4,311035	-32,667267	-1,495416	-0,502579	-2,923527	2,624737	-44,394916	24,877820	11,562385	0,004928	-0,094085	3,889668	-3,074630	-33,054090	-1,495416	0,004928	-0,094085	3,889668	-3,074630	-33,054090	-1,495416
15:56:48,92	0,392937	3,548995	-0,212984	0,216978	-1,092025	-1,427987	0,001304	-0,096055	3,892114	4,398991	-32,851092	-1,509339	-0,506722	-2,927098	2,625410	-44,403389	24,853335	11,587489	0,001304	-0,096055	3,892114	-3,141337	-32,953488	-1,509339	0,001304	-0,096055	3,892114	-3,141337	-32,953488	-1,509339
15:56:48,97	0,392937	3,548995	-0,212984	0,216978	-1,092025	-1,427987	0,002857	-0,095541	3,890035	4,340728	-32,762076	-1,515826	-0,506625	-2,921300	2,622296	-44,354738	24,904791	11,586563	0,002857	-0,095541	3,890035	-3,159279	-32,986329	-1,515826	0,002857	-0,095541	3,890035	-3,159279	-32,986329	-1,515826
15:56:49,02	0,392937	3,548995	-0,212984	0,216978	-1,092025	-1,427987	0,001398	-0,091437	3,889673	4,202296	-32,824897	-1,485161	-0,503920	-2,923093	2,626864	-44,316769	24,816835	11,548073	0,001398	-0,091437	3,889673	-2,975510	-32,934668	-1,485161	0,001398	-0,091437	3,889673	-2,975510	-32,934668	-1,485161
15:56:49,07	0,392937	3,548995	-0,212984	0,216978	-1,092025	-1,427987	0,001599	-0,094676	3,894241	4,313555	-32,737592	-1,523651	-0,421899	-2,778871	2,881580	-37,631299	21,189791	11,488033	0,001599	-0,094676	3,894241	-3,118541	-32,863130	-1,523651	0,001599	-0,094676	3,894241	-3,118541	-32,863130	-1,523651
15:56:49,12	0,392937	3,548995	-0,212984	0,216978	-1,092025	-1,427987	-0,019808	-0,087715	3,990520	4,482051	-32,488814	-1,548022	-0,499245	-2,901074	2,723144	-42,872063	24,595260	11,523702	-0,019808	-0,087715	3,990520	-2,403613	-30,933907	-1,548022	-0,019808	-0,087715	3,990520	-2,403613	-30,933907	-1,548022
15:56:49,17	0,392937	3,548995	-0,212984	0,216978	-1,092025	-1,427987	-0,019808	-0,087715	3,990520	4,482051	-32,488814	-1,548022	-0,563945	-2,995794	2,161676	-44,845993	25,670441	11,570218	-0,019808	-0,087715	3,990520	-2,403613	-30,933907	-1,548022	-0,019808	-0,087715	3,990520	-2,403613	-30,933907	-1,548022
15:56:49,22	0,392980	3,549015	-0,212966	0,216987	-1,042060	-1,428055	0,094573	-0,079044	3,429053	3,975296	-28,788088	-1,501506	-0,553424	-2,981551	2,108500	-43,726425	25,122149	11,562901	0,094573	-0,079044	3,429053	-2,229648	-36,212055	-1,501506	0,094573	-0,079044	3,429053	-2,229648	-36,212055	-1,501506
15:56:49,27	0,392980	3,549015	-0,212966	0,216987	-1,042060	-1,428055	0,076977	-0,081034	3,375877	4,163719	-28,459361	-1,508823	-0,551654	-2,985282	2,111605	-43,743271	25,120977	11,541520	0,076977	-0,081034	3,375877	-2,197429	-34,502041	-1,508823	0,076977	-0,081034	3,375877	-2,197429	-34,502041	-1,508823
15:56:49,32	0,392980	3,549015	-0,212966	0,216987	-1,042060	-1,428055	0,079324	-0,084432	3,378981	4,331007	-28,351330	-1,530204	-0,554885	-2,982397	2,113404	-43,787814	25,151776	11,571618	0,079324	-0,084432	3,378981	-2,296930	-34,578234	-1,530204	0,079324	-0,084432	3,378981	-2,296930	-34,578234	-1,530204
15:56:49,37	0,392980	3,549015	-0,212966	0,216987	-1,042060	-1,428055	0,078440	-0,080192	3,380780	4,114887	-28,451263	-1,500106	-0,553472	-2,981390	2,114674	-43,753352	25,086573	11,519536	0,078440	-0,080192	3,380780	-2,180146	-34,608788	-1,500106	0,078440	-0,080192	3,380780	-2,180146	-34,608788	-1,500106
15:56:49,42	0,392980	3,549015	-0,212966	0,216987	-1,042060	-1,428055	0,076862	-0,080911	3,382050	4,113075	-28,470876	-1,552188	-0,555077	-2,982735	2,113675	-43,758040	25,102747	11,482683	0,076862	-0,080911	3,382050	-2,238456	-34,504523	-1,552188	0,076862	-0,080911	3,382050	-2,238456	-34,504523	-1,552188
15:56:49,47	0,392980	3,549015	-0,212966	0,216987	-1,042060	-1,428055	0,078829	-0,080194	3,381052	4,087454	-28,380711	-1,589041	-0,551603	-2,981072	2,115106	-43,700977	25,081900	11,543182	0,078829	-0,080194	3,381052	-2,207792	-34,568810	-1,589041	0,078829	-0,080194	3,381052	-2,207792	-34,568810	-1,589041
15:56:49,52	0,392980	3,549015	-0,212966	0,216987	-1,042060	-1,428055	0,076298	-0,081283	3,380455	4,148505	-28,498376	-1,525716	-0,553189	-2,976615	2,118266	-43,566343	24,959896	11,555734	0,076298	-0,081283	3,380455	-2,232247	-34,487767	-1,525716	0,076298	-0,081283	3,380455	-2,232247	-34,487767	-1,525716
15:56:49,57	0,392980	3,549015	-0,212966	0,216987	-1,042060	-1,428055	0,072585	-0,078769	3,385642	3,985475	-28,467966	-1,515990	-0,430203	-2,782621	2,411776	-34,349206	19,535903	11,463939	0,072585	-0,078769	3,385642	-2,197885	-34,165900	-1,515990	0,072585	-0,078769	3,385642	-2,197885	-34,165900	-1,515990
15:56:49,62	0,392980	3,549015	-0,212966	0,216987	-1,042060	-1,428055	-0,156912	-0,088281	3,679153	4,391335	-29,707539	-1,607785	-0,501080	-2,884425	2,286081	-38,792362	22,458951	11,492480	-0,156912	-0,088281	3,679153	-2,538689	-17,389963	-1,607785	-0,156912	-0,088281	3,679153	-2,538689	-17,389963	-1,607785
15:56:49,67	0,392980	3,549015	-0,212966	0,216987	-1,042060	-1,428055	-0,033309	-0,077802	3,553458	4,156306	-28,589589	-1,579245	-0,553661	-2,972507	1,773118	-40,465123	23,161869	11,512885	-0,033309	-0,077802	3,553458	-1,951154	-25,974852	-1,579245	-0,033309	-0,077802	3,553458	-1,951154	-25,974852	-1,579245
15:56:49,72	0,392982	3,548905	-0,212966	0,216984	-0,991987	-1,427996	0,069264	-0,076306	3,040494	3,850886	-25,055944	-1,558839	-0,537656	-2,950856	1,709844	-39,175000	22,359456	11,530514	0,069264	-0,076306	3,040494	-2,139149	-30,493130	-1,558839	0,069264	-0,076306	3,040494	-2,139149	-30,493130	-1,558839
15:56:49,77	0,392982	3,548905	-0,212966	0,216984	-0,991987	-1,427996	0,042511	-0,079341	2,977221	3,958868	-24,928589	-1,541210	-0,533463	-2,950660	1,712820	-39,196840	22,368711	11,531593	0,042511	-0,079341	2,977221	-2,269431	-28,265702	-1,541210	0,042511	-0,079341	2,977221	-2,269431	-28,265702	-1,541210
15:56:49,82	0,392982	3,548905	-0,212966	0,216984	-0,991987	-1,427996	0,040244	-0,082874	2,980197	4,139674	-25,070003	-1,540131	-0,535839	-2,947556	1,715893	-39,205023	22,366182	11,510395	0,040244	-0,082874	2,980197	-2,365957	-28,229174	-1,540131	0,040244	-0,082874	2,980197	-2,365957	-28,229174	-1,540131
15:56:49,87	0,392982	3,548905	-0,212966	0,216984	-0,991987	-1,427996	0,038744	-0,079265	2,983270	3,945730	-25,153848	-1,561329	-0,539937	-2,952550	1,713976	-39,205196	22,378442	11,525042	0,038744	-0,079265	2,983270	-2,276603	-28,195234	-1,561329	0,038744	-0,079265	2,983270	-2,276603	-28,195234	-1,561329
15:56:49,92	0,392982	3,548905	-0,212966	0,216984	-0,991987	-1,427996	0,045118	-0,078213	2,981353	3,901556	-24,828660	-1,546682	-0,537545	-2,950511	1,713570	-39,184549	22,374180	11,496586	0,045118	-0,078213	2,981353	-2,238194	-28,370435	-1,546682	0,045118	-0,078213	2,981353	-2,238194	-28,370435	-1,546682
15:56:49,97	0,392982	3,548905	-0,212966	0,216984	-0,991987	-1,427996	0,042157	-0,079265	2,980947	3,962876	-24,962651	-1,575138	-0,534458	-2,952401	1,716801	-39,196027	22,375141	11,519247	0,042157	-0,079265	2,980947	-2,259431	-28,271941	-1,575138	0,042157	-0,079265	2,980947	-2,259431	-28,271941	-1,575138
15:56:50,02	0,392982	3,548905	-0,212966	0,216984	-0,991987	-1,427996	0,042249	-0,082883	2,984178	4,146111	-24,968248	-1,552477	-0,535164	-2,951267	1,715908	-39,176542	22,363705	11,490200	0,042249	-0,082883	2,984178	-2,360218	-28,284821	-1,552477	0,042249	-0,082883	2,984178	-2,360218	-28,284821	-1,552477
15:56:50,07	0,392982	3,548905	-0,212966	0,216984	-0,991987	-1,427996	0,041621	-0,081705	2,983285	4,084704	-24,978333	-1,581525	-0,535142	-2,951734	1,717482	-39,178862	22,396246	11,514468	0,041621	-0,081705	2,983285	-2,329167	-28,245575	-1,581525	0,041621	-0,081705	2,983285	-2,329167	-28,245575	-1,581525
15:56:50,12	0,392982	3,548905	-0,212966	0,216984	-0,991987	-1,427996	0,042014	-0,081958	2,984859	4,124852	-24,976198	-1,557256	-0,537526	-2,949914	1,716681	-39,181713	22,380721	11,499810	0,042014	-0,081958	2,984859	-2,308836	-28,274258	-1,557256	0,042014	-0,081958	2,984859	-2,308836	-28,274258	-1,557256
15:56:50,17	0,392982	3,548905	-0,212966	0,216984	-0,991987	-1,427996	0,041630	-0,078984	2,984058	3,955321	-24,990854	-1,571914	-0,536938	-2,952499	1,718250	-39,181940	22,352326	11,502512	0,041630	-0,078984	2,984058	-2,244889	-28,258798	-1,571914	0,041630	-0,078984	2,984058	-2,244889	-28,258798	-1,571914
15:56:50,22	0,392982	3,548905	-0,212966	0,216984	-0,991987	-1,427996	0,043574	-0,080785	2,985627	4,024275	-24,875745	-1,569213	-0,536962	-2,947766	1,717834	-39,183060	22,358521	11,493983	0,043574	-0,080785	2,985627	-2,317322	-28,296323	-1,569213	0,043574	-0,080785	2,985627	-2,317322	-28,296323	-1,569213
15:56:50,27	0,392982	3,548905	-0,212966	0,216984	-0,991987	-1,427996	0,039488	-0,078398	2,985210	3,904951	-25,092313	-1,577741	-0,537408	-2,950886	1,718257	-39,196059	22,376160	11,530222	0,039488	-0,078398	2,985210	-2,249260	-28,192098	-1,577741	0,039488	-0,078398	2,985210	-2,249260	-28,192098	-1,577741
15:56:50,32	0,392982	3,548905	-0,212966	0,216984	-0,991987	-1,427996	0,042413	-0,079571	2,985633	3,974733	-24,960296	-1,541502	-0,538738	-2,947270	1,717843	-39,192317	22,385922	11,518942	0,042413	-0,079571	2,985633	-2,271573	-28,289684	-1,541502	0,042413	-0,079571	2,985633	-2,271573	-28,289684	-1,541502
15:56:50,37	0,392982	3,548905	-0,212966	0,216984	-0,991987	-1,427996	0,039946	-0,076612	2,985220	3,831194	-25,090188	-1,552782	-0,538741	-2,950259	1,717454	-39,188640	22,343884	11,497970	0,039946	-0,076612	2,985220	-2,182836	-28,225966	-1,552782	0,039946	-0,076612	2,985220	-2,182836	-28,225966	-1,552782
15:56:50,42	0,392982	3,548905	-0,212966	0,216984	-0,991987	-1,427996	0,042536	-0,078104	2,984830	3,874194	-24,931321	-1,573754	-0,535745	-2,950069	1,715125	-39,176920	22,388962	11,491566	0,042536	-0,078104	2,984830	-2,256933	-28,270388	-1,573754	0,042536	-0,078104	2,984830	-2,256933	-28,270388	-1,573754
15:56:50,47	0,392982	3,548905	-0,212966	0,216984	-0,991987	-1,427996	0,040874	-0,080603	2,982502	4,049051	-25,030151	-1,580158	-0,537665	-2,953926	1,719235	-39,207433	22,365299	11,528901	0,040874	-0,080603	2,982502	-2,278263	-28,238727	-1,580158	0,040874	-0,080603	2,982502	-2,278263	-28,238727	-1,580158
15:56:50,52	0,392982	3,548905	-0,212966	0,216984	-0,991987	-1,427996	0,045174	-0,080869	2,986612	4,027138	-24,821142	-1,542823	-0,537579	-2,950020	1,719788	-39,210398	22,377601	11,512625	0,045174	-0,080869	2,986612	-2,321063	-28,367271	-1,542823	0,045174	-0,080869	2,986612	-2,321063	-28,367271	-1,542823
15:56:50,57	0,392982	3,548905	-0,212966	0,216984	-0,991987	-1,427996	0,041748	-0,078990	2,987164	3,938603	-25,007987	-1,559099	-0,541102	-2,944887	1,718990	-39,186818	22,367177	11,507842	0,041748	-0,078990	2,987164	-2,262100	-28,285213	-1,559099	0,041748	-0,078990	2,987164	-2,262100	-28,285213	-1,559099
15:56:50,62	0,392982	3,548905	-0,212966	0,216984	-0,991987	-1,427996	0,039065	-0,073373	2,986367	3,649265	-25,121889	-1,563882	-0,539953	-2,951600	1,719016	-39,211751	22,352568	11,516507	0,039065	-0,073373	2,986367	-2,110478	-28,188472	-1,563882	0,039065	-0,073373	2,986367	-2,110478	-28,188472	-1,563882
15:56:50,67	0,392982	3,548905	-0,212966	0,216984	-0,991987	-1,427996	0,044303	-0,077725	2,986393	3,850457	-24,863763	-1,555217	-0,536944	-2,950231	1,719037	-39,188878	22,387947	11,532651	0,044303	-0,077725	2,986393	-2,250927	-28,341586	-1,555217	0,044303	-0,077725	2,986393	-2,250927	-28,341586	-1,555217
15:56:50,72	0,392982	3,548905	-0,212966	0,216984	-0,991987	-1,427996	0,041613	-0,079646	2,986414	3,992457	-25,001525	-1,539073	-0,536990	-2,949257	1,719403	-39,195409	22,342466	11,511795	0,041613	-0,079646	2,986414	-2,259775	-28,268181	-1,539073	0,041613	-0,079646	2,986414	-2,259775	-28,268181	-1,539073
15:56:50,77	0,392982	3,548905	-0,212966	0,216984	-0,991987	-1,427996	0,040793	-0,079119	2,986779	3,922366	-25,027100	-1,559929	-0,537456	-2,951195	1,720648	-39,218303	22,347811	11,491695	0,040793	-0,079119	2,986779	-2,288444	-28,229357	-1,559929	0,040793	-0,079119	2,986779	-2,288444	-28,229357	-1,559929
15:56:50,82	0,392982	3,548905	-0,212966	0,216984	-0,991987	-1,427996	0,042704	-0,079684	2,988025	3,944968	-24,950236	-1,580029	-0,535753	-2,949579	1,715565	-39,163373	22,363097	11,553389	0,042704	-0,079684	2,988025	-2,310256	-28,302493	-1,580029	0,042704	-0,079684	2,988025	-2,310256	-28,302493	-1,580029
15:56:50,87	0,392982	3,548905	-0,212966	0,216984	-0,991987	-1,427996	0,040453	-0,080351	2,982942	4,020353	-25,027333	-1,518335	-0,536419	-2,949490	1,719791	-39,207890	22,352835	11,516928	0,040453	-0,080351	2,982942	-2,287229	-28,202929	-1,518335	0,040453	-0,080351	2,982942	-2,287229	-28,202929	-1,518335
15:56:50,93	0,392982	3,548905	-0,212966	0,216984	-0,991987	-1,427996	0,040709	-0,079730	2,987168	3,956910	-25,047469	-1,554796	-0,537542	-2,953373	1,719798	-39,202984	22,377770	11,502367	0,040709	-0,079730	2,987168	-2,301915	-28,243120	-1,554796	0,040709	-0,079730	2,987168	-2,301915	-28,243120	-1,554796
15:56:50,98	0,392982	3,548905	-0,212966	0,216984	-0,991987	-1,427996	0,042550	-0,078771	2,985093	3,915550	-24,957570	-1,602115	-0,535850	-2,952298	1,718606	-39,232129	22,369743	11,489051	0,042550	-0,078771	2,985093	-2,267977	-28,297721	-1,602115	0,042550	-0,078771	2,985093	-2,267977	-28,297721	-1,602115
15:56:51,03	0,392982	3,548905	-0,212966	0,216984	-0,991987	-1,427996	0,042856	-0,081626	2,985983	4,058027	-24,965245	-1,582673	-0,535604	-2,945450	1,724499	-39,069624	22,262457	11,510488	0,042856	-0,081626	2,985983	-2,349636	-28,329475	-1,582673	0,042856	-0,081626	2,985983	-2,349636	-28,329475	-1,582673
15:56:51,08	0,392982	3,548905	-0,212966	0,216984	-0,991987	-1,427996	0,036803	-0,078416	2,991875	3,879436	-25,085669	-1,561236	-0,432834	-2,799536	1,993789	-32,272155	17,778898	11,472952	0,036803	-0,078416	2,991875	-2,276225	-27,974672	-1,561236	0,036803	-0,078416	2,991875	-2,276225	-27,974672	-1,561236
15:56:51,13	0,392982	3,548905	-0,212966	0,216984	-0,991987	-1,427996	-0,140947	-0,094460	3,261165	4,229595	-26,200100	-1,598772	-0,498210	-2,881847	1,885550	-35,705749	20,477393	11,452918	-0,140947	-0,094460	3,261165	-3,185536	-15,135745	-1,598772	-0,140947	-0,094460	3,261165	-3,185536	-15,135745	-1,598772
15:56:51,18	0,392982	3,548905	-0,212966	0,216984	-0,991987	-1,427996	-0,036976	-0,078998	3,152926	4,045716	-25,116425	-1,618806	-0,545559	-2,976848	1,373828	-37,830654	21,296444	11,542992	-0,036976	-0,078998	3,152926	-2,155615	-22,213807	-1,618806	-0,036976	-0,078998	3,152926	-2,155615	-22,213807	-1,618806
15:56:51,23	0,392951	3,548949	-0,212987	0,216987	-0,942005	-1,428009	0,068971	-0,085494	2,641204	4,030369	-21,856901	-1,528732	-0,540500	-2,957895	1,310624	-36,428105	20,592244	11,504558	0,068971	-0,085494	2,641204	-2,680890	-27,271162	-1,528732	0,068971	-0,085494	2,641204	-2,680890	-27,271162	-1,528732
15:56:51,28	0,392951	3,548949	-0,212987	0,216987	-0,942005	-1,428009	0,050028	-0,080398	2,578001	3,856817	-21,275194	-1,567166	-0,541202	-2,953845	1,312152	-36,460376	20,559052	11,513067	0,050028	-0,080398	2,578001	-2,454436	-25,202429	-1,567166	0,050028	-0,080398	2,578001	-2,454436	-25,202429	-1,567166
15:56:51,33	0,392951	3,548949	-0,212987	0,216987	-0,942005	-1,428009	0,046872	-0,077765	2,579529	3,675024	-21,450675	-1,558658	-0,539494	-2,958654	1,312155	-36,505125	20,570877	11,513485	0,046872	-0,077765	2,579529	-2,429545	-25,130139	-1,558658	0,046872	-0,077765	2,579529	-2,429545	-25,130139	-1,558658
15:56:51,38	0,392951	3,548949	-0,212987	0,216987	-0,942005	-1,428009	0,050183	-0,081649	2,579532	3,864825	-21,323168	-1,558239	-0,539477	-2,956676	1,314105	-36,496084	20,577323	11,527244	0,050183	-0,081649	2,579532	-2,544588	-25,262547	-1,558239	0,050183	-0,081649	2,579532	-2,544588	-25,262547	-1,558239
15:56:51,43	0,392951	3,548949	-0,212987	0,216987	-0,942005	-1,428009	0,048461	-0,080675	2,581481	3,824281	-21,408096	-1,544480	-0,541165	-2,956455	1,316842	-36,466616	20,588553	11,535067	0,048461	-0,080675	2,581481	-2,508675	-25,212312	-1,544480	0,048461	-0,080675	2,581481	-2,508675	-25,212312	-1,544480
15:56:51,48	0,392951	3,548949	-0,212987	0,216987	-0,942005	-1,428009	0,049114	-0,079102	2,584219	3,766989	-21,354258	-1,536657	-0,539387	-2,954347	1,317594	-36,451057	20,557764	11,500168	0,049114	-0,079102	2,584219	-2,442552	-25,209699	-1,536657	0,049114	-0,079102	2,584219	-2,442552	-25,209699	-1,536657
15:56:51,53	0,392951	3,548949	-0,212987	0,216987	-0,942005	-1,428009	0,046399	-0,079588	2,584970	3,773344	-21,466549	-1,571557	-0,539433	-2,958425	1,322241	-36,497761	20,567841	11,482994	0,046399	-0,079588	2,584970	-2,474301	-25,108893	-1,571557	0,046399	-0,079588	2,584970	-2,474301	-25,108893	-1,571557
15:56:51,58	0,392951	3,548949	-0,212987	0,216987	-0,942005	-1,428009	0,049954	-0,081587	2,589618	3,862691	-21,327204	-1,588730	-0,426602	-2,773593	1,615555	-27,801068	15,595531	11,417712	0,049954	-0,081587	2,589618	-2,541911	-25,248570	-1,588730	0,049954	-0,081587	2,589618	-2,541911	-25,248570	-1,588730
15:56:51,63	0,392951	3,548949	-0,212987	0,216987	-0,942005	-1,428009	-0,166531	-0,086886	2,882932	4,180417	-22,566703	-1,654012	-0,507697	-2,893355	1,490210	-33,365996	18,962519	11,481895	-0,166531	-0,086886	2,882932	-2,640120	-9,494016	-1,654012	-0,166531	-0,086886	2,882932	-2,640120	-9,494016	-1,654012
15:56:51,68	0,392951	3,548949	-0,212987	0,216987	-0,942005	-1,428009	-0,022266	-0,076536	2,757586	3,775671	-21,567776	-1,589829	-0,561136	-2,978958	0,970056	-35,023256	19,847889	11,511772	-0,022266	-0,076536	2,757586	-2,232424	-19,819904	-1,589829	-0,022266	-0,076536	2,757586	-2,232424	-19,819904	-1,589829
15:56:51,73	0,393040	3,548976	-0,212992	0,216982	-0,891979	-1,427995	0,078588	-0,073058	2,237433	3,532932	-18,201301	-1,559952	-0,546859	-2,960126	0,908801	-33,665989	18,991259	11,488690	0,078588	-0,073058	2,237433	-2,202132	-24,370438	-1,559952	0,078588	-0,073058	2,237433	-2,202132	-24,370438	-1,559952
15:56:51,78	0,393040	3,548976	-0,212992	0,216982	-0,891979	-1,427995	0,055140	-0,076007	2,176178	3,623017	-17,816826	-1,583034	-0,546176	-2,960572	0,911545	-33,628231	18,991948	11,491552	0,055140	-0,076007	2,176178	-2,343494	-22,145338	-1,583034	0,055140	-0,076007	2,176178	-2,343494	-22,145338	-1,583034
15:56:51,83	0,393040	3,548976	-0,212992	0,216982	-0,891979	-1,427995	0,055184	-0,076821	2,178921	3,684858	-17,782175	-1,580172	-0,544459	-2,960179	0,915035	-33,660433	19,003581	11,500177	0,055184	-0,076821	2,178921	-2,345608	-22,114154	-1,580172	0,055184	-0,076821	2,178921	-2,345608	-22,114154	-1,580172
15:56:51,88	0,393040	3,548976	-0,212992	0,216982	-0,891979	-1,427995	0,053986	-0,078112	2,182412	3,745943	-17,878212	-1,571547	-0,545695	-2,960482	0,914251	-33,672906	18,963461	11,499239	0,053986	-0,078112	2,182412	-2,385835	-22,116093	-1,571547	0,053986	-0,078112	2,182412	-2,385835	-22,116093	-1,571547
15:56:51,93	0,393040	3,548976	-0,212992	0,216982	-0,891979	-1,427995	0,054867	-0,077193	2,181628	3,657170	-17,823147	-1,572486	-0,543929	-2,959376	0,917741	-33,684874	18,984759	11,498390	0,054867	-0,077193	2,181628	-2,402462	-22,130178	-1,572486	0,054867	-0,077193	2,181628	-2,402462	-22,130178	-1,572486
15:56:51,98	0,393040	3,548976	-0,212992	0,216982	-0,891979	-1,427995	0,053025	-0,078169	2,185118	3,720396	-17,939905	-1,573334	-0,543967	-2,959270	0,915779	-33,701478	18,987929	11,485329	0,053025	-0,078169	2,185118	-2,415871	-22,102399	-1,573334	0,053025	-0,078169	2,185118	-2,415871	-22,102399	-1,573334
15:56:52,03	0,393040	3,548976	-0,212992	0,216982	-0,891979	-1,427995	0,052953	-0,078083	2,183156	3,710364	-17,959626	-1,586395	-0,538040	-2,959275	0,915412	-33,673219	18,958247	11,485335	0,052953	-0,078083	2,183156	-2,419148	-22,116450	-1,586395	0,052953	-0,078083	2,183156	-2,419148	-22,116450	-1,586395
15:56:52,08	0,393040	3,548976	-0,212992	0,216982	-0,891979	-1,427995	0,049994	-0,083219	2,182789	3,965860	-18,074199	-1,586389	-0,543296	-2,958524	0,918527	-33,658198	18,969105	11,497371	0,049994	-0,083219	2,182789	-2,566828	-21,998712	-1,586389	0,049994	-0,083219	2,182789	-2,566828	-21,998712	-1,586389
15:56:52,13	0,393040	3,548976	-0,212992	0,216982	-0,891979	-1,427995	0,051971	-0,078292	2,185904	3,726547	-17,963781	-1,574353	-0,543928	-2,956704	0,918489	-33,683944	18,991076	11,474298	0,051971	-0,078292	2,185904	-2,419336	-22,043540	-1,574353	0,051971	-0,078292	2,185904	-2,419336	-22,043540	-1,574353
15:56:52,18	0,393040	3,548976	-0,212992	0,216982	-0,891979	-1,427995	0,050711	-0,076834	2,185866	3,656906	-18,062609	-1,597426	-0,542732	-2,957649	0,919287	-33,665382	18,953440	11,482173	0,050711	-0,076834	2,185866	-2,374556	-22,043420	-1,597426	0,050711	-0,076834	2,185866	-2,374556	-22,043420	-1,597426
15:56:52,23	0,393040	3,548976	-0,212992	0,216982	-0,891979	-1,427995	0,050932	-0,078343	2,186664	3,712041	-18,016240	-1,589551	-0,543325	-2,959105	0,920857	-33,683546	18,988685	11,506441	0,050932	-0,078343	2,186664	-2,437846	-22,014375	-1,589551	0,050932	-0,078343	2,186664	-2,437846	-22,014375	-1,589551
15:56:52,28	0,393040	3,548976	-0,212992	0,216982	-0,891979	-1,427995	0,052489	-0,078557	2,188234	3,744616	-17,968631	-1,565283	-0,543288	-2,959455	0,917745	-33,645196	18,933423	11,477054	0,052489	-0,078557	2,188234	-2,422079	-22,088987	-1,565283	0,052489	-0,078557	2,188234	-2,422079	-22,088987	-1,565283
15:56:52,33	0,393040	3,548976	-0,212992	0,216982	-0,891979	-1,427995	0,052773	-0,078764	2,185121	3,726723	-17,892975	-1,594670	-0,542183	-2,959212	0,919291	-33,689615	18,960643	11,492204	0,052773	-0,078764	2,185121	-2,456262	-22,035693	-1,594670	0,052773	-0,078764	2,185121	-2,456262	-22,035693	-1,594670
15:56:52,38	0,393040	3,548976	-0,212992	0,216982	-0,891979	-1,427995	0,052011	-0,079599	2,186668	3,771513	-17,984723	-1,579520	-0,543322	-2,962596	0,920487	-33,682361	18,966176	11,510260	0,052011	-0,079599	2,186668	-2,477029	-22,067554	-1,579520	0,052011	-0,079599	2,186668	-2,477029	-22,067554	-1,579520
15:56:52,43	0,393040	3,548976	-0,212992	0,216982	-0,891979	-1,427995	0,055511	-0,080305	2,187864	3,816622	-17,799187	-1,561464	-0,543278	-2,959801	0,921229	-33,669602	18,991916	11,472163	0,055511	-0,080305	2,187864	-2,487308	-22,156799	-1,561464	0,055511	-0,080305	2,187864	-2,487308	-22,156799	-1,561464
15:56:52,48	0,393040	3,548976	-0,212992	0,216982	-0,891979	-1,427995	0,053068	-0,078945	2,188606	3,774589	-17,928035	-1,599561	-0,543947	-2,961560	0,918911	-33,694653	18,965457	11,496833	0,053068	-0,078945	2,188606	-2,422605	-22,093885	-1,599561	0,053068	-0,078945	2,188606	-2,422605	-22,093885	-1,599561
15:56:52,53	0,393040	3,548976	-0,212992	0,216982	-0,891979	-1,427995	0,054926	-0,079246	2,186288	3,754773	-17,839898	-1,574891	-0,543304	-2,959709	0,918143	-33,669408	18,985391	11,502910	0,054926	-0,079246	2,186288	-2,466007	-22,151579	-1,574891	0,054926	-0,079246	2,186288	-2,466007	-22,151579	-1,574891
15:56:52,58	0,393040	3,548976	-0,212992	0,216982	-0,891979	-1,427995	0,053002	-0,078877	2,185519	3,765492	-17,928062	-1,568814	-0,540360	-2,958244	0,921256	-33,662522	18,959213	11,505678	0,053002	-0,078877	2,185519	-2,426353	-22,088692	-1,568814	0,053002	-0,078877	2,185519	-2,426353	-22,088692	-1,568814
15:56:52,63	0,393040	3,548976	-0,212992	0,216982	-0,891979	-1,427995	0,050261	-0,080694	2,188632	3,840758	-18,051548	-1,566046	-0,545697	-2,958756	0,923549	-33,692884	18,973321	11,479823	0,050261	-0,080694	2,188632	-2,493737	-21,997000	-1,566046	0,050261	-0,080694	2,188632	-2,493737	-21,997000	-1,566046
15:56:52,68	0,393040	3,548976	-0,212992	0,216982	-0,891979	-1,427995	0,053373	-0,076328	2,190926	3,610769	-17,923057	-1,591901	-0,542742	-2,958826	0,921253	-33,682249	18,979567	11,515727	0,053373	-0,076328	2,190926	-2,381004	-22,112823	-1,591901	0,053373	-0,076328	2,190926	-2,381004	-22,112823	-1,591901
15:56:52,73	0,393040	3,548976	-0,212992	0,216982	-0,891979	-1,427995	0,051956	-0,078922	2,188630	3,756347	-17,990669	-1,555997	-0,544493	-2,959755	0,923162	-33,668805	18,925878	11,458970	0,051956	-0,078922	2,188630	-2,438999	-22,069179	-1,555997	0,051956	-0,078922	2,188630	-2,438999	-22,069179	-1,555997
15:56:52,78	0,393040	3,548976	-0,212992	0,216982	-0,891979	-1,427995	0,053636	-0,077870	2,190538	3,661891	-17,864788	-1,612754	-0,542764	-2,961469	0,922016	-33,705578	18,986201	11,495938	0,053636	-0,077870	2,190538	-2,450907	-22,075228	-1,612754	0,053636	-0,077870	2,190538	-2,450907	-22,075228	-1,612754
15:56:52,83	0,393040	3,548976	-0,212992	0,216982	-0,891979	-1,427995	0,054255	-0,080224	2,189393	3,818176	-17,894595	-1,575786	-0,541613	-2,959232	0,923146	-33,700567	18,932106	11,455236	0,054255	-0,080224	2,189393	-2,479444	-22,153645	-1,575786	0,054255	-0,080224	2,189393	-2,479444	-22,153645	-1,575786
15:56:52,88	0,393040	3,548976	-0,212992	0,216982	-0,891979	-1,427995	0,051743	-0,080103	2,190523	3,767493	-17,993873	-1,616488	-0,544530	-2,961939	0,922420	-33,701975	18,977976	11,514397	0,051743	-0,080103	2,190523	-2,520555	-22,055669	-1,616488	0,051743	-0,080103	2,190523	-2,520555	-22,055669	-1,616488
15:56:52,93	0,393040	3,548976	-0,212992	0,216982	-0,891979	-1,427995	0,055545	-0,078930	2,189797	3,745528	-17,820283	-1,557327	-0,541626	-2,960399	0,920068	-33,700523	18,935390	11,490954	0,055545	-0,078930	2,189797	-2,450455	-22,180598	-1,557327	0,055545	-0,078930	2,189797	-2,450455	-22,180598	-1,557327
15:56:52,98	0,393040	3,548976	-0,212992	0,216982	-0,891979	-1,427995	0,052760	-0,080675	2,187445	3,800142	-17,942557	-1,580770	-0,542809	-2,959854	0,920857	-33,697964	18,927720	11,509459	0,052760	-0,080675	2,187445	-2,532867	-22,084243	-1,580770	0,052760	-0,080675	2,187445	-2,532867	-22,084243	-1,580770
15:56:53,03	0,393040	3,548976	-0,212992	0,216982	-0,891979	-1,427995	0,052880	-0,079378	2,188234	3,727316	-17,930306	-1,562265	-0,543323	-2,956953	0,922004	-33,661893	18,930166	11,479740	0,052880	-0,079378	2,188234	-2,503849	-22,081351	-1,562265	0,052880	-0,079378	2,188234	-2,503849	-22,081351	-1,562265
15:56:53,08	0,393040	3,548976	-0,212992	0,216982	-0,891979	-1,427995	0,050624	-0,077482	2,189381	3,648901	-18,017559	-1,591985	-0,542755	-2,958236	0,923582	-33,690786	18,979606	11,519329	0,050624	-0,077482	2,189381	-2,433464	-21,991573	-1,591985	0,050624	-0,077482	2,189381	-2,433464	-21,991573	-1,591985
15:56:53,14	0,393040	3,548976	-0,212992	0,216982	-0,891979	-1,427995	0,051451	-0,078616	2,190958	3,736198	-18,024302	-1,552395	-0,544991	-2,963017	0,924766	-33,655750	18,990425	11,498119	0,051451	-0,078616	2,190958	-2,435124	-22,063230	-1,552395	0,051451	-0,078616	2,190958	-2,435124	-22,063230	-1,552395
15:56:53,19	0,393040	3,548976	-0,212992	0,216982	-0,891979	-1,427995	0,056710	-0,079070	2,192142	3,786707	-17,725932	-1,573605	-0,543926	-2,955813	0,923569	-33,673842	18,955540	11,508858	0,056710	-0,079070	2,192142	-2,420274	-22,177644	-1,573605	0,056710	-0,079070	2,192142	-2,420274	-22,177644	-1,573605
15:56:53,24	0,393040	3,548976	-0,212992	0,216982	-0,891979	-1,427995	0,049938	-0,076390	2,190946	3,608089	-18,076267	-1,562866	-0,540795	-2,957342	0,925967	-33,572756	18,893809	11,519233	0,049938	-0,076390	2,190946	-2,388511	-21,996430	-1,562866	0,049938	-0,076390	2,190946	-2,388511	-21,996430	-1,562866
15:56:53,29	0,393040	3,548976	-0,212992	0,216982	-0,891979	-1,427995	-0,162960	-0,091180	2,495115	4,010001	-19,141091	-1,595315	-0,424668	-2,778832	1,227738	-25,192057	13,634583	11,476410	-0,162960	-0,091180	2,495115	-3,147646	-6,348693	-1,595315	-0,162960	-0,091180	2,495115	-3,147646	-6,348693	-1,595315
15:56:53,34	0,393040	3,548976	-0,212992	0,216982	-0,891979	-1,427995	-0,162960	-0,091180	2,495115	4,010001	-19,141091	-1,595315	-0,482860	-2,859283	1,147792	-28,836093	16,166541	11,471422	-0,162960	-0,091180	2,495115	-3,147646	-6,348693	-1,595315	-0,162960	-0,091180	2,495115	-3,147646	-6,348693	-1,595315
15:56:53,39	0,393040	3,548976	-0,212992	0,216982	-0,891979	-1,427995	-0,064192	-0,081010	2,415169	3,851880	-18,426925	-1,600302	-0,535390	-2,959677	0,585467	-31,049278	16,827225	11,499213	-0,064192	-0,081010	2,415169	-2,507419	-13,387868	-1,600302	-0,064192	-0,081010	2,415169	-2,507419	-13,387868	-1,600302
15:56:53,44	0,392928	3,548946	-0,212983	0,216995	-0,841992	-1,428010	0,049017	-0,085714	1,852843	3,562064	-14,787082	-1,572511	-0,520608	-2,942407	0,530422	-29,784686	16,088302	11,510848	0,049017	-0,085714	1,852843	-3,166498	-18,634918	-1,572511	0,049017	-0,085714	1,852843	-3,166498	-18,634918	-1,572511
15:56:53,49	0,392928	3,548946	-0,212983	0,216995	-0,841992	-1,428010	0,026670	-0,089880	1,797798	3,771083	-14,484523	-1,560876	-0,522995	-2,942984	0,530794	-29,810012	16,111888	11,506294	0,026670	-0,089880	1,797798	-3,284536	-16,578079	-1,560876	0,026670	-0,089880	1,797798	-3,284536	-16,578079	-1,560876
15:56:53,54	0,392928	3,548946	-0,212983	0,216995	-0,841992	-1,428010	0,028363	-0,088102	1,798171	3,686361	-14,430208	-1,565430	-0,524165	-2,936260	0,534259	-29,778720	16,058458	11,483567	0,028363	-0,088102	1,798171	-3,229642	-16,656672	-1,565430	0,028363	-0,088102	1,798171	-3,229642	-16,656672	-1,565430
15:56:53,59	0,392928	3,548946	-0,212983	0,216995	-0,841992	-1,428010	0,023124	-0,083727	1,801636	3,428260	-14,648782	-1,588157	-0,525840	-2,940439	0,535840	-29,763880	16,099094	11,487690	0,023124	-0,083727	1,801636	-3,144341	-16,464044	-1,588157	0,023124	-0,083727	1,801636	-3,144341	-16,464044	-1,588157
15:56:53,64	0,392928	3,548946	-0,212983	0,216995	-0,841992	-1,428010	0,027582	-0,084366	1,803216	3,504070	-14,424458	-1,584034	-0,521737	-2,941902	0,536253	-29,776462	16,103443	11,512425	0,027582	-0,084366	1,803216	-3,118649	-16,589634	-1,584034	0,027582	-0,084366	1,803216	-3,118649	-16,589634	-1,584034
15:56:53,69	0,392928	3,548946	-0,212983	0,216995	-0,841992	-1,428010	0,026797	-0,088651	1,803630	3,724377	-14,478343	-1,559299	-0,522366	-2,944723	0,537041	-29,783248	16,044652	11,514450	0,026797	-0,088651	1,803630	-3,234732	-16,581906	-1,559299	0,026797	-0,088651	1,803630	-3,234732	-16,581906	-1,559299
15:56:53,74	0,392928	3,548946	-0,212983	0,216995	-0,841992	-1,428010	0,029555	-0,089517	1,804418	3,715078	-14,311427	-1,557274	-0,517999	-2,940184	0,545668	-29,631265	15,932061	11,539376	0,029555	-0,089517	1,804418	-3,311977	-16,631463	-1,557274	0,029555	-0,089517	1,804418	-3,311977	-16,631463	-1,557274
15:56:53,79	0,392928	3,548946	-0,212983	0,216995	-0,841992	-1,428010	0,023440	-0,091029	1,813045	3,772230	-14,441463	-1,532348	-0,419723	-2,775803	0,826820	-22,205364	11,590678	11,499526	0,023440	-0,091029	1,813045	-3,373581	-16,281514	-1,532348	0,023440	-0,091029	1,813045	-3,373581	-16,281514	-1,532348
15:56:53,84	0,392928	3,548946	-0,212983	0,216995	-0,841992	-1,428010	-0,168056	-0,093947	2,094197	3,877172	-15,797564	-1,572199	-0,498233	-2,892772	0,706236	-27,330496	14,744993	11,434056	-0,168056	-0,093947	2,094197	-3,497704	-2,605154	-1,572199	-0,168056	-0,093947	2,094197	-3,497704	-2,605154	-1,572199
15:56:53,89	0,392928	3,548946	-0,212983	0,216995	-0,841992	-1,428010	-0,027503	-0,084441	1,973613	3,551973	-14,504432	-1,637668	-0,547575	-2,971160	0,193592	-28,699246	15,578545	11,485588	-0,027503	-0,084441	1,973613	-3,076628	-12,345472	-1,637668	-0,027503	-0,084441	1,973613	-3,076628	-12,345472	-1,637668
15:56:53,94	0,392936	3,548988	-0,212985	0,217001	-0,791961	-1,427984	0,065054	-0,080903	1,460969	3,405534	-11,293642	-1,586136	-0,534947	-2,952167	0,127294	-27,325314	14,862668	11,469652	0,065054	-0,080903	1,460969	-2,945387	-16,400367	-1,586136	0,065054	-0,080903	1,460969	-2,945387	-16,400367	-1,586136
15:56:53,99	0,392936	3,548988	-0,212985	0,217001	-0,791961	-1,427984	0,042292	-0,082343	1,394670	3,547404	-10,929469	-1,602072	-0,537292	-2,947982	0,131958	-27,305770	14,834225	11,485298	0,042292	-0,082343	1,394670	-2,916543	-14,249376	-1,602072	0,042292	-0,082343	1,394670	-2,916543	-14,249376	-1,602072
15:56:54,04	0,392936	3,548988	-0,212985	0,217001	-0,791961	-1,427984	0,039840	-0,078220	1,399334	3,318144	-11,025836	-1,586426	-0,535651	-2,956298	0,138160	-27,405847	14,849660	11,472407	0,039840	-0,078220	1,399334	-2,822143	-14,153245	-1,586426	0,039840	-0,078220	1,399334	-2,822143	-14,153245	-1,586426
15:56:54,09	0,392936	3,548988	-0,212985	0,217001	-0,791961	-1,427984	0,046221	-0,083799	1,405536	3,571572	-10,788397	-1,599317	-0,535640	-2,950227	0,138894	-27,395129	14,865503	11,444189	0,046221	-0,083799	1,405536	-3,006653	-14,416735	-1,599317	0,046221	-0,083799	1,405536	-3,006653	-14,416735	-1,599317
15:56:54,14	0,392936	3,548988	-0,212985	0,217001	-0,791961	-1,427984	0,040958	-0,080773	1,406271	3,433306	-11,060699	-1,627535	-0,534336	-2,952262	0,138953	-27,336488	14,860356	11,472380	0,040958	-0,080773	1,406271	-2,907388	-14,275911	-1,627535	0,040958	-0,080773	1,406271	-2,907388	-14,275911	-1,627535
15:56:54,19	0,392936	3,548988	-0,212985	0,217001	-0,791961	-1,427984	0,042068	-0,082920	1,406330	3,569811	-10,949607	-1,599344	-0,536123	-2,954746	0,139323	-27,353266	14,852182	11,447162	0,042068	-0,082920	1,406330	-2,939419	-14,251976	-1,599344	0,042068	-0,082920	1,406330	-2,939419	-14,251976	-1,599344
15:56:54,24	0,392936	3,548988	-0,212985	0,217001	-0,791961	-1,427984	0,045113	-0,082614	1,406700	3,538431	-10,801744	-1,624562	-0,533662	-2,950962	0,143622	-27,296142	14,838269	11,459036	0,045113	-0,082614	1,406700	-2,946779	-14,343094	-1,624562	0,045113	-0,082614	1,406700	-2,946779	-14,343094	-1,624562
15:56:54,29	0,392936	3,548988	-0,212985	0,217001	-0,791961	-1,427984	0,040605	-0,082854	1,410998	3,567402	-10,979717	-1,612688	-0,532610	-2,950758	0,143206	-27,357706	14,849208	11,460484	0,040605	-0,082854	1,410998	-2,936614	-14,167214	-1,612688	0,040605	-0,082854	1,410998	-2,936614	-14,167214	-1,612688
15:56:54,34	0,392936	3,548988	-0,212985	0,217001	-0,791961	-1,427984	0,039903	-0,083662	1,410583	3,588144	-11,075019	-1,611240	-0,534925	-2,950335	0,145944	-27,338559	14,843629	11,477486	0,039903	-0,083662	1,410583	-2,979353	-14,207389	-1,611240	0,039903	-0,083662	1,410583	-2,979353	-14,207389	-1,611240
15:56:54,39	0,392936	3,548988	-0,212985	0,217001	-0,791961	-1,427984	0,040694	-0,081446	1,413320	3,477620	-11,014514	-1,594238	-0,537319	-2,949877	0,147065	-27,358814	14,834685	11,437619	0,040694	-0,081446	1,413320	-2,915869	-14,208979	-1,594238	0,040694	-0,081446	1,413320	-2,915869	-14,208979	-1,594238
15:56:54,44	0,392936	3,548988	-0,212985	0,217001	-0,791961	-1,427984	0,041495	-0,079144	1,414442	3,340040	-10,985945	-1,634106	-0,533761	-2,947526	0,142821	-27,331589	14,841331	11,470169	0,041495	-0,079144	1,414442	-2,872738	-14,243269	-1,634106	0,041495	-0,079144	1,414442	-2,872738	-14,243269	-1,634106
15:56:54,49	0,392936	3,548988	-0,212985	0,217001	-0,791961	-1,427984	0,037680	-0,081050	1,410198	3,458543	-11,164073	-1,601555	-0,534298	-2,952049	0,147507	-27,329298	14,844355	11,471472	0,037680	-0,081050	1,410198	-2,903891	-14,121916	-1,601555	0,037680	-0,081050	1,410198	-2,903891	-14,121916	-1,601555
15:56:54,54	0,392936	3,548988	-0,212985	0,217001	-0,791961	-1,427984	0,040027	-0,080407	1,409803	3,433837	-11,036339	-1,621193	-0,530766	-2,952232	0,149422	-27,329840	14,815521	11,426366	0,040027	-0,080407	1,409803	-2,878108	-14,178447	-1,621193	0,040027	-0,080407	1,409803	-2,878108	-14,178447	-1,621193
15:56:54,59	0,392936	3,548988	-0,212985	0,217001	-0,791961	-1,427984	0,040027	-0,080407	1,409803	3,433837	-11,036339	-1,621193	-0,536114	-2,952072	0,147883	-27,340403	14,806882	11,464995	0,040027	-0,080407	1,409803	-2,878108	-14,178447	-1,621193	0,040027	-0,080407	1,409803	-2,878108	-14,178447	-1,621193
15:56:54,64	0,392936	3,548988	-0,212985	0,217001	-0,791961	-1,427984	0,042793	-0,081285	1,415260	3,436506	-10,888604	-1,606730	-0,532560	-2,951978	0,148657	-27,334351	14,807237	11,450566	0,042793	-0,081285	1,415260	-2,944351	-14,247820	-1,606730	0,042793	-0,081285	1,415260	-2,944351	-14,247820	-1,606730
15:56:54,69	0,392936	3,548988	-0,212985	0,217001	-0,791961	-1,427984	0,040934	-0,084316	1,416034	3,597445	-10,980198	-1,621158	-0,529541	-2,952071	0,147127	-27,301054	14,819933	11,456914	0,040934	-0,084316	1,416034	-3,021335	-14,193498	-1,621158	0,040934	-0,084316	1,416034	-3,021335	-14,193498	-1,621158
15:56:54,74	0,392936	3,548988	-0,212985	0,217001	-0,791961	-1,427984	0,039505	-0,086977	1,414503	3,763473	-11,031984	-1,614810	-0,535494	-2,949514	0,148639	-27,334526	14,839759	11,446633	0,039505	-0,086977	1,414503	-3,064214	-14,133159	-1,614810	0,039505	-0,086977	1,414503	-3,064214	-14,133159	-1,614810
15:56:54,79	0,392936	3,548988	-0,212985	0,217001	-0,791961	-1,427984	0,040268	-0,080543	1,416015	3,429328	-11,031256	-1,625091	-0,536606	-2,948085	0,147500	-27,299851	14,854686	11,471694	0,040268	-0,080543	1,416015	-2,893275	-14,192255	-1,625091	0,040268	-0,080543	1,416015	-2,893275	-14,192255	-1,625091
15:56:54,84	0,392936	3,548988	-0,212985	0,217001	-0,791961	-1,427984	0,039586	-0,078865	1,414876	3,372349	-11,044145	-1,600030	-0,531904	-2,947289	0,147919	-27,296439	14,846546	11,505990	0,039586	-0,078865	1,414876	-2,818548	-14,151621	-1,600030	0,039586	-0,078865	1,414876	-2,818548	-14,151621	-1,600030
15:56:54,89	0,392936	3,548988	-0,212985	0,217001	-0,791961	-1,427984	0,036545	-0,082539	1,415296	3,558068	-11,195218	-1,565734	-0,535487	-2,950935	0,150602	-27,335274	14,836678	11,464519	0,036545	-0,082539	1,415296	-2,921261	-14,064027	-1,565734	0,036545	-0,082539	1,415296	-2,921261	-14,064027	-1,565734
15:56:54,94	0,392936	3,548988	-0,212985	0,217001	-0,791961	-1,427984	0,041494	-0,081260	1,417978	3,463561	-10,966585	-1,607205	-0,532592	-2,951946	0,148674	-27,345640	14,807288	11,479743	0,041494	-0,081260	1,417978	-2,915312	-14,223864	-1,607205	0,041494	-0,081260	1,417978	-2,915312	-14,223864	-1,607205
15:56:54,99	0,392936	3,548988	-0,212985	0,217001	-0,791961	-1,427984	0,040922	-0,084272	1,416050	3,589590	-10,990593	-1,591981	-0,531945	-2,950418	0,150228	-27,315845	14,798085	11,468844	0,040922	-0,084272	1,416050	-3,025786	-14,202998	-1,591981	0,040922	-0,084272	1,416050	-3,025786	-14,202998	-1,591981
15:56:55,04	0,392936	3,548988	-0,212985	0,217001	-0,791961	-1,427984	0,039276	-0,084068	1,417605	3,585907	-11,045804	-1,602880	-0,534313	-2,948282	0,147484	-27,317559	14,814924	11,456443	0,039276	-0,084068	1,417605	-3,013451	-14,128961	-1,602880	0,039276	-0,084068	1,417605	-3,013451	-14,128961	-1,602880
15:56:55,09	0,392936	3,548988	-0,212985	0,217001	-0,791961	-1,427984	0,038610	-0,080950	1,414861	3,437491	-11,090325	-1,615281	-0,533133	-2,946803	0,146724	-27,311024	14,822548	11,481732	0,038610	-0,080950	1,414861	-2,917095	-14,121224	-1,615281	0,038610	-0,080950	1,414861	-2,917095	-14,121224	-1,615281
15:56:55,14	0,392936	3,548988	-0,212985	0,217001	-0,791961	-1,427984	0,036739	-0,081232	1,414101	3,462025	-11,185779	-1,589992	-0,534293	-2,947406	0,147098	-27,313758	14,840818	11,462447	0,036739	-0,081232	1,414101	-2,914698	-14,069791	-1,589992	0,036739	-0,081232	1,414101	-2,914698	-14,069791	-1,589992
15:56:55,19	0,392936	3,548988	-0,212985	0,217001	-0,791961	-1,427984	0,037842	-0,080529	1,414475	3,439910	-11,139952	-1,609277	-0,533092	-2,949809	0,154115	-27,312939	14,816415	11,471774	0,037842	-0,080529	1,414475	-2,881607	-14,110510	-1,609277	0,037842	-0,080529	1,414475	-2,881607	-14,110510	-1,609277
15:56:55,24	0,392936	3,548988	-0,212985	0,217001	-0,791961	-1,427984	0,039322	-0,082771	1,421491	3,535779	-11,050065	-1,599950	-0,532637	-2,949387	0,149438	-27,356540	14,794204	11,484188	0,039322	-0,082771	1,421491	-2,961748	-14,136827	-1,599950	0,039322	-0,082771	1,421491	-2,961748	-14,136827	-1,599950
15:56:55,29	0,392936	3,548988	-0,212985	0,217001	-0,791961	-1,427984	0,038729	-0,082953	1,416815	3,504229	-11,107525	-1,587536	-0,531914	-2,947915	0,149830	-27,316184	14,862801	11,471540	0,038729	-0,082953	1,416815	-3,007619	-14,147782	-1,587536	0,038729	-0,082953	1,416815	-3,007619	-14,147782	-1,587536
15:56:55,35	0,392936	3,548988	-0,212985	0,217001	-0,791961	-1,427984	0,037092	-0,082844	1,417207	3,578110	-11,192017	-1,600184	-0,533101	-2,948420	0,148649	-27,301022	14,799918	11,440738	0,037092	-0,082844	1,417207	-2,925127	-14,103741	-1,600184	0,037092	-0,082844	1,417207	-2,925127	-14,103741	-1,600184
15:56:55,40	0,392936	3,548988	-0,212985	0,217001	-0,791961	-1,427984	0,038124	-0,082069	1,416025	3,490926	-11,093803	-1,630986	-0,532540	-2,947077	0,148670	-27,317960	14,836200	11,485964	0,038124	-0,082069	1,416025	-2,951463	-14,086505	-1,630986	0,038124	-0,082069	1,416025	-2,951463	-14,086505	-1,630986
15:56:55,45	0,392936	3,548988	-0,212985	0,217001	-0,791961	-1,427984	0,036680	-0,081883	1,416046	3,504214	-11,201680	-1,585760	-0,530067	-2,944142	0,160111	-26,911244	14,572012	11,472067	0,036680	-0,081883	1,416046	-2,923586	-14,081059	-1,585760	0,036680	-0,081883	1,416046	-2,923586	-14,081059	-1,585760
15:56:55,50	0,392936	3,548988	-0,212985	0,217001	-0,791961	-1,427984	0,032901	-0,082556	1,427488	3,513804	-10,913849	-1,599657	-0,411172	-2,758995	0,463034	-18,596970	9,328542	11,484490	0,032901	-0,082556	1,427488	-2,966871	-13,496605	-1,599657	0,032901	-0,082556	1,427488	-2,966871	-13,496605	-1,599657
15:56:55,55	0,392936	3,548988	-0,212985	0,217001	-0,791961	-1,427984	-0,186888	-0,092949	1,730411	3,670388	-12,520803	-1,587234	-0,491440	-2,888439	0,339605	-24,132593	12,806803	11,438038	-0,186888	-0,092949	1,730411	-3,626117	2,149923	-1,587234	-0,186888	-0,092949	1,730411	-3,626117	2,149923	-1,587234
15:56:55,60	0,392936	3,548988	-0,212985	0,217001	-0,791961	-1,427984	-0,034652	-0,088157	1,606981	3,665641	-11,137635	-1,633686	-0,537651	-2,973784	-0,194929	-25,821353	13,294220	11,475220	-0,034652	-0,088157	1,606981	-3,254673	-8,417457	-1,633686	-0,034652	-0,088157	1,606981	-3,254673	-8,417457	-1,633686
15:56:55,65	0,393014	3,548982	-0,212994	0,216975	-0,741975	-1,428044	0,062364	-0,090810	1,072447	3,381333	-7,799021	-1,596504	-0,526359	-2,953311	-0,255803	-24,508167	12,531866	11,484178	0,062364	-0,090810	1,072447	-3,747243	-12,694597	-1,596504	0,062364	-0,090810	1,072447	-3,747243	-12,694597	-1,596504
15:56:55,70	0,393014	3,548982	-0,212994	0,216975	-0,741975	-1,428044	0,038988	-0,090353	1,011573	3,353947	-7,496138	-1,587546	-0,525726	-2,950907	-0,250727	-24,497258	12,561713	11,521160	0,038988	-0,090353	1,011573	-3,738759	-10,556708	-1,587546	0,038988	-0,090353	1,011573	-3,738759	-10,556708	-1,587546
15:56:55,75	0,393014	3,548982	-0,212994	0,216975	-0,741975	-1,428044	0,036590	-0,089699	1,016650	3,351225	-7,626331	-1,550564	-0,526946	-2,949840	-0,246873	-24,520348	12,550799	11,499270	0,036590	-0,089699	1,016650	-3,690116	-10,498626	-1,550564	0,036590	-0,089699	1,016650	-3,690116	-10,498626	-1,550564
15:56:55,80	0,393014	3,548982	-0,212994	0,216975	-0,741975	-1,428044	0,036275	-0,088108	1,020503	3,247522	-7,657213	-1,572454	-0,527440	-2,953391	-0,249178	-24,485688	12,563287	11,495258	0,036275	-0,088108	1,020503	-3,668965	-10,504837	-1,572454	0,036275	-0,088108	1,020503	-3,668965	-10,504837	-1,572454
15:56:55,85	0,393014	3,548982	-0,212994	0,216975	-0,741975	-1,428044	0,039598	-0,089456	1,018199	3,345762	-7,460670	-1,576466	-0,532707	-2,950786	-0,245692	-24,467711	12,557809	11,492253	0,039598	-0,089456	1,018199	-3,676542	-10,569112	-1,576466	0,039598	-0,089456	1,018199	-3,676542	-10,569112	-1,576466
15:56:55,90	0,393014	3,548982	-0,212994	0,216975	-0,741975	-1,428044	0,039975	-0,083592	1,021685	3,045074	-7,422737	-1,579471	-0,527423	-2,952111	-0,242183	-24,467774	12,505009	11,489144	0,039975	-0,083592	1,021685	-3,516899	-10,560805	-1,579471	0,039975	-0,083592	1,021685	-3,516899	-10,560805	-1,579471
15:56:55,95	0,393014	3,548982	-0,212994	0,216975	-0,741975	-1,428044	0,038481	-0,088832	1,025194	3,271776	-7,474092	-1,582580	-0,521696	-2,945486	-0,229264	-24,220680	12,344884	11,485277	0,038481	-0,088832	1,025194	-3,701506	-10,494863	-1,582580	0,038481	-0,088832	1,025194	-3,701506	-10,494863	-1,582580
15:56:56,00	0,393014	3,548982	-0,212994	0,216975	-0,741975	-1,428044	0,029880	-0,090479	1,038112	3,342289	-7,627281	-1,586447	-0,414376	-2,760124	0,102779	-15,775709	7,595277	11,400431	0,029880	-0,090479	1,038112	-3,760274	-9,972890	-1,586447	0,029880	-0,090479	1,038112	-3,760274	-9,972890	-1,586447
15:56:56,05	0,393014	3,548982	-0,212994	0,216975	-0,741975	-1,428044	-0,174181	-0,098931	1,333135	3,718315	-8,907077	-1,630798	-0,496262	-2,881974	-0,052439	-21,188550	11,184043	11,439434	-0,174181	-0,098931	1,333135	-4,047779	4,766106	-1,630798	-0,174181	-0,098931	1,333135	-4,047779	4,766106	-1,630798
15:56:56,10	0,393014	3,548982	-0,212994	0,216975	-0,741975	-1,428044	-0,037840	-0,080749	1,214937	3,347097	-7,942408	-1,632290	-0,539176	-2,960146	-0,578958	-22,215712	11,815410	11,427578	-0,037840	-0,080749	1,214937	-2,991691	-4,971984	-1,632290	-0,037840	-0,080749	1,214937	-2,991691	-4,971984	-1,632290
15:56:56,15	0,393007	3,548939	-0,212985	0,217011	-0,691961	-1,428020	0,051316	-0,082670	0,688418	3,480217	-4,511527	-1,644146	-0,535886	-2,939395	-0,632420	-20,815763	11,093430	11,435930	0,051316	-0,082670	0,688418	-3,009414	-8,539850	-1,644146	0,051316	-0,082670	0,688418	-3,009414	-8,539850	-1,644146
15:56:56,20	0,393007	3,548939	-0,212985	0,217011	-0,691961	-1,428020	0,031700	-0,075144	0,634957	3,163556	-3,958202	-1,635794	-0,532899	-2,939754	-0,627004	-20,817170	11,106267	11,394762	0,031700	-0,075144	0,634957	-2,735237	-6,446633	-1,635794	0,031700	-0,075144	0,634957	-2,735237	-6,446633	-1,635794
15:56:56,25	0,393007	3,548939	-0,212985	0,217011	-0,691961	-1,428020	0,030518	-0,077911	0,640373	3,317843	-4,027314	-1,676962	-0,534117	-2,935408	-0,625091	-20,819672	11,078908	11,383492	0,030518	-0,077911	0,640373	-2,798145	-6,422942	-1,676962	0,030518	-0,077911	0,640373	-2,798145	-6,422942	-1,676962
15:56:56,30	0,393007	3,548939	-0,212985	0,217011	-0,691961	-1,428020	0,027362	-0,074683	0,642286	3,125038	-4,179880	-1,688232	-0,530629	-2,934047	-0,620798	-20,841843	11,079383	11,420688	0,027362	-0,074683	0,642286	-2,737545	-6,327812	-1,688232	0,027362	-0,074683	0,642286	-2,737545	-6,327812	-1,688232
15:56:56,35	0,393007	3,548939	-0,212985	0,217011	-0,691961	-1,428020	0,024440	-0,077023	0,646579	3,236060	-4,351260	-1,651036	-0,530615	-2,932528	-0,619255	-20,846352	11,111765	11,416216	0,024440	-0,077023	0,646579	-2,810238	-6,269819	-1,651036	0,024440	-0,077023	0,646579	-2,810238	-6,269819	-1,651036
15:56:56,40	0,393007	3,548939	-0,212985	0,217011	-0,691961	-1,428020	0,023118	-0,076275	0,648121	3,222968	-4,440121	-1,655508	-0,531236	-2,939176	-0,615342	-20,876359	11,088980	11,431700	0,023118	-0,076275	0,648121	-2,764634	-6,254870	-1,655508	0,023118	-0,076275	0,648121	-2,764634	-6,254870	-1,655508
15:56:56,45	0,393007	3,548939	-0,212985	0,217011	-0,691961	-1,428020	0,029186	-0,079062	0,652034	3,333126	-4,139193	-1,640024	-0,528826	-2,937812	-0,615370	-20,853057	11,087977	11,383613	0,029186	-0,079062	0,652034	-2,873209	-6,430260	-1,640024	0,029186	-0,079062	0,652034	-2,873209	-6,430260	-1,640024
15:56:56,50	0,393007	3,548939	-0,212985	0,217011	-0,691961	-1,428020	0,026799	-0,080467	0,652006	3,416979	-4,242610	-1,688111	-0,529394	-2,937198	-0,618846	-20,839299	11,109987	11,410510	0,026799	-0,080467	0,652006	-2,899666	-6,346334	-1,688111	0,026799	-0,080467	0,652006	-2,899666	-6,346334	-1,688111
15:56:56,55	0,393007	3,548939	-0,212985	0,217011	-0,691961	-1,428020	0,026551	-0,079668	0,648531	3,401372	-4,254602	-1,661214	-0,532820	-2,934649	-0,615718	-20,793557	11,132273	11,428017	0,026551	-0,079668	0,648531	-2,852552	-6,338851	-1,661214	0,026551	-0,079668	0,648531	-2,852552	-6,338851	-1,661214
15:56:56,60	0,393007	3,548939	-0,212985	0,217011	-0,691961	-1,428020	0,026057	-0,075427	0,651659	3,222996	-4,251822	-1,643707	-0,532378	-2,938265	-0,621195	-20,855435	11,103718	11,396696	0,026057	-0,075427	0,651659	-2,697986	-6,297288	-1,643707	0,026057	-0,075427	0,651659	-2,697986	-6,297288	-1,643707
15:56:56,65	0,393007	3,548939	-0,212985	0,217011	-0,691961	-1,428020	0,028968	-0,077617	0,646181	3,281213	-4,139770	-1,675029	-0,531776	-2,936826	-0,613417	-20,859894	11,107718	11,411835	0,028968	-0,077617	0,646181	-2,811693	-6,413735	-1,675029	0,028968	-0,077617	0,646181	-2,811693	-6,413735	-1,675029
15:56:56,70	0,393007	3,548939	-0,212985	0,217011	-0,691961	-1,428020	0,027420	-0,077419	0,653959	3,272159	-4,226111	-1,659889	-0,531759	-2,937426	-0,615757	-20,851356	11,107655	11,393702	0,027420	-0,077419	0,653959	-2,805215	-6,378583	-1,659889	0,027420	-0,077419	0,653959	-2,805215	-6,378583	-1,659889
15:56:56,75	0,393007	3,548939	-0,212985	0,217011	-0,691961	-1,428020	0,027931	-0,077733	0,651620	3,292724	-4,192106	-1,678022	-0,532395	-2,935796	-0,613028	-20,872243	11,113584	11,426494	0,027931	-0,077733	0,651620	-2,809333	-6,384703	-1,678022	0,027931	-0,077733	0,651620	-2,809333	-6,384703	-1,678022
15:56:56,80	0,393007	3,548939	-0,212985	0,217011	-0,691961	-1,428020	0,026837	-0,076367	0,654348	3,216398	-4,270034	-1,645230	-0,530010	-2,934273	-0,613817	-20,859774	11,125578	11,408488	0,026837	-0,076367	0,654348	-2,778449	-6,376772	-1,645230	0,026837	-0,076367	0,654348	-2,778449	-6,376772	-1,645230
15:56:56,85	0,393007	3,548939	-0,212985	0,217011	-0,691961	-1,428020	0,027901	-0,077095	0,655139	3,285203	-4,193584	-1,655401	-0,531791	-2,936664	-0,615387	-20,870584	11,120588	11,384506	0,027901	-0,077095	0,655139	-2,766721	-6,383833	-1,655401	0,027901	-0,077095	0,655139	-2,766721	-6,383833	-1,655401
15:56:56,90	0,393007	3,548939	-0,212985	0,217011	-0,691961	-1,428020	0,027287	-0,077325	0,651989	3,273064	-4,248718	-1,687218	-0,531240	-2,937096	-0,612259	-20,889490	11,114873	11,416561	0,027287	-0,077325	0,651989	-2,796919	-6,390752	-1,687218	0,027287	-0,077325	0,651989	-2,796919	-6,390752	-1,687218
15:56:56,95	0,393007	3,548939	-0,212985	0,217011	-0,691961	-1,428020	0,027386	-0,078018	0,655117	3,294730	-4,257095	-1,655163	-0,531710	-2,937236	-0,611835	-20,845013	11,149978	11,436249	0,027386	-0,078018	0,655117	-2,829703	-6,406886	-1,655163	0,027386	-0,078018	0,655117	-2,829703	-6,406886	-1,655163
15:56:57,00	0,393007	3,548939	-0,212985	0,217011	-0,691961	-1,428020	0,027743	-0,077681	0,655541	3,329852	-4,217582	-1,635475	-0,528825	-2,936300	-0,609539	-20,874564	11,136742	11,406299	0,027743	-0,077681	0,655541	-2,768134	-6,395373	-1,635475	0,027743	-0,077681	0,655541	-2,768134	-6,395373	-1,635475
15:56:57,05	0,393007	3,548939	-0,212985	0,217011	-0,691961	-1,428020	0,025489	-0,079711	0,657837	3,409143	-4,353739	-1,665426	-0,534189	-2,937383	-0,610699	-20,902165	11,141148	11,435412	0,025489	-0,079711	0,657837	-2,848151	-6,354628	-1,665426	0,025489	-0,079711	0,657837	-2,848151	-6,354628	-1,665426
15:56:57,10	0,393007	3,548939	-0,212985	0,217011	-0,691961	-1,428020	0,029109	-0,075607	0,656678	3,185774	-4,191596	-1,636312	-0,532427	-2,935140	-0,613445	-20,886183	11,110260	11,402650	0,029109	-0,075607	0,656678	-2,749392	-6,476669	-1,636312	0,029109	-0,075607	0,656678	-2,749392	-6,476669	-1,636312
15:56:57,15	0,393007	3,548939	-0,212985	0,217011	-0,691961	-1,428020	0,026286	-0,076012	0,653932	3,188086	-4,309144	-1,669074	-0,533564	-2,937823	-0,611083	-20,881411	11,125523	11,425284	0,026286	-0,076012	0,653932	-2,778890	-6,372556	-1,669074	0,026286	-0,076012	0,653932	-2,778890	-6,372556	-1,669074
15:56:57,20	0,393007	3,548939	-0,212985	0,217011	-0,691961	-1,428020	0,029178	-0,076369	0,656294	3,222219	-4,162251	-1,646440	-0,531807	-2,933659	-0,611871	-20,862304	11,091381	11,420550	0,029178	-0,076369	0,656294	-2,772728	-6,452697	-1,646440	0,029178	-0,076369	0,656294	-2,772728	-6,452697	-1,646440
15:56:57,25	0,393007	3,548939	-0,212985	0,217011	-0,691961	-1,428020	0,024693	-0,075808	0,655506	3,173052	-4,361841	-1,651174	-0,531802	-2,937694	-0,609941	-20,880550	11,098105	11,390110	0,024693	-0,075808	0,655506	-2,777886	-6,300231	-1,651174	0,024693	-0,075808	0,655506	-2,777886	-6,300231	-1,651174
15:56:57,30	0,393007	3,548939	-0,212985	0,217011	-0,691961	-1,428020	0,028185	-0,077830	0,657436	3,274894	-4,199390	-1,681614	-0,530026	-2,934836	-0,607214	-20,867390	11,083621	11,403118	0,028185	-0,077830	0,657436	-2,834768	-6,411948	-1,681614	0,028185	-0,077830	0,657436	-2,834768	-6,411948	-1,681614
15:56:57,36	0,393007	3,548939	-0,212985	0,217011	-0,691961	-1,428020	0,024822	-0,077939	0,660163	3,274598	-4,355660	-1,668606	-0,531776	-2,933584	-0,611102	-20,856302	11,107587	11,406021	0,024822	-0,077939	0,660163	-2,843618	-6,304174	-1,668606	0,024822	-0,077939	0,660163	-2,843618	-6,304174	-1,668606
15:56:57,41	0,393007	3,548939	-0,212985	0,217011	-0,691961	-1,428020	0,024612	-0,075798	0,656275	3,189558	-4,368948	-1,665703	-0,532903	-2,938187	-0,611437	-20,843458	11,119664	11,444363	0,024612	-0,075798	0,656275	-2,760581	-6,300996	-1,665703	0,024612	-0,075798	0,656275	-2,760581	-6,300996	-1,665703
15:56:57,46	0,393007	3,548939	-0,212985	0,217011	-0,691961	-1,428020	0,029162	-0,077124	0,655939	3,275377	-4,127256	-1,627361	-0,530464	-2,934807	-0,611014	-20,765274	11,034311	11,456027	0,029162	-0,077124	0,655939	-2,778831	-6,416491	-1,627361	0,029162	-0,077124	0,655939	-2,778831	-6,416491	-1,627361
15:56:57,51	0,393007	3,548939	-0,212985	0,217011	-0,691961	-1,428020	0,025016	-0,077546	0,656362	3,262509	-4,232488	-1,615697	-0,418277	-2,762937	-0,288543	-13,062584	6,217620	11,415240	0,025016	-0,077546	0,656362	-2,824847	-6,196222	-1,615697	0,025016	-0,077546	0,656362	-2,824847	-6,196222	-1,615697
15:56:57,56	0,393007	3,548939	-0,212985	0,217011	-0,691961	-1,428020	-0,179922	-0,088767	0,978833	3,525985	-5,810169	-1,656484	-0,499187	-2,874229	-0,391163	-18,049408	9,670753	11,415250	-0,179922	-0,088767	0,978833	-3,442240	8,313689	-1,656484	-0,179922	-0,088767	0,978833	-3,442240	8,313689	-1,656484
15:56:57,61	0,393007	3,548939	-0,212985	0,217011	-0,691961	-1,428020	-0,043085	-0,074344	0,876214	3,273042	-4,739948	-1,656474	-0,550698	-2,966371	-0,953721	-19,800277	10,424771	11,413750	-0,043085	-0,074344	0,876214	-2,562926	-1,357761	-1,656474	-0,043085	-0,074344	0,876214	-2,562926	-1,357761	-1,656474
15:56:57,66	0,392893	3,548928	-0,212997	0,216989	-0,641963	-1,427997	0,062468	-0,075805	0,313656	3,126580	-1,144505	-1,657974	-0,542338	-2,949443	-1,009187	-18,525779	9,721334	11,386754	0,062468	-0,075805	0,313656	-2,824079	-6,048218	-1,657974	0,062468	-0,075805	0,313656	-2,824079	-6,048218	-1,657974
15:56:57,71	0,392893	3,548928	-0,212997	0,216989	-0,641963	-1,427997	0,043628	-0,074581	0,258190	3,091001	-0,668701	-1,684970	-0,540509	-2,947460	-0,999840	-18,504983	9,713571	11,405440	0,043628	-0,074581	0,258190	-2,763595	-4,093500	-1,684970	0,043628	-0,074581	0,258190	-2,763595	-4,093500	-1,684970
15:56:57,76	0,392893	3,548928	-0,212997	0,216989	-0,641963	-1,427997	0,040996	-0,075173	0,267537	3,125444	-0,783663	-1,666284	-0,538762	-2,950803	-1,001803	-18,531783	9,738172	11,373588	0,040996	-0,075173	0,267537	-2,775600	-4,001867	-1,666284	0,040996	-0,075173	0,267537	-2,775600	-4,001867	-1,666284
15:56:57,81	0,392893	3,548928	-0,212997	0,216989	-0,641963	-1,427997	0,043018	-0,078358	0,265574	3,298972	-0,714062	-1,698136	-0,537486	-2,947326	-0,991708	-18,492580	9,719942	11,352659	0,043018	-0,078358	0,265574	-2,852098	-4,090943	-1,698136	0,043018	-0,078358	0,265574	-2,852098	-4,090943	-1,698136
15:56:57,86	0,392893	3,548928	-0,212997	0,216989	-0,641963	-1,427997	0,039368	-0,077724	0,275669	3,269823	-0,860761	-1,719065	-0,540547	-2,948701	-0,994422	-18,550218	9,749463	11,393878	0,039368	-0,077724	0,275669	-2,831487	-3,951171	-1,719065	0,039368	-0,077724	0,275669	-2,831487	-3,951171	-1,719065
15:56:57,91	0,392893	3,548928	-0,212997	0,216989	-0,641963	-1,427997	0,042090	-0,075761	0,272954	3,164487	-0,783932	-1,677846	-0,543464	-2,948418	-0,995203	-18,537543	9,756135	11,389129	0,042090	-0,075761	0,272954	-2,782717	-4,087960	-1,677846	0,042090	-0,075761	0,272954	-2,782717	-4,087960	-1,677846
15:56:57,96	0,392893	3,548928	-0,212997	0,216989	-0,641963	-1,427997	0,043303	-0,073093	0,272174	3,037878	-0,713211	-1,682595	-0,539856	-2,945588	-0,993620	-18,473261	9,685018	11,395960	0,043303	-0,073093	0,272174	-2,699905	-4,112466	-1,682595	0,043303	-0,073093	0,272174	-2,699905	-4,112466	-1,682595
15:56:58,01	0,392893	3,548928	-0,212997	0,216989	-0,641963	-1,427997	0,039049	-0,074802	0,273756	3,097315	-0,843185	-1,675764	-0,422765	-2,766150	-0,680994	-10,055536	4,747603	11,298622	0,039049	-0,074802	0,273756	-2,774651	-3,908509	-1,675764	0,039049	-0,074802	0,273756	-2,774651	-3,908509	-1,675764
15:56:58,06	0,392893	3,548928	-0,212997	0,216989	-0,641963	-1,427997	-0,174895	-0,086488	0,586383	3,637897	-2,209577	-1,773102	-0,500149	-2,867177	-0,764870	-14,756106	8,128939	11,288962	-0,174895	-0,086488	0,586383	-3,151377	11,519660	-1,773102	-0,174895	-0,086488	0,586383	-3,151377	11,519660	-1,773102
15:56:58,11	0,392893	3,548928	-0,212997	0,216989	-0,641963	-1,427997	-0,048711	-0,069984	0,502506	3,357760	-1,409512	-1,782762	-0,557898	-2,959481	-1,341361	-16,395431	8,970016	11,311016	-0,048711	-0,069984	0,502506	-2,136002	2,414317	-1,782762	-0,048711	-0,069984	0,502506	-2,136002	2,414317	-1,782762
15:56:58,16	0,393029	3,549026	-0,213006	0,216975	-0,591965	-1,427990	0,060101	-0,066123	-0,073984	3,065733	2,408484	-1,760708	-0,547293	-2,938112	-1,394890	-15,174776	8,311046	11,329473	0,060101	-0,066123	-0,073984	-2,124961	-2,309440	-1,760708	0,060101	-0,066123	-0,073984	-2,124961	-2,309440	-1,760708
15:56:58,21	0,393029	3,549026	-0,213006	0,216975	-0,591965	-1,427990	0,036293	-0,064624	-0,127514	3,027407	2,557051	-1,742251	-0,547238	-2,940302	-1,392177	-15,161806	8,304699	11,298099	0,036293	-0,064624	-0,127514	-2,045585	-0,291914	-1,742251	0,036293	-0,064624	-0,127514	-2,045585	-0,291914	-1,742251
15:56:58,26	0,393029	3,549026	-0,213006	0,216975	-0,591965	-1,427990	0,038162	-0,065767	-0,124801	3,087805	2,668663	-1,773625	-0,546713	-2,942976	-1,382061	-15,213229	8,299306	11,325909	0,038162	-0,065767	-0,124801	-2,074872	-0,327047	-1,773625	0,038162	-0,065767	-0,124801	-2,074872	-0,327047	-1,773625
15:56:58,31	0,393029	3,549026	-0,213006	0,216975	-0,591965	-1,427990	0,040215	-0,067558	-0,114685	3,150555	2,733586	-1,745815	-0,547926	-2,937725	-1,384817	-15,206220	8,281485	11,308132	0,040215	-0,067558	-0,114685	-2,152716	-0,423291	-1,745815	0,040215	-0,067558	-0,114685	-2,152716	-0,423291	-1,745815
15:56:58,36	0,393029	3,549026	-0,213006	0,216975	-0,591965	-1,427990	0,036274	-0,063882	-0,117440	2,947473	2,543637	-1,763592	-0,547940	-2,938201	-1,380946	-15,236768	8,323781	11,302527	0,036274	-0,063882	-0,117440	-2,067231	-0,303875	-1,763592	0,036274	-0,063882	-0,117440	-2,067231	-0,303875	-1,763592
15:56:58,41	0,393029	3,549026	-0,213006	0,216975	-0,591965	-1,427990	0,036693	-0,064108	-0,113570	2,980596	2,517808	-1,769197	-0,551433	-2,942964	-1,378206	-15,241353	8,343231	11,309910	0,036693	-0,064108	-0,113570	-2,051871	-0,362574	-1,769197	0,036693	-0,064108	-0,113570	-2,051871	-0,362574	-1,769197
15:56:58,46	0,393029	3,549026	-0,213006	0,216975	-0,591965	-1,427990	0,042565	-0,063464	-0,110829	2,961678	2,809459	-1,761814	-0,549047	-2,935276	-1,380956	-15,212286	8,367793	11,294244	0,042565	-0,063464	-0,110829	-2,020263	-0,531880	-1,761814	0,042565	-0,063464	-0,110829	-2,020263	-0,531880	-1,761814
15:56:58,51	0,393029	3,549026	-0,213006	0,216975	-0,591965	-1,427990	0,034714	-0,061687	-0,113579	2,905058	2,414086	-1,777480	-0,549092	-2,940576	-1,378970	-15,247888	8,374724	11,341281	0,034714	-0,061687	-0,113579	-1,937357	-0,310930	-1,777480	0,034714	-0,061687	-0,113579	-1,937357	-0,310930	-1,777480
15:56:58,56	0,393029	3,549026	-0,213006	0,216975	-0,591965	-1,427990	0,039326	-0,064298	-0,111593	3,029024	2,619629	-1,730443	-0,543199	-2,943584	-1,377805	-15,238579	8,309527	11,305044	0,039326	-0,064298	-0,111593	-2,018344	-0,467455	-1,730443	0,039326	-0,064298	-0,111593	-2,018344	-0,467455	-1,730443
15:56:58,61	0,393029	3,549026	-0,213006	0,216975	-0,591965	-1,427990	0,038984	-0,070905	-0,110429	3,320805	2,642523	-1,766680	-0,549081	-2,938134	-1,377839	-15,236439	8,355088	11,301449	0,038984	-0,070905	-0,110429	-2,245250	-0,417740	-1,766680	0,038984	-0,070905	-0,110429	-2,245250	-0,417740	-1,766680
15:56:58,66	0,393029	3,549026	-0,213006	0,216975	-0,591965	-1,427990	0,037205	-0,063086	-0,110463	2,954735	2,529088	-1,770275	-0,543214	-2,940240	-1,372756	-15,251617	8,332219	11,327552	0,037205	-0,063086	-0,110463	-1,997514	-0,391524	-1,770275	0,037205	-0,063086	-0,110463	-1,997514	-0,391524	-1,770275
15:56:58,71	0,393029	3,549026	-0,213006	0,216975	-0,591965	-1,427990	0,036096	-0,069220	-0,105379	3,246335	2,469694	-1,744172	-0,547953	-2,936941	-1,373561	-15,259184	8,346656	11,323407	0,036096	-0,069220	-0,105379	-2,187473	-0,363837	-1,744172	0,036096	-0,069220	-0,105379	-2,187473	-0,363837	-1,744172
15:56:58,76	0,393029	3,549026	-0,213006	0,216975	-0,591965	-1,427990	0,035608	-0,063467	-0,106184	2,955867	2,430572	-1,748317	-0,544351	-2,941624	-1,373529	-15,235210	8,331050	11,317724	0,035608	-0,063467	-0,106184	-2,026284	-0,364690	-1,748317	0,035608	-0,063467	-0,106184	-2,026284	-0,364690	-1,748317
15:56:58,81	0,393029	3,549026	-0,213006	0,216975	-0,591965	-1,427990	0,037863	-0,068928	-0,106152	3,238310	2,576353	-1,754000	-0,549169	-2,940817	-1,375113	-15,288313	8,358616	11,324249	0,037863	-0,068928	-0,106152	-2,172527	-0,395861	-1,754000	0,037863	-0,068928	-0,106152	-2,172527	-0,395861	-1,754000
15:56:58,86	0,393029	3,549026	-0,213006	0,216975	-0,591965	-1,427990	0,039573	-0,064352	-0,107737	2,997667	2,605533	-1,747475	-0,546748	-2,941587	-1,372015	-15,268931	8,354595	11,288424	0,039573	-0,064352	-0,107737	-2,053936	-0,500963	-1,747475	0,039573	-0,064352	-0,107737	-2,053936	-0,500963	-1,747475
15:56:58,91	0,393029	3,549026	-0,213006	0,216975	-0,591965	-1,427990	0,039029	-0,066833	-0,104639	3,132921	2,596026	-1,783300	-0,547391	-2,939345	-1,370861	-15,286957	8,347435	11,297589	0,039029	-0,066833	-0,104639	-2,113490	-0,467743	-1,783300	0,039029	-0,066833	-0,104639	-2,113490	-0,467743	-1,783300
15:56:58,96	0,393029	3,549026	-0,213006	0,216975	-0,591965	-1,427990	0,037410	-0,065155	-0,103484	3,030463	2,499796	-1,774135	-0,547895	-2,938086	-1,375908	-15,241849	8,366048	11,286357	0,037410	-0,065155	-0,103484	-2,084243	-0,436865	-1,774135	0,037410	-0,065155	-0,103484	-2,084243	-0,436865	-1,774135
15:56:59,01	0,393029	3,549026	-0,213006	0,216975	-0,591965	-1,427990	0,036571	-0,064090	-0,108532	3,013709	2,485920	-1,785367	-0,548603	-2,938532	-1,374727	-15,289207	8,349386	11,333855	0,036571	-0,064090	-0,108532	-2,017324	-0,384870	-1,785367	0,036571	-0,064090	-0,108532	-2,017324	-0,384870	-1,785367
15:56:59,06	0,393029	3,549026	-0,213006	0,216975	-0,591965	-1,427990	0,037311	-0,063700	-0,107350	2,955327	2,491756	-1,737870	-0,547392	-2,937296	-1,372020	-15,277720	8,347310	11,313035	0,037311	-0,063700	-0,107350	-2,045101	-0,437182	-1,737870	0,037311	-0,063700	-0,107350	-2,045101	-0,437182	-1,737870
15:56:59,11	0,393029	3,549026	-0,213006	0,216975	-0,591965	-1,427990	0,035635	-0,064130	-0,104644	2,981654	2,415584	-1,758689	-0,548477	-2,942484	-1,370823	-15,261819	8,382106	11,317145	0,035635	-0,064130	-0,104644	-2,052561	-0,381778	-1,758689	0,035635	-0,064130	-0,104644	-2,052561	-0,381778	-1,758689
15:56:59,16	0,393029	3,549026	-0,213006	0,216975	-0,591965	-1,427990	0,040671	-0,065785	-0,103446	3,105786	2,673807	-1,754579	-0,546848	-2,939450	-1,369681	-15,316014	8,374088	11,332018	0,040671	-0,065785	-0,103446	-2,058327	-0,518850	-1,754579	0,040671	-0,065785	-0,103446	-2,058327	-0,518850	-1,754579
15:56:59,21	0,393029	3,549026	-0,213006	0,216975	-0,591965	-1,427990	0,037229	-0,065679	-0,102305	3,066220	2,451903	-1,739706	-0,549116	-2,940393	-1,371628	-15,269043	8,348905	11,297465	0,037229	-0,065679	-0,102305	-2,089552	-0,470563	-1,739706	0,037229	-0,065679	-0,102305	-2,089552	-0,470563	-1,739706
15:56:59,26	0,393029	3,549026	-0,213006	0,216975	-0,591965	-1,427990	0,040210	-0,064773	-0,102296	3,034970	2,632551	-1,755235	-0,544974	-2,940482	-1,371979	-15,258446	8,356406	11,332429	0,040210	-0,064773	-0,102296	-2,049701	-0,523961	-1,755235	0,040210	-0,064773	-0,102296	-2,049701	-0,523961	-1,755235
15:56:59,31	0,393029	3,549026	-0,213006	0,216975	-0,591965	-1,427990	0,035463	-0,066152	-0,104237	3,111756	2,420236	-1,758521	-0,547397	-2,938797	-1,372786	-15,273125	8,321433	11,317246	0,035463	-0,066152	-0,104237	-2,081154	-0,363598	-1,758521	0,035463	-0,066152	-0,104237	-2,081154	-0,363598	-1,758521
15:56:59,36	0,393029	3,549026	-0,213006	0,216975	-0,591965	-1,427990	0,035463	-0,066152	-0,104237	3,111756	2,420236	-1,758521	-0,549704	-2,942497	-1,371623	-15,284496	8,380869	11,303076	0,035463	-0,066152	-0,104237	-2,081154	-0,363598	-1,758521	0,035463	-0,066152	-0,104237	-2,081154	-0,363598	-1,758521
15:56:59,41	0,393029	3,549026	-0,213006	0,216975	-0,591965	-1,427990	0,041295	-0,064728	-0,104246	3,038438	2,687259	-1,768648	-0,547969	-2,938781	-1,371222	-15,284683	8,376045	11,337447	0,041295	-0,064728	-0,104246	-2,042739	-0,554418	-1,768648	0,041295	-0,064728	-0,104246	-2,042739	-0,554418	-1,768648
15:56:59,46	0,393029	3,549026	-0,213006	0,216975	-0,591965	-1,427990	0,037210	-0,064373	-0,103845	3,015682	2,477065	-1,734277	-0,549140	-2,937217	-1,372812	-15,289011	8,407092	11,305567	0,037210	-0,064373	-0,103845	-2,037591	-0,443903	-1,734277	0,037210	-0,064373	-0,103845	-2,037591	-0,443903	-1,734277
15:56:59,51	0,393029	3,549026	-0,213006	0,216975	-0,591965	-1,427990	0,036441	-0,062577	-0,105435	2,947011	2,417826	-1,766157	-0,547393	-2,942089	-1,366177	-15,305024	8,357489	11,319065	0,036441	-0,062577	-0,105435	-1,965272	-0,442806	-1,766157	0,036441	-0,062577	-0,105435	-1,965272	-0,442806	-1,766157
15:56:59,56	0,393029	3,549026	-0,213006	0,216975	-0,591965	-1,427990	0,039787	-0,066526	-0,098800	3,101387	2,602728	-1,752659	-0,548484	-2,942856	-1,367725	-15,263096	8,349751	11,299645	0,039787	-0,066526	-0,098800	-2,120880	-0,520530	-1,752659	0,039787	-0,066526	-0,098800	-2,120880	-0,520530	-1,752659
15:56:59,61	0,393029	3,549026	-0,213006	0,216975	-0,591965	-1,427990	0,040996	-0,065964	-0,100348	3,086434	2,705796	-1,772079	-0,548534	-2,940644	-1,366946	-15,287235	8,375652	11,329640	0,040996	-0,065964	-0,100348	-2,091729	-0,512400	-1,772079	0,040996	-0,065964	-0,100348	-2,091729	-0,512400	-1,772079
15:56:59,66	0,393029	3,549026	-0,213006	0,216975	-0,591965	-1,427990	0,039105	-0,064815	-0,099569	3,037072	2,573623	-1,742084	-0,544427	-2,940253	-1,367746	-15,291117	8,360307	11,296527	0,039105	-0,064815	-0,099569	-2,050931	-0,496151	-1,742084	0,039105	-0,064815	-0,099569	-2,050931	-0,496151	-1,742084
15:56:59,71	0,393029	3,549026	-0,213006	0,216975	-0,591965	-1,427990	0,036713	-0,068177	-0,100369	3,196630	2,453552	-1,775197	-0,543817	-2,939961	-1,368532	-15,278391	8,351105	11,277348	0,036713	-0,068177	-0,100369	-2,155236	-0,428453	-1,775197	0,036713	-0,068177	-0,100369	-2,155236	-0,428453	-1,775197
15:56:59,76	0,393029	3,549026	-0,213006	0,216975	-0,591965	-1,427990	0,036128	-0,068548	-0,100368	3,220024	2,435564	-1,780107	-0,548449	-2,939089	-1,367741	-15,257599	8,407909	11,297181	0,036128	-0,068548	-0,100368	-2,160982	-0,400518	-1,780107	0,036128	-0,068548	-0,100368	-2,160982	-0,400518	-1,780107
15:56:59,81	0,393029	3,549026	-0,213006	0,216975	-0,591965	-1,427990	0,036128	-0,068548	-0,100368	3,220024	2,435564	-1,780107	-0,548577	-2,939824	-1,372411	-15,295011	8,368941	11,308718	0,036128	-0,068548	-0,100368	-2,160982	-0,400518	-1,780107	0,036128	-0,068548	-0,100368	-2,160982	-0,400518	-1,780107
15:56:59,86	0,393029	3,549026	-0,213006	0,216975	-0,591965	-1,427990	0,036664	-0,064802	-0,099969	3,053329	2,454513	-1,755665	-0,548535	-2,939369	-1,368893	-15,275743	8,359300	11,325526	0,036664	-0,064802	-0,099969	-2,033616	-0,423637	-1,755665	0,036664	-0,064802	-0,099969	-2,033616	-0,423637	-1,755665
15:56:59,91	0,393029	3,549026	-0,213006	0,216975	-0,591965	-1,427990	0,038002	-0,064176	-0,101516	2,995431	2,534399	-1,746198	-0,543266	-2,941347	-1,370835	-15,296429	8,368012	11,318127	0,038002	-0,064176	-0,101516	-2,042414	-0,448794	-1,746198	0,038002	-0,064176	-0,101516	-2,042414	-0,448794	-1,746198
15:56:59,96	0,393029	3,549026	-0,213006	0,216975	-0,591965	-1,427990	0,037353	-0,065180	-0,098444	3,060081	2,480817	-1,790684	-0,547969	-2,941149	-1,367365	-15,294968	8,350265	11,290422	0,037353	-0,065180	-0,098444	-2,056576	-0,451372	-1,790684	0,037353	-0,065180	-0,098444	-2,056576	-0,451372	-1,790684
15:57:00,01	0,393029	3,549026	-0,213006	0,216975	-0,591965	-1,427990	0,037353	-0,065180	-0,098444	3,060081	2,480817	-1,790684	-0,546799	-2,941795	-1,367718	-15,292386	8,341827	11,329208	0,037353	-0,065180	-0,098444	-2,056576	-0,451372	-1,790684	0,037353	-0,065180	-0,098444	-2,056576	-0,451372	-1,790684
15:57:00,06	0,393029	3,549026	-0,213006	0,216975	-0,591965	-1,427990	0,041572	-0,064180	-0,101912	2,984406	2,710340	-1,761273	-0,547428	-2,941525	-1,367731	-15,308079	8,334723	11,324236	0,041572	-0,064180	-0,101912	-2,053759	-0,553038	-1,761273	0,041572	-0,064180	-0,101912	-2,053759	-0,553038	-1,761273
15:57:00,11	0,393029	3,549026	-0,213006	0,216975	-0,591965	-1,427990	0,039315	-0,066213	-0,100355	3,063904	2,586941	-1,747488	-0,546724	-2,937362	-1,365804	-15,249179	8,328573	11,289084	0,039315	-0,066213	-0,100355	-2,133848	-0,499294	-1,747488	0,039315	-0,066213	-0,100355	-2,133848	-0,499294	-1,747488
15:57:00,16	0,393029	3,549026	-0,213006	0,216975	-0,591965	-1,427990	0,039186	-0,070229	-0,099202	3,271578	2,570870	-1,776722	-0,546219	-2,943395	-1,367367	-15,310928	8,352187	11,280928	0,039186	-0,070229	-0,099202	-2,241366	-0,505199	-1,776722	0,039186	-0,070229	-0,099202	-2,241366	-0,505199	-1,776722
15:57:00,21	0,393029	3,549026	-0,213006	0,216975	-0,591965	-1,427990	0,041695	-0,066219	-0,099964	3,058584	2,703164	-1,748176	-0,547960	-2,940082	-1,368933	-15,301772	8,395558	11,283367	0,041695	-0,066219	-0,099964	-2,139590	-0,569925	-1,748176	0,041695	-0,066219	-0,099964	-2,139590	-0,569925	-1,748176
15:57:00,26	0,393029	3,549026	-0,213006	0,216975	-0,591965	-1,427990	0,038534	-0,068504	-0,098424	3,200860	2,526930	-1,766816	-0,548596	-2,939322	-1,368506	-15,303919	8,362587	11,340218	0,038534	-0,068504	-0,098424	-2,176703	-0,498008	-1,766816	0,038534	-0,068504	-0,098424	-2,176703	-0,498008	-1,766816
15:57:00,31	0,393029	3,549026	-0,213006	0,216975	-0,591965	-1,427990	0,038534	-0,068504	-0,098424	3,200860	2,526930	-1,766816	-0,546770	-2,941584	-1,366977	-15,297128	8,377442	11,286376	0,038534	-0,068504	-0,098424	-2,176703	-0,498008	-1,766816	0,038534	-0,068504	-0,098424	-2,176703	-0,498008	-1,766816
15:57:00,36	0,393029	3,549026	-0,213006	0,216975	-0,591965	-1,427990	0,039037	-0,066813	-0,099600	3,137554	2,560629	-1,785348	-0,545611	-2,943658	-1,367734	-15,300922	8,356064	11,300620	0,039037	-0,066813	-0,099600	-2,107266	-0,503814	-1,785348	0,039037	-0,066813	-0,099600	-2,107266	-0,503814	-1,785348
15:57:00,42	0,393029	3,549026	-0,213006	0,216975	-0,591965	-1,427990	0,036153	-0,068619	-0,099181	3,235005	2,456248	-1,766523	-0,546690	-2,941068	-1,365415	-15,260603	8,370935	11,275243	0,036153	-0,068619	-0,099181	-2,151622	-0,381768	-1,766523	0,036153	-0,068619	-0,099181	-2,151622	-0,381768	-1,766523
15:57:00,46	0,393029	3,549026	-0,213006	0,216975	-0,591965	-1,427990	0,036153	-0,068619	-0,099181	3,235005	2,456248	-1,766523	-0,546860	-2,941619	-1,364655	-15,342560	8,377549	11,299949	0,036153	-0,068619	-0,099181	-2,151622	-0,381768	-1,766523	0,036153	-0,068619	-0,099181	-2,151622	-0,381768	-1,766523
15:57:00,51	0,393029	3,549026	-0,213006	0,216975	-0,591965	-1,427990	0,038625	-0,067935	-0,096854	3,179843	2,554110	-1,758509	-0,546183	-2,941175	-1,364643	-15,306633	8,394318	11,295447	0,038625	-0,067935	-0,096854	-2,153075	-0,477982	-1,758509	0,038625	-0,067935	-0,096854	-2,153075	-0,477982	-1,758509
15:57:00,56	0,393029	3,549026	-0,213006	0,216975	-0,591965	-1,427990	0,038625	-0,067935	-0,096854	3,179843	2,554110	-1,758509	-0,545566	-2,941588	-1,367709	-15,274627	8,365715	11,330029	0,038625	-0,067935	-0,096854	-2,153075	-0,477982	-1,758509	0,038625	-0,067935	-0,096854	-2,153075	-0,477982	-1,758509
15:57:00,61	0,393029	3,549026	-0,213006	0,216975	-0,591965	-1,427990	0,038439	-0,067857	-0,100332	3,192929	2,554875	-1,741695	-0,549104	-2,939218	-1,363860	-15,280399	8,365278	11,303246	0,038439	-0,067857	-0,100332	-2,133834	-0,462611	-1,741695	0,038439	-0,067857	-0,100332	-2,133834	-0,462611	-1,741695
15:57:00,66	0,393029	3,549026	-0,213006	0,216975	-0,591965	-1,427990	0,038156	-0,063608	-0,096483	2,968736	2,535368	-1,768478	-0,548567	-2,941253	-1,365404	-15,312669	8,388703	11,324440	0,038156	-0,063608	-0,096483	-2,024508	-0,459887	-1,768478	0,038156	-0,063608	-0,096483	-2,024508	-0,459887	-1,768478
15:57:00,71	0,393029	3,549026	-0,213006	0,216975	-0,591965	-1,427990	0,040495	-0,067029	-0,096078	3,137168	2,669019	-1,774328	-0,544985	-2,939907	-1,364243	-15,289492	8,382496	11,304734	0,040495	-0,067029	-0,096078	-2,124612	-0,509832	-1,774328	0,040495	-0,067029	-0,096078	-2,124612	-0,509832	-1,774328
15:57:00,76	0,393029	3,549026	-0,213006	0,216975	-0,591965	-1,427990	0,040495	-0,067029	-0,096078	3,137168	2,669019	-1,774328	-0,546171	-2,939995	-1,364633	-15,289823	8,374801	11,304511	0,040495	-0,067029	-0,096078	-2,124612	-0,509832	-1,774328	0,040495	-0,067029	-0,096078	-2,124612	-0,509832	-1,774328
15:57:00,81	0,393029	3,549026	-0,213006	0,216975	-0,591965	-1,427990	0,037362	-0,066537	-0,097257	3,124562	2,481150	-1,767213	-0,545663	-2,942365	-1,364273	-15,334514	8,365795	11,279973	0,037362	-0,066537	-0,097257	-2,098584	-0,451765	-1,767213	0,037362	-0,066537	-0,097257	-2,098584	-0,451765	-1,767213
15:57:00,86	0,393029	3,549026	-0,213006	0,216975	-0,591965	-1,427990	0,039161	-0,068162	-0,096896	3,178918	2,540476	-1,791752	-0,547347	-2,944118	-1,363833	-15,297202	8,367390	11,317583	0,039161	-0,068162	-0,096896	-2,171791	-0,533629	-1,791752	0,039161	-0,068162	-0,096896	-2,171791	-0,533629	-1,791752
15:57:00,91	0,393029	3,549026	-0,213006	0,216975	-0,591965	-1,427990	0,041521	-0,067580	-0,096456	3,168674	2,694715	-1,754141	-0,550921	-2,940656	-1,364642	-15,315498	8,395999	11,314230	0,041521	-0,067580	-0,096456	-2,136322	-0,564654	-1,754141	0,041521	-0,067580	-0,096456	-2,136322	-0,564654	-1,754141
15:57:00,96	0,393029	3,549026	-0,213006	0,216975	-0,591965	-1,427990	0,040310	-0,062753	-0,097265	2,933342	2,601612	-1,757494	-0,546129	-2,941310	-1,363453	-15,278827	8,384638	11,308652	0,040310	-0,062753	-0,097265	-1,992802	-0,562721	-1,757494	0,040310	-0,062753	-0,097265	-1,992802	-0,562721	-1,757494
15:57:01,01	0,393029	3,549026	-0,213006	0,216975	-0,591965	-1,427990	0,038480	-0,067231	-0,096077	3,174680	2,543898	-1,763072	-0,547403	-2,942641	-1,364643	-15,324542	8,380240	11,299597	0,038480	-0,067231	-0,096077	-2,102964	-0,476793	-1,763072	0,038480	-0,067231	-0,096077	-2,102964	-0,476793	-1,763072
15:57:01,06	0,393029	3,549026	-0,213006	0,216975	-0,591965	-1,427990	0,040270	-0,066793	-0,097267	3,125237	2,599584	-1,772127	-0,547338	-2,938642	-1,363478	-15,289289	8,389760	11,299435	0,040270	-0,066793	-0,097267	-2,118023	-0,561618	-1,772127	0,040270	-0,066793	-0,097267	-2,118023	-0,561618	-1,772127
15:57:01,11	0,393029	3,549026	-0,213006	0,216975	-0,591965	-1,427990	0,036774	-0,064849	-0,096102	3,050036	2,443555	-1,772289	-0,549153	-2,939726	-1,366979	-15,299895	8,368470	11,300518	0,036774	-0,064849	-0,096102	-2,040644	-0,443199	-1,772289	0,036774	-0,064849	-0,096102	-2,040644	-0,443199	-1,772289
15:57:01,16	0,393029	3,549026	-0,213006	0,216975	-0,591965	-1,427990	0,038620	-0,063820	-0,099602	2,972763	2,541009	-1,771206	-0,547440	-2,940064	-1,363101	-15,335357	8,373662	11,303780	0,038620	-0,063820	-0,099602	-2,037104	-0,490660	-1,771206	0,038620	-0,063820	-0,099602	-2,037104	-0,490660	-1,771206
15:57:01,21	0,393029	3,549026	-0,213006	0,216975	-0,591965	-1,427990	0,036305	-0,069242	-0,094919	3,230336	2,411389	-1,749244	-0,545555	-2,942288	-1,365404	-15,283312	8,375492	11,295011	0,036305	-0,069242	-0,094919	-2,205136	-0,438540	-1,749244	0,036305	-0,069242	-0,094919	-2,205136	-0,438540	-1,749244
15:57:01,26	0,393029	3,549026	-0,213006	0,216975	-0,591965	-1,427990	0,036305	-0,069242	-0,094919	3,230336	2,411389	-1,749244	-0,546750	-2,937666	-1,362292	-15,284875	8,387140	11,327902	0,036305	-0,069242	-0,094919	-2,205136	-0,438540	-1,749244	0,036305	-0,069242	-0,094919	-2,205136	-0,438540	-1,749244
15:57:01,31	0,393029	3,549026	-0,213006	0,216975	-0,591965	-1,427990	0,035635	-0,064871	-0,094916	3,051102	2,389438	-1,743822	-0,547290	-2,937781	-1,364235	-15,268602	8,412418	11,319925	0,035635	-0,064871	-0,094916	-2,041281	-0,407873	-1,743822	0,035635	-0,064871	-0,094916	-2,041281	-0,407873	-1,743822
15:57:01,36	0,393029	3,549026	-0,213006	0,216975	-0,591965	-1,427990	0,035720	-0,065590	-0,094957	3,074018	2,393659	-1,797380	-0,546170	-2,938099	-1,362333	-15,292293	8,374708	11,274344	0,035720	-0,065590	-0,094957	-2,074812	-0,410338	-1,797380	0,035720	-0,065590	-0,094957	-2,074812	-0,410338	-1,797380
15:57:01,41	0,393029	3,549026	-0,213006	0,216975	-0,591965	-1,427990	0,039960	-0,061914	-0,095328	2,882592	2,611280	-1,774051	-0,544441	-2,941108	-1,363868	-15,306087	8,353968	11,289143	0,039960	-0,061914	-0,095328	-1,977644	-0,525550	-1,774051	0,039960	-0,061914	-0,095328	-1,977644	-0,525550	-1,774051
15:57:01,46	0,393029	3,549026	-0,213006	0,216975	-0,591965	-1,427990	0,039960	-0,061914	-0,095328	2,882592	2,611280	-1,774051	-0,549713	-2,939271	-1,365030	-15,297902	8,397098	11,309890	0,039960	-0,061914	-0,095328	-1,977644	-0,525550	-1,774051	0,039960	-0,061914	-0,095328	-1,977644	-0,525550	-1,774051
15:57:01,51	0,393029	3,549026	-0,213006	0,216975	-0,591965	-1,427990	0,038507	-0,063108	-0,097653	2,961508	2,522527	-1,761835	-0,547373	-2,940723	-1,361914	-15,310042	8,383464	11,312716	0,038507	-0,063108	-0,097653	-1,992436	-0,500243	-1,761835	0,038507	-0,063108	-0,097653	-1,992436	-0,500243	-1,761835
15:57:01,56	0,393029	3,549026	-0,213006	0,216975	-0,591965	-1,427990	0,038593	-0,065860	-0,094537	3,086768	2,523345	-1,759008	-0,547356	-2,938923	-1,362712	-15,290284	8,357339	11,283361	0,038593	-0,065860	-0,094537	-2,083259	-0,506241	-1,759008	0,038593	-0,065860	-0,094537	-2,083259	-0,506241	-1,759008
15:57:01,61	0,393029	3,549026	-0,213006	0,216975	-0,591965	-1,427990	0,037027	-0,064975	-0,095336	3,027989	2,472039	-1,788363	-0,545011	-2,938788	-1,362277	-15,289940	8,359844	11,341739	0,037027	-0,064975	-0,095336	-2,072545	-0,434545	-1,788363	0,037027	-0,064975	-0,095336	-2,072545	-0,434545	-1,788363
15:57:01,66	0,393029	3,549026	-0,213006	0,216975	-0,591965	-1,427990	0,035737	-0,066938	-0,094900	3,132409	2,404034	-1,729985	-0,547941	-2,939724	-1,363866	-15,294160	8,379481	11,299127	0,035737	-0,066938	-0,094900	-2,122225	-0,401329	-1,729985	0,035737	-0,066938	-0,094900	-2,122225	-0,401329	-1,729985
15:57:01,71	0,393029	3,549026	-0,213006	0,216975	-0,591965	-1,427990	0,038012	-0,064869	-0,096489	3,039694	2,508874	-1,772597	-0,548533	-2,940053	-1,361147	-15,306940	8,395199	11,302802	0,038012	-0,064869	-0,096489	-2,052488	-0,475096	-1,772597	0,038012	-0,064869	-0,096489	-2,052488	-0,475096	-1,772597
15:57:01,76	0,393029	3,549026	-0,213006	0,216975	-0,591965	-1,427990	0,040240	-0,061423	-0,096490	2,892909	2,604833	-1,767263	-0,546226	-2,946903	-1,363459	-15,326741	8,346038	11,297375	0,040240	-0,061423	-0,096490	-1,928822	-0,554013	-1,767263	0,040240	-0,061423	-0,096490	-1,928822	-0,554013	-1,767263
15:57:01,81	0,393029	3,549026	-0,213006	0,216975	-0,591965	-1,427990	0,040240	-0,061423	-0,096490	2,892909	2,604833	-1,767263	-0,544979	-2,936844	-1,363075	-15,269641	8,353171	11,313026	0,040240	-0,061423	-0,096490	-1,928822	-0,554013	-1,767263	0,040240	-0,061423	-0,096490	-1,928822	-0,554013	-1,767263
15:57:01,86	0,393029	3,549026	-0,213006	0,216975	-0,591965	-1,427990	0,034037	-0,065993	-0,095698	3,087647	2,336561	-1,758698	-0,547362	-2,942119	-1,361139	-15,310647	8,380304	11,302253	0,034037	-0,065993	-0,095698	-2,092816	-0,335369	-1,758698	0,034037	-0,065993	-0,095698	-2,092816	-0,335369	-1,758698
15:57:01,91	0,393029	3,549026	-0,213006	0,216975	-0,591965	-1,427990	0,039797	-0,066567	-0,093762	3,120483	2,587007	-1,769471	-0,550256	-2,940500	-1,361899	-15,280622	8,386933	11,321740	0,039797	-0,066567	-0,093762	-2,105029	-0,537089	-1,769471	0,039797	-0,066567	-0,093762	-2,105029	-0,537089	-1,769471
15:57:01,96	0,393029	3,549026	-0,213006	0,216975	-0,591965	-1,427990	0,039842	-0,063252	-0,094522	2,968842	2,612034	-1,749984	-0,546786	-2,940984	-1,364637	-15,305667	8,377505	11,304509	0,039842	-0,063252	-0,094522	-1,996420	-0,515594	-1,749984	0,039842	-0,063252	-0,094522	-1,996420	-0,515594	-1,749984
15:57:02,01	0,393029	3,549026	-0,213006	0,216975	-0,591965	-1,427990	0,038526	-0,066499	-0,097261	3,116989	2,526624	-1,767215	-0,546804	-2,939223	-1,362326	-15,308679	8,357984	11,288232	0,038526	-0,066499	-0,097261	-2,103148	-0,497694	-1,767215	0,038526	-0,066499	-0,097261	-2,103148	-0,497694	-1,767215
15:57:02,06	0,393029	3,549026	-0,213006	0,216975	-0,591965	-1,427990	0,037010	-0,065603	-0,094950	3,052013	2,454928	-1,783492	-0,545541	-2,940379	-1,362702	-15,280096	8,378674	11,279186	0,037010	-0,065603	-0,094950	-2,097830	-0,450361	-1,783492	0,037010	-0,065603	-0,094950	-2,097830	-0,450361	-1,783492
15:57:02,11	0,393029	3,549026	-0,213006	0,216975	-0,591965	-1,427990	0,037380	-0,067274	-0,095325	3,171110	2,488553	-1,792538	-0,550272	-2,938925	-1,361527	-15,296277	8,419287	11,318097	0,037380	-0,067274	-0,095325	-2,109901	-0,445745	-1,792538	0,037380	-0,067274	-0,095325	-2,109901	-0,445745	-1,792538
15:57:02,16	0,393029	3,549026	-0,213006	0,216975	-0,591965	-1,427990	0,038486	-0,062451	-0,094150	2,947378	2,511769	-1,753627	-0,546817	-2,941769	-1,361528	-15,326096	8,374412	11,312297	0,038486	-0,062451	-0,094150	-1,955000	-0,509385	-1,753627	0,038486	-0,062451	-0,094150	-1,955000	-0,509385	-1,753627
15:57:02,22	0,393029	3,549026	-0,213006	0,216975	-0,591965	-1,427990	0,039222	-0,066864	-0,094151	3,123116	2,546629	-1,759427	-0,545637	-2,940330	-1,360747	-15,325302	8,385300	11,322270	0,039222	-0,066864	-0,094151	-2,125735	-0,532263	-1,759427	0,039222	-0,066864	-0,094151	-2,125735	-0,532263	-1,759427
15:57:02,27	0,393029	3,549026	-0,213006	0,216975	-0,591965	-1,427990	0,037385	-0,067167	-0,093370	3,148686	2,446364	-1,749454	-0,548599	-2,942003	-1,363471	-15,332957	8,385554	11,318409	0,037385	-0,067167	-0,093370	-2,123932	-0,488347	-1,749454	0,037385	-0,067167	-0,093370	-2,123932	-0,488347	-1,749454
15:57:02,32	0,393029	3,549026	-0,213006	0,216975	-0,591965	-1,427990	0,040315	-0,065438	-0,096095	3,055180	2,591989	-1,753315	-0,547345	-2,943144	-1,363461	-15,309974	8,409498	11,309291	0,040315	-0,065438	-0,096095	-2,081725	-0,572758	-1,753315	0,040315	-0,065438	-0,096095	-2,081725	-0,572758	-1,753315
15:57:02,37	0,393029	3,549026	-0,213006	0,216975	-0,591965	-1,427990	0,040676	-0,067095	-0,096084	3,173551	2,618679	-1,762433	-0,545621	-2,940398	-1,362318	-15,314186	8,372237	11,293615	0,040676	-0,067095	-0,096084	-2,093397	-0,574387	-1,762433	0,040676	-0,067095	-0,096084	-2,093397	-0,574387	-1,762433
15:57:02,42	0,393029	3,549026	-0,213006	0,216975	-0,591965	-1,427990	0,037436	-0,067215	-0,094941	3,145399	2,465200	-1,778109	-0,545649	-2,941107	-1,362665	-15,317535	8,359383	11,346635	0,037436	-0,067215	-0,094941	-2,130944	-0,473553	-1,778109	0,037436	-0,067215	-0,094941	-2,130944	-0,473553	-1,778109
15:57:02,47	0,393029	3,549026	-0,213006	0,216975	-0,591965	-1,427990	0,037813	-0,066102	-0,094543	3,120650	2,466630	-1,762780	-0,548505	-2,938902	-1,361910	-15,278929	8,369172	11,312010	0,037813	-0,066102	-0,094543	-2,068363	-0,501672	-1,762780	0,037813	-0,066102	-0,094543	-2,068363	-0,501672	-1,762780
15:57:02,52	0,393029	3,549026	-0,213006	0,216975	-0,591965	-1,427990	0,037813	-0,066102	-0,094543	3,120650	2,466630	-1,762780	-0,544505	-2,942568	-1,361543	-15,340922	8,344404	11,292397	0,037813	-0,066102	-0,094543	-2,068363	-0,501672	-1,762780	0,037813	-0,066102	-0,094543	-2,068363	-0,501672	-1,762780
15:57:02,57	0,393029	3,549026	-0,213006	0,216975	-0,591965	-1,427990	0,038758	-0,069266	-0,094166	3,214599	2,524678	-1,779327	-0,545627	-2,940983	-1,362687	-15,316992	8,378788	11,318216	0,038758	-0,069266	-0,094166	-2,222777	-0,517809	-1,779327	0,038758	-0,069266	-0,094166	-2,222777	-0,517809	-1,779327
15:57:02,62	0,393029	3,549026	-0,213006	0,216975	-0,591965	-1,427990	0,037945	-0,067502	-0,095310	3,164612	2,485970	-1,753508	-0,545666	-2,941162	-1,360787	-15,340160	8,365813	11,273243	0,037945	-0,067502	-0,095310	-2,134289	-0,492751	-1,753508	0,037945	-0,067502	-0,095310	-2,134289	-0,492751	-1,753508
15:57:02,67	0,393029	3,549026	-0,213006	0,216975	-0,591965	-1,427990	0,038120	-0,067558	-0,093411	3,144712	2,481480	-1,798481	-0,546203	-2,935341	-1,361123	-15,296971	8,384443	11,351893	0,038120	-0,067558	-0,093411	-2,158597	-0,510958	-1,798481	0,038120	-0,067558	-0,093411	-2,158597	-0,510958	-1,798481
15:57:02,72	0,393029	3,549026	-0,213006	0,216975	-0,591965	-1,427990	0,033348	-0,064182	-0,093746	3,006894	2,261417	-1,719831	-0,543786	-2,940828	-1,357238	-15,293354	8,377464	11,310111	0,033348	-0,064182	-0,093746	-2,031407	-0,356409	-1,719831	0,033348	-0,064182	-0,093746	-2,031407	-0,356409	-1,719831
15:57:02,77	0,393029	3,549026	-0,213006	0,216975	-0,591965	-1,427990	0,036891	-0,069018	-0,089862	3,254136	2,452261	-1,761613	-0,547399	-2,940213	-1,362314	-15,313237	8,360707	11,302644	0,036891	-0,069018	-0,089862	-2,163800	-0,443670	-1,761613	0,036891	-0,069018	-0,089862	-2,163800	-0,443670	-1,761613
15:57:02,82	0,393029	3,549026	-0,213006	0,216975	-0,591965	-1,427990	0,038165	-0,065583	-0,094937	3,051048	2,509681	-1,769080	-0,547905	-2,939118	-1,360728	-15,280038	8,386065	11,331296	0,038165	-0,065583	-0,094937	-2,097219	-0,486278	-1,769080	0,038165	-0,065583	-0,094937	-2,097219	-0,486278	-1,769080
15:57:02,87	0,393029	3,549026	-0,213006	0,216975	-0,591965	-1,427990	0,037469	-0,064597	-0,093351	3,038333	2,489579	-1,740428	-0,546786	-2,943166	-1,360736	-15,315415	8,371271	11,316248	0,037469	-0,064597	-0,093351	-2,032528	-0,451771	-1,740428	0,037469	-0,064597	-0,093351	-2,032528	-0,451771	-1,740428
15:57:02,92	0,393029	3,549026	-0,213006	0,216975	-0,591965	-1,427990	0,040416	-0,067589	-0,093360	3,163440	2,619571	-1,755476	-0,546145	-2,935180	-1,361914	-15,279313	8,407061	11,323881	0,040416	-0,067589	-0,093360	-2,142329	-0,553100	-1,755476	0,040416	-0,067589	-0,093360	-2,142329	-0,553100	-1,755476
15:57:02,97	0,393029	3,549026	-0,213006	0,216975	-0,591965	-1,427990	0,033179	-0,064151	-0,094537	3,033715	2,256609	-1,747843	-0,547905	-2,937221	-1,360768	-15,276853	8,376155	11,287645	0,033179	-0,064151	-0,094537	-2,002178	-0,347946	-1,747843	0,033179	-0,064151	-0,094537	-2,002178	-0,347946	-1,747843
15:57:03,02	0,393029	3,549026	-0,213006	0,216975	-0,591965	-1,427990	0,035827	-0,063648	-0,093391	2,982012	2,411864	-1,784079	-0,546255	-2,946289	-1,359995	-15,352077	8,355795	11,271700	0,035827	-0,063648	-0,093391	-2,014378	-0,400521	-1,784079	0,035827	-0,063648	-0,093391	-2,014378	-0,400521	-1,784079
15:57:03,07	0,393029	3,549026	-0,213006	0,216975	-0,591965	-1,427990	0,042855	-0,069611	-0,092618	3,236834	2,722380	-1,800024	-0,546301	-2,940973	-1,361928	-15,344969	8,339290	11,311817	0,042855	-0,069611	-0,092618	-2,227636	-0,641743	-1,800024	0,042855	-0,069611	-0,092618	-2,227636	-0,641743	-1,800024
15:57:03,12	0,393029	3,549026	-0,213006	0,216975	-0,591965	-1,427990	0,038274	-0,066913	-0,094551	3,085806	2,498561	-1,759908	-0,546811	-2,941212	-1,362686	-15,312178	8,354892	11,317162	0,038274	-0,066913	-0,094551	-2,166883	-0,505930	-1,759908	0,038274	-0,066913	-0,094551	-2,166883	-0,505930	-1,759908
15:57:03,17	0,393029	3,549026	-0,213006	0,216975	-0,591965	-1,427990	0,038736	-0,066591	-0,095309	3,098955	2,543208	-1,754562	-0,546811	-2,941184	-1,361159	-15,323290	8,367861	11,287695	0,038736	-0,066591	-0,095309	-2,128436	-0,497589	-1,754562	0,038736	-0,066591	-0,095309	-2,128436	-0,497589	-1,754562
15:57:03,22	0,393029	3,549026	-0,213006	0,216975	-0,591965	-1,427990	0,038712	-0,066577	-0,093782	3,103903	2,525859	-1,784029	-0,547996	-2,940391	-1,359976	-15,331164	8,392649	11,321680	0,038712	-0,066577	-0,093782	-2,122390	-0,513065	-1,784029	0,038712	-0,066577	-0,093782	-2,122390	-0,513065	-1,784029
15:57:03,27	0,393029	3,549026	-0,213006	0,216975	-0,591965	-1,427990	0,038618	-0,065154	-0,092599	3,047448	2,501726	-1,750045	-0,547377	-2,945673	-1,359535	-15,315433	8,354680	11,348428	0,038618	-0,065154	-0,092599	-2,067155	-0,529771	-1,750045	0,038618	-0,065154	-0,092599	-2,067155	-0,529771	-1,750045
15:57:03,32	0,393029	3,549026	-0,213006	0,216975	-0,591965	-1,427990	0,042883	-0,068331	-0,092159	3,187642	2,756125	-1,723296	-0,548005	-2,941922	-1,359190	-15,332311	8,370061	11,325106	0,042883	-0,068331	-0,092159	-2,176367	-0,610191	-1,723296	0,042883	-0,068331	-0,092159	-2,176367	-0,610191	-1,723296
15:57:03,37	0,393029	3,549026	-0,213006	0,216975	-0,591965	-1,427990	0,039948	-0,065912	-0,091813	3,066731	2,581182	-1,746618	-0,546424	-2,940961	-1,359742	-15,321235	8,374467	11,291969	0,039948	-0,065912	-0,091813	-2,107379	-0,554712	-1,746618	0,039948	-0,065912	-0,091813	-2,107379	-0,554712	-1,746618
15:57:03,42	0,393029	3,549026	-0,213006	0,216975	-0,591965	-1,427990	0,038325	-0,066801	-0,092365	3,122312	2,504211	-1,779755	-0,546314	-2,941694	-1,365027	-15,365875	8,400914	11,335162	0,038325	-0,066801	-0,092365	-2,121584	-0,504333	-1,779755	0,038325	-0,066801	-0,092365	-2,121584	-0,504333	-1,779755
15:57:03,47	0,393029	3,549026	-0,213006	0,216975	-0,591965	-1,427990	0,038905	-0,067262	-0,097650	3,146872	2,482446	-1,736562	-0,548541	-2,938760	-1,360732	-15,301105	8,388712	11,341233	0,038905	-0,067262	-0,097650	-2,133219	-0,571564	-1,736562	0,038905	-0,067262	-0,097650	-2,133219	-0,571564	-1,736562
15:57:03,52	0,393029	3,549026	-0,213006	0,216975	-0,591965	-1,427990	0,037477	-0,063866	-0,093356	2,992094	2,470428	-1,730491	-0,543913	-2,937974	-1,360764	-15,337238	8,377239	11,317947	0,037477	-0,063866	-0,093356	-2,021406	-0,471551	-1,730491	0,037477	-0,063866	-0,093356	-2,021406	-0,471551	-1,730491
15:57:03,57	0,393029	3,549026	-0,213006	0,216975	-0,591965	-1,427990	0,034483	-0,067482	-0,093387	3,152104	2,289171	-1,753777	-0,547339	-2,943262	-1,361918	-15,310342	8,403035	11,293597	0,034483	-0,067482	-0,093387	-2,145221	-0,417759	-1,753777	0,034483	-0,067482	-0,093387	-2,145221	-0,417759	-1,753777
15:57:03,62	0,393029	3,549026	-0,213006	0,216975	-0,591965	-1,427990	0,040776	-0,067159	-0,094541	3,171091	2,626776	-1,778128	-0,545622	-2,940424	-1,358791	-15,319985	8,382134	11,335447	0,040776	-0,067159	-0,094541	-2,100871	-0,574115	-1,778128	0,040776	-0,067159	-0,094541	-2,100871	-0,574115	-1,778128
15:57:03,67	0,393029	3,549026	-0,213006	0,216975	-0,591965	-1,427990	0,037459	-0,067227	-0,091414	3,151693	2,456433	-1,736277	-0,546775	-2,938363	-1,360759	-15,304935	8,390440	11,307792	0,037459	-0,067227	-0,091414	-2,125589	-0,484137	-1,736277	0,037459	-0,067227	-0,091414	-2,125589	-0,484137	-1,736277
15:57:03,72	0,393029	3,549026	-0,213006	0,216975	-0,591965	-1,427990	0,036251	-0,065198	-0,093382	3,060935	2,402461	-1,763932	-0,543912	-2,943836	-1,363487	-15,352729	8,383944	11,290038	0,036251	-0,065198	-0,093382	-2,057119	-0,443225	-1,763932	0,036251	-0,065198	-0,093382	-2,057119	-0,443225	-1,763932
15:57:03,77	0,393029	3,549026	-0,213006	0,216975	-0,591965	-1,427990	0,039559	-0,070414	-0,096111	3,302626	2,536353	-1,781686	-0,544367	-2,938218	-1,360734	-15,281786	8,399339	11,322797	0,039559	-0,070414	-0,096111	-2,224857	-0,569040	-1,781686	0,039559	-0,070414	-0,096111	-2,224857	-0,569040	-1,781686
15:57:03,82	0,393029	3,549026	-0,213006	0,216975	-0,591965	-1,427990	0,034921	-0,067211	-0,093357	3,184873	2,348901	-1,748927	-0,549690	-2,936212	-1,360766	-15,283618	8,384050	11,302343	0,034921	-0,067211	-0,093357	-2,091173	-0,392384	-1,748927	0,034921	-0,067211	-0,093357	-2,091173	-0,392384	-1,748927
15:57:03,87	0,393029	3,549026	-0,213006	0,216975	-0,591965	-1,427990	0,035845	-0,061598	-0,093390	2,878833	2,403040	-1,769381	-0,548100	-2,938915	-1,362688	-15,364368	8,389331	11,362527	0,035845	-0,061598	-0,093390	-1,956581	-0,410828	-1,769381	0,035845	-0,061598	-0,093390	-1,956581	-0,410828	-1,769381
15:57:03,92	0,393029	3,549026	-0,213006	0,216975	-0,591965	-1,427990	0,037391	-0,064326	-0,095311	2,984910	2,410834	-1,709197	-0,546768	-2,941055	-1,361529	-15,305862	8,384077	11,302823	0,037391	-0,064326	-0,095311	-2,064686	-0,524356	-1,709197	0,037391	-0,064326	-0,095311	-2,064686	-0,524356	-1,709197
15:57:03,97	0,393029	3,549026	-0,213006	0,216975	-0,591965	-1,427990	0,038579	-0,066550	-0,094152	3,125255	2,525908	-1,768901	-0,549214	-2,941090	-1,363879	-15,340017	8,375140	11,303890	0,038579	-0,066550	-0,094152	-2,098917	-0,502546	-1,768901	0,038579	-0,066550	-0,094152	-2,098917	-0,502546	-1,768901
15:57:04,02	0,393029	3,549026	-0,213006	0,216975	-0,591965	-1,427990	0,039832	-0,064449	-0,096502	2,991182	2,565940	-1,767834	-0,549186	-2,939275	-1,359220	-15,331484	8,375155	11,301242	0,039832	-0,064449	-0,096502	-2,068055	-0,560853	-1,767834	0,039832	-0,064449	-0,096502	-2,068055	-0,560853	-1,767834
15:57:04,07	0,393029	3,549026	-0,213006	0,216975	-0,591965	-1,427990	0,038246	-0,063566	-0,091844	2,949527	2,490862	-1,770482	-0,548021	-2,940452	-1,361943	-15,337022	8,376340	11,293330	0,038246	-0,063566	-0,091844	-2,040366	-0,511448	-1,770482	0,038246	-0,063566	-0,091844	-2,040366	-0,511448	-1,770482
15:57:04,12	0,393029	3,549026	-0,213006	0,216975	-0,591965	-1,427990	0,038683	-0,065163	-0,094567	3,030840	2,508195	-1,778394	-0,548555	-2,939441	-1,361137	-15,309823	8,385468	11,321981	0,038683	-0,065163	-0,094567	-2,084435	-0,528415	-1,778394	0,038683	-0,065163	-0,094567	-2,084435	-0,528415	-1,778394
15:57:04,17	0,393029	3,549026	-0,213006	0,216975	-0,591965	-1,427990	0,038075	-0,064195	-0,093760	3,002033	2,495571	-1,749743	-0,549169	-2,940572	-1,360749	-15,320521	8,371972	11,321149	0,038075	-0,064195	-0,093760	-2,037291	-0,493314	-1,749743	0,038075	-0,064195	-0,093760	-2,037291	-0,493314	-1,749743
15:57:04,22	0,393029	3,549026	-0,213006	0,216975	-0,591965	-1,427990	0,039361	-0,064229	-0,093373	2,986740	2,559927	-1,750575	-0,545596	-2,943123	-1,359180	-15,315225	8,378998	11,315759	0,039361	-0,064229	-0,093373	-2,055218	-0,529910	-1,750575	0,039361	-0,064229	-0,093373	-2,055218	-0,529910	-1,750575
15:57:04,27	0,393029	3,549026	-0,213006	0,216975	-0,591965	-1,427990	0,039783	-0,068599	-0,091804	3,222726	2,582967	-1,755965	-0,544444	-2,939832	-1,360760	-15,311506	8,360482	11,297395	0,039783	-0,068599	-0,091804	-2,162296	-0,540031	-1,755965	0,039783	-0,068599	-0,091804	-2,162296	-0,540031	-1,755965
15:57:04,32	0,393029	3,549026	-0,213006	0,216975	-0,591965	-1,427990	0,036357	-0,067951	-0,093383	3,174848	2,417276	-1,774329	-0,549145	-2,941052	-1,361162	-15,322783	8,397880	11,288270	0,036357	-0,067951	-0,093383	-2,159296	-0,436754	-1,774329	0,036357	-0,067951	-0,093383	-2,159296	-0,436754	-1,774329
15:57:04,37	0,393029	3,549026	-0,213006	0,216975	-0,591965	-1,427990	0,039765	-0,064490	-0,093785	3,021632	2,566017	-1,783454	-0,546848	-2,939908	-1,361537	-15,328828	8,354848	11,311975	0,039765	-0,064490	-0,093785	-2,040834	-0,555526	-1,783454	0,039765	-0,064490	-0,093785	-2,040834	-0,555526	-1,783454
15:57:04,42	0,393029	3,549026	-0,213006	0,216975	-0,591965	-1,427990	0,037626	-0,065907	-0,094161	3,055028	2,471056	-1,759750	-0,544463	-2,940925	-1,358421	-15,339345	8,399569	11,316726	0,037626	-0,065907	-0,094161	-2,118675	-0,482555	-1,759750	0,037626	-0,065907	-0,094161	-2,118675	-0,482555	-1,759750
15:57:04,47	0,393029	3,549026	-0,213006	0,216975	-0,591965	-1,427990	0,037314	-0,068481	-0,091045	3,222339	2,423374	-1,754999	-0,549177	-2,940988	-1,359982	-15,339586	8,407692	11,317114	0,037314	-0,068481	-0,091045	-2,153412	-0,505760	-1,754999	0,037314	-0,068481	-0,091045	-2,153412	-0,505760	-1,754999
15:57:04,52	0,393029	3,549026	-0,213006	0,216975	-0,591965	-1,427990	0,039725	-0,064430	-0,092606	3,018620	2,544465	-1,754610	-0,551474	-2,942505	-1,359963	-15,312364	8,398880	11,320764	0,039725	-0,064430	-0,092606	-2,039155	-0,573917	-1,754610	0,039725	-0,064430	-0,092606	-2,039155	-0,573917	-1,754610
15:57:04,57	0,393029	3,549026	-0,213006	0,216975	-0,591965	-1,427990	0,042187	-0,063200	-0,092587	2,960614	2,700513	-1,750960	-0,546237	-2,940890	-1,360377	-15,327594	8,361998	11,296909	0,042187	-0,063200	-0,092587	-2,000567	-0,611202	-1,750960	0,042187	-0,063200	-0,092587	-2,000567	-0,611202	-1,750960
15:57:04,62	0,393029	3,549026	-0,213006	0,216975	-0,591965	-1,427990	0,038171	-0,066928	-0,093000	3,114907	2,496885	-1,774815	-0,546227	-2,938898	-1,358041	-15,324153	8,371699	11,310596	0,038171	-0,066928	-0,093000	-2,138912	-0,499501	-1,774815	0,038171	-0,066928	-0,093000	-2,138912	-0,499501	-1,774815
15:57:04,67	0,393029	3,549026	-0,213006	0,216975	-0,591965	-1,427990	0,036440	-0,065939	-0,090665	3,073637	2,405021	-1,761128	-0,544465	-2,941191	-1,360332	-15,317801	8,354165	11,345244	0,036440	-0,065939	-0,090665	-2,102600	-0,455509	-1,761128	0,036440	-0,065939	-0,090665	-2,102600	-0,455509	-1,761128
15:57:04,72	0,393029	3,549026	-0,213006	0,216975	-0,591965	-1,427990	0,037545	-0,068612	-0,092955	3,200604	2,476736	-1,726481	-0,548643	-2,938743	-1,361541	-15,346339	8,382199	11,327431	0,037545	-0,068612	-0,092955	-2,185432	-0,470517	-1,726481	0,037545	-0,068612	-0,092955	-2,185432	-0,470517	-1,726481
15:57:04,77	0,393029	3,549026	-0,213006	0,216975	-0,591965	-1,427990	0,037514	-0,063770	-0,094165	2,958842	2,436414	-1,744293	-0,546820	-2,938305	-1,362685	-15,316169	8,383952	11,337944	0,037514	-0,063770	-0,094165	-2,047117	-0,508439	-1,744293	0,037514	-0,063770	-0,094165	-2,047117	-0,508439	-1,744293
15:57:04,82	0,393029	3,549026	-0,213006	0,216975	-0,591965	-1,427990	0,036223	-0,065130	-0,095308	3,046161	2,394535	-1,733781	-0,548003	-2,940484	-1,358035	-15,337133	8,389465	11,320443	0,036223	-0,065130	-0,095308	-2,066552	-0,448976	-1,733781	0,036223	-0,065130	-0,095308	-2,066552	-0,448976	-1,733781
15:57:04,87	0,393029	3,549026	-0,213006	0,216975	-0,591965	-1,427990	0,038702	-0,065195	-0,090659	3,043846	2,502515	-1,751281	-0,547901	-2,936589	-1,357249	-15,279619	8,385997	11,319858	0,038702	-0,065195	-0,090659	-2,073989	-0,535573	-1,751281	0,038702	-0,065195	-0,090659	-2,073989	-0,535573	-1,751281
15:57:04,92	0,393029	3,549026	-0,213006	0,216975	-0,591965	-1,427990	0,035277	-0,063336	-0,089872	2,972900	2,375982	-1,751866	-0,546746	-2,939858	-1,358402	-15,294622	8,380882	11,325110	0,035277	-0,063336	-0,089872	-1,998955	-0,393281	-1,751866	0,035277	-0,063336	-0,089872	-1,998955	-0,393281	-1,751866
15:57:04,97	0,393029	3,549026	-0,213006	0,216975	-0,591965	-1,427990	0,037531	-0,065970	-0,091025	3,097969	2,482757	-1,746614	-0,549127	-2,940235	-1,359184	-15,319267	8,423910	11,336440	0,037531	-0,065970	-0,091025	-2,080704	-0,463449	-1,746614	0,037531	-0,065970	-0,091025	-2,080704	-0,463449	-1,746614
15:57:05,02	0,393029	3,549026	-0,213006	0,216975	-0,591965	-1,427990	0,039048	-0,064097	-0,091808	3,025500	2,518781	-1,735284	-0,546799	-2,937822	-1,357656	-15,319300	8,387261	11,310871	0,039048	-0,064097	-0,091808	-2,006122	-0,546505	-1,735284	0,039048	-0,064097	-0,091808	-2,006122	-0,546505	-1,735284
15:57:05,07	0,393029	3,549026	-0,213006	0,216975	-0,591965	-1,427990	0,035794	-0,064907	-0,090279	3,035836	2,367865	-1,760853	-0,547375	-2,940821	-1,360349	-15,310411	8,377048	11,326082	0,035794	-0,064907	-0,090279	-2,059327	-0,441975	-1,760853	0,035794	-0,064907	-0,090279	-2,059327	-0,441975	-1,760853
15:57:05,12	0,393029	3,549026	-0,213006	0,216975	-0,591965	-1,427990	0,038679	-0,065907	-0,092972	3,083477	2,530699	-1,745642	-0,544432	-2,942926	-1,360360	-15,325812	8,393114	11,302733	0,038679	-0,065907	-0,092972	-2,090249	-0,505629	-1,745642	0,038679	-0,065907	-0,092972	-2,090249	-0,505629	-1,745642
15:57:05,17	0,393029	3,549026	-0,213006	0,216975	-0,591965	-1,427990	0,039031	-0,069508	-0,092984	3,276930	2,527605	-1,768991	-0,548536	-2,940184	-1,360745	-15,301795	8,379022	11,316502	0,039031	-0,069508	-0,092984	-2,179456	-0,536313	-1,768991	0,039031	-0,069508	-0,092984	-2,179456	-0,536313	-1,768991
15:57:05,22	0,393029	3,549026	-0,213006	0,216975	-0,591965	-1,427990	0,038708	-0,064583	-0,093369	3,020655	2,538682	-1,755222	-0,546176	-2,938717	-1,356471	-15,312153	8,404181	11,325129	0,038708	-0,064583	-0,093369	-2,049149	-0,499923	-1,755222	0,038708	-0,064583	-0,093369	-2,049149	-0,499923	-1,755222
15:57:05,27	0,393029	3,549026	-0,213006	0,216975	-0,591965	-1,427990	0,036258	-0,065894	-0,089094	3,105404	2,389693	-1,746595	-0,545612	-2,937596	-1,360371	-15,312859	8,398108	11,313044	0,036258	-0,065894	-0,089094	-2,067265	-0,456528	-1,746595	0,036258	-0,065894	-0,089094	-2,067265	-0,456528	-1,746595
15:57:05,32	0,393029	3,549026	-0,213006	0,216975	-0,591965	-1,427990	0,035005	-0,065821	-0,092995	3,096028	2,326967	-1,758680	-0,544431	-2,943146	-1,359227	-15,326491	8,373625	11,257787	0,035005	-0,065821	-0,092995	-2,070959	-0,420900	-1,758680	0,035005	-0,065821	-0,092995	-2,070959	-0,420900	-1,758680
15:57:05,37	0,393029	3,549026	-0,213006	0,216975	-0,591965	-1,427990	0,039221	-0,069620	-0,091851	3,265508	2,546639	-1,813937	-0,548497	-2,939554	-1,358795	-15,287531	8,385526	11,320322	0,039221	-0,069620	-0,091851	-2,199627	-0,532191	-1,813937	0,039221	-0,069620	-0,091851	-2,199627	-0,532191	-1,813937
15:57:05,42	0,393029	3,549026	-0,213006	0,216975	-0,591965	-1,427990	0,038143	-0,064302	-0,091418	3,018777	2,518379	-1,751402	-0,548001	-2,941480	-1,359586	-15,347661	8,425169	11,327336	0,038143	-0,064302	-0,091418	-2,028923	-0,475836	-1,751402	0,038143	-0,064302	-0,091418	-2,028923	-0,475836	-1,751402
15:57:05,47	0,393029	3,549026	-0,213006	0,216975	-0,591965	-1,427990	0,039563	-0,065695	-0,092209	3,095460	2,520315	-1,744388	-0,544442	-2,938990	-1,357646	-15,324789	8,396230	11,316288	0,039563	-0,065695	-0,092209	-2,061560	-0,585358	-1,744388	0,039563	-0,065695	-0,092209	-2,061560	-0,585358	-1,744388
15:57:05,52	0,393029	3,549026	-0,213006	0,216975	-0,591965	-1,427990	0,035628	-0,067532	-0,090269	3,177367	2,349975	-1,755436	-0,546185	-2,939510	-1,358036	-15,309984	8,381449	11,305831	0,035628	-0,067532	-0,090269	-2,123871	-0,446805	-1,755436	0,035628	-0,067532	-0,090269	-2,123871	-0,446805	-1,755436
15:57:05,57	0,393029	3,549026	-0,213006	0,216975	-0,591965	-1,427990	0,036949	-0,066282	-0,090659	3,107003	2,438902	-1,765893	-0,546326	-2,942697	-1,358053	-15,386954	8,391400	11,311300	0,036949	-0,066282	-0,090659	-2,096162	-0,461611	-1,765893	0,036949	-0,066282	-0,090659	-2,096162	-0,461611	-1,765893
15:57:05,62	0,393029	3,549026	-0,213006	0,216975	-0,591965	-1,427990	0,039779	-0,067754	-0,090677	3,153650	2,514425	-1,760425	-0,546208	-2,945594	-1,359172	-15,326388	8,362332	11,319707	0,039779	-0,067754	-0,090677	-2,165022	-0,608237	-1,760425	0,039779	-0,067754	-0,090677	-2,165022	-0,608237	-1,760425
15:57:05,67	0,393029	3,549026	-0,213006	0,216975	-0,591965	-1,427990	0,042230	-0,069304	-0,091796	3,239386	2,708860	-1,752017	-0,547369	-2,939143	-1,359995	-15,296708	8,341209	11,281222	0,042230	-0,069304	-0,091796	-2,201001	-0,606202	-1,752017	0,042230	-0,069304	-0,091796	-2,201001	-0,606202	-1,752017
15:57:05,72	0,393029	3,549026	-0,213006	0,216975	-0,591965	-1,427990	0,037223	-0,065074	-0,092618	3,015941	2,484774	-1,790502	-0,546298	-2,938766	-1,359622	-15,357645	8,378128	11,297580	0,037223	-0,065074	-0,092618	-2,092342	-0,437257	-1,790502	0,037223	-0,065074	-0,092618	-2,092342	-0,437257	-1,790502
15:57:05,77	0,393029	3,549026	-0,213006	0,216975	-0,591965	-1,427990	0,036361	-0,065812	-0,092246	3,055855	2,368713	-1,774144	-0,547430	-2,940852	-1,359960	-15,333214	8,370607	11,340395	0,036361	-0,065812	-0,092246	-2,110413	-0,485645	-1,774144	0,036361	-0,065812	-0,092246	-2,110413	-0,485645	-1,774144
15:57:05,82	0,393029	3,549026	-0,213006	0,216975	-0,591965	-1,427990	0,038734	-0,065875	-0,092583	3,064790	2,516997	-1,731329	-0,546244	-2,939637	-1,358421	-15,327500	8,358774	11,320025	0,038734	-0,065875	-0,092583	-2,106358	-0,523595	-1,731329	0,038734	-0,065875	-0,092583	-2,106358	-0,523595	-1,731329
15:57:05,87	0,393029	3,549026	-0,213006	0,216975	-0,591965	-1,427990	0,037089	-0,066295	-0,091045	3,079249	2,442330	-1,751699	-0,548544	-2,942006	-1,357629	-15,327208	8,414917	11,330280	0,037089	-0,066295	-0,091045	-2,124883	-0,469142	-1,751699	0,037089	-0,066295	-0,091045	-2,124883	-0,469142	-1,751699
15:57:05,92	0,393029	3,549026	-0,213006	0,216975	-0,591965	-1,427990	0,040290	-0,065487	-0,090252	3,086041	2,580955	-1,741444	-0,543281	-2,945907	-1,353370	-15,355971	8,378456	11,293231	0,040290	-0,065487	-0,090252	-2,054725	-0,581783	-1,741444	0,040290	-0,065487	-0,090252	-2,054725	-0,581783	-1,741444
15:57:05,97	0,393029	3,549026	-0,213006	0,216975	-0,591965	-1,427990	0,041037	-0,071995	-0,085993	3,378483	2,613138	-1,778493	-0,547947	-2,939644	-1,358814	-15,316444	8,412075	11,311872	0,041037	-0,071995	-0,085993	-2,273137	-0,608267	-1,778493	0,041037	-0,071995	-0,085993	-2,273137	-0,608267	-1,778493
15:57:06,02	0,393029	3,549026	-0,213006	0,216975	-0,591965	-1,427990	0,037946	-0,064823	-0,091437	3,054431	2,469848	-1,759852	-0,541510	-2,938036	-1,356880	-15,326025	8,379722	11,301419	0,037946	-0,064823	-0,091437	-2,034207	-0,508944	-1,759852	0,037946	-0,064823	-0,091437	-2,034207	-0,508944	-1,759852
15:57:06,07	0,393029	3,549026	-0,213006	0,216975	-0,591965	-1,427990	0,033335	-0,069594	-0,089504	3,269669	2,237933	-1,770305	-0,544468	-2,939574	-1,358031	-15,338882	8,402762	11,326475	0,033335	-0,069594	-0,089504	-2,193425	-0,378862	-1,770305	0,033335	-0,069594	-0,089504	-2,193425	-0,378862	-1,770305
15:57:06,12	0,393029	3,549026	-0,213006	0,216975	-0,591965	-1,427990	0,036146	-0,067801	-0,090654	3,189971	2,361465	-1,745249	-0,544947	-2,941558	-1,354487	-15,291001	8,386166	11,347144	0,036146	-0,067801	-0,090654	-2,132392	-0,476015	-1,745249	0,036146	-0,067801	-0,090654	-2,132392	-0,476015	-1,745249
15:57:06,17	0,393029	3,549026	-0,213006	0,216975	-0,591965	-1,427990	0,038104	-0,068378	-0,087110	3,229559	2,513015	-1,724580	-0,545615	-2,937514	-1,358398	-15,318290	8,414445	11,356040	0,038104	-0,068378	-0,087110	-2,138124	-0,478123	-1,724580	0,038104	-0,068378	-0,087110	-2,138124	-0,478123	-1,724580
15:57:06,22	0,393029	3,549026	-0,213006	0,216975	-0,591965	-1,427990	0,034935	-0,065778	-0,091022	3,105196	2,310475	-1,715684	-0,547912	-2,939009	-1,356488	-15,307779	8,421811	11,301090	0,034935	-0,065778	-0,091022	-2,058372	-0,431926	-1,715684	0,034935	-0,065778	-0,091022	-2,058372	-0,431926	-1,715684
15:57:06,27	0,393029	3,549026	-0,213006	0,216975	-0,591965	-1,427990	0,037379	-0,064536	-0,089112	3,052242	2,442980	-1,770634	-0,546132	-2,940749	-1,356103	-15,304273	8,407473	11,281029	0,037379	-0,064536	-0,089112	-2,013823	-0,491272	-1,770634	0,037379	-0,064536	-0,089112	-2,013823	-0,491272	-1,770634
15:57:06,32	0,393029	3,549026	-0,213006	0,216975	-0,591965	-1,427990	0,037996	-0,066948	-0,088726	3,167019	2,485263	-1,790695	-0,549209	-2,940577	-1,358078	-15,354348	8,384959	11,276673	0,037996	-0,066948	-0,088726	-2,088413	-0,497415	-1,790695	0,037996	-0,066948	-0,088726	-2,088413	-0,497415	-1,790695
15:57:06,37	0,393029	3,549026	-0,213006	0,216975	-0,591965	-1,427990	0,039385	-0,064197	-0,090701	2,979403	2,525398	-1,795051	-0,546788	-2,935624	-1,356100	-15,320777	8,419636	11,325840	0,039385	-0,064197	-0,090701	-2,060033	-0,566340	-1,795051	0,039385	-0,064197	-0,090701	-2,060033	-0,566340	-1,795051
15:57:06,42	0,393029	3,549026	-0,213006	0,216975	-0,591965	-1,427990	0,033885	-0,063818	-0,088723	3,006508	2,251145	-1,745884	-0,545659	-2,936872	-1,359217	-15,337915	8,407846	11,317855	0,033885	-0,063818	-0,088723	-2,003171	-0,408862	-1,745884	0,033885	-0,063818	-0,088723	-2,003171	-0,408862	-1,745884
15:57:06,47	0,393029	3,549026	-0,213006	0,216975	-0,591965	-1,427990	0,034401	-0,065419	-0,091840	3,071003	2,269020	-1,753869	-0,546855	-2,941983	-1,358451	-15,349406	8,361493	11,281141	0,034401	-0,065419	-0,091840	-2,064387	-0,431478	-1,753869	0,034401	-0,065419	-0,091840	-2,064387	-0,431478	-1,753869
15:57:06,52	0,393029	3,549026	-0,213006	0,216975	-0,591965	-1,427990	0,039426	-0,066939	-0,091075	3,104148	2,543520	-1,790583	-0,546771	-2,935025	-1,357669	-15,306629	8,406542	11,302096	0,039426	-0,066939	-0,091075	-2,150551	-0,551402	-1,790583	0,039426	-0,066939	-0,091075	-2,150551	-0,551402	-1,790583
15:57:06,57	0,393029	3,549026	-0,213006	0,216975	-0,591965	-1,427990	0,033358	-0,063532	-0,090292	2,987401	2,242495	-1,769628	-0,548005	-2,937066	-1,357288	-15,338544	8,405478	11,301642	0,033358	-0,063532	-0,090292	-1,999872	-0,376073	-1,769628	0,033358	-0,063532	-0,090292	-1,999872	-0,376073	-1,769628
15:57:06,62	0,393029	3,549026	-0,213006	0,216975	-0,591965	-1,427990	0,035743	-0,063484	-0,089911	2,968032	2,339416	-1,770082	-0,545617	-2,941742	-1,358018	-15,325962	8,388702	11,325364	0,035743	-0,063484	-0,089911	-2,015483	-0,466387	-1,770082	0,035743	-0,063484	-0,089911	-2,015483	-0,466387	-1,770082
15:57:06,67	0,393029	3,549026	-0,213006	0,216975	-0,591965	-1,427990	0,038598	-0,067890	-0,090641	3,188905	2,507185	-1,746360	-0,545633	-2,939000	-1,358039	-15,330493	8,398263	11,316443	0,038598	-0,067890	-0,090641	-2,140479	-0,522773	-1,746360	0,038598	-0,067890	-0,090641	-2,140479	-0,522773	-1,746360
15:57:06,72	0,393029	3,549026	-0,213006	0,216975	-0,591965	-1,427990	0,036232	-0,066506	-0,090662	3,122925	2,375422	-1,755281	-0,548597	-2,942888	-1,360365	-15,336725	8,372705	11,311170	0,036232	-0,066506	-0,090662	-2,097774	-0,468765	-1,755281	0,036232	-0,066506	-0,090662	-2,097774	-0,468765	-1,755281
15:57:06,77	0,393029	3,549026	-0,213006	0,216975	-0,591965	-1,427990	0,041080	-0,065882	-0,092988	3,065250	2,634927	-1,760554	-0,545639	-2,937960	-1,357654	-15,319824	8,362526	11,310263	0,041080	-0,065882	-0,092988	-2,106500	-0,589869	-1,760554	0,041080	-0,065882	-0,092988	-2,106500	-0,589869	-1,760554
15:57:06,82	0,393029	3,549026	-0,213006	0,216975	-0,591965	-1,427990	0,035334	-0,065980	-0,090277	3,069963	2,355869	-1,761461	-0,545065	-2,939290	-1,359965	-15,331947	8,389133	11,336774	0,035334	-0,065980	-0,090277	-2,109452	-0,417877	-1,761461	0,035334	-0,065980	-0,090277	-2,109452	-0,417877	-1,761461
15:57:06,87	0,393029	3,549026	-0,213006	0,216975	-0,591965	-1,427990	0,036198	-0,067142	-0,092589	3,147366	2,376994	-1,734950	-0,545007	-2,939871	-1,358041	-15,323204	8,415103	11,302353	0,036198	-0,067142	-0,092589	-2,123263	-0,464576	-1,734950	0,036198	-0,067142	-0,092589	-2,123263	-0,464576	-1,734950
15:57:06,92	0,393029	3,549026	-0,213006	0,216975	-0,591965	-1,427990	0,036673	-0,067483	-0,090665	3,191977	2,396241	-1,769371	-0,546276	-2,939611	-1,358040	-15,344387	8,362034	11,320070	0,036673	-0,067483	-0,090665	-2,105445	-0,482556	-1,769371	0,036673	-0,067483	-0,090665	-2,105445	-0,482556	-1,769371
15:57:06,97	0,393029	3,549026	-0,213006	0,216975	-0,591965	-1,427990	0,037082	-0,066254	-0,090664	3,071498	2,425742	-1,751654	-0,547933	-2,939744	-1,356493	-15,316725	8,412118	11,295917	0,037082	-0,066254	-0,090664	-2,129418	-0,485227	-1,751654	0,037082	-0,066254	-0,090664	-2,129418	-0,485227	-1,751654
15:57:07,02	0,393029	3,549026	-0,213006	0,216975	-0,591965	-1,427990	0,038026	-0,064885	-0,089116	3,057542	2,473724	-1,775807	-0,550306	-2,942559	-1,356858	-15,323830	8,400173	11,319228	0,038026	-0,064885	-0,089116	-2,035949	-0,511319	-1,775807	0,038026	-0,064885	-0,089116	-2,035949	-0,511319	-1,775807
15:57:07,07	0,393029	3,549026	-0,213006	0,216975	-0,591965	-1,427990	0,041650	-0,064238	-0,089482	3,010000	2,661983	-1,752497	-0,547937	-2,938540	-1,355347	-15,316715	8,402318	11,275703	0,041650	-0,064238	-0,089482	-2,032700	-0,607531	-1,752497	0,041650	-0,064238	-0,089482	-2,032700	-0,607531	-1,752497
15:57:07,12	0,393029	3,549026	-0,213006	0,216975	-0,591965	-1,427990	0,036985	-0,064279	-0,087971	3,017559	2,424504	-1,796021	-0,549132	-2,943228	-1,354155	-15,338100	8,407945	11,298701	0,036985	-0,064279	-0,087971	-2,028376	-0,478825	-1,796021	0,036985	-0,064279	-0,087971	-2,028376	-0,478825	-1,796021
15:57:07,17	0,393029	3,549026	-0,213006	0,216975	-0,591965	-1,427990	0,041642	-0,065589	-0,086778	3,079845	2,645339	-1,773023	-0,546793	-2,941223	-1,356887	-15,329000	8,384193	11,285676	0,041642	-0,065589	-0,086778	-2,068903	-0,623571	-1,773023	0,041642	-0,065589	-0,086778	-2,068903	-0,623571	-1,773023
15:57:07,22	0,393029	3,549026	-0,213006	0,216975	-0,591965	-1,427990	0,038736	-0,066612	-0,089510	3,117013	2,513986	-1,786049	-0,548519	-2,941593	-1,355301	-15,313711	8,395473	11,318477	0,038736	-0,066612	-0,089510	-2,112028	-0,526807	-1,786049	0,038736	-0,066612	-0,089510	-2,112028	-0,526807	-1,786049
15:57:07,27	0,393029	3,549026	-0,213006	0,216975	-0,591965	-1,427990	0,039920	-0,065303	-0,087925	3,066338	2,583164	-1,753247	-0,545624	-2,940859	-1,360385	-15,333392	8,407990	11,288868	0,039920	-0,065303	-0,087925	-2,059917	-0,550586	-1,753247	0,039920	-0,065303	-0,087925	-2,059917	-0,550586	-1,753247
15:57:07,32	0,393029	3,549026	-0,213006	0,216975	-0,591965	-1,427990	0,037836	-0,067443	-0,093008	3,178627	2,451491	-1,782856	-0,546296	-2,941514	-1,355313	-15,370113	8,384950	11,333659	0,037836	-0,067443	-0,093008	-2,115631	-0,518662	-1,782856	0,037836	-0,067443	-0,093008	-2,115631	-0,518662	-1,782856
15:57:07,37	0,393029	3,549026	-0,213006	0,216975	-0,591965	-1,427990	0,038740	-0,067189	-0,087936	3,127090	2,478209	-1,738065	-0,547989	-2,939072	-1,357278	-15,336354	8,405590	11,301323	0,038740	-0,067189	-0,087936	-2,147207	-0,562896	-1,738065	0,038740	-0,067189	-0,087936	-2,147207	-0,562896	-1,738065
15:57:07,42	0,393029	3,549026	-0,213006	0,216975	-0,591965	-1,427990	0,037472	-0,064501	-0,089902	3,022102	2,431155	-1,770402	-0,548561	-2,942287	-1,356863	-15,328202	8,382496	11,314206	0,037472	-0,064501	-0,089902	-2,041239	-0,510359	-1,770402	0,037472	-0,064501	-0,089902	-2,041239	-0,510359	-1,770402
15:57:07,47	0,393029	3,549026	-0,213006	0,216975	-0,591965	-1,427990	0,040542	-0,065613	-0,089486	3,063993	2,609440	-1,757518	-0,546177	-2,939391	-1,356109	-15,320784	8,407420	11,291085	0,040542	-0,065613	-0,089486	-2,086626	-0,573128	-1,757518	0,040542	-0,065613	-0,089486	-2,086626	-0,573128	-1,757518
15:57:07,52	0,393029	3,549026	-0,213006	0,216975	-0,591965	-1,427990	0,036842	-0,066229	-0,088732	3,121329	2,410987	-1,780639	-0,543332	-2,939848	-1,357279	-15,351146	8,365038	11,296021	0,036842	-0,066229	-0,088732	-2,077661	-0,481107	-1,780639	0,036842	-0,066229	-0,088732	-2,077661	-0,481107	-1,780639
15:57:07,57	0,393029	3,549026	-0,213006	0,216975	-0,591965	-1,427990	0,035815	-0,068922	-0,089903	3,209459	2,352507	-1,775704	-0,544149	-2,941166	-1,361140	-15,319170	8,377891	11,305384	0,035815	-0,068922	-0,089903	-2,200899	-0,459009	-1,775704	0,035815	-0,068922	-0,089903	-2,200899	-0,459009	-1,775704
15:57:07,62	0,393029	3,549026	-0,213006	0,216975	-0,591965	-1,427990	0,037365	-0,068873	-0,093763	3,234066	2,454332	-1,766340	-0,546831	-2,940269	-1,358439	-15,347633	8,410086	11,307156	0,037365	-0,068873	-0,093763	-2,172500	-0,478798	-1,766340	0,037365	-0,068873	-0,093763	-2,172500	-0,478798	-1,766340
15:57:07,67	0,393029	3,549026	-0,213006	0,216975	-0,591965	-1,427990	0,037929	-0,066102	-0,091062	3,103621	2,442933	-1,764568	-0,550393	-2,940381	-1,359990	-15,353772	8,403226	11,321846	0,037929	-0,066102	-0,091062	-2,085417	-0,534502	-1,764568	0,037929	-0,066102	-0,091062	-2,085417	-0,534502	-1,764568
15:57:07,72	0,393029	3,549026	-0,213006	0,216975	-0,591965	-1,427990	0,039808	-0,063074	-0,092613	2,937111	2,538747	-1,749878	-0,542058	-2,937032	-1,359180	-15,293258	8,372550	11,331377	0,039808	-0,063074	-0,092613	-2,014164	-0,586178	-1,749878	0,039808	-0,063074	-0,092613	-2,014164	-0,586178	-1,749878
15:57:07,77	0,393029	3,549026	-0,213006	0,216975	-0,591965	-1,427990	0,032740	-0,068618	-0,091803	3,229100	2,238934	-1,740347	-0,549205	-2,939169	-1,356111	-15,353714	8,401210	11,314961	0,032740	-0,068618	-0,091803	-2,157394	-0,331121	-1,740347	0,032740	-0,068618	-0,091803	-2,157394	-0,331121	-1,740347
15:57:07,82	0,393029	3,549026	-0,213006	0,216975	-0,591965	-1,427990	0,038164	-0,063496	-0,088735	2,957346	2,454304	-1,756763	-0,549720	-2,940246	-1,357268	-15,318894	8,394113	11,300296	0,038164	-0,063496	-0,088735	-2,027066	-0,541547	-1,756763	0,038164	-0,063496	-0,088735	-2,027066	-0,541547	-1,756763
15:57:07,87	0,393029	3,549026	-0,213006	0,216975	-0,591965	-1,427990	0,039354	-0,063589	-0,089892	2,973441	2,549913	-1,771428	-0,544530	-2,940586	-1,354571	-15,371364	8,373678	11,289695	0,039354	-0,063589	-0,089892	-2,018265	-0,539392	-1,771428	0,039354	-0,063589	-0,089892	-2,018265	-0,539392	-1,771428
15:57:07,92	0,393029	3,549026	-0,213006	0,216975	-0,591965	-1,427990	0,037054	-0,068253	-0,087194	3,172080	2,395073	-1,782029	-0,546877	-2,941655	-1,358815	-15,365300	8,397220	11,326321	0,037054	-0,068253	-0,087194	-2,185815	-0,513656	-1,782029	0,037054	-0,068253	-0,087194	-2,185815	-0,513656	-1,782029
15:57:07,97	0,393029	3,549026	-0,213006	0,216975	-0,591965	-1,427990	0,039153	-0,066756	-0,091438	3,117613	2,497705	-1,745403	-0,546859	-2,941894	-1,359182	-15,343582	8,364805	11,339787	0,039153	-0,066756	-0,091438	-2,122703	-0,575800	-1,745403	0,039153	-0,066756	-0,091438	-2,122703	-0,575800	-1,745403
15:57:08,02	0,393029	3,549026	-0,213006	0,216975	-0,591965	-1,427990	0,039351	-0,066891	-0,091805	3,107436	2,542997	-1,731938	-0,544471	-2,937026	-1,359585	-15,321553	8,379875	11,331732	0,039351	-0,066891	-0,091805	-2,143502	-0,546020	-1,731938	0,039351	-0,066891	-0,091805	-2,143502	-0,546020	-1,731938
15:57:08,07	0,393029	3,549026	-0,213006	0,216975	-0,591965	-1,427990	0,033941	-0,066525	-0,092208	3,112466	2,273241	-1,739992	-0,545587	-2,937927	-1,355328	-15,308277	8,382015	11,294832	0,033941	-0,066525	-0,092208	-2,109735	-0,391125	-1,739992	0,033941	-0,066525	-0,092208	-2,109735	-0,391125	-1,739992
15:57:08,12	0,393029	3,549026	-0,213006	0,216975	-0,591965	-1,427990	0,035279	-0,066009	-0,087952	3,094115	2,353230	-1,776892	-0,546853	-2,940673	-1,354919	-15,349141	8,371329	11,332796	0,035279	-0,066009	-0,087952	-2,087564	-0,416147	-1,776892	0,035279	-0,066009	-0,087952	-2,087564	-0,416147	-1,776892
15:57:08,17	0,393029	3,549026	-0,213006	0,216975	-0,591965	-1,427990	0,038290	-0,066285	-0,087543	3,078800	2,479780	-1,738928	-0,546222	-2,940076	-1,355320	-15,340932	8,404284	11,314828	0,038290	-0,066285	-0,087543	-2,124576	-0,525996	-1,738928	0,038290	-0,066285	-0,087543	-2,124576	-0,525996	-1,738928
15:57:08,22	0,393029	3,549026	-0,213006	0,216975	-0,591965	-1,427990	0,037458	-0,066533	-0,087943	3,124345	2,427116	-1,756896	-0,546855	-2,941843	-1,356503	-15,360207	8,387511	11,295456	0,037458	-0,066533	-0,087943	-2,098505	-0,513301	-1,756896	0,037458	-0,066533	-0,087943	-2,098505	-0,513301	-1,756896
15:57:08,27	0,393029	3,549026	-0,213006	0,216975	-0,591965	-1,427990	0,039305	-0,066869	-0,089126	3,117643	2,514862	-1,776268	-0,543914	-2,938855	-1,354942	-15,352262	8,377439	11,309589	0,039305	-0,066869	-0,089126	-2,131567	-0,570557	-1,776268	0,039305	-0,066869	-0,089126	-2,131567	-0,570557	-1,776268
15:57:08,32	0,393029	3,549026	-0,213006	0,216975	-0,591965	-1,427990	0,035247	-0,067922	-0,087566	3,167640	2,315768	-1,762135	-0,549666	-2,941408	-1,353737	-15,313015	8,433243	11,333093	0,035247	-0,067922	-0,087566	-2,164217	-0,451106	-1,762135	0,035247	-0,067922	-0,087566	-2,164217	-0,451106	-1,762135
15:57:08,37	0,393029	3,549026	-0,213006	0,216975	-0,591965	-1,427990	0,040333	-0,064217	-0,086361	3,042937	2,586346	-1,738631	-0,543254	-2,940390	-1,356880	-15,325376	8,387763	11,291328	0,040333	-0,064217	-0,086361	-1,998087	-0,579808	-1,738631	0,040333	-0,064217	-0,086361	-1,998087	-0,579808	-1,738631
15:57:08,42	0,393029	3,549026	-0,213006	0,216975	-0,591965	-1,427990	0,036246	-0,069261	-0,089503	3,259642	2,385845	-1,780396	-0,545633	-2,941322	-1,356086	-15,329439	8,366011	11,313867	0,036246	-0,069261	-0,089503	-2,177312	-0,459461	-1,780396	0,036246	-0,069261	-0,089503	-2,177312	-0,459461	-1,780396
15:57:08,47	0,393029	3,549026	-0,213006	0,216975	-0,591965	-1,427990	0,038243	-0,067666	-0,088710	3,155881	2,497027	-1,757857	-0,546270	-2,937336	-1,356487	-15,351238	8,404136	11,335418	0,038243	-0,067666	-0,088710	-2,155939	-0,505015	-1,757857	0,038243	-0,067666	-0,088710	-2,155939	-0,505015	-1,757857
15:57:08,52	0,393029	3,549026	-0,213006	0,216975	-0,591965	-1,427990	0,035108	-0,065122	-0,089111	3,045666	2,296114	-1,736306	-0,545035	-2,940089	-1,356079	-15,329715	8,392514	11,329536	0,035108	-0,065122	-0,089111	-2,066382	-0,459902	-1,736306	0,035108	-0,065122	-0,089111	-2,066382	-0,459902	-1,736306
15:57:08,57	0,393029	3,549026	-0,213006	0,216975	-0,591965	-1,427990	0,036876	-0,067567	-0,088703	3,173527	2,412454	-1,742188	-0,546774	-2,937739	-1,353797	-15,330153	8,419747	11,280621	0,036876	-0,067567	-0,088703	-2,130491	-0,482280	-1,742188	0,036876	-0,067567	-0,088703	-2,130491	-0,482280	-1,742188
15:57:08,62	0,393029	3,549026	-0,213006	0,216975	-0,591965	-1,427990	0,035710	-0,064886	-0,086420	3,057496	2,337853	-1,791103	-0,545005	-2,940788	-1,356098	-15,321458	8,392494	11,295448	0,035710	-0,064886	-0,086420	-2,036086	-0,465391	-1,791103	0,035710	-0,064886	-0,086420	-2,036086	-0,465391	-1,791103
15:57:08,67	0,393029	3,549026	-0,213006	0,216975	-0,591965	-1,427990	0,037466	-0,067943	-0,088722	3,197203	2,450335	-1,776277	-0,543924	-2,938002	-1,355758	-15,365433	8,400016	11,272308	0,037466	-0,067943	-0,088722	-2,136350	-0,490775	-1,776277	0,037466	-0,067943	-0,088722	-2,136350	-0,490775	-1,776277
15:57:08,72	0,393029	3,549026	-0,213006	0,216975	-0,591965	-1,427990	0,034512	-0,067487	-0,088381	3,157983	2,254890	-1,799416	-0,542670	-2,942155	-1,355689	-15,327717	8,375562	11,314302	0,034512	-0,067487	-0,088381	-2,139721	-0,454342	-1,799416	0,034512	-0,067487	-0,088381	-2,139721	-0,454342	-1,799416
15:57:08,77	0,393029	3,549026	-0,213006	0,216975	-0,591965	-1,427990	0,037591	-0,067956	-0,087966	3,175124	2,443350	-1,791476	-0,546192	-2,939005	-1,353001	-15,324403	8,384786	11,293406	0,037591	-0,067956	-0,087966	-2,159425	-0,507538	-1,791476	0,037591	-0,067956	-0,087966	-2,159425	-0,507538	-1,791476
15:57:08,82	0,393029	3,549026	-0,213006	0,216975	-0,591965	-1,427990	0,036516	-0,066024	-0,085624	3,089238	2,402209	-1,778319	-0,543895	-2,941188	-1,356481	-15,357568	8,413225	11,321074	0,036516	-0,066024	-0,085624	-2,093629	-0,464280	-1,778319	0,036516	-0,066024	-0,085624	-2,093629	-0,464280	-1,778319
15:57:08,87	0,393029	3,549026	-0,213006	0,216975	-0,591965	-1,427990	0,037257	-0,069105	-0,089104	3,257504	2,397821	-1,750650	-0,546219	-2,939343	-1,358046	-15,332017	8,400909	11,306706	0,037257	-0,069105	-0,089104	-2,167233	-0,526870	-1,750650	0,037257	-0,069105	-0,089104	-2,167233	-0,526870	-1,750650
15:57:08,92	0,393029	3,549026	-0,213006	0,216975	-0,591965	-1,427990	0,036821	-0,066169	-0,090669	3,106971	2,403432	-1,765018	-0,546232	-2,940902	-1,358048	-15,333249	8,371791	11,295863	0,036821	-0,066169	-0,090669	-2,087335	-0,487028	-1,765018	0,036821	-0,066169	-0,090669	-2,087335	-0,487028	-1,765018
15:57:08,97	0,393029	3,549026	-0,213006	0,216975	-0,591965	-1,427990	0,038178	-0,066938	-0,090671	3,121099	2,487481	-1,775861	-0,546853	-2,940366	-1,356889	-15,359289	8,403650	11,306109	0,038178	-0,066938	-0,090671	-2,133532	-0,509494	-1,775861	0,038178	-0,066938	-0,090671	-2,133532	-0,509494	-1,775861
15:57:09,02	0,393029	3,549026	-0,213006	0,216975	-0,591965	-1,427990	0,038024	-0,066131	-0,089513	3,093721	2,441007	-1,765615	-0,543279	-2,939882	-1,354940	-15,334227	8,374823	11,294741	0,038024	-0,066131	-0,089513	-2,097584	-0,543901	-1,765615	0,038024	-0,066131	-0,089513	-2,097584	-0,543901	-1,765615
15:57:09,07	0,393029	3,549026	-0,213006	0,216975	-0,591965	-1,427990	0,035818	-0,068985	-0,087563	3,229699	2,362406	-1,776983	-0,545080	-2,938592	-1,359191	-15,340116	8,395613	11,341541	0,035818	-0,068985	-0,087563	-2,185650	-0,449320	-1,776983	0,035818	-0,068985	-0,087563	-2,185650	-0,449320	-1,776983
15:57:09,12	0,393029	3,549026	-0,213006	0,216975	-0,591965	-1,427990	0,035601	-0,066780	-0,091815	3,130092	2,335636	-1,730183	-0,547429	-2,940016	-1,356482	-15,352096	8,409563	11,330154	0,035601	-0,066780	-0,091815	-2,112155	-0,459069	-1,730183	0,035601	-0,066780	-0,091815	-2,112155	-0,459069	-1,730183
15:57:09,17	0,393029	3,549026	-0,213006	0,216975	-0,591965	-1,427990	0,038009	-0,065458	-0,089105	3,067413	2,443502	-1,741570	-0,547339	-2,940187	-1,355684	-15,307403	8,396600	11,328784	0,038009	-0,065458	-0,089105	-2,071018	-0,540232	-1,741570	0,038009	-0,065458	-0,089105	-2,071018	-0,540232	-1,741570
15:57:09,22	0,393029	3,549026	-0,213006	0,216975	-0,591965	-1,427990	0,038113	-0,065622	-0,088307	3,087064	2,494055	-1,742940	-0,544396	-2,939893	-1,354154	-15,311583	8,386604	11,294213	0,038113	-0,065622	-0,088307	-2,064244	-0,497779	-1,742940	0,038113	-0,065622	-0,088307	-2,064244	-0,497779	-1,742940
15:57:09,27	0,393029	3,549026	-0,213006	0,216975	-0,591965	-1,427990	0,036386	-0,068023	-0,086777	3,201174	2,405651	-1,777511	-0,547353	-2,940299	-1,354520	-15,313458	8,386909	11,327809	0,036386	-0,068023	-0,086777	-2,138620	-0,450648	-1,777511	0,036386	-0,068023	-0,086777	-2,138620	-0,450648	-1,777511
15:57:09,32	0,393029	3,549026	-0,213006	0,216975	-0,591965	-1,427990	0,038217	-0,065665	-0,087144	3,077892	2,499065	-1,743915	-0,549122	-2,939829	-1,354168	-15,328311	8,417472	11,294575	0,038217	-0,065665	-0,087144	-2,076809	-0,500934	-1,743915	0,038217	-0,065665	-0,087144	-2,076809	-0,500934	-1,743915
15:57:09,37	0,393029	3,549026	-0,213006	0,216975	-0,591965	-1,427990	0,038694	-0,063898	-0,086792	3,005069	2,495740	-1,777149	-0,546155	-2,940342	-1,355313	-15,302238	8,375069	11,298926	0,038694	-0,063898	-0,086792	-2,010954	-0,541727	-1,777149	0,038694	-0,063898	-0,086792	-2,010954	-0,541727	-1,777149
15:57:09,42	0,393029	3,549026	-0,213006	0,216975	-0,591965	-1,427990	0,037655	-0,066724	-0,087936	3,128320	2,485518	-1,772798	-0,545050	-2,939777	-1,352593	-15,333561	8,363383	11,316875	0,037655	-0,066724	-0,087936	-2,109520	-0,470424	-1,772798	0,037655	-0,066724	-0,087936	-2,109520	-0,470424	-1,772798
15:57:09,47	0,393029	3,549026	-0,213006	0,216975	-0,591965	-1,427990	0,036613	-0,067399	-0,085217	3,137628	2,410020	-1,754849	-0,545640	-2,942441	-1,354145	-15,351678	8,401819	11,318739	0,036613	-0,067399	-0,085217	-2,153183	-0,464080	-1,754849	0,036613	-0,067399	-0,085217	-2,153183	-0,464080	-1,754849
15:57:09,52	0,393029	3,549026	-0,213006	0,216975	-0,591965	-1,427990	0,039215	-0,068219	-0,086768	3,204514	2,510432	-1,752985	-0,546747	-2,937641	-1,356085	-15,307300	8,419743	11,325404	0,039215	-0,068219	-0,086768	-2,150695	-0,567948	-1,752985	0,039215	-0,068219	-0,086768	-2,150695	-0,567948	-1,752985
15:57:09,57	0,393029	3,549026	-0,213006	0,216975	-0,591965	-1,427990	0,035612	-0,064861	-0,088709	3,067603	2,352537	-1,746320	-0,544998	-2,938224	-1,354535	-15,309699	8,385930	11,313928	0,035612	-0,064861	-0,088709	-2,023992	-0,442993	-1,746320	0,035612	-0,064861	-0,088709	-2,023992	-0,442993	-1,746320
15:57:09,62	0,393029	3,549026	-0,213006	0,216975	-0,591965	-1,427990	0,035242	-0,066667	-0,087158	3,131045	2,348114	-1,757796	-0,547374	-2,939488	-1,354926	-15,326858	8,403060	11,319137	0,035242	-0,066667	-0,087158	-2,102341	-0,418354	-1,757796	0,035242	-0,066667	-0,087158	-2,102341	-0,418354	-1,757796
15:57:09,67	0,393029	3,549026	-0,213006	0,216975	-0,591965	-1,427990	0,037525	-0,065242	-0,087549	3,063181	2,443416	-1,752587	-0,544497	-2,941874	-1,356073	-15,349116	8,370537	11,338546	0,037525	-0,065242	-0,087549	-2,058312	-0,502283	-1,752587	0,037525	-0,065242	-0,087549	-2,058312	-0,502283	-1,752587
15:57:09,72	0,393029	3,549026	-0,213006	0,216975	-0,591965	-1,427990	0,038153	-0,068927	-0,088696	3,215487	2,473047	-1,733178	-0,543266	-2,940672	-1,354513	-15,320829	8,358720	11,332474	0,038153	-0,068927	-0,088696	-2,195250	-0,521935	-1,733178	0,038153	-0,068927	-0,088696	-2,195250	-0,521935	-1,733178
15:57:09,77	0,393029	3,549026	-0,213006	0,216975	-0,591965	-1,427990	0,036496	-0,069392	-0,087136	3,243578	2,417311	-1,739250	-0,543911	-2,941611	-1,355324	-15,353417	8,364603	11,304169	0,036496	-0,069392	-0,087136	-2,203664	-0,447630	-1,739250	0,036496	-0,069392	-0,087136	-2,203664	-0,447630	-1,739250
15:57:09,82	0,393029	3,549026	-0,213006	0,216975	-0,591965	-1,427990	0,037631	-0,069302	-0,087947	3,227737	2,445188	-1,767555	-0,546196	-2,937159	-1,355720	-15,304592	8,352169	11,294085	0,037631	-0,069302	-0,087947	-2,212497	-0,508882	-1,767555	0,037631	-0,069302	-0,087947	-2,212497	-0,508882	-1,767555
15:57:09,87	0,393029	3,549026	-0,213006	0,216975	-0,591965	-1,427990	0,034919	-0,065097	-0,088343	3,022709	2,352628	-1,777639	-0,544964	-2,939591	-1,355295	-15,293276	8,379501	11,318664	0,034919	-0,065097	-0,088343	-2,087414	-0,388494	-1,777639	0,034919	-0,065097	-0,088343	-2,087414	-0,388494	-1,777639
15:57:09,92	0,393029	3,549026	-0,213006	0,216975	-0,591965	-1,427990	0,036409	-0,067380	-0,087919	3,170749	2,426240	-1,753060	-0,548570	-2,941395	-1,356879	-15,341289	8,411626	11,305724	0,036409	-0,067380	-0,087919	-2,118583	-0,431844	-1,753060	0,036409	-0,067380	-0,087919	-2,118583	-0,431844	-1,753060
15:57:09,97	0,393029	3,549026	-0,213006	0,216975	-0,591965	-1,427990	0,037447	-0,066457	-0,087557	3,109154	2,400505	-1,742204	-0,546282	-2,940028	-1,354933	-15,369108	8,407571	11,329520	0,037447	-0,066457	-0,087557	-2,107734	-0,539057	-1,742204	0,037447	-0,066457	-0,087557	-2,107734	-0,539057	-1,742204
15:57:10,02	0,393029	3,549026	-0,213006	0,216975	-0,591965	-1,427990	0,037447	-0,066457	-0,087557	3,109154	2,400505	-1,742204	-0,545708	-2,940544	-1,353762	-15,371298	8,385538	11,332992	0,037447	-0,066457	-0,087557	-2,107734	-0,539057	-1,742204	0,037447	-0,066457	-0,087557	-2,107734	-0,539057	-1,742204
15:57:10,07	0,393029	3,549026	-0,213006	0,216975	-0,591965	-1,427990	0,037606	-0,067213	-0,086386	3,128260	2,417900	-1,738732	-0,548122	-2,939688	-1,356097	-15,395966	8,405769	11,354404	0,037606	-0,067213	-0,086386	-2,147929	-0,534154	-1,738732	0,037606	-0,067213	-0,086386	-2,147929	-0,534154	-1,738732
15:57:10,12	0,393029	3,549026	-0,213006	0,216975	-0,591965	-1,427990	0,038072	-0,064694	-0,088720	3,002488	2,410650	-1,717320	-0,544452	-2,942356	-1,356469	-15,340092	8,396465	11,320081	0,038072	-0,064694	-0,088720	-2,076004	-0,577979	-1,717320	0,038072	-0,064694	-0,088720	-2,076004	-0,577979	-1,717320
15:57:10,17	0,393029	3,549026	-0,213006	0,216975	-0,591965	-1,427990	0,038547	-0,069206	-0,089093	3,256987	2,488417	-1,751643	-0,545090	-2,940373	-1,355720	-15,347683	8,356823	11,299237	0,038547	-0,069206	-0,089093	-2,175690	-0,537540	-1,751643	0,038547	-0,069206	-0,089093	-2,175690	-0,537540	-1,751643
15:57:10,22	0,393029	3,549026	-0,213006	0,216975	-0,591965	-1,427990	0,037149	-0,067662	-0,088344	3,138573	2,428943	-1,772487	-0,540871	-2,939380	-1,354919	-15,297841	8,344761	11,298727	0,037149	-0,067662	-0,088344	-2,172901	-0,487234	-1,772487	0,037149	-0,067662	-0,088344	-2,172901	-0,487234	-1,772487
15:57:10,27	0,393029	3,549026	-0,213006	0,216975	-0,591965	-1,427990	0,034179	-0,070819	-0,087542	3,317222	2,323716	-1,772997	-0,545082	-2,946242	-1,354139	-15,368887	8,379930	11,312899	0,034179	-0,070819	-0,087542	-2,242092	-0,359342	-1,772997	0,034179	-0,070819	-0,087542	-2,242092	-0,359342	-1,772997
15:57:10,32	0,393029	3,549026	-0,213006	0,216975	-0,591965	-1,427990	0,042228	-0,070604	-0,086763	3,300959	2,663137	-1,758825	-0,543327	-2,940664	-1,354925	-15,349089	8,355454	11,318366	0,042228	-0,070604	-0,086763	-2,241451	-0,651746	-1,758825	0,042228	-0,070604	-0,086763	-2,241451	-0,651746	-1,758825
15:57:10,37	0,393029	3,549026	-0,213006	0,216975	-0,591965	-1,427990	0,036519	-0,069334	-0,087549	3,223648	2,395664	-1,753358	-0,545622	-2,939051	-1,354908	-15,330691	8,404882	11,343818	0,036519	-0,069334	-0,087549	-2,219107	-0,471079	-1,753358	0,036519	-0,069334	-0,087549	-2,219107	-0,471079	-1,753358
15:57:10,42	0,393029	3,549026	-0,213006	0,216975	-0,591965	-1,427990	0,036271	-0,066540	-0,087532	3,130360	2,373962	-1,727906	-0,547991	-2,940682	-1,354150	-15,337783	8,383091	11,317854	0,036271	-0,066540	-0,087532	-2,093059	-0,473275	-1,727906	0,036271	-0,066540	-0,087532	-2,093059	-0,473275	-1,727906
15:57:10,47	0,393029	3,549026	-0,213006	0,216975	-0,591965	-1,427990	0,038867	-0,065304	-0,086773	3,043666	2,513745	-1,753870	-0,543220	-2,941685	-1,355678	-15,314382	8,397647	11,324531	0,038867	-0,065304	-0,086773	-2,082721	-0,537335	-1,753870	0,038867	-0,065304	-0,086773	-2,082721	-0,537335	-1,753870
15:57:10,52	0,393029	3,549026	-0,213006	0,216975	-0,591965	-1,427990	0,037350	-0,069938	-0,088301	3,308929	2,447850	-1,747194	-0,546202	-2,936092	-1,355704	-15,317140	8,400820	11,329836	0,037350	-0,069938	-0,088301	-2,181209	-0,484148	-1,747194	0,037350	-0,069938	-0,088301	-2,181209	-0,484148	-1,747194
15:57:10,57	0,393029	3,549026	-0,213006	0,216975	-0,591965	-1,427990	0,033997	-0,064559	-0,088327	3,030563	2,269504	-1,741888	-0,543924	-2,941412	-1,354155	-15,369678	8,393843	11,319124	0,033997	-0,064559	-0,088327	-2,037282	-0,399260	-1,741888	0,033997	-0,064559	-0,088327	-2,037282	-0,399260	-1,741888
15:57:10,62	0,393029	3,549026	-0,213006	0,216975	-0,591965	-1,427990	0,037465	-0,069191	-0,086778	3,239158	2,407841	-1,752600	-0,548579	-2,938304	-1,352599	-15,338294	8,398628	11,327355	0,037465	-0,069191	-0,086778	-2,192364	-0,533179	-1,752600	0,037465	-0,069191	-0,086778	-2,192364	-0,533179	-1,752600
15:57:10,67	0,393029	3,549026	-0,213006	0,216975	-0,591965	-1,427990	0,037102	-0,063606	-0,085223	2,968547	2,413716	-1,744369	-0,545083	-2,937562	-1,351423	-15,352013	8,392535	11,346680	0,037102	-0,063606	-0,085223	-2,024511	-0,498755	-1,744369	0,037102	-0,063606	-0,085223	-2,024511	-0,498755	-1,744369
15:57:10,72	0,393029	3,549026	-0,213006	0,216975	-0,591965	-1,427990	0,034711	-0,066263	-0,084047	3,094563	2,280562	-1,725044	-0,543894	-2,940798	-1,355321	-15,349844	8,384024	11,309721	0,034711	-0,066263	-0,084047	-2,107053	-0,444234	-1,725044	0,034711	-0,066263	-0,084047	-2,107053	-0,444234	-1,725044
15:57:10,77	0,393029	3,549026	-0,213006	0,216975	-0,591965	-1,427990	0,036919	-0,068910	-0,087945	3,225933	2,401535	-1,762003	-0,542048	-2,937518	-1,357644	-15,306862	8,405025	11,312171	0,036919	-0,068910	-0,087945	-2,183491	-0,496624	-1,762003	0,036919	-0,068910	-0,087945	-2,183491	-0,496624	-1,762003
15:57:10,82	0,393029	3,549026	-0,213006	0,216975	-0,591965	-1,427990	0,033155	-0,068869	-0,090267	3,263470	2,232533	-1,759553	-0,546783	-2,938521	-1,356090	-15,316787	8,390599	11,319589	0,033155	-0,068869	-0,090267	-2,142721	-0,370156	-1,759553	0,033155	-0,068869	-0,090267	-2,142721	-0,370156	-1,759553
15:57:10,87	0,393029	3,549026	-0,213006	0,216975	-0,591965	-1,427990	0,036392	-0,065270	-0,088713	3,058886	2,399448	-1,752135	-0,546733	-2,941800	-1,352987	-15,320314	8,416773	11,293872	0,036392	-0,065270	-0,088713	-2,064813	-0,457305	-1,752135	0,036392	-0,065270	-0,088713	-2,064813	-0,457305	-1,752135
15:57:10,92	0,393029	3,549026	-0,213006	0,216975	-0,591965	-1,427990	0,039206	-0,066953	-0,085611	3,167297	2,529649	-1,777852	-0,543293	-2,940100	-1,354562	-15,334994	8,348876	11,279118	0,039206	-0,066953	-0,085611	-2,088504	-0,548024	-1,777852	0,039206	-0,066953	-0,085611	-2,088504	-0,548024	-1,777852
15:57:10,97	0,393029	3,549026	-0,213006	0,216975	-0,591965	-1,427990	0,036014	-0,069082	-0,087186	3,211874	2,384917	-1,792607	-0,546918	-2,941050	-1,356117	-15,390724	8,400495	11,315438	0,036014	-0,069082	-0,087186	-2,211069	-0,442210	-1,792607	0,036014	-0,069082	-0,087186	-2,211069	-0,442210	-1,792607
15:57:11,02	0,393029	3,549026	-0,213006	0,216975	-0,591965	-1,427990	0,038649	-0,066417	-0,088740	3,090128	2,447855	-1,756286	-0,547504	-2,942056	-1,354150	-15,395337	8,409781	11,343407	0,038649	-0,066417	-0,088740	-2,123604	-0,586106	-1,756286	0,038649	-0,066417	-0,088740	-2,123604	-0,586106	-1,756286
15:57:11,07	0,393029	3,549026	-0,213006	0,216975	-0,591965	-1,427990	0,039814	-0,066413	-0,086774	3,095667	2,499769	-1,728317	-0,542678	-2,939321	-1,355310	-15,331935	8,398126	11,320102	0,039814	-0,066413	-0,086774	-2,117770	-0,625603	-1,728317	0,039814	-0,066413	-0,086774	-2,117770	-0,625603	-1,728317
15:57:11,12	0,393029	3,549026	-0,213006	0,216975	-0,591965	-1,427990	0,035032	-0,069225	-0,087933	3,263477	2,311884	-1,751622	-0,544994	-2,941756	-1,353364	-15,314255	8,366685	11,302432	0,035032	-0,069225	-0,087933	-2,170670	-0,438167	-1,751622	0,035032	-0,069225	-0,087933	-2,170670	-0,438167	-1,751622
15:57:11,17	0,393029	3,549026	-0,213006	0,216975	-0,591965	-1,427990	0,038298	-0,068436	-0,085988	3,204088	2,512746	-1,769292	-0,543920	-2,937543	-1,355351	-15,351883	8,374080	11,290540	0,038298	-0,068436	-0,085988	-2,168163	-0,493682	-1,769292	0,038298	-0,068436	-0,085988	-2,168163	-0,493682	-1,769292
15:57:11,22	0,393029	3,549026	-0,213006	0,216975	-0,591965	-1,427990	0,034113	-0,067260	-0,087974	3,130532	2,258823	-1,781184	-0,546195	-2,940268	-1,353383	-15,330240	8,391344	11,298565	0,034113	-0,067260	-0,087974	-2,149412	-0,419055	-1,781184	0,034113	-0,067260	-0,087974	-2,149412	-0,419055	-1,781184
15:57:11,27	0,393029	3,549026	-0,213006	0,216975	-0,591965	-1,427990	0,037611	-0,066652	-0,086006	3,124686	2,450837	-1,773159	-0,547414	-2,941457	-1,354540	-15,352842	8,406435	11,318979	0,037611	-0,066652	-0,086006	-2,107527	-0,501644	-1,773159	0,037611	-0,066652	-0,086006	-2,107527	-0,501644	-1,773159
15:57:11,32	0,393029	3,549026	-0,213006	0,216975	-0,591965	-1,427990	0,039250	-0,066191	-0,087164	3,102477	2,508917	-1,752745	-0,549731	-2,940865	-1,350667	-15,349952	8,430026	11,307345	0,039250	-0,066191	-0,087164	-2,093538	-0,572182	-1,752745	0,039250	-0,066191	-0,087164	-2,093538	-0,572182	-1,752745
15:57:11,37	0,393029	3,549026	-0,213006	0,216975	-0,591965	-1,427990	0,039895	-0,063889	-0,083290	3,004620	2,533190	-1,764379	-0,547432	-2,940119	-1,354552	-15,358064	8,406354	11,314388	0,039895	-0,063889	-0,083290	-2,010646	-0,598581	-1,764379	0,039895	-0,063889	-0,083290	-2,010646	-0,598581	-1,764379
15:57:11,42	0,393029	3,549026	-0,213006	0,216975	-0,591965	-1,427990	0,038100	-0,065507	-0,087176	3,064227	2,444663	-1,757336	-0,545135	-2,939757	-1,353011	-15,373108	8,360122	11,302884	0,038100	-0,065507	-0,087176	-2,078093	-0,546204	-1,757336	0,038100	-0,065507	-0,087176	-2,078093	-0,546204	-1,757336
15:57:11,47	0,393029	3,549026	-0,213006	0,216975	-0,591965	-1,427990	0,036638	-0,067315	-0,085635	3,110673	2,378722	-1,768840	-0,543375	-2,937929	-1,355729	-15,364993	8,358514	11,309823	0,036638	-0,067315	-0,085635	-2,173561	-0,497370	-1,768840	0,036638	-0,067315	-0,085635	-2,173561	-0,497370	-1,768840
15:57:11,52	0,393029	3,549026	-0,213006	0,216975	-0,591965	-1,427990	0,034175	-0,067925	-0,088352	3,145073	2,258470	-1,761901	-0,545023	-2,941700	-1,354535	-15,325401	8,366656	11,303261	0,034175	-0,067925	-0,088352	-2,187068	-0,424265	-1,761901	0,034175	-0,067925	-0,088352	-2,187068	-0,424265	-1,761901
15:57:11,57	0,393029	3,549026	-0,213006	0,216975	-0,591965	-1,427990	0,038265	-0,068383	-0,087159	3,195716	2,501342	-1,768463	-0,544460	-2,939908	-1,353379	-15,339986	8,383419	11,308453	0,038265	-0,068383	-0,087159	-2,172347	-0,502421	-1,768463	0,038265	-0,068383	-0,087159	-2,172347	-0,502421	-1,768463
15:57:11,62	0,393029	3,549026	-0,213006	0,216975	-0,591965	-1,427990	0,036431	-0,067976	-0,086002	3,181760	2,385013	-1,763271	-0,547954	-2,940022	-1,353012	-15,328975	8,392746	11,278724	0,036431	-0,067976	-0,086002	-2,154330	-0,474859	-1,763271	0,036431	-0,067976	-0,086002	-2,154330	-0,474859	-1,763271
15:57:11,67	0,393029	3,549026	-0,213006	0,216975	-0,591965	-1,427990	0,038277	-0,065007	-0,085635	3,040960	2,485868	-1,793000	-0,545612	-2,936145	-1,352996	-15,311291	8,362541	11,307615	0,038277	-0,065007	-0,085635	-2,062071	-0,518901	-1,793000	0,038277	-0,065007	-0,085635	-2,062071	-0,518901	-1,793000
15:57:11,72	0,393029	3,549026	-0,213006	0,216975	-0,591965	-1,427990	0,033749	-0,065096	-0,085619	3,028308	2,280791	-1,764109	-0,546248	-2,943021	-1,352212	-15,359712	8,381828	11,307124	0,033749	-0,065096	-0,085619	-2,081763	-0,368472	-1,764109	0,033749	-0,065096	-0,085619	-2,081763	-0,368472	-1,764109
15:57:11,77	0,393029	3,549026	-0,213006	0,216975	-0,591965	-1,427990	0,040021	-0,067984	-0,084835	3,170941	2,555399	-1,764600	-0,547483	-2,941038	-1,353772	-15,373380	8,374016	11,322579	0,040021	-0,067984	-0,084835	-2,165785	-0,586278	-1,764600	0,040021	-0,067984	-0,084835	-2,165785	-0,586278	-1,764600
15:57:11,82	0,393029	3,549026	-0,213006	0,216975	-0,591965	-1,427990	0,038921	-0,065922	-0,086395	3,050145	2,490240	-1,749145	-0,545676	-2,942014	-1,352593	-15,360843	8,375900	11,321961	0,038921	-0,065922	-0,086395	-2,124756	-0,565044	-1,749145	0,038921	-0,065922	-0,086395	-2,124756	-0,565044	-1,749145
15:57:11,87	0,393029	3,549026	-0,213006	0,216975	-0,591965	-1,427990	0,038864	-0,067975	-0,085217	3,164777	2,497186	-1,749763	-0,546843	-2,937637	-1,354565	-15,358188	8,423025	11,310556	0,038864	-0,067975	-0,085217	-2,171246	-0,553616	-1,749763	0,038864	-0,067975	-0,085217	-2,171246	-0,553616	-1,749763
15:57:11,92	0,393029	3,549026	-0,213006	0,216975	-0,591965	-1,427990	0,035656	-0,064775	-0,087189	3,040542	2,309118	-1,761168	-0,544452	-2,939883	-1,355306	-15,328645	8,376899	11,323840	0,035656	-0,064775	-0,087189	-2,044322	-0,489874	-1,761168	0,035656	-0,064775	-0,087189	-2,044322	-0,489874	-1,761168
15:57:11,97	0,393029	3,549026	-0,213006	0,216975	-0,591965	-1,427990	0,036406	-0,067969	-0,087929	3,181451	2,396761	-1,747884	-0,548677	-2,941010	-1,352626	-15,390197	8,389041	11,307799	0,036406	-0,067969	-0,087929	-2,154135	-0,461098	-1,747884	0,036406	-0,067969	-0,087929	-2,154135	-0,461098	-1,747884
15:57:12,02	0,393029	3,549026	-0,213006	0,216975	-0,591965	-1,427990	0,039494	-0,064874	-0,085250	3,000236	2,497965	-1,763925	-0,545037	-2,942002	-1,354947	-15,349696	8,412048	11,285788	0,039494	-0,064874	-0,085250	-2,092371	-0,602309	-1,763925	0,039494	-0,064874	-0,085250	-2,092371	-0,602309	-1,763925
15:57:12,07	0,393029	3,549026	-0,213006	0,216975	-0,591965	-1,427990	0,038533	-0,068523	-0,087571	3,230160	2,471591	-1,785936	-0,544476	-2,940442	-1,356878	-15,342595	8,383351	11,305680	0,038533	-0,068523	-0,087571	-2,148895	-0,553285	-1,785936	0,038533	-0,068523	-0,087571	-2,148895	-0,553285	-1,785936
15:57:12,12	0,393029	3,549026	-0,213006	0,216975	-0,591965	-1,427990	0,036902	-0,068228	-0,089502	3,193538	2,407242	-1,766044	-0,543289	-2,938725	-1,353759	-15,328846	8,355366	11,317739	0,036902	-0,068228	-0,089502	-2,162390	-0,489546	-1,766044	0,036902	-0,068228	-0,089502	-2,162390	-0,489546	-1,766044
15:57:12,17	0,393029	3,549026	-0,213006	0,216975	-0,591965	-1,427990	0,034822	-0,068398	-0,086382	3,184973	2,324980	-1,753985	-0,546223	-2,938702	-1,353777	-15,345982	8,417215	11,309714	0,034822	-0,068398	-0,086382	-2,184233	-0,408527	-1,753985	0,034822	-0,068398	-0,086382	-2,184233	-0,408527	-1,753985
15:57:12,22	0,393029	3,549026	-0,213006	0,216975	-0,591965	-1,427990	0,036268	-0,065845	-0,086401	3,097236	2,354421	-1,762010	-0,545629	-2,941656	-1,354930	-15,348190	8,414710	11,310022	0,036268	-0,065845	-0,086401	-2,071597	-0,492617	-1,762010	0,036268	-0,065845	-0,086401	-2,071597	-0,492617	-1,762010
15:57:12,27	0,393029	3,549026	-0,213006	0,216975	-0,591965	-1,427990	0,038530	-0,067837	-0,087554	3,197555	2,471371	-1,761702	-0,546191	-2,937495	-1,352224	-15,328998	8,410685	11,303725	0,038530	-0,067837	-0,087554	-2,127662	-0,553213	-1,761702	0,038530	-0,067837	-0,087554	-2,127662	-0,553213	-1,761702
15:57:12,32	0,393029	3,549026	-0,213006	0,216975	-0,591965	-1,427990	0,035207	-0,065270	-0,084848	3,070160	2,317197	-1,767999	-0,546850	-2,939772	-1,354170	-15,362139	8,406940	11,309522	0,035207	-0,065270	-0,084848	-2,053515	-0,446515	-1,767999	0,035207	-0,065270	-0,084848	-2,053515	-0,446515	-1,767999
15:57:12,37	0,393029	3,549026	-0,213006	0,216975	-0,591965	-1,427990	0,037509	-0,065838	-0,086793	3,079870	2,410089	-1,762202	-0,549738	-2,940388	-1,354554	-15,330691	8,387710	11,298536	0,037509	-0,065838	-0,086793	-2,088375	-0,534355	-1,762202	0,037509	-0,065838	-0,086793	-2,088375	-0,534355	-1,762202
15:57:12,42	0,393029	3,549026	-0,213006	0,216975	-0,591965	-1,427990	0,039486	-0,063644	-0,087177	2,964889	2,549739	-1,773188	-0,547999	-2,939122	-1,354164	-15,347837	8,412189	11,314283	0,039486	-0,063644	-0,087177	-2,031182	-0,549893	-1,773188	0,039486	-0,063644	-0,087177	-2,031182	-0,549893	-1,773188
15:57:12,47	0,393029	3,549026	-0,213006	0,216975	-0,591965	-1,427990	0,037520	-0,064518	-0,086787	3,022929	2,420416	-1,757441	-0,545067	-2,939367	-1,354169	-15,354684	8,408711	11,305025	0,037520	-0,064518	-0,086787	-2,041700	-0,524881	-1,757441	0,037520	-0,064518	-0,086787	-2,041700	-0,524881	-1,757441
15:57:12,52	0,393029	3,549026	-0,213006	0,216975	-0,591965	-1,427990	0,036266	-0,067179	-0,086792	3,154904	2,351030	-1,766699	-0,543932	-2,938957	-1,353768	-15,358318	8,367772	11,323145	0,036266	-0,067179	-0,086792	-2,118670	-0,495846	-1,766699	0,036266	-0,067179	-0,086792	-2,118670	-0,495846	-1,766699
15:57:12,57	0,393029	3,549026	-0,213006	0,216975	-0,591965	-1,427990	0,035344	-0,067957	-0,086392	3,158051	2,320407	-1,748579	-0,545678	-2,936375	-1,354948	-15,352421	8,404701	11,320221	0,035344	-0,067957	-0,086392	-2,176541	-0,454091	-1,748579	0,035344	-0,067957	-0,086392	-2,176541	-0,454091	-1,748579
15:57:12,62	0,393029	3,549026	-0,213006	0,216975	-0,591965	-1,427990	0,033981	-0,065154	-0,087571	3,047252	2,236176	-1,751503	-0,543799	-2,938162	-1,352202	-15,309423	8,400164	11,313177	0,033981	-0,065154	-0,087571	-2,067345	-0,431331	-1,751503	0,033981	-0,065154	-0,087571	-2,067345	-0,431331	-1,751503
15:57:12,67	0,393029	3,549026	-0,213006	0,216975	-0,591965	-1,427990	0,034589	-0,067675	-0,084825	3,195902	2,307290	-1,758547	-0,546230	-2,939988	-1,355312	-15,346306	8,414036	11,329737	0,034589	-0,067675	-0,084825	-2,116575	-0,407932	-1,758547	0,034589	-0,067675	-0,084825	-2,116575	-0,407932	-1,758547
15:57:12,72	0,393029	3,549026	-0,213006	0,216975	-0,591965	-1,427990	0,037385	-0,066482	-0,087935	3,127426	2,413835	-1,741987	-0,543893	-2,937344	-1,356490	-15,339916	8,393541	11,320838	0,037385	-0,066482	-0,087935	-2,091383	-0,520919	-1,741987	0,037385	-0,066482	-0,087935	-2,091383	-0,520919	-1,741987
15:57:12,77	0,393029	3,549026	-0,213006	0,216975	-0,591965	-1,427990	0,033928	-0,067184	-0,089113	3,149394	2,249812	-1,750886	-0,545065	-2,939085	-1,351455	-15,347328	8,373070	11,292509	0,033928	-0,067184	-0,089113	-2,124549	-0,413507	-1,750886	0,033928	-0,067184	-0,089113	-2,124549	-0,413507	-1,750886
15:57:12,82	0,393029	3,549026	-0,213006	0,216975	-0,591965	-1,427990	0,036021	-0,067040	-0,084079	3,120458	2,362469	-1,779216	-0,547343	-2,940155	-1,353781	-15,324115	8,412801	11,284715	0,036021	-0,067040	-0,084079	-2,142160	-0,465158	-1,779216	0,036021	-0,067040	-0,084079	-2,142160	-0,465158	-1,779216
15:57:12,87	0,393029	3,549026	-0,213006	0,216975	-0,591965	-1,427990	0,038087	-0,065602	-0,086405	3,091701	2,470141	-1,787009	-0,548046	-2,941143	-1,353379	-15,374050	8,409115	11,328204	0,038087	-0,065602	-0,086405	-2,058042	-0,519669	-1,787009	0,038087	-0,065602	-0,086405	-2,058042	-0,519669	-1,787009
15:57:12,92	0,393029	3,549026	-0,213006	0,216975	-0,591965	-1,427990	0,039294	-0,065487	-0,086003	3,057586	2,491518	-1,743520	-0,545066	-2,940244	-1,353767	-15,347198	8,382837	11,313435	0,039294	-0,065487	-0,086003	-2,083166	-0,593065	-1,743520	0,039294	-0,065487	-0,086003	-2,083166	-0,593065	-1,743520
15:57:12,97	0,393029	3,549026	-0,213006	0,216975	-0,591965	-1,427990	0,037025	-0,067619	-0,086390	3,159093	2,409936	-1,758289	-0,546222	-2,937524	-1,354898	-15,323661	8,388007	11,362702	0,037025	-0,067619	-0,086390	-2,148982	-0,496549	-1,758289	0,037025	-0,067619	-0,086390	-2,148982	-0,496549	-1,758289
15:57:13,02	0,393029	3,549026	-0,213006	0,216975	-0,591965	-1,427990	0,035248	-0,065257	-0,087521	3,052512	2,335308	-1,709022	-0,546135	-2,936715	-1,355693	-15,291683	8,410566	11,324954	0,035248	-0,065257	-0,087521	-2,070142	-0,431648	-1,709022	0,035248	-0,065257	-0,087521	-2,070142	-0,431648	-1,709022
15:57:13,07	0,393029	3,549026	-0,213006	0,216975	-0,591965	-1,427990	0,034504	-0,064928	-0,088316	3,070953	2,313036	-1,746770	-0,547429	-2,942807	-1,354947	-15,364591	8,403223	11,294816	0,034504	-0,064928	-0,088316	-2,025909	-0,395520	-1,746770	0,034504	-0,064928	-0,088316	-2,025909	-0,395520	-1,746770
15:57:13,12	0,393029	3,549026	-0,213006	0,216975	-0,591965	-1,427990	0,040427	-0,066853	-0,087570	3,128236	2,561546	-1,776908	-0,547956	-2,940404	-1,351821	-15,342356	8,431787	11,318091	0,040427	-0,066853	-0,087570	-2,119734	-0,611939	-1,776908	0,040427	-0,066853	-0,087570	-2,119734	-0,611939	-1,776908
15:57:13,17	0,393029	3,549026	-0,213006	0,216975	-0,591965	-1,427990	0,038609	-0,065195	-0,084444	3,077891	2,472007	-1,753633	-0,543840	-2,939739	-1,352997	-15,322028	8,364521	11,288182	0,038609	-0,065195	-0,084444	-2,039950	-0,558800	-1,753633	0,038609	-0,065195	-0,084444	-2,039950	-0,558800	-1,753633
15:57:13,22	0,393029	3,549026	-0,213006	0,216975	-0,591965	-1,427990	0,035975	-0,068427	-0,085620	3,197850	2,386280	-1,783542	-0,550907	-2,944708	-1,353364	-15,356367	8,441968	11,323197	0,035975	-0,068427	-0,085620	-2,173680	-0,437762	-1,783542	0,035975	-0,068427	-0,085620	-2,173680	-0,437762	-1,783542
15:57:13,27	0,393029	3,549026	-0,213006	0,216975	-0,591965	-1,427990	0,043812	-0,064792	-0,085987	3,058705	2,725331	-1,748528	-0,546232	-2,938256	-1,353773	-15,338118	8,388005	11,313604	0,043812	-0,064792	-0,085987	-2,027438	-0,713899	-1,748528	0,043812	-0,064792	-0,085987	-2,027438	-0,713899	-1,748528
15:57:13,32	0,393029	3,549026	-0,213006	0,216975	-0,591965	-1,427990	0,035887	-0,065615	-0,086396	3,063903	2,356011	-1,758120	-0,546294	-2,939300	-1,355711	-15,371535	8,410762	11,335071	0,035887	-0,065615	-0,086396	-2,086862	-0,461098	-1,758120	0,035887	-0,065615	-0,086396	-2,086862	-0,461098	-1,758120
15:57:13,37	0,393029	3,549026	-0,213006	0,216975	-0,591965	-1,427990	0,036822	-0,066083	-0,088334	3,091259	2,364330	-1,736653	-0,543965	-2,940477	-1,352987	-15,370752	8,345188	11,326688	0,036822	-0,066083	-0,088334	-2,096274	-0,526204	-1,736653	0,036822	-0,066083	-0,088334	-2,096274	-0,526204	-1,736653
15:57:13,42	0,393029	3,549026	-0,213006	0,216975	-0,591965	-1,427990	0,036676	-0,068688	-0,085611	3,170311	2,390212	-1,745036	-0,545086	-2,942146	-1,353379	-15,367268	8,395936	11,313539	0,036676	-0,068688	-0,085611	-2,221699	-0,488873	-1,745036	0,036676	-0,068688	-0,085611	-2,221699	-0,488873	-1,745036
15:57:13,47	0,393029	3,549026	-0,213006	0,216975	-0,591965	-1,427990	0,038682	-0,068552	-0,086002	3,208909	2,472179	-1,758185	-0,549094	-2,937941	-1,349887	-15,319552	8,423984	11,306909	0,038682	-0,068552	-0,086002	-2,172393	-0,564395	-1,758185	0,038682	-0,068552	-0,086002	-2,172393	-0,564395	-1,758185
15:57:13,52	0,393029	3,549026	-0,213006	0,216975	-0,591965	-1,427990	0,037045	-0,062978	-0,082511	2,967222	2,414317	-1,764815	-0,546815	-2,942686	-1,352190	-15,346919	8,384485	11,331241	0,037045	-0,062978	-0,082511	-1,976541	-0,493697	-1,764815	0,037045	-0,062978	-0,082511	-1,976541	-0,493697	-1,764815
15:57:13,57	0,393029	3,549026	-0,213006	0,216975	-0,591965	-1,427990	0,040015	-0,067325	-0,084813	3,145360	2,564831	-1,740483	-0,543858	-2,941605	-1,354525	-15,330758	8,371124	11,318204	0,040015	-0,067325	-0,084813	-2,139618	-0,576365	-1,740483	0,040015	-0,067325	-0,084813	-2,139618	-0,576365	-1,740483
15:57:13,62	0,393029	3,549026	-0,213006	0,216975	-0,591965	-1,427990	0,037600	-0,069345	-0,087148	3,246941	2,459899	-1,753520	-0,548062	-2,941750	-1,356501	-15,376885	8,402551	11,310449	0,037600	-0,069345	-0,087148	-2,196655	-0,491677	-1,753520	0,037600	-0,069345	-0,087148	-2,196655	-0,491677	-1,753520
15:57:13,67	0,393029	3,549026	-0,213006	0,216975	-0,591965	-1,427990	0,039828	-0,065777	-0,089125	3,065556	2,520092	-1,761275	-0,546851	-2,938599	-1,349872	-15,362328	8,403806	11,345744	0,039828	-0,065777	-0,089125	-2,097949	-0,606379	-1,761275	0,039828	-0,065777	-0,089125	-2,097949	-0,606379	-1,761275
15:57:13,72	0,393029	3,549026	-0,213006	0,216975	-0,591965	-1,427990	0,036493	-0,065250	-0,082495	3,046491	2,358666	-1,725980	-0,549105	-2,939680	-1,352193	-15,327828	8,443532	11,337834	0,036493	-0,065250	-0,082495	-2,075604	-0,506030	-1,725980	0,036493	-0,065250	-0,082495	-2,075604	-0,506030	-1,725980
15:57:13,77	0,393029	3,549026	-0,213006	0,216975	-0,591965	-1,427990	0,038557	-0,063838	-0,084816	3,024758	2,475990	-1,733890	-0,542676	-2,939503	-1,353378	-15,332530	8,385189	11,303956	0,038557	-0,063838	-0,084816	-1,986552	-0,550701	-1,733890	0,038557	-0,063838	-0,084816	-1,986552	-0,550701	-1,733890
15:57:13,82	0,393029	3,549026	-0,213006	0,216975	-0,591965	-1,427990	0,035189	-0,069317	-0,086002	3,256794	2,325954	-1,767768	-0,546816	-2,940710	-1,352971	-15,337908	8,377863	11,331705	0,035189	-0,069317	-0,086002	-2,184626	-0,436350	-1,767768	0,035189	-0,069317	-0,086002	-2,184626	-0,436350	-1,767768
15:57:13,87	0,393029	3,549026	-0,213006	0,216975	-0,591965	-1,427990	0,038304	-0,066336	-0,085595	3,092742	2,486963	-1,740019	-0,546223	-2,936827	-1,355708	-15,326086	8,391128	11,324662	0,038304	-0,066336	-0,085595	-2,114660	-0,519904	-1,740019	0,038304	-0,066336	-0,085595	-2,114660	-0,519904	-1,740019
15:57:13,92	0,393029	3,549026	-0,213006	0,216975	-0,591965	-1,427990	0,034644	-0,064908	-0,088332	3,035864	2,300248	-1,747062	-0,548543	-2,938804	-1,353773	-15,329356	8,418050	11,309151	0,034644	-0,064908	-0,088332	-2,059408	-0,419307	-1,747062	0,034644	-0,064908	-0,088332	-2,059408	-0,419307	-1,747062
15:57:13,97	0,393029	3,549026	-0,213006	0,216975	-0,591965	-1,427990	0,037516	-0,063887	-0,086396	3,004476	2,433307	-1,762573	-0,545017	-2,938331	-1,352997	-15,321354	8,379471	11,298350	0,037516	-0,063887	-0,086396	-2,010683	-0,511712	-1,762573	0,037516	-0,063887	-0,086396	-2,010683	-0,511712	-1,762573
15:57:14,02	0,393029	3,549026	-0,213006	0,216975	-0,591965	-1,427990	0,035306	-0,066584	-0,086416	3,098414	2,308917	-1,772383	-0,545102	-2,938238	-1,353792	-15,360674	8,382706	11,299341	0,035306	-0,066584	-0,086416	-2,128403	-0,462588	-1,772383	0,035306	-0,066584	-0,086416	-2,128403	-0,462588	-1,772383
15:57:14,07	0,393029	3,549026	-0,213006	0,216975	-0,591965	-1,427990	0,035306	-0,066584	-0,086416	3,098414	2,308917	-1,772383	-0,543845	-2,939661	-1,353000	-15,327401	8,374249	11,288561	0,035306	-0,066584	-0,086416	-2,128403	-0,462588	-1,772383	0,035306	-0,066584	-0,086416	-2,128403	-0,462588	-1,772383
15:57:14,12	0,393029	3,549026	-0,213006	0,216975	-0,591965	-1,427990	0,035910	-0,068384	-0,085623	3,201346	2,373370	-1,783163	-0,543912	-2,940934	-1,352971	-15,356042	8,374413	11,337094	0,035910	-0,068384	-0,085623	-2,166800	-0,445550	-1,783163	0,035910	-0,068384	-0,085623	-2,166800	-0,445550	-1,783163
15:57:14,17	0,393029	3,549026	-0,213006	0,216975	-0,591965	-1,427990	0,037046	-0,068963	-0,085594	3,217277	2,407554	-1,734630	-0,545673	-2,940332	-1,353760	-15,364843	8,414713	11,333896	0,037046	-0,068963	-0,085594	-2,196323	-0,500540	-1,734630	0,037046	-0,068963	-0,085594	-2,196323	-0,500540	-1,734630
15:57:14,22	0,393029	3,549026	-0,213006	0,216975	-0,591965	-1,427990	0,037405	-0,067137	-0,086383	3,152797	2,398476	-1,737828	-0,548010	-2,941956	-1,352219	-15,360562	8,399423	11,307554	0,037405	-0,067137	-0,086383	-2,117418	-0,537837	-1,737828	0,037405	-0,067137	-0,086383	-2,117418	-0,537837	-1,737828
15:57:14,27	0,393029	3,549026	-0,213006	0,216975	-0,591965	-1,427990	0,039980	-0,065925	-0,084842	3,078698	2,543689	-1,764170	-0,546883	-2,937776	-1,354206	-15,375615	8,406786	11,280898	0,039980	-0,065925	-0,084842	-2,096415	-0,594703	-1,764170	0,039980	-0,065925	-0,084842	-2,096415	-0,594703	-1,764170
15:57:14,32	0,393029	3,549026	-0,213006	0,216975	-0,591965	-1,427990	0,035796	-0,064811	-0,086830	3,019606	2,309441	-1,790826	-0,547447	-2,938467	-1,350687	-15,361445	8,380393	11,296946	0,035796	-0,064811	-0,086830	-2,068037	-0,500564	-1,790826	0,035796	-0,064811	-0,086830	-2,068037	-0,500564	-1,790826
15:57:14,37	0,393029	3,549026	-0,213006	0,216975	-0,591965	-1,427990	0,036677	-0,064667	-0,083310	2,996375	2,380692	-1,774778	-0,541519	-2,939739	-1,351811	-15,333424	8,354038	11,316714	0,036677	-0,064667	-0,083310	-2,080007	-0,498428	-1,774778	0,036677	-0,064667	-0,083310	-2,080007	-0,498428	-1,774778
15:57:14,42	0,393029	3,549026	-0,213006	0,216975	-0,591965	-1,427990	0,034815	-0,070438	-0,084435	3,287631	2,321312	-1,755010	-0,548038	-2,940275	-1,354532	-15,370337	8,428526	11,349000	0,034815	-0,070438	-0,084435	-2,241742	-0,411639	-1,755010	0,034815	-0,070438	-0,084435	-2,241742	-0,411639	-1,755010
15:57:14,47	0,393029	3,549026	-0,213006	0,216975	-0,591965	-1,427990	0,038539	-0,065060	-0,087155	3,054019	2,445741	-1,722724	-0,546828	-2,939491	-1,351440	-15,343498	8,371319	11,311419	0,038539	-0,065060	-0,087155	-2,053168	-0,579533	-1,722724	0,038539	-0,065060	-0,087155	-2,053168	-0,579533	-1,722724
15:57:14,52	0,393029	3,549026	-0,213006	0,216975	-0,591965	-1,427990	0,037254	-0,065716	-0,084063	3,052033	2,430807	-1,760305	-0,543812	-2,934820	-1,352207	-15,305550	8,399990	11,323319	0,037254	-0,065716	-0,084063	-2,106688	-0,493654	-1,760305	0,037254	-0,065716	-0,084063	-2,106688	-0,493654	-1,760305
15:57:14,57	0,393029	3,549026	-0,213006	0,216975	-0,591965	-1,427990	0,031701	-0,065992	-0,084830	3,110190	2,160577	-1,748405	-0,546141	-2,939222	-1,354986	-15,335966	8,377342	11,330002	0,031701	-0,065992	-0,084830	-2,070199	-0,327970	-1,748405	0,031701	-0,065992	-0,084830	-2,070199	-0,327970	-1,748405
15:57:14,62	0,393029	3,549026	-0,213006	0,216975	-0,591965	-1,427990	0,036678	-0,066176	-0,087609	3,084947	2,404327	-1,741722	-0,546195	-2,941039	-1,352195	-15,328042	8,381727	11,321623	0,036678	-0,066176	-0,087609	-2,109902	-0,474859	-1,741722	0,036678	-0,066176	-0,087609	-2,109902	-0,474859	-1,741722
15:57:14,67	0,393029	3,549026	-0,213006	0,216975	-0,591965	-1,427990	0,038278	-0,067038	-0,084818	3,137528	2,492242	-1,750101	-0,543307	-2,938990	-1,352633	-15,364255	8,413751	11,285330	0,038278	-0,067038	-0,084818	-2,124985	-0,512611	-1,750101	0,038278	-0,067038	-0,084818	-2,124985	-0,512611	-1,750101
15:57:14,72	0,393029	3,549026	-0,213006	0,216975	-0,591965	-1,427990	0,035060	-0,068515	-0,085256	3,223950	2,277507	-1,786394	-0,539746	-2,937870	-1,352599	-15,330735	8,368673	11,308528	0,035060	-0,068515	-0,085256	-2,154494	-0,474696	-1,786394	0,035060	-0,068515	-0,085256	-2,154494	-0,474696	-1,786394
15:57:14,77	0,393029	3,549026	-0,213006	0,216975	-0,591965	-1,427990	0,032310	-0,071038	-0,085223	3,332861	2,186054	-1,763196	-0,545577	-2,939188	-1,352240	-15,325281	8,408081	11,269552	0,032310	-0,071038	-0,085223	-2,243628	-0,350242	-1,763196	0,032310	-0,071038	-0,085223	-2,243628	-0,350242	-1,763196
15:57:14,82	0,393029	3,549026	-0,213006	0,216975	-0,591965	-1,427990	0,036367	-0,066648	-0,084864	3,141431	2,382041	-1,802173	-0,548045	-2,941603	-1,350290	-15,369953	8,367009	11,295794	0,036367	-0,066648	-0,084864	-2,090435	-0,472735	-1,802173	0,036367	-0,066648	-0,084864	-2,090435	-0,472735	-1,802173
15:57:14,87	0,393029	3,549026	-0,213006	0,216975	-0,591965	-1,427990	0,039692	-0,065718	-0,082914	3,035153	2,536788	-1,775930	-0,546335	-2,943099	-1,351064	-15,399628	8,372150	11,306499	0,039692	-0,065718	-0,082914	-2,123690	-0,578997	-1,775930	0,039692	-0,065718	-0,082914	-2,123690	-0,578997	-1,775930
15:57:14,92	0,393029	3,549026	-0,213006	0,216975	-0,591965	-1,427990	0,040133	-0,067947	-0,083688	3,140695	2,531454	-1,765225	-0,546252	-2,940152	-1,353749	-15,352590	8,397895	11,342841	0,040133	-0,067947	-0,083688	-2,193153	-0,618955	-1,765225	0,040133	-0,067947	-0,083688	-2,193153	-0,618955	-1,765225
15:57:14,97	0,393029	3,549026	-0,213006	0,216975	-0,591965	-1,427990	0,037539	-0,066545	-0,086372	3,113615	2,424446	-1,728883	-0,546278	-2,938918	-1,353432	-15,369322	8,391229	11,265263	0,037539	-0,066545	-0,086372	-2,110189	-0,522359	-1,728883	0,037539	-0,066545	-0,086372	-2,110189	-0,522359	-1,728883
15:57:15,02	0,393029	3,549026	-0,213006	0,216975	-0,591965	-1,427990	0,034835	-0,067669	-0,086023	3,138839	2,299636	-1,773180	-0,545684	-2,942101	-1,353357	-15,355557	8,359690	11,336374	0,034835	-0,067669	-0,086023	-2,173195	-0,434892	-1,773180	0,034835	-0,067669	-0,086023	-2,173195	-0,434892	-1,773180
15:57:15,07	0,393029	3,549026	-0,213006	0,216975	-0,591965	-1,427990	0,034835	-0,067669	-0,086023	3,138839	2,299636	-1,773180	-0,542078	-2,939895	-1,349889	-15,339833	8,392378	11,292493	0,034835	-0,067669	-0,086023	-2,173195	-0,434892	-1,773180	0,034835	-0,067669	-0,086023	-2,173195	-0,434892	-1,773180
15:57:15,12	0,393029	3,549026	-0,213006	0,216975	-0,591965	-1,427990	0,035229	-0,070032	-0,082513	3,296524	2,318150	-1,779231	-0,546261	-2,944898	-1,353751	-15,368441	8,388407	11,322615	0,035229	-0,070032	-0,082513	-2,200987	-0,447347	-1,779231	0,035229	-0,070032	-0,082513	-2,200987	-0,447347	-1,779231
15:57:15,17	0,393029	3,549026	-0,213006	0,216975	-0,591965	-1,427990	0,041653	-0,068910	-0,086374	3,220447	2,629390	-1,749109	-0,545107	-2,937657	-1,352214	-15,358013	8,376282	11,332149	0,041653	-0,068910	-0,086374	-2,189001	-0,640363	-1,749109	0,041653	-0,068910	-0,086374	-2,189001	-0,640363	-1,749109
15:57:15,22	0,393029	3,549026	-0,213006	0,216975	-0,591965	-1,427990	0,034805	-0,066290	-0,084837	3,078887	2,288412	-1,739576	-0,544994	-2,941226	-1,350256	-15,317333	8,363502	11,305394	0,034805	-0,066290	-0,084837	-2,124841	-0,443810	-1,739576	0,034805	-0,066290	-0,084837	-2,124841	-0,443810	-1,739576
15:57:15,27	0,393029	3,549026	-0,213006	0,216975	-0,591965	-1,427990	0,037839	-0,068171	-0,082879	3,186013	2,487801	-1,766330	-0,546213	-2,935582	-1,350294	-15,337158	8,407389	11,302808	0,037839	-0,068171	-0,082879	-2,165436	-0,482592	-1,766330	0,037839	-0,068171	-0,082879	-2,165436	-0,482592	-1,766330
15:57:15,32	0,393029	3,549026	-0,213006	0,216975	-0,591965	-1,427990	0,033562	-0,064294	-0,082917	3,012487	2,226246	-1,768916	-0,541540	-2,941567	-1,351801	-15,353267	8,373633	11,331800	0,033562	-0,064294	-0,082917	-2,034593	-0,408344	-1,768916	0,033562	-0,064294	-0,082917	-2,034593	-0,408344	-1,768916
15:57:15,37	0,393029	3,549026	-0,213006	0,216975	-0,591965	-1,427990	0,036409	-0,071334	-0,084425	3,341255	2,377210	-1,739924	-0,548566	-2,938827	-1,352601	-15,340785	8,418111	11,323086	0,036409	-0,071334	-0,084425	-2,258429	-0,480859	-1,739924	0,036409	-0,071334	-0,084425	-2,258429	-0,480859	-1,739924
15:57:15,42	0,393029	3,549026	-0,213006	0,216975	-0,591965	-1,427990	0,037548	-0,063879	-0,085225	2,998384	2,425036	-1,748639	-0,546213	-2,938116	-1,354148	-15,331978	8,404224	11,328848	0,037548	-0,063879	-0,085225	-2,016126	-0,522485	-1,748639	0,037548	-0,063879	-0,085225	-2,016126	-0,522485	-1,748639
15:57:15,47	0,393029	3,549026	-0,213006	0,216975	-0,591965	-1,427990	0,035756	-0,065561	-0,086771	3,078231	2,346408	-1,742876	-0,544470	-2,941537	-1,351027	-15,341502	8,354414	11,325246	0,035756	-0,065561	-0,086771	-2,068324	-0,460419	-1,742876	0,035756	-0,065561	-0,086771	-2,068324	-0,460419	-1,742876
15:57:15,52	0,393029	3,549026	-0,213006	0,216975	-0,591965	-1,427990	0,037847	-0,068781	-0,083651	3,197753	2,471823	-1,746478	-0,547460	-2,942387	-1,351431	-15,373813	8,383891	11,326125	0,037847	-0,068781	-0,083651	-2,201544	-0,499187	-1,746478	0,037847	-0,068781	-0,083651	-2,201544	-0,499187	-1,746478
15:57:15,57	0,393029	3,549026	-0,213006	0,216975	-0,591965	-1,427990	0,040078	-0,066617	-0,084054	3,094587	2,545088	-1,745599	-0,544493	-2,941400	-1,351071	-15,363532	8,373803	11,282530	0,040078	-0,066617	-0,084054	-2,134820	-0,601015	-1,745599	0,040078	-0,066617	-0,084054	-2,134820	-0,601015	-1,745599
15:57:15,62	0,393029	3,549026	-0,213006	0,216975	-0,591965	-1,427990	0,037740	-0,068693	-0,083694	3,198968	2,437469	-1,789194	-0,548592	-2,939444	-1,354150	-15,349363	8,414882	11,333607	0,037740	-0,068693	-0,083694	-2,193442	-0,525117	-1,789194	0,037740	-0,068693	-0,083694	-2,193442	-0,525117	-1,789194
15:57:15,67	0,393029	3,549026	-0,213006	0,216975	-0,591965	-1,427990	0,038095	-0,064165	-0,086773	3,006144	2,447683	-1,738118	-0,542750	-2,938469	-1,352208	-15,350265	8,346289	11,326546	0,038095	-0,064165	-0,086773	-2,030778	-0,542804	-1,738118	0,038095	-0,064165	-0,086773	-2,030778	-0,542804	-1,738118
15:57:15,72	0,393029	3,549026	-0,213006	0,216975	-0,591965	-1,427990	0,034330	-0,068736	-0,084831	3,184003	2,285392	-1,745178	-0,545050	-2,939470	-1,354563	-15,343709	8,395705	11,290188	0,034330	-0,068736	-0,084831	-2,211773	-0,409503	-1,745178	0,034330	-0,068736	-0,084831	-2,211773	-0,409503	-1,745178
15:57:15,77	0,393029	3,549026	-0,213006	0,216975	-0,591965	-1,427990	0,036347	-0,067245	-0,087187	3,152550	2,371247	-1,781536	-0,547979	-2,942678	-1,354129	-15,335594	8,383226	11,332065	0,036347	-0,067245	-0,087187	-2,126191	-0,481984	-1,781536	0,036347	-0,067245	-0,087187	-2,126191	-0,481984	-1,781536
15:57:15,82	0,393029	3,549026	-0,213006	0,216975	-0,591965	-1,427990	0,040589	-0,066313	-0,086753	3,097321	2,605113	-1,739659	-0,545667	-2,941355	-1,353341	-15,346612	8,369406	11,356077	0,040589	-0,066313	-0,086753	-2,108235	-0,581137	-1,739659	0,040589	-0,066313	-0,086753	-2,108235	-0,581137	-1,739659
15:57:15,87	0,393029	3,549026	-0,213006	0,216975	-0,591965	-1,427990	0,038288	-0,067654	-0,085965	3,149579	2,482829	-1,715647	-0,548026	-2,936635	-1,350291	-15,358934	8,405676	11,317041	0,038288	-0,067654	-0,085965	-2,161250	-0,522793	-1,715647	0,038288	-0,067654	-0,085965	-2,161250	-0,522793	-1,715647
15:57:15,92	0,393029	3,549026	-0,213006	0,216975	-0,591965	-1,427990	0,035379	-0,063250	-0,082914	2,945834	2,302768	-1,754683	-0,543922	-2,938311	-1,351448	-15,360940	8,377511	11,312479	0,035379	-0,063250	-0,082914	-2,019301	-0,474517	-1,754683	0,035379	-0,063250	-0,082914	-2,019301	-0,474517	-1,754683
15:57:15,97	0,393029	3,549026	-0,213006	0,216975	-0,591965	-1,427990	0,034779	-0,067642	-0,084072	3,148838	2,283887	-1,759245	-0,544474	-2,942699	-1,350260	-15,358225	8,380437	11,315921	0,034779	-0,067642	-0,084072	-2,161092	-0,446259	-1,759245	0,034779	-0,067642	-0,084072	-2,161092	-0,446259	-1,759245
15:57:16,02	0,393029	3,549026	-0,213006	0,216975	-0,591965	-1,427990	0,038856	-0,069358	-0,082883	3,241958	2,496758	-1,755803	-0,545690	-2,939872	-1,353369	-15,362579	8,388758	11,337714	0,038856	-0,069358	-0,082883	-2,202672	-0,553400	-1,755803	0,038856	-0,069358	-0,082883	-2,202672	-0,553400	-1,755803
15:57:16,07	0,393029	3,549026	-0,213006	0,216975	-0,591965	-1,427990	0,037015	-0,066892	-0,085992	3,118737	2,393129	-1,734010	-0,543898	-2,939522	-1,352214	-15,355263	8,390538	11,317974	0,037015	-0,066892	-0,085992	-2,132285	-0,512562	-1,734010	0,037015	-0,066892	-0,085992	-2,132285	-0,512562	-1,734010
15:57:16,12	0,393029	3,549026	-0,213006	0,216975	-0,591965	-1,427990	0,038544	-0,065658	-0,082941	3,015045	2,453080	-1,789992	-0,547523	-2,940579	-1,350318	-15,399256	8,364298	11,281733	0,038544	-0,065658	-0,082941	-2,139104	-0,572602	-1,789992	0,038544	-0,065658	-0,082941	-2,139104	-0,572602	-1,789992
15:57:16,17	0,393029	3,549026	-0,213006	0,216975	-0,591965	-1,427990	0,038544	-0,065658	-0,082941	3,015045	2,453080	-1,789992	-0,545020	-2,939097	-1,351434	-15,324755	8,373085	11,306805	0,038544	-0,065658	-0,082941	-2,139104	-0,572602	-1,789992	0,038544	-0,065658	-0,082941	-2,139104	-0,572602	-1,789992
15:57:16,22	0,393029	3,549026	-0,213006	0,216975	-0,591965	-1,427990	0,036009	-0,067085	-0,084057	3,134091	2,381400	-1,764919	-0,544446	-2,937892	-1,349891	-15,342059	8,402857	11,307276	0,036009	-0,067085	-0,084057	-2,132050	-0,445305	-1,764919	0,036009	-0,067085	-0,084057	-2,132050	-0,445305	-1,764919
15:57:16,27	0,393029	3,549026	-0,213006	0,216975	-0,591965	-1,427990	0,034679	-0,066979	-0,082515	3,145750	2,282364	-1,764448	-0,544441	-2,939137	-1,349496	-15,347810	8,415921	11,312175	0,034679	-0,066979	-0,082515	-2,112130	-0,439929	-1,764448	0,034679	-0,066979	-0,082515	-2,112130	-0,439929	-1,764448
15:57:16,32	0,393029	3,549026	-0,213006	0,216975	-0,591965	-1,427990	0,035754	-0,067606	-0,082119	3,186769	2,326771	-1,759549	-0,547454	-2,943705	-1,350658	-15,379790	8,390458	11,316042	0,035754	-0,067606	-0,082119	-2,120295	-0,479939	-1,759549	0,035754	-0,067606	-0,082119	-2,120295	-0,479939	-1,759549
15:57:16,37	0,393029	3,549026	-0,213006	0,216975	-0,591965	-1,427990	0,041216	-0,067280	-0,083282	3,131799	2,595841	-1,755683	-0,547347	-2,938805	-1,351051	-15,329307	8,425811	11,307949	0,041216	-0,067280	-0,083282	-2,149710	-0,639651	-1,755683	0,041216	-0,067280	-0,083282	-2,149710	-0,639651	-1,755683
15:57:16,42	0,393029	3,549026	-0,213006	0,216975	-0,591965	-1,427990	0,036920	-0,064924	-0,083675	3,065110	2,398455	-1,763775	-0,546237	-2,941069	-1,348336	-15,362011	8,394793	11,305495	0,036920	-0,064924	-0,083675	-2,031400	-0,499746	-1,763775	0,036920	-0,064924	-0,083675	-2,031400	-0,499746	-1,763775
15:57:16,47	0,393029	3,549026	-0,213006	0,216975	-0,591965	-1,427990	0,038325	-0,067016	-0,080959	3,130707	2,458723	-1,766229	-0,549165	-2,938223	-1,350284	-15,337608	8,381834	11,305931	0,038325	-0,067016	-0,080959	-2,130067	-0,549803	-1,766229	0,038325	-0,067016	-0,080959	-2,130067	-0,549803	-1,766229
15:57:16,52	0,393029	3,549026	-0,213006	0,216975	-0,591965	-1,427990	0,037324	-0,063058	-0,082907	2,925866	2,434283	-1,765793	-0,546828	-2,936360	-1,353781	-15,346665	8,419741	11,319737	0,037324	-0,063058	-0,082907	-2,024199	-0,495663	-1,765793	0,037324	-0,063058	-0,082907	-2,024199	-0,495663	-1,765793
15:57:16,57	0,393029	3,549026	-0,213006	0,216975	-0,591965	-1,427990	0,034542	-0,064151	-0,086405	3,010976	2,262834	-1,751987	-0,547348	-2,938274	-1,350283	-15,326729	8,412811	11,297427	0,034542	-0,064151	-0,086405	-2,024850	-0,448743	-1,751987	0,034542	-0,064151	-0,086405	-2,024850	-0,448743	-1,751987
15:57:16,62	0,393029	3,549026	-0,213006	0,216975	-0,591965	-1,427990	0,036460	-0,064657	-0,082906	3,041258	2,383287	-1,774297	-0,547914	-2,938198	-1,351822	-15,326804	8,460846	11,319198	0,036460	-0,064657	-0,082906	-2,034295	-0,478833	-1,774297	0,036460	-0,064657	-0,082906	-2,034295	-0,478833	-1,774297
15:57:16,67	0,393029	3,549026	-0,213006	0,216975	-0,591965	-1,427990	0,036677	-0,064129	-0,084446	3,055382	2,370495	-1,752526	-0,548532	-2,937381	-1,353005	-15,328578	8,434199	11,304561	0,036677	-0,064129	-0,084446	-1,978750	-0,508669	-1,752526	0,036677	-0,064129	-0,084446	-1,978750	-0,508669	-1,752526
15:57:16,72	0,393029	3,549026	-0,213006	0,216975	-0,591965	-1,427990	0,036279	-0,063185	-0,085628	2,982317	2,361576	-1,767163	-0,542143	-2,937961	-1,353763	-15,342457	8,359784	11,323180	0,036279	-0,063185	-0,085628	-1,977692	-0,486329	-1,767163	0,036279	-0,063185	-0,085628	-1,977692	-0,486329	-1,767163
15:57:16,77	0,393029	3,549026	-0,213006	0,216975	-0,591965	-1,427990	0,033587	-0,069009	-0,086386	3,213769	2,246770	-1,748545	-0,545048	-2,941368	-1,352184	-15,352551	8,415432	11,347323	0,033587	-0,069009	-0,086386	-2,203406	-0,389799	-1,748545	0,033587	-0,069009	-0,086386	-2,203406	-0,389799	-1,748545
15:57:16,82	0,393029	3,549026	-0,213006	0,216975	-0,591965	-1,427990	0,037990	-0,068196	-0,084807	3,214647	2,439186	-1,724401	-0,546152	-2,940391	-1,348728	-15,324889	8,401176	11,281447	0,037990	-0,068196	-0,084807	-2,138720	-0,543057	-1,724401	0,037990	-0,068196	-0,084807	-2,138720	-0,543057	-1,724401
15:57:16,87	0,393029	3,549026	-0,213006	0,216975	-0,591965	-1,427990	0,037696	-0,066751	-0,081352	3,141013	2,454961	-1,790277	-0,547330	-2,937670	-1,349876	-15,312638	8,406326	11,316300	0,037696	-0,066751	-0,081352	-2,098954	-0,504171	-1,790277	0,037696	-0,066751	-0,081352	-2,098954	-0,504171	-1,790277
15:57:16,92	0,393029	3,549026	-0,213006	0,216975	-0,591965	-1,427990	0,035928	-0,064371	-0,082499	3,027824	2,371053	-1,755424	-0,546243	-2,941123	-1,352991	-15,345328	8,365478	11,307208	0,035928	-0,064371	-0,082499	-2,025290	-0,449282	-1,755424	0,035928	-0,064371	-0,082499	-2,025290	-0,449282	-1,755424
15:57:16,97	0,393029	3,549026	-0,213006	0,216975	-0,591965	-1,427990	0,038375	-0,067039	-0,085614	3,114827	2,490440	-1,764516	-0,543289	-2,941165	-1,353759	-15,345807	8,384693	11,313646	0,038375	-0,067039	-0,085614	-2,147707	-0,522029	-1,764516	0,038375	-0,067039	-0,085614	-2,147707	-0,522029	-1,764516
15:57:17,02	0,393029	3,549026	-0,213006	0,216975	-0,591965	-1,427990	0,036934	-0,069618	-0,086383	3,265353	2,405479	-1,758078	-0,544483	-2,938313	-1,352985	-15,355643	8,415819	11,333871	0,036934	-0,069618	-0,086383	-2,199657	-0,493860	-1,758078	0,036934	-0,069618	-0,086383	-2,199657	-0,493860	-1,758078
15:57:17,07	0,393029	3,549026	-0,213006	0,216975	-0,591965	-1,427990	0,035061	-0,067158	-0,085609	3,159466	2,284004	-1,737853	-0,546769	-2,939258	-1,350269	-15,331270	8,410251	11,311873	0,035061	-0,067158	-0,085609	-2,112427	-0,468308	-1,737853	0,035061	-0,067158	-0,085609	-2,112427	-0,468308	-1,737853
15:57:17,12	0,393029	3,549026	-0,213006	0,216975	-0,591965	-1,427990	0,037022	-0,065650	-0,082892	3,088438	2,409878	-1,759851	-0,545161	-2,940414	-1,353019	-15,387427	8,360157	11,298090	0,037022	-0,065650	-0,082892	-2,065113	-0,496388	-1,759851	0,037022	-0,065650	-0,082892	-2,065113	-0,496388	-1,759851
15:57:17,17	0,393029	3,549026	-0,213006	0,216975	-0,591965	-1,427990	0,037220	-0,067621	-0,085642	3,119469	2,396557	-1,773634	-0,543873	-2,936291	-1,349893	-15,340384	8,390403	11,312043	0,037220	-0,067621	-0,085642	-2,188806	-0,525206	-1,773634	0,037220	-0,067621	-0,085642	-2,188806	-0,525206	-1,773634
