# Supplementary material for: Characterization of interfragmentary motion associated with common osteosynthesis devices for rat fracture healing studies
Source: PLoS One. 2017 Apr 28;12(4):e0176735. doi: 10.1371/journal.pone.0176735 (PMC5409164; doi:10.1371/journal.pone.0176735)
Supplement: S1 Dataset — (ZIP) [file pone.0176735.s001.zip › S1_Dataset/RatExFix/Specimen06/FIX-EX_06W.txt]

%Tester: Sukopp Matthias
%Projekt: 
%Zeit: 11.03.2015 16:29:37
%Dateipfad: D:\Messungen\Fixator\Measurements\Fixator_20150311.txt
%Kommentar: FIX-EX_06-W
%VI Version: D:\LVProjekte\Fixator\HauptVI\Fixator_v0.12.vi
%Virtueller Drehpunkt: 	0,0000	0,0000	0,0000
%Sensor zu Hexapod (Mitte): 	0,000000	0,000000	-26,500000
%Sensor zu Hexapod Trans (Mitte): 	-0,500000	-0,866025	0,000000	-0,866025	0,500000	0,000000	0,000000	0,000000	1,000000
%Hexapod zu Labor (Mitte): 	0,453076	3,580795	-0,152984
%Hexapod zu Labor Trans (Mitte): 	0,999809	-0,013748	-0,013896	0,013699	0,999900	-0,003629	0,013945	0,003438	0,999897
%Labor zu CR (Mitte): 	0,000000	0,000000	78,500000
%Labor zu CR Trans (Mitte): 	1,000000	0,000000	0,000000	0,000000	1,000000	0,000000	0,000000	0,000000	1,000000
%Zentrum Sensormasse: 	0,000000	0,000000	2,000000
%Sensormasse: 	200,000000E-3
--------------------------------------------------
Time	X	Y	Z	U	V	W	Exp_ Fx	Exp_ Fy	Exp_ Fz	Exp_ Mx	Exp_ My	Exp_ Mz	Sen_ Fx	Sen_ Fy	Sen_ Fz	Sen_ Mx	Sen_ My	Sen_ Mz	Hex_ Fx	Hex_ Fy	Hex_ Fz	Hex_ Mx	Hex_ My	Hex_ Mz	Lab_ Fx	Lab_ Fy	Lab_ Fz	Lab_ Mx	Lab_ My	Lab_ Mz	Laser
16:29:37,97	0,453076	3,580795	-0,152984	0,196992	-0,799011	0,784990	-0,026933	-0,038776	-0,035069	-0,095158	-0,352585	-0,999487	-0,557708	-2,871578	-1,289873	-15,050755	5,927725	11,728989	-0,026933	-0,038776	-0,035069	-3,139087	1,761676	-0,999487	-0,026933	-0,038776	-0,035069	-3,139087	1,761676	-0,999487
16:29:38,02	0,453076	3,580795	-0,152984	0,196992	-0,799011	0,784990	-0,026933	-0,038776	-0,035069	-0,095158	-0,352585	-0,999487	-0,555288	-2,871290	-1,286769	-15,043919	5,972332	11,714384	-0,026933	-0,038776	-0,035069	-3,139087	1,761676	-0,999487	-0,026933	-0,038776	-0,035069	-3,139087	1,761676	-0,999487
16:29:38,07	0,453076	3,580795	-0,152984	0,196992	-0,799011	0,784990	-0,028392	-0,040728	-0,031965	0,048366	-0,444845	-1,014092	-0,556898	-2,871309	-1,289748	-15,051618	5,960936	11,722898	-0,028392	-0,040728	-0,031965	-3,148752	1,783960	-1,014092	-0,028392	-0,040728	-0,031965	-3,148752	1,783960	-1,014092
16:29:38,12	0,453076	3,580795	-0,152984	0,196992	-0,799011	0,784990	-0,027571	-0,039342	-0,034945	-0,037399	-0,403125	-1,005578	-0,556478	-2,872183	-1,286395	-15,047736	5,951699	11,693816	-0,027571	-0,039342	-0,034945	-3,125754	1,761235	-1,005578	-0,027571	-0,039342	-0,034945	-3,125754	1,761235	-1,005578
16:29:38,17	0,453076	3,580795	-0,152984	0,196992	-0,799011	0,784990	-0,027024	-0,040144	-0,031592	-0,001782	-0,366685	-1,034659	-0,558227	-2,868732	-1,285986	-15,020568	5,933537	11,726832	-0,027024	-0,040144	-0,031592	-3,153051	1,754713	-1,034659	-0,027024	-0,040144	-0,031592	-3,153051	1,754713	-1,034659
16:29:38,22	0,453076	3,580795	-0,152984	0,196992	-0,799011	0,784990	-0,029138	-0,036903	-0,031183	-0,172434	-0,444012	-1,001643	-0,557678	-2,872131	-1,290647	-15,042045	5,940697	11,724864	-0,029138	-0,036903	-0,031183	-3,069321	1,843347	-1,001643	-0,029138	-0,036903	-0,031183	-3,069321	1,843347	-1,001643
16:29:38,27	0,453076	3,580795	-0,152984	0,196992	-0,799011	0,784990	-0,026469	-0,039078	-0,035843	-0,063867	-0,327393	-1,003612	-0,559451	-2,873051	-1,288299	-15,057649	5,968249	11,753106	-0,026469	-0,039078	-0,035843	-3,131500	1,750433	-1,003612	-0,026469	-0,039078	-0,035843	-3,131500	1,750433	-1,003612
16:29:38,32	0,453076	3,580795	-0,152984	0,196992	-0,799011	0,784990	-0,024786	-0,038003	-0,033495	-0,103703	-0,267162	-0,975370	-0,555323	-2,870764	-1,289123	-15,047059	5,943013	11,690756	-0,024786	-0,038003	-0,033495	-3,086956	1,678542	-0,975370	-0,024786	-0,038003	-0,033495	-3,086956	1,678542	-0,975370
16:29:38,37	0,453076	3,580795	-0,152984	0,196992	-0,799011	0,784990	-0,028830	-0,040434	-0,034319	0,006144	-0,455669	-1,037720	-0,555390	-2,870810	-1,286796	-15,081203	5,943115	11,704211	-0,028830	-0,040434	-0,034319	-3,167935	1,807502	-1,037720	-0,028830	-0,040434	-0,034319	-3,167935	1,807502	-1,037720
16:29:38,42	0,453076	3,580795	-0,152984	0,196992	-0,799011	0,784990	-0,028757	-0,040399	-0,031992	-0,012649	-0,481491	-1,024265	-0,555319	-2,872215	-1,285608	-15,053548	5,943221	11,707857	-0,028757	-0,040399	-0,031992	-3,183996	1,775945	-1,024265	-0,028757	-0,040399	-0,031992	-3,183996	1,775945	-1,024265
16:29:38,47	0,453076	3,580795	-0,152984	0,196992	-0,799011	0,784990	-0,027576	-0,041163	-0,030804	0,040997	-0,396182	-1,020619	-0,554170	-2,871694	-1,286370	-15,051127	5,911972	11,726951	-0,027576	-0,041163	-0,030804	-3,190323	1,768546	-1,020619	-0,027576	-0,041163	-0,030804	-3,190323	1,768546	-1,020619
16:29:38,52	0,453076	3,580795	-0,152984	0,196992	-0,799011	0,784990	-0,028602	-0,041897	-0,031567	0,053318	-0,431815	-1,001525	-0,558273	-2,873931	-1,290245	-15,044489	5,927250	11,733534	-0,028602	-0,041897	-0,031567	-3,235628	1,813457	-1,001525	-0,028602	-0,041897	-0,031567	-3,235628	1,813457	-1,001525
16:29:38,57	0,453076	3,580795	-0,152984	0,196992	-0,799011	0,784990	-0,024613	-0,039463	-0,035442	-0,056730	-0,226271	-0,994941	-0,559484	-2,871791	-1,288324	-15,068784	5,958421	11,733722	-0,024613	-0,039463	-0,035442	-3,154561	1,705854	-0,994941	-0,024613	-0,039463	-0,035442	-3,154561	1,705854	-0,994941
16:29:38,62	0,453076	3,580795	-0,152984	0,196992	-0,799011	0,784990	-0,025861	-0,037344	-0,033521	-0,152058	-0,327786	-0,994754	-0,556527	-2,873361	-1,287176	-15,075920	5,964738	11,699661	-0,025861	-0,037344	-0,033521	-3,083567	1,702297	-0,994754	-0,025861	-0,037344	-0,033521	-3,083567	1,702297	-0,994754
16:29:38,67	0,453076	3,580795	-0,152984	0,196992	-0,799011	0,784990	-0,025980	-0,040690	-0,032373	0,023842	-0,343333	-1,028815	-0,557067	-2,870183	-1,289072	-15,039117	5,980204	11,759452	-0,025980	-0,040690	-0,032373	-3,170336	1,696123	-1,028815	-0,025980	-0,040690	-0,032373	-3,170336	1,696123	-1,028815
16:29:38,72	0,453076	3,580795	-0,152984	0,196992	-0,799011	0,784990	-0,028462	-0,038633	-0,034269	-0,051315	-0,448265	-0,969024	-0,557640	-2,871394	-1,287911	-15,033068	5,963458	11,743332	-0,028462	-0,038633	-0,034269	-3,084036	1,786039	-0,969024	-0,028462	-0,038633	-0,034269	-3,084036	1,786039	-0,969024
16:29:38,77	0,453076	3,580795	-0,152984	0,196992	-0,799011	0,784990	-0,027127	-0,038743	-0,033107	-0,057093	-0,365198	-0,985143	-0,553016	-2,872284	-1,289480	-15,053946	5,900148	11,723760	-0,027127	-0,038743	-0,033107	-3,098420	1,764255	-0,985143	-0,027127	-0,038743	-0,033107	-3,098420	1,764255	-0,985143
16:29:38,82	0,453076	3,580795	-0,152984	0,196992	-0,799011	0,784990	-0,028668	-0,043193	-0,034676	0,109016	-0,431775	-1,004716	-0,557097	-2,870795	-1,290245	-15,053295	5,980206	11,755370	-0,028668	-0,043193	-0,034676	-3,281600	1,818676	-1,004716	-0,028668	-0,043193	-0,034676	-3,281600	1,818676	-1,004716
16:29:38,87	0,453076	3,580795	-0,152984	0,196992	-0,799011	0,784990	-0,027917	-0,038913	-0,035442	-0,043866	-0,432183	-0,973106	-0,557678	-2,870022	-1,286776	-15,055091	5,973118	11,723994	-0,027917	-0,038913	-0,035442	-3,098531	1,759306	-0,973106	-0,027917	-0,038913	-0,035442	-3,098531	1,759306	-0,973106
16:29:38,92	0,453076	3,580795	-0,152984	0,196992	-0,799011	0,784990	-0,028296	-0,038024	-0,031972	-0,097108	-0,449888	-1,004482	-0,557032	-2,872613	-1,289474	-15,015746	5,928355	11,713834	-0,028296	-0,038024	-0,031972	-3,082020	1,771331	-1,004482	-0,028296	-0,038024	-0,031972	-3,082020	1,771331	-1,004482
16:29:38,97	0,453076	3,580795	-0,152984	0,196992	-0,799011	0,784990	-0,027285	-0,039207	-0,034680	-0,047044	-0,424962	-0,978307	-0,559494	-2,872404	-1,289481	-15,071676	5,958443	11,744054	-0,027285	-0,039207	-0,034680	-3,124794	1,716930	-0,978307	-0,027285	-0,039207	-0,034680	-3,124794	1,716930	-0,978307
16:29:39,02	0,453076	3,580795	-0,152984	0,196992	-0,799011	0,784990	-0,027285	-0,039207	-0,034680	-0,047044	-0,424962	-0,978307	-0,558863	-2,872086	-1,286384	-15,064432	5,972045	11,723306	-0,027285	-0,039207	-0,034680	-3,124794	1,716930	-0,978307	-0,027285	-0,039207	-0,034680	-3,124794	1,716930	-0,978307
16:29:39,07	0,453076	3,580795	-0,152984	0,196992	-0,799011	0,784990	-0,025915	-0,038030	-0,031581	-0,102429	-0,333664	-1,005170	-0,557142	-2,870286	-1,288322	-15,073432	5,967248	11,744369	-0,025915	-0,038030	-0,031581	-3,087762	1,700699	-1,005170	-0,025915	-0,038030	-0,031581	-3,087762	1,700699	-1,005170
16:29:39,12	0,453076	3,580795	-0,152984	0,196992	-0,799011	0,784990	-0,028336	-0,038619	-0,033518	-0,080418	-0,464902	-0,984107	-0,559534	-2,872482	-1,286432	-15,105729	5,964933	11,684596	-0,028336	-0,038619	-0,033518	-3,112045	1,759435	-0,984107	-0,028336	-0,038619	-0,033518	-3,112045	1,759435	-0,984107
16:29:39,17	0,453076	3,580795	-0,152984	0,196992	-0,799011	0,784990	-0,025237	-0,037647	-0,031628	-0,149145	-0,330607	-1,043880	-0,554738	-2,869785	-1,285222	-15,053900	5,953442	11,718104	-0,025237	-0,037647	-0,031628	-3,104424	1,650519	-1,043880	-0,025237	-0,037647	-0,031628	-3,104424	1,650519	-1,043880
16:29:39,22	0,453076	3,580795	-0,152984	0,196992	-0,799011	0,784990	-0,029971	-0,040452	-0,030418	0,012675	-0,526126	-1,010372	-0,557724	-2,870354	-1,287966	-15,061944	5,924412	11,694100	-0,029971	-0,040452	-0,030418	-3,162793	1,826591	-1,010372	-0,029971	-0,040452	-0,030418	-3,162793	1,826591	-1,010372
16:29:39,27	0,453076	3,580795	-0,152984	0,196992	-0,799011	0,784990	-0,027985	-0,038150	-0,033162	-0,136179	-0,415306	-1,034376	-0,555314	-2,873320	-1,290659	-15,047533	5,949619	11,701220	-0,027985	-0,038150	-0,033162	-3,130959	1,781512	-1,034376	-0,027985	-0,038150	-0,033162	-3,130959	1,781512	-1,034376
16:29:39,32	0,453076	3,580795	-0,152984	0,196992	-0,799011	0,784990	-0,026622	-0,041720	-0,035855	0,078495	-0,344540	-1,027256	-0,556552	-2,871534	-1,286748	-15,067596	5,938792	11,756892	-0,026622	-0,041720	-0,035855	-3,196527	1,745262	-1,027256	-0,026622	-0,041720	-0,035855	-3,196527	1,745262	-1,027256
16:29:39,37	0,453076	3,580795	-0,152984	0,196992	-0,799011	0,784990	-0,027550	-0,039755	-0,031945	-0,043106	-0,404767	-0,971583	-0,559450	-2,866891	-1,289896	-15,046649	5,984026	11,726313	-0,027550	-0,039755	-0,031945	-3,163857	1,757899	-0,971583	-0,027550	-0,039755	-0,031945	-3,163857	1,757899	-0,971583
16:29:39,42	0,453076	3,580795	-0,152984	0,196992	-0,799011	0,784990	-0,030122	-0,034924	-0,035092	-0,244664	-0,542969	-1,002162	-0,555313	-2,872048	-1,287926	-15,047352	5,952902	11,724075	-0,030122	-0,034924	-0,035092	-2,986191	1,821571	-1,002162	-0,030122	-0,034924	-0,035092	-2,986191	1,821571	-1,002162
16:29:39,47	0,453076	3,580795	-0,152984	0,196992	-0,799011	0,784990	-0,027723	-0,041085	-0,033122	0,048407	-0,403316	-1,004401	-0,553042	-2,873263	-1,290660	-15,081361	5,939088	11,716167	-0,027723	-0,041085	-0,033122	-3,176766	1,772974	-1,004401	-0,027723	-0,041085	-0,033122	-3,176766	1,772974	-1,004401
16:29:39,52	0,453076	3,580795	-0,152984	0,196992	-0,799011	0,784990	-0,027807	-0,043659	-0,035856	0,153295	-0,430191	-1,012308	-0,558230	-2,871699	-1,286380	-15,045706	5,979096	11,718659	-0,027807	-0,043659	-0,035856	-3,273948	1,752635	-1,012308	-0,027807	-0,043659	-0,035856	-3,273948	1,752635	-1,012308
16:29:39,57	0,453076	3,580795	-0,152984	0,196992	-0,799011	0,784990	-0,026568	-0,038384	-0,031577	-0,068514	-0,354909	-1,009817	-0,555962	-2,871777	-1,287955	-15,074332	5,945778	11,704689	-0,026568	-0,038384	-0,031577	-3,081693	1,730686	-1,009817	-0,026568	-0,038384	-0,031577	-3,081693	1,730686	-1,009817
16:29:39,62	0,453076	3,580795	-0,152984	0,196992	-0,799011	0,784990	-0,027634	-0,040388	-0,033152	-0,007521	-0,418466	-1,023787	-0,560632	-2,875199	-1,287541	-15,067215	5,960656	11,722906	-0,027634	-0,040388	-0,033152	-3,177942	1,750800	-1,023787	-0,027634	-0,040388	-0,033152	-3,177942	1,750800	-1,023787
16:29:39,67	0,453076	3,580795	-0,152984	0,196992	-0,799011	0,784990	-0,022335	-0,038054	-0,032737	-0,112416	-0,144222	-1,005570	-0,558215	-2,872536	-1,289103	-15,026735	5,946598	11,699577	-0,022335	-0,038054	-0,032737	-3,099663	1,609114	-1,005570	-0,022335	-0,038054	-0,032737	-3,099663	1,609114	-1,005570
16:29:39,72	0,453076	3,580795	-0,152984	0,196992	-0,799011	0,784990	-0,025850	-0,038816	-0,034299	-0,064736	-0,284892	-1,028898	-0,555897	-2,867778	-1,286790	-15,039078	5,955298	11,704527	-0,025850	-0,038816	-0,034299	-3,111785	1,744335	-1,028898	-0,025850	-0,038816	-0,034299	-3,111785	1,744335	-1,028898
16:29:39,77	0,453076	3,580795	-0,152984	0,196992	-0,799011	0,784990	-0,031130	-0,038444	-0,031987	-0,082722	-0,574496	-1,023948	-0,551783	-2,872747	-1,287132	-15,044875	5,933883	11,733154	-0,031130	-0,038444	-0,031987	-3,100563	1,869218	-1,023948	-0,031130	-0,038444	-0,031987	-3,100563	1,869218	-1,023948
16:29:39,82	0,453076	3,580795	-0,152984	0,196992	-0,799011	0,784990	-0,028884	-0,044492	-0,032329	0,210319	-0,452000	-0,995322	-0,560622	-2,870567	-1,285621	-15,057331	5,966913	11,712835	-0,028884	-0,044492	-0,032329	-3,282274	1,815379	-0,995322	-0,028884	-0,044492	-0,032329	-3,282274	1,815379	-0,995322
16:29:39,87	0,453076	3,580795	-0,152984	0,196992	-0,799011	0,784990	-0,026352	-0,035747	-0,030817	-0,222019	-0,347633	-1,015641	-0,558378	-2,870629	-1,287565	-15,091646	5,930391	11,728115	-0,026352	-0,035747	-0,030817	-3,028167	1,720976	-1,015641	-0,026352	-0,035747	-0,030817	-3,028167	1,720976	-1,015641
16:29:39,92	0,453076	3,580795	-0,152984	0,196992	-0,799011	0,784990	-0,027420	-0,037721	-0,032761	-0,168154	-0,414649	-1,000361	-0,560006	-2,872748	-1,285970	-15,050509	5,980653	11,747117	-0,027420	-0,037721	-0,032761	-3,129265	1,737833	-1,000361	-0,027420	-0,037721	-0,032761	-3,129265	1,737833	-1,000361
16:29:39,97	0,453076	3,580795	-0,152984	0,196992	-0,799011	0,784990	-0,024771	-0,037371	-0,031166	-0,122261	-0,266391	-0,981359	-0,554133	-2,873388	-1,288679	-15,042200	5,941217	11,743491	-0,024771	-0,037371	-0,031166	-3,055892	1,678121	-0,981359	-0,024771	-0,037371	-0,031166	-3,055892	1,678121	-0,981359
16:29:40,02	0,453076	3,580795	-0,152984	0,196992	-0,799011	0,784990	-0,027154	-0,042776	-0,033875	0,128815	-0,363377	-0,984985	-0,555401	-2,870184	-1,288723	-15,072744	5,926841	11,724247	-0,027154	-0,042776	-0,033875	-3,229131	1,768176	-0,984985	-0,027154	-0,042776	-0,033875	-3,229131	1,768176	-0,984985
16:29:40,07	0,453076	3,580795	-0,152984	0,196992	-0,799011	0,784990	-0,029295	-0,040077	-0,033920	-0,039300	-0,493972	-1,004228	-0,558280	-2,870396	-1,288701	-15,051189	5,959544	11,743912	-0,029295	-0,040077	-0,033920	-3,185306	1,805647	-1,004228	-0,029295	-0,040077	-0,033920	-3,185306	1,805647	-1,004228
16:29:40,12	0,453076	3,580795	-0,152984	0,196992	-0,799011	0,784990	-0,027671	-0,037690	-0,033898	-0,124308	-0,407243	-0,984564	-0,557720	-2,872262	-1,287937	-15,065129	5,934298	11,723221	-0,026335	-0,039107	-0,033134	-3,149351	1,730091	-1,005255	-0,026335	-0,039107	-0,033134	-3,149351	1,730091	-1,005255
16:29:40,17	0,453076	3,580795	-0,152984	0,196992	-0,799011	0,784990	-0,026335	-0,039107	-0,033134	-0,079443	-0,337218	-1,005255	-0,555924	-2,870336	-1,288734	-15,056525	5,958634	11,700767	-0,026335	-0,039107	-0,033134	-3,149351	1,730091	-1,005255	-0,026335	-0,039107	-0,033134	-3,149351	1,730091	-1,005255
16:29:40,22	0,453076	3,580795	-0,152984	0,196992	-0,799011	0,784990	-0,028901	-0,039699	-0,033930	-0,023277	-0,475362	-1,027709	-0,553533	-2,869233	-1,286373	-15,028677	5,928634	11,722886	-0,028901	-0,039699	-0,033930	-3,139664	1,793371	-1,027709	-0,028901	-0,039699	-0,033930	-3,139664	1,793371	-1,027709
16:29:40,27	0,453076	3,580795	-0,152984	0,196992	-0,799011	0,784990	-0,031051	-0,041219	-0,031569	0,043682	-0,548057	-1,005590	-0,551149	-2,871549	-1,287517	-15,028263	5,957103	11,734248	-0,031051	-0,041219	-0,031569	-3,191989	1,889469	-1,005590	-0,031051	-0,041219	-0,031569	-3,191989	1,889469	-1,005590
16:29:40,32	0,453076	3,580795	-0,152984	0,196992	-0,799011	0,784990	-0,030237	-0,044442	-0,032714	0,236132	-0,519614	-0,994228	-0,555980	-2,871203	-1,289483	-15,066101	5,923054	11,738804	-0,030237	-0,044442	-0,032714	-3,252532	1,854027	-0,994228	-0,030237	-0,044442	-0,032714	-3,252532	1,854027	-0,994228
16:29:40,37	0,453076	3,580795	-0,152984	0,196992	-0,799011	0,784990	-0,028122	-0,040085	-0,034679	-0,038811	-0,425346	-0,989672	-0,558872	-2,870977	-1,288353	-15,053479	5,936195	11,689490	-0,028122	-0,040085	-0,034679	-3,185492	1,782218	-0,989672	-0,028122	-0,040085	-0,034679	-3,185492	1,782218	-0,989672
16:29:40,42	0,453076	3,580795	-0,152984	0,196992	-0,799011	0,784990	-0,026872	-0,037467	-0,033550	-0,157255	-0,355978	-1,038986	-0,555862	-2,872462	-1,287148	-15,032130	5,952321	11,713580	-0,026872	-0,037467	-0,033550	-3,098423	1,753451	-1,038986	-0,026872	-0,037467	-0,033550	-3,098423	1,753451	-1,038986
16:29:40,47	0,453076	3,580795	-0,152984	0,196992	-0,799011	0,784990	-0,027091	-0,040816	-0,032345	0,041552	-0,356966	-1,014896	-0,553552	-2,869731	-1,285994	-15,048056	5,951376	11,718661	-0,027091	-0,040816	-0,032345	-3,162542	1,769693	-1,014896	-0,027091	-0,040816	-0,032345	-3,162542	1,769693	-1,014896
16:29:40,52	0,453076	3,580795	-0,152984	0,196992	-0,799011	0,784990	-0,030611	-0,041451	-0,031191	0,065768	-0,553325	-1,009815	-0,555374	-2,869361	-1,290294	-15,063428	5,942927	11,701524	-0,030611	-0,041451	-0,031191	-3,188139	1,849653	-1,009815	-0,030611	-0,041451	-0,031191	-3,188139	1,849653	-1,009815
16:29:40,57	0,453076	3,580795	-0,152984	0,196992	-0,799011	0,784990	-0,030020	-0,039688	-0,035491	-0,040894	-0,531698	-1,026952	-0,554136	-2,870784	-1,287178	-15,047097	5,944268	11,689815	-0,030020	-0,039688	-0,035491	-3,156432	1,824911	-1,026952	-0,030020	-0,039688	-0,035491	-3,156432	1,824911	-1,026952
16:29:40,62	0,453076	3,580795	-0,152984	0,196992	-0,799011	0,784990	-0,029407	-0,041472	-0,032375	0,061206	-0,486300	-1,038660	-0,558326	-2,868266	-1,289895	-15,069898	5,969108	11,730909	-0,029407	-0,041472	-0,032375	-3,194383	1,822115	-1,038660	-0,029407	-0,041472	-0,032375	-3,194383	1,822115	-1,038660
16:29:40,67	0,453076	3,580795	-0,152984	0,196992	-0,799011	0,784990	-0,029492	-0,036585	-0,035092	-0,182839	-0,522924	-0,997566	-0,555916	-2,873839	-1,286775	-15,060995	5,945919	11,703540	-0,029492	-0,036585	-0,035092	-3,054750	1,792221	-0,997566	-0,029492	-0,036585	-0,035092	-3,054750	1,792221	-0,997566
16:29:40,72	0,453076	3,580795	-0,152984	0,196992	-0,799011	0,784990	-0,025871	-0,041458	-0,031971	0,054921	-0,315323	-1,024936	-0,556483	-2,870553	-1,289502	-15,046308	5,974245	11,706346	-0,025871	-0,041458	-0,031971	-3,199513	1,715566	-1,024936	-0,025871	-0,041458	-0,031971	-3,199513	1,715566	-1,024936
16:29:40,77	0,453076	3,580795	-0,152984	0,196992	-0,799011	0,784990	-0,028434	-0,039324	-0,034698	-0,024176	-0,450018	-1,022130	-0,552386	-2,872583	-1,288654	-15,032797	5,904100	11,771683	-0,028434	-0,039324	-0,034698	-3,111086	1,782029	-1,022130	-0,028434	-0,039324	-0,034698	-3,111086	1,782029	-1,022130
16:29:40,82	0,453076	3,580795	-0,152984	0,196992	-0,799011	0,784990	-0,028724	-0,043888	-0,033850	0,159164	-0,418332	-0,956793	-0,558235	-2,867875	-1,284826	-15,033796	5,962723	11,732168	-0,028724	-0,043888	-0,033850	-3,286024	1,836491	-0,956793	-0,028724	-0,043888	-0,033850	-3,286024	1,836491	-0,956793
16:29:40,87	0,453076	3,580795	-0,152984	0,196992	-0,799011	0,784990	-0,029877	-0,036468	-0,030023	-0,176418	-0,508474	-0,996308	-0,555344	-2,869099	-1,291822	-15,051233	5,968861	11,732274	-0,029877	-0,036468	-0,030023	-3,039119	1,836874	-0,996308	-0,029877	-0,036468	-0,030023	-3,039119	1,836874	-0,996308
16:29:40,92	0,453076	3,580795	-0,152984	0,196992	-0,799011	0,784990	-0,030262	-0,039583	-0,037018	-0,017808	-0,546682	-0,996202	-0,557052	-2,868871	-1,289465	-15,027452	5,976864	11,754816	-0,030262	-0,039583	-0,037018	-3,125087	1,828915	-0,996202	-0,030262	-0,039583	-0,037018	-3,125087	1,828915	-0,996202
16:29:40,97	0,453076	3,580795	-0,152984	0,196992	-0,799011	0,784990	-0,029606	-0,037990	-0,034661	-0,081814	-0,495931	-0,973660	-0,557118	-2,873088	-1,286782	-15,074640	5,960904	11,708914	-0,029606	-0,037990	-0,034661	-3,064056	1,828102	-0,973660	-0,029606	-0,037990	-0,034661	-3,064056	1,828102	-0,973660
16:29:41,02	0,453076	3,580795	-0,152984	0,196992	-0,799011	0,784990	-0,025921	-0,040041	-0,031978	-0,012571	-0,337207	-1,019562	-0,556438	-2,870671	-1,290266	-15,018447	5,958002	11,705994	-0,025921	-0,040041	-0,031978	-3,155827	1,697569	-1,019562	-0,025921	-0,040041	-0,031978	-3,155827	1,697569	-1,019562
16:29:41,07	0,453076	3,580795	-0,152984	0,196992	-0,799011	0,784990	-0,028353	-0,039422	-0,035463	-0,019195	-0,413585	-1,022482	-0,555980	-2,873179	-1,288701	-15,075112	5,929676	11,738340	-0,028353	-0,039422	-0,035463	-3,113829	1,812146	-1,022482	-0,028353	-0,039422	-0,035463	-3,113829	1,812146	-1,022482
16:29:41,12	0,453076	3,580795	-0,152984	0,196992	-0,799011	0,784990	-0,026411	-0,041073	-0,033898	0,013807	-0,347478	-0,990136	-0,555297	-2,868762	-1,286760	-15,032333	5,952757	11,733387	-0,026411	-0,041073	-0,033898	-3,210450	1,725757	-0,990136	-0,026411	-0,041073	-0,033898	-3,210450	1,725757	-0,990136
16:29:41,17	0,453076	3,580795	-0,152984	0,196992	-0,799011	0,784990	-0,030577	-0,039456	-0,031957	-0,028933	-0,538625	-0,995089	-0,555302	-2,872670	-1,286363	-15,050213	5,965968	11,733172	-0,030577	-0,039456	-0,031957	-3,126205	1,861675	-0,995089	-0,030577	-0,039456	-0,031957	-3,126205	1,861675	-0,995089
16:29:41,22	0,453076	3,580795	-0,152984	0,196992	-0,799011	0,784990	-0,027191	-0,041405	-0,031559	0,074954	-0,384643	-0,995304	-0,557042	-2,873588	-1,290263	-15,037474	5,970547	11,706053	-0,027191	-0,041405	-0,031559	-3,175372	1,749856	-0,995304	-0,027191	-0,041405	-0,031559	-3,175372	1,749856	-0,995304
16:29:41,27	0,453076	3,580795	-0,152984	0,196992	-0,799011	0,784990	-0,025525	-0,040358	-0,035459	0,030799	-0,289281	-1,022423	-0,559396	-2,869041	-1,288724	-15,027938	5,974415	11,710255	-0,025525	-0,040358	-0,035459	-3,137268	1,714456	-1,022423	-0,025525	-0,040358	-0,035459	-3,137268	1,714456	-1,022423
16:29:41,32	0,453076	3,580795	-0,152984	0,196992	-0,799011	0,784990	-0,028287	-0,036046	-0,033920	-0,185302	-0,426545	-1,018221	-0,557141	-2,873106	-1,285974	-15,080471	5,957756	11,751981	-0,028287	-0,036046	-0,033920	-3,014885	1,793955	-1,018221	-0,028287	-0,036046	-0,033920	-3,014885	1,793955	-1,018221
16:29:41,37	0,453076	3,580795	-0,152984	0,196992	-0,799011	0,784990	-0,025894	-0,040031	-0,031171	-0,018767	-0,339285	-0,976495	-0,555902	-2,873124	-1,285207	-15,057792	5,958923	11,722459	-0,025894	-0,040031	-0,031171	-3,161185	1,693381	-0,976495	-0,025894	-0,040031	-0,031171	-3,161185	1,693381	-0,976495
16:29:41,42	0,453076	3,580795	-0,152984	0,196992	-0,799011	0,784990	-0,026498	-0,041112	-0,030404	0,049827	-0,351622	-1,006017	-0,558222	-2,870864	-1,288696	-15,036479	5,988746	11,739788	-0,026498	-0,041112	-0,030404	-3,177498	1,728437	-1,006017	-0,026498	-0,041112	-0,030404	-3,177498	1,728437	-1,006017
16:29:41,47	0,453076	3,580795	-0,152984	0,196992	-0,799011	0,784990	-0,027295	-0,037973	-0,033892	-0,076925	-0,389529	-0,988688	-0,557103	-2,873083	-1,288730	-15,063298	5,954337	11,695240	-0,027295	-0,037973	-0,033892	-3,057826	1,753108	-0,988688	-0,027295	-0,037973	-0,033892	-3,057826	1,753108	-0,988688
16:29:41,52	0,453076	3,580795	-0,152984	0,196992	-0,799011	0,784990	-0,025933	-0,040052	-0,033927	-0,012050	-0,324716	-1,033235	-0,555299	-2,871400	-1,288685	-15,033121	5,946384	11,743661	-0,025933	-0,040052	-0,033927	-3,156115	1,710988	-1,033235	-0,025933	-0,040052	-0,033927	-3,156115	1,710988	-1,033235
16:29:41,57	0,453076	3,580795	-0,152984	0,196992	-0,799011	0,784990	-0,028292	-0,040772	-0,033881	0,033624	-0,417302	-0,984815	-0,558280	-2,872405	-1,289083	-15,054685	5,956405	11,743781	-0,028292	-0,040772	-0,033881	-3,167011	1,803627	-0,984815	-0,028292	-0,040772	-0,033881	-3,167011	1,803627	-0,984815
16:29:41,62	0,453076	3,580795	-0,152984	0,196992	-0,799011	0,784990	-0,025931	-0,038694	-0,034280	-0,076535	-0,318219	-0,984694	-0,560059	-2,871309	-1,290658	-15,061080	5,970694	11,730583	-0,025931	-0,038694	-0,034280	-3,114049	1,717376	-0,984694	-0,025931	-0,038694	-0,034280	-3,114049	1,717376	-0,984694
16:29:41,67	0,453076	3,580795	-0,152984	0,196992	-0,799011	0,784990	-0,025991	-0,036605	-0,035855	-0,176007	-0,334025	-0,997893	-0,559442	-2,871204	-1,287548	-15,049005	5,955140	11,723345	-0,025991	-0,036605	-0,035855	-3,049502	1,706285	-0,997893	-0,025991	-0,036605	-0,035855	-3,049502	1,706285	-0,997893
16:29:41,72	0,453076	3,580795	-0,152984	0,196992	-0,799011	0,784990	-0,026391	-0,037087	-0,032744	-0,158364	-0,336561	-1,005131	-0,558348	-2,870553	-1,289136	-15,079988	5,936780	11,700102	-0,026391	-0,037087	-0,032744	-3,069713	1,735104	-1,005131	-0,026391	-0,037087	-0,032744	-3,069713	1,735104	-1,005131
16:29:41,77	0,453076	3,580795	-0,152984	0,196992	-0,799011	0,784990	-0,027502	-0,037709	-0,034332	-0,157424	-0,411980	-1,028374	-0,555318	-2,871194	-1,289481	-15,049325	5,969039	11,730529	-0,027502	-0,037709	-0,034332	-3,117582	1,746891	-1,028374	-0,027502	-0,037709	-0,034332	-3,117582	1,746891	-1,028374
16:29:41,82	0,453076	3,580795	-0,152984	0,196992	-0,799011	0,784990	-0,028461	-0,040654	-0,034677	0,038958	-0,451437	-0,997947	-0,553524	-2,867007	-1,285630	-15,035611	5,964161	11,694904	-0,028461	-0,040654	-0,034677	-3,152343	1,782738	-0,997947	-0,028461	-0,040654	-0,034677	-3,152343	1,782738	-0,997947
16:29:41,87	0,453076	3,580795	-0,152984	0,196992	-0,799011	0,784990	-0,032984	-0,040114	-0,030826	0,013526	-0,672350	-1,033572	-0,554780	-2,872873	-1,288689	-15,074013	5,963319	11,754187	-0,032984	-0,040114	-0,030826	-3,135409	1,916929	-1,033572	-0,032984	-0,040114	-0,030826	-3,135409	1,916929	-1,033572
16:29:41,92	0,453076	3,580795	-0,152984	0,196992	-0,799011	0,784990	-0,027276	-0,041959	-0,033885	0,089569	-0,408346	-0,974289	-0,556476	-2,869891	-1,287535	-15,043333	5,980799	11,739344	-0,027276	-0,041959	-0,033885	-3,204247	1,732818	-0,974289	-0,027276	-0,041959	-0,033885	-3,204247	1,732818	-0,974289
16:29:41,97	0,453076	3,580795	-0,152984	0,196992	-0,799011	0,784990	-0,029011	-0,038999	-0,032731	-0,033909	-0,480716	-0,989132	-0,556514	-2,876199	-1,287930	-15,066103	5,938943	11,708464	-0,029011	-0,038999	-0,032731	-3,095310	1,796616	-0,989132	-0,029011	-0,038999	-0,032731	-3,095310	1,796616	-0,989132
16:29:42,02	0,453076	3,580795	-0,152984	0,196992	-0,799011	0,784990	-0,023529	-0,042120	-0,033126	0,080754	-0,194439	-1,020012	-0,555975	-2,870444	-1,288342	-15,073955	5,942465	11,714700	-0,023529	-0,042120	-0,033126	-3,225653	1,652550	-1,020012	-0,023529	-0,042120	-0,033126	-3,225653	1,652550	-1,020012
16:29:42,07	0,453076	3,580795	-0,152984	0,196992	-0,799011	0,784990	-0,028781	-0,039709	-0,033538	-0,045460	-0,476155	-1,013776	-0,557076	-2,873594	-1,285991	-15,065759	5,986911	11,718797	-0,028781	-0,039709	-0,033538	-3,162654	1,783192	-1,013776	-0,028781	-0,039709	-0,033538	-3,162654	1,783192	-1,013776
16:29:42,12	0,453076	3,580795	-0,152984	0,196992	-0,799011	0,784990	-0,025504	-0,040331	-0,031187	0,029446	-0,320828	-1,009679	-0,554694	-2,872409	-1,283258	-15,048883	5,969870	11,726692	-0,025504	-0,040331	-0,031187	-3,136534	1,681203	-1,009679	-0,025504	-0,040331	-0,031187	-3,136534	1,681203	-1,009679
16:29:42,17	0,453076	3,580795	-0,152984	0,196992	-0,799011	0,784990	-0,027721	-0,041801	-0,028454	0,099589	-0,412997	-1,001784	-0,556490	-2,871489	-1,288336	-15,044649	5,945129	11,699701	-0,027721	-0,041801	-0,028454	-3,181821	1,763098	-1,001784	-0,027721	-0,041801	-0,028454	-3,181821	1,763098	-1,001784
16:29:42,22	0,453076	3,580795	-0,152984	0,196992	-0,799011	0,784990	-0,027620	-0,039786	-0,033532	-0,024521	-0,391703	-1,028775	-0,554764	-2,869593	-1,287159	-15,064593	5,966382	11,734366	-0,027620	-0,039786	-0,033532	-3,147722	1,776457	-1,028775	-0,027620	-0,039786	-0,033532	-3,147722	1,776457	-1,028775
16:29:42,27	0,453076	3,580795	-0,152984	0,196992	-0,799011	0,784990	-0,030125	-0,040333	-0,032355	0,012333	-0,549848	-0,994110	-0,557113	-2,873267	-1,287929	-15,058381	5,931710	11,723019	-0,030125	-0,040333	-0,032355	-3,153771	1,814934	-0,994110	-0,030125	-0,040333	-0,032355	-3,153771	1,814934	-0,994110
16:29:42,32	0,453076	3,580795	-0,152984	0,196992	-0,799011	0,784990	-0,025768	-0,040136	-0,033125	-0,024823	-0,300604	-1,005457	-0,557666	-2,873183	-1,288702	-15,058369	5,986228	11,729998	-0,025768	-0,040136	-0,033125	-3,175476	1,722207	-1,005457	-0,025768	-0,040136	-0,033125	-3,175476	1,722207	-1,005457
16:29:42,37	0,453076	3,580795	-0,152984	0,196992	-0,799011	0,784990	-0,025564	-0,039614	-0,033899	-0,004713	-0,317245	-0,998478	-0,557444	-2,870217	-1,287502	-15,069923	5,933400	11,712830	-0,025564	-0,039614	-0,033899	-3,114441	1,689553	-0,998478	-0,025564	-0,039614	-0,033899	-3,114441	1,689553	-0,998478
16:29:42,42	0,453076	3,580795	-0,152984	0,196992	-0,799011	0,784990	-0,028244	-0,038324	-0,032699	-0,123327	-0,440191	-1,015646	-0,557674	-2,871299	-1,289883	-15,049672	5,966604	11,715741	-0,028244	-0,038324	-0,032699	-3,131781	1,776978	-1,015646	-0,028244	-0,038324	-0,032699	-3,131781	1,776978	-1,015646
16:29:42,47	0,453076	3,580795	-0,152984	0,196992	-0,799011	0,784990	-0,027285	-0,038407	-0,030438	-0,158253	-0,427714	-0,996988	-0,557852	-2,871089	-1,285241	-15,121924	5,918127	11,731487	-0,027285	-0,038407	-0,030438	-3,173199	1,714163	-0,996988	-0,027285	-0,038407	-0,030438	-3,173199	1,714163	-0,996988
16:29:42,52	0,453076	3,580795	-0,152984	0,196992	-0,799011	0,784990	-0,027285	-0,038407	-0,030438	-0,158253	-0,427714	-0,996988	-0,585620	-2,848018	-1,326581	-13,630344	7,315439	11,348632	-0,027285	-0,038407	-0,030438	-3,173199	1,714163	-0,996988	-0,027285	-0,038407	-0,030438	-3,173199	1,714163	-0,996988
16:29:42,57	0,453076	3,580795	-0,152984	0,196992	-0,799011	0,784990	-0,033381	-0,002824	-0,071778	-0,052677	-0,151604	-1,379844	-0,605099	-2,857676	-1,324650	-14,285062	8,208160	11,203558	-0,033381	-0,002824	-0,071778	-0,274351	2,468791	-1,379844	-0,033381	-0,002824	-0,071778	-0,274351	2,468791	-1,379844
16:29:42,62	0,453028	3,581028	-0,152962	0,196982	-0,799018	0,834941	-0,015278	0,009217	-0,069846	-0,233031	-0,223614	-1,524918	-0,600814	-2,863147	-1,326683	-14,503026	8,219764	11,178265	-0,015278	0,009217	-0,069846	0,490487	0,975700	-1,524918	-0,015278	0,009217	-0,069846	0,490487	0,975700	-1,524918
16:29:42,67	0,453028	3,581028	-0,152962	0,196982	-0,799018	0,834941	-0,012682	0,002771	-0,071880	0,003219	-0,283198	-1,550211	-0,603669	-2,861757	-1,327070	-14,480009	8,288011	11,180163	-0,012682	0,002771	-0,071880	0,220740	0,712348	-1,550211	-0,012682	0,002771	-0,071880	0,220740	0,712348	-1,550211
16:29:42,72	0,453028	3,581028	-0,152962	0,196982	-0,799018	0,834941	-0,012458	0,005938	-0,072267	-0,090863	-0,285749	-1,548313	-0,600198	-2,863721	-1,324743	-14,517284	8,282078	11,179248	-0,012458	0,005938	-0,072267	0,375282	0,692226	-1,548313	-0,012458	0,005938	-0,072267	0,375282	0,692226	-1,548313
16:29:42,77	0,453028	3,581028	-0,152962	0,196982	-0,799018	0,834941	-0,012493	0,001950	-0,069939	0,092759	-0,316856	-1,549228	-0,600845	-2,860057	-1,328630	-14,517709	8,261741	11,200779	-0,012493	0,001950	-0,069939	0,245813	0,663825	-1,549228	-0,012493	0,001950	-0,069939	0,245813	0,663825	-1,549228
16:29:42,82	0,453028	3,581028	-0,152962	0,196982	-0,799018	0,834941	-0,015342	0,004343	-0,073827	-0,049501	-0,455222	-1,527697	-0,603172	-2,863924	-1,330960	-14,518452	8,282171	11,187347	-0,015342	0,004343	-0,073827	0,291403	0,749134	-1,527697	-0,015342	0,004343	-0,073827	0,291403	0,749134	-1,527697
16:29:42,87	0,453028	3,581028	-0,152962	0,196982	-0,799018	0,834941	-0,010830	0,004424	-0,076156	-0,036432	-0,231460	-1,541129	-0,603187	-2,862232	-1,326295	-14,521748	8,262763	11,198705	-0,010830	0,004424	-0,076156	0,310892	0,618709	-1,541129	-0,010830	0,004424	-0,076156	0,310892	0,618709	-1,541129
16:29:42,92	0,453028	3,581028	-0,152962	0,196982	-0,799018	0,834941	-0,012288	0,005283	-0,071492	-0,099543	-0,300395	-1,529771	-0,604407	-2,862655	-1,328277	-14,552147	8,290680	11,166928	-0,012288	0,005283	-0,071492	0,315192	0,664179	-1,529771	-0,012288	0,005283	-0,071492	0,315192	0,664179	-1,529771
16:29:42,97	0,453028	3,581028	-0,152962	0,196982	-0,799018	0,834941	-0,011311	0,006128	-0,073473	-0,134490	-0,289914	-1,561548	-0,604836	-2,860264	-1,323967	-14,490277	8,328988	11,189402	-0,011311	0,006128	-0,073473	0,346554	0,598024	-1,561548	-0,011311	0,006128	-0,073473	0,346554	0,598024	-1,561548
16:29:43,02	0,453028	3,581028	-0,152962	0,196982	-0,799018	0,834941	-0,013167	0,007696	-0,069163	-0,151894	-0,352003	-1,539073	-0,621477	-2,829713	-1,349526	-12,541068	9,107838	10,852986	-0,013167	0,007696	-0,069163	0,452206	0,681636	-1,539073	-0,013167	0,007696	-0,069163	0,452206	0,681636	-1,539073
16:29:43,07	0,453028	3,581028	-0,152962	0,196982	-0,799018	0,834941	-0,031305	0,037382	-0,094723	-0,046488	0,003470	-1,875490	-0,656180	-2,830913	-1,335609	-12,934021	10,884785	10,545605	-0,031305	0,037382	-0,094723	2,888008	2,460927	-1,875490	-0,031305	0,037382	-0,094723	2,888008	2,460927	-1,875490
16:29:43,12	0,453022	3,581004	-0,152975	0,196985	-0,799021	0,884993	-0,012914	0,066836	-0,080806	-0,235703	-0,268971	-2,182871	-0,655241	-2,837823	-1,336390	-13,067948	10,912417	10,581395	-0,012914	0,066836	-0,080806	5,010949	0,744781	-2,182871	-0,012914	0,066836	-0,080806	5,010949	0,744781	-2,182871
16:29:43,17	0,453022	3,581004	-0,152975	0,196985	-0,799021	0,884993	-0,007399	0,062568	-0,081587	-0,056780	-0,111988	-2,147081	-0,652938	-2,834209	-1,337603	-13,091303	10,930761	10,549979	-0,007399	0,062568	-0,081587	4,854803	0,468831	-2,147081	-0,007399	0,062568	-0,081587	4,854803	0,468831	-2,147081
16:29:43,22	0,453022	3,581004	-0,152975	0,196985	-0,799021	0,884993	-0,011681	0,062381	-0,082800	-0,042840	-0,364043	-2,178497	-0,654164	-2,835524	-1,337984	-13,114360	10,932907	10,569490	-0,011681	0,062381	-0,082800	4,854053	0,552903	-2,178497	-0,011681	0,062381	-0,082800	4,854053	0,552903	-2,178497
16:29:43,27	0,453022	3,581004	-0,152975	0,196985	-0,799021	0,884993	-0,009930	0,062784	-0,083180	-0,073496	-0,294017	-2,158986	-0,655392	-2,836674	-1,339204	-13,153617	10,957613	10,517748	-0,009930	0,062784	-0,083180	4,855078	0,485454	-2,158986	-0,009930	0,062784	-0,083180	4,855078	0,485454	-2,158986
16:29:43,32	0,453022	3,581004	-0,152975	0,196985	-0,799021	0,884993	-0,008319	0,063273	-0,084401	-0,097156	-0,256641	-2,210728	-0,657744	-2,836280	-1,338401	-13,140330	10,935795	10,549992	-0,008319	0,063273	-0,084401	4,869804	0,396434	-2,210728	-0,008319	0,063273	-0,084401	4,869804	0,396434	-2,210728
16:29:43,37	0,453022	3,581004	-0,152975	0,196985	-0,799021	0,884993	-0,007484	0,065507	-0,083598	-0,225534	-0,190781	-2,178484	-0,653559	-2,834349	-1,338798	-13,114718	10,952810	10,527299	-0,007484	0,065507	-0,083598	4,916733	0,396711	-2,178484	-0,007484	0,065507	-0,083598	4,916733	0,396711	-2,178484
16:29:43,42	0,453022	3,581004	-0,152975	0,196985	-0,799021	0,884993	-0,011249	0,062848	-0,083994	-0,059758	-0,372883	-2,201177	-0,653640	-2,837086	-1,337257	-13,161077	10,946530	10,521371	-0,011249	0,062848	-0,083994	4,873827	0,510153	-2,201177	-0,011249	0,062848	-0,083994	4,873827	0,510153	-2,201177
16:29:43,47	0,453022	3,581004	-0,152975	0,196985	-0,799021	0,884993	-0,009275	0,067773	-0,084401	-0,187436	-0,380689	-2,191225	-0,658812	-2,833596	-1,339205	-13,146157	11,119261	10,537251	-0,009275	0,067773	-0,084401	5,132775	0,347391	-2,191225	-0,009275	0,067773	-0,084401	5,132775	0,347391	-2,191225
16:29:43,52	0,453022	3,581004	-0,152975	0,196985	-0,799021	0,884993	-0,009275	0,067773	-0,084401	-0,187436	-0,380689	-2,191225	-0,677267	-2,812365	-1,354435	-11,608438	12,089207	10,183822	-0,009275	0,067773	-0,084401	5,132775	0,347391	-2,191225	-0,009275	0,067773	-0,084401	5,132775	0,347391	-2,191225
16:29:43,57	0,453022	3,581004	-0,152975	0,196985	-0,799021	0,884993	-0,018434	0,094372	-0,099631	0,038295	-0,010244	-2,544654	-0,701638	-2,814674	-1,350960	-12,128339	13,173845	9,994363	-0,018434	0,094372	-0,099631	7,446495	1,436842	-2,544654	-0,018434	0,094372	-0,099631	7,446495	1,436842	-2,544654
16:29:43,62	0,453021	3,580936	-0,152982	0,196987	-0,799013	0,935016	-0,004248	0,114323	-0,096156	-0,319810	-0,265141	-2,734112	-0,698438	-2,817487	-1,351401	-12,271343	13,116034	9,989541	-0,004248	0,114323	-0,096156	8,654583	0,068350	-2,734112	-0,004248	0,114323	-0,096156	8,654583	0,068350	-2,734112
16:29:43,67	0,453021	3,580936	-0,152982	0,196987	-0,799013	0,935016	-0,003412	0,110145	-0,096598	-0,224108	-0,316603	-2,738935	-0,697203	-2,820202	-1,350194	-12,249736	13,110964	10,012458	-0,003412	0,110145	-0,096598	8,422291	-0,048747	-2,738935	-0,003412	0,110145	-0,096598	8,422291	-0,048747	-2,738935
16:29:43,72	0,453021	3,580936	-0,152982	0,196987	-0,799013	0,935016	-0,001679	0,107719	-0,095391	-0,091507	-0,205227	-2,716018	-0,698923	-2,820558	-1,349807	-12,234304	13,122140	10,002381	-0,001679	0,107719	-0,095391	8,364396	-0,073432	-2,716018	-0,001679	0,107719	-0,095391	8,364396	-0,073432	-2,716018
16:29:43,77	0,453021	3,580936	-0,152982	0,196987	-0,799013	0,935016	-0,000510	0,109030	-0,095003	-0,142284	-0,136688	-2,726094	-0,697870	-2,817587	-1,349413	-12,260213	13,061639	10,039854	-0,000510	0,109030	-0,095003	8,416533	-0,096620	-2,726094	-0,000510	0,109030	-0,095003	8,416533	-0,096620	-2,726094
16:29:43,82	0,453021	3,580936	-0,152982	0,196987	-0,799013	0,935016	-0,003610	0,109604	-0,094609	-0,237508	-0,290045	-2,688622	-0,698478	-2,823051	-1,349457	-12,302110	13,093692	9,977435	-0,003610	0,109604	-0,094609	8,366406	-0,006672	-2,688622	-0,003610	0,109604	-0,094609	8,366406	-0,006672	-2,688622
16:29:43,87	0,453021	3,580936	-0,152982	0,196987	-0,799013	0,935016	0,001426	0,107398	-0,094653	-0,115993	-0,080498	-2,751041	-0,696646	-2,821282	-1,348631	-12,265933	13,101968	10,025857	0,001426	0,107398	-0,094653	8,314761	-0,192430	-2,751041	0,001426	0,107398	-0,094653	8,314761	-0,192430	-2,751041
16:29:43,92	0,453021	3,580936	-0,152982	0,196987	-0,799013	0,935016	-0,001021	0,106696	-0,093827	-0,054227	-0,180562	-2,702619	-0,700228	-2,822674	-1,347887	-12,300448	13,114649	10,001114	-0,001021	0,106696	-0,093827	8,321412	-0,100385	-2,702619	-0,001021	0,106696	-0,093827	8,321412	-0,100385	-2,702619
16:29:43,97	0,453021	3,580936	-0,152982	0,196987	-0,799013	0,935016	0,001975	0,109102	-0,093084	-0,185601	-0,060996	-2,727362	-0,699006	-2,816520	-1,358751	-12,256395	13,163893	10,034199	0,001975	0,109102	-0,093084	8,378887	-0,216014	-2,727362	0,001975	0,109102	-0,093084	8,378887	-0,216014	-2,727362
16:29:44,02	0,453021	3,580936	-0,152982	0,196987	-0,799013	0,935016	-0,003966	0,111121	-0,103948	-0,225935	-0,356364	-2,694277	-0,714409	-2,777020	-1,358596	-10,055608	14,008250	9,673499	-0,003966	0,111121	-0,103948	8,497074	-0,045067	-2,694277	-0,003966	0,111121	-0,103948	8,497074	-0,045067	-2,694277
16:29:44,07	0,453021	3,580936	-0,152982	0,196987	-0,799013	0,935016	-0,030472	0,144210	-0,103792	-0,114913	-0,250961	-3,054977	-0,741762	-2,777144	-1,360850	-10,118784	15,315020	9,358938	-0,030472	0,144210	-0,103792	11,205549	2,141123	-3,054977	-0,030472	0,144210	-0,103792	11,205549	2,141123	-3,054977
16:29:44,12	0,453013	3,581004	-0,152976	0,196990	-0,799018	0,984996	-0,016688	0,167837	-0,106047	-0,243412	-0,242265	-3,369538	-0,741496	-2,781601	-1,358896	-10,263785	15,280437	9,435038	-0,016688	0,167837	-0,106047	12,931772	1,067737	-3,369538	-0,016688	0,167837	-0,106047	12,931772	1,067737	-3,369538
16:29:44,17	0,453013	3,581004	-0,152976	0,196990	-0,799018	0,984996	-0,012961	0,165378	-0,104092	-0,218003	-0,156773	-3,293438	-0,740925	-2,783039	-1,358914	-10,287475	15,307044	9,416650	-0,012961	0,165378	-0,104092	12,764164	0,860704	-3,293438	-0,012961	0,165378	-0,104092	12,764164	0,860704	-3,293438
16:29:44,22	0,453013	3,581004	-0,152976	0,196990	-0,799018	0,984996	-0,012002	0,164164	-0,104110	-0,143683	-0,140679	-3,311826	-0,745080	-2,785077	-1,359313	-10,325326	15,361342	9,422845	-0,012002	0,164164	-0,104110	12,743194	0,801447	-3,311826	-0,012002	0,164164	-0,104110	12,743194	0,801447	-3,311826
16:29:44,27	0,453013	3,581004	-0,152976	0,196990	-0,799018	0,984996	-0,008159	0,166744	-0,104509	-0,249751	-0,000817	-3,305631	-0,743274	-2,784463	-1,356204	-10,299455	15,320995	9,405263	-0,008159	0,166744	-0,104509	12,839664	0,639702	-3,305631	-0,008159	0,166744	-0,104509	12,839664	0,639702	-3,305631
16:29:44,32	0,453013	3,581004	-0,152976	0,196990	-0,799018	0,984996	-0,009594	0,165487	-0,101401	-0,206361	-0,032812	-3,323213	-0,742222	-2,781542	-1,357777	-10,348750	15,331776	9,427068	-0,009594	0,165487	-0,101401	12,784331	0,720285	-3,323213	-0,009594	0,165487	-0,101401	12,784331	0,720285	-3,323213
16:29:44,37	0,453013	3,581004	-0,152976	0,196990	-0,799018	0,984996	-0,012650	0,166036	-0,102973	-0,250249	-0,239814	-3,301408	-0,740438	-2,785149	-1,358903	-10,342688	15,324061	9,451443	-0,012650	0,166036	-0,102973	12,783584	0,753190	-3,301408	-0,012650	0,166036	-0,102973	12,783584	0,753190	-3,301408
16:29:44,42	0,453013	3,581004	-0,152976	0,196990	-0,799018	0,984996	-0,010418	0,162687	-0,104100	-0,079773	-0,114631	-3,277033	-0,742248	-2,783538	-1,360503	-10,357878	15,318825	9,413570	-0,010418	0,162687	-0,104100	12,691196	0,703144	-3,277033	-0,010418	0,162687	-0,104100	12,691196	0,703144	-3,277033
16:29:44,47	0,453013	3,581004	-0,152976	0,196990	-0,799018	0,984996	-0,010908	0,165060	-0,105700	-0,215277	-0,150665	-3,314906	-0,740252	-2,783351	-1,356171	-10,231647	15,239592	9,407471	-0,010908	0,165060	-0,105700	12,741939	0,705602	-3,314906	-0,010908	0,165060	-0,105700	12,741939	0,705602	-3,314906
16:29:44,52	0,453013	3,581004	-0,152976	0,196990	-0,799018	0,984996	-0,012068	0,163425	-0,101368	-0,135770	-0,062082	-3,321004	-0,749880	-2,747529	-1,368457	-8,199413	15,688463	9,111690	-0,012068	0,163425	-0,101368	12,693116	0,885293	-3,321004	-0,012068	0,163425	-0,101368	12,693116	0,885293	-3,321004
16:29:44,57	0,453013	3,581004	-0,152976	0,196990	-0,799018	0,984996	-0,038277	0,189674	-0,113654	-0,095875	0,110585	-3,616786	-0,776816	-2,757766	-1,367450	-8,990360	17,202447	8,870820	-0,038277	0,189674	-0,113654	14,793569	3,115359	-3,616786	-0,038277	0,189674	-0,113654	14,793569	3,115359	-3,616786
16:29:44,62	0,452890	3,580963	-0,152979	0,196985	-0,799018	1,035035	-0,015944	0,207883	-0,112646	-0,127065	-0,170034	-3,857655	-0,778795	-2,759916	-1,367102	-9,102269	17,223534	8,876618	-0,015944	0,207883	-0,112646	16,191780	1,081544	-3,857655	-0,015944	0,207883	-0,112646	16,191780	1,081544	-3,857655
16:29:44,67	0,452890	3,580963	-0,152979	0,196985	-0,799018	1,035035	-0,013092	0,208522	-0,112298	-0,197956	-0,129202	-3,851858	-0,777017	-2,758132	-1,365183	-9,105462	17,241467	8,852405	-0,013092	0,208522	-0,112298	16,171005	0,898514	-3,851858	-0,013092	0,208522	-0,112298	16,171005	0,898514	-3,851858
16:29:44,72	0,452890	3,580963	-0,152979	0,196985	-0,799018	1,035035	-0,015526	0,207874	-0,110380	-0,150342	-0,267520	-3,876071	-0,778193	-2,759883	-1,364369	-9,090508	17,195025	8,883721	-0,015526	0,207874	-0,110380	16,167775	0,951292	-3,876071	-0,015526	0,207874	-0,110380	16,167775	0,951292	-3,876071
16:29:44,77	0,452890	3,580963	-0,152979	0,196985	-0,799018	1,035035	-0,013422	0,208017	-0,109566	-0,190522	-0,121917	-3,844755	-0,783521	-2,758585	-1,366359	-9,118759	17,251074	8,857218	-0,013422	0,208017	-0,109566	16,138822	0,931695	-3,844755	-0,013422	0,208017	-0,109566	16,138822	0,931695	-3,844755
16:29:44,82	0,452890	3,580963	-0,152979	0,196985	-0,799018	1,035035	-0,011881	0,213281	-0,111556	-0,429821	-0,094306	-3,871258	-0,775343	-2,759865	-1,364772	-9,141735	17,217512	8,890553	-0,011881	0,213281	-0,111556	16,312726	0,838384	-3,871258	-0,011881	0,213281	-0,111556	16,312726	0,838384	-3,871258
16:29:44,87	0,452890	3,580963	-0,152979	0,196985	-0,799018	1,035035	-0,014862	0,205559	-0,109969	-0,068820	-0,252421	-3,837923	-0,779512	-2,756931	-1,369842	-9,139727	17,203274	8,892876	-0,014862	0,205559	-0,109969	16,067534	0,914256	-3,837923	-0,014862	0,205559	-0,109969	16,067534	0,914256	-3,837923
16:29:44,92	0,452890	3,580963	-0,152979	0,196985	-0,799018	1,035035	-0,015318	0,210635	-0,115038	-0,344120	-0,267285	-3,835600	-0,774241	-2,762505	-1,367885	-9,170852	17,196085	8,887014	-0,015318	0,210635	-0,115038	16,190731	0,935203	-3,835600	-0,015318	0,210635	-0,115038	16,190731	0,935203	-3,835600
16:29:44,97	0,452890	3,580963	-0,152979	0,196985	-0,799018	1,035035	-0,013127	0,203283	-0,113082	0,016380	-0,176687	-3,841462	-0,777992	-2,758646	-1,364334	-8,994147	17,194906	8,878078	-0,013127	0,203283	-0,113082	15,974123	0,853768	-3,841462	-0,013127	0,203283	-0,113082	15,974123	0,853768	-3,841462
16:29:45,02	0,452890	3,580963	-0,152979	0,196985	-0,799018	1,035035	-0,014593	0,208462	-0,109530	-0,165554	-0,099306	-3,850398	-0,796998	-2,717647	-1,382120	-6,891138	18,333491	8,514099	-0,014593	0,208462	-0,109530	16,198676	1,046242	-3,850398	-0,014593	0,208462	-0,109530	16,198676	1,046242	-3,850398
16:29:45,07	0,452890	3,580963	-0,152979	0,196985	-0,799018	1,035035	-0,040597	0,245421	-0,127316	-0,049885	-0,199528	-4,214377	-0,820978	-2,725850	-1,380884	-7,222181	19,359898	8,297164	-0,040597	0,245421	-0,127316	19,215643	2,987302	-4,214377	-0,040597	0,245421	-0,127316	19,215643	2,987302	-4,214377
16:29:45,12	0,452999	3,580876	-0,152986	0,196980	-0,799020	1,085002	-0,021502	0,262086	-0,126081	-0,193125	-0,006529	-4,431312	-0,819102	-2,729445	-1,378234	-7,465512	19,382191	8,327629	-0,021502	0,262086	-0,126081	20,380654	1,681413	-4,431312	-0,021502	0,262086	-0,126081	20,380654	1,681413	-4,431312
16:29:45,17	0,452999	3,580876	-0,152986	0,196980	-0,799020	1,085002	-0,019327	0,258665	-0,123431	-0,117554	-0,115308	-4,400847	-0,819683	-2,727259	-1,379817	-7,449705	19,361903	8,294087	-0,019327	0,258665	-0,123431	20,187620	1,401901	-4,400847	-0,019327	0,258665	-0,123431	20,187620	1,401901	-4,400847
16:29:45,22	0,452999	3,580876	-0,152986	0,196980	-0,799020	1,085002	-0,020929	0,260260	-0,125014	-0,210182	-0,174779	-4,434388	-0,816292	-2,729840	-1,382540	-7,506963	19,333195	8,305307	-0,020929	0,260260	-0,125014	20,220232	1,468186	-4,434388	-0,020929	0,260260	-0,125014	20,220232	1,468186	-4,434388
16:29:45,27	0,452999	3,580876	-0,152986	0,196980	-0,799020	1,085002	-0,020390	0,256033	-0,127737	-0,043884	-0,181980	-4,423169	-0,818710	-2,729571	-1,378669	-7,533645	19,308191	8,306891	-0,020390	0,256033	-0,127737	20,054733	1,418668	-4,423169	-0,020390	0,256033	-0,127737	20,054733	1,418668	-4,423169
16:29:45,32	0,452999	3,580876	-0,152986	0,196980	-0,799020	1,085002	-0,019414	0,258262	-0,123865	-0,194758	-0,141791	-4,421585	-0,818615	-2,730104	-1,378242	-7,496590	19,330958	8,331143	-0,019414	0,258262	-0,123865	20,078791	1,382177	-4,421585	-0,019414	0,258262	-0,123865	20,078791	1,382177	-4,421585
16:29:45,37	0,452999	3,580876	-0,152986	0,196980	-0,799020	1,085002	-0,018999	0,257913	-0,123439	-0,138381	-0,099544	-4,397333	-0,818685	-2,730744	-1,378635	-7,527884	19,327770	8,341185	-0,018999	0,257913	-0,123439	20,107796	1,391907	-4,397333	-0,018999	0,257913	-0,123439	20,107796	1,391907	-4,397333
16:29:45,42	0,452999	3,580876	-0,152986	0,196980	-0,799020	1,085002	-0,018411	0,257654	-0,123831	-0,143322	-0,094448	-4,387291	-0,816350	-2,728588	-1,379407	-7,529586	19,330060	8,357005	-0,018411	0,257654	-0,123831	20,082525	1,350804	-4,387291	-0,018411	0,257654	-0,123831	20,082525	1,350804	-4,387291
16:29:45,47	0,452999	3,580876	-0,152986	0,196980	-0,799020	1,085002	-0,019925	0,255381	-0,121811	0,028834	0,006403	-4,400969	-0,815960	-2,730569	-1,376614	-7,345360	19,284716	8,327507	-0,019925	0,255381	-0,121811	20,076274	1,570531	-4,400969	-0,019925	0,255381	-0,121811	20,076274	1,570531	-4,400969
16:29:45,52	0,452999	3,580876	-0,152986	0,196980	-0,799020	1,085002	-0,019925	0,255381	-0,121811	0,028834	0,006403	-4,400969	-0,831175	-2,694244	-1,395241	-5,498995	19,909617	7,998636	-0,019925	0,255381	-0,121811	20,076274	1,570531	-4,400969	-0,019925	0,255381	-0,121811	20,076274	1,570531	-4,400969
16:29:45,57	0,452999	3,580876	-0,152986	0,196980	-0,799020	1,085002	-0,043776	0,286721	-0,140438	-0,136441	0,052724	-4,729840	-0,852527	-2,693843	-1,387039	-5,768967	21,139131	7,751155	-0,043776	0,286721	-0,140438	22,371125	3,489119	-4,729840	-0,043776	0,286721	-0,140438	22,371125	3,489119	-4,729840
16:29:45,62	0,453003	3,580975	-0,152972	0,197005	-0,799004	1,135057	-0,033447	0,305412	-0,132235	-0,178607	-0,258742	-4,977321	-0,854851	-2,701232	-1,379752	-6,103562	21,267869	7,786702	-0,033447	0,305412	-0,132235	23,796260	2,366847	-4,977321	-0,033447	0,305412	-0,132235	23,796260	2,366847	-4,977321
16:29:45,67	0,453003	3,580975	-0,152972	0,197005	-0,799004	1,135057	-0,025886	0,303730	-0,124949	-0,146936	-0,219694	-4,941774	-0,861357	-2,704424	-1,384002	-6,106760	21,251638	7,816274	-0,025886	0,303730	-0,124949	23,695872	1,812339	-4,941774	-0,025886	0,303730	-0,124949	23,695872	1,812339	-4,941774
16:29:45,72	0,453003	3,580975	-0,152972	0,197005	-0,799004	1,135057	-0,019869	0,307769	-0,129199	-0,372613	0,098537	-4,912202	-0,858586	-2,701464	-1,383264	-6,172537	21,225339	7,816576	-0,019869	0,307769	-0,129199	23,787248	1,658232	-4,912202	-0,019869	0,307769	-0,129199	23,787248	1,658232	-4,912202
16:29:45,77	0,453003	3,580975	-0,152972	0,197005	-0,799004	1,135057	-0,023818	0,306849	-0,128460	-0,380438	-0,150616	-4,911900	-0,853436	-2,704330	-1,384817	-6,236801	21,198493	7,832322	-0,023818	0,306849	-0,128460	23,707203	1,719061	-4,911900	-0,023818	0,306849	-0,128460	23,707203	1,719061	-4,911900
16:29:45,82	0,453003	3,580975	-0,152972	0,197005	-0,799004	1,135057	-0,023910	0,300956	-0,130013	-0,129377	-0,197661	-4,896154	-0,854439	-2,702374	-1,380897	-6,165482	21,226464	7,844752	-0,023910	0,300956	-0,130013	23,495655	1,679283	-4,896154	-0,023910	0,300956	-0,130013	23,495655	1,679283	-4,896154
16:29:45,87	0,453003	3,580975	-0,152972	0,197005	-0,799004	1,135057	-0,025103	0,302802	-0,126094	-0,165505	-0,211895	-4,883724	-0,855670	-2,706513	-1,382507	-6,201061	21,209132	7,772038	-0,025103	0,302802	-0,126094	23,604466	1,758664	-4,883724	-0,025103	0,302802	-0,126094	23,604466	1,758664	-4,883724
16:29:45,92	0,453003	3,580975	-0,152972	0,197005	-0,799004	1,135057	-0,020903	0,301799	-0,127704	-0,146165	-0,015650	-4,956437	-0,854506	-2,704535	-1,382077	-6,192179	21,197353	7,829945	-0,020903	0,301799	-0,127704	23,545095	1,625222	-4,956437	-0,020903	0,301799	-0,127704	23,545095	1,625222	-4,956437
16:29:45,97	0,453003	3,580975	-0,152972	0,197005	-0,799004	1,135057	-0,023198	0,301781	-0,127274	-0,150952	-0,121415	-4,898531	-0,855576	-2,703841	-1,384800	-6,166947	21,286818	7,819590	-0,023198	0,301781	-0,127274	23,538840	1,699625	-4,898531	-0,023198	0,301781	-0,127274	23,538840	1,699625	-4,898531
16:29:46,02	0,453003	3,580975	-0,152972	0,197005	-0,799004	1,135057	-0,023264	0,303053	-0,129996	-0,127038	-0,147722	-4,908886	-0,877270	-2,674909	-1,399270	-4,509288	22,346666	7,419478	-0,023264	0,303053	-0,129996	23,662662	1,678490	-4,908886	-0,023264	0,303053	-0,129996	23,662662	1,678490	-4,908886
16:29:46,07	0,453003	3,580975	-0,152972	0,197005	-0,799004	1,135057	-0,037473	0,336307	-0,144467	-0,109546	0,019042	-5,308998	-0,893441	-2,679289	-1,401579	-4,958339	23,180186	7,221031	-0,037473	0,336307	-0,144467	26,290569	2,960688	-5,308998	-0,037473	0,336307	-0,144467	26,290569	2,960688	-5,308998
16:29:46,12	0,453003	3,581007	-0,152985	0,196992	-0,798990	1,185054	-0,025594	0,348122	-0,146775	-0,226575	-0,168873	-5,507445	-0,890758	-2,684699	-1,396464	-5,067843	23,112517	7,332821	-0,025594	0,348122	-0,146775	27,100977	1,840231	-5,507445	-0,025594	0,348122	-0,146775	27,100977	1,840231	-5,507445
16:29:46,17	0,453003	3,581007	-0,152985	0,196992	-0,798990	1,185054	-0,022250	0,343094	-0,141660	-0,078478	-0,056019	-5,395655	-0,892617	-2,683868	-1,400389	-5,092238	23,078094	7,305089	-0,022250	0,343094	-0,141660	26,854382	1,690634	-5,395655	-0,022250	0,343094	-0,141660	26,854382	1,690634	-5,395655
16:29:46,22	0,453003	3,581007	-0,152985	0,196992	-0,798990	1,185054	-0,022040	0,345119	-0,145585	-0,225809	-0,049018	-5,423387	-0,890905	-2,686010	-1,400013	-5,130458	23,093003	7,296019	-0,022040	0,345119	-0,145585	26,866046	1,681156	-5,423387	-0,022040	0,345119	-0,145585	26,866046	1,681156	-5,423387
16:29:46,27	0,453003	3,581007	-0,152985	0,196992	-0,798990	1,185054	-0,021042	0,342565	-0,145210	-0,099187	-0,037651	-5,432457	-0,894523	-2,686125	-1,399648	-5,170512	23,092671	7,295555	-0,021042	0,342565	-0,145210	26,792161	1,614142	-5,432457	-0,021042	0,342565	-0,145210	26,792161	1,614142	-5,432457
16:29:46,32	0,453003	3,581007	-0,152985	0,196992	-0,798990	1,185054	-0,019133	0,345641	-0,144844	-0,279436	0,027113	-5,432921	-0,890368	-2,687693	-1,401197	-5,155089	23,080674	7,277060	-0,019853	0,341259	-0,146393	26,734550	1,567460	-5,451416	-0,019853	0,341259	-0,146393	26,734550	1,567460	-5,451416
16:29:46,37	0,453003	3,581007	-0,152985	0,196992	-0,798990	1,185054	-0,019853	0,341259	-0,146393	-0,054248	0,009024	-5,451416	-0,889860	-2,687054	-1,396928	-5,185813	23,045712	7,288376	-0,019853	0,341259	-0,146393	26,734550	1,567460	-5,451416	-0,019853	0,341259	-0,146393	26,734550	1,567460	-5,451416
16:29:46,42	0,453003	3,581007	-0,152985	0,196992	-0,798990	1,185054	-0,018482	0,343321	-0,146007	-0,197704	0,048139	-5,423048	-0,892839	-2,687848	-1,400810	-5,201042	23,065381	7,305428	-0,018482	0,343321	-0,146007	26,752978	1,498993	-5,423048	-0,018482	0,343321	-0,146007	26,752978	1,498993	-5,423048
16:29:46,47	0,453003	3,581007	-0,152985	0,196992	-0,798990	1,185054	-0,023787	0,346111	-0,146788	-0,272957	-0,131744	-5,466063	-0,892603	-2,681859	-1,401592	-5,082998	23,077874	7,262413	-0,023787	0,346111	-0,146788	26,896762	1,735561	-5,466063	-0,023787	0,346111	-0,146788	26,896762	1,735561	-5,466063
16:29:46,52	0,453003	3,581007	-0,152985	0,196992	-0,798990	1,185054	-0,023787	0,346111	-0,146788	-0,272957	-0,131744	-5,466063	-0,907395	-2,645235	-1,398379	-3,133174	23,865518	6,968126	-0,023787	0,346111	-0,146788	26,896762	1,735561	-5,466063	-0,023787	0,346111	-0,146788	26,896762	1,735561	-5,466063
16:29:46,57	0,453003	3,581007	-0,152985	0,196992	-0,798990	1,185054	-0,048109	0,377234	-0,143575	-0,234295	-0,101685	-5,760350	-0,930359	-2,653450	-1,400575	-3,306526	25,025320	6,741570	-0,048109	0,377234	-0,143575	29,378538	3,674853	-5,760350	-0,048109	0,377234	-0,143575	29,378538	3,674853	-5,760350
16:29:46,62	0,452936	3,580963	-0,152976	0,196990	-0,799028	1,235053	-0,029511	0,393013	-0,145772	-0,137111	0,135346	-5,986906	-0,923696	-2,653167	-1,404116	-3,469936	24,983902	6,774342	-0,029511	0,393013	-0,145772	30,714448	2,451997	-5,986906	-0,029511	0,393013	-0,145772	30,714448	2,451997	-5,986906
16:29:46,67	0,452936	3,580963	-0,152976	0,196990	-0,799028	1,235053	-0,033089	0,387385	-0,149312	0,038020	-0,171494	-5,954134	-0,924447	-2,656193	-1,401837	-3,562879	24,986767	6,744353	-0,033089	0,387385	-0,149312	30,447707	2,425994	-5,954134	-0,033089	0,387385	-0,149312	30,447707	2,425994	-5,954134
16:29:46,72	0,452936	3,580963	-0,152976	0,196990	-0,799028	1,235053	-0,030092	0,386522	-0,147033	0,038874	-0,097594	-5,984123	-0,929165	-2,656847	-1,401063	-3,577181	25,014466	6,753694	-0,030092	0,386522	-0,147033	30,380863	2,264660	-5,984123	-0,030092	0,386522	-0,147033	30,380863	2,264660	-5,984123
16:29:46,77	0,452936	3,580963	-0,152976	0,196990	-0,799028	1,235053	-0,027167	0,390281	-0,146259	-0,139751	0,028299	-5,974782	-0,927986	-2,655044	-1,402990	-3,551895	24,973367	6,768297	-0,027167	0,390281	-0,146259	30,497311	2,160898	-5,974782	-0,027167	0,390281	-0,146259	30,497311	2,160898	-5,974782
16:29:46,82	0,452936	3,580963	-0,152976	0,196990	-0,799028	1,235053	-0,029318	0,390161	-0,148186	-0,156476	-0,041127	-5,960179	-0,926926	-2,655626	-1,402603	-3,605660	24,971433	6,792875	-0,029318	0,390161	-0,148186	30,471190	2,260359	-5,960179	-0,029318	0,390161	-0,148186	30,471190	2,260359	-5,960179
16:29:46,87	0,452936	3,580963	-0,152976	0,196990	-0,799028	1,235053	-0,029345	0,388952	-0,147800	-0,122166	-0,088089	-5,935601	-0,922685	-2,656160	-1,402209	-3,545533	24,936675	6,752796	-0,029345	0,388952	-0,147800	30,410594	2,215460	-5,935601	-0,029345	0,388952	-0,147800	30,410594	2,215460	-5,935601
16:29:46,92	0,452936	3,580963	-0,152976	0,196990	-0,799028	1,235053	-0,033175	0,392489	-0,149399	-0,312516	-0,243330	-5,983765	-0,928073	-2,650540	-1,404202	-3,570843	24,943862	6,744711	-0,033175	0,392489	-0,149399	30,497833	2,360902	-5,983765	-0,033175	0,392489	-0,149399	30,497833	2,360902	-5,983765
16:29:46,97	0,452936	3,580963	-0,152976	0,196990	-0,799028	1,235053	-0,027485	0,389099	-0,152068	-0,122819	0,081739	-5,973840	-0,927983	-2,657163	-1,406872	-3,538848	24,940922	6,754636	-0,027485	0,389099	-0,152068	30,421468	2,239291	-5,973840	-0,027485	0,389099	-0,152068	30,421468	2,239291	-5,973840
16:29:47,02	0,452936	3,580963	-0,152976	0,196990	-0,799028	1,235053	-0,027485	0,389099	-0,152068	-0,122819	0,081739	-5,973840	-0,942762	-2,631072	-1,417780	-1,881703	25,774826	6,408884	-0,027485	0,389099	-0,152068	30,421468	2,239291	-5,973840	-0,027485	0,389099	-0,152068	30,421468	2,239291	-5,973840
16:29:47,07	0,452936	3,580963	-0,152976	0,196990	-0,799028	1,235053	-0,042690	0,414944	-0,162977	0,084000	0,309219	-6,319591	-0,971312	-2,638365	-1,421772	-2,574399	27,273740	6,198793	-0,042690	0,414944	-0,162977	32,657111	3,660419	-6,319591	-0,042690	0,414944	-0,162977	32,657111	3,660419	-6,319591
16:29:47,12	0,452982	3,581023	-0,152995	0,196968	-0,799001	1,285023	-0,018474	0,435954	-0,165863	-0,256477	0,056428	-6,478293	-0,973066	-2,641539	-1,420666	-2,815136	27,182125	6,250182	-0,018474	0,435954	-0,165863	33,965914	1,506667	-6,478293	-0,018474	0,435954	-0,165863	33,965914	1,506667	-6,478293
16:29:47,17	0,452982	3,581023	-0,152995	0,196968	-0,799001	1,285023	-0,018474	0,435954	-0,165863	-0,256477	0,056428	-6,478293	-0,967918	-2,645848	-1,423009	-2,880176	27,139084	6,241458	-0,018474	0,435954	-0,165863	33,965914	1,506667	-6,478293	-0,018474	0,435954	-0,165863	33,965914	1,506667	-6,478293
16:29:47,22	0,452982	3,581023	-0,152995	0,196968	-0,799001	1,285023	-0,017316	0,429342	-0,168206	0,017573	0,081858	-6,487018	-0,967287	-2,642785	-1,419542	-2,871776	27,165499	6,211600	-0,017316	0,429342	-0,168206	33,720891	1,441165	-6,487018	-0,017316	0,429342	-0,168206	33,720891	1,441165	-6,487018
16:29:47,27	0,452982	3,581023	-0,152995	0,196968	-0,799001	1,285023	-0,020284	0,430326	-0,164738	-0,006537	-0,078431	-6,516875	-0,970867	-2,642961	-1,419120	-2,883886	27,155524	6,268646	-0,020284	0,430326	-0,164738	33,774053	1,513894	-6,516875	-0,020284	0,430326	-0,164738	33,774053	1,513894	-6,516875
16:29:47,32	0,452982	3,581023	-0,152995	0,196968	-0,799001	1,285023	-0,018342	0,433339	-0,164316	-0,177895	0,017059	-6,459830	-0,967407	-2,645537	-1,420289	-2,918397	27,139795	6,264578	-0,018342	0,433339	-0,164316	33,839198	1,456928	-6,459830	-0,018342	0,433339	-0,164316	33,839198	1,456928	-6,459830
16:29:47,37	0,452982	3,581023	-0,152995	0,196968	-0,799001	1,285023	-0,017841	0,429055	-0,165485	0,014008	0,021090	-6,463897	-0,970905	-2,640840	-1,421064	-2,891396	27,158625	6,284848	-0,017841	0,429055	-0,165485	33,694789	1,421627	-6,463897	-0,017841	0,429055	-0,165485	33,694789	1,421627	-6,463897
16:29:47,42	0,452982	3,581023	-0,152995	0,196968	-0,799001	1,285023	-0,020160	0,434432	-0,166260	-0,235803	-0,085494	-6,443627	-0,971516	-2,643593	-1,422614	-2,886611	27,099740	6,273652	-0,020160	0,434432	-0,166260	33,867094	1,497032	-6,443627	-0,020160	0,434432	-0,166260	33,867094	1,497032	-6,443627
16:29:47,47	0,452982	3,581023	-0,152995	0,196968	-0,799001	1,285023	-0,017470	0,433585	-0,167810	-0,240358	0,087940	-6,454824	-0,969627	-2,644246	-1,426504	-2,838877	27,127334	6,233035	-0,017470	0,433585	-0,167810	33,796042	1,459349	-6,454824	-0,017470	0,433585	-0,167810	33,796042	1,459349	-6,454824
16:29:47,52	0,452982	3,581023	-0,152995	0,196968	-0,799001	1,285023	-0,017849	0,431623	-0,171701	-0,090559	0,095807	-6,495440	-0,973997	-2,590948	-1,424281	-0,324807	27,754690	5,903621	-0,017849	0,431623	-0,171701	33,791808	1,496918	-6,495440	-0,017849	0,431623	-0,171701	33,791808	1,496918	-6,495440
16:29:47,57	0,452982	3,581023	-0,152995	0,196968	-0,799001	1,285023	-0,061822	0,462056	-0,169477	0,127264	-0,327218	-6,824855	-0,999783	-2,609748	-1,421174	-0,970498	28,764524	5,725128	-0,061822	0,462056	-0,169477	36,398624	4,525771	-6,824855	-0,061822	0,462056	-0,169477	36,398624	4,525771	-6,824855
16:29:47,62	0,453042	3,580937	-0,152991	0,196997	-0,799023	1,335052	-0,032648	0,474987	-0,166370	0,006509	0,125726	-7,003348	-1,002054	-2,613135	-1,427110	-1,201490	28,753096	5,710472	-0,032648	0,474987	-0,166370	37,293012	2,688560	-7,003348	-0,032648	0,474987	-0,166370	37,293012	2,688560	-7,003348
16:29:47,67	0,453042	3,580937	-0,152991	0,196997	-0,799023	1,335052	-0,028579	0,475261	-0,172307	-0,133117	0,142985	-7,018003	-0,998569	-2,612621	-1,425568	-1,215976	28,721031	5,699644	-0,028579	0,475261	-0,172307	37,174873	2,386400	-7,018003	-0,028579	0,475261	-0,172307	37,174873	2,386400	-7,018003
16:29:47,72	0,453042	3,580937	-0,152991	0,196997	-0,799023	1,335052	-0,030766	0,472499	-0,170764	-0,024510	0,032714	-7,028832	-0,998680	-2,609930	-1,427123	-1,249170	28,707937	5,734808	-0,030766	0,472499	-0,170764	37,066671	2,447860	-7,028832	-0,030766	0,472499	-0,170764	37,066671	2,447860	-7,028832
16:29:47,77	0,453042	3,580937	-0,152991	0,196997	-0,799023	1,335052	-0,033041	0,473941	-0,172320	-0,127446	-0,107769	-6,993668	-0,999921	-2,609353	-1,425595	-1,280384	28,706739	5,724341	-0,033041	0,473941	-0,172320	37,076954	2,485939	-6,993668	-0,033041	0,473941	-0,172320	37,076954	2,485939	-6,993668
16:29:47,82	0,453042	3,580937	-0,152991	0,196997	-0,799023	1,335052	-0,032921	0,475304	-0,170791	-0,214944	-0,127951	-7,004134	-1,000030	-2,612558	-1,428697	-1,329212	28,700405	5,745414	-0,032921	0,475304	-0,170791	37,096417	2,456320	-7,004134	-0,032921	0,475304	-0,170791	37,096417	2,456320	-7,004134
16:29:47,87	0,453042	3,580937	-0,152991	0,196997	-0,799023	1,335052	-0,030090	0,473796	-0,173894	-0,166426	-0,019872	-6,983061	-0,998771	-2,615284	-1,427485	-1,296318	28,695331	5,768215	-0,030090	0,473796	-0,173894	37,026556	2,342186	-6,983061	-0,030090	0,473796	-0,173894	37,026556	2,342186	-6,983061
16:29:47,92	0,453042	3,580937	-0,152991	0,196997	-0,799023	1,335052	-0,028359	0,471343	-0,172681	-0,026801	0,101156	-6,960261	-1,000561	-2,613137	-1,428665	-1,292045	28,673905	5,763367	-0,028359	0,471343	-0,172681	36,973596	2,327343	-6,960261	-0,028359	0,471343	-0,172681	36,973596	2,327343	-6,960261
16:29:47,97	0,453042	3,580937	-0,152991	0,196997	-0,799023	1,335052	-0,029323	0,473966	-0,173861	-0,179651	0,065426	-6,965109	-0,996969	-2,613644	-1,430214	-1,266168	28,674216	5,745218	-0,029323	0,473966	-0,173861	37,026705	2,367311	-6,965109	-0,029323	0,473966	-0,173861	37,026705	2,367311	-6,965109
16:29:48,02	0,453042	3,580937	-0,152991	0,196997	-0,799023	1,335052	-0,030680	0,470603	-0,175410	0,008462	0,017117	-6,983257	-1,015098	-2,593175	-1,435861	-0,157229	29,701113	5,469656	-0,030680	0,470603	-0,175410	36,950778	2,425525	-6,983257	-0,030680	0,470603	-0,175410	36,950778	2,425525	-6,983257
16:29:48,07	0,453042	3,580937	-0,152991	0,196997	-0,799023	1,335052	-0,039342	0,496537	-0,181058	0,103694	0,013618	-7,258820	-1,041140	-2,595229	-1,439687	-0,370251	30,841264	5,210335	-0,039342	0,496537	-0,181058	39,081810	3,101987	-7,258820	-0,039342	0,496537	-0,181058	39,081810	3,101987	-7,258820
16:29:48,12	0,452997	3,581040	-0,152982	0,196978	-0,799019	1,385052	-0,024542	0,518063	-0,184883	-0,134797	0,028675	-7,518140	-1,038474	-2,593494	-1,439700	-0,452601	30,730758	5,247130	-0,024542	0,518063	-0,184883	40,533151	1,955221	-7,518140	-0,024542	0,518063	-0,184883	40,533151	1,955221	-7,518140
16:29:48,17	0,452997	3,581040	-0,152982	0,196978	-0,799019	1,385052	-0,027378	0,516621	-0,184897	-0,196710	-0,134870	-7,481346	-1,034452	-2,598953	-1,443547	-0,494869	30,709311	5,287864	-0,027378	0,516621	-0,184897	40,358073	2,014316	-7,481346	-0,027378	0,516621	-0,184897	40,358073	2,014316	-7,481346
16:29:48,22	0,452997	3,581040	-0,152982	0,196978	-0,799019	1,385052	-0,024661	0,510409	-0,188743	0,086620	-0,019471	-7,440612	-1,038660	-2,597108	-1,442422	-0,519940	30,669328	5,266322	-0,024661	0,510409	-0,188743	40,153741	1,916436	-7,440612	-0,024661	0,510409	-0,188743	40,153741	1,916436	-7,440612
16:29:48,27	0,452997	3,581040	-0,152982	0,196978	-0,799019	1,385052	-0,024155	0,514976	-0,187619	-0,197993	0,005122	-7,462153	-1,035135	-2,601646	-1,441245	-0,540714	30,673225	5,261035	-0,024155	0,514976	-0,187619	40,227589	1,901305	-7,462153	-0,024155	0,514976	-0,187619	40,227589	1,901305	-7,462153
16:29:48,32	0,452997	3,581040	-0,152982	0,196978	-0,799019	1,385052	-0,021988	0,509654	-0,186441	0,071717	0,097883	-7,467441	-1,036952	-2,598955	-1,444001	-0,539493	30,628986	5,232297	-0,021988	0,509654	-0,186441	40,079554	1,823932	-7,467441	-0,021988	0,509654	-0,186441	40,079554	1,823932	-7,467441
16:29:48,37	0,452997	3,581040	-0,152982	0,196978	-0,799019	1,385052	-0,023410	0,512573	-0,189198	-0,117785	0,047108	-7,496179	-1,038789	-2,602356	-1,444746	-0,583692	30,659893	5,286669	-0,023410	0,512573	-0,189198	40,119212	1,884795	-7,496179	-0,023410	0,512573	-0,189198	40,119212	1,884795	-7,496179
16:29:48,42	0,452997	3,581040	-0,152982	0,196978	-0,799019	1,385052	-0,019546	0,512463	-0,189942	-0,107379	0,194326	-7,441807	-1,035875	-2,601119	-1,441282	-0,588859	30,607724	5,244870	-0,019546	0,512463	-0,189942	40,120954	1,728658	-7,441807	-0,019546	0,512463	-0,189942	40,120954	1,728658	-7,441807
16:29:48,47	0,452997	3,581040	-0,152982	0,196978	-0,799019	1,385052	-0,022074	0,510559	-0,186479	-0,056131	0,084443	-7,483606	-1,035312	-2,598272	-1,445175	-0,599080	30,650248	5,258916	-0,022074	0,510559	-0,186479	40,022733	1,817278	-7,483606	-0,022074	0,510559	-0,186479	40,022733	1,817278	-7,483606
16:29:48,52	0,452997	3,581040	-0,152982	0,196978	-0,799019	1,385052	-0,024821	0,511494	-0,190372	-0,073058	-0,088522	-7,469560	-1,053674	-2,545761	-1,436742	1,963294	31,286029	4,908426	-0,024821	0,511494	-0,190372	40,079239	1,859964	-7,469560	-0,024821	0,511494	-0,190372	40,079239	1,859964	-7,469560
16:29:48,57	0,452997	3,581040	-0,152982	0,196978	-0,799019	1,385052	-0,061116	0,553652	-0,181939	-0,433467	-0,074643	-7,820050	-1,072639	-2,567505	-1,447353	1,114576	32,578545	4,677486	-0,061116	0,553652	-0,181939	43,028207	4,722956	-7,820050	-0,061116	0,553652	-0,181939	43,028207	4,722956	-7,820050
16:29:48,62	0,453028	3,581007	-0,152974	0,196959	-0,799017	1,435011	-0,032802	0,559204	-0,192549	-0,027159	0,016391	-8,050990	-1,070582	-2,571247	-1,446950	1,001384	32,493756	4,738475	-0,032802	0,559204	-0,192549	43,870317	2,591379	-8,050990	-0,032802	0,559204	-0,192549	43,870317	2,591379	-8,050990
16:29:48,67	0,453028	3,581007	-0,152974	0,196959	-0,799017	1,435011	-0,030590	0,555551	-0,192147	0,032752	0,075788	-7,990000	-1,070124	-2,570155	-1,445414	0,967205	32,416519	4,740504	-0,030590	0,555551	-0,192147	43,643496	2,477125	-7,990000	-0,030590	0,555551	-0,192147	43,643496	2,477125	-7,990000
16:29:48,72	0,453028	3,581007	-0,152974	0,196959	-0,799017	1,435011	-0,031765	0,555701	-0,190610	-0,059039	0,023704	-7,987972	-1,069549	-2,568845	-1,448140	0,961526	32,439682	4,743257	-0,031765	0,555701	-0,190610	43,563500	2,517282	-7,987972	-0,031765	0,555701	-0,190610	43,563500	2,517282	-7,987972
16:29:48,77	0,453028	3,581007	-0,152974	0,196959	-0,799017	1,435011	-0,029862	0,555482	-0,194123	-0,111381	0,084763	-7,977032	-1,070886	-2,571912	-1,448927	0,902521	32,380293	4,751444	-0,029862	0,555482	-0,194123	43,493989	2,428944	-7,977032	-0,029862	0,555482	-0,194123	43,493989	2,428944	-7,977032
16:29:48,82	0,453028	3,581007	-0,152974	0,196959	-0,799017	1,435011	-0,029862	0,555482	-0,194123	-0,111381	0,084763	-7,977032	-1,069076	-2,573670	-1,446571	0,917258	32,372537	4,759353	-0,029862	0,555482	-0,194123	43,493989	2,428944	-7,977032	-0,029862	0,555482	-0,194123	43,493989	2,428944	-7,977032
16:29:48,87	0,453028	3,581007	-0,152974	0,196959	-0,799017	1,435011	-0,029245	0,553036	-0,191768	0,016508	0,133486	-7,969123	-1,066178	-2,572642	-1,449670	0,916129	32,342998	4,775493	-0,029245	0,553036	-0,191768	43,429798	2,429234	-7,969123	-0,029245	0,553036	-0,191768	43,429798	2,429234	-7,969123
16:29:48,92	0,453028	3,581007	-0,152974	0,196959	-0,799017	1,435011	-0,031584	0,551040	-0,194866	0,094143	0,025638	-7,952983	-1,065063	-2,574638	-1,448122	0,878734	32,341127	4,774772	-0,031584	0,551040	-0,194866	43,350764	2,505016	-7,952983	-0,031584	0,551040	-0,194866	43,350764	2,505016	-7,952983
16:29:48,97	0,453028	3,581007	-0,152974	0,196959	-0,799017	1,435011	-0,030414	0,549077	-0,193319	0,175906	0,055077	-7,953704	-1,066911	-2,576130	-1,445442	0,815266	32,381635	4,755169	-0,030414	0,549077	-0,193319	43,278424	2,442537	-7,953704	-0,030414	0,549077	-0,193319	43,278424	2,442537	-7,953704
16:29:49,02	0,453028	3,581007	-0,152974	0,196959	-0,799017	1,435011	-0,028197	0,549931	-0,190638	0,134834	0,095109	-7,973306	-1,086072	-2,544482	-1,460557	2,581205	33,434140	4,476071	-0,028197	0,549931	-0,190638	43,304409	2,308585	-7,973306	-0,028197	0,549931	-0,190638	43,304409	2,308585	-7,973306
16:29:49,07	0,453028	3,581007	-0,152974	0,196959	-0,799017	1,435011	-0,046025	0,582349	-0,205753	0,243567	0,171176	-8,252405	-1,105531	-2,538810	-1,463459	2,801852	34,300731	4,176181	-0,046025	0,582349	-0,205753	45,957948	3,784106	-8,252405	-0,046025	0,582349	-0,205753	45,957948	3,784106	-8,252405
16:29:49,12	0,452993	3,580908	-0,152977	0,196979	-0,798993	1,485028	-0,041207	0,602037	-0,208655	0,080596	0,179476	-8,552294	-1,102837	-2,540752	-1,464609	2,742634	34,141750	4,216181	-0,041207	0,602037	-0,208655	47,340497	3,414234	-8,552294	-0,041207	0,602037	-0,208655	47,340497	3,414234	-8,552294
16:29:49,17	0,452993	3,580908	-0,152977	0,196979	-0,798993	1,485028	-0,040873	0,598732	-0,209806	0,085150	0,225065	-8,512294	-1,099308	-2,542045	-1,464195	2,742306	34,129258	4,235331	-0,040873	0,598732	-0,209806	47,085631	3,433582	-8,512294	-0,040873	0,598732	-0,209806	47,085631	3,433582	-8,512294
16:29:49,22	0,452993	3,580908	-0,152977	0,196979	-0,798993	1,485028	-0,041517	0,595030	-0,209392	0,266690	0,197523	-8,493144	-1,099311	-2,536577	-1,464607	2,750132	34,145145	4,231976	-0,041517	0,595030	-0,209392	46,976537	3,456618	-8,493144	-0,041517	0,595030	-0,209392	46,976537	3,456618	-8,493144
16:29:49,27	0,452993	3,580908	-0,152977	0,196979	-0,798993	1,485028	-0,046251	0,597766	-0,209803	0,142067	-0,049788	-8,496500	-1,098952	-2,541889	-1,468898	2,663762	34,068132	4,232282	-0,046251	0,597766	-0,209803	47,066724	3,580890	-8,496500	-0,046251	0,597766	-0,209803	47,066724	3,580890	-8,496500
16:29:49,32	0,452993	3,580908	-0,152977	0,196979	-0,798993	1,485028	-0,041830	0,594800	-0,214095	0,186449	0,143814	-8,496194	-1,103583	-2,542220	-1,462302	2,679737	34,086182	4,213297	-0,041830	0,594800	-0,214095	46,878230	3,427441	-8,496194	-0,041830	0,594800	-0,214095	46,878230	3,427441	-8,496194
16:29:49,37	0,452993	3,580908	-0,152977	0,196979	-0,798993	1,485028	-0,039227	0,598645	-0,207499	0,010125	0,283938	-8,515179	-1,099006	-2,540617	-1,469668	2,652538	34,051869	4,256750	-0,039227	0,598645	-0,207499	47,003743	3,363292	-8,515179	-0,039227	0,598645	-0,207499	47,003743	3,363292	-8,515179
16:29:49,42	0,452993	3,580908	-0,152977	0,196979	-0,798993	1,485028	-0,042905	0,595482	-0,214864	0,131277	0,086296	-8,471726	-1,103837	-2,540058	-1,470063	2,604124	34,050335	4,290602	-0,042905	0,595482	-0,214864	46,876612	3,454354	-8,471726	-0,042905	0,595482	-0,214864	46,876612	3,454354	-8,471726
16:29:49,47	0,452993	3,580908	-0,152977	0,196979	-0,798993	1,485028	-0,040974	0,599946	-0,215259	-0,126363	0,145561	-8,437873	-1,102565	-2,539656	-1,467357	2,617085	34,116399	4,262148	-0,040974	0,599946	-0,215259	46,969360	3,362015	-8,437873	-0,040974	0,599946	-0,215259	46,969360	3,362015	-8,437873
16:29:49,52	0,452993	3,580908	-0,152977	0,196979	-0,798993	1,485028	-0,041958	0,599045	-0,212554	-0,015824	0,072604	-8,466328	-1,107103	-2,493997	-1,460962	4,790988	34,631577	3,958006	-0,041958	0,599045	-0,212554	47,009181	3,366274	-8,466328	-0,041958	0,599045	-0,212554	47,009181	3,366274	-8,466328
16:29:49,57	0,452993	3,580908	-0,152977	0,196979	-0,798993	1,485028	-0,079230	0,625805	-0,206159	0,125761	-0,240493	-8,770470	-1,137156	-2,513343	-1,475812	4,050463	35,802128	3,742447	-0,079230	0,625805	-0,206159	49,251431	5,979057	-8,770470	-0,079230	0,625805	-0,206159	49,251431	5,979057	-8,770470
16:29:49,62	0,452976	3,580934	-0,153003	0,196972	-0,799008	1,535032	-0,047449	0,642158	-0,221009	-0,081157	0,185513	-8,986029	-1,133479	-2,520963	-1,477404	3,845630	35,751720	3,767637	-0,047449	0,642158	-0,221009	50,328262	3,910281	-8,986029	-0,047449	0,642158	-0,221009	50,328262	3,910281	-8,986029
16:29:49,67	0,452976	3,580934	-0,153003	0,196972	-0,799008	1,535032	-0,042690	0,635164	-0,222600	0,136478	0,280831	-8,960839	-1,136423	-2,517568	-1,474744	3,844558	35,748504	3,712625	-0,042690	0,635164	-0,222600	49,996842	3,631963	-8,960839	-0,042690	0,635164	-0,222600	49,996842	3,631963	-8,960839
16:29:49,72	0,452976	3,580934	-0,153003	0,196972	-0,799008	1,535032	-0,044157	0,639411	-0,219941	-0,087683	0,205189	-9,015851	-1,134274	-2,522839	-1,474726	3,746694	35,728626	3,761024	-0,044157	0,639411	-0,219941	50,106064	3,671536	-9,015851	-0,044157	0,639411	-0,219941	50,106064	3,671536	-9,015851
16:29:49,77	0,452976	3,580934	-0,153003	0,196972	-0,799008	1,535032	-0,040667	0,634914	-0,219923	0,080012	0,311875	-8,967452	-1,132494	-2,520867	-1,473948	3,772997	35,678428	3,754427	-0,040667	0,634914	-0,219923	49,920748	3,504228	-8,967452	-0,040667	0,634914	-0,219923	49,920748	3,504228	-8,967452
16:29:49,82	0,452976	3,580934	-0,153003	0,196972	-0,799008	1,535032	-0,043265	0,634359	-0,219144	0,078544	0,224659	-8,974049	-1,130229	-2,522589	-1,473557	3,748455	35,612850	3,757322	-0,043265	0,634359	-0,219144	49,875722	3,620952	-8,974049	-0,043265	0,634359	-0,219144	49,875722	3,620952	-8,974049
16:29:49,87	0,452976	3,580934	-0,153003	0,196972	-0,799008	1,535032	-0,042906	0,631536	-0,218754	0,156257	0,254848	-8,971154	-1,130769	-2,522671	-1,474337	3,759214	35,647889	3,749012	-0,042906	0,631536	-0,218754	49,731861	3,622981	-8,971154	-0,042906	0,631536	-0,218754	49,731861	3,622981	-8,971154
16:29:49,92	0,452976	3,580934	-0,153003	0,196972	-0,799008	1,535032	-0,042565	0,631963	-0,219533	0,169790	0,264397	-8,979464	-1,131960	-2,523178	-1,476674	3,751074	35,662865	3,745872	-0,042565	0,631963	-0,219533	49,778893	3,605733	-8,979464	-0,042565	0,631963	-0,219533	49,778893	3,605733	-8,979464
16:29:49,97	0,452976	3,580934	-0,153003	0,196972	-0,799008	1,535032	-0,041531	0,632740	-0,221871	0,138267	0,303633	-8,982604	-1,132444	-2,520142	-1,482071	3,826995	35,648993	3,777369	-0,041531	0,632740	-0,221871	49,808394	3,563792	-8,982604	-0,041531	0,632740	-0,221871	49,808394	3,563792	-8,982604
16:29:50,02	0,452976	3,580934	-0,153003	0,196972	-0,799008	1,535032	-0,043917	0,634678	-0,227268	0,063457	0,252216	-8,951107	-1,147529	-2,487189	-1,484055	5,595164	36,530671	3,383935	-0,043917	0,634678	-0,227268	49,885687	3,699721	-8,951107	-0,043917	0,634678	-0,227268	49,885687	3,699721	-8,951107
16:29:50,07	0,452976	3,580934	-0,153003	0,196972	-0,799008	1,535032	-0,064913	0,664218	-0,229251	0,174997	0,250858	-9,344541	-1,170161	-2,490305	-1,487460	5,325916	37,677874	3,188581	-0,064913	0,664218	-0,229251	52,316147	5,346557	-9,344541	-0,064913	0,664218	-0,229251	52,316147	5,346557	-9,344541
16:29:50,12	0,452966	3,581040	-0,152999	0,196985	-0,799012	1,585051	-0,050899	0,682260	-0,232656	0,095696	0,172835	-9,539895	-1,165096	-2,493878	-1,485912	5,242092	37,570074	3,199928	-0,050899	0,682260	-0,232656	53,653142	4,168398	-9,539895	-0,050899	0,682260	-0,232656	53,653142	4,168398	-9,539895
16:29:50,17	0,452966	3,581040	-0,152999	0,196985	-0,799012	1,585051	-0,050337	0,676088	-0,231109	0,281411	0,183347	-9,528547	-1,168063	-2,500674	-1,481975	5,222794	37,538448	3,243648	-0,050337	0,676088	-0,231109	53,354294	4,134819	-9,528547	-0,050337	0,676088	-0,231109	53,354294	4,134819	-9,528547
16:29:50,22	0,452966	3,581040	-0,152999	0,196985	-0,799012	1,585051	-0,042967	0,675259	-0,227172	0,287457	0,565675	-9,484827	-1,167008	-2,494626	-1,484368	5,188036	37,523001	3,216976	-0,042967	0,675259	-0,227172	53,295300	3,938621	-9,484827	-0,042967	0,675259	-0,227172	53,295300	3,938621	-9,484827
16:29:50,27	0,452966	3,581040	-0,152999	0,196985	-0,799012	1,585051	-0,048733	0,677370	-0,229565	0,146955	0,243487	-9,511500	-1,165397	-2,495813	-1,483966	5,131679	37,479573	3,259628	-0,048733	0,677370	-0,229565	53,320470	4,069031	-9,511500	-0,048733	0,677370	-0,229565	53,320470	4,069031	-9,511500
16:29:50,32	0,452966	3,581040	-0,152999	0,196985	-0,799012	1,585051	-0,048511	0,675381	-0,229162	0,184591	0,227963	-9,468848	-1,167119	-2,498142	-1,480082	5,126846	37,510419	3,247969	-0,048511	0,675381	-0,229162	53,201976	4,036043	-9,468848	-0,048511	0,675381	-0,229162	53,201976	4,036043	-9,468848
16:29:50,37	0,452966	3,581040	-0,152999	0,196985	-0,799012	1,585051	-0,048133	0,673845	-0,225693	0,218372	0,255970	-9,506091	-1,164256	-2,496908	-1,480496	5,115874	37,435473	3,222385	-0,048133	0,673845	-0,225693	53,115176	4,034394	-9,506091	-0,048133	0,673845	-0,225693	53,115176	4,034394	-9,506091
16:29:50,42	0,452966	3,581040	-0,152999	0,196985	-0,799012	1,585051	-0,048133	0,673845	-0,225693	0,218372	0,255970	-9,506091	-1,165354	-2,497410	-1,484343	5,158622	37,447191	3,248624	-0,048133	0,673845	-0,225693	53,115176	4,034394	-9,506091	-0,048133	0,673845	-0,225693	53,115176	4,034394	-9,506091
16:29:50,47	0,452966	3,581040	-0,152999	0,196985	-0,799012	1,585051	-0,047150	0,674545	-0,229540	0,213494	0,338252	-9,479852	-1,165532	-2,502177	-1,485531	5,074647	37,418268	3,243700	-0,047150	0,674545	-0,229540	53,165249	4,039504	-9,479852	-0,047150	0,674545	-0,229540	53,165249	4,039504	-9,479852
16:29:50,52	0,452966	3,581040	-0,152999	0,196985	-0,799012	1,585051	-0,042932	0,672315	-0,230728	0,262402	0,499328	-9,484776	-1,177478	-2,460330	-1,486227	7,031572	38,111206	2,940261	-0,042932	0,672315	-0,230728	53,039126	3,869463	-9,484776	-0,042932	0,672315	-0,230728	53,039126	3,869463	-9,484776
16:29:50,57	0,452966	3,581040	-0,152999	0,196985	-0,799012	1,585051	-0,073199	0,703584	-0,231423	0,214971	0,273688	-9,788215	-1,208557	-2,472652	-1,510090	6,292789	39,561982	2,672177	-0,073199	0,703584	-0,231423	55,446323	6,019832	-9,788215	-0,073199	0,703584	-0,231423	55,446323	6,019832	-9,788215
16:29:50,62	0,453001	3,580993	-0,152994	0,196989	-0,799002	1,635057	-0,046988	0,724339	-0,255286	0,022750	0,271460	-10,056299	-1,206291	-2,478025	-1,511194	6,285689	39,444749	2,722058	-0,046988	0,724339	-0,255286	56,883335	3,960052	-10,056299	-0,046988	0,724339	-0,255286	56,883335	3,960052	-10,056299
16:29:50,67	0,453001	3,580993	-0,152994	0,196989	-0,799002	1,635057	-0,043469	0,719690	-0,256391	0,159386	0,506953	-10,006418	-1,202331	-2,479663	-1,511570	6,221417	39,413457	2,761148	-0,043469	0,719690	-0,256391	56,655078	3,919248	-10,006418	-0,043469	0,719690	-0,256391	56,655078	3,919248	-10,006418
16:29:50,72	0,453001	3,580993	-0,152994	0,196989	-0,799002	1,635057	-0,044030	0,715442	-0,256767	0,321074	0,437736	-9,967328	-1,203040	-2,478324	-1,510850	6,176933	39,373836	2,721212	-0,044030	0,715442	-0,256767	56,483257	3,894113	-9,967328	-0,044030	0,715442	-0,256767	56,483257	3,894113	-9,967328
16:29:50,77	0,453001	3,580993	-0,152994	0,196989	-0,799002	1,635057	-0,044835	0,716724	-0,256046	0,197824	0,377165	-10,007263	-1,203603	-2,477576	-1,508516	6,191937	39,357030	2,719113	-0,044835	0,716724	-0,256046	56,460691	3,896731	-10,007263	-0,044835	0,716724	-0,256046	56,460691	3,896731	-10,007263
16:29:50,82	0,453001	3,580993	-0,152994	0,196989	-0,799002	1,635057	-0,045201	0,717587	-0,253713	0,145931	0,379526	-10,009362	-1,202492	-2,481359	-1,510823	6,157380	39,361692	2,749723	-0,045201	0,717587	-0,253713	56,476489	3,927829	-10,009362	-0,045201	0,717587	-0,253713	56,476489	3,927829	-10,009362
16:29:50,87	0,453001	3,580993	-0,152994	0,196989	-0,799002	1,635057	-0,042481	0,714732	-0,256020	0,281114	0,488731	-9,978752	-1,203662	-2,478697	-1,512792	6,169548	39,360243	2,726717	-0,042481	0,714732	-0,256020	56,387610	3,823480	-9,978752	-0,042481	0,714732	-0,256020	56,387610	3,823480	-9,978752
16:29:50,92	0,453001	3,580993	-0,152994	0,196989	-0,799002	1,635057	-0,044201	0,717077	-0,257988	0,164015	0,410530	-10,001759	-1,202546	-2,476145	-1,512428	6,152979	39,338601	2,716853	-0,044201	0,717077	-0,257988	56,454575	3,880334	-10,001759	-0,044201	0,717077	-0,257988	56,454575	3,880334	-10,001759
16:29:50,97	0,453001	3,580993	-0,152994	0,196989	-0,799002	1,635057	-0,046969	0,717386	-0,257624	0,120916	0,263092	-10,011622	-1,204764	-2,482592	-1,513937	6,162439	39,463034	2,739701	-0,040277	0,716084	-0,259133	56,513719	3,718784	-9,988775	-0,040277	0,716084	-0,259133	56,513719	3,718784	-9,988775
16:29:51,02	0,453001	3,580993	-0,152994	0,196989	-0,799002	1,635057	-0,040277	0,716084	-0,259133	0,301129	0,557049	-9,988775	-1,216076	-2,429421	-1,521571	8,448566	40,164636	2,376181	-0,040277	0,716084	-0,259133	56,513719	3,718784	-9,988775	-0,040277	0,716084	-0,259133	56,513719	3,718784	-9,988775
16:29:51,07	0,453001	3,580993	-0,152994	0,196989	-0,799002	1,635057	-0,080669	0,752466	-0,266768	0,159918	0,085719	-10,352294	-1,231802	-2,439053	-1,518644	8,260325	40,797488	2,227724	-0,080669	0,752466	-0,266768	59,228518	6,418208	-10,352294	-0,080669	0,752466	-0,266768	59,228518	6,418208	-10,352294
16:29:51,12	0,453028	3,580958	-0,152975	0,196974	-0,799006	1,685022	-0,064463	0,761269	-0,263840	0,156106	0,448947	-10,500751	-1,229700	-2,439081	-1,518286	8,181448	40,683189	2,229861	-0,064463	0,761269	-0,263840	59,915744	5,509319	-10,500751	-0,064463	0,761269	-0,263840	59,915744	5,509319	-10,500751
16:29:51,17	0,453028	3,580958	-0,152975	0,196974	-0,799006	1,685022	-0,065490	0,759434	-0,263483	0,113097	0,384381	-10,498615	-1,226933	-2,436842	-1,517890	8,123609	40,644032	2,283067	-0,065490	0,759434	-0,263483	59,728695	5,525376	-10,498615	-0,065490	0,759434	-0,263483	59,728695	5,525376	-10,498615
16:29:51,22	0,453028	3,580958	-0,152975	0,196974	-0,799006	1,685022	-0,068813	0,758158	-0,263086	0,116662	0,181074	-10,445409	-1,228757	-2,438791	-1,517522	8,098035	40,616379	2,262235	-0,068813	0,758158	-0,263086	59,632028	5,582924	-10,445409	-0,068813	0,758158	-0,263086	59,632028	5,582924	-10,445409
16:29:51,27	0,453028	3,580958	-0,152975	0,196974	-0,799006	1,685022	-0,066213	0,758763	-0,262719	0,048420	0,307965	-10,466241	-1,224043	-2,444585	-1,519049	8,088382	40,611752	2,263070	-0,066213	0,758763	-0,262719	59,611349	5,505696	-10,466241	-0,066213	0,758763	-0,262719	59,611349	5,505696	-10,466241
16:29:51,32	0,453028	3,580958	-0,152975	0,196974	-0,799006	1,685022	-0,063553	0,751783	-0,264246	0,402556	0,440248	-10,465405	-1,227060	-2,442478	-1,522556	8,081092	40,576120	2,273619	-0,063553	0,751783	-0,264246	59,417540	5,429156	-10,465405	-0,063553	0,751783	-0,264246	59,417540	5,429156	-10,465405
16:29:51,37	0,453028	3,580958	-0,152975	0,196974	-0,799006	1,685022	-0,063869	0,755449	-0,267753	0,177409	0,435320	-10,454856	-1,226468	-2,444230	-1,520224	8,073238	40,573633	2,267198	-0,063869	0,755449	-0,267753	59,480192	5,449031	-10,454856	-0,063869	0,755449	-0,267753	59,480192	5,449031	-10,454856
16:29:51,42	0,453028	3,580958	-0,152975	0,196974	-0,799006	1,685022	-0,062648	0,754061	-0,265420	0,243521	0,493274	-10,461277	-1,226562	-2,442072	-1,521792	8,037554	40,579997	2,283563	-0,062648	0,754061	-0,265420	59,437321	5,411106	-10,461277	-0,062648	0,754061	-0,265420	59,437321	5,411106	-10,461277
16:29:51,47	0,453028	3,580958	-0,152975	0,196974	-0,799006	1,685022	-0,064469	0,755222	-0,266989	0,170837	0,364482	-10,444913	-1,226607	-2,446347	-1,518356	7,967011	40,648365	2,220758	-0,064469	0,755222	-0,266989	59,455747	5,425284	-10,444913	-0,064469	0,755222	-0,266989	59,455747	5,425284	-10,444913
16:29:51,52	0,453028	3,580958	-0,152975	0,196974	-0,799006	1,685022	-0,060744	0,753123	-0,263552	0,303905	0,462873	-10,507718	-1,260484	-2,425365	-1,517859	8,968583	42,158653	1,945709	-0,060744	0,753123	-0,263552	59,424069	5,231313	-10,507718	-0,060744	0,753123	-0,263552	59,424069	5,231313	-10,507718
16:29:51,57	0,453028	3,580958	-0,152975	0,196974	-0,799006	1,685022	-0,061977	0,792953	-0,263056	0,041503	0,511045	-10,782767	-1,279323	-2,437640	-1,542260	8,559805	43,316591	1,769050	-0,061977	0,792953	-0,263056	62,288284	5,376208	-10,782767	-0,061977	0,792953	-0,263056	62,288284	5,376208	-10,782767
16:29:51,62	0,453011	3,580959	-0,152987	0,197009	-0,799023	1,735073	-0,041927	0,803130	-0,287456	0,310700	0,620619	-10,959425	-1,267247	-2,444158	-1,542602	8,479583	43,122132	1,818271	-0,041927	0,803130	-0,287456	63,356396	3,911925	-10,959425	-0,041927	0,803130	-0,287456	63,356396	3,911925	-10,959425
16:29:51,67	0,453011	3,580959	-0,152987	0,197009	-0,799023	1,735073	-0,042320	0,789413	-0,287798	0,815476	0,627979	-10,910205	-1,269161	-2,445250	-1,546463	8,434799	43,087969	1,877635	-0,042320	0,789413	-0,287798	62,784373	3,950074	-10,910205	-0,042320	0,789413	-0,287798	62,784373	3,950074	-10,910205
16:29:51,72	0,453011	3,580959	-0,152987	0,197009	-0,799023	1,735073	-0,040418	0,790525	-0,291659	0,705675	0,705186	-10,850841	-1,265596	-2,442667	-1,546463	8,463639	43,062215	1,867823	-0,040418	0,790525	-0,291659	62,761864	3,877964	-10,850841	-0,040418	0,790525	-0,291659	62,761864	3,877964	-10,850841
16:29:51,77	0,453011	3,580959	-0,152987	0,197009	-0,799023	1,735073	-0,044436	0,788729	-0,291659	0,791183	0,534056	-10,860653	-1,266865	-2,446233	-1,547277	8,419348	43,031958	1,828294	-0,044436	0,788729	-0,291659	62,706386	4,022319	-10,860653	-0,044436	0,788729	-0,291659	62,706386	4,022319	-10,860653
16:29:51,82	0,453011	3,580959	-0,152987	0,197009	-0,799023	1,735073	-0,040715	0,788045	-0,292473	0,778401	0,704365	-10,900181	-1,271004	-2,446174	-1,543773	8,408552	43,031122	1,849766	-0,040715	0,788045	-0,292473	62,639911	3,900461	-10,900181	-0,040715	0,788045	-0,292473	62,639911	3,900461	-10,900181
16:29:51,87	0,453011	3,580959	-0,152987	0,197009	-0,799023	1,735073	-0,038696	0,791658	-0,288969	0,584366	0,800405	-10,878710	-1,269842	-2,444976	-1,543767	8,414091	43,006325	1,858980	-0,038696	0,791658	-0,288969	62,729553	3,838033	-10,878710	-0,038696	0,791658	-0,288969	62,729553	3,838033	-10,878710
16:29:51,92	0,453011	3,580959	-0,152987	0,197009	-0,799023	1,735073	-0,040314	0,791251	-0,288963	0,586852	0,733436	-10,869496	-1,268649	-2,447714	-1,546459	8,429894	42,978431	1,869052	-0,040314	0,791251	-0,288963	62,700049	3,898121	-10,869496	-0,040314	0,791251	-0,288963	62,700049	3,898121	-10,869496
16:29:51,97	0,453011	3,580959	-0,152987	0,197009	-0,799023	1,735073	-0,038539	0,788849	-0,291656	0,695510	0,853378	-10,859424	-1,266414	-2,442056	-1,548046	8,387372	42,993486	1,881853	-0,038539	0,788849	-0,291656	62,620135	3,878712	-10,859424	-0,038539	0,788849	-0,291656	62,620135	3,878712	-10,859424
16:29:52,02	0,453011	3,580959	-0,152987	0,197009	-0,799023	1,735073	-0,044557	0,789743	-0,293242	0,640811	0,496102	-10,846623	-1,280219	-2,400854	-1,527640	10,575656	43,571024	1,583308	-0,044557	0,789743	-0,293242	62,635598	3,993829	-10,846623	-0,044557	0,789743	-0,293242	62,635598	3,993829	-10,846623
16:29:52,07	0,453011	3,580959	-0,152987	0,197009	-0,799023	1,735073	-0,073336	0,822299	-0,272836	0,542183	0,605926	-11,145168	-1,294583	-2,409588	-1,538779	10,435578	44,353613	1,312417	-0,073336	0,822299	-0,272836	65,092646	6,362816	-11,145168	-0,073336	0,822299	-0,272836	65,092646	6,362816	-11,145168
16:29:52,12	0,453017	3,580964	-0,152981	0,196966	-0,798990	1,785054	-0,058591	0,830371	-0,283975	0,730133	0,860067	-11,416059	-1,290743	-2,404250	-1,542690	10,363684	44,253724	1,347708	-0,058591	0,830371	-0,283975	65,914261	5,459465	-11,416059	-0,058591	0,830371	-0,283975	65,914261	5,459465	-11,416059
16:29:52,17	0,453017	3,580964	-0,152981	0,196966	-0,798990	1,785054	-0,065134	0,829716	-0,287887	0,641768	0,507530	-11,380768	-1,290791	-2,405993	-1,541167	10,344885	44,208400	1,306495	-0,065134	0,829716	-0,287887	65,774435	5,620529	-11,380768	-0,065134	0,829716	-0,287887	65,774435	5,620529	-11,380768
16:29:52,22	0,453017	3,580964	-0,152981	0,196966	-0,798990	1,785054	-0,063600	0,828885	-0,286364	0,636307	0,593654	-11,421981	-1,292098	-2,407285	-1,545045	10,299135	44,191028	1,342266	-0,063600	0,828885	-0,286364	65,703774	5,586272	-11,421981	-0,063600	0,828885	-0,286364	65,703774	5,586272	-11,421981
16:29:52,27	0,453017	3,580964	-0,152981	0,196966	-0,798990	1,785054	-0,061827	0,829371	-0,290241	0,573127	0,654914	-11,386210	-1,289841	-2,408183	-1,544657	10,266879	44,144875	1,350830	-0,061827	0,829371	-0,290241	65,678727	5,508354	-11,386210	-0,061827	0,829371	-0,290241	65,678727	5,508354	-11,386210
16:29:52,32	0,453017	3,580964	-0,152981	0,196966	-0,798990	1,785054	-0,062178	0,826967	-0,289853	0,642012	0,631798	-11,377645	-1,288007	-2,409912	-1,543837	10,298643	44,133850	1,373938	-0,062178	0,826967	-0,289853	65,558937	5,512801	-11,377645	-0,062178	0,826967	-0,289853	65,558937	5,512801	-11,377645
16:29:52,37	0,453017	3,580964	-0,152981	0,196966	-0,798990	1,785054	-0,061598	0,824514	-0,289034	0,775888	0,694985	-11,354538	-1,289789	-2,409649	-1,543836	10,294219	44,132049	1,383346	-0,061598	0,824514	-0,289034	65,500274	5,530448	-11,354538	-0,061598	0,824514	-0,289034	65,500274	5,530448	-11,354538
16:29:52,42	0,453017	3,580964	-0,152981	0,196966	-0,798990	1,785054	-0,060935	0,826189	-0,289032	0,685034	0,726557	-11,345129	-1,285174	-2,404852	-1,546210	10,270648	44,110555	1,361628	-0,060935	0,826189	-0,289032	65,540880	5,509935	-11,345129	-0,060935	0,826189	-0,289032	65,540880	5,509935	-11,345129
16:29:52,47	0,453017	3,580964	-0,152981	0,196966	-0,798990	1,785054	-0,067397	0,824591	-0,291406	0,737735	0,380877	-11,366848	-1,289926	-2,406555	-1,546577	10,263117	44,079940	1,393790	-0,067397	0,824591	-0,291406	65,468130	5,671506	-11,366848	-0,067397	0,824591	-0,291406	65,468130	5,671506	-11,366848
16:29:52,52	0,453017	3,580964	-0,152981	0,196966	-0,798990	1,785054	-0,063546	0,827855	-0,291773	0,537726	0,589912	-11,334686	-1,287633	-2,408561	-1,542335	10,214486	44,085787	1,362924	-0,063546	0,827855	-0,291773	65,524349	5,578242	-11,334686	-0,063546	0,827855	-0,291773	65,524349	5,578242	-11,334686
16:29:52,57	0,453017	3,580964	-0,152981	0,196966	-0,798990	1,785054	-0,062955	0,824866	-0,287531	0,673929	0,575591	-11,365552	-1,287079	-2,409097	-1,545411	10,223376	44,037740	1,397098	-0,062955	0,824866	-0,287531	65,425875	5,517547	-11,365552	-0,062955	0,824866	-0,287531	65,425875	5,517547	-11,365552
16:29:52,62	0,453017	3,580964	-0,152981	0,196966	-0,798990	1,785054	-0,062285	0,823853	-0,291414	0,693671	0,623657	-11,364330	-1,287091	-2,409647	-1,546217	10,209514	44,050674	1,364146	-0,062285	0,823853	-0,291414	65,366156	5,513056	-11,364330	-0,062285	0,823853	-0,291414	65,366156	5,513056	-11,364330
16:29:52,67	0,453017	3,580964	-0,152981	0,196966	-0,798990	1,785054	-0,062285	0,823853	-0,291414	0,693671	0,623657	-11,364330	-1,287631	-2,408335	-1,542675	10,244066	44,024208	1,409340	-0,062285	0,823853	-0,291414	65,366156	5,513056	-11,364330	-0,062285	0,823853	-0,291414	65,366156	5,513056	-11,364330
16:29:52,72	0,453017	3,580964	-0,152981	0,196966	-0,798990	1,785054	-0,063152	0,824977	-0,287872	0,629587	0,621729	-11,319136	-1,286489	-2,408341	-1,543092	10,227111	44,015631	1,380619	-0,063152	0,824977	-0,287872	65,390294	5,579187	-11,319136	-0,063152	0,824977	-0,287872	65,390294	5,579187	-11,319136
16:29:52,77	0,453017	3,580964	-0,152981	0,196966	-0,798990	1,785054	-0,063718	0,823986	-0,288288	0,665240	0,581943	-11,347857	-1,290071	-2,409621	-1,541927	10,192906	44,041361	1,399657	-0,063718	0,823986	-0,288288	65,348113	5,583770	-11,347857	-0,063718	0,823986	-0,288288	65,348113	5,583770	-11,347857
16:29:52,82	0,453017	3,580964	-0,152981	0,196966	-0,798990	1,785054	-0,060819	0,826447	-0,287123	0,542414	0,690200	-11,328819	-1,290063	-2,408966	-1,544650	10,207194	44,028257	1,391156	-0,060819	0,826447	-0,287123	65,418527	5,464462	-11,328819	-0,060819	0,826447	-0,287123	65,418527	5,464462	-11,328819
16:29:52,87	0,453017	3,580964	-0,152981	0,196966	-0,798990	1,785054	-0,061390	0,826768	-0,289847	0,521544	0,679426	-11,337320	-1,287208	-2,407224	-1,546605	10,181011	44,008433	1,397576	-0,061390	0,826768	-0,289847	65,422817	5,498523	-11,337320	-0,061390	0,826768	-0,289847	65,422817	5,498523	-11,337320
16:29:52,92	0,453017	3,580964	-0,152981	0,196966	-0,798990	1,785054	-0,064326	0,825166	-0,291801	0,574569	0,514003	-11,330900	-1,287737	-2,410255	-1,543504	10,184364	44,027493	1,366654	-0,064326	0,825166	-0,291801	65,350113	5,563557	-11,330900	-0,064326	0,825166	-0,291801	65,350113	5,563557	-11,330900
16:29:52,97	0,453017	3,580964	-0,152981	0,196966	-0,798990	1,785054	-0,061436	0,824109	-0,288701	0,647708	0,657637	-11,361822	-1,284813	-2,408844	-1,543462	10,202189	43,975358	1,413941	-0,061436	0,824109	-0,288701	65,340290	5,480356	-11,361822	-0,061436	0,824109	-0,288701	65,340290	5,480356	-11,361822
16:29:53,02	0,453017	3,580964	-0,152981	0,196966	-0,798990	1,785054	-0,064120	0,822282	-0,288659	0,706469	0,559571	-11,314535	-1,288911	-2,408950	-1,542314	10,190268	44,032795	1,404791	-0,064120	0,822282	-0,288659	65,255639	5,592988	-11,314535	-0,064120	0,822282	-0,288659	65,255639	5,592988	-11,314535
16:29:53,07	0,453017	3,580964	-0,152981	0,196966	-0,798990	1,785054	-0,061979	0,825779	-0,287510	0,568440	0,631836	-11,323685	-1,286649	-2,407911	-1,541906	10,172480	43,976845	1,442239	-0,061979	0,825779	-0,287510	65,392074	5,497222	-11,323685	-0,061979	0,825779	-0,287510	65,392074	5,497222	-11,323685
16:29:53,12	0,453017	3,580964	-0,152981	0,196966	-0,798990	1,785054	-0,064010	0,824339	-0,287103	0,585951	0,538798	-11,286236	-1,287854	-2,409105	-1,544284	10,150024	43,991787	1,390714	-0,064010	0,824339	-0,287103	65,296577	5,563611	-11,286236	-0,064010	0,824339	-0,287103	65,296577	5,563611	-11,286236
16:29:53,17	0,453017	3,580964	-0,152981	0,196966	-0,798990	1,785054	-0,062374	0,824785	-0,289481	0,564471	0,596983	-11,337762	-1,286068	-2,408546	-1,544247	10,186834	43,925483	1,417651	-0,062374	0,824785	-0,289481	65,310108	5,493323	-11,337762	-0,062374	0,824785	-0,289481	65,310108	5,493323	-11,337762
16:29:53,22	0,453017	3,580964	-0,152981	0,196966	-0,798990	1,785054	-0,063751	0,823518	-0,289443	0,591355	0,590407	-11,310825	-1,286048	-2,408373	-1,543459	10,187461	43,951463	1,432562	-0,063751	0,823518	-0,289443	65,237507	5,594845	-11,310825	-0,063751	0,823518	-0,289443	65,237507	5,594845	-11,310825
16:29:53,27	0,453017	3,580964	-0,152981	0,196966	-0,798990	1,785054	-0,063911	0,823588	-0,288655	0,610528	0,569648	-11,295914	-1,284843	-2,409837	-1,542288	10,197933	43,936542	1,421565	-0,063911	0,823588	-0,288655	65,262176	5,586633	-11,295914	-0,063911	0,823588	-0,288655	65,262176	5,586633	-11,295914
16:29:53,32	0,453017	3,580964	-0,152981	0,196966	-0,798990	1,785054	-0,063245	0,821812	-0,287484	0,695189	0,620771	-11,306911	-1,283672	-2,410596	-1,540723	10,194549	43,924873	1,430053	-0,063245	0,821812	-0,287484	65,207429	5,585533	-11,306911	-0,063245	0,821812	-0,287484	65,207429	5,585533	-11,306911
16:29:53,37	0,453017	3,580964	-0,152981	0,196966	-0,798990	1,785054	-0,063173	0,820418	-0,285920	0,755863	0,627449	-11,298422	-1,285550	-2,411490	-1,546568	10,156278	43,913253	1,433174	-0,063173	0,820418	-0,285920	65,158698	5,586514	-11,298422	-0,063173	0,820418	-0,285920	65,158698	5,586514	-11,298422
16:29:53,42	0,453017	3,580964	-0,152981	0,196966	-0,798990	1,785054	-0,061460	0,821598	-0,291764	0,665341	0,689187	-11,295302	-1,285475	-2,411678	-1,543093	10,178432	43,913273	1,387211	-0,061460	0,821598	-0,291764	65,160750	5,513788	-11,295302	-0,061460	0,821598	-0,291764	65,160750	5,513788	-11,295302
16:29:53,47	0,453017	3,580964	-0,152981	0,196966	-0,798990	1,785054	-0,061335	0,821439	-0,288289	0,684679	0,714862	-11,341265	-1,283786	-2,411794	-1,542705	10,138019	43,928117	1,407521	-0,061335	0,821439	-0,288289	65,167643	5,529651	-11,341265	-0,061335	0,821439	-0,288289	65,167643	5,529651	-11,341265
16:29:53,52	0,453017	3,580964	-0,152981	0,196966	-0,798990	1,785054	-0,062079	0,819918	-0,287901	0,756400	0,633747	-11,320955	-1,287303	-2,408014	-1,541553	10,155479	43,924318	1,406472	-0,062079	0,819918	-0,287901	65,119997	5,506951	-11,320955	-0,062079	0,819918	-0,287901	65,119997	5,506951	-11,320955
16:29:53,57	0,453017	3,580964	-0,152981	0,196966	-0,798990	1,785054	-0,063594	0,824854	-0,286749	0,505206	0,571977	-11,322004	-1,283188	-2,413255	-1,542824	10,107992	43,903412	1,405613	-0,063594	0,824854	-0,286749	65,256221	5,564124	-11,322004	-0,063594	0,824854	-0,286749	65,256221	5,564124	-11,322004
16:29:53,62	0,453017	3,580964	-0,152981	0,196966	-0,798990	1,785054	-0,061113	0,818669	-0,288020	0,784951	0,670347	-11,322863	-1,284400	-2,412254	-1,544655	10,136009	43,904773	1,398116	-0,061113	0,818669	-0,288020	65,050483	5,467690	-11,322863	-0,061113	0,818669	-0,288020	65,050483	5,467690	-11,322863
16:29:53,67	0,453017	3,580964	-0,152981	0,196966	-0,798990	1,785054	-0,061373	0,820220	-0,289852	0,719511	0,680392	-11,330360	-1,285566	-2,408597	-1,543473	10,164247	43,870997	1,425436	-0,061373	0,820220	-0,289852	65,106759	5,498172	-11,330360	-0,061373	0,820220	-0,289852	65,106759	5,498172	-11,330360
16:29:53,72	0,453017	3,580964	-0,152981	0,196966	-0,798990	1,785054	-0,063957	0,823058	-0,288669	0,556781	0,587373	-11,303040	-1,285002	-2,412098	-1,543473	10,136833	43,888016	1,420996	-0,063957	0,823058	-0,288669	65,166845	5,607988	-11,303040	-0,063957	0,823058	-0,288669	65,166845	5,607988	-11,303040
16:29:53,77	0,453017	3,580964	-0,152981	0,196966	-0,798990	1,785054	-0,061207	0,820819	-0,288669	0,674236	0,698092	-11,307480	-1,285564	-2,406954	-1,545438	10,160163	43,903257	1,408571	-0,061207	0,820819	-0,288669	65,108546	5,502877	-11,307480	-0,061207	0,820819	-0,288669	65,108546	5,502877	-11,307480
16:29:53,82	0,453017	3,580964	-0,152981	0,196966	-0,798990	1,785054	-0,065381	0,823878	-0,290635	0,540062	0,493626	-11,319904	-1,283781	-2,410070	-1,544256	10,163062	43,885806	1,407109	-0,065381	0,823878	-0,290635	65,214458	5,626073	-11,319904	-0,065381	0,823878	-0,290635	65,214458	5,626073	-11,319904
16:29:53,87	0,453017	3,580964	-0,152981	0,196966	-0,798990	1,785054	-0,063574	0,820775	-0,289452	0,687723	0,598828	-11,321367	-1,282589	-2,412211	-1,543853	10,170415	43,864433	1,405992	-0,063574	0,820775	-0,289452	65,118582	5,589423	-11,321367	-0,063574	0,820775	-0,289452	65,118582	5,589423	-11,321367
16:29:53,92	0,453017	3,580964	-0,152981	0,196966	-0,798990	1,785054	-0,062317	0,818673	-0,289050	0,782219	0,681287	-11,322484	-1,283230	-2,411735	-1,543061	10,144059	43,883361	1,445109	-0,062317	0,818673	-0,289050	65,048034	5,573146	-11,322484	-0,062317	0,818673	-0,289050	65,048034	5,573146	-11,322484
16:29:53,97	0,453017	3,580964	-0,152981	0,196966	-0,798990	1,785054	-0,062408	0,819465	-0,288258	0,744217	0,644263	-11,283367	-1,285628	-2,413700	-1,544633	10,118097	43,890741	1,431327	-0,062408	0,819465	-0,288258	65,072252	5,543271	-11,283367	-0,062408	0,819465	-0,288258	65,072252	5,543271	-11,283367
16:29:54,02	0,453017	3,580964	-0,152981	0,196966	-0,798990	1,785054	-0,059507	0,820560	-0,289830	0,680721	0,768928	-11,297149	-1,283887	-2,409825	-1,541951	10,124955	43,837204	1,394869	-0,059507	0,820560	-0,289830	65,094663	5,440226	-11,297149	-0,059507	0,820560	-0,289830	65,094663	5,440226	-11,297149
16:29:54,07	0,453017	3,580964	-0,152981	0,196966	-0,798990	1,785054	-0,063734	0,820990	-0,287148	0,615387	0,581854	-11,333607	-1,283275	-2,412498	-1,543871	10,123742	43,867119	1,411252	-0,063734	0,820990	-0,287148	65,063141	5,584939	-11,333607	-0,063734	0,820990	-0,287148	65,063141	5,584939	-11,333607
16:29:54,12	0,453017	3,580964	-0,152981	0,196966	-0,798990	1,785054	-0,061724	0,819124	-0,289067	0,737752	0,670319	-11,317223	-1,287382	-2,412544	-1,540006	10,124008	43,859736	1,388564	-0,061724	0,819124	-0,289067	65,038977	5,515689	-11,317223	-0,061724	0,819124	-0,289067	65,038977	5,515689	-11,317223
16:29:54,17	0,453017	3,580964	-0,152981	0,196966	-0,798990	1,785054	-0,059631	0,822657	-0,285202	0,547764	0,783099	-11,339911	-1,280419	-2,408888	-1,545052	10,106200	43,834233	1,416972	-0,059631	0,822657	-0,285202	65,126346	5,464136	-11,339911	-0,059631	0,822657	-0,285202	65,126346	5,464136	-11,339911
16:29:54,22	0,453017	3,580964	-0,152981	0,196966	-0,798990	1,785054	-0,066279	0,818455	-0,290248	0,735285	0,434754	-11,311503	-1,283333	-2,407938	-1,543491	10,116250	43,850692	1,430619	-0,066279	0,818455	-0,290248	64,983999	5,637625	-11,311503	-0,066279	0,818455	-0,290248	64,983999	5,637625	-11,311503
16:29:54,27	0,453017	3,580964	-0,152981	0,196966	-0,798990	1,785054	-0,065644	0,821454	-0,288687	0,598632	0,468213	-11,297857	-1,285109	-2,413052	-1,541939	10,093116	43,852444	1,414368	-0,065644	0,821454	-0,288687	65,082743	5,621291	-11,297857	-0,065644	0,821454	-0,288687	65,082743	5,621291	-11,297857
16:29:54,32	0,453017	3,580964	-0,152981	0,196966	-0,798990	1,785054	-0,060328	0,820435	-0,287135	0,641572	0,723774	-11,314108	-1,280398	-2,411855	-1,544273	10,115651	43,801951	1,395550	-0,060328	0,820435	-0,287135	65,045690	5,459485	-11,314108	-0,060328	0,820435	-0,287135	65,045690	5,459485	-11,314108
16:29:54,37	0,453017	3,580964	-0,152981	0,196966	-0,798990	1,785054	-0,063720	0,816953	-0,289470	0,790153	0,592117	-11,332925	-1,280383	-2,409158	-1,543851	10,133463	43,805125	1,444066	-0,063720	0,816953	-0,289470	64,920966	5,594153	-11,332925	-0,063720	0,816953	-0,289470	64,920966	5,594153	-11,332925
16:29:54,42	0,453017	3,580964	-0,152981	0,196966	-0,798990	1,785054	-0,066063	0,818289	-0,289048	0,732338	0,484142	-11,284409	-1,285118	-2,411831	-1,543486	10,104380	43,829643	1,424333	-0,066063	0,818289	-0,289048	64,968025	5,670070	-11,284409	-0,066063	0,818289	-0,289048	64,968025	5,670070	-11,284409
16:29:54,47	0,453017	3,580964	-0,152981	0,196966	-0,798990	1,785054	-0,061381	0,821053	-0,288683	0,595293	0,690151	-11,304143	-1,285097	-2,412369	-1,543874	10,107490	43,845870	1,420136	-0,061381	0,821053	-0,288683	65,047967	5,508557	-11,304143	-0,061381	0,821053	-0,288683	65,047967	5,508557	-11,304143
16:29:54,52	0,453017	3,580964	-0,152981	0,196966	-0,798990	1,785054	-0,060926	0,820766	-0,289071	0,625857	0,708407	-11,308340	-1,282738	-2,406479	-1,543085	10,134357	43,822056	1,448969	-0,060926	0,820766	-0,289071	65,055953	5,491070	-11,308340	-0,060926	0,820766	-0,289071	65,055953	5,491070	-11,308340
16:29:54,57	0,453017	3,580964	-0,152981	0,196966	-0,798990	1,785054	-0,067206	0,821668	-0,288281	0,571729	0,417020	-11,279507	-1,282554	-2,408982	-1,542440	10,125965	43,802397	1,435580	-0,067206	0,821668	-0,288281	65,072682	5,692666	-11,279507	-0,067206	0,821668	-0,288281	65,072682	5,692666	-11,279507
16:29:54,62	0,453017	3,580964	-0,152981	0,196966	-0,798990	1,785054	-0,065130	0,820258	-0,287636	0,623864	0,527510	-11,292895	-1,282775	-2,410573	-1,543878	10,110165	43,806012	1,419501	-0,065130	0,820258	-0,287636	65,014078	5,640226	-11,292895	-0,065130	0,820258	-0,287636	65,014078	5,640226	-11,292895
16:29:54,67	0,453017	3,580964	-0,152981	0,196966	-0,798990	1,785054	-0,063642	0,819652	-0,289074	0,650561	0,589418	-11,308974	-1,283393	-2,410314	-1,542301	10,100015	43,802261	1,457219	-0,063642	0,819652	-0,289074	64,993273	5,585292	-11,308974	-0,063642	0,819652	-0,289074	64,993273	5,585292	-11,308974
16:29:54,72	0,453017	3,580964	-0,152981	0,196966	-0,798990	1,785054	-0,063557	0,820318	-0,287498	0,607641	0,586901	-11,271257	-1,283992	-2,410563	-1,541925	10,087517	43,817890	1,447788	-0,063557	0,820318	-0,287498	65,002580	5,576136	-11,271257	-0,063557	0,820318	-0,287498	65,002580	5,576136	-11,271257
16:29:54,77	0,453017	3,580964	-0,152981	0,196966	-0,798990	1,785054	-0,063042	0,820711	-0,287122	0,594456	0,595066	-11,280687	-1,278018	-2,414433	-1,544613	10,126355	43,798065	1,434313	-0,063042	0,820711	-0,287122	65,020299	5,543839	-11,280687	-0,063042	0,820711	-0,287122	65,020299	5,543839	-11,280687
16:29:54,82	0,453017	3,580964	-0,152981	0,196966	-0,798990	1,785054	-0,062677	0,813603	-0,289810	0,966334	0,657581	-11,294163	-1,284612	-2,413160	-1,543480	10,081556	43,778460	1,437350	-0,062677	0,813603	-0,289810	64,834181	5,577719	-11,294163	-0,062677	0,813603	-0,289810	64,834181	5,577719	-11,294163
16:29:54,87	0,453017	3,580964	-0,152981	0,196966	-0,798990	1,785054	-0,060483	0,819950	-0,288677	0,596894	0,742682	-11,291126	-1,281725	-2,410574	-1,543514	10,053519	43,794276	1,419667	-0,060483	0,819950	-0,288677	64,963008	5,490580	-11,291126	-0,060483	0,819950	-0,288677	64,963008	5,490580	-11,291126
16:29:54,92	0,453017	3,580964	-0,152981	0,196966	-0,798990	1,785054	-0,064166	0,818743	-0,288710	0,659361	0,518971	-11,308808	-1,284063	-2,411977	-1,543106	10,058479	43,798475	1,438271	-0,064166	0,818743	-0,288710	64,930689	5,555994	-11,308808	-0,064166	0,818743	-0,288710	64,930689	5,555994	-11,308808
16:29:54,97	0,453017	3,580964	-0,152981	0,196966	-0,798990	1,785054	-0,061782	0,820066	-0,288302	0,596685	0,645150	-11,290205	-1,282345	-2,410420	-1,545062	10,054312	43,764451	1,429252	-0,061782	0,820066	-0,288302	64,971864	5,495006	-11,290205	-0,061782	0,820066	-0,288302	64,971864	5,495006	-11,290205
16:29:55,02	0,453017	3,580964	-0,152981	0,196966	-0,798990	1,785054	-0,063990	0,819357	-0,290259	0,602013	0,543731	-11,299224	-1,282907	-2,412915	-1,542704	10,060068	43,757594	1,446452	-0,063990	0,819357	-0,290259	64,921521	5,566925	-11,299224	-0,063990	0,819357	-0,290259	64,921521	5,566925	-11,299224
16:29:55,07	0,453017	3,580964	-0,152981	0,196966	-0,798990	1,785054	-0,061547	0,818596	-0,287901	0,638498	0,679152	-11,282024	-1,281042	-2,411119	-1,544260	10,107819	43,765683	1,423530	-0,061547	0,818596	-0,287901	64,898307	5,510613	-11,282024	-0,061547	0,818596	-0,287901	64,898307	5,510613	-11,282024
16:29:55,12	0,453017	3,580964	-0,152981	0,196966	-0,798990	1,785054	-0,064035	0,817879	-0,289456	0,706670	0,587092	-11,304946	-1,281624	-2,412057	-1,543046	10,109032	43,778233	1,481083	-0,064035	0,817879	-0,289456	64,910184	5,613851	-11,304946	-0,064035	0,817879	-0,289456	64,910184	5,613851	-11,304946
16:29:55,17	0,453017	3,580964	-0,152981	0,196966	-0,798990	1,785054	-0,062932	0,817914	-0,288243	0,716327	0,639226	-11,247393	-1,282862	-2,411879	-1,545028	10,075751	43,796396	1,453954	-0,062932	0,817914	-0,288243	64,922585	5,579395	-11,247393	-0,062932	0,817914	-0,288243	64,922585	5,579395	-11,247393
16:29:55,22	0,453017	3,580964	-0,152981	0,196966	-0,798990	1,785054	-0,062468	0,819075	-0,290225	0,655039	0,625478	-11,274522	-1,281708	-2,411945	-1,544665	10,064256	43,784596	1,424592	-0,062468	0,819075	-0,290225	64,952443	5,529182	-11,274522	-0,062468	0,819075	-0,290225	64,952443	5,529182	-11,274522
16:29:55,27	0,453017	3,580964	-0,152981	0,196966	-0,798990	1,785054	-0,062988	0,818043	-0,289862	0,692767	0,594381	-11,303883	-1,282308	-2,413129	-1,543862	10,064615	43,764670	1,452253	-0,062988	0,818043	-0,289862	64,909114	5,538907	-11,303883	-0,062988	0,818043	-0,289862	64,909114	5,538907	-11,303883
16:29:55,32	0,453017	3,580964	-0,152981	0,196966	-0,798990	1,785054	-0,061661	0,817970	-0,289059	0,679445	0,673618	-11,276223	-1,284644	-2,413202	-1,543086	10,070040	43,772015	1,451546	-0,061661	0,817970	-0,289059	64,890122	5,514037	-11,276223	-0,061661	0,817970	-0,289059	64,890122	5,514037	-11,276223
16:29:55,37	0,453017	3,580964	-0,152981	0,196966	-0,798990	1,785054	-0,060431	0,819957	-0,288282	0,585231	0,738631	-11,276930	-1,281676	-2,412210	-1,543090	10,085919	43,758720	1,437084	-0,060431	0,819957	-0,288282	64,951833	5,482454	-11,276930	-0,060431	0,819957	-0,288282	64,951833	5,482454	-11,276930
16:29:55,42	0,453017	3,580964	-0,152981	0,196966	-0,798990	1,785054	-0,062774	0,817883	-0,288286	0,689508	0,637204	-11,291392	-1,280485	-2,414673	-1,543860	10,080177	43,776253	1,433168	-0,062774	0,817883	-0,288286	64,893296	5,564937	-11,291392	-0,062774	0,817883	-0,288286	64,893296	5,564937	-11,291392
16:29:55,47	0,453017	3,580964	-0,152981	0,196966	-0,798990	1,785054	-0,061236	0,815620	-0,289057	0,819486	0,703413	-11,295307	-1,278173	-2,412653	-1,543883	10,066734	43,765554	1,419141	-0,061236	0,815620	-0,289057	64,845645	5,510455	-11,295307	-0,061236	0,815620	-0,289057	64,845645	5,510455	-11,295307
16:29:55,52	0,453017	3,580964	-0,152981	0,196966	-0,798990	1,785054	-0,064141	0,814628	-0,289079	0,855095	0,546068	-11,309335	-1,279357	-2,408892	-1,544646	10,089654	43,734967	1,447814	-0,064141	0,814628	-0,289079	64,803364	5,581141	-11,309335	-0,064141	0,814628	-0,289079	64,803364	5,581141	-11,309335
16:29:55,57	0,453017	3,580964	-0,152981	0,196966	-0,798990	1,785054	-0,066806	0,817534	-0,289842	0,688943	0,442608	-11,280661	-1,282373	-2,411837	-1,543871	10,042191	43,754893	1,462046	-0,066806	0,817534	-0,289842	64,865350	5,686918	-11,280661	-0,066806	0,817534	-0,289842	64,865350	5,686918	-11,280661
16:29:55,62	0,453017	3,580964	-0,152981	0,196966	-0,798990	1,785054	-0,062748	0,818673	-0,289067	0,623235	0,602599	-11,266429	-1,281128	-2,410027	-1,541529	10,078969	43,739822	1,460244	-0,062748	0,818673	-0,289067	64,889060	5,528292	-11,266429	-0,062748	0,818673	-0,289067	64,889060	5,528292	-11,266429
16:29:55,67	0,453017	3,580964	-0,152981	0,196966	-0,798990	1,785054	-0,064938	0,818500	-0,286725	0,637580	0,528066	-11,268231	-1,282216	-2,411433	-1,542291	10,117951	43,738645	1,450183	-0,064938	0,818500	-0,286725	64,889807	5,625734	-11,268231	-0,064938	0,818500	-0,286725	64,889807	5,625734	-11,268231
16:29:55,72	0,453017	3,580964	-0,152981	0,196966	-0,798990	1,785054	-0,063177	0,818739	-0,287488	0,643604	0,654028	-11,278293	-1,281119	-2,411182	-1,545050	10,079245	43,749462	1,423762	-0,063177	0,818739	-0,287488	64,914622	5,613393	-11,278293	-0,063177	0,818739	-0,287488	64,914622	5,613393	-11,278293
16:29:55,77	0,453017	3,580964	-0,152981	0,196966	-0,798990	1,785054	-0,063943	0,817914	-0,290246	0,676530	0,575267	-11,304714	-1,282365	-2,412662	-1,543868	10,049905	43,735468	1,456377	-0,063943	0,817914	-0,290246	64,882769	5,594763	-11,304714	-0,063943	0,817914	-0,290246	64,882769	5,594763	-11,304714
16:29:55,82	0,453017	3,580964	-0,152981	0,196966	-0,798990	1,785054	-0,062038	0,818254	-0,289064	0,632063	0,655904	-11,272099	-1,279966	-2,409331	-1,543104	10,076474	43,731177	1,437030	-0,062038	0,818254	-0,289064	64,864988	5,525874	-11,272099	-0,062038	0,818254	-0,289064	64,864988	5,525874	-11,272099
16:29:55,87	0,453017	3,580964	-0,152981	0,196966	-0,798990	1,785054	-0,066122	0,817841	-0,288300	0,663090	0,468692	-11,291446	-1,283558	-2,409844	-1,541917	10,039927	43,766650	1,490419	-0,066122	0,817841	-0,288300	64,863622	5,659256	-11,291446	-0,066122	0,817841	-0,288300	64,863622	5,659256	-11,291446
16:29:55,92	0,453017	3,580964	-0,152981	0,196966	-0,798990	1,785054	-0,063881	0,820696	-0,287114	0,527108	0,535811	-11,238057	-1,281177	-2,411270	-1,544636	10,061813	43,733340	1,466756	-0,063881	0,820696	-0,287114	64,951710	5,550494	-11,238057	-0,063881	0,820696	-0,287114	64,951710	5,550494	-11,238057
16:29:55,97	0,453017	3,580964	-0,152981	0,196966	-0,798990	1,785054	-0,063837	0,817920	-0,289833	0,653516	0,573732	-11,261720	-1,281154	-2,411453	-1,542688	10,072504	43,720423	1,465024	-0,063837	0,817920	-0,289833	64,860263	5,584926	-11,261720	-0,063837	0,817920	-0,289833	64,860263	5,584926	-11,261720
16:29:56,02	0,453017	3,580964	-0,152981	0,196966	-0,798990	1,785054	-0,063690	0,817809	-0,287885	0,653442	0,597082	-11,263452	-1,280612	-2,412239	-1,545837	10,046130	43,730657	1,423910	-0,063690	0,817809	-0,287885	64,851483	5,596753	-11,263452	-0,063690	0,817809	-0,287885	64,851483	5,596753	-11,263452
16:29:56,07	0,453017	3,580964	-0,152981	0,196966	-0,798990	1,785054	-0,063281	0,816947	-0,291034	0,693985	0,590405	-11,304566	-1,280096	-2,414053	-1,544295	10,009702	43,711949	1,417721	-0,063281	0,816947	-0,291034	64,824294	5,557950	-11,304566	-0,063281	0,816947	-0,291034	64,824294	5,557950	-11,304566
16:29:56,12	0,453017	3,580964	-0,152981	0,196966	-0,798990	1,785054	-0,061967	0,815593	-0,289491	0,729957	0,636535	-11,310755	-1,282339	-2,410873	-1,543076	10,075206	43,712697	1,469711	-0,061967	0,815593	-0,289491	64,754007	5,500937	-11,310755	-0,061967	0,815593	-0,289491	64,754007	5,500937	-11,310755
16:29:56,17	0,453017	3,580964	-0,152981	0,196966	-0,798990	1,785054	-0,063600	0,819125	-0,288273	0,579683	0,607951	-11,258764	-1,281241	-2,413328	-1,545406	10,035428	43,717255	1,481199	-0,063600	0,819125	-0,288273	64,881010	5,600577	-11,258764	-0,063600	0,819125	-0,288273	64,881010	5,600577	-11,258764
16:29:56,22	0,453017	3,580964	-0,152981	0,196966	-0,798990	1,785054	-0,062022	0,816947	-0,290602	0,677031	0,653275	-11,247276	-1,280013	-2,413329	-1,541538	10,041252	43,734725	1,450487	-0,062022	0,816947	-0,290602	64,807333	5,522036	-11,247276	-0,062022	0,816947	-0,290602	64,807333	5,522036	-11,247276
16:29:56,27	0,453017	3,580964	-0,152981	0,196966	-0,798990	1,785054	-0,062636	0,815883	-0,286734	0,750364	0,617661	-11,277989	-1,284186	-2,411903	-1,544668	10,036600	43,707635	1,441372	-0,062636	0,815883	-0,286734	64,797198	5,534612	-11,277989	-0,062636	0,815883	-0,286734	64,797198	5,534612	-11,277989
16:29:56,32	0,453017	3,580964	-0,152981	0,196966	-0,798990	1,785054	-0,061785	0,820210	-0,289865	0,499607	0,671469	-11,287104	-1,283522	-2,412103	-1,544262	10,063894	43,727714	1,446417	-0,061785	0,820210	-0,289865	64,886060	5,521556	-11,287104	-0,061785	0,820210	-0,289865	64,886060	5,521556	-11,287104
16:29:56,37	0,453017	3,580964	-0,152981	0,196966	-0,798990	1,785054	-0,061944	0,819535	-0,289458	0,565744	0,676797	-11,282059	-1,282410	-2,413380	-1,544242	10,035270	43,722571	1,480453	-0,061944	0,819535	-0,289458	64,899208	5,539369	-11,282059	-0,061944	0,819535	-0,289458	64,899208	5,539369	-11,282059
16:29:56,42	0,453017	3,580964	-0,152981	0,196966	-0,798990	1,785054	-0,061393	0,817933	-0,289438	0,630235	0,683190	-11,248022	-1,280711	-2,413837	-1,543892	10,005066	43,698414	1,441242	-0,061393	0,817933	-0,289438	64,838013	5,502571	-11,248022	-0,061393	0,817933	-0,289438	64,838013	5,502571	-11,248022
16:29:56,47	0,453017	3,580964	-0,152981	0,196966	-0,798990	1,785054	-0,061847	0,816234	-0,289089	0,682608	0,645546	-11,287234	-1,281809	-2,413391	-1,541944	10,041348	43,690718	1,429623	-0,061847	0,816234	-0,289089	64,756943	5,500501	-11,287234	-0,061847	0,816234	-0,289089	64,756943	5,500501	-11,287234
16:29:56,52	0,453017	3,580964	-0,152981	0,196966	-0,798990	1,785054	-0,061684	0,817408	-0,287141	0,633033	0,689247	-11,298853	-1,279484	-2,413898	-1,542715	10,027516	43,693155	1,440329	-0,061684	0,817408	-0,287141	64,799531	5,531473	-11,298853	-0,061684	0,817408	-0,287141	64,799531	5,531473	-11,298853
16:29:56,57	0,453017	3,580964	-0,152981	0,196966	-0,798990	1,785054	-0,062408	0,815140	-0,287911	0,746148	0,638439	-11,288147	-1,279327	-2,414226	-1,542766	10,050513	43,703534	1,441243	-0,062408	0,815140	-0,287911	64,734632	5,537443	-11,288147	-0,062408	0,815140	-0,287911	64,734632	5,537443	-11,288147
16:29:56,62	0,453017	3,580964	-0,152981	0,196966	-0,798990	1,785054	-0,062202	0,814840	-0,287963	0,782217	0,663866	-11,287233	-1,279513	-2,410661	-1,544260	10,036589	43,670265	1,465144	-0,062202	0,814840	-0,287963	64,747178	5,546716	-11,287233	-0,062202	0,814840	-0,287963	64,747178	5,546716	-11,287233
16:29:56,67	0,453017	3,580964	-0,152981	0,196966	-0,798990	1,785054	-0,065197	0,816784	-0,289457	0,645383	0,512705	-11,263332	-1,278972	-2,416200	-1,543107	9,988651	43,687414	1,445375	-0,065197	0,816784	-0,289457	64,762906	5,630658	-11,263332	-0,065197	0,816784	-0,289457	64,762906	5,630658	-11,263332
16:29:56,72	0,453017	3,580964	-0,152981	0,196966	-0,798990	1,785054	-0,060671	0,813546	-0,288303	0,804623	0,697985	-11,283100	-1,278285	-2,412385	-1,544635	10,045479	43,700742	1,466214	-0,060671	0,813546	-0,288303	64,667991	5,460620	-11,283100	-0,060671	0,813546	-0,288303	64,667991	5,460620	-11,283100
16:29:56,77	0,453017	3,580964	-0,152981	0,196966	-0,798990	1,785054	-0,064318	0,814858	-0,289832	0,776358	0,550885	-11,262262	-1,275890	-2,410283	-1,545430	10,066353	43,702952	1,438208	-0,064318	0,814858	-0,289832	64,742713	5,599820	-11,262262	-0,064318	0,814858	-0,289832	64,742713	5,599820	-11,262262
16:29:56,82	0,453017	3,580964	-0,152981	0,196966	-0,798990	1,785054	-0,067336	0,813835	-0,290626	0,841901	0,410920	-11,290267	-1,278985	-2,415671	-1,543468	9,996740	43,664724	1,478778	-0,067336	0,813835	-0,290626	64,727958	5,696769	-11,290267	-0,067336	0,813835	-0,290626	64,727958	5,696769	-11,290267
16:29:56,87	0,453017	3,580964	-0,152981	0,196966	-0,798990	1,785054	-0,061122	0,813822	-0,288665	0,774682	0,692858	-11,249698	-1,275908	-2,414688	-1,541158	10,046742	43,670863	1,419590	-0,061122	0,813822	-0,288665	64,659690	5,490935	-11,249698	-0,061122	0,813822	-0,288665	64,659690	5,490935	-11,249698
16:29:56,92	0,453017	3,580964	-0,152981	0,196966	-0,798990	1,785054	-0,063511	0,811649	-0,286354	0,917990	0,608838	-11,308885	-1,278902	-2,415091	-1,542296	10,033493	43,664690	1,468095	-0,063511	0,811649	-0,286354	64,632426	5,594490	-11,308885	-0,063511	0,811649	-0,286354	64,632426	5,594490	-11,308885
16:29:56,97	0,453017	3,580964	-0,152981	0,196966	-0,798990	1,785054	-0,061665	0,814040	-0,287492	0,781697	0,696450	-11,260380	-1,280695	-2,413020	-1,540019	10,020686	43,653024	1,418014	-0,061665	0,814040	-0,287492	64,683812	5,537180	-11,260380	-0,061665	0,814040	-0,287492	64,683812	5,537180	-11,260380
16:29:57,02	0,453017	3,580964	-0,152981	0,196966	-0,798990	1,785054	-0,062563	0,816628	-0,285215	0,630608	0,644531	-11,310462	-1,278888	-2,416961	-1,542313	10,024940	43,684210	1,439474	-0,062563	0,816628	-0,285215	64,735892	5,555700	-11,310462	-0,062563	0,816628	-0,285215	64,735892	5,555700	-11,310462
16:29:57,07	0,453017	3,580964	-0,152981	0,196966	-0,798990	1,785054	-0,060053	0,813092	-0,287510	0,843591	0,763114	-11,289002	-1,281284	-2,416556	-1,541532	10,015654	43,662377	1,457420	-0,060053	0,813092	-0,287510	64,671334	5,477290	-11,289002	-0,060053	0,813092	-0,287510	64,671334	5,477290	-11,289002
16:29:57,12	0,453017	3,580964	-0,152981	0,196966	-0,798990	1,785054	-0,059206	0,815370	-0,286728	0,701580	0,810042	-11,271055	-1,283661	-2,412985	-1,544252	10,014629	43,688930	1,484281	-0,059206	0,815370	-0,286728	64,708153	5,457714	-11,271055	-0,059206	0,815370	-0,286728	64,708153	5,457714	-11,271055
16:29:57,17	0,453017	3,580964	-0,152981	0,196966	-0,798990	1,785054	-0,061110	0,819214	-0,289448	0,524188	0,696896	-11,244194	-1,276561	-2,413234	-1,541933	10,036484	43,637762	1,438590	-0,061110	0,819214	-0,289448	64,832494	5,493993	-11,244194	-0,061110	0,819214	-0,289448	64,832494	5,493993	-11,244194
16:29:57,22	0,453017	3,580964	-0,152981	0,196966	-0,798990	1,785054	-0,064444	0,812941	-0,287129	0,817026	0,568011	-11,289885	-1,276567	-2,410123	-1,542712	10,027575	43,689496	1,460654	-0,064444	0,812941	-0,287129	64,632862	5,626870	-11,289885	-0,064444	0,812941	-0,287129	64,632862	5,626870	-11,289885
16:29:57,27	0,453017	3,580964	-0,152981	0,196966	-0,798990	1,785054	-0,067135	0,814502	-0,287908	0,776175	0,394482	-11,267822	-1,280191	-2,412516	-1,541560	9,988716	43,656878	1,458326	-0,067135	0,814502	-0,287908	64,714590	5,664606	-11,267822	-0,067135	0,814502	-0,287908	64,714590	5,664606	-11,267822
16:29:57,32	0,453017	3,580964	-0,152981	0,196966	-0,798990	1,785054	-0,063251	0,816444	-0,286756	0,627534	0,579097	-11,270149	-1,279561	-2,414657	-1,545034	10,007022	43,663996	1,465117	-0,063251	0,816444	-0,286756	64,718365	5,544340	-11,270149	-0,063251	0,816444	-0,286756	64,718365	5,544340	-11,270149
16:29:57,37	0,453017	3,580964	-0,152981	0,196966	-0,798990	1,785054	-0,061712	0,814828	-0,290231	0,726881	0,671450	-11,263359	-1,281333	-2,413050	-1,543523	9,997551	43,675055	1,425820	-0,061712	0,814828	-0,290231	64,690860	5,515837	-11,263359	-0,061712	0,814828	-0,290231	64,690860	5,515837	-11,263359
16:29:57,42	0,453017	3,580964	-0,152981	0,196966	-0,798990	1,785054	-0,062217	0,817165	-0,288719	0,610164	0,631443	-11,302656	-1,280649	-2,415159	-1,542332	10,021749	43,711479	1,430664	-0,062217	0,817165	-0,288719	64,757650	5,515496	-11,302656	-0,062217	0,817165	-0,288719	64,757650	5,515496	-11,302656
16:29:57,47	0,453017	3,580964	-0,152981	0,196966	-0,798990	1,785054	-0,060733	0,815519	-0,287528	0,739439	0,711381	-11,297812	-1,282521	-2,413191	-1,544253	10,008190	43,654471	1,483411	-0,060733	0,815519	-0,287528	64,757654	5,478900	-11,297812	-0,060733	0,815519	-0,287528	64,757654	5,478900	-11,297812
16:29:57,52	0,453017	3,580964	-0,152981	0,196966	-0,798990	1,785054	-0,061502	0,818124	-0,289449	0,547795	0,688158	-11,245065	-1,278992	-2,414669	-1,543883	10,007325	43,622433	1,443798	-0,061502	0,818124	-0,289449	64,770553	5,516039	-11,245065	-0,061502	0,818124	-0,289449	64,770553	5,516039	-11,245065
16:29:57,57	0,453017	3,580964	-0,152981	0,196966	-0,798990	1,785054	-0,061985	0,814329	-0,289079	0,716980	0,678269	-11,284678	-1,280173	-2,414657	-1,541523	10,001650	43,637581	1,486309	-0,061985	0,814329	-0,289079	64,641797	5,544129	-11,284678	-0,061985	0,814329	-0,289079	64,641797	5,544129	-11,284678
16:29:57,62	0,453017	3,580964	-0,152981	0,196966	-0,798990	1,785054	-0,061406	0,815357	-0,286719	0,673781	0,695912	-11,242166	-1,280777	-2,413594	-1,541556	9,989532	43,649850	1,457829	-0,061406	0,815357	-0,286719	64,679332	5,516285	-11,242166	-0,061406	0,815357	-0,286719	64,679332	5,516285	-11,242166
16:29:57,67	0,453017	3,580964	-0,152981	0,196966	-0,798990	1,785054	-0,062024	0,816412	-0,286752	0,623489	0,647132	-11,270647	-1,277249	-2,412348	-1,545047	10,012189	43,604631	1,454222	-0,062024	0,816412	-0,286752	64,711855	5,516040	-11,270647	-0,062024	0,816412	-0,286752	64,711855	5,516040	-11,270647
16:29:57,72	0,453017	3,580964	-0,152981	0,196966	-0,798990	1,785054	-0,064868	0,813979	-0,290243	0,722164	0,541513	-11,274254	-1,278300	-2,413115	-1,541508	10,059778	43,619798	1,475995	-0,064868	0,813979	-0,290243	64,619553	5,633619	-11,274254	-0,064868	0,813979	-0,290243	64,619553	5,633619	-11,274254
16:29:57,77	0,453017	3,580964	-0,152981	0,196966	-0,798990	1,785054	-0,063678	0,814507	-0,286704	0,731670	0,637025	-11,252480	-1,276679	-2,413181	-1,544674	9,991304	43,624735	1,440293	-0,063678	0,814507	-0,286704	64,670457	5,635712	-11,252480	-0,063678	0,814507	-0,286704	64,670457	5,635712	-11,252480
16:29:57,82	0,453017	3,580964	-0,152981	0,196966	-0,798990	1,785054	-0,064431	0,813070	-0,289870	0,776440	0,536093	-11,288183	-1,276659	-2,411067	-1,543490	10,000799	43,644150	1,469485	-0,064431	0,813070	-0,289870	64,602411	5,593902	-11,288183	-0,064431	0,813070	-0,289870	64,602411	5,593902	-11,288183
16:29:57,87	0,453017	3,580964	-0,152981	0,196966	-0,798990	1,785054	-0,066272	0,814110	-0,288687	0,743927	0,438847	-11,258991	-1,277854	-2,410262	-1,543897	9,987382	43,665585	1,460780	-0,066272	0,814110	-0,288687	64,651530	5,641218	-11,258991	-0,066272	0,814110	-0,288687	64,651530	5,641218	-11,258991
16:29:57,92	0,453017	3,580964	-0,152981	0,196966	-0,798990	1,785054	-0,066371	0,815546	-0,289094	0,681073	0,411361	-11,267696	-1,278996	-2,413811	-1,543462	10,005295	43,645180	1,492869	-0,066371	0,815546	-0,289094	64,701457	5,621506	-11,267696	-0,066371	0,815546	-0,289094	64,701457	5,621506	-11,267696
16:29:57,97	0,453017	3,580964	-0,152981	0,196966	-0,798990	1,785054	-0,062727	0,814761	-0,288658	0,713203	0,626565	-11,235606	-1,279581	-2,413060	-1,543484	10,014668	43,618537	1,462872	-0,062727	0,814761	-0,288658	64,671926	5,550655	-11,235606	-0,062727	0,814761	-0,288658	64,671926	5,550655	-11,235606
16:29:58,02	0,453017	3,580964	-0,152981	0,196966	-0,798990	1,785054	-0,063085	0,815643	-0,288681	0,648926	0,629421	-11,265603	-1,277331	-2,415144	-1,541141	9,965546	43,598488	1,490460	-0,063085	0,815643	-0,288681	64,676927	5,581564	-11,265603	-0,063085	0,815643	-0,288681	64,676927	5,581564	-11,265603
16:29:58,07	0,453017	3,580964	-0,152981	0,196966	-0,798990	1,785054	-0,062405	0,812652	-0,286338	0,762532	0,632248	-11,238016	-1,281988	-2,413167	-1,542710	9,991605	43,616191	1,476667	-0,062405	0,812652	-0,286338	64,555742	5,531036	-11,238016	-0,062405	0,812652	-0,286338	64,555742	5,531036	-11,238016
16:29:58,12	0,453017	3,580964	-0,152981	0,196966	-0,798990	1,785054	-0,061789	0,817675	-0,287906	0,529728	0,678017	-11,251809	-1,277839	-2,413277	-1,543083	10,002203	43,623645	1,482570	-0,061789	0,817675	-0,287906	64,717196	5,528417	-11,251809	-0,061789	0,817675	-0,287906	64,717196	5,528417	-11,251809
16:29:58,17	0,453017	3,580964	-0,152981	0,196966	-0,798990	1,785054	-0,063768	0,814026	-0,288280	0,731199	0,580518	-11,245906	-1,277333	-2,411130	-1,542354	9,972596	43,598156	1,448104	-0,063768	0,814026	-0,288280	64,632268	5,586334	-11,245906	-0,063768	0,814026	-0,288280	64,632268	5,586334	-11,245906
16:29:58,22	0,453017	3,580964	-0,152981	0,196966	-0,798990	1,785054	-0,065881	0,814661	-0,287550	0,661313	0,457783	-11,280372	-1,277831	-2,412018	-1,543076	10,013640	43,613855	1,492013	-0,065881	0,814661	-0,287550	64,612213	5,629414	-11,280372	-0,065881	0,814661	-0,287550	64,612213	5,629414	-11,280372
16:29:58,27	0,453017	3,580964	-0,152981	0,196966	-0,798990	1,785054	-0,064862	0,814649	-0,288273	0,696061	0,538454	-11,236463	-1,276623	-2,413079	-1,543101	10,008677	43,647489	1,454446	-0,064862	0,814649	-0,288273	64,646009	5,630112	-11,236463	-0,064862	0,814649	-0,288273	64,646009	5,630112	-11,236463
16:29:58,32	0,453017	3,580964	-0,152981	0,196966	-0,798990	1,785054	-0,064548	0,813072	-0,288297	0,804711	0,533674	-11,274030	-1,277853	-2,414065	-1,544273	9,998773	43,604144	1,448669	-0,064548	0,813072	-0,288297	64,630865	5,600672	-11,274030	-0,064548	0,813072	-0,288297	64,630865	5,600672	-11,274030
16:29:58,37	0,453017	3,580964	-0,152981	0,196966	-0,798990	1,785054	-0,063079	0,813644	-0,289469	0,732486	0,623162	-11,279807	-1,277835	-2,413360	-1,542716	10,001978	43,617125	1,453057	-0,063079	0,813644	-0,289469	64,603529	5,574837	-11,279807	-0,063079	0,813644	-0,289469	64,603529	5,574837	-11,279807
16:29:58,42	0,453017	3,580964	-0,152981	0,196966	-0,798990	1,785054	-0,063698	0,813981	-0,287913	0,727806	0,587234	-11,275418	-1,280210	-2,412750	-1,545038	10,004716	43,608168	1,473216	-0,063698	0,813981	-0,287913	64,625303	5,587538	-11,275418	-0,063698	0,813981	-0,287913	64,625303	5,587538	-11,275418
16:29:58,47	0,453017	3,580964	-0,152981	0,196966	-0,798990	1,785054	-0,063039	0,816343	-0,290235	0,598570	0,628363	-11,255260	-1,276071	-2,413651	-1,541921	10,000572	43,615756	1,472186	-0,063039	0,816343	-0,290235	64,681520	5,576918	-11,255260	-0,063039	0,816343	-0,290235	64,681520	5,576918	-11,255260
16:29:58,52	0,453017	3,580964	-0,152981	0,196966	-0,798990	1,785054	-0,064328	0,812308	-0,287118	0,812881	0,553956	-11,256289	-1,276140	-2,412428	-1,541177	9,972322	43,602714	1,452395	-0,064328	0,812308	-0,287118	64,579097	5,603693	-11,256289	-0,064328	0,812308	-0,287118	64,579097	5,603693	-11,256289
16:29:58,57	0,453017	3,580964	-0,152981	0,196966	-0,798990	1,785054	-0,065353	0,812980	-0,286374	0,752551	0,482717	-11,276080	-1,277326	-2,415752	-1,544247	9,973997	43,591942	1,487119	-0,065353	0,812980	-0,286374	64,571468	5,612907	-11,276080	-0,065353	0,812980	-0,286374	64,571468	5,612907	-11,276080
16:29:58,62	0,453017	3,580964	-0,152981	0,196966	-0,798990	1,785054	-0,061881	0,812344	-0,289444	0,777110	0,670103	-11,241357	-1,277890	-2,416594	-1,543844	9,975667	43,617368	1,501984	-0,061881	0,812344	-0,289444	64,546134	5,527734	-11,241357	-0,061881	0,812344	-0,289444	64,546134	5,527734	-11,241357
16:29:58,67	0,453017	3,580964	-0,152981	0,196966	-0,798990	1,785054	-0,060870	0,812412	-0,289040	0,796460	0,711405	-11,226492	-1,278402	-2,413132	-1,543480	10,020058	43,603525	1,462527	-0,060870	0,812412	-0,289040	64,570775	5,489678	-11,226492	-0,060870	0,812412	-0,289040	64,570775	5,489678	-11,226492
16:29:58,72	0,453017	3,580964	-0,152981	0,196966	-0,798990	1,785054	-0,063612	0,814587	-0,288676	0,693574	0,614168	-11,265949	-1,278399	-2,414971	-1,543465	10,011502	43,623116	1,477496	-0,063612	0,814587	-0,288676	64,638616	5,607715	-11,265949	-0,063612	0,814587	-0,288676	64,638616	5,607715	-11,265949
16:29:58,77	0,453017	3,580964	-0,152981	0,196966	-0,798990	1,785054	-0,062021	0,813664	-0,288661	0,754221	0,679717	-11,250980	-1,279656	-2,413962	-1,543073	9,993664	43,582994	1,500314	-0,062021	0,813664	-0,288661	64,626863	5,548336	-11,250980	-0,062021	0,813664	-0,288661	64,626863	5,548336	-11,250980
16:29:58,82	0,453017	3,580964	-0,152981	0,196966	-0,798990	1,785054	-0,062267	0,815257	-0,288269	0,627716	0,671538	-11,228162	-1,276096	-2,413171	-1,541509	10,002834	43,589848	1,505065	-0,062267	0,815257	-0,288269	64,625414	5,559468	-11,228162	-0,062267	0,815257	-0,288269	64,625414	5,559468	-11,228162
16:29:58,87	0,453017	3,580964	-0,152981	0,196966	-0,798990	1,785054	-0,064732	0,812570	-0,286705	0,777989	0,547865	-11,223410	-1,279014	-2,410503	-1,543891	10,003484	43,641685	1,459609	-0,064732	0,812570	-0,286705	64,564713	5,629309	-11,223410	-0,064732	0,812570	-0,286705	64,564713	5,629309	-11,223410
16:29:58,92	0,453017	3,580964	-0,152981	0,196966	-0,798990	1,785054	-0,065583	0,816431	-0,289088	0,622440	0,478251	-11,268867	-1,282542	-2,414418	-1,542332	10,008855	43,592911	1,446161	-0,065583	0,816431	-0,289088	64,712245	5,626509	-11,268867	-0,065583	0,816431	-0,289088	64,712245	5,626509	-11,268867
16:29:58,97	0,453017	3,580964	-0,152981	0,196966	-0,798990	1,785054	-0,060428	0,817528	-0,287528	0,525818	0,775329	-11,282314	-1,276681	-2,410205	-1,544269	10,016441	43,579200	1,462997	-0,060428	0,817528	-0,287528	64,701774	5,518950	-11,282314	-0,060428	0,817528	-0,287528	64,701774	5,518950	-11,282314
16:29:59,02	0,453017	3,580964	-0,152981	0,196966	-0,798990	1,785054	-0,067008	0,814559	-0,289465	0,672105	0,446618	-11,265479	-1,278428	-2,413426	-1,543855	10,024576	43,561391	1,475846	-0,067008	0,814559	-0,289465	64,615025	5,706733	-11,265479	-0,067008	0,814559	-0,289465	64,615025	5,706733	-11,265479
16:29:59,07	0,453017	3,580964	-0,152981	0,196966	-0,798990	1,785054	-0,063344	0,814461	-0,289052	0,665851	0,653066	-11,252630	-1,277871	-2,412124	-1,541554	9,990699	43,607377	1,462021	-0,063344	0,814461	-0,289052	64,601068	5,625601	-11,252630	-0,063344	0,814461	-0,289052	64,601068	5,625601	-11,252630
16:29:59,12	0,453017	3,580964	-0,152981	0,196966	-0,798990	1,785054	-0,064750	0,814630	-0,286751	0,679968	0,527619	-11,266455	-1,277131	-2,413578	-1,542780	9,978460	43,579052	1,466743	-0,064750	0,814630	-0,286751	64,628425	5,610531	-11,266455	-0,064750	0,814630	-0,286751	64,628425	5,610531	-11,266455
16:29:59,17	0,453017	3,580964	-0,152981	0,196966	-0,798990	1,785054	-0,063861	0,813262	-0,287976	0,720445	0,577428	-11,261733	-1,276768	-2,417762	-1,540013	9,948349	43,566753	1,435346	-0,063861	0,813262	-0,287976	64,561528	5,590526	-11,261733	-0,063861	0,813262	-0,287976	64,561528	5,590526	-11,261733
16:29:59,22	0,453017	3,580964	-0,152981	0,196966	-0,798990	1,785054	-0,060419	0,810857	-0,285209	0,819825	0,736476	-11,293130	-1,275469	-2,414221	-1,541919	10,015184	43,583934	1,461345	-0,060419	0,810857	-0,285209	64,472075	5,479391	-11,293130	-0,060419	0,810857	-0,285209	64,472075	5,479391	-11,293130
16:29:59,27	0,453017	3,580964	-0,152981	0,196966	-0,798990	1,785054	-0,064135	0,811502	-0,287116	0,834582	0,592531	-11,267131	-1,277924	-2,415367	-1,545032	9,970046	43,597779	1,482933	-0,064135	0,811502	-0,287116	64,537464	5,627157	-11,267131	-0,064135	0,811502	-0,287116	64,537464	5,627157	-11,267131
16:29:59,32	0,453017	3,580964	-0,152981	0,196966	-0,798990	1,785054	-0,061916	0,813054	-0,290229	0,743261	0,661938	-11,245543	-1,278544	-2,414554	-1,540796	9,945763	43,597206	1,451529	-0,061916	0,813054	-0,290229	64,568033	5,522323	-11,245543	-0,061916	0,813054	-0,290229	64,568033	5,522323	-11,245543
16:29:59,37	0,453017	3,580964	-0,152981	0,196966	-0,798990	1,785054	-0,062310	0,813998	-0,285992	0,681542	0,620709	-11,276947	-1,277319	-2,412914	-1,545817	9,981122	43,607940	1,479245	-0,062310	0,813998	-0,285992	64,580407	5,512020	-11,276947	-0,062310	0,813998	-0,285992	64,580407	5,512020	-11,276947
16:29:59,42	0,453017	3,580964	-0,152981	0,196966	-0,798990	1,785054	-0,064342	0,813758	-0,291014	0,721030	0,540265	-11,249230	-1,277303	-2,411677	-1,543492	9,986905	43,607920	1,473112	-0,064342	0,813758	-0,291014	64,601006	5,591141	-11,249230	-0,064342	0,813758	-0,291014	64,601006	5,591141	-11,249230
16:29:59,47	0,453017	3,580964	-0,152981	0,196966	-0,798990	1,785054	-0,065421	0,814362	-0,288689	0,692500	0,489168	-11,255364	-1,278477	-2,413660	-1,542712	9,977878	43,619826	1,472614	-0,065421	0,814362	-0,288689	64,619885	5,624756	-11,255364	-0,065421	0,814362	-0,288689	64,619885	5,624756	-11,255364
16:29:59,52	0,453017	3,580964	-0,152981	0,196966	-0,798990	1,785054	-0,063118	0,814387	-0,287909	0,696973	0,595198	-11,255861	-1,277963	-2,410706	-1,545826	9,968610	43,591019	1,488744	-0,063118	0,814387	-0,287909	64,626357	5,549933	-11,255861	-0,063118	0,814387	-0,287909	64,626357	5,549933	-11,255861
16:29:59,57	0,453017	3,580964	-0,152981	0,196966	-0,798990	1,785054	-0,065933	0,815419	-0,291023	0,613729	0,455193	-11,239732	-1,277321	-2,416574	-1,541529	9,970456	43,585566	1,480331	-0,065933	0,815419	-0,291023	64,624123	5,630910	-11,239732	-0,065933	0,815419	-0,291023	64,624123	5,630910	-11,239732
16:29:59,62	0,453017	3,580964	-0,152981	0,196966	-0,798990	1,785054	-0,061172	0,811929	-0,286726	0,791404	0,707067	-11,248145	-1,277234	-2,415719	-1,544229	10,013773	43,601653	1,487031	-0,061172	0,811929	-0,286726	64,527841	5,509079	-11,248145	-0,061172	0,811929	-0,286726	64,527841	5,509079	-11,248145
16:29:59,67	0,453017	3,580964	-0,152981	0,196966	-0,798990	1,785054	-0,061956	0,812281	-0,289425	0,808704	0,695800	-11,241445	-1,277305	-2,410575	-1,541156	9,992145	43,588473	1,480867	-0,061956	0,812281	-0,289425	64,572752	5,559310	-11,241445	-0,061956	0,812281	-0,289425	64,572752	5,559310	-11,241445
16:29:59,72	0,453017	3,580964	-0,152981	0,196966	-0,798990	1,785054	-0,066375	0,814914	-0,286353	0,649538	0,453866	-11,247609	-1,279101	-2,412294	-1,545819	9,989936	43,567176	1,477634	-0,066375	0,814914	-0,286353	64,620310	5,664276	-11,247609	-0,066375	0,814914	-0,286353	64,620310	5,664276	-11,247609
16:29:59,77	0,453017	3,580964	-0,152981	0,196966	-0,798990	1,785054	-0,063988	0,815611	-0,291016	0,593761	0,586707	-11,250842	-1,277344	-2,413845	-1,542691	9,971437	43,585414	1,500805	-0,063988	0,815611	-0,291016	64,619224	5,609765	-11,250842	-0,063988	0,815611	-0,291016	64,619224	5,609765	-11,250842
16:29:59,82	0,453017	3,580964	-0,152981	0,196966	-0,798990	1,785054	-0,063524	0,813314	-0,287888	0,719749	0,585717	-11,227671	-1,279074	-2,413688	-1,542313	9,989362	43,577084	1,480467	-0,063524	0,813314	-0,287888	64,564899	5,572320	-11,227671	-0,063524	0,813314	-0,287888	64,564899	5,572320	-11,227671
16:29:59,87	0,453017	3,580964	-0,152981	0,196966	-0,798990	1,785054	-0,062795	0,814890	-0,287509	0,639551	0,643308	-11,248009	-1,277581	-2,412075	-1,547936	10,027783	43,537789	1,480310	-0,062795	0,814890	-0,287509	64,608409	5,572691	-11,248009	-0,062795	0,814890	-0,287509	64,608409	5,572691	-11,248009
16:29:59,92	0,453017	3,580964	-0,152981	0,196966	-0,798990	1,785054	-0,064938	0,814403	-0,293133	0,650036	0,584777	-11,248166	-1,238186	-2,414727	-1,526952	9,717090	41,565973	1,818557	-0,064938	0,814403	-0,293133	64,580693	5,682411	-11,248166	-0,064938	0,814403	-0,293133	64,580693	5,682411	-11,248166
16:29:59,97	0,453017	3,580964	-0,152981	0,196966	-0,798990	1,785054	-0,082338	0,778961	-0,272148	0,630056	0,396794	-10,909919	-1,222381	-2,425218	-1,532742	9,334909	40,611279	2,094579	-0,082338	0,778961	-0,272148	61,778479	6,860362	-10,909919	-0,082338	0,778961	-0,272148	61,778479	6,860362	-10,909919
16:30:00,02	0,453102	3,580969	-0,152970	0,196992	-0,799000	1,735159	-0,081156	0,760028	-0,277939	0,596678	0,604661	-10,633897	-1,221736	-2,424520	-1,529131	9,483726	40,631533	2,069913	-0,081156	0,760028	-0,277939	60,258883	6,975390	-10,633897	-0,081156	0,760028	-0,277939	60,258883	6,975390	-10,633897
16:30:00,07	0,453102	3,580969	-0,152970	0,196992	-0,799000	1,735159	-0,082082	0,759818	-0,274328	0,699572	0,675228	-10,658563	-1,219955	-2,425869	-1,531822	9,488507	40,649598	2,096413	-0,082082	0,759818	-0,274328	60,345255	7,118699	-10,658563	-0,082082	0,759818	-0,274328	60,345255	7,118699	-10,658563
16:30:00,12	0,453102	3,580969	-0,152970	0,196992	-0,799000	1,735159	-0,081805	0,757601	-0,277018	0,832869	0,684778	-10,632063	-1,219946	-2,425785	-1,528718	9,477566	40,675625	2,095484	-0,081805	0,757601	-0,277018	60,304550	7,106447	-10,632063	-0,081805	0,757601	-0,277018	60,304550	7,106447	-10,632063
16:30:00,17	0,453102	3,580969	-0,152970	0,196992	-0,799000	1,735159	-0,081882	0,757636	-0,273915	0,848128	0,658244	-10,632991	-1,222258	-2,424641	-1,525639	9,488775	40,682904	2,059583	-0,081882	0,757636	-0,273915	60,322542	7,086019	-10,632991	-0,081882	0,757636	-0,273915	60,322542	7,086019	-10,632991
16:30:00,22	0,453102	3,580969	-0,152970	0,196992	-0,799000	1,735159	-0,081717	0,760209	-0,270835	0,726215	0,672904	-10,668893	-1,221650	-2,421762	-1,527180	9,518915	40,657368	2,074460	-0,081717	0,760209	-0,270835	60,402649	7,087709	-10,668893	-0,081717	0,760209	-0,270835	60,402649	7,087709	-10,668893
16:30:00,27	0,453102	3,580969	-0,152970	0,196992	-0,799000	1,735159	-0,084514	0,761122	-0,272377	0,671688	0,566321	-10,654015	-1,219945	-2,422616	-1,526025	9,480931	40,668998	2,074688	-0,084514	0,761122	-0,272377	60,419801	7,200704	-10,654015	-0,084514	0,761122	-0,272377	60,419801	7,200704	-10,654015
16:30:00,32	0,453102	3,580969	-0,152970	0,196992	-0,799000	1,735159	-0,084627	0,759220	-0,271222	0,761720	0,521752	-10,653787	-1,217627	-2,423283	-1,527182	9,472159	40,648728	2,084825	-0,084627	0,759220	-0,271222	60,360453	7,164980	-10,653787	-0,084627	0,759220	-0,271222	60,360453	7,164980	-10,653787
16:30:00,37	0,453102	3,580969	-0,152970	0,196992	-0,799000	1,735159	-0,085209	0,756878	-0,272378	0,861545	0,494048	-10,643651	-1,219144	-2,422256	-1,535268	9,480333	40,624815	2,104128	-0,085209	0,756878	-0,272378	60,276460	7,182930	-10,643651	-0,085209	0,756878	-0,272378	60,276460	7,182930	-10,643651
16:30:00,42	0,453102	3,580969	-0,152970	0,196992	-0,799000	1,735159	-0,085339	0,758705	-0,280464	0,749888	0,506291	-10,624347	-1,194577	-2,457058	-1,525104	7,957256	39,430951	2,427326	-0,085339	0,758705	-0,280464	60,308267	7,205427	-10,624347	-0,085339	0,758705	-0,280464	60,308267	7,205427	-10,624347
16:30:00,47	0,453102	3,580969	-0,152970	0,196992	-0,799000	1,735159	-0,067484	0,720029	-0,270300	0,965629	0,712679	-10,301150	-1,166135	-2,439561	-1,504432	8,624035	37,857377	2,665399	-0,067484	0,720029	-0,270300	57,487878	6,010169	-10,301150	-0,067484	0,720029	-0,270300	57,487878	6,010169	-10,301150
16:30:00,52	0,453108	3,581002	-0,152976	0,196975	-0,799005	1,685050	-0,096858	0,704146	-0,249629	0,762172	0,549473	-10,063076	-1,165250	-2,435818	-1,504403	8,760049	37,883616	2,641307	-0,096858	0,704146	-0,249629	56,037618	8,152811	-10,063076	-0,096858	0,704146	-0,249629	56,037618	8,152811	-10,063076
16:30:00,57	0,453108	3,581002	-0,152976	0,196975	-0,799005	1,685050	-0,100541	0,705250	-0,249599	0,795464	0,462607	-10,087169	-1,164605	-2,435243	-1,500235	8,703092	37,912886	2,663505	-0,100541	0,705250	-0,249599	56,157619	8,355092	-10,087169	-0,100541	0,705250	-0,249599	56,157619	8,355092	-10,087169
16:30:00,62	0,453108	3,581002	-0,152976	0,196975	-0,799005	1,685050	-0,101362	0,704980	-0,245432	0,806409	0,355980	-10,064971	-1,168274	-2,439809	-1,502064	8,690574	37,945846	2,675392	-0,101362	0,704980	-0,245432	56,147317	8,312875	-10,064971	-0,101362	0,704980	-0,245432	56,147317	8,312875	-10,064971
16:30:00,67	0,453108	3,581002	-0,152976	0,196975	-0,799005	1,685050	-0,095573	0,705874	-0,247260	0,782197	0,629660	-10,053084	-1,166529	-2,439141	-1,501273	8,699524	37,895760	2,688151	-0,095573	0,705874	-0,247260	56,193296	8,132159	-10,053084	-0,095573	0,705874	-0,247260	56,193296	8,132159	-10,053084
16:30:00,72	0,453108	3,581002	-0,152976	0,196975	-0,799005	1,685050	-0,097024	0,704697	-0,246469	0,804516	0,587022	-10,040325	-1,165372	-2,438188	-1,502443	8,686595	37,919596	2,694945	-0,097024	0,704697	-0,246469	56,123198	8,203393	-10,040325	-0,097024	0,704697	-0,246469	56,123198	8,203393	-10,040325
16:30:00,77	0,453108	3,581002	-0,152976	0,196975	-0,799005	1,685050	-0,098428	0,704172	-0,247639	0,845980	0,490894	-10,033531	-1,165317	-2,435484	-1,504424	8,715983	37,922536	2,643057	-0,098428	0,704172	-0,247639	56,123471	8,217488	-10,033531	-0,098428	0,704172	-0,247639	56,123471	8,217488	-10,033531
16:30:00,82	0,453108	3,581002	-0,152976	0,196975	-0,799005	1,685050	-0,099004	0,705127	-0,247257	0,812122	0,476669	-10,048282	-1,165354	-2,438460	-1,503973	8,713827	37,877420	2,708744	-0,099004	0,705127	-0,247257	56,164556	8,248481	-10,048282	-0,099004	0,705127	-0,247257	56,164556	8,248481	-10,048282
16:30:00,87	0,453108	3,581002	-0,152976	0,196975	-0,799005	1,685050	-0,099004	0,705127	-0,247257	0,812122	0,476669	-10,048282	-1,165225	-2,436037	-1,506333	8,787510	37,847889	2,641026	-0,099004	0,705127	-0,247257	56,164556	8,248481	-10,048282	-0,099004	0,705127	-0,247257	56,164556	8,248481	-10,048282
16:30:00,92	0,453108	3,581002	-0,152976	0,196975	-0,799005	1,685050	-0,100364	0,705119	-0,251529	0,785081	0,513455	-10,087450	-1,160062	-2,478025	-1,511547	6,583804	37,505134	3,004228	-0,100364	0,705119	-0,251529	56,136930	8,392048	-10,087450	-0,100364	0,705119	-0,251529	56,136930	8,392048	-10,087450
16:30:00,97	0,453108	3,581002	-0,152976	0,196975	-0,799005	1,685050	-0,066583	0,679654	-0,256743	0,710560	0,532984	-9,724248	-1,133900	-2,488233	-1,497835	6,236727	36,396540	3,243121	-0,066583	0,679654	-0,256743	54,063427	5,759764	-9,724248	-0,066583	0,679654	-0,256743	54,063427	5,759764	-9,724248
16:30:01,02	0,452994	3,580948	-0,152976	0,196989	-0,799014	1,635029	-0,070824	0,651894	-0,243031	1,020509	0,566204	-9,485355	-1,134404	-2,485003	-1,495905	6,262679	36,444421	3,229070	-0,070824	0,651894	-0,243031	52,194159	6,125853	-9,485355	-0,070824	0,651894	-0,243031	52,194159	6,125853	-9,485355
16:30:01,07	0,452994	3,580948	-0,152976	0,196989	-0,799014	1,635029	-0,073369	0,653945	-0,241102	0,968259	0,432374	-9,499406	-1,133122	-2,483826	-1,497050	6,324796	36,419547	3,223882	-0,073369	0,653945	-0,241102	52,302974	6,191842	-9,499406	-0,073369	0,653945	-0,241102	52,302974	6,191842	-9,499406
16:30:01,12	0,452994	3,580948	-0,152976	0,196989	-0,799014	1,635029	-0,075029	0,653423	-0,242246	1,004934	0,412283	-9,504594	-1,137871	-2,484517	-1,496245	6,304578	36,437593	3,276552	-0,075029	0,653423	-0,242246	52,298650	6,302066	-9,504594	-0,075029	0,653423	-0,242246	52,298650	6,302066	-9,504594
16:30:01,17	0,452994	3,580948	-0,152976	0,196989	-0,799014	1,635029	-0,072057	0,657191	-0,241442	0,814542	0,540318	-9,451924	-1,138413	-2,482203	-1,497459	6,326614	36,439960	3,214403	-0,072057	0,657191	-0,241442	52,404008	6,196763	-9,451924	-0,072057	0,657191	-0,241442	52,404008	6,196763	-9,451924
16:30:01,22	0,452994	3,580948	-0,152976	0,196989	-0,799014	1,635029	-0,073789	0,658817	-0,242656	0,743059	0,468139	-9,514073	-1,138981	-2,481065	-1,497462	6,331695	36,461996	3,215129	-0,073789	0,658817	-0,242656	52,460166	6,260569	-9,514073	-0,073789	0,658817	-0,242656	52,460166	6,260569	-9,514073
16:30:01,27	0,452994	3,580948	-0,152976	0,196989	-0,799014	1,635029	-0,074491	0,659878	-0,242659	0,709481	0,425010	-9,513347	-1,139500	-2,482802	-1,496271	6,357826	36,464770	3,223567	-0,074491	0,659878	-0,242659	52,509921	6,272559	-9,513347	-0,074491	0,659878	-0,242659	52,509921	6,272559	-9,513347
16:30:01,32	0,452994	3,580948	-0,152976	0,196989	-0,799014	1,635029	-0,072728	0,659459	-0,241467	0,746758	0,537957	-9,504909	-1,138431	-2,481569	-1,496297	6,318218	36,439967	3,218718	-0,072728	0,659459	-0,241467	52,514275	6,247067	-9,504909	-0,072728	0,659459	-0,241467	52,514275	6,247067	-9,504909
16:30:01,37	0,452994	3,580948	-0,152976	0,196989	-0,799014	1,635029	-0,074330	0,659149	-0,241493	0,721562	0,432754	-9,509758	-1,133015	-2,483931	-1,495882	6,399260	36,357459	3,264834	-0,074330	0,659149	-0,241493	52,464792	6,267621	-9,509758	-0,074330	0,659149	-0,241493	52,464792	6,267621	-9,509758
16:30:01,42	0,452994	3,580948	-0,152976	0,196989	-0,799014	1,635029	-0,074992	0,653278	-0,241079	0,995950	0,509744	-9,463641	-1,110479	-2,506929	-1,476910	5,269425	34,908405	3,586392	-0,074992	0,653278	-0,241079	52,278262	6,396614	-9,463641	-0,074992	0,653278	-0,241079	52,278262	6,396614	-9,463641
16:30:01,47	0,452994	3,580948	-0,152976	0,196989	-0,799014	1,635029	-0,066343	0,622262	-0,222106	0,788917	0,705561	-9,142084	-1,086564	-2,504157	-1,466102	5,118780	34,078986	3,801597	-0,066343	0,622262	-0,222106	49,636520	5,913474	-9,142084	-0,066343	0,622262	-0,222106	49,636520	5,913474	-9,142084
16:30:01,52	0,453000	3,580978	-0,152989	0,196975	-0,799019	1,585008	-0,080701	0,602938	-0,211298	1,000187	0,243187	-8,926879	-1,092837	-2,503868	-1,472062	5,258174	34,194435	3,816138	-0,080701	0,602938	-0,211298	48,330793	6,578210	-8,926879	-0,080701	0,602938	-0,211298	48,330793	6,578210	-8,926879
16:30:01,57	0,453000	3,580978	-0,152989	0,196975	-0,799019	1,585008	-0,077815	0,608514	-0,217258	0,879891	0,456230	-8,912338	-1,090377	-2,503230	-1,468565	5,295221	34,203328	3,790209	-0,077815	0,608514	-0,217258	48,648248	6,564737	-8,912338	-0,077815	0,608514	-0,217258	48,648248	6,564737	-8,912338
16:30:01,62	0,453000	3,580978	-0,152989	0,196975	-0,799019	1,585008	-0,079597	0,606702	-0,213762	1,000322	0,391207	-8,938267	-1,089894	-2,502294	-1,470503	5,265429	34,174697	3,820070	-0,079597	0,606702	-0,213762	48,626463	6,639596	-8,938267	-0,079597	0,606702	-0,213762	48,626463	6,639596	-8,938267
16:30:01,67	0,453000	3,580978	-0,152989	0,196975	-0,799019	1,585008	-0,080649	0,606752	-0,215700	0,958032	0,325018	-8,908406	-1,094466	-2,498997	-1,468935	5,325842	34,208649	3,828971	-0,080649	0,606752	-0,215700	48,588096	6,655987	-8,908406	-0,080649	0,606752	-0,215700	48,588096	6,655987	-8,908406
16:30:01,72	0,453000	3,580978	-0,152989	0,196975	-0,799019	1,585008	-0,081218	0,612361	-0,214131	0,726007	0,330772	-8,899504	-1,092258	-2,503551	-1,470128	5,248358	34,198309	3,810488	-0,081218	0,612361	-0,214131	48,796328	6,706411	-8,899504	-0,081218	0,612361	-0,214131	48,796328	6,706411	-8,899504
16:30:01,77	0,453000	3,580978	-0,152989	0,196975	-0,799019	1,585008	-0,078379	0,608171	-0,215324	0,896155	0,416471	-8,917988	-1,088699	-2,500855	-1,471307	5,271967	34,182227	3,787237	-0,078379	0,608171	-0,215324	48,637614	6,569241	-8,917988	-0,078379	0,608171	-0,215324	48,637614	6,569241	-8,917988
16:30:01,82	0,453000	3,580978	-0,152989	0,196975	-0,799019	1,585008	-0,082493	0,606437	-0,216504	0,984228	0,231052	-8,941239	-1,093880	-2,500007	-1,468579	5,315705	34,209250	3,785223	-0,082493	0,606437	-0,216504	48,589526	6,706739	-8,941239	-0,082493	0,606437	-0,216504	48,589526	6,706739	-8,941239
16:30:01,87	0,453000	3,580978	-0,152989	0,196975	-0,799019	1,585008	-0,080637	0,611348	-0,213775	0,774122	0,351914	-8,943252	-1,092692	-2,501333	-1,468190	5,315345	34,207278	3,775246	-0,080637	0,611348	-0,213775	48,764942	6,681930	-8,943252	-0,080637	0,611348	-0,213775	48,764942	6,681930	-8,943252
16:30:01,92	0,453000	3,580978	-0,152989	0,196975	-0,799019	1,585008	-0,080082	0,609656	-0,213387	0,860204	0,381440	-8,953230	-1,087044	-2,549788	-1,482489	2,804352	33,804288	4,095877	-0,080082	0,609656	-0,213387	48,718224	6,667900	-8,953230	-0,080082	0,609656	-0,213387	48,718224	6,667900	-8,953230
16:30:01,97	0,453000	3,580978	-0,152989	0,196975	-0,799019	1,585008	-0,040943	0,580537	-0,227686	0,769892	0,443580	-8,632599	-1,055568	-2,542407	-1,462647	3,209207	32,247999	4,360950	-0,040943	0,580537	-0,227686	46,342075	3,657630	-8,632599	-0,040943	0,580537	-0,227686	46,342075	3,657630	-8,632599
16:30:02,02	0,452982	3,581016	-0,152996	0,196989	-0,798997	1,534960	-0,063073	0,556969	-0,207844	0,850091	0,421578	-8,367525	-1,052457	-2,532467	-1,466220	3,510118	32,107262	4,386607	-0,063073	0,556969	-0,207844	44,572156	5,372834	-8,367525	-0,063073	0,556969	-0,207844	44,572156	5,372834	-8,367525
16:30:02,07	0,452982	3,581016	-0,152996	0,196989	-0,798997	1,534960	-0,073237	0,559245	-0,211417	0,760330	0,224026	-8,341869	-1,054437	-2,533954	-1,462124	3,531883	32,121562	4,388631	-0,073237	0,559245	-0,211417	44,661036	5,973139	-8,341869	-0,073237	0,559245	-0,211417	44,661036	5,973139	-8,341869
16:30:02,12	0,452982	3,581016	-0,152996	0,196989	-0,798997	1,534960	-0,070960	0,560216	-0,207320	0,733085	0,354133	-8,339845	-1,050937	-2,538613	-1,465604	3,521878	32,086419	4,384794	-0,070960	0,560216	-0,207320	44,710043	5,924496	-8,339845	-0,070960	0,560216	-0,207320	44,710043	5,924496	-8,339845
16:30:02,17	0,452982	3,581016	-0,152996	0,196989	-0,798997	1,534960	-0,068675	0,554855	-0,210801	0,976395	0,481869	-8,343681	-1,053242	-2,536421	-1,463269	3,531740	32,135863	4,399318	-0,068675	0,554855	-0,210801	44,532552	5,872845	-8,343681	-0,068675	0,554855	-0,210801	44,532552	5,872845	-8,343681
16:30:02,22	0,452982	3,581016	-0,152996	0,196989	-0,798997	1,534960	-0,069421	0,557947	-0,208466	0,863374	0,426906	-8,329157	-1,052311	-2,536237	-1,458448	3,550230	32,099481	4,338287	-0,069421	0,557947	-0,208466	44,662234	5,876428	-8,329157	-0,069421	0,557947	-0,208466	44,662234	5,876428	-8,329157
16:30:02,27	0,452982	3,581016	-0,152996	0,196989	-0,798997	1,534960	-0,070046	0,557234	-0,203644	0,878218	0,428600	-8,390189	-1,055038	-2,533530	-1,461370	3,516818	32,140391	4,369509	-0,070046	0,557234	-0,203644	44,621061	5,927199	-8,390189	-0,070046	0,557234	-0,203644	44,621061	5,927199	-8,390189
16:30:02,32	0,452982	3,581016	-0,152996	0,196989	-0,798997	1,534960	-0,071026	0,560949	-0,206567	0,703769	0,328247	-8,358967	-1,051338	-2,537098	-1,459006	3,585810	32,115002	4,342432	-0,071026	0,560949	-0,206567	44,738228	5,903780	-8,358967	-0,071026	0,560949	-0,206567	44,738228	5,903780	-8,358967
16:30:02,37	0,452982	3,581016	-0,152996	0,196989	-0,798997	1,534960	-0,069786	0,555960	-0,204202	0,975673	0,465167	-8,386044	-1,052489	-2,534954	-1,459740	3,606628	32,133205	4,401509	-0,069786	0,555960	-0,204202	44,618545	5,943365	-8,386044	-0,069786	0,555960	-0,204202	44,618545	5,943365	-8,386044
16:30:02,42	0,452982	3,581016	-0,152996	0,196989	-0,798997	1,534960	-0,071067	0,558029	-0,204937	0,894291	0,407460	-8,326967	-1,026048	-2,560338	-1,446764	2,214068	31,158176	4,731193	-0,071067	0,558029	-0,204937	44,699530	5,986250	-8,326967	-0,071067	0,558029	-0,204937	44,699530	5,986250	-8,326967
16:30:02,47	0,452982	3,581016	-0,152996	0,196989	-0,798997	1,534960	-0,062305	0,522438	-0,191961	1,204304	0,144629	-7,997283	-1,020057	-2,561636	-1,453276	2,036102	30,332225	4,943936	-0,062305	0,522438	-0,191961	42,215709	5,035569	-7,997283	-0,062305	0,522438	-0,191961	42,215709	5,035569	-7,997283
16:30:02,52	0,453028	3,580937	-0,152969	0,196968	-0,799000	1,484957	-0,064177	0,516601	-0,198472	0,703564	0,306144	-7,784539	-1,014837	-2,556157	-1,455133	2,310750	30,265159	4,912739	-0,064177	0,516601	-0,198472	41,256744	5,344026	-7,784539	-0,064177	0,516601	-0,198472	41,256744	5,344026	-7,784539
16:30:02,57	0,453028	3,580937	-0,152969	0,196968	-0,799000	1,484957	-0,071531	0,514820	-0,200329	0,875414	0,195110	-7,815737	-1,015787	-2,559912	-1,449214	2,316657	30,283066	4,877436	-0,071531	0,514820	-0,200329	41,288793	5,810298	-7,815737	-0,071531	0,514820	-0,200329	41,288793	5,810298	-7,815737
16:30:02,62	0,453028	3,580937	-0,152969	0,196968	-0,799000	1,484957	-0,067804	0,513765	-0,194410	0,948723	0,385065	-7,851040	-1,014797	-2,561662	-1,452773	2,314157	30,255806	4,915004	-0,067804	0,513765	-0,194410	41,279304	5,707700	-7,851040	-0,067804	0,513765	-0,194410	41,279304	5,707700	-7,851040
16:30:02,67	0,453028	3,580937	-0,152969	0,196968	-0,799000	1,484957	-0,066784	0,512032	-0,197969	1,013980	0,449604	-7,813472	-1,018857	-2,559837	-1,455149	2,333792	30,293498	4,863728	-0,066784	0,512032	-0,197969	41,208522	5,692117	-7,813472	-0,066784	0,512032	-0,197969	41,208522	5,692117	-7,813472
16:30:02,72	0,453028	3,580937	-0,152969	0,196968	-0,799000	1,484957	-0,066335	0,516461	-0,200345	0,826139	0,471109	-7,864748	-1,018187	-2,555778	-1,456674	2,374500	30,336032	4,900234	-0,066335	0,516461	-0,200345	41,368346	5,678378	-7,864748	-0,066335	0,516461	-0,200345	41,368346	5,678378	-7,864748
16:30:02,77	0,453028	3,580937	-0,152969	0,196968	-0,799000	1,484957	-0,070184	0,517911	-0,201871	0,807947	0,284910	-7,828242	-1,015370	-2,559675	-1,453966	2,311667	30,297186	4,893052	-0,070184	0,517911	-0,201871	41,463951	5,794383	-7,828242	-0,070184	0,517911	-0,201871	41,463951	5,794383	-7,828242
16:30:02,82	0,453028	3,580937	-0,152969	0,196968	-0,799000	1,484957	-0,068218	0,513523	-0,199163	0,971057	0,352161	-7,835424	-1,018923	-2,556434	-1,453626	2,303978	30,306325	4,859167	-0,068218	0,513523	-0,199163	41,282616	5,707286	-7,835424	-0,068218	0,513523	-0,199163	41,282616	5,707286	-7,835424
16:30:02,87	0,453028	3,580937	-0,152969	0,196968	-0,799000	1,484957	-0,069248	0,518219	-0,198823	0,730911	0,287372	-7,869309	-1,016517	-2,557331	-1,449371	2,318749	30,313279	4,898923	-0,069248	0,518219	-0,198823	41,411141	5,723353	-7,869309	-0,069248	0,518219	-0,198823	41,411141	5,723353	-7,869309
16:30:02,92	0,453028	3,580937	-0,152969	0,196968	-0,799000	1,484957	-0,069675	0,515688	-0,194567	0,875942	0,274500	-7,829553	-1,009249	-2,603857	-1,466348	-0,213197	29,800557	5,210375	-0,069675	0,515688	-0,194567	41,357472	5,743976	-7,829553	-0,069675	0,515688	-0,194567	41,357472	5,743976	-7,829553
16:30:02,97	0,453028	3,580937	-0,152969	0,196968	-0,799000	1,484957	-0,033016	0,486130	-0,211545	0,702962	0,244410	-7,518101	-0,973894	-2,596584	-1,441727	0,401960	28,082545	5,490078	-0,033016	0,486130	-0,211545	38,864178	2,836139	-7,518101	-0,033016	0,486130	-0,211545	38,864178	2,836139	-7,518101
16:30:03,02	0,452942	3,581008	-0,152983	0,196958	-0,799029	1,434968	-0,056992	0,459148	-0,186924	0,925750	0,389390	-7,238397	-0,976618	-2,591834	-1,444082	0,462442	28,241285	5,457447	-0,056992	0,459148	-0,186924	36,968899	4,863258	-7,238397	-0,056992	0,459148	-0,186924	36,968899	4,863258	-7,238397
16:30:03,07	0,452942	3,581008	-0,152983	0,196958	-0,799029	1,434968	-0,059744	0,463883	-0,189278	0,847261	0,219317	-7,271029	-0,974364	-2,596323	-1,439420	0,414148	28,182463	5,452946	-0,059744	0,463883	-0,189278	37,262082	4,909185	-7,271029	-0,059744	0,463883	-0,189278	37,262082	4,909185	-7,271029
16:30:03,12	0,452942	3,581008	-0,152983	0,196958	-0,799029	1,434968	-0,056983	0,459686	-0,184616	0,990431	0,350466	-7,275530	-0,977217	-2,593279	-1,440605	0,456382	28,205134	5,424847	-0,056983	0,459686	-0,184616	37,075766	4,823610	-7,275530	-0,056983	0,459686	-0,184616	37,075766	4,823610	-7,275530
16:30:03,17	0,452942	3,581008	-0,152983	0,196958	-0,799029	1,434968	-0,058193	0,463679	-0,185801	0,823553	0,312777	-7,303629	-0,978347	-2,593927	-1,439788	0,475991	28,217016	5,462999	-0,058193	0,463679	-0,185801	37,222327	4,880921	-7,303629	-0,058193	0,463679	-0,185801	37,222327	4,880921	-7,303629
16:30:03,22	0,452942	3,581008	-0,152983	0,196958	-0,799029	1,434968	-0,057066	0,464333	-0,184985	0,809603	0,382393	-7,265477	-0,973039	-2,595620	-1,438610	0,479633	28,193357	5,457308	-0,057066	0,464333	-0,184985	37,259772	4,862110	-7,265477	-0,057066	0,464333	-0,184985	37,259772	4,862110	-7,265477
16:30:03,27	0,452942	3,581008	-0,152983	0,196958	-0,799029	1,434968	-0,058255	0,458890	-0,183807	1,073967	0,335597	-7,271168	-0,976529	-2,594366	-1,434736	0,485537	28,222200	5,450551	-0,058255	0,458890	-0,183807	37,096865	4,908578	-7,271168	-0,058255	0,458890	-0,183807	37,096865	4,908578	-7,271168
16:30:03,32	0,452942	3,581008	-0,152983	0,196958	-0,799029	1,434968	-0,057596	0,462540	-0,179932	0,912146	0,360546	-7,277924	-0,976501	-2,592941	-1,438631	0,508914	28,218733	5,433406	-0,057596	0,462540	-0,179932	37,221498	4,881811	-7,277924	-0,057596	0,462540	-0,179932	37,221498	4,881811	-7,277924
16:30:03,37	0,452942	3,581008	-0,152983	0,196958	-0,799029	1,434968	-0,058843	0,463228	-0,183828	0,885043	0,317647	-7,295070	-0,979393	-2,591357	-1,438215	0,538796	28,225419	5,466711	-0,058843	0,463228	-0,183828	37,248422	4,936852	-7,295070	-0,058843	0,463228	-0,183828	37,248422	4,936852	-7,295070
16:30:03,42	0,452942	3,581008	-0,152983	0,196958	-0,799029	1,434968	-0,058769	0,466525	-0,183411	0,734334	0,344055	-7,261765	-0,966653	-2,614530	-1,432786	-1,009344	27,521564	5,717175	-0,058769	0,466525	-0,183411	37,356522	4,957414	-7,261765	-0,058769	0,466525	-0,183411	37,356522	4,957414	-7,261765
16:30:03,47	0,452942	3,581008	-0,152983	0,196958	-0,799029	1,434968	-0,045070	0,443905	-0,177983	0,526941	0,067578	-7,011301	-0,942046	-2,631481	-1,438492	-1,519108	26,460481	6,042485	-0,045070	0,443905	-0,177983	35,373469	3,605602	-7,011301	-0,045070	0,443905	-0,177983	35,373469	3,605602	-7,011301
16:30:03,52	0,452993	3,581009	-0,152981	0,196956	-0,799021	1,384938	-0,042694	0,414119	-0,183689	0,901982	0,280228	-6,685991	-0,939352	-2,627190	-1,440760	-1,329342	26,410594	6,031729	-0,042694	0,414119	-0,183689	33,410346	3,631699	-6,685991	-0,042694	0,414119	-0,183689	33,410346	3,631699	-6,685991
16:30:03,57	0,452993	3,581009	-0,152981	0,196956	-0,799021	1,384938	-0,047757	0,413932	-0,185957	0,963407	0,206214	-6,696747	-0,940052	-2,628483	-1,442299	-1,253082	26,425855	6,000564	-0,047757	0,413932	-0,185957	33,457059	3,955167	-6,696747	-0,047757	0,413932	-0,185957	33,457059	3,955167	-6,696747
16:30:03,62	0,452993	3,581009	-0,152981	0,196956	-0,799021	1,384938	-0,046287	0,413891	-0,187495	1,016869	0,341073	-6,727912	-0,941642	-2,625876	-1,439607	-1,306250	26,430805	6,011856	-0,046287	0,413891	-0,187495	33,507328	3,974620	-6,727912	-0,046287	0,413891	-0,187495	33,507328	3,974620	-6,727912
16:30:03,67	0,452993	3,581009	-0,152981	0,196956	-0,799021	1,384938	-0,047751	0,416571	-0,184804	0,855201	0,216456	-6,716620	-0,939790	-2,627759	-1,438808	-1,292554	26,487875	6,017943	-0,047751	0,416571	-0,184804	33,556056	3,964881	-6,716620	-0,047751	0,416571	-0,184804	33,556056	3,964881	-6,716620
16:30:03,72	0,452993	3,581009	-0,152981	0,196956	-0,799021	1,384938	-0,047046	0,414026	-0,184005	1,043836	0,236440	-6,710533	-0,942095	-2,624390	-1,435699	-1,248266	26,436690	6,014058	-0,047046	0,414026	-0,184005	33,544874	3,929527	-6,710533	-0,047046	0,414026	-0,184005	33,544874	3,929527	-6,710533
16:30:03,77	0,452993	3,581009	-0,152981	0,196956	-0,799021	1,384938	-0,048811	0,417707	-0,180895	0,830223	0,208585	-6,714418	-0,939132	-2,627333	-1,436833	-1,239155	26,423637	6,028847	-0,048811	0,417707	-0,180895	33,620246	4,040256	-6,714418	-0,048811	0,417707	-0,180895	33,620246	4,040256	-6,714418
16:30:03,82	0,452993	3,581009	-0,152981	0,196956	-0,799021	1,384938	-0,047744	0,413670	-0,182029	1,033438	0,278490	-6,699629	-0,940359	-2,625130	-1,440371	-1,257597	26,438396	6,002706	-0,047744	0,413670	-0,182029	33,506497	4,026396	-6,699629	-0,047744	0,413670	-0,182029	33,506497	4,026396	-6,699629
16:30:03,87	0,452993	3,581009	-0,152981	0,196956	-0,799021	1,384938	-0,049038	0,415833	-0,185567	0,924483	0,187838	-6,725770	-0,940304	-2,624422	-1,438407	-1,237420	26,454646	6,021319	-0,049038	0,415833	-0,185567	33,567396	4,037343	-6,725770	-0,049038	0,415833	-0,185567	33,567396	4,037343	-6,725770
16:30:03,92	0,452993	3,581009	-0,152981	0,196956	-0,799021	1,384938	-0,049678	0,416140	-0,183603	0,932710	0,163906	-6,707157	-0,930103	-2,670267	-1,437046	-3,490682	25,822518	6,338142	-0,049678	0,416140	-0,183603	33,599679	4,063652	-6,707157	-0,049678	0,416140	-0,183603	33,599679	4,063652	-6,707157
16:30:03,97	0,452993	3,581009	-0,152981	0,196956	-0,799021	1,384938	-0,015076	0,384383	-0,182242	0,910014	0,327899	-6,390334	-0,895860	-2,644825	-1,420800	-2,231540	24,090757	6,565089	-0,015076	0,384383	-0,182242	31,084043	1,511379	-6,390334	-0,015076	0,384383	-0,182242	31,084043	1,511379	-6,390334
16:30:04,02	0,452956	3,580995	-0,152974	0,196977	-0,799035	1,334994	-0,054231	0,367449	-0,165996	0,920400	0,248174	-6,163387	-0,895307	-2,636867	-1,418006	-1,974211	24,132407	6,548819	-0,054231	0,367449	-0,165996	29,765117	4,505312	-6,163387	-0,054231	0,367449	-0,165996	29,765117	4,505312	-6,163387
16:30:04,07	0,452956	3,580995	-0,152974	0,196977	-0,799035	1,334994	-0,061399	0,370949	-0,163203	0,903117	0,077460	-6,179656	-0,893919	-2,634761	-1,417822	-1,943327	24,135218	6,526018	-0,061399	0,370949	-0,163203	30,022611	4,897295	-6,179656	-0,061399	0,370949	-0,163203	30,022611	4,897295	-6,179656
16:30:04,12	0,452956	3,580995	-0,152974	0,196977	-0,799035	1,334994	-0,063918	0,370800	-0,163019	0,928750	-0,028164	-6,202458	-0,897606	-2,636803	-1,421904	-1,945646	24,139565	6,521668	-0,063918	0,370800	-0,163019	30,036534	4,989378	-6,202458	-0,063918	0,370800	-0,163019	30,036534	4,989378	-6,202458
16:30:04,17	0,452956	3,580995	-0,152974	0,196977	-0,799035	1,334994	-0,060305	0,372972	-0,167101	0,818392	0,155510	-6,206808	-0,897608	-2,642126	-1,419169	-1,969872	24,152928	6,524736	-0,060305	0,372972	-0,167101	30,096708	4,889462	-6,206808	-0,060305	0,372972	-0,167101	30,096708	4,889462	-6,206808
16:30:04,22	0,452956	3,580995	-0,152974	0,196977	-0,799035	1,334994	-0,055695	0,370312	-0,164366	0,956200	0,367599	-6,203740	-0,895192	-2,637937	-1,420308	-1,928390	24,161585	6,555390	-0,055695	0,370312	-0,164366	30,025662	4,739620	-6,203740	-0,055695	0,370312	-0,164366	30,025662	4,739620	-6,203740
16:30:04,27	0,452956	3,580995	-0,152974	0,196977	-0,799035	1,334994	-0,060530	0,370315	-0,165504	0,984282	0,147738	-6,173086	-0,895166	-2,637460	-1,420708	-1,909010	24,138796	6,530554	-0,060530	0,370315	-0,165504	30,053980	4,899361	-6,173086	-0,060530	0,370315	-0,165504	30,053980	4,899361	-6,173086
16:30:04,32	0,452956	3,580995	-0,152974	0,196977	-0,799035	1,334994	-0,060957	0,370530	-0,165905	0,963026	0,153749	-6,197922	-0,898702	-2,640271	-1,422649	-1,910389	24,128800	6,525555	-0,060957	0,370530	-0,165905	30,049647	4,938836	-6,197922	-0,060957	0,370530	-0,165905	30,049647	4,938836	-6,197922
16:30:04,37	0,452956	3,580995	-0,152974	0,196977	-0,799035	1,334994	-0,056754	0,372187	-0,167846	0,867550	0,376098	-6,202920	-0,897503	-2,640880	-1,417978	-1,918801	24,152882	6,533378	-0,056754	0,372187	-0,167846	30,084194	4,831266	-6,202920	-0,056754	0,372187	-0,167846	30,084194	4,831266	-6,202920
16:30:04,42	0,452956	3,580995	-0,152974	0,196977	-0,799035	1,334994	-0,056827	0,370844	-0,163175	0,954003	0,352984	-6,195097	-0,888950	-2,675036	-1,415411	-3,887194	23,715350	6,800926	-0,056827	0,370844	-0,163175	30,065270	4,813871	-6,195097	-0,056827	0,370844	-0,163175	30,065270	4,813871	-6,195097
16:30:04,47	0,452956	3,580995	-0,152974	0,196977	-0,799035	1,334994	-0,031522	0,346359	-0,160607	0,864132	0,182887	-5,927550	-0,868539	-2,679994	-1,421454	-4,115066	22,622660	7,099360	-0,031522	0,346359	-0,160607	28,053299	2,657400	-5,927550	-0,031522	0,346359	-0,160607	28,053299	2,657400	-5,927550
16:30:04,52	0,453018	3,580994	-0,152986	0,196978	-0,799006	1,285008	-0,037434	0,326203	-0,166651	0,851986	0,224473	-5,629116	-0,869440	-2,677514	-1,420288	-4,019037	22,715290	7,057237	-0,037434	0,326203	-0,166651	26,458944	3,163065	-5,629116	-0,037434	0,326203	-0,166651	26,458944	3,163065	-5,629116
16:30:04,57	0,453018	3,580994	-0,152986	0,196978	-0,799006	1,285008	-0,039132	0,328224	-0,165485	0,875147	0,173051	-5,671239	-0,871096	-2,678931	-1,419858	-3,957198	22,677896	7,069180	-0,039132	0,328224	-0,165485	26,640726	3,244899	-5,671239	-0,039132	0,328224	-0,165485	26,640726	3,244899	-5,671239
16:30:04,62	0,453018	3,580994	-0,152986	0,196978	-0,799006	1,285008	-0,037076	0,328950	-0,165054	0,835927	0,352183	-5,659295	-0,871650	-2,679763	-1,421028	-3,949785	22,699987	7,055769	-0,037076	0,328950	-0,165054	26,658501	3,262681	-5,659295	-0,037076	0,328950	-0,165054	26,658501	3,262681	-5,659295
16:30:04,67	0,453018	3,580994	-0,152986	0,196978	-0,799006	1,285008	-0,036079	0,329013	-0,166224	0,855487	0,399413	-5,672706	-0,870414	-2,676602	-1,417557	-3,923741	22,694549	7,019982	-0,036079	0,329013	-0,166224	26,683010	3,231630	-5,672706	-0,036079	0,329013	-0,166224	26,683010	3,231630	-5,672706
16:30:04,72	0,453018	3,580994	-0,152986	0,196978	-0,799006	1,285008	-0,039434	0,329523	-0,162753	0,837257	0,250213	-5,708494	-0,872146	-2,676855	-1,417514	-3,908084	22,712292	7,068478	-0,039434	0,329523	-0,162753	26,704849	3,345818	-5,708494	-0,039434	0,329523	-0,162753	26,704849	3,345818	-5,708494
16:30:04,77	0,453018	3,580994	-0,152986	0,196978	-0,799006	1,285008	-0,038350	0,330897	-0,162711	0,789042	0,311293	-5,659998	-0,872138	-2,676595	-1,421033	-3,907118	22,731598	7,042197	-0,038350	0,330897	-0,162711	26,764434	3,321767	-5,659998	-0,038350	0,330897	-0,162711	26,764434	3,321767	-5,659998
16:30:04,82	0,453018	3,580994	-0,152986	0,196978	-0,799006	1,285008	-0,038578	0,331020	-0,166230	0,799847	0,290612	-5,686279	-0,871513	-2,675026	-1,421036	-3,882869	22,719111	7,032199	-0,038578	0,331020	-0,166230	26,784897	3,318997	-5,686279	-0,038578	0,331020	-0,166230	26,784897	3,318997	-5,686279
16:30:04,87	0,453018	3,580994	-0,152986	0,196978	-0,799006	1,285008	-0,040250	0,331263	-0,166232	0,788518	0,230933	-5,696276	-0,871736	-2,675341	-1,422451	-3,823098	22,654741	7,049680	-0,040250	0,331263	-0,166232	26,792650	3,390539	-5,696276	-0,040250	0,331263	-0,166232	26,792650	3,390539	-5,696276
16:30:04,92	0,453018	3,580994	-0,152986	0,196978	-0,799006	1,285008	-0,039865	0,331299	-0,167648	0,760772	0,334887	-5,678796	-0,851721	-2,701444	-1,414328	-5,371384	21,818477	7,362919	-0,039865	0,331299	-0,167648	26,767749	3,464292	-5,678796	-0,039865	0,331299	-0,167648	26,767749	3,464292	-5,678796
16:30:04,97	0,453018	3,580994	-0,152986	0,196978	-0,799006	1,285008	-0,027267	0,300914	-0,159524	0,842407	0,067244	-5,365557	-0,822712	-2,682636	-1,389289	-4,437322	20,212343	7,565766	-0,027267	0,300914	-0,159524	24,464188	2,207730	-5,365557	-0,027267	0,300914	-0,159524	24,464188	2,207730	-5,365557
16:30:05,02	0,453024	3,580977	-0,152958	0,196969	-0,799008	1,234966	-0,058059	0,285195	-0,134485	0,735871	0,078050	-5,162710	-0,821688	-2,676794	-1,399325	-4,201415	20,212211	7,546262	-0,058059	0,285195	-0,134485	23,123714	4,635705	-5,162710	-0,058059	0,285195	-0,134485	23,123714	4,635705	-5,162710
16:30:05,07	0,453024	3,580977	-0,152958	0,196969	-0,799008	1,234966	-0,063631	0,287229	-0,144522	0,747942	-0,007323	-5,182214	-0,822126	-2,681508	-1,397822	-4,200061	20,180498	7,578670	-0,063631	0,287229	-0,144522	23,295454	4,987729	-5,182214	-0,063631	0,287229	-0,144522	23,295454	4,987729	-5,182214
16:30:05,12	0,453024	3,580977	-0,152958	0,196969	-0,799008	1,234966	-0,059329	0,285252	-0,143019	0,823982	0,233403	-5,149806	-0,824581	-2,683749	-1,394622	-4,216119	20,255176	7,572467	-0,059329	0,285252	-0,143019	23,216265	4,890759	-5,149806	-0,059329	0,285252	-0,143019	23,216265	4,890759	-5,149806
16:30:05,17	0,453024	3,580977	-0,152958	0,196969	-0,799008	1,234966	-0,056162	0,286257	-0,139818	0,828365	0,346885	-5,156009	-0,822774	-2,679581	-1,391532	-4,191206	20,243812	7,551516	-0,056162	0,286257	-0,139818	23,299542	4,755565	-5,156009	-0,056162	0,286257	-0,139818	23,299542	4,755565	-5,156009
16:30:05,22	0,453024	3,580977	-0,152958	0,196969	-0,799008	1,234966	-0,060674	0,286776	-0,136728	0,803972	0,139473	-5,176959	-0,823919	-2,679861	-1,395805	-4,181548	20,281420	7,550137	-0,060674	0,286776	-0,136728	23,315920	4,902414	-5,176959	-0,060674	0,286776	-0,136728	23,315920	4,902414	-5,176959
16:30:05,27	0,453024	3,580977	-0,152958	0,196969	-0,799008	1,234966	-0,059860	0,287628	-0,141001	0,797092	0,171404	-5,178338	-0,824385	-2,677115	-1,391906	-4,123414	20,277497	7,547368	-0,059860	0,287628	-0,141001	23,375884	4,870380	-5,178338	-0,059860	0,287628	-0,141001	23,375884	4,870380	-5,178338
16:30:05,32	0,453024	3,580977	-0,152958	0,196969	-0,799008	1,234966	-0,062004	0,289405	-0,137102	0,730368	0,112189	-5,181107	-0,823255	-2,681992	-1,392286	-4,145477	20,240046	7,541254	-0,062004	0,289405	-0,137102	23,448638	4,979521	-5,181107	-0,062004	0,289405	-0,137102	23,448638	4,979521	-5,181107
16:30:05,37	0,453024	3,580977	-0,152958	0,196969	-0,799008	1,234966	-0,062564	0,287057	-0,141750	0,819157	0,105045	-5,169591	-0,822072	-2,677804	-1,396554	-4,121017	20,237673	7,558884	-0,062564	0,287057	-0,141750	23,353134	5,016355	-5,169591	-0,062564	0,287057	-0,141750	23,353134	5,016355	-5,169591
16:30:05,42	0,453024	3,580977	-0,152958	0,196969	-0,799008	1,234966	-0,062564	0,287057	-0,141750	0,819157	0,105045	-5,169591	-0,817530	-2,729203	-1,393240	-6,808275	20,050603	7,876898	-0,062564	0,287057	-0,141750	23,353134	5,016355	-5,169591	-0,062564	0,287057	-0,141750	23,353134	5,016355	-5,169591
16:30:05,47	0,453024	3,580977	-0,152958	0,196969	-0,799008	1,234966	-0,020322	0,257424	-0,138436	0,854426	0,067929	-4,851577	-0,788184	-2,722590	-1,390756	-6,495345	18,616205	8,118140	-0,020322	0,257424	-0,138436	21,062229	1,663245	-4,851577	-0,020322	0,257424	-0,138436	21,062229	1,663245	-4,851577
16:30:05,52	0,453073	3,580973	-0,152994	0,196972	-0,799003	1,184982	-0,040723	0,235316	-0,135952	0,918300	-0,004670	-4,610336	-0,790632	-2,719749	-1,392994	-6,255719	18,629089	8,117450	-0,040723	0,235316	-0,135952	19,390599	3,192051	-4,610336	-0,040723	0,235316	-0,135952	19,390599	3,192051	-4,610336
16:30:05,57	0,453073	3,580973	-0,152994	0,196972	-0,799003	1,184982	-0,041959	0,238857	-0,138191	0,865160	0,132131	-4,611026	-0,788794	-2,717643	-1,394534	-6,200646	18,588540	8,112307	-0,041959	0,238857	-0,138191	19,615396	3,425889	-4,611026	-0,041959	0,238857	-0,138191	19,615396	3,425889	-4,611026
16:30:05,62	0,453073	3,580973	-0,152994	0,196972	-0,799003	1,184982	-0,044702	0,238318	-0,139730	0,885566	0,057456	-4,616169	-0,789352	-2,719313	-1,388709	-6,213772	18,620615	8,104735	-0,044702	0,238318	-0,139730	19,593554	3,566552	-4,616169	-0,044702	0,238318	-0,139730	19,593554	3,566552	-4,616169
16:30:05,67	0,453073	3,580973	-0,152994	0,196972	-0,799003	1,184982	-0,042977	0,237966	-0,133905	0,925089	0,119754	-4,623740	-0,789810	-2,716654	-1,396448	-6,134145	18,635860	8,119120	-0,042977	0,237966	-0,133905	19,605439	3,493433	-4,623740	-0,042977	0,237966	-0,133905	19,605439	3,493433	-4,623740
16:30:05,72	0,453073	3,580973	-0,152994	0,196972	-0,799003	1,184982	-0,045050	0,239692	-0,141644	0,888358	0,073267	-4,609356	-0,789096	-2,716190	-1,395705	-6,144563	18,621953	8,080972	-0,045050	0,239692	-0,141644	19,704191	3,609719	-4,609356	-0,045050	0,239692	-0,141644	19,704191	3,609719	-4,609356
16:30:05,77	0,453073	3,580973	-0,152994	0,196972	-0,799003	1,184982	-0,045809	0,239306	-0,140901	0,891203	0,031750	-4,647504	-0,790996	-2,717027	-1,392977	-6,141038	18,612020	8,086984	-0,045809	0,239306	-0,140901	19,676696	3,627752	-4,647504	-0,045809	0,239306	-0,140901	19,676696	3,627752	-4,647504
16:30:05,82	0,453073	3,580973	-0,152994	0,196972	-0,799003	1,184982	-0,044134	0,240533	-0,138173	0,820550	0,126854	-4,641492	-0,786838	-2,715606	-1,394136	-6,129293	18,642063	8,089461	-0,044134	0,240533	-0,138173	19,702376	3,591392	-4,641492	-0,044134	0,240533	-0,138173	19,702376	3,591392	-4,641492
16:30:05,87	0,453073	3,580973	-0,152994	0,196972	-0,799003	1,184982	-0,047444	0,237642	-0,139332	1,002738	-0,050102	-4,639015	-0,792723	-2,715678	-1,391019	-6,140862	18,675104	8,116784	-0,047444	0,237642	-0,139332	19,657673	3,674250	-4,639015	-0,047444	0,237642	-0,139332	19,657673	3,674250	-4,639015
16:30:05,92	0,453073	3,580973	-0,152994	0,196972	-0,799003	1,184982	-0,044439	0,242703	-0,136215	0,762428	0,079599	-4,611691	-0,774472	-2,735320	-1,386999	-7,321881	18,014552	8,347815	-0,044439	0,242703	-0,136215	19,814603	3,568087	-4,611691	-0,044439	0,242703	-0,136215	19,814603	3,568087	-4,611691
16:30:05,97	0,453073	3,580973	-0,152994	0,196972	-0,799003	1,184982	-0,036554	0,217077	-0,132195	0,932432	-0,202872	-4,380661	-0,748722	-2,734739	-1,380847	-7,153461	16,592426	8,616257	-0,036554	0,217077	-0,132195	17,972941	2,666606	-4,380661	-0,036554	0,217077	-0,132195	17,972941	2,666606	-4,380661
16:30:06,02	0,452999	3,580944	-0,152971	0,196984	-0,799006	1,134942	-0,049933	0,195067	-0,126044	0,929554	-0,041646	-4,112219	-0,751192	-2,730589	-1,376491	-6,941710	16,631383	8,622557	-0,049933	0,195067	-0,126044	16,242296	3,878061	-4,112219	-0,049933	0,195067	-0,126044	16,242296	3,878061	-4,112219
16:30:06,07	0,452999	3,580944	-0,152971	0,196984	-0,799006	1,134942	-0,052291	0,199281	-0,121687	0,850026	-0,000398	-4,105919	-0,754070	-2,727739	-1,374562	-6,911501	16,641201	8,606777	-0,052291	0,199281	-0,121687	16,493587	4,104472	-4,105919	-0,052291	0,199281	-0,121687	16,493587	4,104472	-4,105919
16:30:06,12	0,452999	3,580944	-0,152971	0,196984	-0,799006	1,134942	-0,053320	0,203198	-0,119758	0,669958	-0,032660	-4,121699	-0,755821	-2,729834	-1,376496	-6,915630	16,671907	8,613212	-0,053320	0,203198	-0,119758	16,620990	4,152996	-4,121699	-0,053320	0,203198	-0,119758	16,620990	4,152996	-4,121699
16:30:06,17	0,452999	3,580944	-0,152971	0,196984	-0,799006	1,134942	-0,050631	0,203667	-0,121692	0,670110	0,088273	-4,115264	-0,752135	-2,725030	-1,371463	-6,859658	16,707723	8,573310	-0,050631	0,203667	-0,121692	16,657940	4,062792	-4,115264	-0,050631	0,203667	-0,121692	16,657940	4,062792	-4,115264
16:30:06,22	0,452999	3,580944	-0,152971	0,196984	-0,799006	1,134942	-0,056634	0,202877	-0,116659	0,770166	-0,193325	-4,155166	-0,756268	-2,730102	-1,378464	-6,860119	16,687350	8,546384	-0,056634	0,202877	-0,116659	16,696022	4,252441	-4,155166	-0,056634	0,202877	-0,116659	16,696022	4,252441	-4,155166
16:30:06,27	0,452999	3,580944	-0,152971	0,196984	-0,799006	1,134942	-0,050175	0,203921	-0,123660	0,698037	0,152329	-4,182092	-0,757421	-2,728135	-1,376891	-6,845495	16,695848	8,574713	-0,050175	0,203921	-0,123660	16,705798	4,091064	-4,182092	-0,050175	0,203921	-0,123660	16,705798	4,091064	-4,182092
16:30:06,32	0,452999	3,580944	-0,152971	0,196984	-0,799006	1,134942	-0,051302	0,205902	-0,122087	0,609661	0,102128	-4,153763	-0,755642	-2,731173	-1,375711	-6,847968	16,688126	8,573629	-0,051302	0,205902	-0,122087	16,772984	4,129351	-4,153763	-0,051302	0,205902	-0,122087	16,772984	4,129351	-4,153763
16:30:06,37	0,452999	3,580944	-0,152971	0,196984	-0,799006	1,134942	-0,049560	0,202843	-0,120907	0,760818	0,194421	-4,154846	-0,757934	-2,727032	-1,372215	-6,829151	16,737486	8,587643	-0,049560	0,202843	-0,120907	16,683988	4,084913	-4,154846	-0,049560	0,202843	-0,120907	16,683988	4,084913	-4,154846
16:30:06,42	0,452999	3,580944	-0,152971	0,196984	-0,799006	1,134942	-0,052001	0,206898	-0,117411	0,602099	0,059121	-4,140832	-0,749895	-2,786884	-1,365983	-9,663337	16,329163	8,941262	-0,052001	0,206898	-0,117411	16,843610	4,141207	-4,140832	-0,052001	0,206898	-0,117411	16,843610	4,141207	-4,140832
16:30:06,47	0,452999	3,580944	-0,152971	0,196984	-0,799006	1,134942	-0,004187	0,170010	-0,111180	0,749557	0,295157	-3,787214	-0,714156	-2,764650	-1,373538	-8,562839	14,780362	9,126978	-0,004187	0,170010	-0,111180	14,095371	0,623811	-3,787214	-0,004187	0,170010	-0,111180	14,095371	0,623811	-3,787214
16:30:06,52	0,453046	3,580941	-0,152987	0,196987	-0,799004	1,084916	-0,041311	0,150176	-0,118734	0,989882	0,092132	-3,601498	-0,720334	-2,756684	-1,372752	-8,436055	14,873788	9,118613	-0,041311	0,150176	-0,118734	12,778713	3,335075	-3,601498	-0,041311	0,150176	-0,118734	12,778713	3,335075	-3,601498
16:30:06,57	0,453046	3,580941	-0,152987	0,196987	-0,799004	1,084916	-0,045121	0,159510	-0,117949	0,648837	-0,042906	-3,609863	-0,722298	-2,763615	-1,371877	-8,426501	14,905268	9,077651	-0,045121	0,159510	-0,117949	13,170355	3,499127	-3,609863	-0,045121	0,159510	-0,117949	13,170355	3,499127	-3,609863
16:30:06,62	0,453046	3,580941	-0,152987	0,196987	-0,799004	1,084916	-0,038137	0,157745	-0,117073	0,772632	0,312823	-3,650825	-0,717854	-2,757047	-1,372765	-8,398192	14,911795	9,071373	-0,038137	0,157745	-0,117073	13,155635	3,306570	-3,650825	-0,038137	0,157745	-0,117073	13,155635	3,306570	-3,650825
16:30:06,67	0,453046	3,580941	-0,152987	0,196987	-0,799004	1,084916	-0,046047	0,157180	-0,117962	0,821819	-0,077266	-3,657103	-0,720187	-2,759198	-1,370017	-8,396547	14,916114	9,098171	-0,046047	0,157180	-0,117962	13,160468	3,537449	-3,657103	-0,046047	0,157180	-0,117962	13,160468	3,537449	-3,657103
16:30:06,72	0,453046	3,580941	-0,152987	0,196987	-0,799004	1,084916	-0,043018	0,158125	-0,115214	0,777243	0,079534	-3,630305	-0,719585	-2,758042	-1,370008	-8,391450	14,932889	9,113461	-0,043018	0,158125	-0,115214	13,190074	3,456433	-3,630305	-0,043018	0,158125	-0,115214	13,190074	3,456433	-3,630305
16:30:06,77	0,453046	3,580941	-0,152987	0,196987	-0,799004	1,084916	-0,044320	0,158181	-0,115204	0,791393	0,007870	-3,615015	-0,718265	-2,758606	-1,371556	-8,331745	14,943731	9,080365	-0,044320	0,158181	-0,115204	13,208641	3,486955	-3,615015	-0,044320	0,158181	-0,115204	13,208641	3,486955	-3,615015
16:30:06,82	0,453046	3,580941	-0,152987	0,196987	-0,799004	1,084916	-0,044492	0,156757	-0,116752	0,904706	0,045212	-3,648111	-0,721136	-2,758851	-1,372039	-8,360395	14,988375	9,062470	-0,044492	0,156757	-0,116752	13,210136	3,537797	-3,648111	-0,044492	0,156757	-0,116752	13,210136	3,537797	-3,648111
16:30:06,87	0,453046	3,580941	-0,152987	0,196987	-0,799004	1,084916	-0,045356	0,161243	-0,116351	0,680922	0,056642	-3,640009	-0,721718	-2,755614	-1,371154	-8,278170	14,923740	9,088467	-0,045356	0,161243	-0,116351	13,338482	3,617105	-3,640009	-0,045356	0,161243	-0,116351	13,338482	3,617105	-3,640009
16:30:06,92	0,453046	3,580941	-0,152987	0,196987	-0,799004	1,084916	-0,045356	0,161243	-0,116351	0,680922	0,056642	-3,640009	-0,702353	-2,788046	-1,347413	-9,908321	14,097382	9,378986	-0,045356	0,161243	-0,116351	13,338482	3,617105	-3,640009	-0,045356	0,161243	-0,116351	13,338482	3,617105	-3,640009
16:30:06,97	0,453046	3,580941	-0,152987	0,196987	-0,799004	1,084916	-0,026951	0,128257	-0,092610	0,865474	0,015123	-3,349490	-0,680788	-2,789364	-1,352751	-10,143046	12,890431	9,690695	-0,026951	0,128257	-0,092610	10,933630	2,130803	-3,349490	-0,026951	0,128257	-0,092610	10,933630	2,130803	-3,349490
16:30:07,02	0,452972	3,580965	-0,152945	0,196983	-0,799008	1,034949	-0,036593	0,108922	-0,097948	0,708295	-0,086040	-3,037780	-0,681189	-2,788433	-1,361922	-9,858523	12,894880	9,646726	-0,036593	0,108922	-0,097948	9,258633	2,786502	-3,037780	-0,036593	0,108922	-0,097948	9,258633	2,786502	-3,037780
16:30:07,07	0,452972	3,580965	-0,152945	0,196983	-0,799008	1,034949	-0,037198	0,109734	-0,107118	0,812136	0,126648	-3,081749	-0,686234	-2,785680	-1,361741	-9,821961	12,951047	9,631830	-0,037198	0,109734	-0,107118	9,426291	3,046729	-3,081749	-0,037198	0,109734	-0,107118	9,426291	3,046729	-3,081749
16:30:07,12	0,452972	3,580965	-0,152945	0,196983	-0,799008	1,034949	-0,037060	0,115480	-0,106938	0,580284	0,137414	-3,096646	-0,684016	-2,787773	-1,360776	-9,832991	12,966394	9,613751	-0,037060	0,115480	-0,106938	9,645475	3,046648	-3,096646	-0,037060	0,115480	-0,106938	9,645475	3,046648	-3,096646
16:30:07,17	0,452972	3,580965	-0,152945	0,196983	-0,799008	1,034949	-0,036356	0,112513	-0,105973	0,742351	0,156795	-3,114725	-0,680320	-2,783042	-1,361899	-9,737938	12,959968	9,633972	-0,036356	0,112513	-0,105973	9,574622	3,010766	-3,114725	-0,036356	0,112513	-0,105973	9,574622	3,010766	-3,114725
16:30:07,22	0,452972	3,580965	-0,152945	0,196983	-0,799008	1,034949	-0,042302	0,111677	-0,107095	0,827773	-0,066828	-3,094503	-0,682763	-2,782382	-1,360380	-9,785829	12,973787	9,623968	-0,042302	0,111677	-0,107095	9,594435	3,253847	-3,094503	-0,042302	0,111677	-0,107095	9,594435	3,253847	-3,094503
16:30:07,27	0,452972	3,580965	-0,152945	0,196983	-0,799008	1,034949	-0,041652	0,114123	-0,105576	0,688603	-0,081407	-3,104507	-0,683302	-2,787327	-1,360357	-9,780091	12,986434	9,623474	-0,041652	0,114123	-0,105576	9,647275	3,188236	-3,104507	-0,041652	0,114123	-0,105576	9,647275	3,188236	-3,104507
16:30:07,32	0,452972	3,580965	-0,152945	0,196983	-0,799008	1,034949	-0,037100	0,112118	-0,105553	0,806716	0,153940	-3,105002	-0,683268	-2,785279	-1,363084	-9,753824	12,982969	9,610527	-0,037100	0,112118	-0,105553	9,607949	3,066255	-3,105002	-0,037100	0,112118	-0,105553	9,607949	3,066255	-3,105002
16:30:07,37	0,452972	3,580965	-0,152945	0,196983	-0,799008	1,034949	-0,038890	0,113112	-0,108281	0,765141	0,085306	-3,117949	-0,686808	-2,781946	-1,363084	-9,750002	12,998670	9,635098	-0,038890	0,113112	-0,108281	9,644433	3,138188	-3,117949	-0,038890	0,113112	-0,108281	9,644433	3,138188	-3,117949
16:30:07,42	0,452972	3,580965	-0,152945	0,196983	-0,799008	1,034949	-0,040007	0,117844	-0,108280	0,534581	0,022709	-3,093378	-0,668498	-2,828168	-1,346102	-11,846006	12,423354	9,934275	-0,040007	0,117844	-0,108280	9,785341	3,163233	-3,093378	-0,040007	0,117844	-0,108280	9,785341	3,163233	-3,093378
16:30:07,47	0,452972	3,580965	-0,152945	0,196983	-0,799008	1,034949	-0,009133	0,078876	-0,091298	1,014660	0,100617	-2,794201	-0,647478	-2,806345	-1,344088	-11,128062	11,155794	10,182647	-0,009133	0,078876	-0,091298	7,206458	0,817542	-2,794201	-0,009133	0,078876	-0,091298	7,206458	0,817542	-2,794201
16:30:07,52	0,453049	3,581067	-0,152969	0,196999	-0,799024	0,984954	-0,038542	0,071584	-0,089284	0,655081	-0,173109	-2,545829	-0,646038	-2,801329	-1,349379	-10,691174	11,097338	10,141735	-0,038542	0,071584	-0,089284	6,274451	2,852415	-2,545829	-0,038542	0,071584	-0,089284	6,274451	2,852415	-2,545829
16:30:07,57	0,453049	3,581067	-0,152969	0,196999	-0,799024	0,984954	-0,043606	0,072845	-0,094575	0,757344	-0,028872	-2,586740	-0,648317	-2,802610	-1,348221	-10,674296	11,127420	10,117011	-0,043606	0,072845	-0,094575	6,475680	3,394205	-2,586740	-0,043606	0,072845	-0,094575	6,475680	3,394205	-2,586740
16:30:07,62	0,453049	3,581067	-0,152969	0,196999	-0,799024	0,984954	-0,041356	0,074178	-0,093418	0,722525	0,087686	-2,611464	-0,651197	-2,799552	-1,346697	-10,654605	11,163143	10,087911	-0,041356	0,074178	-0,093418	6,545491	3,334164	-2,611464	-0,041356	0,074178	-0,093418	6,545491	3,334164	-2,611464
16:30:07,67	0,453049	3,581067	-0,152969	0,196999	-0,799024	0,984954	-0,042565	0,078201	-0,091893	0,554088	0,024005	-2,640565	-0,650960	-2,800164	-1,348983	-10,609494	11,172215	10,118150	-0,042565	0,078201	-0,091893	6,692896	3,365396	-2,640565	-0,042565	0,078201	-0,091893	6,692896	3,365396	-2,640565
16:30:07,72	0,453049	3,581067	-0,152969	0,196999	-0,799024	0,984954	-0,042154	0,077690	-0,094179	0,611084	0,079955	-2,610326	-0,651604	-2,794524	-1,347841	-10,558095	11,175160	10,088675	-0,042154	0,077690	-0,094179	6,709761	3,389013	-2,610326	-0,042154	0,077690	-0,094179	6,709761	3,389013	-2,610326
16:30:07,77	0,453049	3,581067	-0,152969	0,196999	-0,799024	0,984954	-0,046716	0,081067	-0,093037	0,463718	-0,114235	-2,639800	-0,647192	-2,799613	-1,346541	-10,578719	11,188146	10,111535	-0,046716	0,081067	-0,093037	6,827507	3,552950	-2,639800	-0,046716	0,081067	-0,093037	6,827507	3,552950	-2,639800
16:30:07,82	0,453049	3,581067	-0,152969	0,196999	-0,799024	0,984954	-0,044515	0,074702	-0,091738	0,795636	-0,024164	-2,616941	-0,648065	-2,798067	-1,348593	-10,574701	11,211413	10,105087	-0,044515	0,074702	-0,091738	6,659767	3,470282	-2,616941	-0,044515	0,074702	-0,091738	6,659767	3,470282	-2,616941
16:30:07,87	0,453049	3,581067	-0,152969	0,196999	-0,799024	0,984954	-0,045417	0,076231	-0,093790	0,738308	-0,079197	-2,623389	-0,647432	-2,798561	-1,342768	-10,570999	11,218663	10,092082	-0,045417	0,076231	-0,093790	6,722434	3,486020	-2,623389	-0,045417	0,076231	-0,093790	6,722434	3,486020	-2,623389
16:30:07,92	0,453049	3,581067	-0,152969	0,196999	-0,799024	0,984954	-0,045306	0,075436	-0,087964	0,787757	-0,073845	-2,636394	-0,633089	-2,843652	-1,334707	-13,025509	10,523477	10,477574	-0,045306	0,075436	-0,087964	6,709506	3,482659	-2,636394	-0,045306	0,075436	-0,087964	6,709506	3,482659	-2,636394
16:30:07,97	0,453049	3,581067	-0,152969	0,196999	-0,799024	0,984954	-0,013427	0,040469	-0,079903	0,776747	-0,194247	-2,250902	-0,616827	-2,844049	-1,338165	-13,020811	9,367221	10,659338	-0,013427	0,040469	-0,079903	3,953572	0,859811	-2,250902	-0,013427	0,040469	-0,079903	3,953572	0,859811	-2,250902
16:30:08,02	0,453015	3,580926	-0,152991	0,197006	-0,799025	0,934973	-0,021214	0,026188	-0,083361	0,520387	-0,016973	-2,069138	-0,616391	-2,838853	-1,343524	-12,787535	9,350461	10,655665	-0,021214	0,026188	-0,083361	2,576116	1,648361	-2,069138	-0,021214	0,026188	-0,083361	2,576116	1,648361	-2,069138
16:30:08,07	0,453015	3,580926	-0,152991	0,197006	-0,799025	0,934973	-0,025932	0,028408	-0,088720	0,507046	-0,051902	-2,072811	-0,618588	-2,838672	-1,341961	-12,735791	9,403175	10,640982	-0,025932	0,028408	-0,088720	2,737082	1,983789	-2,072811	-0,025932	0,028408	-0,088720	2,737082	1,983789	-2,072811
16:30:08,12	0,453015	3,580926	-0,152991	0,197006	-0,799025	0,934973	-0,024990	0,030401	-0,087157	0,474949	0,015535	-2,087493	-0,614960	-2,836497	-1,337664	-12,703325	9,432730	10,654466	-0,024990	0,030401	-0,087157	2,861411	1,977281	-2,087493	-0,024990	0,030401	-0,087157	2,861411	1,977281	-2,087493
16:30:08,17	0,453015	3,580926	-0,152991	0,197006	-0,799025	0,934973	-0,028688	0,028346	-0,082861	0,623616	-0,163406	-2,074010	-0,615484	-2,838022	-1,341557	-12,676400	9,441776	10,622615	-0,028688	0,028346	-0,082861	2,848793	2,088609	-2,074010	-0,028688	0,028346	-0,082861	2,848793	2,088609	-2,074010
16:30:08,22	0,453015	3,580926	-0,152991	0,197006	-0,799025	0,934973	-0,027106	0,028037	-0,086753	0,660971	-0,062326	-2,105861	-0,619058	-2,836040	-1,339639	-12,701270	9,464062	10,622094	-0,027106	0,028037	-0,086753	2,861905	2,065470	-2,105861	-0,027106	0,028037	-0,086753	2,861905	2,065470	-2,105861
16:30:08,27	0,453015	3,580926	-0,152991	0,197006	-0,799025	0,934973	-0,027035	0,032124	-0,084836	0,455338	-0,091350	-2,106382	-0,619518	-2,835600	-1,339221	-12,648387	9,489386	10,631784	-0,027035	0,032124	-0,084836	2,977063	2,030925	-2,106382	-0,027035	0,032124	-0,084836	2,977063	2,030925	-2,106382
16:30:08,32	0,453015	3,580926	-0,152991	0,197006	-0,799025	0,934973	-0,027186	0,032742	-0,084418	0,471559	-0,066043	-2,096692	-0,616563	-2,835789	-1,339235	-12,649318	9,495608	10,608258	-0,027186	0,032742	-0,084418	3,041820	2,068051	-2,096692	-0,027186	0,032742	-0,084418	3,041820	2,068051	-2,096692
16:30:08,37	0,453015	3,580926	-0,152991	0,197006	-0,799025	0,934973	-0,028500	0,030089	-0,084431	0,614470	-0,138315	-2,120218	-0,617827	-2,836232	-1,337961	-12,594545	9,484549	10,631314	-0,028500	0,030089	-0,084431	2,976423	2,098968	-2,120218	-0,028500	0,030089	-0,084431	2,976423	2,098968	-2,120218
16:30:08,42	0,453015	3,580926	-0,152991	0,197006	-0,799025	0,934973	-0,027484	0,030961	-0,083157	0,586898	-0,032500	-2,097162	-0,597791	-2,866040	-1,319651	-14,126945	8,688444	10,976885	-0,011688	-0,001294	-0,064847	0,706950	0,777347	-1,751590	-0,011688	-0,001294	-0,064847	0,706950	0,777347	-1,751590
16:30:08,47	0,453015	3,580926	-0,152991	0,197006	-0,799025	0,934973	-0,011688	-0,001294	-0,064847	0,808522	-0,140125	-1,751590	-0,568616	-2,845032	-1,321812	-13,083889	7,143767	11,138134	-0,011688	-0,001294	-0,064847	0,706950	0,777347	-1,751590	-0,011688	-0,001294	-0,064847	0,706950	0,777347	-1,751590
16:30:08,52	0,453100	3,581051	-0,152977	0,196984	-0,799021	0,884935	-0,044469	-0,016056	-0,067009	0,759943	-0,169104	-1,590341	-0,576580	-2,841584	-1,323315	-12,965094	7,228354	11,169955	-0,044469	-0,016056	-0,067009	-0,500444	3,321704	-1,590341	-0,044469	-0,016056	-0,067009	-0,500444	3,321704	-1,590341
16:30:08,57	0,453100	3,581051	-0,152977	0,196984	-0,799021	0,884935	-0,043473	-0,007436	-0,068511	0,444336	-0,056723	-1,558521	-0,575883	-2,841515	-1,322191	-12,947914	7,293729	11,103487	-0,043473	-0,007436	-0,068511	-0,139352	3,355895	-1,558521	-0,043473	-0,007436	-0,068511	-0,139352	3,355895	-1,558521
16:30:08,62	0,453100	3,581051	-0,152977	0,196984	-0,799021	0,884935	-0,043881	-0,008005	-0,067387	0,539130	-0,095743	-1,624989	-0,574598	-2,840035	-1,320626	-12,907257	7,320810	11,098581	-0,043881	-0,008005	-0,067387	-0,089225	3,348895	-1,624989	-0,043881	-0,008005	-0,067387	-0,089225	3,348895	-1,624989
16:30:08,67	0,453100	3,581051	-0,152977	0,196984	-0,799021	0,884935	-0,045805	-0,008377	-0,065822	0,602280	-0,174160	-1,629895	-0,576315	-2,834875	-1,323025	-12,883713	7,347714	11,028452	-0,045805	-0,008377	-0,065822	-0,055313	3,421570	-1,629895	-0,045805	-0,008377	-0,065822	-0,055313	3,421570	-1,629895
16:30:08,72	0,453100	3,581051	-0,152977	0,196984	-0,799021	0,884935	-0,049416	-0,004310	-0,068222	0,425846	-0,354950	-1,700024	-0,578599	-2,838785	-1,321442	-12,873280	7,381264	11,042016	-0,049416	-0,004310	-0,068222	0,087544	3,524176	-1,700024	-0,049416	-0,004310	-0,068222	0,087544	3,524176	-1,700024
16:30:08,77	0,453100	3,581051	-0,152977	0,196984	-0,799021	0,884935	-0,044887	-0,004287	-0,066638	0,458945	-0,127216	-1,686459	-0,579766	-2,839859	-1,323355	-12,872854	7,409316	11,077630	-0,044887	-0,004287	-0,066638	0,122413	3,396435	-1,686459	-0,044887	-0,004287	-0,066638	0,122413	3,396435	-1,686459
16:30:08,82	0,453100	3,581051	-0,152977	0,196984	-0,799021	0,884935	-0,043373	-0,003813	-0,068552	0,458815	-0,062151	-1,650846	-0,579721	-2,834521	-1,324542	-12,837167	7,408938	11,059392	-0,043373	-0,003813	-0,068552	0,159476	3,342661	-1,650846	-0,043373	-0,003813	-0,068552	0,159476	3,342661	-1,650846
16:30:08,87	0,453100	3,581051	-0,152977	0,196984	-0,799021	0,884935	-0,048020	-0,001184	-0,069738	0,339588	-0,272658	-1,669083	-0,579040	-2,833730	-1,324544	-12,788001	7,386722	11,029341	-0,048020	-0,001184	-0,069738	0,246678	3,496880	-1,669083	-0,048020	-0,001184	-0,069738	0,246678	3,496880	-1,669083
16:30:08,92	0,453100	3,581051	-0,152977	0,196984	-0,799021	0,884935	-0,049045	-0,001378	-0,069741	0,355048	-0,272267	-1,699135	-0,547539	-2,877602	-1,305056	-14,761755	6,040507	11,468406	-0,049045	-0,001378	-0,069741	0,246867	3,577727	-1,699135	-0,049045	-0,001378	-0,069741	0,246867	3,577727	-1,699135
16:30:08,97	0,453100	3,581051	-0,152977	0,196984	-0,799021	0,884935	-0,026801	-0,050594	-0,050253	0,761545	-0,151829	-1,260070	-0,546385	-2,879365	-1,313826	-14,847406	5,355031	11,601591	-0,026801	-0,050594	-0,050253	-3,210089	1,952067	-1,260070	-0,026801	-0,050594	-0,050253	-3,210089	1,952067	-1,260070
16:30:09,02	0,453071	3,580954	-0,152970	0,196992	-0,799012	0,834984	-0,025851	-0,052475	-0,059022	0,222897	0,166138	-1,126885	-0,539362	-2,870146	-1,317665	-14,486885	5,341278	11,613264	-0,025851	-0,052475	-0,059022	-3,896404	2,195451	-1,126885	-0,025851	-0,052475	-0,059022	-3,896404	2,195451	-1,126885
16:30:09,07	0,453071	3,580954	-0,152970	0,196992	-0,799012	0,834984	-0,037346	-0,053948	-0,062862	0,467819	-0,112507	-1,115212	-0,539827	-2,865332	-1,315749	-14,424969	5,340357	11,568460	-0,037346	-0,053948	-0,062862	-3,767075	2,819168	-1,115212	-0,037346	-0,053948	-0,062862	-3,767075	2,819168	-1,115212
16:30:09,12	0,453071	3,580954	-0,152970	0,196992	-0,799012	0,834984	-0,041283	-0,051138	-0,060945	0,351872	-0,263135	-1,160016	-0,541460	-2,868183	-1,313767	-14,387092	5,384177	11,582099	-0,041283	-0,051138	-0,060945	-3,662457	2,977571	-1,160016	-0,041283	-0,051138	-0,060945	-3,662457	2,977571	-1,160016
16:30:09,17	0,453071	3,580954	-0,152970	0,196992	-0,799012	0,834984	-0,037998	-0,051150	-0,058964	0,409363	-0,081417	-1,146377	-0,543767	-2,865145	-1,315338	-14,373545	5,439917	11,575062	-0,037998	-0,051150	-0,058964	-3,605876	2,901409	-1,146377	-0,037998	-0,051150	-0,058964	-3,605876	2,901409	-1,146377
16:30:09,22	0,453071	3,580954	-0,152970	0,196992	-0,799012	0,834984	-0,039475	-0,047633	-0,060534	0,281532	-0,174354	-1,153413	-0,540760	-2,865889	-1,313769	-14,360136	5,468948	11,575309	-0,039475	-0,047633	-0,060534	-3,457634	2,924408	-1,153413	-0,039475	-0,047633	-0,060534	-3,457634	2,924408	-1,153413
16:30:09,27	0,453071	3,580954	-0,152970	0,196992	-0,799012	0,834984	-0,040334	-0,050608	-0,058966	0,468119	-0,221931	-1,153167	-0,545436	-2,862111	-1,314568	-14,331350	5,463866	11,560553	-0,040334	-0,050608	-0,058966	-3,504646	2,944271	-1,153167	-0,040334	-0,050608	-0,058966	-3,504646	2,944271	-1,153167
16:30:09,32	0,453071	3,580954	-0,152970	0,196992	-0,799012	0,834984	-0,041268	-0,044670	-0,059764	0,169301	-0,243046	-1,167922	-0,543666	-2,865173	-1,313801	-14,339509	5,452845	11,530598	-0,041268	-0,044670	-0,059764	-3,337280	2,996502	-1,167922	-0,041268	-0,044670	-0,059764	-3,337280	2,996502	-1,167922
16:30:09,37	0,453071	3,580954	-0,152970	0,196992	-0,799012	0,834984	-0,037822	-0,045380	-0,055162	0,242137	-0,147170	-1,148334	-0,546545	-2,865450	-1,309965	-14,385539	5,536642	11,580142	-0,037822	-0,045380	-0,055162	-3,320155	2,821866	-1,148334	-0,037822	-0,045380	-0,055162	-3,320155	2,821866	-1,148334
16:30:09,42	0,453071	3,580954	-0,152970	0,196992	-0,799012	0,834984	-0,037822	-0,045380	-0,055162	0,242137	-0,147170	-1,148334	-0,538220	-2,896825	-1,293282	-16,223564	5,287786	11,862750	-0,037822	-0,045380	-0,055162	-3,320155	2,821866	-1,148334	-0,037822	-0,045380	-0,055162	-3,320155	2,821866	-1,148334
16:30:09,47	0,453071	3,580954	-0,152970	0,196992	-0,799012	0,834984	-0,014813	-0,068277	-0,038478	0,298263	-0,418053	-0,865726	-0,514590	-2,904457	-1,287654	-16,366662	4,211407	12,100597	-0,014813	-0,068277	-0,038478	-5,061459	0,744781	-0,865726	-0,014813	-0,068277	-0,038478	-5,061459	0,744781	-0,865726
16:30:09,52	0,453033	3,581016	-0,152977	0,196962	-0,799017	0,784948	-0,020018	-0,092557	-0,032851	0,557097	-0,274428	-0,627879	-0,518787	-2,896103	-1,291102	-16,101684	4,212340	12,061754	-0,020018	-0,092557	-0,032851	-6,708596	1,296966	-0,627879	-0,020018	-0,092557	-0,032851	-6,708596	1,296966	-0,627879
16:30:09,57	0,453033	3,581016	-0,152977	0,196962	-0,799017	0,784948	-0,025155	-0,084745	-0,036299	0,284186	-0,312562	-0,666721	-0,517267	-2,892784	-1,292067	-16,001443	4,202840	12,026634	-0,025155	-0,084745	-0,036299	-6,368289	1,662117	-0,666721	-0,025155	-0,084745	-0,036299	-6,368289	1,662117	-0,666721
16:30:09,62	0,453033	3,581016	-0,152977	0,196962	-0,799017	0,784948	-0,028789	-0,084401	-0,037263	0,308203	-0,409959	-0,701841	-0,515114	-2,897958	-1,294942	-16,031070	4,202949	12,063424	-0,028789	-0,084401	-0,037263	-6,317286	1,849976	-0,701841	-0,028789	-0,084401	-0,037263	-6,317286	1,849976	-0,701841
16:30:09,67	0,453033	3,581016	-0,152977	0,196962	-0,799017	0,784948	-0,025384	-0,088854	-0,040139	0,525014	-0,258630	-0,665052	-0,518554	-2,895779	-1,294552	-15,998595	4,251106	12,064124	-0,025384	-0,088854	-0,040139	-6,449996	1,734039	-0,665052	-0,025384	-0,088854	-0,040139	-6,449996	1,734039	-0,665052
16:30:09,72	0,453033	3,581016	-0,152977	0,196962	-0,799017	0,784948	-0,025552	-0,084785	-0,039749	0,371394	-0,263288	-0,664351	-0,523204	-2,893292	-1,293035	-15,975613	4,265580	12,024232	-0,025552	-0,084785	-0,039749	-6,284238	1,742520	-0,664351	-0,025552	-0,084785	-0,039749	-6,284238	1,742520	-0,664351
16:30:09,77	0,453033	3,581016	-0,152977	0,196962	-0,799017	0,784948	-0,025381	-0,079514	-0,038231	0,121346	-0,241721	-0,704243	-0,522529	-2,894398	-1,287203	-15,957742	4,282580	12,006462	-0,025381	-0,079514	-0,038231	-6,120541	1,750651	-0,704243	-0,025381	-0,079514	-0,038231	-6,120541	1,750651	-0,704243
16:30:09,82	0,453033	3,581016	-0,152977	0,196962	-0,799017	0,784948	-0,024760	-0,080652	-0,032400	0,204160	-0,202488	-0,722014	-0,520748	-2,896947	-1,290664	-15,958571	4,313675	12,038573	-0,024760	-0,080652	-0,032400	-6,127029	1,741189	-0,722014	-0,024760	-0,080652	-0,032400	-6,127029	1,741189	-0,722014
16:30:09,87	0,453033	3,581016	-0,152977	0,196962	-0,799017	0,784948	-0,023443	-0,083469	-0,035861	0,377130	-0,150282	-0,689902	-0,519592	-2,891656	-1,291873	-15,951354	4,298275	12,005810	-0,023443	-0,083469	-0,035861	-6,175150	1,690030	-0,689902	-0,023443	-0,083469	-0,035861	-6,175150	1,690030	-0,689902
16:30:09,92	0,453033	3,581016	-0,152977	0,196962	-0,799017	0,784948	-0,028603	-0,081824	-0,037070	0,281894	-0,404625	-0,722666	-0,516629	-2,894180	-1,294556	-15,952080	4,330593	12,037693	-0,028603	-0,081824	-0,037070	-6,141303	1,840706	-0,722666	-0,028603	-0,081824	-0,037070	-6,141303	1,840706	-0,722666
16:30:09,97	0,453033	3,581016	-0,152977	0,196962	-0,799017	0,784948	-0,027899	-0,085652	-0,039752	0,508578	-0,384803	-0,690782	-0,520671	-2,892096	-1,295354	-15,908291	4,322925	12,003178	-0,027899	-0,085652	-0,039752	-6,215122	1,805262	-0,690782	-0,027899	-0,085652	-0,039752	-6,215122	1,805262	-0,690782
16:30:10,02	0,453033	3,581016	-0,152977	0,196962	-0,799017	0,784948	-0,027683	-0,081110	-0,040550	0,287641	-0,331794	-0,725298	-0,516488	-2,890263	-1,294185	-15,883049	4,333524	11,993852	-0,027683	-0,081110	-0,040550	-6,079500	1,841284	-0,725298	-0,027683	-0,081110	-0,040550	-6,079500	1,841284	-0,725298
16:30:10,07	0,453033	3,581016	-0,152977	0,196962	-0,799017	0,784948	-0,031362	-0,083816	-0,039382	0,450126	-0,506542	-0,734624	-0,520081	-2,893567	-1,291464	-15,932092	4,362657	12,011903	-0,031362	-0,083816	-0,039382	-6,129396	1,955339	-0,734624	-0,031362	-0,083816	-0,039382	-6,129396	1,955339	-0,734624
16:30:10,12	0,453033	3,581016	-0,152977	0,196962	-0,799017	0,784948	-0,026704	-0,082357	-0,036660	0,374967	-0,321380	-0,716573	-0,519415	-2,891229	-1,292622	-15,887468	4,359826	12,007675	-0,026704	-0,082357	-0,036660	-6,090024	1,774870	-0,716573	-0,026704	-0,082357	-0,036660	-6,090024	1,774870	-0,716573
16:30:10,17	0,453033	3,581016	-0,152977	0,196962	-0,799017	0,784948	-0,029061	-0,081764	-0,037818	0,364015	-0,403905	-0,720801	-0,522332	-2,892983	-1,295311	-15,867177	4,350390	12,032262	-0,029061	-0,081764	-0,037818	-6,054461	1,877402	-0,720801	-0,029061	-0,081764	-0,037818	-6,054461	1,877402	-0,720801
16:30:10,22	0,453033	3,581016	-0,152977	0,196962	-0,799017	0,784948	-0,026084	-0,080115	-0,040508	0,280231	-0,226810	-0,696214	-0,522356	-2,892911	-1,292626	-15,895090	4,373124	12,002579	-0,026084	-0,080115	-0,040508	-6,008784	1,820802	-0,696214	-0,026084	-0,080115	-0,040508	-6,008784	1,820802	-0,696214
16:30:10,27	0,453033	3,581016	-0,152977	0,196962	-0,799017	0,784948	-0,026135	-0,080058	-0,037823	0,282999	-0,264968	-0,725897	-0,521796	-2,893928	-1,291452	-15,911059	4,370601	12,016428	-0,026135	-0,080058	-0,037823	-6,001542	1,786595	-0,725897	-0,026135	-0,080058	-0,037823	-6,001542	1,786595	-0,725897
16:30:10,32	0,453033	3,581016	-0,152977	0,196962	-0,799017	0,784948	-0,025533	-0,081052	-0,036648	0,324502	-0,246276	-0,712047	-0,520650	-2,893371	-1,295731	-15,902841	4,329479	12,008221	-0,025533	-0,081052	-0,036648	-6,038045	1,758096	-0,712047	-0,025533	-0,081052	-0,036648	-6,038045	1,758096	-0,712047
16:30:10,38	0,453033	3,581016	-0,152977	0,196962	-0,799017	0,784948	-0,026589	-0,081765	-0,040927	0,330114	-0,273514	-0,720255	-0,522957	-2,894988	-1,294564	-15,910489	4,398550	12,009163	-0,026589	-0,081765	-0,040927	-6,088463	1,813761	-0,720255	-0,026589	-0,081765	-0,040927	-6,088463	1,813761	-0,720255
16:30:10,43	0,453033	3,581016	-0,152977	0,196962	-0,799017	0,784948	-0,024035	-0,080576	-0,039760	0,324270	-0,181849	-0,719312	-0,521224	-2,891444	-1,292220	-15,911272	4,380813	12,041919	-0,024035	-0,080576	-0,039760	-6,000957	1,704913	-0,719312	-0,024035	-0,080576	-0,039760	-6,000957	1,704913	-0,719312
16:30:10,48	0,453033	3,581016	-0,152977	0,196962	-0,799017	0,784948	-0,027971	-0,080305	-0,037416	0,294416	-0,378344	-0,686557	-0,525247	-2,890425	-1,293800	-15,872551	4,405605	11,999125	-0,027971	-0,080305	-0,037416	-6,009523	1,817414	-0,686557	-0,027971	-0,080305	-0,037416	-6,009523	1,817414	-0,686557
16:30:10,53	0,453033	3,581016	-0,152977	0,196962	-0,799017	0,784948	-0,026842	-0,076311	-0,038996	0,127583	-0,298475	-0,729350	-0,524264	-2,892666	-1,291545	-15,895410	4,385814	12,023840	-0,026842	-0,076311	-0,038996	-5,862863	1,808622	-0,729350	-0,026842	-0,076311	-0,038996	-5,862863	1,808622	-0,729350
16:30:10,58	0,453033	3,581016	-0,152977	0,196962	-0,799017	0,784948	-0,025392	-0,078283	-0,036741	0,201538	-0,232991	-0,704636	-0,519778	-2,892458	-1,293010	-15,866273	4,390204	11,989040	-0,025392	-0,078283	-0,036741	-5,943679	1,760303	-0,704636	-0,025392	-0,078283	-0,036741	-5,943679	1,760303	-0,704636
16:30:10,63	0,453033	3,581016	-0,152977	0,196962	-0,799017	0,784948	-0,027815	-0,082064	-0,038207	0,416514	-0,335941	-0,739435	-0,520554	-2,895110	-1,293371	-15,882650	4,378303	12,022435	-0,027815	-0,082064	-0,038207	-6,025503	1,847546	-0,739435	-0,027815	-0,082064	-0,038207	-6,025503	1,847546	-0,739435
16:30:10,68	0,453033	3,581016	-0,152977	0,196962	-0,799017	0,784948	-0,025131	-0,082718	-0,038567	0,432043	-0,204581	-0,706040	-0,519874	-2,890731	-1,294568	-15,834300	4,385013	11,975198	-0,025131	-0,082718	-0,038567	-6,061337	1,768176	-0,706040	-0,025131	-0,082718	-0,038567	-6,061337	1,768176	-0,706040
16:30:10,73	0,453033	3,581016	-0,152977	0,196962	-0,799017	0,784948	-0,029264	-0,081117	-0,039765	0,378787	-0,380988	-0,753278	-0,521061	-2,887329	-1,292249	-15,841471	4,409645	11,984639	-0,029264	-0,081117	-0,039765	-5,988929	1,916222	-0,753278	-0,029264	-0,081117	-0,039765	-5,988929	1,916222	-0,753278
16:30:10,78	0,453033	3,581016	-0,152977	0,196962	-0,799017	0,784948	-0,031616	-0,078388	-0,037445	0,254619	-0,521851	-0,743837	-0,522198	-2,889382	-1,290684	-15,833752	4,418324	11,983385	-0,031616	-0,078388	-0,037445	-5,898862	1,960040	-0,743837	-0,031616	-0,078388	-0,037445	-5,898862	1,960040	-0,743837
16:30:10,83	0,453033	3,581016	-0,152977	0,196962	-0,799017	0,784948	-0,029270	-0,078431	-0,035881	0,268191	-0,397481	-0,745091	-0,519278	-2,892202	-1,296472	-15,829991	4,395439	12,015292	-0,029270	-0,078431	-0,035881	-5,888604	1,900200	-0,745091	-0,029270	-0,078431	-0,035881	-5,888604	1,900200	-0,745091
16:30:10,88	0,453033	3,581016	-0,152977	0,196962	-0,799017	0,784948	-0,028287	-0,082369	-0,041669	0,455079	-0,331700	-0,713184	-0,521705	-2,896260	-1,294151	-15,882362	4,406318	12,013745	-0,028287	-0,082369	-0,041669	-6,010926	1,888867	-0,713184	-0,028287	-0,082369	-0,041669	-6,010926	1,888867	-0,713184
16:30:10,93	0,453033	3,581016	-0,152977	0,196962	-0,799017	0,784948	-0,023560	-0,082296	-0,039348	0,434507	-0,136649	-0,714731	-0,522250	-2,891732	-1,291422	-15,838647	4,363374	12,025372	-0,023560	-0,082296	-0,039348	-6,025749	1,712788	-0,714731	-0,023560	-0,082296	-0,039348	-6,025749	1,712788	-0,714731
16:30:10,98	0,453033	3,581016	-0,152977	0,196962	-0,799017	0,784948	-0,027208	-0,079560	-0,036618	0,276890	-0,267045	-0,703104	-0,522789	-2,891615	-1,292617	-15,838405	4,424294	11,989211	-0,027208	-0,079560	-0,036618	-5,968573	1,868805	-0,703104	-0,027208	-0,079560	-0,036618	-5,968573	1,868805	-0,703104
16:30:11,03	0,453033	3,581016	-0,152977	0,196962	-0,799017	0,784948	-0,027040	-0,079035	-0,037813	0,302470	-0,288544	-0,739265	-0,522188	-2,888449	-1,294565	-15,824156	4,434391	11,991147	-0,027040	-0,079035	-0,037813	-5,901780	1,834095	-0,739265	-0,027040	-0,079035	-0,037813	-5,901780	1,834095	-0,739265
16:30:11,08	0,453033	3,581016	-0,152977	0,196962	-0,799017	0,784948	-0,030082	-0,077972	-0,039762	0,263071	-0,439456	-0,737328	-0,522294	-2,891944	-1,294181	-15,873947	4,408681	11,994910	-0,030082	-0,077972	-0,039762	-5,857746	1,922009	-0,737328	-0,030082	-0,077972	-0,039762	-5,857746	1,922009	-0,737328
16:30:11,13	0,453033	3,581016	-0,152977	0,196962	-0,799017	0,784948	-0,027003	-0,079628	-0,039378	0,302030	-0,309581	-0,733565	-0,519800	-2,893404	-1,291798	-15,812538	4,398262	12,012090	-0,027003	-0,079628	-0,039378	-5,948796	1,810134	-0,733565	-0,027003	-0,079628	-0,039378	-5,948796	1,810134	-0,733565
16:30:11,18	0,453033	3,581016	-0,152977	0,196962	-0,799017	0,784948	-0,026985	-0,082518	-0,036994	0,473970	-0,250262	-0,716386	-0,523996	-2,893001	-1,289889	-15,861657	4,433012	12,007036	-0,026985	-0,082518	-0,036994	-6,003688	1,868052	-0,716386	-0,026985	-0,082518	-0,036994	-6,003688	1,868052	-0,716386
16:30:11,23	0,453033	3,581016	-0,152977	0,196962	-0,799017	0,784948	-0,025236	-0,078683	-0,035085	0,280081	-0,219235	-0,721440	-0,528124	-2,890043	-1,293398	-15,848190	4,431781	12,008719	-0,025236	-0,078683	-0,035085	-5,896524	1,761794	-0,721440	-0,025236	-0,078683	-0,035085	-5,896524	1,761794	-0,721440
16:30:11,28	0,453033	3,581016	-0,152977	0,196962	-0,799017	0,784948	-0,025735	-0,073629	-0,038595	0,022947	-0,232888	-0,719757	-0,526895	-2,889752	-1,293755	-15,830205	4,462188	12,039052	-0,025735	-0,073629	-0,038595	-5,756929	1,787289	-0,719757	-0,025735	-0,073629	-0,038595	-5,756929	1,787289	-0,719757
16:30:11,33	0,453033	3,581016	-0,152977	0,196962	-0,799017	0,784948	-0,026601	-0,074548	-0,038952	0,106044	-0,277540	-0,689424	-0,526952	-2,892433	-1,292223	-15,870648	4,465608	12,018856	-0,026601	-0,074548	-0,038952	-5,745949	1,810605	-0,689424	-0,026601	-0,074548	-0,038952	-5,745949	1,810605	-0,689424
16:30:11,38	0,453033	3,581016	-0,152977	0,196962	-0,799017	0,784948	-0,024251	-0,075838	-0,037419	0,155899	-0,192081	-0,709619	-0,524504	-2,892440	-1,293386	-15,825323	4,454943	11,990108	-0,024251	-0,075838	-0,037419	-5,797412	1,711598	-0,709619	-0,024251	-0,075838	-0,037419	-5,797412	1,711598	-0,709619
16:30:11,43	0,453033	3,581016	-0,152977	0,196962	-0,799017	0,784948	-0,025468	-0,077962	-0,038583	0,279768	-0,210808	-0,738368	-0,523342	-2,891632	-1,294540	-15,827507	4,459347	12,010675	-0,025468	-0,077962	-0,038583	-5,840267	1,788449	-0,738368	-0,025468	-0,077962	-0,038583	-5,840267	1,788449	-0,738368
16:30:11,48	0,453033	3,581016	-0,152977	0,196962	-0,799017	0,784948	-0,026749	-0,078565	-0,039736	0,313824	-0,281491	-0,717801	-0,524051	-2,890400	-1,293463	-15,814795	4,466674	12,021086	-0,026749	-0,078565	-0,039736	-5,853514	1,818290	-0,717801	-0,026749	-0,078565	-0,039736	-5,853514	1,818290	-0,717801
16:30:11,53	0,453033	3,581016	-0,152977	0,196962	-0,799017	0,784948	-0,027461	-0,077335	-0,038660	0,262564	-0,311202	-0,707390	-0,521586	-2,890503	-1,295708	-15,828165	4,461058	12,011918	-0,027461	-0,077335	-0,038660	-5,808217	1,844520	-0,707390	-0,027461	-0,077335	-0,038660	-5,808217	1,844520	-0,707390
16:30:11,58	0,453033	3,581016	-0,152977	0,196962	-0,799017	0,784948	-0,028605	-0,079520	-0,040904	0,364666	-0,379440	-0,716558	-0,522521	-2,888225	-1,293009	-15,776142	4,427420	11,965234	-0,028605	-0,079520	-0,040904	-5,877683	1,866054	-0,716558	-0,028605	-0,079520	-0,040904	-5,877683	1,866054	-0,716558
16:30:11,63	0,453033	3,581016	-0,152977	0,196962	-0,799017	0,784948	-0,030110	-0,077572	-0,038206	0,260255	-0,395818	-0,763242	-0,523375	-2,891851	-1,291838	-15,845217	4,443197	11,994122	-0,030110	-0,077572	-0,038206	-5,829184	1,967804	-0,763242	-0,030110	-0,077572	-0,038206	-5,829184	1,967804	-0,763242
16:30:11,68	0,453033	3,581016	-0,152977	0,196962	-0,799017	0,784948	-0,026543	-0,078645	-0,037035	0,295167	-0,278035	-0,734354	-0,524534	-2,890240	-1,291863	-15,849373	4,487280	11,976250	-0,026543	-0,078645	-0,037035	-5,878487	1,805566	-0,734354	-0,026543	-0,078645	-0,037035	-5,878487	1,805566	-0,734354
16:30:11,73	0,453033	3,581016	-0,152977	0,196962	-0,799017	0,784948	-0,027358	-0,076837	-0,037059	0,237222	-0,346088	-0,752226	-0,521543	-2,890062	-1,294176	-15,808839	4,444785	11,971578	-0,027358	-0,076837	-0,037059	-5,794463	1,801539	-0,752226	-0,027358	-0,076837	-0,037059	-5,794463	1,801539	-0,752226
16:30:11,78	0,453033	3,581016	-0,152977	0,196962	-0,799017	0,784948	-0,029008	-0,079338	-0,039373	0,350744	-0,375525	-0,756898	-0,528063	-2,891183	-1,293770	-15,830912	4,457782	12,014287	-0,029008	-0,079338	-0,039373	-5,877276	1,901609	-0,756898	-0,029008	-0,079338	-0,039373	-5,877276	1,901609	-0,756898
16:30:11,83	0,453033	3,581016	-0,152977	0,196962	-0,799017	0,784948	-0,024777	-0,074251	-0,038966	0,086461	-0,181124	-0,714189	-0,525072	-2,893663	-1,289896	-15,824929	4,447991	11,972943	-0,024777	-0,074251	-0,038966	-5,742263	1,763871	-0,714189	-0,024777	-0,074251	-0,038966	-5,742263	1,763871	-0,714189
16:30:11,88	0,453033	3,581016	-0,152977	0,196962	-0,799017	0,784948	-0,024125	-0,078082	-0,035093	0,280181	-0,137145	-0,755533	-0,526194	-2,892111	-1,292203	-15,795486	4,472613	11,999095	-0,024125	-0,078082	-0,035093	-5,849270	1,756672	-0,755533	-0,024125	-0,078082	-0,035093	-5,849270	1,756672	-0,755533
16:30:11,93	0,453033	3,581016	-0,152977	0,196962	-0,799017	0,784948	-0,024908	-0,076335	-0,037400	0,225350	-0,164696	-0,729381	-0,527387	-2,893564	-1,293386	-15,801965	4,458451	11,974780	-0,024908	-0,076335	-0,037400	-5,766913	1,790620	-0,729381	-0,024908	-0,076335	-0,037400	-5,766913	1,790620	-0,729381
16:30:11,98	0,453033	3,581016	-0,152977	0,196962	-0,799017	0,784948	-0,023054	-0,076028	-0,038583	0,193898	-0,066774	-0,753696	-0,522117	-2,888275	-1,292614	-15,806468	4,470101	11,990961	-0,023054	-0,076028	-0,038583	-5,774291	1,742936	-0,753696	-0,023054	-0,076028	-0,038583	-5,774291	1,742936	-0,753696
16:30:12,03	0,453033	3,581016	-0,152977	0,196962	-0,799017	0,784948	-0,030269	-0,077947	-0,037811	0,301551	-0,451697	-0,737515	-0,520372	-2,890504	-1,295310	-15,811174	4,459021	12,011646	-0,030269	-0,077947	-0,037811	-5,817320	1,924418	-0,737515	-0,030269	-0,077947	-0,037811	-5,817320	1,924418	-0,737515
16:30:12,08	0,453033	3,581016	-0,152977	0,196962	-0,799017	0,784948	-0,029211	-0,080573	-0,040506	0,426132	-0,395235	-0,716830	-0,522723	-2,893259	-1,292968	-15,823620	4,469825	12,019570	-0,029211	-0,080573	-0,040506	-5,898846	1,897855	-0,716830	-0,029211	-0,080573	-0,040506	-5,898846	1,897855	-0,716830
16:30:12,13	0,453033	3,581016	-0,152977	0,196962	-0,799017	0,784948	-0,025650	-0,079914	-0,038165	0,394990	-0,226203	-0,708906	-0,526913	-2,892439	-1,294166	-15,848018	4,459037	12,005066	-0,025650	-0,079914	-0,038165	-5,878245	1,787287	-0,708906	-0,025650	-0,079914	-0,038165	-5,878245	1,787287	-0,708906
16:30:12,18	0,453033	3,581016	-0,152977	0,196962	-0,799017	0,784948	-0,024265	-0,075875	-0,039363	0,163445	-0,169937	-0,723409	-0,525042	-2,892308	-1,291438	-15,801837	4,444637	11,983433	-0,024265	-0,075875	-0,039363	-5,792766	1,734859	-0,723409	-0,024265	-0,075875	-0,039363	-5,792766	1,734859	-0,723409
16:30:12,23	0,453033	3,581016	-0,152977	0,196962	-0,799017	0,784948	-0,025314	-0,077431	-0,036635	0,254943	-0,177283	-0,745043	-0,526240	-2,889948	-1,292234	-15,819708	4,491938	11,985759	-0,025314	-0,077431	-0,036635	-5,823363	1,809848	-0,745043	-0,025314	-0,077431	-0,036635	-5,823363	1,809848	-0,745043
16:30:12,28	0,453033	3,581016	-0,152977	0,196962	-0,799017	0,784948	-0,026758	-0,075213	-0,037431	0,171663	-0,291534	-0,742717	-0,525021	-2,888714	-1,292981	-15,785768	4,470374	12,009793	-0,026758	-0,075213	-0,037431	-5,732572	1,809004	-0,742717	-0,026758	-0,075213	-0,037431	-5,732572	1,809004	-0,742717
16:30:12,33	0,453033	3,581016	-0,152977	0,196962	-0,799017	0,784948	-0,028436	-0,075651	-0,038178	0,192732	-0,338608	-0,718682	-0,524819	-2,890850	-1,294464	-15,830915	4,461825	11,991223	-0,028436	-0,075651	-0,038178	-5,745883	1,893643	-0,718682	-0,028436	-0,075651	-0,038178	-5,745883	1,893643	-0,718682
16:30:12,38	0,453033	3,581016	-0,152977	0,196962	-0,799017	0,784948	-0,026688	-0,076894	-0,039661	0,227397	-0,282513	-0,737252	-0,523860	-2,892037	-1,295320	-15,795255	4,455451	11,986318	-0,026688	-0,076894	-0,039661	-5,808803	1,812484	-0,737252	-0,026688	-0,076894	-0,039661	-5,808803	1,812484	-0,737252
16:30:12,43	0,453033	3,581016	-0,152977	0,196962	-0,799017	0,784948	-0,026140	-0,078319	-0,040516	0,313788	-0,219933	-0,742158	-0,527390	-2,890702	-1,292219	-15,806098	4,487544	11,994849	-0,026140	-0,078319	-0,040516	-5,834246	1,832025	-0,742158	-0,026140	-0,078319	-0,040516	-5,834246	1,832025	-0,742158
16:30:12,48	0,453033	3,581016	-0,152977	0,196962	-0,799017	0,784948	-0,025530	-0,074594	-0,037416	0,142452	-0,213696	-0,733627	-0,526745	-2,889563	-1,294164	-15,778370	4,497725	11,981819	-0,025530	-0,074594	-0,037416	-5,713157	1,790447	-0,733627	-0,025530	-0,074594	-0,037416	-5,713157	1,790447	-0,733627
