# Supplementary material for: Characterization of interfragmentary motion associated with common osteosynthesis devices for rat fracture healing studies
Source: PLoS One. 2017 Apr 28;12(4):e0176735. doi: 10.1371/journal.pone.0176735 (PMC5409164; doi:10.1371/journal.pone.0176735)
Supplement: S1 Dataset — (ZIP) [file pone.0176735.s001.zip › S1_Dataset/RatExFix/Specimen06/FIX-EX_06X - Kopie.txt]

%Tester: Sukopp Matthias
%Projekt: 
%Zeit: 11.03.2015 16:03:20
%Dateipfad: D:\Messungen\Fixator\Measurements\Fixator_20150311.txt
%Kommentar: FIX-EX_06-X
%VI Version: D:\LVProjekte\Fixator\HauptVI\Fixator_v0.12.vi
%Virtueller Drehpunkt: 	0,0000	0,0000	0,0000
%Sensor zu Hexapod (Mitte): 	0,000000	0,000000	-26,500000
%Sensor zu Hexapod Trans (Mitte): 	-0,500000	-0,866025	0,000000	-0,866025	0,500000	0,000000	0,000000	0,000000	1,000000
%Hexapod zu Labor (Mitte): 	0,437009	3,447953	-0,150951
%Hexapod zu Labor Trans (Mitte): 	0,999819	-0,012142	-0,014632	0,012129	0,999926	-0,000997	0,014643	0,000820	0,999892
%Labor zu CR (Mitte): 	0,000000	0,000000	78,500000
%Labor zu CR Trans (Mitte): 	1,000000	0,000000	0,000000	0,000000	1,000000	0,000000	0,000000	0,000000	1,000000
%Zentrum Sensormasse: 	0,000000	0,000000	2,000000
%Sensormasse: 	200,000000E-3
--------------------------------------------------
Time	X	Y	Z	U	V	W	Exp_ Fx	Exp_ Fy	Exp_ Fz	Exp_ Mx	Exp_ My	Exp_ Mz	Sen_ Fx	Sen_ Fy	Sen_ Fz	Sen_ Mx	Sen_ My	Sen_ Mz	Hex_ Fx	Hex_ Fy	Hex_ Fz	Hex_ Mx	Hex_ My	Hex_ Mz	Lab_ Fx	Lab_ Fy	Lab_ Fz	Lab_ Mx	Lab_ My	Lab_ Mz	Laser
16:03:20,36	0,437009	3,447953	-0,150951	0,046978	-0,839010	0,695021	-0,049033	0,018938	-0,083809	1,205916	-0,938995	-0,382326	-0,593052	-2,827440	-1,340184	-12,401538	9,372621	12,288916	-0,049033	0,018938	-0,083809	2,692583	2,910099	-0,382326	-0,049033	0,018938	-0,083809	2,692583	2,910099	-0,382326
16:03:20,40	0,437009	3,447953	-0,150951	0,046978	-0,839010	0,695021	-0,049033	0,018938	-0,083809	1,205916	-0,938995	-0,382326	-0,593791	-2,820964	-1,340230	-12,457124	9,384669	12,300425	-0,049033	0,018938	-0,083809	2,692583	2,910099	-0,382326	-0,049033	0,018938	-0,083809	2,692583	2,910099	-0,382326
16:03:20,45	0,437009	3,447953	-0,150951	0,046978	-0,839010	0,695021	-0,052725	0,017780	-0,085426	1,254544	-1,176082	-0,428051	-0,594907	-2,821924	-1,340520	-12,383975	9,382835	12,297033	-0,052725	0,017780	-0,085426	2,650263	2,962836	-0,428051	-0,052725	0,017780	-0,085426	2,650263	2,962836	-0,428051
16:03:20,50	0,437009	3,447953	-0,150951	0,046978	-0,839010	0,695021	-0,051335	0,018266	-0,085716	1,264234	-1,039554	-0,431443	-0,596462	-2,821839	-1,341207	-12,416400	9,359654	12,268522	-0,051335	0,018266	-0,085716	2,698140	2,990276	-0,431443	-0,051335	0,018266	-0,085716	2,698140	2,990276	-0,431443
16:03:20,55	0,437009	3,447953	-0,150951	0,046978	-0,839010	0,695021	-0,050632	0,019656	-0,086403	1,155676	-1,019455	-0,459954	-0,592574	-2,820961	-1,345251	-12,417623	9,356557	12,316920	-0,050632	0,019656	-0,086403	2,698683	2,955139	-0,459954	-0,050632	0,019656	-0,086403	2,698683	2,955139	-0,459954
16:03:20,60	0,437009	3,447953	-0,150951	0,046978	-0,839010	0,695021	-0,053336	0,016728	-0,090447	1,304665	-1,159568	-0,411556	-0,594871	-2,820302	-1,341374	-12,408820	9,389872	12,305548	-0,053336	0,016728	-0,090447	2,617784	3,027281	-0,411556	-0,053336	0,016728	-0,090447	2,617784	3,027281	-0,411556
16:03:20,65	0,437009	3,447953	-0,150951	0,046978	-0,839010	0,695021	-0,052758	0,019047	-0,086571	1,217329	-1,138552	-0,422928	-0,594324	-2,821367	-1,341765	-12,424960	9,374313	12,305390	-0,052758	0,019047	-0,086571	2,712491	3,002935	-0,422928	-0,052758	0,019047	-0,086571	2,712491	3,002935	-0,422928
16:03:20,70	0,437009	3,447953	-0,150951	0,046978	-0,839010	0,695021	-0,052110	0,018040	-0,086962	1,248106	-1,111047	-0,423086	-0,596643	-2,825494	-1,339820	-12,426581	9,381896	12,288918	-0,052110	0,018040	-0,086962	2,664283	2,979559	-0,423086	-0,052110	0,018040	-0,086962	2,664283	2,979559	-0,423086
16:03:20,75	0,437009	3,447953	-0,150951	0,046978	-0,839010	0,695021	-0,047376	0,017985	-0,085016	1,256772	-0,870082	-0,439558	-0,596506	-2,824233	-1,340551	-12,352882	9,375327	12,312831	-0,047376	0,017985	-0,085016	2,668557	2,848917	-0,439558	-0,047376	0,017985	-0,085016	2,668557	2,848917	-0,439558
16:03:20,80	0,437009	3,447953	-0,150951	0,046978	-0,839010	0,695021	-0,048536	0,018497	-0,085747	1,261290	-0,863297	-0,415645	-0,596040	-2,824445	-1,340596	-12,416197	9,382414	12,289559	-0,048536	0,018497	-0,085747	2,713294	2,946770	-0,415645	-0,048536	0,018497	-0,085747	2,713294	2,946770	-0,415645
16:03:20,85	0,437009	3,447953	-0,150951	0,046978	-0,839010	0,695021	-0,048585	0,017987	-0,085792	1,262271	-0,924244	-0,438917	-0,595423	-2,826773	-1,340190	-12,409827	9,383162	12,293877	-0,048585	0,017987	-0,085792	2,674270	2,889705	-0,438917	-0,048585	0,017987	-0,085792	2,674270	2,889705	-0,438917
16:03:20,90	0,437009	3,447953	-0,150951	0,046978	-0,839010	0,695021	-0,046878	0,016289	-0,085386	1,354414	-0,830313	-0,434599	-0,596006	-2,826164	-1,341717	-12,407413	9,411739	12,334447	-0,046878	0,016289	-0,085386	2,633098	2,849598	-0,434599	-0,046878	0,016289	-0,085386	2,633098	2,849598	-0,434599
16:03:20,95	0,437009	3,447953	-0,150951	0,046978	-0,839010	0,695021	-0,047114	0,017098	-0,086913	1,338285	-0,854796	-0,394028	-0,595415	-2,822039	-1,339460	-12,405173	9,399067	12,255837	-0,047114	0,017098	-0,086913	2,680500	2,843662	-0,394028	-0,047114	0,017098	-0,086913	2,680500	2,843662	-0,394028
16:03:21,00	0,437009	3,447953	-0,150951	0,046978	-0,839010	0,695021	-0,050982	0,018649	-0,084656	1,247789	-1,047642	-0,472639	-0,596055	-2,820990	-1,342519	-12,406356	9,385472	12,329998	-0,050982	0,018649	-0,084656	2,711741	2,954432	-0,472639	-0,050982	0,018649	-0,084656	2,711741	2,954432	-0,472639
16:03:21,05	0,437009	3,447953	-0,150951	0,046978	-0,839010	0,695021	-0,051571	0,019728	-0,087716	1,179330	-1,072489	-0,398478	-0,594845	-2,824452	-1,337510	-12,421746	9,393383	12,259225	-0,051571	0,019728	-0,087716	2,727963	2,975809	-0,398478	-0,051571	0,019728	-0,087716	2,727963	2,975809	-0,398478
16:03:21,10	0,437009	3,447953	-0,150951	0,046978	-0,839010	0,695021	-0,049177	0,016949	-0,082707	1,323008	-0,965288	-0,469251	-0,596643	-2,823412	-1,339816	-12,422858	9,391532	12,304030	-0,049177	0,016949	-0,082707	2,653469	2,895086	-0,469251	-0,049177	0,016949	-0,082707	2,653469	2,895086	-0,469251
16:03:21,15	0,437009	3,447953	-0,150951	0,046978	-0,839010	0,695021	-0,049179	0,019026	-0,085012	1,212807	-0,965451	-0,424446	-0,595445	-2,825895	-1,340609	-12,428599	9,409017	12,271054	-0,049179	0,019026	-0,085012	2,706369	2,895113	-0,424446	-0,049179	0,019026	-0,085012	2,706369	2,895113	-0,424446
16:03:21,20	0,437009	3,447953	-0,150951	0,046978	-0,839010	0,695021	-0,047628	0,016747	-0,085805	1,343615	-0,898499	-0,457422	-0,594816	-2,819775	-1,339818	-12,383581	9,383369	12,294531	-0,047628	0,016747	-0,085805	2,658234	2,840289	-0,457422	-0,047628	0,016747	-0,085805	2,658234	2,840289	-0,457422
16:03:21,25	0,437009	3,447953	-0,150951	0,046978	-0,839010	0,695021	-0,053242	0,019262	-0,085015	1,213097	-1,138638	-0,433945	-0,598956	-2,822991	-1,339793	-12,392455	9,372904	12,322150	-0,053242	0,019262	-0,085015	2,725196	3,040883	-0,433945	-0,053242	0,019262	-0,085015	2,725196	3,040883	-0,433945
16:03:21,30	0,437009	3,447953	-0,150951	0,046978	-0,839010	0,695021	-0,048387	0,021239	-0,084990	1,096818	-0,888605	-0,406326	-0,596008	-2,824398	-1,341354	-12,399083	9,385651	12,304496	-0,048387	0,021239	-0,084990	2,764074	2,909759	-0,406326	-0,048387	0,021239	-0,084990	2,764074	2,909759	-0,406326
16:03:21,35	0,437009	3,447953	-0,150951	0,046978	-0,839010	0,695021	-0,048642	0,017983	-0,086551	1,273830	-0,914001	-0,423979	-0,597790	-2,824175	-1,339812	-12,409247	9,387114	12,298589	-0,048642	0,017983	-0,086551	2,685529	2,904415	-0,423979	-0,048642	0,017983	-0,086551	2,685529	2,904415	-0,423979
16:03:21,40	0,437009	3,447953	-0,150951	0,046978	-0,839010	0,695021	-0,050917	0,018606	-0,084654	1,244293	-1,034733	-0,473018	-0,595410	-2,822117	-1,339457	-12,399800	9,389339	12,255458	-0,050917	0,018606	-0,084654	2,704861	2,962221	-0,473018	-0,050917	0,018606	-0,084654	2,704861	2,962221	-0,473018
16:03:21,45	0,437009	3,447953	-0,150951	0,046978	-0,839010	0,695021	-0,050917	0,018606	-0,084654	1,244293	-1,034733	-0,473018	-0,597773	-2,826751	-1,341370	-12,409719	9,393673	12,279992	-0,050917	0,018606	-0,084654	2,704861	2,962221	-0,473018	-0,050917	0,018606	-0,084654	2,704861	2,962221	-0,473018
16:03:21,50	0,437009	3,447953	-0,150951	0,046978	-0,839010	0,695021	-0,045722	0,018335	-0,086566	1,257193	-0,775368	-0,448483	-0,596039	-2,823028	-1,343673	-12,398652	9,375823	12,330012	-0,045722	0,018335	-0,086566	2,696467	2,813805	-0,448483	-0,045722	0,018335	-0,086566	2,696467	2,813805	-0,448483
16:03:21,55	0,437009	3,447953	-0,150951	0,046978	-0,839010	0,695021	-0,049813	0,018695	-0,088869	1,228557	-0,969593	-0,398464	-0,595420	-2,823148	-1,343301	-12,399303	9,405592	12,306609	-0,049813	0,018695	-0,088869	2,696078	2,940727	-0,398464	-0,049813	0,018695	-0,088869	2,696078	2,940727	-0,398464
16:03:21,60	0,437009	3,447953	-0,150951	0,046978	-0,839010	0,695021	-0,050019	0,018099	-0,088498	1,284973	-0,995734	-0,421867	-0,594808	-2,823747	-1,338277	-12,401600	9,396566	12,264542	-0,050019	0,018099	-0,088498	2,705754	2,930728	-0,421867	-0,050019	0,018099	-0,088498	2,705754	2,930728	-0,421867
16:03:21,65	0,437009	3,447953	-0,150951	0,046978	-0,839010	0,695021	-0,049806	0,017269	-0,083474	1,319162	-0,982160	-0,463933	-0,595973	-2,821040	-1,340550	-12,372551	9,392022	12,343204	-0,049806	0,017269	-0,083474	2,674797	2,927621	-0,463933	-0,049806	0,017269	-0,083474	2,674797	2,927621	-0,463933
16:03:21,70	0,437009	3,447953	-0,150951	0,046978	-0,839010	0,695021	-0,051569	0,019632	-0,085746	1,206906	-1,046375	-0,385272	-0,594839	-2,824777	-1,342137	-12,412389	9,412800	12,301280	-0,051569	0,019632	-0,085746	2,747990	3,001753	-0,385272	-0,051569	0,019632	-0,085746	2,747990	3,001753	-0,385272
16:03:21,75	0,437009	3,447953	-0,150951	0,046978	-0,839010	0,695021	-0,048899	0,016781	-0,087334	1,353233	-0,952441	-0,427196	-0,596018	-2,822048	-1,336699	-12,399347	9,366189	12,306235	-0,048899	0,016781	-0,087334	2,670514	2,886117	-0,427196	-0,048899	0,016781	-0,087334	2,670514	2,886117	-0,427196
16:03:21,80	0,437009	3,447953	-0,150951	0,046978	-0,839010	0,695021	-0,050672	0,019167	-0,081895	1,195313	-1,010051	-0,422241	-0,596632	-2,821393	-1,341008	-12,413619	9,391336	12,275884	-0,050672	0,019167	-0,081895	2,699899	2,967709	-0,422241	-0,050672	0,019167	-0,081895	2,699899	2,967709	-0,422241
16:03:21,85	0,437009	3,447953	-0,150951	0,046978	-0,839010	0,695021	-0,050933	0,020027	-0,086204	1,165244	-1,048548	-0,452591	-0,595468	-2,823618	-1,341385	-12,412266	9,353733	12,274767	-0,050933	0,020027	-0,086204	2,737326	2,949688	-0,452591	-0,050933	0,020027	-0,086204	2,737326	2,949688	-0,452591
16:03:21,90	0,437009	3,447953	-0,150951	0,046978	-0,839010	0,695021	-0,049587	0,017906	-0,086582	1,243648	-0,958610	-0,453709	-0,593040	-2,826120	-1,338225	-12,395530	9,379122	12,312295	-0,049587	0,017906	-0,086582	2,649231	2,934005	-0,453709	-0,049587	0,017906	-0,086582	2,649231	2,934005	-0,453709
16:03:21,95	0,437009	3,447953	-0,150951	0,046978	-0,839010	0,695021	-0,048636	0,014552	-0,083422	1,448409	-0,907313	-0,416181	-0,594864	-2,826657	-1,340571	-12,409158	9,348086	12,302783	-0,048636	0,014552	-0,083422	2,590706	2,910580	-0,416181	-0,048636	0,014552	-0,083422	2,590706	2,910580	-0,416181
16:03:22,00	0,437009	3,447953	-0,150951	0,046978	-0,839010	0,695021	-0,047258	0,015862	-0,085768	1,346557	-0,831963	-0,425693	-0,595431	-2,824850	-1,340572	-12,401045	9,370091	12,308420	-0,047258	0,015862	-0,085768	2,591750	2,877789	-0,425693	-0,047258	0,015862	-0,085768	2,591750	2,877789	-0,425693
16:03:22,05	0,437009	3,447953	-0,150951	0,046978	-0,839010	0,695021	-0,048540	0,017257	-0,085768	1,297158	-0,902579	-0,420056	-0,595444	-2,826415	-1,340210	-12,407876	9,344181	12,268444	-0,048540	0,017257	-0,085768	2,651816	2,907773	-0,420056	-0,048540	0,017257	-0,085768	2,651816	2,907773	-0,420056
16:03:22,10	0,437009	3,447953	-0,150951	0,046978	-0,839010	0,695021	-0,047178	0,016486	-0,085406	1,311390	-0,824722	-0,460032	-0,593655	-2,825769	-1,342904	-12,393998	9,362130	12,295147	-0,047178	0,016486	-0,085406	2,605534	2,878724	-0,460032	-0,047178	0,016486	-0,085406	2,605534	2,878724	-0,460032
16:03:22,15	0,437009	3,447953	-0,150951	0,046978	-0,839010	0,695021	-0,048631	0,015260	-0,088101	1,397642	-0,897260	-0,433329	-0,597277	-2,823051	-1,342900	-12,427072	9,377921	12,344219	-0,048631	0,015260	-0,088101	2,595519	2,920285	-0,433329	-0,048631	0,015260	-0,088101	2,595519	2,920285	-0,433329
16:03:22,20	0,437009	3,447953	-0,150951	0,046978	-0,839010	0,695021	-0,049175	0,019755	-0,088096	1,160999	-0,962068	-0,384257	-0,596662	-2,824076	-1,342913	-12,420323	9,375286	12,314956	-0,049175	0,019755	-0,088096	2,711797	2,898154	-0,384257	-0,049175	0,019755	-0,088096	2,711797	2,898154	-0,384257
16:03:22,25	0,437009	3,447953	-0,150951	0,046978	-0,839010	0,695021	-0,048594	0,018710	-0,088110	1,216449	-0,924711	-0,413519	-0,595505	-2,822766	-1,344086	-12,420014	9,360161	12,310732	-0,048594	0,018710	-0,088110	2,685188	2,889928	-0,413519	-0,048594	0,018710	-0,088110	2,685188	2,889928	-0,413519
16:03:22,30	0,437009	3,447953	-0,150951	0,046978	-0,839010	0,695021	-0,050307	0,018364	-0,089283	1,221500	-1,005970	-0,417744	-0,594238	-2,824737	-1,342108	-12,389374	9,371266	12,324031	-0,050307	0,018364	-0,089283	2,663073	2,943159	-0,417744	-0,050307	0,018364	-0,089283	2,663073	2,943159	-0,417744
16:03:22,35	0,437009	3,447953	-0,150951	0,046978	-0,839010	0,695021	-0,049234	0,016280	-0,087305	1,354786	-0,929187	-0,404445	-0,593046	-2,821245	-1,341357	-12,384854	9,391719	12,305526	-0,049234	0,016280	-0,087305	2,632794	2,935705	-0,404445	-0,049234	0,016280	-0,087305	2,632794	2,935705	-0,404445
16:03:22,40	0,437009	3,447953	-0,150951	0,046978	-0,839010	0,695021	-0,052854	0,016994	-0,086553	1,337637	-1,123706	-0,422950	-0,594895	-2,824846	-1,342547	-12,435276	9,399806	12,286793	-0,052854	0,016994	-0,086553	2,671685	3,025306	-0,422950	-0,052854	0,016994	-0,086553	2,671685	3,025306	-0,422950
16:03:22,45	0,437009	3,447953	-0,150951	0,046978	-0,839010	0,695021	-0,048811	0,016795	-0,087744	1,329806	-0,961179	-0,441683	-0,597283	-2,823641	-1,342904	-12,435477	9,387680	12,339687	-0,048811	0,016795	-0,087744	2,648190	2,870456	-0,441683	-0,048811	0,016795	-0,087744	2,648190	2,870456	-0,441683
16:03:22,50	0,437009	3,447953	-0,150951	0,046978	-0,839010	0,695021	-0,048661	0,019466	-0,088101	1,180316	-0,947491	-0,388789	-0,597820	-2,820764	-1,340586	-12,410834	9,390186	12,323902	-0,048661	0,019466	-0,088101	2,708367	2,872371	-0,388789	-0,048661	0,019466	-0,088101	2,708367	2,872371	-0,388789
16:03:22,55	0,437009	3,447953	-0,150951	0,046978	-0,839010	0,695021	-0,050884	0,021369	-0,085782	1,095810	-1,043014	-0,404574	-0,596001	-2,820293	-1,339827	-12,397376	9,408139	12,290345	-0,050884	0,021369	-0,085782	2,773309	2,951376	-0,404574	-0,050884	0,021369	-0,085782	2,773309	2,951376	-0,404574
16:03:22,60	0,437009	3,447953	-0,150951	0,046978	-0,839010	0,695021	-0,052201	0,020029	-0,085024	1,187766	-1,108808	-0,438131	-0,597155	-2,821217	-1,340209	-12,378705	9,381015	12,284335	-0,052201	0,020029	-0,085024	2,760077	2,988949	-0,438131	-0,052201	0,020029	-0,085024	2,760077	2,988949	-0,438131
16:03:22,65	0,437009	3,447953	-0,150951	0,046978	-0,839010	0,695021	-0,050824	0,020567	-0,085406	1,145680	-1,007495	-0,444141	-0,592921	-2,823147	-1,339552	-12,375233	9,365977	12,275788	-0,050824	0,020567	-0,085406	2,760156	2,982201	-0,444141	-0,050824	0,020567	-0,085406	2,760156	2,982201	-0,444141
16:03:22,70	0,437009	3,447953	-0,150951	0,046978	-0,839010	0,695021	-0,051269	0,015935	-0,084749	1,375251	-1,020110	-0,452688	-0,591913	-2,823553	-1,339799	-12,400758	9,350936	12,303288	-0,051269	0,015935	-0,084749	2,626124	3,004520	-0,452688	-0,051269	0,015935	-0,084749	2,626124	3,004520	-0,452688
16:03:22,75	0,437009	3,447953	-0,150951	0,046978	-0,839010	0,695021	-0,051422	0,014859	-0,084995	1,405415	-1,042631	-0,425187	-0,596021	-2,823882	-1,338648	-12,407846	9,379194	12,293117	-0,051422	0,014859	-0,084995	2,571822	2,993980	-0,425187	-0,051422	0,014859	-0,084995	2,571822	2,993980	-0,425187
16:03:22,80	0,437009	3,447953	-0,150951	0,046978	-0,839010	0,695021	-0,049083	0,018252	-0,083845	1,249873	-0,941290	-0,435359	-0,592474	-2,823934	-1,341328	-12,379882	9,340609	12,322901	-0,049083	0,018252	-0,083845	2,682681	2,911739	-0,435359	-0,049083	0,018252	-0,083845	2,682681	2,911739	-0,435359
16:03:22,85	0,437009	3,447953	-0,150951	0,046978	-0,839010	0,695021	-0,050811	0,015154	-0,086525	1,391537	-0,987619	-0,405575	-0,597813	-2,823217	-1,343312	-12,416538	9,406440	12,306397	-0,050811	0,015154	-0,086525	2,581150	3,001033	-0,405575	-0,050811	0,015154	-0,086525	2,581150	3,001033	-0,405575
16:03:22,90	0,437009	3,447953	-0,150951	0,046978	-0,839010	0,695021	-0,048763	0,020137	-0,088509	1,171140	-0,945803	-0,422079	-0,594858	-2,825190	-1,340969	-12,408239	9,364202	12,298905	-0,048763	0,020137	-0,088509	2,751865	2,882110	-0,422079	-0,048763	0,020137	-0,088509	2,751865	2,882110	-0,422079
16:03:22,95	0,437009	3,447953	-0,150951	0,046978	-0,839010	0,695021	-0,048531	0,016592	-0,086165	1,323051	-0,905446	-0,429571	-0,595416	-2,823404	-1,338652	-12,405780	9,395977	12,288966	-0,048531	0,016592	-0,086165	2,625492	2,904275	-0,429571	-0,048531	0,016592	-0,086165	2,625492	2,904275	-0,429571
16:03:23,00	0,437009	3,447953	-0,150951	0,046978	-0,839010	0,695021	-0,049799	0,017967	-0,083848	1,280259	-0,985095	-0,439510	-0,595985	-2,824904	-1,338239	-12,407143	9,421457	12,313450	-0,049799	0,017967	-0,083848	2,690696	2,924096	-0,439510	-0,049799	0,017967	-0,083848	2,690696	2,924096	-0,439510
16:03:23,05	0,437009	3,447953	-0,150951	0,046978	-0,839010	0,695021	-0,048215	0,017710	-0,083436	1,315014	-0,916678	-0,415026	-0,595449	-2,821402	-1,339052	-12,413658	9,392614	12,289474	-0,048215	0,017710	-0,083436	2,705268	2,868215	-0,415026	-0,048215	0,017710	-0,083436	2,705268	2,868215	-0,415026
16:03:23,10	0,437009	3,447953	-0,150951	0,046978	-0,839010	0,695021	-0,051516	0,018997	-0,084249	1,219891	-1,079550	-0,439001	-0,596860	-2,820895	-1,340656	-12,381909	9,414621	12,340323	-0,051516	0,018997	-0,084249	2,711119	2,964472	-0,439001	-0,051516	0,018997	-0,084249	2,711119	2,964472	-0,439001
16:03:23,15	0,437009	3,447953	-0,150951	0,046978	-0,839010	0,695021	-0,051251	0,020472	-0,085852	1,178076	-1,049244	-0,388153	-0,597283	-2,822413	-1,340607	-12,440979	9,387618	12,304609	-0,051251	0,020472	-0,085852	2,785163	2,973923	-0,388153	-0,051251	0,020472	-0,085852	2,785163	2,973923	-0,388153
16:03:23,20	0,437009	3,447953	-0,150951	0,046978	-0,839010	0,695021	-0,049724	0,020079	-0,085803	1,145592	-1,007496	-0,423867	-0,595396	-2,824248	-1,339410	-12,386867	9,370065	12,297971	-0,049724	0,020079	-0,085803	2,721829	2,895803	-0,423867	-0,049724	0,020079	-0,085803	2,721829	2,895803	-0,423867
16:03:23,25	0,437009	3,447953	-0,150951	0,046978	-0,839010	0,695021	-0,049078	0,017528	-0,084606	1,290125	-0,918290	-0,430505	-0,594860	-2,825054	-1,340996	-12,418983	9,383611	12,270603	-0,049078	0,017528	-0,084606	2,666069	2,934336	-0,430505	-0,049078	0,017528	-0,084606	2,666069	2,934336	-0,430505
16:03:23,30	0,437009	3,447953	-0,150951	0,046978	-0,839010	0,695021	-0,048648	0,016661	-0,086192	1,330874	-0,930521	-0,457873	-0,594257	-2,821985	-1,342118	-12,393905	9,380851	12,329641	-0,048648	0,016661	-0,086192	2,638770	2,888357	-0,457873	-0,048648	0,016661	-0,086192	2,638770	2,888357	-0,457873
16:03:23,35	0,437009	3,447953	-0,150951	0,046978	-0,839010	0,695021	-0,051608	0,017673	-0,087315	1,288391	-1,061322	-0,398835	-0,596634	-2,823038	-1,336703	-12,415190	9,368893	12,306234	-0,051608	0,017673	-0,087315	2,675741	2,989884	-0,398835	-0,051608	0,017673	-0,087315	2,675741	2,989884	-0,398835
16:03:23,40	0,437009	3,447953	-0,150951	0,046978	-0,839010	0,695021	-0,049508	0,019205	-0,081899	1,187739	-0,964577	-0,422242	-0,596892	-2,822337	-1,343096	-12,402853	9,430844	12,330210	-0,049508	0,019205	-0,081899	2,695335	2,921780	-0,422242	-0,049508	0,019205	-0,081899	2,695335	2,921780	-0,422242
16:03:23,45	0,437009	3,447953	-0,150951	0,046978	-0,839010	0,695021	-0,049986	0,019779	-0,088293	1,217720	-1,009715	-0,398265	-0,594245	-2,822367	-1,342512	-12,401542	9,416535	12,326202	-0,049986	0,019779	-0,088293	2,770362	2,914152	-0,398265	-0,049986	0,019779	-0,088293	2,770362	2,914152	-0,398265
16:03:23,50	0,437009	3,447953	-0,150951	0,046978	-0,839010	0,695021	-0,051283	0,017472	-0,087708	1,325948	-1,068885	-0,402274	-0,595464	-2,823584	-1,340961	-12,406582	9,357055	12,318169	-0,051283	0,017472	-0,087708	2,697488	2,956820	-0,402274	-0,051283	0,017472	-0,087708	2,697488	2,956820	-0,402274
16:03:23,55	0,437009	3,447953	-0,150951	0,046978	-0,839010	0,695021	-0,049619	0,017918	-0,086158	1,248699	-0,957010	-0,410307	-0,599089	-2,820780	-1,338225	-12,388184	9,396228	12,350064	-0,049619	0,017918	-0,086158	2,655289	2,938113	-0,410307	-0,049619	0,017918	-0,086158	2,655289	2,938113	-0,410307
16:03:23,60	0,437009	3,447953	-0,150951	0,046978	-0,839010	0,695021	-0,050235	0,022460	-0,083422	1,055635	-0,992656	-0,378412	-0,592521	-2,822870	-1,340980	-12,420601	9,392430	12,300691	-0,050235	0,022460	-0,083422	2,818778	2,950765	-0,378412	-0,050235	0,022460	-0,083422	2,818778	2,950765	-0,378412
16:03:23,65	0,437009	3,447953	-0,150951	0,046978	-0,839010	0,695021	-0,051709	0,015727	-0,086177	1,386278	-1,095496	-0,427784	-0,595455	-2,820044	-1,341366	-12,401940	9,382782	12,314873	-0,051709	0,015727	-0,086177	2,620844	2,963660	-0,427784	-0,051709	0,015727	-0,086177	2,620844	2,963660	-0,427784
16:03:23,70	0,437009	3,447953	-0,150951	0,046978	-0,839010	0,695021	-0,052689	0,019681	-0,086562	1,181642	-1,125491	-0,413603	-0,598475	-2,824604	-1,339438	-12,450775	9,373599	12,303019	-0,052689	0,019681	-0,086562	2,726602	3,010624	-0,413603	-0,052689	0,019681	-0,086562	2,726602	3,010624	-0,413603
16:03:23,75	0,437009	3,447953	-0,150951	0,046978	-0,839010	0,695021	-0,047230	0,020017	-0,084635	1,131826	-0,879326	-0,425457	-0,596588	-2,822923	-1,339059	-12,397704	9,378476	12,264213	-0,047230	0,020017	-0,084635	2,703123	2,828261	-0,425457	-0,047230	0,020017	-0,084635	2,703123	2,828261	-0,425457
16:03:23,80	0,437009	3,447953	-0,150951	0,046978	-0,839010	0,695021	-0,049630	0,019223	-0,084256	1,203835	-0,960573	-0,464263	-0,598362	-2,823836	-1,339415	-12,402054	9,393003	12,308104	-0,049630	0,019223	-0,084256	2,712859	2,935367	-0,464263	-0,049630	0,019223	-0,084256	2,712859	2,935367	-0,464263
16:03:23,85	0,437009	3,447953	-0,150951	0,046978	-0,839010	0,695021	-0,047952	0,020303	-0,084612	1,158119	-0,884373	-0,420371	-0,592413	-2,822476	-1,340574	-12,361901	9,366430	12,289395	-0,047952	0,020303	-0,084612	2,751866	2,879883	-0,420371	-0,047952	0,020303	-0,084612	2,751866	2,879883	-0,420371
16:03:23,90	0,437009	3,447953	-0,150951	0,046978	-0,839010	0,695021	-0,052104	0,015830	-0,085771	1,387754	-1,052213	-0,439081	-0,594259	-2,821459	-1,340986	-12,396926	9,371059	12,289986	-0,052104	0,015830	-0,085771	2,630407	3,037969	-0,439081	-0,052104	0,015830	-0,085771	2,630407	3,037969	-0,439081
16:03:23,95	0,437009	3,447953	-0,150951	0,046978	-0,839010	0,695021	-0,052062	0,017938	-0,086182	1,264644	-1,082684	-0,438490	-0,595414	-2,820940	-1,339839	-12,388677	9,366570	12,264711	-0,052062	0,017938	-0,086182	2,672761	3,004213	-0,438490	-0,052062	0,017938	-0,086182	2,672761	3,004213	-0,438490
16:03:24,00	0,437009	3,447953	-0,150951	0,046978	-0,839010	0,695021	-0,051934	0,019198	-0,085035	1,199362	-1,066603	-0,463765	-0,596590	-2,823479	-1,338640	-12,400425	9,391556	12,303084	-0,051934	0,019198	-0,085035	2,706388	3,010190	-0,463765	-0,051934	0,019198	-0,085035	2,706388	3,010190	-0,463765
16:03:24,05	0,437009	3,447953	-0,150951	0,046978	-0,839010	0,695021	-0,049148	0,018946	-0,083836	1,228203	-0,944395	-0,425392	-0,595391	-2,822317	-1,339026	-12,377997	9,363476	12,297723	-0,049148	0,018946	-0,083836	2,715487	2,913692	-0,425392	-0,049148	0,018946	-0,083836	2,715487	2,913692	-0,425392
16:03:24,10	0,437009	3,447953	-0,150951	0,046978	-0,839010	0,695021	-0,050753	0,018489	-0,084222	1,238856	-0,994405	-0,430753	-0,597178	-2,822009	-1,340190	-12,382280	9,361641	12,307843	-0,050753	0,018489	-0,084222	2,690277	2,989695	-0,430753	-0,050753	0,018489	-0,084222	2,690277	2,989695	-0,430753
16:03:24,15	0,437009	3,447953	-0,150951	0,046978	-0,839010	0,695021	-0,050126	0,020191	-0,085386	1,146653	-0,964585	-0,420632	-0,597276	-2,822360	-1,341006	-12,440751	9,394067	12,290530	-0,050126	0,020191	-0,085386	2,731633	2,970283	-0,420632	-0,050126	0,020191	-0,085386	2,731633	2,970283	-0,420632
16:03:24,20	0,437009	3,447953	-0,150951	0,046978	-0,839010	0,695021	-0,049773	0,020100	-0,086203	1,150231	-1,013097	-0,437946	-0,593106	-2,822504	-1,342526	-12,413352	9,391780	12,311180	-0,049773	0,020100	-0,086203	2,728069	2,894088	-0,437946	-0,049773	0,020100	-0,086203	2,728069	2,894088	-0,437946
16:03:24,25	0,437009	3,447953	-0,150951	0,046978	-0,839010	0,695021	-0,051733	0,016417	-0,087723	1,353467	-1,090160	-0,417296	-0,594275	-2,819877	-1,343318	-12,401326	9,390387	12,301991	-0,051733	0,016417	-0,087723	2,642187	2,970907	-0,417296	-0,051733	0,016417	-0,087723	2,642187	2,970907	-0,417296
16:03:24,30	0,437009	3,447953	-0,150951	0,046978	-0,839010	0,695021	-0,053424	0,018743	-0,088515	1,237300	-1,166980	-0,426484	-0,593075	-2,823478	-1,339412	-12,400461	9,369199	12,303445	-0,053424	0,018743	-0,088515	2,708644	3,026830	-0,426484	-0,053424	0,018743	-0,088515	2,708644	3,026830	-0,426484
16:03:24,35	0,437009	3,447953	-0,150951	0,046978	-0,839010	0,695021	-0,050906	0,015903	-0,084608	1,367065	-1,024662	-0,425031	-0,594227	-2,821378	-1,340581	-12,385326	9,384057	12,304589	-0,050906	0,015903	-0,084608	2,615466	2,971427	-0,425031	-0,050906	0,015903	-0,084608	2,615466	2,971427	-0,425031
16:03:24,40	0,437009	3,447953	-0,150951	0,046978	-0,839010	0,695021	-0,052148	0,017950	-0,085778	1,281047	-1,083598	-0,423886	-0,594973	-2,825705	-1,340962	-12,461795	9,374048	12,338431	-0,052148	0,017950	-0,085778	2,690151	3,010033	-0,423886	-0,052148	0,017950	-0,085778	2,690151	3,010033	-0,423886
16:03:24,45	0,437009	3,447953	-0,150951	0,046978	-0,839010	0,695021	-0,048028	0,016433	-0,086158	1,313024	-0,930590	-0,390044	-0,594824	-2,822969	-1,340585	-12,398288	9,396516	12,299939	-0,048028	0,016433	-0,086158	2,603050	2,839639	-0,390044	-0,048028	0,016433	-0,086158	2,603050	2,839639	-0,390044
16:03:24,50	0,437009	3,447953	-0,150951	0,046978	-0,839010	0,695021	-0,050472	0,017672	-0,085781	1,299815	-1,013895	-0,428536	-0,593674	-2,819775	-1,340599	-12,394938	9,371584	12,294943	-0,050472	0,017672	-0,085781	2,687091	2,948161	-0,428536	-0,050472	0,017672	-0,085781	2,687091	2,948161	-0,428536
16:03:24,55	0,437009	3,447953	-0,150951	0,046978	-0,839010	0,695021	-0,053813	0,018273	-0,085795	1,248646	-1,172232	-0,433533	-0,596611	-2,824214	-1,338645	-12,409371	9,381863	12,297910	-0,053813	0,018273	-0,085795	2,683100	3,052051	-0,433533	-0,053813	0,018273	-0,085795	2,683100	3,052051	-0,433533
16:03:24,60	0,437009	3,447953	-0,150951	0,046978	-0,839010	0,695021	-0,048501	0,018597	-0,083841	1,233503	-0,913651	-0,430566	-0,596668	-2,821954	-1,343711	-12,422057	9,388097	12,301648	-0,048501	0,018597	-0,083841	2,693362	2,893645	-0,430566	-0,048501	0,018597	-0,083841	2,693362	2,893645	-0,430566
16:03:24,66	0,437009	3,447953	-0,150951	0,046978	-0,839010	0,695021	-0,050429	0,019776	-0,088907	1,171240	-1,028025	-0,426827	-0,597141	-2,819825	-1,343684	-12,355559	9,371146	12,310330	-0,050429	0,019776	-0,088907	2,723666	2,930641	-0,426827	-0,050429	0,019776	-0,088907	2,723666	2,930641	-0,426827
16:03:24,71	0,437009	3,447953	-0,150951	0,046978	-0,839010	0,695021	-0,052036	0,021251	-0,088880	1,113108	-1,045536	-0,418146	-0,596633	-2,822123	-1,341361	-12,405680	9,378454	12,314258	-0,052036	0,021251	-0,088880	2,781323	3,039297	-0,418146	-0,052036	0,021251	-0,088880	2,781323	3,039297	-0,418146
16:03:24,76	0,437009	3,447953	-0,150951	0,046978	-0,839010	0,695021	-0,050300	0,019661	-0,086557	1,177048	-1,002331	-0,414218	-0,591278	-2,816171	-1,333830	-12,031184	9,165659	12,300818	-0,050300	0,019661	-0,086557	2,720461	2,946237	-0,414218	-0,050300	0,019661	-0,086557	2,720461	2,946237	-0,414218
16:03:24,81	0,437009	3,447953	-0,150951	0,046978	-0,839010	0,695021	-0,058133	0,018000	-0,079027	1,266382	-0,978889	-0,427657	0,162127	-1,558881	-1,230758	53,646125	-29,514584	11,876296	-0,058133	0,018000	-0,079027	2,679407	3,584513	-0,427657	-0,058133	0,018000	-0,079027	2,679407	3,584513	-0,427657
16:03:24,86	0,486910	3,447971	-0,151021	0,046967	-0,839018	0,695004	-1,523679	-0,005823	0,024045	1,845784	-0,969002	-0,852180	0,316149	-1,308531	-1,211632	66,758483	-37,291890	11,777090	-1,523679	-0,005823	0,024045	1,388690	118,639812	-0,852180	-1,523679	-0,005823	0,024045	1,388690	118,639812	-0,852180
16:03:24,91	0,486910	3,447971	-0,151021	0,046967	-0,839018	0,695004	-1,817500	-0,014034	0,043171	2,093587	-1,003389	-0,951385	0,318932	-1,305964	-1,212454	66,661769	-37,204670	11,787086	-1,817500	-0,014034	0,043171	0,991940	141,670341	-0,951385	-1,817500	-0,014034	0,043171	0,991940	141,670341	-0,951385
16:03:24,96	0,486910	3,447971	-0,151021	0,046967	-0,839018	0,695004	-1,821114	-0,015161	0,042349	2,179395	-1,318712	-0,941390	0,314625	-1,314167	-1,212510	66,539427	-37,175998	11,748573	-1,821114	-0,015161	0,042349	0,989238	141,638758	-0,941390	-1,821114	-0,015161	0,042349	0,989238	141,638758	-0,941390
16:03:25,01	0,486910	3,447971	-0,151021	0,046967	-0,839018	0,695004	-1,811856	-0,015532	0,042293	2,162351	-0,957588	-0,979903	0,310369	-1,312171	-1,210615	66,457678	-37,112118	11,754712	-1,811856	-0,015532	0,042293	0,943064	141,273136	-0,979903	-1,811856	-0,015532	0,042293	0,943064	141,273136	-0,979903
16:03:25,06	0,486910	3,447971	-0,151021	0,046967	-0,839018	0,695004	-1,811457	-0,010849	0,044189	1,933261	-1,039565	-0,973764	0,309753	-1,318601	-1,209836	66,399594	-37,034472	11,756262	-1,811457	-0,010849	0,044189	1,081623	141,159821	-0,973764	-1,811457	-0,010849	0,044189	1,081623	141,159821	-0,973764
16:03:25,11	0,486910	3,447971	-0,151021	0,046967	-0,839018	0,695004	-1,805581	-0,013531	0,044967	2,110921	-0,823108	-0,972214	0,310205	-1,314822	-1,209061	66,348640	-37,030718	11,805524	-1,805581	-0,013531	0,044967	1,048753	140,914967	-0,972214	-1,805581	-0,013531	0,044967	1,048753	140,914967	-0,972214
16:03:25,16	0,486910	3,447971	-0,151021	0,046967	-0,839018	0,695004	-1,809079	-0,012032	0,045743	2,010782	-1,051053	-0,922952	0,310681	-1,315124	-1,214169	66,307611	-37,056247	11,754977	-1,809079	-0,012032	0,045743	1,066234	140,961682	-0,922952	-1,809079	-0,012032	0,045743	1,066234	140,961682	-0,922952
16:03:25,21	0,486910	3,447971	-0,151021	0,046967	-0,839018	0,695004	-1,809056	-0,012596	0,040634	1,997440	-1,072603	-0,973498	0,312990	-1,317398	-1,212978	66,268508	-37,017925	11,794705	-1,809056	-0,012596	0,040634	1,008687	140,938294	-0,973498	-1,809056	-0,012596	0,040634	1,008687	140,938294	-0,973498
16:03:25,26	0,486910	3,447971	-0,151021	0,046967	-0,839018	0,695004	-1,808241	-0,015732	0,041825	2,174178	-1,083262	-0,933771	0,330624	-1,287845	-1,210091	67,717501	-37,857475	11,777975	-1,808241	-0,015732	0,041825	0,939205	140,863678	-0,933771	-1,808241	-0,015732	0,041825	0,939205	140,863678	-0,933771
16:03:25,31	0,486910	3,447971	-0,151021	0,046967	-0,839018	0,695004	-3,320156	-0,044723	0,145436	2,878911	-0,798911	-1,355443	1,094055	-0,022536	-1,109367	134,199926	-77,165176	11,373033	-3,320156	-0,044723	0,145436	-0,631879	259,833358	-1,355443	-3,320156	-0,044723	0,145436	-0,631879	259,833358	-1,355443
16:03:25,36	0,536934	3,447994	-0,151005	0,046986	-0,839020	0,695003	-3,320156	-0,044723	0,145436	2,878911	-0,798911	-1,355443	1,238257	0,223863	-1,097055	146,833024	-84,613063	11,290359	-3,320156	-0,044723	0,145436	-0,631879	259,833358	-1,355443	-3,320156	-0,044723	0,145436	-0,631879	259,833358	-1,355443
16:03:25,41	0,536934	3,447994	-0,151005	0,046986	-0,839020	0,695003	-3,605645	-0,046405	0,157748	2,832866	-0,979802	-1,438116	1,238658	0,218895	-1,099100	146,611399	-84,528745	11,262806	-3,605645	-0,046405	0,157748	-0,809958	282,063331	-1,438116	-3,605645	-0,046405	0,157748	-0,809958	282,063331	-1,438116
16:03:25,46	0,536934	3,447994	-0,151005	0,046986	-0,839020	0,695003	-3,601543	-0,049237	0,155704	2,942339	-1,000600	-1,465669	1,235556	0,214168	-1,097189	146,504719	-84,479497	11,263080	-3,601543	-0,049237	0,155704	-0,922797	281,720542	-1,465669	-3,601543	-0,049237	0,155704	-0,922797	281,720542	-1,465669
16:03:25,51	0,536934	3,447994	-0,151005	0,046986	-0,839020	0,695003	-3,595898	-0,048914	0,157614	2,914856	-0,824079	-1,465395	1,236611	0,217332	-1,098742	146,450590	-84,439489	11,314966	-3,595898	-0,048914	0,157614	-0,924930	281,453941	-1,465395	-3,595898	-0,048914	0,157614	-0,924930	281,453941	-1,465395
16:03:25,56	0,536934	3,447994	-0,151005	0,046986	-0,839020	0,695003	-3,599166	-0,048245	0,156061	2,887651	-1,060899	-1,413509	1,236352	0,212066	-1,096077	146,278764	-84,348235	11,317208	-3,599166	-0,048245	0,156061	-0,899617	281,473663	-1,413509	-3,599166	-0,048245	0,156061	-0,899617	281,473663	-1,413509
16:03:25,61	0,536934	3,447994	-0,151005	0,046986	-0,839020	0,695003	-3,594477	-0,050654	0,158727	3,006031	-1,011461	-1,411268	1,230962	0,210595	-1,100013	146,226611	-84,318024	11,286040	-3,594477	-0,050654	0,158727	-0,970338	281,154950	-1,411268	-3,594477	-0,050654	0,158727	-0,970338	281,154950	-1,411268
16:03:25,66	0,536934	3,447994	-0,151005	0,046986	-0,839020	0,695003	-3,590507	-0,046722	0,154791	2,801640	-0,865293	-1,442435	1,234995	0,214084	-1,098102	146,174162	-84,271773	11,288113	-3,590507	-0,046722	0,154791	-0,866047	280,989475	-1,442435	-3,590507	-0,046722	0,154791	-0,866047	280,989475	-1,442435
16:03:25,71	0,536934	3,447994	-0,151005	0,046986	-0,839020	0,695003	-3,595546	-0,048471	0,156702	2,906398	-1,195872	-1,440363	1,230108	0,209529	-1,097328	146,073943	-84,243769	11,326810	-3,595546	-0,048471	0,156702	-0,898555	281,054462	-1,440363	-3,595546	-0,048471	0,156702	-0,898555	281,054462	-1,440363
16:03:25,76	0,536934	3,447994	-0,151005	0,046986	-0,839020	0,695003	-3,589157	-0,046516	0,157475	2,778890	-0,964455	-1,401666	1,236504	0,206837	-1,096565	146,021785	-84,236980	11,313270	-3,589157	-0,046516	0,157475	-0,872609	280,784368	-1,401666	-3,589157	-0,046516	0,157475	-0,872609	280,784368	-1,401666
16:03:25,81	0,536934	3,447994	-0,151005	0,046986	-0,839020	0,695003	-3,590024	-0,053400	0,158239	3,116679	-1,058097	-1,415206	1,230544	0,210423	-1,095835	145,975681	-84,175056	11,309940	-3,590024	-0,053400	0,158239	-1,075246	280,758776	-1,415206	-3,590024	-0,053400	0,158239	-1,075246	280,758776	-1,415206
16:03:25,86	0,536934	3,447994	-0,151005	0,046986	-0,839020	0,695003	-3,590150	-0,046446	0,158968	2,785649	-1,135528	-1,418536	1,233501	0,210513	-1,097006	145,970058	-84,139664	11,302678	-3,590150	-0,046446	0,158968	-0,860390	280,691220	-1,418536	-3,590150	-0,046446	0,158968	-0,860390	280,691220	-1,418536
16:03:25,91	0,536934	3,447994	-0,151005	0,046986	-0,839020	0,695003	-3,591706	-0,048962	0,157798	2,944309	-1,239000	-1,425798	1,234495	0,210086	-1,097048	145,877288	-84,125431	11,299376	-3,591706	-0,048962	0,157798	-0,899219	280,709886	-1,425798	-3,591706	-0,048962	0,157798	-0,899219	280,709886	-1,425798
16:03:25,96	0,536934	3,447994	-0,151005	0,046986	-0,839020	0,695003	-3,591832	-0,050036	0,157756	2,966097	-1,333056	-1,429100	1,233852	0,206264	-1,095862	145,848631	-84,141952	11,321968	-3,591832	-0,050036	0,157756	-0,961739	280,625790	-1,429100	-3,591832	-0,050036	0,157756	-0,961739	280,625790	-1,429100
16:03:26,01	0,536934	3,447994	-0,151005	0,046986	-0,839020	0,695003	-3,588202	-0,051391	0,158941	3,007891	-1,160831	-1,406508	1,232563	0,204008	-1,099371	145,786928	-84,107400	11,334977	-3,588202	-0,051391	0,158941	-1,026266	280,513027	-1,406508	-3,588202	-0,051391	0,158941	-1,026266	280,513027	-1,406508
16:03:26,06	0,536934	3,447994	-0,151005	0,046986	-0,839020	0,695003	-3,585603	-0,051402	0,155432	3,007571	-1,096405	-1,393499	1,229650	0,206011	-1,096284	145,802136	-84,116965	11,313048	-3,585603	-0,051402	0,155432	-1,027505	280,373445	-1,393499	-3,585603	-0,051402	0,155432	-1,027505	280,373445	-1,393499
16:03:26,11	0,536934	3,447994	-0,151005	0,046986	-0,839020	0,695003	-3,585881	-0,047878	0,158520	2,823630	-1,092913	-1,415427	1,228924	0,204944	-1,096313	145,711787	-84,046098	11,325671	-3,585881	-0,047878	0,158520	-0,934793	280,398768	-1,415427	-3,585881	-0,047878	0,158520	-0,934793	280,398768	-1,415427
16:03:26,16	0,536934	3,447994	-0,151005	0,046986	-0,839020	0,695003	-3,584594	-0,047783	0,158491	2,834864	-1,139643	-1,402805	1,232464	0,206332	-1,096725	145,718132	-84,055609	11,292454	-3,584594	-0,047783	0,158491	-0,916065	280,250972	-1,402805	-3,584594	-0,047783	0,158491	-0,916065	280,250972	-1,402805
16:03:26,21	0,536934	3,447994	-0,151005	0,046986	-0,839020	0,695003	-3,587566	-0,050154	0,158079	2,953124	-1,283962	-1,436022	1,230620	0,204277	-1,099055	145,674454	-84,028118	11,313958	-3,587566	-0,050154	0,158079	-0,983977	280,339993	-1,436022	-3,587566	-0,050154	0,158079	-0,983977	280,339993	-1,436022
16:03:26,27	0,536934	3,447994	-0,151005	0,046986	-0,839020	0,695003	-3,584865	-0,049585	0,155749	2,925490	-1,195070	-1,414518	1,228801	0,205737	-1,098690	145,658667	-84,046220	11,303530	-3,584865	-0,049585	0,155749	-0,966921	280,216840	-1,414518	-3,584865	-0,049585	0,155749	-0,966921	280,216840	-1,414518
16:03:26,32	0,536934	3,447994	-0,151005	0,046986	-0,839020	0,695003	-3,585220	-0,047280	0,156114	2,782057	-1,218149	-1,424945	1,232325	0,202993	-1,097519	145,623006	-83,984023	11,310224	-3,585220	-0,047280	0,156114	-0,929409	280,221626	-1,424945	-3,585220	-0,047280	0,156114	-0,929409	280,221626	-1,424945
16:03:26,37	0,536934	3,447994	-0,151005	0,046986	-0,839020	0,695003	-3,584605	-0,051704	0,157285	3,048128	-1,248164	-1,418252	1,229900	0,200908	-1,098694	145,590901	-83,992815	11,310259	-3,584605	-0,051704	0,157285	-1,010605	280,143353	-1,418252	-3,584605	-0,051704	0,157285	-1,010605	280,143353	-1,418252
16:03:26,42	0,536934	3,447994	-0,151005	0,046986	-0,839020	0,695003	-3,581587	-0,050646	0,156110	2,969473	-1,114640	-1,418217	1,231057	0,203871	-1,099482	145,581468	-83,965840	11,317184	-3,581587	-0,050646	0,156110	-1,006249	280,039971	-1,418217	-3,581587	-0,050646	0,156110	-1,006249	280,039971	-1,418217
16:03:26,47	0,536934	3,447994	-0,151005	0,046986	-0,839020	0,695003	-3,584732	-0,050166	0,155322	2,963165	-1,299793	-1,411292	1,229827	0,202979	-1,096800	145,549424	-83,976694	11,281273	-3,584732	-0,050166	0,155322	-0,974888	280,101634	-1,411292	-3,584732	-0,050166	0,155322	-0,974888	280,101634	-1,411292
16:03:26,52	0,536934	3,447994	-0,151005	0,046986	-0,839020	0,695003	-3,583344	-0,049548	0,158003	2,905576	-1,249969	-1,447203	1,228005	0,200180	-1,096399	145,508118	-83,945832	11,310782	-3,583344	-0,049548	0,158003	-0,983917	280,042542	-1,447203	-3,583344	-0,049548	0,158003	-0,983917	280,042542	-1,447203
16:03:26,57	0,536934	3,447994	-0,151005	0,046986	-0,839020	0,695003	-3,580009	-0,049369	0,158405	2,902340	-1,127742	-1,417693	1,232015	0,201504	-1,098351	145,462799	-83,941702	11,327993	-3,580009	-0,049369	0,158405	-0,973098	279,902957	-1,417693	-3,580009	-0,049369	0,158405	-0,973098	279,902957	-1,417693
16:03:26,62	0,536934	3,447994	-0,151005	0,046986	-0,839020	0,695003	-3,583161	-0,052179	0,156453	3,029403	-1,332940	-1,400483	1,230330	0,203301	-1,097565	145,493556	-83,907917	11,333102	-3,583161	-0,052179	0,156453	-1,066659	279,945164	-1,400483	-3,583161	-0,052179	0,156453	-1,066659	279,945164	-1,400483
16:03:26,67	0,536934	3,447994	-0,151005	0,046986	-0,839020	0,695003	-3,583874	-0,049822	0,157238	2,951479	-1,360311	-1,395374	1,231459	0,203354	-1,098762	145,471141	-83,913272	11,305021	-3,583874	-0,049822	0,157238	-0,959563	279,973821	-1,395374	-3,583874	-0,049822	0,157238	-0,959563	279,973821	-1,395374
16:03:26,72	0,536934	3,447994	-0,151005	0,046986	-0,839020	0,695003	-3,584485	-0,050773	0,156042	2,985058	-1,408786	-1,423455	1,227622	0,203630	-1,097613	145,466050	-83,917181	11,293936	-3,584485	-0,050773	0,156042	-1,000595	279,973263	-1,423455	-3,584485	-0,050773	0,156042	-1,000595	279,973263	-1,423455
16:03:26,77	0,536934	3,447994	-0,151005	0,046986	-0,839020	0,695003	-3,582805	-0,047312	0,157191	2,799170	-1,323896	-1,434539	1,230776	0,201020	-1,100699	145,432085	-83,926717	11,325087	-3,582805	-0,047312	0,157191	-0,914818	279,926295	-1,434539	-3,582805	-0,047312	0,157191	-0,914818	279,926295	-1,434539
16:03:26,82	0,536934	3,447994	-0,151005	0,046986	-0,839020	0,695003	-3,582122	-0,051349	0,154105	2,983832	-1,313008	-1,403389	1,231349	0,201442	-1,097240	145,405783	-83,900146	11,290349	-3,582122	-0,051349	0,154105	-1,047028	279,883541	-1,403389	-3,582122	-0,051349	0,154105	-1,047028	279,883541	-1,403389
16:03:26,87	0,536934	3,447994	-0,151005	0,046986	-0,839020	0,695003	-3,582775	-0,051634	0,157563	3,008540	-1,383026	-1,438127	1,227239	0,197249	-1,100312	145,403409	-83,878199	11,325529	-3,582775	-0,051634	0,157563	-1,044735	279,864780	-1,438127	-3,582775	-0,051634	0,157563	-1,044735	279,864780	-1,438127
16:03:26,92	0,536934	3,447994	-0,151005	0,046986	-0,839020	0,695003	-3,577088	-0,050171	0,154492	2,950279	-1,100357	-1,402947	1,230056	0,199693	-1,098793	145,346514	-83,878515	11,321184	-3,577088	-0,050171	0,154492	-0,988143	279,701058	-1,402947	-3,577088	-0,050171	0,154492	-0,988143	279,701058	-1,402947
16:03:26,97	0,536934	3,447994	-0,151005	0,046986	-0,839020	0,695003	-3,580613	-0,051389	0,156010	2,984886	-1,332759	-1,407292	1,227687	0,197315	-1,099191	145,318460	-83,832143	11,317592	-3,580613	-0,051389	0,156010	-1,049136	279,745350	-1,407292	-3,580613	-0,051389	0,156010	-1,049136	279,745350	-1,407292
16:03:27,02	0,536934	3,447994	-0,151005	0,046986	-0,839020	0,695003	-3,577369	-0,050526	0,155613	2,966177	-1,211560	-1,410883	1,230002	0,200443	-1,097980	145,327055	-83,871937	11,384189	-3,577369	-0,050526	0,155613	-1,000153	279,611907	-1,410883	-3,577369	-0,050526	0,155613	-1,000153	279,611907	-1,410883
16:03:27,07	0,536934	3,447994	-0,151005	0,046986	-0,839020	0,695003	-3,581235	-0,050967	0,156823	2,958926	-1,385256	-1,344287	1,229419	0,200046	-1,098434	145,319849	-83,872660	11,301989	-3,581235	-0,050967	0,156823	-1,041996	279,741698	-1,344287	-3,581235	-0,050967	0,156823	-1,041996	279,741698	-1,344287
16:03:27,12	0,536934	3,447994	-0,151005	0,046986	-0,839020	0,695003	-3,580600	-0,050661	0,156370	2,938752	-1,358103	-1,426487	1,228218	0,198403	-1,100346	145,300582	-83,834821	11,347717	-3,580600	-0,050661	0,156370	-1,038098	279,718985	-1,426487	-3,580600	-0,050661	0,156370	-1,038098	279,718985	-1,426487
16:03:27,16	0,536934	3,447994	-0,151005	0,046986	-0,839020	0,695003	-3,578576	-0,050441	0,154457	2,950498	-1,288484	-1,380758	1,228186	0,196446	-1,096480	145,263430	-83,811914	11,331649	-3,578576	-0,050441	0,154457	-1,009158	279,629756	-1,380758	-3,578576	-0,050441	0,154457	-1,009158	279,629756	-1,380758
16:03:27,21	0,536934	3,447994	-0,151005	0,046986	-0,839020	0,695003	-3,576866	-0,051393	0,158323	3,001245	-1,243173	-1,396826	1,230485	0,193697	-1,097656	145,239649	-83,841838	11,312260	-3,576866	-0,051393	0,158323	-1,033115	279,540804	-1,396826	-3,576866	-0,051393	0,158323	-1,033115	279,540804	-1,396826
16:03:27,26	0,536934	3,447994	-0,151005	0,046986	-0,839020	0,695003	-3,575635	-0,054758	0,157147	3,138427	-1,184789	-1,416216	1,228732	0,197002	-1,099989	145,248718	-83,804950	11,329490	-3,575635	-0,054758	0,157147	-1,160096	279,502547	-1,416216	-3,575635	-0,054758	0,157147	-1,160096	279,502547	-1,416216
16:03:27,31	0,536934	3,447994	-0,151005	0,046986	-0,839020	0,695003	-3,577620	-0,051588	0,154815	3,010043	-1,298630	-1,398986	1,228656	0,198212	-1,100386	145,225980	-83,827705	11,339093	-3,577620	-0,051588	0,154815	-1,039598	279,544574	-1,398986	-3,577620	-0,051588	0,154815	-1,039598	279,544574	-1,398986
16:03:27,36	0,536934	3,447994	-0,151005	0,046986	-0,839020	0,695003	-3,578630	-0,050916	0,154418	2,944039	-1,359455	-1,389382	1,227527	0,194302	-1,096113	145,213889	-83,786433	11,322629	-3,578630	-0,050916	0,154418	-1,052874	279,563021	-1,389382	-3,578630	-0,050916	0,154418	-1,052874	279,563021	-1,389382
16:03:27,41	0,536934	3,447994	-0,151005	0,046986	-0,839020	0,695003	-3,574680	-0,051893	0,158691	3,024555	-1,185132	-1,405847	1,228596	0,198560	-1,099265	145,176402	-83,779071	11,311449	-3,574680	-0,051893	0,158691	-1,049074	279,427224	-1,405847	-3,574680	-0,051893	0,158691	-1,049074	279,427224	-1,405847
16:03:27,46	0,536934	3,447994	-0,151005	0,046986	-0,839020	0,695003	-3,578901	-0,050691	0,155538	2,949651	-1,440808	-1,417026	1,225665	0,197118	-1,098469	145,192847	-83,817638	11,323375	-3,578901	-0,050691	0,155538	-1,029574	279,502953	-1,417026	-3,578901	-0,050691	0,155538	-1,029574	279,502953	-1,417026
16:03:27,51	0,536934	3,447994	-0,151005	0,046986	-0,839020	0,695003	-3,576187	-0,048873	0,156335	2,829967	-1,266147	-1,405100	1,226139	0,198291	-1,098008	145,176142	-83,777142	11,349046	-3,576187	-0,048873	0,156335	-1,006588	279,464554	-1,405100	-3,576187	-0,048873	0,156335	-1,006588	279,464554	-1,405100
16:03:27,56	0,536934	3,447994	-0,151005	0,046986	-0,839020	0,695003	-3,577440	-0,048698	0,156795	2,847552	-1,365998	-1,379430	1,229713	0,198750	-1,099643	145,148697	-83,768099	11,341608	-3,577440	-0,048698	0,156795	-0,975217	279,463034	-1,379430	-3,577440	-0,048698	0,156795	-0,975217	279,463034	-1,379430
16:03:27,61	0,536934	3,447994	-0,151005	0,046986	-0,839020	0,695003	-3,579625	-0,051563	0,155160	2,990635	-1,507899	-1,386868	1,228573	0,199272	-1,098105	145,162632	-83,769337	11,316144	-3,579625	-0,051563	0,155160	-1,057026	279,492642	-1,386868	-3,579625	-0,051563	0,155160	-1,057026	279,492642	-1,386868
16:03:27,66	0,536934	3,447994	-0,151005	0,046986	-0,839020	0,695003	-3,579507	-0,050315	0,156698	2,931650	-1,489103	-1,412332	1,229701	0,194604	-1,098890	145,130052	-83,780883	11,296708	-3,579507	-0,050315	0,156698	-1,018067	279,502216	-1,412332	-3,579507	-0,050315	0,156698	-1,018067	279,502216	-1,412332
16:03:27,71	0,536934	3,447994	-0,151005	0,046986	-0,839020	0,695003	-3,576029	-0,053626	0,155913	3,077528	-1,330662	-1,431767	1,228045	0,195602	-1,099975	145,144961	-83,785887	11,317912	-3,576029	-0,053626	0,155913	-1,132095	279,387592	-1,431767	-3,576029	-0,053626	0,155913	-1,132095	279,387592	-1,431767
16:03:27,76	0,536934	3,447994	-0,151005	0,046986	-0,839020	0,695003	-3,576064	-0,051692	0,154828	2,980104	-1,317105	-1,410563	1,224929	0,197379	-1,099259	145,108475	-83,753315	11,360612	-3,576064	-0,051692	0,154828	-1,077735	279,403953	-1,410563	-3,576064	-0,051692	0,154828	-1,077735	279,403953	-1,410563
16:03:27,81	0,536934	3,447994	-0,151005	0,046986	-0,839020	0,695003	-3,576045	-0,048106	0,155544	2,803573	-1,364001	-1,367864	1,229074	0,191636	-1,100647	145,036869	-83,764097	11,327795	-3,576045	-0,048106	0,155544	-0,972729	279,355565	-1,367864	-3,576045	-0,048106	0,155544	-0,972729	279,355565	-1,367864
16:03:27,86	0,536934	3,447994	-0,151005	0,046986	-0,839020	0,695003	-3,573144	-0,054567	0,154157	3,094415	-1,269766	-1,400681	1,226055	0,195393	-1,099286	145,076823	-83,758521	11,331615	-3,573144	-0,054567	0,154157	-1,189090	279,222065	-1,400681	-3,573144	-0,054567	0,154157	-1,189090	279,222065	-1,400681
16:03:27,91	0,536934	3,447994	-0,151005	0,046986	-0,839020	0,695003	-3,574888	-0,050073	0,155518	2,885546	-1,328635	-1,396861	1,226678	0,191674	-1,097729	145,076988	-83,757702	11,310868	-3,574888	-0,050073	0,155518	-1,045201	279,300091	-1,396861	-3,574888	-0,050073	0,155518	-1,045201	279,300091	-1,396861
16:03:27,96	0,536934	3,447994	-0,151005	0,046986	-0,839020	0,695003	-3,571979	-0,052472	0,157074	3,011093	-1,177607	-1,417608	1,229102	0,194502	-1,099270	145,118007	-83,752261	11,317241	-3,571979	-0,052472	0,157074	-1,107986	279,222723	-1,417608	-3,571979	-0,052472	0,157074	-1,107986	279,222723	-1,417608
16:03:28,01	0,536934	3,447994	-0,151005	0,046986	-0,839020	0,695003	-3,575640	-0,053158	0,155534	3,071959	-1,335186	-1,411234	1,221940	0,193135	-1,100859	145,066521	-83,733492	11,308208	-3,575640	-0,053158	0,155534	-1,100930	279,352548	-1,411234	-3,575640	-0,053158	0,155534	-1,100930	279,352548	-1,411234
16:03:28,06	0,536934	3,447994	-0,151005	0,046986	-0,839020	0,695003	-3,570875	-0,047639	0,153944	2,775496	-1,141403	-1,420268	1,228944	0,197692	-1,102408	145,047030	-83,710296	11,341052	-3,570875	-0,047639	0,153944	-0,964172	279,172314	-1,420268	-3,570875	-0,047639	0,153944	-0,964172	279,172314	-1,420268
16:03:28,11	0,536934	3,447994	-0,151005	0,046986	-0,839020	0,695003	-3,578324	-0,051426	0,152395	2,982770	-1,557220	-1,387424	1,224807	0,191079	-1,101239	145,022856	-83,720597	11,328873	-3,578324	-0,051426	0,152395	-1,054187	279,341231	-1,387424	-3,578324	-0,051426	0,152395	-1,054187	279,341231	-1,387424
16:03:28,16	0,536934	3,447994	-0,151005	0,046986	-0,839020	0,695003	-3,570529	-0,051149	0,153564	2,947357	-1,167630	-1,399603	1,227786	0,197689	-1,102019	145,052700	-83,701761	11,340829	-3,570529	-0,051149	0,153564	-1,067855	279,118861	-1,399603	-3,570529	-0,051149	0,153564	-1,067855	279,118861	-1,399603
16:03:28,21	0,536934	3,447994	-0,151005	0,046986	-0,839020	0,695003	-3,577743	-0,050425	0,152785	2,940924	-1,526342	-1,387646	1,223580	0,194309	-1,099724	145,003772	-83,721965	11,308989	-3,577743	-0,050425	0,152785	-1,017425	279,326466	-1,387646	-3,577743	-0,050425	0,152785	-1,017425	279,326466	-1,387646
16:03:28,26	0,536934	3,447994	-0,151005	0,046986	-0,839020	0,695003	-3,572712	-0,048472	0,155079	2,797409	-1,297015	-1,419486	1,231256	0,194527	-1,102801	145,015471	-83,704480	11,332041	-3,572712	-0,048472	0,155079	-1,007632	279,160880	-1,419486	-3,572712	-0,048472	0,155079	-1,007632	279,160880	-1,419486
16:03:28,31	0,536934	3,447994	-0,151005	0,046986	-0,839020	0,695003	-3,576739	-0,055011	0,152002	3,158441	-1,505018	-1,396435	1,229486	0,194551	-1,097373	145,004656	-83,709392	11,323545	-3,576739	-0,055011	0,152002	-1,159930	279,268979	-1,396435	-3,576739	-0,055011	0,152002	-1,159930	279,268979	-1,396435
16:03:28,36	0,536934	3,447994	-0,151005	0,046986	-0,839020	0,695003	-3,575875	-0,053466	0,157430	3,068443	-1,467027	-1,404931	1,230047	0,195615	-1,101250	145,009321	-83,725146	11,340141	-3,575875	-0,053466	0,157430	-1,128650	279,239187	-1,404931	-3,575875	-0,053466	0,157430	-1,128650	279,239187	-1,404931
16:03:28,41	0,536934	3,447994	-0,151005	0,046986	-0,839020	0,695003	-3,577077	-0,053420	0,153554	3,054739	-1,517588	-1,388335	1,225301	0,193034	-1,098161	144,963609	-83,677828	11,334199	-3,577077	-0,053420	0,153554	-1,138741	279,282943	-1,388335	-3,577077	-0,053420	0,153554	-1,138741	279,282943	-1,388335
16:03:28,46	0,536934	3,447994	-0,151005	0,046986	-0,839020	0,695003	-3,572468	-0,050600	0,156642	2,926240	-1,341200	-1,394277	1,226998	0,194632	-1,100570	144,977330	-83,684660	11,303304	-3,572468	-0,050600	0,156642	-1,045898	279,097575	-1,394277	-3,572468	-0,050600	0,156642	-1,045898	279,097575	-1,394277
16:03:28,51	0,536934	3,447994	-0,151005	0,046986	-0,839020	0,695003	-3,574701	-0,051270	0,154233	2,962024	-1,441987	-1,425172	1,225871	0,191257	-1,099712	144,961238	-83,703120	11,329347	-3,574701	-0,051270	0,154233	-1,062710	279,172034	-1,425172	-3,574701	-0,051270	0,154233	-1,062710	279,172034	-1,425172
16:03:28,57	0,536934	3,447994	-0,151005	0,046986	-0,839020	0,695003	-3,571214	-0,051983	0,155092	2,975018	-1,265401	-1,399129	1,227611	0,194922	-1,097781	144,955311	-83,704704	11,333872	-3,571214	-0,051983	0,155092	-1,105613	279,074937	-1,399129	-3,571214	-0,051983	0,155092	-1,105613	279,074937	-1,399129
16:03:28,62	0,536934	3,447994	-0,151005	0,046986	-0,839020	0,695003	-3,573491	-0,048253	0,155061	2,800262	-1,412392	-1,403813	1,223780	0,195093	-1,099742	144,946044	-83,672201	11,324663	-3,573491	-0,048253	0,155061	-0,987600	279,106644	-1,403813	-3,573491	-0,048253	0,155061	-0,987600	279,106644	-1,403813
16:03:28,67	0,536934	3,447994	-0,151005	0,046986	-0,839020	0,695003	-3,573491	-0,048253	0,155061	2,800262	-1,412392	-1,403813	1,243939	0,221003	-1,096497	146,314451	-84,483688	11,291169	-3,573491	-0,048253	0,155061	-0,987600	279,106644	-1,403813	-3,573491	-0,048253	0,155061	-0,987600	279,106644	-1,403813
16:03:28,72	0,536934	3,447994	-0,151005	0,046986	-0,839020	0,695003	-3,606009	-0,052757	0,158307	3,015888	-1,512539	-1,437307	1,966327	1,419062	-1,026347	209,376731	-121,772658	10,918531	-3,606009	-0,052757	0,158307	-1,125512	281,559204	-1,437307	-3,606009	-0,052757	0,158307	-1,125512	281,559204	-1,437307
16:03:28,77	0,586993	3,448012	-0,150990	0,046976	-0,839029	0,694987	-5,004753	-0,079333	0,228456	3,635815	-0,989191	-1,809945	2,139661	1,712591	-1,023023	224,585297	-130,764055	10,823065	-5,004753	-0,079333	0,228456	-2,591823	391,883896	-1,809945	-5,004753	-0,079333	0,228456	-2,591823	391,883896	-1,809945
16:03:28,82	0,586993	3,448012	-0,150990	0,046976	-0,839029	0,694987	-5,345623	-0,082681	0,231780	3,627398	-1,047751	-1,905411	2,141835	1,704771	-1,019481	224,361847	-130,640032	10,839719	-5,345623	-0,082681	0,231780	-2,863026	418,583656	-1,905411	-5,345623	-0,082681	0,231780	-2,863026	418,583656	-1,905411
16:03:28,87	0,586993	3,448012	-0,150990	0,046976	-0,839029	0,694987	-5,339938	-0,088473	0,235322	3,924277	-1,007629	-1,888757	2,138600	1,705052	-1,023128	224,260264	-130,517583	10,842753	-5,339938	-0,088473	0,235322	-3,020838	418,177466	-1,888757	-5,339938	-0,088473	0,235322	-3,020838	418,177466	-1,888757
16:03:28,92	0,586993	3,448012	-0,150990	0,046976	-0,839029	0,694987	-5,338563	-0,085531	0,231676	3,826532	-1,085358	-1,885723	2,134898	1,702018	-1,022786	224,155611	-130,469089	10,834394	-5,338563	-0,085531	0,231676	-2,887616	417,991846	-1,885723	-5,338563	-0,085531	0,231676	-2,887616	417,991846	-1,885723
16:03:28,97	0,586993	3,448012	-0,150990	0,046976	-0,839029	0,694987	-5,334085	-0,083842	0,232018	3,728403	-0,967382	-1,894082	2,134691	1,698992	-1,023596	224,045235	-130,446180	10,841115	-5,334085	-0,083842	0,232018	-2,853202	417,758300	-1,894082	-5,334085	-0,083842	0,232018	-2,853202	417,758300	-1,894082
16:03:29,02	0,586993	3,448012	-0,150990	0,046976	-0,839029	0,694987	-5,331361	-0,085176	0,231207	3,762424	-0,932760	-1,887360	2,134054	1,702516	-1,027119	224,021142	-130,395167	10,845553	-5,331361	-0,085176	0,231207	-2,923902	417,579063	-1,887360	-5,331361	-0,085176	0,231207	-2,923902	417,579063	-1,887360
16:03:29,07	0,586993	3,448012	-0,150990	0,046976	-0,839029	0,694987	-5,334094	-0,082862	0,227684	3,674196	-1,121266	-1,882923	2,135067	1,698064	-1,027544	223,927067	-130,383985	10,827271	-5,334094	-0,082862	0,227684	-2,830432	417,605125	-1,882923	-5,334094	-0,082862	0,227684	-2,830432	417,605125	-1,882923
16:03:29,12	0,586993	3,448012	-0,150990	0,046976	-0,839029	0,694987	-5,330745	-0,085965	0,227259	3,798243	-1,034186	-1,901205	2,135609	1,699401	-1,024835	223,887588	-130,334696	10,842435	-5,330745	-0,085965	0,227259	-2,950038	417,429317	-1,901205	-5,330745	-0,085965	0,227259	-2,950038	417,429317	-1,901205
16:03:29,17	0,586993	3,448012	-0,150990	0,046976	-0,839029	0,694987	-5,332174	-0,085766	0,229968	3,810802	-1,167311	-1,886041	2,140708	1,712153	-1,023070	224,486286	-130,662257	10,817797	-5,332174	-0,085766	0,229968	-2,921799	417,408344	-1,886041	-5,332174	-0,085766	0,229968	-2,921799	417,408344	-1,886041
16:03:29,22	0,586993	3,448012	-0,150990	0,046976	-0,839029	0,694987	-5,345767	-0,083806	0,231734	3,724570	-1,191896	-1,910678	2,850639	2,888885	-0,967551	286,156052	-167,109629	10,483956	-5,345767	-0,083806	0,231734	-2,854193	418,450834	-1,910678	-5,345767	-0,083806	0,231734	-2,854193	418,450834	-1,910678
16:03:29,27	0,636988	3,448019	-0,150991	0,046985	-0,839015	0,695014	-6,719811	-0,110258	0,287253	4,370634	-1,010944	-2,244520	3,037902	3,198651	-0,952804	302,563057	-176,820633	10,303746	-6,719811	-0,110258	0,287253	-4,284631	526,494247	-2,244520	-6,719811	-0,110258	0,287253	-4,284631	526,494247	-2,244520
16:03:29,32	0,636988	3,448019	-0,150991	0,046985	-0,839015	0,695014	-7,081709	-0,117549	0,301999	4,543306	-0,765223	-2,424730	3,036227	3,195362	-0,955995	302,286193	-176,685329	10,350851	-7,081709	-0,117549	0,301999	-4,684317	555,148904	-2,424730	-7,081709	-0,117549	0,301999	-4,684317	555,148904	-2,424730
16:03:29,37	0,636988	3,448019	-0,150991	0,046985	-0,839015	0,695014	-7,074863	-0,120568	0,297580	4,686471	-0,946771	-2,366596	3,037093	3,191214	-0,957224	302,090660	-176,563826	10,361880	-7,074863	-0,120568	0,297580	-4,778105	554,429988	-2,366596	-7,074863	-0,120568	0,297580	-4,778105	554,429988	-2,366596
16:03:29,42	0,636988	3,448019	-0,150991	0,046985	-0,839015	0,695014	-7,074863	-0,120568	0,297580	4,686471	-0,946771	-2,366596	3,033963	3,189601	-0,958448	301,969440	-176,472681	10,356320	-7,074863	-0,120568	0,297580	-4,778105	554,429988	-2,366596	-7,074863	-0,120568	0,297580	-4,778105	554,429988	-2,366596
16:03:29,47	0,636988	3,448019	-0,150991	0,046985	-0,839015	0,695014	-7,071901	-0,118663	0,296356	4,605752	-0,943283	-2,372156	3,031677	3,187240	-0,956555	301,839524	-176,427515	10,359627	-7,071901	-0,118663	0,296356	-4,709307	554,200935	-2,372156	-7,071901	-0,118663	0,296356	-4,709307	554,200935	-2,372156
16:03:29,52	0,636988	3,448019	-0,150991	0,046985	-0,839015	0,695014	-7,068714	-0,117864	0,298249	4,538348	-0,912670	-2,368848	3,032355	3,184875	-0,954663	301,720938	-176,395586	10,348371	-7,068714	-0,117864	0,298249	-4,713970	553,981394	-2,368848	-7,068714	-0,117864	0,298249	-4,713970	553,981394	-2,368848
16:03:29,57	0,636988	3,448019	-0,150991	0,046985	-0,839015	0,695014	-7,067005	-0,119634	0,300140	4,598744	-0,942439	-2,380104	3,034615	3,181619	-0,956645	301,643192	-176,324951	10,323475	-7,067005	-0,119634	0,300140	-4,792515	553,817430	-2,380104	-7,067005	-0,119634	0,300140	-4,792515	553,817430	-2,380104
16:03:29,62	0,636988	3,448019	-0,150991	0,046985	-0,839015	0,695014	-7,065315	-0,123219	0,298159	4,807480	-0,957211	-2,405000	3,030296	3,183891	-0,960539	301,550857	-176,261137	10,391416	-7,065315	-0,123219	0,298159	-4,865228	553,669999	-2,405000	-7,065315	-0,123219	0,298159	-4,865228	553,669999	-2,405000
16:03:29,67	0,636988	3,448019	-0,150991	0,046985	-0,839015	0,695014	-7,065123	-0,118342	0,294264	4,562965	-1,059087	-2,337060	3,031418	3,181518	-0,959010	301,500226	-176,224094	10,372654	-7,065123	-0,118342	0,294264	-4,726886	553,553035	-2,337060	-7,065123	-0,118342	0,294264	-4,726886	553,553035	-2,337060
16:03:29,72	0,636988	3,448019	-0,150991	0,046985	-0,839015	0,695014	-7,063629	-0,120501	0,295793	4,681974	-1,043775	-2,355822	3,032414	3,178745	-0,957663	301,395161	-176,186120	10,401750	-7,063629	-0,120501	0,295793	-4,777322	553,451078	-2,355822	-7,063629	-0,120501	0,295793	-4,777322	553,451078	-2,355822
16:03:29,77	0,636988	3,448019	-0,150991	0,046985	-0,839015	0,695014	-7,061725	-0,122749	0,297141	4,779266	-1,054753	-2,326726	3,027550	3,178705	-0,959835	301,322616	-176,165809	10,409678	-7,061725	-0,122749	0,297141	-4,856562	553,290652	-2,326726	-7,061725	-0,122749	0,297141	-4,856562	553,290652	-2,326726
16:03:29,82	0,636988	3,448019	-0,150991	0,046985	-0,839015	0,695014	-7,059259	-0,118557	0,294969	4,542602	-0,999485	-2,318798	3,027851	3,178479	-0,958716	301,294469	-176,101477	10,362914	-7,059259	-0,118557	0,294969	-4,764159	553,152312	-2,318798	-7,059259	-0,118557	0,294969	-4,764159	553,152312	-2,318798
16:03:29,87	0,636988	3,448019	-0,150991	0,046985	-0,839015	0,695014	-7,059213	-0,118931	0,296087	4,603677	-1,053658	-2,365561	3,026941	3,178312	-0,960177	301,215477	-176,085937	10,407326	-7,059213	-0,118931	0,296087	-4,732423	553,094563	-2,365561	-7,059213	-0,118931	0,296087	-4,732423	553,094563	-2,365561
16:03:29,92	0,636988	3,448019	-0,150991	0,046985	-0,839015	0,695014	-7,058614	-0,118226	0,294626	4,540961	-1,098688	-2,321150	3,030845	3,178602	-0,960317	301,162601	-176,038952	10,377473	-7,058614	-0,118226	0,294626	-4,739770	553,002509	-2,321150	-7,058614	-0,118226	0,294626	-4,739770	553,002509	-2,321150
16:03:29,97	0,636988	3,448019	-0,150991	0,046985	-0,839015	0,695014	-7,060817	-0,121462	0,294486	4,723508	-1,282519	-2,351003	3,028964	3,174893	-0,960404	301,095625	-176,028097	10,372034	-7,060817	-0,121462	0,294486	-4,811283	552,991599	-2,351003	-7,060817	-0,121462	0,294486	-4,811283	552,991599	-2,351003
16:03:30,02	0,636988	3,448019	-0,150991	0,046985	-0,839015	0,695014	-7,056665	-0,121688	0,294400	4,711167	-1,130046	-2,356442	3,027145	3,172151	-0,963063	301,065015	-176,016289	10,374431	-7,056665	-0,121688	0,294400	-4,841357	552,818142	-2,356442	-7,056665	-0,121688	0,294400	-4,841357	552,818142	-2,356442
16:03:30,07	0,636988	3,448019	-0,150991	0,046985	-0,839015	0,695014	-7,053380	-0,121483	0,291741	4,695417	-0,991668	-2,354045	3,028251	3,174189	-0,960366	301,029012	-176,008627	10,373899	-7,053380	-0,121483	0,291741	-4,840997	552,698691	-2,354045	-7,053380	-0,121483	0,291741	-4,840997	552,698691	-2,354045
16:03:30,12	0,636988	3,448019	-0,150991	0,046985	-0,839015	0,695014	-7,055698	-0,121423	0,294437	4,680907	-1,147214	-2,354577	3,029868	3,175932	-0,963891	300,951248	-175,948574	10,393840	-7,055698	-0,121423	0,294437	-4,850761	552,725107	-2,354577	-7,055698	-0,121423	0,294437	-4,850761	552,725107	-2,354577
16:03:30,17	0,636988	3,448019	-0,150991	0,046985	-0,839015	0,695014	-7,058016	-0,121951	0,290912	4,721518	-1,365101	-2,334636	3,028134	3,173414	-0,961181	300,951390	-175,946963	10,367343	-7,058016	-0,121951	0,290912	-4,851642	552,689152	-2,334636	-7,058016	-0,121951	0,290912	-4,851642	552,689152	-2,334636
16:03:30,22	0,636988	3,448019	-0,150991	0,046985	-0,839015	0,695014	-7,054969	-0,121709	0,293622	4,710379	-1,207339	-2,361133	3,028017	3,175158	-0,962738	300,896552	-175,911337	10,408994	-7,054969	-0,121709	0,293622	-4,843753	552,607722	-2,361133	-7,054969	-0,121709	0,293622	-4,843753	552,607722	-2,361133
16:03:30,27	0,636988	3,448019	-0,150991	0,046985	-0,839015	0,695014	-7,056420	-0,120735	0,292065	4,663174	-1,348115	-2,319482	3,027872	3,170854	-0,959332	300,875646	-175,901424	10,403157	-7,056420	-0,120735	0,292065	-4,814512	552,580881	-2,319482	-7,056420	-0,120735	0,292065	-4,814512	552,580881	-2,319482
16:03:30,32	0,636988	3,448019	-0,150991	0,046985	-0,839015	0,695014	-7,052620	-0,122762	0,295471	4,766710	-1,173569	-2,325319	3,025499	3,170808	-0,961997	300,791538	-175,864791	10,405188	-7,052620	-0,122762	0,295471	-4,870096	552,457115	-2,325319	-7,052620	-0,122762	0,295471	-4,870096	552,457115	-2,325319
16:03:30,37	0,636988	3,448019	-0,150991	0,046985	-0,839015	0,695014	-7,051394	-0,120730	0,292807	4,650713	-1,200984	-2,323288	3,028408	3,172046	-0,962030	300,768725	-175,848917	10,377566	-7,051394	-0,120730	0,292807	-4,826575	552,333476	-2,323288	-7,051394	-0,120730	0,292807	-4,826575	552,333476	-2,323288
16:03:30,42	0,636988	3,448019	-0,150991	0,046985	-0,839015	0,695014	-7,053921	-0,122630	0,292774	4,751846	-1,360071	-2,350909	3,030770	3,170415	-0,963541	300,766483	-175,823683	10,423090	-7,053921	-0,122630	0,292774	-4,874580	552,372742	-2,350909	-7,053921	-0,122630	0,292774	-4,874580	552,372742	-2,350909
16:03:30,47	0,636988	3,448019	-0,150991	0,046985	-0,839015	0,695014	-7,053689	-0,125491	0,291263	4,921347	-1,362572	-2,305386	3,027097	3,173717	-0,963590	300,707957	-175,817731	10,418922	-7,053689	-0,125491	0,291263	-4,929663	552,352039	-2,305386	-7,053689	-0,125491	0,291263	-4,929663	552,352039	-2,305386
16:03:30,52	0,636988	3,448019	-0,150991	0,046985	-0,839015	0,695014	-7,054712	-0,120659	0,291213	4,645976	-1,469426	-2,309554	3,023846	3,168960	-0,961388	300,667971	-175,779409	10,379192	-7,054712	-0,120659	0,291213	-4,825724	552,325486	-2,309554	-7,054712	-0,120659	0,291213	-4,825724	552,325486	-2,309554
16:03:30,57	0,636988	3,448019	-0,150991	0,046985	-0,839015	0,695014	-7,048967	-0,120222	0,293416	4,636488	-1,224469	-2,349284	3,028156	3,169120	-0,964798	300,633061	-175,803358	10,381627	-7,048967	-0,120222	0,293416	-4,800969	552,119450	-2,349284	-7,048967	-0,120222	0,293416	-4,800969	552,119450	-2,349284
16:03:30,62	0,636988	3,448019	-0,150991	0,046985	-0,839015	0,695014	-7,051260	-0,123875	0,290006	4,788227	-1,361982	-2,346849	3,027150	3,167811	-0,962220	300,603503	-175,777186	10,376795	-7,051260	-0,123875	0,290006	-4,935958	552,161966	-2,346849	-7,051260	-0,123875	0,290006	-4,935958	552,161966	-2,346849
16:03:30,67	0,636988	3,448019	-0,150991	0,046985	-0,839015	0,695014	-7,049624	-0,123658	0,292584	4,784829	-1,315581	-2,351681	3,029851	3,167838	-0,963657	300,584609	-175,781994	10,367682	-7,049624	-0,123658	0,292584	-4,922321	552,079921	-2,351681	-7,049624	-0,123658	0,292584	-4,922321	552,079921	-2,351681
16:03:30,72	0,636988	3,448019	-0,150991	0,046985	-0,839015	0,695014	-7,050998	-0,125984	0,291147	4,892176	-1,400980	-2,360794	3,025739	3,165837	-0,965314	300,511454	-175,748601	10,402209	-7,050998	-0,125984	0,291147	-4,997573	552,102369	-2,360794	-7,050998	-0,125984	0,291147	-4,997573	552,102369	-2,360794
16:03:30,77	0,636988	3,448019	-0,150991	0,046985	-0,839015	0,695014	-7,047209	-0,123423	0,289490	4,751357	-1,283990	-2,326267	3,024966	3,164687	-0,962892	300,485082	-175,744347	10,402050	-7,047209	-0,123423	0,289490	-4,937372	551,921904	-2,326267	-7,047209	-0,123423	0,289490	-4,937372	551,921904	-2,326267
16:03:30,82	0,636988	3,448019	-0,150991	0,046985	-0,839015	0,695014	-7,045826	-0,123329	0,291911	4,736938	-1,237074	-2,326425	3,027278	3,167409	-0,964089	300,474813	-175,755133	10,379116	-7,045826	-0,123329	0,291911	-4,944367	551,860305	-2,326425	-7,045826	-0,123329	0,291911	-4,944367	551,860305	-2,326425
16:03:30,87	0,636988	3,448019	-0,150991	0,046985	-0,839015	0,695014	-7,049340	-0,123970	0,290714	4,755793	-1,423286	-2,349359	3,020224	3,163144	-0,962160	300,432481	-175,658265	10,374784	-7,049340	-0,123970	0,290714	-4,975829	551,949918	-2,349359	-7,049340	-0,123970	0,290714	-4,975829	551,949918	-2,349359
16:03:30,92	0,636988	3,448019	-0,150991	0,046985	-0,839015	0,695014	-7,042120	-0,119994	0,292643	4,611762	-1,132920	-2,353692	3,024882	3,161848	-0,966313	300,421975	-175,680205	10,399132	-7,042120	-0,119994	0,292643	-4,807740	551,673483	-2,353692	-7,042120	-0,119994	0,292643	-4,807740	551,673483	-2,353692
16:03:30,97	0,636988	3,448019	-0,150991	0,046985	-0,839015	0,695014	-7,043326	-0,124675	0,288490	4,830953	-1,193787	-2,329344	3,026078	3,166808	-0,965643	300,437402	-175,665481	10,402402	-7,043326	-0,124675	0,288490	-4,956055	551,707326	-2,329344	-7,043326	-0,124675	0,288490	-4,956055	551,707326	-2,329344
16:03:31,02	0,636988	3,448019	-0,150991	0,046985	-0,839015	0,695014	-7,048220	-0,123231	0,289160	4,776329	-1,442241	-2,326074	3,024353	3,166559	-0,964233	300,398414	-175,636297	10,408197	-7,048220	-0,123231	0,289160	-4,897325	551,842998	-2,326074	-7,048220	-0,123231	0,289160	-4,897325	551,842998	-2,326074
16:03:31,07	0,636988	3,448019	-0,150991	0,046985	-0,839015	0,695014	-7,047141	-0,121862	0,290570	4,710919	-1,434520	-2,320279	3,019558	3,162815	-0,966347	300,319668	-175,596237	10,432399	-7,047141	-0,121862	0,290570	-4,855265	551,766063	-2,320279	-7,047141	-0,121862	0,290570	-4,855265	551,766063	-2,320279
16:03:31,12	0,636988	3,448019	-0,150991	0,046985	-0,839015	0,695014	-7,041501	-0,119581	0,288456	4,587606	-1,229456	-2,296077	3,021755	3,162732	-0,964906	300,316676	-175,620733	10,408121	-7,041501	-0,119581	0,288456	-4,799488	551,528373	-2,296077	-7,041501	-0,119581	0,288456	-4,799488	551,528373	-2,296077
16:03:31,17	0,636988	3,448019	-0,150991	0,046985	-0,839015	0,695014	-7,042528	-0,121525	0,289898	4,665990	-1,273190	-2,320355	3,022347	3,163558	-0,965679	300,331893	-175,649394	10,407742	-7,042528	-0,121525	0,289898	-4,873716	551,565239	-2,320355	-7,042528	-0,121525	0,289898	-4,873716	551,565239	-2,320355
16:03:31,22	0,636988	3,448019	-0,150991	0,046985	-0,839015	0,695014	-7,043539	-0,121625	0,289124	4,653975	-1,298276	-2,320734	3,020871	3,166020	-0,965939	300,256632	-175,623333	10,384182	-7,043539	-0,121625	0,289124	-4,893579	551,619550	-2,320734	-7,043539	-0,121625	0,289124	-4,893579	551,619550	-2,320734
16:03:31,27	0,636988	3,448019	-0,150991	0,046985	-0,839015	0,695014	-7,044934	-0,119116	0,288865	4,508429	-1,449018	-2,344294	3,024523	3,160649	-0,967269	300,233293	-175,624135	10,400786	-7,044934	-0,119116	0,288865	-4,842142	551,578306	-2,344294	-7,044934	-0,119116	0,288865	-4,842142	551,578306	-2,344294
16:03:31,32	0,636988	3,448019	-0,150991	0,046985	-0,839015	0,695014	-7,042109	-0,124964	0,287535	4,800170	-1,321903	-2,327690	3,018674	3,165290	-0,963428	300,237666	-175,575216	10,375423	-7,042109	-0,124964	0,287535	-5,009482	551,483619	-2,327690	-7,042109	-0,124964	0,287535	-5,009482	551,483619	-2,327690
16:03:31,37	0,636988	3,448019	-0,150991	0,046985	-0,839015	0,695014	-7,043203	-0,117578	0,291376	4,460675	-1,399507	-2,353053	3,020321	3,163912	-0,968509	300,185755	-175,576718	10,359699	-7,043203	-0,117578	0,291376	-4,769216	551,491960	-2,353053	-7,043203	-0,117578	0,291376	-4,769216	551,491960	-2,353053
16:03:31,42	0,636988	3,448019	-0,150991	0,046985	-0,839015	0,695014	-7,042833	-0,119693	0,286295	4,543386	-1,424437	-2,368777	3,023011	3,166038	-0,965936	300,213794	-175,584532	10,410461	-7,042833	-0,119693	0,286295	-4,852513	551,437932	-2,368777	-7,042833	-0,119693	0,286295	-4,852513	551,437932	-2,368777
16:03:31,47	0,636988	3,448019	-0,150991	0,046985	-0,839015	0,695014	-7,046019	-0,120960	0,288868	4,616509	-1,561951	-2,318015	3,023784	3,163377	-0,965948	300,208609	-175,551244	10,381045	-7,046019	-0,120960	0,288868	-4,878829	551,550565	-2,318015	-7,046019	-0,120960	0,288868	-4,878829	551,550565	-2,318015
16:03:31,52	0,636988	3,448019	-0,150991	0,046985	-0,839015	0,695014	-7,044101	-0,122960	0,288855	4,746746	-1,483347	-2,347431	3,022368	3,162052	-0,967581	300,131729	-175,575366	10,405840	-7,044101	-0,122960	0,288855	-4,905594	551,478604	-2,347431	-7,044101	-0,122960	0,288855	-4,905594	551,478604	-2,347431
16:03:31,57	0,636988	3,448019	-0,150991	0,046985	-0,839015	0,695014	-7,042246	-0,122396	0,287223	4,658119	-1,441382	-2,322636	3,020690	3,160097	-0,966451	300,129861	-175,541864	10,393552	-7,042246	-0,122396	0,287223	-4,949993	551,374915	-2,322636	-7,042246	-0,122396	0,287223	-4,949993	551,374915	-2,322636
16:03:31,62	0,636988	3,448019	-0,150991	0,046985	-0,839015	0,695014	-7,039714	-0,121921	0,288353	4,661457	-1,328089	-2,334924	3,023140	3,163920	-0,965015	300,111843	-175,541098	10,393878	-7,039714	-0,121921	0,288353	-4,909306	551,289449	-2,334924	-7,039714	-0,121921	0,288353	-4,909306	551,289449	-2,334924
16:03:31,67	0,636988	3,448019	-0,150991	0,046985	-0,839015	0,695014	-7,044249	-0,122131	0,289789	4,664046	-1,579924	-2,334597	3,020182	3,159484	-0,965416	300,091779	-175,540655	10,368948	-7,044249	-0,122131	0,289789	-4,923224	551,393654	-2,334597	-7,044249	-0,122131	0,289789	-4,923224	551,393654	-2,334597
16:03:31,72	0,636988	3,448019	-0,150991	0,046985	-0,839015	0,695014	-7,038929	-0,121787	0,289387	4,636518	-1,320847	-2,359528	3,020536	3,160178	-0,963545	300,052246	-175,529537	10,429300	-7,038929	-0,121787	0,289387	-4,923760	551,235059	-2,359528	-7,038929	-0,121787	0,289387	-4,923760	551,235059	-2,359528
16:03:31,77	0,636988	3,448019	-0,150991	0,046985	-0,839015	0,695014	-7,039707	-0,121746	0,291259	4,624256	-1,401096	-2,299175	3,021351	3,160928	-0,966323	300,079054	-175,495205	10,383616	-7,039707	-0,121746	0,291259	-4,932816	551,215878	-2,299175	-7,039707	-0,121746	0,291259	-4,932816	551,215878	-2,299175
16:03:31,82	0,636988	3,448019	-0,150991	0,046985	-0,839015	0,695014	-7,040764	-0,122078	0,288481	4,684637	-1,450026	-2,344860	3,020696	3,159748	-0,967741	300,047026	-175,484917	10,406652	-7,040764	-0,122078	0,288481	-4,898468	551,249949	-2,344860	-7,040764	-0,122078	0,288481	-4,898468	551,249949	-2,344860
16:03:31,87	0,636988	3,448019	-0,150991	0,046985	-0,839015	0,695014	-7,039414	-0,122101	0,287062	4,678719	-1,412726	-2,321823	3,024812	3,157907	-0,963850	300,038855	-175,509695	10,399168	-7,039414	-0,122101	0,287062	-4,906176	551,181302	-2,321823	-7,039414	-0,122101	0,287062	-4,906176	551,181302	-2,321823
16:03:31,92	0,636988	3,448019	-0,150991	0,046985	-0,839015	0,695014	-7,039878	-0,126585	0,290954	4,886388	-1,431534	-2,329308	3,021158	3,160926	-0,966597	299,984260	-175,468083	10,421930	-7,039878	-0,126585	0,290954	-5,050569	551,198907	-2,329308	-7,039878	-0,126585	0,290954	-5,050569	551,198907	-2,329308
16:03:31,98	0,636988	3,448019	-0,150991	0,046985	-0,839015	0,695014	-7,040665	-0,121911	0,288206	4,652072	-1,540546	-2,306545	3,021135	3,163040	-0,967513	299,972639	-175,456117	10,386962	-7,040665	-0,121911	0,288206	-4,917965	551,151677	-2,306545	-7,040665	-0,121911	0,288206	-4,917965	551,151677	-2,306545
16:03:32,03	0,636988	3,448019	-0,150991	0,046985	-0,839015	0,695014	-7,039992	-0,120963	0,287810	4,601574	-1,492167	-2,321416	3,024792	3,159151	-0,967466	299,969066	-175,496673	10,422064	-7,039992	-0,120963	0,287810	-4,894056	551,147176	-2,321416	-7,039992	-0,120963	0,287810	-4,894056	551,147176	-2,321416
16:03:32,08	0,636988	3,448019	-0,150991	0,046985	-0,839015	0,695014	-7,040945	-0,125946	0,287338	4,829526	-1,553970	-2,306412	3,027515	3,169722	-0,968052	300,579010	-175,820144	10,399754	-7,040945	-0,125946	0,287338	-5,057244	551,160233	-2,306412	-7,040945	-0,125946	0,287338	-5,057244	551,160233	-2,306412
16:03:32,13	0,636988	3,448019	-0,150991	0,046985	-0,839015	0,695014	-7,051462	-0,123019	0,286752	4,702144	-1,410871	-2,328722	3,759601	4,385188	-0,888780	364,232597	-213,616668	10,067275	-7,051462	-0,123019	0,286752	-4,954833	552,128886	-2,328722	-7,051462	-0,123019	0,286752	-4,954833	552,128886	-2,328722
16:03:32,18	0,686981	3,447992	-0,151001	0,046975	-0,839003	0,695013	-8,470128	-0,149290	0,366024	5,162307	-1,157653	-2,661200	3,948941	4,687848	-0,877682	379,930737	-222,868809	9,950547	-8,470128	-0,149290	0,366024	-6,556962	663,747399	-2,661200	-8,470128	-0,149290	0,366024	-6,556962	663,747399	-2,661200
16:03:32,23	0,686981	3,447992	-0,151001	0,046975	-0,839003	0,695013	-8,826910	-0,161934	0,377122	5,656251	-1,489269	-2,777929	3,941414	4,684403	-0,880558	379,653565	-222,713699	9,909850	-8,826910	-0,161934	0,377122	-7,055529	691,423176	-2,777929	-8,826910	-0,161934	0,377122	-7,055529	691,423176	-2,777929
16:03:32,28	0,686981	3,447992	-0,151001	0,046975	-0,839003	0,695013	-8,820162	-0,157138	0,374246	5,402616	-1,455982	-2,818625	3,941335	4,676775	-0,883810	379,429310	-222,600205	9,943273	-8,820162	-0,157138	0,374246	-6,932698	690,926770	-2,818625	-8,820162	-0,157138	0,374246	-6,932698	690,926770	-2,818625
16:03:32,33	0,686981	3,447992	-0,151001	0,046975	-0,839003	0,695013	-8,813518	-0,160883	0,370993	5,583543	-1,361405	-2,785203	3,940338	4,680184	-0,880664	379,361221	-222,554997	9,926881	-8,813518	-0,160883	0,370993	-7,045794	690,499723	-2,785203	-8,813518	-0,160883	0,370993	-7,045794	690,499723	-2,785203
16:03:32,38	0,686981	3,447992	-0,151001	0,046975	-0,839003	0,695013	-8,815971	-0,158315	0,374140	5,455118	-1,570538	-2,801594	3,940653	4,673873	-0,882275	379,195939	-222,492410	9,916148	-8,815971	-0,158315	0,374140	-6,972637	690,483160	-2,801594	-8,815971	-0,158315	0,374140	-6,972637	690,483160	-2,801594
16:03:32,43	0,686981	3,447992	-0,151001	0,046975	-0,839003	0,695013	-8,810663	-0,161743	0,372528	5,604902	-1,468984	-2,812327	3,936377	4,674364	-0,879196	379,107442	-222,447840	9,940172	-8,810663	-0,161743	0,372528	-7,091901	690,168081	-2,812327	-8,810663	-0,161743	0,372528	-7,091901	690,168081	-2,812327
16:03:32,48	0,686981	3,447992	-0,151001	0,046975	-0,839003	0,695013	-8,808950	-0,157795	0,375607	5,393953	-1,478811	-2,788304	3,938654	4,670747	-0,880900	379,001582	-222,394837	9,955156	-8,808950	-0,157795	0,375607	-6,992927	690,023750	-2,788304	-8,808950	-0,157795	0,375607	-6,992927	690,023750	-2,788304
16:03:32,53	0,686981	3,447992	-0,151001	0,046975	-0,839003	0,695013	-8,806956	-0,161576	0,373904	5,583531	-1,493321	-2,773319	3,935578	4,672759	-0,881592	378,930225	-222,346592	9,957623	-8,806956	-0,161576	0,373904	-7,100149	689,852740	-2,773319	-8,806956	-0,161576	0,373904	-7,100149	689,852740	-2,773319
16:03:32,58	0,686981	3,447992	-0,151001	0,046975	-0,839003	0,695013	-8,807160	-0,157905	0,373212	5,398770	-1,589850	-2,770853	3,945189	4,688080	-0,879832	379,488383	-222,667367	9,957394	-8,807160	-0,157905	0,373212	-6,996778	689,772227	-2,770853	-8,807160	-0,157905	0,373212	-6,996778	689,772227	-2,770853
16:03:32,63	0,686981	3,447992	-0,151001	0,046975	-0,839003	0,695013	-8,825234	-0,158568	0,374972	5,434538	-1,885944	-2,771081	4,711043	5,951946	-0,805133	445,840296	-262,170014	9,547425	-8,825234	-0,158568	0,374972	-7,013075	690,894960	-2,771081	-8,825234	-0,158568	0,374972	-7,013075	690,894960	-2,771081
16:03:32,68	0,737078	3,447925	-0,150978	0,046994	-0,839019	0,694997	-10,302701	-0,189884	0,449671	6,028637	-1,500480	-3,181051	4,843412	6,171152	-0,799539	457,279285	-269,060115	9,485631	-10,302701	-0,189884	0,449671	-8,877267	807,261570	-3,181051	-10,302701	-0,189884	0,449671	-8,877267	807,261570	-3,181051
16:03:32,73	0,737078	3,447925	-0,150978	0,046994	-0,839019	0,694997	-10,558724	-0,194916	0,455264	6,042787	-1,462136	-3,242844	4,840937	6,168006	-0,802443	456,849321	-268,782708	9,494964	-10,558724	-0,194916	0,455264	-9,258115	827,397660	-3,242844	-10,558724	-0,194916	0,455264	-9,258115	827,397660	-3,242844
16:03:32,78	0,737078	3,447925	-0,150978	0,046994	-0,839019	0,694997	-10,554762	-0,194345	0,452361	6,038377	-1,767199	-3,233512	4,837379	6,163008	-0,803544	456,536429	-268,609761	9,493343	-10,554762	-0,194345	0,452361	-9,217736	826,781617	-3,233512	-10,554762	-0,194345	0,452361	-9,217736	826,781617	-3,233512
16:03:32,83	0,737078	3,447925	-0,150978	0,046994	-0,839019	0,694997	-10,548654	-0,193763	0,451260	6,001411	-1,807016	-3,235133	4,837112	6,156412	-0,806130	456,312653	-268,486528	9,514675	-10,548654	-0,193763	0,451260	-9,208966	826,262302	-3,235133	-10,548654	-0,193763	0,451260	-9,208966	826,262302	-3,235133
16:03:32,88	0,737078	3,447925	-0,150978	0,046994	-0,839019	0,694997	-10,542809	-0,196829	0,448674	6,155713	-1,758487	-3,213801	4,835573	6,151547	-0,806611	456,085653	-268,357660	9,505906	-10,542809	-0,196829	0,448674	-9,295398	825,851996	-3,213801	-10,542809	-0,196829	0,448674	-9,295398	825,851996	-3,213801
16:03:32,93	0,737078	3,447925	-0,150978	0,046994	-0,839019	0,694997	-10,537826	-0,197929	0,448192	6,211011	-1,760391	-3,222570	4,831617	6,148293	-0,805921	455,849289	-268,266883	9,524192	-10,537826	-0,197929	0,448192	-9,326442	825,458925	-3,222570	-10,537826	-0,197929	0,448192	-9,326442	825,458925	-3,222570
16:03:32,98	0,737078	3,447925	-0,150978	0,046994	-0,839019	0,694997	-10,533030	-0,196131	0,448883	6,077912	-1,761109	-3,204284	4,834338	6,144910	-0,803260	455,691542	-268,159775	9,517903	-10,533030	-0,196131	0,448883	-9,318344	825,081758	-3,204284	-10,533030	-0,196131	0,448883	-9,318344	825,081758	-3,204284
16:03:33,03	0,737078	3,447925	-0,150978	0,046994	-0,839019	0,694997	-10,531461	-0,200178	0,451544	6,302262	-1,869662	-3,210573	4,829908	6,142514	-0,805275	455,521496	-268,089231	9,522015	-10,531461	-0,200178	0,451544	-9,411715	824,849999	-3,210573	-10,531461	-0,200178	0,451544	-9,411715	824,849999	-3,210573
16:03:33,08	0,737078	3,447925	-0,150978	0,046994	-0,839019	0,694997	-10,527171	-0,197539	0,449529	6,141119	-1,829115	-3,206461	4,831280	6,142205	-0,803476	455,374982	-268,005522	9,544680	-10,527171	-0,197539	0,449529	-9,365721	824,553777	-3,206461	-10,527171	-0,197539	0,449529	-9,365721	824,553777	-3,206461
16:03:33,13	0,737078	3,447925	-0,150978	0,046994	-0,839019	0,694997	-10,527589	-0,198883	0,451328	6,210233	-2,019598	-3,183796	4,831270	6,137785	-0,804370	455,203036	-267,895566	9,513517	-10,527589	-0,198883	0,451328	-9,402093	824,396118	-3,183796	-10,527589	-0,198883	0,451328	-9,402093	824,396118	-3,183796
16:03:33,18	0,737078	3,447925	-0,150978	0,046994	-0,839019	0,694997	-10,519100	-0,196741	0,450138	6,154744	-1,909837	-3,209446	4,825181	6,135924	-0,804666	455,115690	-267,791270	9,519030	-10,519100	-0,196741	0,450138	-9,289425	823,839474	-3,209446	-10,519100	-0,196741	0,450138	-9,289425	823,839474	-3,209446
16:03:33,23	0,737078	3,447925	-0,150978	0,046994	-0,839019	0,694997	-10,519100	-0,196741	0,450138	6,154744	-1,909837	-3,209446	4,824480	6,133314	-0,806101	454,964904	-267,790991	9,498343	-10,519100	-0,196741	0,450138	-9,289425	823,839474	-3,209446	-10,519100	-0,196741	0,450138	-9,289425	823,839474	-3,209446
16:03:33,28	0,737078	3,447925	-0,150978	0,046994	-0,839019	0,694997	-10,516489	-0,197439	0,448702	6,115897	-1,904790	-3,230133	4,826667	6,133957	-0,806142	454,803878	-267,668113	9,542790	-10,516489	-0,197439	0,448702	-9,383078	823,639559	-3,230133	-10,516489	-0,197439	0,448702	-9,383078	823,639559	-3,230133
16:03:33,33	0,737078	3,447925	-0,150978	0,046994	-0,839019	0,694997	-10,518139	-0,199012	0,448661	6,223562	-2,191528	-3,185686	4,824983	6,128301	-0,804803	454,688874	-267,666760	9,555395	-10,518139	-0,199012	0,448661	-9,398844	823,482417	-3,185686	-10,518139	-0,199012	0,448661	-9,398844	823,482417	-3,185686
16:03:33,38	0,737078	3,447925	-0,150978	0,046994	-0,839019	0,694997	-10,512400	-0,200381	0,450001	6,238467	-1,993329	-3,173081	4,825349	6,127397	-0,806014	454,559448	-267,591469	9,569493	-10,512400	-0,200381	0,450001	-9,491476	823,230037	-3,173081	-10,512400	-0,200381	0,450001	-9,491476	823,230037	-3,173081
16:03:33,43	0,737078	3,447925	-0,150978	0,046994	-0,839019	0,694997	-10,511799	-0,201150	0,448790	6,278920	-2,111839	-3,158983	4,825364	6,128118	-0,801435	454,457785	-267,514242	9,523095	-10,511799	-0,201150	0,448790	-9,511350	823,064395	-3,158983	-10,511799	-0,201150	0,448790	-9,511350	823,064395	-3,158983
16:03:33,48	0,737078	3,447925	-0,150978	0,046994	-0,839019	0,694997	-10,512431	-0,200802	0,453369	6,276891	-2,271347	-3,205381	4,819080	6,120948	-0,806520	454,319862	-267,470602	9,535334	-10,512431	-0,200802	0,453369	-9,486089	822,954481	-3,205381	-10,512431	-0,200802	0,453369	-9,486089	822,954481	-3,205381
16:03:33,53	0,737078	3,447925	-0,150978	0,046994	-0,839019	0,694997	-10,503079	-0,198945	0,448283	6,149160	-1,926324	-3,193142	4,816616	6,127625	-0,805040	454,247872	-267,369550	9,524439	-10,503079	-0,198945	0,448283	-9,468047	822,565397	-3,193142	-10,503079	-0,198945	0,448283	-9,468047	822,565397	-3,193142
16:03:33,58	0,737078	3,447925	-0,150978	0,046994	-0,839019	0,694997	-10,507631	-0,193473	0,449764	5,916139	-2,275864	-3,204037	4,818232	6,123413	-0,805852	454,166295	-267,374020	9,501057	-10,507631	-0,193473	0,449764	-9,271522	822,573136	-3,204037	-10,507631	-0,193473	0,449764	-9,271522	822,573136	-3,204037
16:03:33,63	0,737078	3,447925	-0,150978	0,046994	-0,839019	0,694997	-10,504790	-0,196979	0,448952	6,053785	-2,196578	-3,227419	4,817989	6,122321	-0,803151	454,013200	-267,263452	9,562467	-10,504790	-0,196979	0,448952	-9,409088	822,429453	-3,227419	-10,504790	-0,196979	0,448952	-9,409088	822,429453	-3,227419
16:03:33,68	0,737078	3,447925	-0,150978	0,046994	-0,839019	0,694997	-10,503723	-0,197315	0,451652	6,090428	-2,328969	-3,166009	4,818938	6,120182	-0,807458	453,900922	-267,236228	9,576650	-10,503723	-0,197315	0,451652	-9,398766	822,213312	-3,166009	-10,503723	-0,197315	0,451652	-9,398766	822,213312	-3,166009
16:03:33,73	0,737078	3,447925	-0,150978	0,046994	-0,839019	0,694997	-10,502345	-0,199206	0,447346	6,156225	-2,368163	-3,151825	4,816969	6,115825	-0,803113	453,840107	-267,200532	9,555408	-10,502345	-0,199206	0,447346	-9,481454	822,065950	-3,151825	-10,502345	-0,199206	0,447346	-9,481454	822,065950	-3,151825
16:03:33,78	0,737078	3,447925	-0,150978	0,046994	-0,839019	0,694997	-10,497588	-0,199679	0,451691	6,181303	-2,191271	-3,173068	4,817473	6,116805	-0,805980	453,726489	-267,159309	9,564718	-10,497588	-0,199679	0,451691	-9,493470	821,869351	-3,173068	-10,497588	-0,199679	0,451691	-9,493470	821,869351	-3,173068
16:03:33,83	0,737078	3,447925	-0,150978	0,046994	-0,839019	0,694997	-10,498688	-0,199626	0,448824	6,157441	-2,367517	-3,163757	4,814511	6,113268	-0,803665	453,679016	-267,089077	9,556128	-10,498688	-0,199626	0,448824	-9,513176	821,779514	-3,163757	-10,498688	-0,199626	0,448824	-9,513176	821,779514	-3,163757
16:03:33,88	0,737078	3,447925	-0,150978	0,046994	-0,839019	0,694997	-10,494144	-0,198829	0,451138	6,153075	-2,207458	-3,172348	4,816430	6,112254	-0,808571	453,546383	-267,074663	9,565157	-10,494144	-0,198829	0,451138	-9,454965	821,582869	-3,172348	-10,494144	-0,198829	0,451138	-9,454965	821,582869	-3,172348
16:03:33,93	0,737078	3,447925	-0,150978	0,046994	-0,839019	0,694997	-10,494225	-0,200998	0,446232	6,212050	-2,333751	-3,163319	4,811755	6,109494	-0,805317	453,460188	-267,021510	9,545167	-10,494225	-0,200998	0,446232	-9,566289	821,462950	-3,163319	-10,494225	-0,200998	0,446232	-9,566289	821,462950	-3,163319
16:03:33,98	0,737078	3,447925	-0,150978	0,046994	-0,839019	0,694997	-10,489498	-0,198329	0,449487	6,076177	-2,189129	-3,183308	4,816178	6,110515	-0,805737	453,382168	-266,977149	9,549773	-10,489498	-0,198329	0,449487	-9,492615	821,236441	-3,183308	-10,489498	-0,198329	0,449487	-9,492615	821,236441	-3,183308
16:03:34,03	0,737078	3,447925	-0,150978	0,046994	-0,839019	0,694997	-10,492593	-0,201649	0,449067	6,248248	-2,439839	-3,178703	4,812863	6,108226	-0,803837	453,291288	-266,913987	9,540568	-10,492593	-0,201649	0,449067	-9,581198	821,228721	-3,178703	-10,492593	-0,201649	0,449067	-9,581198	821,228721	-3,178703
16:03:34,08	0,737078	3,447925	-0,150978	0,046994	-0,839019	0,694997	-10,488953	-0,199923	0,450967	6,167754	-2,360858	-3,187908	4,813796	6,106122	-0,805393	453,256818	-266,885857	9,546656	-10,488953	-0,199923	0,450967	-9,526200	821,021983	-3,187908	-10,488953	-0,199923	0,450967	-9,526200	821,021983	-3,187908
16:03:34,13	0,737078	3,447925	-0,150978	0,046994	-0,839019	0,694997	-10,487598	-0,201783	0,449411	6,271605	-2,334293	-3,181819	4,808344	6,109466	-0,806204	453,181084	-266,829776	9,578349	-10,487598	-0,201783	0,449411	-9,568366	820,942148	-3,181819	-10,487598	-0,201783	0,449411	-9,568366	820,942148	-3,181819
16:03:34,18	0,737078	3,447925	-0,150978	0,046994	-0,839019	0,694997	-10,487768	-0,195389	0,448600	5,949825	-2,436763	-3,150126	4,812840	6,109087	-0,804730	453,065965	-266,818445	9,531268	-10,487768	-0,195389	0,448600	-9,388228	820,853025	-3,150126	-10,487768	-0,195389	0,448600	-9,388228	820,853025	-3,150126
16:03:34,23	0,737078	3,447925	-0,150978	0,046994	-0,839019	0,694997	-10,489687	-0,199472	0,450074	6,114384	-2,641936	-3,197208	4,811786	6,103894	-0,801069	452,961699	-266,810003	9,524585	-10,489687	-0,199472	0,450074	-9,544168	820,798530	-3,197208	-10,489687	-0,199472	0,450074	-9,544168	820,798530	-3,197208
16:03:34,28	0,737078	3,447925	-0,150978	0,046994	-0,839019	0,694997	-10,484664	-0,201155	0,453735	6,157091	-2,475215	-3,203891	4,807840	6,102552	-0,805917	452,888113	-266,718977	9,583623	-10,484664	-0,201155	0,453735	-9,633596	820,570880	-3,203891	-10,484664	-0,201155	0,453735	-9,633596	820,570880	-3,203891
16:03:34,33	0,737078	3,447925	-0,150978	0,046994	-0,839019	0,694997	-10,481528	-0,198409	0,448886	6,056330	-2,421425	-3,144853	4,813076	6,098408	-0,802850	452,829595	-266,706824	9,529740	-10,481528	-0,198409	0,448886	-9,518786	820,378557	-3,144853	-10,481528	-0,198409	0,448886	-9,518786	820,378557	-3,144853
16:03:34,38	0,737078	3,447925	-0,150978	0,046994	-0,839019	0,694997	-10,480557	-0,205016	0,451954	6,381142	-2,427683	-3,198735	4,810533	6,097620	-0,805323	452,773589	-266,649838	9,549241	-10,480557	-0,205016	0,451954	-9,712597	820,296068	-3,198735	-10,480557	-0,205016	0,451954	-9,712597	820,296068	-3,198735
16:03:34,43	0,737078	3,447925	-0,150978	0,046994	-0,839019	0,694997	-10,478604	-0,203208	0,449480	6,308493	-2,403086	-3,179235	4,807541	6,097918	-0,804081	452,696662	-266,634344	9,533148	-10,478604	-0,203208	0,449480	-9,643347	820,167301	-3,179235	-10,478604	-0,203208	0,449480	-9,643347	820,167301	-3,179235
16:03:34,48	0,737078	3,447925	-0,150978	0,046994	-0,839019	0,694997	-10,477365	-0,200467	0,450723	6,140932	-2,413070	-3,195328	4,806299	6,097650	-0,802143	452,644118	-266,573795	9,558420	-10,477365	-0,200467	0,450723	-9,595763	820,060121	-3,195328	-10,477365	-0,200467	0,450723	-9,595763	820,060121	-3,195328
16:03:34,53	0,737078	3,447925	-0,150978	0,046994	-0,839019	0,694997	-10,476512	-0,199526	0,452660	6,118129	-2,444482	-3,170056	4,807902	6,097164	-0,803332	452,556434	-266,533011	9,576092	-10,476512	-0,199526	0,452660	-9,544644	819,961732	-3,170056	-10,476512	-0,199526	0,452660	-9,544644	819,961732	-3,170056
16:03:34,58	0,737078	3,447925	-0,150978	0,046994	-0,839019	0,694997	-10,476893	-0,201158	0,451471	6,194465	-2,560609	-3,152384	4,804193	6,095771	-0,804133	452,514236	-266,523142	9,570021	-10,476893	-0,201158	0,451471	-9,596411	819,875494	-3,152384	-10,476893	-0,201158	0,451471	-9,596411	819,875494	-3,152384
16:03:34,63	0,737078	3,447925	-0,150978	0,046994	-0,839019	0,694997	-10,473833	-0,198641	0,450671	6,051062	-2,442947	-3,158455	4,807089	6,093969	-0,801054	452,416932	-266,471697	9,572644	-10,473833	-0,198641	0,450671	-9,542279	819,752914	-3,158455	-10,473833	-0,198641	0,450671	-9,542279	819,752914	-3,158455
16:03:34,68	0,737078	3,447925	-0,150978	0,046994	-0,839019	0,694997	-10,473720	-0,202051	0,453749	6,224263	-2,547072	-3,155832	4,804664	6,094944	-0,806533	452,387089	-266,448380	9,552531	-10,473720	-0,202051	0,453749	-9,636733	819,639934	-3,155832	-10,473720	-0,202051	0,453749	-9,636733	819,639934	-3,155832
16:03:34,73	0,737078	3,447925	-0,150978	0,046994	-0,839019	0,694997	-10,473351	-0,199463	0,448270	6,094967	-2,565401	-3,175945	4,808785	6,091248	-0,803205	452,322770	-266,431243	9,594679	-10,473351	-0,199463	0,448270	-9,562884	819,592660	-3,175945	-10,473351	-0,199463	0,448270	-9,562884	819,592660	-3,175945
16:03:34,78	0,737078	3,447925	-0,150978	0,046994	-0,839019	0,694997	-10,472211	-0,204879	0,451599	6,359294	-2,570404	-3,133797	4,804537	6,095431	-0,803042	452,303904	-266,380098	9,597105	-10,472211	-0,204879	0,451599	-9,723734	819,498185	-3,133797	-10,472211	-0,204879	0,451599	-9,723734	819,498185	-3,133797
16:03:34,83	0,737078	3,447925	-0,150978	0,046994	-0,839019	0,694997	-10,473710	-0,199110	0,451762	6,094141	-2,690230	-3,131370	4,803113	6,090834	-0,802662	452,164905	-266,361032	9,560840	-10,473710	-0,199110	0,451762	-9,535983	819,495981	-3,131370	-10,473710	-0,199110	0,451762	-9,535983	819,495981	-3,131370
16:03:34,88	0,737078	3,447925	-0,150978	0,046994	-0,839019	0,694997	-10,469017	-0,200175	0,452142	6,096535	-2,576101	-3,167636	4,801897	6,091138	-0,804666	452,148110	-266,343348	9,580399	-10,469017	-0,200175	0,452142	-9,617193	819,241706	-3,167636	-10,469017	-0,200175	0,452142	-9,617193	819,241706	-3,167636
16:03:34,93	0,737078	3,447925	-0,150978	0,046994	-0,839019	0,694997	-10,468672	-0,198970	0,450137	6,040782	-2,581582	-3,148077	4,800628	6,091308	-0,805091	452,097800	-266,321870	9,567133	-10,468672	-0,198970	0,450137	-9,578339	819,209194	-3,148077	-10,468672	-0,198970	0,450137	-9,578339	819,209194	-3,148077
16:03:34,98	0,737078	3,447925	-0,150978	0,046994	-0,839019	0,694997	-10,468185	-0,197786	0,449713	5,972676	-2,610536	-3,161343	4,803540	6,087325	-0,801978	452,051072	-266,279609	9,571830	-10,468185	-0,197786	0,449713	-9,553526	819,141964	-3,161343	-10,468185	-0,197786	0,449713	-9,553526	819,141964	-3,161343
16:03:35,03	0,737078	3,447925	-0,150978	0,046994	-0,839019	0,694997	-10,466191	-0,202299	0,452825	6,220579	-2,568471	-3,156646	4,805132	6,087147	-0,802396	451,970799	-266,281004	9,577959	-10,466191	-0,202299	0,452825	-9,659881	819,027537	-3,156646	-10,466191	-0,202299	0,452825	-9,659881	819,027537	-3,156646
16:03:35,08	0,737078	3,447925	-0,150978	0,046994	-0,839019	0,694997	-10,466833	-0,203766	0,452407	6,255551	-2,670691	-3,150517	4,800765	6,088368	-0,804736	451,921266	-266,198041	9,528679	-10,466833	-0,203766	0,452407	-9,740119	818,975737	-3,150517	-10,466833	-0,203766	0,452407	-9,740119	818,975737	-3,150517
16:03:35,13	0,737078	3,447925	-0,150978	0,046994	-0,839019	0,694997	-10,465707	-0,199374	0,450068	6,074236	-2,696477	-3,199797	4,801158	6,084998	-0,802426	451,872762	-266,205268	9,593729	-10,465707	-0,199374	0,450068	-9,576642	818,861499	-3,199797	-10,465707	-0,199374	0,450068	-9,576642	818,861499	-3,199797
16:03:35,18	0,737078	3,447925	-0,150978	0,046994	-0,839019	0,694997	-10,462985	-0,201400	0,452378	6,149043	-2,593353	-3,134747	4,801369	6,085848	-0,802459	451,828370	-266,187179	9,581623	-10,462985	-0,201400	0,452378	-9,660824	818,750989	-3,134747	-10,462985	-0,201400	0,452378	-9,660824	818,750989	-3,134747
16:03:35,23	0,737078	3,447925	-0,150978	0,046994	-0,839019	0,694997	-10,463827	-0,201158	0,452344	6,129941	-2,684602	-3,146853	4,802398	6,080950	-0,808683	451,754540	-266,176092	9,590821	-10,463827	-0,201158	0,452344	-9,660948	818,725801	-3,146853	-10,463827	-0,201158	0,452344	-9,660948	818,725801	-3,146853
16:03:35,29	0,737078	3,447925	-0,150978	0,046994	-0,839019	0,694997	-10,460099	-0,204497	0,446121	6,276287	-2,560237	-3,137655	4,799931	6,082278	-0,805740	451,722736	-266,114286	9,573342	-10,460099	-0,204497	0,446121	-9,776761	818,557531	-3,137655	-10,460099	-0,204497	0,446121	-9,776761	818,557531	-3,137655
16:03:35,34	0,737078	3,447925	-0,150978	0,046994	-0,839019	0,694997	-10,460015	-0,201697	0,449063	6,168294	-2,614343	-3,155134	4,799341	6,085854	-0,802934	451,663338	-266,065700	9,572615	-10,460015	-0,201697	0,449063	-9,664929	818,496872	-3,155134	-10,460015	-0,201697	0,449063	-9,664929	818,496872	-3,155134
16:03:35,39	0,737078	3,447925	-0,150978	0,046994	-0,839019	0,694997	-10,462818	-0,199398	0,451869	6,061127	-2,835781	-3,155861	4,799731	6,079978	-0,803516	451,598609	-266,054576	9,578839	-10,462818	-0,199398	0,451869	-9,591630	818,495393	-3,155861	-10,462818	-0,199398	0,451869	-9,591630	818,495393	-3,155861
16:03:35,44	0,737078	3,447925	-0,150978	0,046994	-0,839019	0,694997	-10,457924	-0,202674	0,451287	6,208728	-2,642942	-3,149637	4,796878	6,080900	-0,805017	451,534413	-266,062814	9,571716	-10,457924	-0,202674	0,451287	-9,701163	818,304099	-3,149637	-10,457924	-0,202674	0,451287	-9,701163	818,304099	-3,149637
16:03:35,49	0,737078	3,447925	-0,150978	0,046994	-0,839019	0,694997	-10,457296	-0,199742	0,449787	6,017035	-2,661762	-3,156759	4,797665	6,079847	-0,803542	451,531565	-265,997070	9,589084	-10,457296	-0,199742	0,449787	-9,662700	818,235979	-3,156759	-10,457296	-0,199742	0,449787	-9,662700	818,235979	-3,156759
16:03:35,54	0,737078	3,447925	-0,150978	0,046994	-0,839019	0,694997	-10,456777	-0,200950	0,451261	6,135393	-2,670126	-3,139391	4,799612	6,078997	-0,806863	451,484017	-266,003097	9,587574	-10,456777	-0,200950	0,451261	-9,639215	818,186895	-3,139391	-10,456777	-0,200950	0,451261	-9,639215	818,186895	-3,139391
16:03:35,59	0,737078	3,447925	-0,150978	0,046994	-0,839019	0,694997	-10,457015	-0,203062	0,447941	6,216182	-2,720641	-3,140902	4,798987	6,078142	-0,802602	451,436048	-265,942696	9,593230	-10,457015	-0,203062	0,447941	-9,724156	818,155024	-3,140902	-10,457015	-0,203062	0,447941	-9,724156	818,155024	-3,140902
16:03:35,64	0,737078	3,447925	-0,150978	0,046994	-0,839019	0,694997	-10,455962	-0,202947	0,452201	6,238569	-2,737630	-3,135245	4,797410	6,076336	-0,801634	451,387788	-265,956185	9,610334	-10,455962	-0,202947	0,452201	-9,692806	818,055378	-3,135245	-10,455962	-0,202947	0,452201	-9,692806	818,055378	-3,135245
16:03:35,69	0,737078	3,447925	-0,150978	0,046994	-0,839019	0,694997	-10,453610	-0,202485	0,453170	6,178720	-2,650367	-3,118142	4,797655	6,078490	-0,803409	451,362398	-265,926866	9,603286	-10,453610	-0,202485	0,453170	-9,716367	817,957996	-3,118142	-10,453610	-0,202485	0,453170	-9,716367	817,957996	-3,118142
16:03:35,74	0,737078	3,447925	-0,150978	0,046994	-0,839019	0,694997	-10,455598	-0,201620	0,451394	6,146421	-2,790392	-3,125190	4,794031	6,077321	-0,803831	451,305989	-265,894735	9,594662	-10,455598	-0,201620	0,451394	-9,680741	817,974031	-3,125190	-10,455598	-0,201620	0,451394	-9,680741	817,974031	-3,125190
16:03:35,79	0,737078	3,447925	-0,150978	0,046994	-0,839019	0,694997	-10,452773	-0,199066	0,450973	6,013251	-2,708420	-3,133814	4,795763	6,072899	-0,803135	451,270021	-265,872355	9,608292	-10,452773	-0,199066	0,450973	-9,613447	817,834257	-3,133814	-10,452773	-0,199066	0,450973	-9,613447	817,834257	-3,133814
16:03:35,84	0,737078	3,447925	-0,150978	0,046994	-0,839019	0,694997	-10,449809	-0,202777	0,451668	6,207599	-2,596639	-3,120184	4,795672	6,077210	-0,805614	451,239999	-265,868633	9,586626	-10,449809	-0,202777	0,451668	-9,710380	817,713375	-3,120184	-10,449809	-0,202777	0,451668	-9,710380	817,713375	-3,120184
16:03:35,89	0,737078	3,447925	-0,150978	0,046994	-0,839019	0,694997	-10,453497	-0,200543	0,449190	6,079659	-2,816281	-3,141849	4,796520	6,073306	-0,805627	451,160599	-265,848447	9,593721	-10,453497	-0,200543	0,449190	-9,662976	817,783249	-3,141849	-10,453497	-0,200543	0,449190	-9,662976	817,783249	-3,141849
16:03:35,94	0,737078	3,447925	-0,150978	0,046994	-0,839019	0,694997	-10,450159	-0,200509	0,451105	6,062600	-2,788451	-3,110167	4,797508	6,073853	-0,802046	451,158380	-265,839227	9,620375	-10,450159	-0,200509	0,451105	-9,677378	817,549030	-3,110167	-10,450159	-0,200509	0,451105	-9,677378	817,549030	-3,110167
16:03:35,99	0,737078	3,447925	-0,150978	0,046994	-0,839019	0,694997	-10,450159	-0,200509	0,451105	6,062600	-2,788451	-3,110167	4,794847	6,073828	-0,803152	451,079574	-265,766759	9,580918	-10,450159	-0,200509	0,451105	-9,677378	817,549030	-3,110167	-10,450159	-0,200509	0,451105	-9,677378	817,549030	-3,110167
16:03:36,04	0,737078	3,447925	-0,150978	0,046994	-0,839019	0,694997	-10,450156	-0,201520	0,451651	6,138456	-2,832408	-3,147558	4,794176	6,072881	-0,803145	451,041154	-265,763999	9,610211	-10,450156	-0,201520	0,451651	-9,680841	817,504839	-3,147558	-10,450156	-0,201520	0,451651	-9,680841	817,504839	-3,147558
16:03:36,09	0,737078	3,447925	-0,150978	0,046994	-0,839019	0,694997	-10,449001	-0,201411	0,451659	6,116003	-2,806981	-3,118265	4,792397	6,071757	-0,804403	451,025629	-265,746897	9,580524	-10,449001	-0,201411	0,451659	-9,694791	817,439568	-3,118265	-10,449001	-0,201411	0,451659	-9,694791	817,439568	-3,118265
16:03:36,14	0,737078	3,447925	-0,150978	0,046994	-0,839019	0,694997	-10,447138	-0,200433	0,450400	6,072172	-2,732119	-3,147952	4,791084	6,071652	-0,805153	450,950287	-265,708625	9,579507	-10,447138	-0,200433	0,450400	-9,661814	817,368213	-3,147952	-10,447138	-0,200433	0,450400	-9,661814	817,368213	-3,147952
16:03:36,19	0,737078	3,447925	-0,150978	0,046994	-0,839019	0,694997	-10,446391	-0,199349	0,449651	6,011259	-2,777636	-3,148968	4,793780	6,072703	-0,802793	450,970584	-265,703450	9,604088	-10,446391	-0,199349	0,449651	-9,637605	817,264022	-3,148968	-10,446391	-0,199349	0,449651	-9,637605	817,264022	-3,148968
16:03:36,24	0,737078	3,447925	-0,150978	0,046994	-0,839019	0,694997	-10,448649	-0,201157	0,452010	6,119952	-2,880066	-3,124388	4,793942	6,069713	-0,803998	450,890137	-265,673010	9,585615	-10,448649	-0,201157	0,452010	-9,670912	817,338850	-3,124388	-10,448649	-0,201157	0,452010	-9,670912	817,338850	-3,124388
16:03:36,29	0,737078	3,447925	-0,150978	0,046994	-0,839019	0,694997	-10,446140	-0,202793	0,450806	6,191149	-2,834494	-3,142861	4,794321	6,069556	-0,804317	450,849591	-265,645809	9,571393	-10,446140	-0,202793	0,450806	-9,728120	817,187476	-3,142861	-10,446140	-0,202793	0,450806	-9,728120	817,187476	-3,142861
16:03:36,34	0,737078	3,447925	-0,150978	0,046994	-0,839019	0,694997	-10,446194	-0,203199	0,450486	6,215558	-2,886019	-3,157083	4,792124	6,071585	-0,802477	450,853258	-265,632717	9,576633	-10,446194	-0,203199	0,450486	-9,735601	817,140194	-3,157083	-10,446194	-0,203199	0,450486	-9,735601	817,140194	-3,157083
16:03:36,39	0,737078	3,447925	-0,150978	0,046994	-0,839019	0,694997	-10,446852	-0,200283	0,452326	6,077066	-2,923623	-3,151843	4,792565	6,068745	-0,802113	450,772212	-265,622180	9,577236	-10,446852	-0,200283	0,452326	-9,645140	817,154269	-3,151843	-10,446852	-0,200283	0,452326	-9,645140	817,154269	-3,151843
16:03:36,44	0,737078	3,447925	-0,150978	0,046994	-0,839019	0,694997	-10,444614	-0,202085	0,452691	6,139356	-2,882676	-3,151239	4,791933	6,064191	-0,801582	450,730468	-265,592196	9,593669	-10,444614	-0,202085	0,452691	-9,724282	817,019493	-3,151239	-10,444614	-0,202085	0,452691	-9,724282	817,019493	-3,151239
16:03:36,49	0,737078	3,447925	-0,150978	0,046994	-0,839019	0,694997	-10,440353	-0,203814	0,453221	6,234399	-2,712278	-3,134807	4,810147	6,102643	-0,814824	452,536445	-266,713484	9,582343	-10,440353	-0,203814	0,453221	-9,765027	816,855448	-3,134807	-10,440353	-0,203814	0,453221	-9,765027	816,855448	-3,134807
16:03:36,54	0,737078	3,447925	-0,150978	0,046994	-0,839019	0,694997	-10,482761	-0,200362	0,439980	5,986818	-2,792799	-3,146133	5,520746	7,280751	-0,733823	514,092800	-303,264849	9,220240	-10,482761	-0,200362	0,439980	-9,741622	820,103911	-3,146133	-10,482761	-0,200362	0,439980	-9,741622	820,103911	-3,146133
16:03:36,59	0,787030	3,447972	-0,150972	0,046974	-0,839013	0,694996	-11,858331	-0,226705	0,520981	6,480395	-2,737417	-3,508236	5,672454	7,529785	-0,722066	526,678431	-310,799257	9,202312	-11,858331	-0,226705	0,520981	-11,315910	928,141542	-3,508236	-11,858331	-0,226705	0,520981	-11,315910	928,141542	-3,508236
16:03:36,64	0,787030	3,447972	-0,150972	0,046974	-0,839013	0,694996	-12,149855	-0,233570	0,532737	6,605222	-3,230002	-3,526164	5,605590	7,405431	-0,685612	519,824869	-306,924417	9,232039	-12,149855	-0,233570	0,532737	-11,730011	950,533610	-3,526164	-12,149855	-0,233570	0,532737	-11,730011	950,533610	-3,526164
16:03:36,69	0,787030	3,447972	-0,150972	0,046974	-0,839013	0,694996	-12,008729	-0,237841	0,569191	6,756268	-3,764245	-3,496437	5,561428	7,334528	-0,667016	515,759498	-304,576130	9,261437	-12,008729	-0,237841	0,569191	-11,914278	938,921003	-3,496437	-12,008729	-0,237841	0,569191	-11,914278	938,921003	-3,496437
16:03:36,74	0,787030	3,447972	-0,150972	0,046974	-0,839013	0,694996	-11,925244	-0,235048	0,587788	6,611994	-4,117891	-3,467039	5,542498	7,302059	-0,659557	513,982546	-303,630546	9,268292	-11,925244	-0,235048	0,587788	-11,839260	932,013800	-3,467039	-11,925244	-0,235048	0,587788	-11,839260	932,013800	-3,467039
16:03:36,79	0,787030	3,447972	-0,150972	0,046974	-0,839013	0,694996	-11,887661	-0,234888	0,595247	6,534130	-4,175202	-3,460184	5,533952	7,284832	-0,653473	513,041214	-303,024170	9,241205	-11,887661	-0,234888	0,595247	-11,904613	929,006148	-3,460184	-11,887661	-0,234888	0,595247	-11,904613	929,006148	-3,460184
16:03:36,84	0,787030	3,447972	-0,150972	0,046974	-0,839013	0,694996	-11,868469	-0,236101	0,601331	6,651646	-4,295626	-3,487271	5,526024	7,272836	-0,650458	512,372953	-302,613299	9,299856	-11,868469	-0,236101	0,601331	-11,882271	927,379157	-3,487271	-11,868469	-0,236101	0,601331	-11,882271	927,379157	-3,487271
16:03:36,89	0,787030	3,447972	-0,150972	0,046974	-0,839013	0,694996	-11,854116	-0,235233	0,604345	6,628205	-4,333436	-3,428619	5,522266	7,263443	-0,645480	511,872729	-302,372749	9,288251	-11,854116	-0,235233	0,604345	-11,837576	926,214635	-3,428619	-11,854116	-0,235233	0,604345	-11,837576	926,214635	-3,428619
16:03:36,94	0,787030	3,447972	-0,150972	0,046974	-0,839013	0,694996	-11,844102	-0,236675	0,609323	6,661398	-4,366220	-3,440225	5,513358	7,254926	-0,648473	511,472654	-302,152996	9,312955	-11,844102	-0,236675	0,609323	-11,917579	925,395799	-3,440225	-11,844102	-0,236675	0,609323	-11,917579	925,395799	-3,440225
16:03:36,99	0,787030	3,447972	-0,150972	0,046974	-0,839013	0,694996	-11,832272	-0,233219	0,606331	6,471945	-4,207394	-3,415520	5,539871	7,288776	-0,649464	512,980833	-303,055278	9,278759	-11,832272	-0,233219	0,606331	-11,835712	924,625942	-3,415520	-11,832272	-0,233219	0,606331	-11,835712	924,625942	-3,415520
16:03:37,04	0,787030	3,447972	-0,150972	0,046974	-0,839013	0,694996	-11,874844	-0,239255	0,605339	6,758523	-4,663876	-3,449717	6,233049	8,448374	-0,555262	573,105272	-338,735561	8,930948	-11,874844	-0,239255	0,605339	-12,022984	927,511363	-3,449717	-11,874844	-0,239255	0,605339	-12,022984	927,511363	-3,449717
16:03:37,09	0,837019	3,447934	-0,150993	0,046983	-0,839013	0,694994	-13,225673	-0,259765	0,699541	6,987236	-4,997593	-3,797527	6,320756	8,587165	-0,503185	579,823333	-342,888074	8,901312	-13,225673	-0,259765	0,699541	-13,404291	1033,217749	-3,797527	-13,225673	-0,259765	0,699541	-13,404291	1033,217749	-3,797527
16:03:37,14	0,837019	3,447934	-0,150993	0,046983	-0,839013	0,694994	-13,389724	-0,266326	0,751619	7,091273	-5,633958	-3,827164	6,295661	8,532774	-0,494083	577,055843	-341,393139	9,003305	-13,389724	-0,266326	0,751619	-13,815315	1045,459355	-3,827164	-13,389724	-0,266326	0,751619	-13,815315	1045,459355	-3,827164
16:03:37,19	0,837019	3,447934	-0,150993	0,046983	-0,839013	0,694994	-13,330072	-0,271789	0,760721	7,286237	-5,676241	-3,725171	6,280731	8,514584	-0,489923	575,800888	-340,593859	9,029151	-13,330072	-0,271789	0,760721	-14,049169	1040,734396	-3,725171	-13,330072	-0,271789	0,760721	-14,049169	1040,734396	-3,725171
16:03:37,24	0,837019	3,447934	-0,150993	0,046983	-0,839013	0,694994	-13,306854	-0,267954	0,764881	7,151560	-5,955357	-3,699325	6,269963	8,494390	-0,489461	574,958092	-340,134946	9,032840	-13,306854	-0,267954	0,764881	-13,882834	1038,632651	-3,699325	-13,306854	-0,267954	0,764881	-13,882834	1038,632651	-3,699325
16:03:37,29	0,837019	3,447934	-0,150993	0,046983	-0,839013	0,694994	-13,283982	-0,268725	0,765343	7,167701	-5,725359	-3,695636	6,268620	8,490989	-0,493009	574,403901	-339,827993	9,032833	-13,283982	-0,268725	0,765343	-13,927242	1037,067208	-3,695636	-13,283982	-0,268725	0,765343	-13,927242	1037,067208	-3,695636
16:03:37,34	0,837019	3,447934	-0,150993	0,046983	-0,839013	0,694994	-13,280364	-0,269263	0,761795	7,184414	-6,170681	-3,695643	6,261826	8,479128	-0,489877	573,938464	-339,550015	9,034414	-13,280364	-0,269263	0,761795	-13,952768	1036,337930	-3,695643	-13,280364	-0,269263	0,761795	-13,952768	1036,337930	-3,695643
16:03:37,39	0,837019	3,447934	-0,150993	0,046983	-0,839013	0,694994	-13,266695	-0,269310	0,764926	7,194858	-6,001949	-3,694062	6,260714	8,474119	-0,490006	573,602444	-339,323155	9,044278	-13,266695	-0,269310	0,764926	-13,945987	1035,433626	-3,694062	-13,266695	-0,269310	0,764926	-13,945987	1035,433626	-3,694062
16:03:37,44	0,837019	3,447934	-0,150993	0,046983	-0,839013	0,694994	-13,261801	-0,270852	0,764798	7,303475	-6,151897	-3,684198	6,254895	8,467560	-0,490163	573,288568	-339,182194	9,001684	-13,261801	-0,270852	0,764798	-13,958382	1034,899506	-3,684198	-13,261801	-0,270852	0,764798	-13,958382	1034,899506	-3,684198
16:03:37,49	0,837019	3,447934	-0,150993	0,046983	-0,839013	0,694994	-13,253212	-0,269091	0,764641	7,177049	-6,047548	-3,726791	6,251698	8,469379	-0,493564	573,039645	-339,022323	9,042644	-13,253212	-0,269091	0,764641	-13,946582	1034,329580	-3,726791	-13,253212	-0,269091	0,764641	-13,946582	1034,329580	-3,726791
16:03:37,54	0,837019	3,447934	-0,150993	0,046983	-0,839013	0,694994	-13,253189	-0,265413	0,761240	6,999816	-6,341851	-3,685831	6,250505	8,461342	-0,488387	572,776642	-338,896436	9,066634	-13,253189	-0,265413	0,761240	-13,835140	1034,033455	-3,685831	-13,253189	-0,265413	0,761240	-13,835140	1034,033455	-3,685831
16:03:37,59	0,837019	3,447934	-0,150993	0,046983	-0,839013	0,694994	-13,245632	-0,268399	0,766417	7,132575	-6,239622	-3,661841	6,248923	8,454278	-0,491571	572,545345	-338,809653	9,072407	-13,245632	-0,268399	0,766417	-13,936733	1033,542497	-3,661841	-13,245632	-0,268399	0,766417	-13,936733	1033,542497	-3,661841
16:03:37,64	0,837019	3,447934	-0,150993	0,046983	-0,839013	0,694994	-13,238723	-0,270561	0,763233	7,204501	-6,124045	-3,656068	6,252277	8,456887	-0,490083	572,414602	-338,666637	9,073548	-13,238723	-0,270561	0,763233	-14,034515	1033,115702	-3,656068	-13,238723	-0,270561	0,763233	-14,034515	1033,115702	-3,656068
16:03:37,69	0,837019	3,447934	-0,150993	0,046983	-0,839013	0,694994	-13,242659	-0,272160	0,764721	7,346173	-6,513472	-3,654927	6,244981	8,452064	-0,493262	572,273278	-338,592561	9,053107	-13,242659	-0,272160	0,764721	-14,018424	1033,035282	-3,654927	-13,242659	-0,272160	0,764721	-14,018424	1033,035282	-3,654927
16:03:37,74	0,837019	3,447934	-0,150993	0,046983	-0,839013	0,694994	-13,234835	-0,268253	0,761541	7,136478	-6,266020	-3,675369	6,244153	8,449712	-0,488626	572,120403	-338,501957	9,097873	-13,234835	-0,268253	0,761541	-13,921390	1032,668501	-3,675369	-13,234835	-0,268253	0,761541	-13,921390	1032,668501	-3,675369
16:03:37,79	0,837019	3,447934	-0,150993	0,046983	-0,839013	0,694994	-13,232385	-0,268712	0,766178	7,162393	-6,316307	-3,630602	6,243583	8,448367	-0,492505	571,979366	-338,469046	9,060044	-13,232385	-0,268712	0,766178	-13,931535	1032,425877	-3,630602	-13,232385	-0,268712	0,766178	-13,931535	1032,425877	-3,630602
16:03:37,84	0,837019	3,447934	-0,150993	0,046983	-0,839013	0,694994	-13,230935	-0,268891	0,762299	7,129678	-6,379515	-3,668432	6,240672	8,445339	-0,491107	571,810566	-338,361995	9,071885	-13,230935	-0,268891	0,762299	-13,978291	1032,248860	-3,668432	-13,230935	-0,268891	0,762299	-13,978291	1032,248860	-3,668432
16:03:37,89	0,837019	3,447934	-0,150993	0,046983	-0,839013	0,694994	-13,226856	-0,267884	0,763696	7,085594	-6,367156	-3,656591	6,238222	8,441917	-0,491119	571,732153	-338,283067	9,088830	-13,226856	-0,267884	0,763696	-13,943282	1031,941077	-3,656591	-13,226856	-0,267884	0,763696	-13,943282	1031,941077	-3,656591
16:03:37,94	0,837019	3,447934	-0,150993	0,046983	-0,839013	0,694994	-13,222667	-0,267474	0,763684	7,093409	-6,256695	-3,639645	6,236995	8,437478	-0,490701	571,553152	-338,267421	9,085201	-13,222667	-0,267474	0,763684	-13,903265	1031,722693	-3,639645	-13,222667	-0,267474	0,763684	-13,903265	1031,722693	-3,639645
16:03:38,00	0,837019	3,447934	-0,150993	0,046983	-0,839013	0,694994	-13,218210	-0,268630	0,764102	7,077612	-6,187733	-3,643275	6,239107	8,438684	-0,490040	571,552609	-338,200538	9,063266	-13,218210	-0,268630	0,764102	-14,009871	1031,441720	-3,643275	-13,218210	-0,268630	0,764102	-14,009871	1031,441720	-3,643275
16:03:38,04	0,837019	3,447934	-0,150993	0,046983	-0,839013	0,694994	-13,220310	-0,269857	0,764763	7,199048	-6,330885	-3,665210	6,238251	8,437185	-0,491290	571,392189	-338,110243	9,043971	-13,220310	-0,269857	0,764763	-13,984726	1031,463479	-3,665210	-13,220310	-0,269857	0,764763	-13,984726	1031,463479	-3,665210
16:03:38,09	0,837019	3,447934	-0,150993	0,046983	-0,839013	0,694994	-13,218584	-0,269865	0,763513	7,197456	-6,425215	-3,684505	6,234614	8,432163	-0,492469	571,318041	-338,064910	9,050374	-13,218584	-0,269865	0,763513	-13,986952	1031,233668	-3,684505	-13,218584	-0,269865	0,763513	-13,986952	1031,233668	-3,684505
16:03:38,14	0,837019	3,447934	-0,150993	0,046983	-0,839013	0,694994	-13,212417	-0,269226	0,762334	7,166410	-6,191384	-3,678101	6,234339	8,436110	-0,492129	571,182490	-338,003376	9,092831	-13,212417	-0,269226	0,762334	-13,967832	1030,983348	-3,678101	-13,212417	-0,269226	0,762334	-13,967832	1030,983348	-3,678101
16:03:38,19	0,837019	3,447934	-0,150993	0,046983	-0,839013	0,694994	-13,215697	-0,267014	0,762675	7,036900	-6,510096	-3,635645	6,234410	8,433111	-0,491043	571,144107	-337,963626	9,078062	-13,215697	-0,267014	0,762675	-13,923699	1030,922107	-3,635645	-13,215697	-0,267014	0,762675	-13,923699	1030,922107	-3,635645
16:03:38,24	0,837019	3,447934	-0,150993	0,046983	-0,839013	0,694994	-13,213135	-0,268575	0,763760	7,133321	-6,430006	-3,650414	6,237035	8,431789	-0,491032	571,026370	-337,938451	9,066602	-13,213135	-0,268575	0,763760	-13,949840	1030,801109	-3,650414	-13,213135	-0,268575	0,763760	-13,949840	1030,801109	-3,650414
16:03:38,29	0,837019	3,447934	-0,150993	0,046983	-0,839013	0,694994	-13,213303	-0,271509	0,763771	7,248831	-6,553274	-3,661874	6,232830	8,432666	-0,491826	570,967554	-337,858340	9,093885	-13,213303	-0,271509	0,763771	-14,064662	1030,691000	-3,661874	-13,213303	-0,271509	0,763771	-14,064662	1030,691000	-3,661874
16:03:38,34	0,837019	3,447934	-0,150993	0,046983	-0,839013	0,694994	-13,211960	-0,267430	0,762977	7,076648	-6,574452	-3,634591	6,232154	8,428403	-0,493017	570,914117	-337,855505	9,070275	-13,211960	-0,267430	0,762977	-13,916575	1030,564430	-3,634591	-13,211960	-0,267430	0,762977	-13,916575	1030,564430	-3,634591
16:03:38,39	0,837019	3,447934	-0,150993	0,046983	-0,839013	0,694994	-13,207931	-0,268976	0,761786	7,132782	-6,412602	-3,658201	6,230657	8,427265	-0,495870	570,809077	-337,773291	9,084986	-13,207931	-0,268976	0,761786	-13,981810	1030,409948	-3,658201	-13,207931	-0,268976	0,761786	-13,981810	1030,409948	-3,658201
16:03:38,44	0,837019	3,447934	-0,150993	0,046983	-0,839013	0,694994	-13,206197	-0,268248	0,758933	7,113608	-6,454506	-3,643489	6,232495	8,428454	-0,492310	570,754890	-337,734814	9,075413	-13,206197	-0,268248	0,758933	-13,943840	1030,231921	-3,643489	-13,206197	-0,268248	0,758933	-13,943840	1030,231921	-3,643489
16:03:38,49	0,837019	3,447934	-0,150993	0,046983	-0,839013	0,694994	-13,208145	-0,269245	0,762494	7,171709	-6,621983	-3,653063	6,227675	8,421889	-0,492340	570,673980	-337,703578	9,056076	-13,208145	-0,269245	0,762494	-13,964046	1030,217385	-3,653063	-13,208145	-0,269245	0,762494	-13,964046	1030,217385	-3,653063
16:03:38,54	0,837019	3,447934	-0,150993	0,046983	-0,839013	0,694994	-13,200050	-0,268353	0,762464	7,111906	-6,286727	-3,672400	6,229327	8,425466	-0,490429	570,604835	-337,637002	9,073108	-13,200050	-0,268353	0,762464	-13,953804	1029,917177	-3,672400	-13,200050	-0,268353	0,762464	-13,953804	1029,917177	-3,672400
16:03:38,59	0,837019	3,447934	-0,150993	0,046983	-0,839013	0,694994	-13,203973	-0,267996	0,764375	7,116433	-6,583913	-3,655368	6,229809	8,423656	-0,492737	570,573886	-337,678446	9,112079	-13,203973	-0,267996	0,764375	-13,921264	1029,927979	-3,655368	-13,203973	-0,267996	0,764375	-13,921264	1029,927979	-3,655368
16:03:38,64	0,837019	3,447934	-0,150993	0,046983	-0,839013	0,694994	-13,202647	-0,269318	0,762066	7,133825	-6,521053	-3,616396	6,227972	8,426148	-0,493197	570,505367	-337,566918	9,077927	-13,202647	-0,269318	0,762066	-14,007670	1029,886764	-3,616396	-13,202647	-0,269318	0,762066	-14,007670	1029,886764	-3,616396
16:03:38,69	0,837019	3,447934	-0,150993	0,046983	-0,839013	0,694994	-13,203887	-0,266482	0,761606	7,048649	-6,700594	-3,650549	6,227808	8,421565	-0,495926	570,427673	-337,579655	9,088960	-13,203887	-0,266482	0,761606	-13,870174	1029,804499	-3,650549	-13,203887	-0,266482	0,761606	-13,870174	1029,804499	-3,650549
16:03:38,74	0,837019	3,447934	-0,150993	0,046983	-0,839013	0,694994	-13,199836	-0,268631	0,758877	7,110536	-6,550872	-3,639516	6,229505	8,420826	-0,490896	570,367547	-337,535487	9,088116	-13,199836	-0,268631	0,758877	-13,977008	1029,636239	-3,639516	-13,199836	-0,268631	0,758877	-13,977008	1029,636239	-3,639516
16:03:38,79	0,837019	3,447934	-0,150993	0,046983	-0,839013	0,694994	-13,200044	-0,270471	0,763908	7,214373	-6,635847	-3,640360	6,226626	8,418386	-0,492668	570,299659	-337,523037	9,090239	-13,200044	-0,270471	0,763908	-14,017566	1029,567598	-3,640360	-13,200044	-0,270471	0,763908	-14,017566	1029,567598	-3,640360
16:03:38,84	0,837019	3,447934	-0,150993	0,046983	-0,839013	0,694994	-13,196492	-0,269197	0,762135	7,124985	-6,516152	-3,638237	6,226378	8,418405	-0,494810	570,265294	-337,476769	9,107065	-13,196492	-0,269197	0,762135	-14,006977	1029,408448	-3,638237	-13,196492	-0,269197	0,762135	-14,006977	1029,408448	-3,638237
16:03:38,89	0,837019	3,447934	-0,150993	0,046983	-0,839013	0,694994	-13,196384	-0,268972	0,759994	7,136185	-6,563457	-3,621411	6,225163	8,421750	-0,491743	570,241009	-337,455397	9,087039	-13,196384	-0,268972	0,759994	-13,978135	1029,352704	-3,621411	-13,196384	-0,268972	0,759994	-13,978135	1029,352704	-3,621411
16:03:38,94	0,837019	3,447934	-0,150993	0,046983	-0,839013	0,694994	-13,198673	-0,266248	0,763061	7,000874	-6,714193	-3,641437	6,225049	8,413001	-0,494473	570,149629	-337,399815	9,080412	-13,198673	-0,266248	0,763061	-13,899569	1029,381641	-3,641437	-13,198673	-0,266248	0,763061	-13,899569	1029,381641	-3,641437
16:03:38,99	0,837019	3,447934	-0,150993	0,046983	-0,839013	0,694994	-13,191040	-0,270523	0,760330	7,225661	-6,424195	-3,648064	6,224401	8,417302	-0,494467	570,140839	-337,407078	9,119553	-13,191040	-0,270523	0,760330	-14,010432	1029,072433	-3,648064	-13,191040	-0,270523	0,760330	-14,010432	1029,072433	-3,648064
16:03:39,04	0,837019	3,447934	-0,150993	0,046983	-0,839013	0,694994	-13,194440	-0,267812	0,760336	7,073979	-6,605007	-3,608923	6,224282	8,413247	-0,496318	570,057762	-337,357168	9,099091	-13,194440	-0,267812	0,760336	-13,949262	1029,158568	-3,608923	-13,194440	-0,267812	0,760336	-13,949262	1029,158568	-3,608923
16:03:39,09	0,837019	3,447934	-0,150993	0,046983	-0,839013	0,694994	-13,190868	-0,269736	0,758486	7,175729	-6,516164	-3,629384	6,224686	8,415275	-0,494729	570,015060	-337,345916	9,095257	-13,190868	-0,269736	0,758486	-13,998572	1028,967008	-3,629384	-13,190868	-0,269736	0,758486	-13,998572	1028,967008	-3,629384
16:03:39,14	0,837019	3,447934	-0,150993	0,046983	-0,839013	0,694994	-13,192827	-0,269072	0,760074	7,129576	-6,660633	-3,633219	6,222934	8,413251	-0,492628	569,957775	-337,326920	9,073577	-13,192827	-0,269072	0,760074	-13,992573	1028,976312	-3,633219	-13,192827	-0,269072	0,760074	-13,992573	1028,976312	-3,633219
16:03:39,19	0,837019	3,447934	-0,150993	0,046983	-0,839013	0,694994	-13,190199	-0,268567	0,762176	7,091120	-6,583068	-3,654899	6,224152	8,411718	-0,494184	569,956061	-337,277044	9,061587	-13,190199	-0,268567	0,762176	-13,991379	1028,847552	-3,654899	-13,190199	-0,268567	0,762176	-13,991379	1028,847552	-3,654899
16:03:39,24	0,837019	3,447934	-0,150993	0,046983	-0,839013	0,694994	-13,189480	-0,270388	0,760619	7,228155	-6,572088	-3,666889	6,221080	8,410791	-0,494180	569,895032	-337,263685	9,105577	-13,189480	-0,270388	0,760619	-13,997302	1028,802069	-3,666889	-13,189480	-0,270388	0,760619	-13,997302	1028,802069	-3,666889
16:03:39,29	0,837019	3,447934	-0,150993	0,046983	-0,839013	0,694994	-13,187141	-0,268191	0,760624	7,094950	-6,510010	-3,622899	6,221578	8,410726	-0,498888	569,854857	-337,256761	9,070392	-13,187141	-0,268191	0,760624	-13,958019	1028,680562	-3,622899	-13,187141	-0,268191	0,760624	-13,958019	1028,680562	-3,622899
16:03:39,34	0,837019	3,447934	-0,150993	0,046983	-0,839013	0,694994	-13,187334	-0,268655	0,755915	7,105004	-6,558293	-3,658083	6,220382	8,408056	-0,494963	569,831311	-337,238154	9,121536	-13,187334	-0,268655	0,755915	-13,984415	1028,647418	-3,658083	-13,187334	-0,268655	0,755915	-13,984415	1028,647418	-3,658083
16:03:39,39	0,837019	3,447934	-0,150993	0,046983	-0,839013	0,694994	-13,184423	-0,268954	0,759840	7,124877	-6,436630	-3,606940	6,220259	8,408175	-0,494639	569,763905	-337,225220	9,078836	-13,184423	-0,268954	0,759840	-13,987990	1028,540589	-3,606940	-13,184423	-0,268954	0,759840	-13,987990	1028,540589	-3,606940
16:03:39,44	0,837019	3,447934	-0,150993	0,046983	-0,839013	0,694994	-13,184464	-0,268788	0,760165	7,093772	-6,503619	-3,649640	6,217894	8,411832	-0,497335	569,768792	-337,188897	9,135020	-13,184464	-0,268788	0,760165	-14,006107	1028,476841	-3,649640	-13,184464	-0,268788	0,760165	-14,006107	1028,476841	-3,649640
16:03:39,49	0,837019	3,447934	-0,150993	0,046983	-0,839013	0,694994	-13,186449	-0,264911	0,757469	6,926070	-6,620766	-3,593456	6,221741	8,408798	-0,495826	569,705764	-337,164187	9,087305	-13,186449	-0,264911	0,757469	-13,869468	1028,515513	-3,593456	-13,186449	-0,264911	0,757469	-13,869468	1028,515513	-3,593456
16:03:39,54	0,837019	3,447934	-0,150993	0,046983	-0,839013	0,694994	-13,185746	-0,269760	0,758977	7,168074	-6,651105	-3,641171	6,220046	8,408186	-0,495850	569,644392	-337,157073	9,092639	-13,185746	-0,269760	0,758977	-14,008065	1028,429922	-3,641171	-13,185746	-0,269760	0,758977	-14,008065	1028,429922	-3,641171
16:03:39,59	0,837019	3,447934	-0,150993	0,046983	-0,839013	0,694994	-13,184368	-0,268598	0,758953	7,083133	-6,636182	-3,635836	6,218814	8,407862	-0,497813	569,608618	-337,119381	9,090302	-13,184368	-0,268598	0,758953	-14,001802	1028,336712	-3,635836	-13,184368	-0,268598	0,758953	-14,001802	1028,336712	-3,635836
16:03:39,64	0,837019	3,447934	-0,150993	0,046983	-0,839013	0,694994	-13,183471	-0,267693	0,756991	7,050852	-6,639354	-3,638174	6,217595	8,411295	-0,495477	569,590157	-337,094698	9,128921	-13,183471	-0,267693	0,756991	-13,963076	1028,263109	-3,638174	-13,183471	-0,267693	0,756991	-13,963076	1028,263109	-3,638174
16:03:39,69	0,837019	3,447934	-0,150993	0,046983	-0,839013	0,694994	-13,185835	-0,264921	0,759327	6,918829	-6,790612	-3,599555	6,218942	8,409264	-0,494937	569,525786	-337,108497	9,096039	-13,185835	-0,264921	0,759327	-13,877460	1028,297427	-3,599555	-13,185835	-0,264921	0,759327	-13,877460	1028,297427	-3,599555
16:03:39,74	0,837019	3,447934	-0,150993	0,046983	-0,839013	0,694994	-13,184749	-0,267103	0,759866	6,988165	-6,783004	-3,632437	6,218137	8,407468	-0,496302	569,532763	-337,035585	9,078136	-13,184749	-0,267103	0,759866	-13,979422	1028,219808	-3,632437	-13,184749	-0,267103	0,759866	-13,979422	1028,219808	-3,632437
16:03:39,79	0,837019	3,447934	-0,150993	0,046983	-0,839013	0,694994	-13,182791	-0,267304	0,758502	7,065262	-6,711617	-3,650340	6,214535	8,406625	-0,495898	569,506334	-337,045548	9,115856	-13,182791	-0,267304	0,758502	-13,918123	1028,137515	-3,650340	-13,182791	-0,267304	0,758502	-13,918123	1028,137515	-3,650340
16:03:39,84	0,837019	3,447934	-0,150993	0,046983	-0,839013	0,694994	-13,180261	-0,264606	0,758906	6,903115	-6,597921	-3,612620	6,217339	8,408030	-0,494780	569,427484	-337,010145	9,103278	-13,180261	-0,264606	0,758906	-13,868465	1028,052542	-3,612620	-13,180261	-0,264606	0,758906	-13,868465	1028,052542	-3,612620
16:03:39,89	0,837019	3,447934	-0,150993	0,046983	-0,839013	0,694994	-13,182879	-0,266332	0,760023	6,984075	-6,820052	-3,625198	6,220269	8,405181	-0,495547	569,414336	-337,010234	9,103960	-13,182879	-0,266332	0,760023	-13,922955	1028,035935	-3,625198	-13,182879	-0,266332	0,760023	-13,922955	1028,035935	-3,625198
16:03:39,94	0,837019	3,447934	-0,150993	0,046983	-0,839013	0,694994	-13,181876	-0,270294	0,759257	7,183451	-6,779272	-3,624515	6,216081	8,403068	-0,496714	569,370484	-336,972143	9,124685	-13,181876	-0,270294	0,759257	-14,034601	1027,998032	-3,624515	-13,181876	-0,270294	0,759257	-14,034601	1027,998032	-3,624515
16:03:39,99	0,837019	3,447934	-0,150993	0,046983	-0,839013	0,694994	-13,177954	-0,267724	0,758090	7,060877	-6,632304	-3,603791	6,219619	8,405859	-0,495322	569,327392	-336,965305	9,116643	-13,177954	-0,267724	0,758090	-13,955436	1027,837051	-3,603791	-13,177954	-0,267724	0,758090	-13,955436	1027,837051	-3,603791
16:03:40,04	0,837019	3,447934	-0,150993	0,046983	-0,839013	0,694994	-13,182139	-0,269392	0,759482	7,132007	-6,890704	-3,611833	6,214308	8,402913	-0,495190	569,347083	-336,931765	9,100737	-13,182139	-0,269392	0,759482	-14,015272	1027,907238	-3,611833	-13,182139	-0,269392	0,759482	-14,015272	1027,907238	-3,611833
16:03:40,09	0,837019	3,447934	-0,150993	0,046983	-0,839013	0,694994	-13,176933	-0,266265	0,759613	7,008304	-6,619671	-3,627739	6,213571	8,400635	-0,497575	569,274397	-336,938818	9,063483	-13,176933	-0,266265	0,759613	-13,893518	1027,769543	-3,627739	-13,176933	-0,266265	0,759613	-13,893518	1027,769543	-3,627739
16:03:40,14	0,837019	3,447934	-0,150993	0,046983	-0,839013	0,694994	-13,174591	-0,266766	0,757228	6,991889	-6,557334	-3,664993	6,215278	8,405839	-0,496827	569,252643	-336,921060	9,064887	-13,174591	-0,266766	0,757228	-13,949239	1027,648071	-3,664993	-13,174591	-0,266766	0,757228	-13,949239	1027,648071	-3,664993
16:03:40,19	0,837019	3,447934	-0,150993	0,046983	-0,839013	0,694994	-13,179952	-0,265643	0,757976	6,937980	-6,863792	-3,663589	6,215275	8,400664	-0,497187	569,234525	-336,904522	9,084434	-13,179952	-0,265643	0,757976	-13,914969	1027,762402	-3,663589	-13,179952	-0,265643	0,757976	-13,914969	1027,762402	-3,663589
16:03:40,24	0,837019	3,447934	-0,150993	0,046983	-0,839013	0,694994	-13,175468	-0,268227	0,757617	7,077627	-6,654617	-3,644042	6,217612	8,402314	-0,494861	569,213476	-336,866446	9,094794	-13,175468	-0,268227	0,757617	-13,978190	1027,619635	-3,644042	-13,175468	-0,268227	0,757617	-13,978190	1027,619635	-3,644042
16:03:40,29	0,837019	3,447934	-0,150993	0,046983	-0,839013	0,694994	-13,178066	-0,269426	0,759943	7,162451	-6,826956	-3,633682	6,214536	8,402021	-0,495278	569,149795	-336,856439	9,100292	-13,178066	-0,269426	0,759943	-13,987526	1027,651202	-3,633682	-13,178066	-0,269426	0,759943	-13,987526	1027,651202	-3,633682
16:03:40,34	0,837019	3,447934	-0,150993	0,046983	-0,839013	0,694994	-13,176274	-0,266909	0,759526	7,008374	-6,793966	-3,628183	6,218665	8,401953	-0,497208	569,154848	-336,852268	9,107097	-13,176274	-0,266909	0,759526	-13,943990	1027,543581	-3,628183	-13,176274	-0,266909	0,759526	-13,943990	1027,543581	-3,628183
16:03:40,39	0,837019	3,447934	-0,150993	0,046983	-0,839013	0,694994	-13,178279	-0,270518	0,757596	7,202200	-6,895934	-3,621379	6,216215	8,401566	-0,499179	569,101856	-336,819012	9,104581	-13,178279	-0,270518	0,757596	-14,033500	1027,599004	-3,621379	-13,178279	-0,270518	0,757596	-14,033500	1027,599004	-3,621379
16:03:40,44	0,837019	3,447934	-0,150993	0,046983	-0,839013	0,694994	-13,176720	-0,268590	0,755624	7,104230	-6,877336	-3,623895	6,216254	8,405645	-0,498033	569,120450	-336,799783	9,090385	-13,176720	-0,268590	0,755624	-13,980094	1027,495145	-3,623895	-13,176720	-0,268590	0,755624	-13,980094	1027,495145	-3,623895
16:03:40,50	0,837019	3,447934	-0,150993	0,046983	-0,839013	0,694994	-13,180272	-0,266585	0,756770	7,025918	-7,055555	-3,638091	6,213821	8,401466	-0,495299	569,073223	-336,805059	9,117068	-13,180272	-0,266585	0,756770	-13,901010	1027,595763	-3,638091	-13,180272	-0,266585	0,756770	-13,901010	1027,595763	-3,638091
16:03:40,55	0,837019	3,447934	-0,150993	0,046983	-0,839013	0,694994	-13,175652	-0,269892	0,755649	7,177336	-6,826888	-3,599567	6,211951	8,399916	-0,497665	569,020752	-336,797116	9,099367	-13,175652	-0,269892	0,755649	-14,009166	1027,461818	-3,599567	-13,175652	-0,269892	0,755649	-14,009166	1027,461818	-3,599567
16:03:40,60	0,837019	3,447934	-0,150993	0,046983	-0,839013	0,694994	-13,173158	-0,265723	0,757139	6,933545	-6,773330	-3,629108	6,210072	8,390721	-0,496241	568,586175	-336,554267	9,142974	-13,173158	-0,265723	0,757139	-13,925702	1027,319582	-3,629108	-13,173158	-0,265723	0,757139	-13,925702	1027,319582	-3,629108
16:03:40,65	0,837019	3,447934	-0,150993	0,046983	-0,839013	0,694994	-13,164256	-0,268693	0,758562	7,081025	-6,808210	-3,585502	5,521060	7,252778	-0,605318	509,515405	-301,425694	9,466787	-13,164256	-0,268693	0,758562	-14,011390	1026,585901	-3,585502	-13,164256	-0,268693	0,758562	-14,011390	1026,585901	-3,585502
16:03:40,70	0,787278	3,447983	-0,150956	0,046955	-0,838991	0,694995	-11,834263	-0,240963	0,649485	6,525905	-6,369591	-3,261689	5,336598	6,943475	-0,629690	493,857672	-292,052811	9,564622	-11,834263	-0,240963	0,649485	-12,389709	922,620020	-3,261689	-11,834263	-0,240963	0,649485	-12,389709	922,620020	-3,261689
16:03:40,75	0,787278	3,447983	-0,150956	0,046955	-0,838991	0,694995	-11,474167	-0,235865	0,625113	6,549099	-5,891060	-3,163854	5,342058	6,943604	-0,624216	493,926510	-292,070003	9,556150	-11,474167	-0,235865	0,625113	-11,966330	894,831063	-3,163854	-11,474167	-0,235865	0,625113	-11,966330	894,831063	-3,163854
16:03:40,80	0,787278	3,447983	-0,150956	0,046955	-0,838991	0,694995	-11,477010	-0,240529	0,630588	6,811153	-5,970650	-3,172326	5,342159	6,947818	-0,624232	493,997178	-292,118985	9,515746	-11,477010	-0,240529	0,630588	-12,070394	894,974597	-3,172326	-11,477010	-0,240529	0,630588	-12,070394	894,974597	-3,172326
16:03:40,85	0,787278	3,447983	-0,150956	0,046955	-0,838991	0,694995	-11,480709	-0,238510	0,630572	6,699053	-6,077349	-3,212730	5,339286	6,945344	-0,625361	494,031270	-292,125110	9,534403	-11,480709	-0,238510	0,630572	-12,023963	895,158332	-3,212730	-11,480709	-0,238510	0,630572	-12,023963	895,158332	-3,212730
16:03:40,90	0,787278	3,447983	-0,150956	0,046955	-0,838991	0,694995	-11,477130	-0,237259	0,629442	6,645759	-5,858648	-3,194072	5,342229	6,946704	-0,625374	494,049099	-292,177363	9,509039	-11,477130	-0,237259	0,629442	-11,979078	895,096072	-3,194072	-11,477130	-0,237259	0,629442	-11,979078	895,096072	-3,194072
16:03:40,95	0,787278	3,447983	-0,150956	0,046955	-0,838991	0,694995	-11,479780	-0,239128	0,629430	6,706597	-5,954856	-3,219437	5,338796	6,951303	-0,625006	494,098536	-292,158580	9,484771	-11,479780	-0,239128	0,629430	-12,064938	895,207852	-3,219437	-11,479780	-0,239128	0,629430	-12,064938	895,207852	-3,219437
16:03:41,00	0,787278	3,447983	-0,150956	0,046955	-0,838991	0,694995	-11,482046	-0,233856	0,629798	6,473428	-6,039270	-3,243704	5,339966	6,947904	-0,623026	494,088708	-292,166804	9,517018	-11,482046	-0,233856	0,629798	-11,884239	895,301325	-3,243704	-11,482046	-0,233856	0,629798	-11,884239	895,301325	-3,243704
16:03:41,05	0,787278	3,447983	-0,150956	0,046955	-0,838991	0,694995	-11,479688	-0,236568	0,631778	6,602436	-5,921045	-3,211457	5,338241	6,950875	-0,623030	494,113615	-292,159057	9,517155	-11,479688	-0,236568	0,631778	-11,968154	895,234435	-3,211457	-11,479688	-0,236568	0,631778	-11,968154	895,234435	-3,211457
16:03:41,10	0,787278	3,447983	-0,150956	0,046955	-0,838991	0,694995	-11,481398	-0,233589	0,631774	6,466674	-5,992281	-3,211320	5,338891	6,945700	-0,623114	493,805458	-292,008172	9,563313	-11,481398	-0,233589	0,631774	-11,870040	895,297453	-3,211320	-11,481398	-0,233589	0,631774	-11,870040	895,297453	-3,211320
16:03:41,15	0,787278	3,447983	-0,150956	0,046955	-0,838991	0,694995	-10,044509	-0,206779	0,550284	6,107248	-5,923452	-2,805209	4,596579	5,719898	-0,704520	429,982683	-253,938294	9,923266	-10,044509	-0,206779	0,550284	-10,124916	782,570537	-2,805209	-10,044509	-0,206779	0,550284	-10,124916	782,570537	-2,805209
16:03:41,20	0,737211	3,447954	-0,150970	0,046984	-0,838991	0,695011	-10,044509	-0,206779	0,550284	6,107248	-5,923452	-2,805209	4,425358	5,437658	-0,709949	415,246409	-245,164615	9,962987	-10,044509	-0,206779	0,550284	-10,124916	782,570537	-2,805209	-10,044509	-0,206779	0,550284	-10,124916	782,570537	-2,805209
16:03:41,25	0,737211	3,447954	-0,150970	0,046984	-0,838991	0,695011	-9,714472	-0,199618	0,544854	5,964949	-5,910352	-2,765489	4,427940	5,439768	-0,707187	415,369852	-245,220706	9,949310	-9,714472	-0,199618	0,544854	-9,705053	756,675736	-2,765489	-9,714472	-0,199618	0,544854	-9,705053	756,675736	-2,765489
16:03:41,30	0,737211	3,447954	-0,150970	0,046984	-0,838991	0,695011	-9,717591	-0,200798	0,547616	6,039467	-5,937552	-2,779166	4,426355	5,439948	-0,706352	415,484626	-245,303609	9,959254	-9,717591	-0,200798	0,547616	-9,723184	756,893321	-2,779166	-9,717591	-0,200798	0,547616	-9,723184	756,893321	-2,779166
16:03:41,35	0,737211	3,447954	-0,150970	0,046984	-0,838991	0,695011	-9,716954	-0,199336	0,548452	5,949041	-5,763595	-2,769221	4,427615	5,441094	-0,703621	415,524060	-245,315398	9,952353	-9,716954	-0,199336	0,548452	-9,698855	757,017297	-2,769221	-9,716954	-0,199336	0,548452	-9,698855	757,017297	-2,769221
16:03:41,40	0,737211	3,447954	-0,150970	0,046984	-0,838991	0,695011	-9,718577	-0,199855	0,551183	5,985505	-5,807926	-2,776123	4,433106	5,443075	-0,705138	415,640993	-245,381571	9,931816	-9,718577	-0,199855	0,551183	-9,703085	757,100341	-2,776123	-9,718577	-0,199855	0,551183	-9,703085	757,100341	-2,776123
16:03:41,45	0,737211	3,447954	-0,150970	0,046984	-0,838991	0,695011	-9,723038	-0,203618	0,549665	6,182384	-5,905550	-2,796659	4,428966	5,440668	-0,705502	415,630005	-245,375867	9,965177	-9,723038	-0,203618	0,549665	-9,801668	757,352915	-2,796659	-9,723038	-0,203618	0,549665	-9,801668	757,352915	-2,796659
16:03:41,50	0,737211	3,447954	-0,150970	0,046984	-0,838991	0,695011	-9,718883	-0,201237	0,549302	6,058003	-5,701885	-2,763299	4,429661	5,443340	-0,704329	415,693499	-245,407870	9,948767	-9,718883	-0,201237	0,549302	-9,739118	757,230453	-2,763299	-9,718883	-0,201237	0,549302	-9,739118	757,230453	-2,763299
16:03:41,55	0,737211	3,447954	-0,150970	0,046984	-0,838991	0,695011	-9,721545	-0,200503	0,550474	6,023853	-5,769292	-2,779709	4,434427	5,443342	-0,704296	415,727427	-245,428994	9,963081	-9,721545	-0,200503	0,550474	-9,715628	757,371970	-2,779709	-9,721545	-0,200503	0,550474	-9,715628	757,371970	-2,779709
16:03:41,60	0,737211	3,447954	-0,150970	0,046984	-0,838991	0,695011	-9,723930	-0,204629	0,550507	6,237087	-5,853359	-2,765395	4,432131	5,444993	-0,701584	415,758014	-245,444434	9,945934	-9,723930	-0,204629	0,550507	-9,826304	757,475113	-2,765395	-9,723930	-0,204629	0,550507	-9,826304	757,475113	-2,765395
16:03:41,65	0,737211	3,447954	-0,150970	0,046984	-0,838991	0,695011	-9,724211	-0,201815	0,553219	6,092672	-5,833803	-2,782542	4,428718	5,448358	-0,703134	415,818642	-245,422361	9,942025	-9,724211	-0,201815	0,553219	-9,749805	757,516789	-2,782542	-9,724211	-0,201815	0,553219	-9,749805	757,516789	-2,782542
16:03:41,70	0,737211	3,447954	-0,150970	0,046984	-0,838991	0,695011	-9,725419	-0,197177	0,551670	5,900940	-5,855124	-2,786451	4,431614	5,442907	-0,701937	415,805464	-245,493583	9,953378	-9,725419	-0,197177	0,551670	-9,577476	757,590256	-2,786451	-9,725419	-0,197177	0,551670	-9,577476	757,590256	-2,786451
16:03:41,75	0,737211	3,447954	-0,150970	0,046984	-0,838991	0,695011	-9,722147	-0,202411	0,552867	6,104822	-5,660777	-2,775097	4,432863	5,446321	-0,700020	415,832418	-245,473129	9,919396	-9,722147	-0,202411	0,552867	-9,784437	757,527745	-2,775097	-9,722147	-0,202411	0,552867	-9,784437	757,527745	-2,775097
16:03:41,80	0,737211	3,447954	-0,150970	0,046984	-0,838991	0,695011	-9,725728	-0,201785	0,554784	6,103485	-5,833870	-2,809080	4,431156	5,445945	-0,700394	415,859051	-245,468439	9,923994	-9,725728	-0,201785	0,554784	-9,736669	757,635755	-2,809080	-9,725728	-0,201785	0,554784	-9,736669	757,635755	-2,809080
16:03:41,85	0,737211	3,447954	-0,150970	0,046984	-0,838991	0,695011	-9,724548	-0,200495	0,554410	6,053746	-5,751829	-2,804481	4,429937	5,449914	-0,702708	415,865678	-245,482831	9,968858	-9,724548	-0,200495	0,554410	-9,685089	757,625225	-2,804481	-9,724548	-0,200495	0,554410	-9,685089	757,625225	-2,804481
16:03:41,90	0,737211	3,447954	-0,150970	0,046984	-0,838991	0,695011	-9,727376	-0,197455	0,552096	5,886527	-5,885947	-2,759618	4,432390	5,444019	-0,699571	415,907359	-245,544936	9,939855	-9,727376	-0,197455	0,552096	-9,613683	757,713101	-2,759618	-9,727376	-0,197455	0,552096	-9,613683	757,713101	-2,759618
16:03:41,95	0,737211	3,447954	-0,150970	0,046984	-0,838991	0,695011	-9,723497	-0,202527	0,555232	6,117325	-5,617057	-2,788621	4,432382	5,449531	-0,701149	415,915326	-245,529082	9,937212	-9,723497	-0,202527	0,555232	-9,781035	757,677441	-2,788621	-9,723497	-0,202527	0,555232	-9,781035	757,677441	-2,788621
16:03:42,00	0,737211	3,447954	-0,150970	0,046984	-0,838991	0,695011	-9,728267	-0,199764	0,553655	5,991354	-5,866121	-2,791264	4,432389	5,446074	-0,701095	415,922195	-245,548270	9,984434	-9,728267	-0,199764	0,553655	-9,690098	757,802816	-2,791264	-9,728267	-0,199764	0,553655	-9,690098	757,802816	-2,791264
16:03:42,05	0,737211	3,447954	-0,150970	0,046984	-0,838991	0,695011	-9,725276	-0,201499	0,553709	6,068412	-5,695076	-2,744042	4,429549	5,447886	-0,700744	415,953165	-245,502822	9,931839	-9,725276	-0,201499	0,553709	-9,749269	757,739112	-2,744042	-9,725276	-0,201499	0,553709	-9,749269	757,739112	-2,744042
16:03:42,10	0,737211	3,447954	-0,150970	0,046984	-0,838991	0,695011	-9,725426	-0,198133	0,554060	5,948229	-5,698772	-2,796636	4,431922	5,449060	-0,701492	415,981209	-245,539393	9,955645	-9,725426	-0,198133	0,554060	-9,605227	757,747181	-2,796636	-9,725426	-0,198133	0,554060	-9,605227	757,747181	-2,796636
16:03:42,15	0,737211	3,447954	-0,150970	0,046984	-0,838991	0,695011	-9,727629	-0,199601	0,553312	6,006921	-5,770751	-2,772831	4,432532	5,450061	-0,703817	416,002708	-245,551891	9,956692	-9,727629	-0,199601	0,553312	-9,661783	757,848130	-2,772831	-9,727629	-0,199601	0,553312	-9,661783	757,848130	-2,772831
16:03:42,20	0,737211	3,447954	-0,150970	0,046984	-0,838991	0,695011	-9,728801	-0,199629	0,550987	6,008303	-5,806820	-2,771784	4,431399	5,449192	-0,701128	416,010439	-245,553059	9,906163	-9,728801	-0,199629	0,550987	-9,662599	757,904052	-2,771784	-9,728801	-0,199629	0,550987	-9,662599	757,904052	-2,771784
16:03:42,25	0,737211	3,447954	-0,150970	0,046984	-0,838991	0,695011	-9,727481	-0,199082	0,553675	5,982722	-5,730927	-2,822313	4,433121	5,446343	-0,700692	415,985843	-245,547733	9,964338	-9,727481	-0,199082	0,553675	-9,645252	757,876365	-2,822313	-9,727481	-0,199082	0,553675	-9,645252	757,876365	-2,822313
16:03:42,30	0,737211	3,447954	-0,150970	0,046984	-0,838991	0,695011	-9,725875	-0,201997	0,554112	6,126616	-5,671370	-2,764138	4,433803	5,451323	-0,701874	416,042597	-245,550758	9,936163	-9,725875	-0,201997	0,554112	-9,730186	757,809837	-2,764138	-9,725875	-0,201997	0,554112	-9,730186	757,809837	-2,764138
16:03:42,35	0,737211	3,447954	-0,150970	0,046984	-0,838991	0,695011	-9,730529	-0,200099	0,552929	6,053628	-5,862726	-2,792313	4,434428	5,447362	-0,701076	416,058794	-245,585605	9,929070	-9,730529	-0,200099	0,552929	-9,654107	757,983837	-2,792313	-9,730529	-0,200099	0,552929	-9,654107	757,983837	-2,792313
16:03:42,40	0,737211	3,447954	-0,150970	0,046984	-0,838991	0,695011	-9,727411	-0,202621	0,553727	6,162700	-5,669121	-2,799406	4,435510	5,450829	-0,703802	416,034704	-245,594347	9,955623	-9,727411	-0,202621	0,553727	-9,743023	757,932651	-2,799406	-9,727411	-0,202621	0,553727	-9,743023	757,932651	-2,799406
16:03:42,45	0,737211	3,447954	-0,150970	0,046984	-0,838991	0,695011	-9,730955	-0,201824	0,551002	6,101675	-5,869891	-2,772853	4,436159	5,452208	-0,699152	416,058391	-245,606725	9,928245	-9,730955	-0,201824	0,551002	-9,741536	758,010071	-2,772853	-9,730955	-0,201824	0,551002	-9,741536	758,010071	-2,772853
16:03:42,50	0,737211	3,447954	-0,150970	0,046984	-0,838991	0,695011	-9,732474	-0,201697	0,555651	6,096153	-5,922190	-2,800231	4,433886	5,451093	-0,700312	416,081464	-245,566962	9,919739	-9,732474	-0,201697	0,555651	-9,737026	758,077034	-2,800231	-9,732474	-0,201697	0,555651	-9,737026	758,077034	-2,800231
16:03:42,55	0,737211	3,447954	-0,150970	0,046984	-0,838991	0,695011	-9,730372	-0,200285	0,554491	6,068744	-5,812765	-2,808737	4,435031	5,447640	-0,700664	416,071377	-245,594704	9,952769	-9,730372	-0,200285	0,554491	-9,653658	758,021420	-2,808737	-9,730372	-0,200285	0,554491	-9,653658	758,021420	-2,808737
16:03:42,60	0,737211	3,447954	-0,150970	0,046984	-0,838991	0,695011	-9,727953	-0,203004	0,554139	6,181040	-5,681878	-2,775707	4,432670	5,453681	-0,701465	416,081886	-245,581259	9,954068	-9,727953	-0,203004	0,554139	-9,754768	757,962471	-2,775707	-9,727953	-0,203004	0,554139	-9,754768	757,962471	-2,775707
16:03:42,65	0,737211	3,447954	-0,150970	0,046984	-0,838991	0,695011	-9,732005	-0,197938	0,553338	5,934514	-5,890157	-2,774408	4,435680	5,452117	-0,699519	416,097410	-245,568421	9,934043	-9,732005	-0,197938	0,553338	-9,603624	758,072204	-2,774408	-9,732005	-0,197938	0,553338	-9,603624	758,072204	-2,774408
16:03:42,70	0,737211	3,447954	-0,150970	0,046984	-0,838991	0,695011	-9,732156	-0,201327	0,555285	6,129617	-5,890994	-2,794433	4,434447	5,449404	-0,701855	416,073719	-245,582503	9,929796	-9,732156	-0,201327	0,555285	-9,674550	758,083235	-2,794433	-9,732156	-0,201327	0,555285	-9,674550	758,083235	-2,794433
16:03:42,75	0,737211	3,447954	-0,150970	0,046984	-0,838991	0,695011	-9,729190	-0,201616	0,552948	6,120603	-5,750246	-2,798680	4,432089	5,450972	-0,698355	416,081275	-245,610833	9,941041	-9,729190	-0,201616	0,552948	-9,706250	757,991164	-2,798680	-9,729190	-0,201616	0,552948	-9,706250	757,991164	-2,798680
16:03:42,80	0,737211	3,447954	-0,150970	0,046984	-0,838991	0,695011	-9,729368	-0,198789	0,556449	5,952863	-5,738790	-2,787435	4,431594	5,452210	-0,701084	416,120729	-245,582450	9,914233	-9,729368	-0,198789	0,556449	-9,652101	758,016588	-2,787435	-9,729368	-0,198789	0,556449	-9,652101	758,016588	-2,787435
16:03:42,85	0,737211	3,447954	-0,150970	0,046984	-0,838991	0,695011	-9,730193	-0,197742	0,553720	5,942715	-5,761699	-2,814243	4,432749	5,452048	-0,702235	416,125717	-245,616923	9,928489	-9,730193	-0,197742	0,553720	-9,580043	758,058420	-2,814243	-9,730193	-0,197742	0,553720	-9,580043	758,058420	-2,814243
16:03:42,90	0,737211	3,447954	-0,150970	0,046984	-0,838991	0,695011	-9,730630	-0,198823	0,552569	5,971583	-5,762910	-2,799987	4,435714	5,450259	-0,702588	416,116996	-245,565114	9,964616	-9,730630	-0,198823	0,552569	-9,636057	758,091579	-2,799987	-9,730630	-0,198823	0,552569	-9,636057	758,091579	-2,799987
16:03:42,95	0,737211	3,447954	-0,150970	0,046984	-0,838991	0,695011	-9,730564	-0,202286	0,552215	6,192135	-5,792887	-2,763860	4,436291	5,456789	-0,697570	416,130310	-245,603698	9,946723	-9,730564	-0,202286	0,552215	-9,687304	758,056348	-2,763860	-9,730564	-0,202286	0,552215	-9,687304	758,056348	-2,763860
16:03:43,00	0,737211	3,447954	-0,150970	0,046984	-0,838991	0,695011	-9,736507	-0,199520	0,557234	6,021567	-6,071150	-2,781753	4,435155	5,454066	-0,701062	416,151908	-245,617854	9,928191	-9,736507	-0,199520	0,557234	-9,640774	758,244685	-2,781753	-9,736507	-0,199520	0,557234	-9,640774	758,244685	-2,781753
16:03:43,05	0,737211	3,447954	-0,150970	0,046984	-0,838991	0,695011	-9,733581	-0,199897	0,553742	6,039718	-5,893177	-2,800285	4,433907	5,453464	-0,700282	416,115082	-245,605974	9,952396	-9,733581	-0,199897	0,553742	-9,652228	758,192909	-2,800285	-9,733581	-0,199897	0,553742	-9,652228	758,192909	-2,800285
16:03:43,10	0,737211	3,447954	-0,150970	0,046984	-0,838991	0,695011	-9,732435	-0,199118	0,554521	5,991061	-5,871446	-2,776079	4,435114	5,448576	-0,699495	416,121368	-245,633700	9,931068	-9,732435	-0,199118	0,554521	-9,639697	758,124723	-2,776079	-9,732435	-0,199118	0,554521	-9,639697	758,124723	-2,776079
16:03:43,15	0,737211	3,447954	-0,150970	0,046984	-0,838991	0,695011	-9,728806	-0,202607	0,555308	6,151640	-5,663416	-2,797408	4,434067	5,453904	-0,700619	416,202182	-245,628718	9,970451	-9,728806	-0,202607	0,555308	-9,753035	758,047853	-2,797408	-9,728806	-0,202607	0,555308	-9,753035	758,047853	-2,797408
16:03:43,20	0,737211	3,447954	-0,150970	0,046984	-0,838991	0,695011	-9,732897	-0,199037	0,554185	6,010705	-5,808640	-2,758025	4,432238	5,449978	-0,698731	416,156400	-245,643309	9,905420	-9,732897	-0,199037	0,554185	-9,613698	758,223755	-2,758025	-9,732897	-0,199037	0,554185	-9,613698	758,223755	-2,758025
16:03:43,25	0,737211	3,447954	-0,150970	0,046984	-0,838991	0,695011	-9,728582	-0,199416	0,556073	5,994873	-5,616638	-2,823056	4,435172	5,449268	-0,697178	416,135948	-245,614265	9,906017	-9,728582	-0,199416	0,556073	-9,659263	758,077067	-2,823056	-9,728582	-0,199416	0,556073	-9,659263	758,077067	-2,823056
16:03:43,30	0,737211	3,447954	-0,150970	0,046984	-0,838991	0,695011	-9,729434	-0,202312	0,557625	6,160387	-5,693170	-2,822458	4,433992	5,453098	-0,698694	416,164693	-245,641587	9,964275	-9,729434	-0,202312	0,557625	-9,721078	758,067407	-2,822458	-9,729434	-0,202312	0,557625	-9,721078	758,067407	-2,822458
16:03:43,35	0,737211	3,447954	-0,150970	0,046984	-0,838991	0,695011	-9,732161	-0,199374	0,556110	5,998355	-5,796410	-2,764201	4,432815	5,452096	-0,699507	416,142950	-245,594159	9,927399	-9,732161	-0,199374	0,556110	-9,652526	758,178224	-2,764201	-9,732161	-0,199374	0,556110	-9,652526	758,178224	-2,764201
16:03:43,40	0,737211	3,447954	-0,150970	0,046984	-0,838991	0,695011	-9,730704	-0,198856	0,555297	6,001617	-5,763205	-2,801077	4,431621	5,447971	-0,701437	416,135541	-245,614637	9,927176	-9,730704	-0,198856	0,555297	-9,608595	758,097077	-2,801077	-9,730704	-0,198856	0,555297	-9,608595	758,097077	-2,801077
16:03:43,45	0,737211	3,447954	-0,150970	0,046984	-0,838991	0,695011	-9,726535	-0,199885	0,553366	6,033655	-5,542580	-2,801300	4,432768	5,450470	-0,697927	416,130060	-245,629642	9,959100	-9,726535	-0,199885	0,553366	-9,657287	757,990413	-2,801300	-9,726535	-0,199885	0,553366	-9,657287	757,990413	-2,801300
16:03:43,51	0,737211	3,447954	-0,150970	0,046984	-0,838991	0,695011	-9,729273	-0,199628	0,556877	6,004600	-5,682196	-2,769376	4,431095	5,452135	-0,698324	416,171705	-245,615392	9,935103	-9,729273	-0,199628	0,556877	-9,666234	758,065725	-2,769376	-9,729273	-0,199628	0,556877	-9,666234	758,065725	-2,769376
16:03:43,56	0,737211	3,447954	-0,150970	0,046984	-0,838991	0,695011	-9,729879	-0,197348	0,556480	5,919166	-5,684758	-2,793373	4,433406	5,454268	-0,700265	416,164230	-245,622859	9,951372	-9,729879	-0,197348	0,556480	-9,572631	758,110720	-2,793373	-9,729879	-0,197348	0,556480	-9,572631	758,110720	-2,793373
16:03:43,61	0,737211	3,447954	-0,150970	0,046984	-0,838991	0,695011	-9,732881	-0,198282	0,554539	5,957546	-5,843636	-2,777103	4,427200	5,447038	-0,696831	415,949446	-245,498527	9,967863	-9,732881	-0,198282	0,554539	-9,607595	758,187549	-2,777103	-9,732881	-0,198282	0,554539	-9,607595	758,187549	-2,777103
16:03:43,66	0,737211	3,447954	-0,150970	0,046984	-0,838991	0,695011	-9,723517	-0,196523	0,557973	5,866335	-5,604844	-2,760613	3,685780	4,216496	-0,769151	351,588083	-207,153756	10,307006	-9,723517	-0,196523	0,557973	-9,560685	757,691210	-2,760613	-9,723517	-0,196523	0,557973	-9,560685	757,691210	-2,760613
16:03:43,71	0,687060	3,447981	-0,151002	0,046994	-0,839003	0,695013	-8,287127	-0,169705	0,485653	5,498675	-5,823508	-2,421469	3,518993	3,941737	-0,764793	337,051606	-198,531784	10,350270	-8,287127	-0,169705	0,485653	-7,823174	644,715943	-2,421469	-8,287127	-0,169705	0,485653	-7,823174	644,715943	-2,421469
16:03:43,76	0,687060	3,447981	-0,151002	0,046994	-0,839003	0,695013	-7,965786	-0,162643	0,490010	5,330063	-6,013700	-2,378206	3,520985	3,944191	-0,764729	337,187810	-198,598262	10,361945	-7,965786	-0,162643	0,490010	-7,437430	619,300462	-2,378206	-7,965786	-0,162643	0,490010	-7,437430	619,300462	-2,378206
16:03:43,81	0,687060	3,447981	-0,151002	0,046994	-0,839003	0,695013	-7,968906	-0,163142	0,490074	5,366510	-6,024780	-2,366531	3,517039	3,942515	-0,764273	337,288306	-198,654258	10,386981	-7,968906	-0,163142	0,490074	-7,440107	619,534355	-2,366531	-7,968906	-0,163142	0,490074	-7,440107	619,534355	-2,366531
16:03:43,86	0,687060	3,447981	-0,151002	0,046994	-0,839003	0,695013	-7,965481	-0,160562	0,490530	5,234147	-5,731664	-2,341495	3,518381	3,945894	-0,762324	337,360408	-198,633798	10,367062	-7,965481	-0,160562	0,490530	-7,370004	619,558630	-2,341495	-7,965481	-0,160562	0,490530	-7,370004	619,558630	-2,341495
16:03:43,91	0,687060	3,447981	-0,151002	0,046994	-0,839003	0,695013	-7,969079	-0,160035	0,492479	5,260491	-5,866521	-2,361414	3,522643	3,948227	-0,759955	337,456589	-198,720512	10,362937	-7,969079	-0,160035	0,492479	-7,302258	619,706174	-2,361414	-7,969079	-0,160035	0,492479	-7,302258	619,706174	-2,361414
16:03:43,96	0,687060	3,447981	-0,151002	0,046994	-0,839003	0,695013	-7,973230	-0,162559	0,494849	5,364744	-5,955747	-2,365539	3,521547	3,946701	-0,762644	337,506370	-198,747660	10,367621	-7,973230	-0,162559	0,494849	-7,396155	619,942842	-2,365539	-7,973230	-0,162559	0,494849	-7,396155	619,942842	-2,365539
16:03:44,01	0,687060	3,447981	-0,151002	0,046994	-0,839003	0,695013	-7,971361	-0,162373	0,492160	5,356441	-5,801869	-2,360855	3,522728	3,953298	-0,763020	337,536393	-198,766255	10,402044	-7,971361	-0,162373	0,492160	-7,389842	619,949997	-2,360855	-7,971361	-0,162373	0,492160	-7,389842	619,949997	-2,360855
16:03:44,06	0,687060	3,447981	-0,151002	0,046994	-0,839003	0,695013	-7,977664	-0,160097	0,491784	5,237001	-6,094332	-2,326431	3,522278	3,948607	-0,762216	337,594691	-198,795828	10,375009	-7,977664	-0,160097	0,491784	-7,330622	620,152327	-2,326431	-7,977664	-0,160097	0,491784	-7,330622	620,152327	-2,326431
16:03:44,11	0,687060	3,447981	-0,151002	0,046994	-0,839003	0,695013	-7,973377	-0,162053	0,492588	5,342262	-5,806100	-2,353466	3,516065	3,941563	-0,760339	337,374903	-198,655328	10,393043	-7,973377	-0,162053	0,492588	-7,378923	620,103978	-2,353466	-7,973377	-0,162053	0,492588	-7,378923	620,103978	-2,353466
16:03:44,16	0,687060	3,447981	-0,151002	0,046994	-0,839003	0,695013	-7,964170	-0,160195	0,494465	5,257422	-5,587943	-2,335432	2,753512	2,679830	-0,832303	270,961003	-159,294587	10,777327	-7,964170	-0,160195	0,494465	-7,317901	619,599409	-2,335432	-7,964170	-0,160195	0,494465	-7,317901	619,599409	-2,335432
16:03:44,21	0,636988	3,448019	-0,150991	0,046985	-0,839015	0,695014	-6,490202	-0,130672	0,422501	4,602628	-6,138050	-1,951149	2,603883	2,426794	-0,828488	257,951728	-151,625976	10,800253	-6,490202	-0,130672	0,422501	-5,655088	503,342776	-1,951149	-6,490202	-0,130672	0,422501	-5,655088	503,342776	-1,951149
16:03:44,26	0,636988	3,448019	-0,150991	0,046985	-0,839015	0,695014	-6,196251	-0,127607	0,426315	4,579843	-5,953288	-1,928223	2,610038	2,431036	-0,826819	258,141759	-151,775831	10,847474	-6,196251	-0,127607	0,426315	-5,437305	480,452425	-1,928223	-6,196251	-0,127607	0,426315	-5,437305	480,452425	-1,928223
16:03:44,31	0,636988	3,448019	-0,150991	0,046985	-0,839015	0,695014	-6,203003	-0,130816	0,427984	4,711971	-6,064865	-1,881002	2,607381	2,435908	-0,825224	258,306317	-151,837540	10,833408	-6,203003	-0,130816	0,427984	-5,557120	480,870838	-1,881002	-6,203003	-0,130816	0,427984	-5,557120	480,870838	-1,881002
16:03:44,36	0,636988	3,448019	-0,150991	0,046985	-0,839015	0,695014	-6,205894	-0,126079	0,429580	4,494459	-6,041840	-1,895067	2,610619	2,436527	-0,823225	258,451131	-151,873523	10,815667	-6,205894	-0,126079	0,429580	-5,402738	481,120820	-1,895067	-6,205894	-0,126079	0,429580	-5,402738	481,120820	-1,895067
16:03:44,41	0,636988	3,448019	-0,150991	0,046985	-0,839015	0,695014	-6,208049	-0,128573	0,431579	4,665408	-6,010492	-1,912809	2,613676	2,437857	-0,823553	258,530992	-151,928958	10,847912	-6,208049	-0,128573	0,431579	-5,427593	481,321330	-1,912809	-6,208049	-0,128573	0,431579	-5,427593	481,321330	-1,912809
16:03:44,46	0,636988	3,448019	-0,150991	0,046985	-0,839015	0,695014	-6,210729	-0,130556	0,431250	4,760432	-6,052993	-1,880564	2,608492	2,441968	-0,822386	258,618534	-152,002746	10,829117	-6,210729	-0,130556	0,431250	-5,488213	481,489240	-1,880564	-6,210729	-0,130556	0,431250	-5,488213	481,489240	-1,880564
16:03:44,51	0,636988	3,448019	-0,150991	0,046985	-0,839015	0,695014	-6,211697	-0,124012	0,432418	4,399992	-5,990615	-1,899359	2,613372	2,439780	-0,824271	258,710603	-152,049794	10,828329	-6,211697	-0,124012	0,432418	-5,334917	481,627595	-1,899359	-6,211697	-0,124012	0,432418	-5,334917	481,627595	-1,899359
16:03:44,56	0,636988	3,448019	-0,150991	0,046985	-0,839015	0,695014	-6,212242	-0,129331	0,430532	4,681898	-5,915678	-1,900147	2,612803	2,442972	-0,821562	258,736968	-152,092695	10,815721	-6,212242	-0,129331	0,430532	-5,470594	481,745285	-1,900147	-6,212242	-0,129331	0,430532	-5,470594	481,745285	-1,900147
16:03:44,61	0,636988	3,448019	-0,150991	0,046985	-0,839015	0,695014	-6,214722	-0,127242	0,433242	4,549314	-6,000381	-1,912755	2,612351	2,444536	-0,823450	258,817688	-152,106387	10,849671	-6,214722	-0,127242	0,433242	-5,439215	481,855302	-1,912755	-6,214722	-0,127242	0,433242	-5,439215	481,855302	-1,912755
16:03:44,66	0,636988	3,448019	-0,150991	0,046985	-0,839015	0,695014	-6,215850	-0,126069	0,431353	4,516798	-5,982286	-1,878805	2,616573	2,443979	-0,822845	258,866195	-152,124871	10,837958	-6,215850	-0,126069	0,431353	-5,379617	481,961946	-1,878805	-6,215850	-0,126069	0,431353	-5,379617	481,961946	-1,878805
16:03:44,71	0,636988	3,448019	-0,150991	0,046985	-0,839015	0,695014	-6,217479	-0,130004	0,431958	4,729659	-6,015746	-1,890518	2,611399	2,445618	-0,822645	258,924865	-152,114196	10,828445	-6,217479	-0,130004	0,431958	-5,475646	482,056367	-1,890518	-6,217479	-0,130004	0,431958	-5,475646	482,056367	-1,890518
16:03:44,76	0,636988	3,448019	-0,150991	0,046985	-0,839015	0,695014	-6,216311	-0,124703	0,432158	4,492616	-5,909544	-1,900031	2,615638	2,441782	-0,822202	258,981115	-152,148687	10,836346	-6,216311	-0,124703	0,432158	-5,296604	482,070890	-1,900031	-6,216311	-0,124703	0,432158	-5,296604	482,070890	-1,900031
16:03:44,81	0,636988	3,448019	-0,150991	0,046985	-0,839015	0,695014	-6,215109	-0,130293	0,432602	4,781521	-5,781074	-1,892130	2,612716	2,447089	-0,820658	259,011310	-152,171418	10,839496	-6,215109	-0,130293	0,432602	-5,446469	482,104993	-1,892130	-6,215109	-0,130293	0,432602	-5,446469	482,104993	-1,892130
16:03:44,86	0,636988	3,448019	-0,150991	0,046985	-0,839015	0,695014	-6,218244	-0,125108	0,434146	4,507336	-5,906573	-1,888980	2,616416	2,446976	-0,821801	259,095886	-152,197107	10,810051	-6,218244	-0,125108	0,434146	-5,313667	482,225582	-1,888980	-6,218244	-0,125108	0,434146	-5,313667	482,225582	-1,888980
16:03:44,91	0,636988	3,448019	-0,150991	0,046985	-0,839015	0,695014	-6,219996	-0,128369	0,433002	4,696925	-5,911599	-1,918425	2,614025	2,443948	-0,821414	259,082414	-152,231769	10,803136	-6,219996	-0,128369	0,433002	-5,380030	482,358106	-1,918425	-6,219996	-0,128369	0,433002	-5,380030	482,358106	-1,918425
16:03:44,96	0,636988	3,448019	-0,150991	0,046985	-0,839015	0,695014	-6,216178	-0,127813	0,433389	4,631247	-5,707393	-1,925340	2,615872	2,451363	-0,818681	259,144746	-152,256252	10,820848	-6,216178	-0,127813	0,433389	-5,402044	482,262589	-1,925340	-6,216178	-0,127813	0,433389	-5,402044	482,262589	-1,925340
16:03:45,01	0,636988	3,448019	-0,150991	0,046985	-0,839015	0,695014	-6,223523	-0,125705	0,436123	4,531590	-6,023113	-1,907628	2,617094	2,445989	-0,822151	259,165537	-152,280809	10,811683	-6,223523	-0,125705	0,436123	-5,336217	482,523456	-1,907628	-6,223523	-0,125705	0,436123	-5,336217	482,523456	-1,907628
16:03:45,06	0,636988	3,448019	-0,150991	0,046985	-0,839015	0,695014	-6,219480	-0,129450	0,432652	4,715505	-5,782611	-1,916793	2,614817	2,447017	-0,821330	259,215717	-152,302671	10,848487	-6,219480	-0,129450	0,432652	-5,446355	482,446609	-1,916793	-6,219480	-0,129450	0,432652	-5,446355	482,446609	-1,916793
16:03:45,11	0,636988	3,448019	-0,150991	0,046985	-0,839015	0,695014	-6,219232	-0,126964	0,433473	4,592378	-5,715283	-1,879988	2,614817	2,449265	-0,822905	259,214437	-152,276914	10,836082	-6,219232	-0,126964	0,433473	-5,374313	482,494403	-1,879988	-6,219232	-0,126964	0,433473	-5,374313	482,494403	-1,879988
16:03:45,16	0,636988	3,448019	-0,150991	0,046985	-0,839015	0,695014	-6,221179	-0,125841	0,431899	4,555615	-5,830543	-1,892394	2,614417	2,451315	-0,820957	259,303457	-152,287405	10,799965	-6,221179	-0,125841	0,431899	-5,322871	482,532027	-1,892394	-6,221179	-0,125841	0,431899	-5,322871	482,532027	-1,892394
16:03:45,21	0,636988	3,448019	-0,150991	0,046985	-0,839015	0,695014	-6,222754	-0,124469	0,433846	4,519697	-5,830105	-1,928511	2,615557	2,448431	-0,819002	259,284835	-152,315155	10,807537	-6,222754	-0,124469	0,433846	-5,251089	482,656104	-1,928511	-6,222754	-0,124469	0,433846	-5,251089	482,656104	-1,928511
16:03:45,26	0,636988	3,448019	-0,150991	0,046985	-0,839015	0,695014	-6,220826	-0,126898	0,435801	4,612673	-5,732108	-1,920939	2,613269	2,450212	-0,822486	259,338387	-152,343723	10,808060	-6,220826	-0,126898	0,435801	-5,348806	482,602763	-1,920939	-6,220826	-0,126898	0,435801	-5,348806	482,602763	-1,920939
16:03:45,31	0,636988	3,448019	-0,150991	0,046985	-0,839015	0,695014	-6,221225	-0,124026	0,432317	4,465359	-5,692189	-1,920415	2,619729	2,448674	-0,822078	259,331213	-152,359692	10,817952	-6,221225	-0,124026	0,432317	-5,270660	482,673994	-1,920415	-6,221225	-0,124026	0,432317	-5,270660	482,673994	-1,920415
16:03:45,36	0,636988	3,448019	-0,150991	0,046985	-0,839015	0,695014	-6,223123	-0,130390	0,432726	4,778874	-5,789117	-1,910523	2,619216	2,452256	-0,823996	259,387169	-152,373512	10,837926	-6,223123	-0,130390	0,432726	-5,456725	482,726065	-1,910523	-6,223123	-0,130390	0,432726	-5,456725	482,726065	-1,910523
16:03:45,41	0,636988	3,448019	-0,150991	0,046985	-0,839015	0,695014	-6,225968	-0,128155	0,430807	4,678654	-5,881694	-1,890550	2,615206	2,449057	-0,820114	259,412592	-152,351554	10,805766	-6,225968	-0,128155	0,430807	-5,381482	482,856830	-1,890550	-6,225968	-0,128155	0,430807	-5,381482	482,856830	-1,890550
16:03:45,46	0,636988	3,448019	-0,150991	0,046985	-0,839015	0,695014	-6,221193	-0,126281	0,434690	4,612964	-5,622322	-1,922709	2,615117	2,448986	-0,821670	259,383930	-152,374258	10,820790	-6,221193	-0,126281	0,434690	-5,300110	482,741313	-1,922709	-6,221193	-0,126281	0,434690	-5,300110	482,741313	-1,922709
16:03:45,51	0,636988	3,448019	-0,150991	0,046985	-0,839015	0,695014	-6,221087	-0,126240	0,433133	4,576838	-5,630298	-1,907685	2,617628	2,450374	-0,822430	259,458207	-152,372014	10,801821	-6,221087	-0,126240	0,433133	-5,333015	482,725043	-1,907685	-6,221087	-0,126240	0,433133	-5,333015	482,725043	-1,907685
16:03:45,56	0,636988	3,448019	-0,150991	0,046985	-0,839015	0,695014	-6,223545	-0,127721	0,432373	4,692907	-5,694890	-1,926655	2,615213	2,451375	-0,821285	259,440440	-152,400393	10,795283	-6,223545	-0,127721	0,432373	-5,333167	482,853373	-1,926655	-6,223545	-0,127721	0,432373	-5,333167	482,853373	-1,926655
16:03:45,61	0,636988	3,448019	-0,150991	0,046985	-0,839015	0,695014	-6,223204	-0,125129	0,433519	4,524659	-5,678384	-1,933192	2,617068	2,455566	-0,820090	259,499266	-152,418239	10,818548	-6,223204	-0,125129	0,433519	-5,297938	482,843155	-1,933192	-6,223204	-0,125129	0,433519	-5,297938	482,843155	-1,933192
16:03:45,66	0,636988	3,448019	-0,150991	0,046985	-0,839015	0,695014	-6,224424	-0,125300	0,434364	4,578702	-5,671283	-1,890562	2,615971	2,452346	-0,820440	259,524090	-152,396547	10,837914	-6,224424	-0,125300	0,434364	-5,257311	482,945994	-1,890562	-6,224424	-0,125300	0,434364	-5,257311	482,945994	-1,890562
16:03:45,72	0,636988	3,448019	-0,150991	0,046985	-0,839015	0,695014	-6,224424	-0,125300	0,434364	4,578702	-5,671283	-1,890562	2,617147	2,452338	-0,822425	259,524165	-152,408463	10,780800	-6,224424	-0,125300	0,434364	-5,257311	482,945994	-1,890562	-6,224424	-0,125300	0,434364	-5,257311	482,945994	-1,890562
16:03:45,77	0,636988	3,448019	-0,150991	0,046985	-0,839015	0,695014	-6,225005	-0,126322	0,432379	4,621589	-5,695491	-1,947676	2,617106	2,453876	-0,818527	259,520240	-152,453805	10,806307	-6,225005	-0,126322	0,432379	-5,294689	482,967424	-1,947676	-6,225005	-0,126322	0,432379	-5,294689	482,967424	-1,947676
16:03:45,82	0,636988	3,448019	-0,150991	0,046985	-0,839015	0,695014	-6,226317	-0,125517	0,436277	4,538474	-5,744410	-1,922168	2,615700	2,452887	-0,821306	259,378897	-152,344689	10,812557	-6,226317	-0,125517	0,436277	-5,314574	483,021447	-1,922168	-6,226317	-0,125517	0,436277	-5,314574	483,021447	-1,922168
16:03:45,87	0,636988	3,448019	-0,150991	0,046985	-0,839015	0,695014	-6,224757	-0,124793	0,433497	4,524697	-5,840290	-1,915919	1,886348	1,236419	-0,874013	195,380770	-114,630404	11,216906	-6,224757	-0,124793	0,433497	-5,271586	482,803160	-1,915919	-6,224757	-0,124793	0,433497	-5,271586	482,803160	-1,915919
16:03:45,92	0,587005	3,447922	-0,150970	0,046976	-0,839007	0,695016	-4,806590	-0,101391	0,380791	3,970224	-6,376690	-1,511570	1,706840	0,943830	-0,870613	180,239501	-105,649427	11,312384	-4,806590	-0,101391	0,380791	-3,988973	370,940595	-1,511570	-4,806590	-0,101391	0,380791	-3,988973	370,940595	-1,511570
16:03:45,97	0,587005	3,447922	-0,150970	0,046976	-0,839007	0,695016	-4,463446	-0,092227	0,384190	3,700799	-6,136402	-1,416092	1,711989	0,949104	-0,869373	180,508366	-105,816957	11,266410	-4,463446	-0,092227	0,384190	-3,539003	344,244070	-1,416092	-4,463446	-0,092227	0,384190	-3,539003	344,244070	-1,416092
16:03:46,02	0,587005	3,447922	-0,150970	0,046976	-0,839007	0,695016	-4,470587	-0,094049	0,385431	3,784905	-6,191176	-1,462065	1,711034	0,946818	-0,870845	180,622695	-105,844021	11,293831	-4,470587	-0,094049	0,385431	-3,597946	344,749942	-1,462065	-4,470587	-0,094049	0,385431	-3,597946	344,749942	-1,462065
16:03:46,07	0,587005	3,447922	-0,150970	0,046976	-0,839007	0,695016	-4,468131	-0,094365	0,383958	3,835085	-5,950894	-1,434645	1,715856	0,953151	-0,870406	180,742938	-105,988759	11,313691	-4,468131	-0,094365	0,383958	-3,572604	344,797387	-1,434645	-4,468131	-0,094365	0,383958	-3,572604	344,797387	-1,434645
16:03:46,12	0,587005	3,447922	-0,150970	0,046976	-0,839007	0,695016	-4,476027	-0,095375	0,384397	3,822336	-6,184966	-1,414785	1,717938	0,955004	-0,871503	180,916028	-106,045551	11,306549	-4,476027	-0,095375	0,384397	-3,664572	345,183126	-1,414785	-4,476027	-0,095375	0,384397	-3,664572	345,183126	-1,414785
16:03:46,17	0,587005	3,447922	-0,150970	0,046976	-0,839007	0,695016	-4,478672	-0,096251	0,383301	3,905265	-6,144244	-1,421927	1,712160	0,955261	-0,872646	180,979842	-106,067849	11,309759	-4,478672	-0,096251	0,383301	-3,650433	345,431531	-1,421927	-4,478672	-0,096251	0,383301	-3,650433	345,431531	-1,421927
16:03:46,22	0,587005	3,447922	-0,150970	0,046976	-0,839007	0,695016	-4,476006	-0,091118	0,382157	3,650967	-5,939170	-1,418716	1,717004	0,958354	-0,868739	181,050856	-106,095581	11,302214	-4,476006	-0,091118	0,382157	-3,501823	345,427281	-1,418716	-4,476006	-0,091118	0,382157	-3,501823	345,427281	-1,418716
16:03:46,27	0,587005	3,447922	-0,150970	0,046976	-0,839007	0,695016	-4,481106	-0,093767	0,386065	3,800213	-6,129021	-1,426261	1,715387	0,955652	-0,870281	181,123889	-106,129803	11,261864	-4,481106	-0,093767	0,386065	-3,560534	345,637806	-1,426261	-4,481106	-0,093767	0,386065	-3,560534	345,637806	-1,426261
16:03:46,32	0,587005	3,447922	-0,150970	0,046976	-0,839007	0,695016	-4,477958	-0,093718	0,384523	3,804507	-5,884939	-1,466612	1,712092	0,953051	-0,868398	180,907192	-105,992993	11,305134	-4,477958	-0,093718	0,384523	-3,552338	345,634730	-1,466612	-4,477958	-0,093718	0,384523	-3,552338	345,634730	-1,466612
16:03:46,37	0,587005	3,447922	-0,150970	0,046976	-0,839007	0,695016	-4,474058	-0,092165	0,386405	3,733873	-5,938226	-1,423341	0,968154	-0,273423	-0,917128	116,214926	-67,782411	11,706706	-4,474058	-0,092165	0,386405	-3,501047	345,275318	-1,423341	-4,474058	-0,092165	0,386405	-3,501047	345,275318	-1,423341
16:03:46,42	0,537018	3,447995	-0,150970	0,046986	-0,839009	0,695003	-3,039932	-0,061133	0,337676	2,865398	-6,494071	-1,021770	0,808538	-0,543440	-0,923789	102,160312	-59,498298	11,800981	-2,726282	-0,057910	0,331014	-1,701182	207,515149	-0,927494	-2,726282	-0,057910	0,331014	-1,701182	207,515149	-0,927494
16:03:46,47	0,537018	3,447995	-0,150970	0,046986	-0,839009	0,695003	-2,726282	-0,057910	0,331014	2,844785	-6,498004	-0,927494	0,811450	-0,539115	-0,923254	102,498576	-59,690847	11,806692	-2,726282	-0,057910	0,331014	-1,701182	207,515149	-0,927494	-2,726282	-0,057910	0,331014	-1,701182	207,515149	-0,927494
16:03:46,52	0,537018	3,447995	-0,150970	0,046986	-0,839009	0,695003	-2,731483	-0,058269	0,331549	2,865823	-6,379247	-0,921784	0,813062	-0,537672	-0,924317	102,755392	-59,832589	11,790961	-2,731483	-0,058269	0,331549	-1,708311	208,042200	-0,921784	-2,731483	-0,058269	0,331549	-1,708311	208,042200	-0,921784
16:03:46,57	0,537018	3,447995	-0,150970	0,046986	-0,839009	0,695003	-2,733539	-0,058944	0,330486	2,906584	-6,192864	-0,937515	0,816788	-0,531654	-0,925073	102,891013	-59,923493	11,764426	-2,733539	-0,058944	0,330486	-1,720545	208,389955	-0,937515	-2,733539	-0,058944	0,330486	-1,720545	208,389955	-0,937515
16:03:46,62	0,537018	3,447995	-0,150970	0,046986	-0,839009	0,695003	-2,740614	-0,059162	0,329731	2,906988	-6,397865	-0,964050	0,816458	-0,528133	-0,922682	103,043712	-59,998879	11,769142	-2,740614	-0,059162	0,329731	-1,737228	208,740349	-0,964050	-2,740614	-0,059162	0,329731	-1,737228	208,740349	-0,964050
16:03:46,67	0,537018	3,447995	-0,150970	0,046986	-0,839009	0,695003	-2,743498	-0,057115	0,332122	2,811624	-6,377898	-0,959333	0,819169	-0,530107	-0,921407	103,227796	-60,067732	11,783825	-2,743498	-0,057115	0,332122	-1,671928	208,986709	-0,959333	-2,743498	-0,057115	0,332122	-1,671928	208,986709	-0,959333
16:03:46,72	0,537018	3,447995	-0,150970	0,046986	-0,839009	0,695003	-2,743145	-0,060450	0,333396	3,017432	-6,165664	-0,944650	0,816960	-0,526396	-0,928383	103,335476	-60,116006	11,771050	-2,743145	-0,060450	0,333396	-1,727878	209,171187	-0,944650	-2,743145	-0,060450	0,333396	-1,727878	209,171187	-0,944650
16:03:46,77	0,537018	3,447995	-0,150970	0,046986	-0,839009	0,695003	-2,745254	-0,056682	0,326421	2,833524	-6,157945	-0,957425	0,816551	-0,526184	-0,923679	103,433498	-60,181407	11,765046	-2,745254	-0,056682	0,326421	-1,615991	209,344468	-0,957425	-2,745254	-0,056682	0,326421	-1,615991	209,344468	-0,957425
16:03:46,82	0,537018	3,447995	-0,150970	0,046986	-0,839009	0,695003	-2,745233	-0,056222	0,331125	2,801967	-6,039276	-0,963429	0,820781	-0,524288	-0,921710	103,504842	-60,242158	11,757336	-2,745233	-0,056222	0,331125	-1,611424	209,461508	-0,963429	-2,745233	-0,056222	0,331125	-1,611424	209,461508	-0,963429
16:03:46,87	0,537018	3,447995	-0,150970	0,046986	-0,839009	0,695003	-2,745781	-0,055483	0,329645	2,751721	-5,892261	-0,947728	0,816186	-0,525340	-0,925158	103,579550	-60,279428	11,780748	-2,745781	-0,055483	0,329645	-1,603726	209,651516	-0,947728	-2,745781	-0,055483	0,329645	-1,603726	209,651516	-0,947728
16:03:46,92	0,537018	3,447995	-0,150970	0,046986	-0,839009	0,695003	-2,745781	-0,055483	0,329645	2,751721	-5,892261	-0,947728	0,819938	-0,524459	-0,921249	103,686059	-60,321275	11,742798	-2,745781	-0,055483	0,329645	-1,603726	209,651516	-0,947728	-2,745781	-0,055483	0,329645	-1,603726	209,651516	-0,947728
16:03:46,97	0,537018	3,447995	-0,150970	0,046986	-0,839009	0,695003	-2,748420	-0,058292	0,333554	2,914781	-5,916346	-0,985678	0,818879	-0,521395	-0,926255	103,779379	-60,368190	11,767879	-2,748420	-0,058292	0,333554	-1,661139	209,834624	-0,985678	-2,748420	-0,058292	0,333554	-1,661139	209,834624	-0,985678
16:03:47,02	0,537018	3,447995	-0,150970	0,046986	-0,839009	0,695003	-2,750544	-0,055843	0,328549	2,793485	-5,922538	-0,960597	0,822552	-0,521740	-0,927423	103,857503	-60,423101	11,708470	-2,750544	-0,055843	0,328549	-1,590220	209,995194	-0,960597	-2,750544	-0,055843	0,328549	-1,590220	209,995194	-0,960597
16:03:47,07	0,537018	3,447995	-0,150970	0,046986	-0,839009	0,695003	-2,752082	-0,059197	0,327380	2,959367	-5,907397	-1,020006	0,819689	-0,519709	-0,924255	103,906566	-60,432538	11,773374	-2,752082	-0,059197	0,327380	-1,687577	210,131061	-1,020006	-2,752082	-0,059197	0,327380	-1,687577	210,131061	-1,020006
16:03:47,12	0,537018	3,447995	-0,150970	0,046986	-0,839009	0,695003	-2,752409	-0,055702	0,330549	2,794007	-5,877179	-0,955102	0,821003	-0,522119	-0,925397	103,980929	-60,486446	11,742376	-2,752409	-0,055702	0,330549	-1,578611	210,186929	-0,955102	-2,752409	-0,055702	0,330549	-1,578611	210,186929	-0,955102
16:03:47,17	0,537018	3,447995	-0,150970	0,046986	-0,839009	0,695003	-2,750979	-0,058045	0,329406	2,906320	-5,711459	-0,986099	0,820566	-0,519150	-0,923824	104,051174	-60,470988	11,741557	-2,750979	-0,058045	0,329406	-1,650196	210,240386	-0,986099	-2,750979	-0,058045	0,329406	-1,650196	210,240386	-0,986099
16:03:47,22	0,537018	3,447995	-0,150970	0,046986	-0,839009	0,695003	-2,753332	-0,056182	0,330979	2,857941	-5,780694	-0,986918	0,827067	-0,516455	-0,924572	104,097604	-60,545621	11,755204	-2,753332	-0,056182	0,330979	-1,552311	210,355836	-0,986918	-2,753332	-0,056182	0,330979	-1,552311	210,355836	-0,986918
16:03:47,27	0,537018	3,447995	-0,150970	0,046986	-0,839009	0,695003	-2,758114	-0,063055	0,327931	3,151673	-5,877300	-0,979055	0,828910	-0,518445	-0,926873	104,151057	-60,602176	11,749420	-2,758114	-0,063055	0,327931	-1,798119	210,634674	-0,979055	-2,758114	-0,063055	0,327931	-1,798119	210,634674	-0,979055
16:03:47,32	0,537018	3,447995	-0,150970	0,046986	-0,839009	0,695003	-2,758114	-0,063055	0,327931	3,151673	-5,877300	-0,979055	0,821330	-0,516413	-0,927254	104,194566	-60,600395	11,757944	-2,758114	-0,063055	0,327931	-1,798119	210,634674	-0,979055	-2,758114	-0,063055	0,327931	-1,798119	210,634674	-0,979055
16:03:47,37	0,537018	3,447995	-0,150970	0,046986	-0,839009	0,695003	-2,756084	-0,055475	0,327549	2,780834	-5,734946	-0,970531	0,825023	-0,513654	-0,927220	104,275009	-60,596967	11,763099	-2,756084	-0,055475	0,327549	-1,573964	210,617664	-0,970531	-2,756084	-0,055475	0,327549	-1,573964	210,617664	-0,970531
16:03:47,42	0,537018	3,447995	-0,150970	0,046986	-0,839009	0,695003	-2,760320	-0,057293	0,327583	2,918562	-5,887265	-0,965376	0,824398	-0,515353	-0,925660	104,279206	-60,678518	11,759134	-2,760320	-0,057293	0,327583	-1,578952	210,797870	-0,965376	-2,760320	-0,057293	0,327583	-1,578952	210,797870	-0,965376
16:03:47,47	0,537018	3,447995	-0,150970	0,046986	-0,839009	0,695003	-2,758536	-0,057602	0,329144	2,866094	-5,750096	-0,969342	0,823363	-0,513940	-0,925267	104,336631	-60,650657	11,739847	-2,758536	-0,057602	0,329144	-1,655662	210,795009	-0,969342	-2,758536	-0,057602	0,329144	-1,655662	210,795009	-0,969342
16:03:47,52	0,537018	3,447995	-0,150970	0,046986	-0,839009	0,695003	-2,759242	-0,055998	0,329537	2,835551	-5,751008	-0,988628	0,828250	-0,512058	-0,924448	104,430264	-60,675160	11,738726	-2,759242	-0,055998	0,329537	-1,560328	210,849520	-0,988628	-2,759242	-0,055998	0,329537	-1,560328	210,849520	-0,988628
16:03:47,57	0,537018	3,447995	-0,150970	0,046986	-0,839009	0,695003	-2,763316	-0,059290	0,330355	3,032326	-5,869497	-0,989750	0,826435	-0,510099	-0,925217	104,433767	-60,722464	11,761845	-2,763316	-0,059290	0,330355	-1,621967	211,050812	-0,989750	-2,763316	-0,059290	0,330355	-1,621967	211,050812	-0,989750
16:03:47,62	0,537018	3,447995	-0,150970	0,046986	-0,839009	0,695003	-2,764105	-0,056738	0,329586	2,860405	-5,883830	-0,966630	0,822461	-0,512732	-0,924050	104,490138	-60,723342	11,720689	-2,764105	-0,056738	0,329586	-1,593552	211,098401	-0,966630	-2,764105	-0,056738	0,329586	-1,593552	211,098401	-0,966630
16:03:47,67	0,537018	3,447995	-0,150970	0,046986	-0,839009	0,695003	-2,759838	-0,054614	0,330753	2,777372	-5,612672	-1,007786	0,826035	-0,511471	-0,925993	104,524257	-60,755577	11,701912	-2,759838	-0,054614	0,330753	-1,509836	211,034575	-1,007786	-2,759838	-0,054614	0,330753	-1,509836	211,034575	-1,007786
16:03:47,72	0,537018	3,447995	-0,150970	0,046986	-0,839009	0,695003	-2,762716	-0,057078	0,328811	2,894628	-5,716709	-1,026564	0,825526	-0,511912	-0,929050	104,578820	-60,778906	11,736227	-2,762716	-0,057078	0,328811	-1,585982	211,156530	-1,026564	-2,762716	-0,057078	0,328811	-1,585982	211,156530	-1,026564
16:03:47,77	0,537018	3,447995	-0,150970	0,046986	-0,839009	0,695003	-2,762080	-0,056858	0,325753	2,890265	-5,624673	-0,992249	0,824995	-0,509924	-0,924000	104,605293	-60,792480	11,727805	-2,762080	-0,056858	0,325753	-1,573073	211,198570	-0,992249	-2,762080	-0,056858	0,325753	-1,573073	211,198570	-0,992249
16:03:47,83	0,537018	3,447995	-0,150970	0,046986	-0,839009	0,695003	-2,763536	-0,055404	0,330803	2,816140	-5,670694	-1,000671	0,826198	-0,510498	-0,926300	104,625132	-60,797761	11,753180	-2,763536	-0,055404	0,330803	-1,533063	211,266879	-1,000671	-2,763536	-0,055404	0,330803	-1,533063	211,266879	-1,000671
16:03:47,88	0,537018	3,447995	-0,150970	0,046986	-0,839009	0,695003	-2,763641	-0,056733	0,328504	2,890627	-5,656315	-0,975296	0,828686	-0,506383	-0,923987	104,706839	-60,857272	11,696770	-2,763641	-0,056733	0,328504	-1,562951	211,289474	-0,975296	-2,763641	-0,056733	0,328504	-1,562951	211,289474	-0,975296
16:03:47,93	0,537018	3,447995	-0,150970	0,046986	-0,839009	0,695003	-2,768449	-0,056830	0,330817	2,884951	-5,805811	-1,031705	0,824928	-0,510187	-0,927116	104,569677	-60,760082	11,740745	-2,768449	-0,056830	0,330817	-1,576187	211,517400	-1,031705	-2,768449	-0,056830	0,330817	-1,576187	211,517400	-1,031705
16:03:47,98	0,537018	3,447995	-0,150970	0,046986	-0,839009	0,695003	-2,763275	-0,055478	0,327688	2,830240	-5,704152	-0,987731	0,075801	-1,746003	-0,996528	39,588617	-22,310947	12,163225	-2,763275	-0,055478	0,327688	-1,524775	211,212911	-0,987731	-2,763275	-0,055478	0,327688	-1,524775	211,212911	-0,987731
16:03:48,03	0,486995	3,447971	-0,150986	0,046967	-0,839007	0,695004	-1,318465	-0,024623	0,258275	2,033168	-6,073811	-0,565250	-0,094822	-2,032790	-1,007310	24,911394	-13,682458	12,253666	-1,318465	-0,024623	0,258275	0,100262	97,425652	-0,565250	-1,318465	-0,024623	0,258275	0,100262	97,425652	-0,565250
16:03:48,08	0,486995	3,447971	-0,150986	0,046967	-0,839007	0,695004	-0,984787	-0,020253	0,247493	1,939777	-5,747677	-0,474809	-0,090139	-2,025146	-1,007582	25,276482	-13,928621	12,219912	-0,984787	-0,020253	0,247493	0,349956	71,558116	-0,474809	-0,984787	-0,020253	0,247493	0,349956	71,558116	-0,474809
16:03:48,13	0,486995	3,447971	-0,150986	0,046967	-0,839007	0,695004	-0,993750	-0,020487	0,247222	1,921308	-5,774462	-0,508564	-0,090872	-2,024985	-1,007065	25,527369	-14,046652	12,237361	-0,993750	-0,020487	0,247222	0,313114	72,234874	-0,508564	-0,993750	-0,020487	0,247222	0,313114	72,234874	-0,508564
16:03:48,18	0,486995	3,447971	-0,150986	0,046967	-0,839007	0,695004	-0,993522	-0,019771	0,247738	1,907316	-5,486336	-0,491115	-0,083388	-2,015127	-1,007764	25,788191	-14,163383	12,224432	-0,993522	-0,019771	0,247738	0,355307	72,505133	-0,491115	-0,993522	-0,019771	0,247738	0,355307	72,505133	-0,491115
16:03:48,23	0,486995	3,447971	-0,150986	0,046967	-0,839007	0,695004	-1,005801	-0,021323	0,247039	2,017367	-5,840599	-0,504044	-0,083767	-2,016133	-1,009255	25,914401	-14,241855	12,226159	-1,005801	-0,021323	0,247039	0,343484	73,114769	-0,504044	-1,005801	-0,021323	0,247039	0,343484	73,114769	-0,504044
16:03:48,28	0,486995	3,447971	-0,150986	0,046967	-0,839007	0,695004	-1,004741	-0,021498	0,245548	2,021576	-5,636942	-0,502317	-0,085259	-2,010529	-1,011151	26,087804	-14,318705	12,218797	-1,004741	-0,021498	0,245548	0,334012	73,235217	-0,502317	-1,004741	-0,021498	0,245548	0,334012	73,235217	-0,502317
16:03:48,33	0,486995	3,447971	-0,150986	0,046967	-0,839007	0,695004	-1,008848	-0,017404	0,243653	1,828847	-5,661915	-0,509679	-0,082150	-2,013568	-1,009545	26,182199	-14,406356	12,204438	-1,008848	-0,017404	0,243653	0,462644	73,532651	-0,509679	-1,008848	-0,017404	0,243653	0,462644	73,532651	-0,509679
16:03:48,38	0,486995	3,447971	-0,150986	0,046967	-0,839007	0,695004	-1,007770	-0,021616	0,245258	2,019168	-5,480305	-0,524038	-0,078982	-2,008882	-1,012946	26,333851	-14,468538	12,262341	-1,007770	-0,021616	0,245258	0,322313	73,629668	-0,524038	-1,007770	-0,021616	0,245258	0,322313	73,629668	-0,524038
16:03:48,43	0,486995	3,447971	-0,150986	0,046967	-0,839007	0,695004	-1,013412	-0,022016	0,241858	2,061944	-5,611265	-0,466135	-0,084815	-2,007553	-1,010651	26,340092	-14,422734	12,227621	-1,013412	-0,022016	0,241858	0,333686	73,941608	-0,466135	-1,013412	-0,022016	0,241858	0,333686	73,941608	-0,466135
16:03:48,48	0,486995	3,447971	-0,150986	0,046967	-0,839007	0,695004	-1,011647	-0,016301	0,244153	1,807541	-5,536973	-0,500855	-0,815697	-3,233889	-1,086893	-37,424792	23,004205	12,652331	-1,011647	-0,016301	0,244153	0,527927	73,877334	-0,500855	-1,011647	-0,016301	0,244153	0,527927	73,877334	-0,500855
16:03:48,53	0,437008	3,447954	-0,150977	0,046977	-0,839011	0,694978	0,415831	0,003493	0,167910	1,308464	-5,243552	-0,076145	-0,982089	-3,520426	-1,100538	-52,374069	31,773700	12,713834	0,415831	0,003493	0,167910	1,582697	-37,886296	-0,076145	0,415831	0,003493	0,167910	1,582697	-37,886296	-0,076145
16:03:48,58	0,437008	3,447954	-0,150977	0,046977	-0,839011	0,694978	0,747176	0,004325	0,154265	1,385205	-5,344807	-0,014642	-0,985802	-3,507780	-1,100287	-51,747293	31,424183	12,740884	0,747176	0,004325	0,154265	1,724688	-63,998134	-0,014642	0,747176	0,004325	0,154265	1,724688	-63,998134	-0,014642
16:03:48,63	0,437008	3,447954	-0,150977	0,046977	-0,839011	0,694978	0,738080	0,013863	0,154516	0,899903	-5,100230	0,012408	-0,978215	-3,500496	-1,109082	-51,390330	31,200337	12,742633	0,738080	0,013863	0,154516	1,988154	-63,039531	0,012408	0,738080	0,013863	0,154516	1,988154	-63,039531	0,012408
16:03:48,68	0,437008	3,447954	-0,150977	0,046977	-0,839011	0,694978	0,727979	0,010935	0,145722	1,036788	-5,204436	0,014158	-0,975981	-3,500962	-1,107791	-51,119336	31,036672	12,734137	0,727979	0,010935	0,145722	1,895185	-62,350786	0,014158	0,727979	0,010935	0,145722	1,895185	-62,350786	0,014158
16:03:48,73	0,437008	3,447954	-0,150977	0,046977	-0,839011	0,694978	0,727266	0,008767	0,147012	1,143276	-4,924999	0,005661	-0,971395	-3,491976	-1,110035	-50,816720	30,861771	12,709534	0,727266	0,008767	0,147012	1,831495	-62,015366	0,005661	0,727266	0,008767	0,147012	1,831495	-62,015366	0,005661
16:03:48,78	0,437008	3,447954	-0,150977	0,046977	-0,839011	0,694978	0,717191	0,009289	0,144769	1,115989	-5,099379	-0,018941	-0,968641	-3,487576	-1,109937	-50,580680	30,753570	12,714402	0,717191	0,009289	0,144769	1,845158	-61,398854	-0,018941	0,717191	0,009289	0,144769	1,845158	-61,398854	-0,018941
16:03:48,83	0,437008	3,447954	-0,150977	0,046977	-0,839011	0,694978	0,712003	0,009104	0,144867	1,149920	-5,110640	-0,014074	-0,972379	-3,485385	-1,112951	-50,360524	30,677730	12,725759	0,712003	0,009104	0,144867	1,864574	-61,002854	-0,014074	0,712003	0,009104	0,144867	1,864574	-61,002854	-0,014074
16:03:48,88	0,437008	3,447954	-0,150977	0,046977	-0,839011	0,694978	0,711974	0,013436	0,141853	0,969037	-4,883554	-0,002717	-0,971510	-3,483461	-1,113303	-50,186494	30,554819	12,677076	0,711974	0,013436	0,141853	2,023780	-60,773510	-0,002717	0,711974	0,013436	0,141853	2,023780	-60,773510	-0,002717
16:03:48,93	0,437008	3,447954	-0,150977	0,046977	-0,839011	0,694978	0,709874	0,013645	0,141501	0,938751	-4,780594	-0,051400	-0,967745	-3,480612	-1,111664	-50,048578	30,493447	12,712530	0,709874	0,013645	0,141501	2,009883	-60,505687	-0,051400	0,709874	0,013645	0,141501	2,009883	-60,505687	-0,051400
16:03:48,98	0,437008	3,447954	-0,150977	0,046977	-0,839011	0,694978	0,705524	0,011809	0,143139	1,050023	-4,856660	-0,015945	-0,964139	-3,479857	-1,115129	-49,971108	30,389852	12,706414	0,705524	0,011809	0,143139	1,977042	-60,240291	-0,015945	0,705524	0,011809	0,143139	1,977042	-60,240291	-0,015945
16:03:49,03	0,437008	3,447954	-0,150977	0,046977	-0,839011	0,694978	0,703067	0,009064	0,139674	1,141768	-4,865520	-0,022062	-0,962039	-3,478322	-1,115852	-49,782125	30,297355	12,668623	0,703067	0,009064	0,139674	1,853326	-60,056299	-0,022062	0,703067	0,009064	0,139674	1,853326	-60,056299	-0,022062
16:03:49,08	0,437008	3,447954	-0,150977	0,046977	-0,839011	0,694978	0,700688	0,008013	0,138952	1,210816	-4,779353	-0,059853	-0,966546	-3,475949	-1,115006	-49,674852	30,295706	12,714978	0,700688	0,008013	0,138952	1,839857	-59,783325	-0,059853	0,700688	0,008013	0,138952	1,839857	-59,783325	-0,059853
16:03:49,13	0,437008	3,447954	-0,150977	0,046977	-0,839011	0,694978	0,700886	0,013103	0,139797	0,998378	-4,675325	-0,013498	-0,960476	-3,473082	-1,118076	-49,548161	30,204093	12,694703	0,700886	0,013103	0,139797	2,026933	-59,694849	-0,013498	0,700886	0,013103	0,139797	2,026933	-59,694849	-0,013498
16:03:49,18	0,437008	3,447954	-0,150977	0,046977	-0,839011	0,694978	0,695368	0,009280	0,136727	1,181167	-4,806724	-0,033773	-0,960272	-3,473452	-1,116835	-49,413073	30,087358	12,708181	0,695368	0,009280	0,136727	1,909636	-59,393106	-0,033773	0,695368	0,009280	0,136727	1,909636	-59,393106	-0,033773
16:03:49,23	0,437008	3,447954	-0,150977	0,046977	-0,839011	0,694978	0,695586	0,008917	0,137968	1,166469	-4,620010	-0,020294	-0,960098	-3,466731	-1,117581	-49,314575	30,099922	12,728433	0,695586	0,008917	0,137968	1,866477	-59,223536	-0,020294	0,695586	0,008917	0,137968	1,866477	-59,223536	-0,020294
16:03:49,28	0,437008	3,447954	-0,150977	0,046977	-0,839011	0,694978	0,689679	0,012127	0,137222	1,059685	-4,848169	-4,280587E-5	-0,961817	-3,470153	-1,119921	-49,284435	30,049514	12,683521	0,689679	0,012127	0,137222	2,011669	-58,987973	-4,280587E-5	0,689679	0,012127	0,137222	2,011669	-58,987973	-4,280587E-5
16:03:49,33	0,437008	3,447954	-0,150977	0,046977	-0,839011	0,694978	0,693502	0,011905	0,134883	1,042636	-4,598077	-0,044955	-0,960391	-3,467975	-1,119862	-49,143841	29,995405	12,685721	0,693502	0,011905	0,134883	1,977205	-59,037972	-0,044955	0,693502	0,011905	0,134883	1,977205	-59,037972	-0,044955
16:03:49,38	0,437008	3,447954	-0,150977	0,046977	-0,839011	0,694978	0,690903	0,011760	0,134942	1,073650	-4,584404	-0,042754	-0,960904	-3,468029	-1,118680	-49,098408	29,959133	12,678432	0,690903	0,011760	0,134942	1,996782	-58,820291	-0,042754	0,690903	0,011760	0,134942	1,996782	-58,820291	-0,042754
16:03:49,43	0,437008	3,447954	-0,150977	0,046977	-0,839011	0,694978	0,691206	0,012176	0,136123	1,043287	-4,511188	-0,050044	-0,959693	-3,468896	-1,120209	-49,068276	29,921427	12,687615	0,691206	0,012176	0,136123	1,999127	-58,770826	-0,050044	0,691206	0,012176	0,136123	1,999127	-58,770826	-0,050044
16:03:49,48	0,437008	3,447954	-0,150977	0,046977	-0,839011	0,694978	0,691351	0,010695	0,134595	1,102750	-4,458673	-0,040860	-0,956019	-3,464536	-1,124043	-48,957677	29,853322	12,707293	0,691351	0,010695	0,134595	1,942273	-58,729735	-0,040860	0,691351	0,010695	0,134595	1,942273	-58,729735	-0,040860
16:03:49,53	0,437008	3,447954	-0,150977	0,046977	-0,839011	0,694978	0,685738	0,009692	0,130760	1,151177	-4,620712	-0,021183	-0,956476	-3,463915	-1,122061	-48,886553	29,823539	12,718950	0,685738	0,009692	0,130760	1,912035	-58,451158	-0,021183	0,685738	0,009692	0,130760	1,912035	-58,451158	-0,021183
16:03:49,58	0,437008	3,447954	-0,150977	0,046977	-0,839011	0,694978	0,685430	0,010399	0,132742	1,124197	-4,560272	-0,009525	-0,957499	-3,460302	-1,121296	-48,801647	29,796097	12,673486	0,685430	0,010399	0,132742	1,940533	-58,366493	-0,009525	0,685430	0,010399	0,132742	1,940533	-58,366493	-0,009525
16:03:49,63	0,437008	3,447954	-0,150977	0,046977	-0,839011	0,694978	0,682812	0,013091	0,133507	1,002889	-4,609148	-0,054990	-0,955049	-3,463509	-1,122000	-48,759887	29,798726	12,721969	0,682812	0,013091	0,133507	2,030565	-58,209869	-0,054990	0,682812	0,013091	0,133507	2,030565	-58,209869	-0,054990
16:03:49,68	0,437008	3,447954	-0,150977	0,046977	-0,839011	0,694978	0,684364	0,009366	0,132803	1,219770	-4,493587	-0,006507	-0,955603	-3,460517	-1,125515	-48,700350	29,703718	12,682039	0,684364	0,009366	0,132803	1,954996	-58,216149	-0,006507	0,684364	0,009366	0,132803	1,954996	-58,216149	-0,006507
16:03:49,73	0,437008	3,447954	-0,150977	0,046977	-0,839011	0,694978	0,682050	0,011342	0,129289	1,064524	-4,514827	-0,046437	-0,956617	-3,463544	-1,121981	-48,634450	29,689767	12,673295	0,682050	0,011342	0,129289	1,954842	-58,055776	-0,046437	0,682050	0,011342	0,129289	1,954842	-58,055776	-0,046437
16:03:49,78	0,437008	3,447954	-0,150977	0,046977	-0,839011	0,694978	0,685179	0,010706	0,132823	1,118443	-4,288104	-0,055181	-0,957173	-3,461365	-1,123923	-48,601758	29,666266	12,668770	0,685179	0,010706	0,132823	1,958866	-58,074631	-0,055181	0,685179	0,010706	0,132823	1,958866	-58,074631	-0,055181
16:03:49,83	0,437008	3,447954	-0,150977	0,046977	-0,839011	0,694978	0,683569	0,012277	0,130880	1,032735	-4,331731	-0,059706	-0,952358	-3,459794	-1,126185	-48,538370	29,664504	12,723800	0,683569	0,012277	0,130880	1,996497	-57,991920	-0,059706	0,683569	0,012277	0,130880	1,996497	-57,991920	-0,059706
16:03:49,88	0,437008	3,447954	-0,150977	0,046977	-0,839011	0,694978	0,679801	0,008893	0,128619	1,238866	-4,471882	-0,004676	-0,952860	-3,461317	-1,123850	-48,493768	29,618575	12,691066	0,679801	0,008893	0,128619	1,936990	-57,836296	-0,004676	0,679801	0,008893	0,128619	1,936990	-57,836296	-0,004676
16:03:49,93	0,437008	3,447954	-0,150977	0,046977	-0,839011	0,694978	0,681371	0,008566	0,130953	1,238411	-4,328660	-0,037410	-0,953332	-3,456622	-1,123861	-48,421053	29,591683	12,661008	0,681371	0,008566	0,130953	1,910842	-57,816305	-0,037410	0,681371	0,008566	0,130953	1,910842	-57,816305	-0,037410
16:03:49,98	0,437008	3,447954	-0,150977	0,046977	-0,839011	0,694978	0,677542	0,011323	0,130943	1,108138	-4,451373	-0,067468	-0,956823	-3,458738	-1,127318	-48,391086	29,578406	12,690532	0,677542	0,011323	0,130943	1,996960	-57,638405	-0,067468	0,677542	0,011323	0,130943	1,996960	-57,638405	-0,067468
16:03:50,03	0,437008	3,447954	-0,150977	0,046977	-0,839011	0,694978	0,681119	0,013288	0,127485	1,009437	-4,232768	-0,037944	-0,953318	-3,454880	-1,124634	-48,395924	29,555877	12,660334	0,681119	0,013288	0,127485	2,052521	-57,700611	-0,037944	0,681119	0,013288	0,127485	2,052521	-57,700611	-0,037944
16:03:50,08	0,437008	3,447954	-0,150977	0,046977	-0,839011	0,694978	0,676026	0,012181	0,130169	1,045032	-4,490513	-0,068142	-0,952595	-3,456097	-1,123010	-48,327739	29,537170	12,701597	0,676026	0,012181	0,130169	2,001277	-57,558579	-0,068142	0,676026	0,012181	0,130169	2,001277	-57,558579	-0,068142
16:03:50,13	0,437008	3,447954	-0,150977	0,046977	-0,839011	0,694978	0,676718	0,010946	0,131793	1,127155	-4,386122	-0,026879	-0,954898	-3,456759	-1,126886	-48,296835	29,534679	12,698216	0,676718	0,010946	0,131793	1,986435	-57,508516	-0,026879	0,676718	0,010946	0,131793	1,986435	-57,508516	-0,026879
16:03:50,18	0,437008	3,447954	-0,150977	0,046977	-0,839011	0,694978	0,678443	0,012610	0,127917	1,053923	-4,268419	-0,030260	-0,952986	-3,454840	-1,124951	-48,219608	29,494149	12,647111	0,678443	0,012610	0,127917	2,043824	-57,526215	-0,030260	0,678443	0,012610	0,127917	2,043824	-57,526215	-0,030260
16:03:50,23	0,437008	3,447954	-0,150977	0,046977	-0,839011	0,694978	0,675825	0,011913	0,129852	1,093666	-4,317418	-0,081365	-0,951282	-3,452009	-1,124930	-48,223682	29,456949	12,690269	0,675825	0,011913	0,129852	2,028875	-57,369688	-0,081365	0,675825	0,011913	0,129852	2,028875	-57,369688	-0,081365
16:03:50,28	0,437008	3,447954	-0,150977	0,046977	-0,839011	0,694978	0,672521	0,011854	0,129873	1,062505	-4,474136	-0,038207	-0,952962	-3,454761	-1,124520	-48,179194	29,419597	12,677977	0,672521	0,011854	0,129873	1,993045	-57,267070	-0,038207	0,672521	0,011854	0,129873	1,993045	-57,267070	-0,038207
16:03:50,33	0,437008	3,447954	-0,150977	0,046977	-0,839011	0,694978	0,675745	0,011933	0,130283	1,048318	-4,249311	-0,050499	-0,949916	-3,451627	-1,126445	-48,119762	29,419109	12,679513	0,675745	0,011933	0,130283	1,985023	-57,295289	-0,050499	0,675745	0,011933	0,130283	1,985023	-57,295289	-0,050499
16:03:50,38	0,437008	3,447954	-0,150977	0,046977	-0,839011	0,694978	0,671508	0,010862	0,128359	1,133304	-4,417942	-0,048963	-0,948704	-3,452959	-1,126415	-48,103237	29,413925	12,698551	0,671508	0,010862	0,128359	1,985934	-57,131285	-0,048963	0,671508	0,010862	0,128359	1,985934	-57,131285	-0,048963
16:03:50,43	0,437008	3,447954	-0,150977	0,046977	-0,839011	0,694978	0,672055	0,009146	0,128388	1,226307	-4,372571	-0,029924	-0,951031	-3,453922	-1,127962	-48,079069	29,382324	12,692842	0,672055	0,009146	0,128388	1,944235	-57,128889	-0,029924	0,672055	0,009146	0,128388	1,944235	-57,128889	-0,029924
16:03:50,48	0,437008	3,447954	-0,150977	0,046977	-0,839011	0,694978	0,674053	0,010680	0,126841	1,131233	-4,231939	-0,035634	-0,952134	-3,453710	-1,123683	-48,043611	29,355242	12,679156	0,674053	0,010680	0,126841	1,969614	-57,145109	-0,035634	0,674053	0,010680	0,126841	1,969614	-57,145109	-0,035634
16:03:50,53	0,437008	3,447954	-0,150977	0,046977	-0,839011	0,694978	0,674421	0,011741	0,131121	1,070337	-4,168567	-0,049319	-0,951468	-3,455431	-1,124063	-48,011720	29,349398	12,659352	0,674421	0,011741	0,131121	1,992006	-57,110606	-0,049319	0,674421	0,011741	0,131121	1,992006	-57,110606	-0,049319
16:03:50,58	0,437008	3,447954	-0,150977	0,046977	-0,839011	0,694978	0,675578	0,010304	0,130740	1,155968	-4,077855	-0,069124	-0,953159	-3,451539	-1,127943	-47,965930	29,373208	12,667135	0,675578	0,010304	0,130740	1,964798	-57,110730	-0,069124	0,675578	0,010304	0,130740	1,964798	-57,110730	-0,069124
16:03:50,63	0,437008	3,447954	-0,150977	0,046977	-0,839011	0,694978	0,673053	0,013715	0,126861	1,022110	-4,181415	-0,061341	-0,950242	-3,453971	-1,129493	-47,971300	29,337379	12,657439	0,673053	0,013715	0,126861	2,098704	-57,016062	-0,061341	0,673053	0,013715	0,126861	2,098704	-57,016062	-0,061341
16:03:50,68	0,437008	3,447954	-0,150977	0,046977	-0,839011	0,694978	0,673701	0,009972	0,125311	1,182997	-4,134453	-0,071037	-0,949509	-3,449780	-1,127500	-47,889831	29,331337	12,694705	0,673701	0,009972	0,125311	1,965820	-57,019970	-0,071037	0,673701	0,009972	0,125311	1,965820	-57,019970	-0,071037
16:03:50,73	0,437008	3,447954	-0,150977	0,046977	-0,839011	0,694978	0,669705	0,011432	0,127303	1,142571	-4,268684	-0,033770	-0,951900	-3,451502	-1,125557	-47,902980	29,299902	12,696827	0,669705	0,011432	0,127303	2,040016	-56,840493	-0,033770	0,669705	0,011432	0,127303	2,040016	-56,840493	-0,033770
16:03:50,78	0,437008	3,447954	-0,150977	0,046977	-0,839011	0,694978	0,670044	0,009827	0,126157	1,191234	-4,184006	-0,040327	-0,948288	-3,450877	-1,128646	-47,849179	29,267680	12,688149	0,670044	0,009827	0,126157	1,962677	-56,782452	-0,040327	0,670044	0,009827	0,126157	1,962677	-56,782452	-0,040327
16:03:50,83	0,437008	3,447954	-0,150977	0,046977	-0,839011	0,694978	0,670067	0,011103	0,125179	1,154698	-4,173943	-0,057549	-0,949405	-3,450259	-1,129625	-47,826600	29,289080	12,670927	0,670067	0,011103	0,125179	2,026317	-56,774213	-0,057549	0,670067	0,011103	0,125179	2,026317	-56,774213	-0,057549
16:03:50,88	0,437008	3,447954	-0,150977	0,046977	-0,839011	0,694978	0,670067	0,011103	0,125179	1,154698	-4,173943	-0,057549	-0,954065	-3,449784	-1,126311	-47,804247	29,284338	12,681118	0,670067	0,011103	0,125179	2,026317	-56,774213	-0,057549	0,670067	0,011103	0,125179	2,026317	-56,774213	-0,057549
16:03:50,93	0,437008	3,447954	-0,150977	0,046977	-0,839011	0,694978	0,671986	0,015377	0,128492	0,939560	-4,052426	-0,047358	-0,951725	-3,454584	-1,126296	-47,814693	29,254578	12,675110	0,671986	0,015377	0,128492	2,146628	-56,803338	-0,047358	0,671986	0,015377	0,128492	2,146628	-56,803338	-0,047358
16:03:50,98	0,437008	3,447954	-0,150977	0,046977	-0,839011	0,694978	0,674973	0,010950	0,128507	1,138769	-3,891270	-0,053365	-0,948809	-3,448509	-1,128242	-47,786872	29,195575	12,685214	0,674973	0,010950	0,128507	1,998317	-56,876658	-0,053365	0,674973	0,010950	0,128507	1,998317	-56,876658	-0,053365
16:03:51,03	0,437008	3,447954	-0,150977	0,046977	-0,839011	0,694978	0,668254	0,011462	0,126562	1,074920	-4,187068	-0,043262	-0,948696	-3,448596	-1,125925	-47,747376	29,205281	12,640109	0,668254	0,011462	0,126562	1,974715	-56,645008	-0,043262	0,668254	0,011462	0,126562	1,974715	-56,645008	-0,043262
16:03:51,08	0,437008	3,447954	-0,150977	0,046977	-0,839011	0,694978	0,668273	0,011320	0,128879	1,110455	-4,156751	-0,088367	-0,950411	-3,448175	-1,127829	-47,717345	29,216426	12,679843	0,668273	0,011320	0,128879	1,999107	-56,616148	-0,088367	0,668273	0,011320	0,128879	1,999107	-56,616148	-0,088367
16:03:51,13	0,437008	3,447954	-0,150977	0,046977	-0,839011	0,694978	0,668766	0,013016	0,126975	1,046940	-4,110666	-0,048633	-0,946280	-3,448029	-1,127031	-47,699565	29,175252	12,688282	0,668766	0,013016	0,126975	2,068714	-56,608785	-0,048633	0,668766	0,013016	0,126975	2,068714	-56,608785	-0,048633
16:03:51,18	0,437008	3,447954	-0,150977	0,046977	-0,839011	0,694978	0,666574	0,009512	0,127772	1,202409	-4,188657	-0,040194	-0,947412	-3,445445	-1,125511	-47,681905	29,183602	12,648870	0,666574	0,009512	0,127772	1,949075	-56,514715	-0,040194	0,666574	0,009512	0,127772	1,949075	-56,514715	-0,040194
16:03:51,23	0,437008	3,447954	-0,150977	0,046977	-0,839011	0,694978	0,664902	0,011784	0,129293	1,100289	-4,264487	-0,079606	-0,945583	-3,444444	-1,128177	-47,632217	29,162627	12,693380	0,664902	0,011784	0,129293	2,025363	-56,459286	-0,079606	0,664902	0,011784	0,129293	2,025363	-56,459286	-0,079606
16:03:51,28	0,437008	3,447954	-0,150977	0,046977	-0,839011	0,694978	0,663121	0,010700	0,126626	1,163344	-4,303594	-0,035095	-0,947905	-3,449511	-1,127781	-47,620924	29,128045	12,671382	0,663121	0,010700	0,126626	2,003312	-56,358564	-0,035095	0,663121	0,010700	0,126626	2,003312	-56,358564	-0,035095
16:03:51,33	0,437008	3,447954	-0,150977	0,046977	-0,839011	0,694978	0,668670	0,010178	0,127023	1,166200	-3,987973	-0,057094	-0,945530	-3,448915	-1,127392	-47,606797	29,110946	12,661261	0,668670	0,010178	0,127023	1,965170	-56,478542	-0,057094	0,668670	0,010178	0,127023	1,965170	-56,478542	-0,057094
16:03:51,38	0,437008	3,447954	-0,150977	0,046977	-0,839011	0,694978	0,666966	0,008420	0,127411	1,249885	-4,055789	-0,067215	-0,946045	-3,447950	-1,127005	-47,573996	29,116749	12,646393	0,666966	0,008420	0,127411	1,910832	-56,412607	-0,067215	0,666966	0,008420	0,127411	1,910832	-56,412607	-0,067215
16:03:51,43	0,437008	3,447954	-0,150977	0,046977	-0,839011	0,694978	0,666387	0,009348	0,127799	1,223051	-4,060361	-0,082083	-0,946672	-3,444962	-1,128175	-47,577420	29,109487	12,661778	0,666387	0,009348	0,127799	1,956852	-56,371773	-0,082083	0,666387	0,009348	0,127799	1,956852	-56,371773	-0,082083
16:03:51,48	0,437008	3,447954	-0,150977	0,046977	-0,839011	0,694978	0,664114	0,011385	0,126629	1,109101	-4,177930	-0,066698	-0,951184	-3,445068	-1,127390	-47,498390	29,137051	12,631504	0,664114	0,011385	0,126629	2,002844	-56,310855	-0,066698	0,664114	0,011385	0,126629	2,002844	-56,310855	-0,066698
16:03:51,53	0,437008	3,447954	-0,150977	0,046977	-0,839011	0,694978	0,666461	0,015239	0,127414	0,972096	-4,001197	-0,096971	-0,949603	-3,446058	-1,128549	-47,571038	29,109795	12,675816	0,666461	0,015239	0,127414	2,168353	-56,318406	-0,096971	0,666461	0,015239	0,127414	2,168353	-56,318406	-0,096971
16:03:51,58	0,437008	3,447954	-0,150977	0,046977	-0,839011	0,694978	0,666528	0,013375	0,126254	1,009079	-4,047006	-0,052660	-0,948891	-3,441971	-1,129699	-47,489912	29,077660	12,670537	0,666528	0,013375	0,126254	2,059037	-56,369465	-0,052660	0,666528	0,013375	0,126254	2,059037	-56,369465	-0,052660
16:03:51,63	0,437008	3,447954	-0,150977	0,046977	-0,839011	0,694978	0,662633	0,014802	0,125105	0,947616	-4,163240	-0,057939	-0,948881	-3,447352	-1,128523	-47,503023	29,077983	12,659480	0,662633	0,014802	0,125105	2,109582	-56,179913	-0,057939	0,662633	0,014802	0,125105	2,109582	-56,179913	-0,057939
16:03:51,68	0,437008	3,447954	-0,150977	0,046977	-0,839011	0,694978	0,667288	0,012102	0,126280	1,081722	-3,932686	-0,068996	-0,944696	-3,444946	-1,128866	-47,458265	29,065877	12,698682	0,667288	0,012102	0,126280	2,031765	-56,314791	-0,068996	0,667288	0,012102	0,126280	2,031765	-56,314791	-0,068996
16:03:51,73	0,437008	3,447954	-0,150977	0,046977	-0,839011	0,694978	0,663112	0,009681	0,125937	1,219527	-4,105034	-0,029794	-0,946992	-3,446616	-1,127728	-47,437095	29,047281	12,643235	0,663112	0,009681	0,125937	1,979494	-56,159307	-0,029794	0,663112	0,009681	0,125937	1,979494	-56,159307	-0,029794
16:03:51,78	0,437008	3,447954	-0,150977	0,046977	-0,839011	0,694978	0,665706	0,010835	0,127075	1,154009	-3,942489	-0,085241	-0,948227	-3,439878	-1,128536	-47,446110	29,055420	12,649711	0,665706	0,010835	0,127075	2,004550	-56,200428	-0,085241	0,665706	0,010835	0,127075	2,004550	-56,200428	-0,085241
16:03:51,83	0,437008	3,447954	-0,150977	0,046977	-0,839011	0,694978	0,660488	0,015273	0,126267	0,925758	-4,225721	-0,078764	-0,945252	-3,446763	-1,129680	-47,449276	29,052276	12,635297	0,660488	0,015273	0,126267	2,124707	-56,074020	-0,078764	0,660488	0,015273	0,126267	2,124707	-56,074020	-0,078764
16:03:51,88	0,437008	3,447954	-0,150977	0,046977	-0,839011	0,694978	0,664964	0,009255	0,125123	1,234418	-3,994154	-0,093179	-0,945678	-3,439337	-1,126959	-47,358487	29,048029	12,623909	0,664964	0,009255	0,125123	1,960909	-56,193795	-0,093179	0,664964	0,009255	0,125123	1,960909	-56,193795	-0,093179
16:03:51,93	0,437008	3,447954	-0,150977	0,046977	-0,839011	0,694978	0,658745	0,013337	0,127844	1,063872	-4,236761	-0,104566	-0,942861	-3,443149	-1,125357	-47,409897	29,009263	12,689975	0,658745	0,013337	0,127844	2,110797	-55,948259	-0,104566	0,658745	0,013337	0,127844	2,110797	-55,948259	-0,104566
16:03:51,98	0,437008	3,447954	-0,150977	0,046977	-0,839011	0,694978	0,660638	0,008991	0,129446	1,230580	-4,163469	-0,038501	-0,945663	-3,441602	-1,129224	-47,329154	28,999529	12,681241	0,660638	0,008991	0,129446	1,936354	-56,023561	-0,038501	0,660638	0,008991	0,129446	1,936354	-56,023561	-0,038501
16:03:52,03	0,437008	3,447954	-0,150977	0,046977	-0,839011	0,694978	0,660700	0,012191	0,125579	1,096104	-4,085466	-0,047235	-0,940296	-3,440529	-1,128076	-47,301552	28,995100	12,637597	0,660700	0,012191	0,125579	2,053106	-55,950403	-0,047235	0,660700	0,012191	0,125579	2,053106	-55,950403	-0,047235
16:03:52,08	0,437008	3,447954	-0,150977	0,046977	-0,839011	0,694978	0,657087	0,008079	0,126728	1,319888	-4,247238	-0,090879	-0,946216	-3,442401	-1,129231	-47,327254	29,031381	12,667496	0,657087	0,008079	0,126728	1,954105	-55,828533	-0,090879	0,657087	0,008079	0,126728	1,954105	-55,828533	-0,090879
16:03:52,13	0,437008	3,447954	-0,150977	0,046977	-0,839011	0,694978	0,661668	0,012271	0,125572	1,120508	-4,049394	-0,060979	-0,944465	-3,440943	-1,131191	-47,314760	28,987601	12,643451	0,661668	0,012271	0,125572	2,083744	-55,990345	-0,060979	0,661668	0,012271	0,125572	2,083744	-55,990345	-0,060979
16:03:52,18	0,437008	3,447954	-0,150977	0,046977	-0,839011	0,694978	0,659530	0,011483	0,123612	1,129779	-4,127881	-0,085024	-0,946743	-3,443170	-1,129618	-47,285025	28,982104	12,641288	0,659530	0,011483	0,123612	2,031214	-55,900968	-0,085024	0,659530	0,011483	0,123612	2,031214	-55,900968	-0,085024
16:03:52,23	0,437008	3,447954	-0,150977	0,046977	-0,839011	0,694978	0,662597	0,012342	0,125186	1,095239	-3,939878	-0,087188	-0,943252	-3,442556	-1,125325	-47,304855	28,972882	12,673195	0,662597	0,012342	0,125186	2,064074	-55,953752	-0,087188	0,662597	0,012342	0,125186	2,064074	-55,953752	-0,087188
16:03:52,28	0,437008	3,447954	-0,150977	0,046977	-0,839011	0,694978	0,660320	0,009626	0,129479	1,218585	-4,070862	-0,055281	-0,944382	-3,439856	-1,128802	-47,264374	28,968207	12,694331	0,660320	0,009626	0,129479	1,974191	-55,905965	-0,055281	0,660320	0,009626	0,129479	1,974191	-55,905965	-0,055281
16:03:52,33	0,437008	3,447954	-0,150977	0,046977	-0,839011	0,694978	0,658546	0,011955	0,126002	1,113667	-4,125691	-0,034145	-0,947329	-3,442161	-1,129974	-47,274888	28,981503	12,685036	0,658546	0,011955	0,126002	2,052101	-55,821571	-0,034145	0,658546	0,011955	0,126002	2,052101	-55,821571	-0,034145
16:03:52,38	0,437008	3,447954	-0,150977	0,046977	-0,839011	0,694978	0,662016	0,013355	0,124830	1,047124	-3,961020	-0,043440	-0,945563	-3,443650	-1,128793	-47,258601	28,915305	12,682114	0,662016	0,013355	0,124830	2,095461	-55,929271	-0,043440	0,662016	0,013355	0,124830	2,095461	-55,929271	-0,043440
16:03:52,43	0,437008	3,447954	-0,150977	0,046977	-0,839011	0,694978	0,662423	0,011080	0,126011	1,116209	-3,892664	-0,046362	-0,944323	-3,440889	-1,126492	-47,240279	28,939045	12,643149	0,662423	0,011080	0,126011	1,986002	-55,892847	-0,046362	0,662423	0,011080	0,126011	1,986002	-55,892847	-0,046362
16:03:52,48	0,437008	3,447954	-0,150977	0,046977	-0,839011	0,694978	0,659412	0,011387	0,128311	1,129965	-4,045206	-0,085327	-0,946061	-3,439406	-1,124536	-47,222034	28,933988	12,660909	0,659412	0,011387	0,128311	2,023858	-55,809076	-0,085327	0,659412	0,011387	0,128311	2,023858	-55,809076	-0,085327
16:03:52,53	0,437008	3,447954	-0,150977	0,046977	-0,839011	0,694978	0,658996	0,013633	0,130268	1,017916	-4,048514	-0,067567	-0,943701	-3,441811	-1,129174	-47,216364	28,933179	12,673389	0,658996	0,013633	0,130268	2,088120	-55,779720	-0,067567	0,658996	0,013633	0,130268	2,088120	-55,779720	-0,067567
16:03:52,58	0,437008	3,447954	-0,150977	0,046977	-0,839011	0,694978	0,659899	0,010388	0,125629	1,188809	-3,996252	-0,055087	-0,945374	-3,438766	-1,128393	-47,174170	28,957151	12,673410	0,659899	0,010388	0,125629	2,004252	-55,798330	-0,055087	0,659899	0,010388	0,125629	2,004252	-55,798330	-0,055087
16:03:52,63	0,437008	3,447954	-0,150977	0,046977	-0,839011	0,694978	0,658099	0,013359	0,126410	1,076163	-4,065315	-0,055065	-0,942459	-3,439500	-1,129567	-47,165837	28,885530	12,647914	0,658099	0,013359	0,126410	2,124847	-55,726066	-0,055065	0,658099	0,013359	0,126410	2,124847	-55,726066	-0,055065
16:03:52,68	0,437008	3,447954	-0,150977	0,046977	-0,839011	0,694978	0,657277	0,010467	0,125236	1,168683	-4,065021	-0,080562	-0,943728	-3,441373	-1,131537	-47,214130	28,894109	12,634851	0,657277	0,010467	0,125236	1,990352	-55,661261	-0,080562	0,657277	0,010467	0,125236	1,990352	-55,661261	-0,080562
16:03:52,73	0,437008	3,447954	-0,150977	0,046977	-0,839011	0,694978	0,659533	0,010630	0,123267	1,143506	-3,993794	-0,093625	-0,943514	-3,438958	-1,129152	-47,106614	28,884289	12,651756	0,659533	0,010630	0,123267	1,977947	-55,767170	-0,093625	0,659533	0,010630	0,123267	1,977947	-55,767170	-0,093625
16:03:52,78	0,437008	3,447954	-0,150977	0,046977	-0,839011	0,694978	0,657335	0,011652	0,125651	1,135617	-4,010114	-0,076719	-0,945952	-3,439497	-1,129143	-47,148917	28,904698	12,691099	0,657335	0,011652	0,125651	2,050283	-55,610880	-0,076719	0,657335	0,011652	0,125651	2,050283	-55,610880	-0,076719
16:03:52,83	0,437008	3,447954	-0,150977	0,046977	-0,839011	0,694978	0,659021	0,013494	0,125661	1,036326	-3,969282	-0,037377	-0,941184	-3,440675	-1,130704	-47,126055	28,899733	12,653543	0,659021	0,013494	0,125661	2,095634	-55,702399	-0,037377	0,659021	0,013494	0,125661	2,095634	-55,702399	-0,037377
16:03:52,88	0,437008	3,447954	-0,150977	0,046977	-0,839011	0,694978	0,657657	0,008776	0,124100	1,288819	-4,017895	-0,074933	-0,945287	-3,441490	-1,128730	-47,106736	28,866476	12,684164	0,657657	0,008776	0,124100	1,977726	-55,643988	-0,074933	0,657657	0,008776	0,124100	1,977726	-55,643988	-0,074933
16:03:52,93	0,437008	3,447954	-0,150977	0,046977	-0,839011	0,694978	0,660414	0,011922	0,126073	1,106103	-3,841177	-0,044312	-0,944714	-3,439018	-1,126431	-47,123802	28,892921	12,664873	0,660414	0,011922	0,126073	2,041943	-55,683687	-0,044312	0,660414	0,011922	0,126073	2,041943	-55,683687	-0,044312
16:03:52,98	0,437008	3,447954	-0,150977	0,046977	-0,839011	0,694978	0,657987	0,012661	0,128373	1,082002	-3,995406	-0,063603	-0,942897	-3,437646	-1,127975	-47,077675	28,842679	12,654556	0,657987	0,012661	0,128373	2,075918	-55,647361	-0,063603	0,657987	0,012661	0,128373	2,075918	-55,647361	-0,063603
16:03:53,03	0,437008	3,447954	-0,150977	0,046977	-0,839011	0,694978	0,655891	0,011774	0,126828	1,107707	-4,039337	-0,073920	-0,941115	-3,439600	-1,131056	-47,075698	28,867247	12,676597	0,655891	0,011774	0,126828	2,031950	-55,526746	-0,073920	0,655891	0,011774	0,126828	2,031950	-55,526746	-0,073920
16:03:53,08	0,437008	3,447954	-0,150977	0,046977	-0,839011	0,694978	0,656691	0,009253	0,123747	1,261049	-4,008273	-0,051879	-0,941671	-3,437593	-1,128716	-47,049258	28,840652	12,683940	0,656691	0,009253	0,123747	1,987417	-55,558537	-0,051879	0,656691	0,009253	0,123747	1,987417	-55,558537	-0,051879
16:03:53,13	0,437008	3,447954	-0,150977	0,046977	-0,839011	0,694978	0,655232	0,010738	0,126088	1,174019	-4,047977	-0,044535	-0,943401	-3,436090	-1,128322	-47,025270	28,832283	12,687955	0,655232	0,010738	0,126088	2,016956	-55,483661	-0,044535	0,655232	0,010738	0,126088	2,016956	-55,483661	-0,044535
16:03:53,18	0,437008	3,447954	-0,150977	0,046977	-0,839011	0,694978	0,654795	0,012988	0,126482	1,061764	-4,045730	-0,040520	-0,945181	-3,436902	-1,129129	-47,046047	28,862898	12,660142	0,654795	0,012988	0,126482	2,081328	-55,447129	-0,040520	0,654795	0,012988	0,126482	2,081328	-55,447129	-0,040520
16:03:53,23	0,437008	3,447954	-0,150977	0,046977	-0,839011	0,694978	0,656388	0,014124	0,125675	1,018820	-3,996206	-0,068334	-0,939877	-3,437988	-1,129900	-47,033945	28,822918	12,645426	0,656388	0,014124	0,125675	2,127555	-55,522639	-0,068334	0,656388	0,014124	0,125675	2,127555	-55,522639	-0,068334
16:03:53,28	0,437008	3,447954	-0,150977	0,046977	-0,839011	0,694978	0,654676	0,008987	0,124904	1,257364	-4,054740	-0,083050	-0,943947	-3,436786	-1,126762	-46,999757	28,799301	12,675800	0,654676	0,008987	0,124904	1,962855	-55,446809	-0,083050	0,654676	0,008987	0,124904	1,962855	-55,446809	-0,083050
16:03:53,33	0,437008	3,447954	-0,150977	0,046977	-0,839011	0,694978	0,655670	0,013113	0,128041	1,039470	-3,961615	-0,052676	-0,943369	-3,435413	-1,129877	-47,005209	28,828937	12,679004	0,655670	0,013113	0,128041	2,068827	-55,431744	-0,052676	0,655670	0,013113	0,128041	2,068827	-55,431744	-0,052676
16:03:53,38	0,437008	3,447954	-0,150977	0,046977	-0,839011	0,694978	0,654192	0,013298	0,124926	1,052762	-4,058009	-0,049472	-0,944539	-3,439895	-1,130632	-46,991268	28,769579	12,676551	0,654192	0,013298	0,124926	2,096683	-55,412118	-0,049472	0,654192	0,013298	0,124926	2,096683	-55,412118	-0,049472
16:03:53,43	0,437008	3,447954	-0,150977	0,046977	-0,839011	0,694978	0,658659	0,012071	0,124172	1,072162	-3,783995	-0,051924	-0,942114	-3,435695	-1,128289	-46,960954	28,797768	12,691295	0,658659	0,012071	0,124172	2,019718	-55,488730	-0,051924	0,658659	0,012071	0,124172	2,019718	-55,488730	-0,051924
16:03:53,48	0,437008	3,447954	-0,150977	0,046977	-0,839011	0,694978	0,653809	0,012071	0,126514	1,111696	-4,024045	-0,037181	-0,942658	-3,436716	-1,130618	-46,937281	28,790642	12,677459	0,653809	0,012071	0,126514	2,059304	-55,348043	-0,037181	0,653809	0,012071	0,126514	2,059304	-55,348043	-0,037181
16:03:53,53	0,437008	3,447954	-0,150977	0,046977	-0,839011	0,694978	0,654965	0,012032	0,124186	1,119419	-3,939841	-0,051017	-0,940953	-3,437047	-1,131045	-46,967030	28,779431	12,639151	0,654965	0,012032	0,124186	2,063921	-55,354626	-0,051017	0,654965	0,012032	0,124186	2,063921	-55,354626	-0,051017
16:03:53,58	0,437008	3,447954	-0,150977	0,046977	-0,839011	0,694978	0,654399	0,010390	0,123758	1,180238	-3,989431	-0,089325	-0,943845	-3,435424	-1,129829	-46,937063	28,792669	12,701255	0,654399	0,010390	0,123758	1,995815	-55,359785	-0,089325	0,654399	0,010390	0,123758	1,995815	-55,359785	-0,089325
16:03:53,63	0,437008	3,447954	-0,150977	0,046977	-0,839011	0,694978	0,654440	0,013705	0,124974	1,034268	-3,967986	-0,027221	-0,945617	-3,436217	-1,129859	-46,957753	28,829790	12,673180	0,654440	0,013705	0,124974	2,110130	-55,341528	-0,027221	0,654440	0,013705	0,124974	2,110130	-55,341528	-0,027221
16:03:53,68	0,437008	3,447954	-0,150977	0,046977	-0,839011	0,694978	0,656013	0,014843	0,124944	0,996895	-3,922682	-0,055296	-0,940933	-3,436584	-1,130247	-46,947793	28,756745	12,657193	0,656013	0,014843	0,124944	2,162089	-55,419685	-0,055296	0,656013	0,014843	0,124944	2,162089	-55,419685	-0,055296
16:03:53,73	0,437008	3,447954	-0,150977	0,046977	-0,839011	0,694978	0,653989	0,010603	0,124557	1,159084	-3,982782	-0,071283	-0,943721	-3,436131	-1,128289	-46,894771	28,805624	12,651763	0,653989	0,010603	0,124557	1,991457	-55,320901	-0,071283	0,653989	0,010603	0,124557	1,991457	-55,320901	-0,071283
16:03:53,78	0,437008	3,447954	-0,150977	0,046977	-0,839011	0,694978	0,654990	0,013245	0,126514	1,090574	-3,909220	-0,076713	-0,942625	-3,439708	-1,130236	-46,922229	28,755081	12,641579	0,654990	0,013245	0,126514	2,130296	-55,325964	-0,076713	0,654990	0,013245	0,126514	2,130296	-55,325964	-0,076713
16:03:53,83	0,437008	3,447954	-0,150977	0,046977	-0,839011	0,694978	0,657540	0,010507	0,124568	1,175429	-3,775171	-0,086897	-0,942619	-3,435416	-1,131005	-46,914329	28,787297	12,672706	0,657540	0,010507	0,124568	2,000248	-55,392024	-0,086897	0,657540	0,010507	0,124568	2,000248	-55,392024	-0,086897
16:03:53,88	0,437008	3,447954	-0,150977	0,046977	-0,839011	0,694978	0,653820	0,012648	0,123799	1,095944	-3,977854	-0,055769	-0,941438	-3,434859	-1,129458	-46,911647	28,775519	12,661956	0,653820	0,012648	0,123799	2,088836	-55,302722	-0,055769	0,653820	0,012648	0,123799	2,088836	-55,302722	-0,055769
16:03:53,93	0,437008	3,447954	-0,150977	0,046977	-0,839011	0,694978	0,652748	0,011904	0,125346	1,125808	-4,025406	-0,066519	-0,943162	-3,437561	-1,128270	-46,889648	28,744705	12,664167	0,652748	0,011904	0,125346	2,060243	-55,266093	-0,066519	0,652748	0,011904	0,125346	2,060243	-55,266093	-0,066519
16:03:53,98	0,437008	3,447954	-0,150977	0,046977	-0,839011	0,694978	0,655949	0,012046	0,126533	1,102727	-3,824477	-0,064309	-0,941378	-3,436101	-1,130979	-46,883483	28,782055	12,682009	0,655949	0,012046	0,126533	2,048325	-55,316470	-0,064309	0,655949	0,012046	0,126533	2,048325	-55,316470	-0,064309
16:03:54,03	0,437008	3,447954	-0,150977	0,046977	-0,839011	0,694978	0,653793	0,011230	0,123825	1,180566	-3,949947	-0,046467	-0,944933	-3,435207	-1,127498	-46,890262	28,759021	12,673896	0,653793	0,011230	0,123825	2,062140	-55,272661	-0,046467	0,653793	0,011230	0,123825	2,062140	-55,272661	-0,046467
16:03:54,08	0,437008	3,447954	-0,150977	0,046977	-0,839011	0,694978	0,654796	0,014756	0,127305	0,973893	-3,892122	-0,054580	-0,940670	-3,435498	-1,129408	-46,818026	28,743691	12,664828	0,654796	0,014756	0,127305	2,132233	-55,293606	-0,054580	0,654796	0,014756	0,127305	2,132233	-55,293606	-0,054580
16:03:54,13	0,437008	3,447954	-0,150977	0,046977	-0,839011	0,694978	0,652916	0,010919	0,125395	1,196263	-3,919642	-0,063648	-0,940702	-3,433496	-1,129809	-46,825904	28,740328	12,665336	0,651199	0,011948	0,124995	2,073814	-55,133196	-0,063139	0,651199	0,011948	0,124995	2,073814	-55,133196	-0,063139
16:03:54,18	0,437008	3,447954	-0,150977	0,046977	-0,839011	0,694978	0,651199	0,011948	0,124995	1,135895	-4,014097	-0,063139	-0,941290	-3,436052	-1,129418	-46,826006	28,717161	12,654186	0,651199	0,011948	0,124995	2,073814	-55,133196	-0,063139	0,651199	0,011948	0,124995	2,073814	-55,133196	-0,063139
16:03:54,23	0,437008	3,447954	-0,150977	0,046977	-0,839011	0,694978	0,653416	0,012012	0,124990	1,088309	-3,849877	-0,090063	-0,941867	-3,435384	-1,129813	-46,805660	28,677559	12,638413	0,653416	0,012012	0,124990	2,031283	-55,143041	-0,090063	0,653416	0,012012	0,124990	2,031283	-55,143041	-0,090063
16:03:54,28	0,437008	3,447954	-0,150977	0,046977	-0,839011	0,694978	0,653416	0,012012	0,124990	1,088309	-3,849877	-0,090063	-0,944190	-3,434153	-1,127882	-46,823126	28,772449	12,645083	0,653416	0,012012	0,124990	2,031283	-55,143041	-0,090063	0,653416	0,012012	0,124990	2,031283	-55,143041	-0,090063
16:03:54,33	0,437008	3,447954	-0,150977	0,046977	-0,839011	0,694978	0,653694	0,011823	0,126162	1,136592	-3,866252	-0,079494	-0,941842	-3,435719	-1,128641	-46,813124	28,726278	12,648982	0,653694	0,011823	0,126162	2,064736	-55,181227	-0,079494	0,653694	0,011823	0,126162	2,064736	-55,181227	-0,079494
16:03:54,38	0,437008	3,447954	-0,150977	0,046977	-0,839011	0,694978	0,649413	0,010225	0,123068	1,223493	-4,076137	-0,057421	-0,938317	-3,432811	-1,131736	-46,800209	28,723183	12,671055	0,649413	0,010225	0,123068	2,026152	-55,055046	-0,057421	0,649413	0,010225	0,123068	2,026152	-55,055046	-0,057421
16:03:54,43	0,437008	3,447954	-0,150977	0,046977	-0,839011	0,694978	0,652519	0,010465	0,126160	1,201106	-3,922054	-0,084253	-0,940078	-3,435380	-1,128643	-46,811582	28,718325	12,644223	0,652519	0,010465	0,126160	2,022625	-55,144772	-0,084253	0,652519	0,010465	0,126160	2,022625	-55,144772	-0,084253
16:03:54,48	0,437008	3,447954	-0,150977	0,046977	-0,839011	0,694978	0,652685	0,012368	0,125025	1,099723	-3,874970	-0,055683	-0,941810	-3,434573	-1,129779	-46,779514	28,697018	12,672793	0,652685	0,012368	0,125025	2,070641	-55,110759	-0,055683	0,652685	0,012368	0,125025	2,070641	-55,110759	-0,055683
16:03:54,53	0,437008	3,447954	-0,150977	0,046977	-0,839011	0,694978	0,650447	0,013550	0,127359	1,061040	-3,951714	-0,066875	-0,941714	-3,432044	-1,127445	-46,733806	28,696901	12,661601	0,650447	0,013550	0,127359	2,124703	-55,011803	-0,066875	0,650447	0,013550	0,127359	2,124703	-55,011803	-0,066875
16:03:54,58	0,437008	3,447954	-0,150977	0,046977	-0,839011	0,694978	0,651962	0,013434	0,123459	1,065939	-3,912545	-0,068702	-0,942371	-3,433414	-1,131344	-46,768691	28,715742	12,659774	0,651962	0,013434	0,123459	2,120507	-55,091594	-0,068702	0,651962	0,013434	0,123459	2,120507	-55,091594	-0,068702
16:03:54,63	0,437008	3,447954	-0,150977	0,046977	-0,839011	0,694978	0,650788	0,014122	0,123861	1,033156	-3,974826	-0,044422	-0,942380	-3,432053	-1,130943	-46,768229	28,718959	12,684054	0,650788	0,014122	0,123861	2,141768	-55,061678	-0,044422	0,650788	0,014122	0,123861	2,141768	-55,061678	-0,044422
16:03:54,68	0,437008	3,447954	-0,150977	0,046977	-0,839011	0,694978	0,650498	0,012306	0,124642	1,080091	-3,972141	-0,041369	-0,940662	-3,432710	-1,130162	-46,776629	28,668940	12,687107	0,650498	0,012306	0,124642	2,046114	-55,036274	-0,041369	0,650498	0,012306	0,124642	2,046114	-55,036274	-0,041369
16:03:54,73	0,437008	3,447954	-0,150977	0,046977	-0,839011	0,694978	0,653234	0,008598	0,126616	1,296111	-3,826332	-0,037597	-0,938819	-3,436934	-1,128187	-46,761966	28,687251	12,690879	0,653234	0,008598	0,126616	1,971035	-55,105231	-0,037597	0,653234	0,008598	0,126616	1,971035	-55,105231	-0,037597
16:03:54,78	0,437008	3,447954	-0,150977	0,046977	-0,839011	0,694978	0,653234	0,008598	0,126616	1,296111	-3,826332	-0,037597	-0,942865	-3,433227	-1,129388	-46,728004	28,715155	12,653244	0,653234	0,008598	0,126616	1,971035	-55,105231	-0,037597	0,653234	0,008598	0,126616	1,971035	-55,105231	-0,037597
16:03:54,83	0,437008	3,447954	-0,150977	0,046977	-0,839011	0,694978	0,649825	0,011955	0,123084	1,113800	-3,987831	-0,059762	-0,940022	-3,432303	-1,131720	-46,752161	28,672678	12,668714	0,649825	0,011955	0,123084	2,052293	-54,999111	-0,059762	0,649825	0,011955	0,123084	2,052293	-54,999111	-0,059762
16:03:54,88	0,437008	3,447954	-0,150977	0,046977	-0,839011	0,694978	0,649825	0,011955	0,123084	1,113800	-3,987831	-0,059762	-0,942943	-3,435849	-1,128610	-46,745092	28,634247	12,649951	0,649825	0,011955	0,123084	2,052293	-54,999111	-0,059762	0,649825	0,011955	0,123084	2,052293	-54,999111	-0,059762
16:03:54,93	0,437008	3,447954	-0,150977	0,046977	-0,839011	0,694978	0,650476	0,009399	0,126984	1,264213	-3,914593	-0,082048	-0,938134	-3,434144	-1,127819	-46,709303	28,668151	12,646427	0,650476	0,009399	0,126984	2,002070	-54,976985	-0,082048	0,650476	0,009399	0,126984	2,002070	-54,976985	-0,082048
16:03:54,98	0,437008	3,447954	-0,150977	0,046977	-0,839011	0,694978	0,650538	0,010783	0,124670	1,175681	-3,911650	-0,047210	-0,939363	-3,433506	-1,130134	-46,717836	28,653937	12,681266	0,650538	0,010783	0,124670	2,022165	-54,978912	-0,047210	0,650538	0,010783	0,124670	2,022165	-54,978912	-0,047210
16:03:55,03	0,437008	3,447954	-0,150977	0,046977	-0,839011	0,694978	0,650538	0,010783	0,124670	1,175681	-3,911650	-0,047210	-0,938107	-3,432886	-1,130136	-46,680924	28,648563	12,656800	0,650538	0,010783	0,124670	2,022165	-54,978912	-0,047210	0,650538	0,010783	0,124670	2,022165	-54,978912	-0,047210
16:03:55,08	0,437008	3,447954	-0,150977	0,046977	-0,839011	0,694978	0,649373	0,010006	0,124668	1,229908	-3,937601	-0,071676	-0,936908	-3,434701	-1,130926	-46,683633	28,666018	12,628735	0,649373	0,010006	0,124668	2,015365	-54,913373	-0,071676	0,649373	0,010006	0,124668	2,015365	-54,913373	-0,071676
16:03:55,13	0,437008	3,447954	-0,150977	0,046977	-0,839011	0,694978	0,650345	0,008059	0,123877	1,344896	-3,898136	-0,099741	-0,940498	-3,433905	-1,129367	-46,690900	28,617040	12,650015	0,650345	0,008059	0,123877	1,977541	-54,950202	-0,099741	0,650345	0,008059	0,123877	1,977541	-54,950202	-0,099741
16:03:55,18	0,437008	3,447954	-0,150977	0,046977	-0,839011	0,694978	0,651451	0,011567	0,125437	1,116457	-3,822419	-0,078461	-0,937513	-3,430650	-1,131282	-46,659417	28,626336	12,681224	0,651451	0,011567	0,125437	2,024440	-54,961320	-0,078461	0,651451	0,011567	0,125437	2,024440	-54,961320	-0,078461
16:03:55,23	0,437008	3,447954	-0,150977	0,046977	-0,839011	0,694978	0,647139	0,010609	0,123521	1,190060	-4,024006	-0,047251	-0,938700	-3,430876	-1,128567	-46,665858	28,615489	12,679052	0,647139	0,010609	0,123521	2,022847	-54,824446	-0,047251	0,647139	0,010609	0,123521	2,022847	-54,824446	-0,047251
16:03:55,28	0,437008	3,447954	-0,150977	0,046977	-0,839011	0,694978	0,647929	0,011524	0,126237	1,129868	-3,983108	-0,049424	-0,942204	-3,429388	-1,132095	-46,653505	28,640833	12,647583	0,647929	0,011524	0,126237	2,034480	-54,845521	-0,049424	0,647929	0,011524	0,126237	2,034480	-54,845521	-0,049424
16:03:55,33	0,437008	3,447954	-0,150977	0,046977	-0,839011	0,694978	0,648392	0,015302	0,122709	0,961518	-3,960993	-0,080893	-0,939835	-3,429303	-1,132453	-46,641958	28,636781	12,677045	0,648392	0,015302	0,122709	2,162731	-54,859771	-0,080893	0,648392	0,015302	0,122709	2,162731	-54,859771	-0,080893
16:03:55,38	0,437008	3,447954	-0,150977	0,046977	-0,839011	0,694978	0,647134	0,013294	0,122351	1,068222	-4,014383	-0,051431	-0,941556	-3,428699	-1,129339	-46,616139	28,612309	12,673893	0,647134	0,013294	0,122351	2,111771	-54,814409	-0,051431	0,647134	0,013294	0,122351	2,111771	-54,814409	-0,051431
16:03:55,43	0,437008	3,447954	-0,150977	0,046977	-0,839011	0,694978	0,647471	0,015085	0,125465	0,966764	-3,962262	-0,054583	-0,940431	-3,431487	-1,131680	-46,634423	28,577907	12,654804	0,647471	0,015085	0,125465	2,150970	-54,788743	-0,054583	0,647471	0,015085	0,125465	2,150970	-54,788743	-0,054583
16:03:55,48	0,437008	3,447954	-0,150977	0,046977	-0,839011	0,694978	0,649324	0,012718	0,123124	1,050958	-3,864559	-0,073672	-0,938558	-3,429561	-1,132037	-46,586274	28,605551	12,675402	0,649324	0,012718	0,123124	2,049287	-54,836472	-0,073672	0,649324	0,012718	0,123124	2,049287	-54,836472	-0,073672
16:03:55,53	0,437008	3,447954	-0,150977	0,046977	-0,839011	0,694978	0,646719	0,012058	0,122767	1,133248	-3,972148	-0,053074	-0,939140	-3,431392	-1,129328	-46,594372	28,601852	12,653965	0,646719	0,012058	0,122767	2,079835	-54,739561	-0,053074	0,646719	0,012058	0,122767	2,079835	-54,739561	-0,053074
16:03:55,58	0,437008	3,447954	-0,150977	0,046977	-0,839011	0,694978	0,648596	0,011647	0,125475	1,147407	-3,879686	-0,074510	-0,937981	-3,430341	-1,132063	-46,606931	28,632104	12,647394	0,648596	0,011647	0,125475	2,061670	-54,794474	-0,074510	0,648596	0,011647	0,125475	2,061670	-54,794474	-0,074510
16:03:55,63	0,437008	3,447954	-0,150977	0,046977	-0,839011	0,694978	0,647106	0,011169	0,122740	1,192163	-3,983169	-0,081082	-0,940382	-3,430740	-1,130518	-46,619703	28,597333	12,644996	0,647106	0,011169	0,122740	2,068934	-54,780993	-0,081082	0,647106	0,011169	0,122740	2,068934	-54,780993	-0,081082
16:03:55,68	0,437008	3,447954	-0,150977	0,046977	-0,839011	0,694978	0,648652	0,013048	0,124286	1,057941	-3,896437	-0,083479	-0,942109	-3,431038	-1,129309	-46,604188	28,615109	12,692780	0,648652	0,013048	0,124286	2,082236	-54,815645	-0,083479	0,648652	0,013048	0,124286	2,082236	-54,815645	-0,083479
16:03:55,73	0,437008	3,447954	-0,150977	0,046977	-0,839011	0,694978	0,649773	0,014395	0,125494	1,011074	-3,833604	-0,035696	-0,939192	-3,431400	-1,127787	-46,622687	28,605148	12,653414	0,649773	0,014395	0,125494	2,141070	-54,840798	-0,035696	0,649773	0,014395	0,125494	2,141070	-54,840798	-0,035696
16:03:55,78	0,437008	3,447954	-0,150977	0,046977	-0,839011	0,694978	0,648628	0,011688	0,127016	1,133980	-3,904173	-0,075062	-0,938576	-3,434034	-1,127751	-46,600514	28,563757	12,670935	0,648628	0,011688	0,127016	2,051450	-54,821502	-0,075062	0,648628	0,011688	0,127016	2,051450	-54,821502	-0,075062
16:03:55,83	0,437008	3,447954	-0,150977	0,046977	-0,839011	0,694978	0,650601	0,009837	0,127052	1,205425	-3,761692	-0,057541	-0,942026	-3,430525	-1,130463	-46,556406	28,595553	12,682765	0,650601	0,009837	0,127052	1,977665	-54,833882	-0,057541	0,650601	0,009837	0,127052	1,977665	-54,833882	-0,057541
16:03:55,88	0,437008	3,447954	-0,150977	0,046977	-0,839011	0,694978	0,649288	0,014580	0,124340	1,008401	-3,807698	-0,045711	-0,939156	-3,432233	-1,130858	-46,586832	28,569462	12,677879	0,649288	0,014580	0,124340	2,152931	-54,776772	-0,045711	0,649288	0,014580	0,124340	2,152931	-54,776772	-0,045711
16:03:55,93	0,437008	3,447954	-0,150977	0,046977	-0,839011	0,694978	0,649332	0,011240	0,123946	1,144263	-3,818683	-0,050596	-0,936660	-3,429617	-1,127736	-46,523802	28,575002	12,666638	0,649332	0,011240	0,123946	2,026619	-54,791258	-0,050596	0,649332	0,011240	0,123946	2,026619	-54,791258	-0,050596
16:03:55,98	0,437008	3,447954	-0,150977	0,046977	-0,839011	0,694978	0,645818	0,010386	0,127068	1,224984	-3,949579	-0,061837	-0,939712	-3,431147	-1,132785	-46,565037	28,575250	12,693614	0,645818	0,010386	0,127068	2,040301	-54,646330	-0,061837	0,645818	0,010386	0,127068	2,040301	-54,646330	-0,061837
16:03:56,03	0,437008	3,447954	-0,150977	0,046977	-0,839011	0,694978	0,648670	0,012265	0,122018	1,106879	-3,837156	-0,034862	-0,938507	-3,429826	-1,132785	-46,547669	28,569877	12,688822	0,648670	0,012265	0,122018	2,069688	-54,757719	-0,034862	0,648670	0,012265	0,122018	2,069688	-54,757719	-0,034862
16:03:56,08	0,437008	3,447954	-0,150977	0,046977	-0,839011	0,694978	0,646923	0,011882	0,122019	1,130821	-3,910268	-0,039654	-0,937345	-3,431352	-1,128918	-46,565652	28,558262	12,662031	0,646923	0,011882	0,122019	2,063572	-54,693696	-0,039654	0,646923	0,011882	0,122019	2,063572	-54,693696	-0,039654
16:03:56,13	0,437008	3,447954	-0,150977	0,046977	-0,839011	0,694978	0,647664	0,010112	0,125886	1,203818	-3,881507	-0,066445	-0,938493	-3,430775	-1,128535	-46,551576	28,557014	12,651810	0,647664	0,010112	0,125886	1,997612	-54,723097	-0,066445	0,647664	0,010112	0,125886	1,997612	-54,723097	-0,066445
16:03:56,18	0,437008	3,447954	-0,150977	0,046977	-0,839011	0,694978	0,647738	0,011395	0,126269	1,143070	-3,864835	-0,076666	-0,938442	-3,428718	-1,131235	-46,514024	28,553592	12,667807	0,647738	0,011395	0,126269	2,037564	-54,712250	-0,076666	0,647738	0,011395	0,126269	2,037564	-54,712250	-0,076666
16:03:56,23	0,437008	3,447954	-0,150977	0,046977	-0,839011	0,694978	0,645931	0,012379	0,123569	1,107688	-3,924560	-0,060669	-0,938989	-3,431249	-1,129285	-46,502666	28,543432	12,656018	0,645931	0,012379	0,123569	2,079466	-54,630135	-0,060669	0,645931	0,012379	0,123569	2,079466	-54,630135	-0,060669
16:03:56,28	0,437008	3,447954	-0,150977	0,046977	-0,839011	0,694978	0,648396	0,011588	0,125519	1,145730	-3,781460	-0,072458	-0,937266	-3,426564	-1,133958	-46,504401	28,554599	12,669920	0,648396	0,011588	0,125519	2,055369	-54,680544	-0,072458	0,648396	0,011588	0,125519	2,055369	-54,680544	-0,072458
16:03:56,33	0,437008	3,447954	-0,150977	0,046977	-0,839011	0,694978	0,643478	0,012438	0,120846	1,110313	-4,044289	-0,058556	-0,937858	-3,427743	-1,129310	-46,520808	28,557411	12,652537	0,643478	0,012438	0,120846	2,086708	-54,557299	-0,058556	0,643478	0,012438	0,120846	2,086708	-54,557299	-0,058556
16:03:56,38	0,437008	3,447954	-0,150977	0,046977	-0,839011	0,694978	0,644795	0,012361	0,125494	1,108546	-3,991434	-0,075938	-0,939588	-3,426737	-1,130861	-46,499257	28,561987	12,653257	0,644795	0,012361	0,125494	2,078901	-54,607808	-0,075938	0,644795	0,012361	0,125494	2,078901	-54,607808	-0,075938
16:03:56,43	0,437008	3,447954	-0,150977	0,046977	-0,839011	0,694978	0,644788	0,014363	0,123943	1,019210	-3,975399	-0,075219	-0,937874	-3,430950	-1,131217	-46,530003	28,560845	12,687340	0,644788	0,014363	0,123943	2,146677	-54,591258	-0,075219	0,644788	0,014363	0,123943	2,146677	-54,591258	-0,075219
16:03:56,48	0,437008	3,447954	-0,150977	0,046977	-0,839011	0,694978	0,647580	0,010771	0,123586	1,189590	-3,856277	-0,041136	-0,937867	-3,430540	-1,131620	-46,516537	28,528332	12,662242	0,647580	0,010771	0,123586	2,035148	-54,691298	-0,041136	0,647580	0,010771	0,123586	2,035148	-54,691298	-0,041136
16:03:56,53	0,437008	3,447954	-0,150977	0,046977	-0,839011	0,694978	0,647221	0,010971	0,123183	1,157814	-3,847008	-0,066234	-0,933619	-3,429529	-1,130025	-46,455322	28,522795	12,675884	0,647221	0,010971	0,123183	2,019001	-54,653876	-0,066234	0,647221	0,010971	0,123183	2,019001	-54,653876	-0,066234
16:03:56,58	0,437008	3,447954	-0,150977	0,046977	-0,839011	0,694978	0,644222	0,007797	0,124778	1,348642	-3,947176	-0,052592	-0,940691	-3,426312	-1,132405	-46,451806	28,534736	12,643018	0,644222	0,007797	0,124778	1,960718	-54,518619	-0,052592	0,644222	0,007797	0,124778	1,960718	-54,518619	-0,052592
16:03:56,63	0,437008	3,447954	-0,150977	0,046977	-0,839011	0,694978	0,644972	0,015531	0,122399	0,958600	-3,911137	-0,085458	-0,939496	-3,431174	-1,131220	-46,451123	28,510288	12,636147	0,644972	0,015531	0,122399	2,177754	-54,541402	-0,085458	0,644972	0,015531	0,122399	2,177754	-54,541402	-0,085458
16:03:56,68	0,437008	3,447954	-0,150977	0,046977	-0,839011	0,694978	0,644996	0,013501	0,123178	1,049389	-3,913300	-0,086033	-0,938945	-3,427348	-1,131626	-46,462157	28,523650	12,642443	0,644996	0,013501	0,123178	2,109181	-54,545465	-0,086033	0,644996	0,013501	0,123178	2,109181	-54,545465	-0,086033
16:03:56,73	0,437008	3,447954	-0,150977	0,046977	-0,839011	0,694978	0,644996	0,013501	0,123178	1,049389	-3,913300	-0,086033	-0,937775	-3,428498	-1,131220	-46,473265	28,541182	12,662284	0,644996	0,013501	0,123178	2,109181	-54,545465	-0,086033	0,644996	0,013501	0,123178	2,109181	-54,545465	-0,086033
16:03:56,78	0,437008	3,447954	-0,150977	0,046977	-0,839011	0,694978	0,645406	0,011912	0,123583	1,141634	-3,910335	-0,066192	-0,937719	-3,427931	-1,128865	-46,447942	28,541232	12,680067	0,645406	0,011912	0,123583	2,076707	-54,574731	-0,066192	0,645406	0,011912	0,123583	2,076707	-54,574731	-0,066192
16:03:56,83	0,437008	3,447954	-0,150977	0,046977	-0,839011	0,694978	0,644888	0,012146	0,125938	1,142142	-3,915385	-0,048409	-0,939503	-3,428409	-1,130828	-46,449968	28,523147	12,656098	0,644888	0,012146	0,125938	2,095628	-54,539088	-0,048409	0,644888	0,012146	0,125938	2,095628	-54,539088	-0,048409
16:03:56,88	0,437008	3,447954	-0,150977	0,046977	-0,839011	0,694978	0,646194	0,013453	0,123975	1,057524	-3,840206	-0,072378	-0,937701	-3,427863	-1,131203	-46,436372	28,541138	12,666845	0,646194	0,013453	0,123975	2,113578	-54,566400	-0,072378	0,646194	0,013453	0,123975	2,113578	-54,566400	-0,072378
16:03:56,93	0,437008	3,447954	-0,150977	0,046977	-0,839011	0,694978	0,643406	0,012424	0,124350	1,077973	-3,988691	-0,072589	-0,937218	-3,426509	-1,130454	-46,469553	28,496276	12,655887	0,643406	0,012424	0,124350	2,053243	-54,496051	-0,072589	0,643406	0,012424	0,124350	2,053243	-54,496051	-0,072589
16:03:56,98	0,437008	3,447954	-0,150977	0,046977	-0,839011	0,694978	0,643406	0,012424	0,124350	1,077973	-3,988691	-0,072589	-0,939507	-3,428785	-1,128106	-46,445646	28,487561	12,653200	0,643406	0,012424	0,124350	2,053243	-54,496051	-0,072589	0,643406	0,012424	0,124350	2,053243	-54,496051	-0,072589
16:03:57,03	0,437008	3,447954	-0,150977	0,046977	-0,839011	0,694978	0,646521	0,013268	0,126698	1,038483	-3,801652	-0,075275	-0,937686	-3,427607	-1,126546	-46,429071	28,512036	12,653354	0,646521	0,013268	0,126698	2,080020	-54,553535	-0,075275	0,646521	0,013268	0,126698	2,080020	-54,553535	-0,075275
16:03:57,08	0,437008	3,447954	-0,150977	0,046977	-0,839011	0,694978	0,644591	0,012280	0,128258	1,119359	-3,899896	-0,075121	-0,938881	-3,427679	-1,128890	-46,429346	28,497779	12,639574	0,644591	0,012280	0,128258	2,083313	-54,500273	-0,075121	0,644591	0,012280	0,128258	2,083313	-54,500273	-0,075121
16:03:57,13	0,437008	3,447954	-0,150977	0,046977	-0,839011	0,694978	0,645251	0,013279	0,125914	1,054918	-3,858700	-0,088902	-0,936481	-3,430058	-1,131969	-46,412217	28,509977	12,651415	0,645251	0,013279	0,125914	2,097306	-54,510866	-0,088902	0,645251	0,013279	0,125914	2,097306	-54,510866	-0,088902
16:03:57,18	0,437008	3,447954	-0,150977	0,046977	-0,839011	0,694978	0,646111	0,010011	0,122834	1,243977	-3,805227	-0,077061	-0,938886	-3,428801	-1,129663	-46,440329	28,520538	12,645564	0,646111	0,010011	0,122834	2,029835	-54,524929	-0,077061	0,646111	0,010011	0,122834	2,029835	-54,524929	-0,077061
16:03:57,23	0,437008	3,447954	-0,150977	0,046977	-0,839011	0,694978	0,646224	0,012722	0,125140	1,098086	-3,828954	-0,082911	-0,933557	-3,428513	-1,129614	-46,410792	28,487068	12,683884	0,646224	0,012722	0,125140	2,096771	-54,557562	-0,082911	0,646224	0,012722	0,125140	2,096771	-54,557562	-0,082911
16:03:57,28	0,437008	3,447954	-0,150977	0,046977	-0,839011	0,694978	0,643311	0,008252	0,125189	1,316338	-3,938145	-0,044592	-0,938270	-3,427449	-1,130027	-46,405649	28,475664	12,663680	0,643311	0,008252	0,125189	1,964084	-54,438037	-0,044592	0,643311	0,008252	0,125189	1,964084	-54,438037	-0,044592
16:03:57,33	0,437008	3,447954	-0,150977	0,046977	-0,839011	0,694978	0,644746	0,012865	0,124777	1,069140	-3,853365	-0,064796	-0,938238	-3,428574	-1,130029	-46,405258	28,504901	12,654761	0,644746	0,012865	0,124777	2,079032	-54,465911	-0,064796	0,644746	0,012865	0,124777	2,079032	-54,465911	-0,064796
16:03:57,38	0,437008	3,447954	-0,150977	0,046977	-0,839011	0,694978	0,645704	0,012275	0,124775	1,125319	-3,817816	-0,073714	-0,932413	-3,431620	-1,129241	-46,418838	28,426780	12,647629	0,645704	0,012275	0,124775	2,088922	-54,505584	-0,073714	0,645704	0,012275	0,124775	2,088922	-54,505584	-0,073714
16:03:57,43	0,437008	3,447954	-0,150977	0,046977	-0,839011	0,694978	0,644856	0,014179	0,123611	0,989811	-3,838274	-0,059848	-0,939463	-3,426887	-1,131192	-46,403034	28,461432	12,668628	0,644856	0,014179	0,123611	2,102827	-54,459441	-0,059848	0,644856	0,014179	0,123611	2,102827	-54,459441	-0,059848
16:03:57,48	0,437008	3,447954	-0,150977	0,046977	-0,839011	0,694978	0,644856	0,014179	0,123611	0,989811	-3,838274	-0,059848	-0,938859	-3,429161	-1,131202	-46,407723	28,468610	12,644453	0,644856	0,014179	0,123611	2,102827	-54,459441	-0,059848	0,644856	0,014179	0,123611	2,102827	-54,459441	-0,059848
16:03:57,53	0,437008	3,447954	-0,150977	0,046977	-0,839011	0,694978	0,646523	0,012519	0,123602	1,079983	-3,759224	-0,084022	-0,937045	-3,429187	-1,128047	-46,373601	28,428384	12,679965	0,646523	0,012519	0,123602	2,062720	-54,511274	-0,084022	0,646523	0,012519	0,123602	2,062720	-54,511274	-0,084022
16:03:57,58	0,437008	3,447954	-0,150977	0,046977	-0,839011	0,694978	0,645638	0,010935	0,126757	1,144556	-3,755568	-0,048511	-0,938787	-3,425945	-1,131575	-46,359015	28,455441	12,653938	0,645638	0,010935	0,126757	2,002977	-54,438163	-0,048511	0,645638	0,010935	0,126757	2,002977	-54,438163	-0,048511
16:03:57,63	0,437008	3,447954	-0,150977	0,046977	-0,839011	0,694978	0,643702	0,014064	0,123229	1,012575	-3,857137	-0,074538	-0,935254	-3,426586	-1,130806	-46,361909	28,446103	12,634335	0,643702	0,014064	0,123229	2,116620	-54,387757	-0,074538	0,643702	0,014064	0,123229	2,116620	-54,387757	-0,074538
16:03:57,68	0,437008	3,447954	-0,150977	0,046977	-0,839011	0,694978	0,642490	0,010684	0,123998	1,178814	-3,917987	-0,094140	-0,934073	-3,429969	-1,130764	-46,360395	28,431335	12,667439	0,642490	0,010684	0,123998	2,017510	-54,353481	-0,094140	0,642490	0,010684	0,123998	2,017510	-54,353481	-0,094140
16:03:57,73	0,437008	3,447954	-0,150977	0,046977	-0,839011	0,694978	0,644830	0,007970	0,124040	1,307927	-3,787643	-0,061036	-0,938148	-3,426066	-1,131187	-46,348380	28,485229	12,644949	0,644830	0,007970	0,124040	1,933547	-54,406781	-0,061036	0,644830	0,007970	0,124040	1,933547	-54,406781	-0,061036
16:03:57,78	0,437008	3,447954	-0,150977	0,046977	-0,839011	0,694978	0,643487	0,013451	0,123617	1,075599	-3,873998	-0,083527	-0,935893	-3,429104	-1,130779	-46,378987	28,419760	12,667083	0,643487	0,013451	0,123617	2,131472	-54,387744	-0,083527	0,643487	0,013451	0,123617	2,131472	-54,387744	-0,083527
16:03:57,83	0,437008	3,447954	-0,150977	0,046977	-0,839011	0,694978	0,644991	0,009979	0,124025	1,184123	-3,789579	-0,061393	-0,939921	-3,429871	-1,131158	-46,354338	28,473951	12,667986	0,644991	0,009979	0,124025	1,967473	-54,421364	-0,061393	0,644991	0,009979	0,124025	1,967473	-54,421364	-0,061393
16:03:57,88	0,437008	3,447954	-0,150977	0,046977	-0,839011	0,694978	0,647669	0,013083	0,123646	1,081950	-3,656061	-0,060490	-0,935820	-3,429568	-1,130382	-46,358590	28,452212	12,662770	0,647669	0,013083	0,123646	2,108994	-54,498085	-0,060490	0,647669	0,013083	0,123646	2,108994	-54,498085	-0,060490
16:03:57,93	0,437008	3,447954	-0,150977	0,046977	-0,839011	0,694978	0,645356	0,009683	0,124422	1,237802	-3,769150	-0,065706	-0,938128	-3,426413	-1,130000	-46,327030	28,446374	12,657250	0,645356	0,009683	0,124422	1,997940	-54,429604	-0,065706	0,645356	0,009683	0,124422	1,997940	-54,429604	-0,065706
16:03:57,98	0,437008	3,447954	-0,150977	0,046977	-0,839011	0,694978	0,643778	0,013260	0,124804	1,062547	-3,820981	-0,071226	-0,935779	-3,428868	-1,131524	-46,332844	28,452164	12,682690	0,643778	0,013260	0,124804	2,103441	-54,357522	-0,071226	0,643778	0,013260	0,124804	2,103441	-54,357522	-0,071226
16:03:58,03	0,437008	3,447954	-0,150977	0,046977	-0,839011	0,694978	0,644729	0,009998	0,123280	1,234267	-3,779458	-0,045786	-0,941577	-3,425233	-1,128055	-46,293124	28,458942	12,650855	0,644729	0,009998	0,123280	2,019111	-54,390655	-0,045786	0,644729	0,009998	0,123280	2,019111	-54,390655	-0,045786
16:03:58,08	0,437008	3,447954	-0,150977	0,046977	-0,839011	0,694978	0,644480	0,016837	0,126748	0,904359	-3,761351	-0,077621	-0,932277	-3,429662	-1,130782	-46,347564	28,423331	12,633502	0,644480	0,016837	0,126748	2,226080	-54,353069	-0,077621	0,644480	0,016837	0,126748	2,226080	-54,353069	-0,077621
16:03:58,13	0,437008	3,447954	-0,150977	0,046977	-0,839011	0,694978	0,643666	0,006568	0,124021	1,380296	-3,833049	-0,094974	-0,937002	-3,428840	-1,130369	-46,332134	28,379620	12,669758	0,643666	0,006568	0,124021	1,895888	-54,360825	-0,094974	0,643666	0,006568	0,124021	1,895888	-54,360825	-0,094974
16:03:58,18	0,437008	3,447954	-0,150977	0,046977	-0,839011	0,694978	0,645317	0,011071	0,124435	1,115998	-3,711991	-0,058717	-0,933459	-3,431054	-1,128413	-46,353931	28,428837	12,680343	0,645317	0,011071	0,124435	1,985078	-54,369351	-0,058717	0,645317	0,011071	0,124435	1,985078	-54,369351	-0,058717
16:03:58,23	0,437008	3,447954	-0,150977	0,046977	-0,839011	0,694978	0,645462	0,006896	0,126391	1,364827	-3,747895	-0,048133	-0,939258	-3,427168	-1,129969	-46,302134	28,441999	12,680753	0,645462	0,006896	0,126391	1,906163	-54,416700	-0,048133	0,645462	0,006896	0,126391	1,906163	-54,416700	-0,048133
16:03:58,28	0,437008	3,447954	-0,150977	0,046977	-0,839011	0,694978	0,644996	0,013861	0,124835	1,039945	-3,733863	-0,047722	-0,937480	-3,426226	-1,128825	-46,297699	28,434001	12,651131	0,644996	0,013861	0,124835	2,128032	-54,366068	-0,047722	0,644996	0,013861	0,124835	2,128032	-54,366068	-0,047722
16:03:58,33	0,437008	3,447954	-0,150977	0,046977	-0,839011	0,694978	0,643292	0,012792	0,125979	1,090816	-3,814655	-0,077344	-0,936931	-3,427226	-1,131944	-46,307956	28,415098	12,637941	0,643292	0,012792	0,125979	2,094999	-54,313061	-0,077344	0,643292	0,012792	0,125979	2,094999	-54,313061	-0,077344
16:03:58,38	0,437008	3,447954	-0,150977	0,046977	-0,839011	0,694978	0,643883	0,011817	0,122860	1,120040	-3,783347	-0,090535	-0,935144	-3,429046	-1,129216	-46,304733	28,400850	12,630985	0,643883	0,011817	0,122860	2,047651	-54,328158	-0,090535	0,643883	0,011817	0,122860	2,047651	-54,328158	-0,090535
16:03:58,43	0,437008	3,447954	-0,150977	0,046977	-0,839011	0,694978	0,644566	0,009359	0,125588	1,237097	-3,737931	-0,097491	-0,935691	-3,425297	-1,131145	-46,270810	28,406491	12,651833	0,644566	0,009359	0,125588	1,971802	-54,336335	-0,097491	0,644566	0,009359	0,125588	1,971802	-54,336335	-0,097491
16:03:58,48	0,437008	3,447954	-0,150977	0,046977	-0,839011	0,694978	0,641592	0,011707	0,123658	1,136845	-3,865978	-0,076643	-0,935200	-3,426748	-1,133483	-46,317335	28,413637	12,663523	0,641592	0,011707	0,123658	2,055872	-54,230988	-0,076643	0,641592	0,011707	0,123658	2,055872	-54,230988	-0,076643
16:03:58,53	0,437008	3,447954	-0,150977	0,046977	-0,839011	0,694978	0,642604	0,010557	0,121320	1,179574	-3,857268	-0,064953	-0,936924	-3,426174	-1,128817	-46,297257	28,392452	12,659586	0,642604	0,010557	0,121320	2,008322	-54,301645	-0,064953	0,642604	0,010557	0,121320	2,008322	-54,301645	-0,064953
16:03:58,58	0,437008	3,447954	-0,150977	0,046977	-0,839011	0,694978	0,642968	0,012337	0,125986	1,078737	-3,810332	-0,068890	-0,936295	-3,428587	-1,131499	-46,268660	28,367192	12,679245	0,642968	0,012337	0,125986	2,047169	-54,283325	-0,068890	0,642968	0,012337	0,125986	2,047169	-54,283325	-0,068890
16:03:58,63	0,437008	3,447954	-0,150977	0,046977	-0,839011	0,694978	0,644744	0,010585	0,123305	1,162229	-3,680586	-0,049230	-0,938096	-3,426009	-1,130762	-46,296678	28,410649	12,661168	0,644744	0,010585	0,123305	1,993180	-54,292992	-0,049230	0,644744	0,010585	0,123305	1,993180	-54,292992	-0,049230
16:03:58,68	0,437008	3,447954	-0,150977	0,046977	-0,839011	0,694978	0,643412	0,013435	0,124042	1,037691	-3,795868	-0,067308	-0,938046	-3,427479	-1,131916	-46,269281	28,391213	12,651066	0,643412	0,013435	0,124042	2,092313	-54,303674	-0,067308	0,643412	0,013435	0,124042	2,092313	-54,303674	-0,067308
16:03:58,73	0,437008	3,447954	-0,150977	0,046977	-0,839011	0,694978	0,644660	0,012656	0,122887	1,075040	-3,697525	-0,077409	-0,938619	-3,428238	-1,131140	-46,278583	28,429598	12,651708	0,644660	0,012656	0,122887	2,068549	-54,303303	-0,077409	0,644660	0,012656	0,122887	2,068549	-54,303303	-0,077409
16:03:58,78	0,437008	3,447954	-0,150977	0,046977	-0,839011	0,694978	0,645603	0,012773	0,123663	1,097575	-3,675697	-0,076768	-0,935696	-3,428774	-1,131129	-46,275225	28,387237	12,655580	0,645603	0,012773	0,123663	2,100227	-54,355562	-0,076768	0,645603	0,012773	0,123663	2,100227	-54,355562	-0,076768
16:03:58,83	0,437008	3,447954	-0,150977	0,046977	-0,839011	0,694978	0,644606	0,009973	0,123674	1,208125	-3,703470	-0,072895	-0,933349	-3,425828	-1,133052	-46,267842	28,399210	12,691816	0,644606	0,009973	0,123674	1,991042	-54,305044	-0,072895	0,644606	0,009973	0,123674	1,991042	-54,305044	-0,072895
16:03:58,88	0,437008	3,447954	-0,150977	0,046977	-0,839011	0,694978	0,640882	0,009413	0,121752	1,251310	-3,896720	-0,036659	-0,937983	-3,423298	-1,132683	-46,233433	28,413670	12,667051	0,640882	0,009413	0,121752	1,990260	-54,205945	-0,036659	0,640882	0,009413	0,121752	1,990260	-54,205945	-0,036659
16:03:58,93	0,437008	3,447954	-0,150977	0,046977	-0,839011	0,694978	0,641007	0,014693	0,122120	1,006523	-3,867625	-0,061425	-0,938613	-3,424365	-1,130361	-46,260846	28,416444	12,665741	0,641007	0,014693	0,122120	2,159884	-54,186701	-0,061425	0,641007	0,014693	0,122120	2,159884	-54,186701	-0,061425
16:03:58,98	0,437008	3,447954	-0,150977	0,046977	-0,839011	0,694978	0,642247	0,014704	0,124443	0,994621	-3,828299	-0,062735	-0,939211	-3,428841	-1,132683	-46,264162	28,390072	12,655886	0,642247	0,014704	0,124443	2,148885	-54,244675	-0,062735	0,642247	0,014704	0,124443	2,148885	-54,244675	-0,062735
16:03:59,03	0,437008	3,447954	-0,150977	0,046977	-0,839011	0,694978	0,646422	0,012984	0,122120	1,059575	-3,600889	-0,072590	-0,939218	-3,426281	-1,129172	-46,263746	28,390075	12,688039	0,646422	0,012984	0,122120	2,078803	-54,344996	-0,072590	0,646422	0,012984	0,122120	2,078803	-54,344996	-0,072590
16:03:59,08	0,437008	3,447954	-0,150977	0,046977	-0,839011	0,694978	0,644209	0,014270	0,125632	0,992896	-3,715602	-0,040437	-0,938624	-3,428533	-1,131499	-46,262780	28,387483	12,679441	0,644209	0,014270	0,125632	2,113101	-54,285995	-0,040437	0,644209	0,014270	0,125632	2,113101	-54,285995	-0,040437
16:03:59,13	0,437008	3,447954	-0,150977	0,046977	-0,839011	0,694978	0,645862	0,012629	0,123304	1,076462	-3,627519	-0,049035	-0,936843	-3,426288	-1,131514	-46,246768	28,369663	12,659975	0,645862	0,012629	0,123304	2,067855	-54,327664	-0,049035	0,645862	0,012629	0,123304	2,067855	-54,327664	-0,049035
16:03:59,18	0,437008	3,447954	-0,150977	0,046977	-0,839011	0,694978	0,643027	0,012210	0,123290	1,090848	-3,752127	-0,068501	-0,937953	-3,426286	-1,129587	-46,229636	28,391158	12,630052	0,643027	0,012210	0,123290	2,049312	-54,229777	-0,068501	0,643027	0,012210	0,123290	2,049312	-54,229777	-0,068501
16:03:59,23	0,437008	3,447954	-0,150977	0,046977	-0,839011	0,694978	0,643580	0,013172	0,125217	1,067998	-3,719296	-0,098424	-0,935121	-3,427074	-1,132696	-46,273181	28,381199	12,646981	0,643580	0,013172	0,125217	2,101990	-54,240336	-0,098424	0,643580	0,013172	0,125217	2,101990	-54,240336	-0,098424
16:03:59,28	0,437008	3,447954	-0,150977	0,046977	-0,839011	0,694978	0,642846	0,010325	0,122107	1,185623	-3,790178	-0,081495	-0,935019	-3,425997	-1,131902	-46,217050	28,358423	12,640523	0,642846	0,010325	0,122107	1,996158	-54,253626	-0,081495	0,642846	0,010325	0,122107	1,996158	-54,253626	-0,081495
16:03:59,33	0,437008	3,447954	-0,150977	0,046977	-0,839011	0,694978	0,641863	0,010776	0,122901	1,170552	-3,781318	-0,087952	-0,935004	-3,427252	-1,129917	-46,217258	28,374841	12,688111	0,641863	0,010776	0,122901	2,016430	-54,167566	-0,087952	0,641863	0,010776	0,122901	2,016430	-54,167566	-0,087952
16:03:59,38	0,437008	3,447954	-0,150977	0,046977	-0,839011	0,694978	0,642943	0,010135	0,124886	1,217971	-3,733557	-0,040364	-0,936188	-3,425703	-1,131909	-46,227272	28,402614	12,641890	0,642943	0,010135	0,124886	2,013572	-54,204570	-0,040364	0,642943	0,010135	0,124886	2,013572	-54,204570	-0,040364
16:03:59,43	0,437008	3,447954	-0,150977	0,046977	-0,839011	0,694978	0,642192	0,011935	0,122894	1,143417	-3,795140	-0,086586	-0,935014	-3,426846	-1,130712	-46,209479	28,339078	12,663202	0,642192	0,011935	0,122894	2,080317	-54,207241	-0,086586	0,642192	0,011935	0,122894	2,080317	-54,207241	-0,086586
16:03:59,48	0,437008	3,447954	-0,150977	0,046977	-0,839011	0,694978	0,642595	0,010346	0,124092	1,179897	-3,727004	-0,065274	-0,937907	-3,426333	-1,128389	-46,207205	28,391229	12,658167	0,642595	0,010346	0,124092	1,992092	-54,170745	-0,065274	0,642595	0,010346	0,124092	1,992092	-54,170745	-0,065274
16:03:59,53	0,437008	3,447954	-0,150977	0,046977	-0,839011	0,694978	0,643598	0,013109	0,126415	1,082563	-3,698984	-0,070309	-0,936159	-3,425462	-1,133432	-46,186262	28,340951	12,659841	0,643598	0,013109	0,126415	2,111592	-54,221415	-0,070309	0,643598	0,013109	0,126415	2,111592	-54,221415	-0,070309
16:03:59,58	0,437008	3,447954	-0,150977	0,046977	-0,839011	0,694978	0,641970	0,012030	0,121371	1,105583	-3,740360	-0,068635	-0,932041	-3,425866	-1,128387	-46,199255	28,335576	12,647694	0,641970	0,012030	0,121371	2,049937	-54,134999	-0,068635	0,641970	0,012030	0,121371	2,049937	-54,134999	-0,068635
16:03:59,63	0,437008	3,447954	-0,150977	0,046977	-0,839011	0,694978	0,640260	0,008262	0,126417	1,290366	-3,837835	-0,080782	-0,935006	-3,424471	-1,133064	-46,210304	28,377780	12,651700	0,640260	0,008262	0,126417	1,938934	-54,098254	-0,080782	0,640260	0,008262	0,126417	1,938934	-54,098254	-0,080782
16:03:59,68	0,437008	3,447954	-0,150977	0,046977	-0,839011	0,694978	0,640535	0,011528	0,121740	1,151580	-3,854210	-0,076776	-0,938486	-3,429864	-1,131111	-46,212093	28,400455	12,640164	0,640535	0,011528	0,121740	2,056497	-54,136210	-0,076776	0,640535	0,011528	0,121740	2,056497	-54,136210	-0,076776
16:03:59,73	0,437008	3,447954	-0,150977	0,046977	-0,839011	0,694978	0,646946	0,011844	0,123693	1,153849	-3,533738	-0,088311	-0,932034	-3,426343	-1,131894	-46,195949	28,345209	12,630653	0,646946	0,011844	0,123693	2,083636	-54,318981	-0,088311	0,646946	0,011844	0,123693	2,083636	-54,318981	-0,088311
16:03:59,78	0,437008	3,447954	-0,150977	0,046977	-0,839011	0,694978	0,640670	0,008017	0,122909	1,313079	-3,818492	-0,097823	-0,935500	-3,422688	-1,129542	-46,150685	28,331752	12,657339	0,640670	0,008017	0,122909	1,942448	-54,111060	-0,097823	0,640670	0,008017	0,122909	1,942448	-54,111060	-0,097823
