# Supplementary material for: Characterization of interfragmentary motion associated with common osteosynthesis devices for rat fracture healing studies
Source: PLoS One. 2017 Apr 28;12(4):e0176735. doi: 10.1371/journal.pone.0176735 (PMC5409164; doi:10.1371/journal.pone.0176735)
Supplement: S1 Dataset — (ZIP) [file pone.0176735.s001.zip › S1_Dataset/RatExFix/Specimen06/FIX-EX_06Y.txt]

%Tester: Sukopp Matthias
%Projekt: 
%Zeit: 11.03.2015 16:17:49
%Dateipfad: D:\Messungen\Fixator\Measurements\Fixator_20150311.txt
%Kommentar: FIX-EX_06-Y
%VI Version: D:\LVProjekte\Fixator\HauptVI\Fixator_v0.12.vi
%Virtueller Drehpunkt: 	0,0000	0,0000	0,0000
%Sensor zu Hexapod (Mitte): 	0,000000	0,000000	-26,500000
%Sensor zu Hexapod Trans (Mitte): 	-0,500000	-0,866025	0,000000	-0,866025	0,500000	0,000000	0,000000	0,000000	1,000000
%Hexapod zu Labor (Mitte): 	0,455079	3,597966	-0,151951
%Hexapod zu Labor Trans (Mitte): 	0,999804	-0,013713	-0,014281	0,013700	0,999906	-0,001016	0,014294	0,000820	0,999898
%Labor zu CR (Mitte): 	0,000000	0,000000	78,500000
%Labor zu CR Trans (Mitte): 	1,000000	0,000000	0,000000	0,000000	1,000000	0,000000	0,000000	0,000000	1,000000
%Zentrum Sensormasse: 	0,000000	0,000000	2,000000
%Sensormasse: 	200,000000E-3
--------------------------------------------------
Time	X	Y	Z	U	V	W	Exp_ Fx	Exp_ Fy	Exp_ Fz	Exp_ Mx	Exp_ My	Exp_ Mz	Sen_ Fx	Sen_ Fy	Sen_ Fz	Sen_ Mx	Sen_ My	Sen_ Mz	Hex_ Fx	Hex_ Fy	Hex_ Fz	Hex_ Mx	Hex_ My	Hex_ Mz	Lab_ Fx	Lab_ Fy	Lab_ Fz	Lab_ Mx	Lab_ My	Lab_ Mz	Laser
16:17:49,20	0,455079	3,597966	-0,151951	0,046982	-0,818999	0,785038	-0,101094	-0,019796	0,009548	-0,700510	-1,346293	-1,331628	-0,540695	-2,796408	-1,244894	-12,430937	4,855711	11,407344	-0,101094	-0,019796	0,009548	-2,254461	6,589548	-1,331628	-0,101094	-0,019796	0,009548	-2,254461	6,589548	-1,331628
16:17:49,24	0,455079	3,597966	-0,151951	0,046982	-0,818999	0,785038	-0,101094	-0,019796	0,009548	-0,700510	-1,346293	-1,331628	-0,534170	-2,796687	-1,244055	-12,398415	4,833240	11,455317	-0,101094	-0,019796	0,009548	-2,254461	6,589548	-1,331628	-0,101094	-0,019796	0,009548	-2,254461	6,589548	-1,331628
16:17:49,29	0,455079	3,597966	-0,151951	0,046982	-0,818999	0,785038	-0,103560	-0,021715	0,010749	-0,604019	-1,492947	-1,273159	-0,540680	-2,796258	-1,245258	-12,424797	4,871954	11,437119	-0,103560	-0,021715	0,010749	-2,308647	6,636522	-1,273159	-0,103560	-0,021715	0,010749	-2,308647	6,636522	-1,273159
16:17:49,34	0,455079	3,597966	-0,151951	0,046982	-0,818999	0,785038	-0,100677	-0,015863	0,009546	-0,887999	-1,385204	-1,291357	-0,543522	-2,797390	-1,244862	-12,384466	4,878708	11,421485	-0,100677	-0,015863	0,009546	-2,133228	6,517902	-1,291357	-0,100677	-0,015863	0,009546	-2,133228	6,517902	-1,291357
16:17:49,39	0,455079	3,597966	-0,151951	0,046982	-0,818999	0,785038	-0,098276	-0,013967	0,009942	-0,960547	-1,228803	-1,306991	-0,537116	-2,796632	-1,242145	-12,403449	4,823739	11,419485	-0,098276	-0,013967	0,009942	-2,056984	6,485827	-1,306991	-0,098276	-0,013967	0,009942	-2,056984	6,485827	-1,306991
16:17:49,44	0,455079	3,597966	-0,151951	0,046982	-0,818999	0,785038	-0,102134	-0,019136	0,012659	-0,748870	-1,418399	-1,308990	-0,539504	-2,796393	-1,244865	-12,419635	4,850469	11,436321	-0,102134	-0,019136	0,012659	-2,251050	6,599122	-1,308990	-0,102134	-0,019136	0,012659	-2,251050	6,599122	-1,308990
16:17:49,49	0,455079	3,597966	-0,151951	0,046982	-0,818999	0,785038	-0,102813	-0,018739	0,011117	-0,762231	-1,453983	-1,288385	-0,537120	-2,795846	-1,243686	-12,400050	4,830172	11,440091	-0,102813	-0,018739	0,011117	-2,233266	6,616845	-1,288385	-0,102813	-0,018739	0,011117	-2,233266	6,616845	-1,288385
16:17:49,54	0,455079	3,597966	-0,151951	0,046982	-0,818999	0,785038	-0,102813	-0,018739	0,011117	-0,762231	-1,453983	-1,288385	-0,540083	-2,794739	-1,247217	-12,406406	4,843182	11,413302	-0,102813	-0,018739	0,011117	-2,233266	6,616845	-1,288385	-0,102813	-0,018739	0,011117	-2,233266	6,616845	-1,288385
16:17:49,59	0,455079	3,597966	-0,151951	0,046982	-0,818999	0,785038	-0,102290	-0,015620	0,007587	-0,916351	-1,438786	-1,315173	-0,541879	-2,795655	-1,242170	-12,444551	4,883764	11,426013	-0,102290	-0,015620	0,007587	-2,142513	6,590970	-1,315173	-0,102290	-0,015620	0,007587	-2,142513	6,590970	-1,315173
16:17:49,64	0,455079	3,597966	-0,151951	0,046982	-0,818999	0,785038	-0,100599	-0,014523	0,012633	-0,957330	-1,404175	-1,302463	-0,541768	-2,796358	-1,244464	-12,385494	4,874003	11,436094	-0,100599	-0,014523	0,012633	-2,097366	6,492831	-1,302463	-0,100599	-0,014523	0,012633	-2,097366	6,492831	-1,302463
16:17:49,69	0,455079	3,597966	-0,151951	0,046982	-0,818999	0,785038	-0,098672	-0,017059	0,010658	-0,847601	-1,260406	-1,380592	-0,540646	-2,798592	-1,244146	-12,417910	4,842779	11,347883	-0,098672	-0,017059	0,010658	-2,186760	6,485329	-1,380592	-0,098672	-0,017059	0,010658	-2,186760	6,485329	-1,380592
16:17:49,74	0,455079	3,597966	-0,151951	0,046982	-0,818999	0,785038	-0,098672	-0,017059	0,010658	-0,847601	-1,260406	-1,380592	-0,540608	-2,796893	-1,242918	-12,404996	4,891494	11,431190	-0,098672	-0,017059	0,010658	-2,186760	6,485329	-1,380592	-0,098672	-0,017059	0,010658	-2,186760	6,485329	-1,380592
16:17:49,79	0,455079	3,597966	-0,151951	0,046982	-0,818999	0,785038	-0,100162	-0,016243	0,011885	-0,841417	-1,351076	-1,297286	-0,539967	-2,798211	-1,244484	-12,371013	4,846636	11,386666	-0,100162	-0,016243	0,011885	-2,116475	6,511649	-1,297286	-0,100162	-0,016243	0,011885	-2,116475	6,511649	-1,297286
16:17:49,84	0,455079	3,597966	-0,151951	0,046982	-0,818999	0,785038	-0,099341	-0,017457	0,010319	-0,800158	-1,256526	-1,341810	-0,534751	-2,801562	-1,244078	-12,420621	4,855554	11,411844	-0,099341	-0,017457	0,010319	-2,170496	6,541753	-1,341810	-0,099341	-0,017457	0,010319	-2,170496	6,541753	-1,341810
16:17:49,89	0,455079	3,597966	-0,151951	0,046982	-0,818999	0,785038	-0,099048	-0,023649	0,010726	-0,495212	-1,288697	-1,316632	-0,536459	-2,800067	-1,240964	-12,396602	4,860230	11,414624	-0,099048	-0,023649	0,010726	-2,351687	6,486560	-1,316632	-0,099048	-0,023649	0,010726	-2,351687	6,486560	-1,316632
16:17:49,94	0,455079	3,597966	-0,151951	0,046982	-0,818999	0,785038	-0,099488	-0,021422	0,013840	-0,594978	-1,293139	-1,313852	-0,537597	-2,793480	-1,242536	-12,355182	4,852095	11,405985	-0,099488	-0,021422	0,013840	-2,276601	6,516696	-1,313852	-0,099488	-0,021422	0,013840	-2,276601	6,516696	-1,313852
16:17:49,99	0,455079	3,597966	-0,151951	0,046982	-0,818999	0,785038	-0,104624	-0,017144	0,012267	-0,803783	-1,520263	-1,322491	-0,539458	-2,799338	-1,242918	-12,404411	4,827944	11,414449	-0,104624	-0,017144	0,012267	-2,149562	6,692733	-1,322491	-0,104624	-0,017144	0,012267	-2,149562	6,692733	-1,322491
16:17:50,04	0,455079	3,597966	-0,151951	0,046982	-0,818999	0,785038	-0,098620	-0,018461	0,011885	-0,780838	-1,238627	-1,314027	-0,539392	-2,797526	-1,246778	-12,374041	4,873174	11,442440	-0,098620	-0,018461	0,011885	-2,229988	6,503076	-1,314027	-0,098620	-0,018461	0,011885	-2,229988	6,503076	-1,314027
16:17:50,09	0,455079	3,597966	-0,151951	0,046982	-0,818999	0,785038	-0,099968	-0,015713	0,009939	-0,883160	-1,299333	-1,316923	-0,541163	-2,796797	-1,244864	-12,376026	4,858358	11,411553	-0,099968	-0,015713	0,009939	-2,116656	6,548165	-1,316923	-0,099968	-0,015713	0,009939	-2,116656	6,548165	-1,316923
16:17:50,14	0,455079	3,597966	-0,151951	0,046982	-0,818999	0,785038	-0,099968	-0,015713	0,009939	-0,883160	-1,299333	-1,316923	-0,541237	-2,794184	-1,242931	-12,403729	4,855063	11,430311	-0,099968	-0,015713	0,009939	-2,116656	6,548165	-1,316923	-0,099968	-0,015713	0,009939	-2,116656	6,548165	-1,316923
16:17:50,19	0,455079	3,597966	-0,151951	0,046982	-0,818999	0,785038	-0,102194	-0,014343	0,011873	-0,971117	-1,437445	-1,298165	-0,540536	-2,795487	-1,246428	-12,364645	4,891250	11,399209	-0,102194	-0,014343	0,011873	-2,097050	6,584819	-1,298165	-0,102194	-0,014343	0,011873	-2,097050	6,584819	-1,298165
16:17:50,24	0,455079	3,597966	-0,151951	0,046982	-0,818999	0,785038	-0,101416	-0,015602	0,008375	-0,854783	-1,381237	-1,329267	-0,537039	-2,799539	-1,244463	-12,388757	4,872470	11,412198	-0,101416	-0,015602	0,008375	-2,079525	6,579957	-1,329267	-0,101416	-0,015602	0,008375	-2,079525	6,579957	-1,329267
16:17:50,29	0,455079	3,597966	-0,151951	0,046982	-0,818999	0,785038	-0,099655	-0,020656	0,010340	-0,620275	-1,301130	-1,316278	-0,535329	-2,794618	-1,242933	-12,400220	4,857826	11,411941	-0,099655	-0,020656	0,010340	-2,241786	6,521786	-1,316278	-0,099655	-0,020656	0,010340	-2,241786	6,521786	-1,316278
16:17:50,34	0,455079	3,597966	-0,151951	0,046982	-0,818999	0,785038	-0,104772	-0,019677	0,011870	-0,689623	-1,569824	-1,316535	-0,538811	-2,796728	-1,242546	-12,387020	4,867289	11,396423	-0,104772	-0,019677	0,011870	-2,234242	6,654783	-1,316535	-0,104772	-0,019677	0,011870	-2,234242	6,654783	-1,316535
16:17:50,39	0,455079	3,597966	-0,151951	0,046982	-0,818999	0,785038	-0,101204	-0,017716	0,012258	-0,776768	-1,377600	-1,332053	-0,539923	-2,799200	-1,243716	-12,407761	4,868998	11,391998	-0,101204	-0,017716	0,012258	-2,167497	6,566938	-1,332053	-0,101204	-0,017716	0,012258	-2,167497	6,566938	-1,332053
16:17:50,44	0,455079	3,597966	-0,151951	0,046982	-0,818999	0,785038	-0,098507	-0,017989	0,011088	-0,771491	-1,256152	-1,336478	-0,540032	-2,795188	-1,244849	-12,397354	4,882248	11,451724	-0,098507	-0,017989	0,011088	-2,183606	6,476639	-1,336478	-0,098507	-0,017989	0,011088	-2,183606	6,476639	-1,336478
16:17:50,49	0,455079	3,597966	-0,151951	0,046982	-0,818999	0,785038	-0,101927	-0,015889	0,009954	-0,864023	-1,431591	-1,276752	-0,534651	-2,795554	-1,244099	-12,364841	4,864874	11,383420	-0,101927	-0,015889	0,009954	-2,111274	6,569651	-1,276752	-0,101927	-0,015889	0,009954	-2,111274	6,569651	-1,276752
16:17:50,54	0,455079	3,597966	-0,151951	0,046982	-0,818999	0,785038	-0,104300	-0,020732	0,010704	-0,610951	-1,518173	-1,345056	-0,542344	-2,796823	-1,243303	-12,381786	4,866953	11,425265	-0,104300	-0,020732	0,010704	-2,238417	6,669394	-1,345056	-0,104300	-0,020732	0,010704	-2,238417	6,669394	-1,345056
16:17:50,59	0,455079	3,597966	-0,151951	0,046982	-0,818999	0,785038	-0,099355	-0,014704	0,011500	-0,931098	-1,276726	-1,303211	-0,537069	-2,798986	-1,243689	-12,397467	4,859497	11,416323	-0,099355	-0,014704	0,011500	-2,085336	6,522627	-1,303211	-0,099355	-0,014704	0,011500	-2,085336	6,522627	-1,303211
16:17:50,64	0,455079	3,597966	-0,151951	0,046982	-0,818999	0,785038	-0,100119	-0,020354	0,011114	-0,651566	-1,326323	-1,312153	-0,538170	-2,796163	-1,241352	-12,344453	4,816002	11,408346	-0,100119	-0,020354	0,011114	-2,249374	6,533029	-1,312153	-0,100119	-0,020354	0,011114	-2,249374	6,533029	-1,312153
16:17:50,69	0,455079	3,597966	-0,151951	0,046982	-0,818999	0,785038	-0,102013	-0,017989	0,013451	-0,785744	-1,357147	-1,320130	-0,540570	-2,799159	-1,242559	-12,392283	4,865583	11,371539	-0,102013	-0,017989	0,013451	-2,197844	6,650877	-1,320130	-0,102013	-0,017989	0,013451	-2,197844	6,650877	-1,320130
16:17:50,74	0,455079	3,597966	-0,151951	0,046982	-0,818999	0,785038	-0,098219	-0,017408	0,012245	-0,796901	-1,226059	-1,356936	-0,541188	-2,796707	-1,245611	-12,381489	4,861651	11,455785	-0,098219	-0,017408	0,012245	-2,163440	6,484116	-1,356936	-0,098219	-0,017408	0,012245	-2,163440	6,484116	-1,356936
16:17:50,79	0,455079	3,597966	-0,151951	0,046982	-0,818999	0,785038	-0,100034	-0,015647	0,009192	-0,886480	-1,309137	-1,272691	-0,540587	-2,796158	-1,242914	-12,396050	4,901186	11,436364	-0,100034	-0,015647	0,009192	-2,114782	6,543535	-1,272691	-0,100034	-0,015647	0,009192	-2,114782	6,543535	-1,272691
16:17:50,84	0,455079	3,597966	-0,151951	0,046982	-0,818999	0,785038	-0,100809	-0,015893	0,011890	-0,846717	-1,381820	-1,292112	-0,538271	-2,795902	-1,244482	-12,388864	4,828899	11,411141	-0,100809	-0,015893	0,011890	-2,094349	6,531696	-1,292112	-0,100809	-0,015893	0,011890	-2,094349	6,531696	-1,292112
16:17:50,89	0,455079	3,597966	-0,151951	0,046982	-0,818999	0,785038	-0,102189	-0,017771	0,010322	-0,808090	-1,411205	-1,317335	-0,537097	-2,795929	-1,245643	-12,383333	4,813854	11,411508	-0,102189	-0,017771	0,010322	-2,203117	6,610629	-1,317335	-0,102189	-0,017771	0,010322	-2,203117	6,610629	-1,317335
16:17:50,94	0,455079	3,597966	-0,151951	0,046982	-0,818999	0,785038	-0,102753	-0,018801	0,009160	-0,764790	-1,428210	-1,316968	-0,540570	-2,795899	-1,243676	-12,366240	4,846010	11,439640	-0,102753	-0,018801	0,009160	-2,240677	6,637882	-1,316968	-0,102753	-0,018801	0,009160	-2,240677	6,637882	-1,316968
16:17:50,99	0,455079	3,597966	-0,151951	0,046982	-0,818999	0,785038	-0,101042	-0,015778	0,011128	-0,885590	-1,340540	-1,288836	-0,539459	-2,792850	-1,244862	-12,398019	4,879467	11,447250	-0,101042	-0,015778	0,011128	-2,124173	6,591280	-1,288836	-0,101042	-0,015778	0,011128	-2,124173	6,591280	-1,288836
16:17:51,04	0,455079	3,597966	-0,151951	0,046982	-0,818999	0,785038	-0,104238	-0,015216	0,009941	-0,901724	-1,550970	-1,281226	-0,537063	-2,794383	-1,242557	-12,387668	4,859224	11,391983	-0,104238	-0,015216	0,009941	-2,096199	6,631717	-1,281226	-0,104238	-0,015216	0,009941	-2,096199	6,631717	-1,281226
16:17:51,09	0,455079	3,597966	-0,151951	0,046982	-0,818999	0,785038	-0,104108	-0,018058	0,012246	-0,766325	-1,525141	-1,336493	-0,538909	-2,796676	-1,245270	-12,420914	4,854281	11,412538	-0,104108	-0,018058	0,012246	-2,183851	6,647366	-1,336493	-0,104108	-0,018058	0,012246	-2,183851	6,647366	-1,336493
16:17:51,14	0,455079	3,597966	-0,151951	0,046982	-0,818999	0,785038	-0,101200	-0,017605	0,009533	-0,810745	-1,400238	-1,315937	-0,538291	-2,794562	-1,241779	-12,405342	4,841866	11,405431	-0,101200	-0,017605	0,009533	-2,192771	6,543981	-1,315937	-0,101200	-0,017605	0,009533	-2,192771	6,543981	-1,315937
16:17:51,19	0,455079	3,597966	-0,151951	0,046982	-0,818999	0,785038	-0,103340	-0,017083	0,013025	-0,840875	-1,491798	-1,323045	-0,536469	-2,796902	-1,244456	-12,370814	4,821046	11,425387	-0,103340	-0,017083	0,013025	-2,181893	6,620370	-1,323045	-0,103340	-0,017083	0,013025	-2,181893	6,620370	-1,323045
16:17:51,24	0,455079	3,597966	-0,151951	0,046982	-0,818999	0,785038	-0,102224	-0,019832	0,010348	-0,698718	-1,393473	-1,303089	-0,541186	-2,799360	-1,247183	-12,387874	4,858463	11,422395	-0,102224	-0,019832	0,010348	-2,255496	6,631118	-1,303089	-0,102224	-0,019832	0,010348	-2,255496	6,631118	-1,303089
16:17:51,29	0,455079	3,597966	-0,151951	0,046982	-0,818999	0,785038	-0,097737	-0,016975	0,007621	-0,823404	-1,193635	-1,306081	-0,538908	-2,799349	-1,243679	-12,427499	4,857782	11,450114	-0,097737	-0,016975	0,007621	-2,155914	6,478732	-1,306081	-0,097737	-0,016975	0,007621	-2,155914	6,478732	-1,306081
16:17:51,34	0,455079	3,597966	-0,151951	0,046982	-0,818999	0,785038	-0,098885	-0,018942	0,011125	-0,741479	-1,287310	-1,278362	-0,539444	-2,797428	-1,240216	-12,401196	4,831125	11,398624	-0,098885	-0,018942	0,011125	-2,228464	6,475179	-1,278362	-0,098885	-0,018942	0,011125	-2,228464	6,475179	-1,278362
16:17:51,39	0,455079	3,597966	-0,151951	0,046982	-0,818999	0,785038	-0,100281	-0,017518	0,014588	-0,825500	-1,323775	-1,329852	-0,540613	-2,794269	-1,242135	-12,398696	4,888152	11,450311	-0,100281	-0,017518	0,014588	-2,200642	6,548271	-1,329852	-0,100281	-0,017518	0,014588	-2,200642	6,548271	-1,329852
16:17:51,44	0,455079	3,597966	-0,151951	0,046982	-0,818999	0,785038	-0,102432	-0,014926	0,012669	-0,909650	-1,461986	-1,278165	-0,536483	-2,796640	-1,242936	-12,398045	4,863199	11,397058	-0,102432	-0,014926	0,012669	-2,081316	6,578929	-1,278165	-0,102432	-0,014926	0,012669	-2,081316	6,578929	-1,278165
16:17:51,49	0,455079	3,597966	-0,151951	0,046982	-0,818999	0,785038	-0,102444	-0,019688	0,011867	-0,683281	-1,449550	-1,331418	-0,541775	-2,794017	-1,242160	-12,380101	4,844700	11,409818	-0,102444	-0,019688	0,011867	-2,228809	6,592277	-1,331418	-0,102444	-0,019688	0,011867	-2,228809	6,592277	-1,331418
16:17:51,54	0,455079	3,597966	-0,151951	0,046982	-0,818999	0,785038	-0,102069	-0,013793	0,012644	-0,996874	-1,405300	-1,318658	-0,541784	-2,798059	-1,243336	-12,392778	4,835124	11,380685	-0,102069	-0,013793	0,012644	-2,079637	6,607151	-1,318658	-0,102069	-0,013793	0,012644	-2,079637	6,607151	-1,318658
16:17:51,59	0,455079	3,597966	-0,151951	0,046982	-0,818999	0,785038	-0,098564	-0,015807	0,011468	-0,906794	-1,229224	-1,347790	-0,540059	-2,794684	-1,244885	-12,406147	4,862699	11,412519	-0,098564	-0,015807	0,011468	-2,147631	6,508073	-1,347790	-0,098564	-0,015807	0,011468	-2,147631	6,508073	-1,347790
16:17:51,64	0,455079	3,597966	-0,151951	0,046982	-0,818999	0,785038	-0,102350	-0,015614	0,009918	-0,899638	-1,451448	-1,315957	-0,537658	-2,794737	-1,246046	-12,378024	4,842339	11,398155	-0,102350	-0,015614	0,009918	-2,125318	6,583030	-1,315957	-0,102350	-0,015614	0,009918	-2,125318	6,583030	-1,315957
16:17:51,69	0,455079	3,597966	-0,151951	0,046982	-0,818999	0,785038	-0,103504	-0,017719	0,008758	-0,793730	-1,476941	-1,330321	-0,536532	-2,794909	-1,243299	-12,395721	4,820999	11,439757	-0,103504	-0,017719	0,008758	-2,184681	6,648157	-1,330321	-0,103504	-0,017719	0,008758	-2,184681	6,648157	-1,330321
16:17:51,74	0,455079	3,597966	-0,151951	0,046982	-0,818999	0,785038	-0,103919	-0,018780	0,011505	-0,765905	-1,503135	-1,288718	-0,535309	-2,794612	-1,245621	-12,377679	4,844820	11,442003	-0,103919	-0,018780	0,011505	-2,240118	6,654477	-1,288718	-0,103919	-0,018780	0,011505	-2,240118	6,654477	-1,288718
16:17:51,79	0,455079	3,597966	-0,151951	0,046982	-0,818999	0,785038	-0,104787	-0,019691	0,009183	-0,688895	-1,544575	-1,286472	-0,539921	-2,796356	-1,243690	-12,339798	4,833589	11,400263	-0,104787	-0,019691	0,009183	-2,234603	6,681202	-1,286472	-0,104787	-0,019691	0,009183	-2,234603	6,681202	-1,286472
16:17:51,84	0,455079	3,597966	-0,151951	0,046982	-0,818999	0,785038	-0,100971	-0,016569	0,011113	-0,842017	-1,307737	-1,328213	-0,538794	-2,793966	-1,244852	-12,363324	4,867119	11,431906	-0,100971	-0,016569	0,011113	-2,142659	6,618508	-1,328213	-0,100971	-0,016569	0,011113	-2,142659	6,618508	-1,328213
16:17:51,89	0,455079	3,597966	-0,151951	0,046982	-0,818999	0,785038	-0,103604	-0,016350	0,009951	-0,836137	-1,481771	-1,296570	-0,537077	-2,796466	-1,240977	-12,397135	4,852947	11,419677	-0,103604	-0,016350	0,009951	-2,119578	6,651133	-1,296570	-0,103604	-0,016350	0,009951	-2,119578	6,651133	-1,296570
16:17:51,95	0,455079	3,597966	-0,151951	0,046982	-0,818999	0,785038	-0,102298	-0,019087	0,013827	-0,722985	-1,436071	-1,308799	-0,540643	-2,799181	-1,245629	-12,403920	4,839658	11,430823	-0,102298	-0,019087	0,013827	-2,221290	6,594336	-1,308799	-0,102298	-0,019087	0,013827	-2,221290	6,594336	-1,308799
16:17:52,00	0,455079	3,597966	-0,151951	0,046982	-0,818999	0,785038	-0,098164	-0,017356	0,009175	-0,827870	-1,220314	-1,297653	-0,539433	-2,793752	-1,241387	-12,396099	4,869822	11,410761	-0,098164	-0,017356	0,009175	-2,190334	6,485544	-1,297653	-0,098164	-0,017356	0,009175	-2,190334	6,485544	-1,297653
16:17:52,05	0,455079	3,597966	-0,151951	0,046982	-0,818999	0,785038	-0,103471	-0,015689	0,013417	-0,884526	-1,504574	-1,317715	-0,531473	-2,802076	-1,234398	-12,512438	4,716787	11,407788	-0,103471	-0,015689	0,013417	-2,116124	6,617863	-1,317715	-0,103471	-0,015689	0,013417	-2,116124	6,617863	-1,317715
16:17:52,10	0,455079	3,597966	-0,151951	0,046982	-0,818999	0,785038	-0,100241	-0,026745	0,020406	-0,500336	-1,360891	-1,320688	-0,183000	-2,978746	-1,170872	-22,118847	-13,832885	13,650040	-0,100241	-0,026745	0,020406	-2,599798	6,508056	-1,320688	-0,100241	-0,026745	0,020406	-2,599798	6,508056	-1,320688
16:17:52,15	0,455032	3,647903	-0,152000	0,046984	-0,819001	0,784997	-0,121477	-0,416866	0,083932	-1,081713	-1,509678	0,921565	-0,127290	-3,007379	-1,157948	-23,753804	-16,737870	13,973454	-0,121477	-0,416866	0,083932	-33,805697	8,026235	0,921565	-0,121477	-0,416866	0,083932	-33,805697	8,026235	0,921565
16:17:52,20	0,455032	3,647903	-0,152000	0,046984	-0,819001	0,784997	-0,124535	-0,479429	0,096855	-1,161710	-1,632154	1,244978	-0,131190	-3,009694	-1,161084	-23,725695	-16,541062	13,917373	-0,124535	-0,479429	0,096855	-38,796882	8,143870	1,244978	-0,124535	-0,479429	0,096855	-38,796882	8,143870	1,244978
16:17:52,25	0,455032	3,647903	-0,152000	0,046984	-0,819001	0,784997	-0,120581	-0,477208	0,093720	-1,092684	-1,500567	1,188897	-0,134531	-3,002606	-1,160337	-23,653937	-16,451089	13,880776	-0,120581	-0,477208	0,093720	-38,553542	7,965008	1,188897	-0,120581	-0,477208	0,093720	-38,553542	7,965008	1,188897
16:17:52,30	0,455032	3,647903	-0,152000	0,046984	-0,819001	0,784997	-0,125048	-0,470771	0,094466	-1,313616	-1,715740	1,152300	-0,139101	-3,004317	-1,161446	-23,605445	-16,390919	13,925442	-0,125048	-0,470771	0,094466	-38,269161	8,100566	1,152300	-0,125048	-0,470771	0,094466	-38,269161	8,100566	1,152300
16:17:52,35	0,455032	3,647903	-0,152000	0,046984	-0,819001	0,784997	-0,121281	-0,467669	0,093357	-1,398585	-1,507945	1,196967	-0,137331	-3,004996	-1,159941	-23,631284	-16,346957	13,868264	-0,121281	-0,467669	0,093357	-38,110593	8,012649	1,196967	-0,121281	-0,467669	0,093357	-38,110593	8,012649	1,196967
16:17:52,40	0,455032	3,647903	-0,152000	0,046984	-0,819001	0,784997	-0,121578	-0,469541	0,094862	-1,276057	-1,567736	1,139788	-0,138458	-3,002992	-1,161895	-23,628390	-16,260763	13,867441	-0,121578	-0,469541	0,094862	-38,135064	7,976157	1,139788	-0,121578	-0,469541	0,094862	-38,135064	7,976157	1,139788
16:17:52,45	0,455032	3,647903	-0,152000	0,046984	-0,819001	0,784997	-0,122750	-0,467564	0,092909	-1,302782	-1,669283	1,138966	-0,135474	-3,005942	-1,162648	-23,613590	-16,270589	13,867511	-0,122750	-0,467564	0,092909	-38,006573	7,966630	1,138966	-0,122750	-0,467564	0,092909	-38,006573	7,966630	1,138966
16:17:52,50	0,455032	3,647903	-0,152000	0,046984	-0,819001	0,784997	-0,121688	-0,471623	0,092155	-1,092854	-1,596291	1,139035	-0,144844	-3,003716	-1,165772	-23,597979	-16,205832	13,870037	-0,121688	-0,471623	0,092155	-38,115231	7,956197	1,139035	-0,121688	-0,471623	0,092155	-38,115231	7,956197	1,139035
16:17:52,55	0,455032	3,647903	-0,152000	0,046984	-0,819001	0,784997	-0,118931	-0,462395	0,089031	-1,508783	-1,471787	1,141561	-0,136199	-3,010331	-1,162325	-23,893456	-16,451733	13,926599	-0,118931	-0,462395	0,089031	-37,806822	7,864279	1,141561	-0,118931	-0,462395	0,089031	-37,806822	7,864279	1,141561
16:17:52,60	0,455032	3,647903	-0,152000	0,046984	-0,819001	0,784997	-0,117524	-0,473190	0,092478	-1,308175	-1,531600	1,198123	0,170693	-3,172257	-1,102356	-32,843733	-32,603479	15,867854	-0,117524	-0,473190	0,092478	-38,453565	7,694072	1,198123	-0,117524	-0,473190	0,092478	-38,453565	7,694072	1,198123
16:17:52,65	0,454985	3,697931	-0,151982	0,046986	-0,819003	0,784970	-0,130738	-0,819929	0,152447	-1,740685	-1,893999	3,139378	0,232134	-3,208233	-1,103879	-34,866915	-36,126830	16,285889	-0,130738	-0,819929	0,152447	-66,105113	8,368943	3,139378	-0,130738	-0,819929	0,152447	-66,105113	8,368943	3,139378
16:17:52,70	0,454985	3,697931	-0,151982	0,046986	-0,819003	0,784970	-0,130303	-0,891126	0,150924	-2,101358	-1,861814	3,557413	0,228954	-3,215863	-1,106569	-34,806741	-35,880436	16,254357	-0,130303	-0,891126	0,150924	-72,054726	8,366957	3,557413	-0,130303	-0,891126	0,150924	-72,054726	8,366957	3,557413
16:17:52,75	0,454985	3,697931	-0,151982	0,046986	-0,819003	0,784970	-0,122105	-0,892187	0,148235	-1,802707	-1,506615	3,525881	0,226921	-3,211322	-1,107355	-34,684375	-35,779481	16,198992	-0,122105	-0,892187	0,148235	-71,839377	8,078630	3,525881	-0,122105	-0,892187	0,148235	-71,839377	8,078630	3,525881
16:17:52,80	0,454985	3,697931	-0,151982	0,046986	-0,819003	0,784970	-0,125021	-0,888156	0,147449	-1,863695	-1,602729	3,470516	0,224008	-3,208091	-1,106205	-34,681119	-35,727506	16,199900	-0,125021	-0,888156	0,147449	-71,583949	8,211387	3,470516	-0,125021	-0,888156	0,147449	-71,583949	8,211387	3,470516
16:17:52,85	0,454985	3,697931	-0,151982	0,046986	-0,819003	0,784970	-0,126363	-0,884017	0,148599	-2,032267	-1,695687	3,471424	0,222399	-3,207023	-1,106221	-34,648432	-35,612681	16,169216	-0,126363	-0,884017	0,148599	-71,427632	8,223786	3,471424	-0,126363	-0,884017	0,148599	-71,427632	8,223786	3,471424
16:17:52,90	0,454985	3,697931	-0,151982	0,046986	-0,819003	0,784970	-0,125789	-0,884629	0,146314	-1,834052	-1,688900	3,491609	0,224250	-3,208894	-1,108490	-34,617883	-35,571845	16,220084	-0,125789	-0,884629	0,146314	-71,277410	8,185506	3,491609	-0,125789	-0,884629	0,146314	-71,277410	8,185506	3,491609
16:17:52,95	0,454985	3,697931	-0,151982	0,046986	-0,819003	0,784970	-0,125789	-0,884629	0,146314	-1,834052	-1,688900	3,491609	0,224269	-3,208302	-1,105015	-34,620645	-35,562096	16,194176	-0,125789	-0,884629	0,146314	-71,277410	8,185506	3,491609	-0,125789	-0,884629	0,146314	-71,277410	8,185506	3,491609
16:17:53,00	0,454985	3,697931	-0,151982	0,046986	-0,819003	0,784970	-0,126310	-0,884350	0,149789	-1,841502	-1,723296	3,465700	0,226044	-3,204120	-1,110106	-34,613354	-35,525049	16,160552	-0,126310	-0,884350	0,149789	-71,262953	8,192064	3,465700	-0,126310	-0,884350	0,149789	-71,262953	8,192064	3,465700
16:17:53,05	0,454985	3,697931	-0,151982	0,046986	-0,819003	0,784970	-0,130820	-0,883796	0,144698	-1,834589	-1,970011	3,432076	0,222553	-3,208009	-1,110483	-34,614169	-35,492773	16,160643	-0,130820	-0,883796	0,144698	-71,212538	8,299363	3,432076	-0,130820	-0,883796	0,144698	-71,212538	8,299363	3,432076
16:17:53,10	0,454985	3,697931	-0,151982	0,046986	-0,819003	0,784970	-0,125706	-0,882716	0,144320	-1,863161	-1,720926	3,432167	0,223207	-3,208398	-1,108911	-34,587557	-35,492113	16,164334	-0,125706	-0,882716	0,144320	-71,156396	8,146998	3,432167	-0,125706	-0,882716	0,144320	-71,156396	8,146998	3,432167
16:17:53,15	0,454985	3,697931	-0,151982	0,046986	-0,819003	0,784970	-0,125696	-0,883478	0,145893	-1,809692	-1,697679	3,435858	0,221450	-3,206210	-1,112380	-34,583873	-35,435673	16,216688	-0,125696	-0,883478	0,145893	-71,162694	8,169443	3,435858	-0,125696	-0,883478	0,145893	-71,162694	8,169443	3,435858
16:17:53,20	0,454985	3,697931	-0,151982	0,046986	-0,819003	0,784970	-0,126713	-0,880862	0,142424	-1,895012	-1,775581	3,488212	0,219701	-3,209380	-1,110887	-34,597906	-35,434154	16,127987	-0,126713	-0,880862	0,142424	-71,042647	8,171359	3,488212	-0,126713	-0,880862	0,142424	-71,042647	8,171359	3,488212
16:17:53,25	0,454985	3,697931	-0,151982	0,046986	-0,819003	0,784970	-0,123093	-0,880932	0,143916	-1,897041	-1,600250	3,399511	0,219796	-3,204406	-1,108917	-34,529639	-35,466806	16,150021	-0,123093	-0,880932	0,143916	-71,050219	8,062515	3,399511	-0,123093	-0,880932	0,143916	-71,050219	8,062515	3,399511
16:17:53,30	0,454985	3,697931	-0,151982	0,046986	-0,819003	0,784970	-0,127448	-0,878528	0,145887	-2,016209	-1,751299	3,421545	0,219759	-3,206549	-1,111199	-34,557068	-35,417972	16,220763	-0,127448	-0,878528	0,145887	-70,980648	8,253388	3,421545	-0,127448	-0,878528	0,145887	-70,980648	8,253388	3,421545
16:17:53,35	0,454985	3,697931	-0,151982	0,046986	-0,819003	0,784970	-0,125573	-0,879567	0,143604	-1,933609	-1,701982	3,492288	0,220467	-3,203675	-1,109312	-34,509602	-35,414403	16,132578	-0,125573	-0,879567	0,143604	-70,979603	8,155536	3,492288	-0,125573	-0,879567	0,143604	-70,979603	8,155536	3,492288
16:17:53,40	0,454985	3,697931	-0,151982	0,046986	-0,819003	0,784970	-0,128416	-0,878743	0,145491	-1,949622	-1,810479	3,404102	0,216916	-3,206385	-1,108519	-34,527611	-35,401576	16,155901	-0,128416	-0,878743	0,145491	-70,930948	8,270188	3,404102	-0,128416	-0,878743	0,145491	-70,930948	8,270188	3,404102
16:17:53,45	0,454985	3,697931	-0,151982	0,046986	-0,819003	0,784970	-0,124294	-0,877023	0,146285	-2,036968	-1,618123	3,427425	0,217512	-3,205581	-1,110470	-34,535695	-35,352425	16,154123	-0,124294	-0,877023	0,146285	-70,883259	8,138934	3,427425	-0,124294	-0,877023	0,146285	-70,883259	8,138934	3,427425
16:17:53,50	0,454985	3,697931	-0,151982	0,046986	-0,819003	0,784970	-0,125289	-0,877137	0,144333	-1,992491	-1,701445	3,425647	0,219235	-3,204028	-1,112802	-34,534263	-35,389680	16,159707	-0,125289	-0,877137	0,144333	-70,847769	8,133728	3,425647	-0,125289	-0,877137	0,144333	-70,847769	8,133728	3,425647
16:17:53,56	0,454985	3,697931	-0,151982	0,046986	-0,819003	0,784970	-0,127495	-0,877852	0,142002	-1,986852	-1,796300	3,431231	0,216351	-3,207722	-1,112400	-34,522721	-35,373024	16,153986	-0,127495	-0,877852	0,142002	-70,898268	8,212061	3,431231	-0,127495	-0,877852	0,142002	-70,898268	8,212061	3,431231
16:17:53,60	0,454985	3,697931	-0,151982	0,046986	-0,819003	0,784970	-0,122853	-0,877202	0,142404	-2,000476	-1,553257	3,425510	0,217544	-3,206109	-1,112432	-34,526842	-35,339532	16,121650	-0,122853	-0,877202	0,142404	-70,860837	8,090719	3,425510	-0,122853	-0,877202	0,142404	-70,860837	8,090719	3,425510
16:17:53,65	0,454985	3,697931	-0,151982	0,046986	-0,819003	0,784970	-0,124847	-0,877429	0,142372	-1,961717	-1,677262	3,393174	0,219955	-3,207413	-1,111232	-34,504527	-35,340243	16,140272	-0,124847	-0,877429	0,142372	-70,839914	8,123246	3,393174	-0,124847	-0,877429	0,142372	-70,839914	8,123246	3,393174
16:17:53,70	0,454985	3,697931	-0,151982	0,046986	-0,819003	0,784970	-0,124924	-0,880169	0,143571	-1,808702	-1,661560	3,411796	0,216419	-3,202784	-1,109686	-34,500382	-35,321339	16,159350	-0,124924	-0,880169	0,143571	-70,901978	8,144955	3,411796	-0,124924	-0,880169	0,143571	-70,901978	8,144955	3,411796
16:17:53,75	0,454985	3,697931	-0,151982	0,046986	-0,819003	0,784970	-0,127165	-0,874792	0,145117	-2,069866	-1,783942	3,430874	0,219497	-3,205072	-1,108879	-34,448516	-35,318221	16,148928	-0,127165	-0,874792	0,145117	-70,741042	8,198473	3,430874	-0,127165	-0,874792	0,145117	-70,741042	8,198473	3,430874
16:17:53,80	0,454985	3,697931	-0,151982	0,046986	-0,819003	0,784970	-0,126722	-0,878602	0,145925	-1,843129	-1,717551	3,420452	0,217060	-3,207138	-1,109293	-34,491820	-35,320526	16,134288	-0,126722	-0,878602	0,145925	-70,813365	8,230093	3,420452	-0,126722	-0,878602	0,145925	-70,813365	8,230093	3,420452
16:17:53,85	0,454985	3,697931	-0,151982	0,046986	-0,819003	0,784970	-0,123714	-0,877524	0,145511	-1,922822	-1,597527	3,405812	0,215872	-3,205850	-1,110480	-34,491545	-35,325108	16,115466	-0,123714	-0,877524	0,145511	-70,808453	8,114053	3,405812	-0,123714	-0,877524	0,145511	-70,808453	8,114053	3,405812
16:17:53,90	0,454985	3,697931	-0,151982	0,046986	-0,819003	0,784970	-0,124235	-0,875851	0,144323	-2,013645	-1,622090	3,386990	0,217604	-3,207919	-1,110466	-34,518252	-35,303683	16,135791	-0,124235	-0,875851	0,144323	-70,767950	8,130389	3,386990	-0,124235	-0,875851	0,144323	-70,767950	8,130389	3,386990
16:17:53,95	0,454985	3,697931	-0,151982	0,046986	-0,819003	0,784970	-0,123310	-0,878386	0,144338	-1,876606	-1,607787	3,407315	0,215873	-3,207185	-1,111224	-34,486411	-35,331486	16,149379	-0,123310	-0,878386	0,144338	-70,829936	8,072012	3,407315	-0,123310	-0,878386	0,144338	-70,829936	8,072012	3,407315
16:17:54,00	0,454985	3,697931	-0,151982	0,046986	-0,819003	0,784970	-0,123080	-0,876520	0,143580	-1,981796	-1,554359	3,420904	0,214789	-3,204136	-1,111255	-34,461386	-35,268069	16,112677	-0,123080	-0,876520	0,143580	-70,788644	8,107399	3,420904	-0,123080	-0,876520	0,143580	-70,788644	8,107399	3,420904
16:17:54,06	0,454985	3,697931	-0,151982	0,046986	-0,819003	0,784970	-0,125178	-0,874056	0,143548	-2,042487	-1,673505	3,384201	0,215356	-3,205095	-1,110844	-34,471528	-35,267351	16,141580	-0,125178	-0,874056	0,143548	-70,655917	8,152966	3,384201	-0,125178	-0,874056	0,143548	-70,655917	8,152966	3,384201
16:17:54,11	0,454985	3,697931	-0,151982	0,046986	-0,819003	0,784970	-0,124631	-0,875027	0,143959	-1,996449	-1,654222	3,413105	0,220071	-3,202918	-1,113171	-34,456167	-35,278944	16,143605	-0,124631	-0,875027	0,143959	-70,686095	8,129338	3,413105	-0,124631	-0,875027	0,143959	-70,686095	8,129338	3,413105
16:17:54,16	0,454985	3,697931	-0,151982	0,046986	-0,819003	0,784970	-0,128874	-0,878022	0,141633	-1,843094	-1,855722	3,415129	0,227324	-3,209379	-1,111693	-34,789646	-35,691509	16,191354	-0,128874	-0,878022	0,141633	-70,767810	8,260858	3,415129	-0,128874	-0,878022	0,141633	-70,767810	8,260858	3,415129
16:17:54,21	0,454985	3,697931	-0,151982	0,046986	-0,819003	0,784970	-0,126905	-0,887534	0,143110	-1,872503	-1,835868	3,462878	0,550236	-3,373610	-1,043468	-43,723831	-52,558916	18,198980	-0,126905	-0,887534	0,143110	-71,543907	8,126168	3,462878	-0,126905	-0,887534	0,143110	-71,543907	8,126168	3,462878
16:17:54,26	0,454976	3,747985	-0,151990	0,046980	-0,819008	0,785001	-0,146133	-1,249299	0,211336	-2,135427	-2,139270	5,470504	0,601718	-3,408363	-1,050414	-45,550258	-55,769188	18,549259	-0,146133	-1,249299	0,211336	-100,205360	9,332198	5,470504	-0,146133	-1,249299	0,211336	-100,205360	9,332198	5,470504
16:17:54,31	0,454976	3,747985	-0,151990	0,046980	-0,819008	0,785001	-0,141777	-1,311260	0,204389	-2,606814	-1,889324	5,820783	0,596962	-3,400989	-1,055137	-45,376135	-55,503008	18,418633	-0,141777	-1,311260	0,204389	-105,540732	9,240153	5,820783	-0,141777	-1,311260	0,204389	-105,540732	9,240153	5,820783
16:17:54,36	0,454976	3,747985	-0,151990	0,046980	-0,819008	0,785001	-0,145785	-1,303455	0,199666	-2,695123	-2,080033	5,690157	0,594164	-3,400496	-1,057477	-45,346216	-55,382911	18,398960	-0,145785	-1,303455	0,199666	-105,016304	9,364069	5,690157	-0,145785	-1,303455	0,199666	-105,016304	9,364069	5,690157
16:17:54,41	0,454976	3,747985	-0,151990	0,046980	-0,819008	0,785001	-0,144813	-1,300785	0,197326	-2,714993	-2,063619	5,670484	0,588473	-3,397639	-1,057082	-45,270967	-55,314530	18,389886	-0,144813	-1,300785	0,197326	-104,826585	9,304169	5,670484	-0,144813	-1,300785	0,197326	-104,826585	9,304169	5,670484
16:17:54,46	0,454976	3,747985	-0,151990	0,046980	-0,819008	0,785001	-0,144442	-1,294428	0,197722	-2,948713	-2,013370	5,661411	0,587486	-3,395060	-1,057075	-45,208660	-55,221873	18,377887	-0,144442	-1,294428	0,197722	-104,561281	9,325325	5,661411	-0,144442	-1,294428	0,197722	-104,561281	9,325325	5,661411
16:17:54,51	0,454976	3,747985	-0,151990	0,046980	-0,819008	0,785001	-0,146182	-1,292284	0,197729	-2,948803	-2,096242	5,649411	0,590414	-3,398045	-1,057075	-45,222262	-55,234932	18,363136	-0,146182	-1,292284	0,197729	-104,393068	9,379078	5,649411	-0,146182	-1,292284	0,197729	-104,393068	9,379078	5,649411
16:17:54,56	0,454976	3,747985	-0,151990	0,046980	-0,819008	0,785001	-0,145060	-1,296312	0,197728	-2,757458	-2,043144	5,634660	0,581743	-3,396271	-1,060571	-45,180851	-55,098216	18,367982	-0,145060	-1,296312	0,197728	-104,517919	9,344093	5,634660	-0,145060	-1,296312	0,197728	-104,517919	9,344093	5,634660
16:17:54,61	0,454976	3,747985	-0,151990	0,046980	-0,819008	0,785001	-0,142262	-1,287916	0,194232	-3,054949	-1,930106	5,639506	0,584694	-3,395070	-1,059395	-45,181234	-55,082247	18,383005	-0,142262	-1,287916	0,194232	-104,156318	9,237432	5,639506	-0,142262	-1,287916	0,194232	-104,156318	9,237432	5,639506
16:17:54,66	0,454976	3,747985	-0,151990	0,046980	-0,819008	0,785001	-0,144778	-1,289870	0,195408	-2,939666	-2,069252	5,654529	0,589028	-3,403473	-1,059053	-45,349474	-55,177445	18,366444	-0,144778	-1,289870	0,195408	-104,194481	9,295789	5,654529	-0,144778	-1,289870	0,195408	-104,194481	9,295789	5,654529
16:17:54,71	0,454976	3,747985	-0,151990	0,046980	-0,819008	0,785001	-0,139667	-1,297826	0,195750	-2,692549	-1,901614	5,637968	0,918615	-3,555950	-0,992960	-53,897581	-72,755733	20,453272	-0,139667	-1,297826	0,195750	-104,571863	9,062262	5,637968	-0,139667	-1,297826	0,195750	-104,571863	9,062262	5,637968
16:17:54,76	0,454996	3,797967	-0,151981	0,046983	-0,819031	0,784989	-0,172411	-1,659494	0,261843	-3,383065	-2,218028	7,724797	0,963161	-3,577271	-0,994055	-55,284932	-75,453305	20,657651	-0,172411	-1,659494	0,261843	-133,653374	11,316247	7,724797	-0,172411	-1,659494	0,261843	-133,653374	11,316247	7,724797
16:17:54,81	0,454996	3,797967	-0,151981	0,046983	-0,819031	0,784989	-0,176220	-1,708733	0,260749	-3,852483	-2,268779	7,929175	0,960707	-3,575109	-0,992112	-55,163062	-75,161398	20,601476	-0,176220	-1,708733	0,260749	-137,988045	11,564484	7,929175	-0,176220	-1,708733	0,260749	-137,988045	11,564484	7,929175
16:17:54,86	0,454996	3,797967	-0,151981	0,046983	-0,819031	0,784989	-0,176865	-1,705527	0,262692	-3,705488	-2,342731	7,873001	0,955118	-3,576443	-0,994422	-55,067671	-75,037757	20,575628	-0,176865	-1,705527	0,262692	-137,589340	11,541166	7,873001	-0,176865	-1,705527	0,262692	-137,589340	11,541166	7,873001
16:17:54,91	0,454996	3,797967	-0,151981	0,046983	-0,819031	0,784989	-0,172915	-1,701354	0,260381	-3,767725	-2,116562	7,847152	0,954654	-3,573749	-0,999439	-55,028116	-74,921843	20,616223	-0,172915	-1,701354	0,260381	-137,323976	11,457292	7,847152	-0,172915	-1,701354	0,260381	-137,323976	11,457292	7,847152
16:17:54,96	0,454996	3,797967	-0,151981	0,046983	-0,819031	0,784989	-0,175017	-1,699605	0,255364	-3,738486	-2,249526	7,887747	0,954865	-3,572653	-0,999039	-54,955422	-74,850613	20,593487	-0,175017	-1,699605	0,255364	-137,157478	11,489273	7,887747	-0,175017	-1,699605	0,255364	-137,157478	11,489273	7,887747
16:17:55,01	0,454996	3,797967	-0,151981	0,046983	-0,819031	0,784989	-0,176072	-1,699239	0,255764	-3,659486	-2,277054	7,865011	0,949601	-3,569258	-0,999460	-54,957203	-74,771926	20,581341	-0,176072	-1,699239	0,255764	-137,049745	11,544574	7,865011	-0,176072	-1,699239	0,255764	-137,049745	11,544574	7,865011
16:17:55,06	0,454996	3,797967	-0,151981	0,046983	-0,819031	0,784989	-0,176380	-1,692983	0,255343	-3,917560	-2,333950	7,852865	0,950302	-3,569416	-0,997847	-54,912852	-74,742024	20,629410	-0,176380	-1,692983	0,255343	-136,816697	11,511847	7,852865	-0,176380	-1,692983	0,255343	-136,816697	11,511847	7,852865
16:17:55,11	0,454996	3,797967	-0,151981	0,046983	-0,819031	0,784989	-0,176593	-1,693669	0,256956	-3,833777	-2,321591	7,900934	0,950363	-3,571318	-0,999466	-54,904372	-74,725913	20,528804	-0,176593	-1,693669	0,256956	-136,786826	11,540961	7,900934	-0,176593	-1,693669	0,256956	-136,786826	11,540961	7,900934
16:17:55,16	0,454996	3,797967	-0,151981	0,046983	-0,819031	0,784989	-0,174976	-1,694673	0,255337	-3,763402	-2,238233	7,800329	0,949854	-3,571213	-0,999055	-54,887301	-74,661619	20,549747	-0,174976	-1,694673	0,255337	-136,795226	11,497406	7,800329	-0,174976	-1,694673	0,255337	-136,795226	11,497406	7,800329
16:17:55,21	0,454996	3,797967	-0,151981	0,046983	-0,819031	0,784989	-0,174813	-1,694180	0,255748	-3,724815	-2,247099	7,821271	0,949254	-3,570679	-1,002935	-54,885144	-74,652607	20,562040	-0,174813	-1,694180	0,255748	-136,717950	11,475713	7,821271	-0,174813	-1,694180	0,255748	-136,717950	11,475713	7,821271
16:17:55,26	0,454996	3,797967	-0,151981	0,046983	-0,819031	0,784989	-0,174975	-1,693394	0,251868	-3,756825	-2,258177	7,833564	0,948082	-3,571464	-0,999045	-54,894217	-74,643915	20,569416	-0,174975	-1,693394	0,251868	-136,688226	11,477377	7,833564	-0,174975	-1,693394	0,251868	-136,688226	11,477377	7,833564
16:17:55,31	0,454996	3,797967	-0,151981	0,046983	-0,819031	0,784989	-0,173710	-1,692770	0,255759	-3,786248	-2,204579	7,840940	0,946478	-3,571344	-1,001359	-54,837417	-74,577718	20,562411	-0,173710	-1,692770	0,255759	-136,668717	11,431639	7,840940	-0,173710	-1,692770	0,255759	-136,668717	11,431639	7,840940
16:17:55,36	0,454996	3,797967	-0,151981	0,046983	-0,819031	0,784989	-0,173011	-1,691321	0,253444	-3,775870	-2,152153	7,833935	0,948204	-3,571744	-1,001757	-54,850508	-74,598614	20,552667	-0,173011	-1,691321	0,253444	-136,544589	11,429215	7,833935	-0,173011	-1,691321	0,253444	-136,544589	11,429215	7,833935
16:17:55,41	0,454996	3,797967	-0,151981	0,046983	-0,819031	0,784989	-0,173528	-1,693017	0,253046	-3,712354	-2,179926	7,824191	0,946533	-3,566101	-0,999850	-54,807611	-74,574822	20,513615	-0,173528	-1,693017	0,253046	-136,614158	11,442026	7,824191	-0,173528	-1,693017	0,253046	-136,614158	11,442026	7,824191
16:17:55,46	0,454996	3,797967	-0,151981	0,046983	-0,819031	0,784989	-0,177580	-1,688747	0,254953	-3,892297	-2,365348	7,785139	0,947713	-3,570649	-1,001756	-54,811565	-74,576615	20,538512	-0,177580	-1,688747	0,254953	-136,458972	11,574644	7,785139	-0,177580	-1,688747	0,254953	-136,458972	11,574644	7,785139
16:17:55,51	0,454996	3,797967	-0,151981	0,046983	-0,819031	0,784989	-0,174231	-1,692043	0,253048	-3,724444	-2,193729	7,810037	0,946114	-3,569303	-1,000171	-54,754726	-74,507103	20,553650	-0,174231	-1,692043	0,253048	-136,549841	11,483368	7,810037	-0,174231	-1,692043	0,253048	-136,549841	11,483368	7,810037
16:17:55,56	0,454996	3,797967	-0,151981	0,046983	-0,819031	0,784989	-0,179218	-1,691969	0,253801	-3,677293	-2,453299	7,782732	0,950142	-3,566293	-1,001003	-54,786253	-74,532329	20,511208	-0,179218	-1,691969	0,253801	-136,496867	11,615314	7,782732	-0,179218	-1,691969	0,253801	-136,496867	11,615314	7,782732
16:17:55,61	0,454996	3,797967	-0,151981	0,046983	-0,819031	0,784989	-0,179218	-1,691969	0,253801	-3,677293	-2,453299	7,782732	0,941897	-3,570373	-1,003209	-54,828273	-74,409122	20,566984	-0,179218	-1,691969	0,253801	-136,496867	11,615314	7,782732	-0,179218	-1,691969	0,253801	-136,496867	11,615314	7,782732
16:17:55,67	0,454996	3,797967	-0,151981	0,046983	-0,819031	0,784989	-0,171562	-1,686869	0,251594	-3,856819	-2,153178	7,838509	0,946091	-3,567223	-1,002159	-54,762231	-74,504096	20,511731	-0,171562	-1,686869	0,251594	-136,276017	11,314435	7,838509	-0,171562	-1,686869	0,251594	-136,276017	11,314435	7,838509
16:17:55,72	0,454996	3,797967	-0,151981	0,046983	-0,819031	0,784989	-0,176387	-1,688926	0,252644	-3,799053	-2,299393	7,783255	0,945543	-3,566012	-1,002524	-54,745638	-74,475545	20,541853	-0,176387	-1,688926	0,252644	-136,379773	11,546975	7,783255	-0,176387	-1,688926	0,252644	-136,379773	11,546975	7,783255
16:17:55,77	0,454996	3,797967	-0,151981	0,046983	-0,819031	0,784989	-0,177162	-1,687846	0,252280	-3,822215	-2,339587	7,813377	0,943818	-3,570035	-1,006035	-54,747205	-74,438358	20,505541	-0,177162	-1,687846	0,252280	-136,318118	11,567602	7,813377	-0,177162	-1,687846	0,252280	-136,318118	11,567602	7,813377
16:17:55,82	0,454996	3,797967	-0,151981	0,046983	-0,819031	0,784989	-0,172815	-1,688364	0,248768	-3,763871	-2,133525	7,777065	0,947856	-3,572421	-1,002892	-54,786445	-74,459781	20,552141	-0,172815	-1,688364	0,248768	-136,300417	11,432472	7,777065	-0,172815	-1,688364	0,248768	-136,300417	11,432472	7,777065
16:17:55,87	0,454996	3,797967	-0,151981	0,046983	-0,819031	0,784989	-0,172768	-1,693054	0,251911	-3,558167	-2,154324	7,823665	0,943808	-3,568002	-1,002917	-54,754966	-74,422124	20,533614	-0,172768	-1,693054	0,251911	-136,462874	11,407940	7,823665	-0,172768	-1,693054	0,251911	-136,462874	11,407940	7,823665
16:17:55,92	0,454996	3,797967	-0,151981	0,046983	-0,819031	0,784989	-0,174570	-1,687338	0,251887	-3,807010	-2,239633	7,805138	0,944924	-3,571306	-1,000586	-54,798340	-74,417404	20,537340	-0,174570	-1,687338	0,251887	-136,263066	11,464146	7,805138	-0,174570	-1,687338	0,251887	-136,263066	11,464146	7,805138
16:17:55,97	0,454996	3,797967	-0,151981	0,046983	-0,819031	0,784989	-0,172268	-1,689957	0,254218	-3,688451	-2,159813	7,808865	0,943265	-3,569840	-1,002152	-54,740433	-74,432394	20,498388	-0,172268	-1,689957	0,254218	-136,350054	11,363201	7,808865	-0,172268	-1,689957	0,254218	-136,350054	11,363201	7,808865
16:17:56,02	0,454996	3,797967	-0,151981	0,046983	-0,819031	0,784989	-0,172707	-1,687787	0,252651	-3,785305	-2,125028	7,769912	0,948667	-3,567077	-1,004187	-54,763945	-74,386445	20,526908	-0,172707	-1,687787	0,252651	-136,276585	11,432493	7,769912	-0,172707	-1,687787	0,252651	-136,276585	11,432493	7,769912
16:17:56,07	0,454996	3,797967	-0,151981	0,046983	-0,819031	0,784989	-0,177801	-1,691084	0,250617	-3,585836	-2,433240	7,798433	0,942697	-3,568356	-1,003326	-54,745416	-74,371484	20,501226	-0,177801	-1,691084	0,250617	-136,335913	11,524143	7,798433	-0,177801	-1,691084	0,250617	-136,335913	11,524143	7,798433
16:17:56,12	0,454996	3,797967	-0,151981	0,046983	-0,819031	0,784989	-0,173709	-1,686553	0,251477	-3,799222	-2,211895	7,772750	0,943310	-3,565415	-1,002916	-54,720705	-74,380730	20,530040	-0,173709	-1,686553	0,251477	-136,193623	11,424272	7,772750	-0,173709	-1,686553	0,251477	-136,193623	11,424272	7,772750
16:17:56,17	0,454996	3,797967	-0,151981	0,046983	-0,819031	0,784989	-0,176562	-1,685613	0,251887	-3,843749	-2,334227	7,801564	0,942112	-3,566650	-1,002153	-54,743359	-74,359147	20,520419	-0,176562	-1,685613	0,251887	-136,164367	11,525900	7,801564	-0,176562	-1,685613	0,251887	-136,164367	11,525900	7,801564
16:17:56,22	0,454996	3,797967	-0,151981	0,046983	-0,819031	0,784989	-0,174894	-1,685193	0,252651	-3,858209	-2,277873	7,791943	0,943878	-3,570125	-1,003698	-54,753728	-74,350704	20,516680	-0,174894	-1,685193	0,252651	-136,145880	11,451272	7,791943	-0,174894	-1,685193	0,252651	-136,145880	11,451272	7,791943
16:17:56,27	0,454996	3,797967	-0,151981	0,046983	-0,819031	0,784989	-0,172767	-1,688460	0,251106	-3,686207	-2,180481	7,788205	0,950678	-3,573857	-0,996692	-54,843487	-74,508399	20,547672	-0,172767	-1,688460	0,251106	-136,230324	11,381711	7,788205	-0,172767	-1,688460	0,251106	-136,230324	11,381711	7,788205
16:17:56,32	0,454996	3,797967	-0,151981	0,046983	-0,819031	0,784989	-0,172935	-1,696215	0,258111	-3,464402	-2,188133	7,819196	1,296556	-3,731968	-0,920865	-63,630549	-92,519199	22,735442	-0,172935	-1,696215	0,258111	-136,617274	11,387292	7,819196	-0,172935	-1,696215	0,258111	-136,617274	11,387292	7,819196
16:17:56,37	0,454998	3,848023	-0,151990	0,046977	-0,819013	0,785020	-0,208946	-2,074810	0,333938	-3,768788	-2,665126	10,006966	1,333779	-3,754492	-0,923860	-64,928029	-95,023520	22,949645	-0,208946	-2,074810	0,333938	-166,641380	13,737171	10,006966	-0,208946	-2,074810	0,333938	-166,641380	13,737171	10,006966
16:17:56,42	0,454998	3,848023	-0,151990	0,046977	-0,819013	0,785020	-0,208052	-2,118308	0,330943	-4,324463	-2,490086	10,221169	1,329658	-3,749086	-0,925450	-64,734268	-94,782485	22,825612	-0,208052	-2,118308	0,330943	-170,611608	13,841969	10,221169	-0,208052	-2,118308	0,330943	-170,611608	13,841969	10,221169
16:17:56,47	0,454998	3,848023	-0,151990	0,046977	-0,819013	0,785020	-0,210672	-2,112036	0,329353	-4,344970	-2,579054	10,097136	1,323418	-3,746631	-0,923553	-64,683810	-94,620671	22,760576	-0,210672	-2,112036	0,329353	-170,139785	13,958690	10,097136	-0,210672	-2,112036	0,329353	-170,139785	13,958690	10,097136
16:17:56,52	0,454998	3,848023	-0,151990	0,046977	-0,819013	0,785020	-0,209678	-2,105405	0,331251	-4,524417	-2,564604	10,032100	1,323644	-3,746617	-0,925450	-64,605073	-94,529928	22,773560	-0,209678	-2,105405	0,331251	-169,798700	13,895156	10,032100	-0,209678	-2,105405	0,331251	-169,798700	13,895156	10,032100
16:17:56,57	0,454998	3,848023	-0,151990	0,046977	-0,819013	0,785020	-0,209804	-2,105593	0,329353	-4,396677	-2,548294	10,045084	1,319605	-3,746311	-0,927778	-64,592915	-94,433671	22,782127	-0,209804	-2,105593	0,329353	-169,685733	13,921288	10,045084	-0,209804	-2,105593	0,329353	-169,685733	13,921288	10,045084
16:17:56,62	0,454998	3,848023	-0,151990	0,046977	-0,819013	0,785020	-0,208050	-2,101942	0,327025	-4,497082	-2,494688	10,053651	1,315000	-3,746386	-0,930896	-64,571079	-94,341303	22,766571	-0,208050	-2,101942	0,327025	-169,499545	13,837209	10,053651	-0,208050	-2,101942	0,327025	-169,499545	13,837209	10,053651
16:17:56,67	0,454998	3,848023	-0,151990	0,046977	-0,819013	0,785020	-0,205682	-2,097992	0,323908	-4,611573	-2,398828	10,038095	1,313872	-3,744966	-0,932062	-64,547690	-94,326418	22,762688	-0,205682	-2,097992	0,323908	-169,303958	13,747184	10,038095	-0,205682	-2,097992	0,323908	-169,303958	13,747184	10,038095
16:17:56,72	0,454998	3,848023	-0,151990	0,046977	-0,819013	0,785020	-0,206347	-2,096304	0,322741	-4,674746	-2,420626	10,034212	1,313353	-3,746429	-0,926609	-64,548761	-94,268399	22,770623	-0,206347	-2,096304	0,322741	-169,234649	13,777636	10,034212	-0,206347	-2,096304	0,322741	-169,234649	13,777636	10,034212
16:17:56,77	0,454998	3,848023	-0,151990	0,046977	-0,819013	0,785020	-0,208607	-2,115607	0,334388	-4,322276	-2,506686	10,115312	1,331718	-3,752660	-0,920416	-64,846073	-94,906147	22,843788	-0,208607	-2,115607	0,334388	-170,397412	13,868982	10,115312	-0,208607	-2,115607	0,334388	-170,397412	13,868982	10,115312
16:17:56,82	0,454998	3,848023	-0,151990	0,046977	-0,819013	0,785020	-0,208607	-2,115607	0,334388	-4,322276	-2,506686	10,115312	1,649599	-3,910150	-0,851726	-73,549404	-112,019429	24,855548	-0,208607	-2,115607	0,334388	-170,397412	13,868982	10,115312	-0,208607	-2,115607	0,334388	-170,397412	13,868982	10,115312
16:17:56,87	0,455030	3,898007	-0,151981	0,046979	-0,819012	0,785008	-0,231158	-2,469645	0,403077	-5,084505	-2,659985	12,127072	1,694808	-3,930740	-0,857136	-74,936052	-114,609613	25,011296	-0,231158	-2,469645	0,403077	-198,951611	15,485914	12,127072	-0,231158	-2,469645	0,403077	-198,951611	15,485914	12,127072
16:17:56,92	0,455030	3,898007	-0,151981	0,046979	-0,819012	0,785008	-0,235931	-2,519092	0,397668	-5,449738	-2,813937	12,282820	1,690620	-3,925856	-0,858637	-74,765989	-114,348868	25,015585	-0,235931	-2,519092	0,397668	-203,198450	15,706608	12,282820	-0,235931	-2,519092	0,397668	-203,198450	15,706608	12,282820
16:17:56,97	0,455030	3,898007	-0,151981	0,046979	-0,819012	0,785008	-0,238067	-2,513023	0,396166	-5,454456	-2,908105	12,287109	1,686228	-3,922291	-0,855889	-74,671099	-114,178704	25,023003	-0,238067	-2,513023	0,396166	-202,726792	15,780119	12,287109	-0,238067	-2,513023	0,396166	-202,726792	15,780119	12,287109
16:17:57,02	0,455030	3,898007	-0,151981	0,046979	-0,819012	0,785008	-0,238957	-2,507437	0,398914	-5,550123	-2,957326	12,294528	1,680537	-3,923725	-0,863301	-74,633299	-114,009813	24,968352	-0,238957	-2,507437	0,398914	-202,383949	15,800817	12,294528	-0,238957	-2,507437	0,398914	-202,383949	15,800817	12,294528
16:17:57,07	0,455030	3,898007	-0,151981	0,046979	-0,819012	0,785008	-0,234870	-2,503226	0,391502	-5,603964	-2,796501	12,239876	1,683446	-3,924570	-0,861453	-74,616304	-113,933924	24,950480	-0,234870	-2,503226	0,391502	-202,107177	15,640796	12,239876	-0,234870	-2,503226	0,391502	-202,107177	15,640796	12,239876
16:17:57,12	0,455030	3,898007	-0,151981	0,046979	-0,819012	0,785008	-0,235593	-2,506167	0,393350	-5,376779	-2,857298	12,222004	1,683120	-3,922180	-0,862914	-74,570235	-113,890815	24,933194	-0,235593	-2,506167	0,393350	-202,110911	15,636718	12,222004	-0,235593	-2,506167	0,393350	-202,110911	15,636718	12,222004
16:17:57,17	0,455030	3,898007	-0,151981	0,046979	-0,819012	0,785008	-0,237500	-2,504690	0,391890	-5,393234	-2,938134	12,204718	1,681479	-3,924418	-0,864846	-74,523840	-113,869902	24,909722	-0,237500	-2,504690	0,391890	-202,011392	15,705602	12,204718	-0,237500	-2,504690	0,391890	-202,011392	15,705602	12,204718
16:17:57,22	0,455030	3,898007	-0,151981	0,046979	-0,819012	0,785008	-0,234741	-2,504387	0,389957	-5,367651	-2,764942	12,181246	1,680958	-3,920090	-0,862867	-74,510439	-113,773298	24,975013	-0,234741	-2,504387	0,389957	-201,962069	15,662210	12,181246	-0,234741	-2,504387	0,389957	-201,962069	15,662210	12,181246
16:17:57,27	0,455030	3,898007	-0,151981	0,046979	-0,819012	0,785008	-0,238229	-2,501772	0,391936	-5,413293	-2,983011	12,246537	1,678690	-3,922322	-0,866010	-74,498205	-113,710903	24,915089	-0,238229	-2,501772	0,391936	-201,802398	15,717944	12,246537	-0,238229	-2,501772	0,391936	-201,802398	15,717944	12,246537
16:17:57,32	0,455030	3,898007	-0,151981	0,046979	-0,819012	0,785008	-0,235161	-2,500924	0,388793	-5,397220	-2,844106	12,186613	1,679913	-3,921602	-0,866010	-74,477954	-113,706522	24,905648	-0,235161	-2,500924	0,388793	-201,719781	15,616055	12,186613	-0,235161	-2,500924	0,388793	-201,719781	15,616055	12,186613
16:17:57,37	0,455030	3,898007	-0,151981	0,046979	-0,819012	0,785008	-0,236396	-2,501624	0,388794	-5,346936	-2,892989	12,177173	1,676467	-3,918032	-0,866770	-74,439275	-113,658436	24,931414	-0,236396	-2,501624	0,388794	-201,724393	15,664135	12,177173	-0,236396	-2,501624	0,388794	-201,724393	15,664135	12,177173
16:17:57,42	0,455030	3,898007	-0,151981	0,046979	-0,819012	0,785008	-0,237766	-2,496854	0,388033	-5,533960	-2,954745	12,202938	1,678208	-3,922940	-0,866770	-74,467363	-113,656367	24,916806	-0,237766	-2,496854	0,388033	-201,537022	15,709878	12,202938	-0,237766	-2,496854	0,388033	-201,537022	15,709878	12,202938
16:17:57,47	0,455030	3,898007	-0,151981	0,046979	-0,819012	0,785008	-0,234385	-2,500816	0,388033	-5,340216	-2,804306	12,188330	1,674825	-3,918862	-0,865997	-74,403444	-113,614831	24,902494	-0,234385	-2,500816	0,388033	-201,654253	15,594929	12,188330	-0,234385	-2,500816	0,388033	-201,654253	15,594929	12,188330
16:17:57,52	0,455030	3,898007	-0,151981	0,046979	-0,819012	0,785008	-0,236225	-2,495847	0,388806	-5,530642	-2,865404	12,174018	1,677791	-3,918850	-0,867904	-74,392496	-113,595606	24,938588	-0,236225	-2,495847	0,388806	-201,454661	15,678279	12,174018	-0,236225	-2,495847	0,388806	-201,454661	15,678279	12,174018
16:17:57,57	0,455030	3,898007	-0,151981	0,046979	-0,819012	0,785008	-0,237719	-2,498410	0,386899	-5,375270	-2,943210	12,210112	1,673114	-3,921115	-0,866275	-74,396928	-113,572729	24,906949	-0,237719	-2,498410	0,386899	-201,500443	15,717733	12,210112	-0,237719	-2,498410	0,386899	-201,500443	15,717733	12,210112
16:17:57,62	0,455030	3,898007	-0,151981	0,046979	-0,819012	0,785008	-0,233419	-2,495492	0,388529	-5,509425	-2,734896	12,178473	1,675467	-3,921386	-0,869865	-74,392774	-113,572030	24,905846	-0,233419	-2,495492	0,388529	-201,405511	15,588510	12,178473	-0,233419	-2,495492	0,388529	-201,405511	15,588510	12,178473
16:17:57,67	0,455030	3,898007	-0,151981	0,046979	-0,819012	0,785008	-0,234361	-2,497665	0,384938	-5,393738	-2,780614	12,177370	1,676140	-3,918332	-0,863662	-74,373056	-113,532551	24,889167	-0,234361	-2,497665	0,384938	-201,460418	15,616713	12,177370	-0,234361	-2,497665	0,384938	-201,460418	15,616713	12,177370
16:17:57,72	0,455030	3,898007	-0,151981	0,046979	-0,819012	0,785008	-0,237342	-2,496721	0,391142	-5,398750	-2,938312	12,160691	1,674355	-3,919126	-0,867162	-74,382579	-113,514938	24,891532	-0,237342	-2,496721	0,391142	-201,391367	15,693058	12,160691	-0,237342	-2,496721	0,391142	-201,391367	15,693058	12,160691
16:17:57,78	0,455030	3,898007	-0,151981	0,046979	-0,819012	0,785008	-0,235762	-2,495573	0,387642	-5,447990	-2,873190	12,163057	1,673786	-3,918181	-0,867113	-74,361383	-113,521993	24,949243	-0,235762	-2,495573	0,387642	-201,350436	15,634125	12,163057	-0,235762	-2,495573	0,387642	-201,350436	15,634125	12,163057
16:17:57,83	0,455030	3,898007	-0,151981	0,046979	-0,819012	0,785008	-0,236296	-2,494607	0,387690	-5,493719	-2,879079	12,220767	1,672802	-3,916822	-0,868029	-74,316391	-113,516778	24,919658	-0,236296	-2,494607	0,387690	-201,320355	15,670162	12,220767	-0,236296	-2,494607	0,387690	-201,320355	15,670162	12,220767
16:17:57,88	0,455030	3,898007	-0,151981	0,046979	-0,819012	0,785008	-0,236981	-2,493076	0,386774	-5,546328	-2,878341	12,191182	1,672132	-3,918753	-0,867536	-74,341528	-113,449284	24,893112	-0,236981	-2,493076	0,386774	-201,252767	15,724672	12,191182	-0,236981	-2,493076	0,386774	-201,252767	15,724672	12,191182
16:17:57,93	0,455030	3,898007	-0,151981	0,046979	-0,819012	0,785008	-0,234974	-2,493461	0,387268	-5,480429	-2,829475	12,164636	1,672139	-3,920636	-0,868694	-74,344570	-113,439477	24,893884	-0,234974	-2,493461	0,387268	-201,217085	15,615960	12,164636	-0,234974	-2,493461	0,387268	-201,217085	15,615960	12,164636
16:17:57,98	0,455030	3,898007	-0,151981	0,046979	-0,819012	0,785008	-0,233346	-2,494408	0,386109	-5,424210	-2,752397	12,165409	1,673333	-3,917008	-0,868709	-74,339596	-113,406055	24,890812	-0,233346	-2,494408	0,386109	-201,235209	15,565301	12,165409	-0,233346	-2,494408	0,386109	-201,235209	15,565301	12,165409
16:17:58,03	0,455030	3,898007	-0,151981	0,046979	-0,819012	0,785008	-0,237086	-2,493628	0,386095	-5,433328	-2,959234	12,162336	1,672794	-3,918777	-0,868697	-74,319238	-113,413060	24,885170	-0,237086	-2,493628	0,386095	-201,183113	15,651983	12,162336	-0,237086	-2,493628	0,386095	-201,183113	15,651983	12,162336
16:17:58,08	0,455030	3,898007	-0,151981	0,046979	-0,819012	0,785008	-0,235284	-2,494045	0,386107	-5,407504	-2,844410	12,156694	1,670510	-3,916659	-0,865968	-74,298316	-113,370094	24,899126	-0,235284	-2,494045	0,386107	-201,190066	15,625371	12,156694	-0,235284	-2,494045	0,386107	-201,190066	15,625371	12,156694
16:17:58,13	0,455030	3,898007	-0,151981	0,046979	-0,819012	0,785008	-0,235976	-2,491009	0,388836	-5,517724	-2,883749	12,170650	1,668700	-3,916409	-0,867124	-74,308514	-113,381629	24,923515	-0,235976	-2,491009	0,388836	-201,061931	15,640339	12,170650	-0,235976	-2,491009	0,388836	-201,061931	15,640339	12,170650
16:17:58,18	0,455030	3,898007	-0,151981	0,046979	-0,819012	0,785008	-0,235288	-2,489316	0,387680	-5,620862	-2,851043	12,195039	1,673473	-3,919965	-0,866734	-74,308041	-113,340977	24,895801	-0,235288	-2,489316	0,387680	-201,032148	15,619045	12,195039	-0,235288	-2,489316	0,387680	-201,032148	15,619045	12,195039
16:17:58,23	0,455030	3,898007	-0,151981	0,046979	-0,819012	0,785008	-0,234594	-2,495228	0,388070	-5,277990	-2,834907	12,167326	1,672299	-3,922293	-0,864783	-74,307004	-113,367946	24,893192	-0,234594	-2,495228	0,388070	-201,153377	15,580757	12,167326	-0,234594	-2,495228	0,388070	-201,153377	15,580757	12,167326
16:17:58,28	0,455030	3,898007	-0,151981	0,046979	-0,819012	0,785008	-0,231991	-2,495375	0,390020	-5,293179	-2,685139	12,164716	1,671120	-3,919649	-0,867529	-74,294922	-113,375901	24,870446	-0,231991	-2,495375	0,390020	-201,180113	15,526145	12,164716	-0,231991	-2,495375	0,390020	-201,180113	15,526145	12,164716
16:17:58,33	0,455030	3,898007	-0,151981	0,046979	-0,819012	0,785008	-0,238952	-2,492660	0,386470	-5,445181	-3,034727	12,133697	1,674661	-3,920589	-0,867520	-74,305227	-113,343035	24,876917	-0,238952	-2,492660	0,386470	-201,119010	15,722999	12,133697	-0,238952	-2,492660	0,386470	-201,119010	15,722999	12,133697
16:17:58,38	0,455030	3,898007	-0,151981	0,046979	-0,819012	0,785008	-0,234648	-2,496568	0,387284	-5,208660	-2,834248	12,148441	1,674694	-3,927031	-0,862186	-74,729215	-113,710739	24,952513	-0,234648	-2,496568	0,387284	-201,189276	15,585654	12,148441	-0,234648	-2,496568	0,387284	-201,189276	15,585654	12,148441
16:17:58,43	0,455030	3,898007	-0,151981	0,046979	-0,819012	0,785008	-0,229086	-2,499818	0,392617	-5,570122	-2,728311	12,224038	2,016513	-4,111343	-0,777547	-84,834004	-131,273546	27,119465	-0,229086	-2,499818	0,392617	-201,805822	15,254905	12,224038	-0,229086	-2,499818	0,392617	-201,805822	15,254905	12,224038
16:17:58,48	0,455061	3,947991	-0,151982	0,046982	-0,819011	0,784996	-0,238678	-2,866203	0,474243	-5,562942	-3,194833	14,243856	2,055007	-4,132103	-0,778500	-85,921221	-133,462796	27,345683	-0,238678	-2,866203	0,474243	-230,559848	15,541378	14,243856	-0,238678	-2,866203	0,474243	-230,559848	15,541378	14,243856
16:17:58,53	0,455061	3,947991	-0,151982	0,046982	-0,819011	0,784996	-0,241645	-2,931715	0,476304	-5,813258	-3,197921	14,617207	2,042703	-4,126864	-0,781282	-85,734219	-133,116718	27,204991	-0,241645	-2,931715	0,476304	-235,952870	15,771197	14,617207	-0,241645	-2,931715	0,476304	-235,952870	15,771197	14,617207
16:17:58,58	0,455061	3,947991	-0,151982	0,046982	-0,819011	0,784996	-0,240030	-2,918440	0,473521	-6,110339	-3,125056	14,476516	2,043562	-4,123235	-0,784003	-85,656408	-132,947828	27,178028	-0,240030	-2,918440	0,473521	-235,207872	15,717322	14,476516	-0,240030	-2,918440	0,473521	-235,207872	15,717322	14,476516
16:17:58,63	0,455061	3,947991	-0,151982	0,046982	-0,819011	0,784996	-0,243602	-2,917369	0,470800	-5,980881	-3,327851	14,449552	2,039169	-4,120903	-0,783189	-85,561614	-132,774394	27,191391	-0,243602	-2,917369	0,470800	-234,994312	15,794918	14,449552	-0,243602	-2,917369	0,470800	-234,994312	15,794918	14,449552
16:17:58,68	0,455061	3,947991	-0,151982	0,046982	-0,819011	0,784996	-0,243425	-2,912399	0,471614	-6,041720	-3,323259	14,462915	2,037537	-4,120696	-0,783172	-85,527130	-132,688648	27,198366	-0,243425	-2,912399	0,471614	-234,665015	15,785598	14,462915	-0,243425	-2,912399	0,471614	-234,665015	15,785598	14,462915
16:17:58,73	0,455061	3,947991	-0,151982	0,046982	-0,819011	0,784996	-0,242788	-2,910882	0,471632	-6,029094	-3,303171	14,469890	2,032371	-4,121622	-0,788237	-85,497968	-132,580694	27,169660	-0,242788	-2,910882	0,471632	-234,533320	15,755721	14,469890	-0,242788	-2,910882	0,471632	-234,533320	15,755721	14,469890
16:17:58,78	0,455061	3,947991	-0,151982	0,046982	-0,819011	0,784996	-0,239403	-2,906871	0,466567	-6,129596	-3,155861	14,441185	2,036553	-4,117310	-0,786269	-85,455681	-132,592870	27,193227	-0,239403	-2,906871	0,466567	-234,318955	15,637292	14,441185	-0,239403	-2,906871	0,466567	-234,318955	15,637292	14,441185
16:17:58,83	0,455061	3,947991	-0,151982	0,046982	-0,819011	0,784996	-0,245229	-2,908337	0,468535	-6,042751	-3,416071	14,464751	2,034227	-4,124822	-0,789005	-85,484593	-132,526874	27,152180	-0,245229	-2,908337	0,468535	-234,347213	15,834373	14,464751	-0,245229	-2,908337	0,468535	-234,347213	15,834373	14,464751
16:17:58,88	0,455061	3,947991	-0,151982	0,046982	-0,819011	0,784996	-0,237560	-2,910078	0,465798	-5,909526	-3,075348	14,423704	2,045531	-4,132099	-0,776264	-85,918660	-132,805047	27,237755	-0,237560	-2,910078	0,465798	-234,350649	15,573123	14,423704	-0,237560	-2,910078	0,465798	-234,350649	15,573123	14,423704
16:17:58,93	0,455061	3,947991	-0,151982	0,046982	-0,819011	0,784996	-0,236910	-2,923506	0,478539	-5,669212	-3,278385	14,509279	2,356569	-4,312198	-0,687580	-96,114838	-149,569844	29,239937	-0,236910	-2,923506	0,478539	-235,164427	15,319077	14,509279	-0,236910	-2,923506	0,478539	-235,164427	15,319077	14,509279
16:17:58,98	0,455013	3,998076	-0,151966	0,046965	-0,819010	0,784998	-0,236459	-3,282923	0,567223	-6,596343	-3,702646	16,511461	2,403285	-4,327854	-0,690973	-97,358516	-152,090947	29,431724	-0,236459	-3,282923	0,567223	-264,305804	14,859361	16,511461	-0,236459	-3,282923	0,567223	-264,305804	14,859361	16,511461
16:17:59,03	0,455013	3,998076	-0,151966	0,046965	-0,819010	0,784998	-0,246259	-3,331208	0,563831	-6,890707	-4,028748	16,703249	2,391126	-4,326830	-0,700216	-97,124193	-151,634326	29,433082	-0,246259	-3,331208	0,563831	-268,390530	15,302555	16,703249	-0,246259	-3,331208	0,563831	-268,390530	15,302555	16,703249
16:17:59,08	0,455013	3,998076	-0,151966	0,046965	-0,819010	0,784998	-0,241065	-3,320166	0,554587	-6,952271	-3,784082	16,704607	2,388708	-4,323711	-0,694775	-96,980563	-151,371590	29,368924	-0,241065	-3,320166	0,554587	-267,585317	15,139556	16,704607	-0,241065	-3,320166	0,554587	-267,585317	15,139556	16,704607
16:17:59,13	0,455013	3,998076	-0,151966	0,046965	-0,819010	0,784998	-0,242558	-3,316512	0,560028	-6,842947	-3,868652	16,640448	2,382458	-4,322493	-0,700996	-96,907777	-151,239063	29,341391	-0,242558	-3,316512	0,560028	-267,189125	15,172115	16,640448	-0,242558	-3,316512	0,560028	-267,189125	15,172115	16,640448
16:17:59,18	0,455013	3,998076	-0,151966	0,046965	-0,819010	0,784998	-0,240487	-3,310490	0,553807	-7,004898	-3,764232	16,612916	2,381513	-4,320872	-0,699813	-96,821237	-151,175530	29,322514	-0,240487	-3,310490	0,553807	-266,878392	15,114026	16,612916	-0,240487	-3,310490	0,553807	-266,878392	15,114026	16,612916
16:17:59,23	0,455013	3,998076	-0,151966	0,046965	-0,819010	0,784998	-0,241419	-3,308862	0,554990	-6,991284	-3,769486	16,594038	2,378132	-4,319776	-0,703316	-96,794502	-151,023649	29,314278	-0,241419	-3,308862	0,554990	-266,736948	15,181889	16,594038	-0,241419	-3,308862	0,554990	-266,736948	15,181889	16,594038
16:17:59,28	0,455013	3,998076	-0,151966	0,046965	-0,819010	0,784998	-0,240678	-3,305385	0,551488	-7,027178	-3,783749	16,585802	2,377672	-4,314878	-0,699452	-96,766830	-150,920682	29,296208	-0,240678	-3,305385	0,551488	-266,499911	15,109468	16,585802	-0,240678	-3,305385	0,551488	-266,499911	15,109468	16,585802
16:17:59,33	0,455013	3,998076	-0,151966	0,046965	-0,819010	0,784998	-0,244690	-3,302538	0,555351	-7,072206	-4,019891	16,567732	2,374215	-4,319889	-0,702910	-96,750401	-150,875426	29,317632	-0,244690	-3,302538	0,555351	-266,321463	15,188266	16,567732	-0,244690	-3,302538	0,555351	-266,321463	15,188266	16,567732
16:17:59,38	0,455013	3,998076	-0,151966	0,046965	-0,819010	0,784998	-0,238621	-3,302050	0,551894	-7,050168	-3,712724	16,589156	2,373774	-4,319930	-0,704506	-96,705321	-150,827572	29,237223	-0,238621	-3,302050	0,551894	-266,261127	15,019049	16,589156	-0,238621	-3,302050	0,551894	-266,261127	15,019049	16,589156
16:17:59,43	0,455013	3,998076	-0,151966	0,046965	-0,819010	0,784998	-0,238366	-3,301688	0,550298	-7,005039	-3,684309	16,508747	2,372768	-4,313253	-0,702154	-96,647138	-150,715551	29,268670	-0,238366	-3,301688	0,550298	-266,187536	15,027383	16,508747	-0,238366	-3,301688	0,550298	-266,187536	15,027383	16,508747
16:17:59,48	0,455013	3,998076	-0,151966	0,046965	-0,819010	0,784998	-0,243644	-3,297479	0,552650	-7,097805	-3,964437	16,540194	2,372754	-4,317847	-0,702536	-96,668136	-150,708815	29,263805	-0,243644	-3,297479	0,552650	-265,949892	15,161653	16,540194	-0,243644	-3,297479	0,552650	-265,949892	15,161653	16,540194
16:17:59,53	0,455013	3,998076	-0,151966	0,046965	-0,819010	0,784998	-0,239659	-3,299763	0,552268	-6,983668	-3,778748	16,535329	2,371115	-4,315958	-0,705998	-96,603183	-150,681623	29,285493	-0,239659	-3,299763	0,552268	-266,015100	15,034486	16,535329	-0,239659	-3,299763	0,552268	-266,015100	15,034486	16,535329
16:17:59,58	0,455013	3,998076	-0,151966	0,046965	-0,819010	0,784998	-0,240476	-3,297400	0,548805	-7,050549	-3,778572	16,557017	2,373569	-4,313789	-0,701704	-96,570733	-150,646784	29,298943	-0,240476	-3,297400	0,548805	-265,896440	15,098790	16,557017	-0,240476	-3,297400	0,548805	-265,896440	15,098790	16,557017
16:17:59,63	0,455013	3,998076	-0,151966	0,046965	-0,819010	0,784998	-0,243581	-3,298441	0,553100	-6,950027	-3,929351	16,570467	2,372406	-4,315449	-0,704832	-96,578567	-150,609100	29,272616	-0,243581	-3,298441	0,553100	-265,877628	15,191756	16,570467	-0,243581	-3,298441	0,553100	-265,877628	15,191756	16,570467
16:17:59,68	0,455013	3,998076	-0,151966	0,046965	-0,819010	0,784998	-0,241562	-3,298264	0,549972	-6,930526	-3,849975	16,544140	2,369489	-4,315450	-0,705986	-96,578904	-150,556970	29,293868	-0,241562	-3,298264	0,549972	-265,844211	15,112618	16,544140	-0,241562	-3,298264	0,549972	-265,844211	15,112618	16,544140
16:17:59,73	0,455013	3,998076	-0,151966	0,046965	-0,819010	0,784998	-0,240103	-3,295737	0,548817	-7,016913	-3,800469	16,565392	2,366662	-4,317748	-0,706782	-96,543952	-150,530782	29,240706	-0,240103	-3,295737	0,548817	-265,732288	15,047601	16,565392	-0,240103	-3,295737	0,548817	-265,732288	15,047601	16,565392
16:17:59,78	0,455013	3,998076	-0,151966	0,046965	-0,819010	0,784998	-0,236699	-3,294438	0,548022	-7,044320	-3,606270	16,512230	2,370212	-4,315248	-0,708327	-96,538728	-150,491655	29,258365	-0,236699	-3,294438	0,548022	-265,657702	14,974562	16,512230	-0,236699	-3,294438	0,548022	-265,657702	14,974562	16,512230
16:17:59,83	0,455013	3,998076	-0,151966	0,046965	-0,819010	0,784998	-0,240638	-3,296263	0,546477	-6,912944	-3,826186	16,529890	2,370248	-4,317227	-0,706774	-96,536364	-150,478555	29,242993	-0,240638	-3,296263	0,546477	-265,669557	15,063931	16,529890	-0,240638	-3,296263	0,546477	-265,669557	15,063931	16,529890
16:17:59,89	0,455013	3,998076	-0,151966	0,046965	-0,819010	0,784998	-0,238943	-3,297284	0,548030	-6,847317	-3,742516	16,514517	2,369714	-4,314101	-0,704800	-96,510957	-150,450031	29,286422	-0,238943	-3,297284	0,548030	-265,684091	15,014494	16,514517	-0,238943	-3,297284	0,548030	-265,684091	15,014494	16,514517
16:17:59,94	0,455013	3,998076	-0,151966	0,046965	-0,819010	0,784998	-0,241383	-3,295258	0,550003	-6,915245	-3,861665	16,557947	2,368570	-4,314105	-0,705995	-96,499543	-150,444855	29,243394	-0,241383	-3,295258	0,550003	-265,593005	15,086900	16,557947	-0,241383	-3,295258	0,550003	-265,593005	15,086900	16,557947
16:17:59,99	0,455013	3,998076	-0,151966	0,046965	-0,819010	0,784998	-0,240808	-3,294269	0,548808	-6,956466	-3,824489	16,514918	2,370918	-4,313917	-0,705220	-96,510169	-150,429460	29,243958	-0,240808	-3,294269	0,548808	-265,556615	15,078970	16,514918	-0,240808	-3,294269	0,548808	-265,556615	15,078970	16,514918
16:18:00,04	0,455013	3,998076	-0,151966	0,046965	-0,819010	0,784998	-0,242144	-3,296208	0,549584	-6,847615	-3,910853	16,515482	2,367460	-4,315262	-0,706380	-96,482281	-150,413593	29,234398	-0,242144	-3,296208	0,549584	-265,599982	15,097471	16,515482	-0,242144	-3,296208	0,549584	-265,599982	15,097471	16,515482
16:18:00,09	0,455013	3,998076	-0,151966	0,046965	-0,819010	0,784998	-0,239251	-3,293886	0,548424	-6,940681	-3,744190	16,505922	2,367220	-4,310146	-0,706586	-96,462117	-150,359060	29,235973	-0,239251	-3,293886	0,548424	-265,510760	15,037020	16,505922	-0,239251	-3,293886	0,548424	-265,510760	15,037020	16,505922
16:18:00,14	0,455013	3,998076	-0,151966	0,046965	-0,819010	0,784998	-0,243561	-3,291120	0,548217	-7,027210	-3,978111	16,507497	2,366358	-4,312316	-0,702897	-96,468968	-150,350026	29,224734	-0,243561	-3,291120	0,548217	-265,380149	15,141429	16,507497	-0,243561	-3,291120	0,548217	-265,380149	15,141429	16,507497
16:18:00,19	0,455013	3,998076	-0,151966	0,046965	-0,819010	0,784998	-0,241252	-3,291459	0,551907	-7,005183	-3,868474	16,496259	2,364782	-4,317479	-0,707206	-96,481553	-150,328710	29,248125	-0,241252	-3,291459	0,551907	-265,384735	15,069780	16,496259	-0,241252	-3,291459	0,551907	-265,384735	15,069780	16,496259
16:18:00,24	0,455013	3,998076	-0,151966	0,046965	-0,819010	0,784998	-0,235992	-3,292675	0,547598	-6,929774	-3,616546	16,519650	2,367020	-4,312194	-0,709868	-96,429314	-150,323676	29,234390	-0,235992	-3,292675	0,547598	-265,404795	14,908852	16,519650	-0,235992	-3,292675	0,547598	-265,404795	14,908852	16,519650
16:18:00,29	0,455013	3,998076	-0,151966	0,046965	-0,819010	0,784998	-0,241688	-3,291972	0,544936	-6,935885	-3,869981	16,505914	2,367631	-4,313778	-0,706383	-96,442139	-150,296974	29,213747	-0,241688	-3,291972	0,544936	-265,355670	15,102503	16,505914	-0,241688	-3,291972	0,544936	-265,355670	15,102503	16,505914
16:18:00,34	0,455013	3,998076	-0,151966	0,046965	-0,819010	0,784998	-0,240621	-3,293292	0,548420	-6,850497	-3,838979	16,485271	2,365935	-4,314413	-0,705562	-96,399531	-150,321389	29,245556	-0,240621	-3,293292	0,548420	-265,373956	15,049781	16,485271	-0,240621	-3,293292	0,548420	-265,373956	15,049781	16,485271
16:18:00,39	0,455013	3,998076	-0,151966	0,046965	-0,819010	0,784998	-0,239224	-3,292141	0,549242	-6,910208	-3,717202	16,517080	2,368806	-4,312528	-0,705176	-96,430830	-150,311944	29,266102	-0,239224	-3,292141	0,549242	-265,343285	15,061855	16,517080	-0,239224	-3,292141	0,549242	-265,343285	15,061855	16,517080
16:18:00,44	0,455013	3,998076	-0,151966	0,046965	-0,819010	0,784998	-0,242292	-3,293685	0,549627	-6,837389	-3,908568	16,537626	2,359958	-4,315311	-0,709109	-96,460609	-150,256106	29,225041	-0,242292	-3,293685	0,549627	-265,391671	15,111330	16,537626	-0,242292	-3,293685	0,549627	-265,391671	15,111330	16,537626
16:18:00,49	0,455013	3,998076	-0,151966	0,046965	-0,819010	0,784998	-0,235457	-3,287414	0,545695	-7,130002	-3,606893	16,496565	2,369521	-4,313155	-0,707905	-96,388627	-150,269306	29,225119	-0,235457	-3,287414	0,545695	-265,192027	14,876513	16,496565	-0,235457	-3,287414	0,545695	-265,192027	14,876513	16,496565
16:18:00,54	0,455013	3,998076	-0,151966	0,046965	-0,819010	0,784998	-0,242106	-3,294617	0,546898	-6,730890	-3,883696	16,496643	2,364899	-4,310934	-0,705968	-96,367283	-150,202849	29,225380	-0,242106	-3,294617	0,546898	-265,358345	15,121645	16,496643	-0,242106	-3,294617	0,546898	-265,358345	15,121645	16,496643
16:18:00,59	0,455013	3,998076	-0,151966	0,046965	-0,819010	0,784998	-0,241719	-3,289504	0,548835	-6,928536	-3,878284	16,496904	2,371603	-4,320165	-0,694046	-96,796637	-150,571640	29,250486	-0,241719	-3,289504	0,548835	-265,154629	15,096629	16,496904	-0,241719	-3,289504	0,548835	-265,154629	15,096629	16,496904
16:18:00,64	0,455013	3,998076	-0,151966	0,046965	-0,819010	0,784998	-0,237076	-3,299926	0,560758	-6,920679	-3,824296	16,522011	2,722045	-4,495530	-0,591853	-106,556950	-168,682786	31,490621	-0,237076	-3,299926	0,560758	-265,964856	14,786160	16,522011	-0,237076	-3,299926	0,560758	-265,964856	14,786160	16,522011
16:18:00,69	0,455009	4,047976	-0,151993	0,046997	-0,819001	0,785029	-0,260427	-3,691100	0,662951	-7,144499	-4,435665	18,762145	2,761520	-4,519467	-0,587361	-107,867610	-171,093335	31,663210	-0,260427	-3,691100	0,662951	-296,895826	16,007866	18,762145	-0,260427	-3,691100	0,662951	-296,895826	16,007866	18,762145
16:18:00,74	0,455009	4,047976	-0,151993	0,046997	-0,819001	0,785029	-0,259434	-3,737255	0,667442	-7,487370	-4,313804	18,934735	2,752477	-4,508024	-0,589666	-107,562889	-170,592082	31,600150	-0,259434	-3,737255	0,667442	-300,861857	16,051756	18,934735	-0,259434	-3,737255	0,667442	-300,861857	16,051756	18,934735
16:18:00,79	0,455009	4,047976	-0,151993	0,046997	-0,819001	0,785029	-0,264822	-3,723702	0,665138	-7,605661	-4,580739	18,871674	2,750034	-4,505172	-0,592362	-107,415392	-170,319775	31,565392	-0,264822	-3,723702	0,665138	-299,916248	16,207821	18,871674	-0,264822	-3,723702	0,665138	-299,916248	16,207821	18,871674
16:18:00,84	0,455009	4,047976	-0,151993	0,046997	-0,819001	0,785029	-0,266071	-3,720160	0,662441	-7,480261	-4,654090	18,836916	2,743850	-4,503454	-0,596241	-107,340725	-170,109352	31,553531	-0,266071	-3,720160	0,662441	-299,512816	16,232495	18,836916	-0,266071	-3,720160	0,662441	-299,512816	16,232495	18,836916
16:18:00,89	0,455009	4,047976	-0,151993	0,046997	-0,819001	0,785029	-0,264467	-3,713945	0,658562	-7,583865	-4,611204	18,825055	2,743489	-4,504424	-0,594281	-107,283312	-169,993146	31,535884	-0,264467	-3,713945	0,658562	-299,128560	16,149428	18,825055	-0,264467	-3,713945	0,658562	-299,128560	16,149428	18,825055
16:18:00,94	0,455009	4,047976	-0,151993	0,046997	-0,819001	0,785029	-0,263446	-3,714118	0,660522	-7,445533	-4,566523	18,807408	2,737170	-4,505359	-0,596992	-107,248537	-169,870072	31,535042	-0,263446	-3,714118	0,660522	-299,003796	16,114003	18,807408	-0,263446	-3,714118	0,660522	-299,003796	16,114003	18,807408
16:18:00,99	0,455009	4,047976	-0,151993	0,046997	-0,819001	0,785029	-0,259477	-3,709114	0,657811	-7,581794	-4,391546	18,806566	2,736700	-4,502407	-0,599709	-107,207311	-169,793096	31,534249	-0,259477	-3,709114	0,657811	-298,747204	15,977400	18,806566	-0,259477	-3,709114	0,657811	-298,747204	15,977400	18,806566
16:18:01,04	0,455009	4,047976	-0,151993	0,046997	-0,819001	0,785029	-0,261798	-3,707230	0,655095	-7,592468	-4,515044	18,805773	2,734485	-4,506392	-0,595830	-107,179956	-169,749855	31,488412	-0,261798	-3,707230	0,655095	-298,610012	16,036131	18,805773	-0,261798	-3,707230	0,655095	-298,610012	16,036131	18,805773
16:18:01,09	0,455009	4,047976	-0,151993	0,046997	-0,819001	0,785029	-0,257240	-3,707304	0,658974	-7,537467	-4,275925	18,759936	2,737899	-4,508419	-0,596616	-107,228863	-169,781807	31,488659	-0,257240	-3,707304	0,658974	-298,560861	15,917397	18,759936	-0,257240	-3,707304	0,658974	-298,560861	15,917397	18,759936
16:18:01,14	0,455009	4,047976	-0,151993	0,046997	-0,819001	0,785029	-0,257192	-3,711274	0,658188	-7,383152	-4,299800	18,760183	3,064482	-4,664344	-0,470851	-116,109676	-186,865073	33,513816	-0,257192	-3,711274	0,658188	-298,718191	15,889743	18,760183	-0,257192	-3,711274	0,658188	-298,718191	15,889743	18,760183
16:18:01,19	0,454955	4,098017	-0,151978	0,046980	-0,819010	0,785003	-0,285448	-4,072066	0,783953	-7,856929	-4,918514	20,785340	3,118766	-4,690645	-0,469259	-117,772946	-189,956627	33,790087	-0,285448	-4,072066	0,783953	-327,514111	17,489168	20,785340	-0,285448	-4,072066	0,783953	-327,514111	17,489168	20,785340
16:18:01,24	0,454955	4,098017	-0,151978	0,046980	-0,819010	0,785003	-0,289813	-4,132227	0,785544	-8,237544	-5,040142	21,061612	3,108009	-4,689024	-0,476587	-117,479514	-189,401632	33,720477	-0,289813	-4,132227	0,785544	-332,617382	17,710180	21,061612	-0,289813	-4,132227	0,785544	-332,617382	17,710180	21,061612
16:18:01,29	0,454955	4,098017	-0,151978	0,046980	-0,819010	0,785003	-0,285838	-4,122101	0,778216	-8,136763	-4,856825	20,992001	3,105670	-4,683306	-0,478870	-117,285173	-189,097031	33,705845	-0,285838	-4,122101	0,778216	-331,721676	17,581467	20,992001	-0,285838	-4,122101	0,778216	-331,721676	17,581467	20,992001
16:18:01,34	0,454955	4,098017	-0,151978	0,046980	-0,819010	0,785003	-0,289621	-4,117217	0,775933	-8,029762	-5,037528	20,977369	3,098724	-4,680354	-0,479038	-117,238289	-188,930027	33,658370	-0,289621	-4,117217	0,775933	-331,231290	17,697715	20,977369	-0,289621	-4,117217	0,775933	-331,231290	17,697715	20,977369
16:18:01,39	0,454955	4,098017	-0,151978	0,046980	-0,819010	0,785003	-0,288704	-4,109725	0,775766	-8,251253	-5,032763	20,929894	3,098524	-4,677726	-0,478113	-117,153442	-188,774496	33,646122	-0,288704	-4,109725	0,775766	-330,864692	17,630525	20,929894	-0,288704	-4,109725	0,775766	-330,864692	17,630525	20,929894
16:18:01,44	0,454955	4,098017	-0,151978	0,046980	-0,819010	0,785003	-0,290880	-4,108238	0,776690	-8,151467	-5,150182	20,917647	3,093336	-4,677370	-0,480660	-117,103328	-188,633708	33,602371	-0,290880	-4,108238	0,776690	-330,648165	17,683893	20,917647	-0,290880	-4,108238	0,776690	-330,648165	17,683893	20,917647
16:18:01,49	0,454955	4,098017	-0,151978	0,046980	-0,819010	0,785003	-0,288594	-4,103567	0,774144	-8,247362	-5,058317	20,873895	3,092409	-4,676742	-0,478087	-117,059344	-188,550950	33,641699	-0,288594	-4,103567	0,774144	-330,377408	17,596327	20,873895	-0,288594	-4,103567	0,774144	-330,377408	17,596327	20,873895
16:18:01,54	0,454955	4,098017	-0,151978	0,046980	-0,819010	0,785003	-0,288675	-4,102451	0,776716	-8,211780	-5,065815	20,913223	3,094343	-4,673323	-0,478867	-116,993072	-188,497541	33,614974	-0,288675	-4,102451	0,776716	-330,254146	17,595186	20,913223	-0,288675	-4,102451	0,776716	-330,254146	17,595186	20,913223
16:18:01,59	0,454955	4,098017	-0,151978	0,046980	-0,819010	0,785003	-0,292603	-4,102416	0,775937	-8,134205	-5,239378	20,886498	3,093354	-4,674190	-0,480396	-116,929439	-188,427426	33,607506	-0,292603	-4,102416	0,775937	-330,173832	17,729964	20,886498	-0,292603	-4,102416	0,775937	-330,173832	17,729964	20,886498
16:18:01,64	0,454955	4,098017	-0,151978	0,046980	-0,819010	0,785003	-0,291358	-4,101993	0,774408	-8,063637	-5,154559	20,879031	3,089789	-4,677877	-0,479653	-116,980374	-188,365968	33,579312	-0,291358	-4,101993	0,774408	-330,070098	17,717008	20,879031	-0,291358	-4,101993	0,774408	-330,070098	17,717008	20,879031
16:18:01,69	0,454955	4,098017	-0,151978	0,046980	-0,819010	0,785003	-0,286382	-4,100748	0,775151	-8,100614	-4,970661	20,850836	3,085836	-4,674556	-0,481182	-116,908903	-188,302304	33,595893	-0,286382	-4,100748	0,775151	-330,009352	17,510311	20,850836	-0,286382	-4,100748	0,775151	-330,009352	17,510311	20,850836
16:18:01,74	0,454955	4,098017	-0,151978	0,046980	-0,819010	0,785003	-0,287282	-4,095665	0,773621	-8,274073	-4,987398	20,867417	3,084760	-4,670283	-0,480030	-116,872583	-188,248620	33,582450	-0,287282	-4,095665	0,773621	-329,783775	17,564224	20,867417	-0,287282	-4,095665	0,773621	-329,783775	17,564224	20,867417
16:18:01,79	0,454955	4,098017	-0,151978	0,046980	-0,819010	0,785003	-0,290444	-4,092597	0,774774	-8,368969	-5,147227	20,853975	3,086005	-4,671652	-0,481548	-116,862472	-188,179227	33,614576	-0,290444	-4,092597	0,774774	-329,637817	17,652638	20,853975	-0,290444	-4,092597	0,774774	-329,637817	17,652638	20,853975
16:18:01,84	0,454955	4,098017	-0,151978	0,046980	-0,819010	0,785003	-0,289881	-4,094360	0,773255	-8,212138	-5,143877	20,886100	3,084861	-4,670281	-0,481201	-116,856108	-188,161120	33,566433	-0,289881	-4,094360	0,773255	-329,619385	17,611771	20,886100	-0,289881	-4,094360	0,773255	-329,619385	17,611771	20,886100
16:18:01,89	0,454955	4,098017	-0,151978	0,046980	-0,819010	0,785003	-0,290496	-4,092683	0,773603	-8,280468	-5,179395	20,837958	3,085768	-4,673741	-0,481062	-116,801313	-188,117220	33,566835	-0,290496	-4,092683	0,773603	-329,556088	17,624524	20,837958	-0,290496	-4,092683	0,773603	-329,556088	17,624524	20,837958
16:18:01,94	0,454955	4,098017	-0,151978	0,046980	-0,819010	0,785003	-0,287953	-4,095198	0,773742	-8,084279	-5,021682	20,838360	3,085637	-4,669673	-0,482312	-116,774352	-188,124902	33,591880	-0,287953	-4,095198	0,773742	-329,557317	17,582653	20,838360	-0,287953	-4,095198	0,773742	-329,557317	17,582653	20,838360
16:18:01,99	0,454955	4,098017	-0,151978	0,046980	-0,819010	0,785003	-0,291411	-4,093051	0,772492	-8,189074	-5,174302	20,863404	3,083175	-4,670756	-0,481219	-116,764388	-188,053941	33,572611	-0,291411	-4,093051	0,772492	-329,493603	17,701476	20,863404	-0,291411	-4,093051	0,772492	-329,493603	17,701476	20,863404
16:18:02,04	0,454955	4,098017	-0,151978	0,046980	-0,819010	0,785003	-0,289242	-4,091460	0,773584	-8,205364	-5,088356	20,844135	3,086392	-4,673348	-0,482321	-116,746196	-188,030137	33,540920	-0,289242	-4,091460	0,773584	-329,385010	17,617142	20,844135	-0,289242	-4,091460	0,773584	-329,385010	17,617142	20,844135
16:18:02,10	0,454955	4,098017	-0,151978	0,046980	-0,819010	0,785003	-0,288605	-4,095543	0,772483	-7,963364	-5,051390	20,812444	3,082836	-4,674814	-0,481922	-116,758454	-188,030374	33,559344	-0,288605	-4,095543	0,772483	-329,463484	17,604120	20,812444	-0,288605	-4,095543	0,772483	-329,463484	17,604120	20,812444
16:18:02,14	0,454955	4,098017	-0,151978	0,046980	-0,819010	0,785003	-0,285558	-4,093196	0,772881	-8,091730	-4,903442	20,830868	3,079417	-4,666334	-0,483505	-116,708838	-187,950220	33,548496	-0,285558	-4,093196	0,772881	-329,407629	17,512876	20,830868	-0,285558	-4,093196	0,772881	-329,407629	17,512876	20,830868
16:18:02,19	0,454955	4,098017	-0,151978	0,046980	-0,819010	0,785003	-0,291192	-4,085995	0,771299	-8,371982	-5,193510	20,820020	3,081205	-4,669885	-0,482316	-116,713803	-187,938437	33,557674	-0,291192	-4,085995	0,771299	-329,122567	17,665064	20,820020	-0,291192	-4,085995	0,771299	-329,122567	17,665064	20,820020
16:18:02,24	0,454955	4,098017	-0,151978	0,046980	-0,819010	0,785003	-0,289011	-4,089319	0,772488	-8,191402	-5,090269	20,829198	3,080964	-4,673179	-0,482985	-116,693284	-187,952389	33,541146	-0,289011	-4,089319	0,772488	-329,202936	17,597066	20,829198	-0,289011	-4,089319	0,772488	-329,202936	17,597066	20,829198
16:18:02,29	0,454955	4,098017	-0,151978	0,046980	-0,819010	0,785003	-0,286037	-4,090757	0,771818	-8,118430	-4,910916	20,812670	3,080112	-4,668361	-0,481925	-116,684327	-187,900817	33,553530	-0,286037	-4,090757	0,771818	-329,242876	17,543023	20,812670	-0,286037	-4,090757	0,771818	-329,242876	17,543023	20,812670
16:18:02,34	0,454955	4,098017	-0,151978	0,046980	-0,819010	0,785003	-0,289784	-4,087611	0,772878	-8,232913	-5,123766	20,825054	3,079518	-4,670777	-0,481186	-116,700772	-187,901343	33,499475	-0,289784	-4,087611	0,772878	-329,110349	17,624277	20,825054	-0,289784	-4,087611	0,772878	-329,110349	17,624277	20,825054
16:18:02,39	0,454955	4,098017	-0,151978	0,046980	-0,819010	0,785003	-0,287395	-4,088304	0,773617	-8,205524	-5,013516	20,771000	3,080810	-4,667998	-0,481155	-116,642938	-187,887316	33,519327	-0,287395	-4,088304	0,773617	-329,137409	17,546989	20,771000	-0,287395	-4,088304	0,773617	-329,137409	17,546989	20,771000
16:18:02,44	0,454955	4,098017	-0,151978	0,046980	-0,819010	0,785003	-0,290448	-4,088033	0,773648	-8,178549	-5,129185	20,790852	3,080736	-4,671523	-0,485023	-116,687889	-187,851474	33,551826	-0,290448	-4,088033	0,773648	-329,089164	17,670958	20,790852	-0,290448	-4,088033	0,773648	-329,089164	17,670958	20,790852
16:18:02,49	0,454955	4,098017	-0,151978	0,046980	-0,819010	0,785003	-0,287358	-4,089732	0,769780	-8,081643	-5,025361	20,823351	3,078492	-4,669351	-0,481548	-116,660964	-187,792349	33,522192	-0,287358	-4,089732	0,769780	-329,125620	17,532227	20,823351	-0,287358	-4,089732	0,769780	-329,125620	17,532227	20,823351
16:18:02,54	0,454955	4,098017	-0,151978	0,046980	-0,819010	0,785003	-0,288117	-4,086702	0,773256	-8,174525	-5,071064	20,793716	3,079623	-4,670383	-0,486172	-116,671824	-187,787881	33,573755	-0,288117	-4,086702	0,773256	-328,980664	17,546090	20,793716	-0,288117	-4,086702	0,773256	-328,980664	17,546090	20,793716
16:18:02,59	0,454955	4,098017	-0,151978	0,046980	-0,819010	0,785003	-0,287789	-4,088198	0,768631	-8,098296	-5,065658	20,845279	3,077332	-4,669213	-0,481549	-116,660440	-187,767613	33,522800	-0,287789	-4,088198	0,768631	-329,021866	17,525766	20,845279	-0,287789	-4,088198	0,768631	-329,021866	17,525766	20,845279
16:18:02,64	0,454955	4,098017	-0,151978	0,046980	-0,819010	0,785003	-0,287657	-4,085629	0,773254	-8,208652	-5,059068	20,794325	3,077442	-4,667770	-0,483489	-116,608630	-187,754826	33,504710	-0,287657	-4,085629	0,773254	-328,930538	17,521992	20,794325	-0,287657	-4,085629	0,773254	-328,930538	17,521992	20,794325
16:18:02,70	0,454955	4,098017	-0,151978	0,046980	-0,819010	0,785003	-0,288961	-4,085002	0,771315	-8,204267	-5,088390	20,776234	3,073919	-4,667924	-0,485807	-116,592281	-187,768201	33,519428	-0,288961	-4,085002	0,771315	-328,876949	17,595017	20,776234	-0,288961	-4,085002	0,771315	-328,876949	17,595017	20,776234
16:18:02,75	0,454955	4,098017	-0,151978	0,046980	-0,819010	0,785003	-0,287067	-4,082029	0,768997	-8,362299	-4,969052	20,790952	3,075707	-4,668132	-0,481153	-116,604540	-187,737084	33,508307	-0,287067	-4,082029	0,768997	-328,801559	17,565670	20,790952	-0,287067	-4,082029	0,768997	-328,801559	17,565670	20,790952
16:18:02,80	0,454955	4,098017	-0,151978	0,046980	-0,819010	0,785003	-0,287780	-4,083681	0,773650	-8,255565	-5,032342	20,779831	3,087493	-4,676100	-0,479567	-116,742026	-187,977740	33,563676	-0,287780	-4,083681	0,773650	-328,824524	17,558409	20,779831	-0,287780	-4,083681	0,773650	-328,824524	17,558409	20,779831
16:18:02,85	0,454955	4,098017	-0,151978	0,046980	-0,819010	0,785003	-0,286772	-4,097872	0,775236	-7,794803	-4,978655	20,835200	3,430092	-4,838860	-0,351354	-125,902823	-205,916481	35,666724	-0,286772	-4,097872	0,775236	-329,477736	17,532954	20,835200	-0,286772	-4,097872	0,775236	-329,477736	17,532954	20,835200
16:18:02,90	0,454979	4,147957	-0,151971	0,046983	-0,819018	0,785005	-0,317117	-4,475951	0,903450	-8,250468	-5,520717	22,938248	3,488330	-4,858046	-0,345671	-127,602866	-209,102505	35,925869	-0,317117	-4,475951	0,903450	-359,612638	19,372995	22,938248	-0,317117	-4,475951	0,903450	-359,612638	19,372995	22,938248
16:18:02,95	0,454979	4,147957	-0,151971	0,046983	-0,819018	0,785005	-0,329622	-4,535980	0,909132	-8,738180	-6,050210	23,197393	3,477547	-4,857518	-0,351818	-127,279502	-208,683651	35,850704	-0,329622	-4,535980	0,909132	-364,812594	19,825091	23,197393	-0,329622	-4,535980	0,909132	-364,812594	19,825091	23,197393
16:18:03,00	0,454979	4,147957	-0,151971	0,046983	-0,819018	0,785005	-0,324687	-4,526377	0,902986	-8,713096	-5,723018	23,122229	3,473409	-4,851935	-0,350232	-127,125506	-208,328827	35,840255	-0,324687	-4,526377	0,902986	-364,033704	19,764950	23,122229	-0,324687	-4,526377	0,902986	-364,033704	19,764950	23,122229
16:18:03,05	0,454979	4,147957	-0,151971	0,046983	-0,819018	0,785005	-0,327453	-4,520002	0,904572	-8,660331	-5,910887	23,111779	3,464790	-4,850482	-0,353738	-127,080130	-208,143476	35,827205	-0,327453	-4,520002	0,904572	-363,480472	19,794197	23,111779	-0,327453	-4,520002	0,904572	-363,480472	19,794197	23,111779
16:18:03,10	0,454979	4,147957	-0,151971	0,046983	-0,819018	0,785005	-0,324402	-4,511811	0,901065	-8,903031	-5,805582	23,098729	3,462190	-4,849292	-0,353369	-126,978880	-207,991033	35,753027	-0,324402	-4,511811	0,901065	-363,080216	19,659951	23,098729	-0,324402	-4,511811	0,901065	-363,080216	19,659951	23,098729
16:18:03,15	0,454979	4,147957	-0,151971	0,046983	-0,819018	0,785005	-0,324132	-4,508965	0,901435	-8,868408	-5,780115	23,024552	3,463559	-4,848102	-0,354828	-126,894834	-207,931466	35,832895	-0,324132	-4,508965	0,901435	-362,822139	19,664278	23,024552	-0,324132	-4,508965	0,901435	-362,822139	19,664278	23,024552
16:18:03,20	0,454979	4,147957	-0,151971	0,046983	-0,819018	0,785005	-0,325847	-4,509556	0,899976	-8,744066	-5,826287	23,104419	3,461408	-4,850013	-0,357214	-126,852940	-207,814017	35,730430	-0,325847	-4,509556	0,899976	-362,744191	19,752724	23,104419	-0,325847	-4,509556	0,899976	-362,744191	19,752724	23,104419
16:18:03,25	0,454979	4,147957	-0,151971	0,046983	-0,819018	0,785005	-0,323117	-4,508649	0,897590	-8,668573	-5,706777	23,001954	3,457447	-4,847697	-0,358720	-126,797741	-207,711313	35,782180	-0,323117	-4,508649	0,897590	-362,597492	19,657939	23,001954	-0,323117	-4,508649	0,897590	-362,597492	19,657939	23,001954
16:18:03,30	0,454979	4,147957	-0,151971	0,046983	-0,819018	0,785005	-0,323143	-4,504060	0,896083	-8,790628	-5,711640	23,053704	3,464000	-4,848280	-0,357222	-126,992595	-207,846594	35,809054	-0,323143	-4,504060	0,896083	-362,359355	19,655061	23,053704	-0,323143	-4,504060	0,896083	-362,359355	19,655061	23,053704
16:18:03,35	0,454979	4,147957	-0,151971	0,046983	-0,819018	0,785005	-0,325914	-4,510026	0,897581	-8,694966	-5,956875	23,080579	3,808274	-5,030528	-0,222887	-137,229650	-225,940250	37,979303	-0,325914	-4,510026	0,897581	-362,732045	19,627402	23,080579	-0,325914	-4,510026	0,897581	-362,732045	19,627402	23,080579
16:18:03,40	0,454973	4,197971	-0,151974	0,046976	-0,819009	0,785008	-0,340220	-4,899300	1,031916	-9,240804	-6,519471	25,250827	3,839831	-5,050072	-0,217699	-138,380537	-227,812348	38,163127	-0,340220	-4,899300	1,031916	-393,835892	20,187777	25,250827	-0,340220	-4,899300	1,031916	-393,835892	20,187777	25,250827
16:18:03,45	0,454973	4,197971	-0,151974	0,046976	-0,819009	0,785008	-0,339072	-4,936402	1,037105	-9,508259	-6,520460	25,434651	3,829736	-5,043437	-0,217667	-138,069719	-227,217953	38,076445	-0,339072	-4,936402	1,037105	-397,015806	20,096726	25,434651	-0,339072	-4,936402	1,037105	-397,015806	20,096726	25,434651
16:18:03,50	0,454973	4,197971	-0,151974	0,046976	-0,819009	0,785008	-0,339771	-4,924342	1,037137	-9,465213	-6,584829	25,347969	3,824909	-5,040668	-0,220760	-137,933856	-226,948053	38,041547	-0,339771	-4,924342	1,037137	-396,026044	20,087228	25,347969	-0,339771	-4,924342	1,037137	-396,026044	20,087228	25,347969
16:18:03,55	0,454973	4,197971	-0,151974	0,046976	-0,819009	0,785008	-0,339756	-4,918777	1,034043	-9,452920	-6,601312	25,313071	3,819520	-5,037756	-0,221911	-137,785794	-226,688454	38,000090	-0,339756	-4,918777	1,034043	-395,576900	20,069528	25,313071	-0,339756	-4,918777	1,034043	-395,576900	20,069528	25,313071
16:18:03,60	0,454973	4,197971	-0,151974	0,046976	-0,819009	0,785008	-0,339584	-4,912654	1,032892	-9,472475	-6,593922	25,271614	3,818671	-5,040604	-0,225773	-137,692065	-226,530788	37,962352	-0,339584	-4,912654	1,032892	-395,115787	20,063386	25,271614	-0,339584	-4,912654	1,032892	-395,115787	20,063386	25,271614
16:18:03,65	0,454973	4,197971	-0,151974	0,046976	-0,819009	0,785008	-0,336693	-4,913343	1,029030	-9,253244	-6,441260	25,233876	3,814740	-5,036459	-0,223080	-137,639388	-226,421732	37,924840	-0,336693	-4,913343	1,029030	-394,950636	19,989116	25,233876	-0,336693	-4,913343	1,029030	-394,950636	19,989116	25,233876
16:18:03,70	0,454973	4,197971	-0,151974	0,046976	-0,819009	0,785008	-0,335525	-4,901598	1,030179	-9,590607	-6,395900	25,185304	3,807917	-5,035743	-0,224624	-137,568692	-226,286381	37,913780	-0,335525	-4,901598	1,030179	-394,366058	19,942814	25,185304	-0,335525	-4,901598	1,030179	-394,366058	19,942814	25,185304
16:18:03,75	0,454973	4,197971	-0,151974	0,046976	-0,819009	0,785008	-0,335525	-4,901598	1,030179	-9,590607	-6,395900	25,185304	3,810316	-5,033544	-0,226540	-137,565209	-226,196516	37,957290	-0,335525	-4,901598	1,030179	-394,366058	19,942814	25,185304	-0,335525	-4,901598	1,030179	-394,366058	19,942814	25,185304
16:18:03,80	0,454973	4,197971	-0,151974	0,046976	-0,819009	0,785008	-0,338629	-4,902577	1,028264	-9,460129	-6,599217	25,228814	3,810542	-5,037164	-0,227677	-137,491340	-226,138043	37,929527	-0,338629	-4,902577	1,028264	-394,312436	19,983150	25,228814	-0,338629	-4,902577	1,028264	-394,312436	19,983150	25,228814
16:18:03,85	0,454973	4,197971	-0,151974	0,046976	-0,819009	0,785008	-0,335607	-4,904582	1,027126	-9,268309	-6,407338	25,201051	3,808898	-5,033768	-0,224206	-137,464690	-226,052438	37,901032	-0,335607	-4,904582	1,027126	-394,277988	19,937804	25,201051	-0,335607	-4,904582	1,027126	-394,277988	19,937804	25,201051
16:18:03,90	0,454973	4,197971	-0,151974	0,046976	-0,819009	0,785008	-0,337726	-4,901461	1,030598	-9,343129	-6,537241	25,172556	3,804322	-5,028675	-0,227323	-137,407851	-225,979819	37,894945	-0,337726	-4,901461	1,030598	-394,107826	19,974230	25,172556	-0,337726	-4,901461	1,030598	-394,107826	19,974230	25,172556
16:18:03,95	0,454973	4,197971	-0,151974	0,046976	-0,819009	0,785008	-0,339849	-4,894951	1,027481	-9,590346	-6,634712	25,166469	3,806148	-5,031951	-0,226520	-137,406134	-225,932388	37,905478	-0,339849	-4,894951	1,027481	-393,843998	20,043398	25,166469	-0,339849	-4,894951	1,027481	-393,843998	20,043398	25,166469
16:18:04,00	0,454973	4,197971	-0,151974	0,046976	-0,819009	0,785008	-0,337924	-4,898170	1,028284	-9,381006	-6,556869	25,177002	3,805068	-5,028662	-0,229247	-137,374688	-225,852793	37,899975	-0,337924	-4,898170	1,028284	-393,887375	19,970172	25,177002	-0,337924	-4,898170	1,028284	-393,887375	19,970172	25,177002
16:18:04,05	0,454973	4,197971	-0,151974	0,046976	-0,819009	0,785008	-0,340233	-4,895591	1,025557	-9,430479	-6,689494	25,171499	3,802267	-5,030158	-0,228450	-137,330620	-225,803831	37,895054	-0,340233	-4,895591	1,025557	-393,734368	20,018793	25,171499	-0,340233	-4,895591	1,025557	-393,734368	20,018793	25,171499
16:18:04,10	0,454973	4,197971	-0,151974	0,046976	-0,819009	0,785008	-0,337537	-4,893913	1,026353	-9,453290	-6,535596	25,166579	3,804677	-5,031361	-0,226101	-137,319191	-225,785076	37,899191	-0,337537	-4,893913	1,026353	-393,625469	19,961019	25,166579	-0,337537	-4,893913	1,026353	-393,625469	19,961019	25,166579
16:18:04,15	0,454973	4,197971	-0,151974	0,046976	-0,819009	0,785008	-0,337700	-4,896602	1,028702	-9,291519	-6,543588	25,170716	3,804745	-5,033392	-0,228796	-137,283171	-225,798022	37,899757	-0,337700	-4,896602	1,028702	-393,674764	19,965878	25,170716	-0,337700	-4,896602	1,028702	-393,674764	19,965878	25,170716
16:18:04,20	0,454973	4,197971	-0,151974	0,046976	-0,819009	0,785008	-0,335975	-4,897676	1,026007	-9,228865	-6,416205	25,171281	3,798982	-5,028922	-0,227653	-137,251751	-225,694024	37,887201	-0,335975	-4,897676	1,026007	-393,696429	19,957824	25,171281	-0,335975	-4,897676	1,026007	-393,696429	19,957824	25,171281
16:18:04,25	0,454973	4,197971	-0,151974	0,046976	-0,819009	0,785008	-0,337902	-4,894697	1,029086	-9,252112	-6,569838	25,139988	3,803128	-5,030234	-0,225718	-137,263617	-225,657281	37,868464	-0,337902	-4,894697	1,029086	-393,485824	19,955451	25,139988	-0,337902	-4,894697	1,029086	-393,485824	19,955451	25,139988
16:18:04,30	0,454973	4,197971	-0,151974	0,046976	-0,819009	0,785008	-0,337902	-4,894697	1,029086	-9,252112	-6,569838	25,139988	3,799728	-5,027325	-0,227283	-137,210852	-225,606022	37,846134	-0,337902	-4,894697	1,029086	-393,485824	19,955451	25,139988	-0,337902	-4,894697	1,029086	-393,485824	19,955451	25,139988
16:18:04,35	0,454973	4,197971	-0,151974	0,046976	-0,819009	0,785008	-0,338721	-4,890298	1,027521	-9,410095	-6,592377	25,117659	3,796209	-5,027135	-0,226092	-137,215879	-225,560887	37,889933	-0,338721	-4,890298	1,027521	-393,298471	19,997228	25,117659	-0,338721	-4,890298	1,027521	-393,298471	19,997228	25,117659
16:18:04,40	0,454973	4,197971	-0,151974	0,046976	-0,819009	0,785008	-0,337126	-4,887156	1,028712	-9,536913	-6,536328	25,161458	3,797576	-5,026006	-0,226894	-137,154312	-225,495040	37,824469	-0,337126	-4,887156	1,028712	-393,178630	19,928025	25,161458	-0,337126	-4,887156	1,028712	-393,178630	19,928025	25,161458
16:18:04,45	0,454973	4,197971	-0,151974	0,046976	-0,819009	0,785008	-0,338787	-4,887775	1,027910	-9,416894	-6,602307	25,095994	3,796332	-5,025407	-0,228423	-137,168674	-225,512448	37,873315	-0,338787	-4,887775	1,027910	-393,107236	19,992438	25,095994	-0,338787	-4,887775	1,027910	-393,107236	19,992438	25,095994
16:18:04,50	0,454973	4,197971	-0,151974	0,046976	-0,819009	0,785008	-0,338684	-4,886397	1,026381	-9,510792	-6,600699	25,144839	3,794007	-5,026496	-0,226879	-137,179431	-225,459628	37,863924	-0,338684	-4,886397	1,026381	-393,092983	19,985982	25,144839	-0,338684	-4,886397	1,026381	-393,092983	19,985982	25,144839
16:18:04,55	0,454973	4,197971	-0,151974	0,046976	-0,819009	0,785008	-0,336578	-4,884929	1,027925	-9,546784	-6,526918	25,135449	3,795872	-5,028579	-0,227249	-137,149473	-225,431798	37,855056	-0,336578	-4,884929	1,027925	-393,013705	19,894450	25,135449	-0,336578	-4,884929	1,027925	-393,013705	19,894450	25,135449
16:18:04,60	0,454973	4,197971	-0,151974	0,046976	-0,819009	0,785008	-0,335707	-4,887585	1,027555	-9,369571	-6,469588	25,126580	3,798335	-5,026850	-0,230717	-137,096722	-225,403640	37,867899	-0,335707	-4,887585	1,027555	-393,045020	19,883392	25,126580	-0,335707	-4,887585	1,027555	-393,045020	19,883392	25,126580
16:18:04,65	0,454973	4,197971	-0,151974	0,046976	-0,819009	0,785008	-0,338435	-4,888854	1,024086	-9,252836	-6,579870	25,139423	3,798913	-5,027744	-0,228826	-137,123346	-225,380319	37,809594	-0,338435	-4,888854	1,024086	-393,027880	19,987305	25,139423	-0,338435	-4,888854	1,024086	-393,027880	19,987305	25,139423
16:18:04,70	0,454973	4,197971	-0,151974	0,046976	-0,819009	0,785008	-0,337950	-4,889801	1,025978	-9,196692	-6,589359	25,081118	3,797167	-5,028220	-0,228041	-137,114055	-225,385316	37,813334	-0,337950	-4,889801	1,025978	-393,046098	19,939731	25,081118	-0,337950	-4,889801	1,025978	-393,046098	19,939731	25,081118
16:18:04,75	0,454973	4,197971	-0,151974	0,046976	-0,819009	0,785008	-0,336665	-4,888527	1,026762	-9,262628	-6,511960	25,084858	3,792538	-5,025740	-0,228039	-137,097490	-225,296195	37,830120	-0,336665	-4,888527	1,026762	-393,012017	19,916205	25,084858	-0,336665	-4,888527	1,026762	-393,012017	19,916205	25,084858
16:18:04,80	0,454973	4,197971	-0,151974	0,046976	-0,819009	0,785008	-0,336498	-4,883279	1,026765	-9,450095	-6,533528	25,101645	3,796640	-5,029947	-0,230335	-137,105572	-225,314475	37,850481	-0,336498	-4,883279	1,026765	-392,787464	19,881584	25,101645	-0,336498	-4,883279	1,026765	-392,787464	19,881584	25,101645
16:18:04,85	0,454973	4,197971	-0,151974	0,046976	-0,819009	0,785008	-0,334906	-4,888934	1,024468	-9,175882	-6,448588	25,122005	3,795611	-5,026007	-0,229178	-137,036473	-225,299731	37,820874	-0,334906	-4,888934	1,024468	-392,957207	19,841529	25,122005	-0,334906	-4,888934	1,024468	-392,957207	19,841529	25,122005
16:18:04,90	0,454973	4,197971	-0,151974	0,046976	-0,819009	0,785008	-0,337803	-4,886073	1,025625	-9,277323	-6,546758	25,092399	3,793848	-5,026850	-0,228418	-137,051705	-225,265809	37,806690	-0,337803	-4,886073	1,025625	-392,834078	19,970767	25,092399	-0,337803	-4,886073	1,025625	-392,834078	19,970767	25,092399
16:18:04,95	0,454973	4,197971	-0,151974	0,046976	-0,819009	0,785008	-0,336192	-4,884968	1,026386	-9,313037	-6,493137	25,078214	3,796210	-5,026054	-0,226860	-137,053840	-225,253668	37,811524	-0,336192	-4,884968	1,026386	-392,783027	19,897923	25,078214	-0,336192	-4,884968	1,026386	-392,783027	19,897923	25,078214
16:18:05,01	0,454973	4,197971	-0,151974	0,046976	-0,819009	0,785008	-0,338062	-4,886615	1,027943	-9,217932	-6,598299	25,083048	3,792134	-5,025811	-0,232286	-137,042028	-225,183411	37,835667	-0,338062	-4,886615	1,027943	-392,817232	19,939560	25,083048	-0,338062	-4,886615	1,027943	-392,817232	19,939560	25,083048
16:18:05,06	0,454973	4,197971	-0,151974	0,046976	-0,819009	0,785008	-0,336235	-4,882964	1,022518	-9,341036	-6,528183	25,107191	3,790880	-5,022707	-0,230009	-137,072853	-225,197745	37,800467	-0,336235	-4,882964	1,022518	-392,653730	19,866239	25,107191	-0,336235	-4,882964	1,022518	-392,653730	19,866239	25,107191
16:18:05,11	0,454973	4,197971	-0,151974	0,046976	-0,819009	0,785008	-0,338296	-4,880326	1,024794	-9,506039	-6,654901	25,071992	3,795381	-5,029990	-0,229574	-137,116463	-225,399994	37,837476	-0,338296	-4,880326	1,024794	-392,611647	19,901336	25,071992	-0,338296	-4,880326	1,024794	-392,611647	19,901336	25,071992
16:18:05,16	0,454973	4,197971	-0,151974	0,046976	-0,819009	0,785008	-0,334239	-4,887865	1,025230	-9,310969	-6,380579	25,109000	4,133413	-5,215767	-0,076693	-147,583155	-242,656272	39,994950	-0,334239	-4,887865	1,025230	-393,008388	19,857183	25,109000	-0,334239	-4,887865	1,025230	-393,008388	19,857183	25,109000
16:18:05,21	0,454955	4,248019	-0,151979	0,046988	-0,819022	0,784996	-0,342368	-5,273499	1,178110	-9,435751	-7,239575	27,266474	4,183229	-5,240443	-0,063600	-149,424867	-245,777826	40,187041	-0,342368	-5,273499	1,178110	-423,405386	19,636328	27,266474	-0,342368	-5,273499	1,178110	-423,405386	19,636328	27,266474
16:18:05,26	0,454955	4,248019	-0,151979	0,046988	-0,819022	0,784996	-0,345906	-5,328978	1,191204	-10,175009	-7,457728	27,458566	4,173042	-5,234292	-0,074831	-149,122354	-245,219354	40,115750	-0,345906	-5,328978	1,191204	-428,499796	19,695887	27,458566	-0,345906	-5,328978	1,191204	-428,499796	19,695887	27,458566
16:18:05,31	0,454955	4,248019	-0,151979	0,046988	-0,819022	0,784996	-0,346139	-5,317080	1,179973	-10,158795	-7,487109	27,387274	4,163833	-5,232883	-0,077910	-148,885449	-244,821329	40,039343	-0,346139	-5,317080	1,179973	-427,549592	19,684815	27,387274	-0,346139	-5,317080	1,179973	-427,549592	19,684815	27,387274
16:18:05,36	0,454955	4,248019	-0,151979	0,046988	-0,819022	0,784996	-0,342755	-5,308401	1,176894	-10,146962	-7,304967	27,310867	4,161905	-5,224471	-0,077904	-148,757829	-244,558351	40,023141	-0,342755	-5,308401	1,176894	-426,856442	19,601281	27,310867	-0,342755	-5,308401	1,176894	-426,856442	19,601281	27,310867
16:18:05,41	0,454955	4,248019	-0,151979	0,046988	-0,819022	0,784996	-0,349075	-5,302525	1,176900	-10,160967	-7,654606	27,294665	4,154014	-5,227043	-0,079794	-148,674465	-244,323442	40,043749	-0,349075	-5,302525	1,176900	-426,409168	19,747811	27,294665	-0,349075	-5,302525	1,176900	-426,409168	19,747811	27,294665
16:18:05,46	0,454955	4,248019	-0,151979	0,046988	-0,819022	0,784996	-0,342903	-5,296977	1,175009	-10,204334	-7,378909	27,315273	4,149672	-5,224050	-0,081767	-148,559464	-244,153528	39,961691	-0,342903	-5,296977	1,175009	-426,017032	19,538987	27,315273	-0,342903	-5,296977	1,175009	-426,017032	19,538987	27,315273
16:18:05,51	0,454955	4,248019	-0,151979	0,046988	-0,819022	0,784996	-0,345290	-5,289628	1,175772	-10,146661	-7,525893	27,218685	4,148215	-5,222326	-0,081329	-148,479154	-243,947842	39,991418	-0,345290	-5,289628	1,175772	-425,382423	19,579388	27,218685	-0,345290	-5,289628	1,175772	-425,382423	19,579388	27,218685
16:18:05,56	0,454955	4,248019	-0,151979	0,046988	-0,819022	0,784996	-0,345290	-5,289628	1,175772	-10,146661	-7,525893	27,218685	4,147251	-5,222441	-0,081337	-148,417687	-243,855089	39,945127	-0,345290	-5,289628	1,175772	-425,382423	19,579388	27,218685	-0,345290	-5,289628	1,175772	-425,382423	19,579388	27,218685
16:18:05,61	0,454955	4,248019	-0,151979	0,046988	-0,819022	0,784996	-0,343507	-5,288819	1,173466	-10,094537	-7,422124	27,216651	4,150003	-5,221587	-0,080968	-148,522222	-243,928667	39,982983	-0,343507	-5,288819	1,173466	-425,266859	19,543197	27,216651	-0,343507	-5,288819	1,173466	-425,266859	19,543197	27,216651
16:18:05,66	0,454955	4,248019	-0,151979	0,046988	-0,819022	0,784996	-0,345622	-5,290776	1,173836	-10,108801	-7,585815	27,254507	4,505221	-5,413733	0,077582	-159,226832	-262,238254	42,253092	-0,345622	-5,290776	1,173836	-425,434689	19,545488	27,254507	-0,345622	-5,290776	1,173836	-425,434689	19,545488	27,254507
16:18:05,71	0,455070	4,298004	-0,151982	0,046992	-0,819006	0,785028	-0,355065	-5,719942	1,342749	-10,843326	-8,332992	29,597997	4,526393	-5,427993	0,087946	-160,269633	-263,763496	42,326473	-0,355065	-5,719942	1,342749	-459,858753	19,539591	29,597997	-0,355065	-5,719942	1,342749	-459,858753	19,539591	29,597997
16:18:05,76	0,455070	4,298004	-0,151982	0,046992	-0,819006	0,785028	-0,357270	-5,704842	1,337379	-10,695921	-8,437139	29,485751	4,514419	-5,418534	0,082576	-159,794248	-262,961118	42,214226	-0,357270	-5,704842	1,337379	-458,526048	19,608528	29,485751	-0,357270	-5,704842	1,337379	-458,526048	19,608528	29,485751
16:18:05,81	0,455070	4,298004	-0,151982	0,046992	-0,819006	0,785028	-0,352434	-5,690404	1,333930	-10,828151	-8,228972	29,432948	4,499497	-5,415502	0,079126	-159,522435	-262,403784	42,161424	-0,352434	-5,690404	1,333930	-457,524857	19,437121	29,432948	-0,352434	-5,690404	1,333930	-457,524857	19,437121	29,432948
16:18:05,86	0,455070	4,298004	-0,151982	0,046992	-0,819006	0,785028	-0,351811	-5,677977	1,334714	-11,022966	-8,233000	29,379522	4,488424	-5,409828	0,079910	-159,328307	-261,994671	42,107997	-0,351811	-5,677977	1,334714	-456,744187	19,384168	29,379522	-0,351811	-5,677977	1,334714	-456,744187	19,384168	29,379522
16:18:05,91	0,455070	4,298004	-0,151982	0,046992	-0,819006	0,785028	-0,354747	-5,675621	1,332394	-10,823752	-8,343945	29,300406	4,487851	-5,406108	0,077591	-159,131312	-261,736907	42,028881	-0,354747	-5,675621	1,332394	-456,360025	19,503689	29,300406	-0,354747	-5,675621	1,332394	-456,360025	19,503689	29,300406
16:18:05,96	0,455070	4,298004	-0,151982	0,046992	-0,819006	0,785028	-0,354747	-5,675621	1,332394	-10,823752	-8,343945	29,300406	4,486958	-5,405478	0,072089	-159,043231	-261,573737	42,031644	-0,354747	-5,675621	1,332394	-456,360025	19,503689	29,300406	-0,354747	-5,675621	1,332394	-456,360025	19,503689	29,300406
16:18:06,01	0,455070	4,298004	-0,151982	0,046992	-0,819006	0,785028	-0,351409	-5,661966	1,327754	-11,083129	-8,235653	29,279378	4,474357	-5,402171	0,072950	-158,962499	-261,313969	42,007854	-0,351409	-5,661966	1,327754	-455,547486	19,349965	29,279378	-0,351409	-5,661966	1,327754	-455,547486	19,349965	29,279378
16:18:06,06	0,455070	4,298004	-0,151982	0,046992	-0,819006	0,785028	-0,354793	-5,658965	1,328169	-11,056407	-8,422913	29,293729	4,473450	-5,397740	0,073366	-158,880905	-261,150021	42,022205	-0,354793	-5,658965	1,328169	-455,285176	19,428320	29,293729	-0,354793	-5,658965	1,328169	-455,285176	19,428320	29,293729
16:18:06,11	0,455070	4,298004	-0,151982	0,046992	-0,819006	0,785028	-0,353844	-5,661103	1,325049	-10,836275	-8,375133	29,235100	4,474827	-5,399630	0,070246	-158,827762	-261,054862	41,963576	-0,353844	-5,661103	1,325049	-455,232840	19,401622	29,235100	-0,353844	-5,661103	1,325049	-455,232840	19,401622	29,235100
16:18:06,16	0,455070	4,298004	-0,151982	0,046992	-0,819006	0,785028	-0,353844	-5,661103	1,325049	-10,836275	-8,375133	29,235100	4,467468	-5,395330	0,071822	-158,729308	-260,910483	41,970441	-0,353844	-5,661103	1,325049	-455,232840	19,401622	29,235100	-0,353844	-5,661103	1,325049	-455,232840	19,401622	29,235100
16:18:06,21	0,455070	4,298004	-0,151982	0,046992	-0,819006	0,785028	-0,357538	-5,654754	1,326609	-10,889076	-8,557521	29,196886	4,471175	-5,393257	0,071806	-158,680709	-260,819521	41,925362	-0,357538	-5,654754	1,326609	-454,787258	19,509185	29,196886	-0,357538	-5,654754	1,326609	-454,787258	19,509185	29,196886
16:18:06,26	0,455070	4,298004	-0,151982	0,046992	-0,819006	0,785028	-0,348834	-5,650460	1,323117	-10,996970	-8,135043	29,171104	4,463105	-5,398648	0,068314	-158,649092	-260,704547	41,899579	-0,348834	-5,650460	1,323117	-454,558096	19,248434	29,171104	-0,348834	-5,650460	1,323117	-454,558096	19,248434	29,171104
16:18:06,31	0,455070	4,298004	-0,151982	0,046992	-0,819006	0,785028	-0,348834	-5,650460	1,323117	-10,996970	-8,135043	29,171104	4,466170	-5,393940	0,072587	-158,610853	-260,643337	41,894930	-0,348834	-5,650460	1,323117	-454,558096	19,248434	29,171104	-0,348834	-5,650460	1,323117	-454,558096	19,248434	29,171104
16:18:06,36	0,455070	4,298004	-0,151982	0,046992	-0,819006	0,785028	-0,354444	-5,650761	1,327391	-10,909196	-8,424253	29,166454	4,458703	-5,397886	0,069115	-158,555530	-260,560254	41,887569	-0,354444	-5,650761	1,327391	-454,493940	19,399611	29,166454	-0,354444	-5,650761	1,327391	-454,493940	19,399611	29,166454
16:18:06,41	0,455070	4,298004	-0,151982	0,046992	-0,819006	0,785028	-0,347293	-5,646267	1,323919	-11,043265	-8,046030	29,159093	4,460545	-5,395170	0,070655	-158,537721	-260,506708	41,869505	-0,347293	-5,646267	1,323919	-454,275238	19,216479	29,159093	-0,347293	-5,646267	1,323919	-454,275238	19,216479	29,159093
16:18:06,46	0,455070	4,298004	-0,151982	0,046992	-0,819006	0,785028	-0,350566	-5,646504	1,325459	-10,975687	-8,227581	29,141029	4,460715	-5,389729	0,068724	-158,473961	-260,406541	41,878915	-0,350566	-5,646504	1,325459	-454,226231	19,291865	29,141029	-0,350566	-5,646504	1,325459	-454,226231	19,291865	29,141029
16:18:06,51	0,455070	4,298004	-0,151982	0,046992	-0,819006	0,785028	-0,355364	-5,643931	1,323528	-10,990841	-8,471912	29,150439	4,458209	-5,391570	0,069064	-158,440192	-260,326996	41,874550	-0,355364	-5,643931	1,323528	-454,039426	19,424131	29,150439	-0,355364	-5,643931	1,323528	-454,039426	19,424131	29,150439
16:18:06,56	0,455070	4,298004	-0,151982	0,046992	-0,819006	0,785028	-0,352516	-5,642682	1,323868	-10,970039	-8,334368	29,146074	4,457388	-5,389955	0,066808	-158,401729	-260,329145	41,876364	-0,352516	-5,642682	1,323868	-453,920544	19,338143	29,146074	-0,352516	-5,642682	1,323868	-453,920544	19,338143	29,146074
16:18:06,61	0,455070	4,298004	-0,151982	0,046992	-0,819006	0,785028	-0,353503	-5,641163	1,321611	-11,031655	-8,351319	29,147888	4,456271	-5,387578	0,067968	-158,391167	-260,265589	41,877745	-0,353503	-5,641163	1,321611	-453,862920	19,398689	29,147888	-0,353503	-5,641163	1,321611	-453,862920	19,398689	29,147888
16:18:06,66	0,455070	4,298004	-0,151982	0,046992	-0,819006	0,785028	-0,355004	-5,639007	1,322771	-11,083447	-8,451992	29,149270	4,454161	-5,388887	0,068345	-158,329552	-260,144788	41,822052	-0,355004	-5,639007	1,322771	-453,745464	19,415830	29,149270	-0,355004	-5,639007	1,322771	-453,745464	19,415830	29,149270
16:18:06,71	0,455070	4,298004	-0,151982	0,046992	-0,819006	0,785028	-0,352815	-5,637834	1,323148	-11,009004	-8,345211	29,093576	4,454667	-5,392349	0,066381	-158,379485	-260,134323	41,804289	-0,352815	-5,637834	1,323148	-453,578963	19,350784	29,093576	-0,352815	-5,637834	1,323148	-453,578963	19,350784	29,093576
16:18:06,76	0,455070	4,298004	-0,151982	0,046992	-0,819006	0,785028	-0,350070	-5,640003	1,321184	-10,912101	-8,250955	29,075813	4,454850	-5,388680	0,069548	-158,306464	-260,069525	41,857559	-0,350070	-5,640003	1,321184	-453,652354	19,229570	29,075813	-0,350070	-5,640003	1,321184	-453,652354	19,229570	29,075813
16:18:06,81	0,455070	4,298004	-0,151982	0,046992	-0,819006	0,785028	-0,353339	-5,638328	1,324352	-10,906597	-8,390090	29,129083	4,451366	-5,384586	0,069513	-158,287779	-260,034502	41,829445	-0,353339	-5,638328	1,324352	-453,515328	19,347030	29,129083	-0,353339	-5,638328	1,324352	-453,515328	19,347030	29,129083
16:18:06,86	0,455070	4,298004	-0,151982	0,046992	-0,819006	0,785028	-0,355143	-5,633263	1,324316	-11,130274	-8,485202	29,100969	4,450878	-5,389779	0,069148	-158,277849	-259,966724	41,826036	-0,355143	-5,633263	1,324316	-453,341447	19,393493	29,100969	-0,355143	-5,633263	1,324316	-453,341447	19,393493	29,100969
16:18:06,91	0,455070	4,298004	-0,151982	0,046992	-0,819006	0,785028	-0,350401	-5,635437	1,323951	-10,953563	-8,263933	29,097560	4,450978	-5,388493	0,069537	-158,232236	-259,963594	41,806258	-0,350401	-5,635437	1,323951	-453,335395	19,242554	29,097560	-0,350401	-5,635437	1,323951	-453,335395	19,242554	29,097560
16:18:06,96	0,455070	4,298004	-0,151982	0,046992	-0,819006	0,785028	-0,351565	-5,634880	1,324340	-10,957004	-8,286493	29,077782	4,452810	-5,388261	0,066432	-158,214705	-259,910014	41,800344	-0,351565	-5,634880	1,324340	-453,295121	19,311322	29,077782	-0,351565	-5,634880	1,324340	-453,295121	19,311322	29,077782
16:18:07,01	0,455070	4,298004	-0,151982	0,046992	-0,819006	0,785028	-0,352682	-5,636352	1,321236	-10,825340	-8,356198	29,071868	4,446340	-5,386740	0,070301	-158,224529	-259,877684	41,803079	-0,352682	-5,636352	1,321236	-453,278937	19,329321	29,071868	-0,352682	-5,636352	1,321236	-453,278937	19,329321	29,071868
16:18:07,06	0,455070	4,298004	-0,151982	0,046992	-0,819006	0,785028	-0,350764	-5,629988	1,325104	-11,133185	-8,281166	29,074603	4,446980	-5,385979	0,064868	-158,198870	-259,848096	41,802448	-0,350764	-5,629988	1,325104	-453,087204	19,253837	29,074603	-0,350764	-5,629988	1,325104	-453,087204	19,253837	29,074603
16:18:07,11	0,455070	4,298004	-0,151982	0,046992	-0,819006	0,785028	-0,351743	-5,630161	1,319671	-11,085695	-8,324624	29,073972	4,446630	-5,387714	0,067290	-158,184139	-259,803841	41,775274	-0,351743	-5,630161	1,319671	-453,053355	19,287196	29,073972	-0,351743	-5,630161	1,319671	-453,053355	19,287196	29,073972
16:18:07,16	0,455070	4,298004	-0,151982	0,046992	-0,819006	0,785028	-0,350066	-5,630725	1,322094	-11,010675	-8,246788	29,046798	4,447114	-5,385151	0,067597	-158,155489	-259,805943	41,792147	-0,350066	-5,630725	1,322094	-453,022610	19,233384	29,046798	-0,350066	-5,630725	1,322094	-453,022610	19,233384	29,046798
16:18:07,21	0,455070	4,298004	-0,151982	0,046992	-0,819006	0,785028	-0,352527	-5,629863	1,322401	-11,043000	-8,348898	29,063671	4,446632	-5,385005	0,068353	-158,138100	-259,728764	41,755158	-0,352527	-5,629863	1,322401	-452,987260	19,324464	29,063671	-0,352527	-5,629863	1,322401	-452,987260	19,324464	29,063671
16:18:07,26	0,455070	4,298004	-0,151982	0,046992	-0,819006	0,785028	-0,353622	-5,626399	1,322145	-11,095986	-8,403698	29,092058	4,444661	-5,382471	0,067342	-158,090078	-259,696900	41,820534	-0,353622	-5,626399	1,322145	-452,768326	19,355601	29,092058	-0,353622	-5,626399	1,322145	-452,768326	19,355601	29,092058
16:18:07,31	0,455070	4,298004	-0,151982	0,046992	-0,819006	0,785028	-0,353622	-5,626399	1,322145	-11,095986	-8,403698	29,092058	4,444354	-5,386628	0,068422	-158,117665	-259,669345	41,828852	-0,353622	-5,626399	1,322145	-452,768326	19,355601	29,092058	-0,353622	-5,626399	1,322145	-452,768326	19,355601	29,092058
16:18:07,36	0,455070	4,298004	-0,151982	0,046992	-0,819006	0,785028	-0,349869	-5,628212	1,323225	-10,991674	-8,246204	29,100376	4,445630	-5,384963	0,064114	-158,076299	-259,642522	41,769387	-0,349869	-5,628212	1,323225	-452,806283	19,218474	29,100376	-0,349869	-5,628212	1,323225	-452,806283	19,218474	29,100376
16:18:07,41	0,455070	4,298004	-0,151982	0,046992	-0,819006	0,785028	-0,351947	-5,628484	1,318918	-10,933601	-8,331898	29,040912	4,444426	-5,383291	0,066035	-158,079643	-259,669738	41,752886	-0,351947	-5,628484	1,318918	-452,769587	19,295979	29,040912	-0,351947	-5,628484	1,318918	-452,769587	19,295979	29,040912
16:18:07,46	0,455070	4,298004	-0,151982	0,046992	-0,819006	0,785028	-0,352795	-5,626606	1,320839	-11,056516	-8,365238	29,024410	4,445077	-5,382441	0,065681	-158,064983	-259,607513	41,793944	-0,352795	-5,626606	1,320839	-452,745053	19,329141	29,024410	-0,352795	-5,626606	1,320839	-452,745053	19,329141	29,024410
16:18:07,52	0,455070	4,298004	-0,151982	0,046992	-0,819006	0,785028	-0,353855	-5,626744	1,320485	-10,988095	-8,438813	29,065468	4,447088	-5,381047	0,066849	-158,034763	-259,565098	41,782722	-0,353855	-5,626744	1,320485	-452,687505	19,338834	29,065468	-0,353855	-5,626744	1,320485	-452,687505	19,338834	29,065468
16:18:07,57	0,455070	4,298004	-0,151982	0,046992	-0,819006	0,785028	-0,354068	-5,624685	1,319047	-11,066764	-8,418385	29,033789	4,439038	-5,380717	0,065867	-158,018983	-259,536943	41,776661	-0,354068	-5,624685	1,319047	-452,604562	19,375990	29,033789	-0,354068	-5,624685	1,319047	-452,604562	19,375990	29,033789
16:18:07,62	0,455070	4,298004	-0,151982	0,046992	-0,819006	0,785028	-0,352329	-5,620653	1,320671	-11,220732	-8,354897	29,048185	4,453020	-5,389345	0,071662	-158,276266	-259,881904	41,808261	-0,352329	-5,620653	1,320671	-452,441968	19,302941	29,048185	-0,352329	-5,620653	1,320671	-452,441968	19,302941	29,048185
16:18:07,67	0,455070	4,298004	-0,151982	0,046992	-0,819006	0,785028	-0,351848	-5,637075	1,326466	-10,794169	-8,380224	29,079785	4,813892	-5,574346	0,248237	-168,814107	-278,377877	44,067810	-0,351848	-5,637075	1,326466	-453,304541	19,239865	29,079785	-0,351848	-5,637075	1,326466	-453,304541	19,239865	29,079785
16:18:07,72	0,454972	4,347975	-0,151977	0,046984	-0,819018	0,785002	-0,372069	-6,042099	1,503040	-11,019795	-9,309740	31,339335	4,854504	-5,590673	0,270301	-170,215137	-280,889661	44,229122	-0,372069	-6,042099	1,503040	-485,324582	19,897662	31,339335	-0,372069	-6,042099	1,503040	-485,324582	19,897662	31,339335
16:18:07,77	0,454972	4,347975	-0,151977	0,046984	-0,819018	0,785002	-0,378234	-6,085434	1,525105	-11,642169	-9,587786	31,500646	4,844394	-5,586080	0,270373	-169,908045	-280,304807	44,185449	-0,378234	-6,085434	1,525105	-489,348737	20,103616	31,500646	-0,378234	-6,085434	1,525105	-489,348737	20,103616	31,500646
16:18:07,82	0,454972	4,347975	-0,151977	0,046984	-0,819018	0,785002	-0,377158	-6,074382	1,525176	-11,556818	-9,558273	31,456974	4,831095	-5,579327	0,264929	-169,658381	-279,849761	44,097727	-0,377158	-6,074382	1,525176	-488,395820	20,048604	31,456974	-0,377158	-6,074382	1,525176	-488,395820	20,048604	31,456974
16:18:07,87	0,454972	4,347975	-0,151977	0,046984	-0,819018	0,785002	-0,376356	-6,059489	1,519733	-11,812376	-9,527901	31,369252	4,825154	-5,575815	0,264126	-169,513326	-279,545460	44,009064	-0,376356	-6,059489	1,519733	-487,482224	20,016056	31,369252	-0,376356	-6,059489	1,519733	-487,482224	20,016056	31,369252
16:18:07,92	0,454972	4,347975	-0,151977	0,046984	-0,819018	0,785002	-0,376428	-6,052588	1,518930	-11,835152	-9,558143	31,280588	4,818513	-5,574404	0,260666	-169,383435	-279,319410	44,001602	-0,376428	-6,052588	1,518930	-486,963296	19,991418	31,280588	-0,376428	-6,052588	1,518930	-486,963296	19,991418	31,280588
16:18:07,97	0,454972	4,347975	-0,151977	0,046984	-0,819018	0,785002	-0,374329	-6,046131	1,515469	-11,910210	-9,449554	31,273126	4,817816	-5,570143	0,258385	-169,223729	-279,090723	43,999495	-0,374329	-6,046131	1,515469	-486,531474	19,935271	31,273126	-0,374329	-6,046131	1,515469	-486,531474	19,935271	31,273126
16:18:08,02	0,454972	4,347975	-0,151977	0,046984	-0,819018	0,785002	-0,377671	-6,043396	1,513188	-11,774505	-9,599374	31,271020	4,814009	-5,570092	0,256822	-169,139253	-278,919970	43,946255	-0,377671	-6,043396	1,513188	-486,181106	20,047800	31,271020	-0,377671	-6,043396	1,513188	-486,181106	20,047800	31,271020
16:18:08,07	0,454972	4,347975	-0,151977	0,046984	-0,819018	0,785002	-0,375811	-6,040074	1,511626	-11,757141	-9,514865	31,217779	4,808870	-5,570297	0,256430	-169,112456	-278,782712	43,935161	-0,375811	-6,040074	1,511626	-485,902956	19,986288	31,217779	-0,375811	-6,040074	1,511626	-485,902956	19,986288	31,217779
16:18:08,12	0,454972	4,347975	-0,151977	0,046984	-0,819018	0,785002	-0,373065	-6,035726	1,511234	-11,850974	-9,417480	31,206685	4,815569	-5,577190	0,273343	-169,435208	-279,132820	43,996245	-0,373065	-6,035726	1,511234	-485,655464	19,868090	31,206685	-0,373065	-6,035726	1,511234	-485,655464	19,868090	31,206685
16:18:08,17	0,454972	4,347975	-0,151977	0,046984	-0,819018	0,785002	-0,370444	-6,044974	1,528146	-11,834665	-9,385655	31,267769	5,174472	-5,747497	0,449940	-179,282937	-297,167939	46,170406	-0,370444	-6,044974	1,528146	-486,365111	19,694181	31,267769	-0,370444	-6,044974	1,528146	-486,365111	19,694181	31,267769
16:18:08,22	0,454960	4,398034	-0,152000	0,046978	-0,819018	0,785033	-0,402406	-6,440947	1,704744	-11,786787	-10,558485	33,441930	5,201471	-5,763281	0,455895	-180,359715	-299,032151	46,323954	-0,402406	-6,440947	1,704744	-517,401127	21,030347	33,441930	-0,402406	-6,440947	1,704744	-517,401127	21,030347	33,441930
16:18:08,27	0,454960	4,398034	-0,152000	0,046978	-0,819018	0,785033	-0,402235	-6,472221	1,710698	-12,313407	-10,550050	33,595478	5,183048	-5,755305	0,450138	-179,891236	-298,174675	46,222135	-0,402235	-6,472221	1,710698	-520,382719	21,025428	33,595478	-0,402235	-6,472221	1,710698	-520,382719	21,025428	33,595478
16:18:08,32	0,454960	4,398034	-0,152000	0,046978	-0,819018	0,785033	-0,399932	-6,452277	1,704942	-12,373626	-10,453286	33,493659	5,172962	-5,749879	0,446355	-179,606680	-297,685596	46,110267	-0,399932	-6,452277	1,704942	-518,877385	20,941359	33,493659	-0,399932	-6,452277	1,704942	-518,877385	20,941359	33,493659
16:18:08,37	0,454960	4,398034	-0,152000	0,046978	-0,819018	0,785033	-0,399588	-6,440830	1,701158	-12,403037	-10,433509	33,381791	5,167624	-5,745135	0,446295	-179,395492	-297,333815	46,070731	-0,399588	-6,440830	1,701158	-518,008207	20,934138	33,381791	-0,399588	-6,440830	1,701158	-518,008207	20,934138	33,381791
16:18:08,42	0,454960	4,398034	-0,152000	0,046978	-0,819018	0,785033	-0,401027	-6,433835	1,701099	-12,356540	-10,501365	33,342255	5,158709	-5,742984	0,444359	-179,274042	-296,986971	46,036943	-0,401027	-6,433835	1,701099	-517,412592	20,979292	33,342255	-0,401027	-6,433835	1,701099	-517,412592	20,979292	33,342255
16:18:08,47	0,454960	4,398034	-0,152000	0,046978	-0,819018	0,785033	-0,398432	-6,425039	1,699162	-12,452853	-10,434636	33,308468	5,157379	-5,739364	0,442043	-179,128228	-296,794584	45,994872	-0,398432	-6,425039	1,699162	-516,818385	20,842264	33,308468	-0,398432	-6,425039	1,699162	-516,818385	20,842264	33,308468
16:18:08,52	0,454960	4,398034	-0,152000	0,046978	-0,819018	0,785033	-0,400902	-6,422077	1,696847	-12,367329	-10,533020	33,266396	5,147756	-5,736311	0,440120	-179,019114	-296,552117	45,991788	-0,400902	-6,422077	1,696847	-516,500387	20,937819	33,266396	-0,400902	-6,422077	1,696847	-516,500387	20,937819	33,266396
16:18:08,57	0,454960	4,398034	-0,152000	0,046978	-0,819018	0,785033	-0,398735	-6,412217	1,694923	-12,615517	-10,447043	33,263312	5,147331	-5,732710	0,443531	-178,932597	-296,381967	45,975353	-0,398735	-6,412217	1,694923	-515,974555	20,853639	33,263312	-0,398735	-6,412217	1,694923	-515,974555	20,853639	33,263312
16:18:08,62	0,454960	4,398034	-0,152000	0,046978	-0,819018	0,785033	-0,401641	-6,410048	1,698335	-12,537678	-10,608308	33,246877	5,144238	-5,731581	0,440905	-178,834470	-296,264875	45,926029	-0,401641	-6,410048	1,698335	-515,726470	20,920502	33,246877	-0,401641	-6,410048	1,698335	-515,726470	20,920502	33,246877
16:18:08,67	0,454960	4,398034	-0,152000	0,046978	-0,819018	0,785033	-0,401072	-6,406805	1,695709	-12,555865	-10,552274	33,197553	5,142624	-5,736278	0,439786	-178,817108	-296,130193	45,954096	-0,401072	-6,406805	1,695709	-515,490053	20,931851	33,197553	-0,401072	-6,406805	1,695709	-515,490053	20,931851	33,197553
16:18:08,72	0,454960	4,398034	-0,152000	0,046978	-0,819018	0,785033	-0,396198	-6,407755	1,694590	-12,381129	-10,351123	33,225620	5,139963	-5,731831	0,441695	-178,734928	-295,984355	45,889130	-0,396198	-6,407755	1,694590	-515,389918	20,750381	33,225620	-0,396198	-6,407755	1,694590	-515,389918	20,750381	33,225620
16:18:08,77	0,454960	4,398034	-0,152000	0,046978	-0,819018	0,785033	-0,398718	-6,403228	1,696498	-12,449141	-10,483946	33,160654	5,135965	-5,731672	0,437815	-178,694994	-295,910870	45,883076	-0,398718	-6,403228	1,696498	-515,102565	20,815431	33,160654	-0,398718	-6,403228	1,696498	-515,102565	20,815431	33,160654
16:18:08,82	0,454960	4,398034	-0,152000	0,046978	-0,819018	0,785033	-0,396857	-6,399686	1,692618	-12,549720	-10,389315	33,154601	5,135861	-5,729545	0,437711	-178,637577	-295,815694	45,853191	-0,396857	-6,399686	1,692618	-514,925094	20,763945	33,154601	-0,396857	-6,399686	1,692618	-514,925094	20,763945	33,154601
16:18:08,87	0,454960	4,398034	-0,152000	0,046978	-0,819018	0,785033	-0,398647	-6,398532	1,692515	-12,498618	-10,480271	33,124715	5,131610	-5,726002	0,437810	-178,579209	-295,734490	45,848866	-0,398647	-6,398532	1,692515	-514,783368	20,813524	33,124715	-0,398647	-6,398532	1,692515	-514,783368	20,813524	33,124715
16:18:08,92	0,454960	4,398034	-0,152000	0,046978	-0,819018	0,785033	-0,399590	-6,393079	1,692614	-12,682635	-10,519336	33,120390	5,133447	-5,725105	0,439387	-178,569959	-295,661306	45,874832	-0,399590	-6,393079	1,692614	-514,539370	20,848446	33,120390	-0,399590	-6,393079	1,692614	-514,539370	20,848446	33,120390
16:18:08,97	0,454960	4,398034	-0,152000	0,046978	-0,819018	0,785033	-0,401285	-6,394222	1,694191	-12,555240	-10,636080	33,146356	5,134205	-5,724090	0,434725	-178,509268	-295,586368	45,845811	-0,401285	-6,394222	1,694191	-514,501632	20,864794	33,146356	-0,401285	-6,394222	1,694191	-514,501632	20,864794	33,146356
16:18:09,02	0,454960	4,398034	-0,152000	0,046978	-0,819018	0,785033	-0,402543	-6,394371	1,689529	-12,452242	-10,686394	33,117335	5,130807	-5,723166	0,438985	-178,482425	-295,505644	45,820853	-0,402543	-6,394371	1,689529	-514,410340	20,913217	33,117335	-0,402543	-6,394371	1,689529	-514,410340	20,913217	33,117335
16:18:09,07	0,454960	4,398034	-0,152000	0,046978	-0,819018	0,785033	-0,401645	-6,390966	1,693789	-12,545951	-10,656811	33,092377	5,128006	-5,722447	0,437044	-178,434123	-295,440686	45,803861	-0,401645	-6,390966	1,693789	-514,236787	20,872303	33,092377	-0,401645	-6,390966	1,693789	-514,236787	20,872303	33,092377
16:18:09,12	0,454960	4,398034	-0,152000	0,046978	-0,819018	0,785033	-0,400867	-6,388181	1,691847	-12,610369	-10,607017	33,075385	5,129860	-5,726554	0,438230	-178,419004	-295,409452	45,794005	-0,400867	-6,388181	1,691847	-514,082577	20,861044	33,075385	-0,400867	-6,388181	1,691847	-514,082577	20,861044	33,075385
16:18:09,17	0,454960	4,398034	-0,152000	0,046978	-0,819018	0,785033	-0,398237	-6,391840	1,693033	-12,385488	-10,472782	33,065529	5,126530	-5,721387	0,436280	-178,339174	-295,322664	45,773117	-0,398237	-6,391840	1,693033	-514,144934	20,788827	33,065529	-0,398237	-6,391840	1,693033	-514,144934	20,788827	33,065529
16:18:09,22	0,454960	4,398034	-0,152000	0,046978	-0,819018	0,785033	-0,401047	-6,386372	1,691083	-12,554733	-10,593155	33,044641	5,123639	-5,722706	0,435914	-178,334201	-295,263947	45,798699	-0,401047	-6,386372	1,691083	-513,884964	20,889031	33,044641	-0,401047	-6,386372	1,691083	-513,884964	20,889031	33,044641
16:18:09,27	0,454960	4,398034	-0,152000	0,046978	-0,819018	0,785033	-0,398459	-6,384528	1,690718	-12,597300	-10,483617	33,070223	5,123111	-5,723551	0,437089	-178,321157	-295,232043	45,798656	-0,398459	-6,384528	1,690718	-513,782754	20,795388	33,070223	-0,398459	-6,384528	1,690718	-513,782754	20,795388	33,070223
16:18:09,32	0,454960	4,398034	-0,152000	0,046978	-0,819018	0,785033	-0,397463	-6,384494	1,691892	-12,564939	-10,436512	33,070180	5,124411	-5,718437	0,436309	-178,269889	-295,176050	45,791690	-0,397463	-6,384494	1,691892	-513,747689	20,764356	33,070180	-0,397463	-6,384494	1,691892	-513,747689	20,764356	33,070180
16:18:09,37	0,454960	4,398034	-0,152000	0,046978	-0,819018	0,785033	-0,402542	-6,383062	1,691113	-12,565244	-10,684200	33,063214	5,123438	-5,719840	0,436959	-178,242396	-295,133317	45,771816	-0,402542	-6,383062	1,691113	-513,635632	20,915343	33,063214	-0,402542	-6,383062	1,691113	-513,635632	20,915343	33,063214
16:18:09,42	0,454960	4,398034	-0,152000	0,046978	-0,819018	0,785033	-0,400840	-6,382921	1,691763	-12,521824	-10,593249	33,043340	5,124549	-5,721286	0,436729	-178,237965	-295,104532	45,797843	-0,400840	-6,382921	1,691763	-513,581140	20,872681	33,043340	-0,400840	-6,382921	1,691763	-513,581140	20,872681	33,043340
16:18:09,48	0,454960	4,398034	-0,152000	0,046978	-0,819018	0,785033	-0,400144	-6,384607	1,691533	-12,407031	-10,567598	33,069368	5,122843	-5,718644	0,435933	-178,220466	-295,054652	45,780463	-0,400144	-6,384607	1,691533	-513,598663	20,843675	33,069368	-0,400144	-6,384607	1,691533	-513,598663	20,843675	33,069368
16:18:09,53	0,454960	4,398034	-0,152000	0,046978	-0,819018	0,785033	-0,401579	-6,381808	1,690736	-12,500597	-10,651999	33,051987	5,120563	-5,717106	0,434743	-178,196550	-295,015078	45,748126	-0,401579	-6,381808	1,690736	-513,472561	20,871914	33,051987	-0,401579	-6,381808	1,690736	-513,472561	20,871914	33,051987
16:18:09,58	0,454960	4,398034	-0,152000	0,046978	-0,819018	0,785033	-0,401771	-6,379064	1,689547	-12,597066	-10,661058	33,019651	5,118247	-5,723809	0,436715	-178,204387	-294,997578	45,755863	-0,401771	-6,379064	1,689547	-513,353610	20,877927	33,019651	-0,401771	-6,379064	1,689547	-513,353610	20,877927	33,019651
16:18:09,63	0,454960	4,398034	-0,152000	0,046978	-0,819018	0,785033	-0,394807	-6,380410	1,691518	-12,515843	-10,314519	33,027388	5,120174	-5,721252	0,436724	-178,136230	-294,966788	45,737475	-0,394807	-6,380410	1,691518	-513,378039	20,677870	33,027388	-0,394807	-6,380410	1,691518	-513,378039	20,677870	33,027388
16:18:09,68	0,454960	4,398034	-0,152000	0,046978	-0,819018	0,785033	-0,397985	-6,380800	1,691527	-12,434806	-10,436112	33,009000	5,119059	-5,719971	0,435184	-178,125311	-294,886993	45,760234	-0,397985	-6,380800	1,691527	-513,327638	20,805702	33,009000	-0,397985	-6,380800	1,691527	-513,327638	20,805702	33,009000
16:18:09,73	0,454960	4,398034	-0,152000	0,046978	-0,819018	0,785033	-0,398538	-6,379195	1,689987	-12,443740	-10,495292	33,031759	5,117900	-5,717154	0,433226	-178,112602	-294,868967	45,752400	-0,398538	-6,379195	1,689987	-513,210522	20,789907	33,031759	-0,398538	-6,379195	1,689987	-513,210522	20,789907	33,031759
16:18:09,78	0,454960	4,398034	-0,152000	0,046978	-0,819018	0,785033	-0,400398	-6,376782	1,688029	-12,547237	-10,590031	33,023924	5,118559	-5,719636	0,434784	-178,089712	-294,877966	45,726448	-0,400398	-6,376782	1,688029	-513,124619	20,841196	33,023924	-0,400398	-6,376782	1,688029	-513,124619	20,841196	33,023924
16:18:09,83	0,454960	4,398034	-0,152000	0,046978	-0,819018	0,785033	-0,398577	-6,378593	1,689587	-12,449388	-10,471043	32,997973	5,125649	-5,724164	0,440250	-178,170313	-295,062101	45,767057	-0,398577	-6,378593	1,689587	-513,168971	20,817275	32,997973	-0,398577	-6,378593	1,689587	-513,168971	20,817275	32,997973
16:18:09,88	0,454960	4,398034	-0,152000	0,046978	-0,819018	0,785033	-0,398201	-6,386998	1,695053	-12,212142	-10,429216	33,038582	5,476029	-5,897545	0,626653	-188,461411	-313,309821	47,981136	-0,398201	-6,386998	1,695053	-513,591446	20,829573	33,038582	-0,398201	-6,386998	1,695053	-513,591446	20,829573	33,038582
16:18:09,93	0,455026	4,447994	-0,151979	0,046990	-0,819018	0,785007	-0,423239	-6,777126	1,881456	-12,873979	-11,519678	35,252660	5,535880	-5,927488	0,649362	-190,482348	-316,555387	48,225552	-0,423239	-6,777126	1,881456	-544,878387	21,704589	35,252660	-0,423239	-6,777126	1,881456	-544,878387	21,704589	35,252660
16:18:09,98	0,455026	4,447994	-0,151979	0,046990	-0,819018	0,785007	-0,427233	-6,843930	1,904165	-13,221376	-11,854752	35,497076	5,522499	-5,924241	0,643290	-190,150833	-315,877679	48,137913	-0,427233	-6,843930	1,904165	-550,469906	21,683026	35,497076	-0,427233	-6,843930	1,904165	-550,469906	21,683026	35,497076
16:18:10,03	0,455026	4,447994	-0,151979	0,046990	-0,819018	0,785007	-0,423354	-6,830719	1,898093	-13,155705	-11,704820	35,409437	5,512155	-5,917519	0,636349	-189,890449	-315,409833	48,114895	-0,423354	-6,830719	1,898093	-549,367130	21,528489	35,409437	-0,423354	-6,830719	1,898093	-549,367130	21,528489	35,409437
16:18:10,08	0,455026	4,447994	-0,151979	0,046990	-0,819018	0,785007	-0,424004	-6,818400	1,891153	-13,260945	-11,747025	35,386419	5,508021	-5,916914	0,635602	-189,730529	-315,103498	48,069597	-0,424004	-6,818400	1,891153	-548,505314	21,537280	35,386419	-0,424004	-6,818400	1,891153	-548,505314	21,537280	35,386419
16:18:10,13	0,455026	4,447994	-0,151979	0,046990	-0,819018	0,785007	-0,422461	-6,814516	1,890405	-13,117613	-11,681448	35,341122	5,502670	-5,912344	0,634060	-189,546277	-314,886206	48,012369	-0,422461	-6,814516	1,890405	-548,057157	21,481711	35,341122	-0,422461	-6,814516	1,890405	-548,057157	21,481711	35,341122
16:18:10,18	0,455026	4,447994	-0,151979	0,046990	-0,819018	0,785007	-0,423743	-6,807598	1,888863	-13,197057	-11,697201	35,283893	5,495400	-5,910422	0,633684	-189,453767	-314,621777	47,999765	-0,423743	-6,807598	1,888863	-547,593517	21,566610	35,283893	-0,423743	-6,807598	1,888863	-547,593517	21,566610	35,283893
16:18:10,23	0,455026	4,447994	-0,151979	0,046990	-0,819018	0,785007	-0,421772	-6,800341	1,888488	-13,299182	-11,646836	35,271289	5,494224	-5,907571	0,633978	-189,311190	-314,439701	47,935130	-0,421772	-6,800341	1,888488	-547,125940	21,462295	35,271289	-0,421772	-6,800341	1,888488	-547,125940	21,462295	35,271289
16:18:10,28	0,455026	4,447994	-0,151979	0,046990	-0,819018	0,785007	-0,423654	-6,797897	1,888781	-13,197305	-11,712245	35,206654	5,491927	-5,905471	0,632899	-189,256924	-314,308694	47,906634	-0,423654	-6,797897	1,888781	-546,832201	21,544596	35,206654	-0,423654	-6,797897	1,888781	-546,832201	21,544596	35,206654
16:18:10,33	0,455026	4,447994	-0,151979	0,046990	-0,819018	0,785007	-0,424323	-6,794857	1,887703	-13,214782	-11,765565	35,178159	5,490975	-5,907285	0,632804	-189,405583	-314,236192	47,948870	-0,424323	-6,794857	1,887703	-546,611060	21,543828	35,178159	-0,424323	-6,794857	1,887703	-546,611060	21,543828	35,178159
16:18:10,38	0,455026	4,447994	-0,151979	0,046990	-0,819018	0,785007	-0,422277	-6,794939	1,887608	-13,222035	-11,824133	35,220394	5,833034	-6,096930	0,829642	-200,065756	-331,455821	50,150712	-0,422277	-6,794939	1,887608	-546,624785	21,324599	35,220394	-0,422277	-6,794939	1,887608	-546,624785	21,324599	35,220394
16:18:10,43	0,454977	4,498027	-0,151976	0,046992	-0,819012	0,785025	-0,429069	-7,185995	2,084446	-13,129887	-12,799469	37,422236	5,876867	-6,121593	0,847865	-201,813018	-334,194629	50,398392	-0,429069	-7,185995	2,084446	-577,230461	20,882420	37,422236	-0,429069	-7,185995	2,084446	-577,230461	20,882420	37,422236
16:18:10,48	0,454977	4,498027	-0,151976	0,046992	-0,819012	0,785025	-0,429627	-7,236286	2,102668	-13,760254	-12,972259	37,669916	5,857856	-6,114706	0,842840	-201,354919	-333,337764	50,237810	-0,429627	-7,236286	2,102668	-581,808684	20,753441	37,669916	-0,429627	-7,236286	2,102668	-581,808684	20,753441	37,669916
16:18:10,53	0,454977	4,498027	-0,151976	0,046992	-0,819012	0,785025	-0,426086	-7,216379	2,097644	-13,824309	-12,819845	37,509334	5,848450	-6,104854	0,838249	-200,978823	-332,736562	50,183155	-0,426086	-7,216379	2,097644	-580,310029	20,627904	37,509334	-0,426086	-7,216379	2,097644	-580,310029	20,627904	37,509334
16:18:10,58	0,454977	4,498027	-0,151976	0,046992	-0,819012	0,785025	-0,429915	-7,203306	2,093052	-13,795363	-12,993833	37,454679	5,839688	-6,102485	0,836691	-200,805453	-332,347651	50,106403	-0,429915	-7,203306	2,093052	-579,254909	20,754473	37,454679	-0,429915	-7,203306	2,093052	-579,254909	20,754473	37,454679
16:18:10,63	0,454977	4,498027	-0,151976	0,046992	-0,819012	0,785025	-0,427585	-7,194535	2,091495	-13,828002	-12,917001	37,377927	5,829648	-6,099186	0,833642	-200,639124	-332,024739	50,125337	-0,427585	-7,194535	2,091495	-578,598966	20,648424	37,377927	-0,427585	-7,194535	2,091495	-578,598966	20,648424	37,377927
16:18:10,68	0,454977	4,498027	-0,151976	0,046992	-0,819012	0,785025	-0,425422	-7,184189	2,088446	-14,003135	-12,821920	37,396861	5,829622	-6,094587	0,836382	-200,466313	-331,766233	50,072711	-0,425422	-7,184189	2,088446	-577,962007	20,573684	37,396861	-0,425422	-7,184189	2,088446	-577,962007	20,573684	37,396861
16:18:10,73	0,454977	4,498027	-0,151976	0,046992	-0,819012	0,785025	-0,429392	-7,181868	2,091185	-13,813587	-13,007963	37,344235	5,822351	-6,094104	0,829798	-200,352069	-331,544074	50,052404	-0,429392	-7,181868	2,091185	-577,590202	20,699299	37,344235	-0,429392	-7,181868	2,091185	-577,590202	20,699299	37,344235
16:18:10,78	0,454977	4,498027	-0,151976	0,046992	-0,819012	0,785025	-0,426175	-7,175329	2,084601	-13,904069	-12,852814	37,323928	5,820310	-6,095297	0,832150	-200,267396	-331,397244	50,025205	-0,426175	-7,175329	2,084601	-577,167416	20,601904	37,323928	-0,426175	-7,175329	2,084601	-577,167416	20,601904	37,323928
16:18:10,83	0,454977	4,498027	-0,151976	0,046992	-0,819012	0,785025	-0,424121	-7,174158	2,086954	-13,795472	-12,746108	37,296729	5,815881	-6,093963	0,832902	-200,187999	-331,262795	49,959838	-0,424121	-7,174158	2,086954	-576,966886	20,547396	37,296729	-0,424121	-7,174158	2,086954	-576,966886	20,547396	37,296729
16:18:10,88	0,454977	4,498027	-0,151976	0,046992	-0,819012	0,785025	-0,423062	-7,169656	2,087706	-13,873471	-12,689490	37,231362	5,809053	-6,089223	0,832496	-200,115910	-331,117934	49,934437	-0,423062	-7,169656	2,087706	-576,691433	20,520861	37,231362	-0,423062	-7,169656	2,087706	-576,691433	20,520861	37,231362
16:18:10,93	0,454977	4,498027	-0,151976	0,046992	-0,819012	0,785025	-0,423752	-7,161373	2,087300	-14,142673	-12,735406	37,205961	5,810436	-6,086710	0,829029	-200,054556	-330,977510	49,950716	-0,423752	-7,161373	2,087300	-576,310445	20,529164	37,205961	-0,423752	-7,161373	2,087300	-576,310445	20,529164	37,205961
16:18:10,98	0,454977	4,498027	-0,151976	0,046992	-0,819012	0,785025	-0,426620	-7,161313	2,083832	-13,993478	-12,901619	37,222241	5,807705	-6,088421	0,828277	-199,994869	-330,873454	49,943478	-0,426620	-7,161313	2,083832	-576,156581	20,588088	37,222241	-0,426620	-7,161313	2,083832	-576,156581	20,588088	37,222241
16:18:11,03	0,454977	4,498027	-0,151976	0,046992	-0,819012	0,785025	-0,423773	-7,159804	2,083080	-13,952015	-12,753900	37,215002	5,809061	-6,083707	0,827489	-199,934262	-330,778554	49,918237	-0,423773	-7,159804	2,083080	-575,996620	20,512298	37,215002	-0,423773	-7,159804	2,083080	-575,996620	20,512298	37,215002
16:18:11,08	0,454977	4,498027	-0,151976	0,046992	-0,819012	0,785025	-0,428534	-7,158621	2,082292	-13,901026	-12,996412	37,189761	5,806029	-6,085428	0,825752	-199,883233	-330,657001	49,900080	-0,428534	-7,158621	2,082292	-575,852789	20,643490	37,189761	-0,428534	-7,158621	2,082292	-575,852789	20,643490	37,189761
16:18:11,13	0,454977	4,498027	-0,151976	0,046992	-0,819012	0,785025	-0,425528	-7,156856	2,080556	-13,862043	-12,856673	37,171605	5,804781	-6,083432	0,828697	-199,797728	-330,601817	49,901680	-0,425528	-7,156856	2,080556	-575,675225	20,547241	37,171605	-0,425528	-7,156856	2,080556	-575,675225	20,547241	37,171605
16:18:11,18	0,454977	4,498027	-0,151976	0,046992	-0,819012	0,785025	-0,426632	-7,154777	2,083501	-13,879593	-12,867667	37,173204	5,796708	-6,082464	0,825748	-199,820794	-330,480500	49,891811	-0,426632	-7,154777	2,083501	-575,529595	20,622976	37,173204	-0,426632	-7,154777	2,083501	-575,529595	20,622976	37,173204
16:18:11,23	0,454977	4,498027	-0,151976	0,046992	-0,819012	0,785025	-0,423434	-7,147302	2,080551	-14,174777	-12,781973	37,163335	5,801450	-6,081372	0,826745	-199,737890	-330,485672	49,871788	-0,423434	-7,147302	2,080551	-575,237969	20,457579	37,163335	-0,423434	-7,147302	2,080551	-575,237969	20,457579	37,163335
16:18:11,28	0,454977	4,498027	-0,151976	0,046992	-0,819012	0,785025	-0,426750	-7,150863	2,081548	-13,952637	-12,880055	37,143312	5,797547	-6,081718	0,824818	-199,672014	-330,376450	49,860520	-0,426750	-7,150863	2,081548	-575,295360	20,619853	37,143312	-0,426750	-7,150863	2,081548	-575,295360	20,619853	37,143312
16:18:11,34	0,454977	4,498027	-0,151976	0,046992	-0,819012	0,785025	-0,424499	-7,147655	2,079622	-13,991891	-12,760528	37,132044	5,799364	-6,081201	0,828727	-199,664128	-330,342103	49,883778	-0,424499	-7,147655	2,079622	-575,082839	20,562622	37,132044	-0,424499	-7,147655	2,079622	-575,082839	20,562622	37,132044
16:18:11,39	0,454977	4,498027	-0,151976	0,046992	-0,819012	0,785025	-0,425856	-7,148970	2,083530	-13,889834	-12,841433	37,155302	5,795895	-6,079468	0,826365	-199,650834	-330,277823	49,852879	-0,425856	-7,148970	2,083530	-575,083993	20,588237	37,155302	-0,425856	-7,148970	2,083530	-575,083993	20,588237	37,155302
16:18:11,44	0,454977	4,498027	-0,151976	0,046992	-0,819012	0,785025	-0,425622	-7,145099	2,081168	-14,028803	-12,849900	37,124403	5,795170	-6,079660	0,827097	-199,599061	-330,220887	49,848726	-0,425622	-7,145099	2,081168	-574,919100	20,561413	37,124403	-0,425622	-7,145099	2,081168	-574,919100	20,561413	37,124403
16:18:11,49	0,454977	4,498027	-0,151976	0,046992	-0,819012	0,785025	-0,425093	-7,144568	2,081901	-13,981250	-12,806031	37,120250	5,791993	-6,079582	0,825186	-199,600989	-330,132958	49,813427	-0,425093	-7,144568	2,081901	-574,829818	20,563767	37,120250	-0,425093	-7,144568	2,081901	-574,829818	20,563767	37,120250
16:18:11,54	0,454977	4,498027	-0,151976	0,046992	-0,819012	0,785025	-0,423572	-7,141777	2,079989	-14,051167	-12,772578	37,084951	5,795082	-6,075007	0,824084	-199,518209	-330,117212	49,868260	-0,423572	-7,141777	2,079989	-574,680689	20,477829	37,084951	-0,423572	-7,141777	2,079989	-574,680689	20,477829	37,084951
16:18:11,59	0,454977	4,498027	-0,151976	0,046992	-0,819012	0,785025	-0,429079	-7,142166	2,078887	-13,975953	-12,995123	37,139784	5,793442	-6,075990	0,824081	-199,500534	-330,011972	49,851642	-0,429079	-7,142166	2,078887	-574,635950	20,687580	37,139784	-0,429079	-7,142166	2,078887	-574,635950	20,687580	37,139784
16:18:11,64	0,454977	4,498027	-0,151976	0,046992	-0,819012	0,785025	-0,427407	-7,141237	2,078884	-13,924277	-12,945508	37,123166	5,792381	-6,075764	0,821358	-199,454350	-329,980893	49,824598	-0,427407	-7,141237	2,078884	-574,511356	20,605967	37,123166	-0,427407	-7,141237	2,078884	-574,511356	20,605967	37,123166
16:18:11,69	0,454977	4,498027	-0,151976	0,046992	-0,819012	0,785025	-0,427073	-7,140204	2,076161	-13,927949	-12,903641	37,096123	5,789272	-6,073178	0,823216	-199,448161	-329,949623	49,813755	-0,427073	-7,140204	2,076161	-574,433993	20,621551	37,096123	-0,427073	-7,140204	2,076161	-574,433993	20,621551	37,096123
16:18:11,74	0,454977	4,498027	-0,151976	0,046992	-0,819012	0,785025	-0,427758	-7,136219	2,078019	-14,105029	-12,949536	37,085279	5,790147	-6,076791	0,822108	-199,430788	-329,915210	49,772169	-0,427758	-7,136219	2,078019	-574,298198	20,629429	37,085279	-0,427758	-7,136219	2,078019	-574,298198	20,629429	37,085279
16:18:11,79	0,454977	4,498027	-0,151976	0,046992	-0,819012	0,785025	-0,425066	-7,138783	2,076911	-13,933176	-12,811737	37,043693	5,787251	-6,075480	0,822643	-199,386318	-329,846051	49,805135	-0,425066	-7,138783	2,076911	-574,327673	20,555941	37,043693	-0,425066	-7,138783	2,076911	-574,327673	20,555941	37,043693
16:18:11,84	0,454977	4,498027	-0,151976	0,046992	-0,819012	0,785025	-0,424754	-7,135619	2,077446	-14,015579	-12,791572	37,076660	5,788543	-6,072085	0,824464	-199,369990	-329,839365	49,797187	-0,424754	-7,135619	2,077446	-574,161697	20,551602	37,076660	-0,424754	-7,135619	2,077446	-574,161697	20,551602	37,076660
16:18:11,89	0,454977	4,498027	-0,151976	0,046992	-0,819012	0,785025	-0,428340	-7,135041	2,079267	-14,031679	-12,967269	37,068711	5,789371	-6,075790	0,823442	-199,340407	-329,817330	49,818396	-0,428340	-7,135041	2,079267	-574,132426	20,657441	37,068711	-0,428340	-7,135041	2,079267	-574,132426	20,657441	37,068711
16:18:11,94	0,454977	4,498027	-0,151976	0,046992	-0,819012	0,785025	-0,425545	-7,137611	2,078245	-13,864200	-12,807317	37,089920	5,794968	-6,079854	0,829454	-199,631073	-330,032511	49,814830	-0,425545	-7,137611	2,078245	-574,166638	20,597970	37,089920	-0,425545	-7,137611	2,078245	-574,166638	20,597970	37,089920
16:18:11,99	0,454977	4,498027	-0,151976	0,046992	-0,819012	0,785025	-0,424824	-7,144490	2,084257	-13,838137	-12,913950	37,086355	6,151189	-6,280243	1,037617	-210,885966	-348,421122	52,180375	-0,424824	-7,144490	2,084257	-574,680638	20,434725	37,086355	-0,424824	-7,144490	2,084257	-574,680638	20,434725	37,086355
16:18:12,04	0,454968	4,548010	-0,151990	0,046966	-0,819001	0,784999	-0,429393	-7,553181	2,292420	-14,138695	-13,704237	39,451899	6,205986	-6,306884	1,059016	-212,767095	-351,350991	52,309118	-0,429393	-7,553181	2,292420	-607,063369	20,003084	39,451899	-0,429393	-7,553181	2,292420	-607,063369	20,003084	39,451899
16:18:12,09	0,454968	4,548010	-0,151990	0,046966	-0,819001	0,784999	-0,433720	-7,613957	2,313820	-14,456223	-14,093428	39,580642	6,195495	-6,295214	1,048224	-212,372519	-350,621498	52,281619	-0,433720	-7,613957	2,313820	-612,151850	19,953587	39,580642	-0,433720	-7,613957	2,313820	-612,151850	19,953587	39,580642
16:18:12,14	0,454968	4,548010	-0,151990	0,046966	-0,819001	0,784999	-0,438580	-7,599036	2,303028	-14,403048	-14,369196	39,553143	6,180562	-6,290774	1,049294	-212,086180	-350,157474	52,163782	-0,438580	-7,599036	2,303028	-610,927406	20,059352	39,553143	-0,438580	-7,599036	2,303028	-610,927406	20,059352	39,553143
16:18:12,19	0,454968	4,548010	-0,151990	0,046966	-0,819001	0,784999	-0,434959	-7,583884	2,304097	-14,645964	-14,164920	39,435306	6,171683	-6,287817	1,045446	-211,890615	-349,758201	52,133412	-0,434959	-7,583884	2,304097	-609,980833	19,979349	39,435306	-0,434959	-7,583884	2,304097	-609,980833	19,979349	39,435306
16:18:12,24	0,454968	4,548010	-0,151990	0,046966	-0,819001	0,784999	-0,433080	-7,574716	2,300250	-14,679097	-14,097513	39,404936	6,168458	-6,285227	1,044970	-211,752304	-349,539291	52,084611	-0,433080	-7,574716	2,300250	-609,294339	19,899299	39,404936	-0,433080	-7,574716	2,300250	-609,294339	19,899299	39,404936
16:18:12,29	0,454968	4,548010	-0,151990	0,046966	-0,819001	0,784999	-0,433711	-7,570629	2,299774	-14,632924	-14,119972	39,356135	6,164561	-6,283172	1,043304	-211,575616	-349,317792	52,106283	-0,433711	-7,570629	2,299774	-608,927275	19,926332	39,356135	-0,433711	-7,570629	2,299774	-608,927275	19,926332	39,356135
16:18:12,34	0,454968	4,548010	-0,151990	0,046966	-0,819001	0,784999	-0,433542	-7,566226	2,298107	-14,581708	-14,068921	39,377807	6,158929	-6,277112	1,040141	-211,515003	-349,103821	52,046532	-0,433542	-7,566226	2,298107	-608,530430	19,964122	39,377807	-0,433542	-7,566226	2,298107	-608,530430	19,964122	39,377807
16:18:12,39	0,454968	4,548010	-0,151990	0,046966	-0,819001	0,784999	-0,435975	-7,558318	2,294945	-14,777289	-14,249911	39,318056	6,157460	-6,277756	1,040966	-211,433811	-348,943422	52,059674	-0,435975	-7,558318	2,294945	-608,105270	19,974094	39,318056	-0,435975	-7,558318	2,294945	-608,105270	19,974094	39,318056
16:18:12,44	0,454968	4,548010	-0,151990	0,046966	-0,819001	0,784999	-0,434682	-7,557368	2,295769	-14,647198	-14,192594	39,331198	6,160460	-6,281664	1,042112	-211,417263	-348,975952	51,994717	-0,434682	-7,557368	2,295769	-607,900583	19,929960	39,331198	-0,434682	-7,557368	2,295769	-607,900583	19,929960	39,331198
16:18:12,49	0,454968	4,548010	-0,151990	0,046966	-0,819001	0,784999	-0,441614	-7,981918	2,521363	-14,543383	-15,064313	41,656717	6,528597	-6,484028	1,266559	-222,862967	-367,716786	54,385192	-0,441614	-7,981918	2,521363	-641,123935	19,602407	41,656717	-0,441614	-7,981918	2,521363	-641,123935	19,602407	41,656717
16:18:12,54	0,455076	4,598078	-0,151981	0,046987	-0,818993	0,785002	-0,441614	-7,981918	2,521363	-14,543383	-15,064313	41,656717	6,560436	-6,497652	1,283900	-224,166258	-369,584168	54,572746	-0,441614	-7,981918	2,521363	-641,123935	19,602407	41,656717	-0,441614	-7,981918	2,521363	-641,123935	19,602407	41,656717
16:18:12,59	0,455076	4,598078	-0,151981	0,046987	-0,818993	0,785002	-0,445735	-8,016304	2,538703	-15,024174	-15,473580	41,844270	6,547270	-6,489506	1,273098	-223,669145	-368,714536	54,454838	-0,445735	-8,016304	2,538703	-644,304001	19,516613	41,844270	-0,445735	-8,016304	2,538703	-644,304001	19,516613	41,844270
16:18:12,64	0,455076	4,598078	-0,151981	0,046987	-0,818993	0,785002	-0,446206	-8,000828	2,527901	-14,827226	-15,502388	41,726362	6,533172	-6,482789	1,270555	-223,343906	-368,109158	54,390241	-0,446206	-8,000828	2,527901	-642,892217	19,524797	41,726362	-0,446206	-8,000828	2,527901	-642,892217	19,524797	41,726362
16:18:12,69	0,455076	4,598078	-0,151981	0,046987	-0,818993	0,785002	-0,444974	-7,985260	2,525359	-14,949854	-15,459345	41,661765	6,525162	-6,479785	1,270823	-223,108135	-367,693206	54,292640	-0,444974	-7,985260	2,525359	-641,792781	19,471124	41,661765	-0,444974	-7,985260	2,525359	-641,792781	19,471124	41,661765
16:18:12,74	0,455076	4,598078	-0,151981	0,046987	-0,818993	0,785002	-0,443571	-7,976822	2,525626	-14,910523	-15,390184	41,564164	6,513442	-6,472603	1,268093	-222,918381	-367,320561	54,230651	-0,443571	-7,976822	2,525626	-641,091063	19,430154	41,564164	-0,443571	-7,976822	2,525626	-641,091063	19,430154	41,564164
16:18:12,79	0,455076	4,598078	-0,151981	0,046987	-0,818993	0,785002	-0,443931	-7,963082	2,522896	-15,207438	-15,430866	41,502175	6,509318	-6,473009	1,258133	-222,773043	-367,101779	54,213593	-0,443931	-7,963082	2,522896	-640,309339	19,417688	41,502175	-0,443931	-7,963082	2,522896	-640,309339	19,417688	41,502175
16:18:12,84	0,455076	4,598078	-0,151981	0,046987	-0,818993	0,785002	-0,441518	-7,959713	2,512936	-15,120480	-15,288917	41,485117	6,505122	-6,467460	1,264755	-222,646938	-366,855481	54,153672	-0,441518	-7,959713	2,512936	-639,957925	19,370220	41,485117	-0,441518	-7,959713	2,512936	-639,957925	19,370220	41,485117
16:18:12,89	0,455076	4,598078	-0,151981	0,046987	-0,818993	0,785002	-0,444224	-7,953304	2,519558	-15,177385	-15,443608	41,425196	6,502717	-6,463419	1,263010	-222,539569	-366,724758	54,166077	-0,444224	-7,953304	2,519558	-639,511738	19,428011	41,425196	-0,444224	-7,953304	2,519558	-639,511738	19,428011	41,425196
16:18:12,94	0,455076	4,598078	-0,151981	0,046987	-0,818993	0,785002	-0,446522	-7,949200	2,517814	-15,223882	-15,535455	41,437601	6,499091	-6,464056	1,267748	-222,469425	-366,513939	54,095828	-0,446522	-7,949200	2,517814	-639,236098	19,516516	41,437601	-0,446522	-7,949200	2,517814	-639,236098	19,516516	41,437601
16:18:12,99	0,455076	4,598078	-0,151981	0,046987	-0,818993	0,785002	-0,444157	-7,946378	2,522551	-15,152964	-15,457152	41,367352	6,498778	-6,464053	1,261978	-222,368448	-366,394708	54,116601	-0,444157	-7,946378	2,522551	-638,943676	19,409188	41,367352	-0,444157	-7,946378	2,522551	-638,943676	19,409188	41,367352
16:18:13,04	0,455076	4,598078	-0,151981	0,046987	-0,818993	0,785002	-0,444003	-7,946107	2,516782	-15,013348	-15,421297	41,388126	6,496177	-6,460717	1,264942	-222,323713	-366,274562	54,049189	-0,444003	-7,946107	2,516782	-638,782730	19,432935	41,388126	-0,444003	-7,946107	2,516782	-638,782730	19,432935	41,388126
16:18:13,09	0,455076	4,598078	-0,151981	0,046987	-0,818993	0,785002	-0,445592	-7,942186	2,519745	-15,090808	-15,525246	41,320714	6,491767	-6,462026	1,263210	-222,247771	-366,146865	54,070766	-0,445592	-7,942186	2,519745	-638,552414	19,453706	41,320714	-0,445592	-7,942186	2,519745	-638,552414	19,453706	41,320714
16:18:13,14	0,455076	4,598078	-0,151981	0,046987	-0,818993	0,785002	-0,442253	-7,939021	2,518014	-15,106834	-15,349721	41,342290	6,491425	-6,461661	1,259351	-222,194810	-366,071826	54,079006	-0,442253	-7,939021	2,518014	-638,319978	19,367152	41,342290	-0,442253	-7,939021	2,518014	-638,319978	19,367152	41,342290
16:18:13,19	0,455076	4,598078	-0,151981	0,046987	-0,818993	0,785002	-0,442398	-7,938543	2,514155	-15,040210	-15,348919	41,350530	6,486639	-6,457339	1,260026	-222,135849	-365,935114	54,027271	-0,442398	-7,938543	2,514155	-638,215852	19,379343	41,350530	-0,442398	-7,938543	2,514155	-638,215852	19,379343	41,350530
16:18:13,24	0,455076	4,598078	-0,151981	0,046987	-0,818993	0,785002	-0,443748	-7,932237	2,514829	-15,220245	-15,436393	41,298795	6,488001	-6,460166	1,261257	-222,081250	-365,862336	54,062024	-0,443748	-7,932237	2,514829	-637,900867	19,397813	41,298795	-0,443748	-7,932237	2,514829	-637,900867	19,397813	41,298795
16:18:13,29	0,455076	4,598078	-0,151981	0,046987	-0,818993	0,785002	-0,441981	-7,934830	2,516061	-14,995100	-15,333615	41,333548	6,481028	-6,454730	1,257737	-222,001878	-365,716141	54,030085	-0,441981	-7,934830	2,516061	-637,879245	19,361884	41,333548	-0,441981	-7,934830	2,516061	-637,879245	19,361884	41,333548
16:18:13,34	0,455076	4,598078	-0,151981	0,046987	-0,818993	0,785002	-0,443202	-7,926073	2,512541	-15,284174	-15,401464	41,301609	6,482456	-6,455568	1,256984	-221,970668	-365,667739	54,035529	-0,443202	-7,926073	2,512541	-637,480887	19,389879	41,301609	-0,443202	-7,926073	2,512541	-637,480887	19,389879	41,301609
16:18:13,39	0,455076	4,598078	-0,151981	0,046987	-0,818993	0,785002	-0,443191	-7,927729	2,511787	-15,140530	-15,398075	41,307053	6,479009	-6,452036	1,257727	-221,945162	-365,613214	54,002573	-0,443191	-7,927729	2,511787	-637,467255	19,392421	41,307053	-0,443191	-7,927729	2,511787	-637,467255	19,392421	41,307053
16:18:13,45	0,455076	4,598078	-0,151981	0,046987	-0,818993	0,785002	-0,444526	-7,922978	2,512531	-15,327617	-15,472656	41,274097	6,478658	-6,456911	1,256463	-221,911078	-365,556745	53,995942	-0,444526	-7,922978	2,512531	-637,281376	19,422619	41,274097	-0,444526	-7,922978	2,512531	-637,281376	19,422619	41,274097
16:18:13,50	0,455076	4,598078	-0,151981	0,046987	-0,818993	0,785002	-0,440128	-7,925111	2,511266	-15,150737	-15,242691	41,267466	6,475871	-6,453568	1,257769	-221,832165	-365,425462	53,987250	-0,440128	-7,925111	2,511266	-637,271964	19,307362	41,267466	-0,440128	-7,925111	2,511266	-637,271964	19,307362	41,267466
16:18:13,55	0,455076	4,598078	-0,151981	0,046987	-0,818993	0,785002	-0,441630	-7,921026	2,512573	-15,210027	-15,318080	41,258775	6,472447	-6,453428	1,257005	-221,791986	-365,386954	53,987965	-0,441630	-7,921026	2,512573	-637,010551	19,349856	41,258775	-0,441630	-7,921026	2,512573	-637,010551	19,349856	41,258775
16:18:13,60	0,455076	4,598078	-0,151981	0,046987	-0,818993	0,785002	-0,440039	-7,917991	2,511809	-15,314419	-15,219841	41,259489	6,474218	-6,456742	1,253507	-221,801758	-365,365621	53,971311	-0,440039	-7,917991	2,511809	-636,876679	19,323255	41,259489	-0,440039	-7,917991	2,511809	-636,876679	19,323255	41,259489
16:18:13,65	0,455076	4,598078	-0,151981	0,046987	-0,818993	0,785002	-0,438055	-7,921181	2,508310	-15,134903	-15,135776	41,242836	6,473782	-6,450648	1,255442	-221,745935	-365,288715	53,963162	-0,438055	-7,921181	2,508310	-636,947649	19,251536	41,242836	-0,438055	-7,921181	2,508310	-636,947649	19,251536	41,242836
16:18:13,70	0,455076	4,598078	-0,151981	0,046987	-0,818993	0,785002	-0,443114	-7,917757	2,510246	-15,218458	-15,388954	41,234686	6,474363	-6,452226	1,254890	-221,716567	-365,256781	53,976198	-0,443114	-7,917757	2,510246	-636,762389	19,395491	41,234686	-0,443114	-7,917757	2,510246	-636,762389	19,395491	41,234686
16:18:13,75	0,455076	4,598078	-0,151981	0,046987	-0,818993	0,785002	-0,442038	-7,919049	2,509694	-15,108934	-15,323551	41,247722	6,471028	-6,448476	1,256203	-221,690995	-365,191370	53,926337	-0,442038	-7,919049	2,509694	-636,754286	19,376451	41,247722	-0,442038	-7,919049	2,509694	-636,754286	19,376451	41,247722
16:18:13,80	0,455076	4,598078	-0,151981	0,046987	-0,818993	0,785002	-0,443618	-7,914286	2,511007	-15,287181	-15,416245	41,197862	6,468179	-6,451111	1,257018	-221,675028	-365,122815	53,956061	-0,443618	-7,914286	2,511007	-636,558632	19,407748	41,197862	-0,443618	-7,914286	2,511007	-636,558632	19,407748	41,197862
16:18:13,85	0,455076	4,598078	-0,151981	0,046987	-0,818993	0,785002	-0,439911	-7,913136	2,511821	-15,279629	-15,243959	41,227585	6,466456	-6,447697	1,254278	-221,659816	-365,069777	53,944944	-0,439911	-7,913136	2,511821	-636,460802	19,289078	41,227585	-0,439911	-7,913136	2,511821	-636,460802	19,289078	41,227585
16:18:13,90	0,455076	4,598078	-0,151981	0,046987	-0,818993	0,785002	-0,442007	-7,909937	2,509081	-15,392438	-15,366288	41,216469	6,468419	-6,448446	1,257447	-221,589817	-365,022425	53,973112	-0,442007	-7,909937	2,509081	-636,322490	19,331273	41,216469	-0,442007	-7,909937	2,509081	-636,322490	19,331273	41,216469
16:18:13,95	0,455076	4,598078	-0,151981	0,046987	-0,818993	0,785002	-0,442340	-7,912011	2,512250	-15,208564	-15,346628	41,244637	6,469374	-6,448952	1,256825	-221,608111	-365,022016	53,928560	-0,442340	-7,912011	2,512250	-636,301453	19,377026	41,244637	-0,442340	-7,912011	2,512250	-636,301453	19,377026	41,244637
16:18:14,00	0,455076	4,598078	-0,151981	0,046987	-0,818993	0,785002	-0,442379	-7,913091	2,511629	-15,161203	-15,364730	41,200085	6,468508	-6,447919	1,253596	-221,566080	-364,963731	53,923889	-0,442379	-7,913091	2,511629	-636,338863	19,362025	41,200085	-0,442379	-7,913091	2,511629	-636,338863	19,362025	41,200085
16:18:14,05	0,455076	4,598078	-0,151981	0,046987	-0,818993	0,785002	-0,442840	-7,911825	2,508399	-15,155555	-15,381461	41,195413	6,463284	-6,449437	1,258596	-221,566419	-364,891599	53,941413	-0,442840	-7,911825	2,508399	-636,233816	19,381508	41,195413	-0,442840	-7,911825	2,508399	-636,233816	19,381508	41,195413
16:18:14,10	0,455076	4,598078	-0,151981	0,046987	-0,818993	0,785002	-0,438914	-7,908060	2,513400	-15,289037	-15,213660	41,212937	6,462213	-6,445912	1,254694	-221,510847	-364,870479	53,910314	-0,438914	-7,908060	2,513400	-636,071746	19,241105	41,212937	-0,438914	-7,908060	2,513400	-636,071746	19,241105	41,212937
16:18:14,15	0,455076	4,598078	-0,151981	0,046987	-0,818993	0,785002	-0,441431	-7,905370	2,509498	-15,382849	-15,306977	41,181838	6,466353	-6,446602	1,254327	-221,508654	-364,853242	53,926216	-0,441431	-7,905370	2,509498	-635,954379	19,345371	41,181838	-0,441431	-7,905370	2,509498	-635,954379	19,345371	41,181838
16:18:14,20	0,455076	4,598078	-0,151981	0,046987	-0,818993	0,785002	-0,442904	-7,909300	2,509131	-15,162476	-15,390271	41,197740	6,460518	-6,447803	1,255483	-221,508489	-364,797553	53,916418	-0,442904	-7,909300	2,509131	-636,042494	19,377676	41,197740	-0,442904	-7,909300	2,509131	-636,042494	19,377676	41,197740
16:18:14,25	0,455076	4,598078	-0,151981	0,046987	-0,818993	0,785002	-0,438946	-7,904848	2,510286	-15,345670	-15,212157	41,187942	6,462351	-6,442600	1,258286	-221,412316	-364,781649	53,864448	-0,438946	-7,904848	2,510286	-635,876205	19,245088	41,187942	-0,438946	-7,904848	2,510286	-635,876205	19,245088	41,187942
16:18:14,30	0,455076	4,598078	-0,151981	0,046987	-0,818993	0,785002	-0,444369	-7,903834	2,513089	-15,336541	-15,418833	41,135972	6,460844	-6,447159	1,255887	-221,447768	-364,734234	53,903193	-0,444369	-7,903834	2,513089	-635,787473	19,464142	41,135972	-0,444369	-7,903834	2,513089	-635,787473	19,464142	41,135972
16:18:14,35	0,455076	4,598078	-0,151981	0,046987	-0,818993	0,785002	-0,439667	-7,904808	2,510690	-15,262530	-15,228735	41,174717	6,463118	-6,445189	1,254719	-221,417728	-364,717561	53,890278	-0,439667	-7,904808	2,510690	-635,789961	19,285127	41,174717	-0,439667	-7,904808	2,510690	-635,789961	19,285127	41,174717
16:18:14,40	0,455076	4,598078	-0,151981	0,046987	-0,818993	0,785002	-0,443216	-7,903795	2,509742	-15,211934	-15,405723	41,190239	6,461742	-6,443579	1,254939	-221,389568	-364,648576	53,918714	-0,443216	-7,903795	2,509742	-635,659830	19,386756	41,190239	-0,443216	-7,903795	2,509742	-635,659830	19,386756	41,190239
16:18:14,45	0,455076	4,598078	-0,151981	0,046987	-0,818993	0,785002	-0,443216	-7,903795	2,509742	-15,211934	-15,405723	41,190239	6,458532	-6,443038	1,255102	-221,373982	-364,664148	53,876298	-0,443216	-7,903795	2,509742	-635,659830	19,386756	41,190239	-0,443216	-7,903795	2,509742	-635,659830	19,386756	41,190239
16:18:14,50	0,455076	4,598078	-0,151981	0,046987	-0,818993	0,785002	-0,442080	-7,900745	2,509905	-15,376238	-15,325352	41,147822	6,459704	-6,441304	1,252771	-221,377824	-364,630652	53,888979	-0,442080	-7,900745	2,509905	-635,584692	19,377929	41,147822	-0,442080	-7,900745	2,509905	-635,584692	19,377929	41,147822
16:18:14,55	0,455076	4,598078	-0,151981	0,046987	-0,818993	0,785002	-0,444168	-7,900893	2,507575	-15,341421	-15,453978	41,160503	6,458972	-6,445607	1,255421	-221,349515	-364,558289	53,883783	-0,444168	-7,900893	2,507575	-635,561543	19,413172	41,160503	-0,444168	-7,900893	2,507575	-635,561543	19,413172	41,160503
16:18:14,60	0,455076	4,598078	-0,151981	0,046987	-0,818993	0,785002	-0,439390	-7,903699	2,507813	-15,117265	-15,191898	41,156127	6,459745	-6,446845	1,253009	-221,326904	-364,569703	53,884603	-0,439390	-7,903699	2,507813	-635,557659	19,300178	41,156127	-0,439390	-7,903699	2,507813	-635,557659	19,300178	41,156127
16:18:14,65	0,455076	4,598078	-0,151981	0,046987	-0,818993	0,785002	-0,439390	-7,903699	2,507813	-15,117265	-15,191898	41,156127	6,461687	-6,440207	1,253950	-221,316740	-364,521907	53,872242	-0,439390	-7,903699	2,507813	-635,557659	19,300178	41,156127	-0,439390	-7,903699	2,507813	-635,557659	19,300178	41,156127
16:18:14,70	0,455076	4,598078	-0,151981	0,046987	-0,818993	0,785002	-0,446109	-7,902062	2,508754	-15,155922	-15,556399	41,143766	6,458877	-6,440018	1,253981	-221,253459	-364,518450	53,880916	-0,446109	-7,902062	2,508754	-635,467800	19,463144	41,143766	-0,446109	-7,902062	2,508754	-635,467800	19,463144	41,143766
16:18:14,75	0,455076	4,598078	-0,151981	0,046987	-0,818993	0,785002	-0,445493	-7,896933	2,506793	-15,382257	-15,489435	41,110566	6,456937	-6,438176	1,251989	-221,266294	-364,504410	53,839041	-0,445493	-7,896933	2,506793	-635,291504	19,481763	41,110566	-0,445493	-7,896933	2,506793	-635,291504	19,481763	41,110566
16:18:14,80	0,455076	4,598078	-0,151981	0,046987	-0,818993	0,785002	-0,443495	-7,895583	2,509916	-15,395721	-15,432332	41,134808	6,454769	-6,439232	1,255113	-221,278466	-364,431883	53,863284	-0,443495	-7,895583	2,509916	-635,199012	19,382007	41,134808	-0,443495	-7,895583	2,509916	-635,199012	19,382007	41,134808
16:18:14,85	0,455076	4,598078	-0,151981	0,046987	-0,818993	0,785002	-0,443495	-7,895583	2,509916	-15,395721	-15,432332	41,134808	6,459270	-6,441256	1,255251	-221,245183	-364,442451	53,834733	-0,443495	-7,895583	2,509916	-635,199012	19,382007	41,134808	-0,443495	-7,895583	2,509916	-635,199012	19,382007	41,134808
16:18:14,90	0,455076	4,598078	-0,151981	0,046987	-0,818993	0,785002	-0,443992	-7,900493	2,510055	-15,132910	-15,424097	41,106257	6,452700	-6,442012	1,253952	-221,227305	-364,419501	53,826752	-0,443992	-7,900493	2,510055	-635,321638	19,429299	41,106257	-0,443992	-7,900493	2,510055	-635,321638	19,429299	41,106257
16:18:14,95	0,455076	4,598078	-0,151981	0,046987	-0,818993	0,785002	-0,440052	-7,895181	2,508755	-15,380348	-15,215211	41,098276	6,454908	-6,441283	1,251716	-221,222040	-364,403773	53,865391	-0,440052	-7,895181	2,508755	-635,152041	19,328898	41,098276	-0,440052	-7,895181	2,508755	-635,152041	19,328898	41,098276
16:18:15,00	0,455076	4,598078	-0,151981	0,046987	-0,818993	0,785002	-0,441788	-7,896729	2,506519	-15,283581	-15,308774	41,136915	6,454421	-6,439161	1,255133	-221,193442	-364,361213	53,840385	-0,441788	-7,896729	2,506519	-635,176819	19,371590	41,136915	-0,441788	-7,896729	2,506519	-635,176819	19,371590	41,136915
16:18:15,05	0,455076	4,598078	-0,151981	0,046987	-0,818993	0,785002	-0,443382	-7,895247	2,509937	-15,309519	-15,388148	41,111910	6,457423	-6,441903	1,253991	-221,177874	-364,345114	53,841548	-0,443382	-7,895247	2,509937	-635,086372	19,417304	41,111910	-0,443382	-7,895247	2,509937	-635,086372	19,417304	41,111910
16:18:15,10	0,455076	4,598078	-0,151981	0,046987	-0,818993	0,785002	-0,442508	-7,899217	2,508795	-15,081351	-15,337296	41,113072	6,453336	-6,438182	1,252030	-221,155287	-364,323664	53,833352	-0,442508	-7,899217	2,508795	-635,169853	19,399590	41,113072	-0,442508	-7,899217	2,508795	-635,169853	19,399590	41,113072
16:18:15,15	0,455076	4,598078	-0,151981	0,046987	-0,818993	0,785002	-0,443687	-7,893818	2,506834	-15,332228	-15,389763	41,104876	6,453924	-6,440783	1,252796	-221,184414	-364,271014	53,820052	-0,443687	-7,893818	2,506834	-634,996910	19,439668	41,104876	-0,443687	-7,893818	2,506834	-634,996910	19,439668	41,104876
16:18:15,20	0,455076	4,598078	-0,151981	0,046987	-0,818993	0,785002	-0,441728	-7,895627	2,507599	-15,207094	-15,339456	41,091576	6,455090	-6,442805	1,251639	-221,187979	-364,285942	53,820216	-0,441728	-7,895627	2,507599	-635,013833	19,336210	41,091576	-0,441728	-7,895627	2,507599	-635,013833	19,336210	41,091576
16:18:15,25	0,455076	4,598078	-0,151981	0,046987	-0,818993	0,785002	-0,440561	-7,897648	2,506442	-15,116748	-15,274374	41,091740	6,449330	-6,441157	1,250074	-221,146687	-364,214302	53,802907	-0,440561	-7,897648	2,506442	-635,082083	19,309650	41,091740	-0,440561	-7,897648	2,506442	-635,082083	19,309650	41,091740
16:18:15,30	0,455076	4,598078	-0,151981	0,046987	-0,818993	0,785002	-0,439108	-7,891835	2,504878	-15,336297	-15,198896	41,074431	6,449941	-6,441390	1,248155	-221,130940	-364,213712	53,823383	-0,439108	-7,891835	2,504878	-634,845369	19,271095	41,074431	-0,439108	-7,891835	2,504878	-634,845369	19,271095	41,074431
16:18:15,35	0,455076	4,598078	-0,151981	0,046987	-0,818993	0,785002	-0,439212	-7,892481	2,502959	-15,294311	-15,190929	41,094908	6,450515	-6,440498	1,252032	-221,143693	-364,213054	53,821408	-0,439212	-7,892481	2,502959	-634,854109	19,287177	41,094908	-0,439212	-7,892481	2,502959	-634,854109	19,287177	41,094908
16:18:15,40	0,455076	4,598078	-0,151981	0,046987	-0,818993	0,785002	-0,440271	-7,892532	2,506836	-15,297470	-15,257385	41,092932	6,447988	-6,438466	1,253969	-221,098943	-364,177766	53,802595	-0,440271	-7,892532	2,506836	-634,861265	19,303873	41,092932	-0,440271	-7,892532	2,506836	-634,861265	19,303873	41,092932
16:18:15,45	0,455076	4,598078	-0,151981	0,046987	-0,818993	0,785002	-0,440767	-7,889328	2,508773	-15,411188	-15,262096	41,074119	6,451446	-6,438131	1,251070	-221,085995	-364,164887	53,811343	-0,440767	-7,889328	2,508773	-634,723400	19,338143	41,074119	-0,440767	-7,889328	2,508773	-634,723400	19,338143	41,074119
16:18:15,50	0,455076	4,598078	-0,151981	0,046987	-0,818993	0,785002	-0,442786	-7,892155	2,505873	-15,246552	-15,362295	41,082867	6,450241	-6,437784	1,253502	-221,081947	-364,155277	53,816029	-0,442786	-7,892155	2,505873	-634,780690	19,396413	41,082867	-0,442786	-7,892155	2,505873	-634,780690	19,396413	41,082867
16:18:15,55	0,455076	4,598078	-0,151981	0,046987	-0,818993	0,785002	-0,442485	-7,890938	2,508305	-15,299485	-15,347922	41,087553	6,451150	-6,438280	1,247775	-221,122859	-364,164015	53,845175	-0,442485	-7,890938	2,508305	-634,738096	19,387127	41,087553	-0,442485	-7,890938	2,508305	-634,738096	19,387127	41,087553
16:18:15,60	0,455076	4,598078	-0,151981	0,046987	-0,818993	0,785002	-0,442509	-7,891973	2,502578	-15,273697	-15,380254	41,116699	6,448335	-6,440392	1,250493	-221,098537	-364,098775	53,820335	-0,442509	-7,891973	2,502578	-634,793543	19,356713	41,116699	-0,442509	-7,891973	2,502578	-634,793543	19,356713	41,116699
16:18:15,65	0,455076	4,598078	-0,151981	0,046987	-0,818993	0,785002	-0,439273	-7,890591	2,505297	-15,276881	-15,223527	41,091859	6,449669	-6,436034	1,252050	-221,024798	-364,083245	53,800624	-0,439273	-7,890591	2,505297	-634,688268	19,259395	41,091859	-0,439273	-7,890591	2,505297	-634,688268	19,259395	41,091859
16:18:15,70	0,455076	4,598078	-0,151981	0,046987	-0,818993	0,785002	-0,443714	-7,889568	2,506853	-15,279770	-15,398384	41,072148	6,445441	-6,440755	1,250879	-221,083121	-364,082315	53,810225	-0,443714	-7,889568	2,506853	-634,610834	19,433188	41,072148	-0,443714	-7,889568	2,506853	-634,610834	19,433188	41,072148
16:18:15,75	0,455076	4,598078	-0,151981	0,046987	-0,818993	0,785002	-0,437512	-7,888266	2,505682	-15,375802	-15,126824	41,081749	6,449194	-6,437194	1,251098	-221,025626	-364,056645	53,821997	-0,437512	-7,888266	2,505682	-634,604702	19,217845	41,081749	-0,437512	-7,888266	2,505682	-634,604702	19,217845	41,081749
16:18:15,80	0,455076	4,598078	-0,151981	0,046987	-0,818993	0,785002	-0,442472	-7,889736	2,505902	-15,248411	-15,347807	41,093522	6,449656	-6,435521	1,249112	-221,044142	-364,030667	53,786199	-0,442472	-7,889736	2,505902	-634,592664	19,386252	41,093522	-0,442472	-7,889736	2,505902	-634,592664	19,386252	41,093522
16:18:15,85	0,455076	4,598078	-0,151981	0,046987	-0,818993	0,785002	-0,444152	-7,889300	2,503916	-15,257828	-15,464182	41,057723	6,445279	-6,437572	1,249460	-221,032190	-364,020159	53,807347	-0,444152	-7,889300	2,503916	-634,567878	19,401744	41,057723	-0,444152	-7,889300	2,503916	-634,567878	19,401744	41,057723
16:18:15,90	0,455076	4,598078	-0,151981	0,046987	-0,818993	0,785002	-0,440187	-7,886535	2,504264	-15,386533	-15,252891	41,078871	6,448025	-6,436096	1,250905	-220,994466	-363,995882	53,813204	-0,440187	-7,886535	2,504264	-634,479529	19,301760	41,078871	-0,440187	-7,886535	2,504264	-634,479529	19,301760	41,078871
16:18:15,95	0,455076	4,598078	-0,151981	0,046987	-0,818993	0,785002	-0,442838	-7,888175	2,505708	-15,261377	-15,370251	41,084728	6,447497	-6,436276	1,250106	-220,978332	-363,970618	53,775454	-0,442838	-7,888175	2,505708	-634,483098	19,392563	41,084728	-0,442838	-7,888175	2,505708	-634,483098	19,392563	41,084728
16:18:16,00	0,455076	4,598078	-0,151981	0,046987	-0,818993	0,785002	-0,442418	-7,887808	2,504910	-15,250509	-15,347049	41,046979	6,449856	-6,437936	1,248192	-220,972892	-363,977866	53,797488	-0,442418	-7,887808	2,504910	-634,443429	19,382763	41,046979	-0,442418	-7,887808	2,504910	-634,443429	19,382763	41,046979
16:18:16,05	0,455076	4,598078	-0,151981	0,046987	-0,818993	0,785002	-0,442160	-7,890680	2,502996	-15,104717	-15,325299	41,069012	6,445448	-6,434688	1,253027	-220,969440	-363,978389	53,790176	-0,442160	-7,890680	2,502996	-634,523097	19,384262	41,069012	-0,442160	-7,890680	2,502996	-634,523097	19,384262	41,069012
16:18:16,10	0,455076	4,598078	-0,151981	0,046987	-0,818993	0,785002	-0,442769	-7,885239	2,507830	-15,386389	-15,353712	41,061701	6,445554	-6,438736	1,252077	-220,948096	-363,925505	53,783571	-0,442769	-7,885239	2,507830	-634,377630	19,403650	41,061701	-0,442769	-7,885239	2,507830	-634,377630	19,403650	41,061701
16:18:16,15	0,455076	4,598078	-0,151981	0,046987	-0,818993	0,785002	-0,439317	-7,887355	2,506881	-15,219894	-15,182151	41,055095	6,445225	-6,439436	1,249741	-220,958898	-363,933938	53,780636	-0,439317	-7,887355	2,506881	-634,377229	19,304206	41,055095	-0,439317	-7,887355	2,506881	-634,377229	19,304206	41,055095
16:18:16,20	0,455076	4,598078	-0,151981	0,046987	-0,818993	0,785002	-0,438546	-7,887420	2,504544	-15,229213	-15,147220	41,052160	6,444649	-6,435891	1,249795	-220,906831	-363,915980	53,756843	-0,438546	-7,887420	2,504544	-634,391658	19,278648	41,052160	-0,438546	-7,887420	2,504544	-634,391658	19,278648	41,052160
16:18:16,25	0,455076	4,598078	-0,151981	0,046987	-0,818993	0,785002	-0,441327	-7,885149	2,504599	-15,305715	-15,255740	41,028368	6,445278	-6,435137	1,248169	-220,933880	-363,898578	53,768579	-0,441327	-7,885149	2,504599	-634,289894	19,388467	41,028368	-0,441327	-7,885149	2,504599	-634,289894	19,388467	41,028368
16:18:16,30	0,455076	4,598078	-0,151981	0,046987	-0,818993	0,785002	-0,442295	-7,885316	2,502973	-15,295477	-15,338175	41,040103	6,445781	-6,434811	1,251276	-220,977701	-363,894611	53,791627	-0,442295	-7,885316	2,502973	-634,292777	19,381979	41,040103	-0,442295	-7,885316	2,502973	-634,292777	19,381979	41,040103
16:18:16,35	0,455076	4,598078	-0,151981	0,046987	-0,818993	0,785002	-0,442829	-7,885589	2,506079	-15,299769	-15,405879	41,063151	6,444802	-6,436644	1,250141	-220,901208	-363,860122	53,777660	-0,442829	-7,885589	2,506079	-634,318480	19,356198	41,063151	-0,442829	-7,885589	2,506079	-634,318480	19,356198	41,063151
16:18:16,40	0,455076	4,598078	-0,151981	0,046987	-0,818993	0,785002	-0,440752	-7,885657	2,504944	-15,228092	-15,248872	41,049184	6,444789	-6,433136	1,248557	-220,902337	-363,844175	53,760284	-0,440752	-7,885657	2,504944	-634,252181	19,350157	41,049184	-0,440752	-7,885657	2,504944	-634,252181	19,350157	41,049184
16:18:16,45	0,455076	4,598078	-0,151981	0,046987	-0,818993	0,785002	-0,443784	-7,883893	2,503360	-15,306601	-15,415477	41,031808	6,444225	-6,434719	1,249336	-220,903925	-363,825215	53,755256	-0,443784	-7,883893	2,503360	-634,192174	19,421547	41,031808	-0,443784	-7,883893	2,503360	-634,192174	19,421547	41,031808
16:18:16,50	0,455076	4,598078	-0,151981	0,046987	-0,818993	0,785002	-0,442130	-7,884195	2,504139	-15,275238	-15,340343	41,026780	6,448119	-6,435712	1,249824	-220,901766	-363,874597	53,786989	-0,442130	-7,884195	2,504139	-634,184568	19,366870	41,026780	-0,442130	-7,884195	2,504139	-634,184568	19,366870	41,026780
16:18:16,55	0,455076	4,598078	-0,151981	0,046987	-0,818993	0,785002	-0,443218	-7,888064	2,504628	-15,115759	-15,370334	41,058513	6,444295	-6,434528	1,250157	-220,863362	-363,838138	53,789093	-0,443218	-7,888064	2,504628	-634,328773	19,422252	41,058513	-0,443218	-7,888064	2,504628	-634,328773	19,422252	41,058513
16:18:16,60	0,455076	4,598078	-0,151981	0,046987	-0,818993	0,785002	-0,442331	-7,884161	2,504960	-15,267945	-15,309196	41,060617	6,444236	-6,435206	1,247729	-220,887909	-363,834078	53,802955	-0,442331	-7,884161	2,504960	-634,174563	19,413783	41,060617	-0,442331	-7,884161	2,504960	-634,174563	19,413783	41,060617
16:18:16,65	0,455076	4,598078	-0,151981	0,046987	-0,818993	0,785002	-0,441714	-7,884448	2,502533	-15,261746	-15,300418	41,074479	6,445494	-6,433767	1,247037	-220,860279	-363,801409	53,776710	-0,441714	-7,884448	2,502533	-634,190943	19,374153	41,074479	-0,441714	-7,884448	2,502533	-634,190943	19,374153	41,074479
16:18:16,70	0,455076	4,598078	-0,151981	0,046987	-0,818993	0,785002	-0,443590	-7,884818	2,501841	-15,200416	-15,390339	41,048234	6,444858	-6,434225	1,250125	-220,890487	-363,801907	53,765257	-0,443590	-7,884818	2,501841	-634,158632	19,431442	41,048234	-0,443590	-7,884818	2,501841	-634,158632	19,431442	41,048234
16:18:16,75	0,455076	4,598078	-0,151981	0,046987	-0,818993	0,785002	-0,442875	-7,884496	2,504929	-15,232672	-15,379089	41,036781	6,441999	-6,432189	1,246248	-220,853269	-363,753246	53,773445	-0,442875	-7,884496	2,504929	-634,165645	19,386592	41,036781	-0,442875	-7,884496	2,504929	-634,165645	19,386592	41,036781
16:18:16,80	0,455076	4,598078	-0,151981	0,046987	-0,818993	0,785002	-0,443209	-7,881002	2,501052	-15,353611	-15,388566	41,044970	6,440900	-6,434195	1,248831	-220,876445	-363,744438	53,766254	-0,443209	-7,881002	2,501052	-634,012303	19,403348	41,044970	-0,443209	-7,881002	2,501052	-634,012303	19,403348	41,044970
16:18:16,85	0,455076	4,598078	-0,151981	0,046987	-0,818993	0,785002	-0,440922	-7,881054	2,503634	-15,354902	-15,294111	41,037778	6,445020	-6,434333	1,248217	-220,834865	-363,730606	53,777832	-0,440922	-7,881054	2,503634	-634,017624	19,318265	41,037778	-0,440922	-7,881054	2,503634	-634,017624	19,318265	41,037778
16:18:16,90	0,455076	4,598078	-0,151981	0,046987	-0,818993	0,785002	-0,442862	-7,884691	2,503021	-15,132997	-15,365916	41,049357	6,443829	-6,435655	1,246632	-220,846490	-363,728591	53,739818	-0,442862	-7,884691	2,503021	-634,081241	19,398778	41,049357	-0,442862	-7,884691	2,503021	-634,081241	19,398778	41,049357
16:18:16,95	0,455076	4,598078	-0,151981	0,046987	-0,818993	0,785002	-0,441122	-7,884321	2,501436	-15,156314	-15,286505	41,011342	6,440939	-6,435914	1,251764	-220,870045	-363,736140	53,776534	-0,441122	-7,884321	2,501436	-634,075499	19,341590	41,011342	-0,441122	-7,884321	2,501436	-634,075499	19,341590	41,011342
16:18:17,00	0,455076	4,598078	-0,151981	0,046987	-0,818993	0,785002	-0,439453	-7,881947	2,506568	-15,298053	-15,216305	41,048058	6,441552	-6,435254	1,248183	-220,824811	-363,695333	53,727270	-0,439453	-7,881947	2,506568	-634,030915	19,280718	41,048058	-0,439453	-7,881947	2,506568	-634,030915	19,280718	41,048058
16:18:17,05	0,455076	4,598078	-0,151981	0,046987	-0,818993	0,785002	-0,440330	-7,882148	2,502986	-15,229655	-15,243186	40,998794	6,443307	-6,431750	1,248184	-220,823194	-363,683967	53,745398	-0,440330	-7,882148	2,502986	-633,978279	19,322753	40,998794	-0,440330	-7,882148	2,502986	-633,978279	19,322753	40,998794
16:18:17,10	0,455076	4,598078	-0,151981	0,046987	-0,818993	0,785002	-0,444243	-7,881915	2,502988	-15,231098	-15,450908	41,016922	6,439384	-6,432351	1,248202	-220,797470	-363,685551	53,757629	-0,444243	-7,881915	2,502988	-633,961464	19,422147	41,016922	-0,444243	-7,881915	2,502988	-633,961464	19,422147	41,016922
16:18:17,15	0,455076	4,598078	-0,151981	0,046987	-0,818993	0,785002	-0,441761	-7,878819	2,503006	-15,380620	-15,298803	41,029153	6,445716	-6,432946	1,247829	-220,800510	-363,678238	53,765184	-0,441761	-7,878819	2,503006	-633,867920	19,379457	41,029153	-0,441761	-7,878819	2,503006	-633,867920	19,379457	41,029153
16:18:17,20	0,455076	4,598078	-0,151981	0,046987	-0,818993	0,785002	-0,444412	-7,884600	2,502633	-15,075207	-15,442931	41,036708	6,444542	-6,435035	1,247824	-220,804249	-363,682590	53,750038	-0,444412	-7,884600	2,502633	-634,016296	19,443414	41,036708	-0,444412	-7,884600	2,502633	-634,016296	19,443414	41,036708
16:18:17,25	0,455076	4,598078	-0,151981	0,046987	-0,818993	0,785002	-0,442016	-7,884628	2,502627	-15,079386	-15,319400	41,021562	6,438718	-6,430572	1,248194	-220,766675	-363,672663	53,739709	-0,442016	-7,884628	2,502627	-634,022679	19,378856	41,021562	-0,442016	-7,884628	2,502627	-634,022679	19,378856	41,021562
16:18:17,30	0,455076	4,598078	-0,151981	0,046987	-0,818993	0,785002	-0,442968	-7,877353	2,502998	-15,430299	-15,341344	41,011234	6,440504	-6,431129	1,247808	-220,775262	-363,625426	53,741772	-0,442968	-7,877353	2,502998	-633,802509	19,431669	41,011234	-0,442968	-7,877353	2,502998	-633,802509	19,431669	41,011234
16:18:17,35	0,455076	4,598078	-0,151981	0,046987	-0,818993	0,785002	-0,443379	-7,879178	2,502611	-15,298807	-15,393760	41,013296	6,439962	-6,432006	1,249404	-220,762447	-363,599925	53,784868	-0,443379	-7,879178	2,502611	-633,814244	19,411501	41,013296	-0,443379	-7,879178	2,502611	-633,814244	19,411501	41,013296
16:18:17,40	0,455076	4,598078	-0,151981	0,046987	-0,818993	0,785002	-0,442348	-7,879147	2,504208	-15,271916	-15,341797	41,056392	6,439768	-6,434123	1,246922	-220,763542	-363,608243	53,746207	-0,442348	-7,879147	2,504208	-633,784937	19,382524	41,056392	-0,442348	-7,879147	2,504208	-633,784937	19,382524	41,056392
16:18:17,45	0,455076	4,598078	-0,151981	0,046987	-0,818993	0,785002	-0,440419	-7,880038	2,501725	-15,233345	-15,238270	41,017732	6,439523	-6,433117	1,245313	-220,766383	-363,576125	53,768539	-0,440419	-7,880038	2,501725	-633,816295	19,334613	41,017732	-0,440419	-7,880038	2,501725	-633,816295	19,334613	41,017732
16:18:17,50	0,455076	4,598078	-0,151981	0,046987	-0,818993	0,785002	-0,441167	-7,879322	2,500116	-15,244161	-15,295710	41,040064	6,437377	-6,432085	1,247241	-220,740138	-363,578440	53,742578	-0,441167	-7,879322	2,500116	-633,770936	19,335928	41,040064	-0,441167	-7,879322	2,500116	-633,770936	19,335928	41,040064
16:18:17,55	0,455076	4,598078	-0,151981	0,046987	-0,818993	0,785002	-0,441044	-7,880333	2,502392	-15,186166	-15,254472	41,025871	6,439440	-6,434913	1,246673	-220,741727	-363,590785	53,742482	-0,441044	-7,880333	2,502392	-633,792302	19,367449	41,025871	-0,441044	-7,880333	2,502392	-633,792302	19,367449	41,025871
16:18:17,60	0,455076	4,598078	-0,151981	0,046987	-0,818993	0,785002	-0,444303	-7,878810	2,503012	-15,248287	-15,424796	41,004683	6,440647	-6,430144	1,248209	-220,725685	-363,573615	53,733159	-0,444303	-7,878810	2,503012	-633,734833	19,453025	41,004683	-0,444303	-7,878810	2,503012	-633,734833	19,453025	41,004683
16:18:17,65	0,455076	4,598078	-0,151981	0,046987	-0,818993	0,785002	-0,444303	-7,878810	2,503012	-15,248287	-15,424796	41,004683	6,436065	-6,432333	1,245915	-220,690829	-363,494014	53,759855	-0,444303	-7,878810	2,503012	-633,734833	19,453025	41,004683	-0,444303	-7,878810	2,503012	-633,734833	19,453025	41,004683
16:18:17,70	0,455076	4,598078	-0,151981	0,046987	-0,818993	0,785002	-0,440117	-7,875935	2,500719	-15,311376	-15,216714	41,031379	6,071342	-6,197199	1,044688	-207,680104	-345,378205	51,228904	-0,440117	-7,875935	2,500719	-633,572306	19,332469	41,031379	-0,440117	-7,875935	2,500719	-633,572306	19,332469	41,031379
16:18:17,75	0,454964	4,548234	-0,151976	0,046967	-0,819010	0,785056	-0,461387	-7,442509	2,299492	-15,655444	-14,113072	38,500428	5,969624	-6,131966	0,992896	-204,270259	-340,152577	50,653245	-0,461387	-7,442509	2,299492	-599,892398	22,105846	38,500428	-0,461387	-7,442509	2,299492	-599,892398	22,105846	38,500428
16:18:17,80	0,454964	4,548234	-0,151976	0,046967	-0,819010	0,785056	-0,467022	-7,321803	2,247700	-15,701718	-14,065864	37,924769	5,972064	-6,131775	0,996398	-204,223549	-340,202044	50,625274	-0,467022	-7,321803	2,247700	-590,463239	22,595354	37,924769	-0,467022	-7,321803	2,247700	-590,463239	22,595354	37,924769
16:18:17,85	0,454964	4,548234	-0,151976	0,046967	-0,819010	0,785056	-0,468408	-7,323820	2,251201	-15,616313	-14,072735	37,896798	5,970663	-6,132906	0,996795	-204,244013	-340,248686	50,645142	-0,468408	-7,323820	2,251201	-590,536176	22,697262	37,896798	-0,468408	-7,323820	2,251201	-590,536176	22,697262	37,896798
16:18:17,90	0,454964	4,548234	-0,151976	0,046967	-0,819010	0,785056	-0,466727	-7,323172	2,251599	-15,700627	-13,979728	37,916666	5,969063	-6,134218	0,997169	-204,257233	-340,201629	50,629128	-0,466727	-7,323172	2,251599	-590,569633	22,658316	37,916666	-0,466727	-7,323172	2,251599	-590,569633	22,658316	37,916666
16:18:17,95	0,454964	4,548234	-0,151976	0,046967	-0,819010	0,785056	-0,464791	-7,322443	2,251972	-15,704419	-13,914040	37,900652	5,970487	-6,131519	0,994531	-204,197456	-340,270743	50,629359	-0,464791	-7,322443	2,251972	-590,516158	22,572037	37,900652	-0,464791	-7,322443	2,251972	-590,516158	22,572037	37,900652
16:18:18,00	0,454964	4,548234	-0,151976	0,046967	-0,819010	0,785056	-0,467840	-7,322326	2,249334	-15,740425	-13,986293	37,900883	5,973260	-6,129154	0,998344	-204,182642	-340,288534	50,616649	-0,467840	-7,322326	2,249334	-590,543046	22,739177	37,900883	-0,467840	-7,322326	2,249334	-590,543046	22,739177	37,900883
16:18:18,05	0,454964	4,548234	-0,151976	0,046967	-0,819010	0,785056	-0,471275	-7,323545	2,253148	-15,685038	-14,143176	37,888173	5,970717	-6,128874	0,997246	-204,211234	-340,257093	50,602473	-0,471275	-7,323545	2,253148	-590,583350	22,851922	37,888173	-0,471275	-7,323545	2,253148	-590,583350	22,851922	37,888173
16:18:18,10	0,454964	4,548234	-0,151976	0,046967	-0,819010	0,785056	-0,470246	-7,321203	2,252050	-15,793927	-14,130130	37,873998	5,974329	-6,130488	0,993301	-204,211556	-340,326262	50,638174	-0,470246	-7,321203	2,252050	-590,508335	22,784162	37,873998	-0,470246	-7,321203	2,252050	-590,508335	22,784162	37,873998
16:18:18,15	0,454964	4,548234	-0,151976	0,046967	-0,819010	0,785056	-0,470654	-7,325138	2,248105	-15,649333	-14,117061	37,909698	5,966459	-6,125439	0,998373	-204,081037	-340,188960	50,627843	-0,470654	-7,325138	2,248105	-590,672694	22,829290	37,909698	-0,470654	-7,325138	2,248105	-590,672694	22,829290	37,909698
16:18:18,20	0,454964	4,548234	-0,151976	0,046967	-0,819010	0,785056	-0,471092	-7,315798	2,253177	-15,950849	-14,095459	37,899367	5,579985	-5,924770	0,771875	-192,395620	-320,711795	48,106117	-0,471092	-7,315798	2,253177	-590,241017	22,885282	37,899367	-0,471092	-7,315798	2,253177	-590,241017	22,885282	37,899367
16:18:18,25	0,455020	4,498190	-0,151987	0,046983	-0,819006	0,785039	-0,451639	-6,880768	2,026679	-15,862019	-12,702625	35,377642	5,478060	-5,863025	0,730412	-189,094127	-315,552208	47,485069	-0,451639	-6,880768	2,026679	-556,002286	22,751059	35,377642	-0,451639	-6,880768	2,026679	-556,002286	22,751059	35,377642
16:18:18,30	0,455020	4,498190	-0,151987	0,046983	-0,819006	0,785039	-0,454149	-6,761626	1,985216	-15,938317	-12,553767	34,756593	5,480284	-5,861557	0,735086	-189,132335	-315,621027	47,524621	-0,454149	-6,761626	1,985216	-546,725949	23,096958	34,756593	-0,454149	-6,761626	1,985216	-546,725949	23,096958	34,756593
16:18:18,35	0,455020	4,498190	-0,151987	0,046983	-0,819006	0,785039	-0,456533	-6,762817	1,989890	-15,955078	-12,676391	34,796146	5,481982	-5,865211	0,731215	-189,154792	-315,651525	47,535672	-0,456533	-6,762817	1,989890	-546,836219	23,161442	34,796146	-0,456533	-6,762817	1,989890	-546,836219	23,161442	34,796146
16:18:18,40	0,455020	4,498190	-0,151987	0,046983	-0,819006	0,785039	-0,454218	-6,766115	1,986019	-15,821245	-12,560194	34,807196	5,478507	-5,860832	0,734752	-189,121125	-315,662906	47,511863	-0,454218	-6,766115	1,986019	-546,961246	23,095887	34,807196	-0,454218	-6,766115	1,986019	-546,961246	23,095887	34,807196
16:18:18,45	0,455020	4,498190	-0,151987	0,046983	-0,819006	0,785039	-0,456272	-6,760916	1,989556	-16,084620	-12,632200	34,783387	5,479538	-5,864819	0,737399	-189,180345	-315,734897	47,509757	-0,456272	-6,760916	1,989556	-546,816492	23,185188	34,783387	-0,456272	-6,760916	1,989556	-546,816492	23,185188	34,783387
16:18:18,50	0,455020	4,498190	-0,151987	0,046983	-0,819006	0,785039	-0,453335	-6,763802	1,992202	-16,026464	-12,494741	34,781281	5,481900	-5,864866	0,738182	-189,174852	-315,748686	47,509183	-0,453335	-6,763802	1,992202	-546,984948	23,092053	34,781281	-0,453335	-6,763802	1,992202	-546,984948	23,092053	34,781281
16:18:18,55	0,455020	4,498190	-0,151987	0,046983	-0,819006	0,785039	-0,454475	-6,765871	1,992985	-15,928101	-12,542378	34,780708	5,481278	-5,867919	0,740536	-189,200077	-315,745753	47,536615	-0,454475	-6,765871	1,992985	-547,048956	23,133920	34,780708	-0,454475	-6,765871	1,992985	-547,048956	23,133920	34,780708
16:18:18,60	0,455020	4,498190	-0,151987	0,046983	-0,819006	0,785039	-0,451521	-6,766859	1,995339	-15,886764	-12,412054	34,808139	5,481292	-5,863364	0,741215	-189,179031	-315,767673	47,505276	-0,451521	-6,766859	1,995339	-547,085228	23,032314	34,808139	-0,451521	-6,766859	1,995339	-547,085228	23,032314	34,808139
16:18:18,65	0,455020	4,498190	-0,151987	0,046983	-0,819006	0,785039	-0,455472	-6,764594	1,996018	-16,013026	-12,588335	34,776800	5,481856	-5,866502	0,739751	-189,187741	-315,784193	47,526354	-0,455472	-6,764594	1,996018	-547,033655	23,166208	34,776800	-0,455472	-6,764594	1,996018	-547,033655	23,166208	34,776800
16:18:18,70	0,455020	4,498190	-0,151987	0,046983	-0,819006	0,785039	-0,453037	-6,766651	1,994555	-15,924704	-12,460998	34,797878	5,481195	-5,864971	0,739713	-189,214570	-315,801126	47,501998	-0,453037	-6,766651	1,994555	-547,106837	23,102397	34,797878	-0,453037	-6,766651	1,994555	-547,106837	23,102397	34,797878
16:18:18,75	0,455020	4,498190	-0,151987	0,046983	-0,819006	0,785039	-0,454032	-6,765313	1,994516	-16,022378	-12,527492	34,773522	5,484171	-5,863079	0,742059	-189,206148	-315,775432	47,521482	-0,454032	-6,765313	1,994516	-547,099448	23,113989	34,773522	-0,454032	-6,765313	1,994516	-547,099448	23,113989	34,773522
16:18:18,80	0,455020	4,498190	-0,151987	0,046983	-0,819006	0,785039	-0,457158	-6,766945	1,996863	-15,911048	-12,695629	34,793006	5,481175	-5,866222	0,740876	-189,234479	-315,786420	47,502988	-0,457158	-6,766945	1,996863	-547,116236	23,191291	34,793006	-0,457158	-6,766945	1,996863	-547,116236	23,191291	34,793006
16:18:18,85	0,455020	4,498190	-0,151987	0,046983	-0,819006	0,785039	-0,452938	-6,765921	1,995679	-15,987969	-12,495235	34,774512	5,482290	-5,864349	0,738937	-189,240097	-315,822638	47,521705	-0,452938	-6,765921	1,995679	-547,112785	23,060422	34,774512	-0,452938	-6,765921	1,995679	-547,112785	23,060422	34,774512
16:18:18,90	0,455020	4,498190	-0,151987	0,046983	-0,819006	0,785039	-0,455118	-6,765951	1,993741	-16,020610	-12,595337	34,793229	5,481816	-5,865791	0,738180	-189,201541	-315,787527	47,517753	-0,455118	-6,765951	1,993741	-547,147742	23,131429	34,793229	-0,455118	-6,765951	1,993741	-547,147742	23,131429	34,793229
16:18:18,95	0,455020	4,498190	-0,151987	0,046983	-0,819006	0,785039	-0,453632	-6,766261	1,992984	-15,954778	-12,502232	34,789277	5,484131	-5,864869	0,739441	-189,199815	-315,848387	47,514344	-0,453632	-6,766261	1,992984	-547,106285	23,107886	34,789277	-0,453632	-6,766261	1,992984	-547,106285	23,107886	34,789277
16:18:19,00	0,455020	4,498190	-0,151987	0,046983	-0,819006	0,785039	-0,455588	-6,767805	1,994245	-15,926326	-12,572002	34,785868	5,482865	-5,865595	0,739755	-189,234348	-315,857553	47,563550	-0,455588	-6,767805	1,994245	-547,199049	23,191635	34,785868	-0,455588	-6,767805	1,994245	-547,199049	23,191635	34,785868
16:18:19,05	0,455020	4,498190	-0,151987	0,046983	-0,819006	0,785039	-0,454326	-6,767071	1,994559	-15,989700	-12,531725	34,835075	5,484114	-5,863588	0,738967	-189,196831	-315,859791	47,535016	-0,454326	-6,767071	1,994559	-547,204802	23,132881	34,835075	-0,454326	-6,767071	1,994559	-547,204802	23,132881	34,835075
16:18:19,10	0,455020	4,498190	-0,151987	0,046983	-0,819006	0,785039	-0,456689	-6,767150	1,993770	-15,968773	-12,620966	34,806540	5,486408	-5,866013	0,740522	-189,242074	-315,837712	47,544969	-0,456689	-6,767150	1,993770	-547,190073	23,229098	34,806540	-0,456689	-6,767150	1,993770	-547,190073	23,229098	34,806540
16:18:19,15	0,455020	4,498190	-0,151987	0,046983	-0,819006	0,785039	-0,455736	-6,770349	1,995325	-15,805948	-12,621651	34,816493	5,483343	-5,866195	0,738964	-189,220013	-315,861201	47,532268	-0,455736	-6,770349	1,995325	-547,278336	23,153632	34,816493	-0,455736	-6,770349	1,995325	-547,278336	23,153632	34,816493
16:18:19,20	0,455020	4,498190	-0,151987	0,046983	-0,819006	0,785039	-0,454045	-6,767786	1,993768	-15,948554	-12,502882	34,803792	5,483982	-5,864934	0,741352	-189,270820	-315,856410	47,513619	-0,454045	-6,767786	1,993768	-547,219719	23,139676	34,803792	-0,454045	-6,767786	1,993768	-547,219719	23,139676	34,803792
16:18:19,25	0,455020	4,498190	-0,151987	0,046983	-0,819006	0,785039	-0,455457	-6,767708	1,996155	-15,973822	-12,622667	34,785143	5,482240	-5,864838	0,741677	-189,247604	-315,877625	47,547344	-0,455457	-6,767708	1,996155	-547,238929	23,130682	34,785143	-0,455457	-6,767708	1,996155	-547,238929	23,130682	34,785143
16:18:19,30	0,455020	4,498190	-0,151987	0,046983	-0,819006	0,785039	-0,454669	-6,766152	1,996480	-16,061523	-12,551011	34,818868	5,483994	-5,865894	0,742434	-189,257953	-315,888758	47,517708	-0,454669	-6,766152	1,996480	-547,204447	23,140530	34,818868	-0,454669	-6,766152	1,996480	-547,204447	23,140530	34,818868
16:18:19,35	0,455020	4,498190	-0,151987	0,046983	-0,819006	0,785039	-0,454631	-6,768199	1,997237	-15,969902	-12,552431	34,789232	5,481752	-5,865441	0,741351	-189,280140	-315,858624	47,519240	-0,454631	-6,768199	1,997237	-547,273503	23,136126	34,789232	-0,454631	-6,768199	1,997237	-547,273503	23,136126	34,789232
16:18:19,40	0,455020	4,498190	-0,151987	0,046983	-0,819006	0,785039	-0,453903	-6,766031	1,996154	-16,067614	-12,548843	34,790765	5,486971	-5,865231	0,740903	-189,229521	-315,910144	47,530388	-0,453903	-6,766031	1,996154	-547,201059	23,082547	34,790765	-0,453903	-6,766031	1,996154	-547,201059	23,082547	34,790765
16:18:19,45	0,455020	4,498190	-0,151987	0,046983	-0,819006	0,785039	-0,456694	-6,770445	1,995707	-15,857403	-12,624394	34,801912	5,484024	-5,867682	0,742066	-189,254995	-315,862698	47,533012	-0,456694	-6,770445	1,995707	-547,337334	23,226114	34,801912	-0,456694	-6,770445	1,995707	-547,337334	23,226114	34,801912
16:18:19,50	0,455020	4,498190	-0,151987	0,046983	-0,819006	0,785039	-0,453099	-6,769119	1,996869	-15,898007	-12,483203	34,804536	5,484562	-5,863400	0,741677	-189,258167	-315,878522	47,557729	-0,453099	-6,769119	1,996869	-547,273840	23,085044	34,804536	-0,453099	-6,769119	1,996869	-547,273840	23,085044	34,804536
16:18:19,56	0,455020	4,498190	-0,151987	0,046983	-0,819006	0,785039	-0,457076	-6,767444	1,996480	-16,000404	-12,684870	34,829253	5,485328	-5,868302	0,740865	-189,328679	-315,879009	47,525632	-0,457076	-6,767444	1,996480	-547,244739	23,195615	34,829253	-0,457076	-6,767444	1,996480	-547,244739	23,195615	34,829253
16:18:19,61	0,455020	4,498190	-0,151987	0,046983	-0,819006	0,785039	-0,453213	-6,770558	1,995668	-15,874160	-12,544818	34,797156	5,484608	-5,866768	0,741301	-189,245153	-315,881608	47,547542	-0,453213	-6,770558	1,995668	-547,362935	23,032424	34,797156	-0,453213	-6,770558	1,995668	-547,362935	23,032424	34,797156
16:18:19,66	0,455020	4,498190	-0,151987	0,046983	-0,819006	0,785039	-0,454182	-6,769167	1,996104	-15,906941	-12,521570	34,819067	5,478969	-5,862841	0,744292	-189,218770	-315,808995	47,536484	-0,454182	-6,769167	1,996104	-547,286580	23,131737	34,819067	-0,454182	-6,769167	1,996104	-547,286580	23,131737	34,819067
16:18:19,71	0,455020	4,498190	-0,151987	0,046983	-0,819006	0,785039	-0,454763	-6,762320	1,999095	-16,186920	-12,565218	34,808008	5,106713	-5,653885	0,524923	-177,429512	-297,039481	45,142993	-0,454763	-6,762320	1,999095	-547,029054	23,133664	34,808008	-0,454763	-6,762320	1,999095	-547,029054	23,133664	34,808008
16:18:19,76	0,455026	4,447994	-0,151979	0,046990	-0,819018	0,785007	-0,449596	-6,335459	1,779727	-16,234196	-11,471517	32,414518	5,013876	-5,601847	0,491265	-174,450440	-292,298441	44,554473	-0,449596	-6,335459	1,779727	-513,567739	23,821782	32,414518	-0,449596	-6,335459	1,779727	-513,567739	23,821782	32,414518
16:18:19,81	0,455026	4,447994	-0,151979	0,046990	-0,819018	0,785007	-0,448244	-6,229041	1,746068	-16,172536	-11,191773	31,825997	5,015922	-5,602118	0,489882	-174,535967	-292,456530	44,570823	-0,448244	-6,229041	1,746068	-505,152267	23,995381	31,825997	-0,448244	-6,229041	1,746068	-505,152267	23,995381	31,825997
16:18:19,86	0,455026	4,447994	-0,151979	0,046990	-0,819018	0,785007	-0,449032	-6,230948	1,744686	-16,253032	-11,227788	31,842348	5,022157	-5,607749	0,494348	-174,634732	-292,564551	44,580438	-0,449032	-6,230948	1,744686	-505,382482	24,021247	31,842348	-0,449032	-6,230948	1,744686	-505,382482	24,021247	31,842348
16:18:19,91	0,455026	4,447994	-0,151979	0,046990	-0,819018	0,785007	-0,447273	-6,239164	1,749151	-15,968765	-11,167836	31,851963	5,022540	-5,608027	0,495878	-174,703464	-292,651417	44,587146	-0,447273	-6,239164	1,749151	-505,743119	23,943107	31,851963	-0,447273	-6,239164	1,749151	-505,743119	23,943107	31,851963
16:18:19,96	0,455026	4,447994	-0,151979	0,046990	-0,819018	0,785007	-0,447224	-6,239634	1,750682	-16,053899	-11,181363	31,858671	5,025468	-5,604551	0,498618	-174,693170	-292,680916	44,619367	-0,447224	-6,239634	1,750682	-505,865179	23,925711	31,858671	-0,447224	-6,239634	1,750682	-505,865179	23,925711	31,858671
16:18:20,01	0,455026	4,447994	-0,151979	0,046990	-0,819018	0,785007	-0,451699	-6,240432	1,753421	-16,032808	-11,390396	31,890891	5,025355	-5,609438	0,496682	-174,737998	-292,726062	44,628505	-0,451699	-6,240432	1,753421	-505,906723	24,067961	31,890891	-0,451699	-6,240432	1,753421	-505,906723	24,067961	31,890891
16:18:20,06	0,455026	4,447994	-0,151979	0,046990	-0,819018	0,785007	-0,447410	-6,242778	1,751485	-15,972311	-11,183606	31,900029	5,026336	-5,605466	0,499113	-174,733696	-292,781081	44,648992	-0,447410	-6,242778	1,751485	-506,030413	23,938049	31,900029	-0,447410	-6,242778	1,751485	-506,030413	23,938049	31,900029
16:18:20,11	0,455026	4,447994	-0,151979	0,046990	-0,819018	0,785007	-0,451340	-6,241642	1,753916	-16,076920	-11,356764	31,920516	5,025248	-5,611084	0,500557	-174,761587	-292,839383	44,617651	-0,451340	-6,241642	1,753916	-506,045786	24,073444	31,920516	-0,451340	-6,241642	1,753916	-506,045786	24,073444	31,920516
16:18:20,16	0,455026	4,447994	-0,151979	0,046990	-0,819018	0,785007	-0,445930	-6,243508	1,755361	-16,044299	-11,070449	31,889175	5,022570	-5,603904	0,502540	-174,667284	-292,693528	44,659511	-0,445930	-6,243508	1,755361	-506,159683	23,935078	31,889175	-0,445930	-6,243508	1,755361	-506,159683	23,935078	31,889175
16:18:20,21	0,455026	4,447994	-0,151979	0,046990	-0,819018	0,785007	-0,450810	-6,237599	1,757344	-16,178086	-11,315448	31,931035	4,661392	-5,419559	0,301533	-163,796059	-274,251115	42,396212	-0,450810	-6,237599	1,757344	-505,829638	24,073129	31,931035	-0,450810	-6,237599	1,757344	-505,829638	24,073129	31,931035
16:18:20,26	0,455003	4,397961	-0,151982	0,046987	-0,819013	0,785033	-0,429868	-5,832637	1,556336	-15,828906	-10,032932	29,667736	4,587806	-5,379756	0,283803	-161,335469	-269,964110	42,003482	-0,429868	-5,832637	1,556336	-473,690942	23,711718	29,667736	-0,429868	-5,832637	1,556336	-473,690942	23,711718	29,667736
16:18:20,31	0,455003	4,397961	-0,151982	0,046987	-0,819013	0,785033	-0,427545	-5,749009	1,538607	-15,234650	-9,924704	29,275006	4,589652	-5,380092	0,291477	-161,516675	-270,181983	41,974584	-0,427545	-5,749009	1,538607	-466,531832	23,637588	29,275006	-0,427545	-5,749009	1,538607	-466,531832	23,637588	29,275006
16:18:20,36	0,455003	4,397961	-0,151982	0,046987	-0,819013	0,785033	-0,428177	-5,750775	1,546281	-15,422088	-10,005554	29,246109	4,594628	-5,381927	0,294606	-161,620805	-270,325412	42,042421	-0,428177	-5,750775	1,546281	-466,857925	23,606340	29,246109	-0,428177	-5,750775	1,546281	-466,857925	23,606340	29,246109
16:18:20,41	0,455003	4,397961	-0,151982	0,046987	-0,819013	0,785033	-0,429076	-5,756002	1,549409	-15,326543	-10,070769	29,313946	4,597383	-5,384921	0,297302	-161,690484	-270,422693	42,028723	-0,429076	-5,756002	1,549409	-467,172729	23,611701	29,313946	-0,429076	-5,756002	1,549409	-467,172729	23,611701	29,313946
16:18:20,46	0,455003	4,397961	-0,151982	0,046987	-0,819013	0,785033	-0,427861	-5,759885	1,552105	-15,243734	-10,019271	29,300247	4,597074	-5,384277	0,299837	-161,717318	-270,493066	42,060775	-0,427861	-5,759885	1,552105	-467,394706	23,567790	29,300247	-0,427861	-5,759885	1,552105	-467,394706	23,567790	29,300247
16:18:20,51	0,455003	4,397961	-0,151982	0,046987	-0,819013	0,785033	-0,428264	-5,759296	1,554641	-15,348731	-10,028313	29,332299	4,599379	-5,386562	0,300803	-161,810568	-270,569133	42,091069	-0,428264	-5,759296	1,554641	-467,453456	23,590433	29,332299	-0,428264	-5,759296	1,554641	-467,453456	23,590433	29,332299
16:18:20,56	0,455003	4,397961	-0,151982	0,046987	-0,819013	0,785033	-0,427438	-5,762435	1,555606	-15,298020	-10,028058	29,362594	4,598136	-5,388192	0,300025	-161,829105	-270,609168	42,094839	-0,427438	-5,762435	1,555606	-467,649132	23,525807	29,362594	-0,427438	-5,762435	1,555606	-467,649132	23,525807	29,362594
16:18:20,61	0,455003	4,397961	-0,151982	0,046987	-0,819013	0,785033	-0,425405	-5,762173	1,554829	-15,355567	-9,918391	29,366363	4,600421	-5,383792	0,303091	-161,848356	-270,642637	42,068922	-0,425405	-5,762173	1,554829	-467,686138	23,475904	29,366363	-0,425405	-5,762173	1,554829	-467,686138	23,475904	29,366363
16:18:20,66	0,455003	4,397961	-0,151982	0,046987	-0,819013	0,785033	-0,430358	-5,761951	1,557894	-15,405705	-10,175882	29,340446	4,602180	-5,384921	0,303486	-161,847734	-270,666705	42,068040	-0,430358	-5,761951	1,557894	-467,718874	23,607219	29,340446	-0,430358	-5,761951	1,557894	-467,718874	23,607219	29,340446
16:18:20,71	0,455003	4,397961	-0,151982	0,046987	-0,819013	0,785033	-0,430260	-5,764039	1,558290	-15,317685	-10,158199	29,339564	4,604399	-5,389989	0,304355	-161,907610	-270,708766	42,105980	-0,430260	-5,764039	1,558290	-467,794726	23,617189	29,339564	-0,430260	-5,764039	1,558290	-467,794726	23,617189	29,339564
16:18:20,76	0,455003	4,397961	-0,151982	0,046987	-0,819013	0,785033	-0,426980	-5,768494	1,559159	-15,152353	-10,018482	29,377504	4,605525	-5,387444	0,303073	-161,909778	-270,763504	42,051497	-0,426980	-5,768494	1,559159	-467,979166	23,499454	29,377504	-0,426980	-5,768494	1,559159	-467,979166	23,499454	29,377504
16:18:20,81	0,455003	4,397961	-0,151982	0,046987	-0,819013	0,785033	-0,429747	-5,768198	1,557876	-15,216252	-10,136881	29,323021	4,602830	-5,388379	0,304670	-161,921019	-270,784657	42,113557	-0,429747	-5,768198	1,557876	-468,019800	23,598275	29,323021	-0,429747	-5,768198	1,557876	-468,019800	23,598275	29,323021
16:18:20,86	0,455003	4,397961	-0,151982	0,046987	-0,819013	0,785033	-0,427590	-5,766331	1,559473	-15,337268	-10,023872	29,385081	4,604835	-5,388726	0,305847	-161,943879	-270,796237	42,136014	-0,427590	-5,766331	1,559473	-467,994268	23,541953	29,385081	-0,427590	-5,766331	1,559473	-467,994268	23,541953	29,385081
16:18:20,91	0,455003	4,397961	-0,151982	0,046987	-0,819013	0,785033	-0,428292	-5,768241	1,560650	-15,259407	-10,074387	29,407538	4,603649	-5,386067	0,303487	-161,937398	-270,800937	42,113197	-0,428292	-5,768241	1,560650	-468,066342	23,546551	29,407538	-0,428292	-5,768241	1,560650	-468,066342	23,546551	29,407538
16:18:20,96	0,455003	4,397961	-0,151982	0,046987	-0,819013	0,785033	-0,430001	-5,765884	1,558290	-15,382804	-10,155303	29,384721	4,607153	-5,388828	0,306622	-161,955587	-270,819746	42,135295	-0,430001	-5,765884	1,558290	-468,004709	23,599808	29,384721	-0,430001	-5,765884	1,558290	-468,004709	23,599808	29,384721
16:18:21,01	0,455003	4,397961	-0,151982	0,046987	-0,819013	0,785033	-0,429362	-5,770299	1,561425	-15,178590	-10,128417	29,406819	4,604606	-5,390883	0,304325	-162,005632	-270,808148	42,119876	-0,429362	-5,770299	1,561425	-468,147100	23,576524	29,406819	-0,429362	-5,770299	1,561425	-468,147100	23,576524	29,406819
16:18:21,06	0,455003	4,397961	-0,151982	0,046987	-0,819013	0,785033	-0,426310	-5,769121	1,559129	-15,254840	-10,018824	29,391400	4,602350	-5,387230	0,305044	-161,976301	-270,860357	42,134574	-0,426310	-5,769121	1,559129	-468,130853	23,446492	29,391400	-0,426310	-5,769121	1,559129	-468,130853	23,446492	29,391400
16:18:21,11	0,455003	4,397961	-0,151982	0,046987	-0,819013	0,785033	-0,428345	-5,765341	1,559847	-15,481956	-10,073126	29,406099	4,605991	-5,390303	0,309509	-162,021138	-270,901106	42,130379	-0,428345	-5,765341	1,559847	-468,061228	23,551919	29,406099	-0,428345	-5,765341	1,559847	-468,061228	23,551919	29,406099
16:18:21,16	0,455003	4,397961	-0,151982	0,046987	-0,819013	0,785033	-0,427504	-5,770031	1,564312	-15,295806	-10,047891	29,401903	4,606956	-5,392849	0,308914	-162,035542	-270,907035	42,107070	-0,427504	-5,770031	1,564312	-468,243210	23,511198	29,401903	-0,427504	-5,770031	1,564312	-468,243210	23,511198	29,401903
16:18:21,21	0,455003	4,397961	-0,151982	0,046987	-0,819013	0,785033	-0,425781	-5,772139	1,563717	-15,198500	-9,967812	29,378594	4,607546	-5,388599	0,308524	-162,016139	-270,922891	42,117023	-0,425781	-5,772139	1,563717	-468,311422	23,456032	29,378594	-0,425781	-5,772139	1,563717	-468,311422	23,456032	29,378594
16:18:21,26	0,455003	4,397961	-0,151982	0,046987	-0,819013	0,785033	-0,429757	-5,770526	1,563327	-15,286433	-10,149805	29,388547	4,605701	-5,388119	0,307708	-162,059341	-270,902053	42,099002	-0,429757	-5,770526	1,563327	-468,272695	23,586115	29,388547	-0,429757	-5,770526	1,563327	-468,272695	23,586115	29,388547
16:18:21,31	0,455003	4,397961	-0,151982	0,046987	-0,819013	0,785033	-0,429250	-5,768687	1,562512	-15,385587	-10,171299	29,370526	4,610428	-5,385538	0,306943	-162,030571	-270,939574	42,104015	-0,429250	-5,768687	1,562512	-468,227531	23,524860	29,370526	-0,429250	-5,768687	1,562512	-468,227531	23,524860	29,370526
16:18:21,36	0,455003	4,397961	-0,151982	0,046987	-0,819013	0,785033	-0,433849	-5,771491	1,561747	-15,257920	-10,366743	29,375539	4,604497	-5,390776	0,306964	-162,071575	-270,903058	42,137707	-0,433849	-5,771491	1,561747	-468,319928	23,690394	29,375539	-0,433849	-5,771491	1,561747	-468,319928	23,690394	29,375539
16:18:21,41	0,455003	4,397961	-0,151982	0,046987	-0,819013	0,785033	-0,426348	-5,768974	1,561768	-15,377681	-10,030456	29,409232	4,609029	-5,388674	0,308485	-162,084568	-270,915551	42,103695	-0,426348	-5,768974	1,561768	-468,242108	23,437847	29,409232	-0,426348	-5,768974	1,561768	-468,242108	23,437847	29,409232
16:18:21,46	0,455003	4,397961	-0,151982	0,046987	-0,819013	0,785033	-0,430434	-5,771847	1,563288	-15,245571	-10,247930	29,375219	4,608591	-5,387495	0,306544	-162,056232	-270,973709	42,097975	-0,430434	-5,771847	1,563288	-468,335573	23,541118	29,375219	-0,430434	-5,771847	1,563288	-468,335573	23,541118	29,375219
16:18:21,51	0,455003	4,397961	-0,151982	0,046987	-0,819013	0,785033	-0,431235	-5,770878	1,561348	-15,332148	-10,236002	29,369499	4,607338	-5,389504	0,310412	-162,110603	-270,955214	42,096258	-0,431235	-5,770878	1,561348	-468,346097	23,615983	29,369499	-0,431235	-5,770878	1,561348	-468,346097	23,615983	29,369499
16:18:21,56	0,455003	4,397961	-0,151982	0,046987	-0,819013	0,785033	-0,426323	-5,770185	1,563330	-15,410383	-10,015924	29,434946	4,605534	-5,391403	0,308526	-162,107954	-270,992529	42,163422	-0,426323	-5,770185	1,563330	-468,369872	23,450414	29,434946	-0,426323	-5,770185	1,563330	-468,369872	23,450414	29,434946
16:18:21,61	0,455003	4,397961	-0,151982	0,046987	-0,819013	0,785033	-0,426323	-5,770185	1,563330	-15,410383	-10,015924	29,434946	4,606190	-5,390964	0,308886	-162,088912	-270,972570	42,115373	-0,426323	-5,770185	1,563330	-468,369872	23,450414	29,434946	-0,426323	-5,770185	1,563330	-468,369872	23,450414	29,434946
16:18:21,67	0,455003	4,397961	-0,151982	0,046987	-0,819013	0,785033	-0,427031	-5,770534	1,563690	-15,365429	-10,046248	29,386898	4,603732	-5,391783	0,307322	-162,126553	-270,994398	42,125157	-0,427031	-5,770534	1,563690	-468,352315	23,475698	29,386898	-0,427031	-5,770534	1,563690	-468,352315	23,475698	29,386898
16:18:21,72	0,455003	4,397961	-0,151982	0,046987	-0,819013	0,785033	-0,425093	-5,768815	1,562125	-15,492543	-9,967154	29,396681	4,611089	-5,391341	0,307547	-162,117654	-271,018484	42,149719	-0,425093	-5,768815	1,562125	-468,344485	23,402655	29,396681	-0,425093	-5,768815	1,562125	-468,344485	23,402655	29,396681
16:18:21,77	0,455003	4,397961	-0,151982	0,046987	-0,819013	0,785033	-0,429154	-5,774965	1,562351	-15,189136	-10,158556	29,421244	4,604547	-5,391721	0,309282	-162,052854	-270,922469	42,101435	-0,429154	-5,774965	1,562351	-468,523877	23,530012	29,421244	-0,429154	-5,774965	1,562351	-468,523877	23,530012	29,421244
16:18:21,82	0,455003	4,397961	-0,151982	0,046987	-0,819013	0,785033	-0,425554	-5,769490	1,564085	-15,358302	-9,963252	29,372959	4,233564	-5,198870	0,115400	-151,287009	-251,905271	39,757171	-0,425554	-5,769490	1,564085	-468,263229	23,442725	29,372959	-0,425554	-5,769490	1,564085	-468,263229	23,442725	29,372959
16:18:21,87	0,454972	4,347975	-0,151977	0,046984	-0,819018	0,785002	-0,407076	-5,351783	1,370204	-15,226735	-9,187518	27,028695	4,172037	-5,164394	0,101824	-149,141990	-248,533040	39,464333	-0,407076	-5,351783	1,370204	-435,341723	22,767957	27,028695	-0,407076	-5,351783	1,370204	-435,341723	22,767957	27,028695
16:18:21,92	0,454972	4,347975	-0,151977	0,046984	-0,819018	0,785002	-0,406170	-5,281261	1,356627	-14,900954	-8,968872	26,735858	4,177266	-5,171011	0,107001	-149,418041	-248,892681	39,488761	-0,406170	-5,281261	1,356627	-429,479933	22,915469	26,735858	-0,406170	-5,281261	1,356627	-429,479933	22,915469	26,735858
16:18:21,97	0,454972	4,347975	-0,151977	0,046984	-0,819018	0,785002	-0,403054	-5,289098	1,361804	-14,942909	-8,866082	26,760285	4,182344	-5,172165	0,110128	-149,479362	-249,026477	39,532360	-0,403054	-5,289098	1,361804	-430,137100	22,773645	26,760285	-0,403054	-5,289098	1,361804	-430,137100	22,773645	26,760285
16:18:22,02	0,454972	4,347975	-0,151977	0,046984	-0,819018	0,785002	-0,404593	-5,294073	1,364931	-14,830760	-8,932343	26,803884	4,184707	-5,178141	0,115862	-149,590751	-249,157774	39,561671	-0,404593	-5,294073	1,364931	-430,415458	22,828235	26,803884	-0,404593	-5,294073	1,364931	-430,415458	22,828235	26,803884
16:18:22,07	0,454972	4,347975	-0,151977	0,046984	-0,819018	0,785002	-0,400600	-5,299107	1,370666	-14,738351	-8,755493	26,833195	4,188389	-5,174309	0,117502	-149,606598	-249,285364	39,570066	-0,400600	-5,299107	1,370666	-430,718282	22,691587	26,833195	-0,400600	-5,299107	1,370666	-430,718282	22,691587	26,833195
16:18:22,12	0,454972	4,347975	-0,151977	0,046984	-0,819018	0,785002	-0,405759	-5,300380	1,372306	-14,790596	-8,973729	26,841590	4,187698	-5,176768	0,114002	-149,640453	-249,321572	39,575745	-0,405759	-5,300380	1,372306	-430,870426	22,878391	26,841590	-0,405759	-5,300380	1,372306	-430,870426	22,878391	26,841590
16:18:22,17	0,454972	4,347975	-0,151977	0,046984	-0,819018	0,785002	-0,403284	-5,301011	1,368806	-14,806044	-8,856229	26,847269	4,188723	-5,173162	0,118872	-149,708712	-249,334483	39,564899	-0,403284	-5,301011	1,368806	-430,935444	22,801581	26,847269	-0,403284	-5,301011	1,368806	-430,935444	22,801581	26,847269
16:18:22,22	0,454972	4,347975	-0,151977	0,046984	-0,819018	0,785002	-0,406919	-5,300096	1,373676	-14,898954	-9,097920	26,836423	4,190376	-5,174739	0,120184	-149,726615	-249,448188	39,584112	-0,406919	-5,300096	1,373676	-430,956498	22,845257	26,836423	-0,406919	-5,300096	1,373676	-430,956498	22,845257	26,836423
16:18:22,27	0,454972	4,347975	-0,151977	0,046984	-0,819018	0,785002	-0,406380	-5,302316	1,374988	-14,890952	-9,028525	26,855636	4,186436	-5,174245	0,118625	-149,685340	-249,316306	39,564028	-0,406380	-5,302316	1,374988	-431,122743	22,872311	26,855636	-0,406380	-5,302316	1,374988	-431,122743	22,872311	26,855636
16:18:22,32	0,454972	4,347975	-0,151977	0,046984	-0,819018	0,785002	-0,404838	-5,298657	1,373428	-14,946370	-8,978518	26,835552	3,828825	-4,995505	-0,066141	-139,180534	-230,677321	37,373371	-0,404838	-5,298657	1,373428	-430,890928	22,801243	26,835552	-0,404838	-5,298657	1,373428	-430,890928	22,801243	26,835552
16:18:22,37	0,455028	4,297988	-0,151973	0,046982	-0,819012	0,785013	-0,380826	-4,899587	1,188662	-14,303786	-7,951953	24,644895	3,777929	-4,963712	-0,079397	-137,468858	-227,816324	37,088024	-0,380826	-4,899587	1,188662	-398,921340	21,942853	24,644895	-0,380826	-4,899587	1,188662	-398,921340	21,942853	24,644895
16:18:22,42	0,455028	4,297988	-0,151973	0,046982	-0,819012	0,785013	-0,382912	-4,839613	1,175407	-14,088895	-8,008580	24,359548	3,785529	-4,969233	-0,072832	-137,679145	-228,147821	37,109983	-0,382912	-4,839613	1,175407	-393,998499	22,049992	24,359548	-0,382912	-4,839613	1,175407	-393,998499	22,049992	24,359548
16:18:22,47	0,455028	4,297988	-0,151973	0,046982	-0,819012	0,785013	-0,381930	-4,848956	1,181971	-13,995296	-7,973895	24,381507	3,789856	-4,972694	-0,067798	-137,801335	-228,359884	37,130687	-0,381930	-4,848956	1,181971	-394,638312	22,007611	24,381507	-0,381930	-4,848956	1,181971	-394,638312	22,007611	24,381507
16:18:22,52	0,455028	4,297988	-0,151973	0,046982	-0,819012	0,785013	-0,381096	-4,854433	1,187006	-13,955227	-7,930322	24,402212	3,788521	-4,973008	-0,062367	-137,847194	-228,464663	37,143601	-0,381096	-4,854433	1,187006	-395,028206	21,985725	24,402212	-0,381096	-4,854433	1,187006	-395,028206	21,985725	24,402212
16:18:22,57	0,455028	4,297988	-0,151973	0,046982	-0,819012	0,785013	-0,380157	-4,853434	1,192436	-14,120843	-7,868834	24,415125	3,794533	-4,973880	-0,065303	-137,941432	-228,609782	37,157153	-0,380157	-4,853434	1,192436	-395,115404	21,973524	24,415125	-0,380157	-4,853434	1,192436	-395,115404	21,973524	24,415125
16:18:22,62	0,455028	4,297988	-0,151973	0,046982	-0,819012	0,785013	-0,382408	-4,859076	1,189501	-14,000267	-7,994911	24,428677	3,792193	-4,975726	-0,062780	-137,994805	-228,651537	37,178376	-0,382408	-4,859076	1,189501	-395,437707	22,024109	24,428677	-0,382408	-4,859076	1,189501	-395,437707	22,024109	24,428677
16:18:22,67	0,455028	4,297988	-0,151973	0,046982	-0,819012	0,785013	-0,379639	-4,857973	1,192024	-14,120460	-7,876278	24,449900	3,796710	-4,977118	-0,063200	-138,074751	-228,695287	37,168936	-0,379639	-4,857973	1,192024	-395,471329	21,925390	24,449900	-0,379639	-4,857973	1,192024	-395,471329	21,925390	24,449900
16:18:22,72	0,455028	4,297988	-0,151973	0,046982	-0,819012	0,785013	-0,380692	-4,862581	1,191604	-13,958702	-7,978413	24,440460	3,793007	-4,977518	-0,059482	-138,056304	-228,725424	37,194698	-0,380692	-4,862581	1,191604	-395,671305	21,905943	24,440460	-0,380692	-4,862581	1,191604	-395,671305	21,905943	24,440460
16:18:22,77	0,455028	4,297988	-0,151973	0,046982	-0,819012	0,785013	-0,378494	-4,859574	1,195321	-14,131940	-7,833046	24,466222	3,797216	-4,977906	-0,058918	-138,077352	-228,827489	37,171783	-0,378494	-4,859574	1,195321	-395,608497	21,878728	24,466222	-0,378494	-4,859574	1,195321	-395,608497	21,878728	24,466222
16:18:22,82	0,455028	4,297988	-0,151973	0,046982	-0,819012	0,785013	-0,380263	-4,863412	1,195885	-14,031252	-7,892219	24,443307	3,797726	-4,976454	-0,060458	-138,087680	-228,872355	37,205608	-0,380263	-4,863412	1,195885	-395,809132	21,958405	24,443307	-0,380263	-4,863412	1,195885	-395,809132	21,958405	24,443307
16:18:22,87	0,455028	4,297988	-0,151973	0,046982	-0,819012	0,785013	-0,381775	-4,863128	1,194346	-14,090058	-7,957359	24,477132	3,797696	-4,978586	-0,057363	-138,114173	-228,875411	37,189043	-0,381775	-4,863128	1,194346	-395,845616	22,011965	24,477132	-0,381775	-4,863128	1,194346	-395,845616	22,011965	24,477132
16:18:22,92	0,455028	4,297988	-0,151973	0,046982	-0,819012	0,785013	-0,379914	-4,864168	1,197440	-14,051875	-7,882010	24,460567	3,801114	-4,980227	-0,057365	-138,149757	-228,939795	37,192540	-0,379914	-4,864168	1,197440	-395,889066	21,941236	24,460567	-0,379914	-4,864168	1,197440	-395,889066	21,941236	24,460567
16:18:22,97	0,455028	4,297988	-0,151973	0,046982	-0,819012	0,785013	-0,380202	-4,867949	1,197439	-13,928819	-7,895607	24,464064	3,799305	-4,978504	-0,058544	-138,164635	-228,931983	37,198448	-0,380202	-4,867949	1,197439	-396,062810	21,950241	24,464064	-0,380202	-4,867949	1,197439	-396,062810	21,950241	24,464064
16:18:23,02	0,455028	4,297988	-0,151973	0,046982	-0,819012	0,785013	-0,380789	-4,865520	1,196260	-14,055775	-7,942950	24,469972	3,801578	-4,980202	-0,057740	-138,183492	-228,994263	37,230215	-0,380789	-4,865520	1,196260	-395,999128	21,949020	24,469972	-0,380789	-4,865520	1,196260	-395,999128	21,949020	24,469972
16:18:23,07	0,455028	4,297988	-0,151973	0,046982	-0,819012	0,785013	-0,380456	-4,868339	1,197064	-13,972596	-7,910788	24,501739	3,801542	-4,980947	-0,055432	-138,209379	-228,994181	37,209582	-0,380456	-4,868339	1,197064	-396,137173	21,954986	24,501739	-0,380456	-4,868339	1,197064	-396,137173	21,954986	24,501739
16:18:23,12	0,455028	4,297988	-0,151973	0,046982	-0,819012	0,785013	-0,379792	-4,868680	1,199372	-13,967713	-7,898728	24,481106	3,803372	-4,981862	-0,054626	-138,185328	-228,985804	37,223829	-0,379792	-4,868680	1,199372	-396,159095	21,914935	24,481106	-0,379792	-4,868680	1,199372	-396,159095	21,914935	24,481106
16:18:23,17	0,455028	4,297988	-0,151973	0,046982	-0,819012	0,785013	-0,379915	-4,870722	1,200177	-13,842249	-7,888475	24,495353	3,802656	-4,983215	-0,053091	-138,236484	-229,028430	37,221731	-0,379915	-4,870722	1,200177	-396,193928	21,934830	24,495353	-0,379915	-4,870722	1,200177	-396,193928	21,934830	24,495353
16:18:23,22	0,455028	4,297988	-0,151973	0,046982	-0,819012	0,785013	-0,378385	-4,870779	1,201712	-13,901804	-7,831897	24,493255	3,803872	-4,981176	-0,056203	-138,204600	-229,040434	37,208889	-0,378385	-4,870779	1,201712	-396,257918	21,871292	24,493255	-0,378385	-4,870779	1,201712	-396,257918	21,871292	24,493255
16:18:23,27	0,455028	4,297988	-0,151973	0,046982	-0,819012	0,785013	-0,380759	-4,870812	1,198600	-13,894509	-7,921757	24,480413	3,800871	-4,977485	-0,053502	-138,233083	-229,014344	37,227783	-0,380759	-4,870812	1,198600	-396,253262	21,967831	24,480413	-0,380759	-4,870812	1,198600	-396,253262	21,967831	24,480413
16:18:23,32	0,455028	4,297988	-0,151973	0,046982	-0,819012	0,785013	-0,382455	-4,866367	1,201302	-14,117282	-8,047636	24,499307	3,802597	-4,980737	-0,055055	-138,242042	-229,064310	37,212501	-0,382455	-4,866367	1,201302	-396,127125	21,975051	24,499307	-0,382455	-4,866367	1,201302	-396,127125	21,975051	24,499307
16:18:23,37	0,455028	4,297988	-0,151973	0,046982	-0,819012	0,785013	-0,380502	-4,869489	1,199748	-14,002736	-7,928859	24,484025	3,804313	-4,979907	-0,054650	-138,249526	-229,098167	37,240737	-0,380502	-4,869489	1,199748	-396,257586	21,940521	24,484025	-0,380502	-4,869489	1,199748	-396,257586	21,940521	24,484025
16:18:23,42	0,455028	4,297988	-0,151973	0,046982	-0,819012	0,785013	-0,382078	-4,870559	1,200154	-13,980138	-8,000401	24,512261	3,801939	-4,976319	-0,055854	-138,261663	-229,058670	37,223601	-0,382078	-4,870559	1,200154	-396,319014	21,992752	24,512261	-0,382078	-4,870559	1,200154	-396,319014	21,992752	24,512261
16:18:23,47	0,455028	4,297988	-0,151973	0,046982	-0,819012	0,785013	-0,383999	-4,866710	1,198950	-14,152166	-8,130526	24,495125	3,801856	-4,982351	-0,052732	-138,294195	-229,139311	37,223388	-0,383999	-4,866710	1,198950	-396,188869	22,013386	24,495125	-0,383999	-4,866710	1,198950	-396,188869	22,013386	24,495125
16:18:23,52	0,455028	4,297988	-0,151973	0,046982	-0,819012	0,785013	-0,378733	-4,869654	1,202071	-14,085169	-7,844539	24,494913	3,803582	-4,978307	-0,056619	-138,298876	-229,121583	37,246649	-0,378733	-4,869654	1,202071	-396,352994	21,885979	24,494913	-0,378733	-4,869654	1,202071	-396,352994	21,885979	24,494913
16:18:23,57	0,455028	4,297988	-0,151973	0,046982	-0,819012	0,785013	-0,383098	-4,869126	1,198184	-14,099610	-8,084473	24,518173	3,805350	-4,982243	-0,052735	-138,310804	-229,145430	37,223985	-0,383098	-4,869126	1,198184	-396,325992	21,988753	24,518173	-0,383098	-4,869126	1,198184	-396,325992	21,988753	24,518173
16:18:23,62	0,455028	4,297988	-0,151973	0,046982	-0,819012	0,785013	-0,380574	-4,872625	1,202068	-13,944264	-7,951587	24,495509	3,803577	-4,978788	-0,049628	-138,306177	-229,150561	37,241469	-0,380574	-4,872625	1,202068	-396,445338	21,923437	24,495509	-0,380574	-4,872625	1,202068	-396,445338	21,923437	24,495509
16:18:23,67	0,455028	4,297988	-0,151973	0,046982	-0,819012	0,785013	-0,382680	-4,869362	1,205176	-14,116061	-8,054534	24,512993	3,805274	-4,982659	-0,049651	-138,340569	-229,187500	37,206456	-0,382680	-4,869362	1,205176	-396,361005	21,985823	24,512993	-0,382680	-4,869362	1,205176	-396,361005	21,985823	24,512993
16:18:23,72	0,455028	4,297988	-0,151973	0,046982	-0,819012	0,785013	-0,380176	-4,872767	1,205153	-13,988185	-7,935643	24,477980	3,802931	-4,981701	-0,051997	-138,342120	-229,147873	37,199216	-0,380176	-4,872767	1,205153	-396,500423	21,908153	24,477980	-0,380176	-4,872767	1,205153	-396,500423	21,908153	24,477980
16:18:23,78	0,455028	4,297988	-0,151973	0,046982	-0,819012	0,785013	-0,379834	-4,870259	1,202807	-14,085061	-7,939014	24,470740	3,806527	-4,984388	-0,050384	-138,314794	-229,160236	37,236541	-0,379834	-4,870259	1,202807	-396,400418	21,877932	24,470740	-0,379834	-4,870259	1,202807	-396,400418	21,877932	24,470740
16:18:23,83	0,455028	4,297988	-0,151973	0,046982	-0,819012	0,785013	-0,379304	-4,874717	1,204419	-13,850290	-7,881619	24,508066	3,805902	-4,982147	-0,051554	-138,315877	-229,177194	37,246636	-0,379304	-4,874717	1,204419	-396,515597	21,893740	24,508066	-0,379304	-4,874717	1,204419	-396,515597	21,893740	24,508066
16:18:23,88	0,455028	4,297988	-0,151973	0,046982	-0,819012	0,785013	-0,380933	-4,873056	1,203250	-13,951915	-7,958792	24,518160	3,805953	-4,981545	-0,054194	-138,284713	-229,191969	37,208786	-0,380933	-4,873056	1,203250	-396,486796	21,944453	24,518160	-0,380933	-4,873056	1,203250	-396,486796	21,944453	24,518160
16:18:23,93	0,455028	4,297988	-0,151973	0,046982	-0,819012	0,785013	-0,381480	-4,872799	1,200609	-13,962474	-7,952853	24,480310	3,432698	-4,789868	-0,227417	-127,465591	-210,322470	34,903036	-0,381480	-4,872799	1,200609	-396,477208	21,993320	24,480310	-0,381480	-4,872799	1,200609	-396,477208	21,993320	24,480310
16:18:23,98	0,455003	4,247957	-0,151977	0,046979	-0,819006	0,784996	-0,360850	-4,453712	1,027386	-14,003976	-6,945193	22,174560	3,386367	-4,767500	-0,233956	-125,836701	-207,484888	34,748757	-0,360850	-4,453712	1,027386	-363,620386	21,381496	22,174560	-0,360850	-4,453712	1,027386	-363,620386	21,381496	22,174560
16:18:24,03	0,455003	4,247957	-0,151977	0,046979	-0,819006	0,784996	-0,357055	-4,402404	1,020848	-13,400121	-6,756015	22,020281	3,395768	-4,767569	-0,226238	-126,010584	-207,844078	34,760183	-0,357055	-4,402404	1,020848	-358,988867	21,272813	22,020281	-0,357055	-4,402404	1,020848	-358,988867	21,272813	22,020281
16:18:24,08	0,455003	4,247957	-0,151977	0,046979	-0,819006	0,784996	-0,361696	-4,410581	1,028566	-13,372971	-6,968338	22,031707	3,400700	-4,769923	-0,222003	-126,127760	-208,045942	34,752847	-0,361696	-4,410581	1,028566	-359,603543	21,424808	22,031707	-0,361696	-4,410581	1,028566	-359,603543	21,424808	22,031707
16:18:24,13	0,455003	4,247957	-0,151977	0,046979	-0,819006	0,784996	-0,362123	-4,416029	1,032800	-13,323076	-6,991094	22,024371	3,402869	-4,771059	-0,219254	-126,189331	-208,121102	34,817438	-0,362123	-4,416029	1,032800	-359,981326	21,435580	22,024371	-0,362123	-4,416029	1,032800	-359,981326	21,435580	22,024371
16:18:24,18	0,455003	4,247957	-0,151977	0,046979	-0,819006	0,784996	-0,362224	-4,418475	1,035550	-13,291743	-7,012070	22,088962	3,407966	-4,776315	-0,218108	-126,252125	-208,271054	34,788458	-0,362224	-4,418475	1,035550	-360,142028	21,422506	22,088962	-0,362224	-4,418475	1,035550	-360,142028	21,422506	22,088962
16:18:24,23	0,455003	4,247957	-0,151977	0,046979	-0,819006	0,784996	-0,360220	-4,425517	1,036696	-13,086815	-6,887268	22,059982	3,407087	-4,774422	-0,219710	-126,350815	-208,349583	34,797751	-0,360220	-4,425517	1,036696	-360,489902	21,389995	22,059982	-0,360220	-4,425517	1,036696	-360,489902	21,389995	22,059982
16:18:24,28	0,455003	4,247957	-0,151977	0,046979	-0,819006	0,784996	-0,361420	-4,423809	1,035094	-13,292982	-6,995868	22,069275	3,405283	-4,775235	-0,218907	-126,348523	-208,403161	34,829006	-0,361420	-4,423809	1,035094	-360,561995	21,375590	22,069275	-0,361420	-4,423809	1,035094	-360,561995	21,375590	22,069275
16:18:24,33	0,455003	4,247957	-0,151977	0,046979	-0,819006	0,784996	-0,359815	-4,422654	1,035897	-13,398302	-6,883621	22,100530	3,404145	-4,774251	-0,214247	-126,332294	-208,417286	34,820655	-0,359815	-4,422654	1,035897	-360,576637	21,361824	22,100530	-0,359815	-4,422654	1,035897	-360,576637	21,361824	22,100530
16:18:24,38	0,455003	4,247957	-0,151977	0,046979	-0,819006	0,784996	-0,360098	-4,421176	1,040557	-13,479274	-6,877232	22,092179	3,402563	-4,766376	-0,216576	-126,234275	-208,380734	34,813440	-0,360098	-4,421176	1,040557	-360,541590	21,390449	22,092179	-0,360098	-4,421176	1,040557	-360,541590	21,390449	22,092179
16:18:24,43	0,455003	4,247957	-0,151977	0,046979	-0,819006	0,784996	-0,366126	-4,415869	1,038228	-13,674595	-7,124083	22,084965	3,060227	-4,582188	-0,379876	-115,547088	-190,390776	32,624420	-0,366126	-4,415869	1,038228	-360,320279	21,616803	22,084965	-0,366126	-4,415869	1,038228	-360,320279	21,616803	22,084965
16:18:24,48	0,454973	4,197971	-0,151974	0,046976	-0,819009	0,785008	-0,354469	-4,027303	0,874928	-12,956664	-6,257555	19,895945	3,018849	-4,563160	-0,377273	-114,230519	-188,017015	32,380616	-0,354469	-4,027303	0,874928	-329,099942	21,568299	19,895945	-0,354469	-4,027303	0,874928	-329,099942	21,568299	19,895945
16:18:24,53	0,454973	4,197971	-0,151974	0,046976	-0,819009	0,785008	-0,350259	-3,981955	0,877530	-12,600750	-6,085325	19,652140	3,027627	-4,563784	-0,370722	-114,435683	-188,324875	32,409062	-0,350259	-3,981955	0,877530	-325,184194	21,410030	19,652140	-0,350259	-3,981955	0,877530	-325,184194	21,410030	19,652140
16:18:24,58	0,454973	4,197971	-0,151974	0,046976	-0,819009	0,785008	-0,354108	-3,989868	0,884082	-12,558431	-6,309192	19,680586	3,026043	-4,565244	-0,366802	-114,554640	-188,520251	32,517435	-0,354108	-3,989868	0,884082	-325,763105	21,488268	19,680586	-0,354108	-3,989868	0,884082	-325,763105	21,488268	19,680586
16:18:24,63	0,454973	4,197971	-0,151974	0,046976	-0,819009	0,785008	-0,352052	-3,989227	0,888001	-12,820489	-6,207620	19,788959	3,033483	-4,567898	-0,363693	-114,611243	-188,684055	32,521460	-0,352052	-3,989227	0,888001	-325,974773	21,428456	19,788959	-0,352052	-3,989227	0,888001	-325,974773	21,428456	19,788959
16:18:24,68	0,454973	4,197971	-0,151974	0,046976	-0,819009	0,785008	-0,353474	-3,996997	0,891111	-12,586572	-6,248672	19,792984	3,030883	-4,570054	-0,361783	-114,699652	-188,783544	32,522095	-0,353474	-3,996997	0,891111	-326,350857	21,499018	19,792984	-0,353474	-3,996997	0,891111	-326,350857	21,499018	19,792984
16:18:24,73	0,454973	4,197971	-0,151974	0,046976	-0,819009	0,785008	-0,350306	-3,995823	0,893020	-12,777987	-6,110774	19,793620	3,034896	-4,568232	-0,360634	-114,719233	-188,870217	32,514939	-0,350306	-3,995823	0,893020	-326,450109	21,388253	19,793620	-0,350306	-3,995823	0,893020	-326,450109	21,388253	19,793620
16:18:24,78	0,454973	4,197971	-0,151974	0,046976	-0,819009	0,785008	-0,353890	-3,998387	0,894170	-12,729503	-6,270781	19,786464	3,035990	-4,570070	-0,356351	-114,749815	-188,927134	32,530121	-0,353890	-3,998387	0,894170	-326,602910	21,509619	19,786464	-0,353890	-3,998387	0,894170	-326,602910	21,509619	19,786464
16:18:24,83	0,454973	4,197971	-0,151974	0,046976	-0,819009	0,785008	-0,352846	-4,000254	0,898453	-12,697034	-6,214479	19,801645	3,035265	-4,570001	-0,359119	-114,794568	-188,976497	32,496653	-0,352846	-4,000254	0,898453	-326,716952	21,483905	19,801645	-0,352846	-4,000254	0,898453	-326,716952	21,483905	19,801645
16:18:24,88	0,454973	4,197971	-0,151974	0,046976	-0,819009	0,785008	-0,352543	-3,999591	0,895685	-12,796597	-6,212796	19,768177	3,042270	-4,572623	-0,358277	-114,812427	-189,011153	32,563868	-0,352543	-3,999591	0,895685	-326,764527	21,461799	19,768177	-0,352543	-3,999591	0,895685	-326,764527	21,461799	19,768177
16:18:24,93	0,454973	4,197971	-0,151974	0,046976	-0,819009	0,785008	-0,353775	-4,006969	0,896526	-12,451893	-6,275018	19,835393	3,036898	-4,572247	-0,358705	-114,827091	-189,068534	32,532498	-0,353775	-4,006969	0,896526	-326,998982	21,496318	19,835393	-0,353775	-4,006969	0,896526	-326,998982	21,496318	19,835393
16:18:24,98	0,454973	4,197971	-0,151974	0,046976	-0,819009	0,785008	-0,351415	-4,002129	0,896098	-12,760622	-6,136287	19,804022	3,041623	-4,574809	-0,356327	-114,827609	-189,069938	32,570209	-0,351415	-4,002129	0,896098	-326,927736	21,449759	19,804022	-0,351415	-4,002129	0,896098	-326,927736	21,449759	19,804022
16:18:25,03	0,454973	4,197971	-0,151974	0,046976	-0,819009	0,785008	-0,351558	-4,007502	0,898477	-12,482689	-6,143488	19,841733	3,040361	-4,574369	-0,359103	-114,853651	-189,106990	32,517529	-0,351558	-4,007502	0,898477	-327,071601	21,453812	19,841733	-0,351558	-4,007502	0,898477	-327,071601	21,453812	19,841733
16:18:25,08	0,454973	4,197971	-0,151974	0,046976	-0,819009	0,785008	-0,351308	-4,006189	0,895700	-12,596067	-6,134515	19,789054	3,044391	-4,573425	-0,353637	-114,894673	-189,118793	32,573225	-0,351308	-4,006189	0,895700	-327,081920	21,443160	19,789054	-0,351308	-4,006189	0,895700	-327,081920	21,443160	19,789054
16:18:25,13	0,454973	4,197971	-0,151974	0,046976	-0,819009	0,785008	-0,354140	-4,009207	0,901167	-12,469883	-6,311431	19,844749	3,040178	-4,574884	-0,356779	-114,917908	-189,174935	32,543562	-0,354140	-4,009207	0,901167	-327,192620	21,488597	19,844749	-0,354140	-4,009207	0,901167	-327,192620	21,488597	19,844749
16:18:25,18	0,454973	4,197971	-0,151974	0,046976	-0,819009	0,785008	-0,350771	-4,006288	0,898025	-12,681894	-6,128253	19,815086	3,040167	-4,575849	-0,356401	-114,916334	-189,210580	32,522648	-0,350771	-4,006288	0,898025	-327,175510	21,407247	19,815086	-0,350771	-4,006288	0,898025	-327,175510	21,407247	19,815086
16:18:25,23	0,454973	4,197971	-0,151974	0,046976	-0,819009	0,785008	-0,349930	-4,006761	0,898403	-12,687394	-6,065346	19,794172	3,043702	-4,571255	-0,355190	-114,889830	-189,236295	32,585095	-0,349930	-4,006761	0,898403	-327,218121	21,404151	19,794172	-0,349930	-4,006761	0,898403	-327,218121	21,404151	19,794172
16:18:25,28	0,454973	4,197971	-0,151974	0,046976	-0,819009	0,785008	-0,355676	-4,007525	0,899613	-12,656686	-6,328321	19,856619	3,044803	-4,575312	-0,355226	-114,936492	-189,251132	32,541103	-0,355676	-4,007525	0,899613	-327,247384	21,592228	19,856619	-0,355676	-4,007525	0,899613	-327,247384	21,592228	19,856619
16:18:25,33	0,454973	4,197971	-0,151974	0,046976	-0,819009	0,785008	-0,352713	-4,010507	0,899578	-12,537771	-6,207238	19,812627	3,042945	-4,573594	-0,357942	-114,962832	-189,256280	32,576711	-0,352713	-4,010507	0,899578	-327,362603	21,480717	19,812627	-0,352713	-4,010507	0,899578	-327,362603	21,480717	19,812627
16:18:25,38	0,454973	4,197971	-0,151974	0,046976	-0,819009	0,785008	-0,353272	-4,008040	0,896862	-12,683724	-6,256534	19,848235	3,048286	-4,572171	-0,355978	-114,927824	-189,302796	32,579646	-0,353272	-4,008040	0,896862	-327,314835	21,475289	19,848235	-0,353272	-4,008040	0,896862	-327,314835	21,475289	19,848235
16:18:25,43	0,454973	4,197971	-0,151974	0,046976	-0,819009	0,785008	-0,357174	-4,011954	0,898825	-12,502966	-6,405885	19,851170	3,044640	-4,575894	-0,355211	-114,978434	-189,338579	32,582216	-0,357174	-4,011954	0,898825	-327,441341	21,632279	19,851170	-0,357174	-4,011954	0,898825	-327,441341	21,632279	19,851170
16:18:25,48	0,454973	4,197971	-0,151974	0,046976	-0,819009	0,785008	-0,352127	-4,010657	0,899592	-12,626678	-6,169383	19,853740	3,041736	-4,579555	-0,353662	-114,983693	-189,312181	32,561747	-0,352127	-4,010657	0,899592	-327,463278	21,472597	19,853740	-0,352127	-4,010657	0,899592	-327,463278	21,472597	19,853740
16:18:25,53	0,454973	4,197971	-0,151974	0,046976	-0,819009	0,785008	-0,347505	-4,009972	0,901141	-12,642067	-5,946776	19,833272	3,046909	-4,575243	-0,354093	-115,020655	-189,349198	32,543357	-0,347505	-4,009972	0,901141	-327,424893	21,332352	19,833272	-0,347505	-4,009972	0,901141	-327,424893	21,332352	19,833272
16:18:25,58	0,454973	4,197971	-0,151974	0,046976	-0,819009	0,785008	-0,353825	-4,012297	0,900710	-12,571714	-6,288933	19,814881	3,044608	-4,575862	-0,355194	-114,989723	-189,338528	32,611393	-0,353825	-4,012297	0,900710	-327,537040	21,486339	19,814881	-0,353825	-4,012297	0,900710	-327,537040	21,486339	19,814881
16:18:25,63	0,454973	4,197971	-0,151974	0,046976	-0,819009	0,785008	-0,352139	-4,010614	0,899609	-12,634533	-6,179777	19,882917	3,046862	-4,574720	-0,357578	-115,018283	-189,388207	32,563653	-0,352139	-4,010614	0,899609	-327,467729	21,463097	19,882917	-0,352139	-4,010614	0,899609	-327,467729	21,463097	19,882917
16:18:25,68	0,454973	4,197971	-0,151974	0,046976	-0,819009	0,785008	-0,354255	-4,011995	0,897226	-12,620026	-6,289715	19,835177	3,045078	-4,577234	-0,354055	-115,035261	-189,389716	32,594870	-0,354255	-4,011995	0,897226	-327,561628	21,519283	19,835177	-0,354255	-4,011995	0,897226	-327,561628	21,519283	19,835177
16:18:25,73	0,454973	4,197971	-0,151974	0,046976	-0,819009	0,785008	-0,351185	-4,011707	0,900749	-12,644802	-6,144054	19,866395	3,048597	-4,578020	-0,353286	-115,038695	-189,418506	32,574627	-0,351185	-4,011707	0,900749	-327,563790	21,423995	19,866395	-0,351185	-4,011707	0,900749	-327,563790	21,423995	19,866395
16:18:25,78	0,454973	4,197971	-0,151974	0,046976	-0,819009	0,785008	-0,352264	-4,015147	0,901518	-12,492579	-6,188737	19,846151	3,046243	-4,577105	-0,355222	-115,040476	-189,385305	32,595996	-0,352264	-4,015147	0,901518	-327,681596	21,464006	19,846151	-0,352264	-4,015147	0,901518	-327,681596	21,464006	19,846151
16:18:25,83	0,454973	4,197971	-0,151974	0,046976	-0,819009	0,785008	-0,351880	-4,012651	0,899582	-12,594509	-6,186878	19,867520	3,045145	-4,576235	-0,350951	-115,001985	-189,412441	32,572691	-0,351880	-4,012651	0,899582	-327,587589	21,435671	19,867520	-0,351880	-4,012651	0,899582	-327,587589	21,435671	19,867520
16:18:25,88	0,454973	4,197971	-0,151974	0,046976	-0,819009	0,785008	-0,352084	-4,011265	0,903853	-12,670811	-6,150621	19,844215	3,046182	-4,574691	-0,354457	-115,051917	-189,417841	32,599799	-0,352084	-4,011265	0,903853	-327,555129	21,487998	19,844215	-0,352084	-4,011265	0,903853	-327,555129	21,487998	19,844215
16:18:25,93	0,454973	4,197971	-0,151974	0,046976	-0,819009	0,785008	-0,353940	-4,011391	0,900347	-12,693887	-6,287643	19,871323	3,045060	-4,575439	-0,352921	-115,038131	-189,409294	32,564775	-0,353940	-4,011391	0,900347	-327,588117	21,496623	19,871323	-0,353940	-4,011391	0,900347	-327,588117	21,496623	19,871323
16:18:25,99	0,454973	4,197971	-0,151974	0,046976	-0,819009	0,785008	-0,352731	-4,010793	0,901883	-12,710711	-6,217131	19,836299	3,046707	-4,580653	-0,352146	-115,095705	-189,449313	32,563124	-0,352731	-4,010793	0,901883	-327,557964	21,472260	19,836299	-0,352731	-4,010793	0,901883	-327,557964	21,472260	19,836299
16:18:26,04	0,454973	4,197971	-0,151974	0,046976	-0,819009	0,785008	-0,349039	-4,014827	0,902658	-12,564414	-6,054996	19,834649	3,048508	-4,575121	-0,351734	-115,053475	-189,473719	32,596706	-0,349039	-4,014827	0,902658	-327,728296	21,344572	19,834649	-0,349039	-4,014827	0,902658	-327,728296	21,344572	19,834649
16:18:26,09	0,454973	4,197971	-0,151974	0,046976	-0,819009	0,785008	-0,351824	-4,013252	0,903076	-12,644628	-6,164267	19,872787	3,046742	-4,572064	-0,352876	-115,039717	-189,465930	32,641263	-0,351824	-4,013252	0,903076	-327,684930	21,453890	19,872787	-0,351824	-4,013252	0,903076	-327,684930	21,453890	19,872787
16:18:26,14	0,454973	4,197971	-0,151974	0,046976	-0,819009	0,785008	-0,356495	-4,010562	0,901928	-12,772540	-6,385912	19,912788	2,700341	-4,391765	-0,501199	-104,734600	-171,997147	30,424238	-0,356495	-4,010562	0,901928	-327,601695	21,598950	19,912788	-0,356495	-4,010562	0,901928	-327,601695	21,598950	19,912788
16:18:26,19	0,454979	4,147957	-0,151971	0,046983	-0,819018	0,785005	-0,339438	-3,620422	0,753605	-12,778905	-5,308837	17,695762	2,643435	-4,361702	-0,511608	-102,767993	-168,478432	30,154312	-0,339438	-3,620422	0,753605	-296,982000	21,337031	17,695762	-0,339438	-3,620422	0,753605	-296,982000	21,337031	17,695762
16:18:26,24	0,454979	4,147957	-0,151971	0,046983	-0,819018	0,785005	-0,337020	-3,556107	0,743196	-12,092654	-5,239353	17,425836	2,655036	-4,365794	-0,506184	-103,000072	-168,877092	30,224392	-0,337020	-3,556107	0,743196	-291,247071	21,216740	17,425836	-0,337020	-3,556107	0,743196	-291,247071	21,216740	17,425836
16:18:26,29	0,454979	4,147957	-0,151971	0,046983	-0,819018	0,785005	-0,339277	-3,568201	0,748620	-11,925091	-5,358347	17,495916	2,659364	-4,365954	-0,501198	-103,118385	-169,089422	30,197117	-0,339277	-3,568201	0,748620	-292,028833	21,274880	17,495916	-0,339277	-3,568201	0,748620	-292,028833	21,274880	17,495916
16:18:26,34	0,454979	4,147957	-0,151971	0,046983	-0,819018	0,785005	-0,341303	-3,572029	0,753605	-11,969071	-5,460001	17,468641	2,664988	-4,370570	-0,502343	-103,201410	-169,222531	30,238296	-0,341303	-3,572029	0,753605	-292,373316	21,332275	17,468641	-0,341303	-3,572029	0,753605	-292,373316	21,332275	17,468641
16:18:26,39	0,454979	4,147957	-0,151971	0,046983	-0,819018	0,785005	-0,340117	-3,579207	0,752461	-11,752577	-5,403671	17,509820	2,660664	-4,370951	-0,499232	-103,270581	-169,294632	30,287297	-0,340117	-3,579207	0,752461	-292,720335	21,295496	17,509820	-0,340117	-3,579207	0,752461	-292,720335	21,295496	17,509820
16:18:26,44	0,454979	4,147957	-0,151971	0,046983	-0,819018	0,785005	-0,337625	-3,575653	0,755572	-12,034409	-5,297937	17,558821	2,667063	-4,375204	-0,497715	-103,323882	-169,310503	30,233592	-0,337625	-3,575653	0,755572	-292,723182	21,205603	17,558821	-0,337625	-3,575653	0,755572	-292,723182	21,205603	17,558821
16:18:26,49	0,454979	4,147957	-0,151971	0,046983	-0,819018	0,785005	-0,337141	-3,583321	0,757089	-11,676091	-5,311007	17,505116	2,666941	-4,372262	-0,494978	-103,326649	-169,443501	30,271717	-0,337141	-3,583321	0,757089	-292,966767	21,154559	17,505116	-0,337141	-3,583321	0,757089	-292,966767	21,154559	17,505116
16:18:26,54	0,454979	4,147957	-0,151971	0,046983	-0,819018	0,785005	-0,339628	-3,581745	0,759825	-11,874603	-5,376213	17,543241	2,667442	-4,373473	-0,496516	-103,349105	-169,488220	30,300428	-0,339628	-3,581745	0,759825	-293,041567	21,284560	17,543241	-0,339628	-3,581745	0,759825	-293,041567	21,284560	17,543241
16:18:26,59	0,454979	4,147957	-0,151971	0,046983	-0,819018	0,785005	-0,338829	-3,582784	0,758288	-11,870542	-5,331779	17,571952	2,660774	-4,369063	-0,498853	-103,245377	-169,213688	30,270319	-0,338829	-3,582784	0,758288	-293,119052	21,266311	17,571952	-0,338829	-3,582784	0,758288	-293,119052	21,266311	17,571952
16:18:26,64	0,454979	4,147957	-0,151971	0,046983	-0,819018	0,785005	-0,339315	-3,574805	0,755951	-11,995830	-5,404467	17,541843	2,326965	-4,206800	-0,625355	-93,996806	-151,808774	28,125851	-0,339315	-3,574805	0,755951	-292,617994	21,231746	17,541843	-0,339315	-3,574805	0,755951	-292,617994	21,231746	17,541843
16:18:26,69	0,454955	4,098017	-0,151978	0,046980	-0,819010	0,785003	-0,312935	-3,204586	0,629449	-11,549832	-4,725664	15,397375	2,272035	-4,183790	-0,626148	-92,382917	-148,668882	27,889311	-0,312935	-3,204586	0,629449	-263,109820	19,839710	15,397375	-0,312935	-3,204586	0,629449	-263,109820	19,839710	15,397375
16:18:26,74	0,454955	4,098017	-0,151978	0,046980	-0,819010	0,785003	-0,305397	-3,145510	0,628655	-11,095614	-4,505959	15,160835	2,282320	-4,183383	-0,620386	-92,662278	-149,088443	27,949752	-0,305397	-3,145510	0,628655	-258,018136	19,467672	15,160835	-0,305397	-3,145510	0,628655	-258,018136	19,467672	15,160835
16:18:26,79	0,454955	4,098017	-0,151978	0,046980	-0,819010	0,785003	-0,310892	-3,154213	0,634418	-11,146078	-4,823851	15,221276	2,286097	-4,189253	-0,618023	-92,755889	-149,320459	28,004613	-0,310892	-3,154213	0,634418	-258,751803	19,581135	15,221276	-0,310892	-3,154213	0,634418	-258,751803	19,581135	15,221276
16:18:26,84	0,454955	4,098017	-0,151978	0,046980	-0,819010	0,785003	-0,307696	-3,160420	0,636780	-11,071075	-4,622742	15,276137	2,290553	-4,189877	-0,620768	-92,826281	-149,451871	28,003474	-0,307696	-3,160420	0,636780	-259,164013	19,531391	15,276137	-0,307696	-3,160420	0,636780	-259,164013	19,531391	15,276137
16:18:26,89	0,454955	4,098017	-0,151978	0,046980	-0,819010	0,785003	-0,309384	-3,164590	0,634036	-11,003217	-4,705778	15,274999	2,291494	-4,188865	-0,615321	-92,894532	-149,576947	28,055309	-0,309384	-3,164590	0,634036	-259,423530	19,580870	15,274999	-0,309384	-3,164590	0,634036	-259,423530	19,580870	15,274999
16:18:26,94	0,454955	4,098017	-0,151978	0,046980	-0,819010	0,785003	-0,310731	-3,164899	0,639483	-11,129586	-4,772378	15,326834	2,293689	-4,191399	-0,618435	-92,934051	-149,681491	28,054265	-0,310731	-3,164899	0,639483	-259,574167	19,619989	15,326834	-0,310731	-3,164899	0,639483	-259,574167	19,619989	15,326834
16:18:26,99	0,454955	4,098017	-0,151978	0,046980	-0,819010	0,785003	-0,309634	-3,168067	0,636369	-11,075154	-4,697277	15,325789	2,292950	-4,193799	-0,616911	-92,983947	-149,772741	28,031063	-0,309634	-3,168067	0,636369	-259,768414	19,608961	15,325789	-0,309634	-3,168067	0,636369	-259,768414	19,608961	15,325789
16:18:27,04	0,454955	4,098017	-0,151978	0,046980	-0,819010	0,785003	-0,307186	-3,168627	0,637893	-11,150003	-4,567598	15,302587	2,293433	-4,195085	-0,613407	-93,029229	-149,804342	28,057348	-0,307186	-3,168627	0,637893	-259,887228	19,546519	15,302587	-0,307186	-3,168627	0,637893	-259,887228	19,546519	15,302587
16:18:27,09	0,454955	4,098017	-0,151978	0,046980	-0,819010	0,785003	-0,306314	-3,169689	0,641397	-11,144805	-4,545651	15,328872	2,298074	-4,191110	-0,613047	-93,045055	-149,832192	28,043256	-0,306314	-3,169689	0,641397	-259,965369	19,499988	15,328872	-0,306314	-3,169689	0,641397	-259,965369	19,499988	15,328872
16:18:27,14	0,454955	4,098017	-0,151978	0,046980	-0,819010	0,785003	-0,312076	-3,171720	0,641757	-11,071202	-4,845088	15,314780	2,300327	-4,196016	-0,613412	-93,084304	-149,884599	28,066089	-0,312076	-3,171720	0,641757	-260,051236	19,652916	15,314780	-0,312076	-3,171720	0,641757	-260,051236	19,652916	15,314780
16:18:27,19	0,454955	4,098017	-0,151978	0,046980	-0,819010	0,785003	-0,308954	-3,176125	0,641392	-10,907187	-4,690526	15,337614	2,298439	-4,197306	-0,614971	-93,123995	-149,928494	28,080058	-0,308954	-3,176125	0,641392	-260,232961	19,562394	15,337614	-0,308954	-3,176125	0,641392	-260,232961	19,562394	15,337614
16:18:27,24	0,454955	4,098017	-0,151978	0,046980	-0,819010	0,785003	-0,306894	-3,175134	0,639833	-11,016543	-4,595790	15,351582	2,296640	-4,194183	-0,613038	-93,114936	-149,982313	28,082062	-0,306894	-3,175134	0,639833	-260,264577	19,495356	15,351582	-0,306894	-3,175134	0,639833	-260,264577	19,495356	15,351582
16:18:27,29	0,454955	4,098017	-0,151978	0,046980	-0,819010	0,785003	-0,308698	-3,172015	0,641766	-11,220802	-4,654875	15,353586	2,299477	-4,192477	-0,611491	-93,158204	-149,992283	28,101371	-0,308698	-3,172015	0,641766	-260,224007	19,577934	15,353586	-0,308698	-3,172015	0,641766	-260,224007	19,577934	15,353586
16:18:27,34	0,454955	4,098017	-0,151978	0,046980	-0,819010	0,785003	-0,309724	-3,177413	0,642146	-11,004122	-4,719891	15,347982	2,301828	-4,195994	-0,612657	-93,157069	-150,031913	28,076457	-0,309724	-3,177413	0,642146	-260,431077	19,593421	15,347982	-0,309724	-3,177413	0,642146	-260,431077	19,593421	15,347982
16:18:27,39	0,454955	4,098017	-0,151978	0,046980	-0,819010	0,785003	-0,308956	-3,176471	0,642555	-11,071337	-4,670332	15,375916	2,300628	-4,196188	-0,612248	-93,157857	-150,052507	28,104392	-0,308956	-3,176471	0,642555	-260,424342	19,582680	15,375916	-0,308956	-3,176471	0,642555	-260,424342	19,582680	15,375916
16:18:27,44	0,454955	4,098017	-0,151978	0,046980	-0,819010	0,785003	-0,306524	-3,177054	0,641730	-11,083602	-4,590618	15,337381	2,299917	-4,198586	-0,613074	-93,219624	-150,066004	28,065857	-0,306524	-3,177054	0,641730	-260,482360	19,471492	15,337381	-0,306524	-3,177054	0,641730	-260,482360	19,471492	15,337381
16:18:27,49	0,454955	4,098017	-0,151978	0,046980	-0,819010	0,785003	-0,308405	-3,179346	0,640208	-10,969315	-4,683422	15,377410	2,302842	-4,198102	-0,614596	-93,217700	-150,072731	28,105886	-0,308405	-3,179346	0,640208	-260,547943	19,526379	15,377410	-0,308405	-3,179346	0,640208	-260,547943	19,526379	15,377410
16:18:27,54	0,454955	4,098017	-0,151978	0,046980	-0,819010	0,785003	-0,308405	-3,179346	0,640208	-10,969315	-4,683422	15,377410	2,305171	-4,198045	-0,609938	-93,216820	-150,141575	28,091558	-0,308405	-3,179346	0,640208	-260,547943	19,526379	15,377410	-0,308405	-3,179346	0,640208	-260,547943	19,526379	15,377410
16:18:27,59	0,454955	4,098017	-0,151978	0,046980	-0,819010	0,785003	-0,309619	-3,181334	0,644865	-10,925091	-4,711352	15,363083	2,302206	-4,196428	-0,609537	-93,220799	-150,134877	28,125213	-0,309619	-3,181334	0,644865	-260,659822	19,593727	15,363083	-0,309619	-3,181334	0,644865	-260,659822	19,593727	15,363083
16:18:27,64	0,454955	4,098017	-0,151978	0,046980	-0,819010	0,785003	-0,309537	-3,177957	0,645267	-11,096873	-4,713898	15,396737	2,306771	-4,198584	-0,609571	-93,281429	-150,185101	28,095647	-0,309537	-3,177957	0,645267	-260,566525	19,584767	15,396737	-0,309537	-3,177957	0,645267	-260,566525	19,584767	15,396737
16:18:27,69	0,454955	4,098017	-0,151978	0,046980	-0,819010	0,785003	-0,309953	-3,182989	0,645232	-10,909054	-4,762898	15,367171	2,302683	-4,197634	-0,608376	-93,265797	-150,166567	28,138393	-0,309953	-3,182989	0,645232	-260,773665	19,568382	15,367171	-0,309953	-3,182989	0,645232	-260,773665	19,568382	15,367171
16:18:27,74	0,454955	4,098017	-0,151978	0,046980	-0,819010	0,785003	-0,308731	-3,178974	0,646428	-11,093956	-4,695085	15,409917	2,300377	-4,195794	-0,611900	-93,228902	-150,185472	28,095821	-0,308731	-3,178974	0,646428	-260,643407	19,540270	15,409917	-0,308731	-3,178974	0,646428	-260,643407	19,540270	15,409917
16:18:27,80	0,454955	4,098017	-0,151978	0,046980	-0,819010	0,785003	-0,309172	-3,176057	0,642903	-11,243552	-4,676611	15,367345	2,304372	-4,196904	-0,610736	-93,279223	-150,223286	28,109480	-0,309172	-3,176057	0,642903	-260,564039	19,593361	15,367345	-0,309172	-3,176057	0,642903	-260,564039	19,593361	15,367345
16:18:27,84	0,454955	4,098017	-0,151978	0,046980	-0,819010	0,785003	-0,310208	-3,180072	0,644067	-11,092706	-4,755194	15,381004	2,303757	-4,195884	-0,610359	-93,291570	-150,217442	28,109609	-0,310208	-3,180072	0,644067	-260,728330	19,596163	15,381004	-0,310208	-3,180072	0,644067	-260,728330	19,596163	15,381004
16:18:27,89	0,454955	4,098017	-0,151978	0,046980	-0,819010	0,785003	-0,310784	-3,179029	0,644445	-11,148052	-4,798745	15,381133	2,307235	-4,200490	-0,606834	-93,306387	-150,301022	28,119393	-0,310784	-3,179029	0,644445	-260,701806	19,597803	15,381133	-0,310784	-3,179029	0,644445	-260,701806	19,597803	15,381133
16:18:27,94	0,454955	4,098017	-0,151978	0,046980	-0,819010	0,785003	-0,308534	-3,184344	0,647969	-10,951446	-4,652761	15,390917	2,303720	-4,198626	-0,611500	-93,304101	-150,236733	28,133627	-0,308534	-3,184344	0,647969	-260,922452	19,567123	15,390917	-0,308534	-3,184344	0,647969	-260,922452	19,567123	15,390917
16:18:27,99	0,454955	4,098017	-0,151978	0,046980	-0,819010	0,785003	-0,308391	-3,180368	0,643303	-11,101381	-4,675499	15,405152	2,308980	-4,198355	-0,609937	-93,314165	-150,266949	28,142451	-0,308391	-3,180368	0,643303	-260,760268	19,533174	15,405152	-0,308391	-3,180368	0,643303	-260,760268	19,533174	15,405152
16:18:28,04	0,454955	4,098017	-0,151978	0,046980	-0,819010	0,785003	-0,311256	-3,184788	0,644866	-10,902750	-4,818085	15,413976	2,306017	-4,203522	-0,609952	-93,337488	-150,272948	28,112159	-0,311256	-3,184788	0,644866	-260,908593	19,615489	15,413976	-0,311256	-3,184788	0,644866	-260,908593	19,615489	15,413976
16:18:28,10	0,454955	4,098017	-0,151978	0,046980	-0,819010	0,785003	-0,305299	-3,184806	0,644851	-10,918680	-4,525549	15,383683	2,306521	-4,199948	-0,612289	-93,349551	-150,305004	28,132676	-0,305299	-3,184806	0,644851	-260,925922	19,440444	15,383683	-0,305299	-3,184806	0,644851	-260,925922	19,440444	15,383683
16:18:28,15	0,454955	4,098017	-0,151978	0,046980	-0,819010	0,785003	-0,308646	-3,183455	0,642514	-11,022695	-4,694004	15,404200	2,304854	-4,199204	-0,606064	-93,317472	-150,293730	28,128741	-0,308646	-3,183455	0,642514	-260,923929	19,534717	15,404200	-0,308646	-3,183455	0,642514	-260,923929	19,534717	15,404200
16:18:28,20	0,454955	4,098017	-0,151978	0,046980	-0,819010	0,785003	-0,308457	-3,181639	0,648740	-11,091349	-4,662024	15,400265	2,306690	-4,194244	-0,608788	-93,260875	-150,315027	28,115652	-0,308457	-3,181639	0,648740	-260,849988	19,551848	15,400265	-0,308457	-3,181639	0,648740	-260,849988	19,551848	15,400265
16:18:28,25	0,454955	4,098017	-0,151978	0,046980	-0,819010	0,785003	-0,313671	-3,180749	0,646016	-11,127750	-4,873473	15,387177	1,961330	-4,030187	-0,750389	-83,798108	-132,339605	25,955954	-0,313671	-3,180749	0,646016	-260,816560	19,749674	15,387177	-0,313671	-3,180749	0,646016	-260,816560	19,749674	15,387177
16:18:28,30	0,454967	4,047868	-0,151982	0,046988	-0,819007	0,785043	-0,283068	-2,799630	0,504415	-10,647400	-4,074845	13,227478	1,910415	-4,007578	-0,750059	-82,376819	-129,570894	25,767596	-0,283068	-2,799630	0,504415	-230,418354	18,145982	13,227478	-0,283068	-2,799630	0,504415	-230,418354	18,145982	13,227478
16:18:28,35	0,454967	4,047868	-0,151982	0,046988	-0,819007	0,785043	-0,277190	-2,744232	0,504745	-10,419681	-3,922685	13,039121	1,919648	-4,012738	-0,747000	-82,602016	-130,017450	25,788491	-0,277190	-2,744232	0,504745	-225,841888	17,836737	13,039121	-0,277190	-2,744232	0,504745	-225,841888	17,836737	13,039121
16:18:28,40	0,454967	4,047868	-0,151982	0,046988	-0,819007	0,785043	-0,277338	-2,754808	0,507804	-10,369061	-3,902106	13,060015	1,922786	-4,016809	-0,743113	-82,727115	-130,224184	25,834025	-0,277338	-2,754808	0,507804	-226,621477	17,868899	13,060015	-0,277338	-2,754808	0,507804	-226,621477	17,868899	13,060015
16:18:28,45	0,454967	4,047868	-0,151982	0,046988	-0,819007	0,785043	-0,275382	-2,759561	0,511691	-10,363493	-3,805380	13,105549	1,928385	-4,015899	-0,738028	-82,801528	-130,393050	25,914602	-0,275382	-2,759561	0,511691	-226,989017	17,812099	13,105549	-0,275382	-2,759561	0,511691	-226,989017	17,812099	13,105549
16:18:28,50	0,454967	4,047868	-0,151982	0,046988	-0,819007	0,785043	-0,278969	-2,763955	0,516776	-10,318431	-3,971921	13,186126	1,929817	-4,020726	-0,740005	-82,930820	-130,494747	25,918252	-0,278969	-2,763955	0,516776	-227,288919	17,927148	13,186126	-0,278969	-2,763955	0,516776	-227,288919	17,927148	13,186126
16:18:28,55	0,454967	4,047868	-0,151982	0,046988	-0,819007	0,785043	-0,275505	-2,767609	0,514799	-10,281143	-3,852902	13,189777	1,932654	-4,021091	-0,737296	-82,954509	-130,592188	25,909317	-0,275505	-2,767609	0,514799	-227,538466	17,774224	13,189777	-0,275505	-2,767609	0,514799	-227,538466	17,774224	13,189777
16:18:28,60	0,454967	4,047868	-0,151982	0,046988	-0,819007	0,785043	-0,276607	-2,770249	0,517508	-10,240129	-3,882024	13,180841	1,933688	-4,018897	-0,740420	-82,978194	-130,681984	25,913935	-0,276607	-2,770249	0,517508	-227,704639	17,831644	13,180841	-0,276607	-2,770249	0,517508	-227,704639	17,831644	13,180841
16:18:28,65	0,454967	4,047868	-0,151982	0,046988	-0,819007	0,785043	-0,279024	-2,770046	0,514383	-10,340258	-3,983333	13,185459	1,936546	-4,018990	-0,738488	-83,000887	-130,747028	25,906544	-0,279024	-2,770046	0,514383	-227,788885	17,920087	13,185459	-0,279024	-2,770046	0,514383	-227,788885	17,920087	13,185459
16:18:28,70	0,454967	4,047868	-0,151982	0,046988	-0,819007	0,785043	-0,280373	-2,772568	0,516315	-10,276781	-4,040568	13,178068	1,931069	-4,016362	-0,742323	-82,807598	-130,714497	25,883150	-0,280373	-2,772568	0,516315	-227,923400	17,968682	13,178068	-0,280373	-2,772568	0,516315	-227,923400	17,968682	13,178068
16:18:28,75	0,454967	4,047868	-0,151982	0,046988	-0,819007	0,785043	-0,279910	-2,766511	0,512480	-10,466970	-3,865392	13,154674	1,612290	-3,858448	-0,861064	-73,942781	-114,183743	23,895970	-0,279910	-2,766511	0,512480	-227,638051	18,107555	13,154674	-0,279910	-2,766511	0,512480	-227,638051	18,107555	13,154674
16:18:28,80	0,455007	3,997975	-0,151974	0,046984	-0,819021	0,784984	-0,257278	-2,411484	0,393739	-10,179914	-3,276747	11,167494	1,561782	-3,830522	-0,857129	-72,158514	-111,120945	23,658671	-0,257278	-2,411484	0,393739	-199,481383	16,919580	11,167494	-0,257278	-2,411484	0,393739	-199,481383	16,919580	11,167494
16:18:28,85	0,455007	3,997975	-0,151974	0,046984	-0,819021	0,784984	-0,256209	-2,353779	0,397674	-9,635974	-3,207335	10,930196	1,571383	-3,831801	-0,855638	-72,439428	-111,651396	23,717806	-0,256209	-2,353779	0,397674	-194,407611	16,905071	10,930196	-0,256209	-2,353779	0,397674	-194,407611	16,905071	10,930196
16:18:28,90	0,455007	3,997975	-0,151974	0,046984	-0,819021	0,784984	-0,259901	-2,362733	0,399166	-9,770181	-3,377395	10,989330	1,576280	-3,839010	-0,851737	-72,567401	-111,885338	23,762327	-0,259901	-2,362733	0,399166	-195,244747	17,024868	10,989330	-0,259901	-2,362733	0,399166	-195,244747	17,024868	10,989330
16:18:28,95	0,455007	3,997975	-0,151974	0,046984	-0,819021	0,784984	-0,256107	-2,370578	0,403067	-9,628820	-3,173963	11,033851	1,579455	-3,839105	-0,852169	-72,657307	-112,108734	23,752048	-0,256107	-2,370578	0,403067	-195,719228	16,930469	11,033851	-0,256107	-2,370578	0,403067	-195,719228	16,930469	11,033851
16:18:29,00	0,455007	3,997975	-0,151974	0,046984	-0,819021	0,784984	-0,257613	-2,373376	0,402635	-9,721769	-3,218403	11,023572	1,582085	-3,840297	-0,853368	-72,752724	-112,258076	23,754097	-0,257613	-2,373376	0,402635	-196,031782	17,004198	11,023572	-0,257613	-2,373376	0,402635	-196,031782	17,004198	11,023572
16:18:29,05	0,455007	3,997975	-0,151974	0,046984	-0,819021	0,784984	-0,257895	-2,376250	0,401436	-9,749365	-3,241049	11,025621	1,584267	-3,843084	-0,847533	-72,815721	-112,355829	23,777097	-0,257895	-2,376250	0,401436	-196,284985	17,003718	11,025621	-0,257895	-2,376250	0,401436	-196,284985	17,003718	11,025621
16:18:29,10	0,455007	3,997975	-0,151974	0,046984	-0,819021	0,784984	-0,256572	-2,379533	0,407271	-9,694807	-3,177949	11,048621	1,586410	-3,841455	-0,849462	-72,870512	-112,441014	23,834859	-0,256572	-2,379533	0,407271	-196,488137	16,962986	11,048621	-0,256572	-2,379533	0,407271	-196,488137	16,962986	11,048621
16:18:29,15	0,455007	3,997975	-0,151974	0,046984	-0,819021	0,784984	-0,259055	-2,380574	0,405342	-9,741838	-3,311880	11,106383	1,589846	-3,843670	-0,847936	-72,914327	-112,482675	23,804241	-0,259055	-2,380574	0,405342	-196,616895	17,023906	11,106383	-0,259055	-2,380574	0,405342	-196,616895	17,023906	11,106383
16:18:29,20	0,455007	3,997975	-0,151974	0,046984	-0,819021	0,784984	-0,258855	-2,384657	0,406868	-9,587493	-3,318599	11,075765	1,587939	-3,843324	-0,847146	-72,946287	-112,565476	23,844764	-0,258855	-2,384657	0,406868	-196,783089	17,001494	11,075765	-0,258855	-2,384657	0,406868	-196,783089	17,001494	11,075765
16:18:29,25	0,455007	3,997975	-0,151974	0,046984	-0,819021	0,784984	-0,258200	-2,382833	0,407657	-9,770064	-3,270855	11,116288	1,590228	-3,841574	-0,848731	-72,955069	-112,618390	23,815708	-0,258200	-2,382833	0,407657	-196,822423	16,997878	11,116288	-0,258200	-2,382833	0,407657	-196,822423	16,997878	11,116288
16:18:29,30	0,455007	3,997975	-0,151974	0,046984	-0,819021	0,784984	-0,260860	-2,383940	0,406072	-9,762695	-3,390311	11,087233	1,595441	-3,845402	-0,846751	-72,989470	-112,664523	23,852474	-0,260860	-2,383940	0,406072	-196,901984	17,087212	11,087233	-0,260860	-2,383940	0,406072	-196,901984	17,087212	11,087233
16:18:29,35	0,455007	3,997975	-0,151974	0,046984	-0,819021	0,784984	-0,260152	-2,390369	0,408052	-9,485545	-3,360234	11,123998	1,590628	-3,847101	-0,847167	-73,030859	-112,695195	23,841395	-0,260152	-2,390369	0,408052	-197,129503	17,061733	11,123998	-0,260152	-2,390369	0,408052	-197,129503	17,061733	11,123998
16:18:29,40	0,455007	3,997975	-0,151974	0,046984	-0,819021	0,784984	-0,256274	-2,387050	0,407637	-9,705381	-3,179038	11,112919	1,590558	-3,844075	-0,842922	-73,056350	-112,717955	23,833937	-0,256274	-2,387050	0,407637	-197,088812	16,938434	11,112919	-0,256274	-2,387050	0,407637	-197,088812	16,938434	11,112919
16:18:29,45	0,455007	3,997975	-0,151974	0,046984	-0,819021	0,784984	-0,258860	-2,385477	0,411882	-9,819649	-3,324221	11,105461	1,595142	-3,843612	-0,842531	-73,093795	-112,774732	23,852507	-0,258860	-2,385477	0,411882	-197,079575	16,996273	11,105461	-0,258860	-2,385477	0,411882	-197,079575	16,996273	11,105461
16:18:29,50	0,455007	3,997975	-0,151974	0,046984	-0,819021	0,784984	-0,261553	-2,389215	0,412272	-9,693142	-3,468287	11,124031	1,593992	-3,848178	-0,846399	-73,086440	-112,772548	23,849134	-0,261553	-2,389215	0,412272	-197,246538	17,063593	11,124031	-0,261553	-2,389215	0,412272	-197,246538	17,063593	11,124031
16:18:29,55	0,455007	3,997975	-0,151974	0,046984	-0,819021	0,784984	-0,257023	-2,390502	0,408404	-9,620640	-3,227479	11,120658	1,595133	-3,846365	-0,842512	-73,071736	-112,871887	23,848746	-0,257023	-2,390502	0,408404	-197,275078	16,948841	11,120658	-0,257023	-2,390502	0,408404	-197,275078	16,948841	11,120658
16:18:29,60	0,455007	3,997975	-0,151974	0,046984	-0,819021	0,784984	-0,259164	-2,390583	0,412292	-9,695106	-3,276410	11,120270	1,595048	-3,842610	-0,842540	-73,117302	-112,823412	23,861017	-0,259164	-2,390583	0,412292	-197,355903	17,067982	11,120270	-0,259164	-2,390583	0,412292	-197,355903	17,067982	11,120270
16:18:29,65	0,455007	3,997975	-0,151974	0,046984	-0,819021	0,784984	-0,262373	-2,388632	0,412263	-9,777385	-3,506972	11,132541	1,595558	-3,844720	-0,841357	-73,137927	-112,884236	23,882562	-0,262373	-2,388632	0,412263	-197,284992	17,089320	11,132541	-0,262373	-2,388632	0,412263	-197,284992	17,089320	11,132541
16:18:29,70	0,455007	3,997975	-0,151974	0,046984	-0,819021	0,784984	-0,260801	-2,390129	0,413447	-9,762527	-3,412664	11,154086	1,595516	-3,847530	-0,844086	-73,150627	-112,916608	23,863511	-0,260801	-2,390129	0,413447	-197,387650	17,060205	11,154086	-0,260801	-2,390129	0,413447	-197,387650	17,060205	11,154086
16:18:29,75	0,455007	3,997975	-0,151974	0,046984	-0,819021	0,784984	-0,258347	-2,391497	0,410718	-9,725751	-3,279862	11,135035	1,595463	-3,846191	-0,842529	-73,172880	-112,913350	23,887312	-0,258347	-2,391497	0,410718	-197,458301	17,000358	11,135035	-0,258347	-2,391497	0,410718	-197,458301	17,000358	11,135035
16:18:29,80	0,455007	3,997975	-0,151974	0,046984	-0,819021	0,784984	-0,259480	-2,390782	0,412274	-9,771235	-3,359694	11,158836	1,596006	-3,848857	-0,844835	-73,173540	-112,974250	23,905850	-0,259480	-2,390782	0,412274	-197,447659	17,009490	11,158836	-0,259480	-2,390782	0,412274	-197,447659	17,009490	11,158836
16:18:29,85	0,455007	3,997975	-0,151974	0,046984	-0,819021	0,784984	-0,257442	-2,392585	0,409968	-9,730551	-3,223854	11,177374	1,595910	-3,844628	-0,845671	-73,216698	-112,951834	23,879061	-0,257442	-2,392585	0,409968	-197,548508	16,985369	11,177374	-0,257442	-2,392585	0,409968	-197,548508	16,985369	11,177374
16:18:29,90	0,455007	3,997975	-0,151974	0,046984	-0,819021	0,784984	-0,261057	-2,390388	0,409132	-9,846992	-3,460400	11,150585	1,593596	-3,845797	-0,845683	-73,187524	-112,999650	23,842747	-0,261057	-2,390388	0,409132	-197,492439	17,032573	11,150585	-0,261057	-2,390388	0,409132	-197,492439	17,032573	11,150585
16:18:29,95	0,455007	3,997975	-0,151974	0,046984	-0,819021	0,784984	-0,258887	-2,388969	0,409120	-9,947606	-3,298390	11,114271	1,596475	-3,846176	-0,844109	-73,211943	-113,019217	23,875770	-0,258887	-2,388969	0,409120	-197,481656	17,024243	11,114271	-0,258887	-2,388969	0,409120	-197,481656	17,024243	11,114271
16:18:30,00	0,455007	3,997975	-0,151974	0,046984	-0,819021	0,784984	-0,259999	-2,391651	0,410695	-9,837298	-3,367560	11,147295	1,596369	-3,850904	-0,845659	-73,261830	-113,041657	23,885478	-0,259999	-2,391651	0,410695	-197,581883	17,042339	11,147295	-0,259999	-2,391651	0,410695	-197,581883	17,042339	11,147295
16:18:30,05	0,455007	3,997975	-0,151974	0,046984	-0,819021	0,784984	-0,255851	-2,393923	0,409145	-9,763511	-3,183873	11,157002	1,597618	-3,845000	-0,843671	-73,206634	-113,050393	23,942655	-0,255851	-2,393923	0,409145	-197,686479	16,900446	11,157002	-0,255851	-2,393923	0,409145	-197,686479	16,900446	11,157002
16:18:30,11	0,455007	3,997975	-0,151974	0,046984	-0,819021	0,784984	-0,261588	-2,392054	0,411133	-9,840697	-3,430042	11,214179	1,596383	-3,845813	-0,843332	-73,238396	-113,061337	23,893639	-0,261588	-2,392054	0,411133	-197,616903	17,104653	11,214179	-0,261588	-2,392054	0,411133	-197,616903	17,104653	11,214179
16:18:30,16	0,455007	3,997975	-0,151974	0,046984	-0,819021	0,784984	-0,256033	-2,393765	0,411862	-9,815917	-3,179200	11,158870	1,596323	-3,850667	-0,842942	-73,271677	-113,086994	23,887346	-0,256033	-2,393765	0,411862	-197,726476	16,919412	11,158870	-0,256033	-2,393765	0,411862	-197,726476	16,919412	11,158870
16:18:30,21	0,455007	3,997975	-0,151974	0,046984	-0,819021	0,784984	-0,256033	-2,393765	0,411862	-9,815917	-3,179200	11,158870	1,594664	-3,844127	-0,841400	-73,224981	-113,037261	23,883359	-0,256033	-2,393765	0,411862	-197,726476	16,919412	11,158870	-0,256033	-2,393765	0,411862	-197,726476	16,919412	11,158870
16:18:30,26	0,455007	3,997975	-0,151974	0,046984	-0,819021	0,784984	-0,260867	-2,389058	0,413404	-9,994271	-3,414992	11,154883	1,266704	-3,660746	-0,953843	-62,801260	-95,818183	21,730985	-0,260867	-2,389058	0,413404	-197,535319	17,063085	11,154883	-0,260867	-2,389058	0,413404	-197,535319	17,063085	11,154883
16:18:30,31	0,455061	3,947991	-0,151982	0,046982	-0,819011	0,784996	-0,255700	-2,013346	0,300961	-9,407275	-2,728636	9,002509	1,231071	-3,641500	-0,953086	-61,466163	-93,642625	21,594227	-0,255700	-2,013346	0,300961	-167,454943	17,343819	9,002509	-0,255700	-2,013346	0,300961	-167,454943	17,343819	9,002509
16:18:30,36	0,455061	3,947991	-0,151982	0,046982	-0,819011	0,784996	-0,254551	-1,972864	0,301717	-8,960716	-2,600426	8,865751	1,242487	-3,644476	-0,947288	-61,737769	-94,164542	21,675207	-0,254551	-1,972864	0,301717	-163,830526	17,381812	8,865751	-0,254551	-1,972864	0,301717	-163,830526	17,381812	8,865751
16:18:30,41	0,455061	3,947991	-0,151982	0,046982	-0,819011	0,784996	-0,257682	-1,984238	0,307515	-8,957035	-2,737513	8,946731	1,248950	-3,646233	-0,946160	-61,920066	-94,458671	21,711435	-0,257682	-1,984238	0,307515	-164,719749	17,490532	8,946731	-0,257682	-1,984238	0,307515	-164,719749	17,490532	8,946731
16:18:30,46	0,455061	3,947991	-0,151982	0,046982	-0,819011	0,784996	-0,259391	-1,990714	0,308643	-8,966171	-2,837198	8,982959	1,253966	-3,654924	-0,942663	-62,026794	-94,618024	21,714567	-0,259391	-1,990714	0,308643	-165,237226	17,525016	8,982959	-0,259391	-1,990714	0,308643	-165,237226	17,525016	8,982959
16:18:30,51	0,455061	3,947991	-0,151982	0,046982	-0,819011	0,784996	-0,254373	-1,999404	0,312140	-8,705675	-2,588991	8,986092	1,254855	-3,650671	-0,943458	-62,085947	-94,785643	21,749835	-0,254373	-1,999404	0,312140	-165,658870	17,379274	8,986092	-0,254373	-1,999404	0,312140	-165,658870	17,379274	8,986092
16:18:30,56	0,455061	3,947991	-0,151982	0,046982	-0,819011	0,784996	-0,258501	-1,998047	0,311346	-8,950971	-2,771052	9,021359	1,256494	-3,650295	-0,940767	-62,123280	-94,868123	21,731743	-0,258501	-1,998047	0,311346	-165,797652	17,521241	9,021359	-0,258501	-1,998047	0,311346	-165,797652	17,521241	9,021359
16:18:30,61	0,455061	3,947991	-0,151982	0,046982	-0,819011	0,784996	-0,259646	-1,999278	0,314037	-8,977033	-2,821687	9,003267	1,264465	-3,655918	-0,942271	-62,216942	-94,976015	21,808230	-0,259646	-1,999278	0,314037	-165,920381	17,560494	9,003267	-0,259646	-1,999278	0,314037	-165,920381	17,560494	9,003267
16:18:30,66	0,455061	3,947991	-0,151982	0,046982	-0,819011	0,784996	-0,258761	-2,008993	0,312533	-8,612120	-2,802872	9,079755	1,261397	-3,656288	-0,941529	-62,251948	-95,053596	21,785688	-0,258761	-2,008993	0,312533	-166,318097	17,509892	9,079755	-0,258761	-2,008993	0,312533	-166,318097	17,509892	9,079755
16:18:30,71	0,455061	3,947991	-0,151982	0,046982	-0,819011	0,784996	-0,256907	-2,006521	0,313275	-8,825354	-2,697993	9,057212	1,250831	-3,647369	-0,940394	-62,070931	-94,702469	21,706669	-0,256907	-2,006521	0,313275	-166,337279	17,469238	9,057212	-0,256907	-2,006521	0,313275	-166,337279	17,469238	9,057212
16:18:30,76	0,455061	3,947991	-0,151982	0,046982	-0,819011	0,784996	-0,259348	-1,992911	0,314409	-9,138482	-2,843716	8,978193	0,953800	-3,486664	-1,039095	-52,984992	-78,911123	19,840554	-0,259348	-1,992911	0,314409	-165,582019	17,515122	8,978193	-0,259348	-1,992911	0,314409	-165,582019	17,515122	8,978193
16:18:30,81	0,455036	3,897962	-0,151972	0,046979	-0,819001	0,785022	-0,250008	-1,655323	0,215708	-8,474428	-2,385045	7,112078	0,907815	-3,466758	-1,039571	-51,677206	-76,328157	19,658045	-0,250008	-1,655323	0,215708	-138,417247	17,240582	7,112078	-0,250008	-1,655323	0,215708	-138,417247	17,240582	7,112078
16:18:30,86	0,455036	3,897962	-0,151972	0,046979	-0,819001	0,785022	-0,244254	-1,605545	0,215233	-8,172057	-2,244765	6,929569	0,916717	-3,476544	-1,031871	-52,018669	-76,939658	19,690664	-0,244254	-1,605545	0,215233	-134,207335	16,929204	6,929569	-0,244254	-1,605545	0,215233	-134,207335	16,929204	6,929569
16:18:30,91	0,455036	3,897962	-0,151972	0,046979	-0,819001	0,785022	-0,240230	-1,618147	0,222932	-8,217037	-2,025478	6,962189	0,922136	-3,473068	-1,030773	-52,131574	-77,228909	19,678498	-0,240230	-1,618147	0,222932	-135,241607	16,832601	6,962189	-0,240230	-1,618147	0,222932	-135,241607	16,832601	6,962189
16:18:30,96	0,455036	3,897962	-0,151972	0,046979	-0,819001	0,785022	-0,245950	-1,621103	0,224031	-8,370293	-2,276057	6,950022	0,929945	-3,479213	-1,029572	-52,283805	-77,401518	19,766298	-0,245950	-1,621103	0,224031	-135,626882	17,031021	6,950022	-0,245950	-1,621103	0,224031	-135,626882	17,031021	6,950022
16:18:31,01	0,455036	3,897962	-0,151972	0,046979	-0,819001	0,785022	-0,244533	-1,630938	0,225232	-8,084495	-2,247894	7,037823	0,933175	-3,477022	-1,027277	-52,363502	-77,573059	19,770800	-0,244533	-1,630938	0,225232	-136,113098	16,947933	7,037823	-0,244533	-1,630938	0,225232	-136,113098	16,947933	7,037823
16:18:31,06	0,455036	3,897962	-0,151972	0,046979	-0,819001	0,785022	-0,248046	-1,632640	0,227526	-8,184383	-2,413817	7,042324	0,931839	-3,481424	-1,026912	-52,405267	-77,710246	19,741503	-0,248046	-1,632640	0,227526	-136,346616	17,057779	7,042324	-0,248046	-1,632640	0,227526	-136,346616	17,057779	7,042324
16:18:31,11	0,455036	3,897962	-0,151972	0,046979	-0,819001	0,785022	-0,243565	-1,633683	0,227892	-8,269813	-2,148384	7,013027	0,936373	-3,479123	-1,026099	-52,445675	-77,792966	19,817421	-0,243565	-1,633683	0,227892	-136,513958	16,971457	7,013027	-0,243565	-1,633683	0,227892	-136,513958	16,971457	7,013027
16:18:31,16	0,455036	3,897962	-0,151972	0,046979	-0,819001	0,785022	-0,247825	-1,636460	0,228705	-8,217277	-2,363536	7,088945	0,933834	-3,479809	-1,026503	-52,499251	-77,882867	19,829333	-0,247825	-1,636460	0,228705	-136,679377	17,090712	7,088945	-0,247825	-1,636460	0,228705	-136,679377	17,090712	7,088945
16:18:31,21	0,455036	3,897962	-0,151972	0,046979	-0,819001	0,785022	-0,245961	-1,634603	0,228300	-8,418460	-2,268070	7,100857	0,940097	-3,478251	-1,026544	-52,577041	-77,941185	19,819912	-0,245961	-1,634603	0,228300	-136,734823	17,039876	7,100857	-0,245961	-1,634603	0,228300	-136,734823	17,039876	7,100857
16:18:31,26	0,455036	3,897962	-0,151972	0,046979	-0,819001	0,785022	-0,250441	-1,639249	0,228259	-8,266302	-2,539259	7,091437	0,937059	-3,482557	-1,028501	-52,601783	-78,021863	19,798228	-0,250441	-1,639249	0,228259	-136,947325	17,120397	7,091437	-0,250441	-1,639249	0,228259	-136,947325	17,120397	7,091437
16:18:31,31	0,455036	3,897962	-0,151972	0,046979	-0,819001	0,785022	-0,245194	-1,638771	0,226303	-8,373363	-2,247470	7,069753	0,938762	-3,485859	-1,025355	-52,627970	-78,061871	19,838713	-0,245194	-1,638771	0,226303	-137,016916	17,000246	7,069753	-0,245194	-1,638771	0,226303	-137,016916	17,000246	7,069753
16:18:31,36	0,455036	3,897962	-0,151972	0,046979	-0,819001	0,785022	-0,243186	-1,641896	0,229448	-8,258615	-2,145730	7,110237	0,941672	-3,483874	-1,021893	-52,635478	-78,104343	19,802204	-0,243186	-1,641896	0,229448	-137,147465	16,944360	7,110237	-0,243186	-1,641896	0,229448	-137,147465	16,944360	7,110237
16:18:31,41	0,455036	3,897962	-0,151972	0,046979	-0,819001	0,785022	-0,246359	-1,643424	0,232911	-8,219691	-2,296009	7,073728	0,939737	-3,480914	-1,019608	-52,683622	-78,184089	19,789168	-0,246359	-1,643424	0,232911	-137,228494	17,043186	7,073728	-0,246359	-1,643424	0,232911	-137,228494	17,043186	7,073728
16:18:31,46	0,455036	3,897962	-0,151972	0,046979	-0,819001	0,785022	-0,247956	-1,640269	0,235196	-8,476896	-2,380840	7,060692	0,941455	-3,484809	-1,021506	-52,690017	-78,237185	19,827168	-0,247956	-1,640269	0,235196	-137,238015	17,083669	7,060692	-0,247956	-1,640269	0,235196	-137,238015	17,083669	7,060692
16:18:31,51	0,455036	3,897962	-0,151972	0,046979	-0,819001	0,785022	-0,245442	-1,643704	0,233298	-8,347463	-2,229127	7,098693	0,940699	-3,485306	-1,019957	-52,760175	-78,260335	19,859917	-0,245442	-1,643704	0,233298	-137,378218	17,038071	7,098693	-0,245442	-1,643704	0,233298	-137,378218	17,038071	7,098693
16:18:31,56	0,455036	3,897962	-0,151972	0,046979	-0,819001	0,785022	-0,244633	-1,643298	0,234846	-8,423701	-2,236249	7,131441	0,945900	-3,486222	-1,024996	-52,781599	-78,306860	19,877012	-0,244633	-1,643298	0,234846	-137,422588	16,967451	7,131441	-0,244633	-1,643298	0,234846	-137,422588	16,967451	7,131441
16:18:31,61	0,455036	3,897962	-0,151972	0,046979	-0,819001	0,785022	-0,246440	-1,648260	0,229808	-8,216674	-2,325517	7,148536	0,942916	-3,484606	-1,018036	-52,796071	-78,351966	19,851824	-0,246440	-1,648260	0,229808	-137,605088	17,020053	7,148536	-0,246440	-1,648260	0,229808	-137,605088	17,020053	7,148536
16:18:31,66	0,455036	3,897962	-0,151972	0,046979	-0,819001	0,785022	-0,246348	-1,644868	0,236768	-8,439381	-2,310673	7,123348	0,944066	-3,489444	-1,019941	-52,801108	-78,392662	19,875438	-0,246348	-1,644868	0,236768	-137,561487	17,027614	7,123348	-0,246348	-1,644868	0,236768	-137,561487	17,027614	7,123348
16:18:31,71	0,455036	3,897962	-0,151972	0,046979	-0,819001	0,785022	-0,242733	-1,648283	0,234863	-8,299561	-2,106720	7,146962	0,947543	-3,487396	-1,022280	-52,808879	-78,418415	19,877021	-0,242733	-1,648283	0,234863	-137,689748	16,947810	7,146962	-0,242733	-1,648283	0,234863	-137,689748	16,947810	7,146962
16:18:31,76	0,455036	3,897962	-0,151972	0,046979	-0,819001	0,785022	-0,246245	-1,650270	0,232524	-8,222416	-2,283195	7,148545	0,945701	-3,486696	-1,020732	-52,833755	-78,446130	19,889768	-0,246245	-1,650270	0,232524	-137,768596	17,047022	7,148545	-0,246245	-1,650270	0,232524	-137,768596	17,047022	7,148545
16:18:31,81	0,455036	3,897962	-0,151972	0,046979	-0,819001	0,785022	-0,245930	-1,648324	0,234071	-8,360031	-2,274520	7,161292	0,948004	-3,486732	-1,023440	-52,839668	-78,479442	19,905338	-0,245930	-1,648324	0,234071	-137,753476	17,030999	7,161292	-0,245930	-1,648324	0,234071	-137,753476	17,030999	7,161292
16:18:31,86	0,455036	3,897962	-0,151972	0,046979	-0,819001	0,785022	-0,247051	-1,650337	0,231363	-8,287168	-2,321270	7,176862	0,949154	-3,487808	-1,019194	-52,855387	-78,517037	19,867834	-0,247051	-1,650337	0,231363	-137,838622	17,072238	7,176862	-0,247051	-1,650337	0,231363	-137,838622	17,072238	7,176862
16:18:31,91	0,455036	3,897962	-0,151972	0,046979	-0,819001	0,785022	-0,246693	-1,651871	0,235610	-8,247817	-2,297484	7,139358	0,947951	-3,488456	-1,019556	-52,864125	-78,514902	19,906670	-0,246693	-1,651871	0,235610	-137,919691	17,067942	7,139358	-0,246693	-1,651871	0,235610	-137,919691	17,067942	7,139358
16:18:31,96	0,455036	3,897962	-0,151972	0,046979	-0,819001	0,785022	-0,245531	-1,651153	0,235248	-8,287684	-2,245666	7,178194	0,946017	-3,488153	-1,022714	-52,930701	-78,533025	19,889025	-0,245531	-1,651153	0,235248	-137,903179	17,028499	7,178194	-0,245531	-1,651153	0,235248	-137,903179	17,028499	7,178194
16:18:32,01	0,455036	3,897962	-0,151972	0,046979	-0,819001	0,785022	-0,244826	-1,649327	0,232090	-8,431616	-2,257634	7,160549	0,950180	-3,487643	-1,021138	-52,888310	-78,606660	19,886067	-0,244826	-1,649327	0,232090	-137,903774	16,961239	7,160549	-0,244826	-1,649327	0,232090	-137,903774	16,961239	7,160549
16:18:32,06	0,455036	3,897962	-0,151972	0,046979	-0,819001	0,785022	-0,247350	-1,652677	0,233666	-8,299967	-2,315324	7,157591	0,949490	-3,488384	-1,021926	-52,942934	-78,581246	19,902228	-0,247350	-1,652677	0,233666	-138,035135	17,101640	7,157591	-0,247350	-1,652677	0,233666	-138,035135	17,101640	7,157591
16:18:32,11	0,455036	3,897962	-0,151972	0,046979	-0,819001	0,785022	-0,246363	-1,652450	0,232878	-8,317086	-2,324032	7,173752	0,950169	-3,484269	-1,017640	-52,895607	-78,587255	19,909359	-0,246363	-1,652450	0,232878	-138,034416	17,015481	7,173752	-0,246363	-1,652450	0,232878	-138,034416	17,015481	7,173752
16:18:32,16	0,455036	3,897962	-0,151972	0,046979	-0,819001	0,785022	-0,250266	-1,650980	0,237164	-8,375058	-2,482970	7,180883	0,953590	-3,488280	-1,020734	-52,936669	-78,628866	19,924863	-0,250266	-1,650980	0,237164	-137,977006	17,162888	7,180883	-0,250266	-1,650980	0,237164	-137,977006	17,162888	7,180883
16:18:32,22	0,455036	3,897962	-0,151972	0,046979	-0,819001	0,785022	-0,248503	-1,655948	0,234069	-8,173280	-2,406073	7,196387	0,949994	-3,490593	-1,018438	-52,975127	-78,642046	19,893403	-0,248503	-1,655948	0,234069	-138,165230	17,101424	7,196387	-0,248503	-1,655948	0,234069	-138,165230	17,101424	7,196387
16:18:32,27	0,455036	3,897962	-0,151972	0,046979	-0,819001	0,785022	-0,244702	-1,653991	0,236365	-8,305726	-2,235128	7,164928	0,951719	-3,488373	-1,018428	-52,976318	-78,669515	19,917383	-0,244702	-1,653991	0,236365	-138,143993	16,973979	7,164928	-0,244702	-1,653991	0,236365	-138,143993	16,973979	7,164928
16:18:32,32	0,455036	3,897962	-0,151972	0,046979	-0,819001	0,785022	-0,247487	-1,654375	0,236376	-8,310130	-2,367246	7,188907	0,945907	-3,486335	-1,019995	-52,944363	-78,636805	19,903818	-0,247487	-1,654375	0,236376	-138,178560	17,060485	7,188907	-0,247487	-1,654375	0,236376	-138,178560	17,060485	7,188907
16:18:32,37	0,455036	3,897962	-0,151972	0,046979	-0,819001	0,785022	-0,246346	-1,648322	0,234808	-8,580558	-2,296572	7,175342	0,630493	-3,324238	-1,109166	-44,003649	-61,891703	17,925313	-0,246346	-1,648322	0,234808	-137,973861	17,041555	7,175342	-0,246346	-1,648322	0,234808	-137,973861	17,041555	7,175342
16:18:32,42	0,455112	3,847950	-0,151981	0,046986	-0,819019	0,784977	-0,229019	-1,294118	0,145637	-8,027160	-2,025273	5,196838	0,591121	-3,305873	-1,108878	-42,675099	-59,224270	17,692449	-0,229019	-1,294118	0,145637	-109,615407	15,952738	5,196838	-0,229019	-1,294118	0,145637	-109,615407	15,952738	5,196838
16:18:32,47	0,455112	3,847950	-0,151981	0,046986	-0,819019	0,784977	-0,225237	-1,250838	0,145926	-7,303362	-2,011763	4,963973	0,602216	-3,315707	-1,101142	-43,044694	-59,953248	17,784931	-0,225237	-1,250838	0,145926	-105,494158	15,669354	4,963973	-0,225237	-1,250838	0,145926	-105,494158	15,669354	4,963973
16:18:32,52	0,455112	3,847950	-0,151981	0,046986	-0,819019	0,784977	-0,222269	-1,265363	0,153661	-7,364189	-1,812986	5,056456	0,609148	-3,316564	-1,094956	-43,256221	-60,334196	17,849732	-0,222269	-1,265363	0,153661	-106,695174	15,635098	5,056456	-0,222269	-1,265363	0,153661	-106,695174	15,635098	5,056456
16:18:32,57	0,455112	3,847950	-0,151981	0,046986	-0,819019	0,784977	-0,224992	-1,271795	0,159847	-7,465400	-1,947332	5,121256	0,615504	-3,321323	-1,093426	-43,426617	-60,633986	17,880103	-0,224992	-1,271795	0,159847	-107,301295	15,714561	5,121256	-0,224992	-1,271795	0,159847	-107,301295	15,714561	5,121256
16:18:32,62	0,455112	3,847950	-0,151981	0,046986	-0,819019	0,784977	-0,224049	-1,279679	0,161378	-7,400225	-1,895972	5,151627	0,619983	-3,325178	-1,090697	-43,536581	-60,856442	17,925945	-0,224049	-1,279679	0,161378	-107,855059	15,691901	5,151627	-0,224049	-1,279679	0,161378	-107,855059	15,691901	5,151627
16:18:32,67	0,455112	3,847950	-0,151981	0,046986	-0,819019	0,784977	-0,222950	-1,285485	0,164107	-7,345951	-1,822795	5,197469	0,624332	-3,321146	-1,093449	-43,636812	-60,997777	17,959389	-0,222950	-1,285485	0,164107	-108,256552	15,678758	5,197469	-0,222950	-1,285485	0,164107	-108,256552	15,678758	5,197469
16:18:32,72	0,455112	3,847950	-0,151981	0,046986	-0,819019	0,784977	-0,228616	-1,287236	0,161354	-7,427455	-2,133586	5,230913	0,624664	-3,328722	-1,088409	-43,732539	-61,152247	17,956136	-0,228616	-1,287236	0,161354	-108,475447	15,812784	5,230913	-0,228616	-1,287236	0,161354	-108,475447	15,812784	5,230913
16:18:32,77	0,455112	3,847950	-0,151981	0,046986	-0,819019	0,784977	-0,222221	-1,291312	0,166395	-7,397133	-1,806696	5,227660	0,630404	-3,329438	-1,090715	-43,746707	-61,295390	17,983056	-0,222221	-1,291312	0,166395	-108,765104	15,637642	5,227660	-0,222221	-1,291312	0,166395	-108,765104	15,637642	5,227660
16:18:32,82	0,455112	3,847950	-0,151981	0,046986	-0,819019	0,784977	-0,224471	-1,296641	0,164088	-7,251063	-1,864407	5,254580	0,627285	-3,324815	-1,092340	-43,798898	-61,344131	17,954096	-0,224471	-1,296641	0,164088	-109,037378	15,756574	5,254580	-0,224471	-1,296641	0,164088	-109,037378	15,756574	5,254580
16:18:32,87	0,455112	3,847950	-0,151981	0,046986	-0,819019	0,784977	-0,226916	-1,291628	0,162463	-7,580050	-2,012355	5,225620	0,316726	-3,192924	-1,178967	-36,144486	-44,740697	16,084869	-0,226916	-1,291628	0,162463	-108,972837	15,800528	5,225620	-0,226916	-1,291628	0,162463	-108,972837	15,800528	5,225620
16:18:32,92	0,455002	3,797922	-0,151972	0,046983	-0,819019	0,785003	-0,185857	-0,956730	0,075837	-6,788529	-1,550095	3,356393	0,292285	-3,177021	-1,171123	-35,231810	-43,097112	16,025403	-0,185857	-0,956730	0,075837	-81,891857	13,039661	3,356393	-0,185857	-0,956730	0,075837	-81,891857	13,039661	3,356393
16:18:32,97	0,455002	3,797922	-0,151972	0,046983	-0,819019	0,785003	-0,187409	-0,927612	0,083681	-6,422937	-1,662203	3,296928	0,306791	-3,186042	-1,168057	-35,608718	-43,939412	16,113037	-0,187409	-0,927612	0,083681	-79,240508	13,049402	3,296928	-0,187409	-0,927612	0,083681	-79,240508	13,049402	3,296928
16:18:33,02	0,455002	3,797922	-0,151972	0,046983	-0,819019	0,785003	-0,186849	-0,944685	0,086747	-6,453057	-1,538343	3,384562	0,322267	-3,188321	-1,164591	-35,905874	-44,450703	16,206534	-0,186849	-0,944685	0,086747	-80,610845	13,129300	3,384562	-0,186849	-0,944685	0,086747	-80,610845	13,129300	3,384562
16:18:33,07	0,455002	3,797922	-0,151972	0,046983	-0,819019	0,785003	-0,192614	-0,959228	0,090213	-6,288220	-1,839812	3,478059	0,322954	-3,197460	-1,159570	-36,081942	-44,695239	16,215599	-0,192614	-0,959228	0,090213	-81,587588	13,280369	3,478059	-0,192614	-0,959228	0,090213	-81,587588	13,280369	3,478059
16:18:33,12	0,455002	3,797922	-0,151972	0,046983	-0,819019	0,785003	-0,185042	-0,964393	0,095234	-6,319451	-1,476315	3,487123	0,331396	-3,198731	-1,160343	-36,165891	-44,974718	16,248012	-0,185042	-0,964393	0,095234	-82,024267	13,049517	3,487123	-0,185042	-0,964393	0,095234	-82,024267	13,049517	3,487123
16:18:33,17	0,455002	3,797922	-0,151972	0,046983	-0,819019	0,785003	-0,188163	-0,972339	0,094461	-6,190261	-1,571545	3,519536	0,335176	-3,199688	-1,156103	-36,271106	-45,161636	16,250727	-0,188163	-0,972339	0,094461	-82,518851	13,199250	3,519536	-0,188163	-0,972339	0,094461	-82,518851	13,199250	3,519536
16:18:33,22	0,455002	3,797922	-0,151972	0,046983	-0,819019	0,785003	-0,189224	-0,976091	0,098701	-6,209630	-1,624369	3,522251	0,336096	-3,201208	-1,156866	-36,339807	-45,299712	16,300705	-0,189224	-0,976091	0,098701	-82,832768	13,229702	3,522251	-0,189224	-0,976091	0,098701	-82,832768	13,229702	3,522251
16:18:33,27	0,455002	3,797922	-0,151972	0,046983	-0,819019	0,785003	-0,188368	-0,977647	0,097938	-6,282640	-1,570311	3,572229	0,337621	-3,203670	-1,157270	-36,412732	-45,427464	16,307196	-0,188368	-0,977647	0,097938	-83,027933	13,216557	3,572229	-0,188368	-0,977647	0,097938	-83,027933	13,216557	3,572229
16:18:33,32	0,455002	3,797922	-0,151972	0,046983	-0,819019	0,785003	-0,186998	-0,980199	0,097534	-6,297015	-1,498368	3,578721	0,344446	-3,202909	-1,156112	-36,482509	-45,546677	16,328909	-0,186998	-0,980199	0,097534	-83,242670	13,180983	3,578721	-0,186998	-0,980199	0,097534	-83,242670	13,180983	3,578721
16:18:33,37	0,455002	3,797922	-0,151972	0,046983	-0,819019	0,785003	-0,191070	-0,985729	0,098691	-6,147592	-1,710920	3,600433	0,346020	-3,206882	-1,157287	-36,557079	-45,612740	16,337646	-0,191070	-0,985729	0,098691	-83,527340	13,288060	3,600433	-0,191070	-0,985729	0,098691	-83,527340	13,288060	3,600433
16:18:33,42	0,455002	3,797922	-0,151972	0,046983	-0,819019	0,785003	-0,188415	-0,989079	0,097517	-6,067920	-1,604427	3,609170	0,342957	-3,204082	-1,154591	-36,577521	-45,703388	16,338044	-0,188415	-0,989079	0,097517	-83,710597	13,186165	3,609170	-0,188415	-0,989079	0,097517	-83,710597	13,186165	3,609170
16:18:33,47	0,455002	3,797922	-0,151972	0,046983	-0,819019	0,785003	-0,189309	-0,985027	0,100213	-6,367355	-1,623282	3,609568	0,346953	-3,209725	-1,154155	-36,608512	-45,815523	16,377965	-0,189309	-0,985027	0,100213	-83,691940	13,237470	3,609568	-0,189309	-0,985027	0,100213	-83,691940	13,237470	3,609568
16:18:33,52	0,455002	3,797922	-0,151972	0,046983	-0,819019	0,785003	-0,186420	-0,991309	0,100648	-6,153292	-1,443848	3,649489	0,348587	-3,205926	-1,152237	-36,664961	-45,807338	16,397867	-0,186420	-0,991309	0,100648	-83,971023	13,190152	3,649489	-0,186420	-0,991309	0,100648	-83,971023	13,190152	3,649489
16:18:33,57	0,455002	3,797922	-0,151972	0,046983	-0,819019	0,785003	-0,190527	-0,990824	0,102566	-6,199612	-1,710369	3,669391	0,352044	-3,206111	-1,153949	-36,703955	-45,930166	16,376564	-0,190527	-0,990824	0,102566	-83,979325	13,245998	3,669391	-0,190527	-0,990824	0,102566	-83,979325	13,245998	3,669391
16:18:33,62	0,455002	3,797922	-0,151972	0,046983	-0,819019	0,785003	-0,192095	-0,993910	0,100854	-6,165024	-1,764269	3,648088	0,351870	-3,208740	-1,156137	-36,728206	-45,962566	16,396067	-0,192095	-0,993910	0,100854	-84,186965	13,315198	3,648088	-0,192095	-0,993910	0,100854	-84,186965	13,315198	3,648088
16:18:33,67	0,455002	3,797922	-0,151972	0,046983	-0,819019	0,785003	-0,189732	-0,995074	0,098666	-6,144688	-1,646180	3,667592	0,351182	-3,207329	-1,155779	-36,761177	-45,995672	16,385528	-0,189732	-0,995074	0,098666	-84,257993	13,247769	3,667592	-0,189732	-0,995074	0,098666	-84,257993	13,247769	3,667592
16:18:33,72	0,455002	3,797922	-0,151972	0,046983	-0,819019	0,785003	-0,190609	-0,993772	0,099025	-6,257522	-1,703815	3,657052	0,354008	-3,209043	-1,154215	-36,785418	-46,102765	16,396164	-0,190609	-0,993772	0,099025	-84,268660	13,259024	3,657052	-0,190609	-0,993772	0,099025	-84,268660	13,259024	3,657052
16:18:33,77	0,455002	3,797922	-0,151972	0,046983	-0,819019	0,785003	-0,190538	-0,997077	0,100589	-6,190541	-1,667550	3,667689	0,356336	-3,212406	-1,151461	-36,806430	-46,109764	16,428300	-0,190538	-0,997077	0,100589	-84,461102	13,289686	3,667689	-0,190538	-0,997077	0,100589	-84,461102	13,289686	3,667689
16:18:33,82	0,455002	3,797922	-0,151972	0,046983	-0,819019	0,785003	-0,188790	-1,000775	0,103342	-6,014842	-1,591360	3,699824	0,355055	-3,208745	-1,153830	-36,823455	-46,163143	16,413993	-0,188790	-1,000775	0,103342	-84,575649	13,228671	3,699824	-0,188790	-1,000775	0,103342	-84,575649	13,228671	3,699824
16:18:33,87	0,455002	3,797922	-0,151972	0,046983	-0,819019	0,785003	-0,191320	-0,997834	0,100974	-6,222482	-1,710961	3,685517	0,352607	-3,210954	-1,154983	-36,856103	-46,191340	16,442447	-0,191320	-0,997834	0,100974	-84,552470	13,307654	3,685517	-0,191320	-0,997834	0,100974	-84,552470	13,307654	3,685517
16:18:33,92	0,455002	3,797922	-0,151972	0,046983	-0,819019	0,785003	-0,188183	-0,996820	0,099820	-6,315985	-1,562013	3,713971	0,360224	-3,210764	-1,153061	-36,866357	-46,238667	16,407295	-0,188183	-0,996820	0,099820	-84,566327	13,210349	3,713971	-0,188183	-0,996820	0,099820	-84,566327	13,210349	3,713971
16:18:33,97	0,455002	3,797922	-0,151972	0,046983	-0,819019	0,785003	-0,192156	-1,003321	0,101743	-6,024042	-1,753837	3,678820	0,357849	-3,211031	-1,154980	-36,856134	-46,273499	16,435863	-0,192156	-1,003321	0,101743	-84,784719	13,330422	3,678820	-0,192156	-1,003321	0,101743	-84,784719	13,330422	3,678820
16:18:34,02	0,455002	3,797922	-0,151972	0,046983	-0,819019	0,785003	-0,190738	-1,001398	0,099823	-6,149089	-1,653802	3,707387	0,357676	-3,212137	-1,151905	-36,928707	-46,325226	16,428042	-0,190738	-1,001398	0,099823	-84,758814	13,319100	3,707387	-0,190738	-1,001398	0,099823	-84,758814	13,319100	3,707387
16:18:34,07	0,455002	3,797922	-0,151972	0,046983	-0,819019	0,785003	-0,189692	-1,001801	0,102899	-6,209198	-1,636440	3,699566	0,357717	-3,208997	-1,153047	-36,886000	-46,354601	16,452055	-0,189692	-1,001801	0,102899	-84,850585	13,254416	3,699566	-0,189692	-1,001801	0,102899	-84,850585	13,254416	3,699566
16:18:34,12	0,455002	3,797922	-0,151972	0,046983	-0,819019	0,785003	-0,192432	-1,000266	0,101757	-6,293114	-1,727246	3,723579	0,361707	-3,212819	-1,150351	-36,954189	-46,389026	16,430755	-0,192432	-1,000266	0,101757	-84,813990	13,378698	3,723579	-0,192432	-1,000266	0,101757	-84,813990	13,378698	3,723579
16:18:34,17	0,455002	3,797922	-0,151972	0,046983	-0,819019	0,785003	-0,191117	-1,005633	0,104453	-6,077949	-1,700696	3,702279	0,361055	-3,209927	-1,152312	-36,963613	-46,412540	16,431608	-0,191117	-1,005633	0,104453	-85,020117	13,302004	3,702279	-0,191117	-1,005633	0,104453	-85,020117	13,302004	3,702279
16:18:34,22	0,455002	3,797922	-0,151972	0,046983	-0,819019	0,785003	-0,193296	-1,003622	0,102492	-6,207574	-1,810414	3,703132	0,356904	-3,212383	-1,151901	-36,980429	-46,410053	16,464445	-0,193296	-1,003622	0,102492	-84,991912	13,363347	3,703132	-0,193296	-1,003622	0,102492	-84,991912	13,363347	3,703132
16:18:34,27	0,455002	3,797922	-0,151972	0,046983	-0,819019	0,785003	-0,189094	-1,001255	0,102903	-6,336904	-1,607713	3,735969	0,358631	-3,215914	-1,149957	-36,990352	-46,479372	16,446383	-0,189094	-1,001255	0,102903	-84,935446	13,236185	3,735969	-0,189094	-1,001255	0,102903	-84,935446	13,236185	3,735969
16:18:34,33	0,455002	3,797922	-0,151972	0,046983	-0,819019	0,785003	-0,191624	-1,003753	0,103641	-6,280419	-1,730734	3,700465	0,363988	-3,214107	-1,149950	-36,959580	-46,483818	16,437423	-0,191624	-1,003753	0,103641	-85,074997	13,311789	3,700465	-0,191624	-1,003753	0,103641	-85,074997	13,311789	3,700465
16:18:34,38	0,455002	3,797922	-0,151972	0,046983	-0,819019	0,785003	-0,191624	-1,003753	0,103641	-6,280419	-1,730734	3,700465	0,362065	-3,215195	-1,152697	-37,021161	-46,508309	16,438449	-0,191624	-1,003753	0,103641	-85,074997	13,311789	3,700465	-0,191624	-1,003753	0,103641	-85,074997	13,311789	3,700465
16:18:34,43	0,455002	3,797922	-0,151972	0,046983	-0,819019	0,785003	-0,189239	-1,007130	0,102107	-6,136866	-1,601380	3,709974	0,360298	-3,212276	-1,150733	-37,013514	-46,503673	16,481058	-0,189239	-1,007130	0,102107	-85,196590	13,253870	3,709974	-0,189239	-1,007130	0,102107	-85,196590	13,253870	3,709974
16:18:34,48	0,455002	3,797922	-0,151972	0,046983	-0,819019	0,785003	-0,190883	-1,004140	0,104071	-6,284500	-1,682594	3,752582	0,052381	-3,069517	-1,239061	-29,116596	-30,259076	14,582375	-0,190883	-1,004140	0,104071	-85,109519	13,301756	3,752582	-0,190883	-1,004140	0,104071	-85,109519	13,301756	3,752582
16:18:34,53	0,454982	3,747940	-0,151980	0,046980	-0,818997	0,785015	-0,160558	-0,666097	0,015743	-5,846072	-1,389036	1,853899	0,003261	-3,052740	-1,225527	-27,738410	-27,455470	14,367608	-0,160558	-0,666097	0,015743	-58,134682	11,214759	1,853899	-0,160558	-0,666097	0,015743	-58,134682	11,214759	1,853899
16:18:34,58	0,454982	3,747940	-0,151980	0,046980	-0,818997	0,785015	-0,150527	-0,615170	0,029277	-5,377179	-1,075683	1,639132	0,025443	-3,057564	-1,218179	-28,119278	-28,247877	14,475606	-0,150527	-0,615170	0,029277	-53,668037	10,740679	1,639132	-0,150527	-0,615170	0,029277	-53,668037	10,740679	1,639132
16:18:34,63	0,454982	3,747940	-0,151980	0,046980	-0,818997	0,785015	-0,157440	-0,636792	0,036624	-5,129535	-1,368803	1,747130	0,032921	-3,064380	-1,215085	-28,340796	-28,686352	14,534912	-0,157440	-0,636792	0,036624	-55,117687	10,990239	1,747130	-0,157440	-0,636792	0,036624	-55,117687	10,990239	1,747130
16:18:34,68	0,454982	3,747940	-0,151980	0,046980	-0,818997	0,785015	-0,155277	-0,646677	0,039719	-5,106009	-1,228913	1,806436	0,036324	-3,063323	-1,215956	-28,561038	-29,003190	14,542837	-0,155277	-0,646677	0,039719	-55,870127	10,960307	1,806436	-0,155277	-0,646677	0,039719	-55,870127	10,960307	1,806436
16:18:34,73	0,454982	3,747940	-0,151980	0,046980	-0,818997	0,785015	-0,157893	-0,649094	0,038847	-5,364797	-1,397295	1,814361	0,047117	-3,068284	-1,215507	-28,662208	-29,253975	14,633603	-0,157893	-0,649094	0,038847	-56,318707	10,997333	1,814361	-0,157893	-0,649094	0,038847	-56,318707	10,997333	1,814361
16:18:34,78	0,454982	3,747940	-0,151980	0,046980	-0,818997	0,785015	-0,158994	-0,660923	0,039296	-5,017506	-1,416741	1,905127	0,043374	-3,068921	-1,212849	-28,720498	-29,400223	14,588397	-0,158994	-0,660923	0,039296	-56,899923	11,064271	1,905127	-0,158994	-0,660923	0,039296	-56,899923	11,064271	1,905127
16:18:34,83	0,454982	3,747940	-0,151980	0,046980	-0,818997	0,785015	-0,156570	-0,658000	0,041954	-5,325296	-1,268071	1,859922	0,048366	-3,070389	-1,212037	-28,794449	-29,592388	14,660675	-0,156570	-0,658000	0,041954	-56,978266	11,022690	1,859922	-0,156570	-0,658000	0,041954	-56,978266	11,022690	1,859922
16:18:34,88	0,454982	3,747940	-0,151980	0,046980	-0,818997	0,785015	-0,157795	-0,663056	0,042767	-5,265747	-1,299732	1,932199	0,051057	-3,071250	-1,213630	-28,877268	-29,696381	14,649812	-0,157795	-0,663056	0,042767	-57,315661	11,087192	1,932199	-0,157795	-0,663056	0,042767	-57,315661	11,087192	1,932199
16:18:34,93	0,454982	3,747940	-0,151980	0,046980	-0,818997	0,785015	-0,158395	-0,665817	0,041173	-5,253647	-1,350662	1,921336	0,045643	-3,066679	-1,206199	-28,715087	-29,530637	14,648675	-0,158395	-0,665817	0,041173	-57,520298	11,083366	1,921336	-0,158395	-0,665817	0,041173	-57,520298	11,083366	1,921336
16:18:34,98	0,454982	3,747940	-0,151980	0,046980	-0,818997	0,785015	-0,159646	-0,658843	0,048604	-5,391668	-1,358145	1,920199	-0,241824	-2,921768	-1,274513	-20,627717	-14,107705	12,853898	-0,159646	-0,658843	0,048604	-57,110856	11,174104	1,920199	-0,159646	-0,658843	0,048604	-57,110856	11,174104	1,920199
16:18:35,03	0,455058	3,697930	-0,151965	0,046986	-0,819014	0,784971	-0,141409	-0,337434	-0,019710	-4,704605	-1,117410	0,125422	-0,262446	-2,907511	-1,267595	-19,573822	-12,379054	12,752272	-0,141409	-0,337434	-0,019710	-31,193189	9,983217	0,125422	-0,141409	-0,337434	-0,019710	-31,193189	9,983217	0,125422
16:18:35,08	0,455058	3,697930	-0,151965	0,046986	-0,819014	0,784971	-0,143446	-0,312447	-0,012792	-3,979959	-1,174944	0,023796	-0,249917	-2,914209	-1,264987	-20,042038	-13,226536	12,821579	-0,143446	-0,312447	-0,012792	-28,507014	10,085563	0,023796	-0,143446	-0,312447	-0,012792	-28,507014	10,085563	0,023796
16:18:35,13	0,455058	3,697930	-0,151965	0,046986	-0,819014	0,784971	-0,143909	-0,326646	-0,010183	-4,209641	-1,180785	0,093104	-0,235488	-2,920264	-1,258394	-20,287926	-13,764746	12,886817	-0,143909	-0,326646	-0,010183	-29,851346	10,116095	0,093104	-0,143909	-0,326646	-0,010183	-29,851346	10,116095	0,093104
16:18:35,18	0,455058	3,697930	-0,151965	0,046986	-0,819014	0,784971	-0,145881	-0,342169	-0,003590	-3,991467	-1,227131	0,158342	-0,229600	-2,923252	-1,255281	-20,458718	-14,078750	12,964407	-0,145881	-0,342169	-0,003590	-30,851766	10,224494	0,158342	-0,145881	-0,342169	-0,003590	-30,851766	10,224494	0,158342
16:18:35,23	0,455058	3,697930	-0,151965	0,046986	-0,819014	0,784971	-0,146236	-0,348762	-0,000478	-4,005969	-1,236547	0,235932	-0,222389	-2,925765	-1,256073	-20,576695	-14,343147	12,987577	-0,146236	-0,348762	-0,000478	-31,383808	10,243017	0,235932	-0,146236	-0,348762	-0,000478	-31,383808	10,243017	0,235932
16:18:35,28	0,455058	3,697930	-0,151965	0,046986	-0,819014	0,784971	-0,147666	-0,356264	-0,001270	-3,903834	-1,280853	0,259101	-0,217413	-2,927778	-1,255693	-20,670107	-14,519147	13,012300	-0,147666	-0,356264	-0,001270	-31,870571	10,310928	0,259101	-0,147666	-0,356264	-0,001270	-31,870571	10,310928	0,259101
16:18:35,33	0,455058	3,697930	-0,151965	0,046986	-0,819014	0,784971	-0,148410	-0,361580	-0,000889	-3,826524	-1,312447	0,283824	-0,217732	-2,931401	-1,258026	-20,765295	-14,674578	13,047887	-0,148410	-0,361580	-0,000889	-32,210573	10,337750	0,283824	-0,148410	-0,361580	-0,000889	-32,210573	10,337750	0,283824
16:18:35,38	0,455058	3,697930	-0,151965	0,046986	-0,819014	0,784971	-0,145113	-0,363115	-0,003222	-3,928902	-1,145719	0,319412	-0,211544	-2,930800	-1,251420	-20,852327	-14,833113	13,089294	-0,145113	-0,363115	-0,003222	-32,433453	10,245658	0,319412	-0,145113	-0,363115	-0,003222	-32,433453	10,245658	0,319412
16:18:35,43	0,455058	3,697930	-0,151965	0,046986	-0,819014	0,784971	-0,148727	-0,368173	0,003384	-3,846702	-1,329762	0,360818	-0,211630	-2,933945	-1,250659	-20,883193	-14,894558	13,067318	-0,148727	-0,368173	0,003384	-32,748300	10,345330	0,360818	-0,148727	-0,368173	0,003384	-32,748300	10,345330	0,360818
16:18:35,48	0,455058	3,697930	-0,151965	0,046986	-0,819014	0,784971	-0,145961	-0,369671	0,004144	-3,837444	-1,181930	0,338842	-0,206497	-2,932036	-1,253752	-20,908337	-15,002773	13,105924	-0,145961	-0,369671	0,004144	-32,856647	10,276018	0,338842	-0,145961	-0,369671	0,004144	-32,856647	10,276018	0,338842
16:18:35,53	0,455058	3,697930	-0,151965	0,046986	-0,819014	0,784971	-0,150180	-0,373162	0,001052	-3,762196	-1,368993	0,377448	-0,207824	-2,936076	-1,251441	-20,965736	-15,084762	13,091962	-0,150180	-0,373162	0,001052	-33,055448	10,420159	0,377448	-0,150180	-0,373162	0,001052	-33,055448	10,420159	0,377448
16:18:35,58	0,455058	3,697930	-0,151965	0,046986	-0,819014	0,784971	-0,146018	-0,374033	0,003363	-3,816618	-1,161295	0,363486	-0,208482	-2,935939	-1,248702	-20,964413	-15,185796	13,116023	-0,146018	-0,374033	0,003363	-33,178230	10,301157	0,363486	-0,146018	-0,374033	0,003363	-33,178230	10,301157	0,363486
16:18:35,63	0,455058	3,697930	-0,151965	0,046986	-0,819014	0,784971	-0,145808	-0,373395	0,006102	-3,936655	-1,098689	0,387547	-0,205675	-2,934276	-1,251816	-21,002285	-15,225077	13,137161	-0,145808	-0,373395	0,006102	-33,248147	10,347243	0,387547	-0,145808	-0,373395	0,006102	-33,248147	10,347243	0,387547
16:18:35,68	0,455058	3,697930	-0,151965	0,046986	-0,819014	0,784971	-0,148652	-0,374994	0,002987	-3,906434	-1,259721	0,408685	-0,206393	-2,933931	-1,249905	-21,039739	-15,303495	13,119263	-0,148652	-0,374994	0,002987	-33,343489	10,409444	0,408685	-0,148652	-0,374994	0,002987	-33,343489	10,409444	0,408685
16:18:35,73	0,455058	3,697930	-0,151965	0,046986	-0,819014	0,784971	-0,148591	-0,374200	0,004898	-4,034356	-1,249811	0,390788	-0,203019	-2,937965	-1,251105	-21,114715	-15,338624	13,090552	-0,148591	-0,374200	0,004898	-33,409089	10,414619	0,390788	-0,148591	-0,374200	0,004898	-33,409089	10,414619	0,390788
16:18:35,78	0,455058	3,697930	-0,151965	0,046986	-0,819014	0,784971	-0,146785	-0,379139	0,003698	-3,845486	-1,203222	0,362077	-0,203669	-2,936789	-1,251462	-21,109083	-15,407334	13,137024	-0,146785	-0,379139	0,003698	-33,607859	10,319371	0,362077	-0,146785	-0,379139	0,003698	-33,607859	10,319371	0,362077
16:18:35,83	0,455058	3,697930	-0,151965	0,046986	-0,819014	0,784971	-0,147479	-0,377988	0,003341	-3,961992	-1,200092	0,408549	-0,201475	-2,937735	-1,251463	-21,164227	-15,466434	13,160163	-0,147479	-0,377988	0,003341	-33,634064	10,377002	0,408549	-0,147479	-0,377988	0,003341	-33,634064	10,377002	0,408549
16:18:35,88	0,455058	3,697930	-0,151965	0,046986	-0,819014	0,784971	-0,147756	-0,380361	0,003341	-3,917365	-1,232689	0,431687	-0,198524	-2,941179	-1,251436	-21,145592	-15,537836	13,157667	-0,147756	-0,380361	0,003341	-33,775694	10,366128	0,431687	-0,147756	-0,380361	0,003341	-33,775694	10,366128	0,431687
16:18:35,93	0,455058	3,697930	-0,151965	0,046986	-0,819014	0,784971	-0,146249	-0,384639	0,003367	-3,747413	-1,102508	0,429191	-0,195063	-2,938889	-1,251432	-21,175139	-15,524565	13,188402	-0,146249	-0,384639	0,003367	-33,941588	10,378045	0,429191	-0,146249	-0,384639	0,003367	-33,941588	10,378045	0,429191
16:18:35,98	0,455058	3,697930	-0,151965	0,046986	-0,819014	0,784971	-0,149963	-0,386491	0,003372	-3,654417	-1,327858	0,459926	-0,199923	-2,939548	-1,249155	-21,234087	-15,581195	13,155800	-0,149963	-0,386491	0,003372	-33,993931	10,444239	0,459926	-0,149963	-0,386491	0,003372	-33,993931	10,444239	0,459926
16:18:36,03	0,455058	3,697930	-0,151965	0,046986	-0,819014	0,784971	-0,146962	-0,382611	0,005648	-3,934656	-1,194551	0,427324	-0,198798	-2,938619	-1,249127	-21,229632	-15,644849	13,192792	-0,146962	-0,382611	0,005648	-33,969649	10,341983	0,427324	-0,146962	-0,382611	0,005648	-33,969649	10,341983	0,427324
16:18:36,08	0,455058	3,697930	-0,151965	0,046986	-0,819014	0,784971	-0,148329	-0,383121	0,005676	-3,961034	-1,229929	0,464316	-0,195342	-2,940561	-1,250718	-21,266794	-15,663929	13,150233	-0,148329	-0,383121	0,005676	-34,036061	10,413883	0,464316	-0,148329	-0,383121	0,005676	-34,036061	10,413883	0,464316
16:18:36,13	0,455058	3,697930	-0,151965	0,046986	-0,819014	0,784971	-0,148375	-0,387086	0,004085	-3,790003	-1,254985	0,421758	-0,199477	-2,942443	-1,248349	-21,275261	-15,664639	13,201159	-0,148375	-0,387086	0,004085	-34,176217	10,392469	0,421758	-0,148375	-0,387086	0,004085	-34,176217	10,392469	0,421758
16:18:36,18	0,455058	3,697930	-0,151965	0,046986	-0,819014	0,784971	-0,144678	-0,384445	0,006455	-3,932146	-1,069700	0,472683	-0,196594	-2,941639	-1,250705	-21,282756	-15,716918	13,172542	-0,144678	-0,384445	0,006455	-34,111097	10,287512	0,472683	-0,144678	-0,384445	0,006455	-34,111097	10,287512	0,472683
16:18:36,23	0,455058	3,697930	-0,151965	0,046986	-0,819014	0,784971	-0,146816	-0,386540	0,004098	-3,872232	-1,161230	0,444066	-0,196542	-2,938656	-1,249502	-21,234959	-15,755932	13,209281	-0,146816	-0,386540	0,004098	-34,215636	10,363820	0,444066	-0,146816	-0,386540	0,004098	-34,215636	10,363820	0,444066
16:18:36,28	0,455058	3,697930	-0,151965	0,046986	-0,819014	0,784971	-0,149425	-0,385093	0,005301	-3,957363	-1,235994	0,480805	-0,195545	-2,940322	-1,247618	-21,315777	-15,803264	13,168613	-0,149425	-0,385093	0,005301	-34,187180	10,493856	0,480805	-0,149425	-0,385093	0,005301	-34,187180	10,493856	0,480805
16:18:36,33	0,455058	3,697930	-0,151965	0,046986	-0,819014	0,784971	-0,148481	-0,386790	0,007186	-3,950528	-1,233227	0,440137	-0,195570	-2,942173	-1,248760	-21,330108	-15,793405	13,198563	-0,148481	-0,386790	0,007186	-34,313544	10,422513	0,440137	-0,148481	-0,386790	0,007186	-34,313544	10,422513	0,440137
16:18:36,38	0,455058	3,697930	-0,151965	0,046986	-0,819014	0,784971	-0,146865	-0,387694	0,006044	-3,902164	-1,166543	0,470087	-0,192706	-2,939984	-1,247978	-21,348397	-15,829372	13,222169	-0,146865	-0,387694	0,006044	-34,336120	10,362354	0,470087	-0,146865	-0,387694	0,006044	-34,336120	10,362354	0,470087
16:18:36,43	0,455058	3,697930	-0,151965	0,046986	-0,819014	0,784971	-0,150193	-0,389079	0,006825	-3,870399	-1,337438	0,493693	-0,193875	-2,943067	-1,248378	-21,339363	-15,875879	13,186254	-0,150193	-0,389079	0,006825	-34,413135	10,452681	0,493693	-0,150193	-0,389079	0,006825	-34,413135	10,452681	0,493693
16:18:36,48	0,455058	3,697930	-0,151965	0,046986	-0,819014	0,784971	-0,146938	-0,389609	0,006425	-3,878624	-1,137127	0,457778	-0,191621	-2,940400	-1,247998	-21,372577	-15,893025	13,205981	-0,146938	-0,389609	0,006425	-34,462925	10,397515	0,457778	-0,146938	-0,389609	0,006425	-34,462925	10,397515	0,457778
16:18:36,53	0,455058	3,697930	-0,151965	0,046986	-0,819014	0,784971	-0,150375	-0,390227	0,006805	-3,877938	-1,336032	0,477505	-0,193357	-2,943082	-1,246050	-21,361777	-15,917353	13,193517	-0,150375	-0,390227	0,006805	-34,510762	10,468399	0,477505	-0,150375	-0,390227	0,006805	-34,510762	10,468399	0,477505
16:18:36,58	0,455058	3,697930	-0,151965	0,046986	-0,819014	0,784971	-0,147184	-0,390065	0,008754	-3,902056	-1,148602	0,465041	-0,193951	-2,944180	-1,244483	-21,366703	-15,921069	13,206765	-0,147184	-0,390065	0,008754	-34,522124	10,405364	0,465041	-0,147184	-0,390065	0,008754	-34,522124	10,405364	0,465041
16:18:36,63	0,455058	3,697930	-0,151965	0,046986	-0,819014	0,784971	-0,145936	-0,390100	0,010320	-3,905896	-1,086123	0,478289	-0,194047	-2,942763	-1,248016	-21,399990	-15,930988	13,189752	-0,145936	-0,390100	0,010320	-34,528744	10,369888	0,478289	-0,145936	-0,390100	0,010320	-34,528744	10,369888	0,478289
16:18:36,68	0,455058	3,697930	-0,151965	0,046986	-0,819014	0,784971	-0,147116	-0,389307	0,006788	-3,972343	-1,171307	0,461276	-0,190626	-2,945467	-1,249554	-21,440730	-15,969372	13,214293	-0,147116	-0,389307	0,006788	-34,532974	10,377268	0,461276	-0,147116	-0,389307	0,006788	-34,532974	10,377268	0,461276
16:18:36,73	0,455058	3,697930	-0,151965	0,046986	-0,819014	0,784971	-0,146484	-0,393622	0,005249	-3,801585	-1,154568	0,485817	-0,192337	-2,945906	-1,249539	-21,414325	-15,971155	13,218440	-0,146484	-0,393622	0,005249	-34,700928	10,344447	0,485817	-0,146484	-0,393622	0,005249	-34,700928	10,344447	0,485817
16:18:36,78	0,455058	3,697930	-0,151965	0,046986	-0,819014	0,784971	-0,145249	-0,392360	0,005264	-3,855546	-1,066554	0,489964	-0,188859	-2,943396	-1,248756	-21,419803	-16,009795	13,237136	-0,145249	-0,392360	0,005264	-34,655829	10,335462	0,489964	-0,145249	-0,392360	0,005264	-34,655829	10,335462	0,489964
16:18:36,84	0,455058	3,697930	-0,151965	0,046986	-0,819014	0,784971	-0,149161	-0,394117	0,006047	-3,800387	-1,255436	0,508660	-0,188901	-2,942651	-1,251504	-21,433461	-16,013185	13,214717	-0,149161	-0,394117	0,006047	-34,738590	10,453724	0,508660	-0,149161	-0,394117	0,006047	-34,738590	10,453724	0,508660
16:18:36,89	0,455058	3,697930	-0,151965	0,046986	-0,819014	0,784971	-0,149786	-0,393709	0,003300	-3,831394	-1,298051	0,486241	-0,185922	-2,941393	-1,246840	-21,410282	-16,055559	13,201295	-0,149786	-0,393709	0,003300	-34,737530	10,460144	0,486241	-0,149786	-0,393709	0,003300	-34,737530	10,460144	0,486241
16:18:36,94	0,455058	3,697930	-0,151965	0,046986	-0,819014	0,784971	-0,152365	-0,395660	0,007964	-3,755060	-1,390879	0,472819	-0,194077	-2,940217	-1,247220	-21,370790	-16,031626	13,210342	-0,152365	-0,395660	0,007964	-34,814334	10,569737	0,472819	-0,152365	-0,395660	0,007964	-34,814334	10,569737	0,472819
16:18:36,99	0,455058	3,697930	-0,151965	0,046986	-0,819014	0,784971	-0,149305	-0,388009	0,007583	-4,112431	-1,209566	0,481866	-0,493243	-2,777043	-1,308730	-12,381080	0,111572	11,256331	-0,149305	-0,388009	0,007583	-34,571113	10,510904	0,481866	-0,149305	-0,388009	0,007583	-34,571113	10,510904	0,481866
16:18:37,04	0,454990	3,647920	-0,151992	0,046994	-0,819006	0,785011	-0,141036	-0,047336	-0,053926	-3,352128	-1,065830	-1,472145	-0,532537	-2,758405	-1,303492	-11,353608	2,164327	11,066900	-0,141036	-0,047336	-0,053926	-7,068027	10,005472	-1,472145	-0,141036	-0,047336	-0,053926	-7,068027	10,005472	-1,472145
16:18:37,09	0,454990	3,647920	-0,151992	0,046994	-0,819006	0,785011	-0,137530	-0,003988	-0,048688	-3,314768	-1,020069	-1,661576	-0,512332	-2,773184	-1,298028	-11,825191	1,315664	11,255723	-0,137530	-0,003988	-0,048688	-3,627823	9,775997	-1,661576	-0,137530	-0,003988	-0,048688	-3,627823	9,775997	-1,661576
16:18:37,14	0,454990	3,647920	-0,151992	0,046994	-0,819006	0,785011	-0,134833	-0,028876	-0,043224	-2,991369	-0,863931	-1,472753	-0,503127	-2,776877	-1,298853	-12,049588	0,865697	11,288767	-0,134833	-0,028876	-0,043224	-5,258099	9,720473	-1,472753	-0,134833	-0,028876	-0,043224	-5,258099	9,720473	-1,472753
16:18:37,19	0,454990	3,647920	-0,151992	0,046994	-0,819006	0,785011	-0,136237	-0,038693	-0,044049	-2,982731	-0,906298	-1,439709	-0,494226	-2,778821	-1,298451	-12,176045	0,535068	11,353159	-0,136237	-0,038693	-0,044049	-6,020149	9,788333	-1,439709	-0,136237	-0,038693	-0,044049	-6,020149	9,788333	-1,439709
16:18:37,24	0,454990	3,647920	-0,151992	0,046994	-0,819006	0,785011	-0,139005	-0,047374	-0,043648	-2,880876	-0,994406	-1,375317	-0,489922	-2,780792	-1,293808	-12,308604	0,339149	11,384633	-0,139005	-0,047374	-0,043648	-6,599758	9,917470	-1,375317	-0,139005	-0,047374	-0,043648	-6,599758	9,917470	-1,375317
16:18:37,29	0,454990	3,647920	-0,151992	0,046994	-0,819006	0,785011	-0,139449	-0,052087	-0,039005	-2,871752	-1,034341	-1,343843	-0,485523	-2,780486	-1,293437	-12,391412	0,165648	11,404732	-0,139449	-0,052087	-0,039005	-6,960602	9,912400	-1,343843	-0,139449	-0,052087	-0,039005	-6,960602	9,912400	-1,343843
16:18:37,34	0,454990	3,647920	-0,151992	0,046994	-0,819006	0,785011	-0,141914	-0,055744	-0,038634	-2,873263	-1,147499	-1,323744	-0,481760	-2,783806	-1,292670	-12,507794	-0,001723	11,434174	-0,141914	-0,055744	-0,038634	-7,249165	9,992767	-1,323744	-0,141914	-0,055744	-0,038634	-7,249165	9,992767	-1,323744
16:18:37,39	0,454990	3,647920	-0,151992	0,046994	-0,819006	0,785011	-0,140920	-0,060663	-0,037867	-2,820622	-1,112916	-1,294302	-0,480097	-2,789736	-1,290690	-12,528440	-0,129209	11,457576	-0,140920	-0,060663	-0,037867	-7,582652	9,949322	-1,294302	-0,140920	-0,060663	-0,037867	-7,582652	9,949322	-1,294302
16:18:37,44	0,454990	3,647920	-0,151992	0,046994	-0,819006	0,785011	-0,136616	-0,065068	-0,035886	-2,712299	-0,843241	-1,270900	-0,485768	-2,781376	-1,290710	-12,410635	-0,122838	11,418080	-0,136616	-0,065068	-0,035886	-7,820111	9,881128	-1,270900	-0,136616	-0,065068	-0,035886	-7,820111	9,881128	-1,270900
16:18:37,49	0,454990	3,647920	-0,151992	0,046994	-0,819006	0,785011	-0,141020	-0,055976	-0,035906	-3,120627	-0,973425	-1,310396	-0,777249	-2,630760	-1,341878	-4,116364	15,580685	9,595659	-0,141020	-0,055976	-0,035906	-7,514771	10,096676	-1,310396	-0,141020	-0,055976	-0,035906	-7,514771	10,096676	-1,310396
16:18:37,54	0,455036	3,597983	-0,151969	0,046991	-0,819005	0,785010	-0,125717	0,271761	-0,087074	-2,416178	-0,846385	-3,132817	-0,790284	-2,628205	-1,334319	-3,713632	16,671499	9,624833	-0,125717	0,271761	-0,087074	18,917042	9,022432	-3,132817	-0,125717	0,271761	-0,087074	18,917042	9,022432	-3,132817
16:18:37,59	0,455036	3,597983	-0,151969	0,046991	-0,819005	0,785010	-0,121413	0,284327	-0,079515	-1,923582	-0,819167	-3,103643	-0,769451	-2,635714	-1,327365	-4,145869	15,784020	9,744456	-0,121413	0,284327	-0,079515	20,396084	8,711723	-3,103643	-0,121413	0,284327	-0,079515	20,396084	8,711723	-3,103643
16:18:37,64	0,455036	3,597983	-0,151969	0,046991	-0,819005	0,785010	-0,125326	0,262531	-0,072561	-1,774905	-0,953245	-2,984019	-0,759148	-2,643365	-1,325449	-4,393458	15,254509	9,792506	-0,125326	0,262531	-0,072561	18,833802	8,884837	-2,984019	-0,125326	0,262531	-0,072561	18,833802	8,884837	-2,984019
16:18:37,69	0,455036	3,597983	-0,151969	0,046991	-0,819005	0,785010	-0,123851	0,249783	-0,070645	-1,694364	-0,826220	-2,935970	-0,752099	-2,646081	-1,326234	-4,568955	14,951300	9,858567	-0,123851	0,249783	-0,070645	17,913610	8,896093	-2,935970	-0,123851	0,249783	-0,070645	17,913610	8,896093	-2,935970
16:18:37,74	0,455036	3,597983	-0,151969	0,046991	-0,819005	0,785010	-0,125024	0,242320	-0,071431	-1,656630	-0,887566	-2,869908	-0,752450	-2,648189	-1,327406	-4,656810	14,737431	9,891721	-0,125024	0,242320	-0,071431	17,365510	8,926782	-2,869908	-0,125024	0,242320	-0,071431	17,365510	8,926782	-2,869908
16:18:37,79	0,455036	3,597983	-0,151969	0,046991	-0,819005	0,785010	-0,123023	0,241570	-0,072602	-1,846758	-0,752674	-2,836755	-0,740993	-2,650487	-1,322775	-4,762726	14,558388	9,876205	-0,123023	0,241570	-0,072602	17,116483	8,904609	-2,836755	-0,123023	0,241570	-0,072602	17,116483	8,904609	-2,836755
16:18:37,84	0,455036	3,597983	-0,151969	0,046991	-0,819005	0,785010	-0,126761	0,230499	-0,067972	-1,479099	-0,949270	-2,852271	-0,740079	-2,651443	-1,320867	-4,845561	14,423512	9,871591	-0,126761	0,230499	-0,067972	16,615099	9,001470	-2,852271	-0,126761	0,230499	-0,067972	16,615099	9,001470	-2,852271
16:18:37,89	0,455036	3,597983	-0,151969	0,046991	-0,819005	0,785010	-0,126390	0,229230	-0,066064	-1,571324	-0,934295	-2,856885	-0,738004	-2,650378	-1,322410	-4,908117	14,263776	9,926715	-0,126390	0,229230	-0,066064	16,423241	8,987348	-2,856885	-0,126390	0,229230	-0,066064	16,423241	8,987348	-2,856885
16:18:37,94	0,455036	3,597983	-0,151969	0,046991	-0,819005	0,785010	-0,128350	0,227965	-0,067607	-1,675148	-1,010495	-2,801761	-0,735707	-2,653532	-1,320051	-4,922119	14,195113	9,947379	-0,128350	0,227965	-0,067607	16,220100	9,064968	-2,801761	-0,128350	0,227965	-0,067607	16,220100	9,064968	-2,801761
16:18:37,99	0,455036	3,597983	-0,151969	0,046991	-0,819005	0,785010	-0,126767	0,224399	-0,065248	-1,556179	-0,905984	-2,781097	-0,734706	-2,654794	-1,320815	-4,967163	14,095908	9,983875	-0,126767	0,224399	-0,065248	16,059135	9,045229	-2,781097	-0,126767	0,224399	-0,065248	16,059135	9,045229	-2,781097
16:18:38,04	0,455036	3,597983	-0,151969	0,046991	-0,819005	0,785010	-0,126175	0,222900	-0,066011	-1,586691	-0,864584	-2,744601	-0,727887	-2,657838	-1,320450	-5,060050	13,999555	9,977403	-0,126175	0,222900	-0,066011	15,910988	9,040123	-2,744601	-0,126175	0,222900	-0,066011	15,910988	9,040123	-2,744601
16:18:38,09	0,455036	3,597983	-0,151969	0,046991	-0,819005	0,785010	-0,126948	0,215474	-0,065647	-1,330403	-0,937072	-2,751072	-0,730923	-2,655415	-1,320097	-5,076786	13,938024	9,960689	-0,126948	0,215474	-0,065647	15,584299	9,028355	-2,751072	-0,126948	0,215474	-0,065647	15,584299	9,028355	-2,751072
16:18:38,14	0,455036	3,597983	-0,151969	0,046991	-0,819005	0,785010	-0,127529	0,219314	-0,065293	-1,591760	-0,950998	-2,767787	-0,730468	-2,655406	-1,316194	-5,127518	13,899916	10,010991	-0,127529	0,219314	-0,065293	15,624415	9,060016	-2,767787	-0,127529	0,219314	-0,065293	15,624415	9,060016	-2,767787
16:18:38,19	0,455036	3,597983	-0,151969	0,046991	-0,819005	0,785010	-0,127763	0,218925	-0,061391	-1,629866	-0,988075	-2,717485	-0,728272	-2,659248	-1,318524	-5,173016	13,801963	10,014394	-0,127763	0,218925	-0,061391	15,555721	9,041349	-2,717485	-0,127763	0,218925	-0,061391	15,555721	9,041349	-2,717485
16:18:38,24	0,455036	3,597983	-0,151969	0,046991	-0,819005	0,785010	-0,125534	0,215101	-0,063721	-1,538637	-0,862594	-2,714082	-0,723684	-2,659638	-1,318919	-5,202833	13,719231	10,013026	-0,125534	0,215101	-0,063721	15,346826	8,991855	-2,714082	-0,125534	0,215101	-0,063721	15,346826	8,991855	-2,714082
16:18:38,29	0,455036	3,597983	-0,151969	0,046991	-0,819005	0,785010	-0,127490	0,210933	-0,064116	-1,408457	-0,948762	-2,715450	-0,724948	-2,660636	-1,315455	-5,246620	13,695459	9,990859	-0,127490	0,210933	-0,064116	15,149818	9,059233	-2,715450	-0,127490	0,210933	-0,064116	15,149818	9,059233	-2,715450
16:18:38,34	0,455036	3,597983	-0,151969	0,046991	-0,819005	0,785010	-0,125995	0,211529	-0,060652	-1,481932	-0,897015	-2,737617	-0,723262	-2,658410	-1,320896	-5,247874	13,641877	10,002778	-0,125995	0,211529	-0,060652	15,123132	8,993559	-2,737617	-0,125995	0,211529	-0,060652	15,123132	8,993559	-2,737617
16:18:38,39	0,455036	3,597983	-0,151969	0,046991	-0,819005	0,785010	-0,128765	0,211182	-0,066092	-1,510900	-1,015383	-2,725698	-0,725130	-2,656464	-1,319760	-5,278285	13,601078	9,996213	-0,128765	0,211182	-0,066092	15,066897	9,092686	-2,725698	-0,128765	0,211182	-0,066092	15,066897	9,092686	-2,725698
16:18:38,44	0,455036	3,597983	-0,151969	0,046991	-0,819005	0,785010	-0,129517	0,213773	-0,064956	-1,696144	-1,060396	-2,732263	-0,725133	-2,662019	-1,317772	-5,286481	13,578798	10,027466	-0,129517	0,213773	-0,064956	15,085007	9,106662	-2,732263	-0,129517	0,213773	-0,064956	15,085007	9,106662	-2,732263
16:18:38,49	0,455036	3,597983	-0,151969	0,046991	-0,819005	0,785010	-0,124704	0,210997	-0,062968	-1,575226	-0,806102	-2,701010	-0,721675	-2,659285	-1,319321	-5,273607	13,471951	10,035547	-0,124704	0,210997	-0,062968	14,988070	8,983173	-2,701010	-0,124704	0,210997	-0,062968	14,988070	8,983173	-2,701010
16:18:38,54	0,455036	3,597983	-0,151969	0,046991	-0,819005	0,785010	-0,128801	0,209370	-0,064518	-1,576690	-0,954542	-2,692929	-0,718201	-2,661220	-1,318545	-5,305140	13,462730	10,035417	-0,128801	0,209370	-0,064518	14,858846	9,156301	-2,692929	-0,128801	0,209370	-0,064518	14,858846	9,156301	-2,692929
16:18:38,59	0,455036	3,597983	-0,151969	0,046991	-0,819005	0,785010	-0,128863	0,205394	-0,063742	-1,393689	-0,980465	-2,693059	-0,723515	-2,663148	-1,316237	-5,324906	13,467191	10,013774	-0,128863	0,205394	-0,063742	14,729729	9,135246	-2,693059	-0,128863	0,205394	-0,063742	14,729729	9,135246	-2,693059
16:18:38,64	0,455036	3,597983	-0,151969	0,046991	-0,819005	0,785010	-0,124536	0,209033	-0,061434	-1,588924	-0,774812	-2,714702	-0,721849	-2,662021	-1,318975	-5,359598	13,455904	10,015890	-0,124536	0,209033	-0,061434	14,820137	9,001233	-2,714702	-0,124536	0,209033	-0,061434	14,820137	9,001233	-2,714702
16:18:38,69	0,455036	3,597983	-0,151969	0,046991	-0,819005	0,785010	-0,126344	0,208153	-0,064172	-1,570297	-0,893275	-2,712586	-0,720718	-2,661279	-1,317391	-5,350138	13,376082	10,051338	-0,126344	0,208153	-0,064172	14,769701	9,024768	-2,712586	-0,126344	0,208153	-0,064172	14,769701	9,024768	-2,712586
16:18:38,74	0,455036	3,597983	-0,151969	0,046991	-0,819005	0,785010	-0,127553	0,207544	-0,062587	-1,603047	-0,908019	-2,677138	-0,718503	-2,662033	-1,317426	-5,410112	13,346092	10,031906	-0,127553	0,207544	-0,062587	14,689176	9,104899	-2,677138	-0,127553	0,207544	-0,062587	14,689176	9,104899	-2,677138
16:18:38,79	0,455036	3,597983	-0,151969	0,046991	-0,819005	0,785010	-0,128007	0,205249	-0,062623	-1,539660	-0,968577	-2,696570	-0,714451	-2,661231	-1,318947	-5,412135	13,285425	10,075334	-0,128007	0,205249	-0,062623	14,572397	9,079990	-2,696570	-0,128007	0,205249	-0,062623	14,572397	9,079990	-2,696570
16:18:38,84	0,455036	3,597983	-0,151969	0,046991	-0,819005	0,785010	-0,130727	0,202141	-0,064143	-1,431604	-1,081439	-2,653142	-0,720856	-2,659835	-1,315462	-5,388410	13,304739	10,062998	-0,130727	0,202141	-0,064143	14,436488	9,180654	-2,653142	-0,130727	0,202141	-0,064143	14,436488	9,180654	-2,653142
16:18:38,89	0,455036	3,597983	-0,151969	0,046991	-0,819005	0,785010	-0,128734	0,208386	-0,060659	-1,727754	-0,966886	-2,665478	-0,715722	-2,661266	-1,318592	-5,457526	13,284229	10,060786	-0,128734	0,208386	-0,060659	14,630570	9,138714	-2,665478	-0,128734	0,208386	-0,060659	14,630570	9,138714	-2,665478
16:18:38,94	0,455036	3,597983	-0,151969	0,046991	-0,819005	0,785010	-0,130062	0,203224	-0,063788	-1,511653	-1,085538	-2,667690	-0,713854	-2,661650	-1,319325	-5,402669	13,269827	10,079853	-0,130062	0,203224	-0,063788	14,441457	9,124302	-2,667690	-0,130062	0,203224	-0,063788	14,441457	9,124302	-2,667690
16:18:38,99	0,455036	3,597983	-0,151969	0,046991	-0,819005	0,785010	-0,130663	0,201415	-0,064522	-1,402599	-1,062117	-2,648622	-0,716250	-2,663220	-1,317762	-5,420966	13,254616	10,097337	-0,130663	0,201415	-0,064522	14,408459	9,194956	-2,648622	-0,130663	0,201415	-0,064522	14,408459	9,194956	-2,648622
16:18:39,04	0,455036	3,597983	-0,151969	0,046991	-0,819005	0,785010	-0,128105	0,202705	-0,062958	-1,491993	-0,937322	-2,631139	-0,713393	-2,662437	-1,316232	-5,451145	13,215446	10,081536	-0,128105	0,202705	-0,062958	14,420319	9,118919	-2,631139	-0,128105	0,202705	-0,062958	14,420319	9,118919	-2,631139
16:18:39,09	0,455036	3,597983	-0,151969	0,046991	-0,819005	0,785010	-0,130212	0,200622	-0,061429	-1,432705	-1,053463	-2,646940	-0,715276	-2,663492	-1,320123	-5,490012	13,190937	10,097571	-0,130212	0,200622	-0,061429	14,316117	9,168217	-2,646940	-0,130212	0,200622	-0,061429	14,316117	9,168217	-2,646940
16:18:39,14	0,455036	3,597983	-0,151969	0,046991	-0,819005	0,785010	-0,128357	0,201725	-0,065319	-1,530740	-0,978398	-2,630905	-0,716422	-2,665032	-1,318567	-5,479801	13,180111	10,086056	-0,128357	0,201725	-0,065319	14,304697	9,097648	-2,630905	-0,128357	0,201725	-0,065319	14,304697	9,097648	-2,630905
16:18:39,19	0,455036	3,597983	-0,151969	0,046991	-0,819005	0,785010	-0,126450	0,201948	-0,063763	-1,546591	-0,864976	-2,642420	-0,712352	-2,664951	-1,317805	-5,490508	13,129174	10,065405	-0,126450	0,201948	-0,063763	14,306328	9,061368	-2,642420	-0,126450	0,201948	-0,063763	14,306328	9,061368	-2,642420
16:18:39,24	0,455036	3,597983	-0,151969	0,046991	-0,819005	0,785010	-0,128556	0,198463	-0,063001	-1,414860	-0,958269	-2,663071	-0,718281	-2,665145	-1,317022	-5,508250	13,132974	10,093250	-0,128556	0,198463	-0,063001	14,164522	9,133362	-2,663071	-0,128556	0,198463	-0,063001	14,164522	9,133362	-2,663071
16:18:39,29	0,455036	3,597983	-0,151969	0,046991	-0,819005	0,785010	-0,125423	0,203501	-0,062218	-1,682403	-0,812648	-2,635225	-0,715420	-2,665571	-1,316274	-5,544038	13,106812	10,068530	-0,125423	0,203501	-0,062218	14,292442	9,033087	-2,635225	-0,125423	0,203501	-0,062218	14,292442	9,033087	-2,635225
16:18:39,34	0,455036	3,597983	-0,151969	0,046991	-0,819005	0,785010	-0,126485	0,200810	-0,061470	-1,583028	-0,885762	-2,659945	-0,713052	-2,665418	-1,316645	-5,537864	13,112465	10,083841	-0,126485	0,200810	-0,061470	14,180582	9,043306	-2,659945	-0,126485	0,200810	-0,061470	14,180582	9,043306	-2,659945
16:18:39,39	0,455036	3,597983	-0,151969	0,046991	-0,819005	0,785010	-0,133067	0,196507	-0,063799	-1,379074	-1,217864	-2,647799	-0,708403	-2,662022	-1,318603	-5,545154	13,084598	10,080677	-0,133067	0,196507	-0,063799	14,046760	9,227859	-2,647799	-0,133067	0,196507	-0,063799	14,046760	9,227859	-2,647799
16:18:39,44	0,455036	3,597983	-0,151969	0,046991	-0,819005	0,785010	-0,133067	0,196507	-0,063799	-1,379074	-1,217864	-2,647799	-0,713146	-2,663111	-1,320152	-5,544137	13,044145	10,089023	-0,133067	0,196507	-0,063799	14,046760	9,227859	-2,647799	-0,133067	0,196507	-0,063799	14,046760	9,227859	-2,647799
16:18:39,49	0,455036	3,597983	-0,151969	0,046991	-0,819005	0,785010	-0,129752	0,200071	-0,065349	-1,598917	-1,024415	-2,639453	-0,713783	-2,666241	-1,317812	-5,575275	13,037331	10,101662	-0,129752	0,200071	-0,065349	14,106676	9,161139	-2,639453	-0,129752	0,200071	-0,065349	14,106676	9,161139	-2,639453
16:18:39,54	0,455036	3,597983	-0,151969	0,046991	-0,819005	0,785010	-0,126723	0,199058	-0,063009	-1,567684	-0,890462	-2,626814	-0,712039	-2,663150	-1,317824	-5,578264	13,038963	10,102512	-0,126723	0,199058	-0,063009	14,058348	9,057309	-2,626814	-0,126723	0,199058	-0,063009	14,058348	9,057309	-2,626814
16:18:39,59	0,455036	3,597983	-0,151969	0,046991	-0,819005	0,785010	-0,130272	0,199092	-0,063020	-1,569565	-1,078399	-2,625964	-0,713805	-2,665244	-1,316278	-5,576032	13,001607	10,080355	-0,130272	0,199092	-0,063020	14,059185	9,147944	-2,625964	-0,130272	0,199092	-0,063020	14,059185	9,147944	-2,625964
16:18:39,64	0,455036	3,597983	-0,151969	0,046991	-0,819005	0,785010	-0,127575	0,199575	-0,061474	-1,625907	-0,917543	-2,648121	-0,711447	-2,666131	-1,313554	-5,574167	12,974936	10,073255	-0,127575	0,199575	-0,061474	14,040743	9,097084	-2,648121	-0,127575	0,199575	-0,061474	14,040743	9,097084	-2,648121
16:18:39,69	0,455036	3,597983	-0,151969	0,046991	-0,819005	0,785010	-0,127986	0,197090	-0,058751	-1,518822	-0,923994	-2,655221	-0,713240	-2,667613	-1,315494	-5,592465	12,995891	10,084455	-0,127986	0,197090	-0,058751	13,952710	9,122942	-2,655221	-0,127986	0,197090	-0,058751	13,952710	9,122942	-2,655221
16:18:39,74	0,455036	3,597983	-0,151969	0,046991	-0,819005	0,785010	-0,125806	0,197901	-0,060690	-1,552035	-0,836941	-2,644021	-0,709745	-2,666507	-1,317025	-5,581692	12,937810	10,108409	-0,125806	0,197901	-0,060690	13,983221	9,038840	-2,644021	-0,125806	0,197901	-0,060690	13,983221	9,038840	-2,644021
16:18:39,79	0,455036	3,597983	-0,151969	0,046991	-0,819005	0,785010	-0,128512	0,195428	-0,062222	-1,468314	-0,939256	-2,620066	-0,714539	-2,667721	-1,318987	-5,627004	12,962232	10,114687	-0,128512	0,195428	-0,062222	13,872754	9,148905	-2,620066	-0,128512	0,195428	-0,062222	13,872754	9,148905	-2,620066
16:18:39,84	0,455036	3,597983	-0,151969	0,046991	-0,819005	0,785010	-0,125063	0,198973	-0,064183	-1,654160	-0,811400	-2,613788	-0,708637	-2,665174	-1,318209	-5,603957	12,922693	10,104418	-0,125063	0,198973	-0,064183	13,965191	9,006074	-2,613788	-0,125063	0,198973	-0,064183	13,965191	9,006074	-2,613788
16:18:39,89	0,455036	3,597983	-0,151969	0,046991	-0,819005	0,785010	-0,130220	0,195135	-0,063405	-1,477313	-1,039818	-2,624057	-0,714572	-2,668213	-1,313152	-5,640079	12,923522	10,124488	-0,130220	0,195135	-0,063405	13,840770	9,182454	-2,624057	-0,130220	0,195135	-0,063405	13,840770	9,182454	-2,624057
16:18:39,94	0,455036	3,597983	-0,151969	0,046991	-0,819005	0,785010	-0,124620	0,198755	-0,058349	-1,682894	-0,780328	-2,603988	-0,711048	-2,663642	-1,314694	-5,613604	12,884691	10,144579	-0,124620	0,198755	-0,058349	13,919356	9,002364	-2,603988	-0,124620	0,198755	-0,058349	13,919356	9,002364	-2,603988
16:18:39,99	0,455036	3,597983	-0,151969	0,046991	-0,819005	0,785010	-0,130342	0,197988	-0,059891	-1,663429	-1,035500	-2,583897	-0,708128	-2,663967	-1,317428	-5,615108	12,858418	10,121646	-0,130342	0,197988	-0,059891	13,878654	9,196326	-2,583897	-0,130342	0,197988	-0,059891	13,878654	9,196326	-2,583897
16:18:40,04	0,455036	3,597983	-0,151969	0,046991	-0,819005	0,785010	-0,131520	0,195298	-0,062624	-1,547024	-1,084916	-2,606829	-0,710513	-2,666455	-1,319002	-5,643561	12,885281	10,103595	-0,131520	0,195298	-0,062624	13,783848	9,239375	-2,606829	-0,131520	0,195298	-0,062624	13,783848	9,239375	-2,606829
16:18:40,09	0,455036	3,597983	-0,151969	0,046991	-0,819005	0,785010	-0,128172	0,196119	-0,064199	-1,580683	-0,948931	-2,624880	-0,704009	-2,664417	-1,315532	-5,622529	12,836649	10,052685	-0,128172	0,196119	-0,064199	13,814644	9,112599	-2,624880	-0,128172	0,196119	-0,064199	13,814644	9,112599	-2,624880
16:18:40,14	0,455036	3,597983	-0,151969	0,046991	-0,819005	0,785010	-0,133189	0,191505	-0,060729	-1,372342	-1,167280	-2,675791	-0,711143	-2,668253	-1,317032	-5,663035	12,875173	10,140659	-0,133189	0,191505	-0,060729	13,660767	9,288077	-2,675791	-0,133189	0,191505	-0,060729	13,660767	9,288077	-2,675791
16:18:40,19	0,455036	3,597983	-0,151969	0,046991	-0,819005	0,785010	-0,126300	0,195765	-0,062229	-1,580780	-0,863387	-2,587817	-0,705202	-2,665852	-1,312752	-5,629125	12,835729	10,128135	-0,126300	0,195765	-0,062229	13,786781	9,051174	-2,587817	-0,126300	0,195765	-0,062229	13,786781	9,051174	-2,587817
16:18:40,24	0,455036	3,597983	-0,151969	0,046991	-0,819005	0,785010	-0,131350	0,191820	-0,057949	-1,392865	-1,076896	-2,600341	-0,708289	-2,667533	-1,315114	-5,693442	12,829531	10,124407	-0,131350	0,191820	-0,057949	13,665044	9,234088	-2,600341	-0,131350	0,191820	-0,057949	13,665044	9,234088	-2,600341
16:18:40,29	0,455036	3,597983	-0,151969	0,046991	-0,819005	0,785010	-0,128351	0,193654	-0,060311	-1,525715	-0,973555	-2,604069	-0,707656	-2,666508	-1,318611	-5,660514	12,816972	10,111520	-0,128351	0,193654	-0,060311	13,676096	9,102016	-2,604069	-0,128351	0,193654	-0,060311	13,676096	9,102016	-2,604069
16:18:40,34	0,455036	3,597983	-0,151969	0,046991	-0,819005	0,785010	-0,129555	0,193617	-0,063807	-1,518242	-1,001354	-2,616956	-0,711176	-2,668573	-1,315481	-5,669859	12,839558	10,138591	-0,129555	0,193617	-0,063807	13,680723	9,168711	-2,616956	-0,129555	0,193617	-0,063807	13,680723	9,168711	-2,616956
16:18:40,39	0,455036	3,597983	-0,151969	0,046991	-0,819005	0,785010	-0,126007	0,195634	-0,060677	-1,608192	-0,836237	-2,589885	-0,705342	-2,667953	-1,318854	-5,680483	12,814090	10,132154	-0,126007	0,195634	-0,060677	13,749038	9,055299	-2,589885	-0,126007	0,195634	-0,060677	13,749038	9,055299	-2,589885
16:18:40,44	0,455036	3,597983	-0,151969	0,046991	-0,819005	0,785010	-0,129460	0,190892	-0,064050	-1,388982	-1,012285	-2,596322	-0,709534	-2,666828	-1,311622	-5,706643	12,766778	10,129987	-0,129460	0,190892	-0,064050	13,596010	9,150351	-2,596322	-0,129460	0,190892	-0,064050	13,596010	9,150351	-2,596322
16:18:40,49	0,455036	3,597983	-0,151969	0,046991	-0,819005	0,785010	-0,128340	0,195084	-0,056819	-1,661052	-0,953002	-2,598489	-0,707744	-2,665586	-1,316277	-5,684304	12,768382	10,133135	-0,128340	0,195084	-0,056819	13,653061	9,121650	-2,598489	-0,128340	0,195084	-0,056819	13,653061	9,121650	-2,598489
16:18:40,54	0,455036	3,597983	-0,151969	0,046991	-0,819005	0,785010	-0,130310	0,194156	-0,061473	-1,600206	-1,036906	-2,595341	-0,707847	-2,669018	-1,316282	-5,733867	12,749144	10,137349	-0,130310	0,194156	-0,061473	13,641011	9,192404	-2,595341	-0,130310	0,194156	-0,061473	13,641011	9,192404	-2,595341
16:18:40,59	0,455036	3,597983	-0,151969	0,046991	-0,819005	0,785010	-0,127286	0,192528	-0,061478	-1,557023	-0,913004	-2,591127	-0,706055	-2,664608	-1,315904	-5,713818	12,753938	10,133185	-0,127286	0,192528	-0,061478	13,556443	9,078984	-2,591127	-0,127286	0,192528	-0,061478	13,556443	9,078984	-2,591127
16:18:40,64	0,455036	3,597983	-0,151969	0,046991	-0,819005	0,785010	-0,132001	0,193181	-0,061100	-1,576808	-1,143175	-2,595291	-0,703147	-2,670480	-1,315899	-5,734717	12,711847	10,112300	-0,132001	0,193181	-0,061100	13,587926	9,218876	-2,595291	-0,132001	0,193181	-0,061100	13,587926	9,218876	-2,595291
16:18:40,69	0,455036	3,597983	-0,151969	0,046991	-0,819005	0,785010	-0,128370	0,187727	-0,061096	-1,340109	-0,951427	-2,616176	-0,710240	-2,666935	-1,316302	-5,752752	12,769332	10,138098	-0,128370	0,187727	-0,061096	13,396498	9,125607	-2,616176	-0,128370	0,187727	-0,061096	13,396498	9,125607	-2,616176
16:18:40,74	0,455036	3,597983	-0,151969	0,046991	-0,819005	0,785010	-0,127893	0,195642	-0,061499	-1,710910	-0,970980	-2,590378	-0,706643	-2,668789	-1,314371	-5,715291	12,701639	10,081419	-0,127893	0,195642	-0,061499	13,647005	9,068602	-2,590378	-0,127893	0,195642	-0,061499	13,647005	9,068602	-2,590378
16:18:40,79	0,455036	3,597983	-0,151969	0,046991	-0,819005	0,785010	-0,128086	0,191600	-0,059567	-1,540625	-0,914741	-2,647057	-0,709081	-2,670562	-1,313956	-5,763346	12,735136	10,140191	-0,128086	0,191600	-0,059567	13,500001	9,140011	-2,647057	-0,128086	0,191600	-0,059567	13,500001	9,140011	-2,647057
16:18:40,84	0,455036	3,597983	-0,151969	0,046991	-0,819005	0,785010	-0,125332	0,192825	-0,059152	-1,599311	-0,829872	-2,588285	-0,706689	-2,666536	-1,315872	-5,722492	12,717836	10,170464	-0,125332	0,192825	-0,059152	13,537429	9,008652	-2,588285	-0,125332	0,192825	-0,059152	13,537429	9,008652	-2,588285
16:18:40,89	0,455036	3,597983	-0,151969	0,046991	-0,819005	0,785010	-0,130014	0,192766	-0,061068	-1,590816	-1,029345	-2,558012	-0,708521	-2,666329	-1,317479	-5,749659	12,702937	10,122507	-0,130014	0,192766	-0,061068	13,541319	9,176776	-2,558012	-0,130014	0,192766	-0,061068	13,541319	9,176776	-2,558012
16:18:40,94	0,455036	3,597983	-0,151969	0,046991	-0,819005	0,785010	-0,129278	0,194456	-0,062675	-1,705199	-1,007148	-2,605969	-0,705640	-2,669394	-1,316299	-5,780605	12,680239	10,135959	-0,129278	0,194456	-0,062675	13,559627	9,141192	-2,605969	-0,129278	0,194456	-0,062675	13,559627	9,141192	-2,605969
16:18:40,99	0,455036	3,597983	-0,151969	0,046991	-0,819005	0,785010	-0,128064	0,190429	-0,061496	-1,530882	-0,959435	-2,592517	-0,705599	-2,668565	-1,314765	-5,776857	12,712625	10,111928	-0,128064	0,190429	-0,061496	13,417759	9,093553	-2,592517	-0,128064	0,190429	-0,061496	13,417759	9,093553	-2,592517
16:18:41,04	0,455036	3,597983	-0,151969	0,046991	-0,819005	0,785010	-0,128802	0,190808	-0,059961	-1,520713	-1,010786	-2,616548	-0,706804	-2,671215	-1,318212	-5,777838	12,698595	10,166282	-0,128802	0,190808	-0,059961	13,457745	9,100177	-2,616548	-0,128802	0,190808	-0,059961	13,457745	9,100177	-2,616548
16:18:41,09	0,455036	3,597983	-0,151969	0,046991	-0,819005	0,785010	-0,125905	0,190526	-0,063409	-1,518688	-0,853975	-2,562194	-0,705580	-2,665383	-1,317463	-5,739697	12,679965	10,136843	-0,125905	0,190526	-0,063409	13,437631	9,029572	-2,562194	-0,125905	0,190526	-0,063409	13,437631	9,029572	-2,562194
16:18:41,14	0,455036	3,597983	-0,151969	0,046991	-0,819005	0,785010	-0,131567	0,192383	-0,062660	-1,612274	-1,106061	-2,591633	-0,703886	-2,668436	-1,315524	-5,781859	12,669038	10,135586	-0,131567	0,192383	-0,062660	13,489758	9,221964	-2,591633	-0,131567	0,192383	-0,062660	13,489758	9,221964	-2,591633
16:18:41,19	0,455036	3,597983	-0,151969	0,046991	-0,819005	0,785010	-0,129771	0,189389	-0,060721	-1,487139	-1,043686	-2,592889	-0,706202	-2,669178	-1,314734	-5,768179	12,676433	10,144382	-0,129771	0,189389	-0,060721	13,379876	9,143304	-2,592889	-0,129771	0,189389	-0,060721	13,379876	9,143304	-2,592889
16:18:41,24	0,455036	3,597983	-0,151969	0,046991	-0,819005	0,785010	-0,127970	0,191024	-0,059930	-1,558923	-0,941906	-2,584094	-0,704509	-2,670950	-1,315106	-5,793251	12,645945	10,168145	-0,127970	0,191024	-0,059930	13,436452	9,103737	-2,584094	-0,127970	0,191024	-0,059930	13,436452	9,103737	-2,584094
16:18:41,29	0,455036	3,597983	-0,151969	0,046991	-0,819005	0,785010	-0,128503	0,190004	-0,062260	-1,527491	-0,957406	-2,583277	-0,705053	-2,669227	-1,317064	-5,768421	12,651632	10,145199	-0,128503	0,190004	-0,062260	13,387827	9,130040	-2,583277	-0,128503	0,190004	-0,062260	13,387827	9,130040	-2,583277
16:18:41,34	0,455036	3,597983	-0,151969	0,046991	-0,819005	0,785010	-0,128503	0,190004	-0,062260	-1,527491	-0,957406	-2,583277	-0,702732	-2,669299	-1,317840	-5,774388	12,624835	10,145265	-0,128503	0,190004	-0,062260	13,387827	9,130040	-2,583277	-0,128503	0,190004	-0,062260	13,387827	9,130040	-2,583277
16:18:41,39	0,455036	3,597983	-0,151969	0,046991	-0,819005	0,785010	-0,129600	0,187958	-0,063037	-1,447294	-1,006253	-2,583211	-0,705670	-2,668801	-1,317066	-5,783575	12,664002	10,155399	-0,129600	0,187958	-0,063037	13,307421	9,167359	-2,583211	-0,129600	0,187958	-0,063037	13,307421	9,167359	-2,583211
16:18:41,44	0,455036	3,597983	-0,151969	0,046991	-0,819005	0,785010	-0,128562	0,190751	-0,062262	-1,563209	-0,979815	-2,573077	-0,705163	-2,670211	-1,313978	-5,817880	12,619349	10,137785	-0,128562	0,190751	-0,062262	13,410765	9,112312	-2,573077	-0,128562	0,190751	-0,062262	13,410765	9,112312	-2,573077
16:18:41,49	0,455036	3,597983	-0,151969	0,046991	-0,819005	0,785010	-0,130444	0,184477	-0,061104	-1,332725	-1,049434	-2,590308	-0,699295	-2,670308	-1,315908	-5,806994	12,566935	10,138168	-0,130444	0,184477	-0,061104	13,148727	9,190440	-2,590308	-0,130444	0,184477	-0,061104	13,148727	9,190440	-2,590308
16:18:41,54	0,455036	3,597983	-0,151969	0,046991	-0,819005	0,785010	-0,130444	0,184477	-0,061104	-1,332725	-1,049434	-2,590308	-0,704625	-2,670823	-1,317068	-5,814902	12,561555	10,157166	-0,130444	0,184477	-0,061104	13,148727	9,190440	-2,590308	-0,130444	0,184477	-0,061104	13,148727	9,190440	-2,590308
16:18:41,59	0,455036	3,597983	-0,151969	0,046991	-0,819005	0,785010	-0,127334	0,188835	-0,062265	-1,567972	-0,891845	-2,571309	-0,703419	-2,667923	-1,316305	-5,807501	12,591786	10,148543	-0,127334	0,188835	-0,062265	13,255609	9,103853	-2,571309	-0,127334	0,188835	-0,062265	13,255609	9,103853	-2,571309
16:18:41,64	0,455036	3,597983	-0,151969	0,046991	-0,819005	0,785010	-0,130448	0,189241	-0,061502	-1,559195	-1,062507	-2,579933	-0,702223	-2,670007	-1,313587	-5,811175	12,589911	10,132229	-0,130448	0,189241	-0,061502	13,296246	9,177682	-2,579933	-0,130448	0,189241	-0,061502	13,296246	9,177682	-2,579933
16:18:41,69	0,455036	3,597983	-0,151969	0,046991	-0,819005	0,785010	-0,129241	0,187163	-0,058784	-1,454596	-1,001990	-2,596247	-0,701684	-2,669894	-1,317856	-5,833839	12,619627	10,155501	-0,129241	0,187163	-0,058784	13,237717	9,143453	-2,596247	-0,129241	0,187163	-0,058784	13,237717	9,143453	-2,596247
16:18:41,74	0,455036	3,597983	-0,151969	0,046991	-0,819005	0,785010	-0,129608	0,186753	-0,063052	-1,418866	-1,055559	-2,572974	-0,702240	-2,673464	-1,312810	-5,826790	12,577143	10,121301	-0,129608	0,186753	-0,063052	13,241250	9,118693	-2,572974	-0,129608	0,186753	-0,063052	13,241250	9,118693	-2,572974
16:18:41,79	0,455036	3,597983	-0,151969	0,046991	-0,819005	0,785010	-0,126238	0,185450	-0,058007	-1,384355	-0,852983	-2,607175	-0,702236	-2,672018	-1,317439	-5,803504	12,567265	10,162539	-0,126238	0,185450	-0,058007	13,173442	9,056739	-2,607175	-0,126238	0,185450	-0,058007	13,173442	9,056739	-2,607175
16:18:41,84	0,455036	3,597983	-0,151969	0,046991	-0,819005	0,785010	-0,127494	0,186169	-0,062636	-1,418690	-0,893148	-2,565937	-0,703457	-2,670100	-1,315515	-5,822968	12,569256	10,161705	-0,127494	0,186169	-0,062636	13,195601	9,115108	-2,565937	-0,127494	0,186169	-0,062636	13,195601	9,115108	-2,565937
16:18:41,89	0,455036	3,597983	-0,151969	0,046991	-0,819005	0,785010	-0,128543	0,188185	-0,060712	-1,531531	-0,965587	-2,566771	-0,702298	-2,668189	-1,316673	-5,814255	12,544395	10,176543	-0,128543	0,188185	-0,060712	13,241019	9,125076	-2,566771	-0,128543	0,188185	-0,060712	13,241019	9,125076	-2,566771
16:18:41,94	0,455036	3,597983	-0,151969	0,046991	-0,819005	0,785010	-0,130778	0,188137	-0,061869	-1,546213	-1,061795	-2,551933	-0,702863	-2,669276	-1,313949	-5,813407	12,550412	10,174810	-0,130778	0,188137	-0,061869	13,222575	9,204261	-2,551933	-0,130778	0,188137	-0,061869	13,222575	9,204261	-2,551933
16:18:41,99	0,455036	3,597983	-0,151969	0,046991	-0,819005	0,785010	-0,129554	0,188083	-0,059145	-1,537769	-1,000450	-2,553665	-0,701798	-2,664651	-1,317094	-5,837658	12,518835	10,167142	-0,129554	0,188083	-0,059145	13,226778	9,169565	-2,553665	-0,129554	0,188083	-0,059145	13,226778	9,169565	-2,553665
16:18:42,04	0,455036	3,597983	-0,151969	0,046991	-0,819005	0,785010	-0,134092	0,189473	-0,062290	-1,649503	-1,241627	-2,561334	-0,702895	-2,667811	-1,314754	-5,829461	12,563257	10,156708	-0,134092	0,189473	-0,062290	13,224132	9,284602	-2,561334	-0,134092	0,189473	-0,062290	13,224132	9,284602	-2,561334
16:18:42,09	0,455036	3,597983	-0,151969	0,046991	-0,819005	0,785010	-0,130807	0,188843	-0,059950	-1,574182	-1,085929	-2,571768	-0,705844	-2,670241	-1,315888	-5,829231	12,557168	10,190246	-0,130807	0,188843	-0,059950	13,250010	9,182442	-2,571768	-0,130807	0,188843	-0,059950	13,250010	9,182442	-2,571768
16:18:42,14	0,455036	3,597983	-0,151969	0,046991	-0,819005	0,785010	-0,127228	0,190182	-0,061084	-1,648964	-0,896554	-2,538229	-0,704760	-2,667771	-1,315929	-5,857400	12,522528	10,165779	-0,127228	0,190182	-0,061084	13,280333	9,090831	-2,538229	-0,127228	0,190182	-0,061084	13,280333	9,090831	-2,538229
16:18:42,19	0,455036	3,597983	-0,151969	0,046991	-0,819005	0,785010	-0,129910	0,190479	-0,061125	-1,708466	-1,043079	-2,562697	-0,699999	-2,671536	-1,313549	-5,852153	12,540632	10,194193	-0,129910	0,190479	-0,061125	13,244107	9,154821	-2,562697	-0,129910	0,190479	-0,061125	13,244107	9,154821	-2,562697
16:18:42,24	0,455036	3,597983	-0,151969	0,046991	-0,819005	0,785010	-0,129029	0,184473	-0,058746	-1,377850	-1,001821	-2,534283	-0,698890	-2,670410	-1,316668	-5,858245	12,489793	10,190038	-0,129029	0,184473	-0,058746	13,103250	9,126990	-2,534283	-0,129029	0,184473	-0,058746	13,103250	9,126990	-2,534283
16:18:42,29	0,455036	3,597983	-0,151969	0,046991	-0,819005	0,785010	-0,130558	0,184075	-0,061865	-1,404256	-1,061187	-2,538438	-0,697727	-2,671670	-1,313230	-5,892117	12,513764	10,121244	-0,130558	0,184075	-0,061865	13,045643	9,187654	-2,538438	-0,130558	0,184075	-0,061865	13,045643	9,187654	-2,538438
16:18:42,34	0,455036	3,597983	-0,151969	0,046991	-0,819005	0,785010	-0,130049	0,182438	-0,058427	-1,315301	-1,076012	-2,607232	-0,703014	-2,670113	-1,316705	-5,868073	12,508216	10,156167	-0,130049	0,182438	-0,058427	13,006082	9,132832	-2,607232	-0,130049	0,182438	-0,058427	13,006082	9,132832	-2,607232
16:18:42,39	0,455036	3,597983	-0,151969	0,046991	-0,819005	0,785010	-0,128754	0,187795	-0,061902	-1,586657	-0,985084	-2,572309	-0,699969	-2,670532	-1,313556	-5,824596	12,501612	10,173437	-0,128754	0,187795	-0,061902	13,155264	9,122115	-2,572309	-0,128754	0,187795	-0,061902	13,155264	9,122115	-2,572309
16:18:42,44	0,455036	3,597983	-0,151969	0,046991	-0,819005	0,785010	-0,129913	0,184949	-0,058753	-1,422646	-1,004414	-2,555038	-0,703693	-2,669845	-1,315541	-5,906484	12,501200	10,179777	-0,129913	0,184949	-0,058753	13,095865	9,193792	-2,555038	-0,129913	0,184949	-0,058753	13,095865	9,193792	-2,555038
16:18:42,49	0,455036	3,597983	-0,151969	0,046991	-0,819005	0,785010	-0,129308	0,185441	-0,061506	-1,486210	-1,017973	-2,562957	-0,700698	-2,670810	-1,316310	-5,882587	12,491235	10,165519	-0,129308	0,185441	-0,061506	13,070919	9,132720	-2,562957	-0,129308	0,185441	-0,061506	13,070919	9,132720	-2,562957
16:18:42,54	0,455036	3,597983	-0,151969	0,046991	-0,819005	0,785010	-0,129308	0,185441	-0,061506	-1,486210	-1,017973	-2,562957	-0,701260	-2,670594	-1,314745	-5,870161	12,487428	10,173942	-0,129308	0,185441	-0,061506	13,070919	9,132720	-2,562957	-0,129308	0,185441	-0,061506	13,070919	9,132720	-2,562957
16:18:42,59	0,455036	3,597983	-0,151969	0,046991	-0,819005	0,785010	-0,129215	0,186036	-0,059941	-1,514251	-1,000444	-2,554534	-0,701941	-2,669588	-1,315932	-5,905255	12,480269	10,174827	-0,129215	0,186036	-0,059941	13,089613	9,142904	-2,554534	-0,129215	0,186036	-0,059941	13,089613	9,142904	-2,554534
16:18:42,64	0,455036	3,597983	-0,151969	0,046991	-0,819005	0,785010	-0,129745	0,187129	-0,061128	-1,594788	-1,054856	-2,553648	-0,701861	-2,670345	-1,314763	-5,874566	12,480296	10,154323	-0,129745	0,187129	-0,061128	13,094805	9,130157	-2,553648	-0,129745	0,187129	-0,061128	13,094805	9,130157	-2,553648
16:18:42,69	0,455036	3,597983	-0,151969	0,046991	-0,819005	0,785010	-0,130361	0,187398	-0,059947	-1,584692	-1,064545	-2,549421	-0,701866	-2,668920	-1,314751	-5,873876	12,489986	10,179055	-0,130361	0,187398	-0,059947	13,126049	9,168783	-2,549421	-0,130361	0,187398	-0,059947	13,126049	9,168783	-2,549421
16:18:42,74	0,455036	3,597983	-0,151969	0,046991	-0,819005	0,785010	-0,130361	0,187398	-0,059947	-1,584692	-1,064545	-2,549421	-0,701378	-2,673037	-1,316305	-5,903628	12,416187	10,172571	-0,130361	0,187398	-0,059947	13,126049	9,168783	-2,549421	-0,130361	0,187398	-0,059947	13,126049	9,168783	-2,549421
16:18:42,79	0,455036	3,597983	-0,151969	0,046991	-0,819005	0,785010	-0,127040	0,184917	-0,061502	-1,534445	-0,880717	-2,555905	-0,702482	-2,669519	-1,313595	-5,881997	12,463489	10,167701	-0,127040	0,184917	-0,061502	12,981504	9,091910	-2,555905	-0,127040	0,184917	-0,061502	12,981504	9,091910	-2,555905
16:18:42,84	0,455036	3,597983	-0,151969	0,046991	-0,819005	0,785010	-0,129535	0,187631	-0,058792	-1,623835	-1,015358	-2,560775	-0,700705	-2,668927	-1,315151	-5,879545	12,481428	10,164747	-0,129535	0,187631	-0,058792	13,105227	9,153101	-2,560775	-0,129535	0,187631	-0,058792	13,105227	9,153101	-2,560775
16:18:42,89	0,455036	3,597983	-0,151969	0,046991	-0,819005	0,785010	-0,130407	0,186866	-0,057621	-1,632661	-1,056596	-2,543063	-0,701383	-2,669146	-1,312425	-5,902746	12,419336	10,185413	-0,130407	0,186866	-0,057621	13,036339	9,180316	-2,543063	-0,130407	0,186866	-0,057621	13,036339	9,180316	-2,543063
16:18:42,94	0,455036	3,597983	-0,151969	0,046991	-0,819005	0,785010	-0,130407	0,186866	-0,057621	-1,632661	-1,056596	-2,543063	-0,701292	-2,672784	-1,316681	-5,874371	12,451826	10,173693	-0,130407	0,186866	-0,057621	13,036339	9,180316	-2,543063	-0,130407	0,186866	-0,057621	13,036339	9,180316	-2,543063
16:18:42,99	0,455036	3,597983	-0,151969	0,046991	-0,819005	0,785010	-0,127302	0,184968	-0,061877	-1,491637	-0,886811	-2,554783	-0,700769	-2,672877	-1,314350	-5,891413	12,400624	10,180576	-0,127302	0,184968	-0,061877	13,028365	9,106364	-2,554783	-0,127302	0,184968	-0,061877	13,028365	9,106364	-2,554783
16:18:43,04	0,455036	3,597983	-0,151969	0,046991	-0,819005	0,785010	-0,127483	0,184469	-0,059546	-1,518565	-0,885378	-2,547900	-0,699025	-2,668241	-1,314762	-5,898856	12,428100	10,177928	-0,127483	0,184469	-0,059546	12,962285	9,122002	-2,547900	-0,127483	0,184469	-0,059546	12,962285	9,122002	-2,547900
16:18:43,09	0,455036	3,597983	-0,151969	0,046991	-0,819005	0,785010	-0,132370	0,185276	-0,059958	-1,540457	-1,159707	-2,550548	-0,700773	-2,667303	-1,313976	-5,888875	12,432769	10,191869	-0,132370	0,185276	-0,059958	13,003744	9,231334	-2,550548	-0,132370	0,185276	-0,059958	13,003744	9,231334	-2,550548
16:18:43,14	0,455036	3,597983	-0,151969	0,046991	-0,819005	0,785010	-0,132308	0,187259	-0,059172	-1,634537	-1,150190	-2,536607	-0,701987	-2,670590	-1,314784	-5,920797	12,441410	10,153507	-0,132308	0,187259	-0,059172	13,065327	9,236009	-2,536607	-0,132308	0,187259	-0,059172	13,065327	9,236009	-2,536607
16:18:43,19	0,455036	3,597983	-0,151969	0,046991	-0,819005	0,785010	-0,128855	0,186668	-0,059981	-1,612262	-1,002564	-2,574969	-0,700804	-2,673446	-1,314349	-5,911105	12,410411	10,190691	-0,128855	0,186668	-0,059981	13,041177	9,112520	-2,574969	-0,128855	0,186668	-0,059981	13,041177	9,112520	-2,574969
16:18:43,24	0,455036	3,597983	-0,151969	0,046991	-0,819005	0,785010	-0,126973	0,184215	-0,059545	-1,506688	-0,880823	-2,537785	-0,700153	-2,671509	-1,314354	-5,891146	12,446555	10,182356	-0,126973	0,184215	-0,059545	12,954163	9,086548	-2,537785	-0,126973	0,184215	-0,059545	12,954163	9,086548	-2,537785
16:18:43,29	0,455036	3,597983	-0,151969	0,046991	-0,819005	0,785010	-0,125768	0,184881	-0,057633	-1,538287	-0,836551	-2,572647	-0,701983	-2,674156	-1,312437	-5,925494	12,422222	10,155829	-0,125768	0,184881	-0,057633	12,974846	9,036260	-2,572647	-0,125768	0,184881	-0,057633	12,974846	9,036260	-2,572647
16:18:43,34	0,455036	3,597983	-0,151969	0,046991	-0,819005	0,785010	-0,125768	0,184881	-0,057633	-1,538287	-0,836551	-2,572647	-0,699571	-2,670096	-1,315513	-5,873212	12,404884	10,186698	-0,125768	0,184881	-0,057633	12,974846	9,036260	-2,572647	-0,125768	0,184881	-0,057633	12,974846	9,036260	-2,572647
16:18:43,39	0,455036	3,597983	-0,151969	0,046991	-0,819005	0,785010	-0,130490	0,184822	-0,060710	-1,524116	-1,028125	-2,541778	-0,704441	-2,670107	-1,315168	-5,952517	12,419576	10,186930	-0,130490	0,184822	-0,060710	12,984421	9,215327	-2,541778	-0,130490	0,184822	-0,060710	12,984421	9,215327	-2,541778
16:18:43,44	0,455036	3,597983	-0,151969	0,046991	-0,819005	0,785010	-0,128046	0,189034	-0,060364	-1,770085	-0,977063	-2,541545	-0,703178	-2,674154	-1,315159	-5,925543	12,414461	10,157031	-0,128046	0,189034	-0,060364	13,069119	9,074535	-2,541545	-0,128046	0,189034	-0,060364	13,069119	9,074535	-2,541545
16:18:43,49	0,455036	3,597983	-0,151969	0,046991	-0,819005	0,785010	-0,129516	0,188456	-0,060751	-1,758985	-0,991231	-2,562312	-0,703205	-2,669123	-1,315554	-5,908055	12,372013	10,166164	-0,129516	0,188456	-0,060751	13,034840	9,175785	-2,562312	-0,129516	0,188456	-0,060751	13,034840	9,175785	-2,562312
16:18:43,54	0,455036	3,597983	-0,151969	0,046991	-0,819005	0,785010	-0,129516	0,188456	-0,060751	-1,758985	-0,991231	-2,562312	-0,700244	-2,669004	-1,315937	-5,913592	12,413934	10,173171	-0,129516	0,188456	-0,060751	13,034840	9,175785	-2,562312	-0,129516	0,188456	-0,060751	13,034840	9,175785	-2,562312
16:18:43,59	0,455036	3,597983	-0,151969	0,046991	-0,819005	0,785010	-0,131099	0,185951	-0,061133	-1,595169	-1,099295	-2,555305	-0,699062	-2,671719	-1,315892	-5,909046	12,399136	10,211186	-0,131099	0,185951	-0,061133	13,001984	9,191974	-2,555305	-0,131099	0,185951	-0,061133	13,001984	9,191974	-2,555305
16:18:43,64	0,455036	3,597983	-0,151969	0,046991	-0,819005	0,785010	-0,129339	0,183570	-0,061089	-1,481876	-0,996437	-2,517290	-0,699151	-2,672890	-1,312834	-5,947756	12,347326	10,159423	-0,129339	0,183570	-0,061089	12,928332	9,156669	-2,517290	-0,129339	0,183570	-0,061089	12,928332	9,156669	-2,517290
16:18:43,69	0,455036	3,597983	-0,151969	0,046991	-0,819005	0,785010	-0,131446	0,183480	-0,061121	-1,511509	-1,096172	-2,546902	-0,697931	-2,669939	-1,315925	-5,917673	12,364518	10,181574	-0,131446	0,183480	-0,061121	12,891664	9,222346	-2,546902	-0,131446	0,183480	-0,061121	12,891664	9,222346	-2,546902
16:18:43,74	0,455036	3,597983	-0,151969	0,046991	-0,819005	0,785010	-0,131446	0,183480	-0,061121	-1,511509	-1,096172	-2,546902	-0,699148	-2,670042	-1,314393	-5,940632	12,363347	10,166080	-0,131446	0,183480	-0,061121	12,891664	9,222346	-2,546902	-0,131446	0,183480	-0,061121	12,891664	9,222346	-2,546902
16:18:43,79	0,455036	3,597983	-0,151969	0,046991	-0,819005	0,785010	-0,130749	0,184483	-0,059590	-1,576162	-1,079215	-2,562396	-0,700895	-2,671538	-1,313972	-5,942012	12,394134	10,205061	-0,130749	0,184483	-0,059590	12,905752	9,184574	-2,562396	-0,130749	0,184483	-0,059590	12,905752	9,184574	-2,562396
16:18:43,84	0,455036	3,597983	-0,151969	0,046991	-0,819005	0,785010	-0,128580	0,185248	-0,059168	-1,589966	-0,983007	-2,523415	-0,702063	-2,671061	-1,314754	-5,928337	12,373402	10,194911	-0,128580	0,185248	-0,059168	12,951995	9,110501	-2,523415	-0,128580	0,185248	-0,059168	12,951995	9,110501	-2,523415
16:18:43,89	0,455036	3,597983	-0,151969	0,046991	-0,819005	0,785010	-0,128409	0,186498	-0,059951	-1,666079	-0,951921	-2,533565	-0,699104	-2,669953	-1,313222	-5,928945	12,382827	10,165892	-0,128409	0,186498	-0,059951	12,974001	9,128187	-2,533565	-0,128409	0,186498	-0,059951	12,974001	9,128187	-2,533565
16:18:43,94	0,455036	3,597983	-0,151969	0,046991	-0,819005	0,785010	-0,130848	0,184489	-0,058419	-1,553773	-1,083978	-2,562584	-0,697398	-2,670836	-1,318649	-5,938905	12,358622	10,183220	-0,130848	0,184489	-0,058419	12,928631	9,187576	-2,562584	-0,130848	0,184489	-0,058419	12,928631	9,187576	-2,562584
16:18:43,99	0,455036	3,597983	-0,151969	0,046991	-0,819005	0,785010	-0,130936	0,182570	-0,063846	-1,479931	-1,085081	-2,545255	-0,697960	-2,672172	-1,313980	-5,933280	12,341998	10,179494	-0,130936	0,182570	-0,063846	12,851837	9,193387	-2,545255	-0,130936	0,182570	-0,063846	12,851837	9,193387	-2,545255
16:18:44,04	0,455036	3,597983	-0,151969	0,046991	-0,819005	0,785010	-0,129498	0,182389	-0,059176	-1,482082	-0,997127	-2,548982	-0,698006	-2,670673	-1,312037	-5,960592	12,367963	10,203864	-0,129498	0,182389	-0,059176	12,835445	9,168467	-2,548982	-0,129498	0,182389	-0,059176	12,835445	9,168467	-2,548982
16:18:44,09	0,455036	3,597983	-0,151969	0,046991	-0,819005	0,785010	-0,130773	0,183178	-0,057234	-1,514276	-1,100062	-2,524612	-0,700962	-2,674078	-1,312804	-5,958788	12,326205	10,201959	-0,130773	0,183178	-0,057234	12,865182	9,165619	-2,524612	-0,130773	0,183178	-0,057234	12,865182	9,165619	-2,524612
16:18:44,14	0,455036	3,597983	-0,151969	0,046991	-0,819005	0,785010	-0,126346	0,184036	-0,058001	-1,594143	-0,847409	-2,526517	-0,696192	-2,671135	-1,315531	-5,922965	12,330726	10,180430	-0,126346	0,184036	-0,058001	12,852653	9,070740	-2,526517	-0,126346	0,184036	-0,058001	12,852653	9,070740	-2,526517
16:18:44,19	0,455036	3,597983	-0,151969	0,046991	-0,819005	0,785010	-0,131280	0,181376	-0,060728	-1,434010	-1,075232	-2,548046	-0,699684	-2,673227	-1,312043	-5,926620	12,356493	10,163721	-0,131280	0,181376	-0,060728	12,803997	9,230264	-2,548046	-0,131280	0,181376	-0,060728	12,803997	9,230264	-2,548046
16:18:44,24	0,455036	3,597983	-0,151969	0,046991	-0,819005	0,785010	-0,127723	0,183355	-0,057240	-1,516417	-0,906285	-2,564755	-0,698649	-2,671893	-1,314406	-5,977233	12,331628	10,160414	-0,127723	0,183355	-0,057240	12,876919	9,119938	-2,564755	-0,127723	0,183355	-0,057240	12,876919	9,119938	-2,564755
16:18:44,29	0,455036	3,597983	-0,151969	0,046991	-0,819005	0,785010	-0,129395	0,183125	-0,059602	-1,551332	-1,024645	-2,568062	-0,698584	-2,675121	-1,315156	-5,958078	12,344762	10,165472	-0,129395	0,183125	-0,059602	12,824002	9,132855	-2,568062	-0,129395	0,183125	-0,059602	12,824002	9,132855	-2,568062
16:18:44,34	0,455036	3,597983	-0,151969	0,046991	-0,819005	0,785010	-0,126632	0,181455	-0,060353	-1,443541	-0,870946	-2,563004	-0,700388	-2,673008	-1,313575	-5,959691	12,326751	10,217247	-0,126632	0,181455	-0,060353	12,800699	9,069656	-2,563004	-0,126632	0,181455	-0,060353	12,800699	9,069656	-2,563004
16:18:44,39	0,455036	3,597983	-0,151969	0,046991	-0,819005	0,785010	-0,127560	0,184073	-0,058771	-1,596084	-0,911594	-2,511228	-0,698674	-2,674554	-1,315159	-5,989450	12,325316	10,184622	-0,127560	0,184073	-0,058771	12,853673	9,101857	-2,511228	-0,127560	0,184073	-0,058771	12,853673	9,101857	-2,511228
16:18:44,44	0,455036	3,597983	-0,151969	0,046991	-0,819005	0,785010	-0,127078	0,181817	-0,060355	-1,494866	-0,911593	-2,543854	-0,700461	-2,674989	-1,313608	-6,002647	12,326833	10,188334	-0,127078	0,181817	-0,060355	12,777753	9,064034	-2,543854	-0,127078	0,181817	-0,060355	12,777753	9,064034	-2,543854
16:18:44,49	0,455036	3,597983	-0,151969	0,046991	-0,819005	0,785010	-0,125808	0,183146	-0,058804	-1,569279	-0,857718	-2,540142	-0,699862	-2,671921	-1,313991	-5,988767	12,330513	10,203637	-0,125808	0,183146	-0,058804	12,807697	9,018180	-2,540142	-0,125808	0,183146	-0,058804	12,807697	9,018180	-2,540142
16:18:44,54	0,455036	3,597983	-0,151969	0,046991	-0,819005	0,785010	-0,128764	0,184162	-0,059188	-1,611969	-1,001276	-2,524839	-0,698062	-2,670804	-1,315138	-5,966852	12,332239	10,219177	-0,128764	0,184162	-0,059188	12,844741	9,106707	-2,524839	-0,128764	0,184162	-0,059188	12,844741	9,106707	-2,524839
16:18:44,59	0,455036	3,597983	-0,151969	0,046991	-0,819005	0,785010	-0,130632	0,183161	-0,060334	-1,547495	-1,080293	-2,509299	-0,698684	-2,675314	-1,315560	-5,992794	12,312344	10,164990	-0,130632	0,183161	-0,060334	12,830682	9,174324	-2,509299	-0,130632	0,183161	-0,060334	12,830682	9,174324	-2,509299
16:18:44,64	0,455036	3,597983	-0,151969	0,046991	-0,819005	0,785010	-0,126415	0,181445	-0,060757	-1,488424	-0,873541	-2,563485	-0,698621	-2,670240	-1,313587	-5,941188	12,289448	10,202051	-0,126415	0,181445	-0,060757	12,754987	9,050060	-2,563485	-0,126415	0,181445	-0,060757	12,754987	9,050060	-2,563485
16:18:44,69	0,455036	3,597983	-0,151969	0,046991	-0,819005	0,785010	-0,130841	0,183927	-0,058783	-1,611535	-1,047523	-2,526425	-0,697463	-2,673485	-1,315928	-5,956048	12,284253	10,178954	-0,130841	0,183927	-0,058783	12,826746	9,223475	-2,526425	-0,130841	0,183927	-0,058783	12,826746	9,223475	-2,526425
16:18:44,74	0,455036	3,597983	-0,151969	0,046991	-0,819005	0,785010	-0,128609	0,181303	-0,061124	-1,486983	-0,941757	-2,549522	-0,701099	-2,676712	-1,315956	-6,021781	12,310027	10,169675	-0,128609	0,181303	-0,061124	12,745263	9,154069	-2,549522	-0,128609	0,181303	-0,061124	12,745263	9,154069	-2,549522
16:18:44,79	0,455036	3,597983	-0,151969	0,046991	-0,819005	0,785010	-0,123997	0,182837	-0,061153	-1,577329	-0,771724	-2,558801	-0,699809	-2,672877	-1,311684	-5,970045	12,311079	10,152834	-0,123997	0,182837	-0,061153	12,775386	8,962026	-2,558801	-0,123997	0,182837	-0,061153	12,775386	8,962026	-2,558801
16:18:44,84	0,455036	3,597983	-0,151969	0,046991	-0,819005	0,785010	-0,127963	0,183638	-0,056881	-1,592175	-0,933699	-2,575642	-0,698740	-2,672871	-1,314008	-6,004150	12,286338	10,183063	-0,127963	0,183638	-0,056881	12,823378	9,111415	-2,575642	-0,127963	0,183638	-0,056881	12,823378	9,111415	-2,575642
16:18:44,89	0,455036	3,597983	-0,151969	0,046991	-0,819005	0,785010	-0,128502	0,182714	-0,059204	-1,582647	-0,978898	-2,545413	-0,696902	-2,671792	-1,313206	-5,971003	12,294599	10,197512	-0,128502	0,182714	-0,059204	12,760433	9,108536	-2,545413	-0,128502	0,182714	-0,059204	12,760433	9,108536	-2,545413
16:18:44,94	0,455036	3,597983	-0,151969	0,046991	-0,819005	0,785010	-0,130356	0,181663	-0,058403	-1,504230	-1,050732	-2,530964	-0,696332	-2,670717	-1,313601	-5,977506	12,298376	10,198198	-0,130356	0,181663	-0,058403	12,756290	9,182244	-2,530964	-0,130356	0,181663	-0,058403	12,756290	9,182244	-2,530964
16:18:44,99	0,455036	3,597983	-0,151969	0,046991	-0,819005	0,785010	-0,131572	0,181706	-0,058798	-1,506482	-1,121482	-2,530278	-0,697560	-2,671035	-1,314772	-5,984378	12,255000	10,197332	-0,131572	0,181706	-0,058798	12,757468	9,206947	-2,530278	-0,131572	0,181706	-0,058798	12,757468	9,206947	-2,530278
16:18:45,04	0,455036	3,597983	-0,151969	0,046991	-0,819005	0,785010	-0,130683	0,182611	-0,059968	-1,594528	-1,059481	-2,531144	-0,701638	-2,672347	-1,314014	-5,996221	12,328695	10,179073	-0,130683	0,182611	-0,059968	12,740442	9,199106	-2,531144	-0,130683	0,182611	-0,059968	12,740442	9,199106	-2,531144
16:18:45,09	0,455036	3,597983	-0,151969	0,046991	-0,819005	0,785010	-0,127507	0,185487	-0,059210	-1,686173	-0,941474	-2,549403	-0,695815	-2,673565	-1,314409	-6,024547	12,308820	10,170103	-0,127507	0,185487	-0,059210	12,874553	9,067858	-2,549403	-0,127507	0,185487	-0,059210	12,874553	9,067858	-2,549403
16:18:45,14	0,455036	3,597983	-0,151969	0,046991	-0,819005	0,785010	-0,129364	0,179835	-0,059605	-1,423636	-1,052589	-2,558372	-0,702882	-2,670979	-1,310155	-6,011989	12,269119	10,160432	-0,129364	0,179835	-0,059605	12,693395	9,102454	-2,558372	-0,129364	0,179835	-0,059605	12,693395	9,102454	-2,558372
16:18:45,19	0,455036	3,597983	-0,151969	0,046991	-0,819005	0,785010	-0,128070	0,187248	-0,055352	-1,837226	-0,954600	-2,568044	-0,696305	-2,669040	-1,313231	-5,952516	12,262556	10,167751	-0,128070	0,187248	-0,055352	12,861743	9,098902	-2,568044	-0,128070	0,187248	-0,055352	12,861743	9,098902	-2,568044
16:18:45,24	0,455036	3,597983	-0,151969	0,046991	-0,819005	0,785010	-0,133038	0,182522	-0,058428	-1,567410	-1,158127	-2,560724	-0,695894	-2,673262	-1,312852	-6,045541	12,263478	10,187331	-0,133038	0,182522	-0,058428	12,760551	9,285329	-2,560724	-0,133038	0,182522	-0,058428	12,760551	9,285329	-2,560724
16:18:45,29	0,455036	3,597983	-0,151969	0,046991	-0,819005	0,785010	-0,129587	0,180055	-0,058048	-1,484830	-1,059691	-2,541145	-0,699344	-2,669437	-1,314027	-5,993936	12,259576	10,172827	-0,129587	0,180055	-0,058048	12,649456	9,112852	-2,541145	-0,129587	0,180055	-0,058048	12,649456	9,112852	-2,541145
16:18:45,34	0,455036	3,597983	-0,151969	0,046991	-0,819005	0,785010	-0,131175	0,184955	-0,059223	-1,717231	-1,095639	-2,555649	-0,700538	-2,671479	-1,315953	-5,997623	12,248733	10,187715	-0,131175	0,184955	-0,059223	12,801741	9,201582	-2,555649	-0,131175	0,184955	-0,059223	12,801741	9,201582	-2,555649
16:18:45,39	0,455036	3,597983	-0,151969	0,046991	-0,819005	0,785010	-0,128809	0,184968	-0,061150	-1,729159	-0,970383	-2,540760	-0,700432	-2,673204	-1,315531	-5,966091	12,291013	10,202787	-0,128809	0,184968	-0,061150	12,790861	9,141114	-2,540760	-0,128809	0,184968	-0,061150	12,790861	9,141114	-2,540760
16:18:45,44	0,455036	3,597983	-0,151969	0,046991	-0,819005	0,785010	-0,127369	0,184014	-0,060728	-1,627124	-0,889330	-2,525689	-0,698784	-2,675667	-1,314750	-6,016909	12,260598	10,221160	-0,127369	0,184014	-0,060728	12,817940	9,109119	-2,525689	-0,127369	0,184014	-0,060728	12,817940	9,109119	-2,525689
16:18:45,49	0,455036	3,597983	-0,151969	0,046991	-0,819005	0,785010	-0,126060	0,181355	-0,059946	-1,540614	-0,850051	-2,507316	-0,691691	-2,674383	-1,313973	-5,993995	12,225560	10,201364	-0,126060	0,181355	-0,059946	12,695730	9,045621	-2,507316	-0,126060	0,181355	-0,059946	12,695730	9,045621	-2,507316
16:18:45,54	0,455036	3,597983	-0,151969	0,046991	-0,819005	0,785010	-0,130718	0,175854	-0,059169	-1,273461	-1,054915	-2,527111	-0,695840	-2,673854	-1,315148	-6,014431	12,263477	10,212556	-0,130718	0,175854	-0,059169	12,531074	9,206427	-2,527111	-0,130718	0,175854	-0,059169	12,531074	9,206427	-2,527111
16:18:45,59	0,455036	3,597983	-0,151969	0,046991	-0,819005	0,785010	-0,129101	0,179712	-0,060344	-1,451463	-1,007498	-2,515920	-0,697617	-2,673749	-1,314402	-6,019307	12,248659	10,177470	-0,129101	0,179712	-0,060344	12,655932	9,126925	-2,515920	-0,129101	0,179712	-0,060344	12,655932	9,126925	-2,515920
16:18:45,64	0,455036	3,597983	-0,151969	0,046991	-0,819005	0,785010	-0,128304	0,181304	-0,059599	-1,549517	-0,962865	-2,551006	-0,694602	-2,673375	-1,312435	-5,989316	12,251700	10,186329	-0,128304	0,181304	-0,059599	12,682849	9,108990	-2,551006	-0,128304	0,181304	-0,059599	12,682849	9,108990	-2,551006
16:18:45,69	0,455036	3,597983	-0,151969	0,046991	-0,819005	0,785010	-0,130135	0,178879	-0,057632	-1,405787	-1,033623	-2,542146	-0,698794	-2,674701	-1,313249	-6,017664	12,224804	10,156262	-0,130135	0,178879	-0,057632	12,636215	9,181964	-2,542146	-0,130135	0,178879	-0,057632	12,636215	9,181964	-2,542146
16:18:45,74	0,455036	3,597983	-0,151969	0,046991	-0,819005	0,785010	-0,126890	0,181847	-0,058445	-1,597591	-0,876016	-2,572214	-0,694698	-2,672695	-1,313617	-6,025918	12,241925	10,192041	-0,126890	0,181847	-0,058445	12,677401	9,084884	-2,572214	-0,126890	0,181847	-0,058445	12,677401	9,084884	-2,572214
16:18:45,79	0,455036	3,597983	-0,151969	0,046991	-0,819005	0,785010	-0,130676	0,179302	-0,058814	-1,454549	-1,088559	-2,536435	-0,700029	-2,675117	-1,316350	-6,042553	12,243054	10,182940	-0,130676	0,179302	-0,058814	12,620658	9,169485	-2,536435	-0,130676	0,179302	-0,058814	12,620658	9,169485	-2,536435
16:18:45,84	0,455036	3,597983	-0,151969	0,046991	-0,819005	0,785010	-0,125913	0,182709	-0,061546	-1,639043	-0,855864	-2,545536	-0,697055	-2,675049	-1,312445	-6,024985	12,213734	10,189659	-0,125913	0,182709	-0,061546	12,703599	9,028301	-2,545536	-0,125913	0,182709	-0,061546	12,703599	9,028301	-2,545536
16:18:45,89	0,455036	3,597983	-0,151969	0,046991	-0,819005	0,785010	-0,127459	0,180167	-0,057642	-1,523452	-0,906408	-2,538817	-0,701126	-2,672523	-1,317126	-5,996665	12,241648	10,173400	-0,127459	0,180167	-0,057642	12,619621	9,099157	-2,538817	-0,127459	0,180167	-0,057642	12,619621	9,099157	-2,538817
16:18:45,94	0,455036	3,597983	-0,151969	0,046991	-0,819005	0,785010	-0,127611	0,184955	-0,062322	-1,734137	-0,903729	-2,555075	-0,694709	-2,674083	-1,315562	-6,026554	12,225720	10,182814	-0,127611	0,184955	-0,062322	12,784859	9,113747	-2,555075	-0,127611	0,184955	-0,062322	12,784859	9,113747	-2,555075
16:18:45,99	0,455036	3,597983	-0,151969	0,046991	-0,819005	0,785010	-0,129468	0,178618	-0,060758	-1,433323	-1,018208	-2,545662	-0,698873	-2,670485	-1,315949	-6,032827	12,231085	10,217016	-0,129468	0,178618	-0,060758	12,588175	9,145033	-2,545662	-0,129468	0,178618	-0,060758	12,588175	9,145033	-2,545662
16:18:46,04	0,455036	3,597983	-0,151969	0,046991	-0,819005	0,785010	-0,130502	0,184023	-0,061146	-1,712890	-1,080111	-2,511460	-0,694659	-2,673717	-1,312052	-6,001913	12,206328	10,184712	-0,130502	0,184023	-0,061146	12,732926	9,164330	-2,511460	-0,130502	0,184023	-0,061146	12,732926	9,164330	-2,511460
16:18:46,09	0,455036	3,597983	-0,151969	0,046991	-0,819005	0,785010	-0,129810	0,178758	-0,057249	-1,445068	-1,004968	-2,543764	-0,697171	-2,674261	-1,312858	-6,078161	12,220198	10,195605	-0,129810	0,178758	-0,057249	12,587408	9,185139	-2,543764	-0,129810	0,178758	-0,057249	12,587408	9,185139	-2,543764
16:18:46,14	0,455036	3,597983	-0,151969	0,046991	-0,819005	0,785010	-0,128083	0,180661	-0,058054	-1,570171	-0,988126	-2,532871	-0,695885	-2,674155	-1,312835	-6,032455	12,234348	10,195813	-0,128083	0,180661	-0,058054	12,611742	9,066402	-2,532871	-0,128083	0,180661	-0,058054	12,611742	9,066402	-2,532871
16:18:46,19	0,455036	3,597983	-0,151969	0,046991	-0,819005	0,785010	-0,128818	0,179601	-0,058032	-1,479913	-0,993849	-2,532663	-0,698277	-2,672242	-1,313992	-6,035081	12,225367	10,225197	-0,128818	0,179601	-0,058032	12,618745	9,118393	-2,532663	-0,128818	0,179601	-0,058032	12,618745	9,118393	-2,532663
16:18:46,24	0,455036	3,597983	-0,151969	0,046991	-0,819005	0,785010	-0,129279	0,182629	-0,059188	-1,646468	-1,015593	-2,503278	-0,697185	-2,674976	-1,314425	-6,081365	12,207194	10,176686	-0,129279	0,182629	-0,059188	12,689898	9,132820	-2,503278	-0,129279	0,182629	-0,059188	12,689898	9,132820	-2,503278
16:18:46,29	0,455036	3,597983	-0,151969	0,046991	-0,819005	0,785010	-0,127457	0,180316	-0,059622	-1,565077	-0,951826	-2,551790	-0,695277	-2,669730	-1,314777	-6,006769	12,234655	10,207192	-0,127457	0,180316	-0,059622	12,589726	9,053531	-2,551790	-0,127457	0,180316	-0,059622	12,589726	9,053531	-2,551790
16:18:46,34	0,455036	3,597983	-0,151969	0,046991	-0,819005	0,785010	-0,132954	0,181286	-0,059973	-1,554450	-1,186825	-2,521284	-0,698870	-2,674692	-1,312077	-6,051669	12,224896	10,184960	-0,132954	0,181286	-0,059973	12,676519	9,250086	-2,521284	-0,132954	0,181286	-0,059973	12,676519	9,250086	-2,521284
16:18:46,39	0,455036	3,597983	-0,151969	0,046991	-0,819005	0,785010	-0,126861	0,181917	-0,057273	-1,618146	-0,903961	-2,543516	-0,697711	-2,674478	-1,315950	-6,051002	12,226010	10,202113	-0,126861	0,181917	-0,057273	12,662331	9,054600	-2,543516	-0,126861	0,181917	-0,057273	12,662331	9,054600	-2,543516
16:18:46,44	0,455036	3,597983	-0,151969	0,046991	-0,819005	0,785010	-0,127626	0,181021	-0,061146	-1,570238	-0,943726	-2,526362	-0,694699	-2,675044	-1,315532	-6,008096	12,186887	10,205447	-0,127626	0,181021	-0,061146	12,639875	9,074895	-2,526362	-0,127626	0,181021	-0,061146	12,639875	9,074895	-2,526362
16:18:46,49	0,455036	3,597983	-0,151969	0,046991	-0,819005	0,785010	-0,128642	0,178129	-0,060728	-1,432318	-0,939829	-2,523029	-0,695370	-2,669226	-1,314391	-6,038368	12,208736	10,225891	-0,128642	0,178129	-0,060728	12,550825	9,158533	-2,523029	-0,128642	0,178129	-0,060728	12,550825	9,158533	-2,523029
16:18:46,54	0,455036	3,597983	-0,151969	0,046991	-0,819005	0,785010	-0,133344	0,181619	-0,059587	-1,609999	-1,221498	-2,502585	-0,694745	-2,675063	-1,311662	-6,042067	12,199977	10,203849	-0,133344	0,181619	-0,059587	12,647091	9,246008	-2,502585	-0,133344	0,181619	-0,059587	12,647091	9,246008	-2,502585
16:18:46,59	0,455036	3,597983	-0,151969	0,046991	-0,819005	0,785010	-0,128602	0,178160	-0,056858	-1,439554	-0,973720	-2,524627	-0,697724	-2,673564	-1,314788	-6,040788	12,177327	10,195030	-0,128602	0,178160	-0,056858	12,545985	9,121512	-2,524627	-0,128602	0,178160	-0,056858	12,545985	9,121512	-2,524627
16:18:46,64	0,455036	3,597983	-0,151969	0,046991	-0,819005	0,785010	-0,128410	0,181489	-0,059985	-1,631646	-0,951332	-2,533446	-0,697080	-2,672524	-1,312828	-6,019085	12,190909	10,208850	-0,128410	0,181489	-0,059985	12,615232	9,128872	-2,533446	-0,128410	0,181489	-0,059985	12,615232	9,128872	-2,533446
16:18:46,69	0,455036	3,597983	-0,151969	0,046991	-0,819005	0,785010	-0,129633	0,181451	-0,058024	-1,607049	-1,002904	-2,519625	-0,699532	-2,671949	-1,314412	-6,056034	12,178699	10,199775	-0,129633	0,181451	-0,058024	12,636835	9,173275	-2,519625	-0,129633	0,181451	-0,058024	12,636835	9,173275	-2,519625
16:18:46,74	0,455036	3,597983	-0,151969	0,046991	-0,819005	0,785010	-0,128905	0,183862	-0,059609	-1,761477	-0,990949	-2,528701	-0,695881	-2,672257	-1,313614	-6,018071	12,217999	10,195898	-0,128905	0,183862	-0,059609	12,671682	9,128092	-2,528701	-0,128905	0,183862	-0,059609	12,671682	9,128092	-2,528701
16:18:46,79	0,455036	3,597983	-0,151969	0,046991	-0,819005	0,785010	-0,130464	0,180546	-0,058811	-1,536027	-1,058807	-2,532578	-0,694270	-2,676691	-1,315163	-6,083619	12,177910	10,215231	-0,130464	0,180546	-0,058811	12,636823	9,182642	-2,532578	-0,130464	0,180546	-0,058811	12,636823	9,182642	-2,532578
16:18:46,84	0,455036	3,597983	-0,151969	0,046991	-0,819005	0,785010	-0,127429	0,176934	-0,060359	-1,415686	-0,937687	-2,513245	-0,697760	-2,672898	-1,315193	-6,054729	12,174026	10,185717	-0,127429	0,176934	-0,060359	12,473609	9,065482	-2,513245	-0,127429	0,176934	-0,060359	12,473609	9,065482	-2,513245
16:18:46,89	0,455036	3,597983	-0,151969	0,046991	-0,819005	0,785010	-0,128969	0,181852	-0,060390	-1,660373	-0,990814	-2,542759	-0,694785	-2,671211	-1,312067	-6,041388	12,177046	10,203919	-0,128969	0,181852	-0,060390	12,615034	9,133258	-2,542759	-0,128969	0,181852	-0,060390	12,615034	9,133258	-2,542759
16:18:46,94	0,455036	3,597983	-0,151969	0,046991	-0,819005	0,785010	-0,131918	0,180120	-0,057263	-1,560985	-1,134096	-2,524557	-0,695373	-2,674158	-1,312836	-6,049214	12,183080	10,204122	-0,131918	0,180120	-0,057263	12,578402	9,221437	-2,524557	-0,131918	0,180120	-0,057263	12,578402	9,221437	-2,524557
16:18:46,99	0,455036	3,597983	-0,151969	0,046991	-0,819005	0,785010	-0,129072	0,179155	-0,058032	-1,509538	-0,995920	-2,524354	-0,695959	-2,676888	-1,313217	-6,038657	12,133952	10,192475	-0,129072	0,179155	-0,058032	12,554166	9,136235	-2,524354	-0,129072	0,179155	-0,058032	12,554166	9,136235	-2,524354
16:18:47,04	0,455036	3,597983	-0,151969	0,046991	-0,819005	0,785010	-0,126414	0,178298	-0,058414	-1,502224	-0,823991	-2,536001	-0,697208	-2,676646	-1,314003	-6,077454	12,161945	10,208604	-0,126414	0,178298	-0,058414	12,494179	9,099503	-2,536001	-0,126414	0,178298	-0,058414	12,494179	9,099503	-2,536001
16:18:47,09	0,455036	3,597983	-0,151969	0,046991	-0,819005	0,785010	-0,125999	0,179501	-0,059200	-1,559914	-0,850010	-2,519872	-0,698961	-2,674464	-1,313612	-6,061722	12,153550	10,217647	-0,125999	0,179501	-0,059200	12,530892	9,040910	-2,519872	-0,125999	0,179501	-0,059200	12,530892	9,040910	-2,519872
16:18:47,14	0,455036	3,597983	-0,151969	0,046991	-0,819005	0,785010	-0,127013	0,182110	-0,058809	-1,695014	-0,884901	-2,510829	-0,697765	-2,673556	-1,315184	-6,057761	12,174080	10,195336	-0,127013	0,182110	-0,058809	12,600640	9,085596	-2,510829	-0,127013	0,182110	-0,058809	12,600640	9,085596	-2,510829
16:18:47,19	0,455036	3,597983	-0,151969	0,046991	-0,819005	0,785010	-0,128397	0,181528	-0,060381	-1,644968	-0,963699	-2,533140	-0,697193	-2,670715	-1,315956	-6,044736	12,145330	10,209807	-0,128397	0,181528	-0,060381	12,604965	9,115434	-2,533140	-0,128397	0,181528	-0,060381	12,604965	9,115434	-2,533140
16:18:47,24	0,455036	3,597983	-0,151969	0,046991	-0,819005	0,785010	-0,131144	0,182453	-0,061153	-1,711468	-1,080897	-2,518669	-0,695961	-2,675474	-1,313215	-6,037966	12,143618	10,202676	-0,131144	0,182453	-0,061153	12,611099	9,213889	-2,518669	-0,131144	0,182453	-0,061153	12,611099	9,213889	-2,518669
