# Supplementary material for: Characterization of interfragmentary motion associated with common osteosynthesis devices for rat fracture healing studies
Source: PLoS One. 2017 Apr 28;12(4):e0176735. doi: 10.1371/journal.pone.0176735 (PMC5409164; doi:10.1371/journal.pone.0176735)
Supplement: S1 Dataset — (ZIP) [file pone.0176735.s001.zip › S1_Dataset/RatExFix/Specimen06/FIX-EX_06Z.txt]

%Tester: Sukopp Matthias
%Projekt: 
%Zeit: 11.03.2015 16:10:59
%Dateipfad: D:\Messungen\Fixator\Measurements\Fixator_20150311.txt
%Kommentar: FIX-EX_06-Y
%VI Version: D:\LVProjekte\Fixator\HauptVI\Fixator_v0.12.vi
%Virtueller Drehpunkt: 	0,0000	0,0000	0,0000
%Sensor zu Hexapod (Mitte): 	0,000000	0,000000	-26,500000
%Sensor zu Hexapod Trans (Mitte): 	-0,500000	-0,866025	0,000000	-0,866025	0,500000	0,000000	0,000000	0,000000	1,000000
%Hexapod zu Labor (Mitte): 	0,455035	3,508076	-0,150947
%Hexapod zu Labor Trans (Mitte): 	0,999804	-0,013713	-0,014281	0,013699	0,999906	-0,001016	0,014294	0,000820	0,999898
%Labor zu CR (Mitte): 	0,000000	0,000000	78,500000
%Labor zu CR Trans (Mitte): 	1,000000	0,000000	0,000000	0,000000	1,000000	0,000000	0,000000	0,000000	1,000000
%Zentrum Sensormasse: 	0,000000	0,000000	2,000000
%Sensormasse: 	200,000000E-3
--------------------------------------------------
Time	X	Y	Z	U	V	W	Exp_ Fx	Exp_ Fy	Exp_ Fz	Exp_ Mx	Exp_ My	Exp_ Mz	Sen_ Fx	Sen_ Fy	Sen_ Fz	Sen_ Mx	Sen_ My	Sen_ Mz	Hex_ Fx	Hex_ Fy	Hex_ Fz	Hex_ Mx	Hex_ My	Hex_ Mz	Lab_ Fx	Lab_ Fy	Lab_ Fz	Lab_ Mx	Lab_ My	Lab_ Mz	Laser
16:10:59,35	0,455035	3,508076	-0,150947	0,046992	-0,819006	0,785023	-0,013388	-0,005529	-0,017003	-0,408007	-1,867829	-0,933435	-0,593273	-2,866685	-1,271806	-16,264977	8,263827	11,795041	-0,013388	-0,005529	-0,017003	-0,842021	-0,816871	-0,933435	-0,013388	-0,005529	-0,017003	-0,842021	-0,816871	-0,933435
16:10:59,40	0,455035	3,508076	-0,150947	0,046992	-0,819006	0,785023	-0,013388	-0,005529	-0,017003	-0,408007	-1,867829	-0,933435	-0,593769	-2,872702	-1,268689	-16,240972	8,244118	11,757371	-0,013388	-0,005529	-0,017003	-0,842021	-0,816871	-0,933435	-0,013388	-0,005529	-0,017003	-0,842021	-0,816871	-0,933435
16:10:59,45	0,455035	3,508076	-0,150947	0,046992	-0,819006	0,785023	-0,007929	-0,008108	-0,013885	-0,278961	-1,553331	-0,971105	-0,596206	-2,872720	-1,267922	-16,280696	8,251504	11,771661	-0,007929	-0,008108	-0,013885	-0,915432	-0,930885	-0,971105	-0,007929	-0,008108	-0,013885	-0,915432	-0,930885	-0,971105
16:10:59,50	0,455035	3,508076	-0,150947	0,046992	-0,819006	0,785023	-0,006696	-0,006007	-0,013118	-0,401687	-1,527296	-0,956814	-0,594429	-2,869688	-1,269478	-16,261284	8,240116	11,772800	-0,006696	-0,006007	-0,013118	-0,873217	-1,001661	-0,956814	-0,006696	-0,006007	-0,013118	-0,873217	-1,001661	-0,956814
16:10:59,55	0,455035	3,508076	-0,150947	0,046992	-0,819006	0,785023	-0,010209	-0,006029	-0,014674	-0,400662	-1,687488	-0,955675	-0,593211	-2,869659	-1,270631	-16,238552	8,234791	11,773313	-0,010209	-0,006029	-0,014674	-0,873976	-0,886051	-0,955675	-0,010209	-0,006029	-0,014674	-0,873976	-0,886051	-0,955675
16:10:59,60	0,455035	3,508076	-0,150947	0,046992	-0,819006	0,785023	-0,010843	-0,007070	-0,015828	-0,339817	-1,698100	-0,955163	-0,593792	-2,865320	-1,270248	-16,224452	8,240452	11,783350	-0,010843	-0,007070	-0,015828	-0,894787	-0,846904	-0,955163	-0,010843	-0,007070	-0,015828	-0,894787	-0,846904	-0,955163
16:10:59,65	0,455035	3,508076	-0,150947	0,046992	-0,819006	0,785023	-0,014311	-0,004397	-0,015445	-0,466826	-1,869060	-0,945126	-0,595015	-2,868908	-1,272208	-16,269472	8,288045	11,771251	-0,014311	-0,004397	-0,015445	-0,812017	-0,745620	-0,945126	-0,014311	-0,004397	-0,015445	-0,812017	-0,745620	-0,945126
16:10:59,70	0,455035	3,508076	-0,150947	0,046992	-0,819006	0,785023	-0,010592	-0,005132	-0,017405	-0,409899	-1,738427	-0,957225	-0,595568	-2,868384	-1,269856	-16,238350	8,242079	11,782544	-0,010592	-0,005132	-0,017405	-0,812787	-0,906973	-0,957225	-0,010592	-0,005132	-0,017405	-0,812787	-0,906973	-0,957225
16:10:59,75	0,455035	3,508076	-0,150947	0,046992	-0,819006	0,785023	-0,010769	-0,004391	-0,015052	-0,472696	-1,697711	-0,945931	-0,596194	-2,867843	-1,268322	-16,269989	8,277170	11,778187	-0,010769	-0,004391	-0,015052	-0,817389	-0,852339	-0,945931	-0,010769	-0,004391	-0,015052	-0,817389	-0,852339	-0,945931
16:10:59,80	0,455035	3,508076	-0,150947	0,046992	-0,819006	0,785023	-0,010925	-0,003578	-0,013519	-0,500385	-1,750750	-0,950288	-0,596256	-2,869367	-1,271402	-16,276943	8,231827	11,812360	-0,010925	-0,003578	-0,013519	-0,781284	-0,893161	-0,950288	-0,010925	-0,003578	-0,013519	-0,781284	-0,893161	-0,950288
16:10:59,85	0,455035	3,508076	-0,150947	0,046992	-0,819006	0,785023	-0,009574	-0,004287	-0,016599	-0,506290	-1,663842	-0,916116	-0,592024	-2,870874	-1,269821	-16,238601	8,245869	11,807117	-0,009574	-0,004287	-0,016599	-0,842802	-0,912316	-0,916116	-0,009574	-0,004287	-0,016599	-0,842802	-0,912316	-0,916116
16:10:59,90	0,455035	3,508076	-0,150947	0,046992	-0,819006	0,785023	-0,010386	-0,008705	-0,015018	-0,245186	-1,679882	-0,921359	-0,596842	-2,866965	-1,271040	-16,277310	8,247285	11,793513	-0,010386	-0,008705	-0,015018	-0,928566	-0,864614	-0,921359	-0,010386	-0,008705	-0,015018	-0,928566	-0,864614	-0,921359
16:10:59,95	0,455035	3,508076	-0,150947	0,046992	-0,819006	0,785023	-0,011362	-0,002578	-0,016236	-0,581926	-1,764880	-0,934963	-0,592126	-2,865571	-1,269110	-16,276605	8,242308	11,773813	-0,011362	-0,002578	-0,016236	-0,784325	-0,872974	-0,934963	-0,011362	-0,002578	-0,016236	-0,784325	-0,872974	-0,934963
16:11:00,00	0,455035	3,508076	-0,150947	0,046992	-0,819006	0,785023	-0,014926	-0,005966	-0,014307	-0,409745	-1,947137	-0,954663	-0,596806	-2,867363	-1,271064	-16,279258	8,286172	11,760824	-0,014926	-0,005966	-0,014307	-0,878045	-0,775413	-0,954663	-0,014926	-0,005966	-0,014307	-0,878045	-0,775413	-0,954663
16:11:00,05	0,455035	3,508076	-0,150947	0,046992	-0,819006	0,785023	-0,011034	-0,002809	-0,016260	-0,537241	-1,768984	-0,967652	-0,594407	-2,871499	-1,270259	-16,264011	8,262878	11,759232	-0,011034	-0,002809	-0,016260	-0,757728	-0,902781	-0,967652	-0,011034	-0,002809	-0,016260	-0,757728	-0,902781	-0,967652
16:11:00,10	0,455035	3,508076	-0,150947	0,046992	-0,819006	0,785023	-0,008652	-0,006954	-0,015455	-0,334233	-1,620232	-0,969243	-0,594443	-2,869588	-1,271798	-16,261003	8,240074	11,788756	-0,008652	-0,006954	-0,015455	-0,880128	-0,941072	-0,969243	-0,008652	-0,006954	-0,015455	-0,880128	-0,941072	-0,969243
16:11:00,15	0,455035	3,508076	-0,150947	0,046992	-0,819006	0,785023	-0,010289	-0,005968	-0,016995	-0,403773	-1,691364	-0,939720	-0,590883	-2,868764	-1,269071	-16,257347	8,256688	11,793174	-0,010289	-0,005968	-0,016995	-0,872234	-0,883676	-0,939720	-0,010289	-0,005968	-0,016995	-0,872234	-0,883676	-0,939720
16:11:00,20	0,455035	3,508076	-0,150947	0,046992	-0,819006	0,785023	-0,012783	-0,008639	-0,014267	-0,248655	-1,826194	-0,935302	-0,593760	-2,867221	-1,268698	-16,227461	8,263280	11,768357	-0,012783	-0,008639	-0,014267	-0,926804	-0,822726	-0,935302	-0,012783	-0,008639	-0,014267	-0,926804	-0,822726	-0,935302
16:11:00,25	0,455035	3,508076	-0,150947	0,046992	-0,819006	0,785023	-0,012681	-0,005375	-0,013894	-0,397702	-1,798299	-0,960119	-0,596240	-2,869303	-1,268321	-16,287882	8,257807	11,782371	-0,012681	-0,005375	-0,013894	-0,819670	-0,802845	-0,960119	-0,012681	-0,005375	-0,013894	-0,819670	-0,802845	-0,960119
16:11:00,30	0,455035	3,508076	-0,150947	0,046992	-0,819006	0,785023	-0,009638	-0,004269	-0,013517	-0,490200	-1,689633	-0,946105	-0,593831	-2,868602	-1,268715	-16,262013	8,253627	11,758506	-0,009638	-0,004269	-0,013517	-0,825293	-0,933085	-0,946105	-0,009638	-0,004269	-0,013517	-0,825293	-0,933085	-0,946105
16:11:00,35	0,455035	3,508076	-0,150947	0,046992	-0,819006	0,785023	-0,011450	-0,006004	-0,013912	-0,390630	-1,759371	-0,969970	-0,595629	-2,869649	-1,270661	-16,272446	8,245348	11,759066	-0,011450	-0,006004	-0,013912	-0,861975	-0,860569	-0,969970	-0,011450	-0,006004	-0,013912	-0,861975	-0,860569	-0,969970
16:11:00,40	0,455035	3,508076	-0,150947	0,046992	-0,819006	0,785023	-0,009644	-0,004971	-0,015858	-0,456762	-1,670358	-0,969410	-0,594971	-2,867257	-1,270634	-16,233338	8,252325	11,783565	-0,009644	-0,004971	-0,015858	-0,846971	-0,913323	-0,969410	-0,009644	-0,004971	-0,015858	-0,846971	-0,913323	-0,969410
16:11:00,45	0,455035	3,508076	-0,150947	0,046992	-0,819006	0,785023	-0,012044	-0,004345	-0,015831	-0,463701	-1,764782	-0,944910	-0,596202	-2,869972	-1,270631	-16,262686	8,248060	11,792803	-0,012044	-0,004345	-0,015831	-0,804795	-0,819340	-0,944910	-0,012044	-0,004345	-0,015831	-0,804795	-0,819340	-0,944910
16:11:00,50	0,455035	3,508076	-0,150947	0,046992	-0,819006	0,785023	-0,009077	-0,004636	-0,015827	-0,466938	-1,633811	-0,935673	-0,594411	-2,871026	-1,269466	-16,256062	8,240197	11,777392	-0,009077	-0,004636	-0,015827	-0,830873	-0,921234	-0,935673	-0,009077	-0,004636	-0,015827	-0,830873	-0,921234	-0,935673
16:11:00,55	0,455035	3,508076	-0,150947	0,046992	-0,819006	0,785023	-0,009060	-0,006713	-0,014662	-0,362412	-1,623235	-0,951084	-0,593480	-2,868647	-1,268279	-16,229721	8,248322	11,801399	-0,009060	-0,006713	-0,014662	-0,889421	-0,912029	-0,951084	-0,009060	-0,006713	-0,014662	-0,889421	-0,912029	-0,951084
16:11:00,60	0,455035	3,508076	-0,150947	0,046992	-0,819006	0,785023	-0,011586	-0,006331	-0,013475	-0,362117	-1,735826	-0,927077	-0,594985	-2,871360	-1,268707	-16,257499	8,249325	11,752863	-0,011586	-0,006331	-0,013475	-0,859066	-0,826346	-0,927077	-0,011586	-0,006331	-0,013475	-0,859066	-0,826346	-0,927077
16:11:00,65	0,455035	3,508076	-0,150947	0,046992	-0,819006	0,785023	-0,008484	-0,006384	-0,013904	-0,372379	-1,599073	-0,975613	-0,592651	-2,866452	-1,271813	-16,246791	8,251402	11,775221	-0,008484	-0,006384	-0,013904	-0,873492	-0,933110	-0,975613	-0,008484	-0,006384	-0,013904	-0,873492	-0,933110	-0,975613
16:11:00,70	0,455035	3,508076	-0,150947	0,046992	-0,819006	0,785023	-0,013901	-0,005952	-0,017010	-0,387694	-1,872535	-0,953254	-0,590281	-2,867653	-1,269496	-16,257933	8,270118	11,750531	-0,013901	-0,005952	-0,017010	-0,854890	-0,781318	-0,953254	-0,013901	-0,005952	-0,017010	-0,854890	-0,781318	-0,953254
16:11:00,75	0,455035	3,508076	-0,150947	0,046992	-0,819006	0,785023	-0,014046	-0,008604	-0,014693	-0,239140	-1,899086	-0,977944	-0,592636	-2,870298	-1,271049	-16,264355	8,277545	11,746136	-0,014046	-0,008604	-0,014693	-0,914537	-0,796482	-0,977944	-0,014046	-0,008604	-0,014693	-0,914537	-0,796482	-0,977944
16:11:00,80	0,455035	3,508076	-0,150947	0,046992	-0,819006	0,785023	-0,010578	-0,007887	-0,016246	-0,273183	-1,728003	-0,982340	-0,592740	-2,873114	-1,271391	-16,299917	8,245387	11,813076	-0,010578	-0,007887	-0,016246	-0,892326	-0,897669	-0,982340	-0,010578	-0,007887	-0,016246	-0,892326	-0,897669	-0,982340
16:11:00,85	0,455035	3,508076	-0,150947	0,046992	-0,819006	0,785023	-0,008087	-0,009206	-0,016588	-0,250252	-1,613229	-0,915400	-0,595023	-2,868537	-1,271826	-16,261834	8,252339	11,760159	-0,008087	-0,009206	-0,016588	-0,972896	-0,978380	-0,915400	-0,008087	-0,009206	-0,016588	-0,972896	-0,978380	-0,915400
16:11:00,90	0,455035	3,508076	-0,150947	0,046992	-0,819006	0,785023	-0,010910	-0,004939	-0,017022	-0,447041	-1,730493	-0,968317	-0,594430	-2,867718	-1,269895	-16,257872	8,236702	11,744131	-0,010910	-0,004939	-0,017022	-0,834776	-0,874080	-0,968317	-0,010910	-0,004939	-0,017022	-0,834776	-0,874080	-0,968317
16:11:00,95	0,455035	3,508076	-0,150947	0,046992	-0,819006	0,785023	-0,011916	-0,005044	-0,015092	-0,453175	-1,771548	-0,984344	-0,592009	-2,865940	-1,270246	-16,233266	8,281215	11,784961	-0,011916	-0,005044	-0,015092	-0,849102	-0,836175	-0,984344	-0,011916	-0,005044	-0,015092	-0,849102	-0,836175	-0,984344
16:11:01,00	0,455035	3,508076	-0,150947	0,046992	-0,819006	0,785023	-0,014666	-0,006251	-0,015443	-0,339557	-1,915502	-0,943515	-0,594404	-2,867865	-1,269863	-16,235841	8,217289	11,772317	-0,014666	-0,006251	-0,015443	-0,830235	-0,764243	-0,943515	-0,014666	-0,006251	-0,015443	-0,830235	-0,764243	-0,943515
16:11:01,05	0,455035	3,508076	-0,150947	0,046992	-0,819006	0,785023	-0,011801	-0,005140	-0,015059	-0,453974	-1,736821	-0,956159	-0,596753	-2,864991	-1,269887	-16,239865	8,256870	11,763971	-0,011801	-0,005140	-0,015059	-0,857446	-0,810417	-0,956159	-0,011801	-0,005140	-0,015059	-0,857446	-0,810417	-0,956159
16:11:01,10	0,455035	3,508076	-0,150947	0,046992	-0,819006	0,785023	-0,013115	-0,001668	-0,015084	-0,602225	-1,828427	-0,964505	-0,593191	-2,864838	-1,269877	-16,227986	8,260466	11,764596	-0,013115	-0,001668	-0,015084	-0,733185	-0,798869	-0,964505	-0,013115	-0,001668	-0,015084	-0,733185	-0,798869	-0,964505
16:11:01,15	0,455035	3,508076	-0,150947	0,046992	-0,819006	0,785023	-0,015029	-0,004676	-0,015073	-0,436751	-1,919430	-0,963880	-0,595602	-2,872631	-1,271425	-16,280698	8,287670	11,765378	-0,015029	-0,004676	-0,015073	-0,803845	-0,739677	-0,963880	-0,015029	-0,004676	-0,015073	-0,803845	-0,739677	-0,963880
16:11:01,20	0,455035	3,508076	-0,150947	0,046992	-0,819006	0,785023	-0,007074	-0,006485	-0,016621	-0,345507	-1,565038	-0,963097	-0,596930	-2,869235	-1,272179	-16,230038	8,243367	11,786783	-0,007074	-0,006485	-0,016621	-0,854566	-1,009728	-0,963097	-0,007074	-0,006485	-0,016621	-0,854566	-1,009728	-0,963097
16:11:01,25	0,455035	3,508076	-0,150947	0,046992	-0,819006	0,785023	-0,009352	-0,003637	-0,017376	-0,506637	-1,617461	-0,941693	-0,593885	-2,872512	-1,272196	-16,285698	8,244060	11,774506	-0,009352	-0,003637	-0,017376	-0,792135	-0,883342	-0,941693	-0,009352	-0,003637	-0,017376	-0,792135	-0,883342	-0,941693
16:11:01,30	0,455035	3,508076	-0,150947	0,046992	-0,819006	0,785023	-0,008036	-0,007913	-0,017392	-0,311517	-1,597566	-0,953969	-0,593299	-2,869737	-1,269484	-16,278468	8,225113	11,772688	-0,008036	-0,007913	-0,017392	-0,932677	-0,966771	-0,953969	-0,008036	-0,007913	-0,017392	-0,932677	-0,966771	-0,953969
16:11:01,35	0,455035	3,508076	-0,150947	0,046992	-0,819006	0,785023	-0,010732	-0,007033	-0,014680	-0,370062	-1,722044	-0,955788	-0,596212	-2,867382	-1,270271	-16,262070	8,241397	11,768521	-0,010732	-0,007033	-0,014680	-0,922155	-0,879582	-0,955788	-0,010732	-0,007033	-0,014680	-0,922155	-0,879582	-0,955788
16:11:01,40	0,455035	3,508076	-0,150947	0,046992	-0,819006	0,785023	-0,011315	-0,003332	-0,015468	-0,540222	-1,746321	-0,959955	-0,595010	-2,867178	-1,269068	-16,255742	8,265392	11,812337	-0,011315	-0,003332	-0,015468	-0,801772	-0,858063	-0,959955	-0,011315	-0,003332	-0,015468	-0,801772	-0,858063	-0,959955
16:11:01,45	0,455035	3,508076	-0,150947	0,046992	-0,819006	0,785023	-0,012093	-0,004271	-0,014265	-0,467439	-1,793270	-0,916139	-0,593231	-2,865713	-1,269507	-16,243072	8,234553	11,744178	-0,012093	-0,004271	-0,014265	-0,802717	-0,843975	-0,916139	-0,012093	-0,004271	-0,014265	-0,802717	-0,843975	-0,916139
16:11:01,50	0,455035	3,508076	-0,150947	0,046992	-0,819006	0,785023	-0,014251	-0,005079	-0,014703	-0,445779	-1,879083	-0,984297	-0,595644	-2,866901	-1,271046	-16,271378	8,251701	11,779278	-0,014251	-0,005079	-0,014703	-0,844509	-0,760402	-0,984297	-0,014251	-0,005079	-0,014703	-0,844509	-0,760402	-0,984297
16:11:01,55	0,455035	3,508076	-0,150947	0,046992	-0,819006	0,785023	-0,012015	-0,003584	-0,016243	-0,522846	-1,795929	-0,949198	-0,592671	-2,866413	-1,271030	-16,257992	8,257936	11,789607	-0,012015	-0,003584	-0,016243	-0,804182	-0,852729	-0,949198	-0,012015	-0,003584	-0,016243	-0,804182	-0,852729	-0,949198
16:11:01,60	0,455035	3,508076	-0,150947	0,046992	-0,819006	0,785023	-0,013925	-0,005914	-0,016227	-0,389563	-1,886779	-0,938868	-0,592662	-2,869743	-1,273354	-16,256211	8,248315	11,780512	-0,013925	-0,005914	-0,016227	-0,853851	-0,793636	-0,938868	-0,013925	-0,005914	-0,016227	-0,853851	-0,793636	-0,938868
16:11:01,65	0,455035	3,508076	-0,150947	0,046992	-0,819006	0,785023	-0,011045	-0,007587	-0,018550	-0,310043	-1,730662	-0,947964	-0,593864	-2,865286	-1,270264	-16,258313	8,240465	11,783700	-0,011045	-0,007587	-0,018550	-0,905607	-0,863605	-0,947964	-0,011045	-0,007587	-0,018550	-0,905607	-0,863605	-0,947964
16:11:01,70	0,455035	3,508076	-0,150947	0,046992	-0,819006	0,785023	-0,014304	-0,004317	-0,015460	-0,487899	-1,898014	-0,944775	-0,593876	-2,867031	-1,272205	-16,272187	8,263222	11,785492	-0,014304	-0,004317	-0,015460	-0,826820	-0,775143	-0,944775	-0,014304	-0,004317	-0,015460	-0,826820	-0,775143	-0,944775
16:11:01,74	0,455035	3,508076	-0,150947	0,046992	-0,819006	0,785023	-0,012787	-0,005180	-0,017402	-0,430258	-1,842534	-0,942983	-0,595572	-2,866444	-1,268721	-16,240680	8,241953	11,753091	-0,012787	-0,005180	-0,017402	-0,836915	-0,838732	-0,942983	-0,012787	-0,005180	-0,017402	-0,836915	-0,838732	-0,942983
16:11:01,79	0,455035	3,508076	-0,150947	0,046992	-0,819006	0,785023	-0,012448	-0,003418	-0,013918	-0,524588	-1,786955	-0,975385	-0,596156	-2,866582	-1,269509	-16,247122	8,267272	11,744635	-0,012448	-0,003418	-0,013918	-0,792867	-0,809810	-0,975385	-0,012448	-0,003418	-0,013918	-0,792867	-0,809810	-0,975385
16:11:01,84	0,455035	3,508076	-0,150947	0,046992	-0,819006	0,785023	-0,012036	-0,002981	-0,014705	-0,528600	-1,783800	-0,983841	-0,596054	-2,867374	-1,267148	-16,205288	8,267375	11,752362	-0,012036	-0,002981	-0,014705	-0,762584	-0,838951	-0,983841	-0,012036	-0,002981	-0,014705	-0,762584	-0,838951	-0,983841
16:11:01,89	0,455035	3,508076	-0,150947	0,046992	-0,819006	0,785023	-0,011401	-0,003465	-0,012344	-0,482402	-1,714574	-0,976114	-0,591316	-2,868819	-1,269781	-16,258946	8,262645	11,754969	-0,011401	-0,003465	-0,012344	-0,754416	-0,819616	-0,976114	-0,011401	-0,003465	-0,012344	-0,754416	-0,819616	-0,976114
16:11:01,94	0,455035	3,508076	-0,150947	0,046992	-0,819006	0,785023	-0,012519	-0,008291	-0,014978	-0,262385	-1,816818	-0,973507	-0,595037	-2,867204	-1,272213	-16,261457	8,249026	11,770170	-0,012519	-0,008291	-0,014978	-0,913225	-0,834091	-0,973507	-0,012519	-0,008291	-0,014978	-0,913225	-0,834091	-0,973507
16:11:01,99	0,455035	3,508076	-0,150947	0,046992	-0,819006	0,785023	-0,012057	-0,004261	-0,017409	-0,484979	-1,788181	-0,958306	-0,591493	-2,868324	-1,270272	-16,272357	8,268955	11,760495	-0,012057	-0,004261	-0,017409	-0,819488	-0,841688	-0,958306	-0,012057	-0,004261	-0,017409	-0,819488	-0,841688	-0,958306
16:11:02,04	0,455035	3,508076	-0,150947	0,046992	-0,819006	0,785023	-0,012858	-0,007890	-0,015468	-0,284474	-1,849240	-0,967981	-0,592058	-2,870416	-1,272162	-16,236369	8,206846	11,797639	-0,012858	-0,007890	-0,015468	-0,903842	-0,839863	-0,967981	-0,012858	-0,007890	-0,015468	-0,903842	-0,839863	-0,967981
16:11:02,09	0,455035	3,508076	-0,150947	0,046992	-0,819006	0,785023	-0,010765	-0,008447	-0,017358	-0,291321	-1,678168	-0,930836	-0,594441	-2,867091	-1,271822	-16,249414	8,220428	11,764167	-0,010765	-0,008447	-0,017358	-0,954388	-0,833114	-0,930836	-0,010765	-0,008447	-0,017358	-0,954388	-0,833114	-0,930836
16:11:02,14	0,455035	3,508076	-0,150947	0,046992	-0,819006	0,785023	-0,012453	-0,004721	-0,017019	-0,479825	-1,784029	-0,964308	-0,595003	-2,870050	-1,270246	-16,251608	8,236275	11,777738	-0,012453	-0,004721	-0,017019	-0,850412	-0,806473	-0,964308	-0,012453	-0,004721	-0,017019	-0,850412	-0,806473	-0,964308
16:11:02,19	0,455035	3,508076	-0,150947	0,046992	-0,819006	0,785023	-0,009609	-0,005714	-0,015443	-0,415578	-1,645977	-0,950738	-0,595511	-2,864979	-1,270671	-16,211444	8,254749	11,735234	-0,009609	-0,005714	-0,015443	-0,864092	-0,891657	-0,950738	-0,009609	-0,005714	-0,015443	-0,864092	-0,891657	-0,950738
16:11:02,24	0,455035	3,508076	-0,150947	0,046992	-0,819006	0,785023	-0,013747	-0,002738	-0,015868	-0,534252	-1,835580	-0,993242	-0,595520	-2,870705	-1,270237	-16,237882	8,287598	11,779048	-0,013747	-0,002738	-0,015868	-0,749146	-0,756466	-0,993242	-0,013747	-0,002738	-0,015868	-0,749146	-0,756466	-0,993242
16:11:02,29	0,455035	3,508076	-0,150947	0,046992	-0,819006	0,785023	-0,008783	-0,005593	-0,015433	-0,370548	-1,616791	-0,949427	-0,593760	-2,868527	-1,270254	-16,227783	8,260054	11,759320	-0,008783	-0,005593	-0,015433	-0,809582	-0,927323	-0,949427	-0,008783	-0,005593	-0,015433	-0,809582	-0,927323	-0,949427
16:11:02,34	0,455035	3,508076	-0,150947	0,046992	-0,819006	0,785023	-0,011550	-0,006029	-0,015451	-0,366682	-1,738142	-0,969156	-0,592652	-2,872613	-1,270216	-16,257791	8,235625	11,802014	-0,011550	-0,006029	-0,015451	-0,839940	-0,831488	-0,969156	-0,011550	-0,006029	-0,015451	-0,839940	-0,831488	-0,969156
16:11:02,39	0,455035	3,508076	-0,150947	0,046992	-0,819006	0,785023	-0,008565	-0,009031	-0,015413	-0,246733	-1,596728	-0,926462	-0,593863	-2,868642	-1,270661	-16,267873	8,237364	11,759217	-0,008565	-0,009031	-0,015413	-0,955655	-0,924347	-0,926462	-0,008565	-0,009031	-0,015413	-0,955655	-0,924347	-0,926462
16:11:02,44	0,455035	3,508076	-0,150947	0,046992	-0,819006	0,785023	-0,011398	-0,005996	-0,015857	-0,408069	-1,753645	-0,969258	-0,595663	-2,867426	-1,272195	-16,279644	8,261474	11,804520	-0,011398	-0,005996	-0,015857	-0,878771	-0,858872	-0,969258	-0,011398	-0,005996	-0,015857	-0,878771	-0,858872	-0,969258
16:11:02,49	0,455035	3,508076	-0,150947	0,046992	-0,819006	0,785023	-0,011551	-0,003830	-0,017391	-0,505708	-1,783847	-0,923956	-0,593859	-2,867771	-1,269099	-16,275415	8,269824	11,778895	-0,011551	-0,003830	-0,017391	-0,806378	-0,877069	-0,923956	-0,011551	-0,003830	-0,017391	-0,806378	-0,877069	-0,923956
16:11:02,54	0,455035	3,508076	-0,150947	0,046992	-0,819006	0,785023	-0,012155	-0,005565	-0,014295	-0,406171	-1,815763	-0,949581	-0,591498	-2,868660	-1,269090	-16,262294	8,230104	11,772913	-0,012155	-0,005565	-0,014295	-0,842995	-0,861578	-0,949581	-0,012155	-0,005565	-0,014295	-0,842995	-0,861578	-0,949581
16:11:02,59	0,455035	3,508076	-0,150947	0,046992	-0,819006	0,785023	-0,012566	-0,008054	-0,014286	-0,304551	-1,805874	-0,955563	-0,596762	-2,868463	-1,269496	-16,249879	8,240847	11,753116	-0,012566	-0,008054	-0,014286	-0,936807	-0,819482	-0,955563	-0,012566	-0,008054	-0,014286	-0,936807	-0,819482	-0,955563
16:11:02,64	0,455035	3,508076	-0,150947	0,046992	-0,819006	0,785023	-0,010104	-0,003396	-0,014692	-0,531257	-1,672483	-0,975360	-0,599120	-2,864184	-1,268684	-16,247758	8,286989	11,826982	-0,010104	-0,003396	-0,014692	-0,797859	-0,879339	-0,975360	-0,010104	-0,003396	-0,014692	-0,797859	-0,879339	-0,975360
16:11:02,69	0,455035	3,508076	-0,150947	0,046992	-0,819006	0,785023	-0,012631	0,000785	-0,013880	-0,707655	-1,825141	-0,901493	-0,594498	-2,866874	-1,271039	-16,282649	8,246445	11,793959	-0,012631	0,000785	-0,013880	-0,646037	-0,833597	-0,901493	-0,012631	0,000785	-0,013880	-0,646037	-0,833597	-0,901493
16:11:02,74	0,455035	3,508076	-0,150947	0,046992	-0,819006	0,785023	-0,012612	-0,004563	-0,016235	-0,482141	-1,834114	-0,934517	-0,593277	-2,870377	-1,271022	-16,264473	8,221875	11,782976	-0,012612	-0,004563	-0,016235	-0,840304	-0,844037	-0,934517	-0,012612	-0,004563	-0,016235	-0,840304	-0,844037	-0,934517
16:11:02,79	0,455035	3,508076	-0,150947	0,046992	-0,819006	0,785023	-0,010189	-0,007372	-0,016218	-0,348254	-1,680094	-0,945500	-0,596741	-2,867303	-1,271404	-16,245172	8,292702	11,804516	-0,010189	-0,007372	-0,016218	-0,926938	-0,880219	-0,945500	-0,010189	-0,007372	-0,016218	-0,926938	-0,880219	-0,945500
16:11:02,84	0,455035	3,508076	-0,150947	0,046992	-0,819006	0,785023	-0,011119	-0,002835	-0,016600	-0,513192	-1,747117	-0,923959	-0,595049	-2,867920	-1,271440	-16,270317	8,245839	11,764735	-0,011119	-0,002835	-0,016600	-0,735718	-0,874292	-0,923959	-0,011119	-0,002835	-0,016600	-0,735718	-0,874292	-0,923959
16:11:02,89	0,455035	3,508076	-0,150947	0,046992	-0,819006	0,785023	-0,011430	-0,004609	-0,016637	-0,474109	-1,761658	-0,963740	-0,594991	-2,871269	-1,271778	-16,246019	8,242820	11,798024	-0,011430	-0,004609	-0,016637	-0,835882	-0,864382	-0,963740	-0,011430	-0,004609	-0,016637	-0,835882	-0,864382	-0,963740
16:11:02,94	0,455035	3,508076	-0,150947	0,046992	-0,819006	0,785023	-0,008559	-0,006334	-0,016974	-0,374868	-1,589821	-0,930452	-0,596136	-2,869015	-1,272197	-16,241542	8,283593	11,770604	-0,008559	-0,006334	-0,016974	-0,872064	-0,917906	-0,930452	-0,008559	-0,006334	-0,016974	-0,872064	-0,917906	-0,930452
16:11:02,99	0,455035	3,508076	-0,150947	0,046992	-0,819006	0,785023	-0,009939	-0,004215	-0,017393	-0,447491	-1,678052	-0,957871	-0,597300	-2,866037	-1,271028	-16,216334	8,249824	11,778483	-0,009939	-0,004215	-0,017393	-0,778369	-0,897865	-0,957871	-0,009939	-0,004215	-0,017393	-0,778369	-0,897865	-0,957871
16:11:03,05	0,455035	3,508076	-0,150947	0,046992	-0,819006	0,785023	-0,011936	-0,001718	-0,016224	-0,593985	-1,743213	-0,949993	-0,597329	-2,870562	-1,269839	-16,248448	8,269623	11,802273	-0,011936	-0,001718	-0,016224	-0,728835	-0,806214	-0,949993	-0,011936	-0,001718	-0,016224	-0,728835	-0,806214	-0,949993
16:11:03,10	0,455035	3,508076	-0,150947	0,046992	-0,819006	0,785023	-0,008002	-0,003955	-0,015035	-0,476562	-1,576360	-0,926203	-0,599713	-2,868710	-1,269476	-16,256813	8,263858	11,787282	-0,008002	-0,003955	-0,015035	-0,787031	-0,948174	-0,926203	-0,008002	-0,003955	-0,015035	-0,787031	-0,948174	-0,926203
16:11:03,15	0,455035	3,508076	-0,150947	0,046992	-0,819006	0,785023	-0,008415	-0,000964	-0,014673	-0,641249	-1,602172	-0,941194	-0,583090	-2,875413	-1,264944	-16,471880	7,996667	11,800646	-0,008415	-0,000964	-0,014673	-0,716954	-0,941605	-0,941194	-0,008415	-0,000964	-0,014673	-0,716954	-0,941605	-0,941194
16:11:03,20	0,455035	3,508076	-0,150947	0,046992	-0,819006	0,785023	-0,010921	-0,018712	-0,010141	-0,057303	-1,785135	-0,927830	-0,254065	-3,033998	-1,190189	-24,986499	-9,549428	13,851606	-0,010921	-0,018712	-0,010141	-1,526192	-0,927857	-0,927830	-0,010921	-0,018712	-0,010141	-1,526192	-0,927857	-0,927830
16:11:03,25	0,455019	3,557904	-0,151005	0,046985	-0,819026	0,784996	-0,038095	-0,382949	0,064614	-0,569668	-1,799044	1,123130	-0,174793	-3,070287	-1,192475	-27,246524	-13,708345	14,395725	-0,038095	-0,382949	0,064614	-30,631128	1,191446	1,123130	-0,038095	-0,382949	0,064614	-30,631128	1,191446	1,123130
16:11:03,30	0,455019	3,557904	-0,151005	0,046985	-0,819026	0,784996	-0,046304	-0,469745	0,062329	-0,788011	-2,103658	1,667249	-0,177952	-3,073125	-1,191702	-27,158223	-13,510847	14,327029	-0,046304	-0,469745	0,062329	-37,662962	1,531189	1,667249	-0,046304	-0,469745	0,062329	-37,662962	1,531189	1,667249
16:11:03,35	0,455019	3,557904	-0,151005	0,046985	-0,819026	0,784996	-0,042266	-0,468427	0,063102	-0,641334	-1,915993	1,598553	-0,185454	-3,072817	-1,194434	-27,123313	-13,392322	14,306653	-0,042266	-0,468427	0,063102	-37,412860	1,401920	1,598553	-0,042266	-0,468427	0,063102	-37,412860	1,401920	1,598553
16:11:03,40	0,455019	3,557904	-0,151005	0,046985	-0,819026	0,784996	-0,038782	-0,461776	0,060369	-0,867070	-1,763827	1,578177	-0,184743	-3,068144	-1,193656	-27,073938	-13,340100	14,303316	-0,038782	-0,461776	0,060369	-37,116515	1,280551	1,578177	-0,038782	-0,461776	0,060369	-37,116515	1,280551	1,578177
16:11:03,45	0,455019	3,557904	-0,151005	0,046985	-0,819026	0,784996	-0,043185	-0,460056	0,061147	-0,886620	-1,976150	1,574841	-0,182917	-3,070956	-1,192072	-27,064270	-13,315373	14,317478	-0,043185	-0,460056	0,061147	-37,001010	1,413887	1,574841	-0,043185	-0,460056	0,061147	-37,001010	1,413887	1,574841
16:11:03,50	0,455019	3,557904	-0,151005	0,046985	-0,819026	0,784996	-0,041662	-0,463043	0,062732	-0,705042	-1,900938	1,589003	-0,184689	-3,068925	-1,192473	-27,077980	-13,262152	14,324409	-0,041662	-0,463043	0,062732	-37,053920	1,369533	1,589003	-0,041662	-0,463043	0,062732	-37,053920	1,369533	1,589003
16:11:03,55	0,455019	3,557904	-0,151005	0,046985	-0,819026	0,784996	-0,042535	-0,460493	0,062331	-0,798394	-1,984835	1,595933	-0,188695	-3,068254	-1,194022	-27,041211	-13,198355	14,321579	-0,042535	-0,460493	0,062331	-36,947116	1,354193	1,595933	-0,042535	-0,460493	0,062331	-36,947116	1,354193	1,595933
16:11:03,60	0,455019	3,557904	-0,151005	0,046985	-0,819026	0,784996	-0,041113	-0,456688	0,060782	-0,922620	-1,910928	1,593103	-0,188663	-3,066152	-1,194525	-27,020190	-13,205022	14,297547	-0,041113	-0,456688	0,060782	-36,772650	1,316445	1,593103	-0,041113	-0,456688	0,060782	-36,772650	1,316445	1,593103
16:11:03,65	0,455019	3,557904	-0,151005	0,046985	-0,819026	0,784996	-0,042950	-0,455665	0,060278	-0,971104	-1,984927	1,569072	-0,177738	-3,071791	-1,188992	-27,276062	-13,656036	14,390008	-0,042950	-0,455665	0,060278	-36,740790	1,386671	1,569072	-0,042950	-0,455665	0,060278	-36,740790	1,386671	1,569072
16:11:03,70	0,455019	3,557904	-0,151005	0,046985	-0,819026	0,784996	-0,043529	-0,467946	0,065811	-0,850999	-2,011101	1,661532	0,146164	-3,235408	-1,143499	-35,861168	-30,834893	16,451460	-0,043529	-0,467946	0,065811	-37,584771	1,405920	1,661532	-0,043529	-0,467946	0,065811	-37,584771	1,405920	1,661532
16:11:03,75	0,454979	3,607976	-0,150987	0,046987	-0,819016	0,784998	-0,063784	-0,830262	0,111305	-1,180460	-1,909837	3,722984	0,206272	-3,266989	-1,145811	-37,751988	-34,143191	16,803248	-0,063784	-0,830262	0,111305	-66,356007	3,097184	3,722984	-0,063784	-0,830262	0,111305	-66,356007	3,097184	3,722984
16:11:03,80	0,454979	3,607976	-0,150987	0,046987	-0,819016	0,784998	-0,066487	-0,898107	0,108993	-1,462985	-2,033780	4,074772	0,204955	-3,263718	-1,147356	-37,619324	-33,905360	16,757405	-0,066487	-0,898107	0,108993	-71,964386	3,185484	4,074772	-0,066487	-0,898107	0,108993	-71,964386	3,185484	4,074772
16:11:03,85	0,454979	3,607976	-0,150987	0,046987	-0,819016	0,784998	-0,068662	-0,895331	0,107447	-1,335061	-2,150882	4,028929	0,200418	-3,263609	-1,148513	-37,579802	-33,777259	16,756192	-0,068662	-0,895331	0,107447	-71,618511	3,239085	4,028929	-0,068662	-0,895331	0,107447	-71,618511	3,239085	4,028929
16:11:03,90	0,454979	3,607976	-0,150987	0,046987	-0,819016	0,784998	-0,066488	-0,891347	0,106291	-1,411487	-2,067635	4,027716	0,198794	-3,265472	-1,147358	-37,554553	-33,691434	16,718661	-0,066488	-0,891347	0,106291	-71,382256	3,151638	4,027716	-0,066488	-0,891347	0,106291	-71,382256	3,151638	4,027716
16:11:03,95	0,454979	3,607976	-0,150987	0,046987	-0,819016	0,784998	-0,064063	-0,890873	0,107446	-1,349221	-1,962590	3,990185	0,197687	-3,266525	-1,149671	-37,531323	-33,656964	16,725432	-0,064063	-0,890873	0,107446	-71,282725	3,066334	3,990185	-0,064063	-0,890873	0,107446	-71,282725	3,066334	3,990185
16:11:04,00	0,454979	3,607976	-0,150987	0,046987	-0,819016	0,784998	-0,062596	-0,890440	0,105132	-1,330249	-1,883452	3,996956	0,195977	-3,267082	-1,151609	-37,522932	-33,597169	16,728062	-0,062596	-0,890440	0,105132	-71,229795	3,030356	3,996956	-0,062596	-0,890440	0,105132	-71,229795	3,030356	3,996956
16:11:04,05	0,454979	3,607976	-0,150987	0,046987	-0,819016	0,784998	-0,061259	-0,889238	0,103194	-1,336785	-1,836545	3,999586	0,196055	-3,261954	-1,150061	-37,499911	-33,526065	16,734781	-0,061259	-0,889238	0,103194	-71,141956	2,972288	3,999586	-0,061259	-0,889238	0,103194	-71,141956	2,972288	3,999586
16:11:04,10	0,454979	3,607976	-0,150987	0,046987	-0,819016	0,784998	-0,065740	-0,886742	0,104742	-1,393507	-2,085150	4,006305	0,193776	-3,260892	-1,150417	-37,449589	-33,547984	16,757767	-0,065740	-0,886742	0,104742	-71,002715	3,075409	4,006305	-0,065740	-0,886742	0,104742	-71,002715	3,075409	4,006305
16:11:04,15	0,454979	3,607976	-0,150987	0,046987	-0,819016	0,784998	-0,065520	-0,884237	0,104386	-1,517565	-2,019203	4,029291	0,191406	-3,262604	-1,147734	-37,491465	-33,485386	16,728835	-0,065520	-0,884237	0,104386	-70,930164	3,124135	4,029291	-0,065520	-0,884237	0,104386	-70,930164	3,124135	4,029291
16:11:04,20	0,454979	3,607976	-0,150987	0,046987	-0,819016	0,784998	-0,062852	-0,883040	0,107070	-1,546526	-1,948023	4,000359	0,196254	-3,260972	-1,151213	-37,422017	-33,477575	16,712188	-0,062852	-0,883040	0,107070	-70,865177	2,985865	4,000359	-0,062852	-0,883040	0,107070	-70,865177	2,985865	4,000359
16:11:04,25	0,454979	3,607976	-0,150987	0,046987	-0,819016	0,784998	-0,066689	-0,886423	0,103591	-1,329145	-2,091327	3,983712	0,191558	-3,263750	-1,148886	-37,434496	-33,456227	16,705515	-0,066689	-0,886423	0,103591	-70,913326	3,143791	3,983712	-0,066689	-0,886423	0,103591	-70,913326	3,143791	3,983712
16:11:04,30	0,454979	3,607976	-0,150987	0,046987	-0,819016	0,784998	-0,061935	-0,883745	0,105918	-1,456159	-1,865598	3,977040	0,194493	-3,262386	-1,149680	-37,445568	-33,427389	16,693210	-0,061935	-0,883745	0,105918	-70,830107	2,996328	3,977040	-0,061935	-0,883745	0,105918	-70,830107	2,996328	3,977040
16:11:04,35	0,454979	3,607976	-0,150987	0,046987	-0,819016	0,784998	-0,064584	-0,885605	0,105124	-1,339972	-2,027350	3,964735	0,193391	-3,262280	-1,150421	-37,411271	-33,409125	16,722790	-0,064584	-0,885605	0,105124	-70,859973	3,042516	3,964735	-0,064584	-0,885605	0,105124	-70,859973	3,042516	3,964735
16:11:04,40	0,454979	3,607976	-0,150987	0,046987	-0,819016	0,784998	-0,064125	-0,884597	0,104382	-1,359428	-1,982922	3,994314	0,192215	-3,260978	-1,151207	-37,405310	-33,410432	16,718310	-0,064125	-0,884597	0,104382	-70,800293	3,050929	3,994314	-0,064125	-0,884597	0,104382	-70,800293	3,050929	3,994314
16:11:04,45	0,454979	3,607976	-0,150987	0,046987	-0,819016	0,784998	-0,064665	-0,882928	0,103597	-1,444368	-2,005140	3,989834	0,191091	-3,259608	-1,150843	-37,387659	-33,392306	16,684580	-0,064665	-0,882928	0,103597	-70,754215	3,071032	3,989834	-0,064665	-0,882928	0,103597	-70,754215	3,071032	3,989834
16:11:04,50	0,454979	3,607976	-0,150987	0,046987	-0,819016	0,784998	-0,065289	-0,881269	0,103961	-1,506090	-2,031378	3,956105	0,194620	-3,261259	-1,150426	-37,401225	-33,365836	16,714750	-0,065289	-0,881269	0,103961	-70,685741	3,093797	3,956105	-0,065289	-0,881269	0,103961	-70,685741	3,093797	3,956105
16:11:04,55	0,454979	3,607976	-0,150987	0,046987	-0,819016	0,784998	-0,065624	-0,885150	0,104378	-1,288135	-2,073791	3,986274	0,191377	-3,257637	-1,153758	-37,387511	-33,369475	16,695905	-0,065624	-0,885150	0,104378	-70,772448	3,077696	3,986274	-0,065624	-0,885150	0,104378	-70,772448	3,077696	3,986274
16:11:04,60	0,454979	3,607976	-0,150987	0,046987	-0,819016	0,784998	-0,067139	-0,880531	0,101046	-1,524618	-2,138871	3,967429	0,189877	-3,258446	-1,153165	-37,411229	-33,338433	16,721840	-0,067139	-0,880531	0,101046	-70,646338	3,131537	3,967429	-0,067139	-0,880531	0,101046	-70,646338	3,131537	3,967429
16:11:04,65	0,454979	3,607976	-0,150987	0,046987	-0,819016	0,784998	-0,065688	-0,879637	0,101639	-1,556099	-2,099496	3,993364	0,191102	-3,265135	-1,153148	-37,407672	-33,343374	16,701473	-0,065688	-0,879637	0,101639	-70,607614	3,057033	3,993364	-0,065688	-0,879637	0,101639	-70,607614	3,057033	3,993364
16:11:04,70	0,454979	3,607976	-0,150987	0,046987	-0,819016	0,784998	-0,060508	-0,884043	0,101656	-1,329507	-1,824582	3,972998	0,190589	-3,262162	-1,150039	-37,377030	-33,324615	16,700220	-0,060508	-0,884043	0,101656	-70,726863	2,925312	3,972998	-0,060508	-0,884043	0,101656	-70,726863	2,925312	3,972998
16:11:04,75	0,454979	3,607976	-0,150987	0,046987	-0,819016	0,784998	-0,062826	-0,882112	0,104765	-1,398338	-1,927954	3,971744	0,192321	-3,258410	-1,153154	-37,371419	-33,339313	16,707288	-0,062826	-0,882112	0,104765	-70,644132	3,003893	3,971744	-0,062826	-0,882112	0,104765	-70,644132	3,003893	3,971744
16:11:04,80	0,454979	3,607976	-0,150987	0,046987	-0,819016	0,784998	-0,066942	-0,881736	0,101649	-1,427802	-2,129753	3,978813	0,191228	-3,257661	-1,153551	-37,339686	-33,317919	16,683585	-0,066942	-0,881736	0,101649	-70,644097	3,125163	3,978813	-0,066942	-0,881736	0,101649	-70,644097	3,125163	3,978813
16:11:04,85	0,454979	3,607976	-0,150987	0,046987	-0,819016	0,784998	-0,067043	-0,880414	0,101252	-1,462144	-2,118261	3,955110	0,195943	-3,258064	-1,150432	-37,353052	-33,293521	16,693052	-0,067043	-0,880414	0,101252	-70,574675	3,144644	3,955110	-0,067043	-0,880414	0,101252	-70,574675	3,144644	3,955110
16:11:04,90	0,454979	3,607976	-0,150987	0,046987	-0,819016	0,784998	-0,069052	-0,884699	0,104371	-1,224887	-2,246497	3,964576	0,185898	-3,255994	-1,151218	-37,360414	-33,284382	16,716696	-0,069052	-0,884699	0,104371	-70,673776	3,174105	3,964576	-0,069052	-0,884699	0,104371	-70,673776	3,174105	3,964576
16:11:04,95	0,454979	3,607976	-0,150987	0,046987	-0,819016	0,784998	-0,065823	-0,874965	0,103585	-1,726824	-2,089511	3,988220	0,187073	-3,260576	-1,153547	-37,370052	-33,289496	16,698191	-0,065823	-0,874965	0,103585	-70,411590	3,077580	3,988220	-0,065823	-0,874965	0,103585	-70,411590	3,077580	3,988220
16:11:05,00	0,454979	3,607976	-0,150987	0,046987	-0,819016	0,784998	-0,066203	-0,878949	0,103602	-1,475303	-2,098175	3,974782	0,189539	-3,257656	-1,151202	-37,328601	-33,251527	16,703258	-0,066203	-0,878949	0,103602	-70,472802	3,098787	3,974782	-0,066203	-0,878949	0,103602	-70,472802	3,098787	3,974782
16:11:05,05	0,454979	3,607976	-0,150987	0,046987	-0,819016	0,784998	-0,066203	-0,878949	0,103602	-1,475303	-2,098175	3,974782	0,192412	-3,260078	-1,150433	-37,362200	-33,277553	16,692749	-0,066203	-0,878949	0,103602	-70,472802	3,098787	3,974782	-0,066203	-0,878949	0,103602	-70,472802	3,098787	3,974782
16:11:05,10	0,454979	3,607976	-0,150987	0,046987	-0,819016	0,784998	-0,065543	-0,882648	0,104371	-1,322273	-2,079921	3,964273	0,188869	-3,260124	-1,151981	-37,362424	-33,274690	16,707701	-0,065543	-0,882648	0,104371	-70,610176	3,065204	3,964273	-0,065543	-0,882648	0,104371	-70,610176	3,065204	3,964273
16:11:05,15	0,454979	3,607976	-0,150987	0,046987	-0,819016	0,784998	-0,063732	-0,879603	0,102822	-1,478262	-1,987364	3,979226	0,189027	-3,256628	-1,151202	-37,295572	-33,239251	16,688841	-0,063732	-0,879603	0,102822	-70,527107	3,015581	3,979226	-0,063732	-0,879603	0,102822	-70,527107	3,015581	3,979226
16:11:05,20	0,454979	3,607976	-0,150987	0,046987	-0,819016	0,784998	-0,066838	-0,877992	0,103601	-1,497914	-2,108721	3,960365	0,190204	-3,262122	-1,151952	-37,297866	-33,270183	16,692564	-0,066838	-0,877992	0,103601	-70,420300	3,138077	3,960365	-0,066838	-0,877992	0,103601	-70,420300	3,138077	3,960365
16:11:05,25	0,454979	3,607976	-0,150987	0,046987	-0,819016	0,784998	-0,062668	-0,881759	0,102851	-1,329990	-1,878415	3,964088	0,186646	-3,259997	-1,155089	-37,305284	-33,251311	16,680318	-0,062668	-0,881759	0,102851	-70,548048	3,041058	3,964088	-0,062668	-0,881759	0,102851	-70,548048	3,041058	3,964088
16:11:05,30	0,454979	3,607976	-0,150987	0,046987	-0,819016	0,784998	-0,062730	-0,877615	0,099714	-1,532848	-1,897489	3,951842	0,187827	-3,257794	-1,152793	-37,317942	-33,217780	16,651585	-0,062730	-0,877615	0,099714	-70,425595	3,026836	3,951842	-0,062730	-0,877615	0,099714	-70,425595	3,026836	3,951842
16:11:05,35	0,454979	3,607976	-0,150987	0,046987	-0,819016	0,784998	-0,065229	-0,877536	0,102011	-1,514239	-2,055128	3,923109	0,186044	-3,259360	-1,152765	-37,330924	-33,199967	16,690493	-0,065229	-0,877536	0,102011	-70,400796	3,065312	3,923109	-0,065229	-0,877536	0,102011	-70,400796	3,065312	3,923109
16:11:05,40	0,454979	3,607976	-0,150987	0,046987	-0,819016	0,784998	-0,062980	-0,876775	0,102039	-1,544861	-1,958378	3,962017	0,193690	-3,258404	-1,153129	-37,315293	-33,247329	16,705035	-0,062980	-0,876775	0,102039	-70,371701	2,985590	3,962017	-0,062980	-0,876775	0,102039	-70,371701	2,985590	3,962017
16:11:05,45	0,454979	3,607976	-0,150987	0,046987	-0,819016	0,784998	-0,067631	-0,882918	0,101675	-1,258632	-2,163004	3,976559	0,188997	-3,259249	-1,152757	-37,313246	-33,242388	16,684629	-0,067631	-0,882918	0,101675	-70,567689	3,146056	3,976559	-0,067631	-0,882918	0,101675	-70,567689	3,146056	3,976559
16:11:05,50	0,454979	3,607976	-0,150987	0,046987	-0,819016	0,784998	-0,064553	-0,879276	0,102046	-1,442692	-2,003614	3,956153	0,188447	-3,255609	-1,152393	-37,290889	-33,236747	16,660578	-0,064553	-0,879276	0,102046	-70,465883	3,063774	3,956153	-0,064553	-0,879276	0,102046	-70,465883	3,063774	3,956153
16:11:05,55	0,454979	3,607976	-0,150987	0,046987	-0,819016	0,784998	-0,067430	-0,876980	0,102410	-1,546026	-2,136693	3,932102	0,188958	-3,257804	-1,152000	-37,335042	-33,226231	16,680272	-0,067430	-0,876980	0,102410	-70,388973	3,156564	3,932102	-0,067430	-0,876980	0,102410	-70,388973	3,156564	3,932102
16:11:05,60	0,454979	3,607976	-0,150987	0,046987	-0,819016	0,784998	-0,065785	-0,878521	0,102804	-1,478899	-2,094649	3,951796	0,190288	-3,256838	-1,151994	-37,279847	-33,182983	16,657234	-0,065785	-0,878521	0,102804	-70,442760	3,069475	3,951796	-0,065785	-0,878521	0,102804	-70,442760	3,069475	3,951796
16:11:05,65	0,454979	3,607976	-0,150987	0,046987	-0,819016	0,784998	-0,067286	-0,879189	0,102809	-1,379094	-2,146539	3,928758	0,189610	-3,262110	-1,152381	-37,320653	-33,222200	16,655733	-0,067286	-0,879189	0,102809	-70,395420	3,135436	3,928758	-0,067286	-0,879189	0,102809	-70,395420	3,135436	3,928758
16:11:05,70	0,454979	3,607976	-0,150987	0,046987	-0,819016	0,784998	-0,062382	-0,881238	0,102423	-1,326905	-1,907271	3,927258	0,189013	-3,257627	-1,153144	-37,311787	-33,206797	16,695923	-0,062382	-0,881238	0,102423	-70,504088	2,989755	3,927258	-0,062382	-0,881238	0,102423	-70,504088	2,989755	3,927258
16:11:05,75	0,454979	3,607976	-0,150987	0,046987	-0,819016	0,784998	-0,065966	-0,878479	0,101660	-1,452597	-2,093636	3,967447	0,189695	-3,258847	-1,151188	-37,271773	-33,222334	16,679226	-0,065966	-0,878479	0,101660	-70,413204	3,084694	3,967447	-0,065966	-0,878479	0,101660	-70,413204	3,084694	3,967447
16:11:05,80	0,454979	3,607976	-0,150987	0,046987	-0,819016	0,784998	-0,065250	-0,879680	0,103615	-1,383588	-2,013997	3,950750	0,187273	-3,260092	-1,154304	-37,300250	-33,218245	16,685787	-0,065250	-0,879680	0,103615	-70,438483	3,108149	3,950750	-0,065250	-0,879680	0,103615	-70,438483	3,108149	3,950750
16:11:05,85	0,454979	3,607976	-0,150987	0,046987	-0,819016	0,784998	-0,062961	-0,878206	0,100499	-1,470965	-1,921658	3,957311	0,187917	-3,256635	-1,152782	-37,296086	-33,149737	16,658566	-0,062961	-0,878206	0,100499	-70,410102	3,020774	3,957311	-0,062961	-0,878206	0,100499	-70,410102	3,020774	3,957311
16:11:05,90	0,454979	3,607976	-0,150987	0,046987	-0,819016	0,784998	-0,066277	-0,877034	0,102021	-1,470464	-2,124721	3,930090	0,187299	-3,258146	-1,153544	-37,314509	-33,134009	16,683617	-0,066277	-0,877034	0,102021	-70,317650	3,077993	3,930090	-0,066277	-0,877034	0,102021	-70,317650	3,077993	3,930090
16:11:05,95	0,454979	3,607976	-0,150987	0,046987	-0,819016	0,784998	-0,064660	-0,877254	0,101260	-1,454601	-2,064450	3,955142	0,189092	-3,255887	-1,153156	-37,292811	-33,148555	16,678492	-0,064660	-0,877254	0,101260	-70,319077	3,011321	3,955142	-0,064660	-0,877254	0,101260	-70,319077	3,011321	3,955142
16:11:06,00	0,454979	3,607976	-0,150987	0,046987	-0,819016	0,784998	-0,067512	-0,877678	0,101647	-1,434333	-2,186715	3,950017	0,186163	-3,258576	-1,148886	-37,298970	-33,157801	16,665065	-0,067512	-0,877678	0,101647	-70,332046	3,112976	3,950017	-0,067512	-0,877678	0,101647	-70,332046	3,112976	3,950017
16:11:06,05	0,454979	3,607976	-0,150987	0,046987	-0,819016	0,784998	-0,063719	-0,876485	0,105918	-1,507428	-1,990179	3,936590	0,189041	-3,260154	-1,155476	-37,306431	-33,197020	16,677850	-0,063719	-0,876485	0,105918	-70,311532	3,011744	3,936590	-0,063719	-0,876485	0,105918	-70,311532	3,011744	3,936590
16:11:06,10	0,454979	3,607976	-0,150987	0,046987	-0,819016	0,784998	-0,063791	-0,879767	0,099327	-1,374466	-1,980801	3,949374	0,188512	-3,256979	-1,155878	-37,280738	-33,168656	16,664583	-0,063791	-0,879767	0,099327	-70,436197	3,026813	3,949374	-0,063791	-0,879767	0,099327	-70,436197	3,026813	3,949374
16:11:06,16	0,454979	3,607976	-0,150987	0,046987	-0,819016	0,784998	-0,066277	-0,877722	0,098925	-1,443428	-2,101968	3,936107	0,187354	-3,256814	-1,152013	-37,296983	-33,121134	16,649209	-0,066277	-0,877722	0,098925	-70,344577	3,100743	3,936107	-0,066277	-0,877722	0,098925	-70,344577	3,100743	3,936107
16:11:06,21	0,454979	3,607976	-0,150987	0,046987	-0,819016	0,784998	-0,065840	-0,876636	0,102791	-1,466831	-2,117098	3,920733	0,183224	-3,259953	-1,153575	-37,305486	-33,125230	16,634401	-0,065840	-0,876636	0,102791	-70,282784	3,051346	3,920733	-0,065840	-0,876636	0,102791	-70,282784	3,051346	3,920733
16:11:06,26	0,454979	3,607976	-0,150987	0,046987	-0,819016	0,784998	-0,061057	-0,874629	0,101229	-1,578988	-1,873675	3,905925	0,194191	-3,264966	-1,154229	-37,463625	-33,374112	16,714393	-0,061057	-0,874629	0,101229	-70,237399	2,919269	3,905925	-0,061057	-0,874629	0,101229	-70,237399	2,919269	3,905925
16:11:06,31	0,454979	3,607976	-0,150987	0,046987	-0,819016	0,784998	-0,062199	-0,886633	0,100575	-1,249415	-1,945571	3,985918	0,511791	-3,426275	-1,099123	-46,450953	-50,410413	18,693160	-0,062199	-0,886633	0,100575	-70,850100	2,937021	3,985918	-0,062199	-0,886633	0,100575	-70,850100	2,937021	3,985918
16:11:06,36	0,455006	3,658003	-0,150997	0,046990	-0,819029	0,784972	-0,081301	-1,242337	0,155680	-2,000313	-2,204010	5,964684	0,570518	-3,453251	-1,099775	-48,150830	-53,763711	18,924695	-0,081301	-1,242337	0,155680	-99,523793	4,178141	5,964684	-0,081301	-1,242337	0,155680	-99,523793	4,178141	5,964684
16:11:06,41	0,455006	3,658003	-0,150997	0,046990	-0,819029	0,784972	-0,087303	-1,306685	0,155028	-2,408231	-2,311577	6,196220	0,563958	-3,447357	-1,100538	-48,006462	-53,456791	18,904177	-0,087303	-1,306685	0,155028	-104,982974	4,541695	6,196220	-0,087303	-1,306685	0,155028	-104,982974	4,541695	6,196220
16:11:06,46	0,455006	3,658003	-0,150997	0,046990	-0,819029	0,784972	-0,089127	-1,298056	0,154265	-2,518931	-2,434891	6,175701	0,557652	-3,448742	-1,103629	-47,973951	-53,307738	18,914048	-0,089127	-1,298056	0,154265	-104,416334	4,561612	6,175701	-0,089127	-1,298056	0,154265	-104,416334	4,561612	6,175701
16:11:06,51	0,455006	3,658003	-0,150997	0,046990	-0,819029	0,784972	-0,084775	-1,293288	0,151175	-2,621547	-2,254939	6,185572	0,554292	-3,449925	-1,100493	-47,922745	-53,246348	18,917669	-0,084775	-1,293288	0,151175	-104,144633	4,399905	6,185572	-0,084775	-1,293288	0,151175	-104,144633	4,399905	6,185572
16:11:06,56	0,455006	3,658003	-0,150997	0,046990	-0,819029	0,784972	-0,082070	-1,290969	0,154311	-2,663332	-2,100642	6,189193	0,559624	-3,446958	-1,101686	-47,921035	-53,192538	18,887547	-0,082070	-1,290969	0,154311	-104,004429	4,341880	6,189193	-0,082070	-1,290969	0,154311	-104,004429	4,341880	6,189193
16:11:06,61	0,455006	3,658003	-0,150997	0,046990	-0,819029	0,784972	-0,087306	-1,294103	0,153117	-2,452907	-2,398346	6,159071	0,554594	-3,446453	-1,105008	-47,892273	-53,097438	18,860031	-0,087306	-1,294103	0,153117	-104,040024	4,455213	6,159071	-0,087306	-1,294103	0,153117	-104,040024	4,455213	6,159071
16:11:06,66	0,455006	3,658003	-0,150997	0,046990	-0,819029	0,784972	-0,085228	-1,289494	0,149796	-2,595834	-2,312904	6,131555	0,553865	-3,449015	-1,098954	-47,913852	-53,065378	18,898273	-0,085228	-1,289494	0,149796	-103,821147	4,377491	6,131555	-0,085228	-1,289494	0,149796	-103,821147	4,377491	6,131555
16:11:06,71	0,455006	3,658003	-0,150997	0,046990	-0,819029	0,784972	-0,082645	-1,290144	0,155850	-2,545075	-2,213293	6,169797	0,554566	-3,447594	-1,106312	-47,851245	-53,042373	18,903176	-0,082645	-1,290144	0,155850	-103,821389	4,274317	6,169797	-0,082645	-1,290144	0,155850	-103,821389	4,274317	6,169797
16:11:06,76	0,455006	3,658003	-0,150997	0,046990	-0,819029	0,784972	-0,084226	-1,290040	0,148492	-2,499251	-2,252814	6,174700	0,564915	-3,450245	-1,100171	-48,134914	-53,397742	18,935973	-0,084226	-1,290040	0,148492	-103,767408	4,358943	6,174700	-0,084226	-1,290040	0,148492	-103,767408	4,358943	6,174700
16:11:06,81	0,455006	3,658003	-0,150997	0,046990	-0,819029	0,784972	-0,087105	-1,300329	0,154633	-2,413819	-2,470496	6,207497	0,875602	-3,624803	-1,045344	-57,632661	-70,015743	21,010339	-0,087105	-1,300329	0,154633	-104,489658	4,367254	6,207497	-0,087105	-1,300329	0,154633	-104,489658	4,367254	6,207497
16:11:06,86	0,455009	3,707967	-0,150978	0,046984	-0,819012	0,785031	-0,091276	-1,656671	0,209460	-3,024528	-2,603693	8,281863	0,929193	-3,654554	-1,049466	-59,120261	-72,946325	21,317032	-0,091276	-1,656671	0,209460	-133,073191	4,561510	8,281863	-0,091276	-1,656671	0,209460	-133,073191	4,561510	8,281863
16:11:06,91	0,455009	3,707967	-0,150978	0,046984	-0,819012	0,785031	-0,092307	-1,717957	0,205337	-3,119395	-2,480263	8,588556	0,922626	-3,651367	-1,050947	-58,996709	-72,623132	21,243986	-0,092307	-1,717957	0,205337	-137,979037	4,765798	8,588556	-0,092307	-1,717957	0,205337	-137,979037	4,765798	8,588556
16:11:06,96	0,455009	3,707967	-0,150978	0,046984	-0,819012	0,785031	-0,091783	-1,710677	0,203857	-3,156296	-2,507657	8,515510	0,921633	-3,651397	-1,051052	-58,943298	-72,543348	21,202275	-0,091783	-1,710677	0,203857	-137,444443	4,697337	8,515510	-0,091783	-1,710677	0,203857	-137,444443	4,697337	8,515510
16:11:07,01	0,455009	3,707967	-0,150978	0,046984	-0,819012	0,785031	-0,091261	-1,709832	0,203751	-3,104448	-2,474131	8,473799	0,918918	-3,647031	-1,052173	-58,856096	-72,433098	21,239687	-0,091261	-1,709832	0,203751	-137,326244	4,689858	8,473799	-0,091261	-1,709832	0,203751	-137,326244	4,689858	8,473799
16:11:07,06	0,455009	3,707967	-0,150978	0,046984	-0,819012	0,785031	-0,093685	-1,705298	0,202630	-3,201148	-2,579764	8,511211	0,913787	-3,651648	-1,053707	-58,815113	-72,354009	21,226625	-0,093685	-1,705298	0,202630	-137,067006	4,774477	8,511211	-0,093685	-1,705298	0,202630	-137,067006	4,774477	8,511211
16:11:07,11	0,455009	3,707967	-0,150978	0,046984	-0,819012	0,785031	-0,087121	-1,703162	0,201097	-3,223214	-2,242499	8,498149	0,917299	-3,648089	-1,051783	-58,827362	-72,334335	21,222500	-0,087121	-1,703162	0,201097	-136,921428	4,596484	8,498149	-0,087121	-1,703162	0,201097	-136,921428	4,596484	8,498149
16:11:07,16	0,455009	3,707967	-0,150978	0,046984	-0,819012	0,785031	-0,091959	-1,704424	0,203021	-3,146671	-2,514524	8,494024	0,914489	-3,645902	-1,052537	-58,783886	-72,249903	21,244436	-0,091959	-1,704424	0,203021	-136,943960	4,704249	8,494024	-0,091959	-1,704424	0,203021	-136,943960	4,704249	8,494024
16:11:07,21	0,455009	3,707967	-0,150978	0,046984	-0,819012	0,785031	-0,092448	-1,700897	0,202266	-3,235221	-2,544512	8,515960	0,913993	-3,647415	-1,055273	-58,751187	-72,231125	21,197605	-0,092448	-1,700897	0,202266	-136,755634	4,712641	8,515960	-0,092448	-1,700897	0,202266	-136,755634	4,712641	8,515960
16:11:07,26	0,455009	3,707967	-0,150978	0,046984	-0,819012	0,785031	-0,090890	-1,701224	0,199531	-3,185583	-2,444566	8,469129	0,915166	-3,644649	-1,052914	-58,750072	-72,216964	21,245676	-0,090890	-1,701224	0,199531	-136,731699	4,690282	8,469129	-0,090890	-1,701224	0,199531	-136,731699	4,690282	8,469129
16:11:07,31	0,455009	3,707967	-0,150978	0,046984	-0,819012	0,785031	-0,093872	-1,700857	0,201889	-3,191864	-2,605731	8,517200	0,914621	-3,645463	-1,053307	-58,742572	-72,188367	21,232004	-0,093872	-1,700857	0,201889	-136,709143	4,763183	8,517200	-0,093872	-1,700857	0,201889	-136,709143	4,763183	8,517200
16:11:07,36	0,455009	3,707967	-0,150978	0,046984	-0,819012	0,785031	-0,092894	-1,700792	0,201497	-3,166733	-2,562723	8,503528	0,911186	-3,647246	-1,051365	-58,728117	-72,126990	21,217246	-0,092894	-1,700792	0,201497	-136,678903	4,729485	8,503528	-0,092894	-1,700792	0,201497	-136,678903	4,729485	8,503528
16:11:07,41	0,455009	3,707967	-0,150978	0,046984	-0,819012	0,785031	-0,089632	-1,698708	0,203438	-3,214703	-2,411274	8,488770	0,911254	-3,647029	-1,055635	-58,693377	-72,114179	21,205406	-0,089632	-1,698708	0,203438	-136,563303	4,624874	8,488770	-0,089632	-1,698708	0,203438	-136,563303	4,624874	8,488770
16:11:07,46	0,455009	3,707967	-0,150978	0,046984	-0,819012	0,785031	-0,089855	-1,698659	0,199169	-3,188812	-2,399151	8,476930	0,914668	-3,646873	-1,052928	-58,755104	-72,107213	21,219765	-0,089855	-1,698659	0,199169	-136,533527	4,654445	8,476930	-0,089855	-1,698659	0,199169	-136,533527	4,654445	8,476930
16:11:07,51	0,455009	3,707967	-0,150978	0,046984	-0,819012	0,785031	-0,091697	-1,701538	0,201876	-3,063931	-2,551866	8,491289	0,911854	-3,640836	-1,055656	-58,693919	-72,049051	21,213378	-0,091697	-1,701538	0,201876	-136,634654	4,646313	8,491289	-0,091697	-1,701538	0,201876	-136,634654	4,646313	8,491289
16:11:07,56	0,455009	3,707967	-0,150978	0,046984	-0,819012	0,785031	-0,095518	-1,696082	0,199148	-3,266678	-2,726652	8,484902	0,911242	-3,647366	-1,054870	-58,717815	-72,068731	21,201750	-0,095518	-1,696082	0,199148	-136,409109	4,771476	8,484902	-0,095518	-1,696082	0,199148	-136,409109	4,771476	8,484902
16:11:07,61	0,455009	3,707967	-0,150978	0,046984	-0,819012	0,785031	-0,089556	-1,698817	0,199933	-3,153436	-2,427522	8,473275	0,914380	-3,641683	-1,052670	-58,667369	-72,057809	21,195168	-0,089556	-1,698817	0,199933	-136,510584	4,602649	8,473275	-0,089556	-1,698817	0,199933	-136,510584	4,602649	8,473275
16:11:07,66	0,455009	3,707967	-0,150978	0,046984	-0,819012	0,785031	-0,096048	-1,698693	0,202134	-3,125195	-2,726848	8,466692	0,910207	-3,647187	-1,054071	-58,666142	-72,027783	21,201893	-0,096048	-1,698693	0,202134	-136,472620	4,812898	8,466692	-0,096048	-1,698693	0,202134	-136,472620	4,812898	8,466692
16:11:07,71	0,455009	3,707967	-0,150978	0,046984	-0,819012	0,785031	-0,089194	-1,697832	0,200732	-3,143375	-2,384398	8,473417	0,911917	-3,647304	-1,053667	-58,695268	-72,012919	21,236616	-0,089194	-1,697832	0,200732	-136,423174	4,617321	8,473417	-0,089194	-1,697832	0,200732	-136,423174	4,617321	8,473417
16:11:07,76	0,455009	3,707967	-0,150978	0,046984	-0,819012	0,785031	-0,089947	-1,699371	0,201137	-3,065045	-2,456234	8,508140	0,911392	-3,643822	-1,052542	-58,662077	-72,020276	21,182484	-0,089947	-1,699371	0,201137	-136,465645	4,604631	8,508140	-0,089947	-1,699371	0,201137	-136,465645	4,604631	8,508140
16:11:07,81	0,455009	3,707967	-0,150978	0,046984	-0,819012	0,785031	-0,092700	-1,697176	0,202261	-3,168970	-2,566971	8,454009	0,910332	-3,648426	-1,053300	-58,626428	-72,001828	21,162923	-0,092700	-1,697176	0,202261	-136,397248	4,710010	8,454009	-0,092700	-1,697176	0,202261	-136,397248	4,710010	8,454009
16:11:07,86	0,455009	3,707967	-0,150978	0,046984	-0,819012	0,785031	-0,088184	-1,698559	0,201504	-3,063218	-2,310463	8,434447	0,906798	-3,644089	-1,054479	-58,629637	-71,947307	21,179988	-0,088184	-1,698559	0,201504	-136,400114	4,611971	8,434447	-0,088184	-1,698559	0,201504	-136,400114	4,611971	8,434447
16:11:07,91	0,455009	3,707967	-0,150978	0,046984	-0,819012	0,785031	-0,090173	-1,693330	0,200325	-3,289521	-2,443912	8,451512	0,913265	-3,648353	-1,056003	-58,632225	-71,979400	21,185244	-0,090173	-1,693330	0,200325	-136,215930	4,634630	8,451512	-0,090173	-1,693330	0,200325	-136,215930	4,634630	8,451512
16:11:07,96	0,455009	3,707967	-0,150978	0,046984	-0,819012	0,785031	-0,089713	-1,701062	0,198801	-2,916530	-2,406237	8,456768	0,910949	-3,646712	-1,054474	-58,636226	-71,917022	21,166816	-0,089713	-1,701062	0,198801	-136,449923	4,636271	8,456768	-0,089713	-1,701062	0,198801	-136,449923	4,636271	8,456768
16:11:08,01	0,455009	3,707967	-0,150978	0,046984	-0,819012	0,785031	-0,089977	-1,698236	0,200329	-3,011478	-2,454568	8,438340	0,906313	-3,646350	-1,053273	-58,594712	-71,925031	21,198570	-0,089977	-1,698236	0,200329	-136,323006	4,608589	8,438340	-0,089977	-1,698236	0,200329	-136,323006	4,608589	8,438340
16:11:08,06	0,455009	3,707967	-0,150978	0,046984	-0,819012	0,785031	-0,087972	-1,694041	0,201530	-3,215798	-2,310365	8,470094	0,910390	-3,642581	-1,056010	-58,594666	-71,947065	21,191103	-0,087972	-1,694041	0,201530	-136,198015	4,595419	8,470094	-0,087972	-1,694041	0,201530	-136,198015	4,595419	8,470094
16:11:08,11	0,455009	3,707967	-0,150978	0,046984	-0,819012	0,785031	-0,093275	-1,695687	0,198793	-3,149286	-2,575053	8,462627	0,910065	-3,642470	-1,054767	-58,555785	-71,924883	21,142166	-0,093275	-1,695687	0,198793	-136,260683	4,746999	8,462627	-0,093275	-1,695687	0,198793	-136,260683	4,746999	8,462627
16:11:08,16	0,455009	3,707967	-0,150978	0,046984	-0,819012	0,785031	-0,093209	-1,695350	0,200036	-3,128148	-2,549041	8,413691	0,906864	-3,642524	-1,053678	-58,605746	-71,911668	21,204866	-0,093209	-1,695350	0,200036	-136,213109	4,767831	8,413691	-0,093209	-1,695350	0,200036	-136,213109	4,767831	8,413691
16:11:08,21	0,455009	3,707967	-0,150978	0,046984	-0,819012	0,785031	-0,091561	-1,692604	0,201125	-3,284446	-2,513251	8,476390	0,912189	-3,645559	-1,052124	-58,602480	-71,932038	21,174633	-0,091561	-1,692604	0,201125	-136,153891	4,674301	8,476390	-0,091561	-1,692604	0,201125	-136,153891	4,674301	8,476390
16:11:08,26	0,455009	3,707967	-0,150978	0,046984	-0,819012	0,785031	-0,091595	-1,698734	0,202680	-2,981727	-2,501987	8,446158	0,909310	-3,642283	-1,054447	-58,570854	-71,889875	21,191597	-0,091595	-1,698734	0,202680	-136,332327	4,688206	8,446158	-0,091595	-1,698734	0,202680	-136,332327	4,688206	8,446158
16:11:08,31	0,455009	3,707967	-0,150978	0,046984	-0,819012	0,785031	-0,092993	-1,694603	0,200356	-3,144207	-2,568362	8,463121	0,909283	-3,645651	-1,056002	-58,586187	-71,902708	21,182094	-0,092993	-1,694603	0,200356	-136,170530	4,731553	8,463121	-0,092993	-1,694603	0,200356	-136,170530	4,731553	8,463121
16:11:08,36	0,455009	3,707967	-0,150978	0,046984	-0,819012	0,785031	-0,090062	-1,696263	0,198802	-3,076660	-2,422859	8,453618	0,908107	-3,645415	-1,055245	-58,602236	-71,861759	21,168407	-0,090062	-1,696263	0,198802	-136,233305	4,647044	8,453618	-0,090062	-1,696263	0,198802	-136,233305	4,647044	8,453618
16:11:08,41	0,455009	3,707967	-0,150978	0,046984	-0,819012	0,785031	-0,089679	-1,695126	0,199559	-3,108330	-2,437274	8,439931	0,905760	-3,642750	-1,054864	-58,595742	-71,848083	21,173381	-0,089679	-1,695126	0,199559	-136,175743	4,602499	8,439931	-0,089679	-1,695126	0,199559	-136,175743	4,602499	8,439931
16:11:08,46	0,455009	3,707967	-0,150978	0,046984	-0,819012	0,785031	-0,090813	-1,691761	0,199939	-3,268212	-2,497459	8,444906	0,909437	-3,643317	-1,054455	-58,536058	-71,841246	21,153909	-0,090813	-1,691761	0,199939	-136,071484	4,631338	8,444906	-0,090813	-1,691761	0,199939	-136,071484	4,631338	8,444906
16:11:08,51	0,455009	3,707967	-0,150978	0,046984	-0,819012	0,785031	-0,092161	-1,695230	0,200348	-3,052108	-2,519282	8,425433	0,909294	-3,644798	-1,056801	-58,588072	-71,880112	21,159226	-0,092161	-1,695230	0,200348	-136,127626	4,715326	8,425433	-0,092161	-1,695230	0,200348	-136,127626	4,715326	8,425433
16:11:08,56	0,455009	3,707967	-0,150978	0,046984	-0,819012	0,785031	-0,090806	-1,695846	0,198002	-3,079708	-2,474458	8,430751	0,910617	-3,642614	-1,053663	-58,532924	-71,840031	21,173123	-0,090806	-1,695846	0,198002	-136,203633	4,653820	8,430751	-0,090806	-1,695846	0,198002	-136,203633	4,653820	8,430751
16:11:08,61	0,455009	3,707967	-0,150978	0,046984	-0,819012	0,785031	-0,093360	-1,695900	0,201140	-3,014629	-2,579523	8,444647	0,909875	-3,643072	-1,055240	-58,591598	-71,869804	21,178380	-0,093360	-1,695900	0,201140	-136,142772	4,749207	8,444647	-0,093360	-1,695900	0,201140	-136,142772	4,749207	8,444647
16:11:08,66	0,455009	3,707967	-0,150978	0,046984	-0,819012	0,785031	-0,092592	-1,695486	0,199563	-3,091278	-2,575534	8,449905	0,907670	-3,642201	-1,055992	-58,531169	-71,826891	21,184185	-0,092592	-1,695486	0,199563	-136,186922	4,692939	8,449905	-0,092592	-1,695486	0,199563	-136,186922	4,692939	8,449905
16:11:08,71	0,455009	3,707967	-0,150978	0,046984	-0,819012	0,785031	-0,092244	-1,693142	0,198811	-3,145803	-2,526551	8,455709	0,907618	-3,646857	-1,054417	-58,569424	-71,823289	21,207261	-0,092244	-1,693142	0,198811	-136,057420	4,714588	8,455709	-0,092244	-1,693142	0,198811	-136,057420	4,714588	8,455709
16:11:08,76	0,455009	3,707967	-0,150978	0,046984	-0,819012	0,785031	-0,088186	-1,695424	0,200386	-3,043123	-2,350467	8,478785	0,905837	-3,642443	-1,056395	-58,566345	-71,812453	21,189746	-0,088186	-1,695424	0,200386	-136,133913	4,572120	8,478785	-0,088186	-1,695424	0,200386	-136,133913	4,572120	8,478785
16:11:08,81	0,455009	3,707967	-0,150978	0,046984	-0,819012	0,785031	-0,091118	-1,691675	0,198409	-3,227166	-2,505678	8,461270	0,907024	-3,643344	-1,056023	-58,558839	-71,843681	21,154598	-0,091118	-1,691675	0,198409	-136,023631	4,647065	8,461270	-0,091118	-1,691675	0,198409	-136,023631	4,647065	8,461270
16:11:08,86	0,455009	3,707967	-0,150978	0,046984	-0,819012	0,785031	-0,090930	-1,693153	0,198780	-3,173586	-2,473819	8,426122	0,905284	-3,649158	-1,052890	-58,568175	-71,838572	21,161478	-0,090930	-1,693153	0,198780	-136,086098	4,664213	8,426122	-0,090930	-1,693153	0,198780	-136,086098	4,664213	8,426122
16:11:08,91	0,455009	3,707967	-0,150978	0,046984	-0,819012	0,785031	-0,085025	-1,694554	0,201914	-3,100987	-2,177395	8,433002	0,907655	-3,644611	-1,055221	-58,559330	-71,791055	21,179947	-0,085025	-1,694554	0,201914	-136,123462	4,497089	8,433002	-0,085025	-1,694554	0,201914	-136,123462	4,497089	8,433002
16:11:08,96	0,455009	3,707967	-0,150978	0,046984	-0,819012	0,785031	-0,090149	-1,694333	0,199583	-3,066876	-2,459925	8,451472	0,906454	-3,643231	-1,056025	-58,570028	-71,782653	21,161432	-0,090149	-1,694333	0,199583	-136,072047	4,616768	8,451472	-0,090149	-1,694333	0,199583	-136,072047	4,616768	8,451472
16:11:09,01	0,455009	3,707967	-0,150978	0,046984	-0,819012	0,785031	-0,090744	-1,692603	0,198779	-3,154929	-2,504332	8,432957	0,907694	-3,642814	-1,053663	-58,533942	-71,807343	21,178490	-0,090744	-1,692603	0,198779	-136,024265	4,619071	8,432957	-0,090744	-1,692603	0,198779	-136,024265	4,619071	8,432957
16:11:09,06	0,455009	3,707967	-0,150978	0,046984	-0,819012	0,785031	-0,091725	-1,693468	0,201140	-3,113270	-2,511727	8,450014	0,908301	-3,648233	-1,055214	-58,547509	-71,783800	21,160247	-0,091725	-1,693468	0,201140	-136,050536	4,688653	8,450014	-0,091725	-1,693468	0,201140	-136,050536	4,688653	8,450014
16:11:09,11	0,455009	3,707967	-0,150978	0,046984	-0,819012	0,785031	-0,087335	-1,696704	0,199590	-2,931429	-2,306970	8,431772	0,906564	-3,642029	-1,053668	-58,519098	-71,782666	21,169362	-0,087335	-1,696704	0,199590	-136,122666	4,548798	8,431772	-0,087335	-1,696704	0,199590	-136,122666	4,548798	8,431772
16:11:09,17	0,455009	3,707967	-0,150978	0,046984	-0,819012	0,785031	-0,091840	-1,692097	0,201135	-3,155778	-2,517194	8,440886	0,906494	-3,640580	-1,054421	-58,541070	-71,779427	21,223649	-0,091840	-1,692097	0,201135	-135,985407	4,692220	8,440886	-0,091840	-1,692097	0,201135	-135,985407	4,692220	8,440886
16:11:09,22	0,455009	3,707967	-0,150978	0,046984	-0,819012	0,785031	-0,093060	-1,691312	0,200382	-3,204788	-2,601274	8,495174	0,907746	-3,645173	-1,055582	-58,522360	-71,774817	21,189930	-0,093060	-1,691312	0,200382	-135,972781	4,703897	8,495174	-0,093060	-1,691312	0,200382	-135,972781	4,703897	8,495174
16:11:09,27	0,455009	3,707967	-0,150978	0,046984	-0,819012	0,785031	-0,089708	-1,694693	0,199221	-3,015655	-2,413086	8,461454	0,915487	-3,650047	-1,052934	-58,719410	-71,944370	21,170992	-0,089708	-1,694693	0,199221	-136,049016	4,628974	8,461454	-0,089708	-1,694693	0,199221	-136,049016	4,628974	8,461454
16:11:09,32	0,455009	3,707967	-0,150978	0,046984	-0,819012	0,785031	-0,089357	-1,703834	0,201870	-2,785650	-2,480713	8,442516	1,244334	-3,811162	-0,993862	-67,781808	-89,620438	23,360951	-0,089357	-1,703834	0,201870	-136,536633	4,533802	8,442516	-0,089357	-1,703834	0,201870	-136,536633	4,533802	8,442516
16:11:09,37	0,455004	3,757979	-0,150979	0,046976	-0,819008	0,784990	-0,114251	-2,069182	0,260942	-3,626703	-2,785424	10,632475	1,294002	-3,839945	-0,990866	-69,456837	-92,796037	23,568432	-0,114251	-2,069182	0,260942	-166,057453	6,183262	10,632475	-0,114251	-2,069182	0,260942	-166,057453	6,183262	10,632475
16:11:09,42	0,455004	3,757979	-0,150979	0,046976	-0,819008	0,784990	-0,114158	-2,126586	0,263937	-4,229329	-2,643418	10,839957	1,293384	-3,835184	-0,992389	-69,289506	-92,492813	23,539191	-0,114158	-2,126586	0,263937	-171,166337	6,317985	10,839957	-0,114158	-2,126586	0,263937	-171,166337	6,317985	10,839957
16:11:09,47	0,455004	3,757979	-0,150979	0,046976	-0,819008	0,784990	-0,117973	-2,123671	0,262415	-4,034651	-2,848472	10,810715	1,285704	-3,830481	-0,992779	-69,194774	-92,368308	23,521222	-0,117973	-2,123671	0,262415	-170,742820	6,412371	10,810715	-0,117973	-2,123671	0,262415	-170,742820	6,412371	10,810715
16:11:09,52	0,455004	3,757979	-0,150979	0,046976	-0,819008	0,784990	-0,118206	-2,114668	0,262024	-4,347597	-2,840813	10,792746	1,286232	-3,831797	-0,990056	-69,133052	-92,273903	23,479455	-0,118206	-2,114668	0,262024	-170,349061	6,438339	10,792746	-0,118206	-2,114668	0,262024	-170,349061	6,438339	10,792746
16:11:09,57	0,455004	3,757979	-0,150979	0,046976	-0,819008	0,784990	-0,117330	-2,115783	0,264748	-4,177017	-2,789010	10,750979	1,284578	-3,832010	-0,994717	-69,106408	-92,178553	23,470218	-0,117330	-2,115783	0,264748	-170,265981	6,421376	10,750979	-0,117330	-2,115783	0,264748	-170,265981	6,421376	10,750979
16:11:09,62	0,455004	3,757979	-0,150979	0,046976	-0,819008	0,784990	-0,116318	-2,114457	0,260087	-4,150050	-2,760982	10,741743	1,287531	-3,830571	-0,993157	-69,117224	-92,130150	23,486190	-0,116318	-2,114457	0,260087	-170,134956	6,369954	10,741743	-0,116318	-2,114457	0,260087	-170,134956	6,369954	10,741743
16:11:09,67	0,455004	3,757979	-0,150979	0,046976	-0,819008	0,784990	-0,119041	-2,116295	0,261646	-4,017981	-2,936140	10,757715	1,280635	-3,828829	-0,995881	-69,058606	-92,043540	23,469706	-0,119041	-2,116295	0,261646	-170,147144	6,408543	10,757715	-0,119041	-2,116295	0,261646	-170,147144	6,408543	10,757715
16:11:09,72	0,455004	3,757979	-0,150979	0,046976	-0,819008	0,784990	-0,117102	-2,109453	0,258922	-4,269477	-2,827857	10,741230	1,281785	-3,829514	-0,994710	-69,073050	-92,048732	23,478763	-0,117102	-2,109453	0,258922	-169,861500	6,364621	10,741230	-0,117102	-2,109453	0,258922	-169,861500	6,364621	10,741230
16:11:09,77	0,455004	3,757979	-0,150979	0,046976	-0,819008	0,784990	-0,117083	-2,110791	0,260093	-4,211604	-2,836804	10,750287	1,287288	-3,836370	-0,990061	-69,228225	-92,191286	23,501968	-0,117083	-2,110791	0,260093	-169,908684	6,354216	10,750287	-0,117083	-2,110791	0,260093	-169,908684	6,354216	10,750287
16:11:09,82	0,455004	3,757979	-0,150979	0,046976	-0,819008	0,784990	-0,113897	-2,118985	0,264742	-3,986552	-2,734252	10,773492	1,626284	-3,992615	-0,919294	-77,921655	-110,193441	25,647612	-0,113897	-2,118985	0,264742	-170,326872	6,206684	10,773492	-0,113897	-2,118985	0,264742	-170,326872	6,206684	10,773492
16:11:09,87	0,455030	3,808006	-0,150990	0,046980	-0,819019	0,785006	-0,148083	-2,490686	0,335510	-4,595116	-3,039584	12,919136	1,667269	-4,009116	-0,918026	-79,146766	-112,590681	25,829534	-0,148083	-2,490686	0,335510	-200,113987	8,584968	12,919136	-0,148083	-2,490686	0,335510	-200,113987	8,584968	12,919136
16:11:09,92	0,455030	3,808006	-0,150990	0,046980	-0,819019	0,785006	-0,154285	-2,534431	0,336778	-5,009035	-3,224424	13,101059	1,662476	-4,010890	-0,921869	-79,009100	-112,307557	25,804519	-0,154285	-2,534431	0,336778	-203,961837	8,886954	13,101059	-0,154285	-2,534431	0,336778	-203,961837	8,886954	13,101059
16:11:09,97	0,455030	3,808006	-0,150990	0,046980	-0,819019	0,785006	-0,150352	-2,531166	0,332935	-4,864749	-3,042259	13,076044	1,661116	-4,004914	-0,919909	-78,869237	-112,137860	25,778906	-0,150352	-2,531166	0,332935	-203,561310	8,760394	13,076044	-0,150352	-2,531166	0,332935	-203,561310	8,760394	13,076044
16:11:10,02	0,455030	3,808006	-0,150990	0,046980	-0,819019	0,785006	-0,154848	-2,527001	0,334895	-4,864455	-3,239779	13,050430	1,655913	-4,004391	-0,922241	-78,861929	-112,007140	25,788461	-0,154848	-2,527001	0,334895	-203,234035	8,915817	13,050430	-0,154848	-2,527001	0,334895	-203,234035	8,915817	13,050430
16:11:10,07	0,455030	3,808006	-0,150990	0,046980	-0,819019	0,785006	-0,152700	-2,522234	0,332563	-4,995492	-3,187087	13,059985	1,655508	-4,004786	-0,923425	-78,813114	-111,917054	25,733295	-0,152700	-2,522234	0,332563	-202,990841	8,799851	13,059985	-0,152700	-2,522234	0,332563	-202,990841	8,799851	13,059985
16:11:10,12	0,455030	3,808006	-0,150990	0,046980	-0,819019	0,785006	-0,152155	-2,522080	0,331378	-4,901043	-3,161546	13,004819	1,651482	-4,008769	-0,922253	-78,808825	-111,839946	25,724030	-0,152155	-2,522080	0,331378	-202,884353	8,782657	13,004819	-0,152155	-2,522080	0,331378	-202,884353	8,782657	13,004819
16:11:10,17	0,455030	3,808006	-0,150990	0,046980	-0,819019	0,785006	-0,146693	-2,520585	0,332551	-4,909890	-2,912316	12,995555	1,656874	-4,004530	-0,925345	-78,761765	-111,802430	25,733036	-0,146693	-2,520585	0,332551	-202,775799	8,603050	12,995555	-0,146693	-2,520585	0,332551	-202,775799	8,603050	12,995555
16:11:10,22	0,455030	3,808006	-0,150990	0,046980	-0,819019	0,785006	-0,153060	-2,523135	0,329459	-4,721278	-3,221405	13,004560	1,653986	-4,004654	-0,925315	-78,745583	-111,759975	25,767610	-0,153060	-2,523135	0,329459	-202,787349	8,793774	13,004560	-0,153060	-2,523135	0,329459	-202,787349	8,793774	13,004560
16:11:10,27	0,455030	3,808006	-0,150990	0,046980	-0,819019	0,785006	-0,151508	-2,520697	0,329488	-4,803205	-3,147958	13,039134	1,650655	-4,003722	-0,924181	-78,684680	-111,685906	25,700397	-0,151508	-2,520697	0,329488	-202,677881	8,745454	13,039134	-0,151508	-2,520697	0,329488	-202,677881	8,745454	13,039134
16:11:10,32	0,455030	3,808006	-0,150990	0,046980	-0,819019	0,785006	-0,150650	-2,517345	0,330623	-4,882862	-3,087589	12,971921	1,652950	-4,003854	-0,923765	-78,725520	-111,634726	25,755877	-0,150650	-2,517345	0,330623	-202,494481	8,738404	12,971921	-0,150650	-2,517345	0,330623	-202,494481	8,738404	12,971921
16:11:10,37	0,455030	3,808006	-0,150990	0,046980	-0,819019	0,785006	-0,151897	-2,517334	0,327905	-4,816337	-3,199396	12,986218	1,651269	-4,002636	-0,926898	-78,691769	-111,604334	25,714694	-0,151897	-2,517334	0,327905	-202,427089	8,724543	12,986218	-0,151897	-2,517334	0,327905	-202,427089	8,724543	12,986218
16:11:10,42	0,455030	3,808006	-0,150990	0,046980	-0,819019	0,785006	-0,151897	-2,517334	0,327905	-4,816337	-3,199396	12,986218	1,651310	-4,004123	-0,923776	-78,681370	-111,607409	25,717220	-0,151897	-2,517334	0,327905	-202,427089	8,724543	12,986218	-0,151897	-2,517334	0,327905	-202,427089	8,724543	12,986218
16:11:10,47	0,455030	3,808006	-0,150990	0,046980	-0,819019	0,785006	-0,150630	-2,518113	0,331028	-4,773317	-3,122949	12,988744	1,645477	-4,002447	-0,924991	-78,679537	-111,532548	25,671128	-0,150630	-2,518113	0,331028	-202,445184	8,701503	12,988744	-0,150630	-2,518113	0,331028	-202,445184	8,701503	12,988744
16:11:10,52	0,455030	3,808006	-0,150990	0,046980	-0,819019	0,785006	-0,149165	-2,512223	0,329812	-5,013835	-3,082619	12,942652	1,646683	-4,004643	-0,921834	-78,666782	-111,550534	25,711988	-0,149165	-2,512223	0,329812	-202,223358	8,626840	12,942652	-0,149165	-2,512223	0,329812	-202,223358	8,626840	12,942652
16:11:10,57	0,455030	3,808006	-0,150990	0,046980	-0,819019	0,785006	-0,147867	-2,514366	0,332970	-4,911593	-2,995054	12,983513	1,650077	-4,002772	-0,924649	-78,655738	-111,543206	25,713476	-0,147867	-2,514366	0,332970	-202,289348	8,612467	12,983513	-0,147867	-2,514366	0,332970	-202,289348	8,612467	12,983513
16:11:10,62	0,455030	3,808006	-0,150990	0,046980	-0,819019	0,785006	-0,151184	-2,516370	0,330154	-4,795537	-3,161660	12,985000	1,648899	-4,002634	-0,923534	-78,655245	-111,491770	25,692050	-0,151184	-2,516370	0,330154	-202,330575	8,706279	12,985000	-0,151184	-2,516370	0,330154	-202,330575	8,706279	12,985000
16:11:10,67	0,455030	3,808006	-0,150990	0,046980	-0,819019	0,785006	-0,150714	-2,515281	0,331270	-4,807380	-3,162523	12,963574	1,648732	-4,000430	-0,925135	-78,624363	-111,443524	25,710701	-0,150714	-2,515281	0,331270	-202,256923	8,668539	12,963574	-0,150714	-2,515281	0,331270	-202,256923	8,668539	12,963574
16:11:10,72	0,455030	3,808006	-0,150990	0,046980	-0,819019	0,785006	-0,152539	-2,514034	0,329668	-4,814977	-3,254808	12,982225	1,646788	-4,004651	-0,923016	-78,650305	-111,463057	25,681441	-0,152539	-2,514034	0,329668	-202,166666	8,719526	12,982225	-0,152539	-2,514034	0,329668	-202,166666	8,719526	12,982225
16:11:10,78	0,455030	3,808006	-0,150990	0,046980	-0,819019	0,785006	-0,147911	-2,514461	0,331788	-4,822677	-3,026850	12,952965	1,648044	-4,002272	-0,921847	-78,628422	-111,410074	25,682773	-0,147911	-2,514461	0,331788	-202,207860	8,584183	12,952965	-0,147911	-2,514461	0,331788	-202,207860	8,584183	12,952965
16:11:10,83	0,455030	3,808006	-0,150990	0,046980	-0,819019	0,785006	-0,150600	-2,514359	0,332956	-4,771157	-3,174197	12,954297	1,648036	-4,001615	-0,925326	-78,614222	-111,429636	25,703594	-0,150600	-2,514359	0,332956	-202,148330	8,647890	12,954297	-0,150600	-2,514359	0,332956	-202,148330	8,647890	12,954297
16:11:10,88	0,455030	3,808006	-0,150990	0,046980	-0,819019	0,785006	-0,151165	-2,514024	0,329477	-4,798429	-3,181494	12,975118	1,645700	-4,001828	-0,926498	-78,597995	-111,448308	25,688571	-0,151165	-2,514024	0,329477	-202,149288	8,684939	12,975118	-0,151165	-2,514024	0,329477	-202,149288	8,684939	12,975118
16:11:10,93	0,455030	3,808006	-0,150990	0,046980	-0,819019	0,785006	-0,149813	-2,512107	0,328305	-4,906138	-3,087822	12,960096	1,648102	-3,999492	-0,927285	-78,581954	-111,416894	25,676117	-0,149813	-2,512107	0,328305	-202,106561	8,672511	12,960096	-0,149813	-2,512107	0,328305	-202,106561	8,672511	12,960096
16:11:10,98	0,455030	3,808006	-0,150990	0,046980	-0,819019	0,785006	-0,153036	-2,513019	0,327519	-4,823498	-3,257234	12,947642	1,648126	-3,998515	-0,924921	-78,583498	-111,368158	25,724857	-0,153036	-2,513019	0,327519	-202,095499	8,756107	12,947642	-0,153036	-2,513019	0,327519	-202,095499	8,756107	12,947642
16:11:11,03	0,455030	3,808006	-0,150990	0,046980	-0,819019	0,785006	-0,153895	-2,512552	0,329883	-4,806339	-3,327573	12,996381	1,645874	-3,999784	-0,924946	-78,555190	-111,338160	25,671668	-0,153895	-2,512552	0,329883	-202,041692	8,753148	12,996381	-0,153895	-2,512552	0,329883	-202,041692	8,753148	12,996381
16:11:11,08	0,455030	3,808006	-0,150990	0,046980	-0,819019	0,785006	-0,151670	-2,511236	0,329858	-4,834650	-3,202372	12,943192	1,647055	-4,002001	-0,925296	-78,542552	-111,375720	25,699494	-0,151670	-2,511236	0,329858	-201,966679	8,703709	12,943192	-0,151670	-2,511236	0,329858	-201,966679	8,703709	12,943192
16:11:11,13	0,455030	3,808006	-0,150990	0,046980	-0,819019	0,785006	-0,150341	-2,513367	0,329507	-4,750053	-3,103526	12,971018	1,645281	-3,999477	-0,925728	-78,553768	-111,342052	25,667102	-0,150341	-2,513367	0,329507	-202,049356	8,698208	12,971018	-0,150341	-2,513367	0,329507	-202,049356	8,698208	12,971018
16:11:11,18	0,455030	3,808006	-0,150990	0,046980	-0,819019	0,785006	-0,151640	-2,510569	0,329075	-4,871996	-3,197628	12,938627	1,644629	-4,000395	-0,926517	-78,586359	-111,336121	25,667858	-0,151640	-2,510569	0,329075	-201,951662	8,706087	12,938627	-0,151640	-2,510569	0,329075	-201,951662	8,706087	12,938627
16:11:11,23	0,455030	3,808006	-0,150990	0,046980	-0,819019	0,785006	-0,150518	-2,510463	0,328287	-4,888668	-3,170494	12,939383	1,648195	-4,003842	-0,925322	-78,573663	-111,361474	25,671139	-0,150518	-2,510463	0,328287	-201,960011	8,645175	12,939383	-0,150518	-2,510463	0,328287	-201,960011	8,645175	12,939383
16:11:11,28	0,455030	3,808006	-0,150990	0,046980	-0,819019	0,785006	-0,149316	-2,515275	0,329481	-4,654063	-3,084327	12,942663	1,642366	-4,000897	-0,926520	-78,560394	-111,296379	25,649020	-0,149316	-2,515275	0,329481	-202,103133	8,636998	12,942663	-0,149316	-2,515275	0,329481	-202,103133	8,636998	12,942663
16:11:11,33	0,455030	3,808006	-0,150990	0,046980	-0,819019	0,785006	-0,148952	-2,508754	0,328283	-4,930134	-3,086432	12,920545	1,645343	-4,001082	-0,924542	-78,550097	-111,283529	25,682525	-0,148952	-2,508754	0,328283	-201,867325	8,606284	12,920545	-0,148952	-2,508754	0,328283	-201,867325	8,606284	12,920545
16:11:11,38	0,455030	3,808006	-0,150990	0,046980	-0,819019	0,785006	-0,150280	-2,511425	0,330262	-4,774943	-3,153008	12,954050	1,648881	-4,001025	-0,925322	-78,544217	-111,296185	25,668619	-0,150280	-2,511425	0,330262	-201,921839	8,643975	12,954050	-0,150280	-2,511425	0,330262	-201,921839	8,643975	12,954050
16:11:11,43	0,455030	3,808006	-0,150990	0,046980	-0,819019	0,785006	-0,152099	-2,514460	0,329481	-4,625145	-3,236161	12,940143	1,644821	-4,000594	-0,926077	-78,519733	-111,264735	25,693422	-0,152099	-2,514460	0,329481	-202,010288	8,703591	12,940143	-0,152099	-2,514460	0,329481	-202,010288	8,703591	12,940143
16:11:11,48	0,455030	3,808006	-0,150990	0,046980	-0,819019	0,785006	-0,150442	-2,510729	0,328726	-4,779688	-3,144536	12,964946	1,647135	-3,998114	-0,928033	-78,513970	-111,311187	25,684142	-0,150442	-2,510729	0,328726	-201,871932	8,665168	12,964946	-0,150442	-2,510729	0,328726	-201,871932	8,665168	12,964946
16:11:11,53	0,455030	3,808006	-0,150990	0,046980	-0,819019	0,785006	-0,153747	-2,511493	0,326771	-4,777308	-3,288171	12,955667	1,647146	-3,996345	-0,928435	-78,523256	-111,256164	25,681665	-0,153747	-2,511493	0,326771	-201,929525	8,780963	12,955667	-0,153747	-2,511493	0,326771	-201,929525	8,780963	12,955667
16:11:11,58	0,455030	3,808006	-0,150990	0,046980	-0,819019	0,785006	-0,155284	-2,510618	0,326368	-4,779805	-3,403640	12,953189	1,646602	-4,001988	-0,926863	-78,526291	-111,240198	25,675474	-0,155284	-2,510618	0,326368	-201,863327	8,786137	12,953189	-0,155284	-2,510618	0,326368	-201,863327	8,786137	12,953189
16:11:11,63	0,455030	3,808006	-0,150990	0,046980	-0,819019	0,785006	-0,150125	-2,512969	0,327941	-4,645250	-3,145990	12,946998	1,644756	-3,998259	-0,928067	-78,554646	-111,232517	25,667288	-0,150125	-2,512969	0,327941	-201,913315	8,638815	12,946998	-0,150125	-2,512969	0,327941	-201,913315	8,638815	12,946998
16:11:11,68	0,455030	3,808006	-0,150990	0,046980	-0,819019	0,785006	-0,152432	-2,509505	0,326736	-4,832886	-3,294352	12,938813	1,644860	-4,000433	-0,924545	-78,519017	-111,232319	25,664481	-0,152432	-2,509505	0,326736	-201,829053	8,671554	12,938813	-0,152432	-2,509505	0,326736	-201,829053	8,671554	12,938813
16:11:11,73	0,455030	3,808006	-0,150990	0,046980	-0,819019	0,785006	-0,150601	-2,510682	0,330259	-4,753699	-3,168401	12,936005	1,642501	-4,004374	-0,928517	-78,530173	-111,211085	25,669122	-0,150601	-2,510682	0,330259	-201,842257	8,653798	12,936005	-0,150601	-2,510682	0,330259	-201,842257	8,653798	12,936005
16:11:11,78	0,455030	3,808006	-0,150990	0,046980	-0,819019	0,785006	-0,146008	-2,510610	0,326287	-4,744666	-2,949833	12,940647	1,647752	-3,999962	-0,926485	-78,534065	-111,242339	25,675755	-0,146008	-2,510610	0,326287	-201,827520	8,511799	12,940647	-0,146008	-2,510610	0,326287	-201,827520	8,511799	12,940647
16:11:11,83	0,455030	3,808006	-0,150990	0,046980	-0,819019	0,785006	-0,152455	-2,512951	0,328319	-4,651903	-3,272828	12,947279	1,639590	-4,001132	-0,924156	-78,522300	-111,185776	25,673233	-0,152455	-2,512951	0,328319	-201,918591	8,694906	12,947279	-0,152455	-2,512951	0,328319	-201,918591	8,694906	12,947279
16:11:11,88	0,455030	3,808006	-0,150990	0,046980	-0,819019	0,785006	-0,147360	-2,506468	0,330648	-4,934185	-3,025960	12,944757	1,640701	-3,997744	-0,924980	-78,552302	-111,168600	25,647428	-0,147360	-2,506468	0,330648	-201,691907	8,541784	12,944757	-0,147360	-2,506468	0,330648	-201,691907	8,541784	12,944757
16:11:11,93	0,455030	3,808006	-0,150990	0,046980	-0,819019	0,785006	-0,150850	-2,505736	0,329824	-4,972377	-3,242019	12,918952	1,642627	-4,000746	-0,925698	-78,481085	-111,173140	25,661410	-0,150850	-2,505736	0,329824	-201,672634	8,599704	12,918952	-0,150850	-2,505736	0,329824	-201,672634	8,599704	12,918952
16:11:11,98	0,455030	3,808006	-0,150990	0,046980	-0,819019	0,785006	-0,149214	-2,508905	0,329106	-4,775888	-3,092978	12,932935	1,646939	-4,001237	-0,926065	-78,501586	-111,247200	25,691638	-0,149214	-2,508905	0,329106	-201,724948	8,620284	12,932935	-0,149214	-2,508905	0,329106	-201,724948	8,620284	12,932935
16:11:12,03	0,455030	3,808006	-0,150990	0,046980	-0,819019	0,785006	-0,150944	-2,512885	0,328739	-4,643321	-3,163687	12,963162	1,643225	-3,999825	-0,923357	-78,476811	-111,175750	25,674634	-0,150944	-2,512885	0,328739	-201,904804	8,685417	12,963162	-0,150944	-2,512885	0,328739	-201,904804	8,685417	12,963162
16:11:12,08	0,455030	3,808006	-0,150990	0,046980	-0,819019	0,785006	-0,150310	-2,508962	0,331447	-4,773059	-3,144970	12,946158	1,643780	-3,998621	-0,926885	-78,488489	-111,168864	25,648325	-0,150310	-2,508962	0,331447	-201,726577	8,654338	12,946158	-0,150310	-2,508962	0,331447	-201,726577	8,654338	12,946158
16:11:12,13	0,455030	3,808006	-0,150990	0,046980	-0,819019	0,785006	-0,151630	-2,508841	0,327919	-4,779250	-3,227170	12,919849	1,643795	-4,004001	-0,926449	-78,490402	-111,174981	25,681004	-0,151630	-2,508841	0,327919	-201,723233	8,675762	12,919849	-0,151630	-2,508841	0,327919	-201,723233	8,675762	12,919849
16:11:12,18	0,455030	3,808006	-0,150990	0,046980	-0,819019	0,785006	-0,149912	-2,527244	0,334091	-4,623288	-3,199128	13,041045	1,658859	-4,009311	-0,920712	-78,942083	-111,831924	25,769521	-0,149912	-2,527244	0,334091	-203,011952	8,568942	13,041045	-0,149912	-2,527244	0,334091	-203,011952	8,568942	13,041045
16:11:12,23	0,455030	3,808006	-0,150990	0,046980	-0,819019	0,785006	-0,149912	-2,527244	0,334091	-4,623288	-3,199128	13,041045	1,990607	-4,167417	-0,846891	-87,606006	-129,433232	27,827412	-0,149912	-2,527244	0,334091	-203,011952	8,568942	13,041045	-0,149912	-2,527244	0,334091	-203,011952	8,568942	13,041045
16:11:12,28	0,454983	3,858035	-0,151001	0,046982	-0,819018	0,784980	-0,178862	-2,893600	0,407912	-5,147926	-3,407085	15,098936	2,039481	-4,185124	-0,840955	-88,879846	-132,198025	28,020631	-0,178862	-2,893600	0,407912	-232,295512	10,633616	15,098936	-0,178862	-2,893600	0,407912	-232,295512	10,633616	15,098936
16:11:12,33	0,454983	3,858035	-0,151001	0,046982	-0,819018	0,784980	-0,187964	-2,944779	0,413849	-5,517885	-3,601167	15,292155	2,030697	-4,183370	-0,847139	-88,698201	-131,828602	27,984652	-0,187964	-2,944779	0,413849	-236,683073	11,154037	15,292155	-0,187964	-2,944779	0,413849	-236,683073	11,154037	15,292155
16:11:12,38	0,454983	3,858035	-0,151001	0,046982	-0,819018	0,784980	-0,185091	-2,936295	0,407664	-5,548334	-3,479154	15,256176	2,024036	-4,178583	-0,851042	-88,575492	-131,596343	27,929778	-0,185091	-2,936295	0,407664	-236,047476	11,050490	15,256176	-0,185091	-2,936295	0,407664	-236,047476	11,050490	15,256176
16:11:12,43	0,454983	3,858035	-0,151001	0,046982	-0,819018	0,784980	-0,185906	-2,928133	0,403761	-5,710243	-3,531416	15,201302	2,026683	-4,173165	-0,847112	-88,472087	-131,477393	27,950776	-0,185906	-2,928133	0,403761	-235,568697	11,062238	15,201302	-0,185906	-2,928133	0,403761	-235,568697	11,062238	15,201302
16:11:12,48	0,454983	3,858035	-0,151001	0,046982	-0,819018	0,784980	-0,191922	-2,927717	0,407691	-5,577176	-3,814152	15,222300	2,024470	-4,176699	-0,848673	-88,443172	-131,401886	27,909334	-0,191922	-2,927717	0,407691	-235,402948	11,251728	15,222300	-0,191922	-2,927717	0,407691	-235,402948	11,251728	15,222300
16:11:12,53	0,454983	3,858035	-0,151001	0,046982	-0,819018	0,784980	-0,187755	-2,927567	0,406130	-5,505103	-3,610155	15,180858	2,019256	-4,175058	-0,850623	-88,430566	-131,297176	27,913087	-0,187755	-2,927567	0,406130	-235,319137	11,128579	15,180858	-0,187755	-2,927567	0,406130	-235,319137	11,128579	15,180858
16:11:12,58	0,454983	3,858035	-0,151001	0,046982	-0,819018	0,784980	-0,186569	-2,922231	0,404181	-5,685605	-3,589925	15,184611	2,015285	-4,173681	-0,847884	-88,390562	-131,207331	27,927941	-0,186569	-2,922231	0,404181	-235,080742	11,055712	15,184611	-0,186569	-2,922231	0,404181	-235,080742	11,055712	15,184611
16:11:12,63	0,454983	3,858035	-0,151001	0,046982	-0,819018	0,784980	-0,185776	-2,918103	0,406919	-5,802436	-3,559006	15,199465	2,019491	-4,174012	-0,852912	-88,358775	-131,161083	27,932833	-0,185776	-2,918103	0,406919	-234,873547	11,024440	15,199465	-0,185776	-2,918103	0,406919	-234,873547	11,024440	15,199465
16:11:12,68	0,454983	3,858035	-0,151001	0,046982	-0,819018	0,784980	-0,187593	-2,921912	0,401891	-5,548453	-3,649059	15,204357	2,025685	-4,181893	-0,847430	-88,541057	-131,316651	27,910542	-0,187593	-2,921912	0,401891	-234,918524	11,076982	15,204357	-0,187593	-2,921912	0,401891	-234,918524	11,076982	15,204357
16:11:12,73	0,454983	3,858035	-0,151001	0,046982	-0,819018	0,784980	-0,183864	-2,931216	0,407373	-5,290513	-3,535245	15,182066	2,349772	-4,343987	-0,770836	-97,534721	-148,600765	30,016737	-0,183864	-2,931216	0,407373	-235,390947	10,898095	15,182066	-0,183864	-2,931216	0,407373	-235,390947	10,898095	15,182066
16:11:12,78	0,455020	3,907974	-0,150984	0,046985	-0,819007	0,784982	-0,205530	-3,292930	0,483967	-5,946669	-3,808569	17,288261	2,400029	-4,362080	-0,766632	-98,733698	-151,278915	30,268110	-0,205530	-3,292930	0,483967	-264,441685	12,325569	17,288261	-0,205530	-3,292930	0,483967	-264,441685	12,325569	17,288261
16:11:12,83	0,455020	3,907974	-0,150984	0,046985	-0,819007	0,784982	-0,214990	-3,345501	0,488172	-6,131824	-3,999729	17,539634	2,393266	-4,355596	-0,772810	-98,445769	-150,849675	30,200085	-0,214990	-3,345501	0,488172	-268,753644	12,876975	17,539634	-0,214990	-3,345501	0,488172	-268,753644	12,876975	17,539634
16:11:12,88	0,455020	3,907974	-0,150984	0,046985	-0,819007	0,784982	-0,217224	-3,336402	0,481994	-6,089280	-4,081147	17,471609	2,389106	-4,355375	-0,775550	-98,417919	-150,580289	30,168225	-0,217224	-3,336402	0,481994	-267,996820	12,970902	17,471609	-0,217224	-3,336402	0,481994	-267,996820	12,970902	17,471609
16:11:12,93	0,455020	3,907974	-0,150984	0,046985	-0,819007	0,784982	-0,215335	-3,332689	0,479254	-6,035140	-4,093512	17,439749	2,385753	-4,352028	-0,773947	-98,256127	-150,394703	30,159336	-0,215335	-3,332689	0,479254	-267,651205	12,810278	17,439749	-0,215335	-3,332689	0,479254	-267,651205	12,810278	17,439749
16:11:12,98	0,455020	3,907974	-0,150984	0,046985	-0,819007	0,784982	-0,216557	-3,328111	0,480856	-6,031559	-4,109749	17,430860	2,377158	-4,350542	-0,775118	-98,181677	-150,277433	30,132704	-0,216557	-3,328111	0,480856	-267,288280	12,889992	17,430860	-0,216557	-3,328111	0,480856	-267,288280	12,889992	17,430860
16:11:13,03	0,455020	3,907974	-0,150984	0,046985	-0,819007	0,784982	-0,213546	-3,319925	0,479685	-6,318467	-3,947341	17,404228	2,379715	-4,354789	-0,773143	-98,127662	-150,213169	30,113437	-0,213546	-3,319925	0,479685	-266,932555	12,816044	17,404228	-0,213546	-3,319925	0,479685	-266,932555	12,816044	17,404228
16:11:13,08	0,455020	3,907974	-0,150984	0,046985	-0,819007	0,784982	-0,211147	-3,324263	0,481661	-6,010215	-3,807949	17,384961	2,373943	-4,349487	-0,774707	-98,092702	-150,102771	30,122199	-0,211147	-3,324263	0,481661	-266,964858	12,767118	17,384961	-0,211147	-3,324263	0,481661	-266,964858	12,767118	17,384961
16:11:13,13	0,455020	3,907974	-0,150984	0,046985	-0,819007	0,784982	-0,212853	-3,316614	0,480097	-6,294882	-3,921540	17,393724	2,376441	-4,352208	-0,775071	-98,060288	-150,028899	30,114792	-0,212853	-3,316614	0,480097	-266,649069	12,787383	17,393724	-0,212853	-3,316614	0,480097	-266,649069	12,787383	17,393724
16:11:13,18	0,455020	3,907974	-0,150984	0,046985	-0,819007	0,784982	-0,211745	-3,320137	0,479733	-6,031519	-3,872838	17,386316	2,372449	-4,350271	-0,775107	-98,023193	-149,961970	30,062878	-0,211745	-3,320137	0,479733	-266,662238	12,749180	17,386316	-0,211745	-3,320137	0,479733	-266,662238	12,749180	17,386316
16:11:13,23	0,455020	3,907974	-0,150984	0,046985	-0,819007	0,784982	-0,211427	-3,315712	0,479696	-6,185103	-3,857602	17,334402	2,372512	-4,350108	-0,776638	-97,994337	-149,945792	30,078601	-0,211427	-3,315712	0,479696	-266,468470	12,739394	17,334402	-0,211427	-3,315712	0,479696	-266,468470	12,739394	17,334402
16:11:13,28	0,455020	3,907974	-0,150984	0,046985	-0,819007	0,784982	-0,211599	-3,315685	0,478166	-6,158074	-3,849653	17,350125	2,373199	-4,346590	-0,775472	-97,967373	-149,870773	30,080659	-0,211599	-3,315685	0,478166	-266,439313	12,760856	17,350125	-0,211599	-3,315685	0,478166	-266,439313	12,760856	17,350125
16:11:13,33	0,455020	3,907974	-0,150984	0,046985	-0,819007	0,784982	-0,214990	-3,314521	0,479331	-6,140133	-4,040130	17,352183	2,374418	-4,350513	-0,775063	-97,962662	-149,862854	30,080243	-0,214990	-3,314521	0,479331	-266,330026	12,836553	17,352183	-0,214990	-3,314521	0,479331	-266,330026	12,836553	17,352183
16:11:13,38	0,455020	3,907974	-0,150984	0,046985	-0,819007	0,784982	-0,212201	-3,317538	0,479741	-5,974054	-3,895007	17,351768	2,370397	-4,343548	-0,774312	-97,937037	-149,750696	30,078609	-0,212201	-3,317538	0,479741	-266,400754	12,762779	17,351768	-0,212201	-3,317538	0,479741	-266,400754	12,762779	17,351768
16:11:13,43	0,455020	3,907974	-0,150984	0,046985	-0,819007	0,784982	-0,216223	-3,310573	0,480492	-6,226265	-4,138057	17,350133	2,372296	-4,347914	-0,775838	-97,883255	-149,761723	30,054087	-0,216223	-3,310573	0,480492	-266,106250	12,835484	17,350133	-0,216223	-3,310573	0,480492	-266,106250	12,835484	17,350133
16:11:13,48	0,455020	3,907974	-0,150984	0,046985	-0,819007	0,784982	-0,213392	-3,314400	0,478965	-6,009899	-3,938730	17,325611	2,365757	-4,346016	-0,775871	-97,925749	-149,703555	30,060403	-0,213392	-3,314400	0,478965	-266,190335	12,812540	17,325611	-0,213392	-3,314400	0,478965	-266,190335	12,812540	17,325611
16:11:13,53	0,455020	3,907974	-0,150984	0,046985	-0,819007	0,784982	-0,211766	-3,307788	0,478933	-6,324619	-3,920050	17,331927	2,370522	-4,343591	-0,776640	-97,903760	-149,672961	30,062809	-0,211766	-3,307788	0,478933	-265,985976	12,703559	17,331927	-0,211766	-3,307788	0,478933	-265,985976	12,703559	17,331927
16:11:13,58	0,455020	3,907974	-0,150984	0,046985	-0,819007	0,784982	-0,216249	-3,310702	0,478163	-6,135585	-4,149416	17,334333	2,368890	-4,346515	-0,774282	-97,866109	-149,635638	30,061466	-0,216249	-3,310702	0,478163	-266,025717	12,826103	17,334333	-0,216249	-3,310702	0,478163	-266,025717	12,826103	17,334333
16:11:13,63	0,455020	3,907974	-0,150984	0,046985	-0,819007	0,784982	-0,212900	-3,310751	0,480522	-6,081902	-3,961353	17,332990	2,365902	-4,344124	-0,777424	-97,877916	-149,629158	30,044165	-0,212900	-3,310751	0,480522	-265,975859	12,751315	17,332990	-0,212900	-3,310751	0,480522	-265,975859	12,751315	17,332990
16:11:13,69	0,455020	3,907974	-0,150984	0,046985	-0,819007	0,784982	-0,213477	-3,306968	0,477379	-6,278910	-4,004808	17,315689	2,370663	-4,345696	-0,777779	-97,839619	-149,682655	30,047708	-0,213477	-3,306968	0,477379	-265,875902	12,753133	17,315689	-0,213477	-3,306968	0,477379	-265,875902	12,753133	17,315689
16:11:13,74	0,455020	3,907974	-0,150984	0,046985	-0,819007	0,784982	-0,214496	-3,311877	0,477025	-6,050822	-3,997890	17,319233	2,368317	-4,345130	-0,778206	-97,865748	-149,597570	30,021569	-0,214496	-3,311877	0,477025	-266,033173	12,840055	17,319233	-0,214496	-3,311877	0,477025	-266,033173	12,840055	17,319233
16:11:13,79	0,455020	3,907974	-0,150984	0,046985	-0,819007	0,784982	-0,213812	-3,309563	0,476598	-6,110558	-4,027507	17,293094	2,370690	-4,345514	-0,779721	-97,856552	-149,582149	30,062005	-0,213812	-3,309563	0,476598	-265,911216	12,756767	17,293094	-0,213812	-3,309563	0,476598	-265,911216	12,756767	17,293094
16:11:13,84	0,455020	3,907974	-0,150984	0,046985	-0,819007	0,784982	-0,214667	-3,311809	0,475083	-5,975779	-4,071701	17,333529	2,368475	-4,342226	-0,775831	-97,801759	-149,548995	30,055397	-0,214667	-3,311809	0,475083	-265,952799	12,779671	17,333529	-0,214667	-3,311809	0,475083	-265,952799	12,779671	17,333529
16:11:13,89	0,455020	3,907974	-0,150984	0,046985	-0,819007	0,784982	-0,216407	-3,308247	0,478973	-6,104909	-4,131306	17,326921	2,367303	-4,345343	-0,778550	-97,810513	-149,527403	30,047478	-0,216407	-3,308247	0,478973	-265,802289	12,856656	17,326921	-0,216407	-3,308247	0,478973	-265,802289	12,856656	17,326921
16:11:13,94	0,455020	3,907974	-0,150984	0,046985	-0,819007	0,784982	-0,213121	-3,308791	0,476253	-6,062318	-3,978817	17,319002	2,363856	-4,344105	-0,776630	-97,781977	-149,505153	30,012401	-0,213121	-3,308791	0,476253	-265,802373	12,751203	17,319002	-0,213121	-3,308791	0,476253	-265,802373	12,751203	17,319002
16:11:13,99	0,455020	3,907974	-0,150984	0,046985	-0,819007	0,784982	-0,212470	-3,305187	0,478173	-6,216178	-3,931353	17,283925	2,368580	-4,345014	-0,776207	-97,786580	-149,474274	30,047777	-0,212470	-3,305187	0,478173	-265,673337	12,747526	17,283925	-0,212470	-3,305187	0,478173	-265,673337	12,747526	17,283925
16:11:14,04	0,455020	3,907974	-0,150984	0,046985	-0,819007	0,784982	-0,214045	-3,309732	0,478597	-5,955379	-4,032672	17,319301	2,363365	-4,343329	-0,775826	-97,756188	-149,437640	30,038065	-0,214045	-3,309732	0,478597	-265,769348	12,769835	17,319301	-0,214045	-3,309732	0,478597	-265,769348	12,769835	17,319301
16:11:14,09	0,455020	3,907974	-0,150984	0,046985	-0,819007	0,784982	-0,212897	-3,304373	0,478978	-6,187114	-3,964991	17,309590	2,363880	-4,343557	-0,776225	-97,791329	-149,433769	30,043693	-0,212897	-3,304373	0,478978	-265,580417	12,747426	17,309590	-0,212897	-3,304373	0,478978	-265,580417	12,747426	17,309590
16:11:14,14	0,455020	3,907974	-0,150984	0,046985	-0,819007	0,784982	-0,212956	-3,304934	0,478579	-6,172189	-4,000442	17,315218	2,361550	-4,344385	-0,777799	-97,777906	-149,445961	30,009681	-0,212956	-3,304934	0,478579	-265,609487	12,716627	17,315218	-0,212956	-3,304934	0,478579	-265,609487	12,716627	17,315218
16:11:14,19	0,455020	3,907974	-0,150984	0,046985	-0,819007	0,784982	-0,211075	-3,303330	0,477005	-6,259439	-3,884885	17,281205	2,364562	-4,342355	-0,775072	-97,763255	-149,397588	30,015088	-0,211075	-3,303330	0,477005	-265,570831	12,684490	17,281205	-0,211075	-3,303330	0,477005	-265,570831	12,684490	17,281205
16:11:14,24	0,455020	3,907974	-0,150984	0,046985	-0,819007	0,784982	-0,214339	-3,304923	0,479732	-6,127379	-4,066102	17,286612	2,369303	-4,343574	-0,776978	-97,740710	-149,415438	30,035463	-0,214339	-3,304923	0,479732	-265,563831	12,759482	17,286612	-0,214339	-3,304923	0,479732	-265,563831	12,759482	17,286612
16:11:14,29	0,455020	3,907974	-0,150984	0,046985	-0,819007	0,784982	-0,215653	-3,309639	0,477826	-5,886342	-4,106009	17,306987	2,361597	-4,343037	-0,780117	-97,772429	-149,368228	30,033114	-0,215653	-3,309639	0,477826	-265,692987	12,822767	17,306987	-0,215653	-3,309639	0,477826	-265,692987	12,822767	17,306987
16:11:14,34	0,455020	3,907974	-0,150984	0,046985	-0,819007	0,784982	-0,212265	-3,302697	0,474686	-6,222303	-3,980915	17,304638	2,362228	-4,345599	-0,779703	-97,749940	-149,396664	30,036295	-0,212265	-3,302697	0,474686	-265,483996	12,681916	17,304638	-0,212265	-3,302697	0,474686	-265,483996	12,681916	17,304638
16:11:14,39	0,455020	3,907974	-0,150984	0,046985	-0,819007	0,784982	-0,210362	-3,304524	0,475100	-6,140650	-3,848257	17,307819	2,362916	-4,343203	-0,775815	-97,716313	-149,366929	30,030165	-0,210362	-3,304524	0,475100	-265,545810	12,665175	17,307819	-0,210362	-3,304524	0,475100	-265,545810	12,665175	17,307819
16:11:14,44	0,455020	3,907974	-0,150984	0,046985	-0,819007	0,784982	-0,212781	-3,303922	0,478988	-6,129424	-3,959784	17,301689	2,360499	-4,343294	-0,776995	-97,739321	-149,375837	30,030402	-0,212781	-3,303922	0,478988	-265,487273	12,743529	17,301689	-0,212781	-3,303922	0,478988	-265,487273	12,743529	17,301689
16:11:14,49	0,455020	3,907974	-0,150984	0,046985	-0,819007	0,784982	-0,211494	-3,301874	0,477809	-6,255125	-3,908347	17,301927	2,362959	-4,344381	-0,777741	-97,699208	-149,353939	30,036255	-0,211494	-3,301874	0,477809	-265,452227	12,693961	17,301927	-0,211494	-3,301874	0,477809	-265,452227	12,693961	17,301927
16:11:14,54	0,455020	3,907974	-0,150984	0,046985	-0,819007	0,784982	-0,211783	-3,304548	0,477063	-6,077052	-3,899578	17,307779	2,362379	-4,339627	-0,778542	-97,700544	-149,299699	30,034253	-0,211783	-3,304548	0,477063	-265,484070	12,725406	17,307779	-0,211783	-3,304548	0,477063	-265,484070	12,725406	17,307779
16:11:14,59	0,455020	3,907974	-0,150984	0,046985	-0,819007	0,784982	-0,215609	-3,301668	0,476261	-6,180488	-4,126813	17,305777	2,360103	-4,344435	-0,776578	-97,682623	-149,292070	30,027167	-0,215609	-3,301668	0,476261	-265,361454	12,798521	17,305777	-0,215609	-3,301668	0,476261	-265,361454	12,798521	17,305777
16:11:14,64	0,455020	3,907974	-0,150984	0,046985	-0,819007	0,784982	-0,210308	-3,302102	0,478225	-6,142368	-3,839429	17,298691	2,361282	-4,343939	-0,778847	-97,741354	-149,307010	30,019259	-0,210308	-3,302102	0,478225	-265,357381	12,669736	17,298691	-0,210308	-3,302102	0,478225	-265,357381	12,669736	17,298691
16:11:14,69	0,455020	3,907974	-0,150984	0,046985	-0,819007	0,784982	-0,211327	-3,302875	0,475957	-6,144493	-3,935792	17,290783	2,370811	-4,346685	-0,772724	-97,868080	-149,435947	30,062397	-0,211327	-3,302875	0,475957	-265,420160	12,653338	17,290783	-0,211327	-3,302875	0,475957	-265,420160	12,653338	17,290783
16:11:14,74	0,455020	3,907974	-0,150984	0,046985	-0,819007	0,784982	-0,213713	-3,312499	0,482079	-5,819032	-4,105176	17,333921	2,704065	-4,537441	-0,687042	-108,340968	-167,197314	32,267306	-0,213713	-3,312499	0,482079	-265,850241	12,671304	17,333921	-0,213713	-3,312499	0,482079	-265,850241	12,671304	17,333921
16:11:14,79	0,455004	3,958075	-0,150988	0,046978	-0,819021	0,784999	-0,215141	-3,696484	0,567762	-6,470045	-4,368517	19,538831	2,742638	-4,553443	-0,678101	-109,654459	-169,480110	32,376115	-0,215141	-3,696484	0,567762	-296,644075	12,520040	19,538831	-0,215141	-3,696484	0,567762	-296,644075	12,520040	19,538831
16:11:14,84	0,455004	3,958075	-0,150988	0,046978	-0,819021	0,784999	-0,220569	-3,737891	0,576702	-6,950628	-4,646924	19,647639	2,730716	-4,548027	-0,687353	-109,326679	-168,955740	32,335773	-0,220569	-3,737891	0,576702	-300,375042	12,667781	19,647639	-0,220569	-3,737891	0,576702	-300,375042	12,667781	19,647639
16:11:14,89	0,455004	3,958075	-0,150988	0,046978	-0,819021	0,784999	-0,219299	-3,724858	0,567451	-7,010323	-4,559169	19,607298	2,731681	-4,545771	-0,681897	-109,232264	-168,747639	32,309579	-0,219299	-3,724858	0,567451	-299,411667	12,655788	19,607298	-0,219299	-3,724858	0,567451	-299,411667	12,655788	19,607298
16:11:14,94	0,455004	3,958075	-0,150988	0,046978	-0,819021	0,784999	-0,221735	-3,724565	0,572907	-6,798123	-4,708127	19,581104	2,724669	-4,545740	-0,688082	-109,121292	-168,564852	32,301104	-0,221735	-3,724565	0,572907	-299,176479	12,698059	19,581104	-0,221735	-3,724565	0,572907	-299,176479	12,698059	19,581104
16:11:14,99	0,455004	3,958075	-0,150988	0,046978	-0,819021	0,784999	-0,218255	-3,718477	0,566722	-6,900907	-4,522480	19,572628	2,719734	-4,544400	-0,684209	-109,087438	-168,387708	32,279194	-0,218255	-3,718477	0,566722	-298,801367	12,610561	19,572628	-0,218255	-3,718477	0,566722	-298,801367	12,610561	19,572628
16:11:15,04	0,455004	3,958075	-0,150988	0,046978	-0,819021	0,784999	-0,216948	-3,713534	0,570594	-6,987627	-4,513768	19,550718	2,721245	-4,543989	-0,688488	-109,022359	-168,315242	32,236532	-0,216948	-3,713534	0,570594	-298,500028	12,516672	19,550718	-0,216948	-3,713534	0,570594	-298,500028	12,516672	19,550718
16:11:15,09	0,455004	3,958075	-0,150988	0,046978	-0,819021	0,784999	-0,218060	-3,714636	0,566316	-6,835013	-4,551458	19,508056	2,722049	-4,542419	-0,686881	-108,947745	-168,227103	32,267054	-0,218060	-3,714636	0,566316	-298,433941	12,566263	19,508056	-0,218060	-3,714636	0,566316	-298,433941	12,566263	19,508056
16:11:15,14	0,455004	3,958075	-0,150988	0,046978	-0,819021	0,784999	-0,219822	-3,714548	0,567922	-6,725941	-4,622526	19,538578	2,717471	-4,538669	-0,687299	-108,908225	-168,141397	32,235496	-0,219822	-3,714548	0,567922	-298,317976	12,633500	19,538578	-0,219822	-3,714548	0,567922	-298,317976	12,633500	19,538578
16:11:15,19	0,455004	3,958075	-0,150988	0,046978	-0,819021	0,784999	-0,220780	-3,708708	0,567505	-6,935637	-4,680993	19,507020	2,725322	-4,543443	-0,678035	-109,070289	-168,535872	32,289791	-0,220780	-3,708708	0,567505	-298,069233	12,650272	19,507020	-0,220780	-3,708708	0,567505	-298,069233	12,650272	19,507020
16:11:15,24	0,455004	3,958075	-0,150988	0,046978	-0,819021	0,784999	-0,220571	-3,717894	0,576769	-6,880611	-4,613219	19,561316	3,050350	-4,729575	-0,589485	-119,156380	-185,553516	34,412743	-0,221890	-4,092442	0,665319	-328,441592	12,510587	21,684267	-0,221890	-4,092442	0,665319	-328,441592	12,510587	21,684267
16:11:15,29	0,455035	4,008059	-0,151000	0,046981	-0,819020	0,784987	-0,221890	-4,092442	0,665319	-7,184878	-4,907810	21,684267	3,098515	-4,751244	-0,584332	-120,534194	-188,195371	34,639806	-0,221890	-4,092442	0,665319	-328,441592	12,510587	21,684267	-0,221890	-4,092442	0,665319	-328,441592	12,510587	21,684267
16:11:15,34	0,455035	4,008059	-0,151000	0,046981	-0,819020	0,784987	-0,227207	-4,144989	0,670472	-7,429268	-5,056582	21,911330	3,088951	-4,746513	-0,586220	-120,231977	-187,648924	34,576880	-0,227207	-4,144989	0,670472	-332,810899	12,779190	21,911330	-0,227207	-4,144989	0,670472	-332,810899	12,779190	21,911330
16:11:15,39	0,455035	4,008059	-0,151000	0,046981	-0,819020	0,784987	-0,226522	-4,134341	0,668583	-7,358590	-5,032442	21,848404	3,080552	-4,741798	-0,591274	-120,104216	-187,379546	34,542912	-0,226522	-4,134341	0,668583	-331,904397	12,749533	21,848404	-0,226522	-4,134341	0,668583	-331,904397	12,749533	21,848404
16:11:15,44	0,455035	4,008059	-0,151000	0,046981	-0,819020	0,784987	-0,226406	-4,124710	0,663530	-7,562238	-5,050452	21,814436	3,079709	-4,742086	-0,588154	-120,021238	-187,202370	34,506887	-0,226406	-4,124710	0,663530	-331,352004	12,722415	21,814436	-0,226406	-4,124710	0,663530	-331,352004	12,722415	21,814436
16:11:15,49	0,455035	4,008059	-0,151000	0,046981	-0,819020	0,784987	-0,225736	-4,124124	0,666650	-7,397819	-5,032320	21,778411	3,078187	-4,737657	-0,588543	-119,939302	-187,081263	34,486329	-0,225736	-4,124124	0,666650	-331,141527	12,687922	21,778411	-0,225736	-4,124124	0,666650	-331,141527	12,687922	21,778411
16:11:15,54	0,455035	4,008059	-0,151000	0,046981	-0,819020	0,784987	-0,228809	-4,120591	0,666261	-7,435646	-5,181759	21,757853	3,078309	-4,737479	-0,585498	-119,871209	-186,931371	34,488626	-0,228809	-4,120591	0,666261	-330,902074	12,779786	21,757853	-0,228809	-4,120591	0,666261	-330,902074	12,779786	21,757853
16:11:15,59	0,455035	4,008059	-0,151000	0,046981	-0,819020	0,784987	-0,229025	-4,120608	0,669305	-7,270932	-5,208965	21,760150	3,075015	-4,736936	-0,591622	-119,835193	-186,877499	34,473838	-0,229025	-4,120608	0,669305	-330,738654	12,769533	21,760150	-0,229025	-4,120608	0,669305	-330,738654	12,769533	21,760150
16:11:15,64	0,455035	4,008059	-0,151000	0,046981	-0,819020	0,784987	-0,227848	-4,117484	0,663181	-7,368722	-5,143501	21,745362	3,072213	-4,737448	-0,590443	-119,803900	-186,786405	34,475156	-0,227848	-4,117484	0,663181	-330,591203	12,742594	21,745362	-0,227848	-4,117484	0,663181	-330,591203	12,742594	21,745362
16:11:15,69	0,455035	4,008059	-0,151000	0,046981	-0,819020	0,784987	-0,226003	-4,115313	0,664361	-7,387072	-5,066011	21,746681	3,068881	-4,736331	-0,589265	-119,742459	-186,692790	34,466706	-0,226003	-4,115313	0,664361	-330,439138	12,675258	21,746681	-0,226003	-4,115313	0,664361	-330,439138	12,675258	21,746681
16:11:15,74	0,455035	4,008059	-0,151000	0,046981	-0,819020	0,784987	-0,225305	-4,111869	0,665539	-7,454373	-5,023296	21,738231	3,068305	-4,737678	-0,591573	-119,743312	-186,660903	34,493067	-0,225305	-4,111869	0,665539	-330,236076	12,663154	21,738231	-0,225305	-4,111869	0,665539	-330,236076	12,663154	21,738231
16:11:15,79	0,455035	4,008059	-0,151000	0,046981	-0,819020	0,784987	-0,223851	-4,112044	0,663231	-7,418090	-4,964356	21,764591	3,071387	-4,736817	-0,591590	-119,705725	-186,596416	34,446966	-0,223851	-4,112044	0,663231	-330,213522	12,607933	21,764591	-0,223851	-4,112044	0,663231	-330,213522	12,607933	21,764591
16:11:15,84	0,455035	4,008059	-0,151000	0,046981	-0,819020	0,784987	-0,226137	-4,114282	0,663214	-7,227046	-5,082918	21,718490	3,073232	-4,736805	-0,592700	-119,672134	-186,565387	34,497062	-0,226137	-4,114282	0,663214	-330,198202	12,668819	21,718490	-0,226137	-4,114282	0,663214	-330,198202	12,668819	21,718490
16:11:15,89	0,455035	4,008059	-0,151000	0,046981	-0,819020	0,784987	-0,227070	-4,115874	0,662103	-7,100615	-5,117850	21,768587	3,069267	-4,730692	-0,591571	-119,621820	-186,469454	34,460392	-0,227070	-4,115874	0,662103	-330,196712	12,707115	21,768587	-0,227070	-4,115874	0,662103	-330,196712	12,707115	21,768587
16:11:15,94	0,455035	4,008059	-0,151000	0,046981	-0,819020	0,784987	-0,230382	-4,109384	0,663232	-7,329847	-5,294485	21,731916	3,065202	-4,731706	-0,590037	-119,614966	-186,437943	34,430474	-0,230382	-4,109384	0,663232	-329,916496	12,790500	21,731916	-0,230382	-4,109384	0,663232	-329,916496	12,790500	21,731916
16:11:15,99	0,455035	4,008059	-0,151000	0,046981	-0,819020	0,784987	-0,227471	-4,106371	0,664766	-7,455831	-5,152919	21,701998	3,064415	-4,732970	-0,591323	-119,633282	-186,464635	34,406040	-0,227471	-4,106371	0,664766	-329,805922	12,703531	21,701998	-0,227471	-4,106371	0,664766	-329,805922	12,703531	21,701998
16:11:16,04	0,455035	4,008059	-0,151000	0,046981	-0,819020	0,784987	-0,225983	-4,106320	0,663481	-7,490717	-5,078066	21,677564	3,068249	-4,730655	-0,591966	-119,559257	-186,448066	34,416897	-0,225983	-4,106320	0,663481	-329,836865	12,661587	21,677564	-0,225983	-4,106320	0,663481	-329,836865	12,661587	21,677564
16:11:16,09	0,455035	4,008059	-0,151000	0,046981	-0,819020	0,784987	-0,229905	-4,108483	0,662838	-7,326880	-5,226181	21,688421	3,064928	-4,730462	-0,591436	-119,535149	-186,361841	34,425004	-0,229905	-4,108483	0,662838	-329,842823	12,821339	21,688421	-0,229905	-4,108483	0,662838	-329,842823	12,821339	21,688421
16:11:16,14	0,455035	4,008059	-0,151000	0,046981	-0,819020	0,784987	-0,228411	-4,105511	0,663367	-7,394712	-5,170747	21,696528	3,063025	-4,733579	-0,593510	-119,567564	-186,330090	34,430055	-0,228411	-4,105511	0,663367	-329,677329	12,759523	21,696528	-0,228411	-4,105511	0,663367	-329,677329	12,759523	21,696528
16:11:16,20	0,455035	4,008059	-0,151000	0,046981	-0,819020	0,784987	-0,224760	-4,105421	0,661294	-7,388090	-5,024853	21,701579	3,063517	-4,728222	-0,590796	-119,520424	-186,309411	34,422193	-0,224760	-4,105421	0,661294	-329,663662	12,618830	21,701579	-0,224760	-4,105421	0,661294	-329,663662	12,618830	21,701579
16:11:16,25	0,455035	4,008059	-0,151000	0,046981	-0,819020	0,784987	-0,229646	-4,103169	0,664008	-7,463745	-5,248425	21,693718	3,063518	-4,732107	-0,592423	-119,528659	-186,314684	34,394260	-0,229646	-4,103169	0,664008	-329,562490	12,778787	21,693718	-0,229646	-4,103169	0,664008	-329,562490	12,778787	21,693718
16:11:16,30	0,455035	4,008059	-0,151000	0,046981	-0,819020	0,784987	-0,226282	-4,105112	0,662380	-7,371371	-5,077987	21,665784	3,058548	-4,730622	-0,591566	-119,486211	-186,244282	34,406224	-0,226282	-4,105112	0,662380	-329,622674	12,685143	21,665784	-0,226282	-4,105112	0,662380	-329,622674	12,685143	21,665784
16:11:16,35	0,455035	4,008059	-0,151000	0,046981	-0,819020	0,784987	-0,225083	-4,100066	0,663237	-7,551589	-5,014093	21,677748	3,062561	-4,730607	-0,590394	-119,543164	-186,223743	34,441366	-0,225083	-4,100066	0,663237	-329,406751	12,654936	21,677748	-0,225083	-4,100066	0,663237	-329,406751	12,654936	21,677748
16:11:16,40	0,455035	4,008059	-0,151000	0,046981	-0,819020	0,784987	-0,227102	-4,103534	0,664409	-7,381952	-5,178687	21,712890	3,060866	-4,733694	-0,593899	-119,511801	-186,235281	34,398450	-0,227102	-4,103534	0,664409	-329,509338	12,648855	21,712890	-0,227102	-4,103534	0,664409	-329,509338	12,648855	21,712890
16:11:16,45	0,455035	4,008059	-0,151000	0,046981	-0,819020	0,784987	-0,223582	-4,103609	0,660904	-7,372316	-4,962680	21,669974	3,064908	-4,730300	-0,591758	-119,488070	-186,201361	34,401614	-0,223582	-4,103609	0,660904	-329,505660	12,588486	21,669974	-0,223582	-4,103609	0,660904	-329,505660	12,588486	21,669974
16:11:16,50	0,455035	4,008059	-0,151000	0,046981	-0,819020	0,784987	-0,228542	-4,105413	0,663046	-7,237311	-5,217003	21,673138	3,060962	-4,731448	-0,591939	-119,479104	-186,189940	34,413259	-0,228542	-4,105413	0,663046	-329,512202	12,723514	21,673138	-0,228542	-4,105413	0,663046	-329,512202	12,723514	21,673138
16:11:16,55	0,455035	4,008059	-0,151000	0,046981	-0,819020	0,784987	-0,225574	-4,102570	0,662864	-7,370777	-5,060639	21,684783	3,061051	-4,729865	-0,591947	-119,449382	-186,151154	34,395069	-0,225574	-4,102570	0,662864	-329,422487	12,646931	21,684783	-0,225574	-4,102570	0,662864	-329,422487	12,646931	21,684783
16:11:16,60	0,455035	4,008059	-0,151000	0,046981	-0,819020	0,784987	-0,226990	-4,101855	0,662857	-7,359505	-5,127899	21,666594	3,059246	-4,727524	-0,590767	-119,404780	-186,118353	34,402247	-0,226990	-4,101855	0,662857	-329,355090	12,690790	21,666594	-0,226990	-4,101855	0,662857	-329,355090	12,690790	21,666594
16:11:16,65	0,455035	4,008059	-0,151000	0,046981	-0,819020	0,784987	-0,228115	-4,099121	0,664036	-7,450933	-5,164172	21,673772	3,060451	-4,730749	-0,590410	-119,470425	-186,125734	34,380394	-0,228115	-4,099121	0,664036	-329,231947	12,742827	21,673772	-0,228115	-4,099121	0,664036	-329,231947	12,742827	21,673772
16:11:16,70	0,455035	4,008059	-0,151000	0,046981	-0,819020	0,784987	-0,225924	-4,101777	0,664394	-7,352025	-5,103404	21,651919	3,059468	-4,729132	-0,590530	-119,460677	-186,106953	34,373425	-0,225924	-4,101777	0,664394	-329,341552	12,631608	21,651919	-0,225924	-4,101777	0,664394	-329,341552	12,631608	21,651919
16:11:16,75	0,455035	4,008059	-0,151000	0,046981	-0,819020	0,784987	-0,226833	-4,100118	0,664274	-7,417196	-5,151645	21,644950	3,060672	-4,727834	-0,588446	-119,383631	-186,070765	34,370849	-0,226833	-4,100118	0,664274	-329,276428	12,654760	21,644950	-0,226833	-4,100118	0,664274	-329,276428	12,654760	21,644950
16:11:16,80	0,455035	4,008059	-0,151000	0,046981	-0,819020	0,784987	-0,228559	-4,100511	0,666358	-7,326859	-5,192758	21,642373	3,059437	-4,731175	-0,592325	-119,404614	-186,088081	34,377006	-0,228559	-4,100511	0,666358	-329,217000	12,749123	21,642373	-0,228559	-4,100511	0,666358	-329,217000	12,749123	21,642373
16:11:16,85	0,455035	4,008059	-0,151000	0,046981	-0,819020	0,784987	-0,225048	-4,101112	0,662478	-7,321088	-5,019711	21,648531	3,058644	-4,730858	-0,590269	-119,377774	-186,050026	34,385087	-0,225048	-4,101112	0,662478	-329,258417	12,646574	21,648531	-0,225048	-4,101112	0,662478	-329,258417	12,646574	21,648531
16:11:16,90	0,455035	4,008059	-0,151000	0,046981	-0,819020	0,784987	-0,224926	-4,100267	0,664535	-7,318666	-5,009156	21,656611	3,072845	-4,736056	-0,589196	-119,716236	-186,460929	34,451130	-0,224926	-4,100267	0,664535	-329,189639	12,647561	21,656611	-0,224926	-4,100267	0,664535	-329,189639	12,647561	21,656611
16:11:16,95	0,455035	4,008059	-0,151000	0,046981	-0,819020	0,784987	-0,227526	-4,115165	0,665607	-7,069087	-5,231990	21,722654	3,417672	-4,910284	-0,461642	-129,572816	-204,720197	36,677331	-0,227526	-4,115165	0,665607	-330,109503	12,628780	21,722654	-0,227526	-4,115165	0,665607	-330,109503	12,628780	21,722654
16:11:17,00	0,454958	4,058017	-0,150967	0,046993	-0,819001	0,785003	-0,249053	-4,500907	0,793162	-7,751753	-5,757795	23,948855	3,463370	-4,928364	-0,462871	-130,918598	-207,369995	36,823010	-0,249053	-4,500907	0,793162	-361,072951	13,792830	23,948855	-0,249053	-4,500907	0,793162	-361,072951	13,792830	23,948855
16:11:17,05	0,454958	4,058017	-0,150967	0,046993	-0,819001	0,785003	-0,256244	-4,549523	0,791932	-8,191393	-5,972356	24,094535	3,456731	-4,928469	-0,467069	-130,604068	-206,914406	36,748550	-0,256244	-4,549523	0,791932	-365,328962	14,142834	24,094535	-0,256244	-4,549523	0,791932	-365,328962	14,142834	24,094535
16:11:17,10	0,454958	4,058017	-0,150967	0,046993	-0,819001	0,785003	-0,252834	-4,543826	0,787734	-7,935833	-5,750400	24,020075	3,449023	-4,922022	-0,462886	-130,474244	-206,548579	36,729365	-0,252834	-4,543826	0,787734	-364,626169	14,097045	24,020075	-0,252834	-4,543826	0,787734	-364,626169	14,097045	24,020075
16:11:17,15	0,454958	4,058017	-0,150967	0,046993	-0,819001	0,785003	-0,254563	-4,533927	0,791917	-8,068849	-5,910784	24,000889	3,443448	-4,919828	-0,468218	-130,370735	-206,384674	36,707894	-0,254563	-4,533927	0,791917	-363,982120	14,072377	24,000889	-0,254563	-4,533927	0,791917	-363,982120	14,072377	24,000889
16:11:17,20	0,454958	4,058017	-0,150967	0,046993	-0,819001	0,785003	-0,253676	-4,528002	0,786586	-8,183254	-5,856971	23,979418	3,444842	-4,917605	-0,469370	-130,308556	-206,253942	36,699794	-0,253676	-4,528002	0,786586	-363,631405	14,056561	23,979418	-0,253676	-4,528002	0,786586	-363,631405	14,056561	23,979418
16:11:17,25	0,454958	4,058017	-0,150967	0,046993	-0,819001	0,785003	-0,256298	-4,528098	0,785434	-8,033942	-6,004847	23,971318	3,441467	-4,920952	-0,470122	-130,279033	-206,147123	36,702290	-0,256298	-4,528098	0,785434	-363,489649	14,114533	23,971318	-0,256298	-4,528098	0,785434	-363,489649	14,114533	23,971318
16:11:17,30	0,454958	4,058017	-0,150967	0,046993	-0,819001	0,785003	-0,251711	-4,526848	0,784681	-7,991671	-5,794191	23,973815	3,437600	-4,916050	-0,468580	-130,194694	-206,028416	36,670430	-0,251711	-4,526848	0,784681	-363,349255	13,965149	23,973815	-0,251711	-4,526848	0,784681	-363,349255	13,965149	23,973815
16:11:17,35	0,454958	4,058017	-0,150967	0,046993	-0,819001	0,785003	-0,254023	-4,521048	0,786224	-8,148289	-5,900721	23,941955	3,436848	-4,917443	-0,470158	-130,163517	-205,962902	36,614691	-0,254023	-4,521048	0,786224	-363,050587	14,040099	23,941955	-0,254023	-4,521048	0,786224	-363,050587	14,040099	23,941955
16:11:17,40	0,454958	4,058017	-0,150967	0,046993	-0,819001	0,785003	-0,252441	-4,521094	0,784646	-8,073606	-5,824225	23,886215	3,444380	-4,924824	-0,464037	-130,493926	-206,158897	36,713269	-0,252441	-4,521094	0,784646	-362,979463	13,992426	23,886215	-0,252441	-4,521094	0,784646	-362,979463	13,992426	23,886215
16:11:17,45	0,454958	4,058017	-0,150967	0,046993	-0,819001	0,785003	-0,249815	-4,531307	0,790766	-7,877432	-5,875794	23,984793	3,783138	-5,083141	-0,341913	-139,410516	-223,642169	38,789701	-0,249815	-4,531307	0,790766	-363,585069	13,734679	23,984793	-0,249815	-4,531307	0,790766	-363,585069	13,734679	23,984793
16:11:17,50	0,454982	4,108013	-0,150980	0,046977	-0,819010	0,784992	-0,282087	-4,903839	0,912891	-8,105061	-6,534321	26,061226	3,834166	-5,110506	-0,335354	-140,973658	-226,684757	39,062769	-0,282087	-4,903839	0,912891	-393,056388	15,609548	26,061226	-0,282087	-4,903839	0,912891	-393,056388	15,609548	26,061226
16:11:17,55	0,454982	4,108013	-0,150980	0,046977	-0,819010	0,784992	-0,283903	-4,961712	0,919449	-8,512172	-6,461133	26,334293	3,826213	-5,107053	-0,336672	-140,692149	-226,174911	38,984897	-0,283903	-4,961712	0,919449	-398,006562	15,825222	26,334293	-0,283903	-4,961712	0,919449	-398,006562	15,825222	26,334293
16:11:17,60	0,454982	4,108013	-0,150980	0,046977	-0,819010	0,784992	-0,282916	-4,953098	0,918131	-8,377783	-6,420958	26,256421	3,817951	-5,102845	-0,340195	-140,518799	-225,857338	38,974440	-0,282916	-4,953098	0,918131	-397,196009	15,787948	26,256421	-0,282916	-4,953098	0,918131	-397,196009	15,787948	26,256421
16:11:17,65	0,454982	4,108013	-0,150980	0,046977	-0,819010	0,784992	-0,282430	-4,943839	0,914609	-8,497577	-6,404353	26,245964	3,813363	-5,099662	-0,345394	-140,432314	-225,639814	38,928854	-0,282430	-4,943839	0,914609	-396,588930	15,766411	26,245964	-0,282430	-4,943839	0,914609	-396,588930	15,766411	26,245964
16:11:17,70	0,454982	4,108013	-0,150980	0,046977	-0,819010	0,784992	-0,282893	-4,938274	0,909410	-8,555308	-6,462269	26,200378	3,812779	-5,098380	-0,343392	-140,335087	-225,510194	38,956314	-0,282893	-4,938274	0,909410	-396,209847	15,744804	26,200378	-0,282893	-4,938274	0,909410	-396,209847	15,744804	26,200378
16:11:17,75	0,454982	4,108013	-0,150980	0,046977	-0,819010	0,784992	-0,283710	-4,937128	0,911412	-8,454062	-6,485391	26,227839	3,810718	-5,097558	-0,341038	-140,252605	-225,363453	38,943965	-0,283710	-4,937128	0,911412	-396,018595	15,785860	26,227839	-0,283710	-4,937128	0,911412	-396,018595	15,785860	26,227839
16:11:17,80	0,454982	4,108013	-0,150980	0,046977	-0,819010	0,784992	-0,283392	-4,934931	0,913766	-8,399952	-6,470796	26,215489	3,805556	-5,092506	-0,343428	-140,218693	-225,242841	38,885805	-0,283392	-4,934931	0,913766	-395,792068	15,775496	26,215489	-0,283392	-4,934931	0,913766	-395,792068	15,775496	26,215489
16:11:17,85	0,454982	4,108013	-0,150980	0,046977	-0,819010	0,784992	-0,285186	-4,927936	0,911375	-8,642321	-6,594999	26,157329	3,804550	-5,089994	-0,343424	-140,162300	-225,159908	38,873543	-0,285186	-4,927936	0,911375	-395,485273	15,792088	26,157329	-0,285186	-4,927936	0,911375	-395,485273	15,792088	26,157329
16:11:17,90	0,454982	4,108013	-0,150980	0,046977	-0,819010	0,784992	-0,286859	-4,925808	0,911379	-8,652932	-6,674614	26,145067	3,807590	-5,094817	-0,341823	-140,139138	-225,140357	38,887302	-0,286859	-4,925808	0,911379	-395,328875	15,843789	26,145067	-0,286859	-4,925808	0,911379	-395,328875	15,843789	26,145067
16:11:17,95	0,454982	4,108013	-0,150980	0,046977	-0,819010	0,784992	-0,284202	-4,930853	0,912980	-8,362116	-6,526174	26,158827	3,803521	-5,092298	-0,345695	-140,134177	-225,027997	38,926793	-0,284202	-4,930853	0,912980	-395,434037	15,783666	26,158827	-0,284202	-4,930853	0,912980	-395,434037	15,783666	26,158827
16:11:18,00	0,454982	4,108013	-0,150980	0,046977	-0,819010	0,784992	-0,284348	-4,926069	0,909108	-8,511051	-6,585686	26,198317	3,806090	-5,091385	-0,343746	-140,056445	-224,983526	38,888051	-0,284348	-4,926069	0,909108	-395,207498	15,735669	26,198317	-0,284348	-4,926069	0,909108	-395,207498	15,735669	26,198317
16:11:18,05	0,454982	4,108013	-0,150980	0,046977	-0,819010	0,784992	-0,286424	-4,927838	0,911058	-8,341719	-6,648533	26,159575	3,805451	-5,089668	-0,344980	-139,991003	-224,967784	38,854862	-0,286424	-4,927838	0,911058	-395,176979	15,835755	26,159575	-0,286424	-4,927838	0,911058	-395,176979	15,835755	26,159575
16:11:18,10	0,454982	4,108013	-0,150980	0,046977	-0,819010	0,784992	-0,287591	-4,926425	0,909823	-8,368812	-6,660414	26,126386	3,802534	-5,088562	-0,344364	-140,009930	-224,876266	38,837085	-0,287591	-4,926425	0,909823	-395,093195	15,915484	26,126386	-0,287591	-4,926425	0,909823	-395,093195	15,915484	26,126386
16:11:18,15	0,454982	4,108013	-0,150980	0,046977	-0,819010	0,784992	-0,287091	-4,923347	0,910440	-8,459092	-6,696544	26,108609	3,801668	-5,091050	-0,345630	-139,974341	-224,833927	38,842364	-0,287091	-4,923347	0,910440	-394,941826	15,840072	26,108609	-0,287091	-4,923347	0,910440	-394,941826	15,840072	26,108609
16:11:18,20	0,454982	4,108013	-0,150980	0,046977	-0,819010	0,784992	-0,284503	-4,923841	0,909174	-8,378961	-6,552335	26,113889	3,801724	-5,088689	-0,343754	-139,942582	-224,845930	38,832797	-0,284503	-4,923841	0,909174	-394,900446	15,781152	26,113889	-0,284503	-4,923841	0,909174	-394,900446	15,781152	26,113889
16:11:18,25	0,454982	4,108013	-0,150980	0,046977	-0,819010	0,784992	-0,286576	-4,922708	0,911050	-8,432361	-6,626621	26,104321	3,799378	-5,086985	-0,346100	-139,946474	-224,796606	38,830847	-0,286576	-4,922708	0,911050	-394,864953	15,869590	26,104321	-0,286576	-4,922708	0,911050	-394,864953	15,869590	26,104321
16:11:18,30	0,454982	4,108013	-0,150980	0,046977	-0,819010	0,784992	-0,286879	-4,919824	0,908703	-8,541561	-6,670388	26,102371	3,799499	-5,086031	-0,341824	-139,919580	-224,731710	38,820519	-0,286879	-4,919824	0,908703	-394,747757	15,849576	26,102371	-0,286879	-4,919824	0,908703	-394,747757	15,849576	26,102371
16:11:18,35	0,454982	4,108013	-0,150980	0,046977	-0,819010	0,784992	-0,287765	-4,919452	0,912979	-8,491254	-6,725663	26,092044	3,800211	-5,087909	-0,345663	-139,872018	-224,688929	38,842962	-0,287765	-4,919452	0,912979	-394,668251	15,863921	26,092044	-0,287765	-4,919452	0,912979	-394,668251	15,863921	26,092044
16:11:18,41	0,454982	4,108013	-0,150980	0,046977	-0,819010	0,784992	-0,286495	-4,921008	0,909140	-8,349513	-6,639777	26,114486	3,797839	-5,085936	-0,344114	-139,879984	-224,675162	38,856960	-0,286495	-4,921008	0,909140	-394,648654	15,850042	26,114486	-0,286495	-4,921008	0,909140	-394,648654	15,850042	26,114486
16:11:18,46	0,454982	4,108013	-0,150980	0,046977	-0,819010	0,784992	-0,287017	-4,917968	0,910690	-8,499667	-6,680747	26,128484	3,798504	-5,085166	-0,345310	-139,865405	-224,619584	38,811097	-0,287017	-4,917968	0,910690	-394,560148	15,850114	26,128484	-0,287017	-4,917968	0,910690	-394,560148	15,850114	26,128484
16:11:18,51	0,454982	4,108013	-0,150980	0,046977	-0,819010	0,784992	-0,288017	-4,918159	0,909493	-8,434324	-6,747872	26,082621	3,797968	-5,084790	-0,345683	-139,841097	-224,610481	38,821018	-0,288017	-4,918159	0,909493	-394,509782	15,861431	26,082621	-0,288017	-4,918159	0,909493	-394,509782	15,861431	26,082621
16:11:18,56	0,454982	4,108013	-0,150980	0,046977	-0,819010	0,784992	-0,288075	-4,917506	0,909121	-8,448242	-6,734390	26,092543	3,800683	-5,085375	-0,348200	-139,820075	-224,577833	38,812861	-0,288075	-4,917506	0,909121	-394,472441	15,879470	26,092543	-0,288075	-4,917506	0,909121	-394,472441	15,879470	26,092543
16:11:18,61	0,454982	4,108013	-0,150980	0,046977	-0,819010	0,784992	-0,288926	-4,920150	0,906604	-8,271955	-6,776769	26,084385	3,796946	-5,087070	-0,345645	-139,795184	-224,546693	38,831742	-0,288926	-4,920150	0,906604	-394,503729	15,903906	26,084385	-0,288926	-4,920150	0,906604	-394,503729	15,903906	26,084385
16:11:18,66	0,454982	4,108013	-0,150980	0,046977	-0,819010	0,784992	-0,285589	-4,917761	0,909158	-8,356763	-6,597267	26,103267	3,793453	-5,083703	-0,344920	-139,785358	-224,514880	38,783663	-0,285589	-4,917761	0,909158	-394,401011	15,821467	26,103267	-0,285589	-4,917761	0,909158	-394,401011	15,821467	26,103267
16:11:18,71	0,454982	4,108013	-0,150980	0,046977	-0,819010	0,784992	-0,286759	-4,913052	0,909884	-8,569155	-6,665484	26,055187	3,798612	-5,086587	-0,347688	-139,768965	-224,551651	38,812325	-0,286759	-4,913052	0,909884	-394,243764	15,845065	26,055187	-0,286759	-4,913052	0,909884	-394,243764	15,845065	26,055187
16:11:18,76	0,454982	4,108013	-0,150980	0,046977	-0,819010	0,784992	-0,286840	-4,918963	0,907115	-8,285458	-6,637143	26,083849	3,795483	-5,085630	-0,345911	-139,762401	-224,490051	38,814769	-0,286840	-4,918963	0,907115	-394,424040	15,879809	26,083849	-0,286840	-4,918963	0,907115	-394,424040	15,879809	26,083849
16:11:18,81	0,454982	4,108013	-0,150980	0,046977	-0,819010	0,784992	-0,286105	-4,915774	0,908893	-8,394651	-6,624031	26,086293	3,792538	-5,086430	-0,347553	-139,780432	-224,441729	38,796686	-0,286105	-4,915774	0,908893	-394,282905	15,835211	26,086293	-0,286105	-4,915774	0,908893	-394,282905	15,835211	26,086293
16:11:18,86	0,454982	4,108013	-0,150980	0,046977	-0,819010	0,784992	-0,283939	-4,913624	0,907250	-8,473641	-6,551192	26,068210	3,795782	-5,085364	-0,344783	-139,749431	-224,465489	38,800695	-0,283939	-4,913624	0,907250	-394,193086	15,738045	26,068210	-0,283939	-4,913624	0,907250	-394,193086	15,738045	26,068210
16:11:18,91	0,454982	4,108013	-0,150980	0,046977	-0,819010	0,784992	-0,286484	-4,915900	0,910021	-8,360362	-6,644811	26,072220	3,792613	-5,085614	-0,347885	-139,758001	-224,403987	38,777812	-0,286484	-4,915900	0,910021	-394,258479	15,844219	26,072220	-0,286484	-4,915900	0,910021	-394,258479	15,844219	26,072220
16:11:18,96	0,454982	4,108013	-0,150980	0,046977	-0,819010	0,784992	-0,284683	-4,913281	0,906919	-8,447545	-6,589315	26,049336	3,794828	-5,082867	-0,346846	-139,725603	-224,410038	38,773406	-0,284683	-4,913281	0,906919	-394,140112	15,758311	26,049336	-0,284683	-4,913281	0,906919	-394,140112	15,758311	26,049336
16:11:19,01	0,454982	4,108013	-0,150980	0,046977	-0,819010	0,784992	-0,288170	-4,913825	0,907958	-8,408291	-6,739550	26,044930	3,794215	-5,082419	-0,345695	-139,746269	-224,387930	38,768742	-0,288170	-4,913825	0,907958	-394,143572	15,881795	26,044930	-0,288170	-4,913825	0,907958	-394,143572	15,881795	26,044930
16:11:19,06	0,454982	4,108013	-0,150980	0,046977	-0,819010	0,784992	-0,288252	-4,913070	0,909108	-8,438750	-6,772743	26,040266	3,791340	-5,086693	-0,347611	-139,726191	-224,371289	38,773948	-0,288252	-4,913070	0,909108	-394,114746	15,855006	26,040266	-0,288252	-4,913070	0,909108	-394,114746	15,855006	26,040266
16:11:19,11	0,454982	4,108013	-0,150980	0,046977	-0,819010	0,784992	-0,283112	-4,912717	0,907192	-8,432640	-6,496438	26,045472	3,789610	-5,084777	-0,346062	-139,723296	-224,321261	38,779409	-0,283112	-4,912717	0,907192	-394,080949	15,727885	26,045472	-0,283112	-4,912717	0,907192	-394,080949	15,727885	26,045472
16:11:19,16	0,454982	4,108013	-0,150980	0,046977	-0,819010	0,784992	-0,283907	-4,910262	0,908742	-8,515546	-6,560242	26,050933	3,794298	-5,086133	-0,344923	-139,685073	-224,345632	38,789456	-0,283907	-4,910262	0,908742	-393,971109	15,726425	26,050933	-0,283907	-4,910262	0,908742	-393,971109	15,726425	26,050933
16:11:19,22	0,454982	4,108013	-0,150980	0,046977	-0,819010	0,784992	-0,285076	-4,914999	0,909881	-8,271188	-6,575789	26,060981	3,790928	-5,083429	-0,345663	-139,660464	-224,313697	38,759810	-0,285076	-4,914999	0,909881	-394,098647	15,802714	26,060981	-0,285076	-4,914999	0,909881	-394,098647	15,802714	26,060981
16:11:19,27	0,454982	4,108013	-0,150980	0,046977	-0,819010	0,784992	-0,285733	-4,910729	0,909140	-8,453297	-6,604571	26,031334	3,790310	-5,084097	-0,345650	-139,686515	-224,272038	38,790269	-0,285733	-4,910729	0,909140	-393,945516	15,825449	26,031334	-0,285733	-4,910729	0,909140	-393,945516	15,825449	26,031334
16:11:19,32	0,454982	4,108013	-0,150980	0,046977	-0,819010	0,784992	-0,284846	-4,910528	0,909153	-8,440691	-6,601825	26,061793	3,811936	-5,094086	-0,335237	-140,253709	-225,320161	38,923179	-0,284846	-4,910528	0,909153	-393,917140	15,758548	26,061793	-0,284846	-4,910528	0,909153	-393,917140	15,758548	26,061793
16:11:19,37	0,454982	4,108013	-0,150980	0,046977	-0,819010	0,784992	-0,287008	-4,934251	0,919566	-8,398420	-6,681409	26,194703	4,178821	-5,271141	-0,212377	-150,252857	-244,441721	41,176309	-0,287008	-4,934251	0,919566	-395,737085	15,848707	26,194703	-0,287008	-4,934251	0,919566	-395,737085	15,848707	26,194703
16:11:19,42	0,455006	4,157953	-0,150975	0,046980	-0,819018	0,784994	-0,317116	-5,340510	1,042427	-8,832264	-7,345787	28,447833	4,207542	-5,284632	-0,204480	-151,144053	-246,139653	41,226139	-0,317116	-5,340510	1,042427	-428,062276	17,547852	28,447833	-0,317116	-5,340510	1,042427	-428,062276	17,547852	28,447833
16:11:19,47	0,455006	4,157953	-0,150975	0,046980	-0,819018	0,784994	-0,319793	-5,372129	1,050324	-9,104119	-7,407803	28,497663	4,196251	-5,276190	-0,210382	-150,823723	-245,666557	41,180329	-0,319793	-5,372129	1,050324	-430,816232	17,695951	28,497663	-0,319793	-5,372129	1,050324	-430,816232	17,695951	28,497663
16:11:19,52	0,455006	4,157953	-0,150975	0,046980	-0,819018	0,784994	-0,321458	-5,358129	1,044422	-9,262213	-7,453537	28,451854	4,192441	-5,271142	-0,209853	-150,694907	-245,460430	41,153883	-0,321458	-5,358129	1,044422	-429,875368	17,780949	28,451854	-0,321458	-5,358129	1,044422	-429,875368	17,780949	28,451854
16:11:19,57	0,455006	4,157953	-0,150975	0,046980	-0,819018	0,784994	-0,323925	-5,352305	1,044951	-9,322151	-7,573318	28,425407	4,188767	-5,269129	-0,214477	-150,556861	-245,218475	41,143311	-0,323925	-5,352305	1,044951	-429,478109	17,854815	28,425407	-0,323925	-5,352305	1,044951	-429,478109	17,854815	28,425407
16:11:19,62	0,455006	4,157953	-0,150975	0,046980	-0,819018	0,784994	-0,323832	-5,348117	1,040327	-9,261362	-7,569870	28,414836	4,184656	-5,275026	-0,210970	-150,497747	-245,059699	41,091986	-0,323832	-5,348117	1,040327	-429,088567	17,850905	28,414836	-0,323832	-5,348117	1,040327	-429,088567	17,850905	28,414836
16:11:19,67	0,455006	4,157953	-0,150975	0,046980	-0,819018	0,784994	-0,316670	-5,347505	1,043833	-9,126119	-7,225640	28,363510	4,184628	-5,270093	-0,215976	-150,386973	-244,947721	41,116377	-0,316670	-5,347505	1,043833	-428,905291	17,632918	28,363510	-0,316670	-5,347505	1,043833	-428,905291	17,632918	28,363510
16:11:19,72	0,455006	4,157953	-0,150975	0,046980	-0,819018	0,784994	-0,320928	-5,345015	1,038827	-9,103279	-7,407114	28,387901	4,181841	-5,268245	-0,217535	-150,350904	-244,821180	41,106265	-0,320928	-5,345015	1,038827	-428,686921	17,785699	28,387901	-0,320928	-5,345015	1,038827	-428,686921	17,785699	28,387901
16:11:19,77	0,455006	4,157953	-0,150975	0,046980	-0,819018	0,784994	-0,321134	-5,341677	1,037269	-9,149219	-7,449894	28,377789	4,182570	-5,270206	-0,217537	-150,314734	-244,765411	41,068755	-0,321134	-5,341677	1,037269	-428,470850	17,759142	28,377789	-0,321134	-5,341677	1,037269	-428,470850	17,759142	28,377789
16:11:19,82	0,455006	4,157953	-0,150975	0,046980	-0,819018	0,784994	-0,319801	-5,343289	1,037266	-8,999004	-7,377109	28,340279	4,214977	-5,285891	-0,198650	-151,182404	-246,368340	41,226449	-0,319801	-5,343289	1,037266	-428,447190	17,727242	28,340279	-0,319801	-5,343289	1,037266	-428,447190	17,727242	28,340279
16:11:19,87	0,455006	4,157953	-0,150975	0,046980	-0,819018	0,784994	-0,322421	-5,379197	1,056154	-8,953803	-7,463313	28,497973	4,546714	-5,472050	-0,078418	-161,500390	-263,754751	43,391294	-0,322421	-5,379197	1,056154	-431,220761	17,846715	28,497973	-0,322421	-5,379197	1,056154	-431,220761	17,846715	28,497973
16:11:19,92	0,454964	4,207995	-0,150988	0,046963	-0,819003	0,785011	-0,327071	-5,759569	1,176386	-9,390522	-7,947557	30,662819	4,570898	-5,477929	-0,072269	-162,102408	-265,044130	43,492217	-0,327071	-5,759569	1,176386	-461,516677	17,727520	30,662819	-0,327071	-5,759569	1,176386	-461,516677	17,727520	30,662819
16:11:19,97	0,454964	4,207995	-0,150988	0,046963	-0,819003	0,785011	-0,334071	-5,783453	1,182535	-9,566212	-8,188245	30,763741	4,560671	-5,468462	-0,079254	-161,824304	-264,469513	43,414750	-0,334071	-5,783453	1,182535	-463,567239	18,036355	30,763741	-0,334071	-5,783453	1,182535	-463,567239	18,036355	30,763741
16:11:20,02	0,454964	4,207995	-0,150988	0,046963	-0,819003	0,785011	-0,337157	-5,769862	1,175549	-9,636232	-8,395143	30,686274	4,546215	-5,467484	-0,079212	-161,577903	-264,041094	43,355730	-0,337157	-5,769862	1,175549	-462,570407	18,071651	30,686274	-0,337157	-5,769862	1,175549	-462,570407	18,071651	30,686274
16:11:20,07	0,454964	4,207995	-0,150988	0,046963	-0,819003	0,785011	-0,330776	-5,756853	1,175591	-9,818470	-8,064149	30,627254	4,544215	-5,464700	-0,080738	-161,482999	-263,807796	43,357167	-0,330776	-5,756853	1,175591	-461,731449	17,901733	30,627254	-0,330776	-5,756853	1,175591	-461,731449	17,901733	30,627254
16:11:20,12	0,454964	4,207995	-0,150988	0,046963	-0,819003	0,785011	-0,332186	-5,753729	1,174065	-9,731413	-8,171955	30,628691	4,543285	-5,459678	-0,079805	-161,326608	-263,538196	43,243084	-0,332186	-5,753729	1,174065	-461,399176	17,904651	30,628691	-0,332186	-5,753729	1,174065	-461,399176	17,904651	30,628691
16:11:20,17	0,454964	4,207995	-0,150988	0,046963	-0,819003	0,785011	-0,336071	-5,750413	1,174998	-9,592194	-8,373322	30,514608	4,535671	-5,463764	-0,084240	-161,235663	-263,359791	43,225626	-0,336071	-5,750413	1,174998	-460,999613	18,008236	30,514608	-0,336071	-5,750413	1,174998	-460,999613	18,008236	30,514608
16:11:20,22	0,454964	4,207995	-0,150988	0,046963	-0,819003	0,785011	-0,328724	-5,745862	1,170563	-9,628863	-8,001747	30,497150	4,527181	-5,456249	-0,086176	-161,123050	-263,152042	43,227104	-0,328724	-5,745862	1,170563	-460,679039	17,803112	30,497150	-0,328724	-5,745862	1,170563	-460,679039	17,803112	30,497150
16:11:20,27	0,454964	4,207995	-0,150988	0,046963	-0,819003	0,785011	-0,330988	-5,734752	1,168627	-9,970383	-8,125823	30,498628	4,528001	-5,457610	-0,088464	-161,056489	-263,028199	43,236564	-0,330988	-5,734752	1,168627	-460,148391	17,856759	30,498628	-0,330988	-5,734752	1,168627	-460,148391	17,856759	30,498628
16:11:20,32	0,454964	4,207995	-0,150988	0,046963	-0,819003	0,785011	-0,330219	-5,736143	1,166339	-9,757490	-8,090113	30,508088	4,533392	-5,457718	-0,086495	-160,988190	-262,925640	43,219484	-0,330219	-5,736143	1,166339	-460,044735	17,832102	30,508088	-0,330219	-5,736143	1,166339	-460,044735	17,832102	30,508088
16:11:20,37	0,454964	4,207995	-0,150988	0,046963	-0,819003	0,785011	-0,332822	-5,740866	1,168309	-9,388948	-8,217578	30,491008	4,527898	-5,453106	-0,090018	-160,901082	-262,805492	43,171019	-0,332822	-5,740866	1,168309	-460,046915	17,908940	30,491008	-0,332822	-5,740866	1,168309	-460,046915	17,908940	30,491008
16:11:20,42	0,454964	4,207995	-0,150988	0,046963	-0,819003	0,785011	-0,334069	-5,733801	1,164785	-9,608704	-8,267047	30,442544	4,517576	-5,449071	-0,088461	-160,820846	-262,638168	43,168577	-0,334069	-5,733801	1,164785	-459,712098	17,957343	30,442544	-0,334069	-5,733801	1,164785	-459,712098	17,957343	30,442544
16:11:20,47	0,454964	4,207995	-0,150988	0,046963	-0,819003	0,785011	-0,332402	-5,722845	1,166343	-9,993405	-8,194550	30,440101	4,520584	-5,454900	-0,087481	-160,790068	-262,577698	43,122419	-0,332402	-5,722845	1,166343	-459,236731	17,898997	30,440101	-0,332402	-5,722845	1,166343	-459,236731	17,898997	30,440101
16:11:20,52	0,454964	4,207995	-0,150988	0,046963	-0,819003	0,785011	-0,328858	-5,728364	1,167323	-9,638652	-8,013849	30,393944	4,517883	-5,450005	-0,090766	-160,729660	-262,492313	43,144558	-0,328858	-5,728364	1,167323	-459,315232	17,801506	30,393944	-0,328858	-5,728364	1,167323	-459,315232	17,801506	30,393944
16:11:20,57	0,454964	4,207995	-0,150988	0,046963	-0,819003	0,785011	-0,331747	-5,723578	1,164038	-9,783391	-8,154436	30,416082	4,517421	-5,450440	-0,090710	-160,714281	-262,378881	43,122014	-0,331747	-5,723578	1,164038	-459,084245	17,887676	30,416082	-0,331747	-5,723578	1,164038	-459,084245	17,887676	30,416082
16:11:20,62	0,454964	4,207995	-0,150988	0,046963	-0,819003	0,785011	-0,331139	-5,723395	1,164094	-9,686960	-8,166211	30,393538	4,514624	-5,449541	-0,093106	-160,660407	-262,320980	43,101812	-0,331139	-5,723395	1,164094	-458,973483	17,828163	30,393538	-0,331139	-5,723395	1,164094	-458,973483	17,828163	30,393538
16:11:20,67	0,454964	4,207995	-0,150988	0,046963	-0,819003	0,785011	-0,330519	-5,720524	1,161698	-9,759172	-8,116277	30,373336	4,511800	-5,449593	-0,091019	-160,640250	-262,225542	43,113394	-0,330519	-5,720524	1,161698	-458,820320	17,829445	30,373336	-0,330519	-5,720524	1,161698	-458,820320	17,829445	30,373336
16:11:20,72	0,454964	4,207995	-0,150988	0,046963	-0,819003	0,785011	-0,328629	-5,716882	1,163473	-9,751247	-8,036991	30,366817	4,510526	-5,449357	-0,091331	-160,578176	-262,140639	43,095293	-0,328629	-5,716882	1,163473	-458,526519	17,760422	30,366817	-0,328629	-5,716882	1,163473	-458,526519	17,760422	30,366817
16:11:20,77	0,454964	4,207995	-0,150988	0,046963	-0,819003	0,785011	-0,328629	-5,716882	1,163473	-9,751247	-8,036991	30,366817	4,507388	-5,450432	-0,090352	-160,563562	-262,059542	43,096442	-0,328629	-5,716882	1,163473	-458,526519	17,760422	30,366817	-0,328629	-5,716882	1,163473	-458,526519	17,760422	30,366817
16:11:20,82	0,454964	4,207995	-0,150988	0,046963	-0,819003	0,785011	-0,326129	-5,714703	1,164452	-9,787052	-7,934864	30,367967	4,507742	-5,445422	-0,091024	-160,532322	-262,035809	43,073869	-0,326129	-5,714703	1,164452	-458,391218	17,666271	30,367967	-0,326129	-5,714703	1,164452	-458,391218	17,666271	30,367967
16:11:20,87	0,454964	4,207995	-0,150988	0,046963	-0,819003	0,785011	-0,330645	-5,712504	1,163780	-9,865200	-8,154506	30,345393	4,507630	-5,447680	-0,090759	-160,489179	-261,946319	43,041861	-0,330645	-5,712504	1,163780	-458,296785	17,801131	30,345393	-0,330645	-5,712504	1,163780	-458,296785	17,801131	30,345393
16:11:20,92	0,454964	4,207995	-0,150988	0,046963	-0,819003	0,785011	-0,328633	-5,713536	1,164044	-9,712488	-8,057273	30,313385	4,507007	-5,444089	-0,094879	-160,441980	-261,934335	43,070533	-0,328633	-5,713536	1,164044	-458,225048	17,740436	30,313385	-0,328633	-5,713536	1,164044	-458,225048	17,740436	30,313385
16:11:20,97	0,454964	4,207995	-0,150988	0,046963	-0,819003	0,785011	-0,331432	-5,711202	1,159925	-9,799884	-8,167922	30,342057	4,505448	-5,444670	-0,091516	-160,419112	-261,884071	43,048510	-0,331432	-5,711202	1,159925	-458,129216	17,849485	30,342057	-0,331432	-5,711202	1,159925	-458,129216	17,849485	30,342057
16:11:21,02	0,454964	4,207995	-0,150988	0,046963	-0,819003	0,785011	-0,330149	-5,710142	1,163287	-9,800042	-8,106544	30,320034	4,502586	-5,441821	-0,093067	-160,395264	-261,806190	43,061322	-0,330149	-5,710142	1,163287	-458,046161	17,810163	30,320034	-0,330149	-5,710142	1,163287	-458,046161	17,810163	30,320034
16:11:21,07	0,454964	4,207995	-0,150988	0,046963	-0,819003	0,785011	-0,331186	-5,706239	1,161737	-9,923617	-8,178730	30,332846	4,505105	-5,440564	-0,091111	-160,350312	-261,722756	43,053274	-0,331186	-5,706239	1,161737	-457,863366	17,819344	30,332846	-0,331186	-5,706239	1,161737	-457,863366	17,819344	30,332846
16:11:21,12	0,454964	4,207995	-0,150988	0,046963	-0,819003	0,785011	-0,333534	-5,707791	1,163692	-9,748155	-8,303608	30,324798	4,503024	-5,443473	-0,093554	-160,326956	-261,692985	43,051453	-0,333534	-5,707791	1,163692	-457,809776	17,878775	30,324798	-0,333534	-5,707791	1,163692	-457,809776	17,878775	30,324798
16:11:21,17	0,454964	4,207995	-0,150988	0,046963	-0,819003	0,785011	-0,329974	-5,707444	1,161250	-9,728753	-8,113150	30,322977	4,502632	-5,440279	-0,092927	-160,288800	-261,661286	43,019800	-0,329974	-5,707444	1,161250	-457,763112	17,789778	30,322977	-0,329974	-5,707444	1,161250	-457,763112	17,789778	30,322977
16:11:21,22	0,454964	4,207995	-0,150988	0,046963	-0,819003	0,785011	-0,332544	-5,705507	1,161876	-9,782970	-8,229620	30,291324	4,498841	-5,439465	-0,093466	-160,294836	-261,586894	43,009117	-0,332544	-5,705507	1,161876	-457,665241	17,875090	30,291324	-0,332544	-5,705507	1,161876	-457,665241	17,875090	30,291324
16:11:21,27	0,454964	4,207995	-0,150988	0,046963	-0,819003	0,785011	-0,331354	-5,701817	1,161338	-9,913397	-8,210147	30,280642	4,501856	-5,440987	-0,093799	-160,262374	-261,583761	43,048143	-0,331354	-5,701817	1,161338	-457,506071	17,801124	30,280642	-0,331354	-5,701817	1,161338	-457,506071	17,801124	30,280642
16:11:21,32	0,454964	4,207995	-0,150988	0,046963	-0,819003	0,785011	-0,331542	-5,705189	1,161005	-9,719123	-8,193414	30,319667	4,498999	-5,440120	-0,090708	-160,235488	-261,564093	43,017180	-0,331542	-5,705189	1,161005	-457,576476	17,832671	30,319667	-0,331542	-5,705189	1,161005	-457,576476	17,832671	30,319667
16:11:21,37	0,454964	4,207995	-0,150988	0,046963	-0,819003	0,785011	-0,330865	-5,702281	1,164095	-9,839861	-8,144721	30,288704	4,497488	-5,439035	-0,094194	-160,217860	-261,502053	43,032313	-0,330865	-5,702281	1,164095	-457,468940	17,828161	30,288704	-0,330865	-5,702281	1,164095	-457,468940	17,828161	30,288704
16:11:21,42	0,454964	4,207995	-0,150988	0,046963	-0,819003	0,785011	-0,331049	-5,700430	1,160609	-9,873579	-8,170066	30,303837	4,497975	-5,435991	-0,094213	-160,183352	-261,461888	43,003106	-0,331049	-5,700430	1,160609	-457,357342	17,817295	30,303837	-0,331049	-5,700430	1,160609	-457,357342	17,817295	30,303837
16:11:21,47	0,454964	4,207995	-0,150988	0,046963	-0,819003	0,785011	-0,333929	-5,699330	1,160590	-9,878748	-8,310013	30,274630	4,495603	-5,440408	-0,093441	-160,220644	-261,415367	42,998599	-0,333929	-5,699330	1,160590	-457,276151	17,903411	30,274630	-0,333929	-5,699330	1,160590	-457,276151	17,903411	30,274630
16:11:21,52	0,454964	4,207995	-0,150988	0,046963	-0,819003	0,785011	-0,328918	-5,699485	1,161363	-9,849064	-8,104974	30,270123	4,496859	-5,441378	-0,095373	-160,197066	-261,378510	42,991096	-0,328918	-5,699485	1,161363	-457,258608	17,715052	30,270123	-0,328918	-5,699485	1,161363	-457,258608	17,715052	30,270123
16:11:21,57	0,454964	4,207995	-0,150988	0,046963	-0,819003	0,785011	-0,328706	-5,701057	1,159430	-9,723594	-8,091983	30,262620	4,498087	-5,438620	-0,094203	-160,173233	-261,364460	42,996056	-0,328706	-5,701057	1,159430	-457,256565	17,711437	30,262620	-0,328706	-5,701057	1,159430	-457,256565	17,711437	30,262620
16:11:21,62	0,454964	4,207995	-0,150988	0,046963	-0,819003	0,785011	-0,331708	-5,700741	1,160601	-9,715928	-8,234483	30,267580	4,494428	-5,435896	-0,095805	-160,100592	-261,314002	42,997672	-0,331708	-5,700741	1,160601	-457,224115	17,804610	30,267580	-0,331708	-5,700741	1,160601	-457,224115	17,804610	30,267580
16:11:21,67	0,454964	4,207995	-0,150988	0,046963	-0,819003	0,785011	-0,332238	-5,696211	1,158999	-9,871474	-8,224367	30,269196	4,493902	-5,441254	-0,092256	-160,143695	-261,306015	42,975138	-0,332238	-5,696211	1,158999	-457,024049	17,856337	30,269196	-0,332238	-5,696211	1,158999	-457,024049	17,856337	30,269196
16:11:21,72	0,454964	4,207995	-0,150988	0,046963	-0,819003	0,785011	-0,327335	-5,698434	1,162548	-9,770502	-8,010717	30,246662	4,498402	-5,436606	-0,098475	-160,051252	-261,274029	42,937665	-0,327335	-5,698434	1,162548	-457,097599	17,685078	30,246662	-0,327335	-5,698434	1,162548	-457,097599	17,685078	30,246662
16:11:21,77	0,454964	4,207995	-0,150988	0,046963	-0,819003	0,785011	-0,333610	-5,700007	1,156328	-9,614780	-8,272953	30,209189	4,494561	-5,439679	-0,097106	-160,070851	-261,259860	42,950903	-0,333610	-5,700007	1,156328	-457,065362	17,915431	30,209189	-0,333610	-5,700007	1,156328	-457,065362	17,915431	30,209189
16:11:21,82	0,454964	4,207995	-0,150988	0,046963	-0,819003	0,785011	-0,329028	-5,698218	1,157698	-9,705370	-8,058752	30,222427	4,493195	-5,436693	-0,096492	-160,029246	-261,204721	42,985991	-0,329028	-5,698218	1,157698	-457,015466	17,769952	30,222427	-0,329028	-5,698218	1,157698	-457,015466	17,769952	30,222427
16:11:21,87	0,454964	4,207995	-0,150988	0,046963	-0,819003	0,785011	-0,330932	-5,695542	1,158311	-9,775971	-8,149278	30,257515	4,492017	-5,437158	-0,096901	-160,042812	-261,173501	42,967726	-0,330932	-5,695542	1,158311	-456,875995	17,828860	30,257515	-0,330932	-5,695542	1,158311	-456,875995	17,828860	30,257515
16:11:21,92	0,454964	4,207995	-0,150988	0,046963	-0,819003	0,785011	-0,329940	-5,694754	1,157903	-9,796664	-8,125049	30,239250	4,495117	-5,437143	-0,097095	-160,069514	-261,148648	42,979143	-0,329940	-5,694754	1,157903	-456,834874	17,775211	30,239250	-0,329940	-5,694754	1,157903	-456,834874	17,775211	30,239250
16:11:21,97	0,454964	4,207995	-0,150988	0,046963	-0,819003	0,785011	-0,331502	-5,697431	1,157709	-9,649296	-8,241862	30,250667	4,488584	-5,435555	-0,096114	-160,013057	-261,112311	42,978236	-0,331502	-5,697431	1,157709	-456,897639	17,781072	30,250667	-0,331502	-5,697431	1,157709	-456,897639	17,781072	30,250667
16:11:22,02	0,454964	4,207995	-0,150988	0,046963	-0,819003	0,785011	-0,329611	-5,690979	1,158690	-9,925084	-8,112786	30,249760	4,489287	-5,437710	-0,095342	-159,983255	-261,079211	42,939561	-0,329611	-5,690979	1,158690	-456,666972	17,761676	30,249760	-0,329611	-5,690979	1,158690	-456,666972	17,761676	30,249760
16:11:22,07	0,454964	4,207995	-0,150988	0,046963	-0,819003	0,785011	-0,328097	-5,692666	1,159462	-9,793836	-8,024797	30,211085	4,490368	-5,433910	-0,095646	-160,002641	-261,118739	42,953965	-0,328097	-5,692666	1,159462	-456,668091	17,730813	30,211085	-0,328097	-5,692666	1,159462	-456,668091	17,730813	30,211085
16:11:22,12	0,454964	4,207995	-0,150988	0,046963	-0,819003	0,785011	-0,331928	-5,691702	1,159158	-9,887895	-8,221021	30,225489	4,491407	-5,433428	-0,096774	-159,991430	-261,063742	42,956549	-0,331928	-5,691702	1,159158	-456,686466	17,835303	30,225489	-0,331928	-5,691702	1,159158	-456,686466	17,835303	30,225489
16:11:22,17	0,454964	4,207995	-0,150988	0,046963	-0,819003	0,785011	-0,332865	-5,692360	1,158030	-9,800403	-8,287549	30,228073	4,492877	-5,434368	-0,098420	-159,957431	-261,023932	42,977972	-0,332865	-5,692360	1,158030	-456,650691	17,842351	30,228073	-0,332865	-5,692360	1,158030	-456,650691	17,842351	30,228073
16:11:22,22	0,454964	4,207995	-0,150988	0,046963	-0,819003	0,785011	-0,332786	-5,694104	1,156383	-9,658276	-8,273903	30,249496	4,490595	-5,433828	-0,097046	-159,932331	-260,997137	42,988323	-0,332786	-5,694104	1,156383	-456,645412	17,849798	30,249496	-0,332786	-5,694104	1,156383	-456,645412	17,849798	30,249496
16:11:22,27	0,454964	4,207995	-0,150988	0,046963	-0,819003	0,785011	-0,332112	-5,691857	1,157758	-9,739336	-8,230503	30,259847	4,485742	-5,434390	-0,093827	-159,920322	-260,988569	42,959349	-0,332112	-5,691857	1,157758	-456,550125	17,840270	30,259847	-0,332112	-5,691857	1,157758	-456,550125	17,840270	30,259847
16:11:22,32	0,454964	4,207995	-0,150988	0,046963	-0,819003	0,785011	-0,329199	-5,687935	1,160976	-9,929862	-8,072928	30,230873	4,487073	-5,436163	-0,096498	-159,954296	-260,952007	42,948733	-0,329199	-5,687935	1,160976	-456,432765	17,769201	30,230873	-0,329199	-5,687935	1,160976	-456,432765	17,769201	30,230873
16:11:22,37	0,454964	4,207995	-0,150988	0,046963	-0,819003	0,785011	-0,328329	-5,689974	1,158306	-9,809143	-8,075409	30,220258	4,487237	-5,438043	-0,097707	-159,928022	-260,946436	42,950742	-0,328329	-5,689974	1,158306	-456,472128	17,698451	30,220258	-0,328329	-5,689974	1,158306	-456,472128	17,698451	30,220258
16:11:22,42	0,454964	4,207995	-0,150988	0,046963	-0,819003	0,785011	-0,326783	-5,691056	1,157097	-9,734920	-7,975020	30,222266	4,484288	-5,431688	-0,096856	-159,877426	-260,913107	42,973815	-0,326783	-5,691056	1,157097	-456,482839	17,677435	30,222266	-0,326783	-5,691056	1,157097	-456,482839	17,677435	30,222266
16:11:22,47	0,454964	4,207995	-0,150988	0,046963	-0,819003	0,785011	-0,330812	-5,685325	1,157948	-9,978769	-8,157362	30,245340	4,483122	-5,433457	-0,097690	-159,896827	-260,875422	42,902588	-0,330812	-5,685325	1,157948	-456,276806	17,811350	30,245340	-0,330812	-5,685325	1,157948	-456,276806	17,811350	30,245340
16:11:22,52	0,454964	4,207995	-0,150988	0,046963	-0,819003	0,785011	-0,328696	-5,685200	1,157113	-9,962351	-8,083018	30,174113	4,486895	-5,435181	-0,097702	-159,872753	-260,887681	42,940306	-0,328696	-5,685200	1,157113	-456,250550	17,719655	30,174113	-0,328696	-5,685200	1,157113	-456,250550	17,719655	30,174113
16:11:22,57	0,454964	4,207995	-0,150988	0,046963	-0,819003	0,785011	-0,329091	-5,689329	1,157101	-9,746218	-8,076546	30,211830	4,486752	-5,432758	-0,096086	-159,848425	-260,878263	42,935671	-0,329091	-5,689329	1,157101	-456,358550	17,757083	30,211830	-0,329091	-5,689329	1,157101	-456,358550	17,757083	30,211830
16:11:22,62	0,454964	4,207995	-0,150988	0,046963	-0,819003	0,785011	-0,331117	-5,687994	1,158718	-9,795331	-8,165570	30,207195	4,486147	-5,434021	-0,098037	-159,871537	-260,833435	42,933395	-0,331117	-5,687994	1,158718	-456,302845	17,827149	30,207195	-0,331117	-5,687994	1,158718	-456,302845	17,827149	30,207195
16:11:22,67	0,454964	4,207995	-0,150988	0,046963	-0,819003	0,785011	-0,329721	-5,688101	1,156766	-9,762472	-8,135384	30,204919	4,485013	-5,436044	-0,098024	-159,858076	-260,828044	42,932925	-0,329721	-5,688101	1,156766	-456,278429	17,747714	30,204919	-0,329721	-5,688101	1,156766	-456,278429	17,747714	30,204919
16:11:22,72	0,454964	4,207995	-0,150988	0,046963	-0,819003	0,785011	-0,327402	-5,688131	1,156779	-9,749522	-8,005831	30,204449	4,485650	-5,428053	-0,098827	-159,827574	-260,789021	42,925955	-0,327402	-5,688131	1,156779	-456,267821	17,695220	30,204449	-0,327402	-5,688131	1,156779	-456,267821	17,695220	30,204449
16:11:22,77	0,454964	4,207995	-0,150988	0,046963	-0,819003	0,785011	-0,334641	-5,684687	1,155976	-9,879558	-8,375357	30,197480	4,487425	-5,433270	-0,098426	-159,828483	-260,822613	42,909642	-0,334641	-5,684687	1,155976	-456,127512	17,893959	30,197480	-0,334641	-5,684687	1,155976	-456,127512	17,893959	30,197480
16:11:22,82	0,454964	4,207995	-0,150988	0,046963	-0,819003	0,785011	-0,331011	-5,688834	1,156378	-9,693502	-8,170566	30,181166	4,495727	-5,436682	-0,090285	-160,024438	-261,158847	42,962270	-0,331011	-5,688834	1,156378	-456,266932	17,813761	30,181166	-0,331011	-5,688834	1,156378	-456,266932	17,813761	30,181166
16:11:22,87	0,454964	4,207995	-0,150988	0,046963	-0,819003	0,785011	-0,332206	-5,697728	1,164518	-9,620130	-8,234338	30,233794	4,851861	-5,640379	0,060438	-171,420640	-279,842782	45,257350	-0,332206	-5,697728	1,164518	-456,891811	17,843867	30,233794	-0,332206	-5,697728	1,164518	-456,891811	17,843867	30,233794
16:11:22,92	0,454982	4,258015	-0,150986	0,046985	-0,819021	0,784985	-0,333867	-6,107999	1,315242	-10,164938	-8,848095	32,528874	4,887352	-5,648480	0,066780	-172,377623	-281,682908	45,364360	-0,333867	-6,107999	1,315242	-489,642828	17,360434	32,528874	-0,333867	-6,107999	1,315242	-489,642828	17,360434	32,528874
16:11:22,97	0,454982	4,258015	-0,150986	0,046985	-0,819021	0,784985	-0,344597	-6,142785	1,321584	-10,428149	-9,314773	32,635884	4,873721	-5,644025	0,061735	-172,059580	-281,114910	45,235306	-0,344597	-6,142785	1,321584	-492,636744	17,736075	32,635884	-0,344597	-6,142785	1,321584	-492,636744	17,736075	32,635884
16:11:23,02	0,454982	4,258015	-0,150986	0,046985	-0,819021	0,784985	-0,341639	-6,128752	1,316538	-10,506916	-9,169541	32,506830	4,866819	-5,642370	0,056765	-171,833338	-280,714418	45,233351	-0,341639	-6,128752	1,316538	-491,613961	17,649131	32,506830	-0,341639	-6,128752	1,316538	-491,613961	17,649131	32,506830
16:11:23,07	0,454982	4,258015	-0,150986	0,046985	-0,819021	0,784985	-0,339621	-6,121948	1,311569	-10,400798	-9,068933	32,504875	4,856322	-5,635385	0,053640	-171,615931	-280,369819	45,141531	-0,339621	-6,121948	1,311569	-490,973682	17,591346	32,504875	-0,339621	-6,121948	1,311569	-490,973682	17,591346	32,504875
16:11:23,12	0,454982	4,258015	-0,150986	0,046985	-0,819021	0,784985	-0,340423	-6,109365	1,308443	-10,647980	-9,094627	32,413055	4,855477	-5,634782	0,053289	-171,523586	-280,183001	45,141878	-0,340423	-6,109365	1,308443	-490,233097	17,628564	32,413055	-0,340423	-6,109365	1,308443	-490,233097	17,628564	32,413055
16:11:23,17	0,454982	4,258015	-0,150986	0,046985	-0,819021	0,784985	-0,340522	-6,108332	1,308093	-10,493735	-9,113240	32,413402	4,845327	-5,631876	0,051730	-171,403853	-279,905509	45,100710	-0,340522	-6,108332	1,308093	-489,997761	17,617767	32,413402	-0,340522	-6,108332	1,308093	-489,997761	17,617767	32,413402
16:11:23,22	0,454982	4,258015	-0,150986	0,046985	-0,819021	0,784985	-0,337963	-6,098088	1,306534	-10,726213	-9,015219	32,372234	4,843916	-5,630947	0,049051	-171,293058	-279,725875	45,097160	-0,337963	-6,098088	1,306534	-489,426129	17,514896	32,372234	-0,337963	-6,098088	1,306534	-489,426129	17,514896	32,372234
16:11:23,27	0,454982	4,258015	-0,150986	0,046985	-0,819021	0,784985	-0,338063	-6,096402	1,303854	-10,602910	-9,014252	32,368684	4,837209	-5,625353	0,049432	-171,177534	-279,545400	45,062431	-0,338063	-6,096402	1,303854	-489,170489	17,523663	32,368684	-0,338063	-6,096402	1,303854	-489,170489	17,523663	32,368684
16:11:23,32	0,454982	4,258015	-0,150986	0,046985	-0,819021	0,784985	-0,339554	-6,087797	1,304235	-10,836336	-9,081974	32,333955	4,845903	-5,636734	0,055672	-171,570524	-279,892776	45,117980	-0,339554	-6,087797	1,304235	-488,728387	17,572984	32,333955	-0,339554	-6,087797	1,304235	-488,728387	17,572984	32,333955
16:11:23,37	0,454982	4,258015	-0,150986	0,046985	-0,819021	0,784985	-0,334044	-6,101016	1,310476	-10,646281	-8,962127	32,389504	5,185196	-5,812662	0,206691	-181,524048	-297,248553	47,251635	-0,334044	-6,101016	1,310476	-489,576021	17,260328	32,389504	-0,334044	-6,101016	1,310476	-489,576021	17,260328	32,389504
16:11:23,42	0,455055	4,307984	-0,150982	0,046978	-0,819011	0,785002	-0,351333	-6,482816	1,461495	-10,799971	-9,803273	34,523159	5,219001	-5,829411	0,208725	-182,655463	-299,303460	47,373984	-0,351333	-6,482816	1,461495	-519,701024	17,776378	34,523159	-0,351333	-6,482816	1,461495	-519,701024	17,776378	34,523159
16:11:23,47	0,455055	4,307984	-0,150982	0,046978	-0,819011	0,785002	-0,353730	-6,520466	1,463528	-11,187467	-9,880314	34,645509	5,197713	-5,821908	0,199720	-182,181277	-298,344751	47,260609	-0,353730	-6,520466	1,463528	-523,044063	17,887526	34,645509	-0,353730	-6,520466	1,463528	-523,044063	17,887526	34,645509
16:11:23,52	0,455055	4,307984	-0,150982	0,046978	-0,819011	0,785002	-0,349584	-6,498279	1,454524	-11,273844	-9,733394	34,532134	5,185372	-5,813606	0,197186	-181,814879	-297,730765	47,186710	-0,349584	-6,498279	1,454524	-521,388743	17,708947	34,532134	-0,349584	-6,498279	1,454524	-521,388743	17,708947	34,532134
16:11:23,57	0,455055	4,307984	-0,150982	0,046978	-0,819011	0,785002	-0,350483	-6,473728	1,451205	-11,294211	-9,758620	34,324555	5,176900	-5,808854	0,196401	-181,534488	-297,267514	47,053031	-0,350483	-6,473728	1,451205	-519,481822	17,754284	34,324555	-0,350483	-6,473728	1,451205	-519,481822	17,754284	34,324555
16:11:23,62	0,455055	4,307984	-0,150982	0,046978	-0,819011	0,785002	-0,350483	-6,473728	1,451205	-11,294211	-9,758620	34,324555	5,170048	-5,802873	0,197210	-181,354837	-296,934483	47,034415	-0,350483	-6,473728	1,451205	-519,481822	17,754284	34,324555	-0,350483	-6,473728	1,451205	-519,481822	17,754284	34,324555
16:11:23,67	0,455055	4,307984	-0,150982	0,046978	-0,819011	0,785002	-0,352236	-6,464803	1,452014	-11,380051	-9,860722	34,305939	5,161036	-5,800470	0,191809	-181,170899	-296,607960	47,008731	-0,352236	-6,464803	1,452014	-518,867081	17,789813	34,305939	-0,352236	-6,464803	1,452014	-518,867081	17,789813	34,305939
16:11:23,72	0,455055	4,307984	-0,150982	0,046978	-0,819011	0,785002	-0,349812	-6,455797	1,446613	-11,473617	-9,738630	34,280255	5,159687	-5,797273	0,189495	-181,044236	-296,386334	46,977417	-0,349812	-6,455797	1,446613	-518,253675	17,721605	34,280255	-0,349812	-6,455797	1,446613	-518,253675	17,721605	34,280255
16:11:23,77	0,455055	4,307984	-0,150982	0,046978	-0,819011	0,785002	-0,351906	-6,453031	1,444298	-11,362198	-9,848627	34,248941	5,154674	-5,794961	0,191409	-180,977625	-296,203840	46,922748	-0,351906	-6,453031	1,444298	-517,925104	17,775971	34,248941	-0,351906	-6,453031	1,444298	-517,925104	17,775971	34,248941
16:11:23,82	0,455055	4,307984	-0,150982	0,046978	-0,819011	0,785002	-0,351402	-6,447533	1,446213	-11,456711	-9,855985	34,194272	5,146782	-5,797983	0,190650	-180,901740	-295,975431	46,898863	-0,351402	-6,447533	1,446213	-517,588074	17,729058	34,194272	-0,351402	-6,447533	1,446213	-517,588074	17,729058	34,194272
16:11:23,87	0,455055	4,307984	-0,150982	0,046978	-0,819011	0,785002	-0,344838	-6,442209	1,445454	-11,497828	-9,563177	34,170387	5,144285	-5,792473	0,186066	-180,783705	-295,862922	46,842653	-0,344838	-6,442209	1,445454	-517,211228	17,506643	34,170387	-0,344838	-6,442209	1,445454	-517,211228	17,506643	34,170387
16:11:23,92	0,455055	4,307984	-0,150982	0,046978	-0,819011	0,785002	-0,348362	-6,437292	1,440870	-11,597048	-9,700438	34,114178	5,143886	-5,790726	0,187949	-180,688851	-295,681330	46,845328	-0,348362	-6,437292	1,440870	-516,924480	17,645984	34,114178	-0,348362	-6,437292	1,440870	-516,924480	17,645984	34,114178
16:11:23,97	0,455055	4,307984	-0,150982	0,046978	-0,819011	0,785002	-0,349675	-6,436073	1,442753	-11,455766	-9,777369	34,116853	5,139956	-5,784819	0,186394	-180,628692	-295,539990	46,850381	-0,349675	-6,436073	1,442753	-516,687475	17,672132	34,116853	-0,349675	-6,436073	1,442753	-516,687475	17,672132	34,116853
16:11:24,02	0,455055	4,307984	-0,150982	0,046978	-0,819011	0,785002	-0,352826	-6,429716	1,441198	-11,633837	-9,959793	34,121905	5,135644	-5,784912	0,184681	-180,496684	-295,382782	46,825273	-0,352826	-6,429716	1,441198	-516,366537	17,737062	34,121905	-0,352826	-6,429716	1,441198	-516,366537	17,737062	34,121905
16:11:24,07	0,455055	4,307984	-0,150982	0,046978	-0,819011	0,785002	-0,350589	-6,426029	1,439484	-11,623428	-9,807746	34,096797	5,133974	-5,785890	0,184491	-180,475911	-295,322938	46,816968	-0,350589	-6,426029	1,439484	-516,066672	17,713498	34,096797	-0,350589	-6,426029	1,439484	-516,066672	17,713498	34,096797
16:11:24,12	0,455055	4,307984	-0,150982	0,046978	-0,819011	0,785002	-0,348907	-6,425070	1,439295	-11,611045	-9,732217	34,088492	5,134479	-5,784829	0,186613	-180,418957	-295,226261	46,767558	-0,348907	-6,425070	1,439295	-515,979066	17,656995	34,088492	-0,348907	-6,425070	1,439295	-515,979066	17,656995	34,088492
16:11:24,17	0,455055	4,307984	-0,150982	0,046978	-0,819011	0,785002	-0,350078	-6,424977	1,441417	-11,503690	-9,792135	34,039083	5,130848	-5,785267	0,184878	-180,366309	-295,109422	46,759010	-0,350078	-6,424977	1,441417	-515,864394	17,689017	34,039083	-0,350078	-6,424977	1,441417	-515,864394	17,689017	34,039083
16:11:24,22	0,455055	4,307984	-0,150982	0,046978	-0,819011	0,785002	-0,347884	-6,422052	1,439682	-11,528311	-9,690845	34,030535	5,129163	-5,783084	0,182952	-180,339876	-295,040026	46,781547	-0,347884	-6,422052	1,439682	-515,659356	17,618037	34,030535	-0,347884	-6,422052	1,439682	-515,659356	17,618037	34,030535
16:11:24,27	0,455055	4,307984	-0,150982	0,046978	-0,819011	0,785002	-0,348932	-6,419501	1,437755	-11,587610	-9,757142	34,053071	5,131156	-5,782920	0,185688	-180,271446	-294,957146	46,757977	-0,348932	-6,419501	1,437755	-515,518459	17,634000	34,053071	-0,348932	-6,419501	1,437755	-515,518459	17,634000	34,053071
16:11:24,32	0,455055	4,307984	-0,150982	0,046978	-0,819011	0,785002	-0,350070	-6,421145	1,440492	-11,396158	-9,798532	34,029501	5,124796	-5,785705	0,185315	-180,244641	-294,892276	46,758494	-0,350070	-6,421145	1,440492	-515,456020	17,681997	34,029501	-0,350070	-6,421145	1,440492	-515,456020	17,681997	34,029501
16:11:24,37	0,455055	4,307984	-0,150982	0,046978	-0,819011	0,785002	-0,344478	-6,417030	1,440119	-11,540548	-9,516949	34,030018	5,123532	-5,777997	0,182780	-180,170669	-294,756495	46,749208	-0,344478	-6,417030	1,440119	-515,277395	17,524578	34,030018	-0,344478	-6,417030	1,440119	-515,277395	17,524578	34,030018
16:11:24,42	0,455055	4,307984	-0,150982	0,046978	-0,819011	0,785002	-0,350522	-6,412081	1,437583	-11,643307	-9,835056	34,020732	5,118019	-5,779702	0,182958	-180,167300	-294,676201	46,727013	-0,350522	-6,412081	1,437583	-514,991677	17,680911	34,020732	-0,350522	-6,412081	1,437583	-514,991677	17,680911	34,020732
16:11:24,47	0,455055	4,307984	-0,150982	0,046978	-0,819011	0,785002	-0,346289	-6,408160	1,437762	-11,776006	-9,652180	33,998537	5,120851	-5,778109	0,183761	-180,086445	-294,662265	46,715964	-0,346289	-6,408160	1,437762	-514,816536	17,531512	33,998537	-0,346289	-6,408160	1,437762	-514,816536	17,531512	33,998537
16:11:24,52	0,455055	4,307984	-0,150982	0,046978	-0,819011	0,785002	-0,349084	-6,409815	1,438565	-11,637410	-9,734485	33,987488	5,120034	-5,780786	0,181790	-180,087622	-294,596664	46,666653	-0,349084	-6,409815	1,438565	-514,807917	17,668643	33,987488	-0,349084	-6,409815	1,438565	-514,807917	17,668643	33,987488
16:11:24,57	0,455055	4,307984	-0,150982	0,046978	-0,819011	0,785002	-0,346358	-6,410446	1,436594	-11,548374	-9,626523	33,938177	5,119008	-5,777864	0,179505	-180,012340	-294,562393	46,702539	-0,346358	-6,410446	1,436594	-514,768415	17,562570	33,938177	-0,346358	-6,410446	1,436594	-514,768415	17,562570	33,938177
16:11:24,62	0,455055	4,307984	-0,150982	0,046978	-0,819011	0,785002	-0,348375	-6,408096	1,434309	-11,603253	-9,683350	33,974064	5,114435	-5,774087	0,182216	-179,978390	-294,460340	46,698735	-0,348375	-6,408096	1,434309	-514,638819	17,664082	33,974064	-0,348375	-6,408096	1,434309	-514,638819	17,664082	33,974064
16:11:24,67	0,455055	4,307984	-0,150982	0,046978	-0,819011	0,785002	-0,349360	-6,402248	1,437019	-11,802017	-9,756185	33,970260	5,119123	-5,778481	0,179897	-179,947852	-294,417457	46,663815	-0,349360	-6,402248	1,437019	-514,378481	17,668555	33,970260	-0,349360	-6,402248	1,437019	-514,378481	17,668555	33,970260
16:11:24,72	0,455055	4,307984	-0,150982	0,046978	-0,819011	0,785002	-0,347898	-6,408505	1,434700	-11,424262	-9,675170	33,935339	5,115912	-5,776434	0,181196	-179,967085	-294,368028	46,698873	-0,347898	-6,408505	1,434700	-514,491876	17,634824	33,935339	-0,347898	-6,408505	1,434700	-514,491876	17,634824	33,935339
16:11:24,77	0,455055	4,307984	-0,150982	0,046978	-0,819011	0,785002	-0,348066	-6,404701	1,436000	-11,588860	-9,725253	33,970398	5,113529	-5,777606	0,180268	-179,921608	-294,296115	46,640932	-0,348066	-6,404701	1,436000	-514,357890	17,597893	33,970398	-0,348066	-6,404701	1,436000	-514,357890	17,597893	33,970398
16:11:24,82	0,455055	4,307984	-0,150982	0,046978	-0,819011	0,785002	-0,345859	-6,403223	1,435071	-11,580704	-9,607088	33,912456	5,117161	-5,776781	0,181834	-179,883950	-294,279570	46,631182	-0,345859	-6,403223	1,435071	-514,233703	17,542849	33,912456	-0,345859	-6,403223	1,435071	-514,233703	17,542849	33,912456
16:11:24,87	0,455055	4,307984	-0,150982	0,046978	-0,819011	0,785002	-0,348390	-6,405956	1,436638	-11,405446	-9,714344	33,902706	5,114924	-5,777084	0,180692	-179,846018	-294,220367	46,642642	-0,348390	-6,405956	1,436638	-514,272962	17,634253	33,902706	-0,348390	-6,405956	1,436638	-514,272962	17,634253	33,902706
16:11:24,92	0,455055	4,307984	-0,150982	0,046978	-0,819011	0,785002	-0,347009	-6,404170	1,435496	-11,428050	-9,639293	33,914166	5,112625	-5,772755	0,180291	-179,826549	-294,164655	46,644715	-0,347009	-6,404170	1,435496	-514,155412	17,600910	33,914166	-0,347009	-6,404170	1,435496	-514,155412	17,600910	33,914166
16:11:24,97	0,455055	4,307984	-0,150982	0,046978	-0,819011	0,785002	-0,349608	-6,400014	1,435095	-11,586174	-9,785451	33,916239	5,112741	-5,776678	0,179174	-179,782253	-294,154730	46,659231	-0,349608	-6,400014	1,435095	-513,987299	17,658796	33,916239	-0,349608	-6,400014	1,435095	-513,987299	17,658796	33,916239
16:11:25,02	0,455055	4,307984	-0,150982	0,046978	-0,819011	0,785002	-0,346269	-6,402076	1,433978	-11,448203	-9,578399	33,930755	5,110433	-5,774522	0,183425	-179,783731	-294,098790	46,643837	-0,346269	-6,402076	1,433978	-514,011200	17,603699	33,930755	-0,346269	-6,402076	1,433978	-514,011200	17,603699	33,930755
16:11:25,07	0,455055	4,307984	-0,150982	0,046978	-0,819011	0,785002	-0,346982	-6,398999	1,438228	-11,560499	-9,644739	33,915362	5,111167	-5,774127	0,181894	-179,742931	-294,007448	46,652306	-0,346982	-6,398999	1,438228	-513,881954	17,593351	33,915362	-0,346982	-6,398999	1,438228	-513,881954	17,593351	33,915362
16:11:25,12	0,455055	4,307984	-0,150982	0,046978	-0,819011	0,785002	-0,347691	-6,399438	1,436697	-11,438188	-9,691959	33,923830	5,111243	-5,773326	0,180333	-179,711040	-293,991370	46,629349	-0,347691	-6,399438	1,436697	-513,794071	17,601809	33,923830	-0,347691	-6,399438	1,436697	-513,794071	17,601809	33,923830
16:11:25,17	0,455055	4,307984	-0,150982	0,046978	-0,819011	0,785002	-0,348422	-6,399103	1,435136	-11,425733	-9,710382	33,900873	5,106917	-5,771434	0,182822	-179,723898	-293,970447	46,606367	-0,348422	-6,399103	1,435136	-513,755328	17,640755	33,900873	-0,348422	-6,399103	1,435136	-513,755328	17,640755	33,900873
16:11:25,22	0,455055	4,307984	-0,150982	0,046978	-0,819011	0,785002	-0,347898	-6,394410	1,437625	-11,658060	-9,704699	33,877891	5,107883	-5,771551	0,178016	-179,646685	-293,917337	46,627307	-0,347898	-6,394410	1,437625	-513,619283	17,605256	33,877891	-0,347898	-6,394410	1,437625	-513,619283	17,605256	33,877891
16:11:25,27	0,455055	4,307984	-0,150982	0,046978	-0,819011	0,785002	-0,348279	-6,395306	1,432819	-11,526915	-9,684244	33,898831	5,107900	-5,771555	0,181111	-179,652253	-293,901060	46,611469	-0,348279	-6,395306	1,432819	-513,558400	17,655688	33,898831	-0,348279	-6,395306	1,432819	-513,558400	17,655688	33,898831
16:11:25,32	0,455055	4,307984	-0,150982	0,046978	-0,819011	0,785002	-0,348285	-6,395322	1,435914	-11,514737	-9,697497	33,882993	5,106838	-5,771255	0,178011	-179,605843	-293,863486	46,599408	-0,348285	-6,395322	1,435914	-513,547530	17,642878	33,882993	-0,348285	-6,395322	1,435914	-513,547530	17,642878	33,882993
16:11:25,37	0,455055	4,307984	-0,150982	0,046978	-0,819011	0,785002	-0,348014	-6,394253	1,432814	-11,514602	-9,661974	33,870932	5,105624	-5,770411	0,178387	-179,630462	-293,835518	46,605088	-0,348014	-6,394253	1,432814	-513,463444	17,657088	33,870932	-0,348014	-6,394253	1,432814	-513,463444	17,657088	33,870932
16:11:25,43	0,455055	4,307984	-0,150982	0,046978	-0,819011	0,785002	-0,348137	-6,392779	1,433190	-11,579325	-9,703705	33,876612	5,105562	-5,768280	0,179959	-179,592463	-293,817093	46,617961	-0,348137	-6,392779	1,433190	-513,412478	17,625059	33,876612	-0,348137	-6,392779	1,433190	-513,412478	17,625059	33,876612
16:11:25,48	0,455055	4,307984	-0,150982	0,046978	-0,819011	0,785002	-0,349952	-6,391661	1,434763	-11,602524	-9,774388	33,889485	5,108170	-5,767166	0,180718	-179,570725	-293,748972	46,582523	-0,349952	-6,391661	1,434763	-513,347886	17,696850	33,889485	-0,349952	-6,391661	1,434763	-513,347886	17,696850	33,889485
16:11:25,53	0,455055	4,307984	-0,150982	0,046978	-0,819011	0,785002	-0,352221	-6,393362	1,435522	-11,444196	-9,907584	33,854048	5,114517	-5,776994	0,179129	-179,841371	-293,987528	46,631566	-0,352221	-6,393362	1,435522	-513,323106	17,741731	33,854048	-0,352221	-6,393362	1,435522	-513,323106	17,741731	33,854048
16:11:25,58	0,455055	4,307984	-0,150982	0,046978	-0,819011	0,785002	-0,346883	-6,403772	1,433932	-11,244782	-9,745128	33,903090	5,465784	-5,954196	0,364749	-190,189117	-312,092228	48,850871	-0,346883	-6,403772	1,433932	-513,940895	17,485172	33,903090	-0,346883	-6,403772	1,433932	-513,940895	17,485172	33,903090
16:11:25,63	0,455042	4,357988	-0,150998	0,046990	-0,819011	0,785005	-0,369055	-6,796580	1,619553	-11,671790	-10,807160	36,122395	5,512697	-5,980631	0,377506	-191,864965	-314,870415	49,008092	-0,369055	-6,796580	1,619553	-545,203289	18,163688	36,122395	-0,369055	-6,796580	1,619553	-545,203289	18,163688	36,122395
16:11:25,68	0,455042	4,357988	-0,150998	0,046990	-0,819011	0,785005	-0,369618	-6,850424	1,632310	-12,115768	-10,898658	36,279616	5,498676	-5,974639	0,372522	-191,472498	-314,221980	48,924580	-0,369618	-6,850424	1,632310	-549,874077	18,116370	36,279616	-0,369618	-6,850424	1,632310	-549,874077	18,116370	36,279616
16:11:25,73	0,455042	4,357988	-0,150998	0,046990	-0,819011	0,785005	-0,367797	-6,835286	1,627326	-12,145163	-10,788261	36,196104	5,488875	-5,968944	0,366729	-191,239369	-313,756701	48,886468	-0,367797	-6,835286	1,627326	-548,715120	18,083764	36,196104	-0,367797	-6,835286	1,627326	-548,715120	18,083764	36,196104
16:11:25,78	0,455042	4,357988	-0,150998	0,046990	-0,819011	0,785005	-0,367829	-6,823951	1,621533	-12,215093	-10,820683	36,157992	5,484816	-5,964793	0,364791	-191,046402	-313,421476	48,809104	-0,367829	-6,823951	1,621533	-547,895224	18,053875	36,157992	-0,367829	-6,823951	1,621533	-547,895224	18,053875	36,157992
16:11:25,83	0,455042	4,357988	-0,150998	0,046990	-0,819011	0,785005	-0,369394	-6,818360	1,619594	-12,118988	-10,902576	36,080628	5,471295	-5,961741	0,363266	-190,863830	-313,098956	48,782686	-0,369394	-6,818360	1,619594	-547,360286	18,094857	36,080628	-0,369394	-6,818360	1,619594	-547,360286	18,094857	36,080628
16:11:25,88	0,455042	4,357988	-0,150998	0,046990	-0,819011	0,785005	-0,365276	-6,805125	1,618070	-12,436654	-10,691606	36,054210	5,470493	-5,958620	0,360580	-190,760483	-312,853965	48,786586	-0,365276	-6,805125	1,618070	-546,638941	17,982591	36,054210	-0,365276	-6,805125	1,618070	-546,638941	17,982591	36,054210
16:11:25,93	0,455042	4,357988	-0,150998	0,046990	-0,819011	0,785005	-0,367579	-6,802869	1,615383	-12,290101	-10,844313	36,058110	5,467497	-5,956702	0,359799	-190,588238	-312,640634	48,694988	-0,367579	-6,802869	1,615383	-546,315327	18,010603	36,058110	-0,367579	-6,802869	1,615383	-546,315327	18,010603	36,058110
16:11:25,98	0,455042	4,357988	-0,150998	0,046990	-0,819011	0,785005	-0,367742	-6,799316	1,614602	-12,203988	-10,810294	35,966512	5,461988	-5,957663	0,360624	-190,480133	-312,452023	48,698322	-0,367742	-6,799316	1,614602	-545,950298	18,057431	35,966512	-0,367742	-6,799316	1,614602	-545,950298	18,057431	35,966512
16:11:26,03	0,455042	4,357988	-0,150998	0,046990	-0,819011	0,785005	-0,364154	-6,795025	1,615428	-12,209714	-10,624433	35,969846	5,467013	-5,961697	0,360501	-190,832238	-312,623978	48,716158	-0,364154	-6,795025	1,615428	-545,619199	17,961681	35,969846	-0,364154	-6,795025	1,615428	-545,619199	17,961681	35,969846
16:11:26,08	0,455042	4,357988	-0,150998	0,046990	-0,819011	0,785005	-0,363174	-6,801395	1,615304	-12,203478	-10,792398	35,987682	5,812041	-6,129575	0,533930	-200,392467	-330,193586	50,850484	-0,363174	-6,801395	1,615304	-546,112956	17,716742	35,987682	-0,363174	-6,801395	1,615304	-546,112956	17,716742	35,987682
16:11:26,13	0,454992	4,408078	-0,150979	0,046973	-0,819007	0,784965	-0,390301	-7,184136	1,788733	-12,296743	-11,697587	38,122008	5,849553	-6,144323	0,540966	-201,666865	-332,399834	50,996420	-0,390301	-7,184136	1,788733	-576,251446	18,941009	38,122008	-0,390301	-7,184136	1,788733	-576,251446	18,941009	38,122008
16:11:26,18	0,454992	4,408078	-0,150979	0,046973	-0,819007	0,784965	-0,396285	-7,223996	1,795769	-12,771906	-12,009299	38,267944	5,827297	-6,137724	0,534827	-201,126030	-331,381187	50,859624	-0,396285	-7,223996	1,795769	-579,855592	19,099053	38,267944	-0,396285	-7,223996	1,795769	-579,855592	19,099053	38,267944
16:11:26,23	0,454992	4,408078	-0,150979	0,046973	-0,819007	0,784965	-0,390872	-7,201423	1,789631	-12,793122	-11,768786	38,131148	5,815560	-6,129334	0,529823	-200,745056	-330,782385	50,765713	-0,390872	-7,201423	1,789631	-578,104810	18,914670	38,131148	-0,390872	-7,201423	1,789631	-578,104810	18,914670	38,131148
16:11:26,28	0,454992	4,408078	-0,150979	0,046973	-0,819007	0,784965	-0,392269	-7,187063	1,784626	-12,830762	-11,810887	38,037237	5,802332	-6,126185	0,528665	-200,506384	-330,252423	50,677374	-0,392269	-7,187063	1,784626	-577,015214	18,982216	38,037237	-0,392269	-7,187063	1,784626	-577,015214	18,982216	38,037237
16:11:26,33	0,454992	4,408078	-0,150979	0,046973	-0,819007	0,784965	-0,388382	-7,174033	1,783468	-12,930042	-11,667062	37,948898	5,789447	-6,125584	0,523634	-200,324113	-329,874166	50,625554	-0,388382	-7,174033	1,783468	-576,091615	18,820933	37,948898	-0,388382	-7,174033	1,783468	-576,091615	18,820933	37,948898
16:11:26,38	0,454992	4,408078	-0,150979	0,046973	-0,819007	0,784965	-0,382460	-7,162574	1,778437	-13,107204	-11,390403	37,897078	5,788931	-6,113974	0,525203	-200,114286	-329,525873	50,586781	-0,382460	-7,162574	1,778437	-575,369230	18,632726	37,897078	-0,382460	-7,162574	1,778437	-575,369230	18,632726	37,897078
16:11:26,43	0,454992	4,408078	-0,150979	0,046973	-0,819007	0,784965	-0,392256	-7,156322	1,780007	-13,025746	-11,892236	37,858305	5,780552	-6,113155	0,519710	-199,971618	-329,289486	50,582789	-0,392256	-7,156322	1,780007	-574,797017	18,899895	37,858305	-0,392256	-7,156322	1,780007	-574,797017	18,899895	37,858305
16:11:26,48	0,454992	4,408078	-0,150979	0,046973	-0,819007	0,784965	-0,388777	-7,148655	1,774514	-13,148355	-11,705920	37,854314	5,776246	-6,112700	0,522162	-199,798272	-329,012211	50,519082	-0,388777	-7,148655	1,774514	-574,317804	18,813038	37,854314	-0,388777	-7,148655	1,774514	-574,317804	18,813038	37,854314
16:11:26,53	0,454992	4,408078	-0,150979	0,046973	-0,819007	0,784965	-0,387018	-7,144700	1,776966	-13,027251	-11,602972	37,790606	5,773777	-6,110264	0,516330	-199,715571	-328,836485	50,486968	-0,387018	-7,144700	1,776966	-573,886177	18,777910	37,790606	-0,387018	-7,144700	1,776966	-573,886177	18,777910	37,790606
16:11:26,58	0,454992	4,408078	-0,150979	0,046973	-0,819007	0,784965	-0,387893	-7,141343	1,771134	-13,008261	-11,664734	37,758492	5,768950	-6,108896	0,519457	-199,574009	-328,631221	50,441103	-0,387893	-7,141343	1,771134	-573,603694	18,784867	37,758492	-0,387893	-7,141343	1,771134	-573,603694	18,784867	37,758492
16:11:26,63	0,454992	4,408078	-0,150979	0,046973	-0,819007	0,784965	-0,386664	-7,136479	1,774260	-13,012657	-11,580844	37,712627	5,763975	-6,107834	0,519856	-199,473337	-328,487592	50,409808	-0,386664	-7,136479	1,774260	-573,226246	18,772254	37,712627	-0,386664	-7,136479	1,774260	-573,226246	18,772254	37,712627
16:11:26,68	0,454992	4,408078	-0,150979	0,046973	-0,819007	0,784965	-0,385097	-7,131639	1,774659	-13,089585	-11,484000	37,681332	5,761909	-6,103895	0,516012	-199,377254	-328,315190	50,436289	-0,385097	-7,131639	1,774659	-572,923279	18,746103	37,681332	-0,385097	-7,131639	1,774659	-572,923279	18,746103	37,681332
16:11:26,73	0,454992	4,408078	-0,150979	0,046973	-0,819007	0,784965	-0,390611	-7,124279	1,770419	-13,129025	-11,782626	37,687751	5,760358	-6,099378	0,515616	-199,311979	-328,184351	50,416227	-0,390611	-7,124279	1,770419	-572,384939	18,880353	37,687751	-0,390611	-7,124279	1,770419	-572,384939	18,880353	37,687751
16:11:26,78	0,454992	4,408078	-0,150979	0,046973	-0,819007	0,784965	-0,390611	-7,124279	1,770419	-13,129025	-11,782626	37,687751	5,756507	-6,104450	0,515628	-199,244807	-328,068383	50,369375	-0,390611	-7,124279	1,770419	-572,384939	18,880353	37,687751	-0,390611	-7,124279	1,770419	-572,384939	18,880353	37,687751
16:11:26,83	0,454992	4,408078	-0,150979	0,046973	-0,819007	0,784965	-0,384292	-7,123480	1,770431	-13,036569	-11,453857	37,640899	5,755620	-6,098961	0,514881	-199,135515	-327,943465	50,378213	-0,384292	-7,123480	1,770431	-572,229741	18,713092	37,640899	-0,384292	-7,123480	1,770431	-572,229741	18,713092	37,640899
16:11:26,88	0,454992	4,408078	-0,150979	0,046973	-0,819007	0,784965	-0,388603	-7,119967	1,769685	-13,056406	-11,645835	37,649737	5,748656	-6,097055	0,514079	-199,121559	-327,830847	50,361864	-0,388603	-7,119967	1,769685	-571,973824	18,859522	37,649737	-0,388603	-7,119967	1,769685	-571,973824	18,859522	37,649737
16:11:26,93	0,454992	4,408078	-0,150979	0,046973	-0,819007	0,784965	-0,386771	-7,112983	1,768883	-13,315063	-11,594794	37,633388	5,747660	-6,099957	0,514095	-199,072762	-327,757351	50,338878	-0,386771	-7,112983	1,768883	-571,684241	18,766751	37,633388	-0,386771	-7,112983	1,768883	-571,684241	18,766751	37,633388
16:11:26,98	0,454992	4,408078	-0,150979	0,046973	-0,819007	0,784965	-0,383760	-7,113572	1,768899	-13,196412	-11,432699	37,610403	5,747368	-6,094153	0,516039	-198,973199	-327,622100	50,312745	-0,383760	-7,113572	1,768899	-571,611790	18,692465	37,610403	-0,383760	-7,113572	1,768899	-571,611790	18,692465	37,610403
16:11:27,03	0,454992	4,408078	-0,150979	0,046973	-0,819007	0,784965	-0,388641	-7,110416	1,770842	-13,193584	-11,667912	37,584269	5,745048	-6,095041	0,514088	-198,977619	-327,559654	50,305755	-0,388641	-7,110416	1,770842	-571,361257	18,840410	37,584269	-0,388641	-7,110416	1,770842	-571,361257	18,840410	37,584269
16:11:27,08	0,454992	4,408078	-0,150979	0,046973	-0,819007	0,784965	-0,386712	-7,108851	1,768892	-13,223099	-11,602647	37,577279	5,743578	-6,094167	0,514881	-198,877664	-327,457801	50,273467	-0,386712	-7,108851	1,768892	-571,267913	18,754237	37,577279	-0,386712	-7,108851	1,768892	-571,267913	18,754237	37,577279
16:11:27,13	0,454992	4,408078	-0,150979	0,046973	-0,819007	0,784965	-0,386734	-7,107141	1,769684	-13,173834	-11,568150	37,544991	5,740162	-6,096100	0,511383	-198,858767	-327,354403	50,258456	-0,386734	-7,107141	1,769684	-571,084413	18,790454	37,544991	-0,386734	-7,107141	1,769684	-571,084413	18,790454	37,544991
16:11:27,18	0,454992	4,408078	-0,150979	0,046973	-0,819007	0,784965	-0,383351	-7,105150	1,766187	-13,178391	-11,427596	37,529980	5,739134	-6,090967	0,511779	-198,801761	-327,278062	50,265503	-0,383351	-7,105150	1,766187	-570,932649	18,665486	37,529980	-0,383351	-7,105150	1,766187	-570,932649	18,665486	37,529980
16:11:27,23	0,454992	4,408078	-0,150979	0,046973	-0,819007	0,784965	-0,387283	-7,101693	1,766583	-13,263531	-11,620836	37,537027	5,742837	-6,092400	0,512592	-198,752120	-327,209506	50,267122	-0,387283	-7,101693	1,766583	-570,746425	18,780869	37,537027	-0,387283	-7,101693	1,766583	-570,746425	18,780869	37,537027
16:11:27,28	0,454992	4,408078	-0,150979	0,046973	-0,819007	0,784965	-0,387893	-7,105617	1,767395	-12,975293	-11,643865	37,538646	5,738239	-6,093365	0,512205	-198,728454	-327,133218	50,258929	-0,387893	-7,105617	1,767395	-570,766219	18,805757	37,538646	-0,387893	-7,105617	1,767395	-570,766219	18,805757	37,538646
16:11:27,34	0,454992	4,408078	-0,150979	0,046973	-0,819007	0,784965	-0,384758	-7,102117	1,767009	-13,079403	-11,498504	37,530454	5,738449	-6,089019	0,512217	-198,640914	-327,075144	50,246028	-0,384758	-7,102117	1,767009	-570,595563	18,705036	37,530454	-0,384758	-7,102117	1,767009	-570,595563	18,705036	37,530454
16:11:27,39	0,454992	4,408078	-0,150979	0,046973	-0,819007	0,784965	-0,388627	-7,100125	1,767020	-13,088884	-11,652899	37,517553	5,732067	-6,089720	0,509492	-198,616016	-327,010475	50,233760	-0,388627	-7,100125	1,767020	-570,448732	18,854330	37,517553	-0,388627	-7,100125	1,767020	-570,448732	18,854330	37,517553
16:11:27,44	0,454992	4,408078	-0,150979	0,046973	-0,819007	0,784965	-0,384829	-7,094949	1,764295	-13,289625	-11,466189	37,505284	5,733339	-6,086522	0,510298	-198,584962	-326,941279	50,269777	-0,384829	-7,094949	1,764295	-570,243092	18,742918	37,505284	-0,384829	-7,094949	1,764295	-570,243092	18,742918	37,505284
16:11:27,49	0,454992	4,408078	-0,150979	0,046973	-0,819007	0,784965	-0,388235	-7,094452	1,765102	-13,240012	-11,650997	37,541301	5,733473	-6,085567	0,510650	-198,546668	-326,889558	50,203159	-0,388235	-7,094452	1,765102	-570,154471	18,825469	37,541301	-0,388235	-7,094452	1,765102	-570,154471	18,825469	37,541301
16:11:27,54	0,454992	4,408078	-0,150979	0,046973	-0,819007	0,784965	-0,384027	-7,088944	1,764021	-13,398524	-11,455560	37,507773	5,729993	-6,084986	0,512288	-198,511384	-326,788387	50,215830	-0,384027	-7,088944	1,764021	-569,880608	18,690574	37,507773	-0,384027	-7,088944	1,764021	-569,880608	18,690574	37,507773
16:11:27,59	0,454992	4,408078	-0,150979	0,046973	-0,819007	0,784965	-0,384027	-7,088944	1,764021	-13,398524	-11,455560	37,507773	5,729070	-6,089464	0,512213	-198,474242	-326,738543	50,156510	-0,384027	-7,088944	1,764021	-569,880608	18,690574	37,507773	-0,384027	-7,088944	1,764021	-569,880608	18,690574	37,507773
16:11:27,64	0,454992	4,408078	-0,150979	0,046973	-0,819007	0,784965	-0,383553	-7,092226	1,767017	-13,124836	-11,413001	37,428034	5,727473	-6,085475	0,509197	-198,454916	-326,712928	50,166551	-0,383553	-7,092226	1,767017	-569,864544	18,695906	37,428034	-0,383553	-7,092226	1,767017	-569,864544	18,695906	37,428034
16:11:27,69	0,454992	4,408078	-0,150979	0,046973	-0,819007	0,784965	-0,386209	-7,088848	1,764001	-13,268624	-11,547192	37,438075	5,724536	-6,087522	0,513006	-198,426220	-326,623446	50,168416	-0,386209	-7,088848	1,764001	-569,743192	18,770224	37,438075	-0,386209	-7,088848	1,764001	-569,743192	18,770224	37,438075
16:11:27,74	0,454992	4,408078	-0,150979	0,046973	-0,819007	0,784965	-0,382967	-7,087328	1,767810	-13,255822	-11,398515	37,439940	5,726335	-6,085202	0,506055	-198,399488	-326,582965	50,222774	-0,382967	-7,087328	1,767810	-569,611072	18,664430	37,439940	-0,382967	-7,087328	1,767810	-569,611072	18,664430	37,439940
16:11:27,79	0,454992	4,408078	-0,150979	0,046973	-0,819007	0,784965	-0,385876	-7,087726	1,760859	-13,186704	-11,546858	37,494298	5,725807	-6,085629	0,509917	-198,389832	-326,567293	50,181911	-0,385876	-7,087726	1,760859	-569,573194	18,744422	37,494298	-0,385876	-7,087726	1,760859	-569,573194	18,744422	37,494298
16:11:27,84	0,454992	4,408078	-0,150979	0,046973	-0,819007	0,784965	-0,385243	-7,087482	1,764720	-13,180966	-11,513390	37,453435	5,727198	-6,083159	0,508771	-198,305317	-326,504696	50,169816	-0,385243	-7,087482	1,764720	-569,548341	18,728160	37,453435	-0,385243	-7,087482	1,764720	-569,548341	18,728160	37,453435
16:11:27,89	0,454992	4,408078	-0,150979	0,046973	-0,819007	0,784965	-0,388077	-7,087452	1,763575	-13,086084	-11,618870	37,441340	5,723144	-6,079018	0,506408	-198,286792	-326,428166	50,149203	-0,388077	-7,087452	1,763575	-569,451065	18,845159	37,441340	-0,388077	-7,087452	1,763575	-569,451065	18,845159	37,441340
16:11:27,94	0,454992	4,408078	-0,150979	0,046973	-0,819007	0,784965	-0,389636	-7,081870	1,761211	-13,300792	-11,722182	37,420727	5,725884	-6,081269	0,508118	-198,265146	-326,396644	50,151512	-0,389636	-7,081870	1,761211	-569,227610	18,864261	37,420727	-0,389636	-7,081870	1,761211	-569,227610	18,864261	37,420727
16:11:27,99	0,454992	4,408078	-0,150979	0,046973	-0,819007	0,784965	-0,389056	-7,085369	1,762921	-13,080732	-11,689049	37,423036	5,720393	-6,080299	0,507598	-198,230583	-326,346778	50,144998	-0,389056	-7,085369	1,762921	-569,282207	18,851882	37,423036	-0,389056	-7,085369	1,762921	-569,282207	18,851882	37,423036
16:11:28,04	0,454992	4,408078	-0,150979	0,046973	-0,819007	0,784965	-0,387152	-7,080129	1,762402	-13,292769	-11,584993	37,416522	5,721015	-6,079049	0,509138	-198,230684	-326,307310	50,131084	-0,387152	-7,080129	1,762402	-569,082868	18,806401	37,416522	-0,387152	-7,080129	1,762402	-569,082868	18,806401	37,416522
16:11:28,09	0,454992	4,408078	-0,150979	0,046973	-0,819007	0,784965	-0,388636	-7,078685	1,762409	-13,310606	-11,665382	37,422946	5,718753	-6,080579	0,507321	-198,201159	-326,261015	50,148497	-0,388636	-7,078685	1,762409	-568,987357	18,842542	37,422946	-0,388636	-7,078685	1,762409	-568,987357	18,842542	37,422946
16:11:28,14	0,454992	4,408078	-0,150979	0,046973	-0,819007	0,784965	-0,388636	-7,078685	1,762409	-13,310606	-11,665382	37,422946	5,718843	-6,079091	0,504900	-198,163527	-326,225512	50,144901	-0,388636	-7,078685	1,762409	-568,987357	18,842542	37,422946	-0,388636	-7,078685	1,762409	-568,987357	18,842542	37,422946
16:11:28,19	0,454992	4,408078	-0,150979	0,046973	-0,819007	0,784965	-0,387422	-7,078182	1,759703	-13,255434	-11,601619	37,416425	5,718952	-6,078285	0,506461	-198,125919	-326,193115	50,135050	-0,387422	-7,078182	1,759703	-568,892741	18,811007	37,416425	-0,387422	-7,078182	1,759703	-568,892741	18,811007	37,416425
16:11:28,24	0,454992	4,408078	-0,150979	0,046973	-0,819007	0,784965	-0,388175	-7,077874	1,761265	-13,224608	-11,624388	37,406575	5,716609	-6,081552	0,506471	-198,135201	-326,172623	50,139751	-0,388175	-7,077874	1,761265	-568,837710	18,847324	37,406575	-0,388175	-7,077874	1,761265	-568,837710	18,847324	37,406575
16:11:28,29	0,454992	4,408078	-0,150979	0,046973	-0,819007	0,784965	-0,384174	-7,077478	1,761275	-13,232104	-11,434631	37,411276	5,717353	-6,079484	0,504919	-198,075097	-326,120351	50,117962	-0,384174	-7,077478	1,761275	-568,814105	18,723019	37,411276	-0,384174	-7,077478	1,761275	-568,814105	18,723019	37,411276
16:11:28,34	0,454992	4,408078	-0,150979	0,046973	-0,819007	0,784965	-0,386337	-7,077089	1,759723	-13,177018	-11,521210	37,389486	5,717344	-6,080104	0,506466	-198,089243	-326,107304	50,112645	-0,386337	-7,077089	1,759723	-568,728472	18,806263	37,389486	-0,386337	-7,077089	1,759723	-568,728472	18,806263	37,389486
16:11:28,39	0,454992	4,408078	-0,150979	0,046973	-0,819007	0,784965	-0,385796	-7,077391	1,761270	-13,157080	-11,511816	37,384170	5,716204	-6,078386	0,504904	-198,081745	-326,056762	50,110351	-0,385796	-7,077391	1,761270	-568,732253	18,773134	37,384170	-0,385796	-7,077391	1,761270	-568,732253	18,773134	37,384170
16:11:28,44	0,454992	4,408078	-0,150979	0,046973	-0,819007	0,784965	-0,386713	-7,075545	1,759707	-13,205541	-11,578314	37,381875	5,727107	-6,082128	0,509551	-198,328738	-326,546847	50,192595	-0,386713	-7,075545	1,759707	-568,635820	18,778676	37,381875	-0,386713	-7,075545	1,759707	-568,635820	18,778676	37,381875
16:11:28,49	0,454992	4,408078	-0,150979	0,046973	-0,819007	0,784965	-0,388924	-7,086858	1,764354	-13,165172	-11,662147	37,464119	6,103728	-6,282175	0,709720	-209,657802	-345,956586	52,527366	-0,388924	-7,086858	1,764354	-569,483545	18,868409	37,464119	-0,388924	-7,086858	1,764354	-569,483545	18,868409	37,464119
16:11:28,54	0,455016	4,457929	-0,150975	0,046976	-0,819012	0,784996	-0,403989	-7,513045	1,964523	-13,477332	-12,551886	39,798890	6,130155	-6,291510	0,712922	-210,565330	-347,469179	52,576687	-0,403989	-7,513045	1,964523	-603,251335	19,161235	39,798890	-0,403989	-7,513045	1,964523	-603,251335	19,161235	39,798890
16:11:28,59	0,455016	4,457929	-0,150975	0,046976	-0,819012	0,784996	-0,409118	-7,540598	1,967726	-13,808242	-12,848244	39,848211	6,116564	-6,285862	0,704808	-210,231152	-346,849361	52,499631	-0,409118	-7,540598	1,967726	-605,745218	19,267510	39,848211	-0,409118	-7,540598	1,967726	-605,745218	19,267510	39,848211
16:11:28,64	0,455016	4,457929	-0,150975	0,046976	-0,819012	0,784996	-0,407214	-7,526004	1,959612	-13,863266	-12,769747	39,771155	6,105713	-6,280394	0,701331	-209,976613	-346,300949	52,428420	-0,407214	-7,526004	1,959612	-604,654608	19,196556	39,771155	-0,407214	-7,526004	1,959612	-604,654608	19,196556	39,771155
16:11:28,69	0,455016	4,457929	-0,150975	0,046976	-0,819012	0,784996	-0,406653	-7,506389	1,951505	-13,919366	-12,755622	39,651293	6,097667	-6,277782	0,697894	-209,728571	-345,930929	52,390361	-0,406653	-7,506389	1,951505	-603,170880	19,166650	39,651293	-0,406653	-7,506389	1,951505	-603,170880	19,166650	39,651293
16:11:28,74	0,455016	4,457929	-0,150975	0,046976	-0,819012	0,784996	-0,406653	-7,506389	1,951505	-13,919366	-12,755622	39,651293	6,090471	-6,275258	0,696373	-209,593653	-345,676305	52,382651	-0,406653	-7,506389	1,951505	-603,170880	19,166650	39,651293	-0,406653	-7,506389	1,951505	-603,170880	19,166650	39,651293
16:11:28,79	0,455016	4,457929	-0,150975	0,046976	-0,819012	0,784996	-0,403351	-7,498105	1,951177	-13,979379	-12,603281	39,654175	6,086939	-6,274447	0,694075	-209,415721	-345,395382	52,332587	-0,403351	-7,498105	1,951177	-602,580634	19,059734	39,654175	-0,403351	-7,498105	1,951177	-602,580634	19,059734	39,654175
16:11:28,84	0,455016	4,457929	-0,150975	0,046976	-0,819012	0,784996	-0,400180	-7,488182	1,946521	-13,902451	-12,444702	39,523781	6,080292	-6,273042	0,691718	-209,302626	-345,159684	52,252257	-0,400180	-7,488182	1,946521	-601,724757	18,969450	39,523781	-0,400180	-7,488182	1,946521	-601,724757	18,969450	39,523781
16:11:28,89	0,455016	4,457929	-0,150975	0,046976	-0,819012	0,784996	-0,400180	-7,488182	1,946521	-13,902451	-12,444702	39,523781	6,077648	-6,266714	0,692906	-209,218222	-344,952214	52,272329	-0,400180	-7,488182	1,946521	-601,724757	18,969450	39,523781	-0,400180	-7,488182	1,946521	-601,724757	18,969450	39,523781
16:11:28,94	0,455016	4,457929	-0,150975	0,046976	-0,819012	0,784996	-0,404338	-7,482728	1,947709	-13,964205	-12,691546	39,543854	6,090013	-6,269844	0,697537	-209,401007	-345,262879	52,297027	-0,404338	-7,482728	1,947709	-601,358338	19,048991	39,543854	-0,404338	-7,482728	1,947709	-601,358338	19,048991	39,543854
16:11:28,99	0,455016	4,457929	-0,150975	0,046976	-0,819012	0,784996	-0,407810	-7,495001	1,952341	-13,686417	-12,875070	39,568551	6,435352	-6,467741	0,887074	-220,705301	-363,224187	54,514588	-0,407810	-7,495001	1,952341	-602,044023	19,138044	39,568551	-0,407810	-7,495001	1,952341	-602,044023	19,138044	39,568551
16:11:29,04	0,454961	4,508008	-0,150983	0,046979	-0,819016	0,784999	-0,409097	-7,893022	2,141877	-14,196445	-13,751099	41,786112	6,451461	-6,478086	0,893086	-221,375870	-364,274691	54,553252	-0,409097	-7,893022	2,141877	-633,798653	18,362981	41,786112	-0,409097	-7,893022	2,141877	-633,798653	18,362981	41,786112
16:11:29,09	0,454961	4,508008	-0,150983	0,046979	-0,819016	0,784999	-0,406408	-7,892244	2,137890	-14,335825	-13,675152	41,709734	6,431693	-6,469770	0,883484	-220,770997	-363,227889	54,429183	-0,406408	-7,892244	2,137890	-633,877015	18,227873	41,709734	-0,406408	-7,892244	2,137890	-633,877015	18,227873	41,709734
16:11:29,14	0,454961	4,508008	-0,150983	0,046979	-0,819016	0,784999	-0,406408	-7,892244	2,137890	-14,335825	-13,675152	41,709734	6,417580	-6,459480	0,876911	-220,415863	-362,553773	54,348466	-0,406408	-7,892244	2,137890	-633,877015	18,227873	41,709734	-0,406408	-7,892244	2,137890	-633,877015	18,227873	41,709734
16:11:29,19	0,454961	4,508008	-0,150983	0,046979	-0,819016	0,784999	-0,407364	-7,873501	2,131714	-14,486235	-13,745573	41,619990	6,406235	-6,454713	0,876520	-220,124347	-362,025407	54,220869	-0,407364	-7,873501	2,131714	-632,556025	18,232533	41,619990	-0,407364	-7,873501	2,131714	-632,556025	18,232533	41,619990
16:11:29,24	0,454961	4,508008	-0,150983	0,046979	-0,819016	0,784999	-0,405821	-7,861292	2,131324	-14,517728	-13,677021	41,492394	6,398764	-6,450182	0,872723	-219,879238	-361,632119	54,232640	-0,405821	-7,861292	2,131324	-631,629171	18,179900	41,492394	-0,405821	-7,861292	2,131324	-631,629171	18,179900	41,492394
16:11:29,29	0,454961	4,508008	-0,150983	0,046979	-0,819016	0,784999	-0,406009	-7,852557	2,127527	-14,508816	-13,671175	41,504164	6,391740	-6,444554	0,869237	-219,679447	-361,316212	54,174616	-0,406009	-7,852557	2,127527	-630,934531	18,200511	41,504164	-0,406009	-7,852557	2,127527	-630,934531	18,200511	41,504164
16:11:29,34	0,454961	4,508008	-0,150983	0,046979	-0,819016	0,784999	-0,407371	-7,843660	2,124040	-14,597988	-13,726957	41,446141	6,382971	-6,443035	0,865400	-219,487339	-360,966154	54,150984	-0,407371	-7,843660	2,124040	-630,325279	18,251689	41,446141	-0,407371	-7,843660	2,124040	-630,325279	18,251689	41,446141
16:11:29,39	0,454961	4,508008	-0,150983	0,046979	-0,819016	0,784999	-0,404302	-7,835306	2,120203	-14,633148	-13,575993	41,422508	6,377508	-6,440607	0,867347	-219,363670	-360,758330	54,106149	-0,404302	-7,835306	2,120203	-629,704702	18,161684	41,422508	-0,404302	-7,835306	2,120203	-629,704702	18,161684	41,422508
16:11:29,44	0,454961	4,508008	-0,150983	0,046979	-0,819016	0,784999	-0,402638	-7,825644	2,120188	-14,662377	-13,498102	41,301522	6,375125	-6,438550	0,867344	-219,202510	-360,482749	54,021158	-0,402638	-7,825644	2,120188	-628,975408	18,108972	41,301522	-0,402638	-7,825644	2,120188	-628,975408	18,108972	41,301522
16:11:29,49	0,454961	4,508008	-0,150983	0,046979	-0,819016	0,784999	-0,402638	-7,825644	2,120188	-14,662377	-13,498102	41,301522	6,371866	-6,435228	0,863455	-219,126134	-360,295371	53,999600	-0,402638	-7,825644	2,120188	-628,975408	18,108972	41,301522	-0,402638	-7,825644	2,120188	-628,975408	18,108972	41,301522
16:11:29,54	0,454961	4,508008	-0,150983	0,046979	-0,819016	0,784999	-0,405510	-7,821785	2,118259	-14,574742	-13,661423	41,271125	6,366365	-6,433453	0,863901	-219,005674	-360,100410	54,023029	-0,405510	-7,821785	2,118259	-628,584867	18,171135	41,271125	-0,405510	-7,821785	2,118259	-628,584867	18,171135	41,271125
16:11:29,59	0,454961	4,508008	-0,150983	0,046979	-0,819016	0,784999	-0,404297	-7,816134	2,118704	-14,639528	-13,591482	41,294554	6,364308	-6,434863	0,864291	-218,916112	-359,989345	53,966723	-0,404297	-7,816134	2,118704	-628,206043	18,145819	41,294554	-0,404297	-7,816134	2,118704	-628,206043	18,145819	41,294554
16:11:29,64	0,454961	4,508008	-0,150983	0,046979	-0,819016	0,784999	-0,402048	-7,815058	2,119095	-14,554532	-13,452488	41,238247	6,362340	-6,429006	0,862755	-218,782724	-359,807349	53,948420	-0,402048	-7,815058	2,119095	-628,036554	18,108244	41,238247	-0,402048	-7,815058	2,119095	-628,036554	18,108244	41,238247
16:11:29,69	0,454961	4,508008	-0,150983	0,046979	-0,819016	0,784999	-0,406135	-7,810424	2,117558	-14,571154	-13,640537	41,219944	6,356144	-6,428538	0,863115	-218,713046	-359,648716	53,883732	-0,406135	-7,810424	2,117558	-627,689466	18,241091	41,219944	-0,406135	-7,810424	2,117558	-627,689466	18,241091	41,219944
16:11:29,74	0,454961	4,508008	-0,150983	0,046979	-0,819016	0,784999	-0,403443	-7,804825	2,117919	-14,690127	-13,519513	41,155257	6,355213	-6,425179	0,859653	-218,613423	-359,556177	53,892962	-0,403443	-7,804825	2,117919	-627,368851	18,150772	41,155257	-0,403443	-7,804825	2,117919	-627,368851	18,150772	41,155257
16:11:29,79	0,454961	4,508008	-0,150983	0,046979	-0,819016	0,784999	-0,405886	-7,802339	2,114457	-14,689423	-13,606547	41,164486	6,350640	-6,427719	0,861209	-218,608572	-359,414875	53,885634	-0,405886	-7,802339	2,114457	-627,173032	18,255520	41,164486	-0,405886	-7,802339	2,114457	-627,173032	18,255520	41,164486
16:11:29,84	0,454961	4,508008	-0,150983	0,046979	-0,819016	0,784999	-0,401400	-7,799648	2,116012	-14,704541	-13,439718	41,157158	6,353881	-6,424419	0,857729	-218,498034	-359,301974	53,857366	-0,401400	-7,799648	2,116012	-626,976932	18,070187	41,157158	-0,401400	-7,799648	2,116012	-626,976932	18,070187	41,157158
16:11:29,89	0,454961	4,508008	-0,150983	0,046979	-0,819016	0,784999	-0,405879	-7,800805	2,112533	-14,491327	-13,633330	41,128890	6,346500	-6,423536	0,859281	-218,420653	-359,167187	53,824883	-0,405879	-7,800805	2,112533	-626,854552	18,228150	41,128890	-0,405879	-7,800805	2,112533	-626,854552	18,228150	41,128890
16:11:29,95	0,454961	4,508008	-0,150983	0,046979	-0,819016	0,784999	-0,402952	-7,793972	2,114084	-14,691260	-13,481545	41,096407	6,343099	-6,422311	0,859326	-218,381649	-359,073503	53,875501	-0,402952	-7,793972	2,114084	-626,518039	18,150226	41,096407	-0,402952	-7,793972	2,114084	-626,518039	18,150226	41,096407
16:11:30,00	0,454961	4,508008	-0,150983	0,046979	-0,819016	0,784999	-0,402313	-7,790414	2,114130	-14,775619	-13,461372	41,147025	6,338069	-6,418293	0,856189	-218,301744	-358,910702	53,823389	-0,402313	-7,790414	2,114130	-626,323128	18,120224	41,147025	-0,402313	-7,790414	2,114130	-626,323128	18,120224	41,147025
16:11:30,05	0,454961	4,508008	-0,150983	0,046979	-0,819016	0,784999	-0,403278	-7,784049	2,110992	-14,925682	-13,523738	41,094913	6,343512	-6,420219	0,856220	-218,254221	-358,876025	53,814957	-0,403278	-7,784049	2,110992	-625,973500	18,133588	41,094913	-0,403278	-7,784049	2,110992	-625,973500	18,133588	41,094913
16:11:30,10	0,454961	4,508008	-0,150983	0,046979	-0,819016	0,784999	-0,404331	-7,789725	2,111023	-14,576697	-13,554695	41,086481	6,339628	-6,420287	0,860103	-218,186557	-358,786168	53,775335	-0,404331	-7,789725	2,111023	-626,070142	18,185320	41,086481	-0,404331	-7,789725	2,111023	-626,070142	18,185320	41,086481
16:11:30,15	0,454961	4,508008	-0,150983	0,046979	-0,819016	0,784999	-0,402331	-7,786395	2,114906	-14,638220	-13,436982	41,046859	6,338059	-6,414995	0,855423	-218,117912	-358,661988	53,748052	-0,402331	-7,786395	2,114906	-625,870241	18,145968	41,046859	-0,402331	-7,786395	2,114906	-625,870241	18,145968	41,046859
16:11:30,20	0,454961	4,508008	-0,150983	0,046979	-0,819016	0,784999	-0,406129	-7,782391	2,110227	-14,704593	-13,637133	41,019576	6,335279	-6,414802	0,857420	-218,072216	-358,564353	53,797495	-0,406129	-7,782391	2,110227	-625,622253	18,243980	41,019576	-0,406129	-7,782391	2,110227	-625,622253	18,243980	41,019576
16:11:30,25	0,454961	4,508008	-0,150983	0,046979	-0,819016	0,784999	-0,404906	-7,779886	2,112224	-14,727415	-13,582814	41,069019	6,331256	-6,413750	0,857004	-218,039008	-358,529800	53,754368	-0,404906	-7,779886	2,112224	-625,448487	18,202344	41,069019	-0,404906	-7,779886	2,112224	-625,448487	18,202344	41,069019
16:11:30,30	0,454961	4,508008	-0,150983	0,046979	-0,819016	0,784999	-0,403806	-7,775876	2,111807	-14,889404	-13,514102	41,025892	6,332026	-6,412967	0,857404	-217,979110	-358,461180	53,736576	-0,403806	-7,775876	2,111807	-625,295696	18,184661	41,025892	-0,403806	-7,775876	2,111807	-625,295696	18,184661	41,025892
16:11:30,35	0,454961	4,508008	-0,150983	0,046979	-0,819016	0,784999	-0,404869	-7,776153	2,112207	-14,785653	-13,551805	41,008100	6,333917	-6,413131	0,856267	-217,952299	-358,362084	53,755004	-0,404869	-7,776153	2,112207	-625,213646	18,230389	41,008100	-0,404869	-7,776153	2,112207	-625,213646	18,230389	41,008100
16:11:30,40	0,454961	4,508008	-0,150983	0,046979	-0,819016	0,784999	-0,405672	-7,777872	2,111070	-14,597024	-13,619918	41,026528	6,329422	-6,412815	0,855895	-217,877420	-358,285898	53,741636	-0,405672	-7,777872	2,111070	-625,159982	18,225353	41,026528	-0,405672	-7,777872	2,111070	-625,159982	18,225353	41,026528
16:11:30,45	0,454961	4,508008	-0,150983	0,046979	-0,819016	0,784999	-0,403699	-7,773821	2,110698	-14,704262	-13,490552	41,013161	6,328963	-6,410529	0,856646	-217,850393	-358,189383	53,705491	-0,403699	-7,773821	2,110698	-624,949210	18,199815	41,013161	-0,403699	-7,773821	2,110698	-624,949210	18,199815	41,013161
16:11:30,50	0,454961	4,508008	-0,150983	0,046979	-0,819016	0,784999	-0,405448	-7,772281	2,111449	-14,687248	-13,606380	40,977016	6,326202	-6,412563	0,854731	-217,786275	-358,133991	53,697303	-0,405448	-7,772281	2,111449	-624,811301	18,221327	40,977016	-0,405448	-7,772281	2,111449	-624,811301	18,221327	40,977016
16:11:30,55	0,454961	4,508008	-0,150983	0,046979	-0,819016	0,784999	-0,402307	-7,770907	2,109534	-14,678663	-13,415171	40,968827	6,325094	-6,407628	0,852763	-217,752641	-358,096657	53,675666	-0,402307	-7,770907	2,109534	-624,694861	18,165900	40,968827	-0,402307	-7,770907	2,109534	-624,694861	18,165900	40,968827
16:11:30,60	0,454961	4,508008	-0,150983	0,046979	-0,819016	0,784999	-0,406026	-7,767479	2,107566	-14,807750	-13,598142	40,947190	6,324636	-6,408921	0,853981	-217,713601	-358,035486	53,714973	-0,406026	-7,767479	2,107566	-624,554880	18,274937	40,947190	-0,406026	-7,767479	2,107566	-624,554880	18,274937	40,947190
16:11:30,65	0,454961	4,508008	-0,150983	0,046979	-0,819016	0,784999	-0,404678	-7,767730	2,108785	-14,722230	-13,524787	40,986497	6,323047	-6,408239	0,854354	-217,659649	-357,966069	53,667790	-0,404678	-7,767730	2,108785	-624,489022	18,242419	40,986497	-0,404678	-7,767730	2,108785	-624,489022	18,242419	40,986497
16:11:30,70	0,454961	4,508008	-0,150983	0,046979	-0,819016	0,784999	-0,404474	-7,766012	2,109157	-14,724457	-13,502164	40,939314	6,321893	-6,408263	0,853565	-217,677280	-357,879721	53,666169	-0,404474	-7,766012	2,109157	-624,356410	18,249029	40,939314	-0,404474	-7,766012	2,109157	-624,356410	18,249029	40,939314
16:11:30,75	0,454961	4,508008	-0,150983	0,046979	-0,819016	0,784999	-0,403876	-7,765025	2,108369	-14,709812	-13,529523	40,937693	6,320907	-6,403597	0,857447	-217,599203	-357,842240	53,640501	-0,403876	-7,765025	2,108369	-624,264294	18,174746	40,937693	-0,403876	-7,765025	2,108369	-624,264294	18,174746	40,937693
16:11:30,80	0,454961	4,508008	-0,150983	0,046979	-0,819016	0,784999	-0,407424	-7,761838	2,112250	-14,804063	-13,665125	40,912026	6,321024	-6,403726	0,854354	-217,560641	-357,780715	53,639114	-0,407424	-7,761838	2,112250	-624,108327	18,317635	40,912026	-0,407424	-7,761838	2,112250	-624,108327	18,317635	40,912026
16:11:30,85	0,454961	4,508008	-0,150983	0,046979	-0,819016	0,784999	-0,407371	-7,762004	2,109158	-14,722865	-13,659727	40,910638	6,318187	-6,407297	0,854011	-217,526072	-357,751074	53,663122	-0,407371	-7,762004	2,109158	-624,040163	18,318859	40,910638	-0,407371	-7,762004	2,109158	-624,040163	18,318859	40,910638
16:11:30,90	0,454961	4,508008	-0,150983	0,046979	-0,819016	0,784999	-0,402860	-7,761332	2,108815	-14,714826	-13,410069	40,934646	6,318861	-6,404990	0,851664	-217,504748	-357,676115	53,642965	-0,402860	-7,761332	2,108815	-623,979416	18,214451	40,934646	-0,402860	-7,761332	2,108815	-623,979416	18,214451	40,934646
16:11:30,95	0,454961	4,508008	-0,150983	0,046979	-0,819016	0,784999	-0,405194	-7,760763	2,106467	-14,668870	-13,550459	40,914490	6,318409	-6,405002	0,852441	-217,465327	-357,618373	53,619632	-0,405194	-7,760763	2,106467	-623,888742	18,257294	40,914490	-0,405194	-7,760763	2,106467	-623,888742	18,257294	40,914490
16:11:31,00	0,454961	4,508008	-0,150983	0,046979	-0,819016	0,784999	-0,404959	-7,760377	2,107245	-14,619211	-13,532934	40,891156	6,316612	-6,405916	0,855148	-217,497816	-357,587608	53,618858	-0,404959	-7,760377	2,107245	-623,808803	18,256317	40,891156	-0,404959	-7,760377	2,107245	-623,808803	18,256317	40,891156
16:11:31,05	0,454961	4,508008	-0,150983	0,046979	-0,819016	0,784999	-0,403268	-7,759278	2,109951	-14,665967	-13,488548	40,890382	6,315704	-6,404929	0,852844	-217,385937	-357,533879	53,596594	-0,403268	-7,759278	2,109951	-623,769278	18,168000	40,890382	-0,403268	-7,759278	2,109951	-623,769278	18,168000	40,890382
16:11:31,10	0,454961	4,508008	-0,150983	0,046979	-0,819016	0,784999	-0,403669	-7,757998	2,107648	-14,630024	-13,439361	40,868118	6,315056	-6,401024	0,852055	-217,408049	-357,508732	53,617955	-0,403669	-7,757998	2,107648	-623,632906	18,248645	40,868118	-0,403669	-7,757998	2,107648	-623,632906	18,248645	40,868118
16:11:31,15	0,454961	4,508008	-0,150983	0,046979	-0,819016	0,784999	-0,406726	-7,755484	2,106858	-14,750032	-13,630080	40,889479	6,311669	-6,401708	0,851284	-217,377684	-357,402080	53,611152	-0,406726	-7,755484	2,106858	-623,555562	18,297949	40,889479	-0,406726	-7,755484	2,106858	-623,555562	18,297949	40,889479
16:11:31,20	0,454961	4,508008	-0,150983	0,046979	-0,819016	0,784999	-0,404441	-7,752893	2,106088	-14,777237	-13,538278	40,882676	6,312452	-6,403193	0,852498	-217,305306	-357,365703	53,620439	-0,404441	-7,752893	2,106088	-623,379344	18,210362	40,882676	-0,404441	-7,752893	2,106088	-623,379344	18,210362	40,882676
16:11:31,25	0,454961	4,508008	-0,150983	0,046979	-0,819016	0,784999	-0,403546	-7,754313	2,107301	-14,635685	-13,447221	40,891964	6,308341	-6,404155	0,852470	-217,315284	-357,337471	53,591539	-0,403546	-7,754313	2,107301	-623,349291	18,231125	40,891964	-0,403546	-7,754313	2,107301	-623,349291	18,231125	40,891964
16:11:31,30	0,454961	4,508008	-0,150983	0,046979	-0,819016	0,784999	-0,400657	-7,751234	2,107273	-14,776339	-13,319774	40,863064	6,309086	-6,399655	0,853622	-217,249475	-357,301500	53,558194	-0,400657	-7,751234	2,107273	-623,248234	18,131820	40,863064	-0,400657	-7,751234	2,107273	-623,248234	18,131820	40,863064
16:11:31,35	0,454961	4,508008	-0,150983	0,046979	-0,819016	0,784999	-0,404928	-7,749629	2,108426	-14,795753	-13,502821	40,829719	6,308012	-6,401976	0,854038	-217,226364	-357,244176	53,568701	-0,404928	-7,749629	2,108426	-623,141640	18,283990	40,829719	-0,404928	-7,749629	2,108426	-623,141640	18,283990	40,829719
16:11:31,40	0,454961	4,508008	-0,150983	0,046979	-0,819016	0,784999	-0,402381	-7,749860	2,108841	-14,722545	-13,379028	40,840225	6,307489	-6,401100	0,847451	-217,194668	-357,199590	53,583541	-0,402381	-7,749860	2,108841	-623,086561	18,207849	40,840225	-0,402381	-7,749860	2,108841	-623,086561	18,207849	40,840225
16:11:31,45	0,454961	4,508008	-0,150983	0,046979	-0,819016	0,784999	-0,402877	-7,748969	2,102254	-14,714442	-13,399706	40,855065	6,308187	-6,397456	0,851335	-217,149603	-357,179668	53,572323	-0,402877	-7,748969	2,102254	-623,008475	18,226171	40,855065	-0,402877	-7,748969	2,102254	-623,008475	18,226171	40,855065
16:11:31,50	0,454961	4,508008	-0,150983	0,046979	-0,819016	0,784999	-0,406383	-7,747752	2,106139	-14,737939	-13,552925	40,843848	6,304125	-6,402392	0,852881	-217,155028	-357,138200	53,542262	-0,406383	-7,747752	2,106139	-622,936440	18,348133	40,843848	-0,406383	-7,747752	2,106139	-622,936440	18,348133	40,843848
16:11:31,55	0,454961	4,508008	-0,150983	0,046979	-0,819016	0,784999	-0,400077	-7,746702	2,107684	-14,759310	-13,250440	40,813786	6,306506	-6,400400	0,849013	-217,146657	-357,084077	53,571195	-0,400077	-7,746702	2,107684	-622,875430	18,155590	40,813786	-0,400077	-7,746702	2,107684	-622,875430	18,155590	40,813786
16:11:31,60	0,454961	4,508008	-0,150983	0,046979	-0,819016	0,784999	-0,402992	-7,747768	2,103817	-14,652848	-13,421841	40,842720	6,308356	-6,399419	0,849796	-217,108135	-357,085591	53,556205	-0,402992	-7,747768	2,103817	-622,852608	18,213029	40,842720	-0,402992	-7,747768	2,103817	-622,852608	18,213029	40,842720
16:11:31,65	0,454961	4,508008	-0,150983	0,046979	-0,819016	0,784999	-0,404767	-7,748879	2,104599	-14,577096	-13,480023	40,827729	6,303175	-6,397165	0,850175	-217,058049	-357,058743	53,536378	-0,404767	-7,748879	2,104599	-622,864115	18,294185	40,827729	-0,404767	-7,748879	2,104599	-622,864115	18,294185	40,827729
16:11:31,70	0,454961	4,508008	-0,150983	0,046979	-0,819016	0,784999	-0,404129	-7,743266	2,104979	-14,820708	-13,416896	40,807902	6,304355	-6,399960	0,849805	-217,082631	-356,998970	53,557940	-0,404129	-7,743266	2,104979	-622,667061	18,307229	40,807902	-0,404129	-7,743266	2,104979	-622,667061	18,307229	40,807902
16:11:31,75	0,454961	4,508008	-0,150983	0,046979	-0,819016	0,784999	-0,402298	-7,745684	2,104609	-14,655458	-13,372865	40,829464	6,302653	-6,395206	0,849801	-217,061325	-356,932925	53,569941	-0,402298	-7,745684	2,104609	-622,691684	18,207536	40,829464	-0,402298	-7,745684	2,104609	-622,691684	18,207536	40,829464
16:11:31,80	0,454961	4,508008	-0,150983	0,046979	-0,819016	0,784999	-0,405563	-7,741834	2,104604	-14,787834	-13,557228	40,841465	6,302744	-6,399170	0,850947	-217,045253	-356,913315	53,510992	-0,405563	-7,741834	2,104604	-622,521797	18,279494	40,841465	-0,405563	-7,741834	2,104604	-622,521797	18,279494	40,841465
16:11:31,85	0,454961	4,508008	-0,150983	0,046979	-0,819016	0,784999	-0,402177	-7,743895	2,105750	-14,655642	-13,377025	40,782517	6,302253	-6,393738	0,849014	-216,998268	-356,859132	53,528678	-0,402177	-7,743895	2,105750	-622,551395	18,193870	40,782517	-0,402177	-7,743895	2,105750	-622,551395	18,193870	40,782517
16:11:31,90	0,454961	4,508008	-0,150983	0,046979	-0,819016	0,784999	-0,406635	-7,740754	2,103817	-14,748565	-13,595265	40,800202	6,301225	-6,396285	0,847880	-216,942009	-356,834308	53,524184	-0,406635	-7,740754	2,103817	-622,397739	18,325616	40,800202	-0,406635	-7,740754	2,103817	-622,397739	18,325616	40,800202
16:11:31,95	0,454961	4,508008	-0,150983	0,046979	-0,819016	0,784999	-0,403916	-7,741137	2,102683	-14,679028	-13,417537	40,795708	6,300673	-6,393138	0,849013	-216,933344	-356,802675	53,495719	-0,403916	-7,741137	2,102683	-622,358258	18,289858	40,795708	-0,403916	-7,741137	2,102683	-622,358258	18,289858	40,795708
16:11:32,00	0,454961	4,508008	-0,150983	0,046979	-0,819016	0,784999	-0,406364	-7,739085	2,103817	-14,753978	-13,553169	40,767243	6,303082	-6,396316	0,849804	-216,925269	-356,787116	53,485908	-0,406364	-7,739085	2,103817	-622,272165	18,346429	40,767243	-0,406364	-7,739085	2,103817	-622,272165	18,346429	40,767243
16:11:32,05	0,454961	4,508008	-0,150983	0,046979	-0,819016	0,784999	-0,404817	-7,742760	2,104608	-14,545366	-13,473517	40,757432	6,301959	-6,395404	0,849022	-216,909970	-356,749493	53,477683	-0,404817	-7,742760	2,104608	-622,352040	18,304650	40,757432	-0,404817	-7,742760	2,104608	-622,352040	18,304650	40,757432
16:11:32,10	0,454961	4,508008	-0,150983	0,046979	-0,819016	0,784999	-0,405045	-7,741331	2,103826	-14,579428	-13,490931	40,749207	6,297338	-6,395752	0,848282	-216,883588	-356,686144	53,517802	-0,405045	-7,741331	2,103826	-622,273947	18,305128	40,749207	-0,405045	-7,741331	2,103826	-622,273947	18,305128	40,749207
16:11:32,15	0,454961	4,508008	-0,150983	0,046979	-0,819016	0,784999	-0,402434	-7,737504	2,103085	-14,710398	-13,363977	40,789326	6,296777	-6,389375	0,848250	-216,860163	-356,674173	53,499433	-0,402434	-7,737504	2,103085	-622,104470	18,227104	40,789326	-0,402434	-7,737504	2,103085	-622,104470	18,227104	40,789326
16:11:32,20	0,454961	4,508008	-0,150983	0,046979	-0,819016	0,784999	-0,407676	-7,733829	2,103054	-14,879400	-13,622255	40,770957	6,296818	-6,392552	0,848293	-216,852211	-356,654482	53,533407	-0,407676	-7,733829	2,103054	-621,985012	18,380317	40,770957	-0,407676	-7,733829	2,103054	-621,985012	18,380317	40,770957
16:11:32,25	0,454961	4,508008	-0,150983	0,046979	-0,819016	0,784999	-0,404945	-7,735454	2,103097	-14,773893	-13,483172	40,804931	6,298089	-6,390201	0,846350	-216,813471	-356,617826	53,521399	-0,404945	-7,735454	2,103097	-622,007033	18,304972	40,804931	-0,404945	-7,735454	2,103097	-622,007033	18,304972	40,804931
16:11:32,30	0,454961	4,508008	-0,150983	0,046979	-0,819016	0,784999	-0,407616	-7,735379	2,101153	-14,726696	-13,606871	40,792923	6,294569	-6,394461	0,849054	-216,826850	-356,617924	53,489576	-0,407616	-7,735379	2,101153	-621,953922	18,390989	40,792923	-0,407616	-7,735379	2,101153	-621,953922	18,390989	40,792923
16:11:32,35	0,454961	4,508008	-0,150983	0,046979	-0,819016	0,784999	-0,402167	-7,734460	2,103858	-14,781229	-13,335077	40,761100	6,294612	-6,392751	0,847107	-216,813734	-356,575921	53,487387	-0,402167	-7,734460	2,103858	-621,936358	18,235062	40,761100	-0,402167	-7,734460	2,103858	-621,936358	18,235062	40,761100
16:11:32,40	0,454961	4,508008	-0,150983	0,046979	-0,819016	0,784999	-0,403669	-7,733642	2,101911	-14,780819	-13,422802	40,758911	6,297674	-6,391455	0,848669	-216,774026	-356,537310	53,473452	-0,403669	-7,733642	2,101911	-621,871754	18,265210	40,758911	-0,403669	-7,733642	2,101911	-621,871754	18,265210	40,758911
16:11:32,45	0,454961	4,508008	-0,150983	0,046979	-0,819016	0,784999	-0,406322	-7,735646	2,103472	-14,623318	-13,545701	40,744976	6,285710	-6,386036	0,848261	-216,653725	-356,310385	53,430018	-0,406322	-7,735646	2,103472	-621,871568	18,350610	40,744976	-0,406322	-7,735646	2,103472	-621,871568	18,350610	40,744976
16:11:32,50	0,454961	4,508008	-0,150983	0,046979	-0,819016	0,784999	-0,405034	-7,722576	2,103064	-15,046308	-13,487967	40,701542	5,931346	-6,153694	0,650613	-203,729585	-338,270826	51,022686	-0,405034	-7,722576	2,103064	-621,268528	18,307181	40,701542	-0,405034	-7,722576	2,103064	-621,268528	18,307181	40,701542
16:11:32,55	0,455054	4,458226	-0,150997	0,046968	-0,819016	0,785054	-0,429066	-7,299517	1,905417	-14,960594	-12,564781	38,294210	5,835984	-6,096387	0,613110	-200,556772	-333,471696	50,407649	-0,429066	-7,299517	1,905417	-587,972686	21,116877	38,294210	-0,429066	-7,299517	1,905417	-587,972686	21,116877	38,294210
16:11:32,60	0,455054	4,458226	-0,150997	0,046968	-0,819016	0,785054	-0,431014	-7,188277	1,867913	-15,002499	-12,317901	37,679173	5,833605	-6,097928	0,618931	-200,586150	-333,460871	50,408961	-0,431014	-7,188277	1,867913	-579,282256	21,516667	37,679173	-0,431014	-7,188277	1,867913	-579,282256	21,516667	37,679173
16:11:32,65	0,455054	4,458226	-0,150997	0,046968	-0,819016	0,785054	-0,428490	-7,186988	1,873735	-15,074871	-12,217516	37,680485	5,832480	-6,098947	0,618921	-200,556418	-333,494519	50,373322	-0,428490	-7,186988	1,873735	-579,253395	21,418930	37,680485	-0,428490	-7,186988	1,873735	-579,253395	21,418930	37,680485
16:11:32,70	0,455054	4,458226	-0,150997	0,046968	-0,819016	0,785054	-0,427045	-7,186523	1,873725	-15,113325	-12,099835	37,644846	5,834811	-6,093639	0,616985	-200,537988	-333,521620	50,398858	-0,427045	-7,186523	1,873725	-579,255348	21,423227	37,644846	-0,427045	-7,186523	1,873725	-579,255348	21,423227	37,644846
16:11:32,75	0,455054	4,458226	-0,150997	0,046968	-0,819016	0,785054	-0,432808	-7,185887	1,871789	-15,160625	-12,369955	37,670382	5,834207	-6,096556	0,616989	-200,557014	-333,509076	50,398916	-0,432808	-7,185887	1,871789	-579,252761	21,605435	37,670382	-0,432808	-7,185887	1,871789	-579,252761	21,605435	37,670382
16:11:32,80	0,455054	4,458226	-0,150997	0,046968	-0,819016	0,785054	-0,429980	-7,186823	1,871792	-15,110631	-12,245651	37,670441	5,836573	-6,096647	0,618937	-200,551662	-333,522832	50,397630	-0,429980	-7,186823	1,871792	-579,276201	21,507745	37,670441	-0,429980	-7,186823	1,871792	-579,276201	21,507745	37,670441
16:11:32,85	0,455054	4,458226	-0,150997	0,046968	-0,819016	0,785054	-0,431083	-7,188918	1,873741	-15,010921	-12,291535	37,669155	5,835367	-6,096655	0,617789	-200,557454	-333,527258	50,427108	-0,431083	-7,188918	1,873741	-579,340960	21,548509	37,669155	-0,431083	-7,188918	1,873741	-579,340960	21,548509	37,669155
16:11:32,90	0,455054	4,458226	-0,150997	0,046968	-0,819016	0,785054	-0,430473	-7,187877	1,872593	-15,071764	-12,262610	37,698632	5,836636	-6,097395	0,616646	-200,509806	-333,542289	50,422097	-0,430473	-7,187877	1,872593	-579,320111	21,529537	37,698632	-0,430473	-7,187877	1,872593	-579,320111	21,529537	37,698632
16:11:32,95	0,455054	4,458226	-0,150997	0,046968	-0,819016	0,785054	-0,430467	-7,189346	1,871450	-14,984547	-12,213523	37,693621	5,832328	-6,094101	0,622497	-200,381791	-333,385065	50,397776	-0,430467	-7,189346	1,871450	-579,348245	21,578160	37,693621	-0,430467	-7,189346	1,871450	-579,348245	21,578160	37,693621
16:11:33,00	0,455054	4,458226	-0,150997	0,046968	-0,819016	0,785054	-0,431166	-7,183968	1,877300	-15,064060	-12,217595	37,669300	5,431317	-5,876263	0,407995	-188,306626	-313,151539	47,827232	-0,431166	-7,183968	1,877300	-579,005547	21,628924	37,669300	-0,431166	-7,183968	1,877300	-579,005547	21,628924	37,669300
16:11:33,05	0,455030	4,408104	-0,150996	0,046965	-0,819011	0,785022	-0,419314	-6,727763	1,662799	-15,226384	-11,260645	35,098756	5,344605	-5,827502	0,379690	-185,640625	-308,814632	47,279595	-0,419314	-6,727763	1,662799	-543,355801	21,655470	35,098756	-0,419314	-6,727763	1,662799	-543,355801	21,655470	35,098756
16:11:33,10	0,455030	4,408104	-0,150996	0,046965	-0,819011	0,785022	-0,418185	-6,628288	1,634494	-15,310208	-11,061600	34,551120	5,347503	-5,829076	0,382042	-185,641664	-308,895777	47,290379	-0,418185	-6,628288	1,634494	-535,630845	21,765940	34,551120	-0,418185	-6,628288	1,634494	-535,630845	21,765940	34,551120
16:11:33,15	0,455030	4,408104	-0,150996	0,046965	-0,819011	0,785022	-0,418272	-6,631585	1,636845	-15,209591	-11,026420	34,561903	5,343240	-5,827017	0,381235	-185,688715	-308,922792	47,299747	-0,418272	-6,631585	1,636845	-535,788991	21,807901	34,561903	-0,418272	-6,631585	1,636845	-535,788991	21,807901	34,561903
16:11:33,20	0,455030	4,408104	-0,150996	0,046965	-0,819011	0,785022	-0,417924	-6,626864	1,636038	-15,501986	-11,035571	34,571271	5,347960	-5,829853	0,385145	-185,690140	-308,950135	47,306592	-0,417924	-6,626864	1,636038	-535,710815	21,771443	34,571271	-0,417924	-6,626864	1,636038	-535,710815	21,771443	34,571271
16:11:33,25	0,455030	4,408104	-0,150996	0,046965	-0,819011	0,785022	-0,417828	-6,632369	1,639949	-15,240114	-11,018136	34,578116	5,347871	-5,826251	0,385523	-185,701746	-309,005435	47,319764	-0,417828	-6,632369	1,639949	-535,881092	21,781333	34,578116	-0,417828	-6,632369	1,639949	-535,881092	21,781333	34,578116
16:11:33,30	0,455030	4,408104	-0,150996	0,046965	-0,819011	0,785022	-0,420902	-6,630491	1,640327	-15,391447	-11,160423	34,591288	5,347255	-5,829181	0,385124	-185,726458	-308,996165	47,305481	-0,420902	-6,630491	1,640327	-535,885027	21,880413	34,591288	-0,420902	-6,630491	1,640327	-535,885027	21,880413	34,591288
16:11:33,35	0,455030	4,408104	-0,150996	0,046965	-0,819011	0,785022	-0,418056	-6,631423	1,639928	-15,347336	-11,038463	34,577005	5,347209	-5,831948	0,383569	-185,744673	-309,018753	47,300627	-0,418056	-6,631423	1,639928	-535,914041	21,778955	34,577005	-0,418056	-6,631423	1,639928	-535,914041	21,778955	34,577005
16:11:33,40	0,455030	4,408104	-0,150996	0,046965	-0,819011	0,785022	-0,415638	-6,632767	1,638373	-15,306131	-10,917189	34,572152	5,348372	-5,829623	0,384724	-185,733750	-309,063078	47,289248	-0,415638	-6,632767	1,638373	-535,978320	21,710388	34,572152	-0,415638	-6,632767	1,638373	-535,978320	21,710388	34,572152
16:11:33,45	0,455030	4,408104	-0,150996	0,046965	-0,819011	0,785022	-0,418232	-6,632612	1,639527	-15,347124	-11,020468	34,560773	5,347855	-5,828650	0,387462	-185,706605	-309,047435	47,302395	-0,418232	-6,632612	1,639527	-536,007133	21,810758	34,560773	-0,418232	-6,632612	1,639527	-536,007133	21,810758	34,560773
16:11:33,50	0,455030	4,408104	-0,150996	0,046965	-0,819011	0,785022	-0,418817	-6,631677	1,642266	-15,368597	-11,035189	34,573919	5,350818	-5,826976	0,390186	-185,698951	-309,047689	47,306256	-0,418817	-6,631677	1,642266	-535,955249	21,841940	34,573919	-0,418817	-6,631677	1,642266	-535,955249	21,841940	34,573919
16:11:33,55	0,455030	4,408104	-0,150996	0,046965	-0,819011	0,785022	-0,421747	-6,633406	1,644990	-15,275091	-11,180814	34,577780	5,347208	-5,829195	0,390526	-185,742725	-309,057703	47,261619	-0,421747	-6,633406	1,644990	-535,997456	21,926352	34,577780	-0,421747	-6,633406	1,644990	-535,997456	21,926352	34,577780
16:11:33,60	0,455030	4,408104	-0,150996	0,046965	-0,819011	0,785022	-0,418021	-6,631389	1,645329	-15,410544	-11,019939	34,533143	5,349015	-5,829219	0,387845	-185,720594	-309,039705	47,297824	-0,418021	-6,631389	1,645329	-535,974561	21,794697	34,533143	-0,418021	-6,631389	1,645329	-535,974561	21,794697	34,533143
16:11:33,65	0,455030	4,408104	-0,150996	0,046965	-0,819011	0,785022	-0,418904	-6,632966	1,642648	-15,301863	-11,055710	34,569348	5,350120	-5,830828	0,384367	-185,727842	-309,103333	47,317310	-0,418904	-6,632966	1,642648	-535,989711	21,828275	34,569348	-0,418904	-6,632966	1,642648	-535,989711	21,828275	34,569348
16:11:33,70	0,455030	4,408104	-0,150996	0,046965	-0,819011	0,785022	-0,418062	-6,634728	1,639170	-15,269002	-10,986399	34,588834	5,352496	-5,830167	0,389421	-185,730400	-309,091093	47,320006	-0,418062	-6,634728	1,639170	-536,095114	21,831504	34,588834	-0,418062	-6,634728	1,639170	-536,095114	21,831504	34,588834
16:11:33,75	0,455030	4,408104	-0,150996	0,046965	-0,819011	0,785022	-0,419823	-6,636455	1,644225	-15,169854	-11,086304	34,591530	5,347769	-5,829186	0,387464	-185,748873	-309,037616	47,327274	-0,419823	-6,636455	1,644225	-536,131571	21,869835	34,591530	-0,419823	-6,636455	1,644225	-536,131571	21,869835	34,591530
16:11:33,80	0,455030	4,408104	-0,150996	0,046965	-0,819011	0,785022	-0,418309	-6,631870	1,642267	-15,371184	-11,050309	34,598798	5,347678	-5,832212	0,386681	-185,779372	-309,092598	47,320993	-0,418309	-6,631870	1,642267	-535,972999	21,786975	34,598798	-0,418309	-6,631870	1,642267	-535,972999	21,786975	34,598798
16:11:33,85	0,455030	4,408104	-0,150996	0,046965	-0,819011	0,785022	-0,415643	-6,633305	1,641484	-15,359466	-10,910574	34,592517	5,348854	-5,830305	0,388618	-185,776227	-309,101182	47,319993	-0,415643	-6,633305	1,641484	-536,073872	21,717392	34,592517	-0,415643	-6,633305	1,641484	-536,073872	21,717392	34,592517
16:11:33,90	0,455030	4,408104	-0,150996	0,046965	-0,819011	0,785022	-0,417883	-6,633369	1,643422	-15,361970	-11,020035	34,591517	5,348368	-5,830912	0,387869	-185,745386	-309,046623	47,336241	-0,417883	-6,633369	1,643422	-536,081445	21,783766	34,591517	-0,417883	-6,633369	1,643422	-536,081445	21,783766	34,591517
16:11:33,95	0,455030	4,408104	-0,150996	0,046965	-0,819011	0,785022	-0,417114	-6,633252	1,642673	-15,305382	-10,980607	34,607765	5,348301	-5,832014	0,387851	-185,761328	-309,104966	47,314991	-0,417114	-6,633252	1,642673	-536,015675	21,762811	34,607765	-0,417114	-6,633252	1,642673	-536,015675	21,762811	34,607765
16:11:34,00	0,455030	4,408104	-0,150996	0,046965	-0,819011	0,785022	-0,416126	-6,633746	1,642654	-15,338221	-10,913900	34,586515	5,352387	-5,830476	0,389805	-185,765572	-309,136433	47,333152	-0,416126	-6,633746	1,642654	-536,087249	21,752012	34,586515	-0,416126	-6,633746	1,642654	-536,087249	21,752012	34,586515
16:11:34,05	0,455030	4,408104	-0,150996	0,046965	-0,819011	0,785022	-0,419501	-6,636515	1,644609	-15,223598	-11,077324	34,604677	5,349472	-5,834397	0,386322	-185,772531	-309,084164	47,340777	-0,419501	-6,636515	1,644609	-536,190005	21,853499	34,604677	-0,419501	-6,636515	1,644609	-536,190005	21,853499	34,604677
16:11:34,10	0,455030	4,408104	-0,150996	0,046965	-0,819011	0,785022	-0,414648	-6,635951	1,641126	-15,211149	-10,857123	34,612302	5,349383	-5,830065	0,387053	-185,792076	-309,126583	47,315577	-0,414648	-6,635951	1,641126	-536,133268	21,692729	34,612302	-0,414648	-6,635951	1,641126	-536,133268	21,692729	34,612302
16:11:34,15	0,455030	4,408104	-0,150996	0,046965	-0,819011	0,785022	-0,418355	-6,633708	1,641856	-15,374287	-11,045627	34,587101	5,353569	-5,829782	0,388246	-185,756781	-309,145059	47,324351	-0,418355	-6,633708	1,641856	-536,120338	21,795260	34,587101	-0,418355	-6,633708	1,641856	-536,120338	21,795260	34,587101
16:11:34,20	0,455030	4,408104	-0,150996	0,046965	-0,819011	0,785022	-0,420694	-6,637192	1,643050	-15,191480	-11,127417	34,595876	5,350132	-5,830257	0,389404	-185,736347	-309,090273	47,305147	-0,420694	-6,637192	1,643050	-536,211014	21,897032	34,595876	-0,420694	-6,637192	1,643050	-536,211014	21,897032	34,595876
16:11:34,25	0,455030	4,408104	-0,150996	0,046965	-0,819011	0,785022	-0,418564	-6,634452	1,644208	-15,276247	-11,026350	34,576671	5,351246	-5,829640	0,386669	-185,750530	-309,118375	47,296650	-0,418564	-6,634452	1,644208	-536,080767	21,830887	34,576671	-0,418564	-6,634452	1,644208	-536,080767	21,830887	34,576671
16:11:34,30	0,455030	4,408104	-0,150996	0,046965	-0,819011	0,785022	-0,419655	-6,635109	1,641473	-15,273542	-11,081332	34,568174	5,352387	-5,833479	0,385533	-185,773940	-309,113684	47,326431	-0,419655	-6,635109	1,641473	-536,129591	21,861576	34,568174	-0,419655	-6,635109	1,641473	-536,129591	21,861576	34,568174
16:11:34,35	0,455030	4,408104	-0,150996	0,046965	-0,819011	0,785022	-0,416901	-6,638017	1,640337	-15,129987	-10,960723	34,597955	5,350646	-5,833470	0,390592	-185,767869	-309,121832	47,332420	-0,416901	-6,638017	1,640337	-536,214286	21,765966	34,597955	-0,416901	-6,638017	1,640337	-536,214286	21,765966	34,597955
16:11:34,40	0,455030	4,408104	-0,150996	0,046965	-0,819011	0,785022	-0,416038	-6,636504	1,645395	-15,212650	-10,906517	34,603944	5,350037	-5,830421	0,389788	-185,770978	-309,116161	47,318934	-0,416038	-6,636504	1,645395	-536,178229	21,752429	34,603944	-0,416038	-6,636504	1,645395	-536,178229	21,752429	34,603944
16:11:34,45	0,455030	4,408104	-0,150996	0,046965	-0,819011	0,785022	-0,418374	-6,634453	1,644592	-15,315975	-11,033536	34,590459	5,353547	-5,831152	0,389403	-185,774272	-309,144960	47,313933	-0,418374	-6,634453	1,644592	-536,120506	21,808815	34,590459	-0,418374	-6,634453	1,644592	-536,120506	21,808815	34,590459
16:11:34,50	0,455030	4,408104	-0,150996	0,046965	-0,819011	0,785022	-0,419496	-6,637857	1,644206	-15,165516	-11,080343	34,585458	5,351807	-5,830262	0,388639	-185,753177	-309,153307	47,328280	-0,419496	-6,637857	1,644206	-536,237320	21,850099	34,585458	-0,419496	-6,637857	1,644206	-536,237320	21,850099	34,585458
16:11:34,55	0,455030	4,408104	-0,150996	0,046965	-0,819011	0,785022	-0,419397	-6,635905	1,643443	-15,263713	-11,052734	34,599805	5,356472	-5,831980	0,386689	-185,778269	-309,151705	47,315792	-0,419397	-6,635905	1,643443	-536,182267	21,869909	34,599805	-0,419397	-6,635905	1,643443	-536,182267	21,869909	34,599805
16:11:34,60	0,455030	4,408104	-0,150996	0,046965	-0,819011	0,785022	-0,420241	-6,640804	1,641492	-15,020105	-11,119183	34,587317	5,348808	-5,830638	0,389768	-185,788736	-309,140072	47,303583	-0,420241	-6,640804	1,641492	-536,323257	21,869758	34,587317	-0,420241	-6,640804	1,641492	-536,323257	21,869758	34,587317
16:11:34,65	0,455030	4,408104	-0,150996	0,046965	-0,819011	0,785022	-0,419570	-6,635096	1,645379	-15,285520	-11,103429	34,609789	5,351193	-5,829707	0,390575	-185,779131	-309,114942	47,338265	-0,419570	-6,635096	1,645379	-536,140587	21,832855	34,609789	-0,419570	-6,635096	1,645379	-536,140587	21,832855	34,609789
16:11:34,70	0,455030	4,408104	-0,150996	0,046965	-0,819011	0,785022	-0,418420	-6,635132	1,640347	-15,283677	-11,003256	34,611602	5,350648	-5,830721	0,385543	-185,744203	-309,135093	47,340078	-0,418420	-6,635132	1,640347	-536,141507	21,842679	34,611602	-0,418420	-6,635132	1,640347	-536,141507	21,842679	34,611602
16:11:34,76	0,455030	4,408104	-0,150996	0,046965	-0,819011	0,785022	-0,418420	-6,635132	1,640347	-15,283677	-11,003256	34,611602	5,349413	-5,831355	0,388630	-185,786682	-309,113466	47,334176	-0,418420	-6,635132	1,640347	-536,141507	21,842679	34,611602	-0,418420	-6,635132	1,640347	-536,141507	21,842679	34,611602
16:11:34,81	0,455030	4,408104	-0,150996	0,046965	-0,819011	0,785022	-0,417213	-6,635069	1,643838	-15,298175	-10,985109	34,624606	5,349991	-5,831734	0,389034	-185,788418	-309,122531	47,353081	-0,417213	-6,635069	1,643838	-536,151068	21,766143	34,624606	-0,417213	-6,635069	1,643838	-536,151068	21,766143	34,624606
16:11:34,86	0,455030	4,408104	-0,150996	0,046965	-0,819011	0,785022	-0,417213	-6,635069	1,643838	-15,298175	-10,985109	34,624606	5,345523	-5,827636	0,389032	-185,713641	-308,984932	47,337177	-0,417213	-6,635069	1,643838	-536,151068	21,766143	34,624606	-0,417213	-6,635069	1,643838	-536,151068	21,766143	34,624606
16:11:34,91	0,455030	4,408104	-0,150996	0,046965	-0,819011	0,785022	-0,418528	-6,629150	1,643836	-15,449386	-11,057520	34,608701	4,944679	-5,617587	0,192757	-173,842401	-288,882735	44,786222	-0,418528	-6,629150	1,643836	-535,837675	21,796944	34,608701	-0,418528	-6,629150	1,643836	-535,837675	21,796944	34,608701
16:11:34,96	0,455005	4,358017	-0,150980	0,046980	-0,819006	0,784976	-0,400014	-6,176985	1,447560	-15,617331	-9,865103	32,057746	4,869435	-5,570030	0,159338	-171,464211	-284,886545	44,303376	-0,400014	-6,176985	1,447560	-500,510683	21,536017	32,057746	-0,400014	-6,176985	1,447560	-500,510683	21,536017	32,057746
16:11:35,01	0,455005	4,358017	-0,150980	0,046980	-0,819006	0,784976	-0,403578	-6,088043	1,414141	-15,592449	-9,988948	31,574900	4,873290	-5,578748	0,164412	-171,565413	-285,037284	44,334634	-0,403578	-6,088043	1,414141	-493,503810	21,691937	31,574900	-0,403578	-6,088043	1,414141	-493,503810	21,691937	31,574900
16:11:35,06	0,455005	4,358017	-0,150980	0,046980	-0,819006	0,784976	-0,397956	-6,095741	1,419216	-15,373283	-9,708853	31,606158	4,876639	-5,578204	0,163646	-171,625309	-285,088756	44,383178	-0,397956	-6,095741	1,419216	-493,888958	21,530668	31,606158	-0,397956	-6,095741	1,419216	-493,888958	21,530668	31,606158
16:11:35,11	0,455005	4,358017	-0,150980	0,046980	-0,819006	0,784976	-0,400101	-6,098369	1,418450	-15,311147	-9,846554	31,654702	4,878280	-5,575721	0,165154	-171,658777	-285,161680	44,351849	-0,400101	-6,098369	1,418450	-494,033126	21,561387	31,654702	-0,400101	-6,098369	1,418450	-494,033126	21,561387	31,654702
16:11:35,16	0,455005	4,358017	-0,150980	0,046980	-0,819006	0,784976	-0,403072	-6,098549	1,419957	-15,381692	-9,993567	31,623374	4,879389	-5,578748	0,166354	-171,678029	-285,215341	44,388102	-0,403072	-6,098549	1,419957	-494,117776	21,647597	31,623374	-0,403072	-6,098549	1,419957	-494,117776	21,647597	31,623374
16:11:35,21	0,455005	4,358017	-0,150980	0,046980	-0,819006	0,784976	-0,401005	-6,101023	1,421157	-15,309134	-9,875926	31,659626	4,878250	-5,578572	0,169063	-171,654030	-285,255454	44,360526	-0,401005	-6,101023	1,421157	-494,239438	21,602979	31,659626	-0,401005	-6,101023	1,421157	-494,239438	21,602979	31,659626
16:11:35,26	0,455005	4,358017	-0,150980	0,046980	-0,819006	0,784976	-0,400588	-6,099948	1,423866	-15,387780	-9,813392	31,632050	4,879271	-5,578617	0,167106	-171,710935	-285,286683	44,376006	-0,400588	-6,099948	1,423866	-494,233686	21,632764	31,632050	-0,400588	-6,099948	1,423866	-494,233686	21,632764	31,632050
16:11:35,31	0,455005	4,358017	-0,150980	0,046980	-0,819006	0,784976	-0,401059	-6,100855	1,421910	-15,396108	-9,871549	31,647530	4,881014	-5,580381	0,170248	-171,724603	-285,297601	44,412686	-0,401059	-6,100855	1,421910	-494,313223	21,611577	31,647530	-0,401059	-6,100855	1,421910	-494,313223	21,611577	31,647530
16:11:35,36	0,455005	4,358017	-0,150980	0,046980	-0,819006	0,784976	-0,400403	-6,103246	1,425051	-15,288049	-9,843835	31,684210	4,880092	-5,576091	0,167140	-171,608935	-285,250599	44,371764	-0,400403	-6,103246	1,425051	-494,392882	21,587827	31,684210	-0,400403	-6,103246	1,425051	-494,392882	21,587827	31,684210
16:11:35,41	0,455005	4,358017	-0,150980	0,046980	-0,819006	0,784976	-0,403658	-6,100303	1,421944	-15,342558	-9,936397	31,643289	4,509588	-5,390362	-0,030287	-160,615499	-266,228091	42,170658	-0,403658	-6,100303	1,421944	-494,216348	21,750740	31,643289	-0,403658	-6,100303	1,421944	-494,216348	21,750740	31,643289
16:11:35,46	0,455091	4,308011	-0,150974	0,046969	-0,819016	0,785016	-0,379252	-5,686573	1,224517	-14,885842	-8,657955	29,442182	4,430819	-5,350986	-0,045137	-158,504942	-262,402471	41,691357	-0,379252	-5,686573	1,224517	-461,281812	21,113320	29,442182	-0,379252	-5,686573	1,224517	-461,281812	21,113320	29,442182
16:11:35,51	0,455091	4,308011	-0,150974	0,046969	-0,819016	0,785016	-0,373967	-5,598669	1,209667	-15,088489	-8,468175	28,962881	4,444515	-5,355858	-0,037731	-158,639258	-262,666330	41,744411	-0,373967	-5,598669	1,209667	-454,583994	20,888267	28,962881	-0,373967	-5,598669	1,209667	-454,583994	20,888267	28,962881
16:11:35,56	0,455091	4,308011	-0,150974	0,046969	-0,819016	0,785016	-0,376597	-5,612966	1,217072	-14,640697	-8,589281	29,015935	4,448346	-5,352442	-0,037780	-158,713574	-262,821209	41,736567	-0,376597	-5,612966	1,217072	-455,258539	20,973546	29,015935	-0,376597	-5,612966	1,217072	-455,258539	20,973546	29,015935
16:11:35,61	0,455091	4,308011	-0,150974	0,046969	-0,819016	0,785016	-0,381470	-5,614575	1,217023	-14,728299	-8,829628	29,008091	4,445247	-5,355633	-0,035838	-158,761393	-262,917992	41,751148	-0,381470	-5,614575	1,217023	-455,472474	21,115778	29,008091	-0,381470	-5,614575	1,217023	-455,472474	21,115778	29,008091
16:11:35,66	0,455091	4,308011	-0,150974	0,046969	-0,819016	0,785016	-0,377157	-5,613488	1,218966	-14,892581	-8,598370	29,022672	4,449797	-5,354746	-0,031557	-158,813658	-262,990870	41,786424	-0,377157	-5,613488	1,218966	-455,551377	21,008460	29,022672	-0,377157	-5,613488	1,218966	-455,551377	21,008460	29,022672
16:11:35,71	0,455091	4,308011	-0,150974	0,046969	-0,819016	0,785016	-0,380201	-5,616984	1,223247	-14,800035	-8,765457	29,057948	4,450339	-5,358584	-0,033106	-158,831040	-263,025770	41,781107	-0,380201	-5,616984	1,223247	-455,733270	21,080289	29,057948	-0,380201	-5,616984	1,223247	-455,733270	21,080289	29,057948
16:11:35,76	0,455091	4,308011	-0,150974	0,046969	-0,819016	0,785016	-0,377148	-5,619373	1,221698	-14,714731	-8,604311	29,052631	4,450289	-5,360742	-0,031555	-158,857707	-263,041814	41,779594	-0,377148	-5,619373	1,221698	-455,835489	21,001785	29,052631	-0,377148	-5,619373	1,221698	-455,835489	21,001785	29,052631
16:11:35,81	0,455091	4,308011	-0,150974	0,046969	-0,819016	0,785016	-0,375254	-5,620408	1,223249	-14,688105	-8,520892	29,051119	4,453707	-5,359770	-0,028444	-158,892646	-263,099746	41,801166	-0,375254	-5,620408	1,223249	-455,890160	20,936520	29,051119	-0,375254	-5,620408	1,223249	-455,890160	20,936520	29,051119
16:11:35,86	0,455091	4,308011	-0,150974	0,046969	-0,819016	0,785016	-0,377804	-5,622882	1,226359	-14,627090	-8,654803	29,072690	4,450143	-5,357482	-0,030794	-158,881909	-263,142486	41,791149	-0,377804	-5,622882	1,226359	-456,023366	21,002812	29,072690	-0,377804	-5,622882	1,226359	-456,023366	21,002812	29,072690
16:11:35,91	0,455091	4,308011	-0,150974	0,046969	-0,819016	0,785016	-0,378004	-5,618652	1,224010	-14,878719	-8,634523	29,062673	4,454138	-5,360494	-0,029226	-158,941013	-263,167181	41,819326	-0,378004	-5,618652	1,224010	-455,942903	21,038775	29,062673	-0,378004	-5,618652	1,224010	-455,942903	21,038775	29,062673
16:11:35,96	0,455091	4,308011	-0,150974	0,046969	-0,819016	0,785016	-0,377393	-5,623618	1,225577	-14,671449	-8,641584	29,090850	4,451148	-5,358089	-0,030382	-158,952878	-263,154068	41,859173	-0,377393	-5,623618	1,225577	-456,125429	20,983743	29,090850	-0,377393	-5,623618	1,225577	-456,125429	20,983743	29,090850
16:11:36,01	0,455091	4,308011	-0,150974	0,046969	-0,819016	0,785016	-0,377981	-5,619826	1,224421	-14,863200	-8,688993	29,130697	4,452250	-5,360551	-0,028852	-158,980608	-263,214346	41,827350	-0,377981	-5,619826	1,224421	-456,019523	20,982494	29,130697	-0,377981	-5,619826	1,224421	-456,019523	20,982494	29,130697
16:11:36,06	0,455091	4,308011	-0,150974	0,046969	-0,819016	0,785016	-0,376400	-5,622011	1,225952	-14,815633	-8,600659	29,098874	4,452236	-5,359150	-0,029252	-158,985603	-263,207954	41,823210	-0,376400	-5,622011	1,225952	-456,143499	20,946723	29,098874	-0,376400	-5,622011	1,225952	-456,143499	20,946723	29,098874
16:11:36,11	0,455091	4,308011	-0,150974	0,046969	-0,819016	0,785016	-0,377606	-5,621298	1,225551	-14,849660	-8,670885	29,094734	4,455064	-5,360783	-0,030057	-159,038374	-263,227586	41,804479	-0,377606	-5,621298	1,225551	-456,121572	20,971156	29,094734	-0,377606	-5,621298	1,225551	-456,121572	20,971156	29,094734
16:11:36,16	0,455091	4,308011	-0,150974	0,046969	-0,819016	0,785016	-0,377606	-5,624564	1,224747	-14,723208	-8,706775	29,076003	4,452750	-5,355706	-0,027717	-159,003688	-263,236679	41,826986	-0,377606	-5,624564	1,224747	-456,251513	20,935273	29,076003	-0,377606	-5,624564	1,224747	-456,251513	20,935273	29,076003
16:11:36,21	0,455091	4,308011	-0,150974	0,046969	-0,819016	0,785016	-0,380845	-5,620022	1,227087	-14,949942	-8,840648	29,098511	4,454454	-5,361661	-0,026143	-159,036261	-263,279876	41,834081	-0,380845	-5,620022	1,227087	-456,121673	21,055708	29,098511	-0,380845	-5,620022	1,227087	-456,121673	21,055708	29,098511
16:11:36,26	0,455091	4,308011	-0,150974	0,046969	-0,819016	0,785016	-0,376540	-5,624474	1,228660	-14,772118	-8,623406	29,105605	4,455573	-5,361022	-0,025386	-159,061613	-263,288423	41,824205	-0,376540	-5,624474	1,228660	-456,293354	20,935019	29,105605	-0,376540	-5,624474	1,228660	-456,293354	20,935019	29,105605
16:11:36,31	0,455091	4,308011	-0,150974	0,046969	-0,819016	0,785016	-0,377653	-5,625125	1,229417	-14,758377	-8,698950	29,095729	4,454987	-5,361895	-0,028502	-159,060059	-263,282595	41,811506	-0,377653	-5,625125	1,229417	-456,330667	20,946824	29,095729	-0,377653	-5,625125	1,229417	-456,330667	20,946824	29,095729
16:11:36,36	0,455091	4,308011	-0,150974	0,046969	-0,819016	0,785016	-0,376605	-5,625053	1,226302	-14,756256	-8,645995	29,083030	4,459079	-5,359739	-0,025015	-159,067011	-263,310852	41,804732	-0,376605	-5,625053	1,226302	-456,322955	20,917470	29,083030	-0,376605	-5,625053	1,226302	-456,322955	20,917470	29,083030
16:11:36,41	0,455091	4,308011	-0,150974	0,046969	-0,819016	0,785016	-0,380517	-5,627519	1,229788	-14,656002	-8,841346	29,076256	4,456762	-5,360720	-0,022268	-159,048555	-263,326074	41,826063	-0,380517	-5,627519	1,229788	-456,416235	21,029264	29,076256	-0,380517	-5,627519	1,229788	-456,416235	21,029264	29,076256
16:11:36,46	0,455091	4,308011	-0,150974	0,046969	-0,819016	0,785016	-0,378509	-5,626003	1,232535	-14,738797	-8,713330	29,097587	4,458501	-5,360497	-0,027292	-159,030646	-263,376274	41,851887	-0,378509	-5,626003	1,232535	-456,380012	20,999643	29,097587	-0,378509	-5,626003	1,232535	-456,380012	20,999643	29,097587
16:11:36,51	0,455091	4,308011	-0,150974	0,046969	-0,819016	0,785016	-0,379572	-5,627398	1,227511	-14,700788	-8,727962	29,123412	4,457869	-5,360546	-0,025763	-159,070690	-263,331424	41,842999	-0,379572	-5,627398	1,227511	-456,451494	21,068405	29,123412	-0,379572	-5,627398	1,227511	-456,451494	21,068405	29,123412
16:11:36,56	0,455091	4,308011	-0,150974	0,046969	-0,819016	0,785016	-0,379213	-5,626875	1,229040	-14,709160	-8,766424	29,114523	4,457822	-5,363171	-0,027709	-159,094051	-263,337811	41,838975	-0,379213	-5,626875	1,229040	-456,418818	21,001801	29,114523	-0,379213	-5,626875	1,229040	-456,418818	21,001801	29,114523
16:11:36,61	0,455091	4,308011	-0,150974	0,046969	-0,819016	0,785016	-0,376916	-5,628146	1,227094	-14,660236	-8,664033	29,110500	4,460705	-5,361307	-0,023850	-159,107701	-263,396457	41,816283	-0,376916	-5,628146	1,227094	-456,469734	20,923901	29,110500	-0,376916	-5,628146	1,227094	-456,469734	20,923901	29,110500
16:11:36,66	0,455091	4,308011	-0,150974	0,046969	-0,819016	0,785016	-0,379973	-5,629711	1,230954	-14,636471	-8,805452	29,087807	4,457210	-5,361055	-0,023031	-159,101214	-263,344830	41,874947	-0,379973	-5,629711	1,230954	-456,568819	21,022390	29,087807	-0,379973	-5,629711	1,230954	-456,568819	21,022390	29,087807
16:11:36,71	0,455091	4,308011	-0,150974	0,046969	-0,819016	0,785016	-0,378443	-5,626559	1,231773	-14,752457	-8,746096	29,146471	4,457182	-5,359277	-0,025014	-159,098516	-263,380731	41,831628	-0,378443	-5,626559	1,231773	-456,437320	20,961654	29,146471	-0,378443	-5,626559	1,231773	-456,437320	20,961654	29,146471
16:11:36,76	0,455091	4,308011	-0,150974	0,046969	-0,819016	0,785016	-0,379969	-5,625645	1,229790	-14,829713	-8,805177	29,103152	4,458876	-5,362078	-0,028099	-159,128601	-263,385275	41,862618	-0,379969	-5,625645	1,229790	-456,442848	21,022389	29,103152	-0,379969	-5,625645	1,229790	-456,442848	21,022389	29,103152
16:11:36,81	0,455091	4,308011	-0,150974	0,046969	-0,819016	0,785016	-0,378390	-5,628513	1,226704	-14,699552	-8,746877	29,134142	4,458919	-5,361630	-0,021877	-159,120588	-263,381890	41,863776	-0,378390	-5,628513	1,226704	-456,537829	20,956775	29,134142	-0,378390	-5,628513	1,226704	-456,537829	20,956775	29,134142
16:11:36,86	0,455091	4,308011	-0,150974	0,046969	-0,819016	0,785016	-0,378799	-5,628326	1,232926	-14,702337	-8,762886	29,135301	4,458322	-5,361848	-0,025393	-159,121688	-263,379367	41,841647	-0,378799	-5,628326	1,232926	-456,525937	20,972855	29,135301	-0,378799	-5,628326	1,232926	-456,525937	20,972855	29,135301
16:11:36,91	0,455091	4,308011	-0,150974	0,046969	-0,819016	0,785016	-0,378312	-5,627918	1,229411	-14,721918	-8,739761	29,113171	4,459474	-5,364785	-0,025362	-159,123596	-263,423364	41,864227	-0,378312	-5,627918	1,229411	-456,513489	20,957728	29,113171	-0,378312	-5,627918	1,229411	-456,513489	20,957728	29,113171
16:11:36,96	0,455091	4,308011	-0,150974	0,046969	-0,819016	0,785016	-0,376344	-5,630384	1,229442	-14,632748	-8,617107	29,135751	4,458340	-5,357539	-0,021888	-159,096055	-263,408688	41,858335	-0,376344	-5,630384	1,229442	-456,617892	20,925936	29,135751	-0,376344	-5,630384	1,229442	-456,617892	20,925936	29,135751
16:11:37,01	0,455091	4,308011	-0,150974	0,046969	-0,819016	0,785016	-0,382053	-5,625779	1,232915	-14,845717	-8,897462	29,129859	4,462403	-5,363860	-0,023044	-159,130574	-263,436585	41,848573	-0,382053	-5,625779	1,232915	-456,469384	21,093738	29,129859	-0,382053	-5,625779	1,232915	-456,469384	21,093738	29,129859
16:11:37,06	0,455091	4,308011	-0,150974	0,046969	-0,819016	0,785016	-0,378610	-5,632458	1,231759	-14,539824	-8,734332	29,120097	4,457627	-5,360982	-0,026944	-159,151725	-263,409187	41,871023	-0,378610	-5,632458	1,231759	-456,687799	20,986533	29,120097	-0,378610	-5,632458	1,231759	-456,687799	20,986533	29,120097
16:11:37,11	0,455091	4,308011	-0,150974	0,046969	-0,819016	0,785016	-0,378715	-5,626883	1,227860	-14,816575	-8,771813	29,142547	4,458819	-5,362732	-0,025382	-159,136648	-263,459760	41,858554	-0,378715	-5,626883	1,227860	-456,526907	20,957301	29,142547	-0,378715	-5,626883	1,227860	-456,526907	20,957301	29,142547
16:11:37,16	0,455091	4,308011	-0,150974	0,046969	-0,819016	0,785016	-0,377795	-5,628791	1,229422	-14,753651	-8,685640	29,130078	4,458854	-5,363264	-0,022664	-159,139107	-263,427233	41,853049	-0,377795	-5,628791	1,229422	-456,613713	20,971270	29,130078	-0,377795	-5,628791	1,229422	-456,613713	20,971270	29,130078
16:11:37,21	0,455091	4,308011	-0,150974	0,046969	-0,819016	0,785016	-0,377352	-5,629087	1,232140	-14,711324	-8,681010	29,124573	4,458225	-5,364153	-0,024988	-159,154670	-263,424571	41,869004	-0,377352	-5,629087	1,232140	-456,594615	20,941143	29,124573	-0,377352	-5,629087	1,232140	-456,594615	20,941143	29,124573
16:11:37,26	0,455091	4,308011	-0,150974	0,046969	-0,819016	0,785016	-0,376268	-5,628986	1,229815	-14,722008	-8,639412	29,140528	4,458755	-5,363451	-0,023432	-159,168225	-263,462859	41,881701	-0,376268	-5,628986	1,229815	-456,597437	20,897589	29,140528	-0,376268	-5,628986	1,229815	-456,597437	20,897589	29,140528
16:11:37,31	0,455091	4,308011	-0,150974	0,046969	-0,819016	0,785016	-0,377141	-5,629095	1,231371	-14,756311	-8,677411	29,153225	4,460506	-5,361880	-0,024971	-159,155420	-263,493590	41,901437	-0,377141	-5,629095	1,231371	-456,640242	20,928133	29,153225	-0,377141	-5,629095	1,231371	-456,640242	20,928133	29,153225
16:11:37,37	0,455091	4,308011	-0,150974	0,046969	-0,819016	0,785016	-0,379376	-5,629826	1,229833	-14,738492	-8,767206	29,172961	4,461137	-5,360726	-0,020735	-159,161402	-263,450848	41,856965	-0,379376	-5,629826	1,229833	-456,679834	21,013830	29,172961	-0,379376	-5,629826	1,229833	-456,679834	21,013830	29,172961
16:11:37,42	0,455091	4,308011	-0,150974	0,046969	-0,819016	0,785016	-0,380692	-5,629795	1,234068	-14,706074	-8,862165	29,128489	4,458789	-5,364054	-0,022677	-159,165254	-263,446646	41,847730	-0,380692	-5,629795	1,234068	-456,644992	21,022141	29,128489	-0,380692	-5,629795	1,234068	-456,644992	21,022141	29,128489
16:11:37,47	0,455091	4,308011	-0,150974	0,046969	-0,819016	0,785016	-0,376635	-5,629426	1,232127	-14,723569	-8,656659	29,119254	4,454138	-5,360248	-0,022671	-159,125097	-263,445180	41,861657	-0,376635	-5,629426	1,232127	-456,633490	20,909203	29,119254	-0,376635	-5,629426	1,232127	-456,633490	20,909203	29,119254
16:11:37,52	0,455091	4,308011	-0,150974	0,046969	-0,819016	0,785016	-0,377606	-5,623495	1,232133	-15,010622	-8,673087	29,133181	4,084358	-5,166274	-0,201983	-148,132840	-244,331501	39,503609	-0,377606	-5,623495	1,232133	-456,454975	20,968969	29,133181	-0,377606	-5,623495	1,232133	-456,454975	20,968969	29,133181
16:11:37,57	0,454988	4,257970	-0,150976	0,046985	-0,819010	0,784999	-0,360702	-5,206269	1,052821	-14,657297	-7,831378	26,775133	4,021477	-5,136091	-0,213236	-146,222295	-240,773467	39,191412	-0,360702	-5,206269	1,052821	-423,349447	20,483758	26,775133	-0,360702	-5,206269	1,052821	-423,349447	20,483758	26,775133
16:11:37,62	0,454988	4,257970	-0,150976	0,046985	-0,819010	0,784999	-0,355402	-5,136721	1,041567	-14,237191	-7,680175	26,462936	4,027390	-5,140659	-0,207817	-146,417501	-241,019249	39,240733	-0,355402	-5,136721	1,041567	-417,469797	20,218849	26,462936	-0,355402	-5,136721	1,041567	-417,469797	20,218849	26,462936
16:11:37,67	0,454988	4,257970	-0,150976	0,046985	-0,819010	0,784999	-0,354401	-5,144126	1,046986	-14,162598	-7,674314	26,512258	4,030069	-5,141368	-0,203554	-146,470262	-241,249563	39,246197	-0,354401	-5,144126	1,046986	-417,976481	20,146176	26,512258	-0,354401	-5,144126	1,046986	-417,976481	20,146176	26,512258
16:11:37,72	0,454988	4,257970	-0,150976	0,046985	-0,819010	0,784999	-0,355127	-5,146800	1,051250	-14,249365	-7,642613	26,517721	4,032872	-5,144176	-0,198912	-146,533541	-241,311131	39,232428	-0,355127	-5,146800	1,051250	-418,273192	20,234885	26,517721	-0,355127	-5,146800	1,051250	-418,273192	20,234885	26,517721
16:11:37,77	0,454988	4,257970	-0,150976	0,046985	-0,819010	0,784999	-0,354096	-5,150632	1,055891	-14,135101	-7,613008	26,503953	4,038559	-5,143949	-0,200458	-146,583284	-241,418607	39,265370	-0,354096	-5,150632	1,055891	-418,459678	20,183541	26,503953	-0,354096	-5,150632	1,055891	-418,459678	20,183541	26,503953
16:11:37,82	0,454988	4,257970	-0,150976	0,046985	-0,819010	0,784999	-0,357137	-5,155443	1,054346	-14,002841	-7,760457	26,536894	4,036721	-5,142206	-0,197395	-146,603002	-241,472370	39,228012	-0,357137	-5,155443	1,054346	-418,705136	20,274774	26,536894	-0,357137	-5,155443	1,054346	-418,705136	20,274774	26,536894
16:11:37,87	0,454988	4,257970	-0,150976	0,046985	-0,819010	0,784999	-0,357728	-5,152980	1,057408	-14,187329	-7,781376	26,499536	4,038919	-5,146539	-0,194640	-146,667905	-241,527904	39,283102	-0,357728	-5,152980	1,057408	-418,696289	20,300237	26,499536	-0,357728	-5,152980	1,057408	-418,696289	20,300237	26,499536
16:11:37,92	0,454988	4,257970	-0,150976	0,046985	-0,819010	0,784999	-0,355074	-5,157050	1,060163	-14,056268	-7,671806	26,554627	4,038166	-5,147717	-0,198160	-146,724184	-241,573913	39,284044	-0,355074	-5,157050	1,060163	-418,884673	20,201464	26,554627	-0,355074	-5,157050	1,060163	-418,884673	20,201464	26,554627
16:11:37,97	0,454988	4,257970	-0,150976	0,046985	-0,819010	0,784999	-0,353678	-5,156987	1,056644	-14,127511	-7,624953	26,555568	4,037250	-5,139263	-0,195423	-146,589080	-241,565866	39,272653	-0,353678	-5,156987	1,056644	-418,950996	20,138739	26,555568	-0,353678	-5,156987	1,056644	-418,950996	20,138739	26,555568
16:11:38,02	0,454988	4,257970	-0,150976	0,046985	-0,819010	0,784999	-0,360540	-5,151967	1,059380	-14,314059	-7,868825	26,544178	3,701705	-4,968428	-0,346042	-136,458432	-224,078475	37,137409	-0,360540	-5,151967	1,059380	-418,743430	20,433575	26,544178	-0,360540	-5,151967	1,059380	-418,743430	20,433575	26,544178
16:11:38,07	0,455000	4,207967	-0,150979	0,046973	-0,819009	0,784997	-0,340716	-4,775959	0,908762	-13,656602	-6,808250	24,408933	3,629241	-4,932995	-0,360389	-134,365449	-220,424168	36,783819	-0,340716	-4,775959	0,908762	-388,569393	19,937925	24,408933	-0,340716	-4,775959	0,908762	-388,569393	19,937925	24,408933
16:11:38,12	0,455000	4,207967	-0,150979	0,046973	-0,819009	0,784997	-0,335170	-4,695486	0,894414	-13,629969	-6,534433	24,055343	3,638617	-4,935617	-0,352639	-134,556836	-220,773413	36,834101	-0,335170	-4,695486	0,894414	-382,225654	19,776375	24,055343	-0,335170	-4,695486	0,894414	-382,225654	19,776375	24,055343
16:11:38,17	0,455000	4,207967	-0,150979	0,046973	-0,819009	0,784997	-0,337586	-4,704917	0,902165	-13,537703	-6,651205	24,105625	3,645915	-4,937136	-0,346787	-134,664864	-220,963022	36,904135	-0,337586	-4,704917	0,902165	-382,873725	19,849285	24,105625	-0,337586	-4,704917	0,902165	-382,873725	19,849285	24,105625
16:11:38,22	0,455000	4,207967	-0,150979	0,046973	-0,819009	0,784997	-0,339920	-4,711998	0,908016	-13,387755	-6,771329	24,175660	3,646220	-4,938909	-0,347565	-134,751750	-221,088721	36,944871	-0,339920	-4,711998	0,908016	-383,279571	19,912388	24,175660	-0,339920	-4,711998	0,908016	-383,279571	19,912388	24,175660
16:11:38,27	0,455000	4,207967	-0,150979	0,046973	-0,819009	0,784997	-0,338537	-4,713148	0,907238	-13,480247	-6,711821	24,216396	3,650805	-4,937399	-0,345285	-134,789636	-221,168315	36,898734	-0,338537	-4,713148	0,907238	-383,462351	19,863349	24,216396	-0,338537	-4,713148	0,907238	-383,462351	19,863349	24,216396
16:11:38,32	0,455000	4,207967	-0,150979	0,046973	-0,819009	0,784997	-0,342137	-4,716363	0,909518	-13,400922	-6,892045	24,170258	3,652993	-4,936850	-0,346470	-134,820504	-221,295697	36,891306	-0,342137	-4,716363	0,909518	-383,635431	19,965741	24,170258	-0,342137	-4,716363	0,909518	-383,635431	19,965741	24,170258
16:11:38,37	0,455000	4,207967	-0,150979	0,046973	-0,819009	0,784997	-0,343706	-4,717984	0,908334	-13,442381	-6,936678	24,162830	3,654644	-4,936665	-0,344492	-134,859338	-221,326157	36,957671	-0,343706	-4,717984	0,908334	-383,804137	20,044280	24,162830	-0,343706	-4,717984	0,908334	-383,804137	20,044280	24,162830
16:11:38,42	0,455000	4,207967	-0,150979	0,046973	-0,819009	0,784997	-0,344692	-4,719321	0,910311	-13,418636	-7,006335	24,229195	3,650970	-4,941222	-0,341425	-134,930462	-221,371610	36,924698	-0,344692	-4,719321	0,910311	-383,885372	20,051999	24,229195	-0,344692	-4,719321	0,910311	-383,885372	20,051999	24,229195
16:11:38,47	0,455000	4,207967	-0,150979	0,046973	-0,819009	0,784997	-0,338909	-4,718418	0,913378	-13,540547	-6,744493	24,196222	3,655722	-4,942678	-0,340244	-134,908652	-221,402386	36,913684	-0,338909	-4,718418	0,913378	-383,936353	19,859884	24,196222	-0,338909	-4,718418	0,913378	-383,936353	19,859884	24,196222
16:11:38,52	0,455000	4,207967	-0,150979	0,046973	-0,819009	0,784997	-0,340024	-4,723261	0,914559	-13,304429	-6,768205	24,185209	3,656213	-4,940551	-0,342162	-134,921636	-221,450511	36,967140	-0,340024	-4,723261	0,914559	-384,080456	19,923712	24,185209	-0,340024	-4,723261	0,914559	-384,080456	19,923712	24,185209
16:11:38,57	0,455000	4,207967	-0,150979	0,046973	-0,819009	0,784997	-0,342112	-4,722624	0,912642	-13,385769	-6,863919	24,238664	3,654937	-4,942092	-0,342208	-134,968031	-221,474375	36,927670	-0,342112	-4,722624	0,912642	-384,111721	19,991840	24,238664	-0,342112	-4,722624	0,912642	-384,111721	19,991840	24,238664
16:11:38,62	0,455000	4,207967	-0,150979	0,046973	-0,819009	0,784997	-0,340139	-4,722289	0,912596	-13,447051	-6,789571	24,199194	3,655495	-4,940803	-0,338291	-134,967551	-221,512585	36,972797	-0,340139	-4,722289	0,912596	-384,146709	19,911308	24,199194	-0,340139	-4,722289	0,912596	-384,146709	19,911308	24,199194
16:11:38,67	0,455000	4,207967	-0,150979	0,046973	-0,819009	0,784997	-0,341535	-4,722127	0,916512	-13,488286	-6,842643	24,244321	3,656034	-4,942695	-0,339070	-134,981664	-221,550819	36,967159	-0,341535	-4,722127	0,916512	-384,175287	19,967823	24,244321	-0,341535	-4,722127	0,916512	-384,175287	19,967823	24,244321
16:11:38,72	0,455000	4,207967	-0,150979	0,046973	-0,819009	0,784997	-0,340165	-4,723540	0,915733	-13,454978	-6,764548	24,238683	3,657710	-4,940771	-0,336372	-135,006478	-221,604185	36,959792	-0,340165	-4,723540	0,915733	-384,252899	19,938433	24,238683	-0,340165	-4,723540	0,915733	-384,252899	19,938433	24,238683
16:11:38,77	0,455000	4,207967	-0,150979	0,046973	-0,819009	0,784997	-0,342670	-4,724030	0,918432	-13,488145	-6,889580	24,231317	3,657678	-4,946387	-0,339848	-135,038178	-221,574733	36,976873	-0,342670	-4,724030	0,918432	-384,324497	20,009992	24,231317	-0,342670	-4,724030	0,918432	-384,324497	20,009992	24,231317
16:11:38,82	0,455000	4,207967	-0,150979	0,046973	-0,819009	0,784997	-0,337790	-4,726810	0,914956	-13,333951	-6,678021	24,248398	3,656444	-4,939019	-0,341452	-135,044246	-221,573177	36,959461	-0,337790	-4,726810	0,914956	-384,388498	19,838504	24,248398	-0,337790	-4,726810	0,914956	-384,388498	19,838504	24,248398
16:11:38,87	0,455000	4,207967	-0,150979	0,046973	-0,819009	0,784997	-0,343554	-4,722057	0,913351	-13,582763	-6,983775	24,230985	3,659356	-4,946764	-0,340256	-135,073843	-221,595620	36,967363	-0,343554	-4,722057	0,913351	-384,264246	19,985213	24,230985	-0,343554	-4,722057	0,913351	-384,264246	19,985213	24,230985
16:11:38,92	0,455000	4,207967	-0,150979	0,046973	-0,819009	0,784997	-0,338302	-4,728452	0,914548	-13,284484	-6,725097	24,238887	3,658170	-4,943882	-0,337538	-135,060291	-221,635825	36,974194	-0,338302	-4,728452	0,914548	-384,467935	19,831633	24,238887	-0,338302	-4,728452	0,914548	-384,467935	19,831633	24,238887
16:11:38,97	0,455000	4,207967	-0,150979	0,046973	-0,819009	0,784997	-0,340205	-4,725983	0,917266	-13,440876	-6,792184	24,245719	3,658135	-4,945160	-0,335998	-135,088756	-221,622743	36,964084	-0,340205	-4,725983	0,917266	-384,430568	19,913886	24,245719	-0,340205	-4,725983	0,917266	-384,430568	19,913886	24,245719
16:11:39,02	0,455000	4,207967	-0,150979	0,046973	-0,819009	0,784997	-0,339081	-4,726592	0,918805	-13,412142	-6,764955	24,235608	3,659930	-4,945822	-0,334413	-135,063211	-221,666246	36,981055	-0,339081	-4,726592	0,918805	-384,449594	19,852921	24,235608	-0,339081	-4,726592	0,918805	-384,449594	19,852921	24,235608
16:11:39,07	0,455000	4,207967	-0,150979	0,046973	-0,819009	0,784997	-0,339405	-4,728478	0,920390	-13,338979	-6,737908	24,252580	3,661005	-4,947315	-0,336372	-135,098232	-221,707173	36,971570	-0,339405	-4,728478	0,920390	-384,524472	19,905371	24,252580	-0,339405	-4,728478	0,920390	-384,524472	19,905371	24,252580
16:11:39,12	0,455000	4,207967	-0,150979	0,046973	-0,819009	0,784997	-0,338650	-4,730155	0,918432	-13,304698	-6,708508	24,243094	3,656864	-4,945251	-0,334462	-135,105474	-221,711479	36,950555	-0,338650	-4,730155	0,918432	-384,621884	19,875495	24,243094	-0,338650	-4,730155	0,918432	-384,621884	19,875495	24,243094
16:11:39,17	0,455000	4,207967	-0,150979	0,046973	-0,819009	0,784997	-0,338367	-4,725537	0,920341	-13,552179	-6,697909	24,222079	3,659652	-4,947997	-0,337176	-135,175005	-221,718039	36,981856	-0,338367	-4,725537	0,920341	-384,506859	19,863875	24,222079	-0,338367	-4,725537	0,920341	-384,506859	19,863875	24,222079
16:11:39,22	0,455000	4,207967	-0,150979	0,046973	-0,819009	0,784997	-0,337382	-4,729325	0,917628	-13,395673	-6,703662	24,253380	3,659810	-4,944071	-0,336778	-135,094688	-221,715065	36,966958	-0,337382	-4,729325	0,917628	-384,647675	19,780857	24,253380	-0,337382	-4,729325	0,917628	-384,647675	19,780857	24,253380
16:11:39,27	0,455000	4,207967	-0,150979	0,046973	-0,819009	0,784997	-0,340861	-4,727498	0,918025	-13,447932	-6,816493	24,238482	3,662106	-4,946002	-0,335993	-135,126240	-221,718979	36,981325	-0,340861	-4,727498	0,918025	-384,556532	19,941115	24,238482	-0,340861	-4,727498	0,918025	-384,556532	19,941115	24,238482
16:11:39,32	0,455000	4,207967	-0,150979	0,046973	-0,819009	0,784997	-0,340338	-4,730452	0,918811	-13,313491	-6,814625	24,252849	3,661516	-4,945977	-0,335993	-135,114527	-221,755272	36,975098	-0,340338	-4,730452	0,918811	-384,653977	19,901868	24,252849	-0,340338	-4,730452	0,918811	-384,653977	19,901868	24,252849
16:11:39,37	0,455000	4,207967	-0,150979	0,046973	-0,819009	0,784997	-0,340064	-4,729929	0,918811	-13,366275	-6,772116	24,246623	3,664327	-4,944390	-0,334050	-135,163938	-221,781415	37,008224	-0,340064	-4,729929	0,918811	-384,665685	19,922912	24,246623	-0,340064	-4,729929	0,918811	-384,665685	19,922912	24,246623
16:11:39,42	0,455000	4,207967	-0,150979	0,046973	-0,819009	0,784997	-0,342843	-4,731569	0,920754	-13,328309	-6,946356	24,279748	3,664414	-4,944386	-0,334820	-135,124248	-221,778233	36,993867	-0,342843	-4,731569	0,920754	-384,756507	19,966843	24,279748	-0,342843	-4,731569	0,920754	-384,756507	19,966843	24,279748
16:11:39,47	0,455000	4,207967	-0,150979	0,046973	-0,819009	0,784997	-0,342891	-4,731643	0,919984	-13,301871	-6,916066	24,265391	3,663108	-4,944519	-0,336386	-135,170128	-221,805372	37,008712	-0,342891	-4,731643	0,919984	-384,735862	20,000894	24,265391	-0,342891	-4,731643	0,919984	-384,735862	20,000894	24,265391
16:11:39,52	0,455000	4,207967	-0,150979	0,046973	-0,819009	0,784997	-0,342123	-4,730578	0,918418	-13,403685	-6,902274	24,280236	3,662557	-4,946336	-0,335599	-135,155597	-221,815596	37,002546	-0,342123	-4,730578	0,918418	-384,754087	19,954368	24,280236	-0,342123	-4,730578	0,918418	-384,754087	19,954368	24,280236
16:11:39,57	0,455000	4,207967	-0,150979	0,046973	-0,819009	0,784997	-0,340273	-4,731010	0,919205	-13,382811	-6,788413	24,274070	3,661315	-4,944875	-0,337177	-135,183042	-221,803944	36,999319	-0,340273	-4,731010	0,919205	-384,767122	19,923056	24,274070	-0,340273	-4,731010	0,919205	-384,767122	19,923056	24,274070
16:11:39,62	0,455000	4,207967	-0,150979	0,046973	-0,819009	0,784997	-0,340918	-4,729204	0,917627	-13,480379	-6,851532	24,270843	3,663600	-4,948054	-0,336388	-135,226031	-221,798045	37,018773	-0,340918	-4,729204	0,917627	-384,722884	19,910548	24,270843	-0,340918	-4,729204	0,917627	-384,722884	19,910548	24,270843
16:11:39,68	0,455000	4,207967	-0,150979	0,046973	-0,819009	0,784997	-0,338513	-4,733979	0,922318	-13,253248	-6,737566	24,287011	3,664248	-4,949346	-0,332486	-135,203274	-221,816739	37,015486	-0,338513	-4,733979	0,922318	-384,870632	19,835676	24,287011	-0,338513	-4,733979	0,922318	-384,870632	19,835676	24,287011
16:11:39,73	0,455000	4,207967	-0,150979	0,046973	-0,819009	0,784997	-0,338513	-4,733979	0,922318	-13,253248	-6,737566	24,287011	3,663605	-4,946435	-0,333669	-135,212612	-221,833747	37,016078	-0,338513	-4,733979	0,922318	-384,870632	19,835676	24,287011	-0,338513	-4,733979	0,922318	-384,870632	19,835676	24,287011
16:11:39,78	0,455000	4,207967	-0,150979	0,046973	-0,819009	0,784997	-0,340712	-4,731967	0,921134	-13,377302	-6,851506	24,287603	3,662117	-4,940612	-0,333645	-135,084197	-221,787302	37,007148	-0,340712	-4,731967	0,921134	-384,836697	19,894371	24,287603	-0,340712	-4,731967	0,921134	-384,836697	19,894371	24,287603
16:11:39,83	0,455000	4,207967	-0,150979	0,046973	-0,819009	0,784997	-0,345011	-4,727766	0,921159	-13,491288	-6,987067	24,278672	3,306624	-4,749690	-0,488879	-124,321312	-203,522906	34,708520	-0,345011	-4,727766	0,921159	-384,620958	20,096283	24,278672	-0,345011	-4,727766	0,921159	-384,620958	20,096283	24,278672
16:11:39,88	0,455007	4,157862	-0,150973	0,046980	-0,819017	0,785023	-0,332608	-4,324440	0,765925	-13,265408	-6,153369	21,980044	3,261353	-4,728982	-0,490421	-122,785050	-200,628768	34,524831	-0,332608	-4,324440	0,765925	-352,733935	19,956327	21,980044	-0,332608	-4,324440	0,765925	-352,733935	19,956327	21,980044
16:11:39,93	0,455007	4,157862	-0,150973	0,046980	-0,819017	0,785023	-0,327906	-4,274880	0,764383	-12,567987	-6,025510	21,796355	3,267204	-4,734094	-0,488519	-122,976622	-200,962230	34,544284	-0,327906	-4,274880	0,764383	-348,146075	19,715104	21,796355	-0,327906	-4,274880	0,764383	-348,146075	19,715104	21,796355
16:11:39,98	0,455007	4,157862	-0,150973	0,046980	-0,819017	0,785023	-0,326404	-4,282503	0,766285	-12,556170	-5,946588	21,815809	3,266286	-4,734567	-0,485409	-123,062617	-201,157190	34,594944	-0,326404	-4,282503	0,766285	-348,732654	19,676130	21,815809	-0,326404	-4,282503	0,766285	-348,732654	19,676130	21,815809
16:11:40,03	0,455007	4,157862	-0,150973	0,046980	-0,819017	0,785023	-0,325535	-4,281945	0,769395	-12,797019	-5,878388	21,866468	3,268357	-4,735379	-0,484281	-123,156267	-201,284400	34,591383	-0,325535	-4,281945	0,769395	-348,929707	19,676106	21,866468	-0,325535	-4,281945	0,769395	-348,929707	19,676106	21,866468
16:11:40,08	0,455007	4,157862	-0,150973	0,046980	-0,819017	0,785023	-0,325867	-4,284144	0,770522	-12,839678	-5,913172	21,862907	3,277550	-4,738663	-0,484667	-123,221801	-201,426991	34,598515	-0,325867	-4,284144	0,770522	-349,144966	19,667416	21,862907	-0,325867	-4,284144	0,770522	-349,144966	19,667416	21,862907
16:11:40,13	0,455007	4,157862	-0,150973	0,046980	-0,819017	0,785023	-0,327620	-4,293747	0,770137	-12,496552	-5,989757	21,870039	3,273941	-4,735698	-0,481617	-123,253115	-201,443703	34,562346	-0,327620	-4,293747	0,770137	-349,555712	19,728397	21,870039	-0,327620	-4,293747	0,770137	-349,555712	19,728397	21,870039
16:11:40,18	0,455007	4,157862	-0,150973	0,046980	-0,819017	0,785023	-0,328383	-4,289139	0,773187	-12,766290	-6,048204	21,833870	3,276103	-4,740276	-0,480028	-123,318959	-201,538174	34,616866	-0,328383	-4,289139	0,773187	-349,463734	19,729858	21,833870	-0,328383	-4,289139	0,773187	-349,463734	19,729858	21,833870
16:11:40,23	0,455007	4,157862	-0,150973	0,046980	-0,819017	0,785023	-0,325500	-4,293301	0,774776	-12,664610	-5,908053	21,888390	3,277828	-4,744084	-0,481162	-123,330640	-201,575060	34,640454	-0,325500	-4,293301	0,774776	-349,688759	19,643659	21,888390	-0,325500	-4,293301	0,774776	-349,688759	19,643659	21,888390
16:11:40,28	0,455007	4,157862	-0,150973	0,046980	-0,819017	0,785023	-0,323064	-4,296699	0,773641	-12,525695	-5,773098	21,911978	3,276172	-4,738324	-0,480783	-123,276089	-201,544785	34,631510	-0,323064	-4,296699	0,773641	-349,816592	19,587455	21,911978	-0,323064	-4,296699	0,773641	-349,816592	19,587455	21,911978
16:11:40,33	0,455007	4,157862	-0,150973	0,046980	-0,819017	0,785023	-0,327225	-4,292385	0,774021	-12,696570	-5,957337	21,903034	2,930293	-4,565598	-0,604826	-113,534893	-183,525334	32,441493	-0,327225	-4,292385	0,774021	-349,648756	19,729813	21,903034	-0,327225	-4,292385	0,774021	-349,648756	19,729813	21,903034
16:11:40,38	0,455012	4,107939	-0,150980	0,046987	-0,819026	0,784992	-0,303870	-3,906482	0,649978	-12,287592	-5,316508	19,713017	2,877391	-4,542782	-0,612256	-112,000657	-180,558292	32,209440	-0,303870	-3,906482	0,649978	-318,946454	18,537312	19,713017	-0,303870	-3,906482	0,649978	-318,946454	18,537312	19,713017
16:11:40,43	0,455012	4,107939	-0,150980	0,046987	-0,819026	0,784992	-0,297179	-3,849260	0,642547	-11,926519	-5,123383	19,480964	2,883183	-4,544718	-0,605734	-112,222780	-180,891830	32,207474	-0,297179	-3,849260	0,642547	-314,093404	18,205151	19,480964	-0,297179	-3,849260	0,642547	-314,093404	18,205151	19,480964
16:11:40,48	0,455012	4,107939	-0,150980	0,046987	-0,819026	0,784992	-0,298398	-3,855244	0,649070	-12,015265	-5,212376	19,478999	2,886964	-4,545664	-0,602222	-112,316798	-181,085164	32,268456	-0,298398	-3,855244	0,649070	-314,651893	18,211866	19,478999	-0,298398	-3,855244	0,649070	-314,651893	18,211866	19,478999
16:11:40,53	0,455012	4,107939	-0,150980	0,046987	-0,819026	0,784992	-0,299469	-3,858991	0,652581	-12,034842	-5,252814	19,539980	2,890781	-4,548813	-0,602236	-112,415523	-181,229894	32,284416	-0,299469	-3,858991	0,652581	-314,965641	18,255487	19,539980	-0,299469	-3,858991	0,652581	-314,965641	18,255487	19,539980
16:11:40,58	0,455012	4,107939	-0,150980	0,046987	-0,819026	0,784992	-0,298651	-3,863871	0,652568	-11,955795	-5,223411	19,555940	2,898174	-4,551166	-0,600294	-112,499392	-181,364520	32,304939	-0,298651	-3,863871	0,652568	-315,269657	18,220677	19,555940	-0,298651	-3,863871	0,652568	-315,269657	18,220677	19,555940
16:11:40,63	0,455012	4,107939	-0,150980	0,046987	-0,819026	0,784992	-0,300309	-3,871451	0,654509	-11,720177	-5,314966	19,576463	2,895704	-4,551079	-0,597993	-112,538073	-181,422006	32,291990	-0,300309	-3,871451	0,654509	-315,629041	18,259305	19,576463	-0,300309	-3,871451	0,654509	-315,629041	18,259305	19,576463
16:11:40,68	0,455012	4,107939	-0,150980	0,046987	-0,819026	0,784992	-0,299150	-3,869268	0,656810	-11,902818	-5,259448	19,563514	2,898041	-4,550706	-0,599488	-112,513692	-181,484434	32,354096	-0,299150	-3,869268	0,656810	-315,640318	18,223832	19,563514	-0,299150	-3,869268	0,656810	-315,640318	18,223832	19,563514
16:11:40,73	0,455012	4,107939	-0,150980	0,046987	-0,819026	0,784992	-0,300641	-3,871105	0,655316	-11,849139	-5,284668	19,625620	2,899081	-4,551605	-0,596419	-112,579792	-181,512293	32,332681	-0,300641	-3,871105	0,655316	-315,730886	18,315681	19,625620	-0,300641	-3,871105	0,655316	-315,730886	18,315681	19,625620
16:11:40,78	0,455012	4,107939	-0,150980	0,046987	-0,819026	0,784992	-0,300383	-3,872454	0,658384	-11,836151	-5,314521	19,604205	2,900083	-4,552668	-0,597598	-112,635353	-181,585616	32,341326	-0,300383	-3,872454	0,658384	-315,823819	18,265505	19,604205	-0,300383	-3,872454	0,658384	-315,823819	18,265505	19,604205
16:11:40,83	0,455012	4,107939	-0,150980	0,046987	-0,819026	0,784992	-0,299963	-3,873855	0,657205	-11,854618	-5,304170	19,612851	2,902429	-4,553099	-0,594859	-112,625624	-181,641475	32,352647	-0,299963	-3,873855	0,657205	-315,952207	18,242937	19,612851	-0,299963	-3,873855	0,657205	-315,952207	18,242937	19,612851
16:11:40,88	0,455012	4,107939	-0,150980	0,046987	-0,819026	0,784992	-0,300763	-3,876102	0,659945	-11,781282	-5,309403	19,624171	2,900019	-4,552493	-0,595248	-112,645515	-181,643885	32,372065	-0,300763	-3,876102	0,659945	-316,055264	18,300485	19,624171	-0,300763	-3,876102	0,659945	-316,055264	18,300485	19,624171
16:11:40,93	0,455012	4,107939	-0,150980	0,046987	-0,819026	0,784992	-0,300083	-3,873711	0,659556	-11,917648	-5,290046	19,643589	2,902280	-4,551538	-0,593734	-112,674727	-181,699915	32,336266	-0,300083	-3,873711	0,659556	-316,003935	18,266435	19,643589	-0,300083	-3,873711	0,659556	-316,003935	18,266435	19,643589
16:11:40,98	0,455012	4,107939	-0,150980	0,046987	-0,819026	0,784992	-0,302040	-3,875192	0,661069	-11,903737	-5,389125	19,607790	2,902885	-4,553070	-0,594119	-112,676157	-181,686271	32,331984	-0,302040	-3,875192	0,661069	-316,106325	18,321029	19,607790	-0,302040	-3,875192	0,661069	-316,106325	18,321029	19,607790
16:11:41,03	0,455012	4,107939	-0,150980	0,046987	-0,819026	0,784992	-0,301016	-3,876482	0,660684	-11,825577	-5,343906	19,603508	2,901649	-4,554674	-0,596824	-112,683353	-181,732827	32,351141	-0,301016	-3,876482	0,660684	-316,129398	18,285817	19,603508	-0,301016	-3,876482	0,660684	-316,129398	18,285817	19,603508
16:11:41,08	0,455012	4,107939	-0,150980	0,046987	-0,819026	0,784992	-0,299008	-3,876214	0,657980	-11,883434	-5,222491	19,622666	2,902741	-4,550805	-0,594909	-112,710887	-181,751238	32,350432	-0,299008	-3,876214	0,657980	-316,166210	18,249674	19,622666	-0,299008	-3,876214	0,657980	-316,166210	18,249674	19,622666
16:11:41,13	0,455012	4,107939	-0,150980	0,046987	-0,819026	0,784992	-0,302905	-3,875225	0,659895	-11,964578	-5,439737	19,621956	2,903335	-4,551957	-0,592561	-112,710337	-181,763461	32,363073	-0,302905	-3,875225	0,659895	-316,169712	18,338286	19,621956	-0,302905	-3,875225	0,659895	-316,169712	18,338286	19,621956
16:11:41,18	0,455012	4,107939	-0,150980	0,046987	-0,819026	0,784992	-0,302204	-3,876315	0,662243	-11,918199	-5,396732	19,634598	2,908566	-4,556519	-0,595233	-112,719799	-181,838883	32,396524	-0,302204	-3,876315	0,662243	-316,208911	18,326315	19,634598	-0,302204	-3,876315	0,662243	-316,208911	18,326315	19,634598
16:11:41,23	0,455012	4,107939	-0,150980	0,046987	-0,819026	0,784992	-0,300869	-3,883126	0,659570	-11,634084	-5,297799	19,668048	2,906169	-4,554573	-0,594488	-112,739137	-181,831665	32,381839	-0,300869	-3,883126	0,659570	-316,459447	18,320456	19,668048	-0,300869	-3,883126	0,659570	-316,459447	18,320456	19,668048
16:11:41,28	0,455012	4,107939	-0,150980	0,046987	-0,819026	0,784992	-0,301356	-3,880078	0,660316	-11,796002	-5,343457	19,653364	2,904939	-4,554616	-0,593736	-112,767555	-181,829614	32,366986	-0,301356	-3,880078	0,660316	-316,382091	18,312993	19,653364	-0,301356	-3,880078	0,660316	-316,382091	18,312993	19,653364
16:11:41,33	0,455012	4,107939	-0,150980	0,046987	-0,819026	0,784992	-0,300704	-3,879033	0,661067	-11,862729	-5,335189	19,638510	2,904350	-4,556640	-0,592577	-112,765079	-181,865781	32,345314	-0,300704	-3,879033	0,661067	-316,366854	18,270079	19,638510	-0,300704	-3,879033	0,661067	-316,366854	18,270079	19,638510
16:11:41,38	0,455012	4,107939	-0,150980	0,046987	-0,819026	0,784992	-0,298656	-3,879536	0,662226	-11,866703	-5,208468	19,616838	2,902588	-4,555849	-0,589451	-112,761295	-181,870747	32,372097	-0,298656	-3,879536	0,662226	-316,410244	18,236037	19,616838	-0,298656	-3,879536	0,662226	-316,410244	18,236037	19,616838
16:11:41,43	0,455012	4,107939	-0,150980	0,046987	-0,819026	0,784992	-0,298461	-3,877614	0,665352	-11,969024	-5,192560	19,643622	2,903079	-4,555503	-0,592979	-112,793748	-181,892977	32,354621	-0,298461	-3,877614	0,665352	-316,361735	18,236625	19,643622	-0,298461	-3,877614	0,665352	-316,361735	18,236625	19,643622
16:11:41,48	0,455012	4,107939	-0,150980	0,046987	-0,819026	0,784992	-0,299006	-3,877867	0,661825	-11,991372	-5,237872	19,626145	2,907109	-4,557941	-0,591776	-112,827561	-181,930666	32,401815	-0,299006	-3,877867	0,661825	-316,403905	18,234068	19,626145	-0,299006	-3,877867	0,661825	-316,403905	18,234068	19,626145
16:11:41,53	0,455012	4,107939	-0,150980	0,046987	-0,819026	0,784992	-0,298909	-3,882575	0,663028	-11,796082	-5,243294	19,673340	2,902468	-4,556883	-0,590646	-112,799669	-181,929114	32,351794	-0,298909	-3,882575	0,663028	-316,578223	18,221074	19,673340	-0,298909	-3,882575	0,663028	-316,578223	18,221074	19,673340
16:11:41,58	0,455012	4,107939	-0,150980	0,046987	-0,819026	0,784992	-0,297505	-3,878028	0,664158	-12,017259	-5,146909	19,623319	2,904167	-4,556406	-0,593332	-112,814823	-181,940285	32,406887	-0,297505	-3,878028	0,664158	-316,442426	18,207247	19,623319	-0,297505	-3,878028	0,664158	-316,442426	18,207247	19,623319
16:11:41,63	0,455012	4,107939	-0,150980	0,046987	-0,819026	0,784992	-0,298767	-3,879260	0,661472	-11,970424	-5,220068	19,678412	2,908253	-4,554988	-0,589095	-112,830633	-181,971776	32,365619	-0,298767	-3,879260	0,661472	-316,492337	18,233151	19,678412	-0,298767	-3,879260	0,661472	-316,492337	18,233151	19,678412
16:11:41,68	0,455012	4,107939	-0,150980	0,046987	-0,819026	0,784992	-0,302039	-3,882090	0,665709	-11,858469	-5,388152	19,637143	2,907608	-4,555485	-0,591015	-112,838560	-182,004774	32,399542	-0,302039	-3,882090	0,665709	-316,602495	18,321910	19,637143	-0,302039	-3,882090	0,665709	-316,602495	18,321910	19,637143
16:11:41,73	0,455012	4,107939	-0,150980	0,046987	-0,819026	0,784992	-0,301286	-3,881780	0,663789	-11,907125	-5,339364	19,671066	2,905208	-4,560411	-0,593345	-112,884062	-181,955043	32,406720	-0,301286	-3,881780	0,663789	-316,626823	18,311590	19,671066	-0,301286	-3,881780	0,663789	-316,626823	18,311590	19,671066
16:11:41,78	0,455012	4,107939	-0,150980	0,046987	-0,819026	0,784992	-0,295820	-3,882164	0,661459	-11,866805	-5,119403	19,678244	2,906995	-4,551622	-0,591832	-112,849382	-181,979702	32,377195	-0,295820	-3,882164	0,661459	-316,616699	18,102470	19,678244	-0,295820	-3,882164	0,661459	-316,616699	18,102470	19,678244
16:11:41,83	0,455012	4,107939	-0,150980	0,046987	-0,819026	0,784992	-0,304325	-3,879317	0,662971	-12,018862	-5,519317	19,648720	2,907595	-4,558211	-0,590624	-112,850916	-182,011100	32,393977	-0,304325	-3,879317	0,662971	-316,545270	18,370224	19,648720	-0,304325	-3,879317	0,662971	-316,545270	18,370224	19,648720
16:11:41,89	0,455012	4,107939	-0,150980	0,046987	-0,819026	0,784992	-0,298919	-3,883132	0,664179	-11,848481	-5,223817	19,665501	2,905802	-4,559972	-0,589067	-112,870178	-182,009498	32,402398	-0,298919	-3,883132	0,664179	-316,674305	18,241327	19,665501	-0,298919	-3,883132	0,664179	-316,674305	18,241327	19,665501
16:11:41,94	0,455012	4,107939	-0,150980	0,046987	-0,819026	0,784992	-0,296497	-3,882460	0,665737	-11,891668	-5,115340	19,673922	2,908755	-4,555576	-0,588725	-112,861396	-182,010054	32,354793	-0,296497	-3,882460	0,665737	-316,664741	18,159653	19,673922	-0,296497	-3,882460	0,665737	-316,664741	18,159653	19,673922
16:11:41,99	0,455012	4,107939	-0,150980	0,046987	-0,819026	0,784992	-0,301780	-3,882819	0,666079	-11,869087	-5,382210	19,626317	2,907540	-4,559581	-0,592954	-112,868527	-182,030528	32,399586	-0,301780	-3,882819	0,666079	-316,670347	18,307555	19,626317	-0,301780	-3,882819	0,666079	-316,670347	18,307555	19,626317
16:11:42,04	0,455012	4,107939	-0,150980	0,046987	-0,819026	0,784992	-0,297705	-3,883768	0,661849	-11,840992	-5,166205	19,671110	2,558163	-4,392306	-0,729643	-103,634384	-164,055448	30,219640	-0,297705	-3,883768	0,661849	-316,716814	18,203607	19,671110	-0,297705	-3,883768	0,661849	-316,716814	18,203607	19,671110
16:11:42,09	0,454993	4,057954	-0,150984	0,046984	-0,819007	0,785003	-0,267880	-3,497562	0,525161	-11,739786	-4,605859	17,491164	2,505635	-4,362393	-0,733005	-101,723476	-160,829924	30,039090	-0,267880	-3,497562	0,525161	-286,298403	16,422710	17,491164	-0,267880	-3,497562	0,525161	-286,298403	16,422710	17,491164
16:11:42,14	0,454993	4,057954	-0,150984	0,046984	-0,819007	0,785003	-0,267522	-3,437115	0,521799	-11,134183	-4,545122	17,310614	2,508445	-4,369558	-0,726865	-101,969237	-161,182393	30,035702	-0,267522	-3,437115	0,521799	-280,947724	16,455361	17,310614	-0,267522	-3,437115	0,521799	-280,947724	16,455361	17,310614
16:11:42,19	0,454993	4,057954	-0,150984	0,046984	-0,819007	0,785003	-0,262722	-3,443131	0,527939	-11,249483	-4,332128	17,307226	2,518129	-4,367679	-0,723733	-102,044901	-161,386096	30,102678	-0,262722	-3,443131	0,527939	-281,535273	16,291562	17,307226	-0,262722	-3,443131	0,527939	-281,535273	16,291562	17,307226
16:11:42,24	0,454993	4,057954	-0,150984	0,046984	-0,819007	0,785003	-0,269191	-3,450578	0,531071	-11,076463	-4,632184	17,374202	2,518489	-4,369706	-0,721039	-102,115546	-161,521499	30,097189	-0,269191	-3,450578	0,531071	-281,946873	16,499313	17,374202	-0,269191	-3,450578	0,531071	-281,946873	16,499313	17,374202
16:11:42,29	0,454993	4,057954	-0,150984	0,046984	-0,819007	0,785003	-0,267616	-3,451904	0,533765	-11,160138	-4,543743	17,368713	2,524187	-4,370954	-0,721067	-102,171719	-161,635423	30,075553	-0,267616	-3,451904	0,533765	-282,134575	16,464085	17,368713	-0,267616	-3,451904	0,533765	-282,134575	16,464085	17,368713
16:11:42,34	0,454993	4,057954	-0,150984	0,046984	-0,819007	0,785003	-0,269384	-3,457462	0,533737	-10,997866	-4,627378	17,347077	2,519850	-4,372302	-0,723789	-102,245707	-161,688175	30,118937	-0,269384	-3,457462	0,533737	-282,408611	16,519260	17,347077	-0,269384	-3,457462	0,533737	-282,408611	16,519260	17,347077
16:11:42,39	0,454993	4,057954	-0,150984	0,046984	-0,819007	0,785003	-0,266048	-3,454380	0,531014	-11,240779	-4,491601	17,390461	2,524598	-4,372364	-0,717547	-102,211302	-161,774017	30,117692	-0,266048	-3,454380	0,531014	-282,409632	16,393154	17,390461	-0,266048	-3,454380	0,531014	-282,409632	16,393154	17,390461
16:11:42,44	0,454993	4,057954	-0,150984	0,046984	-0,819007	0,785003	-0,268368	-3,458523	0,537256	-11,082485	-4,539547	17,389216	2,525034	-4,372440	-0,721845	-102,274281	-161,773487	30,125881	-0,268368	-3,458523	0,537256	-282,576558	16,527362	17,389216	-0,268368	-3,458523	0,537256	-282,576558	16,527362	17,389216
16:11:42,49	0,454993	4,057954	-0,150984	0,046984	-0,819007	0,785003	-0,268521	-3,458938	0,532958	-11,091949	-4,602274	17,397405	2,524373	-4,374141	-0,720692	-102,287057	-161,858308	30,107691	-0,268521	-3,458938	0,532958	-282,618580	16,476591	17,397405	-0,268521	-3,458938	0,532958	-282,618580	16,476591	17,397405
16:11:42,54	0,454993	4,057954	-0,150984	0,046984	-0,819007	0,785003	-0,266716	-3,459216	0,534112	-11,157323	-4,477100	17,379215	2,188064	-4,204440	-0,835022	-92,816843	-144,475930	28,035856	-0,266716	-3,459216	0,534112	-282,705799	16,460122	17,379215	-0,266716	-3,459216	0,534112	-282,705799	16,460122	17,379215
16:11:42,59	0,454998	4,007998	-0,150981	0,046971	-0,819015	0,784987	-0,245527	-3,083114	0,419781	-10,925938	-3,865030	15,307380	2,138442	-4,177498	-0,838978	-91,190832	-141,337529	27,734737	-0,245527	-3,083114	0,419781	-252,950420	15,408871	15,307380	-0,245527	-3,083114	0,419781	-252,950420	15,408871	15,307380
16:11:42,64	0,454998	4,007998	-0,150981	0,046971	-0,819015	0,784987	-0,244049	-3,026669	0,415825	-10,330138	-3,949176	15,006261	2,145430	-4,184739	-0,831614	-91,385722	-141,757063	27,767406	-0,244049	-3,026669	0,415825	-247,923689	15,208654	15,006261	-0,244049	-3,026669	0,415825	-247,923689	15,208654	15,006261
16:11:42,69	0,454998	4,007998	-0,150981	0,046971	-0,819015	0,784987	-0,241272	-3,036341	0,423189	-10,287968	-3,763821	15,038930	2,149744	-4,182213	-0,827364	-91,491997	-141,975952	27,803627	-0,241272	-3,036341	0,423189	-248,640767	15,176069	15,038930	-0,241272	-3,036341	0,423189	-248,640767	15,176069	15,038930
16:11:42,74	0,454998	4,007998	-0,150981	0,046971	-0,819015	0,784987	-0,245617	-3,038815	0,427439	-10,402047	-3,972316	15,075151	2,152367	-4,184758	-0,832424	-91,576710	-142,147995	27,826366	-0,245617	-3,038815	0,427439	-248,949015	15,308601	15,075151	-0,245617	-3,038815	0,427439	-248,949015	15,308601	15,075151
16:11:42,79	0,454998	4,007998	-0,150981	0,046971	-0,819015	0,784987	-0,244724	-3,042358	0,422380	-10,409142	-3,913235	15,097890	2,155219	-4,184906	-0,827752	-91,605288	-142,209671	27,846539	-0,244724	-3,042358	0,422380	-249,234265	15,297600	15,097890	-0,244724	-3,042358	0,422380	-249,234265	15,297600	15,097890
16:11:42,84	0,454998	4,007998	-0,150981	0,046971	-0,819015	0,784987	-0,246022	-3,044903	0,427051	-10,344527	-3,974644	15,118063	2,156263	-4,185480	-0,826590	-91,641438	-142,292692	27,858174	-0,246022	-3,044903	0,427051	-249,369398	15,338088	15,118063	-0,246022	-3,044903	0,427051	-249,369398	15,338088	15,118063
16:11:42,89	0,454998	4,007998	-0,150981	0,046971	-0,819015	0,784987	-0,246047	-3,046093	0,428214	-10,372591	-3,965713	15,129698	2,157910	-4,185537	-0,826971	-91,669783	-142,362195	27,880973	-0,246047	-3,046093	0,428214	-249,490921	15,348939	15,129698	-0,246047	-3,046093	0,428214	-249,490921	15,348939	15,129698
16:11:42,94	0,454998	4,007998	-0,150981	0,046971	-0,819015	0,784987	-0,246821	-3,047548	0,427832	-10,371304	-3,995776	15,152497	2,163003	-4,189874	-0,822714	-91,751234	-142,466671	27,871265	-0,246821	-3,047548	0,427832	-249,603837	15,379665	15,152497	-0,246821	-3,047548	0,427832	-249,603837	15,379665	15,152497
16:11:42,99	0,454998	4,007998	-0,150981	0,046971	-0,819015	0,784987	-0,245611	-3,054128	0,432090	-10,160361	-3,951185	15,142789	2,161164	-4,184456	-0,824292	-91,754688	-142,501244	27,876484	-0,245611	-3,054128	0,432090	-249,909405	15,329313	15,142789	-0,245611	-3,054128	0,432090	-249,909405	15,329313	15,142789
16:11:43,04	0,454998	4,007998	-0,150981	0,046971	-0,819015	0,784987	-0,249384	-3,049826	0,430511	-10,415741	-4,133085	15,148008	2,162312	-4,189721	-0,823101	-91,784444	-142,496426	27,895018	-0,249384	-3,049826	0,430511	-249,827067	15,443594	15,148008	-0,249384	-3,049826	0,430511	-249,827067	15,443594	15,148008
16:11:43,09	0,454998	4,007998	-0,150981	0,046971	-0,819015	0,784987	-0,245399	-3,053453	0,431702	-10,237849	-3,953999	15,166542	2,161633	-4,190476	-0,823119	-91,810165	-142,552127	27,883589	-0,245399	-3,053453	0,431702	-249,933884	15,309790	15,166542	-0,245399	-3,053453	0,431702	-249,933884	15,309790	15,166542
16:11:43,14	0,454998	4,007998	-0,150981	0,046971	-0,819015	0,784987	-0,244406	-3,053242	0,431684	-10,309902	-3,896791	15,155113	2,161590	-4,188669	-0,821990	-91,824323	-142,571700	27,853610	-0,244406	-3,053242	0,431684	-249,989401	15,289052	15,155113	-0,244406	-3,053242	0,431684	-249,989401	15,289052	15,155113
16:11:43,19	0,454998	4,007998	-0,150981	0,046971	-0,819015	0,784987	-0,245949	-3,052302	0,432813	-10,382835	-3,979520	15,125134	2,159700	-4,188783	-0,821591	-91,858547	-142,628546	27,890316	-0,245949	-3,052302	0,432813	-249,988509	15,327476	15,125134	-0,245949	-3,052302	0,432813	-249,988509	15,327476	15,125134
16:11:43,24	0,454998	4,007998	-0,150981	0,046971	-0,819015	0,784987	-0,244905	-3,050721	0,433212	-10,531347	-3,926430	15,161840	2,165525	-4,188625	-0,823523	-91,875068	-142,651748	27,906483	-0,244905	-3,050721	0,433212	-250,012976	15,298585	15,161840	-0,244905	-3,050721	0,433212	-250,012976	15,298585	15,161840
16:11:43,29	0,454998	4,007998	-0,150981	0,046971	-0,819015	0,784987	-0,247954	-3,055687	0,431281	-10,301488	-4,087706	15,178007	2,165576	-4,187160	-0,820392	-91,833930	-142,703637	27,917255	-0,247954	-3,055687	0,431281	-250,172919	15,376688	15,178007	-0,247954	-3,055687	0,431281	-250,172919	15,376688	15,178007
16:11:43,34	0,454998	4,007998	-0,150981	0,046971	-0,819015	0,784987	-0,249248	-3,054998	0,434412	-10,361661	-4,093427	15,188779	2,163060	-4,190652	-0,823128	-91,900761	-142,735070	27,922492	-0,249248	-3,054998	0,434412	-250,179040	15,472551	15,188779	-0,249248	-3,054998	0,434412	-250,179040	15,472551	15,188779
16:11:43,39	0,454998	4,007998	-0,150981	0,046971	-0,819015	0,784987	-0,244966	-3,054566	0,431676	-10,444801	-3,912905	15,194016	2,167102	-4,192425	-0,820429	-91,942651	-142,759892	27,901540	-0,244966	-3,054566	0,431676	-250,228210	15,316909	15,194016	-0,244966	-3,054566	0,431676	-250,228210	15,316909	15,194016
16:11:43,44	0,454998	4,007998	-0,150981	0,046971	-0,819015	0,784987	-0,245452	-3,058952	0,434375	-10,259137	-3,962048	15,173064	2,165953	-4,193281	-0,819223	-91,923811	-142,773934	27,938599	-0,245452	-3,058952	0,434375	-250,386898	15,305923	15,173064	-0,245452	-3,058952	0,434375	-250,386898	15,305923	15,173064
16:11:43,49	0,454998	4,007998	-0,150981	0,046971	-0,819015	0,784987	-0,244136	-3,058386	0,435580	-10,291328	-3,870292	15,210123	2,168875	-4,192316	-0,820048	-91,930590	-142,793797	27,881040	-0,244136	-3,058386	0,435580	-250,374631	15,294393	15,210123	-0,244136	-3,058386	0,435580	-250,374631	15,294393	15,210123
16:11:43,54	0,454998	4,007998	-0,150981	0,046971	-0,819015	0,784987	-0,246433	-3,060434	0,434756	-10,205424	-3,985686	15,152564	2,168795	-4,189616	-0,823160	-91,946755	-142,810207	27,902342	-0,246433	-3,060434	0,434756	-250,449493	15,359330	15,152564	-0,246433	-3,060434	0,434756	-250,449493	15,359330	15,152564
16:11:43,59	0,454998	4,007998	-0,150981	0,046971	-0,819015	0,784987	-0,248731	-3,059014	0,431643	-10,301542	-4,110962	15,173866	2,164120	-4,193948	-0,817713	-91,954748	-142,801659	27,897933	-0,248731	-3,059014	0,431643	-250,434166	15,414425	15,173866	-0,248731	-3,059014	0,431643	-250,434166	15,414425	15,173866
16:11:43,64	0,454998	4,007998	-0,150981	0,046971	-0,819015	0,784987	-0,242642	-3,057131	0,437090	-10,396056	-3,805529	15,169457	2,167611	-4,196013	-0,818859	-91,964195	-142,836855	27,912432	-0,242642	-3,057131	0,437090	-250,380856	15,241869	15,169457	-0,242642	-3,057131	0,437090	-250,380856	15,241869	15,169457
16:11:43,69	0,454998	4,007998	-0,150981	0,046971	-0,819015	0,784987	-0,242599	-3,061187	0,435945	-10,220357	-3,793886	15,183956	2,163391	-4,189766	-0,820813	-91,981085	-142,844640	27,952504	-0,242599	-3,061187	0,435945	-250,523540	15,250152	15,183956	-0,242599	-3,061187	0,435945	-250,523540	15,250152	15,183956
16:11:43,74	0,454998	4,007998	-0,150981	0,046971	-0,819015	0,784987	-0,245899	-3,054409	0,433991	-10,587982	-3,976225	15,224028	2,168676	-4,193631	-0,820793	-91,981567	-142,897396	27,946302	-0,245899	-3,054409	0,433991	-250,359120	15,326869	15,224028	-0,245899	-3,054409	0,433991	-250,359120	15,326869	15,224028
16:11:43,79	0,454998	4,007998	-0,150981	0,046971	-0,819015	0,784987	-0,245194	-3,060919	0,434010	-10,295432	-3,913610	15,217826	2,168018	-4,193974	-0,819640	-92,017094	-142,894681	27,950732	-0,245194	-3,060919	0,434010	-250,577542	15,334150	15,217826	-0,245194	-3,060919	0,434010	-250,577542	15,334150	15,217826
16:11:43,84	0,454998	4,007998	-0,150981	0,046971	-0,819015	0,784987	-0,244568	-3,060521	0,435164	-10,331527	-3,913173	15,222257	2,167438	-4,194536	-0,819253	-92,008099	-142,917964	27,939785	-0,244568	-3,060521	0,435164	-250,582415	15,285431	15,222257	-0,244568	-3,060521	0,435164	-250,582415	15,285431	15,222257
16:11:43,89	0,454998	4,007998	-0,150981	0,046971	-0,819015	0,784987	-0,243792	-3,060300	0,435550	-10,358696	-3,853371	15,211309	2,171570	-4,197226	-0,819252	-92,020602	-142,897403	27,926351	-0,243792	-3,060300	0,435550	-250,592219	15,284289	15,211309	-0,243792	-3,060300	0,435550	-250,592219	15,284289	15,211309
16:11:43,94	0,454998	4,007998	-0,150981	0,046971	-0,819015	0,784987	-0,243528	-3,065222	0,435552	-10,091173	-3,860770	15,197875	2,166247	-4,194261	-0,814217	-92,017703	-142,938523	27,926306	-0,243528	-3,065222	0,435552	-250,711109	15,256195	15,197875	-0,243528	-3,065222	0,435552	-250,711109	15,256195	15,197875
16:11:43,99	0,454998	4,007998	-0,150981	0,046971	-0,819015	0,784987	-0,243434	-3,059130	0,440586	-10,442119	-3,832826	15,197830	2,165692	-4,191803	-0,817317	-91,989703	-142,932853	27,938044	-0,243434	-3,059130	0,440586	-250,583833	15,276781	15,197830	-0,243434	-3,059130	0,440586	-250,583833	15,276781	15,197830
16:11:44,04	0,454998	4,007998	-0,150981	0,046971	-0,819015	0,784987	-0,245285	-3,057421	0,437487	-10,512077	-3,907652	15,209569	2,172724	-4,191978	-0,817293	-91,984770	-142,993712	27,951755	-0,245285	-3,057421	0,437487	-250,519634	15,347241	15,209569	-0,245285	-3,057421	0,437487	-250,519634	15,347241	15,209569
16:11:44,10	0,454998	4,007998	-0,150981	0,046971	-0,819015	0,784987	-0,248650	-3,063598	0,437510	-10,241140	-4,047923	15,223279	2,168537	-4,193818	-0,819254	-92,038913	-142,923242	27,959610	-0,248650	-3,063598	0,437510	-250,733548	15,471110	15,223279	-0,248650	-3,063598	0,437510	-250,733548	15,471110	15,223279
16:11:44,15	0,454998	4,007998	-0,150981	0,046971	-0,819015	0,784987	-0,244964	-3,060892	0,435550	-10,347861	-3,938347	15,231135	2,169034	-4,194674	-0,817716	-92,064985	-142,990667	27,947051	-0,244964	-3,060892	0,435550	-250,627900	15,291294	15,231135	-0,244964	-3,060892	0,435550	-250,627900	15,291294	15,231135
16:11:44,20	0,454998	4,007998	-0,150981	0,046971	-0,819015	0,784987	-0,244471	-3,061751	0,437088	-10,374645	-3,901576	15,218575	2,163967	-4,190205	-0,813809	-91,976658	-142,915171	27,955662	-0,244471	-3,061751	0,437088	-250,722078	15,289360	15,218575	-0,244471	-3,061751	0,437088	-250,722078	15,289360	15,218575
16:11:44,25	0,454998	4,007998	-0,150981	0,046971	-0,819015	0,784987	-0,245807	-3,055128	0,440995	-10,609488	-3,932311	15,227186	1,829007	-4,003943	-0,929496	-81,713060	-125,126281	25,756546	-0,245807	-3,055128	0,440995	-250,437028	15,363515	15,227186	-0,245807	-3,055128	0,440995	-250,437028	15,363515	15,227186
16:11:44,30	0,454973	3,957969	-0,150986	0,046968	-0,819006	0,784970	-0,239634	-2,671914	0,325307	-9,999209	-3,617255	13,028070	1,784458	-3,985276	-0,930687	-80,292083	-122,525886	25,578775	-0,239634	-2,671914	0,325307	-219,744427	15,194031	13,028070	-0,239634	-2,671914	0,325307	-219,744427	15,194031	13,028070
16:11:44,35	0,454973	3,957969	-0,150986	0,046968	-0,819006	0,784970	-0,233526	-2,623999	0,324117	-9,528257	-3,369225	12,850300	1,790203	-3,984914	-0,925674	-80,497963	-122,921119	25,638905	-0,233526	-2,623999	0,324117	-215,512202	14,962568	12,850300	-0,233526	-2,623999	0,324117	-215,512202	14,962568	12,850300
16:11:44,40	0,454973	3,957969	-0,150986	0,046968	-0,819006	0,784970	-0,236712	-2,628793	0,329129	-9,724203	-3,515595	12,910429	1,797962	-3,990746	-0,922579	-80,642054	-123,213806	25,658673	-0,236712	-2,628793	0,329129	-216,084459	15,066327	12,910429	-0,236712	-2,628793	0,329129	-216,084459	15,066327	12,910429
16:11:44,45	0,454973	3,957969	-0,150986	0,046968	-0,819006	0,784970	-0,235541	-2,638429	0,332225	-9,548647	-3,433105	12,930197	1,800036	-3,993704	-0,919466	-80,734112	-123,353747	25,696769	-0,235541	-2,638429	0,332225	-216,665335	15,056831	12,930197	-0,235541	-2,638429	0,332225	-216,665335	15,056831	12,930197
16:11:44,50	0,454973	3,957969	-0,150986	0,046968	-0,819006	0,784970	-0,234016	-2,641704	0,335338	-9,545580	-3,363566	12,968293	1,803311	-3,994990	-0,917149	-80,824465	-123,456954	25,717582	-0,234016	-2,641704	0,335338	-216,919338	15,006667	12,968293	-0,234016	-2,641704	0,335338	-216,919338	15,006667	12,968293
16:11:44,55	0,454973	3,957969	-0,150986	0,046968	-0,819006	0,784970	-0,234539	-2,645183	0,337655	-9,499219	-3,417442	12,989106	1,804335	-3,993662	-0,921461	-80,846207	-123,575979	25,687920	-0,234539	-2,645183	0,337655	-217,146093	14,993900	12,989106	-0,234539	-2,645183	0,337655	-217,146093	14,993900	12,989106
16:11:44,60	0,454973	3,957969	-0,150986	0,046968	-0,819006	0,784970	-0,236202	-2,645406	0,333342	-9,601558	-3,463197	12,959444	1,807122	-3,999216	-0,915605	-80,916386	-123,647000	25,726067	-0,236202	-2,645406	0,333342	-217,265958	15,078634	12,959444	-0,236202	-2,645406	0,333342	-217,265958	15,078634	12,959444
16:11:44,65	0,454973	3,957969	-0,150986	0,046968	-0,819006	0,784970	-0,232786	-2,650597	0,339198	-9,428237	-3,310842	12,997592	1,804214	-3,994009	-0,911741	-80,886472	-123,669689	25,713261	-0,232786	-2,650597	0,339198	-217,500108	14,962850	12,997592	-0,232786	-2,650597	0,339198	-217,500108	14,962850	12,997592
16:11:44,70	0,454973	3,957969	-0,150986	0,046968	-0,819006	0,784970	-0,235841	-2,645474	0,343063	-9,699311	-3,432465	12,984785	1,798031	-3,993856	-0,918294	-80,761682	-123,588964	25,722351	-0,235841	-2,645474	0,343063	-217,369048	15,081065	12,984785	-0,235841	-2,645474	0,343063	-217,369048	15,081065	12,984785
16:11:44,75	0,454973	3,957969	-0,150986	0,046968	-0,819006	0,784970	-0,232882	-2,640044	0,336509	-9,849393	-3,210888	12,993876	1,491540	-3,820143	-1,006841	-71,102903	-107,148453	23,666609	-0,232882	-2,640044	0,336509	-217,092834	15,070360	12,993876	-0,232882	-2,640044	0,336509	-217,092834	15,070360	12,993876
16:11:44,80	0,455021	3,907883	-0,150983	0,046985	-0,819007	0,785011	-0,230076	-2,287758	0,247962	-9,100952	-2,920501	10,938133	1,446143	-3,797393	-1,010857	-69,747389	-104,685272	23,414618	-0,230076	-2,287758	0,247962	-188,689987	15,140497	10,938133	-0,230076	-2,287758	0,247962	-188,689987	15,140497	10,938133
16:11:44,85	0,455021	3,907883	-0,150983	0,046985	-0,819007	0,785011	-0,227080	-2,237069	0,243946	-8,925892	-2,822365	10,686142	1,458163	-3,806554	-1,005047	-70,035964	-105,190031	23,485810	-0,227080	-2,237069	0,243946	-184,535772	15,003408	10,686142	-0,227080	-2,237069	0,243946	-184,535772	15,003408	10,686142
16:11:44,90	0,455021	3,907883	-0,150983	0,046985	-0,819007	0,785011	-0,225156	-2,252058	0,249757	-8,727841	-2,719855	10,757334	1,462358	-3,806693	-1,002380	-70,199687	-105,421791	23,503376	-0,225156	-2,252058	0,249757	-185,514426	14,954890	10,757334	-0,225156	-2,252058	0,249757	-185,514426	14,954890	10,757334
16:11:44,95	0,455021	3,907883	-0,150983	0,046985	-0,819007	0,785011	-0,227133	-2,255761	0,252423	-8,817876	-2,848568	10,774901	1,464386	-3,808427	-1,001587	-70,291856	-105,591011	23,566346	-0,227133	-2,255761	0,252423	-185,895116	14,981373	10,774901	-0,227133	-2,255761	0,252423	-185,895116	14,981373	10,774901
16:11:45,00	0,455021	3,907883	-0,150983	0,046985	-0,819007	0,785011	-0,226646	-2,258384	0,253217	-8,874099	-2,818454	10,837870	1,466511	-3,808100	-0,998877	-70,351865	-105,734436	23,585360	-0,226646	-2,258384	0,253217	-186,157266	14,973257	10,837870	-0,226646	-2,258384	0,253217	-186,157266	14,973257	10,837870
16:11:45,05	0,455021	3,907883	-0,150983	0,046985	-0,819007	0,785011	-0,227991	-2,260061	0,255927	-8,941137	-2,868646	10,856885	1,470433	-3,808149	-1,000070	-70,414121	-105,821046	23,579777	-0,227991	-2,260061	0,255927	-186,355906	15,028640	10,856885	-0,227991	-2,260061	0,255927	-186,355906	15,028640	10,856885
16:11:45,10	0,455021	3,907883	-0,150983	0,046985	-0,819007	0,785011	-0,229910	-2,263482	0,254734	-8,869375	-2,979024	10,851301	1,474984	-3,813270	-0,997757	-70,482331	-105,900213	23,557181	-0,229910	-2,263482	0,254734	-186,552699	15,068873	10,851301	-0,229910	-2,263482	0,254734	-186,552699	15,068873	10,851301
16:11:45,15	0,455021	3,907883	-0,150983	0,046985	-0,819007	0,785011	-0,227750	-2,269984	0,257047	-8,633922	-2,886241	10,828706	1,473624	-3,813676	-0,999692	-70,534982	-105,969459	23,599993	-0,227750	-2,269984	0,257047	-186,827676	14,992170	10,828706	-0,227750	-2,269984	0,257047	-186,827676	14,992170	10,828706
16:11:45,20	0,455021	3,907883	-0,150983	0,046985	-0,819007	0,785011	-0,226719	-2,269009	0,255112	-8,770898	-2,843573	10,871517	1,471754	-3,809030	-1,001229	-70,542013	-106,023359	23,657782	-0,226719	-2,269009	0,255112	-186,888141	14,953859	10,871517	-0,226719	-2,269009	0,255112	-186,888141	14,953859	10,871517
16:11:45,25	0,455021	3,907883	-0,150983	0,046985	-0,819007	0,785011	-0,229807	-2,265066	0,253575	-9,026136	-2,983307	10,929306	1,476327	-3,812323	-0,998926	-70,590379	-106,122122	23,620100	-0,229807	-2,265066	0,253575	-186,833843	15,056562	10,929306	-0,229807	-2,265066	0,253575	-186,833843	15,056562	10,929306
16:11:45,30	0,455021	3,907883	-0,150983	0,046985	-0,819007	0,785011	-0,229242	-2,270673	0,255877	-8,844306	-2,946422	10,891624	1,472693	-3,812583	-0,998561	-70,630974	-106,141906	23,618994	-0,229242	-2,270673	0,255877	-187,092132	15,049079	10,891624	-0,229242	-2,270673	0,255877	-187,092132	15,049079	10,891624
16:11:45,35	0,455021	3,907883	-0,150983	0,046985	-0,819007	0,785011	-0,227200	-2,267657	0,256243	-9,038572	-2,865491	10,890519	1,476870	-3,810234	-1,000480	-70,586386	-106,167070	23,629658	-0,227200	-2,267657	0,256243	-187,049638	14,969697	10,890519	-0,227200	-2,267657	0,256243	-187,049638	14,969697	10,890519
16:11:45,40	0,455021	3,907883	-0,150983	0,046985	-0,819007	0,785011	-0,231322	-2,270099	0,254323	-8,911078	-3,028654	10,901183	1,474987	-3,815734	-1,000882	-70,633664	-106,230203	23,612690	-0,231322	-2,270099	0,254323	-187,113855	15,130134	10,901183	-0,231322	-2,270099	0,254323	-187,113855	15,130134	10,901183
16:11:45,45	0,455021	3,907883	-0,150983	0,046985	-0,819007	0,785011	-0,225618	-2,271219	0,253922	-8,931155	-2,741428	10,884214	1,479574	-3,814360	-0,998575	-70,660806	-106,329205	23,594855	-0,225618	-2,271219	0,253922	-187,221845	14,969603	10,884214	-0,225618	-2,271219	0,253922	-187,221845	14,969603	10,884214
16:11:45,50	0,455021	3,907883	-0,150983	0,046985	-0,819007	0,785011	-0,229102	-2,274504	0,256229	-8,859654	-2,896577	10,866379	1,478957	-3,813756	-0,995829	-70,686676	-106,284264	23,648169	-0,229102	-2,274504	0,256229	-187,408203	15,087912	10,866379	-0,229102	-2,274504	0,256229	-187,408203	15,087912	10,866379
16:11:45,55	0,455021	3,907883	-0,150983	0,046985	-0,819007	0,785011	-0,229316	-2,273668	0,258974	-8,877136	-2,952608	10,919693	1,477749	-3,811369	-0,997412	-70,681191	-106,321361	23,623807	-0,229316	-2,273668	0,258974	-187,360066	15,048722	10,919693	-0,229316	-2,273668	0,258974	-187,360066	15,048722	10,919693
16:11:45,60	0,455021	3,907883	-0,150983	0,046985	-0,819007	0,785011	-0,230780	-2,271428	0,257392	-9,022995	-3,005411	10,895331	1,480515	-3,814513	-0,996970	-70,746630	-106,369886	23,709881	-0,230780	-2,271428	0,257392	-187,330093	15,110804	10,895331	-0,230780	-2,271428	0,257392	-187,330093	15,110804	10,895331
16:11:45,65	0,455021	3,907883	-0,150983	0,046985	-0,819007	0,785011	-0,229439	-2,275396	0,257833	-8,891415	-2,968124	10,981405	1,481739	-3,815458	-0,994287	-70,733490	-106,391372	23,644509	-0,229439	-2,275396	0,257833	-187,509982	15,042877	10,981405	-0,229439	-2,275396	0,257833	-187,509982	15,042877	10,981405
16:11:45,70	0,455021	3,907883	-0,150983	0,046985	-0,819007	0,785011	-0,229233	-2,276928	0,260517	-8,823789	-2,935274	10,916033	1,481044	-3,815558	-0,998201	-70,779512	-106,382335	23,637828	-0,229233	-2,276928	0,260517	-187,562618	15,059532	10,916033	-0,229233	-2,276928	0,260517	-187,562618	15,059532	10,916033
16:11:45,75	0,455021	3,907883	-0,150983	0,046985	-0,819007	0,785011	-0,227162	-2,276609	0,258185	-8,906941	-2,836841	10,935089	1,480427	-3,817092	-0,996618	-70,774775	-106,444388	23,663565	-0,227162	-2,276609	0,258185	-187,620715	14,995411	10,935089	-0,227162	-2,276609	0,258185	-187,620715	14,995411	10,935089
16:11:45,80	0,455021	3,907883	-0,150983	0,046985	-0,819007	0,785011	-0,227162	-2,276609	0,258185	-8,906941	-2,836841	10,935089	1,479200	-3,816998	-0,996633	-70,802740	-106,429367	23,664145	-0,227162	-2,276609	0,258185	-187,620715	14,995411	10,935089	-0,227162	-2,276609	0,258185	-187,620715	14,995411	10,935089
16:11:45,85	0,455021	3,907883	-0,150983	0,046985	-0,819007	0,785011	-0,226630	-2,275499	0,258171	-8,965637	-2,840891	10,935669	1,481538	-3,818687	-0,993900	-70,804448	-106,475436	23,666022	-0,226630	-2,275499	0,258171	-187,592273	14,949578	10,935669	-0,226630	-2,275499	0,258171	-187,592273	14,949578	10,935669
16:11:45,90	0,455021	3,907883	-0,150983	0,046985	-0,819007	0,785011	-0,226336	-2,278368	0,260903	-8,857164	-2,804061	10,937547	1,481440	-3,815923	-0,997418	-70,831672	-106,485393	23,673362	-0,226336	-2,278368	0,260903	-187,709071	14,963348	10,937547	-0,226336	-2,278368	0,260903	-187,709071	14,963348	10,937547
16:11:45,95	0,455021	3,907883	-0,150983	0,046985	-0,819007	0,785011	-0,228681	-2,276902	0,257386	-8,955667	-2,944590	10,944886	1,477919	-3,815587	-0,995087	-70,824141	-106,498686	23,675727	-0,228681	-2,276902	0,257386	-187,692438	15,006888	10,944886	-0,228681	-2,276902	0,257386	-187,692438	15,006888	10,944886
16:11:46,00	0,455021	3,907883	-0,150983	0,046985	-0,819007	0,785011	-0,227212	-2,273684	0,259717	-9,130738	-2,855008	10,947251	1,483812	-3,815496	-0,997426	-70,812485	-106,525222	23,648142	-0,227212	-2,273684	0,259717	-187,614914	14,981115	10,947251	-0,227212	-2,273684	0,259717	-187,614914	14,981115	10,947251
16:11:46,05	0,455021	3,907883	-0,150983	0,046985	-0,819007	0,785011	-0,230236	-2,278742	0,257377	-8,884858	-2,988930	10,919666	1,481363	-3,815064	-0,996280	-70,849944	-106,543815	23,651719	-0,230236	-2,278742	0,257377	-187,766112	15,084632	10,919666	-0,230236	-2,278742	0,257377	-187,766112	15,084632	10,919666
16:11:46,10	0,455021	3,907883	-0,150983	0,046985	-0,819007	0,785011	-0,229386	-2,276405	0,258523	-9,041229	-2,967870	10,923244	1,482544	-3,813229	-0,994704	-70,835828	-106,565336	23,679473	-0,229386	-2,276405	0,258523	-187,739005	15,038960	10,923244	-0,229386	-2,276405	0,258523	-187,739005	15,038960	10,923244
16:11:46,15	0,455021	3,907883	-0,150983	0,046985	-0,819007	0,785011	-0,231566	-2,276510	0,260100	-9,047333	-3,058229	10,950997	1,484800	-3,817625	-0,995479	-70,895800	-106,552930	23,690386	-0,231566	-2,276510	0,260100	-187,753375	15,119708	10,950997	-0,231566	-2,276510	0,260100	-187,753375	15,119708	10,950997
16:11:46,20	0,455021	3,907883	-0,150983	0,046985	-0,819007	0,785011	-0,228887	-2,280662	0,259325	-8,850678	-2,977073	10,961911	1,485464	-3,812383	-0,995854	-70,826265	-106,607792	23,693880	-0,228887	-2,280662	0,259325	-187,882642	14,990581	10,961911	-0,228887	-2,280662	0,259325	-187,882642	14,990581	10,961911
16:11:46,25	0,455021	3,907883	-0,150983	0,046985	-0,819007	0,785011	-0,233759	-2,278617	0,258949	-8,969773	-3,142727	10,965405	1,485991	-3,817292	-0,993913	-70,877000	-106,593868	23,693029	-0,233759	-2,278617	0,258949	-187,841189	15,207318	10,965405	-0,233759	-2,278617	0,258949	-187,841189	15,207318	10,965405
16:11:46,31	0,455021	3,907883	-0,150983	0,046985	-0,819007	0,785011	-0,229771	-2,281528	0,260891	-8,831718	-2,986269	10,964554	1,483577	-3,818904	-0,995879	-70,895412	-106,628700	23,668417	-0,229771	-2,281528	0,260891	-187,931636	15,050745	10,964554	-0,229771	-2,281528	0,260891	-187,931636	15,050745	10,964554
16:11:46,36	0,455021	3,907883	-0,150983	0,046985	-0,819007	0,785011	-0,229400	-2,282401	0,259703	-8,835071	-2,929278	10,924460	1,487038	-3,817770	-0,999370	-70,895870	-106,693339	23,678932	-0,229400	-2,282401	0,259703	-188,003512	15,078654	10,924460	-0,229400	-2,282401	0,259703	-188,003512	15,078654	10,924460
16:11:46,41	0,455021	3,907883	-0,150983	0,046985	-0,819007	0,785011	-0,229880	-2,282673	0,255434	-8,867732	-2,958576	10,950456	1,481166	-3,818331	-0,997432	-70,909789	-106,640871	23,688169	-0,229880	-2,282673	0,255434	-188,057569	15,087043	10,950456	-0,229880	-2,282673	0,255434	-188,057569	15,087043	10,950456
16:11:46,46	0,455021	3,907883	-0,150983	0,046985	-0,819007	0,785011	-0,226459	-2,277868	0,257372	-9,079137	-2,818935	10,959693	1,152327	-3,650408	-1,078854	-61,639308	-89,162171	21,539487	-0,226459	-2,277868	0,257372	-187,891746	14,958081	10,959693	-0,226459	-2,277868	0,257372	-187,891746	14,958081	10,959693
16:11:46,51	0,454952	3,857963	-0,150999	0,046991	-0,819002	0,784980	-0,207464	-1,909124	0,175950	-8,481598	-2,542095	8,811011	1,108224	-3,632504	-1,077710	-60,295709	-86,535019	21,405519	-0,207464	-1,909124	0,175950	-158,347795	13,743841	8,811011	-0,207464	-1,909124	0,175950	-158,347795	13,743841	8,811011
16:11:46,56	0,454952	3,857963	-0,150999	0,046991	-0,819002	0,784980	-0,201894	-1,868357	0,179721	-8,231949	-2,451483	8,727293	1,113650	-3,636307	-1,075071	-60,610551	-87,066267	21,453493	-0,201894	-1,868357	0,179721	-154,897999	13,397171	8,727293	-0,201894	-1,868357	0,179721	-154,897999	13,397171	8,727293
16:11:46,61	0,454952	3,857963	-0,150999	0,046991	-0,819002	0,784980	-0,201894	-1,868357	0,179721	-8,231949	-2,451483	8,727293	1,121324	-3,642058	-1,073938	-60,817265	-87,277883	21,487384	-0,201894	-1,868357	0,179721	-154,897999	13,397171	8,727293	-0,201894	-1,868357	0,179721	-154,897999	13,397171	8,727293
16:11:46,66	0,454952	3,857963	-0,150999	0,046991	-0,819002	0,784980	-0,199195	-1,878099	0,180865	-8,052015	-2,342316	8,758908	1,125217	-3,641214	-1,072381	-60,846235	-87,497415	21,504725	-0,199195	-1,878099	0,180865	-155,482782	13,294465	8,758908	-0,199195	-1,878099	0,180865	-155,482782	13,294465	8,758908
16:11:46,71	0,454952	3,857963	-0,150999	0,046991	-0,819002	0,784980	-0,201872	-1,881049	0,182423	-8,103207	-2,396835	8,776249	1,129717	-3,638494	-1,074707	-60,884494	-87,625711	21,542367	-0,201872	-1,881049	0,182423	-155,765570	13,450079	8,776249	-0,201872	-1,881049	0,182423	-155,765570	13,450079	8,776249
16:11:46,76	0,454952	3,857963	-0,150999	0,046991	-0,819002	0,784980	-0,206477	-1,883586	0,180097	-8,101545	-2,605309	8,813891	1,127052	-3,644193	-1,070477	-61,011462	-87,744399	21,531144	-0,206477	-1,883586	0,180097	-155,963025	13,603141	8,813891	-0,206477	-1,883586	0,180097	-155,963025	13,603141	8,813891
16:11:46,81	0,454952	3,857963	-0,150999	0,046991	-0,819002	0,784980	-0,200209	-1,884128	0,184327	-8,239642	-2,329981	8,802669	1,131689	-3,642212	-1,070851	-61,025187	-87,778573	21,560585	-0,200209	-1,884128	0,184327	-156,143652	13,386423	8,802669	-0,200209	-1,884128	0,184327	-156,143652	13,386423	8,802669
16:11:46,86	0,454952	3,857963	-0,150999	0,046991	-0,819002	0,784980	-0,204243	-1,887153	0,183952	-8,118785	-2,534572	8,832109	1,133330	-3,645751	-1,070853	-61,063545	-87,864122	21,557998	-0,204243	-1,887153	0,183952	-156,260281	13,498537	8,832109	-0,204243	-1,887153	0,183952	-156,260281	13,498537	8,832109
16:11:46,91	0,454952	3,857963	-0,150999	0,046991	-0,819002	0,784980	-0,202759	-1,878399	0,189770	-8,318853	-2,425152	8,755030	1,123366	-3,639121	-1,065033	-60,869714	-87,573756	21,483506	-0,202759	-1,878399	0,189770	-155,773200	13,491437	8,755030	-0,202759	-1,878399	0,189770	-155,773200	13,491437	8,755030
16:11:46,96	0,454952	3,857963	-0,150999	0,046991	-0,819002	0,784980	-0,202759	-1,878399	0,189770	-8,318853	-2,425152	8,755030	0,808475	-3,492442	-1,148652	-52,763403	-71,022619	19,555084	-0,202759	-1,878399	0,189770	-155,773200	13,491437	8,755030	-0,202759	-1,878399	0,189770	-155,773200	13,491437	8,755030
16:11:47,01	0,455030	3,808006	-0,150990	0,046980	-0,819019	0,785006	-0,172341	-1,532356	0,106152	-7,926240	-2,098697	6,826609	0,768533	-3,475555	-1,146474	-51,627370	-68,572200	19,359386	-0,172341	-1,532356	0,106152	-128,216205	11,430050	6,826609	-0,172341	-1,532356	0,106152	-128,216205	11,430050	6,826609
16:11:47,06	0,455030	3,808006	-0,150990	0,046980	-0,819019	0,785006	-0,166995	-1,489322	0,108330	-7,473862	-2,062103	6,630910	0,780415	-3,480461	-1,143432	-51,941521	-69,148651	19,406611	-0,166995	-1,489322	0,108330	-124,385665	11,047015	6,630910	-0,166995	-1,489322	0,108330	-124,385665	11,047015	6,630910
16:11:47,11	0,455030	3,808006	-0,150990	0,046980	-0,819019	0,785006	-0,168687	-1,502065	0,111371	-7,467530	-2,133929	6,678136	0,782870	-3,485029	-1,136818	-52,108433	-69,368787	19,484210	-0,168687	-1,502065	0,111371	-125,379649	11,108018	6,678136	-0,168687	-1,502065	0,111371	-125,379649	11,108018	6,678136
16:11:47,16	0,455030	3,808006	-0,150990	0,046980	-0,819019	0,785006	-0,165959	-1,506476	0,117985	-7,512283	-2,026527	6,755734	0,790206	-3,484409	-1,139950	-52,178512	-69,575102	19,486432	-0,165959	-1,506476	0,117985	-125,770625	11,001231	6,755734	-0,165959	-1,506476	0,117985	-125,770625	11,001231	6,755734
16:11:47,21	0,455030	3,808006	-0,150990	0,046980	-0,819019	0,785006	-0,170164	-1,512519	0,114854	-7,411756	-2,202716	6,757956	0,789868	-3,485180	-1,138804	-52,294773	-69,691666	19,526629	-0,170164	-1,512519	0,114854	-126,144481	11,155128	6,757956	-0,170164	-1,512519	0,114854	-126,144481	11,155128	6,757956
16:11:47,26	0,455030	3,808006	-0,150990	0,046980	-0,819019	0,785006	-0,169327	-1,512612	0,116000	-7,565998	-2,201593	6,798153	0,789753	-3,487805	-1,138432	-52,328835	-69,775844	19,509112	-0,169327	-1,512612	0,116000	-126,306023	11,090543	6,798153	-0,169327	-1,512612	0,116000	-126,306023	11,090543	6,798153
16:11:47,31	0,455030	3,808006	-0,150990	0,046980	-0,819019	0,785006	-0,166996	-1,513824	0,116371	-7,592875	-2,067797	6,780636	0,793103	-3,486939	-1,138025	-52,375636	-69,866221	19,560454	-0,166996	-1,513824	0,116371	-126,428087	11,041366	6,780636	-0,166996	-1,513824	0,116371	-126,428087	11,041366	6,780636
16:11:47,36	0,455030	3,808006	-0,150990	0,046980	-0,819019	0,785006	-0,169421	-1,516292	0,116779	-7,566221	-2,189247	6,831978	0,795435	-3,488828	-1,134138	-52,378026	-69,931731	19,546447	-0,169421	-1,516292	0,116779	-126,595152	11,110290	6,831978	-0,169421	-1,516292	0,116779	-126,595152	11,110290	6,831978
16:11:47,41	0,455030	3,808006	-0,150990	0,046980	-0,819019	0,785006	-0,168951	-1,519257	0,120666	-7,470001	-2,134126	6,817972	0,795789	-3,487571	-1,136505	-52,451329	-70,012304	19,551153	-0,168951	-1,519257	0,120666	-126,731637	11,128523	6,817972	-0,168951	-1,519257	0,120666	-126,731637	11,128523	6,817972
16:11:47,46	0,455030	3,808006	-0,150990	0,046980	-0,819019	0,785006	-0,170217	-1,518934	0,118299	-7,593205	-2,223137	6,822677	0,798030	-3,491364	-1,136123	-52,490880	-70,087513	19,539053	-0,170217	-1,518934	0,118299	-126,829519	11,138867	6,822677	-0,170217	-1,518934	0,118299	-126,829519	11,138867	6,822677
16:11:47,51	0,455030	3,808006	-0,150990	0,046980	-0,819019	0,785006	-0,168052	-1,522772	0,118680	-7,478551	-2,107230	6,810577	0,796702	-3,489653	-1,135745	-52,539547	-70,127653	19,567132	-0,168052	-1,522772	0,118680	-127,016127	11,084860	6,810577	-0,168052	-1,522772	0,118680	-127,016127	11,084860	6,810577
16:11:47,56	0,455030	3,808006	-0,150990	0,046980	-0,819019	0,785006	-0,168870	-1,520766	0,119059	-7,641950	-2,171850	6,838656	0,797835	-3,487589	-1,137299	-52,547268	-70,136309	19,582917	-0,168870	-1,520766	0,119059	-127,022068	11,084463	6,838656	-0,168870	-1,520766	0,119059	-127,022068	11,084463	6,838656
16:11:47,61	0,455030	3,808006	-0,150990	0,046980	-0,819019	0,785006	-0,171224	-1,520715	0,117505	-7,655937	-2,296592	6,854441	0,798963	-3,487458	-1,135002	-52,557408	-70,199979	19,541037	-0,171224	-1,520715	0,117505	-127,032084	11,144474	6,854441	-0,171224	-1,520715	0,117505	-127,032084	11,144474	6,854441
16:11:47,66	0,455030	3,808006	-0,150990	0,046980	-0,819019	0,785006	-0,171901	-1,521627	0,119802	-7,668747	-2,308773	6,812561	0,799451	-3,489816	-1,135385	-52,602189	-70,215419	19,560351	-0,171901	-1,521627	0,119802	-127,116449	11,185482	6,812561	-0,171901	-1,521627	0,119802	-127,116449	11,185482	6,812561
16:11:47,71	0,455030	3,808006	-0,150990	0,046980	-0,819019	0,785006	-0,170103	-1,523229	0,119418	-7,621207	-2,246341	6,831876	0,801811	-3,490090	-1,135714	-52,575066	-70,268060	19,617095	-0,170103	-1,523229	0,119418	-127,194664	11,106776	6,831876	-0,170103	-1,523229	0,119418	-127,194664	11,106776	6,831876
16:11:47,76	0,455030	3,808006	-0,150990	0,046980	-0,819019	0,785006	-0,171047	-1,525409	0,119090	-7,539839	-2,245580	6,888620	0,804059	-3,492036	-1,135738	-52,629276	-70,278518	19,602896	-0,171047	-1,525409	0,119090	-127,284478	11,181581	6,888620	-0,171047	-1,525409	0,119090	-127,284478	11,181581	6,888620
16:11:47,81	0,455030	3,808006	-0,150990	0,046980	-0,819019	0,785006	-0,170484	-1,528329	0,119066	-7,424186	-2,258051	6,874420	0,801702	-3,492454	-1,133807	-52,625073	-70,310066	19,585663	-0,170484	-1,528329	0,119066	-127,398007	11,124958	6,874420	-0,170484	-1,528329	0,119066	-127,398007	11,124958	6,874420
16:11:47,86	0,455030	3,808006	-0,150990	0,046980	-0,819019	0,785006	-0,168945	-1,526497	0,120997	-7,544670	-2,158580	6,857187	0,802289	-3,491415	-1,132270	-52,631630	-70,299773	19,570845	-0,168945	-1,526497	0,120997	-127,374679	11,103574	6,857187	-0,168945	-1,526497	0,120997	-127,374679	11,103574	6,857187
16:11:47,91	0,455030	3,808006	-0,150990	0,046980	-0,819019	0,785006	-0,170137	-1,526486	0,122534	-7,539589	-2,231427	6,842369	0,801039	-3,493829	-1,133001	-52,642457	-70,359140	19,627067	-0,170137	-1,526486	0,122534	-127,368762	11,124357	6,842369	-0,170137	-1,526486	0,122534	-127,368762	11,124357	6,842369
16:11:47,96	0,455030	3,808006	-0,150990	0,046980	-0,819019	0,785006	-0,167422	-1,526610	0,121803	-7,589969	-2,069942	6,898591	0,806785	-3,494578	-1,133418	-52,696779	-70,408237	19,607807	-0,167422	-1,526610	0,121803	-127,428873	11,072717	6,898591	-0,167422	-1,526610	0,121803	-127,428873	11,072717	6,898591
16:11:48,01	0,455030	3,808006	-0,150990	0,046980	-0,819019	0,785006	-0,169646	-1,531961	0,121386	-7,381424	-2,208051	6,879331	0,804382	-3,497269	-1,134967	-52,720402	-70,410506	19,617796	-0,169646	-1,531961	0,121386	-127,640341	11,109139	6,879331	-0,169646	-1,531961	0,121386	-127,640341	11,109139	6,879331
16:11:48,06	0,455030	3,808006	-0,150990	0,046980	-0,819019	0,785006	-0,166114	-1,531226	0,119836	-7,433426	-2,043733	6,889320	0,802640	-3,492961	-1,134983	-52,700718	-70,402840	19,613342	-0,166114	-1,531226	0,119836	-127,634638	10,996229	6,889320	-0,166114	-1,531226	0,119836	-127,634638	10,996229	6,889320
16:11:48,11	0,455030	3,808006	-0,150990	0,046980	-0,819019	0,785006	-0,168974	-1,527562	0,119821	-7,607438	-2,179223	6,884866	0,805515	-3,495803	-1,130326	-52,730135	-70,464420	19,599223	-0,168974	-1,527562	0,119821	-127,521078	11,085225	6,884866	-0,168974	-1,527562	0,119821	-127,521078	11,085225	6,884866
16:11:48,16	0,455030	3,808006	-0,150990	0,046980	-0,819019	0,785006	-0,167950	-1,531473	0,124478	-7,472101	-2,120663	6,870747	0,804907	-3,493413	-1,136914	-52,708168	-70,488001	19,626726	-0,167950	-1,531473	0,124478	-127,692761	11,063404	6,870747	-0,167950	-1,531473	0,124478	-127,692761	11,063404	6,870747
16:11:48,21	0,455030	3,808006	-0,150990	0,046980	-0,819019	0,785006	-0,169716	-1,529752	0,117889	-7,571055	-2,181693	6,898250	0,804807	-3,496780	-1,132253	-52,774416	-70,477899	19,643758	-0,169716	-1,529752	0,117889	-127,656580	11,141024	6,898250	-0,169716	-1,529752	0,117889	-127,656580	11,141024	6,898250
16:11:48,26	0,455030	3,808006	-0,150990	0,046980	-0,819019	0,785006	-0,166750	-1,531349	0,122551	-7,512407	-2,089881	6,915282	0,808920	-3,493930	-1,134615	-52,755594	-70,525882	19,600992	-0,166750	-1,531349	0,122551	-127,723265	11,000001	6,915282	-0,166750	-1,531349	0,122551	-127,723265	11,000001	6,915282
16:11:48,31	0,455030	3,808006	-0,150990	0,046980	-0,819019	0,785006	-0,171275	-1,533485	0,120188	-7,433435	-2,284896	6,872516	0,809522	-3,495905	-1,132264	-52,747330	-70,557530	19,607964	-0,171275	-1,533485	0,120188	-127,812036	11,160207	6,872516	-0,171275	-1,533485	0,120188	-127,812036	11,160207	6,872516
16:11:48,36	0,455030	3,808006	-0,150990	0,046980	-0,819019	0,785006	-0,169865	-1,534995	0,122539	-7,378228	-2,188586	6,879488	0,806474	-3,497866	-1,133436	-52,784383	-70,592859	19,616799	-0,169865	-1,534995	0,122539	-127,875307	11,145818	6,879488	-0,169865	-1,534995	0,122539	-127,875307	11,145818	6,879488
16:11:48,41	0,455030	3,808006	-0,150990	0,046980	-0,819019	0,785006	-0,166643	-1,533336	0,121367	-7,513610	-2,035485	6,888323	0,807656	-3,494535	-1,134227	-52,798107	-70,517253	19,625386	-0,166643	-1,533336	0,121367	-127,880470	11,046021	6,888323	-0,166643	-1,533336	0,121367	-127,880470	11,046021	6,888323
16:11:48,46	0,455030	3,808006	-0,150990	0,046980	-0,819019	0,785006	-0,170119	-1,532694	0,120577	-7,488389	-2,265881	6,896911	0,806431	-3,496409	-1,135008	-52,800524	-70,586496	19,613488	-0,170119	-1,532694	0,120577	-127,804837	11,088424	6,896911	-0,170119	-1,532694	0,120577	-127,804837	11,088424	6,896911
16:11:48,52	0,455030	3,808006	-0,150990	0,046980	-0,819019	0,785006	-0,167883	-1,532570	0,119796	-7,556009	-2,117115	6,885013	0,805293	-3,492288	-1,133053	-52,781863	-70,555407	19,642589	-0,167883	-1,532570	0,119796	-127,862727	11,061716	6,885013	-0,167883	-1,532570	0,119796	-127,862727	11,061716	6,885013
16:11:48,57	0,455030	3,808006	-0,150990	0,046980	-0,819019	0,785006	-0,170883	-1,529524	0,121750	-7,678141	-2,272507	6,914113	0,807599	-3,494408	-1,133426	-52,797155	-70,588538	19,656531	-0,170883	-1,529524	0,121750	-127,745757	11,141836	6,914113	-0,170883	-1,529524	0,121750	-127,745757	11,141836	6,914113
16:11:48,62	0,455030	3,808006	-0,150990	0,046980	-0,819019	0,785006	-0,170200	-1,532580	0,121378	-7,555537	-2,233664	6,928055	0,806477	-3,493744	-1,134602	-52,771423	-70,583373	19,632827	-0,170200	-1,532580	0,121378	-127,863094	11,127057	6,928055	-0,170200	-1,532580	0,121378	-127,863094	11,127057	6,928055
16:11:48,67	0,455030	3,808006	-0,150990	0,046980	-0,819019	0,785006	-0,170214	-1,531277	0,120201	-7,605970	-2,214694	6,904351	0,479560	-3,345142	-1,221320	-44,444045	-53,416723	17,620194	-0,170214	-1,531277	0,120201	-127,811218	11,147132	6,904351	-0,170214	-1,531277	0,120201	-127,811218	11,147132	6,904351
16:11:48,72	0,454998	3,757933	-0,150987	0,046977	-0,819019	0,785004	-0,135449	-1,173858	0,033483	-7,161307	-1,778500	4,891719	0,438740	-3,327920	-1,210920	-43,216016	-50,863519	17,450808	-0,135449	-1,173858	0,033483	-99,309185	8,854241	4,891719	-0,135449	-1,173858	0,033483	-99,309185	8,854241	4,891719
16:11:48,77	0,454998	3,757933	-0,150987	0,046977	-0,819019	0,785004	-0,129954	-1,129896	0,043884	-6,622193	-1,705841	4,722333	0,448366	-3,332320	-1,207086	-43,511292	-51,354800	17,514307	-0,129954	-1,129896	0,043884	-95,319031	8,495517	4,722333	-0,129954	-1,129896	0,043884	-95,319031	8,495517	4,722333
16:11:48,82	0,454998	3,757933	-0,150987	0,046977	-0,819019	0,785004	-0,130956	-1,140432	0,047718	-6,647398	-1,768041	4,785831	0,454955	-3,332667	-1,206330	-43,636234	-51,632835	17,546073	-0,130956	-1,140432	0,047718	-96,171345	8,512004	4,785831	-0,130956	-1,140432	0,047718	-96,171345	8,512004	4,785831
16:11:48,87	0,454998	3,757933	-0,150987	0,046977	-0,819019	0,785004	-0,133951	-1,146312	0,048474	-6,644920	-1,892952	4,817597	0,458726	-3,335617	-1,204426	-43,744890	-51,829454	17,535102	-0,133951	-1,146312	0,048474	-96,630409	8,622179	4,817597	-0,133951	-1,146312	0,048474	-96,630409	8,622179	4,817597
16:11:48,92	0,454998	3,757933	-0,150987	0,046977	-0,819019	0,785004	-0,133281	-1,151052	0,050378	-6,623018	-1,853912	4,806626	0,460892	-3,335517	-1,204422	-43,795053	-51,927518	17,566779	-0,133281	-1,151052	0,050378	-96,980637	8,608640	4,806626	-0,133281	-1,151052	0,050378	-96,980637	8,608640	4,806626
16:11:48,97	0,454998	3,757933	-0,150987	0,046977	-0,819019	0,785004	-0,134451	-1,152879	0,050382	-6,638066	-1,909149	4,838303	0,458344	-3,337270	-1,203258	-43,841825	-52,062711	17,585746	-0,134451	-1,152879	0,050382	-97,139037	8,645227	4,838303	-0,134451	-1,152879	0,050382	-97,139037	8,645227	4,838303
16:11:49,02	0,454998	3,757933	-0,150987	0,046977	-0,819019	0,785004	-0,131658	-1,151548	0,051545	-6,847728	-1,736858	4,857270	0,462274	-3,338500	-1,204445	-43,909604	-52,129785	17,585513	-0,131658	-1,151548	0,051545	-97,244242	8,598323	4,857270	-0,131658	-1,151548	0,051545	-97,244242	8,598323	4,857270
16:11:49,07	0,454998	3,757933	-0,150987	0,046977	-0,819019	0,785004	-0,132558	-1,155567	0,050359	-6,730723	-1,808801	4,857037	0,465665	-3,336984	-1,202911	-43,947597	-52,210530	17,583194	-0,132558	-1,155567	0,050359	-97,442719	8,597001	4,857037	-0,132558	-1,155567	0,050359	-97,442719	8,597001	4,857037
16:11:49,12	0,454998	3,757933	-0,150987	0,046977	-0,819019	0,785004	-0,135566	-1,157745	0,051893	-6,706360	-1,957758	4,854719	0,459392	-3,336163	-1,208317	-43,865064	-52,129786	17,596950	-0,135566	-1,157745	0,051893	-97,589375	8,684188	4,854719	-0,135566	-1,157745	0,051893	-97,589375	8,684188	4,854719
16:11:49,17	0,454998	3,757933	-0,150987	0,046977	-0,819019	0,785004	-0,133141	-1,151902	0,046487	-6,899012	-1,800521	4,868474	0,150501	-3,186055	-1,261554	-35,649293	-35,876881	15,689361	-0,133141	-1,151902	0,046487	-97,323338	8,651012	4,868474	-0,133141	-1,151902	0,046487	-97,323338	8,651012	4,868474
16:11:49,22	0,455045	3,707939	-0,150970	0,046994	-0,819018	0,785017	-0,108649	-0,764315	-0,006517	-6,034984	-1,703698	2,710603	0,111486	-3,163580	-1,261320	-34,374875	-33,338812	15,439078	-0,108649	-0,764315	-0,006517	-66,033737	6,825237	2,710603	-0,108649	-0,764315	-0,006517	-66,033737	6,825237	2,710603
16:11:49,27	0,455045	3,707939	-0,150970	0,046994	-0,819018	0,785017	-0,108649	-0,764315	-0,006517	-6,034984	-1,703698	2,710603	0,122239	-3,171671	-1,254742	-34,663445	-33,958331	15,506067	-0,108649	-0,764315	-0,006517	-66,033737	6,825237	2,710603	-0,108649	-0,764315	-0,006517	-66,033737	6,825237	2,710603
16:11:49,32	0,455045	3,707939	-0,150970	0,046994	-0,819018	0,785017	-0,107019	-0,777673	6,199307E-5	-6,021173	-1,559076	2,777591	0,125746	-3,175706	-1,257468	-34,845002	-34,252142	15,577710	-0,107019	-0,777673	6,199307E-5	-67,068527	6,841886	2,777591	-0,107019	-0,777673	6,199307E-5	-67,068527	6,841886	2,777591
16:11:49,37	0,455045	3,707939	-0,150970	0,046994	-0,819018	0,785017	-0,105277	-0,782728	-0,002665	-6,103565	-1,478865	2,849235	0,132574	-3,178896	-1,253592	-34,909498	-34,435970	15,570833	-0,105277	-0,782728	-0,002665	-67,547699	6,785418	2,849235	-0,105277	-0,782728	-0,002665	-67,547699	6,785418	2,849235
16:11:49,42	0,455045	3,707939	-0,150970	0,046994	-0,819018	0,785017	-0,105929	-0,790236	0,001212	-5,904568	-1,476702	2,842357	0,135854	-3,179228	-1,253977	-34,966954	-34,600923	15,600808	-0,105929	-0,790236	0,001212	-67,938122	6,838752	2,842357	-0,105929	-0,790236	0,001212	-67,938122	6,838752	2,842357
16:11:49,47	0,455045	3,707939	-0,150970	0,046994	-0,819018	0,785017	-0,107282	-0,793243	0,000826	-5,919820	-1,514317	2,872332	0,136820	-3,177364	-1,250914	-35,031345	-34,706762	15,586969	-0,107282	-0,793243	0,000826	-68,189372	6,907313	2,872332	-0,107282	-0,793243	0,000826	-68,189372	6,907313	2,872332
16:11:49,52	0,455045	3,707939	-0,150970	0,046994	-0,819018	0,785017	-0,109379	-0,793148	0,003889	-6,048611	-1,626216	2,858493	0,136561	-3,181211	-1,253222	-35,116656	-34,803765	15,648514	-0,109379	-0,793148	0,003889	-68,310711	6,960043	2,858493	-0,109379	-0,793148	0,003889	-68,310711	6,960043	2,858493
16:11:49,57	0,455045	3,707939	-0,150970	0,046994	-0,819018	0,785017	-0,105918	-0,794847	0,001581	-6,086925	-1,471593	2,920038	0,142937	-3,180354	-1,249346	-35,128998	-34,926837	15,633879	-0,105918	-0,794847	0,001581	-68,482397	6,842931	2,920038	-0,105918	-0,794847	0,001581	-68,482397	6,842931	2,920038
16:11:49,62	0,455045	3,707939	-0,150970	0,046994	-0,819018	0,785017	-0,109848	-0,799940	0,005457	-5,934853	-1,625142	2,905403	0,138702	-3,182500	-1,249343	-35,166751	-34,976278	15,655857	-0,109848	-0,799940	0,005457	-68,730112	6,997943	2,905403	-0,109848	-0,799940	0,005457	-68,730112	6,997943	2,905403
16:11:49,67	0,455045	3,707939	-0,150970	0,046994	-0,819018	0,785017	-0,105872	-0,797345	0,005460	-6,131464	-1,426332	2,927381	0,140914	-3,181980	-1,251326	-35,215232	-35,022620	15,632311	-0,105872	-0,797345	0,005460	-68,723049	6,884587	2,927381	-0,105872	-0,797345	0,005460	-68,723049	6,884587	2,927381
16:11:49,72	0,455045	3,707939	-0,150970	0,046994	-0,819018	0,785017	-0,107429	-0,799001	0,003478	-6,109718	-1,526114	2,903835	0,141372	-3,184091	-1,251305	-35,252918	-35,093172	15,668953	-0,107429	-0,799001	0,003478	-68,831311	6,907035	2,903835	-0,107429	-0,799001	0,003478	-68,831311	6,907035	2,903835
16:11:49,77	0,455045	3,707939	-0,150970	0,046994	-0,819018	0,785017	-0,105830	-0,800453	0,003498	-6,114168	-1,440324	2,940477	0,144185	-3,180849	-1,250161	-35,283112	-35,164892	15,672081	-0,105830	-0,800453	0,003498	-68,949727	6,867299	2,940477	-0,105830	-0,800453	0,003498	-68,949727	6,867299	2,940477
16:11:49,82	0,455045	3,707939	-0,150970	0,046994	-0,819018	0,785017	-0,110043	-0,801268	0,004643	-6,148997	-1,649703	2,943606	0,144138	-3,186494	-1,249344	-35,302994	-35,206652	15,703522	-0,110043	-0,801268	0,004643	-69,048531	6,988662	2,943606	-0,110043	-0,801268	0,004643	-69,048531	6,988662	2,943606
16:11:49,87	0,455045	3,707939	-0,150970	0,046994	-0,819018	0,785017	-0,105131	-0,804049	0,005460	-6,050468	-1,390646	2,975046	0,144533	-3,183812	-1,249797	-35,369745	-35,261367	15,674126	-0,105131	-0,804049	0,005460	-69,168347	6,862170	2,975046	-0,105131	-0,804049	0,005460	-69,168347	6,862170	2,975046
16:11:49,92	0,455045	3,707939	-0,150970	0,046994	-0,819018	0,785017	-0,107652	-0,803051	0,005007	-6,183132	-1,552150	2,945650	0,146289	-3,185735	-1,249365	-35,361411	-35,304790	15,711166	-0,107652	-0,803051	0,005007	-69,222655	6,898507	2,945650	-0,107652	-0,803051	0,005007	-69,222655	6,898507	2,945650
16:11:49,97	0,455045	3,707939	-0,150970	0,046994	-0,819018	0,785017	-0,106864	-0,805533	0,005439	-6,087530	-1,482278	2,982690	0,149175	-3,185636	-1,245867	-35,383391	-35,337348	15,718424	-0,106864	-0,805533	0,005439	-69,321854	6,906571	2,982690	-0,106864	-0,805533	0,005439	-69,321854	6,906571	2,982690
16:11:50,02	0,455045	3,707939	-0,150970	0,046994	-0,819018	0,785017	-0,108392	-0,807983	0,008936	-5,999310	-1,564492	2,989948	0,146618	-3,184042	-1,249415	-35,443791	-35,404799	15,704302	-0,108392	-0,807983	0,008936	-69,425968	6,944306	2,989948	-0,108392	-0,807983	0,008936	-69,425968	6,944306	2,989948
16:11:50,07	0,455045	3,707939	-0,150970	0,046994	-0,819018	0,785017	-0,108494	-0,804972	0,005389	-6,244485	-1,588383	2,975826	0,149049	-3,185246	-1,247049	-35,421076	-35,386025	15,722853	-0,108494	-0,804972	0,005389	-69,434797	6,928429	2,975826	-0,108494	-0,804972	0,005389	-69,434797	6,928429	2,975826
16:11:50,12	0,455045	3,707939	-0,150970	0,046994	-0,819018	0,785017	-0,108667	-0,807679	0,007754	-6,076105	-1,587095	2,994377	0,150114	-3,183819	-1,250179	-35,431131	-35,485546	15,707533	-0,108667	-0,807679	0,007754	-69,478916	6,943300	2,994377	-0,108667	-0,807679	0,007754	-69,478916	6,943300	2,994377
16:11:50,17	0,455045	3,707939	-0,150970	0,046994	-0,819018	0,785017	-0,110436	-0,807888	0,004624	-6,156470	-1,637985	2,979057	0,153017	-3,185449	-1,247830	-35,455613	-35,488821	15,730736	-0,110436	-0,807888	0,004624	-69,575660	7,031207	2,979057	-0,110436	-0,807888	0,004624	-69,575660	7,031207	2,979057
16:11:50,22	0,455045	3,707939	-0,150970	0,046994	-0,819018	0,785017	-0,110476	-0,811217	0,006974	-5,998429	-1,659659	3,002260	0,151194	-3,189442	-1,246667	-35,484826	-35,519557	15,723592	-0,110476	-0,811217	0,006974	-69,678962	7,012719	3,002260	-0,110476	-0,811217	0,006974	-69,678962	7,012719	3,002260
16:11:50,27	0,455045	3,707939	-0,150970	0,046994	-0,819018	0,785017	-0,106106	-0,811634	0,008136	-6,017965	-1,442363	2,995116	0,154106	-3,186968	-1,247845	-35,490689	-35,523210	15,720277	-0,106106	-0,811634	0,008136	-69,731238	6,886988	2,995116	-0,106106	-0,811634	0,008136	-69,731238	6,886988	2,995116
16:11:50,32	0,455045	3,707939	-0,150970	0,046994	-0,819018	0,785017	-0,109705	-0,812919	0,006958	-5,957230	-1,632728	2,991801	0,151086	-3,183971	-1,245533	-35,499075	-35,587938	15,721650	-0,109705	-0,812919	0,006958	-69,771392	6,979093	2,991801	-0,109705	-0,812919	0,006958	-69,771392	6,979093	2,991801
16:11:50,37	0,455045	3,707939	-0,150970	0,046994	-0,819018	0,785017	-0,110790	-0,808805	0,009270	-6,231400	-1,664071	2,993175	0,152287	-3,188560	-1,245881	-35,497484	-35,586447	15,745646	-0,110790	-0,808805	0,009270	-69,722623	7,032959	2,993175	-0,110790	-0,808805	0,009270	-69,722623	7,032959	2,993175
16:11:50,42	0,455045	3,707939	-0,150970	0,046994	-0,819018	0,785017	-0,107416	-0,812140	0,008922	-6,055902	-1,487984	3,017170	0,156317	-3,188472	-1,245515	-35,525164	-35,640630	15,725301	-0,107416	-0,812140	0,008922	-69,808909	6,944178	3,017170	-0,107416	-0,812140	0,008922	-69,808909	6,944178	3,017170
16:11:50,47	0,455045	3,707939	-0,150970	0,046994	-0,819018	0,785017	-0,109508	-0,815586	0,009288	-5,937494	-1,593644	2,996825	0,155068	-3,188993	-1,247817	-35,550509	-35,635279	15,780137	-0,109508	-0,815586	0,009288	-69,960982	7,002734	2,996825	-0,109508	-0,815586	0,009288	-69,960982	7,002734	2,996825
16:11:50,53	0,455045	3,707939	-0,150970	0,046994	-0,819018	0,785017	-0,108431	-0,814765	0,006986	-5,988223	-1,562290	3,051661	0,153908	-3,191250	-1,245489	-35,549157	-35,649292	15,763187	-0,108431	-0,814765	0,006986	-69,947265	6,949582	3,051661	-0,108431	-0,814765	0,006986	-69,947265	6,949582	3,051661
16:11:50,58	0,455045	3,707939	-0,150970	0,046994	-0,819018	0,785017	-0,105897	-0,814889	0,009315	-5,993202	-1,422345	3,034711	0,156796	-3,185556	-1,245520	-35,557202	-35,662834	15,754508	-0,105897	-0,814889	0,009315	-69,962028	6,890607	3,034711	-0,105897	-0,814889	0,009315	-69,962028	6,890607	3,034711
16:11:50,63	0,455045	3,707939	-0,150970	0,046994	-0,819018	0,785017	-0,112272	-0,814544	0,009284	-6,026936	-1,754041	3,026033	0,150915	-3,187937	-1,250200	-35,568309	-35,616972	15,738189	-0,112272	-0,814544	0,009284	-69,968612	7,059349	3,026033	-0,112272	-0,814544	0,009284	-69,968612	7,059349	3,026033
16:11:50,68	0,455045	3,707939	-0,150970	0,046994	-0,819018	0,785017	-0,107270	-0,810640	0,004604	-6,195748	-1,526458	3,009713	-0,140941	-3,026104	-1,308981	-26,797019	-20,081115	13,902036	-0,107270	-0,810640	0,004604	-69,831008	6,894231	3,009713	-0,107270	-0,810640	0,004604	-69,831008	6,894231	3,009713
16:11:50,73	0,455012	3,657958	-0,150987	0,046990	-0,819018	0,784986	-0,101493	-0,476970	-0,054178	-5,706517	-1,397848	1,173560	-0,182199	-3,004094	-1,299684	-25,270076	-17,377228	13,663033	-0,101493	-0,476970	-0,054178	-43,148661	6,569380	1,173560	-0,101493	-0,476970	-0,054178	-43,148661	6,569380	1,173560
16:11:50,78	0,455012	3,657958	-0,150987	0,046990	-0,819018	0,784986	-0,099925	-0,430234	-0,044881	-5,031690	-1,345883	0,934558	-0,172687	-3,009386	-1,297019	-25,574371	-17,994975	13,723132	-0,099925	-0,430234	-0,044881	-38,805048	6,498255	0,934558	-0,099925	-0,430234	-0,044881	-38,805048	6,498255	0,934558
16:11:50,83	0,455012	3,657958	-0,150987	0,046990	-0,819018	0,784986	-0,100099	-0,441118	-0,042215	-5,152865	-1,309577	0,994657	-0,162825	-3,016334	-1,293914	-25,802638	-18,375880	13,794429	-0,100099	-0,441118	-0,042215	-39,780600	6,548208	0,994657	-0,100099	-0,441118	-0,042215	-39,780600	6,548208	0,994657
16:11:50,88	0,455012	3,657958	-0,150987	0,046990	-0,819018	0,784986	-0,099013	-0,453133	-0,039111	-4,972099	-1,260307	1,065953	-0,156237	-3,017795	-1,293140	-25,909662	-18,712224	13,833657	-0,099013	-0,453133	-0,039111	-40,543002	6,512181	1,065953	-0,099013	-0,453133	-0,039111	-40,543002	6,512181	1,065953
16:11:50,93	0,455012	3,657958	-0,150987	0,046990	-0,819018	0,784986	-0,101041	-0,459569	-0,038336	-4,982217	-1,290300	1,105181	-0,153686	-3,020700	-1,292799	-26,035168	-18,906838	13,823671	-0,101041	-0,459569	-0,038336	-41,058352	6,641421	1,105181	-0,101041	-0,459569	-0,038336	-41,058352	6,641421	1,105181
16:11:50,98	0,455012	3,657958	-0,150987	0,046990	-0,819018	0,784986	-0,099801	-0,463230	-0,037996	-5,023129	-1,237217	1,095195	-0,148615	-3,019340	-1,291650	-26,084844	-19,066842	13,829125	-0,099801	-0,463230	-0,037996	-41,386667	6,597183	1,095195	-0,099801	-0,463230	-0,037996	-41,386667	6,597183	1,095195
16:11:51,03	0,455012	3,657958	-0,150987	0,046990	-0,819018	0,784986	-0,103514	-0,466941	-0,036846	-4,993536	-1,393303	1,100649	-0,149461	-3,021866	-1,292413	-26,158119	-19,196935	13,878951	-0,103514	-0,466941	-0,036846	-41,648427	6,732555	1,100649	-0,103514	-0,466941	-0,036846	-41,648427	6,732555	1,100649
16:11:51,08	0,455012	3,657958	-0,150987	0,046990	-0,819018	0,784986	-0,100903	-0,467472	-0,037609	-5,115239	-1,255957	1,150475	-0,147388	-3,024054	-1,290488	-26,252376	-19,327258	13,893988	-0,100903	-0,467472	-0,037609	-41,811792	6,664959	1,150475	-0,100903	-0,467472	-0,037609	-41,811792	6,664959	1,150475
16:11:51,13	0,455012	3,657958	-0,150987	0,046990	-0,819018	0,784986	-0,100046	-0,470361	-0,035685	-5,125013	-1,227823	1,165512	-0,151213	-3,017179	-1,294750	-26,119543	-19,238000	13,879053	-0,100046	-0,470361	-0,035685	-42,048337	6,625762	1,165512	-0,100046	-0,470361	-0,035685	-42,048337	6,625762	1,165512
16:11:51,18	0,455012	3,657958	-0,150987	0,046990	-0,819018	0,784986	-0,104087	-0,463611	-0,039946	-5,332273	-1,367544	1,150578	-0,436100	-2,866676	-1,342815	-17,879630	-4,026577	12,064888	-0,104087	-0,463611	-0,039946	-41,725759	6,803255	1,150578	-0,104087	-0,463611	-0,039946	-41,725759	6,803255	1,150578
16:11:51,23	0,454990	3,607887	-0,150994	0,046987	-0,818995	0,784984	-0,091983	-0,141641	-0,088012	-4,781319	-1,207887	-0,663587	-0,465203	-2,854683	-1,335635	-17,035573	-2,043484	11,928002	-0,091983	-0,141641	-0,088012	-15,900106	6,012763	-0,663587	-0,091983	-0,141641	-0,088012	-15,900106	6,012763	-0,663587
16:11:51,28	0,454990	3,607887	-0,150994	0,046987	-0,818995	0,784984	-0,087817	-0,110440	-0,080832	-4,264298	-1,251839	-0,800474	-0,443937	-2,863528	-1,327150	-17,530235	-2,978868	12,045677	-0,087817	-0,110440	-0,080832	-12,933861	5,641798	-0,800474	-0,087817	-0,110440	-0,080832	-12,933861	5,641798	-0,800474
16:11:51,33	0,454990	3,607887	-0,150994	0,046987	-0,818995	0,784984	-0,090790	-0,133280	-0,072346	-4,134056	-1,367153	-0,682799	-0,432346	-2,870366	-1,324410	-17,729001	-3,487707	12,127645	-0,090790	-0,133280	-0,072346	-14,596498	5,759896	-0,682799	-0,090790	-0,133280	-0,072346	-14,596498	5,759896	-0,682799
16:11:51,38	0,454990	3,607887	-0,150994	0,046987	-0,818995	0,784984	-0,090664	-0,146737	-0,069607	-3,974338	-1,278302	-0,600830	-0,425425	-2,873191	-1,325243	-17,961473	-3,810393	12,164588	-0,090664	-0,146737	-0,069607	-15,493162	5,838831	-0,600830	-0,090664	-0,146737	-0,069607	-15,493162	5,838831	-0,600830
16:11:51,43	0,454990	3,607887	-0,150994	0,046987	-0,818995	0,784984	-0,091678	-0,154143	-0,070440	-3,984911	-1,370996	-0,563887	-0,421699	-2,876324	-1,320969	-18,082243	-4,026300	12,209789	-0,091678	-0,154143	-0,070440	-16,085113	5,825710	-0,563887	-0,091678	-0,154143	-0,070440	-16,085113	5,825710	-0,563887
16:11:51,48	0,454990	3,607887	-0,150994	0,046987	-0,818995	0,784984	-0,090828	-0,158936	-0,066165	-3,983017	-1,323423	-0,518687	-0,415561	-2,877810	-1,325639	-18,156237	-4,249931	12,226448	-0,090828	-0,158936	-0,066165	-16,459505	5,806544	-0,518687	-0,090828	-0,158936	-0,066165	-16,459505	5,806544	-0,518687
16:11:51,53	0,454990	3,607887	-0,150994	0,046987	-0,818995	0,784984	-0,092610	-0,164995	-0,070835	-3,898641	-1,368382	-0,502028	-0,416970	-2,880370	-1,322152	-18,223507	-4,400031	12,238967	-0,092610	-0,164995	-0,070835	-16,850723	5,901518	-0,502028	-0,092610	-0,164995	-0,070835	-16,850723	5,901518	-0,502028
16:11:51,58	0,454990	3,607887	-0,150994	0,046987	-0,818995	0,784984	-0,089688	-0,165054	-0,067349	-4,059187	-1,199656	-0,489509	-0,414168	-2,881291	-1,322510	-18,250036	-4,503919	12,284929	-0,089688	-0,165054	-0,067349	-17,015917	5,840883	-0,489509	-0,089688	-0,165054	-0,067349	-17,015917	5,840883	-0,489509
16:11:51,63	0,454990	3,607887	-0,150994	0,046987	-0,818995	0,784984	-0,090292	-0,167941	-0,067706	-4,012280	-1,202062	-0,443547	-0,411530	-2,879585	-1,320249	-18,360611	-4,604717	12,262789	-0,090292	-0,167941	-0,067706	-17,195666	5,885841	-0,443547	-0,090292	-0,167941	-0,067706	-17,195666	5,885841	-0,443547
16:11:51,68	0,454990	3,607887	-0,150994	0,046987	-0,818995	0,784984	-0,093088	-0,169373	-0,065445	-4,080388	-1,392829	-0,465687	-0,408099	-2,884618	-1,314374	-18,382708	-4,736810	12,298662	-0,093088	-0,169373	-0,065445	-17,376199	5,914579	-0,465687	-0,093088	-0,169373	-0,065445	-17,376199	5,914579	-0,465687
16:11:51,73	0,454990	3,607887	-0,150994	0,046987	-0,818995	0,784984	-0,090445	-0,174861	-0,059570	-3,920471	-1,208492	-0,429813	-0,403678	-2,886160	-1,319818	-18,474776	-4,832499	12,334308	-0,090445	-0,174861	-0,059570	-17,647068	5,891455	-0,429813	-0,090445	-0,174861	-0,059570	-17,647068	5,891455	-0,429813
16:11:51,78	0,454990	3,607887	-0,150994	0,046987	-0,818995	0,784984	-0,091320	-0,179461	-0,065014	-3,810202	-1,285876	-0,394168	-0,406744	-2,886330	-1,319491	-18,520298	-4,884197	12,283914	-0,091320	-0,179461	-0,065014	-17,897857	5,882751	-0,394168	-0,091320	-0,179461	-0,065014	-17,897857	5,882751	-0,394168
16:11:51,83	0,454990	3,607887	-0,150994	0,046987	-0,818995	0,784984	-0,089639	-0,176890	-0,064688	-4,011389	-1,212045	-0,444562	-0,402658	-2,884921	-1,320214	-18,502544	-4,948099	12,346026	-0,089639	-0,176890	-0,064688	-17,897278	5,824634	-0,444562	-0,089639	-0,176890	-0,064688	-17,897278	5,824634	-0,444562
16:11:51,88	0,454990	3,607887	-0,150994	0,046987	-0,818995	0,784984	-0,092903	-0,179725	-0,065410	-3,910470	-1,334425	-0,382449	-0,402093	-2,885599	-1,316350	-18,516528	-4,976582	12,318678	-0,092903	-0,179725	-0,065410	-18,018849	5,958446	-0,382449	-0,092903	-0,179725	-0,065410	-18,018849	5,958446	-0,382449
16:11:51,93	0,454990	3,607887	-0,150994	0,046987	-0,818995	0,784984	-0,092598	-0,180552	-0,061546	-3,899085	-1,316460	-0,409798	-0,401766	-2,890836	-1,315954	-18,602055	-5,111802	12,348181	-0,092598	-0,180552	-0,061546	-18,072445	5,952506	-0,409798	-0,092598	-0,180552	-0,061546	-18,072445	5,952506	-0,409798
16:11:51,98	0,454990	3,607887	-0,150994	0,046987	-0,818995	0,784984	-0,088226	-0,183455	-0,061151	-3,908014	-1,095578	-0,380295	-0,401839	-2,884562	-1,320649	-18,613435	-5,102541	12,352369	-0,088226	-0,183455	-0,061151	-18,309232	5,830192	-0,380295	-0,088226	-0,183455	-0,061151	-18,309232	5,830192	-0,380295
16:11:52,03	0,454990	3,607887	-0,150994	0,046987	-0,818995	0,784984	-0,093624	-0,180254	-0,065845	-4,072121	-1,390716	-0,376107	-0,398988	-2,888933	-1,315961	-18,644087	-5,193169	12,370998	-0,093624	-0,180254	-0,065845	-18,222084	5,958730	-0,376107	-0,093624	-0,180254	-0,065845	-18,222084	5,958730	-0,376107
16:11:52,08	0,454990	3,607887	-0,150994	0,046987	-0,818995	0,784984	-0,091263	-0,184909	-0,061157	-3,923901	-1,249221	-0,357478	-0,397918	-2,889075	-1,317529	-18,678645	-5,230903	12,371263	-0,091263	-0,184909	-0,061157	-18,439238	5,914956	-0,357478	-0,091263	-0,184909	-0,061157	-18,439238	5,914956	-0,357478
16:11:52,13	0,454990	3,607887	-0,150994	0,046987	-0,818995	0,784984	-0,091676	-0,185906	-0,062725	-3,921988	-1,281730	-0,357213	-0,397957	-2,890721	-1,315971	-18,691534	-5,266433	12,373903	-0,091676	-0,185906	-0,062725	-18,515630	5,914825	-0,357213	-0,091676	-0,185906	-0,062725	-18,515630	5,914825	-0,357213
16:11:52,18	0,454990	3,607887	-0,150994	0,046987	-0,818995	0,784984	-0,090231	-0,186695	-0,061167	-3,918175	-1,199979	-0,354573	-0,395670	-2,889533	-1,316772	-18,708636	-5,303058	12,354585	-0,090231	-0,186695	-0,061167	-18,573752	5,883132	-0,354573	-0,090231	-0,186695	-0,061167	-18,573752	5,883132	-0,354573
16:11:52,23	0,454990	3,607887	-0,150994	0,046987	-0,818995	0,784984	-0,092403	-0,188082	-0,061969	-3,886333	-1,309450	-0,373891	-0,393977	-2,888129	-1,317155	-18,719087	-5,353198	12,373200	-0,092403	-0,188082	-0,061969	-18,650770	5,944206	-0,373891	-0,092403	-0,188082	-0,061969	-18,650770	5,944206	-0,373891
16:11:52,28	0,454990	3,607887	-0,150994	0,046987	-0,818995	0,784984	-0,094465	-0,188846	-0,062352	-3,895231	-1,400629	-0,355276	-0,396457	-2,893030	-1,316771	-18,780891	-5,377979	12,381342	-0,094465	-0,188846	-0,062352	-18,719677	6,014855	-0,355276	-0,094465	-0,188846	-0,062352	-18,719677	6,014855	-0,355276
16:11:52,33	0,454990	3,607887	-0,150994	0,046987	-0,818995	0,784984	-0,088980	-0,189149	-0,061968	-3,931855	-1,156570	-0,347134	-0,391755	-2,895132	-1,315603	-18,784687	-5,408717	12,365651	-0,088980	-0,189149	-0,061968	-18,780061	5,828384	-0,347134	-0,088980	-0,189149	-0,061968	-18,780061	5,828384	-0,347134
16:11:52,38	0,454990	3,607887	-0,150994	0,046987	-0,818995	0,784984	-0,089511	-0,194272	-0,060799	-3,693965	-1,172099	-0,362825	-0,391250	-2,889930	-1,315211	-18,783331	-5,476452	12,398004	-0,089511	-0,194272	-0,060799	-18,944343	5,854536	-0,362825	-0,089511	-0,194272	-0,060799	-18,944343	5,854536	-0,362825
16:11:52,43	0,454990	3,607887	-0,150994	0,046987	-0,818995	0,784984	-0,094269	-0,192108	-0,060407	-3,864482	-1,384460	-0,330472	-0,391297	-2,891885	-1,319494	-18,798004	-5,492688	12,385407	-0,094269	-0,192108	-0,060407	-18,944977	6,015657	-0,330472	-0,094269	-0,192108	-0,060407	-18,944977	6,015657	-0,330472
16:11:52,48	0,454990	3,607887	-0,150994	0,046987	-0,818995	0,784984	-0,092552	-0,193045	-0,064691	-3,837155	-1,299779	-0,343068	-0,391956	-2,892461	-1,319088	-18,817501	-5,525615	12,418023	-0,092552	-0,193045	-0,064691	-18,991204	5,965574	-0,343068	-0,092552	-0,193045	-0,064691	-18,991204	5,965574	-0,343068
16:11:52,53	0,454990	3,607887	-0,150994	0,046987	-0,818995	0,784984	-0,091724	-0,192762	-0,064284	-3,890140	-1,257138	-0,310453	-0,390805	-2,891212	-1,314818	-18,834331	-5,524348	12,425713	-0,091724	-0,192762	-0,064284	-19,021967	5,943209	-0,310453	-0,091724	-0,192762	-0,064284	-19,021967	5,943209	-0,310453
16:11:52,58	0,454990	3,607887	-0,150994	0,046987	-0,818995	0,784984	-0,093382	-0,193135	-0,060014	-3,878071	-1,358540	-0,302763	-0,389044	-2,893968	-1,315995	-18,823824	-5,590597	12,385333	-0,093382	-0,193135	-0,060014	-19,039164	5,971925	-0,302763	-0,093382	-0,193135	-0,060014	-19,039164	5,971925	-0,302763
16:11:52,63	0,454990	3,607887	-0,150994	0,046987	-0,818995	0,784984	-0,091875	-0,196038	-0,061191	-3,779210	-1,237973	-0,343143	-0,386272	-2,892806	-1,319122	-18,886761	-5,610387	12,402436	-0,091875	-0,196038	-0,061191	-19,168226	5,974224	-0,343143	-0,091875	-0,196038	-0,061191	-19,168226	5,974224	-0,343143
16:11:52,68	0,454990	3,607887	-0,150994	0,046987	-0,818995	0,784984	-0,094268	-0,197858	-0,064318	-3,733200	-1,406988	-0,326040	-0,389741	-2,892859	-1,316788	-18,869893	-5,584750	12,401056	-0,094268	-0,197858	-0,064318	-19,265051	5,993012	-0,326040	-0,094268	-0,197858	-0,064318	-19,265051	5,993012	-0,326040
16:11:52,73	0,454990	3,607887	-0,150994	0,046987	-0,818995	0,784984	-0,092487	-0,194881	-0,061984	-3,857392	-1,312602	-0,327420	-0,389244	-2,891587	-1,317150	-18,880904	-5,649012	12,448057	-0,092487	-0,194881	-0,061984	-19,155512	5,947614	-0,327420	-0,092487	-0,194881	-0,061984	-19,155512	5,947614	-0,327420
16:11:52,78	0,454990	3,607887	-0,150994	0,046987	-0,818995	0,784984	-0,093837	-0,194674	-0,062347	-3,929282	-1,360195	-0,280419	-0,388122	-2,890957	-1,318744	-18,900599	-5,667400	12,410166	-0,093837	-0,194674	-0,062347	-19,211201	6,005978	-0,280419	-0,093837	-0,194674	-0,062347	-19,211201	6,005978	-0,280419
16:11:52,83	0,454990	3,607887	-0,150994	0,046987	-0,818995	0,784984	-0,094943	-0,195331	-0,063941	-3,920902	-1,425591	-0,318310	-0,385734	-2,895986	-1,315599	-18,889208	-5,710025	12,416127	-0,094943	-0,195331	-0,063941	-19,254377	6,027435	-0,318310	-0,094943	-0,195331	-0,063941	-19,254377	6,027435	-0,318310
16:11:52,88	0,454990	3,607887	-0,150994	0,046987	-0,818995	0,784984	-0,091782	-0,199914	-0,060796	-3,713810	-1,230053	-0,312349	-0,387509	-2,892495	-1,316008	-18,878784	-5,725030	12,406309	-0,091782	-0,199914	-0,060796	-19,407043	5,974852	-0,312349	-0,091782	-0,199914	-0,060796	-19,407043	5,974852	-0,312349
16:11:52,93	0,454990	3,607887	-0,150994	0,046987	-0,818995	0,784984	-0,093918	-0,196631	-0,061205	-3,892316	-1,324605	-0,322167	-0,387167	-2,892265	-1,314918	-18,941939	-5,739039	12,430972	-0,093918	-0,196631	-0,061205	-19,327823	6,047992	-0,322167	-0,093918	-0,196631	-0,061205	-19,327823	6,047992	-0,322167
16:11:52,98	0,454990	3,607887	-0,150994	0,046987	-0,818995	0,784984	-0,094288	-0,196812	-0,060114	-3,926602	-1,391538	-0,297503	-0,388814	-2,894042	-1,317576	-18,925354	-5,761835	12,410953	-0,094288	-0,196812	-0,060114	-19,376335	6,010109	-0,297503	-0,094288	-0,196812	-0,060114	-19,376335	6,010109	-0,297503
16:11:53,03	0,454990	3,607887	-0,150994	0,046987	-0,818995	0,784984	-0,091926	-0,196275	-0,062772	-3,965986	-1,242930	-0,317523	-0,385865	-2,897800	-1,316372	-18,925472	-5,784492	12,433674	-0,091926	-0,196275	-0,062772	-19,373549	5,973265	-0,317523	-0,091926	-0,196275	-0,062772	-19,373549	5,973265	-0,317523
16:11:53,08	0,454990	3,607887	-0,150994	0,046987	-0,818995	0,784984	-0,094174	-0,199096	-0,063039	-3,846379	-1,369791	-0,317029	-0,385246	-2,893506	-1,317842	-18,947512	-5,780315	12,411447	-0,094174	-0,199096	-0,063039	-19,475387	6,022896	-0,317029	-0,094174	-0,199096	-0,063039	-19,475387	6,022896	-0,317029
16:11:53,13	0,454990	3,607887	-0,150994	0,046987	-0,818995	0,784984	-0,094174	-0,199096	-0,063039	-3,846379	-1,369791	-0,317029	-0,386020	-2,895941	-1,316383	-18,979268	-5,813715	12,462617	-0,094174	-0,199096	-0,063039	-19,475387	6,022896	-0,317029	-0,094174	-0,199096	-0,063039	-19,475387	6,022896	-0,317029
16:11:53,18	0,454990	3,607887	-0,150994	0,046987	-0,818995	0,784984	-0,095441	-0,199604	-0,057327	-3,869504	-1,393144	-0,307838	-0,384173	-2,892663	-1,312130	-18,935493	-5,844499	12,420638	-0,095441	-0,199604	-0,057327	-19,538442	6,098957	-0,307838	-0,095441	-0,199604	-0,057327	-19,538442	6,098957	-0,307838
16:11:53,24	0,454990	3,607887	-0,150994	0,046987	-0,818995	0,784984	-0,095441	-0,199604	-0,057327	-3,869504	-1,393144	-0,307838	-0,386732	-2,898605	-1,316779	-19,025146	-5,862799	12,466084	-0,095441	-0,199604	-0,057327	-19,538442	6,098957	-0,307838	-0,095441	-0,199604	-0,057327	-19,538442	6,098957	-0,307838
16:11:53,29	0,454990	3,607887	-0,150994	0,046987	-0,818995	0,784984	-0,092960	-0,199500	-0,062352	-3,875634	-1,347582	-0,235427	-0,383688	-2,895178	-1,315979	-18,958360	-5,898904	12,469634	-0,092960	-0,199500	-0,062352	-19,536417	5,949774	-0,235427	-0,092960	-0,199500	-0,062352	-19,536417	5,949774	-0,235427
16:11:53,34	0,454990	3,607887	-0,150994	0,046987	-0,818995	0,784984	-0,093505	-0,201282	-0,061175	-3,840824	-1,285076	-0,258842	-0,385365	-2,892346	-1,320265	-18,923238	-5,839403	12,454537	-0,093505	-0,201282	-0,061175	-19,641445	6,055053	-0,258842	-0,093505	-0,201282	-0,061175	-19,641445	6,055053	-0,258842
16:11:53,39	0,454990	3,607887	-0,150994	0,046987	-0,818995	0,784984	-0,095119	-0,198413	-0,065461	-3,920889	-1,368340	-0,273939	-0,686777	-2,746195	-1,372398	-10,985172	10,162915	10,595105	-0,095119	-0,198413	-0,065461	-19,496343	6,098492	-0,273939	-0,095119	-0,198413	-0,065461	-19,496343	6,098492	-0,273939
16:11:53,44	0,455019	3,557994	-0,150980	0,046985	-0,819025	0,785011	-0,070983	0,135692	-0,117595	-3,466946	-1,239887	-2,133371	-0,733803	-2,732160	-1,360471	-9,721376	12,923652	10,361692	-0,070983	0,135692	-0,117595	7,184899	4,332304	-2,133371	-0,070983	0,135692	-0,117595	7,184899	4,332304	-2,133371
16:11:53,49	0,455019	3,557994	-0,150980	0,046985	-0,819025	0,785011	-0,059625	0,183436	-0,105667	-2,926859	-0,935168	-2,366784	-0,722736	-2,735142	-1,356664	-10,082571	12,200630	10,433456	-0,059625	0,183436	-0,105667	11,472875	3,745431	-2,366784	-0,059625	0,183436	-0,105667	11,472875	3,745431	-2,366784
16:11:53,54	0,455019	3,557994	-0,150980	0,046985	-0,819025	0,785011	-0,066341	0,153126	-0,102571	-2,718781	-1,185203	-2,136690	-0,704196	-2,741499	-1,357375	-10,319511	11,689299	10,591786	-0,066341	0,153126	-0,102571	9,301610	4,022571	-2,136690	-0,066341	0,153126	-0,102571	9,301610	4,022571	-2,136690
16:11:53,59	0,455019	3,557994	-0,150980	0,046985	-0,819025	0,785011	-0,066341	0,153126	-0,102571	-2,718781	-1,185203	-2,136690	-0,700008	-2,744589	-1,353560	-10,490670	11,428493	10,573444	-0,066341	0,153126	-0,102571	9,301610	4,022571	-2,136690	-0,066341	0,153126	-0,102571	9,301610	4,022571	-2,136690
16:11:53,64	0,455019	3,557994	-0,150980	0,046985	-0,819025	0,785011	-0,065759	0,147954	-0,098757	-2,761284	-1,172770	-2,155031	-0,697512	-2,744835	-1,351279	-10,609149	11,152710	10,569680	-0,065759	0,147954	-0,098757	8,853109	3,989327	-2,155031	-0,065759	0,147954	-0,098757	8,853109	3,989327	-2,155031
16:11:53,69	0,455019	3,557994	-0,150980	0,046985	-0,819025	0,785011	-0,066794	0,145669	-0,096476	-2,940553	-1,191293	-2,158795	-0,694243	-2,748939	-1,352516	-10,729290	10,998351	10,604633	-0,066794	0,145669	-0,096476	8,494489	4,052035	-2,158795	-0,066794	0,145669	-0,096476	8,494489	4,052035	-2,158795
16:11:53,74	0,455019	3,557994	-0,150980	0,046985	-0,819025	0,785011	-0,064874	0,140787	-0,097713	-2,880405	-1,118314	-2,123843	-0,687585	-2,750754	-1,350119	-10,816045	10,813833	10,633760	-0,064874	0,140787	-0,097713	8,171351	3,974286	-2,123843	-0,064874	0,140787	-0,097713	8,171351	3,974286	-2,123843
16:11:53,79	0,455019	3,557994	-0,150980	0,046985	-0,819025	0,785011	-0,066632	0,134113	-0,095315	-2,736532	-1,192608	-2,094715	-0,685984	-2,751376	-1,350099	-10,840868	10,669799	10,668335	-0,066632	0,134113	-0,095315	7,791315	4,038003	-2,094715	-0,066632	0,134113	-0,095315	7,791315	4,038003	-2,094715
16:11:53,84	0,455019	3,557994	-0,150980	0,046985	-0,819025	0,785011	-0,066893	0,132416	-0,095295	-2,785430	-1,155660	-2,060141	-0,690102	-2,746888	-1,352055	-10,831910	10,700973	10,680076	-0,066893	0,132416	-0,095295	7,609192	4,095439	-2,060141	-0,066893	0,132416	-0,095295	7,609192	4,095439	-2,060141
16:11:53,89	0,455019	3,557994	-0,150980	0,046985	-0,819025	0,785011	-0,068721	0,138226	-0,097251	-3,056072	-1,258547	-2,048400	-0,976011	-2,618112	-1,401230	-3,683923	25,970562	8,968330	-0,068721	0,138226	-0,097251	7,794633	4,136053	-2,048400	-0,068721	0,138226	-0,097251	7,794633	4,136053	-2,048400
16:11:53,94	0,455029	3,507940	-0,150980	0,046992	-0,819017	0,785023	-0,037290	0,450218	-0,146426	-2,481865	-1,068581	-3,760146	-0,997589	-2,605067	-1,390145	-2,781864	27,591739	8,808644	-0,037290	0,450218	-0,146426	32,860285	1,858665	-3,760146	-0,037290	0,450218	-0,146426	32,860285	1,858665	-3,760146
16:11:53,99	0,455029	3,507940	-0,150980	0,046992	-0,819017	0,785023	-0,037799	0,475428	-0,135342	-1,937729	-1,124422	-3,919831	-0,977551	-2,614654	-1,384732	-3,223761	26,717614	8,942207	-0,037799	0,475428	-0,135342	35,383334	1,842766	-3,919831	-0,037799	0,475428	-0,135342	35,383334	1,842766	-3,919831
16:11:54,04	0,455029	3,507940	-0,150980	0,046992	-0,819017	0,785023	-0,039514	0,453280	-0,129929	-1,764032	-1,159267	-3,786269	-0,970008	-2,618550	-1,383946	-3,465918	26,216518	9,061326	-0,039514	0,453280	-0,129929	33,818469	1,942599	-3,786269	-0,039514	0,453280	-0,129929	33,818469	1,942599	-3,786269
16:11:54,09	0,455029	3,507940	-0,150980	0,046992	-0,819017	0,785023	-0,039912	0,444801	-0,129143	-1,878141	-1,139116	-3,667150	-0,958769	-2,622384	-1,383999	-3,617865	25,891503	9,039347	-0,039912	0,444801	-0,129143	33,038724	1,993974	-3,667150	-0,039912	0,444801	-0,129143	33,038724	1,993974	-3,667150
16:11:54,14	0,455029	3,507940	-0,150980	0,046992	-0,819017	0,785023	-0,042211	0,433150	-0,129196	-1,629764	-1,227766	-3,689129	-0,952740	-2,623576	-1,383215	-3,735538	25,635662	9,100581	-0,042211	0,433150	-0,129196	32,372543	2,085825	-3,689129	-0,042211	0,433150	-0,129196	32,372543	2,085825	-3,689129
16:11:54,19	0,455029	3,507940	-0,150980	0,046992	-0,819017	0,785023	-0,044193	0,427332	-0,128411	-1,607624	-1,304810	-3,627895	-0,953591	-2,627191	-1,381693	-3,813205	25,466669	9,084666	-0,044193	0,427332	-0,128411	31,937963	2,164357	-3,627895	-0,044193	0,427332	-0,128411	31,937963	2,164357	-3,627895
16:11:54,24	0,455029	3,507940	-0,150980	0,046992	-0,819017	0,785023	-0,040637	0,426263	-0,126889	-1,737183	-1,102653	-3,643810	-0,950022	-2,630283	-1,379948	-3,892666	25,320055	9,101686	-0,040637	0,426263	-0,126889	31,724429	2,087352	-3,643810	-0,040637	0,426263	-0,126889	31,724429	2,087352	-3,643810
16:11:54,29	0,455029	3,507940	-0,150980	0,046992	-0,819017	0,785023	-0,039744	0,421626	-0,125144	-1,662769	-1,051703	-3,626790	-0,943908	-2,630237	-1,378005	-3,967425	25,178061	9,134126	-0,039744	0,421626	-0,125144	31,434851	2,068168	-3,626790	-0,039744	0,421626	-0,125144	31,434851	2,068168	-3,626790
16:11:54,34	0,455029	3,507940	-0,150980	0,046992	-0,819017	0,785023	-0,042841	0,416354	-0,123202	-1,548976	-1,206500	-3,594350	-0,945474	-2,630632	-1,375864	-4,025331	25,087101	9,173782	-0,042841	0,416354	-0,123202	31,134793	2,156496	-3,594350	-0,042841	0,416354	-0,123202	31,134793	2,156496	-3,594350
16:11:54,39	0,455029	3,507940	-0,150980	0,046992	-0,819017	0,785023	-0,041715	0,417513	-0,121061	-1,716966	-1,152651	-3,554694	-0,940340	-2,634972	-1,378969	-4,061643	24,949980	9,167050	-0,041715	0,417513	-0,121061	31,057777	2,122007	-3,554694	-0,041715	0,417513	-0,121061	31,057777	2,122007	-3,554694
16:11:54,44	0,455029	3,507940	-0,150980	0,046992	-0,819017	0,785023	-0,040524	0,410896	-0,124165	-1,509822	-1,053608	-3,561426	-0,941690	-2,630315	-1,379365	-4,090945	24,854525	9,203753	-0,040524	0,410896	-0,124165	30,745538	2,127560	-3,561426	-0,040524	0,410896	-0,124165	30,745538	2,127560	-3,561426
16:11:54,49	0,455029	3,507940	-0,150980	0,046992	-0,819017	0,785023	-0,043882	0,414394	-0,124562	-1,789010	-1,205826	-3,524723	-0,939408	-2,633743	-1,378231	-4,134699	24,834407	9,163993	-0,043882	0,414394	-0,124562	30,740905	2,238874	-3,524723	-0,043882	0,414394	-0,124562	30,740905	2,238874	-3,524723
16:11:54,54	0,455029	3,507940	-0,150980	0,046992	-0,819017	0,785023	-0,042054	0,410704	-0,123427	-1,636424	-1,138639	-3,564483	-0,938909	-2,632726	-1,376284	-4,146532	24,750712	9,179867	-0,042054	0,410704	-0,123427	30,603817	2,162618	-3,564483	-0,042054	0,410704	-0,123427	30,603817	2,162618	-3,564483
16:11:54,59	0,455029	3,507940	-0,150980	0,046992	-0,819017	0,785023	-0,043185	0,410780	-0,121481	-1,718805	-1,165818	-3,548609	-0,935000	-2,636231	-1,377439	-4,213205	24,644895	9,207092	-0,043185	0,410780	-0,121481	30,527449	2,224172	-3,548609	-0,043185	0,410780	-0,121481	30,527449	2,224172	-3,548609
16:11:54,64	0,455029	3,507940	-0,150980	0,046992	-0,819017	0,785023	-0,042103	0,405642	-0,122636	-1,576594	-1,114432	-3,521384	-0,938094	-2,634180	-1,377046	-4,260383	24,612700	9,259372	-0,042103	0,405642	-0,122636	30,266308	2,190691	-3,521384	-0,042103	0,405642	-0,122636	30,266308	2,190691	-3,521384
16:11:54,69	0,455029	3,507940	-0,150980	0,046992	-0,819017	0,785023	-0,042333	0,409347	-0,122242	-1,820743	-1,151109	-3,469104	-0,932275	-2,637644	-1,380546	-4,276117	24,547434	9,235839	-0,042333	0,409347	-0,122242	30,313029	2,172004	-3,469104	-0,042333	0,409347	-0,122242	30,313029	2,172004	-3,469104
16:11:54,74	0,455029	3,507940	-0,150980	0,046992	-0,819017	0,785023	-0,042242	0,402576	-0,125742	-1,532996	-1,127412	-3,492637	-0,933509	-2,637253	-1,377461	-4,302326	24,530068	9,223829	-0,042242	0,402576	-0,125742	30,069187	2,188621	-3,492637	-0,042242	0,402576	-0,125742	30,069187	2,188621	-3,492637
16:11:54,79	0,455029	3,507940	-0,150980	0,046992	-0,819017	0,785023	-0,041964	0,403840	-0,122657	-1,626865	-1,126960	-3,504646	-0,930058	-2,636381	-1,374353	-4,320605	24,462381	9,230374	-0,041964	0,403840	-0,122657	30,074537	2,167233	-3,504646	-0,041964	0,403840	-0,122657	30,074537	2,167233	-3,504646
16:11:54,84	0,455029	3,507940	-0,150980	0,046992	-0,819017	0,785023	-0,044445	0,401287	-0,119550	-1,561906	-1,237939	-3,498102	-0,931924	-2,638422	-1,377872	-4,346611	24,402199	9,210849	-0,044445	0,401287	-0,119550	29,939145	2,250984	-3,498102	-0,044445	0,401287	-0,119550	29,939145	2,250984	-3,498102
16:11:54,89	0,455029	3,507940	-0,150980	0,046992	-0,819017	0,785023	-0,041744	0,401883	-0,123068	-1,658002	-1,089944	-3,517627	-0,928384	-2,637262	-1,377055	-4,324293	24,363655	9,248433	-0,041744	0,401883	-0,123068	29,889807	2,186990	-3,517627	-0,041744	0,401883	-0,123068	29,889807	2,186990	-3,517627
16:11:54,94	0,455029	3,507940	-0,150980	0,046992	-0,819017	0,785023	-0,044519	0,399397	-0,122252	-1,550959	-1,195641	-3,480042	-0,930301	-2,641536	-1,377462	-4,406150	24,368611	9,253560	-0,044519	0,399397	-0,122252	29,801712	2,299126	-3,480042	-0,044519	0,399397	-0,122252	29,801712	2,299126	-3,480042
16:11:54,99	0,455029	3,507940	-0,150980	0,046992	-0,819017	0,785023	-0,039858	0,398920	-0,122659	-1,562799	-1,026637	-3,474915	-0,926279	-2,640228	-1,376304	-4,428222	24,301443	9,256665	-0,039858	0,398920	-0,122659	29,752438	2,102241	-3,474915	-0,039858	0,398920	-0,122659	29,752438	2,102241	-3,474915
16:11:55,04	0,455029	3,507940	-0,150980	0,046992	-0,819017	0,785023	-0,043003	0,396091	-0,121500	-1,484893	-1,175696	-3,471811	-0,926951	-2,636381	-1,372850	-4,449800	24,255287	9,234381	-0,043003	0,396091	-0,121500	29,608263	2,200046	-3,471811	-0,043003	0,396091	-0,121500	29,608263	2,200046	-3,471811
16:11:55,09	0,455029	3,507940	-0,150980	0,046992	-0,819017	0,785023	-0,045999	0,398596	-0,118046	-1,665928	-1,327083	-3,494095	-0,926357	-2,638592	-1,376718	-4,443094	24,249430	9,241098	-0,045999	0,398596	-0,118046	29,623891	2,283823	-3,494095	-0,045999	0,398596	-0,118046	29,623891	2,283823	-3,494095
16:11:55,14	0,455029	3,507940	-0,150980	0,046992	-0,819017	0,785023	-0,044380	0,396976	-0,121914	-1,583400	-1,234188	-3,487378	-0,929316	-2,638009	-1,375170	-4,440039	24,217239	9,238668	-0,044380	0,396976	-0,121914	29,579238	2,249671	-3,487378	-0,044380	0,396976	-0,121914	29,579238	2,249671	-3,487378
16:11:55,19	0,455029	3,507940	-0,150980	0,046992	-0,819017	0,785023	-0,043406	0,399831	-0,120367	-1,758192	-1,164767	-3,489807	-0,924049	-2,638945	-1,377467	-4,438858	24,183773	9,268824	-0,043406	0,399831	-0,120367	29,628535	2,242585	-3,489807	-0,043406	0,399831	-0,120367	29,628535	2,242585	-3,489807
16:11:55,24	0,455029	3,507940	-0,150980	0,046992	-0,819017	0,785023	-0,045228	0,394801	-0,122664	-1,525043	-1,241793	-3,459651	-0,925347	-2,641422	-1,374763	-4,489339	24,134152	9,265517	-0,045228	0,394801	-0,122664	29,466858	2,308644	-3,459651	-0,045228	0,394801	-0,122664	29,466858	2,308644	-3,459651
16:11:55,29	0,455029	3,507940	-0,150980	0,046992	-0,819017	0,785023	-0,042435	0,394687	-0,119959	-1,587295	-1,115428	-3,462959	-0,924225	-2,642549	-1,374368	-4,523021	24,151692	9,285592	-0,042435	0,394687	-0,119959	29,395607	2,215704	-3,462959	-0,042435	0,394687	-0,119959	29,395607	2,215704	-3,462959
16:11:55,34	0,455029	3,507940	-0,150980	0,046992	-0,819017	0,785023	-0,042019	0,393151	-0,119565	-1,509099	-1,131767	-3,442884	-0,924237	-2,640927	-1,374745	-4,504034	24,099713	9,298735	-0,042019	0,393151	-0,119565	29,353265	2,166756	-3,442884	-0,042019	0,393151	-0,119565	29,353265	2,166756	-3,442884
16:11:55,39	0,455029	3,507940	-0,150980	0,046992	-0,819017	0,785023	-0,043418	0,393973	-0,119941	-1,587364	-1,162048	-3,429741	-0,925503	-2,640332	-1,375926	-4,535280	24,085495	9,304034	-0,043418	0,393973	-0,119941	29,339526	2,246244	-3,429741	-0,043418	0,393973	-0,119941	29,339526	2,246244	-3,429741
16:11:55,44	0,455029	3,507940	-0,150980	0,046992	-0,819017	0,785023	-0,043301	0,395367	-0,121122	-1,687766	-1,175912	-3,424442	-0,923713	-2,639443	-1,376706	-4,514132	24,061249	9,289420	-0,043301	0,395367	-0,121122	29,348518	2,223192	-3,424442	-0,043301	0,395367	-0,121122	29,348518	2,223192	-3,424442
16:11:55,49	0,455029	3,507940	-0,150980	0,046992	-0,819017	0,785023	-0,044966	0,394261	-0,121902	-1,640700	-1,232047	-3,439056	-0,927948	-2,642622	-1,373998	-4,579409	24,063827	9,301857	-0,044966	0,394261	-0,121902	29,308799	2,297748	-3,439056	-0,044966	0,394261	-0,121902	29,308799	2,297748	-3,439056
16:11:55,54	0,455029	3,507940	-0,150980	0,046992	-0,819017	0,785023	-0,040095	0,396340	-0,119194	-1,779195	-1,036589	-3,426618	-0,923824	-2,644015	-1,374765	-4,557118	23,990223	9,285708	-0,040095	0,396340	-0,119194	29,333476	2,110853	-3,426618	-0,040095	0,396340	-0,119194	29,333476	2,110853	-3,426618
16:11:55,59	0,455029	3,507940	-0,150980	0,046992	-0,819017	0,785023	-0,040950	0,392071	-0,119961	-1,609805	-1,024975	-3,442768	-0,919795	-2,642869	-1,374393	-4,597345	23,984667	9,286584	-0,040950	0,392071	-0,119961	29,167749	2,189633	-3,442768	-0,040950	0,392071	-0,119961	29,167749	2,189633	-3,442768
16:11:55,64	0,455029	3,507940	-0,150980	0,046992	-0,819017	0,785023	-0,043957	0,389155	-0,119590	-1,483126	-1,213388	-3,441892	-0,921530	-2,641349	-1,376692	-4,562104	23,963297	9,320778	-0,043957	0,389155	-0,119590	29,065566	2,237254	-3,441892	-0,043957	0,389155	-0,119590	29,065566	2,237254	-3,441892
16:11:55,69	0,455029	3,507940	-0,150980	0,046992	-0,819017	0,785023	-0,044406	0,391418	-0,121889	-1,601677	-1,195544	-3,407698	-0,922248	-2,640975	-1,377490	-4,617119	23,959451	9,331327	-0,044406	0,391418	-0,121889	29,124642	2,290363	-3,407698	-0,044406	0,391418	-0,121889	29,124642	2,290363	-3,407698
16:11:55,74	0,455029	3,507940	-0,150980	0,046992	-0,819017	0,785023	-0,044371	0,392227	-0,122686	-1,674559	-1,239429	-3,397149	-0,921040	-2,641879	-1,374763	-4,603983	23,938059	9,324077	-0,044371	0,392227	-0,122686	29,115230	2,243707	-3,397149	-0,044371	0,392227	-0,122686	29,115230	2,243707	-3,397149
16:11:55,79	0,455029	3,507940	-0,150980	0,046992	-0,819017	0,785023	-0,044192	0,390728	-0,119959	-1,608594	-1,208066	-3,404399	-0,921190	-2,644391	-1,376462	-4,625698	23,913165	9,303142	-0,044192	0,390728	-0,119959	29,063561	2,261044	-3,404399	-0,044192	0,390728	-0,119959	29,063561	2,261044	-3,404399
16:11:55,84	0,455029	3,507940	-0,150980	0,046992	-0,819017	0,785023	-0,041942	0,389603	-0,121658	-1,582497	-1,097405	-3,425334	-0,918827	-2,643294	-1,377505	-4,655734	23,895074	9,315382	-0,041942	0,389603	-0,121658	29,001326	2,195050	-3,425334	-0,041942	0,389603	-0,121658	29,001326	2,195050	-3,425334
16:11:55,89	0,455029	3,507940	-0,150980	0,046992	-0,819017	0,785023	-0,044073	0,388104	-0,122701	-1,535268	-1,225169	-3,413094	-0,920078	-2,640858	-1,375970	-4,678394	23,874332	9,319007	-0,044073	0,388104	-0,122701	28,930934	2,234547	-3,413094	-0,044073	0,388104	-0,122701	28,930934	2,234547	-3,413094
16:11:55,94	0,455029	3,507940	-0,150980	0,046992	-0,819017	0,785023	-0,045558	0,390406	-0,121166	-1,684244	-1,311643	-3,409469	-0,919418	-2,645485	-1,374767	-4,648256	23,842786	9,321228	-0,045558	0,390406	-0,121166	28,962634	2,264648	-3,409469	-0,045558	0,390406	-0,121166	28,962634	2,264648	-3,409469
16:11:55,99	0,455029	3,507940	-0,150980	0,046992	-0,819017	0,785023	-0,041881	0,387521	-0,119963	-1,546445	-1,078556	-3,407248	-0,921225	-2,644334	-1,375173	-4,671453	23,866863	9,322343	-0,041881	0,387521	-0,119963	28,873915	2,209076	-3,407248	-0,041881	0,387521	-0,119963	28,873915	2,209076	-3,407248
16:11:56,04	0,455029	3,507940	-0,150980	0,046992	-0,819017	0,785023	-0,041974	0,389661	-0,120369	-1,648513	-1,115542	-3,406133	-0,915897	-2,645676	-1,373618	-4,648885	23,807469	9,290913	-0,041974	0,389661	-0,120369	28,939899	2,179424	-3,406133	-0,041974	0,389661	-0,120369	28,939899	2,179424	-3,406133
16:11:56,09	0,455029	3,507940	-0,150980	0,046992	-0,819017	0,785023	-0,043476	0,384376	-0,118814	-1,413850	-1,144381	-3,437563	-0,918934	-2,643044	-1,375564	-4,688243	23,843263	9,332275	-0,043476	0,384376	-0,118814	28,759697	2,268456	-3,437563	-0,043476	0,384376	-0,118814	28,759697	2,268456	-3,437563
16:11:56,14	0,455029	3,507940	-0,150980	0,046992	-0,819017	0,785023	-0,044237	0,388322	-0,120761	-1,607708	-1,235949	-3,396200	-0,919671	-2,638561	-1,372279	-4,664378	23,786374	9,320267	-0,044237	0,388322	-0,120761	28,875578	2,236648	-3,396200	-0,044237	0,388322	-0,120761	28,875578	2,236648	-3,396200
16:11:56,19	0,455029	3,507940	-0,150980	0,046992	-0,819017	0,785023	-0,047751	0,391202	-0,117475	-1,794776	-1,369546	-3,408209	-0,920723	-2,645268	-1,373632	-4,692152	23,789711	9,309405	-0,047751	0,391202	-0,117475	28,914548	2,378871	-3,408209	-0,047751	0,391202	-0,117475	28,914548	2,378871	-3,408209
16:11:56,24	0,455029	3,507940	-0,150980	0,046992	-0,819017	0,785023	-0,041416	0,388760	-0,118829	-1,678793	-1,065862	-3,419071	-0,916646	-2,646991	-1,374770	-4,700075	23,751869	9,333641	-0,041416	0,388760	-0,118829	28,838840	2,185279	-3,419071	-0,041416	0,388760	-0,118829	28,838840	2,185279	-3,419071
16:11:56,29	0,455029	3,507940	-0,150980	0,046992	-0,819017	0,785023	-0,041962	0,384368	-0,119967	-1,487141	-1,082229	-3,394835	-0,916816	-2,643636	-1,373258	-4,708686	23,753144	9,301826	-0,041962	0,384368	-0,119967	28,685718	2,211826	-3,394835	-0,041962	0,384368	-0,119967	28,685718	2,211826	-3,394835
16:11:56,34	0,455029	3,507940	-0,150980	0,046992	-0,819017	0,785023	-0,044783	0,386191	-0,118455	-1,585175	-1,236984	-3,426650	-0,920179	-2,646184	-1,377118	-4,702184	23,777328	9,325726	-0,044783	0,386191	-0,118455	28,730845	2,278472	-3,426650	-0,044783	0,386191	-0,118455	28,730845	2,278472	-3,426650
16:11:56,39	0,455029	3,507940	-0,150980	0,046992	-0,819017	0,785023	-0,040895	0,387830	-0,122315	-1,646177	-1,041271	-3,402750	-0,919001	-2,641632	-1,375960	-4,686997	23,762090	9,330101	-0,040895	0,387830	-0,122315	28,798458	2,168979	-3,402750	-0,040895	0,387830	-0,122315	28,798458	2,168979	-3,402750
16:11:56,44	0,455029	3,507940	-0,150980	0,046992	-0,819017	0,785023	-0,045425	0,389086	-0,121156	-1,717119	-1,256086	-3,398375	-0,917938	-2,646125	-1,374395	-4,729740	23,692276	9,341404	-0,045425	0,389086	-0,121156	28,826153	2,309808	-3,398375	-0,045425	0,389086	-0,121156	28,826153	2,309808	-3,398375
16:11:56,49	0,455029	3,507940	-0,150980	0,046992	-0,819017	0,785023	-0,042066	0,385919	-0,119591	-1,634272	-1,083521	-3,387072	-0,917338	-2,644158	-1,377114	-4,721101	23,715404	9,348951	-0,042066	0,385919	-0,119591	28,660397	2,218682	-3,387072	-0,042066	0,385919	-0,119591	28,660397	2,218682	-3,387072
16:11:56,54	0,455029	3,507940	-0,150980	0,046992	-0,819017	0,785023	-0,044070	0,386382	-0,122310	-1,633999	-1,191778	-3,379524	-0,912725	-2,646263	-1,377515	-4,758931	23,671668	9,334133	-0,044070	0,386382	-0,122310	28,697016	2,267689	-3,379524	-0,044070	0,386382	-0,122310	28,697016	2,267689	-3,379524
16:11:56,59	0,455029	3,507940	-0,150980	0,046992	-0,819017	0,785023	-0,044553	0,381335	-0,122712	-1,428324	-1,227820	-3,394343	-0,914974	-2,643610	-1,375951	-4,712802	23,695087	9,338307	-0,044553	0,381335	-0,122712	28,506467	2,269611	-3,394343	-0,044553	0,381335	-0,122712	28,506467	2,269611	-3,394343
16:11:56,64	0,455029	3,507940	-0,150980	0,046992	-0,819017	0,785023	-0,045726	0,384610	-0,121147	-1,555265	-1,260556	-3,390169	-0,913245	-2,644080	-1,373995	-4,726177	23,674304	9,356199	-0,045726	0,384610	-0,121147	28,636594	2,328924	-3,390169	-0,045726	0,384610	-0,121147	28,636594	2,328924	-3,390169
16:11:56,69	0,455029	3,507940	-0,150980	0,046992	-0,819017	0,785023	-0,046184	0,382878	-0,119192	-1,489884	-1,285567	-3,372277	-0,912127	-2,643937	-1,377523	-4,748309	23,668883	9,329543	-0,046184	0,382878	-0,119192	28,566008	2,339872	-3,372277	-0,046184	0,382878	-0,119192	28,566008	2,339872	-3,372277
16:11:56,74	0,455029	3,507940	-0,150980	0,046992	-0,819017	0,785023	-0,046867	0,381981	-0,122720	-1,459001	-1,337547	-3,398933	-0,915570	-2,643525	-1,373724	-4,764411	23,633129	9,359634	-0,046867	0,381981	-0,122720	28,526476	2,341518	-3,398933	-0,046867	0,381981	-0,122720	28,526476	2,341518	-3,398933
16:11:56,79	0,455029	3,507940	-0,150980	0,046992	-0,819017	0,785023	-0,045502	0,385168	-0,118921	-1,663776	-1,262621	-3,368842	-0,916852	-2,640999	-1,375943	-4,734670	23,644567	9,380578	-0,045502	0,385168	-0,118921	28,571935	2,309271	-3,368842	-0,045502	0,385168	-0,118921	28,571935	2,309271	-3,368842
16:11:56,84	0,455029	3,507940	-0,150980	0,046992	-0,819017	0,785023	-0,047049	0,387542	-0,121139	-1,762420	-1,323014	-3,347898	-0,917460	-2,646770	-1,374017	-4,766419	23,644298	9,344846	-0,047049	0,387542	-0,121139	28,659609	2,370297	-3,347898	-0,047049	0,387542	-0,121139	28,659609	2,370297	-3,347898
16:11:56,89	0,455029	3,507940	-0,150980	0,046992	-0,819017	0,785023	-0,041747	0,385182	-0,119213	-1,655827	-1,074693	-3,383629	-0,913960	-2,647617	-1,373614	-4,770170	23,602577	9,353473	-0,041747	0,385182	-0,119213	28,580972	2,202445	-3,383629	-0,041747	0,385182	-0,119213	28,580972	2,202445	-3,383629
16:11:56,94	0,455029	3,507940	-0,150980	0,046992	-0,819017	0,785023	-0,046445	0,384505	-0,119629	-1,623827	-1,310600	-3,406823	-0,914524	-2,643040	-1,374432	-4,760758	23,637314	9,321653	-0,046445	0,384505	-0,119629	28,559807	2,335339	-3,406823	-0,046445	0,384505	-0,119629	28,559807	2,335339	-3,406823
16:11:56,99	0,455029	3,507940	-0,150980	0,046992	-0,819017	0,785023	-0,046445	0,384505	-0,119629	-1,623827	-1,310600	-3,406823	-0,912923	-2,648871	-1,373266	-4,785877	23,560438	9,300384	-0,046445	0,384505	-0,119629	28,559807	2,335339	-3,406823	-0,046445	0,384505	-0,119629	28,559807	2,335339	-3,406823
16:11:57,04	0,455029	3,507940	-0,150980	0,046992	-0,819017	0,785023	-0,042195	0,380203	-0,118462	-1,479259	-1,072933	-3,428091	-0,915829	-2,646696	-1,372477	-4,816850	23,600771	9,353016	-0,042195	0,380203	-0,118462	28,366667	2,239408	-3,428091	-0,042195	0,380203	-0,118462	28,366667	2,239408	-3,428091
16:11:57,09	0,455029	3,507940	-0,150980	0,046992	-0,819017	0,785023	-0,042626	0,383807	-0,117673	-1,647238	-1,142323	-3,375459	-0,911040	-2,644689	-1,374761	-4,756884	23,569756	9,382993	-0,042626	0,383807	-0,117673	28,481623	2,203833	-3,375459	-0,042626	0,383807	-0,117673	28,481623	2,203833	-3,375459
16:11:57,14	0,455029	3,507940	-0,150980	0,046992	-0,819017	0,785023	-0,046759	0,380663	-0,119957	-1,480634	-1,289793	-3,345483	-0,915306	-2,645098	-1,376356	-4,820981	23,565539	9,373999	-0,046759	0,380663	-0,119957	28,401434	2,380794	-3,345483	-0,046759	0,380663	-0,119957	28,401434	2,380794	-3,345483
16:11:57,19	0,455029	3,507940	-0,150980	0,046992	-0,819017	0,785023	-0,044272	0,384153	-0,121552	-1,697803	-1,213854	-3,354477	-0,912670	-2,646693	-1,374690	-4,757051	23,526794	9,338602	-0,044272	0,384153	-0,121552	28,458212	2,261479	-3,354477	-0,044272	0,384153	-0,121552	28,458212	2,261479	-3,354477
16:11:57,24	0,455029	3,507940	-0,150980	0,046992	-0,819017	0,785023	-0,044209	0,381073	-0,119887	-1,539205	-1,135851	-3,389874	-0,913455	-2,645203	-1,374666	-4,778921	23,554437	9,394290	-0,044209	0,381073	-0,119887	28,374990	2,334552	-3,389874	-0,044209	0,381073	-0,119887	28,374990	2,334552	-3,389874
16:11:57,29	0,455029	3,507940	-0,150980	0,046992	-0,819017	0,785023	-0,045107	0,382497	-0,119863	-1,600296	-1,215285	-3,334186	-0,912326	-2,647507	-1,373990	-4,809261	23,552554	9,391561	-0,045107	0,382497	-0,119863	28,425755	2,325576	-3,334186	-0,045107	0,382497	-0,119863	28,425755	2,325576	-3,334186
16:11:57,34	0,455029	3,507940	-0,150980	0,046992	-0,819017	0,785023	-0,043675	0,380368	-0,119187	-1,506365	-1,166179	-3,336915	-0,914094	-2,645543	-1,373222	-4,794296	23,518211	9,384980	-0,043675	0,380368	-0,119187	28,352523	2,262307	-3,336915	-0,043675	0,380368	-0,119187	28,352523	2,262307	-3,336915
16:11:57,39	0,455029	3,507940	-0,150980	0,046992	-0,819017	0,785023	-0,044492	0,382881	-0,118418	-1,659290	-1,178559	-3,343495	-0,911177	-2,645162	-1,374415	-4,803881	23,504899	9,352023	-0,044492	0,382881	-0,118418	28,396852	2,314103	-3,343495	-0,044492	0,382881	-0,118418	28,396852	2,314103	-3,343495
16:11:57,44	0,455029	3,507940	-0,150980	0,046992	-0,819017	0,785023	-0,046281	0,380545	-0,119611	-1,554173	-1,273183	-3,376453	-0,910101	-2,647856	-1,374804	-4,850169	23,486820	9,361633	-0,046281	0,380545	-0,119611	28,318644	2,359841	-3,376453	-0,046281	0,380545	-0,119611	28,318644	2,359841	-3,376453
16:11:57,49	0,455029	3,507940	-0,150980	0,046992	-0,819017	0,785023	-0,044486	0,378266	-0,120001	-1,474444	-1,210903	-3,366843	-0,915028	-2,648801	-1,374709	-4,830387	23,524709	9,350692	-0,044486	0,378266	-0,120001	28,219439	2,281234	-3,366843	-0,044486	0,378266	-0,120001	28,219439	2,281234	-3,366843
16:11:57,54	0,455029	3,507940	-0,150980	0,046992	-0,819017	0,785023	-0,041203	0,382061	-0,119906	-1,629086	-1,042033	-3,377783	-0,911855	-2,645565	-1,375968	-4,834068	23,484864	9,371840	-0,041203	0,382061	-0,119906	28,362714	2,192438	-3,377783	-0,041203	0,382061	-0,119906	28,362714	2,192438	-3,377783
16:11:57,59	0,455029	3,507940	-0,150980	0,046992	-0,819017	0,785023	-0,045592	0,380931	-0,121164	-1,606668	-1,253520	-3,356636	-0,911817	-2,645643	-1,372479	-4,828576	23,494663	9,355434	-0,045592	0,380931	-0,121164	28,296420	2,325478	-3,356636	-0,045592	0,380931	-0,121164	28,296420	2,325478	-3,356636
16:11:57,64	0,455029	3,507940	-0,150980	0,046992	-0,819017	0,785023	-0,045544	0,380859	-0,117675	-1,591689	-1,251149	-3,373042	-0,910635	-2,646176	-1,376335	-4,814282	23,486099	9,381711	-0,045544	0,380859	-0,117675	28,305742	2,324053	-3,373042	-0,045544	0,380859	-0,117675	28,305742	2,324053	-3,373042
16:11:57,69	0,455029	3,507940	-0,150980	0,046992	-0,819017	0,785023	-0,045674	0,379568	-0,121532	-1,524848	-1,241238	-3,346765	-0,910676	-2,642897	-1,375229	-4,833121	23,485873	9,333252	-0,045674	0,379568	-0,121532	28,271271	2,344153	-3,346765	-0,045674	0,379568	-0,121532	28,271271	2,344153	-3,346765
16:11:57,74	0,455029	3,507940	-0,150980	0,046992	-0,819017	0,785023	-0,048493	0,381244	-0,120425	-1,621599	-1,404015	-3,395224	-0,912426	-2,644837	-1,372071	-4,824807	23,471370	9,383487	-0,048493	0,381244	-0,120425	28,306063	2,402649	-3,395224	-0,048493	0,381244	-0,120425	28,306063	2,402649	-3,395224
16:11:57,79	0,455029	3,507940	-0,150980	0,046992	-0,819017	0,785023	-0,045938	0,381789	-0,117268	-1,658355	-1,256715	-3,344989	-0,912131	-2,648929	-1,373740	-4,845022	23,495323	9,349793	-0,045938	0,381789	-0,117268	28,312108	2,349400	-3,344989	-0,045938	0,381789	-0,117268	28,312108	2,349400	-3,344989
16:11:57,84	0,455029	3,507940	-0,150980	0,046992	-0,819017	0,785023	-0,042541	0,379488	-0,118937	-1,528064	-1,109571	-3,378682	-0,909544	-2,646291	-1,376360	-4,848667	23,461353	9,366922	-0,042541	0,379488	-0,118937	28,261766	2,229905	-3,378682	-0,042541	0,379488	-0,118937	28,261766	2,229905	-3,378682
16:11:57,89	0,455029	3,507940	-0,150980	0,046992	-0,819017	0,785023	-0,046119	0,378567	-0,121557	-1,511378	-1,281816	-3,361553	-0,909658	-2,649977	-1,372471	-4,904796	23,426042	9,382816	-0,046119	0,378567	-0,121557	28,206101	2,338558	-3,361553	-0,046119	0,378567	-0,121557	28,206101	2,338558	-3,361553
16:11:57,94	0,455029	3,507940	-0,150980	0,046992	-0,819017	0,785023	-0,042870	0,376822	-0,117667	-1,479311	-1,143798	-3,345660	-0,911280	-2,647628	-1,372057	-4,837460	23,446805	9,392295	-0,042870	0,376822	-0,117667	28,101228	2,221494	-3,345660	-0,042870	0,376822	-0,117667	28,101228	2,221494	-3,345660
16:11:57,99	0,455029	3,507940	-0,150980	0,046992	-0,819017	0,785023	-0,044094	0,379401	-0,117253	-1,561776	-1,159508	-3,336181	-0,911330	-2,648233	-1,373610	-4,857326	23,443580	9,402933	-0,044094	0,379401	-0,117253	28,221224	2,301860	-3,336181	-0,044094	0,379401	-0,117253	28,221224	2,301860	-3,336181
16:11:58,04	0,455029	3,507940	-0,150980	0,046992	-0,819017	0,785023	-0,043544	0,379142	-0,118806	-1,561041	-1,146512	-3,325543	-0,910790	-2,644742	-1,374434	-4,863839	23,414714	9,364427	-0,043544	0,379142	-0,118806	28,201638	2,271700	-3,325543	-0,043544	0,379142	-0,118806	28,201638	2,271700	-3,325543
16:11:58,09	0,455029	3,507940	-0,150980	0,046992	-0,819017	0,785023	-0,046838	0,380420	-0,119630	-1,655748	-1,309013	-3,364049	-0,908452	-2,647887	-1,371319	-4,895282	23,440103	9,368450	-0,046838	0,380420	-0,119630	28,207247	2,367786	-3,364049	-0,046838	0,380420	-0,119630	28,207247	2,367786	-3,364049
16:11:58,14	0,455029	3,507940	-0,150980	0,046992	-0,819017	0,785023	-0,045283	0,376823	-0,116515	-1,462433	-1,268092	-3,360026	-0,913229	-2,648346	-1,377152	-4,891436	23,373539	9,368934	-0,045283	0,376823	-0,116515	28,118191	2,286662	-3,360026	-0,045283	0,376823	-0,116515	28,118191	2,286662	-3,360026
16:11:58,19	0,455029	3,507940	-0,150980	0,046992	-0,819017	0,785023	-0,042498	0,380730	-0,122348	-1,721312	-1,086628	-3,359542	-0,912544	-2,647240	-1,375173	-4,852533	23,396864	9,397430	-0,042498	0,380730	-0,122348	28,165999	2,249455	-3,359542	-0,042498	0,380730	-0,122348	28,165999	2,249455	-3,359542
16:11:58,24	0,455029	3,507940	-0,150980	0,046992	-0,819017	0,785023	-0,046099	0,379386	-0,116496	-1,629198	-1,287017	-3,322637	-0,910264	-2,645899	-1,371300	-4,891693	23,399329	9,405839	-0,046099	0,379386	-0,116496	28,152579	2,331774	-3,322637	-0,046099	0,379386	-0,116496	28,152579	2,331774	-3,322637
16:11:58,29	0,455029	3,507940	-0,150980	0,046992	-0,819017	0,785023	-0,046099	0,379386	-0,116496	-1,629198	-1,287017	-3,322637	-0,906656	-2,645235	-1,372851	-4,849006	23,380099	9,382224	-0,046099	0,379386	-0,116496	28,152579	2,331774	-3,322637	-0,046099	0,379386	-0,116496	28,152579	2,331774	-3,322637
16:11:58,34	0,455029	3,507940	-0,150980	0,046992	-0,819017	0,785023	-0,048478	0,376593	-0,118047	-1,479304	-1,364110	-3,346252	-0,908496	-2,649589	-1,372076	-4,897143	23,385075	9,386288	-0,048478	0,376593	-0,118047	28,083271	2,441385	-3,346252	-0,048478	0,376593	-0,118047	28,083271	2,441385	-3,346252
16:11:58,39	0,455029	3,507940	-0,150980	0,046992	-0,819017	0,785023	-0,043788	0,376010	-0,117272	-1,468723	-1,164399	-3,342188	-0,911512	-2,645903	-1,374820	-4,914401	23,385047	9,393005	-0,043788	0,376010	-0,117272	28,048050	2,272920	-3,342188	-0,043788	0,376010	-0,117272	28,048050	2,272920	-3,342188
16:11:58,44	0,455029	3,507940	-0,150980	0,046992	-0,819017	0,785023	-0,045471	0,380465	-0,120017	-1,709036	-1,266877	-3,335471	-0,907383	-2,648194	-1,371308	-4,924837	23,386248	9,396233	-0,045471	0,380465	-0,120017	28,157454	2,302602	-3,335471	-0,045471	0,380465	-0,120017	28,157454	2,302602	-3,335471
16:11:58,49	0,455029	3,507940	-0,150980	0,046992	-0,819017	0,785023	-0,045552	0,375744	-0,116505	-1,467722	-1,280710	-3,332243	-0,910859	-2,650243	-1,374024	-4,900154	23,389134	9,382284	-0,045552	0,375744	-0,116505	28,028170	2,295102	-3,332243	-0,045552	0,375744	-0,116505	28,028170	2,295102	-3,332243
16:11:58,54	0,455029	3,507940	-0,150980	0,046992	-0,819017	0,785023	-0,042039	0,377729	-0,119221	-1,556109	-1,078119	-3,346192	-0,908613	-2,647734	-1,376370	-4,922653	23,339464	9,387957	-0,042039	0,377729	-0,119221	28,095618	2,221950	-3,346192	-0,042039	0,377729	-0,119221	28,095618	2,221950	-3,346192
16:11:58,59	0,455029	3,507940	-0,150980	0,046992	-0,819017	0,785023	-0,045335	0,377039	-0,121567	-1,574490	-1,244144	-3,340519	-0,907981	-2,649428	-1,371315	-4,924561	23,359745	9,380563	-0,045335	0,377039	-0,121567	28,023065	2,314636	-3,340519	-0,045335	0,377039	-0,121567	28,023065	2,314636	-3,340519
16:11:58,64	0,455029	3,507940	-0,150980	0,046992	-0,819017	0,785023	-0,044185	0,375644	-0,116512	-1,485369	-1,196137	-3,347912	-0,906782	-2,650672	-1,370538	-4,924607	23,370752	9,370776	-0,044185	0,375644	-0,116512	28,002722	2,272368	-3,347912	-0,044185	0,375644	-0,116512	28,002722	2,272368	-3,347912
16:11:58,69	0,455029	3,507940	-0,150980	0,046992	-0,819017	0,785023	-0,043706	0,373984	-0,115735	-1,389492	-1,176804	-3,357700	-0,906790	-2,646733	-1,373243	-4,901075	23,347795	9,401098	-0,043706	0,373984	-0,115735	27,968218	2,254147	-3,357700	-0,043706	0,373984	-0,115735	27,968218	2,254147	-3,357700
16:11:58,74	0,455029	3,507940	-0,150980	0,046992	-0,819017	0,785023	-0,047114	0,375960	-0,118439	-1,500401	-1,322126	-3,327378	-0,910867	-2,650709	-1,374780	-4,879290	23,324289	9,394917	-0,047114	0,375960	-0,118439	28,012487	2,376299	-3,327378	-0,047114	0,375960	-0,118439	28,012487	2,376299	-3,327378
16:11:58,79	0,455029	3,507940	-0,150980	0,046992	-0,819017	0,785023	-0,041632	0,377503	-0,119977	-1,590097	-1,006466	-3,333559	-0,909701	-2,649896	-1,371350	-4,909439	23,357872	9,326705	-0,041632	0,377503	-0,119977	28,043910	2,261657	-3,333559	-0,041632	0,377503	-0,119977	28,043910	2,261657	-3,333559
16:11:58,84	0,455029	3,507940	-0,150980	0,046992	-0,819017	0,785023	-0,042919	0,376900	-0,116546	-1,544693	-1,116288	-3,401770	-0,912673	-2,650374	-1,372094	-4,911628	23,345221	9,374642	-0,042919	0,376900	-0,116546	28,041920	2,252860	-3,401770	-0,042919	0,376900	-0,116546	28,041920	2,252860	-3,401770
16:11:58,89	0,455029	3,507940	-0,150980	0,046992	-0,819017	0,785023	-0,041019	0,379235	-0,117290	-1,678184	-1,013052	-3,353834	-0,910351	-2,649852	-1,372490	-4,914789	23,311897	9,364637	-0,041019	0,379235	-0,117290	28,091758	2,206936	-3,353834	-0,041019	0,379235	-0,117290	28,091758	2,206936	-3,353834
16:11:58,94	0,455029	3,507940	-0,150980	0,046992	-0,819017	0,785023	-0,042633	0,377485	-0,117687	-1,617615	-1,083041	-3,363839	-0,908568	-2,648563	-1,373256	-4,909220	23,336334	9,380863	-0,042633	0,377485	-0,117687	28,014938	2,263624	-3,363839	-0,042633	0,377485	-0,117687	28,014938	2,263624	-3,363839
16:11:58,99	0,455029	3,507940	-0,150980	0,046992	-0,819017	0,785023	-0,044640	0,376585	-0,118453	-1,546875	-1,194813	-3,347612	-0,911510	-2,648508	-1,372085	-4,903057	23,320393	9,388767	-0,044640	0,376585	-0,118453	28,015039	2,309420	-3,347612	-0,044640	0,376585	-0,118453	28,015039	2,309420	-3,347612
16:11:59,04	0,455029	3,507940	-0,150980	0,046992	-0,819017	0,785023	-0,043217	0,379160	-0,117282	-1,691519	-1,107508	-3,339709	-0,912765	-2,650374	-1,370949	-4,956917	23,345271	9,374397	-0,043217	0,379160	-0,117282	28,072564	2,285018	-3,339709	-0,043217	0,379160	-0,117282	28,072564	2,285018	-3,339709
16:11:59,09	0,455029	3,507940	-0,150980	0,046992	-0,819017	0,785023	-0,040973	0,379315	-0,116145	-1,704933	-1,049906	-3,354079	-0,909819	-2,650038	-1,371699	-4,944160	23,325572	9,398876	-0,040973	0,379315	-0,116145	28,071270	2,166470	-3,354079	-0,040973	0,379315	-0,116145	28,071270	2,166470	-3,354079
16:11:59,14	0,455029	3,507940	-0,150980	0,046992	-0,819017	0,785023	-0,042737	0,376931	-0,116895	-1,591653	-1,120741	-3,329600	-0,910411	-2,648632	-1,372860	-4,926242	23,289184	9,403184	-0,042737	0,376931	-0,116895	27,997416	2,234117	-3,329600	-0,042737	0,376931	-0,116895	27,997416	2,234117	-3,329600
16:11:59,19	0,455029	3,507940	-0,150980	0,046992	-0,819017	0,785023	-0,043659	0,378147	-0,118057	-1,677426	-1,134957	-3,325291	-0,914588	-2,646225	-1,372529	-4,960521	23,320483	9,370057	-0,043659	0,378147	-0,118057	28,007080	2,292252	-3,325291	-0,043659	0,378147	-0,118057	28,007080	2,292252	-3,325291
16:11:59,24	0,455029	3,507940	-0,150980	0,046992	-0,819017	0,785023	-0,043655	0,382968	-0,117726	-1,918152	-1,180091	-3,358419	-0,904598	-2,649264	-1,373642	-4,951850	23,256299	9,398935	-0,043655	0,382968	-0,117726	28,144802	2,246813	-3,358419	-0,043655	0,382968	-0,117726	28,144802	2,246813	-3,358419
16:11:59,29	0,455029	3,507940	-0,150980	0,046992	-0,819017	0,785023	-0,046018	0,372796	-0,118838	-1,440504	-1,263366	-3,329540	-0,908605	-2,646857	-1,374016	-4,901294	23,290856	9,409105	-0,046018	0,372796	-0,118838	27,824019	2,349034	-3,329540	-0,046018	0,372796	-0,118838	27,824019	2,349034	-3,329540
16:11:59,34	0,455029	3,507940	-0,150980	0,046992	-0,819017	0,785023	-0,046099	0,377471	-0,119212	-1,628357	-1,241090	-3,319371	-0,909265	-2,644982	-1,372885	-4,943843	23,322615	9,400346	-0,046099	0,377471	-0,119212	28,003090	2,377693	-3,319371	-0,046099	0,377471	-0,119212	28,003090	2,377693	-3,319371
16:11:59,39	0,455029	3,507940	-0,150980	0,046992	-0,819017	0,785023	-0,047393	0,378980	-0,118082	-1,700593	-1,361098	-3,328130	-0,907571	-2,652896	-1,372484	-4,985370	23,279479	9,393420	-0,047393	0,378980	-0,118082	28,049307	2,359252	-3,328130	-0,047393	0,378980	-0,118082	28,049307	2,359252	-3,328130
16:11:59,44	0,455029	3,507940	-0,150980	0,046992	-0,819017	0,785023	-0,041386	0,373555	-0,117680	-1,476654	-1,063149	-3,335056	-0,908656	-2,648137	-1,372867	-4,935446	23,300687	9,399183	-0,041386	0,373555	-0,117680	27,847445	2,185681	-3,335056	-0,041386	0,373555	-0,117680	27,847445	2,185681	-3,335056
16:11:59,49	0,455029	3,507940	-0,150980	0,046992	-0,819017	0,785023	-0,044964	0,376875	-0,118064	-1,605920	-1,216577	-3,329293	-0,906963	-2,651858	-1,370931	-4,980641	23,289790	9,393016	-0,044964	0,376875	-0,118064	27,978730	2,313131	-3,329293	-0,044964	0,376875	-0,118064	27,978730	2,313131	-3,329293
16:11:59,54	0,455029	3,507940	-0,150980	0,046992	-0,819017	0,785023	-0,042588	0,373548	-0,116127	-1,464964	-1,126716	-3,335460	-0,906391	-2,647041	-1,372484	-4,958605	23,254418	9,407950	-0,042588	0,373548	-0,116127	27,858538	2,216476	-3,335460	-0,042588	0,373548	-0,116127	27,858538	2,216476	-3,335460
16:11:59,59	0,455029	3,507940	-0,150980	0,046992	-0,819017	0,785023	-0,047047	0,375461	-0,117681	-1,584082	-1,321781	-3,320525	-0,905220	-2,649073	-1,371312	-4,967826	23,249284	9,407068	-0,047047	0,375461	-0,117681	27,889631	2,371391	-3,320525	-0,047047	0,375461	-0,117681	27,889631	2,371391	-3,320525
16:11:59,64	0,455029	3,507940	-0,150980	0,046992	-0,819017	0,785023	-0,045872	0,373431	-0,116509	-1,487543	-1,266103	-3,321407	-0,906950	-2,651349	-1,373638	-4,955607	23,257255	9,398287	-0,045872	0,373431	-0,116509	27,826760	2,334838	-3,321407	-0,045872	0,373431	-0,116509	27,826760	2,334838	-3,321407
16:11:59,69	0,455029	3,507940	-0,150980	0,046992	-0,819017	0,785023	-0,043036	0,373790	-0,118835	-1,493242	-1,112043	-3,330189	-0,908096	-2,648798	-1,371697	-4,938177	23,259202	9,402014	-0,043036	0,373790	-0,118835	27,849308	2,266284	-3,330189	-0,043036	0,373790	-0,118835	27,849308	2,266284	-3,330189
16:11:59,74	0,455029	3,507940	-0,150980	0,046992	-0,819017	0,785023	-0,047630	0,376515	-0,119632	-1,645620	-1,355927	-3,319350	-0,907012	-2,646009	-1,374435	-4,965298	23,250468	9,409126	-0,047630	0,376515	-0,119632	27,910775	2,383025	-3,319350	-0,047630	0,376515	-0,119632	27,910775	2,383025	-3,319350
16:11:59,79	0,455029	3,507940	-0,150980	0,046992	-0,819017	0,785023	-0,047630	0,376515	-0,119632	-1,645620	-1,355927	-3,319350	-0,909956	-2,649339	-1,372110	-4,974434	23,234714	9,391762	-0,047630	0,376515	-0,119632	27,910775	2,383025	-3,319350	-0,047630	0,376515	-0,119632	27,910775	2,383025	-3,319350
16:11:59,84	0,455029	3,507940	-0,150980	0,046992	-0,819017	0,785023	-0,043274	0,377399	-0,117306	-1,709813	-1,129436	-3,336714	-0,907058	-2,651666	-1,370550	-5,002034	23,224940	9,395784	-0,043274	0,377399	-0,117306	27,915996	2,267548	-3,336714	-0,043274	0,377399	-0,117306	27,915996	2,267548	-3,336714
16:11:59,89	0,455029	3,507940	-0,150980	0,046992	-0,819017	0,785023	-0,042708	0,373726	-0,115747	-1,541106	-1,119032	-3,332692	-0,905295	-2,648189	-1,375598	-4,992405	23,252385	9,414991	-0,042708	0,373726	-0,115747	27,796411	2,233541	-3,332692	-0,042708	0,373726	-0,115747	27,796411	2,233541	-3,332692
16:11:59,94	0,455029	3,507940	-0,150980	0,046992	-0,819017	0,785023	-0,046601	0,373938	-0,120794	-1,523530	-1,326838	-3,313484	-0,904043	-2,648266	-1,374051	-4,964266	23,250329	9,384829	-0,046601	0,373938	-0,120794	27,830602	2,331316	-3,313484	-0,046601	0,373938	-0,120794	27,830602	2,331316	-3,313484
16:11:59,99	0,455029	3,507940	-0,150980	0,046992	-0,819017	0,785023	-0,047159	0,372815	-0,119247	-1,452861	-1,330486	-3,343647	-0,908188	-2,644774	-1,370152	-4,970876	23,262322	9,431162	-0,047159	0,372815	-0,119247	27,813140	2,371514	-3,343647	-0,047159	0,372815	-0,119247	27,813140	2,371514	-3,343647
16:12:00,04	0,455029	3,507940	-0,150980	0,046992	-0,819017	0,785023	-0,048111	0,378151	-0,115349	-1,723231	-1,391724	-3,297314	-0,910406	-2,646796	-1,369418	-4,989750	23,266609	9,378278	-0,048111	0,378151	-0,115349	27,961614	2,385028	-3,297314	-0,048111	0,378151	-0,115349	27,961614	2,385028	-3,297314
16:12:00,09	0,455029	3,507940	-0,150980	0,046992	-0,819017	0,785023	-0,045251	0,379061	-0,114615	-1,776262	-1,261482	-3,350198	-0,904077	-2,649322	-1,372488	-4,968749	23,205041	9,392001	-0,045251	0,379061	-0,114615	27,979998	2,290743	-3,350198	-0,045251	0,379061	-0,114615	27,979998	2,290743	-3,350198
16:12:00,14	0,455029	3,507940	-0,150980	0,046992	-0,819017	0,785023	-0,046228	0,372316	-0,117684	-1,468365	-1,263312	-3,336475	-0,907577	-2,647801	-1,371359	-5,022609	23,212899	9,390529	-0,046228	0,372316	-0,117684	27,758448	2,365604	-3,336475	-0,046228	0,372316	-0,117684	27,758448	2,365604	-3,336475
16:12:00,19	0,455029	3,507940	-0,150980	0,046992	-0,819017	0,785023	-0,045795	0,376108	-0,116555	-1,685654	-1,291363	-3,337947	-0,908781	-2,648122	-1,372066	-4,957611	23,209983	9,444450	-0,045795	0,376108	-0,116555	27,838802	2,303553	-3,337947	-0,045795	0,376108	-0,116555	27,838802	2,303553	-3,337947
16:12:00,24	0,455029	3,507940	-0,150980	0,046992	-0,819017	0,785023	-0,044915	0,376990	-0,117262	-1,701548	-1,187868	-3,284026	-0,908211	-2,649314	-1,367454	-4,985285	23,207446	9,383627	-0,044915	0,376990	-0,117262	27,892151	2,337988	-3,284026	-0,044915	0,376990	-0,117262	27,892151	2,337988	-3,284026
16:12:00,29	0,455029	3,507940	-0,150980	0,046992	-0,819017	0,785023	-0,044168	0,375901	-0,112651	-1,660949	-1,171713	-3,344849	-0,905864	-2,646615	-1,372111	-4,961812	23,177144	9,390900	-0,044168	0,375901	-0,112651	27,847255	2,295489	-3,344849	-0,044168	0,375901	-0,112651	27,847255	2,295489	-3,344849
16:12:00,34	0,455029	3,507940	-0,150980	0,046992	-0,819017	0,785023	-0,047679	0,375217	-0,117307	-1,639911	-1,318803	-3,337576	-0,905320	-2,646594	-1,372317	-4,988782	23,194776	9,390753	-0,047679	0,375217	-0,117307	27,814635	2,424009	-3,337576	-0,047679	0,375217	-0,117307	27,814635	2,424009	-3,337576
16:12:00,39	0,455029	3,507940	-0,150980	0,046992	-0,819017	0,785023	-0,047969	0,374757	-0,117513	-1,614190	-1,366068	-3,337723	-0,905397	-2,651370	-1,368997	-5,046010	23,210612	9,419388	-0,047969	0,374757	-0,117513	27,804223	2,399528	-3,337723	-0,047969	0,374757	-0,117513	27,804223	2,399528	-3,337723
16:12:00,44	0,455029	3,507940	-0,150980	0,046992	-0,819017	0,785023	-0,043795	0,372436	-0,114193	-1,508396	-1,206457	-3,309087	-0,906871	-2,651333	-1,374736	-5,039018	23,217852	9,410679	-0,043795	0,372436	-0,114193	27,727815	2,231416	-3,309087	-0,043795	0,372436	-0,114193	27,727815	2,231416	-3,309087
16:12:00,49	0,455029	3,507940	-0,150980	0,046992	-0,819017	0,785023	-0,043090	0,373731	-0,119933	-1,565962	-1,167361	-3,317797	-0,907152	-2,652428	-1,373261	-5,028214	23,192531	9,420761	-0,043090	0,373731	-0,119933	27,771895	2,215168	-3,317797	-0,043090	0,373731	-0,119933	27,771895	2,215168	-3,317797
16:12:00,54	0,455029	3,507940	-0,150980	0,046992	-0,819017	0,785023	-0,042001	0,373426	-0,118458	-1,566671	-1,088736	-3,307715	-0,905287	-2,650789	-1,373717	-4,972625	23,182875	9,432836	-0,042001	0,373426	-0,118458	27,747307	2,208337	-3,307715	-0,042001	0,373426	-0,118458	27,747307	2,208337	-3,307715
16:12:00,59	0,455029	3,507940	-0,150980	0,046992	-0,819017	0,785023	-0,044353	0,372631	-0,118913	-1,505883	-1,158060	-3,295640	-0,908312	-2,648577	-1,372870	-5,004893	23,181405	9,434833	-0,044353	0,372631	-0,118913	27,745664	2,323629	-3,295640	-0,044353	0,372631	-0,118913	27,745664	2,323629	-3,295640
16:12:00,64	0,455029	3,507940	-0,150980	0,046992	-0,819017	0,785023	-0,044756	0,376357	-0,118066	-1,717043	-1,206239	-3,293643	-0,908265	-2,646527	-1,372127	-4,989793	23,197448	9,391445	-0,044756	0,376357	-0,118066	27,826996	2,307105	-3,293643	-0,044756	0,376357	-0,118066	27,826996	2,307105	-3,293643
16:12:00,69	0,455029	3,507940	-0,150980	0,046992	-0,819017	0,785023	-0,046554	0,377341	-0,117323	-1,746752	-1,294691	-3,337030	-0,910722	-2,649396	-1,372532	-5,036672	23,175745	9,385783	-0,046554	0,377341	-0,117323	27,874507	2,359813	-3,337030	-0,046554	0,377341	-0,117323	27,874507	2,359813	-3,337030
16:12:00,74	0,455029	3,507940	-0,150980	0,046992	-0,819017	0,785023	-0,042842	0,378035	-0,117729	-1,825056	-1,131385	-3,342692	-0,904735	-2,648632	-1,368984	-4,993664	23,178603	9,418338	-0,042842	0,378035	-0,117729	27,850655	2,231684	-3,342692	-0,042842	0,378035	-0,117729	27,850655	2,231684	-3,342692
16:12:00,79	0,455029	3,507940	-0,150980	0,046992	-0,819017	0,785023	-0,046497	0,373232	-0,114181	-1,551334	-1,285640	-3,310138	-0,907586	-2,649758	-1,368905	-5,024219	23,184734	9,412084	-0,046497	0,373232	-0,114181	27,747361	2,364365	-3,310138	-0,046497	0,373232	-0,114181	27,747361	2,364365	-3,310138
16:12:00,84	0,455029	3,507940	-0,150980	0,046992	-0,819017	0,785023	-0,044096	0,375137	-0,114102	-1,660384	-1,190316	-3,316392	-0,906557	-2,648569	-1,371315	-4,998888	23,137833	9,427888	-0,044096	0,375137	-0,114102	27,787887	2,271212	-3,316392	-0,044096	0,375137	-0,114102	27,787887	2,271212	-3,316392
16:12:00,89	0,455029	3,507940	-0,150980	0,046992	-0,819017	0,785023	-0,045640	0,374841	-0,116511	-1,672918	-1,225239	-3,300587	-0,906033	-2,650299	-1,374064	-5,023691	23,112469	9,394921	-0,045640	0,374841	-0,116511	27,752077	2,357528	-3,300587	-0,045640	0,374841	-0,116511	27,752077	2,357528	-3,300587
16:12:00,94	0,455029	3,507940	-0,150980	0,046992	-0,819017	0,785023	-0,044404	0,373522	-0,119260	-1,638705	-1,169752	-3,333554	-0,904910	-2,654252	-1,370958	-5,070010	23,123726	9,393476	-0,044404	0,373522	-0,119260	27,682761	2,315969	-3,333554	-0,044404	0,373522	-0,119260	27,682761	2,315969	-3,333554
16:12:00,99	0,455029	3,507940	-0,150980	0,046992	-0,819017	0,785023	-0,041542	0,370573	-0,116154	-1,498754	-1,066666	-3,335000	-0,903611	-2,650644	-1,372878	-5,008547	23,150611	9,405324	-0,041542	0,370573	-0,116154	27,591194	2,194382	-3,335000	-0,041542	0,370573	-0,116154	27,591194	2,194382	-3,335000
16:12:01,04	0,455029	3,507940	-0,150980	0,046992	-0,819017	0,785023	-0,045316	0,371252	-0,118074	-1,480085	-1,223149	-3,323152	-0,907124	-2,652298	-1,370151	-5,004426	23,140685	9,407297	-0,045316	0,371252	-0,118074	27,663222	2,334189	-3,323152	-0,045316	0,371252	-0,118074	27,663222	2,334189	-3,323152
16:12:01,09	0,455029	3,507940	-0,150980	0,046992	-0,819017	0,785023	-0,042127	0,373468	-0,115348	-1,601812	-1,048764	-3,321179	-0,905458	-2,649236	-1,372130	-5,035849	23,126040	9,394562	-0,042127	0,373468	-0,115348	27,715389	2,258200	-3,321179	-0,042127	0,373468	-0,115348	27,715389	2,258200	-3,321179
16:12:01,14	0,455029	3,507940	-0,150980	0,046992	-0,819017	0,785023	-0,045613	0,373555	-0,117326	-1,634765	-1,249906	-3,333914	-0,905964	-2,648637	-1,372489	-5,005086	23,164341	9,419918	-0,045613	0,373555	-0,117326	27,689318	2,330678	-3,333914	-0,045613	0,373555	-0,117326	27,689318	2,330678	-3,333914
16:12:01,19	0,455029	3,507940	-0,150980	0,046992	-0,819017	0,785023	-0,045878	0,374293	-0,117685	-1,624562	-1,256220	-3,308558	-0,906219	-2,649899	-1,372785	-5,046132	23,133480	9,431413	-0,045878	0,374293	-0,117685	27,757412	2,345204	-3,308558	-0,045878	0,374293	-0,117685	27,757412	2,345204	-3,308558
16:12:01,24	0,455029	3,507940	-0,150980	0,046992	-0,819017	0,785023	-0,044658	0,373883	-0,117982	-1,650508	-1,212873	-3,297063	-0,908391	-2,648849	-1,372516	-5,034148	23,145718	9,404650	-0,044658	0,373883	-0,117982	27,699306	2,292745	-3,297063	-0,044658	0,373883	-0,117982	27,699306	2,292745	-3,297063
16:12:01,29	0,455029	3,507940	-0,150980	0,046992	-0,819017	0,785023	-0,044480	0,376289	-0,117712	-1,759021	-1,199402	-3,323826	-0,902076	-2,653320	-1,372622	-5,054430	23,083853	9,409830	-0,044480	0,376289	-0,117712	27,779651	2,292310	-3,323826	-0,044480	0,376289	-0,117712	27,779651	2,292310	-3,323826
16:12:01,34	0,455029	3,507940	-0,150980	0,046992	-0,819017	0,785023	-0,043766	0,368584	-0,117819	-1,422087	-1,148888	-3,318646	-0,905476	-2,650531	-1,372090	-5,041916	23,126196	9,442861	-0,043766	0,368584	-0,117819	27,511756	2,286749	-3,318646	-0,043766	0,368584	-0,117819	27,511756	2,286749	-3,318646
16:12:01,39	0,455029	3,507940	-0,150980	0,046992	-0,819017	0,785023	-0,044481	0,372923	-0,117287	-1,604786	-1,196419	-3,285615	-0,905455	-2,645890	-1,371744	-5,026289	23,129117	9,404514	-0,044481	0,372923	-0,117287	27,669664	2,295371	-3,285615	-0,044481	0,372923	-0,117287	27,669664	2,295371	-3,285615
16:12:01,44	0,455029	3,507940	-0,150980	0,046992	-0,819017	0,785023	-0,048511	0,375226	-0,116940	-1,714180	-1,393903	-3,323962	-0,903764	-2,652109	-1,369783	-5,083072	23,137866	9,422935	-0,048511	0,375226	-0,116940	27,741028	2,414238	-3,323962	-0,048511	0,375226	-0,116940	27,741028	2,414238	-3,323962
16:12:01,49	0,455029	3,507940	-0,150980	0,046992	-0,819017	0,785023	-0,043971	0,370652	-0,114979	-1,497171	-1,211377	-3,305541	-0,906106	-2,650265	-1,374079	-5,057552	23,112482	9,395272	-0,043971	0,370652	-0,114979	27,599014	2,240379	-3,305541	-0,043971	0,370652	-0,114979	27,599014	2,240379	-3,305541
16:12:01,54	0,455029	3,507940	-0,150980	0,046992	-0,819017	0,785023	-0,044397	0,373602	-0,119276	-1,659778	-1,198706	-3,333204	-0,904341	-2,651831	-1,371337	-5,070450	23,127464	9,418514	-0,044397	0,373602	-0,119276	27,667958	2,286446	-3,333204	-0,044397	0,373602	-0,119276	27,667958	2,286446	-3,333204
16:12:01,59	0,455029	3,507940	-0,150980	0,046992	-0,819017	0,785023	-0,043924	0,371290	-0,116534	-1,533063	-1,192761	-3,309961	-0,903114	-2,649345	-1,369374	-5,036327	23,109136	9,436343	-0,043924	0,371290	-0,116534	27,613234	2,255245	-3,309961	-0,043924	0,371290	-0,116534	27,613234	2,255245	-3,309961
16:12:01,64	0,455029	3,507940	-0,150980	0,046992	-0,819017	0,785023	-0,046689	0,371471	-0,114570	-1,541251	-1,297868	-3,292133	-0,904333	-2,648637	-1,370571	-5,055743	23,114317	9,413106	-0,046689	0,371471	-0,114570	27,619201	2,367255	-3,292133	-0,046689	0,371471	-0,114570	27,619201	2,367255	-3,292133
16:12:01,69	0,455029	3,507940	-0,150980	0,046992	-0,819017	0,785023	-0,046694	0,372881	-0,115768	-1,619781	-1,317504	-3,315370	-0,906096	-2,649652	-1,372922	-5,054660	23,112460	9,384940	-0,046694	0,372881	-0,115768	27,651340	2,347966	-3,315370	-0,046694	0,372881	-0,115768	27,651340	2,347966	-3,315370
16:12:01,74	0,455029	3,507940	-0,150980	0,046992	-0,819017	0,785023	-0,044933	0,373900	-0,118119	-1,673835	-1,224069	-3,343536	-0,904346	-2,652941	-1,370943	-5,058131	23,072387	9,411373	-0,044933	0,373900	-0,118119	27,677276	2,303168	-3,343536	-0,044933	0,373900	-0,118119	27,677276	2,303168	-3,343536
16:12:01,79	0,455029	3,507940	-0,150980	0,046992	-0,819017	0,785023	-0,042959	0,370740	-0,116140	-1,545971	-1,104407	-3,317103	-0,906768	-2,651307	-1,371376	-5,101852	23,118515	9,394007	-0,042959	0,370740	-0,116140	27,557105	2,267896	-3,317103	-0,042959	0,370740	-0,116140	27,557105	2,267896	-3,317103
16:12:01,84	0,455029	3,507940	-0,150980	0,046992	-0,819017	0,785023	-0,043164	0,373654	-0,116572	-1,679430	-1,175967	-3,334469	-0,907292	-2,649326	-1,369416	-5,058525	23,088660	9,401306	-0,043164	0,373654	-0,116572	27,652423	2,212387	-3,334469	-0,043164	0,373654	-0,116572	27,652423	2,212387	-3,334469
16:12:01,89	0,455029	3,507940	-0,150980	0,046992	-0,819017	0,785023	-0,044617	0,375098	-0,114613	-1,758709	-1,199083	-3,327170	-0,903756	-2,651799	-1,371336	-5,058720	23,085888	9,412322	-0,044617	0,375098	-0,114613	27,686497	2,303347	-3,327170	-0,044617	0,375098	-0,114613	27,686497	2,303347	-3,327170
16:12:01,94	0,455029	3,507940	-0,150980	0,046992	-0,819017	0,785023	-0,044243	0,370800	-0,116532	-1,537703	-1,178414	-3,316154	-0,903183	-2,650974	-1,369785	-5,060446	23,067025	9,411013	-0,044243	0,370800	-0,116532	27,570097	2,294651	-3,316154	-0,044243	0,370800	-0,116532	27,570097	2,294651	-3,316154
16:12:01,99	0,455029	3,507940	-0,150980	0,046992	-0,819017	0,785023	-0,045244	0,370716	-0,114982	-1,550550	-1,222557	-3,317463	-0,901959	-2,653107	-1,368601	-5,041719	23,052153	9,409519	-0,045244	0,370716	-0,114982	27,550680	2,329129	-3,317463	-0,045244	0,370716	-0,114982	27,550680	2,329129	-3,317463
16:12:02,04	0,455029	3,507940	-0,150980	0,046992	-0,819017	0,785023	-0,044009	0,368589	-0,113797	-1,443459	-1,134666	-3,318957	-0,902557	-2,651984	-1,371737	-5,042355	23,057847	9,382608	-0,044009	0,368589	-0,113797	27,490798	2,320046	-3,318957	-0,044009	0,368589	-0,113797	27,490798	2,320046	-3,318957
16:12:02,09	0,455029	3,507940	-0,150980	0,046992	-0,819017	0,785023	-0,044682	0,369669	-0,116933	-1,494994	-1,173079	-3,345868	-0,908483	-2,649686	-1,372509	-5,066211	23,116630	9,428129	-0,044682	0,369669	-0,116933	27,524024	2,334493	-3,345868	-0,044682	0,369669	-0,116933	27,524024	2,334493	-3,345868
16:12:02,14	0,455029	3,507940	-0,150980	0,046992	-0,819017	0,785023	-0,043709	0,375950	-0,117706	-1,782617	-1,172537	-3,300346	-0,902627	-2,653326	-1,370955	-5,076823	23,054746	9,401557	-0,043709	0,375950	-0,117706	27,729445	2,258658	-3,300346	-0,043709	0,375950	-0,117706	27,729445	2,258658	-3,300346
16:12:02,19	0,455029	3,507940	-0,150980	0,046992	-0,819017	0,785023	-0,043485	0,369059	-0,116152	-1,483181	-1,139115	-3,326919	-0,906765	-2,654396	-1,373654	-5,076091	23,050572	9,431255	-0,043485	0,369059	-0,116152	27,487934	2,274463	-3,326919	-0,043485	0,369059	-0,116152	27,487934	2,274463	-3,326919
16:12:02,24	0,455029	3,507940	-0,150980	0,046992	-0,819017	0,785023	-0,040490	0,372108	-0,118851	-1,644979	-0,980648	-3,297221	-0,904924	-2,650434	-1,373249	-5,041333	23,084614	9,452028	-0,040490	0,372108	-0,118851	27,565484	2,197813	-3,297221	-0,040490	0,372108	-0,118851	27,565484	2,197813	-3,297221
16:12:02,29	0,455029	3,507940	-0,150980	0,046992	-0,819017	0,785023	-0,044841	0,372494	-0,118445	-1,618213	-1,193849	-3,276448	-0,906168	-2,647949	-1,371749	-5,069363	23,073530	9,412441	-0,044841	0,372494	-0,118445	27,622584	2,326209	-3,276448	-0,044841	0,372494	-0,118445	27,622584	2,326209	-3,276448
16:12:02,34	0,455029	3,507940	-0,150980	0,046992	-0,819017	0,785023	-0,046371	0,374814	-0,116946	-1,762447	-1,292117	-3,316035	-0,905587	-2,653133	-1,370567	-5,081491	23,051755	9,410480	-0,046371	0,374814	-0,116946	27,660440	2,348010	-3,316035	-0,046371	0,374814	-0,116946	27,660440	2,348010	-3,316035
16:12:02,39	0,455029	3,507940	-0,150980	0,046992	-0,819017	0,785023	-0,042172	0,371718	-0,115763	-1,626403	-1,073408	-3,317996	-0,903757	-2,652881	-1,370153	-5,046316	23,037340	9,419449	-0,042172	0,371718	-0,115763	27,553488	2,237132	-3,317996	-0,042172	0,371718	-0,115763	27,553488	2,237132	-3,317996
16:12:02,44	0,455029	3,507940	-0,150980	0,046992	-0,819017	0,785023	-0,043305	0,370260	-0,115350	-1,545455	-1,094653	-3,309027	-0,901491	-2,649157	-1,371353	-5,086333	23,065463	9,417590	-0,043305	0,370260	-0,115350	27,519941	2,304826	-3,309027	-0,043305	0,370260	-0,115350	27,519941	2,304826	-3,309027
16:12:02,49	0,455029	3,507940	-0,150980	0,046992	-0,819017	0,785023	-0,047664	0,370159	-0,116549	-1,535875	-1,370011	-3,310886	-0,904404	-2,648811	-1,372522	-5,073431	23,078608	9,413293	-0,047664	0,370159	-0,116549	27,521620	2,371609	-3,310886	-0,047664	0,370159	-0,116549	27,521620	2,371609	-3,310886
16:12:02,54	0,455029	3,507940	-0,150980	0,046992	-0,819017	0,785023	-0,046507	0,372856	-0,117718	-1,658261	-1,305263	-3,315183	-0,901508	-2,645945	-1,373296	-5,071659	23,039294	9,427947	-0,046507	0,372856	-0,117718	27,610914	2,345558	-3,315183	-0,046507	0,372856	-0,117718	27,610914	2,345558	-3,315183
16:12:02,59	0,455029	3,507940	-0,150980	0,046992	-0,819017	0,785023	-0,050437	0,371780	-0,118492	-1,635498	-1,488437	-3,300529	-0,903886	-2,653335	-1,373266	-5,099676	23,040591	9,446132	-0,050437	0,371780	-0,118492	27,549254	2,470897	-3,300529	-0,050437	0,371780	-0,118492	27,549254	2,470897	-3,300529
16:12:02,64	0,455029	3,507940	-0,150980	0,046992	-0,819017	0,785023	-0,042848	0,370145	-0,118462	-1,563333	-1,118709	-3,282344	-0,904431	-2,652553	-1,372093	-5,073244	23,023748	9,444629	-0,042848	0,370145	-0,118462	27,493025	2,244871	-3,282344	-0,042848	0,370145	-0,118462	27,493025	2,244871	-3,282344
16:12:02,69	0,455029	3,507940	-0,150980	0,046992	-0,819017	0,785023	-0,043253	0,371007	-0,117289	-1,609548	-1,108450	-3,283847	-0,905024	-2,650069	-1,369018	-5,090240	23,061983	9,425042	-0,043253	0,371007	-0,117289	27,514508	2,286912	-3,283847	-0,043253	0,371007	-0,117289	27,514508	2,286912	-3,283847
16:12:02,74	0,455029	3,507940	-0,150980	0,046992	-0,819017	0,785023	-0,045108	0,372763	-0,114214	-1,676223	-1,238737	-3,303433	-0,899153	-2,653251	-1,369797	-5,104860	23,048664	9,401557	-0,045108	0,372763	-0,114214	27,585645	2,302228	-3,303433	-0,045108	0,372763	-0,114214	27,585645	2,302228	-3,303433
16:12:02,79	0,455029	3,507940	-0,150980	0,046992	-0,819017	0,785023	-0,045287	0,366087	-0,114994	-1,347954	-1,254063	-3,326919	-0,903245	-2,651265	-1,370932	-5,067303	23,018412	9,439241	-0,045287	0,366087	-0,114994	27,389906	2,300978	-3,326919	-0,045287	0,366087	-0,114994	27,389906	2,300978	-3,326919
16:12:02,84	0,455029	3,507940	-0,150980	0,046992	-0,819017	0,785023	-0,044961	0,370624	-0,116128	-1,591282	-1,189461	-3,289235	-0,903903	-2,652853	-1,370984	-5,114123	23,030813	9,391350	-0,044961	0,370624	-0,116128	27,502707	2,339991	-3,289235	-0,044961	0,370624	-0,116128	27,502707	2,339991	-3,289235
16:12:02,89	0,455029	3,507940	-0,150980	0,046992	-0,819017	0,785023	-0,043257	0,370401	-0,116180	-1,592341	-1,147598	-3,337125	-0,905641	-2,649817	-1,372131	-5,089077	23,038574	9,421261	-0,043257	0,370401	-0,116180	27,484120	2,248086	-3,337125	-0,043257	0,370401	-0,116180	27,484120	2,248086	-3,337125
16:12:02,94	0,455029	3,507940	-0,150980	0,046992	-0,819017	0,785023	-0,045018	0,373424	-0,117328	-1,730281	-1,221331	-3,307215	-0,902102	-2,655319	-1,371299	-5,085794	23,000405	9,453209	-0,045018	0,373424	-0,117328	27,583467	2,312547	-3,307215	-0,045018	0,373424	-0,117328	27,583467	2,312547	-3,307215
16:12:02,99	0,455029	3,507940	-0,150980	0,046992	-0,819017	0,785023	-0,042022	0,367607	-0,116496	-1,459255	-1,043625	-3,275266	-0,907935	-2,649301	-1,372919	-5,058217	23,032822	9,396693	-0,042022	0,367607	-0,116496	27,397926	2,255088	-3,275266	-0,042022	0,367607	-0,116496	27,397926	2,255088	-3,275266
16:12:03,04	0,455029	3,507940	-0,150980	0,046992	-0,819017	0,785023	-0,044317	0,375669	-0,118115	-1,836578	-1,155316	-3,331783	-0,901739	-2,649618	-1,371676	-5,093829	23,016640	9,420226	-0,044317	0,375669	-0,118115	27,653411	2,323593	-3,331783	-0,044317	0,375669	-0,118115	27,653411	2,323593	-3,331783
16:12:03,09	0,455029	3,507940	-0,150980	0,046992	-0,819017	0,785023	-0,047140	0,370144	-0,116873	-1,581108	-1,324858	-3,308249	-0,907442	-2,654874	-1,372490	-5,112160	23,033858	9,449575	-0,047140	0,370144	-0,116873	27,475184	2,375650	-3,308249	-0,047140	0,370144	-0,116873	27,475184	2,375650	-3,308249
16:12:03,14	0,455029	3,507940	-0,150980	0,046992	-0,819017	0,785023	-0,039738	0,372454	-0,117686	-1,695506	-0,964416	-3,278901	-0,904552	-2,652033	-1,371337	-5,121729	23,001065	9,448842	-0,039738	0,372454	-0,117686	27,542157	2,155001	-3,278901	-0,039738	0,372454	-0,117686	27,542157	2,155001	-3,278901
16:12:03,19	0,455029	3,507940	-0,150980	0,046992	-0,819017	0,785023	-0,043642	0,371372	-0,116533	-1,672433	-1,159339	-3,279634	-0,906839	-2,651889	-1,372506	-5,098506	23,031019	9,435365	-0,043642	0,371372	-0,116533	27,480303	2,266579	-3,279634	-0,043642	0,371372	-0,116533	27,480303	2,266579	-3,279634
16:12:03,24	0,455029	3,507940	-0,150980	0,046992	-0,819017	0,785023	-0,042624	0,373425	-0,117703	-1,741588	-1,101258	-3,293111	-0,901582	-2,649672	-1,370173	-5,105301	22,997469	9,443868	-0,042624	0,373425	-0,117703	27,572235	2,244732	-3,293111	-0,042624	0,373425	-0,117703	27,572235	2,244732	-3,293111
16:12:03,29	0,455029	3,507940	-0,150980	0,046992	-0,819017	0,785023	-0,047173	0,369981	-0,115369	-1,594953	-1,326896	-3,284608	-0,903315	-2,649198	-1,371753	-5,097525	23,021484	9,411374	-0,047173	0,369981	-0,115369	27,448517	2,376162	-3,284608	-0,047173	0,369981	-0,115369	27,448517	2,376162	-3,284608
16:12:03,34	0,455029	3,507940	-0,150980	0,046992	-0,819017	0,785023	-0,046717	0,371719	-0,116950	-1,660645	-1,308449	-3,317102	-0,904524	-2,650822	-1,369409	-5,110345	22,997767	9,428250	-0,046717	0,371719	-0,116950	27,519260	2,358799	-3,317102	-0,046717	0,371719	-0,116950	27,519260	2,358799	-3,317102
16:12:03,39	0,455029	3,507940	-0,150980	0,046992	-0,819017	0,785023	-0,044706	0,371954	-0,114605	-1,699821	-1,203128	-3,300226	-0,902122	-2,651368	-1,370538	-5,084716	22,996959	9,453208	-0,044706	0,371954	-0,114605	27,498541	2,306267	-3,300226	-0,044706	0,371954	-0,114605	27,498541	2,306267	-3,300226
16:12:03,44	0,455029	3,507940	-0,150980	0,046992	-0,819017	0,785023	-0,045434	0,369600	-0,115735	-1,565321	-1,218416	-3,275268	-0,901601	-2,650269	-1,373284	-5,108137	22,990928	9,440644	-0,045434	0,369600	-0,115735	27,448288	2,348175	-3,275268	-0,045434	0,369600	-0,115735	27,448288	2,348175	-3,275268
16:12:03,49	0,455029	3,507940	-0,150980	0,046992	-0,819017	0,785023	-0,046646	0,369699	-0,118480	-1,587399	-1,298693	-3,287832	-0,905688	-2,650778	-1,372525	-5,098878	22,996451	9,415256	-0,046646	0,369699	-0,118480	27,433975	2,363018	-3,287832	-0,046646	0,369699	-0,118480	27,433975	2,363018	-3,287832
16:12:03,54	0,455029	3,507940	-0,150980	0,046992	-0,819017	0,785023	-0,044161	0,372984	-0,117721	-1,748791	-1,164226	-3,313220	-0,899821	-2,649893	-1,371731	-5,106422	22,995987	9,435362	-0,044161	0,372984	-0,117721	27,530433	2,302427	-3,313220	-0,044161	0,372984	-0,117721	27,530433	2,302427	-3,313220
16:12:03,59	0,455029	3,507940	-0,150980	0,046992	-0,819017	0,785023	-0,047861	0,368345	-0,116928	-1,511743	-1,362936	-3,293114	-0,903263	-2,653766	-1,371299	-5,084579	23,034806	9,464019	-0,047861	0,368345	-0,116928	27,403328	2,394180	-3,293114	-0,047861	0,368345	-0,116928	27,403328	2,394180	-3,293114
16:12:03,64	0,455029	3,507940	-0,150980	0,046992	-0,819017	0,785023	-0,042786	0,369390	-0,116495	-1,521527	-1,099512	-3,264457	-0,904542	-2,653508	-1,369820	-5,128158	22,994616	9,394264	-0,042786	0,369390	-0,116495	27,475553	2,259191	-3,264457	-0,042786	0,369390	-0,116495	27,475553	2,259191	-3,264457
16:12:03,69	0,455029	3,507940	-0,150980	0,046992	-0,819017	0,785023	-0,042370	0,370626	-0,115016	-1,642420	-1,095525	-3,334211	-0,900979	-2,651203	-1,372898	-5,101075	23,001295	9,426102	-0,042370	0,370626	-0,115016	27,451725	2,230521	-3,334211	-0,042370	0,370626	-0,115016	27,451725	2,230521	-3,334211
16:12:03,74	0,455029	3,507940	-0,150980	0,046992	-0,819017	0,785023	-0,046149	0,368693	-0,118094	-1,522570	-1,271901	-3,302374	-0,904022	-2,652643	-1,370973	-5,141205	22,962759	9,423369	-0,046149	0,368693	-0,118094	27,419821	2,350772	-3,302374	-0,046149	0,368693	-0,118094	27,419821	2,350772	-3,302374
16:12:03,79	0,455029	3,507940	-0,150980	0,046992	-0,819017	0,785023	-0,043379	0,370608	-0,116169	-1,675612	-1,143373	-3,305107	-0,900990	-2,649308	-1,374068	-5,092378	22,981694	9,426376	-0,043379	0,370608	-0,116169	27,417143	2,261895	-3,305107	-0,043379	0,370608	-0,116169	27,417143	2,261895	-3,305107
16:12:03,84	0,455029	3,507940	-0,150980	0,046992	-0,819017	0,785023	-0,047783	0,369650	-0,119265	-1,584981	-1,339575	-3,302100	-0,900415	-2,654088	-1,369000	-5,108039	22,943791	9,426474	-0,047783	0,369650	-0,119265	27,432566	2,411424	-3,302100	-0,047783	0,369650	-0,119265	27,432566	2,411424	-3,302100
16:12:03,89	0,455029	3,507940	-0,150980	0,046992	-0,819017	0,785023	-0,043931	0,366762	-0,114197	-1,475458	-1,133864	-3,302002	-0,905732	-2,649568	-1,369436	-5,121498	22,993222	9,408832	-0,043931	0,366762	-0,114197	27,315378	2,314725	-3,302002	-0,043931	0,366762	-0,114197	27,315378	2,314725	-3,302002
16:12:03,94	0,455029	3,507940	-0,150980	0,046992	-0,819017	0,785023	-0,045188	0,373626	-0,114632	-1,796320	-1,235589	-3,319644	-0,905080	-2,651321	-1,369395	-5,089837	22,980976	9,432168	-0,045188	0,373626	-0,114632	27,533360	2,311660	-3,319644	-0,045188	0,373626	-0,114632	27,533360	2,311660	-3,319644
16:12:03,99	0,455029	3,507940	-0,150980	0,046992	-0,819017	0,785023	-0,043995	0,372185	-0,114591	-1,716158	-1,140019	-3,296308	-0,904583	-2,653382	-1,372499	-5,133567	22,991393	9,454000	-0,043995	0,372185	-0,114591	27,500395	2,313592	-3,296308	-0,043995	0,372185	-0,114591	27,500395	2,313592	-3,296308
16:12:04,04	0,455029	3,507940	-0,150980	0,046992	-0,819017	0,785023	-0,042459	0,370725	-0,117695	-1,653075	-1,103232	-3,274476	-0,903425	-2,650243	-1,371358	-5,130357	22,966470	9,433760	-0,042459	0,370725	-0,117695	27,448859	2,229810	-3,274476	-0,042459	0,370725	-0,117695	27,448859	2,229810	-3,274476
[truncated: 247,932 more chars]
