# Supplementary material for: Characterization of interfragmentary motion associated with common osteosynthesis devices for rat fracture healing studies
Source: PLoS One. 2017 Apr 28;12(4):e0176735. doi: 10.1371/journal.pone.0176735 (PMC5409164; doi:10.1371/journal.pone.0176735)
Supplement: S1 Dataset — (ZIP) [file pone.0176735.s001.zip › S1_Dataset/RatFix/Specimen01/Plate_01U.txt]

%Tester: Sukopp Matthias
%Projekt: 
%Zeit: 10.03.2015 11:45:33
%Dateipfad: D:\Messungen\Fixator\Measurements\Fixator_20150310.txt
%Kommentar: Plate_01U
%VI Version: D:\LVProjekte\Fixator\HauptVI\Fixator_v0.12.vi
%Virtueller Drehpunkt: 	0,0000	0,0000	0,0000
%Sensor zu Hexapod (Mitte): 	0,000000	0,000000	-26,500000
%Sensor zu Hexapod Trans (Mitte): 	-0,500000	-0,866025	0,000000	-0,866025	0,500000	0,000000	0,000000	0,000000	1,000000
%Hexapod zu Labor (Mitte): 	0,354031	3,198936	-0,074928
%Hexapod zu Labor Trans (Mitte): 	0,999984	-0,004009	0,004056	0,004015	0,999991	-0,001606	-0,004049	0,001622	0,999990
%Labor zu CR (Mitte): 	0,000000	0,000000	78,500000
%Labor zu CR Trans (Mitte): 	1,000000	0,000000	0,000000	0,000000	1,000000	0,000000	0,000000	0,000000	1,000000
%Zentrum Sensormasse: 	0,000000	0,000000	2,000000
%Sensormasse: 	200,000000E-3
--------------------------------------------------
Time	X	Y	Z	U	V	W	Exp_ Fx	Exp_ Fy	Exp_ Fz	Exp_ Mx	Exp_ My	Exp_ Mz	Sen_ Fx	Sen_ Fy	Sen_ Fz	Sen_ Mx	Sen_ My	Sen_ Mz	Hex_ Fx	Hex_ Fy	Hex_ Fz	Hex_ Mx	Hex_ My	Hex_ Mz	Lab_ Fx	Lab_ Fy	Lab_ Fz	Lab_ Mx	Lab_ My	Lab_ Mz	Laser
11:45:33,40	0,354031	3,198936	-0,074928	0,092955	0,231995	0,230048	0,056690	0,140208	0,162967	0,974012	0,381907	0,659791	-0,745140	-2,792604	-0,933584	-13,749360	15,245893	13,510579	0,056690	0,140208	0,162967	-10,032314	4,832072	0,659791	0,056690	0,140208	0,162967	-10,032314	4,832072	0,659791
11:45:33,45	0,354031	3,198936	-0,074928	0,092955	0,231995	0,230048	0,056690	0,140208	0,162967	0,974012	0,381907	0,659791	-0,745821	-2,791066	-0,933272	-13,721890	15,257651	13,530580	0,056690	0,140208	0,162967	-10,032314	4,832072	0,659791	0,056690	0,140208	0,162967	-10,032314	4,832072	0,659791
11:45:33,50	0,354031	3,198936	-0,074928	0,092955	0,231995	0,230048	0,053043	0,135449	0,163415	0,719492	0,532560	0,708300	-0,748194	-2,790477	-0,934877	-13,730348	15,255086	13,477942	0,053043	0,135449	0,163415	-9,913217	4,696422	0,708300	0,053043	0,135449	0,163415	-9,913217	4,696422	0,708300
11:45:33,55	0,354031	3,198936	-0,074928	0,092955	0,231995	0,230048	0,053719	0,137798	0,161810	0,848105	0,503446	0,655662	-0,749314	-2,791790	-0,932932	-13,719282	15,276690	13,467259	0,053719	0,137798	0,161810	-9,969023	4,720381	0,655662	0,053719	0,137798	0,161810	-9,969023	4,720381	0,655662
11:45:33,60	0,354031	3,198936	-0,074928	0,092955	0,231995	0,230048	0,055417	0,138111	0,163755	0,840145	0,416384	0,644978	-0,747588	-2,794829	-0,932915	-13,738817	15,259238	13,481273	0,055417	0,138111	0,163755	-10,001562	4,766589	0,644978	0,055417	0,138111	0,163755	-10,001562	4,766589	0,644978
11:45:33,65	0,354031	3,198936	-0,074928	0,092955	0,231995	0,230048	0,057185	0,135097	0,163772	0,708295	0,332610	0,658992	-0,746441	-2,792893	-0,933675	-13,735705	15,237656	13,510568	0,057185	0,135097	0,163772	-9,896809	4,821648	0,658992	0,057185	0,135097	0,163772	-9,896809	4,821648	0,658992
11:45:33,70	0,354031	3,198936	-0,074928	0,092955	0,231995	0,230048	0,054935	0,135072	0,163012	0,724119	0,436125	0,688288	-0,746380	-2,790725	-0,936800	-13,703296	15,250364	13,483805	0,054935	0,135072	0,163012	-9,879006	4,748536	0,688288	0,054935	0,135072	0,163012	-9,879006	4,748536	0,688288
11:45:33,75	0,354031	3,198936	-0,074928	0,092955	0,231995	0,230048	0,053027	0,136103	0,159887	0,750536	0,513618	0,661525	-0,751664	-2,791901	-0,931370	-13,719685	15,280841	13,480558	0,053027	0,136103	0,159887	-9,933545	4,676266	0,661525	0,053027	0,136103	0,159887	-9,933545	4,676266	0,661525
11:45:33,80	0,354031	3,198936	-0,074928	0,092955	0,231995	0,230048	0,056688	0,140091	0,165317	0,939724	0,352705	0,658278	-0,744680	-2,790162	-0,932928	-13,751845	15,284709	13,493116	0,056688	0,140091	0,165317	-10,057432	4,802701	0,658278	0,056688	0,140091	0,165317	-10,057432	4,802701	0,658278
11:45:33,85	0,354031	3,198936	-0,074928	0,092955	0,231995	0,230048	0,053602	0,137888	0,163379	0,841322	0,535191	0,684696	-0,748214	-2,790330	-0,933308	-13,746837	15,277877	13,506977	0,053602	0,137888	0,163379	-9,982916	4,742964	0,684696	0,053602	0,137888	0,163379	-9,982916	4,742964	0,684696
11:45:33,90	0,354031	3,198936	-0,074928	0,092955	0,231995	0,230048	0,053602	0,137888	0,163379	0,841322	0,535191	0,684696	-0,745842	-2,789898	-0,933681	-13,722052	15,234840	13,510889	0,053602	0,137888	0,163379	-9,982916	4,742964	0,684696	0,053602	0,137888	0,163379	-9,982916	4,742964	0,684696
11:45:33,95	0,354031	3,198936	-0,074928	0,092955	0,231995	0,230048	0,052042	0,136050	0,163006	0,770617	0,573339	0,688609	-0,748733	-2,787273	-0,932906	-13,710314	15,293338	13,521751	0,052042	0,136050	0,163006	-9,909326	4,658635	0,688609	0,052042	0,136050	0,163006	-9,909326	4,658635	0,688609
11:45:34,00	0,354031	3,198936	-0,074928	0,092955	0,231995	0,230048	0,051213	0,139867	0,163782	0,912537	0,635504	0,699471	-0,748737	-2,791325	-0,934093	-13,722990	15,283739	13,478088	0,051213	0,139867	0,163782	-10,066989	4,655763	0,699471	0,051213	0,139867	0,163782	-10,066989	4,655763	0,699471
11:45:34,05	0,354031	3,198936	-0,074928	0,092955	0,231995	0,230048	0,054726	0,137845	0,162594	0,822042	0,459056	0,655808	-0,746376	-2,791712	-0,932503	-13,701834	15,227867	13,504535	0,054726	0,137845	0,162594	-9,998754	4,755011	0,655808	0,054726	0,137845	0,162594	-9,998754	4,755011	0,655808
11:45:34,10	0,354031	3,198936	-0,074928	0,092955	0,231995	0,230048	0,051818	0,138277	0,162595	0,865693	0,636143	0,690483	-0,747658	-2,788591	-0,934092	-13,755995	15,278372	13,512763	0,051818	0,138277	0,162595	-9,989071	4,703864	0,690483	0,051818	0,138277	0,162595	-9,989071	4,703864	0,690483
11:45:34,15	0,354031	3,198936	-0,074928	0,092955	0,231995	0,230048	0,051818	0,138277	0,162595	0,865693	0,636143	0,690483	-0,750539	-2,790599	-0,930986	-13,736406	15,269031	13,490196	0,051818	0,138277	0,162595	-9,989071	4,703864	0,690483	0,051818	0,138277	0,162595	-9,989071	4,703864	0,690483
11:45:34,20	0,354031	3,198936	-0,074928	0,092955	0,231995	0,230048	0,054998	0,139768	0,165701	0,941492	0,449171	0,667915	-0,748228	-2,792943	-0,934836	-13,753226	15,274783	13,531708	0,055871	0,136594	0,161851	-9,942750	4,807085	0,709428	0,055871	0,136594	0,161851	-9,942750	4,807085	0,709428
11:45:34,25	0,354031	3,198936	-0,074928	0,092955	0,231995	0,230048	0,055871	0,136594	0,161851	0,779907	0,421176	0,709428	-0,748751	-2,793118	-0,932502	-13,713847	15,228796	13,508914	0,055871	0,136594	0,161851	-9,942750	4,807085	0,709428	0,055871	0,136594	0,161851	-9,942750	4,807085	0,709428
11:45:34,30	0,354031	3,198936	-0,074928	0,092955	0,231995	0,230048	0,056285	0,136959	0,164185	0,819028	0,342578	0,686634	-0,746424	-2,792227	-0,932918	-13,732585	15,244084	13,486157	0,056285	0,136959	0,164185	-9,932289	4,760946	0,686634	0,056285	0,136959	0,164185	-9,932289	4,760946	0,686634
11:45:34,35	0,354031	3,198936	-0,074928	0,092955	0,231995	0,230048	0,054350	0,135390	0,163769	0,733538	0,467089	0,663877	-0,750527	-2,791857	-0,933316	-13,730901	15,269023	13,481682	0,054350	0,135390	0,163769	-9,894565	4,733530	0,663877	0,054350	0,135390	0,163769	-9,894565	4,733530	0,663877
11:45:34,40	0,354031	3,198936	-0,074928	0,092955	0,231995	0,230048	0,056081	0,139129	0,163371	0,905522	0,388051	0,659402	-0,746514	-2,787301	-0,932964	-13,772626	15,272998	13,478548	0,050129	0,137931	0,163723	-9,966918	4,670807	0,656268	0,050129	0,137931	0,163723	-9,966918	4,670807	0,656268
11:45:34,45	0,354031	3,198936	-0,074928	0,092955	0,231995	0,230048	0,050129	0,137931	0,163723	0,860644	0,735714	0,656268	-0,749970	-2,792693	-0,934074	-13,746275	15,279436	13,511678	0,050129	0,137931	0,163723	-9,966918	4,670807	0,656268	0,050129	0,137931	0,163723	-9,966918	4,670807	0,656268
11:45:34,50	0,354031	3,198936	-0,074928	0,092955	0,231995	0,230048	0,056526	0,138228	0,162613	0,857336	0,383429	0,689398	-0,752255	-2,790966	-0,930609	-13,720972	15,280183	13,465589	0,056526	0,138228	0,162613	-9,993539	4,820745	0,689398	0,056526	0,138228	0,162613	-9,993539	4,820745	0,689398
11:45:34,55	0,354031	3,198936	-0,074928	0,092955	0,231995	0,230048	0,056173	0,141070	0,166078	0,991853	0,380260	0,643308	-0,749302	-2,792439	-0,932896	-13,711030	15,276787	13,505822	0,056173	0,141070	0,166078	-10,082167	4,789845	0,643308	0,056173	0,141070	0,166078	-10,082167	4,789845	0,643308
11:45:34,60	0,354031	3,198936	-0,074928	0,092955	0,231995	0,230048	0,055973	0,137777	0,163791	0,818546	0,380361	0,683542	-0,749942	-2,793451	-0,934068	-13,732647	15,269734	13,506271	0,055973	0,137777	0,163791	-9,996911	4,774231	0,683542	0,055973	0,137777	0,163791	-9,996911	4,774231	0,683542
11:45:34,65	0,354031	3,198936	-0,074928	0,092955	0,231995	0,230048	0,057169	0,137825	0,162619	0,837988	0,333382	0,683991	-0,746378	-2,790298	-0,932501	-13,701144	15,237533	13,514736	0,052656	0,136315	0,164186	-9,929125	4,658148	0,692456	0,052656	0,136315	0,164186	-9,929125	4,658148	0,692456
11:45:34,70	0,354031	3,198936	-0,074928	0,092955	0,231995	0,230048	0,052656	0,136315	0,164186	0,771590	0,524645	0,692456	-0,749938	-2,788136	-0,931760	-13,725331	15,279215	13,501039	0,052656	0,136315	0,164186	-9,929125	4,658148	0,692456	0,052656	0,136315	0,164186	-9,929125	4,658148	0,692456
11:45:34,75	0,354031	3,198936	-0,074928	0,092955	0,231995	0,230048	0,052564	0,140479	0,164927	0,964139	0,571216	0,678758	-0,747627	-2,792043	-0,931778	-13,760148	15,278565	13,472135	0,052564	0,140479	0,164927	-10,063487	4,697498	0,678758	0,052564	0,140479	0,164927	-10,063487	4,697498	0,678758
11:45:34,80	0,354031	3,198936	-0,074928	0,092955	0,231995	0,230048	0,054792	0,136524	0,164910	0,776455	0,485182	0,649855	-0,747570	-2,792538	-0,933299	-13,734325	15,294798	13,497478	0,054792	0,136524	0,164910	-9,940710	4,786371	0,649855	0,054792	0,136524	0,164910	-9,940710	4,786371	0,649855
11:45:34,85	0,354031	3,198936	-0,074928	0,092955	0,231995	0,230048	0,055193	0,136227	0,163388	0,734021	0,450119	0,675198	-0,749360	-2,791094	-0,933304	-13,733226	15,273459	13,501536	0,054837	0,138499	0,163383	-10,002089	4,761691	0,679256	0,054837	0,138499	0,163383	-10,002089	4,761691	0,679256
11:45:34,90	0,354031	3,198936	-0,074928	0,092955	0,231995	0,230048	0,054837	0,138499	0,163383	0,870118	0,456981	0,679256	-0,748224	-2,790520	-0,932142	-13,747519	15,258458	13,505622	0,053771	0,137802	0,164545	-9,963470	4,738330	0,683342	0,053771	0,137802	0,164545	-9,963470	4,738330	0,683342
11:45:34,95	0,354031	3,198936	-0,074928	0,092955	0,231995	0,230048	0,056447	0,138234	0,160667	0,846295	0,374196	0,675987	-0,749935	-2,792621	-0,936020	-13,729018	15,282593	13,498267	0,056447	0,138234	0,160667	-10,005065	4,805273	0,675987	0,056447	0,138234	0,160667	-10,005065	4,805273	0,675987
11:45:35,00	0,354031	3,198936	-0,074928	0,092955	0,231995	0,230048	0,056447	0,138234	0,160667	0,846295	0,374196	0,675987	-0,750575	-2,791093	-0,933702	-13,750217	15,275497	13,501808	0,056447	0,138234	0,160667	-10,005065	4,805273	0,675987	0,056447	0,138234	0,160667	-10,005065	4,805273	0,675987
11:45:35,05	0,354031	3,198936	-0,074928	0,092955	0,231995	0,230048	0,055443	0,139552	0,162985	0,931584	0,441186	0,679528	-0,749864	-2,789901	-0,933283	-13,699658	15,305233	13,516822	0,055443	0,139552	0,162985	-10,023251	4,793492	0,679528	0,055443	0,139552	0,162985	-10,023251	4,793492	0,679528
11:45:35,10	0,354031	3,198936	-0,074928	0,092955	0,231995	0,230048	0,054056	0,139533	0,163404	0,879543	0,484437	0,694541	-0,746462	-2,793214	-0,934864	-13,760087	15,276542	13,493356	0,055224	0,134930	0,161823	-9,896726	4,796753	0,671076	0,055224	0,134930	0,161823	-9,896726	4,796753	0,671076
11:45:35,15	0,354031	3,198936	-0,074928	0,092955	0,231995	0,230048	0,055224	0,134930	0,161823	0,695246	0,461656	0,671076	-0,749251	-2,789898	-0,930583	-13,687894	15,276654	13,480333	0,055224	0,134930	0,161823	-9,896726	4,796753	0,671076	0,055224	0,134930	0,161823	-9,896726	4,796753	0,671076
11:45:35,20	0,354031	3,198936	-0,074928	0,092955	0,231995	0,230048	0,053746	0,139003	0,166104	0,870863	0,476036	0,658053	-0,748131	-2,787418	-0,932921	-13,687836	15,232259	13,485739	0,051039	0,139273	0,163766	-10,009608	4,601121	0,663459	0,051039	0,139273	0,163766	-10,009608	4,601121	0,663459
11:45:35,25	0,354031	3,198936	-0,074928	0,092955	0,231995	0,230048	0,051039	0,139273	0,163766	0,923339	0,594596	0,663459	-0,750436	-2,790511	-0,934446	-13,679549	15,268934	13,506280	0,054870	0,139723	0,162241	-10,057436	4,713804	0,684000	0,054870	0,139723	0,162241	-10,057436	4,713804	0,684000
11:45:35,30	0,354031	3,198936	-0,074928	0,092955	0,231995	0,230048	0,054870	0,139723	0,162241	0,910830	0,406542	0,684000	-0,751189	-2,788205	-0,932552	-13,753922	15,268278	13,501238	0,054870	0,139723	0,162241	-10,057436	4,713804	0,684000	0,054870	0,139723	0,162241	-10,057436	4,713804	0,684000
11:45:35,35	0,354031	3,198936	-0,074928	0,092955	0,231995	0,230048	0,053249	0,141528	0,164135	1,042423	0,554878	0,678957	-0,746398	-2,790806	-0,931394	-13,731719	15,266691	13,452245	0,053249	0,141528	0,164135	-10,067502	4,734948	0,678957	0,053249	0,141528	0,164135	-10,067502	4,734948	0,678957
11:45:35,40	0,354031	3,198936	-0,074928	0,092955	0,231995	0,230048	0,053106	0,136078	0,165293	0,749295	0,542298	0,629965	-0,747655	-2,791374	-0,936001	-13,746038	15,252568	13,536809	0,053106	0,136078	0,165293	-9,932805	4,711134	0,629965	0,053106	0,136078	0,165293	-9,932805	4,711134	0,629965
11:45:35,45	0,354031	3,198936	-0,074928	0,092955	0,231995	0,230048	0,054227	0,136883	0,160686	0,810544	0,489373	0,714528	-0,750503	-2,790216	-0,932926	-13,729355	15,311119	13,492715	0,054227	0,136883	0,160686	-9,934745	4,746164	0,714528	0,054227	0,136883	0,160686	-9,934745	4,746164	0,714528
11:45:35,50	0,354031	3,198936	-0,074928	0,092955	0,231995	0,230048	0,054648	0,139928	0,163761	0,909857	0,482294	0,670435	-0,743419	-2,792896	-0,934067	-13,713294	15,269794	13,487902	0,054648	0,139928	0,163761	-10,074497	4,772157	0,670435	0,054648	0,139928	0,163761	-10,074497	4,772157	0,670435
11:45:35,55	0,354031	3,198936	-0,074928	0,092955	0,231995	0,230048	0,053427	0,132453	0,162620	0,548921	0,511234	0,665622	-0,745251	-2,790907	-0,934064	-13,720991	15,229001	13,510877	0,053427	0,132453	0,162620	-9,848655	4,705218	0,665622	0,053427	0,132453	0,162620	-9,848655	4,705218	0,665622
11:45:35,60	0,354031	3,198936	-0,074928	0,092955	0,231995	0,230048	0,052620	0,135034	0,162623	0,722295	0,539440	0,688597	-0,749432	-2,793171	-0,934851	-13,759697	15,250868	13,516241	0,056672	0,137524	0,161836	-9,943428	4,821934	0,693960	0,056672	0,137524	0,161836	-9,943428	4,821934	0,693960
11:45:35,65	0,354031	3,198936	-0,074928	0,092955	0,231995	0,230048	0,056672	0,137524	0,161836	0,852173	0,373217	0,693960	-0,749903	-2,793244	-0,934441	-13,720592	15,295678	13,521777	0,056672	0,137524	0,161836	-9,943428	4,821934	0,693960	0,056672	0,137524	0,161836	-9,943428	4,821934	0,693960
11:45:35,70	0,354031	3,198936	-0,074928	0,092955	0,231995	0,230048	0,056970	0,137895	0,162246	0,813139	0,346242	0,699497	-0,749990	-2,789060	-0,930615	-13,746245	15,250084	13,480097	0,053390	0,140062	0,166072	-10,016740	4,722923	0,657817	0,053390	0,140062	0,166072	-10,016740	4,722923	0,657817
11:45:35,75	0,354031	3,198936	-0,074928	0,092955	0,231995	0,230048	0,053390	0,140062	0,166072	0,978116	0,531832	0,657817	-0,749354	-2,789807	-0,934110	-13,727246	15,266821	13,468028	0,053390	0,140062	0,166072	-10,016740	4,722923	0,657817	0,053390	0,140062	0,166072	-10,016740	4,722923	0,657817
11:45:35,80	0,354031	3,198936	-0,074928	0,092955	0,231995	0,230048	0,053719	0,139138	0,162577	0,906084	0,506619	0,645748	-0,751113	-2,791697	-0,931743	-13,724390	15,255516	13,504373	0,053719	0,139138	0,162577	-10,016253	4,723567	0,645748	0,053719	0,139138	0,162577	-10,016253	4,723567	0,645748
11:45:35,85	0,354031	3,198936	-0,074928	0,092955	0,231995	0,230048	0,056236	0,139716	0,164944	0,944499	0,367636	0,682093	-0,746974	-2,790416	-0,932527	-13,718786	15,269339	13,491606	0,053057	0,136772	0,164160	-9,959964	4,699948	0,669325	0,053057	0,136772	0,164160	-9,959964	4,699948	0,669325
11:45:35,90	0,354031	3,198936	-0,074928	0,092955	0,231995	0,230048	0,053057	0,136772	0,164160	0,776640	0,534990	0,669325	-0,747634	-2,790685	-0,934091	-13,748430	15,268733	13,497534	0,053057	0,136772	0,164160	-9,959964	4,699948	0,669325	0,053057	0,136772	0,164160	-9,959964	4,699948	0,669325
11:45:35,95	0,354031	3,198936	-0,074928	0,092955	0,231995	0,230048	0,053619	0,137209	0,162596	0,814703	0,531122	0,675254	-0,745799	-2,790511	-0,933675	-13,707883	15,244590	13,506124	0,053619	0,137209	0,162596	-9,956193	4,740218	0,675254	0,053619	0,137209	0,162596	-9,956193	4,740218	0,675254
11:45:36,00	0,354031	3,198936	-0,074928	0,092955	0,231995	0,230048	0,052551	0,135707	0,163012	0,737252	0,539458	0,683844	-0,750520	-2,788985	-0,933723	-13,729290	15,294781	13,473475	0,052551	0,135707	0,163012	-9,915764	4,664736	0,683844	0,052551	0,135707	0,163012	-9,915764	4,664736	0,683844
11:45:36,05	0,354031	3,198936	-0,074928	0,092955	0,231995	0,230048	0,053591	0,140559	0,162964	0,956758	0,529046	0,651195	-0,748167	-2,792561	-0,933264	-13,717242	15,248848	13,534464	0,053591	0,140559	0,162964	-10,077088	4,735914	0,651195	0,053591	0,140559	0,162964	-10,077088	4,735914	0,651195
11:45:36,10	0,354031	3,198936	-0,074928	0,092955	0,231995	0,230048	0,055510	0,136732	0,163423	0,791547	0,395815	0,712183	-0,748139	-2,789904	-0,935225	-13,693770	15,242111	13,511374	0,055510	0,136732	0,163423	-9,941936	4,753389	0,712183	0,055510	0,136732	0,163423	-9,941936	4,753389	0,712183
11:45:36,15	0,354031	3,198936	-0,074928	0,092955	0,231995	0,230048	0,053195	0,138037	0,161462	0,853478	0,492527	0,689093	-0,748693	-2,794050	-0,933279	-13,707087	15,280703	13,501161	0,053195	0,138037	0,161462	-9,982406	4,668332	0,689093	0,053195	0,138037	0,161462	-9,982406	4,668332	0,689093
11:45:36,20	0,354031	3,198936	-0,074928	0,092955	0,231995	0,230048	0,057063	0,136444	0,163408	0,743883	0,322233	0,678881	-0,751730	-2,789861	-0,934458	-13,727597	15,264504	13,525893	0,057063	0,136444	0,163408	-9,966957	4,801655	0,678881	0,057063	0,136444	0,163408	-9,966957	4,801655	0,678881
11:45:36,25	0,354031	3,198936	-0,074928	0,092955	0,231995	0,230048	0,054953	0,141168	0,162229	1,013827	0,441587	0,703612	-0,748164	-2,793212	-0,931750	-13,731386	15,261824	13,485556	0,054953	0,141168	0,162229	-10,067866	4,755418	0,703612	0,054953	0,141168	0,162229	-10,067866	4,755418	0,703612
11:45:36,30	0,354031	3,198936	-0,074928	0,092955	0,231995	0,230048	0,056073	0,136405	0,164937	0,770363	0,385307	0,663275	-0,751712	-2,789765	-0,935268	-13,727139	15,277379	13,483204	0,056073	0,136405	0,164937	-9,937429	4,787030	0,663275	0,056073	0,136405	0,164937	-9,937429	4,787030	0,663275
11:45:36,35	0,354031	3,198936	-0,074928	0,092955	0,231995	0,230048	0,054861	0,141201	0,161419	1,004135	0,452418	0,660924	-0,748155	-2,794461	-0,931730	-13,731538	15,271656	13,505057	0,057150	0,135772	0,164958	-9,929107	4,820626	0,682777	0,057150	0,135772	0,164958	-9,929107	4,820626	0,682777
11:45:36,40	0,354031	3,198936	-0,074928	0,092955	0,231995	0,230048	0,057150	0,135772	0,164958	0,729032	0,334335	0,682777	-0,748178	-2,790260	-0,932914	-13,735236	15,290851	13,507050	0,053523	0,137893	0,163773	-10,000064	4,737314	0,684770	0,053523	0,137893	0,163773	-10,000064	4,737314	0,684770
11:45:36,45	0,354031	3,198936	-0,074928	0,092955	0,231995	0,230048	0,053523	0,137893	0,163773	0,824504	0,535733	0,684770	-0,750538	-2,791661	-0,934862	-13,735906	15,285214	13,497756	0,053523	0,137893	0,163773	-10,000064	4,737314	0,684770	0,053523	0,137893	0,163773	-10,000064	4,737314	0,684770
11:45:36,50	0,354031	3,198936	-0,074928	0,092955	0,231995	0,230048	0,055916	0,139236	0,161825	0,899566	0,409058	0,675475	-0,750532	-2,792979	-0,934090	-13,741884	15,291782	13,487672	0,055916	0,139236	0,161825	-10,030440	4,798491	0,675475	0,055916	0,139236	0,161825	-10,030440	4,798491	0,675475
11:45:36,55	0,354031	3,198936	-0,074928	0,092955	0,231995	0,230048	0,057055	0,138572	0,162597	0,862354	0,358305	0,665392	-0,750001	-2,789782	-0,931374	-13,772808	15,321526	13,516928	0,054021	0,139711	0,165313	-10,056026	4,798380	0,694647	0,054021	0,139711	0,165313	-10,056026	4,798380	0,694647
11:45:36,60	0,354031	3,198936	-0,074928	0,092955	0,231995	0,230048	0,054021	0,139711	0,165313	0,911274	0,557724	0,694647	-0,749992	-2,790814	-0,933306	-13,748920	15,266378	13,511095	0,054021	0,139711	0,165313	-10,056026	4,798380	0,694647	0,054021	0,139711	0,165313	-10,056026	4,798380	0,694647
11:45:36,65	0,354031	3,198936	-0,074928	0,092955	0,231995	0,230048	0,054910	0,139187	0,163381	0,919853	0,463223	0,688814	-0,747082	-2,790447	-0,933301	-13,758649	15,253169	13,521016	0,054910	0,139187	0,163381	-10,006331	4,773684	0,688814	0,054910	0,139187	0,163381	-10,006331	4,773684	0,688814
11:45:36,70	0,354031	3,198936	-0,074928	0,092955	0,231995	0,230048	0,053138	0,136850	0,163386	0,814635	0,557210	0,698735	-0,749395	-2,792405	-0,932928	-13,756177	15,276780	13,491759	0,055989	0,137875	0,163759	-9,976932	4,813766	0,669478	0,055989	0,137875	0,163759	-9,976932	4,813766	0,669478
11:45:36,75	0,354031	3,198936	-0,074928	0,092955	0,231995	0,230048	0,055989	0,137875	0,163759	0,846228	0,418596	0,669478	-0,745254	-2,790133	-0,932537	-13,734445	15,251667	13,486701	0,055989	0,137875	0,163759	-9,976932	4,813766	0,669478	0,055989	0,137875	0,163759	-9,976932	4,813766	0,669478
11:45:36,80	0,354031	3,198936	-0,074928	0,092955	0,231995	0,230048	0,051952	0,135424	0,164150	0,729671	0,597185	0,664420	-0,747569	-2,791903	-0,934460	-13,725780	15,285006	13,502722	0,051952	0,135424	0,164150	-9,901104	4,675386	0,664420	0,051952	0,135424	0,164150	-9,901104	4,675386	0,664420
11:45:36,85	0,354031	3,198936	-0,074928	0,092955	0,231995	0,230048	0,054642	0,136543	0,162227	0,754685	0,466448	0,680442	-0,746440	-2,794836	-0,931730	-13,750230	15,254039	13,509771	0,054642	0,136543	0,162227	-9,963979	4,755847	0,680442	0,054642	0,136543	0,162227	-9,963979	4,755847	0,680442
11:45:36,90	0,354031	3,198936	-0,074928	0,092955	0,231995	0,230048	0,056617	0,134100	0,164957	0,666658	0,369415	0,687491	-0,751649	-2,790239	-0,933298	-13,712486	15,313167	13,507167	0,055240	0,140909	0,163390	-10,110704	4,774264	0,684887	0,055240	0,140909	0,163390	-10,110704	4,774264	0,684887
11:45:36,95	0,354031	3,198936	-0,074928	0,092955	0,231995	0,230048	0,055240	0,140909	0,163390	0,950665	0,437916	0,684887	-0,751720	-2,789956	-0,931762	-13,733478	15,267778	13,495335	0,055240	0,140909	0,163390	-10,110704	4,774264	0,684887	0,055240	0,140909	0,163390	-10,110704	4,774264	0,684887
11:45:37,00	0,354031	3,198936	-0,074928	0,092955	0,231995	0,230048	0,055031	0,141112	0,164925	1,011028	0,444275	0,673054	-0,748728	-2,789467	-0,934070	-13,703149	15,264214	13,506593	0,053111	0,138765	0,162617	-10,016166	4,685280	0,684313	0,053111	0,138765	0,162617	-10,016166	4,685280	0,684313
11:45:37,05	0,354031	3,198936	-0,074928	0,092955	0,231995	0,230048	0,053111	0,138765	0,162617	0,876912	0,516069	0,684313	-0,748270	-2,789200	-0,932948	-13,764114	15,251852	13,486878	0,053111	0,138765	0,162617	-10,016166	4,685280	0,684313	0,053111	0,138765	0,162617	-10,016166	4,685280	0,684313
11:45:37,10	0,354031	3,198936	-0,074928	0,092955	0,231995	0,230048	0,052651	0,138502	0,163740	0,904421	0,586584	0,664598	-0,752294	-2,790820	-0,934112	-13,731836	15,280089	13,467843	0,052651	0,138502	0,163740	-9,968007	4,719717	0,664598	0,052651	0,138502	0,163740	-9,968007	4,719717	0,664598
11:45:37,15	0,354031	3,198936	-0,074928	0,092955	0,231995	0,230048	0,056066	0,141177	0,162575	1,002921	0,395168	0,645563	-0,749921	-2,792399	-0,932526	-13,716203	15,243730	13,485110	0,056066	0,141177	0,162575	-10,079483	4,796379	0,645563	0,056066	0,141177	0,162575	-10,079483	4,796379	0,645563
11:45:37,20	0,354031	3,198936	-0,074928	0,092955	0,231995	0,230048	0,056247	0,138332	0,164161	0,878666	0,354068	0,662830	-0,746444	-2,793956	-0,936813	-13,746403	15,260278	13,474393	0,056247	0,138332	0,164161	-9,980426	4,769443	0,662830	0,056247	0,138332	0,164161	-9,980426	4,769443	0,662830
11:45:37,25	0,354031	3,198936	-0,074928	0,092955	0,231995	0,230048	0,055857	0,134543	0,159874	0,682401	0,408769	0,652113	-0,748811	-2,788639	-0,932537	-13,750466	15,286940	13,511828	0,055857	0,134543	0,159874	-9,879246	4,793540	0,652113	0,055857	0,134543	0,159874	-9,879246	4,793540	0,652113
11:45:37,30	0,354031	3,198936	-0,074928	0,092955	0,231995	0,230048	0,052436	0,139252	0,164150	0,906192	0,603513	0,689548	-0,751092	-2,792524	-0,932141	-13,739890	15,320410	13,497044	0,052436	0,139252	0,164150	-10,025083	4,719731	0,689548	0,052436	0,139252	0,164150	-10,025083	4,719731	0,689548
11:45:37,35	0,354031	3,198936	-0,074928	0,092955	0,231995	0,230048	0,056942	0,139284	0,164546	0,873609	0,376788	0,674764	-0,745283	-2,789295	-0,935624	-13,736592	15,254839	13,522738	0,051240	0,135868	0,161063	-9,914547	4,659987	0,700458	0,051240	0,135868	0,161063	-9,914547	4,659987	0,700458
11:45:37,40	0,354031	3,198936	-0,074928	0,092955	0,231995	0,230048	0,051240	0,135868	0,161063	0,751093	0,637608	0,700458	-0,746375	-2,788649	-0,934831	-13,699630	15,266585	13,527004	0,051227	0,137137	0,161856	-9,976822	4,633479	0,704724	0,051227	0,137137	0,161856	-9,976822	4,633479	0,704724
11:45:37,45	0,354031	3,198936	-0,074928	0,092955	0,231995	0,230048	0,051227	0,137137	0,161856	0,788414	0,612199	0,704724	-0,749934	-2,791959	-0,935654	-13,731585	15,285770	13,474045	0,051227	0,137137	0,161856	-9,976822	4,633479	0,704724	0,051227	0,137137	0,161856	-9,976822	4,633479	0,704724
11:45:37,50	0,354031	3,198936	-0,074928	0,092955	0,231995	0,230048	0,055872	0,138564	0,161033	0,862011	0,407875	0,651765	-0,749351	-2,790474	-0,934851	-13,719080	15,260413	13,506853	0,055872	0,138564	0,161033	-10,015291	4,793863	0,651765	0,055872	0,138564	0,161033	-10,015291	4,793863	0,651765
11:45:37,55	0,354031	3,198936	-0,074928	0,092955	0,231995	0,230048	0,054295	0,138802	0,161836	0,890056	0,466375	0,684573	-0,749356	-2,789480	-0,934457	-13,731854	15,302568	13,527622	0,054295	0,138802	0,161836	-10,005870	4,728562	0,684573	0,054295	0,138802	0,161836	-10,005870	4,728562	0,684573
11:45:37,60	0,354031	3,198936	-0,074928	0,092955	0,231995	0,230048	0,053437	0,139303	0,162230	0,886009	0,543154	0,705342	-0,747678	-2,789473	-0,933342	-13,765394	15,255687	13,477626	0,053437	0,139303	0,162230	-10,049278	4,737954	0,705342	0,053437	0,139303	0,162230	-10,049278	4,737954	0,705342
11:45:37,65	0,354031	3,198936	-0,074928	0,092955	0,231995	0,230048	0,052592	0,137854	0,163345	0,868008	0,592709	0,655346	-0,748128	-2,791233	-0,932124	-13,705403	15,258472	13,500244	0,052592	0,137854	0,163345	-9,953498	4,721163	0,655346	0,052592	0,137854	0,163345	-9,953498	4,721163	0,655346
11:45:37,70	0,354031	3,198936	-0,074928	0,092955	0,231995	0,230048	0,054341	0,137363	0,164563	0,810074	0,451179	0,677964	-0,748774	-2,789341	-0,936010	-13,719756	15,267431	13,522593	0,054341	0,137363	0,164563	-9,972897	4,716961	0,677964	0,054341	0,137363	0,164563	-9,972897	4,716961	0,677964
11:45:37,75	0,354031	3,198936	-0,074928	0,092955	0,231995	0,230048	0,053025	0,138868	0,160677	0,887774	0,536533	0,700313	-0,751097	-2,791878	-0,935631	-13,725689	15,300824	13,503335	0,056384	0,139611	0,161056	-10,059019	4,809832	0,681054	0,056384	0,139611	0,161056	-10,059019	4,809832	0,681054
11:45:37,80	0,354031	3,198936	-0,074928	0,092955	0,231995	0,230048	0,056384	0,139611	0,161056	0,900465	0,383713	0,681054	-0,747585	-2,789121	-0,936022	-13,724570	15,291303	13,509117	0,056384	0,139611	0,161056	-10,059019	4,809832	0,681054	0,056384	0,139611	0,161056	-10,059019	4,809832	0,681054
11:45:37,85	0,354031	3,198936	-0,074928	0,092955	0,231995	0,230048	0,052241	0,137949	0,160665	0,821701	0,593400	0,686837	-0,746827	-2,793925	-0,934387	-13,742464	15,261079	13,509987	0,056022	0,134890	0,162300	-9,891110	4,794902	0,687706	0,056022	0,134890	0,162300	-9,891110	4,794902	0,687706
11:45:37,90	0,354031	3,198936	-0,074928	0,092955	0,231995	0,230048	0,056022	0,134890	0,162300	0,697791	0,397174	0,687706	-0,748824	-2,793514	-0,934477	-13,755517	15,251457	13,491817	0,056022	0,134890	0,162300	-9,891110	4,794902	0,687706	0,056022	0,134890	0,162300	-9,891110	4,794902	0,687706
11:45:37,95	0,354031	3,198936	-0,074928	0,092955	0,231995	0,230048	0,056664	0,136825	0,162210	0,813270	0,370282	0,669537	-0,751693	-2,792616	-0,931353	-13,728633	15,271195	13,504445	0,057321	0,139759	0,165334	-10,035790	4,822407	0,682165	0,057321	0,139759	0,165334	-10,035790	4,822407	0,682165
11:45:38,00	0,354031	3,198936	-0,074928	0,092955	0,231995	0,230048	0,057321	0,139759	0,165334	0,935254	0,322705	0,682165	-0,750524	-2,797274	-0,915555	-14,049442	15,260827	13,487618	0,057321	0,139759	0,165334	-10,035790	4,822407	0,682165	0,057321	0,139759	0,165334	-10,035790	4,822407	0,682165
11:45:38,05	0,354031	3,198936	-0,074928	0,092955	0,231995	0,230048	0,060771	0,136417	0,181133	0,930887	0,415966	0,665338	-0,501057	-2,948072	-0,810415	-22,059017	2,484375	14,125234	0,060771	0,136417	0,181133	-9,777860	5,186468	0,665338	0,060771	0,136417	0,181133	-9,777860	5,186468	0,665338
11:45:38,10	0,354031	3,198936	-0,074928	0,092955	0,231995	0,230048	0,066632	-0,155026	0,286272	0,845354	0,659454	1,302954	-0,750597	-2,783881	-0,702313	-13,479525	16,404235	13,526270	0,066632	-0,155026	0,286272	13,014898	5,890053	1,302954	0,066632	-0,155026	0,286272	13,014898	5,890053	1,302954
11:45:38,15	0,354031	3,198936	-0,074928	0,092955	0,231995	0,230048	0,049208	0,143177	0,394374	0,007201	1,095344	0,703989	-0,819228	-2,738634	-0,957003	-10,193199	20,082876	13,362855	0,049208	0,143177	0,394374	-11,232164	4,958210	0,703989	0,049208	0,143177	0,394374	-11,232164	4,958210	0,703989
11:45:38,20	0,353991	3,198925	-0,074985	0,142975	0,231991	0,230065	0,044339	0,225236	0,139684	-0,554645	0,341831	0,540575	-0,785815	-2,779044	-1,030744	-12,293173	18,139708	13,458902	0,044339	0,225236	0,139684	-18,235708	3,822453	0,540575	0,044339	0,225236	0,139684	-18,235708	3,822453	0,540575
11:45:38,25	0,353991	3,198925	-0,074985	0,142975	0,231991	0,230065	0,062629	0,176095	0,065943	-0,377166	0,237813	0,636622	-0,785828	-2,780398	-1,033866	-12,293667	18,123447	13,435857	0,062629	0,176095	0,065943	-14,200648	5,154175	0,636622	0,062629	0,176095	0,065943	-14,200648	5,154175	0,636622
11:45:38,30	0,353991	3,198925	-0,074985	0,142975	0,231991	0,230065	0,063807	0,175429	0,062821	-0,397460	0,168843	0,613577	-0,785771	-2,779587	-1,033831	-12,267522	18,142906	13,470237	0,063807	0,175429	0,062821	-14,168674	5,177695	0,613577	0,063807	0,175429	0,062821	-14,168674	5,177695	0,613577
11:45:38,35	0,353991	3,198925	-0,074985	0,142975	0,231991	0,230065	0,063076	0,175785	0,062856	-0,408874	0,193937	0,647957	-0,784574	-2,777336	-1,028813	-12,256706	18,111612	13,427849	0,063076	0,175785	0,062856	-14,208032	5,145414	0,647957	0,063076	0,175785	0,062856	-14,208032	5,145414	0,647957
11:45:38,40	0,353991	3,198925	-0,074985	0,142975	0,231991	0,230065	0,060528	0,175875	0,067874	-0,382548	0,301410	0,605569	-0,785275	-2,779146	-1,034244	-12,310918	18,146726	13,466362	0,060528	0,175875	0,067874	-14,188699	5,052883	0,605569	0,060528	0,175875	0,067874	-14,188699	5,052883	0,605569
11:45:38,45	0,353991	3,198925	-0,074985	0,142975	0,231991	0,230065	0,062447	0,175576	0,062443	-0,401369	0,266155	0,644082	-0,787501	-2,777726	-1,033441	-12,230297	18,095575	13,463232	0,062330	0,178214	0,063246	-14,250016	5,069745	0,640952	0,062330	0,178214	0,063246	-14,250016	5,069745	0,640952
11:45:38,50	0,353991	3,198925	-0,074985	0,142975	0,231991	0,230065	0,062330	0,178214	0,063246	-0,260204	0,176820	0,640952	-0,759598	-2,789753	-1,037883	-12,829186	16,894694	13,480268	0,062330	0,178214	0,063246	-14,250016	5,069745	0,640952	0,062330	0,178214	0,063246	-14,250016	5,069745	0,640952
11:45:38,55	0,353991	3,198925	-0,074985	0,142975	0,231991	0,230065	0,058794	0,148036	0,058804	-0,490044	0,278907	0,657988	-0,472572	-2,947463	-0,916392	-21,062909	2,093659	14,167134	0,058794	0,148036	0,058804	-12,110850	4,894251	0,657988	0,058794	0,148036	0,058804	-12,110850	4,894251	0,657988
11:45:38,60	0,353991	3,198925	-0,074985	0,142975	0,231991	0,230065	0,051862	-0,179390	0,180295	-0,581256	0,369473	1,344854	-0,760302	-2,807608	-0,878030	-13,757124	17,614040	13,558162	0,051862	-0,179390	0,180295	13,500861	4,440640	1,344854	0,051862	-0,179390	0,180295	13,500861	4,440640	1,344854
11:45:38,65	0,353991	3,198925	-0,074985	0,142975	0,231991	0,230065	0,074609	0,139719	0,218657	-1,081531	0,619818	0,735882	-0,823733	-2,751049	-1,082119	-10,187708	20,934822	13,366697	0,074609	0,139719	0,218657	-12,049452	6,476639	0,735882	0,074609	0,139719	0,218657	-12,049452	6,476639	0,735882
11:45:38,70	0,354011	3,198987	-0,074994	0,192988	0,231985	0,229997	0,057343	0,222931	0,014569	-1,415097	0,086839	0,544417	-0,793267	-2,799690	-1,162149	-12,452646	19,420300	13,431815	0,057343	0,222931	0,014569	-18,915158	4,588276	0,544417	0,057343	0,222931	0,014569	-18,915158	4,588276	0,544417
11:45:38,75	0,354011	3,198987	-0,074994	0,192988	0,231985	0,229997	0,084234	0,172226	-0,065462	-1,607649	-0,107266	0,609535	-0,793362	-2,806021	-1,157464	-12,509532	19,391660	13,456747	0,084234	0,172226	-0,065462	-15,127405	6,505123	0,609535	0,084234	0,172226	-0,065462	-15,127405	6,505123	0,609535
11:45:38,80	0,354011	3,198987	-0,074994	0,192988	0,231985	0,229997	0,089765	0,169142	-0,060777	-1,714763	-0,359918	0,634467	-0,790989	-2,800629	-1,160204	-12,479356	19,377431	13,439478	0,089765	0,169142	-0,060777	-14,992438	6,686631	0,634467	0,089765	0,169142	-0,060777	-14,992438	6,686631	0,634467
11:45:38,85	0,354011	3,198987	-0,074994	0,192988	0,231985	0,229997	0,083908	0,169784	-0,063517	-1,684179	-0,088619	0,617198	-0,789271	-2,799662	-1,160565	-12,486386	19,356543	13,483147	0,083908	0,169784	-0,063517	-15,012198	6,498182	0,617198	0,083908	0,169784	-0,063517	-15,012198	6,498182	0,617198
11:45:38,90	0,354011	3,198987	-0,074994	0,192988	0,231985	0,229997	0,081864	0,171132	-0,063899	-1,557638	0,031059	0,665276	-0,791134	-2,798184	-1,160586	-12,519148	19,335218	13,487556	0,081864	0,171132	-0,063899	-14,991462	6,457351	0,665276	0,081864	0,171132	-0,063899	-14,991462	6,457351	0,665276
11:45:38,95	0,354011	3,198987	-0,074994	0,192988	0,231985	0,229997	0,081864	0,171132	-0,063899	-1,557638	0,031059	0,665276	-0,790596	-2,803435	-1,160578	-12,571779	19,381560	13,498581	0,086142	0,168040	-0,063891	-14,923356	6,639471	0,676301	0,086142	0,168040	-0,063891	-14,923356	6,639471	0,676301
11:45:39,00	0,354011	3,198987	-0,074994	0,192988	0,231985	0,229997	0,086142	0,168040	-0,063891	-1,732213	-0,122649	0,676301	-0,792922	-2,799376	-1,161802	-12,558848	19,401496	13,441890	0,086142	0,168040	-0,063891	-14,923356	6,639471	0,676301	0,086142	0,168040	-0,063891	-14,923356	6,639471	0,676301
11:45:39,05	0,354011	3,198987	-0,074994	0,192988	0,231985	0,229997	0,083791	0,172084	-0,065115	-1,545642	-0,001623	0,619610	-0,793529	-2,800867	-1,160630	-12,553882	19,345870	13,439018	0,083791	0,172084	-0,065115	-15,054260	6,575936	0,619610	0,083791	0,172084	-0,065115	-15,054260	6,575936	0,619610
11:45:39,10	0,354011	3,198987	-0,074994	0,192988	0,231985	0,229997	0,085385	0,171864	-0,063943	-1,511415	-0,116652	0,616737	-0,794144	-2,804190	-1,159849	-12,591974	19,394158	13,449572	0,085385	0,171864	-0,063943	-15,002727	6,586078	0,616737	0,085385	0,171864	-0,063943	-15,002727	6,586078	0,616737
11:45:39,15	0,354011	3,198987	-0,074994	0,192988	0,231985	0,229997	0,088570	0,170735	-0,063162	-1,592873	-0,225123	0,627291	-0,795423	-2,801095	-1,161809	-12,611719	19,353835	13,459604	0,088570	0,170735	-0,063162	-14,995593	6,727604	0,627291	0,088570	0,170735	-0,063162	-14,995593	6,727604	0,627291
11:45:39,20	0,354011	3,198987	-0,074994	0,192988	0,231985	0,229997	0,086484	0,170572	-0,065086	-1,572652	-0,168606	0,641515	-0,792960	-2,802464	-1,161773	-12,561314	19,343331	13,463795	0,086484	0,170572	-0,065086	-14,962591	6,620355	0,641515	0,086484	0,170572	-0,065086	-14,962591	6,620355	0,641515
11:45:39,25	0,354011	3,198987	-0,074994	0,192988	0,231985	0,229997	0,086484	0,170572	-0,065086	-1,572652	-0,168606	0,641515	-0,794823	-2,803285	-1,162186	-12,616182	19,367533	13,464942	0,086484	0,170572	-0,065086	-14,962591	6,620355	0,641515	0,086484	0,170572	-0,065086	-14,962591	6,620355	0,641515
11:45:39,30	0,354011	3,198987	-0,074994	0,192988	0,231985	0,229997	0,088126	0,171776	-0,065499	-1,503581	-0,194405	0,642661	-0,792430	-2,801805	-1,164887	-12,587001	19,363302	13,476474	0,088126	0,171776	-0,065499	-14,988016	6,723502	0,642661	0,088126	0,171776	-0,065499	-14,988016	6,723502	0,642661
11:45:39,35	0,354011	3,198987	-0,074994	0,192988	0,231985	0,229997	0,085648	0,170444	-0,068200	-1,583804	-0,092932	0,654193	-0,795266	-2,801510	-1,163348	-12,551491	19,389436	13,441647	0,085648	0,170444	-0,068200	-14,963628	6,630446	0,654193	0,085648	0,170444	-0,068200	-14,963628	6,630446	0,654193
11:45:39,40	0,354011	3,198987	-0,074994	0,192988	0,231985	0,229997	0,086810	0,173048	-0,066661	-1,488786	-0,171038	0,619366	-0,790055	-2,799234	-1,162941	-12,569520	19,349398	13,480301	0,086810	0,173048	-0,066661	-15,073020	6,643552	0,619366	0,086810	0,173048	-0,066661	-15,073020	6,643552	0,619366
11:45:39,45	0,354011	3,198987	-0,074994	0,192988	0,231985	0,229997	0,082234	0,169672	-0,066254	-1,620648	0,062526	0,658021	-0,790638	-2,801762	-1,161762	-12,569536	19,332761	13,483421	0,084714	0,168913	-0,065075	-14,905348	6,575306	0,661140	0,084714	0,168913	-0,065075	-14,905348	6,575306	0,661140
11:45:39,50	0,354011	3,198987	-0,074994	0,192988	0,231985	0,229997	0,084714	0,168913	-0,065075	-1,645680	-0,074771	0,661140	-0,795876	-2,802996	-1,163696	-12,564229	19,408462	13,495570	0,084714	0,168913	-0,065075	-14,905348	6,575306	0,661140	0,084714	0,168913	-0,065075	-14,905348	6,575306	0,661140
11:45:39,55	0,354011	3,198987	-0,074994	0,192988	0,231985	0,229997	0,088402	0,172832	-0,067009	-1,510116	-0,233281	0,673289	-0,792962	-2,802461	-1,159058	-12,572570	19,356380	13,462677	0,088402	0,172832	-0,067009	-15,077409	6,706286	0,673289	0,088402	0,172832	-0,067009	-15,077409	6,706286	0,673289
11:45:39,60	0,354011	3,198987	-0,074994	0,192988	0,231985	0,229997	0,086482	0,170576	-0,062371	-1,578117	-0,152265	0,640397	-0,793531	-2,802690	-1,163308	-12,551185	19,352460	13,484166	0,086482	0,170576	-0,062371	-14,968369	6,636592	0,640397	0,086482	0,170576	-0,062371	-14,968369	6,636592	0,640397
11:45:39,65	0,354011	3,198987	-0,074994	0,192988	0,231985	0,229997	0,086277	0,168042	-0,065866	-1,698060	-0,122724	0,647806	-0,790665	-2,803551	-1,162554	-12,594837	19,355531	13,470086	0,086277	0,168042	-0,065866	-14,889327	6,650009	0,647806	0,086277	0,168042	-0,065866	-14,889327	6,650009	0,647806
11:45:39,70	0,354011	3,198987	-0,074994	0,192988	0,231985	0,229997	0,086277	0,168042	-0,065866	-1,698060	-0,122724	0,647806	-0,790692	-2,803570	-1,161007	-12,611866	19,358824	13,469418	0,086277	0,168042	-0,065866	-14,889327	6,650009	0,647806	0,086277	0,168042	-0,065866	-14,889327	6,650009	0,647806
11:45:39,75	0,354011	3,198987	-0,074994	0,192988	0,231985	0,229997	0,086307	0,168056	-0,064320	-1,691657	-0,107889	0,647138	-0,794246	-2,799892	-1,163752	-12,594837	19,322471	13,455145	0,086307	0,168056	-0,064320	-14,884041	6,667196	0,647138	0,086307	0,168056	-0,064320	-14,884041	6,667196	0,647138
11:45:39,80	0,354011	3,198987	-0,074994	0,192988	0,231985	0,229997	0,084899	0,172972	-0,067065	-1,413024	-0,067594	0,632864	-0,794783	-2,801591	-1,159438	-12,585564	19,341597	13,491453	0,086638	0,172588	-0,062751	-15,002380	6,644590	0,669173	0,086638	0,172588	-0,062751	-15,002380	6,644590	0,669173
11:45:39,85	0,354011	3,198987	-0,074994	0,192988	0,231985	0,229997	0,086638	0,172588	-0,062751	-1,454208	-0,156522	0,669173	-0,793595	-2,805390	-1,160213	-12,597370	19,359191	13,477716	0,089335	0,169660	-0,063526	-14,934107	6,735062	0,655436	0,089335	0,169660	-0,063526	-14,934107	6,735062	0,655436
11:45:39,90	0,354011	3,198987	-0,074994	0,192988	0,231985	0,229997	0,086465	0,169918	-0,064695	-1,603700	-0,161146	0,646269	-0,792383	-2,802775	-1,161382	-12,568423	19,343972	13,468550	0,086465	0,169918	-0,064695	-14,942240	6,626330	0,646269	0,086465	0,169918	-0,064695	-14,942240	6,626330	0,646269
11:45:39,95	0,354011	3,198987	-0,074994	0,192988	0,231985	0,229997	0,086465	0,169918	-0,064695	-1,603700	-0,161146	0,646269	-0,792443	-2,804034	-1,162552	-12,596920	19,344033	13,474204	0,086465	0,169918	-0,064695	-14,942240	6,626330	0,646269	0,086465	0,169918	-0,064695	-14,942240	6,626330	0,646269
11:45:40,00	0,354011	3,198987	-0,074994	0,192988	0,231985	0,229997	0,087585	0,169340	-0,065865	-1,619529	-0,194692	0,651924	-0,794791	-2,805320	-1,162948	-12,602791	19,361135	13,464767	0,089873	0,170731	-0,066261	-14,961463	6,754987	0,642486	0,089873	0,170731	-0,066261	-14,961463	6,754987	0,642486
11:45:40,05	0,354011	3,198987	-0,074994	0,192988	0,231985	0,229997	0,089873	0,170731	-0,066261	-1,559105	-0,300017	0,642486	-0,789495	-2,801061	-1,161377	-12,583375	19,330705	13,488410	0,089873	0,170731	-0,066261	-14,961463	6,754987	0,642486	0,089873	0,170731	-0,066261	-14,961463	6,754987	0,642486
11:45:40,10	0,354011	3,198987	-0,074994	0,192988	0,231985	0,229997	0,083536	0,168273	-0,064690	-1,670252	-0,002534	0,666129	-0,790711	-2,808459	-1,161748	-12,617060	19,323444	13,492286	0,090551	0,165628	-0,065061	-14,786460	6,766465	0,670006	0,090551	0,165628	-0,065061	-14,786460	6,766465	0,670006
11:45:40,15	0,354011	3,198987	-0,074994	0,192988	0,231985	0,229997	0,090551	0,165628	-0,065061	-1,784679	-0,341756	0,670006	-0,791892	-2,800778	-1,164524	-12,610617	19,363842	13,462223	0,084489	0,170491	-0,067837	-14,953546	6,620454	0,639942	0,084489	0,170491	-0,067837	-14,953546	6,620454	0,639942
11:45:40,20	0,354011	3,198987	-0,074994	0,192988	0,231985	0,229997	0,084489	0,170491	-0,067837	-1,569993	-0,011939	0,639942	-0,793053	-2,801157	-1,161412	-12,600625	19,336790	13,459103	0,085398	0,171308	-0,064725	-14,956751	6,622355	0,636823	0,085398	0,171308	-0,064725	-14,956751	6,622355	0,636823
11:45:40,25	0,354011	3,198987	-0,074994	0,192988	0,231985	0,229997	0,085398	0,171308	-0,064725	-1,509106	-0,081371	0,636823	-0,794298	-2,805217	-1,159839	-12,641780	19,335922	13,486794	0,085398	0,171308	-0,064725	-14,956751	6,622355	0,636823	0,085398	0,171308	-0,064725	-14,956751	6,622355	0,636823
11:45:40,30	0,354011	3,198987	-0,074994	0,192988	0,231985	0,229997	0,089537	0,170355	-0,063152	-1,537300	-0,261389	0,664514	-0,791832	-2,801808	-1,160239	-12,586580	19,341290	13,453658	0,089537	0,170355	-0,063152	-14,910183	6,767244	0,664514	0,089537	0,170355	-0,063152	-14,910183	6,767244	0,664514
11:45:40,35	0,354011	3,198987	-0,074994	0,192988	0,231985	0,229997	0,085351	0,169924	-0,063552	-1,591963	-0,088842	0,631378	-0,793643	-2,803498	-1,161790	-12,605646	19,336321	13,463765	0,087720	0,170648	-0,065103	-14,936343	6,688019	0,641485	0,087720	0,170648	-0,065103	-14,936343	6,688019	0,641485
11:45:40,40	0,354011	3,198987	-0,074994	0,192988	0,231985	0,229997	0,087720	0,170648	-0,065103	-1,540510	-0,198034	0,641485	-0,792476	-2,802038	-1,162588	-12,610396	19,343878	13,445580	0,085872	0,170367	-0,065901	-14,933080	6,646938	0,623299	0,085872	0,170367	-0,065901	-14,933080	6,646938	0,623299
11:45:40,45	0,354011	3,198987	-0,074994	0,192988	0,231985	0,229997	0,085872	0,170367	-0,065901	-1,559265	-0,094044	0,623299	-0,796613	-2,804951	-1,159853	-12,640731	19,385369	13,473480	0,085872	0,170367	-0,065901	-14,933080	6,646938	0,623299	0,085872	0,170367	-0,065901	-14,933080	6,646938	0,623299
11:45:40,50	0,354011	3,198987	-0,074994	0,192988	0,231985	0,229997	0,090463	0,172493	-0,063166	-1,469461	-0,285752	0,651200	-0,789512	-2,800533	-1,161000	-12,586484	19,314455	13,478076	0,083087	0,168552	-0,064313	-14,871465	6,537717	0,655796	0,083087	0,168552	-0,064313	-14,871465	6,537717	0,655796
11:45:40,55	0,354011	3,198987	-0,074994	0,192988	0,231985	0,229997	0,083087	0,168552	-0,064313	-1,640104	0,015350	0,655796	-0,790068	-2,804181	-1,159448	-12,591708	19,330285	13,457675	0,083087	0,168552	-0,064313	-14,871465	6,537717	0,655796	0,083087	0,168552	-0,064313	-14,871465	6,537717	0,655796
11:45:40,60	0,354011	3,198987	-0,074994	0,192988	0,231985	0,229997	0,086524	0,167210	-0,062761	-1,721003	-0,150932	0,635395	-0,793674	-2,800052	-1,163741	-12,607091	19,339336	13,475260	0,086524	0,167210	-0,062761	-14,846991	6,641237	0,635395	0,086524	0,167210	-0,062761	-14,846991	6,641237	0,635395
11:45:40,65	0,354011	3,198987	-0,074994	0,192988	0,231985	0,229997	0,084751	0,172398	-0,067054	-1,451376	-0,040880	0,652980	-0,792403	-2,805667	-1,161013	-12,581318	19,318147	13,433282	0,088978	0,168489	-0,064326	-14,875579	6,691199	0,611002	0,088978	0,168489	-0,064326	-14,875579	6,691199	0,611002
11:45:40,70	0,354011	3,198987	-0,074994	0,192988	0,231985	0,229997	0,088978	0,168489	-0,064326	-1,649158	-0,293604	0,611002	-0,793123	-2,803878	-1,161809	-12,635642	19,323967	13,454032	0,088978	0,168489	-0,064326	-14,875579	6,691199	0,611002	0,088978	0,168489	-0,064326	-14,875579	6,691199	0,611002
11:45:40,75	0,354011	3,198987	-0,074994	0,192988	0,231985	0,229997	0,087790	0,170007	-0,065122	-1,548131	-0,181836	0,631752	-0,794825	-2,802720	-1,160254	-12,619118	19,364294	13,454086	0,087790	0,170007	-0,065122	-14,893668	6,709654	0,631752	0,087790	0,170007	-0,065122	-14,893668	6,709654	0,631752
11:45:40,80	0,354011	3,198987	-0,074994	0,192988	0,231985	0,229997	0,087638	0,172060	-0,063567	-1,484574	-0,168080	0,631806	-0,791859	-2,799911	-1,162164	-12,577972	19,315230	13,483254	0,083722	0,170896	-0,065477	-14,938505	6,547557	0,660974	0,083722	0,170896	-0,065477	-14,938505	6,547557	0,660974
11:45:40,85	0,354011	3,198987	-0,074994	0,192988	0,231985	0,229997	0,083722	0,170896	-0,065477	-1,523151	-0,024645	0,660974	-0,795398	-2,800716	-1,160644	-12,592708	19,324630	13,448135	0,083722	0,170896	-0,065477	-14,938505	6,547557	0,660974	0,083722	0,170896	-0,065477	-14,938505	6,547557	0,660974
11:45:40,90	0,354011	3,198987	-0,074994	0,192988	0,231985	0,229997	0,086189	0,173559	-0,063957	-1,385470	-0,135436	0,625854	-0,792460	-2,802375	-1,161390	-12,589047	19,305046	13,472411	0,086189	0,173559	-0,063957	-15,009835	6,630379	0,625854	0,086189	0,173559	-0,063957	-15,009835	6,630379	0,625854
11:45:40,95	0,354011	3,198987	-0,074994	0,192988	0,231985	0,229997	0,086156	0,170185	-0,064703	-1,545797	-0,146690	0,650131	-0,792424	-2,805123	-1,160989	-12,578829	19,298712	13,466612	0,086156	0,170185	-0,064703	-14,905291	6,616545	0,650131	0,086156	0,170185	-0,064703	-14,905291	6,616545	0,650131
11:45:41,00	0,354011	3,198987	-0,074994	0,192988	0,231985	0,229997	0,088518	0,168779	-0,064302	-1,618490	-0,281541	0,644332	-0,792538	-2,799790	-1,160245	-12,616835	19,295221	13,476900	0,088518	0,168779	-0,064302	-14,867677	6,667127	0,644332	0,088518	0,168779	-0,064302	-14,867677	6,667127	0,644332
11:45:41,05	0,354011	3,198987	-0,074994	0,192988	0,231985	0,229997	0,083956	0,171544	-0,063558	-1,452685	-0,013170	0,654620	-0,793001	-2,805068	-1,160227	-12,595844	19,356499	13,458393	0,083956	0,171544	-0,063558	-14,918923	6,577415	0,654620	0,083956	0,171544	-0,063558	-14,918923	6,577415	0,654620
11:45:41,10	0,354011	3,198987	-0,074994	0,192988	0,231985	0,229997	0,088408	0,171632	-0,063556	-1,482466	-0,224270	0,640404	-0,794840	-2,803601	-1,160243	-12,617319	19,335169	13,462685	0,088408	0,171632	-0,063556	-14,955606	6,715780	0,640404	0,088408	0,171632	-0,063556	-14,955606	6,715780	0,640404
11:45:41,15	0,354011	3,198987	-0,074994	0,192988	0,231985	0,229997	0,088408	0,171632	-0,063556	-1,482466	-0,224270	0,640404	-0,791353	-2,806225	-1,157890	-12,646341	19,329309	13,485803	0,088408	0,171632	-0,063556	-14,955606	6,715780	0,640404	0,088408	0,171632	-0,063556	-14,955606	6,715780	0,640404
11:45:41,20	0,354011	3,198987	-0,074994	0,192988	0,231985	0,229997	0,088937	0,167301	-0,061203	-1,688102	-0,229558	0,663522	-0,791393	-2,800927	-1,162185	-12,633574	19,302940	13,483374	0,088937	0,167301	-0,061203	-14,821245	6,751994	0,663522	0,088937	0,167301	-0,061203	-14,821245	6,751994	0,663522
11:45:41,25	0,354011	3,198987	-0,074994	0,192988	0,231985	0,229997	0,084369	0,169984	-0,065498	-1,532129	-0,016259	0,661094	-0,795412	-2,802587	-1,162548	-12,595839	19,328001	13,492759	0,084369	0,169984	-0,065498	-14,875893	6,606699	0,661094	0,084369	0,169984	-0,065498	-14,875893	6,606699	0,661094
11:45:41,31	0,354011	3,198987	-0,074994	0,192988	0,231985	0,229997	0,087407	0,170208	-0,062772	-1,527598	-0,183301	0,649010	-0,793106	-2,803446	-1,159459	-12,622147	19,304570	13,471290	0,087407	0,170208	-0,062772	-14,888958	6,678117	0,649010	0,087407	0,170208	-0,062772	-14,888958	6,678117	0,649010
11:45:41,36	0,354011	3,198987	-0,074994	0,192988	0,231985	0,229997	0,086651	0,171921	-0,062783	-1,480205	-0,147461	0,630525	-0,794211	-2,801936	-1,159470	-12,598356	19,338916	13,452805	0,086651	0,171921	-0,062783	-14,975971	6,654673	0,630525	0,086651	0,171921	-0,062783	-14,975971	6,654673	0,630525
11:45:41,41	0,354011	3,198987	-0,074994	0,192988	0,231985	0,229997	0,086651	0,171921	-0,062783	-1,480205	-0,147461	0,630525	-0,776523	-2,807694	-1,167682	-12,893862	18,651460	13,499162	0,086651	0,171921	-0,062783	-14,975971	6,654673	0,630525	0,086651	0,171921	-0,062783	-14,975971	6,654673	0,630525
11:45:41,46	0,354011	3,198987	-0,074994	0,192988	0,231985	0,229997	0,082795	0,153723	-0,070994	-1,683359	-0,034728	0,676882	-0,513108	-3,007588	-1,060282	-23,328642	5,107469	14,179321	0,082795	0,153723	-0,070994	-13,750634	6,464660	0,676882	0,082795	0,153723	-0,070994	-13,750634	6,464660	0,676882
11:45:41,51	0,354011	3,198987	-0,074994	0,192988	0,231985	0,229997	0,124200	-0,174348	0,036405	-1,796249	0,076999	1,357040	-0,775259	-2,802495	-0,989881	-12,569893	19,274747	13,544262	0,124200	-0,174348	0,036405	11,890084	9,826676	1,357040	0,124200	-0,174348	0,036405	11,890084	9,826676	1,357040
11:45:41,56	0,354011	3,198987	-0,074994	0,192988	0,231985	0,229997	0,077659	0,155228	0,106806	-2,306869	0,263390	0,721982	-0,846979	-2,804431	-1,266445	-11,666095	23,045881	13,399539	0,077659	0,155228	0,106806	-14,492281	6,359651	0,721982	0,077659	0,155228	0,106806	-14,492281	6,359651	0,721982
11:45:41,61	0,353987	3,199006	-0,074978	0,243000	0,231997	0,230029	0,115196	0,216371	-0,169758	-2,845224	-0,585671	0,577259	-0,819093	-2,842595	-1,353013	-13,696084	21,469132	13,479870	0,115196	0,216371	-0,169758	-19,830369	8,457233	0,577259	0,115196	0,216371	-0,169758	-19,830369	8,457233	0,577259
11:45:41,66	0,353987	3,199006	-0,074978	0,243000	0,231997	0,230029	0,134304	0,173140	-0,256326	-2,712778	-0,609620	0,657590	-0,816762	-2,846742	-1,351058	-13,714839	21,445884	13,477917	0,134304	0,173140	-0,256326	-16,304229	9,933231	0,657590	0,134304	0,173140	-0,256326	-16,304229	9,933231	0,657590
11:45:41,71	0,353987	3,199006	-0,074978	0,243000	0,231997	0,230029	0,136730	0,169047	-0,254371	-2,896061	-0,731170	0,655636	-0,815066	-2,841721	-1,351848	-13,726020	21,431199	13,493615	0,136730	0,169047	-0,254371	-16,166275	10,002147	0,655636	0,136730	0,169047	-0,254371	-16,166275	10,002147	0,655636
11:45:41,76	0,353987	3,199006	-0,074978	0,243000	0,231997	0,230029	0,131533	0,170089	-0,255161	-2,823602	-0,458601	0,671335	-0,815609	-2,842290	-1,354562	-13,717698	21,479204	13,496540	0,131533	0,170089	-0,255161	-16,175562	9,866774	0,671335	0,131533	0,170089	-0,255161	-16,175562	9,866774	0,671335
11:45:41,81	0,353987	3,199006	-0,074978	0,243000	0,231997	0,230029	0,132298	0,170275	-0,257875	-2,859638	-0,481566	0,674260	-0,818028	-2,841352	-1,353028	-13,735692	21,444352	13,489552	0,132695	0,172838	-0,256341	-16,254987	9,912507	0,667271	0,132695	0,172838	-0,256341	-16,254987	9,912507	0,667271
11:45:41,86	0,353987	3,199006	-0,074978	0,243000	0,231997	0,230029	0,132695	0,172838	-0,256341	-2,687167	-0,504045	0,667271	-0,818645	-2,847061	-1,354960	-13,756047	21,431049	13,484712	0,132695	0,172838	-0,256341	-16,254987	9,912507	0,667271	0,132695	0,172838	-0,256341	-16,254987	9,912507	0,667271
11:45:41,91	0,353987	3,199006	-0,074978	0,243000	0,231997	0,230029	0,137948	0,170518	-0,258273	-2,786117	-0,766211	0,662431	-0,801859	-2,852948	-1,355865	-14,227748	20,788681	13,534548	0,137948	0,170518	-0,258273	-16,171805	10,062680	0,662431	0,137948	0,170518	-0,258273	-16,171805	10,062680	0,662431
11:45:41,96	0,353987	3,199006	-0,074978	0,243000	0,231997	0,230029	0,134653	0,153038	-0,259178	-2,902931	-0,507588	0,712268	-0,535075	-3,011925	-1,186699	-22,585212	7,329425	14,155449	0,134653	0,153038	-0,259178	-14,916422	10,062704	0,712268	0,134653	0,153038	-0,259178	-14,916422	10,062704	0,712268
11:45:42,01	0,353987	3,199006	-0,074978	0,243000	0,231997	0,230029	0,138939	-0,157492	-0,090012	-3,215723	-0,222302	1,333168	-0,794928	-2,838430	-1,115368	-13,522954	21,310699	13,541547	0,138939	-0,157492	-0,090012	9,147416	10,684421	1,333168	0,138939	-0,157492	-0,090012	9,147416	10,684421	1,333168
11:45:42,06	0,353987	3,199006	-0,074978	0,243000	0,231997	0,230029	0,118615	0,154295	-0,018681	-3,642060	-0,022932	0,719267	-0,862414	-2,797429	-1,299957	-10,897964	24,858012	13,415158	0,118615	0,154295	-0,018681	-15,754201	9,288315	0,719267	0,118615	0,154295	-0,018681	-15,754201	9,288315	0,719267
11:45:42,11	0,353938	3,199006	-0,075001	0,293004	0,231995	0,230004	0,116850	0,233239	-0,203270	-3,921503	-0,430841	0,592877	-0,832345	-2,841892	-1,383839	-13,018607	23,235436	13,463691	0,116850	0,233239	-0,203270	-22,230788	8,741912	0,592877	0,116850	0,233239	-0,203270	-22,230788	8,741912	0,592877
11:45:42,16	0,353938	3,199006	-0,075001	0,293004	0,231995	0,230004	0,139907	0,187265	-0,288285	-3,834462	-0,626039	0,689656	-0,834128	-2,840384	-1,384972	-13,006082	23,214131	13,511936	0,139907	0,187265	-0,288285	-18,534769	10,356653	0,689656	0,139907	0,187265	-0,288285	-18,534769	10,356653	0,689656
11:45:42,21	0,353938	3,199006	-0,075001	0,293004	0,231995	0,230004	0,143833	0,181716	-0,289855	-4,086297	-0,779517	0,666394	-0,831286	-2,846559	-1,386542	-13,068337	23,207703	13,488675	0,143833	0,181716	-0,289855	-18,351036	10,511406	0,666394	0,143833	0,181716	-0,289855	-18,351036	10,511406	0,666394
11:45:42,26	0,353938	3,199006	-0,075001	0,293004	0,231995	0,230004	0,143833	0,181716	-0,289855	-4,086297	-0,779517	0,666394	-0,831894	-2,842656	-1,385404	-13,055772	23,161468	13,467465	0,143833	0,181716	-0,289855	-18,351036	10,511406	0,666394	0,143833	0,181716	-0,289855	-18,351036	10,511406	0,666394
11:45:42,31	0,353938	3,199006	-0,075001	0,293004	0,231995	0,230004	0,140758	0,184195	-0,288717	-3,923639	-0,653580	0,645185	-0,830690	-2,842494	-1,387715	-13,038273	23,165861	13,483600	0,140758	0,184195	-0,288717	-18,382967	10,395901	0,645185	0,140758	0,184195	-0,288717	-18,382967	10,395901	0,645185
11:45:42,36	0,353938	3,199006	-0,075001	0,293004	0,231995	0,230004	0,140015	0,183233	-0,291028	-3,986217	-0,627935	0,661320	-0,832508	-2,845450	-1,386569	-13,080031	23,183707	13,468615	0,140015	0,183233	-0,291028	-18,370029	10,363270	0,661320	0,140015	0,183233	-0,291028	-18,370029	10,363270	0,661320
11:45:42,41	0,353938	3,199006	-0,075001	0,293004	0,231995	0,230004	0,143484	0,183330	-0,289882	-3,975781	-0,763223	0,646335	-0,834239	-2,842707	-1,386946	-13,044693	23,159043	13,482334	0,143484	0,183330	-0,289882	-18,367159	10,500277	0,646335	0,143484	0,183330	-0,289882	-18,367159	10,500277	0,646335
11:45:42,46	0,353938	3,199006	-0,075001	0,293004	0,231995	0,230004	0,142061	0,183482	-0,289113	-3,934966	-0,722005	0,634910	-0,831928	-2,844141	-1,385800	-13,068064	23,138827	13,457191	0,142061	0,183482	-0,289113	-18,338318	10,429751	0,634910	0,142061	0,183482	-0,289113	-18,338318	10,429751	0,634910
11:45:42,51	0,353938	3,199006	-0,075001	0,293004	0,231995	0,230004	0,142061	0,183482	-0,289113	-3,934966	-0,722005	0,634910	-0,829508	-2,841978	-1,384627	-13,041332	23,157347	13,457535	0,138977	0,182468	-0,287940	-18,340842	10,334158	0,635254	0,138977	0,182468	-0,287940	-18,340842	10,334158	0,635254
11:45:42,56	0,353938	3,199006	-0,075001	0,293004	0,231995	0,230004	0,140929	0,183448	-0,290652	-3,930982	-0,684600	0,649964	-0,831333	-2,843178	-1,387339	-13,052394	23,123135	13,472245	0,140929	0,183448	-0,290652	-18,331660	10,378358	0,649964	0,140929	0,183448	-0,290652	-18,331660	10,378358	0,649964
11:45:42,61	0,353938	3,199006	-0,075001	0,293004	0,231995	0,230004	0,140768	0,180168	-0,287949	-4,103559	-0,640938	0,630145	-0,828412	-2,844678	-1,384636	-13,081932	23,142496	13,452426	0,140768	0,180168	-0,287949	-18,246728	10,409338	0,630145	0,140768	0,180168	-0,287949	-18,246728	10,409338	0,630145
11:45:42,66	0,353938	3,199006	-0,075001	0,293004	0,231995	0,230004	0,140768	0,180168	-0,287949	-4,103559	-0,640938	0,630145	-0,831292	-2,845095	-1,383835	-13,055458	23,152525	13,470808	0,142569	0,182454	-0,287148	-18,329230	10,439162	0,648528	0,142569	0,182454	-0,287148	-18,329230	10,439162	0,648528
11:45:42,71	0,353938	3,199006	-0,075001	0,293004	0,231995	0,230004	0,142569	0,182454	-0,287148	-4,006609	-0,752521	0,648528	-0,831875	-2,845375	-1,384231	-13,056755	23,161643	13,461522	0,142569	0,182454	-0,287148	-18,329230	10,439162	0,648528	0,142569	0,182454	-0,287148	-18,329230	10,439162	0,648528
11:45:42,76	0,353938	3,199006	-0,075001	0,293004	0,231995	0,230004	0,143102	0,182819	-0,287544	-3,994878	-0,774559	0,639242	-0,831876	-2,844173	-1,385800	-13,045489	23,138795	13,442427	0,143102	0,182819	-0,287544	-18,346151	10,458971	0,639242	0,143102	0,182819	-0,287544	-18,346151	10,458971	0,639242
11:45:42,81	0,353938	3,199006	-0,075001	0,293004	0,231995	0,230004	0,142063	0,183421	-0,289113	-3,949430	-0,741679	0,620146	-0,829551	-2,842135	-1,385785	-13,047647	23,128163	13,471874	0,142063	0,183421	-0,289113	-18,347945	10,410240	0,620146	0,142063	0,183421	-0,289113	-18,347945	10,410240	0,620146
11:45:42,86	0,353938	3,199006	-0,075001	0,293004	0,231995	0,230004	0,142536	0,185896	-0,289489	-3,837185	-0,741241	0,654999	-0,834256	-2,843345	-1,386176	-13,058925	23,165584	13,477279	0,142536	0,185896	-0,289489	-18,430027	10,447803	0,654999	0,142536	0,185896	-0,289489	-18,430027	10,447803	0,654999
11:45:42,91	0,353938	3,199006	-0,075001	0,293004	0,231995	0,230004	0,142536	0,185896	-0,289489	-3,837185	-0,741241	0,654999	-0,831884	-2,844153	-1,385778	-13,045491	23,138842	13,471487	0,142536	0,185896	-0,289489	-18,430027	10,447803	0,654999	0,142536	0,185896	-0,289489	-18,430027	10,447803	0,654999
11:45:42,96	0,353938	3,199006	-0,075001	0,293004	0,231995	0,230004	0,142049	0,183437	-0,289091	-3,948599	-0,740936	0,649207	-0,832450	-2,840377	-1,383857	-13,039622	23,167250	13,461940	0,139062	0,185816	-0,287170	-18,438989	10,339862	0,639660	0,139062	0,185816	-0,287170	-18,438989	10,339862	0,639660
11:45:43,01	0,353938	3,199006	-0,075001	0,293004	0,231995	0,230004	0,139062	0,185816	-0,287170	-3,852463	-0,576484	0,639660	-0,832449	-2,842381	-1,384603	-13,037520	23,160903	13,490942	0,139062	0,185816	-0,287170	-18,438989	10,339862	0,639660	0,139062	0,185816	-0,287170	-18,438989	10,339862	0,639660
11:45:43,06	0,353938	3,199006	-0,075001	0,293004	0,231995	0,230004	0,140797	0,184813	-0,287915	-3,900132	-0,671701	0,668662	-0,834232	-2,846249	-1,385786	-13,049247	23,139774	13,456308	0,140797	0,184813	-0,287915	-18,407985	10,380847	0,668662	0,140797	0,184813	-0,287915	-18,407985	10,380847	0,668662
11:45:43,11	0,353938	3,199006	-0,075001	0,293004	0,231995	0,230004	0,145038	0,184423	-0,289099	-3,896276	-0,892630	0,634028	-0,827764	-2,844915	-1,385784	-13,054810	23,149563	13,457993	0,145038	0,184423	-0,289099	-18,373476	10,492820	0,634028	0,145038	0,184423	-0,289099	-18,373476	10,492820	0,634028
11:45:43,16	0,353938	3,199006	-0,075001	0,293004	0,231995	0,230004	0,140649	0,179489	-0,289097	-4,158555	-0,654707	0,635713	-0,832503	-2,843859	-1,385378	-13,055499	23,135035	13,495387	0,140649	0,179489	-0,289097	-18,248413	10,386232	0,635713	0,140649	0,179489	-0,289097	-18,248413	10,386232	0,635713
11:45:43,21	0,353938	3,199006	-0,075001	0,293004	0,231995	0,230004	0,142104	0,184121	-0,288691	-3,904746	-0,737038	0,673107	-0,830790	-2,841313	-1,386577	-13,078039	23,146374	13,478004	0,142104	0,184121	-0,288691	-18,358245	10,418124	0,673107	0,142104	0,184121	-0,288691	-18,358245	10,418124	0,673107
11:45:43,26	0,353938	3,199006	-0,075001	0,293004	0,231995	0,230004	0,142137	0,186188	-0,288342	-3,795062	-0,712742	0,644259	-0,834310	-2,842854	-1,385029	-13,079149	23,146119	13,466539	0,142137	0,186188	-0,288342	-18,410781	10,445027	0,644259	0,142137	0,186188	-0,288342	-18,410781	10,445027	0,644259
11:45:43,31	0,353938	3,199006	-0,075001	0,293004	0,231995	0,230004	0,142137	0,186188	-0,288342	-3,795062	-0,712742	0,644259	-0,830734	-2,844527	-1,382706	-13,058036	23,101161	13,425077	0,141798	0,182255	-0,286019	-18,278179	10,395269	0,602797	0,141798	0,182255	-0,286019	-18,278179	10,395269	0,602797
11:45:43,36	0,353938	3,199006	-0,075001	0,293004	0,231995	0,230004	0,141798	0,182255	-0,286019	-3,971198	-0,735855	0,602797	-0,830688	-2,843842	-1,385391	-13,049992	23,175717	13,472732	0,141182	0,182557	-0,288704	-18,354788	10,409252	0,650451	0,141182	0,182557	-0,288704	-18,354788	10,409252	0,650451
11:45:43,41	0,353938	3,199006	-0,075001	0,293004	0,231995	0,230004	0,141182	0,182557	-0,288704	-4,024050	-0,673504	0,650451	-0,833043	-2,844857	-1,386554	-13,037339	23,137647	13,466687	0,143239	0,184089	-0,289867	-18,368750	10,433768	0,644407	0,143239	0,184089	-0,289867	-18,368750	10,433768	0,644407
11:45:43,46	0,353938	3,199006	-0,075001	0,293004	0,231995	0,230004	0,143239	0,184089	-0,289867	-3,917729	-0,810457	0,644407	-0,832995	-2,844779	-1,385394	-13,025651	23,157104	13,451969	0,143239	0,184089	-0,289867	-18,368750	10,433768	0,644407	0,143239	0,184089	-0,289867	-18,368750	10,433768	0,644407
11:45:43,51	0,353938	3,199006	-0,075001	0,293004	0,231995	0,230004	0,143147	0,184087	-0,288707	-3,940533	-0,806066	0,629689	-0,830714	-2,844096	-1,387307	-13,039734	23,130317	13,501366	0,141415	0,182453	-0,290620	-18,317833	10,383850	0,679086	0,141415	0,182453	-0,290620	-18,317833	10,383850	0,679086
11:45:43,56	0,353938	3,199006	-0,075001	0,293004	0,231995	0,230004	0,141415	0,182453	-0,290620	-3,995291	-0,717214	0,679086	-0,831382	-2,843021	-1,385037	-13,091368	23,152370	13,457660	0,141415	0,182453	-0,290620	-18,317833	10,383850	0,679086	0,141415	0,182453	-0,290620	-18,317833	10,383850	0,679086
11:45:43,61	0,353938	3,199006	-0,075001	0,293004	0,231995	0,230004	0,140818	0,183569	-0,288350	-3,930533	-0,630446	0,635380	-0,831943	-2,843973	-1,388134	-13,073155	23,148489	13,458995	0,140818	0,183569	-0,288350	-18,340691	10,423781	0,635380	0,140818	0,183569	-0,288350	-18,340691	10,423781	0,635380
11:45:43,66	0,353938	3,199006	-0,075001	0,293004	0,231995	0,230004	0,141923	0,183579	-0,291447	-3,935766	-0,705591	0,636715	-0,830830	-2,846234	-1,388497	-13,089005	23,101215	13,486792	0,143324	0,181485	-0,291810	-18,242338	10,462571	0,664512	0,143324	0,181485	-0,291810	-18,242338	10,462571	0,664512
11:45:43,71	0,353938	3,199006	-0,075001	0,293004	0,231995	0,230004	0,143324	0,181485	-0,291810	-3,995795	-0,788391	0,664512	-0,832373	-2,841681	-1,387313	-12,994743	23,157515	13,482470	0,143324	0,181485	-0,291810	-18,242338	10,462571	0,664512	0,143324	0,181485	-0,291810	-18,242338	10,462571	0,664512
11:45:43,76	0,353938	3,199006	-0,075001	0,293004	0,231995	0,230004	0,140153	0,185097	-0,290626	-3,903831	-0,676972	0,660190	-0,828950	-2,843055	-1,388483	-13,035018	23,122277	13,487700	0,140153	0,185097	-0,290626	-18,433959	10,325051	0,660190	0,140153	0,185097	-0,290626	-18,433959	10,325051	0,660190
11:45:43,81	0,353938	3,199006	-0,075001	0,293004	0,231995	0,230004	0,139631	0,181446	-0,291796	-4,043052	-0,632545	0,665420	-0,830259	-2,845273	-1,386974	-13,101475	23,101760	13,457182	0,142206	0,181470	-0,290287	-18,236199	10,444011	0,634901	0,142206	0,181470	-0,290287	-18,236199	10,444011	0,634901
11:45:43,86	0,353938	3,199006	-0,075001	0,293004	0,231995	0,230004	0,142206	0,181470	-0,290287	-3,990772	-0,719174	0,634901	-0,833055	-2,842856	-1,386939	-13,033930	23,134303	13,481609	0,141512	0,185100	-0,290252	-18,394349	10,383381	0,659329	0,141512	0,185100	-0,290252	-18,394349	10,383381	0,659329
11:45:43,91	0,353938	3,199006	-0,075001	0,293004	0,231995	0,230004	0,141512	0,185100	-0,290252	-3,863969	-0,725282	0,659329	-0,829615	-2,841341	-1,385398	-13,078164	23,141147	13,491856	0,141512	0,185100	-0,290252	-18,394349	10,383381	0,659329	0,141512	0,185100	-0,290252	-18,394349	10,383381	0,659329
11:45:43,96	0,353938	3,199006	-0,075001	0,293004	0,231995	0,230004	0,138479	0,182879	-0,288711	-3,963301	-0,525865	0,669575	-0,832536	-2,841824	-1,384616	-13,068890	23,141433	13,495562	0,138479	0,182879	-0,288711	-18,319286	10,344751	0,669575	0,138479	0,182879	-0,288711	-18,319286	10,344751	0,669575
11:45:44,02	0,353938	3,199006	-0,075001	0,293004	0,231995	0,230004	0,140358	0,185167	-0,287929	-3,849222	-0,631426	0,673282	-0,830281	-2,843322	-1,384244	-13,109550	23,105016	13,485064	0,140358	0,185167	-0,287929	-18,384797	10,386639	0,673282	0,140358	0,185167	-0,287929	-18,384797	10,386639	0,673282
11:45:44,07	0,353938	3,199006	-0,075001	0,293004	0,231995	0,230004	0,140527	0,182465	-0,287557	-3,937839	-0,623259	0,662784	-0,829544	-2,842081	-1,386184	-13,047419	23,134612	13,457795	0,139085	0,182447	-0,289497	-18,317564	10,330917	0,635515	0,139085	0,182447	-0,289497	-18,317564	10,330917	0,635515
11:45:44,12	0,353938	3,199006	-0,075001	0,293004	0,231995	0,230004	0,139085	0,182447	-0,289497	-3,995455	-0,587270	0,635515	-0,823040	-2,844658	-1,389326	-13,193717	22,804694	13,475610	0,139085	0,182447	-0,289497	-18,317564	10,330917	0,635515	0,139085	0,182447	-0,289497	-18,317564	10,330917	0,635515
11:45:44,17	0,353938	3,199006	-0,075001	0,293004	0,231995	0,230004	0,138064	0,175526	-0,292639	-3,996500	-0,572437	0,653329	-0,552329	-3,005319	-1,320004	-21,521192	8,760676	14,128963	0,138064	0,175526	-0,292639	-17,775281	10,265597	0,653329	0,138064	0,175526	-0,292639	-17,775281	10,265597	0,653329
11:45:44,22	0,353938	3,199006	-0,075001	0,293004	0,231995	0,230004	0,141845	-0,139247	-0,223317	-4,038486	-0,579275	1,306683	-0,810969	-2,816203	-1,283661	-11,568872	22,933817	13,569793	0,141845	-0,139247	-0,223317	6,892412	10,555596	1,306683	0,141845	-0,139247	-0,223317	6,892412	10,555596	1,306683
11:45:44,27	0,353938	3,199006	-0,075001	0,293004	0,231995	0,230004	0,107386	0,179300	-0,186974	-4,724505	-0,319794	0,747512	-0,893154	-2,781823	-1,501456	-9,103060	27,058926	13,315495	0,107386	0,179300	-0,186974	-18,799535	8,110044	0,747512	0,107386	0,179300	-0,186974	-18,799535	8,110044	0,747512
11:45:44,32	0,354072	3,198962	-0,074984	0,343009	0,231998	0,229994	0,118705	0,267663	-0,404769	-4,934947	-0,981250	0,493215	-0,849769	-2,835171	-1,619572	-11,597459	24,783215	13,475356	0,118705	0,267663	-0,404769	-25,946526	8,337082	0,493215	0,118705	0,267663	-0,404769	-25,946526	8,337082	0,493215
11:45:44,37	0,354072	3,198962	-0,074984	0,343009	0,231998	0,229994	0,143212	0,203417	-0,522885	-5,057719	-1,233288	0,653075	-0,853371	-2,834540	-1,621531	-11,622912	24,782782	13,481111	0,143212	0,203417	-0,522885	-21,025983	10,008889	0,653075	0,143212	0,203417	-0,522885	-21,025983	10,008889	0,653075
11:45:44,42	0,354072	3,198962	-0,074984	0,343009	0,231998	0,229994	0,144467	0,206853	-0,524844	-4,865979	-1,276712	0,658831	-0,852216	-2,835739	-1,619612	-11,651045	24,803535	13,456694	0,144929	0,205253	-0,522925	-21,065434	10,110932	0,634413	0,144929	0,205253	-0,522925	-21,065434	10,110932	0,634413
11:45:44,47	0,354072	3,198962	-0,074984	0,343009	0,231998	0,229994	0,144929	0,205253	-0,522925	-4,953066	-1,265956	0,634413	-0,851128	-2,835076	-1,616134	-11,698941	24,808064	13,460347	0,143810	0,204642	-0,519447	-21,029208	10,125034	0,638066	0,143810	0,204642	-0,519447	-21,029208	10,125034	0,638066
11:45:44,52	0,354072	3,198962	-0,074984	0,343009	0,231998	0,229994	0,143810	0,204642	-0,519447	-4,964833	-1,164048	0,638066	-0,850537	-2,835654	-1,616899	-11,684416	24,769760	13,464297	0,143810	0,204642	-0,519447	-21,029208	10,125034	0,638066	0,143810	0,204642	-0,519447	-21,029208	10,125034	0,638066
11:45:44,57	0,354072	3,198962	-0,074984	0,343009	0,231998	0,229994	0,144016	0,203841	-0,520211	-4,980548	-1,206473	0,642016	-0,851790	-2,837797	-1,615344	-11,722387	24,759028	13,477398	0,144016	0,203841	-0,520211	-20,982085	10,098752	0,642016	0,144016	0,203841	-0,520211	-20,982085	10,098752	0,642016
11:45:44,62	0,354072	3,198962	-0,074984	0,343009	0,231998	0,229994	0,146498	0,203854	-0,518657	-4,951590	-1,308032	0,655118	-0,841171	-2,845260	-1,629449	-12,037128	24,122565	13,455021	0,146498	0,203854	-0,518657	-20,954151	10,192050	0,655118	0,146498	0,203854	-0,518657	-20,954151	10,192050	0,655118
11:45:44,67	0,354072	3,198962	-0,074984	0,343009	0,231998	0,229994	0,147651	0,190927	-0,532762	-4,915257	-1,413640	0,632741	-0,586297	-2,972287	-1,528502	-18,781319	11,214123	14,072725	0,147651	0,190927	-0,532762	-19,903008	10,176943	0,632741	0,147651	0,190927	-0,532762	-19,903008	10,176943	0,632741
11:45:44,72	0,354072	3,198962	-0,074984	0,343009	0,231998	0,229994	0,130223	-0,093314	-0,431815	-5,144646	-1,120978	1,250444	-0,844544	-2,811798	-1,408856	-10,484904	25,239733	13,485515	0,130223	-0,093314	-0,431815	2,180500	9,101524	1,250444	0,130223	-0,093314	-0,431815	2,180500	9,101524	1,250444
11:45:44,77	0,354072	3,198962	-0,074984	0,343009	0,231998	0,229994	0,120359	0,210579	-0,312169	-5,636933	-0,780160	0,663234	-0,917438	-2,754243	-1,692540	-6,616072	28,872206	13,255844	0,120359	0,210579	-0,312169	-22,167407	8,668036	0,663234	0,120359	0,210579	-0,312169	-22,167407	8,668036	0,663234
11:45:44,82	0,353978	3,198963	-0,074978	0,393016	0,231972	0,229970	0,140274	0,243785	-0,718758	-5,934067	-1,885576	0,603851	-0,883259	-2,812442	-1,815445	-9,412510	26,957484	13,426131	0,140274	0,243785	-0,718758	-25,071162	9,125935	0,603851	0,140274	0,243785	-0,718758	-25,071162	9,125935	0,603851
11:45:44,87	0,353978	3,198963	-0,074978	0,393016	0,231972	0,229970	0,140274	0,243785	-0,718758	-5,934067	-1,885576	0,603851	-0,879748	-2,807531	-1,811975	-9,400993	26,902492	13,404094	0,134266	0,243200	-0,715288	-25,013814	8,929248	0,581813	0,134266	0,243200	-0,715288	-25,013814	8,929248	0,581813
11:45:44,92	0,353978	3,198963	-0,074978	0,393016	0,231972	0,229970	0,134266	0,243200	-0,715288	-5,922582	-1,610622	0,581813	-0,876861	-2,811346	-1,813510	-9,418342	26,857048	13,413374	0,136126	0,238793	-0,716823	-24,848976	8,970857	0,591093	0,136126	0,238793	-0,716823	-24,848976	8,970857	0,591093
11:45:44,97	0,353978	3,198963	-0,074978	0,393016	0,231972	0,229970	0,136126	0,238793	-0,716823	-6,103759	-1,715071	0,591093	-0,879291	-2,810707	-1,810412	-9,460689	26,874197	13,431529	0,136788	0,241216	-0,713725	-24,906882	9,033632	0,609248	0,136788	0,241216	-0,713725	-24,906882	9,033632	0,609248
11:45:45,02	0,353978	3,198963	-0,074978	0,393016	0,231972	0,229970	0,136788	0,241216	-0,713725	-5,971404	-1,704215	0,609248	-0,882312	-2,811382	-1,812374	-9,480476	26,832249	13,421270	0,138882	0,243495	-0,715686	-24,921059	9,085294	0,598989	0,138882	0,243495	-0,715686	-24,921059	9,085294	0,598989
11:45:45,07	0,353978	3,198963	-0,074978	0,393016	0,231972	0,229970	0,138882	0,243495	-0,715686	-5,806665	-1,816958	0,598989	-0,877566	-2,813501	-1,810820	-9,467297	26,804734	13,390742	0,138344	0,238325	-0,714133	-24,766802	9,045874	0,568462	0,138344	0,238325	-0,714133	-24,766802	9,045874	0,568462
11:45:45,12	0,353978	3,198963	-0,074978	0,393016	0,231972	0,229970	0,138344	0,238325	-0,714133	-6,058292	-1,814168	0,568462	-0,878857	-2,810810	-1,814342	-9,500452	26,790338	13,397786	0,138344	0,238325	-0,714133	-24,766802	9,045874	0,568462	0,138344	0,238325	-0,714133	-24,766802	9,045874	0,568462
11:45:45,17	0,353978	3,198963	-0,074978	0,393016	0,231972	0,229970	0,136660	0,240789	-0,717655	-5,901123	-1,705059	0,575506	-0,880647	-2,812509	-1,813173	-9,519486	26,798413	13,406658	0,136660	0,240789	-0,717655	-24,803051	9,022749	0,575506	0,136660	0,240789	-0,717655	-24,803051	9,022749	0,575506
11:45:45,22	0,353978	3,198963	-0,074978	0,393016	0,231972	0,229970	0,139026	0,241490	-0,716486	-5,862159	-1,807563	0,584378	-0,874595	-2,810470	-1,811994	-9,442180	26,791290	13,377195	0,139026	0,241490	-0,716486	-24,819097	9,105967	0,584378	0,139026	0,241490	-0,716486	-24,819097	9,105967	0,584378
11:45:45,27	0,353978	3,198963	-0,074978	0,393016	0,231972	0,229970	0,134234	0,237268	-0,715306	-6,114174	-1,628901	0,554915	-0,880534	-2,815156	-1,811182	-9,480609	26,814852	13,429426	0,141262	0,240069	-0,714495	-24,815114	9,139767	0,607146	0,141262	0,240069	-0,714495	-24,815114	9,139767	0,607146
11:45:45,32	0,353978	3,198963	-0,074978	0,393016	0,231972	0,229970	0,141262	0,240069	-0,714495	-5,969731	-1,949275	0,607146	-0,878825	-2,812879	-1,808873	-9,504114	26,806862	13,423795	0,138435	0,239727	-0,712186	-24,787390	9,081226	0,601514	0,138435	0,239727	-0,712186	-24,787390	9,081226	0,601514
11:45:45,37	0,353978	3,198963	-0,074978	0,393016	0,231972	0,229970	0,136241	0,241633	-0,714490	-5,867189	-1,721016	0,631034	-0,879379	-2,810026	-1,811177	-9,462791	26,780123	13,453314	0,136241	0,241633	-0,714490	-24,835416	8,973935	0,631034	0,136241	0,241633	-0,714490	-24,835416	8,973935	0,631034
11:45:45,42	0,353978	3,198963	-0,074978	0,393016	0,231972	0,229970	0,136241	0,241633	-0,714490	-5,867189	-1,721016	0,631034	-0,876449	-2,809711	-1,808886	-9,478172	26,776614	13,404067	0,136241	0,241633	-0,714490	-24,835416	8,973935	0,631034	0,136241	0,241633	-0,714490	-24,835416	8,973935	0,631034
11:45:45,47	0,353978	3,198963	-0,074978	0,393016	0,231972	0,229970	0,134504	0,239253	-0,712199	-5,980260	-1,619111	0,581787	-0,881190	-2,812465	-1,809648	-9,496370	26,781713	13,427879	0,139259	0,241982	-0,712961	-24,829252	9,083785	0,605599	0,139259	0,241982	-0,712961	-24,829252	9,083785	0,605599
11:45:45,52	0,353978	3,198963	-0,074978	0,393016	0,231972	0,229970	0,139259	0,241982	-0,712961	-5,833629	-1,848070	0,605599	-0,878807	-2,813090	-1,807713	-9,493508	26,787416	13,407793	0,139259	0,241982	-0,712961	-24,829252	9,083785	0,605599	0,139259	0,241982	-0,712961	-24,829252	9,083785	0,605599
11:45:45,57	0,353978	3,198963	-0,074978	0,393016	0,231972	0,229970	0,138609	0,239606	-0,711026	-5,963592	-1,813878	0,585513	-0,877650	-2,815056	-1,810025	-9,496933	26,772478	13,423201	0,138609	0,239606	-0,711026	-24,772637	9,066921	0,585513	0,138609	0,239606	-0,711026	-24,772637	9,066921	0,585513
11:45:45,63	0,353978	3,198963	-0,074978	0,393016	0,231972	0,229970	0,139733	0,237620	-0,713338	-6,052175	-1,876836	0,600920	-0,878208	-2,813683	-1,808863	-9,473383	26,745857	13,411816	0,139733	0,237620	-0,713338	-24,705378	9,092209	0,600920	0,139733	0,237620	-0,713338	-24,705378	9,092209	0,600920
11:45:45,68	0,353978	3,198963	-0,074978	0,393016	0,231972	0,229970	0,138823	0,238791	-0,712176	-5,980034	-1,863238	0,589535	-0,878886	-2,810917	-1,807723	-9,500204	26,719195	13,410837	0,138823	0,238791	-0,712176	-24,725115	9,034396	0,589535	0,138823	0,238791	-0,712176	-24,725115	9,034396	0,589535
11:45:45,73	0,353978	3,198963	-0,074978	0,393016	0,231972	0,229970	0,136767	0,240760	-0,711036	-5,841130	-1,746409	0,588557	-0,878930	-2,817284	-1,809249	-9,540905	26,745517	13,436301	0,136767	0,240760	-0,711036	-24,740801	8,989799	0,588557	0,136767	0,240760	-0,711036	-24,740801	8,989799	0,588557
11:45:45,78	0,353978	3,198963	-0,074978	0,393016	0,231972	0,229970	0,142303	0,237615	-0,712562	-6,007127	-1,985873	0,614021	-0,875983	-2,813818	-1,808106	-9,524866	26,712637	13,411185	0,137828	0,236796	-0,711419	-24,617739	9,035999	0,588904	0,137828	0,236796	-0,711419	-24,617739	9,035999	0,588904
11:45:45,83	0,353978	3,198963	-0,074978	0,393016	0,231972	0,229970	0,137828	0,236796	-0,711419	-6,029259	-1,783511	0,588904	-0,876459	-2,812646	-1,808091	-9,480010	26,744383	13,411823	0,137828	0,236796	-0,711419	-24,617739	9,035999	0,588904	0,137828	0,236796	-0,711419	-24,617739	9,035999	0,588904
11:45:45,88	0,353978	3,198963	-0,074978	0,393016	0,231972	0,229970	0,137051	0,237794	-0,711404	-6,027273	-1,766078	0,589543	-0,874106	-2,813448	-1,808073	-9,472263	26,714414	13,420751	0,137051	0,237794	-0,711404	-24,694112	8,992434	0,589543	0,137051	0,237794	-0,711404	-24,694112	8,992434	0,589543
11:45:45,93	0,353978	3,198963	-0,074978	0,393016	0,231972	0,229970	0,136569	0,235356	-0,711386	-6,131974	-1,762687	0,598470	-0,877701	-2,814808	-1,809637	-9,501125	26,717347	13,426115	0,139543	0,237789	-0,712949	-24,660001	9,063251	0,603834	0,139543	0,237789	-0,712949	-24,660001	9,063251	0,603834
11:45:45,98	0,353978	3,198963	-0,074978	0,393016	0,231972	0,229970	0,139543	0,237789	-0,712949	-5,993578	-1,890914	0,603834	-0,874720	-2,812302	-1,807734	-9,495353	26,739643	13,378047	0,135883	0,236460	-0,711046	-24,646983	8,972404	0,555767	0,135883	0,236460	-0,711046	-24,646983	8,972404	0,555767
11:45:46,03	0,353978	3,198963	-0,074978	0,393016	0,231972	0,229970	0,135883	0,236460	-0,711046	-6,084867	-1,694433	0,555767	-0,877090	-2,813674	-1,807309	-9,501682	26,743893	13,425828	0,135883	0,236460	-0,711046	-24,646983	8,972404	0,555767	0,135883	0,236460	-0,711046	-24,646983	8,972404	0,555767
11:45:46,08	0,353978	3,198963	-0,074978	0,393016	0,231972	0,229970	0,138256	0,237826	-0,710622	-6,014335	-1,810217	0,603548	-0,879546	-2,813931	-1,809657	-9,531005	26,705776	13,425875	0,139707	0,239825	-0,712970	-24,688992	9,087674	0,603594	0,139707	0,239825	-0,712970	-24,688992	9,087674	0,603594
11:45:46,13	0,353978	3,198963	-0,074978	0,393016	0,231972	0,229970	0,139707	0,239825	-0,712970	-5,862749	-1,879326	0,603594	-0,874778	-2,813307	-1,807717	-9,505384	26,691094	13,400651	0,139707	0,239825	-0,712970	-24,688992	9,087674	0,603594	0,139707	0,239825	-0,712970	-24,688992	9,087674	0,603594
11:45:46,18	0,353978	3,198963	-0,074978	0,393016	0,231972	0,229970	0,136782	0,236008	-0,711029	-6,061302	-1,756767	0,578371	-0,878262	-2,811913	-1,807687	-9,482171	26,716649	13,439579	0,136782	0,236008	-0,711029	-24,587950	8,980638	0,578371	0,136782	0,236008	-0,711029	-24,587950	8,980638	0,578371
11:45:46,23	0,353978	3,198963	-0,074978	0,393016	0,231972	0,229970	0,137318	0,239722	-0,711000	-5,901943	-1,791932	0,617299	-0,875922	-2,808716	-1,806945	-9,478716	26,692892	13,405294	0,133378	0,239294	-0,710258	-24,689921	8,868237	0,583014	0,133378	0,239294	-0,710258	-24,689921	8,868237	0,583014
11:45:46,28	0,353978	3,198963	-0,074978	0,393016	0,231972	0,229970	0,133378	0,239294	-0,710258	-5,905319	-1,601955	0,583014	-0,878276	-2,811819	-1,809644	-9,487489	26,719815	13,426402	0,133378	0,239294	-0,710258	-24,689921	8,868237	0,583014	0,133378	0,239294	-0,710258	-24,689921	8,868237	0,583014
11:45:46,33	0,353978	3,198963	-0,074978	0,393016	0,231972	0,229970	0,137243	0,239781	-0,712957	-5,898936	-1,781863	0,604122	-0,879503	-2,811664	-1,806968	-9,532079	26,757565	13,397181	0,137243	0,239781	-0,712957	-24,721751	8,991711	0,604122	0,137243	0,239781	-0,712957	-24,721751	8,991711	0,604122
11:45:46,38	0,353978	3,198963	-0,074978	0,393016	0,231972	0,229970	0,137723	0,240921	-0,710281	-5,850032	-1,749307	0,574901	-0,872908	-2,811443	-1,807685	-9,457462	26,712265	13,420798	0,137723	0,240921	-0,710281	-24,762369	9,061910	0,574901	0,137723	0,240921	-0,710281	-24,762369	9,061910	0,574901
11:45:46,43	0,353978	3,198963	-0,074978	0,393016	0,231972	0,229970	0,134234	0,235320	-0,710998	-6,139369	-1,655152	0,598518	-0,875342	-2,808757	-1,810062	-9,484859	26,712862	13,398297	0,134234	0,235320	-0,710998	-24,612015	8,882183	0,598518	0,134234	0,235320	-0,710998	-24,612015	8,882183	0,598518
11:45:46,48	0,353978	3,198963	-0,074978	0,393016	0,231972	0,229970	0,133124	0,238771	-0,713375	-5,946756	-1,573443	0,576017	-0,876516	-2,813625	-1,804206	-9,506808	26,718620	13,418445	0,133124	0,238771	-0,713375	-24,690275	8,876811	0,576017	0,133124	0,238771	-0,713375	-24,690275	8,876811	0,576017
11:45:46,53	0,353978	3,198963	-0,074978	0,393016	0,231972	0,229970	0,137927	0,237354	-0,707519	-6,014433	-1,801287	0,596165	-0,878835	-2,810418	-1,806955	-9,475051	26,706163	13,385551	0,136309	0,240965	-0,710268	-24,747533	8,949374	0,563270	0,136309	0,240965	-0,710268	-24,747533	8,949374	0,563270
11:45:46,58	0,353978	3,198963	-0,074978	0,393016	0,231972	0,229970	0,136309	0,240965	-0,710268	-5,831743	-1,750915	0,563270	-0,877150	-2,811334	-1,806167	-9,513350	26,704861	13,414649	0,136309	0,240965	-0,710268	-24,747533	8,949374	0,563270	0,136309	0,240965	-0,710268	-24,747533	8,949374	0,563270
11:45:46,63	0,353978	3,198963	-0,074978	0,393016	0,231972	0,229970	0,136259	0,239048	-0,709480	-5,911149	-1,715797	0,592369	-0,877798	-2,814192	-1,808090	-9,543611	26,710917	13,444859	0,136259	0,239048	-0,709480	-24,676455	8,980566	0,592369	0,136259	0,239048	-0,709480	-24,676455	8,980566	0,592369
11:45:46,68	0,353978	3,198963	-0,074978	0,393016	0,231972	0,229970	0,139060	0,238181	-0,711403	-5,946369	-1,832175	0,622579	-0,878314	-2,813963	-1,807691	-9,508469	26,707046	13,439231	0,139119	0,238742	-0,711004	-24,672654	9,053209	0,616951	0,139119	0,238742	-0,711004	-24,672654	9,053209	0,616951
11:45:46,73	0,353978	3,198963	-0,074978	0,393016	0,231972	0,229970	0,139119	0,238742	-0,711004	-5,931444	-1,867626	0,616951	-0,874742	-2,810340	-1,803836	-9,480127	26,665062	13,392798	0,134195	0,237461	-0,707149	-24,616525	8,877191	0,570518	0,134195	0,237461	-0,707149	-24,616525	8,877191	0,570518
11:45:46,78	0,353978	3,198963	-0,074978	0,393016	0,231972	0,229970	0,134195	0,237461	-0,707149	-5,975858	-1,657126	0,570518	-0,871821	-2,811728	-1,808107	-9,486787	26,664789	13,390910	0,134195	0,237461	-0,707149	-24,616525	8,877191	0,570518	0,134195	0,237461	-0,707149	-24,616525	8,877191	0,570518
11:45:46,83	0,353978	3,198963	-0,074978	0,393016	0,231972	0,229970	0,133937	0,234236	-0,711420	-6,139965	-1,638047	0,568630	-0,874780	-2,811864	-1,806187	-9,515805	26,713729	13,381386	0,133937	0,234236	-0,711420	-24,527509	8,875968	0,568630	0,133937	0,234236	-0,711420	-24,527509	8,875968	0,568630
11:45:46,88	0,353978	3,198963	-0,074978	0,393016	0,231972	0,229970	0,135534	0,236731	-0,709500	-6,038106	-1,671535	0,559106	-0,877148	-2,811939	-1,806558	-9,516155	26,711364	13,410190	0,135534	0,236731	-0,709500	-24,621497	8,967913	0,559106	0,135534	0,236731	-0,709500	-24,621497	8,967913	0,559106
11:45:46,93	0,353978	3,198963	-0,074978	0,393016	0,231972	0,229970	0,136782	0,238744	-0,709870	-5,931193	-1,737311	0,587910	-0,874880	-2,812407	-1,809292	-9,552505	26,707248	13,407573	0,136054	0,236546	-0,712605	-24,592636	9,010238	0,585292	0,136054	0,236546	-0,712605	-24,592636	9,010238	0,585292
11:45:46,98	0,353978	3,198963	-0,074978	0,393016	0,231972	0,229970	0,136054	0,236546	-0,712605	-6,023756	-1,670040	0,585292	-0,881865	-2,810758	-1,806174	-9,516300	26,716241	13,419164	0,136054	0,236546	-0,712605	-24,592636	9,010238	0,585292	0,136054	0,236546	-0,712605	-24,592636	9,010238	0,585292
11:45:47,03	0,353978	3,198963	-0,074978	0,393016	0,231972	0,229970	0,134821	0,241284	-0,711475	-5,759823	-1,661022	0,539135	-0,878366	-2,808970	-1,808163	-9,513550	26,664466	13,361416	0,134821	0,241284	-0,711475	-24,700612	8,922422	0,539135	0,134821	0,241284	-0,711475	-24,700612	8,922422	0,539135
11:45:47,08	0,353978	3,198963	-0,074978	0,393016	0,231972	0,229970	0,134821	0,241284	-0,711475	-5,759823	-1,661022	0,539135	-0,874292	-2,814289	-1,808897	-9,549558	26,678766	13,401367	0,134821	0,241284	-0,711475	-24,700612	8,922422	0,539135	0,134821	0,241284	-0,711475	-24,700612	8,922422	0,539135
11:45:47,13	0,353978	3,198963	-0,074978	0,393016	0,231972	0,229970	0,137390	0,235096	-0,712210	-6,075957	-1,756280	0,579087	-0,867021	-2,813455	-1,816274	-9,607148	26,388052	13,437277	0,137390	0,235096	-0,712210	-24,531022	9,028837	0,579087	0,137390	0,235096	-0,712210	-24,531022	9,028837	0,579087
11:45:47,18	0,353978	3,198963	-0,074978	0,393016	0,231972	0,229970	0,133032	0,229216	-0,719587	-6,101175	-1,625144	0,614997	-0,590802	-2,963131	-1,701374	-17,292702	12,048628	14,053456	0,133032	0,229216	-0,719587	-24,094631	8,817865	0,614997	0,133032	0,229216	-0,719587	-24,094631	8,817865	0,614997
11:45:47,23	0,353978	3,198963	-0,074978	0,393016	0,231972	0,229970	0,124546	-0,084834	-0,604687	-6,170719	-1,697689	1,231176	-0,908159	-2,742564	-1,615667	-5,992797	28,942900	13,319701	0,124546	-0,084834	-0,604687	0,488780	8,079151	1,231176	0,124546	-0,084834	-0,604687	0,488780	8,079151	1,231176
11:45:47,28	0,353978	3,198963	-0,074978	0,393016	0,231972	0,229970	0,092208	0,300288	-0,518979	-6,425158	-1,354975	0,497421	-0,946703	-2,718703	-1,881648	-4,019955	30,861301	13,228892	0,092208	0,300288	-0,518979	-29,997783	5,883328	0,497421	0,092208	0,300288	-0,518979	-29,997783	5,883328	0,497421
11:45:47,33	0,354020	3,199067	-0,074995	0,443004	0,232007	0,230003	0,090816	0,345599	-0,784961	-6,716815	-2,031944	0,406612	-0,913817	-2,773064	-1,989389	-6,668253	29,081020	13,339785	0,090816	0,345599	-0,784961	-33,846317	5,097122	0,406612	0,090816	0,345599	-0,784961	-33,846317	5,097122	0,406612
11:45:47,38	0,354020	3,199067	-0,074995	0,443004	0,232007	0,230003	0,121450	0,289938	-0,892702	-6,745245	-2,221572	0,517505	-0,913879	-2,774774	-1,992514	-6,675743	29,016132	13,315194	0,122962	0,289137	-0,895826	-29,424215	7,326381	0,492914	0,122962	0,289137	-0,895826	-29,424215	7,326381	0,492914
11:45:47,43	0,354020	3,199067	-0,074995	0,443004	0,232007	0,230003	0,122962	0,289137	-0,895826	-6,726985	-2,326133	0,492914	-0,913831	-2,774125	-1,989786	-6,661393	29,029141	13,318754	0,122962	0,289137	-0,895826	-29,424215	7,326381	0,492914	0,122962	0,289137	-0,895826	-29,424215	7,326381	0,492914
11:45:47,48	0,354020	3,199067	-0,074995	0,443004	0,232007	0,230003	0,122376	0,289420	-0,893099	-6,730678	-2,301609	0,496473	-0,910998	-2,775367	-1,990170	-6,695243	28,973868	13,332406	0,122035	0,286346	-0,893483	-29,303902	7,297579	0,510125	0,122035	0,286346	-0,893483	-29,303902	7,297579	0,510125
11:45:47,53	0,354020	3,199067	-0,074995	0,443004	0,232007	0,230003	0,122308	0,291037	-0,896242	-6,551854	-2,292295	0,491436	-0,915198	-2,773257	-1,992929	-6,713749	28,949983	13,313716	0,122308	0,291037	-0,896242	-29,398297	7,308894	0,491436	0,122308	0,291037	-0,896242	-29,398297	7,308894	0,491436
11:45:47,58	0,354020	3,199067	-0,074995	0,443004	0,232007	0,230003	0,122308	0,291037	-0,896242	-6,551854	-2,292295	0,491436	-0,910410	-2,773163	-1,994081	-6,673764	28,938503	13,299944	0,122308	0,291037	-0,896242	-29,398297	7,308894	0,491436	0,122308	0,291037	-0,896242	-29,398297	7,308894	0,491436
11:45:47,63	0,354020	3,199067	-0,074995	0,443004	0,232007	0,230003	0,119833	0,286938	-0,897394	-6,775091	-2,203962	0,477664	-0,895393	-2,784874	-2,014374	-7,116233	28,277931	13,364370	0,119833	0,286938	-0,897394	-29,299704	7,202937	0,477664	0,119833	0,286938	-0,897394	-29,299704	7,202937	0,477664
11:45:47,68	0,354020	3,199067	-0,074995	0,443004	0,232007	0,230003	0,122467	0,268078	-0,917687	-6,962501	-2,288011	0,542090	-0,651043	-2,933386	-1,897641	-15,097852	15,593402	13,919521	0,122467	0,268078	-0,917687	-28,006610	7,325634	0,542090	0,122467	0,268078	-0,917687	-28,006610	7,325634	0,542090
11:45:47,73	0,354020	3,199067	-0,074995	0,443004	0,232007	0,230003	0,128907	-0,017792	-0,800954	-6,851787	-2,052882	1,097240	-0,940565	-2,715905	-1,838006	-3,831704	31,230942	13,262170	0,128907	-0,017792	-0,800954	-5,455139	8,066315	1,097240	0,128907	-0,017792	-0,800954	-5,455139	8,066315	1,097240
11:45:47,78	0,354020	3,199067	-0,074995	0,443004	0,232007	0,230003	0,085324	0,341682	-0,741319	-7,334737	-1,724559	0,439889	-0,979752	-2,694221	-2,090422	-1,918977	33,149212	13,143906	0,085324	0,341682	-0,741319	-34,156762	4,973369	0,439889	0,085324	0,341682	-0,741319	-34,156762	4,973369	0,439889
11:45:47,83	0,354020	3,198996	-0,074996	0,493022	0,231996	0,229980	0,086138	0,386461	-0,993735	-7,623860	-2,464219	0,321626	-0,943020	-2,750669	-2,206317	-4,581234	31,068189	13,255470	0,086138	0,386461	-0,993735	-37,961040	4,297605	0,321626	0,086138	0,386461	-0,993735	-37,961040	4,297605	0,321626
11:45:47,88	0,354020	3,198996	-0,074996	0,493022	0,231996	0,229980	0,116657	0,326426	-1,109630	-7,612307	-2,786162	0,433189	-0,942537	-2,753155	-2,203583	-4,632126	31,049619	13,287365	0,118569	0,324765	-1,106896	-33,151223	6,456879	0,465085	0,118569	0,324765	-1,106896	-33,151223	6,456879	0,465085
11:45:47,93	0,354020	3,198996	-0,074996	0,493022	0,231996	0,229980	0,118569	0,324765	-1,106896	-7,657177	-2,850763	0,465085	-0,940262	-2,753599	-2,204009	-4,650686	30,977380	13,242222	0,118569	0,324765	-1,106896	-33,151223	6,456879	0,465085	0,118569	0,324765	-1,106896	-33,151223	6,456879	0,465085
11:45:47,98	0,354020	3,198996	-0,074996	0,493022	0,231996	0,229980	0,117816	0,322573	-1,107322	-7,699339	-2,831686	0,419942	-0,942125	-2,755503	-2,200900	-4,698806	30,962851	13,263980	0,117816	0,322573	-1,107322	-33,021284	6,416896	0,419942	0,117816	0,322573	-1,107322	-33,021284	6,416896	0,419942
11:45:48,03	0,354020	3,198996	-0,074996	0,493022	0,231996	0,229980	0,120397	0,323234	-1,104213	-7,628292	-2,931471	0,441700	-0,939258	-2,751209	-2,198962	-4,718886	30,946257	13,287835	0,120397	0,323234	-1,104213	-33,002175	6,519691	0,441700	0,120397	0,323234	-1,104213	-33,002175	6,519691	0,441700
11:45:48,08	0,354020	3,198996	-0,074996	0,493022	0,231996	0,229980	0,115244	0,322898	-1,102275	-7,621352	-2,654423	0,465554	-0,942741	-2,750136	-2,201289	-4,679811	30,923041	13,282818	0,115244	0,322898	-1,102275	-32,968861	6,392229	0,465554	0,115244	0,322898	-1,102275	-32,968861	6,392229	0,465554
11:45:48,13	0,354020	3,198996	-0,074996	0,493022	0,231996	0,229980	0,118657	0,325715	-1,102662	-7,431551	-2,862381	0,463104	-0,943403	-2,752756	-2,199349	-4,714143	30,893471	13,285385	0,118657	0,325715	-1,102662	-33,000155	6,452164	0,463104	0,118657	0,325715	-1,102662	-33,000155	6,452164	0,463104
11:45:48,18	0,354020	3,198996	-0,074996	0,493022	0,231996	0,229980	0,118657	0,325715	-1,102662	-7,431551	-2,862381	0,463104	-0,941634	-2,751759	-2,199360	-4,709569	30,885464	13,271006	0,118657	0,325715	-1,102662	-33,000155	6,452164	0,463104	0,118657	0,325715	-1,102662	-33,000155	6,452164	0,463104
11:45:48,23	0,354020	3,198996	-0,074996	0,493022	0,231996	0,229980	0,116909	0,324681	-1,102673	-7,480659	-2,779465	0,448725	-0,938756	-2,750380	-2,199774	-4,720000	30,829969	13,246064	0,114275	0,322878	-1,103087	-32,867052	6,309384	0,423783	0,114275	0,322878	-1,103087	-32,867052	6,309384	0,423783
11:45:48,28	0,354020	3,198996	-0,074996	0,493022	0,231996	0,229980	0,114275	0,322878	-1,103087	-7,521151	-2,661238	0,423783	-0,942989	-2,754164	-2,197456	-4,788082	30,839050	13,254041	0,114275	0,322878	-1,103087	-32,867052	6,309384	0,423783	0,114275	0,322878	-1,103087	-32,867052	6,309384	0,423783
11:45:48,33	0,354020	3,198996	-0,074996	0,493022	0,231996	0,229980	0,119669	0,324652	-1,100769	-7,402699	-2,878210	0,431761	-0,941215	-2,750449	-2,199363	-4,760041	30,824446	13,303755	0,119669	0,324652	-1,100769	-32,887900	6,515818	0,431761	0,119669	0,324652	-1,100769	-32,887900	6,515818	0,431761
11:45:48,38	0,354020	3,198996	-0,074996	0,493022	0,231996	0,229980	0,115564	0,324973	-1,102676	-7,387385	-2,696352	0,481475	-0,941792	-2,753665	-2,198208	-4,763087	30,807793	13,272902	0,118638	0,323865	-1,101521	-32,852464	6,451226	0,450622	0,118638	0,323865	-1,101521	-32,852464	6,451226	0,450622
11:45:48,43	0,354020	3,198996	-0,074996	0,493022	0,231996	0,229980	0,118638	0,323865	-1,101521	-7,429068	-2,861880	0,450622	-0,938339	-2,755631	-2,198612	-4,800393	30,788792	13,258692	0,118638	0,323865	-1,101521	-32,852464	6,451226	0,450622	0,118638	0,323865	-1,101521	-32,852464	6,451226	0,450622
11:45:48,48	0,354020	3,198996	-0,074996	0,493022	0,231996	0,229980	0,118614	0,319891	-1,101924	-7,600617	-2,837833	0,436412	-0,936461	-2,754241	-2,198216	-4,737118	30,754785	13,233017	0,116471	0,318960	-1,101529	-32,689562	6,344812	0,410737	0,116471	0,318960	-1,101529	-32,689562	6,344812	0,410737
11:45:48,53	0,354020	3,198996	-0,074996	0,493022	0,231996	0,229980	0,116471	0,318960	-1,101529	-7,651201	-2,798200	0,410737	-0,938314	-2,750927	-2,198653	-4,784538	30,798186	13,220797	0,116471	0,318960	-1,101529	-32,689562	6,344812	0,410737	0,116471	0,318960	-1,101529	-32,689562	6,344812	0,410737
11:45:48,58	0,354020	3,198996	-0,074996	0,493022	0,231996	0,229980	0,114528	0,322222	-1,101966	-7,495446	-2,634376	0,398516	-0,935985	-2,752878	-2,198613	-4,793603	30,787805	13,264252	0,115053	0,319230	-1,101926	-32,697062	6,372657	0,441972	0,115053	0,319230	-1,101926	-32,697062	6,372657	0,441972
11:45:48,63	0,354020	3,198996	-0,074996	0,493022	0,231996	0,229980	0,115053	0,319230	-1,101926	-7,637534	-2,659024	0,441972	-0,939538	-2,754486	-2,195483	-4,806372	30,781185	13,295330	0,115053	0,319230	-1,101926	-32,697062	6,372657	0,441972	0,115053	0,319230	-1,101926	-32,697062	6,372657	0,441972
11:45:48,68	0,354020	3,198996	-0,074996	0,493022	0,231996	0,229980	0,118223	0,321503	-1,098796	-7,507226	-2,816079	0,473050	-0,938934	-2,758447	-2,194702	-4,801461	30,746319	13,273824	0,118223	0,321503	-1,098796	-32,745177	6,464390	0,473050	0,118223	0,321503	-1,098796	-32,745177	6,464390	0,473050
11:45:48,73	0,354020	3,198996	-0,074996	0,493022	0,231996	0,229980	0,121350	0,318999	-1,098015	-7,609689	-3,000404	0,451543	-0,937812	-2,757744	-2,196673	-4,820930	30,734427	13,250915	0,121350	0,318999	-1,098015	-32,651084	6,525588	0,451543	0,121350	0,318999	-1,098015	-32,651084	6,525588	0,451543
11:45:48,78	0,354020	3,198996	-0,074996	0,493022	0,231996	0,229980	0,120180	0,318379	-1,099986	-7,621876	-2,928663	0,428634	-0,937264	-2,758497	-2,197058	-4,847276	30,757800	13,266687	0,120558	0,317527	-1,100371	-32,599121	6,550022	0,444407	0,120558	0,317527	-1,100371	-32,599121	6,550022	0,444407
11:45:48,83	0,354020	3,198996	-0,074996	0,493022	0,231996	0,229980	0,120558	0,317527	-1,100371	-7,673248	-2,913811	0,444407	-0,934865	-2,757141	-2,197853	-4,824061	30,750314	13,233392	0,118185	0,316128	-1,101165	-32,567175	6,463279	0,411111	0,118185	0,316128	-1,101165	-32,567175	6,463279	0,411111
11:45:48,88	0,354020	3,198996	-0,074996	0,493022	0,231996	0,229980	0,118185	0,316128	-1,101165	-7,751115	-2,814243	0,411111	-0,937265	-2,755989	-2,197071	-4,835688	30,738178	13,256629	0,118185	0,316128	-1,101165	-32,567175	6,463279	0,411111	0,118185	0,316128	-1,101165	-32,567175	6,463279	0,411111
11:45:48,93	0,354020	3,198996	-0,074996	0,493022	0,231996	0,229980	0,118388	0,318782	-1,100384	-7,596779	-2,820775	0,434349	-0,940247	-2,758287	-2,197039	-4,857633	30,751605	13,304860	0,118388	0,318782	-1,100384	-32,621185	6,472648	0,434349	0,118388	0,318782	-1,100384	-32,621185	6,472648	0,434349
11:45:48,98	0,354020	3,198996	-0,074996	0,493022	0,231996	0,229980	0,119053	0,319055	-1,101150	-7,578367	-2,875195	0,438907	-0,937834	-2,756429	-2,197837	-4,820639	30,724609	13,261187	0,119053	0,319055	-1,101150	-32,624187	6,470465	0,438907	0,119053	0,319055	-1,101150	-32,624187	6,470465	0,438907
11:45:49,03	0,354020	3,198996	-0,074996	0,493022	0,231996	0,229980	0,119053	0,319055	-1,101150	-7,578367	-2,875195	0,438907	-0,940797	-2,758671	-2,197074	-4,847867	30,754176	13,251415	0,119053	0,319055	-1,101150	-32,624187	6,470465	0,438907	0,119053	0,319055	-1,101150	-32,624187	6,470465	0,438907
11:45:49,08	0,354020	3,198996	-0,074996	0,493022	0,231996	0,229980	0,122476	0,320500	-1,100387	-7,515214	-3,014837	0,429134	-0,939623	-2,752944	-2,193958	-4,827213	30,725988	13,278527	0,122476	0,320500	-1,100387	-32,674474	6,599544	0,429134	0,122476	0,320500	-1,100387	-32,674474	6,599544	0,429134
11:45:49,13	0,354020	3,198996	-0,074996	0,493022	0,231996	0,229980	0,116929	0,322347	-1,097271	-7,405117	-2,758376	0,456246	-0,936145	-2,756182	-2,197817	-4,842215	30,697284	13,299611	0,116929	0,322347	-1,097271	-32,709318	6,420567	0,456246	0,116929	0,322347	-1,097271	-32,709318	6,420567	0,456246
11:45:49,18	0,354020	3,198996	-0,074996	0,493022	0,231996	0,229980	0,117995	0,317716	-1,101129	-7,613569	-2,815143	0,477330	-0,936187	-2,754801	-2,196670	-4,864239	30,706968	13,294802	0,117995	0,317716	-1,101129	-32,554238	6,447444	0,477330	0,117995	0,317716	-1,101129	-32,554238	6,447444	0,477330
11:45:49,23	0,354020	3,198996	-0,074996	0,493022	0,231996	0,229980	0,116819	0,318443	-1,099983	-7,573139	-2,730081	0,472522	-0,935070	-2,757508	-2,196299	-4,899151	30,695343	13,274974	0,116819	0,318443	-1,099983	-32,570879	6,440198	0,472522	0,116819	0,318443	-1,099983	-32,570879	6,440198	0,472522
11:45:49,28	0,354020	3,198996	-0,074996	0,493022	0,231996	0,229980	0,118605	0,316122	-1,099612	-7,666294	-2,798535	0,452694	-0,940856	-2,758654	-2,191640	-4,864138	30,692709	13,251144	0,118605	0,316122	-1,099612	-32,481856	6,511951	0,452694	0,118605	0,316122	-1,099612	-32,481856	6,511951	0,452694
11:45:49,33	0,354020	3,198996	-0,074996	0,493022	0,231996	0,229980	0,122491	0,320559	-1,094953	-7,450760	-3,032246	0,428863	-0,939017	-2,756906	-2,190836	-4,827958	30,700939	13,270504	0,120057	0,319841	-1,094149	-32,620847	6,491587	0,448224	0,120057	0,319841	-1,094149	-32,620847	6,491587	0,448224
11:45:49,38	0,354020	3,198996	-0,074996	0,493022	0,231996	0,229980	0,120057	0,319841	-1,094149	-7,513357	-2,932925	0,448224	-0,934416	-2,759583	-2,196275	-4,857283	30,644142	13,267849	0,120057	0,319841	-1,094149	-32,620847	6,491587	0,448224	0,120057	0,319841	-1,094149	-32,620847	6,491587	0,448224
11:45:49,43	0,354020	3,198996	-0,074996	0,493022	0,231996	0,229980	0,120075	0,314518	-1,099588	-7,726277	-2,936833	0,445569	-0,938559	-2,755924	-2,193956	-4,868896	30,672256	13,286665	0,120075	0,314518	-1,099588	-32,415951	6,489048	0,445569	0,120075	0,314518	-1,099588	-32,415951	6,489048	0,445569
11:45:49,48	0,354020	3,198996	-0,074996	0,493022	0,231996	0,229980	0,118978	0,319936	-1,097269	-7,463110	-2,855704	0,464384	-0,937387	-2,754689	-2,193996	-4,868726	30,657093	13,238136	0,118978	0,319936	-1,097269	-32,578055	6,484105	0,464384	0,118978	0,319936	-1,097269	-32,578055	6,484105	0,464384
11:45:49,53	0,354020	3,198996	-0,074996	0,493022	0,231996	0,229980	0,117322	0,319538	-1,097309	-7,470754	-2,777313	0,415856	-0,938634	-2,756128	-2,194355	-4,892325	30,639834	13,286067	0,117322	0,319538	-1,097309	-32,554464	6,432488	0,415856	0,117322	0,319538	-1,097309	-32,554464	6,432488	0,415856
11:45:49,58	0,354020	3,198996	-0,074996	0,493022	0,231996	0,229980	0,119193	0,319898	-1,097668	-7,425251	-2,862761	0,463786	-0,935621	-2,752600	-2,195178	-4,876556	30,697657	13,231160	0,119193	0,319898	-1,097668	-32,537277	6,493860	0,463786	0,119193	0,319898	-1,097668	-32,537277	6,493860	0,463786
11:45:49,63	0,354020	3,198996	-0,074996	0,493022	0,231996	0,229980	0,114630	0,319052	-1,098491	-7,527200	-2,610263	0,408880	-0,937348	-2,756519	-2,196277	-4,849055	30,666929	13,282979	0,114630	0,319052	-1,098491	-32,572821	6,388212	0,408880	0,114630	0,319052	-1,098491	-32,572821	6,388212	0,408880
11:45:49,68	0,354020	3,198996	-0,074996	0,493022	0,231996	0,229980	0,118888	0,318589	-1,099590	-7,538428	-2,870827	0,460699	-0,937445	-2,755598	-2,194361	-4,907345	30,702637	13,288521	0,118888	0,318589	-1,099590	-32,547683	6,461851	0,460699	0,118888	0,318589	-1,099590	-32,547683	6,461851	0,460699
11:45:49,74	0,354020	3,198996	-0,074996	0,493022	0,231996	0,229980	0,116269	0,320210	-1,096891	-7,416099	-2,720804	0,468672	-0,937442	-2,753441	-2,193578	-4,880093	30,640909	13,290953	0,116269	0,320210	-1,096891	-32,552579	6,406336	0,468672	0,116269	0,320210	-1,096891	-32,552579	6,406336	0,468672
11:45:49,79	0,354020	3,198996	-0,074996	0,493022	0,231996	0,229980	0,116269	0,320210	-1,096891	-7,416099	-2,720804	0,468672	-0,938055	-2,755839	-2,193948	-4,891030	30,630739	13,309883	0,116269	0,320210	-1,096891	-32,552579	6,406336	0,468672	0,116269	0,320210	-1,096891	-32,552579	6,406336	0,468672
11:45:49,84	0,354020	3,198996	-0,074996	0,493022	0,231996	0,229980	0,118653	0,319542	-1,097261	-7,436567	-2,840352	0,487603	-0,927920	-2,763671	-2,208419	-5,185362	30,081270	13,304702	0,118653	0,319542	-1,097261	-32,520598	6,473881	0,487603	0,118653	0,319542	-1,097261	-32,520598	6,473881	0,487603
11:45:49,89	0,354020	3,198996	-0,074996	0,493022	0,231996	0,229980	0,120368	0,306848	-1,111732	-7,473608	-2,949377	0,482422	-0,665654	-2,905633	-2,122640	-12,924263	16,480111	13,899352	0,120368	0,306848	-1,111732	-31,561199	6,499498	0,482422	0,120368	0,306848	-1,111732	-31,561199	6,499498	0,482422
11:45:49,94	0,354020	3,198996	-0,074996	0,493022	0,231996	0,229980	0,112177	0,008738	-1,025953	-7,326928	-2,621942	1,077071	-0,938351	-2,729576	-2,025510	-3,418491	31,568783	13,250375	0,112177	0,008738	-1,025953	-8,012893	6,183939	1,077071	0,112177	0,008738	-1,025953	-8,012893	6,183939	1,077071
11:45:49,99	0,354020	3,198996	-0,074996	0,493022	0,231996	0,229980	0,096056	0,332929	-0,928823	-8,289081	-2,471555	0,428094	-0,998165	-2,687682	-2,232683	-0,902366	34,793110	13,129958	0,096056	0,332929	-0,928823	-34,423991	5,068834	0,428094	0,096056	0,332929	-0,928823	-34,423991	5,068834	0,428094
11:45:50,04	0,353979	3,199038	-0,074992	0,543004	0,232012	0,229971	0,089682	0,405677	-1,135995	-8,556607	-2,706956	0,307678	-0,967618	-2,753269	-2,360005	-3,975126	32,700576	13,245056	0,089682	0,405677	-1,135995	-40,402217	4,333052	0,307678	0,089682	0,405677	-1,135995	-40,402217	4,333052	0,307678
11:45:50,09	0,353979	3,199038	-0,074992	0,543004	0,232012	0,229971	0,131209	0,346429	-1,263318	-8,288922	-3,251537	0,422776	-0,958968	-2,753201	-2,359619	-4,002412	32,527993	13,241079	0,126824	0,338972	-1,262932	-35,122869	6,869485	0,418799	0,126824	0,338972	-1,262932	-35,122869	6,869485	0,418799
11:45:50,14	0,353979	3,199038	-0,074992	0,543004	0,232012	0,229971	0,126824	0,338972	-1,262932	-8,513587	-3,086202	0,418799	-0,959638	-2,753944	-2,356156	-4,039302	32,491824	13,213740	0,127803	0,339180	-1,259469	-35,078621	6,909277	0,391460	0,127803	0,339180	-1,259469	-35,078621	6,909277	0,391460
11:45:50,19	0,353979	3,199038	-0,074992	0,543004	0,232012	0,229971	0,127803	0,339180	-1,259469	-8,452986	-3,123220	0,391460	-0,960428	-2,756066	-2,356952	-4,110951	32,420015	13,221900	0,127803	0,339180	-1,259469	-35,078621	6,909277	0,391460	0,127803	0,339180	-1,259469	-35,078621	6,909277	0,391460
11:45:50,24	0,353979	3,199038	-0,074992	0,543004	0,232012	0,229971	0,130035	0,338803	-1,260265	-8,374579	-3,213181	0,399619	-0,960529	-2,759242	-2,358110	-4,136391	32,342351	13,229580	0,132837	0,337303	-1,261423	-34,850892	7,052025	0,407299	0,132837	0,337303	-1,261423	-34,850892	7,052025	0,407299
11:45:50,29	0,353979	3,199038	-0,074992	0,543004	0,232012	0,229971	0,132837	0,337303	-1,261423	-8,372591	-3,375647	0,407299	-0,961244	-2,761440	-2,355010	-4,185575	32,283611	13,235558	0,132837	0,337303	-1,261423	-34,850892	7,052025	0,407299	0,132837	0,337303	-1,261423	-34,850892	7,052025	0,407299
11:45:50,34	0,353979	3,199038	-0,074992	0,543004	0,232012	0,229971	0,135097	0,336824	-1,258322	-8,322070	-3,479974	0,413277	-0,951659	-2,761652	-2,355401	-4,270124	31,963115	13,261940	0,135097	0,336824	-1,258322	-34,762720	7,125156	0,413277	0,135097	0,336824	-1,258322	-34,762720	7,125156	0,413277
11:45:50,39	0,353979	3,199038	-0,074992	0,543004	0,232012	0,229971	0,130489	0,328416	-1,258714	-8,439419	-3,327378	0,439659	-0,737229	-2,911348	-2,243344	-12,157363	20,751409	13,802655	0,130489	0,328416	-1,258714	-34,220094	6,916014	0,439659	0,130489	0,328416	-1,258714	-34,220094	6,916014	0,439659
11:45:50,44	0,353979	3,199038	-0,074992	0,543004	0,232012	0,229971	0,096661	0,413511	-0,995004	-8,715014	-2,618536	0,238984	-1,008439	-2,689809	-2,091691	-1,010358	35,508770	13,061264	0,096661	0,413511	-0,995004	-41,175607	4,969363	0,238984	0,096661	0,413511	-0,995004	-41,175607	4,969363	0,238984
11:45:50,49	0,353979	3,199038	-0,074992	0,543004	0,232012	0,229971	0,096661	0,413511	-0,995004	-8,715014	-2,618536	0,238984	-1,032933	-2,694802	-2,456033	-0,332478	36,637285	13,026152	0,096661	0,413511	-0,995004	-41,175607	4,969363	0,238984	0,096661	0,413511	-0,995004	-41,175607	4,969363	0,238984
11:45:50,54	0,353983	3,198960	-0,074963	0,592996	0,231994	0,229977	0,113232	0,432226	-1,359346	-9,058078	-3,503016	0,203872	-1,001912	-2,753224	-2,568842	-3,033579	34,871520	13,130521	0,113232	0,432226	-1,359346	-42,987827	5,385683	0,203872	0,113232	0,432226	-1,359346	-42,987827	5,385683	0,203872
11:45:50,59	0,353983	3,198960	-0,074963	0,592996	0,231994	0,229977	0,148316	0,376150	-1,472155	-9,094262	-3,871057	0,308241	-0,999213	-2,751967	-2,568851	-3,083690	34,702623	13,150510	0,148316	0,376150	-1,472155	-38,622074	7,771753	0,308241	0,148316	0,376150	-1,472155	-38,622074	7,771753	0,308241
11:45:50,64	0,353983	3,198960	-0,074963	0,592996	0,231994	0,229977	0,145878	0,374442	-1,472164	-9,011787	-3,785338	0,328230	-1,001106	-2,753351	-2,566130	-3,135006	34,665360	13,176727	0,148024	0,375389	-1,469443	-38,372644	7,748759	0,354446	0,148024	0,375389	-1,469443	-38,372644	7,748759	0,354446
11:45:50,69	0,353983	3,198960	-0,074963	0,592996	0,231994	0,229977	0,148024	0,375389	-1,469443	-8,904605	-3,871087	0,354446	-0,999516	-2,758031	-2,570429	-3,195750	34,582977	13,152683	0,148024	0,375389	-1,469443	-38,372644	7,748759	0,354446	0,148024	0,375389	-1,469443	-38,372644	7,748759	0,354446
11:45:50,74	0,353983	3,198960	-0,074963	0,592996	0,231994	0,229977	0,151281	0,371672	-1,473742	-8,996190	-4,029087	0,330402	-0,997305	-2,755673	-2,570088	-3,241331	34,526861	13,127652	0,151281	0,371672	-1,473742	-38,172416	7,846510	0,330402	0,151281	0,371672	-1,473742	-38,172416	7,846510	0,330402
11:45:50,79	0,353983	3,198960	-0,074963	0,592996	0,231994	0,229977	0,148134	0,370936	-1,473400	-8,963064	-3,853979	0,305372	-0,996760	-2,755172	-2,567361	-3,244281	34,469151	13,138878	0,147427	0,370715	-1,470674	-38,024212	7,729488	0,316598	0,147427	0,370715	-1,470674	-38,024212	7,729488	0,316598
11:45:50,84	0,353983	3,198960	-0,074963	0,592996	0,231994	0,229977	0,147427	0,370715	-1,470674	-8,923116	-3,843551	0,316598	-0,996850	-2,759461	-2,569265	-3,269418	34,414288	13,181492	0,147427	0,370715	-1,470674	-38,024212	7,729488	0,316598	0,147427	0,370715	-1,470674	-38,024212	7,729488	0,316598
11:45:50,89	0,353983	3,198960	-0,074963	0,592996	0,231994	0,229977	0,151186	0,368648	-1,472578	-8,970490	-4,044672	0,359212	-0,993860	-2,755871	-2,568127	-3,241550	34,400832	13,142371	0,146583	0,367854	-1,471440	-37,890599	7,670587	0,320090	0,146583	0,367854	-1,471440	-37,890599	7,670587	0,320090
11:45:50,94	0,353983	3,198960	-0,074963	0,592996	0,231994	0,229977	0,146583	0,367854	-1,471440	-9,014078	-3,836166	0,320090	-0,992845	-2,757981	-2,567725	-3,307837	34,369832	13,185283	0,147902	0,365920	-1,471038	-37,779355	7,747451	0,363003	0,147902	0,365920	-1,471038	-37,779355	7,747451	0,363003
11:45:50,99	0,353983	3,198960	-0,074963	0,592996	0,231994	0,229977	0,147902	0,365920	-1,471038	-9,054662	-3,862859	0,363003	-0,994559	-2,756787	-2,564606	-3,273613	34,335600	13,186663	0,147725	0,368001	-1,467919	-37,821983	7,696003	0,364383	0,147725	0,368001	-1,467919	-37,821983	7,696003	0,364383
11:45:51,04	0,353983	3,198960	-0,074963	0,592996	0,231994	0,229977	0,147725	0,368001	-1,467919	-8,933887	-3,900402	0,364383	-0,992854	-2,759550	-2,567738	-3,309068	34,340691	13,159910	0,147725	0,368001	-1,467919	-37,821983	7,696003	0,364383	0,147725	0,368001	-1,467919	-37,821983	7,696003	0,364383
11:45:51,09	0,353983	3,198960	-0,074963	0,592996	0,231994	0,229977	0,149266	0,365143	-1,471051	-9,069205	-3,947279	0,337630	-0,995882	-2,758055	-2,567347	-3,336162	34,327946	13,193157	0,149485	0,368513	-1,470660	-37,797649	7,792993	0,370877	0,149485	0,368513	-1,470660	-37,797649	7,792993	0,370877
11:45:51,14	0,353983	3,198960	-0,074963	0,592996	0,231994	0,229977	0,149485	0,368513	-1,470660	-8,869358	-3,941597	0,370877	-0,992993	-2,759228	-2,567322	-3,347124	34,285667	13,221296	0,149485	0,368513	-1,470660	-37,797649	7,792993	0,370877	0,149485	0,368513	-1,470660	-37,797649	7,792993	0,370877
11:45:51,19	0,353983	3,198960	-0,074963	0,592996	0,231994	0,229977	0,149056	0,365425	-1,470635	-8,987873	-3,930916	0,399016	-0,993015	-2,757394	-2,564649	-3,361109	34,279082	13,176265	0,147479	0,366361	-1,467962	-37,685816	7,737009	0,353984	0,147479	0,366361	-1,467962	-37,685816	7,737009	0,353984
11:45:51,24	0,353983	3,198960	-0,074963	0,592996	0,231994	0,229977	0,147479	0,366361	-1,467962	-8,926497	-3,840117	0,353984	-0,992951	-2,758545	-2,565032	-3,343830	34,305059	13,167302	0,148444	0,365730	-1,468345	-37,700241	7,760597	0,345022	0,148444	0,365730	-1,468345	-37,700241	7,760597	0,345022
11:45:51,29	0,353983	3,198960	-0,074963	0,592996	0,231994	0,229977	0,148444	0,365730	-1,468345	-8,990426	-3,892254	0,345022	-0,991839	-2,757012	-2,565475	-3,353310	34,237965	13,107798	0,148444	0,365730	-1,468345	-37,700241	7,760597	0,345022	0,148444	0,365730	-1,468345	-37,700241	7,760597	0,345022
11:45:51,34	0,353983	3,198960	-0,074963	0,592996	0,231994	0,229977	0,146560	0,365533	-1,468788	-8,937814	-3,819623	0,285517	-0,984252	-2,756534	-2,566585	-3,362834	34,203682	13,176687	0,146560	0,365533	-1,468788	-37,632181	7,685333	0,285517	0,146560	0,365533	-1,468788	-37,632181	7,685333	0,285517
11:45:51,39	0,353983	3,198960	-0,074963	0,592996	0,231994	0,229977	0,142353	0,359202	-1,469897	-9,232599	-3,609747	0,354407	-0,993666	-2,760040	-2,563106	-3,389840	34,246233	13,164373	0,142353	0,359202	-1,469897	-37,429944	7,564952	0,354407	0,142353	0,359202	-1,469897	-37,429944	7,564952	0,354407
11:45:51,44	0,353983	3,198960	-0,074963	0,592996	0,231994	0,229977	0,150096	0,365602	-1,466419	-8,923153	-3,967714	0,342093	-0,992486	-2,761095	-2,563485	-3,371677	34,189089	13,157789	0,150096	0,365602	-1,466419	-37,622888	7,814802	0,342093	0,150096	0,365602	-1,466419	-37,622888	7,814802	0,342093
11:45:51,49	0,353983	3,198960	-0,074963	0,592996	0,231994	0,229977	0,150420	0,364052	-1,466798	-8,963338	-4,028868	0,335509	-0,991876	-2,757844	-2,562330	-3,368369	34,225214	13,158797	0,150420	0,364052	-1,466798	-37,541412	7,779089	0,335509	0,150420	0,364052	-1,466798	-37,541412	7,779089	0,335509
11:45:51,54	0,353983	3,198960	-0,074963	0,592996	0,231994	0,229977	0,147300	0,365150	-1,465643	-8,939198	-3,851422	0,336517	-0,991939	-2,762132	-2,562348	-3,398930	34,186500	13,128164	0,147300	0,365150	-1,465643	-37,603438	7,711602	0,336517	0,147300	0,365150	-1,465643	-37,603438	7,711602	0,336517
11:45:51,59	0,353983	3,198960	-0,074963	0,592996	0,231994	0,229977	0,151044	0,363060	-1,465661	-8,999064	-4,039024	0,305884	-0,989568	-2,758628	-2,562698	-3,377597	34,192022	13,182561	0,151044	0,363060	-1,465661	-37,499249	7,817940	0,305884	0,151044	0,363060	-1,465661	-37,499249	7,817940	0,305884
11:45:51,64	0,353983	3,198960	-0,074963	0,592996	0,231994	0,229977	0,146824	0,362759	-1,466011	-9,030162	-3,835292	0,360281	-0,993765	-2,759106	-2,562362	-3,419172	34,194288	13,143299	0,146824	0,362759	-1,466011	-37,506722	7,690392	0,360281	0,146824	0,362759	-1,466011	-37,506722	7,690392	0,360281
11:45:51,69	0,353983	3,198960	-0,074963	0,592996	0,231994	0,229977	0,149337	0,366154	-1,465675	-8,834790	-3,928809	0,321019	-0,990846	-2,757483	-2,560010	-3,423121	34,181107	13,176147	0,149337	0,366154	-1,465675	-37,577868	7,794115	0,321019	0,149337	0,366154	-1,465675	-37,577868	7,794115	0,321019
11:45:51,74	0,353983	3,198960	-0,074963	0,592996	0,231994	0,229977	0,146471	0,364438	-1,463323	-8,910647	-3,782982	0,353867	-0,993222	-2,761706	-2,562342	-3,430860	34,152910	13,161170	0,146471	0,364438	-1,463323	-37,518997	7,715012	0,353867	0,146471	0,364438	-1,463323	-37,518997	7,715012	0,353867
11:45:51,79	0,353983	3,198960	-0,074963	0,592996	0,231994	0,229977	0,151317	0,364384	-1,465655	-8,885162	-4,042335	0,338890	-0,989641	-2,760989	-2,560384	-3,410631	34,153286	13,165353	0,148905	0,361641	-1,463697	-37,427031	7,754791	0,343073	0,148905	0,361641	-1,463697	-37,427031	7,754791	0,343073
11:45:51,84	0,353983	3,198960	-0,074963	0,592996	0,231994	0,229977	0,148905	0,361641	-1,463697	-9,038237	-3,934287	0,343073	-0,988527	-2,762275	-2,562715	-3,433598	34,138302	13,171375	0,149462	0,360033	-1,466028	-37,359972	7,781937	0,349094	0,149462	0,360033	-1,466028	-37,359972	7,781937	0,349094
11:45:51,89	0,353983	3,198960	-0,074963	0,592996	0,231994	0,229977	0,149462	0,360033	-1,466028	-9,097367	-3,950827	0,349094	-0,990330	-2,761837	-2,561957	-3,459968	34,162443	13,166866	0,149984	0,361814	-1,465270	-37,414895	7,830685	0,344586	0,149984	0,361814	-1,465270	-37,414895	7,830685	0,344586
11:45:51,94	0,353983	3,198960	-0,074963	0,592996	0,231994	0,229977	0,149984	0,361814	-1,465270	-9,012466	-3,943080	0,344586	-0,993339	-2,761224	-2,563124	-3,468232	34,117234	13,180319	0,149984	0,361814	-1,465270	-37,414895	7,830685	0,344586	0,149984	0,361814	-1,465270	-37,414895	7,830685	0,344586
11:45:51,99	0,353983	3,198960	-0,074963	0,592996	0,231994	0,229977	0,147981	0,365038	-1,465679	-8,819944	-3,864695	0,334126	-0,992120	-2,758490	-2,562366	-3,450084	34,127986	13,156407	0,147981	0,365038	-1,465679	-37,475420	7,751810	0,334126	0,147981	0,365038	-1,465679	-37,475420	7,751810	0,334126
11:45:52,04	0,353983	3,198960	-0,074963	0,592996	0,231994	0,229977	0,147981	0,365038	-1,465679	-8,819944	-3,864695	0,334126	-0,989665	-2,759778	-2,559618	-3,416308	34,140259	13,159859	0,147981	0,365038	-1,465679	-37,475420	7,751810	0,334126	0,147981	0,365038	-1,465679	-37,475420	7,751810	0,334126
11:45:52,09	0,353983	3,198960	-0,074963	0,592996	0,231994	0,229977	0,147869	0,362267	-1,462931	-8,991541	-3,881980	0,337579	-0,990390	-2,757548	-2,563124	-3,451513	34,103820	13,185618	0,147869	0,362267	-1,462931	-37,429512	7,725724	0,337579	0,147869	0,362267	-1,462931	-37,429512	7,725724	0,337579
11:45:52,14	0,353983	3,198960	-0,074963	0,592996	0,231994	0,229977	0,146300	0,364011	-1,466437	-8,851715	-3,788142	0,363338	-0,992170	-2,757400	-2,558864	-3,467560	34,108603	13,178213	0,147062	0,365626	-1,462177	-37,465468	7,732903	0,355933	0,147062	0,365626	-1,462177	-37,465468	7,732903	0,355933
11:45:52,19	0,353983	3,198960	-0,074963	0,592996	0,231994	0,229977	0,147062	0,365626	-1,462177	-8,763866	-3,811471	0,355933	-0,993268	-2,759392	-2,559256	-3,442583	34,120416	13,149017	0,147062	0,365626	-1,462177	-37,465468	7,732903	0,355933	0,147062	0,365626	-1,462177	-37,465468	7,732903	0,355933
11:45:52,24	0,353983	3,198960	-0,074963	0,592996	0,231994	0,229977	0,149336	0,365581	-1,462569	-8,788895	-3,945447	0,326737	-0,988585	-2,759233	-2,560407	-3,447748	34,109000	13,164773	0,149336	0,365581	-1,462569	-37,487010	7,777441	0,326737	0,149336	0,365581	-1,462569	-37,487010	7,777441	0,326737
11:45:52,29	0,353983	3,198960	-0,074963	0,592996	0,231994	0,229977	0,146857	0,361605	-1,463720	-8,983204	-3,817763	0,342493	-0,991580	-2,761690	-2,562362	-3,470176	34,096343	13,155215	0,146857	0,361605	-1,463720	-37,369162	7,710507	0,342493	0,146857	0,361605	-1,463720	-37,369162	7,710507	0,342493
11:45:52,34	0,353983	3,198960	-0,074963	0,592996	0,231994	0,229977	0,150482	0,362970	-1,465675	-8,890049	-3,993170	0,332935	-0,992167	-2,760898	-2,558870	-3,471973	34,089302	13,152900	0,150089	0,363875	-1,462183	-37,400154	7,807299	0,330619	0,150089	0,363875	-1,462183	-37,400154	7,807299	0,330619
11:45:52,39	0,353983	3,198960	-0,074963	0,592996	0,231994	0,229977	0,150089	0,363875	-1,462183	-8,835976	-3,974722	0,330619	-0,990336	-2,758465	-2,560018	-3,432706	34,090939	13,163615	0,150089	0,363875	-1,462183	-37,400154	7,807299	0,330619	0,150089	0,363875	-1,462183	-37,400154	7,807299	0,330619
11:45:52,44	0,353983	3,198960	-0,074963	0,592996	0,231994	0,229977	0,147067	0,363505	-1,463331	-8,876249	-3,850754	0,341335	-0,991019	-2,755208	-2,560065	-3,480336	34,122584	13,150976	0,147067	0,363505	-1,463331	-37,411409	7,694023	0,341335	0,147067	0,363505	-1,463331	-37,411409	7,694023	0,341335
11:45:52,49	0,353983	3,198960	-0,074963	0,592996	0,231994	0,229977	0,144588	0,365725	-1,463378	-8,764415	-3,664741	0,328696	-0,990988	-2,761070	-2,560016	-3,455697	34,054825	13,167039	0,144588	0,365725	-1,463378	-37,473822	7,685383	0,328696	0,144588	0,365725	-1,463378	-37,473822	7,685383	0,328696
11:45:52,54	0,353983	3,198960	-0,074963	0,592996	0,231994	0,229977	0,149649	0,362767	-1,463328	-8,871868	-3,983163	0,344758	-0,990483	-2,755421	-2,559645	-3,475292	34,045430	13,187019	0,149649	0,362767	-1,463328	-37,349074	7,764299	0,344758	0,149649	0,362767	-1,463328	-37,349074	7,764299	0,344758
11:45:52,59	0,353983	3,198960	-0,074963	0,592996	0,231994	0,229977	0,144505	0,365155	-1,462958	-8,729768	-3,703370	0,364739	-0,992210	-2,762401	-2,560043	-3,484351	34,060156	13,142886	0,151412	0,363160	-1,463356	-37,349773	7,838503	0,320606	0,151412	0,363160	-1,463356	-37,349773	7,838503	0,320606
11:45:52,65	0,353983	3,198960	-0,074963	0,592996	0,231994	0,229977	0,151412	0,363160	-1,463356	-8,841732	-4,047367	0,320606	-0,992795	-2,763407	-2,558077	-3,488965	34,069441	13,170855	0,151412	0,363160	-1,463356	-37,349773	7,838503	0,320606	0,151412	0,363160	-1,463356	-37,349773	7,838503	0,320606
11:45:52,70	0,353983	3,198960	-0,074963	0,592996	0,231994	0,229977	0,152577	0,363164	-1,461390	-8,847271	-4,099281	0,348575	-0,989244	-2,762199	-2,558035	-3,460819	34,034115	13,208963	0,152577	0,363164	-1,461390	-37,355608	7,877999	0,348575	0,152577	0,363164	-1,461390	-37,355608	7,877999	0,348575
11:45:52,75	0,353983	3,198960	-0,074963	0,592996	0,231994	0,229977	0,149754	0,360692	-1,461348	-8,959263	-3,994547	0,386683	-0,985279	-2,760198	-2,561982	-3,525621	34,031590	13,174171	0,149754	0,360692	-1,461348	-37,273595	7,761164	0,386683	0,149754	0,360692	-1,461348	-37,273595	7,761164	0,386683
11:45:52,80	0,353983	3,198960	-0,074963	0,592996	0,231994	0,229977	0,146039	0,358259	-1,465295	-9,051201	-3,746514	0,351890	-0,722186	-2,907122	-2,387161	-11,304752	20,346222	13,798974	0,146039	0,358259	-1,465295	-37,174528	7,717577	0,351890	0,146039	0,358259	-1,465295	-37,174528	7,717577	0,351890
11:45:52,85	0,353983	3,198960	-0,074963	0,592996	0,231994	0,229977	0,141733	0,056952	-1,290474	-8,977715	-3,628330	0,976694	-1,012287	-2,736071	-2,298128	-2,434492	36,028049	13,117352	0,141733	0,056952	-1,290474	-13,448462	7,497688	0,976694	0,141733	0,056952	-1,290474	-13,448462	7,497688	0,976694
11:45:52,90	0,353983	3,198960	-0,074963	0,592996	0,231994	0,229977	0,138649	0,393712	-1,201441	-9,482180	-3,308927	0,295072	-1,058081	-2,680754	-2,591523	1,144629	38,214532	13,001167	0,138649	0,393712	-1,201441	-40,388586	7,575014	0,295072	0,138649	0,393712	-1,201441	-40,388586	7,575014	0,295072
11:45:52,95	0,353989	3,199083	-0,074967	0,642999	0,232009	0,230026	0,113640	0,461029	-1,494836	-9,664806	-4,014806	0,178887	-1,027047	-2,734516	-2,711705	-1,473532	36,499187	13,099365	0,144682	0,407272	-1,615018	-41,636417	7,138248	0,277085	0,144682	0,407272	-1,615018	-41,636417	7,138248	0,277085
11:45:53,00	0,353989	3,199083	-0,074967	0,642999	0,232009	0,230026	0,144682	0,407272	-1,615018	-9,665573	-4,219300	0,277085	-1,021785	-2,736371	-2,709347	-1,492196	36,285242	13,123397	0,144682	0,407272	-1,615018	-41,636417	7,138248	0,277085	0,144682	0,407272	-1,615018	-41,636417	7,138248	0,277085
11:45:53,05	0,353989	3,199083	-0,074967	0,642999	0,232009	0,230026	0,143657	0,401787	-1,612659	-9,756148	-4,256824	0,301116	-1,017360	-2,738416	-2,712875	-1,574652	36,137663	13,112435	0,143657	0,401787	-1,612659	-41,296467	7,020284	0,301116	0,143657	0,401787	-1,612659	-41,296467	7,020284	0,301116
11:45:53,10	0,353989	3,199083	-0,074967	0,642999	0,232009	0,230026	0,143216	0,396933	-1,616188	-9,839556	-4,236239	0,290155	-1,019790	-2,734634	-2,710952	-1,596865	36,125398	13,125777	0,143216	0,396933	-1,616188	-40,998782	7,006200	0,290155	0,143216	0,396933	-1,616188	-40,998782	7,006200	0,290155
11:45:53,15	0,353989	3,199083	-0,074967	0,642999	0,232009	0,230026	0,141156	0,400928	-1,614265	-9,610068	-4,116018	0,303496	-1,018695	-2,740704	-2,709003	-1,623865	36,029690	13,111401	0,145865	0,396946	-1,612316	-40,881005	7,065040	0,289121	0,145865	0,396946	-1,612316	-40,881005	7,065040	0,289121
11:45:53,20	0,353989	3,199083	-0,074967	0,642999	0,232009	0,230026	0,145865	0,396946	-1,612316	-9,720781	-4,385370	0,289121	-1,017687	-2,739736	-2,706308	-1,687098	35,979060	13,118797	0,145865	0,396946	-1,612316	-40,881005	7,065040	0,289121	0,145865	0,396946	-1,612316	-40,881005	7,065040	0,289121
11:45:53,25	0,353989	3,199083	-0,074967	0,642999	0,232009	0,230026	0,144523	0,396556	-1,609621	-9,665577	-4,286136	0,296517	-1,006503	-2,743565	-2,709177	-1,817687	35,677695	13,129747	0,144523	0,396556	-1,609621	-40,795216	7,058922	0,296517	0,144523	0,396556	-1,609621	-40,795216	7,058922	0,296517
11:45:53,30	0,353989	3,199083	-0,074967	0,642999	0,232009	0,230026	0,142247	0,384956	-1,612490	-9,942510	-4,205355	0,307467	-0,779591	-2,912550	-2,592729	-10,859129	23,691070	13,700963	0,142247	0,384956	-1,612490	-40,161525	6,961010	0,307467	0,142247	0,384956	-1,612490	-40,161525	6,961010	0,307467
11:45:53,35	0,353989	3,199083	-0,074967	0,642999	0,232009	0,230026	0,175136	0,103952	-1,496042	-9,653255	-4,078820	0,878683	-1,087721	-2,710939	-2,406101	-0,672854	40,320637	12,984263	0,175136	0,103952	-1,496042	-17,813493	9,669389	0,878683	0,175136	0,103952	-1,496042	-17,813493	9,669389	0,878683
11:45:53,40	0,353989	3,199083	-0,074967	0,642999	0,232009	0,230026	0,154601	0,471606	-1,309414	-10,030011	-3,517744	0,161983	-1,118715	-2,713618	-2,735870	0,077995	41,809110	12,904198	0,154601	0,471606	-1,309414	-47,051080	8,618407	0,161983	0,154601	0,471606	-1,309414	-47,051080	8,618407	0,161983
11:45:53,45	0,353994	3,198921	-0,074989	0,693023	0,231982	0,229990	0,172418	0,497108	-1,639183	-10,368382	-4,350272	0,081918	-1,077556	-2,777094	-2,871349	-2,974648	39,727034	13,007155	0,172418	0,497108	-1,639183	-49,391365	9,184553	0,081918	0,172418	0,497108	-1,639183	-49,391365	9,184553	0,081918
11:45:53,50	0,353994	3,198921	-0,074989	0,693023	0,231982	0,229990	0,206810	0,429725	-1,774662	-10,542824	-4,536045	0,184874	-1,081560	-2,781237	-2,866752	-3,150823	39,548732	13,008840	0,206810	0,429725	-1,774662	-44,276275	11,698577	0,184874	0,206810	0,429725	-1,774662	-44,276275	11,698577	0,184874
11:45:53,55	0,353994	3,198921	-0,074989	0,693023	0,231982	0,229990	0,212400	0,431122	-1,770065	-10,227727	-4,763291	0,186559	-1,078272	-2,781690	-2,868309	-3,197391	39,364267	13,024239	0,212400	0,431122	-1,770065	-44,070769	11,910126	0,186559	0,212400	0,431122	-1,770065	-44,070769	11,910126	0,186559
11:45:53,60	0,353994	3,198921	-0,074989	0,693023	0,231982	0,229990	0,211149	0,428047	-1,771622	-10,204550	-4,750114	0,201958	-1,076649	-2,779430	-2,863614	-3,226230	39,268899	13,091916	0,211149	0,428047	-1,771622	-43,806267	11,825056	0,201958	0,211149	0,428047	-1,771622	-43,806267	11,825056	0,201958
11:45:53,65	0,353994	3,198921	-0,074989	0,693023	0,231982	0,229990	0,208380	0,427772	-1,766926	-10,121851	-4,628859	0,269636	-1,070192	-2,782479	-2,862086	-3,216703	39,155610	13,020091	0,207792	0,420655	-1,765399	-43,420021	11,648497	0,197811	0,207792	0,420655	-1,765399	-43,420021	11,648497	0,197811
11:45:53,70	0,353994	3,198921	-0,074989	0,693023	0,231982	0,229990	0,207792	0,420655	-1,765399	-10,398575	-4,663165	0,197811	-1,068606	-2,783057	-2,865988	-3,270229	39,086024	13,025820	0,207500	0,418993	-1,769301	-43,288935	11,652312	0,203540	0,207500	0,418993	-1,769301	-43,288935	11,652312	0,203540
11:45:53,75	0,353994	3,198921	-0,074989	0,693023	0,231982	0,229990	0,207500	0,418993	-1,769301	-10,398006	-4,636400	0,203540	-1,070070	-2,784387	-2,867941	-3,360856	38,977919	13,062788	0,207500	0,418993	-1,769301	-43,288935	11,652312	0,203540	0,207500	0,418993	-1,769301	-43,288935	11,652312	0,203540
11:45:53,80	0,353994	3,198921	-0,074989	0,693023	0,231982	0,229990	0,209383	0,419595	-1,771254	-10,227744	-4,709933	0,240508	-1,065914	-2,785778	-2,862507	-3,349702	38,936891	13,029494	0,209383	0,419595	-1,771254	-43,165965	11,726668	0,240508	0,209383	0,419595	-1,771254	-43,165965	11,726668	0,240508
11:45:53,85	0,353994	3,198921	-0,074989	0,693023	0,231982	0,229990	0,208510	0,415301	-1,765820	-10,421075	-4,694668	0,207214	-1,063682	-2,783912	-2,864459	-3,380834	38,890529	13,044714	0,205778	0,414301	-1,767771	-42,939998	11,604720	0,222434	0,205778	0,414301	-1,767771	-42,939998	11,604720	0,222434
11:45:53,90	0,353994	3,198921	-0,074989	0,693023	0,231982	0,229990	0,205778	0,414301	-1,767771	-10,417373	-4,548821	0,222434	-1,067846	-2,784120	-2,859803	-3,398225	38,860528	13,050039	0,208040	0,417803	-1,763116	-42,998137	11,664736	0,227758	0,208040	0,417803	-1,763116	-42,998137	11,664736	0,227758
11:45:53,95	0,353994	3,198921	-0,074989	0,693023	0,231982	0,229990	0,208040	0,417803	-1,763116	-10,200563	-4,666410	0,227758	-1,070214	-2,784306	-2,860594	-3,398886	38,845115	13,035061	0,209385	0,419761	-1,763907	-43,036329	11,693249	0,212781	0,209385	0,419761	-1,763907	-43,036329	11,693249	0,212781
11:45:54,00	0,353994	3,198921	-0,074989	0,693023	0,231982	0,229990	0,209385	0,419761	-1,763907	-10,085103	-4,743494	0,212781	-1,065527	-2,782489	-2,860567	-3,384891	38,794731	13,063438	0,209385	0,419761	-1,763907	-43,036329	11,693249	0,212781	0,209385	0,419761	-1,763907	-43,036329	11,693249	0,212781
11:45:54,05	0,353994	3,198921	-0,074989	0,693023	0,231982	0,229990	0,205468	0,416610	-1,763880	-10,212289	-4,577089	0,241157	-1,065762	-2,786476	-2,864095	-3,488126	38,765719	13,065084	0,205468	0,416610	-1,763880	-42,916206	11,552120	0,241157	0,205468	0,416610	-1,763880	-42,916206	11,552120	0,241157
11:45:54,10	0,353994	3,198921	-0,074989	0,693023	0,231982	0,229990	0,209038	0,414820	-1,767408	-10,228632	-4,687871	0,242803	-1,063351	-2,788595	-2,862142	-3,469295	38,752047	13,048831	0,209038	0,414820	-1,767408	-42,792026	11,721644	0,242803	0,209038	0,414820	-1,767408	-42,792026	11,721644	0,242803
11:45:54,15	0,353994	3,198921	-0,074989	0,693023	0,231982	0,229990	0,209668	0,411673	-1,765455	-10,389852	-4,743750	0,226550	-1,063946	-2,786477	-2,862128	-3,453861	38,725413	13,072247	0,209668	0,411673	-1,765455	-42,706204	11,715182	0,226550	0,209668	0,411673	-1,765455	-42,706204	11,715182	0,226550
11:45:54,20	0,353994	3,198921	-0,074989	0,693023	0,231982	0,229990	0,208131	0,413247	-1,765440	-10,292688	-4,690518	0,249967	-1,065174	-2,785953	-2,862523	-3,468361	38,707968	13,076789	0,208131	0,413247	-1,765440	-42,732550	11,647772	0,249967	0,208131	0,413247	-1,765440	-42,732550	11,647772	0,249967
11:45:54,26	0,353994	3,198921	-0,074989	0,693023	0,231982	0,229990	0,208291	0,414573	-1,765836	-10,201384	-4,694994	0,254509	-1,064120	-2,788313	-2,861745	-3,512840	38,650987	13,089314	0,208291	0,414573	-1,765836	-42,745328	11,655842	0,254509	0,208291	0,414573	-1,765836	-42,745328	11,655842	0,254509
11:45:54,31	0,353994	3,198921	-0,074989	0,693023	0,231982	0,229990	0,209808	0,412480	-1,765058	-10,238607	-4,763873	0,267034	-1,062517	-2,788365	-2,859444	-3,575012	38,594495	13,082168	0,209808	0,412480	-1,765058	-42,618292	11,706085	0,267034	0,209808	0,412480	-1,765058	-42,618292	11,706085	0,267034
11:45:54,36	0,353994	3,198921	-0,074989	0,693023	0,231982	0,229990	0,209051	0,411066	-1,762757	-10,232141	-4,698909	0,259888	-1,064727	-2,789464	-2,861380	-3,523536	38,637444	13,059422	0,209051	0,411066	-1,762757	-42,500803	11,711619	0,259888	0,209051	0,411066	-1,762757	-42,500803	11,711619	0,259888
11:45:54,41	0,353994	3,198921	-0,074989	0,693023	0,231982	0,229990	0,211108	0,412430	-1,764693	-10,224145	-4,828972	0,237142	-1,061810	-2,786214	-2,860614	-3,508353	38,572157	13,048004	0,206836	0,411529	-1,763927	-42,527056	11,584010	0,225724	0,206836	0,411529	-1,763927	-42,527056	11,584010	0,225724
11:45:54,46	0,353994	3,198921	-0,074989	0,693023	0,231982	0,229990	0,206836	0,411529	-1,763927	-10,222051	-4,652598	0,225724	-1,061946	-2,790322	-2,861403	-3,572322	38,546449	13,047686	0,206836	0,411529	-1,763927	-42,527056	11,584010	0,225724	0,206836	0,411529	-1,763927	-42,527056	11,584010	0,225724
11:45:54,51	0,353994	3,198921	-0,074989	0,693023	0,231982	0,229990	0,210461	0,409593	-1,764716	-10,268460	-4,798555	0,225405	-1,060131	-2,787363	-2,859834	-3,541820	38,541652	13,061552	0,206991	0,409501	-1,763147	-42,430160	11,601848	0,239272	0,206991	0,409501	-1,763147	-42,430160	11,601848	0,239272
11:45:54,56	0,353994	3,198921	-0,074989	0,693023	0,231982	0,229990	0,206991	0,409501	-1,763147	-10,284360	-4,646927	0,239272	-1,060180	-2,787294	-2,861749	-3,553055	38,535188	13,106234	0,206991	0,409501	-1,763147	-42,430160	11,601848	0,239272	0,206991	0,409501	-1,763147	-42,430160	11,601848	0,239272
11:45:54,61	0,353994	3,198921	-0,074989	0,693023	0,231982	0,229990	0,206956	0,409577	-1,765062	-10,269171	-4,638629	0,283953	-1,062559	-2,786793	-2,861777	-3,561883	38,526231	13,081492	0,206956	0,409577	-1,765062	-42,420969	11,607429	0,283953	0,206956	0,409577	-1,765062	-42,420969	11,607429	0,283953
11:45:54,66	0,353994	3,198921	-0,074989	0,693023	0,231982	0,229990	0,207711	0,411888	-1,765090	-10,136852	-4,674726	0,259212	-1,057825	-2,787096	-2,855597	-3,562744	38,498694	13,019490	0,205606	0,407637	-1,758910	-42,333107	11,561804	0,197210	0,205606	0,407637	-1,758910	-42,333107	11,561804	0,197210
11:45:54,71	0,353994	3,198921	-0,074989	0,693023	0,231982	0,229990	0,205606	0,407637	-1,758910	-10,333606	-4,578298	0,197210	-1,062020	-2,787278	-2,859851	-3,586560	38,510688	13,070406	0,205606	0,407637	-1,758910	-42,333107	11,561804	0,197210	0,205606	0,407637	-1,758910	-42,333107	11,561804	0,197210
11:45:54,76	0,353994	3,198921	-0,074989	0,693023	0,231982	0,229990	0,207862	0,411179	-1,763164	-10,147896	-4,668969	0,248126	-1,062592	-2,785845	-2,859469	-3,568469	38,487289	13,059662	0,207862	0,411179	-1,763164	-42,425453	11,648201	0,248126	0,207862	0,411179	-1,763164	-42,425453	11,648201	0,248126
11:45:54,81	0,353994	3,198921	-0,074989	0,693023	0,231982	0,229990	0,206907	0,412391	-1,762782	-10,073680	-4,646683	0,237382	-1,060281	-2,787307	-2,859850	-3,580728	38,454104	13,063985	0,207018	0,409658	-1,763163	-42,339070	11,592485	0,241704	0,207018	0,409658	-1,763163	-42,339070	11,592485	0,241704
11:45:54,86	0,353994	3,198921	-0,074989	0,693023	0,231982	0,229990	0,207018	0,409658	-1,763163	-10,180879	-4,658411	0,241704	-1,061509	-2,787632	-2,858316	-3,598854	38,423754	13,047470	0,207018	0,409658	-1,763163	-42,339070	11,592485	0,241704	0,207018	0,409658	-1,763163	-42,339070	11,592485	0,241704
11:45:54,91	0,353994	3,198921	-0,074989	0,693023	0,231982	0,229990	0,207913	0,410559	-1,761629	-10,098714	-4,704443	0,225189	-1,062084	-2,786964	-2,860606	-3,590613	38,455572	13,103094	0,207622	0,411391	-1,763919	-42,381309	11,617800	0,280814	0,207622	0,411391	-1,763919	-42,381309	11,617800	0,280814
11:45:54,96	0,353994	3,198921	-0,074989	0,693023	0,231982	0,229990	0,207622	0,411391	-1,763919	-10,087119	-4,680551	0,280814	-1,061497	-2,788075	-2,861400	-3,589864	38,436707	13,073831	0,208291	0,410327	-1,764713	-42,337153	11,625431	0,251550	0,208291	0,410327	-1,764713	-42,337153	11,625431	0,251550
11:45:55,01	0,353994	3,198921	-0,074989	0,693023	0,231982	0,229990	0,208291	0,410327	-1,764713	-10,126478	-4,725387	0,251550	-1,056886	-2,789965	-2,862570	-3,632613	38,415668	13,074825	0,208291	0,410327	-1,764713	-42,337153	11,625431	0,251550	0,208291	0,410327	-1,764713	-42,337153	11,625431	0,251550
11:45:55,06	0,353994	3,198921	-0,074989	0,693023	0,231982	0,229990	0,207622	0,405389	-1,765883	-10,343681	-4,664118	0,252544	-1,060393	-2,786938	-2,859453	-3,612868	38,408757	13,096572	0,207622	0,405389	-1,765883	-42,166691	11,634215	0,252544	0,207622	0,405389	-1,765883	-42,166691	11,634215	0,252544
11:45:55,11	0,353994	3,198921	-0,074989	0,693023	0,231982	0,229990	0,206754	0,409940	-1,762766	-10,110899	-4,639533	0,274292	-1,058660	-2,786681	-2,857520	-3,628582	38,397624	13,090693	0,206754	0,409940	-1,762766	-42,291188	11,590656	0,274292	0,206754	0,409940	-1,762766	-42,291188	11,590656	0,274292
11:45:55,16	0,353994	3,198921	-0,074989	0,693023	0,231982	0,229990	0,205665	0,408567	-1,760833	-10,164786	-4,574869	0,268413	-1,058067	-2,791147	-2,859449	-3,626195	38,369219	13,080683	0,205665	0,408567	-1,760833	-42,237310	11,569843	0,268413	0,205665	0,408567	-1,760833	-42,237310	11,569843	0,268413
11:45:55,21	0,353994	3,198921	-0,074989	0,693023	0,231982	0,229990	0,209236	0,405821	-1,762762	-10,284182	-4,776831	0,258402	-1,061025	-2,789086	-2,858288	-3,622222	38,353166	13,088906	0,208930	0,409413	-1,761601	-42,224411	11,628634	0,266626	0,208930	0,409413	-1,761601	-42,224411	11,628634	0,266626
11:45:55,26	0,353994	3,198921	-0,074989	0,693023	0,231982	0,229990	0,208930	0,409413	-1,761601	-10,085468	-4,772397	0,266626	-1,055713	-2,789210	-2,856358	-3,628546	38,365088	13,064852	0,208930	0,409413	-1,761601	-42,224411	11,628634	0,266626	0,208930	0,409413	-1,761601	-42,224411	11,628634	0,266626
11:45:55,31	0,353994	3,198921	-0,074989	0,693023	0,231982	0,229990	0,206382	0,404751	-1,759671	-10,335081	-4,628423	0,242572	-1,058081	-2,792526	-2,859043	-3,632488	38,362855	13,099470	0,210437	0,405143	-1,762356	-42,114511	11,682309	0,277190	0,210437	0,405143	-1,762356	-42,114511	11,682309	0,277190
11:45:55,36	0,353994	3,198921	-0,074989	0,693023	0,231982	0,229990	0,210437	0,405143	-1,762356	-10,310769	-4,837034	0,277190	-1,058696	-2,790067	-2,859851	-3,644002	38,378284	13,081452	0,210437	0,405143	-1,762356	-42,114511	11,682309	0,277190	0,210437	0,405143	-1,762356	-42,114511	11,682309	0,277190
11:45:55,41	0,353994	3,198921	-0,074989	0,693023	0,231982	0,229990	0,208615	0,406905	-1,763164	-10,226761	-4,724592	0,259172	-1,060530	-2,786703	-2,860646	-3,651093	38,340604	13,085829	0,208615	0,406905	-1,763164	-42,168804	11,651706	0,259172	0,208615	0,406905	-1,763164	-42,168804	11,651706	0,259172
11:45:55,46	0,353994	3,198921	-0,074989	0,693023	0,231982	0,229990	0,206619	0,410176	-1,763959	-10,020502	-4,633468	0,263549	-1,056420	-2,792337	-2,858275	-3,671177	38,332269	13,108426	0,206619	0,410176	-1,763959	-42,219303	11,586097	0,263549	0,206619	0,410176	-1,763959	-42,219303	11,586097	0,263549
11:45:55,51	0,353994	3,198921	-0,074989	0,693023	0,231982	0,229990	0,209443	0,403799	-1,761588	-10,334828	-4,767110	0,286146	-1,057640	-2,791097	-2,858704	-3,688015	38,324450	13,074667	0,209443	0,403799	-1,761588	-42,033060	11,674169	0,286146	0,209443	0,403799	-1,761588	-42,033060	11,674169	0,286146
11:45:55,56	0,353994	3,198921	-0,074989	0,693023	0,231982	0,229990	0,208979	0,405476	-1,762017	-10,232447	-4,732305	0,252387	-1,050160	-2,792280	-2,851512	-3,751122	38,028692	13,092864	0,208979	0,405476	-1,762017	-42,062304	11,672544	0,252387	0,208979	0,405476	-1,762017	-42,062304	11,672544	0,252387
11:45:55,61	0,353994	3,198921	-0,074989	0,693023	0,231982	0,229990	0,206264	0,398407	-1,754825	-10,312349	-4,684370	0,270584	-0,805441	-2,950985	-2,671841	-12,442041	25,302301	13,719601	0,206264	0,398407	-1,754825	-41,587287	11,507378	0,270584	0,206264	0,398407	-1,754825	-41,587287	11,507378	0,270584
11:45:55,66	0,353994	3,198921	-0,074989	0,693023	0,231982	0,229990	0,221347	0,107122	-1,575154	-10,092353	-4,305313	0,897320	-1,089336	-2,731506	-2,544981	-1,128789	40,865764	13,005220	0,221347	0,107122	-1,575154	-18,501394	13,070427	0,897320	0,221347	0,107122	-1,575154	-18,501394	13,070427	0,897320
11:45:55,71	0,353994	3,198921	-0,074989	0,693023	0,231982	0,229990	0,173220	0,462721	-1,448294	-10,736166	-3,818533	0,182940	-1,115896	-2,705182	-2,868653	1,327001	42,012678	12,907740	0,173220	0,462721	-1,448294	-47,059749	9,779232	0,182940	0,173220	0,462721	-1,448294	-47,059749	9,779232	0,182940
11:45:55,76	0,354044	3,198963	-0,074998	0,743011	0,231994	0,229982	0,163703	0,498884	-1,771966	-11,076822	-4,876965	0,085460	-1,087207	-2,762736	-2,989728	-1,591124	40,167100	13,016539	0,163703	0,498884	-1,771966	-50,239229	7,973711	0,085460	0,163703	0,498884	-1,771966	-50,239229	7,973711	0,085460
11:45:55,81	0,354044	3,198963	-0,074998	0,743011	0,231994	0,229982	0,199201	0,445262	-1,893041	-10,807784	-5,118483	0,194259	-1,078230	-2,764279	-2,995554	-1,711059	39,949769	13,068974	0,199201	0,445262	-1,893041	-45,760869	10,518790	0,194259	0,199201	0,445262	-1,893041	-45,760869	10,518790	0,194259
11:45:55,86	0,354044	3,198963	-0,074998	0,743011	0,231994	0,229982	0,196049	0,436717	-1,898867	-11,003964	-4,959406	0,246694	-1,075954	-2,766311	-2,991699	-1,736562	39,864768	13,025498	0,196049	0,436717	-1,898867	-45,286233	10,430478	0,246694	0,196049	0,436717	-1,898867	-45,286233	10,430478	0,246694
11:45:55,91	0,354044	3,198963	-0,074998	0,743011	0,231994	0,229982	0,196671	0,433729	-1,895012	-11,072949	-5,012134	0,203218	-1,079002	-2,769756	-2,989780	-1,785788	39,826325	13,008032	0,196671	0,433729	-1,895012	-45,120700	10,426531	0,203218	0,196671	0,433729	-1,895012	-45,120700	10,426531	0,203218
11:45:55,96	0,354044	3,198963	-0,074998	0,743011	0,231994	0,229982	0,201179	0,434646	-1,893093	-10,967369	-5,223121	0,185752	-1,078058	-2,771979	-2,988639	-1,886388	39,782345	13,021332	0,201179	0,434646	-1,893093	-45,087090	10,569393	0,185752	0,201179	0,434646	-1,893093	-45,087090	10,569393	0,185752
11:45:56,01	0,354044	3,198963	-0,074998	0,743011	0,231994	0,229982	0,202632	0,432718	-1,891952	-10,979265	-5,233548	0,199052	-1,076455	-2,772231	-2,990978	-1,921132	39,677105	13,029670	0,202632	0,432718	-1,891952	-44,947596	10,673032	0,199052	0,202632	0,432718	-1,891952	-44,947596	10,673032	0,199052
11:45:56,06	0,354044	3,198963	-0,074998	0,743011	0,231994	0,229982	0,202048	0,431203	-1,894291	-10,949511	-5,225750	0,207390	-1,068678	-2,776320	-2,992178	-2,086555	39,504205	13,046681	0,202048	0,431203	-1,894291	-44,798947	10,635044	0,207390	0,202048	0,431203	-1,894291	-44,798947	10,635044	0,207390
11:45:56,11	0,354044	3,198963	-0,074998	0,743011	0,231994	0,229982	0,201701	0,422424	-1,895491	-11,173596	-5,150875	0,224400	-0,824099	-2,897357	-2,805438	-8,889821	26,729551	13,606492	0,201701	0,422424	-1,895491	-44,333845	10,682648	0,224400	0,201701	0,422424	-1,895491	-44,333845	10,682648	0,224400
11:45:56,16	0,354044	3,198963	-0,074998	0,743011	0,231994	0,229982	0,184232	0,150094	-1,708751	-10,869929	-4,738030	0,784212	-1,123170	-2,717507	-2,692927	0,457064	43,159360	12,911232	0,184232	0,150094	-1,708751	-22,652309	9,724198	0,784212	0,184232	0,150094	-1,708751	-22,652309	9,724198	0,784212
11:45:56,21	0,354044	3,198963	-0,074998	0,743011	0,231994	0,229982	0,178013	0,499022	-1,596240	-11,627749	-4,294377	0,088951	-1,128332	-2,692001	-2,991027	2,548084	43,124269	12,874249	0,178013	0,499022	-1,596240	-50,800964	9,679665	0,088951	0,178013	0,499022	-1,596240	-50,800964	9,679665	0,088951
11:45:56,26	0,354066	3,198978	-0,074976	0,793010	0,231984	0,230003	0,158505	0,516245	-1,894340	-11,747255	-5,108376	0,051968	-1,098081	-2,753596	-3,136201	-0,452700	41,351502	13,010253	0,158505	0,516245	-1,894340	-52,272504	7,334279	0,051968	0,158505	0,516245	-1,894340	-52,272504	7,334279	0,051968
11:45:56,31	0,354066	3,198978	-0,074976	0,793010	0,231984	0,230003	0,196723	0,459250	-2,039514	-11,675372	-5,383324	0,187973	-1,097096	-2,760111	-3,130760	-0,672943	41,043173	12,973096	0,196723	0,459250	-2,039514	-47,726469	10,059417	0,187973	0,196723	0,459250	-2,039514	-47,726469	10,059417	0,187973
11:45:56,36	0,354066	3,198978	-0,074976	0,793010	0,231984	0,230003	0,201872	0,455139	-2,034073	-11,512000	-5,614520	0,150816	-1,091928	-2,758347	-3,133994	-0,749602	40,921306	12,984005	0,201872	0,455139	-2,034073	-47,240386	10,232447	0,150816	0,201872	0,455139	-2,034073	-47,240386	10,232447	0,150816
11:45:56,41	0,354066	3,198978	-0,074976	0,793010	0,231984	0,230003	0,197761	0,451546	-2,037307	-11,554956	-5,395269	0,161724	-1,091138	-2,760181	-3,131685	-0,876016	40,750896	13,017066	0,197761	0,451546	-2,037307	-47,001308	10,128949	0,161724	0,197761	0,451546	-2,037307	-47,001308	10,128949	0,161724
11:45:56,46	0,354066	3,198978	-0,074976	0,793010	0,231984	0,230003	0,198954	0,449944	-2,034998	-11,427472	-5,433059	0,194786	-1,086671	-2,761895	-3,133285	-0,962816	40,658463	12,992262	0,198954	0,449944	-2,034998	-46,748069	10,184849	0,194786	0,198954	0,449944	-2,034998	-46,748069	10,184849	0,194786
11:45:56,51	0,354066	3,198978	-0,074976	0,793010	0,231984	0,230003	0,198205	0,445219	-2,036598	-11,549744	-5,365134	0,169982	-1,086747	-2,765350	-3,131669	-0,966736	40,555025	13,055312	0,198205	0,445219	-2,036598	-46,499396	10,193945	0,169982	0,198205	0,445219	-2,036598	-46,499396	10,193945	0,169982
11:45:56,56	0,354066	3,198978	-0,074976	0,793010	0,231984	0,230003	0,200660	0,442810	-2,034240	-11,466736	-5,511555	0,235704	-1,085812	-2,765225	-3,130927	-1,050689	40,468717	13,057984	0,200660	0,442810	-2,034240	-46,227304	10,240223	0,235704	0,200660	0,442810	-2,034240	-46,227304	10,240223	0,235704
11:45:56,61	0,354066	3,198978	-0,074976	0,793010	0,231984	0,230003	0,200660	0,442810	-2,034240	-11,466736	-5,511555	0,235704	-1,080538	-2,765300	-3,129777	-1,044945	40,396268	13,021889	0,200660	0,442810	-2,034240	-46,227304	10,240223	0,235704	0,200660	0,442810	-2,034240	-46,227304	10,240223	0,235704
11:45:56,66	0,354066	3,198978	-0,074976	0,793010	0,231984	0,230003	0,198087	0,438205	-2,033090	-11,646331	-5,419005	0,199609	-1,080646	-2,767732	-3,127857	-1,089580	40,344557	13,004608	0,198087	0,438205	-2,033090	-46,045398	10,130863	0,199609	0,198087	0,438205	-2,033090	-46,045398	10,130863	0,199609
11:45:56,71	0,354066	3,198978	-0,074976	0,793010	0,231984	0,230003	0,200248	0,437082	-2,031169	-11,637588	-5,518542	0,182328	-1,082516	-2,765102	-3,127071	-1,111361	40,300543	13,046617	0,200248	0,437082	-2,031169	-45,948558	10,200911	0,182328	0,200248	0,437082	-2,031169	-45,948558	10,200911	0,182328
11:45:56,76	0,354066	3,198978	-0,074976	0,793010	0,231984	0,230003	0,198905	0,440017	-2,030384	-11,436004	-5,451864	0,224337	-1,079568	-2,765723	-3,126677	-1,096943	40,251681	13,035391	0,198905	0,440017	-2,030384	-45,977305	10,162185	0,224337	0,198905	0,440017	-2,030384	-45,977305	10,162185	0,224337
11:45:56,81	0,354066	3,198978	-0,074976	0,793010	0,231984	0,230003	0,197969	0,437154	-2,029990	-11,549770	-5,440087	0,213111	-1,079696	-2,767272	-3,130594	-1,137840	40,199751	13,012054	0,197969	0,437154	-2,029990	-45,866330	10,100452	0,213111	0,197969	0,437154	-2,029990	-45,866330	10,100452	0,213111
11:45:56,86	0,354066	3,198978	-0,074976	0,793010	0,231984	0,230003	0,199375	0,436490	-2,033907	-11,518883	-5,503747	0,189774	-1,080354	-2,767923	-3,127471	-1,163219	40,170144	13,043172	0,199375	0,436490	-2,033907	-45,783311	10,147164	0,189774	0,199375	0,436490	-2,033907	-45,783311	10,147164	0,189774
11:45:56,91	0,354066	3,198978	-0,074976	0,793010	0,231984	0,230003	0,200267	0,436733	-2,030784	-11,467867	-5,542957	0,220891	-1,080393	-2,768090	-3,128639	-1,169533	40,140936	13,042980	0,200267	0,436733	-2,030784	-45,751446	10,177978	0,220891	0,200267	0,436733	-2,030784	-45,751446	10,177978	0,220891
11:45:56,96	0,354066	3,198978	-0,074976	0,793010	0,231984	0,230003	0,200431	0,436684	-2,031952	-11,441982	-5,560629	0,220700	-1,075204	-2,769098	-3,125944	-1,225035	40,120532	13,027469	0,200431	0,436684	-2,031952	-45,721686	10,173193	0,220700	0,200431	0,436684	-2,031952	-45,721686	10,173193	0,220700
11:45:57,01	0,354066	3,198978	-0,074976	0,793010	0,231984	0,230003	0,198710	0,431686	-2,029257	-11,656441	-5,433276	0,205189	-1,078198	-2,768804	-3,127892	-1,240708	40,117480	13,037934	0,198710	0,431686	-2,029257	-45,543825	10,165451	0,205189	0,198710	0,431686	-2,029257	-45,543825	10,165451	0,205189
11:45:57,06	0,354066	3,198978	-0,074976	0,793010	0,231984	0,230003	0,199952	0,434426	-2,031205	-11,503500	-5,485827	0,215654	-1,081214	-2,767435	-3,129048	-1,251315	40,081992	13,071208	0,199952	0,434426	-2,031205	-45,605946	10,210419	0,215654	0,199952	0,434426	-2,031205	-45,605946	10,210419	0,215654
11:45:57,11	0,354066	3,198978	-0,074976	0,793010	0,231984	0,230003	0,200275	0,437723	-2,032361	-11,296039	-5,511147	0,248927	-1,074172	-2,768381	-3,128682	-1,249637	40,014597	13,021434	0,200275	0,437723	-2,032361	-45,657269	10,210402	0,248927	0,200275	0,437723	-2,032361	-45,657269	10,210402	0,248927
11:45:57,16	0,354066	3,198978	-0,074976	0,793010	0,231984	0,230003	0,197573	0,431151	-2,031995	-11,580234	-5,405822	0,199154	-1,073569	-2,766948	-3,129829	-1,249232	40,060542	13,052988	0,197573	0,431151	-2,031995	-45,425596	10,103665	0,199154	0,197573	0,431151	-2,031995	-45,425596	10,103665	0,199154
11:45:57,21	0,354066	3,198978	-0,074976	0,793010	0,231984	0,230003	0,196030	0,431345	-2,033142	-11,610134	-5,302959	0,230707	-1,076472	-2,767960	-3,125189	-1,230401	40,015477	13,009114	0,196030	0,431345	-2,033142	-45,470731	10,085394	0,230707	0,196030	0,431345	-2,033142	-45,470731	10,085394	0,230707
11:45:57,26	0,354066	3,198978	-0,074976	0,793010	0,231984	0,230003	0,198358	0,433353	-2,028502	-11,476112	-5,462850	0,186834	-1,076564	-2,767351	-3,129072	-1,250376	39,982949	13,030095	0,198358	0,433353	-2,028502	-45,494328	10,108243	0,186834	0,198358	0,433353	-2,028502	-45,494328	10,108243	0,186834
11:45:57,31	0,354066	3,198978	-0,074976	0,793010	0,231984	0,230003	0,197877	0,433737	-2,032385	-11,417974	-5,436792	0,207815	-1,077805	-2,772940	-3,125582	-1,298189	39,969183	13,017288	0,197877	0,433737	-2,032385	-45,466353	10,096526	0,207815	0,197877	0,433737	-2,032385	-45,466353	10,096526	0,207815
11:45:57,36	0,354066	3,198978	-0,074976	0,793010	0,231984	0,230003	0,203337	0,432018	-2,028895	-11,471541	-5,686225	0,195008	-1,070738	-2,770118	-3,124387	-1,285560	39,956865	13,051592	0,203337	0,432018	-2,028895	-45,384967	10,275757	0,195008	0,203337	0,432018	-2,028895	-45,384967	10,275757	0,195008
11:45:57,41	0,354066	3,198978	-0,074976	0,793010	0,231984	0,230003	0,197360	0,427309	-2,027700	-11,712073	-5,392518	0,229312	-1,073817	-2,769208	-3,128713	-1,332319	39,934206	13,024512	0,197360	0,427309	-2,027700	-45,255816	10,100272	0,229312	0,197360	0,427309	-2,027700	-45,255816	10,100272	0,229312
11:45:57,46	0,354066	3,198978	-0,074976	0,793010	0,231984	0,230003	0,198111	0,430430	-2,032026	-11,506772	-5,402405	0,202231	-1,075561	-2,771657	-3,125172	-1,332097	39,942440	13,070405	0,198111	0,430430	-2,032026	-45,295524	10,149339	0,202231	0,198111	0,430430	-2,032026	-45,295524	10,149339	0,202231
11:45:57,51	0,354066	3,198978	-0,074976	0,793010	0,231984	0,230003	0,201104	0,430716	-2,028484	-11,499126	-5,554088	0,248125	-1,073821	-2,768238	-3,125975	-1,321934	39,898581	13,045967	0,197273	0,430919	-2,029288	-45,282828	10,100315	0,223686	0,197273	0,430919	-2,029288	-45,282828	10,100315	0,223686
11:45:57,56	0,354066	3,198978	-0,074976	0,793010	0,231984	0,230003	0,197273	0,430919	-2,029288	-11,455675	-5,385614	0,223686	-1,074458	-2,772004	-3,127529	-1,344706	39,878693	13,040995	0,197273	0,430919	-2,029288	-45,282828	10,100315	0,223686	0,197273	0,430919	-2,029288	-45,282828	10,100315	0,223686
11:45:57,61	0,354066	3,198978	-0,074976	0,793010	0,231984	0,230003	0,200853	0,429587	-2,030841	-11,496331	-5,562012	0,218715	-1,073356	-2,772271	-3,125573	-1,368402	39,841101	13,068066	0,200853	0,429587	-2,030841	-45,218920	10,204970	0,218715	0,200853	0,429587	-2,030841	-45,218920	10,204970	0,218715
11:45:57,66	0,354066	3,198978	-0,074976	0,793010	0,231984	0,230003	0,200534	0,428500	-2,028885	-11,508481	-5,543669	0,245785	-1,072657	-2,767188	-3,122874	-1,322503	39,870609	13,038701	0,200534	0,428500	-2,028885	-45,145695	10,198226	0,245785	0,200534	0,428500	-2,028885	-45,145695	10,198226	0,245785
11:45:57,71	0,354066	3,198978	-0,074976	0,793010	0,231984	0,230003	0,195782	0,430435	-2,026187	-11,456322	-5,321558	0,216421	-1,072094	-2,770111	-3,124010	-1,336001	39,868155	13,068187	0,198032	0,428487	-2,027323	-45,184982	10,117397	0,245907	0,198032	0,428487	-2,027323	-45,184982	10,117397	0,245907
11:45:57,76	0,354066	3,198978	-0,074976	0,793010	0,231984	0,230003	0,198032	0,428487	-2,027323	-11,548785	-5,428113	0,245907	-1,070938	-2,769643	-3,125958	-1,328064	39,827099	13,058555	0,198032	0,428487	-2,027323	-45,184982	10,117397	0,245907	0,198032	0,428487	-2,027323	-45,184982	10,117397	0,245907
11:45:57,81	0,354066	3,198978	-0,074976	0,793010	0,231984	0,230003	0,197049	0,427719	-2,029271	-11,557093	-5,404380	0,236274	-1,072147	-2,772969	-3,125965	-1,354529	39,832565	13,048613	0,197049	0,427719	-2,029271	-45,133063	10,063937	0,236274	0,197049	0,427719	-2,029271	-45,133063	10,063937	0,236274
11:45:57,86	0,354066	3,198978	-0,074976	0,793010	0,231984	0,230003	0,200534	0,427104	-2,029278	-11,580612	-5,559952	0,226333	-1,072139	-2,771048	-3,125592	-1,345658	39,825952	13,033834	0,200534	0,427104	-2,029278	-45,108248	10,181944	0,226333	0,200534	0,427104	-2,029278	-45,108248	10,181944	0,226333
11:45:57,91	0,354066	3,198978	-0,074976	0,793010	0,231984	0,230003	0,198866	0,428057	-2,028904	-11,529758	-5,484209	0,211554	-1,069844	-2,772374	-3,124415	-1,374405	39,815535	13,052661	0,198866	0,428057	-2,028904	-45,132214	10,126756	0,211554	0,198866	0,428057	-2,028904	-45,132214	10,126756	0,211554
11:45:57,96	0,354066	3,198978	-0,074976	0,793010	0,231984	0,230003	0,198867	0,425407	-2,027728	-11,644156	-5,464563	0,230380	-1,070386	-2,771529	-3,123631	-1,347746	39,805165	13,051609	0,198867	0,425407	-2,027728	-45,038598	10,146464	0,230380	0,198867	0,425407	-2,027728	-45,038598	10,146464	0,230380
11:45:58,01	0,354066	3,198978	-0,074976	0,793010	0,231984	0,230003	0,198405	0,426298	-2,026944	-11,602163	-5,468849	0,229329	-1,072796	-2,771102	-3,124428	-1,362576	39,780001	13,041397	0,199241	0,428598	-2,027741	-45,098315	10,128378	0,219116	0,199241	0,428598	-2,027741	-45,098315	10,128378	0,219116
11:45:58,06	0,354066	3,198978	-0,074976	0,793010	0,231984	0,230003	0,199241	0,428598	-2,027741	-11,453337	-5,512053	0,219116	-1,070508	-2,770472	-3,122471	-1,388055	39,766273	13,074433	0,199241	0,428598	-2,027741	-45,098315	10,128378	0,219116	0,199241	0,428598	-2,027741	-45,098315	10,128378	0,219116
11:45:58,11	0,354066	3,198978	-0,074976	0,793010	0,231984	0,230003	0,197551	0,426933	-2,025784	-11,515324	-5,408984	0,252153	-1,071643	-2,771684	-3,125186	-1,371052	39,778017	13,066220	0,199169	0,427310	-2,028499	-45,058207	10,132811	0,243940	0,199169	0,427310	-2,028499	-45,058207	10,132811	0,243940
11:45:58,16	0,354066	3,198978	-0,074976	0,793010	0,231984	0,230003	0,199169	0,427310	-2,028499	-11,514397	-5,501945	0,243940	-1,072309	-2,772855	-3,124421	-1,404552	39,758056	13,065171	0,199169	0,427310	-2,028499	-45,058207	10,132811	0,243940	0,199169	0,427310	-2,028499	-45,058207	10,132811	0,243940
11:45:58,21	0,354066	3,198978	-0,074976	0,793010	0,231984	0,230003	0,200516	0,427301	-2,027734	-11,480833	-5,552971	0,242890	-1,071080	-2,774263	-3,123258	-1,388165	39,752835	13,039905	0,200516	0,427301	-2,027734	-45,023929	10,187545	0,242890	0,200516	0,427301	-2,027734	-45,023929	10,187545	0,242890
11:45:58,26	0,354066	3,198978	-0,074976	0,793010	0,231984	0,230003	0,201121	0,425533	-2,026571	-11,576430	-5,601209	0,217625	-1,069340	-2,772820	-3,123280	-1,387012	39,715599	13,015003	0,201121	0,425533	-2,026571	-44,980755	10,186763	0,217625	0,201121	0,425533	-2,026571	-44,980755	10,186763	0,217625
11:45:58,31	0,354066	3,198978	-0,074976	0,793010	0,231984	0,230003	0,199001	0,424747	-2,026593	-11,585596	-5,510602	0,192723	-1,072315	-2,768724	-3,124837	-1,402790	39,774006	13,051993	0,199001	0,424747	-2,026593	-44,928272	10,110975	0,192723	0,199001	0,424747	-2,026593	-44,928272	10,110975	0,192723
11:45:58,36	0,354066	3,198978	-0,074976	0,793010	0,231984	0,230003	0,196941	0,429371	-2,028150	-11,387850	-5,360633	0,229713	-1,071640	-2,774826	-3,122856	-1,367884	39,729571	13,043372	0,196941	0,429371	-2,028150	-45,093496	10,099262	0,229713	0,196941	0,429371	-2,028150	-45,093496	10,099262	0,229713
11:45:58,41	0,354066	3,198978	-0,074976	0,793010	0,231984	0,230003	0,201888	0,425736	-2,026169	-11,555869	-5,670290	0,221092	-1,069358	-2,771024	-3,124042	-1,401988	39,767441	13,056306	0,197455	0,425660	-2,027355	-44,989862	10,108887	0,234025	0,197455	0,425660	-2,027355	-44,989862	10,108887	0,234025
11:45:58,47	0,354066	3,198978	-0,074976	0,793010	0,231984	0,230003	0,197455	0,425660	-2,027355	-11,575555	-5,391303	0,234025	-1,068803	-2,774882	-3,126352	-1,408170	39,726055	13,065663	0,197455	0,425660	-2,027355	-44,989862	10,108887	0,234025	0,197455	0,425660	-2,027355	-44,989862	10,108887	0,234025
11:45:58,52	0,354066	3,198978	-0,074976	0,793010	0,231984	0,230003	0,200518	0,423251	-2,029665	-11,661897	-5,565949	0,243383	-1,071790	-2,773508	-3,123646	-1,424257	39,713325	13,068307	0,200518	0,423251	-2,029665	-44,887087	10,174734	0,243383	0,200518	0,423251	-2,029665	-44,887087	10,174734	0,243383
11:45:58,57	0,354066	3,198978	-0,074976	0,793010	0,231984	0,230003	0,200822	0,426524	-2,026959	-11,472600	-5,574166	0,246027	-1,061936	-2,771636	-3,124015	-1,391669	39,421802	13,065684	0,200822	0,426524	-2,026959	-44,954771	10,190344	0,246027	0,200822	0,426524	-2,026959	-44,954771	10,190344	0,246027
11:45:58,62	0,354066	3,198978	-0,074976	0,793010	0,231984	0,230003	0,194274	0,418927	-2,027328	-11,631488	-5,407664	0,243404	-0,820448	-2,925464	-3,015376	-9,335770	26,760347	13,663592	0,194274	0,418927	-2,027328	-44,517271	9,842844	0,243404	0,194274	0,418927	-2,027328	-44,517271	9,842844	0,243404
11:45:58,67	0,354066	3,198978	-0,074976	0,793010	0,231984	0,230003	0,206748	0,132879	-1,918689	-11,568813	-5,507265	0,841311	-1,084045	-2,721287	-2,813462	0,925115	41,248002	12,987728	0,206748	0,132879	-1,918689	-21,999804	10,722475	0,841311	0,206748	0,132879	-1,918689	-21,999804	10,722475	0,841311
11:45:58,72	0,354066	3,198978	-0,074976	0,793010	0,231984	0,230003	0,170940	0,538579	-2,122532	-12,289659	-5,843957	0,033793	-1,153891	-2,691603	-3,219219	3,477014	44,555287	12,856073	0,170940	0,538579	-2,122532	-54,568112	7,574835	0,033793	0,170940	0,538579	-2,122532	-54,568112	7,574835	0,033793
11:45:58,77	0,354004	3,199066	-0,075019	0,843001	0,231993	0,229982	0,203949	0,483106	-2,252845	-12,273673	-6,132918	0,123799	-1,122355	-2,747926	-3,349532	0,790450	42,757070	12,946079	0,203949	0,483106	-2,252845	-50,197495	9,877105	0,123799	0,203949	0,483106	-2,252845	-50,197495	9,877105	0,123799
11:45:58,82	0,354004	3,199066	-0,075019	0,843001	0,231993	0,229982	0,203949	0,483106	-2,252845	-12,273673	-6,132918	0,123799	-1,122193	-2,749323	-3,351155	0,648997	42,585859	12,933167	0,203949	0,483106	-2,252845	-50,197495	9,877105	0,123799	0,203949	0,483106	-2,252845	-50,197495	9,877105	0,123799
11:45:58,87	0,354004	3,199066	-0,075019	0,843001	0,231993	0,229982	0,205078	0,482267	-2,254468	-12,098297	-6,154723	0,110886	-1,118861	-2,751143	-3,351159	0,584382	42,492332	12,950523	0,204989	0,478472	-2,254472	-49,742383	9,950739	0,128243	0,204989	0,478472	-2,254472	-49,742383	9,950739	0,128243
11:45:58,92	0,354004	3,199066	-0,075019	0,843001	0,231993	0,229982	0,204989	0,478472	-2,254472	-12,182351	-6,140874	0,128243	-1,114935	-2,752715	-3,350799	0,521067	42,389616	12,933575	0,204989	0,478472	-2,254472	-49,742383	9,950739	0,128243	0,204989	0,478472	-2,254472	-49,742383	9,950739	0,128243
11:45:58,97	0,354004	3,199066	-0,075019	0,843001	0,231993	0,229982	0,204387	0,474286	-2,254112	-12,279383	-6,106104	0,111295	-1,112211	-2,750784	-3,350441	0,450861	42,311489	12,942023	0,204387	0,474286	-2,254112	-49,510855	9,938265	0,111295	0,204387	0,474286	-2,254112	-49,510855	9,938265	0,111295
11:45:59,02	0,354004	3,199066	-0,075019	0,843001	0,231993	0,229982	0,201353	0,472892	-2,253754	-12,249136	-5,926593	0,119743	-1,113452	-2,755262	-3,350398	0,436398	42,248993	12,982872	0,205851	0,471728	-2,253711	-49,278946	9,980079	0,160592	0,205851	0,471728	-2,253711	-49,278946	9,980079	0,160592
11:45:59,07	0,354004	3,199066	-0,075019	0,843001	0,231993	0,229982	0,205851	0,471728	-2,253711	-12,248292	-6,179226	0,160592	-1,111357	-2,755242	-3,348492	0,346407	42,147709	12,984602	0,205851	0,471728	-2,253711	-49,278946	9,980079	0,160592	0,205851	0,471728	-2,253711	-49,278946	9,980079	0,160592
11:45:59,12	0,354004	3,199066	-0,075019	0,843001	0,231993	0,229982	0,204786	0,469924	-2,251805	-12,209400	-6,096567	0,162322	-0,855236	-2,895668	-3,200823	-7,214422	28,949525	13,605133	0,204786	0,469924	-2,251805	-49,098425	9,979157	0,162322	0,204786	0,469924	-2,251805	-49,098425	9,979157	0,162322
11:45:59,17	0,354004	3,199066	-0,075019	0,843001	0,231993	0,229982	0,198338	0,177904	-2,104136	-12,184083	-5,812499	0,782853	-1,112280	-2,715057	-2,991113	1,924459	43,389929	12,980631	0,198338	0,177904	-2,104136	-26,149515	9,757061	0,782853	0,198338	0,177904	-2,104136	-26,149515	9,757061	0,782853
11:45:59,22	0,354004	3,199066	-0,075019	0,843001	0,231993	0,229982	0,170447	0,490816	-1,894426	-12,987850	-5,056428	0,158351	-1,166407	-2,668391	-3,279279	5,133160	45,608153	12,774940	0,170447	0,490816	-1,894426	-51,516875	8,323634	0,158351	0,170447	0,490816	-1,894426	-51,516875	8,323634	0,158351
11:45:59,27	0,354000	3,199036	-0,074994	0,893004	0,231992	0,230018	0,157096	0,561024	-2,182592	-12,862427	-6,031903	-0,047340	-1,125942	-2,738433	-3,449776	1,879707	43,331064	12,918153	0,197522	0,490959	-2,353089	-51,447323	9,050446	0,095873	0,197522	0,490959	-2,353089	-51,447323	9,050446	0,095873
11:45:59,32	0,354000	3,199036	-0,074994	0,893004	0,231992	0,230018	0,197522	0,490959	-2,353089	-12,907034	-6,455006	0,095873	-1,121865	-2,738547	-3,451378	1,681916	43,073308	12,966889	0,197522	0,490959	-2,353089	-51,447323	9,050446	0,095873	0,197522	0,490959	-2,353089	-51,447323	9,050446	0,095873
11:45:59,37	0,354000	3,199036	-0,074994	0,893004	0,231992	0,230018	0,195582	0,487372	-2,354691	-12,771464	-6,311724	0,144608	-1,116354	-2,743257	-3,451012	1,570904	42,846137	12,965629	0,195582	0,487372	-2,354691	-51,030136	9,041456	0,144608	0,195582	0,487372	-2,354691	-51,030136	9,041456	0,144608
11:45:59,42	0,354000	3,199036	-0,074994	0,893004	0,231992	0,230018	0,196906	0,480244	-2,354325	-12,889872	-6,398030	0,143349	-1,116552	-2,743672	-3,449113	1,519033	42,706730	12,936219	0,196906	0,480244	-2,354325	-50,589005	9,059100	0,143349	0,196906	0,480244	-2,354325	-50,589005	9,059100	0,143349
11:45:59,47	0,354000	3,199036	-0,074994	0,893004	0,231992	0,230018	0,197364	0,480208	-2,352426	-12,745066	-6,446637	0,113939	-1,112732	-2,747381	-3,449082	1,423187	42,571849	13,005652	0,197364	0,480208	-2,352426	-50,441393	9,046460	0,113939	0,197364	0,480208	-2,352426	-50,441393	9,046460	0,113939
11:45:59,52	0,354000	3,199036	-0,074994	0,893004	0,231992	0,230018	0,198666	0,475045	-2,352395	-12,848792	-6,498781	0,183372	-1,108785	-2,749174	-3,447574	1,370478	42,449663	12,958172	0,198666	0,475045	-2,352395	-50,139848	9,096531	0,183372	0,198666	0,475045	-2,352395	-50,139848	9,096531	0,183372
11:45:59,57	0,354000	3,199036	-0,074994	0,893004	0,231992	0,230018	0,198245	0,470730	-2,350887	-12,941010	-6,492325	0,135892	-1,108333	-2,745781	-3,451481	1,346415	42,385125	12,964156	0,198245	0,470730	-2,350887	-49,893326	9,069923	0,135892	0,198245	0,470730	-2,350887	-49,893326	9,069923	0,135892
11:45:59,62	0,354000	3,199036	-0,074994	0,893004	0,231992	0,230018	0,195081	0,472035	-2,354794	-12,805228	-6,339198	0,141876	-1,112025	-2,745096	-3,448353	1,299002	42,320067	13,027952	0,195081	0,472035	-2,354794	-49,859985	8,974632	0,141876	0,195081	0,472035	-2,354794	-49,859985	8,974632	0,141876
11:45:59,67	0,354000	3,199036	-0,074994	0,893004	0,231992	0,230018	0,196334	0,475576	-2,351666	-12,541074	-6,395828	0,205671	-1,107995	-2,751014	-3,444901	1,238466	42,282461	12,962100	0,196334	0,475576	-2,351666	-49,873759	9,016372	0,205671	0,196334	0,475576	-2,351666	-49,873759	9,016372	0,205671
11:45:59,72	0,354000	3,199036	-0,074994	0,893004	0,231992	0,230018	0,199444	0,469126	-2,348214	-12,813631	-6,523922	0,139820	-1,105098	-2,753646	-3,443711	1,226671	42,230549	12,979326	0,199444	0,469126	-2,348214	-49,640003	9,132408	0,139820	0,199444	0,469126	-2,348214	-49,640003	9,132408	0,139820
11:45:59,77	0,354000	3,199036	-0,074994	0,893004	0,231992	0,230018	0,200275	0,465301	-2,347024	-12,961639	-6,582875	0,157045	-1,108113	-2,751715	-3,445650	1,224384	42,178773	13,002862	0,200275	0,465301	-2,347024	-49,487804	9,138688	0,157045	0,200275	0,465301	-2,347024	-49,487804	9,138688	0,157045
11:45:59,82	0,354000	3,199036	-0,074994	0,893004	0,231992	0,230018	0,200110	0,468877	-2,348963	-12,729706	-6,598210	0,180581	-1,106436	-2,752404	-3,446064	1,198925	42,118954	12,977421	0,200110	0,468877	-2,348963	-49,536584	9,110411	0,180581	0,200110	0,468877	-2,348963	-49,536584	9,110411	0,180581
11:45:59,87	0,354000	3,199036	-0,074994	0,893004	0,231992	0,230018	0,199868	0,467081	-2,349377	-12,758579	-6,593491	0,155141	-1,104783	-2,750721	-3,447637	1,161210	42,097945	12,983473	0,199868	0,467081	-2,349377	-49,424448	9,096139	0,155141	0,199868	0,467081	-2,349377	-49,424448	9,096139	0,155141
11:45:59,92	0,354000	3,199036	-0,074994	0,893004	0,231992	0,230018	0,197584	0,466491	-2,350950	-12,752213	-6,452551	0,161193	-1,105501	-2,751156	-3,448045	1,108309	42,077929	12,988281	0,197584	0,466491	-2,350950	-49,371758	9,057765	0,161193	0,197584	0,466491	-2,350950	-49,371758	9,057765	0,161193
11:45:59,97	0,354000	3,199036	-0,074994	0,893004	0,231992	0,230018	0,198320	0,466895	-2,351358	-12,687433	-6,455035	0,166000	-1,101374	-2,749654	-3,447222	1,132151	42,036739	13,035603	0,198320	0,466895	-2,351358	-49,338673	9,113083	0,166000	0,198320	0,466895	-2,351358	-49,338673	9,113083	0,166000
11:46:00,02	0,354000	3,199036	-0,074994	0,893004	0,231992	0,230018	0,194956	0,464073	-2,350535	-12,810429	-6,321328	0,213322	-1,100869	-2,748946	-3,445307	1,101710	42,001664	13,019284	0,194956	0,464073	-2,350535	-49,240138	8,982683	0,213322	0,194956	0,464073	-2,350535	-49,240138	8,982683	0,213322
11:46:00,07	0,354000	3,199036	-0,074994	0,893004	0,231992	0,230018	0,194090	0,463989	-2,348620	-12,769205	-6,267485	0,197003	-1,101423	-2,750163	-3,446105	1,119103	41,978328	12,974961	0,194090	0,463989	-2,348620	-49,192314	8,968566	0,197003	0,194090	0,463989	-2,348620	-49,192314	8,968566	0,197003
11:46:00,12	0,354000	3,199036	-0,074994	0,893004	0,231992	0,230018	0,195421	0,463860	-2,349418	-12,764364	-6,363415	0,152680	-1,100340	-2,754276	-3,446871	1,077724	41,947351	12,988972	0,198441	0,460866	-2,350184	-49,050537	9,077494	0,166692	0,198441	0,460866	-2,350184	-49,050537	9,077494	0,166692
11:46:00,17	0,354000	3,199036	-0,074994	0,893004	0,231992	0,230018	0,198441	0,460866	-2,350184	-12,872549	-6,500142	0,166692	-1,103308	-2,752868	-3,445327	1,073065	41,934584	12,992212	0,198441	0,460866	-2,350184	-49,050537	9,077494	0,166692	0,198441	0,460866	-2,350184	-49,050537	9,077494	0,166692
11:46:00,22	0,354000	3,199036	-0,074994	0,893004	0,231992	0,230018	0,198706	0,464140	-2,348639	-12,688929	-6,516258	0,169932	-1,101631	-2,752138	-3,443763	1,048240	41,891041	13,019590	0,197236	0,463053	-2,347076	-49,044977	9,042926	0,197310	0,197236	0,463053	-2,347076	-49,044977	9,042926	0,197310
11:46:00,27	0,354000	3,199036	-0,074994	0,893004	0,231992	0,230018	0,197236	0,463053	-2,347076	-12,695330	-6,440074	0,197310	-1,102779	-2,754040	-3,444179	1,045270	41,912567	12,976477	0,197236	0,463053	-2,347076	-49,044977	9,042926	0,197310	0,197236	0,463053	-2,347076	-49,044977	9,042926	0,197310
11:46:00,32	0,354000	3,199036	-0,074994	0,893004	0,231992	0,230018	0,199456	0,463096	-2,347492	-12,710222	-6,542208	0,154196	-1,103386	-2,755954	-3,445330	1,048027	41,876381	12,985291	0,201418	0,462664	-2,348643	-49,021884	9,146603	0,163010	0,201418	0,462664	-2,348643	-49,021884	9,146603	0,163010
11:46:00,37	0,354000	3,199036	-0,074994	0,893004	0,231992	0,230018	0,201418	0,462664	-2,348643	-12,702721	-6,664681	0,163010	-1,102320	-2,753138	-3,444218	0,992851	41,890413	12,962007	0,198446	0,463150	-2,347530	-49,019310	9,122657	0,139726	0,198446	0,463150	-2,347530	-49,019310	9,122657	0,139726
11:46:00,42	0,354000	3,199036	-0,074994	0,893004	0,231992	0,230018	0,198446	0,463150	-2,347530	-12,662048	-6,455364	0,139726	-1,099415	-2,752392	-3,447273	1,013212	41,822033	13,020221	0,196347	0,461007	-2,350586	-48,913478	9,015210	0,197940	0,196347	0,461007	-2,350586	-48,913478	9,015210	0,197940
11:46:00,47	0,354000	3,199036	-0,074994	0,893004	0,231992	0,230018	0,196347	0,461007	-2,350586	-12,724452	-6,398037	0,197940	-1,102321	-2,757736	-3,442218	1,006298	41,819436	13,001302	0,196347	0,461007	-2,350586	-48,913478	9,015210	0,197940	0,196347	0,461007	-2,350586	-48,913478	9,015210	0,197940
11:46:00,52	0,354000	3,199036	-0,074994	0,893004	0,231992	0,230018	0,202428	0,460851	-2,345531	-12,726819	-6,709578	0,179022	-1,098241	-2,753274	-3,446140	1,009518	41,797291	12,970398	0,196524	0,459549	-2,349453	-48,851567	9,010720	0,148117	0,196524	0,459549	-2,349453	-48,851567	9,010720	0,148117
11:46:00,57	0,354000	3,199036	-0,074994	0,893004	0,231992	0,230018	0,196524	0,459549	-2,349453	-12,776994	-6,416395	0,148117	-1,099993	-2,753029	-3,444169	1,016324	41,802071	13,007776	0,196524	0,459549	-2,349453	-48,851567	9,010720	0,148117	0,196524	0,459549	-2,349453	-48,851567	9,010720	0,148117
11:46:00,62	0,354000	3,199036	-0,074994	0,893004	0,231992	0,230018	0,197187	0,461189	-2,347482	-12,699251	-6,454407	0,185496	-1,100610	-2,752246	-3,444175	1,014409	41,775479	13,006957	0,197187	0,461189	-2,347482	-48,902572	9,024800	0,185496	0,197187	0,461189	-2,347482	-48,902572	9,024800	0,185496
11:46:00,67	0,354000	3,199036	-0,074994	0,893004	0,231992	0,230018	0,198091	0,459362	-2,348237	-12,741105	-6,529938	0,203367	-1,098862	-2,754724	-3,444924	1,014480	41,741759	13,025647	0,198091	0,459362	-2,348237	-48,801001	9,020179	0,203367	0,198091	0,459362	-2,348237	-48,801001	9,020179	0,203367
11:46:00,72	0,354000	3,199036	-0,074994	0,893004	0,231992	0,230018	0,198091	0,459362	-2,348237	-12,741105	-6,529938	0,203367	-1,098373	-2,758328	-3,444174	0,952751	41,745821	13,006124	0,198091	0,459362	-2,348237	-48,801001	9,020179	0,203367	0,198091	0,459362	-2,348237	-48,801001	9,020179	0,203367
11:46:00,77	0,354000	3,199036	-0,074994	0,893004	0,231992	0,230018	0,200967	0,457137	-2,347487	-12,829456	-6,624020	0,183844	-1,095143	-2,755505	-3,443384	0,971432	41,701982	13,021175	0,196907	0,455751	-2,346697	-48,649341	9,006204	0,198895	0,196907	0,455751	-2,346697	-48,649341	9,006204	0,198895
11:46:00,82	0,354000	3,199036	-0,074994	0,893004	0,231992	0,230018	0,195878	0,460095	-2,343627	-12,677585	-6,356774	0,182475	-1,098391	-2,752442	-3,440314	0,951443	41,748835	13,004756	0,195878	0,460095	-2,343627	-48,795043	9,019686	0,182475	0,195878	0,460095	-2,343627	-48,795043	9,019686	0,182475
11:46:00,87	0,354000	3,199036	-0,074994	0,893004	0,231992	0,230018	0,195878	0,460095	-2,343627	-12,677585	-6,356774	0,182475	-1,099591	-2,755779	-3,446126	0,953089	41,724972	13,011653	0,195878	0,460095	-2,343627	-48,795043	9,019686	0,182475	0,195878	0,460095	-2,343627	-48,795043	9,019686	0,182475
11:46:00,92	0,354000	3,199036	-0,074994	0,893004	0,231992	0,230018	0,199368	0,459465	-2,349439	-12,690486	-6,551592	0,189373	-1,098383	-2,755024	-3,445717	0,967737	41,732655	13,031202	0,199368	0,459465	-2,349439	-48,758513	9,098805	0,189373	0,199368	0,459465	-2,349439	-48,758513	9,098805	0,189373
11:46:00,97	0,354000	3,199036	-0,074994	0,893004	0,231992	0,230018	0,198110	0,458797	-2,349030	-12,739212	-6,495029	0,208921	-1,096620	-2,752223	-3,443827	0,969529	41,711553	12,971936	0,198110	0,458797	-2,349030	-48,754783	9,056627	0,208921	0,198110	0,458797	-2,349030	-48,754783	9,056627	0,208921
11:46:01,02	0,354000	3,199036	-0,074994	0,893004	0,231992	0,230018	0,194804	0,458671	-2,347140	-12,728398	-6,335186	0,149656	-1,095494	-2,757747	-3,444927	0,955630	41,667740	13,033706	0,194804	0,458671	-2,347140	-48,734058	8,956899	0,149656	0,194804	0,458671	-2,347140	-48,734058	8,956899	0,149656
11:46:01,07	0,354000	3,199036	-0,074994	0,893004	0,231992	0,230018	0,197849	0,456945	-2,345953	-12,793585	-6,489423	0,167337	-1,096649	-2,755723	-3,442640	0,953684	41,692359	12,989618	0,197849	0,456945	-2,345953	-48,663784	9,041728	0,167337	0,197849	0,456945	-2,345953	-48,663784	9,041728	0,167337
11:46:01,12	0,354000	3,199036	-0,074994	0,893004	0,231992	0,230018	0,197849	0,456945	-2,345953	-12,793585	-6,489423	0,167337	-1,096119	-2,755874	-3,445365	0,930111	41,696160	12,996554	0,197849	0,456945	-2,345953	-48,663784	9,041728	0,167337	0,197849	0,456945	-2,345953	-48,663784	9,041728	0,167337
11:46:01,17	0,354000	3,199036	-0,074994	0,893004	0,231992	0,230018	0,197715	0,456412	-2,348678	-12,812839	-6,460119	0,174274	-1,096706	-2,753703	-3,445750	0,945774	41,675976	13,005892	0,196128	0,458005	-2,349062	-48,673735	8,994786	0,183611	0,196128	0,458005	-2,349062	-48,673735	8,994786	0,183611
11:46:01,22	0,354000	3,199036	-0,074994	0,893004	0,231992	0,230018	0,196128	0,458005	-2,349062	-12,720313	-6,401286	0,183611	-1,096103	-2,755117	-3,444182	0,962358	41,628040	13,003126	0,197051	0,456775	-2,347495	-48,607921	8,980915	0,180846	0,197051	0,456775	-2,347495	-48,607921	8,980915	0,180846
11:46:01,27	0,354000	3,199036	-0,074994	0,893004	0,231992	0,230018	0,197051	0,456775	-2,347495	-12,751047	-6,487610	0,180846	-1,097867	-2,754959	-3,442235	0,963252	41,623049	13,011181	0,197796	0,458382	-2,345548	-48,646628	8,997390	0,188901	0,197796	0,458382	-2,345548	-48,646628	8,997390	0,188901
11:46:01,32	0,354000	3,199036	-0,074994	0,893004	0,231992	0,230018	0,197796	0,458382	-2,345548	-12,663615	-6,529624	0,188901	-1,099161	-2,758153	-3,442238	0,897552	41,638303	13,031030	0,197796	0,458382	-2,345548	-48,646628	8,997390	0,188901	0,197796	0,458382	-2,345548	-48,646628	8,997390	0,188901
11:46:01,37	0,354000	3,199036	-0,074994	0,893004	0,231992	0,230018	0,201210	0,457906	-2,345551	-12,668727	-6,642589	0,208750	-1,097330	-2,756223	-3,444967	0,928784	41,656091	13,009317	0,201210	0,457906	-2,345551	-48,614373	9,152366	0,208750	0,201210	0,457906	-2,345551	-48,614373	9,152366	0,208750
11:46:01,42	0,354000	3,199036	-0,074994	0,893004	0,231992	0,230018	0,198623	0,457286	-2,348280	-12,732023	-6,526216	0,187036	-1,093860	-2,754648	-3,445358	0,930621	41,578519	13,007884	0,198623	0,457286	-2,348280	-48,628947	9,065656	0,187036	0,198623	0,457286	-2,348280	-48,628947	9,065656	0,187036
11:46:01,47	0,354000	3,199036	-0,074994	0,893004	0,231992	0,230018	0,195523	0,455068	-2,348671	-12,781061	-6,405425	0,185604	-1,097984	-2,757693	-3,441466	0,905520	41,610291	13,020162	0,200223	0,457116	-2,344778	-48,573168	9,105302	0,197882	0,200223	0,457116	-2,344778	-48,573168	9,105302	0,197882
11:46:01,52	0,354000	3,199036	-0,074994	0,893004	0,231992	0,230018	0,200223	0,457116	-2,344778	-12,689524	-6,612166	0,197882	-1,094516	-2,753513	-3,444591	0,896012	41,597372	13,022967	0,194869	0,456204	-2,347904	-48,533039	8,965207	0,200687	0,194869	0,456204	-2,347904	-48,533039	8,965207	0,200687
11:46:01,57	0,354000	3,199036	-0,074994	0,893004	0,231992	0,230018	0,194869	0,456204	-2,347904	-12,721045	-6,332006	0,200687	-1,098662	-2,756623	-3,445381	0,876309	41,599787	13,008015	0,194869	0,456204	-2,347904	-48,533039	8,965207	0,200687	0,194869	0,456204	-2,347904	-48,533039	8,965207	0,200687
11:46:01,62	0,354000	3,199036	-0,074994	0,893004	0,231992	0,230018	0,199635	0,458239	-2,348694	-12,607434	-6,561557	0,185734	-1,091511	-2,757823	-3,442276	0,899182	41,603838	12,968316	0,197099	0,451446	-2,345588	-48,414146	9,024780	0,146036	0,197099	0,451446	-2,345588	-48,414146	9,024780	0,146036
11:46:01,67	0,354000	3,199036	-0,074994	0,893004	0,231992	0,230018	0,199102	0,456444	-2,346720	-12,704408	-6,562243	0,203538	-1,096841	-2,757059	-3,443407	0,902709	41,588714	13,025818	0,199102	0,456444	-2,346720	-48,535252	9,067248	0,203538	0,199102	0,456444	-2,346720	-48,535252	9,067248	0,203538
11:46:01,72	0,354000	3,199036	-0,074994	0,893004	0,231992	0,230018	0,199102	0,456444	-2,346720	-12,704408	-6,562243	0,203538	-1,095595	-2,757727	-3,441865	0,922443	41,596417	12,991124	0,199102	0,456444	-2,346720	-48,535252	9,067248	0,203538	0,199102	0,456444	-2,346720	-48,535252	9,067248	0,203538
11:46:01,77	0,354000	3,199036	-0,074994	0,893004	0,231992	0,230018	0,199057	0,455031	-2,345178	-12,794394	-6,573172	0,168844	-1,094470	-2,758121	-3,444196	0,897676	41,610582	13,003077	0,199057	0,455031	-2,345178	-48,514360	9,052833	0,168844	0,199057	0,455031	-2,345178	-48,514360	9,052833	0,168844
11:46:01,82	0,354000	3,199036	-0,074994	0,893004	0,231992	0,230018	0,196951	0,453655	-2,344012	-12,814363	-6,453725	0,191997	-1,093350	-2,756590	-3,440699	0,888082	41,556682	13,014277	0,196951	0,453655	-2,344012	-48,426299	9,006890	0,191997	0,196951	0,453655	-2,344012	-48,426299	9,006890	0,191997
11:46:01,87	0,354000	3,199036	-0,074994	0,893004	0,231992	0,230018	0,196951	0,453655	-2,344012	-12,814363	-6,453725	0,191997	-1,093976	-2,753683	-3,438787	0,873177	41,555950	12,999031	0,194746	0,455651	-2,342100	-48,471105	8,961005	0,176751	0,194746	0,455651	-2,342100	-48,471105	8,961005	0,176751
11:46:01,92	0,354000	3,199036	-0,074994	0,893004	0,231992	0,230018	0,194746	0,455651	-2,342100	-12,702486	-6,326532	0,176751	-1,097392	-2,754400	-3,440711	0,926584	41,565272	12,994410	0,194746	0,455651	-2,342100	-48,471105	8,961005	0,176751	0,194746	0,455651	-2,342100	-48,471105	8,961005	0,176751
11:46:01,97	0,354000	3,199036	-0,074994	0,893004	0,231992	0,230018	0,197075	0,458251	-2,344024	-12,602077	-6,489232	0,172130	-1,094509	-2,753800	-3,444184	0,911903	41,561739	13,035909	0,197075	0,458251	-2,344024	-48,574775	8,981133	0,172130	0,197075	0,458251	-2,344024	-48,574775	8,981133	0,172130
11:46:02,02	0,354000	3,199036	-0,074994	0,893004	0,231992	0,230018	0,195114	0,456054	-2,347497	-12,705917	-6,376335	0,213629	-1,091567	-2,757418	-3,442632	0,895442	41,561723	13,015725	0,195114	0,456054	-2,347497	-48,506156	8,940126	0,213629	0,195114	0,456054	-2,347497	-48,506156	8,940126	0,213629
11:46:02,07	0,354000	3,199036	-0,074994	0,893004	0,231992	0,230018	0,196776	0,451697	-2,345945	-12,924225	-6,448478	0,193444	-1,096982	-2,752588	-3,441891	0,855302	41,562585	13,030030	0,195300	0,458802	-2,345204	-48,551409	8,994494	0,207750	0,195300	0,458802	-2,345204	-48,551409	8,994494	0,207750
11:46:02,12	0,354000	3,199036	-0,074994	0,893004	0,231992	0,230018	0,195300	0,458802	-2,345204	-12,535457	-6,336563	0,207750	-1,098156	-2,754710	-3,443059	0,857077	41,548473	13,015218	0,197725	0,458757	-2,346372	-48,538896	9,050162	0,192937	0,197725	0,458757	-2,346372	-48,538896	9,050162	0,192937
11:46:02,17	0,354000	3,199036	-0,074994	0,893004	0,231992	0,230018	0,197725	0,458757	-2,346372	-12,526435	-6,471251	0,192937	-1,095195	-2,755854	-3,442668	0,869004	41,519093	12,999722	0,197725	0,458757	-2,346372	-48,538896	9,050162	0,192937	0,197725	0,458757	-2,346372	-48,538896	9,050162	0,192937
11:46:02,22	0,354000	3,199036	-0,074994	0,893004	0,231992	0,230018	0,197235	0,455621	-2,345981	-12,670039	-6,470795	0,177442	-1,095795	-2,757095	-3,441127	0,834723	41,583475	12,996066	0,198610	0,455520	-2,344440	-48,472232	9,110477	0,173786	0,198610	0,455520	-2,344440	-48,472232	9,110477	0,173786
11:46:02,27	0,354000	3,199036	-0,074994	0,893004	0,231992	0,230018	0,198610	0,455520	-2,344440	-12,713933	-6,480419	0,173786	-1,092928	-2,757728	-3,443053	0,826307	41,515151	13,014918	0,197725	0,452721	-2,346366	-48,334677	9,060145	0,192638	0,197725	0,452721	-2,346366	-48,334677	9,060145	0,192638
11:46:02,32	0,354000	3,199036	-0,074994	0,893004	0,231992	0,230018	0,197725	0,452721	-2,346366	-12,796108	-6,461258	0,192638	-1,096378	-2,754968	-3,442686	0,855901	41,553506	12,991207	0,197725	0,452721	-2,346366	-48,334677	9,060145	0,192638	0,197725	0,452721	-2,346366	-48,334677	9,060145	0,192638
11:46:02,37	0,354000	3,199036	-0,074994	0,893004	0,231992	0,230018	0,197060	0,457089	-2,345999	-12,616978	-6,433115	0,168927	-1,093069	-2,758122	-3,441510	0,842608	41,520908	12,987265	0,197060	0,457089	-2,345999	-48,498447	9,036062	0,168927	0,197060	0,457089	-2,345999	-48,498447	9,036062	0,168927
11:46:02,43	0,354000	3,199036	-0,074994	0,893004	0,231992	0,230018	0,198136	0,452646	-2,344823	-12,813110	-6,493891	0,164985	-1,091205	-2,758039	-3,444182	0,819040	41,497566	13,063820	0,198136	0,452646	-2,344823	-48,345844	9,059809	0,164985	0,198136	0,452646	-2,344823	-48,345844	9,059809	0,164985
11:46:02,48	0,354000	3,199036	-0,074994	0,893004	0,231992	0,230018	0,197133	0,451073	-2,347495	-12,862912	-6,432962	0,241539	-1,093529	-2,757467	-3,446140	0,838755	41,491785	13,040081	0,197133	0,451073	-2,347495	-48,272158	9,041952	0,241539	0,197133	0,451073	-2,347495	-48,272158	9,041952	0,241539
11:46:02,53	0,354000	3,199036	-0,074994	0,893004	0,231992	0,230018	0,197799	0,453372	-2,349453	-12,748244	-6,487573	0,217801	-1,096384	-2,754805	-3,441899	0,874056	41,491894	12,993436	0,197799	0,453372	-2,349453	-48,337917	9,039644	0,217801	0,197799	0,453372	-2,349453	-48,337917	9,039644	0,217801
11:46:02,58	0,354000	3,199036	-0,074994	0,893004	0,231992	0,230018	0,196922	0,457175	-2,345212	-12,568206	-6,472468	0,171156	-1,089905	-2,754930	-3,441472	0,878859	41,485610	13,027943	0,193790	0,451502	-2,344785	-48,303069	8,895594	0,205663	0,193790	0,451502	-2,344785	-48,303069	8,895594	0,205663
11:46:02,63	0,354000	3,199036	-0,074994	0,893004	0,231992	0,230018	0,193790	0,451502	-2,344785	-12,860185	-6,316938	0,205663	-1,092902	-2,755169	-3,443450	0,849410	41,501997	13,005195	0,193790	0,451502	-2,344785	-48,303069	8,895594	0,205663	0,193790	0,451502	-2,344785	-48,303069	8,895594	0,205663
11:46:02,68	0,354000	3,199036	-0,074994	0,893004	0,231992	0,230018	0,195495	0,453978	-2,346763	-12,730887	-6,371901	0,182915	-1,093472	-2,758219	-3,442273	0,846902	41,504842	13,004045	0,195495	0,453978	-2,346763	-48,368157	8,974474	0,182915	0,195495	0,453978	-2,346763	-48,368157	8,974474	0,182915
11:46:02,73	0,354000	3,199036	-0,074994	0,893004	0,231992	0,230018	0,198422	0,452946	-2,345586	-12,785756	-6,520518	0,181764	-1,094527	-2,755307	-3,440855	0,865060	41,500360	13,002294	0,198422	0,452946	-2,345586	-48,342021	9,055637	0,181764	0,198422	0,452946	-2,345586	-48,342021	9,055637	0,181764
11:46:02,78	0,354000	3,199036	-0,074994	0,893004	0,231992	0,230018	0,196427	0,455316	-2,344168	-12,667726	-6,434739	0,180014	-1,092319	-2,757178	-3,439938	0,846246	41,470387	13,011571	0,196944	0,452469	-2,343251	-48,299201	8,999807	0,189291	0,196944	0,452469	-2,343251	-48,299201	8,999807	0,189291
11:46:02,83	0,354000	3,199036	-0,074994	0,893004	0,231992	0,230018	0,196944	0,452469	-2,343251	-12,780418	-6,460311	0,189291	-1,092304	-2,756224	-3,440327	0,844673	41,506009	13,017954	0,196944	0,452469	-2,343251	-48,299201	8,999807	0,189291	0,196944	0,452469	-2,343251	-48,299201	8,999807	0,189291
11:46:02,88	0,354000	3,199036	-0,074994	0,893004	0,231992	0,230018	0,196110	0,452933	-2,343640	-12,786333	-6,397776	0,195674	-1,092319	-2,756821	-3,439942	0,859484	41,431426	13,000552	0,196110	0,452933	-2,343640	-48,341570	8,996881	0,195674	0,196110	0,452933	-2,343640	-48,341570	8,996881	0,195674
11:46:02,93	0,354000	3,199036	-0,074994	0,893004	0,231992	0,230018	0,196635	0,452647	-2,343255	-12,744003	-6,475182	0,178271	-1,094680	-2,756417	-3,442624	0,855123	41,477673	13,061504	0,196635	0,452647	-2,343255	-48,276813	8,960670	0,178271	0,196635	0,452647	-2,343255	-48,276813	8,960670	0,178271
11:46:02,98	0,354000	3,199036	-0,074994	0,893004	0,231992	0,230018	0,197466	0,454893	-2,345937	-12,665094	-6,491466	0,239223	-1,094732	-2,756469	-3,441518	0,821125	41,477625	13,003020	0,197466	0,454893	-2,345937	-48,374198	9,009577	0,239223	0,197466	0,454893	-2,345937	-48,374198	9,009577	0,239223
11:46:03,03	0,354000	3,199036	-0,074994	0,893004	0,231992	0,230018	0,197537	0,454913	-2,344831	-12,647030	-6,465750	0,180740	-1,090026	-2,755823	-3,443058	0,835339	41,443443	13,008470	0,194624	0,451160	-2,346371	-48,235740	8,934305	0,186190	0,194624	0,451160	-2,346371	-48,235740	8,934305	0,186190
11:46:03,08	0,354000	3,199036	-0,074994	0,893004	0,231992	0,230018	0,194624	0,451160	-2,346371	-12,819669	-6,343707	0,186190	-1,094225	-2,759005	-3,439578	0,781436	41,452499	13,005999	0,194624	0,451160	-2,346371	-48,235740	8,934305	0,186190	0,194624	0,451160	-2,346371	-48,235740	8,934305	0,186190
11:46:03,13	0,354000	3,199036	-0,074994	0,893004	0,231992	0,230018	0,199480	0,453206	-2,342891	-12,694184	-6,544968	0,183719	-1,092442	-2,757014	-3,441519	0,790179	41,476849	13,013319	0,199480	0,453206	-2,342891	-48,270841	9,114176	0,183719	0,199480	0,453206	-2,342891	-48,270841	9,114176	0,183719
11:46:03,18	0,354000	3,199036	-0,074994	0,893004	0,231992	0,230018	0,196863	0,452657	-2,344831	-12,748172	-6,404328	0,191039	-1,093546	-2,755282	-3,441506	0,837952	41,452824	13,012117	0,196863	0,452657	-2,344831	-48,281762	9,049454	0,191039	0,196863	0,452657	-2,344831	-48,281762	9,049454	0,191039
11:46:03,23	0,354000	3,199036	-0,074994	0,893004	0,231992	0,230018	0,195916	0,454479	-2,344819	-12,656541	-6,408433	0,189837	-1,094138	-2,755372	-3,440744	0,820395	41,491159	13,003256	0,196290	0,454946	-2,344057	-48,369921	9,015231	0,180976	0,196290	0,454946	-2,344057	-48,369921	9,015231	0,180976
11:46:03,28	0,354000	3,199036	-0,074994	0,893004	0,231992	0,230018	0,196290	0,454946	-2,344057	-12,656646	-6,393495	0,180976	-1,092963	-2,757086	-3,441114	0,835525	41,434070	13,006291	0,197186	0,453072	-2,344427	-48,278375	8,997343	0,184011	0,197186	0,453072	-2,344427	-48,278375	8,997343	0,184011
11:46:03,33	0,354000	3,199036	-0,074994	0,893004	0,231992	0,230018	0,197186	0,453072	-2,344427	-12,712237	-6,481765	0,184011	-1,092415	-2,754623	-3,443051	0,829540	41,434525	13,032231	0,194779	0,453829	-2,346364	-48,295833	8,938975	0,209951	0,194779	0,453829	-2,346364	-48,295833	8,938975	0,209951
11:46:03,38	0,354000	3,199036	-0,074994	0,893004	0,231992	0,230018	0,194779	0,453829	-2,346364	-12,670283	-6,351202	0,209951	-1,094100	-2,755577	-3,442272	0,853542	41,458706	13,017317	0,194779	0,453829	-2,346364	-48,295833	8,938975	0,209951	0,194779	0,453829	-2,346364	-48,295833	8,938975	0,209951
11:46:03,43	0,354000	3,199036	-0,074994	0,893004	0,231992	0,230018	0,196448	0,454811	-2,345585	-12,652145	-6,446686	0,195037	-1,092486	-2,756707	-3,441894	0,791814	41,424959	13,031287	0,196619	0,452848	-2,345207	-48,242709	9,015625	0,209007	0,196619	0,452848	-2,345207	-48,242709	9,015625	0,209007
11:46:03,48	0,354000	3,199036	-0,074994	0,893004	0,231992	0,230018	0,196619	0,452848	-2,345207	-12,694108	-6,418997	0,209007	-1,094800	-2,758903	-3,439565	0,799062	41,425953	13,014566	0,196619	0,452848	-2,345207	-48,242709	9,015625	0,209007	0,196619	0,452848	-2,345207	-48,242709	9,015625	0,209007
11:46:03,53	0,354000	3,199036	-0,074994	0,893004	0,231992	0,230018	0,199678	0,453754	-2,342878	-12,651505	-6,583847	0,192286	-1,094210	-2,758498	-3,439946	0,800814	41,429780	13,024755	0,199678	0,453754	-2,342878	-48,271191	9,090909	0,192286	0,199678	0,453754	-2,342878	-48,271191	9,090909	0,192286
11:46:03,58	0,354000	3,199036	-0,074994	0,893004	0,231992	0,230018	0,199033	0,453447	-2,343259	-12,671682	-6,549864	0,202474	-1,093043	-2,757841	-3,440719	0,803776	41,417960	13,029960	0,199033	0,453447	-2,343259	-48,267234	9,074190	0,202474	0,199033	0,453447	-2,343259	-48,267234	9,074190	0,202474
11:46:03,63	0,354000	3,199036	-0,074994	0,893004	0,231992	0,230018	0,197881	0,452764	-2,344032	-12,698435	-6,498436	0,207680	-1,090718	-2,759057	-3,439951	0,781172	41,423692	13,020440	0,197881	0,452764	-2,344032	-48,240383	9,035186	0,207680	0,197881	0,452764	-2,344032	-48,240383	9,035186	0,207680
11:46:03,68	0,354000	3,199036	-0,074994	0,893004	0,231992	0,230018	0,197771	0,450142	-2,343264	-12,828407	-6,470302	0,198160	-1,091298	-2,757643	-3,440346	0,799177	41,393787	13,009957	0,196836	0,451352	-2,343659	-48,179734	8,999409	0,187676	0,196836	0,451352	-2,343659	-48,179734	8,999409	0,187676
11:46:03,73	0,354000	3,199036	-0,074994	0,893004	0,231992	0,230018	0,196836	0,451352	-2,343659	-12,748621	-6,452237	0,187676	-1,093022	-2,758413	-3,442270	0,812400	41,424427	13,026097	0,196836	0,451352	-2,343659	-48,179734	8,999409	0,187676	0,196836	0,451352	-2,343659	-48,179734	8,999409	0,187676
11:46:03,78	0,354000	3,199036	-0,074994	0,893004	0,231992	0,230018	0,198365	0,452460	-2,345583	-12,724155	-6,527848	0,203816	-1,092715	-2,758384	-3,439228	0,804024	41,448598	13,028393	0,198365	0,452460	-2,345583	-48,242239	9,043782	0,203816	0,198365	0,452460	-2,345583	-48,242239	9,043782	0,203816
11:46:03,83	0,354000	3,199036	-0,074994	0,893004	0,231992	0,230018	0,198186	0,452209	-2,342540	-12,753956	-6,499236	0,206112	-1,091915	-2,757715	-3,442293	0,781588	41,419101	13,016861	0,198186	0,452209	-2,342540	-48,252331	9,058396	0,206112	0,198186	0,452209	-2,342540	-48,252331	9,058396	0,206112
11:46:03,88	0,354000	3,199036	-0,074994	0,893004	0,231992	0,230018	0,197207	0,451850	-2,345606	-12,735821	-6,443616	0,194581	-1,096105	-2,758764	-3,441924	0,742892	41,431192	13,016542	0,197207	0,451850	-2,345606	-48,206074	9,037119	0,194581	0,197207	0,451850	-2,345606	-48,206074	9,037119	0,194581
11:46:03,93	0,354000	3,199036	-0,074994	0,893004	0,231992	0,230018	0,200210	0,454954	-2,345237	-12,565544	-6,560247	0,194261	-1,092442	-2,755061	-3,439956	0,822349	41,392447	13,014469	0,200210	0,454954	-2,345237	-48,279449	9,156272	0,194261	0,200210	0,454954	-2,345237	-48,279449	9,156272	0,194261
11:46:03,98	0,354000	3,199036	-0,074994	0,893004	0,231992	0,230018	0,195172	0,453633	-2,343269	-12,640411	-6,386449	0,192189	-1,090051	-2,755024	-3,436053	0,828186	41,404704	13,027381	0,195172	0,453633	-2,343269	-48,250616	8,934578	0,192189	0,195172	0,453633	-2,343269	-48,250616	8,934578	0,192189
11:46:04,03	0,354000	3,199036	-0,074994	0,893004	0,231992	0,230018	0,193945	0,451581	-2,339366	-12,760641	-6,321558	0,205101	-1,089558	-2,757333	-3,438812	0,783692	41,389103	12,989999	0,195698	0,449999	-2,342125	-48,132096	8,980311	0,167718	0,195698	0,449999	-2,342125	-48,132096	8,980311	0,167718
11:46:04,08	0,354000	3,199036	-0,074994	0,893004	0,231992	0,230018	0,197436	0,452357	-2,343672	-12,700892	-6,480771	0,173113	-1,092469	-2,757660	-3,440359	0,799161	41,399048	12,995393	0,197436	0,452357	-2,343672	-48,210922	9,017942	0,173113	0,197436	0,452357	-2,343672	-48,210922	9,017942	0,173113
11:46:04,13	0,354000	3,199036	-0,074994	0,893004	0,231992	0,230018	0,197436	0,452357	-2,343672	-12,700892	-6,480771	0,173113	-1,090665	-2,758381	-3,441490	0,812520	41,420365	13,025902	0,197159	0,450434	-2,344803	-48,185110	9,009704	0,203622	0,197159	0,450434	-2,344803	-48,185110	9,009704	0,203622
11:46:04,18	0,354000	3,199036	-0,074994	0,893004	0,231992	0,230018	0,197159	0,450434	-2,344803	-12,826014	-6,467303	0,203622	-1,093100	-2,757346	-3,439198	0,777953	41,401727	13,004618	0,197159	0,450434	-2,344803	-48,185110	9,009704	0,203622	0,197159	0,450434	-2,344803	-48,185110	9,009704	0,203622
11:46:04,23	0,354000	3,199036	-0,074994	0,893004	0,231992	0,230018	0,197480	0,453061	-2,342511	-12,656001	-6,463372	0,182338	-1,088992	-2,759663	-3,437229	0,767344	41,389940	13,022898	0,197480	0,453061	-2,342511	-48,221294	9,038825	0,182338	0,197480	0,453061	-2,342511	-48,221294	9,038825	0,182338
11:46:04,28	0,354000	3,199036	-0,074994	0,893004	0,231992	0,230018	0,197433	0,448344	-2,340542	-12,885758	-6,457609	0,200618	-1,090411	-2,757456	-3,438274	0,761425	41,372723	13,030394	0,196231	0,450677	-2,341587	-48,124728	9,005526	0,208113	0,196231	0,450677	-2,341587	-48,124728	9,005526	0,208113
11:46:04,33	0,354000	3,199036	-0,074994	0,893004	0,231992	0,230018	0,196231	0,450677	-2,341587	-12,746603	-6,398590	0,208113	-1,089625	-2,760621	-3,438801	0,745955	41,389337	13,009268	0,198579	0,448413	-2,342114	-48,071399	9,089455	0,186988	0,198579	0,448413	-2,342114	-48,071399	9,089455	0,186988
11:46:04,38	0,354000	3,199036	-0,074994	0,893004	0,231992	0,230018	0,198579	0,448413	-2,342114	-12,870955	-6,498987	0,186988	-1,093104	-2,756661	-3,441888	0,792239	41,388694	13,039708	0,196888	0,453407	-2,345201	-48,226309	9,004252	0,217428	0,196888	0,453407	-2,345201	-48,226309	9,004252	0,217428
11:46:04,43	0,354000	3,199036	-0,074994	0,893004	0,231992	0,230018	0,196888	0,453407	-2,345201	-12,633885	-6,451483	0,217428	-1,093145	-2,754119	-3,438431	0,770085	41,388612	13,013973	0,196888	0,453407	-2,345201	-48,226309	9,004252	0,217428	0,196888	0,453407	-2,345201	-48,226309	9,004252	0,217428
11:46:04,48	0,354000	3,199036	-0,074994	0,893004	0,231992	0,230018	0,194708	0,454713	-2,341744	-12,554819	-6,318954	0,191693	-1,091387	-2,760895	-3,441527	0,750297	41,393945	13,000995	0,194708	0,454713	-2,341744	-48,249773	8,965615	0,191693	0,194708	0,454713	-2,341744	-48,249773	8,965615	0,191693
11:46:04,53	0,354000	3,199036	-0,074994	0,893004	0,231992	0,230018	0,199697	0,449802	-2,344840	-12,804888	-6,558591	0,178715	-1,090792	-2,757292	-3,438428	0,755499	41,397674	13,004657	0,199697	0,449802	-2,344840	-48,114370	9,117633	0,178715	0,199697	0,449802	-2,344840	-48,114370	9,117633	0,178715
11:46:04,58	0,354000	3,199036	-0,074994	0,893004	0,231992	0,230018	0,196280	0,451089	-2,341740	-12,743812	-6,383523	0,182377	-1,089589	-2,759590	-3,435680	0,767942	41,366663	13,016266	0,196280	0,451089	-2,341740	-48,154297	9,024429	0,182377	0,196280	0,451089	-2,341740	-48,154297	9,024429	0,182377
11:46:04,63	0,354000	3,199036	-0,074994	0,893004	0,231992	0,230018	0,197668	0,448898	-2,338993	-12,837091	-6,482025	0,193986	-1,088433	-2,759943	-3,438406	0,754691	41,387273	13,014024	0,197668	0,448898	-2,338993	-48,075610	9,034951	0,193986	0,197668	0,448898	-2,338993	-48,075610	9,034951	0,193986
11:46:04,68	0,354000	3,199036	-0,074994	0,893004	0,231992	0,230018	0,197396	0,447720	-2,341719	-12,909576	-6,446053	0,191744	-1,091961	-2,757942	-3,440358	0,763791	41,396469	13,015100	0,197426	0,451776	-2,343671	-48,175611	9,047025	0,192820	0,197426	0,451776	-2,343671	-48,175611	9,047025	0,192820
11:46:04,73	0,354000	3,199036	-0,074994	0,893004	0,231992	0,230018	0,197426	0,451776	-2,343671	-12,711178	-6,450921	0,192820	-1,090823	-2,757124	-3,437282	0,756769	41,339275	12,977870	0,197426	0,451776	-2,343671	-48,175611	9,047025	0,192820	0,197426	0,451776	-2,343671	-48,175611	9,047025	0,192820
11:46:04,78	0,354000	3,199036	-0,074994	0,893004	0,231992	0,230018	0,196149	0,451200	-2,340595	-12,688119	-6,407033	0,155590	-1,091336	-2,757845	-3,440338	0,792721	41,364636	13,023583	0,196149	0,451200	-2,340595	-48,107288	8,990669	0,155590	0,196149	0,451200	-2,340595	-48,107288	8,990669	0,155590
11:46:04,83	0,354000	3,199036	-0,074994	0,893004	0,231992	0,230018	0,196423	0,454365	-2,344041	-12,577117	-6,429530	0,216537	-1,093701	-2,755778	-3,440728	0,790723	41,381587	13,038818	0,196423	0,454365	-2,344041	-48,244804	8,989681	0,216537	0,196423	0,454365	-2,344041	-48,244804	8,989681	0,216537
11:46:04,88	0,354000	3,199036	-0,074994	0,893004	0,231992	0,230018	0,196423	0,454365	-2,344041	-12,577117	-6,429530	0,216537	-1,089580	-2,756192	-3,435694	0,777731	41,376189	13,012140	0,196423	0,454365	-2,344041	-48,244804	8,989681	0,216537	0,196423	0,454365	-2,344041	-48,244804	8,989681	0,216537
11:46:04,93	0,354000	3,199036	-0,074994	0,893004	0,231992	0,230018	0,194720	0,450589	-2,339007	-12,762315	-6,332426	0,189860	-1,094300	-2,754795	-3,438419	0,778322	41,393946	13,023442	0,194720	0,450589	-2,339007	-48,133560	8,953107	0,189860	0,194720	0,450589	-2,339007	-48,133560	8,953107	0,189860
11:46:04,98	0,354000	3,199036	-0,074994	0,893004	0,231992	0,230018	0,195871	0,455375	-2,341731	-12,529104	-6,383883	0,201162	-1,090237	-2,752868	-3,441532	0,764124	41,388252	13,031134	0,192171	0,452820	-2,344845	-48,196314	8,903357	0,208853	0,192171	0,452820	-2,344845	-48,196314	8,903357	0,208853
11:46:05,03	0,354000	3,199036	-0,074994	0,893004	0,231992	0,230018	0,192171	0,452820	-2,344845	-12,649967	-6,182030	0,208853	-1,092657	-2,761131	-3,438417	0,709766	41,376685	13,027782	0,200536	0,450785	-2,341730	-48,105201	9,166345	0,205502	0,200536	0,450785	-2,341730	-48,105201	9,166345	0,205502
11:46:05,08	0,354000	3,199036	-0,074994	0,893004	0,231992	0,230018	0,199556	0,453343	-2,342508	-12,586065	-6,562052	0,200231	-1,094383	-2,759003	-3,439195	0,742300	41,358501	13,022511	0,199556	0,453343	-2,342508	-48,173512	9,103098	0,200231	0,199556	0,453343	-2,342508	-48,173512	9,103098	0,200231
11:46:05,13	0,354000	3,199036	-0,074994	0,893004	0,231992	0,230018	0,199556	0,453343	-2,342508	-12,586065	-6,562052	0,200231	-1,090840	-2,756981	-3,438428	0,751535	41,349016	13,008023	0,196034	0,451286	-2,341741	-48,115402	8,997015	0,185742	0,196034	0,451286	-2,341741	-48,115402	8,997015	0,185742
11:46:05,18	0,354000	3,199036	-0,074994	0,893004	0,231992	0,230018	0,196034	0,451286	-2,341741	-12,689437	-6,391628	0,185742	-1,090858	-2,755676	-3,439603	0,751827	41,339175	13,003764	0,194913	0,451954	-2,342916	-48,124716	8,962146	0,181484	0,194913	0,451954	-2,342916	-48,124716	8,962146	0,181484
11:46:05,23	0,354000	3,199036	-0,074994	0,893004	0,231992	0,230018	0,194913	0,451954	-2,342916	-12,646343	-6,338532	0,181484	-1,092074	-2,756627	-3,440377	0,718793	41,386701	13,025127	0,196345	0,452532	-2,343690	-48,164680	9,052452	0,202847	0,196345	0,452532	-2,343690	-48,164680	9,052452	0,202847
11:46:05,28	0,354000	3,199036	-0,074994	0,893004	0,231992	0,230018	0,196345	0,452532	-2,343690	-12,640920	-6,360599	0,202847	-1,092069	-2,756779	-3,439997	0,723939	41,370477	13,009766	0,196345	0,452532	-2,343690	-48,164680	9,052452	0,202847	0,196345	0,452532	-2,343690	-48,164680	9,052452	0,202847
11:46:05,33	0,354000	3,199036	-0,074994	0,893004	0,231992	0,230018	0,196473	0,452452	-2,343310	-12,633616	-6,379853	0,187486	-1,090767	-2,757366	-3,438773	0,777757	41,384757	13,047824	0,196331	0,451030	-2,342086	-48,152677	9,000044	0,225544	0,196331	0,451030	-2,342086	-48,152677	9,000044	0,225544
11:46:05,38	0,354000	3,199036	-0,074994	0,893004	0,231992	0,230018	0,196331	0,451030	-2,342086	-12,746820	-6,411905	0,225544	-1,089061	-2,755789	-3,439968	0,762390	41,357220	13,024131	0,194112	0,450341	-2,343281	-48,102890	8,940783	0,201851	0,194112	0,450341	-2,343281	-48,102890	8,940783	0,201851
11:46:05,43	0,354000	3,199036	-0,074994	0,893004	0,231992	0,230018	0,194112	0,450341	-2,343281	-12,751110	-6,296985	0,201851	-1,090896	-2,757011	-3,438039	0,728732	41,342576	13,022335	0,194112	0,450341	-2,343281	-48,102890	8,940783	0,201851	0,194112	0,450341	-2,343281	-48,102890	8,940783	0,201851
11:46:05,48	0,354000	3,199036	-0,074994	0,893004	0,231992	0,230018	0,196088	0,451319	-2,341352	-12,670750	-6,377926	0,200055	-1,091445	-2,754566	-3,438809	0,751078	41,358039	13,033028	0,194245	0,453018	-2,342122	-48,168872	8,954515	0,210748	0,194245	0,453018	-2,342122	-48,168872	8,954515	0,210748
11:46:05,53	0,354000	3,199036	-0,074994	0,893004	0,231992	0,230018	0,194245	0,453018	-2,342122	-12,606984	-6,293696	0,210748	-1,092683	-2,758652	-3,436894	0,704327	41,360332	13,002525	0,194245	0,453018	-2,342122	-48,168872	8,954515	0,210748	0,194245	0,453018	-2,342122	-48,168872	8,954515	0,210748
11:46:05,58	0,354000	3,199036	-0,074994	0,893004	0,231992	0,230018	0,198604	0,450503	-2,341717	-12,698689	-6,542968	0,203463	-1,091447	-2,759598	-3,438404	0,751117	41,312918	13,025743	0,198604	0,450503	-2,341717	-48,063177	9,047438	0,203463	0,198604	0,450503	-2,341717	-48,063177	9,047438	0,203463
11:46:05,63	0,354000	3,199036	-0,074994	0,893004	0,231992	0,230018	0,198604	0,450503	-2,341717	-12,698689	-6,542968	0,203463	-1,092646	-2,754458	-3,440006	0,734544	41,372975	13,005142	0,198604	0,450503	-2,341717	-48,063177	9,047438	0,203463	0,198604	0,450503	-2,341717	-48,063177	9,047438	0,203463
11:46:05,68	0,354000	3,199036	-0,074994	0,893004	0,231992	0,230018	0,194752	0,454111	-2,343319	-12,554795	-6,298288	0,182862	-1,090206	-2,757369	-3,436872	0,766861	41,349658	12,997300	0,196053	0,450543	-2,340185	-48,103928	8,984580	0,175020	0,196053	0,450543	-2,340185	-48,103928	8,984580	0,175020
11:46:05,73	0,354000	3,199036	-0,074994	0,893004	0,231992	0,230018	0,196053	0,450543	-2,340185	-12,736297	-6,405595	0,175020	-1,092626	-2,758047	-3,441135	0,752301	41,334251	13,023257	0,196053	0,450543	-2,340185	-48,103928	8,984580	0,175020	0,196053	0,450543	-2,340185	-48,103928	8,984580	0,175020
11:46:05,78	0,354000	3,199036	-0,074994	0,893004	0,231992	0,230018	0,197850	0,452299	-2,344448	-12,624343	-6,494142	0,200977	-1,087883	-2,755296	-3,438033	0,764844	41,338969	13,012930	0,197850	0,452299	-2,344448	-48,129850	9,037110	0,200977	0,197850	0,452299	-2,344448	-48,129850	9,037110	0,200977
11:46:05,83	0,354000	3,199036	-0,074994	0,893004	0,231992	0,230018	0,193096	0,449568	-2,341346	-12,776751	-6,255407	0,190649	-1,090223	-2,757299	-3,437640	0,761400	41,352903	13,012471	0,193096	0,449568	-2,341346	-48,067815	8,902610	0,190649	0,193096	0,449568	-2,341346	-48,067815	8,902610	0,190649
11:46:05,87	0,354000	3,199036	-0,074994	0,893004	0,231992	0,230018	0,196001	0,450593	-2,340953	-12,733807	-6,396535	0,190191	-1,094970	-2,761492	-3,436478	0,731170	41,354856	13,010694	0,196001	0,450593	-2,340953	-48,105318	8,989551	0,190191	0,196001	0,450593	-2,340953	-48,105318	8,989551	0,190191
11:46:05,92	0,354000	3,199036	-0,074994	0,893004	0,231992	0,230018	0,202006	0,452607	-2,339791	-12,615630	-6,681629	0,188414	-1,092024	-2,758410	-3,439198	0,750740	41,338152	13,012580	0,202006	0,452607	-2,339791	-48,145278	9,175836	0,188414	0,202006	0,452607	-2,339791	-48,145278	9,175836	0,188414
11:46:05,97	0,354000	3,199036	-0,074994	0,893004	0,231992	0,230018	0,197863	0,451597	-2,342511	-12,663452	-6,491522	0,190299	-1,092087	-2,759270	-3,436857	0,724309	41,318852	13,034896	0,198639	0,451221	-2,340170	-48,073948	9,074565	0,212616	0,198639	0,451221	-2,340170	-48,073948	9,074565	0,212616
11:46:06,02	0,354000	3,199036	-0,074994	0,893004	0,231992	0,230018	0,198639	0,451221	-2,340170	-12,653072	-6,518633	0,212616	-1,092099	-2,759250	-3,436096	0,713109	41,325339	13,020221	0,198629	0,451242	-2,339409	-48,074504	9,087223	0,197941	0,198629	0,451242	-2,339409	-48,074504	9,087223	0,197941
11:46:06,07	0,354000	3,199036	-0,074994	0,893004	0,231992	0,230018	0,198629	0,451242	-2,339409	-12,652034	-6,505133	0,197941	-1,090311	-2,759737	-3,439575	0,716004	41,366023	13,038384	0,198156	0,449450	-2,342888	-48,063712	9,092528	0,216103	0,198156	0,449450	-2,342888	-48,063712	9,092528	0,216103
11:46:06,12	0,354000	3,199036	-0,074994	0,893004	0,231992	0,230018	0,198156	0,449450	-2,342888	-12,781868	-6,462713	0,216103	-1,092584	-2,756126	-3,437275	0,761291	41,347166	12,992452	0,196166	0,453224	-2,340588	-48,170019	8,991136	0,170171	0,196166	0,453224	-2,340588	-48,170019	8,991136	0,170171
11:46:06,17	0,354000	3,199036	-0,074994	0,893004	0,231992	0,230018	0,196166	0,453224	-2,340588	-12,591964	-6,407861	0,170171	-1,093817	-2,760635	-3,438422	0,723528	41,362459	13,017371	0,196166	0,453224	-2,340588	-48,170019	8,991136	0,170171	0,196166	0,453224	-2,340588	-48,170019	8,991136	0,170171
11:46:06,22	0,354000	3,199036	-0,074994	0,893004	0,231992	0,230018	0,200687	0,452037	-2,341735	-12,648027	-6,602630	0,195091	-1,092039	-2,757819	-3,439209	0,747859	41,328374	13,002698	0,200687	0,452037	-2,341735	-48,132939	9,151306	0,195091	0,200687	0,452037	-2,341735	-48,132939	9,151306	0,195091
11:46:06,27	0,354000	3,199036	-0,074994	0,893004	0,231992	0,230018	0,197359	0,451905	-2,342522	-12,637526	-6,467664	0,180417	-1,088580	-2,757114	-3,440907	0,720692	41,317848	12,998723	0,197359	0,451905	-2,342522	-48,112094	9,024989	0,180417	0,197359	0,451905	-2,342522	-48,112094	9,024989	0,180417
11:46:06,32	0,354000	3,199036	-0,074994	0,893004	0,231992	0,230018	0,195019	0,449262	-2,344220	-12,752267	-6,327760	0,176442	-1,092008	-2,757280	-3,437658	0,761810	41,321875	12,991798	0,196877	0,452148	-2,340971	-48,119865	8,996882	0,169517	0,196877	0,452148	-2,340971	-48,119865	8,996882	0,169517
11:46:06,37	0,354000	3,199036	-0,074994	0,893004	0,231992	0,230018	0,196877	0,452148	-2,340971	-12,626270	-6,457926	0,169517	-1,092062	-2,759778	-3,438797	0,733160	41,331792	13,031484	0,196877	0,452148	-2,340971	-48,119865	8,996882	0,169517	0,196877	0,452148	-2,340971	-48,119865	8,996882	0,169517
11:46:06,42	0,354000	3,199036	-0,074994	0,893004	0,231992	0,230018	0,199067	0,450946	-2,342110	-12,683015	-6,542073	0,209203	-1,089139	-2,759405	-3,435685	0,717862	41,334883	13,040097	0,199067	0,450946	-2,342110	-48,082286	9,084706	0,209203	0,199067	0,450946	-2,342110	-48,082286	9,084706	0,209203
11:46:06,47	0,354000	3,199036	-0,074994	0,893004	0,231992	0,230018	0,197282	0,448601	-2,338998	-12,799995	-6,434461	0,217817	-1,090317	-2,758313	-3,435327	0,723143	41,314110	13,005202	0,196926	0,450167	-2,338640	-48,041313	9,027802	0,182922	0,196926	0,450167	-2,338640	-48,041313	9,027802	0,182922
11:46:06,52	0,354000	3,199036	-0,074994	0,893004	0,231992	0,230018	0,196926	0,450167	-2,338640	-12,703216	-6,430905	0,182922	-1,090520	-2,758270	-3,437970	0,720184	41,334950	13,025245	0,196926	0,450167	-2,338640	-48,041313	9,027802	0,182922	0,196926	0,450167	-2,338640	-48,041313	9,027802	0,182922
11:46:06,57	0,354000	3,199036	-0,074994	0,893004	0,231992	0,230018	0,196990	0,450365	-2,341283	-12,709492	-6,421245	0,202965	-1,090357	-2,760806	-3,438414	0,705835	41,317460	13,031215	0,196990	0,450365	-2,341283	-48,063127	9,042478	0,202965	0,196990	0,450365	-2,341283	-48,063127	9,042478	0,202965
11:46:06,62	0,354000	3,199036	-0,074994	0,893004	0,231992	0,230018	0,199105	0,448955	-2,341727	-12,760483	-6,527543	0,208934	-1,092159	-2,759449	-3,438444	0,701023	41,286351	13,005950	0,199105	0,448955	-2,341727	-48,003445	9,102206	0,208934	0,199105	0,448955	-2,341727	-48,003445	9,102206	0,208934
11:46:06,67	0,354000	3,199036	-0,074994	0,893004	0,231992	0,230018	0,198831	0,451194	-2,341757	-12,614696	-6,524682	0,183669	-1,090421	-2,759077	-3,436016	0,764002	41,318784	13,006835	0,197640	0,449875	-2,339329	-48,058063	9,013669	0,184555	0,197640	0,449875	-2,339329	-48,058063	9,013669	0,184555
11:46:06,72	0,354000	3,199036	-0,074994	0,893004	0,231992	0,230018	0,197640	0,449875	-2,339329	-12,742856	-6,501068	0,184555	-1,089827	-2,758988	-3,439217	0,680018	41,327664	13,022966	0,197265	0,449405	-2,342530	-48,011305	9,080906	0,200686	0,197265	0,449405	-2,342530	-48,011305	9,080906	0,200686
11:46:06,77	0,354000	3,199036	-0,074994	0,893004	0,231992	0,230018	0,197265	0,449405	-2,342530	-12,733000	-6,404402	0,200686	-1,090390	-2,757498	-3,437259	0,698280	41,317323	13,040760	0,196256	0,450637	-2,340572	-48,044138	9,033187	0,218480	0,196256	0,450637	-2,340572	-48,044138	9,033187	0,218480
11:46:06,82	0,354000	3,199036	-0,074994	0,893004	0,231992	0,230018	0,196256	0,450637	-2,340572	-12,669094	-6,372931	0,218480	-1,091550	-2,758026	-3,437175	0,707438	41,301513	13,015605	0,196256	0,450637	-2,340572	-48,044138	9,033187	0,218480	0,196256	0,450637	-2,340572	-48,044138	9,033187	0,218480
11:46:06,87	0,354000	3,199036	-0,074994	0,893004	0,231992	0,230018	0,197294	0,451379	-2,340488	-12,621435	-6,442706	0,193324	-1,089100	-2,756202	-3,436476	0,749598	41,318420	13,020827	0,197294	0,451379	-2,340488	-48,054668	9,044840	0,193324	0,197294	0,451379	-2,340488	-48,054668	9,044840	0,193324
11:46:06,92	0,354000	3,199036	-0,074994	0,893004	0,231992	0,230018	0,194489	0,450168	-2,339789	-12,720096	-6,324925	0,198546	-1,088516	-2,758005	-3,436085	0,747172	41,299666	13,015000	0,194489	0,450168	-2,339789	-48,058314	8,942459	0,198546	0,194489	0,450168	-2,339789	-48,058314	8,942459	0,198546
11:46:06,98	0,354000	3,199036	-0,074994	0,893004	0,231992	0,230018	0,195759	0,448762	-2,339397	-12,775792	-6,398256	0,192720	-1,089770	-2,761844	-3,439585	0,706810	41,305092	13,016933	0,195759	0,448762	-2,339397	-48,003581	8,968847	0,192720	0,195759	0,448762	-2,339397	-48,003581	8,968847	0,192720
11:46:07,03	0,354000	3,199036	-0,074994	0,893004	0,231992	0,230018	0,196050	0,449491	-2,343418	-12,767196	-6,358908	0,166787	-1,091043	-2,759465	-3,435702	0,672580	41,284467	13,048310	0,198286	0,450220	-2,339015	-47,991762	9,092815	0,226030	0,198286	0,450220	-2,339015	-47,991762	9,092815	0,226030
11:46:07,08	0,354000	3,199036	-0,074994	0,893004	0,231992	0,230018	0,198286	0,450220	-2,339015	-12,649514	-6,472670	0,226030	-1,092605	-2,759779	-3,433368	0,744937	41,321565	13,008257	0,198286	0,450220	-2,339015	-47,991762	9,092815	0,226030	0,198286	0,450220	-2,339015	-47,991762	9,092815	0,226030
11:46:07,13	0,354000	3,199036	-0,074994	0,893004	0,231992	0,230018	0,199340	0,451416	-2,336681	-12,655625	-6,571576	0,185976	-1,300736	-2,580939	-3,477659	10,018227	52,114852	12,462212	0,199340	0,451416	-2,336681	-48,091763	9,076624	0,185976	0,199340	0,451416	-2,336681	-48,091763	9,076624	0,185976
11:46:07,18	0,354000	3,199036	-0,074994	0,893004	0,231992	0,230018	0,148525	0,721082	-2,380972	-12,616893	-6,563453	-0,360069	-1,076971	-2,761854	-3,705058	0,651545	39,578528	13,038730	0,148525	0,721082	-2,380972	-69,221815	5,095769	-0,360069	0,148525	0,721082	-2,380972	-69,221815	5,095769	-0,360069
11:46:07,23	0,354000	3,199036	-0,074994	0,893004	0,231992	0,230018	0,193320	0,436839	-2,608371	-11,857429	-7,049151	0,216450	-0,985630	-2,819669	-3,384504	-3,346105	34,776666	13,227516	0,193320	0,436839	-2,608371	-46,149259	8,126444	0,216450	0,193320	0,436839	-2,608371	-46,149259	8,126444	0,216450
11:46:07,28	0,354002	3,199191	-0,074996	0,843020	0,231992	0,229939	0,197718	0,328828	-2,287817	-11,316637	-6,216736	0,405236	-1,025807	-2,761660	-3,190822	-0,565710	37,011121	13,120408	0,167569	0,392626	-2,094134	-42,145563	7,214534	0,298127	0,167569	0,392626	-2,094134	-42,145563	7,214534	0,298127
11:46:07,33	0,354002	3,199191	-0,074996	0,843020	0,231992	0,229939	0,167569	0,392626	-2,094134	-11,324410	-5,939671	0,298127	-1,025064	-2,761415	-3,190816	-0,496461	37,008380	13,085853	0,167569	0,392626	-2,094134	-42,145563	7,214534	0,298127	0,167569	0,392626	-2,094134	-42,145563	7,214534	0,298127
11:46:07,38	0,354002	3,199191	-0,074996	0,843020	0,231992	0,229939	0,166986	0,392105	-2,094129	-11,383756	-5,970685	0,263573	-1,026226	-2,756150	-3,190422	-0,472449	37,006920	13,110126	0,166986	0,392105	-2,094129	-42,164005	7,137735	0,263573	0,166986	0,392105	-2,094129	-42,164005	7,137735	0,263573
11:46:07,43	0,354002	3,199191	-0,074996	0,843020	0,231992	0,229939	0,163007	0,395745	-2,093735	-11,205240	-5,785300	0,287846	-1,026094	-2,757870	-3,191830	-0,460606	37,015732	13,115756	0,164431	0,394769	-2,095143	-42,258905	7,042648	0,293476	0,164431	0,394769	-2,095143	-42,258905	7,042648	0,293476
11:46:07,48	0,354002	3,199191	-0,074996	0,843020	0,231992	0,229939	0,164431	0,394769	-2,095143	-11,269503	-5,865190	0,293476	-1,024418	-2,756883	-3,189225	-0,464746	37,038031	13,139590	0,164431	0,394769	-2,095143	-42,258905	7,042648	0,293476	0,164431	0,394769	-2,095143	-42,258905	7,042648	0,293476
11:46:07,53	0,354002	3,199191	-0,074996	0,843020	0,231992	0,229939	0,162738	0,393812	-2,092538	-11,336554	-5,762427	0,317309	-1,023238	-2,755019	-3,188461	-0,456086	37,019662	13,124393	0,160534	0,393722	-2,091774	-42,236818	6,937427	0,302112	0,160534	0,393722	-2,091774	-42,236818	6,937427	0,302112
11:46:07,58	0,354002	3,199191	-0,074996	0,843020	0,231992	0,229939	0,165594	0,392720	-2,090604	-11,422809	-5,923984	0,272336	-1,024900	-2,759902	-3,187291	-0,438676	37,057026	13,094616	0,165594	0,392720	-2,090604	-42,251318	7,075108	0,272336	0,165594	0,392720	-2,090604	-42,251318	7,075108	0,272336
11:46:07,63	0,354002	3,199191	-0,074996	0,843020	0,231992	0,229939	0,165594	0,392720	-2,090604	-11,422809	-5,923984	0,272336	-1,300639	-2,598201	-3,309882	7,857019	51,075306	12,453083	0,165594	0,392720	-2,090604	-42,251318	7,075108	0,272336	0,165594	0,392720	-2,090604	-42,251318	7,075108	0,272336
11:46:07,68	0,354002	3,199191	-0,074996	0,843020	0,231992	0,229939	0,163426	0,712368	-2,213195	-11,089154	-5,986400	-0,369197	-1,069909	-2,763305	-3,470545	-0,781605	38,428217	13,015428	0,163426	0,712368	-2,213195	-67,010011	6,842524	-0,369197	0,163426	0,712368	-2,213195	-67,010011	6,842524	-0,369197
11:46:07,73	0,354002	3,199191	-0,074996	0,843020	0,231992	0,229939	0,191045	0,429998	-2,373858	-10,500387	-6,264902	0,193148	-0,974342	-2,838042	-3,133020	-5,349110	33,620561	13,270456	0,191045	0,429998	-2,373858	-44,255199	8,732165	0,193148	0,191045	0,429998	-2,373858	-44,255199	8,732165	0,193148
11:46:07,78	0,354028	3,199061	-0,074985	0,792981	0,231988	0,229960	0,207985	0,309865	-2,036333	-10,299955	-5,594033	0,448176	-1,017034	-2,769779	-2,942681	-2,039527	35,782319	13,110249	0,207985	0,309865	-2,036333	-34,624395	10,732818	0,448176	0,207985	0,309865	-2,036333	-34,624395	10,732818	0,448176
11:46:07,83	0,354028	3,199061	-0,074985	0,792981	0,231988	0,229960	0,170214	0,380969	-1,845994	-10,129495	-5,415213	0,287969	-1,013966	-2,766870	-2,939933	-2,004103	35,859855	13,135884	0,170214	0,380969	-1,845994	-40,035569	7,946568	0,287969	0,170214	0,380969	-1,845994	-40,035569	7,946568	0,287969
11:46:07,88	0,354028	3,199061	-0,074985	0,792981	0,231988	0,229960	0,166161	0,379767	-1,843246	-10,276881	-5,196365	0,313604	-1,016184	-2,767836	-2,939529	-1,940214	35,844480	13,114582	0,166161	0,379767	-1,843246	-40,088565	7,847253	0,313604	0,166161	0,379767	-1,843246	-40,088565	7,847253	0,313604
11:46:07,93	0,354028	3,199061	-0,074985	0,792981	0,231988	0,229960	0,168107	0,381205	-1,842842	-10,220734	-5,360597	0,292302	-1,015543	-2,762948	-2,937203	-1,906459	35,841609	13,113564	0,168107	0,381205	-1,842842	-40,145302	7,835816	0,292302	0,168107	0,381205	-1,842842	-40,145302	7,835816	0,292302
11:46:07,98	0,354028	3,199061	-0,074985	0,792981	0,231988	0,229960	0,163553	0,383093	-1,840516	-10,136910	-5,154452	0,291283	-1,016179	-2,763081	-2,939517	-1,924364	35,853992	13,149339	0,163553	0,383093	-1,840516	-40,209745	7,684465	0,291283	0,163553	0,383093	-1,840516	-40,209745	7,684465	0,291283
11:46:08,03	0,354028	3,199061	-0,074985	0,792981	0,231988	0,229960	0,163986	0,383578	-1,842830	-10,113486	-5,155282	0,327058	-1,013740	-2,758982	-2,939908	-1,877420	35,859356	13,135761	0,163986	0,383578	-1,842830	-40,224356	7,717642	0,327058	0,163986	0,383578	-1,842830	-40,224356	7,717642	0,327058
11:46:08,08	0,354028	3,199061	-0,074985	0,792981	0,231988	0,229960	0,159217	0,383515	-1,843221	-10,144889	-4,945225	0,313481	-1,015434	-2,761120	-2,941854	-1,858972	35,890006	13,112901	0,159217	0,383515	-1,843221	-40,250800	7,553270	0,313481	0,159217	0,383515	-1,843221	-40,250800	7,553270	0,313481
11:46:08,13	0,354028	3,199061	-0,074985	0,792981	0,231988	0,229960	0,161915	0,383914	-1,845167	-10,159920	-5,086205	0,290621	-1,018307	-2,766105	-2,937552	-1,858979	35,929577	13,124850	0,167669	0,383909	-1,840865	-40,331272	7,796410	0,302570	0,167669	0,383909	-1,840865	-40,331272	7,796410	0,302570
11:46:08,18	0,354028	3,199061	-0,074985	0,792981	0,231988	0,229960	0,167669	0,383909	-1,840865	-10,194440	-5,365632	0,302570	-1,018898	-2,765310	-2,938740	-1,849464	35,902902	13,095566	0,167276	0,384818	-1,842053	-40,337022	7,764399	0,273285	0,167276	0,384818	-1,842053	-40,337022	7,764399	0,273285
11:46:08,23	0,354028	3,199061	-0,074985	0,792981	0,231988	0,229960	0,167276	0,384818	-1,842053	-10,128814	-5,366736	0,273285	-1,017141	-2,761390	-2,939102	-1,843283	35,920770	13,145632	0,167276	0,384818	-1,842053	-40,337022	7,764399	0,273285	0,167276	0,384818	-1,842053	-40,337022	7,764399	0,273285
11:46:08,28	0,354028	3,199061	-0,074985	0,792981	0,231988	0,229960	0,163003	0,385256	-1,842415	-10,124610	-5,140968	0,323352	-1,015342	-2,762487	-2,939851	-1,819946	35,896684	13,159760	0,163003	0,385256	-1,842415	-40,367191	7,654750	0,323352	0,163003	0,385256	-1,842415	-40,367191	7,654750	0,323352
11:46:08,33	0,354028	3,199061	-0,074985	0,792981	0,231988	0,229960	0,163053	0,383150	-1,843164	-10,224915	-5,175829	0,337479	-1,016503	-2,763804	-2,937574	-1,837051	35,921457	13,091116	0,164774	0,383497	-1,840887	-40,324302	7,696641	0,268835	0,164774	0,383497	-1,840887	-40,324302	7,696641	0,268835
11:46:08,38	0,354028	3,199061	-0,074985	0,792981	0,231988	0,229960	0,164774	0,383497	-1,840887	-10,219762	-5,238138	0,268835	-1,018247	-2,762944	-2,936786	-1,821697	35,916398	13,104678	0,164901	0,385437	-1,840099	-40,379004	7,684177	0,282397	0,164901	0,385437	-1,840099	-40,379004	7,684177	0,282397
11:46:08,43	0,354028	3,199061	-0,074985	0,792981	0,231988	0,229960	0,164901	0,385437	-1,840099	-10,122185	-5,260564	0,282397	-1,015984	-2,762480	-2,937581	-1,847746	35,870104	13,094716	0,164901	0,385437	-1,840099	-40,379004	7,684177	0,282397	0,164901	0,385437	-1,840099	-40,379004	7,684177	0,282397
11:46:08,48	0,354028	3,199061	-0,074985	0,792981	0,231988	0,229960	0,163369	0,383709	-1,840894	-10,158912	-5,181466	0,272436	-1,018892	-2,763803	-2,938338	-1,848461	35,925570	13,120488	0,165968	0,385566	-1,841651	-40,376979	7,740219	0,298207	0,165968	0,385566	-1,841651	-40,376979	7,740219	0,298207
11:46:08,53	0,354028	3,199061	-0,074985	0,792981	0,231988	0,229960	0,165968	0,385566	-1,841651	-10,110048	-5,288289	0,298207	-1,018265	-2,762482	-2,938735	-1,813778	35,880626	13,095011	0,165968	0,385566	-1,841651	-40,376979	7,740219	0,298207	0,165968	0,385566	-1,841651	-40,376979	7,740219	0,298207
11:46:08,58	0,354028	3,199061	-0,074985	0,792981	0,231988	0,229960	0,164510	0,385684	-1,842048	-10,082348	-5,264993	0,272731	-1,016509	-2,763295	-2,937958	-1,828960	35,898720	13,095457	0,164510	0,385684	-1,842048	-40,358515	7,649080	0,272731	0,164510	0,385684	-1,842048	-40,358515	7,649080	0,272731
11:46:08,63	0,354028	3,199061	-0,074985	0,792981	0,231988	0,229960	0,165848	0,384271	-1,844780	-10,177098	-5,285815	0,266218	-1,017710	-2,764347	-2,941467	-1,845364	35,923422	13,088498	0,165848	0,384271	-1,844780	-40,342339	7,733288	0,266218	0,165848	0,384271	-1,844780	-40,342339	7,733288	0,266218
11:46:08,68	0,354028	3,199061	-0,074985	0,792981	0,231988	0,229960	0,160034	0,388315	-1,842074	-9,928965	-5,043079	0,268020	-1,018306	-2,757289	-2,938761	-1,812635	35,860865	13,090300	0,160034	0,388315	-1,842074	-40,411711	7,519579	0,268020	0,160034	0,388315	-1,842074	-40,411711	7,519579	0,268020
11:46:08,73	0,354028	3,199061	-0,074985	0,792981	0,231988	0,229960	0,160034	0,388315	-1,842074	-9,928965	-5,043079	0,268020	-1,018319	-2,761611	-2,939936	-1,843923	35,899979	13,072566	0,163783	0,386166	-1,843249	-40,372985	7,665582	0,250286	0,163783	0,386166	-1,843249	-40,372985	7,665582	0,250286
11:46:08,78	0,354028	3,199061	-0,074985	0,792981	0,231988	0,229960	0,163783	0,386166	-1,843249	-10,058955	-5,191376	0,250286	-1,018294	-2,761304	-2,942629	-1,831587	35,925880	13,104028	0,163783	0,386166	-1,843249	-40,372985	7,665582	0,250286	0,163783	0,386166	-1,843249	-40,372985	7,665582	0,250286
11:46:08,83	0,354028	3,199061	-0,074985	0,792981	0,231988	0,229960	0,163505	0,386298	-1,845942	-10,080693	-5,174640	0,281748	-1,017124	-2,761460	-2,938334	-1,837823	35,917524	13,130461	0,163505	0,386298	-1,845942	-40,405081	7,660476	0,281748	0,163505	0,386298	-1,845942	-40,405081	7,660476	0,281748
11:46:08,88	0,354028	3,199061	-0,074985	0,792981	0,231988	0,229960	0,163055	0,385206	-1,841646	-10,127100	-5,150028	0,308181	-1,018433	-2,763166	-2,940745	-1,811510	35,914990	13,087491	0,163055	0,385206	-1,841646	-40,365800	7,649779	0,308181	0,163055	0,385206	-1,841646	-40,365800	7,649779	0,308181
11:46:08,93	0,354028	3,199061	-0,074985	0,792981	0,231988	0,229960	0,165187	0,385487	-1,844058	-10,123456	-5,284944	0,265211	-1,015815	-2,761442	-2,939904	-1,780998	35,918565	13,072953	0,165187	0,385487	-1,844058	-40,384205	7,682220	0,265211	0,165187	0,385487	-1,844058	-40,384205	7,682220	0,265211
11:46:08,98	0,354028	3,199061	-0,074985	0,792981	0,231988	0,229960	0,162385	0,384082	-1,843217	-10,214902	-5,163884	0,250673	-1,018248	-2,758466	-2,939112	-1,818801	35,964782	13,137348	0,162385	0,384082	-1,843217	-40,365308	7,583336	0,250673	0,162385	0,384082	-1,843217	-40,365308	7,583336	0,250673
11:46:09,03	0,354028	3,199061	-0,074985	0,792981	0,231988	0,229960	0,164607	0,380842	-1,843587	-10,362852	-5,246240	0,275254	-1,014120	-2,764987	-2,940274	-1,819998	35,917373	13,097534	0,164607	0,380842	-1,843587	-40,258914	7,675393	0,275254	0,164607	0,380842	-1,843587	-40,258914	7,675393	0,275254
11:46:09,08	0,354028	3,199061	-0,074985	0,792981	0,231988	0,229960	0,164607	0,380842	-1,843587	-10,362852	-5,246240	0,275254	-1,008112	-2,760451	-2,938681	-1,742622	35,884253	13,115800	0,157675	0,377906	-1,841994	-40,191136	7,408141	0,293520	0,157675	0,377906	-1,841994	-40,191136	7,408141	0,293520
11:46:09,13	0,354028	3,199061	-0,074985	0,792981	0,231988	0,229960	0,157675	0,377906	-1,841994	-10,525490	-4,969376	0,293520	-1,019381	-2,762215	-2,939106	-1,795826	35,921577	13,110747	0,157675	0,377906	-1,841994	-40,191136	7,408141	0,293520	0,157675	0,377906	-1,841994	-40,191136	7,408141	0,293520
11:46:09,18	0,354028	3,199061	-0,074985	0,792981	0,231988	0,229960	0,164837	0,386784	-1,842419	-10,069573	-5,277038	0,288467	-1,017573	-2,763066	-2,937966	-1,794032	35,942847	13,067296	0,164837	0,386784	-1,842419	-40,432114	7,662658	0,288467	0,164837	0,386784	-1,842419	-40,432114	7,662658	0,288467
11:46:09,23	0,354028	3,199061	-0,074985	0,792981	0,231988	0,229960	0,164670	0,384793	-1,841279	-10,192444	-5,259281	0,245016	-1,021659	-2,762331	-2,936002	-1,773480	35,938684	13,094230	0,164670	0,384793	-1,841279	-40,398659	7,667319	0,245016	0,164670	0,384793	-1,841279	-40,398659	7,667319	0,245016
11:46:09,28	0,354028	3,199061	-0,074985	0,792981	0,231988	0,229960	0,162203	0,382873	-1,840078	-10,288936	-5,112627	0,303485	-1,014677	-2,761889	-2,936765	-1,811619	35,949166	13,125765	0,162203	0,382873	-1,840078	-40,344472	7,620344	0,303485	0,162203	0,382873	-1,840078	-40,344472	7,620344	0,303485
11:46:09,33	0,354028	3,199061	-0,074985	0,792981	0,231988	0,229960	0,162203	0,382873	-1,840078	-10,288936	-5,112627	0,303485	-1,014085	-2,762766	-2,939890	-1,810047	35,949687	13,098568	0,162203	0,382873	-1,840078	-40,344472	7,620344	0,303485	0,162203	0,382873	-1,840078	-40,344472	7,620344	0,303485
11:46:09,38	0,354028	3,199061	-0,074985	0,792981	0,231988	0,229960	0,162666	0,381922	-1,843203	-10,339616	-5,137791	0,276288	-1,016898	-2,764116	-2,938108	-1,782749	35,905851	13,121761	0,162666	0,381922	-1,843203	-40,320513	7,631507	0,276288	0,162666	0,381922	-1,843203	-40,320513	7,631507	0,276288
11:46:09,43	0,354028	3,199061	-0,074985	0,792981	0,231988	0,229960	0,165242	0,383683	-1,841421	-10,223736	-5,317305	0,299481	-1,015860	-2,764772	-2,938336	-1,813189	35,922083	13,091321	0,165242	0,383683	-1,841421	-40,342862	7,654213	0,299481	0,165242	0,383683	-1,841421	-40,342862	7,654213	0,299481
11:46:09,48	0,354028	3,199061	-0,074985	0,792981	0,231988	0,229960	0,161545	0,386015	-1,842463	-10,133600	-5,052262	0,262067	-1,017070	-2,759748	-2,939150	-1,830218	35,969218	13,084348	0,161545	0,386015	-1,842463	-40,435810	7,629033	0,262067	0,161545	0,386015	-1,842463	-40,435810	7,629033	0,262067
11:46:09,53	0,354028	3,199061	-0,074985	0,792981	0,231988	0,229960	0,161884	0,387706	-1,846308	-10,022335	-5,109113	0,309942	-1,018703	-2,759196	-2,942995	-1,807919	35,929390	13,132222	0,161884	0,387706	-1,846308	-40,457275	7,598789	0,309942	0,161884	0,387706	-1,846308	-40,457275	7,598789	0,309942
11:46:09,58	0,354028	3,199061	-0,074985	0,792981	0,231988	0,229960	0,161884	0,387706	-1,846308	-10,022335	-5,109113	0,309942	-1,015882	-2,760221	-2,936820	-1,814905	35,915341	13,066646	0,161884	0,387706	-1,846308	-40,457275	7,598789	0,309942	0,161884	0,387706	-1,846308	-40,457275	7,598789	0,309942
11:46:09,63	0,354028	3,199061	-0,074985	0,792981	0,231988	0,229960	0,161361	0,384751	-1,840133	-10,160349	-5,082870	0,244366	-1,017092	-2,760789	-2,939525	-1,823360	35,917386	13,092377	0,162457	0,385514	-1,842838	-40,381071	7,621353	0,270097	0,162457	0,385514	-1,842838	-40,381071	7,621353	0,270097
11:46:09,69	0,354028	3,199061	-0,074985	0,792981	0,231988	0,229960	0,162457	0,385514	-1,842838	-10,118202	-5,131555	0,270097	-1,016364	-2,761637	-2,937919	-1,770753	35,947291	13,120888	0,162457	0,385514	-1,842838	-40,381071	7,621353	0,270097	0,162457	0,385514	-1,842838	-40,381071	7,621353	0,270097
11:46:09,74	0,354028	3,199061	-0,074985	0,792981	0,231988	0,229960	0,162711	0,386635	-1,845910	-10,110067	-5,156312	0,301743	-1,013526	-2,761264	-2,939457	-1,803231	35,921126	13,160626	0,161087	0,382189	-1,842770	-40,306243	7,569462	0,338346	0,161087	0,382189	-1,842770	-40,306243	7,569462	0,338346
11:46:09,79	0,354028	3,199061	-0,074985	0,792981	0,231988	0,229960	0,161087	0,382189	-1,842770	-10,304443	-5,075833	0,338346	-1,019305	-2,761672	-2,937174	-1,793715	36,005898	13,097809	0,161087	0,382189	-1,842770	-40,306243	7,569462	0,338346	0,161087	0,382189	-1,842770	-40,306243	7,569462	0,338346
11:46:09,84	0,354028	3,199061	-0,074985	0,792981	0,231988	0,229960	0,164329	0,386989	-1,840487	-10,132975	-5,210274	0,275529	-1,292815	-2,588710	-3,127411	7,434216	50,005690	12,450558	0,164329	0,386989	-1,840487	-40,511636	7,689522	0,275529	0,164329	0,386989	-1,840487	-40,511636	7,689522	0,275529
11:46:09,89	0,354028	3,199061	-0,074985	0,792981	0,231988	0,229960	0,151294	0,710337	-2,030724	-10,057036	-5,524219	-0,371722	-1,043753	-2,775401	-3,325255	-2,115025	36,187463	13,065480	0,151294	0,710337	-2,030724	-65,818482	6,352392	-0,371722	0,151294	0,710337	-2,030724	-65,818482	6,352392	-0,371722
11:46:09,94	0,354028	3,199061	-0,074985	0,792981	0,231988	0,229960	0,188443	0,401297	-2,228568	-9,385553	-6,095169	0,243200	-0,966583	-2,825527	-2,954711	-5,786067	32,289799	13,270757	0,188443	0,401297	-2,228568	-40,887377	8,697594	0,243200	0,188443	0,401297	-2,228568	-40,887377	8,697594	0,243200
11:46:09,99	0,354002	3,199002	-0,074989	0,742982	0,231989	0,229996	0,193268	0,309404	-1,858024	-8,953022	-5,115693	0,448477	-1,005778	-2,774022	-2,785741	-3,199016	34,361787	13,118147	0,193268	0,309404	-1,858024	-33,241204	10,055841	0,448477	0,193268	0,309404	-1,858024	-33,241204	10,055841	0,448477
11:46:10,04	0,354002	3,199002	-0,074989	0,742982	0,231989	0,229996	0,168261	0,369100	-1,689054	-8,936734	-5,019776	0,295866	-1,003824	-2,769761	-2,785730	-3,129086	34,441145	13,111243	0,168261	0,369100	-1,689054	-37,911074	8,188694	0,295866	0,168261	0,369100	-1,689054	-37,911074	8,188694	0,295866
11:46:10,09	0,354002	3,199002	-0,074989	0,742982	0,231989	0,229996	0,163594	0,369538	-1,689043	-9,017660	-4,797967	0,288963	-1,006198	-2,772607	-2,782204	-3,147589	34,442306	13,147253	0,163594	0,369538	-1,689043	-38,026367	8,044133	0,288963	0,163594	0,369538	-1,689043	-38,026367	8,044133	0,288963
11:46:10,14	0,354002	3,199002	-0,074989	0,742982	0,231989	0,229996	0,167246	0,370170	-1,685517	-8,976515	-4,971267	0,324973	-1,002493	-2,767133	-2,781832	-3,065987	34,458475	13,099707	0,160653	0,369699	-1,685145	-38,077211	7,920215	0,277427	0,160653	0,369699	-1,685145	-38,077211	7,920215	0,277427
11:46:10,19	0,354002	3,199002	-0,074989	0,742982	0,231989	0,229996	0,160653	0,369699	-1,685145	-9,055807	-4,691014	0,277427	-1,006073	-2,765060	-2,782985	-3,079377	34,474256	13,144347	0,160647	0,373836	-1,686298	-38,193797	7,939557	0,322067	0,160647	0,373836	-1,686298	-38,193797	7,939557	0,322067
11:46:10,24	0,354002	3,199002	-0,074989	0,742982	0,231989	0,229996	0,160647	0,373836	-1,686298	-8,847685	-4,671243	0,322067	-1,001906	-2,766518	-2,782618	-3,074753	34,488208	13,096575	0,159827	0,369499	-1,685931	-38,093256	7,920787	0,274295	0,159827	0,369499	-1,685931	-38,093256	7,920787	0,274295
11:46:10,29	0,354002	3,199002	-0,074989	0,742982	0,231989	0,229996	0,159827	0,369499	-1,685931	-9,087615	-4,625611	0,274295	-1,019393	-2,762520	-2,785959	-2,599774	34,990552	13,073473	0,159827	0,369499	-1,685931	-38,093256	7,920787	0,274295	0,159827	0,369499	-1,685931	-38,093256	7,920787	0,274295
11:46:10,34	0,354002	3,199002	-0,074989	0,742982	0,231989	0,229996	0,165108	0,386642	-1,689272	-8,868713	-5,060398	0,251193	-1,283169	-2,608779	-2,945563	5,328992	48,885526	12,474551	0,163852	0,691948	-1,848876	-63,308485	7,948259	-0,347729	0,163852	0,691948	-1,848876	-63,308485	7,948259	-0,347729
11:46:10,39	0,354002	3,199002	-0,074989	0,742982	0,231989	0,229996	0,163852	0,691948	-1,848876	-8,990535	-4,914111	-0,347729	-1,058469	-2,763725	-3,017478	-2,771656	36,429888	12,940356	0,163852	0,691948	-1,848876	-63,308485	7,948259	-0,347729	0,163852	0,691948	-1,848876	-63,308485	7,948259	-0,347729
11:46:10,44	0,354002	3,199002	-0,074989	0,742982	0,231989	0,229996	0,185689	0,419880	-1,920791	-8,300882	-5,262076	0,118075	-0,981536	-2,840600	-2,791628	-7,545331	32,307787	13,196665	0,185689	0,419880	-1,920791	-41,261451	9,314477	0,118075	0,185689	0,419880	-1,920791	-41,261451	9,314477	0,118075
11:46:10,49	0,353994	3,198963	-0,074986	0,692947	0,231982	0,229990	0,213798	0,314817	-1,694941	-7,807484	-4,650680	0,374385	-1,013233	-2,780242	-2,664718	-4,630645	34,079055	13,115784	0,213798	0,314817	-1,694941	-32,520599	12,132440	0,374385	0,213798	0,314817	-1,694941	-32,520599	12,132440	0,374385
11:46:10,54	0,353994	3,198963	-0,074986	0,692947	0,231982	0,229990	0,177375	0,372446	-1,568031	-7,802067	-4,395241	0,293504	-1,014197	-2,777024	-2,661985	-4,536458	34,097129	13,094662	0,175071	0,374890	-1,565298	-37,166591	9,395083	0,272382	0,175071	0,374890	-1,565298	-37,166591	9,395083	0,272382
11:46:10,59	0,353994	3,198963	-0,074986	0,692947	0,231982	0,229990	0,175071	0,374890	-1,565298	-7,737725	-4,347957	0,272382	-1,015510	-2,778455	-2,659422	-4,510725	34,090504	13,122064	0,176966	0,375312	-1,562735	-37,184893	9,419723	0,299784	0,176966	0,375312	-1,562735	-37,184893	9,419723	0,299784
11:46:10,64	0,353994	3,198963	-0,074986	0,692947	0,231982	0,229990	0,176966	0,375312	-1,562735	-7,722931	-4,472135	0,299784	-1,013414	-2,776642	-2,659999	-4,455438	34,120443	13,103250	0,176966	0,375312	-1,562735	-37,184893	9,419723	0,299784	0,176966	0,375312	-1,562735	-37,184893	9,419723	0,299784
11:46:10,69	0,353994	3,198963	-0,074986	0,692947	0,231982	0,229990	0,174348	0,374402	-1,563311	-7,823784	-4,368873	0,280969	-1,013436	-2,776812	-2,658072	-4,467320	34,107512	13,087221	0,174506	0,374336	-1,561385	-37,195479	9,325442	0,264940	0,174506	0,374336	-1,561385	-37,195479	9,325442	0,264940
11:46:10,74	0,353994	3,198963	-0,074986	0,692947	0,231982	0,229990	0,173821	0,376621	-1,561388	-7,741461	-4,370187	0,241016	-1,015072	-2,775077	-2,658075	-4,414074	34,134736	13,063296	0,173821	0,376621	-1,561388	-37,306229	9,274797	0,241016	0,173821	0,376621	-1,561388	-37,306229	9,274797	0,241016
11:46:10,79	0,353994	3,198963	-0,074986	0,692947	0,231982	0,229990	0,173821	0,376621	-1,561388	-7,741461	-4,370187	0,241016	-1,013269	-2,774242	-2,658440	-4,381868	34,104060	13,077175	0,172197	0,375477	-1,561753	-37,265446	9,188514	0,254895	0,172197	0,375477	-1,561753	-37,265446	9,188514	0,254895
11:46:10,84	0,353994	3,198963	-0,074986	0,692947	0,231982	0,229990	0,172197	0,375477	-1,561753	-7,790497	-4,328934	0,254895	-1,012359	-2,777251	-2,658775	-4,424927	34,106851	13,069547	0,172197	0,375477	-1,561753	-37,265446	9,188514	0,254895	0,172197	0,375477	-1,561753	-37,265446	9,188514	0,254895
11:46:10,89	0,353994	3,198963	-0,074986	0,692947	0,231982	0,229990	0,174348	0,373185	-1,562088	-7,890573	-4,402106	0,247267	-1,017078	-2,778910	-2,660884	-4,458631	34,134598	13,085135	0,174348	0,373185	-1,562088	-37,185592	9,284205	0,247267	0,174348	0,373185	-1,562088	-37,185592	9,284205	0,247267
11:46:10,94	0,353994	3,198963	-0,074986	0,692947	0,231982	0,229990	0,178144	0,376442	-1,564197	-7,728407	-4,556433	0,262855	-1,016856	-2,779394	-2,658054	-4,433810	34,142944	13,082181	0,178144	0,376442	-1,564197	-37,279070	9,427859	0,262855	0,178144	0,376442	-1,564197	-37,279070	9,427859	0,262855
11:46:10,99	0,353994	3,198963	-0,074986	0,692947	0,231982	0,229990	0,178452	0,376007	-1,561367	-7,770625	-4,589793	0,259901	-1,016306	-2,776900	-2,656488	-4,450966	34,162977	13,121272	0,178452	0,376007	-1,561367	-37,287202	9,418710	0,259901	0,178452	0,376007	-1,561367	-37,287202	9,418710	0,259901
11:46:11,04	0,353994	3,198963	-0,074986	0,692947	0,231982	0,229990	0,176017	0,376779	-1,559801	-7,739291	-4,438298	0,298992	-1,012666	-2,772693	-2,661381	-4,451900	34,159025	13,093892	0,170554	0,375730	-1,564694	-37,284725	9,233110	0,271612	0,170554	0,375730	-1,564694	-37,284725	9,233110	0,271612
11:46:11,09	0,353994	3,198963	-0,074986	0,692947	0,231982	0,229990	0,170554	0,375730	-1,564694	-7,789946	-4,155370	0,271612	-1,016245	-2,777619	-2,659591	-4,414567	34,146673	13,102788	0,170554	0,375730	-1,564694	-37,284725	9,233110	0,271612	0,170554	0,375730	-1,564694	-37,284725	9,233110	0,271612
11:46:11,14	0,353994	3,198963	-0,074986	0,692947	0,231982	0,229990	0,176886	0,376684	-1,562059	-7,790312	-4,522297	0,272805	-1,016658	-2,777699	-2,658746	-4,394283	34,183474	13,095085	0,176886	0,376684	-1,562059	-37,359990	9,363229	0,272805	0,176886	0,376684	-1,562059	-37,359990	9,363229	0,272805
11:46:11,19	0,353994	3,198963	-0,074986	0,692947	0,231982	0,229990	0,176886	0,376684	-1,562059	-7,790312	-4,522297	0,272805	-1,014941	-2,772119	-2,659586	-4,349975	34,170234	13,099072	0,176886	0,376684	-1,562059	-37,359990	9,363229	0,272805	0,176886	0,376684	-1,562059	-37,359990	9,363229	0,272805
11:46:11,24	0,353994	3,198963	-0,074986	0,692947	0,231982	0,229990	0,171194	0,377986	-1,562899	-7,733273	-4,271326	0,276792	-1,010902	-2,777258	-2,661504	-4,379059	34,116340	13,113282	0,173625	0,371920	-1,564817	-37,183213	9,230072	0,291002	0,173625	0,371920	-1,564817	-37,183213	9,230072	0,291002
11:46:11,29	0,353994	3,198963	-0,074986	0,692947	0,231982	0,229990	0,173625	0,371920	-1,564817	-7,987522	-4,399498	0,291002	-1,015038	-2,777638	-2,659970	-4,397662	34,138129	13,102777	0,173625	0,371920	-1,564817	-37,183213	9,230072	0,291002	0,173625	0,371920	-1,564817	-37,183213	9,230072	0,291002
11:46:11,34	0,353994	3,198963	-0,074986	0,692947	0,231982	0,229990	0,176023	0,375311	-1,563283	-7,820732	-4,497161	0,280496	-1,011414	-2,778780	-2,656872	-4,380212	34,167759	13,063357	0,176023	0,375311	-1,563283	-37,282656	9,320610	0,280496	0,176023	0,375311	-1,563283	-37,282656	9,320610	0,280496
11:46:11,39	0,353994	3,198963	-0,074986	0,692947	0,231982	0,229990	0,175199	0,371602	-1,560185	-8,047985	-4,454644	0,241077	-1,014931	-2,775915	-2,660352	-4,361800	34,193135	13,099832	0,175199	0,371602	-1,560185	-37,218753	9,298495	0,241077	0,175199	0,371602	-1,560185	-37,218753	9,298495	0,241077
11:46:11,44	0,353994	3,198963	-0,074986	0,692947	0,231982	0,229990	0,174476	0,376080	-1,563665	-7,846332	-4,420298	0,277551	-1,016185	-2,777997	-2,660340	-4,391019	34,167778	13,123820	0,174476	0,376080	-1,563665	-37,368592	9,276073	0,277551	0,174476	0,376080	-1,563665	-37,368592	9,276073	0,277551
11:46:11,49	0,353994	3,198963	-0,074986	0,692947	0,231982	0,229990	0,172269	0,376019	-1,563271	-7,832271	-4,318907	0,291604	-1,013775	-2,774034	-2,659958	-4,358828	34,171562	13,113884	0,172269	0,376019	-1,563271	-37,349797	9,204235	0,291604	0,172269	0,376019	-1,563271	-37,349797	9,204235	0,291604
11:46:11,54	0,353994	3,198963	-0,074986	0,692947	0,231982	0,229990	0,172269	0,376019	-1,563271	-7,832271	-4,318907	0,291604	-1,015587	-2,777699	-2,663068	-4,381249	34,163398	13,110043	0,172269	0,376019	-1,563271	-37,349797	9,204235	0,291604	0,172269	0,376019	-1,563271	-37,349797	9,204235	0,291604
11:46:11,59	0,353994	3,198963	-0,074986	0,692947	0,231982	0,229990	0,176350	0,375757	-1,566380	-7,827658	-4,515743	0,287763	-1,013932	-2,774713	-2,660355	-4,354593	34,137357	13,097112	0,172936	0,375816	-1,563668	-37,316908	9,201131	0,274831	0,172936	0,375816	-1,563668	-37,316908	9,201131	0,274831
11:46:11,64	0,353994	3,198963	-0,074986	0,692947	0,231982	0,229990	0,172936	0,375816	-1,563668	-7,815332	-4,374345	0,274831	-1,015638	-2,775980	-2,660995	-4,362976	34,176219	13,108444	0,172936	0,375816	-1,563668	-37,316908	9,201131	0,274831	0,172936	0,375816	-1,563668	-37,316908	9,201131	0,274831
11:46:11,69	0,353994	3,198963	-0,074986	0,692947	0,231982	0,229990	0,174886	0,376659	-1,564308	-7,800947	-4,449057	0,286163	-1,015177	-2,776910	-2,658096	-4,385923	34,174136	13,094678	0,174886	0,376659	-1,564308	-37,368717	9,279498	0,286163	0,174886	0,376659	-1,564308	-37,368717	9,279498	0,286163
11:46:11,74	0,353994	3,198963	-0,074986	0,692947	0,231982	0,229990	0,175461	0,375795	-1,561409	-7,832618	-4,460131	0,272397	-1,016147	-2,779433	-2,661908	-4,377691	34,166134	13,089654	0,175461	0,375795	-1,561409	-37,332533	9,313569	0,272397	0,175461	0,375795	-1,561409	-37,332533	9,313569	0,272397
11:46:11,79	0,353994	3,198963	-0,074986	0,692947	0,231982	0,229990	0,174025	0,377075	-1,560562	-7,782019	-4,376202	0,290451	-1,015567	-2,775026	-2,657249	-4,385945	34,192599	13,112731	0,174025	0,377075	-1,560562	-37,382441	9,284763	0,290451	0,174025	0,377075	-1,560562	-37,382441	9,284763	0,290451
11:46:11,84	0,353994	3,198963	-0,074986	0,692947	0,231982	0,229990	0,175668	0,374360	-1,568008	-7,869743	-4,479219	0,325893	-1,014038	-2,777806	-2,664695	-4,397446	34,137516	13,148173	0,175668	0,374360	-1,568008	-37,257041	9,310721	0,325893	0,175668	0,374360	-1,568008	-37,257041	9,310721	0,325893
11:46:11,89	0,353994	3,198963	-0,074986	0,692947	0,231982	0,229990	0,175668	0,374360	-1,568008	-7,869743	-4,479219	0,325893	-1,018059	-2,776172	-2,659688	-4,359203	34,206215	13,124274	0,175668	0,374360	-1,568008	-37,257041	9,310721	0,325893	0,175668	0,374360	-1,568008	-37,257041	9,310721	0,325893
11:46:11,94	0,353994	3,198963	-0,074986	0,692947	0,231982	0,229990	0,176831	0,375529	-1,562696	-7,859448	-4,538622	0,268982	-1,015631	-2,778229	-2,659383	-4,373128	34,181771	13,091262	0,176831	0,375529	-1,562696	-37,338500	9,342605	0,268982	0,176831	0,375529	-1,562696	-37,338500	9,342605	0,268982
11:46:11,99	0,353994	3,198963	-0,074986	0,692947	0,231982	0,229990	0,176831	0,375529	-1,562696	-7,859448	-4,538622	0,268982	-1,016768	-2,776915	-2,661895	-4,389122	34,188163	13,129497	0,176262	0,377171	-1,565208	-37,379543	9,344571	0,307217	0,176262	0,377171	-1,565208	-37,379543	9,344571	0,307217
11:46:12,04	0,353994	3,198963	-0,074986	0,692947	0,231982	0,229990	0,176262	0,377171	-1,565208	-7,771618	-4,491981	0,307217	-1,016680	-2,774942	-2,660743	-4,351676	34,197748	13,099955	0,176262	0,377171	-1,565208	-37,379543	9,344571	0,307217	0,176262	0,377171	-1,565208	-37,379543	9,344571	0,307217
11:46:12,09	0,353994	3,198963	-0,074986	0,692947	0,231982	0,229990	0,171991	0,376517	-1,560421	-7,836399	-4,328051	0,272217	-1,014067	-2,773544	-2,657108	-4,323384	34,185758	13,094497	0,171991	0,376517	-1,560421	-37,393005	9,173272	0,272217	0,171991	0,376517	-1,560421	-37,393005	9,173272	0,272217
11:46:12,14	0,353994	3,198963	-0,074986	0,692947	0,231982	0,229990	0,171087	0,376869	-1,567079	-7,800100	-4,257901	0,272568	-1,013920	-2,772585	-2,663766	-4,352415	34,181734	13,094848	0,171087	0,376869	-1,567079	-37,384330	9,172438	0,272568	0,171087	0,376869	-1,567079	-37,384330	9,172438	0,272568
11:46:12,19	0,353994	3,198963	-0,074986	0,692947	0,231982	0,229990	0,175558	0,378678	-1,562846	-7,768651	-4,517183	0,301136	-1,017722	-2,775552	-2,659533	-4,297892	34,222572	13,123416	0,175558	0,378678	-1,562846	-37,494903	9,264116	0,301136	0,175558	0,378678	-1,562846	-37,494903	9,264116	0,301136
11:46:12,24	0,353994	3,198963	-0,074986	0,692947	0,231982	0,229990	0,175558	0,378678	-1,562846	-7,768651	-4,517183	0,301136	-1,014327	-2,775710	-2,659563	-4,349443	34,177540	13,108549	0,175558	0,378678	-1,562846	-37,494903	9,264116	0,301136	0,175558	0,378678	-1,562846	-37,494903	9,264116	0,301136
11:46:12,29	0,353994	3,198963	-0,074986	0,692947	0,231982	0,229990	0,173997	0,375659	-1,562875	-7,860864	-4,413886	0,286269	-1,015550	-2,776040	-2,658742	-4,334729	34,187020	13,070796	0,173997	0,375659	-1,562875	-37,350124	9,244879	0,286269	0,173997	0,375659	-1,562875	-37,350124	9,244879	0,286269
11:46:12,34	0,353994	3,198963	-0,074986	0,692947	0,231982	0,229990	0,174894	0,376553	-1,562055	-7,829954	-4,468541	0,248516	-1,017122	-2,777120	-2,657789	-4,377184	34,161295	13,069396	0,174894	0,376553	-1,562055	-37,389377	9,260652	0,248516	0,174894	0,376553	-1,562055	-37,389377	9,260652	0,248516
11:46:12,39	0,353994	3,198963	-0,074986	0,692947	0,231982	0,229990	0,176616	0,377375	-1,561102	-7,743724	-4,534181	0,247116	-1,015273	-2,780601	-2,657378	-4,317672	34,156565	13,124713	0,176616	0,377375	-1,561102	-37,367644	9,330189	0,247116	0,176616	0,377375	-1,561102	-37,367644	9,330189	0,247116
11:46:12,44	0,353994	3,198963	-0,074986	0,692947	0,231982	0,229990	0,178706	0,374033	-1,560691	-7,943146	-4,696764	0,302433	-1,016684	-2,776444	-2,659169	-4,352737	34,181689	13,117650	0,175811	0,377333	-1,562482	-37,396433	9,297884	0,295370	0,175811	0,377333	-1,562482	-37,396433	9,297884	0,295370
11:46:12,49	0,353994	3,198963	-0,074986	0,692947	0,231982	0,229990	0,175811	0,377333	-1,562482	-7,775758	-4,503299	0,295370	-1,014242	-2,772711	-2,661908	-4,313374	34,216174	13,087077	0,175811	0,377333	-1,562482	-37,396433	9,297884	0,295370	0,175811	0,377333	-1,562482	-37,396433	9,297884	0,295370
11:46:12,54	0,353994	3,198963	-0,074986	0,692947	0,231982	0,229990	0,171357	0,377085	-1,565221	-7,838215	-4,288519	0,264797	-1,015434	-2,774511	-2,659580	-4,315446	34,172955	13,074134	0,171357	0,377085	-1,565221	-37,439401	9,162997	0,264797	0,171357	0,377085	-1,565221	-37,439401	9,162997	0,264797
11:46:12,60	0,353994	3,198963	-0,074986	0,692947	0,231982	0,229990	0,173512	0,377217	-1,562893	-7,792878	-4,420402	0,251854	-1,012114	-2,776779	-2,659331	-4,324212	34,174433	13,131692	0,173512	0,377217	-1,562893	-37,404438	9,200293	0,251854	0,173512	0,377217	-1,562893	-37,404438	9,200293	0,251854
11:46:12,65	0,353994	3,198963	-0,074986	0,692947	0,231982	0,229990	0,173816	0,373209	-1,562644	-7,998224	-4,427901	0,309412	-1,011371	-2,779287	-2,661136	-4,354419	34,170901	13,060874	0,173816	0,373209	-1,562644	-37,295106	9,216690	0,309412	0,173816	0,373209	-1,562644	-37,295106	9,216690	0,309412
11:46:12,70	0,353994	3,198963	-0,074986	0,692947	0,231982	0,229990	0,171078	0,378471	-1,562087	-7,834704	-4,271820	0,283830	-1,015302	-2,771776	-2,658774	-4,280986	34,276641	13,106111	0,171078	0,378471	-1,562087	-37,544689	9,157783	0,283830	0,171078	0,378471	-1,562087	-37,544689	9,157783	0,283830
11:46:12,75	0,353994	3,198963	-0,074986	0,692947	0,231982	0,229990	0,171078	0,378471	-1,562087	-7,834704	-4,271820	0,283830	-1,282349	-2,570070	-2,783982	6,393368	47,893514	12,392695	0,171078	0,378471	-1,562087	-37,544689	9,157783	0,283830	0,171078	0,378471	-1,562087	-37,544689	9,157783	0,283830
11:46:12,80	0,353994	3,198963	-0,074986	0,692947	0,231982	0,229990	0,129919	0,710593	-1,687295	-7,694076	-4,567372	-0,429585	-1,061317	-2,766683	-3,005335	-3,498422	35,418288	12,974933	0,129919	0,710593	-1,687295	-63,475658	5,631249	-0,429585	0,129919	0,710593	-1,687295	-63,475658	5,631249	-0,429585
11:46:12,85	0,353994	3,198963	-0,074986	0,692947	0,231982	0,229990	0,189675	0,420868	-1,908648	-7,010065	-5,345749	0,152653	-0,954209	-2,782892	-2,641522	-5,321462	29,825376	13,219733	0,189675	0,420868	-1,908648	-40,048172	9,543703	0,152653	0,189675	0,420868	-1,908648	-40,048172	9,543703	0,152653
11:46:12,90	0,353976	3,199012	-0,074955	0,642961	0,231986	0,230012	0,150158	0,320005	-1,544835	-6,499807	-4,508557	0,397452	-0,989281	-2,716726	-2,468364	-2,301083	32,069999	13,105684	0,150158	0,320005	-1,544835	-31,620187	7,278861	0,397452	0,150158	0,320005	-1,544835	-31,620187	7,278861	0,397452
11:46:12,95	0,353976	3,199012	-0,074955	0,642961	0,231986	0,230012	0,110393	0,383461	-1,371677	-6,654194	-3,934173	0,283404	-0,989906	-2,712587	-2,467733	-2,256572	32,095660	13,039550	0,110393	0,383461	-1,371677	-36,755856	4,731668	0,283404	0,110393	0,383461	-1,371677	-36,755856	4,731668	0,283404
11:46:13,00	0,353976	3,199012	-0,074955	0,642961	0,231986	0,230012	0,107121	0,386072	-1,371046	-6,562899	-3,789758	0,217269	-0,985468	-2,716503	-2,470101	-2,246500	32,092287	13,083360	0,108293	0,380271	-1,373414	-36,717910	4,639886	0,261080	0,108293	0,380271	-1,373414	-36,717910	4,639886	0,261080
11:46:13,05	0,353976	3,199012	-0,074955	0,642961	0,231986	0,230012	0,108293	0,380271	-1,373414	-6,866674	-3,861088	0,261080	-0,990801	-2,716448	-2,465618	-2,203348	32,100608	13,084387	0,108293	0,380271	-1,373414	-36,717910	4,639886	0,261080	0,108293	0,380271	-1,373414	-36,717910	4,639886	0,261080
11:46:13,10	0,353976	3,199012	-0,074955	0,642961	0,231986	0,230012	0,110912	0,384916	-1,368931	-6,653895	-4,030497	0,262107	-0,985159	-2,715579	-2,468166	-2,223271	32,099250	13,062170	0,110912	0,384916	-1,368931	-36,869797	4,676086	0,262107	0,110912	0,384916	-1,368931	-36,869797	4,676086	0,262107
11:46:13,15	0,353976	3,199012	-0,074955	0,642961	0,231986	0,230012	0,107338	0,380465	-1,371479	-6,874205	-3,828103	0,239890	-0,987470	-2,716393	-2,463759	-2,167688	32,106361	13,072756	0,107338	0,380465	-1,371479	-36,740709	4,597963	0,239890	0,107338	0,380465	-1,371479	-36,740709	4,597963	0,239890
11:46:13,20	0,353976	3,199012	-0,074955	0,642961	0,231986	0,230012	0,112271	0,393806	-1,370078	-6,491397	-4,074690	0,245051	-0,999179	-2,713180	-2,466766	-2,076388	32,373444	13,067331	0,112271	0,393806	-1,370078	-37,405133	4,738563	0,245051	0,112271	0,393806	-1,370078	-37,405133	4,738563	0,245051
11:46:13,25	0,353976	3,199012	-0,074955	0,642961	0,231986	0,230012	0,112271	0,393806	-1,370078	-6,491397	-4,074690	0,245051	-1,268734	-2,561055	-2,621486	5,990938	46,618193	12,419875	0,112271	0,393806	-1,370078	-37,405133	4,738563	0,245051	0,112271	0,393806	-1,370078	-37,405133	4,738563	0,245051
11:46:13,30	0,353976	3,199012	-0,074955	0,642961	0,231986	0,230012	0,115304	0,703310	-1,524799	-6,767138	-4,096567	-0,402405	-1,019274	-2,710144	-2,704614	-1,897197	32,811238	12,986230	0,115304	0,703310	-1,524799	-61,976974	4,954822	-0,402405	0,115304	0,703310	-1,524799	-61,976974	4,954822	-0,402405
11:46:13,35	0,353976	3,199012	-0,074955	0,642961	0,231986	0,230012	0,119689	0,412726	-1,607927	-5,976258	-4,396735	0,163949	-0,967669	-2,777478	-2,467350	-6,108238	30,056460	13,110759	0,119689	0,412726	-1,607927	-38,375269	4,998864	0,163949	0,119689	0,412726	-1,607927	-38,375269	4,998864	0,163949
11:46:13,40	0,354098	3,198963	-0,074978	0,592948	0,231988	0,230006	0,152199	0,334369	-1,370663	-5,559625	-3,817785	0,288478	-0,996887	-2,725596	-2,337576	-3,521081	31,797027	13,023228	0,152199	0,334369	-1,370663	-31,807566	8,129861	0,288478	0,152199	0,334369	-1,370663	-31,807566	8,129861	0,288478
11:46:13,45	0,354098	3,198963	-0,074978	0,592948	0,231988	0,230006	0,121877	0,385613	-1,240889	-5,695897	-3,611300	0,200948	-0,997224	-2,720497	-2,336591	-3,436288	31,790816	13,018219	0,121877	0,385613	-1,240889	-35,966481	5,956069	0,200948	0,121877	0,385613	-1,240889	-35,966481	5,956069	0,200948
11:46:13,50	0,354098	3,198963	-0,074978	0,592948	0,231988	0,230006	0,117630	0,388454	-1,239904	-5,585133	-3,466992	0,195939	-0,996388	-2,720123	-2,337018	-3,402129	31,852425	13,076828	0,117630	0,388454	-1,239904	-36,078810	5,766982	0,195939	0,117630	0,388454	-1,239904	-36,078810	5,766982	0,195939
11:46:13,55	0,354098	3,198963	-0,074978	0,592948	0,231988	0,230006	0,116888	0,387917	-1,240331	-5,683523	-3,427176	0,254547	-1,000048	-2,720442	-2,336370	-3,397584	31,847823	13,036798	0,116888	0,387917	-1,240331	-36,134997	5,748538	0,254547	0,116888	0,387917	-1,240331	-36,134997	5,748538	0,254547
11:46:13,60	0,354098	3,198963	-0,074978	0,592948	0,231988	0,230006	0,118995	0,390928	-1,239682	-5,525254	-3,542957	0,214518	-0,999991	-2,721613	-2,335189	-3,386047	31,877112	13,041581	0,118995	0,390928	-1,239682	-36,213069	5,798126	0,214518	0,118995	0,390928	-1,239682	-36,213069	5,798126	0,214518
11:46:13,65	0,354098	3,198963	-0,074978	0,592948	0,231988	0,230006	0,119980	0,390293	-1,238502	-5,589390	-3,589539	0,219300	-0,999272	-2,720152	-2,334782	-3,316876	31,858136	13,030665	0,119980	0,390293	-1,238502	-36,227384	5,828889	0,219300	0,119980	0,390293	-1,238502	-36,227384	5,828889	0,219300
11:46:13,70	0,354098	3,198963	-0,074978	0,592948	0,231988	0,230006	0,118093	0,391276	-1,237884	-5,569389	-3,529242	0,248894	-0,999899	-2,719487	-2,334571	-3,337728	31,885145	13,071175	0,118093	0,391276	-1,237884	-36,284549	5,741053	0,248894	0,118093	0,391276	-1,237884	-36,284549	5,741053	0,248894
11:46:13,75	0,354098	3,198963	-0,074978	0,592948	0,231988	0,230006	0,118093	0,391276	-1,237884	-5,569389	-3,529242	0,248894	-0,999153	-2,722813	-2,329732	-3,357310	31,890220	13,035929	0,118093	0,391276	-1,237884	-36,284549	5,741053	0,248894	0,118093	0,391276	-1,237884	-36,284549	5,741053	0,248894
11:46:13,80	0,354098	3,198963	-0,074978	0,592948	0,231988	0,230006	0,120600	0,388967	-1,233045	-5,684075	-3,640124	0,213648	-1,001002	-2,720748	-2,335196	-3,325512	31,921177	13,003566	0,120600	0,388967	-1,233045	-36,217958	5,826991	0,213648	0,120600	0,388967	-1,233045	-36,217958	5,826991	0,213648
11:46:13,85	0,354098	3,198963	-0,074978	0,592948	0,231988	0,230006	0,119736	0,391600	-1,238509	-5,589826	-3,607254	0,181286	-0,997488	-2,721483	-2,335956	-3,323207	31,889146	13,013168	0,118616	0,388190	-1,239269	-36,213491	5,744337	0,190888	0,118616	0,388190	-1,239269	-36,213491	5,744337	0,190888
11:46:13,90	0,354098	3,198963	-0,074978	0,592948	0,231988	0,230006	0,118616	0,388190	-1,239269	-5,740596	-3,567011	0,190888	-0,998584	-2,720380	-2,335173	-3,307195	31,959255	13,019592	0,118208	0,389691	-1,238486	-36,321984	5,754718	0,197312	0,118208	0,389691	-1,238486	-36,321984	5,754718	0,197312
11:46:13,95	0,354098	3,198963	-0,074978	0,592948	0,231988	0,230006	0,118208	0,389691	-1,238486	-5,731277	-3,524618	0,197312	-1,002723	-2,723228	-2,332961	-3,316976	31,936369	13,030203	0,122744	0,391851	-1,236273	-36,354536	5,871951	0,207923	0,122744	0,391851	-1,236273	-36,354536	5,871951	0,207923
11:46:14,00	0,354098	3,198963	-0,074978	0,592948	0,231988	0,230006	0,122744	0,391851	-1,236273	-5,594203	-3,763467	0,207923	-0,999789	-2,717749	-2,336737	-3,306544	31,951384	13,025312	0,122744	0,391851	-1,236273	-36,354536	5,871951	0,207923	0,122744	0,391851	-1,236273	-36,354536	5,871951	0,207923
11:46:14,05	0,354098	3,198963	-0,074978	0,592948	0,231988	0,230006	0,116533	0,392050	-1,240050	-5,602100	-3,441995	0,203032	-1,001562	-2,717782	-2,331284	-3,311987	31,936792	13,045497	0,116533	0,392050	-1,240050	-36,378017	5,705820	0,203032	0,116533	0,392050	-1,240050	-36,378017	5,705820	0,203032
11:46:14,10	0,354098	3,198963	-0,074978	0,592948	0,231988	0,230006	0,116937	0,390085	-1,238867	-5,722264	-3,453635	0,213916	-0,998290	-2,719082	-2,335554	-3,305688	31,971661	13,036196	0,116937	0,390085	-1,238867	-36,343933	5,725938	0,213916	0,116937	0,390085	-1,238867	-36,343933	5,725938	0,213916
11:46:14,15	0,354098	3,198963	-0,074978	0,592948	0,231988	0,230006	0,116937	0,390085	-1,238867	-5,722264	-3,453635	0,213916	-0,999230	-2,717120	-2,334813	-3,337852	31,994170	13,021178	0,115708	0,391880	-1,238126	-36,394906	5,732470	0,198898	0,115708	0,391880	-1,238126	-36,394906	5,732470	0,198898
11:46:14,20	0,354098	3,198963	-0,074978	0,592948	0,231988	0,230006	0,115708	0,391880	-1,238126	-5,632349	-3,350600	0,198898	-1,000930	-2,723347	-2,335142	-3,297868	31,931105	13,041956	0,115708	0,391880	-1,238126	-36,394906	5,732470	0,198898	0,115708	0,391880	-1,238126	-36,394906	5,732470	0,198898
11:46:14,25	0,354098	3,198963	-0,074978	0,592948	0,231988	0,230006	0,121951	0,390239	-1,238455	-5,683040	-3,741411	0,219676	-1,001303	-2,722818	-2,334091	-3,336530	31,936501	13,045534	0,121951	0,390239	-1,238455	-36,316805	5,831757	0,219676	0,121951	0,390239	-1,238455	-36,316805	5,831757	0,219676
11:46:14,30	0,354098	3,198963	-0,074978	0,592948	0,231988	0,230006	0,121679	0,390827	-1,237404	-5,637831	-3,691088	0,223254	-0,998551	-2,722516	-2,337086	-3,282918	31,933392	13,033902	0,121679	0,390827	-1,237404	-36,317715	5,860730	0,223254	0,121679	0,390827	-1,237404	-36,317715	5,860730	0,223254
11:46:14,35	0,354098	3,198963	-0,074978	0,592948	0,231988	0,230006	0,120042	0,388594	-1,240398	-5,778045	-3,653924	0,211622	-0,999756	-2,717782	-2,334414	-3,300911	31,961151	13,009619	0,116545	0,392005	-1,237727	-36,388090	5,706142	0,187338	0,116545	0,392005	-1,237727	-36,388090	5,706142	0,187338
11:46:14,40	0,354098	3,198963	-0,074978	0,592948	0,231988	0,230006	0,116545	0,392005	-1,237727	-5,615732	-3,442614	0,187338	-1,001178	-2,723283	-2,336001	-3,289465	31,981072	13,059706	0,116545	0,392005	-1,237727	-36,388090	5,706142	0,187338	0,116545	0,392005	-1,237727	-36,388090	5,706142	0,187338
11:46:14,45	0,354098	3,198963	-0,074978	0,592948	0,231988	0,230006	0,122019	0,390486	-1,239314	-5,717694	-3,727237	0,237425	-0,999297	-2,716557	-2,334907	-3,301066	31,944878	13,049229	0,115254	0,392220	-1,238220	-36,379623	5,663934	0,226948	0,115254	0,392220	-1,238220	-36,379623	5,663934	0,226948
11:46:14,50	0,354098	3,198963	-0,074978	0,592948	0,231988	0,230006	0,115254	0,392220	-1,238220	-5,590369	-3,383494	0,226948	-1,001150	-2,721082	-2,335996	-3,257946	31,944447	13,058537	0,115254	0,392220	-1,238220	-36,379623	5,663934	0,226948	0,115254	0,392220	-1,238220	-36,379623	5,663934	0,226948
11:46:14,55	0,354098	3,198963	-0,074978	0,592948	0,231988	0,230006	0,120100	0,391562	-1,239309	-5,645775	-3,673037	0,236257	-0,999769	-2,721317	-2,333634	-3,311153	31,938655	12,998312	0,120100	0,391562	-1,239309	-36,383371	5,754790	0,236257	0,120100	0,391562	-1,239309	-36,383371	5,754790	0,236257
11:46:14,60	0,354098	3,198963	-0,074978	0,592948	0,231988	0,230006	0,119613	0,390248	-1,236947	-5,682477	-3,604531	0,176032	-1,000354	-2,718127	-2,335551	-3,296923	31,954106	13,043806	0,119613	0,390248	-1,236947	-36,316934	5,785068	0,176032	0,119613	0,390248	-1,236947	-36,316934	5,785068	0,176032
11:46:14,65	0,354098	3,198963	-0,074978	0,592948	0,231988	0,230006	0,117142	0,392350	-1,238864	-5,593687	-3,480666	0,221526	-1,003908	-2,717730	-2,334016	-3,306138	31,944015	13,032397	0,117142	0,392350	-1,238864	-36,393123	5,715004	0,221526	0,117142	0,392350	-1,238864	-36,393123	5,715004	0,221526
11:46:14,70	0,354098	3,198963	-0,074978	0,592948	0,231988	0,230006	0,118576	0,395627	-1,237329	-5,409933	-3,552279	0,210117	-1,002716	-2,719212	-2,337119	-3,313399	31,990631	13,035839	0,118576	0,395627	-1,237329	-36,466620	5,755930	0,210117	0,118576	0,395627	-1,237329	-36,466620	5,755930	0,210117
11:46:14,75	0,354098	3,198963	-0,074978	0,592948	0,231988	0,230006	0,119263	0,393853	-1,240432	-5,538908	-3,558421	0,213559	-1,002718	-2,720154	-2,335877	-3,308016	31,960454	13,041189	0,120080	0,393384	-1,239190	-36,420484	5,805630	0,218909	0,120080	0,393384	-1,239190	-36,420484	5,805630	0,218909
11:46:14,80	0,354098	3,198963	-0,074978	0,592948	0,231988	0,230006	0,120080	0,393384	-1,239190	-5,539855	-3,620638	0,218909	-1,001515	-2,719500	-2,336329	-3,291803	31,952941	13,034095	0,120080	0,393384	-1,239190	-36,420484	5,805630	0,218909	0,120080	0,393384	-1,239190	-36,420484	5,805630	0,218909
11:46:14,85	0,354098	3,198963	-0,074978	0,592948	0,231988	0,230006	0,118911	0,392669	-1,239642	-5,578638	-3,577674	0,211814	-1,000839	-2,719618	-2,335534	-3,264196	31,985999	13,039330	0,118676	0,392025	-1,238847	-36,428496	5,743247	0,217050	0,118676	0,392025	-1,238847	-36,428496	5,743247	0,217050
11:46:14,90	0,354098	3,198963	-0,074978	0,592948	0,231988	0,230006	0,118676	0,392025	-1,238847	-5,654569	-3,572808	0,217050	-0,999750	-2,721031	-2,336207	-3,307457	31,976984	13,022109	0,119355	0,390375	-1,239520	-36,355351	5,794214	0,199828	0,119355	0,390375	-1,239520	-36,355351	5,794214	0,199828
11:46:14,95	0,354098	3,198963	-0,074978	0,592948	0,231988	0,230006	0,119355	0,390375	-1,239520	-5,710896	-3,575188	0,199828	-1,004435	-2,719949	-2,334384	-3,288044	31,962988	13,037468	0,119355	0,390375	-1,239520	-36,355351	5,794214	0,199828	0,119355	0,390375	-1,239520	-36,355351	5,794214	0,199828
11:46:15,00	0,354098	3,198963	-0,074978	0,592948	0,231988	0,230006	0,120761	0,394973	-1,237697	-5,469402	-3,672079	0,215187	-1,001453	-2,721948	-2,335917	-3,280504	31,985533	13,044110	0,120761	0,394973	-1,237697	-36,474776	5,807647	0,215187	0,120761	0,394973	-1,237697	-36,474776	5,807647	0,215187
11:46:15,05	0,354098	3,198963	-0,074978	0,592948	0,231988	0,230006	0,121001	0,391391	-1,239230	-5,678948	-3,679820	0,221829	-1,000614	-2,720462	-2,336174	-3,252988	31,989466	13,038014	0,121001	0,391391	-1,239230	-36,403154	5,818751	0,221829	0,121001	0,391391	-1,239230	-36,403154	5,818751	0,221829
11:46:15,10	0,354098	3,198963	-0,074978	0,592948	0,231988	0,230006	0,119294	0,391407	-1,239487	-5,695280	-3,612942	0,215734	-0,999751	-2,717542	-2,337109	-3,294489	31,977328	13,040818	0,119294	0,391407	-1,239487	-36,420741	5,751664	0,215734	0,119294	0,391407	-1,239487	-36,420741	5,751664	0,215734
11:46:15,15	0,354098	3,198963	-0,074978	0,592948	0,231988	0,230006	0,116334	0,392120	-1,240422	-5,626949	-3,429135	0,218538	-1,001470	-2,721414	-2,335904	-3,278014	31,966074	13,062909	0,116334	0,392120	-1,240422	-36,408370	5,703089	0,218538	0,116334	0,392120	-1,240422	-36,408370	5,703089	0,218538
11:46:15,20	0,354098	3,198963	-0,074978	0,592948	0,231988	0,230006	0,120547	0,391673	-1,239217	-5,648696	-3,668128	0,240629	-0,997316	-2,720872	-2,335922	-3,269981	31,976682	13,030060	0,118000	0,388347	-1,239235	-36,320067	5,725694	0,207780	0,118000	0,388347	-1,239235	-36,320067	5,725694	0,207780
11:46:15,25	0,354098	3,198963	-0,074978	0,592948	0,231988	0,230006	0,118000	0,388347	-1,239235	-5,834866	-3,537321	0,207780	-1,004834	-2,719032	-2,336035	-3,262630	31,960794	13,028518	0,120166	0,395777	-1,239348	-36,506887	5,768773	0,206238	0,120166	0,395777	-1,239348	-36,506887	5,768773	0,206238
11:46:15,30	0,354098	3,198963	-0,074978	0,592948	0,231988	0,230006	0,120166	0,395777	-1,239348	-5,438403	-3,664246	0,206238	-1,000163	-2,718083	-2,333943	-3,270250	31,981751	13,012792	0,120166	0,395777	-1,239348	-36,506887	5,768773	0,206238	0,120166	0,395777	-1,239348	-36,506887	5,768773	0,206238
11:46:15,35	0,354098	3,198963	-0,074978	0,592948	0,231988	0,230006	0,117009	0,392207	-1,237256	-5,638391	-3,482986	0,190512	-0,998852	-2,717467	-2,336031	-3,241940	32,031560	13,019723	0,117009	0,392207	-1,237256	-36,426617	5,702182	0,190512	0,117009	0,392207	-1,237256	-36,426617	5,702182	0,190512
11:46:15,40	0,354098	3,198963	-0,074978	0,592948	0,231988	0,230006	0,118744	0,390134	-1,239188	-5,741119	-3,540637	0,208320	-0,999236	-2,720622	-2,335875	-3,300997	31,993698	13,030600	0,118744	0,390134	-1,239188	-36,366676	5,780776	0,208320	0,118744	0,390134	-1,239188	-36,366676	5,780776	0,208320
11:46:15,45	0,354098	3,198963	-0,074978	0,592948	0,231988	0,230006	0,118744	0,390134	-1,239188	-5,741119	-3,540637	0,208320	-1,002030	-2,716815	-2,335570	-3,274115	32,010549	13,016225	0,116844	0,394457	-1,238883	-36,509270	5,715560	0,193945	0,116844	0,394457	-1,238883	-36,509270	5,715560	0,193945
11:46:15,50	0,354098	3,198963	-0,074978	0,592948	0,231988	0,230006	0,116844	0,394457	-1,238883	-5,544357	-3,456670	0,193945	-1,000886	-2,720340	-2,337884	-3,278773	31,966493	13,020789	0,119325	0,391704	-1,241197	-36,395815	5,763313	0,198509	0,119325	0,391704	-1,241197	-36,395815	5,763313	0,198509
11:46:15,55	0,354098	3,198963	-0,074978	0,592948	0,231988	0,230006	0,119743	0,394216	-1,238507	-5,544305	-3,568168	0,188959	-1,003270	-2,719446	-2,335194	-3,314435	32,019243	13,011239	0,119743	0,394216	-1,238507	-36,490230	5,831657	0,188959	0,119743	0,394216	-1,238507	-36,490230	5,831657	0,188959
11:46:15,60	0,354098	3,198963	-0,074978	0,592948	0,231988	0,230006	0,119743	0,394216	-1,238507	-5,544305	-3,568168	0,188959	-1,003286	-2,714399	-2,337527	-3,285605	31,970252	13,021229	0,119743	0,394216	-1,238507	-36,490230	5,831657	0,188959	0,119743	0,394216	-1,238507	-36,490230	5,831657	0,188959
11:46:15,65	0,354098	3,198963	-0,074978	0,592948	0,231988	0,230006	0,115380	0,396753	-1,240840	-5,384345	-3,390756	0,198949	-1,002595	-2,719798	-2,340201	-3,253885	31,993792	13,032293	0,115380	0,396753	-1,240840	-36,529459	5,666575	0,198949	0,115380	0,396753	-1,240840	-36,529459	5,666575	0,198949
11:46:15,70	0,354098	3,198963	-0,074978	0,592948	0,231988	0,230006	0,119710	0,393455	-1,243514	-5,592104	-3,631623	0,210013	-1,002577	-2,719406	-2,336310	-3,246131	31,977659	13,034236	0,119710	0,393455	-1,243514	-36,478300	5,765623	0,210013	0,119710	0,393455	-1,243514	-36,478300	5,765623	0,210013
11:46:15,75	0,354098	3,198963	-0,074978	0,592948	0,231988	0,230006	0,119362	0,393636	-1,239623	-5,572607	-3,628276	0,211955	-0,999148	-2,716883	-2,337165	-3,241352	31,974495	13,022652	0,119362	0,393636	-1,239623	-36,472998	5,741602	0,211955	0,119362	0,393636	-1,239623	-36,472998	5,741602	0,211955
11:46:15,80	0,354098	3,198963	-0,074978	0,592948	0,231988	0,230006	0,115461	0,391927	-1,240478	-5,661087	-3,431192	0,200372	-1,003154	-2,718212	-2,337468	-3,240910	31,999685	13,050205	0,118616	0,394732	-1,240781	-36,523745	5,728340	0,227925	0,118616	0,394732	-1,240781	-36,523745	5,728340	0,227925
11:46:15,85	0,354098	3,198963	-0,074978	0,592948	0,231988	0,230006	0,118616	0,394732	-1,240781	-5,537266	-3,583022	0,227925	-1,004050	-2,714699	-2,338457	-3,243467	32,022073	13,050705	0,116022	0,397265	-1,241770	-36,608971	5,673007	0,228425	0,116022	0,397265	-1,241770	-36,608971	5,673007	0,228425
11:46:15,91	0,354098	3,198963	-0,074978	0,592948	0,231988	0,230006	0,116022	0,397265	-1,241770	-5,423677	-3,434725	0,228425	-1,001451	-2,719377	-2,336319	-3,268688	31,972384	13,034503	0,116022	0,397265	-1,241770	-36,608971	5,673007	0,228425	0,116022	0,397265	-1,241770	-36,608971	5,673007	0,228425
11:46:15,96	0,354098	3,198963	-0,074978	0,592948	0,231988	0,230006	0,116739	0,393128	-1,241183	-5,618844	-3,471049	0,219320	-1,004068	-2,722465	-2,337963	-3,264430	31,990068	13,030270	0,116739	0,393128	-1,241183	-36,479382	5,692965	0,219320	0,116739	0,393128	-1,241183	-36,479382	5,692965	0,219320
11:46:16,01	0,354098	3,198963	-0,074978	0,592948	0,231988	0,230006	0,122756	0,393397	-1,241275	-5,586601	-3,782759	0,207990	-1,004998	-2,718143	-2,334597	-3,266188	32,071313	13,011135	0,122756	0,393397	-1,241275	-36,468277	5,853619	0,207990	0,122756	0,393397	-1,241275	-36,468277	5,853619	0,207990
11:46:16,06	0,354098	3,198963	-0,074978	0,592948	0,231988	0,230006	0,119478	0,396364	-1,237910	-5,501822	-3,570149	0,188855	-1,268110	-2,559823	-2,446002	5,244554	45,981836	12,339030	0,119478	0,396364	-1,237910	-36,616371	5,808892	0,188855	0,119478	0,396364	-1,237910	-36,616371	5,808892	0,188855
11:46:16,11	0,354098	3,198963	-0,074978	0,592948	0,231988	0,230006	0,113925	0,703386	-1,349315	-5,838916	-3,696658	-0,483251	-1,029558	-2,720221	-2,584839	-3,277569	32,751288	12,915075	0,113925	0,703386	-1,349315	-61,054683	5,246490	-0,483251	0,113925	0,703386	-1,349315	-61,054683	5,246490	-0,483251
11:46:16,16	0,354098	3,198963	-0,074978	0,592948	0,231988	0,230006	0,133558	0,416595	-1,488152	-5,032995	-3,952446	0,092794	-0,957316	-2,767166	-2,258980	-6,606919	28,912982	13,132631	0,133558	0,416595	-1,488152	-37,735677	6,531846	0,092794	0,133558	0,416595	-1,488152	-37,735677	6,531846	0,092794
11:46:16,21	0,353931	3,198995	-0,074989	0,542956	0,231995	0,229971	0,138093	0,330559	-1,162293	-4,518130	-3,224121	0,310351	-0,992301	-2,701944	-2,106734	-3,431934	30,942986	13,022718	0,138093	0,330559	-1,162293	-30,466975	7,616172	0,310351	0,138093	0,330559	-1,162293	-30,466975	7,616172	0,310351
11:46:16,26	0,353931	3,198995	-0,074989	0,542956	0,231995	0,229971	0,099101	0,393467	-1,010047	-4,592413	-2,931150	0,200438	-0,994477	-2,698662	-2,104787	-3,354511	30,969570	13,002320	0,099101	0,393467	-1,010047	-35,479578	4,848270	0,200438	0,099101	0,393467	-1,010047	-35,479578	4,848270	0,200438
11:46:16,31	0,353931	3,198995	-0,074989	0,542956	0,231995	0,229971	0,097347	0,396992	-1,008100	-4,470828	-2,893689	0,180040	-0,993927	-2,700047	-2,109430	-3,366894	30,976660	13,029615	0,097347	0,396992	-1,008100	-35,634734	4,748024	0,180040	0,097347	0,396992	-1,008100	-35,634734	4,748024	0,180040
11:46:16,36	0,353931	3,198995	-0,074989	0,542956	0,231995	0,229971	0,098271	0,395824	-1,012743	-4,531519	-2,927476	0,207335	-0,994905	-2,698611	-2,104383	-3,303577	31,033803	12,993851	0,098271	0,395824	-1,012743	-35,603728	4,786783	0,207335	0,098271	0,395824	-1,012743	-35,603728	4,786783	0,207335
11:46:16,41	0,353931	3,198995	-0,074989	0,542956	0,231995	0,229971	0,097517	0,397389	-1,007696	-4,531319	-2,914521	0,171571	-0,995701	-2,701577	-2,106001	-3,319123	31,048259	12,989228	0,097517	0,397389	-1,007696	-35,726330	4,740535	0,171571	0,097517	0,397389	-1,007696	-35,726330	4,740535	0,171571
11:46:16,46	0,353931	3,198995	-0,074989	0,542956	0,231995	0,229971	0,100484	0,396595	-1,009314	-4,577312	-3,048109	0,166948	-0,994883	-2,698971	-2,109418	-3,288617	31,049918	13,006918	0,100484	0,396595	-1,009314	-35,710055	4,839849	0,166948	0,100484	0,396595	-1,009314	-35,710055	4,839849	0,166948
11:46:16,51	0,353931	3,198995	-0,074989	0,542956	0,231995	0,229971	0,097100	0,401930	-1,005255	-4,465272	-2,868242	0,170656	-0,998629	-2,695979	-2,101942	-3,239820	31,193412	12,992936	0,097100	0,401930	-1,005255	-36,016779	4,754070	0,170656	0,097100	0,401930	-1,005255	-36,016779	4,754070	0,170656
11:46:16,56	0,353931	3,198995	-0,074989	0,542956	0,231995	0,229971	0,097100	0,401930	-1,005255	-4,465272	-2,868242	0,170656	-1,247956	-2,519060	-2,231933	6,097455	44,046505	12,371630	0,097100	0,401930	-1,005255	-36,016779	4,754070	0,170656	0,097100	0,401930	-1,005255	-36,016779	4,754070	0,170656
11:46:16,61	0,353931	3,198995	-0,074989	0,542956	0,231995	0,229971	0,068546	0,706312	-1,135246	-4,437129	-3,043245	-0,450650	-1,018268	-2,698309	-2,410992	-3,024892	31,400812	12,981823	0,068546	0,706312	-1,135246	-59,882648	2,337645	-0,450650	0,068546	0,706312	-1,135246	-59,882648	2,337645	-0,450650
11:46:16,66	0,353931	3,198995	-0,074989	0,542956	0,231995	0,229971	0,108936	0,417773	-1,314305	-3,928531	-3,566193	0,159542	-0,945936	-2,741356	-2,052881	-6,161079	27,730129	13,090463	0,108936	0,417773	-1,314305	-36,723688	4,985316	0,159542	0,108936	0,417773	-1,314305	-36,723688	4,985316	0,159542
11:46:16,71	0,354019	3,198982	-0,074994	0,492965	0,231995	0,229952	0,110050	0,333608	-0,956194	-3,558091	-2,743449	0,268183	-0,976413	-2,691667	-1,932013	-3,781255	29,459850	12,993038	0,110050	0,333608	-0,956194	-29,746329	5,895513	0,268183	0,110050	0,333608	-0,956194	-29,746329	5,895513	0,268183
11:46:16,76	0,354019	3,198982	-0,074994	0,492965	0,231995	0,229952	0,082257	0,384846	-0,835326	-3,581615	-2,494297	0,170758	-0,976220	-2,686714	-1,932366	-3,690999	29,504961	13,013919	0,082257	0,384846	-0,835326	-33,792027	3,962850	0,170758	0,082257	0,384846	-0,835326	-33,792027	3,962850	0,170758
11:46:16,81	0,354019	3,198982	-0,074994	0,492965	0,231995	0,229952	0,077871	0,387156	-0,835679	-3,545688	-2,321866	0,191639	-0,983333	-2,692056	-1,932382	-3,737932	29,536966	13,003724	0,086053	0,390645	-0,835695	-34,034148	4,064501	0,181444	0,086053	0,390645	-0,835695	-34,034148	4,064501	0,181444
11:46:16,86	0,354019	3,198982	-0,074994	0,492965	0,231995	0,229952	0,086053	0,390645	-0,835695	-3,368509	-2,690687	0,181444	-0,980231	-2,691224	-1,933910	-3,677946	29,588502	13,001503	0,086053	0,390645	-0,835695	-34,034148	4,064501	0,181444	0,086053	0,390645	-0,835695	-34,034148	4,064501	0,181444
11:46:16,91	0,354019	3,198982	-0,074994	0,492965	0,231995	0,229952	0,083782	0,388374	-0,837223	-3,561214	-2,598755	0,179223	-0,977274	-2,690945	-1,931166	-3,670984	29,578629	13,024224	0,082062	0,385953	-0,834479	-33,979374	3,921576	0,201943	0,082062	0,385953	-0,834479	-33,979374	3,921576	0,201943
11:46:16,96	0,354019	3,198982	-0,074994	0,492965	0,231995	0,229952	0,082062	0,385953	-0,834479	-3,682033	-2,520269	0,201943	-0,976072	-2,688067	-1,931555	-3,658070	29,599123	13,030464	0,078969	0,386351	-0,834868	-34,014122	3,838686	0,208183	0,078969	0,386351	-0,834868	-34,014122	3,838686	0,208183
11:46:17,01	0,354019	3,198982	-0,074994	0,492965	0,231995	0,229952	0,078969	0,386351	-0,834868	-3,685550	-2,360392	0,208183	-0,980784	-2,689511	-1,931955	-3,664515	29,607341	13,020318	0,078969	0,386351	-0,834868	-34,014122	3,838686	0,208183	0,078969	0,386351	-0,834868	-34,014122	3,838686	0,208183
11:46:17,06	0,354019	3,198982	-0,074994	0,492965	0,231995	0,229952	0,082575	0,389709	-0,835268	-3,514821	-2,538208	0,198037	-0,974783	-2,686531	-1,935069	-3,605873	29,613019	12,984510	0,076994	0,386003	-0,838382	-34,043030	3,748081	0,162230	0,076994	0,386003	-0,838382	-34,043030	3,748081	0,162230
11:46:17,11	0,354019	3,198982	-0,074994	0,492965	0,231995	0,229952	0,076994	0,386003	-0,838382	-3,741785	-2,295925	0,162230	-0,978716	-2,690980	-1,930262	-3,669330	29,609039	13,021953	0,076994	0,386003	-0,838382	-34,043030	3,748081	0,162230	0,076994	0,386003	-0,838382	-34,043030	3,748081	0,162230
11:46:17,16	0,354019	3,198982	-0,074994	0,492965	0,231995	0,229952	0,082813	0,387184	-0,833575	-3,645194	-2,545586	0,199673	-0,981372	-2,688478	-1,932759	-3,665433	29,613100	12,991982	0,082813	0,387184	-0,833575	-34,039152	3,955270	0,199673	0,082813	0,387184	-0,833575	-34,039152	3,955270	0,199673
11:46:17,21	0,354019	3,198982	-0,074994	0,492965	0,231995	0,229952	0,081974	0,390736	-0,836072	-3,465982	-2,503300	0,169702	-0,976628	-2,691213	-1,935817	-3,632693	29,566119	13,016641	0,081971	0,385260	-0,839129	-33,969306	3,879757	0,194360	0,081971	0,385260	-0,839129	-33,969306	3,879757	0,194360
11:46:17,26	0,354019	3,198982	-0,074994	0,492965	0,231995	0,229952	0,081971	0,385260	-0,839129	-3,726409	-2,554971	0,194360	-0,982453	-2,687994	-1,929257	-3,628979	29,618415	12,979841	0,082096	0,391914	-0,832570	-34,192784	3,906013	0,157561	0,082096	0,391914	-0,832570	-34,192784	3,906013	0,157561
11:46:17,31	0,354019	3,198982	-0,074994	0,492965	0,231995	0,229952	0,082096	0,391914	-0,832570	-3,427549	-2,538560	0,157561	-0,976514	-2,689888	-1,928818	-3,603818	29,605126	13,008706	0,082096	0,391914	-0,832570	-34,192784	3,906013	0,157561	0,082096	0,391914	-0,832570	-34,192784	3,906013	0,157561
11:46:17,36	0,354019	3,198982	-0,074994	0,492965	0,231995	0,229952	0,080767	0,385823	-0,832131	-3,745352	-2,497853	0,186426	-0,978096	-2,688637	-1,933818	-3,611815	29,649805	13,009136	0,080475	0,387818	-0,837131	-34,120023	3,863864	0,186856	0,080475	0,387818	-0,837131	-34,120023	3,863864	0,186856
11:46:17,41	0,354019	3,198982	-0,074994	0,492965	0,231995	0,229952	0,080475	0,387818	-0,837131	-3,676274	-2,453391	0,186856	-0,980592	-2,686512	-1,929635	-3,599980	29,675251	12,982135	0,080475	0,387818	-0,837131	-34,120023	3,863864	0,186856	0,080475	0,387818	-0,837131	-34,120023	3,863864	0,186856
11:46:17,46	0,354019	3,198982	-0,074994	0,492965	0,231995	0,229952	0,079882	0,391043	-0,832948	-3,536564	-2,420102	0,159855	-0,980774	-2,688394	-1,937880	-3,599012	29,660404	12,991201	0,081603	0,390260	-0,841192	-34,200292	3,887968	0,168920	0,081603	0,390260	-0,841192	-34,200292	3,887968	0,168920
11:46:17,51	0,354019	3,198982	-0,074994	0,492965	0,231995	0,229952	0,081603	0,390260	-0,841192	-3,564917	-2,517838	0,168920	-0,983121	-2,687133	-1,936447	-3,664080	29,670335	13,009267	0,081603	0,390260	-0,841192	-34,200292	3,887968	0,168920	0,081603	0,390260	-0,841192	-34,200292	3,887968	0,168920
11:46:17,56	0,354019	3,198982	-0,074994	0,492965	0,231995	0,229952	0,081684	0,392923	-0,839760	-3,402507	-2,460741	0,186986	-0,981443	-2,689160	-1,929126	-3,587867	29,663982	12,991701	0,081684	0,392923	-0,839760	-34,246930	3,951435	0,186986	0,081684	0,392923	-0,839760	-34,246930	3,951435	0,186986
11:46:17,61	0,354019	3,198982	-0,074994	0,492965	0,231995	0,229952	0,082601	0,390457	-0,832439	-3,563344	-2,577594	0,169421	-0,975273	-2,690265	-1,933102	-3,577465	29,622388	12,977837	0,082601	0,390457	-0,832439	-34,214184	3,906550	0,169421	0,082601	0,390457	-0,832439	-34,214184	3,906550	0,169421
11:46:17,66	0,354019	3,198982	-0,074994	0,492965	0,231995	0,229952	0,080473	0,384560	-0,836415	-3,839119	-2,496763	0,155557	-0,980047	-2,685943	-1,936211	-3,597839	29,665982	13,024757	0,080473	0,384560	-0,836415	-34,027118	3,820363	0,155557	0,080473	0,384560	-0,836415	-34,027118	3,820363	0,155557
11:46:17,71	0,354019	3,198982	-0,074994	0,492965	0,231995	0,229952	0,079117	0,390855	-0,839524	-3,539378	-2,386807	0,202477	-0,980564	-2,689000	-1,934780	-3,613448	29,644618	13,025242	0,079117	0,390855	-0,839524	-34,221485	3,823870	0,202477	0,079117	0,390855	-0,839524	-34,221485	3,823870	0,202477
11:46:17,76	0,354019	3,198982	-0,074994	0,492965	0,231995	0,229952	0,082023	0,389775	-0,838093	-3,569242	-2,535063	0,202962	-0,977085	-2,691245	-1,931137	-3,604670	29,636989	13,020536	0,082228	0,385640	-0,834450	-34,054756	3,897733	0,198256	0,082228	0,385640	-0,834450	-34,054756	3,897733	0,198256
11:46:17,81	0,354019	3,198982	-0,074994	0,492965	0,231995	0,229952	0,082228	0,385640	-0,834450	-3,782050	-2,557164	0,198256	-0,983695	-2,683634	-1,932072	-3,591126	29,673493	12,988207	0,082228	0,385640	-0,834450	-34,054756	3,897733	0,198256	0,082228	0,385640	-0,834450	-34,054756	3,897733	0,198256
11:46:17,86	0,354019	3,198982	-0,074994	0,492965	0,231995	0,229952	0,078941	0,395169	-0,835385	-3,324899	-2,379721	0,165926	-0,977103	-2,688100	-1,934458	-3,599941	29,639952	13,013377	0,078941	0,395169	-0,835385	-34,345673	3,817152	0,165926	0,078941	0,395169	-0,835385	-34,345673	3,817152	0,165926
11:46:17,91	0,354019	3,198982	-0,074994	0,492965	0,231995	0,229952	0,079513	0,387227	-0,837771	-3,704421	-2,418577	0,191097	-0,978238	-2,686393	-1,934640	-3,577125	29,651635	13,028220	0,078602	0,389063	-0,837953	-34,171942	3,785114	0,205939	0,078602	0,389063	-0,837953	-34,171942	3,785114	0,205939
11:46:17,96	0,354019	3,198982	-0,074994	0,492965	0,231995	0,229952	0,078602	0,389063	-0,837953	-3,630470	-2,385149	0,205939	-0,978557	-2,687984	-1,935895	-3,590156	29,654655	13,038613	0,078602	0,389063	-0,837953	-34,171942	3,785114	0,205939	0,078602	0,389063	-0,837953	-34,171942	3,785114	0,205939
11:46:18,01	0,354019	3,198982	-0,074994	0,492965	0,231995	0,229952	0,080139	0,388544	-0,839208	-3,653558	-2,452277	0,216333	-0,977618	-2,692575	-1,934236	-3,588407	29,672043	13,018243	0,080139	0,388544	-0,839208	-34,154289	3,838640	0,216333	0,080139	0,388544	-0,839208	-34,154289	3,838640	0,216333
11:46:18,06	0,354019	3,198982	-0,074994	0,492965	0,231995	0,229952	0,083646	0,385436	-0,837549	-3,831137	-2,627462	0,195963	-0,981745	-2,689132	-1,932733	-3,589356	29,674101	12,978441	0,083646	0,385436	-0,837549	-34,087844	3,938754	0,195963	0,083646	0,385436	-0,837549	-34,087844	3,938754	0,195963
11:46:18,11	0,354019	3,198982	-0,074994	0,492965	0,231995	0,229952	0,082728	0,390731	-0,836045	-3,557069	-2,577858	0,156160	-0,984144	-2,689254	-1,932344	-3,606819	29,668500	12,992307	0,082728	0,390731	-0,836045	-34,229488	3,916270	0,156160	0,082728	0,390731	-0,836045	-34,229488	3,916270	0,156160
11:46:18,16	0,354019	3,198982	-0,074994	0,492965	0,231995	0,229952	0,084033	0,392749	-0,835657	-3,438598	-2,633390	0,170027	-0,984054	-2,690982	-1,932313	-3,580973	29,707530	13,007568	0,085484	0,391806	-0,835626	-34,291104	3,998766	0,185287	0,085484	0,391806	-0,835626	-34,291104	3,998766	0,185287
11:46:18,21	0,354019	3,198982	-0,074994	0,492965	0,231995	0,229952	0,085484	0,391806	-0,835626	-3,534335	-2,711728	0,185287	-0,979950	-2,685530	-1,935044	-3,550339	29,646468	12,998786	0,085484	0,391806	-0,835626	-34,291104	3,998766	0,185287	0,085484	0,391806	-0,835626	-34,291104	3,998766	0,185287
11:46:18,26	0,354019	3,198982	-0,074994	0,492965	0,231995	0,229952	0,078711	0,390978	-0,838357	-3,539816	-2,416589	0,176506	-0,981765	-2,687301	-1,937010	-3,598533	29,716070	12,992441	0,078711	0,390978	-0,838357	-34,231603	3,762219	0,176506	0,078711	0,390978	-0,838357	-34,231603	3,762219	0,176506
11:46:18,31	0,354019	3,198982	-0,074994	0,492965	0,231995	0,229952	0,081151	0,391664	-0,840323	-3,540319	-2,466954	0,170161	-0,982884	-2,689659	-1,936875	-3,562296	29,678529	13,008410	0,081151	0,391664	-0,840323	-34,285965	3,903428	0,170161	0,081151	0,391664	-0,840323	-34,285965	3,903428	0,170161
11:46:18,36	0,354019	3,198982	-0,074994	0,492965	0,231995	0,229952	0,083753	0,391454	-0,840188	-3,536836	-2,652400	0,186130	-0,976388	-2,686477	-1,932315	-3,560612	29,692378	13,004022	0,077750	0,387419	-0,835628	-34,171919	3,768606	0,181742	0,077750	0,387419	-0,835628	-34,171919	3,768606	0,181742
11:46:18,41	0,354019	3,198982	-0,074994	0,492965	0,231995	0,229952	0,077750	0,387419	-0,835628	-3,759493	-2,334771	0,181742	-0,980492	-2,691219	-1,933462	-3,576818	29,740327	13,019545	0,077750	0,387419	-0,835628	-34,171919	3,768606	0,181742	0,077750	0,387419	-0,835628	-34,171919	3,768606	0,181742
11:46:18,46	0,354019	3,198982	-0,074994	0,492965	0,231995	0,229952	0,083909	0,388603	-0,836775	-3,731379	-2,617012	0,197265	-0,979924	-2,688938	-1,934437	-3,551815	29,661295	13,012941	0,081649	0,389252	-0,837749	-34,197952	3,848774	0,190661	0,081649	0,389252	-0,837749	-34,197952	3,848774	0,190661
11:46:18,51	0,354019	3,198982	-0,074994	0,492965	0,231995	0,229952	0,079880	0,388299	-0,837561	-3,661416	-2,468656	0,195170	-0,978215	-2,687882	-1,934248	-3,566756	29,635491	13,017450	0,079880	0,388299	-0,837561	-34,142893	3,801930	0,195170	0,079880	0,388299	-0,837561	-34,142893	3,801930	0,195170
11:46:18,56	0,354019	3,198982	-0,074994	0,492965	0,231995	0,229952	0,079880	0,388299	-0,837561	-3,661416	-2,468656	0,195170	-0,980623	-2,691136	-1,934275	-3,609896	29,655950	12,993441	0,079880	0,388299	-0,837561	-34,142893	3,801930	0,195170	0,079880	0,388299	-0,837561	-34,142893	3,801930	0,195170
11:46:18,61	0,354019	3,198982	-0,074994	0,492965	0,231995	0,229952	0,083902	0,388758	-0,837588	-3,633678	-2,630202	0,171161	-0,982345	-2,686617	-1,937758	-3,572590	29,673283	13,020331	0,083902	0,388758	-0,837588	-34,151212	3,956098	0,171161	0,083902	0,388758	-0,837588	-34,151212	3,956098	0,171161
11:46:18,66	0,354019	3,198982	-0,074994	0,492965	0,231995	0,229952	0,080849	0,392508	-0,841071	-3,472337	-2,495105	0,198051	-0,981147	-2,687654	-1,935046	-3,588810	29,720013	13,010707	0,080849	0,392508	-0,841071	-34,284254	3,851561	0,198051	0,080849	0,392508	-0,841071	-34,284254	3,851561	0,198051
11:46:18,72	0,354019	3,198982	-0,074994	0,492965	0,231995	0,229952	0,081148	0,390952	-0,838359	-3,585621	-2,473242	0,188427	-0,980557	-2,688974	-1,935435	-3,577543	29,675244	12,994764	0,081148	0,390952	-0,838359	-34,275373	3,896897	0,188427	0,081148	0,390952	-0,838359	-34,275373	3,896897	0,188427
11:46:18,77	0,354019	3,198982	-0,074994	0,492965	0,231995	0,229952	0,081997	0,389782	-0,838748	-3,613349	-2,549498	0,172484	-0,980520	-2,686679	-1,934272	-3,544063	29,636195	12,983118	0,081997	0,389782	-0,838748	-34,211216	3,887236	0,172484	0,081997	0,389782	-0,838748	-34,211216	3,887236	0,172484
11:46:18,82	0,354019	3,198982	-0,074994	0,492965	0,231995	0,229952	0,079990	0,390897	-0,837585	-3,538260	-2,493684	0,160838	-0,982600	-2,684511	-1,934634	-3,455549	29,769829	12,981826	0,079990	0,390897	-0,837585	-34,223702	3,785547	0,160838	0,079990	0,390897	-0,837585	-34,223702	3,785547	0,160838
11:46:18,87	0,354019	3,198982	-0,074994	0,492965	0,231995	0,229952	0,079153	0,393782	-0,837947	-3,548240	-2,459994	0,159546	-1,261699	-2,540081	-2,095140	4,206184	44,340537	12,360207	0,079153	0,393782	-0,837947	-34,460137	3,753526	0,159546	0,079153	0,393782	-0,837947	-34,460137	3,753526	0,159546
11:46:18,92	0,354019	3,198982	-0,074994	0,492965	0,231995	0,229952	0,093623	0,707704	-0,998452	-3,673746	-2,562312	-0,462073	-1,010079	-2,710925	-2,113983	-4,739960	30,555744	12,951087	0,093623	0,707704	-0,998452	-59,228541	4,787073	-0,462073	0,093623	0,707704	-0,998452	-59,228541	4,787073	-0,462073
11:46:18,97	0,354019	3,198982	-0,074994	0,492965	0,231995	0,229952	0,115768	0,404373	-1,017296	-3,035940	-2,858666	0,128806	-0,947265	-2,772880	-1,920988	-8,512512	27,138720	13,129634	0,115768	0,404373	-1,017296	-34,779207	6,229105	0,128806	0,115768	0,404373	-1,017296	-34,779207	6,229105	0,128806
11:46:19,02	0,354099	3,199008	-0,074991	0,442946	0,232007	0,230032	0,138015	0,318997	-0,824301	-2,629966	-2,456932	0,307354	-0,982836	-2,707384	-1,761664	-5,435786	29,284112	13,018445	0,099080	0,382550	-0,664977	-32,751732	5,753656	0,196165	0,099080	0,382550	-0,664977	-32,751732	5,753656	0,196165
11:46:19,07	0,354099	3,199008	-0,074991	0,442946	0,232007	0,230032	0,099080	0,382550	-0,664977	-2,721532	-2,024099	0,196165	-0,983854	-2,703373	-1,763625	-5,384018	29,379853	12,988676	0,099080	0,382550	-0,664977	-32,751732	5,753656	0,196165	0,099080	0,382550	-0,664977	-32,751732	5,753656	0,196165
11:46:19,12	0,354099	3,199008	-0,074991	0,442946	0,232007	0,230032	0,096115	0,385438	-0,666938	-2,680185	-1,866905	0,166396	-0,990326	-2,702273	-1,764419	-5,390396	29,421806	12,989613	0,096115	0,385438	-0,666938	-32,937047	5,678135	0,166396	0,096115	0,385438	-0,666938	-32,937047	5,678135	0,166396
11:46:19,17	0,354099	3,199008	-0,074991	0,442946	0,232007	0,230032	0,098399	0,391592	-0,667732	-2,393291	-1,959157	0,167333	-0,990884	-2,706589	-1,762869	-5,398652	29,437668	12,964301	0,098399	0,391592	-0,667732	-33,133286	5,765151	0,167333	0,098399	0,391592	-0,667732	-33,133286	5,765151	0,167333
11:46:19,22	0,354099	3,199008	-0,074991	0,442946	0,232007	0,230032	0,102415	0,389917	-0,666182	-2,490011	-2,152925	0,142021	-0,989082	-2,706349	-1,763613	-5,369251	29,413519	12,988251	0,101307	0,388477	-0,666926	-33,054130	5,819752	0,165970	0,101307	0,388477	-0,666926	-33,054130	5,819752	0,165970
11:46:19,27	0,354099	3,199008	-0,074991	0,442946	0,232007	0,230032	0,101307	0,388477	-0,666926	-2,558675	-2,132813	0,165970	-0,984326	-2,699851	-1,764774	-5,340130	29,450381	13,006160	0,093300	0,387607	-0,668087	-33,077559	5,600796	0,183880	0,093300	0,387607	-0,668087	-33,077559	5,600796	0,183880
11:46:19,32	0,354099	3,199008	-0,074991	0,442946	0,232007	0,230032	0,093300	0,387607	-0,668087	-2,650400	-1,723275	0,183880	-0,995882	-2,701635	-1,767896	-5,297922	29,623163	12,976982	0,093300	0,387607	-0,668087	-33,077559	5,600796	0,183880	0,093300	0,387607	-0,668087	-33,077559	5,600796	0,183880
11:46:19,37	0,354099	3,199008	-0,074991	0,442946	0,232007	0,230032	0,100624	0,396723	-0,671209	-2,347108	-2,054282	0,154702	-1,250734	-2,519123	-1,859154	4,458192	42,968366	12,349497	0,100624	0,396723	-0,671209	-33,489869	5,844717	0,154702	0,100624	0,396723	-0,671209	-33,489869	5,844717	0,154702
11:46:19,42	0,354099	3,199008	-0,074991	0,442946	0,232007	0,230032	0,069990	0,708687	-0,762467	-2,560304	-2,237741	-0,472783	-0,985814	-2,736756	-2,013462	-6,785749	28,495019	13,016493	0,069990	0,708687	-0,762467	-58,192257	3,256475	-0,472783	0,069990	0,708687	-0,762467	-58,192257	3,256475	-0,472783
11:46:19,47	0,354099	3,199008	-0,074991	0,442946	0,232007	0,230032	0,126005	0,370444	-0,916775	-1,992719	-2,649673	0,194213	-0,938174	-2,760784	-1,672776	-9,076146	26,113162	13,118027	0,126005	0,370444	-0,916775	-31,072553	7,241739	0,194213	0,126005	0,370444	-0,916775	-31,072553	7,241739	0,194213
11:46:19,52	0,354027	3,198978	-0,074976	0,392949	0,231989	0,229999	0,122995	0,317172	-0,576089	-1,554893	-1,700516	0,295747	-0,968371	-2,711346	-1,557272	-6,574927	27,906797	13,047692	0,122995	0,317172	-0,576089	-26,452910	7,954574	0,295747	0,122995	0,317172	-0,576089	-26,452910	7,954574	0,295747
11:46:19,57	0,354027	3,198978	-0,074976	0,392949	0,231989	0,229999	0,095278	0,368042	-0,460585	-1,713600	-1,528546	0,225411	-0,969244	-2,711905	-1,552488	-6,555670	27,956174	13,021705	0,095278	0,368042	-0,460585	-30,604905	5,950780	0,225411	0,095278	0,368042	-0,460585	-30,604905	5,950780	0,225411
11:46:19,62	0,354027	3,198978	-0,074976	0,392949	0,231989	0,229999	0,096199	0,368519	-0,455801	-1,741175	-1,568427	0,199424	-0,968148	-2,710905	-1,554132	-6,505236	27,991149	13,047871	0,096199	0,368519	-0,455801	-30,669940	5,983198	0,199424	0,096199	0,368519	-0,455801	-30,669940	5,983198	0,199424
11:46:19,67	0,354027	3,198978	-0,074976	0,392949	0,231989	0,229999	0,094785	0,368069	-0,457445	-1,820079	-1,521073	0,225590	-0,969338	-2,708282	-1,554576	-6,510094	27,992946	12,995135	0,094785	0,368069	-0,457445	-30,713524	5,919529	0,225590	0,094785	0,368069	-0,457445	-30,713524	5,919529	0,225590
11:46:19,72	0,354027	3,198978	-0,074976	0,392949	0,231989	0,229999	0,093108	0,370412	-0,457889	-1,697408	-1,428780	0,172855	-0,968031	-2,710180	-1,555284	-6,450999	28,000768	13,038759	0,093108	0,370412	-0,457889	-30,774720	5,880203	0,172855	0,093108	0,370412	-0,457889	-30,774720	5,880203	0,172855
11:46:19,77	0,354027	3,198978	-0,074976	0,392949	0,231989	0,229999	0,094099	0,368331	-0,458596	-1,841943	-1,527554	0,216479	-0,969224	-2,709490	-1,553772	-6,470383	28,018971	12,999757	0,094099	0,368331	-0,458596	-30,755895	5,859186	0,216479	0,094099	0,368331	-0,458596	-30,755895	5,859186	0,216479
11:46:19,82	0,354027	3,198978	-0,074976	0,392949	0,231989	0,229999	0,094097	0,369709	-0,457085	-1,776318	-1,501601	0,177476	-0,969755	-2,708913	-1,555299	-6,445393	28,047516	13,025563	0,094097	0,369709	-0,457085	-30,798506	5,885041	0,177476	0,094097	0,369709	-0,457085	-30,798506	5,885041	0,177476
11:46:19,87	0,354027	3,198978	-0,074976	0,392949	0,231989	0,229999	0,093863	0,370457	-0,458612	-1,774653	-1,496792	0,203283	-0,969693	-2,706706	-1,557624	-6,412899	28,066777	13,027599	0,093863	0,370457	-0,458612	-30,855535	5,871466	0,203283	0,093863	0,370457	-0,458612	-30,855535	5,871466	0,203283
11:46:19,92	0,354027	3,198978	-0,074976	0,392949	0,231989	0,229999	0,091921	0,371507	-0,460937	-1,752976	-1,414336	0,205319	-0,971495	-2,709016	-1,552558	-6,451737	28,097739	13,059169	0,094823	0,371912	-0,455871	-30,934418	5,927501	0,236889	0,094823	0,371912	-0,455871	-30,934418	5,927501	0,236889
11:46:19,97	0,354027	3,198978	-0,074976	0,392949	0,231989	0,229999	0,094823	0,371912	-0,455871	-1,739311	-1,516085	0,236889	-0,967903	-2,706007	-1,554925	-6,426903	28,120480	13,008853	0,094823	0,371912	-0,455871	-30,934418	5,927501	0,236889	0,094823	0,371912	-0,455871	-30,934418	5,927501	0,236889
11:46:20,02	0,354027	3,198978	-0,074976	0,392949	0,231989	0,229999	0,090421	0,370307	-0,458238	-1,854900	-1,297323	0,186573	-0,970229	-2,706694	-1,555289	-6,413083	28,127866	13,032891	0,092178	0,371977	-0,458602	-30,981556	5,839007	0,210611	0,092178	0,371977	-0,458602	-30,981556	5,839007	0,210611
11:46:20,07	0,354027	3,198978	-0,074976	0,392949	0,231989	0,229999	0,092178	0,371977	-0,458602	-1,781353	-1,396979	0,210611	-0,971337	-2,709299	-1,556839	-6,390998	28,139701	13,014028	0,092178	0,371977	-0,458602	-30,981556	5,839007	0,210611	0,092178	0,371977	-0,458602	-30,981556	5,839007	0,210611
11:46:20,12	0,354027	3,198978	-0,074976	0,392949	0,231989	0,229999	0,094988	0,371635	-0,460151	-1,820439	-1,556317	0,191747	-0,971922	-2,705802	-1,556491	-6,380468	28,125871	12,974921	0,094988	0,371635	-0,460151	-30,993779	5,900268	0,191747	0,094988	0,371635	-0,460151	-30,993779	5,900268	0,191747
11:46:20,17	0,354027	3,198978	-0,074976	0,392949	0,231989	0,229999	0,092253	0,373890	-0,459803	-1,696480	-1,430125	0,152641	-0,971379	-2,708642	-1,556409	-6,399484	28,133295	13,076726	0,094440	0,371999	-0,459722	-30,993640	5,889887	0,254445	0,094440	0,371999	-0,459722	-30,993640	5,889887	0,254445
11:46:20,22	0,354027	3,198978	-0,074976	0,392949	0,231989	0,229999	0,094440	0,371999	-0,459722	-1,791710	-1,523665	0,254445	-0,973128	-2,708324	-1,557261	-6,403447	28,144275	12,985324	0,094440	0,371999	-0,459722	-30,993640	5,889887	0,254445	0,094440	0,371999	-0,459722	-30,993640	5,889887	0,254445
11:46:20,27	0,354027	3,198978	-0,074976	0,392949	0,231989	0,229999	0,095039	0,373673	-0,460574	-1,712209	-1,545893	0,163044	-0,974280	-2,707551	-1,556823	-6,388835	28,162596	13,048396	0,095039	0,373673	-0,460574	-31,045518	5,914683	0,163044	0,095039	0,373673	-0,460574	-31,045518	5,914683	0,163044
11:46:20,32	0,354027	3,198978	-0,074976	0,392949	0,231989	0,229999	0,094946	0,375057	-0,460136	-1,663400	-1,544540	0,226116	-0,971929	-2,708919	-1,555659	-6,395006	28,152123	13,037929	0,094946	0,375057	-0,460136	-31,105373	5,908720	0,226116	0,094946	0,375057	-0,460136	-31,105373	5,908720	0,226116
11:46:20,37	0,354027	3,198978	-0,074976	0,392949	0,231989	0,229999	0,094956	0,372337	-0,458972	-1,792678	-1,544941	0,215648	-0,969584	-2,704984	-1,555667	-6,382693	28,131600	13,038138	0,094956	0,372337	-0,458972	-31,021142	5,909086	0,215648	0,094956	0,372337	-0,458972	-31,021142	5,909086	0,215648
11:46:20,42	0,354027	3,198978	-0,074976	0,392949	0,231989	0,229999	0,090376	0,372274	-0,458980	-1,784353	-1,327697	0,215858	-0,971316	-2,706734	-1,556860	-6,373495	28,129779	12,989701	0,092757	0,372898	-0,460173	-31,027416	5,821012	0,167421	0,092757	0,372898	-0,460173	-31,027416	5,821012	0,167421
11:46:20,47	0,354027	3,198978	-0,074976	0,392949	0,231989	0,229999	0,092757	0,372898	-0,460173	-1,754907	-1,460395	0,167421	-0,969555	-2,707473	-1,557200	-6,377253	28,147930	13,048865	0,092757	0,372898	-0,460173	-31,027416	5,821012	0,167421	0,092757	0,372898	-0,460173	-31,027416	5,821012	0,167421
11:46:20,52	0,354027	3,198978	-0,074976	0,392949	0,231989	0,229999	0,092516	0,371004	-0,460513	-1,867224	-1,435569	0,226584	-0,971277	-2,707263	-1,557221	-6,359100	28,146049	13,014448	0,092516	0,371004	-0,460513	-30,991070	5,826973	0,226584	0,092516	0,371004	-0,460513	-30,991070	5,826973	0,226584
11:46:20,57	0,354027	3,198978	-0,074976	0,392949	0,231989	0,229999	0,093196	0,372601	-0,460534	-1,791664	-1,487559	0,192168	-0,971916	-2,709012	-1,556042	-6,384033	28,139140	13,037622	0,093196	0,372601	-0,460534	-31,040819	5,828316	0,192168	0,093196	0,372601	-0,460534	-31,040819	5,828316	0,192168
11:46:20,62	0,354027	3,198978	-0,074976	0,392949	0,231989	0,229999	0,094910	0,373686	-0,459354	-1,739960	-1,549295	0,220860	-0,973074	-2,708205	-1,556042	-6,380477	28,163845	13,043141	0,094910	0,373686	-0,459354	-31,074299	5,901158	0,220860	0,094910	0,373686	-0,459354	-31,074299	5,901158	0,220860
11:46:20,67	0,354027	3,198978	-0,074976	0,392949	0,231989	0,229999	0,094910	0,373686	-0,459354	-1,739960	-1,549295	0,220860	-0,971878	-2,707265	-1,556451	-6,382030	28,194135	13,020497	0,094910	0,373686	-0,459354	-31,074299	5,901158	0,220860	0,094910	0,373686	-0,459354	-31,074299	5,901158	0,220860
11:46:20,72	0,354027	3,198978	-0,074976	0,392949	0,231989	0,229999	0,093497	0,373120	-0,459764	-1,794851	-1,459340	0,198216	-0,973592	-2,705685	-1,556043	-6,352130	28,195514	13,039304	0,093497	0,373120	-0,459764	-31,084754	5,880210	0,198216	0,093497	0,373120	-0,459764	-31,084754	5,880210	0,198216
11:46:20,77	0,354027	3,198978	-0,074976	0,392949	0,231989	0,229999	0,092986	0,375395	-0,459356	-1,692701	-1,457958	0,217024	-0,969578	-2,708676	-1,559962	-6,394091	28,154332	12,997445	0,093569	0,370422	-0,463275	-30,972772	5,872655	0,175165	0,093569	0,370422	-0,463275	-30,972772	5,872655	0,175165
11:46:20,82	0,354027	3,198978	-0,074976	0,392949	0,231989	0,229999	0,093585	0,373700	-0,457443	-1,773211	-1,473392	0,177317	-0,972424	-2,707050	-1,554130	-6,369516	28,196788	12,999598	0,093585	0,373700	-0,457443	-31,108696	5,873014	0,177317	0,093585	0,373700	-0,457443	-31,108696	5,873014	0,177317
11:46:20,87	0,354027	3,198978	-0,074976	0,392949	0,231989	0,229999	0,093585	0,373700	-0,457443	-1,773211	-1,473392	0,177317	-0,971278	-2,708362	-1,556842	-6,375596	28,178545	13,005575	0,093585	0,373700	-0,457443	-31,108696	5,873014	0,177317	0,093585	0,373700	-0,457443	-31,108696	5,873014	0,177317
11:46:20,92	0,354027	3,198978	-0,074976	0,392949	0,231989	0,229999	0,094148	0,372052	-0,460155	-1,840092	-1,506520	0,183294	-0,971369	-2,706912	-1,557611	-6,408854	28,181765	13,045448	0,094148	0,372052	-0,460155	-31,046173	5,884074	0,183294	0,094148	0,372052	-0,460155	-31,046173	5,884074	0,183294
11:46:20,97	0,354027	3,198978	-0,074976	0,392949	0,231989	0,229999	0,092937	0,372855	-0,460924	-1,784472	-1,413160	0,223168	-0,973081	-2,707215	-1,557623	-6,393193	28,199390	13,021292	0,094056	0,374187	-0,460936	-31,112000	5,907312	0,199012	0,094056	0,374187	-0,460936	-31,112000	5,907312	0,199012
11:46:21,02	0,354027	3,198978	-0,074976	0,392949	0,231989	0,229999	0,094056	0,374187	-0,460936	-1,738334	-1,476099	0,199012	-0,972502	-2,709148	-1,559169	-6,384819	28,154642	13,015682	0,094056	0,374187	-0,460936	-31,112000	5,907312	0,199012	0,094056	0,374187	-0,460936	-31,112000	5,907312	0,199012
11:46:21,07	0,354027	3,198978	-0,074976	0,392949	0,231989	0,229999	0,095441	0,372719	-0,462482	-1,780120	-1,577717	0,193402	-0,970021	-2,708339	-1,559939	-6,330234	28,166649	12,992297	0,095441	0,372719	-0,462482	-31,038524	5,914373	0,193402	0,095441	0,372719	-0,462482	-31,038524	5,914373	0,193402
11:46:21,12	0,354027	3,198978	-0,074976	0,392949	0,231989	0,229999	0,093500	0,370975	-0,463252	-1,908482	-1,518051	0,170017	-0,973075	-2,707965	-1,560338	-6,379597	28,176645	13,017121	0,093500	0,370975	-0,463252	-31,030008	5,821667	0,170017	0,093500	0,370975	-0,463252	-31,030008	5,821667	0,170017
11:46:21,17	0,354027	3,198978	-0,074976	0,392949	0,231989	0,229999	0,094702	0,373807	-0,463651	-1,745194	-1,532835	0,194840	-0,973570	-2,704845	-1,560308	-6,331560	28,198598	13,046760	0,094702	0,373807	-0,463651	-31,089030	5,901281	0,194840	0,094702	0,373807	-0,463651	-31,089030	5,901281	0,194840
11:46:21,22	0,354027	3,198978	-0,074976	0,392949	0,231989	0,229999	0,092248	0,375796	-0,463620	-1,684811	-1,435829	0,224480	-0,972960	-2,702550	-1,558008	-6,326591	28,205560	13,012063	0,089955	0,376414	-0,461321	-31,209668	5,744041	0,189783	0,089955	0,376414	-0,461321	-31,209668	5,744041	0,189783
11:46:21,27	0,354027	3,198978	-0,074976	0,392949	0,231989	0,229999	0,089955	0,376414	-0,461321	-1,661156	-1,317441	0,189783	-0,973028	-2,704530	-1,558781	-6,358350	28,199202	13,026885	0,089955	0,376414	-0,461321	-31,209668	5,744041	0,189783	0,089955	0,376414	-0,461321	-31,209668	5,744041	0,189783
11:46:21,32	0,354027	3,198978	-0,074976	0,392949	0,231989	0,229999	0,091704	0,375483	-0,462094	-1,688168	-1,384075	0,204605	-0,968853	-2,708007	-1,559546	-6,346023	28,203551	13,008189	0,092628	0,370130	-0,462859	-31,031675	5,830691	0,185908	0,092628	0,370130	-0,462859	-31,031675	5,830691	0,185908
11:46:21,37	0,354027	3,198978	-0,074976	0,392949	0,231989	0,229999	0,092628	0,370130	-0,462859	-1,976493	-1,440596	0,185908	-0,970642	-2,705125	-1,558397	-6,349746	28,201616	13,007584	0,091026	0,373119	-0,461710	-31,107355	5,790510	0,185304	0,091026	0,373119	-0,461710	-31,107355	5,790510	0,185304
11:46:21,42	0,354027	3,198978	-0,074976	0,392949	0,231989	0,229999	0,091026	0,373119	-0,461710	-1,817510	-1,355066	0,185304	-0,974146	-2,707052	-1,559957	-6,347237	28,223996	12,993798	0,091026	0,373119	-0,461710	-31,107355	5,790510	0,185304	0,091026	0,373119	-0,461710	-31,107355	5,790510	0,185304
11:46:21,47	0,354027	3,198978	-0,074976	0,392949	0,231989	0,229999	0,094447	0,375190	-0,463270	-1,730439	-1,523939	0,171518	-0,972953	-2,709897	-1,556041	-6,348714	28,212528	13,015072	0,094447	0,375190	-0,463270	-31,182880	5,890182	0,171518	0,094447	0,375190	-0,463270	-31,182880	5,890182	0,171518
11:46:21,52	0,354027	3,198978	-0,074976	0,392949	0,231989	0,229999	0,096315	0,372735	-0,459354	-1,847464	-1,625490	0,192792	-0,970059	-2,705582	-1,557989	-6,346109	28,182824	13,026110	0,096315	0,372735	-0,459354	-31,107135	5,935209	0,192792	0,096315	0,372735	-0,459354	-31,107135	5,935209	0,192792
11:46:21,57	0,354027	3,198978	-0,074976	0,392949	0,231989	0,229999	0,091131	0,372386	-0,461302	-1,841150	-1,373053	0,203830	-0,975812	-2,706740	-1,558405	-6,311711	28,244870	12,973535	0,091131	0,372386	-0,461302	-31,073485	5,780737	0,203830	0,091131	0,372386	-0,461302	-31,073485	5,780737	0,203830
11:46:21,62	0,354027	3,198978	-0,074976	0,392949	0,231989	0,229999	0,095010	0,376789	-0,461718	-1,683150	-1,573511	0,151255	-0,972925	-2,706854	-1,560714	-6,329565	28,241401	13,009410	0,095010	0,376789	-0,461718	-31,261084	5,884755	0,151255	0,095010	0,376789	-0,461718	-31,261084	5,884755	0,151255
11:46:21,67	0,354027	3,198978	-0,074976	0,392949	0,231989	0,229999	0,093665	0,374232	-0,464027	-1,804159	-1,489853	0,187130	-0,972362	-2,704665	-1,561102	-6,325172	28,215937	13,018898	0,093665	0,374232	-0,464027	-31,181405	5,862845	0,187130	0,093665	0,374232	-0,464027	-31,181405	5,862845	0,187130
11:46:21,73	0,354027	3,198978	-0,074976	0,392949	0,231989	0,229999	0,091488	0,374839	-0,464415	-1,752752	-1,393206	0,196617	-0,974078	-2,703659	-1,556844	-6,320444	28,249837	13,002661	0,091488	0,374839	-0,464415	-31,177627	5,788629	0,196617	0,091488	0,374839	-0,464415	-31,177627	5,788629	0,196617
11:46:21,78	0,354027	3,198978	-0,074976	0,392949	0,231989	0,229999	0,091475	0,376828	-0,460156	-1,681059	-1,379647	0,180381	-0,973046	-2,707541	-1,558025	-6,394915	28,244774	13,003586	0,094320	0,373994	-0,461338	-31,145321	5,938493	0,181305	0,094320	0,373994	-0,461338	-31,145321	5,938493	0,181305
11:46:21,83	0,354027	3,198978	-0,074976	0,392949	0,231989	0,229999	0,094320	0,373994	-0,461338	-1,786827	-1,465650	0,181305	-0,973524	-2,708152	-1,557993	-6,335172	28,218242	13,006774	0,094320	0,373994	-0,461338	-31,145321	5,938493	0,181305	0,094320	0,373994	-0,461338	-31,145321	5,938493	0,181305
11:46:21,88	0,354027	3,198978	-0,074976	0,392949	0,231989	0,229999	0,095089	0,374102	-0,461306	-1,788066	-1,570623	0,184494	-1,241677	-2,564042	-1,671180	1,087663	42,092100	12,367410	0,095089	0,374102	-0,461306	-31,155097	5,893857	0,184494	0,095089	0,374102	-0,461306	-31,155097	5,893857	0,184494
11:46:21,93	0,354027	3,198978	-0,074976	0,392949	0,231989	0,229999	0,104362	0,678384	-0,574493	-1,691941	-1,544260	-0,454870	-0,969472	-2,725005	-1,793144	-7,268974	27,231845	12,975863	0,104362	0,678384	-0,574493	-54,945088	6,648164	-0,454870	0,104362	0,678384	-0,574493	-54,945088	6,648164	-0,454870
11:46:21,98	0,354027	3,198978	-0,074976	0,392949	0,231989	0,229999	0,137322	0,265929	-0,460040	-0,801899	-1,261360	0,401060	-0,900961	-2,798813	-1,556727	-11,810483	23,745507	13,223340	0,137322	0,265929	-0,460040	-21,677359	9,518425	0,401060	0,137322	0,265929	-0,460040	-21,677359	9,518425	0,401060
11:46:22,03	0,353994	3,198994	-0,074982	0,342952	0,231998	0,229994	0,137322	0,265929	-0,460040	-0,801899	-1,261360	0,401060	-0,943900	-2,751720	-1,444412	-9,373207	25,989667	13,099651	0,137322	0,265929	-0,460040	-21,677359	9,518425	0,401060	0,137322	0,265929	-0,460040	-21,677359	9,518425	0,401060
11:46:22,08	0,353994	3,198994	-0,074982	0,342952	0,231998	0,229994	0,118008	0,326663	-0,347725	-0,805886	-1,245679	0,277371	-0,944929	-2,750258	-1,440895	-9,350169	26,121471	13,120916	0,118008	0,326663	-0,347725	-26,448939	8,017935	0,277371	0,118008	0,326663	-0,347725	-26,448939	8,017935	0,277371
11:46:22,13	0,353994	3,198994	-0,074982	0,342952	0,231998	0,229994	0,117256	0,328285	-0,344208	-0,847194	-1,160634	0,298636	-0,946595	-2,749309	-1,442844	-9,300441	26,122736	13,092413	0,117256	0,328285	-0,344208	-26,617592	8,043961	0,298636	0,117256	0,328285	-0,344208	-26,617592	8,043961	0,298636
11:46:22,18	0,353994	3,198994	-0,074982	0,342952	0,231998	0,229994	0,117267	0,330202	-0,346157	-0,773464	-1,203652	0,270133	-0,948921	-2,748678	-1,440928	-9,326311	26,227361	13,080021	0,117267	0,330202	-0,346157	-26,694355	8,001826	0,270133	0,117267	0,330202	-0,346157	-26,694355	8,001826	0,270133
11:46:22,23	0,353994	3,198994	-0,074982	0,342952	0,231998	0,229994	0,117884	0,332532	-0,344241	-0,730025	-1,161001	0,257741	-0,944021	-2,748268	-1,444012	-9,216597	26,170335	13,041090	0,117884	0,332532	-0,344241	-26,833749	8,092885	0,257741	0,117884	0,332532	-0,344241	-26,833749	8,092885	0,257741
11:46:22,28	0,353994	3,198994	-0,074982	0,342952	0,231998	0,229994	0,115078	0,328494	-0,347324	-0,945466	-1,138635	0,218809	-0,947573	-2,748649	-1,440480	-9,246973	26,235073	13,108488	0,115078	0,328494	-0,347324	-26,732216	7,895007	0,218809	0,115078	0,328494	-0,347324	-26,732216	7,895007	0,218809
11:46:22,33	0,353994	3,198994	-0,074982	0,342952	0,231998	0,229994	0,117184	0,331379	-0,343793	-0,836302	-1,189462	0,286208	-0,951033	-2,746222	-1,444767	-9,219306	26,292803	13,097888	0,117184	0,331379	-0,343793	-26,849556	8,009486	0,286208	0,117184	0,331379	-0,343793	-26,849556	8,009486	0,286208
11:46:22,38	0,353994	3,198994	-0,074982	0,342952	0,231998	0,229994	0,116813	0,335589	-0,348079	-0,681202	-1,165257	0,275608	-1,203941	-2,591306	-1,586168	-0,878271	39,400913	12,483918	0,116813	0,335589	-0,348079	-27,024954	8,004555	0,275608	0,116813	0,335589	-0,348079	-27,024954	8,004555	0,275608
11:46:22,43	0,353994	3,198994	-0,074982	0,342952	0,231998	0,229994	0,109106	0,632072	-0,489481	-0,786554	-1,433979	-0,338362	-0,916553	-2,799190	-1,659353	-11,760587	23,791939	13,211333	0,109106	0,632072	-0,489481	-50,404222	7,130828	-0,338362	0,109106	0,632072	-0,489481	-50,404222	7,130828	-0,338362
11:46:22,48	0,353994	3,198994	-0,074982	0,342952	0,231998	0,229994	0,145445	0,279244	-0,562666	-0,174697	-1,703722	0,389053	-0,851093	-2,833599	-1,358936	-14,300565	20,633488	13,318214	0,145445	0,279244	-0,562666	-22,095358	9,713675	0,389053	0,145445	0,279244	-0,562666	-22,095358	9,713675	0,389053
11:46:22,53	0,354010	3,198992	-0,075008	0,292947	0,231984	0,230019	0,142513	0,205350	-0,262249	-0,011901	-0,930834	0,495934	-0,889434	-2,777745	-1,232160	-11,658660	22,920620	13,216165	0,142513	0,205350	-0,262249	-16,131878	10,256453	0,495934	0,142513	0,205350	-0,262249	-16,131878	10,256453	0,495934
11:46:22,58	0,354010	3,198992	-0,075008	0,292947	0,231984	0,230019	0,113313	0,266482	-0,135473	-0,134713	-0,556810	0,393885	-0,892259	-2,775748	-1,231010	-11,627064	22,992073	13,193011	0,113313	0,266482	-0,135473	-21,053537	8,338257	0,393885	0,113313	0,266482	-0,135473	-21,053537	8,338257	0,393885
11:46:22,63	0,354010	3,198992	-0,075008	0,292947	0,231984	0,230019	0,112996	0,269926	-0,134323	-0,033286	-0,531984	0,370731	-0,894548	-2,777638	-1,231374	-11,607480	23,018968	13,207752	0,112996	0,269926	-0,134323	-21,222490	8,338231	0,370731	0,112996	0,269926	-0,134323	-21,222490	8,338231	0,370731
11:46:22,68	0,354010	3,198992	-0,075008	0,292947	0,231984	0,230019	0,115777	0,270964	-0,134687	-0,012421	-0,680098	0,385472	-0,890199	-2,773988	-1,232272	-11,558311	23,078152	13,202907	0,115777	0,270964	-0,134687	-21,283067	8,408409	0,385472	0,115777	0,270964	-0,134687	-21,283067	8,408409	0,385472
11:46:22,73	0,354010	3,198992	-0,075008	0,292947	0,231984	0,230019	0,110442	0,269023	-0,135585	-0,189187	-0,415648	0,380627	-0,891410	-2,771131	-1,233686	-11,527614	23,112336	13,217682	0,110442	0,269023	-0,135585	-21,307473	8,254032	0,380627	0,110442	0,269023	-0,135585	-21,307473	8,254032	0,380627
11:46:22,78	0,354010	3,198992	-0,075008	0,292947	0,231984	0,230019	0,108574	0,271499	-0,136999	-0,105350	-0,327995	0,395402	-0,896729	-2,776291	-1,233683	-11,550973	23,116951	13,216383	0,108574	0,271499	-0,136999	-21,418058	8,195033	0,395402	0,108574	0,271499	-0,136999	-21,418058	8,195033	0,395402
11:46:22,83	0,354010	3,198992	-0,075008	0,292947	0,231984	0,230019	0,115702	0,273526	-0,136996	0,007699	-0,676113	0,394103	-0,894256	-2,772615	-1,232911	-11,506120	23,161283	13,198465	0,115702	0,273526	-0,136996	-21,464072	8,406462	0,394103	0,115702	0,273526	-0,136996	-21,464072	8,406462	0,394103
11:46:22,88	0,354010	3,198992	-0,075008	0,292947	0,231984	0,230019	0,111282	0,273222	-0,136224	-0,068906	-0,462961	0,376185	-0,896635	-2,772464	-1,235640	-11,516932	23,178262	13,200391	0,111282	0,273222	-0,136224	-21,516846	8,272659	0,376185	0,111282	0,273222	-0,136224	-21,516846	8,272659	0,376185
11:46:22,93	0,354010	3,198992	-0,075008	0,292947	0,231984	0,230019	0,112340	0,275358	-0,138953	0,032879	-0,500157	0,378111	-0,895436	-2,773703	-1,235227	-11,511380	23,186061	13,219737	0,112814	0,273700	-0,138540	-21,548334	8,330201	0,397457	0,112814	0,273700	-0,138540	-21,548334	8,330201	0,397457
11:46:22,98	0,354010	3,198992	-0,075008	0,292947	0,231984	0,230019	0,112814	0,273700	-0,138540	-0,062893	-0,525682	0,397457	-0,895944	-2,771701	-1,234856	-11,491123	23,240445	13,197028	0,112814	0,273700	-0,138540	-21,548334	8,330201	0,397457	0,112814	0,273700	-0,138540	-21,548334	8,330201	0,397457
11:46:23,03	0,354010	3,198992	-0,075008	0,292947	0,231984	0,230019	0,111334	0,275141	-0,138169	-0,045160	-0,439100	0,374748	-0,898242	-2,772415	-1,234862	-11,471614	23,251011	13,177287	0,111334	0,275141	-0,138169	-21,643761	8,300644	0,374748	0,111334	0,275141	-0,138169	-21,643761	8,300644	0,374748
11:46:23,08	0,354010	3,198992	-0,075008	0,292947	0,231984	0,230019	0,113101	0,276774	-0,138175	0,020844	-0,542587	0,355006	-0,897724	-2,772507	-1,236027	-11,506302	23,267851	13,198348	0,113101	0,276774	-0,138175	-21,705937	8,335852	0,355006	0,113101	0,276774	-0,138175	-21,705937	8,335852	0,355006
11:46:23,13	0,354010	3,198992	-0,075008	0,292947	0,231984	0,230019	0,111595	0,274148	-0,136601	-0,160443	-0,464266	0,360427	-0,895214	-2,772424	-1,233288	-11,449259	23,289735	13,182707	0,111595	0,274148	-0,136601	-21,681051	8,295942	0,360427	0,111595	0,274148	-0,136601	-21,681051	8,295942	0,360427
11:46:23,18	0,354010	3,198992	-0,075008	0,292947	0,231984	0,230019	0,111595	0,274148	-0,136601	-0,160443	-0,464266	0,360427	-0,895879	-2,774797	-1,238348	-11,471457	23,259939	13,174902	0,111595	0,274148	-0,136601	-21,681051	8,295942	0,360427	0,111595	0,274148	-0,136601	-21,681051	8,295942	0,360427
11:46:23,23	0,354010	3,198992	-0,075008	0,292947	0,231984	0,230019	0,113982	0,273537	-0,141661	-0,155309	-0,584064	0,352622	-0,896423	-2,773093	-1,237143	-11,446828	23,272315	13,222922	0,113982	0,273537	-0,141661	-21,627957	8,363524	0,352622	0,113982	0,273537	-0,141661	-21,627957	8,363524	0,352622
11:46:23,28	0,354010	3,198992	-0,075008	0,292947	0,231984	0,230019	0,112779	0,274860	-0,140456	-0,109540	-0,536646	0,400642	-0,896989	-2,776618	-1,236759	-11,457285	23,297840	13,203613	0,116114	0,273588	-0,140072	-21,669208	8,426706	0,381332	0,116114	0,273588	-0,140072	-21,669208	8,426706	0,381332
11:46:23,33	0,354010	3,198992	-0,075008	0,292947	0,231984	0,230019	0,116114	0,273588	-0,140072	-0,192587	-0,688267	0,381332	-0,894031	-2,772890	-1,234819	-11,445993	23,300693	13,208317	0,116114	0,273588	-0,140072	-21,669208	8,426706	0,381332	0,116114	0,273588	-0,140072	-21,669208	8,426706	0,381332
11:46:23,38	0,354010	3,198992	-0,075008	0,292947	0,231984	0,230019	0,111407	0,272890	-0,138132	-0,236972	-0,451864	0,386036	-0,895754	-2,772004	-1,232487	-11,430465	23,308622	13,206826	0,111407	0,272890	-0,138132	-21,658841	8,293623	0,386036	0,111407	0,272890	-0,138132	-21,658841	8,293623	0,386036
11:46:23,43	0,354010	3,198992	-0,075008	0,292947	0,231984	0,230019	0,111501	0,274826	-0,135800	-0,150953	-0,466220	0,384545	-0,896987	-2,771898	-1,234830	-11,452774	23,313848	13,208451	0,111501	0,274826	-0,135800	-21,724764	8,286623	0,384545	0,111501	0,274826	-0,135800	-21,724764	8,286623	0,384545
11:46:23,48	0,354010	3,198992	-0,075008	0,292947	0,231984	0,230019	0,112026	0,275946	-0,138143	-0,086065	-0,471575	0,386171	-0,896328	-2,772119	-1,237915	-11,414311	23,314373	13,214876	0,112026	0,275946	-0,138143	-21,747826	8,322463	0,386171	0,112026	0,275946	-0,138143	-21,747826	8,322463	0,386171
11:46:23,53	0,354010	3,198992	-0,075008	0,292947	0,231984	0,230019	0,111888	0,275265	-0,141228	-0,141166	-0,497464	0,392596	-0,898711	-2,774292	-1,235613	-11,440923	23,315356	13,183975	0,111888	0,275265	-0,141228	-21,749463	8,285767	0,392596	0,111888	0,275265	-0,141228	-21,749463	8,285767	0,392596
11:46:23,58	0,354010	3,198992	-0,075008	0,292947	0,231984	0,230019	0,114961	0,276242	-0,138926	-0,077906	-0,633731	0,361694	-0,898120	-2,770473	-1,235621	-11,434984	23,331965	13,189965	0,114961	0,276242	-0,138926	-21,762900	8,390745	0,361694	0,114961	0,276242	-0,138926	-21,762900	8,390745	0,361694
11:46:23,63	0,354010	3,198992	-0,075008	0,292947	0,231984	0,230019	0,111358	0,277640	-0,138934	-0,022580	-0,443213	0,367685	-0,899259	-2,774354	-1,236370	-11,430166	23,350441	13,204726	0,111358	0,277640	-0,138934	-21,817292	8,298425	0,367685	0,111358	0,277640	-0,138934	-21,817292	8,298425	0,367685
11:46:23,68	0,354010	3,198992	-0,075008	0,292947	0,231984	0,230019	0,115289	0,276685	-0,139683	-0,090608	-0,642537	0,382445	-0,895776	-2,769713	-1,237958	-11,431635	23,321277	13,181838	0,115289	0,276685	-0,139683	-21,810416	8,407652	0,382445	0,115289	0,276685	-0,139683	-21,810416	8,407652	0,382445
11:46:23,73	0,354010	3,198992	-0,075008	0,292947	0,231984	0,230019	0,109528	0,275990	-0,141271	-0,100768	-0,356268	0,359557	-0,898662	-2,773997	-1,238300	-11,417300	23,341253	13,215320	0,109528	0,275990	-0,141271	-21,766001	8,241671	0,359557	0,109528	0,275990	-0,141271	-21,766001	8,241671	0,359557
11:46:23,78	0,354010	3,198992	-0,075008	0,292947	0,231984	0,230019	0,114681	0,276347	-0,141613	-0,106668	-0,626646	0,393040	-0,899826	-2,771007	-1,236407	-11,432105	23,401497	13,177731	0,114681	0,276347	-0,141613	-21,799930	8,375798	0,393040	0,114681	0,276347	-0,141613	-21,799930	8,375798	0,393040
11:46:23,83	0,354010	3,198992	-0,075008	0,292947	0,231984	0,230019	0,112674	0,278850	-0,139720	-0,021303	-0,479335	0,355451	-0,896895	-2,768376	-1,237157	-11,402928	23,333020	13,205662	0,112674	0,278850	-0,139720	-21,911020	8,365554	0,355451	0,112674	0,278850	-0,139720	-21,911020	8,365554	0,355451
11:46:23,88	0,354010	3,198992	-0,075008	0,292947	0,231984	0,230019	0,108930	0,277627	-0,140470	-0,040186	-0,344168	0,383382	-0,895100	-2,774234	-1,239450	-11,413145	23,374050	13,227298	0,108930	0,277627	-0,140470	-21,833895	8,206839	0,383382	0,108930	0,277627	-0,140470	-21,833895	8,206839	0,383382
11:46:23,93	0,354010	3,198992	-0,075008	0,292947	0,231984	0,230019	0,113106	0,273144	-0,142763	-0,303712	-0,531930	0,405018	-0,897454	-2,770496	-1,237521	-11,401495	23,361748	13,225759	0,113106	0,273144	-0,142763	-21,745528	8,346852	0,405018	0,113106	0,273144	-0,142763	-21,745528	8,346852	0,405018
11:46:23,98	0,354010	3,198992	-0,075008	0,292947	0,231984	0,230019	0,111045	0,277051	-0,140834	-0,095712	-0,441035	0,403478	-0,898000	-2,770879	-1,238296	-11,380531	23,357880	13,216049	0,111045	0,277051	-0,140834	-21,844239	8,276015	0,403478	0,111045	0,277051	-0,140834	-21,844239	8,276015	0,403478
11:46:24,03	0,354010	3,198992	-0,075008	0,292947	0,231984	0,230019	0,111650	0,277332	-0,141609	-0,088236	-0,492569	0,393769	-0,896878	-2,775567	-1,237518	-11,418854	23,349646	13,210359	0,111650	0,277332	-0,141609	-21,858814	8,271950	0,393769	0,111650	0,277332	-0,141609	-21,858814	8,271950	0,393769
11:46:24,08	0,354010	3,198992	-0,075008	0,292947	0,231984	0,230019	0,113270	0,277116	-0,141631	-0,103891	-0,540083	0,375084	-0,898622	-2,772391	-1,238318	-11,410152	23,380047	13,197365	0,113270	0,277116	-0,141631	-21,857459	8,351621	0,375084	0,113270	0,277116	-0,141631	-21,857459	8,351621	0,375084
11:46:24,13	0,354010	3,198992	-0,075008	0,292947	0,231984	0,230019	0,113270	0,277116	-0,141631	-0,103891	-0,540083	0,375084	-0,899816	-2,769958	-1,235995	-11,410151	23,365803	13,200495	0,111760	0,279366	-0,139308	-21,904759	8,304485	0,378215	0,111760	0,279366	-0,139308	-21,904759	8,304485	0,378215
11:46:24,18	0,354010	3,198992	-0,075008	0,292947	0,231984	0,230019	0,111760	0,279366	-0,139308	0,025466	-0,468691	0,378215	-0,900351	-2,773791	-1,238706	-11,411075	23,423710	13,193657	0,111760	0,279366	-0,139308	-21,904759	8,304485	0,378215	0,111760	0,279366	-0,139308	-21,904759	8,304485	0,378215
11:46:24,23	0,354010	3,198992	-0,075008	0,292947	0,231984	0,230019	0,115347	0,277913	-0,142019	-0,099779	-0,625460	0,371377	-0,899162	-2,771664	-1,239486	-11,401507	23,431256	13,194796	0,115347	0,277913	-0,142019	-21,915941	8,429294	0,371377	0,115347	0,277913	-0,142019	-21,915941	8,429294	0,371377
11:46:24,28	0,354010	3,198992	-0,075008	0,292947	0,231984	0,230019	0,112910	0,277947	-0,142799	-0,109323	-0,503263	0,372516	-0,899199	-2,770917	-1,242973	-11,403967	23,421426	13,216113	0,112910	0,277947	-0,142799	-21,928165	8,360207	0,372516	0,112910	0,277947	-0,142799	-21,928165	8,360207	0,372516
11:46:24,33	0,354010	3,198992	-0,075008	0,292947	0,231984	0,230019	0,112283	0,278352	-0,146286	-0,078523	-0,473405	0,393833	-0,901512	-2,771982	-1,239859	-11,385737	23,399684	13,207932	0,112283	0,278352	-0,146286	-21,929153	8,340788	0,393833	0,112283	0,278352	-0,146286	-21,929153	8,340788	0,393833
11:46:24,38	0,354010	3,198992	-0,075008	0,292947	0,231984	0,230019	0,114361	0,279823	-0,143172	0,007664	-0,608138	0,385652	-0,899703	-2,773107	-1,235586	-11,379308	23,398394	13,190835	0,114361	0,279823	-0,143172	-21,958411	8,369205	0,385652	0,114361	0,279823	-0,143172	-21,958411	8,369205	0,385652
11:46:24,44	0,354010	3,198992	-0,075008	0,292947	0,231984	0,230019	0,114431	0,277694	-0,138899	-0,105130	-0,617998	0,368554	-0,898548	-2,774463	-1,237871	-11,374331	23,373744	13,239835	0,114431	0,277694	-0,138899	-21,904095	8,364851	0,368554	0,114431	0,277694	-0,138899	-21,904095	8,364851	0,368554
11:46:24,49	0,354010	3,198992	-0,075008	0,292947	0,231984	0,230019	0,115027	0,276015	-0,141184	-0,173565	-0,665635	0,417554	-0,897947	-2,773352	-1,238297	-11,374917	23,387174	13,197192	0,115027	0,276015	-0,141184	-21,840750	8,364015	0,417554	0,115027	0,276015	-0,141184	-21,840750	8,364015	0,417554
11:46:24,54	0,354010	3,198992	-0,075008	0,292947	0,231984	0,230019	0,113765	0,276050	-0,141609	-0,183080	-0,592743	0,374912	-0,897874	-2,769444	-1,241011	-11,346336	23,451754	13,210901	0,113765	0,276050	-0,141609	-21,853017	8,337771	0,374912	0,113765	0,276050	-0,141609	-21,853017	8,337771	0,374912
11:46:24,59	0,354010	3,198992	-0,075008	0,292947	0,231984	0,230019	0,110344	0,277941	-0,144324	-0,154994	-0,407355	0,388621	-1,158427	-2,601066	-1,392010	-2,258623	36,814891	12,565988	0,110344	0,277941	-0,144324	-21,973331	8,254675	0,388621	0,110344	0,277941	-0,144324	-21,973331	8,254675	0,388621
11:46:24,64	0,354010	3,198992	-0,075008	0,292947	0,231984	0,230019	0,094801	0,587776	-0,295323	-0,160222	-0,787713	-0,256292	-0,892601	-2,785149	-1,524557	-11,857458	22,376844	13,183259	0,094801	0,587776	-0,295323	-46,300636	6,654154	-0,256292	0,094801	0,587776	-0,295323	-46,300636	6,654154	-0,256292
11:46:24,69	0,354010	3,198992	-0,075008	0,292947	0,231984	0,230019	0,121309	0,265522	-0,427870	0,385685	-1,072320	0,360978	-0,819447	-2,831894	-1,322461	-14,738112	18,383222	13,437654	0,121309	0,265522	-0,427870	-20,457772	8,450424	0,360978	0,121309	0,265522	-0,427870	-20,457772	8,450424	0,360978
11:46:24,74	0,353950	3,198908	-0,074959	0,242971	0,232001	0,230000	0,125214	0,178797	-0,225774	0,774881	-0,777461	0,615373	-0,853825	-2,766255	-1,203787	-11,755237	20,361574	13,256597	0,125214	0,178797	-0,225774	-13,260652	9,051807	0,615373	0,125214	0,178797	-0,225774	-13,260652	9,051807	0,615373
11:46:24,79	0,353950	3,198908	-0,074959	0,242971	0,232001	0,230000	0,085558	0,241388	-0,107100	0,824895	-0,309454	0,434317	-0,857604	-2,764302	-1,197925	-11,638758	20,467611	13,245177	0,085558	0,241388	-0,107100	-18,124065	6,406874	0,434317	0,085558	0,241388	-0,107100	-18,124065	6,406874	0,434317
11:46:24,84	0,353950	3,198908	-0,074959	0,242971	0,232001	0,230000	0,085756	0,245637	-0,101238	0,895783	-0,367566	0,422897	-0,856340	-2,763198	-1,200604	-11,600258	20,507640	13,281992	0,084168	0,245095	-0,103917	-18,426279	6,308836	0,459711	0,084168	0,245095	-0,103917	-18,426279	6,308836	0,459711
11:46:24,89	0,353950	3,198908	-0,074959	0,242971	0,232001	0,230000	0,084168	0,245095	-0,103917	0,813657	-0,298317	0,459711	-0,860224	-2,762306	-1,199049	-11,505297	20,538982	13,236928	0,084168	0,245095	-0,103917	-18,426279	6,308836	0,459711	0,084168	0,245095	-0,103917	-18,426279	6,308836	0,459711
11:46:24,94	0,353950	3,198908	-0,074959	0,242971	0,232001	0,230000	0,085338	0,248904	-0,102362	0,937103	-0,425727	0,414648	-0,861840	-2,761792	-1,196644	-11,446575	20,585946	13,303994	0,085338	0,248904	-0,102362	-18,601842	6,273275	0,414648	0,085338	0,248904	-0,102362	-18,601842	6,273275	0,414648
11:46:24,99	0,353950	3,198908	-0,074959	0,242971	0,232001	0,230000	0,085701	0,250561	-0,099957	0,953248	-0,471985	0,481714	-0,857010	-2,761575	-1,197801	-11,394761	20,593889	13,276216	0,085701	0,250561	-0,099957	-18,715792	6,255526	0,481714	0,085701	0,250561	-0,099957	-18,715792	6,255526	0,481714
11:46:25,04	0,353950	3,198908	-0,074959	0,242971	0,232001	0,230000	0,084148	0,257048	-0,093369	0,984587	-0,335747	0,427706	-0,866682	-2,757204	-1,190056	-11,341664	20,878689	13,249987	0,084148	0,257048	-0,093369	-19,193672	6,269904	0,427706	0,084148	0,257048	-0,093369	-19,193672	6,269904	0,427706
11:46:25,09	0,353950	3,198908	-0,074959	0,242971	0,232001	0,230000	0,101943	0,542990	-0,219484	0,816180	-0,626951	-0,187614	-1,127847	-2,624045	-1,324588	-4,006292	34,150762	12,629042	0,101943	0,542990	-0,219484	-41,808501	7,375597	-0,187614	0,101943	0,542990	-0,219484	-41,808501	7,375597	-0,187614
11:46:25,14	0,353950	3,198908	-0,074959	0,242971	0,232001	0,230000	0,115423	0,218675	-0,261218	1,291273	-0,899289	0,452014	-0,815381	-2,815777	-1,353787	-14,117082	17,586850	13,350394	0,115423	0,218675	-0,261218	-15,874707	8,161386	0,452014	0,115423	0,218675	-0,261218	-15,874707	8,161386	0,452014
11:46:25,19	0,353950	3,198908	-0,074959	0,242971	0,232001	0,230000	0,115423	0,218675	-0,261218	1,291273	-0,899289	0,452014	-0,757474	-2,830338	-1,213058	-15,475872	14,587994	13,476377	0,115423	0,218675	-0,261218	-15,874707	8,161386	0,452014	0,115423	0,218675	-0,261218	-15,874707	8,161386	0,452014
11:46:25,24	0,354011	3,199008	-0,074993	0,192949	0,231985	0,229997	0,092880	0,125904	-0,116371	1,680124	-0,354785	0,654097	-0,797282	-2,772414	-1,094470	-12,550116	16,913611	13,355875	0,092880	0,125904	-0,116371	-8,203365	6,936260	0,654097	0,092880	0,125904	-0,116371	-8,203365	6,936260	0,654097
11:46:25,29	0,354011	3,199008	-0,074993	0,192949	0,231985	0,229997	0,062620	0,189341	0,002218	1,501900	-0,152245	0,533595	-0,802748	-2,771644	-1,093171	-12,544517	17,074395	13,371460	0,062620	0,189341	0,002218	-13,361352	4,763406	0,533595	0,062620	0,189341	0,002218	-13,361352	4,763406	0,533595
11:46:25,34	0,354011	3,199008	-0,074993	0,192949	0,231985	0,229997	0,064687	0,194459	0,003516	1,626028	-0,184190	0,549180	-0,802538	-2,770541	-1,095475	-12,460570	17,132599	13,364374	0,063626	0,194830	0,001212	-13,741234	4,822018	0,542093	0,063626	0,194830	0,001212	-13,741234	4,822018	0,542093
11:46:25,39	0,354011	3,199008	-0,074993	0,192949	0,231985	0,229997	0,063626	0,194830	0,001212	1,552909	-0,172631	0,542093	-0,804107	-2,769296	-1,090815	-12,403923	17,208613	13,334233	0,063333	0,196811	0,005872	-13,887878	4,803197	0,511953	0,063333	0,196811	0,005872	-13,887878	4,803197	0,511953
11:46:25,44	0,354011	3,199008	-0,074993	0,192949	0,231985	0,229997	0,063333	0,196811	0,005872	1,561758	-0,168432	0,511953	-0,807156	-2,769887	-1,094316	-12,458073	17,251025	13,366735	0,063333	0,196811	0,005872	-13,887878	4,803197	0,511953	0,063333	0,196811	0,005872	-13,887878	4,803197	0,511953
11:46:25,49	0,354011	3,199008	-0,074993	0,192949	0,231985	0,229997	0,065369	0,199156	0,002371	1,674054	-0,206199	0,544455	-0,805211	-2,766810	-1,097029	-12,393697	17,336852	13,351886	0,065369	0,199156	0,002371	-13,959681	4,925250	0,544455	0,065369	0,199156	0,002371	-13,959681	4,925250	0,544455
11:46:25,54	0,354011	3,199008	-0,074993	0,192949	0,231985	0,229997	0,061731	0,199010	-0,000342	1,559959	-0,029886	0,529606	-0,806307	-2,765656	-1,094280	-12,354299	17,335678	13,373978	0,061731	0,199010	-0,000342	-14,062336	4,816018	0,529606	0,061731	0,199010	-0,000342	-14,062336	4,816018	0,529606
11:46:25,59	0,354011	3,199008	-0,074993	0,192949	0,231985	0,229997	0,061280	0,200536	0,002407	1,620614	-0,041136	0,551698	-0,805653	-2,766614	-1,096615	-12,324694	17,332968	13,345907	0,061280	0,200536	0,002407	-14,121449	4,769358	0,551698	0,061280	0,200536	0,002407	-14,121449	4,769358	0,551698
11:46:25,64	0,354011	3,199008	-0,074993	0,192949	0,231985	0,229997	0,061783	0,199491	7,228212E-5	1,553811	-0,094292	0,523627	-0,806829	-2,770325	-1,094659	-12,353165	17,383954	13,360425	0,065585	0,198653	0,002028	-14,113939	4,906578	0,538145	0,065585	0,198653	0,002028	-14,113939	4,906578	0,538145
11:46:25,69	0,354011	3,199008	-0,074993	0,192949	0,231985	0,229997	0,065585	0,198653	0,002028	1,480350	-0,241806	0,538145	-0,806793	-2,766109	-1,095880	-12,339659	17,412774	13,304442	0,061915	0,200730	0,000807	-14,200679	4,812055	0,482162	0,061915	0,200730	0,000807	-14,200679	4,812055	0,482162
11:46:25,74	0,354011	3,199008	-0,074993	0,192949	0,231985	0,229997	0,061915	0,200730	0,000807	1,556616	-0,048288	0,482162	-0,807959	-2,766721	-1,094672	-12,336938	17,427939	13,357169	0,061915	0,200730	0,000807	-14,200679	4,812055	0,482162	0,061915	0,200730	0,000807	-14,200679	4,812055	0,482162
11:46:25,79	0,354011	3,199008	-0,074993	0,192949	0,231985	0,229997	0,063028	0,201434	0,002016	1,578733	-0,100945	0,534889	-0,806126	-2,768075	-1,095835	-12,320695	17,458941	13,339439	0,063284	0,199170	0,000852	-14,208797	4,854996	0,517158	0,063284	0,199170	0,000852	-14,208797	4,854996	0,517158
11:46:25,84	0,354011	3,199008	-0,074993	0,192949	0,231985	0,229997	0,063284	0,199170	0,000852	1,426023	-0,112821	0,517158	-0,807911	-2,763651	-1,097802	-12,317616	17,469800	13,336454	0,063284	0,199170	0,000852	-14,208797	4,854996	0,517158	0,063284	0,199170	0,000852	-14,208797	4,854996	0,517158
11:46:25,89	0,354011	3,199008	-0,074993	0,192949	0,231985	0,229997	0,060345	0,202927	-0,001114	1,610481	0,042762	0,514174	-0,810165	-2,764302	-1,093109	-12,292218	17,509744	13,358357	0,060345	0,202927	-0,001114	-14,319321	4,779880	0,514174	0,060345	0,202927	-0,001114	-14,319321	4,779880	0,514174
11:46:25,94	0,354011	3,199008	-0,074993	0,192949	0,231985	0,229997	0,062736	0,202182	0,002445	1,563374	-0,090039	0,574514	-0,808460	-2,766094	-1,094242	-12,306090	17,472770	13,396794	0,062736	0,202182	0,002445	-14,307897	4,834730	0,574514	0,062736	0,202182	0,002445	-14,307897	4,834730	0,574514
11:46:25,99	0,354011	3,199008	-0,074993	0,192949	0,231985	0,229997	0,062736	0,202182	0,002445	1,563374	-0,090039	0,574514	-0,811844	-2,766682	-1,090003	-12,274562	17,534053	13,332195	0,062736	0,202182	0,002445	-14,307897	4,834730	0,574514	0,062736	0,202182	0,002445	-14,307897	4,834730	0,574514
11:46:26,04	0,354011	3,199008	-0,074993	0,192949	0,231985	0,229997	0,064937	0,204818	0,006684	1,631604	-0,201157	0,509915	-0,810172	-2,767180	-1,089998	-12,305084	17,497011	13,350915	0,064937	0,204818	0,006684	-14,446584	4,896397	0,509915	0,064937	0,204818	0,006684	-14,446584	4,896397	0,509915
11:46:26,09	0,354011	3,199008	-0,074993	0,192949	0,231985	0,229997	0,064533	0,203120	0,006689	1,590686	-0,172220	0,528635	-0,811251	-2,767663	-1,098149	-12,274151	17,579920	13,348264	0,064533	0,203120	0,006689	-14,354268	4,893593	0,528635	0,064533	0,203120	0,006689	-14,354268	4,893593	0,528635
11:46:26,14	0,354011	3,199008	-0,074993	0,192949	0,231985	0,229997	0,065491	0,203814	-0,001462	1,539484	-0,207377	0,525983	-0,808863	-2,763456	-1,092707	-12,243165	17,536819	13,349135	0,065491	0,203814	-0,001462	-14,459913	4,933650	0,525983	0,065491	0,203814	-0,001462	-14,459913	4,933650	0,525983
11:46:26,19	0,354011	3,199008	-0,074993	0,192949	0,231985	0,229997	0,060652	0,203849	0,003980	1,563156	-0,004163	0,526855	-0,810646	-2,763548	-1,095042	-12,255171	17,564162	13,356078	0,060652	0,203849	0,003980	-14,439018	4,757046	0,526855	0,060652	0,203849	0,003980	-14,439018	4,757046	0,526855
11:46:26,24	0,354011	3,199008	-0,074993	0,192949	0,231985	0,229997	0,061624	0,205347	0,001645	1,623373	-0,030641	0,533798	-0,805434	-2,767073	-1,097008	-12,299662	17,543741	13,323540	0,061624	0,205347	0,001645	-14,496390	4,806874	0,533798	0,061624	0,205347	0,001645	-14,496390	4,806874	0,533798
11:46:26,29	0,354011	3,199008	-0,074993	0,192949	0,231985	0,229997	0,062071	0,199072	-0,000320	1,336974	-0,025528	0,501259	-0,810043	-2,763773	-1,096210	-12,250623	17,571215	13,347349	0,062071	0,199072	-0,000320	-14,290157	4,847021	0,501259	0,062071	0,199072	-0,000320	-14,290157	4,847021	0,501259
11:46:26,34	0,354011	3,199008	-0,074993	0,192949	0,231985	0,229997	0,061517	0,204713	0,000477	1,582010	-0,025479	0,525069	-0,813543	-2,764968	-1,098158	-12,244855	17,600036	13,338926	0,061517	0,204713	0,000477	-14,487964	4,803621	0,525069	0,061517	0,204713	0,000477	-14,487964	4,803621	0,525069
11:46:26,39	0,354011	3,199008	-0,074993	0,192949	0,231985	0,229997	0,064302	0,207146	-0,001470	1,680679	-0,160893	0,516645	-0,812388	-2,766195	-1,097766	-12,261876	17,607821	13,343974	0,064302	0,207146	-0,001470	-14,580281	4,886844	0,516645	0,064302	0,207146	-0,001470	-14,580281	4,886844	0,516645
11:46:26,44	0,354011	3,199008	-0,074993	0,192949	0,231985	0,229997	0,064788	0,205532	-0,001079	1,598539	-0,167487	0,521694	-0,805252	-2,769007	-1,095002	-12,229265	17,569864	13,351248	0,064788	0,205532	-0,001079	-14,535751	4,918332	0,521694	0,064788	0,205532	-0,001079	-14,535751	4,918332	0,521694
11:46:26,49	0,354011	3,199008	-0,074993	0,192949	0,231985	0,229997	0,063655	0,197947	0,001685	1,220653	-0,155799	0,528968	-0,808751	-2,765063	-1,094673	-12,216719	17,588645	13,293359	0,063655	0,197947	0,001685	-14,318167	4,841092	0,528968	0,063655	0,197947	0,001685	-14,318167	4,841092	0,528968
11:46:26,54	0,354011	3,199008	-0,074993	0,192949	0,231985	0,229997	0,061989	0,202949	0,002014	1,458244	-0,070661	0,471079	-0,811140	-2,769081	-1,096201	-12,235121	17,586480	13,322470	0,061989	0,202949	0,002014	-14,473269	4,795478	0,471079	0,061989	0,202949	0,002014	-14,473269	4,795478	0,471079
11:46:26,59	0,354011	3,199008	-0,074993	0,192949	0,231985	0,229997	0,066663	0,203009	0,000486	1,472411	-0,298860	0,500190	-0,810483	-2,766622	-1,096187	-12,201385	17,603161	13,332818	0,066663	0,203009	0,000486	-14,463769	4,934195	0,500190	0,066663	0,203009	0,000486	-14,463769	4,934195	0,500190
11:46:26,64	0,354011	3,199008	-0,074993	0,192949	0,231985	0,229997	0,064205	0,203669	0,000500	1,475439	-0,191898	0,510538	-0,810482	-2,764374	-1,097762	-12,202665	17,628917	13,320413	0,064205	0,203669	0,000500	-14,512585	4,848172	0,510538	0,064205	0,203669	0,000500	-14,512585	4,848172	0,510538
11:46:26,69	0,354011	3,199008	-0,074993	0,192949	0,231985	0,229997	0,062257	0,204793	-0,001075	1,512202	-0,076638	0,498133	-0,808724	-2,764513	-1,097347	-12,209217	17,643772	13,354903	0,061499	0,203201	-0,000660	-14,531424	4,803555	0,532623	0,061499	0,203201	-0,000660	-14,531424	4,803555	0,532623
11:46:26,74	0,354011	3,199008	-0,074993	0,192949	0,231985	0,229997	0,061499	0,203201	-0,000660	1,419824	-0,024105	0,532623	-0,809912	-2,762802	-1,096212	-12,206732	17,619751	13,324395	0,061499	0,203201	-0,000660	-14,531424	4,803555	0,532623	0,061499	0,203201	-0,000660	-14,531424	4,803555	0,532623
11:46:26,79	0,354011	3,199008	-0,074993	0,192949	0,231985	0,229997	0,060611	0,205085	0,000475	1,537373	0,007900	0,502115	-0,812264	-2,765244	-1,096205	-12,223727	17,659668	13,334765	0,060611	0,205085	0,000475	-14,561800	4,765864	0,502115	0,060611	0,205085	0,000475	-14,561800	4,765864	0,502115
11:46:26,84	0,354011	3,199008	-0,074993	0,192949	0,231985	0,229997	0,063902	0,205900	0,000482	1,553697	-0,128552	0,512485	-0,808153	-2,764109	-1,100459	-12,207496	17,634531	13,351797	0,063902	0,205900	0,000482	-14,609477	4,887751	0,512485	0,063902	0,205900	0,000482	-14,609477	4,887751	0,512485
11:46:26,89	0,354011	3,199008	-0,074993	0,192949	0,231985	0,229997	0,060864	0,202907	-0,003772	1,411720	0,002818	0,529516	-0,812230	-2,767704	-1,096950	-12,218201	17,682527	13,359761	0,060864	0,202907	-0,003772	-14,516513	4,780610	0,529516	0,060864	0,202907	-0,003772	-14,516513	4,780610	0,529516
11:46:26,94	0,354011	3,199008	-0,074993	0,192949	0,231985	0,229997	0,065553	0,202800	0,002077	1,372088	-0,239233	0,525772	-0,810405	-2,768224	-1,094610	-12,192026	17,664935	13,348052	0,065553	0,202800	0,002077	-14,547740	4,906687	0,525772	0,065553	0,202800	0,002077	-14,547740	4,906687	0,525772
11:46:26,99	0,354011	3,199008	-0,074993	0,192949	0,231985	0,229997	0,065553	0,202800	0,002077	1,372088	-0,239233	0,525772	-0,811718	-2,762182	-1,097386	-12,232507	17,656828	13,336032	0,065553	0,202800	0,002077	-14,547740	4,906687	0,525772	0,065553	0,202800	0,002077	-14,547740	4,906687	0,525772
11:46:27,04	0,354011	3,199008	-0,074993	0,192949	0,231985	0,229997	0,060977	0,206959	-0,000699	1,615590	0,029717	0,513752	-0,812826	-2,767501	-1,095803	-12,222748	17,675428	13,339429	0,060977	0,206959	-0,000699	-14,630679	4,816429	0,513752	0,060977	0,206959	-0,000699	-14,630679	4,816429	0,513752
11:46:27,09	0,354011	3,199008	-0,074993	0,192949	0,231985	0,229997	0,066137	0,205259	0,000884	1,506202	-0,237736	0,517149	-0,812806	-2,765564	-1,097367	-12,202536	17,662272	13,325507	0,066137	0,205259	0,000884	-14,606616	4,954008	0,517149	0,066137	0,205259	0,000884	-14,606616	4,954008	0,517149
11:46:27,14	0,354011	3,199008	-0,074993	0,192949	0,231985	0,229997	0,064450	0,206210	-0,000680	1,556950	-0,174113	0,503227	-0,811000	-2,765090	-1,100443	-12,172312	17,657510	13,351524	0,064450	0,206210	-0,000680	-14,630535	4,885230	0,503227	0,064450	0,206210	-0,000680	-14,630535	4,885230	0,503227
11:46:27,19	0,354011	3,199008	-0,074993	0,192949	0,231985	0,229997	0,063136	0,204883	-0,003756	1,476964	-0,134330	0,529243	-0,810375	-2,763982	-1,096173	-12,172923	17,690594	13,350263	0,061865	0,204896	0,000515	-14,635047	4,805238	0,527983	0,061865	0,204896	0,000515	-14,635047	4,805238	0,527983
11:46:27,24	0,354011	3,199008	-0,074993	0,192949	0,231985	0,229997	0,061865	0,204896	0,000515	1,449288	-0,051165	0,527983	-0,813391	-2,763049	-1,096583	-12,202593	17,690779	13,350441	0,061865	0,204896	0,000515	-14,635047	4,805238	0,527983	0,061865	0,204896	0,000515	-14,635047	4,805238	0,527983
11:46:27,29	0,354011	3,199008	-0,074993	0,192949	0,231985	0,229997	0,062565	0,207974	0,000104	1,624038	-0,061766	0,528161	-0,811577	-2,766486	-1,095427	-12,207014	17,721944	13,316669	0,064634	0,204685	0,001260	-14,639552	4,923814	0,494389	0,064634	0,204685	0,001260	-14,639552	4,923814	0,494389
11:46:27,34	0,354011	3,199008	-0,074993	0,192949	0,231985	0,229997	0,064634	0,204685	0,001260	1,428196	-0,149955	0,494389	-0,813937	-2,763438	-1,096993	-12,187227	17,690119	13,311598	0,064634	0,204685	0,001260	-14,639552	4,923814	0,494389	0,064634	0,204685	0,001260	-14,639552	4,923814	0,494389
11:46:27,39	0,354011	3,199008	-0,074993	0,192949	0,231985	0,229997	0,063174	0,208253	-0,000306	1,631411	-0,107107	0,489318	-0,813263	-2,765424	-1,096971	-12,168261	17,736238	13,317534	0,064557	0,206676	-0,000283	-14,724077	4,895370	0,495254	0,064557	0,206676	-0,000283	-14,724077	4,895370	0,495254
11:46:27,44	0,354011	3,199008	-0,074993	0,192949	0,231985	0,229997	0,064557	0,206676	-0,000283	1,499987	-0,172384	0,495254	-0,812805	-2,769165	-1,097339	-12,225021	17,711182	13,355825	0,064557	0,206676	-0,000283	-14,724077	4,895370	0,495254	0,064557	0,206676	-0,000283	-14,724077	4,895370	0,495254
11:46:27,49	0,354011	3,199008	-0,074993	0,192949	0,231985	0,229997	0,067568	0,204409	-0,000652	1,432158	-0,292303	0,533544	-0,814497	-2,766260	-1,096183	-12,188968	17,718935	13,340602	0,065899	0,207326	0,000504	-14,715967	4,940191	0,518322	0,065899	0,207326	0,000504	-14,715967	4,940191	0,518322
11:46:27,54	0,354011	3,199008	-0,074993	0,192949	0,231985	0,229997	0,065899	0,207326	0,000504	1,559132	-0,232842	0,518322	-0,814561	-2,762821	-1,098916	-12,201786	17,715449	13,352475	0,065899	0,207326	0,000504	-14,715967	4,940191	0,518322	0,065899	0,207326	0,000504	-14,715967	4,940191	0,518322
11:46:27,59	0,354011	3,199008	-0,074993	0,192949	0,231985	0,229997	0,062952	0,209101	-0,002229	1,660861	-0,070257	0,530194	-0,812698	-2,765421	-1,096172	-12,162361	17,691491	13,339878	0,064272	0,206188	0,000515	-14,675340	4,860323	0,517598	0,064272	0,206188	0,000515	-14,675340	4,860323	0,517598
11:46:27,64	0,354011	3,199008	-0,074993	0,192949	0,231985	0,229997	0,066539	0,205589	0,000118	1,482116	-0,279498	0,508226	-0,813313	-2,767683	-1,096569	-12,184041	17,700730	13,330506	0,066539	0,205589	0,000118	-14,656637	4,943786	0,508226	0,066539	0,205589	0,000118	-14,656637	4,943786	0,508226
11:46:27,69	0,354011	3,199008	-0,074993	0,192949	0,231985	0,229997	0,066539	0,205589	0,000118	1,482116	-0,279498	0,508226	-0,813270	-2,769529	-1,098497	-12,169968	17,713750	13,331686	0,066539	0,205589	0,000118	-14,656637	4,943786	0,508226	0,066539	0,205589	0,000118	-14,656637	4,943786	0,508226
11:46:27,74	0,354011	3,199008	-0,074993	0,192949	0,231985	0,229997	0,068116	0,204630	-0,001810	1,413923	-0,367190	0,509405	-0,812068	-2,764007	-1,099666	-12,145012	17,727591	13,343301	0,068116	0,204630	-0,001810	-14,649529	4,979904	0,509405	0,068116	0,204630	-0,001810	-14,649529	4,979904	0,509405
11:46:27,79	0,354011	3,199008	-0,074993	0,192949	0,231985	0,229997	0,062733	0,206349	-0,002979	1,478844	-0,101959	0,521020	-0,812124	-2,765449	-1,096564	-12,179761	17,724533	13,346294	0,062733	0,206349	-0,002979	-14,719546	4,822559	0,521020	0,062733	0,206349	-0,002979	-14,719546	4,822559	0,521020
11:46:27,85	0,354011	3,199008	-0,074993	0,192949	0,231985	0,229997	0,064010	0,205677	0,000123	1,463921	-0,139799	0,524013	-0,809156	-2,761712	-1,096197	-12,162726	17,724050	13,322722	0,064010	0,205677	0,000123	-14,681714	4,884963	0,524013	0,064010	0,205677	0,000123	-14,681714	4,884963	0,524013
11:46:27,90	0,354011	3,199008	-0,074993	0,192949	0,231985	0,229997	0,059289	0,204975	0,000490	1,419326	0,090676	0,500441	-0,813189	-2,765526	-1,096941	-12,129028	17,726521	13,331335	0,059289	0,204975	0,000490	-14,671215	4,744874	0,500441	0,059289	0,204975	0,000490	-14,671215	4,744874	0,500441
11:46:27,95	0,354011	3,199008	-0,074993	0,192949	0,231985	0,229997	0,064608	0,206561	-0,000254	1,482826	-0,213876	0,509055	-0,821581	-2,758999	-1,093829	-12,038634	18,093388	13,334937	0,064608	0,206561	-0,000254	-14,732241	4,857889	0,509055	0,064608	0,206561	-0,000254	-14,732241	4,857889	0,509055
11:46:28,00	0,354011	3,199008	-0,074993	0,192949	0,231985	0,229997	0,063152	0,217092	0,002858	1,667526	-0,032977	0,512656	-1,093934	-2,588092	-1,167967	-3,086685	32,195035	12,676332	0,063152	0,217092	0,002858	-15,374227	4,924436	0,512656	0,063152	0,217092	0,002858	-15,374227	4,924436	0,512656
11:46:28,05	0,354011	3,199008	-0,074993	0,192949	0,231985	0,229997	0,051319	0,538410	-0,071280	1,687704	-0,119462	-0,145948	-0,789558	-2,781355	-1,275612	-12,981446	15,633502	13,368971	0,051319	0,538410	-0,071280	-40,577504	3,909079	-0,145948	0,051319	0,538410	-0,071280	-40,577504	3,909079	-0,145948
11:46:28,10	0,354011	3,199008	-0,074993	0,192949	0,231985	0,229997	0,066501	0,178182	-0,178925	2,245890	-0,620595	0,546691	-0,731454	-2,803027	-1,020001	-14,815459	12,788169	13,511353	0,066501	0,178182	-0,178925	-11,741359	4,599754	0,546691	0,066501	0,178182	-0,178925	-11,741359	4,599754	0,546691
11:46:28,15	0,353990	3,199015	-0,074986	0,142975	0,231991	0,230036	0,056218	0,117026	0,076686	2,446945	0,079780	0,689073	-0,767495	-2,753398	-0,934850	-12,327577	14,840866	13,418489	0,031258	0,173053	0,161837	-11,245943	2,703226	0,596209	0,031258	0,173053	0,161837	-11,245943	2,703226	0,596209
11:46:28,20	0,353990	3,199015	-0,074986	0,142975	0,231991	0,230036	0,031258	0,173053	0,161837	2,338710	0,249463	0,596209	-0,769602	-2,751825	-0,934869	-12,264353	14,987448	13,369119	0,031258	0,173053	0,161837	-11,245943	2,703226	0,596209	0,031258	0,173053	0,161837	-11,245943	2,703226	0,596209
11:46:28,25	0,353990	3,199015	-0,074986	0,142975	0,231991	0,230036	0,030950	0,175664	0,161818	2,315918	0,284047	0,546839	-0,767748	-2,750289	-0,934062	-12,240870	15,054091	13,400140	0,030950	0,175664	0,161818	-11,473687	2,713585	0,546839	0,030950	0,175664	0,161818	-11,473687	2,713585	0,546839
11:46:28,30	0,353990	3,199015	-0,074986	0,142975	0,231991	0,230036	0,029592	0,178912	0,162212	2,340342	0,365117	0,535637	-0,771736	-2,749026	-0,934475	-12,201207	15,117819	13,357917	0,029592	0,178912	0,162212	-11,704238	2,688121	0,535637	0,029592	0,178912	0,162212	-11,704238	2,688121	0,535637
11:46:28,35	0,353990	3,199015	-0,074986	0,142975	0,231991	0,230036	0,029592	0,178912	0,162212	2,340342	0,365117	0,535637	-0,771129	-2,747490	-0,935213	-12,200490	15,176790	13,418722	0,029592	0,178912	0,162212	-11,704238	2,688121	0,535637	0,029592	0,178912	0,162212	-11,704238	2,688121	0,535637
11:46:28,40	0,353990	3,199015	-0,074986	0,142975	0,231991	0,230036	0,027959	0,179153	0,161475	2,301479	0,478918	0,596442	-0,774410	-2,749039	-0,932088	-12,105215	15,199189	13,377001	0,027959	0,179153	0,161475	-11,762071	2,673700	0,596442	0,027959	0,179153	0,161475	-11,762071	2,673700	0,596442
11:46:28,45	0,353990	3,199015	-0,074986	0,142975	0,231991	0,230036	0,030941	0,181221	0,164599	2,341955	0,252566	0,554721	-0,800605	-2,734427	-0,927307	-11,539979	16,424402	13,327647	0,030941	0,181221	0,164599	-11,883896	2,681401	0,554721	0,030941	0,181221	0,164599	-11,883896	2,681401	0,554721
11:46:28,50	0,353990	3,199015	-0,074986	0,142975	0,231991	0,230036	0,031384	0,211212	0,169380	2,557784	0,352592	0,505367	-1,043813	-2,613910	-0,992939	-5,152305	29,194653	12,790491	0,031384	0,211212	0,169380	-14,022331	2,816257	0,505367	0,031384	0,211212	0,169380	-14,022331	2,816257	0,505367
11:46:28,55	0,353990	3,199015	-0,074986	0,142975	0,231991	0,230036	0,048618	0,482095	0,103748	2,390511	0,309701	-0,031789	-0,756226	-2,758949	-1,066361	-12,692494	13,525156	13,412790	0,048618	0,482095	0,103748	-35,453926	4,126179	-0,031789	0,048618	0,482095	0,103748	-35,453926	4,126179	-0,031789
11:46:28,60	0,353990	3,199015	-0,074986	0,142975	0,231991	0,230036	0,030432	0,160518	0,030326	3,008784	-0,049393	0,590509	-0,716284	-2,829773	-0,898367	-16,907648	11,419780	13,525103	0,030432	0,160518	0,030326	-9,591868	2,339499	0,590509	0,030432	0,160518	0,030326	-9,591868	2,339499	0,590509
11:46:28,65	0,353982	3,198963	-0,074981	0,092945	0,231978	0,230019	0,071796	0,090515	0,198320	3,299508	0,397430	0,702823	-0,747282	-2,782556	-0,829554	-14,499624	13,428987	13,442121	0,071796	0,090515	0,198320	-3,805901	6,033380	0,702823	0,071796	0,090515	0,198320	-3,805901	6,033380	0,702823
11:46:28,70	0,353982	3,198963	-0,074981	0,092945	0,231978	0,230019	0,046404	0,140969	0,267133	2,979086	0,636987	0,619841	-0,750614	-2,780484	-0,827180	-14,445500	13,561581	13,482861	0,046404	0,140969	0,267133	-8,086970	4,279698	0,619841	0,046404	0,140969	0,267133	-8,086970	4,279698	0,619841
11:46:28,75	0,353982	3,198963	-0,074981	0,092945	0,231978	0,230019	0,046275	0,144890	0,269507	3,041097	0,663106	0,660580	-0,753147	-2,779115	-0,824541	-14,417727	13,677821	13,444313	0,046275	0,144890	0,269507	-8,332774	4,295711	0,660580	0,046275	0,144890	0,269507	-8,332774	4,295711	0,660580
11:46:28,80	0,353982	3,198963	-0,074981	0,092945	0,231978	0,230019	0,046356	0,147768	0,272146	3,076198	0,692968	0,622032	-0,754401	-2,777901	-0,824873	-14,354918	13,735517	13,417994	0,045932	0,149461	0,271814	-8,649830	4,295135	0,595714	0,045932	0,149461	0,271814	-8,649830	4,295135	0,595714
11:46:28,85	0,353982	3,198963	-0,074981	0,092945	0,231978	0,230019	0,045932	0,149461	0,271814	3,082869	0,689478	0,595714	-0,755594	-2,779633	-0,826793	-14,368811	13,763604	13,448813	0,048028	0,149629	0,269894	-8,671648	4,376746	0,626533	0,048028	0,149629	0,269894	-8,671648	4,376746	0,626533
11:46:28,90	0,353982	3,198963	-0,074981	0,092945	0,231978	0,230019	0,048028	0,149629	0,269894	3,074203	0,606578	0,626533	-0,758230	-2,776022	-0,829086	-14,245264	13,864065	13,452236	0,048028	0,149629	0,269894	-8,671648	4,376746	0,626533	0,048028	0,149629	0,269894	-8,671648	4,376746	0,626533
11:46:28,95	0,353982	3,198963	-0,074981	0,092945	0,231978	0,230019	0,046219	0,153717	0,267601	3,138022	0,643869	0,629956	-0,759352	-2,775536	-0,825616	-14,231382	13,869342	13,411268	0,046219	0,153717	0,267601	-8,928765	4,272049	0,629956	0,046219	0,153717	0,267601	-8,928765	4,272049	0,629956
11:46:29,00	0,353982	3,198963	-0,074981	0,092945	0,231978	0,230019	0,046360	0,154932	0,271071	3,189673	0,627170	0,588988	-0,761022	-2,774795	-0,825601	-14,205695	13,935610	13,422630	0,046552	0,156748	0,271086	-9,090840	4,282381	0,600349	0,046552	0,156748	0,271086	-9,090840	4,282381	0,600349
11:46:29,05	0,353982	3,198963	-0,074981	0,092945	0,231978	0,230019	0,046552	0,156748	0,271086	3,213909	0,628052	0,600349	-0,755666	-2,773942	-0,831025	-14,174054	13,953787	13,422394	0,043135	0,152536	0,265662	-9,010784	4,173519	0,600114	0,043135	0,152536	0,265662	-9,010784	4,173519	0,600114
11:46:29,10	0,353982	3,198963	-0,074981	0,092945	0,231978	0,230019	0,043135	0,152536	0,265662	2,963322	0,787418	0,600114	-0,759811	-2,775064	-0,833325	-14,173550	13,943163	13,466172	0,046180	0,155565	0,263362	-9,082093	4,248454	0,643891	0,046180	0,155565	0,263362	-9,082093	4,248454	0,643891
11:46:29,15	0,353982	3,198963	-0,074981	0,092945	0,231978	0,230019	0,046180	0,155565	0,263362	3,129758	0,623349	0,643891	-0,759756	-2,776378	-0,828675	-14,173722	13,972508	13,439872	0,047290	0,154860	0,268012	-9,088740	4,292707	0,617592	0,047290	0,154860	0,268012	-9,088740	4,292707	0,617592
11:46:29,20	0,353982	3,198963	-0,074981	0,092945	0,231978	0,230019	0,048210	0,155542	0,264162	3,054690	0,491371	0,629446	-0,760806	-2,776834	-0,832525	-14,113772	13,993923	13,451726	0,048210	0,155542	0,264162	-9,155320	4,275874	0,629446	0,048210	0,155542	0,264162	-9,155320	4,275874	0,629446
11:46:29,25	0,353982	3,198963	-0,074981	0,092945	0,231978	0,230019	0,048210	0,155542	0,264162	3,054690	0,491371	0,629446	-0,759065	-2,774342	-0,827498	-14,142077	14,028156	13,445880	0,048210	0,155542	0,264162	-9,155320	4,275874	0,629446	0,048210	0,155542	0,264162	-9,155320	4,275874	0,629446
11:46:29,30	0,353982	3,198963	-0,074981	0,092945	0,231978	0,230019	0,045182	0,155280	0,269189	3,025598	0,690476	0,623600	-0,760170	-2,772157	-0,830211	-14,104000	14,049446	13,447955	0,043842	0,157329	0,266476	-9,255671	4,179407	0,625675	0,043842	0,157329	0,266476	-9,255671	4,179407	0,625675
11:46:29,35	0,353982	3,198963	-0,074981	0,092945	0,231978	0,230019	0,041983	0,155729	0,265672	3,018996	0,852151	0,602728	-0,757854	-2,771347	-0,831015	-14,123051	14,051755	13,425008	0,041983	0,155729	0,265672	-9,205734	4,147799	0,602728	0,041983	0,155729	0,265672	-9,205734	4,147799	0,602728
11:46:29,40	0,353982	3,198963	-0,074981	0,092945	0,231978	0,230019	0,041983	0,155729	0,265672	3,018996	0,852151	0,602728	-0,761283	-2,774572	-0,831341	-14,086977	14,084057	13,473251	0,046489	0,157086	0,265346	-9,287713	4,252136	0,650971	0,046489	0,157086	0,265346	-9,287713	4,252136	0,650971
11:46:29,45	0,353982	3,198963	-0,074981	0,092945	0,231978	0,230019	0,046489	0,157086	0,265346	3,043562	0,602713	0,650971	-0,759487	-2,772301	-0,829073	-14,081988	14,085665	13,394997	0,046489	0,157086	0,265346	-9,287713	4,252136	0,650971	0,046489	0,157086	0,265346	-9,287713	4,252136	0,650971
11:46:29,50	0,353982	3,198963	-0,074981	0,092945	0,231978	0,230019	0,043625	0,156666	0,267614	3,017826	0,748149	0,572716	-0,758912	-2,773168	-0,828263	-14,091818	14,099385	13,438621	0,043625	0,156666	0,267614	-9,280465	4,172711	0,572716	0,043625	0,156666	0,267614	-9,280465	4,172711	0,572716
11:46:29,55	0,353982	3,198963	-0,074981	0,092945	0,231978	0,230019	0,044088	0,155734	0,268424	2,962410	0,739431	0,616341	-0,761859	-2,773217	-0,833713	-14,092357	14,125412	13,432570	0,044088	0,155734	0,268424	-9,262742	4,200361	0,616341	0,044088	0,155734	0,268424	-9,262742	4,200361	0,616341
11:46:29,60	0,353982	3,198963	-0,074981	0,092945	0,231978	0,230019	0,045605	0,158262	0,262974	3,071597	0,674051	0,610290	-0,761842	-2,772853	-0,831350	-14,073490	14,096310	13,463979	0,045605	0,158262	0,262974	-9,352006	4,254030	0,610290	0,045605	0,158262	0,262974	-9,352006	4,254030	0,610290
11:46:29,65	0,353982	3,198963	-0,074981	0,092945	0,231978	0,230019	0,045280	0,158429	0,265337	3,096042	0,660049	0,641699	-0,762343	-2,772880	-0,831383	-14,056728	14,147508	13,412079	0,045280	0,158429	0,265337	-9,340657	4,214533	0,641699	0,045280	0,158429	0,265337	-9,340657	4,214533	0,641699
11:46:29,70	0,353982	3,198963	-0,074981	0,092945	0,231978	0,230019	0,045554	0,158849	0,265305	3,065171	0,656863	0,589799	-0,761121	-2,770740	-0,831744	-14,030187	14,158347	13,441973	0,045554	0,158849	0,265305	-9,404511	4,232887	0,589799	0,045554	0,158849	0,265305	-9,404511	4,232887	0,589799
11:46:29,75	0,353982	3,198963	-0,074981	0,092945	0,231978	0,230019	0,043090	0,158861	0,264943	3,043137	0,767436	0,619693	-0,760547	-2,773867	-0,828631	-14,049934	14,152728	13,439737	0,043090	0,158861	0,264943	-9,427486	4,150021	0,619693	0,043090	0,158861	0,264943	-9,427486	4,150021	0,619693
11:46:29,80	0,353982	3,198963	-0,074981	0,092945	0,231978	0,230019	0,045511	0,156801	0,268056	2,950749	0,655843	0,617457	-0,765844	-2,773075	-0,832143	-14,034833	14,137417	13,425895	0,045511	0,156801	0,268056	-9,358152	4,228464	0,617457	0,045511	0,156801	0,268056	-9,358152	4,228464	0,617457
11:46:29,85	0,353982	3,198963	-0,074981	0,092945	0,231978	0,230019	0,047474	0,161784	0,264544	3,215558	0,533056	0,603615	-0,762960	-2,771222	-0,829451	-14,071785	14,156608	13,416335	0,047474	0,161784	0,264544	-9,484484	4,259739	0,603615	0,047474	0,161784	0,264544	-9,484484	4,259739	0,603615
11:46:29,90	0,353982	3,198963	-0,074981	0,092945	0,231978	0,230019	0,044427	0,160213	0,267236	3,135717	0,733084	0,594054	-0,757556	-2,772533	-0,832504	-14,021577	14,165277	13,442919	0,042861	0,154878	0,264183	-9,332219	4,139943	0,620639	0,042861	0,154878	0,264183	-9,332219	4,139943	0,620639
11:46:29,95	0,353982	3,198963	-0,074981	0,092945	0,231978	0,230019	0,042861	0,154878	0,264183	2,825667	0,775387	0,620639	-0,762851	-2,772139	-0,834472	-14,025454	14,192193	13,424782	0,042861	0,154878	0,264183	-9,332219	4,139943	0,620639	0,042861	0,154878	0,264183	-9,332219	4,139943	0,620639
11:46:30,00	0,353982	3,198963	-0,074981	0,092945	0,231978	0,230019	0,045167	0,159661	0,262215	3,053025	0,672283	0,602501	-0,762848	-2,774828	-0,832527	-14,037638	14,198879	13,418694	0,045167	0,159661	0,262215	-9,480346	4,217871	0,602501	0,045167	0,159661	0,262215	-9,480346	4,217871	0,602501
11:46:30,05	0,353982	3,198963	-0,074981	0,092945	0,231978	0,230019	0,047494	0,158313	0,264160	2,983240	0,565176	0,596414	-0,766370	-2,772381	-0,828665	-14,037497	14,208190	13,406705	0,047494	0,158313	0,264160	-9,444327	4,293429	0,596414	0,047494	0,158313	0,264160	-9,444327	4,293429	0,596414
11:46:30,10	0,353982	3,198963	-0,074981	0,092945	0,231978	0,230019	0,047136	0,162586	0,268022	3,197328	0,588313	0,584424	-0,765150	-2,772102	-0,832503	-14,008344	14,219065	13,452947	0,047136	0,162586	0,268022	-9,565709	4,288481	0,584424	0,047136	0,162586	0,268022	-9,565709	4,288481	0,584424
11:46:30,15	0,353982	3,198963	-0,074981	0,092945	0,231978	0,230019	0,046285	0,161670	0,264184	3,125681	0,612775	0,630667	-0,763330	-2,773782	-0,831735	-13,993236	14,217679	13,418429	0,046285	0,161670	0,264184	-9,565420	4,246111	0,630667	0,046285	0,161670	0,264184	-9,565420	4,246111	0,630667
11:46:30,20	0,353982	3,198963	-0,074981	0,092945	0,231978	0,230019	0,043002	0,158858	0,262232	2,970137	0,814466	0,633755	-0,761073	-2,770666	-0,834455	-14,030546	14,242615	13,456035	0,043002	0,158858	0,262232	-9,500182	4,190129	0,633755	0,043002	0,158858	0,262232	-9,500182	4,190129	0,633755
11:46:30,25	0,353982	3,198963	-0,074981	0,092945	0,231978	0,230019	0,043002	0,158858	0,262232	2,970137	0,814466	0,633755	-0,759888	-2,773295	-0,832908	-14,042484	14,250466	13,435902	0,043002	0,158858	0,262232	-9,500182	4,190129	0,633755	0,043002	0,158858	0,262232	-9,500182	4,190129	0,633755
11:46:30,30	0,353982	3,198963	-0,074981	0,092945	0,231978	0,230019	0,044687	0,156516	0,263779	2,847569	0,741123	0,613622	-0,760453	-2,769438	-0,832912	-14,001832	14,194486	13,429323	0,044687	0,156516	0,263779	-9,438973	4,249039	0,613622	0,044687	0,156516	0,263779	-9,438973	4,249039	0,613622
11:46:30,35	0,353982	3,198963	-0,074981	0,092945	0,231978	0,230019	0,041628	0,158934	0,263775	3,001438	0,836972	0,607043	-0,764499	-2,768397	-0,835225	-13,963201	14,212866	13,444913	0,041628	0,158934	0,263775	-9,474884	4,104791	0,607043	0,041628	0,158934	0,263775	-9,474884	4,104791	0,607043
11:46:30,40	0,353982	3,198963	-0,074981	0,092945	0,231978	0,230019	0,042750	0,162959	0,261463	3,175504	0,754369	0,622632	-0,762753	-2,771069	-0,834471	-13,998224	14,250485	13,416853	0,044191	0,160111	0,262216	-9,556370	4,197573	0,594573	0,044191	0,160111	0,262216	-9,556370	4,197573	0,594573
11:46:30,45	0,353982	3,198963	-0,074981	0,092945	0,231978	0,230019	0,044191	0,160111	0,262216	3,012331	0,728595	0,594573	-0,766950	-2,772171	-0,833702	-14,037149	14,256126	13,430613	0,044191	0,160111	0,262216	-9,556370	4,197573	0,594573	0,044191	0,160111	0,262216	-9,556370	4,197573	0,594573
11:46:30,50	0,353982	3,198963	-0,074981	0,092945	0,231978	0,230019	0,047244	0,163194	0,262985	3,187247	0,606362	0,608333	-0,765139	-2,772556	-0,834859	-14,010551	14,238435	13,421042	0,047244	0,163194	0,262985	-9,623505	4,315012	0,608333	0,047244	0,163194	0,262985	-9,623505	4,315012	0,608333
11:46:30,55	0,353982	3,198963	-0,074981	0,092945	0,231978	0,230019	0,046672	0,161434	0,261828	3,097708	0,604217	0,598762	-0,763300	-2,770882	-0,833677	-13,974598	14,240169	13,425421	0,046672	0,161434	0,261828	-9,574822	4,267978	0,598762	0,046672	0,161434	0,261828	-9,574822	4,267978	0,598762
11:46:30,60	0,353982	3,198963	-0,074981	0,092945	0,231978	0,230019	0,044302	0,160678	0,263010	3,038919	0,697193	0,603141	-0,763346	-2,772519	-0,833264	-14,010789	14,282522	13,470254	0,044302	0,160678	0,263010	-9,574266	4,174900	0,603141	0,044302	0,160678	0,263010	-9,574266	4,174900	0,603141
11:46:30,65	0,353982	3,198963	-0,074981	0,092945	0,231978	0,230019	0,045743	0,159899	0,263423	2,979861	0,674793	0,647974	-0,767398	-2,771863	-0,834466	-13,973377	14,261914	13,411196	0,047201	0,163736	0,262221	-9,674768	4,261547	0,588916	0,047201	0,163736	0,262221	-9,674768	4,261547	0,588916
11:46:30,70	0,353982	3,198963	-0,074981	0,092945	0,231978	0,230019	0,047201	0,163736	0,262221	3,178535	0,556246	0,588916	-0,763878	-2,772304	-0,832529	-13,992531	14,281816	13,406549	0,047201	0,163736	0,262221	-9,674768	4,261547	0,588916	0,047201	0,163736	0,262221	-9,674768	4,261547	0,588916
11:46:30,75	0,353982	3,198963	-0,074981	0,092945	0,231978	0,230019	0,045823	0,160467	0,264159	3,000875	0,654443	0,584269	-0,764482	-2,768763	-0,831762	-13,987605	14,271311	13,410961	0,045823	0,160467	0,264159	-9,595790	4,251569	0,584269	0,045823	0,160467	0,264159	-9,595790	4,251569	0,584269
11:46:30,80	0,353982	3,198963	-0,074981	0,092945	0,231978	0,230019	0,043059	0,162761	0,264925	3,126807	0,788686	0,588681	-0,763221	-2,769348	-0,830570	-13,956359	14,285554	13,420193	0,043059	0,162761	0,264925	-9,649953	4,168787	0,588681	0,043059	0,162761	0,264925	-9,649953	4,168787	0,588681
11:46:30,85	0,353982	3,198963	-0,074981	0,092945	0,231978	0,230019	0,042935	0,161376	0,266117	3,026821	0,775193	0,597912	-0,766754	-2,773149	-0,834425	-13,962668	14,308054	13,451220	0,047993	0,162536	0,262262	-9,688262	4,296334	0,628940	0,047993	0,162536	0,262262	-9,688262	4,296334	0,628940
11:46:30,90	0,353982	3,198963	-0,074981	0,092945	0,231978	0,230019	0,047993	0,162536	0,262262	3,070787	0,528851	0,628940	-0,761489	-2,772824	-0,835601	-13,966847	14,274470	13,432481	0,045078	0,158138	0,261086	-9,540556	4,205912	0,610200	0,045078	0,158138	0,261086	-9,540556	4,205912	0,610200
11:46:30,95	0,353982	3,198963	-0,074981	0,092945	0,231978	0,230019	0,045078	0,158138	0,261086	2,873294	0,667263	0,610200	-0,765605	-2,773137	-0,834064	-13,979536	14,305983	13,422237	0,045078	0,158138	0,261086	-9,540556	4,205912	0,610200	0,045078	0,158138	0,261086	-9,540556	4,205912	0,610200
11:46:31,00	0,353982	3,198963	-0,074981	0,092945	0,231978	0,230019	0,047408	0,161546	0,262623	3,029563	0,572858	0,599957	-0,761526	-2,771023	-0,832507	-13,981062	14,261482	13,430589	0,043537	0,159071	0,264180	-9,546912	4,170896	0,608309	0,043537	0,159071	0,264180	-9,546912	4,170896	0,608309
11:46:31,05	0,353982	3,198963	-0,074981	0,092945	0,231978	0,230019	0,043537	0,159071	0,264180	2,940139	0,753203	0,608309	-0,763832	-2,773584	-0,833264	-13,970196	14,285158	13,440608	0,043537	0,159071	0,264180	-9,546912	4,170896	0,608309	0,043537	0,159071	0,264180	-9,546912	4,170896	0,608309
11:46:31,10	0,353982	3,198963	-0,074981	0,092945	0,231978	0,230019	0,046909	0,159788	0,263423	2,951482	0,580318	0,618328	-0,762690	-2,771543	-0,832500	-13,983570	14,286272	13,440816	0,046909	0,159788	0,263423	-9,591846	4,262665	0,618328	0,046909	0,159788	0,263423	-9,591846	4,262665	0,618328
11:46:31,15	0,353982	3,198963	-0,074981	0,092945	0,231978	0,230019	0,044570	0,159820	0,264187	2,958862	0,714093	0,618536	-0,765011	-2,772497	-0,836777	-13,976962	14,329196	13,434493	0,044570	0,159820	0,264187	-9,586969	4,212818	0,618536	0,044570	0,159820	0,264187	-9,586969	4,212818	0,618536
11:46:31,20	0,353982	3,198963	-0,074981	0,092945	0,231978	0,230019	0,046557	0,161352	0,259910	2,998065	0,626513	0,612213	-0,761428	-2,771493	-0,832469	-13,943779	14,290723	13,455292	0,043895	0,158751	0,264218	-9,582399	4,162710	0,633012	0,043895	0,158751	0,264218	-9,582399	4,162710	0,633012
11:46:31,25	0,353982	3,198963	-0,074981	0,092945	0,231978	0,230019	0,043895	0,158751	0,264218	2,879540	0,716930	0,633012	-0,762623	-2,769918	-0,834064	-13,959394	14,321774	13,423529	0,043895	0,158751	0,264218	-9,582399	4,162710	0,633012	0,043895	0,158751	0,264218	-9,582399	4,162710	0,633012
11:46:31,30	0,353982	3,198963	-0,074981	0,092945	0,231978	0,230019	0,043129	0,160573	0,262623	2,955235	0,785821	0,601249	-0,762054	-2,770812	-0,836382	-13,963653	14,319148	13,439400	0,043129	0,160573	0,262623	-9,649784	4,171454	0,601249	0,043129	0,160573	0,262623	-9,649784	4,171454	0,601249
11:46:31,35	0,353982	3,198963	-0,074981	0,092945	0,231978	0,230019	0,043619	0,159633	0,260305	2,910751	0,762734	0,617120	-0,764385	-2,771638	-0,832901	-13,967141	14,329822	13,417754	0,043619	0,159633	0,260305	-9,620466	4,186805	0,617120	0,043619	0,159633	0,260305	-9,620466	4,186805	0,617120
11:46:31,40	0,353982	3,198963	-0,074981	0,092945	0,231978	0,230019	0,045499	0,161239	0,263786	2,986760	0,673294	0,595473	-0,760751	-2,770312	-0,834808	-13,904536	14,307349	13,428066	0,042534	0,158756	0,261879	-9,616544	4,100971	0,605786	0,042534	0,158756	0,261879	-9,616544	4,100971	0,605786
11:46:31,45	0,353982	3,198963	-0,074981	0,092945	0,231978	0,230019	0,042534	0,158756	0,261879	2,845766	0,762028	0,605786	-0,766726	-2,772435	-0,834442	-13,953720	14,317700	13,427333	0,047360	0,162868	0,262245	-9,709904	4,276628	0,605052	0,047360	0,162868	0,262245	-9,709904	4,276628	0,605052
11:46:31,50	0,353982	3,198963	-0,074981	0,092945	0,231978	0,230019	0,047360	0,162868	0,262245	3,075257	0,558852	0,605052	-0,766136	-2,770066	-0,832537	-13,959811	14,331139	13,393204	0,047360	0,162868	0,262245	-9,709904	4,276628	0,605052	0,047360	0,162868	0,262245	-9,709904	4,276628	0,605052
11:46:31,55	0,353982	3,198963	-0,074981	0,092945	0,231978	0,230019	0,045014	0,163542	0,264150	3,101712	0,692865	0,570923	-0,763816	-2,770455	-0,834850	-13,973275	14,340039	13,419604	0,044191	0,161338	0,261837	-9,678933	4,220742	0,597324	0,044191	0,161338	0,261837	-9,678933	4,220742	0,597324
11:46:31,60	0,353982	3,198963	-0,074981	0,092945	0,231978	0,230019	0,044191	0,161338	0,261837	2,986137	0,751769	0,597324	-0,767946	-2,774994	-0,834427	-13,982527	14,332910	13,451742	0,050187	0,162645	0,262260	-9,702764	4,384087	0,629462	0,050187	0,162645	0,262260	-9,702764	4,384087	0,629462
11:46:31,65	0,353982	3,198963	-0,074981	0,092945	0,231978	0,230019	0,050187	0,162645	0,262260	3,064892	0,444419	0,629462	-0,766714	-2,769948	-0,832876	-13,936588	14,301408	13,445434	0,050187	0,162645	0,262260	-9,702764	4,384087	0,629462	0,050187	0,162645	0,262260	-9,702764	4,384087	0,629462
11:46:31,70	0,353982	3,198963	-0,074981	0,092945	0,231978	0,230019	0,045201	0,164101	0,263811	3,144910	0,648164	0,623153	-0,764368	-2,770926	-0,834048	-13,952681	14,329777	13,437791	0,045201	0,164101	0,263811	-9,737034	4,196418	0,623153	0,045201	0,164101	0,263811	-9,737034	4,196418	0,623153
11:46:31,75	0,353982	3,198963	-0,074981	0,092945	0,231978	0,230019	0,044874	0,161581	0,262639	2,997319	0,693253	0,615511	-0,765497	-2,770394	-0,834084	-13,933003	14,325204	13,384051	0,044874	0,161581	0,262639	-9,686760	4,215893	0,615511	0,044874	0,161581	0,262639	-9,686760	4,215893	0,615511
11:46:31,80	0,353982	3,198963	-0,074981	0,092945	0,231978	0,230019	0,044978	0,162824	0,262603	3,056094	0,668530	0,561771	-0,764987	-2,773211	-0,835597	-13,968849	14,329279	13,443283	0,044978	0,162824	0,262603	-9,725587	4,199314	0,561771	0,044978	0,162824	0,262603	-9,725587	4,199314	0,561771
11:46:31,85	0,353982	3,198963	-0,074981	0,092945	0,231978	0,230019	0,047163	0,160974	0,261090	2,974288	0,587994	0,621003	-0,765543	-2,768888	-0,834845	-13,949060	14,338143	13,424070	0,043698	0,163617	0,261842	-9,749787	4,185754	0,601790	0,043698	0,163617	0,261842	-9,749787	4,185754	0,601790
11:46:31,90	0,353982	3,198963	-0,074981	0,092945	0,231978	0,230019	0,043698	0,163617	0,261842	3,094169	0,755495	0,601790	-0,765542	-2,770123	-0,834439	-13,954812	14,351231	13,443499	0,043698	0,163617	0,261842	-9,749787	4,185754	0,601790	0,043698	0,163617	0,261842	-9,749787	4,185754	0,601790
11:46:31,95	0,353982	3,198963	-0,074981	0,092945	0,231978	0,230019	0,044766	0,162999	0,262248	3,053565	0,711459	0,621219	-0,768465	-2,768560	-0,836791	-13,936244	14,344783	13,420034	0,044766	0,162999	0,262248	-9,741863	4,225594	0,621219	0,044766	0,162999	0,262248	-9,741863	4,225594	0,621219
11:46:32,00	0,353982	3,198963	-0,074981	0,092945	0,231978	0,230019	0,044874	0,166312	0,259896	3,222126	0,686527	0,597754	-0,763780	-2,772701	-0,832868	-13,955022	14,317553	13,446234	0,046118	0,160184	0,263819	-9,638000	4,244757	0,623954	0,046118	0,160184	0,263819	-9,638000	4,244757	0,623954
11:46:32,05	0,353982	3,198963	-0,074981	0,092945	0,231978	0,230019	0,046118	0,160184	0,263819	2,936467	0,624514	0,623954	-0,762555	-2,768315	-0,837519	-13,918506	14,341099	13,464841	0,046118	0,160184	0,263819	-9,638000	4,244757	0,623954	0,046118	0,160184	0,263819	-9,638000	4,244757	0,623954
11:46:32,10	0,353982	3,198963	-0,074981	0,092945	0,231978	0,230019	0,041707	0,161316	0,259168	2,956661	0,834006	0,642561	-0,763806	-2,771912	-0,836765	-13,957253	14,314149	13,438941	0,041707	0,161316	0,259168	-9,706637	4,108030	0,642561	0,041707	0,161316	0,259168	-9,706637	4,108030	0,642561
11:46:32,15	0,353982	3,198963	-0,074981	0,092945	0,231978	0,230019	0,045447	0,160601	0,259922	2,962213	0,659601	0,616661	-0,764267	-2,769781	-0,833268	-13,901922	14,316706	13,417182	0,045447	0,160601	0,259922	-9,644987	4,227223	0,616661	0,045447	0,160601	0,259922	-9,644987	4,227223	0,616661
11:46:32,20	0,353982	3,198963	-0,074981	0,092945	0,231978	0,230019	0,043833	0,162066	0,263419	3,008479	0,696931	0,594902	-0,764853	-2,768941	-0,833308	-13,926736	14,387365	13,385833	0,043833	0,162066	0,263419	-9,713671	4,137792	0,594902	0,043833	0,162066	0,263419	-9,713671	4,137792	0,594902
11:46:32,25	0,353982	3,198963	-0,074981	0,092945	0,231978	0,230019	0,043398	0,162993	0,263379	3,007924	0,776376	0,563552	-0,763737	-2,770925	-0,832489	-13,952934	14,379077	13,443378	0,043398	0,162993	0,263379	-9,787036	4,183080	0,563552	0,043398	0,162993	0,263379	-9,787036	4,183080	0,563552
11:46:32,30	0,353982	3,198963	-0,074981	0,092945	0,231978	0,230019	0,044558	0,161035	0,264198	2,926370	0,734552	0,621098	-0,766108	-2,772402	-0,835189	-13,948320	14,357253	13,463027	0,044558	0,161035	0,264198	-9,714865	4,232390	0,621098	0,044558	0,161035	0,264198	-9,714865	4,232390	0,621098
11:46:32,35	0,353982	3,198963	-0,074981	0,092945	0,231978	0,230019	0,047023	0,162350	0,261498	3,011329	0,591490	0,640746	-0,763734	-2,772407	-0,832477	-13,948253	14,359707	13,447328	0,045841	0,160291	0,264210	-9,680724	4,252632	0,625048	0,045841	0,160291	0,264210	-9,680724	4,252632	0,625048
11:46:32,40	0,353982	3,198963	-0,074981	0,092945	0,231978	0,230019	0,045841	0,160291	0,264210	2,902136	0,654132	0,625048	-0,767280	-2,769911	-0,835215	-13,936747	14,342891	13,438405	0,045841	0,160291	0,264210	-9,680724	4,252632	0,625048	0,045841	0,160291	0,264210	-9,680724	4,252632	0,625048
11:46:32,45	0,353982	3,198963	-0,074981	0,092945	0,231978	0,230019	0,045452	0,164610	0,261472	3,135526	0,655992	0,616124	-0,770169	-2,773890	-0,834448	-13,949415	14,411446	13,414949	0,050342	0,165122	0,262239	-9,852979	4,398802	0,592668	0,050342	0,165122	0,262239	-9,852979	4,398802	0,592668
11:46:32,50	0,353982	3,198963	-0,074981	0,092945	0,231978	0,230019	0,050342	0,165122	0,262239	3,109136	0,446920	0,592668	-0,767792	-2,769279	-0,836012	-13,917041	14,387576	13,406207	0,045160	0,165369	0,260676	-9,855039	4,221491	0,583927	0,045160	0,165369	0,260676	-9,855039	4,221491	0,583927
11:46:32,55	0,353982	3,198963	-0,074981	0,092945	0,231978	0,230019	0,045160	0,165369	0,260676	3,126463	0,676443	0,583927	-0,767812	-2,770008	-0,836380	-13,920388	14,374675	13,430167	0,045802	0,165022	0,260307	-9,832998	4,234953	0,607887	0,045802	0,165022	0,260307	-9,832998	4,234953	0,607887
11:46:32,60	0,353982	3,198963	-0,074981	0,092945	0,231978	0,230019	0,045802	0,165022	0,260307	3,121267	0,639506	0,607887	-0,767832	-2,771061	-0,835583	-13,942487	14,410497	13,464812	0,046724	0,164513	0,261104	-9,839476	4,296444	0,642532	0,046724	0,164513	0,261104	-9,839476	4,296444	0,642532
11:46:32,65	0,353982	3,198963	-0,074981	0,092945	0,231978	0,230019	0,046724	0,164513	0,261104	3,074812	0,628596	0,642532	-0,762552	-2,772243	-0,837144	-13,936384	14,354263	13,435565	0,046724	0,164513	0,261104	-9,839476	4,296444	0,642532	0,046724	0,164513	0,261104	-9,839476	4,296444	0,642532
11:46:32,70	0,353982	3,198963	-0,074981	0,092945	0,231978	0,230019	0,045107	0,159349	0,259543	2,851944	0,679281	0,613285	-0,762549	-2,770873	-0,835976	-13,935834	14,363962	13,445053	0,043919	0,160032	0,260711	-9,683739	4,193091	0,622773	0,043919	0,160032	0,260711	-9,683739	4,193091	0,622773
11:46:32,75	0,353982	3,198963	-0,074981	0,092945	0,231978	0,230019	0,043919	0,160032	0,260711	2,878741	0,745411	0,622773	-0,766662	-2,770097	-0,837170	-13,926371	14,353138	13,415669	0,043919	0,160032	0,260711	-9,683739	4,193091	0,622773	0,043919	0,160032	0,260711	-9,683739	4,193091	0,622773
11:46:32,80	0,353982	3,198963	-0,074981	0,092945	0,231978	0,230019	0,043844	0,164792	0,260696	3,087977	0,758654	0,618691	-0,766633	-2,768428	-0,835991	-13,924740	14,401764	13,440971	0,043844	0,164792	0,260696	-9,848164	4,200370	0,618691	0,043844	0,164792	0,260696	-9,848164	4,200370	0,618691
11:46:32,85	0,353982	3,198963	-0,074981	0,092945	0,231978	0,230019	0,043844	0,164792	0,260696	3,087977	0,758654	0,618691	-0,769524	-2,771513	-0,834823	-13,915993	14,415148	13,425107	0,047960	0,165752	0,261864	-9,889581	4,308587	0,602826	0,047960	0,165752	0,261864	-9,889581	4,308587	0,602826
11:46:32,90	0,353982	3,198963	-0,074981	0,092945	0,231978	0,230019	0,047960	0,165752	0,261864	3,121957	0,543689	0,602826	-0,766057	-2,772367	-0,835203	-13,931117	14,366925	13,434111	0,047960	0,165752	0,261864	-9,889581	4,308587	0,602826	0,047960	0,165752	0,261864	-9,889581	4,308587	0,602826
11:46:32,95	0,353982	3,198963	-0,074981	0,092945	0,231978	0,230019	0,046967	0,162323	0,261484	2,992954	0,584352	0,611831	-0,767145	-2,772260	-0,837529	-13,891075	14,381831	13,420885	0,046967	0,162323	0,261484	-9,749379	4,271238	0,611831	0,046967	0,162323	0,261484	-9,749379	4,271238	0,611831
11:46:33,00	0,353982	3,198963	-0,074981	0,092945	0,231978	0,230019	0,047419	0,163318	0,259158	3,011785	0,533626	0,598605	-0,769568	-2,772801	-0,836765	-13,933290	14,408699	13,430906	0,049098	0,165146	0,259922	-9,859286	4,350498	0,608625	0,049098	0,165146	0,259922	-9,859286	4,350498	0,608625
11:46:33,05	0,353982	3,198963	-0,074981	0,092945	0,231978	0,230019	0,049098	0,165146	0,259922	3,104673	0,496270	0,608625	-0,765432	-2,772142	-0,830166	-13,929841	14,377343	13,412128	0,049098	0,165146	0,259922	-9,859286	4,350498	0,608625	0,049098	0,165146	0,259922	-9,859286	4,350498	0,608625
11:46:33,10	0,353982	3,198963	-0,074981	0,092945	0,231978	0,230019	0,046460	0,161894	0,266521	2,960984	0,614803	0,589847	-0,761894	-2,769824	-0,835590	-13,908389	14,374209	13,430598	0,046460	0,161894	0,266521	-9,747669	4,261915	0,589847	0,046460	0,161894	0,266521	-9,747669	4,261915	0,589847
11:46:33,15	0,353982	3,198963	-0,074981	0,092945	0,231978	0,230019	0,042683	0,159989	0,261097	2,853934	0,791055	0,608317	-0,763145	-2,771796	-0,835978	-13,945764	14,376390	13,445315	0,045016	0,160086	0,260709	-9,690990	4,236968	0,623034	0,045016	0,160086	0,260709	-9,690990	4,236968	0,623034
11:46:33,20	0,353982	3,198963	-0,074981	0,092945	0,231978	0,230019	0,045016	0,160086	0,260709	2,875793	0,703194	0,623034	-0,763662	-2,770186	-0,836740	-13,904418	14,372425	13,450221	0,045016	0,160086	0,260709	-9,690990	4,236968	0,623034	0,045016	0,160086	0,260709	-9,690990	4,236968	0,623034
11:46:33,25	0,353982	3,198963	-0,074981	0,092945	0,231978	0,230019	0,043880	0,161339	0,259947	2,923707	0,724468	0,627941	-0,768959	-2,769650	-0,839099	-13,913440	14,415541	13,432914	0,043880	0,161339	0,259947	-9,741432	4,169078	0,627941	0,043880	0,161339	0,259947	-9,741432	4,169078	0,627941
11:46:33,30	0,353982	3,198963	-0,074981	0,092945	0,231978	0,230019	0,046065	0,166194	0,257588	3,143346	0,640246	0,610634	-0,768949	-2,774534	-0,835979	-13,924115	14,402920	13,425153	0,046065	0,166194	0,257588	-9,902921	4,256339	0,610634	0,046065	0,166194	0,257588	-9,902921	4,256339	0,610634
11:46:33,35	0,353982	3,198963	-0,074981	0,092945	0,231978	0,230019	0,044682	0,160136	0,258377	2,821528	0,699683	0,596215	-0,763020	-2,771481	-0,838310	-13,899250	14,415164	13,418495	0,044682	0,160136	0,258377	-9,749135	4,207212	0,596215	0,044682	0,160136	0,258377	-9,749135	4,207212	0,596215
11:46:33,40	0,353982	3,198963	-0,074981	0,092945	0,231978	0,230019	0,044682	0,160136	0,258377	2,821528	0,699683	0,596215	-0,765470	-2,770909	-0,835215	-13,947511	14,422589	13,436388	0,044682	0,160136	0,258377	-9,749135	4,207212	0,596215	0,044682	0,160136	0,258377	-9,749135	4,207212	0,596215
11:46:33,45	0,353982	3,198963	-0,074981	0,092945	0,231978	0,230019	0,045411	0,162543	0,261472	2,964403	0,707281	0,614107	-0,765384	-2,770333	-0,836757	-13,899502	14,409506	13,426824	0,044869	0,162757	0,259930	-9,813569	4,209558	0,604543	0,044869	0,162757	0,259930	-9,813569	4,209558	0,604543
11:46:33,50	0,353982	3,198963	-0,074981	0,092945	0,231978	0,230019	0,044869	0,162757	0,259930	2,962853	0,687348	0,604543	-0,767148	-2,770984	-0,834422	-13,896494	14,388345	13,429137	0,044869	0,162757	0,259930	-9,813569	4,209558	0,604543	0,044869	0,162757	0,259930	-9,813569	4,209558	0,604543
11:46:33,55	0,353982	3,198963	-0,074981	0,092945	0,231978	0,230019	0,046110	0,161369	0,259145	2,908089	0,615397	0,584899	-0,764802	-2,772102	-0,837542	-13,901786	14,390696	13,407180	0,046110	0,161369	0,259145	-9,759345	4,235013	0,584899	0,046110	0,161369	0,259145	-9,759345	4,235013	0,584899
11:46:33,60	0,353982	3,198963	-0,074981	0,092945	0,231978	0,230019	0,046110	0,161369	0,259145	2,908089	0,615397	0,584899	-0,765952	-2,768737	-0,833275	-13,897726	14,421862	13,415530	0,043771	0,164046	0,263413	-9,859328	4,185103	0,593250	0,043771	0,164046	0,263413	-9,859328	4,185103	0,593250
11:46:33,65	0,353982	3,198963	-0,074981	0,092945	0,231978	0,230019	0,043771	0,164046	0,263413	3,018314	0,749078	0,593250	-0,766568	-2,771333	-0,835569	-13,892489	14,375993	13,448828	0,046327	0,163282	0,261119	-9,801965	4,225363	0,626547	0,046327	0,163282	0,261119	-9,801965	4,225363	0,626547
11:46:33,70	0,353982	3,198963	-0,074981	0,092945	0,231978	0,230019	0,046327	0,163282	0,261119	3,015669	0,588705	0,626547	-0,767168	-2,770107	-0,832500	-13,920922	14,424017	13,419798	0,046327	0,163282	0,261119	-9,801965	4,225363	0,626547	0,046327	0,163282	0,261119	-9,801965	4,225363	0,626547
11:46:33,75	0,353982	3,198963	-0,074981	0,092945	0,231978	0,230019	0,045566	0,164415	0,264187	3,047206	0,676929	0,597518	-0,767128	-2,770632	-0,838280	-13,884018	14,414213	13,461312	0,046000	0,164118	0,258407	-9,861449	4,228485	0,639032	0,046000	0,164118	0,258407	-9,861449	4,228485	0,639032
11:46:33,80	0,353982	3,198963	-0,074981	0,092945	0,231978	0,230019	0,046000	0,164118	0,258407	3,021794	0,617455	0,639032	-0,766613	-2,773726	-0,836767	-13,931881	14,405248	13,416620	0,046000	0,164118	0,258407	-9,861449	4,228485	0,639032	0,046000	0,164118	0,258407	-9,861449	4,228485	0,639032
11:46:33,85	0,353982	3,198963	-0,074981	0,092945	0,231978	0,230019	0,048422	0,162125	0,259920	2,949854	0,528519	0,594340	-0,765468	-2,771441	-0,835984	-13,950089	14,435589	13,446910	0,048422	0,162125	0,259920	-9,776939	4,329617	0,594340	0,048422	0,162125	0,259920	-9,776939	4,329617	0,594340
11:46:33,90	0,353982	3,198963	-0,074981	0,092945	0,231978	0,230019	0,043786	0,164755	0,259568	3,069083	0,732195	0,648114	-0,766573	-2,768396	-0,837119	-13,890739	14,401765	13,470394	0,043786	0,164755	0,259568	-9,864201	4,169404	0,648114	0,043786	0,164755	0,259568	-9,864201	4,169404	0,648114
11:46:33,95	0,353982	3,198963	-0,074981	0,092945	0,231978	0,230019	0,043786	0,164755	0,259568	3,069083	0,732195	0,648114	-0,763587	-2,774006	-0,836740	-13,893579	14,401777	13,421425	0,043786	0,164755	0,259568	-9,864201	4,169404	0,648114	0,043786	0,164755	0,259568	-9,864201	4,169404	0,648114
11:46:34,00	0,353982	3,198963	-0,074981	0,092945	0,231978	0,230019	0,047151	0,159365	0,259947	2,790198	0,559670	0,599145	-0,768964	-2,770983	-0,836389	-13,930760	14,428651	13,421974	0,047151	0,159365	0,259947	-9,719948	4,261047	0,599145	0,047151	0,159365	0,259947	-9,719948	4,261047	0,599145
11:46:34,05	0,353982	3,198963	-0,074981	0,092945	0,231978	0,230019	0,047222	0,165533	0,260298	3,106240	0,601614	0,599693	-0,767169	-2,768198	-0,835608	-13,900884	14,397874	13,420929	0,047222	0,165533	0,260298	-9,888079	4,308566	0,599693	0,047222	0,165533	0,260298	-9,888079	4,308566	0,599693
11:46:34,10	0,353982	3,198963	-0,074981	0,092945	0,231978	0,230019	0,043912	0,165370	0,261079	3,109511	0,732483	0,598649	-0,766565	-2,771230	-0,837498	-13,886521	14,379201	13,464594	0,043912	0,165370	0,261079	-9,872059	4,179583	0,598649	0,043912	0,165370	0,261079	-9,872059	4,179583	0,598649
11:46:34,15	0,353982	3,198963	-0,074981	0,092945	0,231978	0,230019	0,046236	0,163331	0,259189	3,012482	0,589866	0,642314	-0,768896	-2,770197	-0,836751	-13,899013	14,444832	13,441895	0,046507	0,165866	0,259936	-9,926796	4,270210	0,619615	0,046507	0,165866	0,259936	-9,926796	4,270210	0,619615
11:46:34,20	0,353982	3,198963	-0,074981	0,092945	0,231978	0,230019	0,046507	0,165866	0,259936	3,093684	0,619399	0,619615	-0,762406	-2,770518	-0,834779	-13,889205	14,422356	13,460329	0,046507	0,165866	0,259936	-9,926796	4,270210	0,619615	0,046507	0,165866	0,259936	-9,926796	4,270210	0,619615
11:46:34,25	0,353982	3,198963	-0,074981	0,092945	0,231978	0,230019	0,043541	0,160086	0,261908	2,807661	0,753924	0,638048	-0,761868	-2,770830	-0,837135	-13,907630	14,409910	13,437374	0,043541	0,160086	0,261908	-9,759055	4,171867	0,638048	0,043541	0,160086	0,261908	-9,759055	4,171867	0,638048
11:46:34,30	0,353982	3,198963	-0,074981	0,092945	0,231978	0,230019	0,043542	0,159463	0,259552	2,795296	0,763603	0,615094	-0,764789	-2,773718	-0,837529	-13,915175	14,439466	13,423170	0,043542	0,159463	0,259552	-9,722573	4,181628	0,615094	0,043542	0,159463	0,259552	-9,722573	4,181628	0,615094
11:46:34,35	0,353982	3,198963	-0,074981	0,092945	0,231978	0,230019	0,047503	0,160549	0,259158	2,829928	0,578924	0,600889	-0,769455	-2,769956	-0,836374	-13,886444	14,440946	13,421970	0,047503	0,160549	0,259158	-9,773168	4,307917	0,600889	0,047503	0,160549	0,259158	-9,773168	4,307917	0,600889
11:46:34,40	0,353982	3,198963	-0,074981	0,092945	0,231978	0,230019	0,046578	0,166471	0,260313	3,122242	0,602879	0,599690	-0,765322	-2,770382	-0,834804	-13,876983	14,416036	13,425616	0,046578	0,166471	0,260313	-9,945757	4,259264	0,599690	0,046578	0,166471	0,260313	-9,945757	4,259264	0,599690
11:46:34,45	0,353982	3,198963	-0,074981	0,092945	0,231978	0,230019	0,044880	0,162679	0,261883	2,941886	0,670513	0,603336	-0,769003	-2,771809	-0,835948	-13,934565	14,402875	13,488622	0,044880	0,162679	0,261883	-9,828419	4,193625	0,603336	0,044880	0,162679	0,261883	-9,828419	4,193625	0,603336
11:46:34,50	0,353982	3,198963	-0,074981	0,092945	0,231978	0,230019	0,047956	0,165153	0,260739	3,110736	0,553845	0,666341	-0,761790	-2,770982	-0,835576	-13,874136	14,403433	13,421329	0,047956	0,165153	0,260739	-9,853799	4,318427	0,666341	0,047956	0,165153	0,260739	-9,853799	4,318427	0,666341
11:46:34,55	0,353982	3,198963	-0,074981	0,092945	0,231978	0,230019	0,043634	0,159320	0,261111	2,776683	0,726551	0,599049	-0,760691	-2,770733	-0,835994	-13,918498	14,424068	13,408392	0,043634	0,159320	0,261111	-9,729902	4,151833	0,599049	0,043634	0,159320	0,261111	-9,729902	4,151833	0,599049
11:46:34,60	0,353982	3,198963	-0,074981	0,092945	0,231978	0,230019	0,042869	0,158492	0,260693	2,737981	0,815088	0,586112	-0,768884	-2,773749	-0,835602	-13,903567	14,425540	13,401339	0,049578	0,164080	0,261085	-9,860491	4,345880	0,579059	0,049578	0,164080	0,261085	-9,860491	4,345880	0,579059
11:46:34,65	0,353982	3,198963	-0,074981	0,092945	0,231978	0,230019	0,049578	0,164080	0,261085	3,019810	0,454024	0,579059	-0,766545	-2,774072	-0,837913	-13,911116	14,444164	13,428001	0,049578	0,164080	0,261085	-9,860491	4,345880	0,579059	0,049578	0,164080	0,261085	-9,860491	4,345880	0,579059
11:46:34,70	0,353982	3,198963	-0,074981	0,092945	0,231978	0,230019	0,048687	0,161893	0,258774	2,893715	0,516186	0,605721	-0,765905	-2,770348	-0,837534	-13,882829	14,454268	13,418776	0,048687	0,161893	0,258774	-9,814880	4,338128	0,605721	0,048687	0,161893	0,258774	-9,814880	4,338128	0,605721
11:46:34,75	0,353982	3,198963	-0,074981	0,092945	0,231978	0,230019	0,045143	0,163200	0,259153	2,938799	0,681057	0,596496	-0,764130	-2,773516	-0,838292	-13,874502	14,420551	13,417908	0,045143	0,163200	0,259153	-9,872417	4,224753	0,596496	0,045143	0,163200	0,259153	-9,872417	4,224753	0,596496
11:46:34,80	0,353982	3,198963	-0,074981	0,092945	0,231978	0,230019	0,046999	0,160079	0,258395	2,801553	0,560478	0,595628	-0,769420	-2,771017	-0,836764	-13,885826	14,476656	13,413504	0,046999	0,160079	0,258395	-9,764679	4,249865	0,595628	0,046999	0,160079	0,258395	-9,764679	4,249865	0,595628
11:46:34,85	0,353982	3,198963	-0,074981	0,092945	0,231978	0,230019	0,047480	0,165910	0,259923	3,061840	0,573303	0,591223	-0,768853	-2,768940	-0,838313	-13,870546	14,431703	13,422946	0,047480	0,165910	0,259923	-9,962128	4,300482	0,591223	0,047480	0,165910	0,259923	-9,962128	4,300482	0,591223
11:46:34,90	0,353982	3,198963	-0,074981	0,092945	0,231978	0,230019	0,045397	0,166458	0,258374	3,121587	0,645885	0,600665	-0,764113	-2,768646	-0,836727	-13,863852	14,452802	13,452522	0,045397	0,166458	0,258374	-9,945340	4,209586	0,600665	0,045397	0,166458	0,258374	-9,945340	4,209586	0,600665
11:46:34,95	0,353982	3,198963	-0,074981	0,092945	0,231978	0,230019	0,042772	0,162500	0,259960	2,894163	0,787144	0,630241	-0,768274	-2,771832	-0,837531	-13,889469	14,445469	13,422776	0,042772	0,162500	0,259960	-9,862077	4,144773	0,630241	0,042772	0,162500	0,259960	-9,862077	4,144773	0,630241
11:46:35,00	0,353982	3,198963	-0,074981	0,092945	0,231978	0,230019	0,047613	0,164511	0,259156	3,017879	0,553964	0,600496	-0,766494	-2,769731	-0,835971	-13,897269	14,499125	13,443626	0,044903	0,164019	0,260716	-9,925755	4,253340	0,621345	0,044903	0,164019	0,260716	-9,925755	4,253340	0,621345
11:46:35,05	0,353982	3,198963	-0,074981	0,092945	0,231978	0,230019	0,044903	0,164019	0,260716	2,949774	0,728445	0,621345	-0,768337	-2,771246	-0,839080	-13,903812	14,422731	13,442594	0,044903	0,164019	0,260716	-9,925755	4,253340	0,621345	0,044903	0,164019	0,260716	-9,925755	4,253340	0,621345
11:46:35,10	0,353982	3,198963	-0,074981	0,092945	0,231978	0,230019	0,047137	0,164858	0,257607	3,062801	0,579774	0,620314	-0,768858	-2,768259	-0,835585	-13,878770	14,444744	13,441269	0,047137	0,164858	0,257607	-9,878541	4,279996	0,620314	0,047137	0,164858	0,257607	-9,878541	4,279996	0,620314
11:46:35,15	0,353982	3,198963	-0,074981	0,092945	0,231978	0,230019	0,044810	0,166803	0,261102	3,132358	0,690083	0,618988	-0,765982	-2,772273	-0,839461	-13,914447	14,447901	13,448842	0,044810	0,166803	0,261102	-9,961670	4,207658	0,618988	0,044810	0,166803	0,261102	-9,961670	4,207658	0,618988
11:46:35,20	0,353982	3,198963	-0,074981	0,092945	0,231978	0,230019	0,046849	0,162305	0,257226	2,913551	0,616547	0,626561	-0,764152	-2,769482	-0,835558	-13,878854	14,433442	13,460904	0,043516	0,162116	0,261129	-9,827628	4,167804	0,638623	0,043516	0,162116	0,261129	-9,827628	4,167804	0,638623
11:46:35,25	0,353982	3,198963	-0,074981	0,092945	0,231978	0,230019	0,044136	0,164459	0,261106	3,009729	0,722179	0,614407	-0,766492	-2,768847	-0,835581	-13,875854	14,443931	13,436687	0,044136	0,164459	0,261106	-9,900315	4,186875	0,614407	0,044136	0,164459	0,261106	-9,900315	4,186875	0,614407
11:46:35,30	0,353982	3,198963	-0,074981	0,092945	0,231978	0,230019	0,044136	0,164459	0,261106	3,009729	0,722179	0,614407	-0,767735	-2,769566	-0,835598	-13,907391	14,439531	13,431714	0,045381	0,165177	0,261089	-9,899751	4,244967	0,609433	0,045381	0,165177	0,261089	-9,899751	4,244967	0,609433
11:46:35,35	0,353982	3,198963	-0,074981	0,092945	0,231978	0,230019	0,045381	0,165177	0,261089	3,066621	0,682576	0,609433	-0,769442	-2,771215	-0,836365	-13,886595	14,450755	13,426941	0,045381	0,165177	0,261089	-9,899751	4,244967	0,609433	0,045381	0,165177	0,261089	-9,899751	4,244967	0,609433
11:46:35,40	0,353982	3,198963	-0,074981	0,092945	0,231978	0,230019	0,047662	0,165830	0,260322	3,080495	0,551535	0,604661	-0,767701	-2,771397	-0,837140	-13,898918	14,455806	13,432821	0,047662	0,165830	0,260322	-9,937192	4,293031	0,604661	0,047662	0,165830	0,260322	-9,937192	4,293031	0,604661
11:46:35,45	0,353982	3,198963	-0,074981	0,092945	0,231978	0,230019	0,046949	0,164232	0,259547	2,999155	0,601819	0,610540	-0,765953	-2,771413	-0,837894	-13,910702	14,480356	13,468402	0,046089	0,162710	0,258793	-9,868071	4,287023	0,646122	0,046089	0,162710	0,258793	-9,868071	4,287023	0,646122
11:46:35,50	0,353982	3,198963	-0,074981	0,092945	0,231978	0,230019	0,046089	0,162710	0,258793	2,904628	0,669013	0,646122	-0,768347	-2,773278	-0,834820	-13,929904	14,439160	13,425958	0,046089	0,162710	0,258793	-9,868071	4,287023	0,646122	0,046089	0,162710	0,258793	-9,868071	4,287023	0,646122
11:46:35,55	0,353982	3,198963	-0,074981	0,092945	0,231978	0,230019	0,047599	0,164472	0,259553	3,004557	0,541597	0,600190	-0,768234	-2,771840	-0,837135	-13,872495	14,448716	13,422470	0,047599	0,164472	0,259553	-9,906469	4,278123	0,600190	0,047599	0,164472	0,259553	-9,906469	4,278123	0,600190
11:46:35,60	0,353982	3,198963	-0,074981	0,092945	0,231978	0,230019	0,047599	0,164472	0,259553	3,004557	0,541597	0,600190	-0,765314	-2,772121	-0,839433	-13,868316	14,425787	13,457471	0,046382	0,161802	0,257254	-9,817963	4,230795	0,635190	0,046382	0,161802	0,257254	-9,817963	4,230795	0,635190
11:46:35,65	0,353982	3,198963	-0,074981	0,092945	0,231978	0,230019	0,046382	0,161802	0,257254	2,883516	0,589784	0,635190	-0,765915	-2,768562	-0,837150	-13,874501	14,428227	13,417886	0,043601	0,164102	0,259537	-9,877929	4,163659	0,595606	0,043601	0,164102	0,259537	-9,877929	4,163659	0,595606
11:46:35,70	0,353982	3,198963	-0,074981	0,092945	0,231978	0,230019	0,043601	0,164102	0,259537	3,004085	0,741005	0,595606	-0,765269	-2,772849	-0,835169	-13,865770	14,442122	13,435892	0,043601	0,164102	0,259537	-9,877929	4,163659	0,595606	0,043601	0,164102	0,259537	-9,877929	4,163659	0,595606
11:46:35,75	0,353982	3,198963	-0,074981	0,092945	0,231978	0,230019	0,046990	0,161399	0,261518	2,847146	0,564147	0,613612	-0,767096	-2,768202	-0,838301	-13,884584	14,472432	13,449026	0,046990	0,161399	0,261518	-9,822707	4,252861	0,613612	0,046990	0,161399	0,261518	-9,822707	4,252861	0,613612
11:46:35,80	0,353982	3,198963	-0,074981	0,092945	0,231978	0,230019	0,043880	0,165305	0,258387	3,033399	0,757323	0,626746	-0,768817	-2,768101	-0,836767	-13,866799	14,464112	13,413445	0,043880	0,165305	0,258387	-9,943050	4,201891	0,626746	0,043880	0,165305	0,258387	-9,943050	4,201891	0,626746
11:46:35,85	0,353982	3,198963	-0,074981	0,092945	0,231978	0,230019	0,044652	0,166846	0,259920	3,111834	0,697608	0,591165	-0,765926	-2,772913	-0,837513	-13,900333	14,464190	13,443102	0,044652	0,166846	0,259920	-9,985567	4,202792	0,591165	0,044652	0,166846	0,259920	-9,985567	4,202792	0,591165
11:46:35,90	0,353982	3,198963	-0,074981	0,092945	0,231978	0,230019	0,047374	0,161937	0,259174	2,873267	0,585135	0,620822	-0,764711	-2,767690	-0,835945	-13,865141	14,452191	13,466613	0,047374	0,161937	0,259174	-9,838780	4,304009	0,620822	0,047374	0,161937	0,259174	-9,838780	4,304009	0,620822
11:46:35,95	0,353982	3,198963	-0,074981	0,092945	0,231978	0,230019	0,042244	0,163496	0,260742	2,947123	0,815441	0,644333	-0,767112	-2,770395	-0,839481	-13,888706	14,443289	13,419454	0,042244	0,163496	0,260742	-9,887295	4,131576	0,644333	0,042244	0,163496	0,260742	-9,887295	4,131576	0,644333
11:46:36,00	0,353982	3,198963	-0,074981	0,092945	0,231978	0,230019	0,045787	0,164222	0,257206	3,004382	0,647169	0,597174	-0,764713	-2,771707	-0,839048	-13,866477	14,436096	13,452868	0,045723	0,161489	0,257639	-9,819496	4,216893	0,630587	0,045723	0,161489	0,257639	-9,819496	4,216893	0,630587
11:46:36,05	0,353982	3,198963	-0,074981	0,092945	0,231978	0,230019	0,045723	0,161489	0,257639	2,857353	0,627617	0,630587	-0,767030	-2,772604	-0,835955	-13,887808	14,521384	13,443713	0,045723	0,161489	0,257639	-9,819496	4,216893	0,630587	0,045723	0,161489	0,257639	-9,819496	4,216893	0,630587
11:46:36,10	0,353982	3,198963	-0,074981	0,092945	0,231978	0,230019	0,047659	0,163047	0,260732	2,875212	0,588095	0,621433	-0,767713	-2,771484	-0,837165	-13,904831	14,446036	13,403497	0,047659	0,163047	0,260732	-9,923999	4,329296	0,621433	0,047659	0,163047	0,260732	-9,923999	4,329296	0,621433
11:46:36,15	0,353982	3,198963	-0,074981	0,092945	0,231978	0,230019	0,047031	0,164199	0,259522	3,008845	0,597818	0,581217	-0,768746	-2,771368	-0,836716	-13,842187	14,474071	13,446924	0,047446	0,165152	0,259971	-9,961599	4,260508	0,624643	0,047446	0,165152	0,259971	-9,961599	4,260508	0,624643
11:46:36,20	0,353982	3,198963	-0,074981	0,092945	0,231978	0,230019	0,047446	0,165152	0,259971	3,002799	0,535964	0,624643	-0,769399	-2,773872	-0,835564	-13,876064	14,457423	13,435863	0,047446	0,165152	0,259971	-9,961599	4,260508	0,624643	0,047446	0,165152	0,259971	-9,961599	4,260508	0,624643
11:46:36,25	0,353982	3,198963	-0,074981	0,092945	0,231978	0,230019	0,049941	0,164464	0,261123	2,998425	0,427250	0,613583	-0,764177	-2,771909	-0,837903	-13,901446	14,452955	13,443443	0,049941	0,164464	0,261123	-9,912034	4,347634	0,613583	0,049941	0,164464	0,261123	-9,912034	4,347634	0,613583
11:46:36,30	0,353982	3,198963	-0,074981	0,092945	0,231978	0,230019	0,045631	0,160924	0,258784	2,830871	0,671138	0,621163	-0,765879	-2,768418	-0,837134	-13,862674	14,447698	13,432941	0,045631	0,160924	0,258784	-9,801647	4,253155	0,621163	0,045631	0,160924	0,258784	-9,801647	4,253155	0,621163
11:46:36,35	0,353982	3,198963	-0,074981	0,092945	0,231978	0,230019	0,043458	0,164143	0,259553	2,983460	0,747892	0,610661	-0,765191	-2,767196	-0,837543	-13,828857	14,480567	13,390590	0,043458	0,164143	0,259553	-9,901801	4,159383	0,610661	0,043458	0,164143	0,259553	-9,901801	4,159383	0,610661
11:46:36,40	0,353982	3,198963	-0,074981	0,092945	0,231978	0,230019	0,042055	0,164158	0,259144	2,938856	0,807997	0,568310	-0,763578	-2,770188	-0,838302	-13,893629	14,456674	13,434393	0,042055	0,164158	0,259144	-9,947567	4,109353	0,568310	0,042055	0,164158	0,259144	-9,947567	4,109353	0,568310
11:46:36,45	0,353982	3,198963	-0,074981	0,092945	0,231978	0,230019	0,043840	0,161265	0,258385	2,841505	0,759351	0,612113	-0,768199	-2,766828	-0,838285	-13,850049	14,487369	13,458843	0,043840	0,161265	0,258385	-9,817828	4,200788	0,612113	0,043840	0,161265	0,258385	-9,817828	4,200788	0,612113
11:46:36,50	0,353982	3,198963	-0,074981	0,092945	0,231978	0,230019	0,043241	0,166948	0,258402	3,088615	0,768089	0,636563	-0,769959	-2,772921	-0,839065	-13,849067	14,440424	13,422680	0,049398	0,165425	0,257622	-9,936276	4,301354	0,600400	0,049398	0,165425	0,257622	-9,936276	4,301354	0,600400
11:46:36,55	0,353982	3,198963	-0,074981	0,092945	0,231978	0,230019	0,049398	0,165425	0,257622	3,049616	0,423628	0,600400	-0,768864	-2,769419	-0,837157	-13,889838	14,460951	13,418459	0,045818	0,166227	0,259530	-9,954921	4,252049	0,596179	0,045818	0,166227	0,259530	-9,954921	4,252049	0,596179
11:46:36,60	0,353982	3,198963	-0,074981	0,092945	0,231978	0,230019	0,045818	0,166227	0,259530	3,093930	0,655373	0,596179	-0,767143	-2,771107	-0,836749	-13,908909	14,446692	13,442223	0,045818	0,166227	0,259530	-9,954921	4,252049	0,596179	0,045818	0,166227	0,259530	-9,954921	4,252049	0,596179
11:46:36,65	0,353982	3,198963	-0,074981	0,092945	0,231978	0,230019	0,046419	0,163893	0,259938	2,994448	0,633508	0,619943	-0,767003	-2,771094	-0,839061	-13,840903	14,446577	13,428418	0,046338	0,163779	0,257627	-9,902052	4,216282	0,606137	0,046338	0,163779	0,257627	-9,902052	4,216282	0,606137
11:46:36,70	0,353982	3,198963	-0,074981	0,092945	0,231978	0,230019	0,046338	0,163779	0,257627	2,954583	0,578732	0,606137	-0,766458	-2,769869	-0,837512	-13,869495	14,476377	13,443535	0,046338	0,163779	0,257627	-9,902052	4,216282	0,606137	0,046338	0,163779	0,257627	-9,902052	4,216282	0,606137
11:46:36,75	0,353982	3,198963	-0,074981	0,092945	0,231978	0,230019	0,045004	0,163919	0,259175	2,950364	0,687792	0,621255	-0,765282	-2,769696	-0,839089	-13,874481	14,487214	13,416051	0,045004	0,163919	0,259175	-9,917279	4,220576	0,621255	0,045004	0,163919	0,259175	-9,917279	4,220576	0,621255
11:46:36,80	0,353982	3,198963	-0,074981	0,092945	0,231978	0,230019	0,044267	0,162987	0,257598	2,895017	0,735845	0,593771	-0,767069	-2,774183	-0,839465	-13,889157	14,472692	13,419836	0,044267	0,162987	0,257598	-9,899479	4,210785	0,593771	0,044267	0,162987	0,257598	-9,899479	4,210785	0,593771
11:46:36,85	0,353982	3,198963	-0,074981	0,092945	0,231978	0,230019	0,049046	0,162291	0,257222	2,878728	0,492765	0,597556	-0,765889	-2,770378	-0,838306	-13,871628	14,447758	13,418921	0,049046	0,162291	0,257222	-9,861115	4,342889	0,597556	0,049046	0,162291	0,257222	-9,861115	4,342889	0,597556
11:46:36,90	0,353982	3,198963	-0,074981	0,092945	0,231978	0,230019	0,045160	0,163172	0,258381	2,937346	0,667185	0,596640	-0,768244	-2,770908	-0,838692	-13,879841	14,474580	13,429304	0,045160	0,163172	0,258381	-9,871620	4,212265	0,596640	0,045160	0,163172	0,258381	-9,871620	4,212265	0,596640
11:46:36,95	0,353982	3,198963	-0,074981	0,092945	0,231978	0,230019	0,046796	0,164946	0,257995	3,010510	0,602627	0,607023	-0,767616	-2,769034	-0,835984	-13,877051	14,514050	13,419588	0,046796	0,164946	0,257995	-9,937773	4,276147	0,607023	0,046796	0,164946	0,257995	-9,937773	4,276147	0,607023
11:46:37,00	0,353982	3,198963	-0,074981	0,092945	0,231978	0,230019	0,044860	0,165339	0,260703	2,995364	0,720632	0,597308	-0,768225	-2,773619	-0,840223	-13,869569	14,461731	13,439009	0,049135	0,163574	0,256464	-9,895420	4,322810	0,616729	0,049135	0,163574	0,256464	-9,895420	4,322810	0,616729
11:46:37,05	0,353982	3,198963	-0,074981	0,092945	0,231978	0,230019	0,049135	0,163574	0,256464	2,945151	0,465679	0,616729	-0,768823	-2,771431	-0,837506	-13,870762	14,457850	13,447156	0,049135	0,163574	0,256464	-9,895420	4,322810	0,616729	0,049135	0,163574	0,256464	-9,895420	4,322810	0,616729
11:46:37,10	0,353982	3,198963	-0,074981	0,092945	0,231978	0,230019	0,047539	0,165186	0,259181	3,032939	0,547789	0,624876	-0,767091	-2,769136	-0,836004	-13,888436	14,453007	13,398457	0,044686	0,164834	0,260683	-9,911818	4,216866	0,576177	0,044686	0,164834	0,260683	-9,911818	4,216866	0,576177
11:46:37,15	0,353982	3,198963	-0,074981	0,092945	0,231978	0,230019	0,044686	0,164834	0,260683	3,027653	0,709050	0,576177	-0,768220	-2,768915	-0,837941	-13,870656	14,480923	13,400184	0,045059	0,165922	0,258746	-9,973711	4,225321	0,577904	0,045059	0,165922	0,258746	-9,973711	4,225321	0,577904
11:46:37,20	0,353982	3,198963	-0,074981	0,092945	0,231978	0,230019	0,045059	0,165922	0,258746	3,051154	0,688192	0,577904	-0,765843	-2,766133	-0,839478	-13,846839	14,476668	13,420943	0,045059	0,165922	0,258746	-9,973711	4,225321	0,577904	0,045059	0,165922	0,258746	-9,973711	4,225321	0,577904
11:46:37,25	0,353982	3,198963	-0,074981	0,092945	0,231978	0,230019	0,041461	0,165255	0,257209	3,008249	0,852538	0,598662	-0,766471	-2,769033	-0,839844	-13,871554	14,486008	13,450251	0,041461	0,165255	0,257209	-9,964260	4,107219	0,598662	0,041461	0,165255	0,257209	-9,964260	4,107219	0,598662
11:46:37,30	0,353982	3,198963	-0,074981	0,092945	0,231978	0,230019	0,044286	0,164348	0,256843	2,965384	0,731692	0,627971	-0,769380	-2,772882	-0,837869	-13,866297	14,486548	13,472164	0,044286	0,164348	0,256843	-9,935971	4,208165	0,627971	0,044286	0,164348	0,256843	-9,935971	4,208165	0,627971
11:46:37,36	0,353982	3,198963	-0,074981	0,092945	0,231978	0,230019	0,049075	0,164944	0,258818	2,993234	0,478409	0,649884	-0,765257	-2,771361	-0,837130	-13,859108	14,454926	13,418269	0,049075	0,164944	0,258818	-9,954838	4,330777	0,649884	0,049075	0,164944	0,258818	-9,954838	4,330777	0,649884
11:46:37,41	0,353982	3,198963	-0,074981	0,092945	0,231978	0,230019	0,045696	0,162133	0,259558	2,870858	0,632075	0,595989	-0,766438	-2,770644	-0,838284	-13,855953	14,460170	13,438390	0,045666	0,163514	0,258403	-9,899291	4,218295	0,616109	0,045666	0,163514	0,258403	-9,899291	4,218295	0,616109
11:46:37,46	0,353982	3,198963	-0,074981	0,092945	0,231978	0,230019	0,045666	0,163514	0,258403	2,936586	0,633524	0,616109	-0,762282	-2,771516	-0,838303	-13,848611	14,461112	13,395339	0,044343	0,159479	0,258384	-9,796846	4,177339	0,573059	0,044343	0,159479	0,258384	-9,796846	4,177339	0,573059
11:46:37,51	0,353982	3,198963	-0,074981	0,092945	0,231978	0,230019	0,044343	0,159479	0,258384	2,722271	0,696449	0,573059	-0,765865	-2,771873	-0,839445	-13,878963	14,506243	13,450416	0,044343	0,159479	0,258384	-9,796846	4,177339	0,573059	0,044343	0,159479	0,258384	-9,796846	4,177339	0,573059
11:46:37,56	0,353982	3,198963	-0,074981	0,092945	0,231978	0,230019	0,046443	0,162404	0,257242	2,850428	0,636092	0,628136	-0,769443	-2,772699	-0,837509	-13,905216	14,509244	13,458553	0,046443	0,162404	0,257242	-9,898250	4,281843	0,628136	0,046443	0,162404	0,257242	-9,898250	4,281843	0,628136
11:46:37,61	0,353982	3,198963	-0,074981	0,092945	0,231978	0,230019	0,048947	0,165089	0,259178	3,000602	0,530095	0,636273	-0,766482	-2,773066	-0,838670	-13,889888	14,486273	13,449133	0,048947	0,165089	0,259178	-9,958888	4,372450	0,636273	0,048947	0,165089	0,259178	-9,958888	4,372450	0,636273
11:46:37,66	0,353982	3,198963	-0,074981	0,092945	0,231978	0,230019	0,047785	0,162341	0,258017	2,869943	0,565764	0,626853	-0,765822	-2,770616	-0,841007	-13,850495	14,493114	13,431466	0,047785	0,162341	0,258017	-9,873841	4,316895	0,626853	0,047785	0,162341	0,258017	-9,873841	4,316895	0,626853
11:46:37,71	0,353982	3,198963	-0,074981	0,092945	0,231978	0,230019	0,045333	0,162995	0,255680	2,878331	0,662578	0,609186	-0,766401	-2,771808	-0,837484	-13,850104	14,486231	13,457892	0,045333	0,162995	0,255680	-9,916793	4,221219	0,609186	0,045333	0,162995	0,255680	-9,916793	4,221219	0,609186
11:46:37,76	0,353982	3,198963	-0,074981	0,092945	0,231978	0,230019	0,046655	0,162900	0,259203	2,879164	0,590030	0,635612	-0,765832	-2,768769	-0,837932	-13,858794	14,489803	13,400776	0,046655	0,162900	0,259203	-9,908515	4,252485	0,635612	0,046655	0,162900	0,259203	-9,908515	4,252485	0,635612
11:46:37,81	0,353982	3,198963	-0,074981	0,092945	0,231978	0,230019	0,043738	0,163927	0,258755	2,933825	0,751033	0,578496	-0,766400	-2,770024	-0,839841	-13,859334	14,534692	13,441858	0,045109	0,163792	0,256847	-9,969490	4,243733	0,619577	0,045109	0,163792	0,256847	-9,969490	4,243733	0,619577
11:46:37,86	0,353982	3,198963	-0,074981	0,092945	0,231978	0,230019	0,045109	0,163792	0,256847	2,888164	0,702658	0,619577	-0,767670	-2,773019	-0,839087	-13,900963	14,497987	13,420607	0,048338	0,163394	0,257600	-9,906335	4,346984	0,598327	0,048338	0,163394	0,257600	-9,906335	4,346984	0,598327
11:46:37,91	0,353982	3,198963	-0,074981	0,092945	0,231978	0,230019	0,048338	0,163394	0,257600	2,920058	0,552482	0,598327	-0,767073	-2,773682	-0,837145	-13,892320	14,462980	13,408529	0,048338	0,163394	0,257600	-9,906335	4,346984	0,598327	0,048338	0,163394	0,257600	-9,906335	4,346984	0,598327
11:46:37,96	0,353982	3,198963	-0,074981	0,092945	0,231978	0,230019	0,048614	0,162546	0,259542	2,901958	0,513118	0,586249	-0,766441	-2,770965	-0,841797	-13,863393	14,489258	13,422107	0,048614	0,162546	0,259542	-9,857869	4,329321	0,586249	0,048614	0,162546	0,259542	-9,857869	4,329321	0,586249
11:46:38,01	0,353982	3,198963	-0,074981	0,092945	0,231978	0,230019	0,045945	0,163356	0,254890	2,906880	0,639998	0,599827	-0,762340	-2,770026	-0,837127	-13,876010	14,480594	13,434501	0,043081	0,160274	0,259560	-9,821093	4,177370	0,612221	0,043081	0,160274	0,259560	-9,821093	4,177370	0,612221
11:46:38,06	0,353982	3,198963	-0,074981	0,092945	0,231978	0,230019	0,043081	0,160274	0,259560	2,760451	0,795534	0,612221	-0,768146	-2,768067	-0,836352	-13,844338	14,513394	13,434042	0,043081	0,160274	0,259560	-9,821093	4,177370	0,612221	0,043081	0,160274	0,259560	-9,821093	4,177370	0,612221
11:46:38,11	0,353982	3,198963	-0,074981	0,092945	0,231978	0,230019	0,044288	0,166282	0,260335	3,028599	0,721727	0,611761	-0,765801	-2,767772	-0,837131	-13,854595	14,535228	13,435770	0,042859	0,164398	0,259556	-9,988398	4,180275	0,613490	0,042859	0,164398	0,259556	-9,988398	4,180275	0,613490
11:46:38,16	0,353982	3,198963	-0,074981	0,092945	0,231978	0,230019	0,042859	0,164398	0,259556	2,916872	0,815817	0,613490	-0,768165	-2,772193	-0,835577	-13,862985	14,500657	13,418203	0,042859	0,164398	0,259556	-9,988398	4,180275	0,613490	0,042859	0,164398	0,259556	-9,988398	4,180275	0,613490
11:46:38,21	0,353982	3,198963	-0,074981	0,092945	0,231978	0,230019	0,047870	0,164235	0,261110	2,942537	0,545233	0,595923	-0,767086	-2,770485	-0,840630	-13,895348	14,511417	13,446621	0,047870	0,164235	0,261110	-9,949947	4,303042	0,595923	0,047870	0,164235	0,261110	-9,949947	4,303042	0,595923
11:46:38,26	0,353982	3,198963	-0,074981	0,092945	0,231978	0,230019	0,045852	0,164155	0,256057	2,945194	0,683587	0,624340	-0,765323	-2,769895	-0,836366	-13,892192	14,471111	13,428559	0,044459	0,162923	0,260321	-9,874989	4,223168	0,606279	0,044459	0,162923	0,260321	-9,874989	4,223168	0,606279
11:46:38,31	0,353982	3,198963	-0,074981	0,092945	0,231978	0,230019	0,044459	0,162923	0,260321	2,914505	0,733133	0,606279	-0,766971	-2,767538	-0,837933	-13,836086	14,485269	13,395538	0,044459	0,162923	0,260321	-9,874989	4,223168	0,606279	0,044459	0,162923	0,260321	-9,874989	4,223168	0,606279
11:46:38,36	0,353982	3,198963	-0,074981	0,092945	0,231978	0,230019	0,043242	0,165529	0,258754	3,009667	0,754911	0,573258	-0,766383	-2,769424	-0,841409	-13,845186	14,521599	13,418113	0,044581	0,164077	0,255278	-9,972789	4,210945	0,595833	0,044581	0,164077	0,255278	-9,972789	4,210945	0,595833
11:46:38,41	0,353982	3,198963	-0,074981	0,092945	0,231978	0,230019	0,044581	0,164077	0,255278	2,907271	0,711309	0,595833	-0,769933	-2,768993	-0,839450	-13,848717	14,514829	13,450107	0,044581	0,164077	0,255278	-9,972789	4,210945	0,595833	0,044581	0,164077	0,255278	-9,972789	4,210945	0,595833
11:46:38,46	0,353982	3,198963	-0,074981	0,092945	0,231978	0,230019	0,045983	0,167367	0,257237	3,085974	0,638095	0,627827	-0,765809	-2,771875	-0,840998	-13,850646	14,502923	13,436437	0,045983	0,167367	0,257237	-10,052343	4,247762	0,627827	0,045983	0,167367	0,257237	-10,052343	4,247762	0,627827
11:46:38,51	0,353982	3,198963	-0,074981	0,092945	0,231978	0,230019	0,046417	0,162354	0,255689	2,836585	0,611234	0,614157	-0,768152	-2,771973	-0,838295	-13,856562	14,516788	13,420342	0,047673	0,164334	0,258392	-9,969745	4,300329	0,598062	0,047673	0,164334	0,258392	-9,969745	4,300329	0,598062
11:46:38,56	0,353982	3,198963	-0,074981	0,092945	0,231978	0,230019	0,047673	0,164334	0,258392	2,930489	0,557969	0,598062	-0,769322	-2,772794	-0,838282	-13,848865	14,502670	13,429170	0,047673	0,164334	0,258392	-9,969745	4,300329	0,598062	0,047673	0,164334	0,258392	-9,969745	4,300329	0,598062
11:46:38,61	0,353982	3,198963	-0,074981	0,092945	0,231978	0,230019	0,048969	0,164937	0,258405	2,970220	0,476873	0,606890	-0,768758	-2,768397	-0,838704	-13,851493	14,506226	13,410937	0,048969	0,164937	0,258405	-9,977345	4,320939	0,606890	0,048969	0,164937	0,258405	-9,977345	4,320939	0,606890
11:46:38,66	0,353982	3,198963	-0,074981	0,092945	0,231978	0,230019	0,044879	0,166647	0,257983	3,057354	0,693592	0,588657	-0,768749	-2,769183	-0,837902	-13,843695	14,493354	13,434067	0,044879	0,166647	0,257983	-10,024416	4,216616	0,588657	0,044879	0,166647	0,257983	-10,024416	4,216616	0,588657
11:46:38,71	0,353982	3,198963	-0,074981	0,092945	0,231978	0,230019	0,045555	0,166246	0,258785	3,043786	0,645251	0,611787	-0,767629	-2,769148	-0,839876	-13,866195	14,481493	13,406247	0,045555	0,166246	0,258785	-10,006559	4,221339	0,611787	0,045555	0,166246	0,258785	-10,006559	4,221339	0,611787
11:46:38,76	0,353982	3,198963	-0,074981	0,092945	0,231978	0,230019	0,044965	0,165294	0,256811	3,015778	0,689506	0,583967	-0,767603	-2,768982	-0,842178	-13,848714	14,491194	13,436879	0,044965	0,165294	0,256811	-9,959796	4,219251	0,583967	0,044965	0,165294	0,256811	-9,959796	4,219251	0,583967
11:46:38,81	0,353982	3,198963	-0,074981	0,092945	0,231978	0,230019	0,044932	0,169297	0,256826	3,183103	0,671432	0,598628	-0,771079	-2,767118	-0,839861	-13,828662	14,506967	13,420909	0,044932	0,169297	0,256826	-10,106701	4,198619	0,598628	0,044932	0,169297	0,256826	-10,106701	4,198619	0,598628
11:46:38,86	0,353982	3,198963	-0,074981	0,092945	0,231978	0,230019	0,044932	0,169297	0,256826	3,183103	0,671432	0,598628	-0,765857	-2,766469	-0,841053	-13,865620	14,512299	13,403803	0,044932	0,169297	0,256826	-10,106701	4,198619	0,598628	0,044932	0,169297	0,256826	-10,106701	4,198619	0,598628
11:46:38,91	0,353982	3,198963	-0,074981	0,092945	0,231978	0,230019	0,041759	0,165098	0,255634	2,978649	0,871132	0,581523	-0,764626	-2,772733	-0,839452	-13,848655	14,481478	13,415486	0,041759	0,165098	0,255634	-9,981582	4,149192	0,581523	0,041759	0,165098	0,255634	-9,981582	4,149192	0,581523
11:46:38,96	0,353982	3,198963	-0,074981	0,092945	0,231978	0,230019	0,046569	0,160901	0,257235	2,778576	0,590904	0,593206	-0,769344	-2,771032	-0,839468	-13,869525	14,551191	13,427070	0,046569	0,160901	0,257235	-9,852133	4,246558	0,593206	0,046569	0,160901	0,257235	-9,852133	4,246558	0,593206
11:46:39,01	0,353982	3,198963	-0,074981	0,092945	0,231978	0,230019	0,047455	0,165837	0,257220	2,985312	0,597773	0,604790	-0,764637	-2,769221	-0,839060	-13,849842	14,504035	13,440727	0,043533	0,162666	0,257627	-9,917846	4,178405	0,618447	0,043533	0,162666	0,257627	-9,917846	4,178405	0,618447
11:46:39,06	0,353982	3,198963	-0,074981	0,092945	0,231978	0,230019	0,043533	0,162666	0,257627	2,851413	0,761091	0,618447	-0,769962	-2,768977	-0,839080	-13,865604	14,518065	13,435621	0,043533	0,162666	0,257627	-9,917846	4,178405	0,618447	0,043533	0,162666	0,257627	-9,917846	4,178405	0,618447
11:46:39,11	0,353982	3,198963	-0,074981	0,092945	0,231978	0,230019	0,045984	0,167400	0,257607	3,093309	0,654311	0,613341	-0,765902	-2,774197	-0,837900	-13,894882	14,470720	13,433615	0,045984	0,167400	0,257607	-10,047566	4,264017	0,613341	0,045984	0,167400	0,257607	-10,047566	4,264017	0,613341
11:46:39,16	0,353982	3,198963	-0,074981	0,092945	0,231978	0,230019	0,048474	0,161273	0,258787	2,830378	0,526483	0,611335	-0,768177	-2,766703	-0,838307	-13,849506	14,506774	13,430424	0,048474	0,161273	0,258787	-9,829576	4,331702	0,611335	0,048474	0,161273	0,258787	-9,829576	4,331702	0,611335
11:46:39,21	0,353982	3,198963	-0,074981	0,092945	0,231978	0,230019	0,043122	0,166991	0,258380	3,073768	0,783512	0,608144	-0,770423	-2,764517	-0,840239	-13,800072	14,539849	13,432087	0,043122	0,166991	0,258380	-10,034996	4,168606	0,608144	0,043122	0,166991	0,258380	-10,034996	4,168606	0,608144
11:46:39,26	0,353982	3,198963	-0,074981	0,092945	0,231978	0,230019	0,042352	0,170029	0,256448	3,178411	0,797277	0,609807	-0,766340	-2,766895	-0,840238	-13,816539	14,511752	13,422019	0,042370	0,165304	0,256449	-10,011093	4,122609	0,599738	0,042370	0,165304	0,256449	-10,011093	4,122609	0,599738
11:46:39,31	0,353982	3,198963	-0,074981	0,092945	0,231978	0,230019	0,042370	0,165304	0,256449	2,965262	0,796570	0,599738	-0,769324	-2,770603	-0,839833	-13,844774	14,518745	13,445446	0,042370	0,165304	0,256449	-10,011093	4,122609	0,599738	0,042370	0,165304	0,256449	-10,011093	4,122609	0,599738
11:46:39,36	0,353982	3,198963	-0,074981	0,092945	0,231978	0,230019	0,047073	0,166034	0,256854	3,011311	0,579967	0,623166	-0,766448	-2,768976	-0,839852	-13,865639	14,495708	13,435983	0,047073	0,166034	0,256854	-10,022389	4,275186	0,623166	0,047073	0,166034	0,256854	-10,022389	4,275186	0,623166
11:46:39,41	0,353982	3,198963	-0,074981	0,092945	0,231978	0,230019	0,044226	0,164357	0,256835	2,954448	0,734578	0,613703	-0,769310	-2,770843	-0,839461	-13,834254	14,492769	13,415176	0,044226	0,164357	0,256835	-9,947544	4,206283	0,613703	0,044226	0,164357	0,256835	-9,947544	4,206283	0,613703
11:46:39,46	0,353982	3,198963	-0,074981	0,092945	0,231978	0,230019	0,047274	0,165903	0,257226	3,021695	0,547433	0,592895	-0,770492	-2,768792	-0,837532	-13,841889	14,514208	13,414867	0,047274	0,165903	0,257226	-10,001663	4,258405	0,592895	0,047274	0,165903	0,257226	-10,001663	4,258405	0,592895
11:46:39,51	0,353982	3,198963	-0,074981	0,092945	0,231978	0,230019	0,046088	0,167952	0,259155	3,113495	0,626387	0,592587	-0,769366	-2,768268	-0,840650	-13,845099	14,473123	13,406064	0,046088	0,167952	0,259155	-10,070710	4,244333	0,592587	0,046088	0,167952	0,259155	-10,070710	4,244333	0,592587
11:46:39,56	0,353982	3,198963	-0,074981	0,092945	0,231978	0,230019	0,045071	0,167238	0,256037	3,113560	0,661524	0,583783	-0,765759	-2,768061	-0,838292	-13,821674	14,496256	13,420319	0,045071	0,167238	0,256037	-10,014607	4,199611	0,583783	0,045071	0,167238	0,256037	-10,014607	4,199611	0,583783
11:46:39,61	0,353982	3,198963	-0,074981	0,092945	0,231978	0,230019	0,043088	0,164218	0,258395	2,924765	0,755909	0,598038	-0,766428	-2,768206	-0,841024	-13,856551	14,505344	13,427339	0,043549	0,164724	0,255663	-9,970178	4,185304	0,605058	0,043549	0,164724	0,255663	-9,970178	4,185304	0,605058
11:46:39,66	0,353982	3,198963	-0,074981	0,092945	0,231978	0,230019	0,043549	0,164724	0,255663	2,960680	0,766703	0,605058	-0,766989	-2,769336	-0,839474	-13,850188	14,501577	13,411409	0,043549	0,164724	0,255663	-9,970178	4,185304	0,605058	0,043549	0,164724	0,255663	-9,970178	4,185304	0,605058
11:46:39,71	0,353982	3,198963	-0,074981	0,092945	0,231978	0,230019	0,044808	0,164646	0,257213	2,956665	0,693829	0,589129	-0,770463	-2,770081	-0,838294	-13,830839	14,517507	13,419982	0,047190	0,167282	0,258393	-10,061348	4,265611	0,597702	0,047190	0,167282	0,258393	-10,061348	4,265611	0,597702
11:46:39,76	0,353982	3,198963	-0,074981	0,092945	0,231978	0,230019	0,047190	0,167282	0,258393	3,070295	0,561171	0,597702	-0,765828	-2,772619	-0,835959	-13,876503	14,516072	13,429099	0,047190	0,167282	0,258393	-10,061348	4,265611	0,597702	0,047190	0,167282	0,258393	-10,061348	4,265611	0,597702
11:46:39,81	0,353982	3,198963	-0,074981	0,092945	0,231978	0,230019	0,047070	0,161999	0,260728	2,819628	0,606235	0,606819	-0,767553	-2,770914	-0,839060	-13,846178	14,517329	13,435514	0,047070	0,161999	0,260728	-9,897262	4,301263	0,606819	0,047070	0,161999	0,260728	-9,897262	4,301263	0,606819
11:46:39,86	0,353982	3,198963	-0,074981	0,092945	0,231978	0,230019	0,045212	0,162977	0,257634	2,843347	0,661910	0,608620	-0,765746	-2,770520	-0,839054	-13,827435	14,519095	13,430900	0,045212	0,162977	0,257634	-9,950338	4,211022	0,608620	0,045212	0,162977	0,257634	-9,950338	4,211022	0,608620
11:46:39,91	0,353982	3,198963	-0,074981	0,092945	0,231978	0,230019	0,045212	0,162977	0,257634	2,843347	0,661910	0,608620	-0,765172	-2,767652	-0,835958	-13,831178	14,513132	13,429389	0,042441	0,163914	0,260729	-9,968140	4,137866	0,607109	0,042441	0,163914	0,260729	-9,968140	4,137866	0,607109
11:46:39,96	0,353982	3,198963	-0,074981	0,092945	0,231978	0,230019	0,042441	0,163914	0,260729	2,899123	0,806233	0,607109	-0,766913	-2,771209	-0,839443	-13,824883	14,521155	13,426028	0,042441	0,163914	0,260729	-9,968140	4,137866	0,607109	0,042441	0,163914	0,260729	-9,968140	4,137866	0,607109
11:46:40,01	0,353982	3,198963	-0,074981	0,092945	0,231978	0,230019	0,046392	0,163643	0,257244	2,874944	0,599325	0,603748	-0,766404	-2,771739	-0,839837	-13,849820	14,486119	13,430256	0,046392	0,163643	0,257244	-9,971059	4,241136	0,603748	0,046392	0,163643	0,257244	-9,971059	4,241136	0,603748
11:46:40,06	0,353982	3,198963	-0,074981	0,092945	0,231978	0,230019	0,046597	0,162937	0,256850	2,881028	0,592791	0,607976	-0,766382	-2,769499	-0,838692	-13,851069	14,524919	13,416616	0,046597	0,162937	0,256850	-9,909532	4,250621	0,607976	0,046597	0,162937	0,256850	-9,909532	4,250621	0,607976
11:46:40,11	0,353982	3,198963	-0,074981	0,092945	0,231978	0,230019	0,044645	0,164038	0,257995	2,905302	0,714740	0,594336	-0,764588	-2,766498	-0,838680	-13,826112	14,516839	13,431384	0,041150	0,163985	0,258007	-9,975753	4,101118	0,609104	0,041150	0,163985	0,258007	-9,975753	4,101118	0,609104
11:46:40,16	0,353982	3,198963	-0,074981	0,092945	0,231978	0,230019	0,041150	0,163985	0,258007	2,897047	0,870836	0,609104	-0,769932	-2,769139	-0,838695	-13,849170	14,501837	13,420144	0,041150	0,163985	0,258007	-9,975753	4,101118	0,609104	0,041150	0,163985	0,258007	-9,975753	4,101118	0,609104
11:46:40,21	0,353982	3,198963	-0,074981	0,092945	0,231978	0,230019	0,046110	0,167293	0,257992	3,093589	0,625406	0,597863	-0,766986	-2,769199	-0,840241	-13,849734	14,514546	13,426842	0,044689	0,164711	0,256447	-9,981214	4,214198	0,604562	0,044689	0,164711	0,256447	-9,981214	4,214198	0,604562
11:46:40,26	0,353982	3,198963	-0,074981	0,092945	0,231978	0,230019	0,044689	0,164711	0,256447	2,948634	0,706147	0,604562	-0,768152	-2,770829	-0,840578	-13,828727	14,477819	13,473664	0,044689	0,164711	0,256447	-9,981214	4,214198	0,604562	0,044689	0,164711	0,256447	-9,981214	4,214198	0,604562
11:46:40,31	0,353982	3,198963	-0,074981	0,092945	0,231978	0,230019	0,046682	0,164906	0,256109	2,980057	0,565925	0,651384	-0,770514	-2,767165	-0,841030	-13,846148	14,533503	13,427585	0,044690	0,168784	0,255657	-10,107343	4,220613	0,605305	0,044690	0,168784	0,255657	-10,107343	4,220613	0,605305
11:46:40,36	0,353982	3,198963	-0,074981	0,092945	0,231978	0,230019	0,044690	0,168784	0,255657	3,142187	0,712436	0,605305	-0,769942	-2,770709	-0,838708	-13,850401	14,472696	13,394770	0,047473	0,166516	0,257979	-9,992457	4,267649	0,572490	0,047473	0,166516	0,257979	-9,992457	4,267649	0,572490
11:46:40,41	0,353982	3,198963	-0,074981	0,092945	0,231978	0,230019	0,047473	0,166516	0,257979	3,079045	0,540985	0,572490	-0,771080	-2,768947	-0,839835	-13,837220	14,526582	13,450408	0,047473	0,166516	0,257979	-9,992457	4,267649	0,572490	0,047473	0,166516	0,257979	-9,992457	4,267649	0,572490
11:46:40,46	0,353982	3,198963	-0,074981	0,092945	0,231978	0,230019	0,046517	0,168383	0,256852	3,122871	0,606254	0,628128	-0,768173	-2,767104	-0,839477	-13,857228	14,535952	13,427246	0,043467	0,166787	0,257210	-10,051012	4,199023	0,604966	0,043467	0,166787	0,257210	-10,051012	4,199023	0,604966
11:46:40,51	0,353982	3,198963	-0,074981	0,092945	0,231978	0,230019	0,046821	0,163454	0,257639	2,860713	0,614987	0,628701	-0,766964	-2,771675	-0,839048	-13,855551	14,543948	13,450981	0,046821	0,163454	0,257639	-9,970458	4,290451	0,628701	0,046821	0,163454	0,257639	-9,970458	4,290451	0,628701
11:46:40,56	0,353982	3,198963	-0,074981	0,092945	0,231978	0,230019	0,046821	0,163454	0,257639	2,860713	0,614987	0,628701	-0,765861	-2,769907	-0,840238	-13,869951	14,499597	13,436350	0,046821	0,163454	0,257639	-9,970458	4,290451	0,628701	0,046821	0,163454	0,257639	-9,970458	4,290451	0,628701
11:46:40,61	0,353982	3,198963	-0,074981	0,092945	0,231978	0,230019	0,044738	0,163383	0,256449	2,902629	0,713588	0,614069	-0,766339	-2,765763	-0,839454	-13,805557	14,489017	13,430559	0,044738	0,163383	0,256449	-9,922966	4,225553	0,614069	0,044738	0,163383	0,256449	-9,922966	4,225553	0,614069
11:46:40,66	0,353982	3,198963	-0,074981	0,092945	0,231978	0,230019	0,041389	0,165869	0,257233	3,008846	0,826688	0,608278	-0,768245	-2,776654	-0,838279	-13,906277	14,507383	13,444058	0,041389	0,165869	0,257233	-10,011869	4,075742	0,608278	0,041389	0,165869	0,257233	-10,011869	4,075742	0,608278
[truncated: 70,165 more chars]
