# Supplementary material for: Characterization of interfragmentary motion associated with common osteosynthesis devices for rat fracture healing studies
Source: PLoS One. 2017 Apr 28;12(4):e0176735. doi: 10.1371/journal.pone.0176735 (PMC5409164; doi:10.1371/journal.pone.0176735)
Supplement: S1 Dataset — (ZIP) [file pone.0176735.s001.zip › S1_Dataset/RatFix/Specimen01/Plate_01V.txt]

%Tester: Sukopp Matthias
%Projekt: 
%Zeit: 10.03.2015 11:53:11
%Dateipfad: D:\Messungen\Fixator\Measurements\Fixator_20150310.txt
%Kommentar: Plate_01V
%VI Version: D:\LVProjekte\Fixator\HauptVI\Fixator_v0.12.vi
%Virtueller Drehpunkt: 	0,0000	0,0000	0,0000
%Sensor zu Hexapod (Mitte): 	0,000000	0,000000	-26,500000
%Sensor zu Hexapod Trans (Mitte): 	-0,500000	-0,866025	0,000000	-0,866025	0,500000	0,000000	0,000000	0,000000	1,000000
%Hexapod zu Labor (Mitte): 	0,353995	3,203988	-0,074015
%Hexapod zu Labor Trans (Mitte): 	0,999984	-0,004004	0,004058	0,004014	0,999989	-0,002305	-0,004048	0,002321	0,999989
%Labor zu CR (Mitte): 	0,000000	0,000000	78,500000
%Labor zu CR Trans (Mitte): 	1,000000	0,000000	0,000000	0,000000	1,000000	0,000000	0,000000	0,000000	1,000000
%Zentrum Sensormasse: 	0,000000	0,000000	2,000000
%Sensormasse: 	200,000000E-3
--------------------------------------------------
Time	X	Y	Z	U	V	W	Exp_ Fx	Exp_ Fy	Exp_ Fz	Exp_ Mx	Exp_ My	Exp_ Mz	Sen_ Fx	Sen_ Fy	Sen_ Fz	Sen_ Mx	Sen_ My	Sen_ Mz	Hex_ Fx	Hex_ Fy	Hex_ Fz	Hex_ Mx	Hex_ My	Hex_ Mz	Lab_ Fx	Lab_ Fy	Lab_ Fz	Lab_ Mx	Lab_ My	Lab_ Mz	Laser
11:53:11,37	0,353995	3,203988	-0,074015	0,132980	0,231951	0,229975	0,060044	-0,064246	0,013470	1,058093	-0,507413	1,138561	-0,576381	-2,896976	-1,083217	-18,497862	5,633555	13,960842	0,060044	-0,064246	0,013470	6,101370	4,206004	1,138561	0,060044	-0,064246	0,013470	6,101370	4,206004	1,138561
11:53:11,42	0,353995	3,203988	-0,074015	0,132980	0,231951	0,229975	0,060044	-0,064246	0,013470	1,058093	-0,507413	1,138561	-0,575822	-2,896396	-1,082566	-18,481283	5,677271	13,957820	0,059261	-0,064440	0,014122	6,060377	4,192781	1,135540	0,059261	-0,064440	0,014122	6,060377	4,192781	1,135540
11:53:11,47	0,353995	3,203988	-0,074015	0,132980	0,231951	0,229975	0,059261	-0,064440	0,014122	1,001828	-0,459247	1,135540	-0,580240	-2,898389	-1,086029	-18,523327	5,664761	13,940327	0,063196	-0,061611	0,010658	6,017250	4,327208	1,118047	0,063196	-0,061611	0,010658	6,017250	4,327208	1,118047
11:53:11,52	0,353995	3,203988	-0,074015	0,132980	0,231951	0,229975	0,063196	-0,061611	0,010658	1,180821	-0,633697	1,118047	-0,576107	-2,895532	-1,083685	-18,504533	5,636455	13,953474	0,058656	-0,063761	0,013002	6,089360	4,176465	1,131194	0,058656	-0,063761	0,013002	6,089360	4,176465	1,131194
11:53:11,57	0,353995	3,203988	-0,074015	0,132980	0,231951	0,229975	0,058656	-0,063761	0,013002	1,084102	-0,428039	1,131194	-0,580267	-2,897318	-1,081587	-18,499590	5,689101	13,981113	0,058656	-0,063761	0,013002	6,089360	4,176465	1,131194	0,058656	-0,063761	0,013002	6,089360	4,176465	1,131194
11:53:11,62	0,353995	3,203988	-0,074015	0,132980	0,231951	0,229975	0,062283	-0,061051	0,015100	1,176956	-0,594572	1,158832	-0,576644	-2,896533	-1,080181	-18,497685	5,658701	13,951743	0,059792	-0,063797	0,016506	6,067611	4,211755	1,129463	0,059792	-0,063797	0,016506	6,067611	4,211755	1,129463
11:53:11,67	0,353995	3,203988	-0,074015	0,132980	0,231951	0,229975	0,059792	-0,063797	0,016506	1,059566	-0,481906	1,129463	-0,577163	-2,895551	-1,082486	-18,453630	5,651502	13,967054	0,059201	-0,062856	0,014201	6,026886	4,154343	1,144774	0,059201	-0,062856	0,014201	6,026886	4,154343	1,144774
11:53:11,72	0,353995	3,203988	-0,074015	0,132980	0,231951	0,229975	0,059201	-0,062856	0,014201	1,092696	-0,492931	1,144774	-0,577287	-2,896899	-1,082503	-18,510757	5,641881	13,971967	0,059201	-0,062856	0,014201	6,026886	4,154343	1,144774	0,059201	-0,062856	0,014201	6,026886	4,154343	1,144774
11:53:11,77	0,353995	3,203988	-0,074015	0,132980	0,231951	0,229975	0,060430	-0,063423	0,014184	1,100088	-0,512183	1,149687	-0,578509	-2,897454	-1,084083	-18,536010	5,653620	13,953890	0,061521	-0,062642	0,012604	6,060576	4,288230	1,131609	0,061521	-0,062642	0,012604	6,060576	4,288230	1,131609
11:53:11,82	0,353995	3,203988	-0,074015	0,132980	0,231951	0,229975	0,061521	-0,062642	0,012604	1,143169	-0,541176	1,131609	-0,575580	-2,895795	-1,083387	-18,476084	5,661221	13,941733	0,061521	-0,062642	0,012604	6,060576	4,288230	1,131609	0,061521	-0,062642	0,012604	6,060576	4,288230	1,131609
11:53:11,87	0,353995	3,203988	-0,074015	0,132980	0,231951	0,229975	0,058620	-0,064349	0,013300	1,017852	-0,438433	1,119453	-0,576654	-2,898346	-1,082109	-18,506187	5,671754	13,967686	0,058620	-0,064349	0,013300	6,069270	4,163262	1,119453	0,058620	-0,064349	0,013300	6,069270	4,163262	1,119453
11:53:11,92	0,353995	3,203988	-0,074015	0,132980	0,231951	0,229975	0,061367	-0,064694	0,014578	1,005837	-0,549924	1,145406	-0,581361	-2,898595	-1,082113	-18,501423	5,663709	13,966532	0,061367	-0,064694	0,014578	6,084345	4,267385	1,145406	0,061367	-0,064694	0,014578	6,084345	4,267385	1,145406
11:53:11,97	0,353995	3,203988	-0,074015	0,132980	0,231951	0,229975	0,063936	-0,060742	0,014574	1,215927	-0,691650	1,144251	-0,577117	-2,896720	-1,081435	-18,508575	5,659884	13,970716	0,063936	-0,060742	0,014574	5,984201	4,327310	1,144251	0,063936	-0,060742	0,014574	5,984201	4,327310	1,144251
11:53:12,02	0,353995	3,203988	-0,074015	0,132980	0,231951	0,229975	0,060190	-0,063480	0,015252	1,080449	-0,492593	1,148435	-0,579552	-2,899435	-1,081701	-18,488431	5,678563	13,981347	0,060190	-0,063480	0,015252	6,063642	4,232332	1,148435	0,060190	-0,063480	0,015252	6,063642	4,232332	1,148435
11:53:12,07	0,353995	3,203988	-0,074015	0,132980	0,231951	0,229975	0,063759	-0,062729	0,014986	1,093264	-0,686279	1,159066	-0,577873	-2,895165	-1,082143	-18,514157	5,657370	13,948209	0,063759	-0,062729	0,014986	6,017486	4,318801	1,159066	0,063759	-0,062729	0,014986	6,017486	4,318801	1,159066
11:53:12,12	0,353995	3,203988	-0,074015	0,132980	0,231951	0,229975	0,059221	-0,062048	0,014544	1,159903	-0,438632	1,125928	-0,575412	-2,896364	-1,083863	-18,499871	5,631811	13,965496	0,059221	-0,062048	0,014544	6,030651	4,210231	1,125928	0,059221	-0,062048	0,014544	6,030651	4,210231	1,125928
11:53:12,17	0,353995	3,203988	-0,074015	0,132980	0,231951	0,229975	0,059029	-0,064779	0,012824	1,032886	-0,453798	1,143215	-0,577356	-2,896283	-1,082886	-18,499566	5,656874	13,977489	0,059029	-0,064779	0,012824	6,118012	4,179991	1,143215	0,059029	-0,064779	0,012824	6,118012	4,179991	1,143215
11:53:12,22	0,353995	3,203988	-0,074015	0,132980	0,231951	0,229975	0,059931	-0,063055	0,013802	1,100668	-0,488414	1,155209	-0,579264	-2,896422	-1,080476	-18,485777	5,665695	13,945531	0,061006	-0,061472	0,016211	5,993988	4,237106	1,123251	0,061006	-0,061472	0,016211	5,993988	4,237106	1,123251
11:53:12,27	0,353995	3,203988	-0,074015	0,132980	0,231951	0,229975	0,061006	-0,061472	0,016211	1,168455	-0,551841	1,123251	-0,580755	-2,895924	-1,081578	-18,493281	5,691248	13,997384	0,061006	-0,061472	0,016211	5,993988	4,237106	1,123251	0,061006	-0,061472	0,016211	5,993988	4,237106	1,123251
11:53:12,32	0,353995	3,203988	-0,074015	0,132980	0,231951	0,229975	0,061320	-0,059932	0,015109	1,230148	-0,548888	1,175104	-0,577268	-2,897462	-1,081704	-18,507790	5,658188	13,996118	0,060908	-0,063721	0,014983	6,071098	4,249826	1,173837	0,060908	-0,063721	0,014983	6,071098	4,249826	1,173837
11:53:12,37	0,353995	3,203988	-0,074015	0,132980	0,231951	0,229975	0,060908	-0,063721	0,014983	1,069007	-0,531449	1,173837	-0,577225	-2,896312	-1,084051	-18,474035	5,628802	13,962520	0,060908	-0,063721	0,014983	6,071098	4,249826	1,173837	0,060908	-0,063721	0,014983	6,071098	4,249826	1,173837
11:53:12,42	0,353995	3,203988	-0,074015	0,132980	0,231951	0,229975	0,059890	-0,063183	0,012636	1,105562	-0,522465	1,140239	-0,576659	-2,896292	-1,082893	-18,502549	5,674860	13,968529	0,059890	-0,063183	0,012636	6,065409	4,178937	1,140239	0,059890	-0,063183	0,012636	6,065409	4,178937	1,140239
11:53:12,47	0,353995	3,203988	-0,074015	0,132980	0,231951	0,229975	0,059591	-0,063663	0,013794	1,054958	-0,459147	1,146249	-0,579363	-2,896274	-1,083879	-18,520752	5,661589	13,966004	0,060926	-0,061313	0,012808	6,010813	4,263236	1,143724	0,060926	-0,061313	0,012808	6,010813	4,263236	1,143724
11:53:12,52	0,353995	3,203988	-0,074015	0,132980	0,231951	0,229975	0,060926	-0,061313	0,012808	1,197776	-0,519472	1,143724	-0,580125	-2,897929	-1,081696	-18,470114	5,661660	13,985584	0,062741	-0,061480	0,014991	5,989877	4,267503	1,163304	0,062741	-0,061480	0,014991	5,989877	4,267503	1,163304
11:53:12,57	0,353995	3,203988	-0,074015	0,132980	0,231951	0,229975	0,062741	-0,061480	0,014991	1,163673	-0,657648	1,163304	-0,577860	-2,898774	-1,081708	-18,502141	5,621957	13,980069	0,062741	-0,061480	0,014991	5,989877	4,267503	1,163304	0,062741	-0,061480	0,014991	5,989877	4,267503	1,163304
11:53:12,62	0,353995	3,203988	-0,074015	0,132980	0,231951	0,229975	0,062340	-0,063863	0,014979	1,090150	-0,628931	1,157789	-0,578463	-2,895530	-1,083302	-18,510167	5,650278	13,953335	0,062340	-0,063863	0,014979	6,103427	4,264772	1,157789	0,062340	-0,063863	0,014979	6,103427	4,264772	1,157789
11:53:12,67	0,353995	3,203988	-0,074015	0,132980	0,231951	0,229975	0,059833	-0,061720	0,013385	1,181117	-0,477428	1,131055	-0,579601	-2,896684	-1,081701	-18,475435	5,600579	13,988805	0,061400	-0,061311	0,014986	6,040958	4,206054	1,166525	0,061400	-0,061311	0,014986	6,040958	4,206054	1,166525
11:53:12,72	0,353995	3,203988	-0,074015	0,132980	0,231951	0,229975	0,061400	-0,061311	0,014986	1,228019	-0,613885	1,166525	-0,578319	-2,895176	-1,082254	-18,494454	5,666608	13,961211	0,061400	-0,061311	0,014986	6,040958	4,206054	1,166525	0,061400	-0,061311	0,014986	6,040958	4,206054	1,166525
11:53:12,77	0,353995	3,203988	-0,074015	0,132980	0,231951	0,229975	0,057608	-0,061784	0,014181	1,189296	-0,378380	1,159449	-0,577295	-2,893635	-1,082506	-18,501510	5,631979	13,981729	0,057608	-0,061784	0,014181	6,039322	4,143827	1,159449	0,057608	-0,061784	0,014181	6,039322	4,143827	1,159449
11:53:12,82	0,353995	3,203988	-0,074015	0,132980	0,231951	0,229975	0,057608	-0,061784	0,014181	1,189296	-0,378380	1,159449	-0,573728	-2,899395	-1,083690	-18,510862	5,645520	13,924600	0,057608	-0,061784	0,014181	6,039322	4,143827	1,159449	0,057608	-0,061784	0,014181	6,039322	4,143827	1,159449
11:53:12,87	0,353995	3,203988	-0,074015	0,132980	0,231951	0,229975	0,060812	-0,067753	0,012998	0,871849	-0,530118	1,102319	-0,574921	-2,897673	-1,083530	-18,505920	5,640519	13,973600	0,060812	-0,067753	0,012998	6,190453	4,243603	1,102319	0,060812	-0,067753	0,012998	6,190453	4,243603	1,102319
11:53:12,92	0,353995	3,203988	-0,074015	0,132980	0,231951	0,229975	0,059917	-0,065858	0,013157	0,972224	-0,490368	1,151319	-0,578984	-2,896695	-1,082883	-18,475718	5,636788	13,966566	0,059917	-0,065858	0,013157	6,142108	4,213109	1,151319	0,059917	-0,065858	0,013157	6,142108	4,213109	1,151319
11:53:12,97	0,353995	3,203988	-0,074015	0,132980	0,231951	0,229975	0,061102	-0,061851	0,013804	1,168728	-0,580018	1,144286	-0,573386	-2,894682	-1,082402	-18,470936	5,635089	13,958957	0,056559	-0,065692	0,014285	6,124922	4,091124	1,136677	0,056559	-0,065692	0,014285	6,124922	4,091124	1,136677
11:53:13,02	0,353995	3,203988	-0,074015	0,132980	0,231951	0,229975	0,056559	-0,065692	0,014285	0,968062	-0,348792	1,136677	-0,576653	-2,894536	-1,083281	-18,483020	5,642309	13,967783	0,056559	-0,065692	0,014285	6,124922	4,091124	1,136677	0,056559	-0,065692	0,014285	6,124922	4,091124	1,136677
11:53:13,07	0,353995	3,203988	-0,074015	0,132980	0,231951	0,229975	0,058066	-0,062790	0,013407	1,118791	-0,413071	1,145503	-0,578417	-2,899702	-1,083653	-18,489441	5,627814	13,966540	0,058066	-0,062790	0,013407	6,047791	4,145131	1,145503	0,058066	-0,062790	0,013407	6,047791	4,145131	1,145503
11:53:13,13	0,353995	3,203988	-0,074015	0,132980	0,231951	0,229975	0,063423	-0,063846	0,013034	1,079657	-0,693290	1,144260	-0,578486	-2,896124	-1,083698	-18,524259	5,656786	13,948992	0,063423	-0,063846	0,013034	6,091530	4,285388	1,144260	0,063423	-0,063846	0,013034	6,091530	4,285388	1,144260
11:53:13,18	0,353995	3,203988	-0,074015	0,132980	0,231951	0,229975	0,060358	-0,061997	0,012989	1,168097	-0,489290	1,126712	-0,578436	-2,898264	-1,082515	-18,505550	5,647198	13,947464	0,060358	-0,061997	0,012989	6,034864	4,248814	1,126712	0,060358	-0,061997	0,012989	6,034864	4,248814	1,126712
11:53:13,23	0,353995	3,203988	-0,074015	0,132980	0,231951	0,229975	0,062186	-0,063110	0,014172	1,109151	-0,605342	1,125184	-0,578294	-2,894614	-1,094519	-18,411494	5,539204	13,971904	0,062186	-0,063110	0,014172	6,063316	4,276259	1,125184	0,062186	-0,063110	0,014172	6,063316	4,276259	1,125184
11:53:13,28	0,353995	3,203988	-0,074015	0,132980	0,231951	0,229975	0,058955	-0,061408	0,002169	1,244159	-0,572764	1,149623	-0,458796	-2,654344	1,274814	-10,964267	2,145030	13,843459	0,058955	-0,061408	0,002169	6,064709	4,055176	1,149623	0,058955	-0,061408	0,002169	6,064709	4,055176	1,149623
11:53:13,33	0,353995	3,203988	-0,074015	0,132980	0,231951	0,229975	-0,208875	-0,044762	2,371501	1,325611	5,207787	1,021179	-0,568005	-2,819947	1,278117	-19,254722	7,695931	13,809077	-0,208875	-0,044762	2,371501	4,839399	-11,188871	1,021179	-0,208875	-0,044762	2,371501	4,839399	-11,188871	1,021179
11:53:13,38	0,353995	3,203988	-0,074015	0,132980	0,231951	0,229975	-0,010854	-0,032985	2,374804	1,276012	4,865899	0,986797	-0,616253	-3,005949	-2,444391	-20,700661	5,693460	14,055757	-0,010854	-0,032985	2,374804	3,865322	4,013871	0,986797	-0,010854	-0,032985	2,374804	3,865322	4,013871	0,986797
11:53:13,43	0,353986	3,204002	-0,073932	0,132970	0,281956	0,230034	0,174353	-0,084202	-1,347704	1,069857	-4,513864	1,233476	-0,598369	-2,975057	-3,211166	-17,042660	4,123595	14,088426	0,174353	-0,084202	-1,347704	7,679748	9,172832	1,233476	0,174353	-0,084202	-1,347704	7,679748	9,172832	1,233476
11:53:13,48	0,353986	3,204002	-0,073932	0,132970	0,281956	0,230034	0,138657	-0,084244	-2,114479	0,598213	-6,610555	1,266146	-0,599544	-2,975140	-3,197977	-17,087981	4,181140	14,082494	0,138657	-0,084244	-2,114479	7,211404	4,274051	1,266146	0,138657	-0,084244	-2,114479	7,211404	4,274051	1,266146
11:53:13,53	0,353986	3,204002	-0,073932	0,132970	0,281956	0,230034	0,139318	-0,083268	-2,101290	0,621801	-6,576860	1,260214	-0,599568	-2,973300	-3,190614	-17,113278	4,194213	14,078962	0,137735	-0,082328	-2,093927	7,134760	4,346080	1,256682	0,137735	-0,082328	-2,093927	7,134760	4,346080	1,256682
11:53:13,58	0,353986	3,204002	-0,073932	0,132970	0,281956	0,230034	0,137735	-0,082328	-2,093927	0,672040	-6,466138	1,256682	-0,598302	-2,973444	-3,185583	-17,090935	4,201960	14,032510	0,137227	-0,083496	-2,088896	7,147833	4,317147	1,210230	0,137227	-0,083496	-2,088896	7,147833	4,317147	1,210230
11:53:13,63	0,353986	3,204002	-0,073932	0,132970	0,281956	0,230034	0,137227	-0,083496	-2,088896	0,593417	-6,455209	1,210230	-0,599476	-2,972312	-3,180110	-17,091283	4,204167	14,082516	0,137227	-0,083496	-2,088896	7,147833	4,317147	1,210230	0,137227	-0,083496	-2,088896	7,147833	4,317147	1,210230
11:53:13,68	0,353986	3,204002	-0,073932	0,132970	0,281956	0,230034	0,136834	-0,081913	-2,083423	0,674007	-6,433330	1,260236	-0,599946	-2,974228	-3,177047	-17,142209	4,201208	14,041147	0,138728	-0,082464	-2,080360	7,146781	4,400945	1,218866	0,138728	-0,082464	-2,080360	7,146781	4,400945	1,218866
11:53:13,73	0,353986	3,204002	-0,073932	0,132970	0,281956	0,230034	0,138728	-0,082464	-2,080360	0,673356	-6,489218	1,218866	-0,598379	-2,962744	-3,082799	-16,666956	3,985491	14,052307	0,138728	-0,082464	-2,080360	7,146781	4,400945	1,218866	0,138728	-0,082464	-2,080360	7,146781	4,400945	1,218866
11:53:13,78	0,353986	3,204002	-0,073932	0,132970	0,281956	0,230034	0,127999	-0,078079	-1,986112	0,850548	-6,450754	1,230027	-0,470522	-2,658809	-0,406722	-6,389610	0,356644	13,900862	0,127999	-0,078079	-1,986112	6,979777	3,597189	1,230027	0,127999	-0,078079	-1,986112	6,979777	3,597189	1,230027
11:53:13,83	0,353986	3,204002	-0,073932	0,132970	0,281956	0,230034	-0,199144	-0,036839	0,689965	0,999055	-0,154156	1,078582	-0,591146	-2,891869	-0,062430	-19,147104	6,755731	13,905419	-0,199144	-0,036839	0,689965	3,890903	-15,786974	1,078582	-0,199144	-0,036839	0,689965	3,890903	-15,786974	1,078582
11:53:13,88	0,353986	3,204002	-0,073932	0,132970	0,281956	0,230034	0,063003	-0,048905	1,034257	1,208570	0,462031	1,083139	-0,670316	-3,076218	-3,817928	-20,047968	6,512236	14,091842	0,063003	-0,048905	1,034257	5,047645	5,407783	1,083139	0,063003	-0,048905	1,034257	5,047645	5,407783	1,083139
11:53:13,93	0,353968	3,204014	-0,073967	0,132961	0,331989	0,229964	0,262239	-0,072517	-2,721241	0,642079	-9,239813	1,269561	-0,650449	-3,038799	-4,594014	-16,274835	4,801747	14,111265	0,262239	-0,072517	-2,721241	6,334654	11,345959	1,269561	0,262239	-0,072517	-2,721241	6,334654	11,345959	1,269561
11:53:13,98	0,353968	3,204014	-0,073967	0,132961	0,331989	0,229964	0,219900	-0,071013	-3,497327	0,315042	-11,161034	1,288985	-0,653951	-3,039569	-4,571899	-16,316799	4,827941	14,083824	0,222318	-0,068365	-3,475212	5,817688	6,214605	1,261543	0,222318	-0,068365	-3,475212	5,817688	6,214605	1,261543
11:53:14,03	0,353968	3,204014	-0,073967	0,132961	0,331989	0,229964	0,222318	-0,068365	-3,475212	0,451028	-11,237325	1,261543	-0,652045	-3,038586	-4,561404	-16,260481	4,790980	14,051924	0,220513	-0,069524	-3,464717	5,852252	6,099533	1,229644	0,220513	-0,069524	-3,464717	5,852252	6,099533	1,229644
11:53:14,08	0,353968	3,204014	-0,073967	0,132961	0,331989	0,229964	0,220513	-0,069524	-3,464717	0,394611	-11,210747	1,229644	-0,654526	-3,041767	-4,560648	-16,337398	4,818004	14,057064	0,220513	-0,069524	-3,464717	5,852252	6,099533	1,229644	0,220513	-0,069524	-3,464717	5,852252	6,099533	1,229644
11:53:14,13	0,353968	3,204014	-0,073967	0,132961	0,331989	0,229964	0,224508	-0,068966	-3,463961	0,438681	-11,338374	1,234784	-0,652014	-3,038080	-4,553622	-16,263583	4,807404	14,067207	0,224508	-0,068966	-3,463961	5,852520	6,285530	1,234784	0,224508	-0,068966	-3,463961	5,852520	6,285530	1,234784
11:53:14,18	0,353968	3,204014	-0,073967	0,132961	0,331989	0,229964	0,220060	-0,069298	-3,456935	0,393693	-11,176273	1,244927	-0,651926	-3,038142	-4,549323	-16,235432	4,823747	14,079368	0,220069	-0,069405	-3,452636	5,808182	6,082465	1,257087	0,220069	-0,069405	-3,452636	5,808182	6,082465	1,257087
11:53:14,23	0,353968	3,204014	-0,073967	0,132961	0,331989	0,229964	0,220069	-0,069405	-3,452636	0,359926	-11,192984	1,257087	-0,654379	-3,036154	-4,548566	-16,277346	4,831021	14,093977	0,220069	-0,069405	-3,452636	5,808182	6,082465	1,257087	0,220069	-0,069405	-3,452636	5,808182	6,082465	1,257087
11:53:14,28	0,353968	3,204014	-0,073967	0,132961	0,331989	0,229964	0,219574	-0,066286	-3,451879	0,536723	-11,127280	1,271697	-0,652035	-3,034726	-4,542757	-16,294706	4,837542	14,080545	0,217166	-0,067602	-3,446070	5,778113	6,063754	1,258265	0,217166	-0,067602	-3,446070	5,778113	6,063754	1,258265
11:53:14,33	0,353968	3,204014	-0,073967	0,132961	0,331989	0,229964	0,218234	-0,068314	-3,444888	0,450802	-11,103105	1,242084	-0,651953	-3,036007	-4,541575	-16,247719	4,791385	14,064364	0,218234	-0,068314	-3,444888	5,813453	6,028298	1,242084	0,218234	-0,068314	-3,444888	5,813453	6,028298	1,242084
11:53:14,38	0,353968	3,204014	-0,073967	0,132961	0,331989	0,229964	0,218234	-0,068314	-3,444888	0,450802	-11,103105	1,242084	-0,651395	-3,036722	-4,536952	-16,296346	4,847258	14,034760	0,218574	-0,069154	-3,440265	5,811648	6,107345	1,212480	0,218574	-0,069154	-3,440265	5,811648	6,107345	1,212480
11:53:14,43	0,353968	3,204014	-0,073967	0,132961	0,331989	0,229964	0,218574	-0,069154	-3,440265	0,383032	-11,050714	1,212480	-0,650192	-3,038624	-4,533409	-16,270581	4,783838	14,064150	0,218574	-0,069154	-3,440265	5,811648	6,107345	1,212480	0,218574	-0,069154	-3,440265	5,811648	6,107345	1,212480
11:53:14,48	0,353968	3,204014	-0,073967	0,132961	0,331989	0,229964	0,219620	-0,071148	-3,436722	0,321427	-11,159122	1,241870	-0,654426	-3,037881	-4,534300	-16,287421	4,842243	14,108913	0,219620	-0,071148	-3,436722	5,906508	6,081037	1,241870	0,219620	-0,071148	-3,436722	5,906508	6,081037	1,241870
11:53:14,53	0,353968	3,204014	-0,073967	0,132961	0,331989	0,229964	0,219517	-0,064981	-3,435556	0,597639	-11,125003	1,271509	-0,655481	-3,035452	-4,532243	-16,273274	4,836704	14,093789	0,219517	-0,064981	-3,435556	5,698664	6,107074	1,271509	0,219517	-0,064981	-3,435556	5,698664	6,107074	1,271509
11:53:14,58	0,353968	3,204014	-0,073967	0,132961	0,331989	0,229964	0,219517	-0,064981	-3,435556	0,597639	-11,125003	1,271509	-0,655252	-3,035895	-4,530106	-16,226026	4,849246	14,061692	0,219786	-0,065401	-3,433419	5,675290	6,079568	1,239412	0,219786	-0,065401	-3,433419	5,675290	6,079568	1,239412
11:53:14,63	0,353968	3,204014	-0,073967	0,132961	0,331989	0,229964	0,219786	-0,065401	-3,433419	0,541349	-11,173660	1,239412	-0,651934	-3,034043	-4,526824	-16,283754	4,856565	14,072676	0,219786	-0,065401	-3,433419	5,675290	6,079568	1,239412	0,219786	-0,065401	-3,433419	5,675290	6,079568	1,239412
11:53:14,68	0,353968	3,204014	-0,073967	0,132961	0,331989	0,229964	0,216524	-0,067349	-3,430137	0,462567	-10,950347	1,250396	-0,647510	-3,037014	-4,523321	-16,290013	4,834559	14,056904	0,216884	-0,072665	-3,426634	5,912508	6,050732	1,234624	0,216884	-0,072665	-3,426634	5,912508	6,050732	1,234624
11:53:14,73	0,353968	3,204014	-0,073967	0,132961	0,331989	0,229964	0,216884	-0,072665	-3,426634	0,208315	-10,974680	1,234624	-0,653622	-3,038610	-4,526002	-16,253424	4,842083	14,089812	0,216884	-0,072665	-3,426634	5,912508	6,050732	1,234624	0,216884	-0,072665	-3,426634	5,912508	6,050732	1,234624
11:53:14,78	0,353968	3,204014	-0,073967	0,132961	0,331989	0,229964	0,221323	-0,068170	-3,429314	0,417248	-11,233414	1,267532	-0,648950	-3,037842	-4,525647	-16,272581	4,833834	14,051689	0,221323	-0,068170	-3,429314	5,768578	6,140431	1,267532	0,221323	-0,068170	-3,429314	5,768578	6,140431	1,267532
11:53:14,83	0,353968	3,204014	-0,073967	0,132961	0,331989	0,229964	0,218322	-0,071833	-3,428960	0,243501	-11,064895	1,229409	-0,651795	-3,037619	-4,522885	-16,231844	4,850390	14,088423	0,219551	-0,069257	-3,426198	5,779398	6,078938	1,266142	0,219551	-0,069257	-3,426198	5,779398	6,078938	1,266142
11:53:14,88	0,353968	3,204014	-0,073967	0,132961	0,331989	0,229964	0,219551	-0,069257	-3,426198	0,342744	-11,155804	1,266142	-0,651287	-3,036236	-4,520051	-16,222407	4,834637	14,067816	0,219551	-0,069257	-3,426198	5,779398	6,078938	1,266142	0,219551	-0,069257	-3,426198	5,779398	6,078938	1,266142
11:53:14,93	0,353968	3,204014	-0,073967	0,132961	0,331989	0,229964	0,218099	-0,069005	-3,423364	0,364735	-11,096342	1,245536	-0,653639	-3,036253	-4,518256	-16,270542	4,838901	14,075829	0,218099	-0,069005	-3,423364	5,781663	6,024406	1,245536	0,218099	-0,069005	-3,423364	5,781663	6,024406	1,245536
11:53:14,98	0,353968	3,204014	-0,073967	0,132961	0,331989	0,229964	0,219290	-0,066977	-3,421569	0,490612	-11,114459	1,253549	-0,650304	-3,036948	-4,521828	-16,233121	4,872132	14,074311	0,218225	-0,070212	-3,425141	5,786528	6,055768	1,252031	0,218225	-0,070212	-3,425141	5,786528	6,055768	1,252031
11:53:15,03	0,353968	3,204014	-0,073967	0,132961	0,331989	0,229964	0,218225	-0,070212	-3,425141	0,274868	-11,074861	1,252031	-0,653286	-3,035490	-4,516489	-16,256913	4,881393	14,095530	0,218225	-0,070212	-3,425141	5,786528	6,055768	1,252031	0,218225	-0,070212	-3,425141	5,786528	6,055768	1,252031
11:53:15,08	0,353968	3,204014	-0,073967	0,132961	0,331989	0,229964	0,218453	-0,066902	-3,419802	0,450893	-11,061501	1,273250	-0,652341	-3,036351	-4,511644	-16,236741	4,859703	14,057799	0,218726	-0,068150	-3,414957	5,744465	6,065967	1,235519	0,218726	-0,068150	-3,414957	5,744465	6,065967	1,235519
11:53:15,13	0,353968	3,204014	-0,073967	0,132961	0,331989	0,229964	0,218726	-0,068150	-3,414957	0,394653	-11,103997	1,235519	-0,650739	-3,037550	-4,514722	-16,281929	4,796743	14,116361	0,218726	-0,068150	-3,414957	5,744465	6,065967	1,235519	0,218726	-0,068150	-3,414957	5,744465	6,065967	1,235519
11:53:15,18	0,353968	3,204014	-0,073967	0,132961	0,331989	0,229964	0,218963	-0,070137	-3,418035	0,368468	-11,108663	1,294081	-0,652904	-3,033415	-4,513575	-16,206391	4,845923	14,073095	0,218963	-0,070137	-3,418035	5,874229	6,079901	1,294081	0,218963	-0,070137	-3,418035	5,874229	6,079901	1,294081
11:53:15,23	0,353968	3,204014	-0,073967	0,132961	0,331989	0,229964	0,216465	-0,066195	-3,416888	0,493101	-11,019604	1,250815	-0,649387	-3,035465	-4,510849	-16,221319	4,833509	14,071495	0,216482	-0,070265	-3,414162	5,815483	5,980054	1,249215	0,216482	-0,070265	-3,414162	5,815483	5,980054	1,249215
11:53:15,28	0,353968	3,204014	-0,073967	0,132961	0,331989	0,229964	0,216482	-0,070265	-3,414162	0,299653	-11,013773	1,249215	-0,653477	-3,033711	-4,512018	-16,207743	4,861604	14,077365	0,216482	-0,070265	-3,414162	5,815483	5,980054	1,249215	0,216482	-0,070265	-3,414162	5,815483	5,980054	1,249215
11:53:15,33	0,353968	3,204014	-0,073967	0,132961	0,331989	0,229964	0,216170	-0,069448	-3,414555	0,299171	-10,975990	1,246123	-0,649939	-3,034787	-4,511242	-16,218501	4,881499	14,068403	0,216170	-0,069448	-3,414555	5,750861	5,993339	1,246123	0,216170	-0,069448	-3,414555	5,750861	5,993339	1,246123
11:53:15,38	0,353968	3,204014	-0,073967	0,132961	0,331989	0,229964	0,216170	-0,069448	-3,414555	0,299171	-10,975990	1,246123	-0,648793	-3,034402	-4,511239	-16,216534	4,837282	14,072065	0,216170	-0,069448	-3,414555	5,750861	5,993339	1,246123	0,216170	-0,069448	-3,414555	5,750861	5,993339	1,246123
11:53:15,43	0,353968	3,204014	-0,073967	0,132961	0,331989	0,229964	0,215264	-0,070248	-3,414551	0,294881	-10,952675	1,249784	-0,651705	-3,034759	-4,508893	-16,212462	4,860331	14,090158	0,215264	-0,070248	-3,414551	5,809371	5,945510	1,249784	0,215264	-0,070248	-3,414551	5,809371	5,945510	1,249784
11:53:15,48	0,353968	3,204014	-0,073967	0,132961	0,331989	0,229964	0,217030	-0,067905	-3,412206	0,394738	-11,036514	1,267878	-0,652879	-3,036815	-4,507736	-16,221716	4,865740	14,074679	0,217030	-0,067905	-3,412206	5,725275	6,000310	1,267878	0,217030	-0,067905	-3,412206	5,725275	6,000310	1,267878
11:53:15,53	0,353968	3,204014	-0,073967	0,132961	0,331989	0,229964	0,219397	-0,067917	-3,411049	0,394073	-11,148889	1,252399	-0,652338	-3,034830	-4,507360	-16,223691	4,817584	14,068471	0,219397	-0,067917	-3,411049	5,725526	6,073759	1,252399	0,219397	-0,067917	-3,411049	5,725526	6,073759	1,252399
11:53:15,58	0,353968	3,204014	-0,073967	0,132961	0,331989	0,229964	0,217408	-0,067392	-3,410673	0,464031	-11,067817	1,246191	-0,652954	-3,038146	-4,509283	-16,250528	4,852846	14,094674	0,217408	-0,067392	-3,410673	5,754324	5,998676	1,246191	0,217408	-0,067392	-3,410673	5,754324	5,998676	1,246191
11:53:15,63	0,353968	3,204014	-0,073967	0,132961	0,331989	0,229964	0,220587	-0,068516	-3,412596	0,388453	-11,192257	1,272393	-0,652263	-3,035017	-4,508121	-16,207986	4,879206	14,080422	0,220587	-0,068516	-3,412596	5,766996	6,123796	1,272393	0,220587	-0,068516	-3,412596	5,766996	6,123796	1,272393
11:53:15,68	0,353968	3,204014	-0,073967	0,132961	0,331989	0,229964	0,217531	-0,067550	-3,411434	0,394601	-11,057046	1,258142	-0,655175	-3,032809	-4,505813	-16,197696	4,892315	14,059776	0,217075	-0,063925	-3,409126	5,584732	6,004723	1,237495	0,217075	-0,063925	-3,409126	5,584732	6,004723	1,237495
11:53:15,73	0,353968	3,204014	-0,073967	0,132961	0,331989	0,229964	0,217075	-0,063925	-3,409126	0,566600	-11,035683	1,237495	-0,652328	-3,034814	-4,504243	-16,229261	4,833907	14,081694	0,217075	-0,063925	-3,409126	5,584732	6,004723	1,237495	0,217075	-0,063925	-3,409126	5,584732	6,004723	1,237495
11:53:15,78	0,353968	3,204014	-0,073967	0,132961	0,331989	0,229964	0,217388	-0,067392	-3,407556	0,452684	-11,053820	1,259414	-0,657091	-3,034780	-4,506192	-16,251849	4,848535	14,097298	0,217388	-0,067392	-3,407556	5,742971	6,011146	1,259414	0,217388	-0,067392	-3,407556	5,742971	6,011146	1,259414
11:53:15,83	0,353968	3,204014	-0,073967	0,132961	0,331989	0,229964	0,219740	-0,063251	-3,409505	0,666642	-11,149264	1,275018	-0,654569	-3,032740	-4,504997	-16,174596	4,857310	14,096796	0,216713	-0,064415	-3,408309	5,616478	5,957612	1,274516	0,216713	-0,064415	-3,408309	5,616478	5,957612	1,274516
11:53:15,88	0,353968	3,204014	-0,073967	0,132961	0,331989	0,229964	0,216713	-0,064415	-3,408309	0,559891	-11,054345	1,274516	-0,654041	-3,030289	-4,503881	-16,208721	4,873980	14,063541	0,216713	-0,064415	-3,408309	5,616478	5,957612	1,274516	0,216713	-0,064415	-3,408309	5,616478	5,957612	1,274516
11:53:15,93	0,353968	3,204014	-0,073967	0,132961	0,331989	0,229964	0,214326	-0,063647	-3,407194	0,602469	-10,892341	1,241261	-0,651038	-3,037084	-4,504610	-16,200287	4,883857	14,078260	0,214326	-0,063647	-3,407194	5,598744	5,932248	1,241261	0,214326	-0,063647	-3,407194	5,598744	5,932248	1,241261
11:53:15,98	0,353968	3,204014	-0,073967	0,132961	0,331989	0,229964	0,218709	-0,069644	-3,407923	0,277823	-11,122623	1,255980	-0,651685	-3,034593	-4,505401	-16,223090	4,899337	14,089420	0,218709	-0,069644	-3,407923	5,744910	6,046033	1,255980	0,218709	-0,069644	-3,407923	5,744910	6,046033	1,255980
11:53:16,03	0,353968	3,204014	-0,073967	0,132961	0,331989	0,229964	0,216875	-0,067839	-3,408714	0,369686	-10,999786	1,267140	-0,648737	-3,035254	-4,503467	-16,214412	4,853739	14,062879	0,215973	-0,070723	-3,406780	5,806637	5,970713	1,240599	0,215973	-0,070723	-3,406780	5,806637	5,970713	1,240599
11:53:16,08	0,353968	3,204014	-0,073967	0,132961	0,331989	0,229964	0,215973	-0,070723	-3,406780	0,254883	-10,983197	1,240599	-0,648092	-3,033009	-4,501100	-16,181501	4,851082	14,100221	0,215973	-0,070723	-3,406780	5,806637	5,970713	1,240599	0,215973	-0,070723	-3,406780	5,806637	5,970713	1,240599
11:53:16,13	0,353968	3,204014	-0,073967	0,132961	0,331989	0,229964	0,213707	-0,070159	-3,404413	0,270062	-10,895164	1,277941	-0,651049	-3,034666	-4,499968	-16,205923	4,874099	14,065848	0,213707	-0,070159	-3,404413	5,777534	5,880817	1,277941	0,213707	-0,070159	-3,404413	5,777534	5,880817	1,277941
11:53:16,18	0,353968	3,204014	-0,073967	0,132961	0,331989	0,229964	0,216096	-0,068061	-3,402890	0,386935	-10,972847	1,262791	-0,651103	-3,034029	-4,499577	-16,225694	4,867627	14,085071	0,216096	-0,068061	-3,402890	5,729700	5,990670	1,262791	0,216096	-0,068061	-3,402890	5,729700	5,990670	1,262791
11:53:16,23	0,353968	3,204014	-0,073967	0,132961	0,331989	0,229964	0,216096	-0,068061	-3,402890	0,386935	-10,972847	1,262791	-0,650426	-3,032385	-4,498794	-16,184157	4,871365	14,074958	0,216096	-0,068061	-3,402890	5,729700	5,990670	1,262791	0,216096	-0,068061	-3,402890	5,729700	5,990670	1,262791
11:53:16,28	0,353968	3,204014	-0,073967	0,132961	0,331989	0,229964	0,214334	-0,067826	-3,402107	0,375148	-10,915341	1,252678	-0,650496	-3,036167	-4,498013	-16,235585	4,897591	14,089814	0,214334	-0,067826	-3,402107	5,699467	5,909881	1,252678	0,214334	-0,067826	-3,402107	5,699467	5,909881	1,252678
11:53:16,33	0,353968	3,204014	-0,073967	0,132961	0,331989	0,229964	0,217274	-0,070777	-3,401734	0,257792	-11,028745	1,237675	-0,649340	-3,036408	-4,498422	-16,236420	4,859830	14,059955	0,217274	-0,070777	-3,401734	5,813803	6,027295	1,237675	0,217274	-0,070777	-3,401734	5,813803	6,027295	1,237675
11:53:16,38	0,353968	3,204014	-0,073967	0,132961	0,331989	0,229964	0,217274	-0,070777	-3,401734	0,257792	-11,028745	1,237675	-0,648113	-3,031907	-4,496440	-16,193203	4,841433	14,107047	0,217274	-0,070777	-3,401734	5,813803	6,027295	1,237675	0,217274	-0,070777	-3,401734	5,813803	6,027295	1,237675
11:53:16,43	0,353968	3,204014	-0,073967	0,132961	0,331989	0,229964	0,212764	-0,069590	-3,399753	0,313857	-10,840806	1,284767	-0,650498	-3,032029	-4,497636	-16,204922	4,832473	14,078107	0,214062	-0,067586	-3,400949	5,737166	5,901199	1,255827	0,214062	-0,067586	-3,400949	5,737166	5,901199	1,255827
11:53:16,48	0,353968	3,204014	-0,073967	0,132961	0,331989	0,229964	0,214062	-0,067586	-3,400949	0,431703	-10,902637	1,255827	-0,648687	-3,033587	-4,498037	-16,195046	4,840782	14,044681	0,214062	-0,067586	-3,400949	5,737166	5,901199	1,255827	0,214062	-0,067586	-3,400949	5,737166	5,901199	1,255827
11:53:16,53	0,353968	3,204014	-0,073967	0,132961	0,331989	0,229964	0,214505	-0,069932	-3,401350	0,297545	-10,930088	1,222401	-0,652286	-3,032854	-4,499585	-16,220187	4,853374	14,079688	0,214505	-0,069932	-3,401350	5,787219	5,908549	1,222401	0,214505	-0,069932	-3,401350	5,787219	5,908549	1,222401
11:53:16,58	0,353968	3,204014	-0,073967	0,132961	0,331989	0,229964	0,215669	-0,066449	-3,402898	0,480322	-10,962575	1,257408	-0,649913	-3,032819	-4,498413	-16,214380	4,852563	14,079304	0,215669	-0,066449	-3,402898	5,696586	5,967477	1,257408	0,215669	-0,066449	-3,402898	5,696586	5,967477	1,257408
11:53:16,64	0,353968	3,204014	-0,073967	0,132961	0,331989	0,229964	0,214453	-0,068487	-3,401726	0,372166	-10,904745	1,257024	-0,653417	-3,036476	-4,496458	-16,236971	4,923839	14,094018	0,214453	-0,068487	-3,401726	5,748382	5,929802	1,257024	0,214453	-0,068487	-3,401726	5,748382	5,929802	1,257024
11:53:16,69	0,353968	3,204014	-0,073967	0,132961	0,331989	0,229964	0,213868	-0,070344	-3,399772	0,249376	-10,922591	1,231266	-0,651605	-3,033329	-4,495290	-16,188171	4,857351	14,081765	0,213868	-0,070344	-3,399772	5,771391	5,866056	1,231266	0,213868	-0,070344	-3,399772	5,771391	5,866056	1,231266
11:53:16,74	0,353968	3,204014	-0,073967	0,132961	0,331989	0,229964	0,215741	-0,067276	-3,398603	0,417861	-10,992042	1,259484	-0,649958	-3,033511	-4,466163	-16,231618	4,655630	14,067974	0,215741	-0,067276	-3,398603	5,699052	5,943639	1,259484	0,215741	-0,067276	-3,398603	5,699052	5,943639	1,259484
11:53:16,79	0,353968	3,204014	-0,073967	0,132961	0,331989	0,229964	0,215075	-0,068794	-3,369476	0,535380	-11,020652	1,245694	-0,488951	-2,723392	-1,795500	-5,623554	-0,775614	13,973140	0,215075	-0,068794	-3,369476	5,935679	5,862761	1,245694	0,215075	-0,068794	-3,369476	5,935679	5,862761	1,245694
11:53:16,84	0,353968	3,204014	-0,073967	0,132961	0,331989	0,229964	-0,134000	-0,053170	-0,698813	0,747353	-4,771221	1,150860	-0,597150	-2,891387	-1,296466	-15,386950	5,235605	13,962368	-0,134000	-0,053170	-0,698813	4,921223	-15,290199	1,150860	-0,134000	-0,053170	-0,698813	4,921223	-15,290199	1,150860
11:53:16,89	0,353968	3,204014	-0,073967	0,132961	0,331989	0,229964	0,065588	-0,043465	-0,199778	0,927843	-3,688819	1,140087	-0,644625	-3,052537	-5,065219	-14,930972	3,364984	14,104554	0,065588	-0,043465	-0,199778	4,339873	1,459826	1,140087	0,065588	-0,043465	-0,199778	4,339873	1,459826	1,140087
11:53:16,94	0,354006	3,203973	-0,073961	0,132972	0,382019	0,229996	0,228886	-0,082925	-3,968532	0,267933	-13,510499	1,282274	-0,632198	-3,021807	-5,772762	-11,565799	1,899425	14,135636	0,228886	-0,082925	-3,968532	6,777582	4,457016	1,282274	0,228886	-0,082925	-3,968532	6,777582	4,457016	1,282274
11:53:16,99	0,354006	3,203973	-0,073961	0,132972	0,382019	0,229996	0,196059	-0,078322	-4,676075	0,093927	-15,450621	1,313356	-0,632869	-3,023040	-5,759159	-11,639005	1,928541	14,172352	0,196059	-0,078322	-4,676075	6,242220	-0,059991	1,313356	0,196059	-0,078322	-4,676075	6,242220	-0,059991	1,313356
11:53:17,04	0,354006	3,203973	-0,073961	0,132972	0,382019	0,229996	0,197462	-0,078358	-4,662472	0,103454	-15,445611	1,350071	-0,635231	-3,023601	-5,745624	-11,680276	1,936172	14,106151	0,197462	-0,078358	-4,662472	6,254556	0,055140	1,350071	0,197462	-0,078358	-4,662472	6,254556	0,055140	1,350071
11:53:17,09	0,354006	3,203973	-0,073961	0,132972	0,382019	0,229996	0,199130	-0,076593	-4,648937	0,209278	-15,492781	1,283871	-0,633485	-3,023762	-5,742907	-11,703768	1,960778	14,110651	0,198395	-0,078185	-4,646220	6,254441	0,152076	1,288371	0,198395	-0,078185	-4,646220	6,254441	0,152076	1,288371
11:53:17,14	0,354006	3,203973	-0,073961	0,132972	0,382019	0,229996	0,198395	-0,078185	-4,646220	0,116902	-15,421936	1,288371	-0,632967	-3,024334	-5,737820	-11,734560	1,942201	14,170268	0,198395	-0,078185	-4,646220	6,254441	0,152076	1,288371	0,198395	-0,078185	-4,646220	6,254441	0,152076	1,288371
11:53:17,19	0,354006	3,203973	-0,073961	0,132972	0,382019	0,229996	0,198632	-0,078920	-4,641133	0,110190	-15,416863	1,347988	-0,631719	-3,021902	-5,731231	-11,711744	1,943389	14,142413	0,198632	-0,078920	-4,641133	6,305390	0,175724	1,347988	0,198632	-0,078920	-4,641133	6,305390	0,175724	1,347988
11:53:17,24	0,354006	3,203973	-0,073961	0,132972	0,382019	0,229996	0,195902	-0,078785	-4,634544	0,104748	-15,294062	1,320133	-0,635346	-3,020133	-5,708033	-11,622005	1,961979	14,111456	0,195902	-0,078785	-4,634544	6,289388	0,084211	1,320133	0,195902	-0,078785	-4,634544	6,289388	0,084211	1,320133
11:53:17,29	0,354006	3,203973	-0,073961	0,132972	0,382019	0,229996	-0,131035	-0,042038	-1,634015	0,176502	-8,251292	1,181888	-0,500075	-2,720393	-2,730702	-2,168384	-1,442853	14,004168	-0,131035	-0,042038	-1,634015	3,476474	-18,537505	1,181888	-0,131035	-0,042038	-1,634015	3,476474	-18,537505	1,181888
11:53:17,34	0,354006	3,203973	-0,073961	0,132972	0,382019	0,229996	-0,131035	-0,042038	-1,634015	0,176502	-8,251292	1,181888	-0,619773	-2,996282	-2,791791	-16,374132	4,191602	14,054267	-0,131035	-0,042038	-1,634015	3,476474	-18,537505	1,181888	-0,131035	-0,042038	-1,634015	3,476474	-18,537505	1,181888
11:53:17,39	0,354006	3,203973	-0,073961	0,132972	0,382019	0,229996	0,167741	-0,076320	-1,695104	0,617127	-8,667871	1,231987	-0,678166	-3,131242	-6,522955	-14,601794	2,846298	14,186145	0,167741	-0,076320	-1,695104	6,608244	4,499812	1,231987	0,167741	-0,076320	-1,695104	6,608244	4,499812	1,231987
11:53:17,44	0,354077	3,203976	-0,073967	0,132983	0,432012	0,230013	0,292779	-0,086789	-5,925283	-0,213909	-19,938840	1,351598	-0,673226	-3,109803	-7,021970	-12,100744	2,055369	14,173878	0,292779	-0,086789	-5,925283	6,599002	3,044350	1,351598	0,292779	-0,086789	-5,925283	6,599002	3,044350	1,351598
11:53:17,49	0,354077	3,203976	-0,073967	0,132983	0,432012	0,230013	0,292779	-0,086789	-5,925283	-0,213909	-19,938840	1,351598	-0,677397	-3,108028	-7,005271	-12,154203	2,077526	14,203280	0,292779	-0,086789	-5,925283	6,599002	3,044350	1,351598	0,292779	-0,086789	-5,925283	6,599002	3,044350	1,351598
11:53:17,54	0,354077	3,203976	-0,073967	0,132983	0,432012	0,230013	0,293328	-0,082290	-5,908584	0,027570	-19,909988	1,381000	-0,675737	-3,103368	-6,994836	-12,211714	2,069613	14,183711	0,288462	-0,081397	-5,898149	6,499279	3,033162	1,361430	0,288462	-0,081397	-5,898149	6,499279	3,033162	1,361430
11:53:17,59	0,354077	3,203976	-0,073967	0,132983	0,432012	0,230013	0,288462	-0,081397	-5,898149	0,109595	-19,611106	1,361430	-0,673968	-3,106149	-6,992511	-12,235819	2,100812	14,168901	0,289986	-0,084319	-5,895824	6,561744	3,110026	1,346621	0,289986	-0,084319	-5,895824	6,561744	3,110026	1,346621
11:53:17,64	0,354077	3,203976	-0,073967	0,132983	0,432012	0,230013	0,291397	-0,086483	-5,888804	-0,149237	-19,720840	1,370974	-0,672799	-3,108452	-6,985492	-12,251661	2,086165	14,193254	0,291397	-0,086483	-5,888804	6,639697	3,153803	1,370974	0,291397	-0,086483	-5,888804	6,639697	3,153803	1,370974
11:53:17,69	0,354077	3,203976	-0,073967	0,132983	0,432012	0,230013	0,291397	-0,086483	-5,888804	-0,149237	-19,720840	1,370974	-0,672174	-3,108217	-6,981183	-12,239189	2,090166	14,229537	0,291397	-0,086483	-5,888804	6,639697	3,153803	1,370974	0,291397	-0,086483	-5,888804	6,639697	3,153803	1,370974
11:53:17,74	0,354077	3,203976	-0,073967	0,132983	0,432012	0,230013	0,290880	-0,086907	-5,884496	-0,180999	-19,702775	1,407256	-0,672722	-3,105221	-6,974614	-12,242288	2,128441	14,198076	0,290880	-0,086907	-5,884496	6,641237	3,131311	1,407256	0,290880	-0,086907	-5,884496	6,641237	3,131311	1,407256
11:53:17,79	0,354077	3,203976	-0,073967	0,132983	0,432012	0,230013	0,288559	-0,084934	-5,877927	-0,109986	-19,560281	1,375796	-0,674986	-3,109734	-6,970690	-12,234629	2,181563	14,220476	0,288559	-0,084934	-5,877927	6,557348	3,091636	1,375796	0,288559	-0,084934	-5,877927	6,557348	3,091636	1,375796
11:53:17,84	0,354077	3,203976	-0,073967	0,132983	0,432012	0,230013	0,292160	-0,084984	-5,871722	-0,118263	-19,714945	1,357655	-0,674480	-3,108364	-6,968409	-12,267636	2,149665	14,179935	0,292160	-0,084984	-5,871722	6,552952	3,219614	1,357655	0,292160	-0,084984	-5,871722	6,552952	3,219614	1,357655
11:53:17,89	0,354077	3,203976	-0,073967	0,132983	0,432012	0,230013	0,292160	-0,084984	-5,871722	-0,118263	-19,714945	1,357655	-0,672018	-3,107053	-6,965274	-12,221959	2,155318	14,188050	0,292160	-0,084984	-5,871722	6,552952	3,219614	1,357655	0,292160	-0,084984	-5,871722	6,552952	3,219614	1,357655
11:53:17,94	0,354077	3,203976	-0,073967	0,132983	0,432012	0,230013	0,293779	-0,081840	-5,870569	0,014332	-19,762457	1,357980	-0,678012	-3,108194	-6,967256	-12,283947	2,194733	14,180260	0,293779	-0,081840	-5,870569	6,438770	3,299169	1,357980	0,293779	-0,081840	-5,870569	6,438770	3,299169	1,357980
11:53:17,99	0,354077	3,203976	-0,073967	0,132983	0,432012	0,230013	0,290837	-0,082251	-5,863565	0,022081	-19,672142	1,352162	-0,676185	-3,105852	-6,960252	-12,244258	2,138191	14,174443	0,290837	-0,082251	-5,863565	6,478785	3,158576	1,352162	0,290837	-0,082251	-5,863565	6,478785	3,158576	1,352162
11:53:18,04	0,354077	3,203976	-0,073967	0,132983	0,432012	0,230013	0,290837	-0,082251	-5,863565	0,022081	-19,672142	1,352162	-0,675007	-3,108189	-6,959477	-12,266488	2,178468	14,170501	0,290837	-0,082251	-5,863565	6,478785	3,158576	1,352162	0,290837	-0,082251	-5,863565	6,478785	3,158576	1,352162
11:53:18,09	0,354077	3,203976	-0,073967	0,132983	0,432012	0,230013	0,292272	-0,084440	-5,862790	-0,115511	-19,707348	1,348221	-0,675545	-3,106716	-6,957149	-12,242537	2,171331	14,159045	0,292272	-0,084440	-5,862790	6,513027	3,235982	1,348221	0,292272	-0,084440	-5,862790	6,513027	3,235982	1,348221
11:53:18,14	0,354077	3,203976	-0,073967	0,132983	0,432012	0,230013	0,291266	-0,083237	-5,860462	-0,058734	-19,679336	1,336765	-0,675036	-3,105593	-6,957158	-12,277216	2,178395	14,174423	0,290039	-0,083117	-5,860471	6,483395	3,186060	1,352143	0,290039	-0,083117	-5,860471	6,483395	3,186060	1,352143
11:53:18,19	0,354077	3,203976	-0,073967	0,132983	0,432012	0,230013	0,290039	-0,083117	-5,860471	-0,041291	-19,581975	1,352143	-0,675014	-3,109443	-6,955612	-12,265878	2,123447	14,132278	0,293361	-0,085061	-5,858925	6,576825	3,236820	1,309997	0,293361	-0,085061	-5,858925	6,576825	3,236820	1,309997
11:53:18,24	0,354077	3,203976	-0,073967	0,132983	0,432012	0,230013	0,293361	-0,085061	-5,858925	-0,100452	-19,792051	1,309997	-0,677932	-3,104575	-6,957933	-12,255595	2,194760	14,174848	0,293361	-0,085061	-5,858925	6,576825	3,236820	1,309997	0,293361	-0,085061	-5,858925	6,576825	3,236820	1,309997
11:53:18,29	0,354077	3,203976	-0,073967	0,132983	0,432012	0,230013	0,290605	-0,080100	-5,861246	0,090619	-19,621952	1,352567	-0,674365	-3,111337	-6,951282	-12,269285	2,195725	14,194811	0,290605	-0,080100	-5,861246	6,378458	3,190519	1,352567	0,290605	-0,080100	-5,861246	6,378458	3,190519	1,352567
11:53:18,34	0,354077	3,203976	-0,073967	0,132983	0,432012	0,230013	0,294678	-0,086570	-5,854595	-0,239797	-19,821407	1,372531	-0,675580	-3,108863	-6,950517	-12,274830	2,178196	14,198843	0,294678	-0,086570	-5,854595	6,555915	3,310791	1,372531	0,294678	-0,086570	-5,854595	6,555915	3,310791	1,372531
11:53:18,39	0,354077	3,203976	-0,073967	0,132983	0,432012	0,230013	0,290355	-0,081287	-5,853495	0,056467	-19,597318	1,333125	-0,676779	-3,104952	-6,950182	-12,279452	2,176713	14,155406	0,290355	-0,081287	-5,853495	6,437463	3,195534	1,333125	0,290355	-0,081287	-5,853495	6,437463	3,195534	1,333125
11:53:18,44	0,354077	3,203976	-0,073967	0,132983	0,432012	0,230013	0,290355	-0,081287	-5,853495	0,056467	-19,597318	1,333125	-0,673168	-3,105592	-6,948973	-12,242801	2,170684	14,178855	0,289104	-0,084734	-5,852286	6,515713	3,127627	1,356575	0,289104	-0,084734	-5,852286	6,515713	3,127627	1,356575
11:53:18,49	0,354077	3,203976	-0,073967	0,132983	0,432012	0,230013	0,289104	-0,084734	-5,852286	-0,135896	-19,567024	1,356575	-0,676852	-3,106357	-6,949011	-12,314147	2,167140	14,173903	0,289104	-0,084734	-5,852286	6,515713	3,127627	1,356575	0,289104	-0,084734	-5,852286	6,515713	3,127627	1,356575
11:53:18,54	0,354077	3,203976	-0,073967	0,132983	0,432012	0,230013	0,291609	-0,081926	-5,852324	0,048878	-19,637255	1,351623	-0,676198	-3,106747	-6,947439	-12,287535	2,167800	14,177594	0,291609	-0,081926	-5,852324	6,480035	3,254019	1,351623	0,291609	-0,081926	-5,852324	6,480035	3,254019	1,351623
11:53:18,59	0,354077	3,203976	-0,073967	0,132983	0,432012	0,230013	0,291619	-0,082687	-5,850752	-0,004590	-19,660502	1,355314	-0,673214	-3,107052	-6,948972	-12,260694	2,151322	14,183039	0,291619	-0,082687	-5,850752	6,486333	3,231573	1,355314	0,291619	-0,082687	-5,850752	6,486333	3,231573	1,355314
11:53:18,64	0,354077	3,203976	-0,073967	0,132983	0,432012	0,230013	0,289607	-0,085635	-5,847605	-0,184076	-19,541850	1,398602	-0,672639	-3,106478	-6,944292	-12,286601	2,197494	14,220882	0,289607	-0,085635	-5,847605	6,538276	3,192298	1,398602	0,289607	-0,085635	-5,847605	6,538276	3,192298	1,398602
11:53:18,69	0,354077	3,203976	-0,073967	0,132983	0,432012	0,230013	0,289607	-0,085635	-5,847605	-0,184076	-19,541850	1,398602	-0,679031	-3,107024	-6,942787	-12,266000	2,220016	14,151458	0,289607	-0,085635	-5,847605	6,538276	3,192298	1,398602	0,289607	-0,085635	-5,847605	6,538276	3,192298	1,398602
11:53:18,74	0,354077	3,203976	-0,073967	0,132983	0,432012	0,230013	0,293468	-0,082376	-5,847244	0,015725	-19,738500	1,372498	-0,677392	-3,108192	-6,943931	-12,305328	2,173296	14,194778	0,293468	-0,082376	-5,847244	6,482226	3,298732	1,372498	0,293468	-0,082376	-5,847244	6,482226	3,298732	1,372498
11:53:18,79	0,354077	3,203976	-0,073967	0,132983	0,432012	0,230013	0,293468	-0,082376	-5,847244	0,015725	-19,738500	1,372498	-0,673820	-3,106723	-6,943938	-12,287383	2,176783	14,176165	0,293468	-0,082376	-5,847244	6,482226	3,298732	1,372498	0,293468	-0,082376	-5,847244	6,482226	3,298732	1,372498
11:53:18,84	0,354077	3,203976	-0,073967	0,132983	0,432012	0,230013	0,290410	-0,084735	-5,847251	-0,118939	-19,593268	1,353884	-0,675074	-3,106823	-6,943178	-12,321716	2,169134	14,175579	0,290410	-0,084735	-5,847251	6,532748	3,203891	1,353884	0,290410	-0,084735	-5,847251	6,532748	3,203891	1,353884
11:53:18,89	0,354077	3,203976	-0,073967	0,132983	0,432012	0,230013	0,291122	-0,083699	-5,846491	-0,041276	-19,604422	1,353299	-0,675019	-3,107287	-6,940458	-12,318261	2,211384	14,170337	0,291122	-0,083699	-5,846491	6,529085	3,248687	1,353299	0,291122	-0,083699	-5,846491	6,529085	3,248687	1,353299
11:53:18,94	0,354077	3,203976	-0,073967	0,132983	0,432012	0,230013	0,291498	-0,083978	-5,843771	-0,094123	-19,605795	1,348056	-0,675005	-3,107415	-6,939665	-12,307430	2,198458	14,183847	0,291601	-0,084054	-5,842978	6,505960	3,263661	1,361567	0,291601	-0,084054	-5,842978	6,505960	3,263661	1,361567
11:53:18,99	0,354077	3,203976	-0,073967	0,132983	0,432012	0,230013	0,292165	-0,086450	-5,843731	-0,211908	-19,676460	1,371163	-0,674391	-3,107865	-6,938475	-12,292420	2,186167	14,201996	0,292165	-0,086450	-5,843731	6,574382	3,258519	1,371163	0,292165	-0,086450	-5,843731	6,574382	3,258519	1,371163
11:53:19,04	0,354077	3,203976	-0,073967	0,132983	0,432012	0,230013	0,292165	-0,086450	-5,843731	-0,211908	-19,676460	1,371163	-0,673226	-3,110493	-6,936944	-12,315644	2,194000	14,167449	0,292165	-0,086450	-5,843731	6,574382	3,258519	1,371163	0,292165	-0,086450	-5,843731	6,574382	3,258519	1,371163
11:53:19,09	0,354077	3,203976	-0,073967	0,132983	0,432012	0,230013	0,293377	-0,087134	-5,840257	-0,244480	-19,714501	1,345169	-0,677334	-3,105771	-6,937735	-12,288216	2,176517	14,167079	0,291342	-0,081215	-5,841048	6,440127	3,229179	1,344799	0,291342	-0,081215	-5,841048	6,440127	3,229179	1,344799
11:53:19,14	0,354077	3,203976	-0,073967	0,132983	0,432012	0,230013	0,291342	-0,081215	-5,841048	0,064724	-19,641146	1,344799	-0,673764	-3,101938	-6,936181	-12,282496	2,231859	14,178723	0,291342	-0,081215	-5,841048	6,440127	3,229179	1,344799	0,291342	-0,081215	-5,841048	6,440127	3,229179	1,344799
11:53:19,19	0,354077	3,203976	-0,073967	0,132983	0,432012	0,230013	0,286237	-0,082391	-5,839494	-0,047188	-19,353004	1,356443	-0,675012	-3,109517	-6,938106	-12,316895	2,192134	14,182481	0,293425	-0,085100	-5,841419	6,543882	3,317032	1,360200	0,293425	-0,085100	-5,841419	6,543882	3,317032	1,360200
11:53:19,24	0,354077	3,203976	-0,073967	0,132983	0,432012	0,230013	0,293425	-0,085100	-5,841419	-0,136457	-19,716834	1,360200	-0,672619	-3,108573	-6,936158	-12,312801	2,226978	14,187768	0,293425	-0,085100	-5,841419	6,543882	3,317032	1,360200	0,293425	-0,085100	-5,841419	6,543882	3,317032	1,360200
11:53:19,29	0,354077	3,203976	-0,073967	0,132983	0,432012	0,230013	0,291411	-0,086700	-5,839470	-0,251877	-19,598221	1,365488	-0,675563	-3,105909	-6,933850	-12,305935	2,210880	14,171129	0,290576	-0,082818	-5,837163	6,461702	3,241411	1,348849	0,290576	-0,082818	-5,837163	6,461702	3,241411	1,348849
11:53:19,34	0,354077	3,203976	-0,073967	0,132983	0,432012	0,230013	0,290576	-0,082818	-5,837163	-0,039520	-19,568796	1,348849	-0,672613	-3,107492	-6,933844	-12,307559	2,207483	14,166462	0,290576	-0,082818	-5,837163	6,461702	3,241411	1,348849	0,290576	-0,082818	-5,837163	6,461702	3,241411	1,348849
11:53:19,39	0,354077	3,203976	-0,073967	0,132983	0,432012	0,230013	0,290472	-0,086164	-5,837157	-0,209745	-19,563663	1,344182	-0,676169	-3,105509	-6,934249	-12,315487	2,219972	14,166871	0,290472	-0,086164	-5,837157	6,554117	3,238353	1,344182	0,290472	-0,086164	-5,837157	6,554117	3,238353	1,344182
11:53:19,44	0,354077	3,203976	-0,073967	0,132983	0,432012	0,230013	0,290532	-0,082094	-5,837562	-0,004944	-19,553695	1,344590	-0,673165	-3,108275	-6,930708	-12,282416	2,168108	14,182203	0,291426	-0,086078	-5,834020	6,573367	3,222186	1,359923	0,291426	-0,086078	-5,834020	6,573367	3,222186	1,359923
11:53:19,49	0,354077	3,203976	-0,073967	0,132983	0,432012	0,230013	0,291426	-0,086078	-5,834020	-0,183745	-19,654760	1,359923	-0,674942	-3,105529	-6,934612	-12,287296	2,211448	14,181273	0,289936	-0,083167	-5,837925	6,461123	3,208606	1,358993	0,289936	-0,083167	-5,837925	6,461123	3,208606	1,358993
11:53:19,54	0,354077	3,203976	-0,073967	0,132983	0,432012	0,230013	0,289936	-0,083167	-5,837925	-0,067448	-19,551400	1,358993	-0,677347	-3,106771	-6,929942	-12,332654	2,251472	14,213496	0,292214	-0,081704	-5,833255	6,410387	3,328266	1,391216	0,292214	-0,081704	-5,833255	6,410387	3,328266	1,391216
11:53:19,59	0,354077	3,203976	-0,073967	0,132983	0,432012	0,230013	0,292214	-0,081704	-5,833255	-0,003386	-19,610562	1,391216	-0,671436	-3,107488	-6,929162	-12,318854	2,221834	14,193464	0,292214	-0,081704	-5,833255	6,410387	3,328266	1,391216	0,292214	-0,081704	-5,833255	6,410387	3,328266	1,391216
11:53:19,64	0,354077	3,203976	-0,073967	0,132983	0,432012	0,230013	0,289880	-0,087181	-5,832475	-0,269442	-19,515948	1,371184	-0,675554	-3,108280	-6,931107	-12,299423	2,175429	14,182442	0,289880	-0,087181	-5,832475	6,574304	3,239636	1,371184	0,289880	-0,087181	-5,832475	6,574304	3,239636	1,371184
11:53:19,69	0,354077	3,203976	-0,073967	0,132983	0,432012	0,230013	0,292625	-0,084012	-5,834420	-0,074135	-19,698718	1,360162	-0,675622	-3,107096	-6,933058	-12,339863	2,227254	14,205249	0,292625	-0,084012	-5,834420	6,520774	3,272348	1,360162	0,292625	-0,084012	-5,834420	6,520774	3,272348	1,360162
11:53:19,74	0,354077	3,203976	-0,073967	0,132983	0,432012	0,230013	0,291633	-0,083360	-5,836371	-0,064934	-19,586221	1,382969	-0,673171	-3,107566	-6,926452	-12,301752	2,194118	14,171060	0,291633	-0,083360	-5,836371	6,478854	3,307006	1,382969	0,291633	-0,083360	-5,836371	6,478854	3,307006	1,382969
11:53:19,79	0,354077	3,203976	-0,073967	0,132983	0,432012	0,230013	0,290815	-0,085719	-5,829765	-0,177922	-19,593211	1,348780	-0,675483	-3,110015	-6,928389	-12,296118	2,227465	14,167640	0,290815	-0,085719	-5,829765	6,550990	3,235733	1,348780	0,290815	-0,085719	-5,829765	6,550990	3,235733	1,348780
11:53:19,84	0,354077	3,203976	-0,073967	0,132983	0,432012	0,230013	0,294091	-0,084940	-5,831701	-0,169144	-19,751807	1,345360	-0,672604	-3,107430	-6,928396	-12,295341	2,155731	14,166220	0,290414	-0,086141	-5,831709	6,592228	3,200366	1,343940	0,290414	-0,086141	-5,831709	6,592228	3,200366	1,343940
11:53:19,89	0,354077	3,203976	-0,073967	0,132983	0,432012	0,230013	0,290414	-0,086141	-5,831709	-0,169860	-19,597117	1,343940	-0,675540	-3,108531	-6,931903	-12,312204	2,227289	14,165304	0,290414	-0,086141	-5,831709	6,592228	3,200366	1,343940	0,290414	-0,086141	-5,831709	6,592228	3,200366	1,343940
11:53:19,94	0,354077	3,203976	-0,073967	0,132983	0,432012	0,230013	0,292835	-0,084149	-5,835216	-0,119826	-19,672645	1,343023	-0,675480	-3,109169	-6,930693	-12,286892	2,237139	14,203300	0,292835	-0,084149	-5,835216	6,485906	3,314916	1,343023	0,292835	-0,084149	-5,835216	6,485906	3,314916	1,343023
11:53:19,99	0,354077	3,203976	-0,073967	0,132983	0,432012	0,230013	0,293358	-0,084521	-5,834006	-0,160317	-19,716814	1,381020	-0,676761	-3,104042	-6,925326	-12,336763	2,238997	14,167229	0,289557	-0,080847	-5,828639	6,400542	3,255178	1,344949	0,289557	-0,080847	-5,828639	6,400542	3,255178	1,344949
11:53:20,04	0,354077	3,203976	-0,073967	0,132983	0,432012	0,230013	0,289557	-0,080847	-5,828639	0,054019	-19,475079	1,344949	-0,674448	-3,105433	-6,928800	-12,337540	2,199260	14,187652	0,289606	-0,083546	-5,832113	6,506865	3,237270	1,365372	0,289606	-0,083546	-5,832113	6,506865	3,237270	1,365372
11:53:20,09	0,354077	3,203976	-0,073967	0,132983	0,432012	0,230013	0,289606	-0,083546	-5,832113	-0,051524	-19,496803	1,365372	-0,677901	-3,105336	-6,926829	-12,314532	2,241140	14,216047	0,291249	-0,080507	-5,830142	6,378546	3,281820	1,393766	0,291249	-0,080507	-5,830142	6,378546	3,281820	1,393766
11:53:20,14	0,354077	3,203976	-0,073967	0,132983	0,432012	0,230013	0,291249	-0,080507	-5,830142	0,058756	-19,581215	1,393766	-0,672596	-3,107305	-6,926834	-12,300542	2,178494	14,180607	0,291249	-0,080507	-5,830142	6,378546	3,281820	1,393766	0,291249	-0,080507	-5,830142	6,378546	3,281820	1,393766
11:53:20,19	0,354077	3,203976	-0,073967	0,132983	0,432012	0,230013	0,290302	-0,086086	-5,830146	-0,184082	-19,575395	1,358327	-0,672055	-3,103635	-6,924910	-12,317773	2,182198	14,185216	0,286853	-0,084719	-5,828223	6,542834	3,138653	1,362935	0,286853	-0,084719	-5,828223	6,542834	3,138653	1,362935
11:53:20,24	0,354077	3,203976	-0,073967	0,132983	0,432012	0,230013	0,293741	-0,081186	-5,830955	0,060469	-19,693141	1,354619	-0,678559	-3,107834	-6,927642	-12,348353	2,217906	14,176899	0,293741	-0,081186	-5,830955	6,433577	3,365538	1,354619	0,293741	-0,081186	-5,830955	6,433577	3,365538	1,354619
11:53:20,29	0,354077	3,203976	-0,073967	0,132983	0,432012	0,230013	0,293741	-0,081186	-5,830955	0,060469	-19,693141	1,354619	-0,676063	-3,109130	-6,924497	-12,297603	2,233426	14,180045	0,293741	-0,081186	-5,830955	6,433577	3,365538	1,354619	0,293741	-0,081186	-5,830955	6,433577	3,365538	1,354619
11:53:20,34	0,354077	3,203976	-0,073967	0,132983	0,432012	0,230013	0,293615	-0,083996	-5,827810	-0,124450	-19,722793	1,357765	-0,671948	-3,106526	-6,924095	-12,297364	2,247271	14,205565	0,289303	-0,086257	-5,827408	6,517040	3,218447	1,383284	0,289303	-0,086257	-5,827408	6,517040	3,218447	1,383284
11:53:20,39	0,354077	3,203976	-0,073967	0,132983	0,432012	0,230013	0,289303	-0,086257	-5,827408	-0,254161	-19,491824	1,383284	-0,675574	-3,110255	-6,922947	-12,342287	2,214715	14,193415	0,289303	-0,086257	-5,827408	6,517040	3,218447	1,383284	0,289303	-0,086257	-5,827408	6,517040	3,218447	1,383284
11:53:20,44	0,354077	3,203976	-0,073967	0,132983	0,432012	0,230013	0,292003	-0,082359	-5,827037	-0,029743	-19,643152	1,366886	-0,676674	-3,106915	-6,923724	-12,298741	2,223006	14,189166	0,292003	-0,082359	-5,827037	6,435435	3,279051	1,366886	0,292003	-0,082359	-5,827037	6,435435	3,279051	1,366886
11:53:20,49	0,354077	3,203976	-0,073967	0,132983	0,432012	0,230013	0,292003	-0,082359	-5,827037	-0,029743	-19,643152	1,366886	-0,672044	-3,106372	-6,924514	-12,318842	2,175868	14,179534	0,292003	-0,082359	-5,827037	6,435435	3,279051	1,366886	0,292003	-0,082359	-5,827037	6,435435	3,279051	1,366886
11:53:20,54	0,354077	3,203976	-0,073967	0,132983	0,432012	0,230013	0,289217	-0,086098	-5,827827	-0,173278	-19,504471	1,357253	-0,673747	-3,104581	-6,921041	-12,310626	2,222660	14,154580	0,288518	-0,083727	-5,824354	6,477924	3,196838	1,332300	0,288518	-0,083727	-5,824354	6,477924	3,196838	1,332300
11:53:20,59	0,354077	3,203976	-0,073967	0,132983	0,432012	0,230013	0,288518	-0,083727	-5,824354	-0,094626	-19,451851	1,332300	-0,673195	-3,108961	-6,924109	-12,319387	2,194297	14,188990	0,288518	-0,083727	-5,824354	6,477924	3,196838	1,332300	0,288518	-0,083727	-5,824354	6,477924	3,196838	1,332300
11:53:20,64	0,354077	3,203976	-0,073967	0,132983	0,432012	0,230013	0,292035	-0,086394	-5,827422	-0,204404	-19,641294	1,366710	-0,670956	-3,106874	-6,922983	-12,372205	2,193372	14,174980	0,292035	-0,086394	-5,827422	6,577563	3,283427	1,366710	0,292035	-0,086394	-5,827422	6,577563	3,283427	1,366710
11:53:20,69	0,354077	3,203976	-0,073967	0,132983	0,432012	0,230013	0,289108	-0,087290	-5,826296	-0,223784	-19,443838	1,352700	-0,676148	-3,110617	-6,923716	-12,332611	2,210874	14,198352	0,294946	-0,084666	-5,827029	6,524003	3,380308	1,376072	0,294946	-0,084666	-5,827029	6,524003	3,380308	1,376072
11:53:20,74	0,354077	3,203976	-0,073967	0,132983	0,432012	0,230013	0,294946	-0,084666	-5,827029	-0,122245	-19,772924	1,376072	-0,675484	-3,107714	-6,922942	-12,290923	2,204804	14,183269	0,292100	-0,083790	-5,826255	6,485205	3,265753	1,360989	0,292100	-0,083790	-5,826255	6,485205	3,265753	1,360989
11:53:20,79	0,354077	3,203976	-0,073967	0,132983	0,432012	0,230013	0,292100	-0,083790	-5,826255	-0,092286	-19,664073	1,360989	-0,674402	-3,108071	-6,921428	-12,355032	2,241740	14,164943	0,291867	-0,084905	-5,824741	6,514819	3,333579	1,342663	0,291867	-0,084905	-5,824741	6,514819	3,333579	1,342663
11:53:20,84	0,354077	3,203976	-0,073967	0,132983	0,432012	0,230013	0,291867	-0,084905	-5,824741	-0,150199	-19,577994	1,342663	-0,676090	-3,105561	-6,921806	-12,321103	2,275461	14,175676	0,290538	-0,082188	-5,825119	6,396662	3,285825	1,353395	0,290538	-0,082188	-5,825119	6,396662	3,285825	1,353395
11:53:20,89	0,354077	3,203976	-0,073967	0,132983	0,432012	0,230013	0,290538	-0,082188	-5,825119	-0,055107	-19,521384	1,353395	-0,674977	-3,108525	-6,920995	-12,340127	2,228274	14,212380	0,290538	-0,082188	-5,825119	6,396662	3,285825	1,353395	0,290538	-0,082188	-5,825119	6,396662	3,285825	1,353395
11:53:20,94	0,354077	3,203976	-0,073967	0,132983	0,432012	0,230013	0,292548	-0,084634	-5,824308	-0,131889	-19,633052	1,390100	-0,679074	-3,108442	-6,920987	-12,322552	2,217580	14,220846	0,294525	-0,081044	-5,824300	6,417203	3,363807	1,398566	0,294525	-0,081044	-5,824300	6,417203	3,363807	1,398566
11:53:20,99	0,354077	3,203976	-0,073967	0,132983	0,432012	0,230013	0,294525	-0,081044	-5,824300	0,055223	-19,756419	1,398566	-0,673192	-3,108301	-6,919063	-12,333266	2,217109	14,191737	0,294525	-0,081044	-5,824300	6,417203	3,363807	1,398566	0,294525	-0,081044	-5,824300	6,417203	3,363807	1,398566
11:53:21,04	0,354077	3,203976	-0,073967	0,132983	0,432012	0,230013	0,291461	-0,086068	-5,822376	-0,200240	-19,588063	1,369457	-0,672608	-3,105806	-6,921405	-12,327735	2,223985	14,188951	0,291461	-0,086068	-5,822376	6,556093	3,291662	1,369457	0,291461	-0,086068	-5,822376	6,556093	3,291662	1,369457
11:53:21,09	0,354077	3,203976	-0,073967	0,132983	0,432012	0,230013	0,289010	-0,085326	-5,824717	-0,170364	-19,461922	1,366671	-0,674873	-3,105950	-6,916357	-12,305445	2,247631	14,171460	0,290266	-0,083436	-5,819670	6,446003	3,251153	1,349180	0,290266	-0,083436	-5,819670	6,446003	3,251153	1,349180
11:53:21,14	0,354077	3,203976	-0,073967	0,132983	0,432012	0,230013	0,290266	-0,083436	-5,819670	-0,103724	-19,534738	1,349180	-0,676772	-3,104653	-6,921428	-12,356566	2,261885	14,189927	0,290266	-0,083436	-5,819670	6,446003	3,251153	1,349180	0,290266	-0,083436	-5,819670	6,446003	3,251153	1,349180
11:53:21,19	0,354077	3,203976	-0,073967	0,132983	0,432012	0,230013	0,290093	-0,081143	-5,824741	0,028720	-19,474325	1,367647	-0,675498	-3,105723	-6,917544	-12,315623	2,230742	14,152291	0,290382	-0,082782	-5,820857	6,448375	3,254595	1,330011	0,290382	-0,082782	-5,820857	6,448375	3,254595	1,330011
11:53:21,24	0,354077	3,203976	-0,073967	0,132983	0,432012	0,230013	0,290382	-0,082782	-5,820857	-0,049976	-19,540396	1,330011	-0,674293	-3,105958	-6,918311	-12,317102	2,277362	14,164130	0,290382	-0,082782	-5,820857	6,448375	3,254595	1,330011	0,290382	-0,082782	-5,820857	6,448375	3,254595	1,330011
11:53:21,29	0,354077	3,203976	-0,073967	0,132983	0,432012	0,230013	0,289983	-0,083943	-5,821624	-0,150005	-19,495069	1,341849	-0,673185	-3,108459	-6,915979	-12,339374	2,213910	14,160727	0,289983	-0,083943	-5,821624	6,439519	3,268618	1,341849	0,289983	-0,083943	-5,821624	6,439519	3,268618	1,341849
11:53:21,34	0,354077	3,203976	-0,073967	0,132983	0,432012	0,230013	0,292665	-0,083439	-5,817341	-0,098298	-19,638842	1,347635	-0,676070	-3,108029	-6,914028	-12,326127	2,253101	14,169915	0,292665	-0,083439	-5,817341	6,451698	3,335374	1,347635	0,292665	-0,083439	-5,817341	6,451698	3,335374	1,347635
11:53:21,39	0,354077	3,203976	-0,073967	0,132983	0,432012	0,230013	0,292665	-0,083439	-5,817341	-0,098298	-19,638842	1,347635	-0,672518	-3,107363	-6,914027	-12,311756	2,237192	14,160279	0,292665	-0,083439	-5,817341	6,451698	3,335374	1,347635	0,292665	-0,083439	-5,817341	6,451698	3,335374	1,347635
11:53:21,44	0,354077	3,203976	-0,073967	0,132983	0,432012	0,230013	0,290312	-0,086183	-5,817339	-0,234349	-19,536891	1,337999	-0,675545	-3,107744	-6,916759	-12,341835	2,227668	14,166212	0,290312	-0,086183	-5,817339	6,530984	3,252622	1,337999	0,290312	-0,086183	-5,817339	6,530984	3,252622	1,337999
11:53:21,49	0,354077	3,203976	-0,073967	0,132983	0,432012	0,230013	0,292156	-0,083751	-5,820072	-0,084633	-19,611498	1,343932	-0,674993	-3,108668	-6,915941	-12,357580	2,231689	14,224104	0,292156	-0,083751	-5,820072	6,489841	3,322779	1,343932	0,292156	-0,083751	-5,820072	6,489841	3,322779	1,343932
11:53:21,54	0,354077	3,203976	-0,073967	0,132983	0,432012	0,230013	0,292680	-0,084691	-5,819254	-0,129113	-19,623102	1,401824	-0,673720	-3,105265	-6,914018	-12,319339	2,252138	14,190005	0,289097	-0,084092	-5,817331	6,466435	3,234459	1,367725	0,289097	-0,084092	-5,817331	6,466435	3,234459	1,367725
11:53:21,59	0,354077	3,203976	-0,073967	0,132983	0,432012	0,230013	0,289097	-0,084092	-5,817331	-0,134800	-19,459661	1,367725	-0,675610	-3,111208	-6,915180	-12,374568	2,211757	14,198469	0,289097	-0,084092	-5,817331	6,466435	3,234459	1,367725	0,289097	-0,084092	-5,817331	6,466435	3,234459	1,367725
11:53:21,64	0,354077	3,203976	-0,073967	0,132983	0,432012	0,230013	0,291500	-0,080703	-5,815433	0,031886	-19,551131	1,328086	-0,677857	-3,105651	-6,912120	-12,343541	2,277135	14,150367	0,291500	-0,080703	-5,815433	6,367077	3,331582	1,328086	0,291500	-0,080703	-5,815433	6,367077	3,331582	1,328086
11:53:21,69	0,354077	3,203976	-0,073967	0,132983	0,432012	0,230013	0,291500	-0,080703	-5,815433	0,031886	-19,551131	1,328086	-0,674939	-3,106176	-6,914438	-12,334528	2,224980	14,155285	0,290495	-0,083492	-5,817751	6,481642	3,271071	1,333005	0,290495	-0,083492	-5,817751	6,481642	3,271071	1,333005
11:53:21,74	0,354077	3,203976	-0,073967	0,132983	0,432012	0,230013	0,290495	-0,083492	-5,817751	-0,072472	-19,532762	1,333005	-0,675490	-3,107534	-6,916741	-12,324094	2,256863	14,181529	0,291947	-0,083693	-5,820054	6,454154	3,316451	1,359249	0,291947	-0,083693	-5,820054	6,454154	3,316451	1,359249
11:53:21,79	0,354077	3,203976	-0,073967	0,132983	0,432012	0,230013	0,291947	-0,083693	-5,820054	-0,115779	-19,601353	1,359249	-0,674911	-3,107178	-6,914007	-12,333826	2,267289	14,204679	0,291947	-0,083693	-5,820054	6,454154	3,316451	1,359249	0,291947	-0,083693	-5,820054	6,454154	3,316451	1,359249
11:53:21,84	0,354077	3,203976	-0,073967	0,132983	0,432012	0,230013	0,291349	-0,084017	-5,817320	-0,136783	-19,556631	1,382399	-0,676668	-3,109819	-6,913616	-12,328572	2,239678	14,193116	0,291349	-0,084017	-5,817320	6,458573	3,314253	1,382399	0,291349	-0,084017	-5,817320	6,458573	3,314253	1,382399
11:53:21,89	0,354077	3,203976	-0,073967	0,132983	0,432012	0,230013	0,294514	-0,083816	-5,816929	-0,105019	-19,739592	1,370836	-0,675518	-3,105861	-6,912114	-12,338675	2,237388	14,149413	0,290512	-0,082833	-5,815427	6,455513	3,281333	1,327133	0,290512	-0,082833	-5,815427	6,455513	3,281333	1,327133
11:53:21,94	0,354077	3,203976	-0,073967	0,132983	0,432012	0,230013	0,290512	-0,082833	-5,815427	-0,046889	-19,523882	1,327133	-0,675470	-3,107363	-6,909377	-12,322675	2,231058	14,152011	0,290512	-0,082833	-5,815427	6,455513	3,281333	1,327133	0,290512	-0,082833	-5,815427	6,455513	3,281333	1,327133
11:53:21,99	0,354077	3,203976	-0,073967	0,132983	0,432012	0,230013	0,291788	-0,083626	-5,812690	-0,090636	-19,607264	1,329731	-0,670179	-3,107507	-6,911694	-12,317919	2,216966	14,158659	0,289267	-0,088280	-5,815007	6,607160	3,220154	1,336378	0,289267	-0,088280	-5,815007	6,607160	3,220154	1,336378
11:53:22,04	0,354077	3,203976	-0,073967	0,132983	0,432012	0,230013	0,289267	-0,088280	-5,815007	-0,322812	-19,487328	1,336378	-0,677343	-3,107413	-6,915187	-12,357376	2,238929	14,204275	0,289267	-0,088280	-5,815007	6,607160	3,220154	1,336378	0,289267	-0,088280	-5,815007	6,607160	3,220154	1,336378
11:53:22,09	0,354077	3,203976	-0,073967	0,132983	0,432012	0,230013	0,292768	-0,082029	-5,818500	0,002935	-19,624234	1,381995	-0,674969	-3,107809	-6,913634	-12,365033	2,270584	14,199929	0,291924	-0,084283	-5,816947	6,478353	3,358174	1,377649	0,291924	-0,084283	-5,816947	6,478353	3,358174	1,377649
11:53:22,14	0,354077	3,203976	-0,073967	0,132983	0,432012	0,230013	0,291924	-0,084283	-5,816947	-0,137828	-19,557878	1,377649	-0,675453	-3,106734	-6,913654	-12,326088	2,292536	14,156714	0,291924	-0,084283	-5,816947	6,478353	3,358174	1,377649	0,291924	-0,084283	-5,816947	6,478353	3,358174	1,377649
11:53:22,19	0,354077	3,203976	-0,073967	0,132983	0,432012	0,230013	0,291236	-0,083326	-5,816967	-0,126569	-19,544818	1,334434	-0,676715	-3,106355	-6,911726	-12,358071	2,265437	14,159685	0,291236	-0,083326	-5,816967	6,414520	3,317173	1,334434	0,291236	-0,083326	-5,816967	6,414520	3,317173	1,334434
11:53:22,24	0,354077	3,203976	-0,073967	0,132983	0,432012	0,230013	0,291538	-0,082043	-5,815039	-0,020416	-19,546405	1,337405	-0,673798	-3,105991	-6,915175	-12,345347	2,232740	14,214460	0,289764	-0,084388	-5,818488	6,504076	3,264957	1,392180	0,289764	-0,084388	-5,818488	6,504076	3,264957	1,392180
11:53:22,29	0,354077	3,203976	-0,073967	0,132983	0,432012	0,230013	0,289764	-0,084388	-5,818488	-0,120377	-19,481516	1,392180	-0,677958	-3,110351	-6,912882	-12,393342	2,261225	14,174343	0,289764	-0,084388	-5,818488	6,504076	3,264957	1,392180	0,289764	-0,084388	-5,818488	6,504076	3,264957	1,392180
11:53:22,34	0,354077	3,203976	-0,073967	0,132983	0,432012	0,230013	0,289958	-0,085310	-5,813057	-0,181936	-19,526760	1,349574	-0,673096	-3,106620	-6,909744	-12,308095	2,226952	14,171854	0,289958	-0,085310	-5,813057	6,514897	3,234944	1,349574	0,289958	-0,085310	-5,813057	6,514897	3,234944	1,349574
11:53:22,39	0,354077	3,203976	-0,073967	0,132983	0,432012	0,230013	0,289958	-0,085310	-5,813057	-0,181936	-19,526760	1,349574	-0,673115	-3,105605	-6,910929	-12,326413	2,265776	14,164464	0,289088	-0,084786	-5,814242	6,476556	3,247171	1,342184	0,289088	-0,084786	-5,814242	6,476556	3,247171	1,342184
11:53:22,44	0,354077	3,203976	-0,073967	0,132983	0,432012	0,230013	0,289088	-0,084786	-5,814242	-0,179168	-19,446256	1,342184	-0,673149	-3,105783	-6,909769	-12,338383	2,246362	14,163226	0,289088	-0,084786	-5,814242	6,476556	3,247171	1,342184	0,289088	-0,084786	-5,814242	6,476556	3,247171	1,342184
11:53:22,49	0,354077	3,203976	-0,073967	0,132983	0,432012	0,230013	0,289260	-0,084846	-5,813082	-0,159475	-19,454523	1,340946	-0,676122	-3,106267	-6,910149	-12,346170	2,236920	14,182030	0,289260	-0,084846	-5,813082	6,500936	3,252378	1,340946	0,289260	-0,084846	-5,813082	6,500936	3,252378	1,340946
11:53:22,54	0,354077	3,203976	-0,073967	0,132983	0,432012	0,230013	0,291165	-0,082513	-5,813462	-0,026087	-19,551567	1,359750	-0,674879	-3,108689	-6,911298	-12,329111	2,260917	14,178333	0,291165	-0,082513	-5,813462	6,451182	3,304887	1,359750	0,291165	-0,082513	-5,813462	6,451182	3,304887	1,359750
11:53:22,59	0,354077	3,203976	-0,073967	0,132983	0,432012	0,230013	0,292641	-0,084800	-5,814610	-0,174336	-19,631105	1,356053	-0,674365	-3,109302	-6,911325	-12,354274	2,219360	14,153049	0,292641	-0,084800	-5,814610	6,482483	3,341232	1,356053	0,292641	-0,084800	-5,814610	6,482483	3,341232	1,356053
11:53:22,64	0,354077	3,203976	-0,073967	0,132983	0,432012	0,230013	0,292916	-0,085552	-5,814638	-0,164860	-19,644355	1,330769	-0,676118	-3,108258	-6,909014	-12,360778	2,246726	14,137903	0,292916	-0,085552	-5,814638	6,550976	3,349514	1,330769	0,292916	-0,085552	-5,814638	6,550976	3,349514	1,330769
11:53:22,69	0,354077	3,203976	-0,073967	0,132983	0,432012	0,230013	0,292888	-0,083512	-5,812327	-0,079224	-19,623613	1,315623	-0,675489	-3,106582	-6,908970	-12,330618	2,244057	14,186290	0,292888	-0,083512	-5,812327	6,476467	3,368103	1,315623	0,292888	-0,083512	-5,812327	6,476467	3,368103	1,315623
11:53:22,74	0,354077	3,203976	-0,073967	0,132983	0,432012	0,230013	0,291121	-0,083219	-5,812283	-0,076754	-19,559189	1,364009	-0,674893	-3,108807	-6,907430	-12,346421	2,264251	14,161709	0,292751	-0,084848	-5,810743	6,489512	3,360794	1,339429	0,292751	-0,084848	-5,810743	6,489512	3,360794	1,339429
11:53:22,79	0,354077	3,203976	-0,073967	0,132983	0,432012	0,230013	0,292751	-0,084848	-5,810743	-0,171044	-19,620146	1,339429	-0,676644	-3,110472	-6,909746	-12,337086	2,262491	14,172106	0,295068	-0,084163	-5,813059	6,468226	3,413235	1,349826	0,295068	-0,084163	-5,813059	6,468226	3,413235	1,349826
11:53:22,84	0,354077	3,203976	-0,073967	0,132983	0,432012	0,230013	0,295068	-0,084163	-5,813059	-0,138589	-19,749605	1,349826	-0,676655	-3,104287	-6,910946	-12,331687	2,281546	14,159772	0,295068	-0,084163	-5,813059	6,468226	3,413235	1,349826	0,295068	-0,084163	-5,813059	6,468226	3,413235	1,349826
11:53:22,89	0,354077	3,203976	-0,073967	0,132983	0,432012	0,230013	0,289717	-0,081061	-5,814259	0,003515	-19,466490	1,337492	-0,676746	-3,107949	-6,908228	-12,376387	2,246174	14,161730	0,289717	-0,081061	-5,814259	6,366821	3,276280	1,337492	0,289717	-0,081061	-5,814259	6,366821	3,276280	1,337492
11:53:22,94	0,354077	3,203976	-0,073967	0,132983	0,432012	0,230013	0,292934	-0,082814	-5,811541	-0,034644	-19,612779	1,339450	-0,674348	-3,107994	-6,907038	-12,353921	2,235655	14,175382	0,292934	-0,082814	-5,811541	6,466252	3,382571	1,339450	0,292934	-0,082814	-5,811541	6,466252	3,382571	1,339450
11:53:22,99	0,354077	3,203976	-0,073967	0,132983	0,432012	0,230013	0,291601	-0,088152	-5,812686	-0,299394	-19,549197	1,350094	-0,671457	-3,109464	-6,909373	-12,377837	2,232200	14,172374	0,291601	-0,088152	-5,812686	6,620535	3,341517	1,350094	0,291601	-0,088152	-5,812686	6,620535	3,341517	1,350094
11:53:23,04	0,354077	3,203976	-0,073967	0,132983	0,432012	0,230013	0,291601	-0,088152	-5,812686	-0,299394	-19,549197	1,350094	-0,677257	-3,110125	-6,909745	-12,346866	2,265134	14,181927	0,291601	-0,088152	-5,812686	6,620535	3,341517	1,350094	0,291601	-0,088152	-5,812686	6,620535	3,341517	1,350094
11:53:23,09	0,354077	3,203976	-0,073967	0,132983	0,432012	0,230013	0,295074	-0,083459	-5,813058	-0,099374	-19,740106	1,359647	-0,671985	-3,107060	-6,908586	-12,349945	2,250948	14,182165	0,295074	-0,083459	-5,813058	6,452169	3,423175	1,359647	0,295074	-0,083459	-5,813058	6,452169	3,423175	1,359647
11:53:23,14	0,354077	3,203976	-0,073967	0,132983	0,432012	0,230013	0,289783	-0,086492	-5,811899	-0,243273	-19,469434	1,359885	-0,673160	-3,105692	-6,907045	-12,355012	2,269162	14,177018	0,289783	-0,086492	-5,811899	6,546373	3,278555	1,359885	0,289783	-0,086492	-5,811899	6,546373	3,278555	1,359885
11:53:23,19	0,354077	3,203976	-0,073967	0,132983	0,432012	0,230013	0,289186	-0,084791	-5,810358	-0,168021	-19,424902	1,354737	-0,674837	-3,103441	-6,906228	-12,305107	2,273780	14,214961	0,289186	-0,084791	-5,810358	6,488035	3,276233	1,354737	0,289186	-0,084791	-5,810358	6,488035	3,276233	1,354737
11:53:23,24	0,354077	3,203976	-0,073967	0,132983	0,432012	0,230013	0,288075	-0,082213	-5,809541	-0,062956	-19,408028	1,392681	-0,675459	-3,108581	-6,905854	-12,333996	2,260469	14,184663	0,288075	-0,082213	-5,809541	6,390787	3,205875	1,392681	0,288075	-0,082213	-5,809541	6,390787	3,205875	1,392681
11:53:23,29	0,354077	3,203976	-0,073967	0,132983	0,432012	0,230013	0,292837	-0,084244	-5,809167	-0,142588	-19,637304	1,362383	-0,677853	-3,104103	-6,908205	-12,353708	2,319405	14,202970	0,292837	-0,084244	-5,809167	6,470577	3,350439	1,362383	0,292837	-0,084244	-5,809167	6,470577	3,350439	1,362383
11:53:23,34	0,354077	3,203976	-0,073967	0,132983	0,432012	0,230013	0,290157	-0,079932	-5,811518	0,040447	-19,451379	1,380689	-0,671932	-3,111536	-6,909333	-12,342228	2,273895	14,192311	0,293633	-0,088777	-5,812646	6,583175	3,385361	1,370030	0,293633	-0,088777	-5,812646	6,583175	3,385361	1,370030
11:53:23,39	0,354077	3,203976	-0,073967	0,132983	0,432012	0,230013	0,293633	-0,088777	-5,812646	-0,385786	-19,664824	1,370030	-0,676139	-3,107509	-6,904715	-12,380119	2,272830	14,184881	0,293633	-0,088777	-5,812646	6,583175	3,385361	1,370030	0,293633	-0,088777	-5,812646	6,583175	3,385361	1,370030
11:53:23,44	0,354077	3,203976	-0,073967	0,132983	0,432012	0,230013	0,292249	-0,083119	-5,808028	-0,071739	-19,560578	1,362601	-0,673152	-3,107259	-6,904327	-12,356212	2,253089	14,164940	0,292249	-0,083119	-5,808028	6,453124	3,380968	1,362601	0,292249	-0,083119	-5,808028	6,453124	3,380968	1,362601
11:53:23,49	0,354077	3,203976	-0,073967	0,132983	0,432012	0,230013	0,290540	-0,085582	-5,807640	-0,194638	-19,502262	1,342659	-0,674307	-3,105183	-6,906648	-12,335564	2,258210	14,180948	0,290540	-0,085582	-5,807640	6,523519	3,305094	1,342659	0,290540	-0,085582	-5,807640	6,523519	3,305094	1,342659
11:53:23,54	0,354077	3,203976	-0,073967	0,132983	0,432012	0,230013	0,289319	-0,083542	-5,809961	-0,103361	-19,454112	1,358668	-0,674311	-3,109264	-6,907023	-12,342784	2,245459	14,180236	0,292855	-0,085580	-5,810336	6,523382	3,351022	1,357955	0,292855	-0,085580	-5,810336	6,523382	3,351022	1,357955
11:53:23,59	0,354077	3,203976	-0,073967	0,132983	0,432012	0,230013	0,292855	-0,085580	-5,810336	-0,194684	-19,638133	1,357955	-0,674922	-3,106602	-6,906271	-12,364872	2,293379	14,176984	0,290856	-0,083720	-5,809584	6,443623	3,341119	1,354704	0,290856	-0,083720	-5,809584	6,443623	3,341119	1,354704
11:53:23,64	0,354077	3,203976	-0,073967	0,132983	0,432012	0,230013	0,290856	-0,083720	-5,809584	-0,128395	-19,491060	1,354704	-0,670255	-3,108066	-6,907035	-12,371497	2,246372	14,181446	0,290856	-0,083720	-5,809584	6,443623	3,341119	1,354704	0,290856	-0,083720	-5,809584	6,443623	3,341119	1,354704
11:53:23,69	0,354077	3,203976	-0,073967	0,132983	0,432012	0,230013	0,289790	-0,088494	-5,810348	-0,332609	-19,453399	1,359166	-0,674917	-3,106330	-6,903568	-12,357516	2,257715	14,149937	0,290617	-0,083589	-5,806881	6,467354	3,310601	1,327657	0,290617	-0,083589	-5,806881	6,467354	3,310601	1,327657
11:53:23,74	0,354077	3,203976	-0,073967	0,132983	0,432012	0,230013	0,290617	-0,083589	-5,806881	-0,094364	-19,502870	1,327657	-0,673693	-3,106102	-6,905877	-12,334103	2,271832	14,166334	0,289807	-0,084534	-5,809190	6,468478	3,275917	1,344054	0,289807	-0,084534	-5,809190	6,468478	3,275917	1,344054
11:53:23,79	0,354077	3,203976	-0,073967	0,132983	0,432012	0,230013	0,290350	-0,084785	-5,810732	-0,167783	-19,486592	1,369222	-0,673747	-3,106697	-6,907419	-12,353969	2,268630	14,191502	0,290350	-0,084785	-5,810732	6,487822	3,305907	1,369222	0,290350	-0,084785	-5,810732	6,487822	3,305907	1,369222
11:53:23,84	0,354077	3,203976	-0,073967	0,132983	0,432012	0,230013	0,290350	-0,084785	-5,810732	-0,167783	-19,486592	1,369222	-0,674321	-3,110441	-6,905057	-12,359652	2,271586	14,213789	0,290350	-0,084785	-5,810732	6,487822	3,305907	1,369222	0,290350	-0,084785	-5,810732	6,487822	3,305907	1,369222
11:53:23,89	0,354077	3,203976	-0,073967	0,132983	0,432012	0,230013	0,293879	-0,086160	-5,808370	-0,238990	-19,663705	1,391509	-0,677260	-3,106839	-6,906256	-12,348788	2,274787	14,190310	0,292230	-0,081814	-5,809569	6,401163	3,354308	1,368030	0,292230	-0,081814	-5,809569	6,401163	3,354308	1,368030
11:53:23,94	0,354077	3,203976	-0,073967	0,132983	0,432012	0,230013	0,292230	-0,081814	-5,809569	-0,021202	-19,585741	1,368030	-0,673138	-3,109820	-6,906238	-12,351087	2,256463	14,190006	0,292230	-0,081814	-5,809569	6,401163	3,354308	1,368030	0,292230	-0,081814	-5,809569	6,401163	3,354308	1,368030
11:53:23,99	0,354077	3,203976	-0,073967	0,132983	0,432012	0,230013	0,292750	-0,086873	-5,809551	-0,267300	-19,619956	1,367726	-0,676073	-3,104856	-6,903565	-12,350928	2,282389	14,160367	0,289919	-0,081850	-5,806878	6,396607	3,298710	1,338087	0,289919	-0,081850	-5,806878	6,396607	3,298710	1,338087
11:53:24,04	0,354077	3,203976	-0,073967	0,132983	0,432012	0,230013	0,289919	-0,081850	-5,806878	-0,028596	-19,459893	1,338087	-0,674872	-3,109189	-6,905067	-12,325213	2,225452	14,187828	0,289919	-0,081850	-5,806878	6,396607	3,298710	1,338087	0,289919	-0,081850	-5,806878	6,396607	3,298710	1,338087
11:53:24,09	0,354077	3,203976	-0,073967	0,132983	0,432012	0,230013	0,293071	-0,085057	-5,808380	-0,158924	-19,674544	1,365548	-0,674811	-3,103499	-6,901979	-12,310815	2,290065	14,183880	0,293071	-0,085057	-5,808380	6,518051	3,331504	1,365548	0,293071	-0,085057	-5,808380	6,518051	3,331504	1,365548
11:53:24,14	0,354077	3,203976	-0,073967	0,132983	0,432012	0,230013	0,288113	-0,082265	-5,805291	-0,076897	-19,396899	1,361600	-0,673818	-3,108464	-6,904725	-12,384198	2,223367	14,164224	0,291916	-0,085607	-5,808038	6,563927	3,350937	1,341943	0,291916	-0,085607	-5,808038	6,563927	3,350937	1,341943
11:53:24,19	0,354077	3,203976	-0,073967	0,132983	0,432012	0,230013	0,291916	-0,085607	-5,808038	-0,156230	-19,564445	1,341943	-0,676053	-3,105247	-6,904709	-12,347366	2,311609	14,186133	0,291916	-0,085607	-5,808038	6,563927	3,350937	1,341943	0,291916	-0,085607	-5,808038	6,563927	3,350937	1,341943
11:53:24,24	0,354077	3,203976	-0,073967	0,132983	0,432012	0,230013	0,294213	-0,085663	-5,804903	-0,187552	-19,689653	1,354580	-0,674918	-3,110481	-6,901590	-12,365020	2,245077	14,176860	0,294213	-0,085663	-5,804903	6,537030	3,406059	1,354580	0,294213	-0,085663	-5,804903	6,537030	3,406059	1,354580
11:53:24,29	0,354077	3,203976	-0,073967	0,132983	0,432012	0,230013	0,294213	-0,085663	-5,804903	-0,187552	-19,689653	1,354580	-0,673745	-3,107615	-6,905476	-12,352224	2,246021	14,184597	0,291144	-0,085245	-5,808789	6,518727	3,314126	1,362316	0,291144	-0,085245	-5,808789	6,518727	3,314126	1,362316
11:53:24,35	0,354077	3,203976	-0,073967	0,132983	0,432012	0,230013	0,291144	-0,085245	-5,808789	-0,173009	-19,540686	1,362316	-0,678406	-3,105031	-6,901599	-12,340273	2,280086	14,187629	0,291144	-0,085245	-5,808789	6,518727	3,314126	1,362316	0,291144	-0,085245	-5,808789	6,518727	3,314126	1,362316
11:53:24,40	0,354077	3,203976	-0,073967	0,132983	0,432012	0,230013	0,291114	-0,083884	-5,804144	-0,125340	-19,510016	1,350950	-0,672586	-3,104840	-6,901628	-12,373506	2,273085	14,159727	0,288162	-0,084862	-5,804941	6,495785	3,267053	1,337447	0,288162	-0,084862	-5,804941	6,495785	3,267053	1,337447
11:53:24,45	0,354077	3,203976	-0,073967	0,132983	0,432012	0,230013	0,288817	-0,082510	-5,810003	-0,092947	-19,342082	1,342461	-0,674950	-3,104231	-6,906691	-12,388326	2,338629	14,164741	0,288817	-0,082510	-5,810003	6,384104	3,330015	1,342461	0,288817	-0,082510	-5,810003	6,384104	3,330015	1,342461
11:53:24,50	0,354077	3,203976	-0,073967	0,132983	0,432012	0,230013	0,288817	-0,082510	-5,810003	-0,092947	-19,342082	1,342461	-0,746889	-3,347189	-8,924828	-20,464648	3,937995	14,296304	0,288817	-0,082510	-5,810003	6,384104	3,330015	1,342461	0,288817	-0,082510	-5,810003	6,384104	3,330015	1,342461
11:53:24,55	0,354077	3,203976	-0,073967	0,132983	0,432012	0,230013	0,535193	-0,141688	-7,828141	-0,517125	-24,359705	1,474023	-0,656450	-3,112990	-9,139010	-7,623118	-1,046277	14,296802	0,535193	-0,141688	-7,828141	10,605387	17,652984	1,474023	0,535193	-0,141688	-7,828141	10,605387	17,652984	1,474023
11:53:24,60	0,354077	3,203976	-0,073967	0,132983	0,432012	0,230013	0,287152	-0,102911	-8,042323	-0,604960	-25,074757	1,474522	-0,595103	-2,942815	-5,368963	-7,688583	0,188828	14,108969	0,287152	-0,102911	-8,042323	7,473524	-2,533344	1,474522	0,287152	-0,102911	-8,042323	7,473524	-2,533344	1,474522
11:53:24,65	0,354018	3,203973	-0,073996	0,132972	0,382041	0,229995	0,136399	-0,083014	-3,674932	0,107172	-13,450030	1,309104	-0,598305	-2,972486	-4,771619	-10,740280	1,125804	14,131384	0,136399	-0,083014	-3,674932	6,623766	-2,742713	1,309104	0,136399	-0,083014	-3,674932	6,623766	-2,742713	1,309104
11:53:24,70	0,354018	3,203973	-0,073996	0,132972	0,382041	0,229995	0,136399	-0,083014	-3,674932	0,107172	-13,450030	1,309104	-0,601100	-2,972141	-4,787105	-10,620126	1,076929	14,147265	0,136399	-0,083014	-3,674932	6,623766	-2,742713	1,309104	0,136399	-0,083014	-3,674932	6,623766	-2,742713	1,309104
11:53:24,75	0,354018	3,203973	-0,073996	0,132972	0,382041	0,229995	0,137498	-0,080421	-3,690418	0,224253	-13,635678	1,324985	-0,599444	-2,970572	-4,796049	-10,653345	1,091425	14,168567	0,137498	-0,080421	-3,690418	6,537304	-2,842080	1,324985	0,137498	-0,080421	-3,690418	6,537304	-2,842080	1,324985
11:53:24,80	0,354018	3,203973	-0,073996	0,132972	0,382041	0,229995	0,135311	-0,081070	-3,699362	0,194540	-13,485942	1,346287	-0,595980	-2,973762	-4,799960	-10,685003	1,072360	14,132026	0,135311	-0,081070	-3,699362	6,558569	-2,864016	1,346287	0,135311	-0,081070	-3,699362	6,558569	-2,864016	1,346287
11:53:24,85	0,354018	3,203973	-0,073996	0,132972	0,382041	0,229995	0,136341	-0,085665	-3,703272	-0,012046	-13,521635	1,309746	-0,597675	-2,971445	-4,801887	-10,640501	1,073614	14,142523	0,135183	-0,083039	-3,705200	6,619737	-2,887453	1,320242	0,135183	-0,083039	-3,705200	6,619737	-2,887453	1,320242
11:53:24,90	0,354018	3,203973	-0,073996	0,132972	0,382041	0,229995	0,137619	-0,080865	-3,712641	0,267286	-13,592347	1,280115	-0,600776	-2,972468	-4,809328	-10,696160	1,044477	14,102395	0,137619	-0,080865	-3,712641	6,615192	-2,789253	1,280115	0,137619	-0,080865	-3,712641	6,615192	-2,789253	1,280115
11:53:24,95	0,354018	3,203973	-0,073996	0,132972	0,382041	0,229995	0,137619	-0,080865	-3,712641	0,267286	-13,592347	1,280115	-0,599799	-2,977212	-4,826855	-10,792788	1,107109	14,086454	0,137619	-0,080865	-3,712641	6,615192	-2,789253	1,280115	0,137619	-0,080865	-3,712641	6,615192	-2,789253	1,280115
11:53:25,00	0,354018	3,203973	-0,073996	0,132972	0,382041	0,229995	0,141239	-0,084084	-3,730168	0,093987	-13,665587	1,264174	-0,760133	-3,319658	-7,682900	-22,645487	6,296834	14,279931	0,141239	-0,084084	-3,730168	6,694560	-2,578326	1,264174	0,141239	-0,084084	-3,730168	6,694560	-2,578326	1,264174
11:53:25,05	0,354018	3,203973	-0,073996	0,132972	0,382041	0,229995	0,517973	-0,116453	-6,586212	-0,157287	-20,396175	1,457651	-0,645697	-3,127710	-8,011005	-12,123009	0,195541	14,330839	0,294523	-0,119583	-6,914318	9,089853	2,179929	1,508559	0,294523	-0,119583	-6,914318	9,089853	2,179929	1,508559
11:53:25,10	0,354018	3,203973	-0,073996	0,132972	0,382041	0,229995	0,294523	-0,119583	-6,914318	-0,297446	-20,940150	1,508559	-0,597811	-2,942972	-4,201823	-11,335449	2,127675	14,084135	0,294523	-0,119583	-6,914318	9,089853	2,179929	1,508559	0,294523	-0,119583	-6,914318	9,089853	2,179929	1,508559
11:53:25,15	0,354005	3,203986	-0,073984	0,132971	0,331983	0,229993	0,110592	-0,068685	-3,105136	0,282206	-11,091719	1,261855	-0,604436	-2,967351	-3,512164	-14,637797	3,436195	14,035978	0,110592	-0,068685	-3,105136	5,673993	-2,410221	1,261855	0,110592	-0,068685	-3,105136	5,673993	-2,410221	1,261855
11:53:25,20	0,354005	3,203986	-0,073984	0,132971	0,331983	0,229993	0,135017	-0,075137	-2,415477	0,464659	-8,847640	1,213698	-0,606661	-2,972108	-3,527251	-14,564046	3,456365	14,063337	0,140250	-0,075589	-2,430564	6,320554	1,836106	1,241057	0,140250	-0,075589	-2,430564	6,320554	1,836106	1,241057
11:53:25,25	0,354005	3,203986	-0,073984	0,132971	0,331983	0,229993	0,140250	-0,075589	-2,430564	0,386850	-9,173544	1,241057	-0,606162	-2,970750	-3,537741	-14,575422	3,443672	14,084254	0,140250	-0,075589	-2,430564	6,320554	1,836106	1,241057	0,140250	-0,075589	-2,430564	6,320554	1,836106	1,241057
11:53:25,30	0,354005	3,203986	-0,073984	0,132971	0,331983	0,229993	0,138824	-0,075341	-2,441054	0,416391	-9,095882	1,261973	-0,604947	-2,971215	-3,545519	-14,543814	3,431656	14,054502	0,138619	-0,076626	-2,448832	6,359330	1,763010	1,232222	0,138619	-0,076626	-2,448832	6,359330	1,763010	1,232222
11:53:25,35	0,354005	3,203986	-0,073984	0,132971	0,331983	0,229993	0,138619	-0,076626	-2,448832	0,344180	-9,118610	1,232222	-0,607334	-2,972601	-3,544758	-14,567027	3,439072	14,044206	0,138619	-0,076626	-2,448832	6,359330	1,763010	1,232222	0,138619	-0,076626	-2,448832	6,359330	1,763010	1,232222
11:53:25,40	0,354005	3,203986	-0,073984	0,132971	0,331983	0,229993	0,141013	-0,075252	-2,448071	0,420801	-9,219294	1,221926	-0,603126	-2,970238	-3,548599	-14,499811	3,407384	14,070141	0,141013	-0,075252	-2,448071	6,328109	1,850265	1,221926	0,141013	-0,075252	-2,448071	6,328109	1,850265	1,221926
11:53:25,45	0,354005	3,203986	-0,073984	0,132971	0,331983	0,229993	0,136863	-0,077715	-2,451912	0,286593	-9,077531	1,247860	-0,605530	-2,972928	-3,552488	-14,517778	3,395297	14,066645	0,140394	-0,076978	-2,455801	6,387116	1,769314	1,244365	0,140394	-0,076978	-2,455801	6,387116	1,769314	1,244365
11:53:25,50	0,354005	3,203986	-0,073984	0,132971	0,331983	0,229993	0,140394	-0,076978	-2,455801	0,344372	-9,251625	1,244365	-0,606727	-2,969263	-3,556783	-14,518416	3,422959	14,065643	0,137819	-0,074109	-2,460096	6,287455	1,715456	1,243363	0,137819	-0,074109	-2,460096	6,287455	1,715456	1,243363
11:53:25,55	0,354005	3,203986	-0,073984	0,132971	0,331983	0,229993	0,137819	-0,074109	-2,460096	0,469913	-9,103333	1,243363	-0,607366	-2,972351	-3,558323	-14,538157	3,403063	14,080113	0,140813	-0,075100	-2,461636	6,340812	1,801946	1,257832	0,140813	-0,075100	-2,461636	6,340812	1,801946	1,257832
11:53:25,60	0,354005	3,203986	-0,073984	0,132971	0,331983	0,229993	0,140813	-0,075100	-2,461636	0,445493	-9,251874	1,257832	-0,606692	-2,969287	-3,560243	-14,484675	3,403442	14,095850	0,140813	-0,075100	-2,461636	6,340812	1,801946	1,257832	0,140813	-0,075100	-2,461636	6,340812	1,801946	1,257832
11:53:25,65	0,354005	3,203986	-0,073984	0,132971	0,331983	0,229993	0,137822	-0,074151	-2,463556	0,467731	-9,142454	1,273569	-0,607384	-2,969255	-3,564559	-14,535841	3,428656	14,075469	0,138141	-0,073536	-2,467872	6,276059	1,741918	1,253189	0,138141	-0,073536	-2,467872	6,276059	1,741918	1,253189
11:53:25,70	0,354005	3,203986	-0,073984	0,132971	0,331983	0,229993	0,138141	-0,073536	-2,467872	0,503468	-9,102118	1,253189	-0,608490	-2,970413	-3,561447	-14,500933	3,391876	14,052295	0,139696	-0,073157	-2,464760	6,280419	1,734514	1,230015	0,139696	-0,073157	-2,464760	6,280419	1,734514	1,230015
11:53:25,75	0,354005	3,203986	-0,073984	0,132971	0,331983	0,229993	0,139696	-0,073157	-2,464760	0,537567	-9,231620	1,230015	-0,607391	-2,972602	-3,564206	-14,556599	3,432019	14,021781	0,141042	-0,075203	-2,467519	6,327696	1,838476	1,199500	0,141042	-0,075203	-2,467519	6,327696	1,838476	1,199500
11:53:25,80	0,354005	3,203986	-0,073984	0,132971	0,331983	0,229993	0,141042	-0,075203	-2,467519	0,424261	-9,233358	1,199500	-0,606809	-2,973896	-3,564937	-14,539736	3,384088	14,064032	0,141042	-0,075203	-2,467519	6,327696	1,838476	1,199500	0,141042	-0,075203	-2,467519	6,327696	1,838476	1,199500
11:53:25,85	0,354005	3,203986	-0,073984	0,132971	0,331983	0,229993	0,141872	-0,076354	-2,468249	0,397468	-9,315063	1,241752	-0,606202	-2,967924	-3,569618	-14,512848	3,400421	14,058428	0,141872	-0,076354	-2,468249	6,391285	1,821890	1,241752	0,141872	-0,076354	-2,468249	6,391285	1,821890	1,241752
11:53:25,90	0,354005	3,203986	-0,073984	0,132971	0,331983	0,229993	0,136397	-0,073895	-2,472931	0,497791	-9,045470	1,236148	-0,606284	-2,972452	-3,565357	-14,555575	3,348889	14,039402	0,136397	-0,073895	-2,472931	6,298510	1,661677	1,236148	0,136397	-0,073895	-2,472931	6,298510	1,661677	1,236148
11:53:25,95	0,354005	3,203986	-0,073984	0,132971	0,331983	0,229993	0,140359	-0,076087	-2,468670	0,449767	-9,240252	1,217122	-0,606174	-2,970864	-3,565712	-14,508968	3,384486	14,064759	0,140359	-0,076087	-2,468670	6,422606	1,777903	1,217122	0,140359	-0,076087	-2,468670	6,422606	1,777903	1,217122
11:53:26,00	0,354005	3,203986	-0,073984	0,132971	0,331983	0,229993	0,138929	-0,075388	-2,469025	0,431991	-9,188464	1,242479	-0,606765	-2,968946	-3,569623	-14,506117	3,403094	14,043663	0,138929	-0,075388	-2,469025	6,349948	1,717448	1,242479	0,138929	-0,075388	-2,469025	6,349948	1,717448	1,242479
11:53:26,05	0,354005	3,203986	-0,073984	0,132971	0,331983	0,229993	0,137563	-0,073918	-2,472936	0,490900	-9,110619	1,221382	-0,606771	-2,971886	-3,569202	-14,502356	3,367631	14,066021	0,137563	-0,073918	-2,472936	6,293447	1,688095	1,221382	0,137563	-0,073918	-2,472936	6,293447	1,688095	1,221382
11:53:26,10	0,354005	3,203986	-0,073984	0,132971	0,331983	0,229993	0,140112	-0,075382	-2,472515	0,443576	-9,264151	1,243741	-0,605043	-2,971655	-3,574632	-14,518948	3,401754	14,090302	0,140112	-0,075382	-2,472515	6,361088	1,734652	1,243741	0,140112	-0,075382	-2,472515	6,361088	1,734652	1,243741
11:53:26,15	0,354005	3,203986	-0,073984	0,132971	0,331983	0,229993	0,139048	-0,076763	-2,477945	0,350529	-9,177410	1,268022	-0,606198	-2,969692	-3,575035	-14,504267	3,403643	14,076013	0,139048	-0,076763	-2,477945	6,376419	1,737896	1,268022	0,139048	-0,076763	-2,477945	6,376419	1,737896	1,268022
11:53:26,20	0,354005	3,203986	-0,073984	0,132971	0,331983	0,229993	0,137926	-0,074782	-2,478348	0,444577	-9,130792	1,253733	-0,603786	-2,971409	-3,572651	-14,466516	3,354353	14,106674	0,138207	-0,077729	-2,475964	6,416850	1,646493	1,284393	0,138207	-0,077729	-2,475964	6,416850	1,646493	1,284393
11:53:26,25	0,354005	3,203986	-0,073984	0,132971	0,331983	0,229993	0,138207	-0,077729	-2,475964	0,315135	-9,202770	1,284393	-0,607319	-2,972126	-3,572707	-14,480882	3,370146	14,043657	0,138207	-0,077729	-2,475964	6,416850	1,646493	1,284393	0,138207	-0,077729	-2,475964	6,416850	1,646493	1,284393
11:53:26,30	0,354005	3,203986	-0,073984	0,132971	0,331983	0,229993	0,140595	-0,075028	-2,476020	0,449109	-9,306579	1,221377	-0,606180	-2,971035	-3,574659	-14,504643	3,406932	14,051472	0,140595	-0,075028	-2,476020	6,338772	1,730098	1,221377	0,140595	-0,075028	-2,476020	6,338772	1,730098	1,221377
11:53:26,35	0,354005	3,203986	-0,073984	0,132971	0,331983	0,229993	0,139080	-0,075468	-2,477972	0,406223	-9,188852	1,229191	-0,606190	-2,970443	-3,575410	-14,496326	3,390714	14,085325	0,139080	-0,075468	-2,477972	6,330470	1,728934	1,229191	0,139080	-0,075468	-2,477972	6,330470	1,728934	1,229191
11:53:26,40	0,354005	3,203986	-0,073984	0,132971	0,331983	0,229993	0,138572	-0,075164	-2,478723	0,431941	-9,177752	1,263045	-0,610324	-2,970302	-3,573118	-14,512351	3,399480	14,049767	0,138572	-0,075164	-2,478723	6,332288	1,700163	1,263045	0,138572	-0,075164	-2,478723	6,332288	1,700163	1,263045
11:53:26,45	0,354005	3,203986	-0,073984	0,132971	0,331983	0,229993	0,140517	-0,071514	-2,476431	0,622167	-9,260617	1,227487	-0,605082	-2,972699	-3,575398	-14,517776	3,346671	14,098520	0,140517	-0,071514	-2,476431	6,235982	1,769958	1,227487	0,140517	-0,071514	-2,476431	6,235982	1,769958	1,227487
11:53:26,50	0,354005	3,203986	-0,073984	0,132971	0,331983	0,229993	0,139972	-0,077252	-2,478711	0,372224	-9,253988	1,276240	-0,603259	-2,970833	-3,576999	-14,497969	3,364427	14,032620	0,139972	-0,077252	-2,478711	6,436492	1,733813	1,276240	0,139972	-0,077252	-2,478711	6,436492	1,733813	1,276240
11:53:26,55	0,354005	3,203986	-0,073984	0,132971	0,331983	0,229993	0,141420	-0,077386	-2,480638	0,343692	-9,296340	1,302645	-0,605690	-2,974020	-3,577325	-14,535517	3,381818	14,124926	0,141420	-0,077386	-2,480638	6,418474	1,805118	1,302645	0,141420	-0,077386	-2,480638	6,418474	1,805118	1,302645
11:53:26,60	0,354005	3,203986	-0,073984	0,132971	0,331983	0,229993	0,141420	-0,077386	-2,480638	0,343692	-9,296340	1,302645	-0,603958	-2,970279	-3,579713	-14,541103	3,373536	14,073728	0,141420	-0,077386	-2,480638	6,418474	1,805118	1,302645	0,141420	-0,077386	-2,480638	6,418474	1,805118	1,302645
11:53:26,65	0,354005	3,203986	-0,073984	0,132971	0,331983	0,229993	0,137314	-0,077015	-2,483026	0,372949	-9,082156	1,251448	-0,608593	-2,970024	-3,579297	-14,494301	3,349270	14,090834	0,137314	-0,077015	-2,483026	6,418608	1,697019	1,251448	0,137314	-0,077015	-2,483026	6,418608	1,697019	1,251448
11:53:26,70	0,354005	3,203986	-0,073984	0,132971	0,331983	0,229993	0,139411	-0,072873	-2,482610	0,585921	-9,243860	1,268554	-0,608046	-2,970636	-3,580073	-14,525793	3,388844	14,107437	0,139411	-0,072873	-2,482610	6,306471	1,699923	1,268554	0,139411	-0,072873	-2,482610	6,306471	1,699923	1,268554
11:53:26,75	0,354005	3,203986	-0,073984	0,132971	0,331983	0,229993	0,139668	-0,073653	-2,483386	0,526830	-9,210126	1,285157	-0,607999	-2,970975	-3,579704	-14,498612	3,353113	14,062140	0,139668	-0,073653	-2,483386	6,308618	1,753774	1,285157	0,139668	-0,073653	-2,483386	6,308618	1,753774	1,285157
11:53:26,80	0,354005	3,203986	-0,073984	0,132971	0,331983	0,229993	0,139938	-0,073863	-2,483017	0,533272	-9,265593	1,239860	-0,604465	-2,973167	-3,580066	-14,514755	3,392559	14,088301	0,139938	-0,073863	-2,483017	6,331533	1,719534	1,239860	0,139938	-0,073863	-2,483017	6,331533	1,719534	1,239860
11:53:26,85	0,354005	3,203986	-0,073984	0,132971	0,331983	0,229993	0,140069	-0,078020	-2,483379	0,291050	-9,238722	1,266021	-0,605676	-2,973200	-3,578131	-14,508585	3,316793	14,074729	0,140069	-0,078020	-2,483379	6,415586	1,756719	1,266021	0,140069	-0,078020	-2,483379	6,415586	1,756719	1,266021
11:53:26,90	0,354005	3,203986	-0,073984	0,132971	0,331983	0,229993	0,140703	-0,076988	-2,481444	0,407244	-9,314877	1,252449	-0,606770	-2,971255	-3,581629	-14,483290	3,389967	14,074196	0,140703	-0,076988	-2,481444	6,450769	1,730274	1,252449	0,140703	-0,076988	-2,481444	6,450769	1,730274	1,252449
11:53:26,95	0,354005	3,203986	-0,073984	0,132971	0,331983	0,229993	0,139566	-0,075068	-2,484942	0,431063	-9,241075	1,251915	-0,606746	-2,968766	-3,578933	-14,471669	3,383366	14,048372	0,139566	-0,075068	-2,484942	6,323873	1,714825	1,251915	0,139566	-0,075068	-2,484942	6,323873	1,714825	1,251915
11:53:27,00	0,354005	3,203986	-0,073984	0,132971	0,331983	0,229993	0,137398	-0,073843	-2,482246	0,494626	-9,141721	1,226092	-0,604995	-2,970478	-3,581246	-14,468196	3,356031	14,058607	0,137398	-0,073843	-2,482246	6,291338	1,644018	1,226092	0,137398	-0,073843	-2,482246	6,291338	1,644018	1,226092
11:53:27,05	0,354005	3,203986	-0,073984	0,132971	0,331983	0,229993	0,138005	-0,076216	-2,484559	0,393170	-9,189950	1,236327	-0,607442	-2,967865	-3,581661	-14,501564	3,353490	14,063931	0,138005	-0,076216	-2,484559	6,376158	1,643424	1,236327	0,138005	-0,076216	-2,484559	6,376158	1,643424	1,236327
11:53:27,10	0,354005	3,203986	-0,073984	0,132971	0,331983	0,229993	0,136966	-0,072790	-2,484974	0,590216	-9,108288	1,241651	-0,605021	-2,970531	-3,578523	-14,485367	3,359380	14,071757	0,136966	-0,072790	-2,484974	6,304248	1,643513	1,241651	0,136966	-0,072790	-2,484974	6,304248	1,643513	1,241651
11:53:27,15	0,354005	3,203986	-0,073984	0,132971	0,331983	0,229993	0,138064	-0,076221	-2,481836	0,398641	-9,176495	1,249476	-0,604376	-2,966561	-3,583543	-14,439404	3,372636	14,109380	0,138064	-0,076221	-2,481836	6,381952	1,661543	1,249476	0,138064	-0,076221	-2,481836	6,381952	1,661543	1,249476
11:53:27,20	0,354005	3,203986	-0,073984	0,132971	0,331983	0,229993	0,134303	-0,074793	-2,486856	0,438389	-9,014115	1,287100	-0,602767	-2,970443	-3,580092	-14,524740	3,345541	14,073076	0,134303	-0,074793	-2,486856	6,309672	1,528706	1,287100	0,134303	-0,074793	-2,486856	6,309672	1,528706	1,287100
11:53:27,25	0,354005	3,203986	-0,073984	0,132971	0,331983	0,229993	0,136861	-0,078129	-2,483405	0,331070	-9,086748	1,250795	-0,606244	-2,972953	-3,580875	-14,519262	3,384181	14,054379	0,136861	-0,078129	-2,483405	6,464198	1,656835	1,250795	0,136861	-0,078129	-2,483405	6,464198	1,656835	1,250795
11:53:27,30	0,354005	3,203986	-0,073984	0,132971	0,331983	0,229993	0,140774	-0,076372	-2,484188	0,386229	-9,275630	1,232099	-0,605673	-2,971378	-3,584744	-14,500819	3,348941	14,075128	0,139123	-0,076079	-2,488057	6,394979	1,697769	1,252848	0,139123	-0,076079	-2,488057	6,394979	1,697769	1,252848
11:53:27,35	0,354005	3,203986	-0,073984	0,132971	0,331983	0,229993	0,139123	-0,076079	-2,488057	0,422746	-9,223401	1,252848	-0,607329	-2,970300	-3,583154	-14,456350	3,379577	14,103630	0,139123	-0,076079	-2,488057	6,394979	1,697769	1,252848	0,139123	-0,076079	-2,488057	6,394979	1,697769	1,252848
11:53:27,40	0,354005	3,203986	-0,073984	0,132971	0,331983	0,229993	0,139018	-0,074106	-2,486467	0,476582	-9,241113	1,281350	-0,605653	-2,970496	-3,585494	-14,491420	3,371626	14,110265	0,139018	-0,074106	-2,486467	6,293924	1,671783	1,281350	0,139018	-0,074106	-2,486467	6,293924	1,671783	1,281350
11:53:27,45	0,354005	3,203986	-0,073984	0,132971	0,331983	0,229993	0,138350	-0,075656	-2,488807	0,420431	-9,179967	1,287985	-0,603882	-2,972180	-3,588603	-14,482118	3,347462	14,091963	0,138350	-0,075656	-2,488807	6,359406	1,680470	1,287985	0,138350	-0,075656	-2,488807	6,359406	1,680470	1,287985
11:53:27,50	0,354005	3,203986	-0,073984	0,132971	0,331983	0,229993	0,138923	-0,078031	-2,491916	0,313194	-9,229902	1,269683	-0,605001	-2,968779	-3,584366	-14,472141	3,388281	14,056985	0,138923	-0,078031	-2,491916	6,438626	1,675517	1,269683	0,138923	-0,078031	-2,491916	6,438626	1,675517	1,269683
11:53:27,55	0,354005	3,203986	-0,073984	0,132971	0,331983	0,229993	0,136869	-0,074841	-2,487296	0,475684	-9,132910	1,228144	-0,605618	-2,968806	-3,583983	-14,471942	3,345520	14,050424	0,136869	-0,074841	-2,487296	6,350676	1,611319	1,228144	0,136869	-0,074841	-2,487296	6,350676	1,611319	1,228144
11:53:27,60	0,354005	3,203986	-0,073984	0,132971	0,331983	0,229993	0,136869	-0,074841	-2,487296	0,475684	-9,132910	1,228144	-0,604501	-2,971898	-3,585135	-14,508980	3,359888	14,071081	0,136869	-0,074841	-2,487296	6,350676	1,611319	1,228144	0,136869	-0,074841	-2,487296	6,350676	1,611319	1,228144
11:53:27,65	0,354005	3,203986	-0,073984	0,132971	0,331983	0,229993	0,138988	-0,077354	-2,488448	0,351062	-9,203843	1,248801	-0,604482	-2,973953	-3,585936	-14,506873	3,353424	14,027432	0,138988	-0,077354	-2,488448	6,423357	1,706734	1,248801	0,138988	-0,077354	-2,488448	6,423357	1,706734	1,248801
11:53:27,70	0,354005	3,203986	-0,073984	0,132971	0,331983	0,229993	0,140758	-0,078398	-2,489249	0,301316	-9,300918	1,205152	-0,605126	-2,974345	-3,584731	-14,525744	3,346501	14,089488	0,140758	-0,078398	-2,489249	6,455569	1,748571	1,205152	0,140758	-0,078398	-2,489249	6,455569	1,748571	1,205152
11:53:27,75	0,354005	3,203986	-0,073984	0,132971	0,331983	0,229993	0,140660	-0,077722	-2,491526	0,316375	-9,325405	1,259522	-0,605019	-2,973530	-3,588213	-14,471225	3,356054	14,081802	0,140660	-0,077722	-2,491526	6,417549	1,716431	1,259522	0,140660	-0,077722	-2,491526	6,417549	1,716431	1,259522
11:53:27,80	0,354005	3,203986	-0,073984	0,132971	0,331983	0,229993	0,140660	-0,077722	-2,491526	0,316375	-9,325405	1,259522	-0,605613	-2,973328	-3,584726	-14,481428	3,358772	14,074954	0,140660	-0,077722	-2,491526	6,417549	1,716431	1,259522	0,140660	-0,077722	-2,491526	6,417549	1,716431	1,259522
11:53:27,85	0,354005	3,203986	-0,073984	0,132971	0,331983	0,229993	0,140782	-0,077106	-2,488039	0,351131	-9,321534	1,252674	-0,606806	-2,971219	-3,588632	-14,477611	3,360566	14,062920	0,140782	-0,077106	-2,488039	6,403985	1,729848	1,252674	0,140782	-0,077106	-2,488039	6,403985	1,729848	1,252674
11:53:27,90	0,354005	3,203986	-0,073984	0,132971	0,331983	0,229993	0,139552	-0,075018	-2,491945	0,456247	-9,260008	1,240640	-0,606256	-2,971617	-3,586680	-14,496375	3,354794	14,081158	0,139552	-0,075018	-2,491945	6,345189	1,694858	1,240640	0,139552	-0,075018	-2,491945	6,345189	1,694858	1,240640
11:53:27,95	0,354005	3,203986	-0,073984	0,132971	0,331983	0,229993	0,139622	-0,075694	-2,489993	0,435514	-9,250250	1,258877	-0,606213	-2,970757	-3,586697	-14,486886	3,383892	14,057912	0,139622	-0,075694	-2,489993	6,377465	1,710061	1,258877	0,139622	-0,075694	-2,489993	6,377465	1,710061	1,258877
11:53:28,00	0,354005	3,203986	-0,073984	0,132971	0,331983	0,229993	0,138856	-0,075301	-2,490010	0,425966	-9,204083	1,235631	-0,605656	-2,974237	-3,586676	-14,514303	3,400958	14,082533	0,141591	-0,077524	-2,489989	6,394943	1,800860	1,260252	0,141591	-0,077524	-2,489989	6,394943	1,800860	1,260252
11:53:28,05	0,354005	3,203986	-0,073984	0,132971	0,331983	0,229993	0,141591	-0,077524	-2,489989	0,309342	-9,314058	1,260252	-0,604401	-2,972404	-3,588975	-14,454928	3,366319	14,097236	0,141591	-0,077524	-2,489989	6,394943	1,800860	1,260252	0,141591	-0,077524	-2,489989	6,394943	1,800860	1,260252
11:53:28,10	0,354005	3,203986	-0,073984	0,132971	0,331983	0,229993	0,139376	-0,077694	-2,492288	0,300772	-9,267614	1,274956	-0,606222	-2,969742	-3,585125	-14,476360	3,348234	14,080079	0,139376	-0,077694	-2,492288	6,399780	1,673421	1,274956	0,139376	-0,077694	-2,492288	6,399780	1,673421	1,274956
11:53:28,15	0,354005	3,203986	-0,073984	0,132971	0,331983	0,229993	0,137981	-0,074785	-2,488438	0,478411	-9,185539	1,257799	-0,610339	-2,969875	-3,590575	-14,471543	3,369817	14,073616	0,137981	-0,074785	-2,488438	6,349073	1,645964	1,257799	0,137981	-0,074785	-2,488438	6,349073	1,645964	1,257799
11:53:28,20	0,354005	3,203986	-0,073984	0,132971	0,331983	0,229993	0,140155	-0,071287	-2,493888	0,639239	-9,291990	1,251336	-0,602759	-2,974058	-3,590184	-14,513402	3,348696	14,064131	0,140155	-0,071287	-2,493888	6,235260	1,710206	1,251336	0,140155	-0,071287	-2,493888	6,235260	1,710206	1,251336
11:53:28,25	0,354005	3,203986	-0,073984	0,132971	0,331983	0,229993	0,139987	-0,079943	-2,493497	0,228346	-9,257543	1,241851	-0,605018	-2,970356	-3,585884	-14,462261	3,346218	14,090139	0,139987	-0,079943	-2,493497	6,503865	1,731434	1,241851	0,139987	-0,079943	-2,493497	6,503865	1,731434	1,241851
11:53:28,30	0,354005	3,203986	-0,073984	0,132971	0,331983	0,229993	0,137911	-0,076136	-2,489197	0,402888	-9,195106	1,267859	-0,603952	-2,974828	-3,589378	-14,516908	3,341135	14,101875	0,137911	-0,076136	-2,489197	6,379554	1,630885	1,267859	0,137911	-0,076136	-2,489197	6,379554	1,630885	1,267859
11:53:28,35	0,354005	3,203986	-0,073984	0,132971	0,331983	0,229993	0,141251	-0,079295	-2,492691	0,270362	-9,324023	1,279594	-0,606255	-2,972187	-3,588248	-14,499038	3,361242	14,062880	0,141251	-0,079295	-2,492691	6,494985	1,764190	1,279594	0,141251	-0,079295	-2,492691	6,494985	1,764190	1,279594
11:53:28,40	0,354005	3,203986	-0,073984	0,132971	0,331983	0,229993	0,140115	-0,075979	-2,491561	0,416402	-9,270383	1,240600	-0,607414	-2,971726	-3,587076	-14,485418	3,347072	14,066287	0,140115	-0,075979	-2,491561	6,380785	1,728668	1,240600	0,140115	-0,075979	-2,491561	6,380785	1,728668	1,240600
11:53:28,45	0,354005	3,203986	-0,073984	0,132971	0,331983	0,229993	0,140295	-0,074746	-2,490389	0,486012	-9,298630	1,244007	-0,610394	-2,967909	-3,586736	-14,507702	3,382749	14,043277	0,140295	-0,074746	-2,490389	6,353556	1,714561	1,244007	0,140295	-0,074746	-2,490389	6,353556	1,714561	1,244007
11:53:28,50	0,354005	3,203986	-0,073984	0,132971	0,331983	0,229993	0,138480	-0,070256	-2,490049	0,699714	-9,167103	1,220997	-0,607428	-2,969483	-3,586703	-14,498041	3,379394	14,067555	0,138480	-0,070256	-2,490049	6,214827	1,703596	1,220997	0,138480	-0,070256	-2,490049	6,214827	1,703596	1,220997
11:53:28,55	0,354005	3,203986	-0,073984	0,132971	0,331983	0,229993	0,138360	-0,073612	-2,490015	0,523296	-9,170878	1,245274	-0,605058	-2,969305	-3,588262	-14,491723	3,384967	14,054518	0,138360	-0,073612	-2,490015	6,301825	1,690357	1,245274	0,138360	-0,073612	-2,490015	6,301825	1,690357	1,245274
11:53:28,60	0,354005	3,203986	-0,073984	0,132971	0,331983	0,229993	0,137021	-0,075576	-2,491575	0,413197	-9,103942	1,232237	-0,607908	-2,970656	-3,585887	-14,446618	3,369151	14,080480	0,137021	-0,075576	-2,491575	6,345880	1,652192	1,232237	0,137021	-0,075576	-2,491575	6,345880	1,652192	1,232237
11:53:28,65	0,354005	3,203986	-0,073984	0,132971	0,331983	0,229993	0,139615	-0,073782	-2,489200	0,497585	-9,285836	1,258200	-0,605087	-2,972095	-3,590953	-14,493140	3,352661	14,078941	0,139615	-0,073782	-2,489200	6,289506	1,673980	1,258200	0,139615	-0,073782	-2,489200	6,289506	1,673980	1,258200
11:53:28,70	0,354005	3,203986	-0,073984	0,132971	0,331983	0,229993	0,139452	-0,076946	-2,494266	0,370642	-9,245280	1,256661	-0,607430	-2,971310	-3,589016	-14,500942	3,389192	14,083570	0,139452	-0,076946	-2,494266	6,410871	1,701687	1,256661	0,139452	-0,076946	-2,494266	6,410871	1,701687	1,256661
11:53:28,75	0,354005	3,203986	-0,073984	0,132971	0,331983	0,229993	0,139944	-0,074524	-2,492329	0,468840	-9,245832	1,261290	-0,606210	-2,972273	-3,587849	-14,476691	3,354760	14,062195	0,139944	-0,074524	-2,492329	6,318958	1,739743	1,261290	0,139944	-0,074524	-2,492329	6,318958	1,739743	1,261290
11:53:28,80	0,354005	3,203986	-0,073984	0,132971	0,331983	0,229993	0,140167	-0,076061	-2,491162	0,406577	-9,295659	1,239915	-0,607995	-2,969784	-3,590574	-14,476882	3,368977	14,074062	0,140167	-0,076061	-2,491162	6,377398	1,707442	1,239915	0,140167	-0,076061	-2,491162	6,377398	1,707442	1,239915
11:53:28,85	0,354005	3,203986	-0,073984	0,132971	0,331983	0,229993	0,138905	-0,073271	-2,493887	0,539454	-9,222756	1,251782	-0,607951	-2,970505	-3,589014	-14,463081	3,372288	14,068132	0,138905	-0,073271	-2,493887	6,291239	1,681270	1,251782	0,138905	-0,073271	-2,493887	6,291239	1,681270	1,251782
11:53:28,90	0,354005	3,203986	-0,073984	0,132971	0,331983	0,229993	0,139507	-0,073670	-2,492327	0,508964	-9,264362	1,245852	-0,605070	-2,969760	-3,589007	-14,470861	3,320145	14,081681	0,139507	-0,073670	-2,492327	6,292032	1,686929	1,245852	0,139507	-0,073670	-2,492327	6,292032	1,686929	1,245852
11:53:28,96	0,354005	3,203986	-0,073984	0,132971	0,331983	0,229993	0,137421	-0,075793	-2,492320	0,447600	-9,175222	1,259401	-0,606807	-2,973724	-3,593298	-14,477887	3,360554	14,046010	0,137421	-0,075793	-2,492320	6,397346	1,612315	1,259401	0,137421	-0,075793	-2,492320	6,397346	1,612315	1,259401
11:53:29,01	0,354005	3,203986	-0,073984	0,132971	0,331983	0,229993	0,141722	-0,076270	-2,496611	0,391331	-9,372596	1,223730	-0,607342	-2,974962	-3,590917	-14,449409	3,343926	14,087066	0,141722	-0,076270	-2,496611	6,378496	1,752586	1,223730	0,141722	-0,076270	-2,496611	6,378496	1,752586	1,223730
11:53:29,06	0,354005	3,203986	-0,073984	0,132971	0,331983	0,229993	0,143062	-0,076426	-2,494230	0,383375	-9,475233	1,264786	-0,605349	-2,971915	-3,600324	-14,612206	3,401125	14,097092	0,143062	-0,076426	-2,494230	6,382794	1,755109	1,264786	0,143062	-0,076426	-2,494230	6,382794	1,755109	1,264786
11:53:29,11	0,354005	3,203986	-0,073984	0,132971	0,331983	0,229993	0,139427	-0,076628	-2,503637	0,404732	-9,116618	1,274812	-0,729566	-3,266315	-6,383216	-24,128973	6,818842	14,193192	0,139427	-0,076628	-2,503637	6,420010	1,828363	1,274812	0,139427	-0,076628	-2,503637	6,420010	1,828363	1,274812
11:53:29,16	0,354005	3,203986	-0,073984	0,132971	0,331983	0,229993	0,456493	-0,116253	-5,286529	0,142764	-15,653438	1,370912	-0,630605	-3,072710	-6,795950	-13,198344	1,366143	14,183774	0,456493	-0,116253	-5,286529	9,268640	20,181230	1,370912	0,456493	-0,116253	-5,286529	9,268640	20,181230	1,370912
11:53:29,21	0,354005	3,203986	-0,073984	0,132971	0,331983	0,229993	0,239345	-0,105154	-5,699262	-0,023201	-16,554314	1,361494	-0,557544	-2,878359	-3,015234	-11,902058	1,902247	14,021660	0,239345	-0,105154	-5,699262	8,231361	2,234274	1,361494	0,239345	-0,105154	-5,699262	8,231361	2,234274	1,361494
11:53:29,26	0,353997	3,204001	-0,073993	0,132970	0,281978	0,229991	0,034502	-0,071251	-1,918547	0,627329	-6,757040	1,199379	-0,569944	-2,918154	-2,159852	-15,943280	3,671603	14,008016	0,075166	-0,080410	-1,063165	6,951533	1,413439	1,185736	0,075166	-0,080410	-1,063165	6,951533	1,413439	1,185736
11:53:29,31	0,353997	3,204001	-0,073993	0,132970	0,281978	0,229991	0,075166	-0,080410	-1,063165	0,639358	-4,487083	1,185736	-0,572945	-2,918085	-2,176143	-15,926747	3,655242	14,050643	0,076607	-0,077776	-1,079456	6,887647	1,429119	1,228362	0,076607	-0,077776	-1,079456	6,887647	1,429119	1,228362
11:53:29,36	0,353997	3,204001	-0,073993	0,132970	0,281978	0,229991	0,076607	-0,077776	-1,079456	0,782204	-4,584497	1,228362	-0,567678	-2,918921	-2,184685	-15,913885	3,608558	14,040464	0,074697	-0,082755	-1,087998	7,053577	1,344028	1,218183	0,074697	-0,082755	-1,087998	7,053577	1,344028	1,218183
11:53:29,41	0,353997	3,204001	-0,073993	0,132970	0,281978	0,229991	0,074697	-0,082755	-1,087998	0,557317	-4,519670	1,218183	-0,569461	-2,919361	-2,190903	-15,898915	3,574160	14,032928	0,074697	-0,082755	-1,087998	7,053577	1,344028	1,218183	0,074697	-0,082755	-1,087998	7,053577	1,344028	1,218183
11:53:29,46	0,353997	3,204001	-0,073993	0,132970	0,281978	0,229991	0,077918	-0,080521	-1,094615	0,652581	-4,665909	1,207816	-0,571223	-2,920594	-2,191302	-15,921871	3,637283	14,030096	0,077918	-0,080521	-1,094615	6,973504	1,450677	1,207816	0,077918	-0,080521	-1,094615	6,973504	1,450677	1,207816
11:53:29,51	0,353997	3,204001	-0,073993	0,132970	0,281978	0,229991	0,077918	-0,080521	-1,094615	0,652581	-4,665909	1,207816	-0,575346	-2,915347	-2,194431	-15,886297	3,590501	14,020511	0,077918	-0,080521	-1,094615	6,973504	1,450677	1,207816	0,077918	-0,080521	-1,094615	6,973504	1,450677	1,207816
11:53:29,56	0,353997	3,204001	-0,073993	0,132970	0,281978	0,229991	0,080069	-0,081262	-1,119152	0,693926	-4,640328	1,228805	-0,571658	-2,922827	-2,215839	-16,080803	3,636849	14,051085	0,080069	-0,081262	-1,119152	7,072964	1,645095	1,228805	0,080069	-0,081262	-1,119152	7,072964	1,645095	1,228805
11:53:29,61	0,353997	3,204001	-0,073993	0,132970	0,281978	0,229991	0,080069	-0,081262	-1,119152	0,693926	-4,640328	1,228805	-0,724291	-3,232067	-4,814732	-26,980712	8,890992	14,125378	0,080069	-0,081262	-1,119152	7,072964	1,645095	1,228805	0,080069	-0,081262	-1,119152	7,072964	1,645095	1,228805
11:53:29,66	0,353997	3,204001	-0,073993	0,132970	0,281978	0,229991	0,424195	-0,103698	-3,718045	0,426981	-10,468227	1,303098	-0,617126	-3,042249	-5,341605	-15,905652	2,802332	14,174103	0,424195	-0,103698	-3,718045	8,567257	22,831106	1,303098	0,424195	-0,103698	-3,718045	8,567257	22,831106	1,303098
11:53:29,71	0,353997	3,204001	-0,073993	0,132970	0,281978	0,229991	0,206226	-0,101596	-4,244918	0,271700	-11,769434	1,351822	-0,561615	-2,869641	-1,592706	-15,458336	4,356879	14,003452	0,206226	-0,101596	-4,244918	8,246950	4,419311	1,351822	0,206226	-0,101596	-4,244918	8,246950	4,419311	1,351822
11:53:29,76	0,354037	3,203915	-0,073997	0,132989	0,231957	0,229975	0,028988	-0,063365	-0,496019	0,689732	-2,163150	1,181172	-0,576662	-2,900210	-0,894148	-18,919396	5,797129	13,977583	0,028988	-0,063365	-0,496019	5,663916	0,112379	1,181172	0,028988	-0,063365	-0,496019	5,663916	0,112379	1,181172
11:53:29,81	0,354037	3,203915	-0,073997	0,132989	0,231957	0,229975	0,062985	-0,065619	0,202539	1,055763	-0,213516	1,155302	-0,575370	-2,895494	-0,919776	-18,797038	5,771352	13,962946	0,062985	-0,065619	0,202539	6,206884	4,730795	1,155302	0,062985	-0,065619	0,202539	6,206884	4,730795	1,155302
11:53:29,86	0,354037	3,203915	-0,073997	0,132989	0,231957	0,229975	0,058255	-0,064380	0,176911	1,081330	-0,086399	1,140666	-0,574761	-2,899101	-0,931003	-18,757171	5,723212	13,977086	0,058255	-0,064380	0,176911	6,135199	4,486591	1,140666	0,058255	-0,064380	0,176911	6,135199	4,486591	1,140666
11:53:29,91	0,354037	3,203915	-0,073997	0,132989	0,231957	0,229975	0,061074	-0,066711	0,165684	0,981896	-0,291605	1,154806	-0,572312	-2,896915	-0,936796	-18,690901	5,712365	13,994865	0,057957	-0,067739	0,159891	6,222222	4,357286	1,172585	0,057957	-0,067739	0,159891	6,222222	4,357286	1,172585
11:53:29,96	0,354037	3,203915	-0,073997	0,132989	0,231957	0,229975	0,057957	-0,067739	0,159891	0,904688	-0,192316	1,172585	-0,576578	-2,893976	-0,942685	-18,734126	5,691591	13,968855	0,057957	-0,067739	0,159891	6,222222	4,357286	1,172585	0,057957	-0,067739	0,159891	6,222222	4,357286	1,172585
11:53:30,01	0,354037	3,203915	-0,073997	0,132989	0,231957	0,229975	0,057544	-0,062575	0,154002	1,212824	-0,143810	1,146575	-0,572965	-2,893843	-0,945743	-18,682819	5,678922	13,999498	0,055622	-0,065638	0,150944	6,191462	4,271700	1,177218	0,055622	-0,065638	0,150944	6,191462	4,271700	1,177218
11:53:30,06	0,354037	3,203915	-0,073997	0,132989	0,231957	0,229975	0,055622	-0,065638	0,150944	1,038872	-0,094644	1,177218	-0,570659	-2,898971	-0,950023	-18,712077	5,671748	13,977585	0,058911	-0,070199	0,146664	6,333165	4,380597	1,155305	0,058911	-0,070199	0,146664	6,333165	4,380597	1,155305
11:53:30,11	0,354037	3,203915	-0,073997	0,132989	0,231957	0,229975	0,058911	-0,070199	0,146664	0,822552	-0,243894	1,155305	-0,568836	-2,900330	-0,957372	-18,673411	5,670193	13,991414	0,059176	-0,072456	0,139315	6,375003	4,353352	1,169133	0,059176	-0,072456	0,139315	6,375003	4,353352	1,169133
11:53:30,16	0,354037	3,203915	-0,073997	0,132989	0,231957	0,229975	0,059176	-0,072456	0,139315	0,687174	-0,291928	1,169133	-0,572392	-2,897497	-0,959708	-18,677713	5,695587	14,012879	0,059176	-0,072456	0,139315	6,375003	4,353352	1,169133	0,059176	-0,072456	0,139315	6,375003	4,353352	1,169133
11:53:30,21	0,354037	3,203915	-0,073997	0,132989	0,231957	0,229975	0,061361	-0,070906	0,135406	0,772714	-0,363042	1,162184	-0,571272	-2,901447	-0,961281	-18,712720	5,687209	13,984464	0,061361	-0,070906	0,135406	6,338835	4,453827	1,162184	0,061361	-0,070906	0,135406	6,338835	4,453827	1,162184
11:53:30,26	0,354037	3,203915	-0,073997	0,132989	0,231957	0,229975	0,061361	-0,070906	0,135406	0,772714	-0,363042	1,162184	-0,573001	-2,898533	-0,963600	-18,676786	5,675458	13,999799	0,059702	-0,067951	0,133087	6,252740	4,372857	1,177519	0,059702	-0,067951	0,133087	6,252740	4,372857	1,177519
11:53:30,31	0,354037	3,203915	-0,073997	0,132989	0,231957	0,229975	0,059702	-0,067951	0,133087	0,918579	-0,313747	1,177519	-0,570708	-2,897982	-0,966695	-18,679981	5,629136	14,020090	0,059702	-0,067951	0,133087	6,252740	4,372857	1,177519	0,059702	-0,067951	0,133087	6,252740	4,372857	1,177519
11:53:30,36	0,354037	3,203915	-0,073997	0,132989	0,231957	0,229975	0,058078	-0,069662	0,129992	0,871330	-0,249704	1,197809	-0,576477	-2,899740	-0,965542	-18,659731	5,704275	13,991258	0,062485	-0,065545	0,131145	6,155488	4,446238	1,168978	0,062485	-0,065545	0,131145	6,155488	4,446238	1,168978
11:53:30,41	0,354037	3,203915	-0,073997	0,132989	0,231957	0,229975	0,062485	-0,065545	0,131145	1,010223	-0,458812	1,168978	-0,574105	-2,898927	-0,968262	-18,644868	5,700056	13,983466	0,060595	-0,067192	0,128425	6,195363	4,381188	1,161185	0,060595	-0,067192	0,128425	6,195363	4,381188	1,161185
11:53:30,46	0,354037	3,203915	-0,073997	0,132989	0,231957	0,229975	0,056631	-0,066962	0,127251	0,942887	-0,207121	1,151875	-0,572322	-2,895379	-0,969436	-18,617277	5,672413	13,974155	0,056631	-0,066962	0,127251	6,199415	4,238421	1,151875	0,056631	-0,066962	0,127251	6,199415	4,238421	1,151875
11:53:30,51	0,354037	3,203915	-0,073997	0,132989	0,231957	0,229975	0,059261	-0,066332	0,126044	0,967959	-0,263410	1,129950	-0,574183	-2,897342	-0,970643	-18,683126	5,719327	13,952230	0,059261	-0,066332	0,126044	6,175008	4,388606	1,129950	0,059261	-0,066332	0,126044	6,175008	4,388606	1,129950
11:53:30,56	0,354037	3,203915	-0,073997	0,132989	0,231957	0,229975	0,059261	-0,066332	0,126044	0,967959	-0,263410	1,129950	-0,573563	-2,896491	-0,973327	-18,645283	5,684165	13,981653	0,059261	-0,066332	0,126044	6,175008	4,388606	1,129950	0,059261	-0,066332	0,126044	6,175008	4,388606	1,129950
11:53:30,61	0,354037	3,203915	-0,073997	0,132989	0,231957	0,229975	0,058215	-0,066444	0,123360	0,973674	-0,259352	1,159372	-0,570091	-2,899020	-0,972931	-18,679622	5,681471	13,991593	0,058215	-0,066444	0,123360	6,189500	4,310522	1,159372	0,058215	-0,066444	0,123360	6,189500	4,310522	1,159372
11:53:30,66	0,354037	3,203915	-0,073997	0,132989	0,231957	0,229975	0,058669	-0,070715	0,123756	0,771045	-0,254570	1,169313	-0,575309	-2,894250	-0,973700	-18,623724	5,679011	14,005749	0,057147	-0,063811	0,122987	6,113427	4,260966	1,183469	0,057147	-0,063811	0,122987	6,113427	4,260966	1,183469
11:53:30,71	0,354037	3,203915	-0,073997	0,132989	0,231957	0,229975	0,057147	-0,063811	0,122987	1,104240	-0,225052	1,183469	-0,573611	-2,897067	-0,976432	-18,659407	5,677652	13,993075	0,058737	-0,066690	0,120255	6,208735	4,333336	1,170795	0,058737	-0,066690	0,120255	6,208735	4,333336	1,170795
11:53:30,76	0,354037	3,203915	-0,073997	0,132989	0,231957	0,229975	0,058737	-0,066690	0,120255	0,973560	-0,277531	1,170795	-0,574068	-2,899388	-0,976032	-18,613277	5,693348	13,968211	0,060976	-0,067455	0,120656	6,192342	4,360570	1,145931	0,060976	-0,067455	0,120656	6,192342	4,360570	1,145931
11:53:30,81	0,354037	3,203915	-0,073997	0,132989	0,231957	0,229975	0,060976	-0,067455	0,120656	0,897137	-0,426065	1,145931	-0,573528	-2,895008	-0,977986	-18,616080	5,683939	13,979561	0,056913	-0,065733	0,118701	6,156251	4,250612	1,157281	0,056913	-0,065733	0,118701	6,156251	4,250612	1,157281
11:53:30,86	0,354037	3,203915	-0,073997	0,132989	0,231957	0,229975	0,060497	-0,067132	0,116772	0,940811	-0,419682	1,152148	-0,574108	-2,898812	-0,979915	-18,610677	5,660788	13,974428	0,060497	-0,067132	0,116772	6,210690	4,329341	1,152148	0,060497	-0,067132	0,116772	6,210690	4,329341	1,152148
11:53:30,91	0,354037	3,203915	-0,073997	0,132989	0,231957	0,229975	0,060497	-0,067132	0,116772	0,940811	-0,419682	1,152148	-0,573009	-2,897290	-0,979941	-18,649203	5,674887	13,970862	0,060497	-0,067132	0,116772	6,210690	4,329341	1,152148	0,060497	-0,067132	0,116772	6,210690	4,329341	1,152148
11:53:30,96	0,354037	3,203915	-0,073997	0,132989	0,231957	0,229975	0,058629	-0,067322	0,116746	0,937973	-0,282145	1,148582	-0,573503	-2,895663	-0,979171	-18,607682	5,683886	13,946185	0,057467	-0,066082	0,117516	6,161360	4,258004	1,123905	0,057467	-0,066082	0,117516	6,161360	4,258004	1,123905
11:53:31,01	0,354037	3,203915	-0,073997	0,132989	0,231957	0,229975	0,057467	-0,066082	0,117516	0,973915	-0,253173	1,123905	-0,574684	-2,895086	-0,982274	-18,593725	5,663112	13,951991	0,057467	-0,066082	0,117516	6,161360	4,258004	1,123905	0,057467	-0,066082	0,117516	6,161360	4,258004	1,123905
11:53:31,06	0,354037	3,203915	-0,073997	0,132989	0,231957	0,229975	0,057558	-0,064770	0,114413	1,053138	-0,280383	1,129711	-0,574741	-2,900267	-0,983432	-18,634502	5,673128	13,957502	0,057558	-0,064770	0,114413	6,137612	4,237944	1,129711	0,057558	-0,064770	0,114413	6,137612	4,237944	1,129711
11:53:31,11	0,354037	3,203915	-0,073997	0,132989	0,231957	0,229975	0,062073	-0,067312	0,113255	0,932695	-0,474847	1,135222	-0,571196	-2,893586	-0,983427	-18,604130	5,656921	13,977652	0,062073	-0,067312	0,113255	6,216675	4,397917	1,135222	0,062073	-0,067312	0,113255	6,216675	4,397917	1,135222
11:53:31,16	0,354037	3,203915	-0,073997	0,132989	0,231957	0,229975	0,054515	-0,067041	0,113260	0,945638	-0,116237	1,155372	-0,572385	-2,899732	-0,983410	-18,620691	5,643098	13,976252	0,054515	-0,067041	0,113260	6,208343	4,163224	1,155372	0,054515	-0,067041	0,113260	6,208343	4,163224	1,155372
11:53:31,21	0,354037	3,203915	-0,073997	0,132989	0,231957	0,229975	0,060432	-0,069084	0,113277	0,859636	-0,416483	1,153972	-0,571169	-2,894734	-0,984581	-18,598226	5,676421	13,983598	0,060432	-0,069084	0,113277	6,282744	4,327450	1,153972	0,060432	-0,069084	0,113277	6,282744	4,327450	1,153972
11:53:31,26	0,354037	3,203915	-0,073997	0,132989	0,231957	0,229975	0,055496	-0,067639	0,112106	0,894719	-0,162571	1,161318	-0,575232	-2,895672	-0,986503	-18,574291	5,698172	13,998913	0,058340	-0,064589	0,110184	6,092739	4,259357	1,176632	0,058340	-0,064589	0,110184	6,092739	4,259357	1,176632
11:53:31,31	0,354037	3,203915	-0,073997	0,132989	0,231957	0,229975	0,058340	-0,064589	0,110184	1,022465	-0,320326	1,176632	-0,576437	-2,898223	-0,984566	-18,579709	5,642005	13,980868	0,058340	-0,064589	0,110184	6,092739	4,259357	1,176632	0,058340	-0,064589	0,110184	6,092739	4,259357	1,176632
11:53:31,36	0,354037	3,203915	-0,073997	0,132989	0,231957	0,229975	0,061151	-0,064821	0,112121	1,061776	-0,489890	1,158588	-0,571781	-2,897809	-0,987304	-18,606537	5,656441	13,969603	0,061151	-0,064821	0,112121	6,150226	4,310456	1,158588	0,061151	-0,064821	0,112121	6,150226	4,310456	1,158588
11:53:31,41	0,354037	3,203915	-0,073997	0,132989	0,231957	0,229975	0,060743	-0,068702	0,108241	0,838140	-0,466859	1,147332	-0,572871	-2,899810	-0,988446	-18,570361	5,661791	13,969612	0,060743	-0,068702	0,108241	6,231270	4,301433	1,147332	0,060743	-0,068702	0,108241	6,231270	4,301433	1,147332
11:53:31,46	0,354037	3,203915	-0,073997	0,132989	0,231957	0,229975	0,060743	-0,068702	0,108241	0,838140	-0,466859	1,147332	-0,573527	-2,894870	-0,988487	-18,587402	5,654408	13,955660	0,056793	-0,065665	0,108200	6,165690	4,207826	1,133379	0,056793	-0,065665	0,108200	6,165690	4,207826	1,133379
11:53:31,51	0,354037	3,203915	-0,073997	0,132989	0,231957	0,229975	0,056793	-0,065665	0,108200	1,011006	-0,250394	1,133379	-0,572327	-2,894207	-0,988478	-18,573066	5,649089	13,960487	0,056793	-0,065665	0,108200	6,165690	4,207826	1,133379	0,056793	-0,065665	0,108200	6,165690	4,207826	1,133379
11:53:31,56	0,354037	3,203915	-0,073997	0,132989	0,231957	0,229975	0,055618	-0,066372	0,108209	0,971658	-0,204397	1,138207	-0,575340	-2,899522	-0,990796	-18,626008	5,691789	13,986726	0,055618	-0,066372	0,108209	6,181875	4,161628	1,138207	0,055618	-0,066372	0,108209	6,181875	4,161628	1,138207
11:53:31,61	0,354037	3,203915	-0,073997	0,132989	0,231957	0,229975	0,061727	-0,066420	0,105891	0,958644	-0,454883	1,164446	-0,575352	-2,903973	-0,990413	-18,628849	5,636866	13,955030	0,061727	-0,066420	0,105891	6,172644	4,390724	1,164446	0,061727	-0,066420	0,105891	6,172644	4,390724	1,164446
11:53:31,66	0,354037	3,203915	-0,073997	0,132989	0,231957	0,229975	0,065589	-0,068635	0,106275	0,892449	-0,680670	1,132749	-0,575857	-2,898800	-0,990427	-18,588373	5,668365	13,941777	0,065589	-0,068635	0,106275	6,280327	4,468046	1,132749	0,065589	-0,068635	0,106275	6,280327	4,468046	1,132749
11:53:31,71	0,354037	3,203915	-0,073997	0,132989	0,231957	0,229975	0,061361	-0,065612	0,106260	1,002160	-0,480130	1,119496	-0,571742	-2,898238	-0,991570	-18,586117	5,669310	13,967499	0,061361	-0,065612	0,106260	6,152684	4,336706	1,119496	0,061361	-0,065612	0,106260	6,152684	4,336706	1,119496
11:53:31,76	0,354037	3,203915	-0,073997	0,132989	0,231957	0,229975	0,058817	-0,068894	0,105117	0,829520	-0,349341	1,145219	-0,574138	-2,900306	-0,991951	-18,606849	5,667043	13,981686	0,058817	-0,068894	0,105117	6,237725	4,267818	1,145219	0,058817	-0,068894	0,105117	6,237725	4,267818	1,145219
11:53:31,81	0,354037	3,203915	-0,073997	0,132989	0,231957	0,229975	0,061806	-0,067853	0,104736	0,895995	-0,487924	1,159406	-0,576561	-2,899323	-0,991583	-18,624702	5,632158	13,975410	0,061806	-0,067853	0,104736	6,222461	4,363836	1,159406	0,061806	-0,067853	0,104736	6,222461	4,363836	1,159406
11:53:31,86	0,354037	3,203915	-0,073997	0,132989	0,231957	0,229975	0,062166	-0,065263	0,105104	1,069814	-0,508651	1,153130	-0,574171	-2,895831	-0,991189	-18,603280	5,644115	13,985954	0,062166	-0,065263	0,105104	6,192964	4,371407	1,153130	0,062166	-0,065263	0,105104	6,192964	4,371407	1,153130
11:53:31,91	0,354037	3,203915	-0,073997	0,132989	0,231957	0,229975	0,057947	-0,065587	0,105498	1,031899	-0,301814	1,163674	-0,574769	-2,897990	-0,995099	-18,613248	5,653204	13,949543	0,057947	-0,065587	0,105498	6,180484	4,247018	1,163674	0,057947	-0,065587	0,105498	6,180484	4,247018	1,163674
11:53:31,96	0,354037	3,203915	-0,073997	0,132989	0,231957	0,229975	0,060116	-0,066149	0,101588	0,999796	-0,401425	1,127262	-0,576510	-2,894414	-0,993128	-18,591281	5,657805	13,996946	0,060116	-0,066149	0,101588	6,192486	4,317674	1,127262	0,060116	-0,066149	0,101588	6,192486	4,317674	1,127262
11:53:32,01	0,354037	3,203915	-0,073997	0,132989	0,231957	0,229975	0,057890	-0,062853	0,103559	1,156227	-0,302376	1,174665	-0,574206	-2,901684	-0,995048	-18,624547	5,641133	14,002087	0,063033	-0,068484	0,101639	6,270460	4,398738	1,179806	0,063033	-0,068484	0,101639	6,270460	4,398738	1,179806
11:53:32,06	0,354037	3,203915	-0,073997	0,132989	0,231957	0,229975	0,063033	-0,068484	0,101639	0,894492	-0,549385	1,179806	-0,572357	-2,896966	-0,996216	-18,586388	5,681537	13,999874	0,063033	-0,068484	0,101639	6,270460	4,398738	1,179806	0,063033	-0,068484	0,101639	6,270460	4,398738	1,179806
11:53:32,11	0,354037	3,203915	-0,073997	0,132989	0,231957	0,229975	0,058024	-0,067726	0,100471	0,879841	-0,301716	1,177594	-0,573012	-2,900065	-0,995444	-18,623070	5,671416	13,998884	0,058024	-0,067726	0,100471	6,196300	4,253131	1,177594	0,058024	-0,067726	0,100471	6,196300	4,253131	1,177594
11:53:32,16	0,354037	3,203915	-0,073997	0,132989	0,231957	0,229975	0,061034	-0,068708	0,101243	0,855838	-0,431572	1,176604	-0,571753	-2,899694	-0,993501	-18,581381	5,643401	13,972423	0,061034	-0,068708	0,101243	6,249453	4,359625	1,176604	0,061034	-0,068708	0,101243	6,249453	4,359625	1,176604
11:53:32,21	0,354037	3,203915	-0,073997	0,132989	0,231957	0,229975	0,060083	-0,069613	0,103186	0,812205	-0,432229	1,150142	-0,576011	-2,897757	-0,994740	-18,628742	5,603314	13,923479	0,060083	-0,069613	0,103186	6,276847	4,284311	1,150142	0,060083	-0,069613	0,103186	6,276847	4,284311	1,150142
11:53:32,26	0,354037	3,203915	-0,073997	0,132989	0,231957	0,229975	0,060535	-0,064957	0,101947	1,112732	-0,434757	1,101199	-0,574785	-2,898485	-0,997800	-18,615772	5,659689	13,975569	0,060535	-0,064957	0,101947	6,211851	4,317260	1,101199	0,060535	-0,064957	0,101947	6,211851	4,317260	1,101199
11:53:32,31	0,354037	3,203915	-0,073997	0,132989	0,231957	0,229975	0,060552	-0,066383	0,098887	0,983279	-0,418691	1,153289	-0,572986	-2,899515	-0,996222	-18,603463	5,655124	13,989030	0,060552	-0,066383	0,098887	6,194330	4,334668	1,153289	0,060552	-0,066383	0,098887	6,194330	4,334668	1,153289
11:53:32,36	0,354037	3,203915	-0,073997	0,132989	0,231957	0,229975	0,060545	-0,068456	0,100465	0,873286	-0,431239	1,166750	-0,574089	-2,896277	-0,997409	-18,560229	5,650390	13,955530	0,058292	-0,065881	0,099278	6,161307	4,222023	1,133250	0,058292	-0,065881	0,099278	6,161307	4,222023	1,133250
11:53:32,41	0,354037	3,203915	-0,073997	0,132989	0,231957	0,229975	0,058292	-0,065881	0,099278	0,989667	-0,353915	1,133250	-0,573019	-2,898595	-0,995441	-18,598937	5,603213	13,996666	0,058292	-0,065881	0,099278	6,161307	4,222023	1,133250	0,058292	-0,065881	0,099278	6,161307	4,222023	1,133250
11:53:32,46	0,354037	3,203915	-0,073997	0,132989	0,231957	0,229975	0,059765	-0,067967	0,101247	0,941407	-0,420545	1,174386	-0,578317	-2,893899	-0,997428	-18,606113	5,668808	13,980451	0,058347	-0,061030	0,099259	6,039766	4,272430	1,158170	0,058347	-0,061030	0,099259	6,039766	4,272430	1,158170
11:53:32,51	0,354037	3,203915	-0,073997	0,132989	0,231957	0,229975	0,058347	-0,061030	0,099259	1,248872	-0,307837	1,158170	-0,573585	-2,897855	-0,998954	-18,595922	5,644609	13,980730	0,058347	-0,061030	0,099259	6,039766	4,272430	1,158170	0,058347	-0,061030	0,099259	6,039766	4,272430	1,158170
11:53:32,56	0,354037	3,203915	-0,073997	0,132989	0,231957	0,229975	0,059407	-0,067107	0,097733	0,948775	-0,383850	1,158450	-0,571298	-2,898073	-0,997407	-18,619372	5,608158	13,979225	0,059407	-0,067107	0,097733	6,216646	4,279579	1,158450	0,059407	-0,067107	0,097733	6,216646	4,279579	1,158450
11:53:32,61	0,354037	3,203915	-0,073997	0,132989	0,231957	0,229975	0,062799	-0,068320	0,098501	0,891439	-0,512117	1,153570	-0,574231	-2,901399	-0,998186	-18,640469	5,663698	13,975850	0,062799	-0,068320	0,098501	6,254533	4,417593	1,153570	0,062799	-0,068320	0,098501	6,254533	4,417593	1,153570
11:53:32,66	0,354037	3,203915	-0,073997	0,132989	0,231957	0,229975	0,062799	-0,068320	0,098501	0,891439	-0,512117	1,153570	-0,571248	-2,895524	-0,997798	-18,584982	5,595001	13,969385	0,056220	-0,067965	0,098889	6,276888	4,160847	1,147104	0,056220	-0,067965	0,098889	6,276888	4,160847	1,147104
11:53:32,71	0,354037	3,203915	-0,073997	0,132989	0,231957	0,229975	0,058896	-0,068878	0,098925	0,864396	-0,379105	1,176632	-0,571796	-2,898298	-0,997762	-18,580895	5,627034	13,998912	0,058896	-0,068878	0,098925	6,271280	4,244250	1,176632	0,058896	-0,068878	0,098925	6,271280	4,244250	1,176632
11:53:32,76	0,354037	3,203915	-0,073997	0,132989	0,231957	0,229975	0,058896	-0,068878	0,098925	0,864396	-0,379105	1,176632	-0,577125	-2,896956	-0,997422	-18,591358	5,615008	13,958944	0,058896	-0,068878	0,098925	6,271280	4,244250	1,176632	0,058896	-0,068878	0,098925	6,271280	4,244250	1,176632
11:53:32,81	0,354037	3,203915	-0,073997	0,132989	0,231957	0,229975	0,060398	-0,063591	0,099265	1,154927	-0,454167	1,136664	-0,572349	-2,898600	-0,995824	-18,576560	5,645942	13,988463	0,059434	-0,068549	0,100863	6,244045	4,264210	1,166183	0,059434	-0,068549	0,100863	6,244045	4,264210	1,166183
11:53:32,86	0,354037	3,203915	-0,073997	0,132989	0,231957	0,229975	0,059434	-0,068549	0,100863	0,862911	-0,401390	1,166183	-0,573577	-2,898758	-0,998209	-18,594033	5,621896	13,930946	0,060185	-0,067565	0,098478	6,247526	4,287208	1,108666	0,060185	-0,067565	0,098478	6,247526	4,287208	1,108666
11:53:32,91	0,354037	3,203915	-0,073997	0,132989	0,231957	0,229975	0,060185	-0,067565	0,098478	0,943651	-0,437307	1,108666	-0,571848	-2,897703	-1,000885	-18,589495	5,600961	13,990454	0,058406	-0,068535	0,095802	6,289072	4,225679	1,168174	0,058406	-0,068535	0,095802	6,289072	4,225679	1,168174
11:53:32,96	0,354037	3,203915	-0,073997	0,132989	0,231957	0,229975	0,058406	-0,068535	0,095802	0,909109	-0,359221	1,168174	-0,571735	-2,896171	-0,999346	-18,554226	5,643007	13,956833	0,057023	-0,067867	0,097341	6,217334	4,179496	1,134553	0,057023	-0,067867	0,097341	6,217334	4,179496	1,134553
11:53:33,01	0,354037	3,203915	-0,073997	0,132989	0,231957	0,229975	0,057023	-0,067867	0,097341	0,889777	-0,296801	1,134553	-0,570632	-2,899514	-1,001284	-18,586517	5,621667	13,962200	0,059367	-0,070494	0,095403	6,321564	4,258911	1,139920	0,059367	-0,070494	0,095403	6,321564	4,258911	1,139920
11:53:33,06	0,354037	3,203915	-0,073997	0,132989	0,231957	0,229975	0,059367	-0,070494	0,095403	0,787824	-0,401402	1,139920	-0,574817	-2,895948	-1,002851	-18,598562	5,617252	13,982322	0,059367	-0,070494	0,095403	6,321564	4,258911	1,139920	0,059367	-0,070494	0,095403	6,321564	4,258911	1,139920
11:53:33,11	0,354037	3,203915	-0,073997	0,132989	0,231957	0,229975	0,058371	-0,065086	0,093836	1,078844	-0,341376	1,160042	-0,575398	-2,897501	-1,001300	-18,611351	5,642722	13,977150	0,058371	-0,065086	0,093836	6,188119	4,240735	1,160042	0,058371	-0,065086	0,093836	6,188119	4,240735	1,160042
11:53:33,16	0,354037	3,203915	-0,073997	0,132989	0,231957	0,229975	0,060007	-0,065360	0,095387	1,048935	-0,402638	1,154870	-0,571797	-2,896472	-1,004000	-18,578729	5,662413	13,984708	0,060007	-0,065360	0,095387	6,179715	4,307900	1,154870	0,060007	-0,065360	0,095387	6,179715	4,307900	1,154870
11:53:33,21	0,354037	3,203915	-0,073997	0,132989	0,231957	0,229975	0,057315	-0,067963	0,092687	0,880209	-0,281065	1,162428	-0,575890	-2,896372	-1,002475	-18,572266	5,664665	13,949178	0,057315	-0,067963	0,092687	6,215333	4,218159	1,162428	0,057315	-0,067963	0,092687	6,215333	4,218159	1,162428
11:53:33,26	0,354037	3,203915	-0,073997	0,132989	0,231957	0,229975	0,059275	-0,064369	0,094212	1,061957	-0,387454	1,126897	-0,577775	-2,899072	-1,002060	-18,612705	5,617713	13,995562	0,062555	-0,064087	0,094627	6,168301	4,364102	1,173282	0,062555	-0,064087	0,094627	6,168301	4,364102	1,173282
11:53:33,31	0,354037	3,203915	-0,073997	0,132989	0,231957	0,229975	0,062555	-0,064087	0,094627	1,137496	-0,546489	1,173282	-0,573524	-2,896557	-1,004380	-18,544773	5,618417	13,978025	0,062555	-0,064087	0,094627	6,168301	4,364102	1,173282	0,062555	-0,064087	0,094627	6,168301	4,364102	1,173282
11:53:33,36	0,354037	3,203915	-0,073997	0,132989	0,231957	0,229975	0,058253	-0,066510	0,092307	0,976883	-0,381233	1,155745	-0,575359	-2,898740	-1,005177	-18,588817	5,639421	13,969305	0,058253	-0,066510	0,092307	6,197955	4,191604	1,155745	0,058253	-0,066510	0,092307	6,197955	4,191604	1,155745
11:53:33,41	0,354037	3,203915	-0,073997	0,132989	0,231957	0,229975	0,061060	-0,066013	0,091510	1,006561	-0,478593	1,147024	-0,575357	-2,898569	-1,007120	-18,588221	5,652334	13,970920	0,060911	-0,065929	0,089567	6,174902	4,316643	1,148640	0,060911	-0,065929	0,089567	6,174902	4,316643	1,148640
11:53:33,46	0,354037	3,203915	-0,073997	0,132989	0,231957	0,229975	0,060911	-0,065929	0,089567	0,999463	-0,464894	1,148640	-0,573011	-2,896924	-1,001673	-18,586024	5,619136	13,981704	0,060911	-0,065929	0,089567	6,174902	4,316643	1,148640	0,060911	-0,065929	0,089567	6,174902	4,316643	1,148640
11:53:33,51	0,354037	3,203915	-0,073997	0,132989	0,231957	0,229975	0,055108	-0,066772	0,093853	0,930761	-0,205826	1,151686	-0,571726	-2,893965	-1,002834	-18,538793	5,652539	13,973966	0,055108	-0,066772	0,093853	6,172337	4,120153	1,151686	0,055108	-0,066772	0,093853	6,172337	4,120153	1,151686
11:53:33,56	0,354037	3,203915	-0,073997	0,132989	0,231957	0,229975	0,055108	-0,066772	0,093853	0,930761	-0,205826	1,151686	-0,571185	-2,897192	-1,004357	-18,547773	5,607928	14,002242	0,055108	-0,066772	0,093853	6,172337	4,120153	1,151686	0,055108	-0,066772	0,093853	6,172337	4,120153	1,151686
11:53:33,61	0,354037	3,203915	-0,073997	0,132989	0,231957	0,229975	0,057633	-0,068854	0,092330	0,865605	-0,351651	1,179961	-0,577671	-2,898394	-1,004777	-18,558640	5,614297	13,972443	0,057633	-0,068854	0,092330	6,270643	4,172533	1,179961	0,057633	-0,068854	0,092330	6,270643	4,172533	1,179961
11:53:33,66	0,354037	3,203915	-0,073997	0,132989	0,231957	0,229975	0,061916	-0,063838	0,091910	1,126358	-0,561783	1,150163	-0,576468	-2,898370	-1,003982	-18,547251	5,615538	13,986629	0,061916	-0,063838	0,091910	6,137635	4,298636	1,150163	0,061916	-0,063838	0,091910	6,137635	4,298636	1,150163
11:53:33,71	0,354037	3,203915	-0,073997	0,132989	0,231957	0,229975	0,061294	-0,064868	0,092705	1,066034	-0,538680	1,164349	-0,573085	-2,898117	-1,006326	-18,608727	5,609394	14,003648	0,061294	-0,064868	0,092705	6,158157	4,272909	1,164349	0,061294	-0,064868	0,092705	6,158157	4,272909	1,164349
11:53:33,76	0,354037	3,203915	-0,073997	0,132989	0,231957	0,229975	0,059383	-0,067671	0,090361	0,956338	-0,389149	1,181368	-0,571829	-2,896966	-1,003220	-18,574893	5,600837	13,982143	0,057759	-0,068183	0,093467	6,272569	4,195810	1,159863	0,057759	-0,068183	0,093467	6,272569	4,195810	1,159863
11:53:33,81	0,354037	3,203915	-0,073997	0,132989	0,231957	0,229975	0,057759	-0,068183	0,093467	0,920185	-0,338253	1,159863	-0,571817	-2,896712	-1,007114	-18,568327	5,616911	13,970465	0,057759	-0,068183	0,093467	6,272569	4,195810	1,159863	0,057759	-0,068183	0,093467	6,272569	4,195810	1,159863
11:53:33,86	0,354037	3,203915	-0,073997	0,132989	0,231957	0,229975	0,057533	-0,068066	0,089573	0,909070	-0,324137	1,148184	-0,575318	-2,898888	-1,006729	-18,561041	5,616650	13,954684	0,057533	-0,068066	0,089573	6,252263	4,192165	1,148184	0,057533	-0,068066	0,089573	6,252263	4,192165	1,148184
11:53:33,91	0,354037	3,203915	-0,073997	0,132989	0,231957	0,229975	0,061168	-0,066122	0,089958	1,006735	-0,519618	1,132404	-0,576030	-2,894548	-1,002894	-18,620459	5,632140	13,949133	0,061168	-0,066122	0,089958	6,197333	4,282063	1,132404	0,061168	-0,066122	0,089958	6,197333	4,282063	1,132404
11:53:33,96	0,354037	3,203915	-0,073997	0,132989	0,231957	0,229975	0,057765	-0,063336	0,093793	1,167935	-0,283468	1,126852	-0,571786	-2,897299	-1,006712	-18,559759	5,629940	13,980157	0,057765	-0,063336	0,093793	6,139781	4,251090	1,126852	0,057765	-0,063336	0,093793	6,139781	4,251090	1,126852
11:53:34,01	0,354037	3,203915	-0,073997	0,132989	0,231957	0,229975	0,058026	-0,068386	0,089975	0,876846	-0,350710	1,157877	-0,572426	-2,897780	-1,004776	-18,584454	5,619705	13,983568	0,058026	-0,068386	0,089975	6,245184	4,204340	1,157877	0,058026	-0,068386	0,089975	6,245184	4,204340	1,157877
11:53:34,06	0,354037	3,203915	-0,073997	0,132989	0,231957	0,229975	0,058763	-0,068073	0,091911	0,914363	-0,372744	1,161288	-0,575924	-2,900284	-1,005939	-18,584665	5,655117	13,979592	0,058763	-0,068073	0,091911	6,258086	4,240128	1,161288	0,058763	-0,068073	0,091911	6,258086	4,240128	1,161288
11:53:34,11	0,354037	3,203915	-0,073997	0,132989	0,231957	0,229975	0,062680	-0,066295	0,090748	0,976235	-0,558539	1,157312	-0,574805	-2,896497	-1,006720	-18,584284	5,613948	13,994035	0,062680	-0,066295	0,090748	6,180416	4,361817	1,157312	0,062680	-0,066295	0,090748	6,180416	4,361817	1,157312
11:53:34,16	0,354037	3,203915	-0,073997	0,132989	0,231957	0,229975	0,058841	-0,065372	0,089967	1,059731	-0,379822	1,171755	-0,575846	-2,897645	-1,005915	-18,538676	5,654981	13,998886	0,058841	-0,065372	0,089967	6,191401	4,239167	1,171755	0,058841	-0,065372	0,089967	6,191401	4,239167	1,171755
11:53:34,21	0,354037	3,203915	-0,073997	0,132989	0,231957	0,229975	0,060355	-0,065044	0,090772	1,018445	-0,477547	1,176605	-0,570119	-2,896593	-1,005561	-18,590270	5,583099	13,978664	0,060355	-0,065044	0,090772	6,124371	4,260315	1,176605	0,060355	-0,065044	0,090772	6,124371	4,260315	1,176605
11:53:34,26	0,354037	3,203915	-0,073997	0,132989	0,231957	0,229975	0,060530	-0,066440	0,091905	0,980366	-0,476230	1,141546	-0,574724	-2,898494	-1,004782	-18,564945	5,630271	13,963827	0,060530	-0,066440	0,091905	6,195910	4,275336	1,141546	0,060530	-0,066440	0,091905	6,195910	4,275336	1,141546
11:53:34,31	0,354037	3,203915	-0,073997	0,132989	0,231957	0,229975	0,060530	-0,066440	0,091905	0,980366	-0,476230	1,141546	-0,573661	-2,899815	-1,007099	-18,605115	5,605615	13,998763	0,061142	-0,068021	0,089588	6,279234	4,314034	1,176483	0,061142	-0,068021	0,089588	6,279234	4,314034	1,176483
11:53:34,36	0,354037	3,203915	-0,073997	0,132989	0,231957	0,229975	0,061142	-0,068021	0,089588	0,939612	-0,485633	1,176483	-0,573672	-2,894439	-1,007910	-18,597603	5,608500	13,980687	0,056492	-0,065323	0,088777	6,201501	4,185741	1,158407	0,056492	-0,065323	0,088777	6,201501	4,185741	1,158407
11:53:34,41	0,354037	3,203915	-0,073997	0,132989	0,231957	0,229975	0,056492	-0,065323	0,088777	1,073614	-0,248887	1,158407	-0,571384	-2,894802	-1,009843	-18,627954	5,620660	14,007132	0,056492	-0,065323	0,088777	6,201501	4,185741	1,158407	0,056492	-0,065323	0,088777	6,201501	4,185741	1,158407
11:53:34,46	0,354037	3,203915	-0,073997	0,132989	0,231957	0,229975	0,055663	-0,067486	0,086844	0,965790	-0,173395	1,184852	-0,575352	-2,898257	-1,005958	-18,575124	5,613405	13,959188	0,055663	-0,067486	0,086844	6,263463	4,196127	1,184852	0,055663	-0,067486	0,086844	6,263463	4,196127	1,184852
11:53:34,51	0,354037	3,203915	-0,073997	0,132989	0,231957	0,229975	0,060639	-0,065777	0,090729	1,034530	-0,481517	1,136908	-0,575423	-2,901289	-1,010596	-18,606384	5,623254	13,996101	0,060639	-0,065777	0,090729	6,198040	4,278608	1,136908	0,060639	-0,065777	0,090729	6,198040	4,278608	1,136908
11:53:34,56	0,354037	3,203915	-0,073997	0,132989	0,231957	0,229975	0,063300	-0,067231	0,086091	0,966008	-0,587893	1,173821	-0,573702	-2,896575	-1,008687	-18,636142	5,670256	13,992902	0,063300	-0,067231	0,086091	6,243679	4,381120	1,173821	0,063300	-0,067231	0,086091	6,243679	4,381120	1,173821
11:53:34,61	0,354037	3,203915	-0,073997	0,132989	0,231957	0,229975	0,058357	-0,066365	0,088000	0,985235	-0,281598	1,170622	-0,574278	-2,901272	-1,009860	-18,628852	5,624414	13,952516	0,058357	-0,066365	0,088000	6,194893	4,299410	1,170622	0,058357	-0,066365	0,088000	6,194893	4,299410	1,170622
11:53:34,66	0,354037	3,203915	-0,073997	0,132989	0,231957	0,229975	0,062712	-0,068215	0,086827	0,925095	-0,537322	1,130235	-0,572980	-2,893917	-1,010224	-18,550106	5,625200	13,977494	0,055694	-0,065661	0,086463	6,172249	4,131815	1,155214	0,055694	-0,065661	0,086463	6,172249	4,131815	1,155214
11:53:34,71	0,354037	3,203915	-0,073997	0,132989	0,231957	0,229975	0,055694	-0,065661	0,086463	1,017827	-0,240183	1,155214	-0,576022	-2,896427	-1,009471	-18,600991	5,615872	13,966672	0,059388	-0,064282	0,087216	6,169222	4,269104	1,144392	0,059388	-0,064282	0,087216	6,169222	4,269104	1,144392
11:53:34,76	0,354037	3,203915	-0,073997	0,132989	0,231957	0,229975	0,059388	-0,064282	0,087216	1,123062	-0,392856	1,144392	-0,576555	-2,897996	-1,010614	-18,579951	5,628309	13,976915	0,059388	-0,064282	0,087216	6,169222	4,269104	1,144392	0,059388	-0,064282	0,087216	6,169222	4,269104	1,144392
11:53:34,81	0,354037	3,203915	-0,073997	0,132989	0,231957	0,229975	0,061014	-0,064605	0,086073	1,084984	-0,489389	1,154634	-0,573610	-2,900276	-1,009058	-18,590348	5,628231	13,966552	0,061014	-0,064605	0,086073	6,156487	4,300180	1,154634	0,061014	-0,064605	0,086073	6,156487	4,300180	1,154634
11:53:34,86	0,354037	3,203915	-0,073997	0,132989	0,231957	0,229975	0,061516	-0,068296	0,087629	0,898318	-0,506559	1,144272	-0,574203	-2,899193	-1,011392	-18,585526	5,630749	13,968062	0,061516	-0,068296	0,087629	6,259564	4,322463	1,144272	0,061516	-0,068296	0,087629	6,259564	4,322463	1,144272
11:53:34,91	0,354037	3,203915	-0,073997	0,132989	0,231957	0,229975	0,060874	-0,067241	0,085295	0,948609	-0,476091	1,145782	-0,576532	-2,899378	-1,009437	-18,574870	5,628423	13,980794	0,060874	-0,067241	0,085295	6,227004	4,302533	1,145782	0,060874	-0,067241	0,085295	6,227004	4,302533	1,145782
11:53:34,96	0,354037	3,203915	-0,073997	0,132989	0,231957	0,229975	0,062199	-0,065316	0,087250	1,045386	-0,555395	1,158513	-0,574161	-2,896556	-1,011775	-18,556510	5,627342	13,973131	0,062199	-0,065316	0,087250	6,172682	4,327260	1,158513	0,062199	-0,065316	0,087250	6,172682	4,327260	1,158513
11:53:35,01	0,354037	3,203915	-0,073997	0,132989	0,231957	0,229975	0,058570	-0,065959	0,084912	1,003725	-0,383104	1,150851	-0,570648	-2,898596	-1,009037	-18,571439	5,614952	13,986062	0,058570	-0,065959	0,084912	6,181468	4,214640	1,150851	0,058570	-0,065959	0,084912	6,181468	4,214640	1,150851
11:53:35,06	0,354037	3,203915	-0,073997	0,132989	0,231957	0,229975	0,058580	-0,070021	0,087650	0,810693	-0,376902	1,163782	-0,573027	-2,899294	-1,009836	-18,585878	5,619025	13,966932	0,058580	-0,070021	0,087650	6,307308	4,221644	1,163782	0,058580	-0,070021	0,087650	6,307308	4,221644	1,163782
11:53:35,11	0,354037	3,203915	-0,073997	0,132989	0,231957	0,229975	0,060374	-0,068310	0,086851	0,903340	-0,455654	1,144651	-0,575919	-2,901311	-1,007496	-18,566376	5,603201	13,959156	0,063567	-0,066813	0,089191	6,229954	4,343534	1,136876	0,063567	-0,066813	0,089191	6,229954	4,343534	1,136876
11:53:35,16	0,354037	3,203915	-0,073997	0,132989	0,231957	0,229975	0,063567	-0,066813	0,089191	0,985125	-0,646475	1,136876	-0,572970	-2,897992	-1,007493	-18,562895	5,628749	13,975474	0,063567	-0,066813	0,089191	6,229954	4,343534	1,136876	0,063567	-0,066813	0,089191	6,229954	4,343534	1,136876
11:53:35,21	0,354037	3,203915	-0,073997	0,132989	0,231957	0,229975	0,059218	-0,067708	0,089194	0,914741	-0,410580	1,153194	-0,575349	-2,895905	-1,009462	-18,570436	5,642370	13,962549	0,058600	-0,064604	0,087225	6,139523	4,235012	1,140269	0,058600	-0,064604	0,087225	6,139523	4,235012	1,140269
11:53:35,26	0,354037	3,203915	-0,073997	0,132989	0,231957	0,229975	0,058600	-0,064604	0,087225	1,068106	-0,365096	1,140269	-0,570073	-2,893515	-1,013735	-18,554037	5,602117	13,960113	0,058600	-0,064604	0,087225	6,139523	4,235012	1,140269	0,058600	-0,064604	0,087225	6,139523	4,235012	1,140269
11:53:35,31	0,354037	3,203915	-0,073997	0,132989	0,231957	0,229975	0,053892	-0,067978	0,082952	0,919317	-0,154592	1,137833	-0,574780	-2,899199	-1,013321	-18,585915	5,665806	13,989643	0,053892	-0,067978	0,082952	6,255595	4,075913	1,137833	0,053892	-0,067978	0,082952	6,255595	4,075913	1,137833
11:53:35,36	0,354037	3,203915	-0,073997	0,132989	0,231957	0,229975	0,061168	-0,066744	0,083366	0,944279	-0,473493	1,167362	-0,570694	-2,898159	-1,009076	-18,586147	5,585680	13,946595	0,061168	-0,066744	0,083366	6,183672	4,328179	1,167362	0,061168	-0,066744	0,083366	6,183672	4,328179	1,167362
11:53:35,41	0,354037	3,203915	-0,073997	0,132989	0,231957	0,229975	0,058224	-0,069762	0,087611	0,856828	-0,360303	1,124314	-0,574739	-2,899202	-1,009053	-18,556894	5,604241	13,960556	0,058224	-0,069762	0,087611	6,333167	4,210319	1,124314	0,058224	-0,069762	0,087611	6,333167	4,210319	1,124314
11:53:35,46	0,354037	3,203915	-0,073997	0,132989	0,231957	0,229975	0,061150	-0,066781	0,087634	0,981152	-0,528499	1,138276	-0,576594	-2,895841	-1,013735	-18,587319	5,631353	13,979300	0,061150	-0,066781	0,087634	6,223462	4,271801	1,138276	0,061150	-0,066781	0,087634	6,223462	4,271801	1,138276
11:53:35,51	0,354037	3,203915	-0,073997	0,132989	0,231957	0,229975	0,059167	-0,063494	0,082952	1,143825	-0,385456	1,157020	-0,572454	-2,896950	-1,012553	-18,575289	5,603219	13,978107	0,059167	-0,063494	0,082952	6,128082	4,259144	1,157020	0,059167	-0,063494	0,082952	6,128082	4,259144	1,157020
11:53:35,56	0,354037	3,203915	-0,073997	0,132989	0,231957	0,229975	0,057727	-0,068157	0,082931	0,944223	-0,375977	1,092108	-0,571836	-2,896925	-1,013756	-18,552127	5,561511	13,914388	0,057727	-0,068157	0,082931	6,294547	4,155588	1,092108	0,057727	-0,068157	0,082931	6,294547	4,155588	1,092108
11:53:35,61	0,354037	3,203915	-0,073997	0,132989	0,231957	0,229975	0,057727	-0,068157	0,082931	0,944223	-0,375977	1,092108	-0,574755	-2,893596	-1,010986	-18,548703	5,626639	14,001956	0,057727	-0,068157	0,082931	6,294547	4,155588	1,092108	0,057727	-0,068157	0,082931	6,294547	4,155588	1,092108
11:53:35,66	0,354037	3,203915	-0,073997	0,132989	0,231957	0,229975	0,056303	-0,063964	0,085701	1,104147	-0,272347	1,179676	-0,575347	-2,897380	-1,012154	-18,554501	5,609974	13,982148	0,056303	-0,063964	0,085701	6,125318	4,147459	1,179676	0,056303	-0,063964	0,085701	6,125318	4,147459	1,179676
11:53:35,71	0,354037	3,203915	-0,073997	0,132989	0,231957	0,229975	0,059877	-0,065343	0,084533	1,049754	-0,461484	1,159868	-0,573652	-2,900222	-1,013699	-18,590327	5,608695	13,997822	0,059877	-0,065343	0,084533	6,179201	4,238847	1,159868	0,059877	-0,065343	0,084533	6,179201	4,238847	1,159868
11:53:35,76	0,354037	3,203915	-0,073997	0,132989	0,231957	0,229975	0,061490	-0,068232	0,082988	0,918557	-0,514973	1,175542	-0,574141	-2,897897	-1,014478	-18,540032	5,614375	13,978841	0,059721	-0,066647	0,082209	6,202691	4,224381	1,156561	0,059721	-0,066647	0,082209	6,202691	4,224381	1,156561
11:53:35,81	0,354037	3,203915	-0,073997	0,132989	0,231957	0,229975	0,059721	-0,066647	0,082209	0,970940	-0,463698	1,156561	-0,574205	-2,900663	-1,013709	-18,575190	5,601585	13,973058	0,062149	-0,067974	0,082978	6,266524	4,312782	1,150778	0,062149	-0,067974	0,082978	6,266524	4,312782	1,150778
11:53:35,86	0,354037	3,203915	-0,073997	0,132989	0,231957	0,229975	0,062149	-0,067974	0,082978	0,930567	-0,565915	1,150778	-0,573031	-2,896666	-1,014472	-18,557068	5,589610	14,002819	0,062149	-0,067974	0,082978	6,266524	4,312782	1,150778	0,062149	-0,067974	0,082978	6,266524	4,312782	1,150778
11:53:35,91	0,354037	3,203915	-0,073997	0,132989	0,231957	0,229975	0,058100	-0,066992	0,082215	0,982918	-0,377054	1,180539	-0,575329	-2,899181	-1,012924	-18,557229	5,632760	13,983111	0,061428	-0,066260	0,083763	6,185112	4,293697	1,160830	0,061428	-0,066260	0,083763	6,185112	4,293697	1,160830
11:53:35,96	0,354037	3,203915	-0,073997	0,132989	0,231957	0,229975	0,061428	-0,066260	0,083763	0,983741	-0,528369	1,160830	-0,574867	-2,897468	-1,016431	-18,594907	5,610519	14,004633	0,061428	-0,066260	0,083763	6,185112	4,293697	1,160830	0,061428	-0,066260	0,083763	6,185112	4,293697	1,160830
11:53:36,01	0,354037	3,203915	-0,073997	0,132989	0,231957	0,229975	0,063165	-0,067853	0,083371	0,925266	-0,587915	1,165877	-0,574817	-2,901483	-1,013316	-18,596094	5,627019	13,988157	0,063165	-0,067853	0,083371	6,251753	4,370521	1,165877	0,063165	-0,067853	0,083371	6,251753	4,370521	1,165877
11:53:36,06	0,354037	3,203915	-0,073997	0,132989	0,231957	0,229975	0,063165	-0,067853	0,083371	0,925266	-0,587915	1,165877	-0,573629	-2,898474	-1,010627	-18,581964	5,595628	13,952106	0,059965	-0,067378	0,086060	6,259275	4,257791	1,129825	0,059965	-0,067378	0,086060	6,259275	4,257791	1,129825
11:53:36,11	0,354037	3,203915	-0,073997	0,132989	0,231957	0,229975	0,059965	-0,067378	0,086060	0,970107	-0,449450	1,129825	-0,573553	-2,896189	-1,015279	-18,537901	5,614819	13,955450	0,057948	-0,066301	0,081408	6,192085	4,175781	1,133170	0,057948	-0,066301	0,081408	6,192085	4,175781	1,133170
11:53:36,16	0,354037	3,203915	-0,073997	0,132989	0,231957	0,229975	0,057948	-0,066301	0,081408	0,987455	-0,373141	1,133170	-0,571856	-2,901427	-1,012154	-18,578556	5,584608	13,967050	0,057948	-0,066301	0,081408	6,192085	4,175781	1,133170	0,057948	-0,066301	0,081408	6,192085	4,175781	1,133170
11:53:36,21	0,354037	3,203915	-0,073997	0,132989	0,231957	0,229975	0,058564	-0,068635	0,080674	0,893648	-0,405419	1,186328	-0,571840	-2,897889	-1,016013	-18,551460	5,590847	14,008608	0,058564	-0,068635	0,080674	6,281466	4,191863	1,186328	0,058564	-0,068635	0,080674	6,281466	4,191863	1,186328
11:53:36,26	0,354037	3,203915	-0,073997	0,132989	0,231957	0,229975	0,058564	-0,068635	0,080674	0,893648	-0,405419	1,186328	-0,573054	-2,899978	-1,013711	-18,583428	5,596274	13,978120	0,058564	-0,068635	0,080674	6,281466	4,191863	1,186328	0,058564	-0,068635	0,080674	6,281466	4,191863	1,186328
11:53:36,31	0,354037	3,203915	-0,073997	0,132989	0,231957	0,229975	0,060979	-0,068628	0,082976	0,905268	-0,500615	1,155839	-0,574871	-2,904301	-1,016811	-18,608882	5,588164	13,983898	0,065632	-0,069216	0,079876	6,327894	4,427550	1,161618	0,065632	-0,069216	0,079876	6,327894	4,427550	1,161618
11:53:36,36	0,354037	3,203915	-0,073997	0,132989	0,231957	0,229975	0,065632	-0,069216	0,079876	0,894476	-0,724566	1,161618	-0,574241	-2,898228	-1,011777	-18,580858	5,578805	13,976411	0,060058	-0,066725	0,084911	6,255987	4,250881	1,154131	0,060058	-0,066725	0,084911	6,255987	4,250881	1,154131
11:53:36,41	0,354037	3,203915	-0,073997	0,132989	0,231957	0,229975	0,060058	-0,066725	0,084911	1,018077	-0,463645	1,154131	-0,572999	-2,896418	-1,017986	-18,544815	5,608911	13,976421	0,060058	-0,066725	0,084911	6,255987	4,250881	1,154131	0,060058	-0,066725	0,084911	6,255987	4,250881	1,154131
11:53:36,46	0,354037	3,203915	-0,073997	0,132989	0,231957	0,229975	0,057870	-0,066896	0,078701	0,965089	-0,366025	1,154141	-0,571852	-2,899115	-1,014117	-18,579609	5,616837	13,955096	0,059632	-0,069237	0,082570	6,289003	4,257530	1,132816	0,059632	-0,069237	0,082570	6,289003	4,257530	1,132816
11:53:36,51	0,354037	3,203915	-0,073997	0,132989	0,231957	0,229975	0,059632	-0,069237	0,082570	0,853874	-0,423569	1,132816	-0,573742	-2,901603	-1,018787	-18,619254	5,576156	13,961192	0,059632	-0,069237	0,082570	6,289003	4,257530	1,132816	0,059632	-0,069237	0,082570	6,289003	4,257530	1,132816
11:53:36,56	0,354037	3,203915	-0,073997	0,132989	0,231957	0,229975	0,062731	-0,068845	0,077900	0,929335	-0,570737	1,138911	-0,572502	-2,898228	-1,014484	-18,592587	5,596793	13,998436	0,062731	-0,068845	0,077900	6,333657	4,353653	1,138911	0,062731	-0,068845	0,077900	6,333657	4,353653	1,138911
11:53:36,61	0,354037	3,203915	-0,073997	0,132989	0,231957	0,229975	0,059188	-0,068231	0,082203	0,930054	-0,399291	1,176156	-0,575409	-2,896165	-1,014500	-18,565896	5,580652	13,978078	0,059188	-0,068231	0,082203	6,286181	4,246995	1,176156	0,059188	-0,068231	0,082203	6,286181	4,246995	1,176156
11:53:36,66	0,354037	3,203915	-0,073997	0,132989	0,231957	0,229975	0,058855	-0,064682	0,082187	1,115237	-0,413151	1,155798	-0,571904	-2,899117	-1,012940	-18,602326	5,616925	13,983678	0,059659	-0,069194	0,083747	6,299139	4,277974	1,161398	0,059659	-0,069194	0,083747	6,299139	4,277974	1,161398
11:53:36,71	0,354037	3,203915	-0,073997	0,132989	0,231957	0,229975	0,059659	-0,069194	0,083747	0,867405	-0,405275	1,161398	-0,573027	-2,897988	-1,015675	-18,562988	5,589568	13,950119	0,059659	-0,069194	0,083747	6,299139	4,277974	1,161398	0,059659	-0,069194	0,083747	6,299139	4,277974	1,161398
11:53:36,76	0,354037	3,203915	-0,073997	0,132989	0,231957	0,229975	0,059243	-0,067657	0,081012	0,951378	-0,431390	1,127838	-0,572493	-2,900432	-1,015659	-18,585422	5,567646	13,968748	0,061093	-0,069341	0,081028	6,337246	4,276682	1,146468	0,061093	-0,069341	0,081028	6,337246	4,276682	1,146468
11:53:36,81	0,354037	3,203915	-0,073997	0,132989	0,231957	0,229975	0,061093	-0,069341	0,081028	0,894013	-0,519098	1,146468	-0,573054	-2,896449	-1,017596	-18,567617	5,602470	13,990734	0,061093	-0,069341	0,081028	6,337246	4,276682	1,146468	0,061093	-0,069341	0,081028	6,337246	4,276682	1,146468
11:53:36,86	0,354037	3,203915	-0,073997	0,132989	0,231957	0,229975	0,057924	-0,066863	0,079091	0,983776	-0,352323	1,168453	-0,574831	-2,898420	-1,017219	-18,570617	5,574809	13,969669	0,057924	-0,066863	0,079091	6,232535	4,194701	1,168453	0,057924	-0,066863	0,079091	6,232535	4,194701	1,168453
11:53:36,91	0,354037	3,203915	-0,073997	0,132989	0,231957	0,229975	0,060519	-0,066311	0,079468	1,037969	-0,498518	1,147388	-0,575362	-2,897989	-1,012936	-18,562992	5,613227	13,977877	0,060519	-0,066311	0,079468	6,243345	4,252247	1,147388	0,060519	-0,066311	0,079468	6,243345	4,252247	1,147388
11:53:36,96	0,354037	3,203915	-0,073997	0,132989	0,231957	0,229975	0,060411	-0,065635	0,083751	1,036008	-0,480283	1,155597	-0,572510	-2,898353	-1,016047	-18,587386	5,574030	13,984049	0,060411	-0,065635	0,083751	6,188362	4,261983	1,155597	0,060411	-0,065635	0,083751	6,188362	4,261983	1,155597
11:53:37,01	0,354037	3,203915	-0,073997	0,132989	0,231957	0,229975	0,057991	-0,067621	0,081421	0,941866	-0,365327	1,157207	-0,572432	-2,896886	-1,015266	-18,558119	5,599894	13,979488	0,057991	-0,067621	0,081421	6,250092	4,186966	1,157207	0,057991	-0,067621	0,081421	6,250092	4,186966	1,157207
11:53:37,06	0,354037	3,203915	-0,073997	0,132989	0,231957	0,229975	0,057991	-0,067621	0,081421	0,941866	-0,365327	1,157207	-0,574771	-2,900231	-1,015253	-18,562027	5,610658	13,983810	0,057991	-0,067621	0,081421	6,250092	4,186966	1,157207	0,057991	-0,067621	0,081421	6,250092	4,186966	1,157207
11:53:37,11	0,354037	3,203915	-0,073997	0,132989	0,231957	0,229975	0,062057	-0,067268	0,081434	0,952858	-0,567994	1,161529	-0,572545	-2,898508	-1,017230	-18,622514	5,632396	13,982126	0,059452	-0,068334	0,079457	6,273044	4,297707	1,159846	0,059452	-0,068334	0,079457	6,273044	4,297707	1,159846
11:53:37,16	0,354037	3,203915	-0,073997	0,132989	0,231957	0,229975	0,058455	-0,066525	0,078700	0,988483	-0,384012	1,159051	-0,573613	-2,896739	-1,017987	-18,557627	5,611584	13,981331	0,058455	-0,066525	0,078700	6,210679	4,204668	1,159051	0,058455	-0,066525	0,078700	6,210679	4,204668	1,159051
11:53:37,21	0,354037	3,203915	-0,073997	0,132989	0,231957	0,229975	0,058455	-0,066525	0,078700	0,988483	-0,384012	1,159051	-0,572497	-2,898564	-1,018383	-18,594426	5,622626	13,982226	0,058455	-0,066525	0,078700	6,210679	4,204668	1,159051	0,058455	-0,066525	0,078700	6,210679	4,204668	1,159051
11:53:37,26	0,354037	3,203915	-0,073997	0,132989	0,231957	0,229975	0,059476	-0,068404	0,078304	0,899621	-0,399752	1,159945	-0,572459	-2,899551	-1,017994	-18,570278	5,586973	13,961079	0,059476	-0,068404	0,078304	6,269305	4,269134	1,159945	0,059476	-0,068404	0,078304	6,269305	4,269134	1,159945
11:53:37,31	0,354037	3,203915	-0,073997	0,132989	0,231957	0,229975	0,062212	-0,069227	0,078274	0,916773	-0,549443	1,119137	-0,573152	-2,901344	-1,018413	-18,617955	5,566991	13,941417	0,062212	-0,069227	0,078274	6,351061	4,334186	1,119137	0,062212	-0,069227	0,078274	6,351061	4,334186	1,119137
11:53:37,36	0,354037	3,203915	-0,073997	0,132989	0,231957	0,229975	0,062212	-0,069227	0,078274	0,916773	-0,549443	1,119137	-0,574218	-2,896339	-1,018386	-18,567178	5,620676	13,977073	0,062212	-0,069227	0,078274	6,351061	4,334186	1,119137	0,062212	-0,069227	0,078274	6,351061	4,334186	1,119137
11:53:37,41	0,354037	3,203915	-0,073997	0,132989	0,231957	0,229975	0,058411	-0,065800	0,078301	1,023059	-0,368911	1,154792	-0,574199	-2,896651	-1,018376	-18,545687	5,581765	13,975556	0,058411	-0,065800	0,078301	6,188382	4,216323	1,154792	0,058411	-0,065800	0,078301	6,188382	4,216323	1,154792
11:53:37,46	0,354037	3,203915	-0,073997	0,132989	0,231957	0,229975	0,058672	-0,065973	0,078311	1,037044	-0,420548	1,153276	-0,572367	-2,898211	-1,016420	-18,530181	5,599910	13,970028	0,058672	-0,065973	0,078311	6,215905	4,185169	1,153276	0,058672	-0,065973	0,078311	6,215905	4,185169	1,153276
11:53:37,51	0,354037	3,203915	-0,073997	0,132989	0,231957	0,229975	0,059106	-0,068340	0,080267	0,890500	-0,447503	1,147748	-0,574748	-2,897037	-1,016071	-18,541577	5,594153	13,935595	0,059280	-0,065690	0,080616	6,195635	4,203926	1,113315	0,059280	-0,065690	0,080616	6,195635	4,203926	1,113315
11:53:37,56	0,354037	3,203915	-0,073997	0,132989	0,231957	0,229975	0,059280	-0,065690	0,080616	1,038951	-0,449549	1,113315	-0,571870	-2,897951	-1,017241	-18,568516	5,580977	13,936523	0,059280	-0,065690	0,080616	6,195635	4,203926	1,113315	0,059280	-0,065690	0,080616	6,195635	4,203926	1,113315
11:53:37,61	0,354037	3,203915	-0,073997	0,132989	0,231957	0,229975	0,058632	-0,068640	0,079446	0,910464	-0,399131	1,114243	-0,571925	-2,899176	-1,017986	-18,591330	5,584359	13,985580	0,058632	-0,068640	0,079446	6,298673	4,203506	1,114243	0,058632	-0,068640	0,079446	6,298673	4,203506	1,114243
11:53:37,66	0,354037	3,203915	-0,073997	0,132989	0,231957	0,229975	0,059721	-0,069204	0,078701	0,889583	-0,434278	1,163300	-0,575452	-2,897282	-1,018384	-18,582598	5,587116	13,985492	0,059844	-0,065204	0,078303	6,209347	4,250879	1,163212	0,059844	-0,065204	0,078303	6,209347	4,250879	1,163212
11:53:37,71	0,354037	3,203915	-0,073997	0,132989	0,231957	0,229975	0,059844	-0,065204	0,078303	1,090855	-0,446871	1,163212	-0,574275	-2,899108	-1,021071	-18,579883	5,588398	14,016144	0,059844	-0,065204	0,078303	6,209347	4,250879	1,163212	0,059844	-0,065204	0,078303	6,209347	4,250879	1,163212
11:53:37,76	0,354037	3,203915	-0,073997	0,132989	0,231957	0,229975	0,063346	-0,067929	0,079091	0,955474	-0,629235	1,152345	-0,574842	-2,901678	-1,017597	-18,585551	5,581483	13,974626	0,063346	-0,067929	0,079091	6,287932	4,343425	1,152345	0,063346	-0,067929	0,079091	6,287932	4,343425	1,152345
11:53:37,81	0,354037	3,203915	-0,073997	0,132989	0,231957	0,229975	0,063346	-0,067929	0,079091	0,955474	-0,629235	1,152345	-0,573657	-2,895985	-1,018384	-18,576942	5,618035	13,986927	0,063346	-0,067929	0,079091	6,287932	4,343425	1,152345	0,063346	-0,067929	0,079091	6,287932	4,343425	1,152345
11:53:37,86	0,354037	3,203915	-0,073997	0,132989	0,231957	0,229975	0,066613	-0,070470	0,078336	0,818079	-0,767660	1,172579	-0,574276	-2,905778	-1,018351	-18,610172	5,601798	13,994859	0,066613	-0,070470	0,078336	6,349975	4,461490	1,172579	0,066613	-0,070470	0,078336	6,349975	4,461490	1,172579
11:53:37,91	0,354037	3,203915	-0,073997	0,132989	0,231957	0,229975	0,063060	-0,065070	0,078687	1,057755	-0,583000	1,149421	-0,577175	-2,900000	-1,018000	-18,589498	5,637346	13,971702	0,063060	-0,065070	0,078687	6,165754	4,367188	1,149421	0,063060	-0,065070	0,078687	6,165754	4,367188	1,149421
11:53:37,96	0,354037	3,203915	-0,073997	0,132989	0,231957	0,229975	0,063060	-0,065070	0,078687	1,057755	-0,583000	1,149421	-0,573049	-2,898716	-1,018383	-18,560679	5,566850	13,960594	0,063060	-0,065070	0,078687	6,165754	4,367188	1,149421	0,063060	-0,065070	0,078687	6,165754	4,367188	1,149421
11:53:38,01	0,354037	3,203915	-0,073997	0,132989	0,231957	0,229975	0,060280	-0,067575	0,077544	0,949777	-0,490166	1,158802	-0,573616	-2,898845	-1,019143	-18,555836	5,592212	13,981082	0,060280	-0,067575	0,077544	6,254380	4,241803	1,158802	0,060280	-0,067575	0,077544	6,254380	4,241803	1,158802
11:53:38,06	0,354037	3,203915	-0,073997	0,132989	0,231957	0,229975	0,060280	-0,067575	0,077544	0,949777	-0,490166	1,158802	-0,574255	-2,899896	-1,018775	-18,583194	5,588424	13,966216	0,061510	-0,067547	0,077912	6,270603	4,296198	1,143936	0,061510	-0,067547	0,077912	6,270603	4,296198	1,143936
11:53:38,11	0,354037	3,203915	-0,073997	0,132989	0,231957	0,229975	0,061510	-0,067547	0,077912	0,968181	-0,532333	1,143936	-0,573689	-2,901564	-1,016825	-18,602108	5,592438	13,974894	0,061510	-0,067547	0,077912	6,270603	4,296198	1,143936	0,061510	-0,067547	0,077912	6,270603	4,296198	1,143936
11:53:38,16	0,354037	3,203915	-0,073997	0,132989	0,231957	0,229975	0,062670	-0,068871	0,079862	0,905287	-0,574291	1,152614	-0,573688	-2,896636	-1,020356	-18,591204	5,611485	13,954046	0,058403	-0,066408	0,076331	6,224465	4,232327	1,131765	0,058403	-0,066408	0,076331	6,224465	4,232327	1,131765
11:53:38,21	0,354037	3,203915	-0,073997	0,132989	0,231957	0,229975	0,058780	-0,067336	0,078327	0,994951	-0,425644	1,176934	-0,573073	-2,897426	-1,018360	-18,560532	5,557111	13,999214	0,058780	-0,067336	0,078327	6,280792	4,188565	1,176934	0,058780	-0,067336	0,078327	6,280792	4,188565	1,176934
11:53:38,26	0,354037	3,203915	-0,073997	0,132989	0,231957	0,229975	0,058780	-0,067336	0,078327	0,994951	-0,425644	1,176934	-0,569507	-2,897668	-1,019884	-18,550777	5,586677	14,025795	0,058780	-0,067336	0,078327	6,280792	4,188565	1,176934	0,058780	-0,067336	0,078327	6,280792	4,188565	1,176934
11:53:38,31	0,354037	3,203915	-0,073997	0,132989	0,231957	0,229975	0,057206	-0,070545	0,076803	0,797596	-0,337492	1,203515	-0,573651	-2,900965	-1,018378	-18,576674	5,579363	13,965563	0,062133	-0,068604	0,078309	6,303210	4,302539	1,143283	0,062133	-0,068604	0,078309	6,303210	4,302539	1,143283
11:53:38,36	0,354037	3,203915	-0,073997	0,132989	0,231957	0,229975	0,062133	-0,068604	0,078309	0,917785	-0,574920	1,143283	-0,571888	-2,900586	-1,019921	-18,569392	5,568146	13,976119	0,060924	-0,069942	0,076766	6,344727	4,258566	1,153839	0,060924	-0,069942	0,076766	6,344727	4,258566	1,153839
11:53:38,41	0,354037	3,203915	-0,073997	0,132989	0,231957	0,229975	0,060924	-0,069942	0,076766	0,854308	-0,523931	1,153839	-0,574810	-2,899309	-1,020307	-18,569491	5,616973	13,992139	0,060924	-0,069942	0,076766	6,344727	4,258566	1,153839	0,060924	-0,069942	0,076766	6,344727	4,258566	1,153839
11:53:38,46	0,354037	3,203915	-0,073997	0,132989	0,231957	0,229975	0,061278	-0,066772	0,076380	0,976871	-0,517873	1,169859	-0,573059	-2,895802	-1,021086	-18,553416	5,582885	13,997024	0,061278	-0,066772	0,076380	6,218508	4,292464	1,169859	0,061278	-0,066772	0,076380	6,218508	4,292464	1,169859
11:53:38,51	0,354037	3,203915	-0,073997	0,132989	0,231957	0,229975	0,057366	-0,066536	0,075601	1,010632	-0,345398	1,174744	-0,573618	-2,899580	-1,021472	-18,547840	5,572721	13,976838	0,057366	-0,066536	0,075601	6,233735	4,157822	1,174744	0,057366	-0,066536	0,075601	6,233735	4,157822	1,174744
11:53:38,56	0,354037	3,203915	-0,073997	0,132989	0,231957	0,229975	0,060917	-0,067940	0,075215	0,943644	-0,539966	1,154558	-0,571886	-2,899176	-1,020294	-18,563101	5,574580	14,000923	0,060917	-0,067940	0,075215	6,276952	4,242016	1,154558	0,060917	-0,067940	0,075215	6,276952	4,242016	1,154558
11:53:38,61	0,354037	3,203915	-0,073997	0,132989	0,231957	0,229975	0,059701	-0,069239	0,076393	0,882141	-0,462613	1,178643	-0,575384	-2,900876	-1,021482	-18,571024	5,629371	13,973555	0,059701	-0,069239	0,076393	6,317383	4,223951	1,178643	0,059701	-0,069239	0,076393	6,317383	4,223951	1,178643
11:53:38,66	0,354037	3,203915	-0,073997	0,132989	0,231957	0,229975	0,062922	-0,067059	0,075205	0,952011	-0,595846	1,151275	-0,570722	-2,898946	-1,020311	-18,579202	5,598457	13,987564	0,062922	-0,067059	0,075205	6,216125	4,343562	1,151275	0,062922	-0,067059	0,075205	6,216125	4,343562	1,151275
11:53:38,71	0,354037	3,203915	-0,073997	0,132989	0,231957	0,229975	0,058920	-0,070131	0,076376	0,823093	-0,396095	1,165283	-0,574872	-2,900766	-1,021061	-18,587472	5,591152	14,025645	0,058920	-0,070131	0,076376	6,328413	4,229124	1,165283	0,058920	-0,070131	0,076376	6,328413	4,229124	1,165283
11:53:38,76	0,354037	3,203915	-0,073997	0,132989	0,231957	0,229975	0,062572	-0,067448	0,075626	0,973088	-0,582467	1,203365	-0,574820	-2,902847	-1,022243	-18,568478	5,581428	13,981951	0,062572	-0,067448	0,075626	6,267765	4,329400	1,203365	0,062572	-0,067448	0,075626	6,267765	4,329400	1,203365
11:53:38,81	0,354037	3,203915	-0,073997	0,132989	0,231957	0,229975	0,064348	-0,068533	0,074445	0,915590	-0,696130	1,159671	-0,571235	-2,898546	-1,021855	-18,543465	5,607499	13,983551	0,058830	-0,069487	0,074832	6,285628	4,200313	1,161271	0,058830	-0,069487	0,074832	6,285628	4,200313	1,161271
11:53:38,86	0,354037	3,203915	-0,073997	0,132989	0,231957	0,229975	0,058830	-0,069487	0,074832	0,830920	-0,417848	1,161271	-0,574230	-2,893775	-1,021894	-18,549794	5,591228	13,968773	0,058830	-0,069487	0,074832	6,285628	4,200313	1,161271	0,058830	-0,069487	0,074832	6,285628	4,200313	1,161271
11:53:38,91	0,354037	3,203915	-0,073997	0,132989	0,231957	0,229975	0,056196	-0,064508	0,074793	1,107066	-0,283527	1,146493	-0,575467	-2,901059	-1,021859	-18,594455	5,596996	14,002017	0,063123	-0,067079	0,074828	6,256419	4,352976	1,179737	0,063123	-0,067079	0,074828	6,256419	4,352976	1,179737
11:53:38,96	0,354037	3,203915	-0,073997	0,132989	0,231957	0,229975	0,063123	-0,067079	0,074828	0,990701	-0,602160	1,179737	-0,574231	-2,897926	-1,019915	-18,557298	5,578590	13,995696	0,063123	-0,067079	0,074828	6,256419	4,352976	1,179737	0,063123	-0,067079	0,074828	6,256419	4,352976	1,179737
11:53:39,01	0,354037	3,203915	-0,073997	0,132989	0,231957	0,229975	0,059791	-0,066583	0,076772	1,013879	-0,470310	1,173416	-0,573115	-2,895062	-1,021885	-18,578417	5,586061	13,988279	0,059791	-0,066583	0,076772	6,240625	4,223312	1,173416	0,059791	-0,066583	0,076772	6,240625	4,223312	1,173416
11:53:39,06	0,354037	3,203915	-0,073997	0,132989	0,231957	0,229975	0,056753	-0,066118	0,074802	1,042160	-0,290291	1,165999	-0,572501	-2,899462	-1,021472	-18,575771	5,577197	13,992015	0,056753	-0,066118	0,074802	6,232385	4,164822	1,165999	0,056753	-0,066118	0,074802	6,232385	4,164822	1,165999
11:53:39,11	0,354037	3,203915	-0,073997	0,132989	0,231957	0,229975	0,060257	-0,068849	0,075215	0,906467	-0,479220	1,169735	-0,573073	-2,896333	-1,018375	-18,549634	5,527823	13,978955	0,060257	-0,068849	0,075215	6,311128	4,250953	1,169735	0,060257	-0,068849	0,075215	6,311128	4,250953	1,169735
11:53:39,16	0,354037	3,203915	-0,073997	0,132989	0,231957	0,229975	0,057833	-0,066789	0,078312	1,043274	-0,400490	1,156675	-0,571874	-2,896522	-1,022647	-18,545316	5,564593	13,978022	0,057833	-0,066789	0,078312	6,286230	4,139392	1,156675	0,057833	-0,066789	0,078312	6,286230	4,139392	1,156675
11:53:39,21	0,354037	3,203915	-0,073997	0,132989	0,231957	0,229975	0,057397	-0,067922	0,074040	0,950369	-0,363186	1,155742	-0,573623	-2,900171	-1,019137	-18,561901	5,592297	13,985791	0,057397	-0,067922	0,074040	6,282246	4,142490	1,155742	0,057397	-0,067922	0,074040	6,282246	4,142490	1,155742
11:53:39,26	0,354037	3,203915	-0,073997	0,132989	0,231957	0,229975	0,061432	-0,068232	0,077550	0,918551	-0,544768	1,163511	-0,571391	-2,901408	-1,021455	-18,607427	5,572085	14,021140	0,061432	-0,068232	0,077550	6,274760	4,277622	1,163511	0,061432	-0,068232	0,077550	6,274760	4,277622	1,163511
11:53:39,31	0,354037	3,203915	-0,073997	0,132989	0,231957	0,229975	0,055429	-0,071435	0,071301	0,789796	-0,227205	1,148744	-0,567847	-2,896574	-1,025386	-18,585497	5,562251	13,971025	0,055429	-0,071435	0,071301	6,397467	4,123956	1,148744	0,055429	-0,071435	0,071301	6,397467	4,123956	1,148744
11:53:39,36	0,354037	3,203915	-0,073997	0,132989	0,231957	0,229975	0,055429	-0,071435	0,071301	0,789796	-0,227205	1,148744	-0,575407	-2,895927	-1,021511	-18,553761	5,580403	13,953176	0,055429	-0,071435	0,071301	6,397467	4,123956	1,148744	0,055429	-0,071435	0,071301	6,397467	4,123956	1,148744
11:53:39,41	0,354037	3,203915	-0,073997	0,132989	0,231957	0,229975	0,058648	-0,064565	0,075176	1,115468	-0,413031	1,130896	-0,570734	-2,898358	-1,023037	-18,570828	5,575630	13,978800	0,058648	-0,064565	0,075176	6,183813	4,190867	1,130896	0,058648	-0,064565	0,075176	6,183813	4,190867	1,130896
11:53:39,46	0,354037	3,203915	-0,073997	0,132989	0,231957	0,229975	0,058416	-0,069827	0,073650	0,854484	-0,388578	1,156520	-0,574863	-2,900827	-1,019542	-18,593211	5,594370	13,981269	0,058416	-0,069827	0,073650	6,335937	4,197116	1,156520	0,058416	-0,069827	0,073650	6,335937	4,197116	1,156520
11:53:39,51	0,354037	3,203915	-0,073997	0,132989	0,231957	0,229975	0,058556	-0,067845	0,076757	0,959917	-0,382296	1,169269	-0,572520	-2,897487	-1,019930	-18,583703	5,580373	13,991550	0,058556	-0,067845	0,076757	6,285724	4,214327	1,169269	0,058556	-0,067845	0,076757	6,285724	4,214327	1,169269
11:53:39,56	0,354037	3,203915	-0,073997	0,132989	0,231957	0,229975	0,058556	-0,067845	0,076757	0,959917	-0,382296	1,169269	-0,576095	-2,897580	-1,020720	-18,601042	5,579999	13,991565	0,058556	-0,067845	0,076757	6,285724	4,214327	1,169269	0,058556	-0,067845	0,076757	6,285724	4,214327	1,169269
11:53:39,61	0,354037	3,203915	-0,073997	0,132989	0,231957	0,229975	0,060424	-0,064796	0,075967	1,127465	-0,464611	1,169285	-0,576593	-2,895272	-1,024617	-18,545177	5,569357	13,959361	0,060424	-0,064796	0,075967	6,213915	4,278661	1,169285	0,060424	-0,064796	0,075967	6,213915	4,278661	1,169285
11:53:39,66	0,354037	3,203915	-0,073997	0,132989	0,231957	0,229975	0,058674	-0,063210	0,072070	1,191195	-0,427332	1,137081	-0,573673	-2,899371	-1,023039	-18,575419	5,588897	13,978615	0,058674	-0,063210	0,072070	6,153184	4,178595	1,137081	0,058674	-0,063210	0,072070	6,153184	4,178595	1,137081
11:53:39,71	0,354037	3,203915	-0,073997	0,132989	0,231957	0,229975	0,060764	-0,067788	0,073648	0,951321	-0,500029	1,156335	-0,574290	-2,898986	-1,021501	-18,596312	5,604532	13,973500	0,060739	-0,067062	0,075187	6,250363	4,295173	1,151220	0,060739	-0,067062	0,075187	6,250363	4,295173	1,151220
11:53:39,76	0,354037	3,203915	-0,073997	0,132989	0,231957	0,229975	0,060739	-0,067062	0,075187	0,986003	-0,472808	1,151220	-0,571278	-2,897263	-1,024198	-18,548946	5,587900	13,979743	0,060739	-0,067062	0,075187	6,250363	4,295173	1,151220	0,060739	-0,067062	0,075187	6,250363	4,295173	1,151220
11:53:39,81	0,354037	3,203915	-0,073997	0,132989	0,231957	0,229975	0,057741	-0,068809	0,072489	0,885882	-0,366257	1,157463	-0,573092	-2,898593	-1,023038	-18,566030	5,557018	13,977712	0,057741	-0,068809	0,072489	6,287378	4,166394	1,157463	0,057741	-0,068809	0,072489	6,287378	4,166394	1,157463
11:53:39,86	0,354037	3,203915	-0,073997	0,132989	0,231957	0,229975	0,059800	-0,067903	0,073649	0,968285	-0,473979	1,155432	-0,570190	-2,901495	-1,023421	-18,590692	5,550460	13,978060	0,060861	-0,071867	0,073266	6,421716	4,266516	1,155780	0,060861	-0,071867	0,073266	6,421716	4,266516	1,155780
11:53:39,91	0,354037	3,203915	-0,073997	0,132989	0,231957	0,229975	0,060861	-0,071867	0,073266	0,780156	-0,511081	1,155780	-0,573100	-2,898936	-1,022648	-18,584868	5,599235	13,988659	0,060861	-0,071867	0,073266	6,421716	4,266516	1,155780	0,060861	-0,071867	0,073266	6,421716	4,266516	1,155780
11:53:39,96	0,354037	3,203915	-0,073997	0,132989	0,231957	0,229975	0,060100	-0,068067	0,074039	0,932597	-0,452173	1,166379	-0,573601	-2,896797	-1,019547	-18,546511	5,598545	13,967206	0,058499	-0,066564	0,077140	6,217450	4,189704	1,144926	0,058499	-0,066564	0,077140	6,217450	4,189704	1,144926
11:53:40,01	0,354037	3,203915	-0,073997	0,132989	0,231957	0,229975	0,061532	-0,065617	0,075572	1,048209	-0,572635	1,115622	-0,575938	-2,898951	-1,021115	-18,539153	5,586438	13,937902	0,061532	-0,065617	0,075572	6,199173	4,257660	1,115622	0,061532	-0,065617	0,075572	6,199173	4,257660	1,115622
11:53:40,06	0,354037	3,203915	-0,073997	0,132989	0,231957	0,229975	0,061532	-0,065617	0,075572	1,048209	-0,572635	1,115622	-0,571353	-2,895351	-1,023430	-18,574166	5,574875	13,993924	0,061532	-0,065617	0,075572	6,199173	4,257660	1,115622	0,061532	-0,065617	0,075572	6,199173	4,257660	1,115622
11:53:40,11	0,354037	3,203915	-0,073997	0,132989	0,231957	0,229975	0,056123	-0,067788	0,073257	0,962863	-0,266789	1,171643	-0,577162	-2,900021	-1,023816	-18,561387	5,607993	13,974011	0,056123	-0,067788	0,073257	6,284213	4,138844	1,171643	0,056123	-0,067788	0,073257	6,284213	4,138844	1,171643
11:53:40,16	0,354037	3,203915	-0,073997	0,132989	0,231957	0,229975	0,063071	-0,065092	0,072871	1,067959	-0,622617	1,151730	-0,574949	-2,897725	-1,023825	-18,595997	5,538965	13,992264	0,063071	-0,065092	0,072871	6,177711	4,328470	1,151730	0,063071	-0,065092	0,072871	6,177711	4,328470	1,151730
11:53:40,21	0,354037	3,203915	-0,073997	0,132989	0,231957	0,229975	0,059977	-0,065861	0,072862	1,105100	-0,466240	1,169984	-0,573148	-2,901136	-1,024612	-18,600364	5,563590	13,959466	0,059977	-0,065861	0,072862	6,275152	4,241923	1,169984	0,059977	-0,065861	0,072862	6,275152	4,241923	1,169984
11:53:40,26	0,354037	3,203915	-0,073997	0,132989	0,231957	0,229975	0,062030	-0,069126	0,072076	0,916176	-0,556897	1,137186	-0,569586	-2,896195	-1,022686	-18,589346	5,592898	13,950778	0,062030	-0,069126	0,072076	6,342532	4,312419	1,137186	0,062030	-0,069126	0,072076	6,342532	4,312419	1,137186
11:53:40,31	0,354037	3,203915	-0,073997	0,132989	0,231957	0,229975	0,055970	-0,069740	0,074001	0,853314	-0,236665	1,128498	-0,574284	-2,898383	-1,024564	-18,571055	5,578540	14,022813	0,055970	-0,069740	0,074001	6,327935	4,156942	1,128498	0,055970	-0,069740	0,074001	6,327935	4,156942	1,128498
11:53:40,36	0,354037	3,203915	-0,073997	0,132989	0,231957	0,229975	0,060214	-0,066765	0,072123	1,011304	-0,480392	1,200533	-0,572436	-2,894727	-1,020319	-18,542858	5,596391	13,982613	0,060214	-0,066765	0,072123	6,252386	4,246398	1,200533	0,060214	-0,066765	0,072123	6,252386	4,246398	1,200533
11:53:40,41	0,354037	3,203915	-0,073997	0,132989	0,231957	0,229975	0,056123	-0,066538	0,076368	0,993577	-0,283166	1,160333	-0,571315	-2,897192	-1,024983	-18,565693	5,591127	13,980500	0,056123	-0,066538	0,076368	6,216800	4,122499	1,160333	0,056123	-0,066538	0,076368	6,216800	4,122499	1,160333
11:53:40,46	0,354037	3,203915	-0,073997	0,132989	0,231957	0,229975	0,057698	-0,068741	0,071704	0,894981	-0,347917	1,158220	-0,573058	-2,900284	-1,022632	-18,568359	5,599312	13,993134	0,057698	-0,068741	0,071704	6,291163	4,181377	1,158220	0,057698	-0,068741	0,071704	6,291163	4,181377	1,158220
11:53:40,51	0,354037	3,203915	-0,073997	0,132989	0,231957	0,229975	0,061247	-0,068778	0,074056	0,887323	-0,526078	1,170854	-0,577210	-2,899403	-1,025786	-18,575500	5,591657	13,950689	0,061247	-0,068778	0,074056	6,286378	4,281834	1,170854	0,061247	-0,068778	0,074056	6,286378	4,281834	1,170854
11:53:40,56	0,354037	3,203915	-0,073997	0,132989	0,231957	0,229975	0,062559	-0,064741	0,070901	1,107412	-0,591948	1,128409	-0,573607	-2,896155	-1,025013	-18,532253	5,572351	13,930879	0,062559	-0,064741	0,070901	6,189614	4,318961	1,128409	0,062559	-0,064741	0,070901	6,189614	4,318961	1,128409
11:53:40,61	0,354037	3,203915	-0,073997	0,132989	0,231957	0,229975	0,057946	-0,066237	0,071674	1,024713	-0,399134	1,108599	-0,576564	-2,901590	-1,022998	-18,534145	5,534143	13,999809	0,057946	-0,066237	0,071674	6,224356	4,149588	1,108599	0,057946	-0,066237	0,071674	6,224356	4,149588	1,108599
11:53:40,66	0,354037	3,203915	-0,073997	0,132989	0,231957	0,229975	0,064131	-0,066394	0,073689	1,050618	-0,738238	1,177529	-0,574819	-2,897390	-1,022665	-18,560652	5,597292	13,964065	0,064131	-0,066394	0,073689	6,262535	4,296035	1,177529	0,064131	-0,066394	0,073689	6,262535	4,296035	1,177529
11:53:40,71	0,354037	3,203915	-0,073997	0,132989	0,231957	0,229975	0,059621	-0,065805	0,074022	1,039799	-0,449190	1,141785	-0,574760	-2,898703	-1,026148	-18,527058	5,587515	13,955651	0,059621	-0,065805	0,074022	6,205496	4,231051	1,141785	0,059621	-0,065805	0,074022	6,205496	4,231051	1,141785
11:53:40,76	0,354037	3,203915	-0,073997	0,132989	0,231957	0,229975	0,060729	-0,066514	0,070539	0,994624	-0,540770	1,133371	-0,570135	-2,896099	-1,023032	-18,554835	5,563140	13,988361	0,060729	-0,066514	0,070539	6,215944	4,226422	1,133371	0,060729	-0,066514	0,070539	6,215944	4,226422	1,133371
11:53:40,81	0,354037	3,203915	-0,073997	0,132989	0,231957	0,229975	0,056161	-0,069216	0,073655	0,889072	-0,291389	1,166081	-0,573081	-2,899750	-1,024219	-18,571411	5,576475	13,954714	0,056161	-0,069216	0,073655	6,322567	4,117250	1,166081	0,056161	-0,069216	0,073655	6,322567	4,117250	1,166081
11:53:40,86	0,354037	3,203915	-0,073997	0,132989	0,231957	0,229975	0,060796	-0,068491	0,072468	0,923559	-0,511405	1,132434	-0,571400	-2,898479	-1,026957	-18,605562	5,584639	13,957472	0,060796	-0,068491	0,072468	6,300071	4,261110	1,132434	0,060796	-0,068491	0,072468	6,300071	4,261110	1,132434
11:53:40,91	0,354037	3,203915	-0,073997	0,132989	0,231957	0,229975	0,058855	-0,069311	0,069730	0,890915	-0,376775	1,135192	-0,573116	-2,896991	-1,025348	-18,570432	5,576393	14,018779	0,058855	-0,069311	0,069730	6,331811	4,243310	1,135192	0,058855	-0,069311	0,069730	6,331811	4,243310	1,135192
11:53:40,96	0,354037	3,203915	-0,073997	0,132989	0,231957	0,229975	0,058424	-0,067081	0,071339	0,996460	-0,388940	1,196499	-0,574842	-2,897273	-1,026939	-18,560315	5,590688	13,966464	0,058424	-0,067081	0,071339	6,262288	4,197358	1,196499	0,058424	-0,067081	0,071339	6,262288	4,197358	1,196499
11:53:41,01	0,354037	3,203915	-0,073997	0,132989	0,231957	0,229975	0,059532	-0,065727	0,069748	1,049413	-0,448154	1,144184	-0,574891	-2,898864	-1,026536	-18,573063	5,555148	13,984347	0,059532	-0,065727	0,069748	6,208977	4,225097	1,144184	0,059532	-0,065727	0,069748	6,208977	4,225097	1,144184
11:53:41,06	0,354037	3,203915	-0,073997	0,132989	0,231957	0,229975	0,060934	-0,066481	0,070151	1,047363	-0,527781	1,162067	-0,573729	-2,896750	-1,026133	-18,574925	5,562778	14,013951	0,060934	-0,066481	0,070151	6,266107	4,255518	1,162067	0,060934	-0,066481	0,070151	6,266107	4,255518	1,162067
11:53:41,11	0,354037	3,203915	-0,073997	0,132989	0,231957	0,229975	0,058522	-0,066430	0,070554	1,044326	-0,396942	1,191671	-0,573649	-2,897457	-1,021547	-18,572059	5,591952	13,905381	0,058522	-0,066430	0,070554	6,259085	4,197033	1,191671	0,058522	-0,066430	0,070554	6,259085	4,197033	1,191671
11:53:41,16	0,354037	3,203915	-0,073997	0,132989	0,231957	0,229975	0,059095	-0,066852	0,075140	0,995669	-0,414615	1,083101	-0,575414	-2,897002	-1,026529	-18,547749	5,586872	13,990130	0,059095	-0,066852	0,075140	6,243577	4,224313	1,083101	0,059095	-0,066852	0,075140	6,243577	4,224313	1,083101
11:53:41,21	0,354037	3,203915	-0,073997	0,132989	0,231957	0,229975	0,059582	-0,065096	0,070158	1,079217	-0,463559	1,167850	-0,574797	-2,899330	-1,026123	-18,541380	5,587620	13,994448	0,059582	-0,065096	0,070158	6,189292	4,213640	1,167850	0,059582	-0,065096	0,070158	6,189292	4,213640	1,167850
11:53:41,26	0,354037	3,203915	-0,073997	0,132989	0,231957	0,229975	0,061290	-0,066795	0,070564	0,987074	-0,557490	1,172168	-0,572978	-2,898390	-1,024947	-18,514373	5,579661	13,993654	0,061290	-0,066795	0,070564	6,230464	4,253746	1,172168	0,061290	-0,066795	0,070564	6,230464	4,253746	1,172168
11:53:41,31	0,354037	3,203915	-0,073997	0,132989	0,231957	0,229975	0,059567	-0,067900	0,071741	0,922985	-0,495258	1,171373	-0,576637	-2,897828	-1,027315	-18,562713	5,566234	13,984922	0,059567	-0,067900	0,071741	6,253146	4,180716	1,171373	0,059567	-0,067900	0,071741	6,253146	4,180716	1,171373
11:53:41,36	0,354037	3,203915	-0,073997	0,132989	0,231957	0,229975	0,060910	-0,064451	0,069372	1,138152	-0,529944	1,162642	-0,571815	-2,894419	-1,023043	-18,518790	5,580645	13,964291	0,060910	-0,064451	0,069372	6,197534	4,251455	1,162642	0,060910	-0,064451	0,069372	6,197534	4,251455	1,162642
11:53:41,41	0,354037	3,203915	-0,073997	0,132989	0,231957	0,229975	0,055546	-0,066921	0,073644	0,975233	-0,281891	1,142011	-0,571901	-2,894460	-1,026151	-18,541710	5,554654	13,980100	0,055546	-0,066921	0,073644	6,228566	4,078498	1,142011	0,055546	-0,066921	0,073644	6,228566	4,078498	1,142011
11:53:41,46	0,354037	3,203915	-0,073997	0,132989	0,231957	0,229975	0,055624	-0,066868	0,070536	1,011980	-0,279099	1,157820	-0,572506	-2,897905	-1,024201	-18,574570	5,593247	13,989562	0,055624	-0,066868	0,070536	6,261120	4,087422	1,157820	0,055624	-0,066868	0,070536	6,261120	4,087422	1,157820
11:53:41,51	0,354037	3,203915	-0,073997	0,132989	0,231957	0,229975	0,058911	-0,068066	0,072486	0,932670	-0,402231	1,167282	-0,573137	-2,898296	-1,026921	-18,582041	5,573148	13,995328	0,058911	-0,068066	0,072486	6,275886	4,222263	1,167282	0,058911	-0,068066	0,072486	6,275886	4,222263	1,167282
11:53:41,56	0,354037	3,203915	-0,073997	0,132989	0,231957	0,229975	0,059565	-0,067716	0,069766	0,972049	-0,439817	1,173048	-0,574275	-2,899009	-1,024976	-18,573857	5,584997	13,989293	0,059565	-0,067716	0,069766	6,287733	4,236013	1,173048	0,059565	-0,067716	0,069766	6,287733	4,236013	1,173048
11:53:41,61	0,354037	3,203915	-0,073997	0,132989	0,231957	0,229975	0,060751	-0,067086	0,071711	0,990430	-0,502649	1,167013	-0,574226	-2,898361	-1,027304	-18,542595	5,575140	13,980486	0,060166	-0,066805	0,069383	6,242140	4,218779	1,158206	0,060166	-0,066805	0,069383	6,242140	4,218779	1,158206
11:53:41,66	0,354037	3,203915	-0,073997	0,132989	0,231957	0,229975	0,060166	-0,066805	0,069383	0,997978	-0,504242	1,158206	-0,574268	-2,897872	-1,028898	-18,580377	5,630177	13,954602	0,060166	-0,066805	0,069383	6,242140	4,218779	1,158206	0,060166	-0,066805	0,069383	6,242140	4,218779	1,158206
11:53:41,71	0,354037	3,203915	-0,073997	0,132989	0,231957	0,229975	0,059763	-0,066524	0,067789	0,983815	-0,423062	1,132322	-0,574234	-2,897147	-1,026147	-18,542586	5,565364	13,974803	0,059763	-0,066524	0,067789	6,205923	4,268345	1,132322	0,059763	-0,066524	0,067789	6,205923	4,268345	1,132322
11:53:41,76	0,354037	3,203915	-0,073997	0,132989	0,231957	0,229975	0,059118	-0,066190	0,070540	1,038377	-0,454650	1,152523	-0,574302	-2,899981	-1,028861	-18,590017	5,610912	13,997349	0,059118	-0,066190	0,070540	6,234326	4,186115	1,152523	0,059118	-0,066190	0,070540	6,234326	4,186115	1,152523
11:53:41,81	0,354037	3,203915	-0,073997	0,132989	0,231957	0,229975	0,061607	-0,067548	0,067826	0,952031	-0,520202	1,175069	-0,568416	-2,899414	-1,027693	-18,581668	5,574744	13,986805	0,061607	-0,067548	0,067826	6,254583	4,315912	1,175069	0,061607	-0,067548	0,067826	6,254583	4,315912	1,175069
11:53:41,86	0,354037	3,203915	-0,073997	0,132989	0,231957	0,229975	0,058172	-0,072362	0,068994	0,728865	-0,366936	1,164525	-0,574374	-2,899698	-1,027326	-18,611009	5,565523	13,985516	0,058172	-0,072362	0,068994	6,409295	4,199589	1,164525	0,058172	-0,072362	0,068994	6,409295	4,199589	1,164525
11:53:41,91	0,354037	3,203915	-0,073997	0,132989	0,231957	0,229975	0,061397	-0,067345	0,069361	1,012394	-0,513843	1,163236	-0,577814	-2,897971	-1,026551	-18,563183	5,558548	13,969456	0,061397	-0,067345	0,069361	6,299006	4,305855	1,163236	0,061397	-0,067345	0,069361	6,299006	4,305855	1,163236
11:53:41,96	0,354037	3,203915	-0,073997	0,132989	0,231957	0,229975	0,061622	-0,063503	0,070136	1,194327	-0,570424	1,147175	-0,574754	-2,899245	-1,026928	-18,529635	5,600491	13,951643	0,061622	-0,063503	0,070136	6,179310	4,266899	1,147175	0,061622	-0,063503	0,070136	6,179310	4,266899	1,147175
11:53:42,01	0,354037	3,203915	-0,073997	0,132989	0,231957	0,229975	0,061195	-0,066789	0,069759	0,970358	-0,556310	1,129363	-0,575462	-2,895574	-1,028888	-18,563976	5,586706	13,972550	0,061195	-0,066789	0,069759	6,213291	4,247506	1,129363	0,061195	-0,066789	0,069759	6,213291	4,247506	1,129363
11:53:42,06	0,354037	3,203915	-0,073997	0,132989	0,231957	0,229975	0,058369	-0,064341	0,067799	1,126771	-0,386521	1,150270	-0,574264	-2,898920	-1,027292	-18,562289	5,584950	14,005132	0,058369	-0,064341	0,067799	6,177523	4,195469	1,150270	0,058369	-0,064341	0,067799	6,177523	4,195469	1,150270
11:53:42,11	0,354037	3,203915	-0,073997	0,132989	0,231957	0,229975	0,060669	-0,067051	0,069395	0,986516	-0,508424	1,182852	-0,576530	-2,898252	-1,024973	-18,536456	5,614949	13,979898	0,060669	-0,067051	0,069395	6,250021	4,254062	1,182852	0,060669	-0,067051	0,069395	6,250021	4,254062	1,182852
11:53:42,16	0,354037	3,203915	-0,073997	0,132989	0,231957	0,229975	0,061223	-0,064755	0,071714	1,067033	-0,544647	1,157618	-0,573766	-2,901200	-1,029263	-18,606698	5,575879	13,982019	0,061223	-0,064755	0,071714	6,150270	4,261392	1,157618	0,061223	-0,064755	0,071714	6,150270	4,261392	1,157618
11:53:42,21	0,354037	3,203915	-0,073997	0,132989	0,231957	0,229975	0,062394	-0,068623	0,067424	0,934856	-0,564245	1,159739	-0,571884	-2,896996	-1,029250	-18,536442	5,557949	13,976819	0,062394	-0,068623	0,067424	6,321728	4,333721	1,159739	0,062394	-0,068623	0,067424	6,321728	4,333721	1,159739
11:53:42,26	0,354037	3,203915	-0,073997	0,132989	0,231957	0,229975	0,057812	-0,068150	0,067437	0,939834	-0,395783	1,154538	-0,577782	-2,897823	-1,026159	-18,556955	5,581251	13,969908	0,057812	-0,068150	0,067437	6,289602	4,142486	1,154538	0,057812	-0,068150	0,067437	6,289602	4,142486	1,154538
11:53:42,31	0,354037	3,203915	-0,073997	0,132989	0,231957	0,229975	0,061478	-0,063456	0,070528	1,174013	-0,556973	1,147628	-0,575382	-2,899043	-1,026927	-18,539956	5,583682	13,960822	0,061478	-0,063456	0,070528	6,155281	4,269038	1,147628	0,061478	-0,063456	0,070528	6,155281	4,269038	1,147628
11:53:42,36	0,354037	3,203915	-0,073997	0,132989	0,231957	0,229975	0,061334	-0,066144	0,069760	1,023589	-0,562978	1,138542	-0,571313	-2,898713	-1,025770	-18,561096	5,565203	13,955651	0,061334	-0,066144	0,069760	6,215930	4,251709	1,138542	0,061334	-0,066144	0,069760	6,215930	4,251709	1,138542
11:53:42,41	0,354037	3,203915	-0,073997	0,132989	0,231957	0,229975	0,059014	-0,069504	0,070917	0,875488	-0,433301	1,133370	-0,577195	-2,897342	-1,029258	-18,549322	5,581757	13,981594	0,059014	-0,069504	0,070917	6,331519	4,199313	1,133370	0,059014	-0,069504	0,070917	6,331519	4,199313	1,133370
11:53:42,46	0,354037	3,203915	-0,073997	0,132989	0,231957	0,229975	0,060768	-0,063724	0,067429	1,155804	-0,526420	1,159314	-0,573748	-2,898090	-1,026529	-18,586675	5,559589	14,004318	0,060768	-0,063724	0,067429	6,158136	4,243870	1,159314	0,060768	-0,063724	0,067429	6,158136	4,243870	1,159314
11:53:42,51	0,354037	3,203915	-0,073997	0,132989	0,231957	0,229975	0,059692	-0,067084	0,070158	1,018982	-0,449199	1,182038	-0,574296	-2,898721	-1,031194	-18,572925	5,591305	13,993307	0,059692	-0,067084	0,070158	6,285039	4,236619	1,182038	0,059692	-0,067084	0,070158	6,285039	4,236619	1,182038
11:53:42,56	0,354037	3,203915	-0,073997	0,132989	0,231957	0,229975	0,060512	-0,066924	0,065493	0,992945	-0,487914	1,171027	-0,574247	-2,899593	-1,029254	-18,553977	5,578391	13,972017	0,060512	-0,066924	0,065493	6,246465	4,262311	1,171027	0,060512	-0,066924	0,065493	6,246465	4,262311	1,171027
11:53:42,61	0,354037	3,203915	-0,073997	0,132989	0,231957	0,229975	0,061243	-0,067403	0,067434	0,969759	-0,548774	1,149737	-0,574230	-2,898044	-1,029263	-18,552744	5,607485	13,968329	0,061243	-0,067403	0,067434	6,260862	4,258808	1,149737	0,061243	-0,067403	0,067434	6,260862	4,258808	1,149737
11:53:42,66	0,354037	3,203915	-0,073997	0,132989	0,231957	0,229975	0,059893	-0,066642	0,067424	0,983472	-0,465096	1,146049	-0,573690	-2,897158	-1,028508	-18,571216	5,591825	13,953248	0,059893	-0,066642	0,067424	6,214907	4,236513	1,146049	0,059893	-0,066642	0,067424	6,214907	4,236513	1,146049
11:53:42,71	0,354037	3,203915	-0,073997	0,132989	0,231957	0,229975	0,058856	-0,066667	0,068179	1,005002	-0,402986	1,130968	-0,573703	-2,900191	-1,026148	-18,573423	5,553177	13,974370	0,058856	-0,066667	0,068179	6,238351	4,217188	1,130968	0,058856	-0,066667	0,068179	6,238351	4,217188	1,130968
11:53:42,76	0,354037	3,203915	-0,073997	0,132989	0,231957	0,229975	0,061489	-0,068173	0,070540	0,961280	-0,557307	1,152090	-0,573135	-2,895525	-1,030078	-18,575086	5,576063	13,944386	0,061489	-0,068173	0,070540	6,312825	4,269547	1,152090	0,061489	-0,068173	0,070540	6,312825	4,269547	1,152090
11:53:42,81	0,354037	3,203915	-0,073997	0,132989	0,231957	0,229975	0,057164	-0,066332	0,066609	1,038024	-0,319535	1,122106	-0,575994	-2,900002	-1,028483	-18,550059	5,583098	13,961606	0,057164	-0,066332	0,066609	6,245050	4,167823	1,122106	0,057164	-0,066332	0,066609	6,245050	4,167823	1,122106
11:53:42,86	0,354037	3,203915	-0,073997	0,132989	0,231957	0,229975	0,062470	-0,066094	0,068204	1,031783	-0,613635	1,139326	-0,574283	-2,901566	-1,029243	-18,574362	5,578535	13,986462	0,062470	-0,066094	0,068204	6,220142	4,290292	1,139326	0,062470	-0,066094	0,068204	6,220142	4,290292	1,139326
11:53:42,91	0,354037	3,203915	-0,073997	0,132989	0,231957	0,229975	0,062970	-0,068358	0,067444	0,930152	-0,620839	1,164181	-0,573163	-2,897713	-1,027698	-18,585009	5,556887	14,000238	0,062970	-0,068358	0,067444	6,296245	4,322292	1,164181	0,062970	-0,068358	0,067444	6,296245	4,322292	1,164181
11:53:42,96	0,354037	3,203915	-0,073997	0,132989	0,231957	0,229975	0,059073	-0,067401	0,068989	1,003961	-0,419808	1,177958	-0,573685	-2,897337	-1,029655	-18,554957	5,562632	13,967353	0,059073	-0,067401	0,068989	6,294969	4,217424	1,177958	0,059073	-0,067401	0,068989	6,294969	4,217424	1,177958
11:53:43,01	0,354037	3,203915	-0,073997	0,132989	0,231957	0,229975	0,059008	-0,066761	0,067032	1,017254	-0,439589	1,145073	-0,572557	-2,899810	-1,030015	-18,583504	5,573770	14,006812	0,059008	-0,066761	0,067032	6,258001	4,192550	1,145073	0,059008	-0,066761	0,067032	6,258001	4,192550	1,145073
11:53:43,06	0,354037	3,203915	-0,073997	0,132989	0,231957	0,229975	0,060586	-0,068974	0,066672	0,906794	-0,491353	1,184531	-0,571422	-2,896495	-1,030459	-18,596583	5,564973	13,959171	0,060586	-0,068974	0,066672	6,321278	4,264659	1,184531	0,060586	-0,068974	0,066672	6,321278	4,264659	1,184531
11:53:43,11	0,354037	3,203915	-0,073997	0,132989	0,231957	0,229975	0,057147	-0,068300	0,066229	0,956022	-0,305597	1,136891	-0,569649	-2,900112	-1,030012	-18,596265	5,560592	14,011822	0,057147	-0,068300	0,066229	6,317565	4,180454	1,136891	0,057147	-0,068300	0,066229	6,317565	4,180454	1,136891
11:53:43,16	0,354037	3,203915	-0,073997	0,132989	0,231957	0,229975	0,059393	-0,071644	0,066676	0,785755	-0,424852	1,189541	-0,571379	-2,894986	-1,029650	-18,578607	5,590911	13,998317	0,059393	-0,071644	0,066676	6,409822	4,237506	1,189541	0,059393	-0,071644	0,066676	6,409822	4,237506	1,189541
11:53:43,21	0,354037	3,203915	-0,073997	0,132989	0,231957	0,229975	0,055819	-0,067582	0,067037	0,961882	-0,239145	1,176037	-0,571404	-2,898139	-1,028477	-18,581213	5,532732	13,990449	0,055819	-0,067582	0,067037	6,267100	4,142666	1,176037	0,055819	-0,067582	0,067037	6,267100	4,142666	1,176037
11:53:43,26	0,354037	3,203915	-0,073997	0,132989	0,231957	0,229975	0,058562	-0,069138	0,068210	0,932694	-0,408624	1,168169	-0,573159	-2,901709	-1,027309	-18,597515	5,560347	13,985113	0,058562	-0,069138	0,068210	6,360002	4,188527	1,168169	0,058562	-0,069138	0,068210	6,360002	4,188527	1,168169
11:53:43,31	0,354037	3,203915	-0,073997	0,132989	0,231957	0,229975	0,062531	-0,069403	0,069378	0,903155	-0,587072	1,162833	-0,573743	-2,901032	-1,028849	-18,600472	5,598628	14,011532	0,062531	-0,069403	0,069378	6,351258	4,321624	1,162833	0,062531	-0,069403	0,069378	6,351258	4,321624	1,162833
11:53:43,36	0,354037	3,203915	-0,073997	0,132989	0,231957	0,229975	0,062237	-0,068559	0,067838	0,915372	-0,550051	1,189252	-0,571886	-2,900873	-1,030404	-18,548580	5,567872	13,977388	0,062237	-0,068559	0,067838	6,297217	4,335519	1,189252	0,062237	-0,068559	0,067838	6,297217	4,335519	1,189252
11:53:43,41	0,354037	3,203915	-0,073997	0,132989	0,231957	0,229975	0,061171	-0,070087	0,066283	0,836569	-0,554950	1,155108	-0,575437	-2,900803	-1,030417	-18,565291	5,593455	13,977784	0,061171	-0,070087	0,066283	6,338417	4,246958	1,155108	0,061171	-0,070087	0,066283	6,338417	4,246958	1,155108
11:53:43,46	0,354037	3,203915	-0,073997	0,132989	0,231957	0,229975	0,062886	-0,066976	0,066270	0,984529	-0,616876	1,155503	-0,570773	-2,901097	-1,028859	-18,572047	5,536705	13,975850	0,062886	-0,066976	0,066270	6,242181	4,319675	1,155503	0,062886	-0,066976	0,066270	6,242181	4,319675	1,155503
11:53:43,51	0,354037	3,203915	-0,073997	0,132989	0,231957	0,229975	0,060809	-0,071163	0,067828	0,819365	-0,531376	1,153569	-0,574916	-2,898037	-1,029634	-18,575209	5,558297	14,005855	0,060809	-0,071163	0,067828	6,405643	4,242100	1,153569	0,060809	-0,071163	0,067828	6,405643	4,242100	1,153569
11:53:43,56	0,354037	3,203915	-0,073997	0,132989	0,231957	0,229975	0,060230	-0,066045	0,067053	1,068369	-0,487729	1,183574	-0,571427	-2,901065	-1,030428	-18,611896	5,575006	13,983178	0,060230	-0,066045	0,067053	6,252906	4,240289	1,183574	0,060230	-0,066045	0,067053	6,252906	4,240289	1,183574
11:53:43,61	0,354037	3,203915	-0,073997	0,132989	0,231957	0,229975	0,061108	-0,070580	0,066260	0,836419	-0,493259	1,160897	-0,574302	-2,898888	-1,028876	-18,579120	5,581624	13,977089	0,061108	-0,070580	0,066260	6,376958	4,303683	1,160897	0,061108	-0,070580	0,066260	6,376958	4,303683	1,160897
11:53:43,66	0,354037	3,203915	-0,073997	0,132989	0,231957	0,229975	0,060660	-0,067002	0,067811	1,000355	-0,495048	1,154809	-0,573102	-2,899525	-1,030787	-18,559508	5,569871	14,002013	0,060660	-0,067002	0,067811	6,260022	4,266739	1,154809	0,060660	-0,067002	0,067811	6,260022	4,266739	1,154809
11:53:43,71	0,354037	3,203915	-0,073997	0,132989	0,231957	0,229975	0,060611	-0,068361	0,065900	0,930091	-0,515400	1,179733	-0,573731	-2,897104	-1,030809	-18,576850	5,582106	13,998002	0,060611	-0,068361	0,065900	6,296392	4,242599	1,179733	0,060611	-0,068361	0,065900	6,296392	4,242599	1,179733
11:53:43,76	0,354037	3,203915	-0,073997	0,132989	0,231957	0,229975	0,058830	-0,066605	0,065878	1,019464	-0,401624	1,175722	-0,574933	-2,896699	-1,029646	-18,580432	5,558216	14,001263	0,058830	-0,066605	0,065878	6,247940	4,216525	1,175722	0,058830	-0,066605	0,065878	6,247940	4,216525	1,175722
11:53:43,81	0,354037	3,203915	-0,073997	0,132989	0,231957	0,229975	0,059080	-0,065361	0,067041	1,106619	-0,423476	1,178983	-0,575445	-2,901671	-1,029264	-18,569004	5,574044	13,956988	0,059080	-0,065361	0,067041	6,237461	4,214311	1,178983	0,059080	-0,065361	0,067041	6,237461	4,214311	1,178983
11:53:43,86	0,354037	3,203915	-0,073997	0,132989	0,231957	0,229975	0,063642	-0,067404	0,067423	0,980962	-0,662654	1,134708	-0,577248	-2,900870	-1,028875	-18,576538	5,556015	13,970594	0,063642	-0,067404	0,067423	6,272179	4,333207	1,134708	0,063642	-0,067404	0,067423	6,272179	4,333207	1,134708
11:53:43,91	0,354037	3,203915	-0,073997	0,132989	0,231957	0,229975	0,063850	-0,065442	0,067812	1,102381	-0,675970	1,148313	-0,574225	-2,900941	-1,029253	-18,548754	5,578449	13,962078	0,063850	-0,065442	0,067812	6,239559	4,336234	1,148313	0,063850	-0,065442	0,067812	6,239559	4,336234	1,148313
11:53:43,96	0,354037	3,203915	-0,073997	0,132989	0,231957	0,229975	0,062399	-0,068095	0,067434	0,931094	-0,613399	1,139798	-0,571348	-2,894241	-1,031219	-18,563918	5,597269	13,975215	0,062399	-0,068095	0,067434	6,276549	4,284956	1,139798	0,062399	-0,068095	0,067434	6,276549	4,284956	1,139798
11:53:44,01	0,354037	3,203915	-0,073997	0,132989	0,231957	0,229975	0,055158	-0,067237	0,065468	0,966972	-0,214327	1,152935	-0,575435	-2,901018	-1,029648	-18,560372	5,570758	13,961971	0,055158	-0,067237	0,065468	6,245106	4,115613	1,152935	0,055158	-0,067237	0,065468	6,245106	4,115613	1,152935
11:53:44,06	0,354037	3,203915	-0,073997	0,132989	0,231957	0,229975	0,063071	-0,067085	0,067039	0,996056	-0,642103	1,139691	-0,571961	-2,897454	-1,030835	-18,578339	5,574137	13,959271	0,063071	-0,067085	0,067039	6,262267	4,308968	1,139691	0,063071	-0,067085	0,067039	6,262267	4,308968	1,139691
11:53:44,11	0,354037	3,203915	-0,073997	0,132989	0,231957	0,229975	0,058248	-0,068313	0,065852	0,938299	-0,374052	1,136990	-0,575465	-2,902831	-1,029252	-18,585816	5,593609	13,976985	0,058248	-0,068313	0,065852	6,300845	4,198405	1,136990	0,058248	-0,068313	0,065852	6,300845	4,198405	1,136990
11:53:44,16	0,354037	3,203915	-0,073997	0,132989	0,231957	0,229975	0,064656	-0,067967	0,067435	0,943159	-0,691065	1,154705	-0,576626	-2,900498	-1,026933	-18,569153	5,569608	13,965089	0,064656	-0,067967	0,067435	6,278555	4,384432	1,154705	0,064656	-0,067967	0,067435	6,278555	4,384432	1,154705
11:53:44,21	0,354037	3,203915	-0,073997	0,132989	0,231957	0,229975	0,063216	-0,065795	0,069754	1,068572	-0,642605	1,142809	-0,578385	-2,900039	-1,032386	-18,555897	5,570841	13,948694	0,063216	-0,065795	0,069754	6,233443	4,319837	1,142809	0,063216	-0,065795	0,069754	6,233443	4,319837	1,142809
11:53:44,26	0,354037	3,203915	-0,073997	0,132989	0,231957	0,229975	0,063698	-0,064042	0,064302	1,152013	-0,678526	1,126414	-0,571954	-2,899048	-1,031984	-18,562770	5,535278	13,963175	0,063698	-0,064042	0,064302	6,179302	4,321742	1,126414	0,063698	-0,064042	0,064302	6,179302	4,321742	1,126414
11:53:44,31	0,354037	3,203915	-0,073997	0,132989	0,231957	0,229975	0,059624	-0,069116	0,064703	0,922406	-0,478538	1,140895	-0,571961	-2,897761	-1,028865	-18,568190	5,541815	13,985958	0,059624	-0,069116	0,064703	6,347996	4,201968	1,140895	0,059624	-0,069116	0,064703	6,347996	4,201968	1,140895
11:53:44,36	0,354037	3,203915	-0,073997	0,132989	0,231957	0,229975	0,058514	-0,068466	0,067822	0,953221	-0,412826	1,163677	-0,573099	-2,899467	-1,030811	-18,564879	5,579552	13,973331	0,058514	-0,068466	0,067822	6,327837	4,180500	1,163677	0,058514	-0,068466	0,067822	6,327837	4,180500	1,163677
11:53:44,41	0,354037	3,203915	-0,073997	0,132989	0,231957	0,229975	0,060560	-0,068334	0,065876	0,925764	-0,503234	1,151051	-0,574901	-2,897149	-1,032349	-18,565754	5,574397	14,012905	0,060560	-0,068334	0,065876	6,289994	4,250728	1,151051	0,060560	-0,068334	0,065876	6,289994	4,250728	1,151051
11:53:44,46	0,354037	3,203915	-0,073997	0,132989	0,231957	0,229975	0,059453	-0,065613	0,064338	1,072141	-0,447507	1,190624	-0,572536	-2,901163	-1,029650	-18,583879	5,577036	13,967740	0,059453	-0,065613	0,064338	6,222798	4,219582	1,190624	0,059453	-0,065613	0,064338	6,222798	4,219582	1,190624
11:53:44,51	0,354037	3,203915	-0,073997	0,132989	0,231957	0,229975	0,061747	-0,069669	0,067037	0,868025	-0,549785	1,145460	-0,571968	-2,894790	-1,031593	-18,566298	5,567531	13,993706	0,061747	-0,069669	0,067037	6,337050	4,297392	1,145460	0,061747	-0,069669	0,067037	6,337050	4,297392	1,145460
11:53:44,56	0,354037	3,203915	-0,073997	0,132989	0,231957	0,229975	0,055943	-0,066975	0,065094	1,007568	-0,267955	1,171426	-0,574953	-2,901221	-1,029666	-18,612401	5,577888	13,967644	0,055943	-0,066975	0,065094	6,265093	4,123609	1,171426	0,055943	-0,066975	0,065094	6,265093	4,123609	1,171426
11:53:44,61	0,354037	3,203915	-0,073997	0,132989	0,231957	0,229975	0,063005	-0,067605	0,067021	0,988882	-0,590064	1,145364	-0,572530	-2,897006	-1,032732	-18,559579	5,580026	14,013685	0,063005	-0,067605	0,067021	6,295873	4,355851	1,145364	0,063005	-0,067605	0,067021	6,295873	4,355851	1,145364
11:53:44,66	0,354037	3,203915	-0,073997	0,132989	0,231957	0,229975	0,058144	-0,067596	0,063955	0,961109	-0,381952	1,191405	-0,576650	-2,903416	-1,031587	-18,588583	5,598857	13,973466	0,058144	-0,067596	0,063955	6,267361	4,182349	1,191405	0,058144	-0,067596	0,063955	6,267361	4,182349	1,191405
11:53:44,71	0,354037	3,203915	-0,073997	0,132989	0,231957	0,229975	0,065755	-0,067233	0,065100	0,978178	-0,743210	1,151186	-0,573939	-2,895070	-1,029447	-18,576017	5,578067	14,012644	0,057171	-0,065408	0,067240	6,219302	4,169835	1,190364	0,057171	-0,065408	0,067240	6,219302	4,169835	1,190364
11:53:44,76	0,354037	3,203915	-0,073997	0,132989	0,231957	0,229975	0,057171	-0,065408	0,067240	1,084787	-0,318124	1,190364	-0,575502	-2,896263	-1,028474	-18,578525	5,580339	14,010896	0,057171	-0,065408	0,067240	6,219302	4,169835	1,190364	0,057171	-0,065408	0,067240	6,219302	4,169835	1,190364
11:53:44,81	0,354037	3,203915	-0,073997	0,132989	0,231957	0,229975	0,058987	-0,064651	0,068213	1,123444	-0,409214	1,188616	-0,570867	-2,899784	-1,028861	-18,605759	5,526956	14,000290	0,058987	-0,064651	0,068213	6,198524	4,221248	1,188616	0,058987	-0,064651	0,068213	6,198524	4,221248	1,188616
11:53:44,86	0,354037	3,203915	-0,073997	0,132989	0,231957	0,229975	0,060148	-0,070109	0,063556	0,869550	-0,513028	1,155936	-0,571355	-2,899998	-1,033131	-18,555883	5,532680	13,978217	0,060148	-0,070109	0,063556	6,373130	4,208579	1,155936	0,060148	-0,070109	0,063556	6,373130	4,208579	1,155936
11:53:44,91	0,354037	3,203915	-0,073997	0,132989	0,231957	0,229975	0,060148	-0,070109	0,063556	0,869550	-0,513028	1,155936	-0,572508	-2,898394	-1,031190	-18,560096	5,583348	13,988431	0,059335	-0,068309	0,065497	6,283641	4,216014	1,166151	0,059335	-0,068309	0,065497	6,283641	4,216014	1,166151
11:53:44,96	0,354037	3,203915	-0,073997	0,132989	0,231957	0,229975	0,059335	-0,068309	0,065497	0,921407	-0,441764	1,166151	-0,574823	-2,898541	-1,030020	-18,543611	5,584216	13,987156	0,060619	-0,066378	0,066667	6,223477	4,236212	1,164875	0,060619	-0,066378	0,066667	6,223477	4,236212	1,164875
11:53:45,01	0,354037	3,203915	-0,073997	0,132989	0,231957	0,229975	0,060619	-0,066378	0,066667	1,012820	-0,522402	1,164875	-0,573891	-2,897344	-1,031735	-18,557930	5,567230	13,960685	0,060619	-0,066378	0,066667	6,223477	4,236212	1,164875	0,060619	-0,066378	0,066667	6,223477	4,236212	1,164875
11:53:45,06	0,354037	3,203915	-0,073997	0,132989	0,231957	0,229975	0,059661	-0,065754	0,064699	1,082110	-0,480414	1,145823	-0,574884	-2,897399	-1,031988	-18,555233	5,548398	13,968104	0,059661	-0,065754	0,064699	6,243766	4,202972	1,145823	0,059661	-0,065754	0,064699	6,243766	4,202972	1,145823
11:53:45,11	0,354037	3,203915	-0,073997	0,132989	0,231957	0,229975	0,061164	-0,069338	0,063960	0,889414	-0,544831	1,180622	-0,572532	-2,900493	-1,032727	-18,563993	5,560748	14,002902	0,061164	-0,069338	0,063960	6,332433	4,256575	1,180622	0,061164	-0,069338	0,063960	6,332433	4,256575	1,180622
11:53:45,16	0,354037	3,203915	-0,073997	0,132989	0,231957	0,229975	0,061164	-0,069338	0,063960	0,889414	-0,544831	1,180622	-0,576727	-2,898215	-1,032749	-18,593216	5,569411	14,012796	0,061164	-0,069338	0,063960	6,332433	4,256575	1,180622	0,061164	-0,069338	0,063960	6,332433	4,256575	1,180622
11:53:45,21	0,354037	3,203915	-0,073997	0,132989	0,231957	0,229975	0,061289	-0,064566	0,063938	1,144676	-0,521686	1,190516	-0,575022	-2,902458	-1,033154	-18,635245	5,568179	13,988875	0,061289	-0,064566	0,063938	6,213080	4,289523	1,190516	0,061289	-0,064566	0,063938	6,213080	4,289523	1,190516
11:53:45,26	0,354037	3,203915	-0,073997	0,132989	0,231957	0,229975	0,064111	-0,068164	0,063533	0,979659	-0,632643	1,166595	-0,571915	-2,902090	-1,031968	-18,565562	5,574378	13,968847	0,064111	-0,068164	0,063533	6,330509	4,400086	1,166595	0,064111	-0,068164	0,063533	6,330509	4,400086	1,166595
11:53:45,31	0,354037	3,203915	-0,073997	0,132989	0,231957	0,229975	0,062239	-0,070671	0,064719	0,809076	-0,592546	1,146567	-0,571940	-2,900375	-1,031962	-18,557549	5,535382	13,982297	0,060767	-0,069791	0,064726	6,363200	4,227775	1,160017	0,060767	-0,069791	0,064726	6,363200	4,227775	1,160017
11:53:45,36	0,354037	3,203915	-0,073997	0,132989	0,231957	0,229975	0,060767	-0,069791	0,064726	0,884572	-0,542419	1,160017	-0,573084	-2,898110	-1,033109	-18,541875	5,569739	14,013143	0,060767	-0,069791	0,064726	6,363200	4,227775	1,160017	0,060767	-0,069791	0,064726	6,363200	4,227775	1,160017
11:53:45,41	0,354037	3,203915	-0,073997	0,132989	0,231957	0,229975	0,059378	-0,067668	0,063578	0,957404	-0,466574	1,190863	-0,573156	-2,896348	-1,034300	-18,556293	5,530672	13,998479	0,059378	-0,067668	0,063578	6,269336	4,194564	1,190863	0,059378	-0,067668	0,063578	6,269336	4,194564	1,190863
11:53:45,46	0,354037	3,203915	-0,073997	0,132989	0,231957	0,229975	0,060381	-0,068917	0,064715	0,881320	-0,484791	1,157232	-0,572504	-2,899604	-1,031972	-18,565705	5,596356	13,979512	0,060381	-0,068917	0,064715	6,291298	4,255093	1,157232	0,060381	-0,068917	0,064715	6,291298	4,255093	1,157232
11:53:45,51	0,354037	3,203915	-0,073997	0,132989	0,231957	0,229975	0,060381	-0,068917	0,064715	0,881320	-0,484791	1,157232	-0,572635	-2,895457	-1,031586	-18,586108	5,521601	14,011601	0,060381	-0,068917	0,064715	6,291298	4,255093	1,157232	0,060381	-0,068917	0,064715	6,291298	4,255093	1,157232
11:53:45,56	0,354037	3,203915	-0,073997	0,132989	0,231957	0,229975	0,056855	-0,066731	0,065101	1,069931	-0,321162	1,189321	-0,573787	-2,898475	-1,033140	-18,594461	5,562678	14,003611	0,056855	-0,066731	0,065101	6,308311	4,141953	1,189321	0,056855	-0,066731	0,065101	6,308311	4,141953	1,189321
11:53:45,61	0,354037	3,203915	-0,073997	0,132989	0,231957	0,229975	0,060044	-0,067242	0,063548	1,011975	-0,459236	1,181331	-0,571444	-2,898222	-1,032031	-18,552542	5,545491	13,984632	0,058654	-0,069144	0,064656	6,334796	4,172500	1,162352	0,058654	-0,069144	0,064656	6,334796	4,172500	1,162352
11:53:45,66	0,354037	3,203915	-0,073997	0,132989	0,231957	0,229975	0,058654	-0,069144	0,064656	0,906958	-0,431828	1,162352	-0,571972	-2,901939	-1,033511	-18,587770	5,580873	13,999305	0,058654	-0,069144	0,064656	6,334796	4,172500	1,162352	0,058654	-0,069144	0,064656	6,334796	4,172500	1,162352
11:53:45,71	0,354037	3,203915	-0,073997	0,132989	0,231957	0,229975	0,059579	-0,067679	0,064315	0,996612	-0,453566	1,160988	-0,573176	-2,898290	-1,032372	-18,582103	5,547035	13,983268	0,059579	-0,067679	0,064315	6,309401	4,223391	1,160988	0,059579	-0,067679	0,064315	6,309401	4,223391	1,160988
11:53:45,76	0,354037	3,203915	-0,073997	0,132989	0,231957	0,229975	0,059579	-0,067679	0,064315	0,996612	-0,453566	1,160988	-0,576629	-2,898764	-1,031969	-18,561758	5,595363	13,993385	0,059579	-0,067679	0,064315	6,309401	4,223391	1,160988	0,059579	-0,067679	0,064315	6,309401	4,223391	1,160988
11:53:45,81	0,354037	3,203915	-0,073997	0,132989	0,231957	0,229975	0,061715	-0,064925	0,064718	1,087780	-0,558111	1,171105	-0,571951	-2,901697	-1,031580	-18,569213	5,538699	13,972403	0,061715	-0,064925	0,064718	6,184402	4,286548	1,171105	0,061715	-0,064925	0,064718	6,184402	4,286548	1,171105
11:53:45,86	0,354037	3,203915	-0,073997	0,132989	0,231957	0,229975	0,059393	-0,070957	0,062377	0,829810	-0,437992	1,157674	-0,570244	-2,899768	-1,034310	-18,589045	5,546828	13,979955	0,059393	-0,070957	0,062377	6,399917	4,224374	1,157674	0,059393	-0,070957	0,062377	6,399917	4,224374	1,157674
11:53:45,91	0,354037	3,203915	-0,073997	0,132989	0,231957	0,229975	0,059393	-0,070957	0,062377	0,829810	-0,437992	1,157674	-0,573174	-2,897979	-1,032366	-18,592309	5,585966	13,999198	0,059393	-0,070957	0,062377	6,399917	4,224374	1,157674	0,059393	-0,070957	0,062377	6,399917	4,224374	1,157674
