# Supplementary material for: Characterization of interfragmentary motion associated with common osteosynthesis devices for rat fracture healing studies
Source: PLoS One. 2017 Apr 28;12(4):e0176735. doi: 10.1371/journal.pone.0176735 (PMC5409164; doi:10.1371/journal.pone.0176735)
Supplement: S1 Dataset — (ZIP) [file pone.0176735.s001.zip › S1_Dataset/RatFix/Specimen01/Plate_01VV(redo)V.txt]

%Tester: Sukopp Matthias
%Projekt: 
%Zeit: 13.03.2015 13:32:32
%Dateipfad: D:\Messungen\Fixator\Measurements\Fixator_20150313.txt
%Kommentar: Plate_01VV
%VI Version: D:\LVProjekte\Fixator\HauptVI\Fixator_v0.12.vi
%Virtueller Drehpunkt: 	0,0000	0,0000	0,0000
%Sensor zu Hexapod (Mitte): 	0,000000	0,000000	-26,500000
%Sensor zu Hexapod Trans (Mitte): 	-0,500000	-0,866025	0,000000	-0,866025	0,500000	0,000000	0,000000	0,000000	1,000000
%Hexapod zu Labor (Mitte): 	0,386851	3,184967	-0,402006
%Hexapod zu Labor Trans (Mitte): 	0,999660	0,024875	0,007842	-0,024816	0,999663	-0,007614	-0,008029	0,007417	0,999940
%Labor zu CR (Mitte): 	0,000000	0,000000	78,500000
%Labor zu CR Trans (Mitte): 	1,000000	0,000000	0,000000	0,000000	1,000000	0,000000	0,000000	0,000000	1,000000
%Zentrum Sensormasse: 	0,000000	0,000000	2,000000
%Sensormasse: 	200,000000E-3
--------------------------------------------------
Time	X	Y	Z	U	V	W	Exp_ Fx	Exp_ Fy	Exp_ Fz	Exp_ Mx	Exp_ My	Exp_ Mz	Sen_ Fx	Sen_ Fy	Sen_ Fz	Sen_ Mx	Sen_ My	Sen_ Mz	Hex_ Fx	Hex_ Fy	Hex_ Fz	Hex_ Mx	Hex_ My	Hex_ Mz	Lab_ Fx	Lab_ Fy	Lab_ Fz	Lab_ Mx	Lab_ My	Lab_ Mz	Laser
13:32:32,31	0,386851	3,184967	-0,402006	0,424995	0,460006	-1,422028	0,080232	0,063318	0,006856	3,101874	0,420863	0,989179	-0,795106	-3,003055	-1,197020	-16,081198	16,615056	13,578321	0,080232	0,063318	0,006856	8,072317	-5,877325	0,989179	0,080232	0,063318	0,006856	8,072317	-5,877325	0,989179
13:32:32,36	0,386851	3,184967	-0,402006	0,424995	0,460006	-1,422028	0,080232	0,063318	0,006856	3,101874	0,420863	0,989179	-0,793795	-3,007319	-1,195324	-16,049693	16,649995	13,547800	0,080232	0,063318	0,006856	8,072317	-5,877325	0,989179	0,080232	0,063318	0,006856	8,072317	-5,877325	0,989179
13:32:32,41	0,386851	3,184967	-0,402006	0,424995	0,460006	-1,422028	0,079380	0,065520	0,007739	3,006070	0,381149	1,020730	-0,791585	-3,006839	-1,198547	-16,093059	16,615624	13,593973	0,079380	0,065520	0,007739	8,149415	-5,850152	1,020730	0,079380	0,065520	0,007739	8,149415	-5,850152	1,020730
13:32:32,46	0,386851	3,184967	-0,402006	0,424995	0,460006	-1,422028	0,082167	0,065157	0,008189	2,996515	0,507921	0,978511	-0,791544	-3,006814	-1,196988	-16,081599	16,628632	13,593334	0,082167	0,065157	0,008189	8,111342	-5,942203	0,978511	0,082167	0,065157	0,008189	8,111342	-5,942203	0,978511
13:32:32,51	0,386851	3,184967	-0,402006	0,424995	0,460006	-1,422028	0,082167	0,065157	0,008189	2,996515	0,507921	0,978511	-0,796216	-3,003748	-1,196622	-16,055986	16,623613	13,572954	0,082167	0,065157	0,008189	8,111342	-5,942203	0,978511	0,082167	0,065157	0,008189	8,111342	-5,942203	0,978511
13:32:32,56	0,386851	3,184967	-0,402006	0,424995	0,460006	-1,422028	0,079518	0,066762	0,005786	2,936049	0,420507	0,996645	-0,799013	-3,005674	-1,198062	-16,070782	16,670335	13,600147	0,079518	0,066762	0,005786	8,176864	-5,821694	0,996645	0,079518	0,066762	0,005786	8,176864	-5,821694	0,996645
13:32:32,61	0,386851	3,184967	-0,402006	0,424995	0,460006	-1,422028	0,082585	0,068221	0,004346	2,893240	0,543783	1,023838	-0,793242	-3,004216	-1,195462	-16,040939	16,600685	13,547578	0,082585	0,068221	0,004346	8,248595	-5,939127	1,023838	0,082585	0,068221	0,004346	8,248595	-5,939127	1,023838
13:32:32,66	0,386851	3,184967	-0,402006	0,424995	0,460006	-1,422028	0,077592	0,063836	0,006557	3,086021	0,296329	0,997360	-0,792719	-3,003543	-1,195851	-16,077882	16,633728	13,573668	0,077592	0,063836	0,006557	8,097133	-5,794671	0,997360	0,077592	0,063836	0,006557	8,097133	-5,794671	0,997360
13:32:32,71	0,386851	3,184967	-0,402006	0,424995	0,460006	-1,422028	0,079082	0,065977	0,004481	2,988308	0,395355	0,980953	-0,795318	-3,003763	-1,197927	-16,052390	16,634724	13,557262	0,079082	0,065977	0,004481	8,167471	-5,812562	0,980953	0,079082	0,065977	0,004481	8,167471	-5,812562	0,980953
13:32:32,76	0,386851	3,184967	-0,402006	0,424995	0,460006	-1,422028	0,081314	0,064459	0,006140	3,022595	0,479680	0,962403	-0,795120	-3,006454	-1,196267	-16,102184	16,611970	13,538712	0,081314	0,064459	0,006140	8,082665	-5,903459	0,962403	0,081314	0,064459	0,006140	8,082665	-5,903459	0,962403
13:32:32,81	0,386851	3,184967	-0,402006	0,424995	0,460006	-1,422028	0,079239	0,064972	0,008232	3,041269	0,429965	0,996239	-0,794526	-3,004401	-1,194176	-16,029123	16,622115	13,572548	0,079239	0,064972	0,008232	8,141559	-5,790264	0,996239	0,079239	0,064972	0,008232	8,141559	-5,790264	0,996239
13:32:32,86	0,386851	3,184967	-0,402006	0,424995	0,460006	-1,422028	0,078324	0,064131	0,006534	3,049441	0,331226	0,972567	-0,792129	-3,003769	-1,200490	-16,062167	16,621273	13,595380	0,078324	0,064131	0,006534	8,083700	-5,817211	0,972567	0,078324	0,064131	0,006534	8,083700	-5,817211	0,972567
13:32:32,91	0,386851	3,184967	-0,402006	0,424995	0,460006	-1,422028	0,077667	0,063436	0,008057	3,104281	0,309107	1,003450	-0,792410	-3,003808	-1,194351	-16,071442	16,627064	13,579758	0,077667	0,063436	0,008057	8,083976	-5,787734	1,003450	0,077667	0,063436	0,008057	8,083976	-5,787734	1,003450
13:32:32,96	0,386851	3,184967	-0,402006	0,424995	0,460006	-1,422028	0,083096	0,063166	0,006120	3,098337	0,583011	0,999202	-0,794891	-3,008644	-1,196288	-16,088694	16,613969	13,575511	0,083096	0,063166	0,006120	8,056863	-5,939989	0,999202	0,083096	0,063166	0,006120	8,056863	-5,939989	0,999202
13:32:33,01	0,386851	3,184967	-0,402006	0,424995	0,460006	-1,422028	0,079608	0,066029	0,007334	2,965364	0,428080	0,985777	-0,795626	-3,004192	-1,195074	-16,057862	16,614535	13,562086	0,079608	0,066029	0,007334	8,148641	-5,821153	0,985777	0,079608	0,066029	0,007334	8,148641	-5,821153	0,985777
13:32:33,06	0,386851	3,184967	-0,402006	0,424995	0,460006	-1,422028	0,078758	0,063780	0,006183	3,100247	0,377693	0,997080	-0,793254	-3,004581	-1,196225	-16,054264	16,633164	13,573389	0,078758	0,063780	0,006183	8,106973	-5,804833	0,997080	0,078758	0,063780	0,006183	8,106973	-5,804833	0,997080
13:32:33,11	0,386851	3,184967	-0,402006	0,424995	0,460006	-1,422028	0,081839	0,062733	0,006748	3,153956	0,492015	0,980322	-0,793887	-3,007772	-1,195660	-16,094358	16,655450	13,556630	0,081839	0,062733	0,006748	8,078474	-5,932332	0,980322	0,081839	0,062733	0,006748	8,078474	-5,932332	0,980322
13:32:33,16	0,386851	3,184967	-0,402006	0,424995	0,460006	-1,422028	0,079733	0,063896	0,008912	3,061341	0,456795	0,998597	-0,793842	-3,005367	-1,193496	-16,046094	16,590519	13,574905	0,079733	0,063896	0,008912	8,077214	-5,802274	0,998597	0,079733	0,063896	0,008912	8,077214	-5,802274	0,998597
13:32:33,21	0,386851	3,184967	-0,402006	0,424995	0,460006	-1,422028	0,076536	0,065205	0,005766	2,992465	0,230054	1,002588	-0,793377	-3,001944	-1,196642	-16,098885	16,620060	13,578896	0,076536	0,065205	0,005766	8,111088	-5,778039	1,002588	0,076536	0,065205	0,005766	8,111088	-5,778039	1,002588
13:32:33,26	0,386851	3,184967	-0,402006	0,424995	0,460006	-1,422028	0,076536	0,065205	0,005766	2,992465	0,230054	1,002588	-0,792480	-3,003843	-1,199047	-16,083496	16,595877	13,587780	0,076536	0,065205	0,005766	8,111088	-5,778039	1,002588	0,076536	0,065205	0,005766	8,111088	-5,778039	1,002588
13:32:33,31	0,386851	3,184967	-0,402006	0,424995	0,460006	-1,422028	0,077732	0,063479	0,003360	3,068975	0,317662	1,011471	-0,794631	-3,005082	-1,197112	-16,074887	16,622087	13,568628	0,077732	0,063479	0,003360	8,052098	-5,784313	1,011471	0,077732	0,063479	0,003360	8,052098	-5,784313	1,011471
13:32:33,36	0,386851	3,184967	-0,402006	0,424995	0,460006	-1,422028	0,079881	0,064722	0,005296	3,031335	0,423749	0,992320	-0,776650	-3,004483	-1,444757	-15,551394	15,296738	13,634304	0,079881	0,064722	0,005296	8,112043	-5,846905	0,992320	0,079881	0,064722	0,005296	8,112043	-5,846905	0,992320
13:32:33,41	0,386851	3,184967	-0,402006	0,424995	0,460006	-1,422028	0,070372	0,049449	-0,242350	2,939511	1,045293	1,057995	-0,839315	-3,276707	-4,591727	-23,300665	14,971342	13,863333	0,070372	0,049449	-0,242350	6,821260	-4,478873	1,057995	0,070372	0,049449	-0,242350	6,821260	-4,478873	1,057995
13:32:33,46	0,386851	3,184967	-0,402006	0,424995	0,460006	-1,422028	0,337457	-0,032393	-3,389319	3,038852	8,385354	1,287024	-0,686790	-2,958087	-2,810672	-10,697121	9,656732	13,759872	0,337457	-0,032393	-3,389319	0,496014	-18,104993	1,287024	0,337457	-0,032393	-3,389319	0,496014	-18,104993	1,287024
13:32:33,51	0,386851	3,184967	-0,402006	0,424995	0,460006	-1,422028	-0,014738	-0,005174	-1,608264	3,322654	3,643496	1,183563	-0,739165	-2,936882	0,203373	-16,741127	15,989469	13,565790	-0,014738	-0,005174	-1,608264	2,916503	4,800467	1,183563	-0,014738	-0,005174	-1,608264	2,916503	4,800467	1,183563
13:32:33,56	0,386995	3,185025	-0,401994	0,424976	0,410040	-1,422008	-0,006915	0,050787	1,405780	2,874988	-4,350335	0,989482	-0,745720	-2,949984	0,366668	-17,559947	16,433228	13,539277	-0,006915	0,050787	1,405780	6,861774	-3,807471	0,989482	-0,006915	0,050787	1,405780	6,861774	-3,807471	0,989482
13:32:33,61	0,386995	3,185025	-0,401994	0,424976	0,410040	-1,422008	0,008332	0,049046	1,561663	2,940787	-4,573122	0,964683	-0,745281	-2,950957	0,359255	-17,633085	16,475879	13,540992	0,008332	0,049046	1,561663	6,790900	-5,227197	0,964683	0,008332	0,049046	1,561663	6,790900	-5,227197	0,964683
13:32:33,66	0,386995	3,185025	-0,401994	0,424976	0,410040	-1,422008	0,005449	0,045977	1,551965	3,085185	-4,689068	0,975091	-0,741181	-2,949995	0,349557	-17,611263	16,445727	13,551400	0,005449	0,045977	1,551965	6,694365	-5,116820	0,975091	0,005449	0,045977	1,551965	6,694365	-5,116820	0,975091
13:32:33,71	0,386995	3,185025	-0,401994	0,424976	0,410040	-1,422008	0,005449	0,045977	1,551965	3,085185	-4,689068	0,975091	-0,744176	-2,950692	0,345171	-17,631140	16,454805	13,547886	0,007550	0,048222	1,547579	6,751774	-5,194242	0,971578	0,007550	0,048222	1,547579	6,751774	-5,194242	0,971578
13:32:33,76	0,386995	3,185025	-0,401994	0,424976	0,410040	-1,422008	0,007144	0,051123	1,546538	2,863691	-4,629972	1,013322	-0,744224	-2,952103	0,339425	-17,656426	16,479860	13,538903	0,007144	0,051123	1,546538	6,876817	-5,190794	1,013322	0,007144	0,051123	1,546538	6,876817	-5,190794	1,013322
13:32:33,81	0,386995	3,185025	-0,401994	0,424976	0,410040	-1,422008	0,007144	0,051123	1,546538	2,863691	-4,629972	1,013322	-0,744846	-2,950494	0,336337	-17,649202	16,456436	13,574005	0,007144	0,051123	1,546538	6,876817	-5,190794	1,013322	0,007144	0,051123	1,546538	6,876817	-5,190794	1,013322
13:32:33,86	0,386995	3,185025	-0,401994	0,424976	0,410040	-1,422008	0,007714	0,048901	1,538745	2,923423	-4,609486	0,997696	-0,757234	-2,984956	0,109556	-19,101430	16,842735	13,557620	0,007714	0,048901	1,538745	6,762166	-5,215060	0,997696	0,007714	0,048901	1,538745	6,762166	-5,215060	0,997696
13:32:33,91	0,386995	3,185025	-0,401994	0,424976	0,410040	-1,422008	0,043752	0,042398	1,311964	2,870016	-4,186329	0,981311	-0,806952	-3,263838	-3,246978	-26,326727	15,867538	13,848840	0,043752	0,042398	1,311964	6,198263	-7,620879	0,981311	0,043752	0,042398	1,311964	6,198263	-7,620879	0,981311
13:32:33,96	0,386995	3,185025	-0,401994	0,424976	0,410040	-1,422008	0,310130	-0,053985	-2,044570	3,424756	3,895640	1,272532	-0,685694	-2,951247	-1,898385	-13,379732	11,251346	13,749744	0,310130	-0,053985	-2,044570	-0,813089	-20,449588	1,272532	0,310130	-0,053985	-2,044570	-0,813089	-20,449588	1,272532
13:32:34,01	0,386995	3,185025	-0,401994	0,424976	0,410040	-1,422008	-0,021210	-0,002703	-0,695977	3,233837	0,186467	1,173435	-0,734322	-2,872011	1,458827	-17,063987	17,725095	13,515639	-0,021210	-0,002703	-0,695977	3,021651	1,851445	1,173435	-0,021210	-0,002703	-0,695977	3,021651	1,851445	1,173435
13:32:34,06	0,386955	3,184953	-0,401984	0,424985	0,359998	-1,422017	-0,047760	0,081290	2,966116	2,824155	-9,321522	0,869237	-0,745159	-2,886258	1,763708	-18,439279	18,742741	13,445546	-0,047760	0,081290	2,966116	9,205432	-5,572373	0,869237	-0,047760	0,081290	2,966116	9,205432	-5,572373	0,869237
13:32:34,11	0,386955	3,184953	-0,401984	0,424985	0,359998	-1,422017	-0,050894	0,081760	2,952863	2,812134	-9,396012	0,870362	-0,743999	-2,883309	1,750455	-18,356453	18,709232	13,446671	-0,050894	0,081760	2,952863	9,230268	-5,400836	0,870362	-0,050894	0,081760	2,952863	9,230268	-5,400836	0,870362
13:32:34,16	0,386955	3,184953	-0,401984	0,424985	0,359998	-1,422017	-0,049429	0,081524	2,944000	2,823729	-9,322958	0,881173	-0,744527	-2,884695	1,741592	-18,359488	18,710210	13,457482	-0,049429	0,081524	2,944000	9,223346	-5,442771	0,881173	-0,049429	0,081524	2,944000	9,223346	-5,442771	0,881173
13:32:34,21	0,386955	3,184953	-0,401984	0,424985	0,359998	-1,422017	-0,049972	0,081177	2,940102	2,823181	-9,332379	0,863419	-0,743955	-2,884398	1,737694	-18,352480	18,684713	13,439727	-0,049972	0,081177	2,940102	9,195581	-5,409562	0,863419	-0,049972	0,081177	2,940102	9,195581	-5,409562	0,863419
13:32:34,26	0,386955	3,184953	-0,401984	0,424985	0,359998	-1,422017	-0,047794	0,080710	2,937396	2,833482	-9,261828	0,899297	-0,744640	-2,886518	1,734988	-18,396455	18,693964	13,475605	-0,047794	0,080710	2,937396	9,169234	-5,509991	0,899297	-0,047794	0,080710	2,937396	9,169234	-5,509991	0,899297
13:32:34,31	0,386955	3,184953	-0,401984	0,424985	0,359998	-1,422017	-0,047794	0,080710	2,937396	2,833482	-9,261828	0,899297	-0,740952	-2,888084	1,730243	-18,369580	18,635223	13,464627	-0,047794	0,080710	2,937396	9,169234	-5,509991	0,899297	-0,047794	0,080710	2,937396	9,169234	-5,509991	0,899297
13:32:34,36	0,386955	3,184953	-0,401984	0,424985	0,359998	-1,422017	-0,048228	0,084349	2,931156	2,633834	-9,243845	0,871384	-0,747574	-2,884323	1,728748	-18,366551	18,664661	13,447693	-0,048228	0,084349	2,931156	9,255240	-5,457941	0,871384	-0,048228	0,084349	2,931156	9,255240	-5,457941	0,871384
13:32:34,41	0,386955	3,184953	-0,401984	0,424985	0,359998	-1,422017	-0,049267	0,080611	2,928738	2,853792	-9,277149	0,855254	-0,743818	-2,885292	1,726330	-18,335827	18,676478	13,431563	-0,049267	0,080611	2,928738	9,181785	-5,409720	0,855254	-0,049267	0,080611	2,928738	9,181785	-5,409720	0,855254
13:32:34,46	0,386955	3,184953	-0,401984	0,424985	0,359998	-1,422017	-0,049902	0,081258	2,925346	2,806648	-9,278748	0,860355	-0,744060	-2,884418	1,722938	-18,315326	18,649059	13,436663	-0,049902	0,081258	2,925346	9,185438	-5,361408	0,860355	-0,049902	0,081258	2,925346	9,185438	-5,361408	0,860355
13:32:34,51	0,386955	3,184953	-0,401984	0,424985	0,359998	-1,422017	-0,044511	0,084927	2,924170	2,627120	-9,070180	0,877020	-0,749933	-2,887253	1,721762	-18,371893	18,694675	13,453329	-0,044511	0,084927	2,924170	9,293868	-5,576083	0,877020	-0,044511	0,084927	2,924170	9,293868	-5,576083	0,877020
13:32:34,56	0,386955	3,184953	-0,401984	0,424985	0,359998	-1,422017	-0,044511	0,084927	2,924170	2,627120	-9,070180	0,877020	-0,743733	-2,883026	1,718055	-18,365752	18,614249	13,443338	-0,044511	0,084927	2,924170	9,293868	-5,576083	0,877020	-0,044511	0,084927	2,924170	9,293868	-5,576083	0,877020
13:32:34,61	0,386955	3,184953	-0,401984	0,424985	0,359998	-1,422017	-0,051502	0,080127	2,920288	2,843773	-9,375986	0,869374	-0,742281	-2,883598	1,717880	-18,338336	18,637293	13,445683	-0,051502	0,080127	2,920288	9,133767	-5,333054	0,869374	-0,051502	0,080127	2,920288	9,133767	-5,333054	0,869374
13:32:34,66	0,386955	3,184953	-0,401984	0,424985	0,359998	-1,422017	-0,051442	0,080261	2,918545	2,827586	-9,355985	0,872205	-0,742427	-2,883583	1,716137	-18,328345	18,620879	13,448514	-0,051442	0,080261	2,918545	9,128099	-5,317796	0,872205	-0,051442	0,080261	2,918545	9,128099	-5,317796	0,872205
13:32:34,71	0,386955	3,184953	-0,401984	0,424985	0,359998	-1,422017	-0,049105	0,082799	2,918357	2,711355	-9,239354	0,879371	-0,743542	-2,889007	1,716706	-18,385584	18,623394	13,435726	-0,049105	0,082799	2,918357	9,211061	-5,384587	0,879371	-0,049105	0,082799	2,918357	9,211061	-5,384587	0,879371
13:32:34,76	0,386955	3,184953	-0,401984	0,424985	0,359998	-1,422017	-0,049834	0,076471	2,919125	3,017401	-9,297002	0,860129	-0,739948	-2,886871	1,716718	-18,353321	18,626870	13,436437	-0,049834	0,076471	2,919125	9,020347	-5,385030	0,860129	-0,049834	0,076471	2,919125	9,020347	-5,385030	0,860129
13:32:34,81	0,386955	3,184953	-0,401984	0,424985	0,359998	-1,422017	-0,050292	0,082081	2,916417	2,751224	-9,272860	0,870525	-0,744578	-2,883670	1,714009	-18,299026	18,625042	13,446834	-0,050292	0,082081	2,916417	9,194587	-5,324970	0,870525	-0,050292	0,082081	2,916417	9,194587	-5,324970	0,870525
13:32:34,86	0,386955	3,184953	-0,401984	0,424985	0,359998	-1,422017	-0,049769	0,081084	2,917073	2,746045	-9,276398	0,865932	-0,743976	-2,884621	1,714666	-18,354157	18,591017	13,442240	-0,049769	0,081084	2,917073	9,111131	-5,369561	0,865932	-0,049769	0,081084	2,917073	9,111131	-5,369561	0,865932
13:32:34,91	0,386955	3,184953	-0,401984	0,424985	0,359998	-1,422017	-0,049769	0,081084	2,917073	2,746045	-9,276398	0,865932	-0,745450	-2,886701	1,710267	-18,371058	18,634059	13,409567	-0,049769	0,081084	2,917073	9,111131	-5,369561	0,865932	-0,049769	0,081084	2,917073	9,111131	-5,369561	0,865932
13:32:34,96	0,386955	3,184953	-0,401984	0,424985	0,359998	-1,422017	-0,047230	0,081321	2,912675	2,762548	-9,180572	0,833259	-0,744644	-2,880468	1,710893	-18,301412	18,589121	13,457758	-0,053031	0,083739	2,913301	9,206222	-5,236473	0,881449	-0,053031	0,083739	2,913301	9,206222	-5,236473	0,881449
13:32:35,01	0,386955	3,184953	-0,401984	0,424985	0,359998	-1,422017	-0,050336	0,082210	2,908238	2,710644	-9,274982	0,860196	-0,744668	-2,883566	1,705830	-18,315780	18,595617	13,436505	-0,050336	0,082210	2,908238	9,164152	-5,323582	0,860196	-0,050336	0,082210	2,908238	9,164152	-5,323582	0,860196
13:32:35,06	0,386955	3,184953	-0,401984	0,424985	0,359998	-1,422017	-0,050336	0,082210	2,908238	2,710644	-9,274982	0,860196	-0,743678	-2,884485	1,710946	-18,330218	18,611407	13,434889	-0,050336	0,082210	2,908238	9,164152	-5,323582	0,860196	-0,050336	0,082210	2,908238	9,164152	-5,323582	0,860196
13:32:35,11	0,386955	3,184953	-0,401984	0,424985	0,359998	-1,422017	-0,050178	0,076220	2,911263	3,004956	-9,296303	0,870023	-0,739559	-2,886699	1,708855	-18,349974	18,595493	13,446331	-0,050178	0,076220	2,911263	8,988194	-5,357327	0,870023	-0,050178	0,076220	2,911263	8,988194	-5,357327	0,870023
13:32:35,16	0,386955	3,184953	-0,401984	0,424985	0,359998	-1,422017	-0,050178	0,076220	2,911263	3,004956	-9,296303	0,870023	-0,744143	-2,885085	1,706992	-18,356814	18,612585	13,446319	-0,050178	0,076220	2,911263	8,988194	-5,357327	0,870023	-0,050178	0,076220	2,911263	8,988194	-5,357327	0,870023
13:32:35,21	0,386955	3,184953	-0,401984	0,424985	0,359998	-1,422017	-0,051451	0,082240	2,908637	2,692090	-9,344181	0,889157	-0,745894	-2,882731	1,705440	-18,340486	18,617103	13,456977	-0,051451	0,082240	2,908637	9,147915	-5,305290	0,889157	-0,051451	0,082240	2,908637	9,147915	-5,305290	0,889157
13:32:35,26	0,386955	3,184953	-0,401984	0,424985	0,359998	-1,422017	-0,051451	0,082240	2,908637	2,692090	-9,344181	0,889157	-0,745168	-2,883349	1,705768	-18,330150	18,631346	13,450701	-0,050275	0,082752	2,908176	9,202271	-5,355515	0,874393	-0,050275	0,082752	2,908176	9,202271	-5,355515	0,874393
13:32:35,31	0,386955	3,184953	-0,401984	0,424985	0,359998	-1,422017	-0,050275	0,082752	2,908176	2,706221	-9,302107	0,874393	-0,744000	-2,884098	1,706391	-18,359422	18,619124	13,430134	-0,050210	0,081366	2,908799	9,140323	-5,376482	0,853825	-0,050210	0,081366	2,908799	9,140323	-5,376482	0,853825
13:32:35,36	0,386955	3,184953	-0,401984	0,424985	0,359998	-1,422017	-0,050210	0,081366	2,908799	2,753068	-9,317955	0,853825	-0,744687	-2,884833	1,705057	-18,327304	18,598924	13,441854	-0,050210	0,081366	2,908799	9,140323	-5,376482	0,853825	-0,050210	0,081366	2,908799	9,140323	-5,376482	0,853825
13:32:35,41	0,386955	3,184953	-0,401984	0,424985	0,359998	-1,422017	-0,050326	0,082252	2,903945	2,717985	-9,303137	0,850409	-0,744709	-2,883555	1,701537	-18,335899	18,618195	13,426717	-0,050326	0,082252	2,903945	9,174743	-5,352579	0,850409	-0,050326	0,082252	2,903945	9,174743	-5,352579	0,850409
13:32:35,46	0,386955	3,184953	-0,401984	0,424985	0,359998	-1,422017	-0,050326	0,082252	2,903945	2,717985	-9,303137	0,850409	-0,741168	-2,882463	1,702516	-18,380451	18,573349	13,462256	-0,050326	0,082252	2,903945	9,174743	-5,352579	0,850409	-0,050326	0,082252	2,903945	9,174743	-5,352579	0,850409
13:32:35,51	0,386955	3,184953	-0,401984	0,424985	0,359998	-1,422017	-0,053042	0,079731	2,904924	2,787943	-9,460568	0,885947	-0,743524	-2,883926	1,699998	-18,323463	18,599927	13,435570	-0,053042	0,079731	2,904924	9,046832	-5,296745	0,885947	-0,053042	0,079731	2,904924	9,046832	-5,296745	0,885947
13:32:35,56	0,386955	3,184953	-0,401984	0,424985	0,359998	-1,422017	-0,050597	0,081040	2,902406	2,771366	-9,297330	0,859261	-0,744676	-2,888762	1,700624	-18,317101	18,586081	13,461623	-0,050597	0,081040	2,902406	9,133043	-5,325491	0,859261	-0,050597	0,081040	2,902406	9,133043	-5,325491	0,859261
13:32:35,61	0,386955	3,184953	-0,401984	0,424985	0,359998	-1,422017	-0,051674	0,082437	2,903341	2,702357	-9,335968	0,896420	-0,743013	-2,886930	1,700781	-18,365502	18,594274	13,449523	-0,051674	0,082437	2,903341	9,173655	-5,279525	0,896420	-0,051674	0,082437	2,903341	9,173655	-5,279525	0,896420
13:32:35,66	0,386955	3,184953	-0,401984	0,424985	0,359998	-1,422017	-0,051674	0,082437	2,903341	2,702357	-9,335968	0,896420	-0,741089	-2,884904	1,699144	-18,342142	18,569327	13,463437	-0,051674	0,082437	2,903341	9,173655	-5,279525	0,896420	-0,051674	0,082437	2,903341	9,173655	-5,279525	0,896420
13:32:35,71	0,386955	3,184953	-0,401984	0,424985	0,359998	-1,422017	-0,050078	0,080827	2,901647	2,769818	-9,298950	0,898815	-0,743599	-2,884482	1,699239	-18,354531	18,603259	13,475124	-0,050078	0,080827	2,901647	9,114738	-5,367798	0,898815	-0,050078	0,080827	2,901647	9,114738	-5,367798	0,898815
13:32:35,76	0,386955	3,184953	-0,401984	0,424985	0,359998	-1,422017	-0,050078	0,080827	2,901647	2,769818	-9,298950	0,898815	-0,743289	-2,885575	1,700772	-18,356484	18,600365	13,441304	-0,049286	0,080012	2,903180	9,089667	-5,389029	0,864996	-0,049286	0,080012	2,903180	9,089667	-5,389029	0,864996
13:32:35,81	0,386955	3,184953	-0,401984	0,424985	0,359998	-1,422017	-0,050637	0,083804	2,904375	2,645581	-9,322122	0,912129	-0,743544	-2,884416	1,697673	-18,331587	18,609644	13,446993	-0,050637	0,083804	2,904375	9,224177	-5,347094	0,912129	-0,050637	0,083804	2,904375	9,224177	-5,347094	0,912129
13:32:35,86	0,386955	3,184953	-0,401984	0,424985	0,359998	-1,422017	-0,050637	0,083804	2,904375	2,645581	-9,322122	0,912129	-0,750111	-2,897893	1,594878	-19,038713	18,815405	13,453647	-0,050637	0,083804	2,904375	9,224177	-5,347094	0,912129	-0,050637	0,083804	2,904375	9,224177	-5,347094	0,912129
13:32:35,91	0,386955	3,184953	-0,401984	0,424985	0,359998	-1,422017	-0,035207	0,079761	2,797286	2,666885	-9,224246	0,877338	-0,872304	-3,254641	-1,429850	-31,034335	21,729216	13,720353	-0,035207	0,079761	2,797286	8,928120	-6,460473	0,877338	-0,035207	0,079761	2,797286	8,928120	-6,460473	0,877338
13:32:35,96	0,386955	3,184953	-0,401984	0,424985	0,359998	-1,422017	0,334842	0,007209	-0,227442	2,965218	-1,827107	1,144044	-0,732888	-3,044311	-1,440121	-20,233639	14,715901	13,739370	0,334842	0,007209	-0,227442	3,531111	-28,112188	1,144044	0,334842	0,007209	-0,227442	3,531111	-28,112188	1,144044
13:32:36,01	0,386955	3,184953	-0,401984	0,424985	0,359998	-1,422017	-0,067232	0,085095	3,634200	2,676253	-12,211735	0,860147	-0,738718	-2,867492	2,431792	-20,040390	19,724840	13,436456	-0,067232	0,085095	3,634200	9,356235	-6,934008	0,860147	-0,067232	0,085095	3,634200	9,356235	-6,934008	0,860147
13:32:36,06	0,386939	3,184953	-0,402013	0,424985	0,309968	-1,422028	-0,041493	0,078334	4,135398	2,737453	-13,595348	0,827832	-0,745733	-2,893163	2,932990	-22,542957	20,834393	13,404141	-0,041493	0,078334	4,135398	8,886680	-10,338165	0,827832	-0,041493	0,078334	4,135398	8,886680	-10,338165	0,827832
13:32:36,11	0,386939	3,184953	-0,402013	0,424985	0,309968	-1,422028	-0,041493	0,078334	4,135398	2,737453	-13,595348	0,827832	-0,747519	-2,889347	2,915326	-22,435594	20,821141	13,393027	-0,041493	0,078334	4,135398	8,886680	-10,338165	0,827832	-0,041493	0,078334	4,135398	8,886680	-10,338165	0,827832
13:32:36,16	0,386939	3,184953	-0,402013	0,424985	0,309968	-1,422028	-0,040172	0,078889	4,106118	2,706637	-13,415902	0,856247	-0,746874	-2,894030	2,903710	-22,448007	20,777319	13,432555	-0,040172	0,078889	4,106118	8,899438	-10,262398	0,856247	-0,040172	0,078889	4,106118	8,899438	-10,262398	0,856247
13:32:36,21	0,386939	3,184953	-0,402013	0,424985	0,309968	-1,422028	-0,038814	0,083507	4,095810	2,501946	-13,331963	0,843774	-0,751551	-2,892897	2,893402	-22,418744	20,801321	13,420082	-0,038814	0,083507	4,095810	9,057219	-10,285035	0,843774	-0,038814	0,083507	4,095810	9,057219	-10,285035	0,843774
13:32:36,26	0,386939	3,184953	-0,402013	0,424985	0,309968	-1,422028	-0,042640	0,078377	4,095013	2,688953	-13,519930	0,828857	-0,745196	-2,892149	2,892605	-22,449132	20,726783	13,405166	-0,042640	0,078377	4,095013	8,841531	-10,172710	0,828857	-0,042640	0,078377	4,095013	8,841531	-10,172710	0,828857
13:32:36,31	0,386939	3,184953	-0,402013	0,424985	0,309968	-1,422028	-0,041905	0,079993	4,087954	2,620250	-13,479204	0,829927	-0,748714	-2,889991	2,888324	-22,433835	20,745637	13,407930	-0,041905	0,079993	4,087954	8,899727	-10,189680	0,829927	-0,041905	0,079993	4,087954	8,899727	-10,189680	0,829927
13:32:36,36	0,386939	3,184953	-0,402013	0,424985	0,309968	-1,422028	-0,041905	0,079993	4,087954	2,620250	-13,479204	0,829927	-0,754276	-2,910141	2,754893	-22,930244	20,846295	13,469271	-0,041905	0,079993	4,087954	8,899727	-10,189680	0,829927	-0,041905	0,079993	4,087954	8,899727	-10,189680	0,829927
13:32:36,41	0,386939	3,184953	-0,402013	0,424985	0,309968	-1,422028	-0,022518	0,077244	3,957301	2,610811	-12,950027	0,892962	-0,852327	-3,220859	-0,145992	-33,202986	22,735507	13,678831	-0,022518	0,077244	3,957301	8,674452	-11,182339	0,892962	-0,022518	0,077244	3,957301	8,674452	-11,182339	0,892962
13:32:36,46	0,386939	3,184953	-0,402013	0,424985	0,309968	-1,422028	0,295597	0,006800	1,056416	2,773622	-6,249073	1,102522	-0,734473	-2,965686	0,053302	-20,481245	17,029385	13,584887	0,295597	0,006800	1,056416	3,307425	-29,453460	1,102522	0,295597	0,006800	1,056416	3,307425	-29,453460	1,102522
13:32:36,51	0,386939	3,184953	-0,402013	0,424985	0,309968	-1,422028	0,015684	0,032321	1,255710	2,865740	-6,934153	1,008578	-0,731441	-2,822465	3,790443	-21,754536	21,281698	13,377609	0,015684	0,032321	1,255710	5,402967	-8,165353	1,008578	0,015684	0,032321	1,255710	5,402967	-8,165353	1,008578
13:32:36,56	0,386947	3,184937	-0,401975	0,424976	0,259952	-1,422011	-0,109865	0,101306	4,992851	2,324509	-16,691559	0,801300	-0,736203	-2,841605	4,112828	-23,438226	22,124772	13,342006	-0,109865	0,101306	4,992851	10,277021	-8,067163	0,801300	-0,109865	0,101306	4,992851	10,277021	-8,067163	0,801300
13:32:36,61	0,386947	3,184937	-0,401975	0,424976	0,259952	-1,422011	-0,092901	0,096582	5,287591	2,500302	-17,597572	0,782770	-0,735832	-2,839519	4,085183	-23,338061	22,115274	13,359079	-0,092901	0,096582	5,287591	10,081964	-10,304879	0,782770	-0,092901	0,096582	5,287591	10,081964	-10,304879	0,782770
13:32:36,66	0,386947	3,184937	-0,401975	0,424976	0,259952	-1,422011	-0,092901	0,096582	5,287591	2,500302	-17,597572	0,782770	-0,733842	-2,841526	4,069757	-23,309180	22,005984	13,358657	-0,092901	0,096582	5,287591	10,081964	-10,304879	0,782770	-0,092901	0,096582	5,287591	10,081964	-10,304879	0,782770
13:32:36,71	0,386947	3,184937	-0,401975	0,424976	0,259952	-1,422011	-0,092157	0,093855	5,272165	2,561866	-17,479244	0,782348	-0,736180	-2,839408	4,061589	-23,277096	21,996721	13,348376	-0,092157	0,093855	5,272165	9,929507	-10,244930	0,782348	-0,092157	0,093855	5,272165	9,929507	-10,244930	0,782348
13:32:36,76	0,386947	3,184937	-0,401975	0,424976	0,259952	-1,422011	-0,092822	0,096939	5,263997	2,409545	-17,481433	0,772067	-0,731627	-2,839710	4,050235	-23,326154	21,997276	13,389253	-0,094837	0,092845	5,252643	9,886712	-10,184251	0,812945	-0,094837	0,092845	5,252643	9,886712	-10,184251	0,812945
13:32:36,81	0,386947	3,184937	-0,401975	0,424976	0,259952	-1,422011	-0,094837	0,092845	5,252643	2,598363	-17,628961	0,812945	-0,733904	-2,840386	4,043909	-23,329120	21,942171	13,378761	-0,094837	0,092845	5,252643	9,886712	-10,184251	0,812945	-0,094837	0,092845	5,252643	9,886712	-10,184251	0,812945
13:32:36,86	0,386947	3,184937	-0,401975	0,424976	0,259952	-1,422011	-0,093113	0,094479	5,246317	2,464217	-17,514348	0,802453	-0,731171	-2,840525	4,041963	-23,318194	21,958365	13,362634	-0,094359	0,092043	5,244371	9,835726	-10,170564	0,786326	-0,094359	0,092043	5,244371	9,835726	-10,170564	0,786326
13:32:36,91	0,386947	3,184937	-0,401975	0,424976	0,259952	-1,422011	-0,094513	0,093315	5,239127	2,546378	-17,536116	0,771307	-0,732196	-2,839756	4,036719	-23,274104	21,935413	13,347616	-0,094513	0,093315	5,239127	9,871614	-10,116823	0,771307	-0,094513	0,093315	5,239127	9,871614	-10,116823	0,771307
13:32:36,96	0,386947	3,184937	-0,401975	0,424976	0,259952	-1,422011	-0,093374	0,097434	5,234068	2,339165	-17,475407	0,773951	-0,736333	-2,838683	4,031660	-23,269365	21,940737	13,350260	-0,093374	0,097434	5,234068	9,987751	-10,145584	0,773951	-0,093374	0,097434	5,234068	9,987751	-10,145584	0,773951
13:32:37,01	0,386947	3,184937	-0,401975	0,424976	0,259952	-1,422011	-0,093374	0,097434	5,234068	2,339165	-17,475407	0,773951	-0,735037	-2,841904	4,029661	-23,272984	21,962160	13,344678	-0,093374	0,097434	5,234068	9,987751	-10,145584	0,773951	-0,093374	0,097434	5,234068	9,987751	-10,145584	0,773951
13:32:37,06	0,386947	3,184937	-0,401975	0,424976	0,259952	-1,422011	-0,091232	0,094701	5,232069	2,498031	-17,377897	0,768369	-0,736070	-2,837980	4,027373	-23,269083	21,923027	13,339124	-0,094114	0,097558	5,229781	9,975840	-10,116850	0,762815	-0,094114	0,097558	5,229781	9,975840	-10,116850	0,762815
13:32:37,11	0,386947	3,184937	-0,401975	0,424976	0,259952	-1,422011	-0,094114	0,097558	5,229781	2,317522	-17,504836	0,762815	-0,731703	-2,843426	4,023176	-23,289376	21,892592	13,330764	-0,094114	0,097558	5,229781	9,975840	-10,116850	0,762815	-0,094114	0,097558	5,229781	9,975840	-10,116850	0,762815
13:32:37,16	0,386947	3,184937	-0,401975	0,424976	0,259952	-1,422011	-0,091582	0,091053	5,225584	2,619308	-17,375490	0,754455	-0,736390	-2,841809	4,021584	-23,272740	21,914737	13,374500	-0,091582	0,091053	5,225584	9,766939	-10,186324	0,754455	-0,091582	0,091053	5,225584	9,766939	-10,186324	0,754455
13:32:37,21	0,386947	3,184937	-0,401975	0,424976	0,259952	-1,422011	-0,090638	0,095920	5,223992	2,393677	-17,323069	0,798191	-0,733862	-2,840601	4,020597	-23,260219	21,917151	13,349017	-0,090638	0,095920	5,223992	9,923433	-10,208004	0,798191	-0,090638	0,095920	5,223992	9,923433	-10,208004	0,798191
13:32:37,26	0,386947	3,184937	-0,401975	0,424976	0,259952	-1,422011	-0,094551	0,092730	5,218162	2,560434	-17,501695	0,787685	-0,731671	-2,840015	4,015754	-23,250764	21,903047	13,363993	-0,094551	0,092730	5,218162	9,839755	-10,079420	0,787685	-0,094551	0,092730	5,218162	9,839755	-10,079420	0,787685
13:32:37,31	0,386947	3,184937	-0,401975	0,424976	0,259952	-1,422011	-0,094551	0,092730	5,218162	2,560434	-17,501695	0,787685	-0,731187	-2,841010	4,018437	-23,291573	21,845366	13,331798	-0,094551	0,092730	5,218162	9,839755	-10,079420	0,787685	-0,094551	0,092730	5,218162	9,839755	-10,079420	0,787685
13:32:37,36	0,386947	3,184937	-0,401975	0,424976	0,259952	-1,422011	-0,090686	0,092192	5,218186	2,565207	-17,281578	0,797992	-0,734726	-2,840714	4,015343	-23,296262	21,883872	13,363465	-0,090686	0,092192	5,218186	9,802292	-10,162714	0,797992	-0,090686	0,092192	5,218186	9,802292	-10,162714	0,797992
13:32:37,41	0,386947	3,184937	-0,401975	0,424976	0,259952	-1,422011	-0,090686	0,092192	5,218186	2,565207	-17,281578	0,797992	-0,731090	-2,844057	4,014186	-23,254793	21,868097	13,324609	-0,090686	0,092192	5,218186	9,802292	-10,162714	0,797992	-0,090686	0,092192	5,218186	9,802292	-10,162714	0,797992
13:32:37,46	0,386947	3,184937	-0,401975	0,424976	0,259952	-1,422011	-0,091341	0,090206	5,216594	2,659408	-17,320777	0,748300	-0,734592	-2,837944	4,008733	-23,215789	21,876958	13,328112	-0,091341	0,090206	5,216594	9,740583	-10,150505	0,748300	-0,091341	0,090206	5,216594	9,740583	-10,150505	0,748300
13:32:37,51	0,386947	3,184937	-0,401975	0,424976	0,259952	-1,422011	-0,094885	0,096296	5,211141	2,369899	-17,475691	0,751803	-0,730700	-2,846131	4,008313	-23,236005	21,828456	13,328902	-0,094885	0,096296	5,211141	9,929146	-10,027255	0,751803	-0,094885	0,096296	5,211141	9,929146	-10,027255	0,751803
13:32:37,56	0,386947	3,184937	-0,401975	0,424976	0,259952	-1,422011	-0,089740	0,088832	5,210720	2,705925	-17,201433	0,752594	-0,730523	-2,841549	4,008021	-23,232497	21,852281	13,395927	-0,089740	0,088832	5,210720	9,679233	-10,156841	0,752594	-0,089740	0,088832	5,210720	9,679233	-10,156841	0,752594
13:32:37,61	0,386947	3,184937	-0,401975	0,424976	0,259952	-1,422011	-0,093797	0,090970	5,210429	2,617146	-17,421278	0,819618	-0,734074	-2,841631	4,009128	-23,255260	21,868080	13,337226	-0,093797	0,090970	5,210429	9,758272	-10,058202	0,819618	-0,093797	0,090970	5,210429	9,758272	-10,058202	0,819618
13:32:37,66	0,386947	3,184937	-0,401975	0,424976	0,259952	-1,422011	-0,091950	0,094004	5,211536	2,461674	-17,352855	0,760917	-0,731129	-2,840020	4,006431	-23,231010	21,832029	13,357591	-0,091950	0,094004	5,211536	9,840977	-10,134756	0,760917	-0,091950	0,094004	5,211536	9,840977	-10,134756	0,760917
13:32:37,71	0,386947	3,184937	-0,401975	0,424976	0,259952	-1,422011	-0,094817	0,092259	5,208838	2,533314	-17,462914	0,781283	-0,729832	-2,841323	4,002811	-23,261842	21,834535	13,377987	-0,094817	0,092259	5,208838	9,775639	-10,019752	0,781283	-0,094817	0,092259	5,208838	9,775639	-10,019752	0,781283
13:32:37,76	0,386947	3,184937	-0,401975	0,424976	0,259952	-1,422011	-0,094338	0,090484	5,205219	2,612383	-17,465927	0,801679	-0,735284	-2,839452	4,004454	-23,256903	21,873121	13,340362	-0,094338	0,090484	5,205219	9,715349	-10,060418	0,801679	-0,094338	0,090484	5,205219	9,715349	-10,060418	0,801679
13:32:37,81	0,386947	3,184937	-0,401975	0,424976	0,259952	-1,422011	-0,093232	0,096141	5,206861	2,354068	-17,423442	0,764054	-0,733527	-2,842974	4,000604	-23,256246	21,862089	13,366352	-0,093232	0,096141	5,206861	9,901163	-10,104736	0,764054	-0,093232	0,096141	5,206861	9,901163	-10,104736	0,764054
13:32:37,87	0,386947	3,184937	-0,401975	0,424976	0,259952	-1,422011	-0,091724	0,095068	5,205920	2,403527	-17,338878	0,755089	-0,732987	-2,840603	3,998268	-23,262544	21,849542	13,377571	-0,091724	0,095068	5,205920	9,866378	-10,138555	0,755089	-0,091724	0,095068	5,205920	9,866378	-10,138555	0,755089
13:32:37,92	0,386947	3,184937	-0,401975	0,424976	0,259952	-1,422011	-0,091724	0,095068	5,205920	2,403527	-17,338878	0,755089	-0,733539	-2,839600	3,996708	-23,240975	21,848810	13,363794	-0,091724	0,095068	5,205920	9,866378	-10,138555	0,755089	-0,091724	0,095068	5,205920	9,866378	-10,138555	0,755089
13:32:37,97	0,386947	3,184937	-0,401975	0,424976	0,259952	-1,422011	-0,093977	0,094555	5,199115	2,423442	-17,436233	0,787485	-0,734811	-2,845168	3,991652	-23,300811	21,880248	13,367446	-0,093977	0,094555	5,199115	9,846049	-10,059044	0,787485	-0,093977	0,094555	5,199115	9,846049	-10,059044	0,787485
13:32:38,02	0,386947	3,184937	-0,401975	0,424976	0,259952	-1,422011	-0,088518	0,092874	5,194060	2,508213	-17,219910	0,791137	-0,895748	-3,220216	1,162407	-37,153290	26,859674	13,538958	-0,088518	0,092874	5,194060	9,798784	-10,271242	0,791137	-0,088518	0,092874	5,194060	9,798784	-10,271242	0,791137
13:32:38,07	0,386947	3,184937	-0,401975	0,424976	0,259952	-1,422011	0,316751	0,044725	2,364815	2,397997	-10,632235	0,962649	-0,742159	-2,999938	0,789939	-24,936489	19,112806	13,601309	0,316751	0,044725	2,364815	5,908921	-35,497174	0,962649	0,316751	0,044725	2,364815	5,908921	-35,497174	0,962649
13:32:38,12	0,386947	3,184937	-0,401975	0,424976	0,259952	-1,422011	0,049190	0,021852	1,992347	2,986827	-10,091884	1,025000	-0,725931	-2,767621	4,487934	-21,589482	22,733805	13,267526	0,049190	0,021852	1,992347	4,702197	-13,953335	1,025000	0,049190	0,021852	1,992347	4,702197	-13,953335	1,025000
13:32:38,17	0,386983	3,185018	-0,401969	0,424997	0,209958	-1,422010	-0,160116	0,123956	5,690342	2,486765	-19,887748	0,691217	-0,748098	-2,812381	5,291014	-25,591215	24,701416	13,235932	-0,110270	0,120774	6,493422	11,836139	-13,088951	0,659623	-0,110270	0,120774	6,493422	11,836139	-13,088951	0,659623
13:32:38,22	0,386983	3,185018	-0,401969	0,424997	0,209958	-1,422010	-0,109483	0,121356	6,469183	2,360082	-21,618771	0,676857	-0,748995	-2,812771	5,266775	-25,499737	24,688959	13,253166	-0,109483	0,121356	6,469183	11,886518	-13,024349	0,676857	-0,109483	0,121356	6,469183	11,886518	-13,024349	0,676857
13:32:38,27	0,386983	3,185018	-0,401969	0,424997	0,209958	-1,422010	-0,109483	0,121356	6,469183	2,360082	-21,618771	0,676857	-0,747068	-2,805636	5,249789	-25,450858	24,644662	13,244399	-0,109483	0,121356	6,469183	11,886518	-13,024349	0,676857	-0,109483	0,121356	6,469183	11,886518	-13,024349	0,676857
13:32:38,32	0,386983	3,185018	-0,401969	0,424997	0,209958	-1,422010	-0,111557	0,125738	6,443668	2,134958	-21,649488	0,676910	-0,751753	-2,808784	5,241260	-25,431553	24,652777	13,253219	-0,111557	0,125738	6,443668	12,005407	-12,892244	0,676910	-0,111557	0,125738	6,443668	12,005407	-12,892244	0,676910
13:32:38,37	0,386983	3,185018	-0,401969	0,424997	0,209958	-1,422010	-0,111557	0,125738	6,443668	2,134958	-21,649488	0,676910	-0,747643	-2,812580	5,229270	-25,415706	24,640721	13,294028	-0,110324	0,120280	6,431678	11,858259	-12,905172	0,717719	-0,110324	0,120280	6,431678	11,858259	-12,905172	0,717719
13:32:38,42	0,386983	3,185018	-0,401969	0,424997	0,209958	-1,422010	-0,110324	0,120280	6,431678	2,416245	-21,565609	0,717719	-0,747705	-2,812611	5,220664	-25,421483	24,598219	13,225271	-0,110324	0,120280	6,431678	11,858259	-12,905172	0,717719	-0,110324	0,120280	6,431678	11,858259	-12,905172	0,717719
13:32:38,47	0,386983	3,185018	-0,401969	0,424997	0,209958	-1,422010	-0,112044	0,121529	6,408309	2,309757	-21,686606	0,698145	-0,747865	-2,810466	5,205901	-25,463795	24,620500	13,274454	-0,112044	0,121529	6,408309	11,849792	-12,891118	0,698145	-0,112044	0,121529	6,408309	11,849792	-12,891118	0,698145
13:32:38,52	0,386983	3,185018	-0,401969	0,424997	0,209958	-1,422010	0,237616	0,038327	3,614491	2,376396	-14,954084	0,919415	-0,850640	-3,154882	2,412083	-37,509570	26,656281	13,495723	0,237616	0,038327	3,614491	5,385097	-33,606958	0,919415	0,237616	0,038327	3,614491	5,385097	-33,606958	0,919415
13:32:38,57	0,386983	3,185018	-0,401969	0,424997	0,209958	-1,422010	0,237616	0,038327	3,614491	2,376396	-14,954084	0,919415	-0,741852	-2,949300	2,107042	-26,518360	21,079260	13,526239	0,237616	0,038327	3,614491	5,385097	-33,606958	0,919415	0,237616	0,038327	3,614491	5,385097	-33,606958	0,919415
13:32:38,62	0,386983	3,185018	-0,401969	0,424997	0,209958	-1,422010	0,005183	0,046905	3,309450	2,596122	-14,733424	0,949930	-0,713957	-2,770484	5,805475	-25,639304	24,142208	13,271280	0,005183	0,046905	3,309450	6,278171	-15,140313	0,949930	0,005183	0,046905	3,309450	6,278171	-15,140313	0,949930
13:32:38,67	0,387031	3,184955	-0,401990	0,424989	0,159956	-1,422024	-0,122649	0,114859	7,634475	2,222776	-25,677561	0,666238	-0,736786	-2,804618	6,432067	-28,659439	25,964564	13,242547	-0,122649	0,114859	7,634475	11,239204	-16,049649	0,666238	-0,122649	0,114859	7,634475	11,239204	-16,049649	0,666238
13:32:38,72	0,387031	3,184955	-0,401990	0,424989	0,159956	-1,422024	-0,124160	0,111163	7,596701	2,391017	-25,666599	0,695937	-0,734597	-2,803382	6,391147	-28,591443	25,909979	13,235682	-0,124160	0,111163	7,596701	11,117352	-15,920004	0,695937	-0,124160	0,111163	7,596701	11,117352	-15,920004	0,695937
13:32:38,77	0,387031	3,184955	-0,401990	0,424989	0,159956	-1,422024	-0,124683	0,113494	7,576875	2,290773	-25,652583	0,678312	-0,734586	-2,803538	6,374467	-28,547666	25,896577	13,254621	-0,124683	0,113494	7,576875	11,200035	-15,864932	0,678312	-0,124683	0,113494	7,576875	11,200035	-15,864932	0,678312
13:32:38,82	0,387031	3,184955	-0,401990	0,424989	0,159956	-1,422024	-0,127927	0,113507	7,560109	2,249231	-25,829394	0,640039	-0,732976	-2,800722	6,357701	-28,575140	25,865287	13,216348	-0,127927	0,113507	7,560109	11,159561	-15,787126	0,640039	-0,127927	0,113507	7,560109	11,159561	-15,787126	0,640039
13:32:38,87	0,387031	3,184955	-0,401990	0,424989	0,159956	-1,422024	-0,125093	0,112642	7,551588	2,261653	-25,678830	0,672936	-0,733644	-2,803609	6,349180	-28,588663	25,835489	13,249245	-0,125093	0,112642	7,551588	11,104067	-15,859043	0,672936	-0,125093	0,112642	7,551588	11,104067	-15,859043	0,672936
13:32:38,92	0,387031	3,184955	-0,401990	0,424989	0,159956	-1,422024	-0,125093	0,112642	7,551588	2,261653	-25,678830	0,672936	-0,736509	-2,800686	6,341727	-28,536944	25,854235	13,236829	-0,126193	0,116585	7,544135	11,250644	-15,794484	0,660520	-0,126193	0,116585	7,544135	11,250644	-15,794484	0,660520
13:32:38,97	0,387031	3,184955	-0,401990	0,424989	0,159956	-1,422024	-0,127611	0,112024	7,538003	2,285129	-25,736606	0,670080	-0,733086	-2,804943	6,331689	-28,561338	25,793479	13,224244	-0,127611	0,112024	7,538003	11,079018	-15,719108	0,670080	-0,127611	0,112024	7,538003	11,079018	-15,719108	0,670080
13:32:39,02	0,387031	3,184955	-0,401990	0,424989	0,159956	-1,422024	-0,125363	0,115308	7,532202	2,112229	-25,590794	0,701180	-0,735817	-2,802043	6,329795	-28,505653	25,775066	13,277489	-0,125363	0,115308	7,532202	11,163877	-15,749776	0,701180	-0,125363	0,115308	7,532202	11,163877	-15,749776	0,701180
13:32:39,07	0,387031	3,184955	-0,401990	0,424989	0,159956	-1,422024	-0,125453	0,111504	7,529054	2,298135	-25,621273	0,650480	-0,732478	-2,803867	6,326646	-28,533956	25,777660	13,226789	-0,125453	0,111504	7,529054	11,051164	-15,773205	0,650480	-0,125453	0,111504	7,529054	11,051164	-15,773205	0,650480
13:32:39,12	0,387031	3,184955	-0,401990	0,424989	0,159956	-1,422024	-0,125908	0,116451	7,525584	2,057747	-25,593806	0,680495	-0,736535	-2,800999	6,323177	-28,481257	25,766735	13,256804	-0,125908	0,116451	7,525584	11,199165	-15,710058	0,680495	-0,125908	0,116451	7,525584	11,199165	-15,710058	0,680495
13:32:39,17	0,387031	3,184955	-0,401990	0,424989	0,159956	-1,422024	-0,124911	0,116606	7,519730	2,044265	-25,556351	0,654996	-0,737168	-2,801785	6,317322	-28,496393	25,769228	13,231305	-0,124911	0,116606	7,519730	11,197869	-15,750817	0,654996	-0,124911	0,116606	7,519730	11,197869	-15,750817	0,654996
13:32:39,22	0,387031	3,184955	-0,401990	0,424989	0,159956	-1,422024	-0,126141	0,112105	7,515046	2,272959	-25,601025	0,690956	-0,732654	-2,802971	6,312638	-28,482411	25,754913	13,267265	-0,126141	0,112105	7,515046	11,073163	-15,698965	0,690956	-0,126141	0,112105	7,515046	11,073163	-15,698965	0,690956
13:32:39,27	0,387031	3,184955	-0,401990	0,424989	0,159956	-1,422024	-0,125740	0,111051	7,508858	2,290659	-25,579734	0,651067	-0,731942	-2,803845	6,306450	-28,500601	25,722568	13,227376	-0,125740	0,111051	7,508858	11,008126	-15,709181	0,651067	-0,125740	0,111051	7,508858	11,008126	-15,709181	0,651067
13:32:39,32	0,387031	3,184955	-0,401990	0,424989	0,159956	-1,422024	-0,128194	0,113723	7,509326	2,164576	-25,745875	0,666894	-0,735709	-2,806138	6,306141	-28,530126	25,754618	13,258589	-0,128194	0,113723	7,509326	11,091851	-15,682642	0,666894	-0,128194	0,113723	7,509326	11,091851	-15,682642	0,666894
13:32:39,37	0,387031	3,184955	-0,401990	0,424989	0,159956	-1,422024	-0,126524	0,112869	7,507665	2,220845	-25,646281	0,633645	-0,733125	-2,802257	6,305257	-28,510530	25,756893	13,209954	-0,126524	0,112869	7,507665	11,081085	-15,714158	0,633645	-0,126524	0,112869	7,507665	11,081085	-15,714158	0,633645
13:32:39,42	0,387031	3,184955	-0,401990	0,424989	0,159956	-1,422024	-0,126333	0,110875	7,504008	2,335185	-25,629421	0,663907	-0,731493	-2,803419	6,301600	-28,499214	25,762612	13,240216	-0,126333	0,110875	7,504008	11,038835	-15,712273	0,663907	-0,126333	0,110875	7,504008	11,038835	-15,712273	0,663907
13:32:39,47	0,387031	3,184955	-0,401990	0,424989	0,159956	-1,422024	-0,126333	0,110875	7,504008	2,335185	-25,629421	0,663907	-0,733788	-2,802532	6,299332	-28,523520	25,745429	13,263237	-0,126333	0,110875	7,504008	11,038835	-15,712273	0,663907	-0,126333	0,110875	7,504008	11,038835	-15,712273	0,663907
13:32:39,52	0,387031	3,184955	-0,401990	0,424989	0,159956	-1,422024	-0,127073	0,111641	7,499146	2,228426	-25,607141	0,653847	-0,731787	-2,802395	6,296738	-28,480051	25,674313	13,230156	-0,127073	0,111641	7,499146	10,992264	-15,631926	0,653847	-0,127073	0,111641	7,499146	10,992264	-15,631926	0,653847
13:32:39,57	0,387031	3,184955	-0,401990	0,424989	0,159956	-1,422024	-0,123820	0,111313	7,498388	2,294560	-25,479232	0,671921	-0,733129	-2,805377	6,295980	-28,491245	25,737414	13,248230	-0,123820	0,111313	7,498388	11,032609	-15,759373	0,671921	-0,123820	0,111313	7,498388	11,032609	-15,759373	0,671921
13:32:39,62	0,387031	3,184955	-0,401990	0,424989	0,159956	-1,422024	-0,123820	0,111313	7,498388	2,294560	-25,479232	0,671921	-0,733694	-2,804025	6,293649	-28,456525	25,691238	13,238224	-0,123820	0,111313	7,498388	11,032609	-15,759373	0,671921	-0,123820	0,111313	7,498388	11,032609	-15,759373	0,671921
13:32:39,67	0,387031	3,184955	-0,401990	0,424989	0,159956	-1,422024	-0,122511	0,110755	7,493682	2,279481	-25,396511	0,701447	-0,733301	-2,806789	6,291275	-28,500587	25,691914	13,277755	-0,122511	0,110755	7,493682	10,973757	-15,779399	0,701447	-0,122511	0,110755	7,493682	10,973757	-15,779399	0,701447
13:32:39,72	0,387031	3,184955	-0,401990	0,424989	0,159956	-1,422024	-0,124147	0,109781	7,493331	2,329986	-25,517650	0,686830	-0,731639	-2,805860	6,290923	-28,531922	25,709812	13,263139	-0,124147	0,109781	7,493331	10,947766	-15,772140	0,686830	-0,124147	0,109781	7,493331	10,947766	-15,772140	0,686830
13:32:39,77	0,387031	3,184955	-0,401990	0,424989	0,159956	-1,422024	-0,128291	0,110626	7,491008	2,264656	-25,675010	0,694407	-0,730299	-2,801848	6,288600	-28,492277	25,662224	13,270715	-0,128291	0,110626	7,491008	10,948768	-15,604198	0,694407	-0,128291	0,110626	7,491008	10,948768	-15,604198	0,694407
13:32:39,82	0,387031	3,184955	-0,401990	0,424989	0,159956	-1,422024	-0,123252	0,111113	7,488663	2,258244	-25,445798	0,671733	-0,733241	-2,805968	6,286255	-28,511204	25,695032	13,248042	-0,123252	0,111113	7,488663	10,980642	-15,770516	0,671733	-0,123252	0,111113	7,488663	10,980642	-15,770516	0,671733
13:32:39,87	0,387031	3,184955	-0,401990	0,424989	0,159956	-1,422024	-0,126906	0,111184	7,484034	2,260277	-25,609647	0,718413	-0,731474	-2,802768	6,281626	-28,485685	25,686866	13,294721	-0,126906	0,111184	7,484034	10,988192	-15,647490	0,718413	-0,126906	0,111184	7,484034	10,988192	-15,647490	0,718413
13:32:39,92	0,387031	3,184955	-0,401990	0,424989	0,159956	-1,422024	-0,124332	0,113768	7,486712	2,120864	-25,483823	0,667671	-0,735000	-2,803706	6,284304	-28,495189	25,686547	13,243980	-0,124332	0,113768	7,486712	11,051649	-15,723796	0,667671	-0,124332	0,113768	7,486712	11,051649	-15,723796	0,667671
13:32:39,97	0,387031	3,184955	-0,401990	0,424989	0,159956	-1,422024	-0,124332	0,113768	7,486712	2,120864	-25,483823	0,667671	-0,733823	-2,802196	6,280391	-28,488455	25,687505	13,212833	-0,124332	0,113768	7,486712	11,051649	-15,723796	0,667671	-0,124332	0,113768	7,486712	11,051649	-15,723796	0,667671
13:32:40,02	0,387031	3,184955	-0,401990	0,424989	0,159956	-1,422024	-0,123301	0,108518	7,481666	2,361223	-25,453209	0,672366	-0,730968	-2,807223	6,279258	-28,531408	25,669762	13,248674	-0,123301	0,108518	7,481666	10,879875	-15,774080	0,672366	-0,123301	0,108518	7,481666	10,879875	-15,774080	0,672366
13:32:40,08	0,387031	3,184955	-0,401990	0,424989	0,159956	-1,422024	-0,126664	0,113071	7,483999	2,148271	-25,578256	0,673852	-0,731530	-2,807069	6,278882	-28,504990	25,635080	13,250677	-0,126664	0,113071	7,483999	11,024381	-15,635114	0,673852	-0,126664	0,113071	7,483999	11,024381	-15,635114	0,673852
13:32:40,13	0,387031	3,184955	-0,401990	0,424989	0,159956	-1,422024	-0,126664	0,113071	7,483999	2,148271	-25,578256	0,673852	-0,731834	-2,805824	6,278634	-28,463452	25,644309	13,247599	-0,126664	0,113071	7,483999	11,024381	-15,635114	0,673852	-0,126664	0,113071	7,483999	11,024381	-15,635114	0,673852
13:32:40,18	0,387031	3,184955	-0,401990	0,424989	0,159956	-1,422024	-0,124080	0,109967	7,481042	2,297782	-25,422141	0,671290	-0,734463	-2,804611	6,269938	-28,500301	25,709547	13,263159	-0,124080	0,109967	7,481042	10,930223	-15,681856	0,671290	-0,124080	0,109967	7,481042	10,930223	-15,681856	0,671290
13:32:40,23	0,387031	3,184955	-0,401990	0,424989	0,159956	-1,422024	-0,123815	0,112851	7,472346	2,185931	-25,472913	0,686850	-0,876239	-3,119669	3,607324	-39,473439	30,026113	13,448092	-0,123815	0,112851	7,472346	11,044700	-15,753399	0,686850	-0,123815	0,112851	7,472346	11,044700	-15,753399	0,686850
13:32:40,28	0,387031	3,184955	-0,401990	0,424989	0,159956	-1,422024	-0,016867	0,039447	4,341434	2,418050	-18,466315	0,949448	-0,724368	-2,933933	3,139026	-29,041090	21,882329	13,525757	-0,016867	0,039447	4,341434	5,514647	-17,142264	0,949448	-0,016867	0,039447	4,341434	5,514647	-17,142264	0,949448
13:32:40,33	0,387031	3,184955	-0,401990	0,424989	0,159956	-1,422024	-0,016867	0,039447	4,341434	2,418050	-18,466315	0,949448	-0,700015	-2,699282	6,891332	-25,246319	25,145307	13,155508	-0,016867	0,039447	4,341434	5,514647	-17,142264	0,949448	-0,016867	0,039447	4,341434	5,514647	-17,142264	0,949448
13:32:40,38	0,386988	3,185072	-0,401982	0,424983	0,109971	-1,422011	-0,232258	0,135683	8,093740	2,137011	-28,011751	0,579199	-0,723632	-2,737488	7,697053	-29,063901	27,319511	13,161669	-0,187362	0,137033	8,899461	12,797995	-15,362489	0,585360	-0,187362	0,137033	8,899461	12,797995	-15,362489	0,585360
13:32:40,43	0,386988	3,185072	-0,401982	0,424983	0,109971	-1,422011	-0,189767	0,137106	8,876143	2,041861	-30,155634	0,579795	-0,722494	-2,735368	7,673735	-29,027050	27,303724	13,156104	-0,189767	0,137106	8,876143	12,804696	-15,258962	0,579795	-0,189767	0,137106	8,876143	12,804696	-15,258962	0,579795
13:32:40,48	0,386988	3,185072	-0,401982	0,424983	0,109971	-1,422011	-0,189767	0,137106	8,876143	2,041861	-30,155634	0,579795	-0,724267	-2,733826	7,658951	-29,003718	27,314363	13,136052	-0,189767	0,137106	8,876143	12,804696	-15,258962	0,579795	-0,189767	0,137106	8,876143	12,804696	-15,258962	0,579795
13:32:40,53	0,386988	3,185072	-0,401982	0,424983	0,109971	-1,422011	-0,190216	0,139414	8,861359	1,942753	-30,164105	0,559744	-0,720878	-2,737799	7,648114	-29,027904	27,236912	13,184017	-0,190216	0,139414	8,861359	12,886723	-15,232172	0,559744	-0,190216	0,139414	8,861359	12,886723	-15,232172	0,559744
13:32:40,58	0,386988	3,185072	-0,401982	0,424983	0,109971	-1,422011	-0,188813	0,134647	8,843891	2,140053	-30,068717	0,568728	-0,720841	-2,737423	7,641483	-29,009540	27,259342	13,145037	-0,188813	0,134647	8,843891	12,709850	-15,246865	0,568728	-0,188813	0,134647	8,843891	12,709850	-15,246865	0,568728
13:32:40,63	0,386988	3,185072	-0,401982	0,424983	0,109971	-1,422011	-0,188273	0,137726	8,833420	1,976663	-29,994210	0,588057	-0,723778	-2,736352	7,631012	-28,970987	27,233305	13,164365	-0,188273	0,137726	8,833420	12,788176	-15,214779	0,588057	-0,188273	0,137726	8,833420	12,788176	-15,214779	0,588057
13:32:40,68	0,386988	3,185072	-0,401982	0,424983	0,109971	-1,422011	-0,188273	0,137726	8,833420	1,976663	-29,994210	0,588057	-0,723319	-2,740388	7,606918	-28,996358	27,233493	13,164238	-0,188273	0,137726	8,833420	12,788176	-15,214779	0,588057	-0,188273	0,137726	8,833420	12,788176	-15,214779	0,588057
13:32:40,73	0,386988	3,185072	-0,401982	0,424983	0,109971	-1,422011	-0,185007	0,135311	8,809326	2,089737	-29,846436	0,587929	-0,829268	-3,077125	5,029358	-41,217635	29,903502	13,382413	-0,185007	0,135311	8,809326	12,711648	-15,323398	0,587929	-0,185007	0,135311	8,809326	12,711648	-15,323398	0,587929
13:32:40,78	0,386988	3,185072	-0,401982	0,424983	0,109971	-1,422011	0,159591	0,058697	6,231766	2,275312	-23,846295	0,806104	-0,752928	-2,921858	4,260247	-31,860918	25,324430	13,397496	0,159591	0,058697	6,231766	6,883037	-36,374171	0,806104	0,159591	0,058697	6,231766	6,883037	-36,374171	0,806104
13:32:40,83	0,386988	3,185072	-0,401982	0,424983	0,109971	-1,422011	-0,013044	0,070218	5,462655	2,389001	-22,430638	0,821187	-0,701864	-2,696728	8,209903	-29,204206	27,513664	13,114178	-0,013044	0,070218	5,462655	7,901104	-21,406652	0,821187	-0,013044	0,070218	5,462655	7,901104	-21,406652	0,821187
13:32:40,88	0,386902	3,184953	-0,401983	0,424995	0,059949	-1,422013	-0,233545	0,138561	9,412311	2,059471	-32,690526	0,537869	-0,719534	-2,728458	8,788653	-32,054047	29,083130	13,114836	-0,233545	0,138561	9,412311	12,936472	-14,357214	0,537869	-0,233545	0,138561	9,412311	12,936472	-14,357214	0,537869
13:32:40,93	0,386902	3,184953	-0,401983	0,424995	0,059949	-1,422013	-0,197231	0,137998	9,991061	2,023008	-34,054961	0,538527	-0,720753	-2,730341	8,752152	-31,984747	29,016153	13,114318	-0,197231	0,137998	9,991061	12,855836	-18,572304	0,538527	-0,197231	0,137998	9,991061	12,855836	-18,572304	0,538527
13:32:40,98	0,386902	3,184953	-0,401983	0,424995	0,059949	-1,422013	-0,194990	0,138112	9,954560	1,993691	-33,844921	0,538009	-0,717798	-2,728097	8,732911	-31,972632	28,987258	13,114514	-0,198412	0,136675	9,935319	12,778452	-18,422584	0,538205	-0,198412	0,136675	9,935319	12,778452	-18,422584	0,538205
13:32:41,03	0,386902	3,184953	-0,401983	0,424995	0,059949	-1,422013	-0,194083	0,136348	9,914965	2,108957	-33,783559	0,581599	-0,719679	-2,732009	8,712557	-31,960695	29,029413	13,157908	-0,194083	0,136348	9,914965	12,812270	-18,548023	0,581599	-0,194083	0,136348	9,914965	12,812270	-18,548023	0,581599
13:32:41,08	0,386902	3,184953	-0,401983	0,424995	0,059949	-1,422013	-0,195118	0,136564	9,903609	2,025218	-33,766087	0,546540	-0,719349	-2,731005	8,701201	-31,935233	28,931006	13,122848	-0,195118	0,136564	9,903609	12,745510	-18,449361	0,546540	-0,195118	0,136564	9,903609	12,745510	-18,449361	0,546540
13:32:41,13	0,386902	3,184953	-0,401983	0,424995	0,059949	-1,422013	-0,200350	0,138775	9,891222	1,891059	-34,015468	0,554036	-0,718648	-2,725369	8,688814	-31,925179	28,903056	13,130344	-0,200350	0,138775	9,891222	12,784928	-18,288031	0,554036	-0,200350	0,138775	9,891222	12,784928	-18,288031	0,554036
13:32:41,18	0,386902	3,184953	-0,401983	0,424995	0,059949	-1,422013	-0,200350	0,138775	9,891222	1,891059	-34,015468	0,554036	-0,721840	-2,728264	8,681936	-31,890299	28,881867	13,126455	-0,200350	0,138775	9,891222	12,784928	-18,288031	0,554036	-0,200350	0,138775	9,891222	12,784928	-18,288031	0,554036
13:32:41,23	0,386902	3,184953	-0,401983	0,424995	0,059949	-1,422013	-0,196246	0,140092	9,884344	1,821666	-33,761285	0,550146	-0,719167	-2,731307	8,675229	-31,884803	28,899109	13,098338	-0,196246	0,140092	9,884344	12,818917	-18,355973	0,550146	-0,196246	0,140092	9,884344	12,818917	-18,355973	0,550146
13:32:41,28	0,386902	3,184953	-0,401983	0,424995	0,059949	-1,422013	-0,199886	0,135412	9,872199	2,085379	-33,950903	0,540971	-0,715967	-2,727452	8,669791	-31,880450	28,899650	13,117280	-0,199886	0,135412	9,872199	12,715208	-18,259886	0,540971	-0,199886	0,135412	9,872199	12,715208	-18,259886	0,540971
13:32:41,33	0,386902	3,184953	-0,401983	0,424995	0,059949	-1,422013	-0,199886	0,135412	9,872199	2,085379	-33,950903	0,540971	-0,715770	-2,728994	8,662018	-31,897534	28,850381	13,120412	-0,199886	0,135412	9,872199	12,715208	-18,259886	0,540971	-0,199886	0,135412	9,872199	12,715208	-18,259886	0,540971
13:32:41,38	0,386902	3,184953	-0,401983	0,424995	0,059949	-1,422013	-0,198649	0,134471	9,864426	2,083110	-33,876762	0,544103	-0,716334	-2,727753	8,655031	-31,869574	28,852759	13,124539	-0,198649	0,134471	9,864426	12,639057	-18,282817	0,544103	-0,198649	0,134471	9,864426	12,639057	-18,282817	0,544103
13:32:41,43	0,386902	3,184953	-0,401983	0,424995	0,059949	-1,422013	-0,199441	0,135580	9,857439	2,041477	-33,894936	0,548230	-0,716933	-2,729375	8,651525	-31,871365	28,845640	13,106738	-0,199441	0,135580	9,857439	12,684487	-18,238796	0,548230	-0,199441	0,135580	9,857439	12,684487	-18,238796	0,548230
13:32:41,48	0,386902	3,184953	-0,401983	0,424995	0,059949	-1,422013	-0,197737	0,135287	9,853933	2,049624	-33,804301	0,530429	-0,716960	-2,734038	8,647686	-31,875824	28,823164	13,146464	-0,193686	0,132979	9,850094	12,586801	-18,381936	0,570156	-0,193686	0,132979	9,850094	12,586801	-18,381936	0,570156
13:32:41,53	0,386902	3,184953	-0,401983	0,424995	0,059949	-1,422013	-0,193854	0,138447	9,846196	1,910679	-33,587645	0,563340	-0,721611	-2,731158	8,643788	-31,845911	28,860222	13,139649	-0,193854	0,138447	9,846196	12,778761	-18,370092	0,563340	-0,193854	0,138447	9,846196	12,778761	-18,370092	0,563340
13:32:41,58	0,386902	3,184953	-0,401983	0,424995	0,059949	-1,422013	-0,193854	0,138447	9,846196	1,910679	-33,587645	0,563340	-0,716418	-2,726567	8,637536	-31,864967	28,832759	13,124967	-0,193854	0,138447	9,846196	12,778761	-18,370092	0,563340	-0,193854	0,138447	9,846196	12,778761	-18,370092	0,563340
13:32:41,63	0,386902	3,184953	-0,401983	0,424995	0,059949	-1,422013	-0,200426	0,136246	9,839944	1,991839	-33,932170	0,548658	-0,720014	-2,730665	8,632899	-31,883731	28,809855	13,155090	-0,200426	0,136246	9,839944	12,687114	-18,198701	0,548658	-0,200426	0,136246	9,839944	12,687114	-18,198701	0,548658
13:32:41,68	0,386902	3,184953	-0,401983	0,424995	0,059949	-1,422013	-0,195079	0,137310	9,835307	1,907243	-33,658926	0,578781	-0,717054	-2,728247	8,630568	-31,861506	28,796432	13,151875	-0,195079	0,137310	9,835307	12,686117	-18,345194	0,578781	-0,195079	0,137310	9,835307	12,686117	-18,345194	0,578781
13:32:41,73	0,386902	3,184953	-0,401983	0,424995	0,059949	-1,422013	-0,197614	0,138090	9,828310	1,875504	-33,769515	0,578350	-0,719422	-2,728081	8,625902	-31,860976	28,806868	13,154658	-0,197614	0,138090	9,828310	12,715562	-18,256832	0,578350	-0,197614	0,138090	9,828310	12,715562	-18,256832	0,578350
13:32:41,78	0,386902	3,184953	-0,401983	0,424995	0,059949	-1,422013	-0,197614	0,138090	9,828310	1,875504	-33,769515	0,578350	-0,719945	-2,731929	8,626301	-31,838653	28,793478	13,133715	-0,197614	0,138090	9,828310	12,715562	-18,256832	0,578350	-0,197614	0,138090	9,828310	12,715562	-18,256832	0,578350
13:32:41,83	0,386902	3,184953	-0,401983	0,424995	0,059949	-1,422013	-0,194020	0,136618	9,828709	1,951591	-33,556607	0,557406	-0,717072	-2,729376	8,619294	-31,844353	28,770208	13,133322	-0,194020	0,136618	9,828709	12,676131	-18,326043	0,557406	-0,194020	0,136618	9,828709	12,676131	-18,326043	0,557406
13:32:41,88	0,386902	3,184953	-0,401983	0,424995	0,059949	-1,422013	-0,197667	0,135407	9,821702	1,991571	-33,739567	0,557013	-0,718779	-2,732927	8,618932	-31,832340	28,794550	13,143067	-0,197667	0,135407	9,821702	12,621032	-18,222691	0,557013	-0,197667	0,135407	9,821702	12,621032	-18,222691	0,557013
13:32:41,93	0,386902	3,184953	-0,401983	0,424995	0,059949	-1,422013	-0,193738	0,135110	9,821339	2,034122	-33,537003	0,566759	-0,714747	-2,731182	8,614264	-31,847252	28,756393	13,150639	-0,193738	0,135110	9,821339	12,640239	-18,328589	0,566759	-0,193738	0,135110	9,821339	12,640239	-18,328589	0,566759
13:32:41,98	0,386902	3,184953	-0,401983	0,424995	0,059949	-1,422013	-0,197265	0,132490	9,816672	2,129826	-33,714249	0,574331	-0,718811	-2,733538	8,615419	-31,840862	28,784735	13,125501	-0,193193	0,134832	9,817827	12,620123	-18,345500	0,549193	-0,193193	0,134832	9,817827	12,620123	-18,345500	0,549193
13:32:42,03	0,386902	3,184953	-0,401983	0,424995	0,059949	-1,422013	-0,193193	0,134832	9,817827	2,035794	-33,511145	0,549193	-0,717023	-2,733741	8,612314	-31,824955	28,779961	13,117663	-0,193912	0,133182	9,814722	12,580220	-18,310294	0,541354	-0,193912	0,133182	9,814722	12,580220	-18,310294	0,541354
13:32:42,08	0,386902	3,184953	-0,401983	0,424995	0,059949	-1,422013	-0,198336	0,137214	9,810428	1,876988	-33,748480	0,557926	-0,721218	-2,730151	8,606089	-31,825690	28,755958	13,139877	-0,198336	0,137214	9,810428	12,648286	-18,179143	0,557926	-0,198336	0,137214	9,810428	12,648286	-18,179143	0,557926
13:32:42,13	0,386902	3,184953	-0,401983	0,424995	0,059949	-1,422013	-0,194465	0,133653	9,808877	2,057237	-33,578128	0,549275	-0,717154	-2,733026	8,606469	-31,861535	28,750603	13,125584	-0,194465	0,133653	9,808877	12,548968	-18,312628	0,549275	-0,194465	0,133653	9,808877	12,548968	-18,312628	0,549275
13:32:42,19	0,386902	3,184953	-0,401983	0,424995	0,059949	-1,422013	-0,197864	0,136214	9,808887	1,941507	-33,709940	0,558772	-0,721254	-2,731287	8,607238	-31,859301	28,785241	13,130597	-0,197864	0,136214	9,808887	12,634327	-18,177629	0,558772	-0,197864	0,136214	9,808887	12,634327	-18,177629	0,558772
13:32:42,24	0,386902	3,184953	-0,401983	0,424995	0,059949	-1,422013	-0,196269	0,135349	9,804212	1,976553	-33,644141	0,547006	-0,717721	-2,730616	8,601804	-31,833706	28,743237	13,123314	-0,196269	0,135349	9,804212	12,601462	-18,237044	0,547006	-0,196269	0,135349	9,804212	12,601462	-18,237044	0,547006
13:32:42,29	0,386902	3,184953	-0,401983	0,424995	0,059949	-1,422013	-0,196269	0,135349	9,804212	1,976553	-33,644141	0,547006	-0,719083	-2,735065	8,592456	-31,934239	28,806960	13,136027	-0,196269	0,135349	9,804212	12,601462	-18,237044	0,547006	-0,196269	0,135349	9,804212	12,601462	-18,237044	0,547006
13:32:42,34	0,386902	3,184953	-0,401983	0,424995	0,059949	-1,422013	-0,191734	0,134304	9,794864	2,035826	-33,527282	0,559718	-0,860390	-3,042461	6,158754	-43,010318	33,095023	13,291240	-0,191734	0,134304	9,794864	12,578681	-18,476130	0,559718	-0,191734	0,134304	9,794864	12,578681	-18,476130	0,559718
13:32:42,39	0,386902	3,184953	-0,401983	0,424995	0,059949	-1,422013	-0,086892	0,073305	6,902005	2,015886	-27,209965	0,779041	-0,718678	-2,856361	5,699597	-32,780614	25,609953	13,355350	-0,086892	0,073305	6,902005	7,770339	-20,388926	0,779041	-0,086892	0,073305	6,902005	7,770339	-20,388926	0,779041
13:32:42,44	0,386902	3,184953	-0,401983	0,424995	0,059949	-1,422013	-0,086892	0,073305	6,902005	2,015886	-27,209965	0,779041	-0,714011	-2,643214	9,340450	-29,816043	30,001670	13,036507	-0,086892	0,073305	6,902005	7,770339	-20,388926	0,779041	-0,086892	0,073305	6,902005	7,770339	-20,388926	0,779041
13:32:42,49	0,386940	3,185042	-0,401990	0,424999	0,009983	-1,422016	-0,235644	0,171603	11,255013	1,945625	-38,480579	0,425740	-0,729431	-2,678389	10,052605	-33,321848	31,743569	13,002049	-0,235644	0,171603	11,255013	15,416490	-19,982539	0,425740	-0,235644	0,171603	11,255013	15,416490	-19,982539	0,425740
13:32:42,54	0,386940	3,185042	-0,401990	0,424999	0,009983	-1,422016	-0,232712	0,174070	11,220822	1,793262	-38,257128	0,414344	-0,733032	-2,679694	10,018414	-33,272405	31,687180	12,990652	-0,232712	0,174070	11,220822	15,457735	-19,989211	0,414344	-0,232712	0,174070	11,220822	15,457735	-19,989211	0,414344
13:32:42,59	0,386940	3,185042	-0,401990	0,424999	0,009983	-1,422016	-0,232712	0,174070	11,220822	1,793262	-38,257128	0,414344	-0,733660	-2,676706	9,998220	-33,237144	31,676154	13,012250	-0,232712	0,174070	11,220822	15,457735	-19,989211	0,414344	-0,232712	0,174070	11,220822	15,457735	-19,989211	0,414344
13:32:42,64	0,386940	3,185042	-0,401990	0,424999	0,009983	-1,422016	-0,234987	0,176108	11,200628	1,695368	-38,339357	0,435941	-0,734295	-2,680686	9,985805	-33,238878	31,662488	13,023529	-0,234987	0,176108	11,200628	15,519825	-19,892883	0,435941	-0,234987	0,176108	11,200628	15,519825	-19,892883	0,435941
13:32:42,69	0,386940	3,185042	-0,401990	0,424999	0,009983	-1,422016	-0,231223	0,174667	11,188213	1,757571	-38,138285	0,447220	-0,736069	-2,678540	9,973751	-33,218397	31,676441	13,021422	-0,232194	0,177277	11,176159	15,560427	-19,950798	0,445113	-0,232194	0,177277	11,176159	15,560427	-19,950798	0,445113
13:32:42,74	0,386940	3,185042	-0,401990	0,424999	0,009983	-1,422016	-0,234432	0,175897	11,160640	1,714479	-38,268422	0,473841	-0,733755	-2,677291	9,958232	-33,196611	31,662178	13,050150	-0,234432	0,175897	11,160640	15,522408	-19,865493	0,473841	-0,234432	0,175897	11,160640	15,522408	-19,865493	0,473841
13:32:42,79	0,386940	3,185042	-0,401990	0,424999	0,009983	-1,422016	-0,234432	0,175897	11,160640	1,714479	-38,268422	0,473841	-0,730981	-2,679603	9,937967	-33,241987	31,635500	12,989552	-0,234432	0,175897	11,160640	15,522408	-19,865493	0,473841	-0,234432	0,175897	11,160640	15,522408	-19,865493	0,473841
13:32:42,84	0,386940	3,185042	-0,401990	0,424999	0,009983	-1,422016	0,131950	0,095625	8,338173	1,869097	-31,520790	0,662773	-0,847429	-3,034724	7,135765	-45,862169	34,333294	13,239082	0,131950	0,095625	8,338173	9,375674	-41,878872	0,662773	0,131950	0,095625	8,338173	9,375674	-41,878872	0,662773
13:32:42,89	0,386940	3,185042	-0,401990	0,424999	0,009983	-1,422016	0,131950	0,095625	8,338173	1,869097	-31,520790	0,662773	-0,729390	-2,816145	6,830878	-34,399500	28,054061	13,240846	0,131950	0,095625	8,338173	9,375674	-41,878872	0,662773	0,131950	0,095625	8,338173	9,375674	-41,878872	0,662773
13:32:42,94	0,386940	3,185042	-0,401990	0,424999	0,009983	-1,422016	-0,116364	0,102690	8,033286	1,795086	-31,366560	0,664537	-0,687238	-2,627899	10,447740	-32,543719	30,585511	13,002631	-0,116364	0,102690	8,033286	9,856255	-22,231967	0,664537	-0,116364	0,102690	8,033286	9,856255	-22,231967	0,664537
13:32:42,99	0,387005	3,184961	-0,401971	0,424983	-0,040041	-1,422006	-0,258097	0,162378	12,353025	1,646054	-42,292345	0,441274	-0,710214	-2,663557	11,150617	-36,001455	32,390779	13,017583	-0,258097	0,162378	12,353025	14,392708	-22,031746	0,441274	-0,258097	0,162378	12,353025	14,392708	-22,031746	0,441274
13:32:43,04	0,387005	3,184961	-0,401971	0,424983	-0,040041	-1,422006	-0,258610	0,154101	12,304079	1,985837	-42,249416	0,438938	-0,702789	-2,667251	11,101671	-35,986463	32,277476	13,015247	-0,258610	0,154101	12,304079	14,082736	-21,948503	0,438938	-0,258610	0,154101	12,304079	14,082736	-21,948503	0,438938
13:32:43,09	0,387005	3,184961	-0,401971	0,424983	-0,040041	-1,422006	-0,257482	0,161720	12,269848	1,588308	-42,150403	0,414308	-0,709952	-2,664418	11,067440	-35,952198	32,256146	12,990617	-0,257482	0,161720	12,269848	14,283301	-21,938064	0,414308	-0,257482	0,161720	12,269848	14,283301	-21,938064	0,414308
13:32:43,14	0,387005	3,184961	-0,401971	0,424983	-0,040041	-1,422006	-0,257482	0,161720	12,269848	1,588308	-42,150403	0,414308	-0,711321	-2,669646	11,042985	-35,994287	32,231963	13,033214	-0,257482	0,161720	12,269848	14,283301	-21,938064	0,414308	-0,257482	0,161720	12,269848	14,283301	-21,938064	0,414308
13:32:43,19	0,387005	3,184961	-0,401971	0,424983	-0,040041	-1,422006	-0,252861	0,159339	12,224395	1,664672	-41,912661	0,435298	-0,710201	-2,669610	11,021987	-35,978101	32,216338	13,011607	-0,252861	0,159339	12,224395	14,172789	-22,063038	0,435298	-0,252861	0,159339	12,224395	14,172789	-22,063038	0,435298
13:32:43,24	0,387005	3,184961	-0,401971	0,424983	-0,040041	-1,422006	-0,253596	0,159906	12,209637	1,591634	-41,934645	0,462386	-0,710325	-2,668690	11,007229	-35,985833	32,170530	13,038695	-0,253596	0,159906	12,209637	14,144287	-22,027368	0,462386	-0,253596	0,159906	12,209637	14,144287	-22,027368	0,462386
13:32:43,29	0,387005	3,184961	-0,401971	0,424983	-0,040041	-1,422006	-0,253844	0,154613	12,199148	1,842835	-41,907627	0,433767	-0,705616	-2,671122	10,996740	-35,963303	32,129735	13,010076	-0,253844	0,154613	12,199148	13,979943	-21,980888	0,433767	-0,253844	0,154613	12,199148	13,979943	-21,980888	0,433767
13:32:43,34	0,387005	3,184961	-0,401971	0,424983	-0,040041	-1,422006	-0,255500	0,157656	12,183218	1,702883	-41,983219	0,453428	-0,707424	-2,668167	10,980810	-35,945055	32,140330	13,029737	-0,255500	0,157656	12,183218	14,078890	-21,926506	0,453428	-0,255500	0,157656	12,183218	14,078890	-21,926506	0,453428
13:32:43,39	0,387005	3,184961	-0,401971	0,424983	-0,040041	-1,422006	-0,255218	0,158920	12,172698	1,636415	-41,979736	0,430865	-0,708660	-2,667779	10,970290	-35,955088	32,145275	13,007173	-0,255218	0,158920	12,172698	14,111654	-21,945130	0,430865	-0,255218	0,158920	12,172698	14,111654	-21,945130	0,430865
13:32:43,44	0,387005	3,184961	-0,401971	0,424983	-0,040041	-1,422006	-0,253965	0,156908	12,165337	1,692301	-41,884517	0,447911	-0,707477	-2,669624	10,965241	-35,946715	32,136693	12,995280	-0,253965	0,156908	12,165337	14,009607	-21,948293	0,447911	-0,253965	0,156908	12,165337	14,009607	-21,948293	0,447911
13:32:43,49	0,387005	3,184961	-0,401971	0,424983	-0,040041	-1,422006	-0,253880	0,159468	12,160640	1,632562	-41,890399	0,399176	-0,709803	-2,668664	10,958232	-35,925667	32,156704	12,975484	-0,253880	0,159468	12,160640	14,150767	-21,960821	0,399176	-0,253880	0,159468	12,160640	14,150767	-21,960821	0,399176
13:32:43,54	0,387005	3,184961	-0,401971	0,424983	-0,040041	-1,422006	-0,252917	0,158355	12,149388	1,656405	-41,841729	0,429391	-0,709320	-2,670054	10,946980	-35,943886	32,127949	13,005700	-0,252917	0,158355	12,149388	14,087271	-21,987738	0,429391	-0,252917	0,158355	12,149388	14,087271	-21,987738	0,429391
13:32:43,59	0,387005	3,184961	-0,401971	0,424983	-0,040041	-1,422006	-0,252449	0,156735	12,145127	1,733185	-41,806674	0,436415	-0,708152	-2,671269	10,942719	-35,938310	32,116141	13,012724	-0,252449	0,156735	12,145127	14,036915	-21,989400	0,436415	-0,252449	0,156735	12,145127	14,036915	-21,989400	0,436415
13:32:43,64	0,387005	3,184961	-0,401971	0,424983	-0,040041	-1,422006	-0,251334	0,156815	12,138925	1,712192	-41,737580	0,453821	-0,708778	-2,672194	10,936517	-35,937103	32,095993	13,030130	-0,251334	0,156815	12,138925	14,022183	-22,007826	0,453821	-0,251334	0,156815	12,138925	14,022183	-22,007826	0,453821
13:32:43,69	0,387005	3,184961	-0,401971	0,424983	-0,040041	-1,422006	-0,251613	0,153627	12,133462	1,868758	-41,767319	0,423702	-0,705878	-2,673547	10,931054	-35,954908	32,095644	13,000010	-0,251613	0,153627	12,133462	13,928500	-22,015684	0,423702	-0,251613	0,153627	12,133462	13,928500	-22,015684	0,423702
13:32:43,74	0,387005	3,184961	-0,401971	0,424983	-0,040041	-1,422006	-0,252761	0,156389	12,129168	1,714634	-41,828152	0,421298	-0,709418	-2,670041	10,926772	-35,944834	32,114441	13,012713	-0,252761	0,156389	12,129168	13,991139	-21,986441	0,421298	-0,252761	0,156389	12,129168	13,991139	-21,986441	0,421298
13:32:43,79	0,387005	3,184961	-0,401971	0,424983	-0,040041	-1,422006	-0,252761	0,156389	12,129168	1,714634	-41,828152	0,421298	-0,708275	-2,670713	10,923274	-35,947967	32,089638	13,009332	-0,252761	0,156389	12,129168	13,991139	-21,986441	0,421298	-0,252761	0,156389	12,129168	13,991139	-21,986441	0,421298
13:32:43,84	0,387005	3,184961	-0,401971	0,424983	-0,040041	-1,422006	-0,253551	0,154846	12,118303	1,776157	-41,839855	0,431885	-0,705985	-2,670476	10,913963	-35,947347	32,059379	13,028989	-0,253551	0,154846	12,118303	13,931552	-21,936068	0,431885	-0,253551	0,154846	12,118303	13,931552	-21,936068	0,431885
13:32:43,89	0,387005	3,184961	-0,401971	0,424983	-0,040041	-1,422006	-0,253551	0,154846	12,118303	1,776157	-41,839855	0,431885	-0,708361	-2,671423	10,912769	-35,951352	32,030994	12,994379	-0,253551	0,154846	12,118303	13,931552	-21,936068	0,431885	-0,253551	0,154846	12,118303	13,931552	-21,936068	0,431885
13:32:43,94	0,387005	3,184961	-0,401971	0,424983	-0,040041	-1,422006	-0,252211	0,156840	12,115177	1,647480	-41,763018	0,418071	-0,708295	-2,673000	10,907349	-35,925027	32,063363	12,998221	-0,252211	0,156840	12,115177	13,959428	-21,964429	0,418071	-0,252211	0,156840	12,115177	13,959428	-21,964429	0,418071
13:32:43,99	0,387005	3,184961	-0,401971	0,424983	-0,040041	-1,422006	-0,250878	0,155994	12,109757	1,732671	-41,687097	0,421912	-0,708891	-2,672007	10,903876	-35,909320	32,046439	13,028746	-0,250878	0,155994	12,109757	13,978202	-21,993136	0,421912	-0,250878	0,155994	12,109757	13,978202	-21,993136	0,421912
13:32:44,04	0,387005	3,184961	-0,401971	0,424983	-0,040041	-1,422006	-0,251440	0,157007	12,106284	1,673209	-41,694242	0,452437	-0,706605	-2,670087	10,901087	-35,928705	32,012878	12,957570	-0,251440	0,157007	12,106284	13,998235	-21,956185	0,452437	-0,251440	0,157007	12,106284	13,998235	-21,956185	0,452437
13:32:44,09	0,387005	3,184961	-0,401971	0,424983	-0,040041	-1,422006	-0,254246	0,155987	12,103495	1,687470	-41,840154	0,381261	-0,707184	-2,671598	10,898019	-35,918900	32,018827	12,997964	-0,254246	0,155987	12,103495	13,932460	-21,881838	0,381261	-0,254246	0,155987	12,103495	13,932460	-21,881838	0,381261
13:32:44,14	0,387005	3,184961	-0,401971	0,424983	-0,040041	-1,422006	-0,252648	0,155732	12,100426	1,710774	-41,751547	0,421656	-0,710230	-2,670262	10,892926	-35,964123	32,048041	12,987600	-0,252648	0,155732	12,100426	13,935762	-21,918664	0,421656	-0,252648	0,155732	12,100426	13,935762	-21,918664	0,421656
13:32:44,19	0,387005	3,184961	-0,401971	0,424983	-0,040041	-1,422006	-0,252283	0,159039	12,095334	1,541537	-41,786311	0,411291	-0,708455	-2,672156	10,892562	-35,949959	32,007789	12,996103	-0,252283	0,159039	12,095334	14,026066	-21,982122	0,411291	-0,252283	0,159039	12,095334	14,026066	-21,982122	0,411291
13:32:44,24	0,387005	3,184961	-0,401971	0,424983	-0,040041	-1,422006	-0,251529	0,156555	12,094970	1,642919	-41,714732	0,419794	-0,705553	-2,673639	10,886762	-35,951421	31,984823	13,023419	-0,251529	0,156555	12,094970	13,932467	-21,969700	0,419794	-0,251529	0,156555	12,094970	13,932467	-21,969700	0,419794
13:32:44,29	0,387005	3,184961	-0,401971	0,424983	-0,040041	-1,422006	-0,251696	0,153300	12,089169	1,791558	-41,713204	0,447110	-0,707974	-2,673022	10,884783	-35,976854	31,979059	13,000147	-0,251696	0,153300	12,089169	13,825591	-21,955054	0,447110	-0,251696	0,153300	12,089169	13,825591	-21,955054	0,447110
13:32:44,34	0,387005	3,184961	-0,401971	0,424983	-0,040041	-1,422006	-0,252200	0,157650	12,085659	1,573638	-41,717358	0,438972	-0,709068	-2,671027	10,883251	-35,928173	31,980949	13,015281	-0,252200	0,157650	12,085659	13,949129	-21,919620	0,438972	-0,252200	0,157650	12,085659	13,949129	-21,919620	0,438972
13:32:44,39	0,387005	3,184961	-0,401971	0,424983	-0,040041	-1,422006	-0,252200	0,157650	12,085659	1,573638	-41,717358	0,438972	-0,707313	-2,671243	10,879728	-35,929238	31,972882	12,978688	-0,252200	0,157650	12,085659	13,949129	-21,919620	0,438972	-0,252200	0,157650	12,085659	13,949129	-21,919620	0,438972
13:32:44,44	0,387005	3,184961	-0,401971	0,424983	-0,040041	-1,422006	-0,255530	0,154817	12,077508	1,730226	-41,875753	0,444704	-0,704950	-2,669560	10,875100	-35,910750	31,981615	13,021013	-0,255530	0,154817	12,077508	13,883350	-21,816623	0,444704	-0,255530	0,154817	12,077508	13,883350	-21,816623	0,444704
13:32:44,49	0,387005	3,184961	-0,401971	0,424983	-0,040041	-1,422006	-0,255530	0,154817	12,077508	1,730226	-41,875753	0,444704	-0,710785	-2,671637	10,874318	-35,897442	32,001612	13,006140	-0,255530	0,154817	12,077508	13,883350	-21,816623	0,444704	-0,255530	0,154817	12,077508	13,883350	-21,816623	0,444704
13:32:44,54	0,387005	3,184961	-0,401971	0,424983	-0,040041	-1,422006	-0,250814	0,158831	12,076726	1,545445	-41,628957	0,429831	-0,709077	-2,672066	10,874717	-35,916363	31,977545	13,024933	-0,250814	0,158831	12,076726	14,013706	-21,940091	0,429831	-0,250814	0,158831	12,076726	14,013706	-21,940091	0,429831
13:32:44,59	0,387005	3,184961	-0,401971	0,424983	-0,040041	-1,422006	-0,251297	0,157138	12,077125	1,603180	-41,658436	0,448625	-0,711407	-2,669655	10,871587	-35,911394	32,030032	13,013888	-0,252219	0,160361	12,073995	14,071885	-21,929129	0,437579	-0,252219	0,160361	12,073995	14,071885	-21,929129	0,437579
13:32:44,64	0,387005	3,184961	-0,401971	0,424983	-0,040041	-1,422006	-0,252219	0,160361	12,073995	1,483525	-41,728354	0,437579	-0,709102	-2,674246	10,867711	-35,932476	32,006650	13,010586	-0,252219	0,160361	12,073995	14,071885	-21,929129	0,437579	-0,252219	0,160361	12,073995	14,071885	-21,929129	0,437579
13:32:44,69	0,387005	3,184961	-0,401971	0,424983	-0,040041	-1,422006	-0,249396	0,156070	12,070119	1,675889	-41,588080	0,434277	-0,707911	-2,672361	10,866173	-35,906876	31,978530	13,025379	-0,249396	0,156070	12,070119	13,927372	-22,010527	0,434277	-0,249396	0,156070	12,070119	13,927372	-22,010527	0,434277
13:32:44,74	0,387005	3,184961	-0,401971	0,424983	-0,040041	-1,422006	-0,251623	0,155981	12,068581	1,668958	-41,667700	0,449070	-0,709215	-2,672017	10,863034	-35,967965	32,006443	13,028637	-0,251623	0,155981	12,068581	13,913464	-21,915258	0,449070	-0,251623	0,155981	12,068581	13,913464	-21,915258	0,449070
13:32:44,79	0,387005	3,184961	-0,401971	0,424983	-0,040041	-1,422006	-0,251270	0,157282	12,065442	1,594939	-41,716155	0,452328	-0,707400	-2,674450	10,859958	-35,933749	31,972620	13,033871	-0,251270	0,157282	12,065442	13,941567	-21,991498	0,452328	-0,251270	0,157282	12,065442	13,941567	-21,991498	0,452328
13:32:44,84	0,387005	3,184961	-0,401971	0,424983	-0,040041	-1,422006	-0,250071	0,154494	12,062365	1,727718	-41,607264	0,457563	-0,706802	-2,670997	10,861098	-35,917744	31,950308	13,008688	-0,250071	0,154494	12,062365	13,855509	-21,976729	0,457563	-0,250071	0,154494	12,062365	13,855509	-21,976729	0,457563
13:32:44,89	0,387005	3,184961	-0,401971	0,424983	-0,040041	-1,422006	-0,251321	0,153816	12,057708	1,765619	-41,637339	0,450215	-0,706187	-2,673706	10,855301	-35,902188	31,957414	13,026523	-0,251321	0,153816	12,057708	13,840137	-21,908663	0,450215	-0,251321	0,153816	12,057708	13,840137	-21,908663	0,450215
13:32:44,94	0,387005	3,184961	-0,401971	0,424983	-0,040041	-1,422006	-0,251321	0,153816	12,057708	1,765619	-41,637339	0,450215	-0,705604	-2,671955	10,855674	-35,905572	31,967643	13,017329	-0,251321	0,153816	12,057708	13,840137	-21,908663	0,450215	-0,251321	0,153816	12,057708	13,840137	-21,908663	0,450215
13:32:44,99	0,387005	3,184961	-0,401971	0,424983	-0,040041	-1,422006	-0,253129	0,154186	12,058082	1,753532	-41,739425	0,441020	-0,709160	-2,673459	10,855273	-35,917914	31,960853	13,006954	-0,253129	0,154186	12,058082	13,857115	-21,868783	0,441020	-0,253129	0,154186	12,058082	13,857115	-21,868783	0,441020
13:32:45,04	0,387005	3,184961	-0,401971	0,424983	-0,040041	-1,422006	-0,250048	0,156514	12,057681	1,620426	-41,586513	0,430645	-0,706826	-2,674579	10,851022	-35,917695	31,953513	13,028921	-0,250048	0,156514	12,057681	13,906755	-21,957721	0,430645	-0,250048	0,156514	12,057681	13,906755	-21,957721	0,430645
13:32:45,09	0,387005	3,184961	-0,401971	0,424983	-0,040041	-1,422006	-0,258285	0,155131	12,053027	1,685955	-41,957886	0,443479	-0,703844	-2,667017	10,850619	-35,871808	31,926860	13,019788	-0,258285	0,155131	12,053027	13,863721	-21,682528	0,443479	-0,258285	0,155131	12,053027	13,863721	-21,682528	0,443479
13:32:45,14	0,387005	3,184961	-0,401971	0,424983	-0,040041	-1,422006	-0,253275	0,154350	12,050704	1,728212	-41,749768	0,459753	-0,705673	-2,671746	10,848297	-35,916327	31,954494	13,036062	-0,253275	0,154350	12,050704	13,844710	-21,867648	0,459753	-0,253275	0,154350	12,050704	13,844710	-21,867648	0,459753
13:32:45,19	0,387005	3,184961	-0,401971	0,424983	-0,040041	-1,422006	-0,253275	0,154350	12,050704	1,728212	-41,749768	0,459753	-0,709147	-2,670700	10,848651	-35,888505	31,944257	12,986335	-0,253275	0,154350	12,050704	13,844710	-21,867648	0,459753	-0,253275	0,154350	12,050704	13,844710	-21,867648	0,459753
13:32:45,24	0,387005	3,184961	-0,401971	0,424983	-0,040041	-1,422006	-0,252444	0,157882	12,051059	1,549609	-41,677324	0,410027	-0,708077	-2,670450	10,844007	-35,921788	31,938924	13,033161	-0,252444	0,157882	12,051059	13,943345	-21,860465	0,410027	-0,252444	0,157882	12,051059	13,943345	-21,860465	0,410027
13:32:45,29	0,387005	3,184961	-0,401971	0,424983	-0,040041	-1,422006	-0,253196	0,157080	12,046415	1,570043	-41,742566	0,456852	-0,708010	-2,669902	10,843261	-35,879609	31,922670	13,052134	-0,253196	0,157080	12,046415	13,900838	-21,866705	0,456852	-0,253196	0,157080	12,046415	13,900838	-21,866705	0,456852
13:32:45,34	0,387005	3,184961	-0,401971	0,424983	-0,040041	-1,422006	-0,250385	0,157389	12,044877	1,583963	-41,573424	0,447576	-0,709750	-2,672730	10,842469	-35,886909	31,953393	13,023884	-0,250385	0,157389	12,044877	13,938987	-21,918224	0,447576	-0,250385	0,157389	12,044877	13,938987	-21,918224	0,447576
13:32:45,39	0,387005	3,184961	-0,401971	0,424983	-0,040041	-1,422006	-0,250385	0,157389	12,044877	1,583963	-41,573424	0,447576	-0,707391	-2,672066	10,837034	-35,861331	31,916673	13,016568	-0,250385	0,157389	12,044877	13,938987	-21,918224	0,447576	-0,250385	0,157389	12,044877	13,938987	-21,918224	0,447576
13:32:45,44	0,387005	3,184961	-0,401971	0,424983	-0,040041	-1,422006	-0,252140	0,155678	12,039442	1,653916	-41,624183	0,440260	-0,707457	-2,674222	10,837829	-35,888086	31,894171	13,044378	-0,252140	0,155678	12,039442	13,874638	-21,831201	0,440260	-0,252140	0,155678	12,039442	13,874638	-21,831201	0,440260
13:32:45,49	0,387005	3,184961	-0,401971	0,424983	-0,040041	-1,422006	-0,250240	0,154657	12,040237	1,674141	-41,537286	0,468069	-0,709156	-2,673146	10,837411	-35,866131	31,918160	13,001435	-0,250240	0,154657	12,040237	13,814718	-21,893478	0,468069	-0,250240	0,154657	12,040237	13,814718	-21,893478	0,468069
13:32:45,54	0,387005	3,184961	-0,401971	0,424983	-0,040041	-1,422006	-0,250322	0,156666	12,039819	1,601415	-41,534551	0,425126	-0,706785	-2,671656	10,837044	-35,853893	31,923751	13,026568	-0,250322	0,156666	12,039819	13,899714	-21,884277	0,425126	-0,250322	0,156666	12,039819	13,899714	-21,884277	0,425126
13:32:45,59	0,387005	3,184961	-0,401971	0,424983	-0,040041	-1,422006	-0,252797	0,155358	12,039452	1,680391	-41,655451	0,450259	-0,705052	-2,671930	10,835869	-35,866529	31,915801	13,017727	-0,252797	0,155358	12,039452	13,876014	-21,810884	0,450259	-0,252797	0,155358	12,039452	13,876014	-21,810884	0,450259
13:32:45,64	0,387005	3,184961	-0,401971	0,424983	-0,040041	-1,422006	-0,253427	0,153720	12,038277	1,752353	-41,695170	0,441418	-0,708664	-2,674385	10,831589	-35,906320	31,934954	13,030055	-0,253427	0,153720	12,038277	13,819409	-21,801162	0,441418	-0,253427	0,153720	12,038277	13,819409	-21,801162	0,441418
13:32:45,70	0,387005	3,184961	-0,401971	0,424983	-0,040041	-1,422006	-0,249975	0,155616	12,035612	1,637606	-41,534286	0,468362	-0,707458	-2,672322	10,831214	-35,885693	31,936046	13,045156	-0,249975	0,155616	12,035612	13,853460	-21,911212	0,468362	-0,249975	0,155616	12,035612	13,853460	-21,911212	0,468362
13:32:45,75	0,387005	3,184961	-0,401971	0,424983	-0,040041	-1,422006	-0,249975	0,155616	12,035612	1,637606	-41,534286	0,468362	-0,706268	-2,675169	10,830815	-35,881456	31,908152	13,010329	-0,249975	0,155616	12,035612	13,853460	-21,911212	0,468362	-0,249975	0,155616	12,035612	13,853460	-21,911212	0,468362
13:32:45,80	0,387005	3,184961	-0,401971	0,424983	-0,040041	-1,422006	-0,250013	0,153154	12,033223	1,767711	-41,526762	0,434021	-0,706091	-2,671277	10,837904	-35,743593	31,762217	13,068365	-0,250013	0,153154	12,033223	13,790315	-21,900727	0,434021	-0,250013	0,153154	12,033223	13,790315	-21,900727	0,434021
13:32:45,85	0,387005	3,184961	-0,401971	0,424983	-0,040041	-1,422006	-0,253473	0,154947	12,040312	1,617031	-41,514291	0,492056	-0,630042	-2,432574	12,882529	-27,452315	30,105548	12,839196	-0,253473	0,154947	12,040312	13,780375	-21,616692	0,492056	-0,253473	0,154947	12,040312	13,780375	-21,616692	0,492056
13:32:45,90	0,387005	3,184961	-0,401971	0,424983	-0,040041	-1,422006	-0,498220	0,208438	14,084937	1,546426	-46,232343	0,262887	-0,758062	-2,620983	12,517366	-36,720752	36,433084	12,839285	-0,498220	0,208438	14,084937	17,908806	-7,122110	0,262887	-0,498220	0,208438	14,084937	17,908806	-7,122110	0,262887
13:32:45,95	0,387005	3,184961	-0,401971	0,424983	-0,040041	-1,422006	-0,271043	0,225102	13,719774	1,525492	-45,609637	0,262976	-0,801465	-2,805706	8,970429	-38,587088	34,251738	13,051427	-0,271043	0,225102	13,719774	19,195983	-24,332750	0,262976	-0,271043	0,225102	13,719774	19,195983	-24,332750	0,262976
13:32:46,00	0,386965	3,184980	-0,401972	0,424989	0,009956	-1,422016	-0,089367	0,170328	10,172836	1,551460	-36,688098	0,475118	-0,780444	-2,773625	8,231481	-35,118938	32,366187	13,117863	-0,089367	0,170328	10,172836	14,922210	-29,672789	0,475118	-0,089367	0,170328	10,172836	14,922210	-29,672789	0,475118
13:32:46,05	0,386965	3,184980	-0,401972	0,424989	0,009956	-1,422016	-0,127661	0,168164	9,433889	1,765137	-34,733082	0,541555	-0,778685	-2,777718	8,245089	-35,159629	32,365366	13,119362	-0,127661	0,168164	9,433889	14,966001	-24,711729	0,541555	-0,127661	0,168164	9,433889	14,966001	-24,711729	0,541555
13:32:46,10	0,386965	3,184980	-0,401972	0,424989	0,009956	-1,422016	-0,124995	0,164595	9,447497	1,929675	-34,629326	0,543053	-0,778687	-2,775388	8,249722	-35,159891	32,345857	13,092040	-0,124995	0,164595	9,447497	14,850362	-24,817184	0,543053	-0,124995	0,164595	9,447497	14,850362	-24,817184	0,543053
13:32:46,15	0,386965	3,184980	-0,401972	0,424989	0,009956	-1,422016	-0,127011	0,165761	9,452130	1,851989	-34,724632	0,515731	-0,779747	-2,776113	8,255174	-35,129015	32,377248	13,084275	-0,127011	0,165761	9,452130	14,864249	-24,754231	0,515731	-0,127011	0,165761	9,452130	14,864249	-24,754231	0,515731
13:32:46,20	0,386965	3,184980	-0,401972	0,424989	0,009956	-1,422016	-0,125854	0,166317	9,457582	1,865717	-34,653407	0,507966	-0,779159	-2,773027	8,257892	-35,131991	32,397232	13,098387	-0,125854	0,166317	9,457582	14,921597	-24,773857	0,507966	-0,125854	0,166317	9,457582	14,921597	-24,773857	0,507966
13:32:46,25	0,386965	3,184980	-0,401972	0,424989	0,009956	-1,422016	-0,128821	0,167351	9,460300	1,827765	-34,820241	0,522078	-0,778050	-2,775183	8,261393	-35,169983	32,382471	13,110581	-0,127508	0,165312	9,463801	14,879006	-24,768133	0,534273	-0,127508	0,165312	9,463801	14,879006	-24,768133	0,534273
13:32:46,30	0,386965	3,184980	-0,401972	0,424989	0,009956	-1,422016	-0,127508	0,165312	9,463801	1,902015	-34,777476	0,534273	-0,772448	-2,768262	8,313536	-35,009415	32,093712	13,113555	-0,127508	0,165312	9,463801	14,879006	-24,768133	0,534273	-0,127508	0,165312	9,463801	14,879006	-24,768133	0,534273
13:32:46,35	0,386965	3,184980	-0,401972	0,424989	0,009956	-1,422016	-0,136303	0,163921	9,515943	1,804565	-34,951420	0,537246	-0,626574	-2,443805	10,924632	-23,437393	27,698722	12,932409	-0,136303	0,163921	9,515943	14,672352	-24,251609	0,537246	-0,136303	0,163921	9,515943	14,672352	-24,251609	0,537246
13:32:46,40	0,386965	3,184980	-0,401972	0,424989	0,009956	-1,422016	-0,490228	0,199819	12,127040	1,917711	-41,136336	0,356100	-0,761373	-2,650508	11,343828	-34,621998	34,636146	12,902405	-0,490228	0,199819	12,127040	17,603488	-2,653456	0,356100	-0,490228	0,199819	12,127040	17,603488	-2,653456	0,356100
13:32:46,45	0,386965	3,184980	-0,401972	0,424989	0,009956	-1,422016	-0,243818	0,213207	12,546236	1,637223	-41,477866	0,326097	-0,783038	-2,872390	7,322296	-37,065920	30,898042	13,231673	-0,243818	0,213207	12,546236	18,373945	-22,338185	0,326097	-0,243818	0,213207	12,546236	18,373945	-22,338185	0,326097
13:32:46,50	0,386963	3,184981	-0,401991	0,424986	0,059988	-1,421999	-0,040830	0,121028	8,524704	1,971239	-31,169961	0,655364	-0,771143	-2,842204	6,735380	-34,201483	29,471589	13,219807	-0,072920	0,125819	7,937788	11,795807	-23,920519	0,643499	-0,072920	0,125819	7,937788	11,795807	-23,920519	0,643499
13:32:46,55	0,386963	3,184981	-0,401991	0,424986	0,059988	-1,421999	-0,074200	0,127179	7,951387	1,849618	-29,708354	0,645043	-0,771680	-2,840415	6,748979	-34,198259	29,471255	13,221352	-0,074200	0,127179	7,951387	11,833152	-23,883628	0,645043	-0,074200	0,127179	7,951387	11,833152	-23,883628	0,645043
13:32:46,60	0,386963	3,184981	-0,401991	0,424986	0,059988	-1,421999	-0,074200	0,127179	7,951387	1,849618	-29,708354	0,645043	-0,769797	-2,837561	6,752499	-34,168680	29,550858	13,246430	-0,074200	0,127179	7,951387	11,833152	-23,883628	0,645043	-0,074200	0,127179	7,951387	11,833152	-23,883628	0,645043
13:32:46,65	0,386963	3,184981	-0,401991	0,424986	0,059988	-1,421999	-0,075526	0,127126	7,962293	1,920334	-29,797494	0,669806	-0,770971	-2,839293	6,759885	-34,181749	29,540228	13,246115	-0,075526	0,127126	7,962293	11,899748	-23,868678	0,669806	-0,075526	0,127126	7,962293	11,899748	-23,868678	0,669806
13:32:46,70	0,386963	3,184981	-0,401991	0,424986	0,059988	-1,421999	-0,073589	0,130785	7,964595	1,729693	-29,715000	0,648778	-0,775108	-2,839142	6,762187	-34,197774	29,549017	13,225087	-0,073589	0,130785	7,964595	11,996296	-23,938303	0,648778	-0,073589	0,130785	7,964595	11,996296	-23,938303	0,648778
13:32:46,75	0,386963	3,184981	-0,401991	0,424986	0,059988	-1,421999	-0,073589	0,130785	7,964595	1,729693	-29,715000	0,648778	-0,772144	-2,834832	6,766836	-34,189332	29,555135	13,218674	-0,078804	0,130373	7,969244	11,994895	-23,795844	0,642365	-0,078804	0,130373	7,969244	11,994895	-23,795844	0,642365
13:32:46,80	0,386963	3,184981	-0,401991	0,424986	0,059988	-1,421999	-0,078804	0,130373	7,969244	1,760642	-29,981949	0,642365	-0,769162	-2,837846	6,768811	-34,180416	29,548654	13,231777	-0,078804	0,130373	7,969244	11,994895	-23,795844	0,642365	-0,078804	0,130373	7,969244	11,994895	-23,795844	0,642365
13:32:46,85	0,386963	3,184981	-0,401991	0,424986	0,059988	-1,421999	-0,076843	0,125156	7,976266	2,003342	-29,879208	0,651936	-0,765018	-2,838832	6,774634	-34,190441	29,559540	13,214719	-0,076843	0,125156	7,976266	11,828085	-23,847038	0,651936	-0,076843	0,125156	7,976266	11,828085	-23,847038	0,651936
13:32:46,90	0,386963	3,184981	-0,401991	0,424986	0,059988	-1,421999	-0,076843	0,125156	7,976266	2,003342	-29,879208	0,651936	-0,767401	-2,840183	6,773480	-34,202314	29,560459	13,234342	-0,076843	0,125156	7,976266	11,828085	-23,847038	0,651936	-0,076843	0,125156	7,976266	11,828085	-23,847038	0,651936
13:32:46,95	0,386963	3,184981	-0,401991	0,424986	0,059988	-1,421999	-0,076541	0,123590	7,975888	2,111472	-29,878167	0,658033	-0,772097	-2,838374	6,773083	-34,188226	29,558771	13,233841	-0,076541	0,123590	7,975888	11,813268	-23,869723	0,658033	-0,076541	0,123590	7,975888	11,813268	-23,869723	0,658033
13:32:47,00	0,386963	3,184981	-0,401991	0,424986	0,059988	-1,421999	-0,072005	0,126330	7,981741	1,965304	-29,613750	0,667030	-0,772042	-2,842741	6,779333	-34,179406	29,542982	13,243339	-0,072005	0,126330	7,981741	11,882201	-23,961332	0,667030	-0,072005	0,126330	7,981741	11,882201	-23,961332	0,667030
13:32:47,05	0,386963	3,184981	-0,401991	0,424986	0,059988	-1,421999	-0,072005	0,126330	7,981741	1,965304	-29,613750	0,667030	-0,769684	-2,837743	6,777382	-34,168297	29,564520	13,251096	-0,072005	0,126330	7,981741	11,882201	-23,961332	0,667030	-0,072005	0,126330	7,981741	11,882201	-23,961332	0,667030
13:32:47,10	0,386963	3,184981	-0,401991	0,424986	0,059988	-1,421999	-0,077512	0,126786	7,979789	1,965770	-29,901255	0,674787	-0,767884	-2,838116	6,779690	-34,164153	29,566341	13,211202	-0,077512	0,126786	7,979789	11,918506	-23,816549	0,674787	-0,077512	0,126786	7,979789	11,918506	-23,816549	0,674787
13:32:47,15	0,386963	3,184981	-0,401991	0,424986	0,059988	-1,421999	-0,078089	0,125042	7,982098	2,060151	-29,928579	0,634893	-0,770195	-2,837000	6,781242	-34,141830	29,560651	13,204767	-0,078089	0,125042	7,982098	11,875917	-23,798581	0,634893	-0,078089	0,125042	7,982098	11,875917	-23,798581	0,634893
13:32:47,20	0,386963	3,184981	-0,401991	0,424986	0,059988	-1,421999	-0,077900	0,127601	7,983650	1,933290	-29,896569	0,628458	-0,769022	-2,836396	6,784338	-34,150263	29,561889	13,193611	-0,077900	0,127601	7,983650	11,949977	-23,781415	0,628458	-0,077900	0,127601	7,983650	11,949977	-23,781415	0,628458
13:32:47,25	0,386963	3,184981	-0,401991	0,424986	0,059988	-1,421999	-0,079010	0,126887	7,986746	1,967271	-29,962214	0,617302	-0,767919	-2,838858	6,783973	-34,190098	29,573032	13,233186	-0,079010	0,126887	7,986746	11,927913	-23,759921	0,617302	-0,079010	0,126887	7,986746	11,927913	-23,759921	0,617302
13:32:47,30	0,386963	3,184981	-0,401991	0,424986	0,059988	-1,421999	-0,077430	0,124701	7,986381	2,070707	-29,920102	0,656877	-0,770921	-2,839710	6,784335	-34,204792	29,521398	13,206592	-0,077430	0,124701	7,986381	11,859702	-23,841870	0,656877	-0,077430	0,124701	7,986381	11,859702	-23,841870	0,656877
13:32:47,35	0,386963	3,184981	-0,401991	0,424986	0,059988	-1,421999	-0,075834	0,125782	7,987575	1,986148	-29,785465	0,673179	-0,769653	-2,839699	6,785167	-34,159543	29,522674	13,249488	-0,075834	0,125782	7,987575	11,860020	-23,832527	0,673179	-0,075834	0,125782	7,987575	11,860020	-23,832527	0,673179
13:32:47,40	0,386963	3,184981	-0,401991	0,424986	0,059988	-1,421999	-0,074822	0,125914	7,988718	1,990827	-29,776595	0,659073	-0,770274	-2,840509	6,786311	-34,191646	29,554571	13,235381	-0,074822	0,125914	7,988718	11,875106	-23,903094	0,659073	-0,074822	0,125914	7,988718	11,875106	-23,903094	0,659073
13:32:47,45	0,386963	3,184981	-0,401991	0,424986	0,059988	-1,421999	-0,079328	0,128442	7,989491	1,871110	-29,964124	0,653633	-0,770209	-2,835343	6,787083	-34,145269	29,541299	13,229942	-0,079328	0,128442	7,989491	11,953770	-23,736877	0,653633	-0,079328	0,128442	7,989491	11,953770	-23,736877	0,653633
13:32:47,50	0,386963	3,184981	-0,401991	0,424986	0,059988	-1,421999	-0,076163	0,128000	7,989090	1,919862	-29,856510	0,645543	-0,771410	-2,838305	6,786682	-34,181711	29,592146	13,221852	-0,076163	0,128000	7,989090	11,967893	-23,877741	0,645543	-0,076163	0,128000	7,989090	11,967893	-23,877741	0,645543
13:32:47,55	0,386963	3,184981	-0,401991	0,424986	0,059988	-1,421999	-0,076163	0,128000	7,989090	1,919862	-29,856510	0,645543	-0,772540	-2,839903	6,785939	-34,149187	29,561840	13,239947	-0,076163	0,128000	7,989090	11,967893	-23,877741	0,645543	-0,076163	0,128000	7,989090	11,967893	-23,877741	0,645543
13:32:47,60	0,386963	3,184981	-0,401991	0,424986	0,059988	-1,421999	-0,074214	0,128180	7,988347	1,900517	-29,711866	0,663639	-0,769561	-2,838332	6,788269	-34,130558	29,548580	13,228971	-0,074214	0,128180	7,988347	11,962680	-23,886058	0,663639	-0,074214	0,128180	7,988347	11,962680	-23,886058	0,663639
13:32:47,65	0,386963	3,184981	-0,401991	0,424986	0,059988	-1,421999	-0,076646	0,123448	7,990304	2,142307	-29,830765	0,667887	-0,767226	-2,840162	6,787896	-34,144767	29,554353	13,244196	-0,076646	0,123448	7,990304	11,833007	-23,814035	0,667887	-0,076646	0,123448	7,990304	11,833007	-23,814035	0,667887
13:32:47,70	0,386963	3,184981	-0,401991	0,424986	0,059988	-1,421999	-0,078138	0,129057	7,993025	1,859129	-29,897938	0,690288	-0,771338	-2,836066	6,790617	-34,131543	29,556503	13,266596	-0,078138	0,129057	7,993025	11,990113	-23,764136	0,690288	-0,078138	0,129057	7,993025	11,990113	-23,764136	0,690288
13:32:47,75	0,386963	3,184981	-0,401991	0,424986	0,059988	-1,421999	-0,078138	0,129057	7,993025	1,859129	-29,897938	0,690288	-0,769559	-2,836922	6,787896	-34,124268	29,555014	13,253775	-0,078138	0,129057	7,993025	11,990113	-23,764136	0,690288	-0,078138	0,129057	7,993025	11,990113	-23,764136	0,690288
13:32:47,81	0,386963	3,184981	-0,401991	0,424986	0,059988	-1,421999	-0,074808	0,125863	7,990667	2,004769	-29,769412	0,657982	-0,770711	-2,835108	6,790588	-34,115696	29,553728	13,223007	-0,074808	0,125863	7,990667	11,885021	-23,897003	0,657982	-0,074808	0,125863	7,990667	11,885021	-23,897003	0,657982
13:32:47,86	0,386963	3,184981	-0,401991	0,424986	0,059988	-1,421999	-0,075394	0,124156	7,992616	2,091607	-29,800566	0,661868	-0,770739	-2,837798	6,791386	-34,133654	29,550704	13,246430	-0,075394	0,124156	7,992616	11,837823	-23,882120	0,661868	-0,075394	0,124156	7,992616	11,837823	-23,882120	0,661868
13:32:47,91	0,386963	3,184981	-0,401991	0,424986	0,059988	-1,421999	-0,075394	0,124156	7,992616	2,091607	-29,800566	0,661868	-0,768154	-2,832114	6,851760	-33,843774	29,531016	13,260670	-0,075394	0,124156	7,992616	11,837823	-23,882120	0,661868	-0,075394	0,124156	7,992616	11,837823	-23,882120	0,661868
13:32:47,96	0,386963	3,184981	-0,401991	0,424986	0,059988	-1,421999	-0,083153	0,128276	8,054168	2,021548	-29,896765	0,684361	-0,635106	-2,481933	9,711380	-21,492482	25,805591	12,962719	-0,083153	0,128276	8,054168	12,091231	-23,369278	0,684361	-0,083153	0,128276	8,054168	12,091231	-23,369278	0,684361
13:32:48,01	0,386963	3,184981	-0,401991	0,424986	0,059988	-1,421999	-0,235426	0,192742	11,280499	1,686389	-37,195667	0,395841	-0,774026	-2,713003	9,712974	-33,292077	32,709583	13,008475	-0,235426	0,192742	11,280499	16,816656	-18,714730	0,395841	-0,235426	0,192742	11,280499	16,816656	-18,714730	0,395841
13:32:48,06	0,386963	3,184981	-0,401991	0,424986	0,059988	-1,421999	-0,235426	0,192742	11,280499	1,686389	-37,195667	0,395841	-0,780360	-2,853051	6,192412	-32,580619	28,837008	13,291978	-0,235426	0,192742	11,280499	16,816656	-18,714730	0,395841	-0,235426	0,192742	11,280499	16,816656	-18,714730	0,395841
13:32:48,11	0,386970	3,184999	-0,401964	0,424994	0,110010	-1,422011	-0,089517	0,131609	6,809454	2,102408	-25,625947	0,694395	-0,767857	-2,824936	5,607046	-29,731445	27,450225	13,270704	-0,089517	0,131609	6,809454	12,433687	-18,598842	0,694395	-0,089517	0,131609	6,809454	12,433687	-18,598842	0,694395
13:32:48,16	0,386970	3,184999	-0,401964	0,424994	0,110010	-1,422011	-0,093314	0,133629	6,825023	2,047044	-25,802629	0,720106	-0,765399	-2,823991	5,625257	-29,737577	27,485385	13,198390	-0,093314	0,133629	6,825023	12,536886	-18,477455	0,720106	-0,093314	0,133629	6,825023	12,536886	-18,477455	0,720106
13:32:48,21	0,386970	3,184999	-0,401964	0,424994	0,110010	-1,422011	-0,093314	0,133629	6,825023	2,047044	-25,802629	0,720106	-0,770060	-2,824113	5,629563	-29,726697	27,513191	13,239332	-0,093314	0,133629	6,825023	12,536886	-18,477455	0,720106	-0,093314	0,133629	6,825023	12,536886	-18,477455	0,720106
13:32:48,26	0,386970	3,184999	-0,401964	0,424994	0,110010	-1,422011	-0,094339	0,130798	6,837420	2,198866	-25,893439	0,675275	-0,764744	-2,821166	5,635012	-29,718828	27,505629	13,251584	-0,094339	0,130798	6,837420	12,466488	-18,487848	0,675275	-0,094339	0,130798	6,837420	12,466488	-18,487848	0,675275
13:32:48,31	0,386970	3,184999	-0,401964	0,424994	0,110010	-1,422011	-0,093648	0,136416	6,840534	1,949368	-25,844138	0,683128	-0,769955	-2,818955	5,638126	-29,685914	27,535849	13,259437	-0,093648	0,136416	6,840534	12,657989	-18,492752	0,683128	-0,093648	0,136416	6,840534	12,657989	-18,492752	0,683128
13:32:48,36	0,386970	3,184999	-0,401964	0,424994	0,110010	-1,422011	-0,093083	0,131528	6,844406	2,152694	-25,892444	0,696341	-0,766004	-2,821888	5,641999	-29,778619	27,530661	13,272650	-0,093083	0,131528	6,844406	12,477614	-18,585419	0,696341	-0,093083	0,131528	6,844406	12,477614	-18,585419	0,696341
13:32:48,41	0,386970	3,184999	-0,401964	0,424994	0,110010	-1,422011	-0,093083	0,131528	6,844406	2,152694	-25,892444	0,696341	-0,760356	-2,821052	5,694479	-29,680619	27,410822	13,212744	-0,093083	0,131528	6,844406	12,477614	-18,585419	0,696341	-0,093083	0,131528	6,844406	12,477614	-18,585419	0,696341
13:32:48,46	0,386970	3,184999	-0,401964	0,424994	0,110010	-1,422011	-0,380109	0,172055	9,668708	2,066491	-32,482321	0,512049	-0,657589	-2,553052	8,466300	-21,549262	25,113349	13,088358	-0,380109	0,172055	9,668708	15,572818	-2,643739	0,512049	-0,380109	0,172055	9,668708	15,572818	-2,643739	0,512049
13:32:48,51	0,386970	3,184999	-0,401964	0,424994	0,110010	-1,422011	-0,380109	0,172055	9,668708	2,066491	-32,482321	0,512049	-0,787554	-2,737379	8,609001	-31,084429	31,544852	13,037705	-0,380109	0,172055	9,668708	15,572818	-2,643739	0,512049	-0,380109	0,172055	9,668708	15,572818	-2,643739	0,512049
13:32:48,56	0,386970	3,184999	-0,401964	0,424994	0,110010	-1,422011	-0,155495	0,192445	9,811409	1,808472	-32,275826	0,461397	-0,793010	-2,919783	4,790464	-32,087053	27,193360	13,309706	-0,155495	0,192445	9,811409	16,915411	-20,069461	0,461397	-0,155495	0,192445	9,811409	16,915411	-20,069461	0,461397
13:32:48,61	0,386911	3,184953	-0,401991	0,424992	0,160022	-1,422025	0,005199	0,105968	5,992872	2,035470	-22,612267	0,733398	-0,773349	-2,894414	4,178317	-29,301290	25,470178	13,348731	0,005199	0,105968	5,992872	10,353954	-23,020415	0,733398	0,005199	0,105968	5,992872	10,353954	-23,020415	0,733398
13:32:48,66	0,386911	3,184953	-0,401991	0,424992	0,160022	-1,422025	-0,024905	0,100422	5,396701	2,304803	-20,914683	0,793592	-0,773155	-2,896485	4,194293	-29,270737	25,545340	13,369900	-0,024905	0,100422	5,396701	10,187912	-18,959639	0,793592	-0,024905	0,100422	5,396701	10,187912	-18,959639	0,793592
13:32:48,71	0,386911	3,184953	-0,401991	0,424992	0,160022	-1,422025	-0,024905	0,100422	5,396701	2,304803	-20,914683	0,793592	-0,772025	-2,894067	4,203209	-29,304641	25,546663	13,370265	-0,027564	0,100653	5,405617	10,178225	-18,919195	0,793956	-0,027564	0,100653	5,405617	10,178225	-18,919195	0,793956
13:32:48,76	0,386911	3,184953	-0,401991	0,424992	0,160022	-1,422025	-0,026580	0,102130	5,414151	2,184736	-21,042449	0,783511	-0,773796	-2,894180	4,211743	-29,321565	25,538600	13,359820	-0,026580	0,102130	5,414151	10,201922	-18,955892	0,783511	-0,026580	0,102130	5,414151	10,201922	-18,955892	0,783511
13:32:48,81	0,386911	3,184953	-0,401991	0,424992	0,160022	-1,422025	-0,026580	0,102130	5,414151	2,184736	-21,042449	0,783511	-0,769000	-2,893398	4,216425	-29,295373	25,556460	13,363064	-0,029656	0,098367	5,418833	10,130771	-18,860646	0,786755	-0,029656	0,098367	5,418833	10,130771	-18,860646	0,786755
13:32:48,86	0,386911	3,184953	-0,401991	0,424992	0,160022	-1,422025	-0,026500	0,103372	5,421548	2,148756	-21,045082	0,799096	-0,774912	-2,893629	4,219140	-29,313170	25,566776	13,375404	-0,026500	0,103372	5,421548	10,263431	-18,964842	0,799096	-0,026500	0,103372	5,421548	10,263431	-18,964842	0,799096
13:32:48,91	0,386911	3,184953	-0,401991	0,424992	0,160022	-1,422025	-0,026500	0,103372	5,421548	2,148756	-21,045082	0,799096	-0,769026	-2,894870	4,224566	-29,335745	25,576217	13,349245	-0,026500	0,103372	5,421548	10,263431	-18,964842	0,799096	-0,026500	0,103372	5,421548	10,263431	-18,964842	0,799096
13:32:48,96	0,386911	3,184953	-0,401991	0,424992	0,160022	-1,422025	-0,028368	0,097654	5,426973	2,442984	-21,166488	0,772936	-0,773078	-2,894003	4,227274	-29,314563	25,597941	13,332968	-0,027093	0,101596	5,429682	10,242666	-18,965909	0,756659	-0,027093	0,101596	5,429682	10,242666	-18,965909	0,756659
13:32:49,01	0,386911	3,184953	-0,401991	0,424992	0,160022	-1,422025	-0,027093	0,101596	5,429682	2,267389	-21,092720	0,756659	-0,772454	-2,891689	4,229612	-29,298310	25,604969	13,341745	-0,027093	0,101596	5,429682	10,242666	-18,965909	0,756659	-0,027093	0,101596	5,429682	10,242666	-18,965909	0,756659
13:32:49,06	0,386911	3,184953	-0,401991	0,424992	0,160022	-1,422025	-0,029409	0,102213	5,432019	2,249513	-21,202571	0,765436	-0,773087	-2,893907	4,231973	-29,331250	25,627350	13,389376	-0,029409	0,102213	5,432019	10,273232	-18,893984	0,765436	-0,029409	0,102213	5,432019	10,273232	-18,893984	0,765436
13:32:49,11	0,386911	3,184953	-0,401991	0,424992	0,160022	-1,422025	-0,027171	0,101652	5,434381	2,281607	-21,125924	0,813068	-0,772390	-2,893360	4,237022	-29,282875	25,598794	13,356023	-0,027171	0,101652	5,434381	10,261274	-18,993002	0,813068	-0,027171	0,101652	5,434381	10,261274	-18,993002	0,813068
13:32:49,16	0,386911	3,184953	-0,401991	0,424992	0,160022	-1,422025	-0,027994	0,101322	5,439430	2,298235	-21,112551	0,779714	-0,776518	-2,895384	4,235441	-29,309297	25,653007	13,333754	-0,027994	0,101322	5,439430	10,251979	-18,915020	0,779714	-0,027994	0,101322	5,439430	10,251979	-18,915020	0,779714
13:32:49,21	0,386911	3,184953	-0,401991	0,424992	0,160022	-1,422025	-0,025880	0,104106	5,440241	2,205510	-21,015685	0,818820	-0,775858	-2,893798	4,237833	-29,268132	25,650423	13,395129	-0,025880	0,104106	5,440241	10,377860	-18,984079	0,818820	-0,025880	0,104106	5,440241	10,377860	-18,984079	0,818820
13:32:49,26	0,386911	3,184953	-0,401991	0,424992	0,160022	-1,422025	-0,026351	0,102435	5,441363	2,256429	-21,067201	0,779464	-0,774175	-2,894226	4,238955	-29,309537	25,632776	13,355773	-0,026351	0,102435	5,441363	10,297588	-18,998637	0,779464	-0,026351	0,102435	5,441363	10,297588	-18,998637	0,779464
13:32:49,31	0,386911	3,184953	-0,401991	0,424992	0,160022	-1,422025	-0,026351	0,102435	5,441363	2,256429	-21,067201	0,779464	-0,774698	-2,893452	4,242848	-29,283073	25,628977	13,353035	-0,026351	0,102435	5,441363	10,297588	-18,998637	0,779464	-0,026351	0,102435	5,441363	10,297588	-18,998637	0,779464
13:32:49,36	0,386911	3,184953	-0,401991	0,424992	0,160022	-1,422025	-0,026760	0,103275	5,445256	2,222703	-21,063630	0,776726	-0,774081	-2,893035	4,243624	-29,275548	25,642538	13,348243	-0,026760	0,103275	5,445256	10,329784	-18,962992	0,776726	-0,026760	0,103275	5,445256	10,329784	-18,962992	0,776726
13:32:49,41	0,386911	3,184953	-0,401991	0,424992	0,160022	-1,422025	-0,027430	0,102949	5,446032	2,255163	-21,098747	0,771934	-0,770689	-2,895695	4,243983	-29,344288	25,620358	13,328832	-0,027430	0,102949	5,446032	10,336650	-18,945493	0,771934	-0,027430	0,102949	5,446032	10,336650	-18,945493	0,771934
13:32:49,46	0,386911	3,184953	-0,401991	0,424992	0,160022	-1,422025	-0,026822	0,098681	5,446391	2,423534	-21,115573	0,752523	-0,771227	-2,895383	4,246339	-29,325862	25,632805	13,351786	-0,026822	0,098681	5,446391	10,169964	-19,010045	0,752523	-0,026822	0,098681	5,446391	10,169964	-19,010045	0,752523
13:32:49,51	0,386911	3,184953	-0,401991	0,424992	0,160022	-1,422025	-0,027752	0,099166	5,452628	2,401017	-21,146532	0,772744	-0,770644	-2,894647	4,250221	-29,327870	25,614008	13,349053	-0,027752	0,099166	5,452628	10,185528	-18,968011	0,772744	-0,027752	0,099166	5,452628	10,185528	-18,968011	0,772744
13:32:49,56	0,386911	3,184953	-0,401991	0,424992	0,160022	-1,422025	-0,027752	0,099166	5,452628	2,401017	-21,146532	0,772744	-0,774155	-2,891470	4,247903	-29,296361	25,600455	13,373795	-0,027752	0,099166	5,452628	10,185528	-18,968011	0,772744	-0,027752	0,099166	5,452628	10,185528	-18,968011	0,772744
13:32:49,61	0,386911	3,184953	-0,401991	0,424992	0,160022	-1,422025	-0,027980	0,097117	5,453021	2,549495	-21,134742	0,743997	-0,768755	-2,895474	4,250613	-29,286388	25,638506	13,320305	-0,027980	0,097117	5,453021	10,173201	-18,938278	0,743997	-0,027980	0,097117	5,453021	10,173201	-18,938278	0,743997
13:32:49,66	0,386911	3,184953	-0,401991	0,424992	0,160022	-1,422025	-0,027980	0,097117	5,453021	2,549495	-21,134742	0,743997	-0,775259	-2,894762	4,251384	-29,294217	25,635139	13,333326	-0,027980	0,097117	5,453021	10,173201	-18,938278	0,743997	-0,027980	0,097117	5,453021	10,173201	-18,938278	0,743997
13:32:49,71	0,386911	3,184953	-0,401991	0,424992	0,160022	-1,422025	-0,031258	0,102489	5,451862	2,254518	-21,299789	0,792964	-0,771769	-2,889949	4,249454	-29,289548	25,622265	13,369273	-0,031258	0,102489	5,451862	10,299908	-18,846040	0,792964	-0,031258	0,102489	5,451862	10,299908	-18,846040	0,792964
13:32:49,76	0,386911	3,184953	-0,401991	0,424992	0,160022	-1,422025	-0,031258	0,102489	5,451862	2,254518	-21,299789	0,792964	-0,774062	-2,894022	4,253731	-29,290910	25,649366	13,352017	-0,026584	0,102439	5,456139	10,321376	-18,984623	0,775708	-0,026584	0,102439	5,456139	10,321376	-18,984623	0,775708
13:32:49,82	0,386911	3,184953	-0,401991	0,424992	0,160022	-1,422025	-0,027454	0,102985	5,458445	2,220221	-21,112438	0,754257	-0,774101	-2,892996	4,256037	-29,302869	25,620152	13,330566	-0,027454	0,102985	5,458445	10,304569	-18,957337	0,754257	-0,027454	0,102985	5,458445	10,304569	-18,957337	0,754257
13:32:49,87	0,386911	3,184953	-0,401991	0,424992	0,160022	-1,422025	-0,028167	0,101389	5,455329	2,295785	-21,152946	0,746652	-0,772361	-2,893176	4,252921	-29,309536	25,615386	13,322961	-0,028167	0,101389	5,455329	10,254797	-18,941813	0,746652	-0,028167	0,101389	5,455329	10,254797	-18,941813	0,746652
13:32:49,92	0,386911	3,184953	-0,401991	0,424992	0,160022	-1,422025	-0,028167	0,101389	5,455329	2,295785	-21,152946	0,746652	-0,771993	-2,891788	4,272052	-29,148870	25,560653	13,342101	-0,028167	0,101389	5,455329	10,254797	-18,941813	0,746652	-0,028167	0,101389	5,455329	10,254797	-18,941813	0,746652
13:32:49,97	0,386911	3,184953	-0,401991	0,424992	0,160022	-1,422025	-0,029554	0,101764	5,474459	2,309214	-21,058539	0,765793	-0,645503	-2,539043	7,137420	-17,038587	22,428826	13,114688	-0,029554	0,101764	5,474459	10,297670	-18,738562	0,765793	-0,029554	0,101764	5,474459	10,297670	-18,738562	0,765793
13:32:50,02	0,386911	3,184953	-0,401991	0,424992	0,160022	-1,422025	-0,398285	0,168593	8,339828	2,177015	-28,178826	0,538379	-0,773609	-2,739243	7,432455	-27,721705	28,957066	13,100489	-0,398285	0,168593	8,339828	15,411535	3,086529	0,538379	-0,398285	0,168593	8,339828	15,411535	3,086529	0,538379
13:32:50,07	0,386911	3,184953	-0,401991	0,424992	0,160022	-1,422025	-0,160853	0,179436	8,634862	1,925217	-28,348341	0,524180	-0,798961	-2,931909	3,519850	-28,797453	25,436188	13,398830	-0,160853	0,179436	8,634862	16,010946	-15,721381	0,524180	-0,160853	0,179436	8,634862	16,010946	-15,721381	0,524180
13:32:50,12	0,387008	3,184926	-0,402012	0,424998	0,210002	-1,422024	0,018676	0,105059	4,722258	2,205790	-18,184010	0,822521	-0,787077	-2,902749	2,979637	-25,869331	24,344530	13,421758	-0,012519	0,109347	4,182045	11,085191	-15,741769	0,845449	-0,012519	0,109347	4,182045	11,085191	-15,741769	0,845449
13:32:50,17	0,387008	3,184926	-0,402012	0,424998	0,210002	-1,422024	-0,012314	0,111706	4,202234	2,402682	-16,661858	0,788581	-0,789223	-2,901747	2,999826	-25,812370	24,339253	13,364890	-0,012314	0,111706	4,202234	11,171637	-15,695233	0,788581	-0,012314	0,111706	4,202234	11,171637	-15,695233	0,788581
13:32:50,22	0,387008	3,184926	-0,402012	0,424998	0,210002	-1,422024	-0,018757	0,110640	4,208838	2,475953	-17,000205	0,801049	-0,785079	-2,896700	3,006430	-25,806307	24,356347	13,377357	-0,018757	0,110640	4,208838	11,161221	-15,527784	0,801049	-0,018757	0,110640	4,208838	11,161221	-15,527784	0,801049
13:32:50,27	0,387008	3,184926	-0,402012	0,424998	0,210002	-1,422024	-0,016789	0,111540	4,215838	2,427907	-16,916426	0,811269	-0,786842	-2,897955	3,013430	-25,823015	24,364556	13,387577	-0,016789	0,111540	4,215838	11,183827	-15,598518	0,811269	-0,016789	0,111540	4,215838	11,183827	-15,598518	0,811269
13:32:50,32	0,387008	3,184926	-0,402012	0,424998	0,210002	-1,422024	-0,016789	0,111540	4,215838	2,427907	-16,916426	0,811269	-0,785614	-2,897559	3,018094	-25,803870	24,349617	13,374645	-0,016789	0,111540	4,215838	11,183827	-15,598518	0,811269	-0,016789	0,111540	4,215838	11,183827	-15,598518	0,811269
13:32:50,37	0,387008	3,184926	-0,402012	0,424998	0,210002	-1,422024	-0,017419	0,113948	4,221274	2,330358	-16,988674	0,828904	-0,785600	-2,893500	3,023126	-25,807960	24,381955	13,373265	-0,017419	0,113948	4,221274	11,275307	-15,621252	0,828904	-0,017419	0,113948	4,221274	11,275307	-15,621252	0,828904
13:32:50,42	0,387008	3,184926	-0,402012	0,424998	0,210002	-1,422024	-0,017419	0,113948	4,221274	2,330358	-16,988674	0,828904	-0,787884	-2,894455	3,049911	-25,839184	24,402993	13,342890	-0,017419	0,113948	4,221274	11,275307	-15,621252	0,828904	-0,017419	0,113948	4,221274	11,275307	-15,621252	0,828904
13:32:50,47	0,387008	3,184926	-0,402012	0,424998	0,210002	-1,422024	-0,019299	0,114193	4,252319	2,315199	-17,080174	0,766581	-0,677380	-2,625106	5,528974	-16,960844	21,689863	13,193073	-0,019299	0,114193	4,252319	11,279313	-15,565221	0,766581	-0,019299	0,114193	4,252319	11,279313	-15,565221	0,766581
13:32:50,52	0,387008	3,184926	-0,402012	0,424998	0,210002	-1,422024	-0,307813	0,153167	6,731382	2,378044	-23,037494	0,616764	-0,798052	-2,798311	5,983379	-26,570967	28,114971	13,179450	-0,307813	0,153167	6,731382	14,401674	1,125841	0,616764	-0,307813	0,153167	6,731382	14,401674	1,125841	0,616764
13:32:50,57	0,387008	3,184926	-0,402012	0,424998	0,210002	-1,422024	-0,097477	0,171070	7,185787	2,206323	-23,635195	0,603141	-0,787700	-2,974376	2,173798	-26,716797	22,766189	13,462219	-0,097477	0,171070	7,185787	15,635351	-15,983218	0,603141	-0,097477	0,171070	7,185787	15,635351	-15,983218	0,603141
13:32:50,62	0,386912	3,184971	-0,401993	0,424998	0,260029	-1,421983	0,049824	0,074073	3,376206	2,545108	-13,427432	0,885910	-0,770157	-2,948217	1,660930	-24,377114	21,300205	13,477634	0,018397	0,071959	2,863338	8,204070	-13,746580	0,901325	0,018397	0,071959	2,863338	8,204070	-13,746580	0,901325
13:32:50,67	0,386912	3,184971	-0,401993	0,424998	0,260029	-1,421983	0,018397	0,071959	2,863338	2,555279	-12,302402	0,901325	-0,768841	-2,946900	1,680009	-24,370815	21,386242	13,522435	0,018397	0,071959	2,863338	8,204070	-13,746580	0,901325	0,018397	0,071959	2,863338	8,204070	-13,746580	0,901325
13:32:50,72	0,386912	3,184971	-0,401993	0,424998	0,260029	-1,421983	0,016599	0,071478	2,882417	2,657960	-12,433476	0,946126	-0,769396	-2,946599	1,693968	-24,379794	21,369727	13,484382	0,016599	0,071478	2,882417	8,268978	-13,736489	0,946126	0,016599	0,071478	2,882417	8,268978	-13,736489	0,946126
13:32:50,77	0,386912	3,184971	-0,401993	0,424998	0,260029	-1,421983	0,016256	0,074922	2,906501	2,496060	-12,442465	0,931453	-0,771652	-2,944881	1,704093	-24,354574	21,396713	13,507762	0,016256	0,074922	2,906501	8,377434	-13,718578	0,931453	0,016256	0,074922	2,906501	8,377434	-13,718578	0,931453
13:32:50,82	0,386912	3,184971	-0,401993	0,424998	0,260029	-1,421983	0,016280	0,072151	2,909614	2,639280	-12,434881	0,919895	-0,769264	-2,946288	1,707206	-24,349512	21,392775	13,496204	0,016280	0,072151	2,909614	8,303119	-13,712853	0,919895	0,016280	0,072151	2,909614	8,303119	-13,712853	0,919895
13:32:50,87	0,386912	3,184971	-0,401993	0,424998	0,260029	-1,421983	0,018367	0,076412	2,916955	2,414505	-12,361442	0,891234	-0,773998	-2,945964	1,714547	-24,381481	21,407570	13,467543	0,018367	0,076412	2,916955	8,412879	-13,803241	0,891234	0,018367	0,076412	2,916955	8,412879	-13,803241	0,891234
13:32:50,92	0,386912	3,184971	-0,401993	0,424998	0,260029	-1,421983	0,018367	0,076412	2,916955	2,414505	-12,361442	0,891234	-0,772733	-2,944729	1,720756	-24,358589	21,425040	13,445111	0,018367	0,076412	2,916955	8,412879	-13,803241	0,891234	0,018367	0,076412	2,916955	8,412879	-13,803241	0,891234
13:32:50,97	0,386912	3,184971	-0,401993	0,424998	0,260029	-1,421983	0,016130	0,075629	2,925900	2,468959	-12,490360	0,906336	-0,772202	-2,944418	1,723492	-24,385523	21,425771	13,482645	0,016130	0,075629	2,925900	8,405873	-13,756565	0,906336	0,016130	0,075629	2,925900	8,405873	-13,756565	0,906336
13:32:51,02	0,386912	3,184971	-0,401993	0,424998	0,260029	-1,421983	0,016130	0,075629	2,925900	2,468959	-12,490360	0,906336	-0,771023	-2,949077	1,726221	-24,406700	21,433795	13,476127	0,019575	0,072280	2,928629	8,313466	-13,870221	0,899818	0,019575	0,072280	2,928629	8,313466	-13,870221	0,899818
13:32:51,07	0,386912	3,184971	-0,401993	0,424998	0,260029	-1,421983	0,014126	0,075330	2,931314	2,539721	-12,618093	0,871413	-0,772155	-2,945181	1,728933	-24,383119	21,442163	13,474884	0,014126	0,075330	2,931314	8,453156	-13,726989	0,871413	0,014126	0,075330	2,931314	8,453156	-13,726989	0,871413
13:32:51,12	0,386912	3,184971	-0,401993	0,424998	0,260029	-1,421983	0,014126	0,075330	2,931314	2,539721	-12,618093	0,871413	-0,772740	-2,947427	1,731669	-24,399082	21,467744	13,493149	0,019005	0,074591	2,934077	8,407934	-13,865484	0,916840	0,019005	0,074591	2,934077	8,407934	-13,865484	0,916840
13:32:51,17	0,386912	3,184971	-0,401993	0,424998	0,260029	-1,421983	0,016997	0,076456	2,938336	2,435920	-12,471827	0,913941	-0,773351	-2,944756	1,735928	-24,403525	21,447645	13,490250	0,016997	0,076456	2,938336	8,437720	-13,806056	0,913941	0,016997	0,076456	2,938336	8,437720	-13,806056	0,913941
13:32:51,22	0,386912	3,184971	-0,401993	0,424998	0,260029	-1,421983	0,016551	0,075331	2,940286	2,483990	-12,476640	0,912243	-0,772154	-2,944932	1,737878	-24,392817	21,429445	13,488551	0,016551	0,075331	2,940286	8,397510	-13,775866	0,912243	0,016551	0,075331	2,940286	8,397510	-13,775866	0,912243
13:32:51,27	0,386912	3,184971	-0,401993	0,424998	0,260029	-1,421983	0,018964	0,071252	2,939548	2,660977	-12,339493	0,940468	-0,769828	-2,949062	1,737140	-24,400318	21,393195	13,516777	0,018964	0,071252	2,939548	8,254261	-13,828204	0,940468	0,018964	0,071252	2,939548	8,254261	-13,828204	0,940468
13:32:51,32	0,386912	3,184971	-0,401993	0,424998	0,260029	-1,421983	0,018724	0,074769	2,941794	2,527439	-12,409337	0,859064	-0,769114	-2,944616	1,741755	-24,362877	21,438954	13,452846	0,018724	0,074769	2,941794	8,396825	-13,879166	0,859064	0,018724	0,074769	2,941794	8,396825	-13,879166	0,859064
13:32:51,37	0,386912	3,184971	-0,401993	0,424998	0,260029	-1,421983	0,018724	0,074769	2,941794	2,527439	-12,409337	0,859064	-0,771495	-2,942866	1,743307	-24,366012	21,423541	13,465823	0,018724	0,074769	2,941794	8,396825	-13,879166	0,859064	0,018724	0,074769	2,941794	8,396825	-13,879166	0,859064
13:32:51,42	0,386912	3,184971	-0,401993	0,424998	0,260029	-1,421983	0,014432	0,075794	2,945715	2,468218	-12,560645	0,889514	-0,769697	-2,944464	1,748372	-24,373277	21,448290	13,473373	0,014432	0,075794	2,945715	8,418063	-13,693556	0,889514	0,014432	0,075794	2,945715	8,418063	-13,693556	0,889514
13:32:51,47	0,386912	3,184971	-0,401993	0,424998	0,260029	-1,421983	0,015315	0,073981	2,947670	2,576458	-12,571219	0,919066	-0,770367	-2,944536	1,745262	-24,407927	21,463875	13,495374	0,015315	0,073981	2,947670	8,383995	-13,773410	0,919066	0,015315	0,073981	2,947670	8,383995	-13,773410	0,919066
13:32:51,52	0,386912	3,184971	-0,401993	0,424998	0,260029	-1,421983	0,016634	0,074494	2,952329	2,563989	-12,488886	0,896507	-0,771470	-2,945423	1,749921	-24,388965	21,469290	13,472815	0,016634	0,074494	2,952329	8,411741	-13,794665	0,896507	0,016634	0,074494	2,952329	8,411741	-13,794665	0,896507
13:32:51,57	0,386912	3,184971	-0,401993	0,424998	0,260029	-1,421983	0,017051	0,072244	2,955052	2,687591	-12,505130	0,905715	-0,769730	-2,946909	1,752644	-24,418522	21,493981	13,482024	0,017051	0,072244	2,955052	8,358722	-13,843666	0,905715	0,017051	0,072244	2,955052	8,358722	-13,843666	0,905715
13:32:51,63	0,386912	3,184971	-0,401993	0,424998	0,260029	-1,421983	0,017051	0,072244	2,955052	2,687591	-12,505130	0,905715	-0,770347	-2,945464	1,753005	-24,423004	21,470567	13,456982	0,017051	0,072244	2,955052	8,358722	-13,843666	0,905715	0,017051	0,072244	2,955052	8,358722	-13,843666	0,905715
13:32:51,68	0,386912	3,184971	-0,401993	0,424998	0,260029	-1,421983	0,016108	0,073500	2,955413	2,599742	-12,546347	0,880674	-0,770940	-2,947689	1,753423	-24,433314	21,486378	13,490823	0,016108	0,073500	2,955413	8,369498	-13,810847	0,880674	0,016108	0,073500	2,955413	8,369498	-13,810847	0,880674
13:32:51,73	0,386912	3,184971	-0,401993	0,424998	0,260029	-1,421983	0,018332	0,072902	2,955831	2,639382	-12,447558	0,914515	-0,769573	-2,937656	1,770267	-24,045996	21,399120	13,480368	0,018332	0,072902	2,955831	8,362185	-13,886605	0,914515	0,018332	0,072902	2,955831	8,362185	-13,886605	0,914515
13:32:51,78	0,386912	3,184971	-0,401993	0,424998	0,260029	-1,421983	0,008959	0,076734	2,972675	2,558184	-12,555889	0,904059	-0,639541	-2,581744	4,730771	-12,074372	18,163029	13,218459	0,008959	0,076734	2,972675	8,581838	-13,259168	0,904059	0,008959	0,076734	2,972675	8,581838	-13,259168	0,904059
13:32:51,83	0,386912	3,184971	-0,401993	0,424998	0,260029	-1,421983	-0,364286	0,142079	5,933178	2,343534	-19,978841	0,642150	-0,792456	-2,868699	4,652598	-26,193659	25,600969	13,250929	-0,364286	0,142079	5,933178	13,496749	8,617586	0,642150	-0,364286	0,142079	5,933178	13,496749	8,617586	0,642150
13:32:51,88	0,386912	3,184971	-0,401993	0,424998	0,260029	-1,421983	0,114055	0,046303	2,226692	2,729530	-9,531574	0,969315	-0,795767	-3,043887	1,024284	-26,865237	21,397413	13,545623	0,114055	0,046303	2,226692	6,364300	-18,484894	0,969315	0,114055	0,046303	2,226692	6,364300	-18,484894	0,969315
13:32:51,93	0,386964	3,184863	-0,402004	0,424986	0,310012	-1,422042	0,081057	0,057664	1,625870	2,692952	-7,972510	0,957131	-0,789107	-3,009630	0,423463	-23,751950	20,239903	13,533440	0,081057	0,057664	1,625870	7,219587	-14,335519	0,957131	0,081057	0,057664	1,625870	7,219587	-14,335519	0,957131
13:32:51,98	0,386964	3,184863	-0,402004	0,424986	0,310012	-1,422042	0,081374	0,054740	1,643728	2,843835	-8,002891	0,937869	-0,786733	-3,011366	0,441321	-23,793102	20,262334	13,514177	0,081374	0,054740	1,643728	7,140958	-14,390768	0,937869	0,081374	0,054740	1,643728	7,140958	-14,390768	0,937869
13:32:52,03	0,386964	3,184863	-0,402004	0,424986	0,310012	-1,422042	0,082007	0,056516	1,655779	2,703470	-7,998492	0,973496	-0,788587	-3,011027	0,453371	-23,841823	20,234971	13,549805	0,082007	0,056516	1,655779	7,139941	-14,436052	0,973496	0,082007	0,056516	1,655779	7,139941	-14,436052	0,973496
13:32:52,08	0,386964	3,184863	-0,402004	0,424986	0,310012	-1,422042	0,080006	0,057547	1,666264	2,728117	-8,142384	0,970231	-0,788480	-3,008778	0,463856	-23,837205	20,322685	13,546540	0,080006	0,057547	1,666264	7,245541	-14,422891	0,970231	0,080006	0,057547	1,666264	7,245541	-14,422891	0,970231
13:32:52,13	0,386964	3,184863	-0,402004	0,424986	0,310012	-1,422042	0,081999	0,057070	1,671714	2,739918	-8,041189	0,975979	-0,789063	-3,010743	0,469306	-23,845813	20,312625	13,552288	0,081999	0,057070	1,671714	7,219878	-14,478123	0,975979	0,081999	0,057070	1,671714	7,219878	-14,478123	0,975979
13:32:52,18	0,386964	3,184863	-0,402004	0,424986	0,310012	-1,422042	0,079088	0,056683	1,677143	2,775340	-8,202107	0,969069	-0,787272	-3,008415	0,474735	-23,846398	20,330650	13,545377	0,079088	0,056683	1,677143	7,224949	-14,410487	0,969069	0,079088	0,056683	1,677143	7,224949	-14,410487	0,969069
13:32:52,23	0,386964	3,184863	-0,402004	0,424986	0,310012	-1,422042	0,079088	0,056683	1,677143	2,775340	-8,202107	0,969069	-0,786950	-2,999805	0,541699	-23,519976	20,308515	13,535815	0,079088	0,056683	1,677143	7,224949	-14,410487	0,969069	0,079088	0,056683	1,677143	7,224949	-14,410487	0,969069
13:32:52,28	0,386964	3,184863	-0,402004	0,424986	0,310012	-1,422042	0,071471	0,060709	1,744107	2,710049	-8,304425	0,959506	-0,664482	-2,654332	3,235742	-11,309919	17,139679	13,340835	0,071471	0,060709	1,744107	7,475670	-13,914882	0,959506	0,071471	0,060709	1,744107	7,475670	-13,914882	0,959506
13:32:52,33	0,386964	3,184863	-0,402004	0,424986	0,310012	-1,422042	-0,288952	0,127385	4,438150	2,603635	-14,887781	0,764526	-0,800116	-2,842742	3,547737	-21,248597	24,053359	13,282698	-0,288952	0,127385	4,438150	12,603321	7,794956	0,764526	-0,288952	0,127385	4,438150	12,603321	7,794956	0,764526
13:32:52,38	0,386964	3,184863	-0,402004	0,424986	0,310012	-1,422042	-0,057967	0,150642	4,750145	2,412306	-14,940548	0,706390	-0,794626	-3,000626	-0,114894	-21,126348	19,417494	13,541594	-0,057967	0,150642	4,750145	14,237736	-10,390130	0,706390	-0,057967	0,150642	4,750145	14,237736	-10,390130	0,706390
13:32:52,43	0,387010	3,184936	-0,401975	0,424976	0,360025	-1,422032	0,076019	0,066945	1,087514	2,810906	-5,549458	0,965285	-0,777076	-2,978562	-0,678577	-18,608120	17,700579	13,562914	0,076019	0,066945	1,087514	8,066113	-11,516962	0,965285	0,076019	0,066945	1,087514	8,066113	-11,516962	0,965285
13:32:52,48	0,387010	3,184936	-0,401975	0,424976	0,360025	-1,422032	0,048137	0,062779	0,523830	2,799775	-3,960028	0,986605	-0,774161	-2,978985	-0,648272	-18,688158	17,727202	13,585352	0,048137	0,062779	0,523830	7,727928	-7,738778	0,986605	0,048137	0,062779	0,523830	7,727928	-7,738778	0,986605
13:32:52,53	0,387010	3,184936	-0,401975	0,424976	0,360025	-1,422032	0,047045	0,060043	0,554136	2,925092	-4,099439	1,009043	-0,775842	-2,978331	-0,629258	-18,707069	17,787463	13,561177	0,047045	0,060043	0,554136	7,638457	-7,792467	1,009043	0,047045	0,060043	0,554136	7,638457	-7,792467	1,009043
13:32:52,58	0,387010	3,184936	-0,401975	0,424976	0,360025	-1,422032	0,047320	0,061826	0,573150	2,875111	-4,131660	0,984868	-0,774688	-2,981523	-0,619523	-18,732367	17,756717	13,578480	0,047320	0,061826	0,573150	7,728437	-7,846256	0,984868	0,047320	0,061826	0,573150	7,728437	-7,846256	0,984868
13:32:52,63	0,387010	3,184936	-0,401975	0,424976	0,360025	-1,422032	0,050127	0,060176	0,592204	2,954456	-4,024287	0,997837	-0,775817	-2,981587	-0,610204	-18,743717	17,801171	13,574146	0,050127	0,060176	0,592204	7,678261	-7,959233	0,997837	0,050127	0,060176	0,592204	7,678261	-7,959233	0,997837
13:32:52,68	0,387010	3,184936	-0,401975	0,424976	0,360025	-1,422032	0,050127	0,060176	0,592204	2,954456	-4,024287	0,997837	-0,775764	-2,977005	-0,604007	-18,728255	17,823756	13,561938	0,050127	0,060176	0,592204	7,678261	-7,959233	0,997837	0,050127	0,060176	0,592204	7,678261	-7,959233	0,997837
13:32:52,73	0,387010	3,184936	-0,401975	0,424976	0,360025	-1,422032	0,046132	0,062421	0,598401	2,864987	-4,229919	0,985629	-0,779953	-2,979574	-0,599370	-18,779266	17,832790	13,549135	0,046132	0,062421	0,598401	7,765053	-7,851273	0,985629	0,046132	0,062421	0,598401	7,765053	-7,851273	0,985629
13:32:52,78	0,387010	3,184936	-0,401975	0,424976	0,360025	-1,422032	0,045973	0,062456	0,612789	2,864198	-4,243685	0,996447	-0,775715	-2,976850	-0,589619	-18,732517	17,827399	13,572756	0,045973	0,062456	0,612789	7,767001	-7,852579	0,996447	0,045973	0,062456	0,612789	7,767001	-7,852579	0,996447
13:32:52,83	0,387010	3,184936	-0,401975	0,424976	0,360025	-1,422032	0,045973	0,062456	0,612789	2,864198	-4,243685	0,996447	-0,776825	-2,978180	-0,585720	-18,721507	17,855565	13,575629	0,045973	0,062456	0,612789	7,767001	-7,852579	0,996447	0,045973	0,062456	0,612789	7,767001	-7,852579	0,996447
13:32:52,88	0,387010	3,184936	-0,401975	0,424976	0,360025	-1,422032	0,047400	0,060867	0,624852	2,957494	-4,172625	0,998929	-0,775051	-2,978880	-0,577556	-18,729899	17,838173	13,575238	0,047400	0,060867	0,624852	7,735518	-7,893502	0,998929	0,047400	0,060867	0,624852	7,735518	-7,893502	0,998929
13:32:52,93	0,387010	3,184936	-0,401975	0,424976	0,360025	-1,422032	0,049130	0,060621	0,625238	2,957575	-4,116624	1,008591	-0,775633	-2,977190	-0,576029	-18,733440	17,853695	13,550767	0,049130	0,060621	0,625238	7,716349	-7,973340	1,008591	0,049130	0,060621	0,625238	7,716349	-7,973340	1,008591
13:32:52,98	0,387010	3,184936	-0,401975	0,424976	0,360025	-1,422032	0,049130	0,060621	0,625238	2,957575	-4,116624	1,008591	-0,776786	-2,977908	-0,572137	-18,736599	17,872110	13,558405	0,049130	0,060621	0,625238	7,716349	-7,973340	1,008591	0,049130	0,060621	0,625238	7,716349	-7,973340	1,008591
13:32:53,03	0,387010	3,184936	-0,401975	0,424976	0,360025	-1,422032	0,047425	0,062855	0,630271	2,880124	-4,194083	0,982096	-0,779771	-2,978132	-0,573712	-18,760363	17,891772	13,549998	0,047425	0,062855	0,630271	7,814258	-7,916942	0,982096	0,047425	0,062855	0,630271	7,814258	-7,916942	0,982096
13:32:53,08	0,387010	3,184936	-0,401975	0,424976	0,360025	-1,422032	0,049112	0,065328	0,628696	2,756708	-4,136777	0,973689	-0,778059	-2,978571	-0,565930	-18,801850	17,900365	13,580111	0,049112	0,065328	0,628696	7,884920	-7,992055	0,973689	0,049112	0,065328	0,628696	7,884920	-7,992055	0,973689
13:32:53,13	0,387010	3,184936	-0,401975	0,424976	0,360025	-1,422032	0,048635	0,063626	0,636478	2,831877	-4,201776	1,003803	-0,775008	-2,976760	-0,566717	-18,753994	17,909652	13,542431	0,045542	0,061889	0,635690	7,812470	-7,900872	0,966122	0,045542	0,061889	0,635690	7,812470	-7,900872	0,966122
13:32:53,18	0,387010	3,184936	-0,401975	0,424976	0,360025	-1,422032	0,045542	0,061889	0,635690	2,954179	-4,325847	0,966122	-0,775644	-2,977915	-0,562819	-18,781777	17,906034	13,569018	0,046860	0,061862	0,639589	7,794722	-7,958063	0,992709	0,046860	0,061862	0,639589	7,794722	-7,958063	0,992709
13:32:53,23	0,387010	3,184936	-0,401975	0,424976	0,360025	-1,422032	0,046860	0,061862	0,639589	2,938571	-4,279538	0,992709	-0,775624	-2,979513	-0,560134	-18,782975	17,889890	13,513349	0,046860	0,061862	0,639589	7,794722	-7,958063	0,992709	0,046860	0,061862	0,639589	7,794722	-7,958063	0,992709
13:32:53,28	0,387010	3,184936	-0,401975	0,424976	0,360025	-1,422032	0,048234	0,061046	0,642274	2,966435	-4,201063	0,937040	-0,778528	-2,979779	-0,557389	-18,778590	17,925942	13,546163	0,049917	0,063428	0,645019	7,855065	-8,046256	0,969854	0,049917	0,063428	0,645019	7,855065	-8,046256	0,969854
13:32:53,33	0,387010	3,184936	-0,401975	0,424976	0,360025	-1,422032	0,049917	0,063428	0,645019	2,875956	-4,127789	0,969854	-0,774399	-2,977661	-0,551954	-18,774309	17,904219	13,538299	0,049917	0,063428	0,645019	7,855065	-8,046256	0,969854	0,049917	0,063428	0,645019	7,855065	-8,046256	0,969854
13:32:53,38	0,387010	3,184936	-0,401975	0,424976	0,360025	-1,422032	0,046570	0,061897	0,651637	2,960486	-4,280020	0,975920	-0,775529	-2,977647	-0,550771	-18,757267	17,919279	13,552229	0,046570	0,061897	0,651637	7,819371	-7,935771	0,975920	0,046570	0,061897	0,651637	7,819371	-7,935771	0,975920
13:32:53,43	0,387010	3,184936	-0,401975	0,424976	0,360025	-1,422032	0,046570	0,061897	0,651637	2,960486	-4,280020	0,975920	-0,776671	-2,974364	-0,549216	-18,736578	17,927668	13,561319	0,046570	0,061897	0,651637	7,819371	-7,935771	0,975920	0,046570	0,061897	0,651637	7,819371	-7,935771	0,975920
13:32:53,48	0,387010	3,184936	-0,401975	0,424976	0,360025	-1,422032	0,043930	0,064144	0,655129	2,825586	-4,414808	0,993103	-0,776155	-2,974237	-0,547279	-18,764138	17,902395	13,569412	0,043930	0,064144	0,655129	7,860858	-7,863319	0,993103	0,043930	0,064144	0,655129	7,860858	-7,863319	0,993103
13:32:53,53	0,387010	3,184936	-0,401975	0,424976	0,360025	-1,422032	0,046553	0,066564	0,654350	2,767267	-4,277392	0,970107	-0,779563	-2,975298	-0,548058	-18,729480	17,960393	13,546415	0,046553	0,066564	0,654350	7,992562	-7,931816	0,970107	0,046553	0,066564	0,654350	7,992562	-7,931816	0,970107
13:32:53,58	0,387010	3,184936	-0,401975	0,424976	0,360025	-1,422032	0,046553	0,066564	0,654350	2,767267	-4,277392	0,970107	-0,777878	-2,974969	-0,544169	-18,744383	17,877984	13,556438	0,046553	0,066564	0,654350	7,992562	-7,931816	0,970107	0,046553	0,066564	0,654350	7,992562	-7,931816	0,970107
13:32:53,63	0,387010	3,184936	-0,401975	0,424976	0,360025	-1,422032	0,045426	0,065270	0,658239	2,755769	-4,307715	0,980129	-0,772497	-2,977382	-0,541440	-18,744467	17,945205	13,542968	0,044825	0,059403	0,660967	7,782154	-7,891402	0,966659	0,044825	0,059403	0,660967	7,782154	-7,891402	0,966659
13:32:53,68	0,387010	3,184936	-0,401975	0,424976	0,360025	-1,422032	0,044825	0,059403	0,660967	3,118984	-4,372646	0,966659	-0,776102	-2,977585	-0,541823	-18,767949	17,928681	13,571330	0,046803	0,062424	0,660585	7,836149	-7,955903	0,995022	0,046803	0,062424	0,660585	7,836149	-7,955903	0,995022
13:32:53,73	0,387010	3,184936	-0,401975	0,424976	0,360025	-1,422032	0,046803	0,062424	0,660585	2,935861	-4,281845	0,995022	-0,777793	-2,975920	-0,539896	-18,743246	17,952729	13,546404	0,046207	0,064721	0,662512	7,930197	-7,930741	0,970095	0,046207	0,064721	0,662512	7,930197	-7,930741	0,970095
13:32:53,78	0,387010	3,184936	-0,401975	0,424976	0,360025	-1,422032	0,045705	0,060977	0,662909	3,010510	-4,324118	0,974190	-0,774300	-2,977357	-0,539499	-18,755401	17,920766	13,550499	0,045705	0,060977	0,662909	7,797231	-7,911981	0,974190	0,045705	0,060977	0,662909	7,797231	-7,911981	0,974190
13:32:53,84	0,387010	3,184936	-0,401975	0,424976	0,360025	-1,422032	0,049979	0,061244	0,665248	2,981173	-4,111432	0,976562	-0,776112	-2,975972	-0,537156	-18,765872	17,899545	13,582309	0,049979	0,061244	0,665248	7,788825	-8,034807	0,976562	0,049979	0,061244	0,665248	7,788825	-8,034807	0,976562
13:32:53,89	0,387010	3,184936	-0,401975	0,424976	0,360025	-1,422032	0,049979	0,061244	0,665248	2,981173	-4,111432	0,976562	-0,774967	-2,975870	-0,537526	-18,776917	17,900785	13,611972	0,049979	0,061244	0,665248	7,788825	-8,034807	0,976562	0,049979	0,061244	0,665248	7,788825	-8,034807	0,976562
13:32:53,94	0,387010	3,184936	-0,401975	0,424976	0,360025	-1,422032	0,044751	0,062298	0,664882	2,913765	-4,382401	1,035663	-0,775295	-2,975675	-0,527794	-18,638499	17,780274	13,547442	0,044751	0,062298	0,664882	7,804170	-7,895327	1,035663	0,044751	0,062298	0,664882	7,804170	-7,895327	1,035663
13:32:53,99	0,387010	3,184936	-0,401975	0,424976	0,360025	-1,422032	0,044745	0,062680	0,674614	2,858760	-4,202552	0,971134	-0,641929	-2,666715	2,017607	-8,062018	13,938341	13,395844	0,044745	0,062680	0,674614	7,779129	-7,715055	0,971134	0,044745	0,062680	0,674614	7,779129	-7,715055	0,971134
13:32:54,04	0,387010	3,184936	-0,401975	0,424976	0,360025	-1,422032	-0,289504	0,101661	3,220014	2,792759	-10,503067	0,819535	-0,788153	-2,901282	2,224212	-20,236854	21,203512	13,364413	-0,289504	0,101661	3,220014	10,773166	12,223023	0,819535	-0,289504	0,101661	3,220014	10,773166	12,223023	0,819535
13:32:54,09	0,387010	3,184936	-0,401975	0,424976	0,360025	-1,422032	-0,013252	0,111013	3,426620	2,510894	-10,314223	0,788104	-0,792632	-3,084341	-1,376686	-21,341091	17,243932	13,638781	-0,013252	0,111013	3,426620	11,225376	-9,273973	0,788104	-0,013252	0,111013	3,426620	11,225376	-9,273973	0,788104
13:32:54,14	0,386904	3,184923	-0,401984	0,424995	0,410017	-1,422022	0,112292	0,032314	-0,754919	3,007445	0,438690	1,094837	-0,782770	-3,049355	-1,957327	-18,376097	15,977163	13,671145	0,112292	0,032314	-0,754919	5,544095	-8,376246	1,094837	0,112292	0,032314	-0,754919	5,544095	-8,376246	1,094837
13:32:54,19	0,386904	3,184923	-0,401984	0,424995	0,410017	-1,422022	0,112292	0,032314	-0,754919	3,007445	0,438690	1,094837	-0,780370	-3,051107	-1,915760	-18,455960	16,022988	13,672522	0,112292	0,032314	-0,754919	5,544095	-8,376246	1,094837	0,112292	0,032314	-0,754919	5,544095	-8,376246	1,094837
13:32:54,24	0,386904	3,184923	-0,401984	0,424995	0,410017	-1,422022	0,112609	0,029359	-0,713352	3,160850	0,363069	1,096213	-0,784344	-3,046623	-1,893255	-18,445848	16,093679	13,646431	0,112609	0,029359	-0,713352	5,465547	-8,476708	1,096213	0,112609	0,029359	-0,713352	5,465547	-8,476708	1,096213
13:32:54,29	0,386904	3,184923	-0,401984	0,424995	0,410017	-1,422022	0,110713	0,035043	-0,690847	2,931556	0,237906	1,070123	-0,781437	-3,047905	-1,883526	-18,479658	16,084102	13,669935	0,110713	0,035043	-0,690847	5,682451	-8,453060	1,070123	0,110713	0,035043	-0,690847	5,682451	-8,453060	1,070123
13:32:54,34	0,386904	3,184923	-0,401984	0,424995	0,410017	-1,422022	0,110370	0,031884	-0,681118	3,070615	0,195580	1,093626	-0,779030	-3,052376	-1,870674	-18,488083	16,074148	13,676171	0,110370	0,031884	-0,681118	5,573542	-8,468464	1,093626	0,110370	0,031884	-0,681118	5,573542	-8,468464	1,093626
13:32:54,39	0,386904	3,184923	-0,401984	0,424995	0,410017	-1,422022	0,111940	0,033529	-0,659758	3,033333	0,254201	1,067295	-0,783647	-3,048442	-1,862166	-18,475461	16,137392	13,643604	0,111940	0,033529	-0,659758	5,665380	-8,533075	1,067295	0,111940	0,033529	-0,659758	5,665380	-8,533075	1,067295
13:32:54,44	0,386904	3,184923	-0,401984	0,424995	0,410017	-1,422022	0,111940	0,033529	-0,659758	3,033333	0,254201	1,067295	-0,780993	-3,039561	-1,799446	-18,119313	16,029987	13,653412	0,111940	0,033529	-0,659758	5,665380	-8,533075	1,067295	0,111940	0,033529	-0,659758	5,665380	-8,533075	1,067295
13:32:54,49	0,386904	3,184923	-0,401984	0,424995	0,410017	-1,422022	-0,278997	0,112657	2,203404	2,894632	-6,759508	0,808569	-0,656705	-2,670317	1,000996	-4,956362	12,923174	13,384878	-0,278997	0,112657	2,203404	11,738229	15,141728	0,808569	-0,278997	0,112657	2,203404	11,738229	15,141728	0,808569
13:32:54,54	0,386904	3,184923	-0,401984	0,424995	0,410017	-1,422022	-0,278997	0,112657	2,203404	2,894632	-6,759508	0,808569	-0,786963	-2,900414	1,186380	-16,784794	19,431719	13,341986	-0,278997	0,112657	2,203404	11,738229	15,141728	0,808569	-0,278997	0,112657	2,203404	11,738229	15,141728	0,808569
13:32:54,59	0,386904	3,184923	-0,401984	0,424995	0,410017	-1,422022	-0,014598	0,110415	2,388788	2,733562	-6,508778	0,765677	-0,789028	-3,060559	-2,556879	-16,276117	15,060989	13,662513	-0,014598	0,110415	2,388788	11,401162	-5,362822	0,765677	-0,014598	0,110415	2,388788	11,401162	-5,362822	0,765677
13:32:54,64	0,386906	3,184985	-0,401998	0,425005	0,460033	-1,422014	0,125124	0,032132	-1,354471	3,273481	3,382649	1,086204	-0,770437	-3,031930	-3,002894	-13,882504	13,694501	13,650119	0,125124	0,032132	-1,354471	5,795827	-6,439557	1,086204	0,125124	0,032132	-1,354471	5,795827	-6,439557	1,086204
13:32:54,69	0,386906	3,184985	-0,401998	0,425005	0,460033	-1,422014	0,094526	0,034233	-1,751884	3,231671	4,480608	1,113919	-0,775549	-3,033010	-2,954292	-13,913630	13,774864	13,690227	0,094526	0,034233	-1,751884	5,918923	-2,939685	1,113919	0,094526	0,034233	-1,751884	5,918923	-2,939685	1,113919
13:32:54,74	0,386906	3,184985	-0,401998	0,425005	0,460033	-1,422014	0,094526	0,034233	-1,751884	3,231671	4,480608	1,113919	-0,773167	-3,028315	-2,925594	-13,964649	13,819908	13,656460	0,094526	0,034233	-1,751884	5,918923	-2,939685	1,113919	0,094526	0,034233	-1,751884	5,918923	-2,939685	1,113919
13:32:54,79	0,386906	3,184985	-0,401998	0,425005	0,460033	-1,422014	0,089269	0,034517	-1,723186	3,230358	4,140562	1,080151	-0,772511	-3,027933	-2,909264	-13,962067	13,817692	13,661131	0,089269	0,034517	-1,723186	5,939972	-2,867092	1,080151	0,089269	0,034517	-1,723186	5,939972	-2,867092	1,080151
13:32:54,84	0,386906	3,184985	-0,401998	0,425005	0,460033	-1,422014	0,088610	0,034140	-1,706856	3,249360	4,109598	1,084823	-0,774122	-3,028710	-2,892929	-13,936554	13,855273	13,656584	0,088610	0,034140	-1,706856	5,929340	-2,846266	1,084823	0,088610	0,034140	-1,706856	5,929340	-2,846266	1,084823
13:32:54,89	0,386906	3,184985	-0,401998	0,425005	0,460033	-1,422014	0,087494	0,033882	-1,683516	3,353141	4,017595	1,102840	-0,771729	-3,027096	-2,885924	-13,946340	13,912951	13,679149	0,087494	0,033882	-1,683516	6,012861	-2,850721	1,102840	0,087494	0,033882	-1,683516	6,012861	-2,850721	1,102840
13:32:54,94	0,386906	3,184985	-0,401998	0,425005	0,460033	-1,422014	0,087494	0,033882	-1,683516	3,353141	4,017595	1,102840	-0,777695	-3,027823	-2,877027	-13,994097	13,887746	13,657744	0,087494	0,033882	-1,683516	6,012861	-2,850721	1,102840	0,087494	0,033882	-1,683516	6,012861	-2,850721	1,102840
13:32:54,99	0,386906	3,184985	-0,401998	0,425005	0,460033	-1,422014	0,087584	0,041291	-1,667600	2,973724	3,999784	1,117496	-0,778191	-3,023469	-2,870008	-13,962875	13,929295	13,693805	0,087584	0,041291	-1,667600	6,215103	-2,875598	1,117496	0,087584	0,041291	-1,667600	6,215103	-2,875598	1,117496
13:32:55,04	0,386906	3,184985	-0,401998	0,425005	0,460033	-1,422014	0,087584	0,041291	-1,667600	2,973724	3,999784	1,117496	-0,775834	-3,027743	-2,863790	-13,981966	13,912628	13,674921	0,087584	0,041291	-1,667600	6,215103	-2,875598	1,117496	0,087584	0,041291	-1,667600	6,215103	-2,875598	1,117496
13:32:55,09	0,386906	3,184985	-0,401998	0,425005	0,460033	-1,422014	0,088683	0,037187	-1,656334	3,214300	4,019190	1,097732	-0,775186	-3,026472	-2,858742	-13,981951	13,971669	13,674041	0,088683	0,037187	-1,656334	6,133503	-2,942410	1,097732	0,088683	0,037187	-1,656334	6,133503	-2,942410	1,097732
13:32:55,14	0,386906	3,184985	-0,401998	0,425005	0,460033	-1,422014	0,088683	0,037187	-1,656334	3,214300	4,019190	1,097732	-0,772812	-3,028370	-2,852119	-13,973022	13,919222	13,673213	0,088683	0,037187	-1,656334	6,133503	-2,942410	1,097732	0,088683	0,037187	-1,656334	6,133503	-2,942410	1,097732
13:32:55,19	0,386906	3,184985	-0,401998	0,425005	0,460033	-1,422014	0,087812	0,034226	-1,648169	3,355741	3,997541	1,082611	-0,772186	-3,027198	-2,850577	-13,967751	13,948962	13,658920	0,087812	0,034226	-1,648169	6,042454	-2,895673	1,082611	0,087812	0,034226	-1,648169	6,042454	-2,895673	1,082611
13:32:55,24	0,386906	3,184985	-0,401998	0,425005	0,460033	-1,422014	0,087812	0,034226	-1,648169	3,355741	3,997541	1,082611	-0,776785	-3,024803	-2,839301	-13,945046	13,996223	13,672280	0,087812	0,034226	-1,648169	6,042454	-2,895673	1,082611	0,087812	0,034226	-1,648169	6,042454	-2,895673	1,082611
13:32:55,29	0,386906	3,184985	-0,401998	0,425005	0,460033	-1,422014	0,088037	0,039406	-1,636893	3,138623	4,005280	1,095971	-0,772656	-3,023215	-2,836974	-13,937687	13,977683	13,661454	0,084597	0,036625	-1,634566	6,145934	-2,798811	1,085145	0,084597	0,036625	-1,634566	6,145934	-2,798811	1,085145
13:32:55,34	0,386906	3,184985	-0,401998	0,425005	0,460033	-1,422014	0,084597	0,036625	-1,634566	3,270895	3,842057	1,085145	-0,775031	-3,025291	-2,834636	-13,958388	13,988460	13,674406	0,084597	0,036625	-1,634566	6,145934	-2,798811	1,085145	0,084597	0,036625	-1,634566	6,145934	-2,798811	1,085145
13:32:55,39	0,386906	3,184985	-0,401998	0,425005	0,460033	-1,422014	0,087582	0,037643	-1,632228	3,216909	3,973952	1,098097	-0,773861	-3,024080	-2,833489	-13,958360	13,973377	13,654226	0,087582	0,037643	-1,632228	6,171911	-2,901225	1,098097	0,087582	0,037643	-1,632228	6,171911	-2,901225	1,098097
13:32:55,44	0,386906	3,184985	-0,401998	0,425005	0,460033	-1,422014	0,085948	0,037235	-1,631081	3,225070	3,896569	1,077917	-0,775078	-3,025549	-2,828809	-13,987582	13,978933	13,685344	0,085948	0,037235	-1,631081	6,148054	-2,850369	1,077917	0,085948	0,037235	-1,631081	6,148054	-2,850369	1,077917
13:32:55,49	0,386906	3,184985	-0,401998	0,425005	0,460033	-1,422014	0,087741	0,037487	-1,620562	3,247484	3,962028	1,106522	-0,774975	-3,025506	-2,822970	-13,964631	14,017993	13,682831	0,087741	0,037487	-1,620562	6,190226	-2,925602	1,106522	0,087741	0,037487	-1,620562	6,190226	-2,925602	1,106522
13:32:55,54	0,386906	3,184985	-0,401998	0,425005	0,460033	-1,422014	0,087297	0,035082	-1,619015	3,339173	3,934521	1,100368	-0,772670	-3,026325	-2,821423	-13,985199	13,991297	13,676677	0,087297	0,035082	-1,619015	6,093075	-2,918323	1,100368	0,087297	0,035082	-1,619015	6,093075	-2,918323	1,100368
13:32:55,59	0,386906	3,184985	-0,401998	0,425005	0,460033	-1,422014	0,087297	0,035082	-1,619015	3,339173	3,934521	1,100368	-0,776714	-3,026912	-2,817914	-13,959250	14,000179	13,678619	0,087297	0,035082	-1,619015	6,093075	-2,918323	1,100368	0,087297	0,035082	-1,619015	6,093075	-2,918323	1,100368
13:32:55,64	0,386906	3,184985	-0,401998	0,425005	0,460033	-1,422014	0,089837	0,036314	-1,611620	3,281055	4,048654	1,115192	-0,775007	-3,027908	-2,814028	-13,997745	14,005426	13,691501	0,089837	0,036314	-1,611620	6,131694	-3,003553	1,115192	0,089837	0,036314	-1,611620	6,131694	-3,003553	1,115192
13:32:55,69	0,386906	3,184985	-0,401998	0,425005	0,460033	-1,422014	0,089837	0,036314	-1,611620	3,281055	4,048654	1,115192	-0,773815	-3,023815	-2,815600	-13,979165	14,006326	13,678573	0,089837	0,036314	-1,611620	6,131694	-3,003553	1,115192	0,089837	0,036314	-1,611620	6,131694	-3,003553	1,115192
13:32:55,74	0,386906	3,184985	-0,401998	0,425005	0,460033	-1,422014	0,086370	0,034829	-1,609704	3,368879	3,900552	1,065870	-0,771988	-3,025648	-2,812112	-13,964567	13,998533	13,642179	0,086370	0,034829	-1,609704	6,102969	-2,879500	1,065870	0,086370	0,034829	-1,609704	6,102969	-2,879500	1,065870
13:32:55,79	0,386906	3,184985	-0,401998	0,425005	0,460033	-1,422014	0,088028	0,035165	-1,609664	3,375699	3,998618	1,099635	-0,773108	-3,026916	-2,812072	-13,942162	14,013664	13,675943	0,088028	0,035165	-1,609664	6,136186	-2,911606	1,099635	0,088028	0,035165	-1,609664	6,136186	-2,911606	1,099635
13:32:55,84	0,386906	3,184985	-0,401998	0,425005	0,460033	-1,422014	0,086605	0,036061	-1,606174	3,293695	3,921537	1,111560	-0,773125	-3,025122	-2,808598	-13,950689	14,003903	13,659332	0,086605	0,036061	-1,606174	6,124488	-2,876927	1,111560	0,086605	0,036061	-1,606174	6,124488	-2,876927	1,111560
13:32:55,89	0,386906	3,184985	-0,401998	0,425005	0,460033	-1,422014	0,090555	0,036482	-1,603848	3,296303	4,089352	1,101063	-0,775511	-3,028446	-2,806256	-13,982827	14,024494	13,677372	0,090555	0,036482	-1,603848	6,160112	-3,019184	1,101063	0,090555	0,036482	-1,603848	6,160112	-3,019184	1,101063
13:32:55,94	0,386906	3,184985	-0,401998	0,425005	0,460033	-1,422014	0,085781	0,034403	-1,599958	3,429116	3,856199	1,100062	-0,771324	-3,025351	-2,802366	-13,957404	14,038351	13,676370	0,085781	0,034403	-1,599958	6,129735	-2,877588	1,100062	0,085781	0,034403	-1,599958	6,129735	-2,877588	1,100062
13:32:55,99	0,386906	3,184985	-0,401998	0,425005	0,460033	-1,422014	0,086032	0,034934	-1,598806	3,381591	3,887923	1,078971	-0,771910	-3,025303	-2,801214	-13,951204	14,011796	13,655280	0,086032	0,034934	-1,598806	6,123917	-2,865606	1,078971	0,086032	0,034934	-1,598806	6,123917	-2,865606	1,078971
13:32:56,04	0,386906	3,184985	-0,401998	0,425005	0,460033	-1,422014	0,087858	0,038051	-1,600381	3,204945	3,951897	1,079744	-0,775521	-3,025326	-2,802789	-13,985289	14,014648	13,656053	0,087858	0,038051	-1,600381	6,191940	-2,944923	1,079744	0,087858	0,038051	-1,600381	6,191940	-2,944923	1,079744
13:32:56,09	0,386906	3,184985	-0,401998	0,425005	0,460033	-1,422014	0,088831	0,037385	-1,595350	3,287659	3,981748	1,039367	-0,775431	-3,026502	-2,797758	-13,979232	14,066673	13,615676	0,088831	0,037385	-1,595350	6,222374	-2,991484	1,039367	0,088831	0,037385	-1,595350	6,222374	-2,991484	1,039367
13:32:56,14	0,386906	3,184985	-0,401998	0,425005	0,460033	-1,422014	0,086752	0,037267	-1,595320	3,259477	3,902716	1,081911	-0,777167	-3,025154	-2,795775	-13,950243	14,042207	13,661739	0,086752	0,037267	-1,595320	6,184968	-2,907325	1,081911	0,086752	0,037267	-1,595320	6,184968	-2,907325	1,081911
13:32:56,19	0,386906	3,184985	-0,401998	0,425005	0,460033	-1,422014	0,088419	0,038221	-1,592196	3,254140	3,998075	1,080364	-0,773684	-3,023782	-2,793811	-13,966759	14,032888	13,699981	0,088419	0,038221	-1,592196	6,254497	-2,942840	1,080364	0,088419	0,038221	-1,592196	6,254497	-2,942840	1,080364
13:32:56,24	0,386906	3,184985	-0,401998	0,425005	0,460033	-1,422014	0,085458	0,037223	-1,590637	3,307084	3,841198	1,094759	-0,773605	-3,023662	-2,793045	-13,943556	14,058790	13,671067	0,085458	0,037223	-1,590637	6,229098	-2,867265	1,094759	0,085458	0,037223	-1,590637	6,229098	-2,867265	1,094759
13:32:56,29	0,386906	3,184985	-0,401998	0,425005	0,460033	-1,422014	0,088504	0,035497	-1,589450	3,372271	3,995435	1,112441	-0,773633	-3,027162	-2,791857	-13,959400	14,039596	13,688749	0,088504	0,035497	-1,589450	6,158825	-2,952094	1,112441	0,088504	0,035497	-1,589450	6,158825	-2,952094	1,112441
13:32:56,34	0,386906	3,184985	-0,401998	0,425005	0,460033	-1,422014	0,088504	0,035497	-1,589450	3,372271	3,995435	1,112441	-0,776605	-3,025676	-2,790315	-13,969432	14,036557	13,692368	0,088504	0,035497	-1,589450	6,158825	-2,952094	1,112441	0,088504	0,035497	-1,589450	6,158825	-2,952094	1,112441
13:32:56,39	0,386906	3,184985	-0,401998	0,425005	0,460033	-1,422014	0,086599	0,035968	-1,589511	3,355102	3,856279	1,060719	-0,773088	-3,025277	-2,791919	-13,990501	14,065964	13,637028	0,086599	0,035968	-1,589511	6,178572	-2,941740	1,060719	0,086599	0,035968	-1,589511	6,178572	-2,941740	1,060719
13:32:56,44	0,386906	3,184985	-0,401998	0,425005	0,460033	-1,422014	0,084920	0,036807	-1,585176	3,344105	3,812347	1,116177	-0,772975	-3,023403	-2,787584	-13,936596	14,072529	13,692486	0,084920	0,036807	-1,585176	6,233447	-2,853835	1,116177	0,084920	0,036807	-1,585176	6,233447	-2,853835	1,116177
13:32:56,49	0,386906	3,184985	-0,401998	0,425005	0,460033	-1,422014	0,085692	0,037151	-1,584789	3,288007	3,832799	1,134758	-0,773660	-3,023900	-2,787197	-13,972752	14,049310	13,711067	0,085692	0,037151	-1,584789	6,204388	-2,894000	1,134758	0,085692	0,037151	-1,584789	6,204388	-2,894000	1,134758
13:32:56,54	0,386906	3,184985	-0,401998	0,425005	0,460033	-1,422014	0,084496	0,034998	-1,581305	3,424674	3,795634	1,089387	-0,771197	-3,023941	-2,783713	-13,938736	14,058209	13,665696	0,084496	0,034998	-1,581305	6,172051	-2,837306	1,089387	0,084496	0,034998	-1,581305	6,172051	-2,837306	1,089387
13:32:56,59	0,386906	3,184985	-0,401998	0,425005	0,460033	-1,422014	0,083896	0,036078	-1,580145	3,367459	3,737840	1,103902	-0,771832	-3,022881	-2,782553	-13,962285	14,070586	13,680211	0,083896	0,036078	-1,580145	6,199615	-2,847983	1,103902	0,083896	0,036078	-1,580145	6,199615	-2,847983	1,103902
13:32:56,64	0,386906	3,184985	-0,401998	0,425005	0,460033	-1,422014	0,085284	0,037315	-1,577822	3,292040	3,813684	1,092064	-0,773597	-3,023464	-2,780230	-13,964649	14,059130	13,668373	0,085284	0,037315	-1,577822	6,221287	-2,881078	1,092064	0,085284	0,037315	-1,577822	6,221287	-2,881078	1,092064
13:32:56,69	0,386906	3,184985	-0,401998	0,425005	0,460033	-1,422014	0,089494	0,039702	-1,579768	3,150325	4,016882	1,097003	-0,777770	-3,025917	-2,782175	-13,987095	14,051780	13,673312	0,089494	0,039702	-1,579768	6,266957	-3,008428	1,097003	0,089494	0,039702	-1,579768	6,266957	-3,008428	1,097003
13:32:56,74	0,386906	3,184985	-0,401998	0,425005	0,460033	-1,422014	0,082879	0,037302	-1,577056	3,309644	3,696327	1,077771	-0,772384	-3,021388	-2,779464	-13,949534	14,069936	13,654080	0,082879	0,037302	-1,577056	6,237852	-2,809666	1,077771	0,082879	0,037302	-1,577056	6,237852	-2,809666	1,077771
13:32:56,79	0,386906	3,184985	-0,401998	0,425005	0,460033	-1,422014	0,082879	0,037302	-1,577056	3,309644	3,696327	1,077771	-0,776468	-3,022464	-2,778297	-13,942996	14,088516	13,653032	0,082879	0,037302	-1,577056	6,237852	-2,809666	1,077771	0,082879	0,037302	-1,577056	6,237852	-2,809666	1,077771
13:32:56,84	0,386906	3,184985	-0,401998	0,425005	0,460033	-1,422014	0,087561	0,036606	-1,576636	3,348634	3,941209	1,095971	-0,774122	-3,025791	-2,779044	-13,946924	14,071663	13,672280	0,087561	0,036606	-1,576636	6,222211	-2,932352	1,095971	0,087561	0,036606	-1,576636	6,222211	-2,932352	1,095971
13:32:56,89	0,386906	3,184985	-0,401998	0,425005	0,460033	-1,422014	0,085777	0,038372	-1,573568	3,264414	3,804527	1,076239	-0,774759	-3,023363	-2,775976	-13,981121	14,100178	13,652548	0,085777	0,038372	-1,573568	6,276599	-2,928930	1,076239	0,085777	0,038372	-1,573568	6,276599	-2,928930	1,076239
13:32:56,94	0,386906	3,184985	-0,401998	0,425005	0,460033	-1,422014	0,086457	0,039365	-1,572010	3,205955	3,830392	1,089689	-0,772418	-3,023297	-2,774788	-13,986603	14,099418	13,681342	0,086457	0,039365	-1,572010	6,296104	-2,956520	1,089689	0,086457	0,039365	-1,572010	6,296104	-2,956520	1,089689
13:32:56,99	0,386906	3,184985	-0,401998	0,425005	0,460033	-1,422014	0,089551	0,039618	-1,571610	3,177272	4,000073	1,093036	-0,777725	-3,026009	-2,774018	-13,992914	14,081190	13,669344	0,089551	0,039618	-1,571610	6,287281	-3,029668	1,093036	0,089551	0,039618	-1,571610	6,287281	-3,029668	1,093036
13:32:57,04	0,386906	3,184985	-0,401998	0,425005	0,460033	-1,422014	0,089551	0,039618	-1,571610	3,177272	4,000073	1,093036	-0,772951	-3,023912	-2,770500	-13,966432	14,089232	13,682861	0,089551	0,039618	-1,571610	6,287281	-3,029668	1,093036	0,089551	0,039618	-1,571610	6,287281	-3,029668	1,093036
13:32:57,09	0,386906	3,184985	-0,401998	0,425005	0,460033	-1,422014	0,084660	0,036977	-1,571217	3,330792	3,751488	1,099115	-0,772993	-3,023094	-2,773625	-13,979863	14,092338	13,675424	0,084660	0,036977	-1,571217	6,233471	-2,894337	1,099115	0,084660	0,036977	-1,571217	6,233471	-2,894337	1,099115
13:32:57,14	0,386906	3,184985	-0,401998	0,425005	0,460033	-1,422014	0,088244	0,038913	-1,568887	3,250566	3,941243	1,082623	-0,776461	-3,025230	-2,771294	-13,966718	14,108339	13,658931	0,088244	0,038913	-1,568887	6,305197	-2,985932	1,082623	0,088244	0,038913	-1,568887	6,305197	-2,985932	1,082623
13:32:57,19	0,386906	3,184985	-0,401998	0,425005	0,460033	-1,422014	0,082922	0,037885	-1,568866	3,310595	3,688578	1,112452	-0,773501	-3,022985	-2,769343	-13,950745	14,091821	13,667585	0,082922	0,037885	-1,568866	6,284586	-2,820823	1,112452	0,082922	0,037885	-1,568866	6,284586	-2,820823	1,112452
13:32:57,24	0,386906	3,184985	-0,401998	0,425005	0,460033	-1,422014	0,082473	0,038854	-1,567733	3,247634	3,657717	1,082617	-0,773525	-3,020261	-2,770141	-13,955362	14,094877	13,658926	0,082473	0,038854	-1,567733	6,297663	-2,816435	1,082617	0,082473	0,038854	-1,567733	6,297663	-2,816435	1,082617
13:32:57,29	0,386906	3,184985	-0,401998	0,425005	0,460033	-1,422014	0,088042	0,039128	-1,565767	3,189578	3,928585	1,113596	-0,776547	-3,024947	-2,768175	-13,993454	14,066309	13,689905	0,088042	0,039128	-1,565767	6,261148	-2,982710	1,113596	0,088042	0,039128	-1,565767	6,261148	-2,982710	1,113596
13:32:57,34	0,386906	3,184985	-0,401998	0,425005	0,460033	-1,422014	0,088405	0,036845	-1,563433	3,331867	3,926043	1,108492	-0,774751	-3,026402	-2,765841	-14,000208	14,097441	13,684800	0,088405	0,036845	-1,563433	6,224238	-3,013744	1,108492	0,088405	0,036845	-1,563433	6,224238	-3,013744	1,108492
13:32:57,39	0,386906	3,184985	-0,401998	0,425005	0,460033	-1,422014	0,087123	0,038927	-1,567733	3,238414	3,868567	1,082262	-0,775913	-3,024252	-2,770140	-13,984876	14,105681	13,658570	0,087123	0,038927	-1,567733	6,294208	-2,970628	1,082262	0,087123	0,038927	-1,567733	6,294208	-2,970628	1,082262
13:32:57,44	0,386906	3,184985	-0,401998	0,425005	0,460033	-1,422014	0,084888	0,038738	-1,563456	3,270614	3,788679	1,065218	-0,774631	-3,022411	-2,765864	-13,942237	14,106849	13,641527	0,084888	0,038738	-1,563456	6,311511	-2,875053	1,065218	0,084888	0,038738	-1,563456	6,311511	-2,875053	1,065218
13:32:57,49	0,386906	3,184985	-0,401998	0,425005	0,460033	-1,422014	0,083086	0,038504	-1,563479	3,269956	3,664051	1,061273	-0,773528	-3,020966	-2,765887	-13,975389	14,111221	13,637581	0,083086	0,038504	-1,563479	6,292538	-2,858183	1,061273	0,083086	0,038504	-1,563479	6,292538	-2,858183	1,061273
13:32:57,54	0,386906	3,184985	-0,401998	0,425005	0,460033	-1,422014	0,084966	0,040842	-1,563446	3,142035	3,763067	1,108948	-0,775324	-3,025571	-2,763135	-13,996177	14,093595	13,668478	0,084966	0,040842	-1,563446	6,348108	-2,906754	1,108948	0,084966	0,040842	-1,563446	6,348108	-2,906754	1,108948
13:32:57,59	0,386906	3,184985	-0,401998	0,425005	0,460033	-1,422014	0,084966	0,040842	-1,563446	3,142035	3,763067	1,108948	-0,772896	-3,023457	-2,763511	-13,958331	14,099099	13,669228	0,084966	0,040842	-1,563446	6,348108	-2,906754	1,108948	0,084966	0,040842	-1,563446	6,348108	-2,906754	1,108948
13:32:57,64	0,386906	3,184985	-0,401998	0,425005	0,460033	-1,422014	0,086169	0,039394	-1,560337	3,228181	3,836475	1,087502	-0,775840	-3,023192	-2,762745	-13,962685	14,109063	13,663811	0,086169	0,039394	-1,560337	6,320595	-2,927814	1,087502	0,086169	0,039394	-1,560337	6,320595	-2,927814	1,087502
13:32:57,69	0,386906	3,184985	-0,401998	0,425005	0,460033	-1,422014	0,083361	0,039584	-1,556444	3,230823	3,716362	1,090206	-0,774601	-3,020665	-2,758852	-13,933988	14,106978	13,666514	0,083361	0,039584	-1,556444	6,338183	-2,827512	1,090206	0,083361	0,039584	-1,556444	6,338183	-2,827512	1,090206
13:32:57,74	0,386906	3,184985	-0,401998	0,425005	0,460033	-1,422014	0,088010	0,039683	-1,559528	3,209010	3,940093	1,120218	-0,777011	-3,024642	-2,761936	-13,957936	14,101529	13,696527	0,088010	0,039683	-1,559528	6,324100	-2,968724	1,120218	0,088010	0,039683	-1,559528	6,324100	-2,968724	1,120218
13:32:57,79	0,386906	3,184985	-0,401998	0,425005	0,460033	-1,422014	0,088010	0,039683	-1,559528	3,209010	3,940093	1,120218	-0,772883	-3,023729	-2,756908	-13,964864	14,096046	13,665141	0,088010	0,039683	-1,559528	6,324100	-2,968724	1,120218	0,088010	0,039683	-1,559528	6,324100	-2,968724	1,120218
13:32:57,84	0,386906	3,184985	-0,401998	0,425005	0,460033	-1,422014	0,085156	0,036564	-1,554500	3,362983	3,788388	1,088832	-0,773508	-3,019052	-2,761948	-13,961034	14,114572	13,708109	0,085156	0,036564	-1,554500	6,233235	-2,896331	1,088832	0,085156	0,036564	-1,554500	6,233235	-2,896331	1,088832
13:32:57,89	0,386906	3,184985	-0,401998	0,425005	0,460033	-1,422014	0,084346	0,036340	-1,555683	3,395933	3,730293	1,071242	-0,774620	-3,021966	-2,758449	-13,945654	14,110341	13,685681	0,084346	0,036340	-1,555683	6,248639	-2,890831	1,071242	0,084346	0,036340	-1,555683	6,248639	-2,890831	1,071242
13:32:57,94	0,386906	3,184985	-0,401998	0,425005	0,460033	-1,422014	0,086186	0,042050	-1,556861	3,119142	3,827660	1,066700	-0,778149	-3,021879	-2,759269	-13,956535	14,139072	13,643009	0,086186	0,042050	-1,556861	6,420038	-2,937933	1,066700	0,086186	0,042050	-1,556861	6,420038	-2,937933	1,066700
13:32:57,99	0,386906	3,184985	-0,401998	0,425005	0,460033	-1,422014	0,087286	0,040188	-1,556055	3,190145	3,837273	1,124858	-0,777086	-3,023763	-2,758463	-14,010680	14,140521	13,701167	0,087286	0,040188	-1,556055	6,344879	-3,014713	1,124858	0,087286	0,040188	-1,556055	6,344879	-3,014713	1,124858
13:32:58,04	0,386906	3,184985	-0,401998	0,425005	0,460033	-1,422014	0,084089	0,039912	-1,554122	3,192580	3,731460	1,093545	-0,775249	-3,021132	-2,756530	-13,964284	14,099998	13,669853	0,084089	0,039912	-1,554122	6,325679	-2,869544	1,093545	0,084089	0,039912	-1,554122	6,325679	-2,869544	1,093545
13:32:58,09	0,386906	3,184985	-0,401998	0,425005	0,460033	-1,422014	0,084089	0,039912	-1,554122	3,192580	3,731460	1,093545	-0,775848	-3,026097	-2,756107	-13,981349	14,106227	13,698202	0,084089	0,039912	-1,554122	6,325679	-2,869544	1,093545	0,084089	0,039912	-1,554122	6,325679	-2,869544	1,093545
13:32:58,14	0,386906	3,184985	-0,401998	0,425005	0,460033	-1,422014	0,084262	0,039758	-1,553332	3,194686	3,775618	1,092029	-0,775202	-3,021359	-2,755740	-13,936791	14,077315	13,668338	0,084262	0,039758	-1,553332	6,315703	-2,838985	1,092029	0,084262	0,039758	-1,553332	6,315703	-2,838985	1,092029
13:32:58,19	0,386906	3,184985	-0,401998	0,425005	0,460033	-1,422014	0,085902	0,037424	-1,550595	3,328292	3,846712	1,100506	-0,774000	-3,023946	-2,753003	-13,942958	14,094970	13,676815	0,085902	0,037424	-1,550595	6,266043	-2,896604	1,100506	0,085902	0,037424	-1,550595	6,266043	-2,896604	1,100506
13:32:58,24	0,386906	3,184985	-0,401998	0,425005	0,460033	-1,422014	0,088222	0,039508	-1,551779	3,223498	3,947130	1,086621	-0,774005	-3,022701	-2,753398	-13,937207	14,081906	13,671917	0,088222	0,039508	-1,551779	6,324847	-2,978326	1,086621	0,088222	0,039508	-1,551779	6,324847	-2,978326	1,086621
13:32:58,29	0,386906	3,184985	-0,401998	0,425005	0,460033	-1,422014	0,084278	0,041819	-1,550241	3,096661	3,743890	1,091007	-0,776995	-3,020342	-2,752649	-13,960411	14,101491	13,667315	0,084278	0,041819	-1,550241	6,379436	-2,871943	1,091007	0,084278	0,041819	-1,550241	6,379436	-2,871943	1,091007
13:32:58,34	0,386906	3,184985	-0,401998	0,425005	0,460033	-1,422014	0,084809	0,039475	-1,549826	3,213688	3,772149	1,114916	-0,775230	-3,021974	-2,752234	-13,962281	14,096952	13,691225	0,084809	0,039475	-1,549826	6,312452	-2,885363	1,114916	0,084809	0,039475	-1,549826	6,312452	-2,885363	1,114916
13:32:58,39	0,386906	3,184985	-0,401998	0,425005	0,460033	-1,422014	0,083515	0,036761	-1,547902	3,370956	3,707432	1,075769	-0,772234	-3,022210	-2,750310	-13,951979	14,109686	13,652078	0,083515	0,036761	-1,547902	6,256729	-2,848525	1,075769	0,083515	0,036761	-1,547902	6,256729	-2,848525	1,075769
13:32:58,44	0,386906	3,184985	-0,401998	0,425005	0,460033	-1,422014	0,086519	0,038490	-1,546329	3,271770	3,833676	1,113334	-0,775233	-3,023947	-2,748737	-13,982547	14,116623	13,689643	0,086519	0,038490	-1,546329	6,293273	-2,958061	1,113334	0,086519	0,038490	-1,546329	6,293273	-2,958061	1,113334
13:32:58,49	0,386906	3,184985	-0,401998	0,425005	0,460033	-1,422014	0,087047	0,037462	-1,547482	3,332066	3,878189	1,113728	-0,774606	-3,024918	-2,749890	-13,964371	14,113998	13,690037	0,087047	0,037462	-1,547482	6,272832	-2,955002	1,113728	0,087047	0,037462	-1,547482	6,272832	-2,955002	1,113728
13:32:58,54	0,386906	3,184985	-0,401998	0,425005	0,460033	-1,422014	0,087047	0,037462	-1,547482	3,332066	3,878189	1,113728	-0,769870	-3,022823	-2,749118	-13,949206	14,108952	13,675844	0,087047	0,037462	-1,547482	6,272832	-2,955002	1,113728	0,087047	0,037462	-1,547482	6,272832	-2,955002	1,113728
13:32:58,59	0,386906	3,184985	-0,401998	0,425005	0,460033	-1,422014	0,082205	0,038228	-1,547114	3,312249	3,612548	1,110439	-0,772848	-3,020342	-2,749522	-13,966356	14,138251	13,686748	0,082205	0,038228	-1,547114	6,313141	-2,840528	1,110439	0,082205	0,038228	-1,547114	6,313141	-2,840528	1,110439
13:32:58,64	0,386906	3,184985	-0,401998	0,425005	0,460033	-1,422014	0,089474	0,038840	-1,548263	3,243888	3,986943	1,118485	-0,777013	-3,026331	-2,750671	-13,987758	14,108425	13,694794	0,089474	0,038840	-1,548263	6,292831	-3,036793	1,118485	0,089474	0,038840	-1,548263	6,292831	-3,036793	1,118485
13:32:58,69	0,386906	3,184985	-0,401998	0,425005	0,460033	-1,422014	0,083573	0,038159	-1,544411	3,293043	3,671129	1,093769	-0,773473	-3,021561	-2,746819	-13,988622	14,124801	13,670077	0,083573	0,038159	-1,544411	6,288538	-2,889340	1,093769	0,083573	0,038159	-1,544411	6,288538	-2,889340	1,093769
13:32:58,74	0,386906	3,184985	-0,401998	0,425005	0,460033	-1,422014	0,085609	0,040293	-1,541697	3,186745	3,810435	1,066565	-0,773396	-3,022409	-2,746790	-13,947048	14,105387	13,678588	0,085609	0,040293	-1,541697	6,349720	-2,909901	1,066565	0,085609	0,040293	-1,541697	6,349720	-2,909901	1,066565
13:32:58,79	0,386906	3,184985	-0,401998	0,425005	0,460033	-1,422014	0,083551	0,040924	-1,547899	3,150134	3,670110	1,119930	-0,775857	-3,020159	-2,750307	-13,988084	14,125508	13,696239	0,083551	0,040924	-1,547899	6,362697	-2,888651	1,119930	0,083551	0,040924	-1,547899	6,362697	-2,888651	1,119930
13:32:58,84	0,386906	3,184985	-0,401998	0,425005	0,460033	-1,422014	0,086653	0,038373	-1,543615	3,277682	3,853177	1,096810	-0,775198	-3,024121	-2,746023	-13,971768	14,110188	13,673119	0,086653	0,038373	-1,543615	6,289983	-2,949050	1,096810	0,086653	0,038373	-1,543615	6,289983	-2,949050	1,096810
13:32:58,89	0,386906	3,184985	-0,401998	0,425005	0,460033	-1,422014	0,085919	0,038718	-1,542086	3,295290	3,811849	1,058132	-0,775130	-3,023313	-2,744494	-13,956733	14,142546	13,634441	0,085919	0,038718	-1,542086	6,334662	-2,932755	1,058132	0,085919	0,038718	-1,542086	6,334662	-2,932755	1,058132
13:32:58,94	0,386906	3,184985	-0,401998	0,425005	0,460033	-1,422014	0,085743	0,039519	-1,543604	3,268225	3,790251	1,112971	-0,775736	-3,022760	-2,746012	-13,960233	14,161422	13,689279	0,085743	0,039519	-1,543604	6,370491	-2,940573	1,112971	0,085743	0,039519	-1,543604	6,370491	-2,940573	1,112971
13:32:58,99	0,386906	3,184985	-0,401998	0,425005	0,460033	-1,422014	0,084896	0,037408	-1,541274	3,317688	3,740438	1,125210	-0,773484	-3,023083	-2,743682	-13,995426	14,112054	13,701519	0,084896	0,037408	-1,541274	6,254178	-2,923934	1,125210	0,084896	0,037408	-1,541274	6,254178	-2,923934	1,125210
13:32:59,04	0,386906	3,184985	-0,401998	0,425005	0,460033	-1,422014	0,084896	0,037408	-1,541274	3,317688	3,740438	1,125210	-0,777443	-3,020709	-2,743318	-13,933493	14,153018	13,653189	0,084896	0,037408	-1,541274	6,254178	-2,923934	1,125210	0,084896	0,037408	-1,541274	6,254178	-2,923934	1,125210
13:32:59,09	0,386906	3,184985	-0,401998	0,425005	0,460033	-1,422014	0,084820	0,042024	-1,540910	3,144092	3,769631	1,076880	-0,776301	-3,023116	-2,742936	-13,967324	14,180320	13,649174	0,084820	0,042024	-1,540910	6,442948	-2,888763	1,076880	0,084820	0,042024	-1,540910	6,442948	-2,888763	1,076880
13:32:59,14	0,386906	3,184985	-0,401998	0,425005	0,460033	-1,422014	0,083549	0,036798	-1,541681	3,369082	3,663393	1,102186	-0,772282	-3,022220	-2,744089	-13,991606	14,132616	13,678495	0,083549	0,036798	-1,541681	6,257752	-2,895198	1,102186	0,083549	0,036798	-1,541681	6,257752	-2,895198	1,102186
13:32:59,19	0,386906	3,184985	-0,401998	0,425005	0,460033	-1,422014	0,084400	0,039763	-1,539779	3,194362	3,691151	1,071499	-0,775276	-3,021475	-2,742187	-14,016183	14,123093	13,647808	0,084400	0,039763	-1,539779	6,315791	-2,934286	1,071499	0,084400	0,039763	-1,539779	6,315791	-2,934286	1,071499
13:32:59,24	0,386906	3,184985	-0,401998	0,425005	0,460033	-1,422014	0,084758	0,039267	-1,539732	3,297938	3,786077	1,066441	-0,775025	-3,022033	-2,742140	-13,911176	14,152261	13,642750	0,084758	0,039267	-1,539732	6,380400	-2,867395	1,066441	0,084758	0,039267	-1,539732	6,380400	-2,867395	1,066441
13:32:59,29	0,386906	3,184985	-0,401998	0,425005	0,460033	-1,422014	0,084218	0,037691	-1,539727	3,338408	3,721299	1,100566	-0,773390	-3,022354	-2,742135	-13,963731	14,134702	13,676875	0,084218	0,037691	-1,539727	6,297152	-2,889839	1,100566	0,084218	0,037691	-1,539727	6,297152	-2,889839	1,100566
13:32:59,34	0,386906	3,184985	-0,401998	0,425005	0,460033	-1,422014	0,085849	0,040813	-1,539473	3,196698	3,792801	1,101431	-0,776909	-3,022206	-2,741881	-13,964948	14,159202	13,677740	0,085849	0,040813	-1,539473	6,400480	-2,946362	1,101431	0,085849	0,040813	-1,539473	6,400480	-2,946362	1,101431
13:32:59,39	0,386906	3,184985	-0,401998	0,425005	0,460033	-1,422014	0,085849	0,040813	-1,539473	3,196698	3,792801	1,101431	-0,776353	-3,022163	-2,738667	-13,985253	14,147969	13,655547	0,085849	0,040813	-1,539473	6,400480	-2,946362	1,101431	0,085849	0,040813	-1,539473	6,400480	-2,946362	1,101431
13:32:59,44	0,386906	3,184985	-0,401998	0,425005	0,460033	-1,422014	0,086643	0,038390	-1,538174	3,288197	3,820124	1,109104	-0,775208	-3,024104	-2,740582	-13,994280	14,136309	13,685413	0,086643	0,038390	-1,538174	6,301782	-2,981354	1,109104	0,086643	0,038390	-1,538174	6,301782	-2,981354	1,109104
13:32:59,49	0,386906	3,184985	-0,401998	0,425005	0,460033	-1,422014	0,083363	0,037418	-1,539345	3,396548	3,674066	1,082220	-0,772805	-3,024026	-2,742145	-13,971302	14,132126	13,657349	0,083363	0,037418	-1,539345	6,333888	-2,869950	1,082220	0,083363	0,037418	-1,539345	6,333888	-2,869950	1,082220
13:32:59,54	0,386906	3,184985	-0,401998	0,425005	0,460033	-1,422014	0,084324	0,039669	-1,535076	3,244532	3,706948	1,098263	-0,776940	-3,023168	-2,739041	-13,984211	14,147437	13,670032	0,084324	0,039669	-1,535076	6,358587	-2,912514	1,098263	0,084324	0,039669	-1,535076	6,358587	-2,912514	1,098263
13:32:59,59	0,386906	3,184985	-0,401998	0,425005	0,460033	-1,422014	0,084998	0,039895	-1,536598	3,234182	3,784520	1,117379	-0,775689	-3,021927	-2,739006	-13,938896	14,132374	13,693688	0,084998	0,039895	-1,536598	6,365968	-2,887832	1,117379	0,084998	0,039895	-1,536598	6,365968	-2,887832	1,117379
13:32:59,64	0,386906	3,184985	-0,401998	0,425005	0,460033	-1,422014	0,084949	0,038520	-1,537390	3,310952	3,795202	1,083848	-0,774473	-3,022572	-2,739798	-13,924795	14,130288	13,660157	0,084949	0,038520	-1,537390	6,334762	-2,873265	1,083848	0,084949	0,038520	-1,537390	6,334762	-2,873265	1,083848
13:32:59,69	0,386906	3,184985	-0,401998	0,425005	0,460033	-1,422014	0,084949	0,038520	-1,537390	3,310952	3,795202	1,083848	-0,775772	-3,024455	-2,737870	-13,995772	14,151999	13,674440	0,084949	0,038520	-1,537390	6,334762	-2,873265	1,083848	0,084949	0,038520	-1,537390	6,334762	-2,873265	1,083848
13:32:59,74	0,386906	3,184985	-0,401998	0,425005	0,460033	-1,422014	0,087229	0,038703	-1,535462	3,284732	3,841446	1,098131	-0,774008	-3,020204	-2,737894	-13,981950	14,134067	13,655293	0,087229	0,038703	-1,535462	6,322934	-3,006013	1,098131	0,087229	0,038703	-1,535462	6,322934	-3,006013	1,098131
13:32:59,79	0,386906	3,184985	-0,401998	0,425005	0,460033	-1,422014	0,087520	0,038543	-1,531565	3,270120	3,868471	1,109431	-0,775779	-3,024787	-2,733973	-13,996965	14,126197	13,685740	0,087520	0,038543	-1,531565	6,295748	-3,001869	1,109431	0,087520	0,038543	-1,531565	6,295748	-3,001869	1,109431
13:32:59,84	0,386906	3,184985	-0,401998	0,425005	0,460033	-1,422014	0,082131	0,038907	-1,532745	3,269579	3,602936	1,101638	-0,774598	-3,023249	-2,737097	-13,990145	14,133685	13,668862	0,082131	0,038907	-1,532745	6,323782	-2,844326	1,101638	0,082131	0,038907	-1,532745	6,323782	-2,844326	1,101638
13:32:59,89	0,386906	3,184985	-0,401998	0,425005	0,460033	-1,422014	0,083888	0,039181	-1,533502	3,268163	3,718875	1,106224	-0,774516	-3,021323	-2,735909	-13,947329	14,133612	13,682532	0,083888	0,039181	-1,533502	6,343904	-2,866338	1,106224	0,083888	0,039181	-1,533502	6,343904	-2,866338	1,106224
13:32:59,94	0,386906	3,184985	-0,401998	0,425005	0,460033	-1,422014	0,083888	0,039181	-1,533502	3,268163	3,718875	1,106224	-0,776359	-3,022190	-2,734401	-14,002250	14,164305	13,653644	0,083888	0,039181	-1,533502	6,343904	-2,866338	1,106224	0,083888	0,039181	-1,533502	6,343904	-2,866338	1,106224
13:32:59,99	0,386906	3,184985	-0,401998	0,425005	0,460033	-1,422014	0,083881	0,041275	-1,532342	3,162804	3,689243	1,120705	-0,776325	-3,020269	-2,734750	-13,970896	14,151272	13,697014	0,083881	0,041275	-1,532342	6,402898	-2,895377	1,120705	0,083881	0,041275	-1,532342	6,402898	-2,895377	1,120705
13:33:00,04	0,386906	3,184985	-0,401998	0,425005	0,460033	-1,422014	0,083881	0,041275	-1,532342	3,162804	3,689243	1,120705	-0,774584	-3,020636	-2,735570	-13,983756	14,136779	13,644130	0,083881	0,041275	-1,532342	6,402898	-2,895377	1,120705	0,083881	0,041275	-1,532342	6,402898	-2,895377	1,120705
13:33:00,09	0,386906	3,184985	-0,401998	0,425005	0,460033	-1,422014	0,087517	0,039824	-1,531163	3,226501	3,891165	1,113886	-0,776887	-3,024145	-2,733571	-13,965689	14,134692	13,690195	0,087517	0,039824	-1,531163	6,352690	-2,978958	1,113886	0,087517	0,039824	-1,531163	6,352690	-2,978958	1,113886
13:33:00,14	0,386906	3,184985	-0,401998	0,425005	0,460033	-1,422014	0,087861	0,036979	-1,533122	3,366797	3,871389	1,101448	-0,774594	-3,025864	-2,735530	-14,002102	14,146867	13,677756	0,087861	0,036979	-1,533122	6,269624	-3,025674	1,101448	0,087861	0,036979	-1,533122	6,269624	-3,025674	1,101448
13:33:00,19	0,386906	3,184985	-0,401998	0,425005	0,460033	-1,422014	0,084355	0,039594	-1,531185	3,265393	3,711663	1,096199	-0,775106	-3,021521	-2,733593	-13,965254	14,165507	13,672507	0,084355	0,039594	-1,531185	6,373484	-2,910172	1,096199	0,084355	0,039594	-1,531185	6,373484	-2,910172	1,096199
13:33:00,24	0,386906	3,184985	-0,401998	0,425005	0,460033	-1,422014	0,085103	0,039864	-1,529266	3,235732	3,744092	1,070432	-0,775714	-3,022033	-2,731674	-13,978660	14,155221	13,646741	0,085103	0,039864	-1,529266	6,365033	-2,936460	1,070432	0,085103	0,039864	-1,529266	6,365033	-2,936460	1,070432
13:33:00,29	0,386906	3,184985	-0,401998	0,425005	0,460033	-1,422014	0,085716	0,040873	-1,527705	3,187794	3,766699	1,084144	-0,776895	-3,022060	-2,730113	-13,984420	14,163816	13,660453	0,085716	0,040873	-1,527705	6,396353	-2,961998	1,084144	0,085716	0,040873	-1,527705	6,396353	-2,961998	1,084144
13:33:00,34	0,386906	3,184985	-0,401998	0,425005	0,460033	-1,422014	0,085716	0,040873	-1,527705	3,187794	3,766699	1,084144	-0,775146	-3,021447	-2,731663	-13,993256	14,181782	13,672146	0,085716	0,040873	-1,527705	6,396353	-2,961998	1,084144	0,085716	0,040873	-1,527705	6,396353	-2,961998	1,084144
13:33:00,39	0,386906	3,184985	-0,401998	0,425005	0,460033	-1,422014	0,083558	0,041449	-1,526525	3,143617	3,674148	1,107260	-0,776315	-3,019902	-2,728933	-13,974482	14,141659	13,683569	0,083558	0,041449	-1,526525	6,397400	-2,885117	1,107260	0,083558	0,041449	-1,526525	6,397400	-2,885117	1,107260
13:33:00,44	0,386906	3,184985	-0,401998	0,425005	0,460033	-1,422014	0,083558	0,041449	-1,526525	3,143617	3,674148	1,107260	-0,776906	-3,022633	-2,732811	-13,981571	14,160573	13,686100	0,086218	0,040596	-1,530403	6,387628	-2,971204	1,109791	0,086218	0,040596	-1,530403	6,387628	-2,971204	1,109791
13:33:00,49	0,386906	3,184985	-0,401998	0,425005	0,460033	-1,422014	0,086218	0,040596	-1,530403	3,200815	3,796873	1,109791	-0,776270	-3,018380	-2,728584	-13,967560	14,173934	13,636101	0,086218	0,040596	-1,530403	6,387628	-2,971204	1,109791	0,086218	0,040596	-1,530403	6,387628	-2,971204	1,109791
13:33:00,54	0,386906	3,184985	-0,401998	0,425005	0,460033	-1,422014	0,083506	0,040136	-1,527316	3,205922	3,665155	1,088493	-0,775151	-3,020515	-2,729724	-13,982955	14,139605	13,664802	0,083506	0,040136	-1,527316	6,356567	-2,890061	1,088493	0,083506	0,040136	-1,527316	6,356567	-2,890061	1,088493
13:33:00,59	0,386906	3,184985	-0,401998	0,425005	0,460033	-1,422014	0,083506	0,040136	-1,527316	3,205922	3,665155	1,088493	-0,776241	-3,019167	-2,727766	-13,948475	14,161081	13,673645	0,082884	0,041754	-1,525358	6,435283	-2,854449	1,097336	0,082884	0,041754	-1,525358	6,435283	-2,854449	1,097336
13:33:00,64	0,386906	3,184985	-0,401998	0,425005	0,460033	-1,422014	0,085729	0,039394	-1,526519	3,281203	3,806382	1,078087	-0,775620	-3,022811	-2,728927	-13,942427	14,158579	13,654396	0,085729	0,039394	-1,526519	6,373600	-2,923369	1,078087	0,085729	0,039394	-1,526519	6,373600	-2,923369	1,078087
13:33:00,69	0,386906	3,184985	-0,401998	0,425005	0,460033	-1,422014	0,085729	0,039394	-1,526519	3,281203	3,806382	1,078087	-0,775634	-3,022108	-2,728517	-13,944998	14,161850	13,688295	0,085729	0,039394	-1,526519	6,373600	-2,923369	1,078087	0,085729	0,039394	-1,526519	6,373600	-2,923369	1,078087
13:33:00,74	0,386906	3,184985	-0,401998	0,425005	0,460033	-1,422014	0,084705	0,038068	-1,526928	3,304330	3,735077	1,073225	-0,773960	-3,022587	-2,729335	-13,980974	14,127937	13,649534	0,084705	0,038068	-1,526928	6,292658	-2,914297	1,073225	0,084705	0,038068	-1,526928	6,292658	-2,914297	1,073225
13:33:00,79	0,386906	3,184985	-0,401998	0,425005	0,460033	-1,422014	0,082720	0,041273	-1,523835	3,179852	3,578904	1,088335	-0,775743	-3,019265	-2,726243	-14,005704	14,190927	13,664644	0,082720	0,041273	-1,523835	6,419779	-2,914585	1,088335	0,082720	0,041273	-1,523835	6,419779	-2,914585	1,088335
13:33:00,84	0,386906	3,184985	-0,401998	0,425005	0,460033	-1,422014	0,082720	0,041273	-1,523835	3,179852	3,578904	1,088335	-0,773917	-3,019952	-2,727379	-13,957614	14,134347	13,668087	0,082402	0,039348	-1,524971	6,343816	-2,836227	1,091779	0,082402	0,039348	-1,524971	6,343816	-2,836227	1,091779
13:33:00,89	0,386906	3,184985	-0,401998	0,425005	0,460033	-1,422014	0,082402	0,039348	-1,524971	3,254990	3,632314	1,091779	-0,775053	-3,023742	-2,726989	-13,963682	14,172266	13,653833	0,082402	0,039348	-1,524971	6,343816	-2,836227	1,091779	0,082402	0,039348	-1,524971	6,343816	-2,836227	1,091779
13:33:00,94	0,386906	3,184985	-0,401998	0,425005	0,460033	-1,422014	0,086252	0,038437	-1,524581	3,332189	3,808315	1,077524	-0,776928	-3,020258	-2,727758	-13,987436	14,144389	13,702297	0,086252	0,038437	-1,524581	6,349468	-2,962473	1,077524	0,086252	0,038437	-1,524581	6,349468	-2,962473	1,077524
13:33:00,99	0,386906	3,184985	-0,401998	0,425005	0,460033	-1,422014	0,083411	0,038732	-1,524948	3,306841	3,680029	1,111542	-0,773888	-3,021135	-2,727356	-13,951852	14,153903	13,687851	0,083411	0,038732	-1,524948	6,347308	-2,867770	1,111542	0,083411	0,038732	-1,524948	6,347308	-2,867770	1,111542
13:33:01,04	0,386906	3,184985	-0,401998	0,425005	0,460033	-1,422014	0,083411	0,038732	-1,524948	3,306841	3,680029	1,111542	-0,773930	-3,021031	-2,726239	-13,985310	14,173330	13,644539	0,083411	0,038732	-1,524948	6,347308	-2,867770	1,111542	0,083411	0,038732	-1,524948	6,347308	-2,867770	1,111542
13:33:01,09	0,386906	3,184985	-0,401998	0,425005	0,460033	-1,422014	0,083343	0,038820	-1,523831	3,302379	3,637774	1,068230	-0,773375	-3,016847	-2,727386	-13,971909	14,141291	13,683551	0,083343	0,038820	-1,523831	6,349725	-2,904642	1,068230	0,083343	0,038820	-1,523831	6,349725	-2,904642	1,068230
13:33:01,14	0,386906	3,184985	-0,401998	0,425005	0,460033	-1,422014	0,082830	0,038362	-1,521867	3,335804	3,639508	1,076381	-0,773278	-3,020816	-2,724275	-13,955894	14,167487	13,652690	0,082830	0,038362	-1,521867	6,347256	-2,862657	1,076381	0,082830	0,038362	-1,521867	6,347256	-2,862657	1,076381
13:33:01,19	0,386906	3,184985	-0,401998	0,425005	0,460033	-1,422014	0,082830	0,038362	-1,521867	3,335804	3,639508	1,076381	-0,773929	-3,021094	-2,726589	-13,974340	14,160418	13,687823	0,082830	0,038362	-1,521867	6,347256	-2,862657	1,076381	0,082830	0,038362	-1,521867	6,347256	-2,862657	1,076381
13:33:01,24	0,386906	3,184985	-0,401998	0,425005	0,460033	-1,422014	0,085010	0,039086	-1,523802	3,324079	3,755887	1,072700	-0,774994	-3,022342	-2,726210	-13,940330	14,188406	13,649009	0,085010	0,039086	-1,523802	6,392328	-2,917407	1,072700	0,085010	0,039086	-1,523802	6,392328	-2,917407	1,072700
13:33:01,29	0,386906	3,184985	-0,401998	0,425005	0,460033	-1,422014	0,085746	0,040110	-1,519515	3,252709	3,758274	1,113947	-0,776249	-3,022467	-2,721923	-13,980461	14,190654	13,690256	0,085746	0,040110	-1,519515	6,401346	-2,972788	1,113947	0,085746	0,040110	-1,519515	6,401346	-2,972788	1,113947
13:33:01,34	0,386906	3,184985	-0,401998	0,425005	0,460033	-1,422014	0,085746	0,040110	-1,519515	3,252709	3,758274	1,113947	-0,777969	-3,023705	-2,723109	-13,957485	14,169346	13,645971	0,087678	0,040981	-1,520701	6,417464	-2,993441	1,069663	0,087678	0,040981	-1,520701	6,417464	-2,993441	1,069663
13:33:01,39	0,386906	3,184985	-0,401998	0,425005	0,460033	-1,422014	0,082282	0,040735	-1,521511	3,217324	3,597377	1,052327	-0,775058	-3,019155	-2,723919	-13,965225	14,178536	13,628636	0,082282	0,040735	-1,521511	6,415037	-2,861725	1,052327	0,082282	0,040735	-1,521511	6,415037	-2,861725	1,052327
13:33:01,44	0,386906	3,184985	-0,401998	0,425005	0,460033	-1,422014	0,086490	0,038309	-1,520334	3,321593	3,816610	1,045540	-0,775061	-3,024013	-2,722741	-13,975845	14,159376	13,621848	0,086490	0,038309	-1,520334	6,328836	-2,972873	1,045540	0,086490	0,038309	-1,520334	6,328836	-2,972873	1,045540
13:33:01,49	0,386906	3,184985	-0,401998	0,425005	0,460033	-1,422014	0,084243	0,040357	-1,520696	3,201447	3,696963	1,103992	-0,775712	-3,021043	-2,723104	-13,985100	14,148968	13,680301	0,084243	0,040357	-1,520696	6,369470	-2,916142	1,103992	0,084243	0,040357	-1,520696	6,369470	-2,916142	1,103992
13:33:01,54	0,386906	3,184985	-0,401998	0,425005	0,460033	-1,422014	0,081713	0,041013	-1,520300	3,215653	3,589831	1,099883	-0,775015	-3,018523	-2,722708	-13,939763	14,178600	13,676192	0,081713	0,041013	-1,520300	6,435191	-2,824640	1,099883	0,081713	0,041013	-1,520300	6,435191	-2,824640	1,099883
13:33:01,59	0,386906	3,184985	-0,401998	0,425005	0,460033	-1,422014	0,087077	0,038640	-1,518740	3,311622	3,847602	1,093022	-0,775641	-3,024356	-2,721148	-13,971827	14,165400	13,669331	0,087077	0,038640	-1,518740	6,344824	-2,987960	1,093022	0,087077	0,038640	-1,518740	6,344824	-2,987960	1,093022
13:33:01,64	0,386906	3,184985	-0,401998	0,425005	0,460033	-1,422014	0,087077	0,038640	-1,518740	3,311622	3,847602	1,093022	-0,776822	-3,021697	-2,721907	-13,959804	14,164077	13,703733	0,087077	0,038640	-1,518740	6,344824	-2,987960	1,093022	0,087077	0,038640	-1,518740	6,344824	-2,987960	1,093022
13:33:01,69	0,386906	3,184985	-0,401998	0,425005	0,460033	-1,422014	0,085366	0,040991	-1,519499	3,194209	3,769667	1,127424	-0,775082	-3,023436	-2,721554	-13,978870	14,149702	13,654845	0,085366	0,040991	-1,519499	6,412006	-2,931526	1,127424	0,085366	0,040991	-1,519499	6,412006	-2,931526	1,127424
13:33:01,74	0,386906	3,184985	-0,401998	0,425005	0,460033	-1,422014	0,083429	0,038771	-1,519926	3,304865	3,635352	1,095081	-0,773931	-3,021131	-2,722333	-13,991336	14,176731	13,671390	0,083429	0,038771	-1,519926	6,348357	-2,913852	1,095081	0,083429	0,038771	-1,519926	6,348357	-2,913852	1,095081
13:33:01,79	0,386906	3,184985	-0,401998	0,425005	0,460033	-1,422014	0,086001	0,042715	-1,517965	3,100863	3,773867	1,122013	-0,778632	-3,021386	-2,720373	-13,986628	14,175272	13,698322	0,086001	0,042715	-1,517965	6,453965	-2,977186	1,122013	0,086001	0,042715	-1,517965	6,453965	-2,977186	1,122013
13:33:01,84	0,386906	3,184985	-0,401998	0,425005	0,460033	-1,422014	0,086135	0,039239	-1,518766	3,249250	3,803145	1,072996	-0,775689	-3,023240	-2,721174	-13,983504	14,136120	13,649305	0,086135	0,039239	-1,518766	6,329517	-2,958469	1,072996	0,086135	0,039239	-1,518766	6,329517	-2,958469	1,072996
13:33:01,89	0,386906	3,184985	-0,401998	0,425005	0,460033	-1,422014	0,085012	0,038462	-1,516424	3,359238	3,700539	1,089080	-0,774454	-3,022655	-2,718832	-13,986978	14,218460	13,665389	0,085012	0,038462	-1,516424	6,378491	-2,972873	1,089080	0,085012	0,038462	-1,516424	6,378491	-2,972873	1,089080
13:33:01,94	0,386906	3,184985	-0,401998	0,425005	0,460033	-1,422014	0,080629	0,042342	-1,517213	3,146871	3,515734	1,088895	-0,775623	-3,016920	-2,719621	-13,954960	14,187710	13,665204	0,080629	0,042342	-1,517213	6,470683	-2,813623	1,088895	0,080629	0,042342	-1,517213	6,470683	-2,813623	1,088895
13:33:01,99	0,386906	3,184985	-0,401998	0,425005	0,460033	-1,422014	0,080629	0,042342	-1,517213	3,146871	3,515734	1,088895	-0,772048	-3,024440	-2,718035	-13,949397	14,156088	13,652981	0,080629	0,042342	-1,517213	6,470683	-2,813623	1,088895	0,080629	0,042342	-1,517213	6,470683	-2,813623	1,088895
13:33:02,04	0,386906	3,184985	-0,401998	0,425005	0,460033	-1,422014	0,085354	0,035485	-1,515627	3,478785	3,782073	1,076672	-0,773286	-3,019835	-2,721526	-13,945510	14,131886	13,688675	0,081985	0,038860	-1,519118	6,334802	-2,813463	1,112366	0,081985	0,038860	-1,519118	6,334802	-2,813463	1,112366
13:33:02,09	0,386906	3,184985	-0,401998	0,425005	0,460033	-1,422014	0,083464	0,038627	-1,516410	3,340502	3,666306	1,092855	-0,773823	-3,021232	-2,718818	-13,951983	14,186541	13,669164	0,083464	0,038627	-1,516410	6,372724	-2,885584	1,092855	0,083464	0,038627	-1,516410	6,372724	-2,885584	1,092855
13:33:02,14	0,386906	3,184985	-0,401998	0,425005	0,460033	-1,422014	0,084024	0,035644	-1,519514	3,465049	3,696043	1,094143	-0,771521	-3,023209	-2,721922	-13,966764	14,159794	13,670452	0,084024	0,035644	-1,519514	6,263128	-2,899874	1,094143	0,084024	0,035644	-1,519514	6,263128	-2,899874	1,094143
13:33:02,19	0,386906	3,184985	-0,401998	0,425005	0,460033	-1,422014	0,084024	0,035644	-1,519514	3,465049	3,696043	1,094143	-0,776834	-3,020511	-2,721539	-13,959879	14,147772	13,683781	0,084024	0,035644	-1,519514	6,263128	-2,899874	1,094143	0,084024	0,035644	-1,519514	6,263128	-2,899874	1,094143
13:33:02,24	0,386906	3,184985	-0,401998	0,425005	0,460033	-1,422014	0,080440	0,038654	-1,514560	3,347680	3,509368	1,064301	-0,772335	-3,018600	-2,716968	-13,947445	14,193843	13,640610	0,080440	0,038654	-1,514560	6,382038	-2,805185	1,064301	0,080440	0,038654	-1,514560	6,382038	-2,805185	1,064301
13:33:02,29	0,386906	3,184985	-0,401998	0,425005	0,460033	-1,422014	0,080440	0,038654	-1,514560	3,347680	3,509368	1,064301	-0,774515	-3,020945	-2,716893	-14,001594	14,186011	13,678099	0,083560	0,039370	-1,514485	6,367144	-2,930848	1,101790	0,083560	0,039370	-1,514485	6,367144	-2,930848	1,101790
13:33:02,34	0,386906	3,184985	-0,401998	0,425005	0,460033	-1,422014	0,084520	0,037434	-1,515628	3,391081	3,673928	1,117388	-0,773319	-3,022744	-2,718036	-13,998705	14,200281	13,693697	0,084520	0,037434	-1,515628	6,329646	-2,960921	1,117388	0,084520	0,037434	-1,515628	6,329646	-2,960921	1,117388
13:33:02,39	0,386906	3,184985	-0,401998	0,425005	0,460033	-1,422014	0,084520	0,037434	-1,515628	3,391081	3,673928	1,117388	-0,775621	-3,019707	-2,716111	-13,967512	14,187979	13,672483	0,083042	0,040947	-1,513703	6,427673	-2,888568	1,096174	0,083042	0,040947	-1,513703	6,427673	-2,888568	1,096174
13:33:02,44	0,386906	3,184985	-0,401998	0,425005	0,460033	-1,422014	0,086605	0,040947	-1,516802	3,196460	3,822104	1,096748	-0,777403	-3,022793	-2,719210	-13,970241	14,170051	13,673057	0,086605	0,040947	-1,516802	6,410791	-2,976404	1,096748	0,086605	0,040947	-1,516802	6,410791	-2,976404	1,096748
13:33:02,49	0,386906	3,184985	-0,401998	0,425005	0,460033	-1,422014	0,086605	0,040947	-1,516802	3,196460	3,822104	1,096748	-0,777378	-3,024324	-2,714938	-13,971269	14,166990	13,660456	0,086605	0,040947	-1,516802	6,410791	-2,976404	1,096748	0,086605	0,040947	-1,516802	6,410791	-2,976404	1,096748
13:33:02,54	0,386906	3,184985	-0,401998	0,425005	0,460033	-1,422014	0,083832	0,038436	-1,512902	3,316096	3,703526	1,103964	-0,773842	-3,021646	-2,715310	-13,953490	14,147760	13,680273	0,083832	0,038436	-1,512902	6,333324	-2,877248	1,103964	0,083832	0,038436	-1,512902	6,333324	-2,877248	1,103964
13:33:02,59	0,386906	3,184985	-0,401998	0,425005	0,460033	-1,422014	0,090477	0,037326	-1,513299	3,402415	3,986015	1,085699	-0,776203	-3,027957	-2,715707	-13,993822	14,204064	13,662008	0,090477	0,037326	-1,513299	6,332500	-3,116437	1,085699	0,090477	0,037326	-1,513299	6,332500	-3,116437	1,085699
13:33:02,64	0,386906	3,184985	-0,401998	0,425005	0,460033	-1,422014	0,090477	0,037326	-1,513299	3,402415	3,986015	1,085699	-0,772782	-3,024316	-2,714563	-14,016576	14,139399	13,660606	0,090477	0,037326	-1,513299	6,332500	-3,116437	1,085699	0,090477	0,037326	-1,513299	6,332500	-3,116437	1,085699
13:33:02,69	0,386906	3,184985	-0,401998	0,425005	0,460033	-1,422014	0,083417	0,040012	-1,513708	3,285914	3,638104	1,082463	-0,775000	-3,020499	-2,716116	-13,965596	14,214547	13,658772	0,083417	0,040012	-1,513708	6,426882	-2,910147	1,082463	0,083417	0,040012	-1,513708	6,426882	-2,910147	1,082463
13:33:02,74	0,386906	3,184985	-0,401998	0,425005	0,460033	-1,422014	0,088418	0,043478	-1,510001	3,069394	3,889593	1,112180	-0,780502	-3,023097	-2,712409	-13,991151	14,187399	13,688489	0,088418	0,043478	-1,510001	6,482442	-3,051228	1,112180	0,088418	0,043478	-1,510001	6,482442	-3,051228	1,112180
13:33:02,79	0,386906	3,184985	-0,401998	0,425005	0,460033	-1,422014	0,088418	0,043478	-1,510001	3,069394	3,889593	1,112180	-0,775632	-3,021731	-2,714555	-13,982350	14,191383	13,671495	0,084800	0,039944	-1,512147	6,396632	-2,949728	1,095187	0,084800	0,039944	-1,512147	6,396632	-2,949728	1,095187
13:33:02,84	0,386906	3,184985	-0,401998	0,425005	0,460033	-1,422014	0,083124	0,038882	-1,512910	3,300244	3,640569	1,109751	-0,773874	-3,020811	-2,715318	-13,972491	14,167189	13,686059	0,083124	0,038882	-1,512910	6,352461	-2,884671	1,109751	0,083124	0,038882	-1,512910	6,352461	-2,884671	1,109751
13:33:02,89	0,386906	3,184985	-0,401998	0,425005	0,460033	-1,422014	0,082257	0,039399	-1,510235	3,247696	3,603075	1,059050	-0,773889	-3,019802	-2,712643	-13,978761	14,141179	13,635358	0,082257	0,039399	-1,510235	6,340503	-2,854129	1,059050	0,082257	0,039399	-1,510235	6,340503	-2,854129	1,059050
13:33:02,94	0,386906	3,184985	-0,401998	0,425005	0,460033	-1,422014	0,085984	0,039859	-1,513293	3,276713	3,802335	1,095052	-0,776151	-3,022799	-2,715701	-13,947532	14,184309	13,671360	0,085984	0,039859	-1,513293	6,405674	-2,947402	1,095052	0,085984	0,039859	-1,513293	6,405674	-2,947402	1,095052
13:33:02,99	0,386906	3,184985	-0,401998	0,425005	0,460033	-1,422014	0,084346	0,039519	-1,511770	3,270099	3,698714	1,075033	-0,775037	-3,021551	-2,714178	-13,975679	14,172490	13,651341	0,084346	0,039519	-1,511770	6,372347	-2,922472	1,075033	0,084346	0,039519	-1,511770	6,372347	-2,922472	1,075033
13:33:03,04	0,386906	3,184985	-0,401998	0,425005	0,460033	-1,422014	0,084346	0,039519	-1,511770	3,270099	3,698714	1,075033	-0,774360	-3,026136	-2,711785	-13,939770	14,150747	13,682172	0,087978	0,036640	-1,509377	6,295177	-2,976753	1,105864	0,087978	0,036640	-1,509377	6,295177	-2,976753	1,105864
13:33:03,09	0,386906	3,184985	-0,401998	0,425005	0,460033	-1,422014	0,085497	0,042257	-1,512559	3,139961	3,746874	1,070780	-0,777983	-3,021178	-2,714966	-13,979664	14,188894	13,647088	0,085497	0,042257	-1,512559	6,457105	-2,964607	1,070780	0,085497	0,042257	-1,512559	6,457105	-2,964607	1,070780
13:33:03,14	0,386906	3,184985	-0,401998	0,425005	0,460033	-1,422014	0,085497	0,042257	-1,512559	3,139961	3,746874	1,070780	-0,775688	-3,021762	-2,714166	-14,005153	14,184942	13,685808	0,085497	0,042257	-1,512559	6,457105	-2,964607	1,070780	0,085497	0,042257	-1,512559	6,457105	-2,964607	1,070780
13:33:03,19	0,386906	3,184985	-0,401998	0,425005	0,460033	-1,422014	0,084275	0,040187	-1,509781	3,261126	3,701677	1,127500	-0,775580	-3,021155	-2,712189	-13,957028	14,191456	13,703808	0,084275	0,040187	-1,509781	6,415794	-2,913915	1,127500	0,084275	0,040187	-1,509781	6,415794	-2,913915	1,127500
13:33:03,24	0,386906	3,184985	-0,401998	0,425005	0,460033	-1,422014	0,084241	0,036851	-1,509782	3,413806	3,690150	1,122688	-0,776781	-3,023844	-2,711487	-13,991656	14,203261	13,611451	0,084241	0,036851	-1,509782	6,306629	-2,922751	1,122688	0,084241	0,036851	-1,509782	6,306629	-2,922751	1,122688
13:33:03,29	0,386906	3,184985	-0,401998	0,425005	0,460033	-1,422014	0,083291	0,042790	-1,509439	3,120663	3,658620	1,078537	-0,777342	-3,019002	-2,711847	-13,952579	14,182972	13,654846	0,083291	0,042790	-1,509439	6,479641	-2,879752	1,078537	0,083291	0,042790	-1,509439	6,479641	-2,879752	1,078537
13:33:03,34	0,386906	3,184985	-0,401998	0,425005	0,460033	-1,422014	0,085304	0,037645	-1,512913	3,370103	3,724325	1,105395	-0,773893	-3,023317	-2,715321	-13,995365	14,186792	13,681704	0,085304	0,037645	-1,512913	6,325222	-2,972057	1,105395	0,085304	0,037645	-1,512913	6,325222	-2,972057	1,105395
13:33:03,39	0,386906	3,184985	-0,401998	0,425005	0,460033	-1,422014	0,086926	0,042796	-1,507867	3,097766	3,824584	1,105934	-0,779165	-3,022147	-2,710275	-13,983821	14,174959	13,682243	0,086926	0,042796	-1,507867	6,457253	-2,999126	1,105934	0,086926	0,042796	-1,507867	6,457253	-2,999126	1,105934
13:33:03,44	0,386906	3,184985	-0,401998	0,425005	0,460033	-1,422014	0,082570	0,039155	-1,505552	3,310127	3,588328	1,082274	-0,773833	-3,020194	-2,707960	-13,980735	14,199743	13,658582	0,082570	0,039155	-1,505552	6,383762	-2,893400	1,082274	0,082570	0,039155	-1,505552	6,383762	-2,893400	1,082274
13:33:03,49	0,386906	3,184985	-0,401998	0,425005	0,460033	-1,422014	0,082570	0,039155	-1,505552	3,310127	3,588328	1,082274	-0,774404	-3,023948	-2,713003	-13,963849	14,169992	13,640489	0,086106	0,037771	-1,510596	6,329784	-2,957607	1,064180	0,086106	0,037771	-1,510596	6,329784	-2,957607	1,064180
13:33:03,54	0,386906	3,184985	-0,401998	0,425005	0,460033	-1,422014	0,085354	0,034178	-1,508630	3,546446	3,733138	1,097950	-0,770916	-3,025094	-2,711037	-13,991953	14,180272	13,674259	0,085354	0,034178	-1,508630	6,229407	-2,967165	1,097950	0,085354	0,034178	-1,508630	6,229407	-2,967165	1,097950
13:33:03,59	0,386906	3,184985	-0,401998	0,425005	0,460033	-1,422014	0,085354	0,034178	-1,508630	3,546446	3,733138	1,097950	-0,776731	-3,019877	-2,709901	-13,956633	14,206378	13,654429	0,085354	0,034178	-1,508630	6,229407	-2,967165	1,097950	0,085354	0,034178	-1,508630	6,229407	-2,967165	1,097950
13:33:03,64	0,386906	3,184985	-0,401998	0,425005	0,460033	-1,422014	0,083844	0,041104	-1,508676	3,206435	3,681582	1,053957	-0,776159	-3,020324	-2,711084	-13,958539	14,184232	13,630266	0,083844	0,041104	-1,508676	6,433080	-2,900196	1,053957	0,083844	0,041104	-1,508676	6,433080	-2,900196	1,053957
13:33:03,69	0,386906	3,184985	-0,401998	0,425005	0,460033	-1,422014	0,085508	0,038100	-1,510191	3,354793	3,776562	1,083432	-0,774390	-3,023266	-2,712599	-13,955132	14,173235	13,659741	0,085508	0,038100	-1,510191	6,345670	-2,935845	1,083432	0,085508	0,038100	-1,510191	6,345670	-2,935845	1,083432
13:33:03,74	0,386906	3,184985	-0,401998	0,425005	0,460033	-1,422014	0,084449	0,042834	-1,507092	3,118451	3,693946	1,106551	-0,777960	-3,019982	-2,709500	-13,974080	14,195517	13,682860	0,084449	0,042834	-1,507092	6,480940	-2,935333	1,106551	0,084449	0,042834	-1,507092	6,480940	-2,935333	1,106551
13:33:03,79	0,386906	3,184985	-0,401998	0,425005	0,460033	-1,422014	0,086690	0,039452	-1,505146	3,301936	3,806619	1,086027	-0,776151	-3,023614	-2,707554	-13,973584	14,204031	13,662336	0,086690	0,039452	-1,505146	6,398939	-2,998531	1,086027	0,086690	0,039452	-1,505146	6,398939	-2,998531	1,086027
13:33:03,84	0,386906	3,184985	-0,401998	0,425005	0,460033	-1,422014	0,084385	0,039484	-1,508640	3,277534	3,697255	1,102407	-0,775027	-3,021602	-2,711048	-13,975876	14,179108	13,678716	0,084385	0,039484	-1,508640	6,377061	-2,926982	1,102407	0,084385	0,039484	-1,508640	6,377061	-2,926982	1,102407
13:33:03,89	0,386906	3,184985	-0,401998	0,425005	0,460033	-1,422014	0,087293	0,039827	-1,505549	3,272660	3,822262	1,076596	-0,776778	-3,023948	-2,707957	-13,992082	14,203430	13,652904	0,087293	0,039827	-1,505549	6,399111	-3,030232	1,076596	0,087293	0,039827	-1,505549	6,399111	-3,030232	1,076596
13:33:03,94	0,386906	3,184985	-0,401998	0,425005	0,460033	-1,422014	0,087293	0,039827	-1,505549	3,272660	3,822262	1,076596	-0,777385	-3,021810	-2,709521	-13,982191	14,173465	13,648162	0,084591	0,037975	-1,506701	6,319419	-2,907169	1,080888	0,084591	0,037975	-1,506701	6,319419	-2,907169	1,080888
13:33:03,99	0,386906	3,184985	-0,401998	0,425005	0,460033	-1,422014	0,086213	0,042447	-1,505531	3,148392	3,790678	1,100503	-0,778507	-3,021704	-2,707939	-13,964836	14,201527	13,676812	0,086213	0,042447	-1,505531	6,480517	-2,977080	1,100503	0,086213	0,042447	-1,505531	6,480517	-2,977080	1,100503
13:33:04,04	0,386906	3,184985	-0,401998	0,425005	0,460033	-1,422014	0,086213	0,042447	-1,505531	3,148392	3,790678	1,100503	-0,776215	-3,019650	-2,706814	-13,995079	14,200570	13,648038	0,083289	0,041490	-1,504406	6,439191	-2,925296	1,071729	0,083289	0,041490	-1,504406	6,439191	-2,925296	1,071729
13:33:04,09	0,386906	3,184985	-0,401998	0,425005	0,460033	-1,422014	0,083289	0,041490	-1,504406	3,182236	3,612896	1,071729	-0,773858	-3,022711	-2,702893	-13,991707	14,154639	13,668325	0,083289	0,041490	-1,504406	6,439191	-2,925296	1,071729	0,083289	0,041490	-1,504406	6,439191	-2,925296	1,071729
13:33:04,14	0,386906	3,184985	-0,401998	0,425005	0,460033	-1,422014	0,084762	0,037918	-1,500485	3,329892	3,715361	1,092016	-0,775634	-3,021238	-2,707191	-14,002424	14,204514	13,658024	0,084762	0,037918	-1,500485	6,306439	-2,938435	1,092016	0,084762	0,037918	-1,500485	6,306439	-2,938435	1,092016
13:33:04,19	0,386906	3,184985	-0,401998	0,425005	0,460033	-1,422014	0,084374	0,040192	-1,504783	3,249460	3,661001	1,081715	-0,774953	-3,024678	-2,706369	-13,978692	14,237792	13,682179	0,084374	0,040192	-1,504783	6,404544	-2,962390	1,081715	0,084374	0,040192	-1,504783	6,404544	-2,962390	1,081715
13:33:04,24	0,386906	3,184985	-0,401998	0,425005	0,460033	-1,422014	0,082716	0,040386	-1,505177	3,246298	3,618281	1,057143	-0,774973	-3,019705	-2,707585	-13,961286	14,188744	13,633452	0,082716	0,040386	-1,505177	6,416591	-2,874934	1,057143	0,082716	0,040386	-1,505177	6,416591	-2,874934	1,057143
13:33:04,29	0,386906	3,184985	-0,401998	0,425005	0,460033	-1,422014	0,086696	0,038758	-1,503198	3,340629	3,803627	1,089880	-0,775553	-3,023966	-2,705605	-13,975147	14,207955	13,666189	0,086696	0,038758	-1,503198	6,383171	-3,002011	1,089880	0,086696	0,038758	-1,503198	6,383171	-3,002011	1,089880
13:33:04,34	0,386906	3,184985	-0,401998	0,425005	0,460033	-1,422014	0,082148	0,039389	-1,503993	3,287935	3,581476	1,085641	-0,773826	-3,019712	-2,706401	-13,972699	14,183545	13,661950	0,082148	0,039389	-1,503993	6,379959	-2,867174	1,085641	0,082148	0,039389	-1,503993	6,379959	-2,867174	1,085641
13:33:04,39	0,386906	3,184985	-0,401998	0,425005	0,460033	-1,422014	0,085753	0,036626	-1,501667	3,413832	3,762286	1,059197	-0,773235	-3,024215	-2,704075	-13,987307	14,171453	13,635506	0,085753	0,036626	-1,501667	6,288966	-2,969289	1,059197	0,085753	0,036626	-1,501667	6,288966	-2,969289	1,059197
13:33:04,44	0,386906	3,184985	-0,401998	0,425005	0,460033	-1,422014	0,085753	0,036626	-1,501667	3,413832	3,762286	1,059197	-0,772064	-3,020918	-2,708342	-13,961047	14,139931	13,647205	0,085753	0,036626	-1,501667	6,288966	-2,969289	1,059197	0,085753	0,036626	-1,501667	6,288966	-2,969289	1,059197
13:33:04,49	0,386906	3,184985	-0,401998	0,425005	0,460033	-1,422014	0,086325	0,042428	-1,504009	3,132299	3,779843	1,070512	-0,778546	-3,021810	-2,706417	-13,987777	14,195049	13,646821	0,086325	0,042428	-1,504009	6,462933	-2,996661	1,070512	0,086325	0,042428	-1,504009	6,462933	-2,996661	1,070512
13:33:04,54	0,386906	3,184985	-0,401998	0,425005	0,460033	-1,422014	0,086325	0,042428	-1,504009	3,132299	3,779843	1,070512	-0,772642	-3,020326	-2,707176	-13,969886	14,181510	13,657596	0,082088	0,038057	-1,504768	6,344302	-2,862107	1,081287	0,082088	0,038057	-1,504768	6,344302	-2,862107	1,081287
13:33:04,59	0,386906	3,184985	-0,401998	0,425005	0,460033	-1,422014	0,082088	0,038057	-1,504768	3,356849	3,581763	1,081287	-0,775007	-3,022451	-2,704047	-13,985128	14,189088	13,684438	0,082088	0,038057	-1,504768	6,344302	-2,862107	1,081287	0,082088	0,038057	-1,504768	6,344302	-2,862107	1,081287
13:33:04,64	0,386906	3,184985	-0,401998	0,425005	0,460033	-1,422014	0,087790	0,040872	-1,502046	3,245657	3,826234	1,089975	-0,777931	-3,023856	-2,704453	-13,997355	14,238015	13,666284	0,087790	0,040872	-1,502046	6,454108	-3,065256	1,089975	0,087790	0,040872	-1,502046	6,454108	-3,065256	1,089975
13:33:04,69	0,386906	3,184985	-0,401998	0,425005	0,460033	-1,422014	0,085216	0,039595	-1,500091	3,284336	3,749899	1,087375	-0,779105	-3,021496	-2,704077	-13,980638	14,207476	13,655362	0,085216	0,039595	-1,500091	6,392516	-2,939524	1,087375	0,085216	0,039595	-1,500091	6,392516	-2,939524	1,087375
13:33:04,74	0,386906	3,184985	-0,401998	0,425005	0,460033	-1,422014	0,084362	0,039374	-1,502798	3,322859	3,705895	1,099514	-0,774919	-3,021637	-2,705206	-13,947552	14,208440	13,675823	0,084362	0,039374	-1,502798	6,413689	-2,916495	1,099514	0,084362	0,039374	-1,502798	6,413689	-2,916495	1,099514
13:33:04,79	0,386906	3,184985	-0,401998	0,425005	0,460033	-1,422014	0,080296	0,039143	-1,504785	3,299250	3,467463	1,082103	-0,772687	-3,018231	-2,707193	-13,988737	14,191130	13,658412	0,080296	0,039143	-1,504785	6,372004	-2,835764	1,082103	0,080296	0,039143	-1,504785	6,372004	-2,835764	1,082103
13:33:04,84	0,386906	3,184985	-0,401998	0,425005	0,460033	-1,422014	0,082816	0,041683	-1,501272	3,184819	3,616535	1,088871	-0,776146	-3,019143	-2,703679	-13,964296	14,197398	13,665180	0,082816	0,041683	-1,501272	6,456962	-2,884512	1,088871	0,082816	0,041683	-1,501272	6,456962	-2,884512	1,088871
13:33:04,89	0,386906	3,184985	-0,401998	0,425005	0,460033	-1,422014	0,080930	0,040712	-1,501646	3,247840	3,523645	1,104267	-0,775541	-3,022128	-2,704865	-13,966502	14,194823	13,621897	0,080930	0,040712	-1,501646	6,443701	-2,829383	1,104267	0,080930	0,040712	-1,501646	6,443701	-2,829383	1,104267
13:33:04,94	0,386906	3,184985	-0,401998	0,425005	0,460033	-1,422014	0,086409	0,042387	-1,502069	3,128697	3,780633	1,069276	-0,778553	-3,021903	-2,704477	-13,993745	14,191864	13,645585	0,086409	0,042387	-1,502069	6,456099	-3,002462	1,069276	0,086409	0,042387	-1,502069	6,456099	-3,002462	1,069276
13:33:04,99	0,386906	3,184985	-0,401998	0,425005	0,460033	-1,422014	0,085750	0,042072	-1,499344	3,160637	3,733024	1,078157	-0,777950	-3,021490	-2,701752	-13,997563	14,211991	13,654466	0,085750	0,042072	-1,499344	6,463254	-2,998383	1,078157	0,085750	0,042072	-1,499344	6,463254	-2,998383	1,078157
13:33:05,04	0,386906	3,184985	-0,401998	0,425005	0,460033	-1,422014	0,085750	0,042072	-1,499344	3,160637	3,733024	1,078157	-0,775023	-3,021221	-2,702505	-13,990719	14,182567	13,678683	0,084054	0,039671	-1,500097	6,377585	-2,932788	1,102374	0,084054	0,039671	-1,500097	6,377585	-2,932788	1,102374
13:33:05,09	0,386906	3,184985	-0,401998	0,425005	0,460033	-1,422014	0,082949	0,041656	-1,500902	3,163466	3,616485	1,073744	-0,776190	-3,019272	-2,703310	-13,981724	14,181182	13,650053	0,082949	0,041656	-1,500902	6,433490	-2,895031	1,073744	0,082949	0,041656	-1,500902	6,433490	-2,895031	1,073744
13:33:05,14	0,386906	3,184985	-0,401998	0,425005	0,460033	-1,422014	0,082949	0,041656	-1,500902	3,163466	3,616485	1,073744	-0,775570	-3,022139	-2,700968	-13,989187	14,207956	13,649244	0,082949	0,041656	-1,500902	6,433490	-2,895031	1,073744	0,082949	0,041656	-1,500902	6,433490	-2,895031	1,073744
13:33:05,19	0,386906	3,184985	-0,401998	0,425005	0,460033	-1,422014	0,085122	0,039687	-1,498560	3,285341	3,709617	1,072935	-0,772638	-3,019236	-2,702511	-13,970301	14,171856	13,664305	0,085122	0,039687	-1,498560	6,400750	-2,972458	1,072935	0,085122	0,039687	-1,498560	6,400750	-2,972458	1,072935
13:33:05,24	0,386906	3,184985	-0,401998	0,425005	0,460033	-1,422014	0,082954	0,038851	-1,500097	3,314128	3,652405	1,077528	-0,773762	-3,020679	-2,702504	-13,948434	14,167465	13,653837	0,082954	0,038851	-1,500097	6,363904	-2,859461	1,077528	0,082954	0,038851	-1,500097	6,363904	-2,859461	1,077528
13:33:05,29	0,386906	3,184985	-0,401998	0,425005	0,460033	-1,422014	0,082954	0,038851	-1,500097	3,314128	3,652405	1,077528	-0,773744	-3,018456	-2,702875	-13,938571	14,193320	13,684193	0,082954	0,038851	-1,500097	6,363904	-2,859461	1,077528	0,082954	0,038851	-1,500097	6,363904	-2,859461	1,077528
13:33:05,34	0,386906	3,184985	-0,401998	0,425005	0,460033	-1,422014	0,080165	0,039728	-1,496225	3,278386	3,523536	1,060992	-0,773128	-3,017825	-2,698633	-13,929516	14,167975	13,637301	0,080165	0,039728	-1,496225	6,397065	-2,769439	1,060992	0,080165	0,039728	-1,496225	6,397065	-2,769439	1,060992
13:33:05,39	0,386906	3,184985	-0,401998	0,425005	0,460033	-1,422014	0,082978	0,039679	-1,500133	3,240208	3,595020	1,073403	-0,774492	-3,020286	-2,702541	-14,014649	14,170105	13,649711	0,082978	0,039679	-1,500133	6,355048	-2,918776	1,073403	0,082978	0,039679	-1,500133	6,355048	-2,918776	1,073403
13:33:05,44	0,386906	3,184985	-0,401998	0,425005	0,460033	-1,422014	0,085016	0,038396	-1,500115	3,352181	3,701215	1,069222	-0,774399	-3,022692	-2,702523	-13,991834	14,209143	13,645530	0,085016	0,038396	-1,500115	6,366241	-2,972533	1,069222	0,085016	0,038396	-1,500115	6,366241	-2,972533	1,069222
13:33:05,49	0,386906	3,184985	-0,401998	0,425005	0,460033	-1,422014	0,082466	0,042465	-1,496621	3,153998	3,629537	1,056432	-0,776649	-3,018449	-2,699028	-13,932372	14,190330	13,632741	0,082466	0,042465	-1,496621	6,487526	-2,844066	1,056432	0,082466	0,042465	-1,496621	6,487526	-2,844066	1,056432
13:33:05,54	0,386906	3,184985	-0,401998	0,425005	0,460033	-1,422014	0,082251	0,037942	-1,499282	3,362653	3,595975	1,135918	-0,772624	-3,020524	-2,701690	-13,964995	14,178513	13,712227	0,082251	0,037942	-1,499282	6,341119	-2,860693	1,135918	0,082251	0,037942	-1,499282	6,341119	-2,860693	1,135918
13:33:05,59	0,386906	3,184985	-0,401998	0,425005	0,460033	-1,422014	0,082251	0,037942	-1,499282	3,362653	3,595975	1,135918	-0,775541	-3,020213	-2,700943	-13,963433	14,198154	13,678011	0,082251	0,037942	-1,499282	6,341119	-2,860693	1,135918	0,082251	0,037942	-1,499282	6,341119	-2,860693	1,135918
13:33:05,64	0,386906	3,184985	-0,401998	0,425005	0,460033	-1,422014	0,083368	0,039967	-1,495823	3,289167	3,629596	1,091143	-0,774936	-3,020479	-2,698231	-13,970281	14,218288	13,667452	0,083368	0,039967	-1,495823	6,426579	-2,914760	1,091143	0,083368	0,039967	-1,495823	6,426579	-2,914760	1,091143
13:33:05,69	0,386906	3,184985	-0,401998	0,425005	0,460033	-1,422014	0,085122	0,042425	-1,499741	3,149455	3,699936	1,068989	-0,777941	-3,020769	-2,702149	-13,994303	14,218409	13,645298	0,085122	0,042425	-1,499741	6,479805	-2,982103	1,068989	0,085122	0,042425	-1,499741	6,479805	-2,982103	1,068989
13:33:05,74	0,386906	3,184985	-0,401998	0,425005	0,460033	-1,422014	0,083572	0,037175	-1,497365	3,388027	3,665390	1,095420	-0,773761	-3,022589	-2,699397	-13,968473	14,193609	13,652706	0,083572	0,037175	-1,497365	6,306300	-2,895036	1,095420	0,083572	0,037175	-1,497365	6,306300	-2,895036	1,095420
13:33:05,79	0,386906	3,184985	-0,401998	0,425005	0,460033	-1,422014	0,083616	0,043918	-1,498550	3,067686	3,667760	1,091460	-0,778482	-3,018719	-2,700958	-13,956435	14,191800	13,667768	0,083616	0,043918	-1,498550	6,515270	-2,896114	1,091460	0,083616	0,043918	-1,498550	6,515270	-2,896114	1,091460
13:33:05,84	0,386906	3,184985	-0,401998	0,425005	0,460033	-1,422014	0,083616	0,043918	-1,498550	3,067686	3,667760	1,091460	-0,773176	-3,019740	-2,697063	-13,961016	14,181158	13,665870	0,083616	0,043918	-1,498550	6,515270	-2,896114	1,091460	0,083616	0,043918	-1,498550	6,515270	-2,896114	1,091460
13:33:05,89	0,386906	3,184985	-0,401998	0,425005	0,460033	-1,422014	0,084060	0,039577	-1,495048	3,296542	3,669029	1,085329	-0,774944	-3,021274	-2,697456	-13,973767	14,205374	13,661638	0,084060	0,039577	-1,495048	6,403305	-2,929666	1,085329	0,084060	0,039577	-1,495048	6,403305	-2,929666	1,085329
13:33:05,94	0,386906	3,184985	-0,401998	0,425005	0,460033	-1,422014	0,084216	0,039396	-1,493112	3,311347	3,712425	1,054302	-0,773818	-3,022194	-2,699025	-13,983409	14,157910	13,641848	0,084216	0,039396	-1,493112	6,403911	-2,898497	1,054302	0,084216	0,039396	-1,493112	6,403911	-2,898497	1,054302
13:33:05,99	0,386906	3,184985	-0,401998	0,425005	0,460033	-1,422014	0,085152	0,042405	-1,496225	3,156164	3,691541	1,096291	-0,777939	-3,020805	-2,698633	-14,000101	14,228283	13,672600	0,085152	0,042405	-1,496225	6,484918	-2,992857	1,096291	0,085152	0,042405	-1,496225	6,484918	-2,992857	1,096291
13:33:06,04	0,386906	3,184985	-0,401998	0,425005	0,460033	-1,422014	0,082926	0,042287	-1,497394	3,156361	3,615379	1,081835	-0,776724	-3,018937	-2,699801	-13,968812	14,203366	13,658143	0,082926	0,042287	-1,497394	6,475860	-2,894332	1,081835	0,082926	0,042287	-1,497394	6,475860	-2,894332	1,081835
13:33:06,09	0,386906	3,184985	-0,401998	0,425005	0,460033	-1,422014	0,082775	0,037646	-1,496218	3,387954	3,588390	1,086604	-0,772629	-3,021127	-2,698626	-13,990253	14,204505	13,662913	0,082775	0,037646	-1,496218	6,343141	-2,909468	1,086604	0,082775	0,037646	-1,496218	6,343141	-2,909468	1,086604
13:33:06,14	0,386906	3,184985	-0,401998	0,425005	0,460033	-1,422014	0,083526	0,038593	-1,494293	3,326103	3,620971	1,070542	-0,775534	-3,021142	-2,696671	-13,967342	14,185338	13,670060	0,083526	0,038593	-1,494293	6,355681	-2,935855	1,070542	0,083526	0,038593	-1,494293	6,355681	-2,935855	1,070542
13:33:06,19	0,386906	3,184985	-0,401998	0,425005	0,460033	-1,422014	0,085219	0,038999	-1,495057	3,306695	3,694675	1,090388	-0,776176	-3,023424	-2,695521	-14,006051	14,197869	13,660020	0,085219	0,038999	-1,495057	6,368123	-2,995008	1,090388	0,085219	0,038999	-1,495057	6,368123	-2,995008	1,090388
13:33:06,24	0,386906	3,184985	-0,401998	0,425005	0,460033	-1,422014	0,082477	0,038401	-1,491543	3,352806	3,613559	1,082847	-0,773135	-3,020491	-2,693951	-13,952957	14,187756	13,659155	0,082477	0,038401	-1,491543	6,367308	-2,860893	1,082847	0,082477	0,038401	-1,491543	6,367308	-2,860893	1,082847
13:33:06,29	0,386906	3,184985	-0,401998	0,425005	0,460033	-1,422014	0,081298	0,037886	-1,495473	3,337002	3,515332	1,061262	-0,772099	-3,019727	-2,697881	-14,006232	14,169339	13,637571	0,081298	0,037886	-1,495473	6,311071	-2,866583	1,061262	0,081298	0,037886	-1,495473	6,311071	-2,866583	1,061262
13:33:06,34	0,386906	3,184985	-0,401998	0,425005	0,460033	-1,422014	0,084199	0,038203	-1,490402	3,344825	3,646407	1,077951	-0,773824	-3,022081	-2,692809	-14,011208	14,200265	13,654260	0,084199	0,038203	-1,490402	6,343760	-2,963230	1,077951	0,084199	0,038203	-1,490402	6,343760	-2,963230	1,077951
13:33:06,39	0,386906	3,184985	-0,401998	0,425005	0,460033	-1,422014	0,084121	0,039568	-1,495040	3,285606	3,671914	1,099597	-0,774967	-3,021330	-2,697448	-13,979683	14,195673	13,675906	0,084121	0,039568	-1,495040	6,391732	-2,931548	1,099597	0,084121	0,039568	-1,495040	6,391732	-2,931548	1,099597
13:33:06,44	0,386906	3,184985	-0,401998	0,425005	0,460033	-1,422014	0,081918	0,041939	-1,492058	3,214008	3,548748	1,067966	-0,775919	-3,018238	-2,694466	-13,961321	14,244736	13,644275	0,081918	0,041939	-1,492058	6,506222	-2,881808	1,067966	0,081918	0,041939	-1,492058	6,506222	-2,881808	1,067966
13:33:06,49	0,386906	3,184985	-0,401998	0,425005	0,460033	-1,422014	0,083880	0,039673	-1,492332	3,258600	3,693376	1,072433	-0,774937	-3,021070	-2,694740	-13,961039	14,160005	13,648742	0,083880	0,039673	-1,492332	6,372935	-2,891189	1,072433	0,083880	0,039673	-1,492332	6,372935	-2,891189	1,072433
13:33:06,54	0,386906	3,184985	-0,401998	0,425005	0,460033	-1,422014	0,083880	0,039673	-1,492332	3,258600	3,693376	1,072433	-0,776645	-3,019799	-2,694364	-13,949746	14,210003	13,635357	0,083880	0,039673	-1,492332	6,372935	-2,891189	1,072433	0,083880	0,039673	-1,492332	6,372935	-2,891189	1,072433
13:33:06,59	0,386906	3,184985	-0,401998	0,425005	0,460033	-1,422014	0,083633	0,041787	-1,491956	3,197607	3,665330	1,059048	-0,775516	-3,019701	-2,695126	-13,966478	14,207992	13,665208	0,083633	0,041787	-1,491956	6,477907	-2,899871	1,059048	0,083633	0,041787	-1,491956	6,477907	-2,899871	1,059048
13:33:06,64	0,386906	3,184985	-0,401998	0,425005	0,460033	-1,422014	0,085439	0,040862	-1,494310	3,207284	3,731497	1,045449	-0,776747	-3,021825	-2,696718	-13,992962	14,190591	13,621758	0,085439	0,040862	-1,494310	6,414977	-2,975437	1,045449	0,085439	0,040862	-1,494310	6,414977	-2,975437	1,045449
13:33:06,69	0,386906	3,184985	-0,401998	0,425005	0,460033	-1,422014	0,082831	0,041661	-1,494274	3,202979	3,587950	1,100263	-0,776135	-3,019168	-2,696682	-13,981262	14,226803	13,676572	0,082831	0,041661	-1,494274	6,473344	-2,914320	1,100263	0,082831	0,041661	-1,494274	6,473344	-2,914320	1,100263
13:33:06,74	0,386906	3,184985	-0,401998	0,425005	0,460033	-1,422014	0,082831	0,041661	-1,494274	3,202979	3,587950	1,100263	-0,778482	-3,022174	-2,697450	-13,972019	14,192100	13,670136	0,082831	0,041661	-1,494274	6,473344	-2,914320	1,100263	0,082831	0,041661	-1,494274	6,473344	-2,914320	1,100263
13:33:06,79	0,386906	3,184985	-0,401998	0,425005	0,460033	-1,422014	0,085915	0,039196	-1,491932	3,309144	3,753810	1,092881	-0,775542	-3,023070	-2,694340	-13,987467	14,204976	13,669190	0,085915	0,039196	-1,491932	6,386022	-2,990482	1,092881	0,085915	0,039196	-1,491932	6,386022	-2,990482	1,092881
13:33:06,84	0,386906	3,184985	-0,401998	0,425005	0,460033	-1,422014	0,085915	0,039196	-1,491932	3,309144	3,753810	1,092881	-0,771401	-3,019955	-2,695515	-13,967707	14,195976	13,656056	0,085915	0,039196	-1,491932	6,386022	-2,990482	1,092881	0,085915	0,039196	-1,491932	6,386022	-2,990482	1,092881
13:33:06,89	0,386906	3,184985	-0,401998	0,425005	0,460033	-1,422014	0,085276	0,039565	-1,494283	3,291459	3,723562	1,070157	-0,775543	-3,022333	-2,696691	-13,984151	14,204832	13,646466	0,085276	0,039565	-1,494283	6,397350	-2,970624	1,070157	0,085276	0,039565	-1,494283	6,397350	-2,970624	1,070157
13:33:06,94	0,386906	3,184985	-0,401998	0,425005	0,460033	-1,422014	0,084217	0,040822	-1,490010	3,237657	3,670150	1,072753	-0,776101	-3,020787	-2,692418	-13,976916	14,213990	13,649062	0,084217	0,040822	-1,490010	6,442202	-2,940857	1,072753	0,084217	0,040822	-1,490010	6,442202	-2,940857	1,072753
13:33:06,99	0,386906	3,184985	-0,401998	0,425005	0,460033	-1,422014	0,084217	0,040822	-1,490010	3,237657	3,670150	1,072753	-0,773175	-3,019780	-2,695522	-13,966757	14,184423	13,650554	0,084217	0,040822	-1,490010	6,442202	-2,940857	1,072753	0,084217	0,040822	-1,490010	6,442202	-2,940857	1,072753
13:33:07,04	0,386906	3,184985	-0,401998	0,425005	0,460033	-1,422014	0,081882	0,038791	-1,493114	3,322731	3,572324	1,074246	-0,774903	-3,017303	-2,694756	-13,955542	14,218162	13,646278	0,081882	0,038791	-1,493114	6,367860	-2,855404	1,074246	0,081882	0,038791	-1,493114	6,367860	-2,855404	1,074246
13:33:07,09	0,386906	3,184985	-0,401998	0,425005	0,460033	-1,422014	0,084778	0,039178	-1,490007	3,310002	3,686937	1,077612	-0,774958	-3,022095	-2,692415	-13,994251	14,208796	13,653921	0,084778	0,039178	-1,490007	6,385458	-2,968154	1,077612	0,084778	0,039178	-1,490007	6,385458	-2,968154	1,077612
13:33:07,14	0,386906	3,184985	-0,401998	0,425005	0,460033	-1,422014	0,084751	0,042545	-1,490758	3,161441	3,698684	1,112008	-0,777860	-3,020389	-2,693166	-13,969600	14,225176	13,688317	0,084751	0,042545	-1,490758	6,501189	-2,954278	1,112008	0,084751	0,042545	-1,490758	6,501189	-2,954278	1,112008
13:33:07,19	0,386906	3,184985	-0,401998	0,425005	0,460033	-1,422014	0,083107	0,036829	-1,491547	3,393143	3,604277	1,102324	-0,772087	-3,021822	-2,693955	-14,010068	14,172875	13,678632	0,083107	0,036829	-1,491547	6,284188	-2,919595	1,102324	0,083107	0,036829	-1,491547	6,284188	-2,919595	1,102324
13:33:07,24	0,386906	3,184985	-0,401998	0,425005	0,460033	-1,422014	0,081198	0,037827	-1,487647	3,391080	3,507108	1,115896	-0,771998	-3,019670	-2,690055	-13,983339	14,215031	13,692205	0,081198	0,037827	-1,487647	6,360527	-2,866952	1,115896	0,081198	0,037827	-1,487647	6,360527	-2,866952	1,115896
13:33:07,29	0,386906	3,184985	-0,401998	0,425005	0,460033	-1,422014	0,085558	0,042035	-1,489207	3,174834	3,769737	1,090528	-0,773163	-3,017757	-2,694738	-13,957575	14,190836	13,665026	0,085558	0,042035	-1,489207	6,474578	-2,946583	1,090528	0,085558	0,042035	-1,489207	6,474578	-2,946583	1,090528
13:33:07,34	0,386906	3,184985	-0,401998	0,425005	0,460033	-1,422014	0,085558	0,042035	-1,489207	3,174834	3,769737	1,090528	-0,776069	-3,023961	-2,691260	-13,985761	14,243352	13,624698	0,085558	0,042035	-1,489207	6,474578	-2,946583	1,090528	0,085558	0,042035	-1,489207	6,474578	-2,946583	1,090528
13:33:07,39	0,386906	3,184985	-0,401998	0,425005	0,460033	-1,422014	0,086949	0,039207	-1,488852	3,342645	3,789910	1,048390	-0,776077	-3,017549	-2,692801	-13,950782	14,200829	13,658780	0,086949	0,039207	-1,488852	6,420409	-3,035616	1,048390	0,086949	0,039207	-1,488852	6,420409	-3,035616	1,048390
13:33:07,44	0,386906	3,184985	-0,401998	0,425005	0,460033	-1,422014	0,084228	0,043517	-1,491207	3,109626	3,670864	1,039630	-0,778440	-3,019449	-2,693615	-13,970742	14,224392	13,615939	0,084228	0,043517	-1,491207	6,525708	-2,941002	1,039630	0,084228	0,043517	-1,491207	6,525708	-2,941002	1,039630
13:33:07,49	0,386906	3,184985	-0,401998	0,425005	0,460033	-1,422014	0,083180	0,040106	-1,487671	3,254716	3,611240	1,090657	-0,774963	-3,020247	-2,690079	-13,991351	14,199045	13,666966	0,083180	0,040106	-1,487671	6,403074	-2,918427	1,090657	0,083180	0,040106	-1,487671	6,403074	-2,918427	1,090657
13:33:07,54	0,386906	3,184985	-0,401998	0,425005	0,460033	-1,422014	0,083083	0,038803	-1,491952	3,316506	3,619550	1,073532	-0,773785	-3,020814	-2,694360	-13,982742	14,187160	13,649841	0,083083	0,038803	-1,491952	6,362545	-2,902436	1,073532	0,083083	0,038803	-1,491952	6,362545	-2,902436	1,073532
13:33:07,59	0,386906	3,184985	-0,401998	0,425005	0,460033	-1,422014	0,086053	0,037792	-1,489995	3,358986	3,757181	1,086505	-0,774395	-3,023892	-2,692403	-14,002365	14,186815	13,662814	0,086053	0,037792	-1,489995	6,325633	-2,997968	1,086505	0,086053	0,037792	-1,489995	6,325633	-2,997968	1,086505
13:33:07,64	0,386906	3,184985	-0,401998	0,425005	0,460033	-1,422014	0,082002	0,040085	-1,487646	3,261458	3,565023	1,119720	-0,774355	-3,019238	-2,690053	-13,975509	14,196388	13,696028	0,082002	0,040085	-1,487646	6,408122	-2,872158	1,119720	0,082002	0,040085	-1,487646	6,408122	-2,872158	1,119720
13:33:07,69	0,386906	3,184985	-0,401998	0,425005	0,460033	-1,422014	0,083601	0,042489	-1,490776	3,169845	3,653953	1,082949	-0,776678	-3,019946	-2,689701	-13,972886	14,210167	13,647270	0,083601	0,042489	-1,490776	6,505270	-2,908690	1,082949	0,083601	0,042489	-1,490776	6,505270	-2,908690	1,082949
13:33:07,74	0,386906	3,184985	-0,401998	0,425005	0,460033	-1,422014	0,083982	0,040952	-1,491178	3,253822	3,639321	1,074487	-0,776096	-3,020519	-2,693586	-13,981607	14,243136	13,650796	0,083982	0,040952	-1,491178	6,468528	-2,953279	1,074487	0,083982	0,040952	-1,491178	6,468528	-2,953279	1,074487
13:33:07,79	0,386906	3,184985	-0,401998	0,425005	0,460033	-1,422014	0,083842	0,036947	-1,486143	3,410885	3,665518	1,031003	-0,772557	-3,022400	-2,688551	-13,978205	14,182051	13,607311	0,083842	0,036947	-1,486143	6,311194	-2,916074	1,031003	0,083842	0,036947	-1,486143	6,311194	-2,916074	1,031003
13:33:07,84	0,386906	3,184985	-0,401998	0,425005	0,460033	-1,422014	0,081092	0,037877	-1,488435	3,399941	3,495534	1,102269	-0,771988	-3,019554	-2,690843	-13,982884	14,227953	13,678577	0,081092	0,037877	-1,488435	6,373249	-2,870211	1,102269	0,081092	0,037877	-1,488435	6,373249	-2,870211	1,102269
13:33:07,89	0,386906	3,184985	-0,401998	0,425005	0,460033	-1,422014	0,081092	0,037877	-1,488435	3,399941	3,495534	1,102269	-0,774933	-3,019747	-2,689328	-13,977484	14,185994	13,627266	0,081092	0,037877	-1,488435	6,373249	-2,870211	1,102269	0,081092	0,037877	-1,488435	6,373249	-2,870211	1,102269
13:33:07,94	0,386906	3,184985	-0,401998	0,425005	0,460033	-1,422014	0,085454	0,039411	-1,488074	3,304910	3,735411	1,051874	-0,775498	-3,022564	-2,690482	-13,979169	14,208224	13,628183	0,085454	0,039411	-1,488074	6,398690	-2,972708	1,051874	0,085454	0,039411	-1,488074	6,398690	-2,972708	1,051874
13:33:07,99	0,386906	3,184985	-0,401998	0,425005	0,460033	-1,422014	0,084783	0,039164	-1,488417	3,316401	3,690290	1,120302	-0,774948	-3,022106	-2,690825	-13,988708	14,212150	13,696610	0,084783	0,039164	-1,488417	6,390766	-2,965148	1,120302	0,084783	0,039164	-1,488417	6,390766	-2,965148	1,120302
13:33:08,04	0,386906	3,184985	-0,401998	0,425005	0,460033	-1,422014	0,084860	0,042499	-1,489231	3,152373	3,697501	1,081900	-0,777875	-3,020506	-2,691639	-13,981254	14,218694	13,658209	0,084860	0,042499	-1,489231	6,488539	-2,964017	1,081900	0,084860	0,042499	-1,489231	6,488539	-2,964017	1,081900
13:33:08,09	0,386906	3,184985	-0,401998	0,425005	0,460033	-1,422014	0,084613	0,039197	-1,491548	3,337447	3,695257	1,078805	-0,774891	-3,021943	-2,693956	-13,965394	14,224951	13,655114	0,084613	0,039197	-1,491548	6,414374	-2,946862	1,078805	0,084613	0,039197	-1,491548	6,414374	-2,946862	1,078805
13:33:08,14	0,386906	3,184985	-0,401998	0,425005	0,460033	-1,422014	0,081923	0,040811	-1,486126	3,238128	3,535288	1,085806	-0,777296	-3,019022	-2,690097	-13,979947	14,199776	13,647281	0,081923	0,040811	-1,486126	6,441797	-2,895691	1,085806	0,081923	0,040811	-1,486126	6,441797	-2,895691	1,085806
13:33:08,19	0,386906	3,184985	-0,401998	0,425005	0,460033	-1,422014	0,083066	0,038740	-1,486496	3,348093	3,615452	1,085475	-0,773722	-3,020832	-2,688904	-13,971392	14,213268	13,661784	0,083066	0,038740	-1,486496	6,389147	-2,905216	1,085475	0,083066	0,038740	-1,486496	6,389147	-2,905216	1,085475
13:33:08,24	0,386906	3,184985	-0,401998	0,425005	0,460033	-1,422014	0,082515	0,038438	-1,487298	3,345259	3,573103	1,066647	-0,773185	-3,020505	-2,689706	-13,992527	14,204078	13,642955	0,082515	0,038438	-1,487298	6,362625	-2,904328	1,066647	0,082515	0,038438	-1,487298	6,362625	-2,904328	1,066647
13:33:08,29	0,386906	3,184985	-0,401998	0,425005	0,460033	-1,422014	0,083138	0,038705	-1,486059	3,351532	3,608072	1,067747	-0,773729	-3,020911	-2,688467	-13,980221	14,220286	13,644055	0,083138	0,038705	-1,486059	6,389906	-2,918295	1,067747	0,083138	0,038705	-1,486059	6,389906	-2,918295	1,067747
13:33:08,34	0,386906	3,184985	-0,401998	0,425005	0,460033	-1,422014	0,083024	0,037465	-1,485708	3,402750	3,590509	1,109631	-0,772597	-3,021432	-2,688115	-13,996897	14,214577	13,685940	0,083024	0,037465	-1,485708	6,343753	-2,926836	1,109631	0,083024	0,037465	-1,485708	6,343753	-2,926836	1,109631
13:33:08,39	0,386906	3,184985	-0,401998	0,425005	0,460033	-1,422014	0,083024	0,037465	-1,485708	3,402750	3,590509	1,109631	-0,777893	-3,019871	-2,690476	-13,989650	14,218700	13,662524	0,083024	0,037465	-1,485708	6,343753	-2,926836	1,109631	0,083024	0,037465	-1,485708	6,343753	-2,926836	1,109631
13:33:08,44	0,386906	3,184985	-0,401998	0,425005	0,460033	-1,422014	0,083770	0,038957	-1,485727	3,338157	3,675084	1,060071	-0,774262	-3,021333	-2,688134	-13,950796	14,202936	13,636380	0,083770	0,038957	-1,485727	6,396250	-2,900879	1,060071	0,083770	0,038957	-1,485727	6,396250	-2,900879	1,060071
13:33:08,49	0,386906	3,184985	-0,401998	0,425005	0,460033	-1,422014	0,081887	0,040129	-1,484588	3,281875	3,527066	1,061049	-0,774336	-3,019116	-2,686996	-13,991820	14,232049	13,637358	0,081887	0,040129	-1,484588	6,432028	-2,901056	1,061049	0,081887	0,040129	-1,484588	6,432028	-2,901056	1,061049
13:33:08,54	0,386906	3,184985	-0,401998	0,425005	0,460033	-1,422014	0,082251	0,041907	-1,489212	3,219888	3,563673	1,102660	-0,775482	-3,019166	-2,688895	-13,963838	14,221128	13,681277	0,082251	0,041907	-1,489212	6,509617	-2,893033	1,102660	0,082251	0,041907	-1,489212	6,509617	-2,893033	1,102660
13:33:08,59	0,386906	3,184985	-0,401998	0,425005	0,460033	-1,422014	0,081299	0,039065	-1,486082	3,338288	3,534813	1,119376	-0,773121	-3,019139	-2,688490	-13,958119	14,213835	13,695685	0,081299	0,039065	-1,486082	6,404904	-2,847195	1,119376	0,081299	0,039065	-1,486082	6,404904	-2,847195	1,119376
13:33:08,64	0,386906	3,184985	-0,401998	0,425005	0,460033	-1,422014	0,083038	0,037851	-1,483768	3,394933	3,634573	1,079757	-0,772939	-3,021252	-2,686176	-13,953275	14,203560	13,656066	0,083038	0,037851	-1,483768	6,366260	-2,883947	1,079757	0,083038	0,037851	-1,483768	6,366260	-2,883947	1,079757
13:33:08,69	0,386906	3,184985	-0,401998	0,425005	0,460033	-1,422014	0,080141	0,041106	-1,487281	3,235557	3,470226	1,091314	-0,774309	-3,017115	-2,689688	-13,960183	14,218927	13,667623	0,080141	0,041106	-1,487281	6,462357	-2,820824	1,091314	0,080141	0,041106	-1,487281	6,462357	-2,820824	1,091314
13:33:08,74	0,386906	3,184985	-0,401998	0,425005	0,460033	-1,422014	0,084989	0,039083	-1,485716	3,297745	3,693745	1,103749	-0,774981	-3,022325	-2,688124	-14,006418	14,196000	13,680058	0,084989	0,039083	-1,485716	6,365792	-2,977872	1,103749	0,084989	0,039083	-1,485716	6,365792	-2,977872	1,103749
13:33:08,79	0,386906	3,184985	-0,401998	0,425005	0,460033	-1,422014	0,083705	0,039618	-1,486088	3,323823	3,688194	1,084523	-0,774802	-3,020946	-2,688496	-13,926488	14,212062	13,660832	0,083705	0,039618	-1,486088	6,433833	-2,882670	1,084523	0,083705	0,039618	-1,486088	6,433833	-2,882670	1,084523
13:33:08,84	0,386906	3,184985	-0,401998	0,425005	0,460033	-1,422014	0,083163	0,041353	-1,484158	3,229884	3,629961	1,093688	-0,773739	-3,019740	-2,684255	-13,983093	14,203595	13,654080	0,083163	0,041353	-1,484158	6,476062	-2,898315	1,093688	0,083163	0,041353	-1,484158	6,476062	-2,898315	1,093688
13:33:08,89	0,386906	3,184985	-0,401998	0,425005	0,460033	-1,422014	0,084995	0,039674	-1,482626	3,292612	3,700691	1,068321	-0,775496	-3,022035	-2,685034	-13,987902	14,214859	13,644630	0,084995	0,039674	-1,482626	6,407039	-2,971440	1,068321	0,084995	0,039674	-1,482626	6,407039	-2,971440	1,068321
13:33:08,94	0,386906	3,184985	-0,401998	0,425005	0,460033	-1,422014	0,081653	0,042330	-1,484202	3,138058	3,539085	1,064277	-0,776125	-3,017813	-2,686610	-13,985575	14,194510	13,640585	0,081653	0,042330	-1,484202	6,460955	-2,870682	1,064277	0,081653	0,042330	-1,484202	6,460955	-2,870682	1,064277
13:33:08,99	0,386906	3,184985	-0,401998	0,425005	0,460033	-1,422014	0,083100	0,042853	-1,485743	3,141113	3,584676	1,085667	-0,777301	-3,018804	-2,688151	-13,996121	14,235522	13,661975	0,083100	0,042853	-1,485743	6,505056	-2,938659	1,085667	0,083100	0,042853	-1,485743	6,505056	-2,938659	1,085667
13:33:09,04	0,386906	3,184985	-0,401998	0,425005	0,460033	-1,422014	0,083350	0,042701	-1,484972	3,126090	3,622813	1,069475	-0,777294	-3,019097	-2,687380	-13,985829	14,203097	13,645784	0,083350	0,042701	-1,484972	6,478089	-2,920164	1,069475	0,083350	0,042701	-1,484972	6,478089	-2,920164	1,069475
13:33:09,09	0,386906	3,184985	-0,401998	0,425005	0,460033	-1,422014	0,083350	0,042701	-1,484972	3,126090	3,622813	1,069475	-0,776110	-3,020871	-2,688127	-13,988542	14,220646	13,675841	0,083350	0,042701	-1,484972	6,478089	-2,920164	1,069475	0,083350	0,042701	-1,484972	6,478089	-2,920164	1,069475
13:33:09,14	0,386906	3,184985	-0,401998	0,425005	0,460033	-1,422014	0,084294	0,040787	-1,485719	3,239416	3,660791	1,099532	-0,773743	-3,019524	-2,687364	-13,982356	14,216475	13,656408	0,084294	0,040787	-1,485719	6,441231	-2,956311	1,099532	0,084294	0,040787	-1,485719	6,441231	-2,956311	1,099532
13:33:09,19	0,386906	3,184985	-0,401998	0,425005	0,460033	-1,422014	0,084385	0,042078	-1,483023	3,178251	3,658779	1,073851	-0,777273	-3,020305	-2,685431	-13,991407	14,229172	13,650160	0,084385	0,042078	-1,483023	6,481387	-2,965468	1,073851	0,084385	0,042078	-1,483023	6,481387	-2,965468	1,073851
13:33:09,24	0,386906	3,184985	-0,401998	0,425005	0,460033	-1,422014	0,084385	0,042078	-1,483023	3,178251	3,658779	1,073851	-0,776092	-3,019670	-2,684625	-13,982901	14,220683	13,683525	0,084385	0,042078	-1,483023	6,481387	-2,965468	1,073851	0,084385	0,042078	-1,483023	6,481387	-2,965468	1,073851
13:33:09,29	0,386906	3,184985	-0,401998	0,425005	0,460033	-1,422014	0,083245	0,041373	-1,482217	3,211818	3,611075	1,107216	-0,776737	-3,021841	-2,687369	-14,015585	14,229836	13,661164	0,083245	0,041373	-1,482217	6,459602	-2,923628	1,107216	0,083245	0,041373	-1,482217	6,459602	-2,923628	1,107216
13:33:09,34	0,386906	3,184985	-0,401998	0,425005	0,460033	-1,422014	0,086692	0,041385	-1,482629	3,222665	3,781244	1,063605	-0,776102	-3,023180	-2,685033	-13,993000	14,198107	13,643870	0,086692	0,041385	-1,482629	6,471403	-3,024107	1,063605	0,086692	0,041385	-1,482629	6,471403	-3,024107	1,063605
13:33:09,39	0,386906	3,184985	-0,401998	0,425005	0,460033	-1,422014	0,082037	0,043344	-1,481471	3,140989	3,560438	1,063679	-0,777195	-3,017638	-2,683879	-13,956531	14,242005	13,639987	0,082037	0,043344	-1,481471	6,543478	-2,879442	1,063679	0,082037	0,043344	-1,481471	6,543478	-2,879442	1,063679
13:33:09,44	0,386906	3,184985	-0,401998	0,425005	0,460033	-1,422014	0,080243	0,041633	-1,480672	3,233636	3,481685	1,082809	-0,774816	-3,016940	-2,683080	-13,942093	14,237932	13,659118	0,080243	0,041633	-1,480672	6,501836	-2,817357	1,082809	0,080243	0,041633	-1,480672	6,501836	-2,817357	1,082809
13:33:09,49	0,386906	3,184985	-0,401998	0,425005	0,460033	-1,422014	0,080243	0,041633	-1,480672	3,233636	3,481685	1,082809	-0,774836	-3,019049	-2,684627	-13,945989	14,215308	13,659058	0,080243	0,041633	-1,480672	6,501836	-2,817357	1,082809	0,080243	0,041633	-1,480672	6,501836	-2,817357	1,082809
13:33:09,54	0,386906	3,184985	-0,401998	0,425005	0,460033	-1,422014	0,082548	0,037699	-1,484168	3,391909	3,581143	1,084200	-0,772562	-3,020904	-2,686576	-13,982944	14,208055	13,660509	0,082548	0,037699	-1,484168	6,351283	-2,898899	1,084200	0,082548	0,037699	-1,484168	6,351283	-2,898899	1,084200
13:33:09,59	0,386906	3,184985	-0,401998	0,425005	0,460033	-1,422014	0,082619	0,039645	-1,483023	3,305372	3,594490	1,054361	-0,774283	-3,019992	-2,685431	-13,967273	14,215904	13,630670	0,082619	0,039645	-1,483023	6,417473	-2,891138	1,054361	0,082619	0,039645	-1,483023	6,417473	-2,891138	1,054361
13:33:09,64	0,386906	3,184985	-0,401998	0,425005	0,460033	-1,422014	0,084321	0,038694	-1,482600	3,350446	3,668527	1,097677	-0,776660	-3,022131	-2,682705	-13,988202	14,220208	13,643171	0,084321	0,038694	-1,482600	6,387907	-2,950684	1,097677	0,084321	0,038694	-1,482600	6,387907	-2,950684	1,097677
13:33:09,69	0,386906	3,184985	-0,401998	0,425005	0,460033	-1,422014	0,084462	0,040087	-1,481479	3,250042	3,636350	1,072986	-0,775587	-3,021367	-2,683887	-14,030160	14,214878	13,649295	0,084462	0,040087	-1,481479	6,396862	-2,993912	1,072986	0,084462	0,040087	-1,481479	6,396862	-2,993912	1,072986
13:33:09,74	0,386906	3,184985	-0,401998	0,425005	0,460033	-1,422014	0,084462	0,040087	-1,481479	3,250042	3,636350	1,072986	-0,777875	-3,023012	-2,686571	-14,009754	14,261182	13,680633	0,084462	0,040087	-1,481479	6,396862	-2,993912	1,072986	0,084462	0,040087	-1,481479	6,396862	-2,993912	1,072986
13:33:09,79	0,386906	3,184985	-0,401998	0,425005	0,460033	-1,422014	0,087030	0,041246	-1,484163	3,240083	3,764421	1,104325	-0,774313	-3,018796	-2,683467	-13,973094	14,202980	13,668054	0,087030	0,041246	-1,484163	6,477877	-3,067451	1,104325	0,087030	0,041246	-1,484163	6,477877	-3,067451	1,104325
13:33:09,85	0,386906	3,184985	-0,401998	0,425005	0,460033	-1,422014	0,086166	0,039760	-1,483016	3,271302	3,733426	1,083156	-0,770795	-3,019302	-2,686196	-13,975565	14,193544	13,650590	0,086166	0,039760	-1,483016	6,392449	-3,030637	1,083156	0,086166	0,039760	-1,483016	6,392449	-3,030637	1,083156
