# Supplementary material for: Characterization of interfragmentary motion associated with common osteosynthesis devices for rat fracture healing studies
Source: PLoS One. 2017 Apr 28;12(4):e0176735. doi: 10.1371/journal.pone.0176735 (PMC5409164; doi:10.1371/journal.pone.0176735)
Supplement: S1 Dataset — (ZIP) [file pone.0176735.s001.zip › S1_Dataset/RatFix/Specimen01/Plate_01W.txt]

%Tester: Sukopp Matthias
%Projekt: 
%Zeit: 10.03.2015 11:59:45
%Dateipfad: D:\Messungen\Fixator\Measurements\Fixator_20150310.txt
%Kommentar: Plate_01W
%VI Version: D:\LVProjekte\Fixator\HauptVI\Fixator_v0.12.vi
%Virtueller Drehpunkt: 	0,0000	0,0000	0,0000
%Sensor zu Hexapod (Mitte): 	0,000000	0,000000	-26,500000
%Sensor zu Hexapod Trans (Mitte): 	-0,500000	-0,866025	0,000000	-0,866025	0,500000	0,000000	0,000000	0,000000	1,000000
%Hexapod zu Labor (Mitte): 	0,356026	3,196957	-0,074981
%Hexapod zu Labor Trans (Mitte): 	0,999981	-0,004703	0,004060	0,004712	0,999986	-0,002302	-0,004049	0,002321	0,999989
%Labor zu CR (Mitte): 	0,000000	0,000000	78,500000
%Labor zu CR Trans (Mitte): 	1,000000	0,000000	0,000000	0,000000	1,000000	0,000000	0,000000	0,000000	1,000000
%Zentrum Sensormasse: 	0,000000	0,000000	2,000000
%Sensormasse: 	200,000000E-3
--------------------------------------------------
Time	X	Y	Z	U	V	W	Exp_ Fx	Exp_ Fy	Exp_ Fz	Exp_ Mx	Exp_ My	Exp_ Mz	Sen_ Fx	Sen_ Fy	Sen_ Fz	Sen_ Mx	Sen_ My	Sen_ Mz	Hex_ Fx	Hex_ Fy	Hex_ Fz	Hex_ Mx	Hex_ My	Hex_ Mz	Lab_ Fx	Lab_ Fy	Lab_ Fz	Lab_ Mx	Lab_ My	Lab_ Mz	Laser
11:59:45,97	0,356026	3,196957	-0,074981	0,132982	0,231978	0,269992	-0,032068	0,018605	-0,015692	0,122850	-0,667386	1,100423	-0,606026	-2,770502	-1,115360	-11,643095	7,742393	13,905542	-0,032068	0,018605	-0,015692	-1,337671	-3,184739	1,100423	-0,032068	0,018605	-0,015692	-1,337671	-3,184739	1,100423
11:59:46,02	0,356026	3,196957	-0,074981	0,132982	0,231978	0,269992	-0,032068	0,018605	-0,015692	0,122850	-0,667386	1,100423	-0,605402	-2,775829	-1,113754	-11,627505	7,704457	13,931578	-0,032068	0,018605	-0,015692	-1,337671	-3,184739	1,100423	-0,032068	0,018605	-0,015692	-1,337671	-3,184739	1,100423
11:59:46,07	0,356026	3,196957	-0,074981	0,132982	0,231978	0,269992	-0,030362	0,021460	-0,017067	0,286166	-0,720773	1,109297	-0,604833	-2,771358	-1,115293	-11,618709	7,708070	13,972062	-0,030362	0,021460	-0,017067	-1,398465	-3,104193	1,109297	-0,030362	0,021460	-0,017067	-1,398465	-3,104193	1,109297
11:59:46,12	0,356026	3,196957	-0,074981	0,132982	0,231978	0,269992	-0,034518	0,023203	-0,018606	0,369284	-0,510467	1,149782	-0,601887	-2,774283	-1,114927	-11,631995	7,707943	13,928441	-0,034518	0,023203	-0,018606	-1,452187	-3,220142	1,149782	-0,034518	0,023203	-0,018606	-1,452187	-3,220142	1,149782
11:59:46,17	0,356026	3,196957	-0,074981	0,132982	0,231978	0,269992	-0,033459	0,019190	-0,018240	0,167314	-0,554114	1,106160	-0,602434	-2,771991	-1,112238	-11,621356	7,723439	13,893521	-0,033459	0,019190	-0,018240	-1,339066	-3,180625	1,106160	-0,033459	0,019190	-0,018240	-1,339066	-3,180625	1,106160
11:59:46,22	0,356026	3,196957	-0,074981	0,132982	0,231978	0,269992	-0,035170	0,020810	-0,015551	0,232815	-0,466604	1,071241	-0,601884	-2,773616	-1,112585	-11,634619	7,717729	13,946836	-0,034038	0,019520	-0,015898	-1,354998	-3,188797	1,124556	-0,034038	0,019520	-0,015898	-1,354998	-3,188797	1,124556
11:59:46,27	0,356026	3,196957	-0,074981	0,132982	0,231978	0,269992	-0,034038	0,019520	-0,015898	0,177359	-0,516851	1,124556	-0,603049	-2,774309	-1,115689	-11,620812	7,706740	13,943082	-0,034038	0,019520	-0,015898	-1,354998	-3,188797	1,124556	-0,034038	0,019520	-0,015898	-1,354998	-3,188797	1,124556
11:59:46,32	0,356026	3,196957	-0,074981	0,132982	0,231978	0,269992	-0,032855	0,020183	-0,019002	0,214420	-0,595777	1,120802	-0,604211	-2,774414	-1,115710	-11,615454	7,702249	13,913609	-0,032855	0,020183	-0,019002	-1,369940	-3,174921	1,120802	-0,032855	0,020183	-0,019002	-1,369940	-3,174921	1,120802
11:59:46,37	0,356026	3,196957	-0,074981	0,132982	0,231978	0,269992	-0,032184	0,021137	-0,019023	0,265230	-0,637592	1,091328	-0,604198	-2,773478	-1,115276	-11,611571	7,734742	13,977473	-0,032184	0,021137	-0,019023	-1,394006	-3,164006	1,091328	-0,032184	0,021137	-0,019023	-1,394006	-3,164006	1,091328
11:59:46,42	0,356026	3,196957	-0,074981	0,132982	0,231978	0,269992	-0,033000	0,021594	-0,018589	0,258902	-0,582258	1,155193	-0,602361	-2,771344	-1,115288	-11,567610	7,707162	13,942863	-0,035767	0,021069	-0,018601	-1,420396	-3,297942	1,120583	-0,035767	0,021069	-0,018601	-1,420396	-3,297942	1,120583
11:59:46,47	0,356026	3,196957	-0,074981	0,132982	0,231978	0,269992	-0,035767	0,021069	-0,018601	0,233548	-0,490234	1,120583	-0,605412	-2,775136	-1,113355	-11,630075	7,707704	13,950947	-0,030957	0,021816	-0,016668	-1,409416	-3,116114	1,128667	-0,030957	0,021816	-0,016668	-1,409416	-3,116114	1,128667
11:59:46,52	0,356026	3,196957	-0,074981	0,132982	0,231978	0,269992	-0,030957	0,021816	-0,016668	0,303128	-0,685979	1,128667	-0,604782	-2,773198	-1,113376	-11,621402	7,743830	13,928198	-0,030957	0,021816	-0,016668	-1,409416	-3,116114	1,128667	-0,030957	0,021816	-0,016668	-1,409416	-3,116114	1,128667
11:59:46,57	0,356026	3,196957	-0,074981	0,132982	0,231978	0,269992	-0,032950	0,022239	-0,016689	0,289536	-0,571777	1,105918	-0,604875	-2,776289	-1,111431	-11,657783	7,692193	13,934950	-0,032950	0,022239	-0,016689	-1,456264	-3,158384	1,105918	-0,032950	0,022239	-0,016689	-1,456264	-3,158384	1,105918
11:59:46,62	0,356026	3,196957	-0,074981	0,132982	0,231978	0,269992	-0,030227	0,020774	-0,014744	0,276265	-0,707709	1,112670	-0,603607	-2,774176	-1,113758	-11,608612	7,696414	13,921993	-0,030227	0,020774	-0,014744	-1,354532	-3,080523	1,112670	-0,030227	0,020774	-0,014744	-1,354532	-3,080523	1,112670
11:59:46,67	0,356026	3,196957	-0,074981	0,132982	0,231978	0,269992	-0,032692	0,020733	-0,017071	0,245854	-0,620022	1,099713	-0,602410	-2,773542	-1,112197	-11,600017	7,694383	13,926036	-0,033838	0,020013	-0,015510	-1,365132	-3,225161	1,103756	-0,033838	0,020013	-0,015510	-1,365132	-3,225161	1,103756
11:59:46,72	0,356026	3,196957	-0,074981	0,132982	0,231978	0,269992	-0,033838	0,020013	-0,015510	0,205885	-0,568841	1,103756	-0,600061	-2,775327	-1,116059	-11,597143	7,690325	13,942903	-0,033838	0,020013	-0,015510	-1,365132	-3,225161	1,103756	-0,033838	0,020013	-0,015510	-1,365132	-3,225161	1,103756
11:59:46,77	0,356026	3,196957	-0,074981	0,132982	0,231978	0,269992	-0,033467	0,017086	-0,019372	0,055762	-0,592654	1,120623	-0,606534	-2,775979	-1,113333	-11,599804	7,693578	13,959541	-0,029666	0,022366	-0,016646	-1,426885	-3,115186	1,137261	-0,029666	0,022366	-0,016646	-1,426885	-3,115186	1,137261
11:59:46,82	0,356026	3,196957	-0,074981	0,132982	0,231978	0,269992	-0,029666	0,022366	-0,016646	0,328811	-0,786378	1,137261	-0,601860	-2,770809	-1,112587	-11,621949	7,737034	13,952591	-0,036481	0,020903	-0,015900	-1,414694	-3,254869	1,130311	-0,036481	0,020903	-0,015900	-1,414694	-3,254869	1,130311
11:59:46,87	0,356026	3,196957	-0,074981	0,132982	0,231978	0,269992	-0,036481	0,020903	-0,015900	0,226209	-0,391110	1,130311	-0,606604	-2,773777	-1,111841	-11,646426	7,725876	13,916855	-0,031538	0,023528	-0,015154	-1,462337	-3,108254	1,094575	-0,031538	0,023528	-0,015154	-1,462337	-3,108254	1,094575
11:59:46,92	0,356026	3,196957	-0,074981	0,132982	0,231978	0,269992	-0,031538	0,023528	-0,015154	0,384574	-0,632539	1,094575	-0,607148	-2,771511	-1,113759	-11,607822	7,712146	13,941654	-0,031538	0,023528	-0,015154	-1,462337	-3,108254	1,094575	-0,031538	0,023528	-0,015154	-1,462337	-3,108254	1,094575
11:59:46,97	0,356026	3,196957	-0,074981	0,132982	0,231978	0,269992	-0,033229	0,025132	-0,017072	0,460593	-0,584912	1,119373	-0,604224	-2,774058	-1,111790	-11,613616	7,676463	13,958880	-0,033229	0,025132	-0,017072	-1,512266	-3,193359	1,119373	-0,033229	0,025132	-0,017072	-1,512266	-3,193359	1,119373
11:59:47,02	0,356026	3,196957	-0,074981	0,132982	0,231978	0,269992	-0,032485	0,021326	-0,015103	0,296493	-0,636387	1,136600	-0,605381	-2,775731	-1,110249	-11,632761	7,733758	13,944991	-0,032485	0,021326	-0,015103	-1,377614	-3,186485	1,136600	-0,032485	0,021326	-0,015103	-1,377614	-3,186485	1,136600
11:59:47,07	0,356026	3,196957	-0,074981	0,132982	0,231978	0,269992	-0,030458	0,021491	-0,013562	0,265025	-0,696583	1,122711	-0,604858	-2,774986	-1,114174	-11,640461	7,679012	13,902299	-0,030458	0,021491	-0,013562	-1,422032	-3,087532	1,122711	-0,030458	0,021491	-0,013562	-1,422032	-3,087532	1,122711
11:59:47,12	0,356026	3,196957	-0,074981	0,132982	0,231978	0,269992	-0,031364	0,021411	-0,017487	0,312125	-0,670191	1,080019	-0,603132	-2,776373	-1,113771	-11,669737	7,703661	13,927463	-0,031364	0,021411	-0,017487	-1,368649	-3,132238	1,080019	-0,031364	0,021411	-0,017487	-1,368649	-3,132238	1,080019
11:59:47,17	0,356026	3,196957	-0,074981	0,132982	0,231978	0,269992	-0,031026	0,019223	-0,017084	0,191633	-0,650071	1,105183	-0,603602	-2,775453	-1,114526	-11,608849	7,699717	13,927225	-0,031026	0,019223	-0,017084	-1,317372	-3,085612	1,105183	-0,031026	0,019223	-0,017084	-1,317372	-3,085612	1,105183
11:59:47,22	0,356026	3,196957	-0,074981	0,132982	0,231978	0,269992	-0,031587	0,020090	-0,017839	0,209678	-0,675587	1,104945	-0,603012	-2,776394	-1,114922	-11,613160	7,703583	13,913061	-0,031587	0,020090	-0,017839	-1,367372	-3,155189	1,104945	-0,031587	0,020090	-0,017839	-1,367372	-3,155189	1,104945
11:59:47,27	0,356026	3,196957	-0,074981	0,132982	0,231978	0,269992	-0,031068	0,019108	-0,018235	0,157444	-0,696948	1,090781	-0,604841	-2,773320	-1,114126	-11,633319	7,717947	13,971526	-0,031068	0,019108	-0,018235	-1,342553	-3,135749	1,090781	-0,031068	0,019108	-0,018235	-1,342553	-3,135749	1,090781
11:59:47,32	0,356026	3,196957	-0,074981	0,132982	0,231978	0,269992	-0,032816	0,022230	-0,017439	0,317394	-0,581398	1,149246	-0,605974	-2,774747	-1,116073	-11,611397	7,706994	13,947501	-0,032816	0,022230	-0,017439	-1,427628	-3,157437	1,149246	-0,032816	0,022230	-0,017439	-1,427628	-3,157437	1,149246
11:59:47,37	0,356026	3,196957	-0,074981	0,132982	0,231978	0,269992	-0,031013	0,022497	-0,019386	0,329848	-0,699586	1,125221	-0,603616	-2,773981	-1,112964	-11,619273	7,722423	13,951551	-0,031013	0,022497	-0,019386	-1,436202	-3,134135	1,125221	-0,031013	0,022497	-0,019386	-1,436202	-3,134135	1,125221
11:59:47,42	0,356026	3,196957	-0,074981	0,132982	0,231978	0,269992	-0,032856	0,020838	-0,016277	0,234121	-0,589240	1,129271	-0,602971	-2,773261	-1,113360	-11,581708	7,687233	13,921426	-0,032856	0,020838	-0,016277	-1,401645	-3,168426	1,129271	-0,032856	0,020838	-0,016277	-1,401645	-3,168426	1,129271
11:59:47,47	0,356026	3,196957	-0,074981	0,132982	0,231978	0,269992	-0,033802	0,020639	-0,016673	0,235479	-0,590173	1,099146	-0,605963	-2,778260	-1,114125	-11,615866	7,694255	13,935744	-0,033802	0,020639	-0,016673	-1,384685	-3,243623	1,099146	-0,033802	0,020639	-0,016673	-1,384685	-3,243623	1,099146
11:59:47,52	0,356026	3,196957	-0,074981	0,132982	0,231978	0,269992	-0,027977	0,020731	-0,017438	0,251234	-0,859997	1,113464	-0,603009	-2,775829	-1,113730	-11,604898	7,693904	13,945941	-0,027977	0,020731	-0,017438	-1,376111	-3,056159	1,113464	-0,027977	0,020731	-0,017438	-1,376111	-3,056159	1,113464
11:59:47,57	0,356026	3,196957	-0,074981	0,132982	0,231978	0,269992	-0,031559	0,019388	-0,017043	0,176244	-0,683380	1,123661	-0,607223	-2,775215	-1,112980	-11,664623	7,748100	13,956888	-0,031559	0,019388	-0,017043	-1,345716	-3,160770	1,123661	-0,031559	0,019388	-0,017043	-1,345716	-3,160770	1,123661
11:59:47,62	0,356026	3,196957	-0,074981	0,132982	0,231978	0,269992	-0,029984	0,023344	-0,016293	0,364904	-0,686465	1,134608	-0,608353	-2,772236	-1,115719	-11,616729	7,701175	13,922890	-0,029984	0,023344	-0,016293	-1,467633	-3,040208	1,134608	-0,029984	0,023344	-0,016293	-1,467633	-3,040208	1,134608
11:59:47,67	0,356026	3,196957	-0,074981	0,132982	0,231978	0,269992	-0,031998	0,025813	-0,019032	0,509940	-0,646658	1,100610	-0,604728	-2,773858	-1,115659	-11,584920	7,734124	13,967574	-0,031998	0,025813	-0,019032	-1,516347	-3,158528	1,100610	-0,031998	0,025813	-0,019032	-1,516347	-3,158528	1,100610
11:59:47,72	0,356026	3,196957	-0,074981	0,132982	0,231978	0,269992	-0,032406	0,021862	-0,018972	0,260080	-0,636508	1,145294	-0,605909	-2,772020	-1,115301	-11,581980	7,723048	13,937969	-0,032406	0,021862	-0,018972	-1,456102	-3,180417	1,145294	-0,032406	0,021862	-0,018972	-1,456102	-3,180417	1,145294
11:59:47,77	0,356026	3,196957	-0,074981	0,132982	0,231978	0,269992	-0,033407	0,023804	-0,018614	0,369184	-0,592556	1,115689	-0,602379	-2,774767	-1,115688	-11,583084	7,694338	13,918118	-0,033407	0,023804	-0,018614	-1,499441	-3,215019	1,115689	-0,033407	0,023804	-0,018614	-1,499441	-3,215019	1,115689
11:59:47,82	0,356026	3,196957	-0,074981	0,132982	0,231978	0,269992	-0,032794	0,019374	-0,019001	0,164238	-0,637860	1,095838	-0,601280	-2,774791	-1,112974	-11,622811	7,692411	13,931535	-0,032794	0,019374	-0,019001	-1,356630	-3,212160	1,095838	-0,032794	0,019374	-0,019001	-1,356630	-3,212160	1,095838
11:59:47,87	0,356026	3,196957	-0,074981	0,132982	0,231978	0,269992	-0,033322	0,018410	-0,016286	0,135614	-0,576940	1,109255	-0,601284	-2,775953	-1,112206	-11,639535	7,718435	13,922210	-0,033322	0,018410	-0,016286	-1,309537	-3,192722	1,109255	-0,033322	0,018410	-0,016286	-1,309537	-3,192722	1,109255
11:59:47,92	0,356026	3,196957	-0,074981	0,132982	0,231978	0,269992	-0,032314	0,017832	-0,015519	0,091409	-0,601874	1,099930	-0,606522	-2,776400	-1,114525	-11,607525	7,722708	13,927302	-0,032314	0,017832	-0,015519	-1,308409	-3,138508	1,099930	-0,032314	0,017832	-0,015519	-1,308409	-3,138508	1,099930
11:59:47,97	0,356026	3,196957	-0,074981	0,132982	0,231978	0,269992	-0,029308	0,022145	-0,017838	0,295995	-0,783780	1,105022	-0,604181	-2,774431	-1,113740	-11,604223	7,708830	13,941579	-0,029308	0,022145	-0,017838	-1,442417	-3,084429	1,105022	-0,029308	0,022145	-0,017838	-1,442417	-3,084429	1,105022
11:59:48,02	0,356026	3,196957	-0,074981	0,132982	0,231978	0,269992	-0,032184	0,021102	-0,017053	0,252118	-0,644032	1,119298	-0,605335	-2,772926	-1,115289	-11,591894	7,730216	13,952794	-0,032184	0,021102	-0,017053	-1,404405	-3,170438	1,119298	-0,032184	0,021102	-0,017053	-1,404405	-3,170438	1,119298
11:59:48,07	0,356026	3,196957	-0,074981	0,132982	0,231978	0,269992	-0,032910	0,022854	-0,018602	0,318508	-0,606238	1,130514	-0,603582	-2,774651	-1,114534	-11,605275	7,719115	13,918247	-0,032910	0,022854	-0,018602	-1,475504	-3,189676	1,130514	-0,032910	0,022854	-0,018602	-1,475504	-3,189676	1,130514
11:59:48,12	0,356026	3,196957	-0,074981	0,132982	0,231978	0,269992	-0,032293	0,020474	-0,017847	0,211066	-0,632305	1,095967	-0,606585	-2,775468	-1,117245	-11,631932	7,738844	13,949233	-0,032293	0,020474	-0,017847	-1,396137	-3,167277	1,095967	-0,032293	0,020474	-0,017847	-1,396137	-3,167277	1,095967
11:59:48,17	0,356026	3,196957	-0,074981	0,132982	0,231978	0,269992	-0,031576	0,019449	-0,015901	0,185033	-0,653292	1,109031	-0,605371	-2,775011	-1,115701	-11,612590	7,717311	13,923457	-0,031576	0,019449	-0,015901	-1,341736	-3,132027	1,109031	-0,031576	0,019449	-0,015901	-1,341736	-3,132027	1,109031
11:59:48,22	0,356026	3,196957	-0,074981	0,132982	0,231978	0,269992	-0,031086	0,021842	-0,019014	0,287448	-0,689612	1,101177	-0,606645	-2,774226	-1,115724	-11,660096	7,732309	13,929181	-0,031086	0,021842	-0,019014	-1,427182	-3,129871	1,101177	-0,031086	0,021842	-0,019014	-1,427182	-3,129871	1,101177
11:59:48,27	0,356026	3,196957	-0,074981	0,132982	0,231978	0,269992	-0,031128	0,023339	-0,019037	0,376014	-0,638772	1,106901	-0,603093	-2,774694	-1,114166	-11,662363	7,748951	13,924489	-0,031128	0,023339	-0,019037	-1,456066	-3,082351	1,106901	-0,031128	0,023339	-0,019037	-1,456066	-3,082351	1,106901
11:59:48,32	0,356026	3,196957	-0,074981	0,132982	0,231978	0,269992	-0,032500	0,020028	-0,017479	0,190602	-0,557163	1,102209	-0,607216	-2,775335	-1,116492	-11,648079	7,718771	13,928828	-0,032500	0,020028	-0,017479	-1,381625	-3,108414	1,102209	-0,032500	0,020028	-0,017479	-1,381625	-3,108414	1,102209
11:59:48,37	0,356026	3,196957	-0,074981	0,132982	0,231978	0,269992	-0,029884	0,023279	-0,019805	0,378605	-0,720679	1,106548	-0,603065	-2,773676	-1,112187	-11,634864	7,716564	13,960881	-0,029884	0,023279	-0,019805	-1,448758	-3,066540	1,106548	-0,029884	0,023279	-0,019805	-1,448758	-3,066540	1,106548
11:59:48,42	0,356026	3,196957	-0,074981	0,132982	0,231978	0,269992	-0,033395	0,020514	-0,015500	0,230141	-0,550615	1,138601	-0,606243	-2,775189	-1,112898	-11,649409	7,723886	13,925797	-0,030496	0,022509	-0,016211	-1,432118	-3,079058	1,103517	-0,030496	0,022509	-0,016211	-1,432118	-3,079058	1,103517
11:59:48,47	0,356026	3,196957	-0,074981	0,132982	0,231978	0,269992	-0,030496	0,022509	-0,016211	0,334799	-0,685124	1,103517	-0,603119	-2,775730	-1,114166	-11,661104	7,700351	13,917916	-0,030496	0,022509	-0,016211	-1,432118	-3,079058	1,103517	-0,030496	0,022509	-0,016211	-1,432118	-3,079058	1,103517
11:59:48,52	0,356026	3,196957	-0,074981	0,132982	0,231978	0,269992	-0,031590	0,019533	-0,017479	0,206312	-0,629892	1,095636	-0,603200	-2,777406	-1,118039	-11,697499	7,716625	13,949976	-0,030098	0,018765	-0,021352	-1,302580	-3,030499	1,127696	-0,030098	0,018765	-0,021352	-1,302580	-3,030499	1,127696
11:59:48,57	0,356026	3,196957	-0,074981	0,132982	0,231978	0,269992	-0,030098	0,018765	-0,021352	0,170469	-0,667795	1,127696	-0,604241	-2,771817	-1,115731	-11,620526	7,692359	13,904046	-0,034417	0,022462	-0,019044	-1,418016	-3,223750	1,081766	-0,034417	0,022462	-0,019044	-1,418016	-3,223750	1,081766
11:59:48,62	0,356026	3,196957	-0,074981	0,132982	0,231978	0,269992	-0,034417	0,022462	-0,019044	0,345226	-0,521995	1,081766	-0,605992	-2,774158	-1,113005	-11,631132	7,713473	13,907368	-0,034417	0,022462	-0,019044	-1,418016	-3,223750	1,081766	-0,034417	0,022462	-0,019044	-1,418016	-3,223750	1,081766
11:59:48,67	0,356026	3,196957	-0,074981	0,132982	0,231978	0,269992	-0,031515	0,022807	-0,016318	0,350204	-0,653195	1,085088	-0,602413	-2,772936	-1,114146	-11,591556	7,678062	13,917011	-0,031515	0,022807	-0,016318	-1,440150	-3,127085	1,085088	-0,031515	0,022807	-0,016318	-1,440150	-3,127085	1,085088
11:59:48,72	0,356026	3,196957	-0,074981	0,132982	0,231978	0,269992	-0,034362	0,020319	-0,017459	0,231705	-0,557104	1,094731	-0,602373	-2,776789	-1,111401	-11,597891	7,710810	13,930426	-0,034362	0,020319	-0,017459	-1,363339	-3,254522	1,094731	-0,034362	0,020319	-0,017459	-1,363339	-3,254522	1,094731
11:59:48,77	0,356026	3,196957	-0,074981	0,132982	0,231978	0,269992	-0,031045	0,018357	-0,014714	0,104497	-0,707704	1,108146	-0,606568	-2,776526	-1,111440	-11,636208	7,719542	13,911057	-0,031045	0,018357	-0,014714	-1,336543	-3,144775	1,108146	-0,031045	0,018357	-0,014714	-1,336543	-3,144775	1,108146
11:59:48,82	0,356026	3,196957	-0,074981	0,132982	0,231978	0,269992	-0,029176	0,022122	-0,014753	0,311882	-0,767390	1,088776	-0,603052	-2,774366	-1,115665	-11,615441	7,697059	13,971764	-0,029176	0,022122	-0,014753	-1,424723	-3,057672	1,088776	-0,029176	0,022122	-0,014753	-1,424723	-3,057672	1,088776
11:59:48,87	0,356026	3,196957	-0,074981	0,132982	0,231978	0,269992	-0,032804	0,020157	-0,018978	0,218747	-0,607943	1,149483	-0,601284	-2,773977	-1,112987	-11,630524	7,711813	13,922674	-0,032804	0,020157	-0,018978	-1,363543	-3,183050	1,149483	-0,032804	0,020157	-0,018978	-1,363543	-3,183050	1,149483
11:59:48,92	0,356026	3,196957	-0,074981	0,132982	0,231978	0,269992	-0,034025	0,018820	-0,016300	0,144026	-0,524007	1,100394	-0,604862	-2,778073	-1,114894	-11,649258	7,701976	13,966092	-0,034025	0,018820	-0,016300	-1,333367	-3,194969	1,100394	-0,034025	0,018820	-0,016300	-1,333367	-3,194969	1,100394
11:59:48,97	0,356026	3,196957	-0,074981	0,132982	0,231978	0,269992	-0,028689	0,019871	-0,018207	0,216547	-0,790191	1,143811	-0,605435	-2,776539	-1,113362	-11,642053	7,698042	13,940862	-0,028689	0,019871	-0,018207	-1,343325	-3,042251	1,143811	-0,028689	0,019871	-0,018207	-1,343325	-3,042251	1,143811
11:59:49,02	0,356026	3,196957	-0,074981	0,132982	0,231978	0,269992	-0,029731	0,021134	-0,016675	0,282008	-0,744210	1,118582	-0,608956	-2,773802	-1,113725	-11,629750	7,720290	13,989918	-0,030340	0,025552	-0,017038	-1,519477	-3,093760	1,167638	-0,030340	0,025552	-0,017038	-1,519477	-3,093760	1,167638
11:59:49,07	0,356026	3,196957	-0,074981	0,132982	0,231978	0,269992	-0,030340	0,025552	-0,017038	0,486330	-0,712035	1,167638	-0,604806	-2,771625	-1,112979	-11,608243	7,688633	13,940818	-0,030340	0,025552	-0,017038	-1,519477	-3,093760	1,167638	-0,030340	0,025552	-0,017038	-1,519477	-3,093760	1,167638
11:59:49,12	0,356026	3,196957	-0,074981	0,132982	0,231978	0,269992	-0,034301	0,023047	-0,016291	0,372750	-0,540533	1,118537	-0,601905	-2,774848	-1,114535	-11,646001	7,720980	13,938367	-0,034301	0,023047	-0,016291	-1,436442	-3,233173	1,118537	-0,034301	0,023047	-0,016291	-1,436442	-3,233173	1,118537
11:59:49,17	0,356026	3,196957	-0,074981	0,132982	0,231978	0,269992	-0,032960	0,018922	-0,017848	0,149140	-0,561383	1,116087	-0,604226	-2,774419	-1,113762	-11,626797	7,708816	13,927282	-0,032960	0,018922	-0,017848	-1,336276	-3,148768	1,116087	-0,032960	0,018922	-0,017848	-1,336276	-3,148768	1,116087
11:59:49,22	0,356026	3,196957	-0,074981	0,132982	0,231978	0,269992	-0,032172	0,021147	-0,017075	0,265751	-0,625100	1,105002	-0,604265	-2,776878	-1,115686	-11,649618	7,721927	13,952961	-0,030022	0,019952	-0,018999	-1,362558	-3,067291	1,130681	-0,030022	0,019952	-0,018999	-1,362558	-3,067291	1,130681
11:59:49,27	0,356026	3,196957	-0,074981	0,132982	0,231978	0,269992	-0,030022	0,019952	-0,018999	0,203641	-0,710582	1,130681	-0,606511	-2,774421	-1,114176	-11,604026	7,725777	13,883842	-0,030022	0,019952	-0,018999	-1,362558	-3,067291	1,130681	-0,030022	0,019952	-0,018999	-1,362558	-3,067291	1,130681
11:59:49,32	0,356026	3,196957	-0,074981	0,132982	0,231978	0,269992	-0,031027	0,023125	-0,017489	0,342522	-0,695870	1,061561	-0,606635	-2,775589	-1,113785	-11,666214	7,738909	13,918385	-0,029953	0,022648	-0,017098	-1,440427	-3,042613	1,096105	-0,029953	0,022648	-0,017098	-1,440427	-3,042613	1,096105
11:59:49,37	0,356026	3,196957	-0,074981	0,132982	0,231978	0,269992	-0,029953	0,022648	-0,017098	0,337454	-0,691277	1,096105	-0,605421	-2,777136	-1,112987	-11,644770	7,711028	13,921611	-0,029953	0,022648	-0,017098	-1,440427	-3,042613	1,096105	-0,029953	0,022648	-0,017098	-1,440427	-3,042613	1,096105
11:59:49,42	0,356026	3,196957	-0,074981	0,132982	0,231978	0,269992	-0,029221	0,020823	-0,016300	0,255978	-0,761874	1,099331	-0,604886	-2,773313	-1,113783	-11,661491	7,721140	13,928096	-0,032799	0,022272	-0,017096	-1,417433	-3,131000	1,105816	-0,032799	0,022272	-0,017096	-1,417433	-3,131000	1,105816
11:59:49,47	0,356026	3,196957	-0,074981	0,132982	0,231978	0,269992	-0,032799	0,022272	-0,017096	0,330923	-0,556274	1,105816	-0,605412	-2,772921	-1,116093	-11,625841	7,723700	13,938875	-0,032799	0,022272	-0,017096	-1,417433	-3,131000	1,105816	-0,032799	0,022272	-0,017096	-1,417433	-3,131000	1,105816
11:59:49,52	0,356026	3,196957	-0,074981	0,132982	0,231978	0,269992	-0,032876	0,022923	-0,019406	0,344736	-0,581876	1,116595	-0,600754	-2,772889	-1,114143	-11,648403	7,709135	13,952799	-0,032876	0,022923	-0,019406	-1,454727	-3,162629	1,116595	-0,032876	0,022923	-0,019406	-1,454727	-3,162629	1,116595
11:59:49,57	0,356026	3,196957	-0,074981	0,132982	0,231978	0,269992	-0,035232	0,018905	-0,017456	0,159704	-0,447083	1,130519	-0,602529	-2,773834	-1,118002	-11,641582	7,704084	13,983539	-0,033527	0,019970	-0,021315	-1,351617	-3,176048	1,161259	-0,033527	0,019970	-0,021315	-1,351617	-3,176048	1,161259
11:59:49,62	0,356026	3,196957	-0,074981	0,132982	0,231978	0,269992	-0,033527	0,019970	-0,021315	0,216041	-0,544215	1,161259	-0,606006	-2,777506	-1,114521	-11,635181	7,700705	13,941340	-0,033527	0,019970	-0,021315	-1,351617	-3,176048	1,161259	-0,033527	0,019970	-0,021315	-1,351617	-3,176048	1,161259
11:59:49,67	0,356026	3,196957	-0,074981	0,132982	0,231978	0,269992	-0,028608	0,021145	-0,017834	0,276880	-0,807234	1,119060	-0,607840	-2,775856	-1,114599	-11,672770	7,708442	13,874118	-0,029119	0,023559	-0,017912	-1,434889	-3,030069	1,051837	-0,029119	0,023559	-0,017912	-1,434889	-3,030069	1,051837
11:59:49,72	0,356026	3,196957	-0,074981	0,132982	0,231978	0,269992	-0,029119	0,023559	-0,017912	0,414460	-0,744199	1,051837	-0,604323	-2,769585	-1,114207	-11,667151	7,724728	13,904952	-0,029119	0,023559	-0,017912	-1,434889	-3,030069	1,051837	-0,029119	0,023559	-0,017912	-1,434889	-3,030069	1,051837
11:59:49,77	0,356026	3,196957	-0,074981	0,132982	0,231978	0,269992	-0,036309	0,023649	-0,017520	0,402236	-0,367041	1,082672	-0,603066	-2,772123	-1,115291	-11,628063	7,729382	13,973032	-0,036309	0,023649	-0,017520	-1,454193	-3,217329	1,082672	-0,036309	0,023649	-0,017520	-1,454193	-3,217329	1,082672
11:59:49,82	0,356026	3,196957	-0,074981	0,132982	0,231978	0,269992	-0,034740	0,021291	-0,018604	0,256032	-0,480191	1,150751	-0,604297	-2,774214	-1,115720	-11,660062	7,721741	13,929248	-0,034740	0,021291	-0,018604	-1,415273	-3,207254	1,150751	-0,034740	0,021291	-0,018604	-1,415273	-3,207254	1,150751
11:59:49,87	0,356026	3,196957	-0,074981	0,132982	0,231978	0,269992	-0,032314	0,021311	-0,019033	0,279726	-0,582447	1,106967	-0,605473	-2,773151	-1,114549	-11,649324	7,697817	13,937303	-0,032314	0,021311	-0,019033	-1,393206	-3,119076	1,106967	-0,032314	0,021311	-0,019033	-1,393206	-3,119076	1,106967
11:59:49,92	0,356026	3,196957	-0,074981	0,132982	0,231978	0,269992	-0,032645	0,022861	-0,017862	0,375676	-0,586465	1,115023	-0,602514	-2,774544	-1,115708	-11,650266	7,713838	13,933991	-0,032645	0,022861	-0,017862	-1,418931	-3,149125	1,115023	-0,032645	0,022861	-0,017862	-1,418931	-3,149125	1,115023
11:59:49,97	0,356026	3,196957	-0,074981	0,132982	0,231978	0,269992	-0,032919	0,019602	-0,019021	0,192782	-0,563412	1,111710	-0,603582	-2,772636	-1,114517	-11,596180	7,719045	13,947511	-0,032919	0,019602	-0,019021	-1,345961	-3,147549	1,111710	-0,032919	0,019602	-0,019021	-1,345961	-3,147549	1,111710
11:59:50,02	0,356026	3,196957	-0,074981	0,132982	0,231978	0,269992	-0,030441	0,022895	-0,018251	0,354591	-0,697508	1,100853	-0,606605	-2,775044	-1,114938	-11,641008	7,719385	13,923133	-0,030441	0,022895	-0,018251	-1,442660	-3,087128	1,100853	-0,030441	0,022895	-0,018251	-1,442660	-3,087128	1,100853
11:59:50,07	0,356026	3,196957	-0,074981	0,132982	0,231978	0,269992	-0,030441	0,022895	-0,018251	0,354591	-0,697508	1,100853	-0,606000	-2,778037	-1,116029	-11,626561	7,707265	13,995598	-0,028151	0,020875	-0,019342	-1,385857	-3,045013	1,173318	-0,028151	0,020875	-0,019342	-1,385857	-3,045013	1,173318
11:59:50,12	0,356026	3,196957	-0,074981	0,132982	0,231978	0,269992	-0,028151	0,020875	-0,019342	0,252822	-0,835160	1,173318	-0,605455	-2,777035	-1,115323	-11,655775	7,710967	13,923153	-0,028151	0,020875	-0,019342	-1,385857	-3,045013	1,173318	-0,028151	0,020875	-0,019342	-1,385857	-3,045013	1,173318
11:59:50,17	0,356026	3,196957	-0,074981	0,132982	0,231978	0,269992	-0,029291	0,020903	-0,018636	0,265698	-0,748718	1,100873	-0,605989	-2,772463	-1,117240	-11,618279	7,736052	13,964084	-0,032984	0,023652	-0,020553	-1,488525	-3,165856	1,141804	-0,032984	0,023652	-0,020553	-1,488525	-3,165856	1,141804
11:59:50,22	0,356026	3,196957	-0,074981	0,132982	0,231978	0,269992	-0,032984	0,023652	-0,020553	0,368168	-0,576646	1,141804	-0,603647	-2,776111	-1,112209	-11,640110	7,709551	13,921501	-0,030996	0,019800	-0,015522	-1,352573	-3,107520	1,099221	-0,030996	0,019800	-0,015522	-1,352573	-3,107520	1,099221
11:59:50,27	0,356026	3,196957	-0,074981	0,132982	0,231978	0,269992	-0,030996	0,019800	-0,015522	0,201714	-0,674366	1,099221	-0,606057	-2,772051	-1,113767	-11,650072	7,716658	13,952036	-0,033307	0,023917	-0,017080	-1,462845	-3,156586	1,129756	-0,033307	0,023917	-0,017080	-1,462845	-3,156586	1,129756
11:59:50,32	0,356026	3,196957	-0,074981	0,132982	0,231978	0,269992	-0,033307	0,023917	-0,017080	0,414620	-0,542000	1,129756	-0,601899	-2,775034	-1,112978	-11,640996	7,704812	13,936824	-0,033307	0,023917	-0,017080	-1,462845	-3,156586	1,129756	-0,033307	0,023917	-0,017080	-1,462845	-3,156586	1,129756
11:59:50,37	0,356026	3,196957	-0,074981	0,132982	0,231978	0,269992	-0,032802	0,018824	-0,016291	0,155511	-0,582018	1,114543	-0,604821	-2,777424	-1,113767	-11,640449	7,711608	13,912431	-0,029272	0,020160	-0,017080	-1,363734	-3,060514	1,090150	-0,029272	0,020160	-0,017080	-1,363734	-3,060514	1,090150
11:59:50,42	0,356026	3,196957	-0,074981	0,132982	0,231978	0,269992	-0,029272	0,020160	-0,017080	0,218838	-0,762685	1,090150	-0,601433	-2,774034	-1,111409	-11,633692	7,720682	13,955912	-0,029272	0,020160	-0,017080	-1,363734	-3,060514	1,090150	-0,029272	0,020160	-0,017080	-1,363734	-3,060514	1,090150
11:59:50,47	0,356026	3,196957	-0,074981	0,132982	0,231978	0,269992	-0,033901	0,018921	-0,014722	0,143172	-0,523268	1,133631	-0,603720	-2,773465	-1,116507	-11,650759	7,683332	13,914076	-0,033901	0,018921	-0,014722	-1,342137	-3,184509	1,133631	-0,033901	0,018921	-0,014722	-1,342137	-3,184509	1,133631
11:59:50,52	0,356026	3,196957	-0,074981	0,132982	0,231978	0,269992	-0,033251	0,021186	-0,019820	0,301845	-0,560990	1,091796	-0,605947	-2,774807	-1,116878	-11,600194	7,700413	13,904054	-0,033251	0,021186	-0,019820	-1,361287	-3,171165	1,091796	-0,033251	0,021186	-0,019820	-1,361287	-3,171165	1,091796
11:59:50,57	0,356026	3,196957	-0,074981	0,132982	0,231978	0,269992	-0,030975	0,022444	-0,020190	0,327148	-0,714573	1,081774	-0,600114	-2,774518	-1,117610	-11,616318	7,696766	13,963742	-0,030975	0,022444	-0,020190	-1,434679	-3,146111	1,081774	-0,030975	0,022444	-0,020190	-1,434679	-3,146111	1,081774
11:59:50,62	0,356026	3,196957	-0,074981	0,132982	0,231978	0,269992	-0,034142	0,017536	-0,020923	0,083171	-0,537767	1,141462	-0,604201	-2,773694	-1,113768	-11,617850	7,718485	13,917925	-0,034142	0,017536	-0,020923	-1,293406	-3,217887	1,141462	-0,034142	0,017536	-0,020923	-1,293406	-3,217887	1,141462
11:59:50,67	0,356026	3,196957	-0,074981	0,132982	0,231978	0,269992	-0,032812	0,021488	-0,017081	0,270636	-0,594728	1,095645	-0,606590	-2,777690	-1,113404	-11,652962	7,732497	13,888436	-0,032812	0,021488	-0,017081	-1,416179	-3,170463	1,095645	-0,032812	0,021488	-0,017081	-1,416179	-3,170463	1,095645
11:59:50,72	0,356026	3,196957	-0,074981	0,132982	0,231978	0,269992	-0,028157	0,021559	-0,016717	0,279751	-0,799385	1,066156	-0,605453	-2,772349	-1,114558	-11,645750	7,717214	13,928325	-0,028157	0,021559	-0,016717	-1,412640	-3,009685	1,066156	-0,028157	0,021559	-0,016717	-1,412640	-3,009685	1,066156
11:59:50,77	0,356026	3,196957	-0,074981	0,132982	0,231978	0,269992	-0,033351	0,023245	-0,017871	0,377065	-0,543183	1,106045	-0,604202	-2,773547	-1,114523	-11,617397	7,731477	13,947889	-0,032939	0,021562	-0,017836	-1,429626	-3,167715	1,125608	-0,032939	0,021562	-0,017836	-1,429626	-3,167715	1,125608
11:59:50,82	0,356026	3,196957	-0,074981	0,132982	0,231978	0,269992	-0,032939	0,021562	-0,017836	0,263021	-0,582038	1,125608	-0,605491	-2,774990	-1,114550	-11,669167	7,717389	13,937859	-0,032939	0,021562	-0,017836	-1,429626	-3,167715	1,125608	-0,032939	0,021562	-0,017836	-1,429626	-3,167715	1,125608
11:59:50,87	0,356026	3,196957	-0,074981	0,132982	0,231978	0,269992	-0,031045	0,021957	-0,017863	0,321637	-0,642735	1,115578	-0,603071	-2,776455	-1,112981	-11,641704	7,700430	13,926589	-0,030986	0,019129	-0,016294	-1,326092	-3,110435	1,104309	-0,030986	0,019129	-0,016294	-1,326092	-3,110435	1,104309
11:59:50,92	0,356026	3,196957	-0,074981	0,132982	0,231978	0,269992	-0,030986	0,019129	-0,016294	0,175510	-0,678063	1,104309	-0,604773	-2,773428	-1,112993	-11,610882	7,717877	13,912458	-0,030986	0,019129	-0,016294	-1,326092	-3,110435	1,104309	-0,030986	0,019129	-0,016294	-1,326092	-3,110435	1,104309
11:59:50,97	0,356026	3,196957	-0,074981	0,132982	0,231978	0,269992	-0,032757	0,022116	-0,016306	0,300336	-0,603940	1,090178	-0,606030	-2,775101	-1,114517	-11,652951	7,749275	13,972499	-0,032757	0,022116	-0,016306	-1,435779	-3,175335	1,090178	-0,032757	0,022116	-0,016306	-1,435779	-3,175335	1,090178
11:59:51,02	0,356026	3,196957	-0,074981	0,132982	0,231978	0,269992	-0,030679	0,022368	-0,017830	0,307276	-0,659857	1,150219	-0,604883	-2,774790	-1,114135	-11,651211	7,698561	13,961179	-0,030679	0,022368	-0,017830	-1,448611	-3,068140	1,150219	-0,030679	0,022368	-0,017830	-1,448611	-3,068140	1,150219
11:59:51,07	0,356026	3,196957	-0,074981	0,132982	0,231978	0,269992	-0,031522	0,021531	-0,017448	0,306794	-0,642886	1,138899	-0,609559	-2,774577	-1,116082	-11,644769	7,742333	13,962923	-0,031522	0,021531	-0,017448	-1,383377	-3,117343	1,138899	-0,031522	0,021531	-0,017448	-1,383377	-3,117343	1,138899
11:59:51,12	0,356026	3,196957	-0,074981	0,132982	0,231978	0,269992	-0,029368	0,025686	-0,019395	0,481751	-0,738580	1,140643	-0,601301	-2,776233	-1,115675	-11,646978	7,747617	13,964049	-0,029368	0,025686	-0,019395	-1,534626	-3,043959	1,140643	-0,029368	0,025686	-0,019395	-1,534626	-3,043959	1,140643
11:59:51,17	0,356026	3,196957	-0,074981	0,132982	0,231978	0,269992	-0,032062	0,017707	-0,018988	0,063365	-0,593913	1,141768	-0,601889	-2,770296	-1,117667	-11,613832	7,694643	13,915551	-0,032062	0,017707	-0,018988	-1,326650	-3,110808	1,141768	-0,032062	0,017707	-0,018988	-1,326650	-3,110808	1,141768
11:59:51,22	0,356026	3,196957	-0,074981	0,132982	0,231978	0,269992	-0,036911	0,021184	-0,020979	0,273481	-0,396998	1,093270	-0,604231	-2,775077	-1,113753	-11,629829	7,708870	13,936901	-0,031599	0,020823	-0,017066	-1,384226	-3,132762	1,114621	-0,031599	0,020823	-0,017066	-1,384226	-3,132762	1,114621
11:59:51,27	0,356026	3,196957	-0,074981	0,132982	0,231978	0,269992	-0,031599	0,020823	-0,017066	0,250346	-0,652215	1,114621	-0,600101	-2,773170	-1,114125	-11,621422	7,716236	13,957654	-0,035315	0,018199	-0,017438	-1,325296	-3,234822	1,135374	-0,035315	0,018199	-0,017438	-1,325296	-3,234822	1,135374
11:59:51,32	0,356026	3,196957	-0,074981	0,132982	0,231978	0,269992	-0,035315	0,018199	-0,017438	0,103361	-0,462604	1,135374	-0,606613	-2,775419	-1,115712	-11,654332	7,751841	13,934414	-0,030112	0,022714	-0,019025	-1,459317	-3,050637	1,112134	-0,030112	0,022714	-0,019025	-1,459317	-3,050637	1,112134
11:59:51,37	0,356026	3,196957	-0,074981	0,132982	0,231978	0,269992	-0,030112	0,022714	-0,019025	0,323747	-0,686858	1,112134	-0,605455	-2,776962	-1,115701	-11,655548	7,717463	13,938135	-0,030112	0,022714	-0,019025	-1,459317	-3,050637	1,112134	-0,030112	0,022714	-0,019025	-1,459317	-3,050637	1,112134
11:59:51,42	0,356026	3,196957	-0,074981	0,132982	0,231978	0,269992	-0,029355	0,020940	-0,019014	0,261890	-0,742373	1,115855	-0,603054	-2,776245	-1,115710	-11,635279	7,716537	13,914198	-0,029355	0,020940	-0,019014	-1,381931	-3,046705	1,115855	-0,029355	0,020940	-0,019014	-1,381931	-3,046705	1,115855
11:59:51,47	0,356026	3,196957	-0,074981	0,132982	0,231978	0,269992	-0,031176	0,019219	-0,019023	0,163047	-0,665699	1,091917	-0,607186	-2,775391	-1,115321	-11,636933	7,718799	13,927999	-0,029850	0,023225	-0,018634	-1,452942	-3,075278	1,105718	-0,029850	0,023225	-0,018634	-1,452942	-3,075278	1,105718
11:59:51,52	0,356026	3,196957	-0,074981	0,132982	0,231978	0,269992	-0,029850	0,023225	-0,018634	0,370233	-0,732083	1,105718	-0,604891	-2,775318	-1,113790	-11,670587	7,721233	13,913363	-0,031061	0,021273	-0,017103	-1,386501	-3,077016	1,091083	-0,031061	0,021273	-0,017103	-1,386501	-3,077016	1,091083
11:59:51,57	0,356026	3,196957	-0,074981	0,132982	0,231978	0,269992	-0,031061	0,021273	-0,017103	0,283461	-0,638733	1,091083	-0,604211	-2,775400	-1,114910	-11,631639	7,747794	13,948516	-0,031061	0,021273	-0,017103	-1,386501	-3,077016	1,091083	-0,031061	0,021273	-0,017103	-1,386501	-3,077016	1,091083
11:59:51,62	0,356026	3,196957	-0,074981	0,132982	0,231978	0,269992	-0,031329	0,020644	-0,018223	0,208255	-0,645244	1,126236	-0,603641	-2,772629	-1,112589	-11,630096	7,725597	13,946887	-0,031329	0,020644	-0,018223	-1,412299	-3,104568	1,126236	-0,031329	0,020644	-0,018223	-1,412299	-3,104568	1,126236
11:59:51,67	0,356026	3,196957	-0,074981	0,132982	0,231978	0,269992	-0,034014	0,021536	-0,015902	0,273098	-0,518051	1,124607	-0,604925	-2,775886	-1,113789	-11,690280	7,731019	13,923478	-0,034014	0,021536	-0,015902	-1,417488	-3,188160	1,124607	-0,034014	0,021536	-0,015902	-1,417488	-3,188160	1,124607
11:59:51,72	0,356026	3,196957	-0,074981	0,132982	0,231978	0,269992	-0,030551	0,021019	-0,017102	0,271584	-0,643288	1,101198	-0,604925	-2,772632	-1,114541	-11,669834	7,714655	13,962446	-0,030551	0,021019	-0,017102	-1,378379	-3,041562	1,101198	-0,030551	0,021019	-0,017102	-1,378379	-3,041562	1,101198
11:59:51,77	0,356026	3,196957	-0,074981	0,132982	0,231978	0,269992	-0,030717	0,019044	-0,017081	0,155219	-0,635201	1,116202	-0,604278	-2,776864	-1,114561	-11,666416	7,731621	13,909153	-0,030717	0,019044	-0,017081	-1,339760	-3,046475	1,116202	-0,030717	0,019044	-0,017081	-1,339760	-3,046475	1,116202
11:59:51,82	0,356026	3,196957	-0,074981	0,132982	0,231978	0,269992	-0,030028	0,019969	-0,017874	0,204575	-0,690888	1,086873	-0,605880	-2,773331	-1,109108	-11,627996	7,843283	13,923800	-0,030028	0,019969	-0,017874	-1,363029	-3,048048	1,086873	-0,030028	0,019969	-0,017874	-1,363029	-3,048048	1,086873
11:59:51,87	0,356026	3,196957	-0,074981	0,132982	0,231978	0,269992	-0,032286	0,023124	-0,012421	0,252682	-0,550886	1,101520	-0,627477	-2,752048	-1,305698	-10,013829	8,608348	13,750366	-0,032286	0,023124	-0,012421	-1,562527	-3,085341	1,101520	-0,032286	0,023124	-0,012421	-1,562527	-3,085341	1,101520
11:59:51,92	0,356026	3,196957	-0,074981	0,132982	0,231978	0,269992	-0,039920	0,052469	-0,209011	0,308965	-1,169314	0,928086	-0,692438	-2,767074	-1,198748	-11,110505	12,297149	13,520246	-0,039920	0,052469	-0,209011	-3,809815	-4,303009	0,928086	-0,039920	0,052469	-0,209011	-3,809815	-4,303009	0,928086
11:59:51,97	0,355994	3,196982	-0,074984	0,132985	0,231986	0,319986	0,005574	0,101214	-0,102060	0,197456	-0,740825	0,697966	-0,700978	-2,771677	-1,170521	-11,461062	12,718010	13,527686	0,005574	0,101214	-0,102060	-7,747816	-0,303282	0,697966	0,005574	0,101214	-0,102060	-7,747816	-0,303282	0,697966
11:59:52,02	0,355994	3,196982	-0,074984	0,132985	0,231986	0,319986	0,013830	0,106308	-0,073834	0,273164	-0,656141	0,705406	-0,697561	-2,772380	-1,168235	-11,520759	12,702230	13,492974	0,013830	0,106308	-0,073834	-8,072015	0,429537	0,705406	0,013830	0,106308	-0,073834	-8,072015	0,429537	0,705406
11:59:52,07	0,355994	3,196982	-0,074984	0,132985	0,231986	0,319986	0,012730	0,102997	-0,071548	0,144506	-0,555130	0,670693	-0,700986	-2,772523	-1,167478	-11,481487	12,714776	13,448291	0,012730	0,102997	-0,071548	-7,940759	0,444194	0,670693	0,012730	0,102997	-0,071548	-7,940759	0,444194	0,670693
11:59:52,12	0,355994	3,196982	-0,074984	0,132985	0,231986	0,319986	0,014567	0,105892	-0,070791	0,264545	-0,678376	0,626011	-0,701086	-2,775316	-1,166668	-11,522562	12,692356	13,500368	0,014567	0,105892	-0,070791	-8,047978	0,465129	0,626011	0,014567	0,105892	-0,070791	-8,047978	0,465129	0,626011
11:59:52,17	0,355994	3,196982	-0,074984	0,132985	0,231986	0,319986	0,017035	0,104582	-0,069980	0,236355	-0,782365	0,678087	-0,698684	-2,773087	-1,168240	-11,501233	12,707513	13,473265	0,017035	0,104582	-0,069980	-7,973296	0,554900	0,678087	0,017035	0,104582	-0,069980	-7,973296	0,554900	0,678087
11:59:52,22	0,355994	3,196982	-0,074984	0,132985	0,231986	0,319986	0,013904	0,103616	-0,071552	0,162366	-0,630454	0,650985	-0,699855	-2,777249	-1,166638	-11,503154	12,696927	13,514758	0,013904	0,103616	-0,071552	-7,971505	0,461040	0,650985	0,013904	0,103616	-0,071552	-7,971505	0,461040	0,650985
11:59:52,27	0,355994	3,196982	-0,074984	0,132985	0,231986	0,319986	0,018094	0,102549	-0,069951	0,117011	-0,851964	0,692477	-0,699312	-2,775240	-1,167450	-11,504986	12,648690	13,480201	0,018094	0,102549	-0,069951	-7,933102	0,568447	0,692477	0,018094	0,102549	-0,069951	-7,933102	0,568447	0,692477
11:59:52,32	0,355994	3,196982	-0,074984	0,132985	0,231986	0,319986	0,016083	0,103084	-0,070763	0,187486	-0,769883	0,657921	-0,708881	-2,780446	-1,168721	-11,723506	13,041546	13,464308	0,016083	0,103084	-0,070763	-7,904571	0,492603	0,657921	0,016083	0,103084	-0,070763	-7,904571	0,492603	0,657921
11:59:52,37	0,355994	3,196982	-0,074984	0,132985	0,231986	0,319986	0,025376	0,108767	-0,072034	0,252080	-0,867448	0,642028	-0,704237	-2,733646	-1,360218	-9,024295	12,876613	13,289069	0,025376	0,108767	-0,072034	-8,286154	1,124539	0,642028	0,025376	0,108767	-0,072034	-8,286154	1,124539	0,642028
11:59:52,42	0,355994	3,196982	-0,074984	0,132985	0,231986	0,319986	-0,017476	0,128146	-0,263531	0,052984	-1,059221	0,466789	-0,731369	-2,700078	-1,249432	-7,483355	14,300476	13,120901	-0,017476	0,128146	-0,263531	-10,006450	-2,431076	0,466789	-0,017476	0,128146	-0,263531	-10,006450	-2,431076	0,466789
11:59:52,47	0,356005	3,196990	-0,074998	0,132978	0,232001	0,370009	-0,032981	0,168426	-0,152744	0,144004	-0,875529	0,298621	-0,737140	-2,705120	-1,215801	-7,868529	14,539609	13,090930	-0,025729	0,170903	-0,119114	-13,157609	-2,819214	0,268650	-0,025729	0,170903	-0,119114	-13,157609	-2,819214	0,268650
11:59:52,52	0,356005	3,196990	-0,074998	0,132978	0,232001	0,370009	-0,025729	0,170903	-0,119114	0,258306	-0,799474	0,268650	-0,737280	-2,707738	-1,219306	-7,925924	14,520247	13,102311	-0,025729	0,170903	-0,119114	-13,157609	-2,819214	0,268650	-0,025729	0,170903	-0,119114	-13,157609	-2,819214	0,268650
11:59:52,57	0,356005	3,196990	-0,074998	0,132978	0,232001	0,370009	-0,023392	0,169716	-0,122619	0,242012	-0,880980	0,280030	-0,737295	-2,707436	-1,219327	-7,947415	14,559135	13,089297	-0,023646	0,169880	-0,122640	-13,107949	-2,685930	0,267017	-0,023646	0,169880	-0,122640	-13,107949	-2,685930	0,267017
11:59:52,62	0,356005	3,196990	-0,074998	0,132978	0,232001	0,370009	-0,023646	0,169880	-0,122640	0,227611	-0,829715	0,267017	-0,739056	-2,705271	-1,219714	-7,931769	14,544234	13,098601	-0,024640	0,172487	-0,123027	-13,171966	-2,733263	0,276320	-0,024640	0,172487	-0,123027	-13,171966	-2,733263	0,276320
11:59:52,67	0,356005	3,196990	-0,074998	0,132978	0,232001	0,370009	-0,024640	0,172487	-0,123027	0,368282	-0,799045	0,276320	-0,735615	-2,706396	-1,222813	-7,965536	14,531656	13,120239	-0,024640	0,172487	-0,123027	-13,171966	-2,733263	0,276320	-0,024640	0,172487	-0,123027	-13,171966	-2,733263	0,276320
11:59:52,72	0,356005	3,196990	-0,074998	0,132978	0,232001	0,370009	-0,025386	0,168945	-0,126126	0,211858	-0,737291	0,297959	-0,733850	-2,710218	-1,223187	-7,965841	14,501225	13,114388	-0,025386	0,168945	-0,126126	-13,050319	-2,730083	0,297959	-0,025386	0,168945	-0,126126	-13,050319	-2,730083	0,297959
11:59:52,77	0,356005	3,196990	-0,074998	0,132978	0,232001	0,370009	-0,023068	0,168863	-0,123023	0,179289	-0,863614	0,267004	-0,736704	-2,708445	-1,219710	-7,946355	14,553296	13,089284	-0,023068	0,168863	-0,123023	-13,076490	-2,674449	0,267004	-0,023068	0,168863	-0,123023	-13,076490	-2,674449	0,267004
11:59:52,82	0,356005	3,196990	-0,074998	0,132978	0,232001	0,370009	-0,023068	0,168863	-0,123023	0,179289	-0,863614	0,267004	-0,732681	-2,707348	-1,224358	-7,964300	14,515217	13,121006	-0,026030	0,165928	-0,127671	-12,956750	-2,756428	0,298726	-0,026030	0,165928	-0,127671	-12,956750	-2,756428	0,298726
11:59:52,87	0,356005	3,196990	-0,074998	0,132978	0,232001	0,370009	-0,026030	0,165928	-0,127671	0,068595	-0,713112	0,298726	-0,736722	-2,711052	-1,220863	-7,958343	14,553433	13,099414	-0,020801	0,167575	-0,124176	-13,036482	-2,603913	0,277133	-0,020801	0,167575	-0,124176	-13,036482	-2,603913	0,277133
11:59:52,92	0,356005	3,196990	-0,074998	0,132978	0,232001	0,370009	-0,020801	0,167575	-0,124176	0,118185	-0,971065	0,277133	-0,740414	-2,711407	-1,219720	-8,021968	14,520736	13,112170	-0,018648	0,170595	-0,123033	-13,056385	-2,508108	0,289889	-0,018648	0,170595	-0,123033	-13,056385	-2,508108	0,289889
11:59:52,97	0,356005	3,196990	-0,074998	0,132978	0,232001	0,370009	-0,018648	0,170595	-0,123033	0,335361	-1,044266	0,289889	-0,735069	-2,712188	-1,222428	-7,997441	14,513116	13,099594	-0,020644	0,165576	-0,125741	-12,929030	-2,586057	0,277314	-0,020644	0,165576	-0,125741	-12,929030	-2,586057	0,277314
11:59:53,02	0,356005	3,196990	-0,074998	0,132978	0,232001	0,370009	-0,020644	0,165576	-0,125741	0,068677	-0,965518	0,277314	-0,734466	-2,711910	-1,222016	-7,984858	14,504016	13,123293	-0,021186	0,165193	-0,125329	-12,917285	-2,615876	0,301013	-0,021186	0,165193	-0,125329	-12,917285	-2,615876	0,301013
11:59:53,07	0,356005	3,196990	-0,074998	0,132978	0,232001	0,370009	-0,021186	0,165193	-0,125329	0,050337	-0,952761	0,301013	-0,733900	-2,711254	-1,224359	-7,999170	14,530465	13,121063	-0,022037	0,165031	-0,127672	-12,928747	-2,612809	0,298783	-0,022037	0,165031	-0,127672	-12,928747	-2,612809	0,298783
11:59:53,12	0,356005	3,196990	-0,074998	0,132978	0,232001	0,370009	-0,022037	0,165031	-0,127672	0,026174	-0,882890	0,298783	-0,736829	-2,711760	-1,223989	-7,995582	14,527454	13,095898	-0,020134	0,167314	-0,127302	-12,988442	-2,566983	0,273618	-0,020134	0,167314	-0,127302	-12,988442	-2,566983	0,273618
11:59:53,17	0,356005	3,196990	-0,074998	0,132978	0,232001	0,370009	-0,020134	0,167314	-0,127302	0,145721	-0,986479	0,273618	-0,736257	-2,707506	-1,222420	-7,987522	14,518187	13,134054	-0,024104	0,168946	-0,125733	-13,027699	-2,683816	0,311774	-0,024104	0,168946	-0,125733	-13,027699	-2,683816	0,311774
11:59:53,22	0,356005	3,196990	-0,074998	0,132978	0,232001	0,370009	-0,024104	0,168946	-0,125733	0,234590	-0,791623	0,311774	-0,736816	-2,709001	-1,223217	-7,988740	14,543541	13,101130	-0,024104	0,168946	-0,125733	-13,027699	-2,683816	0,311774	-0,024104	0,168946	-0,125733	-13,027699	-2,683816	0,311774
11:59:53,27	0,356005	3,196990	-0,074998	0,132978	0,232001	0,370009	-0,022530	0,168682	-0,126530	0,199521	-0,859775	0,278849	-0,735629	-2,707809	-1,223570	-7,966315	14,515531	13,139360	-0,022530	0,168682	-0,126530	-13,042054	-2,628356	0,278849	-0,022530	0,168682	-0,126530	-13,042054	-2,628356	0,278849
11:59:53,32	0,356005	3,196990	-0,074998	0,132978	0,232001	0,370009	-0,024156	0,168251	-0,126883	0,190114	-0,808650	0,317080	-0,736155	-2,706302	-1,224004	-7,936478	14,504980	13,071280	-0,024156	0,168251	-0,126883	-13,017569	-2,704869	0,317080	-0,024156	0,168251	-0,126883	-13,017569	-2,704869	0,317080
11:59:53,37	0,356005	3,196990	-0,074998	0,132978	0,232001	0,370009	-0,025198	0,169460	-0,127317	0,247198	-0,785556	0,249000	-0,736182	-2,708648	-1,222036	-7,970156	14,550647	13,110300	-0,025198	0,169460	-0,127317	-13,055386	-2,763611	0,249000	-0,025198	0,169460	-0,127317	-13,055386	-2,763611	0,249000
11:59:53,42	0,356005	3,196990	-0,074998	0,132978	0,232001	0,370009	-0,023153	0,168309	-0,125349	0,164674	-0,839911	0,288020	-0,739158	-2,709233	-1,222827	-7,978255	14,528179	13,099853	-0,023153	0,168309	-0,125349	-13,047614	-2,657411	0,288020	-0,023153	0,168309	-0,125349	-13,047614	-2,657411	0,288020
11:59:53,47	0,356005	3,196990	-0,074998	0,132978	0,232001	0,370009	-0,021157	0,170595	-0,126140	0,307024	-0,947891	0,277573	-0,735673	-2,708150	-1,219716	-7,990079	14,489667	13,107302	-0,021157	0,170595	-0,126140	-13,084671	-2,608752	0,277573	-0,021157	0,170595	-0,126140	-13,084671	-2,608752	0,277573
11:59:53,52	0,356005	3,196990	-0,074998	0,132978	0,232001	0,370009	-0,023839	0,168119	-0,123029	0,217528	-0,817487	0,285021	-0,735677	-2,708290	-1,222821	-8,002579	14,541509	13,120649	-0,023839	0,168119	-0,123029	-12,979789	-2,688820	0,285021	-0,023839	0,168119	-0,123029	-12,979789	-2,688820	0,285021
11:59:53,57	0,356005	3,196990	-0,074998	0,132978	0,232001	0,370009	-0,023715	0,168051	-0,126134	0,175363	-0,787166	0,298369	-0,730368	-2,709845	-1,224749	-7,992827	14,521001	13,116907	-0,025023	0,162676	-0,128062	-12,861318	-2,702171	0,294626	-0,025023	0,162676	-0,128062	-12,861318	-2,702171	0,294626
11:59:53,62	0,356005	3,196990	-0,074998	0,132978	0,232001	0,370009	-0,025023	0,162676	-0,128062	-0,091255	-0,737828	0,294626	-0,735061	-2,709384	-1,222822	-7,990458	14,529169	13,105538	-0,023076	0,166971	-0,126135	-12,983393	-2,648532	0,283258	-0,023076	0,166971	-0,126135	-12,983393	-2,648532	0,283258
11:59:53,67	0,356005	3,196990	-0,074998	0,132978	0,232001	0,370009	-0,023076	0,166971	-0,126135	0,123825	-0,837061	0,283258	-0,738052	-2,707792	-1,225565	-8,000152	14,519502	13,097026	-0,023076	0,166971	-0,126135	-12,983393	-2,648532	0,283258	-0,023076	0,166971	-0,126135	-12,983393	-2,648532	0,283258
11:59:53,72	0,356005	3,196990	-0,074998	0,132978	0,232001	0,370009	-0,022959	0,170358	-0,128878	0,313147	-0,839604	0,274746	-0,736812	-2,707733	-1,223199	-7,977304	14,533774	13,125103	-0,023630	0,169314	-0,126512	-13,056036	-2,672304	0,302823	-0,023630	0,169314	-0,126512	-13,056036	-2,672304	0,302823
11:59:53,77	0,356005	3,196990	-0,074998	0,132978	0,232001	0,370009	-0,023630	0,169314	-0,126512	0,235073	-0,817339	0,302823	-0,736823	-2,705142	-1,222840	-7,976688	14,527112	13,100821	-0,023630	0,169314	-0,126512	-13,056036	-2,672304	0,302823	-0,023630	0,169314	-0,126512	-13,056036	-2,672304	0,302823
11:59:53,82	0,356005	3,196990	-0,074998	0,132978	0,232001	0,370009	-0,025868	0,170618	-0,126153	0,308357	-0,704829	0,278541	-0,735046	-2,706827	-1,224348	-7,961844	14,506325	13,139739	-0,025298	0,168237	-0,127661	-13,011467	-2,743604	0,317459	-0,025298	0,168237	-0,127661	-13,011467	-2,743604	0,317459
11:59:53,87	0,356005	3,196990	-0,074998	0,132978	0,232001	0,370009	-0,023117	0,168283	-0,124183	0,163326	-0,841663	0,287307	-0,736177	-2,708693	-1,220870	-7,970297	14,550680	13,109587	-0,023117	0,168283	-0,124183	-13,046864	-2,656309	0,287307	-0,023117	0,168283	-0,124183	-13,046864	-2,656309	0,287307
11:59:53,92	0,356005	3,196990	-0,074998	0,132978	0,232001	0,370009	-0,023117	0,168283	-0,124183	0,163326	-0,841663	0,287307	-0,735029	-2,707327	-1,223198	-7,969848	14,535545	13,120606	-0,024873	0,167972	-0,126511	-13,025741	-2,710812	0,298326	-0,024873	0,167972	-0,126511	-13,025741	-2,710812	0,298326
11:59:53,97	0,356005	3,196990	-0,074998	0,132978	0,232001	0,370009	-0,024873	0,167972	-0,126511	0,160039	-0,758280	0,298326	-0,735083	-2,708772	-1,222811	-7,993341	14,519438	13,124717	-0,024873	0,167972	-0,126511	-13,025741	-2,710812	0,298326	-0,024873	0,167972	-0,126511	-13,025741	-2,710812	0,298326
11:59:54,02	0,356005	3,196990	-0,074998	0,132978	0,232001	0,370009	-0,023595	0,167296	-0,126124	0,150581	-0,812461	0,302437	-0,733850	-2,708565	-1,222802	-7,975582	14,543325	13,125538	-0,023595	0,167296	-0,126124	-12,982130	-2,664645	0,302437	-0,023595	0,167296	-0,126124	-12,982130	-2,664645	0,302437
11:59:54,07	0,356005	3,196990	-0,074998	0,132978	0,232001	0,370009	-0,023075	0,168962	-0,125357	0,206969	-0,843692	0,282931	-0,736786	-2,708389	-1,222044	-7,974562	14,543538	13,105211	-0,023075	0,168962	-0,125357	-13,056549	-2,655089	0,282931	-0,023075	0,168962	-0,125357	-13,056549	-2,655089	0,282931
11:59:54,12	0,356005	3,196990	-0,074998	0,132978	0,232001	0,370009	-0,023075	0,168962	-0,125357	0,206969	-0,843692	0,282931	-0,736198	-2,711364	-1,221634	-7,982513	14,544345	13,119265	-0,023075	0,168962	-0,125357	-13,056549	-2,655089	0,282931	-0,023075	0,168962	-0,125357	-13,056549	-2,655089	0,282931
11:59:54,17	0,356005	3,196990	-0,074998	0,132978	0,232001	0,370009	-0,020793	0,166966	-0,124947	0,106445	-0,955087	0,296985	-0,735077	-2,709851	-1,223995	-8,004095	14,548623	13,102098	-0,022664	0,166751	-0,127308	-12,987594	-2,616063	0,279818	-0,022664	0,166751	-0,127308	-12,987594	-2,616063	0,279818
11:59:54,22	0,356005	3,196990	-0,074998	0,132978	0,232001	0,370009	-0,022664	0,166751	-0,127308	0,102359	-0,836977	0,279818	-0,736124	-2,707553	-1,221628	-7,930999	14,524648	13,118679	-0,022664	0,166751	-0,127308	-12,987594	-2,616063	0,279818	-0,022664	0,166751	-0,127308	-12,987594	-2,616063	0,279818
11:59:54,27	0,356005	3,196990	-0,074998	0,132978	0,232001	0,370009	-0,024130	0,168807	-0,124940	0,193482	-0,836032	0,296399	-0,732710	-2,710853	-1,222807	-7,985743	14,499231	13,109555	-0,024130	0,168807	-0,124940	-13,057861	-2,730204	0,296399	-0,024130	0,168807	-0,124940	-13,057861	-2,730204	0,296399
11:59:54,32	0,356005	3,196990	-0,074998	0,132978	0,232001	0,370009	-0,022979	0,164200	-0,126119	0,003303	-0,861156	0,287275	-0,736893	-2,708037	-1,218954	-8,017956	14,511193	13,107620	-0,022979	0,164200	-0,126119	-12,886392	-2,665015	0,287275	-0,022979	0,164200	-0,126119	-12,886392	-2,665015	0,287275
11:59:54,37	0,356005	3,196990	-0,074998	0,132978	0,232001	0,370009	-0,023326	0,169231	-0,122267	0,270654	-0,809217	0,285340	-0,735649	-2,709824	-1,221264	-7,992352	14,525398	13,109167	-0,023326	0,169231	-0,122267	-13,013962	-2,640340	0,285340	-0,023326	0,169231	-0,122267	-13,013962	-2,640340	0,285340
11:59:54,42	0,356005	3,196990	-0,074998	0,132978	0,232001	0,370009	-0,022401	0,167260	-0,124577	0,143069	-0,872426	0,286887	-0,735137	-2,710580	-1,222056	-8,035671	14,545501	13,110715	-0,022002	0,166439	-0,125369	-12,960823	-2,572755	0,288434	-0,022002	0,166439	-0,125369	-12,960823	-2,572755	0,288434
11:59:54,47	0,356005	3,196990	-0,074998	0,132978	0,232001	0,370009	-0,022002	0,166439	-0,125369	0,104605	-0,845578	0,288434	-0,739209	-2,708527	-1,223188	-7,992200	14,524972	13,148661	-0,021744	0,170992	-0,126501	-13,085439	-2,613820	0,326381	-0,021744	0,170992	-0,126501	-13,085439	-2,613820	0,326381
11:59:54,52	0,356005	3,196990	-0,074998	0,132978	0,232001	0,370009	-0,021744	0,170992	-0,126501	0,337413	-0,906923	0,326381	-0,736267	-2,712573	-1,223595	-8,016469	14,547604	13,111030	-0,019711	0,166421	-0,126908	-12,971783	-2,527607	0,288750	-0,019711	0,166421	-0,126908	-12,971783	-2,527607	0,288750
11:59:54,57	0,356005	3,196990	-0,074998	0,132978	0,232001	0,370009	-0,019711	0,166421	-0,126908	0,092275	-0,980316	0,288750	-0,736836	-2,708185	-1,223986	-7,996541	14,556483	13,121591	-0,019711	0,166421	-0,126908	-12,971783	-2,527607	0,288750	-0,019711	0,166421	-0,126908	-12,971783	-2,527607	0,288750
11:59:54,62	0,356005	3,196990	-0,074998	0,132978	0,232001	0,370009	-0,023226	0,169108	-0,127299	0,214335	-0,810319	0,299310	-0,735683	-2,708987	-1,223612	-8,005697	14,535010	13,101469	-0,023109	0,167708	-0,126925	-13,000357	-2,633280	0,279189	-0,023109	0,167708	-0,126925	-13,000357	-2,633280	0,279189
11:59:54,67	0,356005	3,196990	-0,074998	0,132978	0,232001	0,370009	-0,023109	0,167708	-0,126925	0,164698	-0,819245	0,279189	-0,738027	-2,709507	-1,225571	-8,008166	14,558498	13,083576	-0,021486	0,169478	-0,128884	-13,066379	-2,576403	0,261296	-0,021486	0,169478	-0,128884	-13,066379	-2,576403	0,261296
11:59:54,72	0,356005	3,196990	-0,074998	0,132978	0,232001	0,370009	-0,021486	0,169478	-0,128884	0,237652	-0,889730	0,261296	-0,734432	-2,705816	-1,222453	-7,962711	14,519798	13,081141	-0,026481	0,168210	-0,125766	-13,021992	-2,767473	0,258861	-0,026481	0,168210	-0,125766	-13,021992	-2,767473	0,258861
11:59:54,77	0,356005	3,196990	-0,074998	0,132978	0,232001	0,370009	-0,026481	0,168210	-0,125766	0,182511	-0,688729	0,258861	-0,736859	-2,706278	-1,221691	-8,010299	14,556395	13,091541	-0,026481	0,168210	-0,125766	-13,021992	-2,767473	0,258861	-0,026481	0,168210	-0,125766	-13,021992	-2,767473	0,258861
11:59:54,82	0,356005	3,196990	-0,074998	0,132978	0,232001	0,370009	-0,024866	0,170081	-0,125004	0,271903	-0,713176	0,269261	-0,734994	-2,707998	-1,222429	-7,961506	14,542054	13,100786	-0,024309	0,167606	-0,125742	-13,025855	-2,699841	0,278506	-0,024309	0,167606	-0,125742	-13,025855	-2,699841	0,278506
11:59:54,87	0,356005	3,196990	-0,074998	0,132978	0,232001	0,370009	-0,024309	0,167606	-0,125742	0,131208	-0,791569	0,278506	-0,735071	-2,708663	-1,220895	-8,004140	14,545386	13,095441	-0,024309	0,167606	-0,125742	-13,025855	-2,699841	0,278506	-0,024309	0,167606	-0,125742	-13,025855	-2,699841	0,278506
11:59:54,92	0,356005	3,196990	-0,074998	0,132978	0,232001	0,370009	-0,023695	0,167340	-0,124208	0,135839	-0,784918	0,273161	-0,735630	-2,708987	-1,222449	-7,988636	14,544739	13,086371	-0,023695	0,167340	-0,124208	-13,000390	-2,644978	0,273161	-0,023695	0,167340	-0,124208	-13,000390	-2,644978	0,273161
11:59:54,97	0,356005	3,196990	-0,074998	0,132978	0,232001	0,370009	-0,023136	0,167662	-0,125762	0,145390	-0,827763	0,264091	-0,738664	-2,708964	-1,221297	-8,022247	14,519088	13,094363	-0,023136	0,167662	-0,125762	-13,016114	-2,643901	0,264091	-0,023136	0,167662	-0,125762	-13,016114	-2,643901	0,264091
11:59:55,02	0,356005	3,196990	-0,074998	0,132978	0,232001	0,370009	-0,021638	0,170301	-0,124610	0,321627	-0,889372	0,272083	-0,735673	-2,708301	-1,222832	-8,002579	14,541485	13,106119	-0,023708	0,168043	-0,126145	-13,016399	-2,648628	0,283838	-0,023708	0,168043	-0,126145	-13,016399	-2,648628	0,283838
11:59:55,07	0,356005	3,196990	-0,074998	0,132978	0,232001	0,370009	-0,023708	0,168043	-0,126145	0,174948	-0,787538	0,283838	-0,738626	-2,710726	-1,223591	-8,007948	14,538628	13,125054	-0,023708	0,168043	-0,126145	-13,016399	-2,648628	0,283838	-0,023708	0,168043	-0,126145	-13,016399	-2,648628	0,283838
11:59:55,12	0,356005	3,196990	-0,074998	0,132978	0,232001	0,370009	-0,020131	0,169388	-0,126904	0,250042	-0,970348	0,302774	-0,734550	-2,708686	-1,222813	-8,033002	14,565491	13,146087	-0,020131	0,169388	-0,126904	-13,046879	-2,550602	0,302774	-0,020131	0,169388	-0,126904	-13,046879	-2,550602	0,302774
11:59:55,17	0,356005	3,196990	-0,074998	0,132978	0,232001	0,370009	-0,023935	0,166877	-0,126126	0,108765	-0,737368	0,323806	-0,737964	-2,709088	-1,220860	-7,977754	14,548933	13,128615	-0,021881	0,169633	-0,124173	-13,077401	-2,617971	0,306335	-0,021881	0,169633	-0,124173	-13,077401	-2,617971	0,306335
11:59:55,22	0,356005	3,196990	-0,074998	0,132978	0,232001	0,370009	-0,021881	0,169633	-0,124173	0,238776	-0,900350	0,306335	-0,735760	-2,709779	-1,227095	-8,020677	14,496091	13,126590	-0,021881	0,169633	-0,124173	-13,077401	-2,617971	0,306335	-0,021881	0,169633	-0,124173	-13,077401	-2,617971	0,306335
11:59:55,27	0,356005	3,196990	-0,074998	0,132978	0,232001	0,370009	-0,022384	0,167379	-0,130407	0,188809	-0,863413	0,304310	-0,739200	-2,712255	-1,223967	-8,009396	14,557579	13,135270	-0,018520	0,169120	-0,127280	-13,055477	-2,497198	0,312989	-0,018520	0,169120	-0,127280	-13,055477	-2,497198	0,312989
11:59:55,32	0,356005	3,196990	-0,074998	0,132978	0,232001	0,370009	-0,018520	0,169120	-0,127280	0,220442	-1,043357	0,312989	-0,737453	-2,711819	-1,223211	-8,024427	14,565840	13,116214	-0,018520	0,169120	-0,127280	-13,055477	-2,497198	0,312989	-0,018520	0,169120	-0,127280	-13,055477	-2,497198	0,312989
11:59:55,37	0,356005	3,196990	-0,074998	0,132978	0,232001	0,370009	-0,019771	0,167825	-0,126524	0,153470	-0,961147	0,293934	-0,735711	-2,707906	-1,224784	-8,000573	14,495989	13,096190	-0,024031	0,168273	-0,128097	-12,984096	-2,681673	0,273910	-0,024031	0,168273	-0,128097	-12,984096	-2,681673	0,273910
11:59:55,42	0,356005	3,196990	-0,074998	0,132978	0,232001	0,370009	-0,024031	0,168273	-0,128097	0,225305	-0,795225	0,273910	-0,734490	-2,709582	-1,223610	-8,002798	14,539481	13,096854	-0,024031	0,168273	-0,128097	-12,984096	-2,681673	0,273910	-0,024031	0,168273	-0,128097	-12,984096	-2,681673	0,273910
11:59:55,47	0,356005	3,196990	-0,074998	0,132978	0,232001	0,370009	-0,023190	0,166378	-0,126923	0,090213	-0,815312	0,274573	-0,733860	-2,709257	-1,223217	-7,984299	14,540059	13,091755	-0,023190	0,166378	-0,126923	-12,970431	-2,635700	0,274573	-0,023190	0,166378	-0,126923	-12,970431	-2,635700	0,274573
11:59:55,52	0,356005	3,196990	-0,074998	0,132978	0,232001	0,370009	-0,023786	0,165994	-0,126530	0,060522	-0,800040	0,269475	-0,737471	-2,710593	-1,223644	-8,029961	14,552710	13,067841	-0,023786	0,165994	-0,126530	-12,970018	-2,667232	0,269475	-0,023786	0,165994	-0,126530	-12,970018	-2,667232	0,269475
11:59:55,57	0,356005	3,196990	-0,074998	0,132978	0,232001	0,370009	-0,020824	0,168453	-0,126957	0,200268	-0,908202	0,245561	-0,735680	-2,707577	-1,223985	-7,999407	14,541445	13,126273	-0,020824	0,168453	-0,126957	-13,023309	-2,542865	0,245561	-0,020824	0,168453	-0,126957	-13,023309	-2,542865	0,245561
11:59:55,62	0,356005	3,196990	-0,074998	0,132978	0,232001	0,370009	-0,024331	0,168411	-0,127298	0,192532	-0,757927	0,303992	-0,736210	-2,709826	-1,222801	-7,987054	14,563706	13,130558	-0,024331	0,168411	-0,127298	-13,027702	-2,667896	0,303992	-0,024331	0,168411	-0,127298	-13,027702	-2,667896	0,303992
11:59:55,67	0,356005	3,196990	-0,074998	0,132978	0,232001	0,370009	-0,022118	0,167745	-0,126114	0,132442	-0,872543	0,308278	-0,734479	-2,706251	-1,223610	-7,987637	14,539303	13,106878	-0,022118	0,167745	-0,126114	-13,035506	-2,608832	0,308278	-0,022118	0,167745	-0,126114	-13,035506	-2,608832	0,308278
11:59:55,72	0,356005	3,196990	-0,074998	0,132978	0,232001	0,370009	-0,026080	0,168034	-0,126923	0,168900	-0,678250	0,284598	-0,738002	-2,706304	-1,224778	-7,982174	14,545394	13,107112	-0,026080	0,168034	-0,126923	-13,021742	-2,725504	0,284598	-0,026080	0,168034	-0,126923	-13,021742	-2,725504	0,284598
11:59:55,77	0,356005	3,196990	-0,074998	0,132978	0,232001	0,370009	-0,024273	0,171058	-0,128091	0,318177	-0,773895	0,284831	-0,738052	-2,709763	-1,225147	-8,003564	14,522916	13,125695	-0,024273	0,171058	-0,128091	-13,109902	-2,679307	0,284831	-0,024273	0,171058	-0,128091	-13,109902	-2,679307	0,284831
11:59:55,83	0,356005	3,196990	-0,074998	0,132978	0,232001	0,370009	-0,021252	0,169372	-0,128460	0,260634	-0,923664	0,303415	-0,740433	-2,712931	-1,224395	-8,040704	14,559604	13,101687	-0,021252	0,169372	-0,128460	-13,035046	-2,591984	0,303415	-0,021252	0,169372	-0,128460	-13,035046	-2,591984	0,303415
11:59:55,88	0,356005	3,196990	-0,074998	0,132978	0,232001	0,370009	-0,017318	0,169850	-0,127708	0,272281	-1,077731	0,279407	-0,738126	-2,711207	-1,222948	-8,017867	14,571063	13,121781	-0,017318	0,169850	-0,127708	-13,060912	-2,437221	0,279407	-0,017318	0,169850	-0,127708	-13,060912	-2,437221	0,279407
11:59:55,93	0,356005	3,196990	-0,074998	0,132978	0,232001	0,370009	-0,019965	0,168714	-0,126261	0,191893	-0,954158	0,299501	-0,733821	-2,709291	-1,226688	-7,950557	14,520519	13,107431	-0,019965	0,168714	-0,126261	-13,052164	-2,521403	0,299501	-0,019965	0,168714	-0,126261	-13,052164	-2,521403	0,299501
11:59:55,98	0,356005	3,196990	-0,074998	0,132978	0,232001	0,370009	-0,023776	0,165943	-0,130000	0,057924	-0,839533	0,285151	-0,761485	-2,689980	-1,380669	-6,645724	15,679863	12,927383	-0,023776	0,165943	-0,130000	-12,968618	-2,705968	0,285151	-0,023776	0,165943	-0,130000	-12,968618	-2,705968	0,285151
11:59:56,03	0,356005	3,196990	-0,074998	0,132978	0,232001	0,370009	-0,026669	0,199557	-0,283981	0,149398	-1,239476	0,105103	-0,842936	-2,693790	-1,245962	-7,159780	19,982222	12,649248	-0,026669	0,199557	-0,283981	-15,515817	-3,332961	0,105103	-0,026669	0,199557	-0,283981	-15,515817	-3,332961	0,105103
11:59:56,08	0,356040	3,197059	-0,074972	0,132982	0,231988	0,420032	0,017357	0,268191	-0,149275	0,249424	-0,932430	-0,173033	-0,842642	-2,698642	-1,228572	-7,431975	20,233414	12,653686	0,017357	0,268191	-0,149275	-20,803531	0,430076	-0,173033	0,017357	0,268191	-0,149275	-20,803531	0,430076	-0,173033
11:59:56,13	0,356040	3,197059	-0,074972	0,132982	0,231988	0,420032	0,021412	0,265510	-0,131885	0,028608	-0,781954	-0,168594	-0,845714	-2,699754	-1,228611	-7,493541	20,227228	12,638913	0,023911	0,267614	-0,131924	-20,833566	1,015303	-0,183367	0,023911	0,267614	-0,131924	-20,833566	1,015303	-0,183367
11:59:56,18	0,356040	3,197059	-0,074972	0,132982	0,231988	0,420032	0,023986	0,266956	-0,133068	0,165613	-0,865180	-0,149292	-0,845181	-2,700148	-1,229755	-7,506738	20,205180	12,672988	0,023986	0,266956	-0,133068	-20,790420	1,017695	-0,149292	0,023986	0,266956	-0,133068	-20,790420	1,017695	-0,149292
11:59:56,23	0,356040	3,197059	-0,074972	0,132982	0,231988	0,420032	0,023986	0,266956	-0,133068	0,165613	-0,865180	-0,149292	-0,846420	-2,702251	-1,231325	-7,533225	20,187825	12,658598	0,026427	0,266977	-0,134638	-20,762706	1,096642	-0,163682	0,026427	0,266977	-0,134638	-20,762706	1,096642	-0,163682
11:59:56,28	0,356040	3,197059	-0,074972	0,132982	0,231988	0,420032	0,026427	0,266977	-0,134638	0,194982	-0,977850	-0,163682	-0,844653	-2,699310	-1,228226	-7,531037	20,186301	12,657383	0,026427	0,266977	-0,134638	-20,762706	1,096642	-0,163682	0,026427	0,266977	-0,134638	-20,762706	1,096642	-0,163682
11:59:56,33	0,356040	3,197059	-0,074972	0,132982	0,231988	0,420032	0,022996	0,266917	-0,131539	0,192093	-0,802106	-0,164898	-0,843542	-2,700626	-1,229005	-7,559745	20,174606	12,662619	0,023580	0,265297	-0,132318	-20,693483	1,037562	-0,159661	0,023580	0,265297	-0,132318	-20,693483	1,037562	-0,159661
11:59:56,38	0,356040	3,197059	-0,074972	0,132982	0,231988	0,420032	0,024448	0,264194	-0,130029	0,119391	-0,845167	-0,205432	-0,843020	-2,701929	-1,226716	-7,593594	20,142851	12,616848	0,024448	0,264194	-0,130029	-20,619819	1,074002	-0,205432	0,024448	0,264194	-0,130029	-20,619819	1,074002	-0,205432
11:59:56,43	0,356040	3,197059	-0,074972	0,132982	0,231988	0,420032	0,024448	0,264194	-0,130029	0,119391	-0,845167	-0,205432	-0,841971	-2,701013	-1,230191	-7,664089	20,225145	12,695317	0,024448	0,264194	-0,130029	-20,619819	1,074002	-0,205432	0,024448	0,264194	-0,130029	-20,619819	1,074002	-0,205432
11:59:56,48	0,356040	3,197059	-0,074972	0,132982	0,231988	0,420032	0,023129	0,263743	-0,133504	0,059949	-0,674403	-0,126963	-0,844775	-2,640508	-1,397689	-4,055750	20,046699	12,438303	0,023129	0,263743	-0,133504	-20,643904	1,141258	-0,126963	0,023129	0,263743	-0,133504	-20,643904	1,141258	-0,126963
11:59:56,53	0,356040	3,197059	-0,074972	0,132982	0,231988	0,420032	-0,027867	0,296424	-0,301002	0,109720	-1,236737	-0,383978	-0,909510	-2,635685	-1,297397	-4,172273	23,770833	12,172360	-0,027867	0,296424	-0,301002	-23,159576	-3,424276	-0,383978	-0,027867	0,296424	-0,301002	-23,159576	-3,424276	-0,383978
11:59:56,58	0,356057	3,197021	-0,074983	0,132976	0,232014	0,470070	0,000324	0,354898	-0,200710	-0,016578	-0,739680	-0,649920	-0,927502	-2,644443	-1,251317	-4,643791	24,383970	12,212850	0,000324	0,354898	-0,200710	-27,876062	-0,714240	-0,649920	0,000324	0,354898	-0,200710	-27,876062	-0,714240	-0,649920
11:59:56,63	0,356057	3,197021	-0,074983	0,132976	0,232014	0,470070	0,016904	0,366100	-0,154630	0,270707	-0,886905	-0,609430	-0,921024	-2,647101	-1,252848	-4,621704	24,303102	12,202000	0,016904	0,366100	-0,154630	-28,468155	0,440035	-0,609430	0,016904	0,366100	-0,154630	-28,468155	0,440035	-0,609430
11:59:56,68	0,356057	3,197021	-0,074983	0,132976	0,232014	0,470070	0,015967	0,359161	-0,156161	-0,031148	-0,897758	-0,620280	-0,921097	-2,644595	-1,251700	-4,644119	24,283549	12,206110	0,013833	0,360478	-0,155013	-28,232024	0,308730	-0,616171	0,013833	0,360478	-0,155013	-28,232024	0,308730	-0,616171
11:59:56,73	0,356057	3,197021	-0,074983	0,132976	0,232014	0,470070	0,013833	0,360478	-0,155013	0,065461	-0,777148	-0,616171	-0,924050	-2,643075	-1,251319	-4,642722	24,280473	12,210325	0,013833	0,360478	-0,155013	-28,232024	0,308730	-0,616171	0,013833	0,360478	-0,155013	-28,232024	0,308730	-0,616171
11:59:56,78	0,356057	3,197021	-0,074983	0,132976	0,232014	0,470070	0,013994	0,363794	-0,154632	0,239908	-0,788254	-0,611956	-0,924077	-2,645707	-1,252884	-4,660396	24,277313	12,191582	0,016286	0,362502	-0,156197	-28,272133	0,384716	-0,630698	0,016286	0,362502	-0,156197	-28,272133	0,384716	-0,630698
11:59:56,83	0,356057	3,197021	-0,074983	0,132976	0,232014	0,470070	0,016286	0,362502	-0,156197	0,184271	-0,893733	-0,630698	-0,921752	-2,644830	-1,248605	-4,661631	24,224662	12,197527	0,016286	0,362502	-0,156197	-28,272133	0,384716	-0,630698	0,016286	0,362502	-0,156197	-28,272133	0,384716	-0,630698
11:59:56,88	0,356057	3,197021	-0,074983	0,132976	0,232014	0,470070	0,014364	0,360927	-0,151918	0,148564	-0,819062	-0,624754	-0,925281	-2,645087	-1,252490	-4,668896	24,276121	12,210656	0,014364	0,360927	-0,151918	-28,184169	0,308536	-0,624754	0,014364	0,360927	-0,151918	-28,184169	0,308536	-0,624754
11:59:56,93	0,356057	3,197021	-0,074983	0,132976	0,232014	0,470070	0,016351	0,363855	-0,155802	0,259899	-0,890358	-0,611625	-0,924145	-2,646487	-1,252886	-4,686544	24,257924	12,200794	0,016996	0,362171	-0,156199	-28,233500	0,416487	-0,621487	0,016996	0,362171	-0,156199	-28,233500	0,416487	-0,621487
11:59:56,98	0,356057	3,197021	-0,074983	0,132976	0,232014	0,470070	0,016996	0,362171	-0,156199	0,196931	-0,917711	-0,621487	-0,922905	-2,648617	-1,251310	-4,662131	24,246304	12,199110	0,018220	0,360032	-0,154623	-28,178951	0,421973	-0,623170	0,018220	0,360032	-0,154623	-28,178951	0,421973	-0,623170
11:59:57,03	0,356057	3,197021	-0,074983	0,132976	0,232014	0,470070	0,018220	0,360032	-0,154623	0,083543	-1,008317	-0,623170	-0,922303	-2,646255	-1,253234	-4,640169	24,237023	12,224438	0,018220	0,360032	-0,154623	-28,178951	0,421973	-0,623170	0,018220	0,360032	-0,154623	-28,178951	0,421973	-0,623170
11:59:57,08	0,356057	3,197021	-0,074983	0,132976	0,232014	0,470070	0,014524	0,360145	-0,156953	0,078015	-0,813246	-0,606102	-0,921154	-2,645360	-1,253640	-4,658925	24,257618	12,216178	0,014524	0,360145	-0,156953	-28,193344	0,326910	-0,606102	0,014524	0,360145	-0,156953	-28,193344	0,326910	-0,606102
11:59:57,13	0,356057	3,197021	-0,074983	0,132976	0,232014	0,470070	0,014524	0,360145	-0,156953	0,078015	-0,813246	-0,606102	-0,921845	-2,643583	-1,250934	-4,684316	24,195391	12,222634	0,014524	0,360145	-0,156953	-28,193344	0,326910	-0,606102	0,014524	0,360145	-0,156953	-28,193344	0,326910	-0,606102
11:59:57,18	0,356057	3,197021	-0,074983	0,132976	0,232014	0,470070	0,013331	0,361631	-0,154247	0,221902	-0,760334	-0,599646	-0,923554	-2,645739	-1,247863	-4,694064	24,248841	12,168666	0,016052	0,362034	-0,151176	-28,218229	0,393445	-0,653615	0,016052	0,362034	-0,151176	-28,218229	0,393445	-0,653615
11:59:57,23	0,356057	3,197021	-0,074983	0,132976	0,232014	0,470070	0,016052	0,362034	-0,151176	0,201408	-0,866660	-0,653615	-0,921828	-2,642108	-1,250566	-4,683309	24,217989	12,203965	0,016052	0,362034	-0,151176	-28,218229	0,393445	-0,653615	0,016052	0,362034	-0,151176	-28,218229	0,393445	-0,653615
11:59:57,28	0,356057	3,197021	-0,074983	0,132976	0,232014	0,470070	0,012045	0,362354	-0,153879	0,239423	-0,683001	-0,618316	-0,923589	-2,649220	-1,251708	-4,692999	24,206828	12,203042	0,012045	0,362354	-0,153879	-28,205385	0,262502	-0,618316	0,012045	0,362354	-0,153879	-28,205385	0,262502	-0,618316
11:59:57,33	0,356057	3,197021	-0,074983	0,132976	0,232014	0,470070	0,019085	0,360323	-0,155021	0,148292	-1,046271	-0,619238	-0,921887	-2,645846	-1,250195	-4,734508	24,250640	12,190211	0,019085	0,360323	-0,155021	-28,137039	0,451873	-0,619238	0,019085	0,360323	-0,155021	-28,137039	0,451873	-0,619238
11:59:57,38	0,356057	3,197021	-0,074983	0,132976	0,232014	0,470070	0,015312	0,360536	-0,153508	0,142177	-0,792234	-0,632070	-0,921177	-2,646579	-1,249368	-4,663917	24,205898	12,206943	0,015591	0,359555	-0,152681	-28,130428	0,333651	-0,615337	0,015591	0,359555	-0,152681	-28,130428	0,333651	-0,615337
11:59:57,43	0,356057	3,197021	-0,074983	0,132976	0,232014	0,470070	0,015591	0,359555	-0,152681	0,094631	-0,890270	-0,615337	-0,921256	-2,646850	-1,253249	-4,699621	24,231815	12,234674	0,015591	0,359555	-0,152681	-28,130428	0,333651	-0,615337	0,015591	0,359555	-0,152681	-28,130428	0,333651	-0,615337
11:59:57,48	0,356057	3,197021	-0,074983	0,132976	0,232014	0,470070	0,015866	0,359487	-0,156562	0,086517	-0,860661	-0,587606	-0,921293	-2,645999	-1,251715	-4,700920	24,176639	12,212726	0,015866	0,359487	-0,156562	-28,133226	0,384801	-0,587606	0,015866	0,359487	-0,156562	-28,133226	0,384801	-0,587606
11:59:57,53	0,356057	3,197021	-0,074983	0,132976	0,232014	0,470070	0,015147	0,359945	-0,155028	0,158757	-0,849748	-0,609554	-0,923718	-2,649043	-1,250563	-4,760322	24,226361	12,218202	0,015147	0,359945	-0,155028	-28,096925	0,339291	-0,609554	0,015147	0,359945	-0,155028	-28,096925	0,339291	-0,609554
11:59:57,58	0,356057	3,197021	-0,074983	0,132976	0,232014	0,470070	0,018996	0,360524	-0,153876	0,175489	-0,973575	-0,604078	-0,921261	-2,646314	-1,252106	-4,702642	24,222046	12,209550	0,015404	0,359760	-0,155419	-28,130488	0,370302	-0,612731	0,015404	0,359760	-0,155419	-28,130488	0,370302	-0,612731
11:59:57,63	0,356057	3,197021	-0,074983	0,132976	0,232014	0,470070	0,015404	0,359760	-0,155419	0,110680	-0,838928	-0,612731	-0,919514	-2,646788	-1,252110	-4,704673	24,194673	12,199237	0,014941	0,358009	-0,155423	-28,059371	0,346105	-0,623043	0,014941	0,358009	-0,155423	-28,059371	0,346105	-0,623043
11:59:57,68	0,356057	3,197021	-0,074983	0,132976	0,232014	0,470070	0,014941	0,358009	-0,155423	0,044362	-0,826780	-0,623043	-0,919446	-2,644735	-1,251715	-4,672688	24,207527	12,199397	0,013129	0,358977	-0,155028	-28,112143	0,276801	-0,622884	0,013129	0,358977	-0,155028	-28,112143	0,276801	-0,622884
11:59:57,73	0,356057	3,197021	-0,074983	0,132976	0,232014	0,470070	0,013129	0,358977	-0,155028	0,067567	-0,753801	-0,622884	-0,919578	-2,644648	-1,251709	-4,729127	24,207618	12,243572	0,013129	0,358977	-0,155028	-28,112143	0,276801	-0,622884	0,013129	0,358977	-0,155028	-28,112143	0,276801	-0,622884
11:59:57,78	0,356057	3,197021	-0,074983	0,132976	0,232014	0,470070	0,013120	0,359135	-0,155022	0,103934	-0,704429	-0,578708	-0,918948	-2,647957	-1,250555	-4,715495	24,175925	12,197726	0,015671	0,356935	-0,153868	-28,009264	0,365441	-0,624554	0,015671	0,356935	-0,153868	-28,009264	0,365441	-0,624554
11:59:57,83	0,356057	3,197021	-0,074983	0,132976	0,232014	0,470070	0,015671	0,356935	-0,153868	0,010163	-0,864726	-0,624554	-0,919515	-2,644872	-1,250527	-4,695948	24,188187	12,241867	0,015671	0,356935	-0,153868	-28,009264	0,365441	-0,624554	0,015671	0,356935	-0,153868	-28,009264	0,365441	-0,624554
11:59:57,88	0,356057	3,197021	-0,074983	0,132976	0,232014	0,470070	0,013282	0,358969	-0,153840	0,095530	-0,751303	-0,580413	-0,918875	-2,640917	-1,250073	-4,673674	24,208784	12,208803	0,013282	0,358969	-0,153840	-28,083554	0,291338	-0,580413	0,013282	0,358969	-0,153840	-28,083554	0,291338	-0,580413
11:59:57,93	0,356057	3,197021	-0,074983	0,132976	0,232014	0,470070	0,009537	0,360392	-0,153386	0,140529	-0,565568	-0,613478	-0,917268	-2,648515	-1,253267	-4,758204	24,203704	12,229984	0,015314	0,355201	-0,156580	-27,966013	0,406851	-0,592297	0,015314	0,355201	-0,156580	-27,966013	0,406851	-0,592297
11:59:57,98	0,356057	3,197021	-0,074983	0,132976	0,232014	0,470070	0,015314	0,355201	-0,156580	-0,082713	-0,795275	-0,592297	-0,917225	-2,644713	-1,251703	-4,723720	24,187323	12,243260	0,015314	0,355201	-0,156580	-27,966013	0,406851	-0,592297	0,015314	0,355201	-0,156580	-27,966013	0,406851	-0,592297
11:59:58,03	0,356057	3,197021	-0,074983	0,132976	0,232014	0,470070	0,012000	0,357065	-0,155016	0,011142	-0,661013	-0,579021	-0,919616	-2,649444	-1,253667	-4,750836	24,181844	12,209527	0,012000	0,357065	-0,155016	-28,018456	0,280981	-0,579021	0,012000	0,357065	-0,155016	-28,018456	0,280981	-0,579021
11:59:58,08	0,356057	3,197021	-0,074983	0,132976	0,232014	0,470070	0,017292	0,356770	-0,156980	0,014125	-0,915470	-0,612753	-0,921365	-2,647941	-1,250949	-4,743791	24,183274	12,212612	0,016865	0,359037	-0,154262	-28,057164	0,425275	-0,609668	0,016865	0,359037	-0,154262	-28,057164	0,425275	-0,609668
11:59:58,13	0,356057	3,197021	-0,074983	0,132976	0,232014	0,470070	0,016865	0,359037	-0,154262	0,127213	-0,898661	-0,609668	-0,923051	-2,644207	-1,251745	-4,704109	24,203885	12,189386	0,016865	0,359037	-0,154262	-28,057164	0,425275	-0,609668	0,016865	0,359037	-0,154262	-28,057164	0,425275	-0,609668
11:59:58,18	0,356057	3,197021	-0,074983	0,132976	0,232014	0,470070	0,014474	0,362363	-0,155058	0,262494	-0,798386	-0,632894	-0,923124	-2,647627	-1,250592	-4,747899	24,194381	12,178620	0,017473	0,360717	-0,153905	-28,109259	0,450491	-0,643661	0,017473	0,360717	-0,153905	-28,109259	0,450491	-0,643661
11:59:58,23	0,356057	3,197021	-0,074983	0,132976	0,232014	0,470070	0,017473	0,360717	-0,153905	0,207027	-0,921154	-0,643661	-0,922474	-2,645221	-1,250179	-4,714391	24,204612	12,203047	0,017473	0,360717	-0,153905	-28,109259	0,450491	-0,643661	0,017473	0,360717	-0,153905	-28,109259	0,450491	-0,643661
11:59:58,28	0,356057	3,197021	-0,074983	0,132976	0,232014	0,470070	0,015064	0,361357	-0,153492	0,214693	-0,819793	-0,619234	-0,918443	-2,646864	-1,251352	-4,750259	24,176460	12,198835	0,014471	0,357045	-0,154665	-27,995240	0,364018	-0,623445	0,014471	0,357045	-0,154665	-27,995240	0,364018	-0,623445
11:59:58,33	0,356057	3,197021	-0,074983	0,132976	0,232014	0,470070	0,014471	0,357045	-0,154665	0,032761	-0,771957	-0,623445	-0,916678	-2,646950	-1,251337	-4,756583	24,197765	12,219246	0,013663	0,355473	-0,154650	-27,968878	0,358740	-0,603034	0,013663	0,355473	-0,154650	-27,968878	0,358740	-0,603034
11:59:58,38	0,356057	3,197021	-0,074983	0,132976	0,232014	0,470070	0,013663	0,355473	-0,154650	-0,064255	-0,713824	-0,603034	-0,922735	-2,643225	-1,251051	-4,747817	24,180885	12,238539	0,013466	0,362581	-0,154364	-28,147005	0,337487	-0,583741	0,013466	0,362581	-0,154364	-28,147005	0,337487	-0,583741
11:59:58,43	0,356057	3,197021	-0,074983	0,132976	0,232014	0,470070	0,013466	0,362581	-0,154364	0,315594	-0,719608	-0,583741	-0,922589	-2,647852	-1,251339	-4,766156	24,195063	12,227794	0,017400	0,360141	-0,154652	-28,085449	0,464693	-0,594486	0,017400	0,360141	-0,154652	-28,085449	0,464693	-0,594486
11:59:58,48	0,356057	3,197021	-0,074983	0,132976	0,232014	0,470070	0,017400	0,360141	-0,154652	0,185598	-0,901175	-0,594486	-0,916692	-2,648843	-1,253236	-4,730898	24,113539	12,251073	0,017400	0,360141	-0,154652	-28,085449	0,464693	-0,594486	0,017400	0,360141	-0,154652	-28,085449	0,464693	-0,594486
11:59:58,53	0,356057	3,197021	-0,074983	0,132976	0,232014	0,470070	0,015309	0,354539	-0,156549	-0,052737	-0,863772	-0,571208	-0,923760	-2,646555	-1,252499	-4,754595	24,190524	12,237916	0,015309	0,354539	-0,156549	-27,884022	0,338002	-0,571208	0,015309	0,354539	-0,156549	-27,884022	0,338002	-0,571208
11:59:58,58	0,356057	3,197021	-0,074983	0,132976	0,232014	0,470070	0,016862	0,361804	-0,155812	0,270227	-0,885521	-0,584364	-0,919092	-2,648528	-1,252141	-4,780508	24,172694	12,194301	0,016862	0,361804	-0,155812	-28,131370	0,438175	-0,584364	0,016862	0,361804	-0,155812	-28,131370	0,438175	-0,584364
11:59:58,63	0,356057	3,197021	-0,074983	0,132976	0,232014	0,470070	0,016237	0,356775	-0,155453	0,037109	-0,839487	-0,627979	-0,920749	-2,647127	-1,251718	-4,717288	24,154608	12,212117	0,016237	0,356775	-0,155453	-27,969699	0,435135	-0,627979	0,016237	0,356775	-0,155453	-27,969699	0,435135	-0,627979
11:59:58,68	0,356057	3,197021	-0,074983	0,132976	0,232014	0,470070	0,015852	0,358910	-0,155030	0,132203	-0,883226	-0,610164	-0,920195	-2,647501	-1,248614	-4,741565	24,158574	12,215490	0,015899	0,358243	-0,151927	-28,015849	0,385386	-0,606790	0,015899	0,358243	-0,151927	-28,015849	0,385386	-0,606790
11:59:58,73	0,356057	3,197021	-0,074983	0,132976	0,232014	0,470070	0,015899	0,358243	-0,151927	0,106210	-0,862683	-0,606790	-0,919028	-2,648819	-1,250946	-4,741957	24,143558	12,206748	0,015899	0,358243	-0,151927	-28,015849	0,385386	-0,606790	0,015899	0,358243	-0,151927	-28,015849	0,385386	-0,606790
11:59:58,78	0,356057	3,197021	-0,074983	0,132976	0,232014	0,470070	0,016458	0,356574	-0,154259	0,032617	-0,898898	-0,615533	-0,919883	-2,646574	-1,253483	-4,784368	24,147537	12,233266	0,016458	0,356574	-0,154259	-27,958418	0,393020	-0,615533	0,016458	0,356574	-0,154259	-27,958418	0,393020	-0,615533
11:59:58,83	0,356057	3,197021	-0,074983	0,132976	0,232014	0,470070	0,014940	0,358436	-0,156796	0,147229	-0,781263	-0,589014	-0,923146	-2,645704	-1,249390	-4,744861	24,184668	12,235969	0,014940	0,358436	-0,156796	-27,990016	0,391522	-0,589014	0,014940	0,358436	-0,156796	-27,990016	0,391522	-0,589014
11:59:58,88	0,356057	3,197021	-0,074983	0,132976	0,232014	0,470070	0,015818	0,361698	-0,152703	0,264908	-0,842589	-0,586311	-0,917225	-2,648342	-1,251306	-4,722989	24,151844	12,231646	0,015142	0,355251	-0,154619	-27,940022	0,345874	-0,590634	0,015142	0,355251	-0,154619	-27,940022	0,345874	-0,590634
11:59:58,93	0,356057	3,197021	-0,074983	0,132976	0,232014	0,470070	0,015142	0,355251	-0,154619	-0,052834	-0,842775	-0,590634	-0,920163	-2,649184	-1,253251	-4,726984	24,178025	12,233076	0,015142	0,355251	-0,154619	-27,940022	0,345874	-0,590634	0,015142	0,355251	-0,154619	-27,940022	0,345874	-0,590634
11:59:58,98	0,356057	3,197021	-0,074983	0,132976	0,232014	0,470070	0,017340	0,357374	-0,156564	0,036905	-0,940526	-0,589204	-0,920199	-2,648027	-1,251347	-4,744087	24,164988	12,197925	0,017340	0,357374	-0,156564	-28,016966	0,420674	-0,589204	0,017340	0,357374	-0,156564	-28,016966	0,420674	-0,589204
11:59:59,03	0,356057	3,197021	-0,074983	0,132976	0,232014	0,470070	0,016356	0,357984	-0,154660	0,088447	-0,881064	-0,624355	-0,920214	-2,643344	-1,250973	-4,739749	24,167984	12,203286	0,012308	0,360338	-0,154286	-28,080434	0,293354	-0,618994	0,012308	0,360338	-0,154286	-28,080434	0,293354	-0,618994
11:59:59,08	0,356057	3,197021	-0,074983	0,132976	0,232014	0,470070	0,012308	0,360338	-0,154286	0,206111	-0,672813	-0,618994	-0,920789	-2,647086	-1,250951	-4,739775	24,161122	12,212089	0,012308	0,360338	-0,154286	-28,080434	0,293354	-0,618994	0,012308	0,360338	-0,154286	-28,080434	0,293354	-0,618994
11:59:59,13	0,356057	3,197021	-0,074983	0,132976	0,232014	0,470070	0,017326	0,355287	-0,154231	-0,079490	-0,949597	-0,605065	-0,918348	-2,650215	-1,250918	-4,714586	24,179919	12,217215	0,017326	0,355287	-0,154231	-27,969483	0,410519	-0,605065	0,017326	0,355287	-0,154231	-27,969483	0,410519	-0,605065
11:59:59,18	0,356057	3,197021	-0,074983	0,132976	0,232014	0,470070	0,017326	0,355287	-0,154231	-0,079490	-0,949597	-0,605065	-0,918413	-2,644671	-1,251756	-4,740393	24,202245	12,185600	0,017326	0,355287	-0,154231	-27,969483	0,410519	-0,605065	0,017326	0,355287	-0,154231	-27,969483	0,410519	-0,605065
11:59:59,23	0,356057	3,197021	-0,074983	0,132976	0,232014	0,470070	0,012557	0,358115	-0,155069	0,061152	-0,668101	-0,636680	-0,917292	-2,646104	-1,251731	-4,758271	24,177646	12,218878	0,012557	0,358115	-0,155069	-28,050866	0,317655	-0,636680	0,012557	0,358115	-0,155069	-28,050866	0,317655	-0,636680
11:59:59,28	0,356057	3,197021	-0,074983	0,132976	0,232014	0,470070	0,013238	0,356428	-0,155044	0,003654	-0,700312	-0,603402	-0,917233	-2,644805	-1,252102	-4,724033	24,174321	12,228539	0,013238	0,356428	-0,155044	-27,975910	0,338876	-0,603402	0,013238	0,356428	-0,155044	-27,975910	0,338876	-0,603402
11:59:59,33	0,356057	3,197021	-0,074983	0,132976	0,232014	0,470070	0,012083	0,357026	-0,155415	0,020520	-0,671578	-0,593741	-0,919618	-2,641538	-1,251738	-4,731707	24,178223	12,223749	0,012083	0,357026	-0,155415	-28,006001	0,276960	-0,593741	0,012083	0,357026	-0,155415	-28,006001	0,276960	-0,593741
11:59:59,38	0,356057	3,197021	-0,074983	0,132976	0,232014	0,470070	0,010447	0,360725	-0,155051	0,213352	-0,577884	-0,598532	-0,923118	-2,649571	-1,254441	-4,734314	24,181458	12,209192	0,019153	0,359740	-0,157754	-28,078958	0,476783	-0,613088	0,019153	0,359740	-0,157754	-28,078958	0,476783	-0,613088
11:59:59,43	0,356057	3,197021	-0,074983	0,132976	0,232014	0,470070	0,019153	0,359740	-0,157754	0,160600	-1,026739	-0,613088	-0,922014	-2,648434	-1,252494	-4,757318	24,153508	12,231933	0,017616	0,359353	-0,155807	-28,032993	0,442009	-0,590347	0,017616	0,359353	-0,155807	-28,032993	0,442009	-0,590347
11:59:59,48	0,356057	3,197021	-0,074983	0,132976	0,232014	0,470070	0,017616	0,359353	-0,155807	0,176180	-0,940884	-0,590347	-0,921383	-2,651465	-1,252499	-4,748378	24,150985	12,202352	0,017616	0,359353	-0,155807	-28,032993	0,442009	-0,590347	0,017616	0,359353	-0,155807	-28,032993	0,442009	-0,590347
11:59:59,54	0,356057	3,197021	-0,074983	0,132976	0,232014	0,470070	0,019926	0,357290	-0,155812	0,066659	-1,069982	-0,619928	-0,915459	-2,645890	-1,252856	-4,711983	24,150239	12,242783	0,019926	0,357290	-0,155812	-27,980629	0,494207	-0,619928	0,019926	0,357290	-0,155812	-27,980629	0,494207	-0,619928
11:59:59,59	0,356057	3,197021	-0,074983	0,132976	0,232014	0,470070	0,018155	0,358373	-0,154266	0,124052	-0,950126	-0,605367	-0,921435	-2,649390	-1,250953	-4,772971	24,163916	12,216913	0,018155	0,358373	-0,154266	-28,008221	0,475040	-0,605367	0,018155	0,358373	-0,154266	-28,008221	0,475040	-0,605367
11:59:59,64	0,356057	3,197021	-0,074983	0,132976	0,232014	0,470070	0,018155	0,358373	-0,154266	0,124052	-0,950126	-0,605367	-0,921384	-2,646223	-1,245914	-4,781503	24,254694	12,222166	0,018155	0,358373	-0,154266	-28,008221	0,475040	-0,605367	0,018155	0,358373	-0,154266	-28,008221	0,475040	-0,605367
11:59:59,69	0,356057	3,197021	-0,074983	0,132976	0,232014	0,470070	0,015387	0,359912	-0,149227	0,129716	-0,753397	-0,600114	-0,965622	-2,642438	-1,372735	-4,497960	26,376623	12,032683	0,015387	0,359912	-0,149227	-28,123347	0,454457	-0,600114	0,015387	0,359912	-0,149227	-28,123347	0,454457	-0,600114
11:59:59,74	0,356057	3,197021	-0,074983	0,132976	0,232014	0,470070	0,034228	0,400116	-0,276048	0,240912	-0,917756	-0,789598	-0,994323	-2,637165	-1,258883	-4,130349	28,033507	11,848633	0,034228	0,400116	-0,276048	-31,168169	1,769172	-0,789598	0,034228	0,400116	-0,276048	-31,168169	1,769172	-0,789598
11:59:59,79	0,355964	3,196980	-0,074988	0,132972	0,231984	0,520022	0,044012	0,427608	-0,162196	0,051795	-0,916404	-0,973647	-0,999935	-2,633651	-1,238736	-4,125720	28,287195	11,790708	0,044012	0,427608	-0,162196	-33,515419	2,538510	-0,973647	0,044012	0,427608	-0,162196	-33,515419	2,538510	-0,973647
11:59:59,84	0,355964	3,196980	-0,074988	0,132972	0,231984	0,520022	0,046617	0,433891	-0,142427	0,140861	-0,932307	-1,036502	-1,001066	-2,636279	-1,239114	-4,115064	28,299090	11,785778	0,046617	0,433891	-0,142427	-33,919559	2,727095	-1,036502	0,046617	0,433891	-0,142427	-33,919559	2,727095	-1,036502
11:59:59,89	0,355964	3,196980	-0,074988	0,132972	0,231984	0,520022	0,040770	0,433262	-0,141645	0,122674	-0,622238	-1,001935	-0,997599	-2,631531	-1,238332	-4,127565	28,289541	11,820345	0,040770	0,433262	-0,141645	-33,888372	2,578215	-1,001935	0,040770	0,433262	-0,141645	-33,888372	2,578215	-1,001935
11:59:59,94	0,355964	3,196980	-0,074988	0,132972	0,231984	0,520022	0,043835	0,432844	-0,143177	0,119477	-0,803515	-0,992905	-0,998769	-2,634394	-1,239864	-4,117851	28,262523	11,829376	0,043835	0,432844	-0,143177	-33,858753	2,637504	-0,992905	0,043835	0,432844	-0,143177	-33,858753	2,637504	-0,992905
11:59:59,99	0,355964	3,196980	-0,074988	0,132972	0,231984	0,520022	0,043835	0,432844	-0,143177	0,119477	-0,803515	-0,992905	-1,001752	-2,635932	-1,240292	-4,153192	28,291984	11,796283	0,043835	0,432844	-0,143177	-33,858753	2,637504	-0,992905	0,043835	0,432844	-0,143177	-33,858753	2,637504	-0,992905
12:00:00,04	0,355964	3,196980	-0,074988	0,132972	0,231984	0,520022	0,044521	0,432175	-0,143075	0,111364	-0,822611	-1,017480	-0,998533	-2,635322	-1,239762	-4,145542	28,247716	11,804801	0,044521	0,432175	-0,143075	-33,814359	2,672261	-1,017480	0,044521	0,432175	-0,143075	-33,814359	2,672261	-1,017480
12:00:00,09	0,355964	3,196980	-0,074988	0,132972	0,231984	0,520022	0,044521	0,432175	-0,143075	0,111364	-0,822611	-1,017480	-0,998790	-2,638031	-1,242991	-4,146052	28,295045	11,802996	0,044521	0,432175	-0,143075	-33,814359	2,672261	-1,017480	0,044521	0,432175	-0,143075	-33,814359	2,672261	-1,017480
12:00:00,14	0,355964	3,196980	-0,074988	0,132972	0,231984	0,520022	0,046995	0,431044	-0,146304	0,011810	-0,927165	-1,019284	-1,002673	-2,638455	-1,239962	-4,329383	28,337042	11,813338	0,046995	0,431044	-0,146304	-33,825115	2,761933	-1,019284	0,046995	0,431044	-0,146304	-33,825115	2,761933	-1,019284
12:00:00,19	0,355964	3,196980	-0,074988	0,132972	0,231984	0,520022	0,049304	0,434194	-0,143275	0,230942	-0,867460	-1,008942	-1,010297	-2,585462	-1,379982	-1,092610	28,878393	11,593603	0,049304	0,434194	-0,143275	-33,853313	3,002888	-1,008942	0,049304	0,434194	-0,143275	-33,853313	3,002888	-1,008942
12:00:00,24	0,355964	3,196980	-0,074988	0,132972	0,231984	0,520022	0,007222	0,467294	-0,283295	-0,135108	-1,211672	-1,228677	-1,061919	-2,598319	-1,265641	-2,299904	31,816463	11,421070	0,007222	0,467294	-0,283295	-36,817653	-0,644723	-1,228677	0,007222	0,467294	-0,283295	-36,817653	-0,644723	-1,228677
12:00:00,29	0,356059	3,196931	-0,074979	0,132987	0,232010	0,570016	0,044169	0,505571	-0,168954	-0,085498	-0,618294	-1,401210	-1,075124	-2,603432	-1,222264	-2,669024	32,268643	11,434139	0,044169	0,505571	-0,168954	-39,772789	2,848934	-1,401210	0,044169	0,505571	-0,168954	-39,772789	2,848934	-1,401210
12:00:00,34	0,356059	3,196931	-0,074979	0,132987	0,232010	0,570016	0,055199	0,514450	-0,125577	0,169209	-0,646109	-1,388142	-1,072929	-2,603572	-1,221824	-2,701868	32,273681	11,431498	0,055199	0,514450	-0,125577	-40,215142	3,686992	-1,388142	0,055199	0,514450	-0,125577	-40,215142	3,686992	-1,388142
12:00:00,39	0,356059	3,196931	-0,074979	0,132987	0,232010	0,570016	0,053510	0,510058	-0,123664	-0,022368	-0,543176	-1,422982	-1,070476	-2,604166	-1,220351	-2,700529	32,244316	11,399298	0,053510	0,510058	-0,123664	-40,061926	3,657361	-1,422982	0,053510	0,510058	-0,123664	-40,061926	3,657361	-1,422982
12:00:00,44	0,356059	3,196931	-0,074979	0,132987	0,232010	0,570016	0,053510	0,510058	-0,123664	-0,022368	-0,543176	-1,422982	-1,071710	-2,606520	-1,217637	-2,727894	32,214138	11,396398	0,053510	0,510058	-0,123664	-40,061926	3,657361	-1,422982	0,053510	0,510058	-0,123664	-40,061926	3,657361	-1,422982
12:00:00,49	0,356059	3,196931	-0,074979	0,132987	0,232010	0,570016	0,056166	0,509950	-0,120949	0,011818	-0,672677	-1,425882	-1,072876	-2,602814	-1,222325	-2,717017	32,248244	11,381200	0,056166	0,509950	-0,120949	-40,019239	3,736355	-1,425882	0,056166	0,509950	-0,120949	-40,019239	3,736355	-1,425882
12:00:00,54	0,356059	3,196931	-0,074979	0,132987	0,232010	0,570016	0,053539	0,512812	-0,125638	0,125697	-0,528436	-1,441081	-1,072899	-2,604563	-1,221162	-2,718931	32,199708	11,369003	0,053539	0,512812	-0,125638	-40,130074	3,674370	-1,441081	0,053539	0,512812	-0,125638	-40,130074	3,674370	-1,441081
12:00:00,59	0,356059	3,196931	-0,074979	0,132987	0,232010	0,570016	0,055065	0,511958	-0,124475	0,124238	-0,630404	-1,453278	-1,067610	-2,605273	-1,222331	-2,728092	32,205112	11,356255	0,055065	0,511958	-0,124475	-40,064431	3,692202	-1,453278	0,055065	0,511958	-0,124475	-40,064431	3,692202	-1,453278
12:00:00,64	0,356059	3,196931	-0,074979	0,132987	0,232010	0,570016	0,053036	0,507022	-0,125644	-0,132514	-0,514260	-1,466025	-1,073613	-2,607408	-1,223122	-2,783051	32,205730	11,370502	0,053036	0,507022	-0,125644	-39,933736	3,649070	-1,466025	0,053036	0,507022	-0,125644	-39,933736	3,649070	-1,466025
12:00:00,69	0,356059	3,196931	-0,074979	0,132987	0,232010	0,570016	0,057886	0,511153	-0,126435	0,109260	-0,718570	-1,451778	-1,074768	-2,609730	-1,223859	-2,759473	32,165755	11,397954	0,057886	0,511153	-0,126435	-40,016273	3,825507	-1,451778	0,057886	0,511153	-0,126435	-40,016273	3,825507	-1,451778
12:00:00,74	0,356059	3,196931	-0,074979	0,132987	0,232010	0,570016	0,060475	0,510992	-0,127172	0,123720	-0,893586	-1,424326	-1,072083	-2,606519	-1,221523	-2,740609	32,170781	11,405919	0,060475	0,510992	-0,127172	-39,989177	3,853700	-1,424326	0,060475	0,510992	-0,127172	-39,989177	3,853700	-1,424326
12:00:00,79	0,356059	3,196931	-0,074979	0,132987	0,232010	0,570016	0,057578	0,509212	-0,125617	0,027619	-0,769141	-1,434779	-1,071777	-2,608112	-1,222304	-2,735017	32,155713	11,387502	0,057578	0,509212	-0,125617	-39,945533	3,750727	-1,434779	0,057578	0,509212	-0,125617	-39,945533	3,750727	-1,434779
12:00:00,84	0,356059	3,196931	-0,074979	0,132987	0,232010	0,570016	0,057578	0,509212	-0,125617	0,027619	-0,769141	-1,434779	-1,072113	-2,604715	-1,224774	-2,744356	32,171938	11,402179	0,057578	0,509212	-0,125617	-39,945533	3,750727	-1,434779	0,057578	0,509212	-0,125617	-39,945533	3,750727	-1,434779
12:00:00,89	0,356059	3,196931	-0,074979	0,132987	0,232010	0,570016	0,054804	0,511201	-0,128087	0,121653	-0,608713	-1,420101	-1,071207	-2,604961	-1,219991	-2,749052	32,182151	11,387651	0,054804	0,511201	-0,128087	-40,007618	3,693427	-1,420101	0,054804	0,511201	-0,128087	-40,007618	3,693427	-1,420101
12:00:00,94	0,356059	3,196931	-0,074979	0,132987	0,232010	0,570016	0,054564	0,510293	-0,123304	0,067956	-0,587053	-1,434629	-1,073625	-2,604707	-1,221541	-2,762919	32,157026	11,407740	0,055554	0,512514	-0,124854	-40,020221	3,721902	-1,414540	0,055554	0,512514	-0,124854	-40,020221	3,721902	-1,414540
12:00:00,99	0,356059	3,196931	-0,074979	0,132987	0,232010	0,570016	0,061526	0,509939	-0,125318	0,085139	-0,922236	-1,404726	-1,074381	-2,611167	-1,222005	-2,790098	32,164761	11,417555	0,061526	0,509939	-0,125318	-39,945100	3,907587	-1,404726	0,061526	0,509939	-0,125318	-39,945100	3,907587	-1,404726
12:00:01,04	0,356059	3,196931	-0,074979	0,132987	0,232010	0,570016	0,061526	0,509939	-0,125318	0,085139	-0,922236	-1,404726	-1,070241	-2,607537	-1,223806	-2,790226	32,155235	11,405469	0,056312	0,508169	-0,127119	-39,889870	3,764748	-1,416811	0,056312	0,508169	-0,127119	-39,889870	3,764748	-1,416811
12:00:01,09	0,356059	3,196931	-0,074979	0,132987	0,232010	0,570016	0,056312	0,508169	-0,127119	0,001391	-0,655730	-1,416811	-1,072189	-2,609209	-1,225742	-2,783716	32,155973	11,406019	0,056312	0,508169	-0,127119	-39,889870	3,764748	-1,416811	0,056312	0,508169	-0,127119	-39,889870	3,764748	-1,416811
12:00:01,14	0,356059	3,196931	-0,074979	0,132987	0,232010	0,570016	0,058734	0,509020	-0,129055	0,041732	-0,786954	-1,416261	-1,073036	-2,606580	-1,224651	-2,767922	32,170610	11,399445	0,058734	0,509020	-0,129055	-39,916307	3,823669	-1,416261	0,058734	0,509020	-0,129055	-39,916307	3,823669	-1,416261
12:00:01,19	0,356059	3,196931	-0,074979	0,132987	0,232010	0,570016	0,056881	0,511068	-0,127964	0,127676	-0,696961	-1,422835	-1,070745	-2,605196	-1,221189	-2,806853	32,179501	11,379244	0,056881	0,511068	-0,127964	-39,991162	3,768207	-1,422835	0,056881	0,511068	-0,127964	-39,991162	3,768207	-1,422835
12:00:01,24	0,356059	3,196931	-0,074979	0,132987	0,232010	0,570016	0,054537	0,509776	-0,124502	0,072235	-0,536891	-1,443036	-1,070687	-2,606380	-1,221068	-2,782521	32,180386	11,388474	0,054537	0,509776	-0,124502	-39,945147	3,744240	-1,443036	0,054537	0,509776	-0,124502	-39,945147	3,744240	-1,443036
12:00:01,29	0,356059	3,196931	-0,074979	0,132987	0,232010	0,570016	0,055533	0,509134	-0,124381	0,025933	-0,609335	-1,433807	-1,071413	-2,603508	-1,222520	-2,762374	32,171338	11,401274	0,055533	0,509134	-0,124381	-39,941075	3,750016	-1,433807	0,055533	0,509134	-0,124381	-39,941075	3,750016	-1,433807
12:00:01,34	0,356059	3,196931	-0,074979	0,132987	0,232010	0,570016	0,056442	0,507253	-0,125219	-0,042543	-0,689091	-1,405752	-1,069513	-2,608108	-1,221906	-2,769074	32,138732	11,416528	0,056442	0,507253	-0,125219	-39,861871	3,741640	-1,405752	0,056442	0,507253	-0,125219	-39,861871	3,741640	-1,405752
12:00:01,39	0,356059	3,196931	-0,074979	0,132987	0,232010	0,570016	0,056442	0,507253	-0,125219	-0,042543	-0,689091	-1,405752	-1,071744	-2,608074	-1,220240	-2,806577	32,143077	11,418889	0,056442	0,507253	-0,125219	-39,861871	3,741640	-1,405752	0,056442	0,507253	-0,125219	-39,861871	3,741640	-1,405752
12:00:01,44	0,356059	3,196931	-0,074979	0,132987	0,232010	0,570016	0,057529	0,509201	-0,123553	0,073788	-0,710929	-1,403391	-1,067238	-2,608166	-1,225043	-2,791957	32,102103	11,388813	0,057529	0,509201	-0,123553	-39,898527	3,805079	-1,403391	0,057529	0,509201	-0,123553	-39,898527	3,805079	-1,403391
12:00:01,49	0,356059	3,196931	-0,074979	0,132987	0,232010	0,570016	0,055356	0,505254	-0,128356	-0,103331	-0,631089	-1,433467	-1,072532	-2,604598	-1,224683	-2,786871	32,119183	11,379012	0,055356	0,505254	-0,128356	-39,765732	3,714350	-1,433467	0,055356	0,505254	-0,128356	-39,765732	3,714350	-1,433467
12:00:01,54	0,356059	3,196931	-0,074979	0,132987	0,232010	0,570016	0,054912	0,511623	-0,127996	0,210540	-0,603894	-1,443268	-1,070294	-2,608672	-1,221961	-2,850689	32,102481	11,391795	0,057321	0,507648	-0,125273	-39,800137	3,817489	-1,430485	0,057321	0,507648	-0,125273	-39,800137	3,817489	-1,430485
12:00:01,59	0,356059	3,196931	-0,074979	0,132987	0,232010	0,570016	0,057321	0,507648	-0,125273	0,050199	-0,682245	-1,430485	-1,072526	-2,607881	-1,223857	-2,790661	32,125956	11,426731	0,057321	0,507648	-0,125273	-39,800137	3,817489	-1,430485	0,057321	0,507648	-0,125273	-39,800137	3,817489	-1,430485
12:00:01,64	0,356059	3,196931	-0,074979	0,132987	0,232010	0,570016	0,057752	0,509976	-0,127170	0,120919	-0,744900	-1,395549	-1,069807	-2,608818	-1,220572	-2,809787	32,107251	11,402050	0,057204	0,507152	-0,123885	-39,811592	3,781340	-1,420230	0,057204	0,507152	-0,123885	-39,811592	3,781340	-1,420230
12:00:01,69	0,356059	3,196931	-0,074979	0,132987	0,232010	0,570016	0,057204	0,507152	-0,123885	-0,000140	-0,709174	-1,420230	-1,069648	-2,607562	-1,223093	-2,817504	32,109510	11,421715	0,057204	0,507152	-0,123885	-39,811592	3,781340	-1,420230	0,057204	0,507152	-0,123885	-39,811592	3,781340	-1,420230
12:00:01,74	0,356059	3,196931	-0,074979	0,132987	0,232010	0,570016	0,056037	0,507643	-0,126406	0,027260	-0,640670	-1,400565	-1,072414	-2,605705	-1,221128	-2,752504	32,168051	11,426369	0,055812	0,510966	-0,124441	-39,993959	3,725244	-1,395911	0,055812	0,510966	-0,124441	-39,993959	3,725244	-1,395911
12:00:01,79	0,356059	3,196931	-0,074979	0,132987	0,232010	0,570016	0,055812	0,510966	-0,124441	0,116890	-0,656001	-1,395911	-1,071437	-2,610567	-1,223480	-2,836861	32,114359	11,421550	0,055812	0,510966	-0,124441	-39,993959	3,725244	-1,395911	0,055812	0,510966	-0,124441	-39,993959	3,725244	-1,395911
12:00:01,84	0,356059	3,196931	-0,074979	0,132987	0,232010	0,570016	0,059534	0,507690	-0,126793	0,035204	-0,803330	-1,400730	-1,067832	-2,606189	-1,219583	-2,788289	32,082135	11,423765	0,059534	0,507690	-0,126793	-39,818461	3,870085	-1,400730	0,059534	0,507690	-0,126793	-39,818461	3,870085	-1,400730
12:00:01,89	0,356059	3,196931	-0,074979	0,132987	0,232010	0,570016	0,053940	0,506757	-0,122896	-0,009688	-0,570622	-1,398516	-1,069611	-2,605657	-1,223089	-2,791748	32,099662	11,421422	0,054368	0,508563	-0,126402	-39,851428	3,686780	-1,400858	0,054368	0,508563	-0,126402	-39,851428	3,686780	-1,400858
12:00:01,94	0,356059	3,196931	-0,074979	0,132987	0,232010	0,570016	0,054368	0,508563	-0,126402	0,070778	-0,581142	-1,400858	-1,072789	-2,608384	-1,225108	-2,807807	32,082484	11,407583	0,054368	0,508563	-0,126402	-39,851428	3,686780	-1,400858	0,054368	0,508563	-0,126402	-39,851428	3,686780	-1,400858
12:00:01,99	0,356059	3,196931	-0,074979	0,132987	0,232010	0,570016	0,058320	0,509952	-0,128421	0,165900	-0,781295	-1,414697	-1,072544	-2,611270	-1,223093	-2,811648	32,122893	11,401652	0,060697	0,508297	-0,126406	-39,854540	3,883333	-1,420628	0,060697	0,508297	-0,126406	-39,854540	3,883333	-1,420628
12:00:02,04	0,356059	3,196931	-0,074979	0,132987	0,232010	0,570016	0,060697	0,508297	-0,126406	0,046766	-0,881370	-1,420628	-1,072000	-2,604931	-1,223136	-2,816694	32,119865	11,383288	0,060697	0,508297	-0,126406	-39,854540	3,883333	-1,420628	0,060697	0,508297	-0,126406	-39,854540	3,883333	-1,420628
12:00:02,09	0,356059	3,196931	-0,074979	0,132987	0,232010	0,570016	0,054935	0,510995	-0,126449	0,192193	-0,578883	-1,438993	-1,072564	-2,609645	-1,224251	-2,821564	32,152005	11,427855	0,054935	0,510995	-0,126449	-39,920885	3,733492	-1,438993	0,054935	0,510995	-0,126449	-39,920885	3,733492	-1,438993
12:00:02,14	0,356059	3,196931	-0,074979	0,132987	0,232010	0,570016	0,059299	0,509127	-0,127564	0,069681	-0,785545	-1,394425	-1,069014	-2,605969	-1,222682	-2,787570	32,100322	11,440590	0,059299	0,509127	-0,127564	-39,896795	3,869436	-1,394425	0,059299	0,509127	-0,127564	-39,896795	3,869436	-1,394425
12:00:02,19	0,356059	3,196931	-0,074979	0,132987	0,232010	0,570016	0,054340	0,507890	-0,125995	0,033121	-0,582962	-1,381691	-1,071371	-2,605503	-1,221517	-2,785254	32,091440	11,444080	0,055115	0,510164	-0,124830	-39,889978	3,696840	-1,378201	0,055115	0,510164	-0,124830	-39,889978	3,696840	-1,378201
12:00:02,24	0,356059	3,196931	-0,074979	0,132987	0,232010	0,570016	0,055115	0,510164	-0,124830	0,157899	-0,629720	-1,378201	-1,069039	-2,607229	-1,225420	-2,799037	32,097043	11,417851	0,055444	0,507282	-0,128733	-39,811558	3,720296	-1,404429	0,055444	0,507282	-0,128733	-39,811558	3,720296	-1,404429
12:00:02,29	0,356059	3,196931	-0,074979	0,132987	0,232010	0,570016	0,055444	0,507282	-0,128733	0,010058	-0,632087	-1,404429	-1,069616	-2,605617	-1,223891	-2,797205	32,102837	11,393002	0,054337	0,508587	-0,127204	-39,852093	3,692263	-1,429279	0,054337	0,508587	-0,127204	-39,852093	3,692263	-1,429279
12:00:02,34	0,356059	3,196931	-0,074979	0,132987	0,232010	0,570016	0,054337	0,508587	-0,127204	0,072022	-0,573197	-1,429279	-1,067279	-2,608644	-1,218823	-2,810633	32,066648	11,398542	0,055790	0,505050	-0,122136	-39,720296	3,724304	-1,423739	0,055790	0,505050	-0,122136	-39,720296	3,724304	-1,423739
12:00:02,39	0,356059	3,196931	-0,074979	0,132987	0,232010	0,570016	0,055790	0,505050	-0,122136	-0,073869	-0,655225	-1,423739	-1,067084	-2,606454	-1,221027	-2,782605	32,090985	11,434649	0,055790	0,505050	-0,122136	-39,720296	3,724304	-1,423739	0,055790	0,505050	-0,122136	-39,720296	3,724304	-1,423739
12:00:02,44	0,356059	3,196931	-0,074979	0,132987	0,232010	0,570016	0,053796	0,505977	-0,124340	-0,060768	-0,563612	-1,387631	-1,071372	-2,609380	-1,222672	-2,797392	32,101363	11,444649	0,058474	0,508227	-0,125985	-39,841163	3,801313	-1,377631	0,058474	0,508227	-0,125985	-39,841163	3,801313	-1,377631
12:00:02,49	0,356059	3,196931	-0,074979	0,132987	0,232010	0,570016	0,058474	0,508227	-0,125985	0,054634	-0,788886	-1,377631	-1,071451	-2,604718	-1,221158	-2,827056	32,104381	11,435118	0,054476	0,510626	-0,124471	-39,892523	3,722571	-1,387163	0,054476	0,510626	-0,124471	-39,892523	3,722571	-1,387163
12:00:02,54	0,356059	3,196931	-0,074979	0,132987	0,232010	0,570016	0,054476	0,510626	-0,124471	0,191607	-0,553805	-1,387163	-1,070831	-2,609064	-1,223485	-2,818526	32,092149	11,411290	0,054476	0,510626	-0,124471	-39,892523	3,722571	-1,387163	0,054476	0,510626	-0,124471	-39,892523	3,722571	-1,387163
12:00:02,59	0,356059	3,196931	-0,074979	0,132987	0,232010	0,570016	0,057930	0,507917	-0,126798	0,057053	-0,746908	-1,410990	-1,070237	-2,606488	-1,225438	-2,812682	32,112005	11,408695	0,057930	0,507917	-0,126798	-39,814399	3,800595	-1,410990	0,057930	0,507917	-0,126798	-39,814399	3,800595	-1,410990
12:00:02,65	0,356059	3,196931	-0,074979	0,132987	0,232010	0,570016	0,058958	0,510131	-0,128363	0,168457	-0,753272	-1,394633	-1,072642	-2,606637	-1,228178	-2,824574	32,090057	11,394808	0,058958	0,510131	-0,128363	-39,876810	3,874903	-1,394633	0,058958	0,510131	-0,128363	-39,876810	3,874903	-1,394633
12:00:02,70	0,356059	3,196931	-0,074979	0,132987	0,232010	0,570016	0,058958	0,510131	-0,128363	0,168457	-0,753272	-1,394633	-1,072323	-2,607818	-1,221866	-2,814409	32,058736	11,417195	0,058958	0,510131	-0,128363	-39,876810	3,874903	-1,394633	0,058958	0,510131	-0,128363	-39,876810	3,874903	-1,394633
12:00:02,75	0,356059	3,196931	-0,074979	0,132987	0,232010	0,570016	0,057596	0,509831	-0,125179	0,183473	-0,749835	-1,405085	-1,072943	-2,612234	-1,220047	-3,014623	32,158849	11,436741	0,057596	0,509831	-0,125179	-39,838249	3,771484	-1,405085	0,057596	0,509831	-0,125179	-39,838249	3,771484	-1,405085
12:00:02,80	0,356059	3,196931	-0,074979	0,132987	0,232010	0,570016	0,061730	0,508160	-0,123360	0,110004	-0,741359	-1,385539	-1,093843	-2,578859	-1,338834	-1,042520	33,255270	11,195743	0,061730	0,508160	-0,123360	-39,780568	4,104483	-1,385539	0,061730	0,508160	-0,123360	-39,780568	4,104483	-1,385539
12:00:02,85	0,356059	3,196931	-0,074979	0,132987	0,232010	0,570016	0,043278	0,542948	-0,242147	-0,016612	-0,941491	-1,626537	-1,147024	-2,565187	-1,223788	-0,329355	35,874144	10,938343	0,043278	0,542948	-0,242147	-42,638024	2,455803	-1,626537	0,043278	0,542948	-0,242147	-42,638024	2,455803	-1,626537
12:00:02,90	0,355968	3,197036	-0,074990	0,132965	0,231982	0,620055	0,058027	0,595839	-0,127101	0,109156	-1,016658	-1,883938	-1,150161	-2,560192	-1,194907	-0,458719	36,457462	10,951884	0,058027	0,595839	-0,127101	-46,664243	3,538488	-1,883938	0,058027	0,595839	-0,127101	-46,664243	3,538488	-1,883938
12:00:02,95	0,355968	3,197036	-0,074990	0,132965	0,231982	0,620055	0,055271	0,601054	-0,098220	-0,060174	-0,469623	-1,870396	-1,154099	-2,562075	-1,194363	-0,577664	36,444986	10,969585	0,055271	0,601054	-0,098220	-47,242914	3,869129	-1,870396	0,055271	0,601054	-0,098220	-47,242914	3,869129	-1,870396
12:00:03,00	0,355968	3,197036	-0,074990	0,132965	0,231982	0,620055	0,058870	0,603523	-0,097676	0,138467	-0,560017	-1,852695	-1,154042	-2,563648	-1,193336	-0,559126	36,439093	10,936057	0,058870	0,603523	-0,097676	-47,238053	4,061283	-1,852695	0,058870	0,603523	-0,097676	-47,238053	4,061283	-1,852695
12:00:03,05	0,355968	3,197036	-0,074990	0,132965	0,231982	0,620055	0,060203	0,602687	-0,096649	0,090847	-0,648342	-1,886223	-1,152644	-2,559152	-1,196422	-0,567112	36,418669	10,952403	0,060203	0,602687	-0,096649	-47,220074	4,077612	-1,886223	0,060203	0,602687	-0,096649	-47,220074	4,077612	-1,886223
12:00:03,10	0,355968	3,197036	-0,074990	0,132965	0,231982	0,620055	0,055611	0,603724	-0,099735	0,166469	-0,412833	-1,869877	-1,153512	-2,561103	-1,195152	-0,573192	36,435756	10,955434	0,055611	0,603724	-0,099735	-47,225882	3,952618	-1,869877	0,055611	0,603724	-0,099735	-47,225882	3,952618	-1,869877
12:00:03,15	0,355968	3,197036	-0,074990	0,132965	0,231982	0,620055	0,057735	0,603500	-0,098465	0,143074	-0,509484	-1,866846	-1,152922	-2,560302	-1,194738	-0,558119	36,407175	10,983403	0,057735	0,603500	-0,098465	-47,231710	4,022718	-1,866846	0,057735	0,603500	-0,098465	-47,231710	4,022718	-1,866846
12:00:03,20	0,355968	3,197036	-0,074990	0,132965	0,231982	0,620055	0,056746	0,603390	-0,098051	0,154572	-0,485406	-1,838877	-1,154656	-2,562182	-1,197547	-0,595161	36,422246	10,966825	0,056746	0,603390	-0,098051	-47,211580	3,969168	-1,838877	0,056746	0,603390	-0,098051	-47,211580	3,969168	-1,838877
12:00:03,25	0,355968	3,197036	-0,074990	0,132965	0,231982	0,620055	0,059241	0,603952	-0,100860	0,189221	-0,575544	-1,855456	-1,153076	-2,562168	-1,192074	-0,651564	36,430046	10,954101	0,059241	0,603952	-0,100860	-47,220981	4,074907	-1,855456	0,059241	0,603952	-0,100860	-47,220981	4,074907	-1,855456
12:00:03,30	0,355968	3,197036	-0,074990	0,132965	0,231982	0,620055	0,058439	0,602590	-0,095387	0,139878	-0,481079	-1,868179	-1,180498	-2,521264	-1,355709	1,913162	37,659482	10,728862	0,058439	0,602590	-0,095387	-47,163460	4,106394	-1,868179	0,058439	0,602590	-0,095387	-47,163460	4,106394	-1,868179
12:00:03,35	0,355968	3,197036	-0,074990	0,132965	0,231982	0,620055	0,036726	0,646791	-0,259022	0,091214	-0,958397	-2,093418	-1,249459	-2,549894	-1,252392	0,294814	41,372226	10,567359	0,036726	0,646791	-0,259022	-50,681857	1,924597	-2,093418	0,036726	0,646791	-0,259022	-50,681857	1,924597	-2,093418
12:00:03,40	0,356051	3,196984	-0,074979	0,132981	0,231986	0,670007	0,096001	0,692198	-0,155705	0,046216	-0,782773	-2,254921	-1,253909	-2,557764	-1,243617	-0,002677	41,650860	10,494544	0,096001	0,692198	-0,155705	-54,291293	6,753275	-2,254921	0,096001	0,692198	-0,155705	-54,291293	6,753275	-2,254921
12:00:03,45	0,356051	3,196984	-0,074979	0,132981	0,231986	0,670007	0,105042	0,692117	-0,146930	-0,050551	-0,855975	-2,327736	-1,254697	-2,554615	-1,244440	-0,036821	41,666296	10,560016	0,105042	0,692117	-0,146930	-54,381707	7,389825	-2,327736	0,105042	0,692117	-0,146930	-54,381707	7,389825	-2,327736
12:00:03,50	0,356051	3,196984	-0,074979	0,132981	0,231986	0,670007	0,102708	0,694373	-0,147753	0,070490	-0,697307	-2,262264	-1,253050	-2,552279	-1,242848	-0,054184	41,623350	10,544349	0,102708	0,694373	-0,147753	-54,437799	7,365255	-2,262264	0,102708	0,694373	-0,147753	-54,437799	7,365255	-2,262264
12:00:03,55	0,356051	3,196984	-0,074979	0,132981	0,231986	0,670007	0,099862	0,694115	-0,146161	0,102948	-0,555782	-2,277931	-1,250005	-2,556018	-1,245571	-0,079908	41,616092	10,530263	0,099862	0,694115	-0,146161	-54,385089	7,283415	-2,277931	0,099862	0,694115	-0,146161	-54,385089	7,283415	-2,277931
12:00:03,60	0,356051	3,196984	-0,074979	0,132981	0,231986	0,670007	0,102223	0,692936	-0,147608	0,103875	-0,643360	-2,241660	-1,253210	-2,554913	-1,244295	-0,115776	41,587059	10,580621	0,102223	0,692936	-0,147608	-54,291626	7,381177	-2,241660	0,102223	0,692936	-0,147608	-54,291626	7,381177	-2,241660
12:00:03,65	0,356051	3,196984	-0,074979	0,132981	0,231986	0,670007	0,102223	0,692936	-0,147608	0,103875	-0,643360	-2,241660	-1,252573	-2,556118	-1,244038	-0,147708	41,522980	10,545966	0,102223	0,692936	-0,147608	-54,291626	7,381177	-2,241660	0,102223	0,692936	-0,147608	-54,291626	7,381177	-2,241660
12:00:03,70	0,356051	3,196984	-0,074979	0,132981	0,231986	0,670007	0,098561	0,690865	-0,147764	0,032478	-0,454313	-2,303252	-1,249585	-2,552777	-1,244451	-0,132709	41,554926	10,519028	0,098561	0,690865	-0,147764	-54,200450	7,282718	-2,303252	0,098561	0,690865	-0,147764	-54,200450	7,282718	-2,303252
12:00:03,75	0,356051	3,196984	-0,074979	0,132981	0,231986	0,670007	0,098561	0,690865	-0,147764	0,032478	-0,454313	-2,303252	-1,247125	-2,554238	-1,245554	-0,071419	41,524980	10,552234	0,098596	0,688005	-0,148867	-54,129354	7,215587	-2,270046	0,098596	0,688005	-0,148867	-54,129354	7,215587	-2,270046
12:00:03,80	0,356051	3,196984	-0,074979	0,132981	0,231986	0,670007	0,098596	0,688005	-0,148867	-0,120986	-0,524170	-2,270046	-1,251570	-2,556166	-1,244156	-0,142445	41,540214	10,557200	0,098596	0,688005	-0,148867	-54,129354	7,215587	-2,270046	0,098596	0,688005	-0,148867	-54,129354	7,215587	-2,270046
12:00:03,85	0,356051	3,196984	-0,074979	0,132981	0,231986	0,670007	0,102488	0,690890	-0,147468	0,051372	-0,657466	-2,265081	-1,251446	-2,557224	-1,247546	-0,169992	41,527392	10,538812	0,102488	0,690890	-0,147468	-54,183496	7,387872	-2,265081	0,102488	0,690890	-0,147468	-54,183496	7,387872	-2,265081
12:00:03,90	0,356051	3,196984	-0,074979	0,132981	0,231986	0,670007	0,103342	0,690253	-0,150859	0,043142	-0,684407	-2,283469	-1,251117	-2,555553	-1,245160	-0,148835	41,505462	10,520594	0,103342	0,690253	-0,150859	-54,141746	7,427937	-2,283469	0,103342	0,690253	-0,150859	-54,141746	7,427937	-2,283469
12:00:03,95	0,356051	3,196984	-0,074979	0,132981	0,231986	0,670007	0,101731	0,690804	-0,148473	0,080214	-0,629899	-2,301686	-1,253335	-2,558593	-1,244809	-0,167615	41,534532	10,554990	0,101731	0,690804	-0,148473	-54,147938	7,355947	-2,301686	0,101731	0,690804	-0,148473	-54,147938	7,355947	-2,301686
12:00:04,00	0,356051	3,196984	-0,074979	0,132981	0,231986	0,670007	0,105473	0,691205	-0,148121	0,085247	-0,793686	-2,267291	-1,250869	-2,554320	-1,246367	-0,162395	41,514932	10,567218	0,105473	0,691205	-0,148121	-54,174333	7,485910	-2,267291	0,105473	0,691205	-0,148121	-54,174333	7,485910	-2,267291
12:00:04,05	0,356051	3,196984	-0,074979	0,132981	0,231986	0,670007	0,100539	0,691205	-0,149680	0,099643	-0,551460	-2,255062	-1,252677	-2,556232	-1,244445	-0,187797	41,500291	10,545864	0,100539	0,691205	-0,149680	-54,159984	7,340849	-2,255062	0,100539	0,691205	-0,149680	-54,159984	7,340849	-2,255062
12:00:04,10	0,356051	3,196984	-0,074979	0,132981	0,231986	0,670007	0,103099	0,691815	-0,147758	0,156743	-0,669911	-2,276416	-1,250936	-2,556727	-1,242887	-0,195570	41,476229	10,549298	0,103099	0,691815	-0,147758	-54,150769	7,423372	-2,276416	0,103099	0,691815	-0,147758	-54,150769	7,423372	-2,276416
12:00:04,15	0,356051	3,196984	-0,074979	0,132981	0,231986	0,670007	0,102657	0,690061	-0,146200	0,090220	-0,652208	-2,272983	-1,254516	-2,556072	-1,246017	-0,209594	41,475734	10,541119	0,102657	0,690061	-0,146200	-54,079542	7,406350	-2,272983	0,102657	0,690061	-0,146200	-54,079542	7,406350	-2,272983
12:00:04,20	0,356051	3,196984	-0,074979	0,132981	0,231986	0,670007	0,103880	0,693488	-0,149330	0,275869	-0,703902	-2,281161	-1,249048	-2,558072	-1,245302	-0,200440	41,461998	10,560178	0,103880	0,693488	-0,149330	-54,162920	7,450656	-2,281161	0,103880	0,693488	-0,149330	-54,162920	7,450656	-2,281161
12:00:04,25	0,356051	3,196984	-0,074979	0,132981	0,231986	0,670007	0,102878	0,687753	-0,148615	-0,015043	-0,666612	-2,262102	-1,250707	-2,558843	-1,244175	-0,182558	41,471086	10,539011	0,102878	0,687753	-0,148615	-54,003618	7,409316	-2,262102	0,102878	0,687753	-0,148615	-54,003618	7,409316	-2,262102
12:00:04,30	0,356051	3,196984	-0,074979	0,132981	0,231986	0,670007	0,104375	0,688804	-0,147488	0,022800	-0,755379	-2,283270	-1,248502	-2,555295	-1,243651	-0,155156	41,478509	10,545209	0,104375	0,688804	-0,147488	-54,048282	7,438035	-2,283270	0,104375	0,688804	-0,147488	-54,048282	7,438035	-2,283270
12:00:04,35	0,356051	3,196984	-0,074979	0,132981	0,231986	0,670007	0,100200	0,688668	-0,146964	-0,004361	-0,558290	-2,277072	-1,249212	-2,559747	-1,246739	-0,158398	41,442853	10,551656	0,104410	0,687057	-0,150052	-53,989639	7,403937	-2,270625	0,104410	0,687057	-0,150052	-53,989639	7,403937	-2,270625
12:00:04,40	0,356051	3,196984	-0,074979	0,132981	0,231986	0,670007	0,104410	0,687057	-0,150052	-0,055628	-0,792268	-2,270625	-1,247992	-2,553876	-1,246354	-0,159970	41,423881	10,579367	0,104410	0,687057	-0,150052	-53,989639	7,403937	-2,270625	0,104410	0,687057	-0,150052	-53,989639	7,403937	-2,270625
12:00:04,45	0,356051	3,196984	-0,074979	0,132981	0,231986	0,670007	0,098716	0,688936	-0,149667	0,059289	-0,504305	-2,242913	-1,247996	-2,558433	-1,246782	-0,186337	41,440252	10,516760	0,102664	0,686661	-0,150095	-53,962919	7,380559	-2,305520	0,102664	0,686661	-0,150095	-53,962919	7,380559	-2,305520
12:00:04,50	0,356051	3,196984	-0,074979	0,132981	0,231986	0,670007	0,102664	0,686661	-0,150095	-0,060005	-0,678573	-2,305520	-1,249837	-2,555440	-1,246375	-0,206810	41,441637	10,575034	0,100992	0,689752	-0,149688	-54,035781	7,354679	-2,247246	0,100992	0,689752	-0,149688	-54,035781	7,354679	-2,247246
12:00:04,55	0,356051	3,196984	-0,074979	0,132981	0,231986	0,670007	0,100992	0,689752	-0,149688	0,109738	-0,573216	-2,247246	-1,249072	-2,557668	-1,243855	-0,198178	41,413342	10,545659	0,102540	0,687976	-0,147168	-53,968527	7,374074	-2,276621	0,102540	0,687976	-0,147168	-53,968527	7,374074	-2,276621
12:00:04,60	0,356051	3,196984	-0,074979	0,132981	0,231986	0,670007	0,102540	0,687976	-0,147168	0,037570	-0,675326	-2,276621	-1,249216	-2,557996	-1,247187	-0,195463	41,413055	10,506392	0,102896	0,687936	-0,150500	-53,968575	7,381011	-2,315888	0,102896	0,687936	-0,150500	-53,968575	7,381011	-2,315888
12:00:04,65	0,356051	3,196984	-0,074979	0,132981	0,231986	0,670007	0,102896	0,687936	-0,150500	0,034379	-0,696329	-2,315888	-1,249198	-2,556510	-1,247546	-0,183260	41,429237	10,545989	0,102896	0,687936	-0,150500	-53,968575	7,381011	-2,315888	0,102896	0,687936	-0,150500	-53,968575	7,381011	-2,315888
12:00:04,70	0,356051	3,196984	-0,074979	0,132981	0,231986	0,670007	0,101599	0,688663	-0,150859	0,052107	-0,631382	-2,276292	-1,249112	-2,558348	-1,245339	-0,222616	41,425476	10,522868	0,103149	0,687670	-0,148652	-53,958708	7,417439	-2,299412	0,103149	0,687670	-0,148652	-53,958708	7,417439	-2,299412
12:00:04,75	0,356051	3,196984	-0,074979	0,132981	0,231986	0,670007	0,103149	0,687670	-0,148652	0,023370	-0,679758	-2,299412	-1,246263	-2,556931	-1,245984	-0,185102	41,409615	10,549718	0,103149	0,687670	-0,148652	-53,958708	7,417439	-2,299412	0,103149	0,687670	-0,148652	-53,958708	7,417439	-2,299412
12:00:04,80	0,356051	3,196984	-0,074979	0,132981	0,231986	0,670007	0,100497	0,685912	-0,149296	-0,073081	-0,582259	-2,272562	-1,249391	-2,554350	-1,245836	-0,223279	41,418244	10,531566	0,100497	0,685912	-0,149296	-53,917134	7,306736	-2,272562	0,100497	0,685912	-0,149296	-53,917134	7,306736	-2,272562
12:00:04,85	0,356051	3,196984	-0,074979	0,132981	0,231986	0,670007	0,099826	0,689911	-0,149149	0,146486	-0,510022	-2,290714	-1,248292	-2,558000	-1,243370	-0,185561	41,426263	10,533621	0,099826	0,689911	-0,149149	-54,011495	7,326348	-2,290714	0,099826	0,689911	-0,149149	-54,011495	7,326348	-2,290714
12:00:04,90	0,356051	3,196984	-0,074979	0,132981	0,231986	0,670007	0,102438	0,687134	-0,146683	-0,023690	-0,674458	-2,288659	-1,248048	-2,560343	-1,244837	-0,223436	41,456666	10,530726	0,102438	0,687134	-0,146683	-53,963723	7,366889	-2,288659	0,102438	0,687134	-0,146683	-53,963723	7,366889	-2,288659
12:00:04,95	0,356051	3,196984	-0,074979	0,132981	0,231986	0,670007	0,104344	0,685751	-0,148150	-0,103003	-0,725608	-2,291554	-1,249336	-2,556456	-1,245491	-0,209385	41,437298	10,539596	0,104344	0,685751	-0,148150	-53,934464	7,465422	-2,291554	0,104344	0,685751	-0,148150	-53,934464	7,465422	-2,291554
12:00:05,00	0,356051	3,196984	-0,074979	0,132981	0,231986	0,670007	0,101622	0,688810	-0,148804	0,065807	-0,605901	-2,282684	-1,248105	-2,558239	-1,244818	-0,213474	41,378760	10,562335	0,101622	0,688810	-0,148804	-54,005777	7,371427	-2,282684	0,101622	0,688810	-0,148804	-54,005777	7,371427	-2,282684
12:00:05,05	0,356051	3,196984	-0,074979	0,132981	0,231986	0,670007	0,102551	0,686853	-0,148131	0,016762	-0,679957	-2,259946	-1,249973	-2,558743	-1,247189	-0,278491	41,435307	10,551324	0,103921	0,688218	-0,150502	-53,953825	7,491210	-2,270956	0,103921	0,688218	-0,150502	-53,953825	7,491210	-2,270956
12:00:05,10	0,356051	3,196984	-0,074979	0,132981	0,231986	0,670007	0,103921	0,688218	-0,150502	0,071327	-0,666612	-2,270956	-1,246957	-2,556409	-1,245328	-0,227895	41,391178	10,546704	0,103921	0,688218	-0,150502	-53,953825	7,491210	-2,270956	0,103921	0,688218	-0,150502	-53,953825	7,491210	-2,270956
12:00:05,15	0,356051	3,196984	-0,074979	0,132981	0,231986	0,670007	0,100392	0,686773	-0,148641	0,009100	-0,548969	-2,275577	-1,249907	-2,554415	-1,245215	-0,224543	41,402713	10,583094	0,100392	0,686773	-0,148641	-53,902610	7,331801	-2,275577	0,100392	0,686773	-0,148641	-53,902610	7,331801	-2,275577
12:00:05,20	0,356051	3,196984	-0,074979	0,132981	0,231986	0,670007	0,100140	0,690325	-0,148528	0,182113	-0,533025	-2,239186	-1,250890	-2,557566	-1,249705	-0,223746	41,384400	10,540180	0,103361	0,689601	-0,153018	-53,973749	7,403496	-2,282100	0,103361	0,689601	-0,153018	-53,973749	7,403496	-2,282100
12:00:05,25	0,356051	3,196984	-0,074979	0,132981	0,231986	0,670007	0,103361	0,689601	-0,153018	0,159934	-0,710335	-2,282100	-1,247558	-2,557368	-1,244449	-0,226345	41,359844	10,547325	0,103361	0,689601	-0,153018	-53,973749	7,403496	-2,282100	0,103361	0,689601	-0,153018	-53,973749	7,403496	-2,282100
12:00:05,30	0,356051	3,196984	-0,074979	0,132981	0,231986	0,670007	0,101523	0,686814	-0,147762	0,037566	-0,624783	-2,274955	-1,247079	-2,559609	-1,245637	-0,281956	41,357307	10,538598	0,101523	0,686814	-0,147762	-53,877323	7,344760	-2,274955	0,101523	0,686814	-0,147762	-53,877323	7,344760	-2,274955
12:00:05,36	0,356051	3,196984	-0,074979	0,132981	0,231986	0,670007	0,103224	0,685279	-0,148950	-0,012226	-0,666360	-2,283682	-1,249401	-2,557380	-1,245234	-0,272040	41,400235	10,568627	0,103224	0,685279	-0,148950	-53,806655	7,436737	-2,283682	0,103224	0,685279	-0,148950	-53,806655	7,436737	-2,283682
12:00:05,41	0,356051	3,196984	-0,074979	0,132981	0,231986	0,670007	0,097887	0,687452	-0,151070	0,104806	-0,458920	-2,263866	-1,249944	-2,558436	-1,243876	-0,246227	41,364004	10,544321	0,097887	0,687452	-0,151070	-53,860190	7,225244	-2,263866	0,097887	0,687452	-0,151070	-53,860190	7,225244	-2,263866
12:00:05,46	0,356051	3,196984	-0,074979	0,132981	0,231986	0,670007	0,103641	0,688347	-0,147189	0,123626	-0,715610	-2,277959	-1,250657	-2,557270	-1,237485	-0,339458	41,451174	10,580570	0,103641	0,688347	-0,147189	-53,911612	7,420181	-2,277959	0,103641	0,688347	-0,147189	-53,911612	7,420181	-2,277959
12:00:05,51	0,356051	3,196984	-0,074979	0,132981	0,231986	0,670007	0,102988	0,689547	-0,140798	0,157143	-0,557335	-2,241710	-1,251046	-2,512845	-1,351301	2,301991	41,347868	10,354564	0,102988	0,689547	-0,140798	-53,972284	7,527205	-2,241710	0,102988	0,689547	-0,140798	-53,972284	7,527205	-2,241710
12:00:05,56	0,356051	3,196984	-0,074979	0,132981	0,231986	0,670007	0,064709	0,712096	-0,254614	0,098460	-0,906037	-2,467716	-1,299631	-2,496749	-1,270401	3,058383	43,912193	10,155665	0,064709	0,712096	-0,254614	-55,801105	4,173594	-2,467716	0,064709	0,712096	-0,254614	-55,801105	4,173594	-2,467716
12:00:05,61	0,356056	3,197034	-0,074996	0,132980	0,231991	0,720017	0,075063	0,762220	-0,173714	0,105946	-0,817332	-2,666616	-1,306429	-2,493685	-1,254955	2,974082	44,433808	10,104979	0,075808	0,769639	-0,158268	-60,334531	5,428638	-2,717301	0,075808	0,769639	-0,158268	-60,334531	5,428638	-2,717301
12:00:05,66	0,356056	3,197034	-0,074996	0,132980	0,231991	0,720017	0,075808	0,769639	-0,158268	0,082129	-0,522257	-2,717301	-1,306528	-2,496528	-1,256111	2,909621	44,482671	10,141388	0,075808	0,769639	-0,158268	-60,334531	5,428638	-2,717301	0,075808	0,769639	-0,158268	-60,334531	5,428638	-2,717301
12:00:05,71	0,356056	3,197034	-0,074996	0,132980	0,231991	0,720017	0,078319	0,768304	-0,159424	0,002602	-0,572602	-2,680893	-1,309588	-2,500327	-1,253788	2,870371	44,398872	10,136600	0,078319	0,768304	-0,159424	-60,309230	5,575452	-2,680893	0,078319	0,768304	-0,159424	-60,309230	5,575452	-2,680893
12:00:05,76	0,356056	3,197034	-0,074996	0,132980	0,231991	0,720017	0,083140	0,769054	-0,157101	0,133830	-0,831176	-2,685680	-1,304875	-2,500019	-1,256887	2,877090	44,400340	10,139325	0,080516	0,765127	-0,160200	-60,137482	5,620667	-2,682956	0,080516	0,765127	-0,160200	-60,137482	5,620667	-2,682956
12:00:05,81	0,356056	3,197034	-0,074996	0,132980	0,231991	0,720017	0,080516	0,765127	-0,160200	-0,075017	-0,699818	-2,682956	-1,303699	-2,500114	-1,258314	2,838748	44,389224	10,157378	0,080010	0,764061	-0,161627	-60,080434	5,634923	-2,664902	0,080010	0,764061	-0,161627	-60,080434	5,634923	-2,664902
12:00:05,86	0,356056	3,197034	-0,074996	0,132980	0,231991	0,720017	0,080010	0,764061	-0,161627	-0,101654	-0,645893	-2,664902	-1,307579	-2,500161	-1,257196	2,848112	44,412239	10,138492	0,080010	0,764061	-0,161627	-60,080434	5,634923	-2,664902	0,080010	0,764061	-0,161627	-60,080434	5,634923	-2,664902
12:00:05,91	0,356056	3,197034	-0,074996	0,132980	0,231991	0,720017	0,081991	0,767398	-0,160509	0,047249	-0,745488	-2,683789	-1,306832	-2,498858	-1,255405	2,803646	44,343342	10,098424	0,081991	0,767398	-0,160509	-60,193474	5,690808	-2,683789	0,081991	0,767398	-0,160509	-60,193474	5,690808	-2,683789
12:00:05,96	0,356056	3,197034	-0,074996	0,132980	0,231991	0,720017	0,080489	0,767402	-0,158718	0,129392	-0,663311	-2,723856	-1,310451	-2,495061	-1,251045	2,984614	44,514137	10,128391	0,080489	0,767402	-0,158718	-60,111699	5,655058	-2,723856	0,080489	0,767402	-0,158718	-60,111699	5,655058	-2,723856
12:00:06,01	0,356056	3,197034	-0,074996	0,132980	0,231991	0,720017	0,079010	0,772435	-0,154358	0,152705	-0,657737	-2,693889	-1,346249	-2,464904	-1,357449	4,876786	46,299216	9,875462	0,079010	0,772435	-0,154358	-60,483467	5,544544	-2,693889	0,079010	0,772435	-0,154358	-60,483467	5,544544	-2,693889
12:00:06,06	0,356056	3,197034	-0,074996	0,132980	0,231991	0,720017	0,070792	0,818515	-0,260762	0,056823	-0,976558	-2,946818	-1,381135	-2,469442	-1,275049	4,323619	48,340948	9,741123	0,070792	0,818515	-0,260762	-64,196580	4,580652	-2,946818	0,070792	0,818515	-0,260762	-64,196580	4,580652	-2,946818
12:00:06,11	0,356056	3,197037	-0,074999	0,132979	0,231985	0,770041	0,092165	0,846458	-0,178362	0,018276	-0,588002	-3,081158	-1,390256	-2,478447	-1,249631	3,821575	48,777885	9,701524	0,104524	0,849854	-0,152944	-66,646066	7,627723	-3,120757	0,104524	0,849854	-0,152944	-66,646066	7,627723	-3,120757
12:00:06,16	0,356056	3,197037	-0,074999	0,132979	0,231985	0,770041	0,104524	0,849854	-0,152944	0,067504	-0,577447	-3,120757	-1,392096	-2,482900	-1,252346	3,789980	48,753579	9,706588	0,109301	0,849222	-0,155659	-66,592454	7,769516	-3,115692	0,109301	0,849222	-0,155659	-66,592454	7,769516	-3,115692
12:00:06,21	0,356056	3,197037	-0,074999	0,132979	0,231985	0,770041	0,109301	0,849222	-0,155659	0,071455	-0,810629	-3,115692	-1,387515	-2,484120	-1,250789	3,756535	48,657988	9,713224	0,108067	0,844645	-0,154102	-66,371663	7,717975	-3,109057	0,108067	0,844645	-0,154102	-66,371663	7,717975	-3,109057
12:00:06,26	0,356056	3,197037	-0,074999	0,132979	0,231985	0,770041	0,108067	0,844645	-0,154102	-0,067032	-0,765274	-3,109057	-1,385625	-2,478572	-1,251975	3,761859	48,658784	9,712643	0,102318	0,845781	-0,155288	-66,405130	7,561406	-3,109637	0,102318	0,845781	-0,155288	-66,405130	7,561406	-3,109637
12:00:06,31	0,356056	3,197037	-0,074999	0,132979	0,231985	0,770041	0,102318	0,845781	-0,155288	-0,011286	-0,470524	-3,109637	-1,387115	-2,482670	-1,253915	3,700887	48,600104	9,733508	0,102318	0,845781	-0,155288	-66,405130	7,561406	-3,109637	0,102318	0,845781	-0,155288	-66,405130	7,561406	-3,109637
12:00:06,36	0,356056	3,197037	-0,074999	0,132979	0,231985	0,770041	0,106611	0,845023	-0,157228	0,030597	-0,670339	-3,088772	-1,384106	-2,483148	-1,252945	3,694171	48,562176	9,726569	0,106611	0,845023	-0,157228	-66,303736	7,698656	-3,088772	0,106611	0,845023	-0,157228	-66,303736	7,698656	-3,088772
12:00:06,41	0,356056	3,197037	-0,074999	0,132979	0,231985	0,770041	0,105521	0,842178	-0,156258	-0,081147	-0,626779	-3,095712	-1,381422	-2,484268	-1,254389	3,700932	48,521715	9,728398	0,105149	0,839294	-0,157702	-66,084036	7,620670	-3,093882	0,105149	0,839294	-0,157702	-66,084036	7,620670	-3,093882
12:00:06,46	0,356056	3,197037	-0,074999	0,132979	0,231985	0,770041	0,105149	0,839294	-0,157702	-0,199480	-0,633532	-3,093882	-1,383721	-2,483174	-1,252773	3,659399	48,516197	9,716529	0,105149	0,839294	-0,157702	-66,084036	7,620670	-3,093882	0,105149	0,839294	-0,157702	-66,084036	7,620670	-3,093882
12:00:06,51	0,356056	3,197037	-0,074999	0,132979	0,231985	0,770041	0,105350	0,841832	-0,156086	-0,041955	-0,610779	-3,105752	-1,384290	-2,481665	-1,255848	3,694571	48,483037	9,751017	0,105350	0,841832	-0,156086	-66,125750	7,659209	-3,105752	0,105350	0,841832	-0,156086	-66,125750	7,659209	-3,105752
12:00:06,56	0,356056	3,197037	-0,074999	0,132979	0,231985	0,770041	0,104328	0,843079	-0,159161	0,034022	-0,604681	-3,071263	-1,383043	-2,483123	-1,255832	3,671025	48,443172	9,775409	0,104328	0,843079	-0,159161	-66,147665	7,585090	-3,071263	0,104328	0,843079	-0,159161	-66,147665	7,585090	-3,071263
12:00:06,61	0,356056	3,197037	-0,074999	0,132979	0,231985	0,770041	0,104968	0,841270	-0,159145	-0,013751	-0,637468	-3,046871	-1,385536	-2,486083	-1,252376	3,652283	48,449710	9,718330	0,108777	0,841949	-0,155689	-66,067721	7,722937	-3,103950	0,108777	0,841949	-0,155689	-66,067721	7,722937	-3,103950
12:00:06,66	0,356056	3,197037	-0,074999	0,132979	0,231985	0,770041	0,108777	0,841949	-0,155689	0,025282	-0,816051	-3,103950	-1,386770	-2,480651	-1,254740	3,642945	48,454623	9,715770	0,104690	0,845734	-0,158053	-66,167608	7,625172	-3,106511	0,104690	0,845734	-0,158053	-66,167608	7,625172	-3,106511
12:00:06,71	0,356056	3,197037	-0,074999	0,132979	0,231985	0,770041	0,104690	0,845734	-0,158053	0,222513	-0,592976	-3,106511	-1,383252	-2,482763	-1,252364	3,638987	48,429297	9,757454	0,104690	0,845734	-0,158053	-66,167608	7,625172	-3,106511	0,104690	0,845734	-0,158053	-66,167608	7,625172	-3,106511
12:00:06,76	0,356056	3,197037	-0,074999	0,132979	0,231985	0,770041	0,104760	0,841631	-0,155677	0,033081	-0,605876	-3,064826	-1,385040	-2,483733	-1,255897	3,628925	48,427387	9,715587	0,104760	0,841631	-0,155677	-66,034972	7,617803	-3,064826	0,104760	0,841631	-0,155677	-66,034972	7,617803	-3,064826
12:00:06,81	0,356056	3,197037	-0,074999	0,132979	0,231985	0,770041	0,106494	0,842695	-0,159210	0,095091	-0,688279	-3,106694	-1,381386	-2,480345	-1,254920	3,660598	48,386594	9,715302	0,101733	0,841224	-0,158233	-65,997995	7,497527	-3,106978	0,101733	0,841224	-0,158233	-65,997995	7,497527	-3,106978
12:00:06,86	0,356056	3,197037	-0,074999	0,132979	0,231985	0,770041	0,101733	0,841224	-0,158233	0,038062	-0,488551	-3,106978	-1,379188	-2,483612	-1,250799	3,635538	48,346036	9,759292	0,101733	0,841224	-0,158233	-65,997995	7,497527	-3,106978	0,101733	0,841224	-0,158233	-65,997995	7,497527	-3,106978
12:00:06,91	0,356056	3,197037	-0,074999	0,132979	0,231985	0,770041	0,103464	0,837687	-0,154112	-0,098201	-0,577090	-3,062988	-1,383934	-2,485697	-1,253160	3,614830	48,347727	9,730795	0,107642	0,840755	-0,156473	-65,929031	7,674301	-3,091485	0,107642	0,840755	-0,156473	-65,929031	7,674301	-3,091485
12:00:06,96	0,356056	3,197037	-0,074999	0,132979	0,231985	0,770041	0,107642	0,840755	-0,156473	0,070235	-0,775582	-3,091485	-1,383966	-2,486611	-1,255376	3,599001	48,365612	9,760598	0,107642	0,840755	-0,156473	-65,929031	7,674301	-3,091485	0,107642	0,840755	-0,156473	-65,929031	7,674301	-3,091485
12:00:07,01	0,356056	3,197037	-0,074999	0,132979	0,231985	0,770041	0,108449	0,840326	-0,158689	0,040347	-0,794925	-3,061683	-1,384011	-2,481774	-1,254350	3,598762	48,328023	9,731622	0,108449	0,840326	-0,158689	-65,925233	7,718352	-3,061683	0,108449	0,840326	-0,158689	-65,925233	7,718352	-3,061683
12:00:07,06	0,356056	3,197037	-0,074999	0,132979	0,231985	0,770041	0,104283	0,842783	-0,157663	0,200765	-0,596866	-3,090658	-1,378685	-2,484028	-1,254712	3,611026	48,310854	9,736597	0,104283	0,842783	-0,157663	-65,957663	7,589359	-3,090658	0,104283	0,842783	-0,157663	-65,957663	7,589359	-3,090658
12:00:07,11	0,356056	3,197037	-0,074999	0,132979	0,231985	0,770041	0,103572	0,837044	-0,158025	-0,088904	-0,579110	-3,085683	-1,380484	-2,483807	-1,255901	3,600831	48,299249	9,717395	0,103572	0,837044	-0,158025	-65,796854	7,551316	-3,085683	0,103572	0,837044	-0,158025	-65,796854	7,551316	-3,085683
12:00:07,16	0,356056	3,197037	-0,074999	0,132979	0,231985	0,770041	0,104281	0,838712	-0,159214	0,012988	-0,612931	-3,104885	-1,375270	-2,485158	-1,255891	3,563315	48,285326	9,736198	0,102844	0,833521	-0,159204	-65,657540	7,560568	-3,086082	0,102844	0,833521	-0,159204	-65,657540	7,560568	-3,086082
12:00:07,21	0,356056	3,197037	-0,074999	0,132979	0,231985	0,770041	0,102844	0,833521	-0,159204	-0,226117	-0,512676	-3,086082	-1,381631	-2,485263	-1,254267	3,562951	48,311320	9,753101	0,106115	0,838977	-0,157580	-65,824449	7,660552	-3,069179	0,106115	0,838977	-0,157580	-65,824449	7,660552	-3,069179
12:00:07,26	0,356056	3,197037	-0,074999	0,132979	0,231985	0,770041	0,106115	0,838977	-0,157580	0,035257	-0,669437	-3,069179	-1,378753	-2,484173	-1,255875	3,593424	48,281674	9,751053	0,106115	0,838977	-0,157580	-65,824449	7,660552	-3,069179	0,106115	0,838977	-0,157580	-65,824449	7,660552	-3,069179
12:00:07,31	0,356056	3,197037	-0,074999	0,132979	0,231985	0,770041	0,103732	0,837030	-0,159188	-0,055579	-0,586759	-3,071227	-1,379612	-2,487103	-1,251005	3,583074	48,297297	9,756593	0,103732	0,837030	-0,159188	-65,762401	7,556201	-3,071227	0,103732	0,837030	-0,159188	-65,762401	7,556201	-3,071227
12:00:07,36	0,356056	3,197037	-0,074999	0,132979	0,231985	0,770041	0,106698	0,836309	-0,154318	-0,101426	-0,724239	-3,065688	-1,381665	-2,485186	-1,253940	3,568413	48,249164	9,754898	0,106065	0,839046	-0,157253	-65,775167	7,623439	-3,067382	0,106065	0,839046	-0,157253	-65,775167	7,623439	-3,067382
12:00:07,41	0,356056	3,197037	-0,074999	0,132979	0,231985	0,770041	0,106065	0,839046	-0,157253	0,089916	-0,702684	-3,067382	-1,377105	-2,485934	-1,256268	3,545779	48,251171	9,760519	0,106065	0,839046	-0,157253	-65,775167	7,623439	-3,067382	0,106065	0,839046	-0,157253	-65,775167	7,623439	-3,067382
12:00:07,46	0,356056	3,197037	-0,074999	0,132979	0,231985	0,770041	0,104432	0,834722	-0,159581	-0,125337	-0,597171	-3,061761	-1,378892	-2,482456	-1,257080	3,550518	48,232891	9,736360	0,102314	0,838009	-0,160392	-65,724656	7,531400	-3,085921	0,102314	0,838009	-0,160392	-65,724656	7,531400	-3,085921
12:00:07,51	0,356056	3,197037	-0,074999	0,132979	0,231985	0,770041	0,103256	0,836703	-0,160004	-0,042640	-0,548038	-3,104848	-1,378232	-2,483924	-1,256691	3,566376	48,262737	9,717432	0,103256	0,836703	-0,160004	-65,723822	7,557536	-3,104848	0,103256	0,836703	-0,160004	-65,723822	7,557536	-3,104848
12:00:07,56	0,356056	3,197037	-0,074999	0,132979	0,231985	0,770041	0,103256	0,836703	-0,160004	-0,042640	-0,548038	-3,104848	-1,379402	-2,480726	-1,255915	3,581065	48,254897	9,726520	0,101071	0,839315	-0,159228	-65,793599	7,483007	-3,095760	0,101071	0,839315	-0,159228	-65,793599	7,483007	-3,095760
12:00:07,61	0,356056	3,197037	-0,074999	0,132979	0,231985	0,770041	0,101071	0,839315	-0,159228	0,092638	-0,451086	-3,095760	-1,378254	-2,484652	-1,252005	3,546118	48,272702	9,753757	0,103897	0,836358	-0,155318	-65,713182	7,597058	-3,068523	0,103897	0,836358	-0,155318	-65,713182	7,597058	-3,068523
12:00:07,66	0,356056	3,197037	-0,074999	0,132979	0,231985	0,770041	0,103897	0,836358	-0,155318	-0,059077	-0,558859	-3,068523	-1,377092	-2,484726	-1,254732	3,551477	48,244622	9,740116	0,103897	0,836358	-0,155318	-65,713182	7,597058	-3,068523	0,103897	0,836358	-0,155318	-65,713182	7,597058	-3,068523
12:00:07,71	0,356056	3,197037	-0,074999	0,132979	0,231985	0,770041	0,103380	0,835315	-0,158045	-0,091651	-0,550666	-3,082164	-1,381234	-2,485001	-1,253478	3,543421	48,234787	9,738365	0,103380	0,835315	-0,158045	-65,663916	7,564682	-3,082164	0,103380	0,835315	-0,158045	-65,663916	7,564682	-3,082164
12:00:07,76	0,356056	3,197037	-0,074999	0,132979	0,231985	0,770041	0,105689	0,838764	-0,156791	0,100225	-0,668678	-3,083916	-1,381311	-2,482086	-1,256883	3,525783	48,230521	9,761088	0,105689	0,838764	-0,156791	-65,742760	7,627930	-3,083916	0,105689	0,838764	-0,156791	-65,742760	7,627930	-3,083916
12:00:07,81	0,356056	3,197037	-0,074999	0,132979	0,231985	0,770041	0,103203	0,840289	-0,160196	0,192019	-0,526267	-3,061192	-1,381236	-2,482440	-1,256295	3,550570	48,249988	9,750562	0,103203	0,840289	-0,160196	-65,770650	7,575195	-3,061192	0,103203	0,840289	-0,160196	-65,770650	7,575195	-3,061192
12:00:07,86	0,356056	3,197037	-0,074999	0,132979	0,231985	0,770041	0,102521	0,837327	-0,158452	0,066383	-0,487381	-3,068091	-1,378405	-2,482976	-1,255139	3,508638	48,207676	9,754189	0,102521	0,837327	-0,158452	-65,663816	7,560549	-3,068091	0,102521	0,837327	-0,158452	-65,663816	7,560549	-3,068091
12:00:07,91	0,356056	3,197037	-0,074999	0,132979	0,231985	0,770041	0,102521	0,837327	-0,158452	0,066383	-0,487381	-3,068091	-1,377246	-2,488412	-1,255929	3,489687	48,186406	9,714816	0,102521	0,837327	-0,158452	-65,663816	7,560549	-3,068091	0,102521	0,837327	-0,158452	-65,663816	7,560549	-3,068091
12:00:07,96	0,356056	3,197037	-0,074999	0,132979	0,231985	0,770041	0,106649	0,833605	-0,159242	-0,099259	-0,696241	-3,107464	-1,379500	-2,486299	-1,254299	3,538692	48,219721	9,801524	0,105947	0,836614	-0,157612	-65,670371	7,631316	-3,020756	0,105947	0,836614	-0,157612	-65,670371	7,631316	-3,020756
12:00:08,01	0,356056	3,197037	-0,074999	0,132979	0,231985	0,770041	0,105947	0,836614	-0,157612	0,003834	-0,685503	-3,020756	-1,381331	-2,487847	-1,253968	3,509480	48,182245	9,736890	0,105947	0,836614	-0,157612	-65,670371	7,631316	-3,020756	0,105947	0,836614	-0,157612	-65,670371	7,631316	-3,020756
12:00:08,06	0,356056	3,197037	-0,074999	0,132979	0,231985	0,770041	0,108203	0,837426	-0,157281	0,093111	-0,796246	-3,085391	-1,377790	-2,488439	-1,254367	3,518232	48,153393	9,707572	0,108203	0,837426	-0,157281	-65,644825	7,697655	-3,085391	0,108203	0,837426	-0,157281	-65,644825	7,697655	-3,085391
12:00:08,11	0,356056	3,197037	-0,074999	0,132979	0,231985	0,770041	0,106945	0,834063	-0,157680	-0,061144	-0,752869	-3,114709	-1,378427	-2,482877	-1,255924	3,517939	48,152486	9,738279	0,106945	0,834063	-0,157680	-65,535100	7,642330	-3,114709	0,106945	0,834063	-0,157680	-65,535100	7,642330	-3,114709
12:00:08,16	0,356056	3,197037	-0,074999	0,132979	0,231985	0,770041	0,102446	0,837396	-0,159237	0,113074	-0,519107	-3,084001	-1,375924	-2,485455	-1,257518	3,534280	48,160501	9,743425	0,103428	0,833939	-0,160831	-65,545995	7,538781	-3,078855	0,103428	0,833939	-0,160831	-65,545995	7,538781	-3,078855
12:00:08,21	0,356056	3,197037	-0,074999	0,132979	0,231985	0,770041	0,103428	0,833939	-0,160831	-0,081769	-0,580320	-3,078855	-1,376638	-2,488914	-1,254340	3,504468	48,167666	9,747044	0,103428	0,833939	-0,160831	-65,545995	7,538781	-3,078855	0,103428	0,833939	-0,160831	-65,545995	7,538781	-3,078855
12:00:08,26	0,356056	3,197037	-0,074999	0,132979	0,231985	0,770041	0,106781	0,832828	-0,157653	-0,130855	-0,725260	-3,075237	-1,379879	-2,485386	-1,255445	3,513657	48,163270	9,719585	0,106781	0,832828	-0,157653	-65,507845	7,657027	-3,075237	0,106781	0,832828	-0,157653	-65,507845	7,657027	-3,075237
12:00:08,31	0,356056	3,197037	-0,074999	0,132979	0,231985	0,770041	0,105345	0,837399	-0,158758	0,106055	-0,660779	-3,102696	-1,377012	-2,489504	-1,256378	3,480529	48,142244	9,762099	0,105345	0,837399	-0,158758	-65,629767	7,608836	-3,102696	0,105345	0,837399	-0,158758	-65,629767	7,608836	-3,102696
12:00:08,37	0,356056	3,197037	-0,074999	0,132979	0,231985	0,770041	0,107478	0,832857	-0,159691	-0,095363	-0,753517	-3,060181	-1,372503	-2,483518	-1,256381	3,536019	48,146376	9,751217	0,107478	0,832857	-0,159691	-65,474627	7,683537	-3,060181	0,107478	0,832857	-0,159691	-65,474627	7,683537	-3,060181
12:00:08,42	0,356056	3,197037	-0,074999	0,132979	0,231985	0,770041	0,099896	0,836132	-0,156896	0,037530	-0,385769	-3,070006	-1,380189	-2,485871	-1,256663	3,524150	48,134666	9,771261	0,099896	0,836132	-0,156896	-65,598838	7,456044	-3,070006	0,099896	0,836132	-0,156896	-65,598838	7,456044	-3,070006
12:00:08,47	0,356056	3,197037	-0,074999	0,132979	0,231985	0,770041	0,105920	0,837424	-0,159976	0,126905	-0,714052	-3,051019	-1,380671	-2,485434	-1,243448	3,520670	48,218728	9,775620	0,105920	0,837424	-0,159976	-65,610917	7,600676	-3,051019	0,105920	0,837424	-0,159976	-65,610917	7,600676	-3,051019
12:00:08,52	0,356056	3,197037	-0,074999	0,132979	0,231985	0,770041	0,105783	0,838061	-0,146761	0,088930	-0,661877	-3,046660	-1,381485	-2,411378	-1,357131	7,634411	48,271613	9,514656	0,105783	0,838061	-0,146761	-65,698836	7,642088	-3,046660	0,105783	0,838061	-0,146761	-65,698836	7,642088	-3,046660
12:00:08,57	0,356056	3,197037	-0,074999	0,132979	0,231985	0,770041	0,042056	0,875793	-0,260444	-0,051657	-0,884233	-3,307624	-1,442073	-2,420314	-1,331122	7,220716	51,623916	9,288578	0,042056	0,875793	-0,260444	-68,801415	2,417161	-3,307624	0,042056	0,875793	-0,260444	-68,801415	2,417161	-3,307624
12:00:08,62	0,355989	3,196997	-0,074987	0,132978	0,232000	0,819994	0,080088	0,923796	-0,234435	-0,251861	-0,827501	-3,533702	-1,453166	-2,425262	-1,321990	6,770549	52,168403	9,297593	0,080088	0,923796	-0,234435	-72,769810	5,459444	-3,533702	0,080088	0,923796	-0,234435	-72,769810	5,459444	-3,533702
12:00:08,67	0,355989	3,196997	-0,074987	0,132978	0,232000	0,819994	0,089920	0,930929	-0,225303	-0,127371	-0,676636	-3,524687	-1,455145	-2,428744	-1,318768	6,739438	52,135973	9,320703	0,089920	0,930929	-0,225303	-73,205306	6,382076	-3,524687	0,089920	0,930929	-0,225303	-73,205306	6,382076	-3,524687
12:00:08,72	0,355989	3,196997	-0,074987	0,132978	0,232000	0,819994	0,093925	0,930901	-0,222081	-0,085167	-0,874173	-3,501577	-1,453549	-2,427039	-1,320889	6,716783	52,061909	9,320383	0,093925	0,930901	-0,222081	-73,160933	6,498939	-3,501577	0,093925	0,930901	-0,222081	-73,160933	6,498939	-3,501577
12:00:08,77	0,355989	3,196997	-0,074987	0,132978	0,232000	0,819994	0,091650	0,930372	-0,224202	-0,037217	-0,773303	-3,501898	-1,449272	-2,428025	-1,320041	6,713494	52,000989	9,316119	0,090366	0,926175	-0,223354	-72,905808	6,359594	-3,506161	0,090366	0,926175	-0,223354	-72,905808	6,359594	-3,506161
12:00:08,82	0,355989	3,196997	-0,074987	0,132978	0,232000	0,819994	0,090366	0,926175	-0,223354	-0,201076	-0,734114	-3,506161	-1,450715	-2,430288	-1,319600	6,678792	51,986757	9,309514	0,093047	0,926293	-0,222913	-72,879271	6,453583	-3,512766	0,093047	0,926293	-0,222913	-72,879271	6,453583	-3,512766
12:00:08,87	0,355989	3,196997	-0,074987	0,132978	0,232000	0,819994	0,093047	0,926293	-0,222913	-0,165239	-0,850598	-3,512766	-1,447508	-2,429979	-1,322867	6,595091	51,944267	9,319677	0,093047	0,926293	-0,222913	-72,879271	6,453583	-3,512766	0,093047	0,926293	-0,222913	-72,879271	6,453583	-3,512766
12:00:08,92	0,355989	3,196997	-0,074987	0,132978	0,232000	0,819994	0,091176	0,923670	-0,226180	-0,223001	-0,702049	-3,502603	-1,449588	-2,431947	-1,322395	6,599698	51,894201	9,334045	0,093920	0,924488	-0,225708	-72,711714	6,498952	-3,488235	0,093920	0,924488	-0,225708	-72,711714	6,498952	-3,488235
12:00:08,97	0,355989	3,196997	-0,074987	0,132978	0,232000	0,819994	0,093920	0,924488	-0,225708	-0,139439	-0,873806	-3,488235	-1,450128	-2,428436	-1,313104	6,599121	51,926038	9,305619	0,093920	0,924488	-0,225708	-72,711714	6,498952	-3,488235	0,093920	0,924488	-0,225708	-72,711714	6,498952	-3,488235
12:00:09,02	0,355989	3,196997	-0,074987	0,132978	0,232000	0,819994	0,088651	0,946388	-0,313106	-0,146724	-1,037266	-3,691900	-1,465919	-2,416434	-1,409793	7,551596	52,668011	9,130381	0,088651	0,946388	-0,313106	-74,438154	5,921854	-3,691900	0,088651	0,946388	-0,313106	-74,438154	5,921854	-3,691900
12:00:09,07	0,355989	3,196997	-0,074987	0,132978	0,232000	0,819994	0,088651	0,946388	-0,313106	-0,146724	-1,037266	-3,691900	-1,510763	-2,404577	-1,318502	7,723655	55,129060	8,947254	0,088651	0,946388	-0,313106	-74,438154	5,921854	-3,691900	0,088651	0,946388	-0,313106	-74,438154	5,921854	-3,691900
12:00:09,12	0,355996	3,196990	-0,074987	0,132997	0,232007	0,870063	0,100804	0,991152	-0,221815	-0,036329	-0,587714	-3,875027	-1,515035	-2,414573	-1,300720	7,507870	55,356173	8,900099	0,100804	0,991152	-0,221815	-77,841771	7,325430	-3,875027	0,100804	0,991152	-0,221815	-77,841771	7,325430	-3,875027
12:00:09,17	0,355996	3,196990	-0,074987	0,132997	0,232007	0,870063	0,111598	0,989854	-0,204033	-0,192641	-0,848533	-3,922182	-1,512600	-2,411315	-1,305796	7,370351	55,144979	8,966572	0,107559	0,989373	-0,209109	-77,631771	7,818348	-3,855708	0,107559	0,989373	-0,209109	-77,631771	7,818348	-3,855708
12:00:09,22	0,355996	3,196990	-0,074987	0,132997	0,232007	0,870063	0,107559	0,989373	-0,209109	0,034043	-0,625008	-3,855708	-1,508493	-2,413819	-1,305842	7,278699	54,963143	8,938637	0,107559	0,989373	-0,209109	-77,631771	7,818348	-3,855708	0,107559	0,989373	-0,209109	-77,631771	7,818348	-3,855708
12:00:09,27	0,355996	3,196990	-0,074987	0,132997	0,232007	0,870063	0,108703	0,977971	-0,208426	-0,112080	-0,687179	-3,904435	-1,503297	-2,418008	-1,305113	7,149255	54,756707	8,917845	0,108703	0,977971	-0,208426	-76,882805	7,846015	-3,904435	0,108703	0,977971	-0,208426	-76,882805	7,846015	-3,904435
12:00:09,32	0,355996	3,196990	-0,074987	0,132997	0,232007	0,870063	0,108703	0,977971	-0,208426	-0,112080	-0,687179	-3,904435	-1,502384	-2,419481	-1,309382	7,086350	54,608781	8,955051	0,108703	0,977971	-0,208426	-76,882805	7,846015	-3,904435	0,108703	0,977971	-0,208426	-76,882805	7,846015	-3,904435
12:00:09,37	0,355996	3,196990	-0,074987	0,132997	0,232007	0,870063	0,109522	0,976444	-0,212695	-0,031946	-0,749261	-3,867229	-1,499609	-2,421370	-1,310763	6,995929	54,506072	8,966650	0,109771	0,973096	-0,214075	-76,459890	7,881790	-3,855630	0,109771	0,973096	-0,214075	-76,459890	7,881790	-3,855630
12:00:09,42	0,355996	3,196990	-0,074987	0,132997	0,232007	0,870063	0,109771	0,973096	-0,214075	-0,071878	-0,735263	-3,855630	-1,493424	-2,422122	-1,311349	6,956279	54,355884	8,970021	0,107330	0,967364	-0,214662	-76,158096	7,776339	-3,852259	0,107330	0,967364	-0,214662	-76,158096	7,776339	-3,852259
12:00:09,47	0,355996	3,196990	-0,074987	0,132997	0,232007	0,870063	0,107330	0,967364	-0,214662	-0,220060	-0,649069	-3,852259	-1,490656	-2,420376	-1,309026	6,908051	54,264859	8,991151	0,107330	0,967364	-0,214662	-76,158096	7,776339	-3,852259	0,107330	0,967364	-0,214662	-76,158096	7,776339	-3,852259
12:00:09,52	0,355996	3,196990	-0,074987	0,132997	0,232007	0,870063	0,104433	0,965840	-0,212339	-0,196347	-0,502188	-3,831129	-1,491785	-2,423606	-1,309816	6,859796	54,185114	8,986476	0,107796	0,965202	-0,213129	-75,904689	7,786846	-3,835804	0,107796	0,965202	-0,213129	-75,904689	7,786846	-3,835804
12:00:09,57	0,355996	3,196990	-0,074987	0,132997	0,232007	0,870063	0,107796	0,965202	-0,213129	-0,136314	-0,675102	-3,835804	-1,488592	-2,422760	-1,310626	6,824425	54,095460	8,963335	0,107796	0,965202	-0,213129	-75,904689	7,786846	-3,835804	0,107796	0,965202	-0,213129	-75,904689	7,786846	-3,835804
12:00:09,62	0,355996	3,196990	-0,074987	0,132997	0,232007	0,870063	0,106948	0,964041	-0,216095	-0,007895	-0,660102	-3,862948	-1,490355	-2,423452	-1,312782	6,790581	54,007041	8,959332	0,106948	0,964041	-0,216095	-75,685082	7,735280	-3,862948	0,106948	0,964041	-0,216095	-75,685082	7,735280	-3,862948
12:00:09,67	0,355996	3,196990	-0,074987	0,132997	0,232007	0,870063	0,106948	0,964041	-0,216095	-0,007895	-0,660102	-3,862948	-1,486473	-2,426374	-1,308682	6,752050	53,955486	8,982468	0,106948	0,964041	-0,216095	-75,685082	7,735280	-3,862948	0,106948	0,964041	-0,216095	-75,685082	7,735280	-3,862948
12:00:09,72	0,355996	3,196990	-0,074987	0,132997	0,232007	0,870063	0,107536	0,959218	-0,211995	-0,194772	-0,683112	-3,839812	-1,487248	-2,430393	-1,311023	6,682960	53,890229	8,991472	0,111405	0,957879	-0,214336	-75,366836	7,888195	-3,830808	0,111405	0,957879	-0,214336	-75,366836	7,888195	-3,830808
12:00:09,77	0,355996	3,196990	-0,074987	0,132997	0,232007	0,870063	0,111405	0,957879	-0,214336	-0,173311	-0,857087	-3,830808	-1,483983	-2,430811	-1,313306	6,655481	53,799651	9,006896	0,111405	0,957879	-0,214336	-75,366836	7,888195	-3,830808	0,111405	0,957879	-0,214336	-75,366836	7,888195	-3,830808
12:00:09,82	0,355996	3,196990	-0,074987	0,132997	0,232007	0,870063	0,110133	0,954843	-0,216619	-0,239037	-0,812463	-3,815385	-1,485051	-2,430524	-1,310620	6,654603	53,766232	9,021823	0,110133	0,954843	-0,216619	-75,194181	7,833011	-3,815385	0,110133	0,954843	-0,216619	-75,194181	7,833011	-3,815385
12:00:09,87	0,355996	3,196990	-0,074987	0,132997	0,232007	0,870063	0,110420	0,955912	-0,213933	-0,154072	-0,843294	-3,800457	-1,485040	-2,431626	-1,310796	6,634610	53,644877	9,050792	0,110420	0,955912	-0,213933	-75,193126	7,824645	-3,800457	0,110420	0,955912	-0,213933	-75,193126	7,824645	-3,800457
12:00:09,92	0,355996	3,196990	-0,074987	0,132997	0,232007	0,870063	0,111369	0,955351	-0,214109	-0,068132	-0,936004	-3,771489	-1,479390	-2,430602	-1,311812	6,598179	53,623038	9,009818	0,111369	0,955351	-0,214109	-75,063177	7,806430	-3,771489	0,111369	0,955351	-0,214109	-75,063177	7,806430	-3,771489
12:00:09,97	0,355996	3,196990	-0,074987	0,132997	0,232007	0,870063	0,107657	0,950970	-0,215125	-0,258817	-0,722357	-3,812462	-1,479431	-2,431721	-1,313357	6,575822	53,639319	9,030717	0,107657	0,950970	-0,215125	-74,909951	7,728696	-3,812462	0,107657	0,950970	-0,215125	-74,909951	7,728696	-3,812462
12:00:10,02	0,355996	3,196990	-0,074987	0,132997	0,232007	0,870063	0,108646	0,950446	-0,216670	-0,288975	-0,746300	-3,791564	-1,478852	-2,431990	-1,313350	6,597757	53,558835	9,023124	0,108646	0,950446	-0,216670	-74,898991	7,782416	-3,791564	0,108646	0,950446	-0,216670	-74,898991	7,782416	-3,791564
12:00:10,07	0,355996	3,196990	-0,074987	0,132997	0,232007	0,870063	0,108590	0,949810	-0,216663	-0,263326	-0,802632	-3,799156	-1,477824	-2,430644	-1,312987	6,535888	53,547042	9,033229	0,108590	0,949810	-0,216663	-74,823397	7,721697	-3,799156	0,108590	0,949810	-0,216663	-74,823397	7,721697	-3,799156
12:00:10,12	0,355996	3,196990	-0,074987	0,132997	0,232007	0,870063	0,106910	0,949593	-0,216300	-0,233460	-0,667560	-3,789051	-1,478740	-2,433025	-1,313753	6,536698	53,489501	9,035370	0,109429	0,949195	-0,217066	-74,716535	7,762150	-3,786911	0,109429	0,949195	-0,217066	-74,716535	7,762150	-3,786911
12:00:10,17	0,355996	3,196990	-0,074987	0,132997	0,232007	0,870063	0,109429	0,949195	-0,217066	-0,204716	-0,828064	-3,786911	-1,477414	-2,433688	-1,311833	6,477288	53,447336	9,034399	0,109429	0,949195	-0,217066	-74,716535	7,762150	-3,786911	0,109429	0,949195	-0,217066	-74,716535	7,762150	-3,786911
12:00:10,22	0,355996	3,196990	-0,074987	0,132997	0,232007	0,870063	0,109341	0,947715	-0,215146	-0,215448	-0,793104	-3,787881	-1,478128	-2,430391	-1,309899	6,499696	53,425350	9,027809	0,106843	0,949982	-0,213212	-74,663331	7,693573	-3,794472	0,106843	0,949982	-0,213212	-74,663331	7,693573	-3,794472
12:00:10,27	0,355996	3,196990	-0,074987	0,132997	0,232007	0,870063	0,106843	0,949982	-0,213212	-0,089737	-0,693590	-3,794472	-1,473415	-2,433542	-1,314977	6,444118	53,383307	9,001400	0,106843	0,949982	-0,213212	-74,663331	7,693573	-3,794472	0,106843	0,949982	-0,213212	-74,663331	7,693573	-3,794472
12:00:10,32	0,355996	3,196990	-0,074987	0,132997	0,232007	0,870063	0,107215	0,944325	-0,218290	-0,319708	-0,685816	-3,820881	-1,472236	-2,434740	-1,316121	6,444124	53,387822	9,021647	0,107215	0,944325	-0,218290	-74,449217	7,730538	-3,820881	0,107215	0,944325	-0,218290	-74,449217	7,730538	-3,820881
12:00:10,37	0,355996	3,196990	-0,074987	0,132997	0,232007	0,870063	0,107663	0,942705	-0,219434	-0,407836	-0,706873	-3,800634	-1,473375	-2,431064	-1,316485	6,489391	53,350754	9,049635	0,107663	0,942705	-0,219434	-74,410214	7,744669	-3,800634	0,107663	0,942705	-0,219434	-74,410214	7,744669	-3,800634
12:00:10,42	0,355996	3,196990	-0,074987	0,132997	0,232007	0,870063	0,105049	0,945530	-0,219798	-0,251510	-0,628689	-3,772645	-1,473693	-2,433022	-1,314112	6,428754	53,332909	9,044667	0,105049	0,945530	-0,219798	-74,475586	7,617665	-3,772645	0,105049	0,945530	-0,219798	-74,475586	7,617665	-3,772645
12:00:10,47	0,355996	3,196990	-0,074987	0,132997	0,232007	0,870063	0,106903	0,944826	-0,217425	-0,242345	-0,681516	-3,777613	-1,475334	-2,433311	-1,315739	6,417358	53,277766	9,042067	0,106903	0,944826	-0,217425	-74,411157	7,710392	-3,777613	0,106903	0,944826	-0,217425	-74,411157	7,710392	-3,777613
12:00:10,52	0,355996	3,196990	-0,074987	0,132997	0,232007	0,870063	0,107974	0,946102	-0,219052	-0,122499	-0,754909	-3,780214	-1,476544	-2,437160	-1,314164	6,382658	53,306073	9,070662	0,107974	0,946102	-0,219052	-74,391539	7,721071	-3,780214	0,107974	0,946102	-0,219052	-74,391539	7,721071	-3,780214
12:00:10,57	0,355996	3,196990	-0,074987	0,132997	0,232007	0,870063	0,111913	0,945226	-0,217477	-0,175230	-0,915503	-3,751618	-1,471326	-2,435010	-1,316904	6,375575	53,239914	9,052123	0,111913	0,945226	-0,217477	-74,375482	7,869643	-3,751618	0,111913	0,945226	-0,217477	-74,375482	7,869643	-3,751618
12:00:10,62	0,355996	3,196990	-0,074987	0,132997	0,232007	0,870063	0,107442	0,941782	-0,220217	-0,293495	-0,709959	-3,770157	-1,471240	-2,434785	-1,313317	6,352885	53,206110	9,055196	0,107204	0,941820	-0,216630	-74,183758	7,720668	-3,767085	0,107204	0,941820	-0,216630	-74,183758	7,720668	-3,767085
12:00:10,67	0,355996	3,196990	-0,074987	0,132997	0,232007	0,870063	0,107204	0,941820	-0,216630	-0,250901	-0,694854	-3,767085	-1,471905	-2,435779	-1,318453	6,400743	53,180908	9,041012	0,107204	0,941820	-0,216630	-74,183758	7,720668	-3,767085	0,107204	0,941820	-0,216630	-74,183758	7,720668	-3,767085
12:00:10,72	0,355996	3,196990	-0,074987	0,132997	0,232007	0,870063	0,108397	0,941898	-0,221766	-0,248918	-0,810957	-3,781268	-1,472570	-2,435684	-1,314591	6,361825	53,167438	9,033684	0,108648	0,942522	-0,217904	-74,173343	7,731853	-3,788596	0,108648	0,942522	-0,217904	-74,173343	7,731853	-3,788596
12:00:10,77	0,355996	3,196990	-0,074987	0,132997	0,232007	0,870063	0,108648	0,942522	-0,217904	-0,185370	-0,797014	-3,788596	-1,469063	-2,434357	-1,313785	6,362110	53,148354	9,072144	0,108648	0,942522	-0,217904	-74,173343	7,731853	-3,788596	0,108648	0,942522	-0,217904	-74,173343	7,731853	-3,788596
12:00:10,82	0,355996	3,196990	-0,074987	0,132997	0,232007	0,870063	0,105745	0,940149	-0,217098	-0,292381	-0,655847	-3,750136	-1,474328	-2,433462	-1,315001	6,372100	53,162218	9,014307	0,105745	0,940149	-0,217098	-74,094074	7,645135	-3,750136	0,105745	0,940149	-0,217098	-74,094074	7,645135	-3,750136
12:00:10,87	0,355996	3,196990	-0,074987	0,132997	0,232007	0,870063	0,107603	0,945156	-0,218314	-0,049026	-0,754177	-3,807973	-1,468653	-2,438601	-1,313401	6,297901	53,061679	9,078926	0,107603	0,945156	-0,218314	-74,243757	7,692650	-3,807973	0,107603	0,945156	-0,218314	-74,243757	7,692650	-3,807973
12:00:10,92	0,355996	3,196990	-0,074987	0,132997	0,232007	0,870063	0,109216	0,937672	-0,216714	-0,314040	-0,824046	-3,743355	-1,468141	-2,437167	-1,315108	6,340142	53,104017	9,031121	0,107717	0,937945	-0,218421	-73,986289	7,694254	-3,791159	0,107717	0,937945	-0,218421	-73,986289	7,694254	-3,791159
12:00:10,97	0,355996	3,196990	-0,074987	0,132997	0,232007	0,870063	0,107717	0,937945	-0,218421	-0,357606	-0,761542	-3,791159	-1,468016	-2,435545	-1,315364	6,328812	53,061996	9,051305	0,106250	0,938648	-0,218677	-73,962859	7,644171	-3,770975	0,106250	0,938648	-0,218677	-73,962859	7,644171	-3,770975
12:00:11,02	0,355996	3,196990	-0,074987	0,132997	0,232007	0,870063	0,106250	0,938648	-0,218677	-0,279000	-0,696438	-3,770975	-1,472854	-2,435986	-1,314294	6,341305	53,046541	9,050341	0,106250	0,938648	-0,218677	-73,962859	7,644171	-3,770975	0,106250	0,938648	-0,218677	-73,962859	7,644171	-3,770975
12:00:11,07	0,355996	3,196990	-0,074987	0,132997	0,232007	0,870063	0,109051	0,942617	-0,217607	-0,065481	-0,860655	-3,771940	-1,465728	-2,435021	-1,314192	6,308620	53,032011	9,069693	0,104652	0,936929	-0,217505	-73,881237	7,604329	-3,752588	0,104652	0,936929	-0,217505	-73,881237	7,604329	-3,752588
12:00:11,12	0,355996	3,196990	-0,074987	0,132997	0,232007	0,870063	0,104652	0,936929	-0,217505	-0,332335	-0,610871	-3,752588	-1,469844	-2,437478	-1,315350	6,308835	53,031159	9,074137	0,104652	0,936929	-0,217505	-73,881237	7,604329	-3,752588	0,104652	0,936929	-0,217505	-73,881237	7,604329	-3,752588
12:00:11,17	0,355996	3,196990	-0,074987	0,132997	0,232007	0,870063	0,108838	0,939265	-0,218662	-0,210239	-0,829151	-3,748143	-1,468256	-2,432811	-1,315750	6,336814	53,009220	9,065474	0,108838	0,939265	-0,218662	-73,942506	7,714644	-3,748143	0,108838	0,939265	-0,218662	-73,942506	7,714644	-3,748143
12:00:11,22	0,355996	3,196990	-0,074987	0,132997	0,232007	0,870063	0,104003	0,940222	-0,219063	-0,155432	-0,612900	-3,756806	-1,467540	-2,437559	-1,316153	6,291583	53,004319	9,045259	0,107757	0,937229	-0,219466	-73,856682	7,687507	-3,777022	0,107757	0,937229	-0,219466	-73,856682	7,687507	-3,777022
12:00:11,27	0,355996	3,196990	-0,074987	0,132997	0,232007	0,870063	0,107757	0,937229	-0,219466	-0,284242	-0,771396	-3,777022	-1,464602	-2,436712	-1,314572	6,301177	52,974931	9,072961	0,107757	0,937229	-0,219466	-73,856682	7,687507	-3,777022	0,107757	0,937229	-0,219466	-73,856682	7,687507	-3,777022
12:00:11,32	0,355996	3,196990	-0,074987	0,132997	0,232007	0,870063	0,105554	0,935108	-0,217885	-0,373877	-0,679837	-3,749319	-1,466973	-2,434873	-1,315335	6,309610	52,959472	9,101778	0,105554	0,935108	-0,217885	-73,779823	7,606122	-3,749319	0,105554	0,935108	-0,217885	-73,779823	7,606122	-3,749319
12:00:11,38	0,355996	3,196990	-0,074987	0,132997	0,232007	0,870063	0,105147	0,938080	-0,218648	-0,210124	-0,673718	-3,720503	-1,467902	-2,438845	-1,316402	6,271692	52,969531	9,064435	0,105147	0,938080	-0,218648	-73,849428	7,580310	-3,720503	0,105147	0,938080	-0,218648	-73,849428	7,580310	-3,720503
12:00:11,43	0,355996	3,196990	-0,074987	0,132997	0,232007	0,870063	0,109051	0,936899	-0,219715	-0,261293	-0,838879	-3,757846	-1,466461	-2,435351	-1,315389	6,273704	52,937325	9,048191	0,105304	0,937398	-0,218702	-73,794214	7,604510	-3,774089	0,105304	0,937398	-0,218702	-73,794214	7,604510	-3,774089
12:00:11,48	0,355996	3,196990	-0,074987	0,132997	0,232007	0,870063	0,105304	0,937398	-0,218702	-0,208471	-0,661893	-3,774089	-1,462417	-2,436812	-1,312684	6,221607	52,951434	9,043169	0,105304	0,937398	-0,218702	-73,794214	7,604510	-3,774089	0,105304	0,937398	-0,218702	-73,794214	7,604510	-3,774089
12:00:11,53	0,355996	3,196990	-0,074987	0,132997	0,232007	0,870063	0,104548	0,933166	-0,215997	-0,414728	-0,570393	-3,779111	-1,468624	-2,378354	-1,414779	9,442832	52,733433	8,891110	0,104548	0,933166	-0,215997	-73,668225	7,636638	-3,779111	0,104548	0,933166	-0,215997	-73,668225	7,636638	-3,779111
12:00:11,58	0,355996	3,196990	-0,074987	0,132997	0,232007	0,870063	0,057026	0,967770	-0,318092	-0,037108	-0,997881	-3,931171	-1,534354	-2,393447	-1,351017	8,685119	56,432537	8,657324	0,057026	0,967770	-0,318092	-76,007066	3,478629	-3,931171	0,057026	0,967770	-0,318092	-76,007066	3,478629	-3,931171
12:00:11,63	0,355994	3,196957	-0,074998	0,132979	0,232000	0,920017	0,102962	1,017148	-0,254330	-0,294142	-0,880811	-4,164956	-1,543242	-2,397545	-1,347595	8,494246	56,861766	8,668809	0,102962	1,017148	-0,254330	-80,140227	7,201688	-4,164956	0,102962	1,017148	-0,254330	-80,140227	7,201688	-4,164956
12:00:11,68	0,355994	3,196957	-0,074998	0,132979	0,232000	0,920017	0,110954	1,022795	-0,250908	-0,276739	-0,916486	-4,153471	-1,540602	-2,398069	-1,344582	8,379495	56,738341	8,601593	0,110088	1,020247	-0,247895	-80,334389	7,808103	-4,220687	0,110088	1,020247	-0,247895	-80,334389	7,808103	-4,220687
12:00:11,73	0,355994	3,196957	-0,074998	0,132979	0,232000	0,920017	0,110088	1,020247	-0,247895	-0,244981	-0,833778	-4,220687	-1,539688	-2,395437	-1,347987	8,370504	56,651613	8,614852	0,107351	1,020772	-0,251300	-80,268683	7,700015	-4,207428	0,107351	1,020772	-0,251300	-80,268683	7,700015	-4,207428
12:00:11,78	0,355994	3,196957	-0,074998	0,132979	0,232000	0,920017	0,107351	1,020772	-0,251300	-0,138108	-0,727070	-4,207428	-1,532757	-2,399072	-1,348093	8,273581	56,526277	8,628303	0,107034	1,012952	-0,251406	-79,904445	7,712864	-4,193977	0,107034	1,012952	-0,251406	-79,904445	7,712864	-4,193977
12:00:11,83	0,355994	3,196957	-0,074998	0,132979	0,232000	0,920017	0,103380	1,009946	-0,252577	-0,360998	-0,535981	-4,163388	-1,528327	-2,397410	-1,349264	8,213866	56,349422	8,658892	0,103380	1,009946	-0,252577	-79,641789	7,579321	-4,163388	0,103380	1,009946	-0,252577	-79,641789	7,579321	-4,163388
12:00:11,88	0,355994	3,196957	-0,074998	0,132979	0,232000	0,920017	0,103380	1,009946	-0,252577	-0,360998	-0,535981	-4,163388	-1,530942	-2,400738	-1,352408	8,125557	56,246609	8,652629	0,103380	1,009946	-0,252577	-79,641789	7,579321	-4,163388	0,103380	1,009946	-0,252577	-79,641789	7,579321	-4,163388
12:00:11,93	0,355994	3,196957	-0,074998	0,132979	0,232000	0,920017	0,107569	1,010547	-0,255720	-0,196561	-0,728779	-4,169651	-1,523457	-2,404966	-1,349680	8,067081	56,138021	8,658448	0,107489	1,001951	-0,252993	-79,173433	7,709638	-4,163832	0,107489	1,001951	-0,252993	-79,173433	7,709638	-4,163832
12:00:11,98	0,355994	3,196957	-0,074998	0,132979	0,232000	0,920017	0,107489	1,001951	-0,252993	-0,520301	-0,728251	-4,163832	-1,527254	-2,405792	-1,339650	7,939667	56,082859	8,636574	0,107489	1,001951	-0,252993	-79,173433	7,709638	-4,163832	0,107489	1,001951	-0,252993	-79,173433	7,709638	-4,163832
12:00:12,03	0,355994	3,196957	-0,074998	0,132979	0,232000	0,920017	0,110103	1,004826	-0,242963	-0,259303	-0,781408	-4,185707	-1,544962	-2,379607	-1,372663	9,437640	56,790861	8,461273	0,110103	1,004826	-0,242963	-79,138151	7,861668	-4,185707	0,110103	1,004826	-0,242963	-79,138151	7,861668	-4,185707
12:00:12,08	0,355994	3,196957	-0,074998	0,132979	0,232000	0,920017	0,096280	1,033254	-0,275976	-0,143201	-1,005876	-4,361007	-1,575265	-2,362785	-1,358658	10,027110	58,669523	8,281253	0,096280	1,033254	-0,275976	-81,253618	6,552068	-4,361007	0,096280	1,033254	-0,275976	-81,253618	6,552068	-4,361007
12:00:12,13	0,355958	3,196897	-0,074994	0,132971	0,232000	0,970043	0,096863	1,067908	-0,261971	-0,262860	-0,607382	-4,541027	-1,570523	-2,376986	-1,340158	9,493769	58,459817	8,306234	0,106790	1,056702	-0,243471	-83,348409	7,616465	-4,516047	0,106790	1,056702	-0,243471	-83,348409	7,616465	-4,516047
12:00:12,18	0,355958	3,196897	-0,074994	0,132971	0,232000	0,970043	0,106790	1,056702	-0,243471	-0,397333	-0,766552	-4,516047	-1,557491	-2,381602	-1,345308	9,180624	57,877781	8,314890	0,104271	1,043107	-0,248621	-82,327522	7,529895	-4,507390	0,104271	1,043107	-0,248621	-82,327522	7,529895	-4,507390
12:00:12,23	0,355958	3,196897	-0,074994	0,132971	0,232000	0,970043	0,104271	1,043107	-0,248621	-0,443621	-0,655411	-4,507390	-1,553301	-2,386255	-1,348403	9,053140	57,548880	8,375414	0,104271	1,043107	-0,248621	-82,327522	7,529895	-4,507390	0,104271	1,043107	-0,248621	-82,327522	7,529895	-4,507390
12:00:12,28	0,355958	3,196897	-0,074994	0,132971	0,232000	0,970043	0,106207	1,037151	-0,251716	-0,404730	-0,810088	-4,446867	-1,545745	-2,391034	-1,347466	8,872270	57,240317	8,395679	0,106207	1,037151	-0,251716	-81,821122	7,527133	-4,446867	0,106207	1,037151	-0,251716	-81,821122	7,527133	-4,446867
12:00:12,33	0,355958	3,196897	-0,074994	0,132971	0,232000	0,970043	0,106567	1,028219	-0,250779	-0,511560	-0,826491	-4,426601	-1,539509	-2,390097	-1,346524	8,777239	57,061665	8,406920	0,102638	1,023287	-0,249837	-80,893818	7,427899	-4,415361	0,102638	1,023287	-0,249837	-80,893818	7,427899	-4,415361
12:00:12,38	0,355958	3,196897	-0,074994	0,132971	0,232000	0,970043	0,102638	1,023287	-0,249837	-0,565801	-0,629201	-4,415361	-1,539265	-2,395730	-1,350417	8,684512	56,851738	8,422104	0,107394	1,020259	-0,253730	-80,585406	7,529275	-4,400177	0,107394	1,020259	-0,253730	-80,585406	7,529275	-4,400177
12:00:12,43	0,355958	3,196897	-0,074994	0,132971	0,232000	0,970043	0,107394	1,020259	-0,253730	-0,495102	-0,901176	-4,400177	-1,535356	-2,395235	-1,347377	8,602380	56,771640	8,375675	0,107394	1,020259	-0,253730	-80,585406	7,529275	-4,400177	0,107394	1,020259	-0,253730	-80,585406	7,529275	-4,400177
12:00:12,48	0,355958	3,196897	-0,074994	0,132971	0,232000	0,970043	0,105011	1,017120	-0,250690	-0,547855	-0,746159	-4,446605	-1,536730	-2,395887	-1,350461	8,560074	56,663478	8,432330	0,106263	1,017984	-0,253774	-80,299880	7,512919	-4,389951	0,106263	1,017984	-0,253774	-80,299880	7,512919	-4,389951
12:00:12,53	0,355958	3,196897	-0,074994	0,132971	0,232000	0,970043	0,106263	1,017984	-0,253774	-0,388106	-0,828688	-4,389951	-1,530432	-2,397557	-1,346188	8,502055	56,553590	8,442182	0,104559	1,011696	-0,249501	-80,009058	7,463089	-4,380098	0,104559	1,011696	-0,249501	-80,009058	7,463089	-4,380098
12:00:12,58	0,355958	3,196897	-0,074994	0,132971	0,232000	0,970043	0,104559	1,011696	-0,249501	-0,590936	-0,744821	-4,380098	-1,529381	-2,395226	-1,351664	8,484568	56,473405	8,419427	0,104559	1,011696	-0,249501	-80,009058	7,463089	-4,380098	0,104559	1,011696	-0,249501	-80,009058	7,463089	-4,380098
12:00:12,63	0,355958	3,196897	-0,074994	0,132971	0,232000	0,970043	0,102016	1,011951	-0,254977	-0,499463	-0,637493	-4,402854	-1,528896	-2,399160	-1,350096	8,438500	56,435409	8,441455	0,102016	1,011951	-0,254977	-79,937645	7,370730	-4,402854	0,102016	1,011951	-0,254977	-79,937645	7,370730	-4,402854
12:00:12,68	0,355958	3,196897	-0,074994	0,132971	0,232000	0,970043	0,105180	1,009565	-0,253409	-0,567633	-0,781134	-4,380826	-1,530199	-2,400001	-1,346627	8,401494	56,343523	8,421896	0,105180	1,009565	-0,253409	-79,818456	7,475479	-4,380826	0,105180	1,009565	-0,253409	-79,818456	7,475479	-4,380826
12:00:12,73	0,355958	3,196897	-0,074994	0,132971	0,232000	0,970043	0,106560	1,010272	-0,249940	-0,432791	-0,866804	-4,400385	-1,530221	-2,400378	-1,348975	8,411442	56,285051	8,392219	0,106897	1,010103	-0,252288	-79,688978	7,469250	-4,430062	0,106897	1,010103	-0,252288	-79,688978	7,469250	-4,430062
12:00:12,78	0,355958	3,196897	-0,074994	0,132971	0,232000	0,970043	0,103578	1,005460	-0,253442	-0,548027	-0,725453	-4,381262	-1,524541	-2,399825	-1,350129	8,345892	56,219762	8,441018	0,103578	1,005460	-0,253442	-79,476617	7,405403	-4,381262	0,103578	1,005460	-0,253442	-79,476617	7,405403	-4,381262
12:00:12,83	0,355958	3,196897	-0,074994	0,132971	0,232000	0,970043	0,103578	1,005460	-0,253442	-0,548027	-0,725453	-4,381262	-1,524004	-2,400341	-1,351705	8,332385	56,184641	8,416782	0,103578	1,005460	-0,253442	-79,476617	7,405403	-4,381262	0,103578	1,005460	-0,253442	-79,476617	7,405403	-4,381262
12:00:12,88	0,355958	3,196897	-0,074994	0,132971	0,232000	0,970043	0,103757	1,004737	-0,255018	-0,548450	-0,740629	-4,405499	-1,520015	-2,398576	-1,350547	8,306890	56,088268	8,423894	0,103757	1,004737	-0,255018	-79,420291	7,404286	-4,405499	0,103757	1,004737	-0,255018	-79,420291	7,404286	-4,405499
12:00:12,93	0,355958	3,196897	-0,074994	0,132971	0,232000	0,970043	0,100233	1,002165	-0,253860	-0,585998	-0,583507	-4,398387	-1,525321	-2,401996	-1,350134	8,279702	56,144755	8,463068	0,100233	1,002165	-0,253860	-79,255917	7,284803	-4,398387	0,100233	1,002165	-0,253860	-79,255917	7,284803	-4,398387
12:00:12,98	0,355958	3,196897	-0,074994	0,132971	0,232000	0,970043	0,105849	1,005050	-0,253447	-0,471280	-0,823730	-4,359213	-1,520014	-2,401752	-1,350536	8,292270	56,107921	8,429041	0,105849	1,005050	-0,253447	-79,367706	7,485406	-4,359213	0,105849	1,005050	-0,253447	-79,367706	7,485406	-4,359213
12:00:13,03	0,355958	3,196897	-0,074994	0,132971	0,232000	0,970043	0,102983	1,000577	-0,253849	-0,678287	-0,704030	-4,393240	-1,520677	-2,404009	-1,348963	8,276773	56,036180	8,449721	0,102983	1,000577	-0,253849	-79,223543	7,380172	-4,393240	0,102983	1,000577	-0,253849	-79,223543	7,380172	-4,393240
12:00:13,08	0,355958	3,196897	-0,074994	0,132971	0,232000	0,970043	0,105270	1,000021	-0,252276	-0,637282	-0,845382	-4,372559	-1,521367	-2,400481	-1,349777	8,247667	56,012653	8,440476	0,105270	1,000021	-0,252276	-79,138952	7,418316	-4,372559	0,105270	1,000021	-0,252276	-79,138952	7,418316	-4,372559
12:00:13,13	0,355958	3,196897	-0,074994	0,132971	0,232000	0,970043	0,102773	1,000232	-0,252292	-0,559436	-0,727190	-4,368986	-1,519610	-2,401741	-1,348980	8,253434	55,972408	8,453294	0,102773	1,000232	-0,252292	-79,077633	7,340460	-4,368986	0,102773	1,000232	-0,252292	-79,077633	7,340460	-4,368986
12:00:13,18	0,355958	3,196897	-0,074994	0,132971	0,232000	0,970043	0,102773	1,000232	-0,252292	-0,559436	-0,727190	-4,368986	-1,517876	-2,403752	-1,351329	8,227011	55,993696	8,431453	0,103646	0,997725	-0,254642	-79,016423	7,397144	-4,390827	0,103646	0,997725	-0,254642	-79,016423	7,397144	-4,390827
12:00:13,23	0,355958	3,196897	-0,074994	0,132971	0,232000	0,970043	0,103646	0,997725	-0,254642	-0,695025	-0,739103	-4,390827	-1,521420	-2,399521	-1,348213	8,240992	55,967276	8,462498	0,103646	0,997725	-0,254642	-79,016423	7,397144	-4,390827	0,103646	0,997725	-0,254642	-79,016423	7,397144	-4,390827
12:00:13,28	0,355958	3,196897	-0,074994	0,132971	0,232000	0,970043	0,101755	1,002909	-0,251526	-0,409561	-0,666060	-4,359782	-1,518519	-2,404240	-1,347403	8,231074	55,902497	8,479214	0,101755	1,002909	-0,251526	-79,137911	7,321701	-4,359782	0,101755	1,002909	-0,251526	-79,137911	7,321701	-4,359782
12:00:13,33	0,355958	3,196897	-0,074994	0,132971	0,232000	0,970043	0,104391	0,998037	-0,250716	-0,601846	-0,826947	-4,343066	-1,519777	-2,406377	-1,347813	8,193159	55,885179	8,464228	0,104391	0,998037	-0,250716	-78,947743	7,367762	-4,343066	0,104391	0,998037	-0,250716	-78,947743	7,367762	-4,343066
12:00:13,38	0,355958	3,196897	-0,074994	0,132971	0,232000	0,970043	0,106871	0,998058	-0,251125	-0,566801	-0,931717	-4,358052	-1,519824	-2,401032	-1,350558	8,194811	55,871826	8,461394	0,102265	1,000772	-0,253871	-78,975522	7,327491	-4,360886	0,102265	1,000772	-0,253871	-78,975522	7,327491	-4,360886
12:00:13,43	0,355958	3,196897	-0,074994	0,132971	0,232000	0,970043	0,102265	1,000772	-0,253871	-0,414944	-0,700325	-4,360886	-1,520495	-2,402889	-1,351311	8,169391	55,838950	8,499430	0,102265	1,000772	-0,253871	-78,975522	7,327491	-4,360886	0,102265	1,000772	-0,253871	-78,975522	7,327491	-4,360886
12:00:13,48	0,355958	3,196897	-0,074994	0,132971	0,232000	0,970043	0,104209	1,000424	-0,254624	-0,391838	-0,795816	-4,322850	-1,519369	-2,403669	-1,350931	8,148947	55,817505	8,493956	0,104322	0,999059	-0,254244	-78,860158	7,394554	-4,328325	0,104322	0,999059	-0,254244	-78,860158	7,394554	-4,328325
12:00:13,53	0,355958	3,196897	-0,074994	0,132971	0,232000	0,970043	0,104322	0,999059	-0,254244	-0,434035	-0,794719	-4,328325	-1,516407	-2,404820	-1,347835	8,149621	55,801151	8,462811	0,104322	0,999059	-0,254244	-78,860158	7,394554	-4,328325	0,104322	0,999059	-0,254244	-78,860158	7,394554	-4,328325
12:00:13,58	0,355958	3,196897	-0,074994	0,132971	0,232000	0,970043	0,103838	0,995918	-0,251148	-0,583519	-0,778293	-4,359469	-1,519974	-2,404895	-1,347848	8,132369	55,807283	8,462565	0,103838	0,995918	-0,251148	-78,763106	7,372959	-4,359469	0,103838	0,995918	-0,251148	-78,763106	7,372959	-4,359469
12:00:13,63	0,355958	3,196897	-0,074994	0,132971	0,232000	0,970043	0,105686	0,998969	-0,251161	-0,421542	-0,856387	-4,359715	-1,517010	-2,403888	-1,348205	8,153845	55,790803	8,491767	0,105686	0,998969	-0,251161	-78,840646	7,439940	-4,359715	0,105686	0,998969	-0,251161	-78,840646	7,439940	-4,359715
12:00:13,68	0,355958	3,196897	-0,074994	0,132971	0,232000	0,970043	0,103331	0,996906	-0,251518	-0,525299	-0,760781	-4,330514	-1,518259	-2,401392	-1,349035	8,131471	55,769925	8,453226	0,103331	0,996906	-0,251518	-78,782435	7,350701	-4,330514	0,103331	0,996906	-0,251518	-78,782435	7,350701	-4,330514
12:00:13,73	0,355958	3,196897	-0,074994	0,132971	0,232000	0,970043	0,101794	0,999236	-0,252347	-0,374874	-0,671916	-4,369055	-1,513584	-2,406359	-1,347840	8,120376	55,710202	8,460461	0,101794	0,999236	-0,252347	-78,814911	7,318907	-4,369055	0,101794	0,999236	-0,252347	-78,814911	7,318907	-4,369055
12:00:13,78	0,355958	3,196897	-0,074994	0,132971	0,232000	0,970043	0,103758	0,992704	-0,251152	-0,657287	-0,794295	-4,361819	-1,518317	-2,405684	-1,349428	8,106509	55,727980	8,437196	0,105540	0,997140	-0,252741	-78,710565	7,418830	-4,385084	0,105540	0,997140	-0,252741	-78,710565	7,418830	-4,385084
12:00:13,83	0,355958	3,196897	-0,074994	0,132971	0,232000	0,970043	0,105540	0,997140	-0,252741	-0,435051	-0,866082	-4,385084	-1,516576	-2,402935	-1,349789	8,095879	55,765389	8,492729	0,105540	0,997140	-0,252741	-78,710565	7,418830	-4,385084	0,105540	0,997140	-0,252741	-78,710565	7,418830	-4,385084
12:00:13,89	0,355958	3,196897	-0,074994	0,132971	0,232000	0,970043	0,102289	0,997007	-0,253102	-0,469065	-0,669097	-4,329552	-1,514807	-2,401898	-1,351341	8,106195	55,754117	8,493665	0,102289	0,997007	-0,253102	-78,734115	7,360577	-4,329552	0,102289	0,997007	-0,253102	-78,734115	7,360577	-4,329552
12:00:13,94	0,355958	3,196897	-0,074994	0,132971	0,232000	0,970043	0,100507	0,995994	-0,254654	-0,517137	-0,590993	-4,328615	-1,516047	-2,406568	-1,348638	8,079939	55,685101	8,460102	0,100507	0,995994	-0,254654	-78,702667	7,298780	-4,328615	0,100507	0,995994	-0,254654	-78,702667	7,298780	-4,328615
12:00:13,99	0,355958	3,196897	-0,074994	0,132971	0,232000	0,970043	0,105171	0,994733	-0,251951	-0,509818	-0,845310	-4,362179	-1,517205	-2,405951	-1,345158	8,048344	55,787754	8,461488	0,105171	0,994733	-0,251951	-78,596350	7,410616	-4,362179	0,105171	0,994733	-0,251951	-78,596350	7,410616	-4,362179
12:00:14,04	0,355958	3,196897	-0,074994	0,132971	0,232000	0,970043	0,105216	0,996044	-0,248471	-0,514728	-0,768941	-4,360792	-1,540982	-2,372730	-1,468183	10,030183	56,988162	8,269387	0,105216	0,996044	-0,248471	-78,704204	7,490487	-4,360792	0,105216	0,996044	-0,248471	-78,704204	7,490487	-4,360792
12:00:14,09	0,355958	3,196897	-0,074994	0,132971	0,232000	0,970043	0,088334	1,033246	-0,371496	-0,610754	-1,007191	-4,552893	-1,590077	-2,380925	-1,441783	9,534167	59,422366	8,074746	0,088334	1,033246	-0,371496	-81,720546	5,926994	-4,552893	0,088334	1,033246	-0,371496	-81,720546	5,926994	-4,552893
12:00:14,14	0,355941	3,196977	-0,074986	0,132993	0,231962	1,020042	0,119978	1,071666	-0,345095	-0,472992	-1,006055	-4,747535	-1,595282	-2,391209	-1,437277	9,151343	59,745939	8,049962	0,131487	1,071031	-0,340590	-84,670750	9,210536	-4,772318	0,131487	1,071031	-0,340590	-84,670750	9,210536	-4,772318
12:00:14,19	0,355941	3,196977	-0,074986	0,132993	0,231962	1,020042	0,131487	1,071031	-0,340590	-0,594781	-1,111167	-4,772318	-1,590870	-2,391714	-1,436918	9,047435	59,640586	8,062660	0,129719	1,066958	-0,340231	-84,419599	9,200997	-4,759620	0,129719	1,066958	-0,340231	-84,419599	9,200997	-4,759620
12:00:14,24	0,355941	3,196977	-0,074986	0,132993	0,231962	1,020042	0,129719	1,066958	-0,340231	-0,663434	-0,981922	-4,759620	-1,590483	-2,392985	-1,438121	8,997133	59,501748	8,035114	0,129719	1,066958	-0,340231	-84,419599	9,200997	-4,759620	0,129719	1,066958	-0,340231	-84,419599	9,200997	-4,759620
12:00:14,29	0,355941	3,196977	-0,074986	0,132993	0,231962	1,020042	0,130626	1,065988	-0,341434	-0,568477	-1,054950	-4,787166	-1,588924	-2,391981	-1,439275	8,951109	59,386807	8,081478	0,128976	1,065139	-0,342588	-84,103466	9,137857	-4,740802	0,128976	1,065139	-0,342588	-84,103466	9,137857	-4,740802
12:00:14,34	0,355941	3,196977	-0,074986	0,132993	0,231962	1,020042	0,128976	1,065139	-0,342588	-0,490054	-0,986793	-4,740802	-1,583219	-2,392566	-1,437337	8,897912	59,279437	8,092840	0,128976	1,065139	-0,342588	-84,103466	9,137857	-4,740802	0,128976	1,065139	-0,342588	-84,103466	9,137857	-4,740802
12:00:14,39	0,355941	3,196977	-0,074986	0,132993	0,231962	1,020042	0,126631	1,059906	-0,340650	-0,642593	-0,872459	-4,729440	-1,584087	-2,392947	-1,437761	8,806103	59,171873	8,100080	0,127395	1,060467	-0,341074	-83,721030	9,114051	-4,722200	0,127395	1,060467	-0,341074	-83,721030	9,114051	-4,722200
12:00:14,44	0,355941	3,196977	-0,074986	0,132993	0,231962	1,020042	0,127395	1,060467	-0,341074	-0,474332	-0,886426	-4,722200	-1,583005	-2,395816	-1,435427	8,788121	59,059790	8,095016	0,127395	1,060467	-0,341074	-83,721030	9,114051	-4,722200	0,127395	1,060467	-0,341074	-83,721030	9,114051	-4,722200
12:00:14,49	0,355941	3,196977	-0,074986	0,132993	0,231962	1,020042	0,129338	1,058096	-0,338740	-0,491613	-1,027948	-4,727265	-1,573529	-2,398463	-1,433158	8,566664	58,947110	8,112927	0,129338	1,058096	-0,338740	-83,552117	9,125080	-4,727265	0,129338	1,058096	-0,338740	-83,552117	9,125080	-4,727265
12:00:14,54	0,355941	3,196977	-0,074986	0,132993	0,231962	1,020042	0,092868	1,066107	-0,366009	-0,610108	-1,165847	-4,834094	-1,571707	-2,360226	-1,462696	10,817458	58,505996	7,988187	0,092868	1,066107	-0,366009	-84,299479	6,124265	-4,834094	0,092868	1,066107	-0,366009	-84,299479	6,124265	-4,834094
12:00:14,59	0,355941	3,196977	-0,074986	0,132993	0,231962	1,020042	0,092868	1,066107	-0,366009	-0,610108	-1,165847	-4,834094	-1,612154	-2,344099	-1,490272	11,552791	60,784472	7,750862	0,092868	1,066107	-0,366009	-84,299479	6,124265	-4,834094	0,092868	1,066107	-0,366009	-84,299479	6,124265	-4,834094
12:00:14,64	0,356001	3,196972	-0,074989	0,132967	0,231995	1,070012	0,099125	1,109197	-0,393585	-0,710272	-0,988807	-5,071418	-1,611755	-2,353993	-1,493916	11,184715	60,731116	7,724683	0,107494	1,103906	-0,397229	-87,411788	7,306372	-5,097597	0,107494	1,103906	-0,397229	-87,411788	7,306372	-5,097597
12:00:14,69	0,356001	3,196972	-0,074989	0,132967	0,231995	1,070012	0,107494	1,103906	-0,397229	-0,755203	-1,131918	-5,097597	-1,604307	-2,355656	-1,493326	10,967031	60,414835	7,756232	0,107494	1,103906	-0,397229	-87,411788	7,306372	-5,097597	0,107494	1,103906	-0,397229	-87,411788	7,306372	-5,097597
12:00:14,74	0,356001	3,196972	-0,074989	0,132967	0,231995	1,070012	0,105209	1,096624	-0,396639	-0,751115	-0,982728	-5,066048	-1,598332	-2,356674	-1,496333	10,806959	60,091404	7,798680	0,105209	1,096624	-0,396639	-86,836067	7,276203	-5,066048	0,105209	1,096624	-0,396639	-86,836067	7,276203	-5,066048
12:00:14,79	0,356001	3,196972	-0,074989	0,132967	0,231995	1,070012	0,103104	1,090940	-0,399646	-0,686510	-0,896352	-5,023600	-1,595273	-2,363032	-1,492110	10,643509	59,849053	7,784767	0,107081	1,085112	-0,395423	-85,879267	7,323079	-5,037513	0,107081	1,085112	-0,395423	-85,879267	7,323079	-5,037513
12:00:14,84	0,356001	3,196972	-0,074989	0,132967	0,231995	1,070012	0,107081	1,085112	-0,395423	-0,697978	-1,082746	-5,037513	-1,589691	-2,362734	-1,492123	10,566318	59,667014	7,804972	0,104031	1,080427	-0,395436	-85,558875	7,218106	-5,017308	0,104031	1,080427	-0,395436	-85,558875	7,218106	-5,017308
12:00:14,89	0,356001	3,196972	-0,074989	0,132967	0,231995	1,070012	0,104031	1,080427	-0,395436	-0,745338	-0,948361	-5,017308	-1,588844	-2,363623	-1,494861	10,472217	59,512606	7,831745	0,104031	1,080427	-0,395436	-85,558875	7,218106	-5,017308	0,104031	1,080427	-0,395436	-85,558875	7,218106	-5,017308
12:00:14,94	0,356001	3,196972	-0,074989	0,132967	0,231995	1,070012	0,104378	1,079249	-0,398174	-0,625850	-0,962099	-4,990536	-1,584943	-2,367539	-1,493718	10,404183	59,367880	7,812670	0,104378	1,079249	-0,398174	-85,346872	7,231583	-4,990536	0,104378	1,079249	-0,398174	-85,346872	7,231583	-4,990536
12:00:14,99	0,356001	3,196972	-0,074989	0,132967	0,231995	1,070012	0,106295	1,073100	-0,395840	-0,709226	-1,083007	-4,963859	-1,584477	-2,368358	-1,492527	10,372419	59,297299	7,858422	0,106295	1,073100	-0,395840	-84,947570	7,261157	-4,963859	0,106295	1,073100	-0,395840	-84,947570	7,261157	-4,963859
12:00:15,04	0,356001	3,196972	-0,074989	0,132967	0,231995	1,070012	0,106295	1,073100	-0,395840	-0,709226	-1,083007	-4,963859	-1,585236	-2,369947	-1,491408	10,309123	59,222200	7,826548	0,108051	1,072963	-0,394721	-84,847252	7,324950	-4,995732	0,108051	1,072963	-0,394721	-84,847252	7,324950	-4,995732
12:00:15,09	0,356001	3,196972	-0,074989	0,132967	0,231995	1,070012	0,106329	1,070152	-0,395900	-0,634287	-1,065863	-4,977985	-1,581941	-2,369861	-1,492587	10,241918	59,109077	7,844295	0,106329	1,070152	-0,395900	-84,641181	7,280961	-4,977985	0,106329	1,070152	-0,395900	-84,641181	7,280961	-4,977985
12:00:15,14	0,356001	3,196972	-0,074989	0,132967	0,231995	1,070012	0,106329	1,070152	-0,395900	-0,634287	-1,065863	-4,977985	-1,577771	-2,372043	-1,491781	10,283382	59,029079	7,836368	0,106329	1,070152	-0,395900	-84,641181	7,280961	-4,977985	0,106329	1,070152	-0,395900	-84,641181	7,280961	-4,977985
12:00:15,19	0,356001	3,196972	-0,074989	0,132967	0,231995	1,070012	0,106134	1,065449	-0,395094	-0,830256	-1,131620	-4,985913	-1,582663	-2,368870	-1,494166	10,218665	59,011073	7,832688	0,106134	1,065449	-0,395094	-84,468023	7,199881	-4,985913	0,106134	1,065449	-0,395094	-84,468023	7,199881	-4,985913
12:00:15,24	0,356001	3,196972	-0,074989	0,132967	0,231995	1,070012	0,105831	1,071272	-0,397479	-0,479508	-1,068849	-4,989593	-1,575092	-2,376401	-1,491795	10,190404	58,909142	7,842997	0,108568	1,060950	-0,395108	-84,198446	7,284939	-4,979283	0,108568	1,060950	-0,395108	-84,198446	7,284939	-4,979283
12:00:15,29	0,356001	3,196972	-0,074989	0,132967	0,231995	1,070012	0,108568	1,060950	-0,395108	-0,913841	-1,237643	-4,979283	-1,573435	-2,372316	-1,494906	10,180763	58,845814	7,868078	0,104202	1,061558	-0,398219	-84,154892	7,145926	-4,954202	0,104202	1,061558	-0,398219	-84,154892	7,145926	-4,954202
12:00:15,34	0,356001	3,196972	-0,074989	0,132967	0,231995	1,070012	0,104202	1,061558	-0,398219	-0,822562	-1,033926	-4,954202	-1,574747	-2,371953	-1,493787	10,126121	58,812171	7,842483	0,104543	1,062875	-0,397100	-84,133336	7,185470	-4,979797	0,104543	1,062875	-0,397100	-84,133336	7,185470	-4,979797
12:00:15,39	0,356001	3,196972	-0,074989	0,132967	0,231995	1,070012	0,104543	1,062875	-0,397100	-0,697621	-1,021174	-4,979797	-1,575365	-2,373005	-1,493403	10,110049	58,808403	7,842031	0,104543	1,062875	-0,397100	-84,133336	7,185470	-4,979797	0,104543	1,062875	-0,397100	-84,133336	7,185470	-4,979797
12:00:15,44	0,356001	3,196972	-0,074989	0,132967	0,231995	1,070012	0,105764	1,062885	-0,396716	-0,685825	-1,072620	-4,980250	-1,572512	-2,375687	-1,492585	10,086652	58,743562	7,888243	0,106660	1,059073	-0,395898	-83,953427	7,241443	-4,934037	0,106660	1,059073	-0,395898	-83,953427	7,241443	-4,934037
12:00:15,49	0,356001	3,196972	-0,074989	0,132967	0,231995	1,070012	0,106660	1,059073	-0,395898	-0,816184	-1,131373	-4,934037	-1,570199	-2,374199	-1,493376	10,070631	58,745864	7,884738	0,106660	1,059073	-0,395898	-83,953427	7,241443	-4,934037	0,106660	1,059073	-0,395898	-83,953427	7,241443	-4,934037
12:00:15,54	0,356001	3,196972	-0,074989	0,132967	0,231995	1,070012	0,104215	1,057814	-0,396689	-0,875644	-0,989197	-4,937542	-1,572573	-2,374506	-1,493754	10,075114	58,714297	7,897991	0,104215	1,057814	-0,396689	-83,914041	7,191670	-4,937542	0,104215	1,057814	-0,396689	-83,914041	7,191670	-4,937542
12:00:15,59	0,356001	3,196972	-0,074989	0,132967	0,231995	1,070012	0,105668	1,059716	-0,397067	-0,751634	-1,084420	-4,924290	-1,570294	-2,372310	-1,490280	10,057284	58,655039	7,885191	0,102626	1,058841	-0,393593	-83,855927	7,115715	-4,937089	0,102626	1,058841	-0,393593	-83,855927	7,115715	-4,937089
12:00:15,64	0,356001	3,196972	-0,074989	0,132967	0,231995	1,070012	0,102626	1,058841	-0,393593	-0,736911	-0,940437	-4,937089	-1,573317	-2,376370	-1,491087	10,022197	58,613279	7,849664	0,102626	1,058841	-0,393593	-83,855927	7,115715	-4,937089	0,102626	1,058841	-0,393593	-83,855927	7,115715	-4,937089
12:00:15,69	0,356001	3,196972	-0,074989	0,132967	0,231995	1,070012	0,107654	1,059429	-0,394400	-0,652623	-1,192366	-4,972616	-1,571039	-2,372932	-1,492618	10,009269	58,599328	7,904482	0,103537	1,059175	-0,395931	-83,792525	7,153590	-4,917798	0,103537	1,059175	-0,395931	-83,792525	7,153590	-4,917798
12:00:15,74	0,356001	3,196972	-0,074989	0,132967	0,231995	1,070012	0,103537	1,059175	-0,395931	-0,647284	-0,974093	-4,917798	-1,568159	-2,376679	-1,495767	9,981006	58,560211	7,842391	0,103537	1,059175	-0,395931	-83,792525	7,153590	-4,917798	0,103537	1,059175	-0,395931	-83,792525	7,153590	-4,917798
12:00:15,79	0,356001	3,196972	-0,074989	0,132967	0,231995	1,070012	0,105342	1,054808	-0,399080	-0,826388	-1,063024	-4,979889	-1,568772	-2,377380	-1,493421	9,978115	58,524067	7,859006	0,105342	1,054808	-0,399080	-83,628777	7,206334	-4,979889	0,105342	1,054808	-0,399080	-83,628777	7,206334	-4,979889
12:00:15,84	0,356001	3,196972	-0,074989	0,132967	0,231995	1,070012	0,106256	1,054988	-0,396734	-0,784265	-1,126129	-4,963274	-1,567057	-2,378186	-1,493041	9,945959	58,538914	7,859758	0,106256	1,054988	-0,396734	-83,600808	7,214990	-4,963274	0,106256	1,054988	-0,396734	-83,600808	7,214990	-4,963274
12:00:15,89	0,356001	3,196972	-0,074989	0,132967	0,231995	1,070012	0,106096	1,053099	-0,396354	-0,879246	-1,082523	-4,962523	-1,568217	-2,377604	-1,496492	9,976800	58,514951	7,909110	0,106096	1,053099	-0,396354	-83,547544	7,246015	-4,962523	0,106096	1,053099	-0,396354	-83,547544	7,246015	-4,962523
12:00:15,94	0,356001	3,196972	-0,074989	0,132967	0,231995	1,070012	0,106173	1,054395	-0,399805	-0,806528	-1,125206	-4,913170	-1,563545	-2,377289	-1,495752	9,972994	58,451570	7,854226	0,106173	1,054395	-0,399805	-83,576552	7,209358	-4,913170	0,106173	1,054395	-0,399805	-83,576552	7,209358	-4,913170
12:00:15,99	0,356001	3,196972	-0,074989	0,132967	0,231995	1,070012	0,103564	1,050506	-0,399065	-0,951962	-1,017927	-4,968054	-1,567074	-2,375286	-1,492650	9,965183	58,483632	7,867669	0,103564	1,050506	-0,399065	-83,416702	7,111823	-4,968054	0,103564	1,050506	-0,399065	-83,416702	7,111823	-4,968054
12:00:16,04	0,356001	3,196972	-0,074989	0,132967	0,231995	1,070012	0,103593	1,054564	-0,395963	-0,764806	-0,996678	-4,954612	-1,564187	-2,378365	-1,494196	9,945494	58,447862	7,867708	0,104816	1,050524	-0,397509	-83,400213	7,166980	-4,954572	0,104816	1,050524	-0,397509	-83,400213	7,166980	-4,954572
12:00:16,09	0,356001	3,196972	-0,074989	0,132967	0,231995	1,070012	0,104816	1,050524	-0,397509	-0,934074	-1,061103	-4,954572	-1,566632	-2,377021	-1,493028	9,906232	58,458465	7,906279	0,104816	1,050524	-0,397509	-83,400213	7,166980	-4,954572	0,104816	1,050524	-0,397509	-83,400213	7,166980	-4,954572
12:00:16,14	0,356001	3,196972	-0,074989	0,132967	0,231995	1,070012	0,104875	1,053314	-0,396341	-0,778564	-1,024857	-4,916002	-1,567180	-2,376772	-1,491884	9,918888	58,461061	7,871562	0,104933	1,053913	-0,395197	-83,488140	7,199712	-4,950718	0,104933	1,053913	-0,395197	-83,488140	7,199712	-4,950718
12:00:16,19	0,356001	3,196972	-0,074989	0,132967	0,231995	1,070012	0,104933	1,053913	-0,395197	-0,755993	-1,037528	-4,950718	-1,567836	-2,377463	-1,494614	9,910336	58,402035	7,861514	0,105860	1,054136	-0,397927	-83,438660	7,202161	-4,960766	0,105860	1,054136	-0,397927	-83,438660	7,202161	-4,960766
12:00:16,24	0,356001	3,196972	-0,074989	0,132967	0,231995	1,070012	0,106137	1,053286	-0,393645	-0,712871	-1,137407	-4,959359	-1,563162	-2,379403	-1,491492	9,884451	58,397344	7,874785	0,106137	1,053286	-0,393645	-83,395815	7,194321	-4,959359	0,106137	1,053286	-0,393645	-83,395815	7,194321	-4,959359
12:00:16,29	0,356001	3,196972	-0,074989	0,132967	0,231995	1,070012	0,106137	1,053286	-0,393645	-0,712871	-1,137407	-4,959359	-1,566070	-2,377696	-1,493844	9,903560	58,410347	7,851962	0,105178	1,052490	-0,397157	-83,398851	7,194135	-4,970319	0,105178	1,052490	-0,397157	-83,398851	7,194135	-4,970319
12:00:16,34	0,356001	3,196972	-0,074989	0,132967	0,231995	1,070012	0,105178	1,052490	-0,397157	-0,778396	-1,062374	-4,970319	-1,564920	-2,374776	-1,490725	9,911544	58,362854	7,873318	0,105178	1,052490	-0,397157	-83,398851	7,194135	-4,970319	0,105178	1,052490	-0,397157	-83,398851	7,194135	-4,970319
12:00:16,39	0,356001	3,196972	-0,074989	0,132967	0,231995	1,070012	0,102075	1,052953	-0,394038	-0,717150	-0,931654	-4,948962	-1,564482	-2,379856	-1,493830	9,848689	58,324792	7,888492	0,102075	1,052953	-0,394038	-83,373999	7,081231	-4,948962	0,102075	1,052953	-0,394038	-83,373999	7,081231	-4,948962
12:00:16,44	0,356001	3,196972	-0,074989	0,132967	0,231995	1,070012	0,106255	1,050035	-0,397142	-0,804546	-1,113607	-4,933789	-1,562637	-2,377987	-1,493439	9,879725	58,349175	7,879622	0,103714	1,049371	-0,396752	-83,251303	7,145372	-4,942658	0,103714	1,049371	-0,396752	-83,251303	7,145372	-4,942658
12:00:16,49	0,356001	3,196972	-0,074989	0,132967	0,231995	1,070012	0,103714	1,049371	-0,396752	-0,875693	-0,996147	-4,942658	-1,562661	-2,377613	-1,493812	9,887274	58,307010	7,897852	0,103714	1,049371	-0,396752	-83,251303	7,145372	-4,942658	0,103714	1,049371	-0,396752	-83,251303	7,145372	-4,942658
12:00:16,54	0,356001	3,196972	-0,074989	0,132967	0,231995	1,070012	0,103402	1,049579	-0,397125	-0,832150	-1,007558	-4,924428	-1,562571	-2,377376	-1,493834	9,910933	58,345834	7,855311	0,103152	1,049619	-0,397147	-83,270600	7,101793	-4,966969	0,103152	1,049619	-0,397147	-83,270600	7,101793	-4,966969
12:00:16,59	0,356001	3,196972	-0,074989	0,132967	0,231995	1,070012	0,103152	1,049619	-0,397147	-0,875478	-0,995643	-4,966969	-1,565102	-2,377134	-1,490361	9,838788	58,307892	7,871703	0,103152	1,049619	-0,397147	-83,270600	7,101793	-4,966969	0,103152	1,049619	-0,397147	-83,270600	7,101793	-4,966969
12:00:16,64	0,356001	3,196972	-0,074989	0,132967	0,231995	1,070012	0,104208	1,051932	-0,393674	-0,686298	-1,007048	-4,950578	-1,560390	-2,380234	-1,494197	9,846917	58,293371	7,907759	0,104536	1,046302	-0,397510	-83,105245	7,167683	-4,914522	0,104536	1,046302	-0,397510	-83,105245	7,167683	-4,914522
12:00:16,70	0,356001	3,196972	-0,074989	0,132967	0,231995	1,070012	0,104536	1,046302	-0,397510	-0,970544	-1,038418	-4,914522	-1,565171	-2,379678	-1,495405	9,815622	58,294956	7,883896	0,104536	1,046302	-0,397510	-83,105245	7,167683	-4,914522	0,104536	1,046302	-0,397510	-83,105245	7,167683	-4,914522
12:00:16,75	0,356001	3,196972	-0,074989	0,132967	0,231995	1,070012	0,106445	1,050720	-0,398718	-0,726540	-1,109784	-4,938384	-1,561024	-2,380827	-1,491082	9,827454	58,273464	7,924608	0,105368	1,046554	-0,394395	-83,084953	7,196615	-4,897672	0,105368	1,046554	-0,394395	-83,084953	7,196615	-4,897672
12:00:16,80	0,356001	3,196972	-0,074989	0,132967	0,231995	1,070012	0,105368	1,046554	-0,394395	-0,930464	-1,074742	-4,897672	-1,561099	-2,380960	-1,480672	9,724818	58,390469	7,874593	0,105368	1,046554	-0,394395	-83,084953	7,196615	-4,897672	0,105368	1,046554	-0,394395	-83,084953	7,196615	-4,897672
12:00:16,85	0,356001	3,196972	-0,074989	0,132967	0,231995	1,070012	0,105519	1,046553	-0,383985	-0,980543	-0,935250	-4,947688	-1,590495	-2,355711	-1,550252	11,174553	59,555802	7,710303	0,105519	1,046553	-0,383985	-83,134930	7,348026	-4,947688	0,105519	1,046553	-0,383985	-83,134930	7,348026	-4,947688
12:00:16,90	0,356001	3,196972	-0,074989	0,132967	0,231995	1,070012	0,098352	1,084635	-0,453565	-0,734350	-1,235368	-5,111977	-1,630380	-2,352795	-1,466997	11,043824	61,989384	7,475688	0,098352	1,084635	-0,453565	-85,878181	6,485241	-5,111977	0,098352	1,084635	-0,453565	-85,878181	6,485241	-5,111977
12:00:16,95	0,355924	3,197054	-0,074987	0,132990	0,231991	1,120011	0,123645	1,121845	-0,366490	-0,822983	-1,021778	-5,351013	-1,635366	-2,359011	-1,463177	10,862302	62,072663	7,471268	0,123645	1,121845	-0,366490	-88,887777	8,684364	-5,351013	0,123645	1,121845	-0,366490	-88,887777	8,684364	-5,351013
12:00:17,00	0,355924	3,197054	-0,074987	0,132990	0,231991	1,120011	0,123645	1,121845	-0,366490	-0,822983	-1,021778	-5,351013	-1,629686	-2,359619	-1,462407	10,803332	61,955537	7,483080	0,123645	1,121845	-0,366490	-88,887777	8,684364	-5,351013	0,123645	1,121845	-0,366490	-88,887777	8,684364	-5,351013
12:00:17,05	0,355924	3,197054	-0,074987	0,132990	0,231991	1,120011	0,121331	1,116622	-0,365720	-0,963654	-0,908950	-5,339200	-1,629964	-2,360130	-1,463617	10,705097	61,868008	7,481898	0,121331	1,116622	-0,365720	-88,618451	8,615553	-5,339200	0,121331	1,116622	-0,365720	-88,618451	8,615553	-5,339200
12:00:17,10	0,355924	3,197054	-0,074987	0,132990	0,231991	1,120011	0,121913	1,116606	-0,366930	-0,839524	-0,897909	-5,340382	-1,628236	-2,361681	-1,460479	10,704127	61,798677	7,506918	0,121913	1,116606	-0,366930	-88,493130	8,672288	-5,340382	0,121913	1,116606	-0,366930	-88,493130	8,672288	-5,340382
12:00:17,15	0,355924	3,197054	-0,074987	0,132990	0,231991	1,120011	0,122393	1,114334	-0,363792	-0,897152	-0,956660	-5,315363	-1,627308	-2,365521	-1,466710	10,630233	61,683215	7,512206	0,122393	1,114334	-0,363792	-88,372387	8,651165	-5,315363	0,122393	1,114334	-0,363792	-88,372387	8,651165	-5,315363
12:00:17,20	0,355924	3,197054	-0,074987	0,132990	0,231991	1,120011	0,125254	1,111611	-0,370023	-0,901831	-1,099195	-5,310075	-1,626857	-2,362976	-1,463633	10,585632	61,628637	7,509499	0,125254	1,111611	-0,370023	-88,163276	8,733258	-5,310075	0,125254	1,111611	-0,370023	-88,163276	8,733258	-5,310075
12:00:17,25	0,355924	3,197054	-0,074987	0,132990	0,231991	1,120011	0,122824	1,112492	-0,366946	-0,786428	-0,961508	-5,312781	-1,622352	-2,359252	-1,467139	10,540341	61,539161	7,539634	0,122824	1,112492	-0,366946	-88,117069	8,680205	-5,312781	0,122824	1,112492	-0,366946	-88,117069	8,680205	-5,312781
12:00:17,30	0,355924	3,197054	-0,074987	0,132990	0,231991	1,120011	0,117347	1,110453	-0,370452	-0,792346	-0,682181	-5,282646	-1,621260	-2,366323	-1,458243	10,463449	61,521488	7,485133	0,117347	1,110453	-0,370452	-87,962890	8,529530	-5,282646	0,117347	1,110453	-0,370452	-87,962890	8,529530	-5,282646
12:00:17,35	0,355924	3,197054	-0,074987	0,132990	0,231991	1,120011	0,122925	1,105972	-0,361556	-0,971587	-0,914491	-5,337147	-1,644276	-2,321390	-1,468737	12,947729	62,564571	7,308280	0,122925	1,105972	-0,361556	-87,790402	8,735105	-5,337147	0,122925	1,105972	-0,361556	-87,790402	8,735105	-5,337147
12:00:17,40	0,355924	3,197054	-0,074987	0,132990	0,231991	1,120011	0,095519	1,148371	-0,372050	-0,912307	-1,119303	-5,514000	-1,687821	-2,316844	-1,525576	13,287184	65,067753	7,107466	0,095519	1,148371	-0,372050	-91,059455	6,378948	-5,514000	0,095519	1,148371	-0,372050	-91,059455	6,378948	-5,514000
12:00:17,45	0,356087	3,197064	-0,074978	0,132975	0,231997	1,170040	0,113354	1,188355	-0,428889	-1,170676	-1,089129	-5,714815	-1,676572	-2,325983	-1,519596	12,642031	64,527361	7,108271	0,115645	1,174044	-0,422909	-93,286763	8,158412	-5,714009	0,115645	1,174044	-0,422909	-93,286763	8,158412	-5,714009
12:00:17,50	0,356087	3,197064	-0,074978	0,132975	0,231997	1,170040	0,115645	1,174044	-0,422909	-1,124293	-0,919696	-5,714009	-1,664922	-2,333340	-1,520050	12,283505	63,775868	7,171449	0,115645	1,174044	-0,422909	-93,286763	8,158412	-5,714009	0,115645	1,174044	-0,422909	-93,286763	8,158412	-5,714009
12:00:17,55	0,356087	3,197064	-0,074978	0,132975	0,231997	1,170040	0,116192	1,160276	-0,423363	-1,010168	-1,013388	-5,650831	-1,654487	-2,338733	-1,522437	12,068141	63,356298	7,177215	0,116192	1,160276	-0,423363	-92,091830	8,107651	-5,650831	0,116192	1,160276	-0,423363	-92,091830	8,107651	-5,650831
12:00:17,60	0,356087	3,197064	-0,074978	0,132975	0,231997	1,170040	0,115644	1,148543	-0,425750	-1,149265	-1,008191	-5,645066	-1,652569	-2,341870	-1,524404	11,958918	63,076741	7,189826	0,115644	1,148543	-0,425750	-91,309854	8,069867	-5,645066	0,115644	1,148543	-0,425750	-91,309854	8,069867	-5,645066
12:00:17,65	0,356087	3,197064	-0,074978	0,132975	0,231997	1,170040	0,117402	1,145312	-0,427717	-1,020513	-1,144777	-5,632455	-1,648873	-2,342590	-1,524430	11,826090	62,893002	7,224614	0,117402	1,145312	-0,427717	-90,927543	8,071255	-5,632455	0,117402	1,145312	-0,427717	-90,927543	8,071255	-5,632455
12:00:17,70	0,356087	3,197064	-0,074978	0,132975	0,231997	1,170040	0,118905	1,133676	-0,424661	-1,211524	-1,204120	-5,628113	-1,643243	-2,348990	-1,521348	11,735586	62,727562	7,194167	0,118905	1,133676	-0,424661	-90,205124	8,129911	-5,628113	0,118905	1,133676	-0,424661	-90,205124	8,129911	-5,628113
12:00:17,75	0,356087	3,197064	-0,074978	0,132975	0,231997	1,170040	0,116547	1,131192	-0,424257	-1,227657	-1,085927	-5,577033	-1,639913	-2,348190	-1,520944	11,682871	62,627462	7,245247	0,116547	1,131192	-0,424257	-90,026245	8,063040	-5,577033	0,116547	1,131192	-0,424257	-90,026245	8,063040	-5,577033
12:00:17,80	0,356087	3,197064	-0,074978	0,132975	0,231997	1,170040	0,116547	1,131192	-0,424257	-1,227657	-1,085927	-5,577033	-1,641946	-2,349157	-1,523688	11,599581	62,525166	7,263382	0,116547	1,131192	-0,424257	-90,026245	8,063040	-5,577033	0,116547	1,131192	-0,424257	-90,026245	8,063040	-5,577033
12:00:17,85	0,356087	3,197064	-0,074978	0,132975	0,231997	1,170040	0,118401	1,132470	-0,427000	-1,030985	-1,161318	-5,558898	-1,635520	-2,346676	-1,524106	11,611385	62,424527	7,218164	0,118401	1,132470	-0,427000	-89,929866	8,133136	-5,558898	0,118401	1,132470	-0,427000	-89,929866	8,133136	-5,558898
12:00:17,90	0,356087	3,197064	-0,074978	0,132975	0,231997	1,170040	0,120585	1,128766	-0,426994	-1,049079	-1,304552	-5,539550	-1,639830	-2,352900	-1,523681	11,538007	62,359197	7,282731	0,120585	1,128766	-0,426994	-89,657187	8,161355	-5,539550	0,120585	1,128766	-0,426994	-89,657187	8,161355	-5,539550
12:00:17,95	0,356087	3,197064	-0,074978	0,132975	0,231997	1,170040	0,120585	1,128766	-0,426994	-1,049079	-1,304552	-5,539550	-1,635207	-2,351919	-1,521762	11,514516	62,295874	7,261340	0,120585	1,128766	-0,426994	-89,657187	8,161355	-5,539550	0,120585	1,128766	-0,426994	-89,657187	8,161355	-5,539550
12:00:18,00	0,356087	3,197064	-0,074978	0,132975	0,231997	1,170040	0,117424	1,125253	-0,425075	-1,165161	-1,151492	-5,560940	-1,634657	-2,352530	-1,521382	11,506326	62,257587	7,250281	0,117424	1,125253	-0,425075	-89,497512	8,066269	-5,560940	0,117424	1,125253	-0,425075	-89,497512	8,066269	-5,560940
12:00:18,05	0,356087	3,197064	-0,074978	0,132975	0,231997	1,170040	0,117677	1,124471	-0,424695	-1,168590	-1,176738	-5,572000	-1,631833	-2,353152	-1,520990	11,469680	62,199065	7,268320	0,117677	1,124471	-0,424695	-89,439528	8,060942	-5,572000	0,117677	1,124471	-0,424695	-89,439528	8,060942	-5,572000
12:00:18,10	0,356087	3,197064	-0,074978	0,132975	0,231997	1,170040	0,116805	1,121714	-0,424303	-1,242909	-1,128869	-5,553960	-1,632486	-2,352904	-1,522171	11,448214	62,182204	7,263798	0,116805	1,121714	-0,424303	-89,297485	8,040284	-5,553960	0,116805	1,121714	-0,424303	-89,297485	8,040284	-5,553960
12:00:18,15	0,356087	3,197064	-0,074978	0,132975	0,231997	1,170040	0,116916	1,122404	-0,425484	-1,181721	-1,124504	-5,558482	-1,630176	-2,353902	-1,521770	11,443905	62,126315	7,271750	0,116916	1,122404	-0,425484	-89,290420	8,053397	-5,558482	0,116916	1,122404	-0,425484	-89,290420	8,053397	-5,558482
12:00:18,20	0,356087	3,197064	-0,074978	0,132975	0,231997	1,170040	0,116625	1,119904	-0,425083	-1,261158	-1,133601	-5,550530	-1,632124	-2,355781	-1,526837	11,384405	62,072633	7,282800	0,116625	1,119904	-0,425083	-89,173618	8,021480	-5,550530	0,116625	1,119904	-0,425083	-89,173618	8,021480	-5,550530
12:00:18,25	0,356087	3,197064	-0,074978	0,132975	0,231997	1,170040	0,119226	1,120652	-0,430150	-1,146034	-1,244172	-5,539480	-1,628558	-2,350488	-1,525290	11,414259	62,059748	7,277696	0,119226	1,120652	-0,430150	-89,117193	8,115099	-5,539480	0,119226	1,120652	-0,430150	-89,117193	8,115099	-5,539480
12:00:18,30	0,356087	3,197064	-0,074978	0,132975	0,231997	1,170040	0,112859	1,120210	-0,428603	-1,172793	-0,945375	-5,544585	-1,630341	-2,355158	-1,521394	11,393332	62,042108	7,278819	0,112859	1,120210	-0,428603	-89,109246	7,914071	-5,544585	0,112859	1,120210	-0,428603	-89,109246	7,914071	-5,544585
12:00:18,35	0,356087	3,197064	-0,074978	0,132975	0,231997	1,170040	0,117795	1,119419	-0,424707	-1,188176	-1,192749	-5,543461	-1,629250	-2,354101	-1,522176	11,375670	61,991362	7,287886	0,117795	1,119419	-0,424707	-89,062548	8,054180	-5,543461	0,117795	1,119419	-0,424707	-89,062548	8,054180	-5,543461
12:00:18,40	0,356087	3,197064	-0,074978	0,132975	0,231997	1,170040	0,116334	1,119003	-0,425489	-1,157026	-1,126865	-5,534394	-1,629997	-2,354554	-1,523377	11,311397	61,964820	7,278541	0,117100	1,119423	-0,426690	-88,954755	8,068075	-5,543739	0,117100	1,119423	-0,426690	-88,954755	8,068075	-5,543739
12:00:18,45	0,356087	3,197064	-0,074978	0,132975	0,231997	1,170040	0,117100	1,119423	-0,426690	-1,080066	-1,124289	-5,543739	-1,630598	-2,353694	-1,523369	11,315395	61,947976	7,292515	0,116657	1,120374	-0,426682	-88,967361	8,044443	-5,529766	0,116657	1,120374	-0,426682	-88,967361	8,044443	-5,529766
12:00:18,50	0,356087	3,197064	-0,074978	0,132975	0,231997	1,170040	0,116657	1,120374	-0,426682	-1,018038	-1,113121	-5,529766	-1,627617	-2,356034	-1,524096	11,338597	61,928438	7,326177	0,117192	1,116622	-0,427409	-88,862616	8,028752	-5,496103	0,117192	1,116622	-0,427409	-88,862616	8,028752	-5,496103
12:00:18,55	0,356087	3,197064	-0,074978	0,132975	0,231997	1,170040	0,117192	1,116622	-0,427409	-1,207819	-1,170793	-5,496103	-1,627132	-2,357373	-1,523378	11,293290	61,883653	7,266514	0,118109	1,115532	-0,426691	-88,772312	8,069910	-5,555766	0,118109	1,115532	-0,426691	-88,772312	8,069910	-5,555766
12:00:18,60	0,356087	3,197064	-0,074978	0,132975	0,231997	1,170040	0,118109	1,115532	-0,426691	-1,203019	-1,201658	-5,555766	-1,628361	-2,356668	-1,523366	11,273729	61,888961	7,300686	0,118109	1,115532	-0,426691	-88,772312	8,069910	-5,555766	0,118109	1,115532	-0,426691	-88,772312	8,069910	-5,555766
12:00:18,65	0,356087	3,197064	-0,074978	0,132975	0,231997	1,170040	0,118113	1,116949	-0,426679	-1,124175	-1,182287	-5,521594	-1,627709	-2,355286	-1,521795	11,314269	61,860326	7,303560	0,116591	1,117075	-0,425108	-88,803483	7,999835	-5,518721	0,116591	1,117075	-0,425108	-88,803483	7,999835	-5,518721
12:00:18,70	0,356087	3,197064	-0,074978	0,132975	0,231997	1,170040	0,116591	1,117075	-0,425108	-1,113084	-1,152522	-5,518721	-1,624848	-2,350951	-1,522999	11,294388	61,837090	7,285509	0,116591	1,117075	-0,425108	-88,803483	7,999835	-5,518721	0,116591	1,117075	-0,425108	-88,803483	7,999835	-5,518721
12:00:18,75	0,356087	3,197064	-0,074978	0,132975	0,231997	1,170040	0,111406	1,116765	-0,426312	-1,099124	-0,877305	-5,536771	-1,626105	-2,356298	-1,522221	11,241711	61,839482	7,289488	0,116665	1,115180	-0,425534	-88,698932	8,054223	-5,532792	0,116665	1,115180	-0,425534	-88,698932	8,054223	-5,532792
12:00:18,80	0,356087	3,197064	-0,074978	0,132975	0,231997	1,170040	0,116665	1,115180	-0,425534	-1,157300	-1,103979	-5,532792	-1,626611	-2,355449	-1,523369	11,290999	61,822564	7,289177	0,116183	1,116043	-0,426682	-88,731784	7,990295	-5,533103	0,116183	1,116043	-0,426682	-88,731784	7,990295	-5,533103
12:00:18,85	0,356087	3,197064	-0,074978	0,132975	0,231997	1,170040	0,116183	1,116043	-0,426682	-1,122437	-1,130037	-5,533103	-1,623791	-2,361564	-1,520639	11,235187	61,754674	7,295185	0,120069	1,110544	-0,423952	-88,499358	8,107670	-5,527096	0,120069	1,110544	-0,423952	-88,499358	8,107670	-5,527096
12:00:18,90	0,356087	3,197064	-0,074978	0,132975	0,231997	1,170040	0,120069	1,110544	-0,423952	-1,321689	-1,317731	-5,527096	-1,624986	-2,352020	-1,520693	11,238929	61,788577	7,278094	0,120069	1,110544	-0,423952	-88,499358	8,107670	-5,527096	0,120069	1,110544	-0,423952	-88,499358	8,107670	-5,527096
12:00:18,95	0,356087	3,197064	-0,074978	0,132975	0,231997	1,170040	0,112401	1,116350	-0,424006	-1,050989	-0,905281	-5,544186	-1,625637	-2,356992	-1,521069	11,199204	61,788286	7,292407	0,112401	1,116350	-0,424006	-88,684459	7,918177	-5,544186	0,112401	1,116350	-0,424006	-88,684459	7,918177	-5,544186
12:00:19,00	0,356087	3,197064	-0,074978	0,132975	0,231997	1,170040	0,117032	1,114428	-0,424382	-1,130796	-1,111844	-5,529873	-1,626228	-2,356793	-1,520297	11,200257	61,777955	7,286678	0,117032	1,114428	-0,424382	-88,613423	8,075159	-5,529873	0,117032	1,114428	-0,424382	-88,613423	8,075159	-5,529873
12:00:19,05	0,356087	3,197064	-0,074978	0,132975	0,231997	1,170040	0,117155	1,115040	-0,423610	-1,090575	-1,124314	-5,535602	-1,623320	-2,356425	-1,522631	11,196184	61,754929	7,283115	0,115382	1,112705	-0,425944	-88,537354	8,017369	-5,539166	0,115382	1,112705	-0,425944	-88,537354	8,017369	-5,539166
12:00:19,10	0,356087	3,197064	-0,074978	0,132975	0,231997	1,170040	0,115382	1,112705	-0,425944	-1,190017	-1,040103	-5,539166	-1,621447	-2,355552	-1,520279	11,245624	61,746994	7,281374	0,113690	1,111520	-0,423592	-88,523791	7,925759	-5,540906	0,113690	1,111520	-0,423592	-88,523791	7,925759	-5,540906
12:00:19,15	0,356087	3,197064	-0,074978	0,132975	0,231997	1,170040	0,113690	1,111520	-0,423592	-1,269502	-0,998926	-5,540906	-1,621565	-2,358419	-1,524162	11,209948	61,695193	7,291689	0,113690	1,111520	-0,423592	-88,523791	7,925759	-5,540906	0,113690	1,111520	-0,423592	-88,523791	7,925759	-5,540906
12:00:19,20	0,356087	3,197064	-0,074978	0,132975	0,231997	1,170040	0,116232	1,110188	-0,427475	-1,276035	-1,126096	-5,530592	-1,625077	-2,357792	-1,521847	11,207275	61,720783	7,280923	0,117445	1,113543	-0,425160	-88,535548	8,045365	-5,541357	0,117445	1,113543	-0,425160	-88,535548	8,045365	-5,541357
12:00:19,25	0,356087	3,197064	-0,074978	0,132975	0,231997	1,170040	0,117445	1,113543	-0,425160	-1,122389	-1,174064	-5,541357	-1,625136	-2,357880	-1,521433	11,189843	61,704661	7,323917	0,117445	1,113543	-0,425160	-88,535548	8,045365	-5,541357	0,117445	1,113543	-0,425160	-88,535548	8,045365	-5,541357
12:00:19,30	0,356087	3,197064	-0,074978	0,132975	0,231997	1,170040	0,117551	1,113550	-0,424746	-1,099375	-1,172528	-5,498363	-1,623983	-2,359954	-1,523791	11,180507	61,679906	7,280940	0,117551	1,113550	-0,424746	-88,513042	8,055203	-5,498363	0,117551	1,113550	-0,424746	-88,513042	8,055203	-5,498363
12:00:19,35	0,356087	3,197064	-0,074978	0,132975	0,231997	1,170040	0,118770	1,111515	-0,427104	-1,179099	-1,240231	-5,541340	-1,618663	-2,358117	-1,523029	11,188793	61,681951	7,257423	0,118770	1,111515	-0,427104	-88,433002	8,083225	-5,541340	0,118770	1,111515	-0,427104	-88,433002	8,083225	-5,541340
12:00:19,41	0,356087	3,197064	-0,074978	0,132975	0,231997	1,170040	0,114519	1,107826	-0,426341	-1,376822	-1,025325	-5,564857	-1,622901	-2,360181	-1,521052	11,145610	61,648847	7,322397	0,114519	1,107826	-0,426341	-88,341167	7,964416	-5,564857	0,114519	1,107826	-0,426341	-88,341167	7,964416	-5,564857
12:00:19,46	0,356087	3,197064	-0,074978	0,132975	0,231997	1,170040	0,112751	1,110239	-0,427119	-1,256297	-0,925201	-5,544490	-1,619893	-2,358421	-1,522212	11,181863	61,645207	7,313704	0,112751	1,110239	-0,427119	-88,410053	7,925782	-5,544490	0,112751	1,110239	-0,427119	-88,410053	7,925782	-5,544490
12:00:19,51	0,356087	3,197064	-0,074978	0,132975	0,231997	1,170040	0,115397	1,108740	-0,425525	-1,294033	-1,083371	-5,508576	-1,625937	-2,358785	-1,518357	11,106949	61,636126	7,325275	0,115397	1,108740	-0,425525	-88,330089	7,975324	-5,508576	0,115397	1,108740	-0,425525	-88,330089	7,975324	-5,508576
12:00:19,56	0,356087	3,197064	-0,074978	0,132975	0,231997	1,170040	0,118734	1,113791	-0,421670	-0,986035	-1,196557	-5,497006	-1,637584	-2,325905	-1,533488	12,699237	62,243138	7,122393	0,118734	1,113791	-0,421670	-88,418631	8,124091	-5,497006	0,118734	1,113791	-0,421670	-88,418631	8,124091	-5,497006
12:00:19,61	0,356087	3,197064	-0,074978	0,132975	0,231997	1,170040	0,096083	1,140318	-0,436801	-0,928451	-1,094158	-5,699887	-1,701051	-2,341035	-1,459857	11,838815	65,860790	6,888703	0,096083	1,140318	-0,436801	-90,443435	6,448383	-5,699887	0,096083	1,140318	-0,436801	-90,443435	6,448383	-5,699887
12:00:19,66	0,356087	3,196883	-0,074979	0,132980	0,231992	1,220041	0,138872	1,185753	-0,360892	-1,185707	-0,706340	-5,949317	-1,698326	-2,340244	-1,457579	11,746373	65,818424	6,872963	0,138872	1,185753	-0,360892	-94,267306	10,195139	-5,949317	0,138872	1,185753	-0,360892	-94,267306	10,195139	-5,949317
12:00:19,71	0,356087	3,196883	-0,074979	0,132980	0,231992	1,220041	0,138872	1,185753	-0,360892	-1,185707	-0,706340	-5,949317	-1,696709	-2,345496	-1,461828	11,699794	65,745884	6,902275	0,142612	1,181726	-0,365141	-94,074483	10,298309	-5,920005	0,142612	1,181726	-0,365141	-94,074483	10,298309	-5,920005
12:00:19,76	0,356087	3,196883	-0,074979	0,132980	0,231992	1,220041	0,142612	1,181726	-0,365141	-1,308996	-0,896734	-5,920005	-1,696906	-2,342305	-1,462216	11,663903	65,625780	6,943079	0,142612	1,181726	-0,365141	-94,074483	10,298309	-5,920005	0,142612	1,181726	-0,365141	-94,074483	10,298309	-5,920005
12:00:19,81	0,356087	3,196883	-0,074979	0,132980	0,231992	1,220041	0,139947	1,183493	-0,365529	-1,095161	-0,787122	-5,879202	-1,691902	-2,348030	-1,460343	11,542270	65,501791	6,881091	0,139947	1,183493	-0,365529	-93,999344	10,198716	-5,879202	0,139947	1,183493	-0,365529	-93,999344	10,198716	-5,879202
12:00:19,86	0,356087	3,196883	-0,074979	0,132980	0,231992	1,220041	0,142403	1,176296	-0,363656	-1,301208	-0,871508	-5,941189	-1,690825	-2,349116	-1,462235	11,531768	65,422038	6,947652	0,142403	1,176296	-0,363656	-93,640432	10,307151	-5,941189	0,142403	1,176296	-0,363656	-93,640432	10,307151	-5,941189
12:00:19,91	0,356087	3,196883	-0,074979	0,132980	0,231992	1,220041	0,142805	1,174821	-0,365548	-1,303606	-0,923200	-5,874628	-1,689842	-2,347930	-1,465004	11,463641	65,374452	6,929479	0,142805	1,174821	-0,365548	-93,527017	10,287026	-5,874628	0,142805	1,174821	-0,365548	-93,527017	10,287026	-5,874628
12:00:19,96	0,356087	3,196883	-0,074979	0,132980	0,231992	1,220041	0,141287	1,174562	-0,368317	-1,241768	-0,809012	-5,892802	-1,690003	-2,350782	-1,462698	11,411782	65,267642	6,910201	0,143837	1,173275	-0,366011	-93,292368	10,341066	-5,912080	0,143837	1,173275	-0,366011	-93,292368	10,341066	-5,912080
12:00:20,01	0,356087	3,196883	-0,074979	0,132980	0,231992	1,220041	0,143837	1,173275	-0,366011	-1,190248	-0,950113	-5,912080	-1,688271	-2,356370	-1,467482	11,090759	65,335239	6,913201	0,143837	1,173275	-0,366011	-93,292368	10,341066	-5,912080	0,143837	1,173275	-0,366011	-93,292368	10,341066	-5,912080
12:00:20,06	0,356087	3,196883	-0,074979	0,132980	0,231992	1,220041	0,147810	1,168982	-0,370795	-1,311542	-0,844921	-5,909079	-1,700335	-2,314508	-1,509473	13,414313	65,896848	6,777097	0,147810	1,168982	-0,370795	-93,076617	10,758177	-5,909079	0,147810	1,168982	-0,370795	-93,076617	10,758177	-5,909079
12:00:20,11	0,356087	3,196883	-0,074979	0,132980	0,231992	1,220041	0,117589	1,200360	-0,412786	-1,328024	-1,004851	-6,045183	-1,750823	-2,319461	-1,484245	13,016872	68,562423	6,536511	0,117589	1,200360	-0,412786	-95,556283	8,225854	-6,045183	0,117589	1,200360	-0,412786	-95,556283	8,225854	-6,045183
12:00:20,16	0,355968	3,197002	-0,074977	0,132977	0,231982	1,270014	0,154411	1,225374	-0,386255	-1,296952	-0,843113	-6,257174	-1,740409	-2,333890	-1,482942	12,250830	68,034671	6,565107	0,154411	1,225374	-0,386255	-97,488826	11,278172	-6,257174	0,154411	1,225374	-0,386255	-97,488826	11,278172	-6,257174
12:00:20,21	0,355968	3,197002	-0,074977	0,132977	0,231982	1,270014	0,150972	1,218737	-0,386690	-1,132272	-0,737071	-6,220554	-1,732941	-2,334230	-1,483377	12,058975	67,556768	6,601727	0,150972	1,218737	-0,386690	-96,803143	11,114230	-6,220554	0,150972	1,218737	-0,386690	-96,803143	11,114230	-6,220554
12:00:20,26	0,355968	3,197002	-0,074977	0,132977	0,231982	1,270014	0,153790	1,207197	-0,387129	-1,261730	-0,839266	-6,185947	-1,724356	-2,342441	-1,483817	11,785277	67,171352	6,636333	0,153790	1,207197	-0,387129	-96,026699	11,233218	-6,185947	0,153790	1,207197	-0,387129	-96,026699	11,233218	-6,185947
12:00:20,31	0,355968	3,197002	-0,074977	0,132977	0,231982	1,270014	0,153790	1,207197	-0,387129	-1,261730	-0,839266	-6,185947	-1,717555	-2,344126	-1,486184	11,750682	66,896379	6,586640	0,151849	1,200465	-0,389497	-95,592865	11,074254	-6,235640	0,151849	1,200465	-0,389497	-95,592865	11,074254	-6,235640
12:00:20,36	0,355968	3,197002	-0,074977	0,132977	0,231982	1,270014	0,159433	1,196645	-0,393766	-1,300030	-1,199700	-6,176150	-1,718039	-2,352604	-1,490453	11,588091	66,695834	6,646130	0,159433	1,196645	-0,393766	-95,236668	11,315770	-6,176150	0,159433	1,196645	-0,393766	-95,236668	11,315770	-6,176150
12:00:20,41	0,355968	3,197002	-0,074977	0,132977	0,231982	1,270014	0,152215	1,191623	-0,389531	-1,385924	-0,834982	-6,176176	-1,710082	-2,348864	-1,486218	11,509641	66,538790	6,646104	0,152215	1,191623	-0,389531	-94,928367	11,113929	-6,176176	0,152215	1,191623	-0,389531	-94,928367	11,113929	-6,176176
12:00:20,46	0,355968	3,197002	-0,074977	0,132977	0,231982	1,270014	0,152215	1,191623	-0,389531	-1,385924	-0,834982	-6,176176	-1,708981	-2,350152	-1,487784	11,504290	66,442696	6,624652	0,152215	1,191623	-0,389531	-94,928367	11,113929	-6,176176	0,152215	1,191623	-0,389531	-94,928367	11,113929	-6,176176
12:00:20,51	0,355968	3,197002	-0,074977	0,132977	0,231982	1,270014	0,152781	1,190026	-0,391096	-1,383095	-0,907786	-6,197628	-1,705827	-2,350428	-1,491691	11,372752	66,345806	6,669389	0,152781	1,190026	-0,391096	-94,800140	11,085495	-6,197628	0,152781	1,190026	-0,391096	-94,800140	11,085495	-6,197628
12:00:20,56	0,355968	3,197002	-0,074977	0,132977	0,231982	1,270014	0,151442	1,187157	-0,395004	-1,382607	-0,772711	-6,152891	-1,706474	-2,351521	-1,489756	11,368468	66,257733	6,655470	0,151442	1,187157	-0,395004	-94,574433	11,115493	-6,152891	0,151442	1,187157	-0,395004	-94,574433	11,115493	-6,152891
12:00:20,61	0,355968	3,197002	-0,074977	0,132977	0,231982	1,270014	0,152712	1,187171	-0,393069	-1,303488	-0,879086	-6,166810	-1,708365	-2,352450	-1,488604	11,330759	66,187925	6,657301	0,154463	1,188344	-0,391917	-94,448150	11,152964	-6,164979	0,154463	1,188344	-0,391917	-94,448150	11,152964	-6,164979
12:00:20,66	0,355968	3,197002	-0,074977	0,132977	0,231982	1,270014	0,154463	1,188344	-0,391917	-1,163182	-0,972352	-6,164979	-1,707887	-2,352949	-1,488981	11,294533	66,152940	6,690707	0,154463	1,188344	-0,391917	-94,448150	11,152964	-6,164979	0,154463	1,188344	-0,391917	-94,448150	11,152964	-6,164979
12:00:20,71	0,355968	3,197002	-0,074977	0,132977	0,231982	1,270014	0,154655	1,187681	-0,392294	-1,149242	-0,968491	-6,131573	-1,700274	-2,352179	-1,490535	11,303852	66,076323	6,675997	0,150182	1,181472	-0,393848	-94,155941	11,007040	-6,146283	0,150182	1,181472	-0,393848	-94,155941	11,007040	-6,146283
12:00:20,76	0,355968	3,197002	-0,074977	0,132977	0,231982	1,270014	0,150182	1,181472	-0,393848	-1,410417	-0,782280	-6,146283	-1,702201	-2,354022	-1,490552	11,262170	65,967611	6,672347	0,150182	1,181472	-0,393848	-94,155941	11,007040	-6,146283	0,150182	1,181472	-0,393848	-94,155941	11,007040	-6,146283
12:00:20,81	0,355968	3,197002	-0,074977	0,132977	0,231982	1,270014	0,152742	1,182219	-0,393864	-1,256550	-0,933613	-6,149934	-1,702317	-2,355735	-1,493655	11,208660	65,980671	6,704000	0,152742	1,182219	-0,393864	-94,060765	11,056597	-6,149934	0,152742	1,182219	-0,393864	-94,060765	11,056597	-6,149934
12:00:20,86	0,355968	3,197002	-0,074977	0,132977	0,231982	1,270014	0,154283	1,181463	-0,396968	-1,280419	-0,960901	-6,118280	-1,699442	-2,358750	-1,492110	11,195558	65,883311	6,675899	0,155457	1,177466	-0,395422	-93,828488	11,144093	-6,146381	0,155457	1,177466	-0,395422	-93,828488	11,144093	-6,146381
12:00:20,91	0,355968	3,197002	-0,074977	0,132977	0,231982	1,270014	0,155457	1,177466	-0,395422	-1,397417	-1,059276	-6,146381	-1,701200	-2,355183	-1,490165	11,206240	65,887871	6,694358	0,153247	1,180772	-0,393478	-93,925387	11,078553	-6,127922	0,153247	1,180772	-0,393478	-93,925387	11,078553	-6,127922
12:00:20,96	0,355968	3,197002	-0,074977	0,132977	0,231982	1,270014	0,152849	1,177108	-0,393892	-1,351935	-0,899907	-6,137891	-1,697828	-2,356671	-1,490579	11,142937	65,839672	6,684389	0,152849	1,177108	-0,393892	-93,754895	11,098733	-6,137891	0,152849	1,177108	-0,393892	-93,754895	11,098733	-6,137891
12:00:21,01	0,355968	3,197002	-0,074977	0,132977	0,231982	1,270014	0,152849	1,177108	-0,393892	-1,351935	-0,899907	-6,137891	-1,697236	-2,358562	-1,490196	11,145885	65,811167	6,663653	0,152849	1,177108	-0,393892	-93,754895	11,098733	-6,137891	0,152849	1,177108	-0,393892	-93,754895	11,098733	-6,137891
12:00:21,06	0,355968	3,197002	-0,074977	0,132977	0,231982	1,270014	0,154191	1,175650	-0,393509	-1,404551	-0,986519	-6,158627	-1,694402	-2,360542	-1,488229	11,108719	65,756038	6,700030	0,154191	1,175650	-0,393509	-93,693040	11,117502	-6,158627	0,154191	1,175650	-0,393509	-93,693040	11,117502	-6,158627
12:00:21,11	0,355968	3,197002	-0,074977	0,132977	0,231982	1,270014	0,154488	1,172205	-0,391542	-1,517325	-0,997348	-6,122251	-1,696117	-2,357554	-1,492510	11,150623	65,747425	6,687540	0,152759	1,175185	-0,395823	-93,627887	11,043567	-6,134741	0,152759	1,175185	-0,395823	-93,627887	11,043567	-6,134741
12:00:21,16	0,355968	3,197002	-0,074977	0,132977	0,231982	1,270014	0,152759	1,175185	-0,395823	-1,375893	-0,948008	-6,134741	-1,693289	-2,359170	-1,492512	11,126752	65,646748	6,684810	0,152759	1,175185	-0,395823	-93,627887	11,043567	-6,134741	0,152759	1,175185	-0,395823	-93,627887	11,043567	-6,134741
12:00:21,21	0,355968	3,197002	-0,074977	0,132977	0,231982	1,270014	0,152744	1,171927	-0,395825	-1,446164	-0,976918	-6,137470	-1,697436	-2,360487	-1,493308	11,092161	65,707464	6,681838	0,155958	1,174860	-0,396621	-93,555456	11,158983	-6,140443	0,155958	1,174860	-0,396621	-93,555456	11,158983	-6,140443
12:00:21,26	0,355968	3,197002	-0,074977	0,132977	0,231982	1,270014	0,155958	1,174860	-0,396621	-1,328914	-1,083693	-6,140443	-1,693343	-2,357188	-1,489765	11,107388	65,650055	6,741870	0,155958	1,174860	-0,396621	-93,555456	11,158983	-6,140443	0,155958	1,174860	-0,396621	-93,555456	11,158983	-6,140443
12:00:21,31	0,355968	3,197002	-0,074977	0,132977	0,231982	1,270014	0,151054	1,172965	-0,393078	-1,385376	-0,870609	-6,080410	-1,695122	-2,359412	-1,492914	11,091576	65,661186	6,690371	0,151054	1,172965	-0,393078	-93,463121	10,987153	-6,080410	0,151054	1,172965	-0,393078	-93,463121	10,987153	-6,080410
12:00:21,36	0,355968	3,197002	-0,074977	0,132977	0,231982	1,270014	0,153870	1,173394	-0,396227	-1,364801	-0,997792	-6,131909	-1,695820	-2,359380	-1,492889	11,063510	65,615277	6,742354	0,153870	1,173394	-0,396227	-93,476225	11,081041	-6,131909	0,153870	1,173394	-0,396227	-93,476225	11,081041	-6,131909
12:00:21,41	0,355968	3,197002	-0,074977	0,132977	0,231982	1,270014	0,154191	1,174014	-0,396201	-1,278762	-1,013117	-6,079926	-1,694697	-2,357841	-1,491382	11,025159	65,642341	6,709205	0,154191	1,174014	-0,396201	-93,438866	11,090891	-6,079926	0,154191	1,174014	-0,396201	-93,438866	11,090891	-6,079926
12:00:21,46	0,355968	3,197002	-0,074977	0,132977	0,231982	1,270014	0,152297	1,173811	-0,394695	-1,293572	-0,867882	-6,113075	-1,696404	-2,357017	-1,490985	11,057401	65,633999	6,708192	0,152297	1,173811	-0,394695	-93,437754	11,087444	-6,113075	0,152297	1,173811	-0,394695	-93,437754	11,087444	-6,113075
12:00:21,51	0,355968	3,197002	-0,074977	0,132977	0,231982	1,270014	0,152437	1,175702	-0,394298	-1,204162	-0,907267	-6,114088	-1,694123	-2,358708	-1,488676	11,027434	65,584641	6,681432	0,152761	1,172881	-0,391989	-93,364267	11,068916	-6,140849	0,152761	1,172881	-0,391989	-93,364267	11,068916	-6,140849
12:00:21,56	0,355968	3,197002	-0,074977	0,132977	0,231982	1,270014	0,152761	1,172881	-0,391989	-1,293121	-0,922822	-6,140849	-1,691219	-2,359763	-1,490177	11,028125	65,548844	6,739679	0,152761	1,172881	-0,391989	-93,364267	11,068916	-6,140849	0,152761	1,172881	-0,391989	-93,364267	11,068916	-6,140849
12:00:21,61	0,355968	3,197002	-0,074977	0,132977	0,231982	1,270014	0,152223	1,169838	-0,393490	-1,420705	-0,913324	-6,082601	-1,688804	-2,359710	-1,492137	11,056704	65,541383	6,697157	0,152223	1,169838	-0,393490	-93,252970	11,036152	-6,082601	0,152223	1,169838	-0,393490	-93,252970	11,036152	-6,082601
12:00:21,66	0,355968	3,197002	-0,074977	0,132977	0,231982	1,270014	0,150969	1,167773	-0,395450	-1,535890	-0,876627	-6,125123	-1,689457	-2,356910	-1,492896	11,052509	65,508244	6,740510	0,150969	1,167773	-0,395450	-93,206087	10,974455	-6,125123	0,150969	1,167773	-0,395450	-93,206087	10,974455	-6,125123
12:00:21,71	0,355968	3,197002	-0,074977	0,132977	0,231982	1,270014	0,148871	1,169739	-0,396209	-1,402869	-0,780455	-6,081770	-1,689548	-2,359033	-1,490215	10,997757	65,501923	6,709837	0,148871	1,169739	-0,396209	-93,227385	10,905915	-6,081770	0,148871	1,169739	-0,396209	-93,227385	10,905915	-6,081770
12:00:21,76	0,355968	3,197002	-0,074977	0,132977	0,231982	1,270014	0,150755	1,168756	-0,393528	-1,421122	-0,834158	-6,112443	-1,694779	-2,359388	-1,492134	11,030079	65,519199	6,729650	0,150755	1,168756	-0,393528	-93,168492	11,000094	-6,112443	0,150755	1,168756	-0,393528	-93,168492	11,000094	-6,112443
12:00:21,81	0,355968	3,197002	-0,074977	0,132977	0,231982	1,270014	0,153678	1,173109	-0,395447	-1,225915	-1,005498	-6,092630	-1,690146	-2,360896	-1,489425	10,995085	65,482004	6,718056	0,153678	1,173109	-0,395447	-93,314956	11,058195	-6,092630	0,153678	1,173109	-0,395447	-93,314956	11,058195	-6,092630
12:00:21,86	0,355968	3,197002	-0,074977	0,132977	0,231982	1,270014	0,152667	1,168343	-0,392738	-1,424036	-0,941253	-6,104224	-1,690168	-2,361697	-1,491756	10,997167	65,452790	6,713550	0,153372	1,167961	-0,395069	-93,104563	11,045394	-6,108731	0,153372	1,167961	-0,395069	-93,104563	11,045394	-6,108731
12:00:21,91	0,355968	3,197002	-0,074977	0,132977	0,231982	1,270014	0,153372	1,167961	-0,395069	-1,419648	-0,994311	-6,108731	-1,691913	-2,361426	-1,491711	11,015315	65,451050	6,766315	0,153372	1,167961	-0,395069	-93,104563	11,045394	-6,108731	0,153372	1,167961	-0,395069	-93,104563	11,045394	-6,108731
12:00:21,96	0,355968	3,197002	-0,074977	0,132977	0,231982	1,270014	0,154010	1,169607	-0,395024	-1,341596	-1,044072	-6,055965	-1,691367	-2,359610	-1,491759	10,989586	65,467713	6,728745	0,154010	1,169607	-0,395024	-93,155763	11,045715	-6,055965	0,154010	1,169607	-0,395024	-93,155763	11,045715	-6,055965
12:00:22,01	0,355968	3,197002	-0,074977	0,132977	0,231982	1,270014	0,152164	1,170043	-0,395072	-1,320514	-0,917453	-6,093535	-1,687857	-2,364644	-1,489047	10,972736	65,416491	6,691571	0,152164	1,170043	-0,395072	-93,168871	11,027402	-6,093535	0,152164	1,170043	-0,395072	-93,168871	11,027402	-6,093535
12:00:22,06	0,355968	3,197002	-0,074977	0,132977	0,231982	1,270014	0,154769	1,164487	-0,392360	-1,556650	-1,063926	-6,130709	-1,687316	-2,358010	-1,492940	10,974252	65,429631	6,719649	0,154769	1,164487	-0,392360	-92,968849	11,085413	-6,130709	0,154769	1,164487	-0,392360	-92,968849	11,085413	-6,130709
12:00:22,11	0,355968	3,197002	-0,074977	0,132977	0,231982	1,270014	0,148753	1,167335	-0,396253	-1,420677	-0,745837	-6,102631	-1,684400	-2,359301	-1,491355	10,974208	65,380908	6,746507	0,148753	1,167335	-0,396253	-93,056466	10,931246	-6,102631	0,148753	1,167335	-0,396253	-93,056466	10,931246	-6,102631
12:00:22,16	0,355968	3,197002	-0,074977	0,132977	0,231982	1,270014	0,148414	1,164164	-0,394668	-1,543342	-0,752533	-6,075773	-1,690893	-2,361058	-1,492957	10,955077	65,396979	6,698359	0,153182	1,168909	-0,396270	-93,060308	11,048893	-6,123921	0,153182	1,168909	-0,396270	-93,060308	11,048893	-6,123921
12:00:22,22	0,355968	3,197002	-0,074977	0,132977	0,231982	1,270014	0,153182	1,168909	-0,396270	-1,300973	-0,975862	-6,123921	-1,692110	-2,357979	-1,491800	10,952338	65,372947	6,706850	0,153182	1,168909	-0,396270	-93,060308	11,048893	-6,123921	0,153182	1,168909	-0,396270	-93,060308	11,048893	-6,123921
12:00:22,27	0,355968	3,197002	-0,074977	0,132977	0,231982	1,270014	0,151124	1,171502	-0,395113	-1,143928	-0,878488	-6,115430	-1,688554	-2,361270	-1,490611	10,954287	65,367050	6,710889	0,151124	1,171502	-0,395113	-93,106853	10,984712	-6,115430	0,151124	1,171502	-0,395113	-93,106853	10,984712	-6,115430
12:00:22,32	0,355968	3,197002	-0,074977	0,132977	0,231982	1,270014	0,152195	1,166777	-0,393924	-1,385525	-0,938836	-6,111391	-1,691506	-2,360354	-1,485565	10,935968	65,393343	6,723011	0,152195	1,166777	-0,393924	-92,977493	11,008466	-6,111391	0,152195	1,166777	-0,393924	-92,977493	11,008466	-6,111391
12:00:22,37	0,355968	3,197002	-0,074977	0,132977	0,231982	1,270014	0,152878	1,169792	-0,388878	-1,242362	-0,945340	-6,099270	-1,719849	-2,328594	-1,438545	12,515561	66,979678	6,501070	0,152878	1,169792	-0,388878	-93,070999	11,055578	-6,099270	0,152878	1,169792	-0,388878	-93,070999	11,055578	-6,099270
12:00:22,42	0,355968	3,197002	-0,074977	0,132977	0,231982	1,270014	0,139544	1,210217	-0,341858	-1,303827	-0,826797	-6,321210	-1,761117	-2,334053	-1,470784	12,210131	69,423054	6,264682	0,139544	1,210217	-0,341858	-96,305882	10,127440	-6,321210	0,139544	1,210217	-0,341858	-96,305882	10,127440	-6,321210
12:00:22,47	0,356059	3,196956	-0,074968	0,132983	0,232000	1,320017	0,164906	1,243227	-0,374097	-1,550632	-0,659406	-6,557598	-1,768559	-2,345988	-1,474061	11,678342	69,602191	6,313585	0,164906	1,243227	-0,374097	-99,143949	12,285722	-6,557598	0,164906	1,243227	-0,374097	-99,143949	12,285722	-6,557598
12:00:22,52	0,356059	3,196956	-0,074968	0,132983	0,232000	1,320017	0,178963	1,243704	-0,377374	-1,415066	-0,840260	-6,508696	-1,765285	-2,346570	-1,475258	11,596818	69,489079	6,312007	0,177830	1,240578	-0,378571	-98,824276	13,192362	-6,510273	0,177830	1,240578	-0,378571	-98,824276	13,192362	-6,510273
12:00:22,57	0,356059	3,196956	-0,074968	0,132983	0,232000	1,320017	0,177830	1,240578	-0,378571	-1,438897	-0,767293	-6,510273	-1,769048	-2,348719	-1,472949	11,514077	69,398149	6,326951	0,177830	1,240578	-0,378571	-98,824276	13,192362	-6,510273	0,177830	1,240578	-0,378571	-98,824276	13,192362	-6,510273
12:00:22,62	0,356059	3,196956	-0,074968	0,132983	0,232000	1,320017	0,181503	1,239650	-0,379001	-1,245426	-0,929433	-6,496094	-1,766318	-2,350215	-1,475688	11,450940	69,294168	6,326186	0,181503	1,239650	-0,379001	-98,557943	13,318587	-6,496094	0,181503	1,239650	-0,379001	-98,557943	13,318587	-6,496094
12:00:22,67	0,356059	3,196956	-0,074968	0,132983	0,232000	1,320017	0,181503	1,239650	-0,379001	-1,245426	-0,929433	-6,496094	-1,758322	-2,351207	-1,476857	11,372906	69,189174	6,349796	0,181503	1,239650	-0,379001	-98,557943	13,318587	-6,496094	0,181503	1,239650	-0,379001	-98,557943	13,318587	-6,496094
12:00:22,72	0,356059	3,196956	-0,074968	0,132983	0,232000	1,320017	0,178365	1,232229	-0,380170	-1,501361	-0,751135	-6,472484	-1,762533	-2,352947	-1,474162	11,343051	69,123497	6,330838	0,178365	1,232229	-0,380170	-98,231348	13,250492	-6,472484	0,178365	1,232229	-0,380170	-98,231348	13,250492	-6,472484
12:00:22,77	0,356059	3,196956	-0,074968	0,132983	0,232000	1,320017	0,181977	1,235006	-0,377475	-1,285152	-0,945961	-6,491442	-1,759113	-2,352860	-1,475339	11,326910	69,020033	6,319320	0,181977	1,235006	-0,377475	-98,233134	13,339236	-6,491442	0,181977	1,235006	-0,377475	-98,233134	13,339236	-6,491442
12:00:22,82	0,356059	3,196956	-0,074968	0,132983	0,232000	1,320017	0,180192	1,232088	-0,378652	-1,339219	-0,890879	-6,502961	-1,755289	-2,352059	-1,473419	11,182778	69,047104	6,374576	0,180192	1,232088	-0,378652	-98,058131	13,254172	-6,502961	0,180192	1,232088	-0,378652	-98,058131	13,254172	-6,502961
12:00:22,87	0,356059	3,196956	-0,074968	0,132983	0,232000	1,320017	0,177585	1,229177	-0,376731	-1,441996	-0,616994	-6,447704	-1,764745	-2,306848	-1,515287	13,953685	69,444582	6,142276	0,177585	1,229177	-0,376731	-97,932354	13,323463	-6,447704	0,177585	1,229177	-0,376731	-97,932354	13,323463	-6,447704
12:00:22,92	0,356059	3,196956	-0,074968	0,132983	0,232000	1,320017	0,143160	1,259971	-0,418600	-1,570358	-1,027783	-6,680004	-1,822414	-2,308188	-1,524921	13,808220	72,260067	5,943792	0,143160	1,259971	-0,418600	-100,478090	10,210241	-6,680004	0,143160	1,259971	-0,418600	-100,478090	10,210241	-6,680004
12:00:22,97	0,355964	3,197009	-0,074980	0,132972	0,231963	1,370035	0,180196	1,291387	-0,429720	-1,419639	-0,910693	-6,875319	-1,810470	-2,323215	-1,526407	12,925836	71,750302	5,946961	0,180196	1,291387	-0,429720	-102,793487	13,234719	-6,875319	0,180196	1,291387	-0,429720	-102,793487	13,234719	-6,875319
12:00:23,02	0,355964	3,197009	-0,074980	0,132972	0,231963	1,370035	0,180196	1,291387	-0,429720	-1,419639	-0,910693	-6,875319	-1,798096	-2,330484	-1,531519	12,595071	71,122495	6,002253	0,180196	1,291387	-0,429720	-102,793487	13,234719	-6,875319	0,180196	1,291387	-0,429720	-102,793487	13,234719	-6,875319
12:00:23,07	0,355964	3,197009	-0,074980	0,132972	0,231963	1,370035	0,180304	1,277036	-0,434832	-1,456804	-0,943755	-6,820027	-1,787055	-2,335779	-1,531562	12,391694	70,680889	6,015572	0,180304	1,277036	-0,434832	-101,704110	13,210125	-6,820027	0,180304	1,277036	-0,434832	-101,704110	13,210125	-6,820027
12:00:23,12	0,355964	3,197009	-0,074980	0,132972	0,231963	1,370035	0,179370	1,264826	-0,434875	-1,607558	-0,939871	-6,806708	-1,782755	-2,340170	-1,533136	12,288043	70,403800	6,018502	0,181023	1,258907	-0,436449	-100,447789	13,135708	-6,803779	0,181023	1,258907	-0,436449	-100,447789	13,135708	-6,803779
12:00:23,17	0,355964	3,197009	-0,074980	0,132972	0,231963	1,370035	0,181023	1,258907	-0,436449	-1,623552	-1,074563	-6,803779	-1,778956	-2,339971	-1,532780	12,187592	70,262129	6,030001	0,178951	1,255716	-0,436093	-100,190307	13,096971	-6,792280	0,178951	1,255716	-0,436093	-100,190307	13,096971	-6,792280
12:00:23,22	0,355964	3,197009	-0,074980	0,132972	0,231963	1,370035	0,178951	1,255716	-0,436093	-1,616576	-0,950688	-6,792280	-1,776845	-2,341689	-1,535085	12,140768	70,086297	6,079659	0,178951	1,255716	-0,436093	-100,190307	13,096971	-6,792280	0,178951	1,255716	-0,436093	-100,190307	13,096971	-6,792280
12:00:23,27	0,355964	3,197009	-0,074980	0,132972	0,231963	1,370035	0,179383	1,253030	-0,438398	-1,580601	-1,020496	-6,742621	-1,774127	-2,345243	-1,537432	12,068306	69,975960	6,078240	0,179383	1,253030	-0,438398	-99,943422	13,061043	-6,742621	0,179383	1,253030	-0,438398	-99,943422	13,061043	-6,742621
12:00:23,32	0,355964	3,197009	-0,074980	0,132972	0,231963	1,370035	0,181102	1,248899	-0,440745	-1,663630	-1,102293	-6,744040	-1,771474	-2,342883	-1,536294	11,977561	69,865437	6,104819	0,181102	1,248899	-0,440745	-99,702163	13,114178	-6,744040	0,181102	1,248899	-0,440745	-99,702163	13,114178	-6,744040
12:00:23,37	0,355964	3,197009	-0,074980	0,132972	0,231963	1,370035	0,177732	1,247781	-0,439607	-1,580635	-0,903733	-6,717461	-1,768553	-2,342893	-1,535150	11,977899	69,813283	6,069036	0,177732	1,247781	-0,439607	-99,531469	13,048202	-6,717461	0,177732	1,247781	-0,439607	-99,531469	13,048202	-6,717461
12:00:23,42	0,355964	3,197009	-0,074980	0,132972	0,231963	1,370035	0,176280	1,245247	-0,438463	-1,667438	-0,854599	-6,753244	-1,769280	-2,342950	-1,537880	11,943890	69,744535	6,078401	0,176280	1,245247	-0,438463	-99,419304	12,983355	-6,753244	0,176280	1,245247	-0,438463	-99,419304	12,983355	-6,753244
12:00:23,47	0,355964	3,197009	-0,074980	0,132972	0,231963	1,370035	0,176692	1,245848	-0,441193	-1,559636	-0,880985	-6,743879	-1,767043	-2,347156	-1,539811	11,902128	69,688790	6,092517	0,176692	1,245848	-0,441193	-99,358692	12,989373	-6,743879	0,176692	1,245848	-0,441193	-99,358692	12,989373	-6,743879
12:00:23,52	0,355964	3,197009	-0,074980	0,132972	0,231963	1,370035	0,179217	1,241807	-0,443124	-1,700601	-1,003963	-6,729763	-1,767014	-2,345052	-1,535142	11,929270	69,640139	6,093001	0,177380	1,242834	-0,438455	-99,181115	12,968065	-6,729279	0,177380	1,242834	-0,438455	-99,181115	12,968065	-6,729279
12:00:23,57	0,355964	3,197009	-0,074980	0,132972	0,231963	1,370035	0,177380	1,242834	-0,438455	-1,618619	-0,956292	-6,729279	-1,764194	-2,344225	-1,535925	11,893457	69,591227	6,107424	0,175254	1,240805	-0,439238	-99,067082	12,918275	-6,714856	0,175254	1,240805	-0,439238	-99,067082	12,918275	-6,714856
12:00:23,62	0,355964	3,197009	-0,074980	0,132972	0,231963	1,370035	0,175254	1,240805	-0,439238	-1,663860	-0,839161	-6,714856	-1,766682	-2,344079	-1,533664	11,838118	69,543402	6,051381	0,176371	1,243033	-0,436977	-99,057027	12,971889	-6,770899	0,176371	1,243033	-0,436977	-99,057027	12,971889	-6,770899
12:00:23,67	0,355964	3,197009	-0,074980	0,132972	0,231963	1,370035	0,176371	1,243033	-0,436977	-1,478937	-0,873233	-6,770899	-1,762680	-2,345156	-1,537131	11,810393	69,486044	6,096076	0,175303	1,239029	-0,440444	-98,887393	12,938919	-6,726204	0,175303	1,239029	-0,440444	-98,887393	12,938919	-6,726204
12:00:23,72	0,355964	3,197009	-0,074980	0,132972	0,231963	1,370035	0,175303	1,239029	-0,440444	-1,623593	-0,822367	-6,726204	-1,761541	-2,347733	-1,537146	11,781622	69,490616	6,076961	0,175303	1,239029	-0,440444	-98,887393	12,938919	-6,726204	0,175303	1,239029	-0,440444	-98,887393	12,938919	-6,726204
12:00:23,77	0,355964	3,197009	-0,074980	0,132972	0,231963	1,370035	0,176965	1,236754	-0,440459	-1,731491	-0,881590	-6,745319	-1,764436	-2,347369	-1,532441	11,817799	69,445602	6,115445	0,178097	1,239443	-0,435754	-98,867028	12,986331	-6,706835	0,178097	1,239443	-0,435754	-98,867028	12,986331	-6,706835
12:00:23,82	0,355964	3,197009	-0,074980	0,132972	0,231963	1,370035	0,178097	1,239443	-0,435754	-1,570775	-0,994301	-6,706835	-1,764512	-2,348101	-1,538288	11,803104	69,406546	6,098400	0,178097	1,239443	-0,435754	-98,867028	12,986331	-6,706835	0,178097	1,239443	-0,435754	-98,867028	12,986331	-6,706835
12:00:23,87	0,355964	3,197009	-0,074980	0,132972	0,231963	1,370035	0,178770	1,239143	-0,441601	-1,545214	-1,036080	-6,723880	-1,762304	-2,349015	-1,538710	11,748189	69,353849	6,078399	0,178770	1,239143	-0,441601	-98,817901	12,997354	-6,723880	0,178770	1,239143	-0,441601	-98,817901	12,997354	-6,723880
12:00:23,92	0,355964	3,197009	-0,074980	0,132972	0,231963	1,370035	0,173054	1,232425	-0,442778	-1,812970	-0,735396	-6,718341	-1,755836	-2,346510	-1,539465	11,759349	69,337638	6,103939	0,173054	1,232425	-0,442778	-98,558334	12,849312	-6,718341	0,173054	1,232425	-0,442778	-98,558334	12,849312	-6,718341
12:00:23,97	0,355964	3,197009	-0,074980	0,132972	0,231963	1,370035	0,173054	1,232425	-0,442778	-1,812970	-0,735396	-6,718341	-1,759439	-2,350846	-1,536352	11,717251	69,321422	6,115228	0,173054	1,232425	-0,442778	-98,558334	12,849312	-6,718341	0,173054	1,232425	-0,442778	-98,558334	12,849312	-6,718341
12:00:24,02	0,355964	3,197009	-0,074980	0,132972	0,231963	1,370035	0,178610	1,233377	-0,439665	-1,728399	-0,996003	-6,707052	-1,764737	-2,350583	-1,537918	11,718519	69,332160	6,110790	0,178610	1,233377	-0,439665	-98,548458	13,024918	-6,707052	0,178610	1,233377	-0,439665	-98,548458	13,024918	-6,707052
12:00:24,07	0,355964	3,197009	-0,074980	0,132972	0,231963	1,370035	0,181031	1,238096	-0,441231	-1,492906	-1,117618	-6,711490	-1,761808	-2,351734	-1,538309	11,719073	69,296279	6,095673	0,180564	1,234985	-0,441622	-98,570208	13,062534	-6,726608	0,180564	1,234985	-0,441622	-98,570208	13,062534	-6,726608
12:00:24,12	0,355964	3,197009	-0,074980	0,132972	0,231963	1,370035	0,180564	1,234985	-0,441622	-1,623915	-1,111730	-6,726608	-1,762450	-2,350370	-1,536752	11,708533	69,263245	6,113248	0,180564	1,234985	-0,441622	-98,570208	13,062534	-6,726608	0,180564	1,234985	-0,441622	-98,570208	13,062534	-6,726608
12:00:24,17	0,355964	3,197009	-0,074980	0,132972	0,231963	1,370035	0,179704	1,236223	-0,440065	-1,525647	-1,074407	-6,709033	-1,756584	-2,349590	-1,539084	11,711933	69,236706	6,105221	0,179704	1,236223	-0,440065	-98,569143	13,032359	-6,709033	0,179704	1,236223	-0,440065	-98,569143	13,032359	-6,709033
12:00:24,22	0,355964	3,197009	-0,074980	0,132972	0,231963	1,370035	0,176095	1,231532	-0,442397	-1,748267	-0,902975	-6,717060	-1,760128	-2,350941	-1,537134	11,694474	69,259209	6,123502	0,179037	1,233926	-0,440447	-98,497762	13,024844	-6,698778	0,179037	1,233926	-0,440447	-98,497762	13,024844	-6,698778
12:00:24,27	0,355964	3,197009	-0,074980	0,132972	0,231963	1,370035	0,179037	1,233926	-0,440447	-1,634539	-1,029572	-6,698778	-1,756095	-2,346837	-1,538719	11,685042	69,198254	6,104536	0,179037	1,233926	-0,440447	-98,497762	13,024844	-6,698778	0,179037	1,233926	-0,440447	-98,497762	13,024844	-6,698778
12:00:24,32	0,355964	3,197009	-0,074980	0,132972	0,231963	1,370035	0,173466	1,232486	-0,442032	-1,651936	-0,762204	-6,717744	-1,758432	-2,352266	-1,536371	11,671755	69,209201	6,107230	0,179336	1,231795	-0,439684	-98,386621	13,027446	-6,715050	0,179336	1,231795	-0,439684	-98,386621	13,027446	-6,715050
12:00:24,37	0,355964	3,197009	-0,074980	0,132972	0,231963	1,370035	0,179336	1,231795	-0,439684	-1,690686	-1,050463	-6,715050	-1,756701	-2,348652	-1,536380	11,671257	69,191351	6,112350	0,175341	1,232103	-0,439693	-98,379073	12,913081	-6,709930	0,175341	1,232103	-0,439693	-98,379073	12,913081	-6,709930
12:00:24,42	0,355964	3,197009	-0,074980	0,132972	0,231963	1,370035	0,175341	1,232103	-0,439693	-1,658968	-0,851207	-6,709930	-1,758575	-2,351208	-1,535227	11,620161	69,170290	6,115641	0,175341	1,232103	-0,439693	-98,379073	12,913081	-6,709930	0,175341	1,232103	-0,439693	-98,379073	12,913081	-6,709930
12:00:24,47	0,355964	3,197009	-0,074980	0,132972	0,231963	1,370035	0,178492	1,232448	-0,438540	-1,597238	-0,981318	-6,706640	-1,758544	-2,350417	-1,538700	11,646189	69,170175	6,136986	0,177792	1,232816	-0,442013	-98,367101	12,989138	-6,685294	0,177792	1,232816	-0,442013	-98,367101	12,989138	-6,685294
12:00:24,52	0,355964	3,197009	-0,074980	0,132972	0,231963	1,370035	0,177792	1,232816	-0,442013	-1,591007	-0,967506	-6,685294	-1,758598	-2,351505	-1,538317	11,635933	69,115107	6,130078	0,178761	1,232319	-0,441630	-98,301103	12,996169	-6,692202	0,178761	1,232319	-0,441630	-98,301103	12,996169	-6,692202
12:00:24,57	0,355964	3,197009	-0,074980	0,132972	0,231963	1,370035	0,178761	1,232319	-0,441630	-1,564051	-1,036557	-6,692202	-1,756239	-2,351845	-1,539519	11,622874	69,143374	6,083756	0,178761	1,232319	-0,441630	-98,301103	12,996169	-6,692202	0,178761	1,232319	-0,441630	-98,301103	12,996169	-6,692202
12:00:24,62	0,355964	3,197009	-0,074980	0,132972	0,231963	1,370035	0,177876	1,230106	-0,442832	-1,697067	-0,965096	-6,738525	-1,757469	-2,354868	-1,535206	11,598019	69,116605	6,133165	0,181109	1,229660	-0,438519	-98,212966	13,091972	-6,689116	0,181109	1,229660	-0,438519	-98,212966	13,091972	-6,689116
12:00:24,67	0,355964	3,197009	-0,074980	0,132972	0,231963	1,370035	0,181109	1,229660	-0,438519	-1,684685	-1,125065	-6,689116	-1,756277	-2,352008	-1,538712	11,616503	69,120775	6,126182	0,178036	1,230057	-0,442025	-98,236360	12,996613	-6,696099	0,178036	1,230057	-0,442025	-98,236360	12,996613	-6,696099
12:00:24,72	0,355964	3,197009	-0,074980	0,132972	0,231963	1,370035	0,178036	1,230057	-0,442025	-1,676855	-0,979184	-6,696099	-1,757988	-2,351067	-1,537519	11,643457	69,128714	6,154347	0,178077	1,232010	-0,440831	-98,308452	12,978329	-6,667933	0,178077	1,232010	-0,440831	-98,308452	12,978329	-6,667933
12:00:24,77	0,355964	3,197009	-0,074980	0,132972	0,231963	1,370035	0,178077	1,232010	-0,440831	-1,595681	-1,000696	-6,667933	-1,757441	-2,353087	-1,539105	11,634633	69,074176	6,105000	0,178077	1,232010	-0,440831	-98,308452	12,978329	-6,667933	0,178077	1,232010	-0,440831	-98,308452	12,978329	-6,667933
12:00:24,82	0,355964	3,197009	-0,074980	0,132972	0,231963	1,370035	0,179552	1,230527	-0,442418	-1,621168	-1,097036	-6,717280	-1,756207	-2,348617	-1,540653	11,660207	69,123750	6,122679	0,179552	1,230527	-0,442418	-98,217502	12,997795	-6,717280	0,179552	1,230527	-0,442418	-98,217502	12,997795	-6,717280
12:00:24,87	0,355964	3,197009	-0,074980	0,132972	0,231963	1,370035	0,175064	1,231693	-0,443966	-1,616233	-0,861009	-6,699602	-1,751649	-2,353845	-1,537525	11,602826	69,031704	6,142655	0,175064	1,231693	-0,443966	-98,304132	12,881496	-6,699602	0,175064	1,231693	-0,443966	-98,304132	12,881496	-6,699602
12:00:24,93	0,355964	3,197009	-0,074980	0,132972	0,231963	1,370035	0,177313	1,225132	-0,440838	-1,849018	-0,974275	-6,679626	-1,752818	-2,352452	-1,537911	11,609100	69,043398	6,152895	0,177313	1,225132	-0,440838	-98,021851	12,944758	-6,679626	0,177313	1,225132	-0,440838	-98,021851	12,944758	-6,679626
12:00:24,98	0,355964	3,197009	-0,074980	0,132972	0,231963	1,370035	0,176690	1,226840	-0,441223	-1,773456	-0,941491	-6,669386	-1,752920	-2,351134	-1,536799	11,558591	69,043321	6,118997	0,176690	1,226840	-0,441223	-98,080384	12,928676	-6,669386	0,176690	1,226840	-0,441223	-98,080384	12,928676	-6,669386
12:00:25,03	0,355964	3,197009	-0,074980	0,132972	0,231963	1,370035	0,175600	1,227587	-0,440112	-1,709288	-0,841127	-6,703284	-1,753002	-2,354634	-1,539114	11,531341	69,004581	6,138292	0,175600	1,227587	-0,440112	-98,074858	12,943505	-6,703284	0,175600	1,227587	-0,440112	-98,074858	12,943505	-6,703284
12:00:25,08	0,355964	3,197009	-0,074980	0,132972	0,231963	1,370035	0,178672	1,225908	-0,442427	-1,749391	-0,996622	-6,683989	-1,767012	-2,314573	-1,488808	13,493207	69,813504	5,932835	0,178672	1,225908	-0,442427	-97,983205	13,029132	-6,683989	0,178672	1,225908	-0,442427	-97,983205	13,029132	-6,683989
12:00:25,13	0,355964	3,197009	-0,074980	0,132972	0,231963	1,370035	0,150984	1,258072	-0,392121	-1,758387	-0,851399	-6,889445	-1,825572	-2,322922	-1,538652	12,909783	72,858751	5,735569	0,150984	1,258072	-0,392121	-100,517011	11,000831	-6,889445	0,150984	1,258072	-0,392121	-100,517011	11,000831	-6,889445
12:00:25,18	0,356069	3,196999	-0,074987	0,132998	0,232004	1,420024	0,187493	1,304612	-0,441965	-1,683849	-0,722013	-7,086711	-1,827684	-2,331676	-1,555041	12,715334	72,973817	5,725337	0,187493	1,304612	-0,441965	-104,095871	13,996218	-7,086711	0,187493	1,304612	-0,441965	-104,095871	13,996218	-7,086711
12:00:25,23	0,356069	3,196999	-0,074987	0,132998	0,232004	1,420024	0,196131	1,302063	-0,458354	-1,818795	-0,945252	-7,096944	-1,829089	-2,332355	-1,553136	12,633547	72,888412	5,721939	0,196131	1,302063	-0,458354	-104,030763	14,451052	-7,096944	0,196131	1,302063	-0,458354	-104,030763	14,451052	-7,096944
12:00:25,28	0,356069	3,196999	-0,074987	0,132998	0,232004	1,420024	0,197422	1,302941	-0,456449	-1,658315	-0,984219	-7,100341	-1,829882	-2,335740	-1,554314	12,556061	72,823162	5,735258	0,197422	1,302941	-0,456449	-103,939157	14,513371	-7,100341	0,197422	1,302941	-0,456449	-103,939157	14,513371	-7,100341
12:00:25,33	0,356069	3,196999	-0,074987	0,132998	0,232004	1,420024	0,200750	1,301935	-0,457627	-1,615358	-1,122808	-7,087022	-1,820111	-2,335285	-1,557437	12,501808	72,674384	5,734706	0,200750	1,301935	-0,457627	-103,817256	14,636049	-7,087022	0,200750	1,301935	-0,457627	-103,817256	14,636049	-7,087022
12:00:25,38	0,356069	3,196999	-0,074987	0,132998	0,232004	1,420024	0,195470	1,293700	-0,460750	-1,887588	-0,875675	-7,087574	-1,822671	-2,335970	-1,557857	12,436947	72,584464	5,732204	0,197343	1,295575	-0,461170	-103,382443	14,529583	-7,090076	0,197343	1,295575	-0,461170	-103,382443	14,529583	-7,090076
12:00:25,43	0,356069	3,196999	-0,074987	0,132998	0,232004	1,420024	0,197343	1,295575	-0,461170	-1,679797	-0,961860	-7,090076	-1,819271	-2,337746	-1,557848	12,400820	72,500652	5,749590	0,197343	1,295575	-0,461170	-103,382443	14,529583	-7,090076	0,197343	1,295575	-0,461170	-103,382443	14,529583	-7,090076
12:00:25,48	0,356069	3,196999	-0,074987	0,132998	0,232004	1,420024	0,197181	1,291743	-0,461161	-1,788421	-0,964057	-7,072690	-1,821254	-2,335293	-1,558682	12,333180	72,424098	5,733826	0,196049	1,294686	-0,461995	-103,168129	14,504961	-7,088454	0,196049	1,294686	-0,461995	-103,168129	14,504961	-7,088454
12:00:25,53	0,356069	3,196999	-0,074987	0,132998	0,232004	1,420024	0,196049	1,294686	-0,461995	-1,535243	-0,884867	-7,088454	-1,817273	-2,341399	-1,548154	12,278032	72,299289	5,767377	0,196049	1,294686	-0,461995	-103,168129	14,504961	-7,088454	0,196049	1,294686	-0,461995	-103,168129	14,504961	-7,088454
12:00:25,58	0,356069	3,196999	-0,074987	0,132998	0,232004	1,420024	0,199346	1,288186	-0,451467	-1,737594	-1,070963	-7,054903	-1,824626	-2,287501	-1,517890	14,791530	72,755847	5,516757	0,199346	1,288186	-0,451467	-102,860211	14,577690	-7,054903	0,199346	1,288186	-0,451467	-102,860211	14,577690	-7,054903
12:00:25,63	0,356069	3,196999	-0,074987	0,132998	0,232004	1,420024	0,156346	1,321503	-0,421203	-1,657253	-0,783426	-7,305524	-1,880711	-2,304519	-1,488406	14,116227	75,734891	5,361243	0,156346	1,321503	-0,421203	-105,395249	11,489713	-7,305524	0,156346	1,321503	-0,421203	-105,395249	11,489713	-7,305524
12:00:25,68	0,356015	3,197034	-0,074960	0,132979	0,231972	1,470030	0,199126	1,361565	-0,391719	-1,816306	-0,933668	-7,461037	-1,868403	-2,319046	-1,518244	13,206375	75,179623	5,414543	0,205553	1,343643	-0,421557	-107,288426	15,378372	-7,407738	0,205553	1,343643	-0,421557	-107,288426	15,378372	-7,407738
12:00:25,73	0,356015	3,197034	-0,074960	0,132979	0,231972	1,470030	0,205553	1,343643	-0,421557	-1,812458	-0,757522	-7,407738	-1,856346	-2,328458	-1,519451	12,962174	74,616201	5,429498	0,205553	1,343643	-0,421557	-107,288426	15,378372	-7,407738	0,205553	1,343643	-0,421557	-107,288426	15,378372	-7,407738
12:00:25,78	0,356015	3,197034	-0,074960	0,132979	0,231972	1,470030	0,207675	1,328495	-0,422764	-1,990131	-0,938111	-7,392783	-1,851856	-2,327713	-1,522272	12,723721	74,238918	5,437001	0,204785	1,324979	-0,425584	-105,737827	15,305671	-7,385279	0,204785	1,324979	-0,425584	-105,737827	15,305671	-7,385279
12:00:25,83	0,356015	3,197034	-0,074960	0,132979	0,231972	1,470030	0,204785	1,324979	-0,425584	-1,726990	-0,769974	-7,385279	-1,847419	-2,329700	-1,523068	12,664738	74,026538	5,426916	0,204785	1,324979	-0,425584	-105,737827	15,305671	-7,385279	0,204785	1,324979	-0,425584	-105,737827	15,305671	-7,385279
12:00:25,88	0,356015	3,197034	-0,074960	0,132979	0,231972	1,470030	0,204287	1,320143	-0,426381	-1,765048	-0,799184	-7,395364	-1,843080	-2,333994	-1,522276	12,543814	73,856630	5,485334	0,204287	1,320143	-0,426381	-105,396252	15,237363	-7,395364	0,204287	1,320143	-0,426381	-105,396252	15,237363	-7,395364
12:00:25,93	0,356015	3,197034	-0,074960	0,132979	0,231972	1,470030	0,205837	1,314239	-0,425589	-1,864453	-0,859986	-7,336946	-1,840366	-2,333766	-1,526583	12,494434	73,710319	5,469743	0,204282	1,312002	-0,429896	-104,821510	15,226597	-7,352537	0,204282	1,312002	-0,429896	-104,821510	15,226597	-7,352537
12:00:25,98	0,356015	3,197034	-0,074960	0,132979	0,231972	1,470030	0,204282	1,312002	-0,429896	-1,829374	-0,809523	-7,352537	-1,837660	-2,336055	-1,529304	12,427721	73,586964	5,492487	0,204282	1,312002	-0,429896	-104,821510	15,226597	-7,352537	0,204282	1,312002	-0,429896	-104,821510	15,226597	-7,352537
12:00:26,03	0,356015	3,197034	-0,074960	0,132979	0,231972	1,470030	0,204911	1,308514	-0,432617	-1,870553	-0,846169	-7,329794	-1,833720	-2,340394	-1,525396	12,363138	73,484583	5,526291	0,206699	1,302932	-0,428709	-104,320023	15,291498	-7,295989	0,206699	1,302932	-0,428709	-104,320023	15,291498	-7,295989
12:00:26,08	0,356015	3,197034	-0,074960	0,132979	0,231972	1,470030	0,206699	1,302932	-0,428709	-2,039857	-0,934395	-7,295989	-1,837926	-2,341509	-1,523873	12,341830	73,409091	5,498047	0,209768	1,306017	-0,427186	-104,325747	15,353528	-7,324233	0,209768	1,306017	-0,427186	-104,325747	15,353528	-7,324233
12:00:26,13	0,356015	3,197034	-0,074960	0,132979	0,231972	1,470030	0,209768	1,306017	-0,427186	-1,803399	-1,113262	-7,324233	-1,835770	-2,336961	-1,526244	12,283279	73,359322	5,504390	0,209768	1,306017	-0,427186	-104,325747	15,353528	-7,324233	0,209768	1,306017	-0,427186	-104,325747	15,353528	-7,324233
12:00:26,18	0,356015	3,197034	-0,074960	0,132979	0,231972	1,470030	0,204751	1,306424	-0,429557	-1,709875	-0,826542	-7,317890	-1,834669	-2,338706	-1,523901	12,258665	73,305590	5,520808	0,205712	1,304599	-0,427214	-104,156938	15,266303	-7,301472	0,205712	1,304599	-0,427214	-104,156938	15,266303	-7,301472
12:00:26,23	0,356015	3,197034	-0,074960	0,132979	0,231972	1,470030	0,205712	1,304599	-0,427214	-1,745947	-0,882054	-7,301472	-1,833043	-2,336791	-1,524716	12,222446	73,232654	5,500525	0,205712	1,304599	-0,427214	-104,156938	15,266303	-7,301472	0,205712	1,304599	-0,427214	-104,156938	15,266303	-7,301472
12:00:26,28	0,356015	3,197034	-0,074960	0,132979	0,231972	1,470030	0,203240	1,304148	-0,428029	-1,688111	-0,758651	-7,321755	-1,834232	-2,341168	-1,527416	12,231069	73,176486	5,499425	0,203240	1,304148	-0,428029	-104,063720	15,195714	-7,321755	0,203240	1,304148	-0,428029	-104,063720	15,195714	-7,321755
12:00:26,33	0,356015	3,197034	-0,074960	0,132979	0,231972	1,470030	0,207625	1,302988	-0,430729	-1,704089	-1,022225	-7,322855	-1,826145	-2,340155	-1,523929	12,179311	73,100655	5,506644	0,207625	1,302988	-0,430729	-103,988654	15,276365	-7,322855	0,207625	1,302988	-0,430729	-103,988654	15,276365	-7,322855
12:00:26,38	0,356015	3,197034	-0,074960	0,132979	0,231972	1,470030	0,202705	1,296492	-0,427242	-1,950345	-0,759447	-7,315636	-1,830367	-2,343684	-1,525506	12,117795	73,125810	5,502943	0,202705	1,296492	-0,427242	-103,724952	15,152879	-7,315636	0,202705	1,296492	-0,427242	-103,724952	15,152879	-7,315636
12:00:26,43	0,356015	3,197034	-0,074960	0,132979	0,231972	1,470030	0,207872	1,298383	-0,428819	-1,843009	-0,962303	-7,319337	-1,825728	-2,343257	-1,527831	12,114180	73,055952	5,507868	0,205183	1,294579	-0,431144	-103,602991	15,252600	-7,314412	0,205183	1,294579	-0,431144	-103,602991	15,252600	-7,314412
12:00:26,48	0,356015	3,197034	-0,074960	0,132979	0,231972	1,470030	0,205183	1,294579	-0,431144	-1,978516	-0,854252	-7,314412	-1,828747	-2,342058	-1,529384	12,108634	72,997734	5,526042	0,205654	1,297794	-0,432697	-103,634979	15,240774	-7,296239	0,205654	1,297794	-0,432697	-103,634979	15,240774	-7,296239
12:00:26,53	0,356015	3,197034	-0,074960	0,132979	0,231972	1,470030	0,205654	1,297794	-0,432697	-1,758180	-0,903046	-7,296239	-1,827537	-2,346012	-1,526684	12,096406	73,015380	5,481106	0,205654	1,297794	-0,432697	-103,634979	15,240774	-7,296239	0,205654	1,297794	-0,432697	-103,634979	15,240774	-7,296239
12:00:26,58	0,356015	3,197034	-0,074960	0,132979	0,231972	1,470030	0,208473	1,294768	-0,429997	-1,924673	-1,030228	-7,341174	-1,825800	-2,342539	-1,527041	12,112251	72,974890	5,529131	0,204596	1,295001	-0,430354	-103,542989	15,198196	-7,293150	0,204596	1,295001	-0,430354	-103,542989	15,198196	-7,293150
12:00:26,63	0,356015	3,197034	-0,074960	0,132979	0,231972	1,470030	0,204596	1,295001	-0,430354	-1,885442	-0,862611	-7,293150	-1,827666	-2,343212	-1,526313	12,069941	72,940664	5,488843	0,206113	1,296280	-0,429626	-103,526097	15,257914	-7,333438	0,206113	1,296280	-0,429626	-103,526097	15,257914	-7,333438
12:00:26,68	0,356015	3,197034	-0,074960	0,132979	0,231972	1,470030	0,206113	1,296280	-0,429626	-1,768119	-0,921943	-7,333438	-1,823615	-2,340300	-1,526303	12,060528	72,902600	5,517916	0,206113	1,296280	-0,429626	-103,526097	15,257914	-7,333438	0,206113	1,296280	-0,429626	-103,526097	15,257914	-7,333438
12:00:26,73	0,356015	3,197034	-0,074960	0,132979	0,231972	1,470030	0,201566	1,294228	-0,429616	-1,837158	-0,696363	-7,304364	-1,824831	-2,344344	-1,531331	12,053313	72,875574	5,533910	0,205675	1,293259	-0,434644	-103,381364	15,228172	-7,288370	0,205675	1,293259	-0,434644	-103,381364	15,228172	-7,288370
12:00:26,78	0,356015	3,197034	-0,074960	0,132979	0,231972	1,470030	0,205675	1,293259	-0,434644	-1,860513	-0,917332	-7,288370	-1,826013	-2,345318	-1,526275	12,043558	72,864847	5,539932	0,205675	1,293259	-0,434644	-103,381364	15,228172	-7,288370	0,205675	1,293259	-0,434644	-103,381364	15,228172	-7,288370
12:00:26,83	0,356015	3,197034	-0,074960	0,132979	0,231972	1,470030	0,207110	1,293796	-0,429588	-1,818422	-0,988850	-7,282349	-1,821926	-2,343827	-1,527470	12,044886	72,816986	5,501279	0,203775	1,291002	-0,430783	-103,266593	15,155831	-7,321002	0,203775	1,291002	-0,430783	-103,266593	15,155831	-7,321002
12:00:26,88	0,356015	3,197034	-0,074960	0,132979	0,231972	1,470030	0,203775	1,291002	-0,430783	-1,922944	-0,840537	-7,321002	-1,821287	-2,343239	-1,528621	12,064293	72,843479	5,512516	0,203775	1,291002	-0,430783	-103,266593	15,155831	-7,321002	0,203775	1,291002	-0,430783	-103,266593	15,155831	-7,321002
12:00:26,93	0,356015	3,197034	-0,074960	0,132979	0,231972	1,470030	0,202947	1,290742	-0,431934	-1,969112	-0,801002	-7,309764	-1,822527	-2,344626	-1,529379	12,040922	72,832670	5,546367	0,202947	1,290742	-0,431934	-103,292349	15,130308	-7,309764	0,202947	1,290742	-0,431934	-103,292349	15,130308	-7,309764
12:00:26,98	0,356015	3,197034	-0,074960	0,132979	0,231972	1,470030	0,204767	1,291123	-0,432692	-1,928247	-0,880849	-7,275913	-1,823176	-2,345197	-1,530183	12,021570	72,799615	5,521573	0,205587	1,291399	-0,433495	-103,250422	15,215340	-7,300707	0,205587	1,291399	-0,433495	-103,250422	15,215340	-7,300707
12:00:27,03	0,356015	3,197034	-0,074960	0,132979	0,231972	1,470030	0,205587	1,291399	-0,433495	-1,875576	-0,923225	-7,300707	-1,822051	-2,346050	-1,524370	11,983989	72,794540	5,513483	0,205587	1,291399	-0,433495	-103,250422	15,215340	-7,300707	0,205587	1,291399	-0,433495	-103,250422	15,215340	-7,300707
12:00:27,08	0,356015	3,197034	-0,074960	0,132979	0,231972	1,470030	0,205763	1,289999	-0,427683	-1,925207	-0,902356	-7,308797	-1,825497	-2,344265	-1,527829	12,048809	72,771298	5,542917	0,205763	1,289999	-0,427683	-103,190128	15,250006	-7,308797	0,205763	1,289999	-0,427683	-103,190128	15,250006	-7,308797
12:00:27,13	0,356015	3,197034	-0,074960	0,132979	0,231972	1,470030	0,205940	1,293875	-0,431142	-1,735942	-0,979346	-7,279363	-1,824404	-2,345822	-1,529383	12,024846	72,723917	5,547394	0,205940	1,293875	-0,431142	-103,305122	15,186955	-7,279363	0,205940	1,293875	-0,431142	-103,305122	15,186955	-7,279363
12:00:27,18	0,356015	3,197034	-0,074960	0,132979	0,231972	1,470030	0,206742	1,292150	-0,432696	-1,772608	-1,023999	-7,274886	-1,822111	-2,346946	-1,525907	11,974327	72,752431	5,537251	0,206742	1,292150	-0,432696	-103,206405	15,205276	-7,274886	0,206742	1,292150	-0,432696	-103,206405	15,205276	-7,274886
12:00:27,23	0,356015	3,197034	-0,074960	0,132979	0,231972	1,470030	0,206569	1,289603	-0,429220	-1,904518	-0,956965	-7,285029	-1,818637	-2,347110	-1,530188	11,973634	72,691048	5,523937	0,206569	1,289603	-0,429220	-103,138327	15,258683	-7,285029	0,206569	1,289603	-0,429220	-103,138327	15,258683	-7,285029
12:00:27,28	0,356015	3,197034	-0,074960	0,132979	0,231972	1,470030	0,204974	1,286512	-0,433501	-2,011718	-0,904146	-7,298343	-1,823290	-2,347327	-1,525526	11,984289	72,712311	5,520836	0,204974	1,286512	-0,433501	-103,002923	15,186341	-7,298343	0,204974	1,286512	-0,433501	-103,002923	15,186341	-7,298343
12:00:27,34	0,356015	3,197034	-0,074960	0,132979	0,231972	1,470030	0,205730	1,290869	-0,433126	-1,782102	-0,933763	-7,294045	-1,821801	-2,345238	-1,528310	11,965285	72,696472	5,544588	0,205730	1,290869	-0,433126	-103,115352	15,216057	-7,294045	0,205730	1,290869	-0,433126	-103,115352	15,216057	-7,294045
12:00:27,39	0,356015	3,197034	-0,074960	0,132979	0,231972	1,470030	0,205730	1,290869	-0,433126	-1,782102	-0,933763	-7,294045	-1,820407	-2,345137	-1,527068	11,982942	72,666546	5,545371	0,204151	1,289031	-0,430381	-103,053116	15,144197	-7,276909	0,204151	1,289031	-0,430381	-103,053116	15,144197	-7,276909
12:00:27,44	0,356015	3,197034	-0,074960	0,132979	0,231972	1,470030	0,204151	1,289031	-0,430381	-1,864155	-0,881619	-7,276909	-1,822683	-2,343480	-1,527488	11,972755	72,809950	5,525951	0,204151	1,289031	-0,430381	-103,053116	15,144197	-7,276909	0,204151	1,289031	-0,430381	-103,053116	15,144197	-7,276909
12:00:27,49	0,356015	3,197034	-0,074960	0,132979	0,231972	1,470030	0,203854	1,291831	-0,430801	-1,837672	-0,785666	-7,296329	-1,848027	-2,314301	-1,510813	13,420823	74,214454	5,327829	0,203854	1,291831	-0,430801	-103,246404	15,216858	-7,296329	0,203854	1,291831	-0,430801	-103,246404	15,216858	-7,296329
12:00:27,54	0,356015	3,197034	-0,074960	0,132979	0,231972	1,470030	0,191255	1,328369	-0,414126	-1,878082	-0,682353	-7,494451	-1,902206	-2,319640	-1,582584	13,407716	76,892522	5,093570	0,191255	1,328369	-0,414126	-106,155022	14,331186	-7,494451	0,191255	1,328369	-0,414126	-106,155022	14,331186	-7,494451
12:00:27,59	0,355993	3,196971	-0,074971	0,132977	0,231995	1,520022	0,222969	1,372619	-0,485897	-1,889767	-0,981078	-7,728711	-1,911004	-2,327505	-1,593607	13,040829	77,208742	5,106644	0,222969	1,372619	-0,485897	-109,640386	16,521983	-7,728711	0,222969	1,372619	-0,485897	-109,640386	16,521983	-7,728711
12:00:27,64	0,355993	3,196971	-0,074971	0,132977	0,231995	1,520022	0,232319	1,369111	-0,498481	-1,847723	-1,026739	-7,673288	-1,903842	-2,329492	-1,595168	12,913968	76,918384	5,148992	0,232319	1,369111	-0,498481	-109,322939	17,210281	-7,673288	0,232319	1,369111	-0,498481	-109,322939	17,210281	-7,673288
12:00:27,69	0,355993	3,196971	-0,074971	0,132977	0,231995	1,520022	0,232319	1,369111	-0,498481	-1,847723	-1,026739	-7,673288	-1,898267	-2,332965	-1,594811	12,808154	76,768964	5,140679	0,232319	1,369111	-0,498481	-109,322939	17,210281	-7,673288	0,232319	1,369111	-0,498481	-109,322939	17,210281	-7,673288
12:00:27,74	0,355993	3,196971	-0,074971	0,132977	0,231995	1,520022	0,232539	1,362546	-0,498124	-2,006793	-1,021262	-7,681601	-1,896945	-2,336940	-1,596432	12,649216	76,602345	5,123065	0,235321	1,359413	-0,499745	-108,659878	17,361091	-7,699215	0,235321	1,359413	-0,499745	-108,659878	17,361091	-7,699215
12:00:27,79	0,355993	3,196971	-0,074971	0,132977	0,231995	1,520022	0,235321	1,359413	-0,499745	-1,945924	-1,111570	-7,699215	-1,895385	-2,336495	-1,597986	12,623831	76,416015	5,138019	0,235321	1,359413	-0,499745	-108,659878	17,361091	-7,699215	0,235321	1,359413	-0,499745	-108,659878	17,361091	-7,699215
12:00:27,84	0,355993	3,196971	-0,074971	0,132977	0,231995	1,520022	0,231819	1,350300	-0,498566	-2,119688	-1,024436	-7,668881	-1,887301	-2,338465	-1,595253	12,581349	76,294937	5,153400	0,231819	1,350300	-0,498566	-108,118204	17,173380	-7,668881	0,231819	1,350300	-0,498566	-108,118204	17,173380	-7,668881
12:00:27,89	0,355993	3,196971	-0,074971	0,132977	0,231995	1,520022	0,231819	1,350300	-0,498566	-2,119688	-1,024436	-7,668881	-1,888190	-2,341120	-1,595646	12,490646	76,148628	5,188098	0,234563	1,349742	-0,498959	-107,931366	17,251495	-7,634182	0,234563	1,349742	-0,498959	-107,931366	17,251495	-7,634182
12:00:27,94	0,355993	3,196971	-0,074971	0,132977	0,231995	1,520022	0,234563	1,349742	-0,498959	-1,976632	-1,161733	-7,634182	-1,884991	-2,341829	-1,586798	12,312086	76,149313	5,165638	0,234563	1,349742	-0,498959	-107,931366	17,251495	-7,634182	0,234563	1,349742	-0,498959	-107,931366	17,251495	-7,634182
12:00:27,99	0,355993	3,196971	-0,074971	0,132977	0,231995	1,520022	0,233577	1,346617	-0,490111	-2,050439	-0,955467	-7,656642	-1,901366	-2,290698	-1,548703	14,902742	76,869057	4,944991	0,233577	1,346617	-0,490111	-107,759869	17,380339	-7,656642	0,233577	1,346617	-0,490111	-107,759869	17,380339	-7,656642
12:00:28,04	0,355993	3,196971	-0,074971	0,132977	0,231995	1,520022	0,197484	1,386364	-0,452016	-1,902243	-0,962335	-7,877289	-1,950198	-2,307449	-1,582318	13,977336	79,575948	4,760032	0,197484	1,386364	-0,452016	-110,731807	14,540175	-7,877289	0,197484	1,386364	-0,452016	-110,731807	14,540175	-7,877289
12:00:28,09	0,355952	3,197007	-0,074986	0,132959	0,231986	1,570029	0,236407	1,420277	-0,485631	-2,020273	-0,831450	-8,062248	-1,939051	-2,319483	-1,592622	13,323825	79,006164	4,803360	0,236407	1,420277	-0,485631	-113,512047	17,726500	-8,062248	0,236407	1,420277	-0,485631	-113,512047	17,726500	-8,062248
12:00:28,14	0,355952	3,197007	-0,074986	0,132959	0,231986	1,570029	0,241255	1,404607	-0,495935	-2,014949	-0,802506	-8,018920	-1,926176	-2,326892	-1,599725	12,947002	78,388602	4,821970	0,241234	1,389752	-0,503038	-111,159695	18,153048	-8,000310	0,241234	1,389752	-0,503038	-111,159695	18,153048	-8,000310
12:00:28,19	0,355952	3,197007	-0,074986	0,132959	0,231986	1,570029	0,241234	1,389752	-0,503038	-2,064136	-0,783854	-8,000310	-1,920205	-2,331463	-1,594703	12,803415	78,061640	4,829651	0,241234	1,389752	-0,503038	-111,159695	18,153048	-8,000310	0,241234	1,389752	-0,503038	-111,159695	18,153048	-8,000310
12:00:28,24	0,355952	3,197007	-0,074986	0,132959	0,231986	1,570029	0,242207	1,382296	-0,498016	-2,096912	-0,873551	-7,992630	-1,916055	-2,336869	-1,596282	12,621143	77,813889	4,868070	0,244813	1,375999	-0,499595	-110,134585	18,242737	-7,954210	0,244813	1,375999	-0,499595	-110,134585	18,242737	-7,954210
12:00:28,29	0,355952	3,197007	-0,074986	0,132959	0,231986	1,570029	0,244813	1,375999	-0,499595	-2,118670	-0,975116	-7,954210	-1,916261	-2,340069	-1,597421	12,584740	77,638987	4,906631	0,244813	1,375999	-0,499595	-110,134585	18,242737	-7,954210	0,244813	1,375999	-0,499595	-110,134585	18,242737	-7,954210
12:00:28,34	0,355952	3,197007	-0,074986	0,132959	0,231986	1,570029	0,247688	1,374577	-0,500734	-2,022922	-1,180534	-7,915649	-1,914237	-2,337768	-1,594765	12,453952	77,573290	4,909791	0,244684	1,373975	-0,498078	-109,788982	18,263795	-7,912489	0,244684	1,373975	-0,498078	-109,788982	18,263795	-7,912489
12:00:28,39	0,355952	3,197007	-0,074986	0,132959	0,231986	1,570029	0,244684	1,373975	-0,498078	-1,931971	-0,943884	-7,912489	-1,909643	-2,340420	-1,596311	12,436672	77,451730	4,907416	0,244684	1,368671	-0,499624	-109,534511	18,217974	-7,914864	0,244684	1,368671	-0,499624	-109,534511	18,217974	-7,914864
12:00:28,44	0,355952	3,197007	-0,074986	0,132959	0,231986	1,570029	0,244684	1,368671	-0,499624	-2,093865	-0,989688	-7,914864	-1,906324	-2,343873	-1,595939	12,370599	77,322589	4,898948	0,246014	1,364070	-0,499252	-109,267709	18,245888	-7,923332	0,246014	1,364070	-0,499252	-109,267709	18,245888	-7,923332
12:00:28,49	0,355952	3,197007	-0,074986	0,132959	0,231986	1,570029	0,246014	1,364070	-0,499252	-2,188240	-1,066234	-7,923332	-1,907559	-2,340550	-1,594780	12,351739	77,327764	4,923107	0,246014	1,364070	-0,499252	-109,267709	18,245888	-7,923332	0,246014	1,364070	-0,499252	-109,267709	18,245888	-7,923332
12:00:28,54	0,355952	3,197007	-0,074986	0,132959	0,231986	1,570029	0,243754	1,366801	-0,498093	-2,041268	-0,929761	-7,899173	-1,901772	-2,339953	-1,596332	12,355010	77,190990	4,915881	0,243754	1,366801	-0,498093	-109,335139	18,204902	-7,899173	0,243754	1,366801	-0,498093	-109,335139	18,204902	-7,899173
12:00:28,59	0,355952	3,197007	-0,074986	0,132959	0,231986	1,570029	0,240343	1,362088	-0,499645	-2,169537	-0,823622	-7,906399	-1,903733	-2,341175	-1,596744	12,275944	77,156869	4,929867	0,242382	1,363174	-0,500057	-109,053139	18,148748	-7,892414	0,242382	1,363174	-0,500057	-109,053139	18,148748	-7,892414
12:00:28,64	0,355952	3,197007	-0,074986	0,132959	0,231986	1,570029	0,245460	1,360747	-0,500049	-2,136901	-1,043860	-7,898633	-1,903169	-2,345055	-1,596736	12,264107	77,125253	4,923647	0,245460	1,360747	-0,500049	-108,955502	18,224758	-7,898633	0,245460	1,360747	-0,500049	-108,955502	18,224758	-7,898633
12:00:28,69	0,355952	3,197007	-0,074986	0,132959	0,231986	1,570029	0,245460	1,360747	-0,500049	-2,136901	-1,043860	-7,898633	-1,902102	-2,344273	-1,591322	12,222940	77,068184	4,914403	0,245460	1,360747	-0,500049	-108,955502	18,224758	-7,898633	0,245460	1,360747	-0,500049	-108,955502	18,224758	-7,898633
12:00:28,74	0,355952	3,197007	-0,074986	0,132959	0,231986	1,570029	0,244249	1,360213	-0,494635	-2,094634	-0,973779	-7,907877	-1,902209	-2,343139	-1,597543	12,211111	77,006357	4,926170	0,243321	1,360873	-0,500856	-108,829377	18,154518	-7,896111	0,243321	1,360873	-0,500856	-108,829377	18,154518	-7,896111
12:00:28,79	0,355952	3,197007	-0,074986	0,132959	0,231986	1,570029	0,243321	1,360873	-0,500856	-2,000882	-0,946177	-7,896111	-1,901686	-2,344929	-1,597928	12,186024	76,981129	4,935369	0,244609	1,359525	-0,501241	-108,759285	18,197770	-7,886912	0,244609	1,359525	-0,501241	-108,759285	18,197770	-7,886912
12:00:28,84	0,355952	3,197007	-0,074986	0,132959	0,231986	1,570029	0,244609	1,359525	-0,501241	-2,036544	-1,004055	-7,886912	-1,894684	-2,343814	-1,597141	12,179907	76,916972	4,943964	0,244609	1,359525	-0,501241	-108,759285	18,197770	-7,886912	0,244609	1,359525	-0,501241	-108,759285	18,197770	-7,886912
12:00:28,89	0,355952	3,197007	-0,074986	0,132959	0,231986	1,570029	0,240143	1,354018	-0,500454	-2,264281	-0,798568	-7,878317	-1,903496	-2,347537	-1,597535	12,168703	76,953550	4,938570	0,240143	1,354018	-0,500454	-108,554733	18,052622	-7,878317	0,240143	1,354018	-0,500454	-108,554733	18,052622	-7,878317
12:00:28,94	0,355952	3,197007	-0,074986	0,132959	0,231986	1,570029	0,247773	1,359788	-0,500848	-1,990317	-1,167341	-7,883710	-1,895297	-2,346212	-1,597511	12,168970	76,906802	4,962894	0,247773	1,359788	-0,500848	-108,733713	18,282812	-7,883710	0,247773	1,359788	-0,500848	-108,733713	18,282812	-7,883710
12:00:28,99	0,355952	3,197007	-0,074986	0,132959	0,231986	1,570029	0,242526	1,353350	-0,500824	-2,284748	-0,918117	-7,859386	-1,895353	-2,343909	-1,597907	12,168416	76,854777	4,966651	0,242526	1,353350	-0,500824	-108,522751	18,120167	-7,859386	0,242526	1,353350	-0,500824	-108,522751	18,120167	-7,859386
12:00:29,04	0,355952	3,197007	-0,074986	0,132959	0,231986	1,570029	0,240560	1,354550	-0,501220	-2,177030	-0,841418	-7,855629	-1,898947	-2,348060	-1,597936	12,127058	76,851371	4,936677	0,240560	1,354550	-0,501220	-108,509213	18,042537	-7,855629	0,240560	1,354550	-0,501220	-108,509213	18,042537	-7,855629
12:00:29,09	0,355952	3,197007	-0,074986	0,132959	0,231986	1,570029	0,245952	1,355588	-0,501249	-2,099456	-1,087688	-7,885603	-1,896062	-2,348731	-1,595590	12,112932	76,799379	4,953509	0,245090	1,352753	-0,498903	-108,385882	18,182948	-7,868771	0,245090	1,352753	-0,498903	-108,385882	18,182948	-7,868771
12:00:29,14	0,355952	3,197007	-0,074986	0,132959	0,231986	1,570029	0,245090	1,352753	-0,498903	-2,194741	-1,056655	-7,868771	-1,896077	-2,347324	-1,598694	12,119191	76,792746	4,965018	0,245090	1,352753	-0,498903	-108,385882	18,182948	-7,868771	0,245090	1,352753	-0,498903	-108,385882	18,182948	-7,868771
12:00:29,19	0,355952	3,197007	-0,074986	0,132959	0,231986	1,570029	0,243879	1,353471	-0,502007	-2,154833	-1,002397	-7,857263	-1,896758	-2,345085	-1,597947	12,084193	76,782316	4,959958	0,242280	1,355179	-0,501260	-108,421010	18,124837	-7,862322	0,242280	1,355179	-0,501260	-108,421010	18,124837	-7,862322
12:00:29,24	0,355952	3,197007	-0,074986	0,132959	0,231986	1,570029	0,242280	1,355179	-0,501260	-2,039469	-0,894173	-7,862322	-1,894410	-2,348989	-1,597558	12,066348	76,784936	4,945279	0,244488	1,351193	-0,500871	-108,308742	18,200101	-7,877001	0,244488	1,351193	-0,500871	-108,308742	18,200101	-7,877001
12:00:29,29	0,355952	3,197007	-0,074986	0,132959	0,231986	1,570029	0,244488	1,351193	-0,500871	-2,240060	-0,992202	-7,877001	-1,896784	-2,346517	-1,598743	12,072130	76,766124	4,935605	0,243534	1,354486	-0,502056	-108,382600	18,160403	-7,886676	0,243534	1,354486	-0,502056	-108,382600	18,160403	-7,886676
12:00:29,34	0,355952	3,197007	-0,074986	0,132959	0,231986	1,570029	0,243534	1,354486	-0,502056	-2,055435	-0,956996	-7,886676	-1,894412	-2,349573	-1,596770	12,086844	76,713627	4,942218	0,244995	1,350904	-0,500083	-108,249560	18,160123	-7,880062	0,244995	1,350904	-0,500083	-108,249560	18,160123	-7,880062
12:00:29,39	0,355952	3,197007	-0,074986	0,132959	0,231986	1,570029	0,244995	1,350904	-0,500083	-2,203612	-1,071952	-7,880062	-1,896801	-2,346833	-1,596800	12,070993	76,733760	4,933348	0,243816	1,354342	-0,500113	-108,350191	18,152680	-7,888933	0,243816	1,354342	-0,500113	-108,350191	18,152680	-7,888933
12:00:29,44	0,355952	3,197007	-0,074986	0,132959	0,231986	1,570029	0,243816	1,354342	-0,500113	-2,034320	-0,986861	-7,888933	-1,890357	-2,346772	-1,597920	12,088318	76,656074	4,971247	0,240541	1,348792	-0,501233	-108,144498	18,012059	-7,851034	0,240541	1,348792	-0,501233	-108,144498	18,012059	-7,851034
12:00:29,49	0,355952	3,197007	-0,074986	0,132959	0,231986	1,570029	0,240541	1,348792	-0,501233	-2,264310	-0,870437	-7,851034	-1,894043	-2,346726	-1,600687	12,020514	76,658883	4,958552	0,240541	1,348792	-0,501233	-108,144498	18,012059	-7,851034	0,240541	1,348792	-0,501233	-108,144498	18,012059	-7,851034
12:00:29,54	0,355952	3,197007	-0,074986	0,132959	0,231986	1,570029	0,242344	1,352007	-0,504000	-2,065658	-0,904076	-7,863729	-1,892815	-2,349545	-1,596812	12,024955	76,657045	4,921967	0,244172	1,349535	-0,500125	-108,133330	18,163623	-7,900313	0,244172	1,349535	-0,500125	-108,133330	18,163623	-7,900313
12:00:29,59	0,355952	3,197007	-0,074986	0,132959	0,231986	1,570029	0,244172	1,349535	-0,500125	-2,194865	-1,003855	-7,900313	-1,894026	-2,349777	-1,596357	12,029537	76,626817	5,007644	0,244172	1,349535	-0,500125	-108,133330	18,163623	-7,900313	0,244172	1,349535	-0,500125	-108,133330	18,163623	-7,900313
12:00:29,64	0,355952	3,197007	-0,074986	0,132959	0,231986	1,570029	0,244977	1,350467	-0,499670	-2,122493	-1,064837	-7,814637	-1,889905	-2,349625	-1,596785	12,036176	76,585496	4,944260	0,244977	1,350467	-0,499670	-108,134152	18,165894	-7,814637	0,244977	1,350467	-0,499670	-108,134152	18,165894	-7,814637
12:00:29,69	0,355952	3,197007	-0,074986	0,132959	0,231986	1,570029	0,242786	1,346974	-0,500098	-2,271666	-0,977300	-7,878020	-1,892917	-2,347860	-1,596432	11,998880	76,611589	4,935316	0,242786	1,346974	-0,500098	-108,009121	18,081415	-7,878020	0,242786	1,346974	-0,500098	-108,009121	18,081415	-7,878020
12:00:29,74	0,355952	3,197007	-0,074986	0,132959	0,231986	1,570029	0,242763	1,350465	-0,499745	-2,094074	-0,930747	-7,886964	-1,889377	-2,349244	-1,598742	12,015181	76,576297	4,940675	0,242763	1,350465	-0,499745	-108,105586	18,126145	-7,886964	0,242763	1,350465	-0,499745	-108,105586	18,126145	-7,886964
12:00:29,79	0,355952	3,197007	-0,074986	0,132959	0,231986	1,570029	0,242192	1,346707	-0,502055	-2,267069	-0,932827	-7,881606	-1,893557	-2,351616	-1,597975	11,976107	76,591724	4,944875	0,242192	1,346707	-0,502055	-107,983590	18,079254	-7,881606	0,242192	1,346707	-0,502055	-107,983590	18,079254	-7,881606
12:00:29,84	0,355952	3,197007	-0,074986	0,132959	0,231986	1,570029	0,246336	1,349141	-0,501288	-2,134315	-1,106775	-7,877406	-1,889924	-2,346171	-1,597969	12,034818	76,594994	4,940963	0,239804	1,348718	-0,501282	-108,062887	18,008309	-7,881317	0,239804	1,348718	-0,501282	-108,062887	18,008309	-7,881317
12:00:29,89	0,355952	3,197007	-0,074986	0,132959	0,231986	1,570029	0,239804	1,348718	-0,501282	-2,188518	-0,816297	-7,881317	-1,889956	-2,346954	-1,597200	12,020045	76,582084	4,935266	0,239804	1,348718	-0,501282	-108,062887	18,008309	-7,881317	0,239804	1,348718	-0,501282	-108,062887	18,008309	-7,881317
12:00:29,94	0,355952	3,197007	-0,074986	0,132959	0,231986	1,570029	0,245625	1,350217	-0,500905	-2,100010	-1,056709	-7,876752	-1,894133	-2,350463	-1,597592	11,975588	76,617015	4,945528	0,245625	1,350217	-0,500905	-108,092073	18,224884	-7,876752	0,245625	1,350217	-0,500905	-108,092073	18,224884	-7,876752
12:00:29,99	0,355952	3,197007	-0,074986	0,132959	0,231986	1,570029	0,245625	1,350217	-0,500905	-2,100010	-1,056709	-7,876752	-1,891821	-2,347265	-1,598735	11,984466	76,577108	4,984490	0,245625	1,350217	-0,500905	-108,092073	18,224884	-7,876752	0,245625	1,350217	-0,500905	-108,092073	18,224884	-7,876752
12:00:30,04	0,355952	3,197007	-0,074986	0,132959	0,231986	1,570029	0,241700	1,349813	-0,502048	-2,090895	-0,880251	-7,837791	-1,890666	-2,349771	-1,598372	11,956010	76,594635	4,951035	0,243293	1,347560	-0,501685	-107,992493	18,168837	-7,871246	0,243293	1,347560	-0,501685	-107,992493	18,168837	-7,871246
12:00:30,09	0,355952	3,197007	-0,074986	0,132959	0,231986	1,570029	0,243293	1,347560	-0,501685	-2,209002	-0,929652	-7,871246	-1,890070	-2,349262	-1,597187	11,981376	76,533629	4,962812	0,243293	1,347560	-0,501685	-107,992493	18,168837	-7,871246	0,243293	1,347560	-0,501685	-107,992493	18,168837	-7,871246
12:00:30,15	0,355952	3,197007	-0,074986	0,132959	0,231986	1,570029	0,242554	1,347298	-0,500500	-2,182482	-0,943711	-7,859468	-1,890755	-2,352933	-1,599128	11,936256	76,520245	4,973056	0,242554	1,347298	-0,500500	-107,945397	18,096791	-7,859468	0,242554	1,347298	-0,500500	-107,945397	18,096791	-7,859468
12:00:30,20	0,355952	3,197007	-0,074986	0,132959	0,231986	1,570029	0,246076	1,346057	-0,502441	-2,212897	-1,094462	-7,849224	-1,889524	-2,350922	-1,597957	11,962429	76,524598	4,972725	0,243718	1,345996	-0,501270	-107,893602	18,139535	-7,849555	0,243718	1,345996	-0,501270	-107,893602	18,139535	-7,849555
12:00:30,25	0,355952	3,197007	-0,074986	0,132959	0,231986	1,570029	0,243718	1,345996	-0,501270	-2,232887	-0,992358	-7,849555	-1,889377	-2,354790	-1,601942	11,746127	76,538343	4,953039	0,243718	1,345996	-0,501270	-107,893602	18,139535	-7,849555	0,243718	1,345996	-0,501270	-107,893602	18,139535	-7,849555
12:00:30,30	0,355952	3,197007	-0,074986	0,132959	0,231986	1,570029	0,246995	1,343935	-0,505255	-2,243849	-0,968538	-7,869241	-1,903350	-2,310832	-1,567852	13,868005	77,083956	4,815788	0,246995	1,343935	-0,505255	-107,742719	18,420557	-7,869241	0,246995	1,343935	-0,505255	-107,742719	18,420557	-7,869241
12:00:30,35	0,355952	3,197007	-0,074986	0,132959	0,231986	1,570029	0,215912	1,378014	-0,471165	-2,005157	-0,917041	-8,006493	-1,949391	-2,298540	-1,628123	14,487392	79,453700	4,581556	0,215912	1,378014	-0,471165	-110,179284	16,032079	-8,006493	0,215912	1,378014	-0,471165	-110,179284	16,032079	-8,006493
12:00:30,40	0,355942	3,196946	-0,074977	0,132989	0,231962	1,620038	0,228288	1,424033	-0,531436	-1,974139	-0,912122	-8,240724	-1,951674	-2,310882	-1,632944	14,111788	79,754164	4,537608	0,228288	1,424033	-0,531436	-113,760730	17,008509	-8,240724	0,228288	1,424033	-0,531436	-113,760730	17,008509	-8,240724
12:00:30,45	0,355942	3,196946	-0,074977	0,132989	0,231962	1,620038	0,240118	1,419839	-0,536257	-2,264615	-1,051758	-8,284673	-1,950746	-2,309688	-1,634526	14,020943	79,706689	4,562546	0,240118	1,419839	-0,536257	-113,722006	17,797514	-8,284673	0,240118	1,419839	-0,536257	-113,722006	17,797514	-8,284673
12:00:30,50	0,355942	3,196946	-0,074977	0,132989	0,231962	1,620038	0,238620	1,419633	-0,537839	-2,188830	-0,918904	-8,259734	-1,949844	-2,313051	-1,634925	13,926800	79,591393	4,583946	0,238620	1,419633	-0,537839	-113,629990	17,812742	-8,259734	0,238620	1,419633	-0,537839	-113,629990	17,812742	-8,259734
12:00:30,55	0,355942	3,196946	-0,074977	0,132989	0,231962	1,620038	0,241082	1,417170	-0,538238	-2,169963	-1,023040	-8,238334	-1,948739	-2,313038	-1,635310	13,927371	79,495294	4,586134	0,241082	1,417170	-0,538238	-113,417811	17,901863	-8,238334	0,241082	1,417170	-0,538238	-113,417811	17,901863	-8,238334
12:00:30,60	0,355942	3,196946	-0,074977	0,132989	0,231962	1,620038	0,240517	1,416220	-0,538623	-2,136425	-1,042251	-8,236146	-1,944813	-2,316663	-1,637663	13,842772	79,457514	4,582521	0,240517	1,416220	-0,538623	-113,309696	17,838371	-8,236146	0,240517	1,416220	-0,538623	-113,309696	17,838371	-8,236146
12:00:30,65	0,355942	3,196946	-0,074977	0,132989	0,231962	1,620038	0,241694	1,411007	-0,540976	-2,332462	-1,049054	-8,239759	-1,948514	-2,317415	-1,637289	13,794639	79,369675	4,593759	0,241694	1,411007	-0,540976	-113,096545	17,923923	-8,239759	0,241694	1,411007	-0,540976	-113,096545	17,923923	-8,239759
12:00:30,70	0,355942	3,196946	-0,074977	0,132989	0,231962	1,620038	0,244196	1,413837	-0,540602	-2,085210	-1,181370	-8,228522	-1,944002	-2,315223	-1,639254	13,748290	79,264069	4,597998	0,244196	1,413837	-0,540602	-113,071379	17,987979	-8,228522	0,244196	1,413837	-0,540602	-113,071379	17,987979	-8,228522
12:00:30,75	0,355942	3,196946	-0,074977	0,132989	0,231962	1,620038	0,240041	1,411024	-0,542567	-2,116813	-0,978023	-8,224282	-1,943091	-2,316846	-1,640726	13,893732	79,277648	4,607441	0,240041	1,411024	-0,542567	-112,882225	17,865233	-8,224282	0,240041	1,411024	-0,542567	-112,882225	17,865233	-8,224282
12:00:30,80	0,355942	3,196946	-0,074977	0,132989	0,231962	1,620038	0,240991	1,409424	-0,544039	-2,284524	-1,146588	-8,214839	-1,961386	-2,265944	-1,519219	16,140081	80,315834	4,388173	0,240991	1,409424	-0,544039	-112,924289	17,771240	-8,214839	0,240991	1,409424	-0,544039	-112,924289	17,771240	-8,214839
12:00:30,85	0,355942	3,196946	-0,074977	0,132989	0,231962	1,620038	0,206056	1,450719	-0,422532	-2,159447	-0,756269	-8,434107	-2,025017	-2,300725	-1,571065	14,362399	83,742709	4,187601	0,206056	1,450719	-0,422532	-116,040880	15,419161	-8,434107	0,206056	1,450719	-0,422532	-116,040880	15,419161	-8,434107
12:00:30,90	0,356083	3,196982	-0,074963	0,132971	0,231997	1,670047	0,267993	1,488434	-0,474378	-2,277173	-0,724028	-8,634680	-2,008984	-2,317744	-1,594958	13,659096	82,802086	4,242470	0,267993	1,488434	-0,474378	-119,119252	20,313442	-8,634680	0,267993	1,488434	-0,474378	-119,119252	20,313442	-8,634680
12:00:30,95	0,356083	3,196982	-0,074963	0,132971	0,231997	1,670047	0,274716	1,466040	-0,498271	-2,275401	-0,934846	-8,579810	-1,996651	-2,326757	-1,596947	13,315073	82,132333	4,313769	0,274716	1,466040	-0,498271	-117,359560	20,630361	-8,579810	0,274716	1,466040	-0,498271	-117,359560	20,630361	-8,579810
12:00:31,00	0,356083	3,196982	-0,074963	0,132971	0,231997	1,670047	0,276355	1,450853	-0,500260	-2,313089	-1,057013	-8,508511	-1,988983	-2,326319	-1,597041	13,166019	81,774237	4,266517	0,276355	1,450853	-0,500260	-116,205071	20,636848	-8,508511	0,276355	1,450853	-0,500260	-116,205071	20,636848	-8,508511
12:00:31,05	0,356083	3,196982	-0,074963	0,132971	0,231997	1,670047	0,272141	1,444432	-0,500354	-2,262373	-0,887871	-8,555764	-1,984172	-2,329141	-1,596305	13,001083	81,572369	4,285936	0,272141	1,444432	-0,500354	-115,650247	20,475225	-8,555764	0,272141	1,444432	-0,500354	-115,650247	20,475225	-8,555764
12:00:31,10	0,356083	3,196982	-0,074963	0,132971	0,231997	1,670047	0,272180	1,438854	-0,499618	-2,295118	-0,847995	-8,536344	-1,980417	-2,332971	-1,598625	12,887778	81,408228	4,341477	0,272180	1,438854	-0,499618	-115,245150	20,518163	-8,536344	0,272180	1,438854	-0,499618	-115,245150	20,518163	-8,536344
12:00:31,15	0,356083	3,196982	-0,074963	0,132971	0,231997	1,670047	0,273620	1,433687	-0,501938	-2,365003	-0,906779	-8,480803	-1,977613	-2,328019	-1,601773	12,882597	81,281106	4,316367	0,273620	1,433687	-0,501938	-114,909419	20,572358	-8,480803	0,273620	1,433687	-0,501938	-114,909419	20,572358	-8,480803
12:00:31,20	0,356083	3,196982	-0,074963	0,132971	0,231997	1,670047	0,267928	1,433735	-0,505086	-2,249838	-0,669913	-8,505913	-1,979636	-2,335790	-1,597561	12,757397	81,198749	4,267344	0,267928	1,433735	-0,505086	-114,798004	20,362467	-8,505913	0,267928	1,433735	-0,505086	-114,798004	20,362467	-8,505913
12:00:31,25	0,356083	3,196982	-0,074963	0,132971	0,231997	1,670047	0,275670	1,431601	-0,500873	-2,226867	-1,005238	-8,554936	-1,975145	-2,333372	-1,601038	12,706040	81,109405	4,331248	0,275670	1,431601	-0,500873	-114,607538	20,634872	-8,554936	0,275670	1,431601	-0,500873	-114,607538	20,634872	-8,554936
12:00:31,30	0,356083	3,196982	-0,074963	0,132971	0,231997	1,670047	0,273326	1,424437	-0,503140	-2,381078	-0,962718	-8,467367	-1,972260	-2,337342	-1,599827	12,716995	80,970004	4,354913	0,273326	1,424437	-0,503140	-114,199401	20,493365	-8,467367	0,273326	1,424437	-0,503140	-114,199401	20,493365	-8,467367
12:00:31,35	0,356083	3,196982	-0,074963	0,132971	0,231997	1,670047	0,273326	1,424437	-0,503140	-2,381078	-0,962718	-8,467367	-1,974122	-2,335597	-1,600277	12,668345	80,984264	4,317320	0,273326	1,424437	-0,503140	-114,199401	20,493365	-8,467367	0,273326	1,424437	-0,503140	-114,199401	20,493365	-8,467367
12:00:31,40	0,356083	3,196982	-0,074963	0,132971	0,231997	1,670047	0,272746	1,426923	-0,503590	-2,239866	-0,883315	-8,504960	-1,971243	-2,334906	-1,596374	12,677983	80,857630	4,330770	0,272746	1,426923	-0,503590	-114,253286	20,527267	-8,504960	0,272746	1,426923	-0,503590	-114,253286	20,527267	-8,504960
12:00:31,45	0,356083	3,196982	-0,074963	0,132971	0,231997	1,670047	0,272943	1,422950	-0,503996	-2,304469	-0,919131	-8,517992	-1,970781	-2,337754	-1,600683	12,619537	80,848528	4,304288	0,272943	1,422950	-0,503996	-114,006066	20,506874	-8,517992	0,272943	1,422950	-0,503996	-114,006066	20,506874	-8,517992
12:00:31,50	0,356083	3,196982	-0,074963	0,132971	0,231997	1,670047	0,272943	1,422950	-0,503996	-2,304469	-0,919131	-8,517992	-1,970927	-2,339158	-1,600692	12,556495	80,829206	4,323469	0,272943	1,422950	-0,503996	-114,006066	20,506874	-8,517992	0,272943	1,422950	-0,503996	-114,006066	20,506874	-8,517992
12:00:31,55	0,356083	3,196982	-0,074963	0,132971	0,231997	1,670047	0,274233	1,422375	-0,504005	-2,286141	-0,941270	-8,498811	-1,967526	-2,343754	-1,598335	12,513330	80,735902	4,348467	0,274233	1,422375	-0,504005	-113,942561	20,585992	-8,498811	0,274233	1,422375	-0,504005	-113,942561	20,585992	-8,498811
12:00:31,60	0,356083	3,196982	-0,074963	0,132971	0,231997	1,670047	0,276512	1,417131	-0,501648	-2,456415	-1,069084	-8,473813	-1,964065	-2,339808	-1,601469	12,508655	80,693781	4,335721	0,276512	1,417131	-0,501648	-113,701223	20,637133	-8,473813	0,276512	1,417131	-0,501648	-113,701223	20,637133	-8,473813
12:00:31,65	0,356083	3,196982	-0,074963	0,132971	0,231997	1,670047	0,271364	1,416107	-0,504782	-2,470839	-0,818371	-8,486559	-1,966388	-2,341876	-1,600672	12,516270	80,701262	4,349224	0,271364	1,416107	-0,504782	-113,635276	20,483684	-8,486559	0,271364	1,416107	-0,504782	-113,635276	20,483684	-8,486559
12:00:31,70	0,356083	3,196982	-0,074963	0,132971	0,231997	1,670047	0,274316	1,417085	-0,503985	-2,430280	-0,974753	-8,473056	-1,970648	-2,342504	-1,601874	12,462692	80,671116	4,339021	0,274316	1,417085	-0,503985	-113,671473	20,559069	-8,473056	0,274316	1,417085	-0,503985	-113,671473	20,559069	-8,473056
12:00:31,75	0,356083	3,196982	-0,074963	0,132971	0,231997	1,670047	0,276990	1,420460	-0,505187	-2,201895	-1,082483	-8,483259	-1,964802	-2,341567	-1,601470	12,472904	80,589531	4,346897	0,276990	1,420460	-0,505187	-113,708009	20,661263	-8,483259	0,276990	1,420460	-0,505187	-113,708009	20,661263	-8,483259
12:00:31,80	0,356083	3,196982	-0,074963	0,132971	0,231997	1,670047	0,273256	1,415866	-0,504783	-2,375221	-0,937913	-8,475384	-1,966037	-2,341062	-1,600303	12,452662	80,575398	4,365184	0,273436	1,417188	-0,503616	-113,533395	20,527902	-8,457096	0,273436	1,417188	-0,503616	-113,533395	20,527902	-8,457096
12:00:31,85	0,356083	3,196982	-0,074963	0,132971	0,231997	1,670047	0,273436	1,417188	-0,503616	-2,284124	-0,936833	-8,457096	-1,966646	-2,342031	-1,601870	12,442560	80,574790	4,351437	0,274580	1,417231	-0,505183	-113,528940	20,566655	-8,470843	0,274580	1,417231	-0,505183	-113,528940	20,566655	-8,470843
12:00:31,90	0,356083	3,196982	-0,074963	0,132971	0,231997	1,670047	0,274580	1,417231	-0,505183	-2,276345	-0,987862	-8,470843	-1,966607	-2,341467	-1,602246	12,467852	80,561772	4,355924	0,274580	1,417231	-0,505183	-113,528940	20,566655	-8,470843	0,274580	1,417231	-0,505183	-113,528940	20,566655	-8,470843
12:00:31,95	0,356083	3,196982	-0,074963	0,132971	0,231997	1,670047	0,272468	1,411759	-0,507902	-2,485339	-0,903907	-8,475518	-1,960851	-2,342938	-1,604589	12,427212	80,496459	4,346762	0,272468	1,411759	-0,507902	-113,308441	20,484811	-8,475518	0,272468	1,411759	-0,507902	-113,308441	20,484811	-8,475518
12:00:32,00	0,356083	3,196982	-0,074963	0,132971	0,231997	1,670047	0,272468	1,411759	-0,507902	-2,485339	-0,903907	-8,475518	-1,962064	-2,339523	-1,604614	12,414409	80,511278	4,342836	0,270117	1,414517	-0,507927	-113,387952	20,441011	-8,479445	0,270117	1,414517	-0,507927	-113,387952	20,441011	-8,479445
12:00:32,05	0,356083	3,196982	-0,074963	0,132971	0,231997	1,670047	0,270117	1,414517	-0,507927	-2,348371	-0,763168	-8,479445	-1,962654	-2,343237	-1,601480	12,397526	80,520744	4,364978	0,270117	1,414517	-0,507927	-113,387952	20,441011	-8,479445	0,270117	1,414517	-0,507927	-113,387952	20,441011	-8,479445
12:00:32,10	0,356083	3,196982	-0,074963	0,132971	0,231997	1,670047	0,273628	1,413171	-0,504793	-2,418124	-0,926409	-8,457302	-1,963823	-2,339516	-1,602287	12,420450	80,490063	4,335530	0,273628	1,413171	-0,504793	-113,352036	20,553418	-8,457302	0,273628	1,413171	-0,504793	-113,352036	20,553418	-8,457302
12:00:32,15	0,356083	3,196982	-0,074963	0,132971	0,231997	1,670047	0,273177	1,414281	-0,502883	-2,263861	-0,912090	-8,470551	-1,963390	-2,342291	-1,599570	12,357190	80,432571	4,351729	0,273177	1,414281	-0,502883	-113,284932	20,532302	-8,470551	0,273177	1,414281	-0,502883	-113,284932	20,532302	-8,470551
12:00:32,20	0,356083	3,196982	-0,074963	0,132971	0,231997	1,670047	0,273177	1,414281	-0,502883	-2,263861	-0,912090	-8,470551	-1,965729	-2,342571	-1,604225	12,361143	80,472236	4,365036	0,273177	1,414281	-0,502883	-113,284932	20,532302	-8,470551	0,273177	1,414281	-0,502883	-113,284932	20,532302	-8,470551
12:00:32,25	0,356083	3,196982	-0,074963	0,132971	0,231997	1,670047	0,274589	1,416167	-0,507538	-2,202125	-0,969096	-8,457244	-1,959837	-2,346135	-1,602641	12,367731	80,420119	4,367670	0,274589	1,416167	-0,507538	-113,371234	20,586125	-8,457244	0,274589	1,416167	-0,507538	-113,371234	20,586125	-8,457244
12:00:32,30	0,356083	3,196982	-0,074963	0,132971	0,231997	1,670047	0,273458	1,414903	-0,506358	-2,177723	-0,945090	-8,431457	-1,964069	-2,342224	-1,603045	12,346208	80,376807	4,390824	0,273458	1,414903	-0,506358	-113,247636	20,521386	-8,431457	0,273458	1,414903	-0,506358	-113,247636	20,521386	-8,431457
12:00:32,35	0,356083	3,196982	-0,074963	0,132971	0,231997	1,670047	0,273458	1,414903	-0,506358	-2,177723	-0,945090	-8,431457	-1,964650	-2,342684	-1,601509	12,344317	80,372989	4,365392	0,273458	1,414903	-0,506358	-113,247636	20,521386	-8,431457	0,273458	1,414903	-0,506358	-113,247636	20,521386	-8,431457
12:00:32,40	0,356083	3,196982	-0,074963	0,132971	0,231997	1,670047	0,273605	1,411438	-0,505210	-2,325589	-0,961877	-8,466800	-1,961142	-2,344083	-1,601897	12,337990	80,344221	4,355480	0,273605	1,411438	-0,505210	-113,123476	20,516089	-8,466800	0,273605	1,411438	-0,505210	-113,123476	20,516089	-8,466800
12:00:32,45	0,356083	3,196982	-0,074963	0,132971	0,231997	1,670047	0,273605	1,411438	-0,505210	-2,325589	-0,961877	-8,466800	-1,958846	-2,345337	-1,606153	12,326381	80,317434	4,376922	0,273605	1,411438	-0,505210	-113,123476	20,516089	-8,466800	0,273605	1,411438	-0,505210	-113,123476	20,516089	-8,466800
12:00:32,50	0,356083	3,196982	-0,074963	0,132971	0,231997	1,670047	0,273543	1,408823	-0,509466	-2,432553	-0,962003	-8,445358	-1,961709	-2,343078	-1,604213	12,359471	80,337030	4,371024	0,273019	1,412432	-0,507526	-113,154332	20,478358	-8,451256	0,273019	1,412432	-0,507526	-113,154332	20,478358	-8,451256
12:00:32,55	0,356083	3,196982	-0,074963	0,132971	0,231997	1,670047	0,273019	1,412432	-0,507526	-2,278410	-0,953599	-8,451256	-1,957036	-2,343891	-1,602282	12,344625	80,302994	4,350218	0,271386	1,407978	-0,505595	-112,999412	20,430928	-8,472062	0,271386	1,407978	-0,505595	-112,999412	20,430928	-8,472062
12:00:32,60	0,356083	3,196982	-0,074963	0,132971	0,231997	1,670047	0,271386	1,407978	-0,505595	-2,473100	-0,872854	-8,472062	-1,962977	-2,342693	-1,604250	12,327544	80,303346	4,345908	0,271386	1,407978	-0,505595	-112,999412	20,430928	-8,472062	0,271386	1,407978	-0,505595	-112,999412	20,430928	-8,472062
12:00:32,66	0,356083	3,196982	-0,074963	0,132971	0,231997	1,670047	0,273319	1,413723	-0,507563	-2,166170	-0,958397	-8,476372	-1,958948	-2,341375	-1,600688	12,327194	80,284344	4,356487	0,273319	1,413723	-0,507563	-113,143395	20,497118	-8,476372	0,273319	1,413723	-0,507563	-113,143395	20,497118	-8,476372
12:00:32,71	0,356083	3,196982	-0,074963	0,132971	0,231997	1,670047	0,273359	1,411635	-0,505211	-2,271214	-0,969982	-8,463435	-1,961835	-2,345573	-1,600319	12,308864	80,282205	4,396098	0,273359	1,411635	-0,505211	-113,084581	20,488675	-8,463435	0,273359	1,411635	-0,505211	-113,084581	20,488675	-8,463435
12:00:32,76	0,356083	3,196982	-0,074963	0,132971	0,231997	1,670047	0,275242	1,411294	-0,503632	-2,264819	-1,052810	-8,426182	-1,957815	-2,344955	-1,599602	12,249262	80,299321	4,349158	0,275242	1,411294	-0,503632	-113,051384	20,553697	-8,426182	0,275242	1,411294	-0,503632	-113,051384	20,553697	-8,426182
12:00:32,81	0,356083	3,196982	-0,074963	0,132971	0,231997	1,670047	0,272696	1,408121	-0,502915	-2,414830	-0,860245	-8,473123	-1,964958	-2,281836	-1,568552	15,543173	80,481582	4,198939	0,272696	1,408121	-0,502915	-112,952325	20,546404	-8,473123	0,272696	1,408121	-0,502915	-112,952325	20,546404	-8,473123
12:00:32,86	0,356083	3,196982	-0,074963	0,132971	0,231997	1,670047	0,221606	1,445866	-0,471865	-2,256862	-0,965028	-8,623341	-2,023649	-2,264453	-1,637244	16,554334	83,796167	3,955879	0,221606	1,445866	-0,471865	-115,757379	16,431032	-8,623341	0,221606	1,445866	-0,471865	-115,757379	16,431032	-8,623341
12:00:32,91	0,356008	3,197024	-0,074995	0,132983	0,231995	1,720029	0,235896	1,505386	-0,540557	-2,537930	-0,926534	-8,866401	-2,027607	-2,275442	-1,656489	16,072313	83,835590	3,932730	0,235896	1,505386	-0,540557	-120,710745	17,591334	-8,866401	0,235896	1,505386	-0,540557	-120,710745	17,591334	-8,866401
12:00:32,96	0,356008	3,197024	-0,074995	0,132983	0,231995	1,720029	0,247393	1,503319	-0,559802	-2,438552	-1,087204	-8,889550	-2,025636	-2,279889	-1,655326	15,945215	83,660030	3,975838	0,250259	1,499389	-0,558639	-120,129354	18,431379	-8,846443	0,250259	1,499389	-0,558639	-120,129354	18,431379	-8,846443
12:00:33,01	0,356008	3,197024	-0,074995	0,132983	0,231995	1,720029	0,250259	1,499389	-0,558639	-2,427341	-1,213933	-8,846443	-2,018789	-2,279596	-1,655754	15,902134	83,479073	3,938055	0,250259	1,499389	-0,558639	-120,129354	18,431379	-8,846443	0,250259	1,499389	-0,558639	-120,129354	18,431379	-8,846443
12:00:33,06	0,356008	3,197024	-0,074995	0,132983	0,231995	1,720029	0,246581	1,493606	-0,559067	-2,549802	-1,075855	-8,884225	-2,019209	-2,279151	-1,656969	15,763191	83,333168	3,959768	0,246581	1,493606	-0,559067	-119,797851	18,280748	-8,884225	0,246581	1,493606	-0,559067	-119,797851	18,280748	-8,884225
12:00:33,11	0,356008	3,197024	-0,074995	0,132983	0,231995	1,720029	0,246406	1,494192	-0,560282	-2,323469	-1,019363	-8,862512	-2,015361	-2,284294	-1,659286	15,683597	83,178776	3,990869	0,248936	1,488288	-0,562599	-119,287592	18,382257	-8,831411	0,248936	1,488288	-0,562599	-119,287592	18,382257	-8,831411
12:00:33,16	0,356008	3,197024	-0,074995	0,132983	0,231995	1,720029	0,248936	1,488288	-0,562599	-2,457004	-1,159190	-8,831411	-2,012617	-2,282615	-1,656227	15,618257	83,084467	3,968001	0,246110	1,486751	-0,559540	-119,132528	18,316802	-8,854280	0,246110	1,486751	-0,559540	-119,132528	18,316802	-8,854280
12:00:33,21	0,356008	3,197024	-0,074995	0,132983	0,231995	1,720029	0,246110	1,486751	-0,559540	-2,422564	-1,002809	-8,854280	-2,010492	-2,284969	-1,656616	15,562975	82,924886	3,983092	0,247086	1,483733	-0,559929	-118,886711	18,310747	-8,839188	0,247086	1,483733	-0,559929	-118,886711	18,310747	-8,839188
12:00:33,26	0,356008	3,197024	-0,074995	0,132983	0,231995	1,720029	0,247086	1,483733	-0,559929	-2,413654	-1,085468	-8,839188	-2,011218	-2,287688	-1,657030	15,482368	82,953652	3,984565	0,247086	1,483733	-0,559929	-118,886711	18,310747	-8,839188	0,247086	1,483733	-0,559929	-118,886711	18,310747	-8,839188
12:00:33,31	0,356008	3,197024	-0,074995	0,132983	0,231995	1,720029	0,249804	1,483003	-0,560343	-2,436246	-1,142633	-8,837715	-2,051870	-2,265640	-1,586954	16,470505	85,314192	3,741990	0,249804	1,483003	-0,560343	-118,851962	18,466975	-8,837715	0,249804	1,483003	-0,560343	-118,851962	18,466975	-8,837715
12:00:33,36	0,356008	3,197024	-0,074995	0,132983	0,231995	1,720029	0,251036	1,529232	-0,490267	-2,570659	-0,882164	-9,080290	-2,074602	-2,274198	-1,703044	16,131303	86,342639	3,611295	0,251036	1,529232	-0,490267	-122,615404	18,824134	-9,080290	0,251036	1,529232	-0,490267	-122,615404	18,824134	-9,080290
12:00:33,41	0,356015	3,196996	-0,074969	0,132957	0,232002	1,770041	0,272033	1,525788	-0,612725	-2,485440	-1,037814	-9,138029	-2,058359	-2,290892	-1,706325	15,464206	85,467393	3,660274	0,272033	1,525788	-0,612725	-122,259790	20,316786	-9,138029	0,272033	1,525788	-0,612725	-122,259790	20,316786	-9,138029
12:00:33,46	0,356015	3,196996	-0,074969	0,132957	0,232002	1,770041	0,272033	1,525788	-0,612725	-2,485440	-1,037814	-9,138029	-2,048057	-2,293445	-1,711039	15,204814	85,047701	3,716753	0,272033	1,525788	-0,612725	-122,259790	20,316786	-9,138029	0,272033	1,525788	-0,612725	-122,259790	20,316786	-9,138029
12:00:33,51	0,356015	3,196996	-0,074969	0,132957	0,232002	1,770041	0,276512	1,504552	-0,614762	-2,629873	-1,314943	-9,110494	-2,043234	-2,300044	-1,711449	15,085912	84,700014	3,711787	0,276512	1,504552	-0,614762	-120,737171	20,391266	-9,110494	0,276512	1,504552	-0,614762	-120,737171	20,391266	-9,110494
12:00:33,56	0,356015	3,196996	-0,074969	0,132957	0,232002	1,770041	0,276512	1,504552	-0,614762	-2,629873	-1,314943	-9,110494	-2,039030	-2,303665	-1,714222	14,911471	84,510453	3,719075	0,276512	1,504552	-0,614762	-120,737171	20,391266	-9,110494	0,276512	1,504552	-0,614762	-120,737171	20,391266	-9,110494
12:00:33,61	0,356015	3,196996	-0,074969	0,132957	0,232002	1,770041	0,277546	1,499101	-0,617535	-2,661938	-1,312397	-9,103206	-2,038167	-2,300850	-1,713108	14,829000	84,339668	3,714340	0,277546	1,499101	-0,617535	-120,341334	20,474945	-9,103206	0,277546	1,499101	-0,617535	-120,341334	20,474945	-9,103206
12:00:33,66	0,356015	3,196996	-0,074969	0,132957	0,232002	1,770041	0,274677	1,499760	-0,616421	-2,438488	-1,177190	-9,107940	-2,029545	-2,302429	-1,713905	14,771267	84,206056	3,697859	0,274677	1,499760	-0,616421	-120,169680	20,384950	-9,107940	0,274677	1,499760	-0,616421	-120,169680	20,384950	-9,107940
12:00:33,71	0,356015	3,196996	-0,074969	0,132957	0,232002	1,770041	0,271733	1,491504	-0,617218	-2,723252	-1,040926	-9,124421	-2,033295	-2,302761	-1,715086	14,719538	84,075999	3,713627	0,273896	1,494586	-0,618399	-119,749474	20,327220	-9,108654	0,273896	1,494586	-0,618399	-119,749474	20,327220	-9,108654
12:00:33,76	0,356015	3,196996	-0,074969	0,132957	0,232002	1,770041	0,273896	1,494586	-0,618399	-2,424501	-1,173621	-9,108654	-2,031164	-2,303659	-1,717040	14,641874	84,010370	3,737972	0,273608	1,492291	-0,620353	-119,592993	20,354027	-9,084308	0,273608	1,492291	-0,620353	-119,592993	20,354027	-9,084308
12:00:33,81	0,356015	3,196996	-0,074969	0,132957	0,232002	1,770041	0,273608	1,492291	-0,620353	-2,448161	-1,124190	-9,084308	-2,026074	-2,304062	-1,715862	14,589554	83,879705	3,773189	0,271412	1,487682	-0,619175	-119,331538	20,275811	-9,049092	0,271412	1,487682	-0,619175	-119,331538	20,275811	-9,049092
12:00:33,86	0,356015	3,196996	-0,074969	0,132957	0,232002	1,770041	0,271412	1,487682	-0,619175	-2,548507	-1,030024	-9,049092	-2,027820	-2,311388	-1,712766	14,573617	83,865354	3,726014	0,278629	1,485531	-0,616079	-119,254133	20,473700	-9,096266	0,278629	1,485531	-0,616079	-119,254133	20,473700	-9,096266
12:00:33,91	0,356015	3,196996	-0,074969	0,132957	0,232002	1,770041	0,278629	1,485531	-0,616079	-2,639977	-1,398702	-9,096266	-2,025569	-2,308885	-1,713147	14,551061	83,822269	3,759774	0,278629	1,485531	-0,616079	-119,254133	20,473700	-9,096266	0,278629	1,485531	-0,616079	-119,254133	20,473700	-9,096266
12:00:33,96	0,356015	3,196996	-0,074969	0,132957	0,232002	1,770041	0,275336	1,484833	-0,616460	-2,627684	-1,229465	-9,062506	-2,025116	-2,310750	-1,717048	14,508655	83,767749	3,755793	0,275336	1,484833	-0,616460	-119,187044	20,384422	-9,062506	0,275336	1,484833	-0,616460	-119,187044	20,384422	-9,062506
12:00:34,01	0,356015	3,196996	-0,074969	0,132957	0,232002	1,770041	0,276725	1,483508	-0,620361	-2,628157	-1,292230	-9,066487	-2,023480	-2,308423	-1,713950	14,480189	83,678727	3,766513	0,276725	1,483508	-0,620361	-119,083517	20,430695	-9,066487	0,276725	1,483508	-0,620361	-119,083517	20,430695	-9,066487
12:00:34,06	0,356015	3,196996	-0,074969	0,132957	0,232002	1,770041	0,272800	1,481168	-0,618421	-2,637942	-1,132477	-9,055746	-2,021127	-2,308521	-1,715108	14,491110	83,648671	3,766534	0,272800	1,481168	-0,618421	-118,909609	20,282339	-9,055746	0,272800	1,481168	-0,618421	-118,909609	20,282339	-9,055746
12:00:34,11	0,356015	3,196996	-0,074969	0,132957	0,232002	1,770041	0,272800	1,481168	-0,618421	-2,637942	-1,132477	-9,055746	-2,024752	-2,310727	-1,716252	14,458445	83,625781	3,809486	0,272800	1,481168	-0,618421	-118,909609	20,282339	-9,055746	0,272800	1,481168	-0,618421	-118,909609	20,282339	-9,055746
12:00:34,16	0,356015	3,196996	-0,074969	0,132957	0,232002	1,770041	0,276523	1,483204	-0,619565	-2,495880	-1,309216	-9,012795	-2,024921	-2,309210	-1,717474	14,380269	83,635397	3,792156	0,276523	1,483204	-0,619565	-118,927424	20,397837	-9,012795	0,276523	1,483204	-0,619565	-118,927424	20,397837	-9,012795
12:00:34,21	0,356015	3,196996	-0,074969	0,132957	0,232002	1,770041	0,270587	1,479247	-0,616533	-2,621918	-1,024763	-9,097839	-2,018357	-2,307565	-1,713220	14,439540	83,544604	3,724441	0,270587	1,479247	-0,616533	-118,742796	20,216317	-9,097839	0,270587	1,479247	-0,616533	-118,742796	20,216317	-9,097839
12:00:34,26	0,356015	3,196996	-0,074969	0,132957	0,232002	1,770041	0,270587	1,479247	-0,616533	-2,621918	-1,024763	-9,097839	-2,017311	-2,309387	-1,717873	14,391247	83,529641	3,756271	0,270587	1,479247	-0,616533	-118,742796	20,216317	-9,097839	0,270587	1,479247	-0,616533	-118,742796	20,216317	-9,097839
12:00:34,31	0,356015	3,196996	-0,074969	0,132957	0,232002	1,770041	0,271641	1,477430	-0,621186	-2,679294	-1,045239	-9,066009	-2,019679	-2,310057	-1,716283	14,382436	83,543621	3,808630	0,273406	1,479146	-0,619596	-118,710707	20,339978	-9,013650	0,273406	1,479146	-0,619596	-118,710707	20,339978	-9,013650
12:00:34,36	0,356015	3,196996	-0,074969	0,132957	0,232002	1,770041	0,273406	1,479146	-0,619596	-2,597785	-1,122380	-9,013650	-2,016822	-2,310109	-1,718231	14,371139	83,465495	3,803070	0,273406	1,479146	-0,619596	-118,710707	20,339978	-9,013650	0,273406	1,479146	-0,619596	-118,710707	20,339978	-9,013650
12:00:34,41	0,356015	3,196996	-0,074969	0,132957	0,232002	1,770041	0,272023	1,476646	-0,621544	-2,654450	-1,079733	-9,019210	-2,019205	-2,311076	-1,715522	14,355736	83,450240	3,795691	0,274052	1,478225	-0,618835	-118,592101	20,333529	-9,026590	0,274052	1,478225	-0,618835	-118,592101	20,333529	-9,026590
12:00:34,46	0,356015	3,196996	-0,074969	0,132957	0,232002	1,770041	0,274052	1,478225	-0,618835	-2,551414	-1,179538	-9,026590	-2,017514	-2,311547	-1,716314	14,331044	83,416369	3,785873	0,273614	1,476526	-0,619627	-118,505385	20,326367	-9,036407	0,273614	1,476526	-0,619627	-118,505385	20,326367	-9,036407
12:00:34,51	0,356015	3,196996	-0,074969	0,132957	0,232002	1,770041	0,273614	1,476526	-0,619627	-2,598112	-1,152307	-9,036407	-2,018057	-2,312112	-1,715156	14,351413	83,399564	3,760018	0,273614	1,476526	-0,619627	-118,505385	20,326367	-9,036407	0,273614	1,476526	-0,619627	-118,505385	20,326367	-9,036407
12:00:34,56	0,356015	3,196996	-0,074969	0,132957	0,232002	1,770041	0,274374	1,476714	-0,618469	-2,583953	-1,217912	-9,062262	-2,017563	-2,310630	-1,715923	14,329884	83,361208	3,793699	0,274374	1,476714	-0,618469	-118,506005	20,320485	-9,062262	0,274374	1,476714	-0,618469	-118,506005	20,320485	-9,062262
12:00:34,61	0,356015	3,196996	-0,074969	0,132957	0,232002	1,770041	0,272845	1,477027	-0,619236	-2,523693	-1,138898	-9,028582	-2,018224	-2,314274	-1,717061	14,296136	83,354373	3,832625	0,276330	1,475778	-0,620374	-118,414413	20,397590	-8,989655	0,276330	1,475778	-0,620374	-118,414413	20,397590	-8,989655
12:00:34,66	0,356015	3,196996	-0,074969	0,132957	0,232002	1,770041	0,276330	1,475778	-0,620374	-2,565873	-1,294337	-8,989655	-2,014002	-2,310897	-1,714365	14,351601	83,319433	3,777229	0,276330	1,475778	-0,620374	-118,414413	20,397590	-8,989655	0,276330	1,475778	-0,620374	-118,414413	20,397590	-8,989655
12:00:34,71	0,356015	3,196996	-0,074969	0,132957	0,232002	1,770041	0,271294	1,473809	-0,617678	-2,665698	-1,097978	-9,045051	-2,016518	-2,313518	-1,714799	14,266030	83,326899	3,758408	0,271294	1,473809	-0,617678	-118,359727	20,198636	-9,045051	0,271294	1,473809	-0,617678	-118,359727	20,198636	-9,045051
12:00:34,76	0,356015	3,196996	-0,074969	0,132957	0,232002	1,770041	0,274823	1,474677	-0,618112	-2,584249	-1,203624	-9,063872	-2,019958	-2,311718	-1,714402	14,314083	83,326420	3,757330	0,274823	1,474677	-0,618112	-118,346406	20,369983	-9,063872	0,274823	1,474677	-0,618112	-118,346406	20,369983	-9,063872
12:00:34,81	0,356015	3,196996	-0,074969	0,132957	0,232002	1,770041	0,274984	1,478557	-0,617715	-2,406124	-1,253860	-9,064951	-2,014741	-2,313194	-1,715926	14,284370	83,309251	3,797456	0,274984	1,478557	-0,617715	-118,472826	20,332401	-9,064951	0,274984	1,478557	-0,617715	-118,472826	20,332401	-9,064951
12:00:34,86	0,356015	3,196996	-0,074969	0,132957	0,232002	1,770041	0,273654	1,473301	-0,619239	-2,649697	-1,167516	-9,024824	-2,018366	-2,313576	-1,716732	14,254663	83,269955	3,781775	0,273654	1,473301	-0,619239	-118,303824	20,314284	-9,024824	0,273654	1,473301	-0,619239	-118,303824	20,314284	-9,024824
12:00:34,91	0,356015	3,196996	-0,074969	0,132957	0,232002	1,770041	0,275797	1,476249	-0,620045	-2,447506	-1,272884	-9,040505	-2,016002	-2,313832	-1,715545	14,270674	83,230260	3,794522	0,275797	1,476249	-0,620045	-118,333066	20,377158	-9,040505	0,275797	1,476249	-0,620045	-118,333066	20,377158	-9,040505
12:00:34,96	0,356015	3,196996	-0,074969	0,132957	0,232002	1,770041	0,274837	1,474074	-0,618858	-2,534238	-1,256667	-9,027758	-2,013731	-2,312474	-1,713626	14,231570	83,226163	3,789374	0,272525	1,472786	-0,616939	-118,191820	20,288569	-9,032906	0,272525	1,472786	-0,616939	-118,191820	20,288569	-9,032906
12:00:35,01	0,356015	3,196996	-0,074969	0,132957	0,232002	1,770041	0,272525	1,472786	-0,616939	-2,578122	-1,104666	-9,032906	-2,017220	-2,313117	-1,717106	14,256856	83,232234	3,800418	0,274827	1,475486	-0,620419	-118,281279	20,330703	-9,021862	0,274827	1,475486	-0,620419	-118,281279	20,330703	-9,021862
12:00:35,06	0,356015	3,196996	-0,074969	0,132957	0,232002	1,770041	0,274827	1,475486	-0,620419	-2,455604	-1,243224	-9,021862	-2,010840	-2,313554	-1,714801	14,215378	83,193508	3,775014	0,274827	1,475486	-0,620419	-118,281279	20,330703	-9,021862	0,274827	1,475486	-0,620419	-118,281279	20,330703	-9,021862
12:00:35,11	0,356015	3,196996	-0,074969	0,132957	0,232002	1,770041	0,272015	1,469742	-0,618114	-2,700032	-1,080439	-9,047267	-2,013146	-2,311707	-1,713635	14,240960	83,194260	3,773941	0,271568	1,472663	-0,616948	-118,165632	20,239127	-9,048339	0,271568	1,472663	-0,616948	-118,165632	20,239127	-9,048339
12:00:35,16	0,356015	3,196996	-0,074969	0,132957	0,232002	1,770041	0,271568	1,472663	-0,616948	-2,561573	-1,078989	-9,048339	-2,012050	-2,316450	-1,715189	14,202377	83,166509	3,769035	0,271568	1,472663	-0,616948	-118,165632	20,239127	-9,048339	0,271568	1,472663	-0,616948	-118,165632	20,239127	-9,048339
12:00:35,21	0,356015	3,196996	-0,074969	0,132957	0,232002	1,770041	0,275128	1,469342	-0,618502	-2,690944	-1,244536	-9,053245	-2,013841	-2,312999	-1,717903	14,206553	83,174215	3,800163	0,275128	1,469342	-0,618502	-118,034299	20,352986	-9,053245	0,275128	1,469342	-0,618502	-118,034299	20,352986	-9,053245
12:00:35,27	0,356015	3,196996	-0,074969	0,132957	0,232002	1,770041	0,273035	1,472619	-0,621215	-2,529318	-1,135483	-9,022117	-2,012050	-2,313904	-1,714403	14,214050	83,153440	3,787776	0,273035	1,472619	-0,621215	-118,129893	20,297768	-9,022117	0,273035	1,472619	-0,621215	-118,129893	20,297768	-9,022117
12:00:35,32	0,356015	3,196996	-0,074969	0,132957	0,232002	1,770041	0,272923	1,470616	-0,617716	-2,619216	-1,146536	-9,034504	-2,011586	-2,317417	-1,714400	14,146859	83,160795	3,812485	0,272923	1,470616	-0,617716	-118,062577	20,277918	-9,034504	0,272923	1,470616	-0,617716	-118,062577	20,277918	-9,034504
12:00:35,37	0,356015	3,196996	-0,074969	0,132957	0,232002	1,770041	0,272839	1,470093	-0,617332	-2,632272	-1,096841	-9,014490	-2,011555	-2,314093	-1,714020	14,167707	83,163844	3,807790	0,272839	1,470093	-0,617332	-118,034545	20,321034	-9,014490	0,272839	1,470093	-0,617332	-118,034545	20,321034	-9,014490
12:00:35,42	0,356015	3,196996	-0,074969	0,132957	0,232002	1,770041	0,272839	1,470093	-0,617332	-2,632272	-1,096841	-9,014490	-2,019429	-2,248331	-1,634409	17,543988	83,436723	3,586739	0,272839	1,470093	-0,617332	-118,034545	20,321034	-9,014490	0,272839	1,470093	-0,617332	-118,034545	20,321034	-9,014490
12:00:35,47	0,356015	3,196996	-0,074969	0,132957	0,232002	1,770041	0,219825	1,509792	-0,537722	-2,492355	-1,127595	-9,235541	-2,085399	-2,255948	-1,690668	17,436621	87,059518	3,376740	0,219825	1,509792	-0,537722	-121,011045	16,128646	-9,235541	0,219825	1,509792	-0,537722	-121,011045	16,128646	-9,235541
12:00:35,52	0,356019	3,197026	-0,075007	0,132990	0,232001	1,820026	0,265747	1,555754	-0,608643	-2,784596	-1,061004	-9,461862	-2,082194	-2,265120	-1,705330	16,759427	86,986879	3,360418	0,265747	1,555754	-0,608643	-124,911270	19,800103	-9,461862	0,265747	1,555754	-0,608643	-124,911270	19,800103	-9,461862
12:00:35,57	0,356019	3,197026	-0,075007	0,132990	0,232001	1,820026	0,265747	1,555754	-0,608643	-2,784596	-1,061004	-9,461862	-2,081316	-2,264974	-1,704572	16,681714	86,813029	3,379586	0,265747	1,555754	-0,608643	-124,911270	19,800103	-9,461862	0,265747	1,555754	-0,608643	-124,911270	19,800103	-9,461862
12:00:35,62	0,356019	3,197026	-0,075007	0,132990	0,232001	1,820026	0,267410	1,551333	-0,612560	-2,694898	-1,157146	-9,437895	-2,079197	-2,268770	-1,709247	16,608009	86,705295	3,384385	0,267410	1,551333	-0,612560	-124,474557	19,834515	-9,437895	0,267410	1,551333	-0,612560	-124,474557	19,834515	-9,437895
12:00:35,67	0,356019	3,197026	-0,075007	0,132990	0,232001	1,820026	0,267410	1,551333	-0,612560	-2,694898	-1,157146	-9,437895	-2,075971	-2,273305	-1,706548	16,509051	86,527655	3,382800	0,269724	1,546272	-0,609861	-124,137111	19,892720	-9,439481	0,269724	1,546272	-0,609861	-124,137111	19,892720	-9,439481
12:00:35,72	0,356019	3,197026	-0,075007	0,132990	0,232001	1,820026	0,269724	1,546272	-0,609861	-2,754771	-1,280599	-9,439481	-2,070901	-2,269522	-1,706202	16,447435	86,419370	3,376346	0,269724	1,546272	-0,609861	-124,137111	19,892720	-9,439481	0,269724	1,546272	-0,609861	-124,137111	19,892720	-9,439481
12:00:35,77	0,356019	3,197026	-0,075007	0,132990	0,232001	1,820026	0,263913	1,543772	-0,609515	-2,760164	-0,979214	-9,445935	-2,070007	-2,270895	-1,706997	16,356703	86,300706	3,398137	0,264655	1,542312	-0,610309	-123,759464	19,776853	-9,424143	0,264655	1,542312	-0,610309	-123,759464	19,776853	-9,424143
12:00:35,82	0,356019	3,197026	-0,075007	0,132990	0,232001	1,820026	0,264655	1,542312	-0,610309	-2,687953	-0,998545	-9,424143	-2,067271	-2,269959	-1,712826	16,327381	86,151119	3,417186	0,262477	1,540411	-0,616139	-123,564866	19,669735	-9,405094	0,262477	1,540411	-0,616139	-123,564866	19,669735	-9,405094
12:00:35,87	0,356019	3,197026	-0,075007	0,132990	0,232001	1,820026	0,262477	1,540411	-0,616139	-2,642625	-0,934687	-9,405094	-2,065576	-2,275709	-1,706951	16,301792	86,065913	3,454192	0,262477	1,540411	-0,616139	-123,564866	19,669735	-9,405094	0,262477	1,540411	-0,616139	-123,564866	19,669735	-9,405094
12:00:35,92	0,356019	3,197026	-0,075007	0,132990	0,232001	1,820026	0,266608	1,536068	-0,610264	-2,781883	-1,169978	-9,368089	-2,096385	-2,249866	-1,599578	17,335002	87,876300	3,158564	0,266608	1,536068	-0,610264	-123,363187	19,758782	-9,368089	0,266608	1,536068	-0,610264	-123,363187	19,758782	-9,368089
12:00:35,97	0,356019	3,197026	-0,075007	0,132990	0,232001	1,820026	0,259632	1,575671	-0,502891	-2,806968	-0,796819	-9,663716	-2,127870	-2,245482	-1,729629	18,090156	89,203057	3,010853	0,259632	1,575671	-0,502891	-126,497115	19,584326	-9,663716	0,259632	1,575671	-0,502891	-126,497115	19,584326	-9,663716
12:00:36,02	0,356014	3,196940	-0,075003	0,132986	0,231986	1,870012	0,271578	1,605130	-0,632942	-2,801677	-1,408587	-9,811427	-2,113001	-2,255052	-1,745024	17,317821	88,494607	3,084138	0,271578	1,605130	-0,632942	-128,804362	19,910277	-9,811427	0,271578	1,605130	-0,632942	-128,804362	19,910277	-9,811427
12:00:36,07	0,356014	3,196940	-0,075003	0,132986	0,231986	1,870012	0,272431	1,587468	-0,648337	-2,720401	-1,138306	-9,738143	-2,098239	-2,263190	-1,747062	16,936979	88,018503	3,114146	0,272431	1,587468	-0,648337	-127,336615	20,247519	-9,738143	0,272431	1,587468	-0,648337	-127,336615	20,247519	-9,738143
12:00:36,12	0,356014	3,196940	-0,075003	0,132986	0,231986	1,870012	0,272098	1,570614	-0,650375	-2,994036	-1,029218	-9,708134	-2,097681	-2,266214	-1,747128	16,760831	87,672934	3,114265	0,272098	1,570614	-0,650375	-126,287263	20,330458	-9,708134	0,272098	1,570614	-0,650375	-126,287263	20,330458	-9,708134
12:00:36,17	0,356014	3,196940	-0,075003	0,132986	0,231986	1,870012	0,274438	1,568619	-0,650441	-2,710440	-1,171141	-9,708015	-2,092977	-2,273976	-1,751852	16,562239	87,406295	3,100611	0,274438	1,568619	-0,650441	-125,847044	20,372235	-9,708015	0,274438	1,568619	-0,650441	-125,847044	20,372235	-9,708015
12:00:36,22	0,356014	3,196940	-0,075003	0,132986	0,231986	1,870012	0,278808	1,560664	-0,655165	-2,793893	-1,359731	-9,721669	-2,087289	-2,271697	-1,748346	16,528123	87,243700	3,133703	0,278808	1,560664	-0,655165	-125,306023	20,526714	-9,721669	0,278808	1,560664	-0,655165	-125,306023	20,526714	-9,721669
12:00:36,27	0,356014	3,196940	-0,075003	0,132986	0,231986	1,870012	0,273990	1,556878	-0,651659	-2,832924	-1,160932	-9,688578	-2,086415	-2,272286	-1,751073	16,435104	87,128218	3,176289	0,273990	1,556878	-0,651659	-125,047810	20,347277	-9,688578	0,273990	1,556878	-0,651659	-125,047810	20,347277	-9,688578
12:00:36,32	0,356014	3,196940	-0,075003	0,132986	0,231986	1,870012	0,274064	1,555827	-0,654386	-2,741055	-1,141964	-9,645991	-2,078383	-2,275743	-1,751466	16,380299	86,971432	3,168099	0,274064	1,555827	-0,654386	-124,873440	20,372056	-9,645991	0,274064	1,555827	-0,654386	-124,873440	20,372056	-9,645991
12:00:36,37	0,356014	3,196940	-0,075003	0,132986	0,231986	1,870012	0,273042	1,547142	-0,654779	-3,029460	-1,119732	-9,654181	-2,079663	-2,274199	-1,752662	16,359409	86,908474	3,152497	0,273042	1,547142	-0,654779	-124,480120	20,314031	-9,654181	0,273042	1,547142	-0,654779	-124,480120	20,314031	-9,654181
12:00:36,42	0,356014	3,196940	-0,075003	0,132986	0,231986	1,870012	0,272345	1,549022	-0,655975	-2,866717	-1,096880	-9,669783	-2,079835	-2,275978	-1,752304	16,295059	86,843729	3,140883	0,272345	1,549022	-0,655975	-124,464979	20,282175	-9,669783	0,272345	1,549022	-0,655975	-124,464979	20,282175	-9,669783
12:00:36,47	0,356014	3,196940	-0,075003	0,132986	0,231986	1,870012	0,275836	1,545402	-0,653654	-2,840900	-1,253373	-9,637126	-2,078273	-2,279034	-1,750341	16,230646	86,735592	3,185154	0,275836	1,545402	-0,653654	-124,154925	20,399774	-9,637126	0,275836	1,545402	-0,653654	-124,154925	20,399774	-9,637126
12:00:36,52	0,356014	3,196940	-0,075003	0,132986	0,231986	1,870012	0,275836	1,545402	-0,653654	-2,840900	-1,253373	-9,637126	-2,073627	-2,277744	-1,753455	16,225146	86,688352	3,181742	0,275836	1,545402	-0,653654	-124,154925	20,399774	-9,637126	0,275836	1,545402	-0,653654	-124,154925	20,399774	-9,637126
12:00:36,57	0,356014	3,196940	-0,075003	0,132986	0,231986	1,870012	0,277130	1,541951	-0,658267	-2,903710	-1,315466	-9,637651	-2,075932	-2,281879	-1,754954	16,167850	86,637182	3,184629	0,277130	1,541951	-0,658267	-123,946858	20,439234	-9,637651	0,277130	1,541951	-0,658267	-123,946858	20,439234	-9,637651
12:00:36,62	0,356014	3,196940	-0,075003	0,132986	0,231986	1,870012	0,277130	1,541951	-0,658267	-2,903710	-1,315466	-9,637651	-2,076182	-2,278468	-1,753074	16,165742	86,595258	3,207660	0,277130	1,541951	-0,658267	-123,946858	20,439234	-9,637651	0,277130	1,541951	-0,658267	-123,946858	20,439234	-9,637651
12:00:36,67	0,356014	3,196940	-0,075003	0,132986	0,231986	1,870012	0,274301	1,543873	-0,656387	-2,766396	-1,187483	-9,614620	-2,073272	-2,279224	-1,750345	16,162676	86,536765	3,209394	0,274301	1,543873	-0,656387	-123,960435	20,345123	-9,614620	0,274301	1,543873	-0,656387	-123,960435	20,345123	-9,614620
12:00:36,72	0,356014	3,196940	-0,075003	0,132986	0,231986	1,870012	0,273500	1,540975	-0,653658	-2,864898	-1,172445	-9,612887	-2,075701	-2,276259	-1,752723	16,153890	86,488673	3,175495	0,273500	1,540975	-0,653658	-123,831452	20,297318	-9,612887	0,273500	1,540975	-0,653658	-123,831452	20,297318	-9,612887
12:00:36,77	0,356014	3,196940	-0,075003	0,132986	0,231986	1,870012	0,272147	1,544561	-0,656036	-2,632374	-1,118516	-9,646786	-2,078882	-2,281478	-1,752218	16,097433	86,502122	3,211213	0,272147	1,544561	-0,656036	-123,880443	20,245020	-9,646786	0,272147	1,544561	-0,656036	-123,880443	20,245020	-9,646786
12:00:36,82	0,356014	3,196940	-0,075003	0,132986	0,231986	1,870012	0,278258	1,544707	-0,655531	-2,608237	-1,380651	-9,611068	-2,070611	-2,279988	-1,754650	16,074451	86,429479	3,214675	0,272832	1,538288	-0,657963	-123,623224	20,302366	-9,607605	0,272832	1,538288	-0,657963	-123,623224	20,302366	-9,607605
12:00:36,88	0,356014	3,196940	-0,075003	0,132986	0,231986	1,870012	0,272832	1,538288	-0,657963	-2,867590	-1,114924	-9,607605	-2,071867	-2,284237	-1,754251	16,038270	86,399374	3,227528	0,272832	1,538288	-0,657963	-123,623224	20,302366	-9,607605	0,272832	1,538288	-0,657963	-123,623224	20,302366	-9,607605
12:00:36,93	0,356014	3,196940	-0,075003	0,132986	0,231986	1,870012	0,277139	1,537252	-0,657564	-2,877338	-1,322637	-9,594752	-2,071353	-2,280023	-1,753904	16,017986	86,380266	3,208247	0,277139	1,537252	-0,657564	-123,551589	20,432798	-9,594752	0,277139	1,537252	-0,657564	-123,551589	20,432798	-9,594752
12:00:36,98	0,356014	3,196940	-0,075003	0,132986	0,231986	1,870012	0,273232	1,538914	-0,657217	-2,764214	-1,111469	-9,614034	-2,069549	-2,284479	-1,755425	16,037364	86,349847	3,212494	0,273232	1,538914	-0,657217	-123,568947	20,337279	-9,614034	0,273232	1,538914	-0,657217	-123,568947	20,337279	-9,614034
12:00:37,03	0,356014	3,196940	-0,075003	0,132986	0,231986	1,870012	0,276190	1,535123	-0,658738	-2,944661	-1,297264	-9,609786	-2,070765	-2,281542	-1,753877	16,039769	86,309614	3,220155	0,276190	1,535123	-0,658738	-123,451847	20,383669	-9,609786	0,276190	1,535123	-0,658738	-123,451847	20,383669	-9,609786
12:00:37,08	0,356014	3,196940	-0,075003	0,132986	0,231986	1,870012	0,274254	1,537645	-0,657190	-2,779896	-1,218773	-9,602125	-2,071390	-2,283223	-1,754297	16,015209	86,309052	3,186371	0,274254	1,537645	-0,657190	-123,485031	20,310156	-9,602125	0,274254	1,537645	-0,657190	-123,485031	20,310156	-9,602125
12:00:37,13	0,356014	3,196940	-0,075003	0,132986	0,231986	1,870012	0,276023	1,537346	-0,657609	-2,782677	-1,289761	-9,635909	-2,069781	-2,282438	-1,756651	15,967920	86,252393	3,186869	0,276023	1,537346	-0,657609	-123,464339	20,378017	-9,635909	0,276023	1,537346	-0,657609	-123,464339	20,378017	-9,635909
12:00:37,18	0,356014	3,196940	-0,075003	0,132986	0,231986	1,870012	0,274538	1,536345	-0,659964	-2,762023	-1,199953	-9,635411	-2,067963	-2,280509	-1,755456	15,987752	86,283357	3,221446	0,274538	1,536345	-0,659964	-123,365096	20,351307	-9,635411	0,274538	1,536345	-0,659964	-123,365096	20,351307	-9,635411
12:00:37,23	0,356014	3,196940	-0,075003	0,132986	0,231986	1,870012	0,275753	1,535671	-0,657984	-2,788401	-1,254229	-9,588348	-2,069805	-2,283827	-1,754671	15,955884	86,249363	3,233933	0,275753	1,535671	-0,657984	-123,338609	20,392416	-9,588348	0,275753	1,535671	-0,657984	-123,338609	20,392416	-9,588348
12:00:37,28	0,356014	3,196940	-0,075003	0,132986	0,231986	1,870012	0,275753	1,535671	-0,657984	-2,788401	-1,254229	-9,588348	-2,065712	-2,280407	-1,753143	15,960425	86,204731	3,208515	0,275753	1,535671	-0,657984	-123,338609	20,392416	-9,588348	0,275753	1,535671	-0,657984	-123,338609	20,392416	-9,588348
12:00:37,33	0,356014	3,196940	-0,075003	0,132986	0,231986	1,870012	0,270745	1,533837	-0,656456	-2,847429	-1,020026	-9,613765	-2,066926	-2,283649	-1,753516	15,934186	86,216717	3,228086	0,270745	1,533837	-0,656456	-123,253604	20,233436	-9,613765	0,270745	1,533837	-0,656456	-123,253604	20,233436	-9,613765
12:00:37,38	0,356014	3,196940	-0,075003	0,132986	0,231986	1,870012	0,274160	1,533266	-0,656829	-2,874341	-1,168882	-9,594194	-2,066340	-2,282280	-1,755850	15,957636	86,165261	3,218231	0,272681	1,533444	-0,659163	-123,207616	20,267428	-9,604050	0,272681	1,533444	-0,659163	-123,207616	20,267428	-9,604050
12:00:37,43	0,356014	3,196940	-0,075003	0,132986	0,231986	1,870012	0,272681	1,533444	-0,659163	-2,832283	-1,138031	-9,604050	-2,065214	-2,283558	-1,757415	15,934756	86,156760	3,209461	0,273224	1,531830	-0,660728	-123,146047	20,297391	-9,612820	0,273224	1,531830	-0,660728	-123,146047	20,297391	-9,612820
12:00:37,48	0,356014	3,196940	-0,075003	0,132986	0,231986	1,870012	0,273224	1,531830	-0,660728	-2,897399	-1,150722	-9,612820	-2,064688	-2,282818	-1,754321	15,910088	86,131465	3,207222	0,273224	1,531830	-0,660728	-123,146047	20,297391	-9,612820	0,273224	1,531830	-0,660728	-123,146047	20,297391	-9,612820
12:00:37,53	0,356014	3,196940	-0,075003	0,132986	0,231986	1,870012	0,272320	1,531744	-0,657634	-2,867629	-1,095002	-9,615059	-2,065274	-2,285832	-1,755076	15,907634	86,127795	3,221576	0,272320	1,531744	-0,657634	-123,109530	20,282153	-9,615059	0,272320	1,531744	-0,657634	-123,109530	20,282153	-9,615059
12:00:37,58	0,356014	3,196940	-0,075003	0,132986	0,231986	1,870012	0,275224	1,530745	-0,658389	-2,915164	-1,245716	-9,600704	-2,068371	-2,289003	-1,758192	15,847911	86,095744	3,236589	0,275224	1,530745	-0,658389	-123,078654	20,359396	-9,600704	0,275224	1,530745	-0,658389	-123,078654	20,359396	-9,600704
12:00:37,63	0,356014	3,196940	-0,075003	0,132986	0,231986	1,870012	0,279519	1,531841	-0,661505	-2,800561	-1,433326	-9,585691	-2,066508	-2,286841	-1,757401	15,903243	86,074712	3,230662	0,279519	1,531841	-0,661505	-123,050076	20,508893	-9,585691	0,279519	1,531841	-0,661505	-123,050076	20,508893	-9,585691
12:00:37,68	0,356014	3,196940	-0,075003	0,132986	0,231986	1,870012	0,276715	1,531309	-0,660714	-2,837679	-1,345989	-9,591618	-2,060141	-2,285169	-1,757035	15,865542	86,039083	3,221344	0,276715	1,531309	-0,660714	-123,045429	20,376171	-9,591618	0,276715	1,531309	-0,660714	-123,045429	20,376171	-9,591618
12:00:37,73	0,356014	3,196940	-0,075003	0,132986	0,231986	1,870012	0,272084	1,526631	-0,660348	-3,031224	-1,090303	-9,600936	-2,065445	-2,286193	-1,757795	15,860829	86,056459	3,250414	0,272084	1,526631	-0,660348	-122,871759	20,268266	-9,600936	0,272084	1,526631	-0,660348	-122,871759	20,268266	-9,600936
12:00:37,78	0,356014	3,196940	-0,075003	0,132986	0,231986	1,870012	0,275623	1,530712	-0,661108	-2,831697	-1,261556	-9,571866	-2,061284	-2,284352	-1,759347	15,886039	86,054013	3,242323	0,271947	1,528029	-0,662660	-122,931991	20,254365	-9,579957	0,271947	1,528029	-0,662660	-122,931991	20,254365	-9,579957
12:00:37,83	0,356014	3,196940	-0,075003	0,132986	0,231986	1,870012	0,273245	1,529381	-0,661527	-2,894789	-1,135748	-9,605000	-2,063103	-2,284800	-1,758214	15,855870	86,052237	3,217280	0,273245	1,529381	-0,661527	-122,951184	20,313998	-9,605000	0,273245	1,529381	-0,661527	-122,951184	20,313998	-9,605000
12:00:37,88	0,356014	3,196940	-0,075003	0,132986	0,231986	1,870012	0,273245	1,529381	-0,661527	-2,894789	-1,135748	-9,605000	-2,064209	-2,286655	-1,754292	15,893203	86,012335	3,232146	0,273245	1,529381	-0,661527	-122,951184	20,313998	-9,605000	0,273245	1,529381	-0,661527	-122,951184	20,313998	-9,605000
12:00:37,93	0,356014	3,196940	-0,075003	0,132986	0,231986	1,870012	0,275404	1,529411	-0,657605	-2,877339	-1,300310	-9,590134	-2,065480	-2,287917	-1,756234	15,853313	86,011202	3,252675	0,275404	1,529411	-0,657605	-122,936090	20,318936	-9,590134	0,275404	1,529411	-0,657605	-122,936090	20,318936	-9,590134
12:00:37,98	0,356014	3,196940	-0,075003	0,132986	0,231986	1,870012	0,277133	1,529880	-0,659547	-2,832014	-1,356216	-9,569605	-2,063829	-2,285065	-1,755485	15,815467	85,980449	3,252332	0,277133	1,529880	-0,659547	-122,927598	20,398720	-9,569605	0,277133	1,529880	-0,659547	-122,927598	20,398720	-9,569605
12:00:38,03	0,356014	3,196940	-0,075003	0,132986	0,231986	1,870012	0,274183	1,529349	-0,660293	-2,835016	-1,196802	-9,592841	-2,062629	-2,285781	-1,756654	15,829254	85,965408	3,233140	0,274183	1,529349	-0,660293	-122,888895	20,326550	-9,592841	0,274183	1,529349	-0,660293	-122,888895	20,326550	-9,592841
12:00:38,08	0,356014	3,196940	-0,075003	0,132986	0,231986	1,870012	0,273857	1,528479	-0,659967	-2,853157	-1,187942	-9,589140	-2,059508	-2,284178	-1,761694	15,903984	86,016764	3,208790	0,273857	1,528479	-0,659967	-122,838793	20,309855	-9,589140	0,273857	1,528479	-0,659967	-122,838793	20,309855	-9,589140
12:00:38,13	0,356014	3,196940	-0,075003	0,132986	0,231986	1,870012	0,270909	1,526578	-0,665007	-3,033853	-1,073661	-9,613490	-2,080315	-2,212787	-1,668800	19,563433	87,046962	2,965688	0,270909	1,526578	-0,665007	-122,870255	20,192680	-9,613490	0,270909	1,526578	-0,665007	-122,870255	20,192680	-9,613490
12:00:38,18	0,356014	3,196940	-0,075003	0,132986	0,231986	1,870012	0,219486	1,580293	-0,572113	-2,962575	-1,053740	-9,856592	-2,142144	-2,238572	-1,786117	18,312164	90,239061	2,783979	0,219486	1,580293	-0,572113	-127,015605	16,175895	-9,856592	0,219486	1,580293	-0,572113	-127,015605	16,175895	-9,856592
12:00:38,23	0,356017	3,196990	-0,074995	0,132981	0,231984	1,919999	0,272730	1,620946	-0,689429	-2,987444	-1,142781	-10,038301	-2,148042	-2,244201	-1,808409	18,006882	90,389142	2,769718	0,272730	1,620946	-0,689429	-130,231701	20,266558	-10,038301	0,272730	1,620946	-0,689429	-130,231701	20,266558	-10,038301
12:00:38,28	0,356017	3,196990	-0,074995	0,132981	0,231984	1,919999	0,280554	1,623239	-0,711722	-2,845516	-1,210208	-10,052562	-2,143203	-2,251264	-1,805687	17,851102	90,164905	2,815565	0,280554	1,623239	-0,711722	-130,269811	20,813316	-10,052562	0,280554	1,623239	-0,711722	-130,269811	20,813316	-10,052562
12:00:38,33	0,356017	3,196990	-0,074995	0,132981	0,231984	1,919999	0,284252	1,615517	-0,709000	-2,974978	-1,379675	-10,006715	-2,141959	-2,249494	-1,810769	17,706962	89,939605	2,871541	0,284252	1,615517	-0,709000	-129,793092	20,934084	-10,006715	0,284252	1,615517	-0,709000	-129,793092	20,934084	-10,006715
12:00:38,38	0,356017	3,196990	-0,074995	0,132981	0,231984	1,919999	0,282097	1,615325	-0,714082	-2,717774	-1,255451	-9,950739	-2,132277	-2,251516	-1,812390	17,613678	89,735791	2,810189	0,282097	1,615325	-0,714082	-129,520819	20,889164	-9,950739	0,282097	1,615325	-0,714082	-129,520819	20,889164	-9,950739
12:00:38,43	0,356017	3,196990	-0,074995	0,132981	0,231984	1,919999	0,279007	1,605929	-0,715703	-2,983235	-1,115906	-10,012091	-2,130840	-2,257008	-1,808897	17,498943	89,572692	2,837368	0,279007	1,605929	-0,715703	-129,048666	20,786166	-10,012091	0,279007	1,605929	-0,715703	-129,048666	20,786166	-10,012091
12:00:38,48	0,356017	3,196990	-0,074995	0,132981	0,231984	1,919999	0,283045	1,601938	-0,712210	-2,992131	-1,308031	-9,984912	-2,131098	-2,253948	-1,811646	17,445593	89,423304	2,849749	0,283045	1,601938	-0,712210	-128,744300	20,910968	-9,984912	0,283045	1,601938	-0,712210	-128,744300	20,910968	-9,984912
12:00:38,53	0,356017	3,196990	-0,074995	0,132981	0,231984	1,919999	0,280524	1,603693	-0,714959	-2,744870	-1,205430	-9,972531	-2,129621	-2,257554	-1,811668	17,338970	89,318352	2,861752	0,280524	1,603693	-0,714959	-128,634734	20,815669	-9,972531	0,280524	1,603693	-0,714959	-128,634734	20,815669	-9,972531
12:00:38,58	0,356017	3,196990	-0,074995	0,132981	0,231984	1,919999	0,282908	1,600610	-0,714981	-2,760963	-1,289568	-9,960528	-2,123817	-2,258081	-1,811638	17,336889	89,214174	2,888414	0,282908	1,600610	-0,714981	-128,408843	20,918723	-9,960528	0,282908	1,600610	-0,714981	-128,408843	20,918723	-9,960528
12:00:38,63	0,356017	3,196990	-0,074995	0,132981	0,231984	1,919999	0,261227	1,609122	-0,613173	-2,955334	-1,152502	-10,082037	-2,126152	-2,234521	-1,709860	18,515160	89,374837	2,740243	0,261227	1,609122	-0,613173	-129,271431	19,353799	-10,082037	0,261227	1,609122	-0,613173	-129,271431	19,353799	-10,082037
12:00:38,68	0,356017	3,196990	-0,074995	0,132981	0,231984	1,919999	0,261227	1,609122	-0,613173	-2,955334	-1,152502	-10,082037	-2,167994	-2,229048	-1,793070	18,989684	91,561171	2,539524	0,261227	1,609122	-0,613173	-129,271431	19,353799	-10,082037	0,261227	1,609122	-0,613173	-129,271431	19,353799	-10,082037
12:00:38,73	0,355941	3,196995	-0,074989	0,132977	0,231982	1,970002	0,277408	1,648094	-0,696383	-3,059467	-1,311685	-10,282757	-2,168572	-2,236707	-1,820055	18,546320	91,363847	2,548099	0,277408	1,648094	-0,696383	-132,434875	20,464806	-10,282757	0,277408	1,648094	-0,696383	-132,434875	20,464806	-10,282757
12:00:38,78	0,355941	3,196995	-0,074989	0,132977	0,231982	1,970002	0,284329	1,644766	-0,723368	-2,839983	-1,386305	-10,274181	-2,155528	-2,242340	-1,824438	18,216992	90,827286	2,548072	0,284329	1,644766	-0,723368	-131,954098	20,933531	-10,274181	0,284329	1,644766	-0,723368	-131,954098	20,933531	-10,274181
12:00:38,83	0,355941	3,196995	-0,074989	0,132977	0,231982	1,970002	0,282686	1,630653	-0,727751	-2,944492	-1,283931	-10,274208	-2,149536	-2,246359	-1,823689	18,075366	90,552075	2,560076	0,282686	1,630653	-0,727751	-130,950779	20,906910	-10,274208	0,282686	1,630653	-0,727751	-130,950779	20,906910	-10,274208
12:00:38,88	0,355941	3,196995	-0,074989	0,132977	0,231982	1,970002	0,283171	1,623454	-0,727002	-3,009705	-1,324091	-10,262204	-2,144697	-2,249047	-1,820207	17,939816	90,295154	2,595165	0,283171	1,623454	-0,727002	-130,450843	20,904803	-10,262204	0,283171	1,623454	-0,727002	-130,450843	20,904803	-10,262204
12:00:38,93	0,355941	3,196995	-0,074989	0,132977	0,231982	1,970002	0,283079	1,617920	-0,723520	-3,007205	-1,330380	-10,227116	-2,140819	-2,248432	-1,821779	17,892433	90,117693	2,596530	0,283079	1,617920	-0,723520	-130,013914	20,891294	-10,227116	0,283079	1,617920	-0,723520	-130,013914	20,891294	-10,227116
12:00:38,98	0,355941	3,196995	-0,074989	0,132977	0,231982	1,970002	0,280607	1,614869	-0,725092	-2,988489	-1,249541	-10,225750	-2,136476	-2,250594	-1,823359	17,775518	89,957261	2,613365	0,280607	1,614869	-0,725092	-129,755680	20,778095	-10,225750	0,280607	1,614869	-0,725092	-129,755680	20,778095	-10,225750
12:00:39,03	0,355941	3,196995	-0,074989	0,132977	0,231982	1,970002	0,280308	1,610026	-0,726672	-3,042895	-1,212956	-10,208916	-2,135412	-2,255791	-1,825674	17,746512	89,864668	2,621209	0,280308	1,610026	-0,726672	-129,429962	20,791206	-10,208916	0,280308	1,610026	-0,726672	-129,429962	20,791206	-10,208916
12:00:39,08	0,355941	3,196995	-0,074989	0,132977	0,231982	1,970002	0,284276	1,606506	-0,728987	-3,131254	-1,440504	-10,201072	-2,132578	-2,254042	-1,826113	17,726745	89,770196	2,570951	0,284276	1,606506	-0,728987	-129,241987	20,875200	-10,201072	0,284276	1,606506	-0,728987	-129,241987	20,875200	-10,201072
12:00:39,13	0,355941	3,196995	-0,074989	0,132977	0,231982	1,970002	0,281346	1,604926	-0,729426	-3,121699	-1,318216	-10,251330	-2,134578	-2,253623	-1,824556	17,649722	89,693942	2,626211	0,281346	1,604926	-0,729426	-129,108427	20,767414	-10,251330	0,281346	1,604926	-0,729426	-129,108427	20,767414	-10,251330
12:00:39,18	0,355941	3,196995	-0,074989	0,132977	0,231982	1,970002	0,281983	1,606868	-0,727869	-2,916186	-1,322760	-10,196070	-2,130593	-2,254989	-1,824553	17,609747	89,617188	2,639182	0,281983	1,606868	-0,727869	-129,055329	20,812870	-10,196070	0,281983	1,606868	-0,727869	-129,055329	20,812870	-10,196070
12:00:39,23	0,355941	3,196995	-0,074989	0,132977	0,231982	1,970002	0,281173	1,602734	-0,727866	-3,044675	-1,284409	-10,183098	-2,132489	-2,254674	-1,823796	17,577790	89,534317	2,636115	0,281173	1,602734	-0,727866	-128,859331	20,787653	-10,183098	0,281173	1,602734	-0,727866	-128,859331	20,787653	-10,183098
12:00:39,28	0,355941	3,196995	-0,074989	0,132977	0,231982	1,970002	0,281848	1,604534	-0,727109	-2,863349	-1,333268	-10,186165	-2,126706	-2,252777	-1,824585	17,552483	89,481837	2,636455	0,281848	1,604534	-0,727109	-128,819272	20,791780	-10,186165	0,281848	1,604534	-0,727109	-128,819272	20,791780	-10,186165
12:00:39,33	0,355941	3,196995	-0,074989	0,132977	0,231982	1,970002	0,277313	1,600474	-0,727898	-3,016363	-1,101800	-10,185825	-2,129776	-2,256140	-1,825764	17,503452	89,436846	2,635205	0,277313	1,600474	-0,727898	-128,653582	20,667295	-10,185825	0,277313	1,600474	-0,727898	-128,653582	20,667295	-10,185825
12:00:39,38	0,355941	3,196995	-0,074989	0,132977	0,231982	1,970002	0,281761	1,601451	-0,729077	-2,902102	-1,313131	-10,187075	-2,122779	-2,260405	-1,824558	17,484135	89,366552	2,662066	0,281761	1,601451	-0,729077	-128,615983	20,805134	-10,187075	0,281761	1,601451	-0,729077	-128,615983	20,805134	-10,187075
12:00:39,43	0,355941	3,196995	-0,074989	0,132977	0,231982	1,970002	0,281956	1,593259	-0,727871	-3,257543	-1,341675	-10,160215	-2,126366	-2,259312	-1,824980	17,466721	89,349873	2,642129	0,281956	1,593259	-0,727871	-128,328365	20,791876	-10,160215	0,281956	1,593259	-0,727871	-128,328365	20,791876	-10,160215
12:00:39,48	0,355941	3,196995	-0,074989	0,132977	0,231982	1,970002	0,282803	1,596912	-0,728293	-3,044441	-1,378990	-10,180152	-2,125918	-2,260570	-1,825775	17,415864	89,301898	2,641489	0,282803	1,596912	-0,728293	-128,402015	20,821070	-10,180152	0,282803	1,596912	-0,728293	-128,402015	20,821070	-10,180152
12:00:39,53	0,355941	3,196995	-0,074989	0,132977	0,231982	1,970002	0,283668	1,595895	-0,729088	-3,030335	-1,403901	-10,180791	-2,125342	-2,259317	-1,827320	17,438858	89,237520	2,645262	0,283668	1,595895	-0,729088	-128,308095	20,864041	-10,180791	0,283668	1,595895	-0,729088	-128,308095	20,864041	-10,180791
12:00:39,58	0,355941	3,196995	-0,074989	0,132977	0,231982	1,970002	0,282295	1,596023	-0,730633	-2,979416	-1,384624	-10,177019	-2,120654	-2,260789	-1,825364	17,432265	89,203557	2,648488	0,282295	1,596023	-0,730633	-128,267235	20,775563	-10,177019	0,282295	1,596023	-0,730633	-128,267235	20,775563	-10,177019
12:00:39,63	0,355941	3,196995	-0,074989	0,132977	0,231982	1,970002	0,281226	1,591227	-0,728677	-3,196120	-1,340274	-10,173792	-2,122004	-2,261363	-1,824226	17,373507	89,131089	2,645760	0,282398	1,592108	-0,727539	-128,038648	20,781671	-10,176520	0,282398	1,592108	-0,727539	-128,038648	20,781671	-10,176520
12:00:39,68	0,355941	3,196995	-0,074989	0,132977	0,231982	1,970002	0,282398	1,592108	-0,727539	-3,058135	-1,386598	-10,176520	-2,119049	-2,260836	-1,828482	17,392603	89,120991	2,658109	0,280464	1,589813	-0,731795	-127,978617	20,708836	-10,164171	0,280464	1,589813	-0,731795	-127,978617	20,708836	-10,164171
12:00:39,73	0,355941	3,196995	-0,074989	0,132977	0,231982	1,970002	0,280464	1,589813	-0,731795	-3,178308	-1,307621	-10,164171	-2,120820	-2,259537	-1,825001	17,393280	89,099728	2,645499	0,280464	1,589813	-0,731795	-127,978617	20,708836	-10,164171	0,280464	1,589813	-0,731795	-127,978617	20,708836	-10,164171
12:00:39,78	0,355941	3,196995	-0,074989	0,132977	0,231982	1,970002	0,280225	1,591997	-0,728314	-3,046670	-1,306387	-10,176781	-2,119147	-2,261846	-1,825793	17,348746	89,085429	2,636237	0,280225	1,591997	-0,728314	-128,018415	20,691272	-10,176781	0,280225	1,591997	-0,728314	-128,018415	20,691272	-10,176781
12:00:39,83	0,355941	3,196995	-0,074989	0,132977	0,231982	1,970002	0,281388	1,589393	-0,729106	-3,147407	-1,335426	-10,186043	-2,120859	-2,258968	-1,826181	17,384626	89,080193	2,636068	0,279751	1,592315	-0,729494	-128,005604	20,676450	-10,186213	0,279751	1,592315	-0,729494	-128,005604	20,676450	-10,186213
12:00:39,88	0,355941	3,196995	-0,074989	0,132977	0,231982	1,970002	0,281008	1,588365	-0,730248	-3,150875	-1,317427	-10,142755	-2,118067	-2,262031	-1,826935	17,325245	89,041288	2,679525	0,281008	1,588365	-0,730248	-127,837554	20,741734	-10,142755	0,281008	1,588365	-0,730248	-127,837554	20,741734	-10,142755
12:00:39,93	0,355941	3,196995	-0,074989	0,132977	0,231982	1,970002	0,281008	1,588365	-0,730248	-3,150875	-1,317427	-10,142755	-2,119238	-2,259608	-1,826947	17,342189	89,017222	2,669054	0,281008	1,588365	-0,730248	-127,837554	20,741734	-10,142755	0,281008	1,588365	-0,730248	-127,837554	20,741734	-10,142755
12:00:39,98	0,355941	3,196995	-0,074989	0,132977	0,231982	1,970002	0,279495	1,590591	-0,730260	-3,022766	-1,265462	-10,153226	-2,119916	-2,263233	-1,826584	17,286043	89,023313	2,649570	0,282973	1,589365	-0,729897	-127,828891	20,818768	-10,172710	0,282973	1,589365	-0,729897	-127,828891	20,818768	-10,172710
12:00:40,03	0,355941	3,196995	-0,074989	0,132977	0,231982	1,970002	0,282973	1,589365	-0,729897	-3,063700	-1,394643	-10,172710	-2,118140	-2,261986	-1,825784	17,314685	88,963465	2,666744	0,282973	1,589365	-0,729897	-127,828891	20,818768	-10,172710	0,282973	1,589365	-0,729897	-127,828891	20,818768	-10,172710
12:00:40,08	0,355941	3,196995	-0,074989	0,132977	0,231982	1,970002	0,281006	1,588451	-0,729096	-3,073726	-1,347080	-10,155537	-2,120004	-2,263477	-1,831253	17,273697	88,964831	2,650613	0,281006	1,588451	-0,729096	-127,767157	20,711910	-10,155537	0,281006	1,588451	-0,729096	-127,767157	20,711910	-10,155537
12:00:40,13	0,355941	3,196995	-0,074989	0,132977	0,231982	1,970002	0,283229	1,589320	-0,734566	-3,009235	-1,426482	-10,171668	-2,116519	-2,261154	-1,826573	17,267568	88,919841	2,681250	0,283229	1,589320	-0,734566	-127,770871	20,806992	-10,171668	0,283229	1,589320	-0,734566	-127,770871	20,806992	-10,171668
12:00:40,18	0,355941	3,196995	-0,074989	0,132977	0,231982	1,970002	0,279475	1,587463	-0,729886	-3,063799	-1,248459	-10,141030	-2,117703	-2,258631	-1,828906	17,284794	88,895732	2,686735	0,279475	1,587463	-0,729886	-127,679619	20,690322	-10,141030	0,279475	1,587463	-0,729886	-127,679619	20,690322	-10,141030
12:00:40,23	0,355941	3,196995	-0,074989	0,132977	0,231982	1,970002	0,277882	1,589750	-0,732219	-2,932579	-1,192618	-10,135546	-2,117177	-2,264137	-1,832398	17,248165	88,893317	2,683588	0,282387	1,586542	-0,735711	-127,622539	20,771029	-10,138692	0,282387	1,586542	-0,735711	-127,622539	20,771029	-10,138692
12:00:40,29	0,355941	3,196995	-0,074989	0,132977	0,231982	1,970002	0,282387	1,586542	-0,735711	-3,079020	-1,396335	-10,138692	-2,115403	-2,264669	-1,828153	17,240426	88,882229	2,642196	0,282387	1,586542	-0,735711	-127,622539	20,771029	-10,138692	0,282387	1,586542	-0,735711	-127,622539	20,771029	-10,138692
12:00:40,34	0,355941	3,196995	-0,074989	0,132977	0,231982	1,970002	0,281961	1,584739	-0,731466	-3,159279	-1,373058	-10,180085	-2,119571	-2,263986	-1,829307	17,238057	88,852051	2,670408	0,281961	1,584739	-0,731466	-127,561301	20,760915	-10,180085	0,281961	1,584739	-0,731466	-127,561301	20,760915	-10,180085
12:00:40,39	0,355941	3,196995	-0,074989	0,132977	0,231982	1,970002	0,283453	1,588690	-0,732620	-2,926518	-1,463678	-10,151873	-2,111732	-2,261265	-1,826945	17,312472	88,885687	2,666196	0,283453	1,588690	-0,732620	-127,638679	20,787415	-10,151873	0,283453	1,588690	-0,732620	-127,638679	20,787415	-10,151873
12:00:40,44	0,355941	3,196995	-0,074989	0,132977	0,231982	1,970002	0,277178	1,583262	-0,730258	-3,275094	-1,184981	-10,156084	-2,137931	-2,215287	-1,679125	19,321745	90,082505	2,421803	0,277178	1,583262	-0,730258	-127,561181	20,573488	-10,156084	0,277178	1,583262	-0,730258	-127,561181	20,573488	-10,156084
12:00:40,49	0,355941	3,196995	-0,074989	0,132977	0,231982	1,970002	0,250459	1,628940	-0,582437	-2,940973	-0,937261	-10,400477	-2,182904	-2,242089	-1,788522	18,246275	92,436117	2,282049	0,250459	1,628940	-0,582437	-130,812748	18,723760	-10,400477	0,250459	1,628940	-0,582437	-130,812748	18,723760	-10,400477
12:00:40,54	0,356031	3,196990	-0,074952	0,132994	0,231993	2,020050	0,296157	1,654486	-0,691835	-3,113108	-1,205347	-10,540231	-2,184609	-2,245903	-1,812304	18,046405	92,408644	2,291988	0,296157	1,654486	-0,691835	-132,990281	22,042938	-10,540231	0,296157	1,654486	-0,691835	-132,990281	22,042938	-10,540231
12:00:40,59	0,356031	3,196990	-0,074952	0,132994	0,231993	2,020050	0,300312	1,654057	-0,715617	-3,011723	-1,262060	-10,530292	-2,180181	-2,250283	-1,810368	17,930389	92,326282	2,318551	0,300312	1,654057	-0,715617	-132,855167	22,312405	-10,530292	0,300312	1,654057	-0,715617	-132,855167	22,312405	-10,530292
12:00:40,64	0,356031	3,196990	-0,074952	0,132994	0,231993	2,020050	0,302227	1,648182	-0,717601	-3,018770	-1,307976	-10,500544	-2,180479	-2,250498	-1,814288	17,850733	92,177043	2,321736	0,302227	1,648182	-0,717601	-132,401094	22,416806	-10,500544	0,302227	1,648182	-0,717601	-132,401094	22,416806	-10,500544
12:00:40,69	0,356031	3,196990	-0,074952	0,132994	0,231993	2,020050	0,302227	1,648182	-0,717601	-3,018770	-1,307976	-10,500544	-2,175985	-2,252426	-1,815842	17,791335	92,055492	2,339270	0,302227	1,648182	-0,717601	-132,401094	22,416806	-10,500544	0,302227	1,648182	-0,717601	-132,401094	22,416806	-10,500544
12:00:40,74	0,356031	3,196990	-0,074952	0,132994	0,231993	2,020050	0,301650	1,643326	-0,719155	-3,136331	-1,287316	-10,483011	-2,178556	-2,253200	-1,813947	17,714905	91,965620	2,320929	0,301650	1,643326	-0,719155	-132,137439	22,392184	-10,483011	0,301650	1,643326	-0,719155	-132,137439	22,392184	-10,483011
12:00:40,79	0,356031	3,196990	-0,074952	0,132994	0,231993	2,020050	0,303605	1,645166	-0,717260	-2,924627	-1,367726	-10,501351	-2,174041	-2,252697	-1,812781	17,672500	91,827787	2,341320	0,303605	1,645166	-0,717260	-132,070140	22,465247	-10,501351	0,303605	1,645166	-0,717260	-132,070140	22,465247	-10,501351
12:00:40,84	0,356031	3,196990	-0,074952	0,132994	0,231993	2,020050	0,300912	1,641507	-0,716093	-2,974297	-1,259878	-10,480960	-2,171323	-2,258696	-1,814764	17,577480	91,749984	2,306675	0,304748	1,636153	-0,718077	-131,575854	22,506741	-10,515605	0,304748	1,636153	-0,718077	-131,575854	22,506741	-10,515605
12:00:40,89	0,356031	3,196990	-0,074952	0,132994	0,231993	2,020050	0,304748	1,636153	-0,718077	-3,137810	-1,415981	-10,515605	-2,170953	-2,260276	-1,802382	17,428847	91,802972	2,311886	0,304748	1,636153	-0,718077	-131,575854	22,506741	-10,515605	0,304748	1,636153	-0,718077	-131,575854	22,506741	-10,515605
12:00:40,94	0,356031	3,196990	-0,074952	0,132994	0,231993	2,020050	0,305931	1,635044	-0,705695	-3,167098	-1,322301	-10,510394	-2,171794	-2,199983	-1,692744	20,012301	91,745888	2,143223	0,305931	1,635044	-0,705695	-131,518015	22,693312	-10,510394	0,305931	1,635044	-0,705695	-131,518015	22,693312	-10,510394
12:00:40,99	0,356031	3,196990	-0,074952	0,132994	0,231993	2,020050	0,254137	1,665918	-0,596056	-2,803896	-0,894867	-10,679057	-2,206662	-2,182856	-1,841978	21,512742	93,691541	1,957669	0,254137	1,665918	-0,596056	-133,578489	19,054882	-10,679057	0,254137	1,665918	-0,596056	-133,578489	19,054882	-10,679057
12:00:41,04	0,355996	3,196976	-0,074986	0,132982	0,231995	2,069999	0,256738	1,704678	-0,745291	-3,223594	-1,356702	-10,864611	-2,200685	-2,198785	-1,863952	20,856866	93,330262	1,979413	0,256738	1,704678	-0,745291	-137,040827	18,797210	-10,864611	0,256738	1,704678	-0,745291	-137,040827	18,797210	-10,864611
12:00:41,09	0,355996	3,196976	-0,074986	0,132982	0,231995	2,069999	0,267545	1,691537	-0,767265	-3,266108	-1,531308	-10,842867	-2,194564	-2,199251	-1,866350	20,602157	92,821973	2,031184	0,267545	1,691537	-0,767265	-136,051777	19,470966	-10,842867	0,267545	1,691537	-0,767265	-136,051777	19,470966	-10,842867
12:00:41,14	0,355996	3,196976	-0,074986	0,132982	0,231995	2,069999	0,264888	1,686004	-0,769663	-2,986292	-1,426692	-10,791096	-2,186269	-2,206415	-1,864077	20,441074	92,481205	1,991841	0,264888	1,686004	-0,769663	-135,337601	19,366988	-10,791096	0,264888	1,686004	-0,769663	-135,337601	19,366988	-10,791096
12:00:41,19	0,355996	3,196976	-0,074986	0,132982	0,231995	2,069999	0,266945	1,675238	-0,767390	-3,170476	-1,564533	-10,830439	-2,179188	-2,204791	-1,867991	20,285049	92,210071	2,046747	0,266945	1,675238	-0,767390	-134,676642	19,390614	-10,830439	0,266945	1,675238	-0,767390	-134,676642	19,390614	-10,830439
12:00:41,24	0,355996	3,196976	-0,074986	0,132982	0,231995	2,069999	0,266126	1,665134	-0,768603	-3,181198	-1,536914	-10,787470	-2,177110	-2,210758	-1,865290	20,196670	92,028046	2,034810	0,266126	1,665134	-0,768603	-133,894256	19,354016	-10,787470	0,266126	1,665134	-0,768603	-133,894256	19,354016	-10,787470
12:00:41,29	0,355996	3,196976	-0,074986	0,132982	0,231995	2,069999	0,266126	1,665134	-0,768603	-3,181198	-1,536914	-10,787470	-2,175051	-2,213845	-1,869212	20,092224	91,926776	2,030079	0,266126	1,665134	-0,768603	-133,894256	19,354016	-10,787470	0,266126	1,665134	-0,768603	-133,894256	19,354016	-10,787470
12:00:41,34	0,355996	3,196976	-0,074986	0,132982	0,231995	2,069999	0,267770	1,661808	-0,772525	-3,214255	-1,582555	-10,792201	-2,171123	-2,211602	-1,868049	20,052017	91,801224	2,055845	0,267770	1,661808	-0,772525	-133,666176	19,437385	-10,792201	0,267770	1,661808	-0,772525	-133,666176	19,437385	-10,792201
12:00:41,39	0,355996	3,196976	-0,074986	0,132982	0,231995	2,069999	0,269179	1,657394	-0,772519	-3,186669	-1,669639	-10,740188	-2,171933	-2,217272	-1,869206	19,975638	91,697206	2,082092	0,269179	1,657394	-0,772519	-133,292103	19,460904	-10,740188	0,269179	1,657394	-0,772519	-133,292103	19,460904	-10,740188
12:00:41,44	0,355996	3,196976	-0,074986	0,132982	0,231995	2,069999	0,269179	1,657394	-0,772519	-3,186669	-1,669639	-10,740188	-2,168568	-2,213734	-1,869635	19,935511	91,609787	2,066537	0,264432	1,656249	-0,772948	-133,165979	19,326165	-10,755744	0,264432	1,656249	-0,772948	-133,165979	19,326165	-10,755744
12:00:41,49	0,355996	3,196976	-0,074986	0,132982	0,231995	2,069999	0,264432	1,656249	-0,772948	-3,150459	-1,431783	-10,755744	-2,164646	-2,216762	-1,869606	19,882473	91,484539	2,111732	0,264432	1,656249	-0,772948	-133,165979	19,326165	-10,755744	0,264432	1,656249	-0,772948	-133,165979	19,326165	-10,755744
12:00:41,54	0,355996	3,196976	-0,074986	0,132982	0,231995	2,069999	0,265914	1,655726	-0,773767	-3,016918	-1,496187	-10,763688	-2,168856	-2,215278	-1,870454	19,844222	91,476909	2,058592	0,265914	1,655726	-0,773767	-132,991409	19,378037	-10,763688	0,265914	1,655726	-0,773767	-132,991409	19,378037	-10,763688
12:00:41,59	0,355996	3,196976	-0,074986	0,132982	0,231995	2,069999	0,265914	1,655726	-0,773767	-3,016918	-1,496187	-10,763688	-2,160075	-2,217468	-1,868058	19,851520	91,369443	2,108107	0,263420	1,647027	-0,771371	-132,671462	19,251906	-10,714174	0,263420	1,647027	-0,771371	-132,671462	19,251906	-10,714174
12:00:41,64	0,355996	3,196976	-0,074986	0,132982	0,231995	2,069999	0,263420	1,647027	-0,771371	-3,379854	-1,426579	-10,714174	-2,162516	-2,217236	-1,867342	19,819123	91,328049	2,052994	0,263420	1,647027	-0,771371	-132,671462	19,251906	-10,714174	0,263420	1,647027	-0,771371	-132,671462	19,251906	-10,714174
12:00:41,69	0,355996	3,196976	-0,074986	0,132982	0,231995	2,069999	0,265145	1,646933	-0,774513	-3,276770	-1,512110	-10,729497	-2,160857	-2,219009	-1,871200	19,793933	91,278035	2,092783	0,265145	1,646933	-0,774513	-132,561024	19,301786	-10,729497	0,265145	1,646933	-0,774513	-132,561024	19,301786	-10,729497
12:00:41,74	0,355996	3,196976	-0,074986	0,132982	0,231995	2,069999	0,265145	1,646933	-0,774513	-3,276770	-1,512110	-10,729497	-2,164507	-2,216872	-1,872025	19,764527	91,219121	2,067160	0,265145	1,646933	-0,774513	-132,561024	19,301786	-10,729497	0,265145	1,646933	-0,774513	-132,561024	19,301786	-10,729497
12:00:41,79	0,355996	3,196976	-0,074986	0,132982	0,231995	2,069999	0,265120	1,651163	-0,775338	-2,991087	-1,514790	-10,755120	-2,159866	-2,218820	-1,869684	19,727268	91,207928	2,080809	0,264486	1,646169	-0,772997	-132,446739	19,306995	-10,741471	0,264486	1,646169	-0,772997	-132,446739	19,306995	-10,741471
12:00:41,84	0,355996	3,196976	-0,074986	0,132982	0,231995	2,069999	0,264486	1,646169	-0,772997	-3,222438	-1,455149	-10,741471	-2,158219	-2,219646	-1,871218	19,706778	91,118990	2,113182	0,264378	1,644331	-0,774531	-132,310743	19,277415	-10,709098	0,264378	1,644331	-0,774531	-132,310743	19,277415	-10,709098
12:00:41,89	0,355996	3,196976	-0,074986	0,132982	0,231995	2,069999	0,264378	1,644331	-0,774531	-3,230789	-1,476267	-10,709098	-2,158844	-2,218610	-1,872794	19,694486	91,118271	2,099755	0,264378	1,644331	-0,774531	-132,310743	19,277415	-10,709098	0,264378	1,644331	-0,774531	-132,310743	19,277415	-10,709098
12:00:41,94	0,355996	3,196976	-0,074986	0,132982	0,231995	2,069999	0,263793	1,645390	-0,776107	-3,168940	-1,435556	-10,722526	-2,160120	-2,223667	-1,872022	19,649133	91,071978	2,092453	0,268811	1,643967	-0,775335	-132,231560	19,421301	-10,729828	0,268811	1,643967	-0,775335	-132,231560	19,421301	-10,729828
12:00:41,99	0,355996	3,196976	-0,074986	0,132982	0,231995	2,069999	0,268811	1,643967	-0,775335	-3,180181	-1,680358	-10,729828	-2,158947	-2,221951	-1,872373	19,674049	91,024486	2,134952	0,268811	1,643967	-0,775335	-132,231560	19,421301	-10,729828	0,268811	1,643967	-0,775335	-132,231560	19,421301	-10,729828
12:00:42,04	0,355996	3,196976	-0,074986	0,132982	0,231995	2,069999	0,266738	1,643808	-0,775686	-3,159750	-1,617913	-10,687328	-2,159559	-2,219702	-1,872776	19,673053	91,014010	2,130255	0,265096	1,645463	-0,776089	-132,232981	19,273162	-10,692025	0,265096	1,645463	-0,776089	-132,232981	19,273162	-10,692025
12:00:42,09	0,355996	3,196976	-0,074986	0,132982	0,231995	2,069999	0,265096	1,645463	-0,776089	-3,064111	-1,536891	-10,692025	-2,154931	-2,218453	-1,872026	19,644870	90,979834	2,110598	0,265096	1,645463	-0,776089	-132,232981	19,273162	-10,692025	0,265096	1,645463	-0,776089	-132,232981	19,273162	-10,692025
12:00:42,14	0,355996	3,196976	-0,074986	0,132982	0,231995	2,069999	0,261701	1,642080	-0,775339	-3,196358	-1,353003	-10,711683	-2,153792	-2,217525	-1,873582	19,655070	90,912822	2,104783	0,261701	1,642080	-0,775339	-132,099632	19,190497	-10,711683	0,261701	1,642080	-0,775339	-132,099632	19,190497	-10,711683
12:00:42,19	0,355996	3,196976	-0,074986	0,132982	0,231995	2,069999	0,260327	1,641557	-0,776895	-3,170605	-1,323923	-10,717497	-2,156314	-2,222170	-1,873200	19,565859	90,917252	2,128710	0,260327	1,641557	-0,776895	-132,032847	19,111762	-10,717497	0,260327	1,641557	-0,776895	-132,032847	19,111762	-10,717497
12:00:42,24	0,355996	3,196976	-0,074986	0,132982	0,231995	2,069999	0,265611	1,641419	-0,776513	-3,137031	-1,519231	-10,693571	-2,156893	-2,219278	-1,873982	19,584782	90,903486	2,128879	0,263396	1,643366	-0,777295	-132,037549	19,249295	-10,693401	0,263396	1,643366	-0,777295	-132,037549	19,249295	-10,693401
12:00:42,29	0,355996	3,196976	-0,074986	0,132982	0,231995	2,069999	0,263396	1,643366	-0,777295	-3,033322	-1,427310	-10,693401	-2,154550	-2,220738	-1,873217	19,578299	90,880011	2,103691	0,263396	1,643366	-0,777295	-132,037549	19,249295	-10,693401	0,263396	1,643366	-0,777295	-132,037549	19,249295	-10,693401
12:00:42,34	0,355996	3,196976	-0,074986	0,132982	0,231995	2,069999	0,263489	1,640607	-0,776530	-3,153221	-1,438276	-10,718589	-2,151148	-2,222037	-1,874780	19,526964	90,851251	2,109489	0,263489	1,640607	-0,776530	-131,940863	19,245641	-10,718589	0,263489	1,640607	-0,776530	-131,940863	19,245641	-10,718589
12:00:42,39	0,355996	3,196976	-0,074986	0,132982	0,231995	2,069999	0,262913	1,637011	-0,778093	-3,289641	-1,378225	-10,712791	-2,150579	-2,223249	-1,874400	19,521656	90,822719	2,093781	0,263678	1,635912	-0,777713	-131,738514	19,271058	-10,728499	0,263678	1,635912	-0,777713	-131,738514	19,271058	-10,728499
12:00:42,44	0,355996	3,196976	-0,074986	0,132982	0,231995	2,069999	0,263678	1,635912	-0,777713	-3,319412	-1,427699	-10,728499	-2,152975	-2,221606	-1,872048	19,518065	90,794408	2,134917	0,263678	1,635912	-0,777713	-131,738514	19,271058	-10,728499	0,263678	1,635912	-0,777713	-131,738514	19,271058	-10,728499
12:00:42,49	0,355996	3,196976	-0,074986	0,132982	0,231995	2,069999	0,263453	1,638809	-0,775361	-3,142468	-1,427008	-10,687364	-2,152453	-2,220615	-1,873239	19,494275	90,781937	2,121188	0,263453	1,638809	-0,775361	-131,788963	19,254032	-10,687364	0,263453	1,638809	-0,775361	-131,788963	19,254032	-10,687364
12:00:42,54	0,355996	3,196976	-0,074986	0,132982	0,231995	2,069999	0,262334	1,638852	-0,776552	-3,117516	-1,354456	-10,701092	-2,151248	-2,221833	-1,876729	19,511226	90,776607	2,113304	0,262334	1,638852	-0,776552	-131,767418	19,238746	-10,701092	0,262334	1,638852	-0,776552	-131,767418	19,238746	-10,701092
12:00:42,59	0,355996	3,196976	-0,074986	0,132982	0,231995	2,069999	0,265389	1,636490	-0,778107	-3,195796	-1,505950	-10,706293	-2,151935	-2,224442	-1,874794	19,465606	90,747041	2,115987	0,265389	1,636490	-0,778107	-131,660264	19,327092	-10,706293	0,265389	1,636490	-0,778107	-131,660264	19,327092	-10,706293
12:00:42,64	0,355996	3,196976	-0,074986	0,132982	0,231995	2,069999	0,265389	1,636490	-0,778107	-3,195796	-1,505950	-10,706293	-2,149655	-2,223697	-1,876356	19,440552	90,733167	2,122100	0,263604	1,634888	-0,779669	-131,593263	19,294549	-10,700180	0,263604	1,634888	-0,779669	-131,593263	19,294549	-10,700180
12:00:42,69	0,355996	3,196976	-0,074986	0,132982	0,231995	2,069999	0,263604	1,634888	-0,779669	-3,254569	-1,398367	-10,700180	-2,151420	-2,223492	-1,878653	19,458441	90,711887	2,161120	0,263604	1,634888	-0,779669	-131,593263	19,294549	-10,700180	0,263604	1,634888	-0,779669	-131,593263	19,294549	-10,700180
12:00:42,74	0,355996	3,196976	-0,074986	0,132982	0,231995	2,069999	0,264309	1,636520	-0,781966	-3,160220	-1,461161	-10,661161	-2,147879	-2,218901	-1,875209	19,462638	90,705509	2,106773	0,264309	1,636520	-0,781966	-131,627026	19,287099	-10,661161	0,264309	1,636520	-0,781966	-131,627026	19,287099	-10,661161
12:00:42,79	0,355996	3,196976	-0,074986	0,132982	0,231995	2,069999	0,258563	1,635748	-0,778522	-3,196916	-1,169194	-10,715507	-2,150333	-2,224580	-1,879050	19,436829	90,645033	2,154623	0,258563	1,635748	-0,778522	-131,603156	19,128008	-10,715507	0,258563	1,635748	-0,778522	-131,603156	19,128008	-10,715507
12:00:42,84	0,355996	3,196976	-0,074986	0,132982	0,231995	2,069999	0,264708	1,635033	-0,782363	-3,168813	-1,496619	-10,667657	-2,149692	-2,220730	-1,873654	19,437462	90,697388	2,114931	0,264708	1,635033	-0,782363	-131,518932	19,282962	-10,667657	0,264708	1,635033	-0,782363	-131,518932	19,282962	-10,667657
12:00:42,89	0,355996	3,196976	-0,074986	0,132982	0,231995	2,069999	0,264033	1,634068	-0,780848	-3,225817	-1,438569	-10,711241	-2,149159	-2,224478	-1,877535	19,420361	90,662422	2,111039	0,264033	1,634068	-0,780848	-131,500186	19,288034	-10,711241	0,264033	1,634068	-0,780848	-131,500186	19,288034	-10,711241
12:00:42,94	0,355996	3,196976	-0,074986	0,132982	0,231995	2,069999	0,264033	1,634068	-0,780848	-3,225817	-1,438569	-10,711241	-2,150384	-2,223858	-1,877156	19,400575	90,661211	2,115699	0,264033	1,634068	-0,780848	-131,500186	19,288034	-10,711241	0,264033	1,634068	-0,780848	-131,500186	19,288034	-10,711241
12:00:42,99	0,355996	3,196976	-0,074986	0,132982	0,231995	2,069999	0,264108	1,635439	-0,780469	-3,143580	-1,425915	-10,706582	-2,151024	-2,223126	-1,877518	19,398343	90,621711	2,158280	0,264108	1,635439	-0,780469	-131,525576	19,306539	-10,706582	0,264108	1,635439	-0,780469	-131,525576	19,306539	-10,706582
12:00:43,04	0,355996	3,196976	-0,074986	0,132982	0,231995	2,069999	0,263795	1,636360	-0,780831	-3,060408	-1,427455	-10,664000	-2,146895	-2,225663	-1,876740	19,403996	90,580636	2,132545	0,263927	1,631515	-0,780053	-131,353514	19,258507	-10,689735	0,263927	1,631515	-0,780053	-131,353514	19,258507	-10,689735
12:00:43,09	0,355996	3,196976	-0,074986	0,132982	0,231995	2,069999	0,264330	1,627978	-0,782385	-3,441436	-1,449305	-10,683007	-2,144034	-2,227781	-1,879072	19,365761	90,577241	2,139273	0,264330	1,627978	-0,782385	-131,237727	19,300592	-10,683007	0,264330	1,627978	-0,782385	-131,237727	19,300592	-10,683007
12:00:43,14	0,355996	3,196976	-0,074986	0,132982	0,231995	2,069999	0,264330	1,627978	-0,782385	-3,441436	-1,449305	-10,683007	-2,151619	-2,223566	-1,877561	19,390908	90,614563	2,104689	0,264330	1,627978	-0,782385	-131,237727	19,300592	-10,683007	0,264330	1,627978	-0,782385	-131,237727	19,300592	-10,683007
12:00:43,19	0,355996	3,196976	-0,074986	0,132982	0,231995	2,069999	0,264473	1,636654	-0,780874	-3,035179	-1,459838	-10,717591	-2,150488	-2,223531	-1,878673	19,385147	90,599640	2,177825	0,263877	1,635693	-0,781986	-131,471250	19,282990	-10,644455	0,263877	1,635693	-0,781986	-131,471250	19,282990	-10,644455
12:00:43,24	0,355996	3,196976	-0,074986	0,132982	0,231995	2,069999	0,263877	1,635693	-0,781986	-3,069378	-1,431323	-10,644455	-2,152883	-2,223741	-1,877553	19,361859	90,590727	2,133046	0,263877	1,635693	-0,781986	-131,471250	19,282990	-10,644455	0,263877	1,635693	-0,781986	-131,471250	19,282990	-10,644455
12:00:43,29	0,355996	3,196976	-0,074986	0,132982	0,231995	2,069999	0,265257	1,637662	-0,780866	-2,947619	-1,487379	-10,689234	-2,147591	-2,226705	-1,877523	19,359577	90,567143	2,147306	0,265257	1,637662	-0,780866	-131,504070	19,335275	-10,689234	0,265257	1,637662	-0,780866	-131,504070	19,335275	-10,689234
12:00:43,34	0,355996	3,196976	-0,074986	0,132982	0,231995	2,069999	0,265177	1,631597	-0,780836	-3,241446	-1,493059	-10,674974	-2,147004	-2,226537	-1,878288	19,371760	90,538536	2,156547	0,265177	1,631597	-0,780836	-131,321776	19,323353	-10,674974	0,265177	1,631597	-0,780836	-131,321776	19,323353	-10,674974
12:00:43,39	0,355996	3,196976	-0,074986	0,132982	0,231995	2,069999	0,264738	1,631172	-0,781601	-3,244837	-1,495088	-10,665734	-2,148742	-2,224819	-1,880263	19,385287	90,549487	2,119154	0,264738	1,631172	-0,781601	-131,291845	19,286865	-10,665734	0,264738	1,631172	-0,781601	-131,291845	19,286865	-10,665734
12:00:43,44	0,355996	3,196976	-0,074986	0,132982	0,231995	2,069999	0,264119	1,633537	-0,783576	-3,138125	-1,469127	-10,703126	-2,145819	-2,227503	-1,875188	19,373383	90,510652	2,134431	0,264983	1,629663	-0,778501	-131,228518	19,277995	-10,687849	0,264983	1,629663	-0,778501	-131,228518	19,277995	-10,687849
12:00:43,49	0,355996	3,196976	-0,074986	0,132982	0,231995	2,069999	0,264983	1,629663	-0,778501	-3,299970	-1,523144	-10,687849	-2,147126	-2,225744	-1,880665	19,318641	90,538414	2,134406	0,264983	1,629663	-0,778501	-131,228518	19,277995	-10,687849	0,264983	1,629663	-0,778501	-131,228518	19,277995	-10,687849
12:00:43,54	0,355996	3,196976	-0,074986	0,132982	0,231995	2,069999	0,264112	1,631675	-0,783978	-3,192030	-1,416582	-10,687874	-2,148303	-2,224921	-1,877538	19,334155	90,491872	2,154997	0,263988	1,633106	-0,780851	-131,283872	19,276217	-10,667283	0,263988	1,633106	-0,780851	-131,283872	19,276217	-10,667283
12:00:43,59	0,355996	3,196976	-0,074986	0,132982	0,231995	2,069999	0,263988	1,633106	-0,780851	-3,085069	-1,446836	-10,667283	-2,145300	-2,224388	-1,880256	19,364712	90,494734	2,137646	0,263988	1,633106	-0,780851	-131,283872	19,276217	-10,667283	0,263988	1,633106	-0,780851	-131,283872	19,276217	-10,667283
12:00:43,64	0,355996	3,196976	-0,074986	0,132982	0,231995	2,069999	0,262025	1,630771	-0,783569	-3,224239	-1,369811	-10,684634	-2,148256	-2,224875	-1,877541	19,351357	90,501568	2,140612	0,262025	1,630771	-0,783569	-131,239756	19,199175	-10,684634	0,262025	1,630771	-0,783569	-131,239756	19,199175	-10,684634
12:00:43,69	0,355996	3,196976	-0,074986	0,132982	0,231995	2,069999	0,263925	1,633087	-0,780854	-3,103030	-1,453601	-10,681668	-2,147165	-2,228260	-1,881408	19,324493	90,463984	2,161105	0,266311	1,630451	-0,784721	-131,184529	19,332201	-10,661176	0,266311	1,630451	-0,784721	-131,184529	19,332201	-10,661176
12:00:43,74	0,355996	3,196976	-0,074986	0,132982	0,231995	2,069999	0,266311	1,630451	-0,784721	-3,194152	-1,573209	-10,661176	-2,144838	-2,228452	-1,878302	19,312503	90,440541	2,158960	0,266311	1,630451	-0,784721	-131,184529	19,332201	-10,661176	0,266311	1,630451	-0,784721	-131,184529	19,332201	-10,661176
12:00:43,79	0,355996	3,196976	-0,074986	0,132982	0,231995	2,069999	0,265314	1,628339	-0,781614	-3,277666	-1,522683	-10,663320	-2,145441	-2,227218	-1,880277	19,300980	90,465723	2,132096	0,264546	1,629478	-0,783590	-131,148508	19,306664	-10,690185	0,264546	1,629478	-0,783590	-131,148508	19,306664	-10,690185
12:00:43,84	0,355996	3,196976	-0,074986	0,132982	0,231995	2,069999	0,264546	1,629478	-0,783590	-3,234472	-1,460204	-10,690185	-2,144262	-2,223225	-1,881414	19,324702	90,450516	2,176459	0,264546	1,629478	-0,783590	-131,148508	19,306664	-10,690185	0,264546	1,629478	-0,783590	-131,148508	19,306664	-10,690185
12:00:43,89	0,355996	3,196976	-0,074986	0,132982	0,231995	2,069999	0,260499	1,630454	-0,784727	-3,182433	-1,277907	-10,645821	-2,150142	-2,222818	-1,881054	19,326882	90,450933	2,151049	0,263086	1,635750	-0,784367	-131,314852	19,238150	-10,671231	0,263086	1,635750	-0,784367	-131,314852	19,238150	-10,671231
12:00:43,94	0,355996	3,196976	-0,074986	0,132982	0,231995	2,069999	0,263086	1,635750	-0,784367	-2,908483	-1,414116	-10,671231	-2,148966	-2,229337	-1,881802	19,308318	90,458993	2,160880	0,263086	1,635750	-0,784367	-131,314852	19,238150	-10,671231	0,263086	1,635750	-0,784367	-131,314852	19,238150	-10,671231
12:00:43,99	0,355996	3,196976	-0,074986	0,132982	0,231995	2,069999	0,263238	1,631084	-0,781661	-3,084567	-1,375671	-10,668062	-2,146177	-2,225282	-1,878348	19,253469	90,416474	2,154218	0,263238	1,631084	-0,781661	-131,124654	19,288525	-10,668062	0,263238	1,631084	-0,781661	-131,124654	19,288525	-10,668062
12:00:44,04	0,355996	3,196976	-0,074986	0,132982	0,231995	2,069999	0,263238	1,631084	-0,781661	-3,084567	-1,375671	-10,668062	-2,144960	-2,229585	-1,877931	19,273759	90,375757	2,152024	0,266355	1,627878	-0,781244	-131,014589	19,333197	-10,670257	0,266355	1,627878	-0,781244	-131,014589	19,333197	-10,670257
12:00:44,09	0,355996	3,196976	-0,074986	0,132982	0,231995	2,069999	0,266355	1,627878	-0,781244	-3,226140	-1,575688	-10,670257	-2,142621	-2,225357	-1,878710	19,275780	90,387659	2,168425	0,266355	1,627878	-0,781244	-131,014589	19,333197	-10,670257	0,266355	1,627878	-0,781244	-131,014589	19,333197	-10,670257
12:00:44,14	0,355996	3,196976	-0,074986	0,132982	0,231995	2,069999	0,261525	1,627967	-0,782023	-3,232839	-1,320308	-10,653855	-2,145564	-2,225326	-1,879377	19,275096	90,390548	2,149853	0,262969	1,630531	-0,782690	-131,098370	19,249708	-10,672427	0,262969	1,630531	-0,782690	-131,098370	19,249708	-10,672427
12:00:44,19	0,355996	3,196976	-0,074986	0,132982	0,231995	2,069999	0,262969	1,630531	-0,782690	-3,101663	-1,393384	-10,672427	-2,143886	-2,228257	-1,882237	19,245776	90,344321	2,134926	0,262969	1,630531	-0,782690	-131,098370	19,249708	-10,672427	0,262969	1,630531	-0,782690	-131,098370	19,249708	-10,672427
12:00:44,24	0,355996	3,196976	-0,074986	0,132982	0,231995	2,069999	0,264669	1,627612	-0,785550	-3,198771	-1,479471	-10,687354	-2,146777	-2,226367	-1,881450	19,259854	90,393146	2,155028	0,264478	1,631061	-0,784763	-131,107031	19,304184	-10,667252	0,264478	1,631061	-0,784763	-131,107031	19,304184	-10,667252
12:00:44,29	0,355996	3,196976	-0,074986	0,132982	0,231995	2,069999	0,264478	1,631061	-0,784763	-3,068759	-1,457330	-10,667252	-2,142098	-2,226489	-1,878364	19,242527	90,368817	2,124269	0,264478	1,631061	-0,784763	-131,107031	19,304184	-10,667252	0,264478	1,631061	-0,784763	-131,107031	19,304184	-10,667252
12:00:44,34	0,355996	3,196976	-0,074986	0,132982	0,231995	2,069999	0,262244	1,626948	-0,781677	-3,252888	-1,338314	-10,698011	-2,142105	-2,229109	-1,882982	19,252993	90,349442	2,164722	0,262244	1,626948	-0,781677	-130,968310	19,247820	-10,698011	0,262244	1,626948	-0,781677	-130,968310	19,247820	-10,698011
12:00:44,39	0,355996	3,196976	-0,074986	0,132982	0,231995	2,069999	0,264516	1,625644	-0,786295	-3,309149	-1,475234	-10,657558	-2,145116	-2,229106	-1,879376	19,253300	90,364230	2,140675	0,264516	1,625644	-0,786295	-130,922209	19,289290	-10,657558	0,264516	1,625644	-0,786295	-130,922209	19,289290	-10,657558
12:00:44,44	0,355996	3,196976	-0,074986	0,132982	0,231995	2,069999	0,266019	1,628253	-0,782689	-3,186451	-1,546257	-10,681605	-2,146239	-2,227588	-1,879512	19,237517	90,367930	2,153182	0,266019	1,628253	-0,782689	-131,004302	19,336246	-10,681605	0,266019	1,628253	-0,782689	-131,004302	19,336246	-10,681605
12:00:44,49	0,355996	3,196976	-0,074986	0,132982	0,231995	2,069999	0,265266	1,629985	-0,782825	-3,091711	-1,491598	-10,669098	-2,143358	-2,226536	-1,881474	19,219590	90,348109	2,140044	0,262915	1,628015	-0,784787	-130,967186	19,275107	-10,682236	0,262915	1,628015	-0,784787	-130,967186	19,275107	-10,682236
12:00:44,54	0,355996	3,196976	-0,074986	0,132982	0,231995	2,069999	0,262915	1,628015	-0,784787	-3,167997	-1,363684	-10,682236	-2,142779	-2,231069	-1,881806	19,221605	90,313358	2,186991	0,266551	1,625247	-0,785119	-130,864741	19,352345	-10,635289	0,266551	1,625247	-0,785119	-130,864741	19,352345	-10,635289
12:00:44,59	0,355996	3,196976	-0,074986	0,132982	0,231995	2,069999	0,266551	1,625247	-0,785119	-3,282856	-1,571885	-10,635289	-2,144485	-2,227233	-1,881468	19,239115	90,353415	2,134866	0,266551	1,625247	-0,785119	-130,864741	19,352345	-10,635289	0,266551	1,625247	-0,785119	-130,864741	19,352345	-10,635289
12:00:44,64	0,355996	3,196976	-0,074986	0,132982	0,231995	2,069999	0,264082	1,628643	-0,784781	-3,149722	-1,438636	-10,687414	-2,143886	-2,230373	-1,883404	19,247567	90,324925	2,120147	0,264082	1,628643	-0,784781	-130,998174	19,291782	-10,687414	0,264082	1,628643	-0,784781	-130,998174	19,291782	-10,687414
12:00:44,69	0,355996	3,196976	-0,074986	0,132982	0,231995	2,069999	0,266501	1,626554	-0,786717	-3,237892	-1,585997	-10,702133	-2,141022	-2,226911	-1,882229	19,235114	90,282424	2,153124	0,266501	1,626554	-0,786717	-130,922375	19,334325	-10,702133	0,266501	1,626554	-0,786717	-130,922375	19,334325	-10,702133
12:00:44,74	0,355996	3,196976	-0,074986	0,132982	0,231995	2,069999	0,262071	1,625805	-0,785542	-3,233793	-1,366102	-10,669156	-2,142186	-2,229434	-1,882968	19,234708	90,300867	2,192354	0,264838	1,625552	-0,786281	-130,868552	19,289371	-10,629926	0,264838	1,625552	-0,786281	-130,868552	19,289371	-10,629926
12:00:44,79	0,355996	3,196976	-0,074986	0,132982	0,231995	2,069999	0,264838	1,625552	-0,786281	-3,262740	-1,500430	-10,629926	-2,143436	-2,231168	-1,881077	19,199005	90,264062	2,136621	0,264838	1,625552	-0,786281	-130,868552	19,289371	-10,629926	0,264838	1,625552	-0,786281	-130,868552	19,289371	-10,629926
12:00:44,84	0,355996	3,196976	-0,074986	0,132982	0,231995	2,069999	0,266965	1,625767	-0,784390	-3,201800	-1,598500	-10,685659	-2,142141	-2,228292	-1,880271	19,251552	90,294323	2,156591	0,263827	1,626084	-0,783584	-130,885400	19,244712	-10,665689	0,263827	1,626084	-0,783584	-130,885400	19,244712	-10,665689
12:00:44,89	0,355996	3,196976	-0,074986	0,132982	0,231995	2,069999	0,263827	1,626084	-0,783584	-3,237842	-1,465701	-10,665689	-2,140396	-2,228195	-1,881048	19,257839	90,250685	2,151072	0,263827	1,626084	-0,783584	-130,885400	19,244712	-10,665689	0,263827	1,626084	-0,783584	-130,885400	19,244712	-10,665689
12:00:44,94	0,355996	3,196976	-0,074986	0,132982	0,231995	2,069999	0,262870	1,624621	-0,784361	-3,279272	-1,443197	-10,671208	-2,144660	-2,229097	-1,882612	19,191249	90,266021	2,181400	0,265783	1,627862	-0,785925	-130,877870	19,334619	-10,640880	0,265783	1,627862	-0,785925	-130,877870	19,334619	-10,640880
12:00:44,99	0,355996	3,196976	-0,074986	0,132982	0,231995	2,069999	0,265783	1,627862	-0,785925	-3,090693	-1,529340	-10,640880	-2,139889	-2,230424	-1,881078	19,208002	90,257880	2,127365	0,265783	1,627862	-0,785925	-130,877870	19,334619	-10,640880	0,265783	1,627862	-0,785925	-130,877870	19,334619	-10,640880
12:00:45,04	0,355996	3,196976	-0,074986	0,132982	0,231995	2,069999	0,264547	1,623067	-0,784391	-3,341347	-1,483640	-10,694915	-2,141131	-2,229614	-1,883751	19,194321	90,259938	2,206625	0,264547	1,623067	-0,784391	-130,752136	19,283282	-10,694915	0,264547	1,623067	-0,784391	-130,752136	19,283282	-10,694915
12:00:45,09	0,355996	3,196976	-0,074986	0,132982	0,231995	2,069999	0,264466	1,624548	-0,787064	-3,259288	-1,466586	-10,615655	-2,142835	-2,229475	-1,880663	19,212278	90,264629	2,170522	0,264466	1,624548	-0,787064	-130,786318	19,294031	-10,615655	0,264466	1,624548	-0,787064	-130,786318	19,294031	-10,615655
12:00:45,14	0,355996	3,196976	-0,074986	0,132982	0,231995	2,069999	0,265199	1,626093	-0,783976	-3,191994	-1,517861	-10,651758	-2,140545	-2,226951	-1,881461	19,201240	90,227942	2,161026	0,265199	1,626093	-0,783976	-130,840299	19,300225	-10,651758	0,265199	1,626093	-0,783976	-130,840299	19,300225	-10,651758
12:00:45,19	0,355996	3,196976	-0,074986	0,132982	0,231995	2,069999	0,261867	1,625372	-0,784774	-3,192195	-1,353417	-10,661254	-2,143432	-2,230363	-1,881841	19,202490	90,277001	2,156966	0,261867	1,625372	-0,784774	-130,783902	19,203162	-10,661254	0,261867	1,625372	-0,784774	-130,783902	19,203162	-10,661254
12:00:45,24	0,355996	3,196976	-0,074986	0,132982	0,231995	2,069999	0,262975	1,625439	-0,785166	-3,188845	-1,392917	-10,660804	-2,142280	-2,225331	-1,880270	19,219939	90,235855	2,194219	0,262975	1,625439	-0,785166	-130,785820	19,250635	-10,660804	0,262975	1,625439	-0,785166	-130,785820	19,250635	-10,660804
12:00:45,29	0,355996	3,196976	-0,074986	0,132982	0,231995	2,069999	0,266995	1,625858	-0,789017	-3,163185	-1,599777	-10,625474	-2,143530	-2,231148	-1,885704	19,181823	90,234854	2,196806	0,266995	1,625858	-0,789017	-130,793065	19,359313	-10,625474	0,266995	1,625858	-0,789017	-130,793065	19,359313	-10,625474
12:00:45,34	0,355996	3,196976	-0,074986	0,132982	0,231995	2,069999	0,266995	1,625858	-0,789017	-3,163185	-1,599777	-10,625474	-2,141760	-2,229763	-1,882215	19,188465	90,207463	2,184559	0,264910	1,625018	-0,785528	-130,750388	19,284609	-10,637721	0,264910	1,625018	-0,785528	-130,750388	19,284609	-10,637721
12:00:45,39	0,355996	3,196976	-0,074986	0,132982	0,231995	2,069999	0,264910	1,625018	-0,785528	-3,186500	-1,510798	-10,637721	-2,140562	-2,230866	-1,881829	19,183273	90,234671	2,175602	0,264910	1,625018	-0,785528	-130,750388	19,284609	-10,637721	0,264910	1,625018	-0,785528	-130,750388	19,284609	-10,637721
12:00:45,44	0,355996	3,196976	-0,074986	0,132982	0,231995	2,069999	0,265266	1,623429	-0,785142	-3,290096	-1,511248	-10,646678	-2,142399	-2,230038	-1,883399	19,164508	90,210084	2,175768	0,265468	1,625434	-0,786712	-130,751708	19,321452	-10,646512	0,265468	1,625434	-0,786712	-130,751708	19,321452	-10,646512
12:00:45,49	0,355996	3,196976	-0,074986	0,132982	0,231995	2,069999	0,265468	1,625434	-0,786712	-3,155149	-1,517753	-10,646512	-2,143554	-2,228007	-1,883815	19,173817	90,221678	2,147328	0,264286	1,627450	-0,787128	-130,819827	19,287887	-10,674953	0,264286	1,627450	-0,787128	-130,819827	19,287887	-10,674953
12:00:45,54	0,355996	3,196976	-0,074986	0,132982	0,231995	2,069999	0,264286	1,627450	-0,787128	-3,065013	-1,458598	-10,674953	-2,142909	-2,227845	-1,881453	19,203005	90,209385	2,169558	0,263823	1,626972	-0,784766	-130,811117	19,244187	-10,652723	0,263823	1,626972	-0,784766	-130,811117	19,244187	-10,652723
12:00:45,59	0,355996	3,196976	-0,074986	0,132982	0,231995	2,069999	0,263823	1,626972	-0,784766	-3,093799	-1,465933	-10,652723	-2,140028	-2,228695	-1,883011	19,176293	90,202682	2,170937	0,263823	1,626972	-0,784766	-130,811117	19,244187	-10,652723	0,263823	1,626972	-0,784766	-130,811117	19,244187	-10,652723
12:00:45,64	0,355996	3,196976	-0,074986	0,132982	0,231995	2,069999	0,263119	1,624052	-0,786324	-3,226509	-1,409542	-10,651343	-2,143574	-2,227572	-1,882237	19,175937	90,195802	2,179494	0,263119	1,624052	-0,786324	-130,714561	19,245311	-10,651343	0,263119	1,624052	-0,786324	-130,714561	19,245311	-10,651343
12:00:45,70	0,355996	3,196976	-0,074986	0,132982	0,231995	2,069999	0,263919	1,627684	-0,785550	-3,031469	-1,454260	-10,642786	-2,140068	-2,229530	-1,884182	19,166947	90,173505	2,165835	0,263919	1,627684	-0,785550	-130,804693	19,263373	-10,642786	0,263919	1,627684	-0,785550	-130,804693	19,263373	-10,642786
12:00:45,75	0,355996	3,196976	-0,074986	0,132982	0,231995	2,069999	0,263863	1,623669	-0,787494	-3,216445	-1,454700	-10,656445	-2,143047	-2,230538	-1,882240	19,139727	90,193343	2,179440	0,263863	1,623669	-0,787494	-130,674490	19,258520	-10,656445	0,263863	1,623669	-0,787494	-130,674490	19,258520	-10,656445
12:00:45,80	0,355996	3,196976	-0,074986	0,132982	0,231995	2,069999	0,266224	1,625745	-0,785553	-3,112062	-1,544008	-10,642840	-2,143323	-2,225226	-1,881851	19,242541	90,344788	2,149822	0,266224	1,625745	-0,785553	-130,733074	19,354594	-10,642840	0,266224	1,625745	-0,785553	-130,733074	19,354594	-10,642840
12:00:45,85	0,355996	3,196976	-0,074986	0,132982	0,231995	2,069999	0,261762	1,628640	-0,785164	-3,144107	-1,325299	-10,672458	-2,181800	-2,184691	-1,763141	21,299821	92,435995	1,928988	0,261762	1,628640	-0,785164	-130,992343	19,223033	-10,672458	0,261762	1,628640	-0,785164	-130,992343	19,223033	-10,672458
12:00:45,90	0,355996	3,196976	-0,074986	0,132982	0,231995	2,069999	0,245896	1,682230	-0,666454	-3,197112	-1,236334	-10,893292	-2,203021	-2,199829	-1,890141	20,850752	93,443654	1,790144	0,245896	1,682230	-0,666454	-135,252151	18,066539	-10,893292	0,245896	1,682230	-0,666454	-135,252151	18,066539	-10,893292
12:00:45,95	0,355958	3,197042	-0,074982	0,132990	0,231989	2,120006	0,280932	1,699378	-0,834816	-3,155192	-1,649066	-11,045749	-2,214169	-2,206459	-1,931503	20,504375	93,876522	1,776532	0,280932	1,699378	-0,834816	-136,556400	20,404132	-11,045749	0,280932	1,699378	-0,834816	-136,556400	20,404132	-11,045749
12:00:46,00	0,355958	3,197042	-0,074982	0,132990	0,231989	2,120006	0,280932	1,699378	-0,834816	-3,155192	-1,649066	-11,045749	-2,209091	-2,207523	-1,935788	20,431434	93,807344	1,792928	0,280932	1,699378	-0,834816	-136,556400	20,404132	-11,045749	0,280932	1,699378	-0,834816	-136,556400	20,404132	-11,045749
12:00:46,05	0,355958	3,197042	-0,074982	0,132990	0,231989	2,120006	0,279315	1,694449	-0,839101	-3,315156	-1,536395	-11,029352	-2,211616	-2,209337	-1,936586	20,372563	93,743430	1,796111	0,279315	1,694449	-0,839101	-136,329383	20,389858	-11,029352	0,279315	1,694449	-0,839101	-136,329383	20,389858	-11,029352
12:00:46,10	0,355958	3,197042	-0,074982	0,132990	0,231989	2,120006	0,282149	1,695728	-0,839899	-3,163855	-1,664694	-11,026170	-2,207000	-2,209436	-1,939321	20,349485	93,689784	1,782541	0,282149	1,695728	-0,839899	-136,278493	20,483964	-11,026170	0,282149	1,695728	-0,839899	-136,278493	20,483964	-11,026170
12:00:46,15	0,355958	3,197042	-0,074982	0,132990	0,231989	2,120006	0,279060	1,694368	-0,841530	-3,131847	-1,476228	-11,074490	-2,208894	-2,207343	-1,938217	20,297043	93,668399	1,747791	0,279060	1,694368	-0,841530	-136,139708	20,430017	-11,074490	0,279060	1,694368	-0,841530	-136,139708	20,430017	-11,074490
12:00:46,20	0,355958	3,197042	-0,074982	0,132990	0,231989	2,120006	0,279060	1,694368	-0,841530	-3,131847	-1,476228	-11,074490	-2,208347	-2,206698	-1,938960	20,305801	93,610632	1,790099	0,279060	1,694368	-0,841530	-136,139708	20,430017	-11,074490	0,279060	1,694368	-0,841530	-136,139708	20,430017	-11,074490
12:00:46,25	0,355958	3,197042	-0,074982	0,132990	0,231989	2,120006	0,278229	1,694217	-0,842273	-3,094049	-1,469451	-11,032181	-2,204310	-2,210775	-1,937001	20,276218	93,540556	1,796749	0,279741	1,688682	-0,840314	-135,867912	20,402169	-11,025531	0,279741	1,688682	-0,840314	-135,867912	20,402169	-11,025531
12:00:46,30	0,355958	3,197042	-0,074982	0,132990	0,231989	2,120006	0,279741	1,688682	-0,840314	-3,306372	-1,557510	-11,025531	-2,207087	-2,213724	-1,928439	20,331531	93,528143	1,765430	0,279741	1,688682	-0,840314	-135,867912	20,402169	-11,025531	0,279741	1,688682	-0,840314	-135,867912	20,402169	-11,025531
12:00:46,35	0,355958	3,197042	-0,074982	0,132990	0,231989	2,120006	0,283683	1,689612	-0,831752	-3,274932	-1,816621	-11,056850	-2,212560	-2,164073	-1,774730	22,326365	94,143450	1,585469	0,283683	1,689612	-0,831752	-135,909456	20,452532	-11,056850	0,283683	1,689612	-0,831752	-135,909456	20,452532	-11,056850
12:00:46,40	0,355958	3,197042	-0,074982	0,132990	0,231989	2,120006	0,243420	1,719178	-0,678043	-3,267794	-1,142857	-11,236811	-2,273756	-2,170270	-1,903188	22,361541	97,078840	1,416336	0,243420	1,719178	-0,678043	-138,223240	17,965634	-11,236811	0,243420	1,719178	-0,678043	-138,223240	17,965634	-11,236811
12:00:46,45	0,355956	3,197045	-0,074970	0,132989	0,231977	2,170016	0,279386	1,769077	-0,806501	-3,232755	-1,575840	-11,405945	-2,265823	-2,191336	-1,957970	21,318040	96,645540	1,435071	0,293663	1,751673	-0,861283	-140,747082	21,421340	-11,387210	0,293663	1,751673	-0,861283	-140,747082	21,421340	-11,387210
12:00:46,50	0,355956	3,197045	-0,074970	0,132989	0,231977	2,170016	0,293663	1,751673	-0,861283	-3,240738	-1,631189	-11,387210	-2,249485	-2,196860	-1,965432	20,961662	95,901786	1,484441	0,290278	1,734762	-0,868745	-139,476644	21,268391	-11,337840	0,290278	1,734762	-0,868745	-139,476644	21,268391	-11,337840
12:00:46,55	0,355956	3,197045	-0,074970	0,132989	0,231977	2,170016	0,290278	1,734762	-0,868745	-3,297806	-1,518410	-11,337840	-2,241962	-2,204689	-1,961607	20,758695	95,430819	1,464407	0,290278	1,734762	-0,868745	-139,476644	21,268391	-11,337840	0,290278	1,734762	-0,868745	-139,476644	21,268391	-11,337840
12:00:46,60	0,355956	3,197045	-0,074970	0,132989	0,231977	2,170016	0,288257	1,716839	-0,863762	-3,455117	-1,506371	-11,320152	-2,232952	-2,204072	-1,960449	20,654874	95,184335	1,502129	0,288257	1,716839	-0,863762	-138,226940	21,121803	-11,320152	0,288257	1,716839	-0,863762	-138,226940	21,121803	-11,320152
12:00:46,65	0,355956	3,197045	-0,074970	0,132989	0,231977	2,170016	0,288430	1,709779	-0,869624	-3,597421	-1,475734	-11,305647	-2,226925	-2,207751	-1,966311	20,508167	95,009470	1,516633	0,288430	1,709779	-0,869624	-137,815072	21,166000	-11,305647	0,288430	1,709779	-0,869624	-137,815072	21,166000	-11,305647
12:00:46,70	0,355956	3,197045	-0,074970	0,132989	0,231977	2,170016	0,288430	1,709779	-0,869624	-3,597421	-1,475734	-11,305647	-2,227746	-2,207153	-1,965539	20,455059	94,862985	1,545880	0,288430	1,709779	-0,869624	-137,815072	21,166000	-11,305647	0,288430	1,709779	-0,869624	-137,815072	21,166000	-11,305647
12:00:46,75	0,355956	3,197045	-0,074970	0,132989	0,231977	2,170016	0,288322	1,710789	-0,868852	-3,391489	-1,497396	-11,276400	-2,225054	-2,210477	-1,964789	20,378438	94,710538	1,531610	0,288322	1,710789	-0,868852	-137,688421	21,135903	-11,276400	0,288322	1,710789	-0,868852	-137,688421	21,135903	-11,276400
12:00:46,80	0,355956	3,197045	-0,074970	0,132989	0,231977	2,170016	0,289855	1,706795	-0,868102	-3,428826	-1,586954	-11,290671	-2,224029	-2,211722	-1,966359	20,339225	94,614480	1,525039	0,289855	1,706795	-0,868102	-137,412257	21,166646	-11,290671	0,289855	1,706795	-0,868102	-137,412257	21,166646	-11,290671
12:00:46,85	0,355956	3,197045	-0,074970	0,132989	0,231977	2,170016	0,290420	1,705286	-0,869672	-3,404509	-1,630431	-11,297242	-2,221828	-2,211763	-1,962478	20,294326	94,519742	1,539858	0,290420	1,705286	-0,869672	-137,269468	21,167564	-11,297242	0,290420	1,705286	-0,869672	-137,269468	21,167564	-11,297242
12:00:46,90	0,355956	3,197045	-0,074970	0,132989	0,231977	2,170016	0,289355	1,703359	-0,865791	-3,400217	-1,583539	-11,282422	-2,221945	-2,213018	-1,964435	20,243168	94,513306	1,546008	0,289355	1,703359	-0,865791	-137,113908	21,130856	-11,282422	0,289355	1,703359	-0,865791	-137,113908	21,130856	-11,282422
12:00:46,95	0,355956	3,197045	-0,074970	0,132989	0,231977	2,170016	0,290501	1,702833	-0,867748	-3,396428	-1,602003	-11,276273	-2,219683	-2,212012	-1,965191	20,230894	94,447595	1,583790	0,290501	1,702833	-0,867748	-137,068810	21,202290	-11,276273	0,290501	1,702833	-0,867748	-137,068810	21,202290	-11,276273
12:00:47,00	0,355956	3,197045	-0,074970	0,132989	0,231977	2,170016	0,288498	1,701377	-0,868504	-3,409095	-1,520121	-11,238490	-2,220454	-2,214915	-1,966394	20,167188	94,362788	1,557671	0,288498	1,701377	-0,868504	-136,967182	21,127010	-11,238490	0,288498	1,701377	-0,868504	-136,967182	21,127010	-11,238490
12:00:47,05	0,355956	3,197045	-0,074970	0,132989	0,231977	2,170016	0,291399	1,700593	-0,869707	-3,344570	-1,658157	-11,264610	-2,213817	-2,211832	-1,965420	20,194128	94,314248	1,549583	0,291399	1,700593	-0,869707	-136,841105	21,216628	-11,264610	0,291399	1,700593	-0,869707	-136,841105	21,216628	-11,264610
12:00:47,10	0,355956	3,197045	-0,074970	0,132989	0,231977	2,170016	0,285410	1,696387	-0,868733	-3,534731	-1,394348	-11,272697	-2,217034	-2,213377	-1,964431	20,146167	94,285360	1,598638	0,285410	1,696387	-0,868733	-136,701071	21,010328	-11,272697	0,285410	1,696387	-0,868733	-136,701071	21,010328	-11,272697
12:00:47,15	0,355956	3,197045	-0,074970	0,132989	0,231977	2,170016	0,288356	1,698400	-0,867744	-3,381009	-1,520453	-11,223643	-2,219215	-2,216433	-1,968376	20,110141	94,203765	1,528921	0,288356	1,698400	-0,867744	-136,705442	21,115492	-11,223643	0,288356	1,698400	-0,867744	-136,705442	21,115492	-11,223643
12:00:47,20	0,355956	3,197045	-0,074970	0,132989	0,231977	2,170016	0,292094	1,698761	-0,871689	-3,273585	-1,724413	-11,293359	-2,214918	-2,219365	-1,966816	20,057173	94,167990	1,543425	0,292094	1,698761	-0,871689	-136,626320	21,204943	-11,293359	0,292094	1,698761	-0,871689	-136,626320	21,204943	-11,293359
12:00:47,25	0,355956	3,197045	-0,074970	0,132989	0,231977	2,170016	0,292484	1,693574	-0,870129	-3,485856	-1,716721	-11,278856	-2,213407	-2,218512	-1,965907	20,093829	94,124901	1,568151	0,292484	1,693574	-0,870129	-136,431392	21,243268	-11,278856	0,292484	1,693574	-0,870129	-136,431392	21,243268	-11,278856
12:00:47,30	0,355956	3,197045	-0,074970	0,132989	0,231977	2,170016	0,290990	1,692691	-0,869220	-3,512755	-1,692327	-11,254130	-2,211989	-2,218529	-1,968716	20,077935	94,119070	1,587037	0,290990	1,692691	-0,869220	-136,389019	21,150390	-11,254130	0,290990	1,692691	-0,869220	-136,389019	21,150390	-11,254130
12:00:47,35	0,355956	3,197045	-0,074970	0,132989	0,231977	2,170016	0,290295	1,691455	-0,872029	-3,564040	-1,645352	-11,235243	-2,212106	-2,219003	-1,968355	20,042224	94,054232	1,570481	0,290295	1,691455	-0,872029	-136,343264	21,142829	-11,235243	0,290295	1,691455	-0,872029	-136,343264	21,142829	-11,235243
12:00:47,40	0,355956	3,197045	-0,074970	0,132989	0,231977	2,170016	0,290764	1,691319	-0,871667	-3,497109	-1,671242	-11,251799	-2,215111	-2,215488	-1,965686	20,013202	94,060800	1,545142	0,290764	1,691319	-0,871667	-136,265651	21,153771	-11,251799	0,290764	1,691319	-0,871667	-136,265651	21,153771	-11,251799
12:00:47,45	0,355956	3,197045	-0,074970	0,132989	0,231977	2,170016	0,289223	1,695679	-0,868999	-3,261565	-1,562644	-11,277138	-2,214548	-2,218551	-1,968771	20,010507	94,032328	1,560314	0,291594	1,693660	-0,872084	-136,292867	21,192267	-11,261967	0,291594	1,693660	-0,872084	-136,292867	21,192267	-11,261967
12:00:47,50	0,355956	3,197045	-0,074970	0,132989	0,231977	2,170016	0,291594	1,693660	-0,872084	-3,340532	-1,697858	-11,261967	-2,208784	-2,216961	-1,965266	19,978406	93,957325	1,586411	0,291594	1,693660	-0,872084	-136,292867	21,192267	-11,261967	0,291594	1,693660	-0,872084	-136,292867	21,192267	-11,261967
12:00:47,55	0,355956	3,197045	-0,074970	0,132989	0,231977	2,170016	0,287335	1,689463	-0,868579	-3,477792	-1,486108	-11,235869	-2,215916	-2,217681	-1,966859	19,941239	93,976036	1,567642	0,287335	1,689463	-0,868579	-136,100631	21,069711	-11,235869	0,287335	1,689463	-0,868579	-136,100631	21,069711	-11,235869
12:00:47,60	0,355956	3,197045	-0,074970	0,132989	0,231977	2,170016	0,291525	1,695280	-0,870172	-3,172949	-1,662427	-11,254638	-2,210036	-2,221081	-1,970324	19,953991	93,920532	1,573198	0,291525	1,695280	-0,870172	-136,252392	21,222280	-11,254638	0,291525	1,695280	-0,870172	-136,252392	21,222280	-11,254638
12:00:47,65	0,355956	3,197045	-0,074970	0,132989	0,231977	2,170016	0,291529	1,688488	-0,873637	-3,484434	-1,701426	-11,249082	-2,207705	-2,220367	-1,966832	19,934601	93,929492	1,576914	0,289745	1,686826	-0,870145	-135,984743	21,157592	-11,245367	0,289745	1,686826	-0,870145	-135,984743	21,157592	-11,245367
12:00:47,70	0,355956	3,197045	-0,074970	0,132989	0,231977	2,170016	0,289745	1,686826	-0,870145	-3,568913	-1,587402	-11,245367	-2,210143	-2,221929	-1,968005	19,904987	93,901218	1,581218	0,289745	1,686826	-0,870145	-135,984743	21,157592	-11,245367	0,289745	1,686826	-0,870145	-135,984743	21,157592	-11,245367
12:00:47,75	0,355956	3,197045	-0,074970	0,132989	0,231977	2,170016	0,292317	1,688157	-0,871318	-3,460421	-1,709607	-11,241062	-2,211975	-2,221642	-1,970354	19,883645	93,889607	1,577375	0,292984	1,689886	-0,873666	-136,005830	21,267617	-11,244905	0,292984	1,689886	-0,873666	-136,005830	21,267617	-11,244905
12:00:47,80	0,355956	3,197045	-0,074970	0,132989	0,231977	2,170016	0,292984	1,689886	-0,873666	-3,349742	-1,731652	-11,244905	-2,210700	-2,215897	-1,967605	19,949675	93,867874	1,604472	0,292984	1,689886	-0,873666	-136,005830	21,267617	-11,244905	0,292984	1,689886	-0,873666	-136,005830	21,267617	-11,244905
12:00:47,85	0,355956	3,197045	-0,074970	0,132989	0,231977	2,170016	0,287371	1,691655	-0,870918	-3,271965	-1,507823	-11,217809	-2,208969	-2,218344	-1,969922	19,944201	93,830847	1,609533	0,287371	1,691655	-0,870918	-136,066893	21,050821	-11,217809	0,287371	1,691655	-0,870918	-136,066893	21,050821	-11,217809
12:00:47,90	0,355956	3,197045	-0,074970	0,132989	0,231977	2,170016	0,288625	1,688933	-0,873235	-3,378721	-1,586796	-11,212747	-2,207254	-2,218759	-1,968383	19,919768	93,816493	1,598932	0,288625	1,688933	-0,873235	-135,959948	21,070274	-11,212747	0,288625	1,688933	-0,873235	-135,959948	21,070274	-11,212747
12:00:47,95	0,355956	3,197045	-0,074970	0,132989	0,231977	2,170016	0,288127	1,687239	-0,871696	-3,442132	-1,546904	-11,223348	-2,207856	-2,219914	-1,968392	19,914671	93,799718	1,583642	0,288127	1,687239	-0,871696	-135,890426	21,071053	-11,223348	0,288127	1,687239	-0,871696	-135,890426	21,071053	-11,223348
12:00:48,00	0,355956	3,197045	-0,074970	0,132989	0,231977	2,170016	0,289429	1,687183	-0,871705	-3,427981	-1,618568	-11,238638	-2,208002	-2,218217	-1,968034	19,866023	93,754248	1,582694	0,289429	1,687183	-0,871705	-135,871859	21,101575	-11,238638	0,289429	1,687183	-0,871705	-135,871859	21,101575	-11,238638
12:00:48,05	0,355956	3,197045	-0,074970	0,132989	0,231977	2,170016	0,291520	1,685394	-0,870163	-3,462261	-1,721259	-11,250758	-2,207352	-2,222620	-1,966850	19,880043	93,751862	1,571522	0,291520	1,685394	-0,870163	-135,765686	21,163058	-11,250758	0,291520	1,685394	-0,870163	-135,765686	21,163058	-11,250758
12:00:48,10	0,355956	3,197045	-0,074970	0,132989	0,231977	2,170016	0,291520	1,685394	-0,870163	-3,462261	-1,721259	-11,250758	-2,207948	-2,217106	-1,967979	19,910777	93,725064	1,634737	0,291520	1,685394	-0,870163	-135,765686	21,163058	-11,250758	0,291520	1,685394	-0,870163	-135,765686	21,163058	-11,250758
12:00:48,15	0,355956	3,197045	-0,074970	0,132989	0,231977	2,170016	0,287043	1,688667	-0,871292	-3,284229	-1,528471	-11,187544	-2,205039	-2,217588	-1,968383	19,903077	93,689132	1,610117	0,287043	1,688667	-0,871292	-135,844577	21,004402	-11,187544	0,287043	1,688667	-0,871292	-135,844577	21,004402	-11,187544
12:00:48,20	0,355956	3,197045	-0,074970	0,132989	0,231977	2,170016	0,286005	1,685906	-0,871696	-3,392809	-1,485817	-11,212164	-2,205726	-2,221826	-1,969177	19,844039	93,695245	1,600964	0,286005	1,685906	-0,871696	-135,736456	20,965610	-11,212164	0,286005	1,685906	-0,871696	-135,736456	20,965610	-11,212164
12:00:48,25	0,355956	3,197045	-0,074970	0,132989	0,231977	2,170016	0,290019	1,684383	-0,872490	-3,447800	-1,640360	-11,221316	-2,207510	-2,222968	-1,969167	19,838923	93,683801	1,614702	0,290019	1,684383	-0,872490	-135,671861	21,126166	-11,221316	0,290019	1,684383	-0,872490	-135,671861	21,126166	-11,221316
12:00:48,30	0,355956	3,197045	-0,074970	0,132989	0,231977	2,170016	0,291900	1,685357	-0,872480	-3,384675	-1,739443	-11,207579	-2,209824	-2,224388	-1,968390	19,849572	93,691204	1,604056	0,291900	1,685357	-0,872480	-135,685207	21,174710	-11,207579	0,291900	1,685357	-0,872480	-135,685207	21,174710	-11,207579
12:00:48,35	0,355956	3,197045	-0,074970	0,132989	0,231977	2,170016	0,294287	1,686651	-0,871703	-3,329127	-1,869081	-11,218225	-2,208694	-2,220982	-1,971904	19,847972	93,675900	1,601576	0,294287	1,686651	-0,871703	-135,731231	21,232442	-11,218225	0,294287	1,686651	-0,871703	-135,731231	21,232442	-11,218225
12:00:48,40	0,355956	3,197045	-0,074970	0,132989	0,231977	2,170016	0,290772	1,687375	-0,875217	-3,277411	-1,692578	-11,220705	-2,204547	-2,221195	-1,970348	19,852603	93,680146	1,591712	0,290772	1,687375	-0,875217	-135,736372	21,133033	-11,220705	0,290772	1,687375	-0,875217	-135,736372	21,133033	-11,220705
12:00:48,45	0,355956	3,197045	-0,074970	0,132989	0,231977	2,170016	0,288883	1,683677	-0,873661	-3,475695	-1,596239	-11,230568	-2,204751	-2,226215	-1,970290	19,848483	93,596042	1,641542	0,288883	1,683677	-0,873661	-135,644369	21,081089	-11,230568	0,288883	1,683677	-0,873661	-135,644369	21,081089	-11,230568
12:00:48,50	0,355956	3,197045	-0,074970	0,132989	0,231977	2,170016	0,293332	1,681344	-0,873603	-3,522139	-1,866088	-11,180739	-2,201696	-2,221408	-1,970342	19,840709	93,589131	1,599067	0,293332	1,681344	-0,873603	-135,507636	21,160511	-11,180739	0,293332	1,681344	-0,873603	-135,507636	21,160511	-11,180739
12:00:48,55	0,355956	3,197045	-0,074970	0,132989	0,231977	2,170016	0,287642	1,681102	-0,873655	-3,524846	-1,566919	-11,223213	-2,204796	-2,222326	-1,967264	19,751539	93,618752	1,612922	0,287642	1,681102	-0,873655	-135,491354	21,012997	-11,223213	0,287642	1,681102	-0,873655	-135,491354	21,012997	-11,223213
12:00:48,60	0,355956	3,197045	-0,074970	0,132989	0,231977	2,170016	0,289987	1,681154	-0,871720	-3,516619	-1,655399	-11,224190	-2,202914	-2,223413	-1,968407	19,808967	93,601078	1,598090	0,289987	1,681154	-0,871720	-135,487207	21,108604	-11,224190	0,289987	1,681154	-0,871720	-135,487207	21,108604	-11,224190
12:00:48,65	0,355956	3,197045	-0,074970	0,132989	0,231977	2,170016	0,289987	1,681154	-0,871720	-3,516619	-1,655399	-11,224190	-2,204150	-2,223683	-1,968028	19,790980	93,570718	1,596818	0,289987	1,681154	-0,871720	-135,487207	21,108604	-11,224190	0,289987	1,681154	-0,871720	-135,487207	21,108604	-11,224190
12:00:48,70	0,355956	3,197045	-0,074970	0,132989	0,231977	2,170016	0,290839	1,682089	-0,871341	-3,432690	-1,699307	-11,225462	-2,202928	-2,224932	-1,969950	19,813475	93,568696	1,602563	0,290839	1,682089	-0,871341	-135,476710	21,131580	-11,225462	0,290839	1,682089	-0,871341	-135,476710	21,131580	-11,225462
12:00:48,75	0,355956	3,197045	-0,074970	0,132989	0,231977	2,170016	0,291310	1,680406	-0,873263	-3,529710	-1,744260	-11,219717	-2,204745	-2,223199	-1,970378	19,787398	93,582972	1,579266	0,291310	1,680406	-0,873263	-135,441603	21,123553	-11,219717	0,291310	1,680406	-0,873263	-135,441603	21,123553	-11,219717
12:00:48,80	0,355956	3,197045	-0,074970	0,132989	0,231977	2,170016	0,290718	1,682847	-0,873691	-3,402131	-1,683788	-11,243014	-2,204757	-2,225145	-1,969564	19,778385	93,589664	1,622393	0,290718	1,682847	-0,873691	-135,505599	21,137603	-11,243014	0,290718	1,682847	-0,873691	-135,505599	21,137603	-11,243014
12:00:48,85	0,355956	3,197045	-0,074970	0,132989	0,231977	2,170016	0,292409	1,681884	-0,872877	-3,453502	-1,760541	-11,199887	-2,204850	-2,222464	-1,972715	19,750936	93,573188	1,600221	0,292409	1,681884	-0,872877	-135,481366	21,193552	-11,199887	0,292409	1,681884	-0,872877	-135,481366	21,193552	-11,199887
12:00:48,90	0,355956	3,197045	-0,074970	0,132989	0,231977	2,170016	0,290134	1,683305	-0,876028	-3,351607	-1,626728	-11,222060	-2,205467	-2,222346	-1,970747	19,745931	93,553236	1,637108	0,290134	1,683305	-0,876028	-135,491034	21,148809	-11,222060	0,290134	1,683305	-0,876028	-135,491034	21,148809	-11,222060
12:00:48,95	0,355956	3,197045	-0,074970	0,132989	0,231977	2,170016	0,290340	1,683898	-0,874060	-3,300967	-1,643093	-11,185173	-2,201341	-2,220231	-1,969628	19,755925	93,515087	1,573142	0,290340	1,683898	-0,874060	-135,486979	21,148632	-11,185173	0,290340	1,683898	-0,874060	-135,486979	21,148632	-11,185173
12:00:49,00	0,355956	3,197045	-0,074970	0,132989	0,231977	2,170016	0,286445	1,681383	-0,872941	-3,403715	-1,468285	-11,249138	-2,204250	-2,225068	-1,971907	19,761909	93,538307	1,617597	0,286445	1,681383	-0,872941	-135,392286	21,017686	-11,249138	0,286445	1,681383	-0,872941	-135,392286	21,017686	-11,249138
12:00:49,05	0,355956	3,197045	-0,074970	0,132989	0,231977	2,170016	0,292089	1,681483	-0,875220	-3,421598	-1,755337	-11,204683	-2,201308	-2,222328	-1,970741	19,780287	93,495776	1,616251	0,292089	1,681483	-0,875220	-135,418045	21,173676	-11,204683	0,292089	1,681483	-0,875220	-135,418045	21,173676	-11,204683
12:00:49,10	0,355956	3,197045	-0,074970	0,132989	0,231977	2,170016	0,288245	1,680305	-0,874054	-3,455223	-1,592627	-11,206029	-2,201371	-2,219985	-1,966884	19,757363	93,469793	1,603954	0,288245	1,680305	-0,874054	-135,359179	21,034627	-11,206029	0,288245	1,680305	-0,874054	-135,359179	21,034627	-11,206029
12:00:49,15	0,355956	3,197045	-0,074970	0,132989	0,231977	2,170016	0,286247	1,681531	-0,870197	-3,357503	-1,481866	-11,218326	-2,202627	-2,223217	-1,972333	19,725463	93,458898	1,596862	0,286247	1,681531	-0,870197	-135,357706	20,988539	-11,218326	0,286247	1,681531	-0,870197	-135,357706	20,988539	-11,218326
12:00:49,20	0,355956	3,197045	-0,074970	0,132989	0,231977	2,170016	0,289675	1,681004	-0,875646	-3,359539	-1,637907	-11,225418	-2,202044	-2,224178	-1,971167	19,715409	93,466075	1,596444	0,289675	1,681004	-0,875646	-135,318345	21,101542	-11,225418	0,289675	1,681004	-0,875646	-135,318345	21,101542	-11,225418
12:00:49,25	0,355956	3,197045	-0,074970	0,132989	0,231977	2,170016	0,291856	1,681013	-0,875253	-3,393220	-1,754381	-11,239966	-2,203726	-2,225102	-1,971940	19,745152	93,486968	1,582314	0,291856	1,681013	-0,875253	-135,352741	21,156345	-11,239966	0,291856	1,681013	-0,875253	-135,352741	21,156345	-11,239966
12:00:49,30	0,355956	3,197045	-0,074970	0,132989	0,231977	2,170016	0,288684	1,678790	-0,877156	-3,515359	-1,587198	-11,184458	-2,200215	-2,223466	-1,973843	19,746487	93,493766	1,637823	0,288684	1,678790	-0,877156	-135,300392	21,074533	-11,184458	0,288684	1,678790	-0,877156	-135,300392	21,074533	-11,184458
12:00:49,35	0,355956	3,197045	-0,074970	0,132989	0,231977	2,170016	0,288684	1,678790	-0,877156	-3,515359	-1,587198	-11,184458	-2,202072	-2,226239	-1,971165	19,700398	93,456468	1,595979	0,288684	1,678790	-0,877156	-135,300392	21,074533	-11,184458	0,288684	1,678790	-0,877156	-135,300392	21,074533	-11,184458
12:00:49,40	0,355956	3,197045	-0,074970	0,132989	0,231977	2,170016	0,292014	1,679012	-0,874478	-3,448505	-1,739059	-11,226302	-2,202039	-2,226338	-1,971169	19,717059	93,446712	1,580952	0,292014	1,679012	-0,874478	-135,250911	21,184024	-11,226302	0,292014	1,679012	-0,874478	-135,250911	21,184024	-11,226302
12:00:49,45	0,355956	3,197045	-0,074970	0,132989	0,231977	2,170016	0,292084	1,678933	-0,874482	-3,452448	-1,761991	-11,241328	-2,203855	-2,224239	-1,969989	19,709760	93,425427	1,618387	0,292084	1,678933	-0,874482	-135,248723	21,166565	-11,241328	0,292084	1,678933	-0,874482	-135,248723	21,166565	-11,241328
12:00:49,50	0,355956	3,197045	-0,074970	0,132989	0,231977	2,170016	0,291174	1,681555	-0,873302	-3,294023	-1,718999	-11,203894	-2,199190	-2,224221	-1,970765	19,698455	93,397790	1,618898	0,291174	1,681555	-0,873302	-135,296122	21,138132	-11,203894	0,291174	1,681555	-0,873302	-135,296122	21,138132	-11,203894
12:00:49,55	0,355956	3,197045	-0,074970	0,132989	0,231977	2,170016	0,288825	1,677525	-0,874078	-3,474004	-1,600918	-11,203382	-2,203310	-2,221376	-1,970755	19,711497	93,396704	1,647505	0,288825	1,677525	-0,874078	-135,159736	21,071876	-11,203382	0,288825	1,677525	-0,874078	-135,159736	21,071876	-11,203382
12:00:49,60	0,355956	3,197045	-0,074970	0,132989	0,231977	2,170016	0,288422	1,682516	-0,874068	-3,220083	-1,591778	-11,174776	-2,200876	-2,225214	-1,970785	19,722372	93,415419	1,575185	0,288422	1,682516	-0,874068	-135,297564	21,049348	-11,174776	0,288422	1,682516	-0,874068	-135,297564	21,049348	-11,174776
12:00:49,65	0,355956	3,197045	-0,074970	0,132989	0,231977	2,170016	0,290528	1,678489	-0,874098	-3,451127	-1,701367	-11,247096	-2,203990	-2,224853	-1,973487	19,661460	93,405971	1,644500	0,291773	1,681366	-0,876800	-135,250113	21,186107	-11,177780	0,291773	1,681366	-0,876800	-135,250113	21,186107	-11,177780
12:00:49,70	0,355956	3,197045	-0,074970	0,132989	0,231977	2,170016	0,291773	1,681366	-0,876800	-3,262856	-1,718046	-11,177780	-2,204479	-2,223974	-1,970377	19,699667	93,415090	1,628017	0,291773	1,681366	-0,876800	-135,250113	21,186107	-11,177780	0,291773	1,681366	-0,876800	-135,250113	21,186107	-11,177780
12:00:49,75	0,355956	3,197045	-0,074970	0,132989	0,231977	2,170016	0,291256	1,682229	-0,873690	-3,245015	-1,719694	-11,194263	-2,199233	-2,225544	-1,971530	19,681016	93,391397	1,638515	0,289993	1,676901	-0,874843	-135,128933	21,114719	-11,183765	0,289993	1,676901	-0,874843	-135,128933	21,114719	-11,183765
12:00:49,80	0,355956	3,197045	-0,074970	0,132989	0,231977	2,170016	0,289993	1,676901	-0,874843	-3,492220	-1,649717	-11,183765	-2,200429	-2,222300	-1,971936	19,684559	93,383505	1,633903	0,287781	1,679558	-0,875249	-135,194284	21,049098	-11,188378	0,287781	1,679558	-0,875249	-135,194284	21,049098	-11,188378
12:00:49,85	0,355956	3,197045	-0,074970	0,132989	0,231977	2,170016	0,287781	1,679558	-0,875249	-3,348985	-1,541732	-11,188378	-2,199300	-2,224217	-1,972715	19,658733	93,381564	1,634491	0,287781	1,679558	-0,875249	-135,194284	21,049098	-11,188378	0,287781	1,679558	-0,875249	-135,194284	21,049098	-11,188378
12:00:49,91	0,355956	3,197045	-0,074970	0,132989	0,231977	2,170016	0,289210	1,677987	-0,877489	-3,396031	-1,626926	-11,210188	-2,200809	-2,225277	-1,972807	19,719528	93,336914	1,600580	0,289210	1,677987	-0,877489	-135,117982	21,076058	-11,210188	0,289210	1,677987	-0,877489	-135,117982	21,076058	-11,210188
12:00:49,96	0,355956	3,197045	-0,074970	0,132989	0,231977	2,170016	0,289210	1,677987	-0,877489	-3,396031	-1,626926	-11,210188	-2,202272	-2,227247	-1,973881	19,639273	93,385191	1,634553	0,292987	1,678681	-0,877194	-135,149854	21,227109	-11,187727	0,292987	1,678681	-0,877194	-135,149854	21,227109	-11,187727
12:00:50,01	0,355956	3,197045	-0,074970	0,132989	0,231977	2,170016	0,292987	1,678681	-0,877194	-3,373418	-1,772362	-11,187727	-2,194482	-2,220772	-1,971516	19,771768	93,214252	1,618894	0,292987	1,678681	-0,877194	-135,149854	21,227109	-11,187727	0,292987	1,678681	-0,877194	-135,149854	21,227109	-11,187727
12:00:50,06	0,355956	3,197045	-0,074970	0,132989	0,231977	2,170016	0,283484	1,675172	-0,874829	-3,474084	-1,478418	-11,203387	-2,200064	-2,192727	-1,776022	21,121909	93,564219	1,447171	0,283484	1,675172	-0,874829	-134,975083	20,775065	-11,203387	0,283484	1,675172	-0,874829	-134,975083	20,775065	-11,203387
12:00:50,11	0,355956	3,197045	-0,074970	0,132989	0,231977	2,170016	0,261988	1,694028	-0,679335	-3,471699	-1,354892	-11,375110	-2,249725	-2,201874	-1,918272	20,715218	95,909568	1,259090	0,261988	1,694028	-0,679335	-136,452929	19,211146	-11,375110	0,261988	1,694028	-0,679335	-136,452929	19,211146	-11,375110
12:00:50,16	0,356043	3,196967	-0,074969	0,132970	0,231986	2,220055	0,294740	1,732463	-0,821585	-3,300891	-1,533146	-11,563190	-2,255338	-2,214118	-1,973633	20,269477	96,189532	1,255088	0,294740	1,732463	-0,821585	-139,299227	21,603968	-11,563190	0,294740	1,732463	-0,821585	-139,299227	21,603968	-11,563190
12:00:50,21	0,356043	3,196967	-0,074969	0,132970	0,231986	2,220055	0,308150	1,731202	-0,876946	-3,386024	-1,704446	-11,567192	-2,252533	-2,216617	-1,974041	20,212904	96,144029	1,244884	0,308912	1,727523	-0,877354	-139,120222	22,531757	-11,577396	0,308912	1,727523	-0,877354	-139,120222	22,531757	-11,577396
12:00:50,26	0,356043	3,196967	-0,074969	0,132970	0,231986	2,220055	0,308912	1,727523	-0,877354	-3,509641	-1,717812	-11,577396	-2,254870	-2,216191	-1,973659	20,226421	96,128614	1,233988	0,308912	1,727523	-0,877354	-139,120222	22,531757	-11,577396	0,308912	1,727523	-0,877354	-139,120222	22,531757	-11,577396
12:00:50,31	0,356043	3,196967	-0,074969	0,132970	0,231986	2,220055	0,309711	1,729760	-0,876972	-3,386732	-1,778813	-11,588292	-2,255080	-2,213415	-1,976776	20,153819	96,112272	1,284934	0,309711	1,729760	-0,876972	-139,172907	22,533536	-11,588292	0,309711	1,729760	-0,876972	-139,172907	22,533536	-11,588292
12:00:50,36	0,356043	3,196967	-0,074969	0,132970	0,231986	2,220055	0,308783	1,727931	-0,875852	-3,382149	-1,637126	-11,574027	-2,252822	-2,216301	-1,972539	20,095700	96,088975	1,248253	0,308783	1,727931	-0,875852	-139,024751	22,602311	-11,574027	0,308783	1,727931	-0,875852	-139,024751	22,602311	-11,574027
12:00:50,41	0,356043	3,196967	-0,074969	0,132970	0,231986	2,220055	0,308783	1,727931	-0,875852	-3,382149	-1,637126	-11,574027	-2,247504	-2,216805	-1,976395	20,133062	96,022955	1,253790	0,308783	1,727931	-0,875852	-139,024751	22,602311	-11,574027	0,308783	1,727931	-0,875852	-139,024751	22,602311	-11,574027
12:00:50,46	0,356043	3,196967	-0,074969	0,132970	0,231986	2,220055	0,306597	1,726580	-0,880091	-3,400878	-1,546358	-11,519314	-2,250559	-2,215084	-1,976778	20,089762	96,032912	1,302966	0,306597	1,726580	-0,880091	-138,937430	22,521501	-11,519314	0,306597	1,726580	-0,880091	-138,937430	22,521501	-11,519314
12:00:50,51	0,356043	3,196967	-0,074969	0,132970	0,231986	2,220055	0,306597	1,726580	-0,880091	-3,400878	-1,546358	-11,519314	-2,252529	-2,218853	-1,964048	19,937149	96,080289	1,248955	0,306597	1,726580	-0,880091	-138,937430	22,521501	-11,519314	0,306597	1,726580	-0,880091	-138,937430	22,521501	-11,519314
12:00:50,56	0,356043	3,196967	-0,074969	0,132970	0,231986	2,220055	0,310846	1,726402	-0,867361	-3,374866	-1,611459	-11,573325	-2,294420	-2,168282	-1,872454	22,292026	98,496678	1,038342	0,310846	1,726402	-0,867361	-138,897431	22,789959	-11,573325	0,310846	1,726402	-0,867361	-138,897431	22,789959	-11,573325
12:00:50,61	0,356043	3,196967	-0,074969	0,132970	0,231986	2,220055	0,287996	1,787966	-0,775766	-3,443650	-1,254425	-11,783938	-2,338329	-2,170085	-2,044863	22,709224	100,621609	0,846286	0,287996	1,787966	-0,775766	-143,798958	21,353234	-11,783938	0,287996	1,787966	-0,775766	-143,798958	21,353234	-11,783938
12:00:50,66	0,356010	3,196987	-0,074989	0,132980	0,231990	2,269996	0,311512	1,825091	-0,948176	-3,561986	-1,776102	-11,975994	-2,322164	-2,186633	-2,088026	21,976885	99,521368	0,883126	0,311512	1,825091	-0,948176	-146,831617	22,677574	-11,975994	0,311512	1,825091	-0,948176	-146,831617	22,677574	-11,975994
12:00:50,71	0,356010	3,196987	-0,074989	0,132980	0,231990	2,269996	0,317760	1,802817	-0,991339	-3,401211	-2,016915	-11,939154	-2,305791	-2,193860	-2,092013	21,601326	98,836141	0,903136	0,317760	1,802817	-0,991339	-144,922359	22,927258	-11,939154	0,317760	1,802817	-0,991339	-144,922359	22,927258	-11,939154
12:00:50,76	0,356010	3,196987	-0,074989	0,132980	0,231990	2,269996	0,315833	1,785025	-0,995326	-3,545226	-1,934073	-11,919144	-2,299374	-2,196381	-2,091695	21,398711	98,525771	0,905508	0,314807	1,778207	-0,995008	-143,118898	22,851919	-11,916772	0,314807	1,778207	-0,995008	-143,118898	22,851919	-11,916772
12:00:50,81	0,356010	3,196987	-0,074989	0,132980	0,231990	2,269996	0,314136	1,771629	-0,995375	-3,571155	-1,874976	-11,851254	-2,293342	-2,199089	-2,092062	21,291234	98,240799	0,971026	0,314136	1,771629	-0,995375	-142,644047	22,784738	-11,851254	0,314136	1,771629	-0,995375	-142,644047	22,784738	-11,851254
12:00:50,86	0,356010	3,196987	-0,074989	0,132980	0,231990	2,269996	0,314136	1,771629	-0,995375	-3,571155	-1,874976	-11,851254	-2,293114	-2,200957	-2,094793	21,181288	98,089118	1,012328	0,314136	1,771629	-0,995375	-142,644047	22,784738	-11,851254	0,314136	1,771629	-0,995375	-142,644047	22,784738	-11,851254
12:00:50,91	0,356010	3,196987	-0,074989	0,132980	0,231990	2,269996	0,315641	1,770497	-0,998106	-3,443679	-1,933816	-11,809953	-2,290442	-2,202762	-2,095987	21,100039	97,949527	1,009612	0,315641	1,770497	-0,998106	-142,427721	22,843973	-11,809953	0,315641	1,770497	-0,998106	-142,427721	22,843973	-11,809953
12:00:50,96	0,356010	3,196987	-0,074989	0,132980	0,231990	2,269996	0,317907	1,760866	-0,994262	-3,636024	-2,065067	-11,833892	-2,285907	-2,207736	-2,090949	21,038643	97,815291	0,988388	0,317907	1,760866	-0,994262	-141,864038	22,890663	-11,833892	0,317907	1,760866	-0,994262	-141,864038	22,890663	-11,833892
12:00:51,01	0,356010	3,196987	-0,074989	0,132980	0,231990	2,269996	0,317907	1,760866	-0,994262	-3,636024	-2,065067	-11,833892	-2,285508	-2,205192	-2,096429	20,999548	97,718301	0,974928	0,317907	1,760866	-0,994262	-141,864038	22,890663	-11,833892	0,317907	1,760866	-0,994262	-141,864038	22,890663	-11,833892
12:00:51,06	0,356010	3,196987	-0,074989	0,132980	0,231990	2,269996	0,315505	1,761793	-0,999742	-3,484295	-1,954754	-11,847352	-2,279897	-2,205323	-2,096071	20,891365	97,656296	0,989322	0,312813	1,756868	-0,999384	-141,546741	22,803707	-11,832959	0,312813	1,756868	-0,999384	-141,546741	22,803707	-11,832959
12:00:51,11	0,356010	3,196987	-0,074989	0,132980	0,231990	2,269996	0,312813	1,756868	-0,999384	-3,632622	-1,752104	-11,832959	-2,283490	-2,207450	-2,092575	20,876748	97,584802	0,988963	0,312813	1,756868	-0,999384	-141,546741	22,803707	-11,832959	0,312813	1,756868	-0,999384	-141,546741	22,803707	-11,832959
12:00:51,16	0,356010	3,196987	-0,074989	0,132980	0,231990	2,269996	0,316451	1,758916	-0,995888	-3,456871	-1,964374	-11,833317	-2,282406	-2,207250	-2,092932	20,866570	97,508229	1,035501	0,316451	1,758916	-0,995888	-141,531804	22,877029	-11,833317	0,316451	1,758916	-0,995888	-141,531804	22,877029	-11,833317
12:00:51,21	0,356010	3,196987	-0,074989	0,132980	0,231990	2,269996	0,315736	1,758078	-0,996245	-3,429080	-1,956653	-11,786779	-2,280783	-2,209880	-2,094904	20,815181	97,445247	1,010876	0,315736	1,758078	-0,996245	-141,438175	22,828602	-11,786779	0,315736	1,758078	-0,996245	-141,438175	22,828602	-11,786779
12:00:51,26	0,356010	3,196987	-0,074989	0,132980	0,231990	2,269996	0,317202	1,755357	-0,998217	-3,490330	-2,019902	-11,811404	-2,278474	-2,207997	-2,094160	20,801285	97,421579	0,981416	0,314417	1,754299	-0,997473	-141,230346	22,806875	-11,840865	0,314417	1,754299	-0,997473	-141,230346	22,806875	-11,840865
12:00:51,31	0,356010	3,196987	-0,074989	0,132980	0,231990	2,269996	0,314417	1,754299	-0,997473	-3,517909	-1,874876	-11,840865	-2,275029	-2,209892	-2,094915	20,793019	97,321524	0,998450	0,314417	1,754299	-0,997473	-141,230346	22,806875	-11,840865	0,314417	1,754299	-0,997473	-141,230346	22,806875	-11,840865
12:00:51,36	0,356010	3,196987	-0,074989	0,132980	0,231990	2,269996	0,314336	1,750368	-0,998228	-3,631513	-1,913506	-11,823831	-2,275130	-2,210646	-2,094536	20,749984	97,305395	1,007706	0,314336	1,750368	-0,998228	-141,035405	22,761846	-11,823831	0,314336	1,750368	-0,998228	-141,035405	22,761846	-11,823831
12:00:51,41	0,356010	3,196987	-0,074989	0,132980	0,231990	2,269996	0,315039	1,750078	-0,997849	-3,611102	-1,920897	-11,814575	-2,273479	-2,209686	-2,089875	20,720998	97,219742	1,022232	0,315039	1,750078	-0,997849	-140,992236	22,809701	-11,814575	0,315039	1,750078	-0,997849	-140,992236	22,809701	-11,814575
12:00:51,46	0,356010	3,196987	-0,074989	0,132980	0,231990	2,269996	0,318127	1,748490	-0,999414	-3,568175	-2,103701	-11,822403	-2,275298	-2,214115	-2,096101	20,706488	97,185558	0,999878	0,318127	1,748490	-0,999414	-140,824611	22,869271	-11,822403	0,318127	1,748490	-0,999414	-140,824611	22,869271	-11,822403
12:00:51,51	0,356010	3,196987	-0,074989	0,132980	0,231990	2,269996	0,318127	1,748490	-0,999414	-3,568175	-2,103701	-11,822403	-2,271643	-2,210864	-2,094600	20,695894	97,142258	1,033523	0,318127	1,748490	-0,999414	-140,824611	22,869271	-11,822403	0,318127	1,748490	-0,999414	-140,824611	22,869271	-11,822403
12:00:51,56	0,356010	3,196987	-0,074989	0,132980	0,231990	2,269996	0,313485	1,746950	-0,997912	-3,605454	-1,874786	-11,788757	-2,270128	-2,212137	-2,096460	20,687290	97,100134	1,052041	0,313485	1,746950	-0,997912	-140,741007	22,733780	-11,788757	0,313485	1,746950	-0,997912	-140,741007	22,733780	-11,788757
12:00:51,61	0,356010	3,196987	-0,074989	0,132980	0,231990	2,269996	0,313830	1,745001	-0,999773	-3,666017	-1,906319	-11,770240	-2,272610	-2,212801	-2,092210	20,639606	97,039518	1,047476	0,315645	1,746818	-0,995523	-140,620400	22,788402	-11,774805	0,315645	1,746818	-0,995523	-140,620400	22,788402	-11,774805
12:00:51,66	0,356010	3,196987	-0,074989	0,132980	0,231990	2,269996	0,315645	1,746818	-0,995523	-3,495178	-1,989741	-11,774805	-2,270840	-2,213607	-2,095722	20,641423	97,041228	1,020764	0,315645	1,746818	-0,995523	-140,620400	22,788402	-11,774805	0,315645	1,746818	-0,995523	-140,620400	22,788402	-11,774805
12:00:51,71	0,356010	3,196987	-0,074989	0,132980	0,231990	2,269996	0,315459	1,744882	-0,999035	-3,598226	-1,980770	-11,801516	-2,267959	-2,215501	-2,095299	20,627199	96,992530	1,058071	0,315459	1,744882	-0,999035	-140,571492	22,782747	-11,801516	0,315459	1,744882	-0,999035	-140,571492	22,782747	-11,801516
12:00:51,76	0,356010	3,196987	-0,074989	0,132980	0,231990	2,269996	0,315658	1,741440	-0,998612	-3,727923	-2,003177	-11,764209	-2,268636	-2,211569	-2,094552	20,611502	96,943076	1,051814	0,315658	1,741440	-0,998612	-140,430995	22,776003	-11,764209	0,315658	1,741440	-0,998612	-140,430995	22,776003	-11,764209
12:00:51,81	0,356010	3,196987	-0,074989	0,132980	0,231990	2,269996	0,312592	1,743993	-0,997865	-3,544503	-1,854849	-11,770466	-2,269226	-2,212371	-2,094966	20,596429	96,971658	1,023845	0,312592	1,743993	-0,997865	-140,447966	22,683607	-11,770466	0,312592	1,743993	-0,997865	-140,447966	22,683607	-11,770466
12:00:51,86	0,356010	3,196987	-0,074989	0,132980	0,231990	2,269996	0,313581	1,744103	-0,998279	-3,556001	-1,878927	-11,798435	-2,271717	-2,215802	-2,095734	20,535456	96,956533	1,057432	0,313581	1,744103	-0,998279	-140,468096	22,737157	-11,798435	0,313581	1,744103	-0,998279	-140,468096	22,737157	-11,798435
12:00:51,91	0,356010	3,196987	-0,074989	0,132980	0,231990	2,269996	0,317798	1,744544	-0,999047	-3,489470	-2,052979	-11,764849	-2,267674	-2,215030	-2,097304	20,522149	96,895776	1,042855	0,317798	1,744544	-0,999047	-140,436205	22,894155	-11,764849	0,317798	1,744544	-0,999047	-140,436205	22,894155	-11,764849
12:00:51,96	0,356010	3,196987	-0,074989	0,132980	0,231990	2,269996	0,315108	1,741430	-1,000617	-3,592163	-1,931952	-11,779425	-2,267794	-2,214591	-2,096893	20,533852	96,844348	1,067530	0,314788	1,741752	-1,000206	-140,264252	22,759680	-11,754750	0,314788	1,741752	-1,000206	-140,264252	22,759680	-11,754750
12:00:52,01	0,356010	3,196987	-0,074989	0,132980	0,231990	2,269996	0,314788	1,741752	-1,000206	-3,536712	-1,951153	-11,754750	-2,269568	-2,217792	-2,098102	20,475941	96,838974	1,031568	0,314788	1,741752	-1,000206	-140,264252	22,759680	-11,754750	0,314788	1,741752	-1,000206	-140,264252	22,759680	-11,754750
12:00:52,06	0,356010	3,196987	-0,074989	0,132980	0,231990	2,269996	0,318447	1,741688	-1,001414	-3,506417	-2,093979	-11,790712	-2,266622	-2,212238	-2,097318	20,501301	96,812521	1,050697	0,318447	1,741688	-1,001414	-140,228953	22,904122	-11,790712	0,318447	1,741688	-1,001414	-140,228953	22,904122	-11,790712
[truncated: 339,164 more chars]
