# Supplementary material for: Characterization of interfragmentary motion associated with common osteosynthesis devices for rat fracture healing studies
Source: PLoS One. 2017 Apr 28;12(4):e0176735. doi: 10.1371/journal.pone.0176735 (PMC5409164; doi:10.1371/journal.pone.0176735)
Supplement: S1 Dataset — (ZIP) [file pone.0176735.s001.zip › S1_Dataset/RatFix/Specimen01/Plate_01X.txt]

%Tester: Sukopp Matthias
%Projekt: 
%Zeit: 10.03.2015 09:46:46
%Dateipfad: D:\Messungen\Fixator\Measurements\Fixator_20150310.txt
%Kommentar: Plate_01-X
%VI Version: D:\LVProjekte\Fixator\HauptVI\Fixator_v0.12.vi
%Virtueller Drehpunkt: 	0,0000	0,0000	0,0000
%Sensor zu Hexapod (Mitte): 	0,000000	0,000000	-26,500000
%Sensor zu Hexapod Trans (Mitte): 	-0,500000	-0,866025	0,000000	-0,866025	0,500000	0,000000	0,000000	0,000000	1,000000
%Hexapod zu Labor (Mitte): 	0,480921	3,173068	-0,093054
%Hexapod zu Labor Trans (Mitte): 	0,999975	0,006984	0,000633	-0,006981	0,999966	-0,004315	-0,000663	0,004311	0,999990
%Labor zu CR (Mitte): 	0,000000	0,000000	78,500000
%Labor zu CR Trans (Mitte): 	1,000000	0,000000	0,000000	0,000000	1,000000	0,000000	0,000000	0,000000	1,000000
%Zentrum Sensormasse: 	0,000000	0,000000	2,000000
%Sensormasse: 	200,000000E-3
--------------------------------------------------
Time	X	Y	Z	U	V	W	Exp_ Fx	Exp_ Fy	Exp_ Fz	Exp_ Mx	Exp_ My	Exp_ Mz	Sen_ Fx	Sen_ Fy	Sen_ Fz	Sen_ Mx	Sen_ My	Sen_ Mz	Hex_ Fx	Hex_ Fy	Hex_ Fz	Hex_ Mx	Hex_ My	Hex_ Mz	Lab_ Fx	Lab_ Fy	Lab_ Fz	Lab_ Mx	Lab_ My	Lab_ Mz	Laser
09:46:46,32	0,480921	3,173068	-0,093054	0,246992	0,037980	-0,399987	-0,028470	0,024598	0,018019	2,473267	2,436095	-0,266675	-0,536973	-2,686046	-0,967364	-14,947318	7,267078	12,545652	-0,028470	0,024598	0,018019	0,542348	0,201216	-0,266675	-0,028470	0,024598	0,018019	0,542348	0,201216	-0,266675
09:46:46,37	0,480921	3,173068	-0,093054	0,246992	0,037980	-0,399987	-0,028470	0,024598	0,018019	2,473267	2,436095	-0,266675	-0,529408	-2,684379	-0,966991	-14,973716	7,226161	12,536250	-0,028470	0,024598	0,018019	0,542348	0,201216	-0,266675	-0,028470	0,024598	0,018019	0,542348	0,201216	-0,266675
09:46:46,42	0,480921	3,173068	-0,093054	0,246992	0,037980	-0,399987	-0,033697	0,018879	0,018392	2,224554	2,710292	-0,276076	-0,529721	-2,683232	-0,965754	-14,855366	7,267685	12,564799	-0,033697	0,018879	0,018392	0,742514	0,065107	-0,276076	-0,033697	0,018879	0,018392	0,742514	0,065107	-0,276076
09:46:46,47	0,480921	3,173068	-0,093054	0,246992	0,037980	-0,399987	-0,034533	0,019724	0,019629	2,173356	2,672063	-0,247528	-0,533985	-2,689520	-0,968093	-14,906196	7,189185	12,557715	-0,026955	0,020272	0,017290	0,703863	0,166800	-0,254612	-0,026955	0,020272	0,017290	0,703863	0,166800	-0,254612
09:46:46,52	0,480921	3,173068	-0,093054	0,246992	0,037980	-0,399987	-0,026955	0,020272	0,017290	2,295252	2,282762	-0,254612	-0,536331	-2,684541	-0,966961	-14,912010	7,248138	12,549617	-0,026955	0,020272	0,017290	0,703863	0,166800	-0,254612	-0,026955	0,020272	0,017290	0,703863	0,166800	-0,254612
09:46:46,57	0,480921	3,173068	-0,093054	0,246992	0,037980	-0,399987	-0,030094	0,024794	0,018422	2,482209	2,480522	-0,262710	-0,535806	-2,683320	-0,965065	-14,957486	7,281126	12,521188	-0,031415	0,024950	0,020318	0,525935	0,139009	-0,291139	-0,031415	0,024950	0,020318	0,525935	0,139009	-0,291139
09:46:46,62	0,480921	3,173068	-0,093054	0,246992	0,037980	-0,399987	-0,031415	0,024950	0,020318	2,484495	2,605054	-0,291139	-0,533505	-2,685579	-0,970882	-14,979623	7,290021	12,534993	-0,031415	0,024950	0,020318	0,525935	0,139009	-0,291139	-0,031415	0,024950	0,020318	0,525935	0,139009	-0,291139
09:46:46,67	0,480921	3,173068	-0,093054	0,246992	0,037980	-0,399987	-0,030609	0,021828	0,014501	2,325501	2,586756	-0,277334	-0,525745	-2,683075	-0,966564	-14,905479	7,213478	12,545400	-0,030609	0,021828	0,014501	0,612041	0,183987	-0,277334	-0,030609	0,021828	0,014501	0,612041	0,183987	-0,277334
09:46:46,72	0,480921	3,173068	-0,093054	0,246992	0,037980	-0,399987	-0,024793	0,013557	0,017711	1,953515	2,167525	-0,250219	-0,529251	-2,694751	-0,967673	-14,907498	7,181337	12,562108	-0,024793	0,013557	0,017711	0,889260	0,221306	-0,250219	-0,024793	0,013557	0,017711	0,889260	0,221306	-0,250219
09:46:46,77	0,480921	3,173068	-0,093054	0,246992	0,037980	-0,399987	-0,031543	0,016276	0,015326	2,089690	2,595398	-0,240645	-0,528230	-2,687545	-0,970057	-14,971465	7,224273	12,571682	-0,031543	0,016276	0,015326	0,812012	0,119292	-0,240645	-0,031543	0,016276	0,015326	0,812012	0,119292	-0,240645
09:46:46,82	0,480921	3,173068	-0,093054	0,246992	0,037980	-0,399987	-0,037923	0,017821	0,016077	2,145865	2,881638	-0,274351	-0,526378	-2,681248	-0,969307	-14,919971	7,222423	12,537975	-0,037923	0,017821	0,016077	0,746936	-0,095299	-0,274351	-0,037923	0,017821	0,016077	0,746936	-0,095299	-0,274351
09:46:46,87	0,480921	3,173068	-0,093054	0,246992	0,037980	-0,399987	-0,037923	0,017821	0,016077	2,145865	2,881638	-0,274351	-0,528594	-2,679074	-0,969633	-14,853708	7,258871	12,596742	-0,038698	0,020827	0,015750	0,602570	-0,154994	-0,215585	-0,038698	0,020827	0,015750	0,602570	-0,154994	-0,215585
09:46:46,92	0,480921	3,173068	-0,093054	0,246992	0,037980	-0,399987	-0,038698	0,020827	0,015750	2,237501	2,882770	-0,215585	-0,531126	-2,692941	-0,969266	-14,956010	7,195612	12,554288	-0,038698	0,020827	0,015750	0,602570	-0,154994	-0,215585	-0,038698	0,020827	0,015750	0,602570	-0,154994	-0,215585
09:46:46,97	0,480921	3,173068	-0,093054	0,246992	0,037980	-0,399987	-0,025422	0,016086	0,016117	2,096905	2,249423	-0,258039	-0,533379	-2,684357	-0,967331	-14,894106	7,212214	12,558735	-0,031730	0,022330	0,018052	0,623360	0,041309	-0,253592	-0,031730	0,022330	0,018052	0,623360	0,041309	-0,253592
09:46:47,02	0,480921	3,173068	-0,093054	0,246992	0,037980	-0,399987	-0,031730	0,022330	0,018052	2,376233	2,532102	-0,253592	-0,533497	-2,685901	-0,969299	-14,963874	7,254444	12,561753	-0,030334	0,021659	0,016085	0,639432	0,159839	-0,250574	-0,030334	0,021659	0,016085	0,639432	0,159839	-0,250574
09:46:47,07	0,480921	3,173068	-0,093054	0,246992	0,037980	-0,399987	-0,030334	0,021659	0,016085	2,339696	2,541047	-0,250574	-0,538070	-2,685388	-0,968899	-14,904701	7,269030	12,550964	-0,028491	0,025877	0,016484	0,485453	0,164715	-0,261363	-0,028491	0,025877	0,016484	0,485453	0,164715	-0,261363
09:46:47,12	0,480921	3,173068	-0,093054	0,246992	0,037980	-0,399987	-0,032830	0,020425	0,017609	2,270133	2,705164	-0,269277	-0,531179	-2,684357	-0,967774	-14,990922	7,276244	12,543050	-0,032830	0,020425	0,017609	0,666798	0,128018	-0,269277	-0,032830	0,020425	0,017609	0,666798	0,128018	-0,269277
09:46:47,17	0,480921	3,173068	-0,093054	0,246992	0,037980	-0,399987	-0,032830	0,020425	0,017609	2,270133	2,705164	-0,269277	-0,527604	-2,682182	-0,972035	-14,952949	7,263387	12,545781	-0,036501	0,018415	0,013349	0,712195	-0,008571	-0,266546	-0,036501	0,018415	0,013349	0,712195	-0,008571	-0,266546
09:46:47,22	0,480921	3,173068	-0,093054	0,246992	0,037980	-0,399987	-0,036501	0,018415	0,013349	2,157792	2,856731	-0,266546	-0,528709	-2,683618	-0,969661	-14,925454	7,268856	12,577741	-0,036501	0,018415	0,013349	0,712195	-0,008571	-0,266546	-0,036501	0,018415	0,013349	0,712195	-0,008571	-0,266546
09:46:47,64	0,480921	3,173068	-0,093054	0,246992	0,037980	-0,399987	-0,034704	0,018655	0,015722	2,151773	2,742251	-0,234586	-0,529185	-2,688580	-0,971576	-14,885798	7,274928	12,563340	-0,034704	0,018655	0,015722	0,687359	0,017951	-0,234586	-0,034704	0,018655	0,015722	0,687359	0,017951	-0,234586
09:46:47,69	0,480921	3,173068	-0,093054	0,246992	0,037980	-0,399987	-0,030169	0,016586	0,013807	2,019090	2,475109	-0,248987	-0,533409	-2,689948	-0,971995	-14,925662	7,241587	12,547468	-0,026873	0,019560	0,013388	0,687094	0,212035	-0,264859	-0,026873	0,019560	0,013388	0,687094	0,212035	-0,264859
09:46:47,74	0,480921	3,173068	-0,093054	0,246992	0,037980	-0,399987	-0,026873	0,019560	0,013388	2,222556	2,321552	-0,264859	-0,538608	-2,682934	-0,968904	-14,882268	7,290976	12,546865	-0,026873	0,019560	0,013388	0,687094	0,212035	-0,264859	-0,026873	0,019560	0,013388	0,687094	0,212035	-0,264859
09:46:47,79	0,480921	3,173068	-0,093054	0,246992	0,037980	-0,399987	-0,030348	0,027569	0,016479	2,574560	2,489360	-0,265462	-0,535149	-2,683633	-0,966949	-14,913794	7,272026	12,570113	-0,030348	0,027569	0,016479	0,410384	0,107065	-0,265462	-0,030348	0,027569	0,016479	0,410384	0,107065	-0,265462
09:46:47,84	0,480921	3,173068	-0,093054	0,246992	0,037980	-0,399987	-0,031471	0,024224	0,018434	2,432788	2,565618	-0,242214	-0,528685	-2,683741	-0,970077	-14,914477	7,255802	12,533843	-0,031471	0,024224	0,018434	0,531203	0,095115	-0,242214	-0,031471	0,024224	0,018434	0,531203	0,095115	-0,242214
09:46:47,89	0,480921	3,173068	-0,093054	0,246992	0,037980	-0,399987	-0,034610	0,018572	0,015306	2,153296	2,721290	-0,278484	-0,528071	-2,682075	-0,967720	-14,901258	7,262908	12,566770	-0,034610	0,018572	0,015306	0,695363	0,004430	-0,278484	-0,034610	0,018572	0,015306	0,695363	0,004430	-0,278484
09:46:47,94	0,480921	3,173068	-0,093054	0,246992	0,037980	-0,399987	-0,036360	0,018873	0,017663	2,156183	2,804398	-0,245557	-0,530924	-2,685309	-0,969261	-14,888039	7,331380	12,563948	-0,036360	0,018873	0,017663	0,674625	-0,049842	-0,245557	-0,036360	0,018873	0,017663	0,674625	-0,049842	-0,245557
09:46:47,99	0,480921	3,173068	-0,093054	0,246992	0,037980	-0,399987	-0,032133	0,019727	0,016122	2,134675	2,607387	-0,248379	-0,529130	-2,680719	-0,967319	-14,849749	7,281068	12,561752	-0,032133	0,019727	0,016122	0,586088	0,084959	-0,248379	-0,032133	0,019727	0,016122	0,586088	0,084959	-0,248379
09:46:48,04	0,480921	3,173068	-0,093054	0,246992	0,037980	-0,399987	-0,037005	0,020469	0,018064	2,197662	2,802425	-0,250575	-0,530369	-2,689240	-0,971194	-14,894448	7,283498	12,558323	-0,037005	0,020469	0,018064	0,590864	-0,102471	-0,250575	-0,037005	0,020469	0,018064	0,590864	-0,102471	-0,250575
09:46:48,09	0,480921	3,173068	-0,093054	0,246992	0,037980	-0,399987	-0,029006	0,017281	0,014189	2,052140	2,426396	-0,254004	-0,534721	-2,685843	-0,973191	-14,975069	7,246654	12,563784	-0,029006	0,017281	0,014189	0,695587	0,149431	-0,254004	-0,029006	0,017281	0,014189	0,695587	0,149431	-0,254004
09:46:48,14	0,480921	3,173068	-0,093054	0,246992	0,037980	-0,399987	-0,029771	0,022749	0,012192	2,408702	2,517599	-0,248543	-0,528015	-2,682854	-0,967720	-14,876342	7,253179	12,546716	-0,029771	0,022749	0,012192	0,622899	0,180544	-0,248543	-0,029771	0,022749	0,012192	0,622899	0,180544	-0,248543
09:46:48,19	0,480921	3,173068	-0,093054	0,246992	0,037980	-0,399987	-0,026580	0,017976	0,013027	2,107817	2,311230	-0,244348	-0,532183	-2,690994	-0,972356	-14,913741	7,272055	12,567979	-0,026580	0,017976	0,013027	0,696735	0,224708	-0,244348	-0,026580	0,017976	0,013027	0,696735	0,224708	-0,244348
09:46:48,24	0,480921	3,173068	-0,093054	0,246992	0,037980	-0,399987	-0,026580	0,017976	0,013027	2,107817	2,311230	-0,244348	-0,537529	-2,686579	-0,968513	-14,921296	7,240526	12,549903	-0,026580	0,017976	0,013027	0,696735	0,224708	-0,244348	-0,026580	0,017976	0,013027	0,696735	0,224708	-0,244348
09:46:48,29	0,480921	3,173068	-0,093054	0,246992	0,037980	-0,399987	-0,027730	0,024813	0,016870	2,494449	2,361830	-0,262424	-0,528180	-2,682887	-0,968917	-14,944465	7,233720	12,547488	-0,027730	0,024813	0,016870	0,546625	0,185001	-0,262424	-0,027730	0,024813	0,016870	0,546625	0,185001	-0,262424
09:46:48,34	0,480921	3,173068	-0,093054	0,246992	0,037980	-0,399987	-0,035602	0,018563	0,016466	2,186904	2,787823	-0,264839	-0,530392	-2,690502	-0,971592	-14,911571	7,290037	12,549069	-0,035602	0,018563	0,016466	0,729740	-0,006939	-0,264839	-0,035602	0,018563	0,016466	0,729740	-0,006939	-0,264839
09:46:48,39	0,480921	3,173068	-0,093054	0,246992	0,037980	-0,399987	-0,027901	0,016671	0,013791	2,023300	2,387047	-0,263258	-0,533303	-2,689345	-0,971994	-14,877480	7,241492	12,522851	-0,027901	0,016671	0,013791	0,714660	0,196806	-0,263258	-0,027901	0,016671	0,013791	0,714660	0,196806	-0,263258
09:46:48,44	0,480921	3,173068	-0,093054	0,246992	0,037980	-0,399987	-0,027448	0,019770	0,013389	2,209449	2,309689	-0,289476	-0,536925	-2,684907	-0,967382	-14,919219	7,247486	12,511008	-0,027448	0,019770	0,013389	0,657530	0,155018	-0,289476	-0,027448	0,019770	0,013389	0,657530	0,155018	-0,289476
09:46:48,49	0,480921	3,173068	-0,093054	0,246992	0,037980	-0,399987	-0,029480	0,025125	0,018001	2,503630	2,454483	-0,301319	-0,532200	-2,684092	-0,972005	-14,916425	7,304096	12,560150	-0,029480	0,025125	0,018001	0,531279	0,140320	-0,301319	-0,029480	0,025125	0,018001	0,531279	0,140320	-0,301319
09:46:48,54	0,480921	3,173068	-0,093054	0,246992	0,037980	-0,399987	-0,032548	0,021441	0,013378	2,261624	2,639925	-0,252177	-0,531042	-2,681611	-0,971595	-14,905050	7,272787	12,593265	-0,035276	0,021679	0,013788	0,593614	-0,012899	-0,219062	-0,035276	0,021679	0,013788	0,593614	-0,012899	-0,219062
09:46:48,59	0,480921	3,173068	-0,093054	0,246992	0,037980	-0,399987	-0,035276	0,021679	0,013788	2,295417	2,756266	-0,219062	-0,529171	-2,689177	-0,971201	-14,888516	7,287914	12,544089	-0,035276	0,021679	0,013788	0,593614	-0,012899	-0,219062	-0,035276	0,021679	0,013788	0,593614	-0,012899	-0,219062
09:46:48,64	0,480921	3,173068	-0,093054	0,246992	0,037980	-0,399987	-0,029659	0,016275	0,014183	1,993060	2,457444	-0,268238	-0,533355	-2,687080	-0,966533	-14,889489	7,209158	12,567395	-0,029659	0,016275	0,014183	0,715444	0,129186	-0,268238	-0,029659	0,016275	0,014183	0,715444	0,129186	-0,268238
09:46:48,69	0,480921	3,173068	-0,093054	0,246992	0,037980	-0,399987	-0,029383	0,020947	0,018850	2,304682	2,404559	-0,244932	-0,531678	-2,681366	-0,969681	-14,932084	7,272202	12,572905	-0,035170	0,022352	0,015702	0,589809	0,013025	-0,239422	-0,035170	0,022352	0,015702	0,589809	0,013025	-0,239422
09:46:48,74	0,480921	3,173068	-0,093054	0,246992	0,037980	-0,399987	-0,035170	0,022352	0,015702	2,344427	2,773884	-0,239422	-0,532725	-2,686453	-0,971982	-14,893185	7,306868	12,564390	-0,035170	0,022352	0,015702	0,589809	0,013025	-0,239422	-0,035170	0,022352	0,015702	0,589809	0,013025	-0,239422
09:46:48,79	0,480921	3,173068	-0,093054	0,246992	0,037980	-0,399987	-0,026460	0,015172	0,014974	1,979962	2,289232	-0,255835	-0,529815	-2,692500	-0,970409	-14,909080	7,248633	12,556491	-0,026460	0,015172	0,014974	0,788996	0,212145	-0,255835	-0,026460	0,015172	0,014974	0,788996	0,212145	-0,255835
09:46:48,84	0,480921	3,173068	-0,093054	0,246992	0,037980	-0,399987	-0,026460	0,015172	0,014974	1,979962	2,289232	-0,255835	-0,534519	-2,688343	-0,971206	-14,878344	7,204616	12,545363	-0,027708	0,021324	0,014178	0,648712	0,130448	-0,266963	-0,027708	0,021324	0,014178	0,648712	0,130448	-0,266963
09:46:48,89	0,480921	3,173068	-0,093054	0,246992	0,037980	-0,399987	-0,027708	0,021324	0,014178	2,322633	2,305501	-0,266963	-0,535783	-2,684093	-0,968916	-14,927090	7,248662	12,546294	-0,030756	0,024544	0,016467	0,549617	0,113905	-0,266033	-0,030756	0,024544	0,016467	0,549617	0,113905	-0,266033
09:46:48,94	0,480921	3,173068	-0,093054	0,246992	0,037980	-0,399987	-0,030756	0,024544	0,016467	2,476286	2,528253	-0,266033	-0,530878	-2,686311	-0,969259	-14,858291	7,292472	12,542873	-0,030756	0,024544	0,016467	0,549617	0,113905	-0,266033	-0,030756	0,024544	0,016467	0,549617	0,113905	-0,266033
09:46:48,99	0,480921	3,173068	-0,093054	0,246992	0,037980	-0,399987	-0,031288	0,019187	0,016124	2,125400	2,518240	-0,269454	-0,535089	-2,686627	-0,972345	-14,859346	7,207179	12,580016	-0,031288	0,019187	0,016124	0,619229	0,062129	-0,269454	-0,031288	0,019187	0,016124	0,619229	0,062129	-0,269454
09:46:49,04	0,480921	3,173068	-0,093054	0,246992	0,037980	-0,399987	-0,028909	0,022676	0,013038	2,381203	2,352794	-0,232311	-0,531652	-2,684807	-0,969696	-14,930583	7,262601	12,533324	-0,028909	0,022676	0,013038	0,601173	0,083443	-0,232311	-0,028909	0,022676	0,013038	0,601173	0,083443	-0,232311
09:46:49,09	0,480921	3,173068	-0,093054	0,246992	0,037980	-0,399987	-0,032204	0,020609	0,015687	2,261380	2,613519	-0,279003	-0,529369	-2,686711	-0,970853	-14,962079	7,252149	12,548664	-0,031696	0,017680	0,014530	0,745976	0,121037	-0,263663	-0,031696	0,017680	0,014530	0,745976	0,121037	-0,263663
09:46:49,14	0,480921	3,173068	-0,093054	0,246992	0,037980	-0,399987	-0,031696	0,017680	0,014530	2,133857	2,609183	-0,263663	-0,530338	-2,685809	-0,970028	-14,878887	7,302804	12,568277	-0,031696	0,017680	0,014530	0,745976	0,121037	-0,263663	-0,031696	0,017680	0,014530	0,745976	0,121037	-0,263663
09:46:49,19	0,480921	3,173068	-0,093054	0,246992	0,037980	-0,399987	-0,031992	0,018970	0,015355	2,115463	2,577872	-0,244050	-0,529850	-2,688156	-0,969244	-14,900366	7,209527	12,574459	-0,031992	0,018970	0,015355	0,626331	0,066466	-0,244050	-0,031992	0,018970	0,015355	0,626331	0,066466	-0,244050
09:46:49,24	0,480921	3,173068	-0,093054	0,246992	0,037980	-0,399987	-0,030204	0,017374	0,016139	2,124000	2,456832	-0,237868	-0,533945	-2,690381	-0,971978	-14,899240	7,234519	12,551648	-0,030204	0,017374	0,016139	0,760140	0,085824	-0,237868	-0,030204	0,017374	0,016139	0,760140	0,085824	-0,237868
09:46:49,29	0,480921	3,173068	-0,093054	0,246992	0,037980	-0,399987	-0,026230	0,019808	0,013405	2,228373	2,261701	-0,260679	-0,536361	-2,686493	-0,970854	-14,920996	7,235153	12,536832	-0,026230	0,019808	0,013405	0,673426	0,202658	-0,260679	-0,026230	0,019808	0,013405	0,673426	0,202658	-0,260679
09:46:49,34	0,480921	3,173068	-0,093054	0,246992	0,037980	-0,399987	-0,028389	0,023844	0,014529	2,448584	2,393125	-0,275495	-0,538037	-2,686788	-0,970823	-14,882764	7,252840	12,556034	-0,028389	0,023844	0,014529	0,576796	0,164604	-0,275495	-0,028389	0,023844	0,014529	0,576796	0,164604	-0,275495
09:46:49,39	0,480921	3,173068	-0,093054	0,246992	0,037980	-0,399987	-0,027295	0,025148	0,014560	2,481920	2,311999	-0,256293	-0,530516	-2,681447	-0,969704	-14,937979	7,257148	12,543615	-0,027295	0,025148	0,014560	0,507826	0,169314	-0,256293	-0,027295	0,025148	0,014560	0,507826	0,169314	-0,256293
09:46:49,44	0,480921	3,173068	-0,093054	0,246992	0,037980	-0,399987	-0,035681	0,021305	0,015679	2,305972	2,798046	-0,268712	-0,530363	-2,691005	-0,970400	-14,879475	7,231725	12,560612	-0,035681	0,021305	0,015679	0,633537	-0,002944	-0,268712	-0,035681	0,021305	0,015679	0,633537	-0,002944	-0,268712
09:46:49,49	0,480921	3,173068	-0,093054	0,246992	0,037980	-0,399987	-0,027480	0,016394	0,014983	2,043346	2,308212	-0,251715	-0,534541	-2,691410	-0,972765	-14,903882	7,230690	12,537261	-0,025041	0,019810	0,012618	0,679029	0,236270	-0,275066	-0,025041	0,019810	0,012618	0,679029	0,236270	-0,275066
09:46:49,54	0,480921	3,173068	-0,093054	0,246992	0,037980	-0,399987	-0,025041	0,019810	0,012618	2,234078	2,201983	-0,275066	-0,531081	-2,682493	-0,968521	-14,931391	7,259900	12,557198	-0,034492	0,021272	0,016862	0,628741	0,024234	-0,255129	-0,034492	0,021272	0,016862	0,628741	0,024234	-0,255129
09:46:49,59	0,480921	3,173068	-0,093054	0,246992	0,037980	-0,399987	-0,034492	0,021272	0,016862	2,298565	2,731888	-0,255129	-0,528123	-2,684582	-0,971209	-14,924252	7,262984	12,578442	-0,034492	0,021272	0,016862	0,628741	0,024234	-0,255129	-0,034492	0,021272	0,016862	0,628741	0,024234	-0,255129
09:46:49,64	0,480921	3,173068	-0,093054	0,246992	0,037980	-0,399987	-0,034163	0,017665	0,014174	2,104798	2,710104	-0,233885	-0,525692	-2,684129	-0,971982	-14,876663	7,226364	12,553511	-0,034163	0,017665	0,014174	0,718067	0,028330	-0,233885	-0,034163	0,017665	0,014174	0,718067	0,028330	-0,233885
09:46:49,69	0,480921	3,173068	-0,093054	0,246992	0,037980	-0,399987	-0,035770	0,015786	0,013401	2,014991	2,734179	-0,258816	-0,529184	-2,689503	-0,969269	-14,889652	7,255526	12,527301	-0,035770	0,015786	0,013401	0,775790	-0,073795	-0,258816	-0,035770	0,015786	0,013401	0,775790	-0,073795	-0,258816
09:46:49,74	0,480921	3,173068	-0,093054	0,246992	0,037980	-0,399987	-0,029370	0,016123	0,016114	2,013760	2,427208	-0,285026	-0,534527	-2,689533	-0,971226	-14,895153	7,224110	12,521769	-0,029370	0,016123	0,016114	0,748095	0,121634	-0,285026	-0,029370	0,016123	0,016114	0,748095	0,121634	-0,285026
09:46:49,79	0,480921	3,173068	-0,093054	0,246992	0,037980	-0,399987	-0,026672	0,020736	0,014157	2,283584	2,275974	-0,290558	-0,534591	-2,684296	-0,971989	-14,922916	7,285535	12,588240	-0,026672	0,020736	0,014157	0,655813	0,182185	-0,290558	-0,026672	0,020736	0,014157	0,655813	0,182185	-0,290558
09:46:49,84	0,480921	3,173068	-0,093054	0,246992	0,037980	-0,399987	-0,031176	0,023409	0,013394	2,383280	2,564919	-0,224087	-0,529287	-2,681263	-0,970847	-14,914707	7,271298	12,559300	-0,036455	0,020333	0,014536	0,635411	-0,036526	-0,253027	-0,036455	0,020333	0,014536	0,635411	-0,036526	-0,253027
09:46:49,89	0,480921	3,173068	-0,093054	0,246992	0,037980	-0,399987	-0,036455	0,020333	0,014536	2,231526	2,825196	-0,253027	-0,528622	-2,680867	-0,972400	-14,878951	7,275032	12,540790	-0,036455	0,020333	0,014536	0,635411	-0,036526	-0,253027	-0,036455	0,020333	0,014536	0,635411	-0,036526	-0,253027
09:46:49,94	0,480921	3,173068	-0,093054	0,246992	0,037980	-0,399987	-0,026616	0,017294	0,014564	2,064070	2,319452	-0,269105	-0,531575	-2,691303	-0,970819	-14,915075	7,282405	12,543222	-0,026616	0,017294	0,014564	0,706505	0,230074	-0,269105	-0,026616	0,017294	0,014564	0,706505	0,230074	-0,269105
09:46:49,99	0,480921	3,173068	-0,093054	0,246992	0,037980	-0,399987	-0,026616	0,017294	0,014564	2,064070	2,319452	-0,269105	-0,536920	-2,683389	-0,970049	-14,901362	7,253921	12,580711	-0,026616	0,017294	0,014564	0,706505	0,230074	-0,269105	-0,026616	0,017294	0,014564	0,706505	0,230074	-0,269105
09:46:50,04	0,480921	3,173068	-0,093054	0,246992	0,037980	-0,399987	-0,030798	0,025880	0,015335	2,528381	2,510769	-0,231616	-0,530490	-2,683609	-0,969690	-14,925043	7,237804	12,542538	-0,030798	0,025880	0,015335	0,496774	0,093148	-0,231616	-0,030798	0,025880	0,015335	0,496774	0,093148	-0,231616
09:46:50,09	0,480921	3,173068	-0,093054	0,246992	0,037980	-0,399987	-0,030266	0,016642	0,014229	2,010543	2,486418	-0,205206	-0,529185	-2,688468	-0,971155	-14,885488	7,287977	12,607121	-0,030266	0,016642	0,014229	0,704167	0,110510	-0,205206	-0,030266	0,016642	0,014229	0,704167	0,110510	-0,205206
09:46:50,14	0,480921	3,173068	-0,093054	0,246992	0,037980	-0,399987	-0,030266	0,016642	0,014229	2,010543	2,486418	-0,205206	-0,533238	-2,691934	-0,970937	-14,924652	7,240210	12,519857	-0,030266	0,016642	0,014229	0,704167	0,110510	-0,205206	-0,030266	0,016642	0,014229	0,704167	0,110510	-0,205206
09:46:50,19	0,480921	3,173068	-0,093054	0,246992	0,037980	-0,399987	-0,025238	0,018419	0,014446	2,163893	2,234998	-0,292470	-0,533406	-2,689187	-0,973194	-14,927860	7,251180	12,509880	-0,027533	0,019938	0,012189	0,669878	0,201238	-0,302447	-0,027533	0,019938	0,012189	0,669878	0,201238	-0,302447
09:46:50,24	0,480921	3,173068	-0,093054	0,246992	0,037980	-0,399987	-0,027533	0,019938	0,012189	2,234982	2,362585	-0,302447	-0,412258	-2,492237	-1,120900	-4,229140	0,774409	12,516602	-0,027533	0,019938	0,012189	0,669878	0,201238	-0,302447	-0,027533	0,019938	0,012189	0,669878	0,201238	-0,302447
09:46:50,29	0,480921	3,173068	-0,093054	0,246992	0,037980	-0,399987	-0,258671	0,013496	-0,135517	2,159705	1,877998	-0,295725	0,427641	-1,007466	-0,829608	73,201210	-41,727646	12,330528	-0,258671	0,013496	-0,135517	1,100267	-18,427653	-0,295725	-0,258671	0,013496	-0,135517	1,100267	-18,427653	-0,295725
09:46:50,34	0,530899	3,173005	-0,093013	0,246996	0,037975	-0,400009	-1,964469	0,028507	0,155775	1,032959	2,271865	-0,481799	0,420108	-0,979112	-0,807141	74,248219	-41,333996	12,282849	-1,964469	0,028507	0,155775	-1,204865	-151,938956	-0,481799	-1,964469	0,028507	0,155775	-1,204865	-151,938956	-0,481799
09:46:50,39	0,530899	3,173005	-0,093013	0,246996	0,037975	-0,400009	-1,985258	0,049209	0,178242	1,245011	2,642975	-0,529478	0,415334	-0,991619	-0,805366	73,769508	-40,938324	12,291837	-1,972039	0,047089	0,180018	-2,665012	-152,237058	-0,520490	-1,972039	0,047089	0,180018	-2,665012	-152,237058	-0,520490
09:46:50,44	0,530899	3,173005	-0,093013	0,246996	0,037975	-0,400009	-1,972039	0,047089	0,180018	1,031506	2,568003	-0,520490	0,411578	-0,990605	-0,801624	73,569104	-40,695415	12,235915	-1,972039	0,047089	0,180018	-2,665012	-152,237058	-0,520490	-1,972039	0,047089	0,180018	-2,665012	-152,237058	-0,520490
09:46:50,49	0,530899	3,173005	-0,093013	0,246996	0,037975	-0,400009	-1,971040	0,050850	0,183759	1,116871	2,811042	-0,576411	0,412629	-0,993078	-0,796924	73,466340	-40,583481	12,329570	-1,971040	0,050850	0,183759	-2,874820	-151,915564	-0,576411	-1,971040	0,050850	0,183759	-2,874820	-151,915564	-0,576411
09:46:50,54	0,530899	3,173005	-0,093013	0,246996	0,037975	-0,400009	-1,969423	0,048702	0,188459	0,959649	2,871948	-0,482757	0,408331	-1,003848	-0,799683	73,320223	-40,470366	12,314653	-1,969423	0,048702	0,188459	-2,863469	-151,727764	-0,482757	-1,969423	0,048702	0,188459	-2,863469	-151,727764	-0,482757
09:46:50,59	0,530899	3,173005	-0,093013	0,246996	0,037975	-0,400009	-1,956259	0,050949	0,186000	1,051666	2,452817	-0,559452	0,404101	-1,003356	-0,799383	73,248902	-40,429262	12,252875	-1,956259	0,050949	0,186000	-2,947858	-151,113492	-0,559452	-1,956259	0,050949	0,186000	-2,947858	-151,113492	-0,559452
09:46:50,64	0,530899	3,173005	-0,093013	0,246996	0,037975	-0,400009	-1,956199	0,053217	0,186741	1,155484	2,609952	-0,517015	0,402107	-1,002273	-0,798642	73,117196	-40,336930	12,295312	-1,956199	0,053217	0,186741	-3,022064	-150,951689	-0,517015	-1,956199	0,053217	0,186741	-3,022064	-150,951689	-0,517015
09:46:50,69	0,530899	3,173005	-0,093013	0,246996	0,037975	-0,400009	-1,956199	0,053217	0,186741	1,155484	2,609952	-0,517015	0,405161	-1,004986	-0,797094	73,138712	-40,298134	12,251911	-1,956199	0,053217	0,186741	-3,022064	-150,951689	-0,517015	-1,956199	0,053217	0,186741	-3,022064	-150,951689	-0,517015
09:46:50,74	0,530899	3,173005	-0,093013	0,246996	0,037975	-0,400009	-1,955376	0,049216	0,188289	0,903060	2,567932	-0,560416	0,546631	-0,761263	-0,765859	86,183638	-47,419675	12,260786	-1,955376	0,049216	0,188289	-2,960387	-150,929121	-0,560416	-1,955376	0,049216	0,188289	-2,960387	-150,929121	-0,560416
09:46:50,79	0,530899	3,173005	-0,093013	0,246996	0,037975	-0,400009	-2,237182	0,048561	0,219524	0,513994	2,363832	-0,551541	1,190571	0,588288	-0,524661	155,985493	-79,758804	11,805962	-2,237182	0,048561	0,219524	-3,298072	-173,254978	-0,551541	-2,237182	0,048561	0,219524	-3,298072	-173,254978	-0,551541
09:46:50,84	0,580921	3,173015	-0,092990	0,246990	0,037976	-0,399987	-3,727897	0,165669	0,460722	-0,290855	3,261292	-1,006364	1,184470	0,606143	-0,540288	156,885404	-79,253412	11,785244	-3,740309	0,179880	0,445095	-14,560078	-290,234198	-1,027083	-3,740309	0,179880	0,445095	-14,560078	-290,234198	-1,027083
09:46:50,89	0,580921	3,173015	-0,092990	0,246990	0,037976	-0,399987	-3,740309	0,179880	0,445095	-0,439526	3,380051	-1,027083	1,175877	0,598579	-0,541701	156,258429	-78,751348	11,815714	-3,740309	0,179880	0,445095	-14,560078	-290,234198	-1,027083	-3,740309	0,179880	0,445095	-14,560078	-290,234198	-1,027083
09:46:50,94	0,580921	3,173015	-0,092990	0,246990	0,037976	-0,399987	-3,729462	0,183539	0,443682	-0,370544	3,610031	-0,996613	1,174389	0,598037	-0,541044	156,016376	-78,486475	11,806568	-3,728249	0,184557	0,444340	-14,913707	-288,778538	-1,005759	-3,728249	0,184557	0,444340	-14,913707	-288,778538	-1,005759
09:46:50,99	0,580921	3,173015	-0,092990	0,246990	0,037976	-0,399987	-3,728249	0,184557	0,444340	-0,425963	3,888994	-1,005759	1,168708	0,584906	-0,541898	155,751642	-78,332149	11,802132	-3,728249	0,184557	0,444340	-14,913707	-288,778538	-1,005759	-3,728249	0,184557	0,444340	-14,913707	-288,778538	-1,005759
09:46:51,04	0,580921	3,173015	-0,092990	0,246990	0,037976	-0,399987	-3,714037	0,182911	0,443485	-0,512867	3,456392	-1,010195	1,166000	0,586587	-0,538503	155,537636	-78,194996	11,811285	-3,714138	0,186097	0,446880	-14,967577	-287,844268	-1,001041	-3,714138	0,186097	0,446880	-14,967577	-287,844268	-1,001041
09:46:51,09	0,580921	3,173015	-0,092990	0,246990	0,037976	-0,399987	-3,714138	0,186097	0,446880	-0,358938	3,715585	-1,001041	1,171204	0,586064	-0,538510	155,454909	-78,082446	11,840793	-3,714138	0,186097	0,446880	-14,967577	-287,844268	-1,001041	-3,714138	0,186097	0,446880	-14,967577	-287,844268	-1,001041
09:46:51,14	0,580921	3,173015	-0,092990	0,246990	0,037976	-0,399987	-3,716287	0,181328	0,446873	-0,663047	3,955258	-0,971534	1,169164	0,584860	-0,536286	155,290628	-78,016021	11,794273	-3,716287	0,181328	0,446873	-14,897298	-287,773300	-0,971534	-3,716287	0,181328	0,446873	-14,897298	-287,773300	-0,971534
09:46:51,19	0,580921	3,173015	-0,092990	0,246990	0,037976	-0,399987	-3,714225	0,182494	0,449097	-0,577828	4,023486	-1,018054	1,168469	0,577417	-0,539014	155,193582	-77,918925	11,803662	-3,714225	0,182494	0,449097	-14,903568	-287,543158	-1,018054	-3,714225	0,182494	0,449097	-14,903568	-287,543158	-1,018054
09:46:51,24	0,580921	3,173015	-0,092990	0,246990	0,037976	-0,399987	-3,707431	0,179374	0,446369	-0,775614	3,802807	-1,008665	1,160029	0,573250	-0,539056	155,089805	-77,910852	11,802936	-3,707431	0,179374	0,446369	-14,856463	-287,230533	-1,008665	-3,707431	0,179374	0,446369	-14,856463	-287,230533	-1,008665
09:46:51,29	0,580921	3,173015	-0,092990	0,246990	0,037976	-0,399987	-3,699602	0,184599	0,446327	-0,458990	3,489629	-1,009391	1,154537	0,577358	-0,536043	154,972390	-77,822350	11,780579	-3,700415	0,191409	0,449340	-15,148444	-286,804757	-1,031748	-3,700415	0,191409	0,449340	-15,148444	-286,804757	-1,031748
09:46:51,34	0,580921	3,173015	-0,092990	0,246990	0,037976	-0,399987	-3,700415	0,191409	0,449340	-0,122808	3,677809	-1,031748	1,162103	0,570387	-0,536768	154,905843	-77,784850	11,836475	-3,700415	0,191409	0,449340	-15,148444	-286,804757	-1,031748	-3,700415	0,191409	0,449340	-15,148444	-286,804757	-1,031748
09:46:51,39	0,580921	3,173015	-0,092990	0,246990	0,037976	-0,399987	-3,698160	0,181371	0,448615	-0,643990	3,636957	-0,975852	1,163884	0,578297	-0,535270	154,913509	-77,751083	11,799286	-3,705901	0,183785	0,450113	-14,978665	-286,863508	-1,013040	-3,705901	0,183785	0,450113	-14,978665	-286,863508	-1,013040
09:46:51,44	0,580921	3,173015	-0,092990	0,246990	0,037976	-0,399987	-3,705901	0,183785	0,450113	-0,551576	4,049702	-1,013040	1,158382	0,571260	-0,536101	154,796586	-77,743146	11,770182	-3,705901	0,183785	0,450113	-14,978665	-286,863508	-1,013040	-3,705901	0,183785	0,450113	-14,978665	-286,863508	-1,013040
09:46:51,49	0,580921	3,173015	-0,092990	0,246990	0,037976	-0,399987	-3,697056	0,185031	0,449282	-0,435159	3,695001	-1,042145	1,164774	0,573865	-0,535701	154,739553	-77,661964	11,823068	-3,697056	0,185031	0,449282	-14,960114	-286,523896	-1,042145	-3,697056	0,185031	0,449282	-14,960114	-286,523896	-1,042145
09:46:51,54	0,580921	3,173015	-0,092990	0,246990	0,037976	-0,399987	-3,690644	0,184915	0,450803	-0,467631	3,524746	-1,034932	1,155277	0,565649	-0,534580	154,668491	-77,638705	11,777395	-3,690644	0,184915	0,450803	-14,983422	-286,190831	-1,034932	-3,690644	0,184915	0,450803	-14,983422	-286,190831	-1,034932
09:46:51,59	0,580921	3,173015	-0,092990	0,246990	0,037976	-0,399987	-3,690644	0,184915	0,450803	-0,467631	3,524746	-1,034932	1,151575	0,570772	-0,534994	154,589388	-77,577632	11,828988	-3,693229	0,190682	0,450389	-15,149591	-286,160291	-0,983339	-3,693229	0,190682	0,450389	-15,149591	-286,160291	-0,983339
09:46:51,64	0,580921	3,173015	-0,092990	0,246990	0,037976	-0,399987	-3,700075	0,182959	0,449234	-0,610069	4,073764	-1,005196	1,161686	0,572839	-0,536149	154,638113	-77,574099	11,807131	-3,700075	0,182959	0,449234	-14,972368	-286,382139	-1,005196	-3,700075	0,182959	0,449234	-14,972368	-286,382139	-1,005196
09:46:51,69	0,580921	3,173015	-0,092990	0,246990	0,037976	-0,399987	-3,688692	0,188887	0,449574	-0,248777	3,598366	-1,011437	1,150861	0,565945	-0,535809	154,510659	-77,561780	11,800890	-3,688692	0,188887	0,449574	-15,076390	-285,963941	-1,011437	-3,688692	0,188887	0,449574	-15,076390	-285,963941	-1,011437
09:46:51,74	0,580921	3,173015	-0,092990	0,246990	0,037976	-0,399987	-3,688692	0,188887	0,449574	-0,248777	3,598366	-1,011437	1,154416	0,569721	-0,537422	154,431828	-77,498883	11,808698	-3,688692	0,188887	0,449574	-15,076390	-285,963941	-1,011437	-3,688692	0,188887	0,449574	-15,076390	-285,963941	-1,011437
09:46:51,79	0,580921	3,173015	-0,092990	0,246990	0,037976	-0,399987	-3,693740	0,187696	0,447961	-0,325747	3,960569	-1,003629	1,160757	0,572714	-0,534695	154,438641	-77,470804	11,796891	-3,699502	0,183701	0,450688	-14,981738	-286,142558	-1,015436	-3,699502	0,183701	0,450688	-14,981738	-286,142558	-1,015436
09:46:51,84	0,580921	3,173015	-0,092990	0,246990	0,037976	-0,399987	-3,699502	0,183701	0,450688	-0,561228	4,268361	-1,015436	1,159470	0,564075	-0,533135	154,359602	-77,461701	11,805232	-3,691377	0,180496	0,452248	-14,865185	-285,854248	-1,007095	-3,691377	0,180496	0,452248	-14,865185	-285,854248	-1,007095
09:46:51,89	0,580921	3,173015	-0,092990	0,246990	0,037976	-0,399987	-3,691377	0,180496	0,452248	-0,696223	3,918870	-1,007095	1,150615	0,565340	-0,532775	154,354459	-77,467557	11,793845	-3,688046	0,188797	0,452608	-15,077516	-285,764436	-1,018482	-3,688046	0,188797	0,452608	-15,077516	-285,764436	-1,018482
09:46:51,94	0,580921	3,173015	-0,092990	0,246990	0,037976	-0,399987	-3,688046	0,188797	0,452608	-0,256933	3,747155	-1,018482	1,161692	0,568553	-0,534731	154,300270	-77,427128	11,808969	-3,688046	0,188797	0,452608	-15,077516	-285,764436	-1,018482	-3,688046	0,188797	0,452608	-15,077516	-285,764436	-1,018482
09:46:51,99	0,580921	3,173015	-0,092990	0,246990	0,037976	-0,399987	-3,696367	0,180811	0,450652	-0,680158	4,246991	-1,003358	1,149257	0,562684	-0,538633	154,256685	-77,413576	11,804360	-3,685066	0,188646	0,446750	-15,071360	-285,573805	-1,007967	-3,685066	0,188646	0,446750	-15,071360	-285,573805	-1,007967
09:46:52,04	0,580921	3,173015	-0,092990	0,246990	0,037976	-0,399987	-3,685066	0,188646	0,446750	-0,262682	3,703869	-1,007967	1,159770	0,567102	-0,534770	154,214196	-77,399632	11,805365	-3,685066	0,188646	0,446750	-15,071360	-285,573805	-1,007967	-3,685066	0,188646	0,446750	-15,071360	-285,573805	-1,007967
09:46:52,09	0,580921	3,173015	-0,092990	0,246990	0,037976	-0,399987	-3,694149	0,181749	0,450614	-0,612133	4,219944	-1,006962	1,149156	0,561666	-0,534397	154,178272	-77,358253	11,794502	-3,684135	0,188224	0,450986	-15,068885	-285,453556	-1,017825	-3,684135	0,188224	0,450986	-15,068885	-285,453556	-1,017825
09:46:52,14	0,580921	3,173015	-0,092990	0,246990	0,037976	-0,399987	-3,684135	0,188224	0,450986	-0,293322	3,751011	-1,017825	1,158494	0,568905	-0,535586	154,154058	-77,342559	11,803510	-3,695072	0,183757	0,449797	-14,951991	-285,714581	-1,008817	-3,695072	0,183757	0,449797	-14,951991	-285,714581	-1,008817
09:46:52,19	0,580921	3,173015	-0,092990	0,246990	0,037976	-0,399987	-3,695072	0,183757	0,449797	-0,527097	4,348572	-1,008817	1,149618	0,564514	-0,532273	154,114492	-77,323614	11,831008	-3,695072	0,183757	0,449797	-14,951991	-285,714581	-1,008817	-3,695072	0,183757	0,449797	-14,951991	-285,714581	-1,008817
09:46:52,24	0,580921	3,173015	-0,092990	0,246990	0,037976	-0,399987	-3,686832	0,189248	0,453110	-0,238187	3,963813	-0,981319	1,148957	0,562671	-0,533303	154,069376	-77,319352	11,772090	-3,686832	0,189248	0,453110	-15,094127	-285,452474	-0,981319	-3,686832	0,189248	0,453110	-15,094127	-285,452474	-0,981319
09:46:52,29	0,580921	3,173015	-0,092990	0,246990	0,037976	-0,399987	-3,684905	0,188899	0,452080	-0,237471	3,904851	-1,040236	1,155554	0,560005	-0,534442	154,084668	-77,221816	11,771650	-3,684905	0,188899	0,452080	-15,066010	-285,360226	-1,040236	-3,684905	0,188899	0,452080	-15,066010	-285,360226	-1,040236
09:46:52,34	0,580921	3,173015	-0,092990	0,246990	0,037976	-0,399987	-3,685895	0,181853	0,450941	-0,695976	3,991834	-1,040677	1,146034	0,563392	-0,532992	154,024305	-77,281158	11,792570	-3,685895	0,181853	0,450941	-14,971407	-285,350926	-1,040677	-3,685895	0,181853	0,450941	-14,971407	-285,350926	-1,040677
09:46:52,39	0,580921	3,173015	-0,092990	0,246990	0,037976	-0,399987	-3,684068	0,191791	0,452391	-0,097628	3,919448	-1,019757	1,156486	0,557311	-0,534849	153,976030	-77,249574	11,796112	-3,684027	0,179698	0,450534	-14,835956	-285,221232	-1,016215	-3,684027	0,179698	0,450534	-14,835956	-285,221232	-1,016215
09:46:52,44	0,580921	3,173015	-0,092990	0,246990	0,037976	-0,399987	-3,684027	0,179698	0,450534	-0,729648	3,974926	-1,016215	1,148745	0,559802	-0,534858	153,959451	-77,283426	11,823306	-3,684027	0,179698	0,450534	-14,835956	-285,221232	-1,016215	-3,684027	0,179698	0,450534	-14,835956	-285,221232	-1,016215
09:46:52,49	0,580921	3,173015	-0,092990	0,246990	0,037976	-0,399987	-3,682315	0,187647	0,450525	-0,278691	3,883290	-0,989021	1,157078	0,559099	-0,537131	153,995184	-77,252281	11,860572	-3,682315	0,187647	0,450525	-15,008999	-285,178410	-0,989021	-3,682315	0,187647	0,450525	-15,008999	-285,178410	-0,989021
09:46:52,54	0,580921	3,173015	-0,092990	0,246990	0,037976	-0,399987	-3,685872	0,180080	0,448252	-0,717044	4,052877	-0,951755	1,149797	0,555802	-0,536080	153,890357	-77,298311	11,765730	-3,685872	0,180080	0,448252	-14,853298	-285,288042	-0,951755	-3,685872	0,180080	0,448252	-14,853298	-285,288042	-0,951755
09:46:52,59	0,580921	3,173015	-0,092990	0,246990	0,037976	-0,399987	-3,679376	0,184736	0,449303	-0,382625	3,782891	-1,046597	1,152738	0,564395	-0,539933	153,900133	-77,217924	11,849854	-3,688289	0,186486	0,445450	-15,005306	-285,252599	-0,962472	-3,688289	0,186486	0,445450	-15,005306	-285,252599	-0,962472
09:46:52,64	0,580921	3,173015	-0,092990	0,246990	0,037976	-0,399987	-3,688289	0,186486	0,445450	-0,366120	4,278060	-0,962472	1,155772	0,555024	-0,536409	153,891271	-77,172162	11,829021	-3,688289	0,186486	0,445450	-15,005306	-285,252599	-0,962472	-3,688289	0,186486	0,445450	-15,005306	-285,252599	-0,962472
09:46:52,69	0,580921	3,173015	-0,092990	0,246990	0,037976	-0,399987	-3,681690	0,179174	0,448974	-0,781591	3,965500	-0,983306	1,147954	0,555986	-0,536097	153,805187	-77,144362	11,800327	-3,678614	0,186425	0,449286	-15,019913	-284,877213	-1,012000	-3,678614	0,186425	0,449286	-15,019913	-284,877213	-1,012000
09:46:52,74	0,580921	3,173015	-0,092990	0,246990	0,037976	-0,399987	-3,678614	0,186425	0,449286	-0,385545	3,893984	-1,012000	1,152554	0,558071	-0,536094	153,769201	-77,165549	11,830191	-3,678614	0,186425	0,449286	-15,019913	-284,877213	-1,012000	-3,678614	0,186425	0,449286	-15,019913	-284,877213	-1,012000
09:46:52,79	0,580921	3,173015	-0,092990	0,246990	0,037976	-0,399987	-3,682720	0,183484	0,449289	-0,502147	4,128072	-0,982136	1,144953	0,555484	-0,534931	153,780371	-77,150512	11,818463	-3,682720	0,183484	0,449289	-14,905629	-284,965454	-0,982136	-3,682720	0,183484	0,449289	-14,905629	-284,965454	-0,982136
09:46:52,84	0,580921	3,173015	-0,092990	0,246990	0,037976	-0,399987	-3,676679	0,188772	0,450452	-0,245754	3,811776	-0,993864	1,158378	0,557400	-0,534989	153,773494	-77,151481	11,817912	-3,676679	0,188772	0,450452	-15,064381	-284,807517	-0,993864	-3,676679	0,188772	0,450452	-15,064381	-284,807517	-0,993864
09:46:52,89	0,580921	3,173015	-0,092990	0,246990	0,037976	-0,399987	-3,685051	0,178104	0,450394	-0,796210	4,252585	-0,994415	1,154921	0,553040	-0,536836	153,757259	-77,143383	11,850519	-3,685051	0,178104	0,450394	-14,777402	-285,023902	-0,994415	-3,685051	0,178104	0,450394	-14,777402	-285,023902	-0,994415
09:46:52,94	0,580921	3,173015	-0,092990	0,246990	0,037976	-0,399987	-3,679546	0,178917	0,448547	-0,752826	3,984452	-0,961808	1,147792	0,555943	-0,537305	153,737065	-77,163844	11,786568	-3,679546	0,178917	0,448547	-14,797845	-284,859919	-0,961808	-3,679546	0,178917	0,448547	-14,797845	-284,859919	-0,961808
09:46:52,99	0,580921	3,173015	-0,092990	0,246990	0,037976	-0,399987	-3,678496	0,186544	0,448078	-0,328450	3,937107	-1,025759	1,151223	0,560433	-0,535777	153,683468	-77,118236	11,803445	-3,678496	0,186544	0,448078	-14,972120	-284,824835	-1,025759	-3,678496	0,186544	0,448078	-14,972120	-284,824835	-1,025759
09:46:53,04	0,580921	3,173015	-0,092990	0,246990	0,037976	-0,399987	-3,684100	0,185818	0,449606	-0,378901	4,297736	-1,008882	1,151209	0,549069	-0,534589	153,643067	-77,117565	11,791780	-3,684100	0,185818	0,449606	-14,965580	-284,904121	-1,008882	-3,684100	0,185818	0,449606	-14,965580	-284,904121	-1,008882
09:46:53,09	0,580921	3,173015	-0,092990	0,246990	0,037976	-0,399987	-3,674251	0,180147	0,450794	-0,654146	3,820919	-1,020547	1,148735	0,556312	-0,537726	153,596163	-77,055517	11,830722	-3,674251	0,180147	0,450794	-14,795694	-284,607802	-1,020547	-3,674251	0,180147	0,450794	-14,795694	-284,607802	-1,020547
09:46:53,14	0,580921	3,173015	-0,092990	0,246990	0,037976	-0,399987	-3,679287	0,185911	0,447657	-0,384681	4,154433	-0,981605	1,152403	0,552279	-0,537290	153,651430	-77,067911	11,829527	-3,679287	0,185911	0,447657	-14,978733	-284,669610	-0,981605	-3,679287	0,185911	0,447657	-14,978733	-284,669610	-0,981605
09:46:53,19	0,580921	3,173015	-0,092990	0,246990	0,037976	-0,399987	-3,675339	0,184986	0,447657	-0,384142	3,908125	-1,008731	1,147562	0,552430	-0,537726	153,607310	-77,118170	11,803596	-3,675339	0,184986	0,447657	-14,905511	-284,605952	-1,008731	-3,675339	0,184986	0,447657	-14,905511	-284,605952	-1,008731
09:46:53,24	0,580921	3,173015	-0,092990	0,246990	0,037976	-0,399987	-3,675339	0,184986	0,447657	-0,384142	3,908125	-1,008731	1,152907	0,556377	-0,536155	153,630690	-77,099942	11,823873	-3,675339	0,184986	0,447657	-14,905511	-284,605952	-1,008731	-3,675339	0,184986	0,447657	-14,905511	-284,605952	-1,008731
09:46:53,29	0,580921	3,173015	-0,092990	0,246990	0,037976	-0,399987	-3,681429	0,182331	0,449228	-0,549664	4,213712	-0,988454	1,150533	0,550025	-0,538482	153,595785	-77,059881	11,820733	-3,681429	0,182331	0,449228	-14,862637	-284,778492	-0,988454	-3,681429	0,182331	0,449228	-14,862637	-284,778492	-0,988454
09:46:53,34	0,580921	3,173015	-0,092990	0,246990	0,037976	-0,399987	-3,674742	0,181211	0,446901	-0,625153	3,916217	-0,991594	1,154573	0,554323	-0,538518	153,575779	-77,088368	11,802003	-3,674742	0,181211	0,446901	-14,850194	-284,551012	-0,991594	-3,674742	0,181211	0,446901	-14,850194	-284,551012	-0,991594
09:46:53,39	0,580921	3,173015	-0,092990	0,246990	0,037976	-0,399987	-3,680483	0,179861	0,446865	-0,660684	4,217845	-1,010323	1,143897	0,550699	-0,535057	153,514354	-77,059972	11,789365	-3,672007	0,187294	0,450326	-14,970619	-284,408074	-1,022962	-3,672007	0,187294	0,450326	-14,970619	-284,408074	-1,022962
09:46:53,44	0,580921	3,173015	-0,092990	0,246990	0,037976	-0,399987	-3,672007	0,187294	0,450326	-0,268004	3,844504	-1,022962	1,153329	0,556674	-0,536172	153,535134	-77,034393	11,860998	-3,672007	0,187294	0,450326	-14,970619	-284,408074	-1,022962	-3,672007	0,187294	0,450326	-14,970619	-284,408074	-1,022962
09:46:53,49	0,580921	3,173015	-0,092990	0,246990	0,037976	-0,399987	-3,681898	0,182113	0,449211	-0,569960	4,353601	-0,951329	1,146213	0,546826	-0,534650	153,485220	-77,057301	11,803864	-3,681898	0,182113	0,449211	-14,865864	-284,675378	-0,951329	-3,681898	0,182113	0,449211	-14,865864	-284,675378	-0,951329
09:46:53,54	0,580921	3,173015	-0,092990	0,246990	0,037976	-0,399987	-3,669811	0,183352	0,450733	-0,460739	3,756869	-1,008463	1,152896	0,555039	-0,536577	153,590126	-77,015580	11,797978	-3,680265	0,181671	0,448806	-14,897925	-284,670326	-1,014349	-3,680265	0,181671	0,448806	-14,897925	-284,670326	-1,014349
09:46:53,59	0,580921	3,173015	-0,092990	0,246990	0,037976	-0,399987	-3,680265	0,181671	0,448806	-0,636759	4,230476	-1,014349	1,146117	0,552614	-0,538955	153,454461	-77,025275	11,818358	-3,680265	0,181671	0,448806	-14,897925	-284,670326	-1,014349	-3,680265	0,181671	0,448806	-14,897925	-284,670326	-1,014349
09:46:53,64	0,580921	3,173015	-0,092990	0,246990	0,037976	-0,399987	-3,674775	0,186329	0,446428	-0,318304	4,057646	-0,993969	1,152097	0,545455	-0,540453	153,483909	-77,035118	11,823468	-3,674775	0,186329	0,446428	-14,945139	-284,412203	-0,993969	-3,674775	0,186329	0,446428	-14,945139	-284,412203	-0,993969
09:46:53,69	0,580921	3,173015	-0,092990	0,246990	0,037976	-0,399987	-3,671565	0,177571	0,444930	-0,779906	3,860319	-0,988859	1,141905	0,549408	-0,539385	153,377227	-76,951475	11,801193	-3,669893	0,188375	0,445999	-15,024639	-284,179039	-1,011134	-3,669893	0,188375	0,445999	-15,024639	-284,179039	-1,011134
09:46:53,74	0,580921	3,173015	-0,092990	0,246990	0,037976	-0,399987	-3,669893	0,188375	0,445999	-0,237236	3,907561	-1,011134	1,150741	0,553863	-0,541700	153,408632	-76,991409	11,812878	-3,669893	0,188375	0,445999	-15,024639	-284,179039	-1,011134	-3,669893	0,188375	0,445999	-15,024639	-284,179039	-1,011134
09:46:53,79	0,580921	3,173015	-0,092990	0,246990	0,037976	-0,399987	-3,678169	0,182950	0,443683	-0,500435	4,290738	-0,999449	1,144221	0,548034	-0,541342	153,365338	-76,978267	11,777619	-3,678169	0,182950	0,443683	-14,862005	-284,445513	-0,999449	-3,678169	0,182950	0,443683	-14,862005	-284,445513	-0,999449
09:46:53,84	0,580921	3,173015	-0,092990	0,246990	0,037976	-0,399987	-3,669861	0,185681	0,444041	-0,348142	3,902815	-1,034708	1,149576	0,547595	-0,538941	153,374031	-76,924000	11,851344	-3,669861	0,185681	0,444041	-14,924120	-284,181301	-1,034708	-3,669861	0,185681	0,444041	-14,924120	-284,181301	-1,034708
09:46:53,89	0,580921	3,173015	-0,092990	0,246990	0,037976	-0,399987	-3,671096	0,188549	0,447917	-0,205639	4,036345	-0,996380	1,142355	0,550538	-0,537466	153,308632	-76,937859	11,815947	-3,671096	0,188549	0,447917	-15,006766	-284,144715	-0,996380	-3,671096	0,188549	0,447917	-15,006766	-284,144715	-0,996380
09:46:53,94	0,580921	3,173015	-0,092990	0,246990	0,037976	-0,399987	-3,671096	0,188549	0,447917	-0,205639	4,036345	-0,996380	1,151362	0,553707	-0,537812	153,402183	-76,951767	11,816778	-3,671096	0,188549	0,447917	-15,006766	-284,144715	-0,996380	-3,671096	0,188549	0,447917	-15,006766	-284,144715	-0,996380
09:46:53,99	0,580921	3,173015	-0,092990	0,246990	0,037976	-0,399987	-3,678344	0,182334	0,447571	-0,563560	4,325274	-0,995549	1,147141	0,547715	-0,537045	153,346866	-76,975065	11,809670	-3,678344	0,182334	0,447571	-14,876794	-284,424760	-0,995549	-3,678344	0,182334	0,447571	-14,876794	-284,424760	-0,995549
09:46:54,04	0,580921	3,173015	-0,092990	0,246990	0,037976	-0,399987	-3,671044	0,182993	0,448338	-0,481460	3,981932	-1,002657	1,147600	0,550235	-0,537861	153,290219	-76,964879	11,806683	-3,671044	0,182993	0,448338	-14,846421	-284,195053	-1,002657	-3,671044	0,182993	0,448338	-14,846421	-284,195053	-1,002657
09:46:54,09	0,580921	3,173015	-0,092990	0,246990	0,037976	-0,399987	-3,674861	0,181072	0,450268	-0,617710	4,195846	-1,016196	1,150713	0,550060	-0,535115	153,351669	-76,935886	11,796131	-3,674861	0,181072	0,450268	-14,831832	-284,280774	-1,016196	-3,674861	0,181072	0,450268	-14,831832	-284,280774	-1,016196
09:46:54,14	0,580921	3,173015	-0,092990	0,246990	0,037976	-0,399987	-3,674861	0,181072	0,450268	-0,617710	4,195846	-1,016196	1,145241	0,548906	-0,537847	153,284120	-76,954203	11,825855	-3,671126	0,185234	0,447536	-14,892510	-284,132452	-0,986472	-3,671126	0,185234	0,447536	-14,892510	-284,132452	-0,986472
09:46:54,19	0,580921	3,173015	-0,092990	0,246990	0,037976	-0,399987	-3,671126	0,185234	0,447536	-0,351606	4,050959	-0,986472	1,149902	0,547695	-0,537842	153,261463	-76,965520	11,831193	-3,672408	0,180592	0,447541	-14,748357	-284,152453	-0,981134	-3,672408	0,180592	0,447541	-14,748357	-284,152453	-0,981134
09:46:54,24	0,580921	3,173015	-0,092990	0,246990	0,037976	-0,399987	-3,672408	0,180592	0,447541	-0,571880	4,131568	-0,981134	1,151169	0,543598	-0,540538	153,276249	-76,905792	11,829361	-3,672408	0,180592	0,447541	-14,748357	-284,152453	-0,981134	-3,672408	0,180592	0,447541	-14,748357	-284,152453	-0,981134
09:46:54,29	0,580921	3,173015	-0,092990	0,246990	0,037976	-0,399987	-3,669494	0,177446	0,444845	-0,794589	3,997091	-0,982966	1,143366	0,546657	-0,538663	153,222875	-76,942942	11,802458	-3,669494	0,177446	0,444845	-14,724109	-284,058169	-0,982966	-3,669494	0,177446	0,444845	-14,724109	-284,058169	-0,982966
09:46:54,34	0,580921	3,173015	-0,092990	0,246990	0,037976	-0,399987	-3,668241	0,185733	0,446720	-0,304798	3,959621	-1,009869	1,154021	0,546644	-0,537857	153,233533	-76,906133	11,814567	-3,673557	0,176499	0,447526	-14,677369	-284,129024	-0,997760	-3,673557	0,176499	0,447526	-14,677369	-284,129024	-0,997760
09:46:54,39	0,580921	3,173015	-0,092990	0,246990	0,037976	-0,399987	-3,673557	0,176499	0,447526	-0,822163	4,245205	-0,997760	1,141510	0,547938	-0,538294	153,171817	-76,902599	11,818455	-3,673557	0,176499	0,447526	-14,677369	-284,129024	-0,997760	-3,673557	0,176499	0,447526	-14,677369	-284,129024	-0,997760
09:46:54,44	0,580921	3,173015	-0,092990	0,246990	0,037976	-0,399987	-3,668422	0,187981	0,447089	-0,197333	4,033411	-0,993871	1,152365	0,551104	-0,539398	153,293360	-76,882293	11,825719	-3,676591	0,180163	0,445985	-14,825020	-284,249323	-0,986608	-3,676591	0,180163	0,445985	-14,825020	-284,249323	-0,986608
09:46:54,49	0,580921	3,173015	-0,092990	0,246990	0,037976	-0,399987	-3,676591	0,180163	0,445985	-0,682204	4,363095	-0,986608	1,139255	0,548381	-0,535957	153,213768	-76,901761	11,806614	-3,676591	0,180163	0,445985	-14,825020	-284,249323	-0,986608	-3,676591	0,180163	0,445985	-14,825020	-284,249323	-0,986608
09:46:54,54	0,580921	3,173015	-0,092990	0,246990	0,037976	-0,399987	-3,676253	0,182199	0,447490	-0,517322	4,392283	-1,002455	1,150433	0,551828	-0,537893	153,223338	-76,910038	11,809872	-3,676253	0,182199	0,447490	-14,819919	-284,193596	-1,002455	-3,676253	0,182199	0,447490	-14,819919	-284,193596	-1,002455
09:46:54,59	0,580921	3,173015	-0,092990	0,246990	0,037976	-0,399987	-3,676253	0,182199	0,447490	-0,517322	4,392283	-1,002455	1,150488	0,548021	-0,538637	153,234087	-76,887122	11,824929	-3,676253	0,182199	0,447490	-14,819919	-284,193596	-1,002455	-3,676253	0,182199	0,447490	-14,819919	-284,193596	-1,002455
09:46:54,64	0,580921	3,173015	-0,092990	0,246990	0,037976	-0,399987	-3,672983	0,180247	0,446746	-0,644015	4,224379	-0,987398	1,147439	0,541090	-0,540949	153,173998	-76,883240	11,854593	-3,672983	0,180247	0,446746	-14,793429	-284,104785	-0,987398	-3,672983	0,180247	0,446746	-14,793429	-284,104785	-0,987398
09:46:54,69	0,580921	3,173015	-0,092990	0,246990	0,037976	-0,399987	-3,665456	0,179423	0,444434	-0,660221	3,886958	-0,957734	1,142102	0,546018	-0,539438	153,185877	-76,944073	11,827186	-3,665456	0,179423	0,444434	-14,744889	-283,851342	-0,957734	-3,665456	0,179423	0,444434	-14,744889	-283,851342	-0,957734
09:46:54,74	0,580921	3,173015	-0,092990	0,246990	0,037976	-0,399987	-3,667056	0,186509	0,445945	-0,245000	3,929449	-0,985141	1,148450	0,545704	-0,539474	153,104578	-76,895263	11,816122	-3,667056	0,186509	0,445945	-14,885927	-283,934443	-0,985141	-3,667056	0,186509	0,445945	-14,885927	-283,934443	-0,985141
09:46:54,79	0,580921	3,173015	-0,092990	0,246990	0,037976	-0,399987	-3,669958	0,180855	0,445909	-0,540629	4,175155	-0,996205	1,146277	0,549938	-0,539047	153,185940	-76,842748	11,846032	-3,672538	0,184853	0,446336	-14,929836	-284,029103	-0,966295	-3,672538	0,184853	0,446336	-14,929836	-284,029103	-0,966295
09:46:54,84	0,580921	3,173015	-0,092990	0,246990	0,037976	-0,399987	-3,672538	0,184853	0,446336	-0,418870	4,265110	-0,966295	1,149117	0,546098	-0,536348	153,129021	-76,871894	11,824581	-3,672538	0,184853	0,446336	-14,929836	-284,029103	-0,966295	-3,672538	0,184853	0,446336	-14,929836	-284,029103	-0,966295
09:46:54,89	0,580921	3,173015	-0,092990	0,246990	0,037976	-0,399987	-3,670632	0,180473	0,449036	-0,592915	4,200745	-0,987746	1,143044	0,546886	-0,540254	153,053066	-76,858507	11,861151	-3,668278	0,186127	0,445129	-14,883514	-283,809022	-0,951176	-3,668278	0,186127	0,445129	-14,883514	-283,809022	-0,951176
09:46:54,94	0,580921	3,173015	-0,092990	0,246990	0,037976	-0,399987	-3,668278	0,186127	0,445129	-0,272536	4,150787	-0,951176	1,150264	0,553062	-0,539489	153,132151	-76,854964	11,818544	-3,668278	0,186127	0,445129	-14,883514	-283,809022	-0,951176	-3,668278	0,186127	0,445129	-14,883514	-283,809022	-0,951176
09:46:54,99	0,580921	3,173015	-0,092990	0,246990	0,037976	-0,399987	-3,677237	0,182962	0,445894	-0,479713	4,549950	-0,993783	1,144917	0,546662	-0,538706	153,114969	-76,921622	11,809390	-3,677237	0,182962	0,445894	-14,842259	-284,113160	-0,993783	-3,677237	0,182962	0,445894	-14,842259	-284,113160	-0,993783
09:46:55,04	0,580921	3,173015	-0,092990	0,246990	0,037976	-0,399987	-3,669021	0,184393	0,446677	-0,339012	4,104247	-1,002937	1,147101	0,546618	-0,537999	153,006726	-76,857579	11,778579	-3,669021	0,184393	0,446677	-14,813847	-283,913874	-1,002937	-3,669021	0,184393	0,446677	-14,813847	-283,913874	-1,002937
09:46:55,09	0,580921	3,173015	-0,092990	0,246990	0,037976	-0,399987	-3,670075	0,182479	0,447384	-0,439851	4,284837	-1,033748	1,147298	0,543112	-0,542940	153,091985	-76,812023	11,854359	-3,667136	0,180556	0,442443	-14,795594	-283,789238	-0,957968	-3,667136	0,180556	0,442443	-14,795594	-283,789238	-0,957968
09:46:55,14	0,580921	3,173015	-0,092990	0,246990	0,037976	-0,399987	-3,667136	0,180556	0,442443	-0,621950	4,080971	-0,957968	1,148878	0,543210	-0,543750	153,024636	-76,865360	11,849278	-3,667136	0,180556	0,442443	-14,795594	-283,789238	-0,957968	-3,667136	0,180556	0,442443	-14,795594	-283,789238	-0,957968
09:46:55,19	0,580921	3,173015	-0,092990	0,246990	0,037976	-0,399987	-3,668011	0,179236	0,441633	-0,610714	4,158127	-0,963048	1,143713	0,543353	-0,539092	153,065288	-76,831791	11,826849	-3,668011	0,179236	0,441633	-14,680755	-283,780767	-0,963048	-3,668011	0,179236	0,441633	-14,680755	-283,780767	-0,963048
09:46:55,24	0,580921	3,173015	-0,092990	0,246990	0,037976	-0,399987	-3,665553	0,183781	0,446291	-0,423763	4,011875	-0,985478	1,150694	0,549678	-0,540295	153,042842	-76,834702	11,815328	-3,665553	0,183781	0,446291	-14,850600	-283,734044	-0,985478	-3,665553	0,183781	0,446291	-14,850600	-283,734044	-0,985478
09:46:55,29	0,580921	3,173015	-0,092990	0,246990	0,037976	-0,399987	-3,674521	0,180898	0,445088	-0,559972	4,496177	-0,996999	1,149043	0,548795	-0,541462	153,084100	-76,807363	11,787003	-3,674521	0,180898	0,445088	-14,760437	-283,953703	-0,996999	-3,674521	0,180898	0,445088	-14,760437	-283,953703	-0,996999
09:46:55,34	0,580921	3,173015	-0,092990	0,246990	0,037976	-0,399987	-3,672931	0,181886	0,443921	-0,552876	4,391459	-1,025324	1,141194	0,545049	-0,538742	153,005319	-76,866690	11,825951	-3,665762	0,186811	0,446641	-14,870670	-283,705103	-0,986376	-3,665762	0,186811	0,446641	-14,870670	-283,705103	-0,986376
09:46:55,39	0,580921	3,173015	-0,092990	0,246990	0,037976	-0,399987	-3,673297	0,181441	0,445858	-0,551627	4,402142	-1,031995	1,149612	0,548889	-0,539525	153,079115	-76,832669	11,780332	-3,673297	0,181441	0,445858	-14,794727	-283,951670	-1,031995	-3,673297	0,181441	0,445858	-14,794727	-283,951670	-1,031995
09:46:55,44	0,580921	3,173015	-0,092990	0,246990	0,037976	-0,399987	-3,673297	0,181441	0,445858	-0,551627	4,402142	-1,031995	1,145946	0,541986	-0,540295	152,984895	-76,774190	11,815900	-3,673297	0,181441	0,445858	-14,794727	-283,951670	-1,031995	-3,673297	0,181441	0,445858	-14,794727	-283,951670	-1,031995
09:46:55,49	0,580921	3,173015	-0,092990	0,246990	0,037976	-0,399987	-3,665486	0,181164	0,445089	-0,569566	4,106812	-0,996427	1,140632	0,545578	-0,539511	153,013195	-76,841382	11,836821	-3,665940	0,187562	0,445872	-14,916440	-283,703968	-0,975506	-3,665940	0,187562	0,445872	-14,916440	-283,703968	-0,975506
09:46:55,54	0,580921	3,173015	-0,092990	0,246990	0,037976	-0,399987	-3,665940	0,187562	0,445872	-0,192802	4,072293	-0,975506	1,148204	0,549727	-0,540705	152,980685	-76,827340	11,830565	-3,665940	0,187562	0,445872	-14,916440	-283,703968	-0,975506	-3,665940	0,187562	0,445872	-14,916440	-283,703968	-0,975506
09:46:55,59	0,580921	3,173015	-0,092990	0,246990	0,037976	-0,399987	-3,673319	0,183079	0,444679	-0,421850	4,491197	-0,981762	1,148919	0,544915	-0,540278	153,015242	-76,797283	11,830322	-3,669509	0,180054	0,445105	-14,756675	-283,778271	-0,982004	-3,669509	0,180054	0,445105	-14,756675	-283,778271	-0,982004
09:46:55,64	0,580921	3,173015	-0,092990	0,246990	0,037976	-0,399987	-3,669509	0,180054	0,445105	-0,622469	4,278161	-0,982004	1,139293	0,547134	-0,539587	152,900673	-76,729148	11,817392	-3,669509	0,180054	0,445105	-14,756675	-283,778271	-0,982004	-3,669509	0,180054	0,445105	-14,756675	-283,778271	-0,982004
09:46:55,69	0,580921	3,173015	-0,092990	0,246990	0,037976	-0,399987	-3,666618	0,189499	0,445796	-0,133006	4,261132	-0,994935	1,151156	0,551954	-0,539530	152,996571	-76,850364	11,839480	-3,666618	0,189499	0,445796	-15,008712	-283,568382	-0,994935	-3,666618	0,189499	0,445796	-15,008712	-283,568382	-0,994935
09:46:55,74	0,580921	3,173015	-0,092990	0,246990	0,037976	-0,399987	-3,676723	0,181636	0,445853	-0,484897	4,642959	-0,972847	1,144579	0,544122	-0,542681	152,932777	-76,856675	11,791100	-3,676723	0,181636	0,445853	-14,743294	-283,979835	-0,972847	-3,676723	0,181636	0,445853	-14,743294	-283,979835	-0,972847
09:46:55,79	0,580921	3,173015	-0,092990	0,246990	0,037976	-0,399987	-3,666652	0,183416	0,442703	-0,354981	4,171319	-1,021227	1,151086	0,549010	-0,537610	152,931917	-76,795000	11,830611	-3,674139	0,180224	0,447773	-14,721499	-283,827659	-0,981716	-3,674139	0,180224	0,447773	-14,721499	-283,827659	-0,981716
09:46:55,84	0,580921	3,173015	-0,092990	0,246990	0,037976	-0,399987	-3,674139	0,180224	0,447773	-0,573936	4,592215	-0,981716	1,143489	0,542294	-0,540711	152,952637	-76,815546	11,805091	-3,664524	0,183445	0,444672	-14,799441	-283,601085	-1,007236	-3,664524	0,183445	0,444672	-14,799441	-283,601085	-1,007236
09:46:55,89	0,580921	3,173015	-0,092990	0,246990	0,037976	-0,399987	-3,664524	0,183445	0,444672	-0,398972	4,064029	-1,007236	1,146464	0,545024	-0,539566	152,953489	-76,770530	11,787366	-3,664524	0,183445	0,444672	-14,799441	-283,601085	-1,007236	-3,664524	0,183445	0,444672	-14,799441	-283,601085	-1,007236
09:46:55,94	0,580921	3,173015	-0,092990	0,246990	0,037976	-0,399987	-3,668376	0,182234	0,445817	-0,501373	4,286109	-1,024961	1,144559	0,539535	-0,541868	152,882820	-76,762239	11,841912	-3,668376	0,182234	0,445817	-14,806751	-283,681395	-1,024961	-3,668376	0,182234	0,445817	-14,806751	-283,681395	-1,024961
09:46:55,99	0,580921	3,173015	-0,092990	0,246990	0,037976	-0,399987	-3,669869	0,179905	0,445422	-0,543748	4,389455	-1,001136	1,149227	0,545152	-0,539961	152,891841	-76,825853	11,811191	-3,669869	0,179905	0,445422	-14,666297	-283,695224	-1,001136	-3,669869	0,179905	0,445422	-14,666297	-283,695224	-1,001136
09:46:56,04	0,580921	3,173015	-0,092990	0,246990	0,037976	-0,399987	-3,669869	0,179905	0,445422	-0,543748	4,389455	-1,001136	1,145824	0,538589	-0,539152	152,918532	-76,783686	11,805368	-3,662482	0,179571	0,446231	-14,707306	-283,501523	-1,006959	-3,662482	0,179571	0,446231	-14,707306	-283,501523	-1,006959
09:46:56,09	0,580921	3,173015	-0,092990	0,246990	0,037976	-0,399987	-3,662482	0,179571	0,446231	-0,610984	4,003347	-1,006959	1,140993	0,542563	-0,541514	152,879961	-76,782256	11,821537	-3,662482	0,179571	0,446231	-14,707306	-283,501523	-1,006959	-3,662482	0,179571	0,446231	-14,707306	-283,501523	-1,006959
09:46:56,14	0,580921	3,173015	-0,092990	0,246990	0,037976	-0,399987	-3,663509	0,185742	0,443869	-0,272066	4,090840	-0,990790	1,150968	0,545920	-0,539177	152,866603	-76,778613	11,837127	-3,663509	0,185742	0,443869	-14,852781	-283,494607	-0,990790	-3,663509	0,185742	0,443869	-14,852781	-283,494607	-0,990790
09:46:56,19	0,580921	3,173015	-0,092990	0,246990	0,037976	-0,399987	-3,671404	0,178781	0,446206	-0,630483	4,514766	-0,975200	1,145787	0,543063	-0,539546	152,898798	-76,728755	11,837298	-3,671404	0,178781	0,446206	-14,664805	-283,690432	-0,975200	-3,671404	0,178781	0,446206	-14,664805	-283,690432	-0,975200
09:46:56,24	0,580921	3,173015	-0,092990	0,246990	0,037976	-0,399987	-3,666339	0,181839	0,445837	-0,530741	4,248437	-0,975029	1,147417	0,546150	-0,540405	152,839291	-76,733701	11,780872	-3,666339	0,181839	0,445837	-14,805120	-283,559164	-0,975029	-3,666339	0,181839	0,445837	-14,805120	-283,559164	-0,975029
09:46:56,29	0,580921	3,173015	-0,092990	0,246990	0,037976	-0,399987	-3,669828	0,181971	0,444979	-0,489829	4,478924	-1,031455	1,145634	0,539443	-0,538417	152,825980	-76,767449	11,811331	-3,663128	0,180162	0,446966	-14,690754	-283,430355	-1,000996	-3,663128	0,180162	0,446966	-14,690754	-283,430355	-1,000996
09:46:56,34	0,580921	3,173015	-0,092990	0,246990	0,037976	-0,399987	-3,663128	0,180162	0,446966	-0,548036	4,125176	-1,000996	1,142515	0,544202	-0,541965	152,750941	-76,725361	11,825466	-3,663128	0,180162	0,446966	-14,690754	-283,430355	-1,000996	-3,663128	0,180162	0,446966	-14,690754	-283,430355	-1,000996
09:46:56,39	0,580921	3,173015	-0,092990	0,246990	0,037976	-0,399987	-3,665690	0,185243	0,443418	-0,282741	4,344420	-0,986861	1,144430	0,538295	-0,542700	152,814863	-76,758980	11,804254	-3,665690	0,185243	0,443418	-14,824337	-283,412213	-0,986861	-3,665690	0,185243	0,443418	-14,824337	-283,412213	-0,986861
09:46:56,44	0,580921	3,173015	-0,092990	0,246990	0,037976	-0,399987	-3,661531	0,180631	0,442683	-0,525416	4,055986	-1,008073	1,143169	0,545013	-0,539622	152,783163	-76,737732	11,823546	-3,661531	0,180631	0,442683	-14,704963	-283,374168	-1,008073	-3,661531	0,180631	0,442683	-14,704963	-283,374168	-1,008073
09:46:56,49	0,580921	3,173015	-0,092990	0,246990	0,037976	-0,399987	-3,666718	0,185082	0,445761	-0,296538	4,363828	-0,988781	1,148614	0,541565	-0,540378	152,835283	-76,728978	11,790265	-3,666456	0,178643	0,445005	-14,688457	-283,507363	-1,022062	-3,666456	0,178643	0,445005	-14,688457	-283,507363	-1,022062
09:46:56,54	0,580921	3,173015	-0,092990	0,246990	0,037976	-0,399987	-3,666456	0,178643	0,445005	-0,665016	4,309401	-1,022062	1,147973	0,535700	-0,538397	152,802988	-76,748581	11,826544	-3,666456	0,178643	0,445005	-14,688457	-283,507363	-1,022062	-3,666456	0,178643	0,445005	-14,688457	-283,507363	-1,022062
09:46:56,59	0,580921	3,173015	-0,092990	0,246990	0,037976	-0,399987	-3,662486	0,185324	0,444605	-0,274125	4,123816	-0,999414	1,140843	0,541468	-0,540778	152,795516	-76,756207	11,812913	-3,662486	0,185324	0,444605	-14,822047	-283,381348	-0,999414	-3,662486	0,185324	0,444605	-14,822047	-283,381348	-0,999414
09:46:56,64	0,580921	3,173015	-0,092990	0,246990	0,037976	-0,399987	-3,662486	0,185324	0,444605	-0,274125	4,123816	-0,999414	1,144283	0,541852	-0,540022	152,740300	-76,726628	11,814619	-3,662486	0,185324	0,444605	-14,822047	-283,381348	-0,999414	-3,662486	0,185324	0,444605	-14,822047	-283,381348	-0,999414
09:46:56,69	0,580921	3,173015	-0,092990	0,246990	0,037976	-0,399987	-3,664538	0,182537	0,445361	-0,417040	4,293115	-0,997708	1,145554	0,536132	-0,542315	152,764912	-76,702471	11,815907	-3,664538	0,182537	0,445361	-14,746208	-283,373112	-0,997708	-3,664538	0,182537	0,445361	-14,746208	-283,373112	-0,997708
09:46:56,74	0,580921	3,173015	-0,092990	0,246990	0,037976	-0,399987	-3,660220	0,178576	0,443068	-0,656262	4,059336	-0,996420	1,147271	0,537557	-0,541530	152,760234	-76,742855	11,834072	-3,660220	0,178576	0,443068	-14,674456	-283,267918	-0,996420	-3,660220	0,178576	0,443068	-14,674456	-283,267918	-0,996420
09:46:56,79	0,580921	3,173015	-0,092990	0,246990	0,037976	-0,399987	-3,662313	0,177801	0,443854	-0,659232	4,152021	-0,978255	1,141935	0,538779	-0,543116	152,760571	-76,780853	11,808850	-3,662313	0,177801	0,443854	-14,616615	-283,339518	-0,978255	-3,662313	0,177801	0,443854	-14,616615	-283,339518	-0,978255
09:46:56,84	0,580921	3,173015	-0,092990	0,246990	0,037976	-0,399987	-3,660703	0,183034	0,442267	-0,354375	4,049045	-1,003477	1,145954	0,544479	-0,541994	152,701013	-76,712039	11,812524	-3,667649	0,182403	0,443389	-14,735644	-283,414242	-0,999803	-3,667649	0,182403	0,443389	-14,735644	-283,414242	-0,999803
09:46:56,89	0,580921	3,173015	-0,092990	0,246990	0,037976	-0,399987	-3,667649	0,182403	0,443389	-0,417005	4,496218	-0,999803	1,149099	0,548734	-0,541950	152,811060	-76,725519	11,821800	-3,672906	0,181807	0,443433	-14,763200	-283,655586	-0,990527	-3,672906	0,181807	0,443433	-14,763200	-283,655586	-0,990527
09:46:56,94	0,580921	3,173015	-0,092990	0,246990	0,037976	-0,399987	-3,672906	0,181807	0,443433	-0,491349	4,667517	-0,990527	1,148426	0,537916	-0,543079	152,744500	-76,712492	11,850937	-3,672906	0,181807	0,443433	-14,763200	-283,655586	-0,990527	-3,672906	0,181807	0,443433	-14,763200	-283,655586	-0,990527
09:46:56,99	0,580921	3,173015	-0,092990	0,246990	0,037976	-0,399987	-3,663201	0,176981	0,442304	-0,720325	4,227008	-0,961390	1,143036	0,535075	-0,539632	152,692532	-76,737157	11,808470	-3,663201	0,176981	0,442304	-14,613300	-283,334243	-0,961390	-3,663201	0,176981	0,442304	-14,613300	-283,334243	-0,961390
09:46:57,04	0,580921	3,173015	-0,092990	0,246990	0,037976	-0,399987	-3,658046	0,180229	0,445751	-0,504088	3,991623	-1,003857	1,145873	0,545304	-0,543176	152,664951	-76,702362	11,818877	-3,658046	0,180229	0,445751	-14,652026	-283,164965	-1,003857	-3,658046	0,180229	0,445751	-14,652026	-283,164965	-1,003857
09:46:57,09	0,580921	3,173015	-0,092990	0,246990	0,037976	-0,399987	-3,668323	0,182886	0,442207	-0,382260	4,567321	-0,993450	1,146514	0,540643	-0,540812	152,683661	-76,733871	11,820502	-3,664607	0,180000	0,444571	-14,644380	-283,329512	-0,991825	-3,664607	0,180000	0,444571	-14,644380	-283,329512	-0,991825
09:46:57,14	0,580921	3,173015	-0,092990	0,246990	0,037976	-0,399987	-3,664607	0,180000	0,444571	-0,514383	4,342133	-0,991825	1,146580	0,540506	-0,542364	152,693908	-76,669050	11,818563	-3,664607	0,180000	0,444571	-14,644380	-283,329512	-0,991825	-3,664607	0,180000	0,444571	-14,644380	-283,329512	-0,991825
09:46:57,19	0,580921	3,173015	-0,092990	0,246990	0,037976	-0,399987	-3,664521	0,179875	0,443020	-0,582153	4,361221	-0,993764	1,143584	0,541869	-0,543139	152,688989	-76,701311	11,837117	-3,664203	0,183151	0,442244	-14,758737	-283,307152	-0,975210	-3,664203	0,183151	0,442244	-14,758737	-283,307152	-0,975210
09:46:57,24	0,580921	3,173015	-0,092990	0,246990	0,037976	-0,399987	-3,664203	0,183151	0,442244	-0,381405	4,332814	-0,975210	1,143657	0,544693	-0,542332	152,724318	-76,675462	11,871438	-3,666686	0,184499	0,443051	-14,834517	-283,390600	-0,940889	-3,666686	0,184499	0,443051	-14,834517	-283,390600	-0,940889
09:46:57,29	0,580921	3,173015	-0,092990	0,246990	0,037976	-0,399987	-3,664444	0,187422	0,444533	-0,139046	4,353532	-1,001353	1,140005	0,544213	-0,540850	152,671757	-76,714754	11,810974	-3,664444	0,187422	0,444533	-14,851665	-283,305329	-1,001353	-3,664444	0,187422	0,444533	-14,851665	-283,305329	-1,001353
09:46:57,34	0,580921	3,173015	-0,092990	0,246990	0,037976	-0,399987	-3,664444	0,187422	0,444533	-0,139046	4,353532	-1,001353	1,147582	0,546092	-0,541647	152,617227	-76,648655	11,815725	-3,664444	0,187422	0,444533	-14,851665	-283,305329	-1,001353	-3,664444	0,187422	0,444533	-14,851665	-283,305329	-1,001353
09:46:57,39	0,580921	3,173015	-0,092990	0,246990	0,037976	-0,399987	-3,669860	0,181800	0,443736	-0,461348	4,715413	-0,996602	1,147249	0,539888	-0,541147	152,742237	-76,700781	11,850250	-3,664320	0,178986	0,444236	-14,675467	-283,356104	-0,962077	-3,664320	0,178986	0,444236	-14,675467	-283,356104	-0,962077
09:46:57,44	0,580921	3,173015	-0,092990	0,246990	0,037976	-0,399987	-3,664320	0,178986	0,444236	-0,625029	4,293053	-0,962077	1,144045	0,538213	-0,542005	152,615745	-76,703717	11,817259	-3,661268	0,180924	0,443378	-14,661013	-283,167140	-0,995068	-3,661268	0,180924	0,443378	-14,661013	-283,167140	-0,995068
09:46:57,49	0,580921	3,173015	-0,092990	0,246990	0,037976	-0,399987	-3,661268	0,180924	0,443378	-0,458509	4,242411	-0,995068	1,145988	0,540383	-0,542765	152,681866	-76,640476	11,810035	-3,661268	0,180924	0,443378	-14,661013	-283,167140	-0,995068	-3,661268	0,180924	0,443378	-14,661013	-283,167140	-0,995068
09:46:57,54	0,580921	3,173015	-0,092990	0,246990	0,037976	-0,399987	-3,664119	0,180326	0,442618	-0,577415	4,365002	-1,002292	1,140407	0,539004	-0,542427	152,533703	-76,593805	11,835904	-3,664119	0,180326	0,442618	-14,733005	-283,268323	-1,002292	-3,664119	0,180326	0,442618	-14,733005	-283,268323	-1,002292
09:46:57,59	0,580921	3,173015	-0,092990	0,246990	0,037976	-0,399987	-3,660133	0,184470	0,442956	-0,328278	4,309405	-0,976423	1,144655	0,533807	-0,542385	152,589490	-76,631513	11,819525	-3,657757	0,178192	0,442999	-14,638023	-283,015247	-0,992802	-3,657757	0,178192	0,442999	-14,638023	-283,015247	-0,992802
09:46:57,64	0,580921	3,173015	-0,092990	0,246990	0,037976	-0,399987	-3,657757	0,178192	0,442999	-0,649967	4,118654	-0,992802	1,138844	0,540241	-0,540414	152,670518	-76,705921	11,853820	-3,660423	0,186441	0,444970	-14,832707	-283,193289	-0,958507	-3,660423	0,186441	0,444970	-14,832707	-283,193289	-0,958507
09:46:57,69	0,580921	3,173015	-0,092990	0,246990	0,037976	-0,399987	-3,660423	0,186441	0,444970	-0,197070	4,149941	-0,958507	1,148857	0,541300	-0,543115	152,668938	-76,676347	11,868006	-3,666347	0,178300	0,442268	-14,641778	-283,334116	-0,944321	-3,666347	0,178300	0,442268	-14,641778	-283,334116	-0,944321
09:46:57,74	0,580921	3,173015	-0,092990	0,246990	0,037976	-0,399987	-3,666347	0,178300	0,442268	-0,645252	4,474139	-0,944321	1,142957	0,535703	-0,543920	152,620528	-76,597770	11,840589	-3,666347	0,178300	0,442268	-14,641778	-283,334116	-0,944321	-3,666347	0,178300	0,442268	-14,641778	-283,334116	-0,944321
09:46:57,79	0,580921	3,173015	-0,092990	0,246990	0,037976	-0,399987	-3,658550	0,180611	0,441463	-0,568932	4,149902	-0,971738	1,144724	0,535334	-0,541227	152,636600	-76,680287	11,787941	-3,658550	0,180611	0,441463	-14,746861	-283,046279	-0,971738	-3,658550	0,180611	0,441463	-14,746861	-283,046279	-0,971738
09:46:57,84	0,580921	3,173015	-0,092990	0,246990	0,037976	-0,399987	-3,659114	0,178896	0,444156	-0,594642	4,124049	-1,024386	1,145187	0,541460	-0,540835	152,613580	-76,718841	11,840990	-3,659114	0,178896	0,444156	-14,638011	-283,116401	-1,024386	-3,659114	0,178896	0,444156	-14,638011	-283,116401	-1,024386
09:46:57,89	0,580921	3,173015	-0,092990	0,246990	0,037976	-0,399987	-3,664651	0,181558	0,444548	-0,411354	4,412647	-0,971337	1,143454	0,538475	-0,542778	152,593723	-76,629715	11,839644	-3,664651	0,181558	0,444548	-14,663637	-283,262481	-0,971337	-3,664651	0,181558	0,444548	-14,663637	-283,262481	-0,971337
09:46:57,94	0,580921	3,173015	-0,092990	0,246990	0,037976	-0,399987	-3,661199	0,181566	0,442605	-0,478172	4,294893	-0,972683	1,139304	0,538272	-0,540071	152,587675	-76,666283	11,831295	-3,658948	0,185058	0,445312	-14,788968	-283,062642	-0,981032	-3,658948	0,185058	0,445312	-14,788968	-283,062642	-0,981032
09:46:57,99	0,580921	3,173015	-0,092990	0,246990	0,037976	-0,399987	-3,658948	0,185058	0,445312	-0,261884	4,164813	-0,981032	1,147011	0,544951	-0,543578	152,634758	-76,671954	11,815705	-3,668586	0,181724	0,441805	-14,719232	-283,361644	-0,996622	-3,668586	0,181724	0,441805	-14,719232	-283,361644	-0,996622
09:46:58,04	0,580921	3,173015	-0,092990	0,246990	0,037976	-0,399987	-3,661646	0,178981	0,443423	-0,613045	4,250990	-0,964863	1,145917	0,537569	-0,541960	152,652078	-76,662923	11,847464	-3,661646	0,178981	0,443423	-14,663016	-283,188222	-0,964863	-3,661646	0,178981	0,443423	-14,663016	-283,188222	-0,964863
09:46:58,09	0,580921	3,173015	-0,092990	0,246990	0,037976	-0,399987	-3,661646	0,178981	0,443423	-0,613045	4,250990	-0,964863	1,143270	0,537984	-0,542798	152,506307	-76,619880	11,864990	-3,661646	0,178981	0,443423	-14,663016	-283,188222	-0,964863	-3,661646	0,178981	0,443423	-14,663016	-283,188222	-0,964863
09:46:58,14	0,580921	3,173015	-0,092990	0,246990	0,037976	-0,399987	-3,660682	0,181480	0,442586	-0,447489	4,348620	-0,947337	1,146282	0,533740	-0,543950	152,526558	-76,623198	11,841042	-3,660682	0,181480	0,442586	-14,693630	-283,014910	-0,947337	-3,660682	0,181480	0,442586	-14,693630	-283,014910	-0,947337
09:46:58,19	0,580921	3,173015	-0,092990	0,246990	0,037976	-0,399987	-3,658512	0,176749	0,441433	-0,700721	4,216605	-0,971285	1,145120	0,530113	-0,542789	152,527360	-76,646911	11,814603	-3,658512	0,176749	0,441433	-14,575526	-282,976613	-0,971285	-3,658512	0,176749	0,441433	-14,575526	-282,976613	-0,971285
09:46:58,24	0,580921	3,173015	-0,092990	0,246990	0,037976	-0,399987	-3,654791	0,175942	0,442594	-0,722539	4,010529	-0,997724	1,138634	0,535515	-0,540861	152,535242	-76,640780	11,832606	-3,654791	0,175942	0,442594	-14,534012	-282,890541	-0,997724	-3,654791	0,175942	0,442594	-14,534012	-282,890541	-0,997724
09:46:58,29	0,580921	3,173015	-0,092990	0,246990	0,037976	-0,399987	-3,656226	0,184260	0,444522	-0,299251	4,081409	-0,979721	1,145216	0,538671	-0,543545	152,577109	-76,576009	11,861716	-3,662250	0,180138	0,441838	-14,731481	-283,095850	-0,950611	-3,662250	0,180138	0,441838	-14,731481	-283,095850	-0,950611
09:46:58,34	0,580921	3,173015	-0,092990	0,246990	0,037976	-0,399987	-3,662250	0,180138	0,441838	-0,590628	4,390791	-0,950611	1,135672	0,536353	-0,541622	152,539118	-76,653540	11,861305	-3,662250	0,180138	0,441838	-14,731481	-283,095850	-0,950611	-3,662250	0,180138	0,441838	-14,731481	-283,095850	-0,950611
09:46:58,39	0,580921	3,173015	-0,092990	0,246990	0,037976	-0,399987	-3,655471	0,187245	0,443761	-0,134949	4,032403	-0,951022	1,151056	0,544018	-0,542819	152,596495	-76,683894	11,801280	-3,669801	0,177754	0,442564	-14,584569	-283,366666	-1,011047	-3,669801	0,177754	0,442564	-14,584569	-283,366666	-1,011047
09:46:58,44	0,580921	3,173015	-0,092990	0,246990	0,037976	-0,399987	-3,669801	0,177754	0,442564	-0,630854	4,712678	-1,011047	1,146977	0,535352	-0,541599	152,573640	-76,616153	11,844558	-3,669801	0,177754	0,442564	-14,584569	-283,366666	-1,011047	-3,669801	0,177754	0,442564	-14,584569	-283,366666	-1,011047
09:46:58,49	0,580921	3,173015	-0,092990	0,246990	0,037976	-0,399987	-3,660256	0,176953	0,443784	-0,719738	4,270014	-0,967769	1,142711	0,533993	-0,544754	152,522458	-76,662558	11,815508	-3,660256	0,176953	0,443784	-14,610584	-283,060067	-0,967769	-3,660256	0,176953	0,443784	-14,610584	-283,060067	-0,967769
09:46:58,54	0,580921	3,173015	-0,092990	0,246990	0,037976	-0,399987	-3,656946	0,179969	0,440629	-0,497174	4,119049	-0,996819	1,144328	0,539865	-0,542859	152,458447	-76,644780	11,821577	-3,656946	0,179969	0,440629	-14,624706	-282,951246	-0,996819	-3,656946	0,179969	0,440629	-14,624706	-282,951246	-0,996819
09:46:58,59	0,580921	3,173015	-0,092990	0,246990	0,037976	-0,399987	-3,662840	0,181505	0,442524	-0,400695	4,489847	-0,990749	1,147550	0,539945	-0,545891	152,582949	-76,606203	11,843328	-3,664520	0,178754	0,439492	-14,671564	-283,176164	-0,968999	-3,664520	0,178754	0,439492	-14,671564	-283,176164	-0,968999
09:46:58,64	0,580921	3,173015	-0,092990	0,246990	0,037976	-0,399987	-3,658759	0,183110	0,442167	-0,347538	4,250614	-0,981828	1,140897	0,537134	-0,543216	152,497015	-76,632030	11,830499	-3,658759	0,183110	0,442167	-14,721668	-282,961988	-0,981828	-3,658759	0,183110	0,442167	-14,721668	-282,961988	-0,981828
09:46:58,69	0,580921	3,173015	-0,092990	0,246990	0,037976	-0,399987	-3,658759	0,183110	0,442167	-0,347538	4,250614	-0,981828	1,142615	0,541617	-0,544394	152,488943	-76,630489	11,842001	-3,663501	0,183864	0,440989	-14,738941	-283,079873	-0,970326	-3,663501	0,183864	0,440989	-14,738941	-283,079873	-0,970326
09:46:58,74	0,580921	3,173015	-0,092990	0,246990	0,037976	-0,399987	-3,661639	0,182856	0,444453	-0,336491	4,445794	-1,001377	1,142557	0,539501	-0,540930	152,445564	-76,630308	11,810950	-3,661639	0,182856	0,444453	-14,690714	-282,992889	-1,001377	-3,661639	0,182856	0,444453	-14,690714	-282,992889	-1,001377
09:46:58,79	0,580921	3,173015	-0,092990	0,246990	0,037976	-0,399987	-3,661639	0,182856	0,444453	-0,336491	4,445794	-1,001377	1,149088	0,540227	-0,541271	152,471055	-76,613958	11,851416	-3,661639	0,182856	0,444453	-14,690714	-282,992889	-1,001377	-3,661639	0,182856	0,444453	-14,690714	-282,992889	-1,001377
09:46:58,84	0,580921	3,173015	-0,092990	0,246990	0,037976	-0,399987	-3,665533	0,177563	0,444112	-0,638640	4,634363	-0,960911	1,143228	0,534812	-0,545159	152,474771	-76,610082	11,827826	-3,665533	0,177563	0,444112	-14,577350	-283,109972	-0,960911	-3,665533	0,177563	0,444112	-14,577350	-283,109972	-0,960911
09:46:58,89	0,580921	3,173015	-0,092990	0,246990	0,037976	-0,399987	-3,657898	0,183355	0,445233	-0,302095	4,222455	-1,022983	1,140254	0,536511	-0,540150	152,466268	-76,652027	11,789344	-3,657898	0,183355	0,445233	-14,695476	-282,922534	-1,022983	-3,657898	0,183355	0,445233	-14,695476	-282,922534	-1,022983
09:46:58,94	0,580921	3,173015	-0,092990	0,246990	0,037976	-0,399987	-3,657898	0,183355	0,445233	-0,302095	4,222455	-1,022983	1,142505	0,541359	-0,544827	152,419500	-76,585080	11,824994	-3,663222	0,183830	0,440556	-14,742656	-282,989646	-0,987333	-3,663222	0,183830	0,440556	-14,742656	-282,989646	-0,987333
09:46:58,99	0,580921	3,173015	-0,092990	0,246990	0,037976	-0,399987	-3,663222	0,183830	0,440556	-0,311990	4,573285	-0,987333	1,147288	0,541251	-0,542485	152,453148	-76,606185	11,808822	-3,663222	0,183830	0,440556	-14,742656	-282,989646	-0,987333	-3,663222	0,183830	0,440556	-14,742656	-282,989646	-0,987333
09:46:59,04	0,580921	3,173015	-0,092990	0,246990	0,037976	-0,399987	-3,665520	0,179634	0,442899	-0,528751	4,653104	-1,003505	1,148509	0,541356	-0,547095	152,492960	-76,621271	11,854568	-3,665520	0,179634	0,442899	-14,629997	-283,090244	-1,003505	-3,665520	0,179634	0,442899	-14,629997	-283,090244	-1,003505
09:46:59,09	0,580921	3,173015	-0,092990	0,246990	0,037976	-0,399987	-3,666221	0,178629	0,438288	-0,587834	4,647527	-0,957759	1,142523	0,538018	-0,545561	152,426824	-76,591346	11,858588	-3,666221	0,178629	0,438288	-14,610215	-283,150838	-0,957759	-3,666221	0,178629	0,438288	-14,610215	-283,150838	-0,957759
09:46:59,14	0,580921	3,173015	-0,092990	0,246990	0,037976	-0,399987	-3,660338	0,182144	0,439822	-0,397909	4,413815	-0,953739	1,185114	0,596703	-0,534882	155,846909	-78,669325	11,805204	-3,660338	0,182144	0,439822	-14,696207	-282,922683	-0,953739	-3,660338	0,182144	0,439822	-14,696207	-282,922683	-0,953739
09:46:59,19	0,580921	3,173015	-0,092990	0,246990	0,037976	-0,399987	-3,732456	0,174601	0,450501	-0,700589	4,163109	-1,007123	1,870577	1,861256	-0,647111	221,574606	-113,321198	11,590778	-3,732456	0,174601	0,450501	-14,406786	-288,834692	-1,007123	-3,732456	0,174601	0,450501	-14,406786	-288,834692	-1,007123
09:46:59,24	0,631021	3,172980	-0,092976	0,246984	0,037976	-0,399994	-5,170322	0,213250	0,338272	-1,545319	4,684367	-1,221549	1,890668	1,945401	-0,771140	226,509091	-114,228127	11,553985	-5,170322	0,213250	0,338272	-18,285435	-401,185902	-1,221549	-5,170322	0,213250	0,338272	-18,285435	-401,185902	-1,221549
09:46:59,29	0,631021	3,172980	-0,092976	0,246984	0,037976	-0,399994	-5,253239	0,237924	0,214243	-1,944093	4,269222	-1,258342	1,877033	1,912331	-0,781878	224,871138	-113,004866	11,560823	-5,253239	0,237924	0,214243	-20,621115	-408,110066	-1,258342	-5,253239	0,237924	0,214243	-20,621115	-408,110066	-1,258342
09:46:59,34	0,631021	3,172980	-0,092976	0,246984	0,037976	-0,399994	-5,217782	0,233197	0,203506	-2,430287	4,455600	-1,251503	1,860509	1,895605	-0,783017	224,078197	-112,493954	11,503173	-5,217782	0,233197	0,203506	-20,736251	-405,140319	-1,251503	-5,217782	0,233197	0,203506	-20,736251	-405,140319	-1,251503
09:46:59,39	0,631021	3,172980	-0,092976	0,246984	0,037976	-0,399994	-5,186724	0,242991	0,200520	-2,032728	4,558304	-1,318368	1,853022	1,890331	-0,784863	223,439400	-112,049264	11,493959	-5,186724	0,242991	0,200520	-21,107486	-402,599559	-1,318368	-5,186724	0,242991	0,200520	-21,107486	-402,599559	-1,318368
09:46:59,44	0,631021	3,172980	-0,092976	0,246984	0,037976	-0,399994	-5,186724	0,242991	0,200520	-2,032728	4,558304	-1,318368	1,852562	1,891778	-0,787707	223,155279	-111,819001	11,515811	-5,186724	0,242991	0,200520	-21,107486	-402,599559	-1,318368	-5,186724	0,242991	0,200520	-21,107486	-402,599559	-1,318368
09:46:59,49	0,631021	3,172980	-0,092976	0,246984	0,037976	-0,399994	-5,187748	0,244113	0,197677	-2,031736	4,972700	-1,296516	1,838507	1,875377	-0,787805	222,807627	-111,620933	11,530617	-5,187748	0,244113	0,197677	-21,194573	-402,265487	-1,296516	-5,187748	0,244113	0,197677	-21,194573	-402,265487	-1,296516
09:46:59,54	0,631021	3,172980	-0,092976	0,246984	0,037976	-0,399994	-5,166516	0,248084	0,197578	-1,822914	4,268772	-1,281710	1,839866	1,871272	-0,791399	222,532074	-111,385341	11,547653	-5,163641	0,244855	0,193984	-21,278203	-400,870121	-1,264674	-5,163641	0,244855	0,193984	-21,278203	-400,870121	-1,264674
09:46:59,59	0,631021	3,172980	-0,092976	0,246984	0,037976	-0,399994	-5,163641	0,244855	0,193984	-2,057093	4,475696	-1,264674	1,844327	1,864856	-0,790669	222,366135	-111,302251	11,541705	-5,163641	0,244855	0,193984	-21,278203	-400,870121	-1,264674	-5,163641	0,244855	0,193984	-21,278203	-400,870121	-1,264674
09:46:59,64	0,631021	3,172980	-0,092976	0,246984	0,037976	-0,399994	-5,160315	0,237783	0,194715	-2,413814	4,487982	-1,270622	1,871001	1,921798	-0,803205	225,163391	-113,067924	11,515843	-5,160315	0,237783	0,194715	-21,079789	-400,596722	-1,270622	-5,160315	0,237783	0,194715	-21,079789	-400,596722	-1,270622
09:46:59,69	0,631021	3,172980	-0,092976	0,246984	0,037976	-0,399994	-5,222965	0,243154	0,182178	-2,004039	4,440451	-1,296484	2,582633	3,139371	-0,925561	288,486590	-148,646997	11,387354	-5,222965	0,243154	0,182178	-21,091628	-405,562277	-1,296484	-5,222965	0,243154	0,182178	-21,091628	-405,562277	-1,296484
09:46:59,74	0,681000	3,173007	-0,092990	0,246988	0,037970	-0,400001	-6,633229	0,235649	0,059822	-3,243549	5,145208	-1,424973	2,631806	3,247904	-0,872032	294,268885	-150,910730	11,315271	-6,633229	0,235649	0,059822	-21,741970	-515,563303	-1,424973	-6,633229	0,235649	0,059822	-21,741970	-515,563303	-1,424973
09:46:59,79	0,681000	3,173007	-0,092990	0,246988	0,037970	-0,400001	-6,715593	0,247678	0,130601	-3,667269	5,281688	-1,453331	2,613398	3,216714	-0,854782	292,602106	-149,811554	11,358996	-6,715593	0,247678	0,130601	-23,109958	-521,892352	-1,453331	-6,715593	0,247678	0,130601	-23,109958	-521,892352	-1,453331
09:46:59,84	0,681000	3,173007	-0,092990	0,246988	0,037970	-0,400001	-6,715593	0,247678	0,130601	-3,667269	5,281688	-1,453331	2,607007	3,208064	-0,846541	291,885855	-149,335977	11,349964	-6,715593	0,247678	0,130601	-23,109958	-521,892352	-1,453331	-6,715593	0,247678	0,130601	-23,109958	-521,892352	-1,453331
09:46:59,89	0,681000	3,173007	-0,092990	0,246988	0,037970	-0,400001	-6,704906	0,248887	0,138842	-3,658095	5,584075	-1,462363	2,601676	3,193539	-0,842824	291,420993	-148,969971	11,336902	-6,689662	0,246241	0,142559	-23,210178	-519,761521	-1,475425	-6,689662	0,246241	0,142559	-23,210178	-519,761521	-1,475425
09:46:59,94	0,681000	3,173007	-0,092990	0,246988	0,037970	-0,400001	-6,689662	0,246241	0,142559	-3,880221	5,376952	-1,475425	2,593407	3,193224	-0,838738	291,056109	-148,773208	11,323613	-6,689662	0,246241	0,142559	-23,210178	-519,761521	-1,475425	-6,689662	0,246241	0,142559	-23,210178	-519,761521	-1,475425
09:46:59,99	0,681000	3,173007	-0,092990	0,246988	0,037970	-0,400001	-6,685255	0,253245	0,146646	-3,504015	5,562142	-1,488714	2,585927	3,184518	-0,842313	290,794365	-148,614481	11,345514	-6,673975	0,255371	0,143070	-23,446646	-518,625393	-1,466813	-6,673975	0,255371	0,143070	-23,446646	-518,625393	-1,466813
09:47:00,04	0,681000	3,173007	-0,092990	0,246988	0,037970	-0,400001	-6,673975	0,255371	0,143070	-3,400060	5,281645	-1,466813	2,586650	3,184135	-0,835433	290,525742	-148,492947	11,352895	-6,673975	0,255371	0,143070	-23,446646	-518,625393	-1,466813	-6,673975	0,255371	0,143070	-23,446646	-518,625393	-1,466813
09:47:00,09	0,681000	3,173007	-0,092990	0,246988	0,037970	-0,400001	-6,674005	0,254552	0,149950	-3,413556	5,576587	-1,459432	2,592368	3,182346	-0,835109	290,380406	-148,331117	11,335872	-6,675315	0,248706	0,150274	-23,308459	-518,160710	-1,476455	-6,675315	0,248706	0,150274	-23,308459	-518,160710	-1,476455
09:47:00,14	0,681000	3,173007	-0,092990	0,246988	0,037970	-0,400001	-6,675315	0,248706	0,150274	-3,785034	5,851480	-1,476455	2,582125	3,175922	-0,833241	290,209175	-148,211150	11,323080	-6,664629	0,254365	0,152142	-23,476694	-517,669274	-1,489247	-6,664629	0,254365	0,152142	-23,476694	-517,669274	-1,489247
09:47:00,19	0,681000	3,173007	-0,092990	0,246988	0,037970	-0,400001	-6,664629	0,254365	0,152142	-3,509060	5,504116	-1,489247	2,583434	3,179349	-0,833693	290,102155	-148,096295	11,323215	-6,668252	0,254945	0,151690	-23,538023	-517,615165	-1,489111	-6,668252	0,254945	0,151690	-23,538023	-517,615165	-1,489111
09:47:00,24	0,681000	3,173007	-0,092990	0,246988	0,037970	-0,400001	-6,668252	0,254945	0,151690	-3,524853	5,842605	-1,489111	2,579292	3,169697	-0,834116	289,930631	-148,089851	11,333793	-6,657822	0,253705	0,151267	-23,424991	-517,187019	-1,478534	-6,657822	0,253705	0,151267	-23,424991	-517,187019	-1,478534
09:47:00,29	0,681000	3,173007	-0,092990	0,246988	0,037970	-0,400001	-6,657822	0,253705	0,151267	-3,509134	5,452039	-1,478534	2,580746	3,171985	-0,831867	289,736083	-147,942056	11,354284	-6,657822	0,253705	0,151267	-23,424991	-517,187019	-1,478534	-6,657822	0,253705	0,151267	-23,424991	-517,187019	-1,478534
09:47:00,34	0,681000	3,173007	-0,092990	0,246988	0,037970	-0,400001	-6,656647	0,257538	0,155040	-3,369058	5,716118	-1,462241	2,575386	3,170596	-0,830343	289,678619	-147,875982	11,350086	-6,656647	0,257538	0,155040	-23,585760	-516,830696	-1,462241	-6,656647	0,257538	0,155040	-23,585760	-516,830696	-1,462241
09:47:00,39	0,681000	3,173007	-0,092990	0,246988	0,037970	-0,400001	-6,656647	0,257538	0,155040	-3,369058	5,716118	-1,462241	2,578846	3,164236	-0,830709	289,597725	-147,777877	11,387853	-6,656647	0,257538	0,155040	-23,585760	-516,830696	-1,462241	-6,656647	0,257538	0,155040	-23,585760	-516,830696	-1,462241
09:47:00,44	0,681000	3,173007	-0,092990	0,246988	0,037970	-0,400001	-6,652870	0,251361	0,154674	-3,734730	5,638805	-1,424474	2,575133	3,163771	-0,830003	289,522504	-147,823643	11,342414	-6,652870	0,251361	0,154674	-23,466607	-516,611488	-1,424474	-6,652870	0,251361	0,154674	-23,466607	-516,611488	-1,424474
09:47:00,49	0,681000	3,173007	-0,092990	0,246988	0,037970	-0,400001	-6,650611	0,254344	0,155380	-3,502398	5,563575	-1,469913	2,576801	3,163786	-0,831190	289,442358	-147,714781	11,362273	-6,650611	0,254344	0,155380	-23,468396	-516,509352	-1,469913	-6,650611	0,254344	0,155380	-23,468396	-516,509352	-1,469913
09:47:00,54	0,681000	3,173007	-0,092990	0,246988	0,037970	-0,400001	-6,651458	0,252907	0,154193	-3,631306	5,731460	-1,450054	2,571803	3,159714	-0,829329	289,288058	-147,706322	11,332459	-6,645432	0,255200	0,156054	-23,475461	-516,110436	-1,479868	-6,645432	0,255200	0,156054	-23,475461	-516,110436	-1,479868
09:47:00,59	0,681000	3,173007	-0,092990	0,246988	0,037970	-0,400001	-6,645432	0,255200	0,156054	-3,442263	5,556011	-1,479868	2,574144	3,160647	-0,829710	289,251789	-147,603371	11,365975	-6,647410	0,253639	0,155673	-23,505122	-516,079967	-1,446352	-6,647410	0,253639	0,155673	-23,505122	-516,079967	-1,446352
09:47:00,64	0,681000	3,173007	-0,092990	0,246988	0,037970	-0,400001	-6,647410	0,253639	0,155673	-3,594452	5,741750	-1,446352	2,573259	3,158901	-0,826290	289,102419	-147,610238	11,345417	-6,647410	0,253639	0,155673	-23,505122	-516,079967	-1,446352	-6,647410	0,253639	0,155673	-23,505122	-516,079967	-1,446352
09:47:00,69	0,681000	3,173007	-0,092990	0,246988	0,037970	-0,400001	-6,646663	0,254157	0,158697	-3,506832	5,806971	-1,485931	2,575623	3,155235	-0,831337	289,073437	-147,516939	11,346794	-6,646663	0,254157	0,158697	-23,458151	-515,956048	-1,485931	-6,646663	0,254157	0,158697	-23,458151	-515,956048	-1,485931
09:47:00,74	0,681000	3,173007	-0,092990	0,246988	0,037970	-0,400001	-6,643464	0,249652	0,154046	-3,787464	5,734201	-1,465533	2,571998	3,157629	-0,829426	289,010414	-147,445985	11,362816	-6,643724	0,253989	0,155957	-23,530007	-515,694551	-1,449511	-6,643724	0,253989	0,155957	-23,530007	-515,694551	-1,449511
09:47:00,79	0,681000	3,173007	-0,092990	0,246988	0,037970	-0,400001	-6,643724	0,253989	0,155957	-3,591873	5,837794	-1,449511	2,565893	3,156632	-0,829514	288,910007	-147,468198	11,313535	-6,643724	0,253989	0,155957	-23,530007	-515,694551	-1,449511	-6,643724	0,253989	0,155957	-23,530007	-515,694551	-1,449511
09:47:00,84	0,681000	3,173007	-0,092990	0,246988	0,037970	-0,400001	-6,639808	0,258777	0,155869	-3,273470	5,710001	-1,498792	2,572313	3,148851	-0,828330	288,845733	-147,428643	11,319543	-6,639808	0,258777	0,155869	-23,587440	-515,514924	-1,498792	-6,639808	0,258777	0,155869	-23,587440	-515,514924	-1,498792
09:47:00,89	0,681000	3,173007	-0,092990	0,246988	0,037970	-0,400001	-6,636279	0,249327	0,157053	-3,766997	5,601945	-1,492784	2,569795	3,155056	-0,826803	288,777489	-147,395580	11,364466	-6,636279	0,249327	0,157053	-23,339130	-515,345971	-1,492784	-6,636279	0,249327	0,157053	-23,339130	-515,345971	-1,492784
09:47:00,94	0,681000	3,173007	-0,092990	0,246988	0,037970	-0,400001	-6,631633	0,249558	0,155084	-3,715738	5,436886	-1,491582	2,569790	3,144943	-0,830299	288,759838	-147,424356	11,320745	-6,631633	0,249558	0,155084	-23,306022	-515,146322	-1,491582	-6,631633	0,249558	0,155084	-23,306022	-515,146322	-1,491582
09:47:00,99	0,681000	3,173007	-0,092990	0,246988	0,037970	-0,400001	-6,641625	0,250000	0,157348	-3,744122	6,057876	-1,501693	2,574403	3,153817	-0,828036	288,697674	-147,329166	11,310634	-6,641625	0,250000	0,157348	-23,369084	-515,309667	-1,501693	-6,641625	0,250000	0,157348	-23,369084	-515,309667	-1,501693
09:47:01,04	0,681000	3,173007	-0,092990	0,246988	0,037970	-0,400001	-6,641625	0,250000	0,157348	-3,744122	6,057876	-1,501693	2,566041	3,146268	-0,831902	288,640651	-147,343671	11,344459	-6,630906	0,253467	0,153481	-23,419906	-514,983499	-1,467868	-6,630906	0,253467	0,153481	-23,419906	-514,983499	-1,467868
09:47:01,09	0,681000	3,173007	-0,092990	0,246988	0,037970	-0,400001	-6,630906	0,253467	0,153481	-3,522728	5,542649	-1,467868	2,571256	3,154371	-0,826881	288,597960	-147,296367	11,364842	-6,630906	0,253467	0,153481	-23,419906	-514,983499	-1,467868	-6,630906	0,253467	0,153481	-23,419906	-514,983499	-1,467868
09:47:01,14	0,681000	3,173007	-0,092990	0,246988	0,037970	-0,400001	-6,630274	0,254037	0,157329	-3,449538	5,616834	-1,449324	2,565231	3,146005	-0,828054	288,526145	-147,327859	11,363003	-6,630274	0,254037	0,157329	-23,391447	-514,859668	-1,449324	-6,630274	0,254037	0,157329	-23,391447	-514,859668	-1,449324
09:47:01,19	0,681000	3,173007	-0,092990	0,246988	0,037970	-0,400001	-6,635236	0,247886	0,155414	-3,860052	5,869374	-1,449560	2,573039	3,147227	-0,829969	288,576222	-147,252076	11,362767	-6,635236	0,247886	0,155414	-23,319116	-514,996633	-1,449560	-6,635236	0,247886	0,155414	-23,319116	-514,996633	-1,449560
09:47:01,24	0,681000	3,173007	-0,092990	0,246988	0,037970	-0,400001	-6,635236	0,247886	0,155414	-3,860052	5,869374	-1,449560	2,569840	3,148425	-0,826179	288,434429	-147,206388	11,333935	-6,635236	0,247886	0,155414	-23,319116	-514,996633	-1,449560	-6,635236	0,247886	0,155414	-23,319116	-514,996633	-1,449560
09:47:01,29	0,681000	3,173007	-0,092990	0,246988	0,037970	-0,400001	-6,634675	0,251255	0,159204	-3,653538	5,985842	-1,478391	2,564442	3,148711	-0,828919	288,396061	-147,205370	11,344829	-6,632222	0,256073	0,156465	-23,486445	-514,737398	-1,467498	-6,632222	0,256073	0,156465	-23,486445	-514,737398	-1,467498
09:47:01,34	0,681000	3,173007	-0,092990	0,246988	0,037970	-0,400001	-6,632222	0,256073	0,156465	-3,384688	5,892048	-1,467498	2,569237	3,148752	-0,828096	288,412547	-147,132372	11,386093	-6,632222	0,256073	0,156465	-23,486445	-514,737398	-1,467498	-6,632222	0,256073	0,156465	-23,486445	-514,737398	-1,467498
09:47:01,39	0,681000	3,173007	-0,092990	0,246988	0,037970	-0,400001	-6,634656	0,251941	0,157287	-3,671022	6,040820	-1,426234	2,561996	3,143278	-0,825816	288,331798	-147,197624	11,347466	-6,634656	0,251941	0,157287	-23,448402	-514,779668	-1,426234	-6,634656	0,251941	0,157287	-23,448402	-514,779668	-1,426234
09:47:01,44	0,681000	3,173007	-0,092990	0,246988	0,037970	-0,400001	-6,626295	0,255475	0,159567	-3,390391	5,643358	-1,464861	2,569010	3,151118	-0,831672	288,309738	-147,113140	11,361182	-6,626295	0,255475	0,159567	-23,445158	-514,520800	-1,464861	-6,626295	0,255475	0,159567	-23,445158	-514,520800	-1,464861
09:47:01,49	0,681000	3,173007	-0,092990	0,246988	0,037970	-0,400001	-6,636591	0,253321	0,153712	-3,564538	6,240105	-1,451144	2,561325	3,138826	-0,831661	288,276975	-147,155964	11,337609	-6,622104	0,253830	0,153722	-23,410246	-514,341431	-1,474718	-6,622104	0,253830	0,153722	-23,410246	-514,341431	-1,474718
09:47:01,54	0,681000	3,173007	-0,092990	0,246988	0,037970	-0,400001	-6,622104	0,253830	0,153722	-3,484573	5,493736	-1,474718	2,567589	3,141745	-0,828987	288,165178	-147,113698	11,349691	-6,622104	0,253830	0,153722	-23,410246	-514,341431	-1,474718	-6,622104	0,253830	0,153722	-23,410246	-514,341431	-1,474718
09:47:01,59	0,681000	3,173007	-0,092990	0,246988	0,037970	-0,400001	-6,627764	0,249865	0,156396	-3,671474	5,906003	-1,462636	2,561832	3,137970	-0,827809	288,216433	-147,126021	11,322272	-6,627764	0,249865	0,156396	-23,285869	-514,373467	-1,462636	-6,627764	0,249865	0,156396	-23,285869	-514,373467	-1,462636
09:47:01,64	0,681000	3,173007	-0,092990	0,246988	0,037970	-0,400001	-6,629785	0,249581	0,158752	-3,735836	6,011945	-1,438247	2,568846	3,143354	-0,826631	288,189259	-147,070332	11,374080	-6,629785	0,249581	0,158752	-23,327942	-514,426206	-1,438247	-6,629785	0,249581	0,158752	-23,327942	-514,426206	-1,438247
09:47:01,69	0,681000	3,173007	-0,092990	0,246988	0,037970	-0,400001	-6,629785	0,249581	0,158752	-3,735836	6,011945	-1,438247	2,558079	3,141812	-0,827075	288,103178	-147,055117	11,363943	-6,623066	0,258134	0,158308	-23,524741	-514,165995	-1,448384	-6,623066	0,258134	0,158308	-23,524741	-514,165995	-1,448384
09:47:01,74	0,681000	3,173007	-0,092990	0,246988	0,037970	-0,400001	-6,623066	0,258134	0,158308	-3,261199	5,744710	-1,448384	2,571060	3,140653	-0,828593	288,102714	-147,019129	11,382631	-6,623066	0,258134	0,158308	-23,524741	-514,165995	-1,448384	-6,623066	0,258134	0,158308	-23,524741	-514,165995	-1,448384
09:47:01,79	0,681000	3,173007	-0,092990	0,246988	0,037970	-0,400001	-6,628553	0,246312	0,156790	-3,906879	6,048431	-1,429696	2,566160	3,137389	-0,829825	288,026147	-147,085458	11,332260	-6,623276	0,248924	0,155558	-23,215868	-514,120025	-1,480067	-6,623276	0,248924	0,155558	-23,215868	-514,120025	-1,480067
09:47:01,84	0,681000	3,173007	-0,092990	0,246988	0,037970	-0,400001	-6,623276	0,248924	0,155558	-3,675359	5,807177	-1,480067	2,570299	3,144598	-0,825559	288,036216	-147,058818	11,346735	-6,623276	0,248924	0,155558	-23,215868	-514,120025	-1,480067	-6,623276	0,248924	0,155558	-23,215868	-514,120025	-1,480067
09:47:01,89	0,681000	3,173007	-0,092990	0,246988	0,037970	-0,400001	-6,631589	0,248944	0,159824	-3,702385	6,244026	-1,465592	2,558508	3,139226	-0,827542	288,000558	-147,012268	11,308203	-6,631589	0,248944	0,159824	-23,244523	-514,335704	-1,465592	-6,631589	0,248944	0,159824	-23,244523	-514,335704	-1,465592
09:47:01,94	0,681000	3,173007	-0,092990	0,246988	0,037970	-0,400001	-6,621041	0,256470	0,157841	-3,333565	5,749692	-1,504124	2,566140	3,139216	-0,830579	287,982356	-146,945995	11,400891	-6,621041	0,256470	0,157841	-23,466423	-514,002030	-1,504124	-6,621041	0,256470	0,157841	-23,466423	-514,002030	-1,504124
09:47:01,99	0,681000	3,173007	-0,092990	0,246988	0,037970	-0,400001	-6,624849	0,249855	0,154804	-3,725823	5,996612	-1,411436	2,558401	3,139148	-0,828306	287,937251	-146,950545	11,364562	-6,620921	0,256523	0,157077	-23,489643	-513,913163	-1,447765	-6,620921	0,256523	0,157077	-23,489643	-513,913163	-1,447765
09:47:02,04	0,681000	3,173007	-0,092990	0,246988	0,037970	-0,400001	-6,620921	0,256523	0,157077	-3,352579	5,829138	-1,447765	2,568952	3,138914	-0,828692	287,913107	-146,952684	11,361920	-6,620921	0,256523	0,157077	-23,489643	-513,913163	-1,447765	-6,620921	0,256523	0,157077	-23,489643	-513,913163	-1,447765
09:47:02,09	0,681000	3,173007	-0,092990	0,246988	0,037970	-0,400001	-6,625993	0,247268	0,156691	-3,819905	6,112724	-1,450407	2,557109	3,136549	-0,827929	287,874356	-146,941819	11,374340	-6,625993	0,247268	0,156691	-23,230467	-514,027732	-1,450407	-6,625993	0,247268	0,156691	-23,230467	-514,027732	-1,450407
09:47:02,14	0,681000	3,173007	-0,092990	0,246988	0,037970	-0,400001	-6,618024	0,256343	0,157454	-3,338062	5,737315	-1,437987	2,568224	3,140287	-0,831060	287,845375	-146,920961	11,365151	-6,618024	0,256343	0,157454	-23,460976	-513,777555	-1,437987	-6,618024	0,256343	0,157454	-23,460976	-513,777555	-1,437987
09:47:02,19	0,681000	3,173007	-0,092990	0,246988	0,037970	-0,400001	-6,626819	0,248586	0,154323	-3,744982	6,230177	-1,447176	2,559991	3,130407	-0,830644	287,834815	-146,948265	11,366088	-6,626819	0,248586	0,154323	-23,258998	-513,975092	-1,447176	-6,626819	0,248586	0,154323	-23,258998	-513,975092	-1,447176
09:47:02,24	0,681000	3,173007	-0,092990	0,246988	0,037970	-0,400001	-6,614145	0,250776	0,154739	-3,602183	5,566658	-1,446238	2,563441	3,133658	-0,830669	287,786810	-146,896159	11,374190	-6,618686	0,249413	0,154714	-23,273109	-513,696451	-1,438137	-6,618686	0,249413	0,154714	-23,273109	-513,696451	-1,438137
09:47:02,29	0,681000	3,173007	-0,092990	0,246988	0,037970	-0,400001	-6,618686	0,249413	0,154714	-3,694174	5,870387	-1,438137	2,566404	3,139918	-0,830669	287,821030	-146,919449	11,384223	-6,625589	0,249977	0,154714	-23,284999	-513,920669	-1,428103	-6,625589	0,249977	0,154714	-23,284999	-513,920669	-1,428103
09:47:02,34	0,681000	3,173007	-0,092990	0,246988	0,037970	-0,400001	-6,625589	0,249977	0,154714	-3,661781	6,188077	-1,428103	2,553231	3,131905	-0,827249	287,665792	-146,851040	11,353393	-6,612063	0,257379	0,158134	-23,462772	-513,393582	-1,458934	-6,612063	0,257379	0,158134	-23,462772	-513,393582	-1,458934
09:47:02,39	0,681000	3,173007	-0,092990	0,246988	0,037970	-0,400001	-6,612063	0,257379	0,158134	-3,258509	5,653362	-1,458934	2,562806	3,133155	-0,829912	287,738814	-146,828582	11,376203	-6,617933	0,249712	0,155472	-23,315560	-513,601144	-1,436124	-6,617933	0,249712	0,155472	-23,315560	-513,601144	-1,436124
09:47:02,44	0,681000	3,173007	-0,092990	0,246988	0,037970	-0,400001	-6,617933	0,249712	0,155472	-3,713149	5,906589	-1,436124	2,564322	3,136017	-0,830753	287,644360	-146,872348	11,362435	-6,617933	0,249712	0,155472	-23,315560	-513,601144	-1,436124	-6,617933	0,249712	0,155472	-23,315560	-513,601144	-1,436124
09:47:02,49	0,681000	3,173007	-0,092990	0,246988	0,037970	-0,400001	-6,621170	0,249830	0,154630	-3,621885	6,134812	-1,449892	2,562534	3,133714	-0,829975	287,622521	-146,857769	11,366847	-6,621170	0,249830	0,154630	-23,233557	-513,626999	-1,449892	-6,621170	0,249830	0,154630	-23,233557	-513,626999	-1,449892
09:47:02,54	0,681000	3,173007	-0,092990	0,246988	0,037970	-0,400001	-6,618281	0,250227	0,155408	-3,602964	6,010795	-1,445480	2,557280	3,131744	-0,828418	287,636529	-146,859803	11,359645	-6,618281	0,250227	0,155408	-23,245775	-513,524242	-1,445480	-6,618281	0,250227	0,155408	-23,245775	-513,524242	-1,445480
09:47:02,59	0,681000	3,173007	-0,092990	0,246988	0,037970	-0,400001	-6,613948	0,253792	0,156965	-3,422816	5,772338	-1,452682	2,556687	3,131131	-0,833468	287,633305	-146,831310	11,363471	-6,613948	0,253792	0,156965	-23,345495	-513,422570	-1,452682	-6,613948	0,253792	0,156965	-23,345495	-513,422570	-1,452682
09:47:02,64	0,681000	3,173007	-0,092990	0,246988	0,037970	-0,400001	-6,613121	0,253999	0,151915	-3,435116	5,746362	-1,448856	2,563633	3,128187	-0,829168	287,557180	-146,807484	11,411615	-6,613121	0,253999	0,151915	-23,374044	-513,383610	-1,448856	-6,613121	0,253999	0,151915	-23,374044	-513,383610	-1,448856
09:47:02,69	0,681000	3,173007	-0,092990	0,246988	0,037970	-0,400001	-6,614044	0,246512	0,156215	-3,807029	5,872226	-1,400712	2,561223	3,135372	-0,828468	287,544900	-146,810349	11,363421	-6,614044	0,246512	0,156215	-23,158200	-513,330245	-1,400712	-6,614044	0,246512	0,156215	-23,158200	-513,330245	-1,400712
09:47:02,74	0,681000	3,173007	-0,092990	0,246988	0,037970	-0,400001	-6,619061	0,252191	0,156915	-3,503079	6,142312	-1,448906	2,559288	3,130425	-0,829268	287,454324	-146,808614	11,363826	-6,619061	0,252191	0,156915	-23,300083	-513,453994	-1,448906	-6,619061	0,252191	0,156915	-23,300083	-513,453994	-1,448906
09:47:02,79	0,681000	3,173007	-0,092990	0,246988	0,037970	-0,400001	-6,613810	0,251394	0,156115	-3,500763	5,948537	-1,448501	2,556369	3,130717	-0,827698	287,461342	-146,792101	11,387092	-6,613810	0,251394	0,156115	-23,235166	-513,235517	-1,448501	-6,613810	0,251394	0,156115	-23,235166	-513,235517	-1,448501
09:47:02,84	0,681000	3,173007	-0,092990	0,246988	0,037970	-0,400001	-6,612603	0,254068	0,157685	-3,379514	5,887964	-1,425235	2,566344	3,129079	-0,831591	287,522915	-146,787185	11,386314	-6,612603	0,254068	0,157685	-23,323841	-513,201359	-1,425235	-6,612603	0,254068	0,157685	-23,323841	-513,201359	-1,425235
09:47:02,89	0,681000	3,173007	-0,092990	0,246988	0,037970	-0,400001	-6,616172	0,244610	0,153792	-3,906355	6,022703	-1,426013	2,554517	3,130686	-0,829260	287,415560	-146,758216	11,408655	-6,616172	0,244610	0,153792	-23,108257	-513,346812	-1,426013	-6,616172	0,244610	0,153792	-23,108257	-513,346812	-1,426013
09:47:02,94	0,681000	3,173007	-0,092990	0,246988	0,037970	-0,400001	-6,611650	0,255656	0,156123	-3,303380	5,895033	-1,403672	2,563499	3,128180	-0,831563	287,471672	-146,739453	11,382190	-6,611650	0,255656	0,156123	-23,372384	-513,119531	-1,403672	-6,611650	0,255656	0,156123	-23,372384	-513,119531	-1,403672
09:47:02,99	0,681000	3,173007	-0,092990	0,246988	0,037970	-0,400001	-6,613971	0,246624	0,153820	-3,817362	5,976472	-1,430137	2,555571	3,126081	-0,830873	287,343662	-146,766597	11,346619	-6,613971	0,246624	0,153820	-23,177334	-513,220231	-1,430137	-6,613971	0,246624	0,153820	-23,177334	-513,220231	-1,430137
09:47:03,04	0,681000	3,173007	-0,092990	0,246988	0,037970	-0,400001	-6,608189	0,252441	0,154510	-3,427357	5,773120	-1,465708	2,559888	3,129769	-0,831212	287,422106	-146,691236	11,378797	-6,608189	0,252441	0,154510	-23,243977	-512,969731	-1,465708	-6,608189	0,252441	0,154510	-23,243977	-512,969731	-1,465708
09:47:03,09	0,681000	3,173007	-0,092990	0,246988	0,037970	-0,400001	-6,613542	0,250546	0,154171	-3,630393	6,021204	-1,433530	2,559143	3,130135	-0,829296	287,373364	-146,769626	11,375546	-6,613542	0,250546	0,154171	-23,298241	-513,141831	-1,433530	-6,613542	0,250546	0,154171	-23,298241	-513,141831	-1,433530
09:47:03,14	0,681000	3,173007	-0,092990	0,246988	0,037970	-0,400001	-6,613486	0,251375	0,156088	-3,495032	6,021317	-1,436781	2,554999	3,127486	-0,832018	287,372865	-146,802965	11,365341	-6,613486	0,251375	0,156088	-23,227948	-513,137334	-1,436781	-6,613486	0,251375	0,156088	-23,227948	-513,137334	-1,436781
09:47:03,19	0,681000	3,173007	-0,092990	0,246988	0,037970	-0,400001	-6,609120	0,253639	0,153365	-3,348193	5,778057	-1,446986	2,560902	3,131038	-0,828522	287,348667	-146,702959	11,387593	-6,609120	0,253639	0,153365	-23,258817	-513,037878	-1,446986	-6,609120	0,253639	0,153365	-23,258817	-513,037878	-1,446986
09:47:03,24	0,681000	3,173007	-0,092990	0,246988	0,037970	-0,400001	-6,615147	0,250302	0,156861	-3,596199	6,162423	-1,424734	2,555963	3,127565	-0,829412	287,314782	-146,736941	11,376336	-6,615147	0,250302	0,156861	-23,244909	-513,126636	-1,424734	-6,615147	0,250302	0,156861	-23,244909	-513,126636	-1,424734
09:47:03,29	0,681000	3,173007	-0,092990	0,246988	0,037970	-0,400001	-6,609670	0,252843	0,155971	-3,417687	5,889971	-1,435991	2,557301	3,123095	-0,832412	287,301053	-146,699739	11,374216	-6,609670	0,252843	0,155971	-23,265878	-512,969140	-1,435991	-6,609670	0,252843	0,155971	-23,265878	-512,969140	-1,435991
09:47:03,34	0,681000	3,173007	-0,092990	0,246988	0,037970	-0,400001	-6,606468	0,249450	0,152971	-3,619506	5,753927	-1,438111	2,561355	3,128843	-0,830892	287,281911	-146,705549	11,365165	-6,606468	0,249450	0,152971	-23,201300	-512,853780	-1,438111	-6,606468	0,249450	0,152971	-23,201300	-512,853780	-1,438111
09:47:03,39	0,681000	3,173007	-0,092990	0,246988	0,037970	-0,400001	-6,613473	0,248812	0,154491	-3,638034	6,131878	-1,447162	2,554179	3,126560	-0,831294	287,232081	-146,715848	11,378549	-6,613473	0,248812	0,154491	-23,169815	-513,025750	-1,447162	-6,613473	0,248812	0,154491	-23,169815	-513,025750	-1,447162
09:47:03,44	0,681000	3,173007	-0,092990	0,246988	0,037970	-0,400001	-6,607908	0,253886	0,154090	-3,340396	5,880523	-1,433778	2,560651	3,121716	-0,834396	287,226832	-146,741517	11,350997	-6,607908	0,253886	0,154090	-23,270419	-512,840284	-1,433778	-6,607908	0,253886	0,154090	-23,270419	-512,840284	-1,433778
09:47:03,49	0,681000	3,173007	-0,092990	0,246988	0,037970	-0,400001	-6,606949	0,245859	0,150987	-3,732914	5,822344	-1,461330	2,557617	3,127821	-0,830940	287,169380	-146,660394	11,371845	-6,606949	0,245859	0,150987	-23,032865	-512,823147	-1,461330	-6,606949	0,245859	0,150987	-23,032865	-512,823147	-1,461330
09:47:03,54	0,681000	3,173007	-0,092990	0,246988	0,037970	-0,400001	-6,610719	0,251538	0,154443	-3,479122	6,108729	-1,440482	2,556485	3,122805	-0,831691	287,192117	-146,700273	11,365006	-6,610719	0,251538	0,154443	-23,224893	-512,832750	-1,440482	-6,610719	0,251538	0,154443	-23,224893	-512,832750	-1,440482
09:47:03,59	0,681000	3,173007	-0,092990	0,246988	0,037970	-0,400001	-6,605809	0,250011	0,153692	-3,535384	5,813743	-1,447321	2,559486	3,127471	-0,830510	287,218723	-146,665036	11,390579	-6,611350	0,249745	0,154873	-23,198025	-512,894513	-1,421748	-6,611350	0,249745	0,154873	-23,198025	-512,894513	-1,421748
09:47:03,64	0,681000	3,173007	-0,092990	0,246988	0,037970	-0,400001	-6,611350	0,249745	0,154873	-3,593020	6,096465	-1,421748	2,555240	3,123817	-0,830169	287,168768	-146,730705	11,343900	-6,611350	0,249745	0,154873	-23,198025	-512,894513	-1,421748	-6,611350	0,249745	0,154873	-23,198025	-512,894513	-1,421748
09:47:03,69	0,681000	3,173007	-0,092990	0,246988	0,037970	-0,400001	-6,606063	0,251595	0,155214	-3,414968	5,831964	-1,468427	2,557089	3,122998	-0,832069	287,181172	-146,638033	11,386856	-6,606063	0,251595	0,155214	-23,165203	-512,743978	-1,468427	-6,606063	0,251595	0,155214	-23,165203	-512,743978	-1,468427
09:47:03,74	0,681000	3,173007	-0,092990	0,246988	0,037970	-0,400001	-6,606278	0,249584	0,153314	-3,605992	5,878764	-1,425471	2,556945	3,123990	-0,833251	287,140605	-146,696465	11,395933	-6,606278	0,249584	0,153314	-23,198373	-512,714095	-1,425471	-6,606278	0,249584	0,153314	-23,198373	-512,714095	-1,425471
09:47:03,79	0,681000	3,173007	-0,092990	0,246988	0,037970	-0,400001	-6,607065	0,250205	0,152132	-3,502856	5,925595	-1,416394	2,557444	3,129065	-0,832525	287,078192	-146,605297	11,395047	-6,607065	0,250205	0,152132	-23,143921	-512,729030	-1,416394	-6,607065	0,250205	0,152132	-23,143921	-512,729030	-1,416394
09:47:03,84	0,681000	3,173007	-0,092990	0,246988	0,037970	-0,400001	-6,611710	0,252311	0,152858	-3,441097	6,266768	-1,417280	2,553972	3,121129	-0,833281	287,104887	-146,663668	11,367360	-6,611710	0,252311	0,152858	-23,247474	-512,752485	-1,417280	-6,611710	0,252311	0,152858	-23,247474	-512,752485	-1,417280
09:47:03,89	0,681000	3,173007	-0,092990	0,246988	0,037970	-0,400001	-6,603101	0,251350	0,152102	-3,453864	5,766784	-1,444967	2,557400	3,131795	-0,833703	287,067887	-146,605468	11,401107	-6,614052	0,253714	0,151680	-23,279356	-512,805714	-1,411220	-6,614052	0,253714	0,151680	-23,279356	-512,805714	-1,411220
09:47:03,94	0,681000	3,173007	-0,092990	0,246988	0,037970	-0,400001	-6,614052	0,253714	0,151680	-3,362834	6,397398	-1,411220	2,553276	3,121388	-0,832144	287,055191	-146,670727	11,362025	-6,602977	0,252082	0,153239	-23,173251	-512,533857	-1,450302	-6,602977	0,252082	0,153239	-23,173251	-512,533857	-1,450302
09:47:03,99	0,681000	3,173007	-0,092990	0,246988	0,037970	-0,400001	-6,602977	0,252082	0,153239	-3,384820	5,799856	-1,450302	2,552675	3,121460	-0,831751	287,032487	-146,616144	11,383056	-6,602739	0,252638	0,153632	-23,223909	-512,480589	-1,429271	-6,602739	0,252638	0,153632	-23,223909	-512,480589	-1,429271
09:47:04,04	0,681000	3,173007	-0,092990	0,246988	0,037970	-0,400001	-6,602739	0,252638	0,153632	-3,391814	5,834419	-1,429271	2,559149	3,115306	-0,831730	287,015603	-146,625406	11,373436	-6,602739	0,252638	0,153632	-23,223909	-512,480589	-1,429271	-6,602739	0,252638	0,153632	-23,223909	-512,480589	-1,429271
09:47:04,09	0,681000	3,173007	-0,092990	0,246988	0,037970	-0,400001	-6,600647	0,243954	0,153653	-3,826905	5,735635	-1,438891	2,556019	3,120400	-0,830640	286,931205	-146,602711	11,360046	-6,603494	0,249212	0,154743	-23,094108	-512,406162	-1,452281	-6,603494	0,249212	0,154743	-23,094108	-512,406162	-1,452281
09:47:04,14	0,681000	3,173007	-0,092990	0,246988	0,037970	-0,400001	-6,603494	0,249212	0,154743	-3,530970	5,968098	-1,452281	2,560309	3,119845	-0,834470	287,007458	-146,575875	11,377647	-6,605158	0,245219	0,150913	-23,049664	-512,502872	-1,434680	-6,605158	0,245219	0,150913	-23,049664	-512,502872	-1,434680
09:47:04,19	0,681000	3,173007	-0,092990	0,246988	0,037970	-0,400001	-6,605158	0,245219	0,150913	-3,799965	6,001997	-1,434680	2,554210	3,124418	-0,835298	286,926386	-146,575615	11,397997	-6,605158	0,245219	0,150913	-23,049664	-512,502872	-1,434680	-6,605158	0,245219	0,150913	-23,049664	-512,502872	-1,434680
09:47:04,24	0,681000	3,173007	-0,092990	0,246988	0,037970	-0,400001	-6,606068	0,252787	0,150085	-3,366110	6,119696	-1,414330	2,554916	3,117979	-0,833704	286,988386	-146,662239	11,373401	-6,606068	0,252787	0,150085	-23,209909	-512,456666	-1,414330	-6,606068	0,252787	0,150085	-23,209909	-512,456666	-1,414330
09:47:04,29	0,681000	3,173007	-0,092990	0,246988	0,037970	-0,400001	-6,600845	0,248957	0,151679	-3,521285	5,751094	-1,438926	2,560750	3,122264	-0,834113	286,944756	-146,575356	11,388215	-6,607473	0,246047	0,151271	-23,040707	-512,509659	-1,424111	-6,607473	0,246047	0,151271	-23,040707	-512,509659	-1,424111
09:47:04,34	0,681000	3,173007	-0,092990	0,246988	0,037970	-0,400001	-6,607473	0,246047	0,151271	-3,726001	6,176941	-1,424111	2,553074	3,120326	-0,831407	286,948170	-146,644646	11,368165	-6,601957	0,251726	0,153976	-23,132890	-512,401087	-1,444162	-6,601957	0,251726	0,153976	-23,132890	-512,401087	-1,444162
09:47:04,39	0,681000	3,173007	-0,092990	0,246988	0,037970	-0,400001	-6,601957	0,251726	0,153976	-3,372415	5,852506	-1,444162	2,555548	3,116337	-0,829466	286,952206	-146,551209	11,335855	-6,601957	0,251726	0,153976	-23,132890	-512,401087	-1,444162	-6,601957	0,251726	0,153976	-23,132890	-512,401087	-1,444162
09:47:04,44	0,681000	3,173007	-0,092990	0,246988	0,037970	-0,400001	-6,599739	0,247588	0,155917	-3,670498	5,780424	-1,476472	2,547065	3,119632	-0,831825	286,859488	-146,543534	11,390809	-6,599739	0,247588	0,155917	-23,106184	-512,299102	-1,476472	-6,599739	0,247588	0,155917	-23,106184	-512,299102	-1,476472
09:47:04,49	0,681000	3,173007	-0,092990	0,246988	0,037970	-0,400001	-6,598352	0,256582	0,153558	-3,163104	5,792407	-1,421518	2,554729	3,116638	-0,835290	286,879696	-146,597267	11,391869	-6,598352	0,256582	0,153558	-23,304811	-512,178198	-1,421518	-6,598352	0,256582	0,153558	-23,304811	-512,178198	-1,421518
09:47:04,54	0,681000	3,173007	-0,092990	0,246988	0,037970	-0,400001	-6,599591	0,248449	0,150093	-3,549624	5,812467	-1,420458	2,560010	3,127082	-0,834180	286,893313	-146,602201	11,359441	-6,611276	0,249097	0,151203	-23,072547	-512,579309	-1,452886	-6,611276	0,249097	0,151203	-23,072547	-512,579309	-1,452886
09:47:04,59	0,681000	3,173007	-0,092990	0,246988	0,037970	-0,400001	-6,611276	0,249097	0,151203	-3,518460	6,405822	-1,452886	2,557110	3,117065	-0,832984	286,864413	-146,539728	11,363870	-6,611276	0,249097	0,151203	-23,072547	-512,579309	-1,452886	-6,611276	0,249097	0,151203	-23,072547	-512,579309	-1,452886
09:47:04,64	0,681000	3,173007	-0,092990	0,246988	0,037970	-0,400001	-6,601151	0,246600	0,152399	-3,687961	5,935605	-1,448457	2,553997	3,121828	-0,831060	286,806963	-146,559074	11,406445	-6,603719	0,251677	0,154323	-23,135103	-512,282717	-1,405882	-6,603719	0,251677	0,154323	-23,135103	-512,282717	-1,405882
09:47:04,69	0,681000	3,173007	-0,092990	0,246988	0,037970	-0,400001	-6,603719	0,251677	0,154323	-3,378453	6,109229	-1,405882	2,558825	3,120151	-0,836858	286,866904	-146,560855	11,395350	-6,604681	0,246657	0,148526	-23,030504	-512,361004	-1,416977	-6,604681	0,246657	0,148526	-23,030504	-512,361004	-1,416977
09:47:04,74	0,681000	3,173007	-0,092990	0,246988	0,037970	-0,400001	-6,604681	0,246657	0,148526	-3,667915	6,106439	-1,416977	2,555785	3,117182	-0,833016	286,820116	-146,612288	11,352118	-6,604681	0,246657	0,148526	-23,030504	-512,361004	-1,416977	-6,604681	0,246657	0,148526	-23,030504	-512,361004	-1,416977
09:47:04,79	0,681000	3,173007	-0,092990	0,246988	0,037970	-0,400001	-6,600590	0,247806	0,152367	-3,540247	5,908497	-1,460209	2,558711	3,126824	-0,834991	286,820986	-146,554731	11,360725	-6,600590	0,247806	0,152367	-22,993008	-512,237783	-1,460209	-6,600590	0,247806	0,152367	-22,993008	-512,237783	-1,460209
09:47:04,84	0,681000	3,173007	-0,092990	0,246988	0,037970	-0,400001	-6,610402	0,250093	0,150392	-3,471603	6,446784	-1,451602	2,549210	3,116537	-0,834606	286,754576	-146,547529	11,354602	-6,610402	0,250093	0,150392	-23,103895	-512,469795	-1,451602	-6,610402	0,250093	0,150392	-23,103895	-512,469795	-1,451602
09:47:04,89	0,681000	3,173007	-0,092990	0,246988	0,037970	-0,400001	-6,596743	0,253177	0,150777	-3,284244	5,797618	-1,457725	2,562226	3,121700	-0,831847	286,788928	-146,534471	11,389919	-6,596743	0,253177	0,150777	-23,158664	-512,046712	-1,457725	-6,596743	0,253177	0,150777	-23,158664	-512,046712	-1,457725
09:47:04,94	0,681000	3,173007	-0,092990	0,246988	0,037970	-0,400001	-6,607723	0,244487	0,153537	-3,764650	6,345349	-1,422407	2,551582	3,119508	-0,831488	286,779779	-146,590610	11,361607	-6,607723	0,244487	0,153537	-22,956842	-512,360899	-1,422407	-6,607723	0,244487	0,153537	-22,956842	-512,360899	-1,422407
09:47:04,99	0,681000	3,173007	-0,092990	0,246988	0,037970	-0,400001	-6,600502	0,252609	0,153895	-3,289102	5,949735	-1,450720	2,555137	3,113882	-0,835725	286,753090	-146,495930	11,391497	-6,597407	0,246716	0,149658	-23,031395	-512,037232	-1,420830	-6,597407	0,246716	0,149658	-23,031395	-512,037232	-1,420830
09:47:05,04	0,681000	3,173007	-0,092990	0,246988	0,037970	-0,400001	-6,597407	0,246716	0,149658	-3,664150	5,859252	-1,420830	2,553306	3,120060	-0,835006	286,765085	-146,588953	11,344951	-6,597407	0,246716	0,149658	-23,031395	-512,037232	-1,420830	-6,597407	0,246716	0,149658	-23,031395	-512,037232	-1,420830
09:47:05,09	0,681000	3,173007	-0,092990	0,246988	0,037970	-0,400001	-6,601843	0,251392	0,150377	-3,346460	6,032983	-1,467376	2,558682	3,121260	-0,836530	286,781037	-146,509016	11,373607	-6,601843	0,251392	0,150377	-23,080734	-512,211664	-1,467376	-6,601843	0,251392	0,150377	-23,080734	-512,211664	-1,467376
09:47:05,14	0,681000	3,173007	-0,092990	0,246988	0,037970	-0,400001	-6,605569	0,247336	0,148853	-3,634559	6,252922	-1,438720	2,553878	3,114648	-0,835352	286,740086	-146,565279	11,384234	-6,597442	0,248190	0,150031	-23,003887	-512,061547	-1,428093	-6,597442	0,248190	0,150031	-23,003887	-512,061547	-1,428093
09:47:05,19	0,681000	3,173007	-0,092990	0,246988	0,037970	-0,400001	-6,597442	0,248190	0,150031	-3,520962	5,837612	-1,428093	2,556016	3,120798	-0,836981	286,631465	-146,491866	11,385129	-6,603837	0,249414	0,148402	-23,045588	-512,100240	-1,427197	-6,603837	0,249414	0,148402	-23,045588	-512,100240	-1,427197
09:47:05,24	0,681000	3,173007	-0,092990	0,246988	0,037970	-0,400001	-6,603837	0,249414	0,148402	-3,466583	6,300926	-1,427197	2,556023	3,120539	-0,835046	286,636243	-146,514531	11,368604	-6,603615	0,249278	0,150337	-23,024752	-512,109845	-1,443722	-6,603615	0,249278	0,150337	-23,024752	-512,109845	-1,443722
09:47:05,29	0,681000	3,173007	-0,092990	0,246988	0,037970	-0,400001	-6,603615	0,249278	0,150337	-3,456404	6,273947	-1,443722	2,555681	3,116410	-0,834596	286,724878	-146,469514	11,373035	-6,603615	0,249278	0,150337	-23,024752	-512,109845	-1,443722	-6,603615	0,249278	0,150337	-23,024752	-512,109845	-1,443722
09:47:05,34	0,681000	3,173007	-0,092990	0,246988	0,037970	-0,400001	-6,599869	0,247510	0,150787	-3,631677	6,024886	-1,439292	2,552031	3,116470	-0,835789	286,697348	-146,541271	11,361433	-6,599869	0,247510	0,150787	-23,061186	-512,064819	-1,439292	-6,599869	0,247510	0,150787	-23,061186	-512,064819	-1,439292
09:47:05,39	0,681000	3,173007	-0,092990	0,246988	0,037970	-0,400001	-6,598096	0,250700	0,149594	-3,389855	5,920644	-1,450894	2,560133	3,119593	-0,834250	286,631840	-146,526436	11,382889	-6,598096	0,250700	0,149594	-23,069829	-512,029867	-1,450894	-6,598096	0,250700	0,149594	-23,069829	-512,029867	-1,450894
09:47:05,44	0,681000	3,173007	-0,092990	0,246988	0,037970	-0,400001	-6,604851	0,245246	0,151133	-3,653587	6,336064	-1,429438	2,555470	3,115660	-0,838507	286,647777	-146,511686	11,384399	-6,604851	0,245246	0,151133	-22,905375	-512,144731	-1,429438	-6,604851	0,245246	0,151133	-22,905375	-512,144731	-1,429438
09:47:05,49	0,681000	3,173007	-0,092990	0,246988	0,037970	-0,400001	-6,599114	0,247318	0,146876	-3,566562	6,031319	-1,427928	2,547703	3,116775	-0,838152	286,584805	-146,464372	11,399704	-6,599114	0,247318	0,146876	-22,981037	-511,999130	-1,427928	-6,599114	0,247318	0,146876	-22,981037	-511,999130	-1,427928
09:47:05,54	0,681000	3,173007	-0,092990	0,246988	0,037970	-0,400001	-6,596196	0,254601	0,147231	-3,197335	5,957782	-1,412623	2,559026	3,119978	-0,837750	286,655903	-146,482380	11,371513	-6,596196	0,254601	0,147231	-23,183526	-511,843614	-1,412623	-6,596196	0,254601	0,147231	-23,183526	-511,843614	-1,412623
09:47:05,59	0,681000	3,173007	-0,092990	0,246988	0,037970	-0,400001	-6,604631	0,246397	0,147633	-3,643898	6,325817	-1,440814	2,555861	3,116199	-0,837756	286,553716	-146,498041	11,409719	-6,599776	0,247248	0,147627	-22,943978	-511,928401	-1,402608	-6,599776	0,247248	0,147627	-22,943978	-511,928401	-1,402608
09:47:05,64	0,681000	3,173007	-0,092990	0,246988	0,037970	-0,400001	-6,599776	0,247248	0,147627	-3,534974	6,154044	-1,402608	2,553652	3,112285	-0,835813	286,615857	-146,539212	11,352320	-6,599776	0,247248	0,147627	-22,943978	-511,928401	-1,402608	-6,599776	0,247248	0,147627	-22,943978	-511,928401	-1,402608
09:47:05,69	0,681000	3,173007	-0,092990	0,246988	0,037970	-0,400001	-6,595282	0,247205	0,149570	-3,532657	5,845950	-1,460007	2,560768	3,118488	-0,837741	286,637602	-146,470738	11,381839	-6,595282	0,247205	0,149570	-22,938237	-511,883708	-1,460007	-6,595282	0,247205	0,149570	-22,938237	-511,883708	-1,460007
09:47:05,74	0,681000	3,173007	-0,092990	0,246988	0,037970	-0,400001	-6,604212	0,244143	0,147642	-3,762035	6,325720	-1,430487	2,551710	3,118023	-0,836647	286,522406	-146,450482	11,371682	-6,604212	0,244143	0,147642	-22,927276	-512,104950	-1,430487	-6,604212	0,244143	0,147642	-22,927276	-512,104950	-1,430487
09:47:05,79	0,681000	3,173007	-0,092990	0,246988	0,037970	-0,400001	-6,599281	0,251755	0,148736	-3,326160	6,179169	-1,440645	2,548158	3,114645	-0,835856	286,501365	-146,437624	11,390094	-6,594579	0,253142	0,149528	-23,126315	-511,715124	-1,422233	-6,594579	0,253142	0,149528	-23,126315	-511,715124	-1,422233
09:47:05,85	0,681000	3,173007	-0,092990	0,246988	0,037970	-0,400001	-6,594579	0,253142	0,149528	-3,254634	5,959326	-1,422233	2,557036	3,107771	-0,837736	286,520770	-146,473654	11,404935	-6,594579	0,253142	0,149528	-23,126315	-511,715124	-1,422233	-6,594579	0,253142	0,149528	-23,126315	-511,715124	-1,422233
09:47:05,89	0,681000	3,173007	-0,092990	0,246988	0,037970	-0,400001	-6,593643	0,254690	0,149518	-3,136161	5,895049	-1,428639	2,546350	3,114608	-0,835865	286,495860	-146,478352	11,383688	-6,593643	0,254690	0,149518	-23,129288	-511,705912	-1,428639	-6,593643	0,254690	0,149518	-23,129288	-511,705912	-1,428639
09:47:05,95	0,681000	3,173007	-0,092990	0,246988	0,037970	-0,400001	-6,593643	0,254690	0,149518	-3,136161	5,895049	-1,428639	2,555793	3,118672	-0,834718	286,491148	-146,423547	11,367649	-6,593643	0,254690	0,149518	-23,129288	-511,705912	-1,428639	-6,593643	0,254690	0,149518	-23,129288	-511,705912	-1,428639
09:47:06,00	0,681000	3,173007	-0,092990	0,246988	0,037970	-0,400001	-6,591984	0,243502	0,147209	-3,735040	5,836713	-1,445043	2,555210	3,107577	-0,838174	286,480224	-146,449558	11,367284	-6,591984	0,243502	0,147209	-22,849933	-511,634008	-1,445043	-6,591984	0,243502	0,147209	-22,849933	-511,634008	-1,445043
09:47:06,05	0,681000	3,173007	-0,092990	0,246988	0,037970	-0,400001	-6,608086	0,243639	0,150800	-3,657822	6,355590	-1,404846	2,563142	3,121591	-0,834583	286,720975	-146,669491	11,407481	-6,608086	0,243639	0,150800	-22,783472	-512,379192	-1,404846	-6,608086	0,243639	0,150800	-22,783472	-512,379192	-1,404846
09:47:06,10	0,691005	3,173038	-0,092986	0,246978	0,037985	-0,399991	-6,608086	0,243639	0,150800	-3,657822	6,355590	-1,404846	2,801783	3,513980	-0,853051	306,936420	-158,755394	11,354474	-7,067225	0,233165	0,132332	-22,146943	-548,096410	-1,457852	-7,067225	0,233165	0,132332	-22,146943	-548,096410	-1,457852
09:47:06,15	0,691005	3,173038	-0,092986	0,246978	0,037985	-0,399991	-7,067225	0,233165	0,132332	-3,843494	6,680789	-1,457852	2,784853	3,499318	-0,850969	306,272452	-158,342329	11,377852	-7,046062	0,240495	0,134414	-22,366933	-546,754042	-1,434474	-7,046062	0,240495	0,134414	-22,366933	-546,754042	-1,434474
09:47:06,20	0,691005	3,173038	-0,092986	0,246978	0,037985	-0,399991	-7,046062	0,240495	0,134414	-3,488063	6,361852	-1,434474	2,790877	3,498474	-0,853023	305,989186	-158,134505	11,389587	-7,046062	0,240495	0,134414	-22,366933	-546,754042	-1,434474	-7,046062	0,240495	0,134414	-22,366933	-546,754042	-1,434474
09:47:06,25	0,691005	3,173038	-0,092986	0,246978	0,037985	-0,399991	-7,048343	0,234856	0,132360	-3,819623	6,829694	-1,422740	2,775711	3,484436	-0,850452	305,669801	-157,947557	11,334448	-7,028603	0,240971	0,134931	-22,420105	-545,572082	-1,477879	-7,028603	0,240971	0,134931	-22,420105	-545,572082	-1,477879
09:47:06,30	0,691005	3,173038	-0,092986	0,246978	0,037985	-0,399991	-7,028603	0,240971	0,134931	-3,503867	6,173282	-1,477879	2,780734	3,480383	-0,853573	305,491147	-157,802367	11,396398	-7,028603	0,240971	0,134931	-22,420105	-545,572082	-1,477879	-7,028603	0,240971	0,134931	-22,420105	-545,572082	-1,477879
09:47:06,35	0,691005	3,173038	-0,092986	0,246978	0,037985	-0,399991	-7,027605	0,234595	0,131810	-3,871836	6,348700	-1,415929	2,780485	3,480803	-0,849801	305,340018	-157,740696	11,339509	-7,027605	0,234595	0,131810	-22,287549	-545,318320	-1,415929	-7,027605	0,234595	0,131810	-22,287549	-545,318320	-1,415929
09:47:06,40	0,691005	3,173038	-0,092986	0,246978	0,037985	-0,399991	-7,027845	0,235021	0,135582	-3,827549	6,522863	-1,472818	2,777854	3,482982	-0,851416	305,190561	-157,645861	11,369160	-7,027845	0,235021	0,135582	-22,276671	-545,162947	-1,472818	-7,027845	0,235021	0,135582	-22,276671	-545,162947	-1,472818
09:47:06,45	0,691005	3,173038	-0,092986	0,246978	0,037985	-0,399991	-7,028416	0,238389	0,133967	-3,659807	6,729397	-1,443167	2,772240	3,471716	-0,850293	304,991629	-157,582400	11,379603	-7,028416	0,238389	0,133967	-22,373327	-545,001223	-1,443167	-7,028416	0,238389	0,133967	-22,373327	-545,001223	-1,443167
09:47:06,50	0,691005	3,173038	-0,092986	0,246978	0,037985	-0,399991	-7,015852	0,237618	0,135090	-3,655385	6,280118	-1,432724	2,770481	3,471633	-0,848391	304,968543	-157,529067	11,341314	-7,014901	0,239099	0,136992	-22,382283	-544,392416	-1,471013	-7,014901	0,239099	0,136992	-22,382283	-544,392416	-1,471013
09:47:06,55	0,691005	3,173038	-0,092986	0,246978	0,037985	-0,399991	-7,014901	0,239099	0,136992	-3,613021	6,277307	-1,471013	2,775693	3,472798	-0,848772	304,910717	-157,458772	11,384226	-7,014901	0,239099	0,136992	-22,382283	-544,392416	-1,471013	-7,014901	0,239099	0,136992	-22,382283	-544,392416	-1,471013
09:47:06,60	0,691005	3,173038	-0,092986	0,246978	0,037985	-0,399991	-7,018516	0,235168	0,136611	-3,849387	6,550518	-1,428100	2,769468	3,471488	-0,850050	304,717335	-157,364166	11,359681	-7,018516	0,235168	0,136611	-22,310080	-544,402989	-1,428100	-7,018516	0,235168	0,136611	-22,310080	-544,402989	-1,428100
09:47:06,65	0,691005	3,173038	-0,092986	0,246978	0,037985	-0,399991	-7,014269	0,239904	0,135333	-3,588354	6,544461	-1,452646	2,771908	3,465357	-0,849234	304,717244	-157,299755	11,370451	-7,010180	0,234725	0,136149	-22,339328	-543,935012	-1,441876	-7,010180	0,234725	0,136149	-22,339328	-543,935012	-1,441876
09:47:06,70	0,691005	3,173038	-0,092986	0,246978	0,037985	-0,399991	-7,010180	0,234725	0,136149	-3,913377	6,364082	-1,441876	2,769232	3,469602	-0,848159	304,566497	-157,269872	11,372470	-7,010180	0,234725	0,136149	-22,339328	-543,935012	-1,441876	-7,010180	0,234725	0,136149	-22,339328	-543,935012	-1,441876
09:47:06,75	0,691005	3,173038	-0,092986	0,246978	0,037985	-0,399991	-7,012517	0,239166	0,137224	-3,632996	6,631121	-1,439857	2,771118	3,462578	-0,851204	304,590447	-157,206100	11,399630	-7,012517	0,239166	0,137224	-22,407498	-543,851462	-1,439857	-7,012517	0,239166	0,137224	-22,407498	-543,851462	-1,439857
09:47:06,80	0,691005	3,173038	-0,092986	0,246978	0,037985	-0,399991	-7,012971	0,238186	0,136804	-3,701089	6,744180	-1,441657	2,770307	3,469505	-0,848579	304,497611	-157,210271	11,370670	-7,012971	0,238186	0,136804	-22,398720	-543,774031	-1,441657	-7,012971	0,238186	0,136804	-22,398720	-543,774031	-1,441657
09:47:06,85	0,691005	3,173038	-0,092986	0,246978	0,037985	-0,399991	-7,012971	0,238186	0,136804	-3,701089	6,744180	-1,441657	2,765445	3,463552	-0,846275	304,396875	-157,178969	11,369582	-7,012971	0,238186	0,136804	-22,398720	-543,774031	-1,441657	-7,012971	0,238186	0,136804	-22,398720	-543,774031	-1,441657
09:47:06,90	0,691005	3,173038	-0,092986	0,246978	0,037985	-0,399991	-7,005384	0,239420	0,139108	-3,613698	6,452580	-1,442745	2,769689	3,461798	-0,842774	304,411181	-157,100017	11,346082	-7,005988	0,234867	0,142609	-22,363028	-543,458999	-1,466245	-7,005988	0,234867	0,142609	-22,363028	-543,458999	-1,466245
09:47:06,95	0,691005	3,173038	-0,092986	0,246978	0,037985	-0,399991	-7,005988	0,234867	0,142609	-3,925958	6,511033	-1,466245	2,765916	3,463815	-0,845553	304,312696	-157,107012	11,348208	-7,005988	0,234867	0,142609	-22,363028	-543,458999	-1,466245	-7,005988	0,234867	0,142609	-22,363028	-543,458999	-1,466245
09:47:07,00	0,691005	3,173038	-0,092986	0,246978	0,037985	-0,399991	-7,005848	0,239144	0,139830	-3,648251	6,585551	-1,464119	2,763492	3,452175	-0,848223	304,247843	-157,069814	11,393151	-7,005848	0,239144	0,139830	-22,421070	-543,373500	-1,464119	-7,005848	0,239144	0,139830	-22,421070	-543,373500	-1,464119
09:47:07,05	0,691005	3,173038	-0,092986	0,246978	0,037985	-0,399991	-6,994555	0,235423	0,137160	-3,841515	6,073109	-1,419176	2,761693	3,463675	-0,845570	304,255225	-157,068995	11,368656	-6,994555	0,235423	0,137160	-22,322260	-542,999488	-1,419176	-6,994555	0,235423	0,137160	-22,322260	-542,999488	-1,419176
09:47:07,10	0,691005	3,173038	-0,092986	0,246978	0,037985	-0,399991	-7,003615	0,242731	0,139813	-3,465929	6,538221	-1,443670	2,767557	3,458419	-0,847499	304,213579	-157,014066	11,372252	-7,003615	0,242731	0,139813	-22,520306	-543,245549	-1,443670	-7,003615	0,242731	0,139813	-22,520306	-543,245549	-1,443670
09:47:07,15	0,691005	3,173038	-0,092986	0,246978	0,037985	-0,399991	-7,001995	0,235025	0,137884	-3,893410	6,517529	-1,440075	2,762103	3,453057	-0,845603	304,127277	-157,032112	11,340598	-7,001995	0,235025	0,137884	-22,342834	-543,139097	-1,440075	-7,001995	0,235025	0,137884	-22,342834	-543,139097	-1,440075
09:47:07,20	0,691005	3,173038	-0,092986	0,246978	0,037985	-0,399991	-6,994625	0,237066	0,139780	-3,728451	6,199969	-1,471729	2,758018	3,459808	-0,843661	304,135015	-156,949022	11,381055	-6,998428	0,243980	0,141722	-22,597198	-542,944013	-1,431272	-6,998428	0,243980	0,141722	-22,597198	-542,944013	-1,431272
09:47:07,25	0,691005	3,173038	-0,092986	0,246978	0,037985	-0,399991	-6,998428	0,243980	0,141722	-3,444779	6,432609	-1,431272	2,766209	3,458279	-0,845210	304,104914	-156,940541	11,383767	-6,998428	0,243980	0,141722	-22,597198	-542,944013	-1,431272	-6,998428	0,243980	0,141722	-22,597198	-542,944013	-1,431272
09:47:07,30	0,691005	3,173038	-0,092986	0,246978	0,037985	-0,399991	-6,994990	0,240907	0,139768	-3,538893	6,344596	-1,405586	2,758960	3,455294	-0,845616	304,023563	-156,960501	11,406741	-6,994990	0,240907	0,139768	-22,450105	-542,762115	-1,405586	-6,994990	0,240907	0,139768	-22,450105	-542,762115	-1,405586
09:47:07,35	0,691005	3,173038	-0,092986	0,246978	0,037985	-0,399991	-6,994990	0,240907	0,139768	-3,538893	6,344596	-1,405586	2,764822	3,458104	-0,846831	303,990446	-156,889864	11,367907	-7,000355	0,237235	0,138552	-22,397410	-542,840289	-1,444420	-7,000355	0,237235	0,138552	-22,397410	-542,840289	-1,444420
09:47:07,40	0,691005	3,173038	-0,092986	0,246978	0,037985	-0,399991	-6,995400	0,241231	0,143609	-3,556547	6,468480	-1,419060	2,758884	3,455811	-0,841774	303,951983	-156,879338	11,393267	-6,995400	0,241231	0,143609	-22,493187	-542,670405	-1,419060	-6,995400	0,241231	0,143609	-22,493187	-542,670405	-1,419060
09:47:07,45	0,691005	3,173038	-0,092986	0,246978	0,037985	-0,399991	-6,995400	0,241231	0,143609	-3,556547	6,468480	-1,419060	2,762427	3,450482	-0,844512	303,921507	-156,820422	11,353349	-6,995400	0,241231	0,143609	-22,493187	-542,670405	-1,419060	-6,995400	0,241231	0,143609	-22,493187	-542,670405	-1,419060
09:47:07,50	0,691005	3,173038	-0,092986	0,246978	0,037985	-0,399991	-6,992556	0,235498	0,140871	-3,890439	6,376476	-1,458978	2,760980	3,454390	-0,844180	303,814755	-156,841225	11,368443	-6,992556	0,235498	0,140871	-22,377052	-542,539204	-1,458978	-6,992556	0,235498	0,140871	-22,377052	-542,539204	-1,458978
09:47:07,55	0,691005	3,173038	-0,092986	0,246978	0,037985	-0,399991	-6,995217	0,238705	0,141203	-3,652280	6,596888	-1,443884	2,761767	3,453105	-0,846461	303,893471	-156,795223	11,380131	-6,994499	0,237382	0,138923	-22,434767	-542,553791	-1,432196	-6,994499	0,237382	0,138923	-22,434767	-542,553791	-1,432196
09:47:07,60	0,691005	3,173038	-0,092986	0,246978	0,037985	-0,399991	-6,994499	0,237382	0,138923	-3,800309	6,514346	-1,432196	2,753325	3,449615	-0,842254	303,799173	-156,848760	11,340933	-6,994499	0,237382	0,138923	-22,434767	-542,553791	-1,432196	-6,994499	0,237382	0,138923	-22,434767	-542,553791	-1,432196
09:47:07,65	0,691005	3,173038	-0,092986	0,246978	0,037985	-0,399991	-6,993921	0,235928	0,141604	-3,828950	6,581460	-1,427638	2,762738	3,451878	-0,843779	303,785871	-156,787339	11,384689	-6,993921	0,235928	0,141604	-22,349261	-542,441370	-1,427638	-6,993921	0,235928	0,141604	-22,349261	-542,441370	-1,427638
09:47:07,70	0,691005	3,173038	-0,092986	0,246978	0,037985	-0,399991	-6,993921	0,235928	0,141604	-3,828950	6,581460	-1,427638	2,753788	3,454124	-0,843867	303,722723	-156,757622	11,336678	-6,993921	0,235928	0,141604	-22,349261	-542,441370	-1,427638	-6,993921	0,235928	0,141604	-22,349261	-542,441370	-1,427638
09:47:07,75	0,691005	3,173038	-0,092986	0,246978	0,037985	-0,399991	-6,991391	0,244801	0,141516	-3,361700	6,519423	-1,475649	2,759698	3,444362	-0,848044	303,728720	-156,780264	11,396148	-6,991391	0,244801	0,141516	-22,578564	-542,304767	-1,475649	-6,991391	0,244801	0,141516	-22,578564	-542,304767	-1,475649
09:47:07,80	0,691005	3,173038	-0,092986	0,246978	0,037985	-0,399991	-6,985892	0,234803	0,137339	-3,864994	6,216970	-1,416179	2,760203	3,447922	-0,844973	303,694148	-156,786270	11,385367	-6,989228	0,236144	0,140410	-22,310071	-542,237022	-1,426960	-6,989228	0,236144	0,140410	-22,310071	-542,237022	-1,426960
09:47:07,85	0,691005	3,173038	-0,092986	0,246978	0,037985	-0,399991	-6,989228	0,236144	0,140410	-3,772741	6,417363	-1,426960	2,763683	3,451084	-0,844991	303,662802	-156,743896	11,392973	-6,989228	0,236144	0,140410	-22,310071	-542,237022	-1,426960	-6,989228	0,236144	0,140410	-22,310071	-542,237022	-1,426960
09:47:07,90	0,691005	3,173038	-0,092986	0,246978	0,037985	-0,399991	-6,993705	0,234712	0,140392	-3,868260	6,698532	-1,419354	2,757088	3,446850	-0,845402	303,586791	-156,708082	11,398229	-6,986741	0,238306	0,139981	-22,381391	-542,039063	-1,414098	-6,986741	0,238306	0,139981	-22,381391	-542,039063	-1,414098
09:47:07,95	0,691005	3,173038	-0,092986	0,246978	0,037985	-0,399991	-6,986741	0,238306	0,139981	-3,674364	6,420135	-1,414098	2,757681	3,443611	-0,845034	303,583676	-156,736549	11,353141	-6,986741	0,238306	0,139981	-22,381391	-542,039063	-1,414098	-6,986741	0,238306	0,139981	-22,381391	-542,039063	-1,414098
09:47:08,00	0,691005	3,173038	-0,092986	0,246978	0,037985	-0,399991	-6,984233	0,236174	0,140350	-3,759036	6,278178	-1,459186	2,759544	3,452566	-0,845816	303,629596	-156,663918	11,366812	-6,992919	0,239038	0,139567	-22,460430	-542,217771	-1,445515	-6,992919	0,239038	0,139567	-22,460430	-542,217771	-1,445515
09:47:08,05	0,691005	3,173038	-0,092986	0,246978	0,037985	-0,399991	-6,992919	0,239038	0,139567	-3,695966	6,726407	-1,445515	2,754695	3,445570	-0,845455	303,552749	-156,687787	11,345362	-6,992919	0,239038	0,139567	-22,460430	-542,217771	-1,445515	-6,992919	0,239038	0,139567	-22,460430	-542,217771	-1,445515
09:47:08,10	0,691005	3,173038	-0,092986	0,246978	0,037985	-0,399991	-6,984437	0,239739	0,139928	-3,600411	6,339934	-1,466965	2,759428	3,446198	-0,846182	303,554891	-156,637527	11,406444	-6,987347	0,235954	0,139201	-22,364214	-541,992202	-1,405883	-6,987347	0,235954	0,139201	-22,364214	-541,992202	-1,405883
09:47:08,15	0,691005	3,173038	-0,092986	0,246978	0,037985	-0,399991	-6,987347	0,235954	0,139201	-3,841822	6,514517	-1,405883	2,753437	3,444309	-0,843928	303,501693	-156,669412	11,335451	-6,987347	0,235954	0,139201	-22,364214	-541,992202	-1,405883	-6,987347	0,235954	0,139201	-22,364214	-541,992202	-1,405883
09:47:08,20	0,691005	3,173038	-0,092986	0,246978	0,037985	-0,399991	-6,982716	0,240197	0,141455	-3,566952	6,303846	-1,476876	2,758052	3,448120	-0,845501	303,461936	-156,645361	11,348640	-6,982716	0,240197	0,141455	-22,422452	-541,839358	-1,476876	-6,982716	0,240197	0,141455	-22,422452	-541,839358	-1,476876
09:47:08,25	0,691005	3,173038	-0,092986	0,246978	0,037985	-0,399991	-6,988323	0,238107	0,139882	-3,676629	6,641874	-1,463687	2,761088	3,449335	-0,842744	303,495586	-156,616370	11,377321	-6,988323	0,238107	0,139882	-22,367995	-541,941492	-1,463687	-6,988323	0,238107	0,139882	-22,367995	-541,941492	-1,463687
09:47:08,30	0,691005	3,173038	-0,092986	0,246978	0,037985	-0,399991	-6,990893	0,236084	0,142639	-3,823711	6,760878	-1,435006	2,756905	3,439492	-0,843912	303,445247	-156,626555	11,356659	-6,980278	0,234786	0,141471	-22,287928	-541,704439	-1,455668	-6,980278	0,234786	0,141471	-22,287928	-541,704439	-1,455668
09:47:08,35	0,691005	3,173038	-0,092986	0,246978	0,037985	-0,399991	-6,980278	0,234786	0,141471	-3,857265	6,247383	-1,455668	2,759214	3,447901	-0,844314	303,437827	-156,592147	11,388799	-6,980278	0,234786	0,141471	-22,287928	-541,704439	-1,455668	-6,980278	0,234786	0,141471	-22,287928	-541,704439	-1,455668
09:47:08,40	0,691005	3,173038	-0,092986	0,246978	0,037985	-0,399991	-6,977283	0,235921	0,140667	-3,824755	6,209862	-1,442673	2,754425	3,437466	-0,844716	303,356152	-156,544487	11,369654	-6,977283	0,235921	0,140667	-22,344540	-541,506892	-1,442673	-6,977283	0,235921	0,140667	-22,344540	-541,506892	-1,442673
09:47:08,45	0,691005	3,173038	-0,092986	0,246978	0,037985	-0,399991	-6,977283	0,235921	0,140667	-3,824755	6,209862	-1,442673	2,753247	3,443436	-0,842017	303,389698	-156,614096	11,356429	-6,981864	0,239926	0,143366	-22,407158	-541,692131	-1,455898	-6,981864	0,239926	0,143366	-22,407158	-541,692131	-1,455898
09:47:08,50	0,691005	3,173038	-0,092986	0,246978	0,037985	-0,399991	-6,981864	0,239926	0,143366	-3,572993	6,384191	-1,455898	2,751987	3,442803	-0,842443	303,318286	-156,524445	11,350292	-6,981864	0,239926	0,143366	-22,407158	-541,692131	-1,455898	-6,981864	0,239926	0,143366	-22,407158	-541,692131	-1,455898
09:47:08,55	0,691005	3,173038	-0,092986	0,246978	0,037985	-0,399991	-6,980686	0,240701	0,142941	-3,574635	6,429605	-1,462035	2,756174	3,446116	-0,844740	303,361300	-156,513965	11,381869	-6,985649	0,238731	0,140643	-22,448018	-541,717778	-1,430458	-6,985649	0,238731	0,140643	-22,448018	-541,717778	-1,430458
09:47:08,60	0,691005	3,173038	-0,092986	0,246978	0,037985	-0,399991	-6,985649	0,238731	0,140643	-3,707629	6,655676	-1,430458	2,756033	3,446100	-0,844404	303,293352	-156,520459	11,353058	-6,985564	0,238845	0,140979	-22,411447	-541,659936	-1,459269	-6,985564	0,238845	0,140979	-22,411447	-541,659936	-1,459269
09:47:08,66	0,691005	3,173038	-0,092986	0,246978	0,037985	-0,399991	-6,979762	0,237028	0,142351	-3,709557	6,380826	-1,474995	2,749602	3,441950	-0,843992	303,314506	-156,546287	11,359725	-6,979762	0,237028	0,142351	-22,316230	-541,530464	-1,474995	-6,979762	0,237028	0,142351	-22,316230	-541,530464	-1,474995
09:47:08,71	0,691005	3,173038	-0,092986	0,246978	0,037985	-0,399991	-6,979762	0,237028	0,142351	-3,709557	6,380826	-1,474995	2,747159	3,441556	-0,841659	303,255802	-156,496627	11,398780	-6,979762	0,237028	0,142351	-22,316230	-541,530464	-1,474995	-6,979762	0,237028	0,142351	-22,316230	-541,530464	-1,474995
09:47:08,76	0,691005	3,173038	-0,092986	0,246978	0,037985	-0,399991	-6,977192	0,244258	0,143724	-3,382487	6,315947	-1,413547	2,763066	3,456788	-0,840769	303,643625	-156,715549	11,368023	-6,977192	0,244258	0,143724	-22,556751	-541,393636	-1,413547	-6,977192	0,244258	0,143724	-22,556751	-541,393636	-1,413547
09:47:08,81	0,701003	3,172966	-0,092992	0,246986	0,037988	-0,399995	-6,998337	0,238098	0,144614	-3,707116	6,970150	-1,444304	2,986619	3,825715	-0,844338	323,120623	-168,220345	11,316377	-6,998337	0,238098	0,144614	-22,397836	-542,399299	-1,444304	-6,998337	0,238098	0,144614	-22,397836	-542,399299	-1,444304
09:47:08,86	0,701003	3,172966	-0,092992	0,246986	0,037988	-0,399995	-7,429614	0,228959	0,141045	-3,957423	6,776577	-1,495950	2,975542	3,811129	-0,842272	322,387823	-167,658525	11,351105	-7,411444	0,231259	0,143111	-22,111815	-575,051055	-1,461222	-7,411444	0,231259	0,143111	-22,111815	-575,051055	-1,461222
09:47:08,91	0,701003	3,172966	-0,092992	0,246986	0,037988	-0,399995	-7,411444	0,231259	0,143111	-3,957945	6,747262	-1,461222	2,974793	3,806099	-0,842482	321,932596	-167,405129	11,324392	-7,411444	0,231259	0,143111	-22,111815	-575,051055	-1,461222	-7,411444	0,231259	0,143111	-22,111815	-575,051055	-1,461222
09:47:08,96	0,701003	3,172966	-0,092992	0,246986	0,037988	-0,399995	-7,406713	0,229393	0,142901	-4,046853	7,022210	-1,487935	2,963260	3,799389	-0,837146	321,680506	-167,221340	11,321789	-7,406713	0,229393	0,142901	-22,054178	-574,404760	-1,487935	-7,406713	0,229393	0,142901	-22,054178	-574,404760	-1,487935
09:47:09,01	0,701003	3,172966	-0,092992	0,246986	0,037988	-0,399995	-7,395135	0,236026	0,148237	-3,735065	6,730372	-1,490537	2,969397	3,801339	-0,837993	321,478357	-167,072018	11,354741	-7,399893	0,231686	0,147390	-22,176314	-573,664080	-1,457586	-7,399893	0,231686	0,147390	-22,176314	-573,664080	-1,457586
09:47:09,06	0,701003	3,172966	-0,092992	0,246986	0,037988	-0,399995	-7,399893	0,231686	0,147390	-3,988965	7,227484	-1,457586	2,963754	3,787963	-0,840293	321,238031	-166,932324	11,349224	-7,399893	0,231686	0,147390	-22,176314	-573,664080	-1,457586	-7,399893	0,231686	0,147390	-22,176314	-573,664080	-1,457586
09:47:09,11	0,701003	3,172966	-0,092992	0,246986	0,037988	-0,399995	-7,385487	0,229885	0,145090	-4,083431	6,756360	-1,463103	2,961846	3,791269	-0,833831	321,125080	-166,799456	11,376307	-7,385487	0,229885	0,145090	-22,129403	-573,004352	-1,463103	-7,385487	0,229885	0,145090	-22,129403	-573,004352	-1,463103
09:47:09,16	0,701003	3,172966	-0,092992	0,246986	0,037988	-0,399995	-7,387396	0,233191	0,151552	-3,970124	7,019909	-1,436020	2,955744	3,782103	-0,831991	320,970165	-166,746595	11,293691	-7,376407	0,233892	0,153393	-22,262491	-572,438900	-1,518636	-7,376407	0,233892	0,153393	-22,262491	-572,438900	-1,518636
09:47:09,21	0,701003	3,172966	-0,092992	0,246986	0,037988	-0,399995	-7,382081	0,231261	0,153365	-4,087000	7,064799	-1,473347	2,960860	3,785701	-0,832019	320,855109	-166,624509	11,338980	-7,382081	0,231261	0,153365	-22,240977	-572,428578	-1,473347	-7,382081	0,231261	0,153365	-22,240977	-572,428578	-1,473347
09:47:09,26	0,701003	3,172966	-0,092992	0,246986	0,037988	-0,399995	-7,374649	0,237502	0,154438	-3,743767	6,868293	-1,491138	2,951738	3,782385	-0,830945	320,681227	-166,545704	11,321189	-7,374649	0,237502	0,154438	-22,387675	-572,041626	-1,491138	-7,374649	0,237502	0,154438	-22,387675	-572,041626	-1,491138
09:47:09,31	0,701003	3,172966	-0,092992	0,246986	0,037988	-0,399995	-7,369872	0,233489	0,152112	-3,956217	6,700779	-1,478655	2,952825	3,776242	-0,833271	320,613051	-166,502007	11,333672	-7,369872	0,233489	0,152112	-22,285076	-571,834144	-1,478655	-7,369872	0,233489	0,152112	-22,285076	-571,834144	-1,478655
09:47:09,36	0,701003	3,172966	-0,092992	0,246986	0,037988	-0,399995	-7,375568	0,232108	0,157129	-4,060414	7,085379	-1,472600	2,956869	3,780484	-0,828254	320,552692	-166,429758	11,339727	-7,375568	0,232108	0,157129	-22,280871	-571,896697	-1,472600	-7,375568	0,232108	0,157129	-22,280871	-571,896697	-1,472600
09:47:09,41	0,701003	3,172966	-0,092992	0,246986	0,037988	-0,399995	-7,365641	0,236852	0,158234	-3,783191	6,721639	-1,482345	2,947798	3,774259	-0,827149	320,405375	-166,379975	11,329982	-7,365641	0,236852	0,158234	-22,376037	-571,481155	-1,482345	-7,365641	0,236852	0,158234	-22,376037	-571,481155	-1,482345
09:47:09,46	0,701003	3,172966	-0,092992	0,246986	0,037988	-0,399995	-7,365641	0,236852	0,158234	-3,783191	6,721639	-1,482345	2,953667	3,773256	-0,830646	320,371544	-166,299382	11,335905	-7,365641	0,236852	0,158234	-22,376037	-571,481155	-1,482345	-7,365641	0,236852	0,158234	-22,376037	-571,481155	-1,482345
09:47:09,51	0,701003	3,172966	-0,092992	0,246986	0,037988	-0,399995	-7,367707	0,231267	0,154737	-4,126447	6,898667	-1,476422	2,952422	3,780988	-0,822927	320,315989	-166,209964	11,345265	-7,373781	0,236211	0,162456	-22,461596	-571,534446	-1,467062	-7,373781	0,236211	0,162456	-22,461596	-571,534446	-1,467062
09:47:09,56	0,701003	3,172966	-0,092992	0,246986	0,037988	-0,399995	-7,373781	0,236211	0,162456	-3,919053	7,307327	-1,467062	2,946243	3,774178	-0,826107	320,171827	-166,228645	11,312089	-7,373781	0,236211	0,162456	-22,461596	-571,534446	-1,467062	-7,373781	0,236211	0,162456	-22,461596	-571,534446	-1,467062
09:47:09,61	0,701003	3,172966	-0,092992	0,246986	0,037988	-0,399995	-7,361645	0,232213	0,158149	-4,112895	6,865720	-1,472034	2,949817	3,768480	-0,827235	320,144942	-166,127394	11,340293	-7,361645	0,232213	0,158149	-22,341653	-571,023450	-1,472034	-7,361645	0,232213	0,158149	-22,341653	-571,023450	-1,472034
09:47:09,66	0,701003	3,172966	-0,092992	0,246986	0,037988	-0,399995	-7,361645	0,232213	0,158149	-4,112895	6,865720	-1,472034	2,948415	3,772442	-0,824555	320,049736	-166,128660	11,369017	-7,361645	0,232213	0,158149	-22,341653	-571,023450	-1,472034	-7,361645	0,232213	0,158149	-22,341653	-571,023450	-1,472034
09:47:09,71	0,701003	3,172966	-0,092992	0,246986	0,037988	-0,399995	-7,364376	0,235408	0,160828	-3,898057	7,089515	-1,443310	2,950762	3,766127	-0,824978	320,009474	-166,093562	11,307295	-7,364376	0,235408	0,160828	-22,377620	-571,013986	-1,443310	-7,364376	0,235408	0,160828	-22,377620	-571,013986	-1,443310
09:47:09,76	0,701003	3,172966	-0,092992	0,246986	0,037988	-0,399995	-7,360080	0,230219	0,160405	-4,178199	6,918561	-1,505032	2,943625	3,770396	-0,823070	319,989685	-166,104198	11,310241	-7,360080	0,230219	0,160405	-22,250352	-570,847737	-1,505032	-7,360080	0,230219	0,160405	-22,250352	-570,847737	-1,505032
09:47:09,81	0,701003	3,172966	-0,092992	0,246986	0,037988	-0,399995	-7,360209	0,238534	0,162313	-3,726712	6,937080	-1,502085	2,945453	3,767856	-0,824174	319,976958	-165,975673	11,382932	-7,360209	0,238534	0,162313	-22,451595	-570,839331	-1,502085	-7,360209	0,238534	0,162313	-22,451595	-570,839331	-1,502085
09:47:09,86	0,701003	3,172966	-0,092992	0,246986	0,037988	-0,399995	-7,358923	0,235681	0,161209	-3,980012	6,945483	-1,429395	2,940488	3,766363	-0,824273	319,851503	-165,983679	11,329649	-7,358923	0,235681	0,161209	-22,480932	-570,729963	-1,429395	-7,358923	0,235681	0,161209	-22,480932	-570,729963	-1,429395
09:47:09,91	0,701003	3,172966	-0,092992	0,246986	0,037988	-0,399995	-7,355148	0,239235	0,161110	-3,725542	6,853837	-1,482678	2,946861	3,770234	-0,825847	319,794678	-165,918890	11,349477	-7,355148	0,239235	0,161110	-22,505452	-570,525286	-1,482678	-7,355148	0,239235	0,161110	-22,505452	-570,525286	-1,482678
09:47:09,96	0,701003	3,172966	-0,092992	0,246986	0,037988	-0,399995	-7,361687	0,235650	0,159536	-3,939644	7,275445	-1,462849	2,942128	3,759131	-0,821593	319,744679	-165,929513	11,296146	-7,349705	0,234198	0,163790	-22,365477	-570,261444	-1,516181	-7,349705	0,234198	0,163790	-22,365477	-570,261444	-1,516181
09:47:10,01	0,701003	3,172966	-0,092992	0,246986	0,037988	-0,399995	-7,349705	0,234198	0,163790	-3,980946	6,690383	-1,516181	2,943723	3,764761	-0,821629	319,662111	-165,869561	11,329118	-7,349705	0,234198	0,163790	-22,365477	-570,261444	-1,516181	-7,349705	0,234198	0,163790	-22,365477	-570,261444	-1,516181
09:47:10,06	0,701003	3,172966	-0,092992	0,246986	0,037988	-0,399995	-7,352051	0,239304	0,161028	-3,724765	6,991001	-1,446734	2,938879	3,763716	-0,824356	319,594677	-165,832137	11,365593	-7,352051	0,239304	0,161028	-22,510114	-570,145037	-1,446734	-7,352051	0,239304	0,161028	-22,510114	-570,145037	-1,446734
09:47:10,11	0,701003	3,172966	-0,092992	0,246986	0,037988	-0,399995	-7,352051	0,239304	0,161028	-3,724765	6,991001	-1,446734	2,934800	3,761819	-0,820470	319,597674	-165,819934	11,357758	-7,352051	0,239304	0,161028	-22,510114	-570,145037	-1,446734	-7,352051	0,239304	0,161028	-22,510114	-570,145037	-1,446734
09:47:10,16	0,701003	3,172966	-0,092992	0,246986	0,037988	-0,399995	-7,348369	0,241888	0,164913	-3,602449	6,803019	-1,454569	2,935364	3,760289	-0,820888	319,573672	-165,806328	11,324649	-7,348369	0,241888	0,164913	-22,590665	-570,043945	-1,454569	-7,348369	0,241888	0,164913	-22,590665	-570,043945	-1,454569
09:47:10,21	0,701003	3,172966	-0,092992	0,246986	0,037988	-0,399995	-7,347326	0,240635	0,164495	-3,667390	6,776361	-1,487678	2,944136	3,756892	-0,819316	319,535261	-165,813256	11,334568	-7,347326	0,240635	0,164495	-22,557239	-569,988710	-1,487678	-7,347326	0,240635	0,164495	-22,557239	-569,988710	-1,487678
09:47:10,26	0,701003	3,172966	-0,092992	0,246986	0,037988	-0,399995	-7,348770	0,231339	0,166067	-4,125556	6,881244	-1,477759	2,940602	3,763556	-0,822811	319,536596	-165,729691	11,383342	-7,352774	0,237732	0,162572	-22,528135	-570,062666	-1,428985	-7,352774	0,237732	0,162572	-22,528135	-570,062666	-1,428985
09:47:10,31	0,701003	3,172966	-0,092992	0,246986	0,037988	-0,399995	-7,352774	0,237732	0,162572	-3,866193	7,130105	-1,428985	2,934571	3,764634	-0,819012	319,457005	-165,719495	11,332841	-7,352774	0,237732	0,162572	-22,528135	-570,062666	-1,428985	-7,352774	0,237732	0,162572	-22,528135	-570,062666	-1,428985
09:47:10,36	0,701003	3,172966	-0,092992	0,246986	0,037988	-0,399995	-7,350692	0,243493	0,166371	-3,535623	7,095852	-1,479486	2,937970	3,758646	-0,820158	319,366687	-165,666826	11,374614	-7,347206	0,237555	0,165225	-22,492952	-569,736524	-1,437713	-7,347206	0,237555	0,165225	-22,492952	-569,736524	-1,437713
09:47:10,41	0,701003	3,172966	-0,092992	0,246986	0,037988	-0,399995	-7,347206	0,237555	0,165225	-3,844847	7,019124	-1,437713	2,936836	3,754932	-0,821329	319,389804	-165,710088	11,334195	-7,347206	0,237555	0,165225	-22,492952	-569,736524	-1,437713	-7,347206	0,237555	0,165225	-22,492952	-569,736524	-1,437713
09:47:10,46	0,701003	3,172966	-0,092992	0,246986	0,037988	-0,399995	-7,343422	0,236681	0,164054	-3,864416	6,780712	-1,478132	2,940959	3,755467	-0,824025	319,374359	-165,634561	11,373121	-7,343422	0,236681	0,164054	-22,443869	-569,677903	-1,478132	-7,343422	0,236681	0,164054	-22,443869	-569,677903	-1,478132
09:47:10,51	0,701003	3,172966	-0,092992	0,246986	0,037988	-0,399995	-7,345947	0,233378	0,161358	-4,093859	6,963172	-1,439206	2,938550	3,762048	-0,818660	319,342364	-165,608057	11,332833	-7,345947	0,233378	0,161358	-22,414024	-569,693687	-1,439206	-7,345947	0,233378	0,161358	-22,414024	-569,693687	-1,439206
09:47:10,56	0,701003	3,172966	-0,092992	0,246986	0,037988	-0,399995	-7,350442	0,238755	0,166723	-3,821194	7,237861	-1,479493	2,934861	3,757833	-0,814816	319,249834	-165,608069	11,315646	-7,350442	0,238755	0,166723	-22,563479	-569,771837	-1,479493	-7,350442	0,238755	0,166723	-22,563479	-569,771837	-1,479493
09:47:10,61	0,701003	3,172966	-0,092992	0,246986	0,037988	-0,399995	-7,344947	0,239842	0,170567	-3,718424	7,032247	-1,496681	2,935467	3,752750	-0,820601	319,271871	-165,649482	11,331500	-7,340848	0,236775	0,164782	-22,439893	-569,477256	-1,480827	-7,340848	0,236775	0,164782	-22,439893	-569,477256	-1,480827
09:47:10,66	0,701003	3,172966	-0,092992	0,246986	0,037988	-0,399995	-7,343835	0,231729	0,165536	-4,154040	7,003008	-1,497067	2,941331	3,752813	-0,819847	319,231941	-165,581840	11,315260	-7,343835	0,231729	0,165536	-22,344783	-569,488002	-1,497067	-7,343835	0,231729	0,165536	-22,344783	-569,488002	-1,497067
09:47:10,71	0,701003	3,172966	-0,092992	0,246986	0,037988	-0,399995	-7,343835	0,231729	0,165536	-4,154040	7,003008	-1,497067	2,937219	3,752813	-0,821383	319,225900	-165,527654	11,351198	-7,341779	0,235290	0,164000	-22,483045	-569,401195	-1,461129	-7,341779	0,235290	0,164000	-22,483045	-569,401195	-1,461129
09:47:10,76	0,701003	3,172966	-0,092992	0,246986	0,037988	-0,399995	-7,350901	0,235288	0,168225	-3,967110	7,432696	-1,462028	2,941782	3,760712	-0,817158	319,177094	-165,552343	11,350299	-7,350901	0,235288	0,168225	-22,437210	-569,613007	-1,462028	-7,350901	0,235288	0,168225	-22,437210	-569,613007	-1,462028
09:47:10,81	0,701003	3,172966	-0,092992	0,246986	0,037988	-0,399995	-7,340185	0,241425	0,167386	-3,635953	6,940050	-1,521089	2,931109	3,754500	-0,817997	319,115166	-165,530479	11,291238	-7,340185	0,241425	0,167386	-22,587813	-569,264482	-1,521089	-7,340185	0,241425	0,167386	-22,587813	-569,264482	-1,521089
09:47:10,86	0,701003	3,172966	-0,092992	0,246986	0,037988	-0,399995	-7,340185	0,241425	0,167386	-3,635953	6,940050	-1,521089	2,937617	3,748041	-0,816755	319,102101	-165,490932	11,350192	-7,340185	0,241425	0,167386	-22,587813	-569,264482	-1,521089	-7,340185	0,241425	0,167386	-22,587813	-569,264482	-1,521089
09:47:10,91	0,701003	3,172966	-0,092992	0,246986	0,037988	-0,399995	-7,337845	0,232559	0,168628	-4,124690	6,849476	-1,462135	2,935853	3,751292	-0,817949	319,099744	-165,454053	11,337765	-7,339778	0,235713	0,167434	-22,494916	-569,202136	-1,474562	-7,339778	0,235713	0,167434	-22,494916	-569,202136	-1,474562
09:47:10,96	0,701003	3,172966	-0,092992	0,246986	0,037988	-0,399995	-7,339778	0,235713	0,167434	-3,991460	6,970472	-1,474562	2,938194	3,748567	-0,815226	319,081767	-165,461153	11,331221	-7,339778	0,235713	0,167434	-22,494916	-569,202136	-1,474562	-7,339778	0,235713	0,167434	-22,494916	-569,202136	-1,474562
09:47:11,01	0,701003	3,172966	-0,092992	0,246986	0,037988	-0,399995	-7,338589	0,232323	0,170157	-4,152584	6,920654	-1,481106	2,938057	3,747246	-0,817185	319,024694	-165,477313	11,337108	-7,338589	0,232323	0,170157	-22,389954	-569,158604	-1,481106	-7,338589	0,232323	0,170157	-22,389954	-569,158604	-1,481106
09:47:11,06	0,701003	3,172966	-0,092992	0,246986	0,037988	-0,399995	-7,337913	0,230740	0,166248	-4,176419	6,911346	-1,489121	2,939227	3,747190	-0,819135	319,030140	-165,498887	11,323206	-7,337913	0,230740	0,166248	-22,289507	-569,114847	-1,489121	-7,337913	0,230740	0,166248	-22,289507	-569,114847	-1,489121
09:47:11,11	0,701003	3,172966	-0,092992	0,246986	0,037988	-0,399995	-7,337913	0,230740	0,166248	-4,176419	6,911346	-1,489121	2,935691	3,752265	-0,815271	319,007679	-165,411826	11,343396	-7,337913	0,230740	0,166248	-22,289507	-569,114847	-1,489121	-7,337913	0,230740	0,166248	-22,289507	-569,114847	-1,489121
09:47:11,16	0,701003	3,172966	-0,092992	0,246986	0,037988	-0,399995	-7,342974	0,236488	0,169323	-3,930480	7,272111	-1,452794	2,936779	3,754447	-0,816060	318,972098	-165,404240	11,359533	-7,342974	0,236488	0,169323	-22,494769	-569,151376	-1,452794	-7,342974	0,236488	0,169323	-22,494769	-569,151376	-1,452794
09:47:11,21	0,701003	3,172966	-0,092992	0,246986	0,037988	-0,399995	-7,342974	0,236488	0,169323	-3,930480	7,272111	-1,452794	2,934860	3,754126	-0,820370	318,913917	-165,422345	11,352103	-7,342974	0,236488	0,169323	-22,494769	-569,151376	-1,452794	-7,342974	0,236488	0,169323	-22,494769	-569,151376	-1,452794
09:47:11,26	0,701003	3,172966	-0,092992	0,246986	0,037988	-0,399995	-7,341736	0,237989	0,165013	-3,807629	7,249066	-1,460224	2,930157	3,748403	-0,817258	318,899601	-165,433252	11,338656	-7,334428	0,239201	0,168125	-22,505283	-568,876630	-1,473671	-7,334428	0,239201	0,168125	-22,505283	-568,876630	-1,473671
09:47:11,31	0,701003	3,172966	-0,092992	0,246986	0,037988	-0,399995	-7,334428	0,239201	0,168125	-3,728043	6,875997	-1,473671	2,937978	3,750407	-0,817620	318,947510	-165,334761	11,343187	-7,340075	0,233430	0,167763	-22,461607	-569,018508	-1,469140	-7,340075	0,233430	0,167763	-22,461607	-569,018508	-1,469140
09:47:11,36	0,701003	3,172966	-0,092992	0,246986	0,037988	-0,399995	-7,340075	0,233430	0,167763	-4,137374	7,177374	-1,469140	2,930039	3,747419	-0,813072	318,885042	-165,378071	11,352395	-7,333518	0,238811	0,172311	-22,535459	-568,812298	-1,459932	-7,333518	0,238811	0,172311	-22,535459	-568,812298	-1,459932
09:47:11,41	0,701003	3,172966	-0,092992	0,246986	0,037988	-0,399995	-7,332595	0,232711	0,171623	-4,092416	6,848211	-1,483103	2,934861	3,743571	-0,813760	318,854579	-165,376179	11,329224	-7,332595	0,232711	0,171623	-22,360226	-568,760530	-1,483103	-7,332595	0,232711	0,171623	-22,360226	-568,760530	-1,483103
09:47:11,46	0,701003	3,172966	-0,092992	0,246986	0,037988	-0,399995	-7,340400	0,235129	0,172373	-4,011145	7,251084	-1,490824	2,936669	3,751538	-0,813010	318,879357	-165,339152	11,321503	-7,340400	0,235129	0,172373	-22,468753	-568,970286	-1,490824	-7,340400	0,235129	0,172373	-22,468753	-568,970286	-1,490824
09:47:11,51	0,701003	3,172966	-0,092992	0,246986	0,037988	-0,399995	-7,340400	0,235129	0,172373	-4,011145	7,251084	-1,490824	2,932386	3,748514	-0,813054	318,792017	-165,330206	11,306990	-7,335639	0,237326	0,172329	-22,491060	-568,764029	-1,505337	-7,335639	0,237326	0,172329	-22,491060	-568,764029	-1,505337
09:47:11,57	0,701003	3,172966	-0,092992	0,246986	0,037988	-0,399995	-7,335321	0,233675	0,169662	-4,068359	7,042948	-1,469797	2,935389	3,746413	-0,815721	318,821730	-165,327108	11,342530	-7,335321	0,233675	0,169662	-22,411844	-568,779785	-1,469797	-7,335321	0,233675	0,169662	-22,411844	-568,779785	-1,469797
09:47:11,62	0,701003	3,172966	-0,092992	0,246986	0,037988	-0,399995	-7,334287	0,241379	0,169216	-3,628688	7,016021	-1,489923	2,928200	3,749370	-0,816168	318,778959	-165,347491	11,322404	-7,334287	0,241379	0,169216	-22,576975	-568,725531	-1,489923	-7,334287	0,241379	0,169216	-22,576975	-568,725531	-1,489923
09:47:11,67	0,701003	3,172966	-0,092992	0,246986	0,037988	-0,399995	-7,334287	0,241379	0,169216	-3,628688	7,016021	-1,489923	2,946075	3,766475	-0,814920	319,931194	-165,890532	11,302879	-7,334287	0,241379	0,169216	-22,576975	-568,725531	-1,489923	-7,334287	0,241379	0,169216	-22,576975	-568,725531	-1,489923
09:47:11,72	0,711044	3,172969	-0,092980	0,246985	0,037996	-0,399999	-7,358038	0,234451	0,170463	-4,094778	6,981688	-1,509448	3,169552	4,141032	-0,819553	338,798027	-177,270929	11,277493	-7,358038	0,234451	0,170463	-22,499211	-570,624317	-1,509448	-7,358038	0,234451	0,170463	-22,499211	-570,624317	-1,509448
09:47:11,77	0,711044	3,172969	-0,092980	0,246985	0,037996	-0,399999	-7,794152	0,228193	0,165830	-3,997911	7,630256	-1,534833	3,154324	4,121422	-0,817859	338,065554	-176,781149	11,313519	-7,794152	0,228193	0,165830	-21,911079	-604,210680	-1,534833	-7,794152	0,228193	0,165830	-21,911079	-604,210680	-1,534833
09:47:11,82	0,711044	3,172969	-0,092980	0,246985	0,037996	-0,399999	-7,769556	0,231576	0,167525	-3,879911	7,230475	-1,498808	3,158539	4,114401	-0,814094	337,743415	-176,603836	11,300526	-7,765583	0,224415	0,171289	-21,861371	-602,206742	-1,511801	-7,765583	0,224415	0,171289	-21,861371	-602,206742	-1,511801
09:47:11,87	0,711044	3,172969	-0,092980	0,246985	0,037996	-0,399999	-7,758620	0,224832	0,172785	-4,340170	7,391466	-1,458968	3,154697	4,108579	-0,812598	337,488440	-176,321482	11,353359	-7,758620	0,224832	0,172785	-21,989445	-601,660231	-1,458968	-7,758620	0,224832	0,172785	-21,989445	-601,660231	-1,458968
09:47:11,92	0,711044	3,172969	-0,092980	0,246985	0,037996	-0,399999	-7,758620	0,224832	0,172785	-4,340170	7,391466	-1,458968	3,144911	4,109641	-0,808609	337,221985	-176,194662	11,333588	-7,758620	0,224832	0,172785	-21,989445	-601,660231	-1,458968	-7,758620	0,224832	0,172785	-21,989445	-601,660231	-1,458968
09:47:11,97	0,711044	3,172969	-0,092980	0,246985	0,037996	-0,399999	-7,754647	0,233838	0,176774	-3,848451	7,479004	-1,478739	3,148714	4,098655	-0,806959	337,045501	-176,082801	11,325704	-7,747034	0,225051	0,178424	-21,980490	-600,850249	-1,486623	-7,747034	0,225051	0,178424	-21,980490	-600,850249	-1,486623
09:47:12,02	0,711044	3,172969	-0,092980	0,246985	0,037996	-0,399999	-7,747034	0,225051	0,178424	-4,314002	7,291898	-1,486623	3,146194	4,103500	-0,803536	336,931039	-175,955606	11,329155	-7,749970	0,229656	0,181847	-22,155440	-600,765337	-1,483172	-7,749970	0,229656	0,181847	-22,155440	-600,765337	-1,483172
09:47:12,07	0,711044	3,172969	-0,092980	0,246985	0,037996	-0,399999	-7,749970	0,229656	0,181847	-4,127474	7,607311	-1,483172	3,139393	4,099092	-0,803601	336,740520	-175,867813	11,346671	-7,749970	0,229656	0,181847	-22,155440	-600,765337	-1,483172	-7,749970	0,229656	0,181847	-22,155440	-600,765337	-1,483172
09:47:12,12	0,711044	3,172969	-0,092980	0,246985	0,037996	-0,399999	-7,742752	0,233342	0,181782	-3,916569	7,440843	-1,465656	3,135779	4,098094	-0,801756	336,662342	-175,796822	11,265486	-7,742752	0,233342	0,181782	-22,233894	-600,365158	-1,465656	-7,742752	0,233342	0,181782	-22,233894	-600,365158	-1,465656
09:47:12,17	0,711044	3,172969	-0,092980	0,246985	0,037996	-0,399999	-7,740080	0,235973	0,183627	-3,802157	7,405145	-1,546841	3,142555	4,093229	-0,800746	336,577779	-175,705584	11,328061	-7,740080	0,235973	0,183627	-22,326001	-600,191174	-1,546841	-7,740080	0,235973	0,183627	-22,326001	-600,191174	-1,546841
09:47:12,22	0,711044	3,172969	-0,092980	0,246985	0,037996	-0,399999	-7,739255	0,227672	0,184637	-4,270519	7,481091	-1,484266	3,140802	4,097920	-0,798669	336,478914	-175,638689	11,339232	-7,742442	0,231536	0,186715	-22,253661	-600,015825	-1,473095	-7,742442	0,231536	0,186715	-22,253661	-600,015825	-1,473095
09:47:12,27	0,711044	3,172969	-0,092980	0,246985	0,037996	-0,399999	-7,740470	0,230047	0,186219	-4,118843	7,831994	-1,527872	3,141105	4,095468	-0,799164	336,314486	-175,586091	11,284455	-7,740470	0,230047	0,186219	-22,177552	-599,794867	-1,527872	-7,740470	0,230047	0,186219	-22,177552	-599,794867	-1,527872
09:47:12,32	0,711044	3,172969	-0,092980	0,246985	0,037996	-0,399999	-7,729859	0,234188	0,188975	-3,905187	7,344779	-1,472354	3,132213	4,088350	-0,796408	336,259433	-175,552361	11,339973	-7,729859	0,234188	0,188975	-22,288977	-599,449140	-1,472354	-7,729859	0,234188	0,188975	-22,288977	-599,449140	-1,472354
09:47:12,37	0,711044	3,172969	-0,092980	0,246985	0,037996	-0,399999	-7,729859	0,234188	0,188975	-3,905187	7,344779	-1,472354	3,137071	4,082308	-0,797658	336,186750	-175,461108	11,315277	-7,729859	0,234188	0,188975	-22,288977	-599,449140	-1,472354	-7,729859	0,234188	0,188975	-22,288977	-599,449140	-1,472354
09:47:12,42	0,711044	3,172969	-0,092980	0,246985	0,037996	-0,399999	-7,727056	0,226961	0,187725	-4,323722	7,307580	-1,497050	3,136104	4,094766	-0,795363	336,106373	-175,396049	11,303936	-7,737361	0,234027	0,190020	-22,343533	-599,437250	-1,508391	-7,737361	0,234027	0,190020	-22,343533	-599,437250	-1,508391
09:47:12,47	0,711044	3,172969	-0,092980	0,246985	0,037996	-0,399999	-7,725686	0,233485	0,192007	-3,986846	7,404875	-1,462274	3,130736	4,084385	-0,793376	336,042038	-175,374775	11,350053	-7,725686	0,233485	0,192007	-22,315441	-599,061508	-1,462274	-7,725686	0,233485	0,192007	-22,315441	-599,061508	-1,462274
09:47:12,52	0,711044	3,172969	-0,092980	0,246985	0,037996	-0,399999	-7,725686	0,233485	0,192007	-3,986846	7,404875	-1,462274	3,130638	4,076834	-0,794581	335,956356	-175,325765	11,308493	-7,725686	0,233485	0,192007	-22,315441	-599,061508	-1,462274	-7,725686	0,233485	0,192007	-22,315441	-599,061508	-1,462274
09:47:12,57	0,711044	3,172969	-0,092980	0,246985	0,037996	-0,399999	-7,719098	0,229795	0,190802	-4,178363	7,161009	-1,503834	3,135184	4,077800	-0,793240	335,910350	-175,286460	11,307916	-7,719098	0,229795	0,190802	-22,217241	-598,788220	-1,503834	-7,719098	0,229795	0,190802	-22,217241	-598,788220	-1,503834
09:47:12,62	0,711044	3,172969	-0,092980	0,246985	0,037996	-0,399999	-7,722208	0,226341	0,192143	-4,369002	7,382203	-1,504411	3,132851	4,083718	-0,792702	335,868087	-175,223114	11,312949	-7,722208	0,226341	0,192143	-22,136748	-598,811129	-1,504411	-7,722208	0,226341	0,192143	-22,136748	-598,811129	-1,504411
09:47:12,67	0,711044	3,172969	-0,092980	0,246985	0,037996	-0,399999	-7,726167	0,231321	0,192681	-4,143769	7,656325	-1,499378	3,124478	4,081857	-0,788084	335,797909	-175,234540	11,299081	-7,726167	0,231321	0,192681	-22,302447	-598,847759	-1,499378	-7,726167	0,231321	0,192681	-22,302447	-598,847759	-1,499378
09:47:12,72	0,711044	3,172969	-0,092980	0,246985	0,037996	-0,399999	-7,720368	0,237641	0,197299	-3,770116	7,409871	-1,513246	3,124165	4,082686	-0,788799	335,771914	-175,167840	11,317332	-7,720368	0,237641	0,197299	-22,424957	-598,639038	-1,513246	-7,720368	0,237641	0,197299	-22,424957	-598,639038	-1,513246
09:47:12,77	0,711044	3,172969	-0,092980	0,246985	0,037996	-0,399999	-7,720930	0,238327	0,196584	-3,779250	7,494967	-1,494995	3,130314	4,073894	-0,790018	335,709405	-175,101590	11,310098	-7,720930	0,238327	0,196584	-22,487881	-598,598073	-1,494995	-7,720930	0,238327	0,196584	-22,487881	-598,598073	-1,494995
09:47:12,82	0,711044	3,172969	-0,092980	0,246985	0,037996	-0,399999	-7,716390	0,228605	0,195365	-4,310864	7,346112	-1,502229	3,122392	4,079964	-0,788943	335,601432	-175,106440	11,305085	-7,717686	0,238501	0,196440	-22,460440	-598,333761	-1,507242	-7,717686	0,238501	0,196440	-22,460440	-598,333761	-1,507242
09:47:12,87	0,711044	3,172969	-0,092980	0,246985	0,037996	-0,399999	-7,717686	0,238501	0,196440	-3,738108	7,504610	-1,507242	3,128284	4,070792	-0,790052	335,587694	-175,122603	11,324422	-7,712689	0,228812	0,195331	-22,182827	-598,197507	-1,487905	-7,712689	0,228812	0,195331	-22,182827	-598,197507	-1,487905
09:47:12,92	0,711044	3,172969	-0,092980	0,246985	0,037996	-0,399999	-7,712689	0,228812	0,195331	-4,221046	7,248547	-1,487905	3,130325	4,076533	-0,788976	335,443621	-175,094489	11,322508	-7,712689	0,228812	0,195331	-22,182827	-598,197507	-1,487905	-7,712689	0,228812	0,195331	-22,182827	-598,197507	-1,487905
09:47:12,97	0,711044	3,172969	-0,092980	0,246985	0,037996	-0,399999	-7,718681	0,229915	0,196407	-4,116033	7,699005	-1,489819	3,124619	4,077829	-0,785503	335,500784	-175,038968	11,272340	-7,718681	0,229915	0,196407	-22,164351	-598,217489	-1,489819	-7,718681	0,229915	0,196407	-22,164351	-598,217489	-1,489819
09:47:13,02	0,711044	3,172969	-0,092980	0,246985	0,037996	-0,399999	-7,716950	0,235505	0,199880	-3,902011	7,587240	-1,539987	3,128230	4,073996	-0,785087	335,493916	-174,944301	11,284935	-7,715437	0,230461	0,200296	-22,334040	-598,099965	-1,527392	-7,715437	0,230461	0,200296	-22,334040	-598,099965	-1,527392
09:47:13,07	0,711044	3,172969	-0,092980	0,246985	0,037996	-0,399999	-7,715437	0,230461	0,200296	-4,242843	7,561812	-1,527392	3,122028	4,077186	-0,787079	335,372516	-174,963404	11,324946	-7,715437	0,230461	0,200296	-22,334040	-598,099965	-1,527392	-7,715437	0,230461	0,200296	-22,334040	-598,099965	-1,527392
09:47:13,12	0,711044	3,172969	-0,092980	0,246985	0,037996	-0,399999	-7,715099	0,237427	0,198304	-3,803361	7,639821	-1,487381	3,126822	4,074505	-0,784735	335,371135	-174,887041	11,316721	-7,715173	0,231934	0,200648	-22,361281	-597,958029	-1,495606	-7,715173	0,231934	0,200648	-22,361281	-597,958029	-1,495606
09:47:13,17	0,711044	3,172969	-0,092980	0,246985	0,037996	-0,399999	-7,715173	0,231934	0,200648	-4,154429	7,683087	-1,495606	3,125540	4,069844	-0,784769	335,333562	-174,969121	11,269979	-7,715173	0,231934	0,200648	-22,361281	-597,958029	-1,495606	-7,715173	0,231934	0,200648	-22,361281	-597,958029	-1,495606
09:47:13,22	0,711044	3,172969	-0,092980	0,246985	0,037996	-0,399999	-7,710496	0,230714	0,200614	-4,128012	7,431361	-1,542348	3,127299	4,076078	-0,784380	335,327434	-174,905975	11,306973	-7,716774	0,232308	0,201003	-22,332945	-597,972069	-1,505354	-7,716774	0,232308	0,201003	-22,332945	-597,972069	-1,505354
09:47:13,27	0,711044	3,172969	-0,092980	0,246985	0,037996	-0,399999	-7,716774	0,232308	0,201003	-4,096732	7,794703	-1,505354	3,124878	4,066152	-0,782818	335,259516	-174,881807	11,305603	-7,706968	0,229442	0,202565	-22,243950	-597,641301	-1,506724	-7,706968	0,229442	0,202565	-22,243950	-597,641301	-1,506724
09:47:13,32	0,711044	3,172969	-0,092980	0,246985	0,037996	-0,399999	-7,706968	0,229442	0,202565	-4,232769	7,355682	-1,506724	3,125410	4,071804	-0,784797	335,228050	-174,813450	11,310251	-7,706968	0,229442	0,202565	-22,243950	-597,641301	-1,506724	-7,706968	0,229442	0,202565	-22,243950	-597,641301	-1,506724
09:47:13,37	0,711044	3,172969	-0,092980	0,246985	0,037996	-0,399999	-7,712128	0,231807	0,200586	-4,153252	7,685440	-1,502076	3,117629	4,072488	-0,780580	335,157974	-174,801732	11,293002	-7,708830	0,238888	0,204803	-22,512852	-597,562681	-1,519325	-7,708830	0,238888	0,204803	-22,512852	-597,562681	-1,519325
09:47:13,42	0,711044	3,172969	-0,092980	0,246985	0,037996	-0,399999	-7,708830	0,238888	0,204803	-3,760139	7,580505	-1,519325	3,128858	4,073065	-0,781686	335,194192	-174,832479	11,333105	-7,708830	0,238888	0,204803	-22,512852	-597,562681	-1,519325	-7,708830	0,238888	0,204803	-22,512852	-597,562681	-1,519325
09:47:13,47	0,711044	3,172969	-0,092980	0,246985	0,037996	-0,399999	-7,714944	0,229452	0,203697	-4,242301	7,851686	-1,479222	3,116473	4,065886	-0,780563	335,144837	-174,786350	11,287595	-7,714944	0,229452	0,203697	-22,254275	-597,771437	-1,479222	-7,714944	0,229452	0,203697	-22,254275	-597,771437	-1,479222
09:47:13,52	0,711044	3,172969	-0,092980	0,246985	0,037996	-0,399999	-7,702535	0,236588	0,204820	-3,886499	7,272198	-1,524732	3,125820	4,063485	-0,779384	335,105296	-174,799228	11,297821	-7,705129	0,227293	0,205999	-22,181409	-597,417730	-1,514506	-7,705129	0,227293	0,205999	-22,181409	-597,417730	-1,514506
09:47:13,57	0,711044	3,172969	-0,092980	0,246985	0,037996	-0,399999	-7,705129	0,227293	0,205999	-4,338916	7,434921	-1,514506	3,127564	4,072254	-0,780951	335,110812	-174,762243	11,325730	-7,705129	0,227293	0,205999	-22,181409	-597,417730	-1,514506	-7,705129	0,227293	0,205999	-22,181409	-597,417730	-1,514506
09:47:13,62	0,711044	3,172969	-0,092980	0,246985	0,037996	-0,399999	-7,713595	0,230167	0,204432	-4,224250	7,888832	-1,486596	3,123787	4,069206	-0,781968	335,037208	-174,705057	11,301184	-7,709067	0,231914	0,203415	-22,351378	-597,416021	-1,511143	-7,709067	0,231914	0,203415	-22,351378	-597,416021	-1,511143
09:47:13,67	0,711044	3,172969	-0,092980	0,246985	0,037996	-0,399999	-7,709067	0,231914	0,203415	-4,146133	7,745721	-1,511143	3,117987	4,064019	-0,779446	335,005659	-174,745421	11,294486	-7,709067	0,231914	0,203415	-22,351378	-597,416021	-1,511143	-7,709067	0,231914	0,203415	-22,351378	-597,416021	-1,511143
09:47:13,72	0,711044	3,172969	-0,092980	0,246985	0,037996	-0,399999	-7,701674	0,234343	0,205937	-3,969075	7,368454	-1,517840	3,123247	4,059837	-0,782136	334,963092	-174,684639	11,327868	-7,701674	0,234343	0,205937	-22,365025	-597,212981	-1,517840	-7,701674	0,234343	0,205937	-22,365025	-597,212981	-1,517840
09:47:13,77	0,711044	3,172969	-0,092980	0,246985	0,037996	-0,399999	-7,700683	0,227697	0,203247	-4,346055	7,384156	-1,484459	3,122502	4,070935	-0,780289	334,906105	-174,666378	11,300361	-7,709922	0,233891	0,205094	-22,371724	-597,305800	-1,511966	-7,709922	0,233891	0,205094	-22,371724	-597,305800	-1,511966
09:47:13,82	0,711044	3,172969	-0,092980	0,246985	0,037996	-0,399999	-7,709922	0,233891	0,205094	-4,011255	7,923057	-1,511966	3,118530	4,060515	-0,783333	334,954912	-174,663610	11,304413	-7,698912	0,232121	0,202050	-22,351608	-597,054919	-1,507914	-7,698912	0,232121	0,202050	-22,351608	-597,054919	-1,507914
09:47:13,87	0,711044	3,172969	-0,092980	0,246985	0,037996	-0,399999	-7,698912	0,232121	0,202050	-4,130117	7,309653	-1,507914	3,122774	4,065906	-0,776720	334,859162	-174,632492	11,265142	-7,698912	0,232121	0,202050	-22,351608	-597,054919	-1,507914	-7,698912	0,232121	0,202050	-22,351608	-597,054919	-1,507914
09:47:13,92	0,711044	3,172969	-0,092980	0,246985	0,037996	-0,399999	-7,705702	0,231141	0,208663	-4,160140	7,761242	-1,547185	3,125452	4,063080	-0,781002	334,881066	-174,627180	11,350104	-7,705702	0,231141	0,208663	-22,304718	-597,136387	-1,547185	-7,705702	0,231141	0,208663	-22,304718	-597,136387	-1,547185
09:47:13,97	0,711044	3,172969	-0,092980	0,246985	0,037996	-0,399999	-7,704594	0,227409	0,204381	-4,369762	7,687297	-1,462223	3,122969	4,066313	-0,779917	334,822418	-174,626550	11,301666	-7,706153	0,231175	0,205466	-22,292402	-597,113526	-1,510661	-7,706153	0,231175	0,205466	-22,292402	-597,113526	-1,510661
09:47:14,02	0,711044	3,172969	-0,092980	0,246985	0,037996	-0,399999	-7,706153	0,231175	0,205466	-4,145129	7,819446	-1,510661	3,116535	4,062552	-0,779501	334,827993	-174,603718	11,324643	-7,706153	0,231175	0,205466	-22,292402	-597,113526	-1,510661	-7,706153	0,231175	0,205466	-22,292402	-597,113526	-1,510661
09:47:14,08	0,711044	3,172969	-0,092980	0,246985	0,037996	-0,399999	-7,699679	0,234867	0,205882	-3,975721	7,489401	-1,487684	3,125974	4,063635	-0,774054	334,815647	-174,571295	11,329130	-7,699679	0,234867	0,205882	-22,412792	-596,935385	-1,487684	-7,699679	0,234867	0,205882	-22,412792	-596,935385	-1,487684
09:47:14,13	0,711044	3,172969	-0,092980	0,246985	0,037996	-0,399999	-7,705336	0,227234	0,211330	-4,394538	7,810459	-1,483197	3,120653	4,057451	-0,776389	334,781674	-174,537504	11,320455	-7,705336	0,227234	0,211330	-22,232426	-597,058386	-1,483197	-7,705336	0,227234	0,211330	-22,232426	-597,058386	-1,483197
09:47:14,18	0,711044	3,172969	-0,092980	0,246985	0,037996	-0,399999	-7,722160	0,237312	0,209202	-3,837316	7,585704	-1,501544	3,125658	4,083244	-0,776181	335,751359	-175,149814	11,310783	-7,722160	0,237312	0,209202	-22,466343	-598,603836	-1,501544	-7,722160	0,237312	0,209202	-22,466343	-598,603836	-1,501544
09:47:14,23	0,721036	3,172998	-0,092996	0,246975	0,037989	-0,399989	-8,148593	0,217187	0,210615	-4,438880	7,710971	-1,518923	3,356304	4,442484	-0,774768	354,624123	-186,559794	11,293404	-8,148593	0,217187	0,210615	-21,488079	-631,953600	-1,518923	-8,148593	0,217187	0,210615	-21,488079	-631,953600	-1,518923
09:47:14,28	0,721036	3,172998	-0,092996	0,246975	0,037989	-0,399989	-8,148593	0,217187	0,210615	-4,438880	7,710971	-1,518923	3,352334	4,438374	-0,773099	353,985102	-186,140619	11,306243	-8,143049	0,218571	0,212284	-21,568248	-631,043682	-1,506084	-8,143049	0,218571	0,212284	-21,568248	-631,043682	-1,506084
09:47:14,33	0,721036	3,172998	-0,092996	0,246975	0,037989	-0,399989	-8,143049	0,218571	0,212284	-4,410444	8,185668	-1,506084	3,338298	4,430165	-0,767450	353,629611	-185,884573	11,262566	-8,128922	0,226622	0,217933	-21,825595	-630,233429	-1,549761	-8,128922	0,226622	0,217933	-21,825595	-630,233429	-1,549761
09:47:14,38	0,721036	3,172998	-0,092996	0,246975	0,037989	-0,399989	-8,128922	0,226622	0,217933	-4,035789	7,886951	-1,549761	3,341530	4,418622	-0,767085	353,394147	-185,692032	11,303694	-8,128922	0,226622	0,217933	-21,825595	-630,233429	-1,549761	-8,128922	0,226622	0,217933	-21,825595	-630,233429	-1,549761
09:47:14,43	0,721036	3,172998	-0,092996	0,246975	0,037989	-0,399989	-8,120541	0,218051	0,218298	-4,530469	7,751339	-1,508633	3,336863	4,419824	-0,766104	353,069977	-185,498361	11,273243	-8,120541	0,218051	0,218298	-21,647490	-629,711150	-1,508633	-8,120541	0,218051	0,218298	-21,647490	-629,711150	-1,508633
09:47:14,48	0,721036	3,172998	-0,092996	0,246975	0,037989	-0,399989	-8,119250	0,222694	0,219279	-4,294709	8,061742	-1,539084	3,334394	4,414470	-0,760681	352,983399	-185,471090	11,275331	-8,119250	0,222694	0,219279	-21,776149	-629,299344	-1,539084	-8,119250	0,222694	0,219279	-21,776149	-629,299344	-1,539084
09:47:14,53	0,721036	3,172998	-0,092996	0,246975	0,037989	-0,399989	-8,113378	0,222154	0,224702	-4,303076	7,845017	-1,536996	3,334331	4,416709	-0,757233	352,879089	-185,257012	11,286329	-8,113378	0,222154	0,224702	-21,742189	-629,055124	-1,536996	-8,113378	0,222154	0,224702	-21,742189	-629,055124	-1,536996
09:47:14,58	0,721036	3,172998	-0,092996	0,246975	0,037989	-0,399989	-8,115285	0,223329	0,228150	-4,375241	8,141597	-1,525998	3,325053	4,414690	-0,755387	352,643092	-185,191141	11,307219	-8,108898	0,230355	0,229996	-22,031789	-628,501729	-1,505108	-8,108898	0,230355	0,229996	-22,031789	-628,501729	-1,505108
09:47:14,63	0,721036	3,172998	-0,092996	0,246975	0,037989	-0,399989	-8,108898	0,230355	0,229996	-3,948944	8,046771	-1,505108	3,330907	4,409195	-0,758117	352,577378	-185,084347	11,293792	-8,108898	0,230355	0,229996	-22,031789	-628,501729	-1,505108	-8,108898	0,230355	0,229996	-22,031789	-628,501729	-1,505108
09:47:14,68	0,721036	3,172998	-0,092996	0,246975	0,037989	-0,399989	-8,107066	0,222537	0,227266	-4,415092	8,061803	-1,518535	3,333248	4,410854	-0,754047	352,407019	-185,019376	11,302259	-8,109673	0,221340	0,231336	-21,823610	-628,231941	-1,510068	-8,109673	0,221340	0,231336	-21,823610	-628,231941	-1,510068
09:47:14,73	0,721036	3,172998	-0,092996	0,246975	0,037989	-0,399989	-8,109673	0,221340	0,231336	-4,448435	8,377404	-1,510068	3,321835	4,406933	-0,752483	352,304109	-184,930618	11,290541	-8,109673	0,221340	0,231336	-21,823610	-628,231941	-1,510068	-8,109673	0,221340	0,231336	-21,823610	-628,231941	-1,510068
09:47:14,78	0,721036	3,172998	-0,092996	0,246975	0,037989	-0,399989	-8,101270	0,221200	0,232960	-4,486012	8,178486	-1,507850	3,329167	4,403507	-0,752424	352,216014	-184,874097	11,304477	-8,101270	0,221200	0,232960	-21,850221	-627,771198	-1,507850	-8,101270	0,221200	0,232960	-21,850221	-627,771198	-1,507850
09:47:14,83	0,721036	3,172998	-0,092996	0,246975	0,037989	-0,399989	-8,101270	0,221200	0,232960	-4,486012	8,178486	-1,507850	3,320999	4,403641	-0,748043	352,095225	-184,849669	11,275796	-8,101270	0,221200	0,232960	-21,850221	-627,771198	-1,507850	-8,101270	0,221200	0,232960	-21,850221	-627,771198	-1,507850
09:47:14,88	0,721036	3,172998	-0,092996	0,246975	0,037989	-0,399989	-8,097302	0,228341	0,237340	-4,075439	8,088995	-1,536531	3,319446	4,397593	-0,745494	352,024890	-184,802019	11,316512	-8,097302	0,228341	0,237340	-22,000219	-627,549238	-1,536531	-8,097302	0,228341	0,237340	-22,000219	-627,549238	-1,536531
09:47:14,93	0,721036	3,172998	-0,092996	0,246975	0,037989	-0,399989	-8,091288	0,226662	0,239889	-4,168843	7,860976	-1,495815	3,326409	4,400550	-0,745938	351,952641	-184,720396	11,292710	-8,097330	0,222110	0,239446	-21,875753	-627,361865	-1,519617	-8,097330	0,222110	0,239446	-21,875753	-627,361865	-1,519617
09:47:14,98	0,721036	3,172998	-0,092996	0,246975	0,037989	-0,399989	-8,097330	0,222110	0,239446	-4,440126	8,278573	-1,519617	3,313217	4,395964	-0,745229	351,807157	-184,655458	11,288049	-8,086763	0,231242	0,240154	-22,101247	-626,923358	-1,524278	-8,086763	0,231242	0,240154	-22,101247	-626,923358	-1,524278
09:47:15,03	0,721036	3,172998	-0,092996	0,246975	0,037989	-0,399989	-8,086763	0,231242	0,240154	-3,948757	7,887511	-1,524278	3,324385	4,402215	-0,745235	351,806768	-184,637884	11,296322	-8,086763	0,231242	0,240154	-22,101247	-626,923358	-1,524278	-8,086763	0,231242	0,240154	-22,101247	-626,923358	-1,524278
09:47:15,08	0,721036	3,172998	-0,092996	0,246975	0,037989	-0,399989	-8,097760	0,224696	0,240148	-4,304189	8,468474	-1,516005	3,320170	4,393208	-0,746411	351,737428	-184,628640	11,281446	-8,097760	0,224696	0,240148	-21,942796	-627,205652	-1,516005	-8,097760	0,224696	0,240148	-21,942796	-627,205652	-1,516005
09:47:15,13	0,721036	3,172998	-0,092996	0,246975	0,037989	-0,399989	-8,087852	0,223842	0,238972	-4,321891	8,017936	-1,530880	3,321069	4,398401	-0,741445	351,637444	-184,515856	11,256131	-8,087852	0,223842	0,238972	-21,893521	-626,878420	-1,530880	-8,087852	0,223842	0,238972	-21,893521	-626,878420	-1,530880
09:47:15,18	0,721036	3,172998	-0,092996	0,246975	0,037989	-0,399989	-8,092799	0,225660	0,243938	-4,275056	8,418185	-1,556195	3,318864	4,386473	-0,742860	351,604130	-184,493119	11,268026	-8,092799	0,225660	0,243938	-21,989371	-626,866547	-1,556195	-8,092799	0,225660	0,243938	-21,989371	-626,866547	-1,556195
09:47:15,23	0,721036	3,172998	-0,092996	0,246975	0,037989	-0,399989	-8,081367	0,221606	0,242523	-4,488924	7,863939	-1,544301	3,318592	4,393578	-0,741192	351,471063	-184,442112	11,240737	-8,087383	0,225394	0,244191	-21,962986	-626,542069	-1,571590	-8,087383	0,225394	0,244191	-21,962986	-626,542069	-1,571590
09:47:15,28	0,721036	3,172998	-0,092996	0,246975	0,037989	-0,399989	-8,087383	0,225394	0,244191	-4,269580	8,317529	-1,571590	3,317916	4,388304	-0,739512	351,477500	-184,412718	11,288142	-8,087383	0,225394	0,244191	-21,962986	-626,542069	-1,571590	-8,087383	0,225394	0,244191	-21,962986	-626,542069	-1,571590
09:47:15,33	0,721036	3,172998	-0,092996	0,246975	0,037989	-0,399989	-8,082479	0,223343	0,245871	-4,404912	8,071602	-1,524185	3,314918	4,391941	-0,740378	351,367657	-184,341200	11,265462	-8,084129	0,227757	0,245005	-22,061294	-626,315815	-1,546865	-8,084129	0,227757	0,245005	-22,061294	-626,315815	-1,546865
09:47:15,38	0,721036	3,172998	-0,092996	0,246975	0,037989	-0,399989	-8,075825	0,221679	0,243102	-4,437425	7,861943	-1,533741	3,316030	4,381711	-0,742281	351,332449	-184,391326	11,278586	-8,075825	0,221679	0,243102	-21,839218	-626,090342	-1,533741	-8,075825	0,221679	0,243102	-21,839218	-626,090342	-1,533741
09:47:15,43	0,721036	3,172998	-0,092996	0,246975	0,037989	-0,399989	-8,075825	0,221679	0,243102	-4,437425	7,861943	-1,533741	3,309474	4,387730	-0,741156	351,285974	-184,313873	11,300001	-8,077760	0,230366	0,244227	-22,113275	-626,062639	-1,512326	-8,077760	0,230366	0,244227	-22,113275	-626,062639	-1,512326
09:47:15,48	0,721036	3,172998	-0,092996	0,246975	0,037989	-0,399989	-8,077760	0,230366	0,244227	-4,029513	8,041527	-1,512326	3,315315	4,391715	-0,738089	351,241381	-184,246390	11,282975	-8,077760	0,230366	0,244227	-22,113275	-626,062639	-1,512326	-8,077760	0,230366	0,244227	-22,113275	-626,062639	-1,512326
09:47:15,53	0,721036	3,172998	-0,092996	0,246975	0,037989	-0,399989	-8,084132	0,227301	0,247294	-4,225086	8,445208	-1,529352	3,316762	4,385801	-0,739290	351,226690	-184,272667	11,294500	-8,079733	0,223090	0,246093	-21,926500	-626,042984	-1,517827	-8,079733	0,223090	0,246093	-21,926500	-626,042984	-1,517827
09:47:15,58	0,721036	3,172998	-0,092996	0,246975	0,037989	-0,399989	-8,072373	0,225391	0,246888	-4,281804	7,900264	-1,559864	3,311089	4,380577	-0,738495	351,162490	-184,249999	11,252463	-8,072373	0,225391	0,246888	-21,975005	-625,780998	-1,559864	-8,072373	0,225391	0,246888	-21,975005	-625,780998	-1,559864
09:47:15,63	0,721036	3,172998	-0,092996	0,246975	0,037989	-0,399989	-8,072373	0,225391	0,246888	-4,281804	7,900264	-1,559864	3,312142	4,384547	-0,735018	351,083738	-184,167746	11,293324	-8,072373	0,225391	0,246888	-21,975005	-625,780998	-1,559864	-8,072373	0,225391	0,246888	-21,975005	-625,780998	-1,559864
09:47:15,68	0,721036	3,172998	-0,092996	0,246975	0,037989	-0,399989	-8,076338	0,226465	0,250365	-4,257843	8,215762	-1,519003	3,312738	4,376941	-0,738852	351,082845	-184,182994	11,318378	-8,070049	0,222145	0,246531	-21,907190	-625,616938	-1,493949	-8,070049	0,222145	0,246531	-21,907190	-625,616938	-1,493949
09:47:15,73	0,721036	3,172998	-0,092996	0,246975	0,037989	-0,399989	-8,070049	0,222145	0,246531	-4,468802	7,881900	-1,493949	3,313267	4,387312	-0,738164	351,044691	-184,092190	11,284129	-8,079294	0,226872	0,247220	-22,092020	-625,783498	-1,528198	-8,079294	0,226872	0,247220	-22,092020	-625,783498	-1,528198
09:47:15,78	0,721036	3,172998	-0,092996	0,246975	0,037989	-0,399989	-8,079294	0,226872	0,247220	-4,282556	8,441108	-1,528198	3,313462	4,376852	-0,737759	350,984514	-184,135862	11,280373	-8,079294	0,226872	0,247220	-22,092020	-625,783498	-1,528198	-8,079294	0,226872	0,247220	-22,092020	-625,783498	-1,528198
09:47:15,83	0,721036	3,172998	-0,092996	0,246975	0,037989	-0,399989	-8,078297	0,224410	0,250306	-4,393155	8,475407	-1,523506	3,314900	4,385217	-0,735077	350,961353	-184,064195	11,288821	-8,078297	0,224410	0,250306	-22,009352	-625,670895	-1,523506	-8,078297	0,224410	0,250306	-22,009352	-625,670895	-1,523506
09:47:15,88	0,721036	3,172998	-0,092996	0,246975	0,037989	-0,399989	-8,078297	0,224410	0,250306	-4,393155	8,475407	-1,523506	3,307160	4,377299	-0,736627	350,908457	-184,071573	11,297249	-8,067570	0,227155	0,248757	-22,049255	-625,344503	-1,515078	-8,067570	0,227155	0,248757	-22,049255	-625,344503	-1,515078
09:47:15,93	0,721036	3,172998	-0,092996	0,246975	0,037989	-0,399989	-8,067570	0,227155	0,248757	-4,217582	7,959714	-1,515078	3,314191	4,383276	-0,734313	350,884177	-184,015952	11,309664	-8,067570	0,227155	0,248757	-22,049255	-625,344503	-1,515078	-8,067570	0,227155	0,248757	-22,049255	-625,344503	-1,515078
09:47:15,98	0,721036	3,172998	-0,092996	0,246975	0,037989	-0,399989	-8,076261	0,224054	0,251071	-4,414876	8,460516	-1,502663	3,308850	4,374797	-0,738239	350,845770	-184,024330	11,242167	-8,076261	0,224054	0,251071	-22,003101	-625,525994	-1,502663	-8,076261	0,224054	0,251071	-22,003101	-625,525994	-1,502663
09:47:16,03	0,721036	3,172998	-0,092996	0,246975	0,037989	-0,399989	-8,066248	0,224440	0,247144	-4,368338	7,968913	-1,570160	3,311678	4,382443	-0,735128	350,789318	-183,953416	11,317426	-8,066248	0,224440	0,247144	-21,986875	-625,231578	-1,570160	-8,066248	0,224440	0,247144	-21,986875	-625,231578	-1,570160
09:47:16,08	0,721036	3,172998	-0,092996	0,246975	0,037989	-0,399989	-8,074283	0,225814	0,250255	-4,330099	8,471081	-1,494901	3,308777	4,375732	-0,735059	350,809906	-183,988409	11,363005	-8,067021	0,224971	0,250324	-22,014123	-625,203037	-1,449322	-8,067021	0,224971	0,250324	-22,014123	-625,203037	-1,449322
09:47:16,13	0,721036	3,172998	-0,092996	0,246975	0,037989	-0,399989	-8,067021	0,224971	0,250324	-4,353901	8,058119	-1,449322	3,311620	4,377504	-0,735528	350,732510	-183,907733	11,309283	-8,069977	0,223395	0,249855	-22,003531	-625,174005	-1,503044	-8,069977	0,223395	0,249855	-22,003531	-625,174005	-1,503044
09:47:16,18	0,721036	3,172998	-0,092996	0,246975	0,037989	-0,399989	-8,069977	0,223395	0,249855	-4,467016	8,319193	-1,503044	3,306254	4,377760	-0,732073	350,711822	-183,961761	11,275703	-8,069977	0,223395	0,249855	-22,003531	-625,174005	-1,503044	-8,069977	0,223395	0,249855	-22,003531	-625,174005	-1,503044
09:47:16,23	0,721036	3,172998	-0,092996	0,246975	0,037989	-0,399989	-8,067516	0,228170	0,253310	-4,161603	8,182142	-1,536624	3,313306	4,379248	-0,730924	350,678287	-183,886486	11,269509	-8,072331	0,222806	0,254459	-21,979220	-625,178801	-1,542818	-8,072331	0,222806	0,254459	-21,979220	-625,178801	-1,542818
09:47:16,28	0,721036	3,172998	-0,092996	0,246975	0,037989	-0,399989	-8,072331	0,222806	0,254459	-4,488918	8,499177	-1,542818	3,302018	4,377994	-0,730148	350,627430	-183,868542	11,311603	-8,072331	0,222806	0,254459	-21,979220	-625,178801	-1,542818	-8,072331	0,222806	0,254459	-21,979220	-625,178801	-1,542818
09:47:16,33	0,721036	3,172998	-0,092996	0,246975	0,037989	-0,399989	-8,060867	0,223680	0,256381	-4,469893	7,987853	-1,577723	3,306817	4,369757	-0,729002	350,618055	-183,821196	11,234604	-8,060867	0,223680	0,256381	-22,028810	-624,790196	-1,577723	-8,060867	0,223680	0,256381	-22,028810	-624,790196	-1,577723
09:47:16,39	0,721036	3,172998	-0,092996	0,246975	0,037989	-0,399989	-8,060867	0,223680	0,256381	-4,469893	7,987853	-1,577723	3,300611	4,375684	-0,731478	350,593168	-183,835839	11,277695	-8,060867	0,223680	0,256381	-22,028810	-624,790196	-1,577723	-8,060867	0,223680	0,256381	-22,028810	-624,790196	-1,577723
09:47:16,44	0,721036	3,172998	-0,092996	0,246975	0,037989	-0,399989	-8,062896	0,232019	0,253905	-4,011175	8,107602	-1,534632	3,304227	4,376202	-0,730611	350,516688	-183,775264	11,267676	-8,062896	0,232019	0,253905	-22,224651	-624,829737	-1,534632	-8,062896	0,232019	0,253905	-22,224651	-624,829737	-1,534632
09:47:16,49	0,721036	3,172998	-0,092996	0,246975	0,037989	-0,399989	-8,065153	0,229146	0,254772	-4,174756	8,321504	-1,544651	3,314867	4,384324	-0,733910	350,922909	-184,005686	11,309622	-8,065153	0,229146	0,254772	-22,162753	-624,793035	-1,544651	-8,065153	0,229146	0,254772	-22,162753	-624,793035	-1,544651
09:47:16,54	0,730998	3,172990	-0,092985	0,246993	0,037997	-0,399994	-8,077507	0,223993	0,251473	-4,446291	8,496880	-1,502705	3,533144	4,757119	-0,742302	370,276515	-195,647863	11,282876	-8,077507	0,223993	0,251473	-22,029747	-625,587413	-1,502705	-8,077507	0,223993	0,251473	-22,029747	-625,587413	-1,502705
09:47:16,59	0,730998	3,172990	-0,092985	0,246993	0,037997	-0,399994	-8,509496	0,221357	0,243081	-4,177768	8,378505	-1,529451	3,535127	4,748637	-0,740554	369,577634	-195,213369	11,271716	-8,509496	0,221357	0,243081	-21,554272	-659,616914	-1,529451	-8,509496	0,221357	0,243081	-21,554272	-659,616914	-1,529451
09:47:16,64	0,730998	3,172990	-0,092985	0,246993	0,037997	-0,399994	-8,503142	0,215399	0,244829	-4,514430	8,870588	-1,540611	3,525800	4,730546	-0,741274	369,144882	-194,898952	11,270265	-8,503142	0,215399	0,244829	-21,423225	-658,626035	-1,540611	-8,503142	0,215399	0,244829	-21,423225	-658,626035	-1,540611
09:47:16,69	0,730998	3,172990	-0,092985	0,246993	0,037997	-0,399994	-8,482810	0,214431	0,244110	-4,620666	8,345349	-1,542062	3,524406	4,735090	-0,734592	368,895646	-194,732324	11,292700	-8,482810	0,214431	0,244110	-21,453498	-657,555276	-1,542062	-8,482810	0,214431	0,244110	-21,453498	-657,555276	-1,542062
09:47:16,74	0,730998	3,172990	-0,092985	0,246993	0,037997	-0,399994	-8,486048	0,217910	0,250791	-4,459459	8,812883	-1,519627	3,512568	4,724111	-0,733138	368,629514	-194,535735	11,281427	-8,470622	0,222672	0,252245	-21,728760	-656,604349	-1,530900	-8,470622	0,222672	0,252245	-21,728760	-656,604349	-1,530900
09:47:16,79	0,730998	3,172990	-0,092985	0,246993	0,037997	-0,399994	-8,470622	0,222672	0,252245	-4,248996	8,339474	-1,530900	3,520462	4,727157	-0,733975	368,426565	-194,384645	11,329440	-8,470622	0,222672	0,252245	-21,728760	-656,604349	-1,530900	-8,470622	0,222672	0,252245	-21,728760	-656,604349	-1,530900
09:47:16,84	0,730998	3,172990	-0,092985	0,246993	0,037997	-0,399994	-8,477206	0,217359	0,251408	-4,554670	8,933155	-1,482887	3,513132	4,716952	-0,732933	368,232704	-194,294029	11,238862	-8,477206	0,217359	0,251408	-21,617326	-656,527525	-1,482887	-8,477206	0,217359	0,251408	-21,617326	-656,527525	-1,482887
09:47:16,89	0,730998	3,172990	-0,092985	0,246993	0,037997	-0,399994	-8,464704	0,218604	0,252450	-4,471433	8,496242	-1,573465	3,512960	4,716905	-0,729734	368,082062	-194,098138	11,279426	-8,464704	0,218604	0,252450	-21,631886	-655,983023	-1,573465	-8,464704	0,218604	0,252450	-21,631886	-655,983023	-1,573465
09:47:16,94	0,730998	3,172990	-0,092985	0,246993	0,037997	-0,399994	-8,464577	0,218730	0,255649	-4,559237	8,718061	-1,532901	3,516020	4,712436	-0,729983	367,830883	-194,059641	11,243689	-8,462236	0,213845	0,255400	-21,507841	-655,452451	-1,568638	-8,462236	0,213845	0,255400	-21,507841	-655,452451	-1,568638
09:47:16,99	0,730998	3,172990	-0,092985	0,246993	0,037997	-0,399994	-8,462236	0,213845	0,255400	-4,720989	8,833107	-1,568638	3,502342	4,705695	-0,727284	367,715038	-193,956171	11,272259	-8,449560	0,222320	0,258099	-21,764103	-654,964469	-1,540068	-8,449560	0,222320	0,258099	-21,764103	-654,964469	-1,540068
09:47:17,04	0,730998	3,172990	-0,092985	0,246993	0,037997	-0,399994	-8,449560	0,222320	0,258099	-4,311995	8,325999	-1,540068	3,512310	4,702861	-0,727938	367,652961	-193,862003	11,267923	-8,452089	0,212271	0,257445	-21,548319	-654,930649	-1,544404	-8,452089	0,212271	0,257445	-21,548319	-654,930649	-1,544404
09:47:17,09	0,730998	3,172990	-0,092985	0,246993	0,037997	-0,399994	-8,452089	0,212271	0,257445	-4,885053	8,558362	-1,544404	3,503857	4,706286	-0,725476	367,455894	-193,763586	11,252481	-8,452089	0,212271	0,257445	-21,548319	-654,930649	-1,544404	-8,452089	0,212271	0,257445	-21,548319	-654,930649	-1,544404
09:47:17,14	0,730998	3,172990	-0,092985	0,246993	0,037997	-0,399994	-8,450829	0,221304	0,259907	-4,402038	8,712709	-1,559846	3,500721	4,703972	-0,725481	367,428414	-193,759299	11,255652	-8,450829	0,221304	0,259907	-21,774390	-654,677381	-1,559846	-8,450829	0,221304	0,259907	-21,774390	-654,677381	-1,559846
09:47:17,19	0,730998	3,172990	-0,092985	0,246993	0,037997	-0,399994	-8,447257	0,222863	0,259902	-4,310938	8,552920	-1,556675	3,502930	4,697214	-0,725107	367,294578	-193,620200	11,275171	-8,442510	0,217571	0,260276	-21,718974	-654,245518	-1,537156	-8,442510	0,217571	0,260276	-21,718974	-654,245518	-1,537156
09:47:17,24	0,730998	3,172990	-0,092985	0,246993	0,037997	-0,399994	-8,444957	0,219108	0,259338	-4,581042	8,707903	-1,563754	3,502822	4,700103	-0,726046	367,228048	-193,557162	11,248573	-8,444957	0,219108	0,259338	-21,781059	-654,221244	-1,563754	-8,444957	0,219108	0,259338	-21,781059	-654,221244	-1,563754
09:47:17,29	0,730998	3,172990	-0,092985	0,246993	0,037997	-0,399994	-8,444957	0,219108	0,259338	-4,581042	8,707903	-1,563754	3,495696	4,697736	-0,722720	367,065987	-193,469295	11,247428	-8,439344	0,224096	0,262663	-21,908291	-653,888207	-1,564899	-8,439344	0,224096	0,262663	-21,908291	-653,888207	-1,564899
09:47:17,34	0,730998	3,172990	-0,092985	0,246993	0,037997	-0,399994	-8,439344	0,224096	0,262663	-4,316758	8,600288	-1,564899	3,502546	4,695461	-0,717866	367,043973	-193,487716	11,228806	-8,439344	0,224096	0,262663	-21,908291	-653,888207	-1,564899	-8,439344	0,224096	0,262663	-21,908291	-653,888207	-1,564899
09:47:17,39	0,730998	3,172990	-0,092985	0,246993	0,037997	-0,399994	-8,440799	0,217027	0,267517	-4,657393	8,685804	-1,583521	3,498675	4,696762	-0,718730	366,866689	-193,412683	11,237926	-8,440799	0,217027	0,267517	-21,694000	-653,916910	-1,583521	-8,440799	0,217027	0,267517	-21,694000	-653,916910	-1,583521
09:47:17,44	0,730998	3,172990	-0,092985	0,246993	0,037997	-0,399994	-8,439990	0,221029	0,266654	-4,425610	8,834777	-1,574401	3,497549	4,690281	-0,722188	366,876548	-193,397384	11,248954	-8,433815	0,218764	0,263195	-21,734560	-653,541674	-1,563373	-8,433815	0,218764	0,263195	-21,734560	-653,541674	-1,563373
09:47:17,49	0,730998	3,172990	-0,092985	0,246993	0,037997	-0,399994	-8,433815	0,218764	0,263195	-4,561560	8,512795	-1,563373	3,490960	4,694776	-0,719918	366,812041	-193,339308	11,244779	-8,433815	0,218764	0,263195	-21,734560	-653,541674	-1,563373	-8,433815	0,218764	0,263195	-21,734560	-653,541674	-1,563373
09:47:17,54	0,730998	3,172990	-0,092985	0,246993	0,037997	-0,399994	-8,434412	0,226718	0,265465	-4,166011	8,628767	-1,567548	3,499209	4,693454	-0,722314	366,785026	-193,243238	11,283526	-8,434412	0,226718	0,265465	-21,963374	-653,472604	-1,567548	-8,434412	0,226718	0,265465	-21,963374	-653,472604	-1,567548
09:47:17,59	0,730998	3,172990	-0,092985	0,246993	0,037997	-0,399994	-8,437392	0,218913	0,263069	-4,641575	8,855145	-1,528801	3,488381	4,691207	-0,717618	366,647552	-193,192125	11,287571	-8,437392	0,218913	0,263069	-21,826227	-653,480137	-1,528801	-8,437392	0,218913	0,263069	-21,826227	-653,480137	-1,528801
09:47:17,64	0,730998	3,172990	-0,092985	0,246993	0,037997	-0,399994	-8,430032	0,227167	0,267765	-4,187887	8,617027	-1,524756	3,494513	4,684774	-0,718338	366,579770	-193,120061	11,270931	-8,430032	0,227167	0,267765	-22,020491	-653,140480	-1,524756	-8,430032	0,227167	0,267765	-22,020491	-653,140480	-1,524756
09:47:17,69	0,730998	3,172990	-0,092985	0,246993	0,037997	-0,399994	-8,427527	0,218640	0,267045	-4,659821	8,581528	-1,541396	3,495654	4,688738	-0,719076	366,429978	-193,103883	11,264129	-8,427527	0,218640	0,267045	-21,823037	-652,979378	-1,541396	-8,427527	0,218640	0,267045	-21,823037	-652,979378	-1,541396
09:47:17,74	0,730998	3,172990	-0,092985	0,246993	0,037997	-0,399994	-8,422787	0,219941	0,266919	-4,551520	8,476017	-1,548724	3,491016	4,681319	-0,718464	366,437333	-193,084751	11,263603	-8,422787	0,219941	0,266919	-21,816880	-652,712740	-1,548724	-8,422787	0,219941	0,266919	-21,816880	-652,712740	-1,548724
09:47:17,79	0,730998	3,172990	-0,092985	0,246993	0,037997	-0,399994	-8,422787	0,219941	0,266919	-4,551520	8,476017	-1,548724	3,493931	4,681311	-0,715762	366,403113	-193,045996	11,254365	-8,422787	0,219941	0,266919	-21,816880	-652,712740	-1,548724	-8,422787	0,219941	0,266919	-21,816880	-652,712740	-1,548724
09:47:17,84	0,730998	3,172990	-0,092985	0,246993	0,037997	-0,399994	-8,424238	0,217412	0,269621	-4,699449	8,600472	-1,557962	3,493841	4,687902	-0,718491	366,370183	-192,991214	11,302687	-8,424238	0,217412	0,269621	-21,766330	-652,702173	-1,557962	-8,424238	0,217412	0,269621	-21,766330	-652,702173	-1,557962
09:47:17,89	0,730998	3,172990	-0,092985	0,246993	0,037997	-0,399994	-8,429900	0,220786	0,266892	-4,555000	8,950829	-1,509640	3,491937	4,677917	-0,715035	366,274167	-193,011865	11,250648	-8,429900	0,220786	0,266892	-21,886707	-652,796319	-1,509640	-8,429900	0,220786	0,266892	-21,886707	-652,796319	-1,509640
09:47:17,94	0,730998	3,172990	-0,092985	0,246993	0,037997	-0,399994	-8,420301	0,217443	0,270348	-4,662968	8,524512	-1,561679	3,488830	4,681730	-0,713513	366,171860	-192,898171	11,298050	-8,420301	0,217443	0,270348	-21,732213	-652,469121	-1,561679	-8,420301	0,217443	0,270348	-21,732213	-652,469121	-1,561679
09:47:17,99	0,730998	3,172990	-0,092985	0,246993	0,037997	-0,399994	-8,422050	0,222039	0,271870	-4,471255	8,760886	-1,514277	3,488308	4,670995	-0,715836	366,162422	-192,865864	11,255306	-8,422050	0,222039	0,271870	-21,901331	-652,370011	-1,514277	-8,422050	0,222039	0,271870	-21,901331	-652,370011	-1,514277
09:47:18,04	0,730998	3,172990	-0,092985	0,246993	0,037997	-0,399994	-8,412491	0,217124	0,269547	-4,750098	8,288180	-1,557021	3,489965	4,679252	-0,713332	366,161107	-192,823450	11,272009	-8,412491	0,217124	0,269547	-21,794341	-652,092388	-1,557021	-8,412491	0,217124	0,269547	-21,794341	-652,092388	-1,557021
09:47:18,09	0,730998	3,172990	-0,092985	0,246993	0,037997	-0,399994	-8,420471	0,219817	0,272052	-4,646116	8,725485	-1,540318	3,481131	4,678471	-0,712433	366,034979	-192,801032	11,263758	-8,420471	0,219817	0,272052	-21,901790	-652,281512	-1,540318	-8,420471	0,219817	0,272052	-21,901790	-652,281512	-1,540318
09:47:18,14	0,730998	3,172990	-0,092985	0,246993	0,037997	-0,399994	-8,415378	0,227077	0,272950	-4,224978	8,581050	-1,548568	3,488622	4,672098	-0,715489	366,013775	-192,787346	11,298116	-8,415378	0,227077	0,272950	-22,050516	-652,026089	-1,548568	-8,415378	0,227077	0,272950	-22,050516	-652,026089	-1,548568
09:47:18,19	0,730998	3,172990	-0,092985	0,246993	0,037997	-0,399994	-8,423077	0,222265	0,271781	-4,503191	9,044798	-1,516980	3,489149	4,682733	-0,713602	365,994089	-192,745128	11,295347	-8,423077	0,222265	0,271781	-21,950955	-652,166767	-1,516980	-8,423077	0,222265	0,271781	-21,950955	-652,166767	-1,516980
09:47:18,24	0,730998	3,172990	-0,092985	0,246993	0,037997	-0,399994	-8,423077	0,222265	0,271781	-4,503191	9,044798	-1,516980	3,486244	4,672328	-0,710508	365,956717	-192,698077	11,242436	-8,423077	0,222265	0,271781	-21,950955	-652,166767	-1,516980	-8,423077	0,222265	0,271781	-21,950955	-652,166767	-1,516980
09:47:18,29	0,730998	3,172990	-0,092985	0,246993	0,037997	-0,399994	-8,412615	0,219578	0,274875	-4,664964	8,556629	-1,569891	3,490324	4,677933	-0,713979	365,960411	-192,685263	11,302176	-8,412615	0,219578	0,274875	-21,901818	-651,833615	-1,569891	-8,412615	0,219578	0,274875	-21,901818	-651,833615	-1,569891
09:47:18,34	0,730998	3,172990	-0,092985	0,246993	0,037997	-0,399994	-8,419508	0,218847	0,271404	-4,715903	8,918308	-1,510151	3,480090	4,674423	-0,712519	365,824260	-192,639318	11,258263	-8,419508	0,218847	0,271404	-21,895400	-652,013090	-1,510151	-8,419508	0,218847	0,271404	-21,895400	-652,013090	-1,510151
09:47:18,39	0,730998	3,172990	-0,092985	0,246993	0,037997	-0,399994	-8,411352	0,225955	0,272864	-4,318003	8,635042	-1,554064	3,486985	4,672286	-0,715076	365,835328	-192,638988	11,272703	-8,411352	0,225955	0,272864	-22,055474	-651,656055	-1,554064	-8,411352	0,225955	0,272864	-22,055474	-651,656055	-1,554064
09:47:18,44	0,730998	3,172990	-0,092985	0,246993	0,037997	-0,399994	-8,412948	0,218916	0,270307	-4,689870	8,708643	-1,539624	3,486500	4,675124	-0,712527	365,783064	-192,607578	11,265765	-8,412948	0,218916	0,270307	-21,874752	-651,707784	-1,539624	-8,412948	0,218916	0,270307	-21,874752	-651,707784	-1,539624
09:47:18,49	0,730998	3,172990	-0,092985	0,246993	0,037997	-0,399994	-8,415164	0,220755	0,272856	-4,595321	8,884822	-1,546562	3,477455	4,674106	-0,710295	365,721173	-192,597094	11,266895	-8,415164	0,220755	0,272856	-21,924550	-651,705531	-1,546562	-8,415164	0,220755	0,272856	-21,924550	-651,705531	-1,546562
09:47:18,54	0,730998	3,172990	-0,092985	0,246993	0,037997	-0,399994	-8,409760	0,228078	0,275088	-4,192624	8,662651	-1,545432	3,482404	4,675229	-0,712522	365,771824	-192,530675	11,287030	-8,409760	0,228078	0,275088	-22,096761	-651,503482	-1,545432	-8,409760	0,228078	0,275088	-22,096761	-651,503482	-1,545432
09:47:18,59	0,730998	3,172990	-0,092985	0,246993	0,037997	-0,399994	-8,413206	0,224354	0,272861	-4,469130	8,831219	-1,525297	3,475434	4,670107	-0,711622	365,662504	-192,538114	11,243007	-8,413206	0,224354	0,272861	-22,080915	-651,605472	-1,525297	-8,413206	0,224354	0,272861	-22,080915	-651,605472	-1,525297
09:47:18,64	0,730998	3,172990	-0,092985	0,246993	0,037997	-0,399994	-8,405286	0,227829	0,273761	-4,227321	8,510294	-1,569320	3,486656	4,673600	-0,709035	365,633188	-192,530737	11,254522	-8,405286	0,227829	0,273761	-22,111903	-651,304618	-1,569320	-8,405286	0,227829	0,273761	-22,111903	-651,304618	-1,569320
09:47:18,69	0,730998	3,172990	-0,092985	0,246993	0,037997	-0,399994	-8,413921	0,219857	0,276348	-4,633584	8,988441	-1,557804	3,479059	4,671111	-0,708719	365,554709	-192,494328	11,291767	-8,413921	0,219857	0,276348	-21,892383	-651,504394	-1,557804	-8,413921	0,219857	0,276348	-21,892383	-651,504394	-1,557804
09:47:18,74	0,730998	3,172990	-0,092985	0,246993	0,037997	-0,399994	-8,404838	0,225455	0,273920	-4,302262	8,590233	-1,559380	3,477267	4,668532	-0,711463	365,548873	-192,528554	11,252947	-8,404838	0,225455	0,273920	-22,000441	-651,189583	-1,559380	-8,404838	0,225455	0,273920	-22,000441	-651,189583	-1,559380
09:47:18,79	0,730998	3,172990	-0,092985	0,246993	0,037997	-0,399994	-8,401469	0,218065	0,276670	-4,731817	8,496305	-1,538788	3,481981	4,661919	-0,708713	365,501122	-192,448649	11,273539	-8,401469	0,218065	0,276670	-21,849956	-651,018974	-1,538788	-8,401469	0,218065	0,276670	-21,849956	-651,018974	-1,538788
09:47:18,84	0,730998	3,172990	-0,092985	0,246993	0,037997	-0,399994	-8,401469	0,218065	0,276670	-4,731817	8,496305	-1,538788	3,475164	4,667264	-0,705848	365,493469	-192,464734	11,255227	-8,401469	0,218065	0,276670	-21,849956	-651,018974	-1,538788	-8,401469	0,218065	0,276670	-21,849956	-651,018974	-1,538788
09:47:18,89	0,730998	3,172990	-0,092985	0,246993	0,037997	-0,399994	-8,402689	0,226642	0,279535	-4,268104	8,558363	-1,557100	3,483630	4,668542	-0,708751	365,457398	-192,427721	11,285639	-8,402689	0,226642	0,279535	-22,059465	-651,052736	-1,557100	-8,402689	0,226642	0,279535	-22,059465	-651,052736	-1,557100
09:47:18,94	0,730998	3,172990	-0,092985	0,246993	0,037997	-0,399994	-8,408028	0,219949	0,276632	-4,630144	8,885728	-1,526688	3,475410	4,662933	-0,709126	365,454741	-192,422856	11,288642	-8,408028	0,219949	0,276632	-21,896127	-651,144471	-1,526688	-8,408028	0,219949	0,276632	-21,896127	-651,144471	-1,526688
09:47:18,99	0,730998	3,172990	-0,092985	0,246993	0,037997	-0,399994	-8,399060	0,224263	0,276257	-4,408691	8,424149	-1,523684	3,472925	4,665287	-0,708795	365,380276	-192,370240	11,276276	-8,399060	0,224263	0,276257	-22,013337	-650,902097	-1,523684	-8,399060	0,224263	0,276257	-22,013337	-650,902097	-1,523684
09:47:19,04	0,730998	3,172990	-0,092985	0,246993	0,037997	-0,399994	-8,399857	0,227592	0,276588	-4,243909	8,556371	-1,536051	3,481901	4,661254	-0,707802	365,382372	-192,361428	11,263158	-8,399857	0,227592	0,276588	-22,109894	-650,832412	-1,536051	-8,399857	0,227592	0,276588	-22,109894	-650,832412	-1,536051
09:47:19,09	0,730998	3,172990	-0,092985	0,246993	0,037997	-0,399994	-8,400852	0,217802	0,277581	-4,761678	8,610710	-1,549169	3,482317	4,668691	-0,709799	365,364183	-192,347907	11,245980	-8,407502	0,221160	0,275584	-21,950742	-651,009887	-1,566347	-8,407502	0,221160	0,275584	-21,950742	-651,009887	-1,566347
09:47:19,14	0,730998	3,172990	-0,092985	0,246993	0,037997	-0,399994	-8,407502	0,221160	0,275584	-4,589665	8,978987	-1,566347	3,473310	4,663714	-0,712204	365,277550	-192,328178	11,319348	-8,398687	0,226472	0,273180	-22,065283	-650,691402	-1,492979	-8,398687	0,226472	0,273180	-22,065283	-650,691402	-1,492979
09:47:19,19	0,730998	3,172990	-0,092985	0,246993	0,037997	-0,399994	-8,398687	0,226472	0,273180	-4,287203	8,605507	-1,492979	3,476936	4,669333	-0,708475	365,295959	-192,259228	11,252727	-8,398687	0,226472	0,273180	-22,065283	-650,691402	-1,492979	-8,398687	0,226472	0,273180	-22,065283	-650,691402	-1,492979
09:47:19,24	0,730998	3,172990	-0,092985	0,246993	0,037997	-0,399994	-8,405367	0,226141	0,276908	-4,373351	8,971387	-1,559600	3,470876	4,664177	-0,706927	365,216220	-192,297273	11,273799	-8,405367	0,226141	0,276908	-22,125419	-650,849885	-1,559600	-8,405367	0,226141	0,276908	-22,125419	-650,849885	-1,559600
09:47:19,29	0,730998	3,172990	-0,092985	0,246993	0,037997	-0,399994	-8,397872	0,228812	0,278456	-4,161666	8,631687	-1,538527	3,479042	4,655997	-0,708465	365,155797	-192,288412	11,270992	-8,397872	0,228812	0,278456	-22,123371	-650,601237	-1,538527	-8,397872	0,228812	0,278456	-22,123371	-650,601237	-1,538527
09:47:19,34	0,730998	3,172990	-0,092985	0,246993	0,037997	-0,399994	-8,394870	0,217650	0,276918	-4,719541	8,532348	-1,541334	3,481126	4,667612	-0,707580	365,221670	-192,235185	11,265490	-8,405971	0,221652	0,277803	-21,990147	-650,789534	-1,546837	-8,405971	0,221652	0,277803	-21,990147	-650,789534	-1,546837
09:47:19,39	0,730998	3,172990	-0,092985	0,246993	0,037997	-0,399994	-8,400864	0,221279	0,278793	-4,534731	8,927393	-1,548985	3,478895	4,663002	-0,706591	365,085563	-192,243334	11,263341	-8,400864	0,221279	0,278793	-21,905148	-650,540404	-1,548985	-8,400864	0,221279	0,278793	-21,905148	-650,540404	-1,548985
09:47:19,44	0,730998	3,172990	-0,092985	0,246993	0,037997	-0,399994	-8,400864	0,221279	0,278793	-4,534731	8,927393	-1,548985	3,477326	4,658907	-0,708845	365,162860	-192,206027	11,298151	-8,400864	0,221279	0,278793	-21,905148	-650,540404	-1,548985	-8,400864	0,221279	0,278793	-21,905148	-650,540404	-1,548985
09:47:19,49	0,730998	3,172990	-0,092985	0,246993	0,037997	-0,399994	-8,396532	0,220590	0,276538	-4,641515	8,653876	-1,514176	3,478374	4,665036	-0,708526	365,111473	-192,198698	11,270740	-8,402364	0,222748	0,276857	-21,995677	-650,580295	-1,541587	-8,402364	0,222748	0,276857	-21,995677	-650,580295	-1,541587
09:47:19,54	0,730998	3,172990	-0,092985	0,246993	0,037997	-0,399994	-8,402364	0,222748	0,276857	-4,509975	9,005314	-1,541587	3,473838	4,659736	-0,703094	365,103562	-192,217554	11,239905	-8,402364	0,222748	0,276857	-21,995677	-650,580295	-1,541587	-8,402364	0,222748	0,276857	-21,995677	-650,580295	-1,541587
09:47:19,59	0,730998	3,172990	-0,092985	0,246993	0,037997	-0,399994	-8,395506	0,224026	0,282289	-4,423209	8,646119	-1,572422	3,475347	4,661010	-0,706026	365,007221	-192,180706	11,282666	-8,395506	0,224026	0,282289	-22,009271	-650,401133	-1,572422	-8,395506	0,224026	0,282289	-22,009271	-650,401133	-1,572422
09:47:19,64	0,730998	3,172990	-0,092985	0,246993	0,037997	-0,399994	-8,394694	0,228671	0,278358	-4,194175	8,706198	-1,561668	3,469409	4,661355	-0,707025	365,021206	-192,155574	11,250659	-8,394694	0,228671	0,278358	-22,144858	-650,277299	-1,561668	-8,394694	0,228671	0,278358	-22,144858	-650,277299	-1,561668
09:47:19,69	0,730998	3,172990	-0,092985	0,246993	0,037997	-0,399994	-8,394694	0,228671	0,278358	-4,194175	8,706198	-1,561668	3,471745	4,654731	-0,706609	364,996604	-192,162488	11,259548	-8,394694	0,228671	0,278358	-22,144858	-650,277299	-1,561668	-8,394694	0,228671	0,278358	-22,144858	-650,277299	-1,561668
09:47:19,74	0,730998	3,172990	-0,092985	0,246993	0,037997	-0,399994	-8,390125	0,223336	0,278774	-4,453305	8,486429	-1,552778	3,475336	4,655201	-0,705071	364,998453	-192,107020	11,231990	-8,390125	0,223336	0,278774	-21,985192	-650,138356	-1,552778	-8,390125	0,223336	0,278774	-21,985192	-650,138356	-1,552778
09:47:19,79	0,730998	3,172990	-0,092985	0,246993	0,037997	-0,399994	-8,392328	0,220461	0,280312	-4,651760	8,627115	-1,580337	3,472877	4,663215	-0,705082	364,962345	-192,060309	11,290348	-8,392328	0,220461	0,280312	-21,957969	-650,170601	-1,580337	-8,392328	0,220461	0,280312	-21,957969	-650,170601	-1,580337
09:47:19,84	0,730998	3,172990	-0,092985	0,246993	0,037997	-0,399994	-8,398039	0,226598	0,280301	-4,355037	8,978726	-1,521979	3,476437	4,652608	-0,705034	364,963763	-192,112054	11,285265	-8,398039	0,226598	0,280301	-22,142998	-650,267324	-1,521979	-8,398039	0,226598	0,280301	-22,142998	-650,267324	-1,521979
09:47:19,89	0,730998	3,172990	-0,092985	0,246993	0,037997	-0,399994	-8,390632	0,218211	0,280349	-4,747061	8,566492	-1,527062	3,477029	4,660997	-0,708570	364,967369	-192,037437	11,281426	-8,398194	0,221893	0,276813	-22,040635	-650,264348	-1,530901	-8,398194	0,221893	0,276813	-22,040635	-650,264348	-1,530901
09:47:19,94	0,730998	3,172990	-0,092985	0,246993	0,037997	-0,399994	-8,398194	0,221893	0,276813	-4,622017	8,993876	-1,530901	3,471262	4,656085	-0,706094	364,894934	-192,122300	11,239882	-8,391056	0,224431	0,279289	-21,998172	-650,054904	-1,572445	-8,391056	0,224431	0,279289	-21,998172	-650,054904	-1,572445
09:47:19,99	0,730998	3,172990	-0,092985	0,246993	0,037997	-0,399994	-8,391056	0,224431	0,279289	-4,380346	8,643022	-1,572445	3,476959	4,660185	-0,704680	364,929824	-192,043720	11,303337	-8,391056	0,224431	0,279289	-21,998172	-650,054904	-1,572445	-8,391056	0,224431	0,279289	-21,998172	-650,054904	-1,572445
09:47:20,04	0,730998	3,172990	-0,092985	0,246993	0,037997	-0,399994	-8,391783	0,228874	0,282518	-4,215457	8,780899	-1,530224	3,467778	4,658935	-0,702866	364,841311	-192,014982	11,282103	-8,391783	0,228874	0,282518	-22,182031	-649,974060	-1,530224	-8,391783	0,228874	0,282518	-22,182031	-649,974060	-1,530224
09:47:20,09	0,730998	3,172990	-0,092985	0,246993	0,037997	-0,399994	-8,391783	0,228874	0,282518	-4,215457	8,780899	-1,530224	3,472694	4,650910	-0,704616	364,835340	-192,043362	11,271885	-8,391783	0,228874	0,282518	-22,182031	-649,974060	-1,530224	-8,391783	0,228874	0,282518	-22,182031	-649,974060	-1,530224
09:47:20,14	0,730998	3,172990	-0,092985	0,246993	0,037997	-0,399994	-8,387291	0,220603	0,280768	-4,617937	8,538276	-1,540442	3,473282	4,659576	-0,707114	364,767978	-191,970167	11,271773	-8,387291	0,220603	0,280768	-21,935311	-649,864030	-1,540442	-8,387291	0,220603	0,280768	-21,935311	-649,864030	-1,540442
09:47:20,19	0,730998	3,172990	-0,092985	0,246993	0,037997	-0,399994	-8,395090	0,224427	0,278270	-4,448798	9,038783	-1,540554	3,475600	4,656933	-0,708578	364,823589	-191,973394	11,337407	-8,395090	0,224427	0,278270	-22,066354	-649,975781	-1,540554	-8,395090	0,224427	0,278270	-22,066354	-649,975781	-1,540554
09:47:20,24	0,730998	3,172990	-0,092985	0,246993	0,037997	-0,399994	-8,393959	0,221099	0,276805	-4,646908	8,930204	-1,474920	3,464975	4,651407	-0,701655	364,782545	-191,993571	11,252792	-8,393959	0,221099	0,276805	-22,003150	-649,995587	-1,474920	-8,393959	0,221099	0,276805	-22,003150	-649,995587	-1,474920
09:47:20,29	0,730998	3,172990	-0,092985	0,246993	0,037997	-0,399994	-8,383862	0,227537	0,283728	-4,274092	8,430600	-1,559535	3,474966	4,657158	-0,706115	364,752216	-191,985765	11,299024	-8,393837	0,221760	0,279268	-21,974287	-649,936732	-1,513303	-8,393837	0,221760	0,279268	-21,974287	-649,936732	-1,513303
09:47:20,34	0,730998	3,172990	-0,092985	0,246993	0,037997	-0,399994	-8,393837	0,221760	0,279268	-4,566097	8,979491	-1,513303	3,465987	4,652221	-0,704791	364,718067	-192,005432	11,260124	-8,393837	0,221760	0,279268	-21,974287	-649,936732	-1,513303	-8,393837	0,221760	0,279268	-21,974287	-649,936732	-1,513303
09:47:20,39	0,730998	3,172990	-0,092985	0,246993	0,037997	-0,399994	-8,385072	0,227068	0,280592	-4,256004	8,543443	-1,552203	3,473890	4,660518	-0,704196	364,722923	-192,009854	11,305773	-8,385072	0,227068	0,280592	-22,080827	-649,684714	-1,552203	-8,385072	0,227068	0,280592	-22,080827	-649,684714	-1,552203
09:47:20,44	0,730998	3,172990	-0,092985	0,246993	0,037997	-0,399994	-8,396209	0,224372	0,281187	-4,394802	9,116150	-1,506554	3,471904	4,655817	-0,704784	364,710952	-191,915256	11,284018	-8,396209	0,224372	0,281187	-22,007978	-649,986262	-1,506554	-8,396209	0,224372	0,281187	-22,007978	-649,986262	-1,506554
09:47:20,49	0,730998	3,172990	-0,092985	0,246993	0,037997	-0,399994	-8,391145	0,223742	0,280599	-4,503495	8,910506	-1,528309	3,468911	4,651661	-0,702879	364,681270	-191,953724	11,232346	-8,391145	0,223742	0,280599	-22,067224	-649,794408	-1,528309	-8,391145	0,223742	0,280599	-22,067224	-649,794408	-1,528309
09:47:20,54	0,730998	3,172990	-0,092985	0,246993	0,037997	-0,399994	-8,391658	0,224907	0,282464	-4,407871	9,016034	-1,571855	3,471151	4,656844	-0,702919	364,625143	-191,906170	11,240472	-8,391658	0,224907	0,282464	-22,063066	-649,729145	-1,571855	-8,391658	0,224907	0,282464	-22,063066	-649,729145	-1,571855
09:47:20,59	0,730998	3,172990	-0,092985	0,246993	0,037997	-0,399994	-8,391658	0,224907	0,282464	-4,407871	9,016034	-1,571855	3,470067	4,647073	-0,704416	364,636987	-191,874412	11,255177	-8,391658	0,224907	0,282464	-22,063066	-649,729145	-1,571855	-8,391658	0,224907	0,282464	-22,063066	-649,729145	-1,571855
09:47:20,64	0,730998	3,172990	-0,092985	0,246993	0,037997	-0,399994	-8,386274	0,226596	0,279004	-4,299457	8,731234	-1,532858	3,466996	4,653026	-0,706379	364,619032	-191,926408	11,279469	-8,386274	0,226596	0,279004	-22,087244	-649,591292	-1,532858	-8,386274	0,226596	0,279004	-22,087244	-649,591292	-1,532858
09:47:20,69	0,730998	3,172990	-0,092985	0,246993	0,037997	-0,399994	-8,386274	0,226596	0,279004	-4,299457	8,731234	-1,532858	3,469893	4,651171	-0,704224	364,615901	-191,874133	11,288972	-8,386274	0,226596	0,279004	-22,087244	-649,591292	-1,532858	-8,386274	0,226596	0,279004	-22,087244	-649,591292	-1,532858
09:47:20,74	0,730998	3,172990	-0,092985	0,246993	0,037997	-0,399994	-8,386117	0,223160	0,281159	-4,521838	8,751882	-1,523355	3,462834	4,651626	-0,704485	364,567273	-191,862413	11,246055	-8,386117	0,223160	0,281159	-22,039894	-649,558265	-1,523355	-8,386117	0,223160	0,281159	-22,039894	-649,558265	-1,523355
09:47:20,79	0,730998	3,172990	-0,092985	0,246993	0,037997	-0,399994	-8,382981	0,229500	0,280898	-4,177982	8,636799	-1,566272	3,465781	4,647207	-0,705987	364,575378	-191,898064	11,279513	-8,380627	0,224739	0,279396	-22,040764	-649,389668	-1,532814	-8,380627	0,224739	0,279396	-22,040764	-649,389668	-1,532814
09:47:20,84	0,730998	3,172990	-0,092985	0,246993	0,037997	-0,399994	-8,380627	0,224739	0,279396	-4,398718	8,489562	-1,532814	3,469786	4,646554	-0,706418	364,509851	-191,880873	11,252524	-8,380627	0,224739	0,279396	-22,040764	-649,389668	-1,532814	-8,380627	0,224739	0,279396	-22,040764	-649,389668	-1,532814
09:47:20,89	0,730998	3,172990	-0,092985	0,246993	0,037997	-0,399994	-8,382065	0,220944	0,278965	-4,578191	8,629650	-1,559803	3,468551	4,654973	-0,705314	364,479982	-191,817664	11,240684	-8,382065	0,220944	0,278965	-21,922318	-649,362415	-1,559803	-8,382065	0,220944	0,278965	-21,922318	-649,362415	-1,559803
09:47:20,94	0,730998	3,172990	-0,092985	0,246993	0,037997	-0,399994	-8,388738	0,226222	0,280069	-4,343530	9,034126	-1,571643	3,465729	4,651679	-0,701732	364,491006	-191,859205	11,244159	-8,388738	0,226222	0,280069	-22,101996	-649,481781	-1,571643	-8,388738	0,226222	0,280069	-22,101996	-649,481781	-1,571643
09:47:20,99	0,730998	3,172990	-0,092985	0,246993	0,037997	-0,399994	-8,384474	0,227020	0,283651	-4,271584	8,782114	-1,568167	3,462723	4,653211	-0,702957	364,506328	-191,829986	11,256697	-8,384474	0,227020	0,283651	-22,092672	-649,399120	-1,568167	-8,384474	0,227020	0,283651	-22,092672	-649,399120	-1,568167
09:47:21,04	0,730998	3,172990	-0,092985	0,246993	0,037997	-0,399994	-8,384298	0,230389	0,282426	-4,129354	8,774290	-1,555630	3,468381	4,650310	-0,702358	364,470364	-191,860386	11,273233	-8,384298	0,230389	0,282426	-22,214919	-649,393110	-1,555630	-8,384298	0,230389	0,282426	-22,214919	-649,393110	-1,555630
09:47:21,09	0,730998	3,172990	-0,092985	0,246993	0,037997	-0,399994	-8,384614	0,224038	0,283025	-4,415303	8,806689	-1,539094	3,470154	4,645468	-0,703641	364,461972	-191,797596	11,263587	-8,384614	0,224038	0,283025	-22,002306	-649,385549	-1,539094	-8,384614	0,224038	0,283025	-22,002306	-649,385549	-1,539094
09:47:21,14	0,730998	3,172990	-0,092985	0,246993	0,037997	-0,399994	-8,381308	0,220083	0,281742	-4,671175	8,673391	-1,548740	3,467950	4,648420	-0,704106	364,438328	-191,756153	11,284878	-8,381308	0,220083	0,281742	-21,947665	-649,259253	-1,548740	-8,381308	0,220083	0,281742	-21,947665	-649,259253	-1,548740
09:47:21,19	0,730998	3,172990	-0,092985	0,246993	0,037997	-0,399994	-8,382763	0,223467	0,281277	-4,519248	8,790250	-1,527449	3,462600	4,647493	-0,704098	364,434569	-191,810132	11,301501	-8,382763	0,223467	0,281277	-22,061423	-649,256612	-1,527449	-8,382763	0,223467	0,281277	-22,061423	-649,256612	-1,527449
09:47:21,24	0,730998	3,172990	-0,092985	0,246993	0,037997	-0,399994	-8,379285	0,227636	0,281285	-4,253819	8,585666	-1,510826	3,460770	4,650864	-0,704544	364,393065	-191,757030	11,275013	-8,379285	0,227636	0,281285	-22,123283	-649,188183	-1,510826	-8,379285	0,227636	0,281285	-22,123283	-649,188183	-1,510826
09:47:21,29	0,730998	3,172990	-0,092985	0,246993	0,037997	-0,399994	-8,381289	0,230907	0,280840	-4,108999	8,752376	-1,537314	3,469095	4,641813	-0,702555	364,396909	-191,748065	11,264456	-8,381289	0,230907	0,280840	-22,235181	-649,178798	-1,537314	-8,381289	0,230907	0,280840	-22,235181	-649,178798	-1,537314
09:47:21,34	0,730998	3,172990	-0,092985	0,246993	0,037997	-0,399994	-8,377613	0,219172	0,282828	-4,728884	8,562383	-1,547871	3,470135	4,651139	-0,702225	364,360140	-191,760342	11,260958	-8,377613	0,219172	0,282828	-21,933901	-649,080234	-1,547871	-8,377613	0,219172	0,282828	-21,933901	-649,080234	-1,547871
09:47:21,39	0,730998	3,172990	-0,092985	0,246993	0,037997	-0,399994	-8,386209	0,222935	0,283158	-4,504224	9,035088	-1,551369	3,468336	4,642194	-0,703749	364,324921	-191,755158	11,275311	-8,386209	0,222935	0,283158	-22,004587	-649,282328	-1,551369	-8,386209	0,222935	0,283158	-22,004587	-649,282328	-1,551369
09:47:21,44	0,730998	3,172990	-0,092985	0,246993	0,037997	-0,399994	-8,377564	0,220020	0,281634	-4,642680	8,618636	-1,537016	3,468226	4,650804	-0,704844	364,351114	-191,710431	11,274765	-8,377564	0,220020	0,281634	-21,914221	-649,020139	-1,537016	-8,377564	0,220020	0,281634	-21,914221	-649,020139	-1,537016
09:47:21,49	0,730998	3,172990	-0,092985	0,246993	0,037997	-0,399994	-8,384965	0,224420	0,280539	-4,465684	9,003149	-1,537562	3,472373	4,654918	-0,702256	364,303321	-191,722430	11,273413	-8,384965	0,224420	0,280539	-22,082666	-649,216577	-1,537562	-8,384965	0,224420	0,280539	-22,082666	-649,216577	-1,537562
09:47:21,54	0,730998	3,172990	-0,092985	0,246993	0,037997	-0,399994	-8,390601	0,222885	0,283128	-4,511210	9,331626	-1,538914	3,461421	4,647569	-0,701950	364,258785	-191,716862	11,296317	-8,378761	0,228696	0,283433	-22,144252	-648,975437	-1,516010	-8,378761	0,228696	0,283433	-22,144252	-648,975437	-1,516010
09:47:21,59	0,730998	3,172990	-0,092985	0,246993	0,037997	-0,399994	-8,378761	0,228696	0,283433	-4,191586	8,757303	-1,516010	3,464957	4,645429	-0,703067	364,300899	-191,721425	11,274504	-8,378761	0,228696	0,283433	-22,144252	-648,975437	-1,516010	-8,378761	0,228696	0,283433	-22,144252	-648,975437	-1,516010
09:47:21,64	0,730998	3,172990	-0,092985	0,246993	0,037997	-0,399994	-8,378676	0,224564	0,282316	-4,423586	8,714116	-1,537823	3,469431	4,647388	-0,702997	364,280149	-191,695795	11,297555	-8,378676	0,224564	0,282316	-22,051844	-649,011930	-1,537823	-8,378676	0,224564	0,282316	-22,051844	-649,011930	-1,537823
09:47:21,69	0,730998	3,172990	-0,092985	0,246993	0,037997	-0,399994	-8,382610	0,221668	0,282386	-4,585972	8,949463	-1,514772	3,462163	4,647526	-0,701964	364,244145	-191,671525	11,285937	-8,382610	0,221668	0,282386	-21,986935	-649,085394	-1,514772	-8,382610	0,221668	0,282386	-21,986935	-649,085394	-1,514772
09:47:21,74	0,730998	3,172990	-0,092985	0,246993	0,037997	-0,399994	-8,379094	0,228032	0,283419	-4,258086	8,809975	-1,526390	3,466980	4,640411	-0,701095	364,214798	-191,717270	11,246472	-8,375341	0,220303	0,284288	-21,899477	-648,846922	-1,565855	-8,375341	0,220303	0,284288	-21,899477	-648,846922	-1,565855
09:47:21,79	0,730998	3,172990	-0,092985	0,246993	0,037997	-0,399994	-8,375341	0,220303	0,284288	-4,605701	8,617362	-1,565855	3,468715	4,650780	-0,704217	364,216000	-191,654451	11,286125	-8,375341	0,220303	0,284288	-21,899477	-648,846922	-1,565855	-8,375341	0,220303	0,284288	-21,899477	-648,846922	-1,565855
09:47:21,84	0,730998	3,172990	-0,092985	0,246993	0,037997	-0,399994	-8,385188	0,223984	0,281166	-4,469261	9,159789	-1,526201	3,459170	4,644958	-0,703092	364,144695	-191,670215	11,258930	-8,375374	0,229340	0,282291	-22,144667	-648,763561	-1,553397	-8,375374	0,229340	0,282291	-22,144667	-648,763561	-1,553397
09:47:21,89	0,730998	3,172990	-0,092985	0,246993	0,037997	-0,399994	-8,375374	0,229340	0,282291	-4,141458	8,703322	-1,553397	3,468765	4,647435	-0,703441	364,223501	-191,647799	11,261076	-8,382316	0,222269	0,281943	-22,016092	-649,004568	-1,551251	-8,382316	0,222269	0,281943	-22,016092	-649,004568	-1,551251
09:47:21,94	0,730998	3,172990	-0,092985	0,246993	0,037997	-0,399994	-8,382316	0,222269	0,281943	-4,567984	9,007274	-1,551251	3,463347	4,648422	-0,705031	364,171365	-191,637071	11,262133	-8,380463	0,227455	0,280352	-22,136737	-648,904932	-1,550194	-8,380463	0,227455	0,280352	-22,136737	-648,904932	-1,550194
09:47:21,99	0,730998	3,172990	-0,092985	0,246993	0,037997	-0,399994	-8,380463	0,227455	0,280352	-4,281549	8,961403	-1,550194	3,460833	4,641594	-0,704101	364,169679	-191,638733	11,257661	-8,373292	0,226218	0,281282	-22,101676	-648,714288	-1,554665	-8,373292	0,226218	0,281282	-22,101676	-648,714288	-1,554665
09:47:22,04	0,730998	3,172990	-0,092985	0,246993	0,037997	-0,399994	-8,373292	0,226218	0,281282	-4,343587	8,589172	-1,554665	3,465192	4,637427	-0,699146	364,160969	-191,615007	11,272589	-8,373292	0,226218	0,281282	-22,101676	-648,714288	-1,554665	-8,373292	0,226218	0,281282	-22,101676	-648,714288	-1,554665
09:47:22,09	0,730998	3,172990	-0,092985	0,246993	0,037997	-0,399994	-8,371863	0,220359	0,286237	-4,664454	8,534242	-1,539738	3,462563	4,646283	-0,705029	364,076357	-191,624457	11,311511	-8,371863	0,220359	0,286237	-21,962601	-648,657000	-1,539738	-8,371863	0,220359	0,286237	-21,962601	-648,657000	-1,539738
09:47:22,14	0,730998	3,172990	-0,092985	0,246993	0,037997	-0,399994	-8,378218	0,227064	0,280354	-4,265306	8,933261	-1,500816	3,466258	4,644730	-0,704248	364,148902	-191,653293	11,256478	-8,378218	0,227064	0,280354	-22,089792	-648,756861	-1,500816	-8,378218	0,227064	0,280354	-22,089792	-648,756861	-1,500816
09:47:22,19	0,730998	3,172990	-0,092985	0,246993	0,037997	-0,399994	-8,378721	0,223088	0,281136	-4,483350	8,882154	-1,555849	3,465605	4,646101	-0,700757	364,098205	-191,592187	11,285994	-8,378721	0,223088	0,281136	-21,995733	-648,847424	-1,555849	-8,378721	0,223088	0,281136	-21,995733	-648,847424	-1,555849
09:47:22,24	0,730998	3,172990	-0,092985	0,246993	0,037997	-0,399994	-8,379581	0,224338	0,284626	-4,445896	9,001361	-1,526333	3,467824	4,641332	-0,702512	364,109393	-191,653032	11,239856	-8,376561	0,220032	0,282871	-21,895227	-648,755840	-1,572471	-8,376561	0,220032	0,282871	-21,895227	-648,755840	-1,572471
09:47:22,29	0,730998	3,172990	-0,092985	0,246993	0,037997	-0,399994	-8,376561	0,220032	0,282871	-4,622720	8,804184	-1,572471	3,465664	4,646604	-0,701549	364,121286	-191,582566	11,255945	-8,376561	0,220032	0,282871	-21,895227	-648,755840	-1,572471	-8,376561	0,220032	0,282871	-21,895227	-648,755840	-1,572471
09:47:22,34	0,730998	3,172990	-0,092985	0,246993	0,037997	-0,399994	-8,380047	0,224539	0,283834	-4,455306	9,010375	-1,556382	3,460201	4,639634	-0,699565	364,034776	-191,587370	11,332632	-8,380047	0,224539	0,283834	-22,081645	-648,823278	-1,556382	-8,380047	0,224539	0,283834	-22,081645	-648,823278	-1,556382
09:47:22,39	0,730998	3,172990	-0,092985	0,246993	0,037997	-0,399994	-8,371279	0,225785	0,285819	-4,343101	8,626958	-1,479695	3,464437	4,640640	-0,702702	364,067204	-191,525034	11,274100	-8,374268	0,222619	0,282681	-22,053545	-648,594550	-1,538227	-8,374268	0,222619	0,282681	-22,053545	-648,594550	-1,538227
09:47:22,44	0,730998	3,172990	-0,092985	0,246993	0,037997	-0,399994	-8,374268	0,222619	0,282681	-4,577935	8,785504	-1,538227	3,464809	4,647390	-0,701598	363,996244	-191,566915	11,273881	-8,374268	0,222619	0,282681	-22,053545	-648,594550	-1,538227	-8,374268	0,222619	0,282681	-22,053545	-648,594550	-1,538227
09:47:22,49	0,730998	3,172990	-0,092985	0,246993	0,037997	-0,399994	-8,380300	0,225672	0,283785	-4,347440	9,139671	-1,538446	3,466116	4,647495	-0,701559	364,053237	-191,552745	11,288503	-8,380300	0,225672	0,283785	-22,062694	-648,713880	-1,538446	-8,380300	0,225672	0,283785	-22,062694	-648,713880	-1,538446
09:47:22,54	0,730998	3,172990	-0,092985	0,246993	0,037997	-0,399994	-8,381045	0,224593	0,283824	-4,444307	9,136114	-1,523824	3,459527	4,641467	-0,702091	363,982146	-191,551772	11,248794	-8,372529	0,227285	0,283292	-22,111509	-648,488168	-1,563533	-8,372529	0,227285	0,283292	-22,111509	-648,488168	-1,563533
09:47:22,59	0,730998	3,172990	-0,092985	0,246993	0,037997	-0,399994	-8,372529	0,227285	0,283292	-4,269619	8,755360	-1,563533	3,463202	4,642758	-0,701949	364,037136	-191,503620	11,274737	-8,375485	0,224748	0,283434	-22,113474	-648,590043	-1,537590	-8,375485	0,224748	0,283434	-22,113474	-648,590043	-1,537590
09:47:22,64	0,730998	3,172990	-0,092985	0,246993	0,037997	-0,399994	-8,375485	0,224748	0,283434	-4,470739	8,885514	-1,537590	3,463797	4,645266	-0,702126	363,914070	-191,523109	11,257791	-8,377954	0,225487	0,283257	-22,054629	-648,558640	-1,554536	-8,377954	0,225487	0,283257	-22,054629	-648,558640	-1,554536
09:47:22,69	0,730998	3,172990	-0,092985	0,246993	0,037997	-0,399994	-8,368645	0,229278	0,284535	-4,153112	8,638650	-1,548906	3,455859	4,639099	-0,700848	363,901865	-191,520291	11,263421	-8,368645	0,229278	0,284535	-22,151443	-648,299972	-1,548906	-8,368645	0,229278	0,284535	-22,151443	-648,299972	-1,548906
09:47:22,74	0,730998	3,172990	-0,092985	0,246993	0,037997	-0,399994	-8,368645	0,229278	0,284535	-4,153112	8,638650	-1,548906	3,464638	4,640469	-0,702060	363,963100	-191,550437	11,286087	-8,368645	0,229278	0,284535	-22,151443	-648,299972	-1,548906	-8,368645	0,229278	0,284535	-22,151443	-648,299972	-1,548906
09:47:22,79	0,730998	3,172990	-0,092985	0,246993	0,037997	-0,399994	-8,374220	0,222360	0,283323	-4,517356	8,860467	-1,526240	3,466397	4,647284	-0,704815	364,000916	-191,532924	11,297326	-8,381002	0,224244	0,280568	-22,056618	-648,719525	-1,515001	-8,381002	0,224244	0,280568	-22,056618	-648,719525	-1,515001
09:47:22,84	0,730998	3,172990	-0,092985	0,246993	0,037997	-0,399994	-8,381002	0,224244	0,280568	-4,453483	9,189107	-1,515001	3,457596	4,640937	-0,701231	363,893037	-191,512077	11,283962	-8,381002	0,224244	0,280568	-22,056618	-648,719525	-1,515001	-8,381002	0,224244	0,280568	-22,056618	-648,719525	-1,515001
09:47:22,89	0,730998	3,172990	-0,092985	0,246993	0,037997	-0,399994	-8,371105	0,228692	0,284152	-4,186264	8,778329	-1,528365	3,466028	4,637580	-0,704972	363,914054	-191,520426	11,301249	-8,371105	0,228692	0,284152	-22,138624	-648,353414	-1,528365	-8,371105	0,228692	0,284152	-22,138624	-648,353414	-1,528365
09:47:22,94	0,730998	3,172990	-0,092985	0,246993	0,037997	-0,399994	-8,372414	0,219711	0,280411	-4,656562	8,824022	-1,511078	3,462277	4,646128	-0,702048	363,876635	-191,471933	11,263267	-8,377940	0,227234	0,283335	-22,126543	-648,500273	-1,549060	-8,377940	0,227234	0,283335	-22,126543	-648,500273	-1,549060
09:47:22,99	0,730998	3,172990	-0,092985	0,246993	0,037997	-0,399994	-8,377940	0,227234	0,283335	-4,288662	9,168043	-1,549060	3,454242	4,639924	-0,701169	363,882688	-191,459591	11,245009	-8,368551	0,231090	0,284214	-22,242443	-648,250514	-1,567318	-8,368551	0,231090	0,284214	-22,242443	-648,250514	-1,567318
09:47:23,04	0,730998	3,172990	-0,092985	0,246993	0,037997	-0,399994	-8,368551	0,231090	0,284214	-4,101862	8,680701	-1,567318	3,462342	4,637179	-0,701921	363,879054	-191,449756	11,293244	-8,368551	0,231090	0,284214	-22,242443	-648,250514	-1,567318	-8,368551	0,231090	0,284214	-22,242443	-648,250514	-1,567318
09:47:23,09	0,730998	3,172990	-0,092985	0,246993	0,037997	-0,399994	-8,376373	0,224231	0,282615	-4,459720	9,071260	-1,505171	3,464094	4,643269	-0,702768	363,897329	-191,466681	11,307156	-8,376373	0,224231	0,282615	-22,061856	-648,474041	-1,505171	-8,376373	0,224231	0,282615	-22,061856	-648,474041	-1,505171
09:47:23,14	0,730998	3,172990	-0,092985	0,246993	0,037997	-0,399994	-8,376373	0,224231	0,282615	-4,459720	9,071260	-1,505171	3,463736	4,638025	-0,701607	363,859522	-191,494226	11,294214	-8,376373	0,224231	0,282615	-22,061856	-648,474041	-1,505171	-8,376373	0,224231	0,282615	-22,061856	-648,474041	-1,505171
09:47:23,19	0,730998	3,172990	-0,092985	0,246993	0,037997	-0,399994	-8,371653	0,221920	0,283777	-4,537153	8,844783	-1,518113	3,464646	4,637745	-0,703552	363,860733	-191,456075	11,288244	-8,371653	0,221920	0,283777	-21,957845	-648,329989	-1,518113	-8,371653	0,221920	0,283777	-21,957845	-648,329989	-1,518113
09:47:23,24	0,730998	3,172990	-0,092985	0,246993	0,037997	-0,399994	-8,371866	0,220991	0,281831	-4,619066	8,873861	-1,524082	3,462094	4,644120	-0,704587	363,795017	-191,475870	11,285787	-8,371866	0,220991	0,281831	-21,966893	-648,317593	-1,524082	-8,371866	0,220991	0,281831	-21,966893	-648,317593	-1,524082
09:47:23,29	0,730998	3,172990	-0,092985	0,246993	0,037997	-0,399994	-8,376110	0,226388	0,280796	-4,288420	9,141598	-1,526540	3,456869	4,637515	-0,700471	363,809256	-191,483224	11,294341	-8,376110	0,226388	0,280796	-22,059912	-648,383063	-1,526540	-8,376110	0,226388	0,280796	-22,059912	-648,383063	-1,526540
09:47:23,34	0,730998	3,172990	-0,092985	0,246993	0,037997	-0,399994	-8,367778	0,227611	0,284912	-4,225609	8,692298	-1,517986	3,461074	4,635840	-0,702799	363,823725	-191,423889	11,273763	-8,368430	0,223132	0,282584	-22,032995	-648,178404	-1,538564	-8,368430	0,223132	0,282584	-22,032995	-648,178404	-1,538564
09:47:23,39	0,730998	3,172990	-0,092985	0,246993	0,037997	-0,399994	-8,368430	0,223132	0,282584	-4,517113	8,743347	-1,538564	3,462063	4,641742	-0,704015	363,765708	-191,458699	11,275030	-8,368430	0,223132	0,282584	-22,032995	-648,178404	-1,538564	-8,368430	0,223132	0,282584	-22,032995	-648,178404	-1,538564
09:47:23,44	0,730998	3,172990	-0,092985	0,246993	0,037997	-0,399994	-8,374035	0,225226	0,281368	-4,349064	9,067663	-1,537297	3,456842	4,638506	-0,702069	363,785253	-191,447697	11,258080	-8,374035	0,225226	0,281368	-22,029334	-648,294106	-1,537297	-8,374035	0,225226	0,281368	-22,029334	-648,294106	-1,537297
09:47:23,49	0,730998	3,172990	-0,092985	0,246993	0,037997	-0,399994	-8,368623	0,228130	0,283314	-4,217374	8,774774	-1,554247	3,461445	4,644277	-0,702486	363,743165	-191,423725	11,270876	-8,368623	0,228130	0,283314	-22,125581	-648,162094	-1,554247	-8,368623	0,228130	0,283314	-22,125581	-648,162094	-1,554247
09:47:23,54	0,730998	3,172990	-0,092985	0,246993	0,037997	-0,399994	-8,375922	0,227029	0,282897	-4,274328	9,202790	-1,541451	3,462864	4,632916	-0,702151	363,765294	-191,458255	11,247306	-8,366792	0,220120	0,283233	-21,894197	-648,101592	-1,565021	-8,366792	0,220120	0,283233	-21,894197	-648,101592	-1,565021
09:47:23,59	0,730998	3,172990	-0,092985	0,246993	0,037997	-0,399994	-8,366792	0,220120	0,283233	-4,614763	8,691618	-1,565021	3,456637	4,640063	-0,701061	363,717349	-191,385106	11,271670	-8,366792	0,220120	0,283233	-21,894197	-648,101592	-1,565021	-8,366792	0,220120	0,283233	-21,894197	-648,101592	-1,565021
09:47:23,64	0,730998	3,172990	-0,092985	0,246993	0,037997	-0,399994	-8,369868	0,229086	0,284322	-4,187940	8,929666	-1,540657	3,457958	4,637145	-0,701682	363,756404	-191,459360	11,262603	-8,368002	0,226483	0,283701	-22,057421	-648,126500	-1,549723	-8,368002	0,226483	0,283701	-22,057421	-648,126500	-1,549723
09:47:23,69	0,730998	3,172990	-0,092985	0,246993	0,037997	-0,399994	-8,368002	0,226483	0,283701	-4,278473	8,761665	-1,549723	3,466914	4,635880	-0,700873	363,772367	-191,356186	11,271457	-8,371385	0,218094	0,284510	-21,932442	-648,178377	-1,540870	-8,371385	0,218094	0,284510	-21,932442	-648,178377	-1,540870
09:47:23,74	0,730998	3,172990	-0,092985	0,246993	0,037997	-0,399994	-8,371385	0,218094	0,284510	-4,812040	8,975324	-1,540870	3,462889	4,639378	-0,701074	363,662143	-191,405553	11,272569	-8,371385	0,218094	0,284510	-21,932442	-648,178377	-1,540870	-8,371385	0,218094	0,284510	-21,932442	-648,178377	-1,540870
09:47:23,79	0,730998	3,172990	-0,092985	0,246993	0,037997	-0,399994	-8,372402	0,223329	0,284309	-4,441969	9,098983	-1,539758	3,454304	4,635018	-0,704002	363,683776	-191,394681	11,319182	-8,372402	0,223329	0,284309	-21,973297	-648,134556	-1,539758	-8,372402	0,223329	0,284309	-21,973297	-648,134556	-1,539758
09:47:23,84	0,730998	3,172990	-0,092985	0,246993	0,037997	-0,399994	-8,364333	0,228584	0,281382	-4,188959	8,666095	-1,493145	3,461988	4,627247	-0,704113	363,668126	-191,397884	11,250441	-8,361445	0,218044	0,281270	-21,842875	-647,845550	-1,561886	-8,361445	0,218044	0,281270	-21,842875	-647,845550	-1,561886
09:47:23,89	0,730998	3,172990	-0,092985	0,246993	0,037997	-0,399994	-8,361445	0,218044	0,281270	-4,726428	8,527887	-1,561886	3,461334	4,641375	-0,702140	363,661679	-191,371663	11,248495	-8,373353	0,225675	0,283243	-22,064575	-648,142416	-1,563832	-8,373353	0,225675	0,283243	-22,064575	-648,142416	-1,563832
09:47:23,94	0,730998	3,172990	-0,092985	0,246993	0,037997	-0,399994	-8,373353	0,225675	0,283243	-4,349113	9,165794	-1,563832	3,463232	4,635716	-0,700896	363,709424	-191,369466	11,285567	-8,373353	0,225675	0,283243	-22,064575	-648,142416	-1,563832	-8,373353	0,225675	0,283243	-22,064575	-648,142416	-1,563832
09:47:23,99	0,730998	3,172990	-0,092985	0,246993	0,037997	-0,399994	-8,369401	0,221201	0,284487	-4,607533	8,920041	-1,526760	3,455427	4,637399	-0,701721	363,637798	-191,341686	11,291441	-8,369401	0,221201	0,284487	-21,971791	-648,077938	-1,526760	-8,369401	0,221201	0,284487	-21,971791	-648,077938	-1,526760
09:47:24,04	0,730998	3,172990	-0,092985	0,246993	0,037997	-0,399994	-8,366957	0,228802	0,283663	-4,200512	8,868856	-1,520886	3,463761	4,638105	-0,700132	363,686270	-191,365709	11,295597	-8,366957	0,228802	0,283663	-22,161469	-647,937244	-1,520886	-8,366957	0,228802	0,283663	-22,161469	-647,937244	-1,520886
09:47:24,09	0,730998	3,172990	-0,092985	0,246993	0,037997	-0,399994	-8,364096	0,224360	0,287162	-4,378733	8,654617	-1,569724	3,457843	4,632701	-0,698221	363,668116	-191,420093	11,242603	-8,364096	0,224360	0,287162	-21,991024	-647,926884	-1,569724	-8,364096	0,224360	0,287162	-21,991024	-647,926884	-1,569724
09:47:24,14	0,730998	3,172990	-0,092985	0,246993	0,037997	-0,399994	-8,364096	0,224360	0,287162	-4,378733	8,654617	-1,569724	3,461315	4,640493	-0,703285	363,640176	-191,322928	11,284756	-8,364096	0,224360	0,287162	-21,991024	-647,926884	-1,569724	-8,364096	0,224360	0,287162	-21,991024	-647,926884	-1,569724
09:47:24,19	0,730998	3,172990	-0,092985	0,246993	0,037997	-0,399994	-8,372580	0,225250	0,282098	-4,402666	9,168582	-1,527571	3,460072	4,631741	-0,700957	363,606700	-191,404695	11,250480	-8,364379	0,221951	0,284426	-21,909791	-647,873509	-1,561847	-8,364379	0,221951	0,284426	-21,909791	-647,873509	-1,561847
09:47:24,24	0,730998	3,172990	-0,092985	0,246993	0,037997	-0,399994	-8,364379	0,221951	0,284426	-4,486670	8,730243	-1,561847	3,459571	4,636129	-0,703666	363,637329	-191,318026	11,274535	-8,367929	0,224578	0,281717	-22,069792	-647,950770	-1,537792	-8,367929	0,224578	0,281717	-22,069792	-647,950770	-1,537792
09:47:24,29	0,730998	3,172990	-0,092985	0,246993	0,037997	-0,399994	-8,370084	0,228040	0,282076	-4,224501	9,089071	-1,518110	3,457651	4,639727	-0,703307	363,580115	-191,326453	11,294217	-8,370084	0,228040	0,282076	-22,125621	-647,962558	-1,518110	-8,370084	0,228040	0,282076	-22,125621	-647,962558	-1,518110
09:47:24,34	0,730998	3,172990	-0,092985	0,246993	0,037997	-0,399994	-8,370084	0,228040	0,282076	-4,224501	9,089071	-1,518110	3,460694	4,627381	-0,699771	363,580617	-191,319456	11,266753	-8,360915	0,219231	0,285612	-21,898505	-647,716492	-1,545574	-8,360915	0,219231	0,285612	-21,898505	-647,716492	-1,545574
09:47:24,39	0,730998	3,172990	-0,092985	0,246993	0,037997	-0,399994	-8,366211	0,228526	0,282820	-4,223790	8,937889	-1,556386	3,455293	4,636616	-0,702563	363,548890	-191,280065	11,255941	-8,366211	0,228526	0,282820	-22,163060	-647,809677	-1,556386	-8,366211	0,228526	0,282820	-22,163060	-647,809677	-1,556386
09:47:24,44	0,730998	3,172990	-0,092985	0,246993	0,037997	-0,399994	-8,366211	0,228526	0,282820	-4,223790	8,937889	-1,556386	3,460604	4,626743	-0,700180	363,538037	-191,322663	11,262381	-8,366211	0,228526	0,282820	-22,163060	-647,809677	-1,556386	-8,366211	0,228526	0,282820	-22,163060	-647,809677	-1,556386
09:47:24,49	0,730998	3,172990	-0,092985	0,246993	0,037997	-0,399994	-8,373120	0,224240	0,284834	-4,444924	9,210571	-1,499858	3,462459	4,640456	-0,700549	363,623021	-191,324840	11,312469	-8,373120	0,224240	0,284834	-22,047784	-648,079353	-1,499858	-8,373120	0,224240	0,284834	-22,047784	-648,079353	-1,499858
09:47:24,54	0,730998	3,172990	-0,092985	0,246993	0,037997	-0,399994	-8,373120	0,224240	0,284834	-4,444924	9,210571	-1,499858	3,453428	4,631622	-0,700992	363,515334	-191,356098	11,271212	-8,373120	0,224240	0,284834	-22,047784	-648,079353	-1,499858	-8,373120	0,224240	0,284834	-22,047784	-648,079353	-1,499858
09:47:24,59	0,730998	3,172990	-0,092985	0,246993	0,037997	-0,399994	-8,360954	0,227645	0,284391	-4,186987	8,655543	-1,541115	3,464245	4,628608	-0,701709	363,580005	-191,273794	11,275042	-8,363752	0,216770	0,283674	-21,872512	-647,768327	-1,537285	-8,363752	0,216770	0,283674	-21,872512	-647,768327	-1,537285
09:47:24,64	0,730998	3,172990	-0,092985	0,246993	0,037997	-0,399994	-8,363752	0,216770	0,283674	-4,856094	8,786215	-1,537285	3,461141	4,640749	-0,699834	363,539251	-191,283888	11,284952	-8,372715	0,225528	0,285549	-22,075498	-647,975591	-1,527375	-8,372715	0,225528	0,285549	-22,075498	-647,975591	-1,527375
09:47:24,69	0,730998	3,172990	-0,092985	0,246993	0,037997	-0,399994	-8,372715	0,225528	0,285549	-4,371525	9,282523	-1,527375	3,456424	4,629417	-0,700991	363,527881	-191,349768	11,247250	-8,372715	0,225528	0,285549	-22,075498	-647,975591	-1,527375	-8,372715	0,225528	0,285549	-22,075498	-647,975591	-1,527375
09:47:24,74	0,730998	3,172990	-0,092985	0,246993	0,037997	-0,399994	-8,360542	0,223947	0,284392	-4,390992	8,626424	-1,565077	3,459371	4,629071	-0,700571	363,508649	-191,281783	11,293434	-8,361716	0,221223	0,284812	-21,947917	-647,656577	-1,518893	-8,361716	0,221223	0,284812	-21,947917	-647,656577	-1,518893
09:47:24,79	0,730998	3,172990	-0,092985	0,246993	0,037997	-0,399994	-8,361716	0,221223	0,284812	-4,581946	8,738156	-1,518893	3,461123	4,635290	-0,702143	363,531394	-191,312820	11,289543	-8,361716	0,221223	0,284812	-21,947917	-647,656577	-1,518893	-8,361716	0,221223	0,284812	-21,947917	-647,656577	-1,518893
09:47:24,84	0,730998	3,172990	-0,092985	0,246993	0,037997	-0,399994	-8,367978	0,222815	0,283240	-4,483659	9,028522	-1,522784	3,450406	4,630084	-0,701008	363,439661	-191,245438	11,294174	-8,367978	0,222815	0,283240	-21,974598	-647,857715	-1,522784	-8,367978	0,222815	0,283240	-21,974598	-647,857715	-1,522784
09:47:24,89	0,730998	3,172990	-0,092985	0,246993	0,037997	-0,399994	-8,358111	0,229492	0,284375	-4,148899	8,628606	-1,518153	3,459882	4,627513	-0,703678	363,478698	-191,290876	11,304889	-8,360622	0,220001	0,281705	-21,892688	-647,606197	-1,507438	-8,360622	0,220001	0,281705	-21,892688	-647,606197	-1,507438
09:47:24,94	0,730998	3,172990	-0,092985	0,246993	0,037997	-0,399994	-8,360622	0,220001	0,281705	-4,622632	8,702665	-1,507438	3,458881	4,633865	-0,704058	363,558343	-191,230858	11,306993	-8,360622	0,220001	0,281705	-21,892688	-647,606197	-1,507438	-8,360622	0,220001	0,281705	-21,892688	-647,606197	-1,507438
09:47:24,99	0,730998	3,172990	-0,092985	0,246993	0,037997	-0,399994	-8,365623	0,224043	0,281325	-4,504223	8,923725	-1,505334	3,458720	4,639107	-0,701406	363,491796	-191,237572	11,287217	-8,370082	0,226804	0,283977	-22,125674	-647,841563	-1,525110	-8,370082	0,226804	0,283977	-22,125674	-647,841563	-1,525110
09:47:25,04	0,730998	3,172990	-0,092985	0,246993	0,037997	-0,399994	-8,370082	0,226804	0,283977	-4,321598	9,209866	-1,525110	3,451670	4,635842	-0,702189	363,505804	-191,280343	11,265096	-8,370082	0,226804	0,283977	-22,125674	-647,841563	-1,525110	-8,370082	0,226804	0,283977	-22,125674	-647,841563	-1,525110
09:47:25,09	0,730998	3,172990	-0,092985	0,246993	0,037997	-0,399994	-8,363729	0,231277	0,283194	-4,058947	8,846011	-1,547231	3,461043	4,629226	-0,703707	363,457916	-191,247629	11,287579	-8,363729	0,231277	0,283194	-22,214181	-647,706735	-1,547231	-8,363729	0,231277	0,283194	-22,214181	-647,706735	-1,547231
09:47:25,14	0,730998	3,172990	-0,092985	0,246993	0,037997	-0,399994	-8,362686	0,219852	0,281676	-4,657447	8,849604	-1,524748	3,461639	4,633436	-0,703295	363,482776	-191,266660	11,325952	-8,362686	0,219852	0,281676	-21,915799	-647,621266	-1,524748	-8,362686	0,219852	0,281676	-21,915799	-647,621266	-1,524748
09:47:25,19	0,730998	3,172990	-0,092985	0,246993	0,037997	-0,399994	-8,366630	0,221441	0,282088	-4,570758	9,023651	-1,486375	3,456805	4,635320	-0,702218	363,418031	-191,255401	11,267625	-8,366630	0,221441	0,282088	-21,953861	-647,756831	-1,486375	-8,366630	0,221441	0,282088	-21,953861	-647,756831	-1,486375
09:47:25,24	0,730998	3,172990	-0,092985	0,246993	0,037997	-0,399994	-8,365845	0,226569	0,283165	-4,281479	9,044502	-1,544702	3,452709	4,634965	-0,700362	363,419278	-191,228701	11,285958	-8,365845	0,226569	0,283165	-22,067133	-647,674312	-1,544702	-8,365845	0,226569	0,283165	-22,067133	-647,674312	-1,544702
09:47:25,29	0,730998	3,172990	-0,092985	0,246993	0,037997	-0,399994	-8,363489	0,229939	0,285022	-4,129992	8,934296	-1,526369	3,459149	4,626603	-0,702556	363,400905	-191,278413	11,290608	-8,363489	0,229939	0,285022	-22,180180	-647,599627	-1,526369	-8,363489	0,229939	0,285022	-22,180180	-647,599627	-1,526369
09:47:25,34	0,730998	3,172990	-0,092985	0,246993	0,037997	-0,399994	-8,364572	0,219602	0,282427	-4,680320	8,971687	-1,543339	3,462202	4,630734	-0,702956	363,442052	-191,227055	11,268988	-8,364572	0,219602	0,282427	-21,919065	-647,647212	-1,543339	-8,364572	0,219602	0,282427	-21,919065	-647,647212	-1,543339
09:47:25,39	0,730998	3,172990	-0,092985	0,246993	0,037997	-0,399994	-8,364572	0,219602	0,282427	-4,680320	8,971687	-1,543339	3,460935	4,631270	-0,701773	363,410520	-191,241138	11,316453	-8,364572	0,219602	0,282427	-21,919065	-647,647212	-1,543339	-8,364572	0,219602	0,282427	-21,919065	-647,647212	-1,543339
09:47:25,44	0,730998	3,172990	-0,092985	0,246993	0,037997	-0,399994	-8,364403	0,220967	0,283611	-4,581367	8,983161	-1,495874	3,449739	4,633034	-0,700670	363,407923	-191,249474	11,265416	-8,364403	0,220967	0,283611	-21,927282	-647,622466	-1,495874	-8,364403	0,220967	0,283611	-21,927282	-647,622466	-1,495874
09:47:25,49	0,730998	3,172990	-0,092985	0,246993	0,037997	-0,399994	-8,360332	0,231546	0,284714	-4,022768	8,769547	-1,546911	3,462165	4,633418	-0,700629	363,425950	-191,217377	11,287819	-8,366877	0,220976	0,284754	-21,955819	-647,689516	-1,524507	-8,366877	0,220976	0,284754	-21,955819	-647,689516	-1,524507
09:47:25,54	0,730998	3,172990	-0,092985	0,246993	0,037997	-0,399994	-8,366877	0,220976	0,284754	-4,609181	9,110340	-1,524507	3,462698	4,636438	-0,703740	363,422597	-191,236460	11,304212	-8,366877	0,220976	0,284754	-21,955819	-647,689516	-1,524507	-8,366877	0,220976	0,284754	-21,955819	-647,689516	-1,524507
09:47:25,59	0,730998	3,172990	-0,092985	0,246993	0,037997	-0,399994	-8,369760	0,222025	0,281643	-4,536457	9,253603	-1,508115	3,450776	4,633477	-0,701457	363,335839	-191,212560	11,297135	-8,361235	0,230869	0,283926	-22,177082	-647,459546	-1,515192	-8,361235	0,230869	0,283926	-22,177082	-647,459546	-1,515192
09:47:25,64	0,730998	3,172990	-0,092985	0,246993	0,037997	-0,399994	-8,361235	0,230869	0,283926	-4,053895	8,897384	-1,515192	3,458426	4,632827	-0,701058	363,326883	-191,204688	11,298462	-8,361235	0,230869	0,283926	-22,177082	-647,459546	-1,515192	-8,361235	0,230869	0,283926	-22,177082	-647,459546	-1,515192
09:47:25,69	0,730998	3,172990	-0,092985	0,246993	0,037997	-0,399994	-8,364496	0,223918	0,284325	-4,417662	9,078666	-1,513865	3,450211	4,632637	-0,703393	363,343165	-191,196951	11,298515	-8,364496	0,223918	0,284325	-21,995232	-647,534279	-1,513865	-8,364496	0,223918	0,284325	-21,995232	-647,534279	-1,513865
09:47:25,74	0,730998	3,172990	-0,092985	0,246993	0,037997	-0,399994	-8,363170	0,227869	0,285089	-4,224628	8,999172	-1,529431	3,454342	4,633653	-0,700294	363,342205	-191,199226	11,282896	-8,363170	0,227869	0,285089	-22,112311	-647,509677	-1,529431	-8,363170	0,227869	0,285089	-22,112311	-647,509677	-1,529431
09:47:25,79	0,730998	3,172990	-0,092985	0,246993	0,037997	-0,399994	-8,363170	0,227869	0,285089	-4,224628	8,999172	-1,529431	3,456142	4,627895	-0,702996	363,355660	-191,229639	11,263504	-8,363170	0,227869	0,285089	-22,112311	-647,509677	-1,529431	-8,363170	0,227869	0,285089	-22,112311	-647,509677	-1,529431
09:47:25,84	0,730998	3,172990	-0,092985	0,246993	0,037997	-0,399994	-8,359083	0,223431	0,282387	-4,435783	8,759785	-1,548823	3,460251	4,636566	-0,702250	363,360930	-191,203202	11,260994	-8,359083	0,223431	0,282387	-21,975098	-647,428229	-1,548823	-8,359083	0,223431	0,282387	-21,975098	-647,428229	-1,548823
09:47:25,89	0,730998	3,172990	-0,092985	0,246993	0,037997	-0,399994	-8,368647	0,224207	0,283133	-4,420931	9,265772	-1,551333	3,450820	4,630635	-0,700700	363,345832	-191,225437	11,247294	-8,368647	0,224207	0,283133	-22,021207	-647,673022	-1,551333	-8,368647	0,224207	0,283133	-22,021207	-647,673022	-1,551333
09:47:25,94	0,730998	3,172990	-0,092985	0,246993	0,037997	-0,399994	-8,358795	0,229410	0,284683	-4,123610	8,755445	-1,565033	3,455452	4,628643	-0,703004	363,325256	-191,265922	11,277186	-8,358795	0,229410	0,284683	-22,132262	-647,409997	-1,565033	-8,358795	0,229410	0,284683	-22,132262	-647,409997	-1,565033
09:47:25,99	0,730998	3,172990	-0,092985	0,246993	0,037997	-0,399994	-8,359386	0,224402	0,282379	-4,338666	8,783740	-1,535141	3,458464	4,624780	-0,699109	363,313018	-191,197740	11,267383	-8,357546	0,219862	0,286274	-21,886839	-647,334617	-1,544944	-8,357546	0,219862	0,286274	-21,886839	-647,334617	-1,544944
09:47:26,04	0,730998	3,172990	-0,092985	0,246993	0,037997	-0,399994	-8,357546	0,219862	0,286274	-4,627645	8,732736	-1,544944	3,460190	4,625794	-0,701401	363,288513	-191,137550	11,339238	-8,359287	0,218875	0,283983	-21,900536	-647,329451	-1,473089	-8,359287	0,218875	0,283983	-21,900536	-647,329451	-1,473089
09:47:26,10	0,730998	3,172990	-0,092985	0,246993	0,037997	-0,399994	-8,359287	0,218875	0,283983	-4,718885	8,874612	-1,473089	3,451975	4,631418	-0,699927	363,332308	-191,214514	11,252473	-8,359287	0,218875	0,283983	-21,900536	-647,329451	-1,473089	-8,359287	0,218875	0,283983	-21,900536	-647,329451	-1,473089
09:47:26,15	0,730998	3,172990	-0,092985	0,246993	0,037997	-0,399994	-8,357920	0,221850	0,283550	-4,508433	8,760167	-1,529518	3,461928	4,624554	-0,701442	363,277539	-191,174687	11,280161	-8,357920	0,221850	0,283550	-21,923660	-647,336515	-1,529518	-8,357920	0,221850	0,283550	-21,923660	-647,336515	-1,529518
09:47:26,20	0,730998	3,172990	-0,092985	0,246993	0,037997	-0,399994	-8,359083	0,216749	0,283941	-4,791748	8,854901	-1,532166	3,460090	4,627316	-0,701069	363,233085	-191,114954	11,306622	-8,359083	0,216749	0,283941	-21,806569	-647,333090	-1,532166	-8,359083	0,216749	0,283941	-21,806569	-647,333090	-1,532166
09:47:26,25	0,721350	3,172999	-0,092996	0,246974	0,037989	-0,399989	-8,360555	0,219722	0,284314	-4,666658	8,999831	-1,505705	3,293204	4,337347	-0,559187	347,581224	-182,677521	11,322779	-8,360555	0,219722	0,284314	-21,914855	-647,303744	-1,505705	-8,360555	0,219722	0,284314	-21,914855	-647,303744	-1,505705
09:47:26,30	0,721350	3,172999	-0,092996	0,246974	0,037989	-0,399989	-8,025993	0,219265	0,426196	-4,171532	9,376206	-1,489548	3,288455	4,330740	-0,562265	347,579844	-182,750129	11,335075	-8,017896	0,220074	0,423118	-21,341702	-620,484767	-1,477252	-8,017896	0,220074	0,423118	-21,341702	-620,484767	-1,477252
09:47:26,35	0,721350	3,172999	-0,092996	0,246974	0,037989	-0,399989	-8,017896	0,220074	0,423118	-4,065897	8,920068	-1,477252	3,294523	4,328241	-0,559876	347,647609	-182,737438	11,343699	-8,017896	0,220074	0,423118	-21,341702	-620,484767	-1,477252	-8,017896	0,220074	0,423118	-21,341702	-620,484767	-1,477252
09:47:26,40	0,721350	3,172999	-0,092996	0,246974	0,037989	-0,399989	-8,018766	0,213570	0,425507	-4,448969	8,912945	-1,468628	3,295173	4,335753	-0,558350	347,693408	-182,747008	11,318995	-8,018766	0,213570	0,425507	-21,214225	-620,560152	-1,468628	-8,018766	0,213570	0,425507	-21,214225	-620,560152	-1,468628
09:47:26,45	0,721350	3,172999	-0,092996	0,246974	0,037989	-0,399989	-8,025596	0,216763	0,427033	-4,297538	9,223701	-1,493332	3,291636	4,335935	-0,559526	347,682752	-182,711734	11,320365	-8,023985	0,219917	0,425857	-21,422255	-620,716056	-1,491962	-8,023985	0,219917	0,425857	-21,422255	-620,716056	-1,491962
09:47:26,50	0,721350	3,172999	-0,092996	0,246974	0,037989	-0,399989	-8,023985	0,219917	0,425857	-4,158750	9,166784	-1,491962	3,286741	4,330622	-0,560338	347,608147	-182,784378	11,298284	-8,023985	0,219917	0,425857	-21,422255	-620,716056	-1,491962	-8,023985	0,219917	0,425857	-21,422255	-620,716056	-1,491962
09:47:26,55	0,721350	3,172999	-0,092996	0,246974	0,037989	-0,399989	-8,016937	0,221500	0,425045	-3,976246	8,828561	-1,514043	3,296262	4,331907	-0,557945	347,641683	-182,739022	11,348224	-8,022810	0,213896	0,427438	-21,218538	-620,662980	-1,464103	-8,022810	0,213896	0,427438	-21,218538	-620,662980	-1,464103
09:47:26,60	0,721350	3,172999	-0,092996	0,246974	0,037989	-0,399989	-8,022810	0,213896	0,427438	-4,427665	9,127579	-1,464103	3,291328	4,334241	-0,556082	347,545110	-182,760130	11,322675	-8,022810	0,213896	0,427438	-21,218538	-620,662980	-1,464103	-8,022810	0,213896	0,427438	-21,218538	-620,662980	-1,464103
09:47:26,65	0,721350	3,172999	-0,092996	0,246974	0,037989	-0,399989	-8,022364	0,219337	0,429301	-4,078198	9,177502	-1,489652	3,294454	4,330386	-0,559099	347,617556	-182,721261	11,373431	-8,020589	0,214702	0,426284	-21,243207	-620,574349	-1,438896	-8,020589	0,214702	0,426284	-21,243207	-620,574349	-1,438896
09:47:26,70	0,721350	3,172999	-0,092996	0,246974	0,037989	-0,399989	-8,020589	0,214702	0,426284	-4,389086	9,041861	-1,438896	3,294325	4,335355	-0,559562	347,583985	-182,773509	11,324647	-8,020589	0,214702	0,426284	-21,243207	-620,574349	-1,438896	-8,020589	0,214702	0,426284	-21,243207	-620,574349	-1,438896
09:47:26,75	0,721350	3,172999	-0,092996	0,246974	0,037989	-0,399989	-8,024828	0,217298	0,425821	-4,192065	9,265255	-1,487680	3,289730	4,331612	-0,557986	347,629656	-182,787837	11,311720	-8,019288	0,219405	0,427397	-21,316237	-620,583661	-1,500607	-8,019288	0,219405	0,427397	-21,316237	-620,583661	-1,500607
09:47:26,80	0,721350	3,172999	-0,092996	0,246974	0,037989	-0,399989	-8,019288	0,219405	0,427397	-4,092908	8,930484	-1,500607	3,295420	4,336893	-0,559941	347,551057	-182,762594	11,364744	-8,019288	0,219405	0,427397	-21,316237	-620,583661	-1,500607	-8,019288	0,219405	0,427397	-21,316237	-620,583661	-1,500607
09:47:26,85	0,721350	3,172999	-0,092996	0,246974	0,037989	-0,399989	-8,026708	0,217119	0,425442	-4,194383	9,396970	-1,447583	3,296142	4,328925	-0,561066	347,576737	-182,716195	11,355904	-8,026708	0,217119	0,425442	-21,238198	-620,699578	-1,447583	-8,026708	0,217119	0,425442	-21,238198	-620,699578	-1,447583
09:47:26,90	0,721350	3,172999	-0,092996	0,246974	0,037989	-0,399989	-8,020168	0,212509	0,424317	-4,487087	9,057856	-1,456423	3,293034	4,336443	-0,561946	347,520644	-182,729440	11,303873	-8,020168	0,212509	0,424317	-21,169076	-620,525311	-1,456423	-8,020168	0,212509	0,424317	-21,169076	-620,525311	-1,456423
09:47:26,95	0,721350	3,172999	-0,092996	0,246974	0,037989	-0,399989	-8,025125	0,218960	0,423437	-4,112123	9,357583	-1,508454	3,293047	4,327254	-0,562678	347,501221	-182,715930	11,322970	-8,017173	0,214355	0,422705	-21,180443	-620,380410	-1,489357	-8,017173	0,214355	0,422705	-21,180443	-620,380410	-1,489357
09:47:27,00	0,721350	3,172999	-0,092996	0,246974	0,037989	-0,399989	-8,017173	0,214355	0,422705	-4,353614	8,967644	-1,489357	3,295267	4,329525	-0,566580	347,454565	-182,720195	11,340943	-8,020250	0,213568	0,418803	-21,132575	-620,423676	-1,471383	-8,020250	0,213568	0,418803	-21,132575	-620,423676	-1,471383
09:47:27,05	0,721350	3,172999	-0,092996	0,246974	0,037989	-0,399989	-8,020250	0,213568	0,418803	-4,367499	9,165917	-1,471383	3,292377	4,327851	-0,568125	347,475258	-182,710193	11,336399	-8,017355	0,215233	0,417258	-21,195715	-620,359897	-1,475928	-8,017355	0,215233	0,417258	-21,195715	-620,359897	-1,475928
09:47:27,10	0,721350	3,172999	-0,092996	0,246974	0,037989	-0,399989	-8,017355	0,215233	0,417258	-4,299909	9,002493	-1,475928	3,291816	4,333932	-0,565463	347,468820	-182,636530	11,299249	-8,017355	0,215233	0,417258	-21,195715	-620,359897	-1,475928	-8,017355	0,215233	0,417258	-21,195715	-620,359897	-1,475928
09:47:27,15	0,721350	3,172999	-0,092996	0,246974	0,037989	-0,399989	-8,018567	0,221438	0,417961	-3,998953	9,121550	-1,518284	3,287609	4,332003	-0,567422	347,437578	-182,663382	11,294043	-8,018567	0,221438	0,417961	-21,381845	-620,335975	-1,518284	-8,018567	0,221438	0,417961	-21,381845	-620,335975	-1,518284
09:47:27,20	0,721350	3,172999	-0,092996	0,246974	0,037989	-0,399989	-8,018567	0,221438	0,417961	-3,998953	9,121550	-1,518284	3,291811	4,331739	-0,565782	347,481438	-182,668736	11,370633	-8,018567	0,221438	0,417961	-21,381845	-620,335975	-1,518284	-8,018567	0,221438	0,417961	-21,381845	-620,335975	-1,518284
09:47:27,25	0,721350	3,172999	-0,092996	0,246974	0,037989	-0,399989	-8,020440	0,217667	0,419601	-4,212321	9,178254	-1,441694	3,286369	4,329211	-0,565831	347,407859	-182,674017	11,345708	-8,015529	0,221117	0,419552	-21,349260	-620,235035	-1,466619	-8,015529	0,221117	0,419552	-21,349260	-620,235035	-1,466619
09:47:27,30	0,721350	3,172999	-0,092996	0,246974	0,037989	-0,399989	-8,013017	0,212170	0,420358	-4,461678	8,878456	-1,466239	3,289920	4,324760	-0,566214	347,398742	-182,663708	11,326938	-8,013017	0,212170	0,420358	-21,117038	-620,143403	-1,466239	-8,013017	0,212170	0,420358	-21,117038	-620,143403	-1,466239
09:47:27,35	0,721350	3,172999	-0,092996	0,246974	0,037989	-0,399989	-8,013017	0,212170	0,420358	-4,461678	8,878456	-1,466239	3,289763	4,328128	-0,562370	347,323496	-182,650774	11,335949	-8,016288	0,217635	0,423013	-21,234949	-620,170467	-1,476378	-8,016288	0,217635	0,423013	-21,234949	-620,170467	-1,476378
09:47:27,40	0,721350	3,172999	-0,092996	0,246974	0,037989	-0,399989	-8,016288	0,217635	0,423013	-4,150575	9,108119	-1,476378	3,291013	4,321461	-0,561185	347,332827	-182,645958	11,315133	-8,016288	0,217635	0,423013	-21,234949	-620,170467	-1,476378	-8,016288	0,217635	0,423013	-21,234949	-620,170467	-1,476378
09:47:27,45	0,721350	3,172999	-0,092996	0,246974	0,037989	-0,399989	-8,011139	0,213219	0,424199	-4,389035	8,834710	-1,497194	3,289778	4,331046	-0,560472	347,314081	-182,605541	11,298015	-8,011139	0,213219	0,424199	-21,126765	-620,039697	-1,497194	-8,011139	0,213219	0,424199	-21,126765	-620,039697	-1,497194
09:47:27,50	0,721350	3,172999	-0,092996	0,246974	0,037989	-0,399989	-8,013588	0,213176	0,423070	-4,419547	8,921759	-1,467273	3,292275	4,323560	-0,562313	347,381855	-182,641633	11,345054	-8,013588	0,213176	0,423070	-21,153876	-620,144892	-1,467273	-8,013588	0,213176	0,423070	-21,153876	-620,144892	-1,467273
09:47:27,55	0,721350	3,172999	-0,092996	0,246974	0,037989	-0,399989	-8,013588	0,213176	0,423070	-4,419547	8,921759	-1,467273	3,293314	4,333266	-0,564330	347,335164	-182,615092	11,329851	-8,013588	0,213176	0,423070	-21,153876	-620,144892	-1,467273	-8,013588	0,213176	0,423070	-21,153876	-620,144892	-1,467273
09:47:27,60	0,721350	3,172999	-0,092996	0,246974	0,037989	-0,399989	-8,022513	0,217129	0,421053	-4,213617	9,439582	-1,482476	3,285622	4,329032	-0,562772	347,316384	-182,645314	11,335860	-8,022513	0,217129	0,421053	-21,258278	-620,327706	-1,482476	-8,022513	0,217129	0,421053	-21,258278	-620,327706	-1,482476
09:47:27,65	0,721350	3,172999	-0,092996	0,246974	0,037989	-0,399989	-8,015000	0,221674	0,422611	-3,941729	9,050052	-1,476467	3,292190	4,330316	-0,563124	347,361569	-182,638773	11,351681	-8,015000	0,221674	0,422611	-21,343151	-620,127456	-1,476467	-8,015000	0,221674	0,422611	-21,343151	-620,127456	-1,476467
09:47:27,70	0,721350	3,172999	-0,092996	0,246974	0,037989	-0,399989	-8,019397	0,216627	0,422259	-4,232416	9,242805	-1,460646	3,292249	4,329702	-0,562363	347,375826	-182,622564	11,317593	-8,019397	0,216627	0,422259	-21,237668	-620,279822	-1,460646	-8,019397	0,216627	0,422259	-21,237668	-620,279822	-1,460646
09:47:27,75	0,721350	3,172999	-0,092996	0,246974	0,037989	-0,399989	-8,018893	0,216270	0,423020	-4,272183	9,212402	-1,494734	3,288047	4,324876	-0,564313	347,348575	-182,678452	11,306137	-8,018893	0,216270	0,423020	-21,249355	-620,270733	-1,494734	-8,018893	0,216270	0,423020	-21,249355	-620,270733	-1,494734
09:47:27,80	0,721350	3,172999	-0,092996	0,246974	0,037989	-0,399989	-8,012614	0,217496	0,421070	-4,146400	8,881501	-1,506190	3,293969	4,334009	-0,561974	347,372758	-182,637167	11,342082	-8,012614	0,217496	0,421070	-21,219821	-620,108659	-1,506190	-8,012614	0,217496	0,421070	-21,219821	-620,108659	-1,506190
09:47:27,85	0,721350	3,172999	-0,092996	0,246974	0,037989	-0,399989	-8,023484	0,216933	0,423409	-4,223502	9,446452	-1,470245	3,286770	4,325563	-0,562770	347,300699	-182,669871	11,325227	-8,023484	0,216933	0,423409	-21,252757	-620,397019	-1,470245	-8,023484	0,216933	0,423409	-21,252757	-620,397019	-1,470245
09:47:27,90	0,721350	3,172999	-0,092996	0,246974	0,037989	-0,399989	-8,012570	0,218945	0,422613	-4,054544	8,924987	-1,487100	3,291386	4,325620	-0,563196	347,232406	-182,606694	11,309638	-8,012570	0,218945	0,422613	-21,241714	-620,061751	-1,487100	-8,012570	0,218945	0,422613	-21,241714	-620,061751	-1,487100
09:47:27,95	0,721350	3,172999	-0,092996	0,246974	0,037989	-0,399989	-8,014928	0,214976	0,422187	-4,281501	9,138328	-1,502689	3,291068	4,324770	-0,564670	347,352915	-182,578102	11,339102	-8,014928	0,214976	0,422187	-21,157100	-620,033502	-1,502689	-8,014928	0,214976	0,422187	-21,157100	-620,033502	-1,502689
09:47:28,00	0,721350	3,172999	-0,092996	0,246974	0,037989	-0,399989	-8,014032	0,214826	0,420713	-4,374280	9,001671	-1,473225	3,284447	4,329132	-0,561988	347,311079	-182,623773	11,350475	-8,014500	0,222741	0,423395	-21,387435	-620,098829	-1,461852	-8,014500	0,222741	0,423395	-21,387435	-620,098829	-1,461852
09:47:28,05	0,721350	3,172999	-0,092996	0,246974	0,037989	-0,399989	-8,014500	0,222741	0,423395	-3,902236	9,039391	-1,461852	3,287379	4,324227	-0,566286	347,300008	-182,643394	11,294213	-8,011717	0,217750	0,419097	-21,232622	-620,025314	-1,518114	-8,011717	0,217750	0,419097	-21,232622	-620,025314	-1,518114
09:47:28,10	0,721350	3,172999	-0,092996	0,246974	0,037989	-0,399989	-8,011717	0,217750	0,419097	-4,139284	8,894476	-1,518114	3,291461	4,331712	-0,563601	347,277125	-182,590873	11,296313	-8,011717	0,217750	0,419097	-21,232622	-620,025314	-1,518114	-8,011717	0,217750	0,419097	-21,232622	-620,025314	-1,518114
09:47:28,15	0,721350	3,172999	-0,092996	0,246974	0,037989	-0,399989	-8,020241	0,217957	0,421782	-4,162545	9,383800	-1,516014	3,290327	4,324940	-0,564704	347,291532	-182,604641	11,333955	-8,020241	0,217957	0,421782	-21,272160	-620,205121	-1,516014	-8,020241	0,217957	0,421782	-21,272160	-620,205121	-1,516014
09:47:28,20	0,721350	3,172999	-0,092996	0,246974	0,037989	-0,399989	-8,013809	0,215553	0,420679	-4,282847	9,029981	-1,478372	3,296887	4,333122	-0,563924	347,362935	-182,647152	11,328887	-8,013809	0,215553	0,420679	-21,203726	-620,054037	-1,478372	-8,013809	0,215553	0,420679	-21,203726	-620,054037	-1,478372
09:47:28,25	0,721350	3,172999	-0,092996	0,246974	0,037989	-0,399989	-8,024174	0,213963	0,421459	-4,364379	9,485884	-1,483440	3,288585	4,322584	-0,562364	347,286525	-182,586783	11,337349	-8,024174	0,213963	0,421459	-21,160495	-620,411809	-1,483440	-8,024174	0,213963	0,421459	-21,160495	-620,411809	-1,483440
09:47:28,30	0,721350	3,172999	-0,092996	0,246974	0,037989	-0,399989	-8,010898	0,215884	0,423019	-4,278596	8,891844	-1,474978	3,287354	4,326539	-0,565080	347,287467	-182,604449	11,367871	-8,010898	0,215884	0,423019	-21,225462	-619,963615	-1,474978	-8,010898	0,215884	0,423019	-21,225462	-619,963615	-1,474978
09:47:28,35	0,721350	3,172999	-0,092996	0,246974	0,037989	-0,399989	-8,013707	0,218927	0,420303	-4,105494	9,028306	-1,444456	3,289763	4,326035	-0,565881	347,302128	-182,592390	11,320484	-8,014476	0,216589	0,419502	-21,247110	-620,074747	-1,491843	-8,014476	0,216589	0,419502	-21,247110	-620,074747	-1,491843
09:47:28,40	0,721350	3,172999	-0,092996	0,246974	0,037989	-0,399989	-8,014476	0,216589	0,419502	-4,244840	9,061582	-1,491843	3,289749	4,324237	-0,563927	347,305672	-182,644125	11,322177	-8,014476	0,216589	0,419502	-21,247110	-620,074747	-1,491843	-8,014476	0,216589	0,419502	-21,247110	-620,074747	-1,491843
09:47:28,45	0,721350	3,172999	-0,092996	0,246974	0,037989	-0,399989	-8,012911	0,215702	0,421457	-4,247958	8,951297	-1,490149	3,290961	4,332159	-0,563580	347,313035	-182,568796	11,306308	-8,012911	0,215702	0,421457	-21,180560	-620,062227	-1,490149	-8,012911	0,215702	0,421457	-21,180560	-620,062227	-1,490149
09:47:28,51	0,721350	3,172999	-0,092996	0,246974	0,037989	-0,399989	-8,020378	0,218614	0,421803	-4,165445	9,370860	-1,506019	3,287906	4,318335	-0,559673	347,245135	-182,648736	11,299489	-8,020378	0,218614	0,421803	-21,326649	-620,228810	-1,506019	-8,020378	0,218614	0,421803	-21,326649	-620,228810	-1,506019
09:47:28,56	0,721350	3,172999	-0,092996	0,246974	0,037989	-0,399989	-8,006879	0,214348	0,425710	-4,284118	8,687726	-1,512838	3,285602	4,326130	-0,563570	347,280187	-182,593302	11,313724	-8,006879	0,214348	0,425710	-21,110410	-619,852244	-1,512838	-8,006879	0,214348	0,425710	-21,110410	-619,852244	-1,512838
09:47:28,61	0,721350	3,172999	-0,092996	0,246974	0,037989	-0,399989	-8,012477	0,220240	0,421813	-4,043263	8,976202	-1,498603	3,286439	4,319683	-0,565181	347,080076	-182,513841	11,323340	-8,012477	0,220240	0,421813	-21,332084	-620,003240	-1,498603	-8,012477	0,220240	0,421813	-21,332084	-620,003240	-1,498603
09:47:28,66	0,711086	3,172951	-0,092989	0,246976	0,038002	-0,400014	-8,007312	0,216291	0,420202	-4,217351	8,920665	-1,488987	3,043801	3,924393	-0,568215	326,553292	-170,055584	11,398591	-7,543662	0,228777	0,417168	-22,052859	-583,360778	-1,413736	-7,543662	0,228777	0,417168	-22,052859	-583,360778	-1,413736
09:47:28,71	0,711086	3,172951	-0,092989	0,246976	0,038002	-0,400014	-7,544070	0,237274	0,415903	-3,650148	8,884280	-1,480238	3,036646	3,928995	-0,569480	326,512212	-170,033997	11,332089	-7,544070	0,237274	0,415903	-22,276185	-583,325218	-1,480238	-7,544070	0,237274	0,415903	-22,276185	-583,325218	-1,480238
09:47:28,76	0,711086	3,172951	-0,092989	0,246976	0,038002	-0,400014	-7,535017	0,228003	0,413259	-4,046089	8,370278	-1,453829	3,040149	3,916518	-0,572124	326,506547	-170,130249	11,358498	-7,535017	0,228003	0,413259	-21,944296	-583,128520	-1,453829	-7,535017	0,228003	0,413259	-21,944296	-583,128520	-1,453829
09:47:28,81	0,711086	3,172951	-0,092989	0,246976	0,038002	-0,400014	-7,535017	0,228003	0,413259	-4,046089	8,370278	-1,453829	3,045393	3,926648	-0,573323	326,501292	-170,105964	11,367314	-7,546411	0,228526	0,412060	-21,976560	-583,413785	-1,445013	-7,546411	0,228526	0,412060	-21,976560	-583,413785	-1,445013
09:47:28,86	0,711086	3,172951	-0,092989	0,246976	0,038002	-0,400014	-7,546411	0,228526	0,412060	-4,037293	8,979494	-1,445013	3,035858	3,925704	-0,574938	326,446350	-170,105880	11,333160	-7,540826	0,236312	0,410445	-22,155495	-583,218163	-1,479167	-7,540826	0,236312	0,410445	-22,155495	-583,218163	-1,479167
09:47:28,91	0,711086	3,172951	-0,092989	0,246976	0,038002	-0,400014	-7,540826	0,236312	0,410445	-3,605016	8,736704	-1,479167	3,045374	3,929187	-0,574904	326,507336	-170,128893	11,343627	-7,540826	0,236312	0,410445	-22,155495	-583,218163	-1,479167	-7,540826	0,236312	0,410445	-22,155495	-583,218163	-1,479167
09:47:28,96	0,711086	3,172951	-0,092989	0,246976	0,038002	-0,400014	-7,548600	0,229812	0,410479	-3,953595	9,076626	-1,468700	3,045383	3,918495	-0,574061	326,486851	-170,131442	11,380420	-7,539345	0,224458	0,411322	-21,839484	-583,226766	-1,431907	-7,539345	0,224458	0,411322	-21,839484	-583,226766	-1,431907
09:47:29,01	0,711086	3,172951	-0,092989	0,246976	0,038002	-0,400014	-7,539345	0,224458	0,411322	-4,219524	8,611823	-1,431907	3,037703	3,923527	-0,576838	326,481506	-170,100743	11,353496	-7,539864	0,233625	0,408545	-22,106319	-583,220529	-1,458831	-7,539864	0,233625	0,408545	-22,106319	-583,220529	-1,458831
09:47:29,06	0,711086	3,172951	-0,092989	0,246976	0,038002	-0,400014	-7,539864	0,233625	0,408545	-3,766761	8,658767	-1,458831	3,044800	3,923680	-0,577584	326,504636	-170,119485	11,368896	-7,543544	0,227556	0,407799	-21,940813	-583,347467	-1,443431	-7,543544	0,227556	0,407799	-21,940813	-583,347467	-1,443431
09:47:29,11	0,711086	3,172951	-0,092989	0,246976	0,038002	-0,400014	-7,543544	0,227556	0,407799	-4,077705	8,820756	-1,443431	3,036491	3,923207	-0,577253	326,474722	-170,137660	11,323308	-7,543544	0,227556	0,407799	-21,940813	-583,347467	-1,443431	-7,543544	0,227556	0,407799	-21,940813	-583,347467	-1,443431
09:47:29,16	0,711086	3,172951	-0,092989	0,246976	0,038002	-0,400014	-7,538980	0,234515	0,408130	-3,685116	8,600243	-1,489019	3,044335	3,926207	-0,576787	326,555642	-170,081295	11,379095	-7,538980	0,234515	0,408130	-22,094541	-583,209700	-1,489019	-7,538980	0,234515	0,408130	-22,094541	-583,209700	-1,489019
09:47:29,21	0,711086	3,172951	-0,092989	0,246976	0,038002	-0,400014	-7,545500	0,229222	0,408596	-4,049649	8,897382	-1,433232	3,037700	3,926579	-0,579151	326,512525	-170,149599	11,377697	-7,542505	0,235154	0,406232	-22,120035	-583,341808	-1,434630	-7,542505	0,235154	0,406232	-22,120035	-583,341808	-1,434630
09:47:29,26	0,711086	3,172951	-0,092989	0,246976	0,038002	-0,400014	-7,542505	0,235154	0,406232	-3,660457	8,744810	-1,434630	3,043763	3,919240	-0,577564	326,540912	-170,075079	11,349715	-7,539181	0,226234	0,407819	-21,962374	-583,241045	-1,462612	-7,539181	0,226234	0,407819	-21,962374	-583,241045	-1,462612
09:47:29,31	0,711086	3,172951	-0,092989	0,246976	0,038002	-0,400014	-7,539181	0,226234	0,407819	-4,203044	8,584635	-1,462612	3,045819	3,929452	-0,577251	326,457538	-170,160763	11,354353	-7,549052	0,229559	0,408132	-21,934613	-583,473282	-1,457974	-7,549052	0,229559	0,408132	-21,934613	-583,473282	-1,457974
09:47:29,36	0,711086	3,172951	-0,092989	0,246976	0,038002	-0,400014	-7,549052	0,229559	0,408132	-3,914219	9,127323	-1,457974	3,037712	3,925884	-0,577210	326,509438	-170,143029	11,371812	-7,549052	0,229559	0,408132	-21,934613	-583,473282	-1,457974	-7,549052	0,229559	0,408132	-21,934613	-583,473282	-1,457974
09:47:29,41	0,711086	3,172951	-0,092989	0,246976	0,038002	-0,400014	-7,541909	0,234796	0,408173	-3,683196	8,719792	-1,440515	3,043673	3,924602	-0,578355	326,519933	-170,081839	11,375201	-7,543779	0,228993	0,407028	-22,019148	-583,348115	-1,437126	-7,543779	0,228993	0,407028	-22,019148	-583,348115	-1,437126
09:47:29,46	0,711086	3,172951	-0,092989	0,246976	0,038002	-0,400014	-7,543779	0,228993	0,407028	-4,043227	8,838542	-1,437126	3,035289	3,921665	-0,578016	326,444569	-170,080356	11,354552	-7,543779	0,228993	0,407028	-22,019148	-583,348115	-1,437126	-7,543779	0,228993	0,407028	-22,019148	-583,348115	-1,437126
09:47:29,51	0,711086	3,172951	-0,092989	0,246976	0,038002	-0,400014	-7,537044	0,234785	0,407367	-3,705619	8,554318	-1,457775	3,038968	3,919980	-0,580303	326,533426	-170,144876	11,343659	-7,537424	0,230756	0,405081	-22,018044	-583,222913	-1,468668	-7,537424	0,230756	0,405081	-22,018044	-583,222913	-1,468668
09:47:29,56	0,711086	3,172951	-0,092989	0,246976	0,038002	-0,400014	-7,537424	0,230756	0,405081	-3,903661	8,464882	-1,468668	3,042550	3,919808	-0,579109	326,537839	-170,092538	11,369383	-7,537424	0,230756	0,405081	-22,018044	-583,222913	-1,468668	-7,537424	0,230756	0,405081	-22,018044	-583,222913	-1,468668
09:47:29,61	0,711086	3,172951	-0,092989	0,246976	0,038002	-0,400014	-7,539067	0,227568	0,406274	-4,117002	8,572632	-1,442944	3,041827	3,916744	-0,577196	326,490598	-170,180507	11,341081	-7,539067	0,227568	0,406274	-21,981078	-583,244089	-1,442944	-7,539067	0,227568	0,406274	-21,981078	-583,244089	-1,442944
09:47:29,66	0,711086	3,172951	-0,092989	0,246976	0,038002	-0,400014	-7,536051	0,226663	0,408187	-4,064271	8,412751	-1,471245	3,045909	3,929667	-0,579165	326,497908	-170,138116	11,370411	-7,549283	0,229588	0,406218	-21,975186	-583,503041	-1,441916	-7,549283	0,229588	0,406218	-21,975186	-583,503041	-1,441916
09:47:29,71	0,711086	3,172951	-0,092989	0,246976	0,038002	-0,400014	-7,549283	0,229588	0,406218	-3,952496	9,115696	-1,441916	3,040097	3,922120	-0,579519	326,514676	-170,133987	11,373307	-7,549283	0,229588	0,406218	-21,975186	-583,503041	-1,441916	-7,549283	0,229588	0,406218	-21,975186	-583,503041	-1,441916
09:47:29,76	0,711086	3,172951	-0,092989	0,246976	0,038002	-0,400014	-7,539842	0,230848	0,405864	-3,898946	8,612309	-1,439020	3,042979	3,925316	-0,578787	326,483845	-170,121443	11,345481	-7,544050	0,229951	0,406596	-21,992197	-583,343851	-1,466845	-7,544050	0,229951	0,406596	-21,992197	-583,343851	-1,466845
09:47:29,81	0,711086	3,172951	-0,092989	0,246976	0,038002	-0,400014	-7,544050	0,229951	0,406596	-3,941059	8,864098	-1,466845	3,047243	3,921921	-0,578724	326,536030	-170,100807	11,370027	-7,543242	0,224561	0,406659	-21,893327	-583,357320	-1,442300	-7,543242	0,224561	0,406659	-21,893327	-583,357320	-1,442300
09:47:29,86	0,711086	3,172951	-0,092989	0,246976	0,038002	-0,400014	-7,543242	0,224561	0,406659	-4,265302	8,787215	-1,442300	3,037123	3,927304	-0,580726	326,504197	-170,101660	11,360904	-7,542844	0,236016	0,404657	-22,180231	-583,319613	-1,451423	-7,542844	0,236016	0,404657	-22,180231	-583,319613	-1,451423
09:47:29,91	0,711086	3,172951	-0,092989	0,246976	0,038002	-0,400014	-7,542844	0,236016	0,404657	-3,652982	8,793625	-1,451423	3,040740	3,920790	-0,579913	326,519702	-170,091192	11,355399	-7,542844	0,236016	0,404657	-22,180231	-583,319613	-1,451423	-7,542844	0,236016	0,404657	-22,180231	-583,319613	-1,451423
09:47:29,96	0,711086	3,172951	-0,092989	0,246976	0,038002	-0,400014	-7,539011	0,229626	0,405471	-4,002059	8,586143	-1,456928	3,044137	3,929727	-0,577254	326,492891	-170,152901	11,334612	-7,539011	0,229626	0,405471	-22,027726	-583,226246	-1,456928	-7,539011	0,229626	0,405471	-22,027726	-583,226246	-1,456928
09:47:30,01	0,711086	3,172951	-0,092989	0,246976	0,038002	-0,400014	-7,548450	0,231154	0,408129	-3,855789	9,069311	-1,477715	3,040710	3,923363	-0,577590	326,537790	-170,178862	11,346523	-7,548450	0,231154	0,408129	-22,001354	-583,484002	-1,477715	-7,548450	0,231154	0,408129	-22,001354	-583,484002	-1,477715
09:47:30,06	0,711086	3,172951	-0,092989	0,246976	0,038002	-0,400014	-7,541225	0,230939	0,407794	-3,866918	8,641752	-1,465804	3,044353	3,923171	-0,575256	326,559267	-170,116842	11,328089	-7,542880	0,227688	0,410127	-21,973940	-583,375862	-1,484238	-7,542880	0,227688	0,410127	-21,973940	-583,375862	-1,484238
09:47:30,11	0,711086	3,172951	-0,092989	0,246976	0,038002	-0,400014	-7,542880	0,227688	0,410127	-4,100398	8,740240	-1,484238	3,039550	3,920723	-0,579125	326,542672	-170,176699	11,356574	-7,542880	0,227688	0,410127	-21,973940	-583,375862	-1,484238	-7,542880	0,227688	0,410127	-21,973940	-583,375862	-1,484238
09:47:30,16	0,711086	3,172951	-0,092989	0,246976	0,038002	-0,400014	-7,538359	0,230624	0,406258	-3,887629	8,489551	-1,455753	3,041736	3,924456	-0,578413	326,457453	-170,142045	11,339678	-7,538359	0,230624	0,406258	-21,991589	-583,271593	-1,455753	-7,538359	0,230624	0,406258	-21,991589	-583,271593	-1,455753
09:47:30,21	0,711086	3,172951	-0,092989	0,246976	0,038002	-0,400014	-7,542684	0,230596	0,406970	-3,876447	8,805612	-1,472649	3,041892	3,918690	-0,578743	326,504568	-170,106050	11,354255	-7,542684	0,230596	0,406970	-21,978270	-583,295093	-1,472649	-7,542684	0,230596	0,406970	-21,978270	-583,295093	-1,472649
09:47:30,26	0,711086	3,172951	-0,092989	0,246976	0,038002	-0,400014	-7,537769	0,227579	0,406640	-4,088076	8,527208	-1,458072	3,041848	3,925829	-0,577999	326,508979	-170,129145	11,349223	-7,543929	0,231187	0,407384	-22,030842	-583,366255	-1,463104	-7,543929	0,231187	0,407384	-22,030842	-583,366255	-1,463104
09:47:30,31	0,711086	3,172951	-0,092989	0,246976	0,038002	-0,400014	-7,543929	0,231187	0,407384	-3,882696	8,832173	-1,463104	3,041942	3,918425	-0,579492	326,543173	-170,141725	11,367675	-7,543929	0,231187	0,407384	-22,030842	-583,366255	-1,463104	-7,543929	0,231187	0,407384	-22,030842	-583,366255	-1,463104
09:47:30,36	0,711086	3,172951	-0,092989	0,246976	0,038002	-0,400014	-7,537565	0,227403	0,405892	-4,085650	8,465328	-1,444652	3,038246	3,925085	-0,581500	326,488576	-170,142509	11,360092	-7,541485	0,233934	0,403883	-22,081869	-583,290492	-1,452235	-7,541485	0,233934	0,403883	-22,081869	-583,290492	-1,452235
09:47:30,41	0,711086	3,172951	-0,092989	0,246976	0,038002	-0,400014	-7,541485	0,233934	0,403883	-3,718064	8,716055	-1,452235	3,047199	3,927229	-0,583008	326,548796	-170,127153	11,382128	-7,541485	0,233934	0,403883	-22,081869	-583,290492	-1,452235	-7,541485	0,233934	0,403883	-22,081869	-583,290492	-1,452235
09:47:30,46	0,711086	3,172951	-0,092989	0,246976	0,038002	-0,400014	-7,547817	0,227252	0,402376	-4,108913	9,000886	-1,430198	3,037080	3,921576	-0,579543	326,484089	-170,149941	11,362832	-7,547817	0,227252	0,402376	-21,948217	-583,502785	-1,430198	-7,547817	0,227252	0,402376	-21,948217	-583,502785	-1,430198
09:47:30,51	0,711086	3,172951	-0,092989	0,246976	0,038002	-0,400014	-7,537862	0,233189	0,405840	-3,748118	8,527852	-1,449495	3,044910	3,920260	-0,578721	326,551425	-170,129089	11,358621	-7,540637	0,225750	0,406662	-21,908044	-583,315759	-1,453706	-7,540637	0,225750	0,406662	-21,908044	-583,315759	-1,453706
09:47:30,56	0,711086	3,172951	-0,092989	0,246976	0,038002	-0,400014	-7,540637	0,225750	0,406662	-4,186670	8,624281	-1,453706	3,035465	3,927255	-0,578389	326,555387	-170,122916	11,338601	-7,540637	0,225750	0,406662	-21,908044	-583,315759	-1,453706	-7,540637	0,225750	0,406662	-21,908044	-583,315759	-1,453706
09:47:30,61	0,711086	3,172951	-0,092989	0,246976	0,038002	-0,400014	-7,541973	0,237428	0,406994	-3,586758	8,693380	-1,473726	3,045516	3,925184	-0,576003	326,568291	-170,128677	11,372177	-7,541973	0,237428	0,406994	-22,224830	-583,351495	-1,473726	-7,541973	0,237428	0,406994	-22,224830	-583,351495	-1,473726
09:47:30,66	0,711086	3,172951	-0,092989	0,246976	0,038002	-0,400014	-7,536799	0,229073	0,407801	-3,977975	8,451526	-1,465307	3,040113	3,918597	-0,577582	326,510208	-170,146750	11,347020	-7,536799	0,229073	0,407801	-21,960198	-583,187167	-1,465307	-7,536799	0,229073	0,407801	-21,960198	-583,187167	-1,465307
09:47:30,71	0,711086	3,172951	-0,092989	0,246976	0,038002	-0,400014	-7,536799	0,229073	0,407801	-3,977975	8,451526	-1,465307	3,045946	3,926850	-0,578751	326,513499	-170,154155	11,378763	-7,536799	0,229073	0,407801	-21,960198	-583,187167	-1,465307	-7,536799	0,229073	0,407801	-21,960198	-583,187167	-1,465307
09:47:30,76	0,711086	3,172951	-0,092989	0,246976	0,038002	-0,400014	-7,538318	0,227296	0,406614	-4,022868	8,513665	-1,489844	3,042412	3,919024	-0,578769	326,501048	-170,196327	11,322483	-7,538318	0,227296	0,406614	-21,865590	-583,244279	-1,489844	-7,538318	0,227296	0,406614	-21,865590	-583,244279	-1,489844
09:47:30,82	0,711086	3,172951	-0,092989	0,246976	0,038002	-0,400014	-7,538318	0,227296	0,406614	-4,022868	8,513665	-1,489844	3,035987	3,926455	-0,578755	326,523125	-170,109220	11,383172	-7,538318	0,227296	0,406614	-21,865590	-583,244279	-1,489844	-7,538318	0,227296	0,406614	-21,865590	-583,244279	-1,489844
09:47:30,87	0,711086	3,172951	-0,092989	0,246976	0,038002	-0,400014	-7,537941	0,235931	0,405053	-3,629050	8,538075	-1,453367	3,045462	3,923907	-0,579534	326,545451	-170,138480	11,335287	-7,544071	0,227096	0,405849	-21,932590	-583,406280	-1,477040	-7,544071	0,227096	0,405849	-21,932590	-583,406280	-1,477040
09:47:30,92	0,711086	3,172951	-0,092989	0,246976	0,038002	-0,400014	-7,544071	0,227096	0,405849	-4,105563	8,803320	-1,477040	3,038541	3,912615	-0,579191	326,295352	-170,085901	11,375223	-7,544071	0,227096	0,405849	-21,932590	-583,406280	-1,477040	-7,544071	0,227096	0,405849	-21,932590	-583,406280	-1,477040
09:47:30,97	0,701093	3,173012	-0,093001	0,246986	0,038010	-0,400010	-7,530832	0,227443	0,406192	-4,007977	8,357749	-1,437104	2,796280	3,520926	-0,576529	305,626211	-157,533097	11,379422	-7,530832	0,227443	0,406192	-21,862286	-582,812551	-1,437104	-7,530832	0,227443	0,406192	-21,862286	-582,812551	-1,437104
09:47:31,02	0,701093	3,173012	-0,093001	0,246986	0,038010	-0,400010	-7,069970	0,242651	0,401832	-3,713161	8,610769	-1,428720	2,794940	3,521100	-0,583551	305,570063	-157,547441	11,383606	-7,069970	0,242651	0,401832	-22,761260	-546,381858	-1,428720	-7,069970	0,242651	0,401832	-22,761260	-546,381858	-1,428720
09:47:31,07	0,701093	3,173012	-0,093001	0,246986	0,038010	-0,400010	-7,069970	0,242651	0,401832	-3,713161	8,610769	-1,428720	2,795354	3,510908	-0,584341	305,461178	-157,546255	11,374113	-7,069970	0,242651	0,401832	-22,761260	-546,381858	-1,428720	-7,069970	0,242651	0,401832	-22,761260	-546,381858	-1,428720
09:47:31,12	0,701093	3,173012	-0,093001	0,246986	0,038010	-0,400010	-7,061350	0,237196	0,401042	-3,943387	8,257427	-1,438214	2,787100	3,519748	-0,584007	305,485001	-157,564937	11,353571	-7,064879	0,248764	0,401377	-22,865582	-546,182031	-1,458756	-7,064879	0,248764	0,401377	-22,865582	-546,182031	-1,458756
09:47:31,17	0,701093	3,173012	-0,093001	0,246986	0,038010	-0,400010	-7,064879	0,248764	0,401377	-3,337581	8,410959	-1,458756	2,789404	3,517100	-0,582433	305,455876	-157,572019	11,376917	-7,063737	0,245445	0,402950	-22,756919	-546,130101	-1,435410	-7,063737	0,245445	0,402950	-22,756919	-546,130101	-1,435410
09:47:31,22	0,701093	3,173012	-0,093001	0,246986	0,038010	-0,400010	-7,063737	0,245445	0,402950	-3,489502	8,373288	-1,435410	2,797213	3,517304	-0,585894	305,524240	-157,548129	11,370776	-7,063737	0,245445	0,402950	-22,756919	-546,130101	-1,435410	-7,063737	0,245445	0,402950	-22,756919	-546,130101	-1,435410
09:47:31,27	0,701093	3,173012	-0,093001	0,246986	0,038010	-0,400010	-7,065265	0,244310	0,398669	-3,565411	8,472111	-1,436370	2,791150	3,517855	-0,586714	305,447550	-157,547669	11,375957	-7,065265	0,244310	0,398669	-22,743784	-546,151198	-1,436370	-7,065265	0,244310	0,398669	-22,743784	-546,151198	-1,436370
09:47:31,32	0,701093	3,173012	-0,093001	0,246986	0,038010	-0,400010	-7,065265	0,244310	0,398669	-3,565411	8,472111	-1,436370	2,788348	3,512714	-0,585881	305,526762	-157,624990	11,375757	-7,065265	0,244310	0,398669	-22,743784	-546,151198	-1,436370	-7,065265	0,244310	0,398669	-22,743784	-546,151198	-1,436370
09:47:31,37	0,701093	3,173012	-0,093001	0,246986	0,038010	-0,400010	-7,059412	0,244166	0,399502	-3,545551	8,060494	-1,436570	2,796602	3,517431	-0,584761	305,513780	-157,564976	11,335651	-7,059412	0,244166	0,399502	-22,712608	-546,103354	-1,436570	-7,059412	0,244166	0,399502	-22,712608	-546,103354	-1,436570
09:47:31,42	0,701093	3,173012	-0,093001	0,246986	0,038010	-0,400010	-7,067623	0,239377	0,400622	-3,840073	8,528729	-1,476676	2,792922	3,516454	-0,587110	305,464207	-157,607474	11,345138	-7,067623	0,239377	0,400622	-22,631177	-546,279703	-1,476676	-7,067623	0,239377	0,400622	-22,631177	-546,279703	-1,476676
09:47:31,47	0,701093	3,173012	-0,093001	0,246986	0,038010	-0,400010	-7,064937	0,242075	0,398274	-3,638202	8,410737	-1,467189	2,795972	3,508735	-0,586238	305,502557	-157,623399	11,396381	-7,064937	0,242075	0,398274	-22,641075	-546,186839	-1,467189	-7,064937	0,242075	0,398274	-22,641075	-546,186839	-1,467189
09:47:31,52	0,701093	3,173012	-0,093001	0,246986	0,038010	-0,400010	-7,059777	0,235574	0,399146	-3,981604	8,101237	-1,415946	2,798887	3,518136	-0,585521	305,494184	-157,582024	11,370184	-7,069377	0,237751	0,399862	-22,563511	-546,317728	-1,442142	-7,069377	0,237751	0,399862	-22,563511	-546,317728	-1,442142
09:47:31,57	0,701093	3,173012	-0,093001	0,246986	0,038010	-0,400010	-7,069377	0,237751	0,399862	-3,900090	8,628366	-1,442142	2,792985	3,513145	-0,585492	305,511892	-157,681800	11,379563	-7,062103	0,240366	0,399891	-22,555271	-546,190186	-1,432764	-7,062103	0,240366	0,399891	-22,555271	-546,190186	-1,432764
09:47:31,62	0,701093	3,173012	-0,093001	0,246986	0,038010	-0,400010	-7,062103	0,240366	0,399891	-3,686522	8,184884	-1,432764	2,794276	3,520306	-0,587848	305,537897	-157,541632	11,371970	-7,068950	0,242829	0,397535	-22,754920	-546,324083	-1,440357	-7,068950	0,242829	0,397535	-22,754920	-546,324083	-1,440357
09:47:31,67	0,701093	3,173012	-0,093001	0,246986	0,038010	-0,400010	-7,068950	0,242829	0,397535	-3,692861	8,588521	-1,440357	2,789973	3,518818	-0,589032	305,474829	-157,600876	11,385012	-7,065510	0,245811	0,396351	-22,751117	-546,207919	-1,427315	-7,065510	0,245811	0,396351	-22,751117	-546,207919	-1,427315
09:47:31,72	0,701093	3,173012	-0,093001	0,246986	0,038010	-0,400010	-7,065510	0,245811	0,396351	-3,454928	8,434623	-1,427315	2,792930	3,514838	-0,590150	305,496486	-157,662510	11,407641	-7,063542	0,241260	0,395233	-22,587962	-546,205336	-1,404685	-7,063542	0,241260	0,395233	-22,587962	-546,205336	-1,404685
09:47:31,77	0,701093	3,173012	-0,093001	0,246986	0,038010	-0,400010	-7,063542	0,241260	0,395233	-3,649043	8,282709	-1,404685	2,798439	3,518490	-0,588191	305,569295	-157,582709	11,395216	-7,063542	0,241260	0,395233	-22,587962	-546,205336	-1,404685	-7,063542	0,241260	0,395233	-22,587962	-546,205336	-1,404685
09:47:31,82	0,701093	3,173012	-0,093001	0,246986	0,038010	-0,400010	-7,069459	0,238316	0,397193	-3,907662	8,567245	-1,417111	2,792493	3,514659	-0,587039	305,540998	-157,614430	11,382503	-7,069459	0,238316	0,397193	-22,615451	-546,385294	-1,417111	-7,069459	0,238316	0,397193	-22,615451	-546,385294	-1,417111
09:47:31,87	0,701093	3,173012	-0,093001	0,246986	0,038010	-0,400010	-7,063168	0,241549	0,398345	-3,697901	8,248770	-1,429824	2,797774	3,520660	-0,589015	305,545412	-157,606202	11,361501	-7,071006	0,239977	0,396368	-22,627177	-546,417357	-1,450826	-7,071006	0,239977	0,396368	-22,627177	-546,417357	-1,450826
09:47:31,92	0,701093	3,173012	-0,093001	0,246986	0,038010	-0,400010	-7,071006	0,239977	0,396368	-3,789011	8,656633	-1,450826	2,793726	3,511657	-0,588181	305,549651	-157,580651	11,388804	-7,071006	0,239977	0,396368	-22,627177	-546,417357	-1,450826	-7,071006	0,239977	0,396368	-22,627177	-546,417357	-1,450826
09:47:31,97	0,701093	3,173012	-0,093001	0,246986	0,038010	-0,400010	-7,061185	0,238981	0,397202	-3,865052	8,155026	-1,423523	2,797853	3,515865	-0,585447	305,568909	-157,605763	11,411701	-7,061185	0,238981	0,397202	-22,625030	-546,147985	-1,423523	-7,061185	0,238981	0,397202	-22,625030	-546,147985	-1,423523
09:47:32,02	0,701093	3,173012	-0,093001	0,246986	0,038010	-0,400010	-7,066893	0,237510	0,399937	-3,929403	8,422593	-1,400626	2,792343	3,518326	-0,588254	305,472459	-157,585455	11,380548	-7,066893	0,237510	0,399937	-22,573940	-546,328474	-1,400626	-7,066893	0,237510	0,399937	-22,573940	-546,328474	-1,400626
09:47:32,07	0,701093	3,173012	-0,093001	0,246986	0,038010	-0,400010	-7,066269	0,243513	0,397129	-3,586625	8,483849	-1,431779	2,790127	3,515531	-0,586668	305,551093	-157,659075	11,361084	-7,066269	0,243513	0,397129	-22,702374	-546,218267	-1,431779	-7,066269	0,243513	0,397129	-22,702374	-546,218267	-1,431779
09:47:32,12	0,701093	3,173012	-0,093001	0,246986	0,038010	-0,400010	-7,062741	0,244035	0,398715	-3,535050	8,195459	-1,451243	2,797177	3,511033	-0,590545	305,518466	-157,606299	11,356329	-7,062741	0,244035	0,398715	-22,691763	-546,229671	-1,451243	-7,062741	0,244035	0,398715	-22,691763	-546,229671	-1,451243
09:47:32,17	0,701093	3,173012	-0,093001	0,246986	0,038010	-0,400010	-7,064736	0,245228	0,395991	-3,489084	8,322866	-1,433758	2,790091	3,517856	-0,589392	305,538665	-157,633301	11,378569	-7,064736	0,245228	0,395991	-22,739504	-546,258898	-1,433758	-7,064736	0,245228	0,395991	-22,739504	-546,258898	-1,433758
09:47:32,22	0,701093	3,173012	-0,093001	0,246986	0,038010	-0,400010	-7,064736	0,245228	0,395991	-3,489084	8,322866	-1,433758	2,796630	3,515875	-0,585095	305,540719	-157,597263	11,382768	-7,066290	0,238575	0,400289	-22,595417	-546,283845	-1,429559	-7,066290	0,238575	0,400289	-22,595417	-546,283845	-1,429559
09:47:32,27	0,701093	3,173012	-0,093001	0,246986	0,038010	-0,400010	-7,066290	0,238575	0,400289	-3,867314	8,419927	-1,429559	2,796509	3,519285	-0,589778	305,510754	-157,617007	11,395469	-7,066290	0,238575	0,400289	-22,595417	-546,283845	-1,429559	-7,066290	0,238575	0,400289	-22,595417	-546,283845	-1,429559
09:47:32,32	0,701093	3,173012	-0,093001	0,246986	0,038010	-0,400010	-7,069183	0,240384	0,395605	-3,741122	8,586437	-1,416858	2,787749	3,516730	-0,589402	305,527736	-157,593492	11,369700	-7,069183	0,240384	0,395605	-22,611295	-546,344429	-1,416858	-7,069183	0,240384	0,395605	-22,611295	-546,344429	-1,416858
09:47:32,37	0,701093	3,173012	-0,093001	0,246986	0,038010	-0,400010	-7,068126	0,241184	0,394824	-3,702780	8,562409	-1,406135	2,795288	3,518770	-0,590559	305,485585	-157,598715	11,406192	-7,068126	0,241184	0,394824	-22,635752	-546,285471	-1,406135	-7,068126	0,241184	0,394824	-22,635752	-546,285471	-1,406135
09:47:32,42	0,701093	3,173012	-0,093001	0,246986	0,038010	-0,400010	-7,068126	0,241184	0,394824	-3,702780	8,562409	-1,406135	2,789514	3,513869	-0,587049	305,537817	-157,659572	11,370774	-7,068126	0,241184	0,394824	-22,635752	-546,285471	-1,406135	-7,068126	0,241184	0,394824	-22,635752	-546,285471	-1,406135
09:47:32,47	0,701093	3,173012	-0,093001	0,246986	0,038010	-0,400010	-7,060995	0,243734	0,398334	-3,543608	8,115934	-1,441553	2,796667	3,518557	-0,586643	305,569876	-157,600702	11,388550	-7,060995	0,243734	0,398334	-22,676731	-546,172162	-1,441553	-7,060995	0,243734	0,398334	-22,676731	-546,172162	-1,441553
09:47:32,52	0,701093	3,173012	-0,093001	0,246986	0,038010	-0,400010	-7,061118	0,241041	0,399129	-3,694238	8,115484	-1,436893	2,791908	3,512630	-0,586255	305,549074	-157,653829	11,375434	-7,061118	0,241041	0,399129	-22,615973	-546,182315	-1,436893	-7,061118	0,241041	0,399129	-22,615973	-546,182315	-1,436893
09:47:32,57	0,701093	3,173012	-0,093001	0,246986	0,038010	-0,400010	-7,069781	0,241347	0,397140	-3,712523	8,611446	-1,446473	2,795974	3,520285	-0,588244	305,526756	-157,601463	11,365854	-7,069781	0,241347	0,397140	-22,658270	-546,366361	-1,446473	-7,069781	0,241347	0,397140	-22,658270	-546,366361	-1,446473
09:47:32,62	0,701093	3,173012	-0,093001	0,246986	0,038010	-0,400010	-7,059592	0,236118	0,397585	-3,939135	8,056430	-1,435655	2,795408	3,508846	-0,587798	305,525927	-157,653280	11,376672	-7,059592	0,236118	0,397585	-22,474416	-546,121544	-1,435655	-7,059592	0,236118	0,397585	-22,474416	-546,121544	-1,435655
09:47:32,67	0,701093	3,173012	-0,093001	0,246986	0,038010	-0,400010	-7,059592	0,236118	0,397585	-3,939135	8,056430	-1,435655	2,785470	3,517144	-0,585529	305,552659	-157,589385	11,342661	-7,059592	0,236118	0,397585	-22,474416	-546,121544	-1,435655	-7,059592	0,236118	0,397585	-22,474416	-546,121544	-1,435655
09:47:32,72	0,701093	3,173012	-0,093001	0,246986	0,038010	-0,400010	-7,065195	0,237138	0,396446	-3,958623	8,303003	-1,418777	2,797327	3,514209	-0,588937	305,600978	-157,612895	11,393550	-7,065195	0,237138	0,396446	-22,573931	-546,314839	-1,418777	-7,065195	0,237138	0,396446	-22,573931	-546,314839	-1,418777
09:47:32,77	0,701093	3,173012	-0,093001	0,246986	0,038010	-0,400010	-7,065195	0,237138	0,396446	-3,958623	8,303003	-1,418777	2,787808	3,516724	-0,586275	305,544740	-157,577177	11,382690	-7,065195	0,237138	0,396446	-22,573931	-546,314839	-1,418777	-7,065195	0,237138	0,396446	-22,573931	-546,314839	-1,418777
09:47:32,82	0,701093	3,173012	-0,093001	0,246986	0,038010	-0,400010	-7,065351	0,239943	0,396417	-3,842013	8,339636	-1,436945	2,794975	3,515746	-0,588966	305,590891	-157,573253	11,375382	-7,065351	0,239943	0,396417	-22,677571	-546,290397	-1,436945	-7,065351	0,239943	0,396417	-22,677571	-546,290397	-1,436945
09:47:32,87	0,701093	3,173012	-0,093001	0,246986	0,038010	-0,400010	-7,065351	0,239943	0,396417	-3,842013	8,339636	-1,436945	2,797820	3,521707	-0,587832	305,578741	-157,635419	11,369356	-7,065351	0,239943	0,396417	-22,677571	-546,290397	-1,436945	-7,065351	0,239943	0,396417	-22,677571	-546,290397	-1,436945
09:47:32,93	0,701093	3,173012	-0,093001	0,246986	0,038010	-0,400010	-7,071935	0,240460	0,397551	-3,755253	8,661475	-1,442971	2,793686	3,511814	-0,590516	305,562089	-157,658581	11,377927	-7,071935	0,240460	0,397551	-22,631340	-546,485451	-1,442971	-7,071935	0,240460	0,397551	-22,631340	-546,485451	-1,442971
09:47:32,98	0,701093	3,173012	-0,093001	0,246986	0,038010	-0,400010	-7,060206	0,239154	0,395241	-3,800544	8,075675	-1,448741	2,793086	3,510896	-0,590143	305,546559	-157,642922	11,363586	-7,060206	0,239154	0,395241	-22,574159	-546,150508	-1,448741	-7,060206	0,239154	0,395241	-22,574159	-546,150508	-1,448741
09:47:33,03	0,701093	3,173012	-0,093001	0,246986	0,038010	-0,400010	-7,060206	0,239154	0,395241	-3,800544	8,075675	-1,448741	2,790940	3,514019	-0,588292	305,315985	-157,463070	11,404599	-7,060206	0,239154	0,395241	-22,574159	-546,150508	-1,448741	-7,060206	0,239154	0,395241	-22,574159	-546,150508	-1,448741
09:47:33,08	0,691005	3,173038	-0,092986	0,246978	0,037985	-0,399991	-7,061837	0,242574	0,397091	-3,663194	8,450100	-1,407728	2,539623	3,110441	-0,554992	284,458759	-144,933976	11,378309	-7,061837	0,242574	0,397091	-22,705248	-545,904121	-1,407728	-7,061837	0,242574	0,397091	-22,705248	-545,904121	-1,407728
09:47:33,13	0,691005	3,173038	-0,092986	0,246978	0,037985	-0,399991	-6,586671	0,258432	0,430391	-3,260494	8,068865	-1,434018	2,549013	3,113992	-0,561548	284,462516	-144,905159	11,448320	-6,586671	0,258432	0,430391	-23,547370	-508,984782	-1,434018	-6,586671	0,258432	0,430391	-23,547370	-508,984782	-1,434018
09:47:33,18	0,691005	3,173038	-0,092986	0,246978	0,037985	-0,399991	-6,594441	0,252075	0,423835	-3,617852	8,484086	-1,364007	2,542386	3,106340	-0,564297	284,399901	-144,976305	11,417005	-6,584501	0,253989	0,421086	-23,363552	-508,897469	-1,395321	-6,584501	0,253989	0,421086	-23,363552	-508,897469	-1,395321
09:47:33,23	0,691005	3,173038	-0,092986	0,246978	0,037985	-0,399991	-6,584501	0,253989	0,421086	-3,425427	7,985831	-1,395321	2,550004	3,112512	-0,561220	284,376693	-144,936323	11,409195	-6,584501	0,253989	0,421086	-23,363552	-508,897469	-1,395321	-6,584501	0,253989	0,421086	-23,363552	-508,897469	-1,395321
09:47:33,28	0,691005	3,173038	-0,092986	0,246978	0,037985	-0,399991	-6,593655	0,250477	0,424163	-3,631059	8,501954	-1,403132	2,542880	3,106822	-0,568590	284,367902	-144,985566	11,414962	-6,585165	0,253802	0,416793	-23,334587	-508,891993	-1,397365	-6,585165	0,253802	0,416793	-23,334587	-508,891993	-1,397365
09:47:33,33	0,691005	3,173038	-0,092986	0,246978	0,037985	-0,399991	-6,585165	0,253802	0,416793	-3,411109	8,043461	-1,397365	2,545697	3,108802	-0,567854	284,303057	-144,963177	11,406988	-6,585165	0,253802	0,416793	-23,334587	-508,891993	-1,397365	-6,585165	0,253802	0,416793	-23,334587	-508,891993	-1,397365
09:47:33,38	0,691005	3,173038	-0,092986	0,246978	0,037985	-0,399991	-6,583489	0,252184	0,416023	-3,487856	7,970585	-1,392101	2,543443	3,104562	-0,569360	284,351838	-144,984842	11,420226	-6,583489	0,252184	0,416023	-23,284297	-508,833306	-1,392101	-6,583489	0,252184	0,416023	-23,284297	-508,833306	-1,392101
09:47:33,43	0,691005	3,173038	-0,092986	0,246978	0,037985	-0,399991	-6,583489	0,252184	0,416023	-3,487856	7,970585	-1,392101	2,542800	3,108422	-0,568984	284,329585	-144,959663	11,440874	-6,586510	0,254671	0,416399	-23,360890	-508,881508	-1,371452	-6,586510	0,254671	0,416399	-23,360890	-508,881508	-1,371452
09:47:33,48	0,691005	3,173038	-0,092986	0,246978	0,037985	-0,399991	-6,586510	0,254671	0,416399	-3,369196	8,159552	-1,371452	2,549371	3,109451	-0,567027	284,373948	-144,972555	11,425568	-6,586510	0,254671	0,416399	-23,360890	-508,881508	-1,371452	-6,586510	0,254671	0,416399	-23,360890	-508,881508	-1,371452
09:47:33,53	0,691005	3,173038	-0,092986	0,246978	0,037985	-0,399991	-6,590687	0,249495	0,418356	-3,649392	8,331889	-1,386759	2,541072	3,104419	-0,568978	284,345662	-144,990471	11,419445	-6,590687	0,249495	0,418356	-23,234728	-509,037064	-1,386759	-6,590687	0,249495	0,418356	-23,234728	-509,037064	-1,386759
09:47:33,58	0,691005	3,173038	-0,092986	0,246978	0,037985	-0,399991	-6,582180	0,254166	0,416405	-3,376824	7,905029	-1,392882	2,542750	3,107000	-0,567445	284,300578	-144,966032	11,430122	-6,585254	0,254003	0,417938	-23,323168	-508,826279	-1,382205	-6,585254	0,254003	0,417938	-23,323168	-508,826279	-1,382205
09:47:33,63	0,691005	3,173038	-0,092986	0,246978	0,037985	-0,399991	-6,585254	0,254003	0,417938	-3,383913	8,116156	-1,382205	2,549377	3,108339	-0,569374	284,368708	-144,953131	11,403282	-6,585254	0,254003	0,417938	-23,323168	-508,826279	-1,382205	-6,585254	0,254003	0,417938	-23,323168	-508,826279	-1,382205
09:47:33,68	0,691005	3,173038	-0,092986	0,246978	0,037985	-0,399991	-6,589727	0,248934	0,416009	-3,692770	8,296216	-1,409045	2,547053	3,100250	-0,572426	284,377089	-144,968092	11,432043	-6,581560	0,246902	0,412957	-23,171456	-508,795686	-1,380284	-6,581560	0,246902	0,412957	-23,171456	-508,795686	-1,380284
09:47:33,73	0,691005	3,173038	-0,092986	0,246978	0,037985	-0,399991	-6,581560	0,246902	0,412957	-3,789651	7,856793	-1,380284	2,546208	3,107104	-0,572910	284,283908	-144,998287	11,404128	-6,581560	0,246902	0,412957	-23,171456	-508,795686	-1,380284	-6,581560	0,246902	0,412957	-23,171456	-508,795686	-1,380284
09:47:33,78	0,691005	3,173038	-0,092986	0,246978	0,037985	-0,399991	-6,587074	0,251060	0,412474	-3,500670	8,209083	-1,408199	2,544048	3,099821	-0,570898	284,341301	-144,961307	11,421425	-6,579685	0,249290	0,414485	-23,222719	-508,711616	-1,390902	-6,579685	0,249290	0,414485	-23,222719	-508,711616	-1,390902
09:47:33,83	0,691005	3,173038	-0,092986	0,246978	0,037985	-0,399991	-6,579685	0,249290	0,414485	-3,653460	7,793687	-1,390902	2,546976	3,108292	-0,571703	284,357127	-144,962053	11,418646	-6,579685	0,249290	0,414485	-23,222719	-508,711616	-1,390902	-6,579685	0,249290	0,414485	-23,222719	-508,711616	-1,390902
09:47:33,88	0,691005	3,173038	-0,092986	0,246978	0,037985	-0,399991	-6,588486	0,250990	0,413680	-3,572330	8,237252	-1,393681	2,547587	3,100552	-0,572040	284,355811	-144,977202	11,441562	-6,588486	0,250990	0,413680	-23,275034	-508,958918	-1,393681	-6,588486	0,250990	0,413680	-23,275034	-508,958918	-1,393681
09:47:33,93	0,691005	3,173038	-0,092986	0,246978	0,037985	-0,399991	-6,582088	0,246590	0,413343	-3,787333	7,898133	-1,370764	2,545209	3,099607	-0,575573	284,357462	-145,015404	11,393469	-6,582088	0,246590	0,413343	-23,144666	-508,795812	-1,370764	-6,582088	0,246590	0,413343	-23,144666	-508,795812	-1,370764
09:47:33,98	0,691005	3,173038	-0,092986	0,246978	0,037985	-0,399991	-6,580081	0,248177	0,409810	-3,672538	7,773222	-1,418858	2,540466	3,105456	-0,572878	284,350312	-145,000988	11,406947	-6,582775	0,255209	0,412506	-23,349715	-508,821127	-1,405380	-6,582775	0,255209	0,412506	-23,349715	-508,821127	-1,405380
09:47:34,03	0,691005	3,173038	-0,092986	0,246978	0,037985	-0,399991	-6,582775	0,255209	0,412506	-3,315807	7,926684	-1,405380	2,548095	3,112883	-0,572509	284,349796	-144,983845	11,409698	-6,582775	0,255209	0,412506	-23,349715	-508,821127	-1,405380	-6,582775	0,255209	0,412506	-23,349715	-508,821127	-1,405380
09:47:34,08	0,691005	3,173038	-0,092986	0,246978	0,037985	-0,399991	-6,593021	0,252316	0,412874	-3,480836	8,468531	-1,402629	2,551150	3,101334	-0,572827	284,370638	-144,980190	11,418299	-6,593021	0,252316	0,412874	-23,287637	-509,083644	-1,402629	-6,593021	0,252316	0,412874	-23,287637	-509,083644	-1,402629
09:47:34,13	0,691005	3,173038	-0,092986	0,246978	0,037985	-0,399991	-6,588914	0,250645	0,410924	-3,548976	8,260595	-1,426708	2,547488	3,108490	-0,574459	284,335507	-144,997257	11,385619	-6,588914	0,250645	0,410924	-23,224592	-508,969120	-1,426708	-6,588914	0,250645	0,410924	-23,224592	-508,969120	-1,426708
09:47:34,18	0,691005	3,173038	-0,092986	0,246978	0,037985	-0,399991	-6,588914	0,250645	0,410924	-3,548976	8,260595	-1,426708	2,548178	3,104366	-0,571685	284,356152	-144,957385	11,418420	-6,585687	0,247985	0,413698	-23,198973	-508,881547	-1,393907	-6,585687	0,247985	0,413698	-23,198973	-508,881547	-1,393907
09:47:34,23	0,691005	3,173038	-0,092986	0,246978	0,037985	-0,399991	-6,585687	0,247985	0,413698	-3,732112	8,094844	-1,393907	2,542224	3,109116	-0,572906	284,355729	-145,009162	11,383269	-6,586824	0,255517	0,412477	-23,353498	-508,937204	-1,429058	-6,586824	0,255517	0,412477	-23,353498	-508,937204	-1,429058
09:47:34,28	0,691005	3,173038	-0,092986	0,246978	0,037985	-0,399991	-6,586824	0,255517	0,412477	-3,295440	8,128455	-1,429058	2,541021	3,107269	-0,574039	284,341381	-144,993997	11,427715	-6,584622	0,255635	0,411344	-23,362594	-508,858853	-1,384612	-6,584622	0,255635	0,411344	-23,362594	-508,858853	-1,384612
09:47:34,33	0,691005	3,173038	-0,092986	0,246978	0,037985	-0,399991	-6,584622	0,255635	0,411344	-3,295244	8,033981	-1,384612	2,548048	3,115443	-0,574084	284,344551	-145,006746	11,400658	-6,584622	0,255635	0,411344	-23,362594	-508,858853	-1,384612	-6,584622	0,255635	0,411344	-23,362594	-508,858853	-1,384612
09:47:34,38	0,691005	3,173038	-0,092986	0,246978	0,037985	-0,399991	-6,595215	0,253637	0,411299	-3,389699	8,575686	-1,411669	2,547654	3,105319	-0,574778	284,400122	-144,971114	11,419461	-6,595215	0,253637	0,411299	-23,300183	-509,148682	-1,411669	-6,595215	0,253637	0,411299	-23,300183	-509,148682	-1,411669
09:47:34,43	0,691005	3,173038	-0,092986	0,246978	0,037985	-0,399991	-6,586250	0,248916	0,410605	-3,693827	8,079228	-1,392866	2,543419	3,104187	-0,574049	284,367441	-145,053131	11,377065	-6,583152	0,252017	0,411335	-23,228540	-508,872041	-1,435262	-6,583152	0,252017	0,411335	-23,228540	-508,872041	-1,435262
09:47:34,48	0,691005	3,173038	-0,092986	0,246978	0,037985	-0,399991	-6,583152	0,252017	0,411335	-3,445188	7,905419	-1,435262	2,549257	3,107556	-0,575593	284,342410	-145,005115	11,415225	-6,588990	0,248646	0,409790	-23,168270	-508,981041	-1,397102	-6,588990	0,248646	0,409790	-23,168270	-508,981041	-1,397102
09:47:34,53	0,691005	3,173038	-0,092986	0,246978	0,037985	-0,399991	-6,588990	0,248646	0,409790	-3,649561	8,254639	-1,397102	2,543440	3,099347	-0,575574	284,350547	-144,997723	11,398608	-6,588990	0,248646	0,409790	-23,168270	-508,981041	-1,397102	-6,588990	0,248646	0,409790	-23,168270	-508,981041	-1,397102
09:47:34,58	0,691005	3,173038	-0,092986	0,246978	0,037985	-0,399991	-6,587065	0,257141	0,409367	-3,211794	8,195488	-1,391946	2,540939	3,110137	-0,576016	284,308958	-144,981237	11,420381	-6,587065	0,257141	0,409367	-23,397329	-508,889140	-1,391946	-6,587065	0,257141	0,409367	-23,397329	-508,889140	-1,391946
09:47:34,63	0,691005	3,173038	-0,092986	0,246978	0,037985	-0,399991	-6,587065	0,257141	0,409367	-3,211794	8,195488	-1,391946	2,547624	3,107107	-0,574410	284,397164	-144,997174	11,404157	-6,587783	0,249836	0,410973	-23,234061	-508,992518	-1,408170	-6,587783	0,249836	0,410973	-23,234061	-508,992518	-1,408170
09:47:34,68	0,691005	3,173038	-0,092986	0,246978	0,037985	-0,399991	-6,587783	0,249836	0,410973	-3,621932	8,148456	-1,408170	2,538772	3,107626	-0,574050	284,394362	-145,012727	11,387481	-6,583807	0,257761	0,411333	-23,429201	-508,892500	-1,424846	-6,583807	0,257761	0,411333	-23,429201	-508,892500	-1,424846
09:47:34,73	0,691005	3,173038	-0,092986	0,246978	0,037985	-0,399991	-6,583807	0,257761	0,411333	-3,194965	7,936345	-1,424846	2,549927	3,111257	-0,572879	284,376330	-144,985221	11,404837	-6,583807	0,257761	0,411333	-23,429201	-508,892500	-1,424846	-6,583807	0,257761	0,411333	-23,429201	-508,892500	-1,424846
09:47:34,78	0,691005	3,173038	-0,092986	0,246978	0,037985	-0,399991	-6,592529	0,249916	0,412504	-3,617692	8,419262	-1,407490	2,546990	3,108305	-0,576355	284,379724	-144,981645	11,420621	-6,588504	0,250984	0,409028	-23,269208	-508,988745	-1,391706	-6,588504	0,250984	0,409028	-23,269208	-508,988745	-1,391706
09:47:34,83	0,691005	3,173038	-0,092986	0,246978	0,037985	-0,399991	-6,588504	0,250984	0,409028	-3,566971	8,208792	-1,391706	2,547541	3,102978	-0,575928	284,366967	-145,029330	11,447341	-6,584166	0,247844	0,409455	-23,138312	-508,886590	-1,364986	-6,584166	0,247844	0,409455	-23,138312	-508,886590	-1,364986
09:47:34,88	0,691005	3,173038	-0,092986	0,246978	0,037985	-0,399991	-6,584166	0,247844	0,409455	-3,682595	7,970438	-1,364986	2,541038	3,105926	-0,573663	284,341005	-144,990707	11,403174	-6,583468	0,254949	0,411720	-23,347064	-508,826290	-1,409153	-6,583468	0,254949	0,411720	-23,347064	-508,826290	-1,409153
09:47:34,93	0,691005	3,173038	-0,092986	0,246978	0,037985	-0,399991	-6,583468	0,254949	0,411720	-3,333598	7,975920	-1,409153	2,547549	3,108135	-0,572875	284,373831	-145,032866	11,397615	-6,588637	0,250415	0,412508	-23,206829	-509,012780	-1,414712	-6,588637	0,250415	0,412508	-23,206829	-509,012780	-1,414712
09:47:34,98	0,691005	3,173038	-0,092986	0,246978	0,037985	-0,399991	-6,588637	0,250415	0,412508	-3,549245	8,195211	-1,414712	2,545634	3,106749	-0,576382	284,304838	-145,015154	11,424714	-6,588637	0,250415	0,412508	-23,206829	-509,012780	-1,414712	-6,588637	0,250415	0,412508	-23,206829	-509,012780	-1,414712
09:47:35,04	0,691005	3,173038	-0,092986	0,246978	0,037985	-0,399991	-6,586479	0,251381	0,409001	-3,479873	8,151604	-1,387613	2,546370	3,104970	-0,575559	284,370447	-145,020931	11,432907	-6,586479	0,251381	0,409001	-23,213261	-508,886990	-1,387613	-6,586479	0,251381	0,409001	-23,213261	-508,886990	-1,387613
09:47:35,09	0,691005	3,173038	-0,092986	0,246978	0,037985	-0,399991	-6,585306	0,249853	0,409824	-3,587094	8,030928	-1,379419	2,544680	3,103597	-0,576728	284,386640	-144,974078	11,415077	-6,583272	0,250630	0,408655	-23,269847	-508,852324	-1,397250	-6,583272	0,250630	0,408655	-23,269847	-508,852324	-1,397250
09:47:35,14	0,691005	3,173038	-0,092986	0,246978	0,037985	-0,399991	-6,583272	0,250630	0,408655	-3,595371	7,934565	-1,397250	2,535451	3,101617	-0,564787	284,134024	-144,852803	11,431783	-6,583272	0,250630	0,408655	-23,269847	-508,852324	-1,397250	-6,583272	0,250630	0,408655	-23,269847	-508,852324	-1,397250
09:47:35,19	0,681049	3,173036	-0,092963	0,246979	0,037987	-0,399987	-6,576943	0,257633	0,420597	-3,209932	7,884834	-1,380544	2,287777	2,692716	-0,557357	262,652680	-131,848673	11,466932	-6,098987	0,267674	0,428026	-24,221459	-470,633904	-1,345395	-6,098987	0,267674	0,428026	-24,221459	-470,633904	-1,345395
09:47:35,24	0,681049	3,173036	-0,092963	0,246979	0,037987	-0,399987	-6,098987	0,267674	0,428026	-3,209037	8,136575	-1,345395	2,284695	2,683934	-0,560516	262,584824	-131,909731	11,397928	-6,098987	0,267674	0,428026	-24,221459	-470,633904	-1,345395	-6,098987	0,267674	0,428026	-24,221459	-470,633904	-1,345395
09:47:35,29	0,681049	3,173036	-0,092963	0,246979	0,037987	-0,399987	-6,089841	0,265953	0,424868	-3,211756	7,689230	-1,414399	2,286359	2,690428	-0,557420	262,546276	-131,891913	11,437024	-6,096297	0,267758	0,427963	-24,133035	-470,492079	-1,375303	-6,096297	0,267758	0,427963	-24,133035	-470,492079	-1,375303
09:47:35,34	0,681049	3,173036	-0,092963	0,246979	0,037987	-0,399987	-6,092422	0,263263	0,425290	-3,384836	7,798981	-1,394375	2,288315	2,684825	-0,560093	262,622622	-131,893172	11,417951	-6,092422	0,263263	0,425290	-24,051005	-470,456152	-1,394375	-6,092422	0,263263	0,425290	-24,051005	-470,456152	-1,394375
09:47:35,39	0,681049	3,173036	-0,092963	0,246979	0,037987	-0,399987	-6,092422	0,263263	0,425290	-3,384836	7,798981	-1,394375	2,287209	2,688418	-0,560100	262,650136	-131,849191	11,414579	-6,092422	0,263263	0,425290	-24,051005	-470,456152	-1,394375	-6,092422	0,263263	0,425290	-24,051005	-470,456152	-1,394375
09:47:35,44	0,681049	3,173036	-0,092963	0,246979	0,037987	-0,399987	-6,094981	0,266017	0,425283	-3,293478	7,930190	-1,397748	2,285235	2,690151	-0,557806	262,579266	-131,919096	11,421278	-6,094981	0,266017	0,425283	-24,175830	-470,525791	-1,397748	-6,094981	0,266017	0,425283	-24,175830	-470,525791	-1,397748
09:47:35,49	0,681049	3,173036	-0,092963	0,246979	0,037987	-0,399987	-6,095495	0,268593	0,427577	-3,063556	7,983353	-1,391049	2,279502	2,687656	-0,559662	262,670096	-131,957399	11,477028	-6,095495	0,268593	0,427577	-24,148117	-470,512996	-1,391049	-6,095495	0,268593	0,427577	-24,148117	-470,512996	-1,391049
09:47:35,54	0,681049	3,173036	-0,092963	0,246979	0,037987	-0,399987	-6,090467	0,272311	0,425721	-2,882469	7,624106	-1,335299	2,284169	2,691348	-0,557791	262,635835	-131,923642	11,415690	-6,090467	0,272311	0,425721	-24,258885	-470,477578	-1,335299	-6,090467	0,272311	0,425721	-24,258885	-470,477578	-1,335299
09:47:35,59	0,681049	3,173036	-0,092963	0,246979	0,037987	-0,399987	-6,095998	0,270115	0,427592	-3,008786	7,958276	-1,396637	2,286045	2,686474	-0,563159	262,692604	-131,937898	11,446588	-6,095998	0,270115	0,427592	-24,212783	-470,577605	-1,396637	-6,095998	0,270115	0,427592	-24,212783	-470,577605	-1,396637
09:47:35,64	0,681049	3,173036	-0,092963	0,246979	0,037987	-0,399987	-6,092716	0,266054	0,422224	-3,235996	7,731271	-1,365739	2,282944	2,690005	-0,559698	262,623891	-131,934465	11,464667	-6,092716	0,266054	0,422224	-24,121207	-470,546898	-1,365739	-6,092716	0,266054	0,422224	-24,121207	-470,546898	-1,365739
09:47:35,69	0,681049	3,173036	-0,092963	0,246979	0,037987	-0,399987	-6,094223	0,270504	0,425685	-2,973183	7,870901	-1,347660	2,287208	2,683396	-0,560423	262,661372	-131,900729	11,465560	-6,094223	0,270504	0,425685	-24,207763	-470,525631	-1,347660	-6,094223	0,270504	0,425685	-24,207763	-470,525631	-1,347660
09:47:35,74	0,681049	3,173036	-0,092963	0,246979	0,037987	-0,399987	-6,090631	0,263507	0,424960	-3,384975	7,668532	-1,346767	2,286468	2,691854	-0,559720	262,632499	-131,969931	11,435268	-6,090631	0,263507	0,424960	-24,070304	-470,446037	-1,346767	-6,090631	0,263507	0,424960	-24,070304	-470,446037	-1,346767
09:47:35,79	0,681049	3,173036	-0,092963	0,246979	0,037987	-0,399987	-6,096301	0,268020	0,426884	-3,182352	7,911120	-1,367017	2,286135	2,690562	-0,558500	262,722603	-131,899100	11,445310	-6,096301	0,268020	0,426884	-24,221911	-470,648486	-1,367017	-6,096301	0,268020	0,426884	-24,221911	-470,648486	-1,367017
09:47:35,84	0,681049	3,173036	-0,092963	0,246979	0,037987	-0,399987	-6,096301	0,268020	0,426884	-3,182352	7,911120	-1,367017	2,288985	2,685935	-0,560053	262,690395	-131,963984	11,434623	-6,096301	0,268020	0,426884	-24,221911	-470,648486	-1,367017	-6,096301	0,268020	0,426884	-24,221911	-470,648486	-1,367017
09:47:35,89	0,681049	3,173036	-0,092963	0,246979	0,037987	-0,399987	-6,093719	0,263238	0,425330	-3,358723	7,772298	-1,377704	2,284335	2,689427	-0,562768	262,752013	-132,014497	11,433738	-6,093719	0,263238	0,425330	-24,022891	-470,584606	-1,377704	-6,093719	0,263238	0,425330	-24,022891	-470,584606	-1,377704
09:47:35,94	0,681049	3,173036	-0,092963	0,246979	0,037987	-0,399987	-6,094418	0,269010	0,422616	-3,045611	7,730028	-1,378589	2,291552	2,690334	-0,558822	262,812553	-131,994224	11,466662	-6,094418	0,269010	0,422616	-24,162929	-470,681751	-1,378589	-6,094418	0,269010	0,422616	-24,162929	-470,681751	-1,378589
09:47:35,99	0,681049	3,173036	-0,092963	0,246979	0,037987	-0,399987	-6,098812	0,263215	0,426562	-3,394817	7,916245	-1,345665	2,283709	2,691944	-0,562016	262,729384	-131,986028	11,429845	-6,098812	0,263215	0,426562	-24,057168	-470,840496	-1,345665	-6,098812	0,263215	0,426562	-24,057168	-470,840496	-1,345665
09:47:36,04	0,681049	3,173036	-0,092963	0,246979	0,037987	-0,399987	-6,096284	0,270811	0,423368	-2,965305	7,860935	-1,382482	2,289121	2,690785	-0,561979	262,763278	-131,941627	11,441350	-6,096284	0,270811	0,423368	-24,223992	-470,697390	-1,382482	-6,096284	0,270811	0,423368	-24,223992	-470,697390	-1,382482
09:47:36,09	0,681049	3,173036	-0,092963	0,246979	0,037987	-0,399987	-6,097987	0,265546	0,423404	-3,294526	7,942310	-1,370977	2,284302	2,694488	-0,560077	262,723831	-131,953068	11,439949	-6,097987	0,265546	0,423404	-24,139848	-470,749658	-1,370977	-6,097987	0,265546	0,423404	-24,139848	-470,749658	-1,370977
09:47:36,14	0,681049	3,173036	-0,092963	0,246979	0,037987	-0,399987	-6,098784	0,271570	0,425306	-2,951620	8,012229	-1,372378	2,288510	2,685387	-0,560409	262,750364	-131,984042	11,438263	-6,098784	0,271570	0,425306	-24,269866	-470,742353	-1,372378	-6,098784	0,271570	0,425306	-24,269866	-470,742353	-1,372378
09:47:36,19	0,681049	3,173036	-0,092963	0,246979	0,037987	-0,399987	-6,093006	0,263375	0,424974	-3,364185	7,673298	-1,374064	2,291415	2,695532	-0,557327	262,762807	-132,010703	11,447103	-6,103245	0,265932	0,428056	-24,090033	-470,923116	-1,365224	-6,103245	0,265932	0,428056	-24,090033	-470,923116	-1,365224
09:47:36,24	0,681049	3,173036	-0,092963	0,246979	0,037987	-0,399987	-6,103245	0,265932	0,428056	-3,214372	8,181578	-1,365224	2,290818	2,685691	-0,560428	262,746436	-132,043315	11,412635	-6,103245	0,265932	0,428056	-24,090033	-470,923116	-1,365224	-6,103245	0,265932	0,428056	-24,090033	-470,923116	-1,365224
09:47:36,29	0,681049	3,173036	-0,092963	0,246979	0,037987	-0,399987	-6,097682	0,271487	0,425710	-2,928457	7,858555	-1,400102	2,283822	2,693492	-0,559673	262,793553	-132,025027	11,412225	-6,097682	0,271487	0,425710	-24,240221	-470,809505	-1,400102	-6,097682	0,271487	0,425710	-24,240221	-470,809505	-1,400102
09:47:36,34	0,681049	3,173036	-0,092963	0,246979	0,037987	-0,399987	-6,097682	0,271487	0,425710	-2,928457	7,858555	-1,400102	2,286655	2,692804	-0,559293	262,733465	-132,005703	11,428153	-6,098503	0,268690	0,426090	-24,152780	-470,769543	-1,384174	-6,098503	0,268690	0,426090	-24,152780	-470,769543	-1,384174
09:47:36,39	0,681049	3,173036	-0,092963	0,246979	0,037987	-0,399987	-6,098503	0,268690	0,426090	-3,060615	7,962907	-1,384174	2,292593	2,694222	-0,558893	262,762503	-132,019237	11,423569	-6,098503	0,268690	0,426090	-24,152780	-470,769543	-1,384174	-6,098503	0,268690	0,426090	-24,152780	-470,769543	-1,384174
09:47:36,44	0,681049	3,173036	-0,092963	0,246979	0,037987	-0,399987	-6,102699	0,264257	0,426490	-3,293952	8,149212	-1,388758	2,289214	2,697838	-0,561980	262,835326	-131,971253	11,435879	-6,104142	0,268991	0,423403	-24,241524	-470,989965	-1,376448	-6,104142	0,268991	0,423403	-24,241524	-470,989965	-1,376448
09:47:36,49	0,681049	3,173036	-0,092963	0,246979	0,037987	-0,399987	-6,104142	0,268991	0,423403	-3,125721	8,185145	-1,376448	2,289156	2,682869	-0,561145	262,784280	-132,012492	11,456570	-6,091149	0,261556	0,424238	-23,983262	-470,622070	-1,355757	-6,091149	0,261556	0,424238	-23,983262	-470,622070	-1,355757
09:47:36,54	0,681049	3,173036	-0,092963	0,246979	0,037987	-0,399987	-6,091149	0,261556	0,424238	-3,451100	7,533112	-1,355757	2,283832	2,688887	-0,560050	262,783842	-132,018295	11,407243	-6,091149	0,261556	0,424238	-23,983262	-470,622070	-1,355757	-6,091149	0,261556	0,424238	-23,983262	-470,622070	-1,355757
09:47:36,59	0,681049	3,173036	-0,092963	0,246979	0,037987	-0,399987	-6,093699	0,269176	0,425333	-3,049618	7,663214	-1,405084	2,282070	2,691193	-0,560828	262,794342	-132,016995	11,417378	-6,093699	0,269176	0,425333	-24,179947	-470,692180	-1,405084	-6,093699	0,269176	0,425333	-24,179947	-470,692180	-1,405084
09:47:36,64	0,681049	3,173036	-0,092963	0,246979	0,037987	-0,399987	-6,094815	0,271856	0,424555	-2,916667	7,712766	-1,394949	2,282577	2,691588	-0,558474	262,756347	-132,009764	11,470011	-6,095410	0,271614	0,426909	-24,238189	-470,709438	-1,342316	-6,095410	0,271614	0,426909	-24,238189	-470,709438	-1,342316
09:47:36,69	0,681049	3,173036	-0,092963	0,246979	0,037987	-0,399987	-6,095410	0,271614	0,426909	-2,916494	7,780251	-1,342316	2,291522	2,696133	-0,562381	262,827901	-132,033664	11,410120	-6,095410	0,271614	0,426909	-24,238189	-470,709438	-1,342316	-6,095410	0,271614	0,426909	-24,238189	-470,709438	-1,342316
09:47:36,74	0,681049	3,173036	-0,092963	0,246979	0,037987	-0,399987	-6,103819	0,266140	0,423002	-3,216238	8,143598	-1,402207	2,289770	2,689926	-0,559642	262,828457	-132,080464	11,400880	-6,097567	0,264554	0,425741	-24,025921	-470,864403	-1,411447	-6,097567	0,264554	0,425741	-24,025921	-470,864403	-1,411447
09:47:36,79	0,681049	3,173036	-0,092963	0,246979	0,037987	-0,399987	-6,097567	0,264554	0,425741	-3,258450	7,794624	-1,411447	2,290478	2,694152	-0,559999	262,875480	-132,008721	11,437577	-6,097567	0,264554	0,425741	-24,025921	-470,864403	-1,411447	-6,097567	0,264554	0,425741	-24,025921	-470,864403	-1,411447
09:47:36,84	0,681049	3,173036	-0,092963	0,246979	0,037987	-0,399987	-6,101581	0,266053	0,425384	-3,266143	7,998495	-1,374750	2,288508	2,694671	-0,562357	262,786954	-132,000808	11,464138	-6,101581	0,266053	0,425384	-24,151287	-470,975622	-1,374750	-6,101581	0,266053	0,425384	-24,151287	-470,975622	-1,374750
09:47:36,89	0,681049	3,173036	-0,092963	0,246979	0,037987	-0,399987	-6,101046	0,268019	0,423026	-3,126504	8,051269	-1,348189	2,291689	2,691616	-0,562716	262,886453	-132,007483	11,419610	-6,099990	0,263737	0,422668	-24,096466	-470,942348	-1,392717	-6,099990	0,263737	0,422668	-24,096466	-470,942348	-1,392717
09:47:36,94	0,681049	3,173036	-0,092963	0,246979	0,037987	-0,399987	-6,099990	0,263737	0,422668	-3,393146	7,906886	-1,392717	2,288515	2,692156	-0,563538	262,804325	-132,068886	11,418519	-6,099990	0,263737	0,422668	-24,096466	-470,942348	-1,392717	-6,099990	0,263737	0,422668	-24,096466	-470,942348	-1,392717
09:47:36,99	0,681049	3,173036	-0,092963	0,246979	0,037987	-0,399987	-6,098871	0,266755	0,421845	-3,141951	7,889106	-1,393808	2,286210	2,695620	-0,560810	262,820024	-132,025977	11,442414	-6,100719	0,270484	0,424573	-24,226033	-470,913381	-1,369913	-6,100719	0,270484	0,424573	-24,226033	-470,913381	-1,369913
09:47:37,04	0,681049	3,173036	-0,092963	0,246979	0,037987	-0,399987	-6,100719	0,270484	0,424573	-2,993066	7,993070	-1,369913	2,289380	2,698267	-0,559988	262,916770	-131,984203	11,452887	-6,100719	0,270484	0,424573	-24,226033	-470,913381	-1,369913	-6,100719	0,270484	0,424573	-24,226033	-470,913381	-1,369913
09:47:37,09	0,681049	3,173036	-0,092963	0,246979	0,037987	-0,399987	-6,104596	0,269062	0,425395	-3,151556	8,131744	-1,359439	2,291040	2,684352	-0,562690	262,853523	-132,043314	11,432131	-6,104596	0,269062	0,425395	-24,272903	-471,079004	-1,359439	-6,104596	0,269062	0,425395	-24,272903	-471,079004	-1,359439
09:47:37,14	0,681049	3,173036	-0,092963	0,246979	0,037987	-0,399987	-6,093376	0,260667	0,422693	-3,505287	7,573535	-1,380196	2,287432	2,687998	-0,562706	262,842094	-132,076290	11,445654	-6,093376	0,260667	0,422693	-23,967617	-470,756461	-1,380196	-6,093376	0,260667	0,422693	-23,967617	-470,756461	-1,380196
09:47:37,19	0,681049	3,173036	-0,092963	0,246979	0,037987	-0,399987	-6,094729	0,265614	0,422677	-3,213744	7,637307	-1,366673	2,284532	2,689891	-0,560805	262,839375	-132,017794	11,407418	-6,094729	0,265614	0,422677	-24,064453	-470,798909	-1,366673	-6,094729	0,265614	0,422677	-24,064453	-470,798909	-1,366673
09:47:37,24	0,681049	3,173036	-0,092963	0,246979	0,037987	-0,399987	-6,094918	0,269072	0,424578	-3,083214	7,678770	-1,404909	2,287515	2,685503	-0,560373	262,853341	-132,037206	11,425634	-6,094918	0,269072	0,424578	-24,205397	-470,772331	-1,404909	-6,094918	0,269072	0,424578	-24,205397	-470,772331	-1,404909
09:47:37,29	0,681049	3,173036	-0,092963	0,246979	0,037987	-0,399987	-6,092609	0,264295	0,425010	-3,321804	7,536886	-1,386693	2,287330	2,694529	-0,563932	262,792139	-132,018310	11,435187	-6,092609	0,264295	0,425010	-24,068971	-470,732936	-1,386693	-6,092609	0,264295	0,425010	-24,068971	-470,732936	-1,386693
09:47:37,34	0,681049	3,173036	-0,092963	0,246979	0,037987	-0,399987	-6,104482	0,266301	0,425383	-3,265884	8,116557	-1,384367	2,291714	2,696788	-0,560000	262,910200	-132,014184	11,427960	-6,104482	0,266301	0,425383	-24,170484	-471,085305	-1,384367	-6,104482	0,266301	0,425383	-24,170484	-471,085305	-1,384367
09:47:37,39	0,681049	3,173036	-0,092963	0,246979	0,037987	-0,399987	-6,104482	0,266301	0,425383	-3,265884	8,116557	-1,384367	2,292895	2,698154	-0,558842	262,910768	-132,009792	11,422952	-6,106256	0,265961	0,426542	-24,165564	-471,130595	-1,389375	-6,106256	0,265961	0,426542	-24,165564	-471,130595	-1,389375
09:47:37,44	0,681049	3,173036	-0,092963	0,246979	0,037987	-0,399987	-6,106256	0,265961	0,426542	-3,287647	8,210478	-1,389375	2,290041	2,689157	-0,560330	262,931966	-131,999322	11,451218	-6,106256	0,265961	0,426542	-24,165564	-471,130595	-1,389375	-6,106256	0,265961	0,426542	-24,165564	-471,130595	-1,389375
09:47:37,49	0,681049	3,173036	-0,092963	0,246979	0,037987	-0,399987	-6,097037	0,263935	0,425053	-3,412664	7,717977	-1,361109	2,288035	2,690067	-0,563119	262,863149	-132,111557	11,411055	-6,097037	0,263935	0,425053	-24,131541	-470,899420	-1,361109	-6,097037	0,263935	0,425053	-24,131541	-470,899420	-1,361109
09:47:37,54	0,681049	3,173036	-0,092963	0,246979	0,037987	-0,399987	-6,096822	0,266126	0,422264	-3,167111	7,710278	-1,401272	2,289159	2,694702	-0,562777	262,821489	-132,036014	11,400041	-6,096822	0,266126	0,422264	-24,058005	-470,890243	-1,401272	-6,096822	0,266126	0,422264	-24,058005	-470,890243	-1,401272
09:47:37,59	0,681049	3,173036	-0,092963	0,246979	0,037987	-0,399987	-6,101398	0,267470	0,422606	-3,141797	8,022106	-1,412286	2,290004	2,686759	-0,558407	262,915820	-132,041341	11,419435	-6,101398	0,267470	0,422606	-24,138222	-470,937670	-1,412286	-6,101398	0,267470	0,422606	-24,138222	-470,937670	-1,412286
09:47:37,64	0,681049	3,173036	-0,092963	0,246979	0,037987	-0,399987	-6,094942	0,262767	0,426976	-3,428906	7,602023	-1,392892	2,282152	2,692208	-0,560400	262,850158	-132,052703	11,439791	-6,094942	0,262767	0,426976	-24,056143	-470,850936	-1,392892	-6,094942	0,262767	0,426976	-24,056143	-470,850936	-1,392892
09:47:37,69	0,681049	3,173036	-0,092963	0,246979	0,037987	-0,399987	-6,095735	0,272292	0,424983	-2,890971	7,694456	-1,372536	2,291789	2,695340	-0,559986	262,943371	-132,023863	11,417409	-6,095735	0,272292	0,424983	-24,265868	-470,820772	-1,372536	-6,095735	0,272292	0,424983	-24,265868	-470,820772	-1,372536
09:47:37,74	0,681049	3,173036	-0,092963	0,246979	0,037987	-0,399987	-6,103266	0,265512	0,425397	-3,315102	8,019720	-1,394918	2,290487	2,688354	-0,563850	262,871414	-132,001984	11,453855	-6,103266	0,265512	0,425397	-24,157786	-471,086627	-1,394918	-6,103266	0,265512	0,425397	-24,157786	-471,086627	-1,394918
09:47:37,79	0,681049	3,173036	-0,092963	0,246979	0,037987	-0,399987	-6,096565	0,263146	0,421533	-3,421095	7,744530	-1,358472	2,288177	2,690144	-0,560764	262,914471	-132,082333	11,410066	-6,096959	0,266042	0,424619	-24,106752	-470,923719	-1,402261	-6,096959	0,266042	0,424619	-24,106752	-470,923719	-1,402261
09:47:37,84	0,681049	3,173036	-0,092963	0,246979	0,037987	-0,399987	-6,096959	0,266042	0,424619	-3,222441	7,687592	-1,402261	2,289819	2,692761	-0,558840	262,852499	-132,054611	11,435318	-6,096959	0,266042	0,424619	-24,106752	-470,923719	-1,402261	-6,096959	0,266042	0,424619	-24,106752	-470,923719	-1,402261
09:47:37,89	0,681049	3,173036	-0,092963	0,246979	0,037987	-0,399987	-6,100047	0,265929	0,426544	-3,221364	7,915678	-1,377009	2,292281	2,698129	-0,561537	262,927820	-132,068810	11,446642	-6,100047	0,265929	0,426544	-24,096766	-470,938010	-1,377009	-6,100047	0,265929	0,426544	-24,096766	-470,938010	-1,377009
09:47:37,94	0,681049	3,173036	-0,092963	0,246979	0,037987	-0,399987	-6,105927	0,266480	0,423846	-3,218046	8,149114	-1,365685	2,288189	2,691353	-0,563463	262,913720	-132,027279	11,447577	-6,105927	0,266480	0,423846	-24,136746	-471,166164	-1,365685	-6,105927	0,266480	0,423846	-24,136746	-471,166164	-1,365685
09:47:37,99	0,681049	3,173036	-0,092963	0,246979	0,037987	-0,399987	-6,098013	0,266636	0,421920	-3,238847	7,770542	-1,364750	2,285808	2,694759	-0,557654	262,912890	-132,065401	11,442924	-6,098013	0,266636	0,421920	-24,169800	-470,923455	-1,364750	-6,098013	0,266636	0,421920	-24,169800	-470,923455	-1,364750
09:47:38,04	0,681049	3,173036	-0,092963	0,246979	0,037987	-0,399987	-6,099772	0,270402	0,427729	-3,009626	7,843691	-1,369403	2,291134	2,691048	-0,562688	262,912333	-132,033978	11,437679	-6,099772	0,270402	0,427729	-24,236148	-470,988424	-1,369403	-6,099772	0,270402	0,427729	-24,236148	-470,988424	-1,369403
09:47:38,09	0,681049	3,173036	-0,092963	0,246979	0,037987	-0,399987	-6,099221	0,263934	0,422695	-3,372896	7,831240	-1,374648	2,292306	2,699663	-0,561932	262,934654	-132,042971	11,443027	-6,099221	0,263934	0,422695	-24,091681	-470,957631	-1,374648	-6,099221	0,263934	0,422695	-24,091681	-470,957631	-1,374648
09:47:38,14	0,681049	3,173036	-0,092963	0,246979	0,037987	-0,399987	-6,107268	0,267226	0,423451	-3,205060	8,225856	-1,369300	2,282834	2,693234	-0,563118	262,939775	-132,070696	11,451522	-6,107268	0,267226	0,423451	-24,182303	-471,194703	-1,369300	-6,107268	0,267226	0,423451	-24,182303	-471,194703	-1,369300
09:47:38,19	0,681049	3,173036	-0,092963	0,246979	0,037987	-0,399987	-6,096964	0,272214	0,422265	-2,924234	7,671760	-1,360805	2,290516	2,692953	-0,565417	262,903754	-132,015286	11,445047	-6,096964	0,272214	0,422265	-24,293036	-470,939950	-1,360805	-6,096964	0,272214	0,422265	-24,293036	-470,939950	-1,360805
09:47:38,24	0,681049	3,173036	-0,092963	0,246979	0,037987	-0,399987	-6,100562	0,265420	0,419966	-3,307480	7,917728	-1,367280	2,287773	2,695205	-0,562713	262,867991	-132,027732	11,462611	-6,100562	0,265420	0,419966	-24,142980	-470,976382	-1,367280	-6,100562	0,265420	0,419966	-24,142980	-470,976382	-1,367280
09:47:38,29	0,681049	3,173036	-0,092963	0,246979	0,037987	-0,399987	-6,101141	0,268922	0,422671	-3,096735	7,972581	-1,349716	2,291756	2,701160	-0,564263	262,969914	-132,069696	11,433663	-6,101141	0,268922	0,422671	-24,207113	-470,966975	-1,349716	-6,101141	0,268922	0,422671	-24,207113	-470,966975	-1,349716
09:47:38,34	0,681049	3,173036	-0,092963	0,246979	0,037987	-0,399987	-6,108289	0,268450	0,421121	-3,135900	8,235059	-1,378664	2,285823	2,693357	-0,562308	262,934797	-132,094659	11,434698	-6,108289	0,268450	0,421121	-24,209225	-471,265663	-1,378664	-6,108289	0,268450	0,421121	-24,209225	-471,265663	-1,378664
09:47:38,39	0,681049	3,173036	-0,092963	0,246979	0,037987	-0,399987	-6,098566	0,269687	0,423075	-3,032412	7,747349	-1,377629	2,288057	2,694390	-0,561970	262,865624	-132,063121	11,412526	-6,098566	0,269687	0,423075	-24,202821	-470,990050	-1,377629	-6,098566	0,269687	0,423075	-24,202821	-470,990050	-1,377629
09:47:38,44	0,681049	3,173036	-0,092963	0,246979	0,037987	-0,399987	-6,100577	0,268269	0,423413	-3,098872	7,927596	-1,399800	2,290663	2,693235	-0,562685	262,973460	-132,041248	11,417678	-6,100577	0,268269	0,423413	-24,157972	-470,967667	-1,399800	-6,100577	0,268269	0,423413	-24,157972	-470,967667	-1,399800
09:47:38,49	0,681049	3,173036	-0,092963	0,246979	0,037987	-0,399987	-6,100880	0,265435	0,422698	-3,319091	7,860917	-1,394649	2,284636	2,694214	-0,563115	262,921608	-132,066775	11,411913	-6,100880	0,265435	0,422698	-24,155735	-471,058158	-1,394649	-6,100880	0,265435	0,422698	-24,155735	-471,058158	-1,394649
09:47:38,54	0,681049	3,173036	-0,092963	0,246979	0,037987	-0,399987	-6,098714	0,271144	0,422268	-2,974196	7,780437	-1,400414	2,289847	2,693409	-0,561183	262,872474	-132,064487	11,412097	-6,098714	0,271144	0,422268	-24,258988	-470,968623	-1,400414	-6,098714	0,271144	0,422268	-24,258988	-470,968623	-1,400414
09:47:38,59	0,681049	3,173036	-0,092963	0,246979	0,037987	-0,399987	-6,100622	0,266229	0,424200	-3,207206	7,923365	-1,400230	2,293474	2,688331	-0,562669	262,905610	-132,054103	11,446783	-6,100622	0,266229	0,424200	-24,106148	-470,975498	-1,400230	-6,100622	0,266229	0,424200	-24,106148	-470,975498	-1,400230
09:47:38,64	0,681049	3,173036	-0,092963	0,246979	0,037987	-0,399987	-6,098038	0,260548	0,422714	-3,528140	7,765453	-1,365544	2,289952	2,699383	-0,560767	262,939310	-132,061550	11,441227	-6,098038	0,260548	0,422714	-23,981181	-470,930507	-1,365544	-6,098038	0,260548	0,422714	-23,981181	-470,930507	-1,365544
09:47:38,69	0,681049	3,173036	-0,092963	0,246979	0,037987	-0,399987	-6,105848	0,269124	0,424616	-3,092607	8,138702	-1,371100	2,294216	2,693940	-0,561885	262,987915	-132,050605	11,436842	-6,105848	0,269124	0,424616	-24,218837	-471,170400	-1,371100	-6,105848	0,269124	0,424616	-24,218837	-471,170400	-1,371100
09:47:38,74	0,681049	3,173036	-0,092963	0,246979	0,037987	-0,399987	-6,103267	0,262711	0,423498	-3,459883	7,967832	-1,375485	2,288700	2,695714	-0,560276	262,972593	-132,100046	11,409521	-6,103267	0,262711	0,423498	-24,082663	-471,138605	-1,375485	-6,103267	0,262711	0,423498	-24,082663	-471,138605	-1,375485
09:47:38,79	0,681049	3,173036	-0,092963	0,246979	0,037987	-0,399987	-6,102046	0,268374	0,425108	-3,114897	7,892879	-1,402806	2,285239	2,693153	-0,565422	262,939383	-132,088862	11,426909	-6,102046	0,268374	0,425108	-24,182272	-471,117694	-1,402806	-6,102046	0,268374	0,425108	-24,182272	-471,117694	-1,402806
09:47:38,84	0,681049	3,173036	-0,092963	0,246979	0,037987	-0,399987	-6,098096	0,270091	0,419961	-3,018712	7,721880	-1,385418	2,291738	2,697849	-0,564241	262,954752	-132,069471	11,452699	-6,098096	0,270091	0,419961	-24,220843	-470,978690	-1,385418	-6,098096	0,270091	0,419961	-24,220843	-470,978690	-1,385418
09:47:38,89	0,681049	3,173036	-0,092963	0,246979	0,037987	-0,399987	-6,105413	0,266811	0,421142	-3,213757	8,098741	-1,359628	2,289465	2,691236	-0,563438	262,964258	-132,042307	11,446764	-6,105413	0,266811	0,421142	-24,158397	-471,176201	-1,359628	-6,105413	0,266811	0,421142	-24,158397	-471,176201	-1,359628
09:47:38,94	0,681049	3,173036	-0,092963	0,246979	0,037987	-0,399987	-6,098550	0,265473	0,421945	-3,311592	7,747189	-1,365563	2,288021	2,694867	-0,562688	262,873396	-132,098720	11,489330	-6,098550	0,265473	0,421945	-24,151227	-470,988969	-1,365563	-6,098550	0,265473	0,421945	-24,151227	-470,988969	-1,365563
09:47:38,99	0,681049	3,173036	-0,092963	0,246979	0,037987	-0,399987	-6,100972	0,268539	0,422695	-3,057890	7,923644	-1,322997	2,287768	2,693053	-0,561892	262,983815	-132,002035	11,437198	-6,100972	0,268539	0,422695	-24,138182	-471,002685	-1,322997	-6,100972	0,268539	0,422695	-24,138182	-471,002685	-1,322997
09:47:39,04	0,681049	3,173036	-0,092963	0,246979	0,037987	-0,399987	-6,099274	0,267850	0,423491	-3,232630	7,788061	-1,375129	2,284737	2,691876	-0,560353	262,967896	-132,092516	11,423139	-6,099274	0,267850	0,423491	-24,258879	-471,004968	-1,375129	-6,099274	0,267850	0,423491	-24,258879	-471,004968	-1,375129
09:47:39,09	0,681049	3,173036	-0,092963	0,246979	0,037987	-0,399987	-6,096740	0,269887	0,425030	-3,040404	7,624818	-1,389188	2,291829	2,691923	-0,565381	262,978667	-132,059472	11,438069	-6,096740	0,269887	0,425030	-24,226533	-470,969260	-1,389188	-6,096740	0,269887	0,425030	-24,226533	-470,969260	-1,389188
09:47:39,14	0,681049	3,173036	-0,092963	0,246979	0,037987	-0,399987	-6,100326	0,263768	0,420002	-3,392581	7,818509	-1,374258	2,281423	2,691312	-0,561591	262,943353	-132,064357	11,420237	-6,100326	0,263768	0,420002	-24,098389	-471,057109	-1,374258	-6,100326	0,263768	0,420002	-24,098389	-471,057109	-1,374258
09:47:39,19	0,681049	3,173036	-0,092963	0,246979	0,037987	-0,399987	-6,094594	0,272475	0,423792	-2,917929	7,548554	-1,392090	2,289430	2,688201	-0,563069	262,950822	-132,087583	11,410855	-6,095903	0,263985	0,422314	-24,065870	-470,929837	-1,401472	-6,095903	0,263985	0,422314	-24,065870	-470,929837	-1,401472
09:47:39,24	0,681049	3,173036	-0,092963	0,246979	0,037987	-0,399987	-6,095903	0,263985	0,422314	-3,343033	7,598565	-1,401472	2,286972	2,692349	-0,562311	262,907257	-132,060946	11,440956	-6,095903	0,263985	0,422314	-24,065870	-470,929837	-1,401472	-6,095903	0,263985	0,422314	-24,065870	-470,929837	-1,401472
09:47:39,29	0,681049	3,173036	-0,092963	0,246979	0,037987	-0,399987	-6,098267	0,268188	0,423073	-3,125767	7,772547	-1,371371	2,291185	2,689827	-0,562292	262,952600	-132,098816	11,415394	-6,098267	0,268188	0,423073	-24,178534	-470,941440	-1,371371	-6,098267	0,268188	0,423073	-24,178534	-470,941440	-1,371371
09:47:39,34	0,681049	3,173036	-0,092963	0,246979	0,037987	-0,399987	-6,098190	0,263278	0,423091	-3,370956	7,710302	-1,396933	2,282265	2,693379	-0,562286	262,923456	-132,078733	11,478305	-6,096806	0,272780	0,423097	-24,292901	-470,925633	-1,334022	-6,096806	0,272780	0,423097	-24,292901	-470,925633	-1,334022
09:47:39,39	0,681049	3,173036	-0,092963	0,246979	0,037987	-0,399987	-6,096806	0,272780	0,423097	-2,879709	7,673628	-1,334022	2,290614	2,698907	-0,561543	262,976952	-132,080458	11,416524	-6,096806	0,272780	0,423097	-24,292901	-470,925633	-1,334022	-6,096806	0,272780	0,423097	-24,292901	-470,925633	-1,334022
09:47:39,44	0,681049	3,173036	-0,092963	0,246979	0,037987	-0,399987	-6,105767	0,268313	0,423840	-3,137218	8,092399	-1,395803	2,290073	2,689638	-0,562653	262,991502	-132,116228	11,428971	-6,097469	0,264146	0,422730	-24,065678	-471,020893	-1,383356	-6,097469	0,264146	0,422730	-24,065678	-471,020893	-1,383356
09:47:39,49	0,681049	3,173036	-0,092963	0,246979	0,037987	-0,399987	-6,104808	0,264386	0,421919	-3,334831	8,053743	-1,379877	2,293535	2,696112	-0,563464	262,963945	-132,080557	11,432449	-6,104808	0,264386	0,421919	-24,089141	-471,173656	-1,379877	-6,104808	0,264386	0,421919	-24,089141	-471,173656	-1,379877
09:47:39,54	0,681049	3,173036	-0,092963	0,246979	0,037987	-0,399987	-6,104808	0,264386	0,421919	-3,334831	8,053743	-1,379877	2,289462	2,691006	-0,566525	262,985945	-132,087767	11,461464	-6,098348	0,265360	0,418858	-24,119715	-471,025145	-1,350863	-6,098348	0,265360	0,418858	-24,119715	-471,025145	-1,350863
09:47:39,59	0,681049	3,173036	-0,092963	0,246979	0,037987	-0,399987	-6,098348	0,265360	0,418858	-3,288925	7,695208	-1,350863	2,287590	2,693330	-0,564658	262,928758	-132,073491	11,412943	-6,098348	0,265360	0,418858	-24,119715	-471,025145	-1,350863	-6,098348	0,265360	0,418858	-24,119715	-471,025145	-1,350863
09:47:39,64	0,681049	3,173036	-0,092963	0,246979	0,037987	-0,399987	-6,099425	0,268143	0,420726	-3,127979	7,807873	-1,399384	2,292404	2,691452	-0,561880	262,994264	-132,149581	11,428076	-6,099425	0,268143	0,420726	-24,177235	-470,997021	-1,399384	-6,099425	0,268143	0,420726	-24,177235	-470,997021	-1,399384
09:47:39,69	0,681049	3,173036	-0,092963	0,246979	0,037987	-0,399987	-6,100205	0,263035	0,423504	-3,360454	7,753663	-1,384251	2,282397	2,693333	-0,563833	262,985635	-132,082090	11,449445	-6,100205	0,263035	0,423504	-24,008729	-471,112468	-1,384251	-6,100205	0,263035	0,423504	-24,008729	-471,112468	-1,384251
09:47:39,74	0,681049	3,173036	-0,092963	0,246979	0,037987	-0,399987	-6,096832	0,272642	0,421550	-2,915040	7,619443	-1,362881	2,288191	2,695720	-0,565054	262,939607	-132,069803	11,408804	-6,096832	0,272642	0,421550	-24,317441	-470,981843	-1,362881	-6,096832	0,272642	0,421550	-24,317441	-470,981843	-1,362881
09:47:39,79	0,681049	3,173036	-0,092963	0,246979	0,037987	-0,399987	-6,101796	0,268818	0,420329	-3,101525	7,923573	-1,403523	2,283003	2,692854	-0,562693	262,989361	-132,094470	11,409589	-6,101796	0,268818	0,420329	-24,203726	-471,067383	-1,403523	-6,101796	0,268818	0,420329	-24,203726	-471,067383	-1,403523
09:47:39,84	0,681049	3,173036	-0,092963	0,246979	0,037987	-0,399987	-6,096719	0,271878	0,422690	-2,945912	7,604191	-1,402738	2,282907	2,693210	-0,562708	262,934007	-132,055522	11,425986	-6,096719	0,271878	0,422690	-24,288336	-470,988287	-1,402738	-6,096719	0,271878	0,422690	-24,288336	-470,988287	-1,402738
09:47:39,89	0,681049	3,173036	-0,092963	0,246979	0,037987	-0,399987	-6,098988	0,265556	0,421571	-3,325458	7,692920	-1,390983	2,289612	2,691657	-0,563812	263,040074	-132,065117	11,421344	-6,098988	0,265556	0,421571	-24,171566	-471,077649	-1,390983	-6,098988	0,265556	0,421571	-24,171566	-471,077649	-1,390983
09:47:39,94	0,681049	3,173036	-0,092963	0,246979	0,037987	-0,399987	-6,098988	0,265556	0,421571	-3,325458	7,692920	-1,390983	2,281258	2,693861	-0,562659	263,005169	-132,086536	11,453114	-6,098988	0,265556	0,421571	-24,171566	-471,077649	-1,390983	-6,098988	0,265556	0,421571	-24,171566	-471,077649	-1,390983
09:47:39,99	0,681049	3,173036	-0,092963	0,246979	0,037987	-0,399987	-6,096719	0,273892	0,422724	-2,855951	7,594454	-1,359212	2,292393	2,694177	-0,563443	262,972031	-132,065415	11,446889	-6,102561	0,264408	0,421940	-24,106872	-471,113544	-1,365438	-6,102561	0,264408	0,421940	-24,106872	-471,113544	-1,365438
09:47:40,04	0,681049	3,173036	-0,092963	0,246979	0,037987	-0,399987	-6,102561	0,264408	0,421940	-3,350862	7,937470	-1,365438	2,285918	2,691065	-0,563053	262,986881	-132,130250	11,433152	-6,102561	0,264408	0,421940	-24,106872	-471,113544	-1,365438	-6,102561	0,264408	0,421940	-24,106872	-471,113544	-1,365438
09:47:40,09	0,681049	3,173036	-0,092963	0,246979	0,037987	-0,399987	-6,096628	0,268459	0,422330	-3,091496	7,583707	-1,379175	2,295269	2,696262	-0,562317	262,953518	-132,107948	11,411922	-6,096628	0,268459	0,422330	-24,165495	-471,001612	-1,379175	-6,096628	0,268459	0,422330	-24,165495	-471,001612	-1,379175
09:47:40,14	0,681049	3,173036	-0,092963	0,246979	0,037987	-0,399987	-6,105804	0,262960	0,423067	-3,380066	8,100905	-1,400405	2,288327	2,693844	-0,563079	263,010875	-132,121587	11,395266	-6,105804	0,262960	0,423067	-24,022408	-471,204734	-1,400405	-6,105804	0,262960	0,423067	-24,022408	-471,204734	-1,400405
09:47:40,19	0,681049	3,173036	-0,092963	0,246979	0,037987	-0,399987	-6,100239	0,267762	0,422304	-3,147204	7,755007	-1,417061	2,292450	2,701266	-0,563052	263,027191	-132,091758	11,455993	-6,100239	0,267762	0,422304	-24,166540	-471,113739	-1,417061	-6,100239	0,267762	0,422304	-24,166540	-471,113739	-1,417061
09:47:40,25	0,681049	3,173036	-0,092963	0,246979	0,037987	-0,399987	-6,097696	0,266339	0,423105	-3,186778	7,618062	-1,394658	2,284697	2,692553	-0,563087	262,959610	-132,105610	11,414871	-6,097696	0,266339	0,423105	-24,094363	-471,051097	-1,394658	-6,097696	0,266339	0,423105	-24,094363	-471,051097	-1,394658
09:47:40,30	0,681049	3,173036	-0,092963	0,246979	0,037987	-0,399987	-6,097696	0,266339	0,423105	-3,186778	7,618062	-1,394658	2,285954	2,695115	-0,562695	263,005390	-132,117550	11,404686	-6,100153	0,270453	0,422688	-24,238605	-471,104707	-1,407641	-6,100153	0,270453	0,422688	-24,238605	-471,104707	-1,407641
09:47:40,35	0,681049	3,173036	-0,092963	0,246979	0,037987	-0,399987	-6,100153	0,270453	0,422688	-3,008028	7,757333	-1,407641	2,291594	2,688945	-0,564658	262,845890	-132,023566	11,429971	-6,100153	0,270453	0,422688	-24,238605	-471,104707	-1,407641	-6,100153	0,270453	0,422688	-24,238605	-471,104707	-1,407641
09:47:40,40	0,681049	3,173036	-0,092963	0,246979	0,037987	-0,399987	-6,097630	0,262483	0,420725	-3,424110	7,811260	-1,382356	1,195574	0,892415	-0,609765	168,527876	-76,343123	11,608061	-6,097630	0,262483	0,420725	-24,029042	-470,852725	-1,382356	-6,097630	0,262483	0,420725	-24,029042	-470,852725	-1,382356
09:47:40,45	0,631027	3,172935	-0,092966	0,246985	0,037988	-0,399980	-3,993780	0,313399	0,375618	-1,838133	7,933034	-1,204266	1,010332	0,564016	-0,640288	151,244649	-66,645280	11,651416	-3,993780	0,313399	0,375618	-26,439962	-305,578717	-1,204266	-3,993780	0,313399	0,375618	-26,439962	-305,578717	-1,204266
09:47:40,50	0,631027	3,172935	-0,092966	0,246985	0,037988	-0,399980	-3,616757	0,309624	0,345095	-1,791408	8,144447	-1,160911	1,020598	0,583220	-0,646378	152,538428	-67,468937	11,634599	-3,616757	0,309624	0,345095	-26,096879	-275,770970	-1,160911	-3,616757	0,309624	0,345095	-26,096879	-275,770970	-1,160911
09:47:40,55	0,631027	3,172935	-0,092966	0,246985	0,037988	-0,399980	-3,638521	0,310335	0,339006	-1,687987	7,743907	-1,177728	1,028016	0,591107	-0,646496	153,189736	-68,017648	11,622543	-3,638521	0,310335	0,339006	-26,049318	-277,879992	-1,177728	-3,638521	0,310335	0,339006	-26,049318	-277,879992	-1,177728
09:47:40,60	0,631027	3,172935	-0,092966	0,246985	0,037988	-0,399980	-3,649060	0,307854	0,338887	-1,667462	7,453544	-1,189784	1,034984	0,602656	-0,649883	153,526688	-68,222733	11,617489	-3,649060	0,307854	0,338887	-25,834025	-278,997688	-1,189784	-3,649060	0,307854	0,338887	-25,834025	-278,997688	-1,189784
09:47:40,65	0,631027	3,172935	-0,092966	0,246985	0,037988	-0,399980	-3,662547	0,307594	0,335500	-1,671865	7,760478	-1,194838	1,039254	0,605368	-0,650858	153,959775	-68,453005	11,612240	-3,667030	0,305252	0,334525	-25,773064	-280,358447	-1,200087	-3,667030	0,305252	0,334525	-25,773064	-280,358447	-1,200087
09:47:40,70	0,631027	3,172935	-0,092966	0,246985	0,037988	-0,399980	-3,667030	0,305252	0,334525	-1,810748	7,503439	-1,200087	1,036070	0,614000	-0,650008	154,192844	-68,586890	11,620304	-3,667030	0,305252	0,334525	-25,773064	-280,358447	-1,200087	-3,667030	0,305252	0,334525	-25,773064	-280,358447	-1,200087
09:47:40,75	0,631027	3,172935	-0,092966	0,246985	0,037988	-0,399980	-3,672913	0,312326	0,335375	-1,443517	7,540573	-1,192022	1,045722	0,621326	-0,652279	154,368302	-68,717276	11,618461	-3,672913	0,312326	0,335375	-25,961096	-280,783135	-1,192022	-3,672913	0,312326	0,335375	-25,961096	-280,783135	-1,192022
09:47:40,80	0,631027	3,172935	-0,092966	0,246985	0,037988	-0,399980	-3,684085	0,307630	0,333104	-1,662516	7,904335	-1,193866	1,047199	0,616435	-0,652561	154,533613	-68,822885	11,627616	-3,684085	0,307630	0,333104	-25,811466	-281,296317	-1,193866	-3,684085	0,307630	0,333104	-25,811466	-281,296317	-1,193866
09:47:40,85	0,631027	3,172935	-0,092966	0,246985	0,037988	-0,399980	-3,680587	0,303906	0,332822	-1,847369	7,526498	-1,184711	1,034702	0,603253	-0,657555	153,768587	-68,460446	11,607251	-3,680587	0,303906	0,332822	-25,703971	-281,399602	-1,184711	-3,680587	0,303906	0,332822	-25,703971	-281,399602	-1,184711
09:47:40,90	0,631027	3,172935	-0,092966	0,246985	0,037988	-0,399980	-3,662922	0,308137	0,327828	-1,558694	7,451652	-1,205076	0,327460	-0,632058	-0,976287	89,544013	-32,361859	11,790752	-3,662922	0,308137	0,327828	-25,747477	-280,087720	-1,205076	-3,662922	0,308137	0,327828	-25,747477	-280,087720	-1,205076
09:47:40,95	0,580970	3,172953	-0,092989	0,246981	0,037993	-0,399987	-2,239491	0,302971	0,009096	-0,977356	7,102620	-1,021575	0,203427	-0,874881	-1,124887	78,042505	-26,914271	11,864478	-2,239491	0,302971	0,009096	-24,760550	-168,697418	-1,021575	-2,239491	0,302971	0,009096	-24,760550	-168,697418	-1,021575
09:47:41,00	0,580970	3,172953	-0,092989	0,246981	0,037993	-0,399987	-1,967185	0,288975	-0,139504	-0,672126	5,627076	-0,947849	0,217004	-0,843441	-1,131832	79,267212	-27,741484	11,851164	-1,967185	0,288975	-0,139504	-23,356658	-148,796911	-0,947849	-1,967185	0,288975	-0,139504	-23,356658	-148,796911	-0,947849
09:47:41,05	0,580970	3,172953	-0,092989	0,246981	0,037993	-0,399987	-2,001200	0,292938	-0,146449	-0,362038	5,921665	-0,961162	0,220297	-0,831409	-1,133961	79,845326	-28,044954	11,829461	-2,001200	0,292938	-0,146449	-23,357633	-151,172563	-0,961162	-2,001200	0,292938	-0,146449	-23,357633	-151,172563	-0,961162
09:47:41,10	0,580970	3,172953	-0,092989	0,246981	0,037993	-0,399987	-2,013267	0,296101	-0,148578	-0,223764	5,896753	-0,982866	0,229678	-0,822570	-1,138853	80,215157	-28,273441	11,848476	-2,013267	0,296101	-0,148578	-23,467718	-152,144736	-0,982866	-2,013267	0,296101	-0,148578	-23,467718	-152,144736	-0,982866
09:47:41,15	0,580970	3,172953	-0,092989	0,246981	0,037993	-0,399987	-2,025612	0,292397	-0,153470	-0,403446	6,104133	-0,963851	0,232088	-0,820343	-1,141423	80,583313	-28,440661	11,831956	-2,025612	0,292397	-0,153470	-23,356584	-152,906387	-0,963851	-2,025612	0,292397	-0,153470	-23,356584	-152,906387	-0,963851
09:47:41,20	0,580970	3,172953	-0,092989	0,246981	0,037993	-0,399987	-2,028746	0,291423	-0,156040	-0,493336	5,864660	-0,980371	0,230669	-0,816799	-1,144044	80,821495	-28,611468	11,840447	-2,028746	0,291423	-0,156040	-23,370045	-153,391881	-0,980371	-2,028746	0,291423	-0,156040	-23,370045	-153,391881	-0,980371
09:47:41,25	0,580970	3,172953	-0,092989	0,246981	0,037993	-0,399987	-2,031106	0,294424	-0,158661	-0,308429	5,695696	-0,971880	0,234482	-0,811479	-1,144395	80,993633	-28,699103	11,808462	-2,037620	0,293782	-0,159012	-23,413894	-154,111611	-1,003865	-2,037620	0,293782	-0,159012	-23,413894	-154,111611	-1,003865
09:47:41,30	0,580970	3,172953	-0,092989	0,246981	0,037993	-0,399987	-2,042662	0,295807	-0,160882	-0,212256	5,910922	-0,968619	0,235249	-0,806099	-1,146265	81,143411	-28,825346	11,843708	-2,042662	0,295807	-0,160882	-23,433131	-154,438072	-0,968619	-2,042662	0,295807	-0,160882	-23,433131	-154,438072	-0,968619
09:47:41,35	0,580970	3,172953	-0,092989	0,246981	0,037993	-0,399987	-2,042662	0,295807	-0,160882	-0,212256	5,910922	-0,968619	0,231510	-0,805954	-1,145405	81,343075	-28,888011	11,838501	-2,042662	0,295807	-0,160882	-23,433131	-154,438072	-0,968619	-2,042662	0,295807	-0,160882	-23,433131	-154,438072	-0,968619
09:47:41,40	0,580970	3,172953	-0,092989	0,246981	0,037993	-0,399987	-2,040918	0,299118	-0,160021	-0,085647	5,615965	-0,973826	0,233465	-0,807555	-1,147674	81,460828	-28,973798	11,836024	-2,040918	0,299118	-0,160021	-23,566433	-154,596092	-0,973826	-2,040918	0,299118	-0,160021	-23,566433	-154,596092	-0,973826
09:47:41,45	0,580970	3,172953	-0,092989	0,246981	0,037993	-0,399987	-2,047693	0,295810	-0,165366	-0,289879	5,729001	-0,969258	0,237762	-0,801740	-1,150749	81,566407	-28,979762	11,843069	-2,047693	0,295810	-0,165366	-23,510975	-155,014928	-0,969258	-2,047693	0,295810	-0,165366	-23,510975	-155,014928	-0,969258
09:47:41,50	0,580970	3,172953	-0,092989	0,246981	0,037993	-0,399987	-2,047693	0,295810	-0,165366	-0,289879	5,729001	-0,969258	0,248781	-0,798943	-1,150644	81,800466	-29,076229	11,834984	-2,047693	0,295810	-0,165366	-23,510975	-155,014928	-0,969258	-2,047693	0,295810	-0,165366	-23,510975	-155,014928	-0,969258
09:47:41,55	0,580970	3,172953	-0,092989	0,246981	0,037993	-0,399987	-2,055625	0,287666	-0,165261	-0,746835	5,890531	-0,977343	0,245353	-0,804842	-1,152538	81,858971	-29,134712	11,837039	-2,055625	0,287666	-0,165261	-23,328655	-155,476061	-0,977343	-2,055625	0,287666	-0,165261	-23,328655	-155,476061	-0,977343
09:47:41,60	0,580970	3,172953	-0,092989	0,246981	0,037993	-0,399987	-2,048802	0,287686	-0,167154	-0,724425	5,455827	-0,975288	0,244821	-0,805866	-1,154824	81,922744	-29,229369	11,853879	-2,048802	0,287686	-0,167154	-23,307777	-155,375159	-0,975288	-2,048802	0,287686	-0,167154	-23,307777	-155,375159	-0,975288
09:47:41,65	0,580970	3,172953	-0,092989	0,246981	0,037993	-0,399987	-2,047650	0,287635	-0,169440	-0,677006	5,293322	-0,958448	0,239730	-0,794539	-1,154053	82,048373	-29,228984	11,843241	-2,054913	0,297707	-0,168670	-23,586388	-155,748258	-0,969086	-2,054913	0,297707	-0,168670	-23,586388	-155,748258	-0,969086
09:47:41,70	0,580970	3,172953	-0,092989	0,246981	0,037993	-0,399987	-2,054913	0,297707	-0,168670	-0,216401	5,562425	-0,969086	0,242805	-0,795932	-1,155184	82,127310	-29,290853	11,826926	-2,054913	0,297707	-0,168670	-23,586388	-155,748258	-0,969086	-2,054913	0,297707	-0,168670	-23,586388	-155,748258	-0,969086
09:47:41,75	0,580970	3,172953	-0,092989	0,246981	0,037993	-0,399987	-2,055245	0,294347	-0,169801	-0,376992	5,480364	-0,985401	0,242925	-0,793091	-1,154012	82,203057	-29,339697	11,804931	-2,055245	0,294347	-0,169801	-23,483246	-155,856336	-0,985401	-2,055245	0,294347	-0,169801	-23,483246	-155,856336	-0,985401
09:47:41,80	0,580970	3,172953	-0,092989	0,246981	0,037993	-0,399987	-2,057765	0,295664	-0,168629	-0,304074	5,521430	-1,007396	0,249467	-0,792066	-1,155916	82,252901	-29,375348	11,820254	-2,057765	0,295664	-0,168629	-23,513723	-156,013161	-1,007396	-2,057765	0,295664	-0,168629	-23,513723	-156,013161	-1,007396
09:47:41,85	0,580970	3,172953	-0,092989	0,246981	0,037993	-0,399987	-2,061924	0,290511	-0,170533	-0,566106	5,676664	-0,992073	0,246122	-0,789706	-1,155107	82,348906	-29,382347	11,823167	-2,061924	0,290511	-0,170533	-23,371201	-156,184345	-0,992073	-2,061924	0,290511	-0,170533	-23,371201	-156,184345	-0,992073
09:47:41,90	0,580970	3,172953	-0,092989	0,246981	0,037993	-0,399987	-2,062295	0,294588	-0,169724	-0,396034	5,609335	-0,989159	0,254583	-0,786691	-1,158908	82,498657	-29,471520	11,847220	-2,062295	0,294588	-0,169724	-23,521187	-156,280830	-0,989159	-2,062295	0,294588	-0,169724	-23,521187	-156,280830	-0,989159
09:47:41,95	0,580970	3,172953	-0,092989	0,246981	0,037993	-0,399987	-2,059292	0,287773	-0,172729	-0,766624	5,297746	-0,981278	0,250522	-0,795714	-1,158112	82,491611	-29,446034	11,831049	-2,059292	0,287773	-0,172729	-23,356781	-156,356678	-0,981278	-2,059292	0,287773	-0,172729	-23,356781	-156,356678	-0,981278
09:47:42,00	0,580970	3,172953	-0,092989	0,246981	0,037993	-0,399987	-2,059292	0,287773	-0,172729	-0,766624	5,297746	-0,981278	0,246495	-0,789088	-1,157711	82,590670	-29,551187	11,831551	-2,063017	0,294573	-0,172328	-23,495462	-156,593758	-0,980776	-2,063017	0,294573	-0,172328	-23,495462	-156,593758	-0,980776
09:47:42,05	0,580970	3,172953	-0,092989	0,246981	0,037993	-0,399987	-2,063017	0,294573	-0,172328	-0,371458	5,353089	-0,980776	0,253664	-0,784180	-1,158866	82,652455	-29,554046	11,823804	-2,070852	0,290819	-0,173483	-23,424395	-156,856326	-0,988523	-2,070852	0,290819	-0,173483	-23,424395	-156,856326	-0,988523
09:47:42,10	0,580970	3,172953	-0,092989	0,246981	0,037993	-0,399987	-2,070852	0,290819	-0,173483	-0,595087	5,705578	-0,988523	0,253872	-0,783308	-1,161918	82,752434	-29,531484	11,844901	-2,071711	0,291075	-0,176534	-23,500701	-156,954387	-0,967426	-2,071711	0,291075	-0,176534	-23,500701	-156,954387	-0,967426
09:47:42,15	0,580970	3,172953	-0,092989	0,246981	0,037993	-0,399987	-2,071711	0,291075	-0,176534	-0,651316	5,674932	-0,967426	0,251525	-0,792984	-1,159966	82,731388	-29,552787	11,817181	-2,071711	0,291075	-0,176534	-23,500701	-156,954387	-0,967426	-2,071711	0,291075	-0,176534	-23,500701	-156,954387	-0,967426
09:47:42,20	0,580970	3,172953	-0,092989	0,246981	0,037993	-0,399987	-2,062158	0,288270	-0,174582	-0,768203	5,185741	-0,995146	0,250486	-0,786607	-1,158782	82,846261	-29,654919	11,807930	-2,062158	0,288270	-0,174582	-23,397398	-156,693652	-0,995146	-2,062158	0,288270	-0,174582	-23,397398	-156,693652	-0,995146
09:47:42,25	0,580970	3,172953	-0,092989	0,246981	0,037993	-0,399987	-2,067162	0,292358	-0,173399	-0,524631	5,295388	-1,004397	0,245831	-0,786322	-1,161091	82,864216	-29,604632	11,839069	-2,067162	0,292358	-0,173399	-23,474709	-156,976802	-1,004397	-2,067162	0,292358	-0,173399	-23,474709	-156,976802	-1,004397
09:47:42,30	0,580970	3,172953	-0,092989	0,246981	0,037993	-0,399987	-2,065080	0,296532	-0,175708	-0,360090	5,196759	-0,973258	0,245850	-0,781806	-1,160706	82,890587	-29,621096	11,843555	-2,069001	0,298774	-0,175323	-23,696185	-157,047010	-0,968772	-2,069001	0,298774	-0,175323	-23,696185	-157,047010	-0,968772
09:47:42,35	0,580970	3,172953	-0,092989	0,246981	0,037993	-0,399987	-2,069001	0,298774	-0,175323	-0,242458	5,369540	-0,968772	0,253536	-0,778955	-1,161077	82,931975	-29,678330	11,843274	-2,069001	0,298774	-0,175323	-23,696185	-157,047010	-0,968772	-2,069001	0,298774	-0,175323	-23,696185	-157,047010	-0,968772
09:47:42,40	0,580970	3,172953	-0,092989	0,246981	0,037993	-0,399987	-2,075313	0,293543	-0,175694	-0,485583	5,633322	-0,969053	0,256675	-0,778367	-1,164933	83,025024	-29,665798	11,826314	-2,077392	0,291118	-0,179549	-23,521820	-157,408150	-0,986013	-2,077392	0,291118	-0,179549	-23,521820	-157,408150	-0,986013
09:47:42,45	0,580970	3,172953	-0,092989	0,246981	0,037993	-0,399987	-2,077392	0,291118	-0,179549	-0,669047	5,667099	-0,986013	0,255606	-0,786297	-1,163714	83,045455	-29,640563	11,839345	-2,077392	0,291118	-0,179549	-23,521820	-157,408150	-0,986013	-2,077392	0,291118	-0,179549	-23,521820	-157,408150	-0,986013
09:47:42,50	0,580970	3,172953	-0,092989	0,246981	0,037993	-0,399987	-2,069990	0,288079	-0,178331	-0,859159	5,277112	-0,972982	0,250884	-0,785586	-1,162566	83,083877	-29,775184	11,804158	-2,068244	0,292524	-0,177183	-23,493764	-157,271401	-1,008169	-2,068244	0,292524	-0,177183	-23,493764	-157,271401	-1,008169
09:47:42,55	0,580970	3,172953	-0,092989	0,246981	0,037993	-0,399987	-2,068244	0,292524	-0,177183	-0,530653	5,085766	-1,008169	0,247451	-0,780909	-1,162939	83,139138	-29,753112	11,824005	-2,068244	0,292524	-0,177183	-23,493764	-157,271401	-1,008169	-2,068244	0,292524	-0,177183	-23,493764	-157,271401	-1,008169
09:47:42,60	0,580970	3,172953	-0,092989	0,246981	0,037993	-0,399987	-2,070579	0,297835	-0,177556	-0,301187	5,170331	-0,988322	0,244581	-0,778530	-1,164882	83,178252	-29,736870	11,820317	-2,070579	0,297835	-0,177556	-23,681271	-157,370085	-0,988322	-2,070579	0,297835	-0,177556	-23,681271	-157,370085	-0,988322
09:47:42,65	0,580970	3,172953	-0,092989	0,246981	0,037993	-0,399987	-2,071203	0,301510	-0,179499	-0,143728	5,177056	-0,992010	0,255773	-0,774055	-1,165689	83,198581	-29,774450	11,773543	-2,071203	0,301510	-0,179499	-23,812272	-157,412388	-0,992010	-2,071203	0,301510	-0,179499	-23,812272	-157,412388	-0,992010
09:47:42,70	0,580970	3,172953	-0,092989	0,246981	0,037993	-0,399987	-2,080674	0,294055	-0,180306	-0,508995	5,633165	-1,038784	0,256072	-0,777614	-1,164410	83,335380	-29,783928	11,819029	-2,080674	0,294055	-0,180306	-23,592341	-157,699770	-1,038784	-2,080674	0,294055	-0,180306	-23,592341	-157,699770	-1,038784
09:47:42,75	0,580970	3,172953	-0,092989	0,246981	0,037993	-0,399987	-2,077742	0,292017	-0,179027	-0,675187	5,357458	-0,993298	0,255466	-0,778397	-1,164776	83,349119	-29,842850	11,836383	-2,076761	0,292150	-0,179393	-23,557883	-157,760637	-0,975943	-2,076761	0,292150	-0,179393	-23,557883	-157,760637	-0,975943
09:47:42,80	0,580970	3,172953	-0,092989	0,246981	0,037993	-0,399987	-2,076761	0,292150	-0,179393	-0,624103	5,265103	-0,975943	0,246034	-0,776753	-1,164821	83,345712	-29,839642	11,806091	-2,076761	0,292150	-0,179393	-23,557883	-157,760637	-0,975943	-2,076761	0,292150	-0,179393	-23,557883	-157,760637	-0,975943
09:47:42,86	0,580970	3,172953	-0,092989	0,246981	0,037993	-0,399987	-2,073469	0,301140	-0,179438	-0,157676	5,098466	-1,006235	0,258422	-0,775404	-1,165164	83,368406	-29,859488	11,836843	-2,073469	0,301140	-0,179438	-23,797204	-157,668841	-1,006235	-2,073469	0,301140	-0,179438	-23,797204	-157,668841	-1,006235
09:47:42,91	0,580970	3,172953	-0,092989	0,246981	0,037993	-0,399987	-2,080831	0,291087	-0,179781	-0,674620	5,451706	-0,975484	0,253298	-0,778819	-1,165510	83,449500	-29,877729	11,834244	-2,080831	0,291087	-0,179781	-23,524945	-157,893508	-0,975484	-2,080831	0,291087	-0,179781	-23,524945	-157,893508	-0,975484
09:47:42,96	0,580970	3,172953	-0,092989	0,246981	0,037993	-0,399987	-2,075312	0,293817	-0,180127	-0,557428	5,085360	-0,978083	0,240273	-0,785772	-1,166446	83,059848	-29,682243	11,846643	-2,075312	0,293817	-0,180127	-23,622030	-157,826600	-0,978083	-2,075312	0,293817	-0,180127	-23,622030	-157,826600	-0,978083
09:47:43,01	0,580970	3,172953	-0,092989	0,246981	0,037993	-0,399987	-2,062778	0,301620	-0,181063	-0,126095	4,868798	-0,965684	-0,288332	-1,724181	-1,389087	33,910065	-2,465995	11,975360	-2,062778	0,301620	-0,181063	-23,803303	-157,059264	-0,965684	-2,062778	0,301620	-0,181063	-23,803303	-157,059264	-0,965684
09:47:43,06	0,531038	3,172989	-0,092969	0,246986	0,038014	-0,400023	-0,985790	0,290200	-0,403703	0,284998	5,038480	-0,836967	-0,347113	-1,875558	-1,343276	26,605385	-0,129198	12,006657	-0,985790	0,290200	-0,403703	-22,495730	-72,346014	-0,836967	-0,985790	0,290200	-0,403703	-22,495730	-72,346014	-0,836967
09:47:43,11	0,531038	3,172989	-0,092969	0,246986	0,038014	-0,400023	-0,825303	0,265418	-0,357893	0,624937	4,187582	-0,805670	-0,335518	-1,852947	-1,345605	27,653337	-0,831040	11,989870	-0,825303	0,265418	-0,357893	-20,210384	-60,598670	-0,805670	-0,825303	0,265418	-0,357893	-20,210384	-60,598670	-0,805670
09:47:43,16	0,531038	3,172989	-0,092969	0,246986	0,038014	-0,400023	-0,850682	0,266682	-0,360222	0,774511	4,248854	-0,822457	-0,327654	-1,844230	-1,348479	28,176493	-1,171590	12,016746	-0,850682	0,266682	-0,360222	-20,160049	-62,529707	-0,822457	-0,850682	0,266682	-0,360222	-20,160049	-62,529707	-0,822457
09:47:43,21	0,531038	3,172989	-0,092969	0,246986	0,038014	-0,400023	-0,869527	0,269406	-0,362638	0,979537	4,284124	-0,813043	-0,328454	-1,835265	-1,348021	28,439722	-1,358287	11,999284	-0,869527	0,269406	-0,362638	-20,168799	-63,973744	-0,813043	-0,869527	0,269406	-0,362638	-20,168799	-63,973744	-0,813043
09:47:43,26	0,531038	3,172989	-0,092969	0,246986	0,038014	-0,400023	-0,869527	0,269406	-0,362638	0,979537	4,284124	-0,813043	-0,321071	-1,832139	-1,347520	28,670406	-1,571847	12,010887	-0,869527	0,269406	-0,362638	-20,168799	-63,973744	-0,813043	-0,869527	0,269406	-0,362638	-20,168799	-63,973744	-0,813043
09:47:43,31	0,531038	3,172989	-0,092969	0,246986	0,038014	-0,400023	-0,875925	0,264574	-0,362136	0,797915	4,310279	-0,801440	-0,324325	-1,827719	-1,347847	28,844239	-1,656859	12,016360	-0,878127	0,269603	-0,362464	-20,117723	-64,701243	-0,795966	-0,878127	0,269603	-0,362464	-20,117723	-64,701243	-0,795966
09:47:43,36	0,531038	3,172989	-0,092969	0,246986	0,038014	-0,400023	-0,878127	0,269603	-0,362464	1,046124	4,231701	-0,795966	-0,321897	-1,824288	-1,350555	28,922620	-1,748830	12,000650	-0,882312	0,269216	-0,365172	-20,066992	-64,926021	-0,811677	-0,882312	0,269216	-0,365172	-20,066992	-64,926021	-0,811677
09:47:43,41	0,531038	3,172989	-0,092969	0,246986	0,038014	-0,400023	-0,882312	0,269216	-0,365172	1,066427	4,335474	-0,811677	-0,312677	-1,820918	-1,353174	29,142019	-1,821236	12,004607	-0,889840	0,262915	-0,367790	-19,947022	-65,351724	-0,807720	-0,889840	0,262915	-0,367790	-19,947022	-65,351724	-0,807720
09:47:43,46	0,531038	3,172989	-0,092969	0,246986	0,038014	-0,400023	-0,889840	0,262915	-0,367790	0,691806	4,500728	-0,807720	-0,329796	-1,850397	-1,361263	27,410036	-1,038924	11,996607	-0,889840	0,262915	-0,367790	-19,947022	-65,351724	-0,807720	-0,889840	0,262915	-0,367790	-19,947022	-65,351724	-0,807720
09:47:43,51	0,531038	3,172989	-0,092969	0,246986	0,038014	-0,400023	-0,855751	0,263001	-0,375880	0,884790	4,619210	-0,815720	-0,807702	-2,821264	-1,506830	-23,145826	22,577764	12,306143	-0,855751	0,263001	-0,375880	-19,760824	-62,557275	-0,815720	-0,855751	0,263001	-0,375880	-19,760824	-62,557275	-0,815720
09:47:43,56	0,481048	3,172962	-0,092974	0,246982	0,037997	-0,399973	0,223997	0,191447	-0,521446	1,989224	4,063286	-0,506183	-0,833194	-2,912581	-1,501424	-27,498887	23,089758	12,379958	0,315826	0,167865	-0,516041	-10,681292	28,106355	-0,432369	0,315826	0,167865	-0,516041	-10,681292	28,106355	-0,432369
09:47:43,61	0,481048	3,172962	-0,092974	0,246982	0,037997	-0,399973	0,315826	0,167865	-0,516041	2,496123	3,314048	-0,432369	-0,820328	-2,894067	-1,490881	-26,371306	22,178833	12,347434	0,293359	0,165979	-0,505498	-10,406223	26,079019	-0,464893	0,293359	0,165979	-0,505498	-10,406223	26,079019	-0,464893
09:47:43,66	0,481048	3,172962	-0,092974	0,246982	0,037997	-0,399973	0,293359	0,165979	-0,505498	2,623152	3,050328	-0,464893	-0,808892	-2,884117	-1,487934	-25,813382	21,754342	12,339452	0,279024	0,161051	-0,502551	-10,186961	25,003719	-0,472875	0,279024	0,161051	-0,502551	-10,186961	25,003719	-0,472875
09:47:43,71	0,481048	3,172962	-0,092974	0,246982	0,037997	-0,399973	0,279024	0,161051	-0,502551	2,455530	3,100325	-0,472875	-0,809760	-2,875430	-1,485897	-25,568266	21,532104	12,363630	0,279024	0,161051	-0,502551	-10,186961	25,003719	-0,472875	0,279024	0,161051	-0,502551	-10,186961	25,003719	-0,472875
09:47:43,76	0,481048	3,172962	-0,092974	0,246982	0,037997	-0,399973	0,271935	0,166146	-0,500514	2,790404	3,145572	-0,448697	-0,805816	-2,870259	-1,487319	-25,288708	21,337474	12,390751	0,271935	0,166146	-0,500514	-10,252088	24,492458	-0,448697	0,271935	0,166146	-0,500514	-10,252088	24,492458	-0,448697
09:47:43,81	0,481048	3,172962	-0,092974	0,246982	0,037997	-0,399973	0,265485	0,165316	-0,501936	2,776001	3,141535	-0,421575	-0,802541	-2,864371	-1,486467	-25,074021	21,203859	12,385186	0,265485	0,165316	-0,501936	-10,201309	23,982123	-0,421575	0,265485	0,165316	-0,501936	-10,201309	23,982123	-0,421575
09:47:43,86	0,481048	3,172962	-0,092974	0,246982	0,037997	-0,399973	0,258748	0,165423	-0,501084	2,789942	3,239135	-0,427141	-0,801630	-2,863550	-1,484068	-24,899572	21,123300	12,369942	0,257582	0,165045	-0,498685	-10,203207	23,328591	-0,442385	0,257582	0,165045	-0,498685	-10,203207	23,328591	-0,442385
09:47:43,91	0,481048	3,172962	-0,092974	0,246982	0,037997	-0,399973	0,257582	0,165045	-0,498685	2,752806	3,108430	-0,442385	-0,794364	-2,862253	-1,485907	-24,751668	20,997428	12,410564	0,252825	0,159402	-0,500524	-10,018610	23,011518	-0,401763	0,252825	0,159402	-0,500524	-10,018610	23,011518	-0,401763
09:47:43,96	0,481048	3,172962	-0,092974	0,246982	0,037997	-0,399973	0,252825	0,159402	-0,500524	2,494425	3,164745	-0,401763	-0,792943	-2,859323	-1,484317	-24,595711	20,878388	12,375789	0,252825	0,159402	-0,500524	-10,018610	23,011518	-0,401763	0,252825	0,159402	-0,500524	-10,018610	23,011518	-0,401763
09:47:44,01	0,481048	3,172962	-0,092974	0,246982	0,037997	-0,399973	0,249577	0,159636	-0,498934	2,531708	3,139053	-0,436538	-0,794525	-2,861095	-1,483888	-24,489805	20,802026	12,356922	0,249577	0,159636	-0,498934	-9,999698	22,730867	-0,436538	0,249577	0,159636	-0,498934	-9,999698	22,730867	-0,436538
09:47:44,06	0,481048	3,172962	-0,092974	0,246982	0,037997	-0,399973	0,251903	0,160119	-0,498505	2,570033	2,888238	-0,455405	-0,794875	-2,853733	-1,485393	-24,342788	20,771748	12,375769	0,245702	0,164103	-0,500010	-10,152202	22,355819	-0,436558	0,245702	0,164103	-0,500010	-10,152202	22,355819	-0,436558
09:47:44,11	0,481048	3,172962	-0,092974	0,246982	0,037997	-0,399973	0,245442	0,157238	-0,500720	2,396686	2,940549	-0,444452	-0,788799	-2,856940	-1,486103	-24,232383	20,680569	12,367875	0,245442	0,157238	-0,500720	-9,946511	22,207710	-0,444452	0,245442	0,157238	-0,500720	-9,946511	22,207710	-0,444452
09:47:44,16	0,481048	3,172962	-0,092974	0,246982	0,037997	-0,399973	0,245442	0,157238	-0,500720	2,396686	2,940549	-0,444452	-0,786816	-2,860297	-1,484498	-24,134040	20,646860	12,350117	0,247358	0,153843	-0,499115	-9,876506	22,156469	-0,462210	0,247358	0,153843	-0,499115	-9,876506	22,156469	-0,462210
09:47:44,21	0,481048	3,172962	-0,092974	0,246982	0,037997	-0,399973	0,247358	0,153843	-0,499115	2,200135	2,738881	-0,462210	-0,781923	-2,853170	-1,486413	-24,010807	20,599267	12,345549	0,238739	0,153168	-0,501029	-9,879033	21,797547	-0,466778	0,238739	0,153168	-0,501029	-9,879033	21,797547	-0,466778
09:47:44,26	0,481048	3,172962	-0,092974	0,246982	0,037997	-0,399973	0,238739	0,153168	-0,501029	2,144665	3,056549	-0,466778	-0,788926	-2,854721	-1,486010	-23,960439	20,527248	12,336194	0,238739	0,153168	-0,501029	-9,879033	21,797547	-0,466778	0,238739	0,153168	-0,501029	-9,879033	21,797547	-0,466778
09:47:44,31	0,481048	3,172962	-0,092974	0,246982	0,037997	-0,399973	0,243583	0,158457	-0,500627	2,456895	2,725023	-0,476133	-0,785267	-2,851074	-1,486358	-23,869955	20,469004	12,349318	0,238596	0,157112	-0,500975	-9,941162	21,606641	-0,463008	0,238596	0,157112	-0,500975	-9,941162	21,606641	-0,463008
09:47:44,36	0,481048	3,172962	-0,092974	0,246982	0,037997	-0,399973	0,238596	0,157112	-0,500975	2,392132	2,876879	-0,463008	-0,784524	-2,853570	-1,487087	-23,796263	20,450242	12,353007	0,240385	0,155221	-0,501703	-9,911651	21,580863	-0,459320	0,240385	0,155221	-0,501703	-9,911651	21,580863	-0,459320
09:47:44,41	0,481048	3,172962	-0,092974	0,246982	0,037997	-0,399973	0,240385	0,155221	-0,501703	2,273208	2,710624	-0,459320	-0,782581	-2,843346	-1,485516	-23,687258	20,444995	12,362306	0,240385	0,155221	-0,501703	-9,911651	21,580863	-0,459320	0,240385	0,155221	-0,501703	-9,911651	21,580863	-0,459320
09:47:44,46	0,481048	3,172962	-0,092974	0,246982	0,037997	-0,399973	0,230560	0,158650	-0,500133	2,401576	3,124512	-0,450021	-0,782468	-2,844337	-1,486664	-23,623507	20,406040	12,341593	0,230560	0,158650	-0,500133	-10,052486	21,223469	-0,450021	0,230560	0,158650	-0,500133	-10,052486	21,223469	-0,450021
09:47:44,51	0,481048	3,172962	-0,092974	0,246982	0,037997	-0,399973	0,231361	0,158057	-0,501281	2,372575	3,008163	-0,470734	-0,779976	-2,836625	-1,486650	-23,525820	20,365807	12,340866	0,223437	0,159755	-0,501266	-10,093894	20,855305	-0,471461	0,223437	0,159755	-0,501266	-10,093894	20,855305	-0,471461
09:47:44,56	0,481048	3,172962	-0,092974	0,246982	0,037997	-0,399973	0,223437	0,159755	-0,501266	2,446865	3,315506	-0,471461	-0,781682	-2,836746	-1,485837	-23,480719	20,321887	12,362414	0,223437	0,159755	-0,501266	-10,093894	20,855305	-0,471461	0,223437	0,159755	-0,501266	-10,093894	20,855305	-0,471461
09:47:44,61	0,481048	3,172962	-0,092974	0,246982	0,037997	-0,399973	0,224395	0,161171	-0,500454	2,535997	3,204678	-0,449913	-0,778643	-2,838425	-1,487749	-23,431767	20,302206	12,357875	0,224395	0,161171	-0,500454	-10,115939	20,819671	-0,449913	0,224395	0,161171	-0,500454	-10,115939	20,819671	-0,449913
09:47:44,66	0,481048	3,172962	-0,092974	0,246982	0,037997	-0,399973	0,224330	0,157701	-0,502366	2,348090	3,155827	-0,454452	-0,783342	-2,838829	-1,490088	-23,410601	20,264889	12,342478	0,224330	0,157701	-0,502366	-10,031399	20,765713	-0,454452	0,224330	0,157701	-0,502366	-10,031399	20,765713	-0,454452
09:47:44,71	0,481048	3,172962	-0,092974	0,246982	0,037997	-0,399973	0,227028	0,161568	-0,504705	2,570949	2,978507	-0,469849	-0,784387	-2,837594	-1,489258	-23,342661	20,266914	12,380103	0,227028	0,161568	-0,504705	-10,112160	20,800239	-0,469849	0,227028	0,161568	-0,504705	-10,112160	20,800239	-0,469849
09:47:44,76	0,481048	3,172962	-0,092974	0,246982	0,037997	-0,399973	0,226482	0,163090	-0,503875	2,614369	2,949114	-0,432224	-0,784848	-2,839968	-1,487301	-23,273457	20,198301	12,341656	0,228768	0,162303	-0,501918	-10,142533	20,694266	-0,470671	0,228768	0,162303	-0,501918	-10,142533	20,694266	-0,470671
09:47:44,81	0,481048	3,172962	-0,092974	0,246982	0,037997	-0,399973	0,222068	0,159437	-0,508932	2,462817	3,073692	-0,479857	-0,779016	-2,835598	-1,494315	-23,270992	20,181161	12,332470	0,222068	0,159437	-0,508932	-10,052969	20,506013	-0,479857	0,222068	0,159437	-0,508932	-10,052969	20,506013	-0,479857
09:47:44,86	0,481048	3,172962	-0,092974	0,246982	0,037997	-0,399973	0,222068	0,159437	-0,508932	2,462817	3,073692	-0,479857	-0,781228	-2,837309	-1,489596	-23,210476	20,172515	12,361979	0,222068	0,159437	-0,508932	-10,052969	20,506013	-0,479857	0,222068	0,159437	-0,508932	-10,052969	20,506013	-0,479857
09:47:44,91	0,481048	3,172962	-0,092974	0,246982	0,037997	-0,399973	0,224655	0,160497	-0,504213	2,495190	2,882423	-0,450348	-0,776995	-2,835987	-1,491909	-23,130539	20,105164	12,337110	0,221393	0,157492	-0,506526	-10,005844	20,328503	-0,475217	0,221393	0,157492	-0,506526	-10,005844	20,328503	-0,475217
09:47:44,96	0,481048	3,172962	-0,092974	0,246982	0,037997	-0,399973	0,221393	0,157492	-0,506526	2,357279	2,949131	-0,475217	-0,782174	-2,837083	-1,492291	-23,084414	20,125703	12,321933	0,221393	0,157492	-0,506526	-10,005844	20,328503	-0,475217	0,221393	0,157492	-0,506526	-10,005844	20,328503	-0,475217
09:47:45,01	0,481048	3,172962	-0,092974	0,246982	0,037997	-0,399973	0,224932	0,161429	-0,506908	2,521165	2,735442	-0,490394	-0,784324	-2,834354	-1,491832	-22,958269	20,071269	12,357408	0,223644	0,164656	-0,506449	-10,252460	20,222023	-0,454919	0,223644	0,164656	-0,506449	-10,252460	20,222023	-0,454919
09:47:45,06	0,481048	3,172962	-0,092974	0,246982	0,037997	-0,399973	0,223644	0,164656	-0,506449	2,673003	2,665933	-0,454919	-0,782070	-2,837542	-1,489485	-23,018288	20,080484	12,390724	0,223644	0,164656	-0,506449	-10,252460	20,222023	-0,454919	0,223644	0,164656	-0,506449	-10,252460	20,222023	-0,454919
09:47:45,11	0,481048	3,172962	-0,092974	0,246982	0,037997	-0,399973	0,225278	0,161110	-0,504102	2,510658	2,637580	-0,421603	-0,784277	-2,833812	-1,489890	-22,938631	20,068021	12,346319	0,223151	0,164886	-0,504507	-10,265565	20,190318	-0,466008	0,223151	0,164886	-0,504507	-10,265565	20,190318	-0,466008
09:47:45,16	0,481048	3,172962	-0,092974	0,246982	0,037997	-0,399973	0,223151	0,164886	-0,504507	2,677962	2,672955	-0,466008	-0,777807	-2,830115	-1,492225	-22,916205	20,028938	12,338233	0,223151	0,164886	-0,504507	-10,265565	20,190318	-0,466008	0,223151	0,164886	-0,504507	-10,265565	20,190318	-0,466008
09:47:45,21	0,481048	3,172962	-0,092974	0,246982	0,037997	-0,399973	0,216715	0,161131	-0,506842	2,505335	2,968692	-0,474094	-0,781170	-2,832712	-1,492143	-22,820021	19,976855	12,378167	0,216715	0,161131	-0,506842	-10,143423	19,980787	-0,474094	0,216715	0,161131	-0,506842	-10,143423	19,980787	-0,474094
09:47:45,26	0,481048	3,172962	-0,092974	0,246982	0,037997	-0,399973	0,220645	0,162745	-0,506760	2,586296	2,654957	-0,434160	-0,783974	-2,829300	-1,492159	-22,747490	19,970316	12,338481	0,220645	0,162745	-0,506760	-10,189190	19,975612	-0,434160	0,220645	0,162745	-0,506760	-10,189190	19,975612	-0,434160
09:47:45,31	0,481048	3,172962	-0,092974	0,246982	0,037997	-0,399973	0,219092	0,166880	-0,506776	2,770696	2,669630	-0,473846	-0,781648	-2,836282	-1,494053	-22,750860	19,904997	12,361168	0,219092	0,166880	-0,506776	-10,329362	19,868373	-0,473846	0,219092	0,166880	-0,506776	-10,329362	19,868373	-0,473846
09:47:45,36	0,481048	3,172962	-0,092974	0,246982	0,037997	-0,399973	0,223976	0,161375	-0,508670	2,542679	2,385934	-0,451159	-0,774426	-2,836598	-1,492875	-22,695870	19,931644	12,328025	0,223976	0,161375	-0,508670	-10,125220	19,968052	-0,451159	0,223976	0,161375	-0,508670	-10,125220	19,968052	-0,451159
09:47:45,41	0,481048	3,172962	-0,092974	0,246982	0,037997	-0,399973	0,220639	0,154962	-0,507492	2,158643	2,525169	-0,484302	-0,771947	-2,831081	-1,493597	-22,620065	19,943505	12,382609	0,220639	0,154962	-0,507492	-10,005855	19,845318	-0,484302	0,220639	0,154962	-0,507492	-10,005855	19,845318	-0,484302
09:47:45,46	0,481048	3,172962	-0,092974	0,246982	0,037997	-0,399973	0,214621	0,155573	-0,508214	2,142272	2,778355	-0,429718	-0,776199	-2,830497	-1,492886	-22,673546	19,910043	12,337400	0,216242	0,159548	-0,507503	-10,119835	19,698655	-0,474927	0,216242	0,159548	-0,507503	-10,119835	19,698655	-0,474927
09:47:45,51	0,481048	3,172962	-0,092974	0,246982	0,037997	-0,399973	0,216242	0,159548	-0,507503	2,404654	2,723694	-0,474927	-0,780166	-2,829856	-1,494035	-22,590987	19,889488	12,321466	0,217670	0,163303	-0,508652	-10,242843	19,654726	-0,490861	0,217670	0,163303	-0,508652	-10,242843	19,654726	-0,490861
09:47:45,56	0,481048	3,172962	-0,092974	0,246982	0,037997	-0,399973	0,217670	0,163303	-0,508652	2,576478	2,567656	-0,490861	-0,774783	-2,834576	-1,495501	-22,556311	19,891966	12,380453	0,217670	0,163303	-0,508652	-10,242843	19,654726	-0,490861	0,217670	0,163303	-0,508652	-10,242843	19,654726	-0,490861
09:47:45,61	0,481048	3,172962	-0,092974	0,246982	0,037997	-0,399973	0,219065	0,156282	-0,510118	2,191862	2,466288	-0,431874	-0,772993	-2,830438	-1,496669	-22,520316	19,854564	12,375674	0,219065	0,156282	-0,510118	-10,076249	19,662920	-0,431874	0,219065	0,156282	-0,510118	-10,076249	19,662920	-0,431874
09:47:45,66	0,481048	3,172962	-0,092974	0,246982	0,037997	-0,399973	0,214587	0,156801	-0,511286	2,233277	2,649290	-0,436653	-0,773986	-2,827125	-1,494308	-22,437191	19,879162	12,384181	0,214587	0,156801	-0,511286	-10,075627	19,494370	-0,436653	0,214587	0,156801	-0,511286	-10,075627	19,494370	-0,436653
09:47:45,71	0,481048	3,172962	-0,092974	0,246982	0,037997	-0,399973	0,212215	0,159317	-0,508925	2,301251	2,712941	-0,428146	-0,773924	-2,830596	-1,495078	-22,413203	19,863069	12,359157	0,212215	0,159317	-0,508925	-10,205169	19,371824	-0,428146	0,212215	0,159317	-0,508925	-10,205169	19,371824	-0,428146
09:47:45,76	0,481048	3,172962	-0,092974	0,246982	0,037997	-0,399973	0,215190	0,157528	-0,509695	2,210143	2,529424	-0,453170	-0,775144	-2,833336	-1,495472	-22,436949	19,855526	12,353937	0,215190	0,157528	-0,509695	-10,155807	19,421839	-0,453170	0,215190	0,157528	-0,509695	-10,155807	19,421839	-0,453170
09:47:45,81	0,481048	3,172962	-0,092974	0,246982	0,037997	-0,399973	0,218172	0,157214	-0,510089	2,212238	2,391144	-0,458390	-0,771046	-2,820047	-1,495522	-22,393011	19,787578	12,329793	0,218172	0,157214	-0,510089	-10,129088	19,517659	-0,458390	0,218172	0,157214	-0,510089	-10,129088	19,517659	-0,458390
09:47:45,86	0,481048	3,172962	-0,092974	0,246982	0,037997	-0,399973	0,204615	0,160310	-0,510139	2,410103	3,024090	-0,482534	-0,767450	-2,821675	-1,495087	-22,349273	19,736166	12,347193	0,204615	0,160310	-0,510139	-10,174255	19,086370	-0,482534	0,204615	0,160310	-0,510139	-10,174255	19,086370	-0,482534
09:47:45,91	0,481048	3,172962	-0,092974	0,246982	0,037997	-0,399973	0,204227	0,156382	-0,509704	2,228500	2,980692	-0,465134	-0,773718	-2,828373	-1,496583	-22,289458	19,810965	12,362342	0,213161	0,158462	-0,511200	-10,197296	19,234855	-0,449985	0,213161	0,158462	-0,511200	-10,197296	19,234855	-0,449985
09:47:45,96	0,481048	3,172962	-0,092974	0,246982	0,037997	-0,399973	0,213161	0,158462	-0,511200	2,241943	2,501708	-0,449985	-0,772037	-2,828403	-1,497006	-22,311885	19,751092	12,327282	0,213161	0,158462	-0,511200	-10,197296	19,234855	-0,449985	0,213161	0,158462	-0,511200	-10,197296	19,234855	-0,449985
09:47:46,01	0,481048	3,172962	-0,092974	0,246982	0,037997	-0,399973	0,212347	0,156990	-0,511623	2,228474	2,533542	-0,485045	-0,775454	-2,825753	-1,497366	-22,225617	19,685679	12,334012	0,212347	0,156990	-0,511623	-10,095229	19,202759	-0,485045	0,212347	0,156990	-0,511623	-10,095229	19,202759	-0,485045
09:47:46,06	0,481048	3,172962	-0,092974	0,246982	0,037997	-0,399973	0,211761	0,161274	-0,511982	2,464789	2,456603	-0,478315	-0,778451	-2,825925	-1,497017	-22,266094	19,721588	12,310597	0,211761	0,161274	-0,511982	-10,195255	19,079810	-0,478315	0,211761	0,161274	-0,511982	-10,195255	19,079810	-0,478315
09:47:46,11	0,481048	3,172962	-0,092974	0,246982	0,037997	-0,399973	0,213408	0,163783	-0,511634	2,584398	2,423954	-0,501730	-0,768323	-2,828565	-1,498098	-22,210652	19,715765	12,355464	0,210630	0,153693	-0,512715	-10,027886	19,051924	-0,456863	0,210630	0,153693	-0,512715	-10,027886	19,051924	-0,456863
09:47:46,16	0,481048	3,172962	-0,092974	0,246982	0,037997	-0,399973	0,210630	0,153693	-0,512715	2,037019	2,517494	-0,456863	-0,769316	-2,819431	-1,498867	-22,095209	19,704239	12,350714	0,210630	0,153693	-0,512715	-10,027886	19,051924	-0,456863	0,210630	0,153693	-0,512715	-10,027886	19,051924	-0,456863
09:47:46,21	0,481048	3,172962	-0,092974	0,246982	0,037997	-0,399973	0,203216	0,159120	-0,513484	2,271496	2,797246	-0,461613	-0,772486	-2,820430	-1,498940	-22,207295	19,707775	12,322257	0,203216	0,159120	-0,513484	-10,219449	18,749732	-0,461613	0,203216	0,159120	-0,513484	-10,219449	18,749732	-0,461613
09:47:46,26	0,481048	3,172962	-0,092974	0,246982	0,037997	-0,399973	0,205667	0,161366	-0,513557	2,441241	2,768659	-0,490070	-0,772981	-2,823651	-1,497721	-22,165197	19,691198	12,349059	0,205667	0,161366	-0,513557	-10,225972	18,913507	-0,490070	0,205667	0,161366	-0,513557	-10,225972	18,913507	-0,490070
09:47:46,31	0,481048	3,172962	-0,092974	0,246982	0,037997	-0,399973	0,208703	0,160184	-0,512338	2,373122	2,566012	-0,463268	-0,777000	-2,820544	-1,496164	-22,099508	19,654374	12,336333	0,208703	0,160184	-0,512338	-10,201361	18,949229	-0,463268	0,208703	0,160184	-0,512338	-10,201361	18,949229	-0,463268
09:47:46,36	0,481048	3,172962	-0,092974	0,246982	0,037997	-0,399973	0,208023	0,165218	-0,510781	2,633909	2,526116	-0,475994	-0,773916	-2,822382	-1,497300	-22,028436	19,621716	12,316127	0,208023	0,165218	-0,510781	-10,335703	18,855887	-0,475994	0,208023	0,165218	-0,510781	-10,335703	18,855887	-0,475994
09:47:46,41	0,481048	3,172962	-0,092974	0,246982	0,037997	-0,399973	0,208072	0,161628	-0,511917	2,439985	2,445645	-0,496199	-0,768585	-2,826445	-1,499199	-22,018986	19,620850	12,336857	0,208925	0,154980	-0,513816	-10,075616	18,793318	-0,475470	0,208925	0,154980	-0,513816	-10,075616	18,793318	-0,475470
09:47:46,46	0,481048	3,172962	-0,092974	0,246982	0,037997	-0,399973	0,208925	0,154980	-0,513816	2,090289	2,392667	-0,475470	-0,772656	-2,830858	-1,498390	-22,010722	19,636395	12,354801	0,214782	0,156299	-0,513007	-10,128168	18,949132	-0,457526	0,214782	0,156299	-0,513007	-10,128168	18,949132	-0,457526
09:47:46,51	0,481048	3,172962	-0,092974	0,246982	0,037997	-0,399973	0,214782	0,156299	-0,513007	2,141290	2,088744	-0,457526	-0,769681	-2,827910	-1,499198	-21,985831	19,616431	12,311741	0,214782	0,156299	-0,513007	-10,128168	18,949132	-0,457526	0,214782	0,156299	-0,513007	-10,128168	18,949132	-0,457526
09:47:46,56	0,481048	3,172962	-0,092974	0,246982	0,037997	-0,399973	0,210742	0,155196	-0,513814	2,088800	2,267296	-0,500585	-0,770188	-2,822510	-1,503049	-21,933421	19,654394	12,359082	0,206319	0,158336	-0,517666	-10,236383	18,666904	-0,453245	0,206319	0,158336	-0,517666	-10,236383	18,666904	-0,453245
09:47:46,61	0,481048	3,172962	-0,092974	0,246982	0,037997	-0,399973	0,206319	0,158336	-0,517666	2,192969	2,470901	-0,453245	-0,769657	-2,818705	-1,501126	-21,932582	19,589957	12,351651	0,202758	0,159778	-0,515743	-10,219228	18,539618	-0,460676	0,202758	0,159778	-0,515743	-10,219228	18,539618	-0,460676
09:47:46,66	0,481048	3,172962	-0,092974	0,246982	0,037997	-0,399973	0,202758	0,159778	-0,515743	2,323369	2,623078	-0,460676	-0,768940	-2,817671	-1,497623	-21,888131	19,616495	12,335654	0,202758	0,159778	-0,515743	-10,219228	18,539618	-0,460676	0,202758	0,159778	-0,515743	-10,219228	18,539618	-0,460676
09:47:46,71	0,481048	3,172962	-0,092974	0,246982	0,037997	-0,399973	0,201505	0,159674	-0,512240	2,272751	2,663044	-0,476673	-0,765440	-2,815204	-1,500338	-21,871151	19,558273	12,341083	0,201505	0,159674	-0,512240	-10,261679	18,481168	-0,476673	0,201505	0,159674	-0,512240	-10,261679	18,481168	-0,476673
09:47:46,76	0,481048	3,172962	-0,092974	0,246982	0,037997	-0,399973	0,197618	0,157876	-0,514955	2,221188	2,821341	-0,471244	-0,776083	-2,814868	-1,497657	-21,903183	19,579926	12,328994	0,197618	0,157876	-0,514955	-10,172100	18,334352	-0,471244	0,197618	0,157876	-0,514955	-10,172100	18,334352	-0,471244
09:47:46,81	0,481048	3,172962	-0,092974	0,246982	0,037997	-0,399973	0,202649	0,167262	-0,512274	2,706507	2,598304	-0,483333	-0,770761	-2,819691	-1,499957	-21,897078	19,566089	12,330092	0,202649	0,167262	-0,512274	-10,423558	18,506236	-0,483333	0,202649	0,167262	-0,512274	-10,423558	18,506236	-0,483333
09:47:46,86	0,481048	3,172962	-0,092974	0,246982	0,037997	-0,399973	0,204165	0,160241	-0,514574	2,350369	2,507274	-0,482235	-0,773543	-2,823220	-1,499522	-21,816405	19,524335	12,326656	0,204165	0,160241	-0,514574	-10,228582	18,534200	-0,482235	0,204165	0,160241	-0,514574	-10,228582	18,534200	-0,482235
09:47:46,91	0,481048	3,172962	-0,092974	0,246982	0,037997	-0,399973	0,208611	0,160886	-0,514139	2,379719	2,185307	-0,485670	-0,768777	-2,823580	-1,499121	-21,801313	19,545380	12,322857	0,206541	0,156579	-0,513738	-10,161471	18,503873	-0,489470	0,206541	0,156579	-0,513738	-10,161471	18,503873	-0,489470
09:47:46,96	0,481048	3,172962	-0,092974	0,246982	0,037997	-0,399973	0,206541	0,156579	-0,513738	2,129967	2,290437	-0,489470	-0,768187	-2,822010	-1,497555	-21,794094	19,536233	12,341252	0,204885	0,156853	-0,512172	-10,164421	18,449178	-0,471075	0,204885	0,156853	-0,512172	-10,164421	18,449178	-0,471075
09:47:47,01	0,481048	3,172962	-0,092974	0,246982	0,037997	-0,399973	0,204885	0,156853	-0,512172	2,148529	2,365695	-0,471075	-0,770540	-2,825153	-1,498713	-21,808607	19,566420	12,347045	0,204885	0,156853	-0,512172	-10,164421	18,449178	-0,471075	0,204885	0,156853	-0,512172	-10,164421	18,449178	-0,471075
09:47:47,06	0,481048	3,172962	-0,092974	0,246982	0,037997	-0,399973	0,208784	0,157319	-0,513330	2,153876	2,190600	-0,465282	-0,769761	-2,814251	-1,501420	-21,679589	19,550065	12,348594	0,208784	0,157319	-0,513330	-10,195657	18,580169	-0,465282	0,208784	0,157319	-0,513330	-10,195657	18,580169	-0,465282
09:47:47,11	0,481048	3,172962	-0,092974	0,246982	0,037997	-0,399973	0,198953	0,162095	-0,516037	2,351879	2,581916	-0,463733	-0,762857	-2,810974	-1,501827	-21,726990	19,495504	12,358951	0,192663	0,157755	-0,516444	-10,186595	18,046818	-0,453376	0,192663	0,157755	-0,516444	-10,186595	18,046818	-0,453376
09:47:47,16	0,481048	3,172962	-0,092974	0,246982	0,037997	-0,399973	0,192663	0,157755	-0,516444	2,197137	2,922759	-0,453376	-0,772228	-2,813893	-1,497573	-21,734217	19,534774	12,336261	0,192663	0,157755	-0,516444	-10,186595	18,046818	-0,453376	0,192663	0,157755	-0,516444	-10,186595	18,046818	-0,453376
09:47:47,21	0,481048	3,172962	-0,092974	0,246982	0,037997	-0,399973	0,199876	0,164411	-0,512189	2,512890	2,573567	-0,476066	-0,771587	-2,810372	-1,499492	-21,684158	19,505947	12,356005	0,199876	0,164411	-0,512189	-10,393393	18,263862	-0,476066	0,199876	0,164411	-0,512189	-10,393393	18,263862	-0,476066
09:47:47,26	0,481048	3,172962	-0,092974	0,246982	0,037997	-0,399973	0,196506	0,165616	-0,514109	2,575486	2,691049	-0,456322	-0,769615	-2,819320	-1,502182	-21,663899	19,462878	12,329630	0,196506	0,165616	-0,514109	-10,425391	18,116787	-0,456322	0,196506	0,165616	-0,514109	-10,425391	18,116787	-0,456322
09:47:47,31	0,481048	3,172962	-0,092974	0,246982	0,037997	-0,399973	0,203270	0,159434	-0,516799	2,281200	2,300273	-0,482697	-0,772667	-2,820216	-1,499456	-21,649238	19,453350	12,328066	0,203270	0,159434	-0,516799	-10,234403	18,256937	-0,482697	0,203270	0,159434	-0,516799	-10,234403	18,256937	-0,482697
09:47:47,36	0,481048	3,172962	-0,092974	0,246982	0,037997	-0,399973	0,205571	0,161630	-0,514073	2,396269	2,163128	-0,484261	-0,771007	-2,814991	-1,496378	-21,699222	19,480934	12,343189	0,205571	0,161630	-0,514073	-10,291653	18,300469	-0,484261	0,205571	0,161630	-0,514073	-10,291653	18,300469	-0,484261
09:47:47,41	0,481048	3,172962	-0,092974	0,246982	0,037997	-0,399973	0,200216	0,162804	-0,510995	2,458450	2,498664	-0,469138	-0,769163	-2,813856	-1,498316	-21,660191	19,485827	12,330075	0,200216	0,162804	-0,510995	-10,321676	18,215642	-0,469138	0,200216	0,162804	-0,510995	-10,321676	18,215642	-0,469138
09:47:47,46	0,481048	3,172962	-0,092974	0,246982	0,037997	-0,399973	0,198312	0,161775	-0,512933	2,381171	2,566324	-0,482252	-0,770849	-2,808910	-1,501409	-21,598045	19,477173	12,346019	0,198312	0,161775	-0,512933	-10,318151	18,133826	-0,482252	0,198312	0,161775	-0,512933	-10,318151	18,133826	-0,482252
09:47:47,51	0,481048	3,172962	-0,092974	0,246982	0,037997	-0,399973	0,194871	0,165708	-0,516026	2,562108	2,687093	-0,466308	-0,773706	-2,816560	-1,500987	-21,558680	19,416184	12,327239	0,194871	0,165708	-0,516026	-10,445954	17,984503	-0,466308	0,194871	0,165708	-0,516026	-10,445954	17,984503	-0,466308
09:47:47,56	0,481048	3,172962	-0,092974	0,246982	0,037997	-0,399973	0,202925	0,164357	-0,515604	2,525015	2,203715	-0,485088	-0,765424	-2,821436	-1,501726	-21,558708	19,431356	12,333729	0,202925	0,164357	-0,515604	-10,377029	18,133340	-0,485088	0,202925	0,164357	-0,515604	-10,377029	18,133340	-0,485088
09:47:47,61	0,481048	3,172962	-0,092974	0,246982	0,037997	-0,399973	0,203007	0,154747	-0,516343	2,012159	2,207051	-0,478598	-0,767151	-2,818777	-1,501736	-21,523596	19,400172	12,317936	0,203007	0,154747	-0,516343	-10,135484	18,143128	-0,478598	0,203007	0,154747	-0,516343	-10,135484	18,143128	-0,478598
09:47:47,66	0,481048	3,172962	-0,092974	0,246982	0,037997	-0,399973	0,201567	0,157572	-0,516353	2,168515	2,235931	-0,494391	-0,767717	-2,816178	-1,500146	-21,488839	19,357359	12,359133	0,201567	0,157572	-0,516353	-10,200899	18,058968	-0,494391	0,201567	0,157572	-0,516353	-10,200899	18,058968	-0,494391
09:47:47,71	0,481048	3,172962	-0,092974	0,246982	0,037997	-0,399973	0,201723	0,166220	-0,513638	2,567645	2,215108	-0,486214	-0,774718	-2,814588	-1,499021	-21,487306	19,437593	12,326113	0,201723	0,166220	-0,513638	-10,480617	18,050381	-0,486214	0,201723	0,166220	-0,513638	-10,480617	18,050381	-0,486214
09:47:47,76	0,481048	3,172962	-0,092974	0,246982	0,037997	-0,399973	0,201723	0,166220	-0,513638	2,567645	2,215108	-0,486214	-0,773593	-2,813733	-1,498616	-21,483077	19,367443	12,348123	0,200420	0,165673	-0,513233	-10,407481	17,977106	-0,464204	0,200420	0,165673	-0,513233	-10,407481	17,977106	-0,464204
09:47:47,81	0,481048	3,172962	-0,092974	0,246982	0,037997	-0,399973	0,200420	0,165673	-0,513233	2,597831	2,244142	-0,464204	-0,773498	-2,814098	-1,502108	-21,445368	19,396514	12,331373	0,200420	0,165673	-0,513233	-10,407481	17,977106	-0,464204	0,200420	0,165673	-0,513233	-10,407481	17,977106	-0,464204
09:47:47,86	0,481048	3,172962	-0,092974	0,246982	0,037997	-0,399973	0,200689	0,165408	-0,516725	2,540028	2,212011	-0,480954	-0,774690	-2,812723	-1,499791	-21,432820	19,333642	12,313283	0,200094	0,167128	-0,514408	-10,441904	17,908053	-0,499044	0,200094	0,167128	-0,514408	-10,441904	17,908053	-0,499044
09:47:47,91	0,481048	3,172962	-0,092974	0,246982	0,037997	-0,399973	0,200094	0,167128	-0,514408	2,677655	2,200651	-0,499044	-0,768678	-2,811027	-1,503604	-21,386575	19,420629	12,382192	0,200094	0,167128	-0,514408	-10,441904	17,908053	-0,499044	0,200094	0,167128	-0,514408	-10,441904	17,908053	-0,499044
09:47:47,96	0,481048	3,172962	-0,092974	0,246982	0,037997	-0,399973	0,196300	0,163202	-0,514782	2,463209	2,403847	-0,482790	-0,769393	-2,811401	-1,500166	-21,432801	19,345483	12,329537	0,196300	0,163202	-0,514782	-10,348114	17,813413	-0,482790	0,196300	0,163202	-0,514782	-10,348114	17,813413	-0,482790
09:47:48,01	0,481048	3,172962	-0,092974	0,246982	0,037997	-0,399973	0,196300	0,163202	-0,514782	2,463209	2,403847	-0,482790	-0,769244	-2,818168	-1,501657	-21,372999	19,332840	12,338137	0,196300	0,163202	-0,514782	-10,348114	17,813413	-0,482790	0,196300	0,163202	-0,514782	-10,348114	17,813413	-0,482790
09:47:48,06	0,481048	3,172962	-0,092974	0,246982	0,037997	-0,399973	0,202087	0,159689	-0,516273	2,261612	2,044813	-0,474190	-0,766255	-2,806513	-1,501700	-21,348707	19,406511	12,327984	0,190499	0,162928	-0,516317	-10,435758	17,617360	-0,484343	0,190499	0,162928	-0,516317	-10,435758	17,617360	-0,484343
09:47:48,11	0,481048	3,172962	-0,092974	0,246982	0,037997	-0,399973	0,190499	0,162928	-0,516317	2,354076	2,663212	-0,484343	-0,773943	-2,813644	-1,500132	-21,363497	19,347252	12,327742	0,190499	0,162928	-0,516317	-10,435758	17,617360	-0,484343	0,190499	0,162928	-0,516317	-10,435758	17,617360	-0,484343
09:47:48,16	0,481048	3,172962	-0,092974	0,246982	0,037997	-0,399973	0,200518	0,166020	-0,514748	2,573586	2,125381	-0,484585	-0,764393	-2,809496	-1,502820	-21,305751	19,398728	12,342389	0,200518	0,166020	-0,514748	-10,458988	17,866054	-0,484585	0,200518	0,166020	-0,514748	-10,458988	17,866054	-0,484585
09:47:48,21	0,481048	3,172962	-0,092974	0,246982	0,037997	-0,399973	0,192151	0,159824	-0,517437	2,177932	2,536190	-0,469938	-0,764433	-2,809032	-1,499730	-21,326029	19,385803	12,330675	0,192151	0,159824	-0,517437	-10,368242	17,620060	-0,469938	0,192151	0,159824	-0,517437	-10,368242	17,620060	-0,469938
09:47:48,26	0,481048	3,172962	-0,092974	0,246982	0,037997	-0,399973	0,191769	0,160091	-0,514347	2,213137	2,567157	-0,481652	-0,766256	-2,808405	-1,500129	-21,334190	19,341793	12,329370	0,191769	0,160091	-0,514347	-10,353978	17,621033	-0,481652	0,191769	0,160091	-0,514347	-10,353978	17,621033	-0,481652
09:47:48,31	0,481048	3,172962	-0,092974	0,246982	0,037997	-0,399973	0,192137	0,161983	-0,514746	2,353728	2,533081	-0,482957	-0,766818	-2,813960	-1,500862	-21,308129	19,270143	12,340867	0,192137	0,161983	-0,514746	-10,361929	17,615847	-0,482957	0,192137	0,161983	-0,514746	-10,361929	17,615847	-0,482957
09:47:48,36	0,481048	3,172962	-0,092974	0,246982	0,037997	-0,399973	0,199852	0,158722	-0,512748	2,175111	2,082398	-0,486613	-0,767289	-2,816717	-1,498131	-21,286806	19,324871	12,325714	0,199852	0,158722	-0,512748	-10,284545	17,770802	-0,486613	0,199852	0,158722	-0,512748	-10,284545	17,770802	-0,486613
09:47:48,41	0,481048	3,172962	-0,092974	0,246982	0,037997	-0,399973	0,199852	0,158722	-0,512748	2,175111	2,082398	-0,486613	-0,765398	-2,809933	-1,501250	-21,222293	19,368316	12,310293	0,199852	0,158722	-0,512748	-10,284545	17,770802	-0,486613	0,199852	0,158722	-0,512748	-10,284545	17,770802	-0,486613
09:47:48,46	0,481048	3,172962	-0,092974	0,246982	0,037997	-0,399973	0,193032	0,160476	-0,515867	2,196464	2,402922	-0,502034	-0,766623	-2,808909	-1,502780	-21,217503	19,321670	12,348381	0,192758	0,162049	-0,517397	-10,404601	17,521176	-0,463946	0,192758	0,162049	-0,517397	-10,404601	17,521176	-0,463946
09:47:48,51	0,481048	3,172962	-0,092974	0,246982	0,037997	-0,399973	0,192758	0,162049	-0,517397	2,316256	2,389701	-0,463946	-0,769654	-2,806753	-1,498944	-21,264018	19,328360	12,327155	0,192758	0,162049	-0,517397	-10,404601	17,521176	-0,463946	0,192758	0,162049	-0,517397	-10,404601	17,521176	-0,463946
09:47:48,56	0,481048	3,172962	-0,092974	0,246982	0,037997	-0,399973	0,192406	0,165752	-0,513561	2,526251	2,451596	-0,485172	-0,766724	-2,804518	-1,500489	-21,248163	19,292291	12,337305	0,192406	0,165752	-0,513561	-10,485254	17,555494	-0,485172	0,192406	0,165752	-0,513561	-10,485254	17,555494	-0,485172
09:47:48,61	0,481048	3,172962	-0,092974	0,246982	0,037997	-0,399973	0,189006	0,164331	-0,515106	2,475692	2,596669	-0,475022	-0,766590	-2,816589	-1,500824	-21,218132	19,289680	12,320813	0,199392	0,158180	-0,515441	-10,274062	17,681531	-0,491513	0,199392	0,158180	-0,515441	-10,274062	17,681531	-0,491513
09:47:48,66	0,481048	3,172962	-0,092974	0,246982	0,037997	-0,399973	0,199392	0,158180	-0,515441	2,143102	2,029272	-0,491513	-0,763624	-2,806219	-1,498922	-21,187803	19,292110	12,302093	0,199392	0,158180	-0,515441	-10,274062	17,681531	-0,491513	0,199392	0,158180	-0,515441	-10,274062	17,681531	-0,491513
09:47:48,71	0,481048	3,172962	-0,092974	0,246982	0,037997	-0,399973	0,193086	0,163945	-0,516241	2,445705	2,364067	-0,465773	-0,768430	-2,808245	-1,501624	-21,225491	19,290672	12,346554	0,193086	0,163945	-0,516241	-10,424015	17,521284	-0,465773	0,193086	0,163945	-0,516241	-10,424015	17,521284	-0,465773
09:47:48,76	0,481048	3,172962	-0,092974	0,246982	0,037997	-0,399973	0,197445	0,162101	-0,514993	2,359963	2,081586	-0,496405	-0,769445	-2,807782	-1,502775	-21,143864	19,276363	12,321624	0,197445	0,162101	-0,514993	-10,364990	17,581027	-0,496405	0,197445	0,162101	-0,514993	-10,364990	17,581027	-0,496405
09:47:48,81	0,481048	3,172962	-0,092974	0,246982	0,037997	-0,399973	0,197445	0,162101	-0,514993	2,359963	2,081586	-0,496405	-0,763531	-2,812241	-1,501575	-21,147404	19,279435	12,331080	0,194097	0,157705	-0,516192	-10,287963	17,474852	-0,481247	0,194097	0,157705	-0,516192	-10,287963	17,474852	-0,481247
09:47:48,86	0,481048	3,172962	-0,092974	0,246982	0,037997	-0,399973	0,194097	0,157705	-0,516192	2,091906	2,238214	-0,481247	-0,768356	-2,807588	-1,499715	-21,205308	19,306805	12,292515	0,192480	0,164210	-0,514332	-10,455090	17,495827	-0,519812	0,192480	0,164210	-0,514332	-10,455090	17,495827	-0,519812
09:47:48,91	0,481048	3,172962	-0,092974	0,246982	0,037997	-0,399973	0,192480	0,164210	-0,514332	2,435401	2,386141	-0,519812	-0,770650	-2,809383	-1,499278	-21,162197	19,262384	12,323636	0,192480	0,164210	-0,514332	-10,455090	17,495827	-0,519812	0,192480	0,164210	-0,514332	-10,455090	17,495827	-0,519812
09:47:48,96	0,481048	3,172962	-0,092974	0,246982	0,037997	-0,399973	0,195181	0,165299	-0,513895	2,508950	2,186136	-0,488691	-0,764023	-2,809164	-1,502719	-21,093852	19,291604	12,346522	0,195181	0,165299	-0,513895	-10,467037	17,507861	-0,488691	0,195181	0,165299	-0,513895	-10,467037	17,507861	-0,488691
09:47:49,01	0,481048	3,172962	-0,092974	0,246982	0,037997	-0,399973	0,185623	0,162456	-0,516180	2,316970	2,581344	-0,467191	-0,763408	-2,802526	-1,501563	-21,051942	19,249681	12,345136	0,185623	0,162456	-0,516180	-10,435816	17,152725	-0,467191	0,185623	0,162456	-0,516180	-10,435816	17,152725	-0,467191
09:47:49,06	0,481048	3,172962	-0,092974	0,246982	0,037997	-0,399973	0,185623	0,162456	-0,516180	2,316970	2,581344	-0,467191	-0,764610	-2,801669	-1,500785	-21,070875	19,280923	12,365158	0,185481	0,163926	-0,515402	-10,492356	17,180987	-0,447169	0,185481	0,163926	-0,515402	-10,492356	17,180987	-0,447169
09:47:49,11	0,481048	3,172962	-0,092974	0,246982	0,037997	-0,399973	0,192791	0,163770	-0,515027	2,396066	2,231254	-0,493437	-0,768130	-2,808077	-1,500411	-21,076948	19,251668	12,318890	0,192791	0,163770	-0,515027	-10,459847	17,365328	-0,493437	0,192791	0,163770	-0,515027	-10,459847	17,365328	-0,493437
09:47:49,16	0,481048	3,172962	-0,092974	0,246982	0,037997	-0,399973	0,192791	0,163770	-0,515027	2,396066	2,231254	-0,493437	-0,767532	-2,812649	-1,503865	-21,058075	19,200567	12,337967	0,196451	0,160966	-0,518482	-10,350742	17,420426	-0,474360	0,196451	0,160966	-0,518482	-10,350742	17,420426	-0,474360
09:47:49,21	0,481048	3,172962	-0,092974	0,246982	0,037997	-0,399973	0,196451	0,160966	-0,518482	2,285114	1,999033	-0,474360	-0,769245	-2,809642	-1,501575	-21,044194	19,227765	12,293846	0,196451	0,160966	-0,518482	-10,350742	17,420426	-0,474360	0,196451	0,160966	-0,518482	-10,350742	17,420426	-0,474360
09:47:49,26	0,481048	3,172962	-0,092974	0,246982	0,037997	-0,399973	0,183156	0,162353	-0,516531	2,266423	2,652939	-0,452295	-0,762086	-2,800441	-1,501915	-20,980252	19,260480	12,360032	0,183156	0,162353	-0,516531	-10,478286	17,030666	-0,452295	0,183156	0,162353	-0,516531	-10,478286	17,030666	-0,452295
09:47:49,31	0,481048	3,172962	-0,092974	0,246982	0,037997	-0,399973	0,183156	0,162353	-0,516531	2,266423	2,652939	-0,452295	-0,772836	-2,801590	-1,500808	-21,052923	19,249745	12,338353	0,183156	0,162353	-0,516531	-10,478286	17,030666	-0,452295	0,183156	0,162353	-0,516531	-10,478286	17,030666	-0,452295
09:47:49,36	0,481048	3,172962	-0,092974	0,246982	0,037997	-0,399973	0,191602	0,158947	-0,516548	2,155308	2,242254	-0,488540	-0,763359	-2,809459	-1,501931	-21,037969	19,217590	12,323787	0,191602	0,158947	-0,516548	-10,322022	17,283040	-0,488540	0,191602	0,158947	-0,516548	-10,322022	17,283040	-0,488540
09:47:49,41	0,481048	3,172962	-0,092974	0,246982	0,037997	-0,399973	0,191602	0,158947	-0,516548	2,155308	2,242254	-0,488540	-0,762162	-2,810797	-1,499953	-21,032786	19,218973	12,356499	0,192162	0,157241	-0,514570	-10,280612	17,294064	-0,455828	0,192162	0,157241	-0,514570	-10,280612	17,294064	-0,455828
09:47:49,46	0,481048	3,172962	-0,092974	0,246982	0,037997	-0,399973	0,189493	0,156600	-0,519239	1,981464	2,306863	-0,491069	-0,760272	-2,808806	-1,504622	-20,973010	19,239914	12,321258	0,189493	0,156600	-0,519239	-10,311646	17,182040	-0,491069	0,189493	0,156600	-0,519239	-10,311646	17,182040	-0,491069
09:47:49,51	0,481048	3,172962	-0,092974	0,246982	0,037997	-0,399973	0,186756	0,162181	-0,515746	2,240563	2,426616	-0,483196	-0,763737	-2,803646	-1,501129	-20,937940	19,255566	12,329130	0,186756	0,162181	-0,515746	-10,490620	17,086977	-0,483196	0,186756	0,162181	-0,515746	-10,490620	17,086977	-0,483196
09:47:49,56	0,481048	3,172962	-0,092974	0,246982	0,037997	-0,399973	0,186756	0,162181	-0,515746	2,240563	2,426616	-0,483196	-0,764349	-2,802099	-1,500358	-20,942110	19,245177	12,333340	0,186756	0,162181	-0,515746	-10,490620	17,086977	-0,483196	0,186756	0,162181	-0,515746	-10,490620	17,086977	-0,483196
09:47:49,61	0,481048	3,172962	-0,092974	0,246982	0,037997	-0,399973	0,185723	0,163485	-0,514975	2,319449	2,478771	-0,478987	-0,769759	-2,805564	-1,501549	-20,985801	19,201002	12,317114	0,185723	0,163485	-0,514975	-10,514093	17,058008	-0,478987	0,185723	0,163485	-0,514975	-10,514093	17,058008	-0,478987
09:47:49,66	0,481048	3,172962	-0,092974	0,246982	0,037997	-0,399973	0,191428	0,166437	-0,516166	2,533080	2,197833	-0,495213	-0,771389	-2,807490	-1,500719	-20,920768	19,186364	12,339130	0,191428	0,166437	-0,516166	-10,532231	17,224955	-0,495213	0,191428	0,166437	-0,516166	-10,532231	17,224955	-0,495213
09:47:49,71	0,481048	3,172962	-0,092974	0,246982	0,037997	-0,399973	0,193912	0,166886	-0,515336	2,536580	2,005037	-0,473197	-0,769028	-2,805282	-1,504214	-20,905300	19,185306	12,341800	0,190819	0,165946	-0,518831	-10,545861	17,131238	-0,470527	0,190819	0,165946	-0,518831	-10,545861	17,131238	-0,470527
09:47:49,76	0,481048	3,172962	-0,092974	0,246982	0,037997	-0,399973	0,190819	0,165946	-0,518831	2,480861	2,151965	-0,470527	-0,769654	-2,805154	-1,501496	-20,921504	19,171817	12,349481	0,190819	0,165946	-0,518831	-10,545861	17,131238	-0,470527	0,190819	0,165946	-0,518831	-10,545861	17,131238	-0,470527
09:47:49,81	0,481048	3,172962	-0,092974	0,246982	0,037997	-0,399973	0,191021	0,166551	-0,516113	2,532123	2,148729	-0,462845	-0,770169	-2,805841	-1,501494	-20,878961	19,135519	12,323463	0,191874	0,166653	-0,516111	-10,534664	17,111488	-0,488864	0,191874	0,166653	-0,516111	-10,534664	17,111488	-0,488864
09:47:49,86	0,481048	3,172962	-0,092974	0,246982	0,037997	-0,399973	0,191874	0,166653	-0,516111	2,547599	2,049408	-0,488864	-0,766046	-2,805731	-1,502277	-20,890167	19,168883	12,316162	0,191874	0,166653	-0,516111	-10,534664	17,111488	-0,488864	0,191874	0,166653	-0,516111	-10,534664	17,111488	-0,488864
09:47:49,91	0,481048	3,172962	-0,092974	0,246982	0,037997	-0,399973	0,189716	0,163138	-0,516894	2,341521	2,187978	-0,496164	-0,761882	-2,805661	-1,503827	-20,878885	19,195732	12,308889	0,189716	0,163138	-0,516894	-10,464804	17,080704	-0,496164	0,189716	0,163138	-0,516894	-10,464804	17,080704	-0,496164
09:47:49,96	0,481048	3,172962	-0,092974	0,246982	0,037997	-0,399973	0,187574	0,159567	-0,518444	2,126965	2,303025	-0,503438	-0,764777	-2,810877	-1,500288	-20,874147	19,199641	12,334609	0,193540	0,159466	-0,514905	-10,402151	17,183527	-0,477718	0,193540	0,159466	-0,514905	-10,402151	17,183527	-0,477718
09:47:50,01	0,481048	3,172962	-0,092974	0,246982	0,037997	-0,399973	0,193540	0,159466	-0,514905	2,115945	1,990673	-0,477718	-0,763073	-2,807880	-1,501846	-20,883225	19,178562	12,350250	0,193540	0,159466	-0,514905	-10,402151	17,183527	-0,477718	0,193540	0,159466	-0,514905	-10,402151	17,183527	-0,477718
09:47:50,06	0,481048	3,172962	-0,092974	0,246982	0,037997	-0,399973	0,190092	0,157438	-0,519581	2,048072	2,144462	-0,489999	-0,761297	-2,808906	-1,504964	-20,870890	19,154344	12,322328	0,190092	0,157438	-0,519581	-10,310800	17,066704	-0,489999	0,190092	0,157438	-0,519581	-10,310800	17,066704	-0,489999
09:47:50,11	0,481048	3,172962	-0,092974	0,246982	0,037997	-0,399973	0,190092	0,157438	-0,519581	2,048072	2,144462	-0,489999	-0,763569	-2,805614	-1,501862	-20,838757	19,181001	12,316215	0,190092	0,157438	-0,519581	-10,310800	17,066704	-0,489999	0,190092	0,157438	-0,519581	-10,310800	17,066704	-0,489999
09:47:50,16	0,481048	3,172962	-0,092974	0,246982	0,037997	-0,399973	0,181379	0,166341	-0,518800	2,431010	2,521747	-0,474818	-0,764651	-2,796908	-1,504183	-20,765213	19,185734	12,337508	0,181379	0,166341	-0,518800	-10,626755	16,759970	-0,474818	0,181379	0,166341	-0,518800	-10,626755	16,759970	-0,474818
09:47:50,21	0,481048	3,172962	-0,092974	0,246982	0,037997	-0,399973	0,181379	0,166341	-0,518800	2,431010	2,521747	-0,474818	-0,760602	-2,798628	-1,501884	-20,806875	19,167361	12,302477	0,181379	0,166341	-0,518800	-10,626755	16,759970	-0,474818	0,181379	0,166341	-0,518800	-10,626755	16,759970	-0,474818
09:47:50,26	0,481048	3,172962	-0,092974	0,246982	0,037997	-0,399973	0,182563	0,161930	-0,516011	2,235307	2,458933	-0,528102	-0,761423	-2,800140	-1,501394	-20,780988	19,155977	12,284225	0,182563	0,161930	-0,516011	-10,476211	16,790143	-0,528102	0,182563	0,161930	-0,516011	-10,476211	16,790143	-0,528102
09:47:50,31	0,481048	3,172962	-0,092974	0,246982	0,037997	-0,399973	0,182563	0,161930	-0,516011	2,235307	2,458933	-0,528102	-0,765261	-2,800025	-1,503026	-20,784921	19,178836	12,321682	0,182563	0,161930	-0,516011	-10,476211	16,790143	-0,528102	0,182563	0,161930	-0,516011	-10,476211	16,790143	-0,528102
09:47:50,36	0,481048	3,172962	-0,092974	0,246982	0,037997	-0,399973	0,184383	0,165311	-0,517642	2,393270	2,379151	-0,490645	-0,760573	-2,800150	-1,501054	-20,785450	19,144835	12,349261	0,184383	0,165311	-0,517642	-10,583628	16,853197	-0,490645	0,184383	0,165311	-0,517642	-10,583628	16,853197	-0,490645
09:47:50,41	0,481048	3,172962	-0,092974	0,246982	0,037997	-0,399973	0,182147	0,161189	-0,515671	2,208622	2,478846	-0,463065	-0,768260	-2,803916	-1,503419	-20,813782	19,159824	12,315669	0,182147	0,161189	-0,515671	-10,444678	16,777419	-0,463065	0,182147	0,161189	-0,515671	-10,444678	16,777419	-0,463065
09:47:50,46	0,481048	3,172962	-0,092974	0,246982	0,037997	-0,399973	0,189252	0,165963	-0,518036	2,458074	2,141418	-0,496658	-0,762345	-2,808261	-1,502982	-20,788052	19,088268	12,327759	0,190057	0,158668	-0,517599	-10,327591	16,960996	-0,484568	0,190057	0,158668	-0,517599	-10,327591	16,960996	-0,484568
09:47:50,51	0,481048	3,172962	-0,092974	0,246982	0,037997	-0,399973	0,189461	0,163014	-0,517609	2,317175	2,059834	-0,493939	-0,765811	-2,805572	-1,502992	-20,758773	19,113668	12,318388	0,189461	0,163014	-0,517609	-10,479389	16,932552	-0,493939	0,189461	0,163014	-0,517609	-10,479389	16,932552	-0,493939
09:47:50,56	0,481048	3,172962	-0,092974	0,246982	0,037997	-0,399973	0,189461	0,163014	-0,517609	2,317175	2,059834	-0,493939	-0,766939	-2,806580	-1,502991	-20,729042	19,080044	12,297280	0,189461	0,163014	-0,517609	-10,479389	16,932552	-0,493939	0,189461	0,163014	-0,517609	-10,479389	16,932552	-0,493939
09:47:50,61	0,481048	3,172962	-0,092974	0,246982	0,037997	-0,399973	0,190899	0,163487	-0,517608	2,356044	1,942525	-0,515047	-0,761017	-2,806684	-1,502950	-20,724454	19,121804	12,338314	0,190899	0,163487	-0,517608	-10,477678	16,928085	-0,515047	0,190899	0,163487	-0,517608	-10,477678	16,928085	-0,515047
09:47:50,66	0,481048	3,172962	-0,092974	0,246982	0,037997	-0,399973	0,188028	0,158306	-0,517567	2,048178	2,108724	-0,474013	-0,762780	-2,799450	-1,502203	-20,719961	19,165017	12,339966	0,188028	0,158306	-0,517567	-10,378844	16,868911	-0,474013	0,188028	0,158306	-0,517567	-10,378844	16,868911	-0,474013
09:47:50,71	0,481048	3,172962	-0,092974	0,246982	0,037997	-0,399973	0,182644	0,163451	-0,516820	2,276022	2,406388	-0,472361	-0,760412	-2,800956	-1,500256	-20,715299	19,141595	12,328479	0,182644	0,163451	-0,516820	-10,554843	16,743960	-0,472361	0,182644	0,163451	-0,516820	-10,554843	16,743960	-0,472361
09:47:50,76	0,481048	3,172962	-0,092974	0,246982	0,037997	-0,399973	0,182764	0,160646	-0,514873	2,148166	2,384390	-0,483848	-0,769312	-2,804126	-1,502640	-20,757816	19,152094	12,285088	0,182764	0,160646	-0,514873	-10,462582	16,731397	-0,483848	0,182764	0,160646	-0,514873	-10,462582	16,731397	-0,483848
09:47:50,81	0,481048	3,172962	-0,092974	0,246982	0,037997	-0,399973	0,184223	0,167398	-0,517265	2,525703	2,334176	-0,517090	-0,766989	-2,798843	-1,502648	-20,750726	19,131513	12,295236	0,184223	0,167398	-0,517265	-10,615060	16,795693	-0,517090	0,184223	0,167398	-0,517265	-10,615060	16,795693	-0,517090
09:47:50,86	0,481048	3,172962	-0,092974	0,246982	0,037997	-0,399973	0,184223	0,167398	-0,517265	2,525703	2,334176	-0,517090	-0,762309	-2,798177	-1,501843	-20,753456	19,107176	12,328818	0,184223	0,167398	-0,517265	-10,615060	16,795693	-0,517090	0,184223	0,167398	-0,517265	-10,615060	16,795693	-0,517090
09:47:50,91	0,481048	3,172962	-0,092974	0,246982	0,037997	-0,399973	0,187357	0,166835	-0,517201	2,498115	2,107311	-0,480630	-0,768068	-2,801839	-1,502584	-20,696234	19,098086	12,331697	0,187357	0,166835	-0,517201	-10,598430	16,814834	-0,480630	0,187357	0,166835	-0,517201	-10,598430	16,814834	-0,480630
09:47:50,96	0,481048	3,172962	-0,092974	0,246982	0,037997	-0,399973	0,189878	0,170128	-0,517246	2,671272	1,977532	-0,534701	-0,772180	-2,802376	-1,502629	-20,698348	19,097060	12,277626	0,189878	0,170128	-0,517246	-10,683738	16,882961	-0,534701	0,189878	0,170128	-0,517246	-10,683738	16,882961	-0,534701
09:47:51,01	0,481048	3,172962	-0,092974	0,246982	0,037997	-0,399973	0,189878	0,170128	-0,517246	2,671272	1,977532	-0,534701	-0,770991	-2,804751	-1,501791	-20,703922	19,127722	12,345841	0,191341	0,167911	-0,516408	-10,648758	16,941885	-0,466486	0,191341	0,167911	-0,516408	-10,648758	16,941885	-0,466486
09:47:51,06	0,481048	3,172962	-0,092974	0,246982	0,037997	-0,399973	0,191341	0,167911	-0,516408	2,532230	1,921623	-0,466486	-0,760332	-2,803783	-1,502160	-20,671480	19,115753	12,337644	0,185173	0,159164	-0,516777	-10,422818	16,744345	-0,474683	0,185173	0,159164	-0,516777	-10,422818	16,744345	-0,474683
09:47:51,11	0,481048	3,172962	-0,092974	0,246982	0,037997	-0,399973	0,180714	0,161058	-0,514871	2,178364	2,422805	-0,504719	-0,759743	-2,798974	-1,500254	-20,660611	19,099866	12,307608	0,180714	0,161058	-0,514871	-10,464696	16,608824	-0,504719	0,180714	0,161058	-0,514871	-10,464696	16,608824	-0,504719
09:47:51,16	0,481048	3,172962	-0,092974	0,246982	0,037997	-0,399973	0,180714	0,161058	-0,514871	2,178364	2,422805	-0,504719	-0,762646	-2,807698	-1,502542	-20,643462	19,055125	12,310440	0,189720	0,159210	-0,517159	-10,385563	16,810280	-0,501887	0,189720	0,159210	-0,517159	-10,385563	16,810280	-0,501887
09:47:51,21	0,481048	3,172962	-0,092974	0,246982	0,037997	-0,399973	0,189720	0,159210	-0,517159	2,112461	1,917236	-0,501887	-0,761922	-2,802168	-1,500588	-20,596029	19,136553	12,326853	0,189720	0,159210	-0,517159	-10,385563	16,810280	-0,501887	0,189720	0,159210	-0,517159	-10,385563	16,810280	-0,501887
09:47:51,26	0,481048	3,172962	-0,092974	0,246982	0,037997	-0,399973	0,184569	0,161348	-0,515205	2,129386	2,184741	-0,485474	-0,761472	-2,798738	-1,500618	-20,636861	19,094824	12,331385	0,181374	0,162674	-0,515234	-10,515014	16,603242	-0,480942	0,181374	0,162674	-0,515234	-10,515014	16,603242	-0,480942
09:47:51,31	0,481048	3,172962	-0,092974	0,246982	0,037997	-0,399973	0,181374	0,162674	-0,515234	2,254859	2,365366	-0,480942	-0,766844	-2,803201	-1,502587	-20,679706	19,092832	12,307144	0,181374	0,162674	-0,515234	-10,515014	16,603242	-0,480942	0,181374	0,162674	-0,515234	-10,515014	16,603242	-0,480942
09:47:51,36	0,481048	3,172962	-0,092974	0,246982	0,037997	-0,399973	0,187925	0,165094	-0,517204	2,403865	2,060826	-0,505183	-0,765555	-2,802708	-1,504120	-20,615021	19,064733	12,297118	0,187925	0,165094	-0,517204	-10,556006	16,812950	-0,505183	0,187925	0,165094	-0,517204	-10,556006	16,812950	-0,505183
09:47:51,41	0,481048	3,172962	-0,092974	0,246982	0,037997	-0,399973	0,186853	0,164224	-0,518737	2,350643	2,046495	-0,515209	-0,760817	-2,803115	-1,503700	-20,605845	19,076101	12,322116	0,184836	0,159917	-0,518317	-10,441269	16,658767	-0,490211	0,184836	0,159917	-0,518317	-10,441269	16,658767	-0,490211
09:47:51,46	0,481048	3,172962	-0,092974	0,246982	0,037997	-0,399973	0,184836	0,159917	-0,518317	2,112242	2,149110	-0,490211	-0,763279	-2,799101	-1,504515	-20,644207	19,079952	12,323300	0,184836	0,159917	-0,518317	-10,441269	16,658767	-0,490211	0,184836	0,159917	-0,518317	-10,441269	16,658767	-0,490211
09:47:51,51	0,481048	3,172962	-0,092974	0,246982	0,037997	-0,399973	0,182591	0,164056	-0,519132	2,343315	2,300999	-0,489027	-0,764881	-2,804230	-1,503316	-20,588105	19,088148	12,306682	0,182591	0,164056	-0,519132	-10,535105	16,634422	-0,489027	0,182591	0,164056	-0,519132	-10,535105	16,634422	-0,489027
09:47:51,56	0,481048	3,172962	-0,092974	0,246982	0,037997	-0,399973	0,187835	0,162880	-0,517932	2,246982	1,983850	-0,505645	-0,761344	-2,795420	-1,506812	-20,548213	19,071726	12,329173	0,187835	0,162880	-0,517932	-10,539074	16,728886	-0,505645	0,187835	0,162880	-0,517932	-10,539074	16,728886	-0,505645
09:47:51,61	0,481048	3,172962	-0,092974	0,246982	0,037997	-0,399973	0,178437	0,164221	-0,521429	2,311015	2,429805	-0,483154	-0,762026	-2,801530	-1,500203	-20,609558	19,042492	12,333511	0,178437	0,164221	-0,521429	-10,580347	16,437072	-0,483154	0,178437	0,164221	-0,521429	-10,580347	16,437072	-0,483154
09:47:51,66	0,481048	3,172962	-0,092974	0,246982	0,037997	-0,399973	0,184068	0,161757	-0,514820	2,238862	2,175468	-0,478815	-0,768450	-2,797706	-1,502956	-20,586549	19,087432	12,311621	0,184068	0,161757	-0,514820	-10,459054	16,624821	-0,478815	0,184068	0,161757	-0,514820	-10,459054	16,624821	-0,478815
09:47:51,71	0,481048	3,172962	-0,092974	0,246982	0,037997	-0,399973	0,183969	0,169232	-0,517573	2,577167	2,183186	-0,500706	-0,767272	-2,798892	-1,502932	-20,563241	19,014111	12,318736	0,183969	0,169232	-0,517573	-10,707579	16,624728	-0,500706	0,183969	0,169232	-0,517573	-10,707579	16,624728	-0,500706
09:47:51,76	0,481048	3,172962	-0,092974	0,246982	0,037997	-0,399973	0,184408	0,167619	-0,517549	2,545115	2,103521	-0,493591	-0,764264	-2,801084	-1,502529	-20,545009	19,023715	12,309115	0,184408	0,167619	-0,517549	-10,612981	16,579511	-0,493591	0,184408	0,167619	-0,517549	-10,612981	16,579511	-0,493591
09:47:51,81	0,481048	3,172962	-0,092974	0,246982	0,037997	-0,399973	0,184801	0,163918	-0,517146	2,335228	2,072058	-0,503211	-0,760626	-2,799952	-1,501332	-20,511957	19,075959	12,329898	0,184801	0,163918	-0,517146	-10,532337	16,578958	-0,503211	0,184801	0,163918	-0,517146	-10,532337	16,578958	-0,503211
[truncated: 56,359 more chars]
