# Supplementary material for: Characterization of interfragmentary motion associated with common osteosynthesis devices for rat fracture healing studies
Source: PLoS One. 2017 Apr 28;12(4):e0176735. doi: 10.1371/journal.pone.0176735 (PMC5409164; doi:10.1371/journal.pone.0176735)
Supplement: S1 Dataset — (ZIP) [file pone.0176735.s001.zip › S1_Dataset/RatFix/Specimen01/Plate_01Y.txt]

%Tester: Sukopp Matthias
%Projekt: 
%Zeit: 10.03.2015 09:55:06
%Dateipfad: D:\Messungen\Fixator\Measurements\Fixator_20150310.txt
%Kommentar: Plate_01-Y
%VI Version: D:\LVProjekte\Fixator\HauptVI\Fixator_v0.12.vi
%Virtueller Drehpunkt: 	0,0000	0,0000	0,0000
%Sensor zu Hexapod (Mitte): 	0,000000	0,000000	-26,500000
%Sensor zu Hexapod Trans (Mitte): 	-0,500000	-0,866025	0,000000	-0,866025	0,500000	0,000000	0,000000	0,000000	1,000000
%Hexapod zu Labor (Mitte): 	0,474007	3,212011	-0,092940
%Hexapod zu Labor Trans (Mitte): 	0,999975	0,006984	0,000668	-0,006981	0,999966	-0,004316	-0,000698	0,004311	0,999990
%Labor zu CR (Mitte): 	0,000000	0,000000	78,500000
%Labor zu CR Trans (Mitte): 	1,000000	0,000000	0,000000	0,000000	1,000000	0,000000	0,000000	0,000000	1,000000
%Zentrum Sensormasse: 	0,000000	0,000000	2,000000
%Sensormasse: 	200,000000E-3
--------------------------------------------------
Time	X	Y	Z	U	V	W	Exp_ Fx	Exp_ Fy	Exp_ Fz	Exp_ Mx	Exp_ My	Exp_ Mz	Sen_ Fx	Sen_ Fy	Sen_ Fz	Sen_ Mx	Sen_ My	Sen_ Mz	Hex_ Fx	Hex_ Fy	Hex_ Fz	Hex_ Mx	Hex_ My	Hex_ Mz	Lab_ Fx	Lab_ Fy	Lab_ Fz	Lab_ Mx	Lab_ My	Lab_ Mz	Laser
09:55:06,72	0,474007	3,212011	-0,092940	0,246990	0,039987	-0,399975	-0,130628	-0,038379	0,073433	2,432018	2,245298	-0,516595	-0,431354	-2,629063	-0,911951	-11,798329	1,715225	12,295732	-0,130628	-0,038379	0,073433	5,444785	-8,009009	-0,516595	-0,130628	-0,038379	0,073433	5,444785	-8,009009	-0,516595
09:55:06,77	0,474007	3,212011	-0,092940	0,246990	0,039987	-0,399975	-0,130628	-0,038379	0,073433	2,432018	2,245298	-0,516595	-0,437236	-2,629667	-0,909833	-11,810800	1,742530	12,283438	-0,127164	-0,033588	0,075550	5,300403	-7,892745	-0,528889	-0,127164	-0,033588	0,075550	5,300403	-7,892745	-0,528889
09:55:06,82	0,474007	3,212011	-0,092940	0,246990	0,039987	-0,399975	-0,127164	-0,033588	0,075550	2,663756	2,089590	-0,528889	-0,443097	-2,628696	-0,907525	-11,800269	1,739726	12,261586	-0,127164	-0,033588	0,075550	5,300403	-7,892745	-0,528889	-0,127164	-0,033588	0,075550	5,300403	-7,892745	-0,528889
09:55:06,87	0,474007	3,212011	-0,092940	0,246990	0,039987	-0,399975	-0,125074	-0,028027	0,077858	2,950105	1,970427	-0,550741	-0,433605	-2,623411	-0,912557	-11,748546	1,752152	12,271784	-0,125074	-0,028027	0,077858	5,150192	-7,847901	-0,550741	-0,125074	-0,028027	0,077858	5,150192	-7,847901	-0,550741
09:55:06,92	0,474007	3,212011	-0,092940	0,246990	0,039987	-0,399975	-0,134398	-0,033604	0,072826	2,623431	2,416660	-0,540543	-0,437331	-2,632013	-0,909696	-11,842019	1,691895	12,298647	-0,134398	-0,033604	0,072826	5,261383	-8,133549	-0,540543	-0,134398	-0,033604	0,072826	5,261383	-8,133549	-0,540543
09:55:06,97	0,474007	3,212011	-0,092940	0,246990	0,039987	-0,399975	-0,125085	-0,034678	0,075687	2,666522	1,983222	-0,513679	-0,434213	-2,634687	-0,908532	-11,766666	1,672036	12,272445	-0,124328	-0,038716	0,076851	5,475282	-7,891075	-0,539882	-0,124328	-0,038716	0,076851	5,475282	-7,891075	-0,539882
09:55:07,02	0,474007	3,212011	-0,092940	0,246990	0,039987	-0,399975	-0,124328	-0,038716	0,076851	2,436073	1,868684	-0,539882	-0,434182	-2,634613	-0,915198	-11,748641	1,713262	12,313991	-0,124408	-0,038706	0,070186	5,430290	-7,888189	-0,498336	-0,124408	-0,038706	0,070186	5,430290	-7,888189	-0,498336
09:55:07,07	0,474007	3,212011	-0,092940	0,246990	0,039987	-0,399975	-0,124408	-0,038706	0,070186	2,391899	1,877838	-0,498336	-0,435292	-2,634509	-0,912121	-11,742395	1,754223	12,269584	-0,124408	-0,038706	0,070186	5,430290	-7,888189	-0,498336	-0,124408	-0,038706	0,070186	5,430290	-7,888189	-0,498336
09:55:07,12	0,474007	3,212011	-0,092940	0,246990	0,039987	-0,399975	-0,123942	-0,037692	0,073262	2,405994	1,868701	-0,542743	-0,433043	-2,628583	-0,912119	-11,760764	1,723943	12,313676	-0,123942	-0,037692	0,073262	5,364843	-7,860780	-0,542743	-0,123942	-0,037692	0,073262	5,364843	-7,860780	-0,542743
09:55:07,17	0,474007	3,212011	-0,092940	0,246990	0,039987	-0,399975	-0,130200	-0,036677	0,073265	2,494204	2,194845	-0,498651	-0,439697	-2,630623	-0,910632	-11,848896	1,707732	12,277789	-0,125106	-0,031935	0,074751	5,305779	-7,822621	-0,534538	-0,125106	-0,031935	0,074751	5,305779	-7,822621	-0,534538
09:55:07,22	0,474007	3,212011	-0,092940	0,246990	0,039987	-0,399975	-0,125106	-0,031935	0,074751	2,798901	1,998179	-0,534538	-0,434339	-2,629348	-0,911393	-11,820701	1,716286	12,279352	-0,125106	-0,031935	0,074751	5,305779	-7,822621	-0,534538	-0,125106	-0,031935	0,074751	5,305779	-7,822621	-0,534538
09:55:07,27	0,474007	3,212011	-0,092940	0,246990	0,039987	-0,399975	-0,128889	-0,035937	0,073990	2,569264	2,174764	-0,532975	-0,441277	-2,635253	-0,912890	-11,756561	1,676929	12,295648	-0,128889	-0,035937	0,073990	5,390341	-7,943016	-0,532975	-0,128889	-0,035937	0,073990	5,390341	-7,943016	-0,532975
09:55:07,32	0,474007	3,212011	-0,092940	0,246990	0,039987	-0,399975	-0,120306	-0,032881	0,072493	2,730224	1,653229	-0,516679	-0,434260	-2,635272	-0,912132	-11,773572	1,641966	12,266381	-0,120306	-0,032881	0,072493	5,311354	-7,790794	-0,516679	-0,120306	-0,032881	0,072493	5,311354	-7,790794	-0,516679
09:55:07,37	0,474007	3,212011	-0,092940	0,246990	0,039987	-0,399975	-0,123798	-0,038967	0,073251	2,452502	1,832075	-0,545946	-0,437707	-2,637024	-0,910158	-11,759120	1,703414	12,295214	-0,123798	-0,038967	0,073251	5,511435	-7,886088	-0,545946	-0,123798	-0,038967	0,073251	5,511435	-7,886088	-0,545946
09:55:07,42	0,474007	3,212011	-0,092940	0,246990	0,039987	-0,399975	-0,120557	-0,036858	0,075225	2,501719	1,681742	-0,517113	-0,437724	-2,635598	-0,913250	-11,801733	1,688729	12,267393	-0,120557	-0,036858	0,075225	5,395110	-7,781989	-0,517113	-0,120557	-0,036858	0,075225	5,395110	-7,781989	-0,517113
09:55:07,47	0,474007	3,212011	-0,092940	0,246990	0,039987	-0,399975	-0,121783	-0,036130	0,072134	2,573605	1,775053	-0,544934	-0,433398	-2,637018	-0,914301	-11,735540	1,717420	12,319279	-0,122717	-0,040587	0,071082	5,469983	-7,852646	-0,493048	-0,122717	-0,040587	0,071082	5,469983	-7,852646	-0,493048
09:55:07,52	0,474007	3,212011	-0,092940	0,246990	0,039987	-0,399975	-0,122717	-0,040587	0,071082	2,283941	1,780644	-0,493048	-0,432969	-2,626368	-0,913678	-11,728182	1,749686	12,300920	-0,122717	-0,040587	0,071082	5,469983	-7,852646	-0,493048	-0,122717	-0,040587	0,071082	5,469983	-7,852646	-0,493048
09:55:07,57	0,474007	3,212011	-0,092940	0,246990	0,039987	-0,399975	-0,132154	-0,035633	0,071705	2,509895	2,281150	-0,511407	-0,437046	-2,627664	-0,909777	-11,716782	1,752154	12,312147	-0,132154	-0,035633	0,071705	5,307097	-8,092976	-0,511407	-0,132154	-0,035633	0,071705	5,307097	-8,092976	-0,511407
09:55:07,62	0,474007	3,212011	-0,092940	0,246990	0,039987	-0,399975	-0,128993	-0,032751	0,075606	2,651943	2,108118	-0,500180	-0,432420	-2,628204	-0,910541	-11,747781	1,734328	12,337304	-0,128993	-0,032751	0,075606	5,222874	-8,017839	-0,500180	-0,128993	-0,032751	0,075606	5,222874	-8,017839	-0,500180
09:55:07,67	0,474007	3,212011	-0,092940	0,246990	0,039987	-0,399975	-0,130839	-0,037027	0,074842	2,460500	2,222017	-0,475023	-0,440671	-2,629682	-0,910608	-11,771161	1,761563	12,268981	-0,130839	-0,037027	0,074842	5,367141	-8,048811	-0,475023	-0,130839	-0,037027	0,074842	5,367141	-8,048811	-0,475023
09:55:07,72	0,474007	3,212011	-0,092940	0,246990	0,039987	-0,399975	-0,125433	-0,030621	0,074775	2,781751	1,974813	-0,543346	-0,441279	-2,635820	-0,911742	-11,770479	1,696425	12,276252	-0,125433	-0,030621	0,074775	5,185468	-7,871709	-0,543346	-0,125433	-0,030621	0,074775	5,185468	-7,871709	-0,543346
09:55:07,77	0,474007	3,212011	-0,092940	0,246990	0,039987	-0,399975	-0,119814	-0,033162	0,073641	2,705648	1,649437	-0,536075	-0,440093	-2,629732	-0,911734	-11,748547	1,700568	12,306333	-0,119814	-0,033162	0,073641	5,308895	-7,755950	-0,536075	-0,119814	-0,033162	0,073641	5,308895	-7,755950	-0,536075
09:55:07,82	0,474007	3,212011	-0,092940	0,246990	0,039987	-0,399975	-0,125679	-0,031145	0,073649	2,795977	1,937516	-0,505993	-0,431300	-2,636040	-0,911923	-11,780284	1,679102	12,281233	-0,125679	-0,031145	0,073649	5,240891	-7,928306	-0,505993	-0,125679	-0,031145	0,073649	5,240891	-7,928306	-0,505993
09:55:07,87	0,474007	3,212011	-0,092940	0,246990	0,039987	-0,399975	-0,124613	-0,041915	0,073461	2,270401	1,898823	-0,531093	-0,438345	-2,632786	-0,913688	-11,756737	1,676503	12,277613	-0,124613	-0,041915	0,073461	5,560752	-7,883297	-0,531093	-0,124613	-0,041915	0,073461	5,560752	-7,883297	-0,531093
09:55:07,92	0,474007	3,212011	-0,092940	0,246990	0,039987	-0,399975	-0,123909	-0,034187	0,071695	2,662775	1,840507	-0,534713	-0,435615	-2,630856	-0,913370	-11,728537	1,722918	12,301179	-0,123909	-0,034187	0,071695	5,346417	-7,886326	-0,534713	-0,123909	-0,034187	0,071695	5,346417	-7,886326	-0,534713
09:55:07,97	0,474007	3,212011	-0,092940	0,246990	0,039987	-0,399975	-0,126945	-0,035587	0,072013	2,535679	1,997168	-0,511148	-0,431299	-2,626793	-0,912155	-11,746373	1,647721	12,263224	-0,126945	-0,035587	0,072013	5,329220	-7,967996	-0,511148	-0,126945	-0,035587	0,072013	5,329220	-7,967996	-0,511148
09:55:08,02	0,474007	3,212011	-0,092940	0,246990	0,039987	-0,399975	-0,132622	-0,037292	0,073228	2,521038	2,270210	-0,549103	-0,438446	-2,631437	-0,909073	-11,818417	1,696003	12,256867	-0,132622	-0,037292	0,073228	5,448454	-8,140584	-0,549103	-0,132622	-0,037292	0,073228	5,448454	-8,140584	-0,549103
09:55:08,07	0,474007	3,212011	-0,092940	0,246990	0,039987	-0,399975	-0,125027	-0,033425	0,076310	2,716323	1,961803	-0,555460	-0,433791	-2,627594	-0,911791	-11,835459	1,720037	12,285066	-0,125027	-0,033425	0,076310	5,340190	-7,852783	-0,555460	-0,125027	-0,033425	0,076310	5,340190	-7,852783	-0,555460
09:55:08,12	0,474007	3,212011	-0,092940	0,246990	0,039987	-0,399975	-0,130682	-0,035534	0,073592	2,594362	2,282652	-0,527261	-0,440227	-2,628740	-0,910603	-11,823584	1,739503	12,312632	-0,130682	-0,035534	0,073592	5,383787	-7,975872	-0,527261	-0,130682	-0,035534	0,073592	5,383787	-7,975872	-0,527261
09:55:08,17	0,474007	3,212011	-0,092940	0,246990	0,039987	-0,399975	-0,126471	-0,030534	0,074780	2,831586	2,063145	-0,499694	-0,443080	-2,632349	-0,911646	-11,796463	1,750647	12,271941	-0,126471	-0,030534	0,074780	5,228480	-7,864840	-0,499694	-0,126471	-0,030534	0,074780	5,228480	-7,864840	-0,499694
09:55:08,22	0,474007	3,212011	-0,092940	0,246990	0,039987	-0,399975	-0,121919	-0,029868	0,073737	2,842984	1,808535	-0,540386	-0,431289	-2,636940	-0,912899	-11,787438	1,709928	12,274278	-0,121919	-0,029868	0,073737	5,187632	-7,762132	-0,540386	-0,121919	-0,029868	0,073737	5,187632	-7,762132	-0,540386
09:55:08,27	0,474007	3,212011	-0,092940	0,246990	0,039987	-0,399975	-0,123839	-0,042375	0,072484	2,223400	1,880192	-0,538049	-0,434100	-2,624994	-0,911447	-11,701768	1,732219	12,289050	-0,123839	-0,042375	0,072484	5,549803	-7,841183	-0,538049	-0,123839	-0,042375	0,072484	5,549803	-7,841183	-0,538049
09:55:08,32	0,474007	3,212011	-0,092940	0,246990	0,039987	-0,399975	-0,132779	-0,033967	0,073936	2,598445	2,282037	-0,523277	-0,436125	-2,629857	-0,909465	-11,834125	1,711307	12,268082	-0,132779	-0,033967	0,073936	5,264867	-8,141146	-0,523277	-0,132779	-0,033967	0,073936	5,264867	-8,141146	-0,523277
09:55:08,37	0,474007	3,212011	-0,092940	0,246990	0,039987	-0,399975	-0,127555	-0,034645	0,075919	2,647485	2,114544	-0,544245	-0,440695	-2,631211	-0,910577	-11,772396	1,732515	12,301729	-0,127555	-0,034645	0,075919	5,367120	-7,898535	-0,544245	-0,127555	-0,034645	0,075919	5,367120	-7,898535	-0,544245
09:55:08,42	0,474007	3,212011	-0,092940	0,246990	0,039987	-0,399975	-0,124097	-0,031364	0,074806	2,768869	1,891879	-0,510598	-0,439359	-2,629169	-0,910505	-11,755752	1,702884	12,268394	-0,126534	-0,031500	0,074878	5,251886	-7,943560	-0,543933	-0,126534	-0,031500	0,074878	5,251886	-7,943560	-0,543933
09:55:08,47	0,474007	3,212011	-0,092940	0,246990	0,039987	-0,399975	-0,126534	-0,031500	0,074878	2,779134	1,989362	-0,543933	-0,441929	-2,632857	-0,909401	-11,790989	1,699042	12,319056	-0,126534	-0,031500	0,074878	5,251886	-7,943560	-0,543933	-0,126534	-0,031500	0,074878	5,251886	-7,943560	-0,543933
09:55:08,52	0,474007	3,212011	-0,092940	0,246990	0,039987	-0,399975	-0,122055	-0,031119	0,075982	2,819913	1,785053	-0,493271	-0,444253	-2,629192	-0,914500	-11,774526	1,735130	12,274835	-0,122055	-0,031119	0,075982	5,262724	-7,796273	-0,493271	-0,122055	-0,031119	0,075982	5,262724	-7,796273	-0,493271
09:55:08,57	0,474007	3,212011	-0,092940	0,246990	0,039987	-0,399975	-0,124067	-0,027273	0,070884	2,980378	1,893452	-0,537492	-0,436528	-2,637631	-0,912898	-11,756250	1,694793	12,262773	-0,124067	-0,027273	0,070884	5,121341	-7,845798	-0,537492	-0,124067	-0,027273	0,070884	5,121341	-7,845798	-0,537492
09:55:08,62	0,474007	3,212011	-0,092940	0,246990	0,039987	-0,399975	-0,120620	-0,038183	0,072485	2,438892	1,678243	-0,549554	-0,437217	-2,635496	-0,911463	-11,791648	1,673053	12,267822	-0,120620	-0,038183	0,072485	5,436232	-7,790464	-0,549554	-0,120620	-0,038183	0,072485	5,436232	-7,790464	-0,549554
09:55:08,67	0,474007	3,212011	-0,092940	0,246990	0,039987	-0,399975	-0,122126	-0,036518	0,073920	2,561958	1,776293	-0,544505	-0,431794	-2,635406	-0,914476	-11,768199	1,675867	12,329000	-0,122126	-0,036518	0,073920	5,428656	-7,810565	-0,544505	-0,122126	-0,036518	0,073920	5,428656	-7,810565	-0,544505
09:55:08,72	0,474007	3,212011	-0,092940	0,246990	0,039987	-0,399975	-0,124915	-0,041170	0,070907	2,305891	1,902438	-0,483327	-0,435425	-2,636181	-0,913285	-11,783805	1,695957	12,287961	-0,124915	-0,041170	0,070907	5,537774	-7,903383	-0,483327	-0,124915	-0,041170	0,070907	5,537774	-7,903383	-0,483327
09:55:08,77	0,474007	3,212011	-0,092940	0,246990	0,039987	-0,399975	-0,122428	-0,038414	0,072098	2,439654	1,796678	-0,524366	-0,438971	-2,631179	-0,913696	-11,766366	1,669336	12,282464	-0,122428	-0,038414	0,072098	5,455120	-7,813919	-0,524366	-0,122428	-0,038414	0,072098	5,455120	-7,813919	-0,524366
09:55:08,82	0,474007	3,212011	-0,092940	0,246990	0,039987	-0,399975	-0,124987	-0,032842	0,071687	2,743736	1,901350	-0,529863	-0,442606	-2,630647	-0,911956	-11,783848	1,713233	12,291324	-0,124987	-0,032842	0,071687	5,321795	-7,910153	-0,529863	-0,124987	-0,032842	0,071687	5,321795	-7,910153	-0,529863
09:55:08,87	0,474007	3,212011	-0,092940	0,246990	0,039987	-0,399975	-0,123630	-0,029427	0,073427	2,891996	1,867869	-0,521003	-0,443165	-2,631094	-0,910984	-11,828639	1,749601	12,317228	-0,123630	-0,029427	0,073427	5,202046	-7,837102	-0,521003	-0,123630	-0,029427	0,073427	5,202046	-7,837102	-0,521003
09:55:08,92	0,474007	3,212011	-0,092940	0,246990	0,039987	-0,399975	-0,122963	-0,029166	0,074399	2,896471	1,890157	-0,495099	-0,431446	-2,629948	-0,911501	-11,844729	1,707159	12,271304	-0,122963	-0,029166	0,074399	5,186028	-7,762452	-0,495099	-0,122963	-0,029166	0,074399	5,186028	-7,762452	-0,495099
09:55:08,97	0,474007	3,212011	-0,092940	0,246990	0,039987	-0,399975	-0,129816	-0,038742	0,073882	2,443342	2,239202	-0,541023	-0,431730	-2,629047	-0,912893	-11,744023	1,721441	12,301940	-0,129816	-0,038742	0,073882	5,484581	-7,951329	-0,541023	-0,129816	-0,038742	0,073882	5,484581	-7,951329	-0,541023
09:55:09,02	0,474007	3,212011	-0,092940	0,246990	0,039987	-0,399975	-0,130454	-0,038046	0,072490	2,416796	2,192299	-0,510387	-0,430079	-2,625577	-0,911366	-11,746988	1,717018	12,284741	-0,130454	-0,038046	0,072490	5,403424	-8,048307	-0,510387	-0,130454	-0,038046	0,072490	5,403424	-8,048307	-0,510387
09:55:09,07	0,474007	3,212011	-0,092940	0,246990	0,039987	-0,399975	-0,134284	-0,037740	0,074018	2,438012	2,391861	-0,527586	-0,437550	-2,631296	-0,909655	-11,739972	1,766980	12,296009	-0,125596	-0,034130	0,075728	5,258181	-7,900317	-0,516317	-0,125596	-0,034130	0,075728	5,258181	-7,900317	-0,516317
09:55:09,12	0,474007	3,212011	-0,092940	0,246990	0,039987	-0,399975	-0,125596	-0,034130	0,075728	2,578976	1,958960	-0,516317	-0,435450	-2,638848	-0,913674	-11,801620	1,692853	12,283036	-0,125596	-0,034130	0,075728	5,258181	-7,900317	-0,516317	-0,125596	-0,034130	0,075728	5,258181	-7,900317	-0,516317
09:55:09,17	0,474007	3,212011	-0,092940	0,246990	0,039987	-0,399975	-0,120106	-0,039724	0,071709	2,383085	1,689819	-0,529291	-0,434954	-2,636199	-0,912394	-11,781273	1,728083	12,306670	-0,122648	-0,038829	0,072989	5,437053	-7,805887	-0,505657	-0,122648	-0,038829	0,072989	5,437053	-7,805887	-0,505657
09:55:09,22	0,474007	3,212011	-0,092940	0,246990	0,039987	-0,399975	-0,122648	-0,038829	0,072989	2,388942	1,822007	-0,505657	-0,435680	-2,638134	-0,913202	-11,775815	1,712534	12,296101	-0,122648	-0,038829	0,072989	5,437053	-7,805887	-0,505657	-0,122648	-0,038829	0,072989	5,437053	-7,805887	-0,505657
09:55:09,27	0,474007	3,212011	-0,092940	0,246990	0,039987	-0,399975	-0,120609	-0,039168	0,072181	2,382054	1,703475	-0,516226	-0,434219	-2,634231	-0,914081	-11,763488	1,684000	12,259281	-0,120609	-0,039168	0,072181	5,456770	-7,764353	-0,516226	-0,120609	-0,039168	0,072181	5,456770	-7,764353	-0,516226
09:55:09,32	0,474007	3,212011	-0,092940	0,246990	0,039987	-0,399975	-0,124720	-0,038482	0,071302	2,436272	1,892313	-0,553046	-0,443592	-2,629723	-0,913901	-11,770069	1,685087	12,287393	-0,123937	-0,028112	0,071482	5,184669	-7,871247	-0,524933	-0,123937	-0,028112	0,071482	5,184669	-7,871247	-0,524933
09:55:09,37	0,474007	3,212011	-0,092940	0,246990	0,039987	-0,399975	-0,123937	-0,028112	0,071482	2,977892	1,857835	-0,524933	-0,435912	-2,633049	-0,912113	-11,741280	1,727624	12,288206	-0,123937	-0,028112	0,071482	5,184669	-7,871247	-0,524933	-0,123937	-0,028112	0,071482	5,184669	-7,871247	-0,524933
09:55:09,42	0,474007	3,212011	-0,092940	0,246990	0,039987	-0,399975	-0,124897	-0,036425	0,073270	2,494362	1,904098	-0,524121	-0,433458	-2,636069	-0,914329	-11,766683	1,729523	12,308021	-0,124897	-0,036425	0,073270	5,353742	-7,900354	-0,524121	-0,124897	-0,036425	0,073270	5,353742	-7,900354	-0,524121
09:55:09,47	0,474007	3,212011	-0,092940	0,246990	0,039987	-0,399975	-0,123508	-0,040060	0,071055	2,316388	1,854803	-0,504306	-0,437129	-2,636907	-0,910965	-11,769941	1,713667	12,262346	-0,123508	-0,040060	0,071055	5,461132	-7,840588	-0,504306	-0,123508	-0,040060	0,071055	5,461132	-7,840588	-0,504306
09:55:09,52	0,474007	3,212011	-0,092940	0,246990	0,039987	-0,399975	-0,120948	-0,037301	0,074418	2,475255	1,716554	-0,549981	-0,436203	-2,634845	-0,916117	-11,755921	1,657721	12,304387	-0,120948	-0,037301	0,074418	5,403359	-7,777842	-0,549981	-0,120948	-0,037301	0,074418	5,403359	-7,777842	-0,549981
09:55:09,57	0,474007	3,212011	-0,092940	0,246990	0,039987	-0,399975	-0,123196	-0,037071	0,069266	2,528615	1,793368	-0,507940	-0,443083	-2,631117	-0,914882	-11,783378	1,736436	12,275117	-0,123196	-0,037071	0,069266	5,438725	-7,877547	-0,507940	-0,123196	-0,037071	0,069266	5,438725	-7,877547	-0,507940
09:55:09,62	0,474007	3,212011	-0,092940	0,246990	0,039987	-0,399975	-0,122985	-0,029249	0,070501	2,880965	1,845499	-0,537209	-0,438970	-2,630237	-0,909433	-11,790536	1,724550	12,286871	-0,122985	-0,029249	0,070501	5,176979	-7,808802	-0,537209	-0,122985	-0,029249	0,070501	5,176979	-7,808802	-0,537209
09:55:09,67	0,474007	3,212011	-0,092940	0,246990	0,039987	-0,399975	-0,125804	-0,032371	0,075950	2,732461	1,992346	-0,525456	-0,439586	-2,631861	-0,908276	-11,814926	1,737046	12,281626	-0,125804	-0,032371	0,075950	5,273601	-7,883251	-0,525456	-0,125804	-0,032371	0,075950	5,273601	-7,883251	-0,525456
09:55:09,72	0,474007	3,212011	-0,092940	0,246990	0,039987	-0,399975	-0,124089	-0,032649	0,077108	2,719370	1,930543	-0,530701	-0,437652	-2,630352	-0,909989	-11,749241	1,666920	12,293225	-0,124089	-0,032649	0,077108	5,282345	-7,810437	-0,530701	-0,124089	-0,032649	0,077108	5,282345	-7,810437	-0,530701
09:55:09,77	0,474007	3,212011	-0,092940	0,246990	0,039987	-0,399975	-0,126363	-0,033570	0,075394	2,699367	1,956839	-0,519101	-0,436495	-2,632930	-0,914054	-11,723598	1,694516	12,283216	-0,126363	-0,033570	0,075394	5,334640	-7,962643	-0,519101	-0,126363	-0,033570	0,075394	5,334640	-7,962643	-0,519101
09:55:09,82	0,474007	3,212011	-0,092940	0,246990	0,039987	-0,399975	-0,124708	-0,035861	0,071329	2,543544	1,862378	-0,529111	-0,439492	-2,630703	-0,912164	-11,752856	1,704363	12,248579	-0,124708	-0,035861	0,071329	5,358615	-7,927200	-0,529111	-0,124708	-0,035861	0,071329	5,358615	-7,927200	-0,529111
09:55:09,87	0,474007	3,212011	-0,092940	0,246990	0,039987	-0,399975	-0,125139	-0,032152	0,073219	2,742497	1,915040	-0,563748	-0,440755	-2,631633	-0,910609	-11,814120	1,761715	12,283659	-0,125139	-0,032152	0,073219	5,266436	-7,908354	-0,563748	-0,125139	-0,032152	0,073219	5,266436	-7,908354	-0,563748
09:55:09,92	0,474007	3,212011	-0,092940	0,246990	0,039987	-0,399975	-0,123702	-0,031523	0,074774	2,756193	1,922052	-0,528668	-0,441317	-2,629508	-0,909811	-11,787312	1,741583	12,306697	-0,123702	-0,031523	0,074774	5,230719	-7,788543	-0,528668	-0,123702	-0,031523	0,074774	5,230719	-7,788543	-0,528668
09:55:09,97	0,474007	3,212011	-0,092940	0,246990	0,039987	-0,399975	-0,125261	-0,029974	0,075572	2,840763	1,969852	-0,505630	-0,440134	-2,632880	-0,909359	-11,798922	1,748373	12,291120	-0,125261	-0,029974	0,075572	5,193707	-7,863147	-0,505630	-0,125261	-0,029974	0,075572	5,193707	-7,863147	-0,505630
09:55:10,02	0,474007	3,212011	-0,092940	0,246990	0,039987	-0,399975	-0,122933	-0,032685	0,076024	2,699724	1,862230	-0,521207	-0,441876	-2,627995	-0,914096	-11,751995	1,708296	12,283777	-0,126292	-0,028734	0,071288	5,172008	-7,937686	-0,528550	-0,126292	-0,028734	0,071288	5,172008	-7,937686	-0,528550
09:55:10,07	0,474007	3,212011	-0,092940	0,246990	0,039987	-0,399975	-0,126292	-0,028734	0,071288	2,916426	1,976216	-0,528550	-0,444215	-2,631596	-0,912930	-11,780027	1,777488	12,284633	-0,126292	-0,028734	0,071288	5,172008	-7,937686	-0,528550	-0,126292	-0,028734	0,071288	5,172008	-7,937686	-0,528550
09:55:10,13	0,474007	3,212011	-0,092940	0,246990	0,039987	-0,399975	-0,122004	-0,028508	0,072454	2,882248	1,812114	-0,527693	-0,439253	-2,627985	-0,911996	-11,819005	1,713865	12,268479	-0,122004	-0,028508	0,072454	5,120126	-7,765183	-0,527693	-0,122004	-0,028508	0,072454	5,120126	-7,765183	-0,527693
09:55:10,18	0,474007	3,212011	-0,092940	0,246990	0,039987	-0,399975	-0,127612	-0,030999	0,073387	2,827278	2,105688	-0,543848	-0,440637	-2,633958	-0,912941	-11,789455	1,704531	12,255212	-0,121748	-0,032788	0,072443	5,301446	-7,786710	-0,557115	-0,121748	-0,032788	0,072443	5,301446	-7,786710	-0,557115
09:55:10,23	0,474007	3,212011	-0,092940	0,246990	0,039987	-0,399975	-0,121748	-0,032788	0,072443	2,727576	1,770481	-0,557115	-0,422470	-2,648772	-0,898724	-12,466910	1,122198	12,326256	-0,121748	-0,032788	0,072443	5,301446	-7,786710	-0,557115	-0,121748	-0,032788	0,072443	5,301446	-7,786710	-0,557115
09:55:10,28	0,474007	3,212011	-0,092940	0,246990	0,039987	-0,399975	-0,118002	-0,055928	0,086659	2,367352	1,871234	-0,486071	0,089471	-3,126362	-1,204089	-36,855717	-25,626304	13,779223	-0,118002	-0,055928	0,086659	6,757691	-7,391924	-0,486071	-0,118002	-0,055928	0,086659	6,757691	-7,391924	-0,486071
09:55:10,33	0,473952	3,261919	-0,092993	0,246972	0,039999	-0,400037	0,039632	-0,738077	-0,218706	2,254898	1,421308	0,966896	0,111777	-3,165648	-1,283482	-39,321278	-27,168517	13,849951	0,062503	-0,777037	-0,298099	63,794738	6,502655	1,037624	0,062503	-0,777037	-0,298099	63,794738	6,502655	1,037624
09:55:10,38	0,473952	3,261919	-0,092993	0,246972	0,039999	-0,400037	0,062503	-0,777037	-0,298099	2,797320	1,596174	1,037624	0,086274	-3,163916	-1,281839	-38,897926	-26,275489	13,772152	0,062503	-0,777037	-0,298099	63,794738	6,502655	1,037624	0,062503	-0,777037	-0,298099	63,794738	6,502655	1,037624
09:55:10,43	0,473952	3,261919	-0,092993	0,246972	0,039999	-0,400037	0,073754	-0,754085	-0,296455	3,005761	1,090983	0,959825	0,082882	-3,162569	-1,284871	-38,672768	-25,923238	13,753509	0,073754	-0,754085	-0,296455	62,201451	6,880696	0,959825	0,073754	-0,754085	-0,296455	62,201451	6,880696	0,959825
09:55:10,48	0,473952	3,261919	-0,092993	0,246972	0,039999	-0,400037	0,074283	-0,750474	-0,299488	2,775911	1,044624	0,941182	0,083886	-3,161094	-1,284041	-38,565572	-25,666515	13,765364	0,074283	-0,750474	-0,299488	61,688114	6,875840	0,941182	0,074283	-0,750474	-0,299488	61,688114	6,875840	0,941182
09:55:10,53	0,473952	3,261919	-0,092993	0,246972	0,039999	-0,400037	0,072504	-0,750606	-0,298658	2,493130	1,172672	0,953037	0,081891	-3,154720	-1,281287	-38,446691	-25,487619	13,778488	0,072504	-0,750606	-0,298658	61,415681	6,864216	0,953037	0,072504	-0,750606	-0,298658	61,415681	6,864216	0,953037
09:55:10,58	0,473952	3,261919	-0,092993	0,246972	0,039999	-0,400037	0,067982	-0,745691	-0,295904	2,534334	1,394307	0,966161	0,074284	-3,156358	-1,280165	-38,453979	-25,433771	13,729595	0,067982	-0,745691	-0,295904	61,071068	6,730880	0,966161	0,067982	-0,745691	-0,295904	61,071068	6,730880	0,966161
09:55:10,63	0,473952	3,261919	-0,092993	0,246972	0,039999	-0,400037	0,073203	-0,739922	-0,294782	2,791316	1,156020	0,917269	0,073865	-3,149267	-1,283238	-38,377135	-25,340766	13,773396	0,073203	-0,739922	-0,294782	60,875208	6,902487	0,917269	0,073203	-0,739922	-0,294782	60,875208	6,902487	0,917269
09:55:10,68	0,473952	3,261919	-0,092993	0,246972	0,039999	-0,400037	0,067272	-0,736014	-0,297855	2,875562	1,444387	0,961069	0,075828	-3,147774	-1,281280	-38,314015	-25,264449	13,760025	0,067272	-0,736014	-0,297855	60,652680	6,725268	0,961069	0,067272	-0,736014	-0,297855	60,652680	6,725268	0,961069
09:55:10,73	0,473952	3,261919	-0,092993	0,246972	0,039999	-0,400037	0,064997	-0,736967	-0,295896	2,728347	1,546180	0,947698	0,095776	-3,176004	-1,269567	-39,614070	-26,630232	13,813020	0,064997	-0,736967	-0,295896	60,580287	6,648476	0,947698	0,064997	-0,736967	-0,295896	60,580287	6,648476	0,947698
09:55:10,78	0,473952	3,261919	-0,092993	0,246972	0,039999	-0,400037	0,079471	-0,768358	-0,284184	2,928888	1,236517	1,000693	0,577009	-3,552668	-1,377666	-59,365295	-53,001003	14,956127	0,079471	-0,768358	-0,284184	63,244955	7,475029	1,000693	0,079471	-0,768358	-0,284184	63,244955	7,475029	1,000693
09:55:10,83	0,474014	3,311971	-0,092996	0,246982	0,040007	-0,399998	0,165055	-1,373450	-0,392283	4,177461	0,705828	2,143800	0,623415	-3,596392	-1,461176	-61,738139	-55,643107	15,103274	0,165055	-1,373450	-0,392283	111,993254	13,662668	2,143800	0,165055	-1,373450	-0,392283	111,993254	13,662668	2,143800
09:55:10,88	0,474014	3,311971	-0,092996	0,246982	0,040007	-0,399998	0,179719	-1,435501	-0,475793	4,425363	0,677206	2,290947	0,598500	-3,585943	-1,457504	-61,094943	-54,530028	15,054651	0,179719	-1,435501	-0,475793	117,112154	14,785146	2,290947	0,179719	-1,435501	-0,475793	117,112154	14,785146	2,290947
09:55:10,93	0,474014	3,311971	-0,092996	0,246982	0,040007	-0,399998	0,183127	-1,408699	-0,472121	4,533509	0,499502	2,242324	0,596340	-3,580403	-1,453532	-60,862087	-54,124690	15,063273	0,183127	-1,408699	-0,472121	115,116352	14,874975	2,242324	0,183127	-1,408699	-0,472121	115,116352	14,874975	2,242324
09:55:10,98	0,474014	3,311971	-0,092996	0,246982	0,040007	-0,399998	0,179409	-1,404059	-0,468149	4,307326	0,693863	2,250946	0,592304	-3,581780	-1,452678	-60,665944	-53,805198	15,045844	0,179409	-1,404059	-0,468149	114,525931	14,777452	2,250946	0,179409	-1,404059	-0,468149	114,525931	14,777452	2,250946
09:55:11,03	0,474014	3,311971	-0,092996	0,246982	0,040007	-0,399998	0,182620	-1,401251	-0,467295	4,078541	0,516774	2,233517	0,591437	-3,575727	-1,453752	-60,568477	-53,626863	15,018040	0,182620	-1,401251	-0,467295	114,076781	14,852423	2,233517	0,182620	-1,401251	-0,467295	114,076781	14,852423	2,233517
09:55:11,08	0,474014	3,311971	-0,092996	0,246982	0,040007	-0,399998	0,177811	-1,397475	-0,468369	4,071762	0,771562	2,205714	0,587036	-3,575262	-1,453036	-60,467692	-53,500382	15,015084	0,177811	-1,397475	-0,468369	113,773519	14,729762	2,205714	0,177811	-1,397475	-0,468369	113,773519	14,729762	2,205714
09:55:11,13	0,474014	3,311971	-0,092996	0,246982	0,040007	-0,399998	0,179609	-1,393431	-0,467653	4,122107	0,654044	2,202757	0,581960	-3,573970	-1,451875	-60,422829	-53,330751	14,999284	0,179609	-1,393431	-0,467653	113,506432	14,753358	2,202757	0,179609	-1,393431	-0,467653	113,506432	14,753358	2,202757
09:55:11,18	0,474014	3,311971	-0,092996	0,246982	0,040007	-0,399998	0,181028	-1,388388	-0,466492	4,214984	0,626217	2,186957	0,580468	-3,571178	-1,449515	-60,325435	-53,235403	14,995212	0,181028	-1,388388	-0,466492	113,203468	14,836925	2,186957	0,181028	-1,388388	-0,466492	113,203468	14,836925	2,186957
09:55:11,23	0,474014	3,311971	-0,092996	0,246982	0,040007	-0,399998	0,179356	-1,385700	-0,464132	4,223497	0,676477	2,182885	0,581202	-3,569166	-1,447589	-60,282414	-53,173324	14,957251	0,179356	-1,385700	-0,464132	113,000961	14,755952	2,182885	0,179356	-1,385700	-0,464132	113,000961	14,755952	2,182885
09:55:11,28	0,474014	3,311971	-0,092996	0,246982	0,040007	-0,399998	0,177246	-1,385330	-0,462206	4,167480	0,779988	2,144924	0,576577	-3,572254	-1,448324	-60,262788	-53,119556	14,991877	0,177246	-1,385330	-0,462206	112,915875	14,693815	2,144924	0,177246	-1,385330	-0,462206	112,915875	14,693815	2,144924
09:55:11,33	0,474014	3,311971	-0,092996	0,246982	0,040007	-0,399998	0,182233	-1,382869	-0,462941	4,239080	0,530550	2,179551	0,580147	-3,563799	-1,450670	-60,230359	-53,087307	14,995876	0,182233	-1,382869	-0,462941	112,794279	14,835858	2,179551	0,182233	-1,382869	-0,462941	112,794279	14,835858	2,179551
09:55:11,38	0,474014	3,311971	-0,092996	0,246982	0,040007	-0,399998	0,173127	-1,381733	-0,465287	4,253999	0,992138	2,183549	0,579243	-3,562576	-1,450251	-60,134568	-52,991326	14,988046	0,173127	-1,381733	-0,465287	112,720037	14,582572	2,183549	0,173127	-1,381733	-0,465287	112,720037	14,582572	2,183549
09:55:11,43	0,474014	3,311971	-0,092996	0,246982	0,040007	-0,399998	0,172519	-1,380339	-0,464867	4,195493	0,988738	2,175719	0,578693	-3,562006	-1,449090	-60,132119	-52,949776	14,983790	0,172519	-1,380339	-0,464867	112,552067	14,531518	2,175719	0,172519	-1,380339	-0,464867	112,552067	14,531518	2,175719
09:55:11,48	0,474014	3,311971	-0,092996	0,246982	0,040007	-0,399998	0,172300	-1,379577	-0,463707	4,197887	1,018796	2,171463	0,580698	-3,560854	-1,448916	-60,079156	-52,897096	15,013608	0,172300	-1,379577	-0,463707	112,494677	14,544361	2,171463	0,172300	-1,379577	-0,463707	112,494677	14,544361	2,171463
09:55:11,53	0,474014	3,311971	-0,092996	0,246982	0,040007	-0,399998	0,170300	-1,380737	-0,463533	4,065455	1,103284	2,201281	0,573911	-3,565833	-1,450202	-60,064065	-52,860651	15,001378	0,170300	-1,380737	-0,463533	112,453318	14,471826	2,201281	0,170300	-1,380737	-0,463533	112,453318	14,471826	2,201281
09:55:11,58	0,474014	3,311971	-0,092996	0,246982	0,040007	-0,399998	0,178006	-1,377349	-0,464819	4,202524	0,707739	2,189051	0,567701	-3,565460	-1,448635	-60,074470	-52,857153	15,036772	0,178006	-1,377349	-0,464819	112,324428	14,681181	2,189051	0,178006	-1,377349	-0,464819	112,324428	14,681181	2,189051
09:55:11,63	0,474014	3,311971	-0,092996	0,246982	0,040007	-0,399998	0,180788	-1,371785	-0,463252	4,494051	0,573829	2,224445	0,572463	-3,556802	-1,445399	-60,070282	-52,773369	14,986254	0,180788	-1,371785	-0,463252	112,179141	14,765666	2,224445	0,180788	-1,371785	-0,463252	112,179141	14,765666	2,224445
09:55:11,68	0,474014	3,311971	-0,092996	0,246982	0,040007	-0,399998	0,170908	-1,371580	-0,460016	4,430052	1,125832	2,173927	0,570755	-3,561833	-1,448277	-60,047014	-52,779826	14,996208	0,170908	-1,371580	-0,460016	112,099060	14,542123	2,173927	0,170908	-1,371580	-0,460016	112,099060	14,542123	2,173927
09:55:11,73	0,474014	3,311971	-0,092996	0,246982	0,040007	-0,399998	0,176120	-1,372616	-0,462893	4,370129	0,831461	2,183881	0,574427	-3,558196	-1,446321	-59,990999	-52,740726	14,992024	0,176120	-1,372616	-0,462893	112,120476	14,656845	2,183881	0,176120	-1,372616	-0,462893	112,120476	14,656845	2,183881
09:55:11,78	0,474014	3,311971	-0,092996	0,246982	0,040007	-0,399998	0,171134	-1,373978	-0,460938	4,237423	1,061743	2,179697	0,574591	-3,566455	-1,447837	-59,955329	-52,685213	14,973781	0,171134	-1,373978	-0,460938	112,094706	14,495771	2,179697	0,171134	-1,373978	-0,460938	112,094706	14,495771	2,179697
09:55:11,83	0,474014	3,311971	-0,092996	0,246982	0,040007	-0,399998	0,178205	-1,378249	-0,462454	3,949427	0,690940	2,161454	0,568988	-3,563300	-1,445008	-59,930462	-52,631164	14,959307	0,178205	-1,378249	-0,462454	112,141974	14,680006	2,161454	0,178205	-1,378249	-0,462454	112,141974	14,680006	2,161454
09:55:11,88	0,474014	3,311971	-0,092996	0,246982	0,040007	-0,399998	0,178274	-1,371819	-0,459625	4,224545	0,692833	2,146980	0,574659	-3,563632	-1,446291	-59,931199	-52,652925	14,964366	0,175726	-1,376897	-0,460908	112,066122	14,609557	2,152039	0,175726	-1,376897	-0,460908	112,066122	14,609557	2,152039
09:55:11,93	0,474014	3,311971	-0,092996	0,246982	0,040007	-0,399998	0,175726	-1,376897	-0,460908	3,979696	0,815099	2,152039	0,569487	-3,562028	-1,447032	-59,896163	-52,548120	15,010764	0,175726	-1,376897	-0,460908	112,066122	14,609557	2,152039	0,175726	-1,376897	-0,460908	112,066122	14,609557	2,152039
09:55:11,98	0,474014	3,311971	-0,092996	0,246982	0,040007	-0,399998	0,176922	-1,371616	-0,461649	4,146049	0,774928	2,198438	0,570636	-3,567149	-1,447415	-59,902107	-52,614778	14,988982	0,176922	-1,371616	-0,461649	111,817883	14,663332	2,198438	0,176922	-1,371616	-0,461649	111,817883	14,663332	2,198438
09:55:12,03	0,474014	3,311971	-0,092996	0,246982	0,040007	-0,399998	0,180783	-1,375171	-0,462032	4,021875	0,545968	2,176655	0,568681	-3,565995	-1,442380	-59,869581	-52,594989	14,955769	0,180783	-1,375171	-0,462032	111,972796	14,737470	2,176655	0,180783	-1,375171	-0,462032	111,972796	14,737470	2,176655
09:55:12,08	0,474014	3,311971	-0,092996	0,246982	0,040007	-0,399998	0,180761	-1,372901	-0,456997	4,106511	0,528876	2,143442	0,569475	-3,557605	-1,443984	-59,898246	-52,561348	14,955865	0,173099	-1,369394	-0,458601	111,771492	14,557190	2,143538	0,173099	-1,369394	-0,458601	111,771492	14,557190	2,143538
09:55:12,13	0,474014	3,311971	-0,092996	0,246982	0,040007	-0,399998	0,173099	-1,369394	-0,458601	4,274099	0,968956	2,143538	0,568273	-3,555375	-1,446718	-59,905317	-52,540042	14,958407	0,173099	-1,369394	-0,458601	111,771492	14,557190	2,143538	0,173099	-1,369394	-0,458601	111,771492	14,557190	2,143538
09:55:12,18	0,474014	3,311971	-0,092996	0,246982	0,040007	-0,399998	0,171768	-1,367238	-0,461335	4,371290	1,054921	2,146080	0,570295	-3,554441	-1,442396	-59,798955	-52,522008	14,955750	0,171768	-1,367238	-0,461335	111,699444	14,538708	2,146080	0,171768	-1,367238	-0,461335	111,699444	14,538708	2,146080
09:55:12,23	0,474014	3,311971	-0,092996	0,246982	0,040007	-0,399998	0,169948	-1,368521	-0,457013	4,235748	1,066475	2,143423	0,567392	-3,560771	-1,444674	-59,788289	-52,518182	14,989624	0,176881	-1,369173	-0,459291	111,673281	14,583781	2,177297	0,176881	-1,369173	-0,459291	111,673281	14,583781	2,177297
09:55:12,28	0,474014	3,311971	-0,092996	0,246982	0,040007	-0,399998	0,176881	-1,369173	-0,459291	4,193217	0,698631	2,177297	0,563247	-3,561241	-1,445880	-59,801549	-52,519213	14,950913	0,176881	-1,369173	-0,459291	111,673281	14,583781	2,177297	0,176881	-1,369173	-0,459291	111,673281	14,583781	2,177297
09:55:12,33	0,474014	3,311971	-0,092996	0,246982	0,040007	-0,399998	0,179361	-1,365819	-0,460496	4,375161	0,580627	2,138587	0,558560	-3,558928	-1,444722	-59,808240	-52,449502	14,966579	0,179361	-1,365819	-0,460496	111,591916	14,660475	2,138587	0,179361	-1,365819	-0,460496	111,591916	14,660475	2,138587
09:55:12,38	0,474014	3,311971	-0,092996	0,246982	0,040007	-0,399998	0,179701	-1,360603	-0,459339	4,589346	0,603579	2,154252	0,561585	-3,561330	-1,445498	-59,773746	-52,469161	14,927473	0,180268	-1,364423	-0,460115	111,497696	14,685465	2,115146	0,180268	-1,364423	-0,460115	111,497696	14,685465	2,115146
09:55:12,43	0,474014	3,311971	-0,092996	0,246982	0,040007	-0,399998	0,180268	-1,364423	-0,460115	4,390464	0,534397	2,115146	0,562760	-3,558745	-1,441207	-59,773226	-52,467936	14,959398	0,180268	-1,364423	-0,460115	111,497696	14,685465	2,115146	0,180268	-1,364423	-0,460115	111,497696	14,685465	2,115146
09:55:12,48	0,474014	3,311971	-0,092996	0,246982	0,040007	-0,399998	0,177443	-1,364149	-0,455824	4,403428	0,681493	2,147071	0,559266	-3,554309	-1,441204	-59,764750	-52,393912	14,990806	0,177443	-1,364149	-0,455824	111,489095	14,610748	2,147071	0,177443	-1,364149	-0,455824	111,489095	14,610748	2,147071
09:55:12,53	0,474014	3,311971	-0,092996	0,246982	0,040007	-0,399998	0,175348	-1,358905	-0,455821	4,607758	0,820077	2,178479	0,563872	-3,556193	-1,444339	-59,807442	-52,421536	14,963713	0,175348	-1,358905	-0,455821	111,281790	14,584916	2,178479	0,175348	-1,358905	-0,455821	111,281790	14,584916	2,178479
09:55:12,58	0,474014	3,311971	-0,092996	0,246982	0,040007	-0,399998	0,174677	-1,363835	-0,458956	4,396643	0,878134	2,151386	0,567476	-3,553025	-1,444720	-59,782125	-52,372711	14,971186	0,174677	-1,363835	-0,458956	111,457717	14,590292	2,151386	0,174677	-1,363835	-0,458956	111,457717	14,590292	2,151386
09:55:12,63	0,474014	3,311971	-0,092996	0,246982	0,040007	-0,399998	0,178523	-1,361480	-0,455786	4,440224	0,669826	2,198480	0,559909	-3,558347	-1,441169	-59,760795	-52,357376	15,010807	0,178523	-1,361480	-0,455786	111,316418	14,683893	2,198480	0,178523	-1,361480	-0,455786	111,316418	14,683893	2,198480
09:55:12,68	0,474014	3,311971	-0,092996	0,246982	0,040007	-0,399998	0,178523	-1,361480	-0,455786	4,440224	0,669826	2,198480	0,565853	-3,552046	-1,443133	-59,720995	-52,351830	14,984661	0,170095	-1,363477	-0,457750	111,344637	14,428863	2,172334	0,170095	-1,363477	-0,457750	111,344637	14,428863	2,172334
09:55:12,73	0,474014	3,311971	-0,092996	0,246982	0,040007	-0,399998	0,170095	-1,363477	-0,457750	4,311672	1,076374	2,172334	0,567776	-3,558963	-1,440750	-59,678912	-52,330134	14,982780	0,170095	-1,363477	-0,457750	111,344637	14,428863	2,172334	0,170095	-1,363477	-0,457750	111,344637	14,428863	2,172334
09:55:12,78	0,474014	3,311971	-0,092996	0,246982	0,040007	-0,399998	0,175123	-1,368601	-0,455367	4,005416	0,789319	2,170453	0,562415	-3,559811	-1,442346	-59,693585	-52,377762	14,942563	0,178539	-1,364383	-0,456963	111,377390	14,615903	2,130236	0,178539	-1,364383	-0,456963	111,377390	14,615903	2,130236
09:55:12,83	0,474014	3,311971	-0,092996	0,246982	0,040007	-0,399998	0,178539	-1,364383	-0,456963	4,273331	0,600625	2,130236	0,557175	-3,556774	-1,441591	-59,674015	-52,337953	14,928187	0,178539	-1,364383	-0,456963	111,377390	14,615903	2,130236	0,178539	-1,364383	-0,456963	111,377390	14,615903	2,130236
09:55:12,88	0,474014	3,311971	-0,092996	0,246982	0,040007	-0,399998	0,178528	-1,358326	-0,456208	4,544043	0,604133	2,115860	0,557199	-3,555942	-1,440812	-59,670356	-52,312027	14,933478	0,178528	-1,358326	-0,456208	111,172615	14,618578	2,115860	0,178528	-1,358326	-0,456208	111,172615	14,618578	2,115860
09:55:12,93	0,474014	3,311971	-0,092996	0,246982	0,040007	-0,399998	0,177796	-1,357931	-0,455429	4,540276	0,652007	2,121151	0,556022	-3,553254	-1,443122	-59,652591	-52,316637	14,968665	0,177796	-1,357931	-0,455429	111,137877	14,608966	2,121151	0,177796	-1,357931	-0,455429	111,137877	14,608966	2,121151
09:55:12,98	0,474014	3,311971	-0,092996	0,246982	0,040007	-0,399998	0,176056	-1,355567	-0,457739	4,658310	0,724758	2,156339	0,563020	-3,552854	-1,441590	-59,696382	-52,296431	14,955564	0,172211	-1,361428	-0,456207	111,230048	14,491312	2,143237	0,172211	-1,361428	-0,456207	111,230048	14,491312	2,143237
09:55:13,03	0,474014	3,311971	-0,092996	0,246982	0,040007	-0,399998	0,172211	-1,361428	-0,456207	4,357951	0,972743	2,143237	0,563073	-3,554583	-1,444306	-59,681853	-52,270488	14,943115	0,172211	-1,361428	-0,456207	111,230048	14,491312	2,143237	0,172211	-1,361428	-0,456207	111,230048	14,491312	2,143237
09:55:13,08	0,474014	3,311971	-0,092996	0,246982	0,040007	-0,399998	0,173682	-1,362338	-0,458923	4,280897	0,896624	2,130788	0,568376	-3,556192	-1,443494	-59,677985	-52,287628	14,966936	0,173682	-1,362338	-0,458923	111,224433	14,530690	2,130788	0,173682	-1,362338	-0,458923	111,224433	14,530690	2,130788
09:55:13,13	0,474014	3,311971	-0,092996	0,246982	0,040007	-0,399998	0,172424	-1,367735	-0,458111	4,013140	0,950137	2,154609	0,557270	-3,551352	-1,439642	-59,626697	-52,312266	14,937849	0,173785	-1,355698	-0,454259	111,057069	14,464765	2,125522	0,173785	-1,355698	-0,454259	111,057069	14,464765	2,125522
09:55:13,18	0,474014	3,311971	-0,092996	0,246982	0,040007	-0,399998	0,173785	-1,355698	-0,454259	4,634793	0,822614	2,125522	0,555590	-3,556514	-1,444280	-59,611075	-52,255537	14,936426	0,179096	-1,356823	-0,458897	111,029949	14,620325	2,124099	0,179096	-1,356823	-0,458897	111,029949	14,620325	2,124099
09:55:13,23	0,474014	3,311971	-0,092996	0,246982	0,040007	-0,399998	0,179096	-1,356823	-0,458897	4,519337	0,561310	2,124099	0,557412	-3,554915	-1,438058	-59,597946	-52,240684	14,938378	0,179096	-1,356823	-0,458897	111,029949	14,620325	2,124099	0,179096	-1,356823	-0,458897	111,029949	14,620325	2,124099
09:55:13,28	0,474014	3,311971	-0,092996	0,246982	0,040007	-0,399998	0,176799	-1,357602	-0,452675	4,459412	0,676773	2,126051	0,555639	-3,557279	-1,441555	-59,597415	-52,252193	14,929784	0,179734	-1,357248	-0,456172	111,031493	14,627086	2,117457	0,179734	-1,357248	-0,456172	111,031493	14,627086	2,117457
09:55:13,33	0,474014	3,311971	-0,092996	0,246982	0,040007	-0,399998	0,179734	-1,357248	-0,456172	4,487499	0,517951	2,117457	0,553301	-3,551500	-1,441562	-59,594143	-52,183533	14,956633	0,179734	-1,357248	-0,456172	111,031493	14,627086	2,117457	0,179734	-1,357248	-0,456172	111,031493	14,627086	2,117457
09:55:13,38	0,474014	3,311971	-0,092996	0,246982	0,040007	-0,399998	0,175898	-1,352334	-0,456179	4,681935	0,748951	2,144306	0,557439	-3,555213	-1,441142	-59,588415	-52,208279	14,965381	0,175898	-1,352334	-0,456179	110,840172	14,556913	2,144306	0,175898	-1,352334	-0,456179	110,840172	14,556913	2,144306
09:55:13,43	0,474014	3,311971	-0,092996	0,246982	0,040007	-0,399998	0,177044	-1,357774	-0,455759	4,417630	0,671996	2,153054	0,562793	-3,559464	-1,440728	-59,573872	-52,218854	14,955245	0,178049	-1,364536	-0,455345	111,183968	14,578710	2,142918	0,178049	-1,364536	-0,455345	111,183968	14,578710	2,142918
09:55:13,48	0,474014	3,311971	-0,092996	0,246982	0,040007	-0,399998	0,178049	-1,364536	-0,455345	4,067904	0,601861	2,142918	0,561706	-3,554955	-1,442662	-59,536818	-52,152244	14,973192	0,174687	-1,361340	-0,457279	111,023062	14,490840	2,160865	0,174687	-1,361340	-0,457279	111,023062	14,490840	2,160865
09:55:13,54	0,474014	3,311971	-0,092996	0,246982	0,040007	-0,399998	0,174687	-1,361340	-0,457279	4,157880	0,777885	2,160865	0,563915	-3,551645	-1,443101	-59,589658	-52,175989	14,954733	0,174687	-1,361340	-0,457279	111,023062	14,490840	2,160865	0,174687	-1,361340	-0,457279	111,023062	14,490840	2,160865
09:55:13,59	0,474014	3,311971	-0,092996	0,246982	0,040007	-0,399998	0,170717	-1,361599	-0,457717	4,191388	1,018243	2,142406	0,559128	-3,555798	-1,441171	-59,642376	-52,167522	14,952929	0,176706	-1,359529	-0,455788	111,041091	14,628121	2,140602	0,176706	-1,359529	-0,455788	111,041091	14,628121	2,140602
09:55:13,64	0,474014	3,311971	-0,092996	0,246982	0,040007	-0,399998	0,176706	-1,359529	-0,455788	4,318042	0,756673	2,140602	0,570670	-3,565683	-1,432372	-60,102829	-52,860286	14,964560	0,176706	-1,359529	-0,455788	111,041091	14,628121	2,140602	0,176706	-1,359529	-0,455788	111,041091	14,628121	2,140602
09:55:13,69	0,474014	3,311971	-0,092996	0,246982	0,040007	-0,399998	0,179496	-1,374468	-0,446989	4,371415	0,663985	2,152233	1,269250	-4,037258	-1,555219	-84,791006	-90,289576	16,758824	0,179496	-1,374468	-0,446989	112,267140	14,754432	2,152233	0,179496	-1,374468	-0,446989	112,267140	14,754432	2,152233
09:55:13,74	0,474026	3,361961	-0,092980	0,246983	0,039998	-0,400003	0,238602	-2,215243	-0,569836	5,409897	0,256409	3,946497	1,326788	-4,082913	-1,631329	-86,739306	-93,105103	16,890765	0,238602	-2,215243	-0,569836	179,306471	18,986674	3,946497	0,238602	-2,215243	-0,569836	179,306471	18,986674	3,946497
09:55:13,79	0,474026	3,361961	-0,092980	0,246983	0,039998	-0,400003	0,249371	-2,287900	-0,645946	5,044210	-0,024065	4,078438	1,304584	-4,063155	-1,629558	-85,958555	-91,824818	16,863625	0,249371	-2,287900	-0,645946	184,644343	19,551565	4,078438	0,249371	-2,287900	-0,645946	184,644343	19,551565	4,078438
09:55:13,84	0,474026	3,361961	-0,092980	0,246983	0,039998	-0,400003	0,243363	-2,258791	-0,644174	5,058722	0,252359	4,051298	1,294949	-4,053756	-1,629879	-85,645903	-91,362861	16,836374	0,240040	-2,245748	-0,644496	181,471795	19,228492	4,024047	0,240040	-2,245748	-0,644496	181,471795	19,228492	4,024047
09:55:13,89	0,474026	3,361961	-0,092980	0,246983	0,039998	-0,400003	0,240040	-2,245748	-0,644496	5,180575	0,385370	4,024047	1,287999	-4,052671	-1,629028	-85,438649	-91,010828	16,829426	0,240040	-2,245748	-0,644496	181,471795	19,228492	4,024047	0,240040	-2,245748	-0,644496	181,471795	19,228492	4,024047
09:55:13,94	0,474026	3,361961	-0,092980	0,246983	0,039998	-0,400003	0,242575	-2,239186	-0,643645	5,113298	0,250059	4,017099	1,282995	-4,058466	-1,626655	-85,392339	-90,801817	16,832477	0,250096	-2,237751	-0,641271	180,647208	19,555917	4,020150	0,250096	-2,237751	-0,641271	180,647208	19,555917	4,020150
09:55:13,99	0,474026	3,361961	-0,092980	0,246983	0,039998	-0,400003	0,250096	-2,237751	-0,641271	4,983771	-0,076636	4,020150	1,272804	-4,050375	-1,625092	-85,219404	-90,702911	16,803285	0,248184	-2,224879	-0,639709	180,133995	19,404940	3,990958	0,248184	-2,224879	-0,639709	180,133995	19,404940	3,990958
09:55:14,04	0,474026	3,361961	-0,092980	0,246983	0,039998	-0,400003	0,248184	-2,224879	-0,639709	5,480957	-0,077533	3,990958	1,273006	-4,053860	-1,625089	-85,196523	-90,537371	16,773952	0,251102	-2,226796	-0,639706	180,029987	19,545215	3,961625	0,251102	-2,226796	-0,639706	180,029987	19,545215	3,961625
09:55:14,09	0,474026	3,361961	-0,092980	0,246983	0,039998	-0,400003	0,251102	-2,226796	-0,639706	5,226485	-0,166302	3,961625	1,273385	-4,048721	-1,626975	-85,055162	-90,378826	16,794089	0,251102	-2,226796	-0,639706	180,029987	19,545215	3,961625	0,251102	-2,226796	-0,639706	180,029987	19,545215	3,961625
09:55:14,14	0,474026	3,361961	-0,092980	0,246983	0,039998	-0,400003	0,246462	-2,224556	-0,641592	5,135015	0,031854	3,981762	1,318726	-4,076676	-1,620764	-86,542816	-92,637490	16,916208	0,246462	-2,224556	-0,641592	179,762624	19,379093	3,981762	0,246462	-2,224556	-0,641592	179,762624	19,379093	3,981762
09:55:14,19	0,474026	3,361961	-0,092980	0,246983	0,039998	-0,400003	0,302590	-3,060608	-0,662250	5,703116	-0,341902	5,729718	2,004208	-4,540167	-1,683445	-110,728853	-129,237284	18,623952	0,302590	-3,060608	-0,662250	245,960813	23,411452	5,729718	0,302590	-3,060608	-0,662250	245,960813	23,411452	5,729718
09:55:14,24	0,474001	3,411979	-0,092983	0,246975	0,039995	-0,399993	0,302590	-3,060608	-0,662250	5,703116	-0,341902	5,729718	2,039037	-4,556057	-1,703074	-111,549107	-130,706013	18,702689	0,302590	-3,060608	-0,662250	245,960813	23,411452	5,729718	0,302590	-3,060608	-0,662250	245,960813	23,411452	5,729718
09:55:14,29	0,474001	3,411979	-0,092983	0,246975	0,039995	-0,399993	0,303001	-3,141297	-0,717691	5,635794	-0,127367	5,890362	2,003887	-4,543688	-1,695401	-110,581051	-129,257509	18,638172	0,309865	-3,104671	-0,710018	249,518551	23,725995	5,825845	0,309865	-3,104671	-0,710018	249,518551	23,725995	5,825845
09:55:14,34	0,474001	3,411979	-0,092983	0,246975	0,039995	-0,399993	0,309865	-3,104671	-0,710018	5,801846	-0,598400	5,825845	2,006170	-4,533159	-1,694901	-110,207052	-128,783581	18,617246	0,309865	-3,104671	-0,710018	249,518551	23,725995	5,825845	0,309865	-3,104671	-0,710018	249,518551	23,725995	5,825845
09:55:14,39	0,474001	3,411979	-0,092983	0,246975	0,039995	-0,399993	0,299605	-3,101384	-0,709518	5,375336	-0,151814	5,804919	1,998041	-4,531886	-1,697156	-109,970263	-128,500982	18,599795	0,302567	-3,093708	-0,711772	248,267457	23,381905	5,787468	0,302567	-3,093708	-0,711772	248,267457	23,381905	5,787468
09:55:14,44	0,474001	3,411979	-0,092983	0,246975	0,039995	-0,399993	0,302567	-3,093708	-0,711772	5,411372	-0,369600	5,787468	1,989115	-4,530126	-1,695171	-109,844634	-128,189622	18,605988	0,305505	-3,085098	-0,709788	247,706836	23,506659	5,793661	0,305505	-3,085098	-0,709788	247,706836	23,506659	5,793661
09:55:14,49	0,474001	3,411979	-0,092983	0,246975	0,039995	-0,399993	0,305505	-3,085098	-0,709788	5,526625	-0,475522	5,793661	1,981849	-4,527428	-1,693602	-109,731077	-127,986827	18,585281	0,305505	-3,085098	-0,709788	247,706836	23,506659	5,793661	0,305505	-3,085098	-0,709788	247,706836	23,506659	5,793661
09:55:14,54	0,474001	3,411979	-0,092983	0,246975	0,039995	-0,399993	0,306802	-3,077457	-0,708219	5,691581	-0,539879	5,772954	1,979820	-4,519866	-1,692836	-109,617903	-127,834073	18,550555	0,306802	-3,077457	-0,708219	247,271932	23,544067	5,772954	0,306802	-3,077457	-0,708219	247,271932	23,544067	5,772954
09:55:14,59	0,474001	3,411979	-0,092983	0,246975	0,039995	-0,399993	0,301268	-3,071918	-0,707452	5,790725	-0,273741	5,738228	1,982948	-4,521492	-1,691655	-109,574845	-127,740188	18,528475	0,301112	-3,075440	-0,706272	246,926779	23,381305	5,716148	0,301112	-3,075440	-0,706272	246,926779	23,381305	5,716148
09:55:14,64	0,474001	3,411979	-0,092983	0,246975	0,039995	-0,399993	0,301112	-3,075440	-0,706272	5,504735	-0,255991	5,716148	1,984552	-4,524402	-1,693080	-109,424935	-127,592881	18,590507	0,301112	-3,075440	-0,706272	246,926779	23,381305	5,716148	0,301112	-3,075440	-0,706272	246,926779	23,381305	5,716148
09:55:14,69	0,474001	3,411979	-0,092983	0,246975	0,039995	-0,399993	0,302830	-3,078284	-0,707697	5,154308	-0,401489	5,778180	1,974633	-4,517901	-1,687710	-109,388884	-127,571012	18,528678	0,302159	-3,066443	-0,702327	246,448869	23,332602	5,716351	0,302159	-3,066443	-0,702327	246,448869	23,332602	5,716351
09:55:14,74	0,474001	3,411979	-0,092983	0,246975	0,039995	-0,399993	0,302159	-3,066443	-0,702327	5,733085	-0,386913	5,716351	1,977744	-4,515093	-1,687706	-109,354357	-127,428730	18,524143	0,298172	-3,067734	-0,702323	246,342597	23,268170	5,711816	0,298172	-3,067734	-0,702323	246,342597	23,268170	5,711816
09:55:14,79	0,474001	3,411979	-0,092983	0,246975	0,039995	-0,399993	0,298172	-3,067734	-0,702323	5,525470	-0,138317	5,711816	1,972651	-4,512296	-1,691928	-109,262854	-127,353305	18,566483	0,298172	-3,067734	-0,702323	246,342597	23,268170	5,711816	0,298172	-3,067734	-0,702323	246,342597	23,268170	5,711816
09:55:14,84	0,474001	3,411979	-0,092983	0,246975	0,039995	-0,399993	0,298296	-3,061924	-0,706545	5,716508	-0,186312	5,754156	1,980554	-4,508723	-1,686862	-109,178919	-127,277528	18,537790	0,298296	-3,061924	-0,706545	246,077566	23,229932	5,754156	0,298296	-3,061924	-0,706545	246,077566	23,229932	5,754156
09:55:14,89	0,474001	3,411979	-0,092983	0,246975	0,039995	-0,399993	0,291251	-3,066982	-0,701479	5,345895	0,145242	5,725463	1,974170	-4,519329	-1,691887	-109,176648	-127,212353	18,525700	0,291251	-3,066982	-0,701479	246,104013	23,008431	5,725463	0,291251	-3,066982	-0,701479	246,104013	23,008431	5,725463
09:55:14,94	0,474001	3,411979	-0,092983	0,246975	0,039995	-0,399993	0,303627	-3,066757	-0,706504	5,300051	-0,467707	5,713373	1,970716	-4,516871	-1,689174	-109,142504	-127,203088	18,514072	0,303226	-3,062536	-0,703791	245,903519	23,331452	5,701745	0,303226	-3,062536	-0,703791	245,903519	23,331452	5,701745
09:55:14,99	0,474001	3,411979	-0,092983	0,246975	0,039995	-0,399993	0,303226	-3,062536	-0,703791	5,494414	-0,471772	5,701745	1,971350	-4,510076	-1,688033	-109,128867	-127,137986	18,511595	0,303226	-3,062536	-0,703791	245,903519	23,331452	5,701745	0,303226	-3,062536	-0,703791	245,903519	23,331452	5,701745
09:55:15,04	0,474001	3,411979	-0,092983	0,246975	0,039995	-0,399993	0,297024	-3,059688	-0,702650	5,579314	-0,128561	5,699269	1,974019	-4,515037	-1,689519	-109,039096	-127,005646	18,515541	0,297024	-3,059688	-0,702650	245,764847	23,187857	5,699269	0,297024	-3,059688	-0,702650	245,764847	23,187857	5,699269
09:55:15,09	0,474001	3,411979	-0,092983	0,246975	0,039995	-0,399993	0,299986	-3,064480	-0,704136	5,170651	-0,294123	5,703214	1,964014	-4,510433	-1,688758	-109,023410	-127,003122	18,528488	0,299986	-3,064480	-0,704136	245,732333	23,254757	5,703214	0,299986	-3,064480	-0,704136	245,732333	23,254757	5,703214
09:55:15,14	0,474001	3,411979	-0,092983	0,246975	0,039995	-0,399993	0,301002	-3,053513	-0,703375	5,730891	-0,359282	5,716161	1,972911	-4,504744	-1,688004	-109,003662	-126,949048	18,502869	0,301002	-3,053513	-0,703375	245,431686	23,269361	5,716161	0,301002	-3,053513	-0,703375	245,431686	23,269361	5,716161
09:55:15,19	0,474001	3,411979	-0,092983	0,246975	0,039995	-0,399993	0,291626	-3,058373	-0,702621	5,421461	0,138210	5,690542	1,973120	-4,506591	-1,687558	-108,921608	-126,916512	18,517094	0,293121	-3,059478	-0,702175	245,463839	23,015671	5,704767	0,293121	-3,059478	-0,702175	245,463839	23,015671	5,704767
09:55:15,24	0,474001	3,411979	-0,092983	0,246975	0,039995	-0,399993	0,293121	-3,059478	-0,702175	5,294825	0,005642	5,704767	1,970757	-4,511304	-1,688729	-108,937352	-126,915466	18,497513	0,293121	-3,059478	-0,702175	245,463839	23,015671	5,704767	0,293121	-3,059478	-0,702175	245,463839	23,015671	5,704767
09:55:15,29	0,474001	3,411979	-0,092983	0,246975	0,039995	-0,399993	0,300515	-3,054383	-0,704484	5,491299	-0,384258	5,705610	1,965010	-4,510446	-1,689867	-108,882661	-126,859929	18,517937	0,300515	-3,054383	-0,704484	245,260341	23,206162	5,705610	0,300515	-3,054383	-0,704484	245,260341	23,206162	5,705610
09:55:15,34	0,474001	3,411979	-0,092983	0,246975	0,039995	-0,399993	0,300515	-3,054383	-0,704484	5,491299	-0,384258	5,705610	1,969051	-4,508913	-1,688737	-108,938379	-126,810367	18,505800	0,300515	-3,054383	-0,704484	245,260341	23,206162	5,705610	0,300515	-3,054383	-0,704484	245,260341	23,206162	5,705610
09:55:15,39	0,474001	3,411979	-0,092983	0,246975	0,039995	-0,399993	0,297166	-3,057116	-0,703354	5,334129	-0,137102	5,693473	1,969796	-4,505539	-1,688732	-108,877953	-126,754869	18,493048	0,297166	-3,057116	-0,703354	245,317698	23,190461	5,693473	0,297166	-3,057116	-0,703354	245,317698	23,190461	5,693473
09:55:15,44	0,474001	3,411979	-0,092983	0,246975	0,039995	-0,399993	0,293872	-3,056073	-0,703349	5,310064	0,009634	5,680721	1,969382	-4,504032	-1,682900	-108,814108	-126,732768	18,465478	0,292774	-3,054962	-0,697517	245,131292	23,005236	5,653151	0,292774	-3,054962	-0,697517	245,131292	23,005236	5,653151
09:55:15,49	0,474001	3,411979	-0,092983	0,246975	0,039995	-0,399993	0,292774	-3,054962	-0,697517	5,316772	0,022487	5,653151	1,967130	-4,506667	-1,691407	-108,775945	-126,667124	18,490965	0,292774	-3,054962	-0,697517	245,131292	23,005236	5,653151	0,292774	-3,054962	-0,697517	245,131292	23,005236	5,653151
09:55:15,54	0,474001	3,411979	-0,092983	0,246975	0,039995	-0,399993	0,296181	-3,054329	-0,706024	5,273764	-0,154931	5,678638	1,967767	-4,510933	-1,687509	-108,755111	-126,724602	18,466634	0,299557	-3,057014	-0,702126	245,149087	23,137991	5,654307	0,299557	-3,057014	-0,702126	245,149087	23,137991	5,654307
09:55:15,59	0,474001	3,411979	-0,092983	0,246975	0,039995	-0,399993	0,299557	-3,057014	-0,702126	5,173523	-0,377268	5,654307	1,961391	-4,505115	-1,685179	-108,717344	-126,656874	18,486140	0,299557	-3,057014	-0,702126	245,149087	23,137991	5,654307	0,299557	-3,057014	-0,702126	245,149087	23,137991	5,654307
09:55:15,64	0,474001	3,411979	-0,092983	0,246975	0,039995	-0,399993	0,297707	-3,048582	-0,699796	5,534414	-0,279906	5,673813	1,964292	-4,509527	-1,686339	-108,737411	-126,689332	18,476168	0,300078	-3,053300	-0,700956	245,011296	23,154086	5,663841	0,300078	-3,053300	-0,700956	245,011296	23,154086	5,663841
09:55:15,69	0,474001	3,411979	-0,092983	0,246975	0,039995	-0,399993	0,300078	-3,053300	-0,700956	5,327208	-0,402019	5,663841	1,965424	-4,506095	-1,687881	-108,767883	-126,610429	18,529104	0,296539	-3,052566	-0,702498	244,938723	23,126154	5,716777	0,296539	-3,052566	-0,702498	244,938723	23,126154	5,716777
09:55:15,74	0,474001	3,411979	-0,092983	0,246975	0,039995	-0,399993	0,296539	-3,052566	-0,702498	5,312332	-0,152168	5,716777	1,966816	-4,501260	-1,686309	-108,672290	-126,573838	18,519604	0,296539	-3,052566	-0,702498	244,938723	23,126154	5,716777	0,296539	-3,052566	-0,702498	244,938723	23,126154	5,716777
09:55:15,79	0,474001	3,411979	-0,092983	0,246975	0,039995	-0,399993	0,291656	-3,051354	-0,700926	5,295861	0,037242	5,707277	1,963378	-4,509202	-1,685110	-108,663179	-126,538055	18,518155	0,291656	-3,051354	-0,700926	244,827125	22,932271	5,707277	0,291656	-3,051354	-0,700926	244,827125	22,932271	5,707277
09:55:15,84	0,474001	3,411979	-0,092983	0,246975	0,039995	-0,399993	0,300253	-3,052347	-0,699727	5,208646	-0,399790	5,705828	1,961057	-4,506412	-1,683595	-108,632839	-126,582835	18,467048	0,300253	-3,052347	-0,699727	244,817912	23,170087	5,705828	0,300253	-3,052347	-0,699727	244,817912	23,170087	5,705828
09:55:15,89	0,474001	3,411979	-0,092983	0,246975	0,039995	-0,399993	0,298998	-3,048942	-0,698212	5,409342	-0,383160	5,654721	1,964270	-4,509583	-1,687078	-108,649091	-126,575371	18,473292	0,298998	-3,048942	-0,698212	244,751277	23,088148	5,654721	0,298998	-3,048942	-0,698212	244,751277	23,088148	5,654721
09:55:15,94	0,474001	3,411979	-0,092983	0,246975	0,039995	-0,399993	0,300137	-3,053310	-0,701695	5,183870	-0,424623	5,660965	1,959838	-4,503102	-1,682848	-108,674912	-126,493365	18,475017	0,300137	-3,053310	-0,701695	244,868690	23,136158	5,660965	0,300137	-3,053310	-0,701695	244,868690	23,136158	5,660965
09:55:15,99	0,474001	3,411979	-0,092983	0,246975	0,039995	-0,399993	0,296740	-3,046231	-0,697464	5,493836	-0,184602	5,662690	1,961866	-4,507922	-1,688598	-108,555564	-126,491492	18,476985	0,299901	-3,050397	-0,703215	244,672096	23,090832	5,664658	0,299901	-3,050397	-0,703215	244,672096	23,090832	5,664658
09:55:16,04	0,474001	3,411979	-0,092983	0,246975	0,039995	-0,399993	0,299901	-3,050397	-0,703215	5,215931	-0,451378	5,664658	1,953600	-4,504604	-1,680475	-108,596863	-126,415529	18,483654	0,299901	-3,050397	-0,703215	244,672096	23,090832	5,664658	0,299901	-3,050397	-0,703215	244,672096	23,090832	5,664658
09:55:16,09	0,474001	3,411979	-0,092983	0,246975	0,039995	-0,399993	0,301160	-3,041580	-0,695092	5,629281	-0,443130	5,671327	1,961881	-4,505981	-1,682393	-108,563519	-126,468733	18,474310	0,298212	-3,049440	-0,697010	244,630998	23,064351	5,661984	0,298212	-3,049440	-0,697010	244,630998	23,064351	5,661984
09:55:16,14	0,474001	3,411979	-0,092983	0,246975	0,039995	-0,399993	0,298212	-3,049440	-0,697010	5,249973	-0,345298	5,661984	1,956030	-4,503591	-1,683188	-108,564258	-126,390577	18,476649	0,299068	-3,043178	-0,697805	244,397737	23,126751	5,664322	0,299068	-3,043178	-0,697805	244,397737	23,126751	5,664322
09:55:16,19	0,474001	3,411979	-0,092983	0,246975	0,039995	-0,399993	0,299068	-3,043178	-0,697805	5,508285	-0,350091	5,664322	1,958371	-4,500612	-1,685548	-108,567930	-126,372221	18,455331	0,295317	-3,043716	-0,700165	244,397938	23,039720	5,643004	0,295317	-3,043716	-0,700165	244,397938	23,039720	5,643004
09:55:16,24	0,474001	3,411979	-0,092983	0,246975	0,039995	-0,399993	0,295317	-3,043716	-0,700165	5,466239	-0,142702	5,643004	1,959036	-4,499963	-1,684731	-108,542665	-126,329419	18,494918	0,295317	-3,043716	-0,700165	244,397938	23,039720	5,643004	0,295317	-3,043716	-0,700165	244,397938	23,039720	5,643004
09:55:16,29	0,474001	3,411979	-0,092983	0,246975	0,039995	-0,399993	0,294424	-3,043967	-0,699348	5,403463	-0,096697	5,682591	1,957284	-4,499451	-1,683188	-108,551748	-126,289053	18,490294	0,294424	-3,043967	-0,699348	244,354902	23,015552	5,682591	0,294424	-3,043967	-0,699348	244,354902	23,015552	5,682591
09:55:16,34	0,474001	3,411979	-0,092983	0,246975	0,039995	-0,399993	0,294856	-3,042194	-0,697805	5,465248	-0,091124	5,677967	1,962660	-4,497924	-1,682008	-108,504997	-126,322650	18,479484	0,294856	-3,042194	-0,697805	244,277498	23,055054	5,677967	0,294856	-3,042194	-0,697805	244,277498	23,055054	5,677967
09:55:16,39	0,474001	3,411979	-0,092983	0,246975	0,039995	-0,399993	0,290845	-3,046086	-0,696625	5,268603	0,060150	5,667157	1,960947	-4,506888	-1,683114	-108,500670	-126,314205	18,507828	0,290845	-3,046086	-0,696625	244,386347	22,891483	5,667157	0,290845	-3,046086	-0,696625	244,386347	22,891483	5,667157
09:55:16,44	0,474001	3,411979	-0,092983	0,246975	0,039995	-0,399993	0,299465	-3,049085	-0,697731	5,103193	-0,387601	5,695501	1,954523	-4,504320	-1,685457	-108,454597	-126,343775	18,492568	0,300453	-3,042238	-0,700073	244,277461	23,091889	5,680241	0,300453	-3,042238	-0,700073	244,277461	23,091889	5,680241
09:55:16,49	0,474001	3,411979	-0,092983	0,246975	0,039995	-0,399993	0,300453	-3,042238	-0,700073	5,461813	-0,493684	5,680241	1,955112	-4,499216	-1,686688	-108,477178	-126,249505	18,448977	0,300453	-3,042238	-0,700073	244,277461	23,091889	5,680241	0,300453	-3,042238	-0,700073	244,277461	23,091889	5,680241
09:55:16,54	0,474001	3,411979	-0,092983	0,246975	0,039995	-0,399993	0,295738	-3,040195	-0,701305	5,497650	-0,181791	5,636650	1,963304	-4,497604	-1,687071	-108,492801	-126,260620	18,460360	0,290246	-3,046484	-0,701688	244,337076	22,896057	5,648033	0,290246	-3,046484	-0,701688	244,337076	22,896057	5,648033
09:55:16,59	0,474001	3,411979	-0,092983	0,246975	0,039995	-0,399993	0,290246	-3,046484	-0,701688	5,188091	0,111762	5,648033	1,949296	-4,500907	-1,685110	-108,473819	-126,171013	18,478312	0,300110	-3,036004	-0,699727	243,972264	23,185830	5,665985	0,300110	-3,036004	-0,699727	243,972264	23,185830	5,665985
09:55:16,64	0,474001	3,411979	-0,092983	0,246975	0,039995	-0,399993	0,300110	-3,036004	-0,699727	5,645956	-0,372825	5,665985	1,954122	-4,503380	-1,684297	-108,405375	-126,243934	18,460709	0,300110	-3,036004	-0,699727	243,972264	23,185830	5,665985	0,300110	-3,036004	-0,699727	243,972264	23,185830	5,665985
09:55:16,69	0,474001	3,411979	-0,092983	0,246975	0,039995	-0,399993	0,299839	-3,041420	-0,698914	5,393228	-0,454476	5,648382	1,954429	-4,504511	-1,684679	-108,416527	-126,199778	18,469623	0,299839	-3,041420	-0,698914	244,144730	23,082917	5,648382	0,299839	-3,041420	-0,698914	244,144730	23,082917	5,648382
09:55:16,74	0,474001	3,411979	-0,092983	0,246975	0,039995	-0,399993	0,300665	-3,042251	-0,699296	5,317370	-0,465683	5,657296	1,955424	-4,504442	-1,683127	-108,370704	-126,200532	18,436872	0,300665	-3,042251	-0,699296	244,134078	23,136538	5,657296	0,300665	-3,042251	-0,699296	244,134078	23,136538	5,657296
09:55:16,79	0,474001	3,411979	-0,092983	0,246975	0,039995	-0,399993	0,300108	-3,043079	-0,697743	5,252052	-0,476774	5,624546	1,954222	-4,504354	-1,683500	-108,381783	-126,188725	18,466468	0,300108	-3,043079	-0,697743	244,133764	23,081713	5,624546	0,300108	-3,043079	-0,697743	244,133764	23,081713	5,624546
09:55:16,84	0,474001	3,411979	-0,092983	0,246975	0,039995	-0,399993	0,300633	-3,041993	-0,698117	5,303829	-0,488569	5,654141	1,959517	-4,504469	-1,685029	-108,376941	-126,196287	18,487385	0,300633	-3,041993	-0,698117	244,100303	23,111120	5,654141	0,300633	-3,041993	-0,698117	244,100303	23,111120	5,654141
09:55:16,89	0,474001	3,411979	-0,092983	0,246975	0,039995	-0,399993	0,298085	-3,046637	-0,699646	5,066497	-0,364040	5,675058	1,949567	-4,502670	-1,685454	-108,368735	-126,125587	18,464145	0,298085	-3,046637	-0,699646	244,227484	23,035620	5,675058	0,298085	-3,046637	-0,699646	244,227484	23,035620	5,675058
09:55:16,95	0,474001	3,411979	-0,092983	0,246975	0,039995	-0,399993	0,296593	-3,035509	-0,698040	5,568113	-0,234993	5,655820	1,950626	-4,497613	-1,683423	-108,382998	-126,103839	18,468147	0,296593	-3,035509	-0,698040	243,855560	23,047556	5,655820	0,296593	-3,035509	-0,698040	243,855560	23,047556	5,655820
09:55:17,00	0,474001	3,411979	-0,092983	0,246975	0,039995	-0,399993	0,296593	-3,035509	-0,698040	5,568113	-0,234993	5,655820	1,952511	-4,495388	-1,681948	-108,364145	-126,090394	18,508287	0,293723	-3,036029	-0,696564	243,848262	22,961905	5,695961	0,293723	-3,036029	-0,696564	243,848262	22,961905	5,695961
09:55:17,05	0,474001	3,411979	-0,092983	0,246975	0,039995	-0,399993	0,293723	-3,036029	-0,696564	5,520019	-0,095376	5,695961	1,975239	-4,518503	-1,686481	-109,275447	-127,094228	18,542052	0,293723	-3,036029	-0,696564	243,848262	22,961905	5,695961	0,293723	-3,036029	-0,696564	243,848262	22,961905	5,695961
09:55:17,10	0,474001	3,411979	-0,092983	0,246975	0,039995	-0,399993	0,348886	-3,989461	-0,737857	5,587108	-0,193956	7,644911	2,750626	-5,019877	-1,723241	-135,585759	-167,699790	20,457238	0,348886	-3,989461	-0,737857	318,759810	27,193627	7,644911	0,348886	-3,989461	-0,737857	318,759810	27,193627	7,644911
09:55:17,15	0,474019	3,462014	-0,092978	0,246976	0,039998	-0,400012	0,348886	-3,989461	-0,737857	5,587108	-0,193956	7,644911	2,795871	-5,045109	-1,765864	-136,694110	-170,103436	20,552465	0,348886	-3,989461	-0,737857	318,759810	27,193627	7,644911	0,348886	-3,989461	-0,737857	318,759810	27,193627	7,644911
09:55:17,20	0,474019	3,462014	-0,092978	0,246976	0,039998	-0,400012	0,348116	-4,041260	-0,780481	5,529347	-0,395858	7,740138	2,771557	-5,027829	-1,760541	-135,805210	-168,841590	20,520730	0,348116	-4,041260	-0,780481	322,768280	26,931248	7,740138	0,348116	-4,041260	-0,780481	322,768280	26,931248	7,740138
09:55:17,25	0,474019	3,462014	-0,092978	0,246976	0,039998	-0,400012	0,345307	-4,011564	-0,775157	5,536327	-0,388695	7,708403	2,758718	-5,028285	-1,760815	-135,419091	-168,236826	20,461337	0,352123	-4,000673	-0,775432	319,438666	26,866531	7,649010	0,352123	-4,000673	-0,775432	319,438666	26,866531	7,649010
09:55:17,30	0,474019	3,462014	-0,092978	0,246976	0,039998	-0,400012	0,352123	-4,000673	-0,775432	5,385866	-0,775098	7,649010	2,747688	-5,020664	-1,761151	-135,158965	-167,925126	20,439006	0,352123	-4,000673	-0,775432	319,438666	26,866531	7,649010	0,352123	-4,000673	-0,775432	319,438666	26,866531	7,649010
09:55:17,35	0,474019	3,462014	-0,092978	0,246976	0,039998	-0,400012	0,348467	-3,978271	-0,775729	5,788452	-0,616160	7,640512	2,741145	-5,013918	-1,761112	-135,010941	-167,592232	20,452839	0,348467	-3,978271	-0,775729	318,082707	26,738477	7,640512	0,348467	-3,978271	-0,775729	318,082707	26,738477	7,640512
09:55:17,40	0,474019	3,462014	-0,092978	0,246976	0,039998	-0,400012	0,348467	-3,978271	-0,775729	5,788452	-0,616160	7,640512	2,742202	-5,018600	-1,758707	-134,868725	-167,429234	20,435243	0,348467	-3,978271	-0,775729	318,082707	26,738477	7,640512	0,348467	-3,978271	-0,775729	318,082707	26,738477	7,640512
09:55:17,45	0,474019	3,462014	-0,092978	0,246976	0,039998	-0,400012	0,350115	-3,966560	-0,770598	5,959399	-0,745578	7,635272	2,730179	-5,009490	-1,755981	-134,754086	-167,234771	20,447599	0,350115	-3,966560	-0,770598	317,334382	26,738443	7,635272	0,350115	-3,966560	-0,770598	317,334382	26,738443	7,635272
09:55:17,50	0,474019	3,462014	-0,092978	0,246976	0,039998	-0,400012	0,350115	-3,966560	-0,770598	5,959399	-0,745578	7,635272	2,734629	-5,007490	-1,757528	-134,643735	-167,110853	20,394300	0,346158	-3,969413	-0,772145	317,247499	26,599974	7,581973	0,346158	-3,969413	-0,772145	317,247499	26,599974	7,581973
09:55:17,55	0,474019	3,462014	-0,092978	0,246976	0,039998	-0,400012	0,346158	-3,969413	-0,772145	5,648545	-0,573423	7,581973	2,760289	-5,023716	-1,768240	-135,530092	-168,092667	20,501633	0,346158	-3,969413	-0,772145	317,247499	26,599974	7,581973	0,346158	-3,969413	-0,772145	317,247499	26,599974	7,581973
09:55:17,60	0,474019	3,462014	-0,092978	0,246976	0,039998	-0,400012	0,347380	-3,999749	-0,782856	5,364566	-0,360247	7,689306	3,505631	-5,523977	-1,743399	-161,282506	-207,494371	22,387756	0,347380	-3,999749	-0,782856	319,344837	26,909047	7,689306	0,347380	-3,999749	-0,782856	319,344837	26,909047	7,689306
09:55:17,65	0,473981	3,512067	-0,092991	0,246986	0,039973	-0,400017	0,407948	-4,895364	-0,758016	5,791620	-0,908409	9,575429	3,577917	-5,571779	-1,794865	-163,505947	-211,583933	22,587654	0,407948	-4,895364	-0,758016	390,077719	31,115487	9,575429	0,407948	-4,895364	-0,758016	390,077719	31,115487	9,575429
09:55:17,70	0,473981	3,512067	-0,092991	0,246986	0,039973	-0,400017	0,413202	-4,981866	-0,809482	5,946905	-1,300850	9,775327	3,558685	-5,548692	-1,792232	-162,501486	-210,103685	22,550569	0,402824	-4,953668	-0,806849	394,491982	30,730718	9,738242	0,402824	-4,953668	-0,806849	394,491982	30,730718	9,738242
09:55:17,75	0,473981	3,512067	-0,092991	0,246986	0,039973	-0,400017	0,402824	-4,953668	-0,806849	5,629063	-0,890965	9,738242	3,543266	-5,539357	-1,789077	-162,166225	-209,595814	22,492360	0,402824	-4,953668	-0,806849	394,491982	30,730718	9,738242	0,402824	-4,953668	-0,806849	394,491982	30,730718	9,738242
09:55:17,80	0,473981	3,512067	-0,092991	0,246986	0,039973	-0,400017	0,394410	-4,928048	-0,801656	5,810526	-0,550818	9,676171	3,540705	-5,528595	-1,787039	-161,841776	-209,155808	22,488498	0,394410	-4,928048	-0,801656	392,662329	30,410357	9,676171	0,394410	-4,928048	-0,801656	392,662329	30,410357	9,676171
09:55:17,85	0,473981	3,512067	-0,092991	0,246986	0,039973	-0,400017	0,394410	-4,928048	-0,801656	5,810526	-0,550818	9,676171	3,533037	-5,532908	-1,789283	-161,675902	-208,875464	22,495174	0,394410	-4,928048	-0,801656	392,662329	30,410357	9,676171	0,394410	-4,928048	-0,801656	392,662329	30,410357	9,676171
09:55:17,90	0,473981	3,512067	-0,092991	0,246986	0,039973	-0,400017	0,401979	-4,923564	-0,803900	5,717981	-0,947880	9,682847	3,520576	-5,528697	-1,785375	-161,521262	-208,648929	22,477553	0,401979	-4,923564	-0,803900	392,217778	30,607454	9,682847	0,401979	-4,923564	-0,803900	392,217778	30,607454	9,682847
09:55:17,95	0,473981	3,512067	-0,092991	0,246986	0,039973	-0,400017	0,395241	-4,915819	-0,803070	5,695397	-0,662910	9,652427	3,529699	-5,523201	-1,788453	-161,406603	-208,539833	22,464754	0,395241	-4,915819	-0,803070	391,587225	30,363494	9,652427	0,395241	-4,915819	-0,803070	391,587225	30,363494	9,652427
09:55:18,00	0,473981	3,512067	-0,092991	0,246986	0,039973	-0,400017	0,395241	-4,915819	-0,803070	5,695397	-0,662910	9,652427	3,523136	-5,522657	-1,786112	-161,263245	-208,303940	22,405373	0,395241	-4,915819	-0,803070	391,587225	30,363494	9,652427	0,395241	-4,915819	-0,803070	391,587225	30,363494	9,652427
09:55:18,05	0,473981	3,512067	-0,092991	0,246986	0,039973	-0,400017	0,398051	-4,909864	-0,800729	5,729105	-0,815256	9,593046	3,515639	-5,519318	-1,783785	-161,219881	-208,201634	22,405987	0,398908	-4,901701	-0,798402	390,826842	30,468078	9,593661	0,398908	-4,901701	-0,798402	390,826842	30,468078	9,593661
09:55:18,10	0,473981	3,512067	-0,092991	0,246986	0,039973	-0,400017	0,398908	-4,901701	-0,798402	6,043296	-0,846230	9,593661	3,517064	-5,518254	-1,788385	-161,131132	-208,080599	22,441226	0,398908	-4,901701	-0,798402	390,826842	30,468078	9,593661	0,398908	-4,901701	-0,798402	390,826842	30,468078	9,593661
09:55:18,15	0,473981	3,512067	-0,092991	0,246986	0,039973	-0,400017	0,391358	-4,899166	-0,799533	5,960147	-0,506860	9,589622	3,517218	-5,511511	-1,784916	-161,066287	-208,042060	22,401949	0,391358	-4,899166	-0,799533	390,544660	30,214773	9,589622	0,391358	-4,899166	-0,799533	390,544660	30,214773	9,589622
09:55:18,20	0,473981	3,512067	-0,092991	0,246986	0,039973	-0,400017	0,393900	-4,896792	-0,801065	5,931939	-0,604058	9,594128	3,513891	-5,512526	-1,786448	-161,020757	-207,893236	22,406455	0,393900	-4,896792	-0,801065	390,330102	30,317116	9,594128	0,393900	-4,896792	-0,801065	390,330102	30,317116	9,594128
09:55:18,25	0,473981	3,512067	-0,092991	0,246986	0,039973	-0,400017	0,393900	-4,896792	-0,801065	5,931939	-0,604058	9,594128	3,514034	-5,513087	-1,785647	-160,966726	-207,867269	22,401340	0,393900	-4,896792	-0,801065	390,330102	30,317116	9,594128	0,393900	-4,896792	-0,801065	390,330102	30,317116	9,594128
09:55:18,30	0,473981	3,512067	-0,092991	0,246986	0,039973	-0,400017	0,394315	-4,897196	-0,800264	5,861410	-0,659414	9,589013	3,518400	-5,509421	-1,785975	-160,865708	-207,791917	22,433285	0,388957	-4,899145	-0,800592	390,227181	30,102508	9,620958	0,388957	-4,899145	-0,800592	390,227181	30,102508	9,620958
09:55:18,35	0,473981	3,512067	-0,092991	0,246986	0,039973	-0,400017	0,388957	-4,899145	-0,800592	5,644326	-0,430633	9,620958	3,513949	-5,517303	-1,785914	-160,811652	-207,653587	22,444875	0,388957	-4,899145	-0,800592	390,227181	30,102508	9,620958	0,388957	-4,899145	-0,800592	390,227181	30,102508	9,620958
09:55:18,40	0,473981	3,512067	-0,092991	0,246986	0,039973	-0,400017	0,398009	-4,899231	-0,800531	5,493017	-0,878962	9,632548	3,507661	-5,514875	-1,785550	-160,743839	-207,592331	22,396740	0,398009	-4,899231	-0,800531	390,082641	30,364724	9,632548	0,398009	-4,899231	-0,800531	390,082641	30,364724	9,632548
09:55:18,45	0,473981	3,512067	-0,092991	0,246986	0,039973	-0,400017	0,400752	-4,885457	-0,803282	6,079013	-1,055219	9,586248	3,500649	-5,512793	-1,788665	-160,717448	-207,557597	22,398575	0,400752	-4,885457	-0,803282	389,587409	30,403842	9,586248	0,400752	-4,885457	-0,803282	389,587409	30,403842	9,586248
09:55:18,50	0,473981	3,512067	-0,092991	0,246986	0,039973	-0,400017	0,400752	-4,885457	-0,803282	6,079013	-1,055219	9,586248	3,504290	-5,513686	-1,787496	-160,693489	-207,505307	22,375563	0,399705	-4,889057	-0,802113	389,625541	30,381490	9,563236	0,399705	-4,889057	-0,802113	389,625541	30,381490	9,563236
09:55:18,55	0,473981	3,512067	-0,092991	0,246986	0,039973	-0,400017	0,399705	-4,889057	-0,802113	5,834557	-0,995374	9,563236	3,505021	-5,511724	-1,788249	-160,633842	-207,465934	22,381932	0,399705	-4,889057	-0,802113	389,625541	30,381490	9,563236	0,399705	-4,889057	-0,802113	389,625541	30,381490	9,563236
09:55:18,60	0,473981	3,512067	-0,092991	0,246986	0,039973	-0,400017	0,397641	-4,888709	-0,802866	5,788748	-0,919998	9,569605	3,499227	-5,509238	-1,784767	-160,628462	-207,351999	22,382775	0,397641	-4,888709	-0,802866	389,552389	30,294816	9,569605	0,397641	-4,888709	-0,802866	389,552389	30,294816	9,569605
09:55:18,66	0,473981	3,512067	-0,092991	0,246986	0,039973	-0,400017	0,390341	-4,885404	-0,802854	5,810563	-0,534024	9,589002	3,504125	-5,503305	-1,787103	-160,545252	-207,295779	22,352953	0,390341	-4,885404	-0,802854	389,314776	30,107745	9,589002	0,390341	-4,885404	-0,802854	389,314776	30,107745	9,589002
09:55:18,71	0,473981	3,512067	-0,092991	0,246986	0,039973	-0,400017	0,390341	-4,885404	-0,802854	5,810563	-0,534024	9,589002	3,500598	-5,512021	-1,786286	-160,567977	-207,282612	22,375434	0,400109	-4,885027	-0,800903	389,263138	30,394846	9,563107	0,400109	-4,885027	-0,800903	389,263138	30,394846	9,563107
09:55:18,76	0,473981	3,512067	-0,092991	0,246986	0,039973	-0,400017	0,400109	-4,885027	-0,800903	5,788485	-1,013728	9,563107	3,504226	-5,504817	-1,784371	-160,535493	-207,214544	22,353585	0,392057	-4,884568	-0,798988	389,175768	30,187357	9,541258	0,392057	-4,884568	-0,798988	389,175768	30,187357	9,541258
09:55:18,81	0,473981	3,512067	-0,092991	0,246986	0,039973	-0,400017	0,392057	-4,884568	-0,798988	5,737196	-0,589097	9,541258	3,502659	-5,508602	-1,786620	-160,468402	-207,138306	22,404325	0,392057	-4,884568	-0,798988	389,175768	30,187357	9,541258	0,392057	-4,884568	-0,798988	389,175768	30,187357	9,541258
09:55:18,86	0,473981	3,512067	-0,092991	0,246986	0,039973	-0,400017	0,396118	-4,885103	-0,801237	5,609818	-0,820258	9,591999	3,501004	-5,507465	-1,787394	-160,423648	-207,107805	22,390661	0,395960	-4,883101	-0,802011	388,988539	30,247313	9,578334	0,395960	-4,883101	-0,802011	388,988539	30,247313	9,578334
09:55:18,91	0,473981	3,512067	-0,092991	0,246986	0,039973	-0,400017	0,395960	-4,883101	-0,802011	5,665102	-0,835580	9,578334	3,493932	-5,505546	-1,786639	-160,431768	-207,079433	22,390256	0,395960	-4,883101	-0,802011	388,988539	30,247313	9,578334	0,395960	-4,883101	-0,802011	388,988539	30,247313	9,578334
09:55:18,96	0,473981	3,512067	-0,092991	0,246986	0,039973	-0,400017	0,397835	-4,876017	-0,801256	6,012987	-0,911852	9,577929	3,500032	-5,505855	-1,787369	-160,342881	-207,054006	22,386764	0,397835	-4,876017	-0,801256	388,780287	30,318215	9,577929	0,397835	-4,876017	-0,801256	388,780287	30,318215	9,577929
09:55:19,01	0,473981	3,512067	-0,092991	0,246986	0,039973	-0,400017	0,395053	-4,881454	-0,801985	5,663773	-0,831459	9,574437	3,500646	-5,507868	-1,786582	-160,352317	-207,011095	22,392410	0,395053	-4,881454	-0,801985	388,857918	30,180230	9,574437	0,395053	-4,881454	-0,801985	388,857918	30,180230	9,574437
09:55:19,06	0,473981	3,512067	-0,092991	0,246986	0,039973	-0,400017	0,396489	-4,882992	-0,801199	5,551347	-0,876469	9,580083	3,501267	-5,509782	-1,783864	-160,343738	-207,029811	22,370511	0,396489	-4,882992	-0,801199	388,866235	30,247894	9,580083	0,396489	-4,882992	-0,801199	388,866235	30,247894	9,580083
09:55:19,11	0,473981	3,512067	-0,092991	0,246986	0,039973	-0,400017	0,397836	-4,884487	-0,798481	5,485516	-0,963329	9,558184	3,491256	-5,503068	-1,785069	-160,353088	-206,936640	22,383281	0,397836	-4,884487	-0,798481	388,917775	30,266815	9,558184	0,397836	-4,884487	-0,798481	388,917775	30,266815	9,558184
09:55:19,16	0,473981	3,512067	-0,092991	0,246986	0,039973	-0,400017	0,397027	-4,872461	-0,799686	6,034888	-0,866566	9,570954	3,500338	-5,500828	-1,783460	-160,252746	-206,885573	22,389654	0,397027	-4,872461	-0,799686	388,523056	30,300053	9,570954	0,397027	-4,872461	-0,799686	388,523056	30,300053	9,570954
09:55:19,21	0,473981	3,512067	-0,092991	0,246986	0,039973	-0,400017	0,390546	-4,879206	-0,798077	5,589749	-0,590921	9,577327	3,491497	-5,505830	-1,783873	-160,257857	-206,926822	22,347605	0,390546	-4,879206	-0,798077	388,607405	30,066943	9,577327	0,390546	-4,879206	-0,798077	388,607405	30,066943	9,577327
09:55:19,26	0,473981	3,512067	-0,092991	0,246986	0,039973	-0,400017	0,399298	-4,874050	-0,798490	5,896104	-1,062243	9,535278	3,500964	-5,499834	-1,784666	-160,236758	-206,888404	22,332246	0,399298	-4,874050	-0,798490	388,509066	30,282684	9,535278	0,399298	-4,874050	-0,798490	388,509066	30,282684	9,535278
09:55:19,31	0,473981	3,512067	-0,092991	0,246986	0,039973	-0,400017	0,389373	-4,879251	-0,799283	5,581861	-0,545181	9,519919	3,498763	-5,505955	-1,784610	-160,208515	-206,799626	22,357703	0,395774	-4,880405	-0,799227	388,542640	30,210152	9,545376	0,395774	-4,880405	-0,799227	388,542640	30,210152	9,545376
09:55:19,36	0,473981	3,512067	-0,092991	0,246986	0,039973	-0,400017	0,395774	-4,880405	-0,799227	5,430832	-0,858105	9,545376	3,489817	-5,501581	-1,787338	-160,245404	-206,773186	22,412989	0,395774	-4,880405	-0,799227	388,542640	30,210152	9,545376	0,395774	-4,880405	-0,799227	388,542640	30,210152	9,545376
09:55:19,41	0,473981	3,512067	-0,092991	0,246986	0,039973	-0,400017	0,396459	-4,870471	-0,801955	5,942981	-0,848534	9,600662	3,495719	-5,499470	-1,785815	-160,241420	-206,777052	22,369624	0,396459	-4,870471	-0,801955	388,274919	30,273458	9,600662	0,396459	-4,870471	-0,801955	388,274919	30,273458	9,600662
09:55:19,46	0,473981	3,512067	-0,092991	0,246986	0,039973	-0,400017	0,391679	-4,874527	-0,800432	5,733422	-0,605398	9,557297	3,494820	-5,505083	-1,786890	-160,142806	-206,713098	22,399396	0,391679	-4,874527	-0,800432	388,383760	30,141426	9,557297	0,391679	-4,874527	-0,800432	388,383760	30,141426	9,557297
09:55:19,51	0,473981	3,512067	-0,092991	0,246986	0,039973	-0,400017	0,396990	-4,876554	-0,801507	5,523289	-0,934996	9,587069	3,491269	-5,501561	-1,783836	-160,143140	-206,739600	22,352995	0,395715	-4,871718	-0,798453	388,227767	30,181987	9,540668	0,395715	-4,871718	-0,798453	388,227767	30,181987	9,540668
09:55:19,56	0,473981	3,512067	-0,092991	0,246986	0,039973	-0,400017	0,395715	-4,871718	-0,798453	5,797880	-0,881646	9,540668	3,485449	-5,500211	-1,783843	-160,119959	-206,703548	22,348265	0,397457	-4,866003	-0,798460	388,033488	30,226087	9,535938	0,397457	-4,866003	-0,798460	388,033488	30,226087	9,535938
09:55:19,61	0,473981	3,512067	-0,092991	0,246986	0,039973	-0,400017	0,397457	-4,866003	-0,798460	6,052282	-0,974251	9,535938	3,491950	-5,498983	-1,785376	-160,126565	-206,628886	22,377188	0,397457	-4,866003	-0,798460	388,033488	30,226087	9,535938	0,397457	-4,866003	-0,798460	388,033488	30,226087	9,535938
09:55:19,66	0,473981	3,512067	-0,092991	0,246986	0,039973	-0,400017	0,393142	-4,871019	-0,799993	5,730087	-0,706845	9,564861	3,492746	-5,496723	-1,784190	-160,031159	-206,621968	22,356800	0,390787	-4,870578	-0,798807	388,039687	30,013230	9,544473	0,390787	-4,870578	-0,798807	388,039687	30,013230	9,544473
09:55:19,71	0,473981	3,512067	-0,092991	0,246986	0,039973	-0,400017	0,390787	-4,870578	-0,798807	5,699311	-0,663546	9,544473	3,492811	-5,505838	-1,784137	-160,033295	-206,592233	22,375782	0,398649	-4,875192	-0,798754	388,137271	30,238294	9,563455	0,398649	-4,875192	-0,798754	388,137271	30,238294	9,563455
09:55:19,76	0,473981	3,512067	-0,092991	0,246986	0,039973	-0,400017	0,398649	-4,875192	-0,798754	5,434705	-1,055658	9,563455	3,490462	-5,504407	-1,783795	-160,014792	-206,646707	22,315303	0,398583	-4,872442	-0,798412	388,102322	30,193293	9,502976	0,398583	-4,872442	-0,798412	388,102322	30,193293	9,502976
09:55:19,81	0,473981	3,512067	-0,092991	0,246986	0,039973	-0,400017	0,398583	-4,872442	-0,798412	5,615627	-1,095507	9,502976	3,488748	-5,504953	-1,785722	-160,006402	-206,586888	22,332464	0,399914	-4,871231	-0,800339	388,014240	30,251191	9,520137	0,399914	-4,871231	-0,800339	388,014240	30,251191	9,520137
09:55:19,86	0,473981	3,512067	-0,092991	0,246986	0,039973	-0,400017	0,399914	-4,871231	-0,800339	5,622579	-1,142042	9,520137	3,489793	-5,499305	-1,780306	-160,077195	-206,537116	22,371270	0,399914	-4,871231	-0,800339	388,014240	30,251191	9,520137	0,399914	-4,871231	-0,800339	388,014240	30,251191	9,520137
09:55:19,91	0,473981	3,512067	-0,092991	0,246986	0,039973	-0,400017	0,394500	-4,869312	-0,794923	5,714702	-0,774321	9,558943	3,491102	-5,496117	-1,783419	-160,023453	-206,481100	22,350880	0,394500	-4,869312	-0,794923	387,955658	30,193915	9,558943	0,394500	-4,869312	-0,794923	387,955658	30,193915	9,558943
09:55:19,97	0,473981	3,512067	-0,092991	0,246986	0,039973	-0,400017	0,391084	-4,868852	-0,798036	5,663217	-0,615239	9,538553	3,493467	-5,494538	-1,782622	-159,993287	-206,543618	22,363260	0,391084	-4,868852	-0,798036	387,868098	30,084866	9,538553	0,391084	-4,868852	-0,798036	387,868098	30,084866	9,538553
09:55:20,02	0,473981	3,512067	-0,092991	0,246986	0,039973	-0,400017	0,388868	-4,870292	-0,799988	5,611650	-0,532971	9,519596	3,495391	-5,495644	-1,784536	-159,942187	-206,480208	22,361254	0,388868	-4,870292	-0,799988	387,929563	29,993167	9,519596	0,388868	-4,870292	-0,799988	387,929563	29,993167	9,519596
09:55:20,07	0,473981	3,512067	-0,092991	0,246986	0,039973	-0,400017	0,388531	-4,872329	-0,799153	5,440992	-0,552383	9,548927	3,552304	-5,544646	-1,784731	-162,105662	-209,560444	22,500693	0,388531	-4,872329	-0,799153	387,918840	29,947262	9,548927	0,388531	-4,872329	-0,799153	387,918840	29,947262	9,548927
09:55:20,12	0,473981	3,512067	-0,092991	0,246986	0,039973	-0,400017	0,402511	-4,946119	-0,799348	5,353240	-0,945858	9,688367	4,373996	-6,106812	-1,746528	-191,442622	-252,814786	24,698274	0,402511	-4,946119	-0,799348	393,623560	30,651248	9,688367	0,402511	-4,946119	-0,799348	393,623560	30,651248	9,688367
09:55:20,17	0,473970	3,561996	-0,093002	0,246978	0,039995	-0,399979	0,478515	-5,938807	-0,761145	5,861273	-1,118686	11,885947	4,404413	-6,122304	-1,774371	-192,397828	-254,226248	24,803907	0,478515	-5,938807	-0,761145	472,057619	36,444719	11,885947	0,478515	-5,938807	-0,761145	472,057619	36,444719	11,885947
09:55:20,22	0,473970	3,561996	-0,093002	0,246978	0,039995	-0,399979	0,476723	-5,972895	-0,788987	5,788656	-0,904019	11,991580	4,379714	-6,108718	-1,770312	-191,649398	-253,119947	24,705802	0,477306	-5,944712	-0,784929	472,581778	36,439177	11,893475	0,477306	-5,944712	-0,784929	472,581778	36,439177	11,893475
09:55:20,27	0,473970	3,561996	-0,093002	0,246978	0,039995	-0,399979	0,477306	-5,944712	-0,784929	5,921856	-1,029332	11,893475	4,365026	-6,098274	-1,774086	-191,276612	-252,459193	24,719598	0,477306	-5,944712	-0,784929	472,581778	36,439177	11,893475	0,477306	-5,944712	-0,784929	472,581778	36,439177	11,893475
09:55:20,32	0,473970	3,561996	-0,093002	0,246978	0,039995	-0,399979	0,475605	-5,926770	-0,788703	6,096256	-0,933364	11,907271	4,363368	-6,090709	-1,774026	-191,051308	-252,118362	24,709619	0,475605	-5,926770	-0,788703	471,347674	36,401645	11,907271	0,475605	-5,926770	-0,788703	471,347674	36,401645	11,907271
09:55:20,37	0,473970	3,561996	-0,093002	0,246978	0,039995	-0,399979	0,469883	-5,921552	-0,788643	5,959750	-0,660523	11,897292	4,357574	-6,091975	-1,775115	-190,837501	-251,826694	24,687167	0,473876	-5,917167	-0,789732	470,325881	36,291797	11,874840	0,473876	-5,917167	-0,789732	470,325881	36,291797	11,874840
09:55:20,42	0,473970	3,561996	-0,093002	0,246978	0,039995	-0,399979	0,473876	-5,917167	-0,789732	5,828290	-0,907493	11,874840	4,350240	-6,086609	-1,774352	-190,745762	-251,630563	24,657655	0,472896	-5,908133	-0,788969	469,870753	36,284443	11,845328	0,472896	-5,908133	-0,788969	469,870753	36,284443	11,845328
09:55:20,47	0,473970	3,561996	-0,093002	0,246978	0,039995	-0,399979	0,472896	-5,908133	-0,788969	6,082340	-0,837913	11,845328	4,348874	-6,081177	-1,774302	-190,602965	-251,457579	24,671958	0,468875	-5,904234	-0,788919	469,546229	36,140702	11,859631	0,468875	-5,904234	-0,788919	469,546229	36,140702	11,859631
09:55:20,52	0,473970	3,561996	-0,093002	0,246978	0,039995	-0,399979	0,468875	-5,904234	-0,788919	6,063870	-0,665975	11,859631	4,346799	-6,092376	-1,778885	-190,530151	-251,349235	24,675449	0,479611	-5,908036	-0,793502	469,516752	36,416329	11,863122	0,479611	-5,908036	-0,793502	469,516752	36,416329	11,863122
09:55:20,57	0,473970	3,561996	-0,093002	0,246978	0,039995	-0,399979	0,479611	-5,908036	-0,793502	5,735920	-1,233152	11,863122	4,396997	-6,113932	-1,763044	-192,139780	-253,862019	24,781765	0,479611	-5,908036	-0,793502	469,516752	36,416329	11,863122	0,479611	-5,908036	-0,793502	469,516752	36,416329	11,863122
09:55:20,62	0,473970	3,561996	-0,093002	0,246978	0,039995	-0,399979	0,473180	-5,962287	-0,777661	5,895844	-0,761153	11,969438	5,236676	-6,692701	-1,702709	-221,915436	-298,009233	27,078095	0,473180	-5,962287	-0,777661	473,935336	36,383494	11,969438	0,473180	-5,962287	-0,777661	473,935336	36,383494	11,969438
09:55:20,67	0,473939	3,612005	-0,092972	0,246988	0,039983	-0,399969	0,554569	-6,978855	-0,717326	6,154709	-1,280524	14,265768	5,278736	-6,724359	-1,742352	-223,484989	-300,239387	27,252980	0,554569	-6,978855	-0,717326	553,994818	42,253158	14,265768	0,554569	-6,978855	-0,717326	553,994818	42,253158	14,265768
09:55:20,72	0,473939	3,612005	-0,092972	0,246988	0,039983	-0,399969	0,560956	-7,031109	-0,756969	6,153650	-1,368438	14,440653	5,251784	-6,704162	-1,742596	-222,747772	-298,886224	27,170951	0,560956	-7,031109	-0,756969	558,095691	42,666601	14,440653	0,560956	-7,031109	-0,756969	558,095691	42,666601	14,440653
09:55:20,77	0,473939	3,612005	-0,092972	0,246988	0,039983	-0,399969	0,556941	-6,997669	-0,757213	6,352039	-1,121509	14,358624	5,246209	-6,691046	-1,743996	-222,255406	-298,197159	27,165572	0,548369	-6,986282	-0,758613	554,524382	42,289314	14,353245	0,548369	-6,986282	-0,758613	554,524382	42,289314	14,353245
09:55:20,82	0,473939	3,612005	-0,092972	0,246988	0,039983	-0,399969	0,548369	-6,986282	-0,758613	6,101207	-0,757659	14,353245	5,234529	-6,697857	-1,749743	-222,067327	-297,839951	27,146478	0,548369	-6,986282	-0,758613	554,524382	42,289314	14,353245	0,548369	-6,986282	-0,758613	554,524382	42,289314	14,353245
09:55:20,87	0,473939	3,612005	-0,092972	0,246988	0,039983	-0,399969	0,560108	-6,979573	-0,764360	6,046686	-1,352362	14,334151	5,229395	-6,689874	-1,755107	-221,817940	-297,450988	27,155090	0,555761	-6,971136	-0,769724	553,258056	42,479434	14,342764	0,555761	-6,971136	-0,769724	553,258056	42,479434	14,342764
09:55:20,92	0,473939	3,612005	-0,092972	0,246988	0,039983	-0,399969	0,555761	-6,971136	-0,769724	6,023906	-1,147818	14,342764	5,226976	-6,688378	-1,752759	-221,682130	-297,155780	27,108229	0,555761	-6,971136	-0,769724	553,258056	42,479434	14,342764	0,555761	-6,971136	-0,769724	553,258056	42,479434	14,342764
09:55:20,97	0,473939	3,612005	-0,092972	0,246988	0,039983	-0,399969	0,555675	-6,968293	-0,767376	5,848184	-1,113347	14,295903	5,220926	-6,685107	-1,754644	-221,526410	-296,987544	27,122295	0,555675	-6,968293	-0,767376	552,859152	42,507139	14,295903	0,555675	-6,968293	-0,767376	552,859152	42,507139	14,295903
09:55:21,02	0,473939	3,612005	-0,092972	0,246988	0,039983	-0,399969	0,555867	-6,961418	-0,769261	5,982130	-1,174085	14,309968	5,214699	-6,679154	-1,758560	-221,472242	-296,748184	27,097680	0,555867	-6,961418	-0,769261	552,453406	42,461494	14,309968	0,555867	-6,961418	-0,769261	552,453406	42,461494	14,309968
09:55:21,07	0,473939	3,612005	-0,092972	0,246988	0,039983	-0,399969	0,553825	-6,953048	-0,773177	6,182970	-0,995135	14,285353	5,213849	-6,677413	-1,760092	-221,368858	-296,590687	27,078479	0,553825	-6,953048	-0,773177	551,997238	42,480152	14,285353	0,553825	-6,953048	-0,773177	551,997238	42,480152	14,285353
09:55:21,12	0,473939	3,612005	-0,092972	0,246988	0,039983	-0,399969	0,552743	-6,951442	-0,774708	6,078396	-0,949615	14,266153	5,215320	-6,674052	-1,763555	-221,275442	-296,421151	27,085810	0,549097	-6,951035	-0,778172	551,562279	42,347928	14,273483	0,549097	-6,951035	-0,778172	551,562279	42,347928	14,273483
09:55:21,17	0,473939	3,612005	-0,092972	0,246988	0,039983	-0,399969	0,549097	-6,951035	-0,778172	5,906020	-0,756167	14,273483	5,209815	-6,674349	-1,765442	-221,153050	-296,245620	27,095173	0,552106	-6,946415	-0,780059	551,226647	42,409447	14,282846	0,552106	-6,946415	-0,780059	551,226647	42,409447	14,282846
09:55:21,22	0,473939	3,612005	-0,092972	0,246988	0,039983	-0,399969	0,552106	-6,946415	-0,780059	5,933032	-0,930881	14,282846	5,205765	-6,678607	-1,765468	-221,149700	-296,207518	27,041747	0,557819	-6,945038	-0,780085	551,155459	42,576991	14,229420	0,557819	-6,945038	-0,780085	551,155459	42,576991	14,229420
09:55:21,27	0,473939	3,612005	-0,092972	0,246988	0,039983	-0,399969	0,557819	-6,945038	-0,780085	5,970014	-1,211807	14,229420	5,205368	-6,671821	-1,763127	-221,102688	-296,039776	27,065531	0,552141	-6,941301	-0,777744	550,887654	42,469671	14,253204	0,552141	-6,941301	-0,777744	550,887654	42,469671	14,253204
09:55:21,32	0,473939	3,612005	-0,092972	0,246988	0,039983	-0,399969	0,552141	-6,941301	-0,777744	5,995564	-0,873374	14,253204	5,199784	-6,671711	-1,763491	-220,983218	-295,977799	27,036491	0,552141	-6,941301	-0,777744	550,887654	42,469671	14,253204	0,552141	-6,941301	-0,777744	550,887654	42,469671	14,253204
09:55:21,37	0,473939	3,612005	-0,092972	0,246988	0,039983	-0,399969	0,554837	-6,936410	-0,778108	6,136450	-1,086047	14,224164	5,207580	-6,668772	-1,766166	-220,942744	-295,859901	27,077178	0,548394	-6,941692	-0,780782	550,662272	42,321802	14,264851	0,548394	-6,941692	-0,780782	550,662272	42,321802	14,264851
09:55:21,42	0,473939	3,612005	-0,092972	0,246988	0,039983	-0,399969	0,548394	-6,941692	-0,780782	5,739474	-0,727117	14,264851	5,200836	-6,668772	-1,768082	-220,835619	-295,727787	27,060929	0,548394	-6,941692	-0,780782	550,662272	42,321802	14,264851	0,548394	-6,941692	-0,780782	550,662272	42,321802	14,264851
09:55:21,47	0,473939	3,612005	-0,092972	0,246988	0,039983	-0,399969	0,551766	-6,935851	-0,782699	5,875198	-0,929191	14,248602	5,195555	-6,666503	-1,766172	-220,836423	-295,697634	27,040784	0,551766	-6,935851	-0,782699	550,339524	42,384451	14,248602	0,551766	-6,935851	-0,782699	550,339524	42,384451	14,248602
09:55:21,52	0,473939	3,612005	-0,092972	0,246988	0,039983	-0,399969	0,546966	-6,932583	-0,783499	5,923477	-0,665318	14,223908	5,200405	-6,662981	-1,768882	-220,787149	-295,615287	27,036235	0,546966	-6,932583	-0,783499	550,131257	42,271526	14,223908	0,546966	-6,932583	-0,783499	550,131257	42,271526	14,223908
09:55:21,57	0,473939	3,612005	-0,092972	0,246988	0,039983	-0,399969	0,546966	-6,932583	-0,783499	5,923477	-0,665318	14,223908	5,194557	-6,667297	-1,770835	-220,801407	-295,546540	27,018740	0,546966	-6,932583	-0,783499	550,131257	42,271526	14,223908	0,546966	-6,932583	-0,783499	550,131257	42,271526	14,223908
09:55:21,62	0,473939	3,612005	-0,092972	0,246988	0,039983	-0,399969	0,551229	-6,931067	-0,783119	5,933434	-0,851104	14,200871	5,194937	-6,669382	-1,770765	-220,664098	-295,449191	27,015316	0,551229	-6,931067	-0,783119	550,022166	42,420356	14,200871	0,551229	-6,931067	-0,783119	550,022166	42,420356	14,200871
09:55:21,67	0,473939	3,612005	-0,092972	0,246988	0,039983	-0,399969	0,555243	-6,931047	-0,785382	5,797967	-1,119252	14,202989	5,190868	-6,669186	-1,768450	-220,651635	-295,430687	26,994317	0,557109	-6,927426	-0,783067	549,766959	42,515247	14,181990	0,557109	-6,927426	-0,783067	549,766959	42,515247	14,181990
09:55:21,72	0,473939	3,612005	-0,092972	0,246988	0,039983	-0,399969	0,557109	-6,927426	-0,783067	5,964038	-1,217792	14,181990	5,196744	-6,662333	-1,769228	-220,660878	-295,356914	27,028352	0,557109	-6,927426	-0,783067	549,766959	42,515247	14,181990	0,557109	-6,927426	-0,783067	549,766959	42,515247	14,181990
09:55:21,77	0,473939	3,612005	-0,092972	0,246988	0,039983	-0,399969	0,548236	-6,929088	-0,783845	5,818351	-0,711494	14,216025	5,195874	-6,668545	-1,769172	-220,564893	-295,273515	27,009550	0,548236	-6,929088	-0,783845	549,751732	42,324997	14,216025	0,548236	-6,929088	-0,783845	549,751732	42,324997	14,216025
09:55:21,82	0,473939	3,612005	-0,092972	0,246988	0,039983	-0,399969	0,554050	-6,931440	-0,783789	5,575786	-1,055279	14,197223	5,192999	-6,668940	-1,772274	-220,527021	-295,276614	27,000703	0,555830	-6,929148	-0,786890	549,616874	42,450484	14,188376	0,555830	-6,929148	-0,786890	549,616874	42,450484	14,188376
09:55:21,87	0,473939	3,612005	-0,092972	0,246988	0,039983	-0,399969	0,555830	-6,929148	-0,786890	5,678718	-1,182194	14,188376	5,191967	-6,667861	-1,770725	-220,488347	-295,200054	26,977572	0,555830	-6,929148	-0,786890	549,616874	42,450484	14,188376	0,555830	-6,929148	-0,786890	549,616874	42,450484	14,188376
09:55:21,92	0,473939	3,612005	-0,092972	0,246988	0,039983	-0,399969	0,555411	-6,927716	-0,785342	5,667587	-1,155626	14,165245	5,183234	-6,662638	-1,773447	-220,442109	-295,134843	26,994643	0,555411	-6,927716	-0,785342	549,493264	42,444172	14,165245	0,555411	-6,927716	-0,785342	549,493264	42,444172	14,165245
09:55:21,97	0,473939	3,612005	-0,092972	0,246988	0,039983	-0,399969	0,555255	-6,917540	-0,788064	6,117106	-1,154911	14,182316	5,190342	-6,659138	-1,773833	-220,438233	-295,062957	27,003733	0,555255	-6,917540	-0,788064	549,144026	42,432580	14,182316	0,555255	-6,917540	-0,788064	549,144026	42,432580	14,182316
09:55:22,02	0,473939	3,612005	-0,092972	0,246988	0,039983	-0,399969	0,548670	-6,921946	-0,788450	5,823826	-0,779903	14,191406	5,189319	-6,657142	-1,769130	-220,378116	-295,028453	27,030549	0,548670	-6,921946	-0,788450	549,196579	42,290662	14,191406	0,548670	-6,921946	-0,788450	549,196579	42,290662	14,191406
09:55:22,07	0,473939	3,612005	-0,092972	0,246988	0,039983	-0,399969	0,547453	-6,920063	-0,783747	5,861822	-0,751425	14,218223	5,189442	-6,654683	-1,771108	-220,338849	-294,967132	26,975558	0,545261	-6,918939	-0,785725	548,984217	42,162191	14,163231	0,545261	-6,918939	-0,785725	548,984217	42,162191	14,163231
09:55:22,12	0,473939	3,612005	-0,092972	0,246988	0,039983	-0,399969	0,545261	-6,918939	-0,785725	5,847505	-0,640837	14,163231	5,189564	-6,665103	-1,772188	-220,313048	-294,937333	27,014141	0,554225	-6,924255	-0,786805	549,086385	42,392278	14,201814	0,554225	-6,924255	-0,786805	549,086385	42,392278	14,201814
09:55:22,17	0,473939	3,612005	-0,092972	0,246988	0,039983	-0,399969	0,554225	-6,924255	-0,786805	5,532364	-1,114382	14,201814	5,184313	-6,662255	-1,770267	-220,294160	-294,916943	26,998411	0,554225	-6,924255	-0,786805	549,086385	42,392278	14,201814	0,554225	-6,924255	-0,786805	549,086385	42,392278	14,201814
09:55:22,22	0,473939	3,612005	-0,092972	0,246988	0,039983	-0,399969	0,554384	-6,918284	-0,784884	5,815745	-1,128793	14,186084	5,184439	-6,660697	-1,771394	-220,236353	-294,887856	27,023913	0,554384	-6,918284	-0,784884	548,901057	42,390319	14,186084	0,554384	-6,918284	-0,784884	548,901057	42,390319	14,186084
09:55:22,27	0,473939	3,612005	-0,092972	0,246988	0,039983	-0,399969	0,552971	-6,917614	-0,786011	5,796515	-1,090878	14,211586	5,184521	-6,665161	-1,770984	-220,222862	-294,855175	27,019078	0,556797	-6,919917	-0,785601	548,855174	42,423403	14,206751	0,556797	-6,919917	-0,785601	548,855174	42,423403	14,206751
09:55:22,32	0,473939	3,612005	-0,092972	0,246988	0,039983	-0,399969	0,556797	-6,919917	-0,785601	5,641718	-1,285135	14,206751	5,184574	-6,661076	-1,774126	-220,187269	-294,852330	26,977724	0,556797	-6,919917	-0,785601	548,855174	42,423403	14,206751	0,556797	-6,919917	-0,785601	548,855174	42,423403	14,206751
09:55:22,37	0,473939	3,612005	-0,092972	0,246988	0,039983	-0,399969	0,553232	-6,917920	-0,788743	5,725286	-1,129183	14,165397	5,181586	-6,658299	-1,772586	-220,225967	-294,777557	27,003701	0,553232	-6,917920	-0,788743	548,782001	42,299542	14,165397	0,553232	-6,917920	-0,788743	548,782001	42,299542	14,165397
09:55:22,42	0,473939	3,612005	-0,092972	0,246988	0,039983	-0,399969	0,552321	-6,913944	-0,787203	5,886652	-1,010910	14,191374	5,181704	-6,657202	-1,771041	-220,198563	-294,706277	26,980720	0,551312	-6,913498	-0,785658	548,543974	42,331465	14,168393	0,551312	-6,913498	-0,785658	548,543974	42,331465	14,168393
09:55:22,47	0,473939	3,612005	-0,092972	0,246988	0,039983	-0,399969	0,551312	-6,913498	-0,785658	5,834401	-0,946528	14,168393	5,184773	-6,651901	-1,771442	-220,140606	-294,674460	26,953634	0,551312	-6,913498	-0,785658	548,543974	42,331465	14,168393	0,551312	-6,913498	-0,785658	548,543974	42,331465	14,168393
09:55:22,52	0,473939	3,612005	-0,092972	0,246988	0,039983	-0,399969	0,545187	-6,913505	-0,786059	5,777496	-0,662293	14,141307	5,184898	-6,649745	-1,769475	-220,091249	-294,638852	26,967947	0,545187	-6,913505	-0,786059	548,487632	42,134860	14,141307	0,545187	-6,913505	-0,786059	548,487632	42,134860	14,141307
09:55:22,57	0,473939	3,612005	-0,092972	0,246988	0,039983	-0,399969	0,543257	-6,912535	-0,784092	5,772429	-0,586895	14,155620	5,178602	-6,659000	-1,772914	-220,048881	-294,560716	26,979336	0,543257	-6,912535	-0,784092	548,406405	42,058785	14,155620	0,543257	-6,912535	-0,784092	548,406405	42,058785	14,155620
09:55:22,62	0,473939	3,612005	-0,092972	0,246988	0,039983	-0,399969	0,554420	-6,911711	-0,787531	5,726428	-1,165013	14,167009	5,176113	-6,655346	-1,771376	-220,088609	-294,595656	27,006872	0,552500	-6,907728	-0,785992	548,240289	42,323037	14,194545	0,552500	-6,907728	-0,785992	548,240289	42,323037	14,194545
09:55:22,67	0,473939	3,612005	-0,092972	0,246988	0,039983	-0,399969	0,552500	-6,907728	-0,785992	5,983670	-1,048219	14,194545	5,184415	-6,654777	-1,771794	-220,080722	-294,558184	26,951623	0,552500	-6,907728	-0,785992	548,240289	42,323037	14,194545	0,552500	-6,907728	-0,785992	548,240289	42,323037	14,194545
09:55:22,72	0,473939	3,612005	-0,092972	0,246988	0,039983	-0,399969	0,547856	-6,914633	-0,786410	5,588205	-0,794837	14,139296	5,183453	-6,656562	-1,772102	-219,992859	-294,517100	26,995399	0,547856	-6,914633	-0,786410	548,386881	42,211882	14,139296	0,547856	-6,914633	-0,786410	548,386881	42,211882	14,139296
09:55:22,77	0,473939	3,612005	-0,092972	0,246988	0,039983	-0,399969	0,549883	-6,914692	-0,786719	5,505595	-0,955788	14,183072	5,181771	-6,651922	-1,772512	-219,960577	-294,464086	26,978032	0,549883	-6,914692	-0,786719	548,308949	42,210047	14,183072	0,549883	-6,914692	-0,786719	548,308949	42,210047	14,183072
09:55:22,82	0,473939	3,612005	-0,092972	0,246988	0,039983	-0,399969	0,546706	-6,910916	-0,787129	5,639910	-0,792014	14,165705	5,175887	-6,658971	-1,772100	-219,969720	-294,482649	26,984908	0,546706	-6,910916	-0,787129	548,146824	42,124397	14,165705	0,546706	-6,910916	-0,787129	548,146824	42,124397	14,165705
09:55:22,87	0,473939	3,612005	-0,092972	0,246988	0,039983	-0,399969	0,555753	-6,909344	-0,786717	5,742294	-1,263816	14,172581	5,173492	-6,652836	-1,772534	-219,981470	-294,456239	26,972100	0,555753	-6,909344	-0,786717	548,125817	42,362776	14,172581	0,555753	-6,909344	-0,786717	548,125817	42,362776	14,172581
09:55:22,92	0,473939	3,612005	-0,092972	0,246988	0,039983	-0,399969	0,551637	-6,904203	-0,787151	5,992660	-1,026411	14,159773	5,175962	-6,656485	-1,772112	-219,953085	-294,414710	26,972767	0,553562	-6,908167	-0,786729	548,027467	42,324288	14,160440	0,553562	-6,908167	-0,786729	548,027467	42,324288	14,160440
09:55:22,97	0,473939	3,612005	-0,092972	0,246988	0,039983	-0,399969	0,553562	-6,908167	-0,786729	5,736354	-1,130341	14,160440	5,186024	-6,659483	-1,763673	-220,320885	-294,928060	27,009559	0,553562	-6,908167	-0,786729	548,027467	42,324288	14,160440	0,553562	-6,908167	-0,786729	548,027467	42,324288	14,160440
09:55:23,02	0,473939	3,612005	-0,092972	0,246988	0,039983	-0,399969	0,551127	-6,918379	-0,778290	5,833797	-0,941890	14,197232	6,067914	-7,244444	-1,596792	-251,211165	-340,688892	29,396160	0,551127	-6,918379	-0,778290	548,926563	42,321618	14,197232	0,551127	-6,918379	-0,778290	548,926563	42,321618	14,197232
09:55:23,07	0,474033	3,661962	-0,092976	0,246970	0,039987	-0,400002	0,616773	-7,974598	-0,611409	5,985575	-0,484120	16,583834	6,183277	-7,335030	-1,652168	-255,206746	-346,918138	29,791467	0,616773	-7,974598	-0,611409	631,991531	47,932563	16,583834	0,616773	-7,974598	-0,611409	631,991531	47,932563	16,583834
09:55:23,12	0,474033	3,661962	-0,092976	0,246970	0,039987	-0,400002	0,637542	-8,119799	-0,666784	5,827609	-1,218438	16,979140	6,161942	-7,311935	-1,653086	-254,326694	-345,507823	29,764908	0,628209	-8,089775	-0,667702	640,774787	48,524266	16,952581	0,628209	-8,089775	-0,667702	640,774787	48,524266	16,952581
09:55:23,17	0,474033	3,661962	-0,092976	0,246970	0,039987	-0,400002	0,628209	-8,089775	-0,667702	5,727475	-0,790108	16,952581	6,152614	-7,312176	-1,654901	-253,945528	-344,902717	29,721689	0,628209	-8,089775	-0,667702	640,774787	48,524266	16,952581	0,628209	-8,089775	-0,667702	640,774787	48,524266	16,952581
09:55:23,22	0,474033	3,661962	-0,092976	0,246970	0,039987	-0,400002	0,633081	-8,081818	-0,669518	5,426624	-1,071016	16,909362	6,133976	-7,301434	-1,654883	-253,705742	-344,446565	29,698282	0,633081	-8,081818	-0,669518	639,849305	48,625838	16,909362	0,633081	-8,081818	-0,669518	639,849305	48,625838	16,909362
09:55:23,27	0,474033	3,661962	-0,092976	0,246970	0,039987	-0,400002	0,633097	-8,060305	-0,669500	6,030326	-1,051436	16,885955	6,130390	-7,296245	-1,656765	-253,548000	-344,123587	29,722837	0,630396	-8,054605	-0,671382	638,254658	48,599991	16,910510	0,630396	-8,054605	-0,671382	638,254658	48,599991	16,910510
09:55:23,32	0,474033	3,661962	-0,092976	0,246970	0,039987	-0,400002	0,626880	-8,053131	-0,671386	5,750161	-0,688978	16,845496	6,130872	-7,292463	-1,656769	-253,413080	-343,861268	29,657823	0,626880	-8,053131	-0,671386	637,920975	48,521135	16,845496	0,626880	-8,053131	-0,671386	637,920975	48,521135	16,845496
09:55:23,37	0,474033	3,661962	-0,092976	0,246970	0,039987	-0,400002	0,626880	-8,053131	-0,671386	5,750161	-0,688978	16,845496	6,129665	-7,290016	-1,658595	-253,210673	-343,645973	29,707511	0,626880	-8,053131	-0,671386	637,920975	48,521135	16,845496	0,626880	-8,053131	-0,671386	637,920975	48,521135	16,845496
09:55:23,42	0,474033	3,661962	-0,092976	0,246970	0,039987	-0,400002	0,625364	-8,050863	-0,673212	5,580468	-0,677772	16,895184	6,121181	-7,294675	-1,657042	-253,112956	-343,525124	29,634598	0,625364	-8,050863	-0,673212	637,573206	48,413310	16,895184	0,625364	-8,050863	-0,673212	637,573206	48,413310	16,895184
09:55:23,47	0,474033	3,661962	-0,092976	0,246970	0,039987	-0,400002	0,633641	-8,045845	-0,671659	5,687901	-1,132385	16,822271	6,142769	-7,307662	-1,653417	-253,983204	-344,553188	29,697422	0,633641	-8,045845	-0,671659	637,286706	48,608454	16,822271	0,633641	-8,045845	-0,671659	637,286706	48,608454	16,822271
09:55:23,52	0,474033	3,661962	-0,092976	0,246970	0,039987	-0,400002	0,634094	-8,071034	-0,668034	5,703493	-0,916292	16,885095	6,971385	-7,859903	-1,399730	-283,033005	-387,557029	31,941203	0,634094	-8,071034	-0,668034	639,279683	48,860071	16,885095	0,634094	-8,071034	-0,668034	639,279683	48,860071	16,885095
09:55:23,57	0,474092	3,711961	-0,093000	0,246999	0,039998	-0,399993	0,698040	-9,064756	-0,414347	5,797258	-0,585584	19,128876	7,065671	-7,926107	-1,440336	-286,531267	-392,617632	32,219310	0,708232	-9,179512	-0,454953	726,553397	54,979940	19,406983	0,708232	-9,179512	-0,454953	726,553397	54,979940	19,406983
09:55:23,62	0,474092	3,711961	-0,093000	0,246999	0,039998	-0,399993	0,708232	-9,179512	-0,454953	5,961670	-0,616249	19,406983	7,047502	-7,901612	-1,440453	-285,594719	-391,068177	32,192051	0,696103	-9,151531	-0,455070	724,001746	54,622188	19,379724	0,696103	-9,151531	-0,455070	724,001746	54,622188	19,379724
09:55:23,67	0,474092	3,711961	-0,093000	0,246999	0,039998	-0,399993	0,696103	-9,151531	-0,455070	5,606571	-0,021913	19,379724	7,027484	-7,901166	-1,442611	-285,081471	-390,163248	32,155541	0,696103	-9,151531	-0,455070	724,001746	54,622188	19,379724	0,696103	-9,151531	-0,455070	724,001746	54,622188	19,379724
09:55:23,72	0,474092	3,711961	-0,093000	0,246999	0,039998	-0,399993	0,705726	-9,133971	-0,457228	5,479352	-0,514343	19,343214	7,014249	-7,894493	-1,450343	-284,786918	-389,727688	32,097196	0,705726	-9,133971	-0,457228	722,496101	54,885183	19,343214	0,705726	-9,133971	-0,457228	722,496101	54,885183	19,343214
09:55:23,77	0,474092	3,711961	-0,093000	0,246999	0,039998	-0,399993	0,706565	-9,119174	-0,464960	5,724355	-0,595238	19,284869	7,011609	-7,881328	-1,448725	-284,508498	-389,242399	32,095856	0,696484	-9,110304	-0,463342	720,784950	54,604464	19,283529	0,696484	-9,110304	-0,463342	720,784950	54,604464	19,283529
09:55:23,82	0,474092	3,711961	-0,093000	0,246999	0,039998	-0,399993	0,696484	-9,110304	-0,463342	5,626093	-0,069500	19,283529	7,006316	-7,892078	-1,452547	-284,360712	-388,946449	32,040647	0,708440	-9,111096	-0,467164	720,475742	54,941291	19,228320	0,708440	-9,111096	-0,467164	720,475742	54,941291	19,228320
09:55:23,87	0,474092	3,711961	-0,093000	0,246999	0,039998	-0,399993	0,708440	-9,111096	-0,467164	5,254722	-0,671233	19,228320	7,000331	-7,879141	-1,455990	-284,184534	-388,655503	32,094742	0,700229	-9,099444	-0,470607	719,826905	54,716596	19,282415	0,700229	-9,099444	-0,470607	719,826905	54,716596	19,282415
09:55:23,92	0,474092	3,711961	-0,093000	0,246999	0,039998	-0,399993	0,700229	-9,099444	-0,470607	5,520576	-0,251359	19,282415	6,996221	-7,877449	-1,457112	-283,996830	-388,381668	32,058201	0,700229	-9,099444	-0,470607	719,826905	54,716596	19,282415	0,700229	-9,099444	-0,470607	719,826905	54,716596	19,282415
09:55:23,97	0,474092	3,711961	-0,093000	0,246999	0,039998	-0,399993	0,700818	-9,095038	-0,471729	5,418647	-0,307627	19,245874	6,991205	-7,875875	-1,457868	-283,899442	-388,267254	32,046157	0,700818	-9,095038	-0,471729	719,379168	54,706567	19,245874	0,700818	-9,095038	-0,471729	719,379168	54,706567	19,245874
09:55:24,02	0,474092	3,711961	-0,093000	0,246999	0,039998	-0,399993	0,701962	-9,089907	-0,472485	5,537696	-0,394284	19,233830	6,991620	-7,871267	-1,457036	-283,760540	-388,076180	32,060789	0,701962	-9,089907	-0,472485	719,095408	54,709766	19,233830	0,701962	-9,089907	-0,472485	719,095408	54,709766	19,233830
09:55:24,07	0,474092	3,711961	-0,093000	0,246999	0,039998	-0,399993	0,697765	-9,087962	-0,471653	5,403898	-0,200759	19,248462	6,987209	-7,872632	-1,460883	-283,654018	-387,970814	32,049910	0,701152	-9,084825	-0,475500	718,581300	54,623977	19,237583	0,701152	-9,084825	-0,475500	718,581300	54,623977	19,237583
09:55:24,12	0,474092	3,711961	-0,093000	0,246999	0,039998	-0,399993	0,701152	-9,084825	-0,475500	5,422523	-0,416486	19,237583	6,977438	-7,868896	-1,461279	-283,586521	-387,812662	32,038854	0,701152	-9,084825	-0,475500	718,581300	54,623977	19,237583	0,701152	-9,084825	-0,475500	718,581300	54,623977	19,237583
09:55:24,17	0,474092	3,711961	-0,093000	0,246999	0,039998	-0,399993	0,702802	-9,074495	-0,475896	5,788977	-0,481648	19,226527	6,980262	-7,867075	-1,458497	-283,431820	-387,635230	32,032322	0,699813	-9,076030	-0,473114	717,946510	54,563854	19,219995	0,699813	-9,076030	-0,473114	717,946510	54,563854	19,219995
09:55:24,22	0,474092	3,711961	-0,093000	0,246999	0,039998	-0,399993	0,699813	-9,076030	-0,473114	5,478138	-0,371488	19,219995	6,978611	-7,870434	-1,464699	-283,414055	-387,523515	32,029018	0,699813	-9,076030	-0,473114	717,946510	54,563854	19,219995	0,699813	-9,076030	-0,473114	717,946510	54,563854	19,219995
09:55:24,27	0,474092	3,711961	-0,093000	0,246999	0,039998	-0,399993	0,703548	-9,076280	-0,479316	5,359502	-0,525222	19,216691	6,970606	-7,865788	-1,462374	-283,319051	-387,457623	32,003817	0,703548	-9,076280	-0,479316	717,847507	54,703297	19,216691	0,703548	-9,076280	-0,479316	717,847507	54,703297	19,216691
09:55:24,32	0,474092	3,711961	-0,093000	0,246999	0,039998	-0,399993	0,703526	-9,067025	-0,476990	5,736215	-0,573430	19,191490	6,974906	-7,859552	-1,461229	-283,280232	-387,301360	31,980325	0,695976	-9,067631	-0,475846	717,358993	54,497819	19,167998	0,695976	-9,067631	-0,475846	717,358993	54,497819	19,167998
09:55:24,37	0,474092	3,711961	-0,093000	0,246999	0,039998	-0,399993	0,695976	-9,067631	-0,475846	5,549972	-0,136286	19,167998	6,972874	-7,865676	-1,463855	-283,167098	-387,215931	32,006462	0,695976	-9,067631	-0,475846	717,358993	54,497819	19,167998	0,695976	-9,067631	-0,475846	717,358993	54,497819	19,167998
09:55:24,42	0,474092	3,711961	-0,093000	0,246999	0,039998	-0,399993	0,702296	-9,068932	-0,478472	5,351741	-0,520201	19,194135	6,963532	-7,860792	-1,461546	-283,150582	-387,125228	32,011748	0,702737	-9,058401	-0,476163	716,897032	54,652785	19,199421	0,702737	-9,058401	-0,476163	716,897032	54,652785	19,199421
09:55:24,47	0,474092	3,711961	-0,093000	0,246999	0,039998	-0,399993	0,702737	-9,058401	-0,476163	5,812582	-0,512100	19,199421	6,969543	-7,858722	-1,463107	-283,113409	-387,057817	31,981905	0,702737	-9,058401	-0,476163	716,897032	54,652785	19,199421	0,702737	-9,058401	-0,476163	716,897032	54,652785	19,199421
09:55:24,52	0,474092	3,711961	-0,093000	0,246999	0,039998	-0,399993	0,697939	-9,062571	-0,477724	5,518745	-0,261082	19,169578	6,969240	-7,857816	-1,462655	-283,007841	-386,964408	32,007845	0,697939	-9,062571	-0,477724	716,930587	54,527146	19,169578	0,697939	-9,062571	-0,477724	716,930587	54,527146	19,169578
09:55:24,57	0,474092	3,711961	-0,093000	0,246999	0,039998	-0,399993	0,697306	-9,061856	-0,477272	5,422271	-0,272865	19,195518	6,970639	-7,860653	-1,465343	-282,930554	-386,904809	31,986191	0,697306	-9,061856	-0,477272	716,777949	54,465641	19,195518	0,697306	-9,061856	-0,477272	716,777949	54,465641	19,195518
09:55:24,62	0,474092	3,711961	-0,093000	0,246999	0,039998	-0,399993	0,699063	-9,064486	-0,479959	5,195252	-0,401370	19,173864	6,962486	-7,859351	-1,465761	-282,901805	-386,861491	31,952405	0,699063	-9,064486	-0,479959	716,757387	54,475072	19,173864	0,699063	-9,064486	-0,479959	716,757387	54,475072	19,173864
09:55:24,67	0,474092	3,711961	-0,093000	0,246999	0,039998	-0,399993	0,702012	-9,056774	-0,480378	5,544384	-0,557979	19,140078	6,964886	-7,855004	-1,465346	-282,905627	-386,742469	32,010361	0,702012	-9,056774	-0,480378	716,501131	54,549993	19,140078	0,702012	-9,056774	-0,480378	716,501131	54,549993	19,140078
09:55:24,72	0,474092	3,711961	-0,093000	0,246999	0,039998	-0,399993	0,697047	-9,056678	-0,479963	5,448183	-0,236979	19,198034	6,962851	-7,858486	-1,465672	-282,797305	-386,647436	32,011622	0,697047	-9,056678	-0,479963	716,397436	54,481243	19,198034	0,697047	-9,056678	-0,479963	716,397436	54,481243	19,198034
09:55:24,77	0,474092	3,711961	-0,093000	0,246999	0,039998	-0,399993	0,704089	-9,055074	-0,477973	5,376263	-0,655496	19,163479	6,958903	-7,860825	-1,464130	-282,745451	-386,606180	31,957146	0,704089	-9,055074	-0,477973	716,199610	54,615504	19,163479	0,704089	-9,055074	-0,477973	716,199610	54,615504	19,163479
09:55:24,82	0,474092	3,711961	-0,093000	0,246999	0,039998	-0,399993	0,704089	-9,055074	-0,477973	5,376263	-0,655496	19,163479	6,953053	-7,857734	-1,463760	-282,748672	-386,518294	31,964062	0,704089	-9,055074	-0,477973	716,199610	54,615504	19,163479	0,704089	-9,055074	-0,477973	716,199610	54,615504	19,163479
09:55:24,87	0,474092	3,711961	-0,093000	0,246999	0,039998	-0,399993	0,705328	-9,047797	-0,478377	5,637420	-0,691417	19,151735	6,962065	-7,848693	-1,466452	-282,651533	-386,474198	31,978703	0,692992	-9,051080	-0,481069	715,889701	54,287865	19,166377	0,692992	-9,051080	-0,481069	715,889701	54,287865	19,166377
09:55:24,92	0,474092	3,711961	-0,093000	0,246999	0,039998	-0,399993	0,692992	-9,051080	-0,481069	5,379926	-0,112029	19,166377	6,960421	-7,858972	-1,464492	-282,641633	-386,439766	31,937942	0,702716	-9,054796	-0,479109	715,953416	54,554181	19,125615	0,702716	-9,054796	-0,479109	715,953416	54,554181	19,125615
09:55:24,97	0,474092	3,711961	-0,093000	0,246999	0,039998	-0,399993	0,702716	-9,054796	-0,479109	5,151905	-0,609008	19,125615	6,954591	-7,853481	-1,464904	-282,616692	-386,387740	31,934565	0,700876	-9,047002	-0,479521	715,689330	54,509828	19,122238	0,700876	-9,047002	-0,479521	715,689330	54,509828	19,122238
09:55:25,02	0,474092	3,711961	-0,093000	0,246999	0,039998	-0,399993	0,700876	-9,047002	-0,479521	5,499704	-0,508903	19,122238	6,957121	-7,850160	-1,463706	-282,556817	-386,301157	31,956304	0,700876	-9,047002	-0,479521	715,689330	54,509828	19,122238	0,700876	-9,047002	-0,479521	715,689330	54,509828	19,122238
09:55:25,07	0,474092	3,711961	-0,093000	0,246999	0,039998	-0,399993	0,696735	-9,047533	-0,478323	5,367169	-0,302156	19,143977	6,952467	-7,847696	-1,463340	-282,528322	-386,296421	31,931276	0,696735	-9,047533	-0,478323	715,598482	54,391542	19,143977	0,696735	-9,047533	-0,478323	715,598482	54,391542	19,143977
09:55:25,12	0,474092	3,711961	-0,093000	0,246999	0,039998	-0,399993	0,696928	-9,042270	-0,477957	5,622477	-0,334508	19,118949	6,955023	-7,846286	-1,467151	-282,443435	-386,222798	31,984183	0,694429	-9,043778	-0,481768	715,374442	54,271414	19,171856	0,694429	-9,043778	-0,481768	715,374442	54,271414	19,171856
09:55:25,17	0,474092	3,711961	-0,093000	0,246999	0,039998	-0,399993	0,694429	-9,043778	-0,481768	5,437839	-0,241245	19,171856	6,947922	-7,849509	-1,464870	-282,497670	-386,161706	31,944843	0,694429	-9,043778	-0,481768	715,374442	54,271414	19,171856	0,694429	-9,043778	-0,481768	715,374442	54,271414	19,171856
09:55:25,22	0,474092	3,711961	-0,093000	0,246999	0,039998	-0,399993	0,700770	-9,039240	-0,479486	5,648049	-0,493498	19,132516	6,950958	-7,852519	-1,467151	-282,449183	-386,184533	31,959615	0,701859	-9,043374	-0,481768	715,333461	54,492431	19,147288	0,701859	-9,043374	-0,481768	715,333461	54,492431	19,147288
09:55:25,27	0,474092	3,711961	-0,093000	0,246999	0,039998	-0,399993	0,701859	-9,043374	-0,481768	5,428605	-0,603515	19,147288	6,954712	-7,852677	-1,467122	-282,370989	-386,122600	31,942023	0,701859	-9,043374	-0,481768	715,333461	54,492431	19,147288	0,701859	-9,043374	-0,481768	715,333461	54,492431	19,147288
09:55:25,32	0,474092	3,711961	-0,093000	0,246999	0,039998	-0,399993	0,700119	-9,046704	-0,481739	5,162700	-0,549779	19,129696	6,955442	-7,843850	-1,465592	-282,314080	-386,044671	31,925058	0,700119	-9,046704	-0,481739	715,328980	54,409566	19,129696	0,700119	-9,046704	-0,481739	715,328980	54,409566	19,129696
09:55:25,37	0,474092	3,711961	-0,093000	0,246999	0,039998	-0,399993	0,692110	-9,042923	-0,480209	5,263363	-0,143612	19,112731	6,944822	-7,849647	-1,467905	-282,323172	-386,064929	31,942595	0,702440	-9,036625	-0,482522	714,988023	54,458492	19,130268	0,702440	-9,036625	-0,482522	714,988023	54,458492	19,130268
09:55:25,42	0,474092	3,711961	-0,093000	0,246999	0,039998	-0,399993	0,702440	-9,036625	-0,482522	5,612975	-0,683037	19,130268	6,949765	-7,842636	-1,466711	-282,241106	-385,940488	31,961441	0,702440	-9,036625	-0,482522	714,988023	54,458492	19,130268	0,702440	-9,036625	-0,482522	714,988023	54,458492	19,130268
09:55:25,47	0,474092	3,711961	-0,093000	0,246999	0,039998	-0,399993	0,693897	-9,037400	-0,481328	5,423870	-0,247684	19,149114	6,942677	-7,848347	-1,462483	-282,283542	-385,931129	31,904235	0,693897	-9,037400	-0,481328	714,859760	54,223268	19,149114	0,693897	-9,037400	-0,481328	714,859760	54,223268	19,149114
09:55:25,52	0,474092	3,711961	-0,093000	0,246999	0,039998	-0,399993	0,702387	-9,034117	-0,477100	5,607702	-0,647733	19,091908	6,952292	-7,841111	-1,464767	-282,177543	-385,905767	31,927464	0,702387	-9,034117	-0,477100	714,785871	54,489682	19,091908	0,702387	-9,034117	-0,477100	714,785871	54,489682	19,091908
09:55:25,57	0,474092	3,711961	-0,093000	0,246999	0,039998	-0,399993	0,691313	-9,038825	-0,479384	5,287903	-0,150956	19,115137	6,944727	-7,847367	-1,467471	-282,160801	-385,864681	31,918327	0,691313	-9,038825	-0,479384	714,835680	54,117082	19,115137	0,691313	-9,038825	-0,479384	714,835680	54,117082	19,115137
09:55:25,62	0,474092	3,711961	-0,093000	0,246999	0,039998	-0,399993	0,700513	-9,035402	-0,482087	5,421958	-0,623334	19,106000	6,948165	-7,844023	-1,467113	-282,219780	-385,799592	31,926736	0,700513	-9,035402	-0,482087	714,701011	54,366937	19,106000	0,700513	-9,035402	-0,482087	714,701011	54,366937	19,106000
09:55:25,67	0,474092	3,711961	-0,093000	0,246999	0,039998	-0,399993	0,695899	-9,036707	-0,481730	5,327198	-0,299759	19,114409	6,952513	-7,844346	-1,465537	-282,124851	-385,795427	31,886877	0,695899	-9,036707	-0,481730	714,708725	54,328275	19,114409	0,695899	-9,036707	-0,481730	714,708725	54,328275	19,114409
09:55:25,72	0,474092	3,711961	-0,093000	0,246999	0,039998	-0,399993	0,694004	-9,040635	-0,480154	5,071888	-0,281376	19,074550	6,943684	-7,846787	-1,468997	-282,119052	-385,784868	31,935825	0,694004	-9,040635	-0,480154	714,761736	54,197943	19,074550	0,694004	-9,040635	-0,480154	714,761736	54,197943	19,074550
09:55:25,77	0,474092	3,711961	-0,093000	0,246999	0,039998	-0,399993	0,697029	-9,033696	-0,480523	5,322516	-0,411703	19,100989	6,944992	-7,843497	-1,465906	-282,093107	-385,686520	31,913316	0,697029	-9,033696	-0,480523	714,467671	54,305064	19,100989	0,697029	-9,033696	-0,480523	714,467671	54,305064	19,100989
09:55:25,82	0,474092	3,711961	-0,093000	0,246999	0,039998	-0,399993	0,697029	-9,033696	-0,480523	5,322516	-0,411703	19,100989	6,938030	-7,841890	-1,466285	-282,034446	-385,697109	31,911640	0,697029	-9,033696	-0,480523	714,467671	54,305064	19,100989	0,697029	-9,033696	-0,480523	714,467671	54,305064	19,100989
09:55:25,87	0,474092	3,711961	-0,093000	0,246999	0,039998	-0,399993	0,699119	-9,026864	-0,480902	5,657637	-0,576467	19,099313	6,944645	-7,838767	-1,466647	-281,986946	-385,622571	31,925056	0,699119	-9,026864	-0,480902	714,266454	54,304346	19,099313	0,699119	-9,026864	-0,480902	714,266454	54,304346	19,099313
09:55:25,92	0,474092	3,711961	-0,093000	0,246999	0,039998	-0,399993	0,693106	-9,031031	-0,481264	5,352629	-0,267703	19,112729	6,939262	-7,841799	-1,463174	-282,051612	-385,588776	31,923310	0,698424	-9,027886	-0,477791	714,208298	54,354968	19,110983	0,698424	-9,027886	-0,477791	714,208298	54,354968	19,110983
09:55:25,97	0,474092	3,711961	-0,093000	0,246999	0,039998	-0,399993	0,698424	-9,027886	-0,477791	5,519265	-0,471308	19,110983	6,947126	-7,845956	-1,468144	-281,946262	-385,616567	31,929949	0,698424	-9,027886	-0,477791	714,208298	54,354968	19,110983	0,698424	-9,027886	-0,477791	714,208298	54,354968	19,110983
09:55:26,02	0,474092	3,711961	-0,093000	0,246999	0,039998	-0,399993	0,698092	-9,036775	-0,482761	5,028434	-0,559170	19,117622	6,945929	-7,839116	-1,465055	-281,954847	-385,575875	31,949650	0,698092	-9,036775	-0,482761	714,415246	54,241036	19,117622	0,698092	-9,036775	-0,482761	714,415246	54,241036	19,117622
09:55:26,07	0,474092	3,711961	-0,093000	0,246999	0,039998	-0,399993	0,692766	-9,032318	-0,479672	5,229247	-0,254463	19,137323	6,937142	-7,842259	-1,467040	-281,951901	-385,552437	31,891451	0,692766	-9,032318	-0,479672	714,266189	54,127691	19,137323	0,692766	-9,032318	-0,479672	714,266189	54,127691	19,137323
09:55:26,12	0,474092	3,711961	-0,093000	0,246999	0,039998	-0,399993	0,699882	-9,026279	-0,481657	5,521487	-0,615330	19,079124	6,941449	-7,839258	-1,468158	-281,876575	-385,483550	31,918979	0,695129	-9,028509	-0,482775	714,046172	54,168682	19,106652	0,695129	-9,028509	-0,482775	714,046172	54,168682	19,106652
09:55:26,17	0,474092	3,711961	-0,093000	0,246999	0,039998	-0,399993	0,695129	-9,028509	-0,482775	5,308201	-0,398952	19,106652	6,940797	-7,836470	-1,465850	-281,897623	-385,500456	31,917550	0,695129	-9,028509	-0,482775	714,046172	54,168682	19,106652	0,695129	-9,028509	-0,482775	714,046172	54,168682	19,106652
09:55:26,22	0,474092	3,711961	-0,093000	0,246999	0,039998	-0,399993	0,693041	-9,026550	-0,480467	5,435237	-0,280618	19,105223	6,942852	-7,838572	-1,463477	-281,793997	-385,449907	31,892478	0,693041	-9,026550	-0,480467	714,019421	54,123135	19,105223	0,693041	-9,026550	-0,480467	714,019421	54,123135	19,105223
09:55:26,27	0,474092	3,711961	-0,093000	0,246999	0,039998	-0,399993	0,693834	-9,029381	-0,478094	5,192452	-0,386283	19,080151	6,936277	-7,840869	-1,465452	-281,849796	-385,427248	31,883812	0,699111	-9,024835	-0,480069	713,886664	54,279165	19,071485	0,699111	-9,024835	-0,480069	713,886664	54,279165	19,071485
09:55:26,32	0,474092	3,711961	-0,093000	0,246999	0,039998	-0,399993	0,692770	-9,028204	-0,480016	5,180762	-0,328962	19,097694	6,942364	-7,837062	-1,465399	-281,759292	-385,385768	31,910021	0,692770	-9,028204	-0,480016	713,894753	54,053488	19,097694	0,692770	-9,028204	-0,480016	713,894753	54,053488	19,097694
09:55:26,37	0,474092	3,711961	-0,093000	0,246999	0,039998	-0,399993	0,692770	-9,028204	-0,480016	5,180762	-0,328962	19,097694	6,935192	-7,839355	-1,465811	-281,809120	-385,396091	31,908873	0,692770	-9,028204	-0,480016	713,894753	54,053488	19,097694	0,692770	-9,028204	-0,480016	713,894753	54,053488	19,097694
09:55:26,42	0,474092	3,711961	-0,093000	0,246999	0,039998	-0,399993	0,698342	-9,023139	-0,480428	5,477984	-0,580689	19,096547	6,942332	-7,843170	-1,466948	-281,781380	-385,408183	31,895025	0,698342	-9,023139	-0,480428	713,794391	54,239125	19,096547	0,698342	-9,023139	-0,480428	713,794391	54,239125	19,096547
09:55:26,47	0,474092	3,711961	-0,093000	0,246999	0,039998	-0,399993	0,698076	-9,031230	-0,481565	5,053845	-0,596949	19,082698	6,932967	-7,838846	-1,466212	-281,778813	-385,311027	31,882151	0,698076	-9,031230	-0,481565	714,005409	54,202018	19,082698	0,698076	-9,031230	-0,481565	714,005409	54,202018	19,082698
09:55:26,52	0,474092	3,711961	-0,093000	0,246999	0,039998	-0,399993	0,699013	-9,020957	-0,480829	5,502599	-0,599329	19,069824	6,937308	-7,836183	-1,465377	-281,682051	-385,274514	31,907188	0,699013	-9,020957	-0,480829	713,647762	54,273209	19,069824	0,699013	-9,020957	-0,480829	713,647762	54,273209	19,069824
09:55:26,57	0,474092	3,711961	-0,093000	0,246999	0,039998	-0,399993	0,694537	-9,023385	-0,479994	5,296379	-0,432120	19,094861	6,934811	-7,837605	-1,467364	-281,745069	-385,289877	31,883685	0,694537	-9,023385	-0,479994	713,632081	54,089053	19,094861	0,694537	-9,023385	-0,479994	713,632081	54,089053	19,094861
09:55:26,62	0,474092	3,711961	-0,093000	0,246999	0,039998	-0,399993	0,698495	-9,025747	-0,479583	5,155600	-0,642544	19,089385	6,937374	-7,840792	-1,464966	-281,669101	-385,261285	31,901712	0,698495	-9,025747	-0,479583	713,676754	54,189343	19,089385	0,698495	-9,025747	-0,479583	713,676754	54,189343	19,089385
09:55:26,67	0,474092	3,711961	-0,093000	0,246999	0,039998	-0,399993	0,698495	-9,025747	-0,479583	5,155600	-0,642544	19,089385	6,940963	-7,832583	-1,464976	-281,626208	-385,248425	31,903527	0,689592	-9,024751	-0,479593	713,617774	53,922685	19,091200	0,689592	-9,024751	-0,479593	713,617774	53,922685	19,091200
09:55:26,72	0,474092	3,711961	-0,093000	0,246999	0,039998	-0,399993	0,689592	-9,024751	-0,479593	5,174815	-0,210279	19,091200	6,929189	-7,836110	-1,462267	-281,653336	-385,201789	31,905938	0,689592	-9,024751	-0,479593	713,617774	53,922685	19,091200	0,689592	-9,024751	-0,479593	713,617774	53,922685	19,091200
09:55:26,77	0,474092	3,711961	-0,093000	0,246999	0,039998	-0,399993	0,698533	-9,016318	-0,476884	5,586536	-0,628420	19,093611	6,937541	-7,842156	-1,465751	-281,630427	-385,170504	31,860920	0,699593	-9,026573	-0,480368	713,600685	54,230337	19,048593	0,699593	-9,026573	-0,480368	713,600685	54,230337	19,048593
09:55:26,82	0,474092	3,711961	-0,093000	0,246999	0,039998	-0,399993	0,695098	-9,024687	-0,477658	5,109768	-0,477916	19,047240	6,938154	-7,837320	-1,463041	-281,608187	-385,179843	31,859567	0,695098	-9,024687	-0,477658	713,547658	54,087282	19,047240	0,695098	-9,024687	-0,477658	713,547658	54,087282	19,047240
09:55:26,87	0,474092	3,711961	-0,093000	0,246999	0,039998	-0,399993	0,695098	-9,024687	-0,477658	5,109768	-0,477916	19,047240	6,936297	-7,835568	-1,464594	-281,640041	-385,175230	31,894842	0,695098	-9,024687	-0,477658	713,547658	54,087282	19,047240	0,695098	-9,024687	-0,477658	713,547658	54,087282	19,047240
09:55:26,92	0,474092	3,711961	-0,093000	0,246999	0,039998	-0,399993	0,694510	-9,022202	-0,479211	5,250877	-0,417463	19,082515	6,930624	-7,832988	-1,465364	-281,543158	-385,145818	31,870434	0,694510	-9,022202	-0,479211	713,493760	54,101601	19,082515	0,694510	-9,022202	-0,479211	713,493760	54,101601	19,082515
09:55:26,97	0,474092	3,711961	-0,093000	0,246999	0,039998	-0,399993	0,695112	-9,015999	-0,479981	5,499514	-0,517968	19,058107	6,936993	-7,832562	-1,465760	-281,609912	-385,090522	31,893676	0,695112	-9,015999	-0,479981	713,255470	54,048360	19,058107	0,695112	-9,015999	-0,479981	713,255470	54,048360	19,058107
09:55:27,02	0,474092	3,711961	-0,093000	0,246999	0,039998	-0,399993	0,691559	-9,021302	-0,480377	5,209289	-0,247710	19,081349	6,937138	-7,838556	-1,465724	-281,563565	-385,080499	31,878099	0,696677	-9,024424	-0,480341	713,432359	54,140155	19,065772	0,696677	-9,024424	-0,480341	713,432359	54,140155	19,065772
09:55:27,07	0,474092	3,711961	-0,093000	0,246999	0,039998	-0,399993	0,696677	-9,024424	-0,480341	5,015068	-0,548998	19,065772	6,935448	-7,834275	-1,466104	-281,515707	-385,076073	31,888014	0,693815	-9,020820	-0,480721	713,309088	54,025063	19,075687	0,693815	-9,020820	-0,480721	713,309088	54,025063	19,075687
09:55:27,12	0,474092	3,711961	-0,093000	0,246999	0,039998	-0,399993	0,693815	-9,020820	-0,480721	5,174720	-0,439376	19,075687	6,933120	-7,841126	-1,466847	-281,512830	-385,091073	31,896227	0,693815	-9,020820	-0,480721	713,309088	54,025063	19,075687	0,693815	-9,020820	-0,480721	713,309088	54,025063	19,075687
09:55:27,17	0,474092	3,711961	-0,093000	0,246999	0,039998	-0,399993	0,700912	-9,022229	-0,481464	5,112979	-0,818422	19,083900	6,933684	-7,833697	-1,465705	-281,524650	-385,035693	31,913163	0,694197	-9,019003	-0,480322	713,230450	54,063122	19,100836	0,694197	-9,019003	-0,480322	713,230450	54,063122	19,100836
09:55:27,22	0,474092	3,711961	-0,093000	0,246999	0,039998	-0,399993	0,694197	-9,019003	-0,480322	5,238683	-0,431306	19,100836	6,935002	-7,839584	-1,464518	-281,489172	-385,011489	31,883135	0,694197	-9,019003	-0,480322	713,230450	54,063122	19,100836	0,694197	-9,019003	-0,480322	713,230450	54,063122	19,100836
09:55:27,27	0,474092	3,711961	-0,093000	0,246999	0,039998	-0,399993	0,698635	-9,023088	-0,479135	4,987563	-0,680737	19,070808	6,930310	-7,835413	-1,464912	-281,452750	-385,052231	31,886349	0,698635	-9,023088	-0,479135	713,300002	54,162122	19,070808	0,698635	-9,023088	-0,479135	713,300002	54,162122	19,070808
09:55:27,32	0,474092	3,711961	-0,093000	0,246999	0,039998	-0,399993	0,697369	-9,016940	-0,479529	5,324352	-0,666813	19,074022	6,933215	-7,832099	-1,465733	-281,500742	-384,945654	31,872369	0,697369	-9,016940	-0,479529	713,154143	54,076657	19,074022	0,697369	-9,016940	-0,479529	713,154143	54,076657	19,074022
09:55:27,37	0,474092	3,711961	-0,093000	0,246999	0,039998	-0,399993	0,693046	-9,017798	-0,480350	5,211420	-0,347185	19,060042	6,938770	-7,835465	-1,465645	-281,397477	-384,920594	31,896742	0,693184	-9,024292	-0,480262	713,207331	53,983711	19,084416	0,693184	-9,024292	-0,480262	713,207331	53,983711	19,084416
09:55:27,42	0,474092	3,711961	-0,093000	0,246999	0,039998	-0,399993	0,693184	-9,024292	-0,480262	4,800416	-0,431254	19,084416	6,925731	-7,831952	-1,465340	-281,431840	-384,917859	31,851659	0,693184	-9,024292	-0,480262	713,207331	53,983711	19,084416	0,693184	-9,024292	-0,480262	713,207331	53,983711	19,084416
09:55:27,47	0,474092	3,711961	-0,093000	0,246999	0,039998	-0,399993	0,696661	-9,011244	-0,479957	5,493721	-0,580938	19,039332	6,934731	-7,829969	-1,463731	-281,355156	-384,905663	31,871513	0,696661	-9,011244	-0,479957	712,876372	54,106982	19,039332	0,696661	-9,011244	-0,479957	712,876372	54,106982	19,039332
09:55:27,52	0,474092	3,711961	-0,093000	0,246999	0,039998	-0,399993	0,690444	-9,018047	-0,478348	5,091079	-0,317951	19,059186	6,930672	-7,830885	-1,464501	-281,336735	-384,874175	31,871963	0,690444	-9,018047	-0,478348	713,007739	53,881911	19,059186	0,690444	-9,018047	-0,478348	713,007739	53,881911	19,059186
09:55:27,57	0,474092	3,711961	-0,093000	0,246999	0,039998	-0,399993	0,693266	-9,014990	-0,479118	5,213566	-0,464921	19,059637	6,932957	-7,828571	-1,465311	-281,371755	-384,852467	31,859714	0,693266	-9,014990	-0,479118	712,890247	53,956494	19,059637	0,693266	-9,014990	-0,479118	712,890247	53,956494	19,059637
09:55:27,62	0,474092	3,711961	-0,093000	0,246999	0,039998	-0,399993	0,690121	-9,015811	-0,479928	5,169543	-0,260160	19,047387	6,928877	-7,834452	-1,463366	-281,375609	-384,846598	31,837800	0,690121	-9,015811	-0,479928	712,910736	53,914315	19,047387	0,690121	-9,015811	-0,479928	712,910736	53,914315	19,047387
09:55:27,67	0,474092	3,711961	-0,093000	0,246999	0,039998	-0,399993	0,697254	-9,015218	-0,477983	5,197245	-0,624809	19,025473	6,929115	-7,826382	-1,463699	-281,271603	-384,743232	31,894780	0,690145	-9,011389	-0,478316	712,648872	53,882851	19,082453	0,690145	-9,011389	-0,478316	712,648872	53,882851	19,082453
09:55:27,72	0,474092	3,711961	-0,093000	0,246999	0,039998	-0,399993	0,690145	-9,011389	-0,478316	5,254819	-0,293559	19,082453	6,927164	-7,825518	-1,465316	-281,346801	-384,767845	31,866469	0,690145	-9,011389	-0,478316	712,648872	53,882851	19,082453	0,690145	-9,011389	-0,478316	712,648872	53,882851	19,082453
09:55:27,77	0,474092	3,711961	-0,093000	0,246999	0,039998	-0,399993	0,690372	-9,009268	-0,479933	5,424055	-0,252549	19,054142	6,930250	-7,829077	-1,464484	-281,266271	-384,842491	31,862749	0,691912	-9,013720	-0,479101	712,793936	53,875423	19,050422	0,691912	-9,013720	-0,479101	712,793936	53,875423	19,050422
09:55:27,82	0,474092	3,711961	-0,093000	0,246999	0,039998	-0,399993	0,691912	-9,013720	-0,479101	5,216908	-0,439677	19,050422	6,930930	-7,828860	-1,464871	-281,248726	-384,770582	31,855566	0,691912	-9,013720	-0,479101	712,793936	53,875423	19,050422	0,691912	-9,013720	-0,479101	712,793936	53,875423	19,050422
09:55:27,87	0,474092	3,711961	-0,093000	0,246999	0,039998	-0,399993	0,691384	-9,014200	-0,479488	5,120899	-0,391445	19,043240	6,924387	-7,828114	-1,460629	-281,290298	-384,754409	31,852910	0,694009	-9,008161	-0,475245	712,582351	53,995851	19,040583	0,694009	-9,008161	-0,475245	712,582351	53,995851	19,040583
09:55:27,92	0,474092	3,711961	-0,093000	0,246999	0,039998	-0,399993	0,694009	-9,008161	-0,475245	5,441715	-0,483891	19,040583	6,930399	-7,835405	-1,463293	-281,238674	-384,783769	31,843327	0,697318	-9,017013	-0,477909	712,816549	54,024134	19,031000	0,697318	-9,017013	-0,477909	712,816549	54,024134	19,031000
09:55:27,97	0,474092	3,711961	-0,093000	0,246999	0,039998	-0,399993	0,697318	-9,017013	-0,477909	4,981013	-0,715309	19,031000	6,928540	-7,828663	-1,462971	-281,287506	-384,724330	31,826836	0,697318	-9,017013	-0,477909	712,816549	54,024134	19,031000	0,697318	-9,017013	-0,477909	712,816549	54,024134	19,031000
09:55:28,02	0,474092	3,711961	-0,093000	0,246999	0,039998	-0,399993	0,692408	-9,012032	-0,477588	5,212997	-0,388014	19,014509	6,925815	-7,833892	-1,464464	-281,192219	-384,733613	31,825221	0,698299	-9,012287	-0,479081	712,624628	54,034993	19,012894	0,698299	-9,012287	-0,479081	712,624628	54,034993	19,012894
09:55:28,07	0,474092	3,711961	-0,093000	0,246999	0,039998	-0,399993	0,698299	-9,012287	-0,479081	5,160137	-0,781507	19,012894	6,931060	-7,827602	-1,463679	-281,215184	-384,683035	31,876890	0,698299	-9,012287	-0,479081	712,624628	54,034993	19,012894	0,698299	-9,012287	-0,479081	712,624628	54,034993	19,012894
09:55:28,12	0,474092	3,711961	-0,093000	0,246999	0,039998	-0,399993	0,690230	-9,013684	-0,478296	5,055151	-0,316717	19,064563	6,927630	-7,832880	-1,464822	-281,188288	-384,657216	31,867070	0,690230	-9,013684	-0,478296	712,629340	53,866329	19,064563	0,690230	-9,013684	-0,478296	712,629340	53,866329	19,064563
09:55:28,17	0,474092	3,711961	-0,093000	0,246999	0,039998	-0,399993	0,696515	-9,013352	-0,479439	5,036580	-0,653950	19,054744	6,924561	-7,828604	-1,462930	-281,242312	-384,647425	31,862047	0,694347	-9,008557	-0,477547	712,476199	54,016729	19,049720	0,694347	-9,008557	-0,477547	712,476199	54,016729	19,049720
09:55:28,22	0,474092	3,711961	-0,093000	0,246999	0,039998	-0,399993	0,694492	-9,012978	-0,479036	5,003472	-0,561023	19,060633	6,928317	-7,830940	-1,464419	-281,151356	-384,617801	31,872960	0,694492	-9,012978	-0,479036	712,522215	53,956625	19,060633	0,694492	-9,012978	-0,479036	712,522215	53,956625	19,060633
09:55:28,27	0,474092	3,711961	-0,093000	0,246999	0,039998	-0,399993	0,694492	-9,012978	-0,479036	5,003472	-0,561023	19,060633	6,928411	-7,822281	-1,462131	-281,100389	-384,598854	31,834190	0,694492	-9,012978	-0,479036	712,522215	53,956625	19,060633	0,694492	-9,012978	-0,479036	712,522215	53,956625	19,060633
09:55:28,32	0,474092	3,711961	-0,093000	0,246999	0,039998	-0,399993	0,686946	-9,008729	-0,476747	5,182495	-0,203288	19,021863	6,921201	-7,828448	-1,464469	-281,173730	-384,605731	31,848521	0,686946	-9,008729	-0,476747	712,367741	53,721986	19,021863	0,686946	-9,008729	-0,476747	712,367741	53,721986	19,021863
09:55:28,37	0,474092	3,711961	-0,093000	0,246999	0,039998	-0,399993	0,695892	-9,005569	-0,479086	5,389462	-0,608379	19,036194	6,927756	-7,832461	-1,464029	-281,152717	-384,592368	31,868384	0,696090	-9,013251	-0,478646	712,508127	54,012846	19,056057	0,696090	-9,013251	-0,478646	712,508127	54,012846	19,056057
09:55:28,42	0,474092	3,711961	-0,093000	0,246999	0,039998	-0,399993	0,696090	-9,013251	-0,478646	4,967886	-0,630183	19,056057	6,918944	-7,825714	-1,460192	-281,144230	-384,559535	31,851956	0,694653	-9,002247	-0,474809	712,183831	53,983832	19,039629	0,694653	-9,002247	-0,474809	712,183831	53,983832	19,039629
09:55:28,47	0,474092	3,711961	-0,093000	0,246999	0,039998	-0,399993	0,694653	-9,002247	-0,474809	5,507442	-0,546393	19,039629	6,925557	-7,832518	-1,462849	-281,090542	-384,572088	31,852752	0,697238	-9,011376	-0,477466	712,409773	53,999587	19,040425	0,697238	-9,011376	-0,477466	712,409773	53,999587	19,040425
09:55:28,52	0,474092	3,711961	-0,093000	0,246999	0,039998	-0,399993	0,697238	-9,011376	-0,477466	5,016769	-0,733633	19,040425	6,929077	-7,824252	-1,461722	-281,087024	-384,549479	31,840054	0,697238	-9,011376	-0,477466	712,409773	53,999587	19,040425	0,697238	-9,011376	-0,477466	712,409773	53,999587	19,040425
09:55:28,58	0,474092	3,711961	-0,093000	0,246999	0,039998	-0,399993	0,688320	-9,010292	-0,476339	5,051798	-0,261628	19,027727	6,924393	-7,826553	-1,465606	-281,063299	-384,580244	31,825501	0,688320	-9,010292	-0,476339	712,359706	53,771512	19,027727	0,688320	-9,010292	-0,476339	712,359706	53,771512	19,027727
09:55:28,63	0,474092	3,711961	-0,093000	0,246999	0,039998	-0,399993	0,692655	-9,007385	-0,480222	5,217710	-0,522963	19,013174	6,923826	-7,831304	-1,462465	-281,085164	-384,531790	31,853635	0,692655	-9,007385	-0,480222	712,297469	53,850453	19,013174	0,692655	-9,007385	-0,480222	712,297469	53,850453	19,013174
09:55:28,68	0,474092	3,711961	-0,093000	0,246999	0,039998	-0,399993	0,697053	-9,009270	-0,477082	5,088698	-0,708472	19,041308	6,923232	-7,825464	-1,458993	-281,092601	-384,490455	31,858532	0,697053	-9,009270	-0,477082	712,316373	54,010151	19,041308	0,697053	-9,009270	-0,477082	712,316373	54,010151	19,041308
09:55:28,73	0,474092	3,711961	-0,093000	0,246999	0,039998	-0,399993	0,692292	-9,005835	-0,473610	5,235202	-0,433815	19,046205	6,925790	-7,830441	-1,464764	-281,008080	-384,471756	31,851787	0,695324	-9,010539	-0,479381	712,259475	53,927600	19,039460	0,695324	-9,010539	-0,479381	712,259475	53,927600	19,039460
09:55:28,78	0,474092	3,711961	-0,093000	0,246999	0,039998	-0,399993	0,695324	-9,010539	-0,479381	4,932163	-0,655317	19,039460	6,917968	-7,822097	-1,460941	-281,083270	-384,424736	31,875852	0,695324	-9,010539	-0,479381	712,259475	53,927600	19,039460	0,695324	-9,010539	-0,479381	712,259475	53,927600	19,039460
09:55:28,83	0,474092	3,711961	-0,093000	0,246999	0,039998	-0,399993	0,692008	-8,999593	-0,475558	5,498224	-0,394267	19,063525	6,924023	-7,833216	-1,462048	-281,037838	-384,421428	31,851335	0,692008	-8,999593	-0,475558	711,966284	53,928356	19,063525	0,692008	-8,999593	-0,475558	711,966284	53,928356	19,063525
09:55:28,88	0,474092	3,711961	-0,093000	0,246999	0,039998	-0,399993	0,698610	-9,010397	-0,476665	4,910831	-0,775276	19,039009	6,923400	-7,828890	-1,464397	-281,006240	-384,516428	31,835396	0,695175	-9,007694	-0,479014	712,221855	53,899718	19,023069	0,695175	-9,007694	-0,479014	712,221855	53,899718	19,023069
09:55:28,93	0,474092	3,711961	-0,093000	0,246999	0,039998	-0,399993	0,695175	-9,007694	-0,479014	5,117859	-0,671490	19,023069	6,927670	-7,828327	-1,463208	-280,976103	-384,408436	31,843488	0,695175	-9,007694	-0,479014	712,221855	53,899718	19,023069	0,695175	-9,007694	-0,479014	712,221855	53,899718	19,023069
09:55:28,98	0,474092	3,711961	-0,093000	0,246999	0,039998	-0,399993	0,692553	-9,011110	-0,477825	4,831634	-0,507275	19,031161	6,916338	-7,824538	-1,458624	-281,043124	-384,406989	31,820657	0,692553	-9,011110	-0,477825	712,203788	53,858145	19,031161	0,692553	-9,011110	-0,477825	712,203788	53,858145	19,031161
09:55:29,03	0,474092	3,711961	-0,093000	0,246999	0,039998	-0,399993	0,694937	-8,999402	-0,473241	5,472716	-0,572497	19,008330	6,925323	-7,827606	-1,460883	-280,984134	-384,378378	31,847665	0,694937	-8,999402	-0,473241	711,925778	53,980096	19,008330	0,694937	-8,999402	-0,473241	711,925778	53,980096	19,008330
09:55:29,08	0,474092	3,711961	-0,093000	0,246999	0,039998	-0,399993	0,693101	-9,008717	-0,475500	4,934055	-0,513800	19,035338	6,918335	-7,826193	-1,460488	-280,931841	-384,411636	31,844824	0,693101	-9,008717	-0,475500	712,118356	53,894657	19,035338	0,693101	-9,008717	-0,475500	712,118356	53,894657	19,035338
09:55:29,13	0,474092	3,711961	-0,093000	0,246999	0,039998	-0,399993	0,695372	-9,001959	-0,475105	5,288143	-0,693767	19,032497	6,924292	-7,821040	-1,462022	-280,891880	-384,383232	31,867431	0,695372	-9,001959	-0,475105	711,941918	53,892901	19,032497	0,695372	-9,001959	-0,475105	711,941918	53,892901	19,032497
09:55:29,18	0,474092	3,711961	-0,093000	0,246999	0,039998	-0,399993	0,687931	-9,004541	-0,476638	5,109297	-0,327254	19,055104	6,920066	-7,820156	-1,461300	-280,944280	-384,377768	31,838036	0,687931	-9,004541	-0,476638	711,965763	53,675317	19,055104	0,687931	-9,004541	-0,476638	711,965763	53,675317	19,055104
09:55:29,23	0,474092	3,711961	-0,093000	0,246999	0,039998	-0,399993	0,689278	-9,000439	-0,475917	5,344061	-0,349211	19,025709	6,923130	-7,831934	-1,461235	-280,912918	-384,400066	31,830897	0,689278	-9,000439	-0,475917	711,878532	53,759136	19,025709	0,689278	-9,000439	-0,475917	711,878532	53,759136	19,025709
09:55:29,28	0,474092	3,711961	-0,093000	0,246999	0,039998	-0,399993	0,697946	-9,008982	-0,475852	4,903452	-0,838246	19,018570	6,922444	-7,825457	-1,460119	-280,951443	-384,378290	31,827308	0,697946	-9,008982	-0,475852	712,108553	53,950524	19,018570	0,697946	-9,008982	-0,475852	712,108553	53,950524	19,018570
09:55:29,33	0,474092	3,711961	-0,093000	0,246999	0,039998	-0,399993	0,692680	-9,005150	-0,474736	5,103147	-0,520181	19,014981	6,922614	-7,827126	-1,462013	-280,885767	-384,336087	31,843454	0,692680	-9,005150	-0,474736	712,007394	53,855236	19,014981	0,692680	-9,005150	-0,474736	712,007394	53,855236	19,014981
09:55:29,38	0,474092	3,711961	-0,093000	0,246999	0,039998	-0,399993	0,694041	-9,006131	-0,476630	4,982735	-0,626684	19,031127	6,919676	-7,824402	-1,462809	-280,867418	-384,358761	31,828385	0,693151	-9,002224	-0,477426	711,870951	53,804689	19,016058	0,693151	-9,002224	-0,477426	711,870951	53,804689	19,016058
09:55:29,43	0,474092	3,711961	-0,093000	0,246999	0,039998	-0,399993	0,693151	-9,002224	-0,477426	5,196333	-0,607627	19,016058	6,919041	-7,822427	-1,458912	-280,904024	-384,304140	31,876774	0,691758	-9,000688	-0,473529	711,801239	53,826791	19,064447	0,691758	-9,000688	-0,473529	711,801239	53,826791	19,064447
09:55:29,48	0,474092	3,711961	-0,093000	0,246999	0,039998	-0,399993	0,691758	-9,000688	-0,473529	5,247221	-0,476186	19,064447	6,923821	-7,818763	-1,462036	-280,864941	-384,293200	31,846078	0,691758	-9,000688	-0,473529	711,801239	53,826791	19,064447	0,691758	-9,000688	-0,473529	711,801239	53,826791	19,064447
09:55:29,53	0,474092	3,711961	-0,093000	0,246999	0,039998	-0,399993	0,696566	-9,007043	-0,475818	4,871455	-0,752669	19,046271	6,921562	-7,826347	-1,458875	-280,842632	-384,295077	31,861730	0,696566	-9,007043	-0,475818	711,924349	53,927778	19,046271	0,696566	-9,007043	-0,475818	711,924349	53,927778	19,046271
09:55:29,58	0,474092	3,711961	-0,093000	0,246999	0,039998	-0,399993	0,696566	-9,007043	-0,475818	4,871455	-0,752669	19,046271	6,912088	-7,823388	-1,460099	-280,857034	-384,301706	31,827296	0,696566	-9,007043	-0,475818	711,924349	53,927778	19,046271	0,696566	-9,007043	-0,475818	711,924349	53,927778	19,046271
09:55:29,63	0,474092	3,711961	-0,093000	0,246999	0,039998	-0,399993	0,696066	-8,995147	-0,474716	5,509783	-0,739692	19,014969	6,923957	-7,821119	-1,461647	-280,830523	-384,241235	31,812909	0,696066	-8,995147	-0,474716	711,628784	53,901481	19,014969	0,696066	-8,995147	-0,474716	711,628784	53,901481	19,014969
09:55:29,68	0,474092	3,711961	-0,093000	0,246999	0,039998	-0,399993	0,688167	-9,004291	-0,476263	4,968648	-0,321671	19,000583	6,918121	-7,827771	-1,462772	-280,826930	-384,214436	31,836646	0,696846	-9,002563	-0,477389	711,734680	53,939719	19,024319	0,696846	-9,002563	-0,477389	711,734680	53,939719	19,024319
09:55:29,73	0,474092	3,711961	-0,093000	0,246999	0,039998	-0,399993	0,696846	-9,002563	-0,477389	5,033514	-0,762694	19,024319	6,916273	-7,819725	-1,460853	-280,835339	-384,239302	31,859868	0,690802	-8,996939	-0,475470	711,611405	53,774396	19,047541	0,690802	-8,996939	-0,475470	711,611405	53,774396	19,047541
09:55:29,78	0,474092	3,711961	-0,093000	0,246999	0,039998	-0,399993	0,690802	-8,996939	-0,475470	5,351662	-0,453544	19,047541	6,918603	-7,822822	-1,463583	-280,855328	-384,233580	31,837636	0,690802	-8,996939	-0,475470	711,611405	53,774396	19,047541	0,690802	-8,996939	-0,475470	711,611405	53,774396	19,047541
09:55:29,83	0,474092	3,711961	-0,093000	0,246999	0,039998	-0,399993	0,692319	-9,000506	-0,478200	5,171247	-0,512264	19,025309	6,924818	-7,818063	-1,460812	-280,703373	-384,218113	31,826973	0,692319	-9,000506	-0,478200	711,710954	53,834773	19,025309	0,692319	-9,000506	-0,478200	711,710954	53,834773	19,025309
09:55:29,88	0,474092	3,711961	-0,093000	0,246999	0,039998	-0,399993	0,685090	-9,003509	-0,475429	4,925731	-0,260214	19,014646	6,910525	-7,823064	-1,458107	-280,799492	-384,189931	31,862767	0,685090	-9,003509	-0,475429	711,701154	53,519338	19,014646	0,685090	-9,003509	-0,475429	711,701154	53,519338	19,014646
09:55:29,93	0,474092	3,711961	-0,093000	0,246999	0,039998	-0,399993	0,696567	-8,993631	-0,472724	5,463003	-0,759706	19,050440	6,920654	-7,823646	-1,460442	-280,751465	-384,186335	31,807332	0,696567	-8,993631	-0,472724	711,463059	53,920820	19,050440	0,696567	-8,993631	-0,472724	711,463059	53,920820	19,050440
09:55:29,98	0,474092	3,711961	-0,093000	0,246999	0,039998	-0,399993	0,692007	-9,002694	-0,475059	4,964638	-0,562365	18,995005	6,912354	-7,822187	-1,460466	-280,761312	-384,217539	31,805230	0,692007	-9,002694	-0,475059	711,676081	53,760179	18,995005	0,692007	-9,002694	-0,475059	711,676081	53,760179	18,995005
09:55:30,03	0,474092	3,711961	-0,093000	0,246999	0,039998	-0,399993	0,694893	-8,994776	-0,475083	5,408288	-0,719521	18,992903	6,921191	-7,817956	-1,458126	-280,765200	-384,179468	31,826601	0,694893	-8,994776	-0,475083	711,498217	53,829588	18,992903	0,694893	-8,994776	-0,475083	711,498217	53,829588	18,992903
09:55:30,08	0,474092	3,711961	-0,093000	0,246999	0,039998	-0,399993	0,686811	-9,000314	-0,472743	5,089299	-0,276846	19,014274	6,918272	-7,825631	-1,459279	-280,748581	-384,253483	31,794047	0,694917	-9,001624	-0,473896	711,704440	53,801211	18,981720	0,694917	-9,001624	-0,473896	711,704440	53,801211	18,981720
09:55:30,13	0,474092	3,711961	-0,093000	0,246999	0,039998	-0,399993	0,694917	-9,001624	-0,473896	5,076980	-0,749735	18,981720	6,919502	-7,817918	-1,462008	-280,737061	-384,135997	31,820090	0,694917	-9,001624	-0,473896	711,704440	53,801211	18,981720	0,694917	-9,001624	-0,473896	711,704440	53,801211	18,981720
09:55:30,18	0,474092	3,711961	-0,093000	0,246999	0,039998	-0,399993	0,687622	-8,998832	-0,476624	5,114631	-0,321667	19,007763	6,921342	-7,817020	-1,459274	-280,704509	-384,140673	31,818393	0,687622	-8,998832	-0,476624	711,522961	53,656680	19,007763	0,687622	-8,998832	-0,476624	711,522961	53,656680	19,007763
09:55:30,23	0,474092	3,711961	-0,093000	0,246999	0,039998	-0,399993	0,685924	-8,999977	-0,473891	5,042897	-0,263903	19,006066	6,919653	-7,824025	-1,460792	-280,685483	-384,135646	31,817951	0,685924	-8,999977	-0,473891	711,541060	53,581155	19,006066	0,685924	-8,999977	-0,473891	711,541060	53,581155	19,006066
09:55:30,28	0,474092	3,711961	-0,093000	0,246999	0,039998	-0,399993	0,692835	-9,002016	-0,475409	4,922974	-0,637245	19,005624	6,917131	-7,820740	-1,459669	-280,755421	-384,134917	31,827752	0,691252	-8,998190	-0,474286	711,514175	53,769300	19,015425	0,691252	-8,998190	-0,474286	711,514175	53,769300	19,015425
09:55:30,33	0,474092	3,711961	-0,093000	0,246999	0,039998	-0,399993	0,691252	-8,998190	-0,474286	5,156293	-0,493958	19,015425	6,917854	-7,826975	-1,462334	-280,704700	-384,130806	31,833029	0,696289	-9,001934	-0,476951	711,584471	53,860925	19,020702	0,696289	-9,001934	-0,476951	711,584471	53,860925	19,020702
09:55:30,38	0,474092	3,711961	-0,093000	0,246999	0,039998	-0,399993	0,696289	-9,001934	-0,476951	4,932682	-0,797781	19,020702	6,910084	-7,819232	-1,462419	-280,754321	-384,087188	31,810568	0,696289	-9,001934	-0,476951	711,584471	53,860925	19,020702	0,696289	-9,001934	-0,476951	711,584471	53,860925	19,020702
09:55:30,43	0,474092	3,711961	-0,093000	0,246999	0,039998	-0,399993	0,693468	-8,991333	-0,477036	5,470944	-0,586316	18,998241	6,919261	-7,819852	-1,458067	-280,621469	-384,042399	31,809483	0,689418	-8,999590	-0,472684	711,404189	53,650949	18,997156	0,689418	-8,999590	-0,472684	711,404189	53,650949	18,997156
09:55:30,48	0,474092	3,711961	-0,093000	0,246999	0,039998	-0,399993	0,689418	-8,999590	-0,472684	4,936368	-0,468329	18,997156	6,919063	-7,820389	-1,461992	-280,703401	-384,055415	31,807338	0,689981	-8,999687	-0,476609	711,459002	53,730332	18,995011	0,689981	-8,999687	-0,476609	711,459002	53,730332	18,995011
09:55:30,53	0,474092	3,711961	-0,093000	0,246999	0,039998	-0,399993	0,689981	-8,999687	-0,476609	4,983554	-0,433191	18,995011	6,915766	-7,822805	-1,461924	-280,589474	-384,078375	31,818997	0,693723	-8,998040	-0,476541	711,378274	53,719340	19,006670	0,693723	-8,998040	-0,476541	711,378274	53,719340	19,006670
09:55:30,58	0,474092	3,711961	-0,093000	0,246999	0,039998	-0,399993	0,693723	-8,998040	-0,476541	5,032122	-0,737896	19,006670	6,916144	-7,818267	-1,460448	-280,687826	-384,058517	31,801104	0,693723	-8,998040	-0,476541	711,378274	53,719340	19,006670	0,693723	-8,998040	-0,476541	711,378274	53,719340	19,006670
09:55:30,63	0,474092	3,711961	-0,093000	0,246999	0,039998	-0,399993	0,689603	-8,996099	-0,475065	5,165034	-0,428586	18,988777	6,916181	-7,823829	-1,460404	-280,673392	-384,087369	31,818566	0,689603	-8,996099	-0,475065	711,358816	53,705282	18,988777	0,689603	-8,996099	-0,475065	711,358816	53,705282	18,988777
09:55:30,68	0,474092	3,711961	-0,093000	0,246999	0,039998	-0,399993	0,694402	-8,998911	-0,475020	5,036572	-0,705023	19,006239	6,914466	-7,819798	-1,459272	-280,666543	-384,021303	31,795999	0,691768	-8,995411	-0,473889	711,297698	53,762831	18,983672	0,691768	-8,995411	-0,473889	711,297698	53,762831	18,983672
09:55:30,73	0,474092	3,711961	-0,093000	0,246999	0,039998	-0,399993	0,691768	-8,995411	-0,473889	5,157973	-0,540992	18,983672	6,920521	-7,822026	-1,461146	-280,597901	-383,995741	31,822194	0,691768	-8,995411	-0,473889	711,297698	53,762831	18,983672	0,691768	-8,995411	-0,473889	711,297698	53,762831	18,983672
09:55:30,78	0,474092	3,711961	-0,093000	0,246999	0,039998	-0,399993	0,692008	-8,990814	-0,474655	5,337197	-0,516355	19,019931	6,910366	-7,817707	-1,460038	-280,668775	-383,950998	31,832258	0,692008	-8,990814	-0,474655	711,116133	53,806259	19,019931	0,692008	-8,990814	-0,474655	711,116133	53,806259	19,019931
09:55:30,83	0,474092	3,711961	-0,093000	0,246999	0,039998	-0,399993	0,692008	-8,990814	-0,474655	5,337197	-0,516355	19,019931	6,914768	-7,819399	-1,459206	-280,546136	-383,953243	31,811549	0,692008	-8,990814	-0,474655	711,116133	53,806259	19,019931	0,692008	-8,990814	-0,474655	711,116133	53,806259	19,019931
09:55:30,88	0,474092	3,711961	-0,093000	0,246999	0,039998	-0,399993	0,691271	-8,995473	-0,473823	5,035575	-0,585378	18,999222	6,914529	-7,818163	-1,460825	-280,642368	-383,985777	31,793242	0,691271	-8,995473	-0,473823	711,180211	53,679406	18,999222	0,691271	-8,995473	-0,473823	711,180211	53,679406	18,999222
09:55:30,93	0,474092	3,711961	-0,093000	0,246999	0,039998	-0,399993	0,690321	-8,994648	-0,475442	5,154762	-0,468892	18,980915	6,915197	-7,823117	-1,461909	-280,608528	-383,988089	31,851002	0,694277	-8,997704	-0,476526	711,300692	53,795660	19,038675	0,694277	-8,997704	-0,476526	711,300692	53,795660	19,038675
09:55:30,98	0,474092	3,711961	-0,093000	0,246999	0,039998	-0,399993	0,683764	-8,995902	-0,473060	5,020862	-0,226024	18,994614	6,918893	-7,813112	-1,458443	-280,523098	-383,975330	31,806941	0,683764	-8,995902	-0,473060	711,199195	53,449483	18,994614	0,683764	-8,995902	-0,473060	711,199195	53,449483	18,994614
09:55:31,03	0,474092	3,711961	-0,093000	0,246999	0,039998	-0,399993	0,683764	-8,995902	-0,473060	5,020862	-0,226024	18,994614	6,913977	-7,816178	-1,459662	-280,639228	-383,934560	31,799187	0,688878	-8,993178	-0,474279	711,149749	53,705939	18,986860	0,688878	-8,993178	-0,474279	711,149749	53,705939	18,986860
09:55:31,08	0,474092	3,711961	-0,093000	0,246999	0,039998	-0,399993	0,688878	-8,993178	-0,474279	5,185300	-0,370952	18,986860	6,914198	-7,823331	-1,459603	-280,541100	-383,982882	31,776191	0,688878	-8,993178	-0,474279	711,149749	53,705939	18,986860	0,688878	-8,993178	-0,474279	711,149749	53,705939	18,986860
09:55:31,13	0,474092	3,711961	-0,093000	0,246999	0,039998	-0,399993	0,694962	-8,996945	-0,474220	4,982188	-0,796485	18,963864	6,917778	-7,822647	-1,458808	-280,515357	-383,992267	31,780707	0,694962	-8,996945	-0,474220	711,242365	53,758034	18,963864	0,694962	-8,996945	-0,474220	711,242365	53,758034	18,963864
09:55:31,18	0,474092	3,711961	-0,093000	0,246999	0,039998	-0,399993	0,692580	-8,999704	-0,473425	4,833957	-0,699593	18,968380	6,918917	-7,815455	-1,459993	-280,528403	-383,939568	31,803895	0,692580	-8,999704	-0,473425	711,310744	53,667916	18,968380	0,692580	-8,999704	-0,473425	711,310744	53,667916	18,968380
09:55:31,23	0,474092	3,711961	-0,093000	0,246999	0,039998	-0,399993	0,685782	-8,997094	-0,474609	4,930583	-0,308449	18,991568	6,911302	-7,818958	-1,457642	-280,515576	-383,953600	31,814583	0,685782	-8,997094	-0,474609	711,202452	53,525417	18,991568	0,685782	-8,997094	-0,474609	711,202452	53,525417	18,991568
09:55:31,28	0,474092	3,711961	-0,093000	0,246999	0,039998	-0,399993	0,692623	-8,992251	-0,472258	5,188151	-0,682316	19,002256	6,915459	-7,821376	-1,459156	-280,515885	-383,907081	31,846428	0,692623	-8,992251	-0,472258	711,079855	53,688586	19,002256	0,692623	-8,992251	-0,472258	711,079855	53,688586	19,002256
09:55:31,33	0,474092	3,711961	-0,093000	0,246999	0,039998	-0,399993	0,692638	-8,997060	-0,473773	4,897958	-0,659562	19,034101	6,916138	-7,813645	-1,459593	-280,463574	-383,894062	31,794541	0,685604	-8,993783	-0,474210	711,042883	53,487315	18,982214	0,685604	-8,993783	-0,474210	711,042883	53,487315	18,982214
09:55:31,38	0,474092	3,711961	-0,093000	0,246999	0,039998	-0,399993	0,685604	-8,993783	-0,474210	5,030939	-0,332593	18,982214	6,914202	-7,813507	-1,456117	-280,542059	-383,905439	31,816780	0,685604	-8,993783	-0,474210	711,042883	53,487315	18,982214	0,685604	-8,993783	-0,474210	711,042883	53,487315	18,982214
09:55:31,43	0,474092	3,711961	-0,093000	0,246999	0,039998	-0,399993	0,686452	-8,992037	-0,470734	5,170832	-0,314399	19,004453	6,910791	-7,821949	-1,458406	-280,489540	-383,947602	31,799905	0,686452	-8,992037	-0,470734	711,045707	53,572063	19,004453	0,686452	-8,992037	-0,470734	711,045707	53,572063	19,004453
09:55:31,48	0,474092	3,711961	-0,093000	0,246999	0,039998	-0,399993	0,695468	-8,993303	-0,473023	5,115216	-0,849819	18,987578	6,912463	-7,815163	-1,457666	-280,532636	-383,900717	31,812386	0,695468	-8,993303	-0,473023	711,089530	53,744436	18,987578	0,695468	-8,993303	-0,473023	711,089530	53,744436	18,987578
09:55:31,53	0,474092	3,711961	-0,093000	0,246999	0,039998	-0,399993	0,688756	-8,991358	-0,472283	5,197301	-0,440009	19,000059	6,913265	-7,821487	-1,460318	-280,471496	-383,818749	31,829732	0,688756	-8,991358	-0,472283	711,018931	53,627321	19,000059	0,688756	-8,991358	-0,472283	711,018931	53,627321	19,000059
09:55:31,58	0,474092	3,711961	-0,093000	0,246999	0,039998	-0,399993	0,693832	-8,995215	-0,474934	4,895194	-0,715931	19,017405	6,913739	-7,815336	-1,456904	-280,516738	-383,831436	31,780256	0,688268	-8,992551	-0,471521	710,982587	53,635256	18,967929	0,688268	-8,992551	-0,471521	710,982587	53,635256	18,967929
09:55:31,63	0,474092	3,711961	-0,093000	0,246999	0,039998	-0,399993	0,688268	-8,992551	-0,471521	5,067340	-0,393749	18,967929	6,914660	-7,816918	-1,456154	-280,442038	-383,802171	31,816233	0,688268	-8,992551	-0,471521	710,982587	53,635256	18,967929	0,688268	-8,992551	-0,471521	710,982587	53,635256	18,967929
09:55:31,68	0,474092	3,711961	-0,093000	0,246999	0,039998	-0,399993	0,689177	-8,994139	-0,470771	4,922049	-0,491097	19,003906	6,916277	-7,819381	-1,459152	-280,427660	-383,851557	31,808974	0,689177	-8,994139	-0,470771	710,961985	53,609296	19,003906	0,689177	-8,994139	-0,470771	710,961985	53,609296	19,003906
09:55:31,73	0,474092	3,711961	-0,093000	0,246999	0,039998	-0,399993	0,690502	-8,996771	-0,473769	4,820763	-0,597125	18,996647	6,908007	-7,814713	-1,458033	-280,445928	-383,805084	31,799542	0,690594	-8,987274	-0,472650	710,784529	53,648755	18,987215	0,690594	-8,987274	-0,472650	710,784529	53,648755	18,987215
09:55:31,78	0,474092	3,711961	-0,093000	0,246999	0,039998	-0,399993	0,690594	-8,987274	-0,472650	5,283499	-0,562860	18,987215	6,914354	-7,815852	-1,458040	-280,490700	-383,863249	31,799071	0,690594	-8,987274	-0,472650	710,784529	53,648755	18,987215	0,690594	-8,987274	-0,472650	710,784529	53,648755	18,987215
09:55:31,83	0,474092	3,711961	-0,093000	0,246999	0,039998	-0,399993	0,688407	-8,993341	-0,472657	5,040793	-0,439480	18,986744	6,914606	-7,815919	-1,457579	-280,400960	-383,772396	31,839574	0,688407	-8,993341	-0,472657	711,018052	53,600508	18,986744	0,688407	-8,993341	-0,472657	711,018052	53,600508	18,986744
09:55:31,88	0,474092	3,711961	-0,093000	0,246999	0,039998	-0,399993	0,688339	-8,993592	-0,472196	4,904164	-0,468203	19,027247	6,910376	-7,813970	-1,457661	-280,442547	-383,802750	31,775650	0,688339	-8,993592	-0,472196	710,901167	53,566398	19,027247	0,688339	-8,993592	-0,472196	710,901167	53,566398	19,027247
09:55:31,93	0,474092	3,711961	-0,093000	0,246999	0,039998	-0,399993	0,688766	-8,988955	-0,472278	5,192406	-0,469598	18,963323	6,914021	-7,821700	-1,457988	-280,415766	-383,782487	31,790241	0,693637	-8,995977	-0,472605	710,980492	53,714587	18,977914	0,693637	-8,995977	-0,472605	710,980492	53,714587	18,977914
09:55:31,98	0,474092	3,711961	-0,093000	0,246999	0,039998	-0,399993	0,690457	-8,992621	-0,472253	5,018261	-0,549591	18,982426	6,912706	-7,817268	-1,457636	-280,457675	-383,813093	31,794753	0,690457	-8,992621	-0,472253	710,939036	53,651305	18,982426	0,690457	-8,992621	-0,472253	710,939036	53,651305	18,982426
09:55:32,03	0,474092	3,711961	-0,093000	0,246999	0,039998	-0,399993	0,690457	-8,992621	-0,472253	5,018261	-0,549591	18,982426	6,915962	-7,818568	-1,458360	-280,333603	-383,764711	31,776457	0,690457	-8,992621	-0,472253	710,939036	53,651305	18,982426	0,690457	-8,992621	-0,472253	710,939036	53,651305	18,982426
09:55:32,08	0,474092	3,711961	-0,093000	0,246999	0,039998	-0,399993	0,689955	-8,996092	-0,472977	4,733875	-0,606717	18,964130	6,914075	-7,815460	-1,459164	-280,381879	-383,753693	31,792466	0,689955	-8,996092	-0,472977	710,927060	53,554728	18,964130	0,689955	-8,996092	-0,472977	710,927060	53,554728	18,964130
09:55:32,13	0,474092	3,711961	-0,093000	0,246999	0,039998	-0,399993	0,688207	-8,992903	-0,473781	4,914272	-0,468510	18,980139	6,905799	-7,816617	-1,457604	-280,392397	-383,771696	31,813672	0,688207	-8,992903	-0,473781	710,857161	53,555728	18,980139	0,688207	-8,992903	-0,473781	710,857161	53,555728	18,980139
09:55:32,18	0,474092	3,711961	-0,093000	0,246999	0,039998	-0,399993	0,693347	-8,986315	-0,472221	5,277720	-0,735708	19,001345	6,914761	-7,820737	-1,459510	-280,337745	-383,788500	31,790443	0,693347	-8,986315	-0,472221	710,703417	53,692057	19,001345	0,693347	-8,986315	-0,472221	710,703417	53,692057	19,001345
09:55:32,23	0,474092	3,711961	-0,093000	0,246999	0,039998	-0,399993	0,692433	-8,996136	-0,474126	4,754249	-0,743919	18,978116	6,909336	-7,812792	-1,456832	-280,398050	-383,722855	31,825694	0,692433	-8,996136	-0,474126	710,950904	53,612107	18,978116	0,692433	-8,996136	-0,474126	710,950904	53,612107	18,978116
09:55:32,28	0,474092	3,711961	-0,093000	0,246999	0,039998	-0,399993	0,688265	-8,987466	-0,471449	5,178403	-0,442135	19,013367	6,913000	-7,815547	-1,455628	-280,342546	-383,738552	31,819267	0,688265	-8,987466	-0,471449	710,694446	53,586703	19,013367	0,688265	-8,987466	-0,471449	710,694446	53,586703	19,013367
09:55:32,33	0,474092	3,711961	-0,093000	0,246999	0,039998	-0,399993	0,688820	-8,992016	-0,470245	4,927610	-0,526884	19,006940	6,912933	-7,812813	-1,454108	-280,375392	-383,725694	31,809795	0,686486	-8,990591	-0,468725	710,768396	53,518500	18,997468	0,686486	-8,990591	-0,468725	710,768396	53,518500	18,997468
09:55:32,38	0,474092	3,711961	-0,093000	0,246999	0,039998	-0,399993	0,686486	-8,990591	-0,468725	5,007017	-0,370633	18,997468	6,912498	-7,814289	-1,458336	-280,303094	-383,710123	31,821520	0,686486	-8,990591	-0,468725	710,768396	53,518500	18,997468	0,686486	-8,990591	-0,468725	710,768396	53,518500	18,997468
09:55:32,43	0,474092	3,711961	-0,093000	0,246999	0,039998	-0,399993	0,687981	-8,990952	-0,472953	4,938588	-0,503231	19,009193	6,912383	-7,819494	-1,459913	-280,343315	-383,790992	31,785595	0,692546	-8,993455	-0,474530	710,884813	53,618663	18,973268	0,692546	-8,993455	-0,474530	710,884813	53,618663	18,973268
09:55:32,48	0,474092	3,711961	-0,093000	0,246999	0,039998	-0,399993	0,692546	-8,993455	-0,474530	4,898581	-0,746185	18,973268	6,915348	-7,809969	-1,457602	-280,334317	-383,726816	31,802612	0,682815	-8,991260	-0,472219	710,766562	53,385096	18,990285	0,682815	-8,991260	-0,472219	710,766562	53,385096	18,990285
09:55:32,53	0,474092	3,711961	-0,093000	0,246999	0,039998	-0,399993	0,682815	-8,991260	-0,472219	4,952655	-0,215893	18,990285	6,909538	-7,818433	-1,456012	-280,315804	-383,745297	31,798603	0,682815	-8,991260	-0,472219	710,766562	53,385096	18,990285	0,682815	-8,991260	-0,472219	710,766562	53,385096	18,990285
09:55:32,58	0,474092	3,711961	-0,093000	0,246999	0,039998	-0,399993	0,693050	-8,990460	-0,470629	5,000978	-0,773375	18,986276	6,914303	-7,808501	-1,458364	-280,276752	-383,698965	31,798569	0,693050	-8,990460	-0,470629	710,752124	53,631044	18,986276	0,693050	-8,990460	-0,470629	710,752124	53,631044	18,986276
09:55:32,63	0,474092	3,711961	-0,093000	0,246999	0,039998	-0,399993	0,682066	-8,989621	-0,472981	4,984961	-0,212857	18,986242	6,910123	-7,820495	-1,457182	-280,331098	-383,718672	31,790430	0,682066	-8,989621	-0,472981	710,670237	53,329312	18,986242	0,682066	-8,989621	-0,472981	710,670237	53,329312	18,986242
09:55:32,68	0,474092	3,711961	-0,093000	0,246999	0,039998	-0,399993	0,694543	-8,991999	-0,471799	4,905576	-0,824483	18,978103	6,908914	-7,813417	-1,459520	-280,333293	-383,674871	31,828035	0,694543	-8,991999	-0,471799	710,777479	53,697181	18,978103	0,694543	-8,991999	-0,471799	710,777479	53,697181	18,978103
09:55:32,73	0,474092	3,711961	-0,093000	0,246999	0,039998	-0,399993	0,689018	-8,987412	-0,474137	5,107245	-0,513358	19,015708	6,913808	-7,814483	-1,458318	-280,264711	-383,647310	31,818479	0,687495	-8,992183	-0,472935	710,687375	53,488573	19,006152	0,687495	-8,992183	-0,472935	710,687375	53,488573	19,006152
09:55:32,78	0,474092	3,711961	-0,093000	0,246999	0,039998	-0,399993	0,687495	-8,992183	-0,472935	4,800980	-0,479751	19,006152	6,913706	-7,810091	-1,458367	-280,289714	-383,686506	31,793919	0,687495	-8,992183	-0,472935	710,687375	53,488573	19,006152	0,687495	-8,992183	-0,472935	710,687375	53,488573	19,006152
09:55:32,83	0,474092	3,711961	-0,093000	0,246999	0,039998	-0,399993	0,683742	-8,989899	-0,472984	4,966193	-0,282559	18,981592	6,908956	-7,820309	-1,455635	-280,341689	-383,680921	31,790632	0,694966	-8,990895	-0,470252	710,720824	53,736414	18,978305	0,694966	-8,990895	-0,470252	710,720824	53,736414	18,978305
09:55:32,88	0,474092	3,711961	-0,093000	0,246999	0,039998	-0,399993	0,694966	-8,990895	-0,470252	4,935586	-0,818386	18,978305	6,911924	-7,813111	-1,459140	-280,303471	-383,684912	31,793826	0,694966	-8,990895	-0,470252	710,720824	53,736414	18,978305	0,694966	-8,990895	-0,470252	710,720824	53,736414	18,978305
09:55:32,93	0,474092	3,711961	-0,093000	0,246999	0,039998	-0,399993	0,687248	-8,989866	-0,473757	4,973410	-0,452156	18,981499	6,902576	-7,814024	-1,457203	-280,284660	-383,655532	31,786798	0,687248	-8,989866	-0,473757	710,677918	53,496801	18,981499	0,687248	-8,989866	-0,473757	710,677918	53,496801	18,981499
09:55:32,98	0,474092	3,711961	-0,093000	0,246999	0,039998	-0,399993	0,692713	-8,982227	-0,471819	5,335792	-0,737944	18,974471	6,908956	-7,812410	-1,460292	-280,323351	-383,632780	31,834753	0,692713	-8,982227	-0,471819	710,440635	53,640026	18,974471	0,692713	-8,982227	-0,471819	710,440635	53,640026	18,974471
09:55:33,03	0,474092	3,711961	-0,093000	0,246999	0,039998	-0,399993	0,688125	-8,986946	-0,474909	5,090082	-0,454500	19,022426	6,915056	-7,817023	-1,457923	-280,248019	-383,629776	31,799087	0,689070	-8,994535	-0,472540	710,726150	53,524646	18,986760	0,689070	-8,994535	-0,472540	710,726150	53,524646	18,986760
09:55:33,08	0,474092	3,711961	-0,093000	0,246999	0,039998	-0,399993	0,689070	-8,994535	-0,472540	4,655190	-0,567387	18,986760	6,912585	-7,809672	-1,459119	-280,276909	-383,629330	31,825015	0,689070	-8,994535	-0,472540	710,726150	53,524646	18,986760	0,689070	-8,994535	-0,472540	710,726150	53,524646	18,986760
09:55:33,13	0,474092	3,711961	-0,093000	0,246999	0,039998	-0,399993	0,683940	-8,988719	-0,473736	4,971664	-0,275350	19,012688	6,910917	-7,819894	-1,459069	-280,266957	-383,601366	31,828819	0,683940	-8,988719	-0,473736	710,586094	53,413925	19,012688	0,683940	-8,988719	-0,473736	710,586094	53,413925	19,012688
09:55:33,18	0,474092	3,711961	-0,093000	0,246999	0,039998	-0,399993	0,693626	-8,992385	-0,473686	4,751808	-0,773683	19,016492	6,907233	-7,813539	-1,457978	-280,316918	-383,624782	31,803998	0,689964	-8,986017	-0,472594	710,530561	53,610490	18,991672	0,689964	-8,986017	-0,472594	710,530561	53,610490	18,991672
09:55:33,23	0,474092	3,711961	-0,093000	0,246999	0,039998	-0,399993	0,689964	-8,986017	-0,472594	5,128224	-0,551688	18,991672	6,909913	-7,817201	-1,457501	-280,192323	-383,573539	31,818525	0,689964	-8,986017	-0,472594	710,530561	53,610490	18,991672	0,689964	-8,986017	-0,472594	710,530561	53,610490	18,991672
09:55:33,28	0,474092	3,711961	-0,093000	0,246999	0,039998	-0,399993	0,691795	-8,990170	-0,472118	4,805620	-0,729201	19,006198	6,910227	-7,813560	-1,456823	-280,311534	-383,589351	31,780664	0,688485	-8,988621	-0,471439	710,566197	53,584359	18,968337	0,688485	-8,988621	-0,471439	710,566197	53,584359	18,968337
09:55:33,33	0,474092	3,711961	-0,093000	0,246999	0,039998	-0,399993	0,688485	-8,988621	-0,471439	4,959429	-0,461744	18,968337	6,903339	-7,810363	-1,458329	-280,217641	-383,570821	31,819254	0,688485	-8,988621	-0,471439	710,566197	53,584359	18,968337	0,688485	-8,988621	-0,471439	710,566197	53,584359	18,968337
09:55:33,38	0,474092	3,711961	-0,093000	0,246999	0,039998	-0,399993	0,689161	-8,981057	-0,472945	5,289784	-0,568916	19,006927	6,906331	-7,819719	-1,457905	-280,232222	-383,541332	31,814375	0,689161	-8,981057	-0,472945	710,302746	53,530209	19,006927	0,689161	-8,981057	-0,472945	710,302746	53,530209	19,006927
09:55:33,43	0,474092	3,711961	-0,093000	0,246999	0,039998	-0,399993	0,695767	-8,988326	-0,472522	4,893514	-0,885078	19,002048	6,912113	-7,813808	-1,459907	-280,250479	-383,594142	31,772358	0,695767	-8,988326	-0,472522	710,477143	53,732652	19,002048	0,695767	-8,988326	-0,472522	710,477143	53,732652	19,002048
09:55:33,48	0,474092	3,711961	-0,093000	0,246999	0,039998	-0,399993	0,687757	-8,990378	-0,474524	4,841719	-0,479145	18,960031	6,909869	-7,817965	-1,455970	-280,218296	-383,579963	31,798153	0,692479	-8,990513	-0,470587	710,561580	53,614146	18,985826	0,692479	-8,990513	-0,470587	710,561580	53,614146	18,985826
09:55:33,53	0,474092	3,711961	-0,093000	0,246999	0,039998	-0,399993	0,692479	-8,990513	-0,470587	4,806308	-0,745482	18,985826	6,904534	-7,812770	-1,456784	-280,234411	-383,533790	31,800141	0,692479	-8,990513	-0,470587	710,561580	53,614146	18,985826	0,692479	-8,990513	-0,470587	710,561580	53,614146	18,985826
09:55:33,58	0,474092	3,711961	-0,093000	0,246999	0,039998	-0,399993	0,690647	-8,983295	-0,471401	5,149702	-0,613183	18,987814	6,905795	-7,820332	-1,458297	-280,200739	-383,571153	31,788925	0,690647	-8,983295	-0,471401	710,338379	53,602643	18,987814	0,690647	-8,983295	-0,471401	710,338379	53,602643	18,987814
09:55:33,63	0,474092	3,711961	-0,093000	0,246999	0,039998	-0,399993	0,696566	-8,988169	-0,472914	4,911791	-0,968775	18,976598	6,901071	-7,811563	-1,456782	-280,200450	-383,527761	31,794720	0,696566	-8,988169	-0,472914	710,483053	53,711636	18,976598	0,696566	-8,988169	-0,472914	710,483053	53,711636	18,976598
09:55:33,68	0,474092	3,711961	-0,093000	0,246999	0,039998	-0,399993	0,691334	-8,979693	-0,471399	5,314808	-0,675281	18,982393	6,908187	-7,817868	-1,460616	-280,184331	-383,533252	31,806696	0,691334	-8,979693	-0,471399	710,220722	53,594441	18,982393	0,691334	-8,979693	-0,471399	710,220722	53,594441	18,982393
09:55:33,73	0,474092	3,711961	-0,093000	0,246999	0,039998	-0,399993	0,693236	-8,989009	-0,475233	4,827106	-0,790894	18,994369	6,901086	-7,813534	-1,457950	-280,198117	-383,527705	31,780583	0,693033	-8,980692	-0,472567	710,245969	53,637482	18,968256	0,693033	-8,980692	-0,472567	710,245969	53,637482	18,968256
09:55:33,78	0,474092	3,711961	-0,093000	0,246999	0,039998	-0,399993	0,693033	-8,980692	-0,472567	5,261670	-0,765640	18,968256	6,911235	-7,812620	-1,459033	-280,132346	-383,504526	31,836495	0,693033	-8,980692	-0,472567	710,245969	53,637482	18,968256	0,693033	-8,980692	-0,472567	710,245969	53,637482	18,968256
09:55:33,83	0,474092	3,711961	-0,093000	0,246999	0,039998	-0,399993	0,687167	-8,989023	-0,473650	4,775465	-0,505962	19,024168	6,901626	-7,814550	-1,456791	-280,225372	-383,530248	31,780019	0,687167	-8,989023	-0,473650	710,413798	53,436656	19,024168	0,687167	-8,989023	-0,473650	710,413798	53,436656	19,024168
09:55:33,88	0,474092	3,711961	-0,093000	0,246999	0,039998	-0,399993	0,693644	-8,981667	-0,471408	5,226775	-0,775052	18,967692	6,909503	-7,814542	-1,455944	-280,129400	-383,509443	31,799926	0,693644	-8,981667	-0,471408	710,287647	53,675992	18,967692	0,693644	-8,981667	-0,471408	710,287647	53,675992	18,967692
09:55:33,93	0,474092	3,711961	-0,093000	0,246999	0,039998	-0,399993	0,689698	-8,988485	-0,470561	4,806233	-0,642582	18,987600	6,909395	-7,817861	-1,457128	-280,184195	-383,519008	31,790702	0,692627	-8,990051	-0,471745	710,479501	53,618992	18,978375	0,692627	-8,990051	-0,471745	710,479501	53,618992	18,978375
09:55:33,98	0,474092	3,711961	-0,093000	0,246999	0,039998	-0,399993	0,692627	-8,990051	-0,471745	4,760486	-0,752194	18,978375	6,907538	-7,810519	-1,456791	-280,224623	-383,469305	31,793273	0,687196	-8,984771	-0,471407	710,316757	53,534950	18,980946	0,687196	-8,984771	-0,471407	710,316757	53,534950	18,980946
09:55:34,03	0,474092	3,711961	-0,093000	0,246999	0,039998	-0,399993	0,687196	-8,984771	-0,471407	5,012203	-0,409950	18,980946	6,910069	-7,808635	-1,455589	-280,136623	-383,479986	31,792013	0,687196	-8,984771	-0,471407	710,316757	53,534950	18,980946	0,687196	-8,984771	-0,471407	710,316757	53,534950	18,980946
09:55:34,08	0,474092	3,711961	-0,093000	0,246999	0,039998	-0,399993	0,689592	-8,982785	-0,471380	5,106343	-0,543218	19,009326	6,904620	-7,811601	-1,456763	-280,212555	-383,465723	31,821653	0,689592	-8,982785	-0,471380	710,254990	53,589793	19,009326	0,689592	-8,982785	-0,471380	710,254990	53,589793	19,009326
09:55:34,13	0,474092	3,711961	-0,093000	0,246999	0,039998	-0,399993	0,689592	-8,982785	-0,471380	5,106343	-0,543218	19,009326	6,912387	-7,809201	-1,455596	-280,156281	-383,480790	31,787665	0,689592	-8,982785	-0,471380	710,254990	53,589793	19,009326	0,689592	-8,982785	-0,471380	710,254990	53,589793	19,009326
09:55:34,18	0,474092	3,711961	-0,093000	0,246999	0,039998	-0,399993	0,683630	-8,988312	-0,470213	4,803863	-0,289451	18,975338	6,908960	-7,817864	-1,456324	-280,133489	-383,461224	31,796312	0,683630	-8,988312	-0,470213	710,386361	53,375526	18,975338	0,683630	-8,988312	-0,470213	710,386361	53,375526	18,975338
09:55:34,23	0,474092	3,711961	-0,093000	0,246999	0,039998	-0,399993	0,692846	-8,989675	-0,470940	4,704634	-0,778627	18,983986	6,901798	-7,815698	-1,457928	-280,157117	-383,501069	31,771113	0,694551	-8,982390	-0,472544	710,247402	53,655517	18,958786	0,694551	-8,982390	-0,472544	710,247402	53,655517	18,958786
09:55:34,28	0,474092	3,711961	-0,093000	0,246999	0,039998	-0,399993	0,694551	-8,982390	-0,472544	5,129799	-0,866758	18,958786	6,908370	-7,807486	-1,456385	-280,114443	-383,449500	31,764052	0,684153	-8,983975	-0,471002	710,223418	53,368800	18,951725	0,684153	-8,983975	-0,471002	710,223418	53,368800	18,951725
09:55:34,33	0,474092	3,711961	-0,093000	0,246999	0,039998	-0,399993	0,684153	-8,983975	-0,471002	4,981361	-0,337241	18,951725	6,903453	-7,812800	-1,456030	-280,229293	-383,434486	31,768704	0,684153	-8,983975	-0,471002	710,223418	53,368800	18,951725	0,684153	-8,983975	-0,471002	710,223418	53,368800	18,951725
09:55:34,38	0,474092	3,711961	-0,093000	0,246999	0,039998	-0,399993	0,691214	-8,982374	-0,470647	5,109036	-0,597429	18,956377	6,906555	-7,815193	-1,459070	-280,143999	-383,463863	31,788298	0,691214	-8,982374	-0,470647	710,225414	53,662879	18,956377	0,691214	-8,982374	-0,470647	710,225414	53,662879	18,956377
09:55:34,43	0,474092	3,711961	-0,093000	0,246999	0,039998	-0,399993	0,691736	-8,986257	-0,473687	4,889911	-0,713134	18,975971	6,902406	-7,809487	-1,457171	-280,157573	-383,429435	31,778824	0,691736	-8,986257	-0,473687	710,311108	53,588161	18,975971	0,691736	-8,986257	-0,473687	710,311108	53,588161	18,975971
09:55:34,48	0,474092	3,711961	-0,093000	0,246999	0,039998	-0,399993	0,688868	-8,979811	-0,471788	5,202094	-0,535036	18,966497	6,907902	-7,809499	-1,457109	-280,073008	-383,404564	31,799042	0,688868	-8,979811	-0,471788	710,117251	53,541132	18,966497	0,688868	-8,979811	-0,471788	710,117251	53,541132	18,966497
09:55:34,53	0,474092	3,711961	-0,093000	0,246999	0,039998	-0,399993	0,686130	-8,984577	-0,471726	4,890435	-0,453460	18,986715	6,900171	-7,815842	-1,454774	-280,112626	-383,447611	31,804063	0,686130	-8,984577	-0,471726	710,179732	53,407775	18,986715	0,686130	-8,984577	-0,471726	710,179732	53,407775	18,986715
09:55:34,58	0,474092	3,711961	-0,093000	0,246999	0,039998	-0,399993	0,695490	-8,981054	-0,469391	5,130747	-0,927372	18,991736	6,906719	-7,814562	-1,459014	-280,090775	-383,376279	31,834250	0,691107	-8,986084	-0,473631	710,204048	53,569177	19,021923	0,691107	-8,986084	-0,473631	710,204048	53,569177	19,021923
09:55:34,63	0,474092	3,711961	-0,093000	0,246999	0,039998	-0,399993	0,691107	-8,986084	-0,473631	4,796473	-0,682701	19,021923	6,912609	-7,809289	-1,457904	-280,077856	-383,403072	31,771397	0,691107	-8,986084	-0,473631	710,204048	53,569177	19,021923	0,691107	-8,986084	-0,473631	710,204048	53,569177	19,021923
09:55:34,68	0,474092	3,711961	-0,093000	0,246999	0,039998	-0,399993	0,683595	-8,988548	-0,472521	4,685085	-0,316698	18,959070	6,901415	-7,814080	-1,456739	-280,093578	-383,401215	31,773109	0,683595	-8,988548	-0,472521	710,286090	53,345544	18,959070	0,683595	-8,988548	-0,472521	710,286090	53,345544	18,959070
09:55:34,73	0,474092	3,711961	-0,093000	0,246999	0,039998	-0,399993	0,693342	-8,981250	-0,471356	5,070841	-0,808971	18,960782	6,906758	-7,812531	-1,459049	-280,075761	-383,366742	31,791124	0,693342	-8,981250	-0,471356	710,098942	53,618368	18,960782	0,693342	-8,981250	-0,471356	710,098942	53,618368	18,960782
09:55:34,78	0,474092	3,711961	-0,093000	0,246999	0,039998	-0,399993	0,689329	-8,985102	-0,473666	4,831752	-0,598470	18,978797	6,901998	-7,808577	-1,455173	-280,074080	-383,420295	31,806178	0,689329	-8,985102	-0,473666	710,162268	53,513822	18,978797	0,689329	-8,985102	-0,473666	710,162268	53,513822	18,978797
09:55:34,83	0,474092	3,711961	-0,093000	0,246999	0,039998	-0,399993	0,688285	-8,979003	-0,469790	5,194432	-0,572423	18,993851	6,906236	-7,810843	-1,459814	-280,039788	-383,360980	31,796410	0,688285	-8,979003	-0,469790	710,046186	53,457928	18,993851	0,688285	-8,979003	-0,469790	710,046186	53,457928	18,993851
09:55:34,88	0,474092	3,711961	-0,093000	0,246999	0,039998	-0,399993	0,693299	-8,978534	-0,470977	5,188561	-0,800500	18,956197	6,899085	-7,812685	-1,456360	-280,087233	-383,377754	31,768524	0,693299	-8,978534	-0,470977	710,003489	53,623466	18,956197	0,693299	-8,978534	-0,470977	710,003489	53,623466	18,956197
09:55:34,93	0,474092	3,711961	-0,093000	0,246999	0,039998	-0,399993	0,693299	-8,978534	-0,470977	5,188561	-0,800500	18,956197	6,909236	-7,807304	-1,455545	-280,012117	-383,367817	31,784662	0,693299	-8,978534	-0,470977	710,003489	53,623466	18,956197	0,693299	-8,978534	-0,470977	710,003489	53,623466	18,956197
09:55:34,98	0,474092	3,711961	-0,093000	0,246999	0,039998	-0,399993	0,683563	-8,984635	-0,470162	4,825146	-0,354321	18,972335	6,897375	-7,811886	-1,454776	-280,055133	-383,386016	31,795859	0,683563	-8,984635	-0,470162	710,119002	53,305383	18,972335	0,683563	-8,984635	-0,470162	710,119002	53,305383	18,972335
09:55:35,03	0,474092	3,711961	-0,093000	0,246999	0,039998	-0,399993	0,693462	-8,976654	-0,469392	5,277455	-0,840895	18,983532	6,898558	-7,813603	-1,454807	-280,074415	-383,352347	31,753498	0,693462	-8,976654	-0,469392	709,944760	53,595849	18,983532	0,693462	-8,976654	-0,469392	709,944760	53,595849	18,983532
09:55:35,08	0,474092	3,711961	-0,093000	0,246999	0,039998	-0,399993	0,694358	-8,978537	-0,469424	5,160008	-0,853950	18,941172	6,907541	-7,814375	-1,453596	-280,010172	-383,353006	31,753518	0,694358	-8,978537	-0,469424	709,975148	53,653124	18,941172	0,694358	-8,978537	-0,469424	709,975148	53,653124	18,941172
09:55:35,13	0,474092	3,711961	-0,093000	0,246999	0,039998	-0,399993	0,690534	-8,986702	-0,468213	4,703878	-0,711103	18,941191	6,904921	-7,811529	-1,457506	-280,110842	-383,355550	31,805271	0,690534	-8,986702	-0,468213	710,159971	53,495841	18,941191	0,690534	-8,986702	-0,468213	710,159971	53,495841	18,941191
09:55:35,18	0,474092	3,711961	-0,093000	0,246999	0,039998	-0,399993	0,689380	-8,983011	-0,472123	4,948358	-0,565160	18,992944	6,902213	-7,808021	-1,457892	-279,998308	-383,345905	31,765950	0,687696	-8,978911	-0,472509	709,941420	53,413888	18,953623	0,687696	-8,978911	-0,472509	709,941420	53,413888	18,953623
09:55:35,23	0,474092	3,711961	-0,093000	0,246999	0,039998	-0,399993	0,687696	-8,978911	-0,472509	5,096942	-0,570211	18,953623	6,907510	-7,809098	-1,459808	-280,009508	-383,308002	31,793426	0,685979	-8,984037	-0,474425	710,050041	53,397065	18,981099	0,685979	-8,984037	-0,474425	710,050041	53,397065	18,981099
09:55:35,28	0,474092	3,711961	-0,093000	0,246999	0,039998	-0,399993	0,685979	-8,984037	-0,474425	4,803152	-0,452325	18,981099	6,904519	-7,808562	-1,457502	-280,023567	-383,343431	31,776060	0,687011	-8,981178	-0,472119	710,012004	53,418861	18,963733	0,687011	-8,981178	-0,472119	710,012004	53,418861	18,963733
09:55:35,33	0,474092	3,711961	-0,093000	0,246999	0,039998	-0,399993	0,687011	-8,981178	-0,472119	4,989503	-0,511504	18,963733	6,908720	-7,816031	-1,455886	-280,012518	-383,328994	31,799269	0,691379	-8,988551	-0,470503	710,189354	53,532260	18,986942	0,691379	-8,988551	-0,470503	710,189354	53,532260	18,986942
09:55:35,38	0,474092	3,711961	-0,093000	0,246999	0,039998	-0,399993	0,693480	-8,977383	-0,468242	5,175557	-0,782753	18,971267	6,897997	-7,812266	-1,453625	-280,074309	-383,301052	31,783594	0,693480	-8,977383	-0,468242	709,900083	53,655420	18,971267	0,693480	-8,977383	-0,468242	709,900083	53,655420	18,971267
09:55:35,43	0,474092	3,711961	-0,093000	0,246999	0,039998	-0,399993	0,693480	-8,977383	-0,468242	5,175557	-0,782753	18,971267	6,909392	-7,805993	-1,457076	-279,961404	-383,283619	31,792837	0,693480	-8,977383	-0,468242	709,900083	53,655420	18,971267	0,693480	-8,977383	-0,468242	709,900083	53,655420	18,971267
09:55:35,48	0,474092	3,711961	-0,093000	0,246999	0,039998	-0,399993	0,682350	-8,984115	-0,471693	4,753927	-0,293048	18,980510	6,899224	-7,810311	-1,454770	-280,037108	-383,316198	31,798460	0,691173	-8,977467	-0,469387	709,896843	53,554501	18,986133	0,691173	-8,977467	-0,469387	709,896843	53,554501	18,986133
09:55:35,53	0,474092	3,711961	-0,093000	0,246999	0,039998	-0,399993	0,691173	-8,977467	-0,469387	5,165670	-0,702591	18,986133	6,901084	-7,816190	-1,457480	-279,995703	-383,356394	31,749394	0,691173	-8,977467	-0,469387	709,896843	53,554501	18,986133	0,691173	-8,977467	-0,469387	709,896843	53,554501	18,986133
09:55:35,58	0,474092	3,711961	-0,093000	0,246999	0,039998	-0,399993	0,695334	-8,982018	-0,472097	4,943132	-0,974934	18,937067	6,905875	-7,804512	-1,456316	-279,966050	-383,241891	31,788525	0,695334	-8,982018	-0,472097	710,031551	53,608820	18,937067	0,695334	-8,982018	-0,472097	710,031551	53,608820	18,937067
09:55:35,63	0,474092	3,711961	-0,093000	0,246999	0,039998	-0,399993	0,682825	-8,980328	-0,470933	4,917021	-0,292895	18,976198	6,902842	-7,810870	-1,459828	-279,988773	-383,335492	31,752514	0,682825	-8,980328	-0,470933	709,872777	53,308902	18,976198	0,682825	-8,980328	-0,470933	709,872777	53,308902	18,976198
09:55:35,68	0,474092	3,711961	-0,093000	0,246999	0,039998	-0,399993	0,689849	-8,980880	-0,474445	4,980738	-0,685238	18,940187	6,903369	-7,806733	-1,455914	-280,039140	-383,263101	31,756096	0,689849	-8,980880	-0,474445	709,979829	53,467903	18,940187	0,689849	-8,980880	-0,474445	709,979829	53,467903	18,940187
09:55:35,73	0,474092	3,711961	-0,093000	0,246999	0,039998	-0,399993	0,686002	-8,979269	-0,470531	5,027030	-0,405403	18,943769	6,905260	-7,807115	-1,455906	-279,972068	-383,274735	31,806173	0,685387	-8,981097	-0,470523	709,924603	53,365570	18,993847	0,685387	-8,981097	-0,470523	709,924603	53,365570	18,993847
09:55:35,78	0,474092	3,711961	-0,093000	0,246999	0,039998	-0,399993	0,685387	-8,981097	-0,470523	4,908496	-0,437299	18,993847	6,898291	-7,810757	-1,455529	-279,942948	-383,268843	31,765327	0,685387	-8,981097	-0,470523	709,924603	53,365570	18,993847	0,685387	-8,981097	-0,470523	709,924603	53,365570	18,993847
09:55:35,83	0,474092	3,711961	-0,093000	0,246999	0,039998	-0,399993	0,692026	-8,976882	-0,470145	5,107985	-0,804825	18,953000	6,906564	-7,809518	-1,455115	-279,937862	-383,234503	31,787118	0,686816	-8,983427	-0,469732	709,934415	53,393941	18,974791	0,686816	-8,983427	-0,469732	709,934415	53,393941	18,974791
09:55:35,88	0,474092	3,711961	-0,093000	0,246999	0,039998	-0,399993	0,686816	-8,983427	-0,469732	4,735368	-0,521135	18,974791	6,899359	-7,808568	-1,456698	-279,984217	-383,264484	31,796183	0,686816	-8,983427	-0,469732	709,934415	53,393941	18,974791	0,686816	-8,983427	-0,469732	709,934415	53,393941	18,974791
09:55:35,93	0,474092	3,711961	-0,093000	0,246999	0,039998	-0,399993	0,689597	-8,976713	-0,471315	5,133667	-0,640563	18,983856	6,904202	-7,812216	-1,456268	-279,944511	-383,233526	31,796801	0,690334	-8,982731	-0,470885	709,918444	53,493413	18,984474	0,690334	-8,982731	-0,470885	709,918444	53,493413	18,984474
09:55:35,98	0,474092	3,711961	-0,093000	0,246999	0,039998	-0,399993	0,690334	-8,982731	-0,470885	4,774049	-0,697820	18,984474	6,899469	-7,814389	-1,455142	-279,942199	-383,309629	31,739217	0,694583	-8,979719	-0,469758	709,903364	53,565945	18,926890	0,694583	-8,979719	-0,469758	709,903364	53,565945	18,926890
09:55:36,03	0,474092	3,711961	-0,093000	0,246999	0,039998	-0,399993	0,694583	-8,979719	-0,469758	4,995450	-0,958796	18,926890	6,908296	-7,801859	-1,457889	-279,925569	-383,255972	31,750666	0,694583	-8,979719	-0,469758	709,903364	53,565945	18,926890	0,694583	-8,979719	-0,469758	709,903364	53,565945	18,926890
09:55:36,08	0,474092	3,711961	-0,093000	0,246999	0,039998	-0,399993	0,679318	-8,981098	-0,472506	4,868926	-0,152597	18,938339	6,898290	-7,810193	-1,453597	-279,945884	-383,272082	31,754472	0,679318	-8,981098	-0,472506	709,885141	53,173852	18,938339	0,679318	-8,981098	-0,472506	709,885141	53,173852	18,938339
09:55:36,13	0,474092	3,711961	-0,093000	0,246999	0,039998	-0,399993	0,691538	-8,976599	-0,468214	5,126993	-0,778500	18,942145	6,899496	-7,811909	-1,456692	-279,937026	-383,254650	31,756776	0,691538	-8,976599	-0,468214	709,790023	53,507221	18,942145	0,691538	-8,976599	-0,468214	709,790023	53,507221	18,942145
09:55:36,18	0,474092	3,711961	-0,093000	0,246999	0,039998	-0,399993	0,692421	-8,978502	-0,471309	5,008507	-0,823368	18,944449	6,905811	-7,806509	-1,454395	-280,009061	-383,235247	31,773168	0,692421	-8,978502	-0,471309	709,820929	53,531664	18,944449	0,692421	-8,978502	-0,471309	709,820929	53,531664	18,944449
09:55:36,23	0,474092	3,711961	-0,093000	0,246999	0,039998	-0,399993	0,684587	-8,981272	-0,469012	4,883714	-0,343932	18,960841	6,902503	-7,812262	-1,453964	-279,915893	-383,254820	31,745670	0,684587	-8,981272	-0,469012	709,913530	53,396158	18,960841	0,684587	-8,981272	-0,469012	709,913530	53,396158	18,960841
09:55:36,28	0,474092	3,711961	-0,093000	0,246999	0,039998	-0,399993	0,691224	-8,981283	-0,468581	4,853491	-0,779505	18,933343	6,903582	-7,805694	-1,457479	-279,948891	-383,211851	31,779757	0,684995	-8,978933	-0,472096	709,801224	53,366568	18,967430	0,684995	-8,978933	-0,472096	709,801224	53,366568	18,967430
09:55:36,33	0,474092	3,711961	-0,093000	0,246999	0,039998	-0,399993	0,684995	-8,978933	-0,472096	4,954951	-0,405577	18,967430	6,897758	-7,808739	-1,455527	-279,928380	-383,217663	31,771868	0,690544	-8,975412	-0,470144	709,702681	53,492943	18,959541	0,690544	-8,975412	-0,470144	709,702681	53,492943	18,959541
09:55:36,38	0,474092	3,711961	-0,093000	0,246999	0,039998	-0,399993	0,690544	-8,975412	-0,470144	5,132847	-0,714784	18,959541	6,903837	-7,810061	-1,456999	-279,855852	-383,159679	31,818337	0,688650	-8,981338	-0,471616	709,773241	53,408932	19,006010	0,688650	-8,981338	-0,471616	709,773241	53,408932	19,006010
09:55:36,43	0,474092	3,711961	-0,093000	0,246999	0,039998	-0,399993	0,688650	-8,981338	-0,471616	4,738214	-0,650113	19,006010	6,896631	-7,809748	-1,453186	-279,904305	-383,241471	31,764244	0,688650	-8,981338	-0,471616	709,773241	53,408932	19,006010	0,688650	-8,981338	-0,471616	709,773241	53,408932	19,006010
09:55:36,48	0,474092	3,711961	-0,093000	0,246999	0,039998	-0,399993	0,691982	-8,974941	-0,467803	5,165940	-0,822318	18,951917	6,905537	-7,808471	-1,455469	-279,882476	-383,174144	31,808055	0,691982	-8,974941	-0,467803	709,698770	53,498298	18,951917	0,691982	-8,974941	-0,467803	709,698770	53,498298	18,951917
09:55:36,53	0,474092	3,711961	-0,093000	0,246999	0,039998	-0,399993	0,686423	-8,982014	-0,470086	4,728874	-0,518481	18,995728	6,898940	-7,809919	-1,455154	-279,939485	-383,200202	31,748119	0,686423	-8,982014	-0,470086	709,817007	53,365738	18,995728	0,686423	-8,982014	-0,470086	709,817007	53,365738	18,995728
09:55:36,58	0,474092	3,711961	-0,093000	0,246999	0,039998	-0,399993	0,690976	-8,977026	-0,469771	5,039356	-0,718864	18,935792	6,897839	-7,810914	-1,456336	-279,898324	-383,233911	31,698545	0,692388	-8,976569	-0,470953	709,732389	53,507651	18,886219	0,692388	-8,976569	-0,470953	709,732389	53,507651	18,886219
09:55:36,63	0,474092	3,711961	-0,093000	0,246999	0,039998	-0,399993	0,692388	-8,976569	-0,470953	5,071718	-0,844815	18,886219	6,903833	-7,814047	-1,455860	-279,879557	-383,149756	31,774007	0,692388	-8,976569	-0,470953	709,732389	53,507651	18,886219	0,692388	-8,976569	-0,470953	709,732389	53,507651	18,886219
09:55:36,68	0,474092	3,711961	-0,093000	0,246999	0,039998	-0,399993	0,692105	-8,983327	-0,470477	4,638031	-0,804247	18,961680	6,900108	-7,807114	-1,453597	-279,943828	-383,182865	31,767770	0,692105	-8,983327	-0,470477	709,829215	53,525962	18,961680	0,692105	-8,983327	-0,470477	709,829215	53,525962	18,961680
09:55:36,73	0,474092	3,711961	-0,093000	0,246999	0,039998	-0,399993	0,687962	-8,976634	-0,468214	5,046881	-0,549753	18,955443	6,900913	-7,812594	-1,454318	-279,867014	-383,152827	31,762862	0,687962	-8,976634	-0,468214	709,712658	53,455302	18,955443	0,687962	-8,976634	-0,468214	709,712658	53,455302	18,955443
09:55:36,78	0,474092	3,711961	-0,093000	0,246999	0,039998	-0,399993	0,692306	-8,980072	-0,468935	4,803691	-0,827129	18,950535	6,903234	-7,802917	-1,457887	-279,862796	-383,134921	31,718949	0,692306	-8,980072	-0,468935	709,739339	53,518906	18,950535	0,692306	-8,980072	-0,468935	709,739339	53,518906	18,950535
09:55:36,83	0,474092	3,711961	-0,093000	0,246999	0,039998	-0,399993	0,682765	-8,977243	-0,472504	4,933170	-0,325677	18,906622	6,897386	-7,806252	-1,454334	-279,837825	-383,176258	31,766998	0,682765	-8,977243	-0,472504	709,646761	53,271360	18,906622	0,682765	-8,977243	-0,472504	709,646761	53,271360	18,906622
09:55:36,88	0,474092	3,711961	-0,093000	0,246999	0,039998	-0,399993	0,688577	-8,973846	-0,468951	5,133117	-0,670200	18,954671	6,905167	-7,805859	-1,454314	-279,802663	-383,113353	31,760352	0,684346	-8,980388	-0,468931	709,681350	53,271969	18,948025	0,684346	-8,980388	-0,468931	709,681350	53,271969	18,948025
09:55:36,93	0,474092	3,711961	-0,093000	0,246999	0,039998	-0,399993	0,684346	-8,980388	-0,468931	4,720905	-0,449193	18,948025	6,893846	-7,808110	-1,454340	-279,857719	-383,140835	31,767453	0,684346	-8,980388	-0,468931	709,681350	53,271969	18,948025	0,684346	-8,980388	-0,468931	709,681350	53,271969	18,948025
09:55:36,98	0,474092	3,711961	-0,093000	0,246999	0,039998	-0,399993	0,691956	-8,971709	-0,468957	5,223510	-0,810957	18,955126	6,901648	-7,805045	-1,453556	-279,810341	-383,071595	31,751129	0,685401	-8,976934	-0,468173	709,557499	53,327456	18,938802	0,685401	-8,976934	-0,468173	709,557499	53,327456	18,938802
09:55:37,03	0,474092	3,711961	-0,093000	0,246999	0,039998	-0,399993	0,685401	-8,976934	-0,468173	4,868179	-0,476526	18,938802	6,897998	-7,809735	-1,455864	-279,836925	-383,162512	31,777639	0,691287	-8,976118	-0,470481	709,627898	53,460998	18,965312	0,691287	-8,976118	-0,470481	709,627898	53,460998	18,965312
09:55:37,08	0,474092	3,711961	-0,093000	0,246999	0,039998	-0,399993	0,691287	-8,976118	-0,470481	5,002650	-0,805034	18,965312	6,905660	-7,804309	-1,455095	-279,829564	-383,142005	31,779881	0,691287	-8,976118	-0,470481	709,627898	53,460998	18,965312	0,691287	-8,976118	-0,470481	709,627898	53,460998	18,965312
09:55:37,13	0,474092	3,711961	-0,093000	0,246999	0,039998	-0,399993	0,682758	-8,980040	-0,469712	4,777253	-0,357642	18,967554	6,894497	-7,811102	-1,455869	-279,831752	-383,146603	31,767600	0,682758	-8,980040	-0,469712	709,710398	53,238856	18,967554	0,682758	-8,980040	-0,469712	709,710398	53,238856	18,967554
09:55:37,18	0,474092	3,711961	-0,093000	0,246999	0,039998	-0,399993	0,694221	-8,973769	-0,470486	5,108417	-0,954146	18,955273	6,901692	-7,803823	-1,453941	-279,782016	-383,084667	31,745997	0,694221	-8,973769	-0,470486	709,549295	53,542234	18,955273	0,694221	-8,973769	-0,470486	709,549295	53,542234	18,955273
09:55:37,23	0,474092	3,711961	-0,093000	0,246999	0,039998	-0,399993	0,684321	-8,976361	-0,468557	4,895150	-0,451422	18,933670	6,895665	-7,807527	-1,453160	-279,843949	-383,109832	31,777678	0,684321	-8,976361	-0,468557	709,539464	53,267764	18,933670	0,684321	-8,976361	-0,468557	709,539464	53,267764	18,933670
09:55:37,28	0,474092	3,711961	-0,093000	0,246999	0,039998	-0,399993	0,690542	-8,972993	-0,467777	5,123006	-0,733854	18,965351	6,898702	-7,812664	-1,457776	-279,816973	-383,074219	31,790803	0,690542	-8,972993	-0,467777	709,502993	53,473671	18,965351	0,690542	-8,972993	-0,467777	709,502993	53,473671	18,965351
09:55:37,33	0,474092	3,711961	-0,093000	0,246999	0,039998	-0,399993	0,693472	-8,978192	-0,472392	4,808365	-0,891788	18,978476	6,903420	-7,804676	-1,455849	-279,791860	-383,089275	31,790890	0,693472	-8,978192	-0,472392	709,596417	53,545769	18,978476	0,693472	-8,978192	-0,472392	709,596417	53,545769	18,978476
09:55:37,38	0,474092	3,711961	-0,093000	0,246999	0,039998	-0,399993	0,690633	-8,979970	-0,467739	4,718046	-0,747324	18,966570	6,901662	-7,811094	-1,453122	-279,815286	-383,077681	31,778897	0,690633	-8,979970	-0,467739	709,645698	53,467330	18,966570	0,690633	-8,979970	-0,467739	709,645698	53,467330	18,966570
09:55:37,43	0,474092	3,711961	-0,093000	0,246999	0,039998	-0,399993	0,690633	-8,979970	-0,467739	4,718046	-0,747324	18,966570	6,897443	-7,808203	-1,455473	-279,841736	-383,088567	31,794486	0,690633	-8,979970	-0,467739	709,645698	53,467330	18,966570	0,690633	-8,979970	-0,467739	709,645698	53,467330	18,966570
09:55:37,48	0,474092	3,711961	-0,093000	0,246999	0,039998	-0,399993	0,690238	-8,974871	-0,470090	5,005840	-0,709354	18,982159	6,899358	-7,813375	-1,456220	-279,780154	-383,112513	31,764033	0,690238	-8,974871	-0,470090	709,533230	53,474342	18,982159	0,690238	-8,974871	-0,470090	709,533230	53,474342	18,982159
09:55:37,53	0,474092	3,711961	-0,093000	0,246999	0,039998	-0,399993	0,693759	-8,979116	-0,470837	4,775075	-0,957764	18,951706	6,900688	-7,803603	-1,453536	-279,718828	-383,037274	31,731944	0,684631	-8,975382	-0,468153	709,440880	53,244967	18,919617	0,684631	-8,975382	-0,468153	709,440880	53,244967	18,919617
09:55:37,58	0,474092	3,711961	-0,093000	0,246999	0,039998	-0,399993	0,684631	-8,975382	-0,468153	4,873426	-0,498595	18,919617	6,893618	-7,806078	-1,453569	-279,843059	-383,084488	31,762844	0,684631	-8,975382	-0,468153	709,440880	53,244967	18,919617	0,684631	-8,975382	-0,468153	709,440880	53,244967	18,919617
09:55:37,63	0,474092	3,711961	-0,093000	0,246999	0,039998	-0,399993	0,690311	-8,970497	-0,468186	5,230453	-0,709934	18,950517	6,901209	-7,811205	-1,455834	-279,759323	-383,049221	31,756564	0,690311	-8,970497	-0,468186	709,414430	53,479447	18,950517	0,690311	-8,970497	-0,468186	709,414430	53,479447	18,950517
09:55:37,68	0,474092	3,711961	-0,093000	0,246999	0,039998	-0,399993	0,684246	-8,975737	-0,465444	4,890593	-0,454366	18,927565	6,901189	-7,803446	-1,450827	-279,757588	-383,056038	31,739892	0,684246	-8,975737	-0,465444	709,485919	53,258938	18,927565	0,684246	-8,975737	-0,465444	709,485919	53,258938	18,927565
09:55:37,73	0,474092	3,711961	-0,093000	0,246999	0,039998	-0,399993	0,684246	-8,975737	-0,465444	4,890593	-0,454366	18,927565	6,897587	-7,804195	-1,453964	-279,783590	-383,066194	31,721629	0,684246	-8,975737	-0,465444	709,485919	53,258938	18,927565	0,684246	-8,975737	-0,465444	709,485919	53,258938	18,927565
09:55:37,78	0,474092	3,711961	-0,093000	0,246999	0,039998	-0,399993	0,686695	-8,972992	-0,468581	5,055121	-0,564291	18,909302	6,902900	-7,811642	-1,455463	-279,789529	-383,073331	31,746413	0,690488	-8,981317	-0,470080	709,664738	53,443364	18,934086	0,690488	-8,981317	-0,470080	709,664738	53,443364	18,934086
09:55:37,83	0,474092	3,711961	-0,093000	0,246999	0,039998	-0,399993	0,690488	-8,981317	-0,470080	4,631376	-0,759932	18,934086	6,902950	-7,807964	-1,453886	-279,773115	-383,021547	31,786259	0,690488	-8,981317	-0,470080	709,664738	53,443364	18,934086	0,690488	-8,981317	-0,470080	709,664738	53,443364	18,934086
09:55:37,88	0,474092	3,711961	-0,093000	0,246999	0,039998	-0,399993	0,687278	-8,979521	-0,468503	4,671720	-0,581352	18,973932	6,894722	-7,803965	-1,451582	-279,748540	-383,052865	31,773082	0,687278	-8,979521	-0,468503	709,564089	53,369986	18,973932	0,687278	-8,979521	-0,468503	709,564089	53,369986	18,973932
09:55:37,93	0,474092	3,711961	-0,093000	0,246999	0,039998	-0,399993	0,687929	-8,970395	-0,466198	5,161078	-0,652113	18,960755	6,901826	-7,809798	-1,455039	-279,758973	-382,996737	31,787143	0,689428	-8,979464	-0,469656	709,534034	53,427113	18,974817	0,689428	-8,979464	-0,469656	709,534034	53,427113	18,974817
09:55:37,98	0,474092	3,711961	-0,093000	0,246999	0,039998	-0,399993	0,689428	-8,979464	-0,469656	4,646100	-0,692986	18,974817	6,901895	-7,807109	-1,455805	-279,718442	-382,993675	31,792547	0,689428	-8,979464	-0,469656	709,534034	53,427113	18,974817	0,689428	-8,979464	-0,469656	709,534034	53,427113	18,974817
09:55:38,03	0,474092	3,711961	-0,093000	0,246999	0,039998	-0,399993	0,687065	-8,978180	-0,470422	4,689968	-0,603678	18,980220	6,894740	-7,806620	-1,454293	-279,766942	-382,978173	31,781768	0,687065	-8,978180	-0,470422	709,477082	53,330924	18,980220	0,687065	-8,978180	-0,470422	709,477082	53,330924	18,980220
09:55:38,08	0,474092	3,711961	-0,093000	0,246999	0,039998	-0,399993	0,690219	-8,971739	-0,468910	5,035731	-0,717915	18,969441	6,900643	-7,800586	-1,453521	-279,739481	-382,998435	31,782282	0,682042	-8,973834	-0,468138	709,376566	53,213642	18,969955	0,682042	-8,973834	-0,468138	709,376566	53,213642	18,969955
09:55:38,13	0,474092	3,711961	-0,093000	0,246999	0,039998	-0,399993	0,689951	-8,973031	-0,471975	4,996174	-0,796507	18,983066	6,895993	-7,807034	-1,457358	-279,700631	-383,048386	31,795393	0,689951	-8,973031	-0,471975	709,379118	53,364610	18,983066	0,689951	-8,973031	-0,471975	709,379118	53,364610	18,983066
09:55:38,18	0,474092	3,711961	-0,093000	0,246999	0,039998	-0,399993	0,689951	-8,973031	-0,471975	4,996174	-0,796507	18,983066	6,902491	-7,803051	-1,454274	-279,699633	-383,022491	31,771824	0,689951	-8,973031	-0,471975	709,379118	53,364610	18,983066	0,689951	-8,973031	-0,471975	709,379118	53,364610	18,983066
09:55:38,23	0,474092	3,711961	-0,093000	0,246999	0,039998	-0,399993	0,683253	-8,976667	-0,468891	4,784168	-0,436127	18,959497	6,893094	-7,804818	-1,454284	-279,690254	-383,028795	31,759955	0,683253	-8,976667	-0,468891	709,452552	53,199195	18,959497	0,683253	-8,976667	-0,468891	709,452552	53,199195	18,959497
09:55:38,28	0,474092	3,711961	-0,093000	0,246999	0,039998	-0,399993	0,680097	-8,974735	-0,472836	4,882534	-0,224525	18,929745	6,900241	-7,801334	-1,455799	-279,741974	-383,002665	31,765613	0,680097	-8,974735	-0,472836	709,399209	53,163082	18,929745	0,680097	-8,974735	-0,472836	709,399209	53,163082	18,929745
09:55:38,33	0,474092	3,711961	-0,093000	0,246999	0,039998	-0,399993	0,680097	-8,974735	-0,472836	4,882534	-0,224525	18,929745	6,896021	-7,805755	-1,455444	-279,694619	-383,041979	31,760650	0,680097	-8,974735	-0,472836	709,399209	53,163082	18,929745	0,680097	-8,974735	-0,472836	709,399209	53,163082	18,929745
09:55:38,38	0,474092	3,711961	-0,093000	0,246999	0,039998	-0,399993	0,688829	-8,972415	-0,470061	5,019650	-0,740180	18,948323	6,900514	-7,803903	-1,458099	-279,574253	-382,859595	31,777612	0,688829	-8,972415	-0,470061	709,354241	53,332881	18,948323	0,688829	-8,972415	-0,470061	709,354241	53,332881	18,948323
09:55:38,43	0,474092	3,711961	-0,093000	0,246999	0,039998	-0,399993	0,684979	-8,975380	-0,472716	4,647325	-0,553051	18,965285	5,552637	-6,899788	-1,504815	-231,941882	-312,142200	28,288935	0,684979	-8,975380	-0,472716	709,214687	53,217820	18,965285	0,684979	-8,975380	-0,472716	709,214687	53,217820	18,965285
09:55:38,48	0,474028	3,662244	-0,092988	0,246950	0,039977	-0,399959	0,575931	-7,356028	-0,519432	3,794425	-0,774676	15,476608	5,366850	-6,765022	-1,482889	-225,378851	-302,222657	27,738550	0,552114	-7,127749	-0,497506	563,321147	43,080795	14,926223	0,552114	-7,127749	-0,497506	563,321147	43,080795	14,926223
09:55:38,53	0,474028	3,662244	-0,092988	0,246950	0,039977	-0,399959	0,552114	-7,127749	-0,497506	3,792860	-0,260177	14,926223	5,381330	-6,779239	-1,490372	-225,791438	-303,006689	27,746848	0,552114	-7,127749	-0,497506	563,321147	43,080795	14,926223	0,552114	-7,127749	-0,497506	563,321147	43,080795	14,926223
09:55:38,58	0,474028	3,662244	-0,092988	0,246950	0,039977	-0,399959	0,557186	-7,147397	-0,504989	3,656453	-0,558611	14,934522	5,389077	-6,774264	-1,492377	-225,903422	-303,303414	27,746637	0,549004	-7,151620	-0,506994	565,151966	42,912291	14,934310	0,549004	-7,151620	-0,506994	565,151966	42,912291	14,934310
09:55:38,63	0,474028	3,662244	-0,092988	0,246950	0,039977	-0,399959	0,549004	-7,151620	-0,506994	3,749832	-0,184541	14,934310	5,388015	-6,785243	-1,490443	-226,059495	-303,575671	27,765601	0,549004	-7,151620	-0,506994	565,151966	42,912291	14,934310	0,549004	-7,151620	-0,506994	565,151966	42,912291	14,934310
09:55:38,68	0,474028	3,662244	-0,092988	0,246950	0,039977	-0,399959	0,559043	-7,156188	-0,505060	3,826082	-0,707536	14,953274	5,393488	-6,780165	-1,491658	-226,200570	-303,670389	27,805217	0,551909	-7,158389	-0,506275	565,797751	43,063106	14,992890	0,551909	-7,158389	-0,506275	565,797751	43,063106	14,992890
09:55:38,73	0,474028	3,662244	-0,092988	0,246950	0,039977	-0,399959	0,551909	-7,158389	-0,506275	3,864185	-0,261715	14,992890	5,400349	-6,781125	-1,492441	-226,238204	-303,844746	27,801539	0,549310	-7,164811	-0,507058	566,137735	42,939656	14,989212	0,549310	-7,164811	-0,507058	566,137735	42,939656	14,989212
09:55:38,78	0,474028	3,662244	-0,092988	0,246950	0,039977	-0,399959	0,549310	-7,164811	-0,507058	3,700081	-0,181174	14,989212	5,400257	-6,786847	-1,491628	-226,246472	-303,983824	27,820035	0,554311	-7,167592	-0,506245	566,336026	43,009803	15,007708	0,554311	-7,167592	-0,506245	566,336026	43,009803	15,007708
09:55:38,83	0,474028	3,662244	-0,092988	0,246950	0,039977	-0,399959	0,554311	-7,167592	-0,506245	3,680018	-0,503601	15,007708	5,401842	-6,781898	-1,490912	-226,314455	-304,004975	27,806093	0,549233	-7,166490	-0,505529	566,359126	42,923534	14,993766	0,549233	-7,166490	-0,505529	566,359126	42,923534	14,993766
09:55:38,88	0,474028	3,662244	-0,092988	0,246950	0,039977	-0,399959	0,549233	-7,166490	-0,505529	3,789642	-0,191243	14,993766	5,392939	-6,779568	-1,494620	-225,903355	-303,652344	27,823917	0,549233	-7,166490	-0,505529	566,359126	42,923534	14,993766	0,549233	-7,166490	-0,505529	566,359126	42,923534	14,993766
09:55:38,93	0,474028	3,662244	-0,092988	0,246950	0,039977	-0,399959	0,551667	-7,157616	-0,509237	3,740184	-0,497509	15,011590	4,385914	-6,103369	-1,663781	-190,419344	-251,153429	25,046890	0,551667	-7,157616	-0,509237	565,613012	42,808323	15,011590	0,551667	-7,157616	-0,509237	565,613012	42,808323	15,011590
09:55:38,98	0,473981	3,612168	-0,092982	0,246978	0,039989	-0,399955	0,469574	-5,947407	-0,678398	3,463658	-0,709267	12,234563	4,249325	-5,992630	-1,628900	-184,934617	-243,470404	24,563820	0,441966	-5,773749	-0,643517	456,337100	34,512270	11,751493	0,441966	-5,773749	-0,643517	456,337100	34,512270	11,751493
09:55:39,03	0,473981	3,612168	-0,092982	0,246978	0,039989	-0,399955	0,441966	-5,773749	-0,643517	3,097841	-0,182049	11,751493	4,266464	-6,012259	-1,631365	-185,455831	-244,400154	24,555479	0,441966	-5,773749	-0,643517	456,337100	34,512270	11,751493	0,441966	-5,773749	-0,643517	456,337100	34,512270	11,751493
09:55:39,08	0,473981	3,612168	-0,092982	0,246978	0,039989	-0,399955	0,450395	-5,798405	-0,645982	2,881487	-0,633861	11,743152	4,265037	-6,016829	-1,631404	-185,701072	-244,825132	24,625854	0,455067	-5,799455	-0,646021	458,574776	34,845844	11,813527	0,455067	-5,799455	-0,646021	458,574776	34,845844	11,813527
09:55:39,13	0,473981	3,612168	-0,092982	0,246978	0,039989	-0,399955	0,455067	-5,799455	-0,646021	3,317562	-0,876882	11,813527	4,276539	-6,015000	-1,628586	-185,869181	-245,095375	24,673573	0,455067	-5,799455	-0,646021	458,574776	34,845844	11,813527	0,455067	-5,799455	-0,646021	458,574776	34,845844	11,813527
09:55:39,18	0,473981	3,612168	-0,092982	0,246978	0,039989	-0,399955	0,447732	-5,808502	-0,643203	3,165229	-0,485007	11,861246	4,280777	-6,011737	-1,629891	-185,891506	-245,236457	24,685022	0,442787	-5,810539	-0,644508	459,319947	34,479682	11,872695	0,442787	-5,810539	-0,644508	459,319947	34,479682	11,872695
09:55:39,23	0,473981	3,612168	-0,092982	0,246978	0,039989	-0,399955	0,442787	-5,810539	-0,644508	3,192608	-0,279065	11,872695	4,283497	-6,023365	-1,633407	-185,954734	-245,443763	24,626619	0,442787	-5,810539	-0,644508	459,319947	34,479682	11,872695	0,442787	-5,810539	-0,644508	459,319947	34,479682	11,872695
09:55:39,28	0,473981	3,612168	-0,092982	0,246978	0,039989	-0,399955	0,451497	-5,818710	-0,648024	2,978887	-0,780903	11,814292	4,279732	-6,015274	-1,634189	-186,002546	-245,522296	24,703143	0,451497	-5,818710	-0,648024	459,747612	34,661613	11,814292	0,451497	-5,818710	-0,648024	459,747612	34,661613	11,814292
09:55:39,33	0,473981	3,612168	-0,092982	0,246978	0,039989	-0,399955	0,446372	-5,811404	-0,648806	3,450731	-0,512278	11,890816	4,287319	-6,018722	-1,635368	-186,012187	-245,624652	24,657874	0,445565	-5,819698	-0,649984	459,959185	34,463725	11,845547	0,445565	-5,819698	-0,649984	459,959185	34,463725	11,845547
09:55:39,38	0,473981	3,612168	-0,092982	0,246978	0,039989	-0,399955	0,445565	-5,819698	-0,649984	3,112873	-0,513126	11,845547	4,288879	-6,020012	-1,633042	-186,068270	-245,758877	24,672194	0,445565	-5,819698	-0,649984	459,959185	34,463725	11,845547	0,445565	-5,819698	-0,649984	459,959185	34,463725	11,845547
09:55:39,43	0,473981	3,612168	-0,092982	0,246978	0,039989	-0,399955	0,445903	-5,821694	-0,647659	3,153393	-0,549225	11,859867	4,290309	-6,017537	-1,635821	-186,175580	-245,867509	24,672122	0,445903	-5,821694	-0,647659	460,156349	34,454128	11,859867	0,445903	-5,821694	-0,647659	460,156349	34,454128	11,859867
09:55:39,48	0,473981	3,612168	-0,092982	0,246978	0,039989	-0,399955	0,443044	-5,821695	-0,650437	3,301065	-0,361947	11,859796	4,288738	-6,024354	-1,633171	-186,115939	-245,840770	24,675931	0,443044	-5,821695	-0,650437	460,304112	34,416987	11,859796	0,443044	-5,821695	-0,650437	460,304112	34,416987	11,859796
09:55:39,53	0,473981	3,612168	-0,092982	0,246978	0,039989	-0,399955	0,449733	-5,823743	-0,647788	3,141605	-0,748052	11,863604	4,284275	-6,019770	-1,635037	-186,213380	-245,960877	24,701585	0,447995	-5,817586	-0,649653	460,294984	34,534243	11,889258	0,447995	-5,817586	-0,649653	460,294984	34,534243	11,889258
09:55:39,58	0,473981	3,612168	-0,092982	0,246978	0,039989	-0,399955	0,447995	-5,817586	-0,649653	3,614490	-0,633353	11,889258	4,289391	-6,022258	-1,638188	-186,281236	-246,030034	24,663739	0,447591	-5,823260	-0,652805	460,539162	34,547730	11,851412	0,447591	-5,823260	-0,652805	460,539162	34,547730	11,851412
09:55:39,63	0,473981	3,612168	-0,092982	0,246978	0,039989	-0,399955	0,447591	-5,823260	-0,652805	3,413268	-0,588174	11,851412	4,288736	-6,020841	-1,634707	-186,308490	-246,046822	24,666305	0,446692	-5,821985	-0,649324	460,533541	34,539104	11,853978	0,446692	-5,821985	-0,649324	460,533541	34,539104	11,853978
09:55:39,68	0,473981	3,612168	-0,092982	0,246978	0,039989	-0,399955	0,446692	-5,821985	-0,649324	3,507730	-0,526194	11,853978	4,295752	-6,020311	-1,636613	-186,300471	-246,114226	24,700431	0,442724	-5,827795	-0,651230	460,741885	34,393320	11,888104	0,442724	-5,827795	-0,651230	460,741885	34,393320	11,888104
09:55:39,73	0,473981	3,612168	-0,092982	0,246978	0,039989	-0,399955	0,442724	-5,827795	-0,651230	3,259948	-0,360533	11,888104	4,295820	-6,019797	-1,636182	-186,258434	-246,130424	24,733222	0,442724	-5,827795	-0,651230	460,741885	34,393320	11,888104	0,442724	-5,827795	-0,651230	460,741885	34,393320	11,888104
09:55:39,78	0,473981	3,612168	-0,092982	0,246978	0,039989	-0,399955	0,442245	-5,827598	-0,650799	3,263246	-0,380140	11,920895	4,293222	-6,030295	-1,635456	-186,385036	-246,190617	24,686540	0,452636	-5,830597	-0,650073	460,924556	34,691023	11,874213	0,452636	-5,830597	-0,650073	460,924556	34,691023	11,874213
09:55:39,83	0,473981	3,612168	-0,092982	0,246978	0,039989	-0,399955	0,447572	-5,824982	-0,650481	3,562090	-0,676324	11,857057	4,290892	-6,023102	-1,635864	-186,323214	-246,281059	24,669384	0,447572	-5,824982	-0,650481	460,823186	34,458058	11,857057	0,447572	-5,824982	-0,650481	460,823186	34,458058	11,857057
09:55:39,88	0,473981	3,612168	-0,092982	0,246978	0,039989	-0,399955	0,447572	-5,824982	-0,650481	3,562090	-0,676324	11,857057	4,292424	-6,025175	-1,633951	-186,446186	-246,262785	24,689407	0,447572	-5,824982	-0,650481	460,823186	34,458058	11,857057	0,447572	-5,824982	-0,650481	460,823186	34,458058	11,857057
09:55:39,93	0,473981	3,612168	-0,092982	0,246978	0,039989	-0,399955	0,448601	-5,827346	-0,648567	3,484847	-0,614204	11,877080	4,298899	-6,019374	-1,632789	-186,431207	-246,272678	24,695055	0,440340	-5,830053	-0,647406	461,004298	34,364121	11,882728	0,440340	-5,830053	-0,647406	461,004298	34,364121	11,882728
09:55:39,98	0,473981	3,612168	-0,092982	0,246978	0,039989	-0,399955	0,440340	-5,830053	-0,647406	3,345151	-0,202537	11,882728	4,301294	-6,028155	-1,636631	-186,414587	-246,315300	24,690122	0,440340	-5,830053	-0,647406	461,004298	34,364121	11,882728	0,440340	-5,830053	-0,647406	461,004298	34,364121	11,882728
09:55:40,03	0,473981	3,612168	-0,092982	0,246978	0,039989	-0,399955	0,446747	-5,836518	-0,651248	3,037589	-0,571412	11,877795	4,298842	-6,020559	-1,633180	-186,436176	-246,343981	24,688029	0,446747	-5,836518	-0,651248	461,204215	34,498207	11,877795	0,446747	-5,836518	-0,651248	461,204215	34,498207	11,877795
09:55:40,08	0,473981	3,612168	-0,092982	0,246978	0,039989	-0,399955	0,441394	-5,830595	-0,647797	3,381174	-0,288718	11,875702	4,298737	-6,027018	-1,636269	-186,494251	-246,340389	24,713870	0,441394	-5,830595	-0,647797	461,082909	34,360717	11,875702	0,441394	-5,830595	-0,647797	461,082909	34,360717	11,875702
09:55:40,13	0,473981	3,612168	-0,092982	0,246978	0,039989	-0,399955	0,447040	-5,833735	-0,650886	3,243864	-0,530229	11,901543	4,298005	-6,033655	-1,635115	-186,540620	-246,463846	24,689197	0,447040	-5,833735	-0,650886	461,192025	34,562430	11,901543	0,447040	-5,833735	-0,650886	461,192025	34,562430	11,901543
09:55:40,18	0,473981	3,612168	-0,092982	0,246978	0,039989	-0,399955	0,453155	-5,836419	-0,649731	3,234382	-0,869748	11,876870	4,292171	-6,025716	-1,633176	-186,504375	-246,431306	24,717928	0,449196	-5,827397	-0,647792	461,107886	34,582857	11,905601	0,449196	-5,827397	-0,647792	461,107886	34,582857	11,905601
09:55:40,23	0,473981	3,612168	-0,092982	0,246978	0,039989	-0,399955	0,449196	-5,827397	-0,647792	3,657200	-0,678997	11,905601	4,298584	-6,021914	-1,635148	-186,515496	-246,457421	24,695853	0,449196	-5,827397	-0,647792	461,107886	34,582857	11,905601	0,449196	-5,827397	-0,647792	461,107886	34,582857	11,905601
09:55:40,28	0,473981	3,612168	-0,092982	0,246978	0,039989	-0,399955	0,442697	-5,831050	-0,649765	3,495438	-0,344483	11,883526	4,305499	-6,023853	-1,635959	-186,581010	-246,495539	24,667635	0,442697	-5,831050	-0,649765	461,232858	34,407210	11,883526	0,442697	-5,831050	-0,649765	461,232858	34,407210	11,883526
09:55:40,33	0,473981	3,612168	-0,092982	0,246978	0,039989	-0,399955	0,440918	-5,838008	-0,650576	3,199387	-0,214303	11,855308	4,302142	-6,026757	-1,630855	-186,520347	-246,476137	24,687741	0,440918	-5,838008	-0,650576	461,483015	34,397748	11,855308	0,440918	-5,838008	-0,650576	461,483015	34,397748	11,855308
09:55:40,38	0,473981	3,612168	-0,092982	0,246978	0,039989	-0,399955	0,445112	-5,836552	-0,645472	3,227950	-0,475256	11,875415	4,300319	-6,024802	-1,637096	-186,534433	-246,462007	24,682421	0,444330	-5,833996	-0,651713	461,324381	34,464597	11,870094	0,444330	-5,833996	-0,651713	461,324381	34,464597	11,870094
09:55:40,43	0,473981	3,612168	-0,092982	0,246978	0,039989	-0,399955	0,444330	-5,833996	-0,651713	3,355659	-0,415302	11,870094	4,303115	-6,032620	-1,635106	-186,580820	-246,584906	24,720680	0,444330	-5,833996	-0,651713	461,324381	34,464597	11,870094	0,444330	-5,833996	-0,651713	461,324381	34,464597	11,870094
09:55:40,48	0,473981	3,612168	-0,092982	0,246978	0,039989	-0,399955	0,449703	-5,840327	-0,649723	3,156089	-0,715971	11,908353	4,301949	-6,029890	-1,633592	-186,556377	-246,644693	24,669345	0,447922	-5,837952	-0,648209	461,598382	34,487452	11,857018	0,447922	-5,837952	-0,648209	461,598382	34,487452	11,857018
09:55:40,53	0,473981	3,612168	-0,092982	0,246978	0,039989	-0,399955	0,447922	-5,837952	-0,648209	3,319160	-0,674436	11,857018	4,296488	-6,026458	-1,634395	-186,637485	-246,578860	24,715947	0,447680	-5,831507	-0,649011	461,411122	34,584192	11,903620	0,447680	-5,831507	-0,649011	461,411122	34,584192	11,903620
09:55:40,58	0,473981	3,612168	-0,092982	0,246978	0,039989	-0,399955	0,447680	-5,831507	-0,649011	3,637860	-0,558686	11,903620	4,301026	-6,028845	-1,638689	-186,711017	-246,596703	24,714329	0,447680	-5,831507	-0,649011	461,411122	34,584192	11,903620	0,447680	-5,831507	-0,649011	461,411122	34,584192	11,903620
09:55:40,63	0,473981	3,612168	-0,092982	0,246978	0,039989	-0,399955	0,447478	-5,836630	-0,653306	3,423655	-0,493407	11,902002	4,308797	-6,021860	-1,635566	-186,639489	-246,615172	24,713482	0,437544	-5,839868	-0,650183	461,665145	34,299163	11,901155	0,437544	-5,839868	-0,650183	461,665145	34,299163	11,901155
09:55:40,68	0,473981	3,612168	-0,092982	0,246978	0,039989	-0,399955	0,442974	-5,838932	-0,652876	3,302230	-0,351383	11,915160	4,305272	-6,026096	-1,638259	-186,630360	-246,641297	24,727487	0,442974	-5,838932	-0,652876	461,658414	34,422105	11,915160	0,442974	-5,838932	-0,652876	461,658414	34,422105	11,915160
09:55:40,73	0,473981	3,612168	-0,092982	0,246978	0,039989	-0,399955	0,442974	-5,838932	-0,652876	3,302230	-0,351383	11,915160	4,301750	-6,036871	-1,636293	-186,662320	-246,628028	24,719992	0,442974	-5,838932	-0,652876	461,658414	34,422105	11,915160	0,442974	-5,838932	-0,652876	461,658414	34,422105	11,915160
09:55:40,78	0,473981	3,612168	-0,092982	0,246978	0,039989	-0,399955	0,454067	-5,841270	-0,650910	3,185163	-0,893891	11,907665	4,303489	-6,032882	-1,635530	-186,649495	-246,678334	24,713832	0,449743	-5,840781	-0,650146	461,749054	34,599519	11,901505	0,449743	-5,840781	-0,650146	461,749054	34,599519	11,901505
09:55:40,83	0,473981	3,612168	-0,092982	0,246978	0,039989	-0,399955	0,449743	-5,840781	-0,650146	3,247726	-0,705284	11,901505	4,296863	-6,029395	-1,638281	-186,695835	-246,691654	24,734308	0,450036	-5,833300	-0,652898	461,585497	34,640752	11,921981	0,450036	-5,833300	-0,652898	461,585497	34,640752	11,921981
09:55:40,89	0,473981	3,612168	-0,092982	0,246978	0,039989	-0,399955	0,450036	-5,833300	-0,652898	3,671472	-0,687043	11,921981	4,299224	-6,028783	-1,631713	-186,715418	-246,676192	24,692746	0,450036	-5,833300	-0,652898	461,585497	34,640752	11,921981	0,450036	-5,833300	-0,652898	461,585497	34,640752	11,921981
09:55:40,94	0,473981	3,612168	-0,092982	0,246978	0,039989	-0,399955	0,448325	-5,835038	-0,646330	3,577480	-0,573417	11,880419	4,305178	-6,031161	-1,637871	-186,670096	-246,696130	24,720291	0,448325	-5,835038	-0,646330	461,627965	34,620120	11,880419	0,448325	-5,835038	-0,646330	461,627965	34,620120	11,880419
09:55:40,99	0,473981	3,612168	-0,092982	0,246978	0,039989	-0,399955	0,447408	-5,841384	-0,652488	3,242118	-0,574959	11,907964	4,296018	-6,028887	-1,638250	-186,574901	-246,598929	24,706875	0,447408	-5,841384	-0,652488	461,790727	34,546604	11,907964	0,447408	-5,841384	-0,652488	461,790727	34,546604	11,907964
09:55:41,04	0,473981	3,612168	-0,092982	0,246978	0,039989	-0,399955	0,450019	-5,832314	-0,652867	3,581955	-0,744539	11,894548	3,341242	-5,377165	-1,741967	-152,376999	-196,632831	22,127908	0,450019	-5,832314	-0,652867	461,418610	34,581937	11,894548	0,450019	-5,832314	-0,652867	461,418610	34,581937	11,894548
09:55:41,09	0,474000	3,562013	-0,092976	0,246987	0,039978	-0,399964	0,362999	-4,679594	-0,756584	3,152579	-0,852697	9,315581	3,220134	-5,276143	-1,716541	-147,381183	-189,697186	21,686206	0,362999	-4,679594	-0,756584	370,500676	27,642723	9,315581	0,362999	-4,679594	-0,756584	370,500676	27,642723	9,315581
09:55:41,14	0,474000	3,562013	-0,092976	0,246987	0,039978	-0,399964	0,336066	-4,524200	-0,731157	2,728722	-0,310848	8,873879	3,239327	-5,292356	-1,713595	-148,010973	-190,708786	21,717536	0,336066	-4,524200	-0,731157	357,878383	26,070314	8,873879	0,336066	-4,524200	-0,731157	357,878383	26,070314	8,873879
09:55:41,19	0,474000	3,562013	-0,092976	0,246987	0,039978	-0,399964	0,340510	-4,548928	-0,728212	2,633789	-0,502332	8,905209	3,243158	-5,302575	-1,712876	-148,264292	-191,238377	21,726109	0,340510	-4,548928	-0,728212	359,724662	26,227698	8,905209	0,340510	-4,548928	-0,728212	359,724662	26,227698	8,905209
09:55:41,24	0,474000	3,562013	-0,092976	0,246987	0,039978	-0,399964	0,347444	-4,557355	-0,727492	2,780907	-0,908336	8,913782	3,244403	-5,295974	-1,711372	-148,397162	-191,496223	21,772792	0,347444	-4,557355	-0,727492	360,533265	26,366046	8,913782	0,347444	-4,557355	-0,727492	360,533265	26,366046	8,913782
09:55:41,29	0,474000	3,562013	-0,092976	0,246987	0,039978	-0,399964	0,341105	-4,555133	-0,725989	3,186177	-0,592558	8,960465	3,255918	-5,299282	-1,708228	-148,450933	-191,727078	21,809142	0,341105	-4,555133	-0,725989	360,764123	26,184206	8,960465	0,341105	-4,555133	-0,725989	360,764123	26,184206	8,960465
09:55:41,34	0,474000	3,562013	-0,092976	0,246987	0,039978	-0,399964	0,338213	-4,566759	-0,722845	2,808415	-0,510995	8,996815	3,259166	-5,304372	-1,714115	-148,553114	-191,840129	21,761507	0,338213	-4,566759	-0,722845	361,299035	26,038687	8,996815	0,338213	-4,566759	-0,722845	361,299035	26,038687	8,996815
09:55:41,39	0,474000	3,562013	-0,092976	0,246987	0,039978	-0,399964	0,346107	-4,574000	-0,722529	2,814670	-0,899853	8,963134	3,258242	-5,309740	-1,707912	-148,661069	-192,047753	21,775461	0,346107	-4,574000	-0,722529	361,873698	26,269531	8,963134	0,346107	-4,574000	-0,722529	361,873698	26,269531	8,963134
09:55:41,44	0,474000	3,562013	-0,092976	0,246987	0,039978	-0,399964	0,346107	-4,574000	-0,722529	2,814670	-0,899853	8,963134	3,265573	-5,303163	-1,707962	-148,755444	-192,160240	21,789637	0,336746	-4,577061	-0,722579	362,099396	26,046964	8,977310	0,336746	-4,577061	-0,722579	362,099396	26,046964	8,977310
09:55:41,49	0,474000	3,562013	-0,092976	0,246987	0,039978	-0,399964	0,336746	-4,577061	-0,722579	2,800145	-0,387617	8,977310	3,261329	-5,305910	-1,710614	-148,581490	-192,045082	21,767785	0,336746	-4,577061	-0,722579	362,099396	26,046964	8,977310	0,336746	-4,577061	-0,722579	362,099396	26,046964	8,977310
09:55:41,54	0,474000	3,562013	-0,092976	0,246987	0,039978	-0,399964	0,341247	-4,574759	-0,725231	2,733115	-0,714722	8,955458	2,382428	-4,705096	-1,791996	-116,823274	-145,896716	19,422730	0,341247	-4,574759	-0,725231	361,851700	26,073163	8,955458	0,341247	-4,574759	-0,725231	361,851700	26,073163	8,955458
09:55:41,59	0,473988	3,512022	-0,092982	0,246986	0,039985	-0,400003	0,260377	-3,513202	-0,806613	2,089329	-0,938727	6,610403	2,286053	-4,620883	-1,742352	-112,919537	-140,768753	19,134578	0,260377	-3,513202	-0,806613	277,875696	19,500892	6,610403	0,260377	-3,513202	-0,806613	277,875696	19,500892	6,610403
09:55:41,64	0,473988	3,512022	-0,092982	0,246986	0,039985	-0,400003	0,235634	-3,387632	-0,756969	2,226177	-0,468833	6,322251	2,313538	-4,644088	-1,742130	-113,664147	-142,212016	19,174694	0,235634	-3,387632	-0,756969	268,155268	18,028445	6,322251	0,235634	-3,387632	-0,756969	268,155268	18,028445	6,322251
09:55:41,69	0,473988	3,512022	-0,092982	0,246986	0,039985	-0,400003	0,242725	-3,435601	-0,756452	2,128123	-0,936241	6,398231	2,324050	-4,651008	-1,741835	-114,032264	-142,893408	19,210558	0,242725	-3,435601	-0,756452	271,822831	18,117678	6,398231	0,242725	-3,435601	-0,756452	271,822831	18,117678	6,398231
09:55:41,74	0,473988	3,512022	-0,092982	0,246986	0,039985	-0,400003	0,242725	-3,435601	-0,756452	2,128123	-0,936241	6,398231	2,332823	-4,644879	-1,736475	-114,194809	-143,279568	19,218403	0,242725	-3,435601	-0,756452	271,822831	18,117678	6,398231	0,242725	-3,435601	-0,756452	271,822831	18,117678	6,398231
09:55:41,79	0,473988	3,512022	-0,092982	0,246986	0,039985	-0,400003	0,233031	-3,440134	-0,751092	2,308145	-0,484445	6,406076	2,336406	-4,657386	-1,737648	-114,357764	-143,618373	19,228083	0,242071	-3,449491	-0,752265	272,981481	18,019749	6,415756	0,242071	-3,449491	-0,752265	272,981481	18,019749	6,415756
09:55:41,84	0,473988	3,512022	-0,092982	0,246986	0,039985	-0,400003	0,242071	-3,449491	-0,752265	2,196476	-0,982813	6,415756	2,342408	-4,647341	-1,739309	-114,486819	-143,806928	19,212372	0,242071	-3,449491	-0,752265	272,981481	18,019749	6,415756	0,242071	-3,449491	-0,752265	272,981481	18,019749	6,415756
09:55:41,89	0,473988	3,512022	-0,092982	0,246986	0,039985	-0,400003	0,230370	-3,449666	-0,753926	2,415167	-0,356899	6,400046	2,346801	-4,652263	-1,735401	-114,570327	-144,038383	19,251920	0,230370	-3,449666	-0,753926	273,213955	17,727173	6,400046	0,230370	-3,449666	-0,753926	273,213955	17,727173	6,400046
09:55:41,94	0,473988	3,512022	-0,092982	0,246986	0,039985	-0,400003	0,232436	-3,455932	-0,750018	2,331554	-0,507722	6,439593	2,349911	-4,655977	-1,731951	-114,727975	-144,199799	19,255947	0,234098	-3,460482	-0,746568	273,961389	17,838355	6,443620	0,234098	-3,460482	-0,746568	273,961389	17,838355	6,443620
09:55:41,99	0,473988	3,512022	-0,092982	0,246986	0,039985	-0,400003	0,235879	-3,461856	-0,750093	2,384372	-0,603652	6,452640	2,350211	-4,658207	-1,735476	-114,822754	-144,309379	19,264967	0,235879	-3,461856	-0,750093	274,140100	17,912858	6,452640	0,235879	-3,461856	-0,750093	274,140100	17,912858	6,452640
09:55:42,04	0,473988	3,512022	-0,092982	0,246986	0,039985	-0,400003	0,235879	-3,461856	-0,750093	2,384372	-0,603652	6,452640	2,348856	-4,657984	-1,734712	-114,854811	-144,453251	19,269712	0,235879	-3,461856	-0,750093	274,140100	17,912858	6,452640	0,235879	-3,461856	-0,750093	274,140100	17,912858	6,452640
09:55:42,09	0,473988	3,512022	-0,092982	0,246986	0,039985	-0,400003	0,236363	-3,460572	-0,749329	2,591794	-0,673001	6,457385	2,349289	-4,657622	-1,732805	-114,903534	-144,536948	19,251964	0,236363	-3,460572	-0,749329	274,246685	17,881513	6,457385	0,236363	-3,460572	-0,749329	274,246685	17,881513	6,457385
09:55:42,14	0,473988	3,512022	-0,092982	0,246986	0,039985	-0,400003	0,235833	-3,460765	-0,747422	2,678596	-0,645097	6,439637	2,352137	-4,657156	-1,732786	-114,912397	-144,627971	19,278761	0,234006	-3,462999	-0,747403	274,491113	17,781560	6,466434	0,234006	-3,462999	-0,747403	274,491113	17,781560	6,466434
09:55:42,19	0,473988	3,512022	-0,092982	0,246986	0,039985	-0,400003	0,234006	-3,462999	-0,747403	2,645681	-0,587919	6,466434	2,355399	-4,656206	-1,734786	-115,004060	-144,718514	19,259343	0,234006	-3,462999	-0,747403	274,491113	17,781560	6,466434	0,234006	-3,462999	-0,747403	274,491113	17,781560	6,466434
09:55:42,24	0,473988	3,512022	-0,092982	0,246986	0,039985	-0,400003	0,235715	-3,468249	-0,748614	2,611373	-0,650064	6,462470	2,355829	-4,661261	-1,733997	-115,054869	-144,821340	19,274797	0,235715	-3,468249	-0,748614	274,868940	17,853537	6,462470	0,235715	-3,468249	-0,748614	274,868940	17,853537	6,462470
09:55:42,29	0,473988	3,512022	-0,092982	0,246986	0,039985	-0,400003	0,235715	-3,468249	-0,748614	2,611373	-0,650064	6,462470	2,354931	-4,665040	-1,730219	-115,095152	-144,894730	19,305376	0,235715	-3,468249	-0,748614	274,868940	17,853537	6,462470	0,235715	-3,468249	-0,748614	274,868940	17,853537	6,462470
09:55:42,34	0,473988	3,512022	-0,092982	0,246986	0,039985	-0,400003	0,239436	-3,469361	-0,744836	2,637270	-0,845381	6,493049	2,360375	-4,661938	-1,733991	-115,062554	-145,027293	19,273805	0,234028	-3,472524	-0,748608	275,164424	17,712522	6,461478	0,234028	-3,472524	-0,748608	275,164424	17,712522	6,461478
09:55:42,39	0,473988	3,512022	-0,092982	0,246986	0,039985	-0,400003	0,238374	-3,471476	-0,745901	2,672160	-0,829240	6,473687	2,357294	-4,665177	-1,731284	-115,133728	-145,039724	19,286013	0,238374	-3,471476	-0,745901	275,182992	17,883107	6,473687	0,238374	-3,471476	-0,745901	275,182992	17,883107	6,473687
09:55:42,44	0,473988	3,512022	-0,092982	0,246986	0,039985	-0,400003	0,238374	-3,471476	-0,745901	2,672160	-0,829240	6,473687	2,362898	-4,664619	-1,733241	-115,233224	-145,111530	19,320894	0,238374	-3,471476	-0,745901	275,182992	17,883107	6,473687	0,238374	-3,471476	-0,745901	275,182992	17,883107	6,473687
09:55:42,49	0,473988	3,512022	-0,092982	0,246986	0,039985	-0,400003	0,235088	-3,476049	-0,747858	2,546261	-0,608135	6,508567	2,364590	-4,664750	-1,732500	-115,279234	-145,093501	19,297541	0,235088	-3,476049	-0,747858	275,416129	17,846307	6,508567	0,235088	-3,476049	-0,747858	275,416129	17,846307	6,508567
09:55:42,54	0,473988	3,512022	-0,092982	0,246986	0,039985	-0,400003	0,234356	-3,477581	-0,747117	2,474021	-0,521199	6,485214	2,371790	-4,662173	-1,731280	-115,170608	-145,212917	19,303174	0,228524	-3,482528	-0,745897	275,644309	17,567427	6,490847	0,228524	-3,482528	-0,745897	275,644309	17,567427	6,490847
09:55:42,59	0,473988	3,512022	-0,092982	0,246986	0,039985	-0,400003	0,228524	-3,482528	-0,745897	2,265866	-0,371704	6,490847	2,367567	-4,661599	-1,731304	-115,201603	-145,252823	19,301584	0,228524	-3,482528	-0,745897	275,644309	17,567427	6,490847	0,228524	-3,482528	-0,745897	275,644309	17,567427	6,490847
09:55:42,64	0,473988	3,512022	-0,092982	0,246986	0,039985	-0,400003	0,230139	-3,478584	-0,745920	2,521017	-0,448774	6,489257	2,370757	-4,663786	-1,733672	-115,336149	-145,326909	19,316797	0,230139	-3,478584	-0,745920	275,589849	17,617104	6,489257	0,230139	-3,478584	-0,745920	275,589849	17,617104	6,489257
09:55:42,69	0,473988	3,512022	-0,092982	0,246986	0,039985	-0,400003	0,230437	-3,482439	-0,748289	2,451966	-0,384832	6,504470	2,367720	-4,668388	-1,732935	-115,390755	-145,345895	19,276333	0,230437	-3,482439	-0,748289	275,823451	17,704498	6,504470	0,230437	-3,482439	-0,748289	275,823451	17,704498	6,504470
09:55:42,74	0,473988	3,512022	-0,092982	0,246986	0,039985	-0,400003	0,235941	-3,482110	-0,747551	2,512820	-0,633245	6,464006	2,364208	-4,668236	-1,732125	-115,361366	-145,391613	19,307405	0,237565	-3,478993	-0,746742	275,800761	17,882874	6,495078	0,237565	-3,478993	-0,746742	275,800761	17,882874	6,495078
09:55:42,79	0,473988	3,512022	-0,092982	0,246986	0,039985	-0,400003	0,237565	-3,478993	-0,746742	2,699831	-0,765994	6,495078	2,367730	-4,672513	-1,731726	-115,363616	-145,442912	19,290981	0,237565	-3,478993	-0,746742	275,800761	17,882874	6,495078	0,237565	-3,478993	-0,746742	275,800761	17,882874	6,495078
09:55:42,84	0,473988	3,512022	-0,092982	0,246986	0,039985	-0,400003	0,239509	-3,484181	-0,746343	2,475603	-0,890755	6,478654	2,373580	-4,673416	-1,728967	-115,367616	-145,495088	19,327310	0,239509	-3,484181	-0,746343	275,983796	17,910674	6,478654	0,239509	-3,484181	-0,746343	275,983796	17,910674	6,478654
09:55:42,89	0,473988	3,512022	-0,092982	0,246986	0,039985	-0,400003	0,239450	-3,488513	-0,745877	2,325587	-0,872168	6,507274	2,371511	-4,674628	-1,731260	-115,414706	-145,500322	19,319601	0,239450	-3,488513	-0,745877	276,173865	17,924661	6,507274	0,239450	-3,488513	-0,745877	276,173865	17,924661	6,507274
09:55:42,94	0,473988	3,512022	-0,092982	0,246986	0,039985	-0,400003	0,239450	-3,488513	-0,745877	2,325587	-0,872168	6,507274	2,369795	-4,673620	-1,730958	-115,441463	-145,612237	19,315153	0,239435	-3,486523	-0,745575	276,231426	17,891466	6,502826	0,239435	-3,486523	-0,745575	276,231426	17,891466	6,502826
09:55:42,99	0,473988	3,512022	-0,092982	0,246986	0,039985	-0,400003	0,239435	-3,486523	-0,745575	2,539375	-0,904149	6,502826	2,374417	-4,669053	-1,734105	-115,477817	-145,581824	19,305357	0,233169	-3,488242	-0,748722	276,268824	17,772121	6,493030	0,233169	-3,488242	-0,748722	276,268824	17,772121	6,493030
09:55:43,04	0,473988	3,512022	-0,092982	0,246986	0,039985	-0,400003	0,233169	-3,488242	-0,748722	2,441813	-0,531652	6,493030	2,374405	-4,666601	-1,730640	-115,483311	-145,591638	19,279127	0,233169	-3,488242	-0,748722	276,268824	17,772121	6,493030	0,233169	-3,488242	-0,748722	276,268824	17,772121	6,493030
09:55:43,09	0,473988	3,512022	-0,092982	0,246986	0,039985	-0,400003	0,231051	-3,487006	-0,745257	2,517350	-0,421684	6,466800	2,377223	-4,665933	-1,732548	-115,502867	-145,669697	19,336716	0,231051	-3,487006	-0,745257	276,247307	17,715854	6,466800	0,231051	-3,487006	-0,745257	276,247307	17,715854	6,466800
09:55:43,14	0,473988	3,512022	-0,092982	0,246986	0,039985	-0,400003	0,229064	-3,489112	-0,747165	2,485192	-0,340413	6,524389	2,375628	-4,668407	-1,731301	-115,489679	-145,633935	19,337940	0,229064	-3,489112	-0,747165	276,380507	17,641084	6,524389	0,229064	-3,489112	-0,747165	276,380507	17,641084	6,524389
09:55:43,19	0,473988	3,512022	-0,092982	0,246986	0,039985	-0,400003	0,232004	-3,488968	-0,745918	2,455133	-0,486848	6,525613	2,374206	-4,676797	-1,731347	-115,546301	-145,723906	19,351942	0,239981	-3,491932	-0,745963	276,523892	17,940906	6,539615	0,239981	-3,491932	-0,745963	276,523892	17,940906	6,539615
09:55:43,24	0,473988	3,512022	-0,092982	0,246986	0,039985	-0,400003	0,239981	-3,491932	-0,745963	2,407232	-0,897607	6,539615	2,368216	-4,674309	-1,732568	-115,585718	-145,726872	19,328104	0,239981	-3,491932	-0,745963	276,523892	17,940906	6,539615	0,239981	-3,491932	-0,745963	276,523892	17,940906	6,539615
09:55:43,29	0,473988	3,512022	-0,092982	0,246986	0,039985	-0,400003	0,240821	-3,485500	-0,747185	2,763971	-0,908654	6,515777	2,378810	-4,670113	-1,732187	-115,572430	-145,751975	19,314849	0,231890	-3,492577	-0,746804	276,578360	17,735090	6,502522	0,231890	-3,492577	-0,746804	276,578360	17,735090	6,502522
09:55:43,34	0,473988	3,512022	-0,092982	0,246986	0,039985	-0,400003	0,231890	-3,492577	-0,746804	2,411061	-0,468284	6,502522	2,380074	-4,669428	-1,733317	-115,524093	-145,757316	19,334570	0,231890	-3,492577	-0,746804	276,578360	17,735090	6,502522	0,231890	-3,492577	-0,746804	276,578360	17,735090	6,502522
09:55:43,39	0,473988	3,512022	-0,092982	0,246986	0,039985	-0,400003	0,230665	-3,493329	-0,747934	2,352404	-0,449117	6,522243	2,376311	-4,676370	-1,732558	-115,611571	-145,870750	19,329693	0,230665	-3,493329	-0,747934	276,578750	17,658096	6,522243	0,230665	-3,493329	-0,747934	276,578750	17,658096	6,522243
09:55:43,44	0,473988	3,512022	-0,092982	0,246986	0,039985	-0,400003	0,238559	-3,493541	-0,747175	2,483365	-0,840558	6,517366	2,374461	-4,673657	-1,731410	-115,661852	-145,814236	19,355630	0,238559	-3,493541	-0,747175	276,726339	17,886324	6,517366	0,238559	-3,493541	-0,747175	276,726339	17,886324	6,517366
09:55:43,49	0,473988	3,512022	-0,092982	0,246986	0,039985	-0,400003	0,237134	-3,490583	-0,746027	2,613405	-0,694665	6,543303	2,379881	-4,671868	-1,733341	-115,597163	-145,825257	19,332764	0,237134	-3,490583	-0,746027	276,624136	17,920369	6,543303	0,237134	-3,490583	-0,746027	276,624136	17,920369	6,543303
09:55:43,54	0,473988	3,512022	-0,092982	0,246986	0,039985	-0,400003	0,232875	-3,494382	-0,747958	2,393050	-0,534705	6,520437	2,378189	-4,669137	-1,734568	-115,586490	-145,852528	19,350405	0,232875	-3,494382	-0,747958	276,702013	17,745959	6,520437	0,232875	-3,494382	-0,747958	276,702013	17,745959	6,520437
09:55:43,60	0,473988	3,512022	-0,092982	0,246986	0,039985	-0,400003	0,231355	-3,491551	-0,749185	2,558536	-0,478579	6,538078	2,380362	-4,667471	-1,729861	-115,616235	-145,896132	19,343843	0,231355	-3,491551	-0,749185	276,645277	17,682818	6,538078	0,231355	-3,491551	-0,749185	276,645277	17,682818	6,538078
09:55:43,65	0,473988	3,512022	-0,092982	0,246986	0,039985	-0,400003	0,228826	-3,492600	-0,744478	2,556609	-0,343093	6,531516	2,381497	-4,670807	-1,731017	-115,637153	-145,910971	19,348832	0,228826	-3,492600	-0,744478	276,725717	17,619748	6,531516	0,228826	-3,492600	-0,744478	276,725717	17,619748	6,531516
09:55:43,70	0,473988	3,512022	-0,092982	0,246986	0,039985	-0,400003	0,231148	-3,495251	-0,745634	2,442061	-0,453125	6,536505	2,373071	-4,670285	-1,730202	-115,510763	-145,728720	19,341806	0,231148	-3,495251	-0,745634	276,819281	17,691968	6,536505	0,231148	-3,495251	-0,745634	276,819281	17,691968	6,536505
09:55:43,75	0,473988	3,512022	-0,092982	0,246986	0,039985	-0,400003	0,234909	-3,487693	-0,744819	2,614069	-0,667052	6,529479	1,515555	-4,100807	-1,779402	-85,246099	-100,184152	17,059436	0,234909	-3,487693	-0,744819	276,397954	17,773317	6,529479	0,234909	-3,487693	-0,744819	276,397954	17,773317	6,529479
09:55:43,80	0,474013	3,461969	-0,092986	0,246975	0,039987	-0,399998	0,170484	-2,460324	-0,794019	1,462203	-0,754634	4,247109	1,439526	-4,016179	-1,663267	-81,426690	-96,307232	16,806634	0,170484	-2,460324	-0,794019	194,597602	12,628387	4,247109	0,170484	-2,460324	-0,794019	194,597602	12,628387	4,247109
09:55:43,85	0,474013	3,461969	-0,092986	0,246975	0,039987	-0,399998	0,135209	-2,352167	-0,677884	1,819124	-0,289574	3,994307	1,471889	-4,037350	-1,657227	-82,285365	-97,988138	16,900902	0,135209	-2,352167	-0,677884	186,464243	10,324354	3,994307	0,135209	-2,352167	-0,677884	186,464243	10,324354	3,994307
09:55:43,90	0,474013	3,461969	-0,092986	0,246975	0,039987	-0,399998	0,137362	-2,390779	-0,671844	1,696344	-0,498347	4,088575	1,486304	-4,048082	-1,657719	-82,715550	-98,811047	16,933458	0,139449	-2,408629	-0,672336	190,773290	10,300979	4,121131	0,139449	-2,408629	-0,672336	190,773290	10,300979	4,121131
09:55:43,95	0,474013	3,461969	-0,092986	0,246975	0,039987	-0,399998	0,139449	-2,408629	-0,672336	1,695880	-0,645752	4,121131	1,498507	-4,051416	-1,656240	-82,926839	-99,254808	16,917284	0,136235	-2,420865	-0,670857	191,587476	10,176911	4,104958	0,136235	-2,420865	-0,670857	191,587476	10,176911	4,104958
09:55:44,00	0,474013	3,461969	-0,092986	0,246975	0,039987	-0,399998	0,136235	-2,420865	-0,670857	1,549601	-0,517527	4,104958	1,503805	-4,044590	-1,657461	-83,069993	-99,563666	16,959985	0,136235	-2,420865	-0,670857	191,587476	10,176911	4,104958	0,136235	-2,420865	-0,670857	191,587476	10,176911	4,104958
09:55:44,05	0,474013	3,461969	-0,092986	0,246975	0,039987	-0,399998	0,127674	-2,422039	-0,672077	1,827600	-0,102827	4,147658	1,504406	-4,051766	-1,654802	-83,271084	-99,827845	16,955856	0,133589	-2,426148	-0,669419	192,395877	10,118391	4,143529	0,133589	-2,426148	-0,669419	192,395877	10,118391	4,143529
09:55:44,10	0,474013	3,461969	-0,092986	0,246975	0,039987	-0,399998	0,133589	-2,426148	-0,669419	1,943246	-0,368315	4,143529	1,512226	-4,051491	-1,657561	-83,388047	-100,043231	16,962920	0,133589	-2,426148	-0,669419	192,395877	10,118391	4,143529	0,133589	-2,426148	-0,669419	192,395877	10,118391	4,143529
09:55:44,15	0,474013	3,461969	-0,092986	0,246975	0,039987	-0,399998	0,129440	-2,432783	-0,672178	1,843265	-0,158970	4,150593	1,516213	-4,056085	-1,654390	-83,414025	-100,181263	17,024676	0,131425	-2,438532	-0,669007	193,101600	10,008126	4,212349	0,131425	-2,438532	-0,669007	193,101600	10,008126	4,212349
09:55:44,20	0,474013	3,461969	-0,092986	0,246975	0,039987	-0,399998	0,131425	-2,438532	-0,669007	1,676803	-0,308704	4,212349	1,486927	-4,043536	-1,671662	-82,557714	-99,106284	16,926800	0,131425	-2,438532	-0,669007	193,101600	10,008126	4,212349	0,131425	-2,438532	-0,669007	193,101600	10,008126	4,212349
09:55:44,25	0,474013	3,461969	-0,092986	0,246975	0,039987	-0,399998	0,135200	-2,406896	-0,686279	1,962784	-0,709141	4,114473	0,753285	-3,549492	-1,665292	-56,523764	-60,078200	14,954626	0,135200	-2,406896	-0,686279	190,904119	9,904087	4,114473	0,135200	-2,406896	-0,686279	190,904119	9,904087	4,114473
09:55:44,30	0,474001	3,411979	-0,092983	0,246975	0,039995	-0,399993	0,074166	-1,524521	-0,679909	1,029998	-0,567389	2,142299	0,714423	-3,491762	-1,528791	-53,832511	-57,882357	14,843416	0,074166	-1,524521	-0,679909	120,704918	5,254679	2,142299	0,074166	-1,524521	-0,679909	120,704918	5,254679	2,142299
09:55:44,35	0,474001	3,411979	-0,092983	0,246975	0,039995	-0,399993	0,043603	-1,462001	-0,543408	1,033761	-0,210836	2,031089	0,744607	-3,506939	-1,523573	-54,700097	-59,648448	14,922735	0,043603	-1,462001	-0,543408	115,800853	3,211964	2,031089	0,043603	-1,462001	-0,543408	115,800853	3,211964	2,031089
09:55:44,40	0,474001	3,411979	-0,092983	0,246975	0,039995	-0,399993	0,041654	-1,495730	-0,538190	1,243149	-0,241210	2,110408	0,758189	-3,513572	-1,523693	-55,120416	-60,406006	14,951465	0,040607	-1,510808	-0,538310	119,923729	2,986123	2,139139	0,040607	-1,510808	-0,538310	119,923729	2,986123	2,139139
09:55:44,45	0,474001	3,411979	-0,092983	0,246975	0,039995	-0,399993	0,040607	-1,510808	-0,538310	1,325304	-0,201548	2,139139	0,767967	-3,514369	-1,519896	-55,359669	-60,848968	14,953531	0,040607	-1,510808	-0,538310	119,923729	2,986123	2,139139	0,040607	-1,510808	-0,538310	119,923729	2,986123	2,139139
09:55:44,50	0,474001	3,411979	-0,092983	0,246975	0,039995	-0,399993	0,036409	-1,519674	-0,534513	1,367493	0,002492	2,141205	0,781634	-3,513810	-1,516770	-55,451863	-61,207317	15,006530	0,029091	-1,531231	-0,531387	121,324615	2,567335	2,194203	0,029091	-1,531231	-0,531387	121,324615	2,567335	2,194203
09:55:44,55	0,474001	3,411979	-0,092983	0,246975	0,039995	-0,399993	0,028389	-1,535632	-0,533008	1,208098	0,329001	2,188796	0,785796	-3,515403	-1,518391	-55,616481	-61,474823	15,001123	0,028389	-1,535632	-0,533008	121,755226	2,557534	2,188796	0,028389	-1,535632	-0,533008	121,755226	2,557534	2,188796
09:55:44,60	0,474001	3,411979	-0,092983	0,246975	0,039995	-0,399993	0,028389	-1,535632	-0,533008	1,208098	0,329001	2,188796	0,788019	-3,519677	-1,516828	-55,646510	-61,608334	15,000799	0,030979	-1,539694	-0,531445	121,993495	2,585425	2,188472	0,030979	-1,539694	-0,531445	121,993495	2,585425	2,188472
09:55:44,65	0,474001	3,411979	-0,092983	0,246975	0,039995	-0,399993	0,030979	-1,539694	-0,531445	1,127538	0,153562	2,188472	0,786390	-3,529072	-1,517633	-55,807197	-61,813264	15,009236	0,039930	-1,542981	-0,532250	122,338428	2,859327	2,196909	0,039930	-1,542981	-0,532250	122,338428	2,859327	2,196909
09:55:44,70	0,474001	3,411979	-0,092983	0,246975	0,039995	-0,399993	0,039930	-1,542981	-0,532250	1,214413	-0,275212	2,196909	0,784421	-3,526563	-1,513394	-55,857020	-61,944802	15,007832	0,038742	-1,540021	-0,528011	122,398812	2,805215	2,195505	0,038742	-1,540021	-0,528011	122,398812	2,805215	2,195505
09:55:44,75	0,474001	3,411979	-0,092983	0,246975	0,039995	-0,399993	0,038742	-1,540021	-0,528011	1,507165	-0,236040	2,195505	0,788185	-3,526117	-1,516130	-55,968023	-62,073543	15,050837	0,038742	-1,540021	-0,528011	122,398812	2,805215	2,195505	0,038742	-1,540021	-0,528011	122,398812	2,805215	2,195505
09:55:44,80	0,474001	3,411979	-0,092983	0,246975	0,039995	-0,399993	0,036474	-1,543058	-0,530747	1,516246	-0,086320	2,238510	0,789167	-3,528189	-1,514181	-56,027895	-62,179120	15,080662	0,036474	-1,543058	-0,530747	122,646281	2,776863	2,238510	0,036474	-1,543058	-0,530747	122,646281	2,776863	2,238510
09:55:44,85	0,474001	3,411979	-0,092983	0,246975	0,039995	-0,399993	0,036049	-1,551215	-0,527677	1,343264	-0,073369	2,221753	0,795462	-3,529828	-1,513060	-56,085715	-62,295673	15,034080	0,036049	-1,551215	-0,527677	123,113675	2,756464	2,221753	0,036049	-1,551215	-0,527677	123,113675	2,756464	2,221753
09:55:44,90	0,474001	3,411979	-0,092983	0,246975	0,039995	-0,399993	0,036049	-1,551215	-0,527677	1,343264	-0,073369	2,221753	0,794178	-3,530239	-1,512296	-56,092315	-62,429822	15,019412	0,036049	-1,551215	-0,527677	123,113675	2,756464	2,221753	0,036049	-1,551215	-0,527677	123,113675	2,756464	2,221753
09:55:44,95	0,474001	3,411979	-0,092983	0,246975	0,039995	-0,399993	0,037047	-1,550309	-0,526913	1,509881	-0,186621	2,207085	0,793399	-3,530994	-1,515378	-56,140960	-62,511420	15,081914	0,038090	-1,550011	-0,529995	123,296232	2,750530	2,269587	0,038090	-1,550011	-0,529995	123,296232	2,750530	2,269587
09:55:45,00	0,474001	3,411979	-0,092983	0,246975	0,039995	-0,399993	0,038090	-1,550011	-0,529995	1,620342	-0,239549	2,269587	0,804357	-3,537976	-1,514993	-56,246501	-62,577380	15,081509	0,038090	-1,550011	-0,529995	123,296232	2,750530	2,269587	0,038090	-1,550011	-0,529995	123,296232	2,750530	2,269587
09:55:45,05	0,474001	3,411979	-0,092983	0,246975	0,039995	-0,399993	0,038658	-1,562993	-0,529609	1,055200	-0,210635	2,269183	0,804956	-3,530142	-1,513457	-56,204667	-62,635585	15,074701	0,031574	-1,559594	-0,528073	123,689559	2,570938	2,262374	0,031574	-1,559594	-0,528073	123,689559	2,570938	2,262374
09:55:45,10	0,474001	3,411979	-0,092983	0,246975	0,039995	-0,399993	0,031574	-1,559594	-0,528073	1,261421	0,092388	2,262374	0,804031	-3,532148	-1,515058	-56,338211	-62,704150	15,084085	0,031574	-1,559594	-0,528073	123,689559	2,570938	2,262374	0,031574	-1,559594	-0,528073	123,689559	2,570938	2,262374
09:55:45,15	0,474001	3,411979	-0,092983	0,246975	0,039995	-0,399993	0,036866	-1,562941	-0,527324	1,300003	-0,175728	2,256404	0,805208	-3,536398	-1,512707	-56,317108	-62,816188	15,068731	0,036866	-1,562941	-0,527324	123,990882	2,718254	2,256404	0,036866	-1,562941	-0,527324	123,990882	2,718254	2,256404
09:55:45,20	0,474001	3,411979	-0,092983	0,246975	0,039995	-0,399993	0,036866	-1,562941	-0,527324	1,300003	-0,175728	2,256404	0,806935	-3,540504	-1,516202	-56,341741	-62,814249	15,061172	0,036866	-1,562941	-0,527324	123,990882	2,718254	2,256404	0,036866	-1,562941	-0,527324	123,990882	2,718254	2,256404
09:55:45,25	0,474001	3,411979	-0,092983	0,246975	0,039995	-0,399993	0,039558	-1,566490	-0,530819	1,126123	-0,293424	2,248845	0,809791	-3,529873	-1,512349	-56,343922	-62,863605	15,073875	0,039558	-1,566490	-0,530819	124,095552	2,811902	2,248845	0,039558	-1,566490	-0,530819	124,095552	2,811902	2,248845
09:55:45,30	0,474001	3,411979	-0,092983	0,246975	0,039995	-0,399993	0,028924	-1,563647	-0,526966	1,317748	0,236790	2,261548	0,813723	-3,531346	-1,514294	-56,395670	-62,966345	15,087295	0,028924	-1,563647	-0,526966	124,064071	2,507293	2,261548	0,028924	-1,563647	-0,526966	124,064071	2,507293	2,261548
09:55:45,35	0,474001	3,411979	-0,092983	0,246975	0,039995	-0,399993	0,028233	-1,567789	-0,528910	1,217218	0,266158	2,274969	0,814171	-3,530627	-1,515870	-56,437516	-63,020943	15,087120	0,028233	-1,567789	-0,528910	124,288680	2,482432	2,274969	0,028233	-1,567789	-0,528910	124,288680	2,482432	2,274969
09:55:45,40	0,474001	3,411979	-0,092983	0,246975	0,039995	-0,399993	0,027386	-1,567818	-0,530487	1,283941	0,319114	2,274793	0,810540	-3,531531	-1,516695	-56,481000	-63,040775	15,052756	0,027386	-1,567818	-0,530487	124,357642	2,468942	2,274793	0,027386	-1,567818	-0,530487	124,357642	2,468942	2,274793
09:55:45,45	0,474001	3,411979	-0,092983	0,246975	0,039995	-0,399993	0,037350	-1,569113	-0,527059	1,352827	-0,085713	2,236491	0,810312	-3,539903	-1,512442	-56,603729	-63,082303	15,048818	0,037350	-1,569113	-0,527059	124,528216	2,846233	2,236491	0,037350	-1,569113	-0,527059	124,528216	2,846233	2,236491
09:55:45,50	0,474001	3,411979	-0,092983	0,246975	0,039995	-0,399993	0,037350	-1,569113	-0,527059	1,352827	-0,085713	2,236491	0,804473	-3,537857	-1,512388	-56,548705	-63,133761	15,108852	0,037350	-1,569113	-0,527059	124,528216	2,846233	2,236491	0,037350	-1,569113	-0,527059	124,528216	2,846233	2,236491
09:55:45,55	0,474001	3,411979	-0,092983	0,246975	0,039995	-0,399993	0,033325	-1,566693	-0,527435	1,552277	0,068971	2,273139	0,810228	-3,535208	-1,512818	-56,593239	-63,173331	15,085466	0,033325	-1,566693	-0,527435	124,537662	2,684982	2,273139	0,033325	-1,566693	-0,527435	124,537662	2,684982	2,273139
09:55:45,60	0,474001	3,411979	-0,092983	0,246975	0,039995	-0,399993	0,033325	-1,566693	-0,527435	1,552277	0,068971	2,273139	0,809042	-3,538221	-1,513987	-56,589665	-63,216592	15,064722	0,033325	-1,566693	-0,527435	124,537662	2,684982	2,273139	0,033325	-1,566693	-0,527435	124,537662	2,684982	2,273139
09:55:45,65	0,474001	3,411979	-0,092983	0,246975	0,039995	-0,399993	0,036527	-1,567173	-0,528604	1,562992	-0,122280	2,252395	0,814230	-3,543655	-1,513574	-56,625469	-63,304878	15,076637	0,038639	-1,574383	-0,528191	124,871482	2,787941	2,264310	0,038639	-1,574383	-0,528191	124,871482	2,787941	2,264310
09:55:45,70	0,474001	3,411979	-0,092983	0,246975	0,039995	-0,399993	0,032132	-1,573449	-0,526236	1,292723	0,057074	2,278950	0,816676	-3,537552	-1,511620	-56,575085	-63,289789	15,091277	0,032132	-1,573449	-0,526236	124,808485	2,579407	2,278950	0,032132	-1,573449	-0,526236	124,808485	2,579407	2,278950
09:55:45,75	0,474001	3,411979	-0,092983	0,246975	0,039995	-0,399993	0,032132	-1,573449	-0,526236	1,292723	0,057074	2,278950	0,818876	-3,535270	-1,512030	-56,615381	-63,362092	15,095189	0,032132	-1,573449	-0,526236	124,808485	2,579407	2,278950	0,032132	-1,573449	-0,526236	124,808485	2,579407	2,278950
09:55:45,80	0,474001	3,411979	-0,092983	0,246975	0,039995	-0,399993	0,029055	-1,574213	-0,526647	1,335747	0,215795	2,282862	0,812168	-3,538973	-1,515599	-56,728478	-63,362113	15,062897	0,029055	-1,574213	-0,526647	124,911501	2,496627	2,282862	0,029055	-1,574213	-0,526647	124,911501	2,496627	2,282862
09:55:45,85	0,474001	3,411979	-0,092983	0,246975	0,039995	-0,399993	0,035616	-1,570256	-0,530216	1,598093	-0,027416	2,250570	0,809957	-3,538915	-1,513596	-56,642778	-63,413103	15,092707	0,035616	-1,570256	-0,530216	124,863199	2,768414	2,250570	0,035616	-1,570256	-0,530216	124,863199	2,768414	2,250570
09:55:45,90	0,474001	3,411979	-0,092983	0,246975	0,039995	-0,399993	0,036671	-1,568312	-0,528213	1,700491	-0,182013	2,280380	0,821634	-3,534288	-1,513981	-56,679001	-63,401277	15,125467	0,026825	-1,576111	-0,528598	125,027531	2,473034	2,313140	0,026825	-1,576111	-0,528598	125,027531	2,473034	2,313140
09:55:45,95	0,474001	3,411979	-0,092983	0,246975	0,039995	-0,399993	0,026825	-1,576111	-0,528598	1,302821	0,367263	2,313140	0,821438	-3,539337	-1,514402	-56,763971	-63,462621	15,104469	0,026825	-1,576111	-0,528598	125,027531	2,473034	2,313140	0,026825	-1,576111	-0,528598	125,027531	2,473034	2,313140
09:55:46,00	0,474001	3,411979	-0,092983	0,246975	0,039995	-0,399993	0,031296	-1,578466	-0,529019	1,275962	0,177701	2,292142	0,814309	-3,538927	-1,512872	-56,795812	-63,456828	15,107724	0,034505	-1,572086	-0,527488	125,027394	2,749946	2,295397	0,034505	-1,572086	-0,527488	125,027394	2,749946	2,295397
09:55:46,05	0,474001	3,411979	-0,092983	0,246975	0,039995	-0,399993	0,034505	-1,572086	-0,527488	1,618612	0,041275	2,295397	0,815475	-3,542841	-1,517512	-56,767948	-63,559341	15,096908	0,037312	-1,575054	-0,532129	125,180875	2,748934	2,284581	0,037312	-1,575054	-0,532129	125,180875	2,748934	2,284581
09:55:46,10	0,474001	3,411979	-0,092983	0,246975	0,039995	-0,399993	0,037312	-1,575054	-0,532129	1,539158	-0,180054	2,284581	0,822618	-3,545537	-1,516693	-56,758184	-63,506515	15,118216	0,037312	-1,575054	-0,532129	125,180875	2,748934	2,284581	0,037312	-1,575054	-0,532129	125,180875	2,748934	2,284581
09:55:46,15	0,474001	3,411979	-0,092983	0,246975	0,039995	-0,399993	0,036076	-1,582588	-0,531310	1,096750	-0,097812	2,305889	0,821816	-3,539603	-1,515201	-56,827047	-63,559281	15,112223	0,036076	-1,582588	-0,531310	125,329900	2,734130	2,305889	0,036076	-1,582588	-0,531310	125,329900	2,734130	2,305889
09:55:46,21	0,474001	3,411979	-0,092983	0,246975	0,039995	-0,399993	0,031338	-1,578926	-0,529818	1,367287	0,181824	2,299896	0,816476	-3,542808	-1,515991	-56,823867	-63,648904	15,084176	0,031338	-1,578926	-0,529818	125,312993	2,641824	2,299896	0,031338	-1,578926	-0,529818	125,312993	2,641824	2,299896
09:55:46,26	0,474001	3,411979	-0,092983	0,246975	0,039995	-0,399993	0,037292	-1,574161	-0,529454	1,672061	-0,153532	2,267035	0,821802	-3,539113	-1,516362	-56,819042	-63,588525	15,116826	0,037292	-1,574161	-0,529454	125,243731	2,773876	2,267035	0,037292	-1,574161	-0,529454	125,243731	2,773876	2,267035
09:55:46,31	0,474001	3,411979	-0,092983	0,246975	0,039995	-0,399993	0,030920	-1,578669	-0,530979	1,401969	0,181987	2,304499	0,817615	-3,539691	-1,517201	-56,878546	-63,518173	15,075786	0,030920	-1,578669	-0,530979	125,327509	2,609203	2,304499	0,030920	-1,578669	-0,530979	125,327509	2,609203	2,304499
09:55:46,36	0,474001	3,411979	-0,092983	0,246975	0,039995	-0,399993	0,033514	-1,575332	-0,531818	1,544345	0,133797	2,263459	0,135782	-3,048553	-1,405664	-30,889026	-27,286023	13,283661	0,033514	-1,575332	-0,531818	125,207890	2,764655	2,263459	0,033514	-1,575332	-0,531818	125,207890	2,764655	2,263459
09:55:46,41	0,474026	3,361961	-0,092980	0,246983	0,039998	-0,400003	-0,050907	-0,739278	-0,420281	0,646424	0,132213	0,471334	0,112693	-2,997231	-1,212554	-28,691190	-25,771087	13,215098	-0,050907	-0,739278	-0,420281	58,679762	-3,864011	0,471334	-0,050907	-0,739278	-0,420281	58,679762	-3,864011	0,471334
09:55:46,46	0,474026	3,361961	-0,092980	0,246983	0,039998	-0,400003	-0,083809	-0,693622	-0,227170	0,609659	0,697187	0,402771	0,146436	-3,013709	-1,206982	-29,663613	-27,609350	13,297023	-0,083809	-0,693622	-0,227170	55,058980	-5,881818	0,402771	-0,083809	-0,693622	-0,227170	55,058980	-5,881818	0,402771
09:55:46,51	0,474026	3,361961	-0,092980	0,246983	0,039998	-0,400003	-0,086410	-0,731083	-0,221599	0,739886	0,755451	0,484696	0,158118	-3,019948	-1,208648	-30,028625	-28,302642	13,309745	-0,086410	-0,731083	-0,221599	58,129888	-6,027735	0,484696	-0,086410	-0,731083	-0,221599	58,129888	-6,027735	0,484696
09:55:46,56	0,474026	3,361961	-0,092980	0,246983	0,039998	-0,400003	-0,086847	-0,744320	-0,223265	0,834492	0,747662	0,497419	0,164556	-3,024854	-1,206712	-30,207930	-28,658158	13,367239	-0,086847	-0,744320	-0,223265	59,263575	-6,069863	0,497419	-0,086847	-0,744320	-0,223265	59,263575	-6,069863	0,497419
09:55:46,61	0,474026	3,361961	-0,092980	0,246983	0,039998	-0,400003	-0,095773	-0,759593	-0,221369	0,764426	1,143097	0,583004	0,175808	-3,019855	-1,206752	-30,331206	-28,964143	13,395331	-0,095773	-0,759593	-0,221369	60,392494	-6,375105	0,583004	-0,095773	-0,759593	-0,221369	60,392494	-6,375105	0,583004
09:55:46,66	0,474026	3,361961	-0,092980	0,246983	0,039998	-0,400003	-0,087056	-0,757222	-0,219504	1,165376	0,750954	0,570221	0,169396	-3,026219	-1,204887	-30,522998	-29,174004	13,382547	-0,087056	-0,757222	-0,219504	60,607295	-6,082927	0,570221	-0,087056	-0,757222	-0,219504	60,607295	-6,082927	0,570221
09:55:46,71	0,474026	3,361961	-0,092980	0,246983	0,039998	-0,400003	-0,087056	-0,757222	-0,219504	1,165376	0,750954	0,570221	0,176844	-3,032660	-1,207587	-30,574514	-29,337749	13,389497	-0,087056	-0,757222	-0,219504	60,607295	-6,082927	0,570221	-0,087056	-0,757222	-0,219504	60,607295	-6,082927	0,570221
09:55:46,76	0,474026	3,361961	-0,092980	0,246983	0,039998	-0,400003	-0,085202	-0,766893	-0,222204	0,830057	0,617288	0,577170	0,181493	-3,033172	-1,206663	-30,690345	-29,494699	13,385017	-0,087083	-0,771175	-0,221280	61,338453	-6,099073	0,572690	-0,087083	-0,771175	-0,221280	61,338453	-6,099073	0,572690
09:55:46,81	0,474026	3,361961	-0,092980	0,246983	0,039998	-0,400003	-0,093524	-0,770911	-0,221904	0,841463	0,982600	0,591799	0,153088	-3,001567	-1,212193	-29,573448	-28,086299	13,345083	-0,093524	-0,770911	-0,221904	61,357985	-6,358996	0,591799	-0,093524	-0,770911	-0,221904	61,357985	-6,358996	0,591799
09:55:46,86	0,474026	3,361961	-0,092980	0,246983	0,039998	-0,400003	-0,093524	-0,770911	-0,221904	0,841463	0,982600	0,591799	-0,364101	-2,605613	-0,965260	-9,284313	-0,250353	11,972241	-0,093524	-0,770911	-0,221904	61,357985	-6,358996	0,591799	-0,093524	-0,770911	-0,221904	61,357985	-6,358996	0,591799
09:55:46,91	0,474050	3,311999	-0,092987	0,246973	0,040001	-0,399984	-0,184562	-0,084898	0,020123	0,458287	1,889893	-0,840086	-0,380174	-2,561605	-0,803819	-7,621786	0,495076	11,928154	-0,184562	-0,084898	0,020123	7,122757	-12,598260	-0,840086	-0,184562	-0,084898	0,020123	7,122757	-12,598260	-0,840086
09:55:46,96	0,474050	3,311999	-0,092987	0,246973	0,040001	-0,399984	-0,214638	-0,048974	0,181565	0,849478	2,386765	-0,884173	-0,362134	-2,583501	-0,802057	-8,417601	-0,815061	12,004602	-0,204696	-0,075545	0,183326	6,930616	-14,164743	-0,807725	-0,204696	-0,075545	0,183326	6,930616	-14,164743	-0,807725
09:55:47,01	0,474050	3,311999	-0,092987	0,246973	0,040001	-0,399984	-0,204696	-0,075545	0,183326	1,000299	1,903882	-0,807725	-0,352478	-2,589293	-0,803295	-8,661924	-1,416794	12,003936	-0,204696	-0,075545	0,183326	6,930616	-14,164743	-0,807725	-0,204696	-0,075545	0,183326	6,930616	-14,164743	-0,807725
09:55:47,06	0,474050	3,311999	-0,092987	0,246973	0,040001	-0,399984	-0,201676	-0,097177	0,178944	0,955166	1,626969	-0,797550	-0,344910	-2,596932	-0,806439	-8,853628	-1,810079	12,014777	-0,201676	-0,097177	0,178944	8,583585	-14,204624	-0,797550	-0,201676	-0,097177	0,178944	8,583585	-14,204624	-0,797550
09:55:47,11	0,474050	3,311999	-0,092987	0,246973	0,040001	-0,399984	-0,201676	-0,097177	0,178944	0,955166	1,626969	-0,797550	-0,334083	-2,600675	-0,803713	-8,977827	-1,973380	12,054086	-0,201676	-0,097177	0,178944	8,583585	-14,204624	-0,797550	-0,201676	-0,097177	0,178944	8,583585	-14,204624	-0,797550
09:55:47,16	0,474050	3,311999	-0,092987	0,246973	0,040001	-0,399984	-0,203848	-0,108425	0,181670	0,573824	1,765790	-0,758241	-0,338667	-2,593669	-0,806898	-9,097847	-2,166087	12,075557	-0,207623	-0,100952	0,178485	9,114029	-14,328721	-0,736769	-0,207623	-0,100952	0,178485	9,114029	-14,328721	-0,736769
09:55:47,21	0,474050	3,311999	-0,092987	0,246973	0,040001	-0,399984	-0,207623	-0,100952	0,178485	1,189317	1,969704	-0,736769	-0,330622	-2,602087	-0,806508	-9,152298	-2,355039	12,045743	-0,207623	-0,100952	0,178485	9,114029	-14,328721	-0,736769	-0,207623	-0,100952	0,178485	9,114029	-14,328721	-0,736769
09:55:47,26	0,474050	3,311999	-0,092987	0,246973	0,040001	-0,399984	-0,204356	-0,112128	0,178875	0,798997	1,752486	-0,766584	-0,323965	-2,599201	-0,809262	-9,280592	-2,487396	12,084837	-0,210184	-0,116450	0,176121	9,894379	-14,398974	-0,727490	-0,210184	-0,116450	0,176121	9,894379	-14,398974	-0,727490
09:55:47,31	0,474050	3,311999	-0,092987	0,246973	0,040001	-0,399984	-0,210184	-0,116450	0,176121	0,753019	2,100471	-0,727490	-0,329408	-2,602561	-0,808918	-9,323241	-2,596444	12,041373	-0,210184	-0,116450	0,176121	9,894379	-14,398974	-0,727490	-0,210184	-0,116450	0,176121	9,894379	-14,398974	-0,727490
09:55:47,36	0,474050	3,311999	-0,092987	0,246973	0,040001	-0,399984	-0,204553	-0,113416	0,176465	1,026565	1,790051	-0,770954	-0,321835	-2,600439	-0,808513	-9,330490	-2,666528	12,064806	-0,210177	-0,118914	0,176870	10,139746	-14,445141	-0,747521	-0,210177	-0,118914	0,176870	10,139746	-14,445141	-0,747521
09:55:47,41	0,474050	3,311999	-0,092987	0,246973	0,040001	-0,399984	-0,210177	-0,118914	0,176870	0,804993	2,053750	-0,747521	-0,319687	-2,602639	-0,811632	-9,402789	-2,732133	12,079925	-0,209345	-0,121875	0,173751	10,311163	-14,393289	-0,732402	-0,209345	-0,121875	0,173751	10,311163	-14,393289	-0,732402
09:55:47,46	0,474050	3,311999	-0,092987	0,246973	0,040001	-0,399984	-0,209345	-0,121875	0,173751	0,744015	2,040309	-0,732402	-0,322270	-2,601651	-0,808165	-9,471034	-2,847967	12,089042	-0,209345	-0,121875	0,173751	10,311163	-14,393289	-0,732402	-0,209345	-0,121875	0,173751	10,311163	-14,393289	-0,732402
09:55:47,51	0,474050	3,311999	-0,092987	0,246973	0,040001	-0,399984	-0,208910	-0,119143	0,177218	1,020488	2,018838	-0,723285	-0,322388	-2,604234	-0,811675	-9,493699	-2,945226	12,073356	-0,206614	-0,120333	0,173708	10,500310	-14,348719	-0,738971	-0,206614	-0,120333	0,173708	10,500310	-14,348719	-0,738971
09:55:47,56	0,474050	3,311999	-0,092987	0,246973	0,040001	-0,399984	-0,206614	-0,120333	0,173708	1,054178	1,870453	-0,738971	-0,316001	-2,609918	-0,810830	-9,531126	-2,986790	12,139988	-0,206614	-0,120333	0,173708	10,500310	-14,348719	-0,738971	-0,206614	-0,120333	0,173708	10,500310	-14,348719	-0,738971
09:55:47,61	0,474050	3,311999	-0,092987	0,246973	0,040001	-0,399984	-0,204885	-0,128706	0,174553	0,673496	1,792204	-0,672339	-0,316731	-2,612902	-0,811259	-9,578084	-3,074847	12,098581	-0,204885	-0,128706	0,174553	10,776900	-14,291285	-0,672339	-0,204885	-0,128706	0,174553	10,776900	-14,291285	-0,672339
09:55:47,66	0,474050	3,311999	-0,092987	0,246973	0,040001	-0,399984	-0,201935	-0,129566	0,174124	0,728507	1,635456	-0,713746	-0,317977	-2,609315	-0,811659	-9,607321	-3,043776	12,124663	-0,201935	-0,129566	0,174124	10,899433	-14,216478	-0,713746	-0,201935	-0,129566	0,174124	10,899433	-14,216478	-0,713746
09:55:47,71	0,474050	3,311999	-0,092987	0,246973	0,040001	-0,399984	-0,204419	-0,126693	0,173724	0,865611	1,805473	-0,687664	-0,316267	-2,607948	-0,810110	-9,617826	-3,087402	12,127774	-0,206458	-0,127490	0,175273	10,875177	-14,308175	-0,684553	-0,206458	-0,127490	0,175273	10,875177	-14,308175	-0,684553
09:55:47,76	0,474050	3,311999	-0,092987	0,246973	0,040001	-0,399984	-0,206458	-0,127490	0,175273	0,867175	1,898749	-0,684553	-0,318330	-2,606827	-0,811752	-9,725477	-3,170411	12,088269	-0,206397	-0,125143	0,173631	10,938690	-14,254849	-0,724057	-0,206397	-0,125143	0,173631	10,938690	-14,254849	-0,724057
09:55:47,81	0,474050	3,311999	-0,092987	0,246973	0,040001	-0,399984	-0,206397	-0,125143	0,173631	1,114940	1,947328	-0,724057	-0,311251	-2,615377	-0,814782	-9,719452	-3,208136	12,127559	-0,206397	-0,125143	0,173631	10,938690	-14,254849	-0,724057	-0,206397	-0,125143	0,173631	10,938690	-14,254849	-0,724057
09:55:47,86	0,474050	3,311999	-0,092987	0,246973	0,040001	-0,399984	-0,202532	-0,135549	0,170601	0,603485	1,722257	-0,684768	-0,312515	-2,605256	-0,813656	-9,712494	-3,271497	12,130901	-0,202532	-0,135549	0,170601	11,244109	-14,176501	-0,684768	-0,202532	-0,135549	0,170601	11,244109	-14,176501	-0,684768
09:55:47,91	0,474050	3,311999	-0,092987	0,246973	0,040001	-0,399984	-0,210665	-0,129394	0,171727	0,974977	2,107466	-0,681426	-0,315746	-2,609936	-0,816436	-9,835483	-3,329435	12,106522	-0,204997	-0,128935	0,168947	11,231905	-14,201980	-0,705805	-0,204997	-0,128935	0,168947	11,231905	-14,201980	-0,705805
09:55:47,96	0,474050	3,311999	-0,092987	0,246973	0,040001	-0,399984	-0,204997	-0,128935	0,168947	1,110469	1,890257	-0,705805	-0,320455	-2,612225	-0,812930	-9,845612	-3,327514	12,117936	-0,200660	-0,126002	0,172453	11,157580	-14,077316	-0,694391	-0,200660	-0,126002	0,172453	11,157580	-14,077316	-0,694391
09:55:48,01	0,474050	3,311999	-0,092987	0,246973	0,040001	-0,399984	-0,200660	-0,126002	0,172453	1,266388	1,674467	-0,694391	-0,316972	-2,609966	-0,815256	-9,829401	-3,411660	12,122272	-0,204357	-0,127889	0,170127	11,272336	-14,231413	-0,690055	-0,204357	-0,127889	0,170127	11,272336	-14,231413	-0,690055
09:55:48,06	0,474050	3,311999	-0,092987	0,246973	0,040001	-0,399984	-0,204357	-0,127889	0,170127	1,233065	1,810624	-0,690055	-0,317028	-2,610639	-0,811002	-9,872004	-3,395284	12,115691	-0,204357	-0,127889	0,170127	11,272336	-14,231413	-0,690055	-0,204357	-0,127889	0,170127	11,272336	-14,231413	-0,690055
09:55:48,11	0,474050	3,311999	-0,092987	0,246973	0,040001	-0,399984	-0,201574	-0,139619	0,170540	0,737328	1,616733	-0,713206	-0,308205	-2,618242	-0,814843	-9,843961	-3,535162	12,099121	-0,201574	-0,139619	0,170540	11,697423	-14,206788	-0,713206	-0,201574	-0,139619	0,170540	11,697423	-14,206788	-0,713206
09:55:48,16	0,474050	3,311999	-0,092987	0,246973	0,040001	-0,399984	-0,201574	-0,139619	0,170540	0,737328	1,616733	-0,713206	-0,310598	-2,614916	-0,813658	-9,851552	-3,524661	12,152191	-0,201574	-0,139619	0,170540	11,697423	-14,206788	-0,713206	-0,201574	-0,139619	0,170540	11,697423	-14,206788	-0,713206
09:55:48,21	0,474050	3,311999	-0,092987	0,246973	0,040001	-0,399984	-0,203258	-0,135884	0,171725	0,926250	1,716135	-0,660136	-0,308370	-2,616440	-0,816430	-9,897927	-3,577444	12,099526	-0,203258	-0,135884	0,171725	11,593146	-14,239593	-0,660136	-0,203258	-0,135884	0,171725	11,593146	-14,239593	-0,660136
09:55:48,26	0,474050	3,311999	-0,092987	0,246973	0,040001	-0,399984	-0,203052	-0,138576	0,168953	0,855174	1,719214	-0,712801	-0,307171	-2,615496	-0,814863	-9,899539	-3,540544	12,119499	-0,203052	-0,138576	0,168953	11,733378	-14,220374	-0,712801	-0,203052	-0,138576	0,168953	11,733378	-14,220374	-0,712801
09:55:48,31	0,474050	3,311999	-0,092987	0,246973	0,040001	-0,399984	-0,204469	-0,139141	0,170520	0,794611	1,812752	-0,692828	-0,306536	-2,615462	-0,816039	-9,865092	-3,582209	12,084724	-0,204469	-0,139141	0,170520	11,717217	-14,238084	-0,692828	-0,204469	-0,139141	0,170520	11,717217	-14,238084	-0,692828
09:55:48,36	0,474050	3,311999	-0,092987	0,246973	0,040001	-0,399984	-0,204816	-0,139675	0,169344	0,785720	1,780111	-0,727603	-0,307987	-2,616081	-0,818400	-9,952457	-3,683919	12,097994	-0,204816	-0,139675	0,169344	11,750218	-14,297933	-0,727603	-0,204816	-0,139675	0,169344	11,750218	-14,297933	-0,727603
09:55:48,41	0,474050	3,311999	-0,092987	0,246973	0,040001	-0,399984	-0,203554	-0,138728	0,166983	0,966749	1,739295	-0,714333	-0,313377	-2,614122	-0,816106	-9,988433	-3,699105	12,090995	-0,203554	-0,138728	0,166983	11,856879	-14,239686	-0,714333	-0,203554	-0,138728	0,166983	11,856879	-14,239686	-0,714333
09:55:48,46	0,474050	3,311999	-0,092987	0,246973	0,040001	-0,399984	-0,202556	-0,133080	0,169277	1,291581	1,710977	-0,721332	-0,309950	-2,614449	-0,814942	-10,046910	-3,675921	12,116400	-0,202556	-0,133080	0,169277	11,738349	-14,189684	-0,721332	-0,202556	-0,133080	0,169277	11,738349	-14,189684	-0,721332
09:55:48,51	0,474050	3,311999	-0,092987	0,246973	0,040001	-0,399984	-0,202632	-0,137727	0,166979	1,082375	1,714891	-0,686384	-0,309315	-2,616379	-0,818404	-10,004620	-3,727198	12,125943	-0,202632	-0,137727	0,166979	11,893909	-14,191720	-0,686384	-0,202632	-0,137727	0,166979	11,893909	-14,191720	-0,686384
09:55:48,56	0,474050	3,311999	-0,092987	0,246973	0,040001	-0,399984	-0,202632	-0,137727	0,166979	1,082375	1,714891	-0,686384	-0,307617	-2,617142	-0,818424	-10,019020	-3,793493	12,099934	-0,202820	-0,139578	0,166959	12,007593	-14,217377	-0,712393	-0,202820	-0,139578	0,166959	12,007593	-14,217377	-0,712393
09:55:48,61	0,474050	3,311999	-0,092987	0,246973	0,040001	-0,399984	-0,202820	-0,139578	0,166959	1,050700	1,703985	-0,712393	-0,311835	-2,618091	-0,818791	-10,063179	-3,778086	12,158376	-0,202820	-0,139578	0,166959	12,007593	-14,217377	-0,712393	-0,202820	-0,139578	0,166959	12,007593	-14,217377	-0,712393
09:55:48,66	0,474050	3,311999	-0,092987	0,246973	0,040001	-0,399984	-0,199889	-0,136400	0,166593	1,224713	1,597529	-0,653951	-0,313610	-2,614147	-0,819585	-10,068106	-3,737960	12,165319	-0,199889	-0,136400	0,166593	11,932102	-14,093764	-0,653951	-0,199889	-0,136400	0,166593	11,932102	-14,093764	-0,653951
09:55:48,71	0,474050	3,311999	-0,092987	0,246973	0,040001	-0,399984	-0,202417	-0,132891	0,165798	1,374905	1,753320	-0,647008	-0,311365	-2,615942	-0,818833	-10,104160	-3,810053	12,138819	-0,201986	-0,135732	0,166550	11,962582	-14,129820	-0,673508	-0,201986	-0,135732	0,166550	11,962582	-14,129820	-0,673508
09:55:48,76	0,474050	3,311999	-0,092987	0,246973	0,040001	-0,399984	-0,202658	-0,137392	0,166935	1,217481	1,764574	-0,682988	-0,309591	-2,616190	-0,818448	-10,105337	-3,804996	12,129339	-0,202658	-0,137392	0,166935	12,002790	-14,144089	-0,682988	-0,202658	-0,137392	0,166935	12,002790	-14,144089	-0,682988
09:55:48,81	0,474050	3,311999	-0,092987	0,246973	0,040001	-0,399984	-0,204196	-0,132922	0,166879	1,487002	1,895809	-0,692211	-0,312694	-2,612622	-0,818504	-10,168252	-3,811437	12,120116	-0,204196	-0,132922	0,166879	11,921347	-14,133577	-0,692211	-0,204196	-0,132922	0,166879	11,921347	-14,133577	-0,692211
09:55:48,86	0,474050	3,311999	-0,092987	0,246973	0,040001	-0,399984	-0,204196	-0,132922	0,166879	1,487002	1,895809	-0,692211	-0,306224	-2,616366	-0,816931	-10,173917	-3,846737	12,113804	-0,204196	-0,132922	0,166879	11,921347	-14,133577	-0,692211	-0,204196	-0,132922	0,166879	11,921347	-14,133577	-0,692211
09:55:48,91	0,474050	3,311999	-0,092987	0,246973	0,040001	-0,399984	-0,204189	-0,140397	0,168452	1,131670	1,882707	-0,698523	-0,309736	-2,611787	-0,816179	-10,158569	-3,834390	12,103966	-0,204189	-0,140397	0,168452	12,152855	-14,146139	-0,698523	-0,204189	-0,140397	0,168452	12,152855	-14,146139	-0,698523
09:55:48,96	0,474050	3,311999	-0,092987	0,246973	0,040001	-0,399984	-0,206398	-0,135066	0,169204	1,390550	1,990474	-0,708361	-0,306834	-2,616044	-0,819641	-10,143626	-3,944740	12,111944	-0,206398	-0,135066	0,169204	11,993200	-14,211803	-0,708361	-0,206398	-0,135066	0,169204	11,993200	-14,211803	-0,708361
09:55:49,01	0,474050	3,311999	-0,092987	0,246973	0,040001	-0,399984	-0,200658	-0,138964	0,167320	1,278341	1,656152	-0,662640	-0,309231	-2,618708	-0,818063	-10,172820	-3,930663	12,149687	-0,200658	-0,138964	0,167320	12,187004	-14,095465	-0,662640	-0,200658	-0,138964	0,167320	12,187004	-14,095465	-0,662640
09:55:49,06	0,474050	3,311999	-0,092987	0,246973	0,040001	-0,399984	-0,200658	-0,138964	0,167320	1,278341	1,656152	-0,662640	-0,310413	-2,614927	-0,819650	-10,155355	-3,958122	12,120879	-0,200658	-0,138964	0,167320	12,187004	-14,095465	-0,662640	-0,200658	-0,138964	0,167320	12,187004	-14,095465	-0,662640
09:55:49,11	0,474050	3,311999	-0,092987	0,246973	0,040001	-0,399984	-0,203792	-0,140525	0,164179	1,254776	1,762221	-0,711110	-0,306312	-2,616773	-0,821204	-10,152302	-4,009017	12,101217	-0,203792	-0,140525	0,164179	12,285963	-14,235486	-0,711110	-0,203792	-0,140525	0,164179	12,285963	-14,235486	-0,711110
09:55:49,16	0,474050	3,311999	-0,092987	0,246973	0,040001	-0,399984	-0,203792	-0,140525	0,164179	1,254776	1,762221	-0,711110	-0,305736	-2,620393	-0,818060	-10,174542	-3,995084	12,138303	-0,200946	-0,142833	0,167323	12,346186	-14,133823	-0,674024	-0,200946	-0,142833	0,167323	12,346186	-14,133823	-0,674024
09:55:49,21	0,474050	3,311999	-0,092987	0,246973	0,040001	-0,399984	-0,200946	-0,142833	0,167323	1,133797	1,640424	-0,674024	-0,309303	-2,616521	-0,819272	-10,179372	-3,998988	12,109852	-0,200946	-0,142833	0,167323	12,346186	-14,133823	-0,674024	-0,200946	-0,142833	0,167323	12,346186	-14,133823	-0,674024
09:55:49,26	0,474050	3,311999	-0,092987	0,246973	0,040001	-0,399984	-0,202515	-0,137808	0,166111	1,400904	1,724258	-0,702475	-0,305886	-2,619355	-0,822748	-10,209312	-4,063366	12,134608	-0,202515	-0,137808	0,166111	12,218814	-14,173179	-0,702475	-0,202515	-0,137808	0,166111	12,218814	-14,173179	-0,702475
09:55:49,31	0,474050	3,311999	-0,092987	0,246973	0,040001	-0,399984	-0,201770	-0,142184	0,162635	1,244057	1,679232	-0,677719	-0,301838	-2,622723	-0,820014	-10,264593	-4,039370	12,158707	-0,201770	-0,142184	0,162635	12,405511	-14,159684	-0,677719	-0,201770	-0,142184	0,162635	12,405511	-14,159684	-0,677719
09:55:49,36	0,474050	3,311999	-0,092987	0,246973	0,040001	-0,399984	-0,200876	-0,147374	0,165369	0,981064	1,692645	-0,653620	-0,307715	-2,618335	-0,820428	-10,244306	-4,045669	12,148494	-0,200876	-0,147374	0,165369	12,549891	-14,076135	-0,653620	-0,200876	-0,147374	0,165369	12,549891	-14,076135	-0,653620
09:55:49,42	0,474050	3,311999	-0,092987	0,246973	0,040001	-0,399984	-0,200035	-0,141598	0,163762	1,312326	1,684837	-0,672443	-0,307261	-2,620565	-0,821622	-10,311204	-4,048202	12,139884	-0,200035	-0,141598	0,163762	12,427804	-14,017884	-0,672443	-0,200035	-0,141598	0,163762	12,427804	-14,017884	-0,672443
09:55:49,47	0,474050	3,311999	-0,092987	0,246973	0,040001	-0,399984	-0,202647	-0,140827	0,162619	1,371043	1,749977	-0,658892	-0,306622	-2,617916	-0,822764	-10,259259	-4,099672	12,153435	-0,202647	-0,140827	0,162619	12,425961	-14,157841	-0,658892	-0,202647	-0,140827	0,162619	12,425961	-14,157841	-0,658892
09:55:49,52	0,474050	3,311999	-0,092987	0,246973	0,040001	-0,399984	-0,202647	-0,140827	0,162619	1,371043	1,749977	-0,658892	-0,314083	-2,613204	-0,820788	-10,018272	-3,735544	12,092997	-0,202647	-0,140827	0,162619	12,425961	-14,157841	-0,658892	-0,202647	-0,140827	0,162619	12,425961	-14,157841	-0,658892
09:55:49,57	0,474050	3,311999	-0,092987	0,246973	0,040001	-0,399984	-0,202998	-0,132010	0,164596	1,393674	1,741570	-0,719330	-0,738065	-2,267116	-0,432380	7,504076	19,347996	10,996232	-0,202998	-0,132010	0,164596	11,756482	-14,193768	-0,719330	-0,202998	-0,132010	0,164596	11,756482	-14,193768	-0,719330
09:55:49,62	0,473996	3,261846	-0,093001	0,246981	0,040005	-0,399994	-0,308833	0,369304	0,610402	0,850594	2,934370	-1,679316	-0,695316	-2,270891	-0,374981	7,020555	17,155333	11,133011	-0,308833	0,369304	0,610402	-28,139788	-21,309003	-1,679316	-0,308833	0,369304	0,610402	-28,139788	-21,309003	-1,679316
09:55:49,67	0,473996	3,261846	-0,093001	0,246981	0,040005	-0,399994	-0,308833	0,369304	0,610402	0,850594	2,934370	-1,679316	-0,673124	-2,287776	-0,386022	6,303904	15,767675	11,215413	-0,308833	0,369304	0,610402	-28,139788	-21,309003	-1,679316	-0,308833	0,369304	0,610402	-28,139788	-21,309003	-1,679316
09:55:49,72	0,473996	3,261846	-0,093001	0,246981	0,040005	-0,399994	-0,305306	0,341643	0,599361	0,972282	2,677795	-1,596913	-0,663595	-2,288823	-0,392357	6,001179	15,230435	11,221197	-0,305306	0,341643	0,599361	-25,846693	-21,288740	-1,596913	-0,305306	0,341643	0,599361	-25,846693	-21,288740	-1,596913
09:55:49,77	0,473996	3,261846	-0,093001	0,246981	0,040005	-0,399994	-0,309164	0,332867	0,593026	1,132533	2,871966	-1,591130	-0,661255	-2,289218	-0,392809	5,831064	14,912472	11,232762	-0,309164	0,332867	0,593026	-24,997492	-21,397433	-1,591130	-0,309164	0,332867	0,593026	-24,997492	-21,397433	-1,591130
09:55:49,82	0,473996	3,261846	-0,093001	0,246981	0,040005	-0,399994	-0,309992	0,330643	0,592575	1,377341	2,903353	-1,579565	-0,656354	-2,291529	-0,396680	5,736363	14,671561	11,287020	-0,309992	0,330643	0,592575	-24,578153	-21,431026	-1,579565	-0,309992	0,330643	0,592575	-24,578153	-21,431026	-1,579565
09:55:49,87	0,473996	3,261846	-0,093001	0,246981	0,040005	-0,399994	-0,310440	0,325243	0,588703	1,352526	2,888226	-1,525307	-0,656731	-2,294629	-0,395965	5,604240	14,512866	11,267798	-0,310440	0,325243	0,588703	-24,179066	-21,481350	-1,525307	-0,310440	0,325243	0,588703	-24,179066	-21,481350	-1,525307
09:55:49,92	0,473996	3,261846	-0,093001	0,246981	0,040005	-0,399994	-0,307568	0,324020	0,589419	1,492391	2,773911	-1,544529	-0,652321	-2,295434	-0,398679	5,527390	14,352349	11,309347	-0,307568	0,324020	0,589419	-23,943144	-21,370145	-1,544529	-0,307568	0,324020	0,589419	-23,943144	-21,370145	-1,544529
09:55:49,97	0,473996	3,261846	-0,093001	0,246981	0,040005	-0,399994	-0,306923	0,317344	0,587869	1,401496	2,736299	-1,495817	-0,651273	-2,298525	-0,397514	5,479652	14,288927	11,316510	-0,306923	0,317344	0,587869	-23,510013	-21,357126	-1,495817	-0,306923	0,317344	0,587869	-23,510013	-21,357126	-1,495817
09:55:50,02	0,473996	3,261846	-0,093001	0,246981	0,040005	-0,399994	-0,306923	0,317344	0,587869	1,401496	2,736299	-1,495817	-0,661651	-2,284190	-0,407880	5,989449	14,856060	11,282781	-0,306923	0,317344	0,587869	-23,510013	-21,357126	-1,495817	-0,306923	0,317344	0,587869	-23,510013	-21,357126	-1,495817
09:55:50,07	0,473996	3,261846	-0,093001	0,246981	0,040005	-0,399994	-0,314148	0,333500	0,577503	1,495556	2,954069	-1,529546	-0,949801	-2,019756	-0,198220	19,574568	30,687409	10,484957	-0,314148	0,333500	0,577503	-24,684196	-21,706520	-1,529546	-0,314148	0,333500	0,577503	-24,684196	-21,706520	-1,529546
09:55:50,12	0,474001	3,211965	-0,092975	0,246990	0,039976	-0,400003	-0,411995	0,704454	0,825776	1,216120	3,621006	-2,174286	-0,933984	-2,013975	-0,159607	19,602794	29,592803	10,638041	-0,411995	0,704454	0,825776	-54,083545	-28,720600	-2,174286	-0,411995	0,704454	0,825776	-54,083545	-28,720600	-2,174286
09:55:50,17	0,474001	3,211965	-0,092975	0,246990	0,039976	-0,400003	-0,411995	0,704454	0,825776	1,216120	3,621006	-2,174286	-0,907837	-2,029015	-0,172265	18,815145	28,192962	10,683963	-0,411995	0,704454	0,825776	-54,083545	-28,720600	-2,174286	-0,411995	0,704454	0,825776	-54,083545	-28,720600	-2,174286
09:55:50,22	0,474001	3,211965	-0,092975	0,246990	0,039976	-0,400003	-0,412043	0,674290	0,813118	1,253695	3,605701	-2,128364	-0,898437	-2,038413	-0,179394	18,446378	27,601016	10,658824	-0,408604	0,661451	0,805989	-50,640818	-28,625148	-2,153502	-0,408604	0,661451	0,805989	-50,640818	-28,625148	-2,153502
09:55:50,27	0,474001	3,211965	-0,092975	0,246990	0,039976	-0,400003	-0,408604	0,661451	0,805989	1,283103	3,450268	-2,153502	-0,898408	-2,043826	-0,182120	18,281280	27,323110	10,720312	-0,408604	0,661451	0,805989	-50,640818	-28,625148	-2,153502	-0,408604	0,661451	0,805989	-50,640818	-28,625148	-2,153502
09:55:50,32	0,474001	3,211965	-0,092975	0,246990	0,039976	-0,400003	-0,403931	0,658719	0,803263	1,464237	3,211293	-2,092015	-0,890571	-2,051468	-0,189116	18,190944	27,013974	10,715816	-0,403931	0,658719	0,803263	-50,245183	-28,497285	-2,092015	-0,403931	0,658719	0,803263	-50,245183	-28,497285	-2,092015
09:55:50,37	0,474001	3,211965	-0,092975	0,246990	0,039976	-0,400003	-0,401232	0,648111	0,796267	1,225532	2,994604	-2,096511	-0,889915	-2,050960	-0,189184	18,030171	26,784967	10,724898	-0,401232	0,648111	0,796267	-49,651196	-28,502093	-2,096511	-0,401232	0,648111	0,796267	-49,651196	-28,502093	-2,096511
09:55:50,42	0,474001	3,211965	-0,092975	0,246990	0,039976	-0,400003	-0,402520	0,644375	0,793827	1,467135	3,112883	-2,093351	-0,886691	-2,052221	-0,191557	17,928556	26,662133	10,718976	-0,402520	0,644375	0,793827	-49,116284	-28,484905	-2,093351	-0,402520	0,644375	0,793827	-49,116284	-28,484905	-2,093351
09:55:50,47	0,474001	3,211965	-0,092975	0,246990	0,039976	-0,400003	-0,402606	0,634453	0,789963	1,041724	3,150037	-2,062393	-0,878055	-2,057107	-0,195421	17,854986	26,600058	10,749934	-0,402606	0,634453	0,789963	-48,762802	-28,454512	-2,062393	-0,402606	0,634453	0,789963	-48,762802	-28,454512	-2,062393
09:55:50,52	0,474001	3,211965	-0,092975	0,246990	0,039976	-0,400003	-0,403001	0,635649	0,791068	1,290159	3,128605	-2,102243	-0,878893	-2,056167	-0,194315	17,798232	26,417776	10,710084	-0,403001	0,635649	0,791068	-48,608262	-28,506979	-2,102243	-0,403001	0,635649	0,791068	-48,608262	-28,506979	-2,102243
09:55:50,57	0,474001	3,211965	-0,092975	0,246990	0,039976	-0,400003	-0,403001	0,635649	0,791068	1,290159	3,128605	-2,102243	-0,884986	-2,058577	-0,195883	17,719530	26,373018	10,738073	-0,403001	0,635649	0,791068	-48,608262	-28,506979	-2,102243	-0,403001	0,635649	0,791068	-48,608262	-28,506979	-2,102243
09:55:50,62	0,474001	3,211965	-0,092975	0,246990	0,039976	-0,400003	-0,403936	0,638071	0,789842	1,592813	3,260286	-2,069487	-0,880523	-2,054146	-0,195541	17,637930	26,306282	10,742840	-0,403936	0,638071	0,789842	-48,495738	-28,448669	-2,069487	-0,403936	0,638071	0,789842	-48,495738	-28,448669	-2,069487
09:55:50,67	0,474001	3,211965	-0,092975	0,246990	0,039976	-0,400003	-0,403809	0,638231	0,787874	1,663334	3,309583	-2,053807	-0,880725	-2,054176	-0,197509	17,558433	26,280345	10,758520	-0,403809	0,638231	0,787874	-48,437762	-28,389437	-2,053807	-0,403809	0,638231	0,787874	-48,437762	-28,389437	-2,053807
09:55:50,72	0,474001	3,211965	-0,092975	0,246990	0,039976	-0,400003	-0,403809	0,638231	0,787874	1,663334	3,309583	-2,053807	-0,874228	-2,056399	-0,197875	17,622974	26,092402	10,723781	-0,403809	0,638231	0,787874	-48,437762	-28,389437	-2,053807	-0,403809	0,638231	0,787874	-48,437762	-28,389437	-2,053807
09:55:50,77	0,474001	3,211965	-0,092975	0,246990	0,039976	-0,400003	-0,402648	0,629504	0,785195	1,394416	3,110677	-2,059397	-0,873749	-2,059545	-0,200188	17,585961	26,051021	10,752930	-0,402648	0,629504	0,785195	-48,021686	-28,497156	-2,059397	-0,402648	0,629504	0,785195	-48,021686	-28,497156	-2,059397
09:55:50,82	0,474001	3,211965	-0,092975	0,246990	0,039976	-0,400003	-0,402648	0,629504	0,785195	1,394416	3,110677	-2,059397	-0,869711	-2,061418	-0,202134	17,537310	26,074777	10,760641	-0,403045	0,625071	0,783249	-47,900444	-28,453665	-2,051686	-0,403045	0,625071	0,783249	-47,900444	-28,453665	-2,051686
09:55:50,87	0,474001	3,211965	-0,092975	0,246990	0,039976	-0,400003	-0,403045	0,625071	0,783249	1,167624	3,185329	-2,051686	-0,866326	-2,056608	-0,202154	17,514305	25,980842	10,768870	-0,403045	0,625071	0,783249	-47,900444	-28,453665	-2,051686	-0,403045	0,625071	0,783249	-47,900444	-28,453665	-2,051686
09:55:50,92	0,474001	3,211965	-0,092975	0,246990	0,039976	-0,400003	-0,408903	0,624544	0,783229	1,233089	3,462905	-2,043457	-0,869430	-2,058610	-0,202209	17,443253	25,945488	10,733751	-0,408903	0,624544	0,783229	-47,793635	-28,635949	-2,043457	-0,408903	0,624544	0,783229	-47,793635	-28,635949	-2,043457
09:55:50,97	0,474001	3,211965	-0,092975	0,246990	0,039976	-0,400003	-0,405617	0,626231	0,783174	1,386950	3,335892	-2,078576	-0,868987	-2,057694	-0,206071	17,407599	25,900642	10,793385	-0,406631	0,626306	0,779312	-47,717514	-28,523443	-2,018942	-0,406631	0,626306	0,779312	-47,717514	-28,523443	-2,018942
09:55:51,02	0,474001	3,211965	-0,092975	0,246990	0,039976	-0,400003	-0,406631	0,626306	0,779312	1,447510	3,397098	-2,018942	-0,869072	-2,057284	-0,205329	17,375775	25,868180	10,768041	-0,406631	0,626306	0,779312	-47,717514	-28,523443	-2,018942	-0,406631	0,626306	0,779312	-47,717514	-28,523443	-2,018942
09:55:51,07	0,474001	3,211965	-0,092975	0,246990	0,039976	-0,400003	-0,406944	0,626585	0,780054	1,506036	3,424683	-2,044286	-0,863116	-2,057378	-0,205688	17,420695	25,828765	10,767551	-0,409840	0,621379	0,779695	-47,531253	-28,655767	-2,044776	-0,409840	0,621379	0,779695	-47,531253	-28,655767	-2,044776
09:55:51,12	0,474001	3,211965	-0,092975	0,246990	0,039976	-0,400003	-0,409840	0,621379	0,779695	1,247012	3,516695	-2,044776	-0,866754	-2,064213	-0,206038	17,366889	25,812668	10,819455	-0,409840	0,621379	0,779695	-47,531253	-28,655767	-2,044776	-0,409840	0,621379	0,779695	-47,531253	-28,655767	-2,044776
09:55:51,17	0,474001	3,211965	-0,092975	0,246990	0,039976	-0,400003	-0,402103	0,621113	0,779345	1,274005	3,152886	-1,992872	-0,870752	-2,063203	-0,206421	17,302025	25,773543	10,793527	-0,400978	0,625080	0,778962	-47,522166	-28,345761	-2,018800	-0,400978	0,625080	0,778962	-47,522166	-28,345761	-2,018800
09:55:51,22	0,474001	3,211965	-0,092975	0,246990	0,039976	-0,400003	-0,400582	0,619227	0,779665	1,348427	3,096314	-2,035350	-0,865881	-2,066472	-0,205718	17,261159	25,674528	10,776977	-0,400582	0,619227	0,779665	-47,260872	-28,349383	-2,035350	-0,400582	0,619227	0,779665	-47,260872	-28,349383	-2,035350
09:55:51,27	0,474001	3,211965	-0,092975	0,246990	0,039976	-0,400003	-0,398341	0,624696	0,778486	1,652804	2,930771	-2,056581	-0,871738	-2,065679	-0,206897	17,293605	25,632714	10,755746	-0,398341	0,624696	0,778486	-47,385811	-28,338999	-2,056581	-0,398341	0,624696	0,778486	-47,385811	-28,338999	-2,056581
09:55:51,32	0,474001	3,211965	-0,092975	0,246990	0,039976	-0,400003	-0,398341	0,624696	0,778486	1,652804	2,930771	-2,056581	-0,866444	-2,061137	-0,206109	17,302730	25,634686	10,781050	-0,398341	0,624696	0,778486	-47,385811	-28,338999	-2,056581	-0,398341	0,624696	0,778486	-47,385811	-28,338999	-2,056581
09:55:51,37	0,474001	3,211965	-0,092975	0,246990	0,039976	-0,400003	-0,404921	0,622382	0,779275	1,526219	3,266018	-2,031277	-0,870699	-2,062161	-0,208845	17,247027	25,630509	10,796802	-0,404921	0,622382	0,779275	-47,330767	-28,520287	-2,031277	-0,404921	0,622382	0,779275	-47,330767	-28,520287	-2,031277
09:55:51,42	0,474001	3,211965	-0,092975	0,246990	0,039976	-0,400003	-0,401907	0,625556	0,776538	1,722722	3,155437	-2,015525	-0,860790	-2,056954	-0,209275	17,219620	25,601478	10,769830	-0,411371	0,619577	0,776108	-47,186115	-28,635839	-2,042497	-0,411371	0,619577	0,776108	-47,186115	-28,635839	-2,042497
09:55:51,47	0,474001	3,211965	-0,092975	0,246990	0,039976	-0,400003	-0,411371	0,619577	0,776108	1,450660	3,656783	-2,042497	-0,863174	-2,070141	-0,209617	17,193898	25,541451	10,775701	-0,411371	0,619577	0,776108	-47,186115	-28,635839	-2,042497	-0,411371	0,619577	0,776108	-47,186115	-28,635839	-2,042497
09:55:51,52	0,474001	3,211965	-0,092975	0,246990	0,039976	-0,400003	-0,398758	0,615048	0,775766	1,280036	2,993166	-2,036626	-0,861408	-2,062935	-0,210415	17,209556	25,555796	10,777859	-0,398758	0,615048	0,775766	-47,001269	-28,309330	-2,036626	-0,398758	0,615048	0,775766	-47,001269	-28,309330	-2,036626
09:55:51,57	0,474001	3,211965	-0,092975	0,246990	0,039976	-0,400003	-0,405882	0,617121	0,774969	1,367564	3,357225	-2,034467	-0,858843	-2,064794	-0,210299	17,210168	25,572647	10,828557	-0,405882	0,617121	0,774969	-47,076449	-28,504503	-2,034467	-0,405882	0,617121	0,774969	-47,076449	-28,504503	-2,034467
09:55:51,62	0,474001	3,211965	-0,092975	0,246990	0,039976	-0,400003	-0,405554	0,613971	0,775084	1,188848	3,348087	-1,983770	-0,860857	-2,064384	-0,211173	17,214593	25,488371	10,790525	-0,405554	0,613971	0,775084	-47,007863	-28,487926	-1,983770	-0,405554	0,613971	0,775084	-47,007863	-28,487926	-1,983770
09:55:51,67	0,474001	3,211965	-0,092975	0,246990	0,039976	-0,400003	-0,404903	0,615920	0,774210	1,360981	3,268261	-2,021802	-0,856957	-2,061912	-0,211312	17,204861	25,498729	10,791274	-0,404903	0,615920	0,774210	-46,988747	-28,516643	-2,021802	-0,404903	0,615920	0,774210	-46,988747	-28,516643	-2,021802
09:55:51,72	0,474001	3,211965	-0,092975	0,246990	0,039976	-0,400003	-0,408994	0,613779	0,774072	1,245532	3,494566	-2,021052	-0,860442	-2,065128	-0,213149	17,131639	25,498730	10,792873	-0,408994	0,613779	0,774072	-46,936109	-28,611430	-2,021052	-0,408994	0,613779	0,774072	-46,936109	-28,611430	-2,021052
09:55:51,77	0,474001	3,211965	-0,092975	0,246990	0,039976	-0,400003	-0,404466	0,615189	0,772234	1,355457	3,322558	-2,019454	-0,863509	-2,070788	-0,217798	17,077356	25,483009	10,818613	-0,398031	0,615015	0,767585	-46,891505	-28,218360	-1,993714	-0,398031	0,615015	0,767585	-46,891505	-28,218360	-1,993714
09:55:51,82	0,474001	3,211965	-0,092975	0,246990	0,039976	-0,400003	-0,398031	0,615015	0,767585	1,387189	3,027076	-1,993714	-0,860502	-2,066375	-0,213151	17,126443	25,420955	10,785396	-0,403355	0,614617	0,772232	-46,851768	-28,432993	-2,026931	-0,403355	0,614617	0,772232	-46,851768	-28,432993	-2,026931
09:55:51,87	0,474001	3,211965	-0,092975	0,246990	0,039976	-0,400003	-0,403355	0,614617	0,772232	1,395704	3,230404	-2,026931	-0,855776	-2,062641	-0,212941	17,107348	25,405744	10,830762	-0,403355	0,614617	0,772232	-46,851768	-28,432993	-2,026931	-0,403355	0,614617	0,772232	-46,851768	-28,432993	-2,026931
09:55:51,92	0,474001	3,211965	-0,092975	0,246990	0,039976	-0,400003	-0,408953	0,612392	0,772442	1,302676	3,530411	-1,981565	-0,859636	-2,064820	-0,219020	17,008529	25,396064	10,813988	-0,405136	0,614645	0,766363	-46,771979	-28,390512	-1,998339	-0,405136	0,614645	0,766363	-46,771979	-28,390512	-1,998339
09:55:51,97	0,474001	3,211965	-0,092975	0,246990	0,039976	-0,400003	-0,405136	0,614645	0,766363	1,477639	3,412674	-1,998339	-0,866629	-2,069328	-0,210851	17,011280	25,408769	10,807518	-0,405136	0,614645	0,766363	-46,771979	-28,390512	-1,998339	-0,405136	0,614645	0,766363	-46,771979	-28,390512	-1,998339
09:55:52,02	0,474001	3,211965	-0,092975	0,246990	0,039976	-0,400003	-0,397735	0,618446	0,774532	1,662945	3,031786	-2,004808	-0,863796	-2,067930	-0,213990	16,989529	25,340234	10,783928	-0,400362	0,616692	0,771393	-46,768392	-28,275467	-2,028399	-0,400362	0,616692	0,771393	-46,768392	-28,275467	-2,028399
09:55:52,07	0,474001	3,211965	-0,092975	0,246990	0,039976	-0,400003	-0,400362	0,616692	0,771393	1,641966	3,152976	-2,028399	-0,863248	-2,068956	-0,213582	16,973473	25,331228	10,812570	-0,399748	0,615705	0,771801	-46,726399	-28,249786	-1,999757	-0,399748	0,615705	0,771801	-46,726399	-28,249786	-1,999757
09:55:52,12	0,474001	3,211965	-0,092975	0,246990	0,039976	-0,400003	-0,399748	0,615705	0,771801	1,606449	3,130435	-1,999757	-0,865636	-2,070653	-0,212826	16,960466	25,299713	10,786344	-0,399748	0,615705	0,771801	-46,726399	-28,249786	-1,999757	-0,399748	0,615705	0,771801	-46,726399	-28,249786	-1,999757
09:55:52,17	0,474001	3,211965	-0,092975	0,246990	0,039976	-0,400003	-0,397084	0,616925	0,772557	1,703664	2,987395	-2,025983	-0,860093	-2,063198	-0,215937	16,958923	25,317948	10,818357	-0,397084	0,616925	0,772557	-46,724922	-28,183674	-2,025983	-0,397084	0,616925	0,772557	-46,724922	-28,183674	-2,025983
09:55:52,22	0,474001	3,211965	-0,092975	0,246990	0,039976	-0,400003	-0,406312	0,615851	0,769446	1,632834	3,477704	-1,993970	-0,858102	-2,064752	-0,216684	16,947222	25,261804	10,852778	-0,406312	0,615851	0,769446	-46,711499	-28,417761	-1,993970	-0,406312	0,615851	0,769446	-46,711499	-28,417761	-1,993970
09:55:52,27	0,474001	3,211965	-0,092975	0,246990	0,039976	-0,400003	-0,405962	0,613350	0,768699	1,557239	3,441572	-1,959549	-0,855784	-2,066333	-0,213182	16,928940	25,231974	10,854890	-0,405962	0,613350	0,768699	-46,590743	-28,426427	-1,959549	-0,405962	0,613350	0,768699	-46,590743	-28,426427	-1,959549
09:55:52,32	0,474001	3,211965	-0,092975	0,246990	0,039976	-0,400003	-0,405751	0,610552	0,772201	1,446722	3,431523	-1,957437	-0,853950	-2,067159	-0,216293	16,959017	25,236926	10,827756	-0,405751	0,610552	0,772201	-46,481624	-28,419921	-1,957437	-0,405751	0,610552	0,772201	-46,481624	-28,419921	-1,957437
09:55:52,37	0,474001	3,211965	-0,092975	0,246990	0,039976	-0,400003	-0,405953	0,608551	0,769090	1,323329	3,418475	-1,984571	-0,853356	-2,066977	-0,218256	16,971344	25,208216	10,794118	-0,405953	0,608551	0,769090	-46,447918	-28,448855	-1,984571	-0,405953	0,608551	0,769090	-46,447918	-28,448855	-1,984571
09:55:52,42	0,474001	3,211965	-0,092975	0,246990	0,039976	-0,400003	-0,406408	0,608128	0,767127	1,320040	3,417084	-2,018209	-0,853337	-2,069198	-0,215138	16,972798	25,195448	10,791470	-0,406408	0,608128	0,767127	-46,418011	-28,485934	-2,018209	-0,406408	0,608128	0,767127	-46,418011	-28,485934	-2,018209
09:55:52,47	0,474001	3,211965	-0,092975	0,246990	0,039976	-0,400003	-0,404493	0,607000	0,770245	1,271720	3,309894	-2,020857	-0,856341	-2,067328	-0,217453	16,952668	25,218309	10,842028	-0,404611	0,610537	0,767930	-46,481259	-28,417087	-1,970299	-0,404611	0,610537	0,767930	-46,481259	-28,417087	-1,970299
09:55:52,52	0,474001	3,211965	-0,092975	0,246990	0,039976	-0,400003	-0,404611	0,610537	0,767930	1,445918	3,344850	-1,970299	-0,854633	-2,067127	-0,217852	16,936695	25,187658	10,836933	-0,404611	0,610537	0,767930	-46,481259	-28,417087	-1,970299	-0,404611	0,610537	0,767930	-46,481259	-28,417087	-1,970299
09:55:52,57	0,474001	3,211965	-0,092975	0,246990	0,039976	-0,400003	-0,405639	0,609158	0,767531	1,408743	3,396851	-1,975394	-0,855169	-2,063860	-0,217878	16,909225	25,165145	10,838113	-0,405639	0,609158	0,767531	-46,410186	-28,445840	-1,975394	-0,405639	0,609158	0,767531	-46,410186	-28,445840	-1,975394
09:55:52,62	0,474001	3,211965	-0,092975	0,246990	0,039976	-0,400003	-0,408200	0,611256	0,767505	1,551064	3,542540	-1,974213	-0,855949	-2,074785	-0,216718	16,885770	25,066855	10,783082	-0,408200	0,611256	0,767505	-46,432547	-28,501166	-1,974213	-0,408200	0,611256	0,767505	-46,432547	-28,501166	-1,974213
09:55:52,67	0,474001	3,211965	-0,092975	0,246990	0,039976	-0,400003	-0,398349	0,606469	0,768665	1,398979	3,001464	-2,029245	-0,850001	-2,068422	-0,220966	16,913693	25,150294	10,828786	-0,398349	0,606469	0,768665	-46,208838	-28,268951	-2,029245	-0,398349	0,606469	0,768665	-46,208838	-28,268951	-2,029245
09:55:52,72	0,474001	3,211965	-0,092975	0,246990	0,039976	-0,400003	-0,406834	0,604499	0,764417	1,210336	3,460206	-1,983541	-0,854362	-2,066880	-0,221010	16,813174	25,139585	10,848358	-0,405989	0,609047	0,764373	-46,303847	-28,372177	-1,963969	-0,405989	0,609047	0,764373	-46,303847	-28,372177	-1,963969
09:55:52,77	0,474001	3,211965	-0,092975	0,246990	0,039976	-0,400003	-0,405989	0,609047	0,764373	1,506355	3,497980	-1,963969	-0,860187	-2,070732	-0,221009	16,841455	25,107786	10,821244	-0,405989	0,609047	0,764373	-46,303847	-28,372177	-1,963969	-0,405989	0,609047	0,764373	-46,303847	-28,372177	-1,963969
09:55:52,82	0,474001	3,211965	-0,092975	0,246990	0,039976	-0,400003	-0,399740	0,612166	0,764374	1,681926	3,132628	-1,991083	-0,855522	-2,066662	-0,219858	16,831628	25,096188	10,821683	-0,399740	0,612166	0,764374	-46,373095	-28,246962	-1,991083	-0,399740	0,612166	0,764374	-46,373095	-28,246962	-1,991083
09:55:52,87	0,474001	3,211965	-0,092975	0,246990	0,039976	-0,400003	-0,405597	0,610161	0,765525	1,592647	3,439914	-1,990644	-0,854981	-2,077860	-0,220581	16,797635	25,058543	10,848770	-0,405597	0,610161	0,765525	-46,305016	-28,399467	-1,990644	-0,405597	0,610161	0,765525	-46,305016	-28,399467	-1,990644
09:55:52,92	0,474001	3,211965	-0,092975	0,246990	0,039976	-0,400003	-0,396170	0,604093	0,764802	1,326710	2,960306	-1,963557	-0,849573	-2,073306	-0,221381	16,852281	25,066821	10,802119	-0,396170	0,604093	0,764802	-46,094617	-28,139026	-1,963557	-0,396170	0,604093	0,764802	-46,094617	-28,139026	-1,963557
09:55:52,97	0,474001	3,211965	-0,092975	0,246990	0,039976	-0,400003	-0,402818	0,601687	0,764002	1,167075	3,262814	-2,010208	-0,851980	-2,063468	-0,219848	16,857585	25,060703	10,831050	-0,402818	0,601687	0,764002	-46,065333	-28,358383	-2,010208	-0,402818	0,601687	0,764002	-46,065333	-28,358383	-2,010208
09:55:53,02	0,474001	3,211965	-0,092975	0,246990	0,039976	-0,400003	-0,403004	0,608128	0,764740	1,552682	3,323263	-1,991602	-0,855058	-2,069925	-0,220644	16,782961	25,048325	10,820725	-0,403004	0,608128	0,764740	-46,185341	-28,312523	-1,991602	-0,403004	0,608128	0,764740	-46,185341	-28,312523	-1,991602
09:55:53,07	0,474001	3,211965	-0,092975	0,246990	0,039976	-0,400003	-0,403511	0,609187	0,765485	1,625885	3,379772	-2,006221	-0,855721	-2,068956	-0,219899	16,747813	25,047680	10,806105	-0,403511	0,609187	0,765485	-46,195273	-28,295856	-2,006221	-0,403511	0,609187	0,765485	-46,195273	-28,295856	-2,006221
09:55:53,12	0,474001	3,211965	-0,092975	0,246990	0,039976	-0,400003	-0,403511	0,609187	0,765485	1,625885	3,379772	-2,006221	-0,857282	-2,075391	-0,221459	16,763083	24,989691	10,840155	-0,397158	0,607321	0,763924	-46,103244	-28,169712	-1,972172	-0,397158	0,607321	0,763924	-46,103244	-28,169712	-1,972172
09:55:53,17	0,474001	3,211965	-0,092975	0,246990	0,039976	-0,400003	-0,397158	0,607321	0,763924	1,571449	3,007181	-1,972172	-0,858027	-2,072032	-0,220621	16,785001	25,003311	10,842648	-0,397158	0,607321	0,763924	-46,103244	-28,169712	-1,972172	-0,397158	0,607321	0,763924	-46,103244	-28,169712	-1,972172
09:55:53,22	0,474001	3,211965	-0,092975	0,246990	0,039976	-0,400003	-0,399695	0,609645	0,764762	1,669556	3,126918	-1,969679	-0,857131	-2,075062	-0,220866	16,717576	24,977727	10,797558	-0,399695	0,609645	0,764762	-46,187591	-28,249105	-1,969679	-0,399695	0,609645	0,764762	-46,187591	-28,249105	-1,969679
09:55:53,27	0,474001	3,211965	-0,092975	0,246990	0,039976	-0,400003	-0,397518	0,607355	0,764517	1,606314	3,059326	-2,014769	-0,858681	-2,074540	-0,221444	16,751181	24,980054	10,788970	-0,397518	0,607355	0,764517	-46,071022	-28,145822	-2,014769	-0,397518	0,607355	0,764517	-46,071022	-28,145822	-2,014769
09:55:53,32	0,474001	3,211965	-0,092975	0,246990	0,039976	-0,400003	-0,397195	0,608958	0,763939	1,670853	3,014620	-2,023357	-0,857357	-2,074185	-0,222783	16,754834	24,921984	10,814817	-0,397195	0,608958	0,763939	-46,132319	-28,165217	-2,023357	-0,397195	0,608958	0,763939	-46,132319	-28,165217	-2,023357
09:55:53,37	0,474001	3,211965	-0,092975	0,246990	0,039976	-0,400003	-0,398165	0,607988	0,762600	1,668909	3,032845	-1,997510	-0,852879	-2,082972	-0,219444	16,689756	24,980223	10,841438	-0,398165	0,607988	0,762600	-46,058167	-28,223113	-1,997510	-0,398165	0,607988	0,762600	-46,058167	-28,223113	-1,997510
09:55:53,42	0,474001	3,211965	-0,092975	0,246990	0,039976	-0,400003	-0,392794	0,599717	0,765939	1,220901	2,839019	-1,970889	-0,853438	-2,075042	-0,221424	16,743285	24,927152	10,807556	-0,392794	0,599717	0,765939	-45,856874	-27,995295	-1,970889	-0,392794	0,599717	0,765939	-45,856874	-27,995295	-1,970889
09:55:53,47	0,474001	3,211965	-0,092975	0,246990	0,039976	-0,400003	-0,399383	0,604166	0,763959	1,471455	3,108741	-2,004770	-0,851762	-2,081828	-0,221786	16,683751	24,935889	10,837022	-0,399383	0,604166	0,763959	-45,955581	-28,242790	-2,004770	-0,399383	0,604166	0,763959	-45,955581	-28,242790	-2,004770
09:55:53,52	0,474001	3,211965	-0,092975	0,246990	0,039976	-0,400003	-0,394343	0,599321	0,763597	1,241736	2,902605	-1,975305	-0,848947	-2,071339	-0,223785	16,657752	24,925287	10,835363	-0,394343	0,599321	0,763597	-45,804999	-28,053312	-1,975305	-0,394343	0,599321	0,763597	-45,804999	-28,053312	-1,975305
09:55:53,57	0,474001	3,211965	-0,092975	0,246990	0,039976	-0,400003	-0,404834	0,602128	0,761598	1,409878	3,465360	-1,976964	-0,857749	-2,070007	-0,219936	16,658642	24,948681	10,808212	-0,401587	0,610417	0,765447	-46,097550	-28,217141	-2,004115	-0,401587	0,610417	0,765447	-46,097550	-28,217141	-2,004115
09:55:53,63	0,474001	3,211965	-0,092975	0,246990	0,039976	-0,400003	-0,401587	0,610417	0,765447	1,820173	3,307441	-2,004115	-0,860105	-2,074866	-0,221091	16,653643	24,930295	10,802404	-0,396201	0,610028	0,764292	-46,068828	-28,079261	-2,009923	-0,396201	0,610028	0,764292	-46,068828	-28,079261	-2,009923
09:55:53,68	0,474001	3,211965	-0,092975	0,246990	0,039976	-0,400003	-0,396201	0,610028	0,764292	1,818384	3,022478	-2,009923	-0,858460	-2,073236	-0,219874	16,702633	24,910268	10,845459	-0,396201	0,610028	0,764292	-46,068828	-28,079261	-2,009923	-0,396201	0,610028	0,764292	-46,068828	-28,079261	-2,009923
09:55:53,73	0,474001	3,211965	-0,092975	0,246990	0,039976	-0,400003	-0,398435	0,609418	0,765509	1,779521	3,086211	-1,966868	-0,855949	-2,075330	-0,223383	16,691160	24,882595	10,821915	-0,397877	0,606197	0,762000	-45,944758	-28,180040	-1,990412	-0,397877	0,606197	0,762000	-45,944758	-28,180040	-1,990412
09:55:53,78	0,474001	3,211965	-0,092975	0,246990	0,039976	-0,400003	-0,397877	0,606197	0,762000	1,641728	3,053335	-1,990412	-0,848999	-2,081003	-0,222992	16,619678	24,883688	10,822807	-0,396439	0,597341	0,762391	-45,675280	-28,079483	-1,989520	-0,396439	0,597341	0,762391	-45,675280	-28,079483	-1,989520
09:55:53,83	0,474001	3,211965	-0,092975	0,246990	0,039976	-0,400003	-0,396439	0,597341	0,762391	1,216011	3,041012	-1,989520	-0,851441	-2,076211	-0,223284	16,662865	24,882465	10,827636	-0,396439	0,597341	0,762391	-45,675280	-28,079483	-1,989520	-0,396439	0,597341	0,762391	-45,675280	-28,079483	-1,989520
09:55:53,88	0,474001	3,211965	-0,092975	0,246990	0,039976	-0,400003	-0,399369	0,601852	0,762099	1,430038	3,155328	-1,984691	-0,850129	-2,070232	-0,223779	16,668630	24,901329	10,844131	-0,399369	0,601852	0,762099	-45,815350	-28,195124	-1,984691	-0,399369	0,601852	0,762099	-45,815350	-28,195124	-1,984691
09:55:53,93	0,474001	3,211965	-0,092975	0,246990	0,039976	-0,400003	-0,405202	0,603705	0,761604	1,507177	3,463095	-1,968196	-0,850207	-2,080431	-0,223091	16,655299	24,886699	10,847507	-0,405202	0,603705	0,761604	-45,883676	-28,345264	-1,968196	-0,405202	0,603705	0,761604	-45,883676	-28,345264	-1,968196
09:55:53,98	0,474001	3,211965	-0,092975	0,246990	0,039976	-0,400003	-0,396331	0,598673	0,762292	1,264867	3,006024	-1,964820	-0,849045	-2,080056	-0,224153	16,624260	24,825239	10,831417	-0,396331	0,598673	0,762292	-45,731002	-28,105949	-1,964820	-0,396331	0,598673	0,762292	-45,731002	-28,105949	-1,964820
09:55:54,03	0,474001	3,211965	-0,092975	0,246990	0,039976	-0,400003	-0,397236	0,597855	0,761230	1,291050	3,049238	-1,980910	-0,851925	-2,079498	-0,225320	16,643617	24,867559	10,828023	-0,396280	0,600628	0,760063	-45,760369	-28,104048	-1,984304	-0,396280	0,600628	0,760063	-45,760369	-28,104048	-1,984304
09:55:54,08	0,474001	3,211965	-0,092975	0,246990	0,039976	-0,400003	-0,396280	0,600628	0,760063	1,388899	3,003914	-1,984304	-0,850404	-2,080725	-0,225084	16,583413	24,829898	10,823336	-0,395977	0,598697	0,760299	-45,646481	-28,062725	-1,988991	-0,395977	0,598697	0,760299	-45,646481	-28,062725	-1,988991
09:55:54,13	0,474001	3,211965	-0,092975	0,246990	0,039976	-0,400003	-0,395977	0,598697	0,760299	1,351204	3,021495	-1,988991	-0,848869	-2,071485	-0,224108	16,634865	24,839034	10,848367	-0,404747	0,601987	0,761275	-45,767325	-28,335111	-1,963960	-0,404747	0,601987	0,761275	-45,767325	-28,335111	-1,963960
09:55:54,18	0,474001	3,211965	-0,092975	0,246990	0,039976	-0,400003	-0,404747	0,601987	0,761275	1,488689	3,437524	-1,963960	-0,848488	-2,073703	-0,223794	16,624900	24,825485	10,827393	-0,404747	0,601987	0,761275	-45,767325	-28,335111	-1,963960	-0,404747	0,601987	0,761275	-45,767325	-28,335111	-1,963960
09:55:54,23	0,474001	3,211965	-0,092975	0,246990	0,039976	-0,400003	-0,403016	0,600549	0,761589	1,430595	3,349380	-1,984934	-0,845635	-2,069923	-0,226180	16,596756	24,811951	10,790993	-0,407716	0,599968	0,759203	-45,671293	-28,394341	-2,021334	-0,407716	0,599968	0,759203	-45,671293	-28,394341	-2,021334
09:55:54,28	0,474001	3,211965	-0,092975	0,246990	0,039976	-0,400003	-0,407716	0,599968	0,759203	1,426171	3,611401	-2,021334	-0,849774	-2,071935	-0,225748	16,599090	24,785247	10,842134	-0,403905	0,602546	0,759635	-45,717670	-28,308710	-1,970193	-0,403905	0,602546	0,759635	-45,717670	-28,308710	-1,970193
09:55:54,33	0,474001	3,211965	-0,092975	0,246990	0,039976	-0,400003	-0,400534	0,602082	0,759221	1,572060	3,290095	-1,978953	-0,851057	-2,075086	-0,226162	16,533619	24,806926	10,833374	-0,400534	0,602082	0,759221	-45,691414	-28,151848	-1,978953	-0,400534	0,602082	0,759221	-45,691414	-28,151848	-1,978953
09:55:54,38	0,474001	3,211965	-0,092975	0,246990	0,039976	-0,400003	-0,400534	0,602082	0,759221	1,572060	3,290095	-1,978953	-0,854600	-2,079536	-0,225762	16,530725	24,767902	10,830637	-0,400534	0,602082	0,759221	-45,691414	-28,151848	-1,978953	-0,400534	0,602082	0,759221	-45,691414	-28,151848	-1,978953
09:55:54,43	0,474001	3,211965	-0,092975	0,246990	0,039976	-0,400003	-0,394909	0,602925	0,759621	1,651128	2,980564	-1,981690	-0,851036	-2,077617	-0,226128	16,562132	24,738971	10,845047	-0,394909	0,602925	0,759621	-45,678505	-28,019779	-1,981690	-0,394909	0,602925	0,759621	-45,678505	-28,019779	-1,981690
09:55:54,48	0,474001	3,211965	-0,092975	0,246990	0,039976	-0,400003	-0,398353	0,600799	0,759255	1,549903	3,118014	-1,967280	-0,849550	-2,077739	-0,226081	16,554801	24,768556	10,822862	-0,398353	0,600799	0,759255	-45,612802	-28,152724	-1,967280	-0,398353	0,600799	0,759255	-45,612802	-28,152724	-1,967280
09:55:54,53	0,474001	3,211965	-0,092975	0,246990	0,039976	-0,400003	-0,398990	0,599451	0,759302	1,457841	3,172278	-1,989465	-0,845118	-2,072638	-0,226126	16,584524	24,751192	10,851814	-0,398990	0,599451	0,759302	-45,599032	-28,148461	-1,989465	-0,398990	0,599451	0,759302	-45,599032	-28,148461	-1,989465
09:55:54,58	0,474001	3,211965	-0,092975	0,246990	0,039976	-0,400003	-0,405624	0,598163	0,759257	1,391062	3,482823	-1,960513	-0,849699	-2,072108	-0,227753	16,504868	24,762800	10,816943	-0,405624	0,598163	0,759257	-45,564733	-28,358686	-1,960513	-0,405624	0,598163	0,759257	-45,564733	-28,358686	-1,960513
09:55:54,63	0,474001	3,211965	-0,092975	0,246990	0,039976	-0,400003	-0,403793	0,602395	0,757630	1,640889	3,462381	-1,995384	-0,850488	-2,072728	-0,225816	16,481000	24,745937	10,821297	-0,403793	0,602395	0,757630	-45,647101	-28,235367	-1,995384	-0,403793	0,602395	0,757630	-45,647101	-28,235367	-1,995384
09:55:54,68	0,474001	3,211965	-0,092975	0,246990	0,039976	-0,400003	-0,402861	0,602769	0,759567	1,686875	3,426168	-1,991030	-0,854049	-2,077493	-0,225441	16,537532	24,712722	10,832233	-0,402861	0,602769	0,759567	-45,630475	-28,198436	-1,991030	-0,402861	0,602769	0,759567	-45,630475	-28,198436	-1,991030
09:55:54,73	0,474001	3,211965	-0,092975	0,246990	0,039976	-0,400003	-0,396954	0,603469	0,759942	1,723799	3,053423	-1,980094	-0,850560	-2,080202	-0,228485	16,522241	24,687741	10,820723	-0,396954	0,603469	0,759942	-45,648538	-28,107459	-1,980094	-0,396954	0,603469	0,759942	-45,648538	-28,107459	-1,980094
09:55:54,78	0,474001	3,211965	-0,092975	0,246990	0,039976	-0,400003	-0,396353	0,599094	0,756898	1,525549	3,022923	-1,991604	-0,851168	-2,080674	-0,228107	16,514575	24,674190	10,810272	-0,396353	0,599094	0,756898	-45,503305	-28,090780	-1,991604	-0,396353	0,599094	0,756898	-45,503305	-28,090780	-1,991604
09:55:54,83	0,474001	3,211965	-0,092975	0,246990	0,039976	-0,400003	-0,395639	0,599385	0,757276	1,556247	2,985682	-2,002055	-0,848964	-2,080828	-0,227191	16,522314	24,654656	10,854186	-0,396608	0,597399	0,758192	-45,429772	-28,114143	-1,958141	-0,396608	0,597399	0,758192	-45,429772	-28,114143	-1,958141
09:55:54,88	0,474001	3,211965	-0,092975	0,246990	0,039976	-0,400003	-0,396608	0,597399	0,758192	1,466026	3,019576	-1,958141	-0,848824	-2,080901	-0,227303	16,496083	24,718865	10,850537	-0,396615	0,597240	0,758080	-45,468071	-28,059502	-1,961790	-0,396615	0,597240	0,758080	-45,468071	-28,059502	-1,961790
09:55:54,93	0,474001	3,211965	-0,092975	0,246990	0,039976	-0,400003	-0,396615	0,597240	0,758080	1,415308	3,074751	-1,961790	-0,848824	-2,080668	-0,228896	16,485708	24,744690	10,808868	-0,396615	0,597240	0,758080	-45,468071	-28,059502	-1,961790	-0,396615	0,597240	0,758080	-45,468071	-28,059502	-1,961790
09:55:54,98	0,474001	3,211965	-0,092975	0,246990	0,039976	-0,400003	-0,396817	0,597357	0,756488	1,404194	3,107179	-2,003459	-0,846574	-2,072945	-0,230083	16,481411	24,685035	10,823794	-0,396817	0,597357	0,756488	-45,488339	-28,042971	-2,003459	-0,396817	0,597357	0,756488	-45,488339	-28,042971	-2,003459
09:55:55,03	0,474001	3,211965	-0,092975	0,246990	0,039976	-0,400003	-0,404630	0,599270	0,755300	1,557481	3,487344	-1,988533	-0,854182	-2,075305	-0,230149	16,504903	24,677382	10,850753	-0,398783	0,604679	0,755234	-45,633668	-28,145334	-1,961574	-0,398783	0,604679	0,755234	-45,633668	-28,145334	-1,961574
09:55:55,08	0,474001	3,211965	-0,092975	0,246990	0,039976	-0,400003	-0,398783	0,604679	0,755234	1,833612	3,159107	-1,961574	-0,850711	-2,084040	-0,230459	16,442295	24,691160	10,807724	-0,398783	0,604679	0,755234	-45,633668	-28,145334	-1,961574	-0,398783	0,604679	0,755234	-45,633668	-28,145334	-1,961574
09:55:55,13	0,474001	3,211965	-0,092975	0,246990	0,039976	-0,400003	-0,392953	0,597306	0,754924	1,469584	2,917074	-2,004602	-0,848312	-2,083259	-0,229981	16,463642	24,697341	10,827323	-0,394829	0,595618	0,755402	-45,390223	-27,994842	-1,985004	-0,394829	0,595618	0,755402	-45,390223	-27,994842	-1,985004
09:55:55,18	0,474001	3,211965	-0,092975	0,246990	0,039976	-0,400003	-0,397891	0,596075	0,754935	1,383246	3,180980	-1,978547	-0,847176	-2,080379	-0,230448	16,447300	24,714062	10,833780	-0,397891	0,596075	0,754935	-45,408630	-28,053486	-1,978547	-0,397891	0,596075	0,754935	-45,408630	-28,053486	-1,978547
09:55:55,23	0,474001	3,211965	-0,092975	0,246990	0,039976	-0,400003	-0,397891	0,596075	0,754935	1,383246	3,180980	-1,978547	-0,848239	-2,081054	-0,231581	16,500827	24,719346	10,843494	-0,396775	0,596658	0,753802	-45,455413	-28,067607	-1,968832	-0,396775	0,596658	0,753802	-45,455413	-28,067607	-1,968832
09:55:55,28	0,474001	3,211965	-0,092975	0,246990	0,039976	-0,400003	-0,396775	0,596658	0,753802	1,382211	3,079197	-1,968832	-0,848368	-2,078685	-0,230829	16,460897	24,677095	10,847269	-0,398762	0,597954	0,754554	-45,433202	-28,106824	-1,965058	-0,398762	0,597954	0,754554	-45,433202	-28,106824	-1,965058
09:55:55,33	0,474001	3,211965	-0,092975	0,246990	0,039976	-0,400003	-0,398762	0,597954	0,754554	1,506158	3,196007	-1,965058	-0,847185	-2,075882	-0,228517	16,456643	24,700890	10,837598	-0,398762	0,597954	0,754554	-45,433202	-28,106824	-1,965058	-0,398762	0,597954	0,754554	-45,433202	-28,106824	-1,965058
09:55:55,38	0,474001	3,211965	-0,092975	0,246990	0,039976	-0,400003	-0,401782	0,598331	0,756866	1,507281	3,368596	-1,974729	-0,845497	-2,074658	-0,229362	16,446397	24,640456	10,843215	-0,401782	0,598331	0,756866	-45,461672	-28,171254	-1,974729	-0,401782	0,598331	0,756866	-45,461672	-28,171254	-1,974729
09:55:55,43	0,474001	3,211965	-0,092975	0,246990	0,039976	-0,400003	-0,403685	0,597480	0,756021	1,520533	3,446229	-1,969112	-0,851510	-2,076797	-0,230490	16,390607	24,625363	10,841019	-0,403685	0,597480	0,756021	-45,381682	-28,243038	-1,969112	-0,403685	0,597480	0,756021	-45,381682	-28,243038	-1,969112
09:55:55,48	0,474001	3,211965	-0,092975	0,246990	0,039976	-0,400003	-0,398826	0,601619	0,754893	1,776711	3,234334	-1,971308	-0,846019	-2,076961	-0,228726	16,436266	24,599530	10,821001	-0,398826	0,601619	0,754893	-45,450393	-28,073509	-1,971308	-0,398826	0,601619	0,754893	-45,450393	-28,073509	-1,971308
09:55:55,53	0,474001	3,211965	-0,092975	0,246990	0,039976	-0,400003	-0,401430	0,596781	0,756657	1,524677	3,317271	-1,991326	-0,849057	-2,085908	-0,230037	16,405480	24,647778	10,859762	-0,401430	0,596781	0,756657	-45,322643	-28,194966	-1,991326	-0,401430	0,596781	0,756657	-45,322643	-28,194966	-1,991326
09:55:55,58	0,474001	3,211965	-0,092975	0,246990	0,039976	-0,400003	-0,392163	0,594939	0,755346	1,402495	2,886180	-1,952565	-0,841104	-2,073615	-0,230181	16,448848	24,605670	10,827337	-0,392163	0,594939	0,755346	-45,300216	-27,898608	-1,952565	-0,392163	0,594939	0,755346	-45,300216	-27,898608	-1,952565
09:55:55,63	0,474001	3,211965	-0,092975	0,246990	0,039976	-0,400003	-0,406785	0,594199	0,755202	1,378775	3,587908	-1,984990	-0,845618	-2,075053	-0,230660	16,392443	24,645917	10,870899	-0,406785	0,594199	0,755202	-45,265813	-28,344701	-1,984990	-0,406785	0,594199	0,755202	-45,265813	-28,344701	-1,984990
09:55:55,68	0,474001	3,211965	-0,092975	0,246990	0,039976	-0,400003	-0,403283	0,597389	0,754723	1,538013	3,474772	-1,941428	-0,851591	-2,079941	-0,230469	16,370940	24,557479	10,862779	-0,396063	0,600117	0,754914	-45,341974	-28,017197	-1,949548	-0,396063	0,600117	0,754914	-45,341974	-28,017197	-1,949548
09:55:55,73	0,474001	3,211965	-0,092975	0,246990	0,039976	-0,400003	-0,396063	0,600117	0,754914	1,767246	3,073745	-1,949548	-0,849561	-2,081964	-0,231002	16,390070	24,563823	10,816325	-0,396063	0,600117	0,754914	-45,341974	-28,017197	-1,949548	-0,396063	0,600117	0,754914	-45,341974	-28,017197	-1,949548
09:55:55,78	0,474001	3,211965	-0,092975	0,246990	0,039976	-0,400003	-0,396348	0,594110	0,752988	1,447945	3,074625	-1,962587	-0,846246	-2,082698	-0,232395	16,386456	24,556481	10,849740	-0,396348	0,594110	0,752988	-45,189660	-28,038684	-1,962587	-0,396348	0,594110	0,752988	-45,189660	-28,038684	-1,962587
09:55:55,83	0,474001	3,211965	-0,092975	0,246990	0,039976	-0,400003	-0,396815	0,592338	0,753364	1,374914	3,083686	-1,987619	-0,844478	-2,083179	-0,232019	16,390113	24,532335	10,824708	-0,396815	0,592338	0,753364	-45,123635	-28,066308	-1,987619	-0,396815	0,592338	0,753364	-45,123635	-28,066308	-1,987619
09:55:55,88	0,474001	3,211965	-0,092975	0,246990	0,039976	-0,400003	-0,396815	0,592338	0,753364	1,374914	3,083686	-1,987619	-0,848613	-2,083241	-0,233183	16,372558	24,580029	10,845781	-0,396815	0,592338	0,753364	-45,123635	-28,066308	-1,987619	-0,396815	0,592338	0,753364	-45,123635	-28,066308	-1,987619
09:55:55,93	0,474001	3,211965	-0,092975	0,246990	0,039976	-0,400003	-0,394694	0,595888	0,752200	1,526991	3,012412	-1,966546	-0,848716	-2,084175	-0,233586	16,337361	24,537922	10,843672	-0,393834	0,595510	0,751797	-45,186163	-27,938815	-1,968655	-0,393834	0,595510	0,751797	-45,186163	-27,938815	-1,968655
09:55:55,98	0,474001	3,211965	-0,092975	0,246990	0,039976	-0,400003	-0,393834	0,595510	0,751797	1,561409	2,977116	-1,968655	-0,849840	-2,084030	-0,232431	16,346481	24,572383	10,825637	-0,393834	0,595510	0,751797	-45,186163	-27,938815	-1,968655	-0,393834	0,595510	0,751797	-45,186163	-27,938815	-1,968655
09:55:56,03	0,474001	3,211965	-0,092975	0,246990	0,039976	-0,400003	-0,393397	0,596556	0,752952	1,581393	2,963748	-1,986690	-0,850199	-2,076908	-0,230718	16,323122	24,600941	10,834819	-0,399386	0,600428	0,754665	-45,363938	-28,042107	-1,977508	-0,399386	0,600428	0,754665	-45,363938	-28,042107	-1,977508
09:55:56,08	0,474001	3,211965	-0,092975	0,246990	0,039976	-0,400003	-0,399386	0,600428	0,754665	1,769673	3,309670	-1,977508	-0,841994	-2,072452	-0,232626	16,397478	24,576463	10,846605	-0,399386	0,600428	0,754665	-45,363938	-28,042107	-1,977508	-0,399386	0,600428	0,754665	-45,363938	-28,042107	-1,977508
09:55:56,13	0,474001	3,211965	-0,092975	0,246990	0,039976	-0,400003	-0,407347	0,595551	0,752757	1,500079	3,647040	-1,965722	-0,844624	-2,075102	-0,232051	16,347488	24,531947	10,855397	-0,403737	0,596502	0,753332	-45,212338	-28,213017	-1,956930	-0,403737	0,596502	0,753332	-45,212338	-28,213017	-1,956930
09:55:56,18	0,474001	3,211965	-0,092975	0,246990	0,039976	-0,400003	-0,403737	0,596502	0,753332	1,613100	3,480343	-1,956930	-0,843401	-2,079003	-0,230490	16,346686	24,549603	10,840118	-0,403737	0,596502	0,753332	-45,212338	-28,213017	-1,956930	-0,403737	0,596502	0,753332	-45,212338	-28,213017	-1,956930
09:55:56,23	0,474001	3,211965	-0,092975	0,246990	0,039976	-0,400003	-0,400971	0,593494	0,754893	1,441762	3,346005	-1,972209	-0,843369	-2,080223	-0,232005	16,363562	24,556166	10,874818	-0,399930	0,592855	0,753378	-45,144704	-28,113943	-1,937509	-0,399930	0,592855	0,753378	-45,144704	-28,113943	-1,937509
09:55:56,28	0,474001	3,211965	-0,092975	0,246990	0,039976	-0,400003	-0,399930	0,592855	0,753378	1,394443	3,280569	-1,937509	-0,843975	-2,079392	-0,232785	16,367475	24,532793	10,874522	-0,399930	0,592855	0,753378	-45,144704	-28,113943	-1,937509	-0,399930	0,592855	0,753378	-45,144704	-28,113943	-1,937509
09:55:56,33	0,474001	3,211965	-0,092975	0,246990	0,039976	-0,400003	-0,400346	0,593796	0,752598	1,461626	3,287144	-1,937805	-0,846968	-2,082347	-0,234345	16,336954	24,542897	10,875153	-0,400346	0,593796	0,752598	-45,151336	-28,140051	-1,937805	-0,400346	0,593796	0,752598	-45,151336	-28,140051	-1,937805
09:55:56,38	0,474001	3,211965	-0,092975	0,246990	0,039976	-0,400003	-0,396291	0,594910	0,751038	1,526086	3,107725	-1,937174	-0,843475	-2,083656	-0,231271	16,302801	24,543369	10,835296	-0,396291	0,594910	0,751038	-45,174359	-28,001089	-1,937174	-0,396291	0,594910	0,751038	-45,174359	-28,001089	-1,937174
09:55:56,43	0,474001	3,211965	-0,092975	0,246990	0,039976	-0,400003	-0,396904	0,591232	0,754112	1,351468	3,169425	-1,977031	-0,847292	-2,083793	-0,232957	16,310726	24,544822	10,833993	-0,396904	0,591232	0,754112	-45,060208	-27,987524	-1,977031	-0,396904	0,591232	0,754112	-45,060208	-27,987524	-1,977031
09:55:56,48	0,474001	3,211965	-0,092975	0,246990	0,039976	-0,400003	-0,394876	0,594468	0,752426	1,514553	3,057844	-1,978334	-0,843580	-2,079146	-0,232612	16,331523	24,571350	10,870069	-0,394876	0,594468	0,752426	-45,151200	-27,939926	-1,978334	-0,394876	0,594468	0,752426	-45,151200	-27,939926	-1,978334
09:55:56,53	0,474001	3,211965	-0,092975	0,246990	0,039976	-0,400003	-0,400757	0,593577	0,752771	1,434841	3,358886	-1,942258	-0,842938	-2,078101	-0,232965	16,313129	24,500383	10,846259	-0,400757	0,593577	0,752771	-45,160958	-28,100507	-1,942258	-0,400757	0,593577	0,752771	-45,160958	-28,100507	-1,942258
09:55:56,58	0,474001	3,211965	-0,092975	0,246990	0,039976	-0,400003	-0,401969	0,594301	0,750338	1,504413	3,387708	-1,948202	-0,843601	-2,077734	-0,235045	16,345212	24,526596	10,864125	-0,401969	0,594301	0,750338	-45,148235	-28,166873	-1,948202	-0,401969	0,594301	0,750338	-45,148235	-28,166873	-1,948202
09:55:56,63	0,474001	3,211965	-0,092975	0,246990	0,039976	-0,400003	-0,401969	0,594301	0,750338	1,504413	3,387708	-1,948202	-0,845807	-2,082990	-0,233585	16,322740	24,544131	10,855600	-0,401969	0,594301	0,750338	-45,148235	-28,166873	-1,948202	-0,401969	0,594301	0,750338	-45,148235	-28,166873	-1,948202
09:55:56,68	0,474001	3,211965	-0,092975	0,246990	0,039976	-0,400003	-0,396315	0,593584	0,751798	1,463160	3,121902	-1,956727	-0,842401	-2,083942	-0,235163	16,284643	24,476385	10,835849	-0,396315	0,593584	0,751798	-45,133174	-27,988798	-1,956727	-0,396315	0,593584	0,751798	-45,133174	-27,988798	-1,956727
09:55:56,73	0,474001	3,211965	-0,092975	0,246990	0,039976	-0,400003	-0,397193	0,590158	0,750220	1,362739	3,166711	-1,976478	-0,844652	-2,079914	-0,232056	16,325722	24,512735	10,834909	-0,399555	0,594121	0,753327	-45,121710	-28,092960	-1,977418	-0,399555	0,594121	0,753327	-45,121710	-28,092960	-1,977418
09:55:56,78	0,474001	3,211965	-0,092975	0,246990	0,039976	-0,400003	-0,399555	0,594121	0,753327	1,516788	3,272142	-1,977418	-0,845364	-2,074686	-0,236745	16,292583	24,515000	10,853364	-0,403727	0,597352	0,748638	-45,192721	-28,173688	-1,958963	-0,403727	0,597352	0,748638	-45,192721	-28,173688	-1,958963
09:55:56,83	0,474001	3,211965	-0,092975	0,246990	0,039976	-0,400003	-0,403727	0,597352	0,748638	1,699404	3,518920	-1,958963	-0,845317	-2,078865	-0,234392	16,302055	24,505561	10,850920	-0,400132	0,595222	0,750991	-45,132828	-28,091326	-1,961407	-0,400132	0,595222	0,750991	-45,132828	-28,091326	-1,961407
09:55:56,88	0,474001	3,211965	-0,092975	0,246990	0,039976	-0,400003	-0,400132	0,595222	0,750991	1,592064	3,319026	-1,961407	-0,840563	-2,085714	-0,235517	16,321922	24,455576	10,844760	-0,400132	0,595222	0,750991	-45,132828	-28,091326	-1,961407	-0,400132	0,595222	0,750991	-45,132828	-28,091326	-1,961407
09:55:56,93	0,474001	3,211965	-0,092975	0,246990	0,039976	-0,400003	-0,396577	0,587681	0,749866	1,233291	3,091996	-1,967567	-0,840657	-2,081135	-0,235549	16,268642	24,523475	10,862700	-0,396577	0,587681	0,749866	-44,899640	-28,039331	-1,967567	-0,396577	0,587681	0,749866	-44,899640	-28,039331	-1,967567
09:55:56,98	0,474001	3,211965	-0,092975	0,246990	0,039976	-0,400003	-0,400496	0,590051	0,749835	1,324398	3,375862	-1,949627	-0,847957	-2,085927	-0,232978	16,259144	24,441751	10,826764	-0,400496	0,590051	0,749835	-44,994622	-28,063087	-1,949627	-0,400496	0,590051	0,749835	-44,994622	-28,063087	-1,949627
09:55:57,03	0,474001	3,211965	-0,092975	0,246990	0,039976	-0,400003	-0,392696	0,593978	0,752405	1,604092	2,937624	-1,985562	-0,849072	-2,081733	-0,233648	16,202399	24,473000	10,857450	-0,392696	0,593978	0,752405	-45,023145	-27,889023	-1,985562	-0,392696	0,593978	0,752405	-45,023145	-27,889023	-1,985562
09:55:57,07	0,474001	3,211965	-0,092975	0,246990	0,039976	-0,400003	-0,395771	0,597039	0,751735	1,764608	3,162265	-1,954877	-0,847145	-2,079487	-0,235919	16,203102	24,453204	10,862893	-0,395771	0,597039	0,751735	-45,102969	-27,905729	-1,954877	-0,395771	0,597039	0,751735	-45,102969	-27,905729	-1,954877
09:55:57,12	0,474001	3,211965	-0,092975	0,246990	0,039976	-0,400003	-0,398679	0,596493	0,749465	1,753018	3,302984	-1,949433	-0,841633	-2,079163	-0,235556	16,261140	24,439778	10,870722	-0,401715	0,591882	0,749828	-44,966905	-28,130745	-1,941605	-0,401715	0,591882	0,749828	-44,966905	-28,130745	-1,941605
09:55:57,17	0,474001	3,211965	-0,092975	0,246990	0,039976	-0,400003	-0,401715	0,591882	0,749828	1,495840	3,403906	-1,941605	-0,843675	-2,080156	-0,235969	16,262417	24,445768	10,835928	-0,401715	0,591882	0,749828	-44,966905	-28,130745	-1,941605	-0,401715	0,591882	0,749828	-44,966905	-28,130745	-1,941605
09:55:57,22	0,474001	3,211965	-0,092975	0,246990	0,039976	-0,400003	-0,399835	0,593154	0,749415	1,556157	3,308034	-1,976398	-0,840122	-2,083793	-0,234765	16,251128	24,478856	10,865517	-0,398462	0,588258	0,750619	-44,899709	-28,016315	-1,946810	-0,398462	0,588258	0,750619	-44,899709	-28,016315	-1,946810
09:55:57,27	0,474001	3,211965	-0,092975	0,246990	0,039976	-0,400003	-0,398462	0,588258	0,750619	1,278560	3,262928	-1,946810	-0,843092	-2,086261	-0,236714	16,239987	24,466195	10,855842	-0,398462	0,588258	0,750619	-44,899709	-28,016315	-1,946810	-0,398462	0,588258	0,750619	-44,899709	-28,016315	-1,946810
09:55:57,32	0,474001	3,211965	-0,092975	0,246990	0,039976	-0,400003	-0,394839	0,589597	0,748669	1,364692	3,077869	-1,956485	-0,847906	-2,085912	-0,238288	16,207835	24,435397	10,860209	-0,394839	0,589597	0,748669	-44,918641	-27,916997	-1,956485	-0,394839	0,589597	0,748669	-44,918641	-27,916997	-1,956485
09:55:57,37	0,474001	3,211965	-0,092975	0,246990	0,039976	-0,400003	-0,392735	0,593941	0,747095	1,633337	2,980886	-1,952118	-0,848062	-2,083303	-0,236211	16,242748	24,398335	10,860182	-0,394916	0,595380	0,749173	-45,014510	-27,955349	-1,952145	-0,394916	0,595380	0,749173	-45,014510	-27,955349	-1,952145
09:55:57,42	0,474001	3,211965	-0,092975	0,246990	0,039976	-0,400003	-0,394916	0,595380	0,749173	1,722810	3,045532	-1,952145	-0,845466	-2,077445	-0,237525	16,205254	24,427813	10,887854	-0,394916	0,595380	0,749173	-45,014510	-27,955349	-1,952145	-0,394916	0,595380	0,749173	-45,014510	-27,955349	-1,952145
09:55:57,47	0,474001	3,211965	-0,092975	0,246990	0,039976	-0,400003	-0,401287	0,596061	0,747858	1,751423	3,424053	-1,924473	-0,843639	-2,080503	-0,238262	16,277406	24,474975	10,876821	-0,401287	0,596061	0,747858	-45,039329	-28,076980	-1,924473	-0,401287	0,596061	0,747858	-45,039329	-28,076980	-1,924473
09:55:57,52	0,474001	3,211965	-0,092975	0,246990	0,039976	-0,400003	-0,399552	0,592949	0,747122	1,512716	3,294940	-1,935506	-0,844420	-2,089457	-0,235968	16,180616	24,400319	10,833804	-0,399552	0,592949	0,747122	-45,033799	-28,069914	-1,935506	-0,399552	0,592949	0,747122	-45,033799	-28,069914	-1,935506
09:55:57,57	0,474001	3,211965	-0,092975	0,246990	0,039976	-0,400003	-0,391408	0,589149	0,749415	1,428147	2,917920	-1,978523	-0,842067	-2,076617	-0,235602	16,210627	24,411762	10,855332	-0,391408	0,589149	0,749415	-44,820041	-27,807589	-1,978523	-0,391408	0,589149	0,749415	-44,820041	-27,807589	-1,978523
09:55:57,62	0,474001	3,211965	-0,092975	0,246990	0,039976	-0,400003	-0,403704	0,593532	0,749781	1,631131	3,537038	-1,956995	-0,844640	-2,079798	-0,235558	16,244371	24,404396	10,879243	-0,403704	0,593532	0,749781	-44,961098	-28,153699	-1,956995	-0,403704	0,593532	0,749781	-44,961098	-28,153699	-1,956995
09:55:57,67	0,474001	3,211965	-0,092975	0,246990	0,039976	-0,400003	-0,399663	0,594169	0,749825	1,653777	3,294005	-1,933084	-0,847676	-2,083556	-0,237197	16,199057	24,388040	10,864968	-0,394890	0,594920	0,748186	-44,971550	-27,921978	-1,947359	-0,394890	0,594920	0,748186	-44,971550	-27,921978	-1,947359
09:55:57,72	0,474001	3,211965	-0,092975	0,246990	0,039976	-0,400003	-0,394890	0,594920	0,748186	1,729635	3,076886	-1,947359	-0,845506	-2,086092	-0,238976	16,180285	24,379583	10,861933	-0,394890	0,594920	0,748186	-44,971550	-27,921978	-1,947359	-0,394890	0,594920	0,748186	-44,971550	-27,921978	-1,947359
09:55:57,77	0,474001	3,211965	-0,092975	0,246990	0,039976	-0,400003	-0,393778	0,591772	0,746408	1,582651	3,031109	-1,950394	-0,844893	-2,081695	-0,235617	16,122432	24,396424	10,865819	-0,393778	0,591772	0,746408	-44,871419	-27,880491	-1,950394	-0,393778	0,591772	0,746408	-44,871419	-27,880491	-1,950394
09:55:57,82	0,474001	3,211965	-0,092975	0,246990	0,039976	-0,400003	-0,397893	0,593439	0,749767	1,683716	3,303615	-1,946507	-0,838604	-2,078427	-0,238334	16,179518	24,402419	10,842809	-0,397893	0,593439	0,749767	-44,901273	-27,931017	-1,946507	-0,397893	0,593439	0,749767	-44,901273	-27,931017	-1,946507
09:55:57,87	0,474001	3,211965	-0,092975	0,246990	0,039976	-0,400003	-0,403868	0,589627	0,747049	1,451758	3,567847	-1,969518	-0,845635	-2,082997	-0,235602	16,187578	24,379308	10,838431	-0,403868	0,589627	0,747049	-44,833990	-28,135780	-1,969518	-0,403868	0,589627	0,747049	-44,833990	-28,135780	-1,969518
09:55:57,92	0,474001	3,211965	-0,092975	0,246990	0,039976	-0,400003	-0,396394	0,593431	0,749781	1,665539	3,160672	-1,973896	-0,844036	-2,081061	-0,238307	16,127967	24,377819	10,904192	-0,398870	0,593014	0,747076	-44,876658	-27,971002	-1,908135	-0,398870	0,593014	0,747076	-44,876658	-27,971002	-1,908135
09:55:57,97	0,474001	3,211965	-0,092975	0,246990	0,039976	-0,400003	-0,398870	0,593014	0,747076	1,674946	3,340320	-1,908135	-0,840920	-2,077318	-0,237554	16,170705	24,362272	10,862706	-0,398870	0,593014	0,747076	-44,876658	-27,971002	-1,908135	-0,398870	0,593014	0,747076	-44,876658	-27,971002	-1,908135
09:55:58,02	0,474001	3,211965	-0,092975	0,246990	0,039976	-0,400003	-0,403670	0,592187	0,747830	1,624034	3,545124	-1,949621	-0,837363	-2,081895	-0,237210	16,206426	24,374094	10,834181	-0,403670	0,592187	0,747830	-44,862646	-28,142983	-1,949621	-0,403670	0,592187	0,747830	-44,862646	-28,142983	-1,949621
09:55:58,07	0,474001	3,211965	-0,092975	0,246990	0,039976	-0,400003	-0,401484	0,586818	0,748173	1,316761	3,406432	-1,978146	-0,844446	-2,087808	-0,238288	16,199657	24,341802	10,847921	-0,401484	0,586818	0,748173	-44,748473	-28,110081	-1,978146	-0,401484	0,586818	0,748173	-44,748473	-28,110081	-1,978146
09:55:58,12	0,474001	3,211965	-0,092975	0,246990	0,039976	-0,400003	-0,392822	0,589996	0,747095	1,513330	2,945733	-1,964406	-0,843404	-2,087616	-0,242184	16,149261	24,333209	10,865279	-0,393510	0,589189	0,743199	-44,747313	-27,869705	-1,947048	-0,393510	0,589189	0,743199	-44,747313	-27,869705	-1,947048
09:55:58,17	0,474001	3,211965	-0,092975	0,246990	0,039976	-0,400003	-0,393510	0,589189	0,743199	1,504039	3,020846	-1,947048	-0,841881	-2,087436	-0,238832	16,157761	24,348256	10,837275	-0,393510	0,589189	0,743199	-44,747313	-27,869705	-1,947048	-0,393510	0,589189	0,743199	-44,747313	-27,869705	-1,947048
09:55:58,22	0,474001	3,211965	-0,092975	0,246990	0,039976	-0,400003	-0,394427	0,587961	0,746552	1,422868	3,068675	-1,975052	-0,842648	-2,078487	-0,239527	16,158291	24,373992	10,827599	-0,401793	0,593099	0,745856	-44,890758	-28,076637	-1,984728	-0,401793	0,593099	0,745856	-44,890758	-28,076637	-1,984728
09:55:58,27	0,474001	3,211965	-0,092975	0,246990	0,039976	-0,400003	-0,401793	0,593099	0,745856	1,667518	3,464141	-1,984728	-0,841586	-2,088014	-0,238673	16,164549	24,335128	10,868147	-0,401793	0,593099	0,745856	-44,890758	-28,076637	-1,984728	-0,401793	0,593099	0,745856	-44,890758	-28,076637	-1,984728
09:55:58,32	0,474001	3,211965	-0,092975	0,246990	0,039976	-0,400003	-0,394074	0,587416	0,746711	1,402532	3,037881	-1,944180	-0,844616	-2,087299	-0,238706	16,134112	24,309366	10,852701	-0,394074	0,587416	0,746711	-44,709632	-27,896923	-1,944180	-0,394074	0,587416	0,746711	-44,709632	-27,896923	-1,944180
09:55:58,37	0,474001	3,211965	-0,092975	0,246990	0,039976	-0,400003	-0,393178	0,590398	0,746678	1,595107	3,004768	-1,959626	-0,838642	-2,084126	-0,236363	16,159495	24,360668	10,859006	-0,398913	0,586811	0,749021	-44,713183	-28,008016	-1,953320	-0,398913	0,586811	0,749021	-44,713183	-28,008016	-1,953320
09:55:58,42	0,474001	3,211965	-0,092975	0,246990	0,039976	-0,400003	-0,398913	0,586811	0,749021	1,351466	3,306666	-1,953320	-0,844059	-2,086617	-0,239495	16,137501	24,261234	10,837267	-0,394047	0,590256	0,745888	-44,707381	-27,909739	-1,975060	-0,394047	0,590256	0,745888	-44,707381	-27,909739	-1,975060
09:55:58,47	0,474001	3,211965	-0,092975	0,246990	0,039976	-0,400003	-0,394047	0,590256	0,745888	1,627747	3,022968	-1,975060	-0,850361	-2,082176	-0,237904	16,120887	24,312471	10,847371	-0,394047	0,590256	0,745888	-44,707381	-27,909739	-1,975060	-0,394047	0,590256	0,745888	-44,707381	-27,909739	-1,975060
09:55:58,52	0,474001	3,211965	-0,092975	0,246990	0,039976	-0,400003	-0,394742	0,597934	0,747479	1,990941	3,099117	-1,964956	-0,843579	-2,081100	-0,237555	16,082806	24,323319	10,897680	-0,394742	0,597934	0,747479	-44,946916	-27,888150	-1,964956	-0,394742	0,597934	0,747479	-44,946916	-27,888150	-1,964956
09:55:58,57	0,474001	3,211965	-0,092975	0,246990	0,039976	-0,400003	-0,399065	0,592599	0,747828	1,723153	3,362285	-1,914647	-0,840387	-2,083967	-0,236739	16,177331	24,345879	10,867991	-0,399065	0,592599	0,747828	-44,795886	-27,964292	-1,914647	-0,399065	0,592599	0,747828	-44,795886	-27,964292	-1,914647
09:55:58,62	0,474001	3,211965	-0,092975	0,246990	0,039976	-0,400003	-0,398178	0,588401	0,748644	1,438066	3,245597	-1,944336	-0,840511	-2,086309	-0,238845	16,130051	24,301066	10,840498	-0,398178	0,588401	0,748644	-44,751444	-28,011375	-1,944336	-0,398178	0,588401	0,748644	-44,751444	-28,011375	-1,944336
09:55:58,67	0,474001	3,211965	-0,092975	0,246990	0,039976	-0,400003	-0,396088	0,587337	0,746538	1,445163	3,155456	-1,971829	-0,845050	-2,082319	-0,239058	16,062981	24,363927	10,845157	-0,396088	0,587337	0,746538	-44,660786	-27,937451	-1,971829	-0,396088	0,587337	0,746538	-44,660786	-27,937451	-1,971829
09:55:58,72	0,474001	3,211965	-0,092975	0,246990	0,039976	-0,400003	-0,397274	0,593263	0,746325	1,732427	3,306669	-1,967170	-0,843392	-2,081540	-0,241814	16,165578	24,345843	10,866194	-0,397274	0,593263	0,746325	-44,838736	-27,879378	-1,967170	-0,397274	0,593263	0,746325	-44,838736	-27,879378	-1,967170
09:55:58,77	0,474001	3,211965	-0,092975	0,246990	0,039976	-0,400003	-0,398778	0,592217	0,743569	1,642409	3,286956	-1,946133	-0,846013	-2,083235	-0,238244	16,102115	24,257542	10,822380	-0,395999	0,593640	0,747139	-44,776148	-27,932664	-1,989947	-0,395999	0,593640	0,747139	-44,776148	-27,932664	-1,989947
09:55:58,82	0,474001	3,211965	-0,092975	0,246990	0,039976	-0,400003	-0,395999	0,593640	0,747139	1,824568	3,153265	-1,989947	-0,845966	-2,084040	-0,241083	16,075361	24,285233	10,849384	-0,395999	0,593640	0,747139	-44,776148	-27,932664	-1,989947	-0,395999	0,593640	0,747139	-44,776148	-27,932664	-1,989947
09:55:58,87	0,474001	3,211965	-0,092975	0,246990	0,039976	-0,400003	-0,395326	0,593196	0,744300	1,790902	3,155285	-1,962943	-0,838752	-2,080323	-0,238756	16,131742	24,321413	10,816430	-0,402152	0,588807	0,746627	-44,718209	-28,089444	-1,995897	-0,402152	0,588807	0,746627	-44,718209	-28,089444	-1,995897
09:55:58,92	0,474001	3,211965	-0,092975	0,246990	0,039976	-0,400003	-0,402152	0,588807	0,746627	1,503139	3,479505	-1,995897	-0,846454	-2,084570	-0,240782	16,133575	24,254405	10,867640	-0,394623	0,593354	0,744601	-44,781592	-27,925010	-1,944687	-0,394623	0,593354	0,744601	-44,781592	-27,925010	-1,944687
09:55:58,97	0,474001	3,211965	-0,092975	0,246990	0,039976	-0,400003	-0,394623	0,593354	0,744601	1,796701	3,052892	-1,944687	-0,846049	-2,083749	-0,239955	16,019867	24,324167	10,836008	-0,395537	0,593413	0,745429	-44,786727	-27,815865	-1,976319	-0,395537	0,593413	0,745429	-44,786727	-27,815865	-1,976319
09:55:59,02	0,474001	3,211965	-0,092975	0,246990	0,039976	-0,400003	-0,395537	0,593413	0,745429	1,796226	3,233753	-1,976319	-0,839441	-2,079992	-0,241451	16,104727	24,301362	10,870931	-0,395537	0,593413	0,745429	-44,786727	-27,815865	-1,976319	-0,395537	0,593413	0,745429	-44,786727	-27,815865	-1,976319
09:55:59,07	0,474001	3,211965	-0,092975	0,246990	0,039976	-0,400003	-0,402094	0,589569	0,743932	1,573634	3,489824	-1,941396	-0,840056	-2,088489	-0,239873	16,071820	24,288328	10,873370	-0,402094	0,589569	0,743932	-44,707529	-28,074518	-1,941396	-0,402094	0,589569	0,743932	-44,707529	-28,074518	-1,941396
09:55:59,12	0,474001	3,211965	-0,092975	0,246990	0,039976	-0,400003	-0,394428	0,585854	0,745510	1,408189	3,113199	-1,938957	-0,839554	-2,080834	-0,241096	16,055779	24,275462	10,850864	-0,394428	0,585854	0,745510	-44,581337	-27,849401	-1,938957	-0,394428	0,585854	0,745510	-44,581337	-27,849401	-1,938957
09:55:59,17	0,474001	3,211965	-0,092975	0,246990	0,039976	-0,400003	-0,401308	0,589246	0,744287	1,603734	3,478433	-1,961463	-0,841768	-2,085371	-0,242217	16,102923	24,305710	10,860665	-0,401308	0,589246	0,744287	-44,652062	-28,024270	-1,961463	-0,401308	0,589246	0,744287	-44,652062	-28,024270	-1,961463
09:55:59,22	0,474001	3,211965	-0,092975	0,246990	0,039976	-0,400003	-0,396272	0,588895	0,743166	1,535710	3,190826	-1,951662	-0,849599	-2,083640	-0,243951	16,029018	24,294471	10,821051	-0,396272	0,588895	0,743166	-44,692525	-27,916505	-1,951662	-0,396272	0,588895	0,743166	-44,692525	-27,916505	-1,951662
09:55:59,27	0,474001	3,211965	-0,092975	0,246990	0,039976	-0,400003	-0,393856	0,596543	0,741432	1,980092	3,123570	-1,991276	-0,842564	-2,083462	-0,239523	16,027011	24,253251	10,882497	-0,393856	0,596543	0,741432	-44,848511	-27,794093	-1,991276	-0,393856	0,596543	0,741432	-44,848511	-27,794093	-1,991276
09:55:59,32	0,474001	3,211965	-0,092975	0,246990	0,039976	-0,400003	-0,397527	0,590539	0,745860	1,704613	3,295626	-1,929830	-0,839416	-2,079937	-0,239119	16,104986	24,320880	10,870148	-0,397527	0,590539	0,745860	-44,652719	-27,910263	-1,929830	-0,397527	0,590539	0,745860	-44,652719	-27,910263	-1,929830
09:55:59,37	0,474001	3,211965	-0,092975	0,246990	0,039976	-0,400003	-0,402154	0,589575	0,746264	1,556921	3,502486	-1,942179	-0,842428	-2,090243	-0,241416	16,081126	24,237334	10,876755	-0,402154	0,589575	0,746264	-44,724724	-28,066578	-1,942179	-0,402154	0,589575	0,746264	-44,724724	-28,066578	-1,942179
09:55:59,42	0,474001	3,211965	-0,092975	0,246990	0,039976	-0,400003	-0,391722	0,587031	0,743967	1,508899	2,938937	-1,935572	-0,844247	-2,086038	-0,240681	16,066495	24,232044	10,857218	-0,391722	0,587031	0,743967	-44,573017	-27,811252	-1,935572	-0,391722	0,587031	0,743967	-44,573017	-27,811252	-1,935572
09:55:59,47	0,474001	3,211965	-0,092975	0,246990	0,039976	-0,400003	-0,394455	0,590708	0,744702	1,712014	3,091064	-1,955109	-0,843729	-2,081807	-0,239107	16,009006	24,308617	10,813992	-0,398378	0,592375	0,746276	-44,740323	-27,889534	-1,998335	-0,398378	0,592375	0,746276	-44,740323	-27,889534	-1,998335
09:55:59,52	0,474001	3,211965	-0,092975	0,246990	0,039976	-0,400003	-0,398378	0,592375	0,746276	1,761147	3,383143	-1,998335	-0,840721	-2,077406	-0,239862	16,066680	24,284398	10,870782	-0,398378	0,592375	0,746276	-44,740323	-27,889534	-1,998335	-0,398378	0,592375	0,746276	-44,740323	-27,889534	-1,998335
09:55:59,57	0,474001	3,211965	-0,092975	0,246990	0,039976	-0,400003	-0,403693	0,591971	0,745521	1,732258	3,597476	-1,941545	-0,843064	-2,085237	-0,241455	16,069999	24,239675	10,863065	-0,403693	0,591971	0,745521	-44,737470	-28,092444	-1,941545	-0,403693	0,591971	0,745521	-44,737470	-28,092444	-1,941545
09:55:59,62	0,474001	3,211965	-0,092975	0,246990	0,039976	-0,400003	-0,395740	0,590085	0,743928	1,671244	3,158659	-1,949262	-0,842232	-2,086765	-0,240974	16,057696	24,188774	10,852707	-0,394833	0,588600	0,744409	-44,560835	-27,897675	-1,959620	-0,394833	0,588600	0,744409	-44,560835	-27,897675	-1,959620
09:55:59,67	0,474001	3,211965	-0,092975	0,246990	0,039976	-0,400003	-0,394833	0,588600	0,744409	1,644274	3,096705	-1,959620	-0,845505	-2,086199	-0,241873	16,037591	24,208104	10,842696	-0,394833	0,588600	0,744409	-44,560835	-27,897675	-1,959620	-0,394833	0,588600	0,744409	-44,560835	-27,897675	-1,959620
09:55:59,72	0,474001	3,211965	-0,092975	0,246990	0,039976	-0,400003	-0,393686	0,591717	0,743510	1,799676	3,064161	-1,969631	-0,845502	-2,086765	-0,241465	16,034871	24,221161	10,867036	-0,393686	0,591717	0,743510	-44,650127	-27,840214	-1,969631	-0,393686	0,591717	0,743510	-44,650127	-27,840214	-1,969631
09:55:59,77	0,474001	3,211965	-0,092975	0,246990	0,039976	-0,400003	-0,393197	0,591432	0,743919	1,774892	3,047611	-1,945291	-0,846715	-2,083419	-0,241003	16,030466	24,208420	10,859412	-0,393197	0,591432	0,743919	-44,652513	-27,818369	-1,945291	-0,393197	0,591432	0,743919	-44,652513	-27,818369	-1,945291
09:55:59,82	0,474001	3,211965	-0,092975	0,246990	0,039976	-0,400003	-0,395490	0,594155	0,744380	1,929739	3,164257	-1,952915	-0,841855	-2,085617	-0,244545	16,084921	24,257045	10,875192	-0,395490	0,594155	0,744380	-44,711444	-27,881672	-1,952915	-0,395490	0,594155	0,744380	-44,711444	-27,881672	-1,952915
09:55:59,87	0,474001	3,211965	-0,092975	0,246990	0,039976	-0,400003	-0,396016	0,588847	0,740838	1,584399	3,168763	-1,937135	-0,836289	-2,078897	-0,241451	16,100245	24,206509	10,873491	-0,396016	0,588847	0,740838	-44,640127	-27,918459	-1,937135	-0,396016	0,588847	0,740838	-44,640127	-27,918459	-1,937135
09:55:59,92	0,474001	3,211965	-0,092975	0,246990	0,039976	-0,400003	-0,404618	0,587387	0,743932	1,544546	3,577559	-1,938835	-0,839087	-2,083530	-0,243029	16,021030	24,208102	10,869301	-0,404618	0,587387	0,743932	-44,565315	-28,184966	-1,938835	-0,404618	0,587387	0,743932	-44,565315	-28,184966	-1,938835
09:55:59,97	0,474001	3,211965	-0,092975	0,246990	0,039976	-0,400003	-0,399207	0,587494	0,742354	1,588346	3,365575	-1,943026	-0,838512	-2,081718	-0,244175	16,023385	24,215114	10,904483	-0,401064	0,587902	0,741208	-44,547982	-28,019908	-1,907844	-0,401064	0,587902	0,741208	-44,547982	-28,019908	-1,907844
09:56:00,02	0,474001	3,211965	-0,092975	0,246990	0,039976	-0,400003	-0,401064	0,587902	0,741208	1,602300	3,463591	-1,907844	-0,838868	-2,089177	-0,243722	16,008285	24,235637	10,870743	-0,394426	0,584481	0,741661	-44,467557	-27,820659	-1,941584	-0,394426	0,584481	0,741661	-44,467557	-27,820659	-1,941584
09:56:00,07	0,474001	3,211965	-0,092975	0,246990	0,039976	-0,400003	-0,394426	0,584481	0,741661	1,414202	3,141748	-1,941584	-0,843788	-2,085516	-0,240712	16,029654	24,161255	10,840969	-0,394426	0,584481	0,741661	-44,467557	-27,820659	-1,941584	-0,394426	0,584481	0,741661	-44,467557	-27,820659	-1,941584
09:56:00,12	0,474001	3,211965	-0,092975	0,246990	0,039976	-0,400003	-0,395136	0,590573	0,744671	1,784693	3,123014	-1,971358	-0,838602	-2,076741	-0,242965	16,053432	24,216227	10,844843	-0,395136	0,590573	0,744671	-44,575251	-27,895193	-1,971358	-0,395136	0,590573	0,744671	-44,575251	-27,895193	-1,971358
09:56:00,17	0,474001	3,211965	-0,092975	0,246990	0,039976	-0,400003	-0,405329	0,590468	0,742419	1,719764	3,659937	-1,967484	-0,842271	-2,084460	-0,241990	16,018156	24,265625	10,832303	-0,396810	0,589786	0,743393	-44,639048	-27,877395	-1,980024	-0,396810	0,589786	0,743393	-44,639048	-27,877395	-1,980024
09:56:00,22	0,474001	3,211965	-0,092975	0,246990	0,039976	-0,400003	-0,396810	0,589786	0,743393	1,659158	3,272172	-1,980024	-0,840951	-2,089425	-0,246550	15,977373	24,167581	10,835481	-0,396810	0,589786	0,743393	-44,639048	-27,877395	-1,980024	-0,396810	0,589786	0,743393	-44,639048	-27,877395	-1,980024
09:56:00,27	0,474001	3,211965	-0,092975	0,246990	0,039976	-0,400003	-0,393170	0,586160	0,738833	1,575916	3,069198	-1,976846	-0,844506	-2,086839	-0,244225	15,966593	24,183383	10,853833	-0,393170	0,586160	0,738833	-44,437664	-27,794642	-1,976846	-0,393170	0,586160	0,738833	-44,437664	-27,794642	-1,976846
09:56:00,32	0,474001	3,211965	-0,092975	0,246990	0,039976	-0,400003	-0,393632	0,590533	0,741158	1,794984	3,110456	-1,958493	-0,840563	-2,082304	-0,244460	15,926457	24,220204	10,844002	-0,399531	0,589385	0,740923	-44,543238	-27,892803	-1,968325	-0,399531	0,589385	0,740923	-44,543238	-27,892803	-1,968325
09:56:00,37	0,474001	3,211965	-0,092975	0,246990	0,039976	-0,400003	-0,399531	0,589385	0,740923	1,723495	3,470376	-1,968325	-0,842216	-2,080546	-0,243470	15,944022	24,208193	10,870265	-0,399531	0,589385	0,740923	-44,543238	-27,892803	-1,968325	-0,399531	0,589385	0,740923	-44,543238	-27,892803	-1,968325
09:56:00,42	0,474001	3,211965	-0,092975	0,246990	0,039976	-0,400003	-0,400226	0,591696	0,741913	1,845264	3,485319	-1,942061	-0,838723	-2,086674	-0,247280	15,993689	24,192463	10,900335	-0,396666	0,585607	0,738103	-44,452710	-27,888984	-1,911992	-0,396666	0,585607	0,738103	-44,452710	-27,888984	-1,911992
09:56:00,47	0,474001	3,211965	-0,092975	0,246990	0,039976	-0,400003	-0,396666	0,585607	0,738103	1,517445	3,249318	-1,911992	-0,842710	-2,084053	-0,243444	15,996469	24,152606	10,852789	-0,396666	0,585607	0,738103	-44,452710	-27,888984	-1,911992	-0,396666	0,585607	0,738103	-44,452710	-27,888984	-1,911992
09:56:00,52	0,474001	3,211965	-0,092975	0,246990	0,039976	-0,400003	-0,396942	0,590370	0,741939	1,798256	3,241325	-1,959538	-0,846825	-2,086019	-0,243425	15,990269	24,176118	10,878029	-0,396942	0,590370	0,741939	-44,545807	-27,918630	-1,959538	-0,396942	0,590370	0,741939	-44,545807	-27,918630	-1,959538
09:56:00,57	0,474001	3,211965	-0,092975	0,246990	0,039976	-0,400003	-0,393182	0,592951	0,741958	1,915180	3,062947	-1,934298	-0,845866	-2,087589	-0,241820	15,988310	24,120450	10,848977	-0,392302	0,591335	0,743563	-44,539453	-27,804676	-1,963350	-0,392302	0,591335	0,743563	-44,539453	-27,804676	-1,963350
09:56:00,62	0,474001	3,211965	-0,092975	0,246990	0,039976	-0,400003	-0,392302	0,591335	0,743563	1,880364	2,991023	-1,963350	-0,845694	-2,086578	-0,243071	15,944944	24,227612	10,854604	-0,392302	0,591335	0,743563	-44,539453	-27,804676	-1,963350	-0,392302	0,591335	0,743563	-44,539453	-27,804676	-1,963350
09:56:00,67	0,474001	3,211965	-0,092975	0,246990	0,039976	-0,400003	-0,393264	0,591692	0,742312	1,827796	3,132177	-1,957723	-0,838703	-2,085176	-0,245372	16,000811	24,184247	10,856668	-0,393264	0,591692	0,742312	-44,620029	-27,739029	-1,957723	-0,393264	0,591692	0,742312	-44,620029	-27,739029	-1,957723
09:56:00,72	0,474001	3,211965	-0,092975	0,246990	0,039976	-0,400003	-0,397973	0,586339	0,740011	1,559033	3,306984	-1,955659	-0,839896	-2,086665	-0,245326	16,015118	24,193959	10,902810	-0,397973	0,586339	0,740011	-44,468540	-27,933884	-1,955659	-0,397973	0,586339	0,740011	-44,468540	-27,933884	-1,955659
09:56:00,77	0,474001	3,211965	-0,092975	0,246990	0,039976	-0,400003	-0,396087	0,586627	0,740057	1,558481	3,201400	-1,909517	-0,843295	-2,082844	-0,244216	15,996090	24,177886	10,868686	-0,397696	0,591481	0,741167	-44,596953	-27,925648	-1,943641	-0,397696	0,591481	0,741167	-44,596953	-27,925648	-1,943641
09:56:00,82	0,474001	3,211965	-0,092975	0,246990	0,039976	-0,400003	-0,397696	0,591481	0,741167	1,834324	3,293514	-1,943641	-0,837527	-2,086102	-0,243961	15,869209	24,153485	10,868355	-0,397696	0,591481	0,741167	-44,596953	-27,925648	-1,943641	-0,397696	0,591481	0,741167	-44,596953	-27,925648	-1,943641
09:56:00,87	0,474001	3,211965	-0,092975	0,246990	0,039976	-0,400003	-0,397759	0,584857	0,741422	1,574455	3,394474	-1,943971	-0,841132	-2,080508	-0,246215	15,910147	24,189854	10,857354	-0,397759	0,584857	0,741422	-44,336848	-27,829638	-1,943971	-0,397759	0,584857	0,741422	-44,336848	-27,829638	-1,943971
09:56:00,92	0,474001	3,211965	-0,092975	0,246990	0,039976	-0,400003	-0,400801	0,590776	0,739168	1,830266	3,535376	-1,954973	-0,838932	-2,087382	-0,245888	15,884245	24,204710	10,876638	-0,400801	0,590776	0,739168	-44,545661	-27,927513	-1,954973	-0,400801	0,590776	0,739168	-44,545661	-27,927513	-1,954973
09:56:00,97	0,474001	3,211965	-0,092975	0,246990	0,039976	-0,400003	-0,395948	0,585434	0,739495	1,552557	3,312892	-1,935689	-0,842706	-2,086317	-0,243412	15,980047	24,201454	10,892929	-0,394983	0,589234	0,741971	-44,549803	-27,828073	-1,919398	-0,394983	0,589234	0,741971	-44,549803	-27,828073	-1,919398
09:56:01,02	0,474001	3,211965	-0,092975	0,246990	0,039976	-0,400003	-0,394983	0,589234	0,741971	1,705105	3,178108	-1,919398	-0,842184	-2,094983	-0,245351	15,946500	24,144087	10,867195	-0,394983	0,589234	0,741971	-44,549803	-27,828073	-1,919398	-0,394983	0,589234	0,741971	-44,549803	-27,828073	-1,919398
09:56:01,07	0,474001	3,211965	-0,092975	0,246990	0,039976	-0,400003	-0,387740	0,584450	0,740032	1,522762	2,801825	-1,945132	-0,843973	-2,089763	-0,247778	15,944346	24,187391	10,905673	-0,387740	0,584450	0,740032	-44,356557	-27,635756	-1,945132	-0,387740	0,584450	0,740032	-44,356557	-27,635756	-1,945132
09:56:01,12	0,474001	3,211965	-0,092975	0,246990	0,039976	-0,400003	-0,393603	0,587636	0,742252	1,691172	3,104641	-1,968995	-0,842012	-2,088312	-0,243131	15,946899	24,140689	10,843332	-0,393603	0,587636	0,742252	-44,438240	-27,793161	-1,968995	-0,393603	0,587636	0,742252	-44,438240	-27,793161	-1,968995
09:56:01,17	0,474001	3,211965	-0,092975	0,246990	0,039976	-0,400003	-0,393603	0,587636	0,742252	1,691172	3,104641	-1,968995	-0,848181	-2,089797	-0,246167	15,913609	24,144276	10,877459	-0,393603	0,587636	0,742252	-44,438240	-27,793161	-1,968995	-0,393603	0,587636	0,742252	-44,438240	-27,793161	-1,968995
09:56:01,22	0,474001	3,211965	-0,092975	0,246990	0,039976	-0,400003	-0,393848	0,592793	0,740767	1,958836	3,113890	-1,940241	-0,846356	-2,085522	-0,244616	15,950177	24,139370	10,872086	-0,393848	0,592793	0,740767	-44,575396	-27,803157	-1,940241	-0,393848	0,592793	0,740767	-44,575396	-27,803157	-1,940241
09:56:01,27	0,474001	3,211965	-0,092975	0,246990	0,039976	-0,400003	-0,393848	0,592793	0,740767	1,958836	3,113890	-1,940241	-0,836336	-2,083382	-0,242664	15,948183	24,159267	10,878451	-0,393848	0,592793	0,740767	-44,575396	-27,803157	-1,940241	-0,393848	0,592793	0,740767	-44,575396	-27,803157	-1,940241
09:56:01,32	0,474001	3,211965	-0,092975	0,246990	0,039976	-0,400003	-0,400710	0,585185	0,742719	1,547010	3,482422	-1,933876	-0,838183	-2,093543	-0,245767	15,884695	24,170938	10,869849	-0,400710	0,585185	0,742719	-44,390030	-27,973341	-1,933876	-0,400710	0,585185	0,742719	-44,390030	-27,973341	-1,933876
09:56:01,37	0,474001	3,211965	-0,092975	0,246990	0,039976	-0,400003	-0,390988	0,581705	0,739616	1,387670	3,037653	-1,942478	-0,843279	-2,087200	-0,246382	15,935272	24,147399	10,843572	-0,393933	0,589289	0,739001	-44,482051	-27,788482	-1,968755	-0,393933	0,589289	0,739001	-44,482051	-27,788482	-1,968755
09:56:01,42	0,474001	3,211965	-0,092975	0,246990	0,039976	-0,400003	-0,393933	0,589289	0,739001	1,777148	3,135223	-1,968755	-0,836285	-2,089301	-0,244200	15,955124	24,166019	10,864126	-0,395610	0,582182	0,741183	-44,319754	-27,840811	-1,948201	-0,395610	0,582182	0,741183	-44,319754	-27,840811	-1,948201
09:56:01,47	0,474001	3,211965	-0,092975	0,246990	0,039976	-0,400003	-0,395610	0,582182	0,741183	1,381507	3,214557	-1,948201	-0,841030	-2,089439	-0,246530	15,948882	24,157936	10,879044	-0,395610	0,582182	0,741183	-44,319754	-27,840811	-1,948201	-0,395610	0,582182	0,741183	-44,319754	-27,840811	-1,948201
09:56:01,52	0,474001	3,211965	-0,092975	0,246990	0,039976	-0,400003	-0,393118	0,586222	0,738853	1,601732	3,086359	-1,933283	-0,837678	-2,090898	-0,247305	15,910883	24,150732	10,891343	-0,393118	0,586222	0,738853	-44,416705	-27,773419	-1,933283	-0,393118	0,586222	0,738853	-44,416705	-27,773419	-1,933283
09:56:01,57	0,474001	3,211965	-0,092975	0,246990	0,039976	-0,400003	-0,393531	0,582590	0,738078	1,438111	3,137108	-1,920984	-0,835218	-2,085872	-0,246140	15,925206	24,154083	10,904686	-0,399113	0,582972	0,739243	-44,315399	-27,913702	-1,907641	-0,399113	0,582972	0,739243	-44,315399	-27,913702	-1,907641
09:56:01,62	0,474001	3,211965	-0,092975	0,246990	0,039976	-0,400003	-0,399113	0,582972	0,739243	1,447897	3,416662	-1,907641	-0,837149	-2,080560	-0,247360	15,881750	24,103302	10,895012	-0,399113	0,582972	0,739243	-44,315399	-27,913702	-1,907641	-0,399113	0,582972	0,739243	-44,315399	-27,913702	-1,907641
09:56:01,67	0,474001	3,211965	-0,092975	0,246990	0,039976	-0,400003	-0,402748	0,587300	0,738024	1,738678	3,617915	-1,917315	-0,844766	-2,087845	-0,244649	15,865954	24,121866	10,862651	-0,392630	0,590255	0,740734	-44,450864	-27,706706	-1,949676	-0,392630	0,590255	0,740734	-44,450864	-27,706706	-1,949676
09:56:01,72	0,474001	3,211965	-0,092975	0,246990	0,039976	-0,400003	-0,392630	0,590255	0,740734	1,884121	3,114768	-1,949676	-0,839987	-2,090442	-0,247326	15,904923	24,097564	10,873232	-0,392771	0,584818	0,738057	-44,305224	-27,756330	-1,939095	-0,392771	0,584818	0,738057	-44,305224	-27,756330	-1,939095
09:56:01,77	0,474001	3,211965	-0,092975	0,246990	0,039976	-0,400003	-0,392771	0,584818	0,738057	1,602965	3,076178	-1,939095	-0,836989	-2,079605	-0,247731	15,942528	24,148602	10,886543	-0,392771	0,584818	0,738057	-44,305224	-27,756330	-1,939095	-0,392771	0,584818	0,738057	-44,305224	-27,756330	-1,939095
09:56:01,82	0,474001	3,211965	-0,092975	0,246990	0,039976	-0,400003	-0,403654	0,587640	0,737652	1,686705	3,635078	-1,925784	-0,847045	-2,086442	-0,245812	15,900614	24,142031	10,858618	-0,403654	0,587640	0,737652	-44,443009	-28,051794	-1,925784	-0,403654	0,587640	0,737652	-44,443009	-28,051794	-1,925784
09:56:01,87	0,474001	3,211965	-0,092975	0,246990	0,039976	-0,400003	-0,392706	0,592929	0,739571	1,988414	3,098752	-1,953709	-0,843594	-2,085331	-0,244661	15,877559	24,096961	10,852627	-0,392706	0,592929	0,739571	-44,556537	-27,728637	-1,953709	-0,392706	0,592929	0,739571	-44,556537	-27,728637	-1,953709
09:56:01,92	0,474001	3,211965	-0,092975	0,246990	0,039976	-0,400003	-0,395394	0,590496	0,740722	1,912445	3,235967	-1,959700	-0,838842	-2,093238	-0,246947	15,886671	24,076207	10,852908	-0,390922	0,582427	0,738436	-44,214255	-27,702206	-1,959419	-0,390922	0,582427	0,738436	-44,214255	-27,702206	-1,959419
09:56:01,97	0,474001	3,211965	-0,092975	0,246990	0,039976	-0,400003	-0,390922	0,582427	0,738436	1,506282	2,985163	-1,959419	-0,835785	-2,085824	-0,247312	15,948348	24,117729	10,884525	-0,390922	0,582427	0,738436	-44,214255	-27,702206	-1,959419	-0,390922	0,582427	0,738436	-44,214255	-27,702206	-1,959419
09:56:02,02	0,474001	3,211965	-0,092975	0,246990	0,039976	-0,400003	-0,398871	0,583487	0,738071	1,494589	3,365882	-1,927802	-0,836480	-2,082424	-0,245009	15,913130	24,091074	10,887861	-0,398871	0,583487	0,738071	-44,309135	-27,945519	-1,927802	-0,398871	0,583487	0,738071	-44,309135	-27,945519	-1,927802
09:56:02,07	0,474001	3,211965	-0,092975	0,246990	0,039976	-0,400003	-0,401468	0,585789	0,740374	1,654990	3,518097	-1,924466	-0,838381	-2,084123	-0,247766	15,854431	24,076314	10,869708	-0,401468	0,585789	0,740374	-44,329447	-27,997167	-1,924466	-0,401468	0,585789	0,740374	-44,329447	-27,997167	-1,924466
09:56:02,12	0,474001	3,211965	-0,092975	0,246990	0,039976	-0,400003	-0,399046	0,586586	0,737617	1,738554	3,435610	-1,942619	-0,838438	-2,084605	-0,248032	15,812207	24,122862	10,884634	-0,399046	0,586586	0,737617	-44,308429	-27,889531	-1,942619	-0,399046	0,586586	0,737617	-44,308429	-27,889531	-1,942619
09:56:02,17	0,474001	3,211965	-0,092975	0,246990	0,039976	-0,400003	-0,398600	0,586395	0,737352	1,709413	3,472248	-1,927693	-0,836016	-2,086752	-0,244252	15,842454	24,085467	10,877695	-0,398600	0,586395	0,737352	-44,322562	-27,817865	-1,927693	-0,398600	0,586395	0,737352	-44,322562	-27,817865	-1,927693
09:56:02,22	0,474001	3,211965	-0,092975	0,246990	0,039976	-0,400003	-0,397952	0,583223	0,741131	1,561754	3,393642	-1,934632	-0,837855	-2,084046	-0,245038	15,832330	24,047842	10,891691	-0,397952	0,583223	0,741131	-44,221256	-27,845576	-1,934632	-0,397952	0,583223	0,741131	-44,221256	-27,845576	-1,934632
09:56:02,27	0,474001	3,211965	-0,092975	0,246990	0,039976	-0,400003	-0,399376	0,586169	0,740345	1,752608	3,457651	-1,920636	-0,844194	-2,089719	-0,245374	15,874411	24,083718	10,914901	-0,399376	0,586169	0,740345	-44,261686	-27,893360	-1,920636	-0,399376	0,586169	0,740345	-44,261686	-27,893360	-1,920636
09:56:02,32	0,474001	3,211965	-0,092975	0,246990	0,039976	-0,400003	-0,391293	0,588822	0,740009	1,838426	3,018857	-1,897426	-0,836046	-2,089598	-0,246372	15,881679	24,114566	10,862129	-0,391293	0,588822	0,740009	-44,384086	-27,697680	-1,897426	-0,391293	0,588822	0,740009	-44,384086	-27,697680	-1,897426
09:56:02,37	0,474001	3,211965	-0,092975	0,246990	0,039976	-0,400003	-0,395472	0,581826	0,739011	1,444300	3,245286	-1,950198	-0,836008	-2,084898	-0,246205	15,862352	24,059333	10,863583	-0,395472	0,581826	0,739011	-44,229050	-27,799289	-1,950198	-0,395472	0,581826	0,739011	-44,229050	-27,799289	-1,950198
09:56:02,42	0,474001	3,211965	-0,092975	0,246990	0,039976	-0,400003	-0,399562	0,584143	0,739178	1,622296	3,447072	-1,948744	-0,841384	-2,083952	-0,246222	15,827048	24,073364	10,878152	-0,399562	0,584143	0,739178	-44,232961	-27,918545	-1,948744	-0,399562	0,584143	0,739178	-44,232961	-27,918545	-1,948744
09:56:02,47	0,474001	3,211965	-0,092975	0,246990	0,039976	-0,400003	-0,397693	0,589272	0,739161	1,894476	3,387453	-1,934175	-0,834333	-2,083390	-0,248534	15,846583	24,012381	10,883552	-0,401705	0,583447	0,736849	-44,165954	-27,985155	-1,928775	-0,401705	0,583447	0,736849	-44,165954	-27,985155	-1,928775
09:56:02,52	0,474001	3,211965	-0,092975	0,246990	0,039976	-0,400003	-0,401705	0,583447	0,736849	1,634616	3,548692	-1,928775	-0,834895	-2,085652	-0,247768	15,841963	24,031349	10,859082	-0,401705	0,583447	0,736849	-44,165954	-27,985155	-1,928775	-0,401705	0,583447	0,736849	-44,165954	-27,985155	-1,928775
09:56:02,57	0,474001	3,211965	-0,092975	0,246990	0,039976	-0,400003	-0,399465	0,582803	0,737615	1,587017	3,445700	-1,953244	-0,839640	-2,083970	-0,246237	15,804066	24,104354	10,869998	-0,398549	0,587753	0,739146	-44,338466	-27,818723	-1,942328	-0,398549	0,587753	0,739146	-44,338466	-27,818723	-1,942328
09:56:02,62	0,474001	3,211965	-0,092975	0,246990	0,039976	-0,400003	-0,398549	0,587753	0,739146	1,800157	3,467405	-1,942328	-0,836016	-2,084000	-0,246586	15,854865	24,085254	10,884234	-0,398549	0,587753	0,739146	-44,338466	-27,818723	-1,942328	-0,398549	0,587753	0,739146	-44,338466	-27,818723	-1,942328
09:56:02,67	0,474001	3,211965	-0,092975	0,246990	0,039976	-0,400003	-0,400335	0,584600	0,738797	1,627316	3,506721	-1,928093	-0,837786	-2,084666	-0,249823	15,790812	24,080332	10,882666	-0,400335	0,584600	0,738797	-44,263756	-27,919588	-1,928093	-0,400335	0,584600	0,738797	-44,263756	-27,919588	-1,928093
09:56:02,72	0,474001	3,211965	-0,092975	0,246990	0,039976	-0,400003	-0,398873	0,585799	0,735560	1,725990	3,483714	-1,929661	-0,838504	-2,084662	-0,248172	15,795191	24,082862	10,880363	-0,398873	0,585799	0,735560	-44,259260	-27,827838	-1,929661	-0,398873	0,585799	0,735560	-44,259260	-27,827838	-1,929661
09:56:02,77	0,474001	3,211965	-0,092975	0,246990	0,039976	-0,400003	-0,398518	0,586423	0,737211	1,754047	3,462726	-1,931964	-0,843157	-2,086954	-0,246218	15,813377	24,081464	10,877798	-0,398518	0,586423	0,737211	-44,280171	-27,820958	-1,931964	-0,398518	0,586423	0,737211	-44,280171	-27,820958	-1,931964
09:56:02,82	0,474001	3,211965	-0,092975	0,246990	0,039976	-0,400003	-0,394207	0,589307	0,739165	1,896123	3,222078	-1,934529	-0,841944	-2,085787	-0,248553	15,847148	24,046818	10,858764	-0,394207	0,589307	0,739165	-44,364475	-27,723151	-1,934529	-0,394207	0,589307	0,739165	-44,364475	-27,723151	-1,934529
09:56:02,87	0,474001	3,211965	-0,092975	0,246990	0,039976	-0,400003	-0,395824	0,588840	0,736830	1,884949	3,259596	-1,953563	-0,844910	-2,088756	-0,245428	15,816603	24,076552	10,886246	-0,395824	0,588840	0,736830	-44,338976	-27,812573	-1,953563	-0,395824	0,588840	0,736830	-44,338976	-27,812573	-1,953563
09:56:02,92	0,474001	3,211965	-0,092975	0,246990	0,039976	-0,400003	-0,391769	0,589924	0,739956	1,930832	3,090077	-1,926081	-0,843231	-2,087695	-0,247022	15,781772	24,065251	10,858589	-0,391769	0,589924	0,739956	-44,378176	-27,663807	-1,926081	-0,391769	0,589924	0,739956	-44,378176	-27,663807	-1,926081
09:56:02,97	0,474001	3,211965	-0,092975	0,246990	0,039976	-0,400003	-0,393528	0,589000	0,738361	1,910027	3,206044	-1,953738	-0,843139	-2,084346	-0,245066	15,825366	24,081327	10,867669	-0,393528	0,589000	0,738361	-44,326507	-27,685899	-1,953738	-0,393528	0,589000	0,738361	-44,326507	-27,685899	-1,953738
09:56:03,02	0,474001	3,211965	-0,092975	0,246990	0,039976	-0,400003	-0,390792	0,592094	0,739147	2,078796	3,010661	-1,966229	-0,847279	-2,088518	-0,246236	15,823808	24,031882	10,846098	-0,390792	0,592094	0,739147	-44,400619	-27,666472	-1,966229	-0,390792	0,592094	0,739147	-44,400619	-27,666472	-1,966229
09:56:03,07	0,474001	3,211965	-0,092975	0,246990	0,039976	-0,400003	-0,390792	0,592094	0,739147	2,078796	3,010661	-1,966229	-0,836040	-2,090503	-0,246174	15,848298	24,020767	10,881017	-0,390792	0,592094	0,739147	-44,400619	-27,666472	-1,966229	-0,390792	0,592094	0,739147	-44,400619	-27,666472	-1,966229
09:56:03,12	0,474001	3,211965	-0,092975	0,246990	0,039976	-0,400003	-0,394691	0,581368	0,739209	1,518402	3,186681	-1,931310	-0,835405	-2,084792	-0,248905	15,891251	24,014455	10,873301	-0,399954	0,583674	0,736478	-44,196102	-27,976411	-1,939026	-0,399954	0,583674	0,736478	-44,196102	-27,976411	-1,939026
09:56:03,17	0,474001	3,211965	-0,092975	0,246990	0,039976	-0,400003	-0,399954	0,583674	0,736478	1,622296	3,420014	-1,939026	-0,836082	-2,084829	-0,247398	15,828633	24,059289	10,850116	-0,399954	0,583674	0,736478	-44,196102	-27,976411	-1,939026	-0,399954	0,583674	0,736478	-44,196102	-27,976411	-1,939026
09:56:03,22	0,474001	3,211965	-0,092975	0,246990	0,039976	-0,400003	-0,399584	0,584242	0,737985	1,644301	3,477407	-1,962211	-0,844980	-2,086326	-0,246617	15,805217	24,037454	10,876493	-0,399584	0,584242	0,737985	-44,218667	-27,889954	-1,962211	-0,399584	0,584242	0,737985	-44,218667	-27,889954	-1,962211
09:56:03,27	0,474001	3,211965	-0,092975	0,246990	0,039976	-0,400003	-0,393839	0,591199	0,738766	2,036714	3,188002	-1,935834	-0,839689	-2,092107	-0,248919	15,807208	23,984745	10,871397	-0,391478	0,583727	0,736464	-44,129748	-27,693850	-1,940930	-0,391478	0,583727	0,736464	-44,129748	-27,693850	-1,940930
09:56:03,32	0,474001	3,211965	-0,092975	0,246990	0,039976	-0,400003	-0,395716	0,582635	0,736103	1,539653	3,271451	-1,912967	-0,836625	-2,088982	-0,249280	15,843369	24,075161	10,899360	-0,395716	0,582635	0,736103	-44,197209	-27,792281	-1,912967	-0,395716	0,582635	0,736103	-44,197209	-27,792281	-1,912967
09:56:03,37	0,474001	3,211965	-0,092975	0,246990	0,039976	-0,400003	-0,395716	0,582635	0,736103	1,539653	3,271451	-1,912967	-0,835990	-2,081657	-0,247372	15,849773	24,027917	10,889740	-0,395716	0,582635	0,736103	-44,197209	-27,792281	-1,912967	-0,395716	0,582635	0,736103	-44,197209	-27,792281	-1,912967
09:56:03,42	0,474001	3,211965	-0,092975	0,246990	0,039976	-0,400003	-0,402377	0,585748	0,738012	1,739256	3,588653	-1,922587	-0,835523	-2,084149	-0,245847	15,826366	24,020974	10,848166	-0,402377	0,585748	0,738012	-44,241998	-27,997964	-1,922587	-0,402377	0,585748	0,738012	-44,241998	-27,997964	-1,922587
09:56:03,47	0,474001	3,211965	-0,092975	0,246990	0,039976	-0,400003	-0,400453	0,584098	0,739536	1,671165	3,505383	-1,964161	-0,833888	-2,087473	-0,250114	15,765442	24,026165	10,875570	-0,400453	0,584098	0,739536	-44,180554	-27,930167	-1,964161	-0,400453	0,584098	0,739536	-44,180554	-27,930167	-1,964161
09:56:03,52	0,474001	3,211965	-0,092975	0,246990	0,039976	-0,400003	-0,398392	0,581020	0,735269	1,537083	3,453561	-1,936757	-0,838601	-2,085487	-0,250494	15,768782	24,043980	10,904888	-0,398392	0,581020	0,735269	-44,073024	-27,820191	-1,936757	-0,398392	0,581020	0,735269	-44,073024	-27,820191	-1,936757
09:56:03,59	0,474001	3,211965	-0,092975	0,246990	0,039976	-0,400003	-0,394340	0,579729	0,735592	1,444013	3,207645	-1,944075	-0,836079	-2,090860	-0,243863	15,806832	24,069507	10,876693	-0,394340	0,579729	0,735592	-44,064717	-27,748033	-1,944075	-0,394340	0,579729	0,735592	-44,064717	-27,748033	-1,944075
09:56:03,62	0,474001	3,211965	-0,092975	0,246990	0,039976	-0,400003	-0,394340	0,579729	0,735592	1,444013	3,207645	-1,944075	-0,834350	-2,083247	-0,249680	15,841349	24,022123	10,913704	-0,394340	0,579729	0,735592	-44,064717	-27,748033	-1,944075	-0,394340	0,579729	0,735592	-44,064717	-27,748033	-1,944075
09:56:03,67	0,474001	3,211965	-0,092975	0,246990	0,039976	-0,400003	-0,401820	0,583533	0,735703	1,633299	3,564097	-1,898623	-0,838068	-2,087233	-0,251289	15,743924	24,025178	10,885478	-0,401820	0,583533	0,735703	-44,174068	-27,978810	-1,898623	-0,401820	0,583533	0,735703	-44,174068	-27,978810	-1,898623
09:56:03,72	0,474001	3,211965	-0,092975	0,246990	0,039976	-0,400003	-0,396509	0,584759	0,734094	1,743119	3,373810	-1,926849	-0,836335	-2,084537	-0,249356	15,745171	23,984718	10,883692	-0,399711	0,584607	0,736028	-44,122037	-27,858307	-1,928635	-0,399711	0,584607	0,736028	-44,122037	-27,858307	-1,928635
09:56:03,77	0,474001	3,211965	-0,092975	0,246990	0,039976	-0,400003	-0,399711	0,584607	0,736028	1,769611	3,518972	-1,928635	-0,834502	-2,083379	-0,248557	15,772945	24,002707	10,898521	-0,399711	0,584607	0,736028	-44,122037	-27,858307	-1,928635	-0,399711	0,584607	0,736028	-44,122037	-27,858307	-1,928635
09:56:03,82	0,474001	3,211965	-0,092975	0,246990	0,039976	-0,400003	-0,401630	0,583598	0,736826	1,687698	3,603716	-1,913806	-0,839054	-2,093200	-0,251243	15,836272	23,962607	10,857215	-0,390849	0,582630	0,734140	-44,096055	-27,713417	-1,955112	-0,390849	0,582630	0,734140	-44,096055	-27,713417	-1,955112
09:56:03,87	0,474001	3,211965	-0,092975	0,246990	0,039976	-0,400003	-0,390849	0,582630	0,734140	1,640418	2,968201	-1,955112	-0,837278	-2,092725	-0,249697	15,803798	24,064991	10,865110	-0,390849	0,582630	0,734140	-44,096055	-27,713417	-1,955112	-0,390849	0,582630	0,734140	-44,096055	-27,713417	-1,955112
09:56:03,92	0,474001	3,211965	-0,092975	0,246990	0,039976	-0,400003	-0,392149	0,581329	0,735686	1,500346	3,115117	-1,947217	-0,835605	-2,094139	-0,250089	15,780678	23,995522	10,863440	-0,392149	0,581329	0,735686	-44,134013	-27,668553	-1,947217	-0,392149	0,581329	0,735686	-44,134013	-27,668553	-1,947217
09:56:03,97	0,474001	3,211965	-0,092975	0,246990	0,039976	-0,400003	-0,391760	0,579174	0,735294	1,459979	3,080184	-1,948887	-0,838546	-2,091975	-0,252442	15,796363	23,979320	10,844624	-0,392163	0,582803	0,732941	-44,095152	-27,705337	-1,967703	-0,392163	0,582803	0,732941	-44,095152	-27,705337	-1,967703
09:56:04,02	0,474001	3,211965	-0,092975	0,246990	0,039976	-0,400003	-0,392163	0,582803	0,732941	1,654881	3,079480	-1,967703	-0,835547	-2,090316	-0,250113	15,792090	24,063380	10,846708	-0,392163	0,582803	0,732941	-44,095152	-27,705337	-1,967703	-0,392163	0,582803	0,732941	-44,095152	-27,705337	-1,967703
09:56:04,07	0,474001	3,211965	-0,092975	0,246990	0,039976	-0,400003	-0,395100	0,581035	0,735270	1,492289	3,277911	-1,965619	-0,836763	-2,088466	-0,248915	15,789197	24,049227	10,903762	-0,395100	0,581035	0,735270	-44,118964	-27,737425	-1,965619	-0,395100	0,581035	0,735270	-44,118964	-27,737425	-1,965619
09:56:04,12	0,474001	3,211965	-0,092975	0,246990	0,039976	-0,400003	-0,396094	0,583013	0,736468	1,608834	3,325056	-1,908565	-0,832550	-2,088872	-0,247729	15,832748	24,030754	10,892978	-0,396094	0,583013	0,736468	-44,157671	-27,768351	-1,908565	-0,396094	0,583013	0,736468	-44,157671	-27,768351	-1,908565
09:56:04,17	0,474001	3,211965	-0,092975	0,246990	0,039976	-0,400003	-0,397849	0,579161	0,737654	1,402767	3,369337	-1,919349	-0,835134	-2,083629	-0,251667	15,760329	23,998809	10,905117	-0,397849	0,579161	0,737654	-44,061377	-27,861798	-1,919349	-0,397849	0,579161	0,737654	-44,061377	-27,861798	-1,919349
09:56:04,22	0,474001	3,211965	-0,092975	0,246990	0,039976	-0,400003	-0,401098	0,584021	0,733716	1,719358	3,585013	-1,907210	-0,836231	-2,086928	-0,251276	15,779327	24,017213	10,880368	-0,401098	0,584021	0,733716	-44,126290	-27,901144	-1,907210	-0,401098	0,584021	0,733716	-44,126290	-27,901144	-1,907210
09:56:04,27	0,474001	3,211965	-0,092975	0,246990	0,039976	-0,400003	-0,397692	0,583321	0,734108	1,657532	3,400656	-1,931959	-0,834588	-2,084659	-0,253235	15,744330	23,983194	10,891141	-0,397692	0,583321	0,734108	-44,133184	-27,818140	-1,931959	-0,397692	0,583321	0,734108	-44,133184	-27,818140	-1,931959
09:56:04,32	0,474001	3,211965	-0,092975	0,246990	0,039976	-0,400003	-0,400479	0,583033	0,732149	1,689513	3,558888	-1,921186	-0,835662	-2,083340	-0,252048	15,790011	23,998160	10,900129	-0,400479	0,583033	0,732149	-44,078590	-27,878701	-1,921186	-0,400479	0,583033	0,732149	-44,078590	-27,878701	-1,921186
09:56:04,37	0,474001	3,211965	-0,092975	0,246990	0,039976	-0,400003	-0,401083	0,584623	0,733335	1,736357	3,558250	-1,912198	-0,833283	-2,085540	-0,250500	15,797242	23,971489	10,869272	-0,401083	0,584623	0,733335	-44,156509	-27,926801	-1,912198	-0,401083	0,584623	0,733335	-44,156509	-27,926801	-1,912198
09:56:04,42	0,474001	3,211965	-0,092975	0,246990	0,039976	-0,400003	-0,400368	0,581463	0,734883	1,591539	3,501457	-1,943054	-0,834464	-2,091733	-0,252033	15,791796	23,944650	10,868278	-0,394414	0,579389	0,733351	-43,972368	-27,778351	-1,944049	-0,394414	0,579389	0,733351	-43,972368	-27,778351	-1,944049
09:56:04,47	0,474001	3,211965	-0,092975	0,246990	0,039976	-0,400003	-0,394414	0,579389	0,733351	1,509654	3,183119	-1,944049	-0,841609	-2,090625	-0,249728	15,751786	23,956922	10,876300	-0,394414	0,579389	0,733351	-43,972368	-27,778351	-1,944049	-0,394414	0,579389	0,733351	-43,972368	-27,778351	-1,944049
09:56:04,52	0,474001	3,211965	-0,092975	0,246990	0,039976	-0,400003	-0,391801	0,586130	0,735656	1,869578	3,088052	-1,936027	-0,843385	-2,091224	-0,245467	15,738080	23,952009	10,863605	-0,391801	0,586130	0,735656	-44,141635	-27,668333	-1,936027	-0,391801	0,586130	0,735656	-44,141635	-27,668333	-1,936027
09:56:04,57	0,474001	3,211965	-0,092975	0,246990	0,039976	-0,400003	-0,390395	0,587369	0,739916	1,945103	3,024328	-1,948722	-0,840417	-2,094016	-0,252062	15,730143	24,019864	10,865127	-0,390395	0,587369	0,739916	-44,163355	-27,621648	-1,948722	-0,390395	0,587369	0,739916	-44,163355	-27,621648	-1,948722
09:56:04,62	0,474001	3,211965	-0,092975	0,246990	0,039976	-0,400003	-0,389461	0,583403	0,733321	1,684075	3,016581	-1,947200	-0,830992	-2,093766	-0,249691	15,759893	23,929012	10,881515	-0,389461	0,583403	0,733321	-44,113051	-27,556106	-1,947200	-0,389461	0,583403	0,733321	-44,113051	-27,556106	-1,947200
09:56:04,67	0,474001	3,211965	-0,092975	0,246990	0,039976	-0,400003	-0,394390	0,575366	0,735692	1,329943	3,201688	-1,930812	-0,840380	-2,094533	-0,251256	15,767839	23,958298	10,876742	-0,394390	0,575366	0,735692	-43,836260	-27,757909	-1,930812	-0,394390	0,575366	0,735692	-43,836260	-27,757909	-1,930812
09:56:04,72	0,474001	3,211965	-0,092975	0,246990	0,039976	-0,400003	-0,389031	0,583112	0,734127	1,703393	2,930809	-1,935585	-0,834530	-2,093516	-0,250881	15,743865	23,973991	10,868734	-0,392837	0,578554	0,734503	-43,951700	-27,680388	-1,943593	-0,392837	0,578554	0,734503	-43,951700	-27,680388	-1,943593
09:56:04,77	0,474001	3,211965	-0,092975	0,246990	0,039976	-0,400003	-0,392837	0,578554	0,734503	1,464819	3,157309	-1,943593	-0,836233	-2,089845	-0,249703	15,777575	23,991487	10,887862	-0,392837	0,578554	0,734503	-43,951700	-27,680388	-1,943593	-0,392837	0,578554	0,734503	-43,951700	-27,680388	-1,943593
09:56:04,82	0,474001	3,211965	-0,092975	0,246990	0,039976	-0,400003	-0,395165	0,581865	0,735680	1,604949	3,257909	-1,924465	-0,835071	-2,091856	-0,250849	15,774009	23,976582	10,902557	-0,395165	0,581865	0,735680	-44,071432	-27,762521	-1,924465	-0,395165	0,581865	0,735680	-44,071432	-27,762521	-1,924465
09:56:04,87	0,474001	3,211965	-0,092975	0,246990	0,039976	-0,400003	-0,394004	0,579853	0,734534	1,515018	3,193199	-1,909770	-0,833979	-2,092894	-0,248567	15,735771	23,932435	10,851730	-0,394004	0,579853	0,734534	-44,003423	-27,736131	-1,909770	-0,394004	0,579853	0,734534	-44,003423	-27,736131	-1,909770
09:56:04,92	0,474001	3,211965	-0,092975	0,246990	0,039976	-0,400003	-0,393651	0,578388	0,736816	1,496217	3,185876	-1,960597	-0,839221	-2,088860	-0,250497	15,759421	23,998141	10,888375	-0,394524	0,584945	0,734886	-44,149751	-27,726486	-1,923952	-0,394524	0,584945	0,734886	-44,149751	-27,726486	-1,923952
09:56:04,97	0,474001	3,211965	-0,092975	0,246990	0,039976	-0,400003	-0,394524	0,584945	0,734886	1,768451	3,243630	-1,923952	-0,837573	-2,088718	-0,251294	15,720560	23,954520	10,883323	-0,395471	0,583589	0,734089	-44,056595	-27,739750	-1,929004	-0,395471	0,583589	0,734089	-44,056595	-27,739750	-1,929004
09:56:05,02	0,474001	3,211965	-0,092975	0,246990	0,039976	-0,400003	-0,395471	0,583589	0,734089	1,755119	3,304741	-1,929004	-0,832803	-2,084601	-0,249723	15,756194	23,955908	10,898016	-0,395471	0,583589	0,734089	-44,056595	-27,739750	-1,929004	-0,395471	0,583589	0,734089	-44,056595	-27,739750	-1,929004
09:56:05,08	0,474001	3,211965	-0,092975	0,246990	0,039976	-0,400003	-0,401421	0,581517	0,735660	1,628364	3,583986	-1,914311	-0,833432	-2,085530	-0,250507	15,734891	23,961834	10,898655	-0,401421	0,581517	0,735660	-44,020710	-27,927597	-1,914311	-0,401421	0,581517	0,735660	-44,020710	-27,927597	-1,914311
09:56:05,13	0,474001	3,211965	-0,092975	0,246990	0,039976	-0,400003	-0,400302	0,581596	0,734876	1,638012	3,547201	-1,913672	-0,833305	-2,087368	-0,250490	15,777399	23,991085	10,884358	-0,400302	0,581596	0,734876	-44,017294	-27,876526	-1,913672	-0,400302	0,581596	0,734876	-44,017294	-27,876526	-1,913672
09:56:05,18	0,474001	3,211965	-0,092975	0,246990	0,039976	-0,400003	-0,398774	0,580567	0,734893	1,537915	3,445559	-1,927968	-0,835683	-2,085582	-0,250853	15,785604	23,969176	10,927254	-0,398774	0,580567	0,734893	-44,036610	-27,858223	-1,927968	-0,398774	0,580567	0,734893	-44,036610	-27,858223	-1,927968
09:56:05,23	0,474001	3,211965	-0,092975	0,246990	0,039976	-0,400003	-0,399132	0,583520	0,734530	1,706307	3,446077	-1,885073	-0,837650	-2,089415	-0,250923	15,683439	23,948091	10,878311	-0,399132	0,583520	0,734530	-44,099976	-27,885750	-1,885073	-0,399132	0,583520	0,734530	-44,099976	-27,885750	-1,885073
09:56:05,28	0,474001	3,211965	-0,092975	0,246990	0,039976	-0,400003	-0,400288	0,582376	0,732147	1,703764	3,569314	-1,902383	-0,834114	-2,085152	-0,253237	15,702505	23,951440	10,909944	-0,400288	0,582376	0,732147	-44,012769	-27,853301	-1,902383	-0,400288	0,582376	0,732147	-44,012769	-27,853301	-1,902383
09:56:05,33	0,474001	3,211965	-0,092975	0,246990	0,039976	-0,400003	-0,400288	0,582376	0,732147	1,703764	3,569314	-1,902383	-0,834598	-2,086824	-0,251287	15,734638	23,970397	10,889323	-0,400288	0,582376	0,732147	-44,012769	-27,853301	-1,902383	-0,400288	0,582376	0,732147	-44,012769	-27,853301	-1,902383
09:56:05,38	0,474001	3,211965	-0,092975	0,246990	0,039976	-0,400003	-0,398598	0,581959	0,734096	1,649565	3,463102	-1,923004	-0,834063	-2,086596	-0,250524	15,713134	23,954791	10,883861	-0,398598	0,581959	0,734096	-44,034186	-27,826874	-1,923004	-0,398598	0,581959	0,734096	-44,034186	-27,826874	-1,923004
09:56:05,43	0,474001	3,211965	-0,092975	0,246990	0,039976	-0,400003	-0,399063	0,581610	0,734859	1,655690	3,498098	-1,928466	-0,836449	-2,085158	-0,250134	15,696902	23,978307	10,908570	-0,399063	0,581610	0,734859	-44,000673	-27,828374	-1,928466	-0,399063	0,581610	0,734859	-44,000673	-27,828374	-1,928466
09:56:05,48	0,474001	3,211965	-0,092975	0,246990	0,039976	-0,400003	-0,399115	0,584395	0,735249	1,788289	3,526614	-1,903757	-0,832310	-2,086407	-0,250901	15,719734	23,924155	10,893062	-0,399115	0,584395	0,735249	-44,086741	-27,803936	-1,903757	-0,399115	0,584395	0,735249	-44,086741	-27,803936	-1,903757
09:56:05,53	0,474001	3,211965	-0,092975	0,246990	0,039976	-0,400003	-0,400104	0,580186	0,734482	1,604882	3,531168	-1,919265	-0,831632	-2,088363	-0,252430	15,744441	23,966987	10,899783	-0,400104	0,580186	0,734482	-43,939710	-27,876980	-1,919265	-0,400104	0,580186	0,734482	-43,939710	-27,876980	-1,919265
09:56:05,58	0,474001	3,211965	-0,092975	0,246990	0,039976	-0,400003	-0,398748	0,578621	0,732953	1,474079	3,460708	-1,912544	-0,838734	-2,092406	-0,250484	15,732332	23,917895	10,900168	-0,398748	0,578621	0,732953	-43,947697	-27,841045	-1,912544	-0,398748	0,578621	0,732953	-43,947697	-27,841045	-1,912544
09:56:05,63	0,474001	3,211965	-0,092975	0,246990	0,039976	-0,400003	-0,391696	0,582750	0,734899	1,737317	3,079935	-1,912159	-0,835837	-2,092153	-0,254370	15,733459	23,872130	10,896748	-0,393364	0,580367	0,731013	-43,906327	-27,736273	-1,915578	-0,393364	0,580367	0,731013	-43,906327	-27,736273	-1,915578
09:56:05,68	0,474001	3,211965	-0,092975	0,246990	0,039976	-0,400003	-0,393364	0,580367	0,731013	1,652513	3,142795	-1,915578	-0,839984	-2,090606	-0,252843	15,718038	23,884079	10,886183	-0,393364	0,580367	0,731013	-43,906327	-27,736273	-1,915578	-0,393364	0,580367	0,731013	-43,906327	-27,736273	-1,915578
09:56:05,73	0,474001	3,211965	-0,092975	0,246990	0,039976	-0,400003	-0,392630	0,584733	0,732540	1,876869	3,123963	-1,926144	-0,843521	-2,088382	-0,252474	15,705364	23,932253	10,887351	-0,392788	0,588908	0,732909	-44,170666	-27,666613	-1,924976	-0,392788	0,588908	0,732909	-44,170666	-27,666613	-1,924976
09:56:05,78	0,474001	3,211965	-0,092975	0,246990	0,039976	-0,400003	-0,392788	0,588908	0,732909	2,058586	3,167228	-1,924976	-0,839311	-2,095656	-0,250492	15,734799	23,891481	10,869649	-0,392788	0,588908	0,732909	-44,170666	-27,666613	-1,924976	-0,392788	0,588908	0,732909	-44,170666	-27,666613	-1,924976
09:56:05,83	0,474001	3,211965	-0,092975	0,246990	0,039976	-0,400003	-0,388594	0,581625	0,734891	1,700477	2,903251	-1,942678	-0,835131	-2,090013	-0,251652	15,759905	23,950494	10,888082	-0,388594	0,581625	0,734891	-43,957081	-27,601343	-1,942678	-0,388594	0,581625	0,734891	-43,957081	-27,601343	-1,942678
09:56:05,88	0,474001	3,211965	-0,092975	0,246990	0,039976	-0,400003	-0,395571	0,580826	0,733731	1,595285	3,273831	-1,924245	-0,835165	-2,084620	-0,252832	15,761729	23,950175	10,899256	-0,400224	0,583553	0,732551	-44,072458	-27,903512	-1,913071	-0,400224	0,583553	0,732551	-44,072458	-27,903512	-1,913071
09:56:05,93	0,474001	3,211965	-0,092975	0,246990	0,039976	-0,400003	-0,400224	0,583553	0,732551	1,736415	3,514036	-1,913071	-0,833447	-2,091703	-0,251652	15,723861	23,932966	10,897622	-0,400224	0,583553	0,732551	-44,072458	-27,903512	-1,913071	-0,400224	0,583553	0,732551	-44,072458	-27,903512	-1,913071
09:56:05,98	0,474001	3,211965	-0,092975	0,246990	0,039976	-0,400003	-0,394949	0,578523	0,733732	1,508709	3,263961	-1,914705	-0,834144	-2,094154	-0,252061	15,673151	23,913038	10,887579	-0,394949	0,578523	0,733732	-43,905333	-27,739553	-1,914705	-0,394949	0,578523	0,733732	-43,905333	-27,739553	-1,914705
09:56:06,03	0,474001	3,211965	-0,092975	0,246990	0,039976	-0,400003	-0,392477	0,577901	0,733322	1,519004	3,169366	-1,924748	-0,834779	-2,092392	-0,252075	15,652776	23,925327	10,893188	-0,393686	0,579333	0,733308	-43,884633	-27,648341	-1,919139	-0,393686	0,579333	0,733308	-43,884633	-27,648341	-1,919139
09:56:06,08	0,474001	3,211965	-0,092975	0,246990	0,039976	-0,400003	-0,393686	0,579333	0,733308	1,592972	3,256028	-1,919139	-0,838233	-2,094896	-0,252050	15,698440	23,882919	10,890376	-0,393686	0,579333	0,733308	-43,884633	-27,648341	-1,919139	-0,393686	0,579333	0,733308	-43,884633	-27,648341	-1,919139
09:56:06,13	0,474001	3,211965	-0,092975	0,246990	0,039976	-0,400003	-0,389790	0,581071	0,733333	1,697287	2,992694	-1,921951	-0,839392	-2,095144	-0,249340	15,703288	23,872044	10,873557	-0,388996	0,581951	0,736043	-43,933143	-27,594449	-1,938770	-0,388996	0,581951	0,736043	-43,933143	-27,594449	-1,938770
09:56:06,18	0,474001	3,211965	-0,092975	0,246990	0,039976	-0,400003	-0,388996	0,581951	0,736043	1,750039	2,941773	-1,938770	-0,839367	-2,098091	-0,251280	15,695178	23,914310	10,866051	-0,388996	0,581951	0,736043	-43,933143	-27,594449	-1,938770	-0,388996	0,581951	0,736043	-43,933143	-27,594449	-1,938770
09:56:06,23	0,474001	3,211965	-0,092975	0,246990	0,039976	-0,400003	-0,386456	0,580456	0,734103	1,639716	2,837835	-1,946276	-0,841301	-2,087524	-0,251323	15,641107	23,941188	10,907489	-0,394641	0,587414	0,734060	-44,106697	-27,655619	-1,904838	-0,394641	0,587414	0,734060	-44,106697	-27,655619	-1,904838
09:56:06,28	0,474001	3,211965	-0,092975	0,246990	0,039976	-0,400003	-0,394641	0,587414	0,734060	2,005315	3,323735	-1,904838	-0,840611	-2,090337	-0,250516	15,696689	23,886792	10,894695	-0,394641	0,587414	0,734060	-44,106697	-27,655619	-1,904838	-0,394641	0,587414	0,734060	-44,106697	-27,655619	-1,904838
09:56:06,33	0,474001	3,211965	-0,092975	0,246990	0,039976	-0,400003	-0,392549	0,585410	0,734867	1,920412	3,139610	-1,917632	-0,833095	-2,087445	-0,255958	15,652535	23,884638	10,924345	-0,392549	0,585410	0,734867	-44,034267	-27,675510	-1,917632	-0,392549	0,585410	0,734867	-44,034267	-27,675510	-1,917632
09:56:06,38	0,474001	3,211965	-0,092975	0,246990	0,039976	-0,400003	-0,398812	0,580347	0,729425	1,681105	3,502435	-1,887982	-0,834103	-2,088806	-0,253237	15,708837	23,912683	10,883872	-0,397130	0,580539	0,732146	-43,933694	-27,794481	-1,928455	-0,397130	0,580539	0,732146	-43,933694	-27,794481	-1,928455
09:56:06,43	0,474001	3,211965	-0,092975	0,246990	0,039976	-0,400003	-0,394972	0,576540	0,734106	1,420305	3,281377	-1,929242	-0,831718	-2,092674	-0,251277	15,702451	23,928334	10,883085	-0,394972	0,576540	0,734106	-43,838066	-27,723935	-1,929242	-0,394972	0,576540	0,734106	-43,838066	-27,723935	-1,929242
09:56:06,48	0,474001	3,211965	-0,092975	0,246990	0,039976	-0,400003	-0,394972	0,576540	0,734106	1,420305	3,281377	-1,929242	-0,837069	-2,095017	-0,252428	15,674700	23,942549	10,917169	-0,390268	0,580002	0,732956	-43,928260	-27,568127	-1,895158	-0,390268	0,580002	0,732956	-43,928260	-27,568127	-1,895158
09:56:06,53	0,474001	3,211965	-0,092975	0,246990	0,039976	-0,400003	-0,390268	0,580002	0,732956	1,601928	3,067890	-1,895158	-0,835362	-2,096299	-0,252075	15,652210	23,898967	10,872288	-0,390011	0,577883	0,733308	-43,823119	-27,563640	-1,940039	-0,390011	0,577883	0,733308	-43,823119	-27,563640	-1,940039
09:56:06,58	0,474001	3,211965	-0,092975	0,246990	0,039976	-0,400003	-0,390011	0,577883	0,733308	1,540727	3,052229	-1,940039	-0,836483	-2,090724	-0,249748	15,700693	23,865057	10,869921	-0,390011	0,577883	0,733308	-43,823119	-27,563640	-1,940039	-0,390011	0,577883	0,733308	-43,823119	-27,563640	-1,940039
09:56:06,63	0,474001	3,211965	-0,092975	0,246990	0,039976	-0,400003	-0,394278	0,581642	0,735635	1,741300	3,215189	-1,942406	-0,838876	-2,092059	-0,252856	15,688876	23,859414	10,875986	-0,394278	0,581642	0,735635	-43,917596	-27,735668	-1,942406	-0,394278	0,581642	0,735635	-43,917596	-27,735668	-1,942406
09:56:06,68	0,474001	3,211965	-0,092975	0,246990	0,039976	-0,400003	-0,391926	0,583047	0,732527	1,825149	3,100289	-1,936341	-0,836555	-2,094883	-0,251299	15,670499	23,832830	10,869513	-0,391926	0,583047	0,732527	-43,944030	-27,665923	-1,936341	-0,391926	0,583047	0,732527	-43,944030	-27,665923	-1,936341
09:56:06,73	0,474001	3,211965	-0,092975	0,246990	0,039976	-0,400003	-0,390641	0,579624	0,734084	1,679390	3,036056	-1,942814	-0,836529	-2,092648	-0,250529	15,674850	23,868399	10,870475	-0,390641	0,579624	0,734084	-43,821123	-27,629229	-1,942814	-0,390641	0,579624	0,734084	-43,821123	-27,629229	-1,942814
09:56:06,78	0,474001	3,211965	-0,092975	0,246990	0,039976	-0,400003	-0,392590	0,580719	0,734855	1,703352	3,151441	-1,941852	-0,837858	-2,089288	-0,251741	15,616499	23,863751	10,867087	-0,392590	0,580719	0,734855	-43,883120	-27,666871	-1,941852	-0,392590	0,580719	0,734855	-43,883120	-27,666871	-1,941852
09:56:06,83	0,474001	3,211965	-0,092975	0,246990	0,039976	-0,400003	-0,394835	0,583551	0,733642	1,883782	3,316372	-1,945240	-0,831881	-2,086118	-0,252112	15,653137	23,902004	10,874511	-0,400568	0,579960	0,733271	-43,881237	-27,842696	-1,937816	-0,400568	0,579960	0,733271	-43,881237	-27,842696	-1,937816
09:56:06,88	0,474001	3,211965	-0,092975	0,246990	0,039976	-0,400003	-0,400568	0,579960	0,733271	1,645607	3,601930	-1,937816	-0,833577	-2,092820	-0,250895	15,679516	23,871437	10,890613	-0,400568	0,579960	0,733271	-43,881237	-27,842696	-1,937816	-0,400568	0,579960	0,733271	-43,881237	-27,842696	-1,937816
09:56:06,93	0,474001	3,211965	-0,092975	0,246990	0,039976	-0,400003	-0,391462	0,582833	0,731748	1,815346	3,104423	-1,925585	-0,838923	-2,092568	-0,253635	15,663724	23,872423	10,886742	-0,391462	0,582833	0,731748	-43,937056	-27,625327	-1,925585	-0,391462	0,582833	0,731748	-43,937056	-27,625327	-1,925585
09:56:06,98	0,474001	3,211965	-0,092975	0,246990	0,039976	-0,400003	-0,391462	0,582833	0,731748	1,815346	3,104423	-1,925585	-0,840691	-2,088957	-0,252117	15,663348	23,883389	10,862178	-0,391462	0,582833	0,731748	-43,937056	-27,625327	-1,925585	-0,391462	0,582833	0,731748	-43,937056	-27,625327	-1,925585
09:56:07,03	0,474001	3,211965	-0,092975	0,246990	0,039976	-0,400003	-0,393705	0,586169	0,733266	1,979525	3,226890	-1,950149	-0,833723	-2,087261	-0,252525	15,619762	23,887270	10,859610	-0,393705	0,586169	0,733266	-44,034778	-27,678971	-1,950149	-0,393705	0,586169	0,733266	-44,034778	-27,678971	-1,950149
09:56:07,08	0,474001	3,211965	-0,092975	0,246990	0,039976	-0,400003	-0,398658	0,580983	0,732858	1,728247	3,524122	-1,952717	-0,838454	-2,091331	-0,253254	15,606784	23,892498	10,917074	-0,392767	0,583045	0,732129	-43,931592	-27,600572	-1,895253	-0,392767	0,583045	0,732129	-43,931592	-27,600572	-1,895253
09:56:07,13	0,474001	3,211965	-0,092975	0,246990	0,039976	-0,400003	-0,392767	0,583045	0,732129	1,837460	3,231653	-1,895253	-0,837907	-2,088383	-0,252518	15,592037	23,886425	10,888044	-0,392767	0,583045	0,732129	-43,931592	-27,600572	-1,895253	-0,392767	0,583045	0,732129	-43,931592	-27,600572	-1,895253
09:56:07,18	0,474001	3,211965	-0,092975	0,246990	0,039976	-0,400003	-0,395594	0,584046	0,732866	1,902125	3,388389	-1,924283	-0,831934	-2,089640	-0,252093	15,631519	23,873053	10,892643	-0,397492	0,578244	0,733290	-43,799899	-27,756917	-1,919684	-0,397492	0,578244	0,733290	-43,799899	-27,756917	-1,919684
09:56:07,23	0,474001	3,211965	-0,092975	0,246990	0,039976	-0,400003	-0,397492	0,578244	0,733290	1,592287	3,446187	-1,919684	-0,832918	-2,086780	-0,254428	15,718094	23,907203	10,855760	-0,397492	0,578244	0,733290	-43,799899	-27,756917	-1,919684	-0,397492	0,578244	0,733290	-43,799899	-27,756917	-1,919684
09:56:07,28	0,474001	3,211965	-0,092975	0,246990	0,039976	-0,400003	-0,399477	0,580526	0,730956	1,638065	3,491504	-1,956567	-0,835486	-2,098383	-0,252081	15,597423	23,879672	10,886441	-0,399477	0,580526	0,730956	-43,933221	-27,867418	-1,956567	-0,399477	0,580526	0,730956	-43,933221	-27,867418	-1,956567
09:56:07,33	0,474001	3,211965	-0,092975	0,246990	0,039976	-0,400003	-0,388144	0,576948	0,733303	1,536210	2,992952	-1,925886	-0,841992	-2,092371	-0,255197	15,619334	23,853206	10,911258	-0,388144	0,576948	0,733303	-43,754238	-27,476369	-1,925886	-0,388144	0,576948	0,733303	-43,754238	-27,476369	-1,925886
09:56:07,38	0,474001	3,211965	-0,092975	0,246990	0,039976	-0,400003	-0,390098	0,585589	0,730187	1,997496	3,062316	-1,901069	-0,842566	-2,091053	-0,254052	15,608155	23,904434	10,897878	-0,390952	0,586745	0,731331	-44,040658	-27,547691	-1,914449	-0,390952	0,586745	0,731331	-44,040658	-27,547691	-1,914449
09:56:07,43	0,474001	3,211965	-0,092975	0,246990	0,039976	-0,400003	-0,390952	0,586745	0,731331	2,018822	3,142049	-1,914449	-0,833676	-2,086282	-0,251329	15,658463	23,848349	10,881616	-0,390952	0,586745	0,731331	-44,040658	-27,547691	-1,914449	-0,390952	0,586745	0,731331	-44,040658	-27,547691	-1,914449
09:56:07,48	0,474001	3,211965	-0,092975	0,246990	0,039976	-0,400003	-0,394267	0,579872	0,734827	1,714765	3,299404	-1,926615	-0,834956	-2,091619	-0,250556	15,594499	23,850745	10,885712	-0,394267	0,579872	0,734827	-43,805207	-27,650553	-1,926615	-0,394267	0,579872	0,734827	-43,805207	-27,650553	-1,926615
09:56:07,53	0,474001	3,211965	-0,092975	0,246990	0,039976	-0,400003	-0,394267	0,579872	0,734827	1,714765	3,299404	-1,926615	-0,834991	-2,090708	-0,253282	15,581380	23,866853	10,892996	-0,394267	0,579872	0,734827	-43,805207	-27,650553	-1,926615	-0,394267	0,579872	0,734827	-43,805207	-27,650553	-1,926615
09:56:07,58	0,474001	3,211965	-0,092975	0,246990	0,039976	-0,400003	-0,395038	0,580357	0,732101	1,732586	3,358929	-1,919331	-0,835384	-2,090999	-0,253639	15,665007	23,885666	10,883155	-0,395038	0,580357	0,732101	-43,825446	-27,651578	-1,919331	-0,395038	0,580357	0,732101	-43,825446	-27,651578	-1,919331
09:56:07,63	0,474001	3,211965	-0,092975	0,246990	0,039976	-0,400003	-0,394590	0,580552	0,731744	1,684627	3,272588	-1,929172	-0,834314	-2,096593	-0,255149	15,628222	23,828859	10,930438	-0,394590	0,580552	0,731744	-43,888722	-27,702709	-1,929172	-0,394590	0,580552	0,731744	-43,888722	-27,702709	-1,929172
09:56:07,68	0,474001	3,211965	-0,092975	0,246990	0,039976	-0,400003	-0,390281	0,576829	0,730234	1,558610	3,051965	-1,881888	-0,841975	-2,091598	-0,253654	15,617166	23,875891	10,901495	-0,390281	0,576829	0,730234	-43,722469	-27,585061	-1,881888	-0,390281	0,576829	0,730234	-43,722469	-27,585061	-1,881888
09:56:07,73	0,474001	3,211965	-0,092975	0,246990	0,039976	-0,400003	-0,390775	0,585961	0,731730	1,998263	3,110782	-1,910832	-0,835453	-2,094168	-0,254014	15,650941	23,814503	10,890457	-0,390775	0,585961	0,731730	-43,999666	-27,565082	-1,910832	-0,390775	0,585961	0,731730	-43,999666	-27,565082	-1,910832
09:56:07,78	0,474001	3,211965	-0,092975	0,246990	0,039976	-0,400003	-0,391811	0,579028	0,731369	1,674019	3,104691	-1,921870	-0,834846	-2,094660	-0,251701	15,625710	23,889776	10,877216	-0,391811	0,579028	0,731369	-43,779663	-27,652470	-1,921870	-0,391811	0,579028	0,731369	-43,779663	-27,652470	-1,921870
09:56:07,83	0,474001	3,211965	-0,092975	0,246990	0,039976	-0,400003	-0,391689	0,578256	0,733682	1,581295	3,157822	-1,935111	-0,839669	-2,093056	-0,253660	15,599308	23,845938	10,891215	-0,391689	0,578256	0,733682	-43,811774	-27,589744	-1,935111	-0,391689	0,578256	0,733682	-43,811774	-27,589744	-1,935111
09:56:07,88	0,474001	3,211965	-0,092975	0,246990	0,039976	-0,400003	-0,390667	0,583235	0,731723	1,891374	3,105618	-1,921112	-0,830882	-2,087171	-0,253280	15,597575	23,828704	10,897687	-0,390667	0,583235	0,731723	-43,892555	-27,561712	-1,921112	-0,390667	0,583235	0,731723	-43,892555	-27,561712	-1,921112
09:56:07,93	0,474001	3,211965	-0,092975	0,246990	0,039976	-0,400003	-0,400156	0,578568	0,732103	1,664488	3,591950	-1,914640	-0,830799	-2,088288	-0,254823	15,626282	23,854644	10,889320	-0,400156	0,578568	0,732103	-43,753091	-27,820298	-1,914640	-0,400156	0,578568	0,732103	-43,753091	-27,820298	-1,914640
09:56:07,98	0,474001	3,211965	-0,092975	0,246990	0,039976	-0,400003	-0,399230	0,577937	0,730560	1,594883	3,531914	-1,923007	-0,840189	-2,093564	-0,252510	15,625592	23,838833	10,851091	-0,399230	0,577937	0,730560	-43,773201	-27,807653	-1,923007	-0,399230	0,577937	0,730560	-43,773201	-27,807653	-1,923007
09:56:08,03	0,474001	3,211965	-0,092975	0,246990	0,039976	-0,400003	-0,389967	0,583431	0,732873	1,894598	3,042900	-1,961236	-0,839693	-2,090226	-0,253672	15,589404	23,865251	10,897204	-0,389967	0,583431	0,732873	-43,904748	-27,569476	-1,961236	-0,389967	0,583431	0,732873	-43,904748	-27,569476	-1,961236
09:56:08,08	0,474001	3,211965	-0,092975	0,246990	0,039976	-0,400003	-0,393105	0,584671	0,731711	1,954273	3,250663	-1,915123	-0,837400	-2,090277	-0,254443	15,572149	23,838482	10,911917	-0,393105	0,584671	0,731711	-43,942382	-27,608103	-1,915123	-0,393105	0,584671	0,731711	-43,942382	-27,608103	-1,915123
09:56:08,13	0,474001	3,211965	-0,092975	0,246990	0,039976	-0,400003	-0,394207	0,582660	0,730940	1,881516	3,309533	-1,900410	-0,834510	-2,091228	-0,252942	15,533958	23,838261	10,853605	-0,394207	0,582660	0,730940	-43,857283	-27,635752	-1,900410	-0,394207	0,582660	0,730940	-43,857283	-27,635752	-1,900410
09:56:08,18	0,474001	3,211965	-0,092975	0,246990	0,039976	-0,400003	-0,394829	0,579681	0,732441	1,745902	3,374804	-1,958722	-0,836093	-2,089547	-0,254837	15,626491	23,849276	10,873517	-0,395492	0,581893	0,730546	-43,873473	-27,711469	-1,938810	-0,395492	0,581893	0,730546	-43,873473	-27,711469	-1,938810
09:56:08,23	0,474001	3,211965	-0,092975	0,246990	0,039976	-0,400003	-0,395492	0,581893	0,730546	1,805106	3,334691	-1,938810	-0,831325	-2,087995	-0,253228	15,655907	23,860604	10,926949	-0,395492	0,581893	0,730546	-43,873473	-27,711469	-1,938810	-0,395492	0,581893	0,730546	-43,873473	-27,711469	-1,938810
09:56:08,28	0,474001	3,211965	-0,092975	0,246990	0,039976	-0,400003	-0,399220	0,578539	0,732155	1,606210	3,508734	-1,885378	-0,834204	-2,092338	-0,254392	15,670159	23,873980	10,902571	-0,399220	0,578539	0,732155	-43,809126	-27,830072	-1,885378	-0,399220	0,578539	0,732155	-43,809126	-27,830072	-1,885378
09:56:08,33	0,474001	3,211965	-0,092975	0,246990	0,039976	-0,400003	-0,394020	0,578861	0,730991	1,604219	3,232649	-1,909756	-0,834904	-2,094604	-0,252862	15,632092	23,802178	10,879894	-0,394020	0,578861	0,730991	-43,836357	-27,697911	-1,909756	-0,394020	0,578861	0,730991	-43,836357	-27,697911	-1,909756
09:56:08,38	0,474001	3,211965	-0,092975	0,246990	0,039976	-0,400003	-0,391708	0,578334	0,732521	1,658026	3,109485	-1,932433	-0,832545	-2,095859	-0,251302	15,597418	23,892305	10,896945	-0,391801	0,575663	0,734081	-43,731122	-27,566947	-1,915381	-0,391801	0,575663	0,734081	-43,731122	-27,566947	-1,915381
09:56:08,43	0,474001	3,211965	-0,092975	0,246990	0,039976	-0,400003	-0,391801	0,575663	0,734081	1,458451	3,189414	-1,915381	-0,833193	-2,097268	-0,253244	15,591293	23,830111	10,895877	-0,390257	0,575521	0,732139	-43,670424	-27,551816	-1,916450	-0,390257	0,575521	0,732139	-43,670424	-27,551816	-1,916450
09:56:08,48	0,474001	3,211965	-0,092975	0,246990	0,039976	-0,400003	-0,390257	0,575521	0,732139	1,507968	3,083320	-1,916450	-0,831394	-2,094134	-0,256713	15,627958	23,821951	10,927196	-0,390257	0,575521	0,732139	-43,670424	-27,551816	-1,916450	-0,390257	0,575521	0,732139	-43,670424	-27,551816	-1,916450
09:56:08,53	0,474001	3,211965	-0,092975	0,246990	0,039976	-0,400003	-0,393870	0,575529	0,728670	1,497147	3,235394	-1,885131	-0,836840	-2,095564	-0,256402	15,559678	23,790614	10,867409	-0,393870	0,575529	0,728670	-43,681916	-27,683410	-1,885131	-0,393870	0,575529	0,728670	-43,681916	-27,683410	-1,885131
09:56:08,58	0,474001	3,211965	-0,092975	0,246990	0,039976	-0,400003	-0,389908	0,579531	0,728981	1,766509	3,072825	-1,944917	-0,839757	-2,089114	-0,254089	15,572040	23,832721	10,877367	-0,394036	0,585283	0,731294	-43,921742	-27,633997	-1,934960	-0,394036	0,585283	0,731294	-43,921742	-27,633997	-1,934960
09:56:08,63	0,474001	3,211965	-0,092975	0,246990	0,039976	-0,400003	-0,394036	0,585283	0,731294	2,022943	3,297835	-1,934960	-0,829735	-2,090922	-0,255993	15,574536	23,839787	10,899570	-0,394036	0,585283	0,731294	-43,921742	-27,633997	-1,934960	-0,394036	0,585283	0,731294	-43,921742	-27,633997	-1,934960
09:56:08,68	0,474001	3,211965	-0,092975	0,246990	0,039976	-0,400003	-0,397481	0,575699	0,729390	1,517228	3,478323	-1,912757	-0,833806	-2,087014	-0,253284	15,609795	23,822430	10,892035	-0,398830	0,581178	0,732099	-43,822939	-27,798881	-1,920292	-0,398830	0,581178	0,732099	-43,822939	-27,798881	-1,920292
09:56:08,73	0,474001	3,211965	-0,092975	0,246990	0,039976	-0,400003	-0,398830	0,581178	0,732099	1,799544	3,509283	-1,920292	-0,833739	-2,092019	-0,253669	15,609423	23,868068	10,868778	-0,398830	0,581178	0,732099	-43,822939	-27,798881	-1,920292	-0,398830	0,581178	0,732099	-43,822939	-27,798881	-1,920292
09:56:08,78	0,474001	3,211965	-0,092975	0,246990	0,039976	-0,400003	-0,394529	0,578618	0,731715	1,627089	3,308765	-1,943549	-0,835051	-2,096225	-0,253258	15,550666	23,838019	10,910925	-0,394529	0,578618	0,731715	-43,794438	-27,661759	-1,943549	-0,394529	0,578618	0,731715	-43,794438	-27,661759	-1,943549
09:56:08,83	0,474001	3,211965	-0,092975	0,246990	0,039976	-0,400003	-0,390230	0,577651	0,732125	1,632220	3,121099	-1,901402	-0,833762	-2,096195	-0,255573	15,607402	23,832625	10,897270	-0,390230	0,577651	0,732125	-43,713418	-27,511986	-1,901402	-0,390230	0,577651	0,732125	-43,713418	-27,511986	-1,901402
09:56:08,88	0,474001	3,211965	-0,092975	0,246990	0,039976	-0,400003	-0,393149	0,580001	0,732110	1,799691	3,200409	-1,923153	-0,835627	-2,092522	-0,253273	15,590778	23,762563	10,889174	-0,393149	0,580001	0,732110	-43,730392	-27,661799	-1,923153	-0,393149	0,580001	0,732110	-43,730392	-27,661799	-1,923153
09:56:08,93	0,474001	3,211965	-0,092975	0,246990	0,039976	-0,400003	-0,393149	0,580001	0,732110	1,799691	3,200409	-1,923153	-0,837369	-2,093506	-0,254445	15,597633	23,770486	10,875088	-0,393149	0,580001	0,732110	-43,730392	-27,661799	-1,923153	-0,393149	0,580001	0,732110	-43,730392	-27,661799	-1,923153
09:56:08,98	0,474001	3,211965	-0,092975	0,246990	0,039976	-0,400003	-0,391426	0,581018	0,730938	1,842292	3,108851	-1,937239	-0,836816	-2,090352	-0,255227	15,589166	23,780648	10,891076	-0,394434	0,582116	0,730156	-43,801292	-27,685423	-1,921251	-0,394434	0,582116	0,730156	-43,801292	-27,685423	-1,921251
09:56:09,03	0,474001	3,211965	-0,092975	0,246990	0,039976	-0,400003	-0,394434	0,582116	0,730156	1,894807	3,277685	-1,921251	-0,837938	-2,093839	-0,254425	15,607395	23,773175	10,894295	-0,394434	0,582116	0,730156	-43,801292	-27,685423	-1,921251	-0,394434	0,582116	0,730156	-43,801292	-27,685423	-1,921251
09:56:09,08	0,474001	3,211965	-0,092975	0,246990	0,039976	-0,400003	-0,390853	0,581345	0,730958	1,852053	3,071932	-1,918032	-0,832150	-2,086534	-0,258342	15,577725	23,801403	10,904816	-0,390853	0,581345	0,730958	-43,783491	-27,610040	-1,918032	-0,390853	0,581345	0,730958	-43,783491	-27,610040	-1,918032
09:56:09,13	0,474001	3,211965	-0,092975	0,246990	0,039976	-0,400003	-0,400074	0,579984	0,727041	1,771703	3,591226	-1,907510	-0,834570	-2,092128	-0,258350	15,512250	23,860963	10,906154	-0,400074	0,579984	0,727041	-43,757054	-27,814584	-1,907510	-0,400074	0,579984	0,727041	-43,757054	-27,814584	-1,907510
09:56:09,18	0,474001	3,211965	-0,092975	0,246990	0,039976	-0,400003	-0,394019	0,579283	0,727033	1,716395	3,362834	-1,906173	-0,838082	-2,092261	-0,253680	15,535076	23,799100	10,905314	-0,394019	0,579283	0,727033	-43,757313	-27,567635	-1,906173	-0,394019	0,579283	0,727033	-43,757313	-27,567635	-1,906173
09:56:09,23	0,474001	3,211965	-0,092975	0,246990	0,039976	-0,400003	-0,392148	0,582258	0,731703	1,913276	3,214854	-1,907012	-0,833835	-2,092036	-0,254040	15,575245	23,855173	10,912529	-0,392148	0,582258	0,731703	-43,793999	-27,568759	-1,907012	-0,392148	0,582258	0,731703	-43,793999	-27,568759	-1,907012
09:56:09,28	0,474001	3,211965	-0,092975	0,246990	0,039976	-0,400003	-0,394466	0,578692	0,731343	1,659202	3,328641	-1,899798	-0,833815	-2,096586	-0,257895	15,582617	23,852097	10,923720	-0,390536	0,576400	0,727488	-43,708418	-27,540720	-1,888607	-0,390536	0,576400	0,727488	-43,708418	-27,540720	-1,888607
09:56:09,33	0,474001	3,211965	-0,092975	0,246990	0,039976	-0,400003	-0,390536	0,576400	0,727488	1,538972	3,116368	-1,888607	-0,835026	-2,096365	-0,255930	15,583952	23,805581	10,954760	-0,390122	0,577560	0,729453	-43,699537	-27,554152	-1,857567	-0,390122	0,577560	0,729453	-43,699537	-27,554152	-1,857567
09:56:09,38	0,474001	3,211965	-0,092975	0,246990	0,039976	-0,400003	-0,390122	0,577560	0,729453	1,638900	3,070403	-1,857567	-0,833248	-2,094341	-0,255968	15,575982	23,846131	10,918010	-0,390122	0,577560	0,729453	-43,699537	-27,554152	-1,857567	-0,390122	0,577560	0,729453	-43,699537	-27,554152	-1,857567
09:56:09,43	0,474001	3,211965	-0,092975	0,246990	0,039976	-0,400003	-0,392764	0,577031	0,729415	1,580275	3,234957	-1,894317	-0,832067	-2,096676	-0,256376	15,582711	23,798731	10,872922	-0,392764	0,577031	0,729415	-43,716660	-27,596985	-1,894317	-0,392764	0,577031	0,729415	-43,716660	-27,596985	-1,894317
09:56:09,48	0,474001	3,211965	-0,092975	0,246990	0,039976	-0,400003	-0,391332	0,574842	0,729007	1,504121	3,130995	-1,939405	-0,831594	-2,098325	-0,254818	15,553063	23,711933	10,883871	-0,391332	0,574842	0,729007	-43,620960	-27,588579	-1,939405	-0,391332	0,574842	0,729007	-43,620960	-27,588579	-1,939405
09:56:09,53	0,474001	3,211965	-0,092975	0,246990	0,039976	-0,400003	-0,390141	0,573608	0,730565	1,529932	3,051315	-1,928456	-0,833193	-2,093043	-0,255600	15,599023	23,849245	10,883935	-0,393915	0,577633	0,729783	-43,746823	-27,645901	-1,928392	-0,393915	0,577633	0,729783	-43,746823	-27,645901	-1,928392
09:56:09,58	0,474001	3,211965	-0,092975	0,246990	0,039976	-0,400003	-0,393915	0,577633	0,729783	1,597349	3,276448	-1,928392	-0,831483	-2,090615	-0,259464	15,598481	23,828174	10,925034	-0,393915	0,577633	0,729783	-43,746823	-27,645901	-1,928392	-0,393915	0,577633	0,729783	-43,746823	-27,645901	-1,928392
09:56:09,63	0,474001	3,211965	-0,092975	0,246990	0,039976	-0,400003	-0,396873	0,577366	0,725919	1,601989	3,420167	-1,887293	-0,833801	-2,095481	-0,255168	15,593544	23,835900	10,931286	-0,396873	0,577366	0,725919	-43,721231	-27,734339	-1,887293	-0,396873	0,577366	0,725919	-43,721231	-27,734339	-1,887293
09:56:09,68	0,474001	3,211965	-0,092975	0,246990	0,039976	-0,400003	-0,391501	0,576940	0,730215	1,575637	3,148954	-1,881041	-0,833231	-2,095259	-0,255609	15,583472	23,820163	10,868298	-0,391501	0,576940	0,730215	-43,714177	-27,583838	-1,881041	-0,391501	0,576940	0,730215	-43,714177	-27,583838	-1,881041
09:56:09,73	0,474001	3,211965	-0,092975	0,246990	0,039976	-0,400003	-0,391977	0,576558	0,729774	1,574424	3,174564	-1,944029	-0,832180	-2,098042	-0,259493	15,542439	23,772805	10,879026	-0,390093	0,574256	0,725890	-43,562851	-27,533824	-1,933301	-0,390093	0,574256	0,725890	-43,562851	-27,533824	-1,933301
09:56:09,78	0,474001	3,211965	-0,092975	0,246990	0,039976	-0,400003	-0,390093	0,574256	0,725890	1,516251	3,088466	-1,933301	-0,841615	-2,092536	-0,254845	15,545371	23,776011	10,904527	-0,390143	0,585180	0,730538	-43,856583	-27,536087	-1,907800	-0,390143	0,585180	0,730538	-43,856583	-27,536087	-1,907800
09:56:09,83	0,474001	3,211965	-0,092975	0,246990	0,039976	-0,400003	-0,390143	0,585180	0,730538	2,080065	3,090133	-1,907800	-0,830941	-2,095938	-0,257923	15,568926	23,790160	10,893415	-0,390143	0,585180	0,730538	-43,856583	-27,536087	-1,907800	-0,390143	0,585180	0,730538	-43,856583	-27,536087	-1,907800
09:56:09,88	0,474001	3,211965	-0,092975	0,246990	0,039976	-0,400003	-0,392534	0,574235	0,727460	1,486883	3,201135	-1,918912	-0,831689	-2,088911	-0,257179	15,515916	23,789254	10,923463	-0,392534	0,574235	0,727460	-43,590565	-27,612770	-1,918912	-0,392534	0,574235	0,727460	-43,590565	-27,612770	-1,918912
09:56:09,93	0,474001	3,211965	-0,092975	0,246990	0,039976	-0,400003	-0,394521	0,585732	0,730127	2,090080	3,359909	-1,900333	-0,839905	-2,088469	-0,255257	15,518235	23,813273	10,911994	-0,394521	0,585732	0,730127	-43,889919	-27,609966	-1,900333	-0,394521	0,585732	0,730127	-43,889919	-27,609966	-1,900333
09:56:09,98	0,474001	3,211965	-0,092975	0,246990	0,039976	-0,400003	-0,395297	0,582808	0,728951	1,940136	3,416470	-1,913410	-0,836984	-2,089259	-0,256432	15,503125	23,819522	10,898917	-0,395297	0,582808	0,728951	-43,810269	-27,614320	-1,913410	-0,395297	0,582808	0,728951	-43,810269	-27,614320	-1,913410
09:56:10,03	0,474001	3,211965	-0,092975	0,246990	0,039976	-0,400003	-0,395297	0,582808	0,728951	1,940136	3,416470	-1,913410	-0,832073	-2,088163	-0,256396	15,610301	23,778788	10,878119	-0,395297	0,582808	0,728951	-43,810269	-27,614320	-1,913410	-0,395297	0,582808	0,728951	-43,810269	-27,614320	-1,913410
09:56:10,08	0,474001	3,211965	-0,092975	0,246990	0,039976	-0,400003	-0,398701	0,579103	0,728987	1,729169	3,480319	-1,934208	-0,832093	-2,091896	-0,253642	15,576018	23,821319	10,921207	-0,398701	0,579103	0,728987	-43,730400	-27,817723	-1,934208	-0,398701	0,579103	0,728987	-43,730400	-27,817723	-1,934208
09:56:10,13	0,474001	3,211965	-0,092975	0,246990	0,039976	-0,400003	-0,395459	0,577254	0,731741	1,613344	3,362674	-1,891120	-0,839183	-2,092045	-0,254819	15,593044	23,745944	10,908396	-0,395459	0,577254	0,731741	-43,701100	-27,680846	-1,891120	-0,395459	0,577254	0,731741	-43,701100	-27,680846	-1,891120
09:56:10,18	0,474001	3,211965	-0,092975	0,246990	0,039976	-0,400003	-0,391784	0,583320	0,730564	1,985518	3,119172	-1,903931	-0,837576	-2,093820	-0,256048	15,493927	23,796447	10,873034	-0,391784	0,583320	0,730564	-43,805075	-27,635907	-1,903931	-0,391784	0,583320	0,730564	-43,805075	-27,635907	-1,903931
09:56:10,23	0,474001	3,211965	-0,092975	0,246990	0,039976	-0,400003	-0,391051	0,581040	0,729335	1,872797	3,192120	-1,939293	-0,832194	-2,090390	-0,253671	15,555004	23,753109	10,904926	-0,391051	0,581040	0,729335	-43,738843	-27,505380	-1,939293	-0,391051	0,581040	0,729335	-43,738843	-27,505380	-1,939293
09:56:10,28	0,474001	3,211965	-0,092975	0,246990	0,039976	-0,400003	-0,396712	0,578094	0,731712	1,726594	3,411936	-1,907401	-0,842894	-2,093444	-0,257209	15,484219	23,820215	10,897964	-0,396712	0,578094	0,731712	-43,653778	-27,729962	-1,907401	-0,396712	0,578094	0,731712	-43,653778	-27,729962	-1,907401
09:56:10,33	0,474001	3,211965	-0,092975	0,246990	0,039976	-0,400003	-0,388718	0,585834	0,728174	2,106352	3,091094	-1,914363	-0,838693	-2,095930	-0,255626	15,547262	23,707788	10,873728	-0,388718	0,585834	0,728174	-43,881612	-27,423263	-1,914363	-0,388718	0,585834	0,728174	-43,881612	-27,423263	-1,914363
09:56:10,38	0,474001	3,211965	-0,092975	0,246990	0,039976	-0,400003	-0,388665	0,580953	0,729757	1,918381	2,977549	-1,938599	-0,839373	-2,091620	-0,256043	15,492685	23,784829	10,896912	-0,388665	0,580953	0,729757	-43,686421	-27,532680	-1,938599	-0,388665	0,580953	0,729757	-43,686421	-27,532680	-1,938599
09:56:10,43	0,474001	3,211965	-0,092975	0,246990	0,039976	-0,400003	-0,392058	0,583697	0,729341	2,021635	3,239750	-1,915414	-0,834153	-2,090292	-0,257221	15,458757	23,790154	10,899248	-0,392058	0,583697	0,729341	-43,798566	-27,536798	-1,915414	-0,392058	0,583697	0,729341	-43,798566	-27,536798	-1,915414
09:56:10,48	0,474001	3,211965	-0,092975	0,246990	0,039976	-0,400003	-0,399902	0,576568	0,729742	1,637680	3,599298	-1,928875	-0,829277	-2,088391	-0,255642	15,541191	23,772137	10,883452	-0,399902	0,576568	0,729742	-43,622916	-27,793024	-1,928875	-0,399902	0,576568	0,729742	-43,622916	-27,793024	-1,928875
09:56:10,53	0,474001	3,211965	-0,092975	0,246990	0,039976	-0,400003	-0,399902	0,576568	0,729742	1,637680	3,599298	-1,928875	-0,831070	-2,090281	-0,256761	15,543927	23,741305	10,935824	-0,399902	0,576568	0,729742	-43,622916	-27,793024	-1,928875	-0,399902	0,576568	0,729742	-43,622916	-27,793024	-1,928875
09:56:10,58	0,474001	3,211965	-0,092975	0,246990	0,039976	-0,400003	-0,397369	0,577175	0,728622	1,694571	3,449777	-1,876503	-0,835228	-2,097390	-0,257553	15,506031	23,743928	10,905935	-0,397369	0,577175	0,728622	-43,613666	-27,743676	-1,876503	-0,397369	0,577175	0,728622	-43,613666	-27,743676	-1,876503
09:56:10,63	0,474001	3,211965	-0,092975	0,246990	0,039976	-0,400003	-0,389134	0,577222	0,727830	1,713674	3,055679	-1,906392	-0,841010	-2,095052	-0,255614	15,556714	23,747523	10,894006	-0,389134	0,577222	0,727830	-43,598226	-27,491313	-1,906392	-0,389134	0,577222	0,727830	-43,598226	-27,491313	-1,906392
09:56:10,68	0,474001	3,211965	-0,092975	0,246990	0,039976	-0,400003	-0,388267	0,583398	0,729769	2,006368	2,968507	-1,918321	-0,837035	-2,093705	-0,254106	15,477654	23,771170	10,881010	-0,388267	0,583398	0,729769	-43,790343	-27,510437	-1,918321	-0,388267	0,583398	0,729769	-43,790343	-27,510437	-1,918321
09:56:10,73	0,474001	3,211965	-0,092975	0,246990	0,039976	-0,400003	-0,391421	0,580630	0,731278	1,881486	3,212826	-1,931317	-0,832642	-2,092449	-0,254813	15,602042	23,794720	10,896398	-0,391421	0,580630	0,731278	-43,697941	-27,513737	-1,931317	-0,391421	0,580630	0,731278	-43,697941	-27,513737	-1,931317
09:56:10,78	0,474001	3,211965	-0,092975	0,246990	0,039976	-0,400003	-0,394706	0,577453	0,730570	1,633695	3,287665	-1,915929	-0,832720	-2,096271	-0,254805	15,579343	23,726843	10,898716	-0,394706	0,577453	0,730570	-43,696340	-27,696720	-1,915929	-0,394706	0,577453	0,730570	-43,696340	-27,696720	-1,915929
09:56:10,83	0,474001	3,211965	-0,092975	0,246990	0,039976	-0,400003	-0,391356	0,575610	0,730578	1,607994	3,099218	-1,913611	-0,836429	-2,094140	-0,259924	15,509631	23,729451	10,873236	-0,391356	0,575610	0,730578	-43,577369	-27,622243	-1,913611	-0,391356	0,575610	0,730578	-43,577369	-27,622243	-1,913611
09:56:10,88	0,474001	3,211965	-0,092975	0,246990	0,039976	-0,400003	-0,391348	0,579887	0,725459	1,862996	3,160452	-1,939091	-0,842228	-2,094305	-0,256012	15,537382	23,759257	10,899569	-0,391348	0,579887	0,725459	-43,658113	-27,560342	-1,939091	-0,391348	0,579887	0,725459	-43,658113	-27,560342	-1,939091
09:56:10,93	0,474001	3,211965	-0,092975	0,246990	0,039976	-0,400003	-0,388305	0,584826	0,729371	2,080158	2,993107	-1,912758	-0,840530	-2,089620	-0,252567	15,490596	23,809528	10,881172	-0,388305	0,584826	0,729371	-43,828697	-27,488843	-1,912758	-0,388305	0,584826	0,729371	-43,828697	-27,488843	-1,912758
09:56:10,98	0,474001	3,211965	-0,092975	0,246990	0,039976	-0,400003	-0,393211	0,585698	0,732816	2,105374	3,313865	-1,931155	-0,831779	-2,088952	-0,259548	15,481798	23,769703	10,895536	-0,393211	0,585698	0,732816	-43,871955	-27,553195	-1,931155	-0,393211	0,585698	0,732816	-43,871955	-27,553195	-1,931155
09:56:11,03	0,474001	3,211965	-0,092975	0,246990	0,039976	-0,400003	-0,398165	0,578453	0,725835	1,767522	3,559179	-1,916791	-0,833314	-2,093094	-0,256412	15,547875	23,833010	10,869871	-0,398165	0,578453	0,725835	-43,641073	-27,696768	-1,916791	-0,398165	0,578453	0,725835	-43,641073	-27,696768	-1,916791
09:56:11,08	0,474001	3,211965	-0,092975	0,246990	0,039976	-0,400003	-0,393811	0,577712	0,728972	1,641122	3,307204	-1,942456	-0,831653	-2,094371	-0,255985	15,519465	23,779868	10,926440	-0,393811	0,577712	0,728972	-43,709298	-27,606961	-1,942456	-0,393811	0,577712	0,728972	-43,709298	-27,606961	-1,942456
09:56:11,13	0,474001	3,211965	-0,092975	0,246990	0,039976	-0,400003	-0,393535	0,575635	0,729398	1,593349	3,290887	-1,885887	-0,832242	-2,096999	-0,257557	15,524792	23,740388	10,886824	-0,393535	0,575635	0,729398	-43,594033	-27,601614	-1,885887	-0,393535	0,575635	0,729398	-43,594033	-27,601614	-1,885887
09:56:11,18	0,474001	3,211965	-0,092975	0,246990	0,039976	-0,400003	-0,390965	0,574831	0,727827	1,583056	3,132877	-1,925503	-0,838869	-2,092673	-0,254115	15,448315	23,779073	10,895942	-0,390965	0,574831	0,727827	-43,541193	-27,557854	-1,925503	-0,390965	0,574831	0,727827	-43,541193	-27,557854	-1,925503
