# Supplementary material for: Characterization of interfragmentary motion associated with common osteosynthesis devices for rat fracture healing studies
Source: PLoS One. 2017 Apr 28;12(4):e0176735. doi: 10.1371/journal.pone.0176735 (PMC5409164; doi:10.1371/journal.pone.0176735)
Supplement: S1 Dataset — (ZIP) [file pone.0176735.s001.zip › S1_Dataset/RatFix/Specimen01/Plate_01Z.txt]

%Tester: Sukopp Matthias
%Projekt: 
%Zeit: 10.03.2015 11:32:46
%Dateipfad: D:\Messungen\Fixator\Measurements\Fixator_20150310.txt
%Kommentar: Plate_01Z
%VI Version: D:\LVProjekte\Fixator\HauptVI\Fixator_v0.12.vi
%Virtueller Drehpunkt: 	0,0000	0,0000	0,0000
%Sensor zu Hexapod (Mitte): 	0,000000	0,000000	-26,500000
%Sensor zu Hexapod Trans (Mitte): 	-0,500000	-0,866025	0,000000	-0,866025	0,500000	0,000000	0,000000	0,000000	1,000000
%Hexapod zu Labor (Mitte): 	0,349012	3,164009	-0,073990
%Hexapod zu Labor Trans (Mitte): 	0,999980	-0,004028	0,004876	0,004015	0,999988	0,002760	-0,004887	-0,002740	0,999984
%Labor zu CR (Mitte): 	0,000000	0,000000	78,500000
%Labor zu CR Trans (Mitte): 	1,000000	0,000000	0,000000	0,000000	1,000000	0,000000	0,000000	0,000000	1,000000
%Zentrum Sensormasse: 	0,000000	0,000000	2,000000
%Sensormasse: 	200,000000E-3
--------------------------------------------------
Time	X	Y	Z	U	V	W	Exp_ Fx	Exp_ Fy	Exp_ Fz	Exp_ Mx	Exp_ My	Exp_ Mz	Sen_ Fx	Sen_ Fy	Sen_ Fz	Sen_ Mx	Sen_ My	Sen_ Mz	Hex_ Fx	Hex_ Fy	Hex_ Fz	Hex_ Mx	Hex_ My	Hex_ Mz	Lab_ Fx	Lab_ Fy	Lab_ Fz	Lab_ Mx	Lab_ My	Lab_ Mz	Laser
11:32:46,87	0,349012	3,164009	-0,073990	-0,157019	0,279984	0,230019	0,125033	0,222815	0,066833	2,785019	-1,065732	0,877870	-0,857477	-2,809728	-1,029854	-14,340910	18,475825	13,700151	0,125033	0,222815	0,066833	-14,705927	8,749324	0,877870	0,125033	0,222815	0,066833	-14,705927	8,749324	0,877870
11:32:46,92	0,349012	3,164009	-0,073990	-0,157019	0,279984	0,230019	0,125033	0,222815	0,066833	2,785019	-1,065732	0,877870	-0,855263	-2,804607	-1,033432	-14,337635	18,468021	13,703994	0,125033	0,222815	0,066833	-14,705927	8,749324	0,877870	0,125033	0,222815	0,066833	-14,705927	8,749324	0,877870
11:32:46,97	0,349012	3,164009	-0,073990	-0,157019	0,279984	0,230019	0,119491	0,223457	0,063255	2,823539	-0,784303	0,881714	-0,853975	-2,807354	-1,032226	-14,293453	18,462919	13,712148	0,119491	0,223457	0,063255	-14,717826	8,595731	0,881714	0,119491	0,223457	0,063255	-14,717826	8,595731	0,881714
11:32:47,02	0,349012	3,164009	-0,073990	-0,157019	0,279984	0,230019	0,121226	0,220969	0,064461	2,676474	-0,915354	0,889867	-0,858737	-2,811380	-1,033397	-14,328774	18,474534	13,712175	0,121226	0,220969	0,064461	-14,669559	8,600904	0,889867	0,121226	0,220969	0,064461	-14,669559	8,600904	0,889867
11:32:47,07	0,349012	3,164009	-0,073990	-0,157019	0,279984	0,230019	0,127093	0,223080	0,063290	2,793850	-1,184033	0,889895	-0,853513	-2,807087	-1,031842	-14,343220	18,444117	13,736169	0,127093	0,223080	0,063290	-14,717900	8,792772	0,889895	0,127093	0,223080	0,063290	-14,717900	8,792772	0,889895
11:32:47,12	0,349012	3,164009	-0,073990	-0,157019	0,279984	0,230019	0,120764	0,220702	0,064845	2,703776	-0,857596	0,913889	-0,854656	-2,807627	-1,033442	-14,339982	18,465502	13,674529	0,120764	0,220702	0,064845	-14,621327	8,622341	0,913889	0,120764	0,220702	0,064845	-14,621327	8,622341	0,913889
11:32:47,17	0,349012	3,164009	-0,073990	-0,157019	0,279984	0,230019	0,121803	0,221421	0,063245	2,721042	-0,903749	0,852249	-0,852870	-2,809194	-1,030684	-14,341594	18,480504	13,712185	0,121803	0,221421	0,063245	-14,660527	8,657770	0,852249	0,121803	0,221421	0,063245	-14,660527	8,657770	0,852249
11:32:47,22	0,349012	3,164009	-0,073990	-0,157019	0,279984	0,230019	0,122267	0,219092	0,066003	2,587718	-0,918974	0,889905	-0,856463	-2,807453	-1,029540	-14,361719	18,467105	13,710905	0,122267	0,219092	0,066003	-14,610980	8,678960	0,889905	0,122267	0,219092	0,066003	-14,610980	8,678960	0,889905
11:32:47,27	0,349012	3,164009	-0,073990	-0,157019	0,279984	0,230019	0,122555	0,223073	0,067147	2,816435	-0,923247	0,888624	-0,855905	-2,806922	-1,033446	-14,370829	18,470791	13,694287	0,122555	0,223073	0,067147	-14,694830	8,697335	0,888624	0,122555	0,223073	0,067147	-14,694830	8,697335	0,888624
11:32:47,32	0,349012	3,164009	-0,073990	-0,157019	0,279984	0,230019	0,121816	0,222856	0,063241	2,806495	-0,875098	0,872007	-0,855752	-2,810782	-1,031466	-14,326187	18,506716	13,693228	0,121816	0,222856	0,063241	-14,687706	8,687490	0,872007	0,121816	0,222856	0,063241	-14,687706	8,687490	0,872007
11:32:47,37	0,349012	3,164009	-0,073990	-0,157019	0,279984	0,230019	0,125083	0,220794	0,065221	2,645825	-1,065640	0,870948	-0,852162	-2,810287	-1,031829	-14,284183	18,468114	13,697320	0,122860	0,217932	0,064858	-14,598220	8,638760	0,875040	0,122860	0,217932	0,064858	-14,598220	8,638760	0,875040
11:32:47,42	0,349012	3,164009	-0,073990	-0,157019	0,279984	0,230019	0,122860	0,217932	0,064858	2,509431	-1,005723	0,875040	-0,849871	-2,808294	-1,033395	-14,297800	18,444428	13,698346	0,122860	0,217932	0,064858	-14,598220	8,638760	0,875040	0,122860	0,217932	0,064858	-14,598220	8,638760	0,875040
11:32:47,47	0,349012	3,164009	-0,073990	-0,157019	0,279984	0,230019	0,119988	0,216944	0,063293	2,485379	-0,856448	0,876065	-0,855315	-2,808599	-1,033831	-14,372801	18,464983	13,689364	0,119988	0,216944	0,063293	-14,544718	8,562610	0,876065	0,119988	0,216944	0,063293	-14,544718	8,562610	0,876065
11:32:47,52	0,349012	3,164009	-0,073990	-0,157019	0,279984	0,230019	0,122974	0,221507	0,062856	2,742352	-0,936484	0,867084	-0,854048	-2,811312	-1,031477	-14,345419	18,469623	13,682771	0,122974	0,221507	0,062856	-14,645937	8,716967	0,867084	0,122974	0,221507	0,062856	-14,645937	8,716967	0,867084
11:32:47,57	0,349012	3,164009	-0,073990	-0,157019	0,279984	0,230019	0,124690	0,219053	0,065210	2,597052	-1,047098	0,860490	-0,853525	-2,810807	-1,035342	-14,360448	18,463679	13,724012	0,124690	0,219053	0,065210	-14,598624	8,741042	0,860490	0,124690	0,219053	0,065210	-14,598624	8,741042	0,860490
11:32:47,62	0,349012	3,164009	-0,073990	-0,157019	0,279984	0,230019	0,123991	0,218853	0,061345	2,599294	-1,000720	0,901732	-0,854594	-2,810779	-1,031855	-14,331857	18,498181	13,693451	0,124501	0,219792	0,064832	-14,649727	8,738580	0,871170	0,124501	0,219792	0,064832	-14,649727	8,738580	0,871170
11:32:47,67	0,349012	3,164009	-0,073990	-0,157019	0,279984	0,230019	0,118871	0,219662	0,063260	2,625977	-0,784115	0,857111	-0,851666	-2,805968	-1,033427	-14,309785	18,452195	13,679392	0,118871	0,219662	0,063260	-14,617477	8,547281	0,857111	0,118871	0,219662	0,063260	-14,617477	8,547281	0,857111
11:32:47,72	0,349012	3,164009	-0,073990	-0,157019	0,279984	0,230019	0,118871	0,219662	0,063260	2,625977	-0,784115	0,857111	-0,855279	-2,810639	-1,034968	-14,353810	18,455353	13,703792	0,124722	0,220455	0,061719	-14,619227	8,742037	0,881511	0,124722	0,220455	0,061719	-14,619227	8,742037	0,881511
11:32:47,77	0,349012	3,164009	-0,073990	-0,157019	0,279984	0,230019	0,127654	0,221437	0,060953	2,727281	-1,210597	0,881269	-0,857595	-2,812687	-1,035734	-14,340453	18,459523	13,703550	0,127654	0,221437	0,060953	-14,655534	8,810247	0,881269	0,127654	0,221437	0,060953	-14,655534	8,810247	0,881269
11:32:47,82	0,349012	3,164009	-0,073990	-0,157019	0,279984	0,230019	0,127654	0,221437	0,060953	2,727281	-1,210597	0,881269	-0,854555	-2,810209	-1,032595	-14,300966	18,481955	13,727071	0,127654	0,221437	0,060953	-14,655534	8,810247	0,881269	0,127654	0,221437	0,060953	-14,655534	8,810247	0,881269
11:32:47,87	0,349012	3,164009	-0,073990	-0,157019	0,279984	0,230019	0,123988	0,220044	0,064092	2,615648	-1,042965	0,904791	-0,857612	-2,806985	-1,036154	-14,348747	18,504594	13,701332	0,122725	0,224303	0,060534	-14,766364	8,709340	0,879051	0,122725	0,224303	0,060534	-14,766364	8,709340	0,879051
11:32:47,92	0,349012	3,164009	-0,073990	-0,157019	0,279984	0,230019	0,122725	0,224303	0,060534	2,841416	-0,924558	0,879051	-0,855247	-2,807885	-1,036156	-14,335625	18,464850	13,680820	0,122725	0,224303	0,060534	-14,766364	8,709340	0,879051	0,122725	0,224303	0,060534	-14,766364	8,709340	0,879051
11:32:47,97	0,349012	3,164009	-0,073990	-0,157019	0,279984	0,230019	0,122321	0,221805	0,060531	2,739380	-0,934819	0,858539	-0,852328	-2,809470	-1,034955	-14,348679	18,461561	13,719149	0,122321	0,221805	0,060531	-14,672310	8,667415	0,858539	0,122321	0,221805	0,060531	-14,672310	8,667415	0,858539
11:32:48,02	0,349012	3,164009	-0,073990	-0,157019	0,279984	0,230019	0,122235	0,218484	0,061732	2,576078	-0,920671	0,896868	-0,855190	-2,809826	-1,033787	-14,321890	18,484522	13,708660	0,122235	0,218484	0,061732	-14,574935	8,674790	0,896868	0,122235	0,218484	0,061732	-14,574935	8,674790	0,896868
11:32:48,07	0,349012	3,164009	-0,073990	-0,157019	0,279984	0,230019	0,123974	0,220784	0,062900	2,662404	-1,022805	0,886380	-0,854665	-2,811172	-1,036908	-14,356672	18,504585	13,706606	0,124877	0,219657	0,059779	-14,639273	8,773221	0,884325	0,124877	0,219657	0,059779	-14,639273	8,773221	0,884325
11:32:48,12	0,349012	3,164009	-0,073990	-0,157019	0,279984	0,230019	0,124877	0,219657	0,059779	2,603790	-1,029591	0,884325	-0,853512	-2,804945	-1,034203	-14,339212	18,453616	13,709115	0,118908	0,221772	0,062484	-14,659915	8,574453	0,886835	0,118908	0,221772	0,062484	-14,659915	8,574453	0,886835
11:32:48,17	0,349012	3,164009	-0,073990	-0,157019	0,279984	0,230019	0,119538	0,220055	0,062859	2,673213	-0,792993	0,862064	-0,852340	-2,806349	-1,033828	-14,345485	18,441898	13,684345	0,119538	0,220055	0,062859	-14,601140	8,590705	0,862064	0,119538	0,220055	0,062859	-14,601140	8,590705	0,862064
11:32:48,22	0,349012	3,164009	-0,073990	-0,157019	0,279984	0,230019	0,119538	0,220055	0,062859	2,673213	-0,792993	0,862064	-0,848699	-2,809245	-1,033405	-14,319424	18,487841	13,690336	0,119538	0,220055	0,062859	-14,601140	8,590705	0,862064	0,119538	0,220055	0,062859	-14,601140	8,590705	0,862064
11:32:48,27	0,349012	3,164009	-0,073990	-0,157019	0,279984	0,230019	0,120226	0,215453	0,063282	2,381088	-0,828365	0,868056	-0,852912	-2,809106	-1,034162	-14,347087	18,470728	13,743122	0,122211	0,219172	0,062525	-14,601899	8,677365	0,920841	0,122211	0,219172	0,062525	-14,601899	8,677365	0,920841
11:32:48,32	0,349012	3,164009	-0,073990	-0,157019	0,279984	0,230019	0,122211	0,219172	0,062525	2,603113	-0,916231	0,920841	-0,854045	-2,807324	-1,034956	-14,316059	18,449883	13,713616	0,122211	0,219172	0,062525	-14,601899	8,677365	0,920841	0,122211	0,219172	0,062525	-14,601899	8,677365	0,920841
11:32:48,37	0,349012	3,164009	-0,073990	-0,157019	0,279984	0,230019	0,121235	0,221044	0,061731	2,703012	-0,902739	0,891336	-0,856386	-2,807385	-1,036509	-14,304978	18,447435	13,713955	0,122458	0,223041	0,060178	-14,705308	8,635780	0,891675	0,122458	0,223041	0,060178	-14,705308	8,635780	0,891675
11:32:48,42	0,349012	3,164009	-0,073990	-0,157019	0,279984	0,230019	0,122458	0,223041	0,060178	2,803417	-0,977157	0,891675	-0,851721	-2,808573	-1,035351	-14,333148	18,445854	13,704429	0,121154	0,218407	0,061336	-14,567044	8,624840	0,882149	0,121154	0,218407	0,061336	-14,567044	8,624840	0,882149
11:32:48,47	0,349012	3,164009	-0,073990	-0,157019	0,279984	0,230019	0,121154	0,218407	0,061336	2,577883	-0,885763	0,882149	-0,855836	-2,807648	-1,032245	-14,340143	18,470889	13,717374	0,121154	0,218407	0,061336	-14,567044	8,624840	0,882149	0,121154	0,218407	0,061336	-14,567044	8,624840	0,882149
11:32:48,52	0,349012	3,164009	-0,073990	-0,157019	0,279984	0,230019	0,122411	0,222433	0,064442	2,769085	-0,932549	0,895094	-0,850585	-2,811247	-1,036141	-14,356632	18,434193	13,685197	0,122901	0,216086	0,060546	-14,483706	8,685650	0,862916	0,122901	0,216086	0,060546	-14,483706	8,685650	0,862916
11:32:48,57	0,349012	3,164009	-0,073990	-0,157019	0,279984	0,230019	0,122901	0,216086	0,060546	2,479052	-0,962116	0,862916	-0,853381	-2,807257	-1,034979	-14,304653	18,505548	13,676659	0,122901	0,216086	0,060546	-14,483706	8,685650	0,862916	0,122901	0,216086	0,060546	-14,483706	8,685650	0,862916
11:32:48,62	0,349012	3,164009	-0,073990	-0,157019	0,279984	0,230019	0,120844	0,220502	0,061708	2,620916	-0,864482	0,854379	-0,854660	-2,809347	-1,037310	-14,342515	18,481739	13,691709	0,120844	0,220502	0,061708	-14,688524	8,621799	0,854379	0,120844	0,220502	0,061708	-14,688524	8,621799	0,854379
11:32:48,67	0,349012	3,164009	-0,073990	-0,157019	0,279984	0,230019	0,123294	0,220565	0,059378	2,663711	-0,970977	0,869428	-0,852924	-2,807747	-1,038076	-14,340911	18,457519	13,711300	0,123294	0,220565	0,059378	-14,650627	8,707598	0,869428	0,123294	0,220565	0,059378	-14,650627	8,707598	0,869428
11:32:48,72	0,349012	3,164009	-0,073990	-0,157019	0,279984	0,230019	0,121041	0,219862	0,058611	2,647345	-0,867309	0,889020	-0,853442	-2,814709	-1,035714	-14,338637	18,480072	13,709440	0,121041	0,219862	0,058611	-14,611832	8,634389	0,889020	0,121041	0,219862	0,058611	-14,611832	8,634389	0,889020
11:32:48,77	0,349012	3,164009	-0,073990	-0,157019	0,279984	0,230019	0,127329	0,216829	0,060973	2,468970	-1,184992	0,887160	-0,851617	-2,807715	-1,037660	-14,284145	18,465192	13,710940	0,120360	0,218746	0,059027	-14,617287	8,571013	0,888660	0,120360	0,218746	0,059027	-14,617287	8,571013	0,888660
11:32:48,82	0,349012	3,164009	-0,073990	-0,157019	0,279984	0,230019	0,120360	0,218746	0,059027	2,554286	-0,877211	0,888660	-0,854054	-2,808301	-1,040800	-14,320875	18,469208	13,693469	0,120360	0,218746	0,059027	-14,617287	8,571013	0,888660	0,120360	0,218746	0,059027	-14,617287	8,571013	0,888660
11:32:48,87	0,349012	3,164009	-0,073990	-0,157019	0,279984	0,230019	0,122086	0,220564	0,055887	2,663677	-0,933156	0,871188	-0,854075	-2,810622	-1,038864	-14,331108	18,436937	13,676478	0,124106	0,219421	0,057823	-14,587220	8,696836	0,854198	0,124106	0,219421	0,057823	-14,587220	8,696836	0,854198
11:32:48,92	0,349012	3,164009	-0,073990	-0,157019	0,279984	0,230019	0,124106	0,219421	0,057823	2,637330	-1,045480	0,854198	-0,854072	-2,809950	-1,036886	-14,328133	18,443515	13,724007	0,123522	0,219754	0,059801	-14,603237	8,682079	0,901727	0,123522	0,219754	0,059801	-14,603237	8,682079	0,901727
11:32:48,97	0,349012	3,164009	-0,073990	-0,157019	0,279984	0,230019	0,123522	0,219754	0,059801	2,647479	-1,014411	0,901727	-0,852864	-2,805752	-1,036918	-14,314753	18,467131	13,696406	0,123522	0,219754	0,059801	-14,603237	8,682079	0,901727	0,123522	0,219754	0,059801	-14,603237	8,682079	0,901727
11:32:49,02	0,349012	3,164009	-0,073990	-0,157019	0,279984	0,230019	0,119283	0,220807	0,059769	2,675083	-0,793739	0,874125	-0,855274	-2,811140	-1,037289	-14,350647	18,465065	13,715099	0,125154	0,220201	0,059399	-14,622474	8,755604	0,892818	0,125154	0,220201	0,059399	-14,622474	8,755604	0,892818
11:32:49,07	0,349012	3,164009	-0,073990	-0,157019	0,279984	0,230019	0,125154	0,220201	0,059399	2,663287	-1,069013	0,892818	-0,856436	-2,810196	-1,039655	-14,352179	18,499361	13,678831	0,125154	0,220201	0,059399	-14,622474	8,755604	0,892818	0,125154	0,220201	0,059399	-14,622474	8,755604	0,892818
11:32:49,12	0,349012	3,164009	-0,073990	-0,157019	0,279984	0,230019	0,124918	0,221678	0,057032	2,711187	-1,038223	0,856551	-0,853477	-2,806174	-1,038069	-14,316679	18,450339	13,715800	0,119955	0,221127	0,058618	-14,651256	8,581039	0,893520	0,119955	0,221127	0,058618	-14,651256	8,581039	0,893520
11:32:49,17	0,349012	3,164009	-0,073990	-0,157019	0,279984	0,230019	0,119955	0,221127	0,058618	2,707233	-0,835421	0,893520	-0,854113	-2,809205	-1,039634	-14,341791	18,440125	13,701588	0,119955	0,221127	0,058618	-14,651256	8,581039	0,893520	0,119955	0,221127	0,058618	-14,651256	8,581039	0,893520
11:32:49,22	0,349012	3,164009	-0,073990	-0,157019	0,279984	0,230019	0,122898	0,220163	0,057053	2,678486	-0,971796	0,879308	-0,857593	-2,807448	-1,039259	-14,339755	18,517500	13,698632	0,123116	0,224054	0,057428	-14,775452	8,718378	0,876352	0,123116	0,224054	0,057428	-14,775452	8,718378	0,876352
11:32:49,27	0,349012	3,164009	-0,073990	-0,157019	0,279984	0,230019	0,123116	0,224054	0,057428	2,812820	-0,946245	0,876352	-0,855212	-2,808471	-1,036492	-14,315859	18,471439	13,734248	0,123116	0,224054	0,057428	-14,775452	8,718378	0,876352	0,123116	0,224054	0,057428	-14,775452	8,718378	0,876352
11:32:49,32	0,349012	3,164009	-0,073990	-0,157019	0,279984	0,230019	0,122812	0,221481	0,060195	2,706950	-0,974149	0,911968	-0,854648	-2,807390	-1,038852	-14,322305	18,468631	13,706847	0,122812	0,221481	0,060195	-14,679316	8,666590	0,911968	0,122812	0,221481	0,060195	-14,679316	8,666590	0,911968
11:32:49,37	0,349012	3,164009	-0,073990	-0,157019	0,279984	0,230019	0,121594	0,221533	0,057835	2,715290	-0,906610	0,884567	-0,855272	-2,813092	-1,037695	-14,359514	18,471607	13,686287	0,121594	0,221533	0,057835	-14,675029	8,638480	0,884567	0,121594	0,221533	0,057835	-14,675029	8,638480	0,884567
11:32:49,42	0,349012	3,164009	-0,073990	-0,157019	0,279984	0,230019	0,126843	0,219223	0,058992	2,611186	-1,145871	0,864006	-0,854618	-2,808017	-1,039249	-14,313822	18,475107	13,687741	0,122121	0,221194	0,057438	-14,675893	8,648349	0,865460	0,122121	0,221194	0,057438	-14,675893	8,648349	0,865460
11:32:49,47	0,349012	3,164009	-0,073990	-0,157019	0,279984	0,230019	0,124436	0,221285	0,059792	2,698007	-1,018575	0,908003	-0,855855	-2,809976	-1,036895	-14,351167	18,490379	13,730283	0,124436	0,221285	0,059792	-14,672870	8,749688	0,908003	0,124436	0,221285	0,059792	-14,672870	8,749688	0,908003
11:32:49,52	0,349012	3,164009	-0,073990	-0,157019	0,279984	0,230019	0,124436	0,221285	0,059792	2,698007	-1,018575	0,908003	-0,851090	-2,807540	-1,036497	-14,305877	18,443136	13,719557	0,119944	0,218377	0,060190	-14,577534	8,567797	0,897277	0,119944	0,218377	0,060190	-14,577534	8,567797	0,897277
11:32:49,57	0,349012	3,164009	-0,073990	-0,157019	0,279984	0,230019	0,119944	0,218377	0,060190	2,565049	-0,847817	0,897277	-0,856428	-2,809714	-1,038096	-14,344142	18,483163	13,682199	0,124496	0,221913	0,058591	-14,686764	8,741578	0,859919	0,124496	0,221913	0,058591	-14,686764	8,741578	0,859919
11:32:49,62	0,349012	3,164009	-0,073990	-0,157019	0,279984	0,230019	0,125506	0,219211	0,057466	2,576584	-1,108346	0,879731	-0,854594	-2,811940	-1,039221	-14,314815	18,485082	13,702011	0,125506	0,219211	0,057466	-14,631504	8,743912	0,879731	0,125506	0,219211	0,057466	-14,631504	8,743912	0,879731
11:32:49,67	0,349012	3,164009	-0,073990	-0,157019	0,279984	0,230019	0,125506	0,219211	0,057466	2,576584	-1,108346	0,879731	-0,854000	-2,807520	-1,039214	-14,300471	18,491955	13,727063	0,125506	0,219211	0,057466	-14,631504	8,743912	0,879731	0,125506	0,219211	0,057466	-14,631504	8,743912	0,879731
11:32:49,72	0,349012	3,164009	-0,073990	-0,157019	0,279984	0,230019	0,121382	0,220907	0,057473	2,651642	-0,902878	0,904783	-0,857609	-2,811811	-1,039607	-14,336772	18,465889	13,725580	0,121382	0,220907	0,057473	-14,689567	8,625639	0,904783	0,121382	0,220907	0,057473	-14,689567	8,625639	0,904783
11:32:49,77	0,349012	3,164009	-0,073990	-0,157019	0,279984	0,230019	0,126902	0,221887	0,057080	2,743337	-1,171508	0,903300	-0,855826	-2,808938	-1,038078	-14,323468	18,451302	13,695710	0,123523	0,221780	0,058609	-14,665994	8,681954	0,873430	0,123523	0,221780	0,058609	-14,665994	8,681954	0,873430
11:32:49,82	0,349012	3,164009	-0,073990	-0,157019	0,279984	0,230019	0,123523	0,221780	0,058609	2,743735	-1,014601	0,873430	-0,853435	-2,807216	-1,040022	-14,310318	18,482738	13,693588	0,123523	0,221780	0,058609	-14,665994	8,681954	0,873430	0,123523	0,221780	0,058609	-14,665994	8,681954	0,873430
11:32:49,87	0,349012	3,164009	-0,073990	-0,157019	0,279984	0,230019	0,120836	0,220570	0,056665	2,647037	-0,870552	0,871308	-0,854642	-2,807586	-1,040802	-14,334946	18,520482	13,704952	0,120836	0,220570	0,056665	-14,667738	8,615080	0,871308	0,120836	0,220570	0,056665	-14,667738	8,615080	0,871308
11:32:49,92	0,349012	3,164009	-0,073990	-0,157019	0,279984	0,230019	0,121760	0,221430	0,055885	2,671362	-0,878413	0,882671	-0,854052	-2,812323	-1,036884	-14,339180	18,482565	13,720176	0,121760	0,221430	0,055885	-14,710889	8,679774	0,882671	0,121760	0,221430	0,055885	-14,710889	8,679774	0,882671
11:32:49,97	0,349012	3,164009	-0,073990	-0,157019	0,279984	0,230019	0,125567	0,218550	0,059803	2,556578	-1,091652	0,897896	-0,855795	-2,811998	-1,038839	-14,326346	18,483897	13,701643	0,125567	0,218550	0,059803	-14,599627	8,765359	0,897896	0,125567	0,218550	0,059803	-14,599627	8,765359	0,897896
11:32:50,02	0,349012	3,164009	-0,073990	-0,157019	0,279984	0,230019	0,126158	0,220223	0,057848	2,635976	-1,132830	0,879363	-0,853456	-2,810630	-1,038071	-14,331448	18,479754	13,696857	0,123803	0,218882	0,058616	-14,609835	8,710515	0,874577	0,123803	0,218882	0,058616	-14,609835	8,710515	0,874577
11:32:50,07	0,349012	3,164009	-0,073990	-0,157019	0,279984	0,230019	0,123803	0,218882	0,058616	2,572367	-1,008031	0,874577	-0,853441	-2,810982	-1,040016	-14,333343	18,512149	13,694203	0,123803	0,218882	0,058616	-14,609835	8,710515	0,874577	0,123803	0,218882	0,058616	-14,609835	8,710515	0,874577
11:32:50,12	0,349012	3,164009	-0,073990	-0,157019	0,279984	0,230019	0,124601	0,223085	0,057441	2,777172	-1,095090	0,849753	-0,857495	-2,809219	-1,039246	-14,285091	18,468886	13,672033	0,124601	0,223085	0,057441	-14,734989	8,686073	0,849753	0,124601	0,223085	0,057441	-14,734989	8,686073	0,849753
11:32:50,17	0,349012	3,164009	-0,073990	-0,157019	0,279984	0,230019	0,124601	0,223085	0,057441	2,777172	-1,095090	0,849753	-0,854011	-2,810461	-1,038055	-14,307908	18,462932	13,705686	0,123934	0,219446	0,058632	-14,621999	8,685195	0,883406	0,123934	0,219446	0,058632	-14,621999	8,685195	0,883406
11:32:50,22	0,349012	3,164009	-0,073990	-0,157019	0,279984	0,230019	0,123934	0,219446	0,058632	2,604525	-1,043653	0,883406	-0,854586	-2,806663	-1,038451	-14,296385	18,481570	13,711715	0,123934	0,219446	0,058632	-14,621999	8,685195	0,883406	0,123934	0,219446	0,058632	-14,621999	8,685195	0,883406
11:32:50,27	0,349012	3,164009	-0,073990	-0,157019	0,279984	0,230019	0,121413	0,220211	0,056668	2,624192	-0,907690	0,866280	-0,853413	-2,807895	-1,040019	-14,302063	18,482764	13,688560	0,121413	0,220211	0,056668	-14,662361	8,623234	0,866280	0,121413	0,220211	0,056668	-14,662361	8,623234	0,866280
11:32:50,32	0,349012	3,164009	-0,073990	-0,157019	0,279984	0,230019	0,123229	0,219919	0,058619	2,627402	-0,971045	0,889309	-0,854068	-2,809614	-1,038068	-14,338196	18,482366	13,711589	0,123229	0,219919	0,058619	-14,636202	8,702460	0,889309	0,123229	0,219919	0,058619	-14,636202	8,702460	0,889309
11:32:50,37	0,349012	3,164009	-0,073990	-0,157019	0,279984	0,230019	0,123229	0,219919	0,058619	2,627402	-0,971045	0,889309	-0,855781	-2,813822	-1,040762	-14,323561	18,496945	13,717469	0,123229	0,219919	0,058619	-14,636202	8,702460	0,889309	0,123229	0,219919	0,058619	-14,636202	8,702460	0,889309
11:32:50,42	0,349012	3,164009	-0,073990	-0,157019	0,279984	0,230019	0,123110	0,220670	0,055894	2,657649	-0,962091	0,886359	-0,854659	-2,809135	-1,040793	-14,336179	18,491387	13,708639	0,123110	0,220670	0,055894	-14,664934	8,702069	0,886359	0,123110	0,220670	0,055894	-14,664934	8,702069	0,886359
11:32:50,47	0,349012	3,164009	-0,073990	-0,157019	0,279984	0,230019	0,123110	0,220670	0,055894	2,657649	-0,962091	0,886359	-0,852863	-2,812378	-1,041157	-14,316792	18,451193	13,707203	0,123110	0,220670	0,055894	-14,664934	8,702069	0,886359	0,123110	0,220670	0,055894	-14,664934	8,702069	0,886359
11:32:50,52	0,349012	3,164009	-0,073990	-0,157019	0,279984	0,230019	0,125020	0,217494	0,055530	2,517601	-1,098294	0,884923	-0,856395	-2,811041	-1,040397	-14,321979	18,473469	13,702250	0,125629	0,221221	0,056290	-14,671115	8,747551	0,879970	0,125629	0,221221	0,056290	-14,671115	8,747551	0,879970
11:32:50,57	0,349012	3,164009	-0,073990	-0,157019	0,279984	0,230019	0,125629	0,221221	0,056290	2,694713	-1,114308	0,879970	-0,852840	-2,807493	-1,040791	-14,305998	18,483341	13,698938	0,125629	0,221221	0,056290	-14,671115	8,747551	0,879970	0,125629	0,221221	0,056290	-14,671115	8,747551	0,879970
11:32:50,62	0,349012	3,164009	-0,073990	-0,157019	0,279984	0,230019	0,120778	0,219916	0,055896	2,610313	-0,870991	0,876658	-0,850552	-2,810117	-1,038081	-14,351922	18,485978	13,693006	0,120778	0,219916	0,055896	-14,653071	8,610112	0,876658	0,120778	0,219916	0,055896	-14,653071	8,610112	0,876658
11:32:50,67	0,349012	3,164009	-0,073990	-0,157019	0,279984	0,230019	0,121907	0,216622	0,058606	2,459741	-0,888597	0,870726	-0,851716	-2,808031	-1,039652	-14,342473	18,497562	13,679809	0,121907	0,216622	0,058606	-14,545121	8,681114	0,870726	0,121907	0,216622	0,058606	-14,545121	8,681114	0,870726
11:32:50,72	0,349012	3,164009	-0,073990	-0,157019	0,279984	0,230019	0,120683	0,218674	0,057035	2,551641	-0,827318	0,857529	-0,859963	-2,808859	-1,039634	-14,346168	18,515198	13,717614	0,120683	0,218674	0,057035	-14,614232	8,646276	0,857529	0,120683	0,218674	0,057035	-14,614232	8,646276	0,857529
11:32:50,77	0,349012	3,164009	-0,073990	-0,157019	0,279984	0,230019	0,125523	0,225402	0,057053	2,888092	-1,066994	0,895333	-0,853967	-2,812107	-1,040398	-14,304351	18,501834	13,679014	0,125339	0,218585	0,056289	-14,634652	8,738776	0,856734	0,125339	0,218585	0,056289	-14,634652	8,738776	0,856734
11:32:50,82	0,349012	3,164009	-0,073990	-0,157019	0,279984	0,230019	0,125339	0,218585	0,056289	2,524286	-1,100298	0,856734	-0,856440	-2,807038	-1,041182	-14,326447	18,466763	13,717681	0,122184	0,223261	0,055505	-14,717136	8,656789	0,895400	0,122184	0,223261	0,055505	-14,717136	8,656789	0,895400
11:32:50,87	0,349012	3,164009	-0,073990	-0,157019	0,279984	0,230019	0,122184	0,223261	0,055505	2,808840	-0,934678	0,895400	-0,851605	-2,812255	-1,040765	-14,287972	18,468580	13,692925	0,122184	0,223261	0,055505	-14,717136	8,656789	0,895400	0,122184	0,223261	0,055505	-14,717136	8,656789	0,895400
11:32:50,92	0,349012	3,164009	-0,073990	-0,157019	0,279984	0,230019	0,124286	0,216466	0,055922	2,434679	-1,076355	0,870645	-0,855842	-2,810605	-1,040022	-14,342714	18,483787	13,697881	0,124975	0,220960	0,056665	-14,662779	8,753331	0,875601	0,124975	0,220960	0,056665	-14,662779	8,753331	0,875601
11:32:50,97	0,349012	3,164009	-0,073990	-0,157019	0,279984	0,230019	0,122642	0,221604	0,054719	2,713169	-0,959566	0,871867	-0,855233	-2,808263	-1,041968	-14,320751	18,474459	13,694148	0,122642	0,221604	0,054719	-14,682741	8,667834	0,871867	0,122642	0,221604	0,054719	-14,682741	8,667834	0,871867
11:32:51,02	0,349012	3,164009	-0,073990	-0,157019	0,279984	0,230019	0,125047	0,219568	0,055890	2,627700	-1,073626	0,870605	-0,854673	-2,811363	-1,040797	-14,340443	18,462301	13,692885	0,125047	0,219568	0,055890	-14,608426	8,742528	0,870605	0,125047	0,219568	0,055890	-14,608426	8,742528	0,870605
11:32:51,07	0,349012	3,164009	-0,073990	-0,157019	0,279984	0,230019	0,125047	0,219568	0,055890	2,627700	-1,073626	0,870605	-0,852330	-2,807683	-1,041992	-14,346597	18,490387	13,676146	0,125047	0,219568	0,055890	-14,608426	8,742528	0,870605	0,125047	0,219568	0,055890	-14,608426	8,742528	0,870605
11:32:51,12	0,349012	3,164009	-0,073990	-0,157019	0,279984	0,230019	0,120688	0,219380	0,054695	2,596631	-0,827595	0,853865	-0,853992	-2,810014	-1,040399	-14,311916	18,511474	13,694243	0,120688	0,219380	0,054695	-14,624667	8,646393	0,853865	0,120688	0,219380	0,054695	-14,624667	8,646393	0,853865
11:32:51,17	0,349012	3,164009	-0,073990	-0,157019	0,279984	0,230019	0,123538	0,219654	0,056288	2,575275	-0,995277	0,871963	-0,853515	-2,808508	-1,040031	-14,350244	18,482836	13,698646	0,121995	0,219993	0,056656	-14,632555	8,680422	0,876366	0,121995	0,219993	0,056656	-14,632555	8,680422	0,876366
11:32:51,22	0,349012	3,164009	-0,073990	-0,157019	0,279984	0,230019	0,121995	0,219993	0,056656	2,636884	-0,896199	0,876366	-0,855844	-2,810502	-1,041212	-14,347945	18,493435	13,669912	0,121995	0,219993	0,056656	-14,632555	8,680422	0,876366	0,121995	0,219993	0,056656	-14,632555	8,680422	0,876366
11:32:51,27	0,349012	3,164009	-0,073990	-0,157019	0,279984	0,230019	0,124887	0,221013	0,055475	2,679618	-1,043254	0,847632	-0,856457	-2,807643	-1,039249	-14,346194	18,483065	13,712292	0,124887	0,221013	0,055475	-14,669926	8,760359	0,847632	0,124887	0,221013	0,055475	-14,669926	8,760359	0,847632
11:32:51,32	0,349012	3,164009	-0,073990	-0,157019	0,279984	0,230019	0,122717	0,222973	0,057438	2,789629	-0,937135	0,890011	-0,856401	-2,808076	-1,040420	-14,331341	18,512210	13,694350	0,122717	0,222973	0,057438	-14,713753	8,696162	0,890011	0,122717	0,222973	0,057438	-14,713753	8,696162	0,890011
11:32:51,37	0,349012	3,164009	-0,073990	-0,157019	0,279984	0,230019	0,123064	0,222708	0,056267	2,743179	-0,953468	0,872070	-0,852787	-2,809641	-1,041959	-14,281632	18,463913	13,669395	0,123064	0,222708	0,056267	-14,739396	8,707067	0,872070	0,123064	0,222708	0,056267	-14,739396	8,707067	0,872070
11:32:51,42	0,349012	3,164009	-0,073990	-0,157019	0,279984	0,230019	0,122613	0,218796	0,054728	2,556727	-0,997192	0,847115	-0,851629	-2,809453	-1,042305	-14,286764	18,474924	13,728381	0,122613	0,218796	0,054728	-14,618756	8,627905	0,847115	0,122613	0,218796	0,054728	-14,618756	8,627905	0,847115
11:32:51,47	0,349012	3,164009	-0,073990	-0,157019	0,279984	0,230019	0,121871	0,217888	0,054382	2,502525	-0,948660	0,906100	-0,855756	-2,807986	-1,040020	-14,296724	18,483604	13,688114	0,121871	0,217888	0,054382	-14,601655	8,618194	0,906100	0,121871	0,217888	0,054382	-14,601655	8,618194	0,906100
11:32:51,52	0,349012	3,164009	-0,073990	-0,157019	0,279984	0,230019	0,122664	0,222195	0,056667	2,723977	-0,976924	0,865834	-0,854668	-2,808444	-1,045449	-14,321837	18,471769	13,715642	0,122516	0,221023	0,051238	-14,664484	8,664088	0,893362	0,122516	0,221023	0,051238	-14,664484	8,664088	0,893362
11:32:51,57	0,349012	3,164009	-0,073990	-0,157019	0,279984	0,230019	0,122516	0,221023	0,051238	2,685853	-0,953413	0,893362	-0,853399	-2,811762	-1,043486	-14,297260	18,482913	13,704589	0,122516	0,221023	0,051238	-14,664484	8,664088	0,893362	0,122516	0,221023	0,051238	-14,664484	8,664088	0,893362
11:32:51,62	0,349012	3,164009	-0,073990	-0,157019	0,279984	0,230019	0,124755	0,218266	0,053201	2,520510	-1,085541	0,882309	-0,854053	-2,806020	-1,041212	-14,327669	18,504725	13,680730	0,120109	0,221704	0,055475	-14,708133	8,621841	0,858449	0,120109	0,221704	0,055475	-14,708133	8,621841	0,858449
11:32:51,67	0,349012	3,164009	-0,073990	-0,157019	0,279984	0,230019	0,120109	0,221704	0,055475	2,695596	-0,806739	0,858449	-0,855329	-2,810335	-1,040816	-14,369764	18,464897	13,693320	0,120109	0,221704	0,055475	-14,708133	8,621841	0,858449	0,120109	0,221704	0,055475	-14,708133	8,621841	0,858449
11:32:51,72	0,349012	3,164009	-0,073990	-0,157019	0,279984	0,230019	0,124485	0,220650	0,055871	2,696368	-1,017709	0,871040	-0,851672	-2,811525	-1,039990	-14,318716	18,475091	13,712456	0,124485	0,220650	0,055871	-14,624683	8,754326	0,871040	0,124485	0,220650	0,055871	-14,624683	8,754326	0,871040
11:32:51,77	0,349012	3,164009	-0,073990	-0,157019	0,279984	0,230019	0,123686	0,216889	0,056697	2,466417	-1,015322	0,890176	-0,851109	-2,807898	-1,041564	-14,313490	18,459213	13,703796	0,123686	0,216889	0,056697	-14,559354	8,694065	0,890176	0,123686	0,216889	0,056697	-14,559354	8,694065	0,890176
11:32:51,82	0,349012	3,164009	-0,073990	-0,157019	0,279984	0,230019	0,120263	0,218214	0,055123	2,546485	-0,849783	0,881516	-0,856462	-2,808725	-1,041563	-14,351436	18,502559	13,733597	0,120263	0,218214	0,055123	-14,583345	8,590886	0,881516	0,120263	0,218214	0,055123	-14,583345	8,590886	0,881516
11:32:51,87	0,349012	3,164009	-0,073990	-0,157019	0,279984	0,230019	0,123657	0,222437	0,055124	2,747497	-0,971694	0,911317	-0,852934	-2,809288	-1,040797	-14,359703	18,502949	13,714374	0,122379	0,219100	0,055890	-14,621581	8,708855	0,892094	0,122379	0,219100	0,055890	-14,621581	8,708855	0,892094
11:32:51,92	0,349012	3,164009	-0,073990	-0,157019	0,279984	0,230019	0,122379	0,219100	0,055890	2,577762	-0,897935	0,892094	-0,856497	-2,810951	-1,041583	-14,366986	18,473453	13,703430	0,125602	0,221354	0,055104	-14,652127	8,785813	0,881150	0,125602	0,221354	0,055104	-14,652127	8,785813	0,881150
11:32:51,97	0,349012	3,164009	-0,073990	-0,157019	0,279984	0,230019	0,125602	0,221354	0,055104	2,724157	-1,073949	0,881150	-0,855275	-2,810927	-1,043112	-14,338655	18,464896	13,718545	0,125602	0,221354	0,055104	-14,652127	8,785813	0,881150	0,125602	0,221354	0,055104	-14,652127	8,785813	0,881150
11:32:52,02	0,349012	3,164009	-0,073990	-0,157019	0,279984	0,230019	0,124970	0,220308	0,053575	2,663001	-1,069902	0,896265	-0,848799	-2,808979	-1,044293	-14,335670	18,464846	13,696414	0,120045	0,215673	0,052394	-14,509793	8,607120	0,874134	0,120045	0,215673	0,052394	-14,509793	8,607120	0,874134
11:32:52,07	0,349012	3,164009	-0,073990	-0,157019	0,279984	0,230019	0,120045	0,215673	0,052394	2,420556	-0,816393	0,874134	-0,852323	-2,806021	-1,043893	-14,310584	18,435163	13,719017	0,120045	0,215673	0,052394	-14,509793	8,607120	0,874134	0,120045	0,215673	0,052394	-14,509793	8,607120	0,874134
11:32:52,12	0,349012	3,164009	-0,073990	-0,157019	0,279984	0,230019	0,119246	0,220204	0,052794	2,669324	-0,811406	0,896737	-0,852859	-2,810373	-1,041151	-14,307696	18,451100	13,721936	0,119246	0,220204	0,052794	-14,616697	8,549377	0,896737	0,119246	0,220204	0,052794	-14,616697	8,549377	0,896737
11:32:52,17	0,349012	3,164009	-0,073990	-0,157019	0,279984	0,230019	0,123282	0,218492	0,055536	2,565063	-1,015835	0,899656	-0,854002	-2,810237	-1,040397	-14,307084	18,482295	13,693222	0,123282	0,218492	0,055536	-14,586579	8,661811	0,899656	0,123282	0,218492	0,055536	-14,586579	8,661811	0,899656
11:32:52,22	0,349012	3,164009	-0,073990	-0,157019	0,279984	0,230019	0,123736	0,219551	0,056290	2,592788	-1,024353	0,870942	-0,856322	-2,807756	-1,040258	-14,353662	18,476637	13,666754	0,122747	0,222800	0,056429	-14,699869	8,700208	0,844474	0,122747	0,222800	0,056429	-14,699869	8,700208	0,844474
11:32:52,27	0,349012	3,164009	-0,073990	-0,157019	0,279984	0,230019	0,122747	0,222800	0,056429	2,789937	-0,935435	0,844474	-0,857016	-2,808630	-1,041169	-14,328123	18,479241	13,727444	0,122747	0,222800	0,056429	-14,699869	8,700208	0,844474	0,122747	0,222800	0,056429	-14,699869	8,700208	0,844474
11:32:52,32	0,349012	3,164009	-0,073990	-0,157019	0,279984	0,230019	0,123851	0,222965	0,055518	2,783463	-1,013660	0,905164	-0,854020	-2,807766	-1,041964	-14,295668	18,449661	13,683687	0,121605	0,220802	0,054723	-14,652553	8,606230	0,861406	0,121605	0,220802	0,054723	-14,652553	8,606230	0,861406
11:32:52,37	0,349012	3,164009	-0,073990	-0,157019	0,279984	0,230019	0,121605	0,220802	0,054723	2,680398	-0,939758	0,861406	-0,857607	-2,810206	-1,042371	-14,340941	18,491596	13,679916	0,125512	0,222688	0,054316	-14,716217	8,769929	0,857636	0,125512	0,222688	0,054316	-14,716217	8,769929	0,857636
11:32:52,42	0,349012	3,164009	-0,073990	-0,157019	0,279984	0,230019	0,125512	0,222688	0,054316	2,764797	-1,082726	0,857636	-0,852785	-2,806925	-1,040776	-14,275019	18,473574	13,703236	0,125512	0,222688	0,054316	-14,716217	8,769929	0,857636	0,125512	0,222688	0,054316	-14,716217	8,769929	0,857636
11:32:52,47	0,349012	3,164009	-0,073990	-0,157019	0,279984	0,230019	0,120259	0,220152	0,055911	2,615581	-0,875717	0,880956	-0,851872	-2,809842	-1,043592	-14,335442	18,489368	13,723971	0,120259	0,220152	0,055911	-14,666370	8,564647	0,880956	0,120259	0,220152	0,055911	-14,666370	8,564647	0,880956
11:32:52,52	0,349012	3,164009	-0,073990	-0,157019	0,279984	0,230019	0,122329	0,217903	0,053095	2,515155	-0,923115	0,901691	-0,852394	-2,809780	-1,043561	-14,373067	18,467749	13,661789	0,122329	0,217903	0,053095	-14,590233	8,679719	0,901691	0,122329	0,217903	0,053095	-14,590233	8,679719	0,901691
11:32:52,57	0,349012	3,164009	-0,073990	-0,157019	0,279984	0,230019	0,122536	0,218387	0,053127	2,577856	-0,912102	0,839509	-0,856397	-2,808013	-1,040809	-14,331114	18,518683	13,694802	0,122536	0,218387	0,053127	-14,565522	8,706977	0,839509	0,122536	0,218387	0,053127	-14,565522	8,706977	0,839509
11:32:52,62	0,349012	3,164009	-0,073990	-0,157019	0,279984	0,230019	0,123008	0,222737	0,055878	2,738956	-0,947495	0,872521	-0,858885	-2,810322	-1,043144	-14,375448	18,470983	13,708913	0,123008	0,222737	0,055878	-14,745878	8,708612	0,872521	0,123008	0,222737	0,055878	-14,745878	8,708612	0,872521
11:32:52,67	0,349012	3,164009	-0,073990	-0,157019	0,279984	0,230019	0,125531	0,223308	0,055894	2,782733	-1,096626	0,880852	-0,858154	-2,809912	-1,040793	-14,322602	18,497537	13,703132	0,125531	0,223308	0,055894	-14,746967	8,757521	0,880852	0,125531	0,223308	0,055894	-14,746967	8,757521	0,880852
11:32:52,72	0,349012	3,164009	-0,073990	-0,157019	0,279984	0,230019	0,125531	0,223308	0,055894	2,782733	-1,096626	0,880852	-0,855129	-2,809092	-1,043485	-14,262148	18,451753	13,703326	0,123308	0,221099	0,053202	-14,679000	8,623372	0,881046	0,123308	0,221099	0,053202	-14,679000	8,623372	0,881046
11:32:52,77	0,349012	3,164009	-0,073990	-0,157019	0,279984	0,230019	0,123308	0,221099	0,053202	2,677280	-1,056289	0,881046	-0,851125	-2,805049	-1,040799	-14,323308	18,485032	13,709524	0,117805	0,219652	0,055888	-14,638904	8,547143	0,887244	0,117805	0,219652	0,055888	-14,638904	8,547143	0,887244
11:32:52,82	0,349012	3,164009	-0,073990	-0,157019	0,279984	0,230019	0,123359	0,221232	0,054337	2,718078	-1,000132	0,881034	-0,855270	-2,809069	-1,042350	-14,330012	18,451811	13,703315	0,123359	0,221232	0,054337	-14,648644	8,683520	0,881034	0,123359	0,221232	0,054337	-14,648644	8,683520	0,881034
11:32:52,87	0,349012	3,164009	-0,073990	-0,157019	0,279984	0,230019	0,123359	0,221232	0,054337	2,718078	-1,000132	0,881034	-0,854662	-2,810465	-1,043501	-14,330988	18,478424	13,714466	0,123359	0,221232	0,054337	-14,648644	8,683520	0,881034	0,123359	0,221232	0,054337	-14,648644	8,683520	0,881034
11:32:52,92	0,349012	3,164009	-0,073990	-0,157019	0,279984	0,230019	0,124263	0,220008	0,053186	2,631888	-1,033033	0,892186	-0,853978	-2,809265	-1,045063	-14,291659	18,501556	13,686978	0,124263	0,220008	0,053186	-14,638776	8,721651	0,892186	0,124263	0,220008	0,053186	-14,638776	8,721651	0,892186
11:32:52,97	0,349012	3,164009	-0,073990	-0,157019	0,279984	0,230019	0,122882	0,220015	0,051624	2,592544	-0,983713	0,864698	-0,856988	-2,813172	-1,043519	-14,331862	18,489087	13,680108	0,127771	0,220669	0,053168	-14,665086	8,820684	0,857827	0,127771	0,220669	0,053168	-14,665086	8,820684	0,857827
11:32:53,02	0,349012	3,164009	-0,073990	-0,157019	0,279984	0,230019	0,127771	0,220669	0,053168	2,657454	-1,209327	0,857827	-0,854560	-2,809366	-1,042712	-14,303673	18,543245	13,720807	0,123261	0,220469	0,053975	-14,720773	8,703829	0,898526	0,123261	0,220469	0,053975	-14,720773	8,703829	0,898526
11:32:53,07	0,349012	3,164009	-0,073990	-0,157019	0,279984	0,230019	0,123261	0,220469	0,053975	2,586039	-0,972128	0,898526	-0,854678	-2,808293	-1,045090	-14,338181	18,494433	13,687268	0,123261	0,220469	0,053975	-14,720773	8,703829	0,898526	0,123261	0,220469	0,053975	-14,720773	8,703829	0,898526
11:32:53,12	0,349012	3,164009	-0,073990	-0,157019	0,279984	0,230019	0,122390	0,221107	0,051597	2,678756	-0,921402	0,864987	-0,858219	-2,811903	-1,041576	-14,354359	18,491156	13,703424	0,122390	0,221107	0,051597	-14,678161	8,686250	0,864987	0,122390	0,221107	0,051597	-14,678161	8,686250	0,864987
11:32:53,17	0,349012	3,164009	-0,073990	-0,157019	0,279984	0,230019	0,127287	0,222369	0,055111	2,755306	-1,163631	0,881144	-0,857610	-2,810867	-1,045078	-14,332718	18,478602	13,690654	0,127287	0,222369	0,055111	-14,700677	8,828370	0,881144	0,127287	0,222369	0,055111	-14,700677	8,828370	0,881144
11:32:53,22	0,349012	3,164009	-0,073990	-0,157019	0,279984	0,230019	0,126085	0,222360	0,051610	2,754857	-1,126181	0,868373	-0,852741	-2,807054	-1,045047	-14,264804	18,525350	13,702532	0,126085	0,222360	0,051610	-14,700369	8,771516	0,868373	0,126085	0,222360	0,051610	-14,700369	8,771516	0,868373
11:32:53,27	0,349012	3,164009	-0,073990	-0,157019	0,279984	0,230019	0,120349	0,220050	0,051640	2,560300	-0,863318	0,880252	-0,853454	-2,809923	-1,044664	-14,305764	18,453593	13,704717	0,123190	0,219233	0,052023	-14,609338	8,658944	0,882437	0,123190	0,219233	0,052023	-14,609338	8,658944	0,882437
11:32:53,32	0,349012	3,164009	-0,073990	-0,157019	0,279984	0,230019	0,123190	0,219233	0,052023	2,600465	-1,011473	0,882437	-0,852900	-2,811994	-1,044276	-14,338088	18,483533	13,710406	0,123190	0,219233	0,052023	-14,609338	8,658944	0,882437	0,123190	0,219233	0,052023	-14,609338	8,658944	0,882437
11:32:53,37	0,349012	3,164009	-0,073990	-0,157019	0,279984	0,230019	0,124707	0,217717	0,052411	2,511882	-1,047374	0,888126	-0,854632	-2,813314	-1,045851	-14,315426	18,449247	13,665932	0,124707	0,217717	0,052411	-14,578939	8,742098	0,888126	0,124707	0,217717	0,052411	-14,578939	8,742098	0,888126
11:32:53,42	0,349012	3,164009	-0,073990	-0,157019	0,279984	0,230019	0,126715	0,218558	0,050836	2,573935	-1,188597	0,843652	-0,856458	-2,813557	-1,042312	-14,350716	18,476880	13,742197	0,126715	0,218558	0,050836	-14,582843	8,758560	0,843652	0,126715	0,218558	0,050836	-14,582843	8,758560	0,843652
11:32:53,47	0,349012	3,164009	-0,073990	-0,157019	0,279984	0,230019	0,127840	0,220017	0,054375	2,643538	-1,202675	0,919917	-0,855846	-2,810422	-1,044294	-14,336464	18,486906	13,700542	0,127840	0,220017	0,054375	-14,627804	8,832729	0,919917	0,127840	0,220017	0,054375	-14,627804	8,832729	0,919917
11:32:53,52	0,349012	3,164009	-0,073990	-0,157019	0,279984	0,230019	0,124818	0,221055	0,052393	2,681691	-1,052878	0,878262	-0,854048	-2,810681	-1,043904	-14,326353	18,491959	13,690945	0,124143	0,219368	0,052783	-14,635840	8,721215	0,868665	0,124143	0,219368	0,052783	-14,635840	8,721215	0,868665
11:32:53,57	0,349012	3,164009	-0,073990	-0,157019	0,279984	0,230019	0,124143	0,219368	0,052783	2,584539	-1,024022	0,868665	-0,853482	-2,806742	-1,045472	-14,331332	18,515012	13,698216	0,124143	0,219368	0,052783	-14,635840	8,721215	0,868665	0,124143	0,219368	0,052783	-14,635840	8,721215	0,868665
11:32:53,62	0,349012	3,164009	-0,073990	-0,157019	0,279984	0,230019	0,120450	0,220848	0,051215	2,644014	-0,816126	0,875936	-0,852909	-2,806024	-1,044707	-14,327770	18,479891	13,682260	0,120450	0,220848	0,051215	-14,692529	8,639178	0,875936	0,120450	0,220848	0,051215	-14,692529	8,639178	0,875936
11:32:53,67	0,349012	3,164009	-0,073990	-0,157019	0,279984	0,230019	0,119602	0,221985	0,055469	2,714498	-0,792533	0,848451	-0,854043	-2,805440	-1,041218	-14,319263	18,494943	13,670731	0,119602	0,221985	0,055469	-14,711321	8,596228	0,848451	0,119602	0,221985	0,055469	-14,711321	8,596228	0,848451
11:32:53,72	0,349012	3,164009	-0,073990	-0,157019	0,279984	0,230019	0,119602	0,221985	0,055469	2,714498	-0,792533	0,848451	-0,856989	-2,811866	-1,041963	-14,331539	18,492313	13,689145	0,119602	0,221985	0,055469	-14,711321	8,596228	0,848451	0,119602	0,221985	0,055469	-14,711321	8,596228	0,848451
11:32:53,77	0,349012	3,164009	-0,073990	-0,157019	0,279984	0,230019	0,126640	0,221323	0,054724	2,688474	-1,149170	0,866865	-0,855851	-2,811085	-1,043921	-14,345095	18,490169	13,681029	0,125395	0,220728	0,052766	-14,660959	8,769734	0,858748	0,125395	0,220728	0,052766	-14,660959	8,769734	0,858748
11:32:53,82	0,349012	3,164009	-0,073990	-0,157019	0,279984	0,230019	0,125395	0,220728	0,052766	2,666182	-1,073801	0,858748	-0,857010	-2,810702	-1,046243	-14,343749	18,534313	13,698234	0,125395	0,220728	0,052766	-14,660959	8,769734	0,858748	0,125395	0,220728	0,052766	-14,660959	8,769734	0,858748
11:32:53,87	0,349012	3,164009	-0,073990	-0,157019	0,279984	0,230019	0,124121	0,218654	0,052809	2,539131	-1,042429	0,887788	-0,853418	-2,811019	-1,043878	-14,305288	18,489359	13,710068	0,124121	0,218654	0,052809	-14,625201	8,701093	0,887788	0,124121	0,218654	0,052809	-14,625201	8,701093	0,887788
11:32:53,92	0,349012	3,164009	-0,073990	-0,157019	0,279984	0,230019	0,124121	0,218654	0,052809	2,539131	-1,042429	0,887788	-0,849928	-2,808964	-1,043110	-14,318628	18,479906	13,710344	0,124121	0,218654	0,052809	-14,625201	8,701093	0,887788	0,124121	0,218654	0,052809	-14,625201	8,701093	0,887788
11:32:53,97	0,349012	3,164009	-0,073990	-0,157019	0,279984	0,230019	0,121159	0,221736	0,051615	2,685829	-0,882474	0,874838	-0,854607	-2,806913	-1,045072	-14,303629	18,504086	13,697119	0,121159	0,221736	0,051615	-14,720465	8,628526	0,874838	0,121159	0,221736	0,051615	-14,720465	8,628526	0,874838
11:32:54,02	0,349012	3,164009	-0,073990	-0,157019	0,279984	0,230019	0,125956	0,220447	0,052791	2,658632	-1,090521	0,897545	-0,855889	-2,811712	-1,043896	-14,359417	18,490274	13,719826	0,125956	0,220447	0,052791	-14,646439	8,797059	0,897545	0,125956	0,220447	0,052791	-14,646439	8,797059	0,897545
11:32:54,07	0,349012	3,164009	-0,073990	-0,157019	0,279984	0,230019	0,125956	0,220447	0,052791	2,658632	-1,090521	0,897545	-0,852898	-2,805338	-1,041588	-14,330308	18,496183	13,700394	0,125956	0,220447	0,052791	-14,646439	8,797059	0,897545	0,125956	0,220447	0,052791	-14,646439	8,797059	0,897545
11:32:54,12	0,349012	3,164009	-0,073990	-0,157019	0,279984	0,230019	0,118942	0,221043	0,055099	2,669986	-0,748002	0,878113	-0,854101	-2,806455	-1,042368	-14,352595	18,524230	13,706467	0,118942	0,221043	0,055099	-14,681922	8,588910	0,878113	0,118942	0,221043	0,055099	-14,681922	8,588910	0,878113
11:32:54,17	0,349012	3,164009	-0,073990	-0,157019	0,279984	0,230019	0,120510	0,221527	0,054319	2,681986	-0,796260	0,884187	-0,853493	-2,808511	-1,045069	-14,322046	18,459989	13,700694	0,120510	0,221527	0,054319	-14,707883	8,663810	0,884187	0,120510	0,221527	0,054319	-14,707883	8,663810	0,884187
11:32:54,22	0,349012	3,164009	-0,073990	-0,157019	0,279984	0,230019	0,121987	0,219973	0,051618	2,641516	-0,931595	0,878414	-0,855250	-2,804075	-1,045878	-14,313194	18,480582	13,682729	0,121987	0,219973	0,051618	-14,626331	8,644351	0,878414	0,121987	0,219973	0,051618	-14,626331	8,644351	0,878414
11:32:54,27	0,349012	3,164009	-0,073990	-0,157019	0,279984	0,230019	0,119023	0,223712	0,050809	2,813691	-0,774879	0,860449	-0,856448	-2,805516	-1,041995	-14,336586	18,489309	13,685310	0,120871	0,224029	0,054692	-14,751942	8,642029	0,863030	0,120871	0,224029	0,054692	-14,751942	8,642029	0,863030
11:32:54,32	0,349012	3,164009	-0,073990	-0,157019	0,279984	0,230019	0,120871	0,224029	0,054692	2,834317	-0,846313	0,863030	-0,855777	-2,810418	-1,042740	-14,313716	18,499886	13,685256	0,120871	0,224029	0,054692	-14,751942	8,642029	0,863030	0,120871	0,224029	0,054692	-14,751942	8,642029	0,863030
11:32:54,37	0,349012	3,164009	-0,073990	-0,157019	0,279984	0,230019	0,124780	0,220997	0,053947	2,656086	-1,064112	0,862976	-0,854560	-2,808512	-1,040770	-14,287999	18,491339	13,713083	0,122521	0,220896	0,055917	-14,694982	8,644710	0,890803	0,122521	0,220896	0,055917	-14,694982	8,644710	0,890803
11:32:54,42	0,349012	3,164009	-0,073990	-0,157019	0,279984	0,230019	0,122521	0,220896	0,055917	2,645372	-0,973211	0,890803	-0,855185	-2,810791	-1,044284	-14,304109	18,484255	13,690488	0,122521	0,220896	0,055917	-14,694982	8,644710	0,890803	0,122521	0,220896	0,055917	-14,694982	8,644710	0,890803
11:32:54,47	0,349012	3,164009	-0,073990	-0,157019	0,279984	0,230019	0,124807	0,220297	0,052403	2,628429	-1,081681	0,868208	-0,856395	-2,808016	-1,043524	-14,319859	18,505634	13,695920	0,123009	0,222733	0,053163	-14,740099	8,692375	0,873640	0,123009	0,222733	0,053163	-14,740099	8,692375	0,873640
11:32:54,53	0,349012	3,164009	-0,073990	-0,157019	0,279984	0,230019	0,123009	0,222733	0,053163	2,744421	-0,963836	0,873640	-0,858785	-2,809499	-1,043537	-14,337785	18,496816	13,685506	0,123009	0,222733	0,053163	-14,740099	8,692375	0,873640	0,123009	0,222733	0,053163	-14,740099	8,692375	0,873640
11:32:54,58	0,349012	3,164009	-0,073990	-0,157019	0,279984	0,230019	0,125488	0,224061	0,053150	2,830109	-1,081649	0,863226	-0,855261	-2,811914	-1,043896	-14,349096	18,507083	13,710646	0,125488	0,224061	0,053150	-14,758708	8,769194	0,863226	0,125488	0,224061	0,053150	-14,758708	8,769194	0,863226
11:32:54,63	0,349012	3,164009	-0,073990	-0,157019	0,279984	0,230019	0,125818	0,219802	0,052791	2,605401	-1,083853	0,888366	-0,856347	-2,811379	-1,068342	-14,245648	18,472711	13,708714	0,125818	0,219802	0,052791	-14,649078	8,792855	0,888366	0,125818	0,219802	0,052791	-14,649078	8,792855	0,888366
11:32:54,68	0,348891	3,164046	-0,073066	-0,157028	0,279978	0,229991	0,125898	0,221010	0,028345	2,646248	-1,194785	0,886433	-0,846011	-2,802209	-1,367560	-13,206095	17,659898	13,736082	0,112788	0,216644	-0,270873	-14,403206	7,034109	0,913802	0,112788	0,216644	-0,270873	-14,403206	7,034109	0,913802
11:32:54,73	0,348891	3,164046	-0,073066	-0,157028	0,279978	0,229991	0,112788	0,216644	-0,270873	2,603366	-1,819773	0,913802	-0,841287	-2,802797	-1,361728	-13,191153	17,590269	13,716343	0,110935	0,212259	-0,265041	-14,234156	6,937240	0,894063	0,110935	0,212259	-0,265041	-14,234156	6,937240	0,894063
11:32:54,78	0,348891	3,164046	-0,073066	-0,157028	0,279978	0,229991	0,110935	0,212259	-0,265041	2,428141	-1,771151	0,894063	-0,846556	-2,805122	-1,360922	-13,190471	17,620737	13,749482	0,110935	0,212259	-0,265041	-14,234156	6,937240	0,894063	0,110935	0,212259	-0,265041	-14,234156	6,937240	0,894063
11:32:54,83	0,348891	3,164046	-0,073066	-0,157028	0,279978	0,229991	0,115583	0,215660	-0,264235	2,578276	-1,998215	0,927202	-0,844811	-2,802568	-1,361339	-13,201637	17,638578	13,731722	0,115583	0,215660	-0,264235	-14,351016	7,075062	0,927202	0,115583	0,215660	-0,264235	-14,351016	7,075062	0,927202
11:32:54,88	0,348891	3,164046	-0,073066	-0,157028	0,279978	0,229991	0,111466	0,216729	-0,263880	2,635089	-1,767100	0,913651	-0,845423	-2,801021	-1,360567	-13,205807	17,628189	13,735931	0,111466	0,216729	-0,263880	-14,378135	6,982957	0,913651	0,111466	0,216729	-0,263880	-14,378135	6,982957	0,913651
11:32:54,93	0,348891	3,164046	-0,073066	-0,157028	0,279978	0,229991	0,111466	0,216729	-0,263880	2,635089	-1,767100	0,913651	-0,844777	-2,805884	-1,359790	-13,205337	17,651740	13,706527	0,111466	0,216729	-0,263880	-14,378135	6,982957	0,913651	0,111466	0,216729	-0,263880	-14,378135	6,982957	0,913651
11:32:54,98	0,348891	3,164046	-0,073066	-0,157028	0,279978	0,229991	0,115353	0,213738	-0,263103	2,458934	-1,957898	0,884247	-0,851827	-2,800030	-1,360229	-13,189748	17,670072	13,677800	0,113809	0,222770	-0,263542	-14,582526	7,052076	0,855520	0,113809	0,222770	-0,263542	-14,582526	7,052076	0,855520
11:32:55,03	0,348891	3,164046	-0,073066	-0,157028	0,279978	0,229991	0,112062	0,217022	-0,261929	2,637515	-1,801922	0,917353	-0,845976	-2,801391	-1,358616	-13,196100	17,637393	13,739634	0,112062	0,217022	-0,261929	-14,398731	6,994958	0,917353	0,112062	0,217022	-0,261929	-14,398731	6,994958	0,917353
11:32:55,08	0,348891	3,164046	-0,073066	-0,157028	0,279978	0,229991	0,112062	0,217022	-0,261929	2,637515	-1,801922	0,917353	-0,847771	-2,805636	-1,359833	-13,232349	17,655160	13,672544	0,116635	0,216455	-0,263146	-14,380950	7,156421	0,850264	0,116635	0,216455	-0,263146	-14,380950	7,156421	0,850264
11:32:55,13	0,348891	3,164046	-0,073066	-0,157028	0,279978	0,229991	0,116635	0,216455	-0,263146	2,610735	-1,999444	0,850264	-0,845484	-2,805428	-1,360199	-13,260038	17,660872	13,717267	0,116635	0,216455	-0,263146	-14,380950	7,156421	0,850264	0,116635	0,216455	-0,263146	-14,380950	7,156421	0,850264
11:32:55,18	0,348891	3,164046	-0,073066	-0,157028	0,279978	0,229991	0,115312	0,214577	-0,263512	2,522022	-1,903819	0,894986	-0,846011	-2,802071	-1,361376	-13,210448	17,624313	13,692483	0,115312	0,214577	-0,263512	-14,322309	7,148199	0,894986	0,115312	0,214577	-0,263512	-14,322309	7,148199	0,894986
11:32:55,23	0,348891	3,164046	-0,073066	-0,157028	0,279978	0,229991	0,112668	0,216714	-0,264689	2,639962	-1,827561	0,870203	-0,842446	-2,800682	-1,362511	-13,181619	17,608382	13,717415	0,112668	0,216714	-0,264689	-14,372049	7,016909	0,870203	0,112668	0,216714	-0,264689	-14,372049	7,016909	0,870203
11:32:55,28	0,348891	3,164046	-0,073066	-0,157028	0,279978	0,229991	0,109684	0,214320	-0,265824	2,514885	-1,705279	0,895135	-0,841945	-2,804272	-1,361358	-13,237662	17,615719	13,712234	0,112542	0,212091	-0,264671	-14,228507	7,032826	0,889953	0,112542	0,212091	-0,264671	-14,228507	7,032826	0,889953
11:32:55,33	0,348891	3,164046	-0,073066	-0,157028	0,279978	0,229991	0,112542	0,212091	-0,264671	2,420652	-1,801705	0,889953	-0,846066	-2,800583	-1,362915	-13,226591	17,630747	13,732764	0,112542	0,212091	-0,264671	-14,228507	7,032826	0,889953	0,112542	0,212091	-0,264671	-14,228507	7,032826	0,889953
11:32:55,38	0,348891	3,164046	-0,073066	-0,157028	0,279978	0,229991	0,111408	0,217505	-0,266227	2,683607	-1,744816	0,910483	-0,847233	-2,805405	-1,362149	-13,236999	17,623297	13,697333	0,111408	0,217505	-0,266227	-14,390516	7,000703	0,910483	0,111408	0,217505	-0,266227	-14,390516	7,000703	0,910483
11:32:55,43	0,348891	3,164046	-0,073066	-0,157028	0,279978	0,229991	0,116167	0,216104	-0,265462	2,622429	-1,986982	0,875053	-0,846584	-2,800915	-1,371467	-13,171546	17,600663	13,697538	0,111954	0,217788	-0,274779	-14,399486	6,952460	0,875258	0,111954	0,217788	-0,274779	-14,399486	6,952460	0,875258
11:32:55,48	0,348891	3,164046	-0,073066	-0,157028	0,279978	0,229991	0,111954	0,217788	-0,274779	2,696854	-1,835921	0,875258	-0,842426	-2,801313	-1,369093	-13,150712	17,582301	13,729867	0,111954	0,217788	-0,274779	-14,399486	6,952460	0,875258	0,111954	0,217788	-0,274779	-14,399486	6,952460	0,875258
11:32:55,53	0,348891	3,164046	-0,073066	-0,157028	0,279978	0,229991	0,109591	0,214341	-0,272803	2,515916	-1,739886	0,898419	-0,842418	-2,800592	-1,369490	-13,147452	17,588720	13,720699	0,109591	0,214341	-0,272803	-14,309849	6,863005	0,898419	0,109591	0,214341	-0,272803	-14,309849	6,863005	0,898419
11:32:55,58	0,348891	3,164046	-0,073066	-0,157028	0,279978	0,229991	0,109591	0,214341	-0,272803	2,515916	-1,739886	0,898419	-0,847190	-2,799203	-1,370673	-13,175177	17,609773	13,731450	0,110774	0,219168	-0,273986	-14,442137	6,928887	0,909170	0,110774	0,219168	-0,273986	-14,442137	6,928887	0,909170
11:32:55,63	0,348891	3,164046	-0,073066	-0,157028	0,279978	0,229991	0,110774	0,219168	-0,273986	2,762554	-1,766856	0,909170	-0,843580	-2,796075	-1,366017	-13,137953	17,593820	13,709430	0,110774	0,219168	-0,273986	-14,442137	6,928887	0,909170	0,110774	0,219168	-0,273986	-14,442137	6,928887	0,909170
11:32:55,68	0,348891	3,164046	-0,073066	-0,157028	0,279978	0,229991	0,106260	0,217606	-0,269330	2,676539	-1,572363	0,887150	-0,841244	-2,801535	-1,371048	-13,134520	17,541248	13,700676	0,106260	0,217606	-0,269330	-14,405543	6,769064	0,887150	0,106260	0,217606	-0,269330	-14,405543	6,769064	0,887150
11:32:55,73	0,348891	3,164046	-0,073066	-0,157028	0,279978	0,229991	0,109820	0,212853	-0,274361	2,473166	-1,786751	0,878396	-0,842466	-2,802992	-1,368698	-13,158087	17,537011	13,732841	0,109820	0,212853	-0,274361	-14,235762	6,834149	0,878396	0,109820	0,212853	-0,274361	-14,235762	6,834149	0,878396
11:32:55,78	0,348891	3,164046	-0,073066	-0,157028	0,279978	0,229991	0,111694	0,213182	-0,272010	2,505765	-1,865882	0,910561	-0,844254	-2,800435	-1,373776	-13,157994	17,551115	13,717072	0,111694	0,213182	-0,272010	-14,229046	6,902088	0,910561	0,111694	0,213182	-0,272010	-14,229046	6,902088	0,910561
11:32:55,83	0,348891	3,164046	-0,073066	-0,157028	0,279978	0,229991	0,110373	0,216009	-0,277089	2,640507	-1,790218	0,894792	-0,843040	-2,798532	-1,368728	-13,149131	17,558825	13,714648	0,110373	0,216009	-0,277089	-14,316222	6,874052	0,894792	0,110373	0,216009	-0,277089	-14,316222	6,874052	0,894792
11:32:55,88	0,348891	3,164046	-0,073066	-0,157028	0,279978	0,229991	0,108118	0,215910	-0,272040	2,624224	-1,676783	0,892367	-0,846500	-2,802859	-1,370641	-13,111967	17,529446	13,713249	0,108118	0,215910	-0,272040	-14,324695	6,810477	0,892367	0,108118	0,215910	-0,272040	-14,324695	6,810477	0,892367
11:32:55,93	0,348891	3,164046	-0,073066	-0,157028	0,279978	0,229991	0,113596	0,216743	-0,273954	2,674395	-2,008506	0,890969	-0,840584	-2,802880	-1,369070	-13,095049	17,506306	13,712398	0,113596	0,216743	-0,273954	-14,339904	6,908766	0,890969	0,113596	0,216743	-0,273954	-14,339904	6,908766	0,890969
11:32:55,98	0,348891	3,164046	-0,073066	-0,157028	0,279978	0,229991	0,110655	0,211609	-0,272383	2,419005	-1,881813	0,890117	-0,846048	-2,801665	-1,371450	-13,174678	17,539717	13,714970	0,110655	0,211609	-0,272383	-14,192271	6,804618	0,890117	0,110655	0,211609	-0,272383	-14,192271	6,804618	0,890117
11:32:56,03	0,348891	3,164046	-0,073066	-0,157028	0,279978	0,229991	0,112336	0,216948	-0,274763	2,707545	-1,883526	0,892690	-0,844183	-2,798496	-1,369124	-13,137632	17,570554	13,700419	0,112336	0,216948	-0,274763	-14,322892	6,934813	0,892690	0,112336	0,216948	-0,274763	-14,322892	6,934813	0,892690
11:32:56,08	0,348891	3,164046	-0,073066	-0,157028	0,279978	0,229991	0,108659	0,216917	-0,272436	2,660706	-1,708996	0,878138	-0,842519	-2,803105	-1,370282	-13,175459	17,514233	13,704157	0,108659	0,216917	-0,272436	-14,367299	6,820713	0,878138	0,108659	0,216917	-0,272436	-14,367299	6,820713	0,878138
11:32:56,13	0,348891	3,164046	-0,073066	-0,157028	0,279978	0,229991	0,111818	0,213172	-0,273595	2,533620	-1,868673	0,881877	-0,845390	-2,800580	-1,372980	-13,135892	17,543468	13,730433	0,111818	0,213172	-0,273595	-14,200350	6,909028	0,881877	0,111818	0,213172	-0,273595	-14,200350	6,909028	0,881877
11:32:56,18	0,348891	3,164046	-0,073066	-0,157028	0,279978	0,229991	0,111067	0,216921	-0,276293	2,683464	-1,849258	0,908152	-0,844766	-2,803563	-1,371435	-13,138067	17,553961	13,700445	0,111067	0,216921	-0,276293	-14,344799	6,869473	0,908152	0,111067	0,216921	-0,276293	-14,344799	6,869473	0,908152
11:32:56,23	0,348891	3,164046	-0,073066	-0,157028	0,279978	0,229991	0,113338	0,214889	-0,274748	2,569826	-1,960262	0,878165	-0,844193	-2,798714	-1,369485	-13,127202	17,538167	13,728531	0,113338	0,214889	-0,274748	-14,298963	6,936806	0,878165	0,113338	0,214889	-0,274748	-14,298963	6,936806	0,878165
11:32:56,28	0,348891	3,164046	-0,073066	-0,157028	0,279978	0,229991	0,110806	0,217747	-0,269342	2,739271	-1,827530	0,860224	-0,845976	-2,799941	-1,366029	-13,149397	17,536460	13,682505	0,110806	0,217747	-0,269342	-14,353883	6,870766	0,860224	0,110806	0,217747	-0,269342	-14,353883	6,870766	0,860224
11:32:56,33	0,348891	3,164046	-0,073066	-0,157028	0,279978	0,229991	0,110806	0,217747	-0,269342	2,739271	-1,827530	0,860224	-0,839450	-2,799980	-1,367146	-13,121652	17,536607	13,717942	0,110806	0,217747	-0,269342	-14,353883	6,870766	0,860224	0,110806	0,217747	-0,269342	-14,353883	6,870766	0,860224
11:32:56,38	0,348891	3,164046	-0,073066	-0,157028	0,279978	0,229991	0,107577	0,212076	-0,270459	2,430369	-1,683577	0,895662	-0,842941	-2,802664	-1,367117	-13,111259	17,552643	13,741555	0,111647	0,213757	-0,270430	-14,281238	6,868116	0,919275	0,111647	0,213757	-0,270430	-14,281238	6,868116	0,919275
11:32:56,43	0,348891	3,164046	-0,073066	-0,157028	0,279978	0,229991	0,111647	0,213757	-0,270430	2,498716	-1,896199	0,919275	-0,846604	-2,800591	-1,370310	-13,169736	17,561739	13,685923	0,111647	0,213757	-0,270430	-14,281238	6,868116	0,919275	0,111647	0,213757	-0,270430	-14,281238	6,868116	0,919275
11:32:56,48	0,348891	3,164046	-0,073066	-0,157028	0,279978	0,229991	0,111684	0,217966	-0,273623	2,738945	-1,842892	0,863643	-0,845949	-2,800346	-1,369898	-13,134578	17,552607	13,694859	0,111684	0,217966	-0,273623	-14,371414	6,924266	0,863643	0,111684	0,217966	-0,273623	-14,371414	6,924266	0,863643
11:32:56,53	0,348891	3,164046	-0,073066	-0,157028	0,279978	0,229991	0,111143	0,217521	-0,273211	2,706141	-1,849809	0,872579	-0,841844	-2,803183	-1,371027	-13,142111	17,544026	13,724708	0,111143	0,217521	-0,273211	-14,369296	6,874935	0,872579	0,111143	0,217521	-0,273211	-14,369296	6,874935	0,872579
11:32:56,58	0,348891	3,164046	-0,073066	-0,157028	0,279978	0,229991	0,111548	0,212548	-0,274340	2,458725	-1,868619	0,902427	-0,843063	-2,805493	-1,369462	-13,158049	17,513834	13,736934	0,111548	0,212548	-0,274340	-14,226305	6,887891	0,902427	0,111548	0,212548	-0,274340	-14,226305	6,887891	0,902427
11:32:56,63	0,348891	3,164046	-0,073066	-0,157028	0,279978	0,229991	0,114158	0,212448	-0,272775	2,487651	-2,005648	0,914654	-0,842505	-2,801820	-1,367147	-13,169593	17,520790	13,741353	0,114158	0,212448	-0,272775	-14,189544	6,955771	0,914654	0,114158	0,212448	-0,272775	-14,189544	6,955771	0,914654
11:32:56,68	0,348891	3,164046	-0,073066	-0,157028	0,279978	0,229991	0,110698	0,213803	-0,270460	2,557826	-1,812241	0,919073	-0,845398	-2,797110	-1,368707	-13,148476	17,579106	13,753843	0,110698	0,213803	-0,270460	-14,225686	6,877550	0,919073	0,110698	0,213803	-0,270460	-14,225686	6,877550	0,919073
11:32:56,73	0,348891	3,164046	-0,073066	-0,157028	0,279978	0,229991	0,108066	0,218663	-0,272020	2,749488	-1,664483	0,931563	-0,841291	-2,799677	-1,371449	-13,142938	17,518434	13,700543	0,108066	0,218663	-0,272020	-14,415540	6,818660	0,931563	0,108066	0,218663	-0,272020	-14,415540	6,818660	0,931563
11:32:56,78	0,348891	3,164046	-0,073066	-0,157028	0,279978	0,229991	0,108236	0,213822	-0,274762	2,547551	-1,708462	0,878263	-0,848957	-2,803579	-1,368716	-13,166151	17,536900	13,722032	0,108236	0,213822	-0,274762	-14,237489	6,788038	0,878263	0,108236	0,213822	-0,274762	-14,237489	6,788038	0,878263
11:32:56,83	0,348891	3,164046	-0,073066	-0,157028	0,279978	0,229991	0,115447	0,218511	-0,272029	2,786977	-2,054129	0,899752	-0,843607	-2,801335	-1,371055	-13,121857	17,493403	13,688948	0,115447	0,218511	-0,272029	-14,366124	7,008480	0,899752	0,115447	0,218511	-0,272029	-14,366124	7,008480	0,899752
11:32:56,88	0,348891	3,164046	-0,073066	-0,157028	0,279978	0,229991	0,105227	0,212804	-0,272007	2,476546	-1,558988	0,921151	-0,838905	-2,797581	-1,368694	-13,127865	17,530589	13,743431	0,105227	0,212804	-0,272007	-14,228572	6,701331	0,921151	0,105227	0,212804	-0,272007	-14,228572	6,701331	0,921151
11:32:56,93	0,348891	3,164046	-0,073066	-0,157028	0,279978	0,229991	0,109423	0,217149	-0,272403	2,688395	-1,774619	0,910854	-0,844766	-2,799042	-1,369090	-13,123040	17,544087	13,733135	0,109423	0,217149	-0,272403	-14,357821	6,815100	0,910854	0,109423	0,217149	-0,272403	-14,357821	6,815100	0,910854
11:32:56,98	0,348891	3,164046	-0,073066	-0,157028	0,279978	0,229991	0,109423	0,217149	-0,272403	2,688395	-1,774619	0,910854	-0,843649	-2,803068	-1,367207	-13,175128	17,545469	13,659487	0,109423	0,217149	-0,272403	-14,357821	6,815100	0,910854	0,109423	0,217149	-0,272403	-14,357821	6,815100	0,910854
11:32:57,03	0,348891	3,164046	-0,073066	-0,157028	0,279978	0,229991	0,112351	0,214168	-0,270520	2,558235	-1,881068	0,837207	-0,844224	-2,806029	-1,369101	-13,166155	17,541809	13,703498	0,112351	0,214168	-0,270520	-14,253982	6,938490	0,837207	0,112351	0,214168	-0,270520	-14,253982	6,938490	0,837207
11:32:57,08	0,348891	3,164046	-0,073066	-0,157028	0,279978	0,229991	0,115202	0,213186	-0,272414	2,505854	-2,038938	0,881218	-0,842462	-2,800988	-1,368691	-13,148991	17,536918	13,747574	0,115202	0,213186	-0,272414	-14,229274	7,004449	0,881218	0,115202	0,213186	-0,272414	-14,229274	7,004449	0,881218
11:32:57,13	0,348891	3,164046	-0,073066	-0,157028	0,279978	0,229991	0,109956	0,214181	-0,272004	2,553227	-1,783423	0,925294	-0,844183	-2,799166	-1,366786	-13,146320	17,580402	13,708992	0,109956	0,214181	-0,272004	-14,259978	6,848104	0,925294	0,109956	0,214181	-0,272004	-14,259978	6,848104	0,925294
11:32:57,18	0,348891	3,164046	-0,073066	-0,157028	0,279978	0,229991	0,109239	0,216582	-0,270099	2,639109	-1,726706	0,886712	-0,847178	-2,806762	-1,371016	-13,175526	17,577787	13,748899	0,109239	0,216582	-0,270099	-14,362611	6,848531	0,886712	0,109239	0,216582	-0,270099	-14,362611	6,848531	0,886712
11:32:57,23	0,348891	3,164046	-0,073066	-0,157028	0,279978	0,229991	0,117315	0,215378	-0,274329	2,593343	-2,122665	0,926619	-0,837716	-2,801448	-1,369456	-13,134299	17,538479	13,743845	0,117315	0,215378	-0,274329	-14,313824	7,086526	0,926619	0,117315	0,215378	-0,274329	-14,313824	7,086526	0,926619
11:32:57,28	0,348891	3,164046	-0,073066	-0,157028	0,279978	0,229991	0,107982	0,209841	-0,272769	2,318839	-1,692707	0,921565	-0,842430	-2,798525	-1,374943	-13,132504	17,572215	13,709104	0,107982	0,209841	-0,272769	-14,153660	6,783844	0,921565	0,107982	0,209841	-0,272769	-14,153660	6,783844	0,921565
11:32:57,33	0,348891	3,164046	-0,073066	-0,157028	0,279978	0,229991	0,107806	0,215385	-0,278256	2,577005	-1,668290	0,886824	-0,845399	-2,802004	-1,371408	-13,142326	17,537137	13,748507	0,107806	0,215385	-0,278256	-14,330686	6,794518	0,886824	0,107806	0,215385	-0,278256	-14,330686	6,794518	0,886824
11:32:57,38	0,348891	3,164046	-0,073066	-0,157028	0,279978	0,229991	0,112304	0,216216	-0,274721	2,655529	-1,911213	0,926227	-0,844803	-2,800664	-1,368720	-13,135785	17,508477	13,707427	0,112304	0,216216	-0,274721	-14,317429	6,904680	0,926227	0,112304	0,216216	-0,274721	-14,317429	6,904680	0,926227
11:32:57,43	0,348891	3,164046	-0,073066	-0,157028	0,279978	0,229991	0,110846	0,216370	-0,272033	2,685098	-1,855361	0,885147	-0,847772	-2,802994	-1,366381	-13,163384	17,531651	13,725551	0,110846	0,216370	-0,272033	-14,299966	6,846032	0,885147	0,110846	0,216370	-0,272033	-14,299966	6,846032	0,885147
11:32:57,48	0,348891	3,164046	-0,073066	-0,157028	0,279978	0,229991	0,114348	0,217777	-0,269694	2,751958	-2,001985	0,903271	-0,840048	-2,801457	-1,369068	-13,128646	17,552297	13,743589	0,114348	0,217777	-0,269694	-14,343504	6,974328	0,903271	0,114348	0,217777	-0,269694	-14,343504	6,974328	0,903271
11:32:57,54	0,348891	3,164046	-0,073066	-0,157028	0,279978	0,229991	0,109156	0,211856	-0,272381	2,408829	-1,751747	0,921309	-0,845942	-2,801732	-1,369112	-13,135184	17,549470	13,698927	0,109156	0,211856	-0,272381	-14,221853	6,816972	0,921309	0,109156	0,211856	-0,272381	-14,221853	6,816972	0,921309
11:32:57,59	0,348891	3,164046	-0,073066	-0,157028	0,279978	0,229991	0,112340	0,216823	-0,272425	2,672841	-1,913099	0,876647	-0,843062	-2,800069	-1,371047	-13,144708	17,519937	13,719381	0,112340	0,216823	-0,272425	-14,347768	6,905612	0,876647	0,112340	0,216823	-0,272425	-14,347768	6,905612	0,876647
11:32:57,64	0,348891	3,164046	-0,073066	-0,157028	0,279978	0,229991	0,109460	0,215160	-0,274360	2,616703	-1,769865	0,897101	-0,839001	-2,802805	-1,410640	-13,044955	17,344797	13,708063	0,109460	0,215160	-0,274360	-14,273359	6,822778	0,897101	0,109460	0,215160	-0,274360	-14,273359	6,822778	0,897101
11:32:57,69	0,349041	3,163955	-0,072001	-0,157009	0,279967	0,230021	0,109799	0,210276	-0,313953	2,464514	-1,961440	0,885782	-0,810953	-2,782695	-1,865216	-10,948126	15,315097	13,794493	0,109799	0,210276	-0,313953	-14,042123	6,657797	0,885782	0,109799	0,210276	-0,313953	-14,042123	6,657797	0,885782
11:32:57,74	0,349041	3,163955	-0,072001	-0,157009	0,279967	0,230021	0,078360	0,196040	-0,768529	2,433624	-3,157341	0,972212	-0,814489	-2,782688	-1,867164	-10,948123	15,324410	13,795366	0,080121	0,199106	-0,770477	-13,044835	3,045231	0,973086	0,080121	0,199106	-0,770477	-13,044835	3,045231	0,973086
11:32:57,79	0,349041	3,163955	-0,072001	-0,157009	0,279967	0,230021	0,076618	0,197174	-0,769747	2,516309	-3,025986	0,944651	-0,811064	-2,780620	-1,866434	-10,995322	15,314923	13,766931	0,076618	0,197174	-0,769747	-12,961811	2,988523	0,944651	0,076618	0,197174	-0,769747	-12,961811	2,988523	0,944651
11:32:57,84	0,349041	3,163955	-0,072001	-0,157009	0,279967	0,230021	0,076618	0,197174	-0,769747	2,516309	-3,025986	0,944651	-0,817006	-2,784186	-1,872661	-11,034701	15,367342	13,771248	0,076618	0,197174	-0,769747	-12,961811	2,988523	0,944651	0,076618	0,197174	-0,769747	-12,961811	2,988523	0,944651
11:32:57,89	0,349041	3,163955	-0,072001	-0,157009	0,279967	0,230021	0,082677	0,200537	-0,775974	2,665484	-3,280769	0,948968	-0,815214	-2,784082	-1,866845	-11,033863	15,359530	13,748395	0,082677	0,200537	-0,775974	-13,076641	3,209414	0,948968	0,082677	0,200537	-0,775974	-13,076641	3,209414	0,948968
11:32:57,94	0,349041	3,163955	-0,072001	-0,157009	0,279967	0,230021	0,081691	0,199036	-0,770158	2,593816	-3,234102	0,926115	-0,810371	-2,780709	-1,868775	-10,956229	15,341334	13,730145	0,081691	0,199036	-0,770158	-13,030538	3,178640	0,926115	0,081691	0,199036	-0,770158	-13,030538	3,178640	0,926115
11:32:57,99	0,349041	3,163955	-0,072001	-0,157009	0,279967	0,230021	0,077553	0,200695	-0,772094	2,661329	-3,050778	0,937377	-0,814581	-2,779669	-1,868781	-10,996890	15,359833	13,759657	0,077553	0,200695	-0,772094	-13,093247	3,037106	0,937377	0,077553	0,200695	-0,772094	-13,093247	3,037106	0,937377
11:32:58,04	0,349041	3,163955	-0,072001	-0,157009	0,279967	0,230021	0,077553	0,200695	-0,772094	2,661329	-3,050778	0,937377	-0,811029	-2,782914	-1,868758	-10,994799	15,353903	13,764409	0,078588	0,195996	-0,772071	-12,964637	3,059758	0,942129	0,078588	0,195996	-0,772071	-12,964637	3,059758	0,942129
11:32:58,09	0,349041	3,163955	-0,072001	-0,157009	0,279967	0,230021	0,078588	0,195996	-0,772071	2,421080	-3,109374	0,942129	-0,812837	-2,782494	-1,869517	-11,010058	15,365098	13,803897	0,079127	0,197772	-0,772830	-13,013756	3,092861	0,981617	0,079127	0,197772	-0,772830	-13,013756	3,092861	0,981617
11:32:58,14	0,349041	3,163955	-0,072001	-0,157009	0,279967	0,230021	0,079127	0,197772	-0,772830	2,511343	-3,118605	0,981617	-0,809192	-2,780998	-1,866818	-10,974878	15,391302	13,755134	0,076009	0,195363	-0,770131	-12,990212	2,992863	0,932853	0,076009	0,195363	-0,770131	-12,990212	2,992863	0,932853
11:32:58,19	0,349041	3,163955	-0,072001	-0,157009	0,279967	0,230021	0,076009	0,195363	-0,770131	2,345815	-2,973821	0,932853	-0,814603	-2,779370	-1,866437	-10,995224	15,320988	13,776390	0,076009	0,195363	-0,770131	-12,990212	2,992863	0,932853	0,076009	0,195363	-0,770131	-12,990212	2,992863	0,932853
11:32:58,24	0,349041	3,163955	-0,072001	-0,157009	0,279967	0,230021	0,077305	0,200864	-0,769750	2,702903	-3,058758	0,954110	-0,810475	-2,782520	-1,864502	-11,026931	15,377302	13,758209	0,077968	0,195713	-0,767815	-12,961330	3,082877	0,935928	0,077968	0,195713	-0,767815	-12,961330	3,082877	0,935928
11:32:58,29	0,349041	3,163955	-0,072001	-0,157009	0,279967	0,230021	0,077968	0,195713	-0,767815	2,402152	-3,037650	0,935928	-0,808647	-2,783003	-1,866418	-10,983760	15,343397	13,762934	0,077473	0,193889	-0,769731	-12,905211	3,015396	0,940654	0,077473	0,193889	-0,769731	-12,905211	3,015396	0,940654
11:32:58,34	0,349041	3,163955	-0,072001	-0,157009	0,279967	0,230021	0,081346	0,197932	-0,769384	2,575159	-3,224401	0,924721	-0,814085	-2,784336	-1,866072	-11,046129	15,321854	13,747001	0,081346	0,197932	-0,769384	-12,962514	3,161293	0,924721	0,081346	0,197932	-0,769384	-12,962514	3,161293	0,924721
11:32:58,39	0,349041	3,163955	-0,072001	-0,157009	0,279967	0,230021	0,081346	0,197932	-0,769384	2,575159	-3,224401	0,924721	-0,811641	-2,785918	-1,869518	-11,008540	15,350236	13,778880	0,081494	0,195024	-0,772831	-12,928827	3,146842	0,956599	0,081494	0,195024	-0,772831	-12,928827	3,146842	0,956599
11:32:58,44	0,349041	3,163955	-0,072001	-0,157009	0,279967	0,230021	0,081494	0,195024	-0,772831	2,380568	-3,250436	0,956599	-0,808061	-2,785512	-1,867566	-10,978105	15,311681	13,767133	0,081494	0,195024	-0,772831	-12,928827	3,146842	0,956599	0,081494	0,195024	-0,772831	-12,928827	3,146842	0,956599
11:32:58,49	0,349041	3,163955	-0,072001	-0,157009	0,279967	0,230021	0,079353	0,192127	-0,770879	2,248087	-3,184744	0,944852	-0,809803	-2,780825	-1,867589	-10,973999	15,367983	13,764457	0,079353	0,192127	-0,770879	-12,833880	3,044473	0,944852	0,079353	0,192127	-0,770879	-12,833880	3,044473	0,944852
11:32:58,54	0,349041	3,163955	-0,072001	-0,157009	0,279967	0,230021	0,079187	0,194920	-0,770517	2,358399	-3,150828	0,926495	-0,810397	-2,783971	-1,867204	-10,982506	15,354575	13,748775	0,079187	0,194920	-0,770517	-12,942852	3,065318	0,926495	0,079187	0,194920	-0,770517	-12,942852	3,065318	0,926495
11:32:58,59	0,349041	3,163955	-0,072001	-0,157009	0,279967	0,230021	0,079187	0,194920	-0,770517	2,358399	-3,150828	0,926495	-0,812185	-2,782284	-1,867189	-10,986240	15,362463	13,782915	0,079187	0,194920	-0,770517	-12,942852	3,065318	0,926495	0,079187	0,194920	-0,770517	-12,942852	3,065318	0,926495
11:32:58,64	0,349041	3,163955	-0,072001	-0,157009	0,279967	0,230021	0,078619	0,197312	-0,770502	2,477814	-3,114146	0,960635	-0,811102	-2,781541	-1,866054	-11,033852	15,366902	13,773463	0,078619	0,197312	-0,770502	-13,011202	3,057460	0,960635	0,078619	0,197312	-0,770502	-13,011202	3,057460	0,960635
11:32:58,69	0,349041	3,163955	-0,072001	-0,157009	0,279967	0,230021	0,077435	0,196746	-0,769367	2,468328	-3,009105	0,951183	-0,814596	-2,784362	-1,865258	-11,023913	15,369970	13,781643	0,077435	0,196746	-0,769367	-12,976233	3,069528	0,951183	0,077435	0,196746	-0,769367	-12,976233	3,069528	0,951183
11:32:58,74	0,349041	3,163955	-0,072001	-0,157009	0,279967	0,230021	0,081625	0,198361	-0,768571	2,544707	-3,234045	0,959363	-0,811062	-2,782922	-1,869540	-11,006173	15,347401	13,764787	0,081625	0,198361	-0,768571	-13,026669	3,173482	0,959363	0,081625	0,198361	-0,768571	-13,026669	3,173482	0,959363
11:32:58,79	0,349041	3,163955	-0,072001	-0,157009	0,279967	0,230021	0,078610	0,196021	-0,772853	2,433675	-3,103943	0,942507	-0,812172	-2,783120	-1,864857	-10,984181	15,352831	13,776200	0,078610	0,196021	-0,772853	-12,953971	3,066952	0,942507	0,078610	0,196021	-0,772853	-12,953971	3,066952	0,942507
11:32:58,84	0,349041	3,163955	-0,072001	-0,157009	0,279967	0,230021	0,079337	0,196883	-0,768170	2,462795	-3,158046	0,953920	-0,810408	-2,784996	-1,862121	-10,986873	15,328883	13,783512	0,079337	0,196883	-0,768170	-12,992510	3,069871	0,953920	0,079337	0,196883	-0,768170	-12,992510	3,069871	0,953920
11:32:58,89	0,349041	3,163955	-0,072001	-0,157009	0,279967	0,230021	0,080080	0,194417	-0,765434	2,356674	-3,206349	0,961232	-0,813471	-2,783027	-1,863711	-11,046148	15,367921	13,790947	0,079905	0,198054	-0,767024	-13,005640	3,146159	0,968667	0,079905	0,198054	-0,767024	-13,005640	3,146159	0,968667
11:32:58,94	0,349041	3,163955	-0,072001	-0,157009	0,279967	0,230021	0,082402	0,197217	-0,765868	2,501304	-3,284138	0,927961	-0,813994	-2,785607	-1,862555	-11,023588	15,351204	13,750242	0,082402	0,197217	-0,765868	-12,980263	3,184420	0,927961	0,082402	0,197217	-0,765868	-12,980263	3,184420	0,927961
11:32:58,99	0,349041	3,163955	-0,072001	-0,157009	0,279967	0,230021	0,082402	0,197217	-0,765868	2,501304	-3,284138	0,927961	-0,812864	-2,782095	-1,865283	-11,030475	15,352158	13,762410	0,082402	0,197217	-0,765868	-12,980263	3,184420	0,927961	0,082402	0,197217	-0,765868	-12,980263	3,184420	0,927961
11:32:59,04	0,349041	3,163955	-0,072001	-0,157009	0,279967	0,230021	0,078795	0,197995	-0,768596	2,544369	-3,090133	0,940130	-0,809884	-2,783093	-1,865631	-11,006808	15,335790	13,791292	0,078795	0,197995	-0,768596	-12,998258	3,095277	0,940130	0,078795	0,197995	-0,768596	-12,998258	3,095277	0,940130
11:32:59,09	0,349041	3,163955	-0,072001	-0,157009	0,279967	0,230021	0,078169	0,194915	-0,768944	2,386541	-3,086267	0,969012	-0,810480	-2,779896	-1,863719	-11,020632	15,373961	13,777329	0,078169	0,194915	-0,768944	-12,914291	3,050011	0,969012	0,078169	0,194915	-0,768944	-12,914291	3,050011	0,969012
11:32:59,14	0,349041	3,163955	-0,072001	-0,157009	0,279967	0,230021	0,075699	0,197030	-0,767032	2,470384	-2,926741	0,955049	-0,810429	-2,781200	-1,866452	-10,998237	15,370646	13,739710	0,075699	0,197030	-0,767032	-12,996488	3,015598	0,955049	0,075699	0,197030	-0,767032	-12,996488	3,015598	0,955049
11:32:59,19	0,349041	3,163955	-0,072001	-0,157009	0,279967	0,230021	0,076802	0,196334	-0,769765	2,425832	-3,005192	0,917430	-0,807547	-2,782352	-1,866405	-11,009202	15,328414	13,796910	0,076802	0,196334	-0,769765	-12,986355	3,023797	0,917430	0,076802	0,196334	-0,769765	-12,986355	3,023797	0,917430
11:32:59,24	0,349041	3,163955	-0,072001	-0,157009	0,279967	0,230021	0,078616	0,195959	-0,767435	2,407865	-3,091308	0,910976	-0,811011	-2,782958	-1,864122	-11,006108	15,373443	13,733256	0,078616	0,195959	-0,767435	-12,974914	3,080085	0,910976	0,078616	0,195959	-0,767435	-12,974914	3,080085	0,910976
11:32:59,29	0,349041	3,163955	-0,072001	-0,157009	0,279967	0,230021	0,078616	0,195959	-0,767435	2,407865	-3,091308	0,910976	-0,813421	-2,777168	-1,861801	-11,013538	15,364336	13,761141	0,074807	0,200941	-0,765113	-13,095328	2,981019	0,938861	0,074807	0,200941	-0,765113	-13,095328	2,981019	0,938861
11:32:59,34	0,349041	3,163955	-0,072001	-0,157009	0,279967	0,230021	0,074807	0,200941	-0,765113	2,678517	-2,891342	0,938861	-0,813399	-2,781016	-1,864491	-11,008649	15,370991	13,776910	0,074807	0,200941	-0,765113	-13,095328	2,981019	0,938861	0,074807	0,200941	-0,765113	-13,095328	2,981019	0,938861
11:32:59,39	0,349041	3,163955	-0,072001	-0,157009	0,279967	0,230021	0,078129	0,198998	-0,767803	2,569264	-3,064972	0,954629	-0,811068	-2,780470	-1,864474	-11,006125	15,340964	13,795776	0,078129	0,198998	-0,767803	-13,052040	3,068134	0,954629	0,078129	0,198998	-0,767803	-13,052040	3,068134	0,954629
11:32:59,44	0,349041	3,163955	-0,072001	-0,157009	0,279967	0,230021	0,076490	0,197252	-0,767787	2,503229	-2,996956	0,973496	-0,808710	-2,780200	-1,865650	-11,010781	15,359520	13,783046	0,075077	0,195345	-0,768963	-12,944262	2,983376	0,960766	0,075077	0,195345	-0,768963	-12,944262	2,983376	0,960766
11:32:59,49	0,349041	3,163955	-0,072001	-0,157009	0,279967	0,230021	0,075077	0,195345	-0,768963	2,390360	-2,910174	0,960766	-0,813361	-2,782541	-1,864506	-10,992677	15,351545	13,737152	0,075077	0,195345	-0,768963	-12,944262	2,983376	0,960766	0,075077	0,195345	-0,768963	-12,944262	2,983376	0,960766
11:32:59,54	0,349041	3,163955	-0,072001	-0,157009	0,279967	0,230021	0,079429	0,198202	-0,767819	2,536760	-3,156159	0,914871	-0,810421	-2,785467	-1,866009	-10,989254	15,335288	13,781190	0,080494	0,194193	-0,769322	-12,903510	3,096162	0,958910	0,080494	0,194193	-0,769322	-12,903510	3,096162	0,958910
11:32:59,59	0,349041	3,163955	-0,072001	-0,157009	0,279967	0,230021	0,080494	0,194193	-0,769322	2,340674	-3,222605	0,958910	-0,812776	-2,781560	-1,862945	-10,993863	15,352157	13,751015	0,080494	0,194193	-0,769322	-12,903510	3,096162	0,958910	0,080494	0,194193	-0,769322	-12,903510	3,096162	0,958910
11:32:59,64	0,349041	3,163955	-0,072001	-0,157009	0,279967	0,230021	0,078288	0,198186	-0,766258	2,536006	-3,095478	0,928735	-0,808143	-2,784754	-1,863680	-11,025706	15,334520	13,800003	0,078288	0,198186	-0,766258	-13,021629	3,050134	0,928735	0,078288	0,198186	-0,766258	-13,021629	3,050134	0,928735
11:32:59,69	0,349041	3,163955	-0,072001	-0,157009	0,279967	0,230021	0,078737	0,192577	-0,766993	2,275502	-3,100063	0,977723	-0,808787	-2,779380	-1,867207	-11,041243	15,365965	13,804002	0,078737	0,192577	-0,766993	-12,841780	3,080788	0,977723	0,078737	0,192577	-0,766993	-12,841780	3,080788	0,977723
11:32:59,74	0,349041	3,163955	-0,072001	-0,157009	0,279967	0,230021	0,074405	0,195822	-0,770520	2,424793	-2,845636	0,981722	-0,811059	-2,784538	-1,864447	-11,007659	15,331488	13,809405	0,080008	0,195210	-0,767760	-12,917953	3,097336	0,987125	0,080008	0,195210	-0,767760	-12,917953	3,097336	0,987125
11:32:59,79	0,349041	3,163955	-0,072001	-0,157009	0,279967	0,230021	0,080008	0,195210	-0,767760	2,406023	-3,183321	0,987125	-0,813415	-2,780954	-1,862555	-11,025363	15,387261	13,776432	0,078082	0,199043	-0,765868	-13,058968	3,089513	0,954151	0,078082	0,199043	-0,765868	-13,058968	3,089513	0,954151
11:32:59,84	0,349041	3,163955	-0,072001	-0,157009	0,279967	0,230021	0,078082	0,199043	-0,765868	2,565874	-3,039943	0,954151	-0,813359	-2,781057	-1,865257	-10,986161	15,364476	13,776937	0,078082	0,199043	-0,765868	-13,058968	3,089513	0,954151	0,078082	0,199043	-0,765868	-13,058968	3,089513	0,954151
11:32:59,89	0,349041	3,163955	-0,072001	-0,157009	0,279967	0,230021	0,078144	0,198942	-0,768570	2,560786	-3,088496	0,954657	-0,810410	-2,782885	-1,862930	-10,988607	15,341670	13,755674	0,078252	0,195475	-0,766243	-12,943324	3,039387	0,933393	0,078252	0,195475	-0,766243	-12,943324	3,039387	0,933393
11:32:59,94	0,349041	3,163955	-0,072001	-0,157009	0,279967	0,230021	0,078252	0,195475	-0,766243	2,401468	-3,103406	0,933393	-0,810973	-2,784966	-1,861756	-10,998287	15,383391	13,760834	0,078252	0,195475	-0,766243	-12,943324	3,039387	0,933393	0,078252	0,195475	-0,766243	-12,943324	3,039387	0,933393
11:32:59,99	0,349041	3,163955	-0,072001	-0,157009	0,279967	0,230021	0,080337	0,194922	-0,765069	2,341409	-3,182552	0,938554	-0,812279	-2,779173	-1,863327	-11,022792	15,346204	13,790555	0,075972	0,198949	-0,766640	-13,022228	3,010836	0,968275	0,075972	0,198949	-0,766640	-13,022228	3,010836	0,968275
11:33:00,04	0,349041	3,163955	-0,072001	-0,157009	0,279967	0,230021	0,075972	0,198949	-0,766640	2,595299	-2,952966	0,968275	-0,818053	-2,784826	-1,860609	-10,997120	15,356718	13,748377	0,075972	0,198949	-0,766640	-13,022228	3,010836	0,968275	0,075972	0,198949	-0,766640	-13,022228	3,010836	0,968275
11:33:00,09	0,349041	3,163955	-0,072001	-0,157009	0,279967	0,230021	0,083755	0,201123	-0,763922	2,686382	-3,374664	0,926097	-0,812777	-2,784622	-1,864853	-11,002516	15,375042	13,786459	0,083755	0,201123	-0,763922	-13,101768	3,200113	0,926097	0,083755	0,201123	-0,763922	-13,101768	3,200113	0,926097
11:33:00,14	0,349041	3,163955	-0,072001	-0,157009	0,279967	0,230021	0,080940	0,196656	-0,768166	2,440946	-3,214468	0,964179	-0,812804	-2,784775	-1,865619	-11,003145	15,349108	13,800609	0,080940	0,196656	-0,768166	-12,996572	3,139360	0,964179	0,080940	0,196656	-0,768166	-12,996572	3,139360	0,964179
11:33:00,19	0,349041	3,163955	-0,072001	-0,157009	0,279967	0,230021	0,081087	0,196603	-0,768932	2,460949	-3,234484	0,978329	-0,811551	-2,781020	-1,865248	-10,980655	15,405204	13,783343	0,081087	0,196603	-0,768932	-12,972387	3,130807	0,978329	0,081087	0,196603	-0,768932	-12,972387	3,130807	0,978329
11:33:00,24	0,349041	3,163955	-0,072001	-0,157009	0,279967	0,230021	0,077208	0,197395	-0,768561	2,442314	-3,024219	0,961062	-0,815773	-2,781230	-1,861015	-11,026306	15,371914	13,760029	0,077208	0,197395	-0,768561	-13,053204	3,036593	0,961062	0,077208	0,197395	-0,768561	-13,053204	3,036593	0,961062
11:33:00,29	0,349041	3,163955	-0,072001	-0,157009	0,279967	0,230021	0,079500	0,200946	-0,764328	2,678638	-3,120532	0,937748	-0,811683	-2,780589	-1,862176	-11,040709	15,382568	13,771717	0,079500	0,200946	-0,764328	-13,095659	3,120230	0,937748	0,079500	0,200946	-0,764328	-13,095659	3,120230	0,937748
11:33:00,34	0,349041	3,163955	-0,072001	-0,157009	0,279967	0,230021	0,076901	0,197725	-0,765489	2,509111	-2,967554	0,949436	-0,813937	-2,782373	-1,863323	-11,009382	15,422381	13,772713	0,076901	0,197725	-0,765489	-13,012322	3,069142	0,949436	0,076901	0,197725	-0,765489	-13,012322	3,069142	0,949436
11:33:00,39	0,349041	3,163955	-0,072001	-0,157009	0,279967	0,230021	0,079573	0,198785	-0,766636	2,514091	-3,113745	0,950433	-0,812222	-2,784027	-1,863353	-11,039509	15,414506	13,738924	0,080148	0,196473	-0,766666	-13,007403	3,170119	0,916644	0,080148	0,196473	-0,766666	-13,007403	3,170119	0,916644
11:33:00,44	0,349041	3,163955	-0,072001	-0,157009	0,279967	0,230021	0,083128	0,200906	-0,762371	2,687799	-3,299235	0,950309	-0,817551	-2,784392	-1,859058	-11,040573	15,367124	13,772590	0,083128	0,200906	-0,762371	-13,083296	3,226337	0,950309	0,083128	0,200906	-0,762371	-13,083296	3,226337	0,950309
11:33:00,49	0,349041	3,163955	-0,072001	-0,157009	0,279967	0,230021	0,083128	0,200906	-0,762371	2,687799	-3,299235	0,950309	-0,812382	-2,781727	-1,863734	-11,079842	15,352841	13,786360	0,083128	0,200906	-0,762371	-13,083296	3,226337	0,950309	0,083128	0,200906	-0,762371	-13,083296	3,226337	0,950309
11:33:00,54	0,349041	3,163955	-0,072001	-0,157009	0,279967	0,230021	0,078236	0,197762	-0,767047	2,556306	-3,017961	0,964080	-0,815209	-2,783630	-1,863734	-11,031568	15,346620	13,750978	0,078236	0,197762	-0,767047	-12,967972	3,123553	0,964080	0,078236	0,197762	-0,767047	-12,967972	3,123553	0,964080
11:33:00,59	0,349041	3,163955	-0,072001	-0,157009	0,279967	0,230021	0,081297	0,199258	-0,767047	2,615388	-3,222066	0,928698	-0,814514	-2,783569	-1,862515	-10,997735	15,402450	13,800257	0,081297	0,199258	-0,767047	-13,026384	3,159760	0,928698	0,081297	0,199258	-0,767047	-13,026384	3,159760	0,928698
11:33:00,65	0,349041	3,163955	-0,072001	-0,157009	0,279967	0,230021	0,080897	0,198686	-0,765828	2,520388	-3,202634	0,977977	-0,811581	-2,780037	-1,864855	-10,975901	15,359767	13,791430	0,080897	0,198686	-0,765828	-13,076499	3,147767	0,977977	0,080897	0,198686	-0,765828	-13,076499	3,147767	0,977977
11:33:00,70	0,349041	3,163955	-0,072001	-0,157009	0,279967	0,230021	0,076371	0,197913	-0,768168	2,506211	-3,007552	0,969150	-0,814060	-2,784632	-1,864101	-11,053509	15,377125	13,786369	0,081590	0,197762	-0,767413	-13,002182	3,201786	0,964089	0,081590	0,197762	-0,767413	-13,002182	3,201786	0,964089
11:33:00,75	0,349041	3,163955	-0,072001	-0,157009	0,279967	0,230021	0,081590	0,197762	-0,767413	2,522137	-3,203061	0,964089	-0,809314	-2,783975	-1,909884	-10,893482	15,224934	13,794091	0,081590	0,197762	-0,767413	-13,002182	3,201786	0,964089	0,081590	0,197762	-0,767413	-13,002182	3,201786	0,964089
11:33:00,80	0,349095	3,163948	-0,070998	-0,157019	0,279994	0,230007	0,078648	0,193980	-0,813197	2,377262	-3,264756	0,971811	-0,801521	-2,792567	-2,463727	-10,009846	14,291547	13,791791	0,082193	0,182935	-1,367040	-12,190964	1,771117	0,969511	0,082193	0,182935	-1,367040	-12,190964	1,771117	0,969511
11:33:00,85	0,349095	3,163948	-0,070998	-0,157019	0,279994	0,230007	0,082193	0,182935	-1,367040	2,169446	-4,681004	0,969511	-0,805569	-2,787929	-2,462545	-9,983343	14,358510	13,831694	0,080201	0,188760	-1,365858	-12,416564	1,728857	1,009414	0,080201	0,188760	-1,365858	-12,416564	1,728857	1,009414
11:33:00,90	0,349095	3,163948	-0,070998	-0,157019	0,279994	0,230007	0,080201	0,188760	-1,365858	2,401091	-4,566886	1,009414	-0,805512	-2,791255	-2,463331	-9,970100	14,361851	13,792899	0,080201	0,188760	-1,365858	-12,416564	1,728857	1,009414	0,080201	0,188760	-1,365858	-12,416564	1,728857	1,009414
11:33:00,95	0,349095	3,163948	-0,070998	-0,157019	0,279994	0,230007	0,084377	0,187825	-1,363975	2,385179	-4,722894	0,950084	-0,806847	-2,792014	-2,460662	-10,052667	14,360765	13,772365	0,084377	0,187825	-1,363975	-12,359077	1,900694	0,950084	0,084377	0,187825	-1,363975	-12,359077	1,900694	0,950084
11:33:01,00	0,349095	3,163948	-0,070998	-0,157019	0,279994	0,230007	0,084377	0,187825	-1,363975	2,385179	-4,722894	0,950084	-0,799169	-2,787886	-2,461422	-10,034344	14,378087	13,794513	0,084377	0,187825	-1,363975	-12,359077	1,900694	0,950084	0,084377	0,187825	-1,363975	-12,359077	1,900694	0,950084
11:33:01,05	0,349095	3,163948	-0,070998	-0,157019	0,279994	0,230007	0,076963	0,183239	-1,364735	2,122568	-4,344568	0,972233	-0,807375	-2,788528	-2,461058	-10,037180	14,428060	13,775028	0,081621	0,190025	-1,364371	-12,483395	1,847907	0,952748	0,081621	0,190025	-1,364371	-12,483395	1,847907	0,952748
11:33:01,10	0,349095	3,163948	-0,070998	-0,157019	0,279994	0,230007	0,081621	0,190025	-1,364371	2,433548	-4,559370	0,952748	-0,806235	-2,793872	-2,463335	-10,050395	14,403642	13,823622	0,081621	0,190025	-1,364371	-12,483395	1,847907	0,952748	0,081621	0,190025	-1,364371	-12,483395	1,847907	0,952748
11:33:01,15	0,349095	3,163948	-0,070998	-0,157019	0,279994	0,230007	0,085680	0,186365	-1,366648	2,271019	-4,771184	1,001342	-0,809850	-2,792055	-2,464925	-10,075924	14,386904	13,809426	0,085914	0,190405	-1,368238	-12,438447	1,974635	0,987145	0,085914	0,190405	-1,368238	-12,438447	1,974635	0,987145
11:33:01,20	0,349095	3,163948	-0,070998	-0,157019	0,279994	0,230007	0,085914	0,190405	-1,368238	2,508314	-4,769608	0,987145	-0,807506	-2,787913	-2,462998	-10,079784	14,402103	13,809799	0,085914	0,190405	-1,368238	-12,438447	1,974635	0,987145	0,085914	0,190405	-1,368238	-12,438447	1,974635	0,987145
11:33:01,25	0,349095	3,163948	-0,070998	-0,157019	0,279994	0,230007	0,081154	0,190446	-1,366311	2,499231	-4,511169	0,987519	-0,806789	-2,789652	-2,461392	-10,025377	14,402859	13,832379	0,081154	0,190446	-1,366311	-12,450775	1,859450	0,987519	0,081154	0,190446	-1,366311	-12,450775	1,859450	0,987519
11:33:01,30	0,349095	3,163948	-0,070998	-0,157019	0,279994	0,230007	0,082302	0,188956	-1,364705	2,393880	-4,617601	1,010098	-0,804417	-2,786804	-2,459864	-10,023786	14,424565	13,808734	0,078650	0,188325	-1,363177	-12,442024	1,755808	0,986454	0,078650	0,188325	-1,363177	-12,442024	1,755808	0,986454
11:33:01,35	0,349095	3,163948	-0,070998	-0,157019	0,279994	0,230007	0,078650	0,188325	-1,363177	2,341494	-4,418185	0,986454	-0,807422	-2,791252	-2,459099	-10,066566	14,425073	13,797855	0,084005	0,188704	-1,362412	-12,431110	1,935017	0,975575	0,084005	0,188704	-1,362412	-12,431110	1,935017	0,975575
11:33:01,40	0,349095	3,163948	-0,070998	-0,157019	0,279994	0,230007	0,084005	0,188704	-1,362412	2,382138	-4,659339	0,975575	-0,803884	-2,786361	-2,459869	-10,050209	14,431656	13,819085	0,078000	0,188085	-1,363182	-12,428597	1,765015	0,996804	0,078000	0,188085	-1,363182	-12,428597	1,765015	0,996804
11:33:01,45	0,349095	3,163948	-0,070998	-0,157019	0,279994	0,230007	0,078000	0,188085	-1,363182	2,336092	-4,357962	0,996804	-0,805072	-2,792732	-2,458356	-10,073048	14,401551	13,743606	0,078000	0,188085	-1,363182	-12,428597	1,765015	0,996804	0,078000	0,188085	-1,363182	-12,428597	1,765015	0,996804
11:33:01,50	0,349095	3,163948	-0,070998	-0,157019	0,279994	0,230007	0,084111	0,185928	-1,361669	2,261408	-4,671048	0,921326	-0,806263	-2,789348	-2,457553	-10,069108	14,413238	13,797044	0,084111	0,185928	-1,361669	-12,333941	1,931704	0,921326	0,084111	0,185928	-1,361669	-12,333941	1,931704	0,921326
11:33:01,55	0,349095	3,163948	-0,070998	-0,157019	0,279994	0,230007	0,081776	0,188652	-1,360866	2,390939	-4,547162	0,974764	-0,803953	-2,789966	-2,459500	-10,083338	14,396167	13,793291	0,081156	0,186343	-1,362813	-12,335118	1,859601	0,971011	0,081156	0,186343	-1,362813	-12,335118	1,859601	0,971011
11:33:01,60	0,349095	3,163948	-0,070998	-0,157019	0,279994	0,230007	0,081156	0,186343	-1,362813	2,292773	-4,511141	0,971011	-0,806307	-2,791803	-2,459102	-10,097529	14,429580	13,808121	0,083924	0,187462	-1,362415	-12,386623	1,961949	0,985841	0,083924	0,187462	-1,362415	-12,386623	1,961949	0,985841
11:33:01,65	0,349095	3,163948	-0,070998	-0,157019	0,279994	0,230007	0,082954	0,189944	-1,363579	2,446454	-4,638979	0,965878	-0,807971	-2,789722	-2,460266	-10,036819	14,408110	13,788158	0,082954	0,189944	-1,363579	-12,464162	1,872947	0,965878	0,082954	0,189944	-1,363579	-12,464162	1,872947	0,965878
11:33:01,70	0,349095	3,163948	-0,070998	-0,157019	0,279994	0,230007	0,082954	0,189944	-1,363579	2,446454	-4,638979	0,965878	-0,805098	-2,790385	-2,458327	-10,085447	14,440441	13,803447	0,082092	0,187124	-1,361640	-12,393119	1,908362	0,981167	0,082092	0,187124	-1,361640	-12,393119	1,908362	0,981167
11:33:01,75	0,349095	3,163948	-0,070998	-0,157019	0,279994	0,230007	0,082092	0,187124	-1,361640	2,296131	-4,535837	0,981167	-0,808020	-2,785654	-2,457986	-10,063513	14,427365	13,759186	0,082092	0,187124	-1,361640	-12,393119	1,908362	0,981167	0,082092	0,187124	-1,361640	-12,393119	1,908362	0,981167
11:33:01,80	0,349095	3,163948	-0,070998	-0,157019	0,279994	0,230007	0,079455	0,192021	-1,361299	2,551101	-4,424278	0,936906	-0,810427	-2,791363	-2,460269	-10,101305	14,457765	13,818816	0,079455	0,192021	-1,361299	-12,522517	1,812965	0,936906	0,079455	0,192021	-1,361299	-12,522517	1,812965	0,936906
11:33:01,85	0,349095	3,163948	-0,070998	-0,157019	0,279994	0,230007	0,082072	0,185763	-1,360885	2,225764	-4,531684	0,946967	-0,803909	-2,791049	-2,457572	-10,088373	14,441647	13,769248	0,082072	0,185763	-1,360885	-12,356627	1,910982	0,946967	0,082072	0,185763	-1,360885	-12,356627	1,910982	0,946967
11:33:01,90	0,349095	3,163948	-0,070998	-0,157019	0,279994	0,230007	0,082072	0,185763	-1,360885	2,225764	-4,531684	0,946967	-0,810958	-2,794700	-2,457539	-10,082147	14,434686	13,801097	0,082072	0,185763	-1,360885	-12,356627	1,910982	0,946967	0,082072	0,185763	-1,360885	-12,356627	1,910982	0,946967
11:33:01,95	0,349095	3,163948	-0,070998	-0,157019	0,279994	0,230007	0,083885	0,188781	-1,364404	2,380402	-4,637476	0,919186	-0,807430	-2,791110	-2,461091	-10,077253	14,437896	13,741466	0,083885	0,188781	-1,364404	-12,438923	1,947526	0,919186	0,083885	0,188781	-1,364404	-12,438923	1,947526	0,919186
11:33:02,00	0,349095	3,163948	-0,070998	-0,157019	0,279994	0,230007	0,083885	0,188781	-1,364404	2,380402	-4,637476	0,919186	-0,805614	-2,788995	-2,457956	-10,044779	14,416986	13,763408	0,083885	0,188781	-1,364404	-12,438923	1,947526	0,919186	0,083885	0,188781	-1,364404	-12,438923	1,947526	0,919186
11:33:02,05	0,349095	3,163948	-0,070998	-0,157019	0,279994	0,230007	0,081146	0,188266	-1,361269	2,355468	-4,533597	0,941128	-0,807434	-2,790770	-2,455216	-10,075472	14,418672	13,800294	0,081146	0,188266	-1,361269	-12,423391	1,836350	0,941128	0,081146	0,188266	-1,361269	-12,423391	1,836350	0,941128
11:33:02,10	0,349095	3,163948	-0,070998	-0,157019	0,279994	0,230007	0,083593	0,188954	-1,358529	2,405162	-4,633431	0,978014	-0,805628	-2,791707	-2,455579	-10,057194	14,417293	13,814991	0,083593	0,188954	-1,358529	-12,427754	1,928625	0,978014	0,083593	0,188954	-1,358529	-12,427754	1,928625	0,978014
11:33:02,15	0,349095	3,163948	-0,070998	-0,157019	0,279994	0,230007	0,083502	0,186923	-1,358892	2,291567	-4,645190	0,992711	-0,803341	-2,791513	-2,460271	-10,079168	14,406555	13,789081	0,082189	0,185039	-1,363584	-12,311645	1,888569	0,966801	0,082189	0,185039	-1,363584	-12,311645	1,888569	0,966801
11:33:02,20	0,349095	3,163948	-0,070998	-0,157019	0,279994	0,230007	0,082189	0,185039	-1,363584	2,213887	-4,563295	0,966801	-0,806343	-2,790885	-2,455241	-10,109856	14,393927	13,785506	0,082189	0,185039	-1,363584	-12,311645	1,888569	0,966801	0,082189	0,185039	-1,363584	-12,311645	1,888569	0,966801
11:33:02,25	0,349095	3,163948	-0,070998	-0,157019	0,279994	0,230007	0,083147	0,187953	-1,358554	2,391692	-4,592852	0,963226	-0,805670	-2,790782	-2,457918	-10,075913	14,436656	13,822202	0,083147	0,187953	-1,358554	-12,362584	1,934220	0,963226	0,083147	0,187953	-1,358554	-12,362584	1,934220	0,963226
11:33:02,30	0,349095	3,163948	-0,070998	-0,157019	0,279994	0,230007	0,082721	0,187422	-1,361231	2,310114	-4,578729	0,999922	-0,809819	-2,789200	-2,457568	-10,091192	14,448549	13,797819	0,082721	0,187422	-1,361231	-12,402494	1,914899	0,999922	0,082721	0,187422	-1,361231	-12,402494	1,914899	0,999922
11:33:02,35	0,349095	3,163948	-0,070998	-0,157019	0,279994	0,230007	0,084416	0,185717	-1,360059	2,211986	-4,668811	0,989448	-0,805041	-2,793101	-2,456746	-10,069456	14,443886	13,811729	0,084416	0,185717	-1,360059	-12,366812	1,957823	0,989448	0,084416	0,185717	-1,360059	-12,366812	1,957823	0,989448
11:33:02,40	0,349095	3,163948	-0,070998	-0,157019	0,279994	0,230007	0,086877	0,187676	-1,358540	2,310452	-4,789102	0,944508	-0,807968	-2,794253	-2,455227	-10,074413	14,450643	13,766789	0,086877	0,187676	-1,358540	-12,422085	2,030705	0,944508	0,086877	0,187676	-1,358540	-12,422085	2,030705	0,944508
11:33:02,45	0,349095	3,163948	-0,070998	-0,157019	0,279994	0,230007	0,086877	0,187676	-1,358540	2,310452	-4,789102	0,944508	-0,802190	-2,788247	-2,458323	-10,081247	14,397936	13,812550	0,078786	0,185675	-1,361636	-12,320000	1,795876	0,990270	0,078786	0,185675	-1,361636	-12,320000	1,795876	0,990270
11:33:02,50	0,349095	3,163948	-0,070998	-0,157019	0,279994	0,230007	0,078786	0,185675	-1,361636	2,255472	-4,388838	0,990270	-0,803377	-2,794394	-2,455967	-10,103464	14,393930	13,824635	0,084704	0,183629	-1,359280	-12,251221	1,969925	1,002355	0,084704	0,183629	-1,359280	-12,251221	1,969925	1,002355
11:33:02,55	0,349095	3,163948	-0,070998	-0,157019	0,279994	0,230007	0,084704	0,183629	-1,359280	2,163693	-4,679307	1,002355	-0,809784	-2,788592	-2,456770	-10,071414	14,445315	13,816503	0,084704	0,183629	-1,359280	-12,251221	1,969925	1,002355	0,084704	0,183629	-1,359280	-12,251221	1,969925	1,002355
11:33:02,60	0,349095	3,163948	-0,070998	-0,157019	0,279994	0,230007	0,082882	0,192079	-1,360083	2,542541	-4,586662	0,994223	-0,806188	-2,791120	-2,456372	-10,054689	14,452281	13,797179	0,082882	0,192079	-1,360083	-12,535658	1,919597	0,994223	0,082882	0,192079	-1,360083	-12,535658	1,919597	0,994223
11:33:02,65	0,349095	3,163948	-0,070998	-0,157019	0,279994	0,230007	0,083273	0,187700	-1,359685	2,300463	-4,617972	0,974898	-0,808004	-2,792314	-2,455239	-10,082517	14,440808	13,766846	0,083273	0,187700	-1,359685	-12,434023	1,918945	0,974898	0,083273	0,187700	-1,359685	-12,434023	1,918945	0,974898
11:33:02,70	0,349095	3,163948	-0,070998	-0,157019	0,279994	0,230007	0,085215	0,188676	-1,358552	2,375043	-4,700620	0,944565	-0,803265	-2,790953	-2,457535	-10,048157	14,409832	13,792144	0,085215	0,188676	-1,358552	-12,436026	1,988785	0,944565	0,085215	0,188676	-1,358552	-12,436026	1,988785	0,944565
11:33:02,75	0,349095	3,163948	-0,070998	-0,157019	0,279994	0,230007	0,087007	0,189726	-1,360476	2,442006	-4,788890	0,974186	-0,809809	-2,793341	-2,457163	-10,092952	14,432576	13,796466	0,087007	0,189726	-1,360476	-12,451512	2,041198	0,974186	0,087007	0,189726	-1,360476	-12,451512	2,041198	0,974186
11:33:02,80	0,349095	3,163948	-0,070998	-0,157019	0,279994	0,230007	0,087007	0,189726	-1,360476	2,442006	-4,788890	0,974186	-0,803269	-2,792315	-2,454012	-10,060020	14,419791	13,824155	0,087007	0,189726	-1,360476	-12,451512	2,041198	0,974186	0,087007	0,189726	-1,360476	-12,451512	2,041198	0,974186
11:33:02,85	0,349095	3,163948	-0,070998	-0,157019	0,279994	0,230007	0,082849	0,184575	-1,357325	2,168732	-4,607539	1,001875	-0,808596	-2,790025	-2,457167	-10,066487	14,427087	13,791877	0,082849	0,184575	-1,357325	-12,320391	1,896074	1,001875	0,082849	0,184575	-1,357325	-12,320391	1,896074	1,001875
11:33:02,90	0,349095	3,163948	-0,070998	-0,157019	0,279994	0,230007	0,086333	0,187385	-1,362812	2,325153	-4,766570	0,956120	-0,807444	-2,793928	-2,459499	-10,084380	14,421946	13,778400	0,086333	0,187385	-1,362812	-12,384535	2,010593	0,956120	0,086333	0,187385	-1,362812	-12,384535	2,010593	0,956120
11:33:02,95	0,349095	3,163948	-0,070998	-0,157019	0,279994	0,230007	0,086333	0,187385	-1,362812	2,325153	-4,766570	0,956120	-0,804540	-2,794119	-2,458335	-10,108028	14,428257	13,783456	0,086333	0,187385	-1,362812	-12,384535	2,010593	0,956120	0,086333	0,187385	-1,362812	-12,384535	2,010593	0,956120
11:33:03,00	0,349095	3,163948	-0,070998	-0,157019	0,279994	0,230007	0,081530	0,186102	-1,359347	2,247573	-4,489733	0,936680	-0,803931	-2,790410	-2,456034	-10,102369	14,444885	13,758960	0,081530	0,186102	-1,359347	-12,361410	1,910345	0,936680	0,081530	0,186102	-1,359347	-12,361410	1,910345	0,936680
11:33:03,05	0,349095	3,163948	-0,070998	-0,157019	0,279994	0,230007	0,081530	0,186102	-1,359347	2,247573	-4,489733	0,936680	-0,808676	-2,789202	-2,456009	-10,108204	14,446581	13,811715	0,081530	0,186102	-1,359347	-12,361410	1,910345	0,936680	0,081530	0,186102	-1,359347	-12,361410	1,910345	0,936680
11:33:03,10	0,349095	3,163948	-0,070998	-0,157019	0,279994	0,230007	0,082856	0,190814	-1,359322	2,494078	-4,552810	0,989435	-0,808692	-2,792058	-2,457556	-10,109759	14,414261	13,806365	0,082856	0,190814	-1,359322	-12,484846	1,951399	0,989435	0,082856	0,190814	-1,359322	-12,484846	1,951399	0,989435
11:33:03,15	0,349095	3,163948	-0,070998	-0,157019	0,279994	0,230007	0,085337	0,189401	-1,360869	2,449345	-4,696645	0,984085	-0,809203	-2,794674	-2,457964	-10,104899	14,472102	13,764333	0,087859	0,188535	-1,361277	-12,448199	2,093873	0,942053	0,087859	0,188535	-1,361277	-12,448199	2,093873	0,942053
11:33:03,20	0,349095	3,163948	-0,070998	-0,157019	0,279994	0,230007	0,087859	0,188535	-1,361277	2,351800	-4,803061	0,942053	-0,805739	-2,793617	-2,456397	-10,116896	14,420601	13,786835	0,085211	0,186063	-1,359710	-12,332095	2,008341	0,964555	0,085211	0,186063	-1,359710	-12,332095	2,008341	0,964555
11:33:03,25	0,349095	3,163948	-0,070998	-0,157019	0,279994	0,230007	0,084944	0,186895	-1,359698	2,285457	-4,638522	0,990189	-0,806325	-2,792970	-2,456385	-10,125595	14,462170	13,812469	0,084944	0,186895	-1,359698	-12,385784	2,029582	0,990189	0,084944	0,186895	-1,359698	-12,385784	2,029582	0,990189
11:33:03,30	0,349095	3,163948	-0,070998	-0,157019	0,279994	0,230007	0,084944	0,186895	-1,359698	2,285457	-4,638522	0,990189	-0,805052	-2,788965	-2,456787	-10,073294	14,463067	13,783949	0,084944	0,186895	-1,359698	-12,385784	2,029582	0,990189	0,084944	0,186895	-1,359698	-12,385784	2,029582	0,990189
11:33:03,36	0,349095	3,163948	-0,070998	-0,157019	0,279994	0,230007	0,080839	0,187794	-1,360100	2,305279	-4,469908	0,961668	-0,802741	-2,788245	-2,453675	-10,098372	14,468800	13,802383	0,080839	0,187794	-1,360100	-12,436535	1,875954	0,961668	0,080839	0,187794	-1,360100	-12,436535	1,875954	0,961668
11:33:03,41	0,349095	3,163948	-0,070998	-0,157019	0,279994	0,230007	0,079060	0,186153	-1,356988	2,227513	-4,352797	0,980103	-0,807471	-2,793445	-2,456372	-10,093374	14,409086	13,810161	0,079060	0,186153	-1,356988	-12,385471	1,853386	0,980103	0,079060	0,186153	-1,356988	-12,385471	1,853386	0,980103
11:33:03,46	0,349095	3,163948	-0,070998	-0,157019	0,279994	0,230007	0,085928	0,187650	-1,359684	2,354579	-4,744139	0,987881	-0,811250	-2,799098	-2,536403	-10,043460	14,338751	13,810995	0,085928	0,187650	-1,359684	-12,375930	2,001213	0,987881	0,085928	0,187650	-1,359684	-12,375930	2,001213	0,987881
11:33:03,51	0,349053	3,163975	-0,070022	-0,157009	0,279988	0,229979	0,090510	0,179934	-1,953614	2,426915	-6,147320	0,999059	-0,803080	-2,801271	-3,050301	-9,321309	13,416502	13,821339	0,090510	0,179934	-1,953614	-11,697885	0,957715	0,999059	0,090510	0,179934	-1,953614	-11,697885	0,957715	0,999059
11:33:03,56	0,349053	3,163975	-0,070022	-0,157009	0,279988	0,229979	0,090510	0,179934	-1,953614	2,426915	-6,147320	0,999059	-0,800674	-2,800977	-3,053371	-9,292052	13,428576	13,852824	0,090510	0,179934	-1,953614	-11,697885	0,957715	0,999059	0,090510	0,179934	-1,953614	-11,697885	0,957715	0,999059
11:33:03,61	0,349053	3,163975	-0,070022	-0,157009	0,279988	0,229979	0,089053	0,177997	-1,956684	2,301138	-6,090846	1,030544	-0,801905	-2,807270	-3,051448	-9,360597	13,489399	13,833780	0,089053	0,177997	-1,956684	-11,671656	0,899800	1,030544	0,089053	0,177997	-1,956684	-11,671656	0,899800	1,030544
11:33:03,66	0,349053	3,163975	-0,070022	-0,157009	0,279988	0,229979	0,095118	0,175917	-1,954761	2,174532	-6,316466	1,011499	-0,803062	-2,802373	-3,056117	-9,332910	13,504011	13,842176	0,095118	0,175917	-1,954761	-11,634914	1,150300	1,011499	0,095118	0,175917	-1,954761	-11,634914	1,150300	1,011499
11:33:03,71	0,349053	3,163975	-0,070022	-0,157009	0,279988	0,229979	0,091456	0,179367	-1,959430	2,327460	-6,142698	1,019895	-0,801346	-2,805903	-3,051876	-9,388590	13,532040	13,806922	0,091456	0,179367	-1,959430	-11,752850	1,036579	1,019895	0,091456	0,179367	-1,959430	-11,752850	1,036579	1,019895
11:33:03,76	0,349053	3,163975	-0,070022	-0,157009	0,279988	0,229979	0,093655	0,176116	-1,955189	2,161968	-6,194823	0,984642	-0,798952	-2,804425	-3,052238	-9,365064	13,537627	13,831938	0,093655	0,176116	-1,955189	-11,663131	1,157093	0,984642	0,093655	0,176116	-1,955189	-11,663131	1,157093	0,984642
11:33:03,81	0,349053	3,163975	-0,070022	-0,157009	0,279988	0,229979	0,091177	0,174781	-1,955551	2,075969	-6,083574	1,009658	-0,800140	-2,804343	-3,053832	-9,375997	13,549284	13,789594	0,091701	0,175852	-1,957145	-11,677368	1,103016	0,967314	0,091701	0,175852	-1,957145	-11,677368	1,103016	0,967314
11:33:03,86	0,349053	3,163975	-0,070022	-0,157009	0,279988	0,229979	0,091701	0,175852	-1,957145	2,127016	-6,095474	0,967314	-0,797923	-2,802510	-3,055361	-9,407360	13,496521	13,847954	0,091701	0,175852	-1,957145	-11,677368	1,103016	0,967314	0,091701	0,175852	-1,957145	-11,677368	1,103016	0,967314
11:33:03,91	0,349053	3,163975	-0,070022	-0,157009	0,279988	0,229979	0,089004	0,174848	-1,958674	2,136187	-5,954485	1,025674	-0,799727	-2,803867	-3,053415	-9,447801	13,550037	13,872612	0,091082	0,175732	-1,956728	-11,638930	1,149190	1,050332	0,091082	0,175732	-1,956728	-11,638930	1,149190	1,050332
11:33:03,96	0,349053	3,163975	-0,070022	-0,157009	0,279988	0,229979	0,091082	0,175732	-1,956728	2,156011	-6,000760	1,050332	-0,799063	-2,804956	-3,051877	-9,424218	13,550658	13,827801	0,091692	0,174612	-1,955190	-11,621596	1,145250	1,005521	0,091692	0,174612	-1,955190	-11,621596	1,145250	1,005521
11:33:04,01	0,349053	3,163975	-0,070022	-0,157009	0,279988	0,229979	0,091692	0,174612	-1,955190	2,085475	-6,052609	1,005521	-0,800251	-2,804365	-3,052254	-9,421518	13,542955	13,847019	0,091692	0,174612	-1,955190	-11,621596	1,145250	1,005521	0,091692	0,174612	-1,955190	-11,621596	1,145250	1,005521
11:33:04,06	0,349053	3,163975	-0,070022	-0,157009	0,279988	0,229979	0,091775	0,175936	-1,955567	2,159649	-6,063107	1,024739	-0,801525	-2,803994	-3,051093	-9,453588	13,509374	13,864782	0,091775	0,175936	-1,955567	-11,651365	1,141256	1,024739	0,091775	0,175936	-1,955567	-11,651365	1,141256	1,024739
11:33:04,11	0,349053	3,163975	-0,070022	-0,157009	0,279988	0,229979	0,094205	0,177286	-1,955980	2,240699	-6,175319	1,000246	-0,802634	-2,805795	-3,052667	-9,439215	13,540587	13,822526	0,094205	0,177286	-1,955980	-11,676214	1,219790	1,000246	0,094205	0,177286	-1,955980	-11,676214	1,219790	1,000246
11:33:04,16	0,349053	3,163975	-0,070022	-0,157009	0,279988	0,229979	0,094205	0,177286	-1,955980	2,240699	-6,175319	1,000246	-0,798366	-2,803553	-3,049122	-9,366618	13,531798	13,844638	0,094205	0,177286	-1,955980	-11,676214	1,219790	1,000246	0,094205	0,177286	-1,955980	-11,676214	1,219790	1,000246
11:33:04,21	0,349053	3,163975	-0,070022	-0,157009	0,279988	0,229979	0,090129	0,174710	-1,952435	2,078089	-6,030618	1,022357	-0,801369	-2,805151	-3,052256	-9,396618	13,538510	13,826931	0,090129	0,174710	-1,952435	-11,636653	1,044504	1,022357	0,090129	0,174710	-1,952435	-11,636653	1,044504	1,022357
11:33:04,26	0,349053	3,163975	-0,070022	-0,157009	0,279988	0,229979	0,093015	0,176513	-1,955569	2,181005	-6,151340	1,004651	-0,802644	-2,803869	-3,050334	-9,441689	13,540564	13,835951	0,092542	0,178257	-1,953647	-11,700711	1,177852	1,013671	0,092542	0,178257	-1,953647	-11,700711	1,177852	1,013671
11:33:04,31	0,349053	3,163975	-0,070022	-0,157009	0,279988	0,229979	0,095265	0,176593	-1,955183	2,179334	-6,241745	1,004722	-0,802564	-2,807059	-3,051870	-9,416705	13,556893	13,827002	0,095265	0,176593	-1,955183	-11,683250	1,236521	1,004722	0,095265	0,176593	-1,955183	-11,683250	1,236521	1,004722
11:33:04,36	0,349053	3,163975	-0,070022	-0,157009	0,279988	0,229979	0,095265	0,176593	-1,955183	2,179334	-6,241745	1,004722	-0,796111	-2,805334	-3,049124	-9,420289	13,540839	13,860141	0,095265	0,176593	-1,955183	-11,683250	1,236521	1,004722	0,095265	0,176593	-1,955183	-11,683250	1,236521	1,004722
11:33:04,41	0,349053	3,163975	-0,070022	-0,157009	0,279988	0,229979	0,090545	0,171867	-1,952437	1,949250	-6,001237	1,037861	-0,804941	-2,800319	-3,051897	-9,414365	13,576818	13,833067	0,090545	0,171867	-1,952437	-11,542303	1,106522	1,037861	0,090545	0,171867	-1,952437	-11,542303	1,106522	1,037861
11:33:04,46	0,349053	3,163975	-0,070022	-0,157009	0,279988	0,229979	0,090616	0,182021	-1,955210	2,443134	-5,992107	1,010787	-0,802633	-2,803178	-3,047579	-9,438628	13,553648	13,883218	0,090616	0,182021	-1,955210	-11,845502	1,121281	1,010787	0,090616	0,182021	-1,955210	-11,845502	1,121281	1,010787
11:33:04,51	0,349053	3,163975	-0,070022	-0,157009	0,279988	0,229979	0,091938	0,178593	-1,950892	2,297067	-6,051422	1,060938	-0,800317	-2,803708	-3,051102	-9,452488	13,542970	13,851568	0,091240	0,176323	-1,954415	-11,646122	1,153886	1,029287	0,091240	0,176323	-1,954415	-11,646122	1,153886	1,029287
11:33:04,56	0,349053	3,163975	-0,070022	-0,157009	0,279988	0,229979	0,091240	0,176323	-1,954415	2,195195	-6,008418	1,029287	-0,802617	-2,805692	-3,048786	-9,450071	13,573120	13,821337	0,091240	0,176323	-1,954415	-11,646122	1,153886	1,029287	0,091240	0,176323	-1,954415	-11,646122	1,153886	1,029287
11:33:04,61	0,349053	3,163975	-0,070022	-0,157009	0,279988	0,229979	0,094107	0,177322	-1,952099	2,219869	-6,144564	0,999057	-0,799657	-2,801995	-3,051088	-9,416411	13,549955	13,856626	0,089426	0,176607	-1,954401	-11,677746	1,078069	1,034345	0,089426	0,176607	-1,954401	-11,677746	1,078069	1,034345
11:33:04,66	0,349053	3,163975	-0,070022	-0,157009	0,279988	0,229979	0,089426	0,176607	-1,954401	2,185898	-5,941851	1,034345	-0,804998	-2,804507	-3,049165	-9,450270	13,560947	13,845170	0,089426	0,176607	-1,954401	-11,677746	1,078069	1,034345	0,089426	0,176607	-1,954401	-11,677746	1,078069	1,034345
11:33:04,71	0,349053	3,163975	-0,070022	-0,157009	0,279988	0,229979	0,094271	0,179977	-1,952478	2,368529	-6,158995	1,022890	-0,804402	-2,805560	-3,048383	-9,449350	13,555141	13,844445	0,094886	0,178934	-1,951696	-11,727423	1,253875	1,022165	0,094886	0,178934	-1,951696	-11,727423	1,253875	1,022165
11:33:04,76	0,349053	3,163975	-0,070022	-0,157009	0,279988	0,229979	0,094886	0,178934	-1,951696	2,318859	-6,194646	1,022165	-0,802601	-2,801843	-3,050744	-9,421076	13,546870	13,807427	0,094886	0,178934	-1,951696	-11,727423	1,253875	1,022165	0,094886	0,178934	-1,951696	-11,727423	1,253875	1,022165
11:33:04,81	0,349053	3,163975	-0,070022	-0,157009	0,279988	0,229979	0,090766	0,179233	-1,954057	2,327458	-6,009046	0,985147	-0,797887	-2,803444	-3,050735	-9,434395	13,574482	13,809021	0,089796	0,174350	-1,954048	-11,630195	1,115707	0,986741	0,089796	0,174350	-1,954048	-11,630195	1,115707	0,986741
11:33:04,86	0,349053	3,163975	-0,070022	-0,157009	0,279988	0,229979	0,089796	0,174350	-1,954048	2,056305	-5,933241	0,986741	-0,797309	-2,806569	-3,048361	-9,442944	13,562423	13,850520	0,092213	0,172287	-1,951674	-11,560789	1,181151	1,028240	0,092213	0,172287	-1,951674	-11,560789	1,181151	1,028240
11:33:04,91	0,349053	3,163975	-0,070022	-0,157009	0,279988	0,229979	0,092213	0,172287	-1,951674	1,963710	-6,057591	1,028240	-0,804372	-2,801285	-3,048783	-9,435761	13,590561	13,846322	0,091169	0,181046	-1,952095	-11,820861	1,161317	1,024042	0,091169	0,181046	-1,952095	-11,820861	1,161317	1,024042
11:33:04,96	0,349053	3,163975	-0,070022	-0,157009	0,279988	0,229979	0,091169	0,181046	-1,952095	2,391216	-5,995421	1,024042	-0,800890	-2,803687	-3,048007	-9,446343	13,522954	13,829504	0,091507	0,176829	-1,951320	-11,645285	1,145653	1,007223	0,091507	0,176829	-1,951320	-11,645285	1,145653	1,007223
11:33:05,01	0,349053	3,163975	-0,070022	-0,157009	0,279988	0,229979	0,094909	0,175632	-1,948229	2,179297	-6,146884	1,001414	-0,801555	-2,807231	-3,044916	-9,507831	13,551841	13,823694	0,094909	0,175632	-1,948229	-11,607844	1,303500	1,001414	0,094909	0,175632	-1,948229	-11,607844	1,303500	1,001414
11:33:05,06	0,349053	3,163975	-0,070022	-0,157009	0,279988	0,229979	0,094909	0,175632	-1,948229	2,179297	-6,146884	1,001414	-0,801444	-2,806354	-3,048787	-9,453086	13,567867	13,816459	0,094094	0,175976	-1,952100	-11,658198	1,242497	0,994179	0,094094	0,175976	-1,952100	-11,658198	1,242497	0,994179
11:33:05,11	0,349053	3,163975	-0,070022	-0,157009	0,279988	0,229979	0,094094	0,175976	-1,952100	2,155905	-6,143888	0,994179	-0,802011	-2,805317	-3,047600	-9,442775	13,580255	13,845154	0,094094	0,175976	-1,952100	-11,658198	1,242497	0,994179	0,094094	0,175976	-1,952100	-11,658198	1,242497	0,994179
11:33:05,16	0,349053	3,163975	-0,070022	-0,157009	0,279988	0,229979	0,093480	0,176984	-1,950913	2,192463	-6,114677	1,022874	-0,804319	-2,804070	-3,046449	-9,425597	13,590742	13,825019	0,093480	0,176984	-1,950913	-11,700805	1,223481	1,022874	0,093480	0,176984	-1,950913	-11,700805	1,223481	1,022874
11:33:05,21	0,349053	3,163975	-0,070022	-0,157009	0,279988	0,229979	0,095554	0,180696	-1,953675	2,436874	-6,200476	1,003836	-0,806262	-2,805258	-3,050362	-9,487579	13,546767	13,826116	0,095554	0,180696	-1,953675	-11,747762	1,300504	1,003836	0,095554	0,180696	-1,953675	-11,747762	1,300504	1,003836
11:33:05,26	0,349053	3,163975	-0,070022	-0,157009	0,279988	0,229979	0,095554	0,180696	-1,953675	2,436874	-6,200476	1,003836	-0,805546	-2,803402	-3,050315	-9,428388	13,573241	13,860643	0,093589	0,181004	-1,953628	-11,808433	1,210400	1,038363	0,093589	0,181004	-1,953628	-11,808433	1,210400	1,038363
11:33:05,31	0,349053	3,163975	-0,070022	-0,157009	0,279988	0,229979	0,093589	0,181004	-1,953628	2,400342	-6,136302	1,038363	-0,799041	-2,801643	-3,047584	-9,414769	13,566859	13,864867	0,088812	0,176250	-1,950896	-11,683752	1,068848	1,042586	0,088812	0,176250	-1,950896	-11,683752	1,068848	1,042586
11:33:05,36	0,349053	3,163975	-0,070022	-0,157009	0,279988	0,229979	0,088812	0,176250	-1,950896	2,151884	-5,902931	1,042586	-0,803191	-2,803905	-3,047224	-9,447700	13,598436	13,840720	0,088812	0,176250	-1,950896	-11,683752	1,068848	1,042586	0,088812	0,176250	-1,950896	-11,683752	1,068848	1,042586
11:33:05,41	0,349053	3,163975	-0,070022	-0,157009	0,279988	0,229979	0,092846	0,178713	-1,950537	2,269063	-6,068392	1,018439	-0,803193	-2,806157	-3,047625	-9,446363	13,566071	13,810508	0,092846	0,178713	-1,950537	-11,759894	1,220057	1,018439	0,092846	0,178713	-1,950537	-11,759894	1,220057	1,018439
11:33:05,46	0,349053	3,163975	-0,070022	-0,157009	0,279988	0,229979	0,094798	0,177589	-1,950938	2,237972	-6,187236	0,988227	-0,803224	-2,805397	-3,044916	-9,471246	13,588821	13,814796	0,094798	0,177589	-1,950938	-11,702746	1,254443	0,988227	0,094798	0,177589	-1,950938	-11,702746	1,254443	0,988227
11:33:05,51	0,349053	3,163975	-0,070022	-0,157009	0,279988	0,229979	0,094155	0,177995	-1,948229	2,251856	-6,120848	0,992516	-0,803189	-2,806129	-3,046837	-9,446277	13,572600	13,824777	0,094155	0,177995	-1,948229	-11,720782	1,270314	0,992516	0,094155	0,177995	-1,948229	-11,720782	1,270314	0,992516
11:33:05,56	0,349053	3,163975	-0,070022	-0,157009	0,279988	0,229979	0,094771	0,177599	-1,950150	2,232817	-6,182643	1,002497	-0,802519	-2,802986	-3,048759	-9,398168	13,582707	13,840893	0,094771	0,177599	-1,950150	-11,708719	1,256919	1,002497	0,094771	0,177599	-1,950150	-11,708719	1,256919	1,002497
11:33:05,61	0,349053	3,163975	-0,070022	-0,157009	0,279988	0,229979	0,091715	0,178591	-1,952072	2,251559	-6,060314	1,018613	-0,803770	-2,802954	-3,048401	-9,437645	13,591236	13,826607	0,092313	0,179690	-1,951714	-11,784582	1,193611	1,004327	0,092313	0,179690	-1,951714	-11,784582	1,193611	1,004327
11:33:05,66	0,349053	3,163975	-0,070022	-0,157009	0,279988	0,229979	0,092313	0,179690	-1,951714	2,321087	-6,052958	1,004327	-0,802023	-2,804522	-3,048391	-9,450574	13,593150	13,836555	0,092313	0,179690	-1,951714	-11,784582	1,193611	1,004327	0,092313	0,179690	-1,951714	-11,784582	1,193611	1,004327
11:33:05,71	0,349053	3,163975	-0,070022	-0,157009	0,279988	0,229979	0,092797	0,177393	-1,951704	2,206446	-6,065964	1,014274	-0,800962	-2,803348	-3,047653	-9,496009	13,565105	13,816651	0,091249	0,177061	-1,950966	-11,663096	1,202903	0,994371	0,091249	0,177061	-1,950966	-11,663096	1,202903	0,994371
11:33:05,76	0,349053	3,163975	-0,070022	-0,157009	0,279988	0,229979	0,091249	0,177061	-1,950966	2,236176	-5,960169	0,994371	-0,802108	-2,804279	-3,043730	-9,483051	13,554384	13,852213	0,092629	0,177588	-1,947043	-11,674261	1,222882	1,029933	0,092629	0,177588	-1,947043	-11,674261	1,222882	1,029933
11:33:05,81	0,349053	3,163975	-0,070022	-0,157009	0,279988	0,229979	0,092629	0,177588	-1,947043	2,266397	-6,048494	1,029933	-0,801407	-2,805118	-3,046446	-9,436017	13,567867	13,824739	0,093006	0,176562	-1,949759	-11,682252	1,198872	1,002459	0,093006	0,176562	-1,949759	-11,682252	1,198872	1,002459
11:33:05,87	0,349053	3,163975	-0,070022	-0,157009	0,279988	0,229979	0,093006	0,176562	-1,949759	2,177826	-6,102071	1,002459	-0,803206	-2,807577	-3,045679	-9,458396	13,562971	13,813980	0,093006	0,176562	-1,949759	-11,682252	1,198872	1,002459	0,093006	0,176562	-1,949759	-11,682252	1,198872	1,002459
11:33:05,92	0,349053	3,163975	-0,070022	-0,157009	0,279988	0,229979	0,096034	0,176890	-1,948991	2,210348	-6,242626	0,991699	-0,802032	-2,803239	-3,047248	-9,455936	13,593079	13,816720	0,096034	0,176890	-1,948991	-11,675533	1,296063	0,991699	0,096034	0,176890	-1,948991	-11,675533	1,296063	0,991699
11:33:05,97	0,349053	3,163975	-0,070022	-0,157009	0,279988	0,229979	0,091691	0,178042	-1,950561	2,242933	-6,003835	0,994440	-0,802437	-2,804701	-3,096618	-9,515682	13,491351	13,838985	0,091691	0,178042	-1,950561	-11,733357	1,193881	0,994440	0,091691	0,178042	-1,950561	-11,733357	1,193881	0,994440
11:33:06,02	0,349016	3,164048	-0,069011	-0,156999	0,279994	0,229980	0,093159	0,177662	-1,999931	2,341150	-6,079321	1,016705	-0,795483	-2,818510	-3,656673	-8,776012	12,654960	13,907120	0,093159	0,177662	-1,999931	-11,605318	1,233675	1,016705	0,093159	0,177662	-1,999931	-11,605318	1,233675	1,016705
11:33:06,07	0,349016	3,164048	-0,069011	-0,156999	0,279994	0,229980	0,101641	0,164735	-2,559986	2,023421	-7,579159	1,084839	-0,793810	-2,819563	-3,657875	-8,843610	12,715171	13,891227	0,101716	0,162759	-2,561188	-10,874243	0,490310	1,068947	0,101716	0,162759	-2,561188	-10,874243	0,490310	1,068947
11:33:06,12	0,349016	3,164048	-0,069011	-0,156999	0,279994	0,229980	0,101716	0,162759	-2,561188	1,902367	-7,494398	1,068947	-0,799035	-2,817999	-3,656343	-8,819272	12,742092	13,866010	0,101716	0,162759	-2,561188	-10,874243	0,490310	1,068947	0,101716	0,162759	-2,561188	-10,874243	0,490310	1,068947
11:33:06,17	0,349016	3,164048	-0,069011	-0,156999	0,279994	0,229980	0,102975	0,168067	-2,559656	2,142859	-7,567461	1,043730	-0,799671	-2,819797	-3,655974	-8,844288	12,728607	13,845854	0,102975	0,168067	-2,559656	-11,050367	0,516045	1,043730	0,102975	0,168067	-2,559656	-11,050367	0,516045	1,043730
11:33:06,22	0,349016	3,164048	-0,069011	-0,156999	0,279994	0,229980	0,104849	0,167718	-2,559287	2,148940	-7,650024	1,023573	-0,796817	-2,819080	-3,657927	-8,886742	12,747775	13,858382	0,104849	0,167718	-2,559287	-11,016954	0,580647	1,023573	0,104849	0,167718	-2,559287	-11,016954	0,580647	1,023573
11:33:06,27	0,349016	3,164048	-0,069011	-0,156999	0,279994	0,229980	0,102802	0,165605	-2,561240	2,043680	-7,497217	1,036102	-0,798542	-2,819738	-3,657534	-8,861104	12,720044	13,846905	0,102802	0,165605	-2,561240	-10,956327	0,572745	1,036102	0,102802	0,165605	-2,561240	-10,956327	0,572745	1,036102
11:33:06,32	0,349016	3,164048	-0,069011	-0,156999	0,279994	0,229980	0,104234	0,166770	-2,560847	2,115465	-7,607742	1,024625	-0,797287	-2,817704	-3,655195	-8,829157	12,734153	13,846124	0,104234	0,166770	-2,560847	-10,976007	0,574620	1,024625	0,104234	0,166770	-2,560847	-10,976007	0,574620	1,024625
11:33:06,37	0,349016	3,164048	-0,069011	-0,156999	0,279994	0,229980	0,101845	0,166700	-2,558508	2,083607	-7,504132	1,023844	-0,803300	-2,818772	-3,655230	-8,907861	12,789862	13,852387	0,105777	0,171373	-2,558543	-11,135071	0,690904	1,030106	0,105777	0,171373	-2,558543	-11,135071	0,690904	1,030106
11:33:06,42	0,349016	3,164048	-0,069011	-0,156999	0,279994	0,229980	0,105777	0,171373	-2,558543	2,317734	-7,612561	1,030106	-0,799738	-2,816174	-3,655584	-8,873423	12,760923	13,886238	0,105777	0,171373	-2,558543	-11,135071	0,690904	1,030106	0,105777	0,171373	-2,558543	-11,135071	0,690904	1,030106
11:33:06,47	0,349016	3,164048	-0,069011	-0,156999	0,279994	0,229980	0,101746	0,169588	-2,558897	2,232745	-7,447252	1,063958	-0,802095	-2,822563	-3,655978	-8,908382	12,807499	13,867594	0,101746	0,169588	-2,558897	-11,079920	0,539794	1,063958	0,101746	0,169588	-2,558897	-11,079920	0,539794	1,063958
11:33:06,52	0,349016	3,164048	-0,069011	-0,156999	0,279994	0,229980	0,108457	0,168435	-2,559291	2,149922	-7,742651	1,045313	-0,798572	-2,819675	-3,654014	-8,883563	12,739673	13,889234	0,108457	0,168435	-2,559291	-11,072216	0,771194	1,045313	0,108457	0,168435	-2,559291	-11,072216	0,771194	1,045313
11:33:06,57	0,349016	3,164048	-0,069011	-0,156999	0,279994	0,229980	0,104194	0,166828	-2,557327	2,112700	-7,576414	1,066954	-0,799161	-2,820544	-3,654415	-8,893264	12,758550	13,875416	0,105241	0,166903	-2,557728	-10,996799	0,648425	1,053136	0,105241	0,166903	-2,557728	-10,996799	0,648425	1,053136
11:33:06,62	0,349016	3,164048	-0,069011	-0,156999	0,279994	0,229980	0,103856	0,166348	-2,557330	2,056420	-7,520996	1,073559	-0,797987	-2,819621	-3,654017	-8,900649	12,785694	13,895839	0,103856	0,166348	-2,557330	-11,001896	0,631666	1,073559	0,103856	0,166348	-2,557330	-11,001896	0,631666	1,073559
11:33:06,67	0,349016	3,164048	-0,069011	-0,156999	0,279994	0,229980	0,103856	0,166348	-2,557330	2,056420	-7,520996	1,073559	-0,797352	-2,821491	-3,654789	-8,874986	12,757147	13,875583	0,105157	0,164863	-2,558102	-10,950659	0,629651	1,053302	0,105157	0,164863	-2,558102	-10,950659	0,629651	1,053302
11:33:06,72	0,349016	3,164048	-0,069011	-0,156999	0,279994	0,229980	0,105157	0,164863	-2,558102	1,991103	-7,625159	1,053302	-0,799116	-2,820289	-3,654823	-8,886580	12,794151	13,847710	0,105157	0,164863	-2,558102	-10,950659	0,629651	1,053302	0,105157	0,164863	-2,558102	-10,950659	0,629651	1,053302
11:33:06,77	0,349016	3,164048	-0,069011	-0,156999	0,279994	0,229980	0,103708	0,167116	-2,558892	2,081823	-7,500885	1,070276	-0,798578	-2,819109	-3,655579	-8,904145	12,804476	13,892556	0,103708	0,167116	-2,558892	-11,036758	0,640166	1,070276	0,103708	0,167116	-2,558892	-11,036758	0,640166	1,070276
11:33:06,82	0,349016	3,164048	-0,069011	-0,156999	0,279994	0,229980	0,105930	0,168539	-2,556170	2,188324	-7,649069	1,061642	-0,800922	-2,820322	-3,652857	-8,892143	12,760032	13,883922	0,105930	0,168539	-2,556170	-11,041988	0,666444	1,061642	0,105930	0,168539	-2,556170	-11,041988	0,666444	1,061642
11:33:06,87	0,349016	3,164048	-0,069011	-0,156999	0,279994	0,229980	0,105930	0,168539	-2,556170	2,188324	-7,649069	1,061642	-0,798590	-2,820816	-3,654826	-8,905830	12,762366	13,851750	0,105191	0,166273	-2,558139	-10,977114	0,659882	1,029469	0,105191	0,166273	-2,558139	-10,977114	0,659882	1,029469
11:33:06,92	0,349016	3,164048	-0,069011	-0,156999	0,279994	0,229980	0,105191	0,166273	-2,558139	2,075310	-7,597624	1,029469	-0,796689	-2,819853	-3,652057	-8,844791	12,767452	13,879143	0,105191	0,166273	-2,558139	-10,977114	0,659882	1,029469	0,105191	0,166273	-2,558139	-10,977114	0,659882	1,029469
11:33:06,97	0,349016	3,164048	-0,069011	-0,156999	0,279994	0,229980	0,103407	0,165109	-2,555370	1,979837	-7,555162	1,056863	-0,800292	-2,819551	-3,652485	-8,894594	12,818949	13,866452	0,103407	0,165109	-2,555370	-10,981182	0,562282	1,056863	0,103407	0,165109	-2,555370	-10,981182	0,562282	1,056863
11:33:07,02	0,349016	3,164048	-0,069011	-0,156999	0,279994	0,229980	0,104947	0,168379	-2,555798	2,130215	-7,566366	1,044171	-0,802108	-2,816788	-3,653279	-8,898803	12,791024	13,866179	0,104947	0,168379	-2,555798	-11,087551	0,671973	1,044171	0,104947	0,168379	-2,555798	-11,087551	0,671973	1,044171
11:33:07,07	0,349016	3,164048	-0,069011	-0,156999	0,279994	0,229980	0,103462	0,171334	-2,556592	2,310133	-7,499471	1,043899	-0,803340	-2,822717	-3,654064	-8,942855	12,799859	13,851765	0,103462	0,171334	-2,556592	-11,139554	0,622307	1,043899	0,103462	0,171334	-2,556592	-11,139554	0,622307	1,043899
11:33:07,12	0,349016	3,164048	-0,069011	-0,156999	0,279994	0,229980	0,109213	0,169436	-2,557377	2,225822	-7,755929	1,029484	-0,799169	-2,819653	-3,652092	-8,912006	12,797497	13,880418	0,109213	0,169436	-2,557377	-11,074887	0,817263	1,029484	0,109213	0,169436	-2,557377	-11,074887	0,817263	1,029484
11:33:07,17	0,349016	3,164048	-0,069011	-0,156999	0,279994	0,229980	0,104474	0,167355	-2,555405	2,104254	-7,537410	1,058138	-0,798610	-2,818270	-3,651716	-8,911099	12,759094	13,869562	0,104474	0,167355	-2,555405	-11,033131	0,663789	1,058138	0,104474	0,167355	-2,555405	-11,033131	0,663789	1,058138
11:33:07,22	0,349016	3,164048	-0,069011	-0,156999	0,279994	0,229980	0,102996	0,167563	-2,555029	2,147871	-7,480568	1,047281	-0,799767	-2,818736	-3,652108	-8,913380	12,790334	13,865710	0,103979	0,168332	-2,555421	-11,052135	0,648286	1,043430	0,103979	0,168332	-2,555421	-11,052135	0,648286	1,043430
11:33:07,27	0,349016	3,164048	-0,069011	-0,156999	0,279994	0,229980	0,103979	0,168332	-2,555421	2,161955	-7,514077	1,043430	-0,801565	-2,820911	-3,652863	-8,934852	12,811399	13,900347	0,103979	0,168332	-2,555421	-11,052135	0,648286	1,043430	0,103979	0,168332	-2,555421	-11,052135	0,648286	1,043430
11:33:07,32	0,349016	3,164048	-0,069011	-0,156999	0,279994	0,229980	0,106761	0,168801	-2,556176	2,178831	-7,629625	1,078067	-0,802648	-2,818423	-3,650954	-8,894845	12,813245	13,845719	0,106761	0,168801	-2,556176	-11,072068	0,751145	1,078067	0,106761	0,168801	-2,556176	-11,072068	0,751145	1,078067
11:33:07,37	0,349016	3,164048	-0,069011	-0,156999	0,279994	0,229980	0,105148	0,170984	-2,554267	2,270710	-7,579444	1,023439	-0,802137	-2,816972	-3,650154	-8,910829	12,778195	13,893029	0,105148	0,170984	-2,554267	-11,151501	0,674659	1,023439	0,105148	0,170984	-2,554267	-11,151501	0,674659	1,023439
11:33:07,42	0,349016	3,164048	-0,069011	-0,156999	0,279994	0,229980	0,103636	0,171266	-2,553467	2,323739	-7,504527	1,070749	-0,800358	-2,823433	-3,651697	-8,911833	12,747850	13,868130	0,108342	0,166495	-2,555010	-10,967431	0,741308	1,045849	0,108342	0,166495	-2,555010	-10,967431	0,741308	1,045849
11:33:07,47	0,349016	3,164048	-0,069011	-0,156999	0,279994	0,229980	0,108342	0,166495	-2,555010	2,102439	-7,763502	1,045849	-0,800927	-2,820217	-3,651332	-8,908628	12,782729	13,854835	0,108342	0,166495	-2,555010	-10,967431	0,741308	1,045849	0,108342	0,166495	-2,555010	-10,967431	0,741308	1,045849
11:33:07,52	0,349016	3,164048	-0,069011	-0,156999	0,279994	0,229980	0,105841	0,168596	-2,554645	2,179879	-7,618810	1,032555	-0,799117	-2,818446	-3,652863	-8,878081	12,781169	13,875359	0,105841	0,168596	-2,554645	-11,054914	0,689708	1,032555	0,105841	0,168596	-2,554645	-11,054914	0,689708	1,032555
11:33:07,57	0,349016	3,164048	-0,069011	-0,156999	0,279994	0,229980	0,103402	0,167914	-2,556176	2,130499	-7,519242	1,053078	-0,793327	-2,818510	-3,651985	-8,861497	12,784592	13,857586	0,103402	0,167914	-2,556176	-11,050767	0,597853	1,053078	0,103402	0,167914	-2,556176	-11,050767	0,597853	1,053078
11:33:07,62	0,349016	3,164048	-0,069011	-0,156999	0,279994	0,229980	0,100563	0,162868	-2,555298	1,856824	-7,384217	1,035306	-0,802155	-2,821092	-3,649743	-8,923877	12,762250	13,906323	0,100563	0,162868	-2,555298	-10,928290	0,509945	1,035306	0,100563	0,162868	-2,555298	-10,928290	0,509945	1,035306
11:33:07,67	0,349016	3,164048	-0,069011	-0,156999	0,279994	0,229980	0,107213	0,169222	-2,553056	2,237781	-7,687213	1,084043	-0,798642	-2,818004	-3,653292	-8,932763	12,784971	13,857070	0,107213	0,169222	-2,553056	-11,046138	0,729046	1,084043	0,107213	0,169222	-2,553056	-11,046138	0,729046	1,084043
11:33:07,72	0,349016	3,164048	-0,069011	-0,156999	0,279994	0,229980	0,102782	0,167723	-2,556605	2,144612	-7,437744	1,034790	-0,801564	-2,817419	-3,651336	-8,912735	12,756049	13,868866	0,102782	0,167723	-2,556605	-11,021655	0,630679	1,034790	0,102782	0,167723	-2,556605	-11,021655	0,630679	1,034790
11:33:07,77	0,349016	3,164048	-0,069011	-0,156999	0,279994	0,229980	0,103737	0,170547	-2,554649	2,306498	-7,519160	1,046585	-0,802087	-2,817605	-3,650170	-8,896658	12,787899	13,859203	0,104159	0,170906	-2,553483	-11,126594	0,637364	1,036922	0,104159	0,170906	-2,553483	-11,126594	0,637364	1,036922
11:33:07,82	0,349016	3,164048	-0,069011	-0,156999	0,279994	0,229980	0,104159	0,170906	-2,553483	2,289543	-7,539150	1,036922	-0,800338	-2,822026	-3,648975	-8,911111	12,770561	13,877096	0,104159	0,170906	-2,553483	-11,126594	0,637364	1,036922	0,104159	0,170906	-2,553483	-11,126594	0,637364	1,036922
11:33:07,87	0,349016	3,164048	-0,069011	-0,156999	0,279994	0,229980	0,107114	0,167181	-2,552288	2,118095	-7,688930	1,054816	-0,797911	-2,822986	-3,648191	-8,898771	12,815184	13,868508	0,107114	0,167181	-2,552288	-11,005646	0,719503	1,054816	0,107114	0,167181	-2,552288	-11,005646	0,719503	1,054816
11:33:07,92	0,349016	3,164048	-0,069011	-0,156999	0,279994	0,229980	0,106731	0,164599	-2,551504	1,939016	-7,657418	1,046228	-0,799731	-2,820106	-3,648189	-8,908269	12,803539	13,897415	0,105147	0,167616	-2,551502	-11,047136	0,681421	1,075135	0,105147	0,167616	-2,551502	-11,047136	0,681421	1,075135
11:33:07,97	0,349016	3,164048	-0,069011	-0,156999	0,279994	0,229980	0,105147	0,167616	-2,551502	2,110698	-7,572650	1,075135	-0,797414	-2,817043	-3,650932	-8,923002	12,828396	13,891196	0,105147	0,167616	-2,551502	-11,047136	0,681421	1,075135	0,105147	0,167616	-2,551502	-11,047136	0,681421	1,075135
11:33:08,02	0,349016	3,164048	-0,069011	-0,156999	0,279994	0,229980	0,101336	0,167141	-2,554245	2,071870	-7,349265	1,068916	-0,796911	-2,820981	-3,651323	-8,957726	12,783810	13,885020	0,101336	0,167141	-2,554245	-11,048724	0,605605	1,068916	0,101336	0,167141	-2,554245	-11,048724	0,605605	1,068916
11:33:08,07	0,349016	3,164048	-0,069011	-0,156999	0,279994	0,229980	0,104495	0,164736	-2,554636	2,002763	-7,505769	1,062740	-0,801491	-2,820562	-3,648984	-8,904522	12,795211	13,872996	0,106422	0,168912	-2,552297	-11,076151	0,707783	1,050715	0,106422	0,168912	-2,552297	-11,076151	0,707783	1,050715
11:33:08,12	0,349016	3,164048	-0,069011	-0,156999	0,279994	0,229980	0,106422	0,168912	-2,552297	2,183448	-7,646324	1,050715	-0,800364	-2,820573	-3,647452	-8,932820	12,793200	13,857947	0,106422	0,168912	-2,552297	-11,076151	0,707783	1,050715	0,106422	0,168912	-2,552297	-11,076151	0,707783	1,050715
11:33:08,18	0,349016	3,164048	-0,069011	-0,156999	0,279994	0,229980	0,105868	0,167931	-2,550765	2,148316	-7,594047	1,035667	-0,799120	-2,821160	-3,648991	-8,901605	12,794375	13,853883	0,105868	0,167931	-2,550765	-11,034259	0,716619	1,035667	0,105868	0,167931	-2,550765	-11,034259	0,716619	1,035667
11:33:08,23	0,349016	3,164048	-0,069011	-0,156999	0,279994	0,229980	0,106009	0,168050	-2,552240	2,126878	-7,591285	1,051937	-0,803909	-2,820684	-3,646272	-8,938928	12,799408	13,885933	0,106009	0,168050	-2,552240	-11,065054	0,730434	1,051937	0,106009	0,168050	-2,552240	-11,065054	0,730434	1,051937
11:33:08,28	0,349016	3,164048	-0,069011	-0,156999	0,279994	0,229980	0,107737	0,170945	-2,549585	2,302752	-7,682801	1,063652	-0,797396	-2,818613	-3,733639	-8,706733	12,670444	13,866178	0,107737	0,170945	-2,549585	-11,116467	0,774520	1,063652	0,107737	0,170945	-2,549585	-11,116467	0,774520	1,063652
11:33:08,33	0,348974	3,163950	-0,068007	-0,157009	0,279988	0,229995	0,102686	0,166340	-2,636952	2,058861	-7,685759	1,043898	-0,799484	-2,828180	-4,258751	-7,941369	12,100746	13,905861	0,102686	0,166340	-2,636952	-10,998836	0,375121	1,043898	0,102686	0,166340	-2,636952	-10,998836	0,375121	1,043898
11:33:08,38	0,348974	3,163950	-0,068007	-0,157009	0,279988	0,229995	0,112016	0,163365	-3,162064	2,014824	-9,118572	1,083580	-0,800625	-2,829889	-4,257618	-7,954911	12,154740	13,862983	0,114066	0,163498	-3,160931	-10,852830	-0,232267	1,040703	0,114066	0,163498	-3,160931	-10,852830	-0,232267	1,040703
11:33:08,43	0,348974	3,163950	-0,068007	-0,157009	0,279988	0,229995	0,114066	0,163498	-3,160931	1,981797	-9,186447	1,040703	-0,801939	-2,828594	-4,256456	-8,011357	12,150339	13,901441	0,114066	0,163498	-3,160931	-10,852830	-0,232267	1,040703	0,114066	0,163498	-3,160931	-10,852830	-0,232267	1,040703
11:33:08,48	0,348974	3,163950	-0,068007	-0,157009	0,279988	0,229995	0,112863	0,167030	-3,160552	2,167111	-9,074002	1,075585	-0,803081	-2,827081	-4,257239	-7,998940	12,178207	13,897865	0,112863	0,167030	-3,160552	-10,944716	-0,214295	1,075585	0,112863	0,167030	-3,160552	-10,944716	-0,214295	1,075585
11:33:08,53	0,348974	3,163950	-0,068007	-0,157009	0,279988	0,229995	0,112863	0,167030	-3,160552	2,167111	-9,074002	1,075585	-0,802584	-2,830130	-4,252967	-8,058063	12,182385	13,910176	0,115255	0,165074	-3,156280	-10,866951	-0,097609	1,087896	0,115255	0,165074	-3,156280	-10,866951	-0,097609	1,087896
11:33:08,58	0,348974	3,163950	-0,068007	-0,157009	0,279988	0,229995	0,115255	0,165074	-3,156280	2,091368	-9,145112	1,087896	-0,801953	-2,832624	-4,252567	-8,040947	12,163653	13,899205	0,115255	0,165074	-3,156280	-10,866951	-0,097609	1,087896	0,115255	0,165074	-3,156280	-10,866951	-0,097609	1,087896
11:33:08,63	0,348974	3,163950	-0,068007	-0,157009	0,279988	0,229995	0,117100	0,163281	-3,155880	2,005802	-9,265233	1,076925	-0,801940	-2,830752	-4,254899	-8,044265	12,221884	13,912494	0,117100	0,163281	-3,155880	-10,811776	-0,072909	1,076925	0,117100	0,163281	-3,155880	-10,811776	-0,072909	1,076925
11:33:08,68	0,348974	3,163950	-0,068007	-0,157009	0,279988	0,229995	0,115051	0,166433	-3,158215	2,116225	-9,158158	1,079770	-0,803659	-2,829274	-4,254902	-8,014676	12,210238	13,902051	0,115051	0,166433	-3,158215	-10,948782	-0,126659	1,079770	0,115051	0,166433	-3,158215	-10,948782	-0,126659	1,079770
11:33:08,73	0,348974	3,163950	-0,068007	-0,157009	0,279988	0,229995	0,115051	0,166433	-3,158215	2,116225	-9,158158	1,079770	-0,801986	-2,828146	-4,253555	-8,017088	12,218921	13,889070	0,115051	0,166433	-3,158215	-10,948782	-0,126659	1,079770	0,115051	0,166433	-3,158215	-10,948782	-0,126659	1,079770
11:33:08,78	0,348974	3,163950	-0,068007	-0,157009	0,279988	0,229995	0,113237	0,165549	-3,156868	2,063912	-9,057405	1,066790	-0,803753	-2,828669	-4,253367	-8,057161	12,203784	13,906265	0,113237	0,165549	-3,156868	-10,931654	-0,168296	1,066790	0,113237	0,165549	-3,156868	-10,931654	-0,168296	1,066790
11:33:08,83	0,348974	3,163950	-0,068007	-0,157009	0,279988	0,229995	0,114574	0,166817	-3,156680	2,163018	-9,099791	1,083984	-0,801338	-2,827543	-4,252178	-8,017884	12,173723	13,914449	0,112392	0,165289	-3,155491	-10,885241	-0,212603	1,092169	0,112392	0,165289	-3,155491	-10,885241	-0,212603	1,092169
11:33:08,88	0,348974	3,163950	-0,068007	-0,157009	0,279988	0,229995	0,112392	0,165289	-3,155491	2,089968	-9,035366	1,092169	-0,801920	-2,830257	-4,252938	-8,030542	12,208960	13,930203	0,112392	0,165289	-3,155491	-10,885241	-0,212603	1,092169	0,112392	0,165289	-3,155491	-10,885241	-0,212603	1,092169
11:33:08,93	0,348974	3,163950	-0,068007	-0,157009	0,279988	0,229995	0,115032	0,164436	-3,156251	2,021423	-9,144095	1,107923	-0,799634	-2,829737	-4,253742	-8,050676	12,172366	13,905973	0,113439	0,162717	-3,157055	-10,799494	-0,157127	1,083693	0,113439	0,162717	-3,157055	-10,799494	-0,157127	1,083693
11:33:08,98	0,348974	3,163950	-0,068007	-0,157009	0,279988	0,229995	0,113439	0,162717	-3,157055	1,973760	-9,062111	1,083693	-0,800774	-2,830234	-4,252567	-8,047412	12,206912	13,915751	0,114440	0,163455	-3,155879	-10,850615	-0,116154	1,093470	0,114440	0,163455	-3,155879	-10,850615	-0,116154	1,093470
11:33:09,03	0,348974	3,163950	-0,068007	-0,157009	0,279988	0,229995	0,114440	0,163455	-3,155879	1,980614	-9,099717	1,093470	-0,803747	-2,829490	-4,250649	-8,060702	12,197408	13,899477	0,115283	0,166402	-3,153962	-10,913830	-0,087078	1,077197	0,115283	0,166402	-3,153962	-10,913830	-0,087078	1,077197
11:33:09,08	0,348974	3,163950	-0,068007	-0,157009	0,279988	0,229995	0,115283	0,166402	-3,153962	2,148725	-9,136755	1,077197	-0,803149	-2,832422	-4,250650	-8,068423	12,204640	13,884922	0,115283	0,166402	-3,153962	-10,913830	-0,087078	1,077197	0,115283	0,166402	-3,153962	-10,913830	-0,087078	1,077197
11:33:09,13	0,348974	3,163950	-0,068007	-0,157009	0,279988	0,229995	0,117522	0,164418	-3,153963	2,043148	-9,242920	1,062641	-0,802553	-2,827899	-4,252572	-8,048112	12,214722	13,925741	0,117522	0,164418	-3,153963	-10,863653	-0,017421	1,062641	0,117522	0,164418	-3,153963	-10,863653	-0,017421	1,062641
11:33:09,18	0,348974	3,163950	-0,068007	-0,157009	0,279988	0,229995	0,113307	0,166163	-3,155885	2,115019	-9,036292	1,103460	-0,800618	-2,828490	-4,249042	-8,075164	12,217892	13,891111	0,113307	0,166163	-3,155885	-10,928792	-0,141666	1,103460	0,113307	0,166163	-3,155885	-10,928792	-0,141666	1,103460
11:33:09,23	0,348974	3,163950	-0,068007	-0,157009	0,279988	0,229995	0,112851	0,164192	-3,152355	2,023299	-8,987566	1,068830	-0,803335	-2,830987	-4,249210	-8,088762	12,212560	13,882266	0,112851	0,164192	-3,152355	-10,865775	-0,128738	1,068830	0,112851	0,164192	-3,152355	-10,865775	-0,128738	1,068830
11:33:09,28	0,348974	3,163950	-0,068007	-0,157009	0,279988	0,229995	0,116373	0,165297	-3,152523	2,092162	-9,161562	1,059986	-0,801865	-2,829265	-4,250673	-8,080984	12,205808	13,877314	0,116373	0,165297	-3,152523	-10,883635	-0,026314	1,059986	0,116373	0,165297	-3,152523	-10,883635	-0,026314	1,059986
11:33:09,33	0,348974	3,163950	-0,068007	-0,157009	0,279988	0,229995	0,114146	0,164885	-3,153986	2,072699	-9,055916	1,055033	-0,801924	-2,832903	-4,249080	-8,059438	12,231870	13,894577	0,114146	0,164885	-3,153986	-10,870759	-0,095418	1,055033	0,114146	0,164885	-3,153986	-10,870759	-0,095418	1,055033
11:33:09,38	0,348974	3,163950	-0,068007	-0,157009	0,279988	0,229995	0,117327	0,163117	-3,152393	1,947416	-9,226916	1,072296	-0,799547	-2,827655	-4,246749	-8,035430	12,221074	13,903446	0,117327	0,163117	-3,152393	-10,857248	-0,016770	1,072296	0,117327	0,163117	-3,152393	-10,857248	-0,016770	1,072296
11:33:09,43	0,348974	3,163950	-0,068007	-0,157009	0,279988	0,229995	0,111593	0,163682	-3,150062	1,974166	-8,954946	1,081166	-0,801355	-2,828585	-4,249499	-8,056693	12,225698	13,875965	0,113302	0,164783	-3,152812	-10,897438	-0,128882	1,053684	0,113302	0,164783	-3,152812	-10,897438	-0,128882	1,053684
11:33:09,48	0,348974	3,163950	-0,068007	-0,157009	0,279988	0,229995	0,114011	0,165783	-3,153161	2,108165	-9,063233	1,111320	-0,802576	-2,828699	-4,249848	-8,062942	12,208374	13,933600	0,114011	0,165783	-3,153161	-10,905806	-0,113341	1,111320	0,114011	0,165783	-3,153161	-10,905806	-0,113341	1,111320
11:33:09,53	0,348974	3,163950	-0,068007	-0,157009	0,279988	0,229995	0,114011	0,165783	-3,153161	2,108165	-9,063233	1,111320	-0,802652	-2,828785	-4,253088	-8,093142	12,200967	13,908970	0,114011	0,165783	-3,153161	-10,905806	-0,113341	1,111320	0,114011	0,165783	-3,153161	-10,905806	-0,113341	1,111320
11:33:09,58	0,348974	3,163950	-0,068007	-0,157009	0,279988	0,229995	0,114124	0,165806	-3,156401	2,130885	-9,046663	1,086690	-0,804350	-2,828289	-4,246393	-8,089278	12,245512	13,898796	0,114544	0,167525	-3,149706	-10,970959	-0,057855	1,076516	0,114544	0,167525	-3,149706	-10,970959	-0,057855	1,076516
11:33:09,63	0,348974	3,163950	-0,068007	-0,157009	0,279988	0,229995	0,114544	0,167525	-3,149706	2,179746	-9,049540	1,076516	-0,803716	-2,830091	-4,247178	-8,068987	12,226670	13,864388	0,114544	0,167525	-3,149706	-10,970959	-0,057855	1,076516	0,114544	0,167525	-3,149706	-10,970959	-0,057855	1,076516
11:33:09,68	0,348974	3,163950	-0,068007	-0,157009	0,279988	0,229995	0,115787	0,166075	-3,150491	2,110517	-9,141166	1,042108	-0,799619	-2,831010	-4,248325	-8,073336	12,208225	13,879647	0,115787	0,166075	-3,150491	-10,926362	-0,051911	1,042108	0,115787	0,166075	-3,150491	-10,926362	-0,051911	1,042108
11:33:09,73	0,348974	3,163950	-0,068007	-0,157009	0,279988	0,229995	0,114535	0,162067	-3,151638	1,920253	-9,081517	1,057366	-0,799077	-2,828608	-4,247158	-8,090804	12,215257	13,904017	0,114535	0,162067	-3,151638	-10,802004	-0,090545	1,057366	0,114535	0,162067	-3,151638	-10,802004	-0,090545	1,057366
11:33:09,78	0,348974	3,163950	-0,068007	-0,157009	0,279988	0,229995	0,112183	0,162799	-3,150471	1,960965	-8,940587	1,081737	-0,802542	-2,835435	-4,247706	-8,080882	12,233918	13,911714	0,112183	0,162799	-3,150471	-10,818758	-0,134221	1,081737	0,112183	0,162799	-3,150471	-10,818758	-0,134221	1,081737
11:33:09,83	0,348974	3,163950	-0,068007	-0,157009	0,279988	0,229995	0,119829	0,162386	-3,151019	1,918357	-9,337416	1,089433	-0,802012	-2,835699	-4,246775	-8,111623	12,222348	13,873595	0,119829	0,162386	-3,151019	-10,828931	0,069123	1,089433	0,119829	0,162386	-3,151019	-10,828931	0,069123	1,089433
11:33:09,88	0,348974	3,163950	-0,068007	-0,157009	0,279988	0,229995	0,119792	0,161795	-3,150088	1,913031	-9,314670	1,051315	-0,796680	-2,830659	-4,245776	-8,080379	12,219442	13,909774	0,119792	0,161795	-3,150088	-10,787887	0,088989	1,051315	0,119792	0,161795	-3,150088	-10,787887	0,088989	1,051315
11:33:09,93	0,348974	3,163950	-0,068007	-0,157009	0,279988	0,229995	0,112761	0,159697	-3,149089	1,790824	-8,977555	1,087493	-0,802494	-2,829921	-4,247122	-8,045859	12,240923	13,922951	0,112761	0,159697	-3,149089	-10,745392	-0,125852	1,087493	0,112761	0,159697	-3,149089	-10,745392	-0,125852	1,087493
11:33:09,98	0,348974	3,163950	-0,068007	-0,157009	0,279988	0,229995	0,115029	0,165101	-3,150435	2,035970	-9,114653	1,100671	-0,803744	-2,830739	-4,244835	-8,088963	12,236546	13,887608	0,115029	0,165101	-3,150435	-10,924462	-0,084901	1,100671	0,115029	0,165101	-3,150435	-10,924462	-0,084901	1,100671
11:33:10,03	0,348974	3,163950	-0,068007	-0,157009	0,279988	0,229995	0,116362	0,165775	-3,148148	2,096360	-9,148853	1,065328	-0,803800	-2,825378	-4,247195	-8,092911	12,226447	13,884702	0,116362	0,165775	-3,148148	-10,916980	-0,014423	1,065328	0,116362	0,165775	-3,148148	-10,916980	-0,014423	1,065328
11:33:10,08	0,348974	3,163950	-0,068007	-0,157009	0,279988	0,229995	0,111748	0,168503	-3,150508	2,248943	-8,910525	1,062422	-0,795460	-2,830293	-4,245970	-8,070421	12,248172	13,904514	0,111748	0,168503	-3,150508	-10,978556	-0,138340	1,062422	0,111748	0,168503	-3,150508	-10,978556	-0,138340	1,062422
11:33:10,13	0,348974	3,163950	-0,068007	-0,157009	0,279988	0,229995	0,111834	0,158823	-3,149283	1,715536	-8,923652	1,082234	-0,803769	-2,828360	-4,248697	-8,089965	12,262330	13,934750	0,114314	0,166986	-3,152010	-10,970889	-0,054934	1,112470	0,114314	0,166986	-3,152010	-10,970889	-0,054934	1,112470
11:33:10,18	0,348974	3,163950	-0,068007	-0,157009	0,279988	0,229995	0,114314	0,166986	-3,152010	2,137480	-9,028602	1,112470	-0,798961	-2,826457	-4,248235	-8,103899	12,237170	13,914327	0,114314	0,166986	-3,152010	-10,970889	-0,054934	1,112470	0,114314	0,166986	-3,152010	-10,970889	-0,054934	1,112470
11:33:10,23	0,348974	3,163950	-0,068007	-0,157009	0,279988	0,229995	0,110262	0,163773	-3,151548	1,999207	-8,818412	1,092047	-0,800242	-2,825918	-4,245999	-8,084207	12,230154	13,908764	0,110436	0,165152	-3,149312	-10,897319	-0,178776	1,086484	0,110436	0,165152	-3,149312	-10,897319	-0,178776	1,086484
11:33:10,29	0,348974	3,163950	-0,068007	-0,157009	0,279988	0,229995	0,110436	0,165152	-3,149312	2,067132	-8,848018	1,086484	-0,801972	-2,830522	-4,246008	-8,076533	12,209081	13,868273	0,110436	0,165152	-3,149312	-10,897319	-0,178776	1,086484	0,110436	0,165152	-3,149312	-10,897319	-0,178776	1,086484
11:33:10,34	0,348974	3,163950	-0,068007	-0,157009	0,279988	0,229995	0,115288	0,164349	-3,149321	2,039771	-9,117490	1,045993	-0,797958	-2,830335	-4,246779	-8,132890	12,242532	13,905030	0,115288	0,164349	-3,149321	-10,861617	-0,067388	1,045993	0,115288	0,164349	-3,149321	-10,861617	-0,067388	1,045993
11:33:10,39	0,348974	3,163950	-0,068007	-0,157009	0,279988	0,229995	0,113119	0,160965	-3,150092	1,863037	-8,939198	1,082750	-0,801646	-2,834336	-4,317837	-7,994577	12,003661	13,904048	0,113119	0,160965	-3,150092	-10,772744	-0,059319	1,082750	0,113119	0,160965	-3,150092	-10,772744	-0,059319	1,082750
11:33:10,44	0,349065	3,164006	-0,066995	-0,157009	0,280010	0,230025	0,118428	0,162159	-3,221150	2,062817	-9,454485	1,081767	-0,795453	-2,843895	-4,843457	-7,478689	11,400882	13,922751	0,118428	0,162159	-3,221150	-10,666664	-0,157849	1,081767	0,118428	0,162159	-3,221150	-10,666664	-0,157849	1,081767
11:33:10,49	0,349065	3,164006	-0,066995	-0,157009	0,280010	0,230025	0,123610	0,152016	-3,746770	1,799476	-10,472073	1,100470	-0,796695	-2,844269	-4,842305	-7,525946	11,445173	13,933374	0,124555	0,152904	-3,745618	-10,172070	-0,680582	1,111094	0,124555	0,152904	-3,745618	-10,172070	-0,680582	1,111094
11:33:10,54	0,349065	3,164006	-0,066995	-0,157009	0,280010	0,230025	0,124555	0,152904	-3,745618	1,830930	-10,458163	1,111094	-0,799700	-2,845045	-4,839606	-7,551670	11,413085	13,920644	0,124555	0,152904	-3,745618	-10,172070	-0,680582	1,111094	0,124555	0,152904	-3,745618	-10,172070	-0,680582	1,111094
11:33:10,59	0,349065	3,164006	-0,066995	-0,157009	0,280010	0,230025	0,126730	0,155120	-3,742919	1,986782	-10,565006	1,098363	-0,800317	-2,845720	-4,836890	-7,588975	11,467769	13,935454	0,126730	0,155120	-3,742919	-10,190127	-0,616723	1,098363	0,126730	0,155120	-3,742919	-10,190127	-0,616723	1,098363
11:33:10,64	0,349065	3,164006	-0,066995	-0,157009	0,280010	0,230025	0,127623	0,155316	-3,740202	1,968296	-10,551783	1,113174	-0,800374	-2,847613	-4,837637	-7,614821	11,471181	13,979600	0,127623	0,155316	-3,740202	-10,224040	-0,533414	1,113174	0,127623	0,155316	-3,740202	-10,224040	-0,533414	1,113174
11:33:10,69	0,349065	3,164006	-0,066995	-0,157009	0,280010	0,230025	0,129290	0,154419	-3,740950	1,931595	-10,614416	1,157320	-0,796059	-2,845296	-4,834908	-7,530478	11,475241	13,944376	0,129290	0,154419	-3,740950	-10,190289	-0,465130	1,157320	0,129290	0,154419	-3,740950	-10,190289	-0,465130	1,157320
11:33:10,74	0,349065	3,164006	-0,066995	-0,157009	0,280010	0,230025	0,125126	0,151841	-3,738221	1,751853	-10,468908	1,122096	-0,799266	-2,845742	-4,834845	-7,594906	11,502134	13,942818	0,127116	0,154396	-3,738157	-10,226434	-0,524519	1,120538	0,127116	0,154396	-3,738157	-10,226434	-0,524519	1,120538
11:33:10,79	0,349065	3,164006	-0,066995	-0,157009	0,280010	0,230025	0,127116	0,154396	-3,738157	1,893617	-10,503123	1,120538	-0,801480	-2,848390	-4,836873	-7,589834	11,473219	13,944721	0,127116	0,154396	-3,738157	-10,226434	-0,524519	1,120538	0,127116	0,154396	-3,738157	-10,226434	-0,524519	1,120538
11:33:10,84	0,349065	3,164006	-0,066995	-0,157009	0,280010	0,230025	0,130516	0,154989	-3,740186	1,946965	-10,698800	1,122440	-0,800178	-2,846276	-4,835713	-7,540543	11,496967	13,915737	0,128035	0,154918	-3,739026	-10,262985	-0,549828	1,093457	0,128035	0,154918	-3,739026	-10,262985	-0,549828	1,093457
11:33:10,89	0,349065	3,164006	-0,066995	-0,157009	0,280010	0,230025	0,128035	0,154918	-3,739026	1,898078	-10,600575	1,093457	-0,797380	-2,847149	-4,833809	-7,618198	11,500085	13,901295	0,128035	0,154918	-3,739026	-10,262985	-0,549828	1,093457	0,128035	0,154918	-3,739026	-10,262985	-0,549828	1,093457
11:33:10,94	0,349065	3,164006	-0,066995	-0,157009	0,280010	0,230025	0,127391	0,152058	-3,737122	1,785510	-10,498298	1,079015	-0,800323	-2,847683	-4,833382	-7,609242	11,487463	13,948402	0,129325	0,154341	-3,736695	-10,205102	-0,460888	1,126122	0,129325	0,154341	-3,736695	-10,205102	-0,460888	1,126122
11:33:10,99	0,349065	3,164006	-0,066995	-0,157009	0,280010	0,230025	0,129325	0,154341	-3,736695	1,910629	-10,612938	1,126122	-0,802641	-2,849205	-4,833015	-7,598905	11,481840	13,908505	0,129325	0,154341	-3,736695	-10,205102	-0,460888	1,126122	0,129325	0,154341	-3,736695	-10,205102	-0,460888	1,126122
11:33:11,04	0,349065	3,164006	-0,066995	-0,157009	0,280010	0,230025	0,131803	0,155587	-3,736328	1,975141	-10,753513	1,086225	-0,798540	-2,846607	-4,835719	-7,593098	11,479385	13,935332	0,131803	0,155587	-3,736328	-10,238429	-0,407006	1,086225	0,131803	0,155587	-3,736328	-10,238429	-0,407006	1,086225
11:33:11,09	0,349065	3,164006	-0,066995	-0,157009	0,280010	0,230025	0,127503	0,153334	-3,739032	1,857192	-10,536169	1,113052	-0,797368	-2,845862	-4,833014	-7,606676	11,496824	13,925007	0,126271	0,152692	-3,736327	-10,170793	-0,539374	1,102727	0,126271	0,152692	-3,736327	-10,170793	-0,539374	1,102727
11:33:11,14	0,349065	3,164006	-0,066995	-0,157009	0,280010	0,230025	0,126271	0,152692	-3,736327	1,815492	-10,451642	1,102727	-0,799727	-2,848469	-4,833029	-7,624211	11,517243	13,905675	0,129709	0,153430	-3,736342	-10,199292	-0,422882	1,083395	0,129709	0,153430	-3,736342	-10,199292	-0,422882	1,083395
11:33:11,19	0,349065	3,164006	-0,066995	-0,157009	0,280010	0,230025	0,129709	0,153430	-3,736342	1,845002	-10,605004	1,083395	-0,799175	-2,845599	-4,832289	-7,633584	11,501443	13,876266	0,129709	0,153430	-3,736342	-10,199292	-0,422882	1,083395	0,129709	0,153430	-3,736342	-10,199292	-0,422882	1,083395
11:33:11,24	0,349065	3,164006	-0,066995	-0,157009	0,280010	0,230025	0,126947	0,154388	-3,735602	1,913163	-10,461177	1,053986	-0,800876	-2,849364	-4,832623	-7,605455	11,496648	13,913935	0,131058	0,153978	-3,735936	-10,205344	-0,413658	1,091654	0,131058	0,153978	-3,735936	-10,205344	-0,413658	1,091654
11:33:11,29	0,349065	3,164006	-0,066995	-0,157009	0,280010	0,230025	0,131058	0,153978	-3,735936	1,881932	-10,701724	1,091654	-0,799147	-2,849030	-4,830692	-7,626542	11,495243	13,908435	0,131058	0,153978	-3,735936	-10,205344	-0,413658	1,091654	0,131058	0,153978	-3,735936	-10,205344	-0,413658	1,091654
11:33:11,34	0,349065	3,164006	-0,066995	-0,157009	0,280010	0,230025	0,129904	0,152648	-3,734005	1,824548	-10,624152	1,086154	-0,799155	-2,848279	-4,830317	-7,634482	11,508171	13,899122	0,129258	0,153030	-3,733630	-10,175694	-0,430475	1,076842	0,129258	0,153030	-3,733630	-10,175694	-0,430475	1,076842
11:33:11,39	0,349065	3,164006	-0,066995	-0,157009	0,280010	0,230025	0,129258	0,153030	-3,733630	1,837184	-10,577191	1,076842	-0,797088	-2,846460	-4,830809	-7,621661	11,505886	13,932952	0,129258	0,153030	-3,733630	-10,175694	-0,430475	1,076842	0,129258	0,153030	-3,733630	-10,175694	-0,430475	1,076842
11:33:11,44	0,349065	3,164006	-0,066995	-0,157009	0,280010	0,230025	0,125748	0,155023	-3,732074	1,920550	-10,404202	1,091255	-0,799126	-2,844243	-4,828761	-7,616117	11,520974	13,913536	0,125748	0,155023	-3,732074	-10,248779	-0,532979	1,091255	0,125748	0,155023	-3,732074	-10,248779	-0,532979	1,091255
11:33:11,49	0,349065	3,164006	-0,066995	-0,157009	0,280010	0,230025	0,125748	0,155023	-3,732074	1,920550	-10,404202	1,091255	-0,800340	-2,845929	-4,828367	-7,623509	11,480967	13,916476	0,125748	0,155023	-3,732074	-10,248779	-0,532979	1,091255	0,125748	0,155023	-3,732074	-10,248779	-0,532979	1,091255
11:33:11,54	0,349065	3,164006	-0,066995	-0,157009	0,280010	0,230025	0,130728	0,154814	-3,732436	1,932476	-10,705837	1,088843	-0,801435	-2,848661	-4,829123	-7,590592	11,479875	13,911123	0,130728	0,154814	-3,732436	-10,220392	-0,443654	1,088843	0,130728	0,154814	-3,732436	-10,220392	-0,443654	1,088843
11:33:11,59	0,349065	3,164006	-0,066995	-0,157009	0,280010	0,230025	0,128785	0,156578	-3,729695	1,982541	-10,587393	1,127596	-0,801991	-2,846096	-4,826382	-7,584791	11,524668	13,949876	0,128785	0,156578	-3,729695	-10,308846	-0,477789	1,127596	0,128785	0,156578	-3,729695	-10,308846	-0,477789	1,127596
11:33:11,64	0,349065	3,164006	-0,066995	-0,157009	0,280010	0,230025	0,128785	0,156578	-3,729695	1,982541	-10,587393	1,127596	-0,798540	-2,848589	-4,827179	-7,630274	11,521899	13,931585	0,128785	0,156578	-3,729695	-10,308846	-0,477789	1,127596	0,128785	0,156578	-3,729695	-10,308846	-0,477789	1,127596
11:33:11,69	0,349065	3,164006	-0,066995	-0,157009	0,280010	0,230025	0,129219	0,152343	-3,730492	1,787453	-10,571951	1,109305	-0,796145	-2,846978	-4,830283	-7,606237	11,533845	13,929418	0,126626	0,151074	-3,733596	-10,160207	-0,511839	1,107137	0,126626	0,151074	-3,733596	-10,160207	-0,511839	1,107137
11:33:11,74	0,349065	3,164006	-0,066995	-0,157009	0,280010	0,230025	0,126771	0,154263	-3,729579	1,872767	-10,473315	1,116013	-0,798979	-2,845509	-4,826266	-7,598222	11,520165	13,938294	0,126771	0,154263	-3,729579	-10,236877	-0,521765	1,116013	0,126771	0,154263	-3,729579	-10,236877	-0,521765	1,116013
11:33:11,79	0,349065	3,164006	-0,066995	-0,157009	0,280010	0,230025	0,126771	0,154263	-3,729579	1,872767	-10,473315	1,116013	-0,801506	-2,842289	-4,827988	-7,624171	11,528235	13,927795	0,126771	0,154263	-3,729579	-10,236877	-0,521765	1,116013	0,126771	0,154263	-3,729579	-10,236877	-0,521765	1,116013
11:33:11,84	0,349065	3,164006	-0,066995	-0,157009	0,280010	0,230025	0,125245	0,158061	-3,731301	2,076275	-10,367453	1,105515	-0,799706	-2,844525	-4,824477	-7,628726	11,549727	13,931218	0,125245	0,158061	-3,731301	-10,331553	-0,535698	1,105515	0,125245	0,158061	-3,731301	-10,331553	-0,535698	1,105515
11:33:11,89	0,349065	3,164006	-0,066995	-0,157009	0,280010	0,230025	0,126282	0,155384	-3,727790	1,920729	-10,406687	1,108938	-0,802933	-2,847381	-4,824185	-7,622986	11,523052	13,918244	0,126282	0,155384	-3,727790	-10,276944	-0,493525	1,108938	0,126282	0,155384	-3,727790	-10,276944	-0,493525	1,108938
11:33:11,94	0,349065	3,164006	-0,066995	-0,157009	0,280010	0,230025	0,130369	0,156751	-3,727498	2,012040	-10,637499	1,095964	-0,800343	-2,849067	-4,826818	-7,649242	11,513612	13,906687	0,130534	0,153666	-3,730131	-10,189870	-0,381140	1,084407	0,130534	0,153666	-3,730131	-10,189870	-0,381140	1,084407
11:33:11,99	0,349065	3,164006	-0,066995	-0,157009	0,280010	0,230025	0,130534	0,153666	-3,730131	1,872904	-10,628074	1,084407	-0,800870	-2,847970	-4,825248	-7,627330	11,538951	13,920925	0,130534	0,153666	-3,730131	-10,189870	-0,381140	1,084407	0,130534	0,153666	-3,730131	-10,189870	-0,381140	1,084407
11:33:12,04	0,349065	3,164006	-0,066995	-0,157009	0,280010	0,230025	0,129848	0,154670	-3,728561	1,892228	-10,598693	1,098645	-0,798524	-2,845833	-4,829121	-7,612177	11,524937	13,937935	0,129848	0,154670	-3,728561	-10,249385	-0,405636	1,098645	0,129848	0,154670	-3,728561	-10,249385	-0,405636	1,098645
11:33:12,09	0,349065	3,164006	-0,066995	-0,157009	0,280010	0,230025	0,126824	0,153707	-3,732434	1,846718	-10,461587	1,115655	-0,800274	-2,847048	-4,825247	-7,617400	11,526523	13,920664	0,126824	0,153707	-3,732434	-10,219308	-0,505896	1,115655	0,126824	0,153707	-3,732434	-10,219308	-0,505896	1,115655
11:33:12,14	0,349065	3,164006	-0,066995	-0,157009	0,280010	0,230025	0,131307	0,151768	-3,726947	1,776345	-10,719993	1,144096	-0,799086	-2,850685	-4,823634	-7,605509	11,485883	13,966376	0,131307	0,151768	-3,726947	-10,137420	-0,412402	1,144096	0,131307	0,151768	-3,726947	-10,137420	-0,412402	1,144096
11:33:12,19	0,349065	3,164006	-0,066995	-0,157009	0,280010	0,230025	0,131701	0,155004	-3,727773	1,925032	-10,683379	1,117064	-0,802086	-2,849408	-4,824460	-7,645154	11,531402	13,939345	0,131701	0,155004	-3,727773	-10,242779	-0,344873	1,117064	0,131701	0,155004	-3,727773	-10,242779	-0,344873	1,117064
11:33:12,24	0,349065	3,164006	-0,066995	-0,157009	0,280010	0,230025	0,131701	0,155004	-3,727773	1,925032	-10,683379	1,117064	-0,800312	-2,847568	-4,824436	-7,637009	11,542886	13,974109	0,131701	0,155004	-3,727773	-10,242779	-0,344873	1,117064	0,131701	0,155004	-3,727773	-10,242779	-0,344873	1,117064
11:33:12,29	0,349065	3,164006	-0,066995	-0,157009	0,280010	0,230025	0,129220	0,154388	-3,727749	1,878974	-10,555695	1,151829	-0,800493	-2,848029	-4,825300	-7,628543	11,526949	13,937599	0,129220	0,154388	-3,727749	-10,240468	-0,411924	1,151829	0,129220	0,154388	-3,727749	-10,240468	-0,411924	1,151829
11:33:12,34	0,349065	3,164006	-0,066995	-0,157009	0,280010	0,230025	0,129711	0,154314	-3,728613	1,884723	-10,596502	1,115319	-0,802688	-2,843759	-4,824877	-7,636362	11,530452	13,930521	0,129711	0,154314	-3,728613	-10,228953	-0,414224	1,115319	0,129711	0,154314	-3,728613	-10,228953	-0,414224	1,115319
11:33:12,39	0,349065	3,164006	-0,066995	-0,157009	0,280010	0,230025	0,126223	0,155354	-3,728543	1,902146	-10,426582	1,123758	-0,799650	-2,844489	-4,825230	-7,600325	11,552960	13,946039	0,126223	0,155354	-3,728543	-10,293137	-0,518077	1,123758	0,126223	0,155354	-3,728543	-10,293137	-0,518077	1,123758
11:33:12,44	0,349065	3,164006	-0,066995	-0,157009	0,280010	0,230025	0,128781	0,153455	-3,729932	1,855720	-10,553852	1,085608	-0,799284	-2,847654	-4,826619	-7,631476	11,510531	13,907889	0,128781	0,153455	-3,729932	-10,190495	-0,444519	1,085608	0,128781	0,153455	-3,729932	-10,190495	-0,444519	1,085608
11:33:12,50	0,349065	3,164006	-0,066995	-0,157009	0,280010	0,230025	0,128781	0,153455	-3,729932	1,855720	-10,553852	1,085608	-0,802126	-2,844076	-4,822537	-7,654813	11,537659	13,948948	0,128781	0,153455	-3,729932	-10,190495	-0,444519	1,085608	0,128781	0,153455	-3,729932	-10,190495	-0,444519	1,085608
11:33:12,55	0,349065	3,164006	-0,066995	-0,157009	0,280010	0,230025	0,127103	0,157705	-3,725850	2,064920	-10,432807	1,126668	-0,800362	-2,848565	-4,822914	-7,658150	11,507259	13,938186	0,130109	0,153933	-3,726227	-10,186997	-0,387873	1,115906	0,130109	0,153933	-3,726227	-10,186997	-0,387873	1,115906
11:33:12,60	0,349065	3,164006	-0,066995	-0,157009	0,280010	0,230025	0,130109	0,153933	-3,726227	1,896759	-10,601423	1,115906	-0,801543	-2,849729	-4,884377	-7,530277	11,462217	13,921578	0,130109	0,153933	-3,726227	-10,186997	-0,387873	1,115906	0,130109	0,153933	-3,726227	-10,186997	-0,387873	1,115906
11:33:12,65	0,349015	3,163952	-0,065975	-0,157018	0,279993	0,229983	0,138798	0,149162	-4,346575	1,951680	-12,097047	1,153773	-0,800575	-2,858475	-5,443262	-6,905717	10,722927	13,976054	0,138798	0,149162	-4,346575	-9,757520	-1,201404	1,153773	0,138798	0,149162	-4,346575	-9,757520	-1,201404	1,153773
11:33:12,70	0,349015	3,163952	-0,065975	-0,157018	0,279993	0,229983	0,138798	0,149162	-4,346575	1,951680	-12,097047	1,153773	-0,803156	-2,860731	-5,443286	-6,982289	10,758429	13,983268	0,142042	0,150269	-4,346599	-9,779323	-1,031377	1,160988	0,142042	0,150269	-4,346599	-9,779323	-1,031377	1,160988
11:33:12,75	0,349015	3,163952	-0,065975	-0,157018	0,279993	0,229983	0,142042	0,150269	-4,346599	2,016799	-12,181665	1,160988	-0,794915	-2,864841	-5,437471	-7,018025	10,775300	13,946324	0,142042	0,150269	-4,346599	-9,779323	-1,031377	1,160988	0,142042	0,150269	-4,346599	-9,779323	-1,031377	1,160988
11:33:12,80	0,349015	3,163952	-0,065975	-0,157018	0,279993	0,229983	0,141481	0,141078	-4,340783	1,542104	-12,113109	1,124044	-0,799048	-2,864616	-5,436285	-7,022626	10,784146	13,984014	0,143352	0,144770	-4,339598	-9,635694	-0,948859	1,161733	0,143352	0,144770	-4,339598	-9,635694	-0,948859	1,161733
11:33:12,85	0,349015	3,163952	-0,065975	-0,157018	0,279993	0,229983	0,143352	0,144770	-4,339598	1,728730	-12,202015	1,161733	-0,795505	-2,859072	-5,436700	-7,008834	10,793882	13,966490	0,143352	0,144770	-4,339598	-9,635694	-0,948859	1,161733	0,143352	0,144770	-4,339598	-9,635694	-0,948859	1,161733
11:33:12,90	0,349015	3,163952	-0,065975	-0,157018	0,279993	0,229983	0,136780	0,144473	-4,340013	1,697985	-11,867331	1,144210	-0,796051	-2,862837	-5,434343	-7,003228	10,796810	13,974130	0,140314	0,143063	-4,337656	-9,611144	-1,039853	1,151850	0,140314	0,143063	-4,337656	-9,611144	-1,039853	1,151850
11:33:12,95	0,349015	3,163952	-0,065975	-0,157018	0,279993	0,229983	0,140314	0,143063	-4,337656	1,619339	-12,054467	1,151850	-0,800719	-2,860910	-5,432797	-6,988654	10,821112	13,973297	0,140978	0,148069	-4,336110	-9,772136	-1,022711	1,151017	0,140978	0,148069	-4,336110	-9,772136	-1,022711	1,151017
11:33:13,00	0,349015	3,163952	-0,065975	-0,157018	0,279993	0,229983	0,140978	0,148069	-4,336110	1,851316	-12,089496	1,151017	-0,796508	-2,856673	-5,432632	-7,006275	10,817931	13,962519	0,135204	0,146541	-4,335945	-9,720078	-1,162056	1,140239	0,135204	0,146541	-4,335945	-9,720078	-1,162056	1,140239
11:33:13,05	0,349015	3,163952	-0,065975	-0,157018	0,279993	0,229983	0,135204	0,146541	-4,335945	1,783424	-11,775573	1,140239	-0,797367	-2,861568	-5,432158	-7,063703	10,776941	13,954577	0,139872	0,144838	-4,335471	-9,610714	-1,009118	1,132297	0,139872	0,144838	-4,335471	-9,610714	-1,009118	1,132297
11:33:13,10	0,349015	3,163952	-0,065975	-0,157018	0,279993	0,229983	0,139872	0,144838	-4,335471	1,759038	-11,989066	1,132297	-0,797868	-2,862976	-5,430865	-7,049260	10,843782	13,978502	0,139872	0,144838	-4,335471	-9,610714	-1,009118	1,132297	0,139872	0,144838	-4,335471	-9,610714	-1,009118	1,132297
11:33:13,15	0,349015	3,163952	-0,065975	-0,157018	0,279993	0,229983	0,141342	0,144567	-4,334178	1,679872	-12,044585	1,156222	-0,799258	-2,862738	-5,431985	-7,047965	10,819597	13,957195	0,141342	0,144567	-4,334178	-9,668657	-0,949254	1,156222	0,141342	0,144567	-4,334178	-9,668657	-0,949254	1,156222
11:33:13,20	0,349015	3,163952	-0,065975	-0,157018	0,279993	0,229983	0,141831	0,145890	-4,335298	1,768972	-12,083230	1,134914	-0,798448	-2,866255	-5,429322	-7,052534	10,820655	13,947198	0,141831	0,145890	-4,335298	-9,683423	-0,949507	1,134914	0,141831	0,145890	-4,335298	-9,683423	-0,949507	1,134914
11:33:13,25	0,349015	3,163952	-0,065975	-0,157018	0,279993	0,229983	0,144472	0,143430	-4,332635	1,642412	-12,216086	1,124918	-0,801404	-2,863180	-5,429329	-7,055592	10,843446	13,962445	0,144472	0,143430	-4,332635	-9,616861	-0,875031	1,124918	0,144472	0,143430	-4,332635	-9,616861	-0,875031	1,124918
11:33:13,30	0,349015	3,163952	-0,065975	-0,157018	0,279993	0,229983	0,143287	0,147528	-4,332642	1,837285	-12,140428	1,140165	-0,797338	-2,862178	-5,427795	-7,079299	10,828168	13,947582	0,143287	0,147528	-4,332642	-9,743658	-0,892386	1,140165	0,143287	0,147528	-4,332642	-9,743658	-0,892386	1,140165
11:33:13,35	0,349015	3,163952	-0,065975	-0,157018	0,279993	0,229983	0,140386	0,144508	-4,331108	1,705316	-11,976700	1,125301	-0,797329	-2,864130	-5,426601	-7,082624	10,838087	13,975989	0,140386	0,144508	-4,331108	-9,638537	-0,956363	1,125301	0,140386	0,144508	-4,331108	-9,638537	-0,956363	1,125301
11:33:13,40	0,349015	3,163952	-0,065975	-0,157018	0,279993	0,229983	0,142073	0,143524	-4,329914	1,647232	-12,056539	1,153709	-0,794988	-2,863473	-5,427008	-7,085243	10,824191	13,952096	0,142073	0,143524	-4,329914	-9,619395	-0,903840	1,153709	0,142073	0,143524	-4,329914	-9,619395	-0,903840	1,153709
11:33:13,45	0,349015	3,163952	-0,065975	-0,157018	0,279993	0,229983	0,140333	0,141825	-4,330321	1,572231	-11,970755	1,129815	-0,801384	-2,863427	-5,424653	-7,050784	10,833873	13,973746	0,140333	0,141825	-4,330321	-9,561029	-0,954622	1,129815	0,140333	0,141825	-4,330321	-9,561029	-0,954622	1,129815
11:33:13,50	0,349015	3,163952	-0,065975	-0,157018	0,279993	0,229983	0,143491	0,147386	-4,327966	1,835806	-12,159975	1,151465	-0,797291	-2,865119	-5,423873	-7,064133	10,812251	13,968327	0,143491	0,147386	-4,327966	-9,734019	-0,895936	1,151465	0,143491	0,147386	-4,327966	-9,734019	-0,895936	1,151465
11:33:13,55	0,349015	3,163952	-0,065975	-0,157018	0,279993	0,229983	0,142909	0,142996	-4,327185	1,632907	-12,128973	1,146046	-0,797898	-2,865313	-5,424651	-7,076490	10,827870	13,974139	0,143381	0,143425	-4,327964	-9,610985	-0,879580	1,151859	0,143381	0,143425	-4,327964	-9,610985	-0,879580	1,151859
11:33:13,60	0,349015	3,163952	-0,065975	-0,157018	0,279993	0,229983	0,143381	0,143425	-4,327964	1,647855	-12,135014	1,151859	-0,798315	-2,862869	-5,424533	-7,081398	10,828964	13,977673	0,143381	0,143425	-4,327964	-9,610985	-0,879580	1,151859	0,143381	0,143425	-4,327964	-9,610985	-0,879580	1,151859
11:33:13,65	0,349015	3,163952	-0,065975	-0,157018	0,279993	0,229983	0,139998	0,147993	-4,326829	1,853235	-11,994361	1,117482	-0,800163	-2,860099	-5,423516	-7,029831	10,838098	13,939762	0,139998	0,147993	-4,326829	-9,764239	-1,004540	1,117482	0,139998	0,147993	-4,326829	-9,764239	-1,004540	1,117482
11:33:13,70	0,349015	3,163952	-0,065975	-0,157018	0,279993	0,229983	0,139998	0,147993	-4,326829	1,853235	-11,994361	1,117482	-0,800752	-2,861950	-5,424882	-7,081930	10,853385	13,954163	0,139998	0,147993	-4,326829	-9,764239	-1,004540	1,117482	0,139998	0,147993	-4,326829	-9,764239	-1,004540	1,117482
11:33:13,75	0,349015	3,163952	-0,065975	-0,157018	0,279993	0,229983	0,141896	0,147578	-4,328195	1,844465	-12,040313	1,131882	-0,801499	-2,866879	-5,424696	-7,111632	10,814570	13,934486	0,141896	0,147578	-4,328195	-9,740432	-0,901471	1,131882	0,141896	0,147578	-4,328195	-9,740432	-0,901471	1,131882
11:33:13,80	0,349015	3,163952	-0,065975	-0,157018	0,279993	0,229983	0,146537	0,145760	-4,328009	1,798401	-12,275340	1,112205	-0,796756	-2,863104	-5,420411	-7,111778	10,867972	13,959196	0,146537	0,145760	-4,328009	-9,643791	-0,772164	1,112205	0,146537	0,145760	-4,328009	-9,643791	-0,772164	1,112205
11:33:13,85	0,349015	3,163952	-0,065975	-0,157018	0,279993	0,229983	0,142066	0,148242	-4,326847	1,854396	-12,033671	1,118996	-0,801412	-2,861765	-5,423534	-7,083011	10,882418	13,941276	0,142066	0,148242	-4,326847	-9,782633	-0,881529	1,118996	0,142066	0,148242	-4,326847	-9,782633	-0,881529	1,118996
11:33:13,90	0,349015	3,163952	-0,065975	-0,157018	0,279993	0,229983	0,140229	0,146565	-4,324863	1,757735	-11,943019	1,166854	-0,799041	-2,861013	-5,421550	-7,074088	10,888152	13,989134	0,140229	0,146565	-4,324863	-9,747605	-0,935063	1,166854	0,140229	0,146565	-4,324863	-9,747605	-0,935063	1,166854
11:33:13,95	0,349015	3,163952	-0,065975	-0,157018	0,279993	0,229983	0,140229	0,146565	-4,324863	1,757735	-11,943019	1,166854	-0,799111	-2,865996	-5,424698	-7,102110	10,833123	13,925837	0,144579	0,144134	-4,328011	-9,621511	-0,823030	1,103557	0,144579	0,144134	-4,328011	-9,621511	-0,823030	1,103557
11:33:14,00	0,349015	3,163952	-0,065975	-0,157018	0,279993	0,229983	0,142030	0,146871	-4,326065	1,777836	-12,038426	1,113741	-0,800207	-2,862420	-5,422752	-7,074652	10,883666	13,936021	0,142030	0,146871	-4,326065	-9,751559	-0,889090	1,113741	0,142030	0,146871	-4,326065	-9,751559	-0,889090	1,113741
11:33:14,05	0,349015	3,163952	-0,065975	-0,157018	0,279993	0,229983	0,142030	0,146871	-4,326065	1,777836	-12,038426	1,113741	-0,797946	-2,863951	-5,421942	-7,104256	10,840866	13,983076	0,142030	0,146871	-4,326065	-9,751559	-0,889090	1,113741	0,142030	0,146871	-4,326065	-9,751559	-0,889090	1,113741
11:33:14,10	0,349015	3,163952	-0,065975	-0,157018	0,279993	0,229983	0,142226	0,144148	-4,325255	1,688080	-12,044398	1,160796	-0,800791	-2,863032	-5,417650	-7,071599	10,870360	13,995254	0,142226	0,144148	-4,325255	-9,627516	-0,879651	1,160796	0,142226	0,144148	-4,325255	-9,627516	-0,879651	1,160796
11:33:14,15	0,349015	3,163952	-0,065975	-0,157018	0,279993	0,229983	0,142852	0,147071	-4,320963	1,798195	-12,090470	1,172974	-0,800880	-2,865050	-5,419238	-7,114728	10,857431	13,966864	0,142852	0,147071	-4,320963	-9,746842	-0,876603	1,172974	0,142852	0,147071	-4,320963	-9,746842	-0,876603	1,172974
11:33:14,20	0,349015	3,163952	-0,065975	-0,157018	0,279993	0,229983	0,144644	0,146139	-4,322551	1,782533	-12,152788	1,144583	-0,799647	-2,865652	-5,418839	-7,094855	10,865148	13,961943	0,144644	0,146139	-4,322551	-9,689403	-0,798219	1,144583	0,144644	0,146139	-4,322551	-9,689403	-0,798219	1,144583
11:33:14,25	0,349015	3,163952	-0,065975	-0,157018	0,279993	0,229983	0,144550	0,144770	-4,322152	1,694726	-12,161222	1,139662	-0,800997	-2,867113	-5,419039	-7,102735	10,842781	13,953711	0,144550	0,144770	-4,322152	-9,669744	-0,814077	1,139662	0,144550	0,144770	-4,322152	-9,669744	-0,814077	1,139662
11:33:14,30	0,349015	3,163952	-0,065975	-0,157018	0,279993	0,229983	0,146490	0,145208	-4,322352	1,740820	-12,266473	1,131431	-0,798762	-2,862797	-5,421506	-7,097656	10,897373	13,921597	0,146490	0,145208	-4,322352	-9,658045	-0,767019	1,131431	0,146490	0,145208	-4,322352	-9,658045	-0,767019	1,131431
11:33:14,35	0,349015	3,163952	-0,065975	-0,157018	0,279993	0,229983	0,141634	0,145431	-4,324819	1,702588	-11,991078	1,099317	-0,799680	-2,860332	-5,419027	-7,050851	10,873394	13,975572	0,139959	0,147458	-4,322339	-9,770116	-0,969722	1,153292	0,139959	0,147458	-4,322339	-9,770116	-0,969722	1,153292
11:33:14,40	0,349015	3,163952	-0,065975	-0,157018	0,279993	0,229983	0,139959	0,147458	-4,322339	1,805349	-11,956479	1,153292	-0,798547	-2,866354	-5,418478	-7,131958	10,853412	13,942434	0,139959	0,147458	-4,322339	-9,770116	-0,969722	1,153292	0,139959	0,147458	-4,322339	-9,770116	-0,969722	1,153292
11:33:14,45	0,349015	3,163952	-0,065975	-0,157018	0,279993	0,229983	0,144607	0,143466	-4,321791	1,655641	-12,137936	1,120153	-0,797926	-2,861040	-5,418080	-7,113727	10,892684	13,973229	0,139694	0,145586	-4,321393	-9,705760	-0,912637	1,150948	0,139694	0,145586	-4,321393	-9,705760	-0,912637	1,150948
11:33:14,50	0,349015	3,163952	-0,065975	-0,157018	0,279993	0,229983	0,139694	0,145586	-4,321393	1,722709	-11,878622	1,150948	-0,801988	-2,864447	-5,417295	-7,089193	10,869190	13,956003	0,139694	0,145586	-4,321393	-9,705760	-0,912637	1,150948	0,139694	0,145586	-4,321393	-9,705760	-0,912637	1,150948
11:33:14,55	0,349015	3,163952	-0,065975	-0,157018	0,279993	0,229983	0,144676	0,147400	-4,320608	1,825115	-12,170671	1,133723	-0,799542	-2,862716	-5,418547	-7,104198	10,864372	13,985304	0,144676	0,147400	-4,320608	-9,745752	-0,813614	1,133723	0,144676	0,147400	-4,320608	-9,745752	-0,813614	1,133723
11:33:14,60	0,349015	3,163952	-0,065975	-0,157018	0,279993	0,229983	0,141954	0,146148	-4,321860	1,771686	-12,018536	1,163024	-0,803963	-2,859156	-5,418627	-7,123354	10,920370	13,920487	0,141954	0,146148	-4,321860	-9,700898	-0,875163	1,163024	0,141954	0,146148	-4,321860	-9,700898	-0,875163	1,163024
11:33:14,65	0,349015	3,163952	-0,065975	-0,157018	0,279993	0,229983	0,141375	0,146701	-4,320640	1,775968	-11,925848	1,136618	-0,799732	-2,861938	-5,417327	-7,146161	10,916887	13,958898	0,141375	0,146701	-4,320640	-9,740062	-0,827899	1,136618	0,141375	0,146701	-4,320640	-9,740062	-0,827899	1,136618
11:33:14,70	0,349015	3,163952	-0,065975	-0,157018	0,279993	0,229983	0,141375	0,146701	-4,320640	1,775968	-11,925848	1,136618	-0,799529	-2,858517	-5,416638	-7,099138	10,880361	13,961002	0,141375	0,146701	-4,320640	-9,740062	-0,827899	1,136618	0,141375	0,146701	-4,320640	-9,740062	-0,827899	1,136618
11:33:14,75	0,349015	3,163952	-0,065975	-0,157018	0,279993	0,229983	0,138311	0,148235	-4,319951	1,863860	-11,825523	1,138722	-0,802662	-2,863414	-5,415354	-7,129858	10,878377	13,984642	0,138311	0,148235	-4,319951	-9,772594	-0,968073	1,138722	0,138311	0,148235	-4,319951	-9,772594	-0,968073	1,138722
11:33:14,80	0,349015	3,163952	-0,065975	-0,157018	0,279993	0,229983	0,144119	0,148500	-4,318667	1,894719	-12,101890	1,162362	-0,802716	-2,864898	-5,415766	-7,153435	10,855717	13,959954	0,144119	0,148500	-4,318667	-9,762539	-0,788567	1,162362	0,144119	0,148500	-4,318667	-9,762539	-0,788567	1,162362
11:33:14,85	0,349015	3,163952	-0,065975	-0,157018	0,279993	0,229983	0,145431	0,147805	-4,319079	1,890001	-12,161035	1,137674	-0,796541	-2,863711	-5,416604	-7,080187	10,843111	13,959339	0,145431	0,147805	-4,319079	-9,712713	-0,744705	1,137674	0,145431	0,147805	-4,319079	-9,712713	-0,744705	1,137674
11:33:14,91	0,349015	3,163952	-0,065975	-0,157018	0,279993	0,229983	0,147524	0,151247	-4,322160	2,013875	-12,283035	1,159137	-0,799568	-2,859099	-5,419049	-7,116294	10,896604	13,993355	0,147524	0,151247	-4,322160	-9,859008	-0,702386	1,159137	0,147524	0,151247	-4,322160	-9,859008	-0,702386	1,159137
11:33:14,96	0,349015	3,163952	-0,065975	-0,157018	0,279993	0,229983	0,147524	0,151247	-4,322160	2,013875	-12,283035	1,159137	-0,800883	-2,862150	-5,413037	-7,112327	10,831474	13,957819	0,147524	0,151247	-4,322160	-9,859008	-0,702386	1,159137	0,147524	0,151247	-4,322160	-9,859008	-0,702386	1,159137
11:33:15,01	0,349015	3,163952	-0,065975	-0,157018	0,279993	0,229983	0,142135	0,147592	-4,316350	1,879330	-12,037349	1,135538	-0,797532	-2,865204	-5,513235	-6,956370	10,669509	13,956404	0,142135	0,147592	-4,316350	-9,706609	-0,879780	1,135538	0,142135	0,147592	-4,316350	-9,706609	-0,879780	1,135538
11:33:15,06	0,348942	3,163962	-0,064998	-0,157018	0,280004	0,229983	0,143104	0,143162	-4,416548	1,711290	-12,303786	1,134124	-0,792344	-2,875085	-6,002636	-6,321384	9,894244	13,992126	0,143104	0,143162	-4,416548	-9,526944	-1,070145	1,134124	0,143104	0,143162	-4,416548	-9,526944	-1,070145	1,134124
11:33:15,11	0,348942	3,163962	-0,064998	-0,157018	0,280004	0,229983	0,149067	0,133728	-4,905949	1,574643	-13,551423	1,169846	-0,794588	-2,874051	-5,997216	-6,359467	10,000156	13,997223	0,149067	0,133728	-4,905949	-8,923044	-1,849664	1,169846	0,149067	0,133728	-4,905949	-8,923044	-1,849664	1,169846
11:33:15,16	0,348942	3,163962	-0,064998	-0,157018	0,280004	0,229983	0,149293	0,136190	-4,900529	1,629955	-13,477254	1,174942	-0,792817	-2,876718	-5,993314	-6,359959	9,966544	13,998532	0,150718	0,133322	-4,896627	-8,955590	-1,736363	1,176252	0,150718	0,133322	-4,896627	-8,955590	-1,736363	1,176252
11:33:15,21	0,348942	3,163962	-0,064998	-0,157018	0,280004	0,229983	0,150718	0,133322	-4,896627	1,510162	-13,567704	1,176252	-0,796995	-2,876413	-5,992163	-6,392505	9,985079	14,007774	0,150718	0,133322	-4,896627	-8,955590	-1,736363	1,176252	0,150718	0,133322	-4,896627	-8,955590	-1,736363	1,176252
11:33:15,26	0,348942	3,163962	-0,064998	-0,157018	0,280004	0,229983	0,152543	0,137093	-4,895476	1,706509	-13,625141	1,185493	-0,798085	-2,878314	-5,989816	-6,372871	10,019711	14,006783	0,152543	0,137093	-4,895476	-9,055318	-1,650552	1,185493	0,152543	0,137093	-4,895476	-9,055318	-1,650552	1,185493
11:33:15,31	0,348942	3,163962	-0,064998	-0,157018	0,280004	0,229983	0,154734	0,137086	-4,893129	1,666326	-13,738775	1,184502	-0,793474	-2,872167	-5,989460	-6,401635	10,011228	14,008299	0,154734	0,137086	-4,893129	-9,094936	-1,592170	1,184502	0,154734	0,137086	-4,893129	-9,094936	-1,592170	1,184502
11:33:15,36	0,348942	3,163962	-0,064998	-0,157018	0,280004	0,229983	0,147105	0,136166	-4,892773	1,640216	-13,321410	1,186018	-0,793986	-2,875402	-5,987903	-6,376421	9,997817	13,977023	0,150163	0,134992	-4,891216	-9,018715	-1,721175	1,154743	0,150163	0,134992	-4,891216	-9,018715	-1,721175	1,154743
11:33:15,41	0,348942	3,163962	-0,064998	-0,157018	0,280004	0,229983	0,150005	0,133152	-4,889246	1,491270	-13,449028	1,212948	-0,792313	-2,876186	-5,985933	-6,425609	10,016050	14,035229	0,150005	0,133152	-4,889246	-8,961132	-1,673645	1,212948	0,150005	0,133152	-4,889246	-8,961132	-1,673645	1,212948
11:33:15,46	0,348942	3,163962	-0,064998	-0,157018	0,280004	0,229983	0,150005	0,133152	-4,889246	1,491270	-13,449028	1,212948	-0,794612	-2,876055	-5,987505	-6,408072	10,042730	14,007411	0,151041	0,135208	-4,890817	-9,047490	-1,648030	1,185130	0,151041	0,135208	-4,890817	-9,047490	-1,648030	1,185130
11:33:15,51	0,348942	3,163962	-0,064998	-0,157018	0,280004	0,229983	0,151041	0,135208	-4,890817	1,566307	-13,504765	1,185130	-0,798113	-2,874107	-5,985571	-6,399081	10,065004	14,006539	0,151041	0,135208	-4,890817	-9,047490	-1,648030	1,185130	0,151041	0,135208	-4,890817	-9,047490	-1,648030	1,185130
11:33:15,56	0,348942	3,163962	-0,064998	-0,157018	0,280004	0,229983	0,151104	0,139214	-4,888884	1,750868	-13,504696	1,184259	-0,798814	-2,874612	-5,985211	-6,446522	10,041742	13,996176	0,151893	0,139569	-4,888524	-9,142975	-1,592660	1,173896	0,151893	0,139569	-4,888524	-9,142975	-1,592660	1,173896
11:33:15,61	0,348942	3,163962	-0,064998	-0,157018	0,280004	0,229983	0,151893	0,139569	-4,888524	1,813159	-13,516240	1,173896	-0,795178	-2,875098	-5,985576	-6,403586	10,051829	13,991991	0,151893	0,139569	-4,888524	-9,142975	-1,592660	1,173896	0,151893	0,139569	-4,888524	-9,142975	-1,592660	1,173896
11:33:15,66	0,348942	3,163962	-0,064998	-0,157018	0,280004	0,229983	0,150495	0,136177	-4,888889	1,606569	-13,475705	1,169711	-0,794045	-2,875993	-5,981676	-6,424454	10,030530	14,013439	0,150704	0,134748	-4,884989	-9,016550	-1,648889	1,191159	0,150704	0,134748	-4,884989	-9,016550	-1,648889	1,191159
11:33:15,71	0,348942	3,163962	-0,064998	-0,157018	0,280004	0,229983	0,148138	0,134756	-4,882659	1,510594	-13,352356	1,180377	-0,792769	-2,873766	-5,979346	-6,393174	10,071367	14,002657	0,148138	0,134756	-4,882659	-9,067782	-1,723562	1,180377	0,148138	0,134756	-4,882659	-9,067782	-1,723562	1,180377
11:33:15,76	0,348942	3,163962	-0,064998	-0,157018	0,280004	0,229983	0,148138	0,134756	-4,882659	1,510594	-13,352356	1,180377	-0,794826	-2,873893	-5,979372	-6,433740	10,059917	13,996292	0,148138	0,134756	-4,882659	-9,067782	-1,723562	1,180377	0,148138	0,134756	-4,882659	-9,067782	-1,723562	1,180377
11:33:15,81	0,348942	3,163962	-0,064998	-0,157018	0,280004	0,229983	0,149275	0,136475	-4,882685	1,630140	-13,382106	1,174012	-0,798157	-2,876668	-5,980511	-6,444782	10,097773	14,028818	0,153344	0,137971	-4,883824	-9,150039	-1,527681	1,206537	0,153344	0,137971	-4,883824	-9,150039	-1,527681	1,206537
11:33:15,86	0,348942	3,163962	-0,064998	-0,157018	0,280004	0,229983	0,153344	0,137971	-4,883824	1,680703	-13,565222	1,206537	-0,792262	-2,874990	-5,978581	-6,425448	10,038822	13,997753	0,153344	0,137971	-4,883824	-9,150039	-1,527681	1,206537	0,153344	0,137971	-4,883824	-9,150039	-1,527681	1,206537
11:33:15,91	0,348942	3,163962	-0,064998	-0,157018	0,280004	0,229983	0,148943	0,133706	-4,881894	1,500288	-13,382581	1,175473	-0,800009	-2,876772	-5,979800	-6,478685	10,053741	13,964001	0,148943	0,133706	-4,881894	-8,995620	-1,690530	1,175473	0,148943	0,133706	-4,881894	-8,995620	-1,690530	1,175473
11:33:15,96	0,348942	3,163962	-0,064998	-0,157018	0,280004	0,229983	0,154361	0,139524	-4,883113	1,816512	-13,610719	1,141720	-0,794873	-2,878498	-5,979361	-6,459334	10,035869	13,999125	0,154361	0,139524	-4,883113	-9,136094	-1,493406	1,141720	0,154361	0,139524	-4,883113	-9,136094	-1,493406	1,141720
11:33:16,01	0,348942	3,163962	-0,064998	-0,157018	0,280004	0,229983	0,153287	0,134213	-4,882674	1,546155	-13,580608	1,176845	-0,800246	-2,878476	-5,975507	-6,463546	10,052031	13,968152	0,153287	0,134213	-4,882674	-8,989556	-1,547539	1,176845	0,153287	0,134213	-4,882674	-8,989556	-1,547539	1,176845
11:33:16,06	0,348942	3,163962	-0,064998	-0,157018	0,280004	0,229983	0,155954	0,138877	-4,878820	1,776817	-13,707563	1,145872	-0,795779	-2,877567	-5,977043	-6,442827	10,077536	13,977865	0,155954	0,138877	-4,878820	-9,125057	-1,465136	1,145872	0,155954	0,138877	-4,878820	-9,125057	-1,465136	1,145872
11:33:16,11	0,348942	3,163962	-0,064998	-0,157018	0,280004	0,229983	0,152934	0,135463	-4,880356	1,566801	-13,555665	1,155585	-0,799970	-2,877582	-5,974324	-6,470911	10,060476	13,999452	0,155042	0,139084	-4,877637	-9,134173	-1,478707	1,177172	0,155042	0,139084	-4,877637	-9,134173	-1,478707	1,177172
11:33:16,16	0,348942	3,163962	-0,064998	-0,157018	0,280004	0,229983	0,151065	0,133122	-4,882269	1,444347	-13,479820	1,181039	-0,792817	-2,877119	-5,978956	-6,424014	10,067527	14,003320	0,151065	0,133122	-4,882269	-9,005723	-1,621183	1,181039	0,151065	0,133122	-4,882269	-9,005723	-1,621183	1,181039
11:33:16,21	0,348942	3,163962	-0,064998	-0,157018	0,280004	0,229983	0,151065	0,133122	-4,882269	1,444347	-13,479820	1,181039	-0,797232	-2,880197	-5,973536	-6,435934	10,043022	13,972702	0,151065	0,133122	-4,882269	-9,005723	-1,621183	1,181039	0,151065	0,133122	-4,882269	-9,005723	-1,621183	1,181039
11:33:16,26	0,348942	3,163962	-0,064998	-0,157018	0,280004	0,229983	0,156298	0,139726	-4,878041	1,825654	-13,715746	1,157507	-0,801153	-2,878349	-5,974728	-6,474272	10,052788	13,979787	0,156298	0,139726	-4,878041	-9,142838	-1,446371	1,157507	0,156298	0,139726	-4,878041	-9,142838	-1,446371	1,157507
11:33:16,31	0,348942	3,163962	-0,064998	-0,157018	0,280004	0,229983	0,152913	0,136119	-4,876853	1,580931	-13,544907	1,163793	-0,796337	-2,877221	-5,973540	-6,441202	10,099725	13,986073	0,152913	0,136119	-4,876853	-9,104448	-1,541240	1,163793	0,152913	0,136119	-4,876853	-9,104448	-1,541240	1,163793
11:33:16,36	0,348942	3,163962	-0,064998	-0,157018	0,280004	0,229983	0,152913	0,136119	-4,876853	1,580931	-13,544907	1,163793	-0,792225	-2,874392	-5,973084	-6,494809	10,060181	13,987422	0,152913	0,136119	-4,876853	-9,104448	-1,541240	1,163793	0,152913	0,136119	-4,876853	-9,104448	-1,541240	1,163793
11:33:16,41	0,348942	3,163962	-0,064998	-0,157018	0,280004	0,229983	0,148407	0,133973	-4,876397	1,530359	-13,283943	1,165141	-0,796245	-2,879685	-5,974821	-6,445906	10,096701	13,993722	0,155001	0,134807	-4,878134	-9,064703	-1,483350	1,171442	0,155001	0,134807	-4,878134	-9,064703	-1,483350	1,171442
11:33:16,46	0,348942	3,163962	-0,064998	-0,157018	0,280004	0,229983	0,155001	0,134807	-4,878134	1,517665	-13,650913	1,171442	-0,799334	-2,872235	-5,974348	-6,452450	10,106151	13,987108	0,155001	0,134807	-4,878134	-9,064703	-1,483350	1,171442	0,155001	0,134807	-4,878134	-9,064703	-1,483350	1,171442
11:33:16,51	0,348942	3,163962	-0,064998	-0,157018	0,280004	0,229983	0,150094	0,141207	-4,877661	1,845550	-13,385359	1,164827	-0,797580	-2,877617	-5,972384	-6,459643	10,056419	13,983898	0,150094	0,141207	-4,877661	-9,239213	-1,602992	1,164827	0,150094	0,141207	-4,877661	-9,239213	-1,602992	1,164827
11:33:16,56	0,348942	3,163962	-0,064998	-0,157018	0,280004	0,229983	0,153878	0,136997	-4,875697	1,673305	-13,600762	1,161618	-0,800943	-2,874655	-5,969195	-6,460247	10,095853	13,984297	0,153878	0,136997	-4,875697	-9,080988	-1,521354	1,161618	0,153878	0,136997	-4,875697	-9,080988	-1,521354	1,161618
11:33:16,61	0,348942	3,163962	-0,064998	-0,157018	0,280004	0,229983	0,152993	0,141391	-4,872508	1,867917	-13,534532	1,162016	-0,795158	-2,874446	-5,972016	-6,445542	10,116991	13,962133	0,152993	0,141391	-4,872508	-9,231263	-1,524552	1,162016	0,152993	0,141391	-4,872508	-9,231263	-1,524552	1,162016
11:33:16,66	0,348942	3,163962	-0,064998	-0,157018	0,280004	0,229983	0,149921	0,136486	-4,875329	1,587209	-13,376911	1,139853	-0,793390	-2,877661	-5,972738	-6,431845	10,073616	14,004477	0,149921	0,136486	-4,875329	-9,126945	-1,608147	1,139853	0,149921	0,136486	-4,875329	-9,126945	-1,608147	1,139853
11:33:16,71	0,348942	3,163962	-0,064998	-0,157018	0,280004	0,229983	0,153124	0,135919	-4,874626	1,575305	-13,526817	1,125877	-0,796269	-2,877504	-5,971313	-6,468772	10,110121	13,948158	0,153124	0,135919	-4,874626	-9,094363	-1,506568	1,125877	0,153124	0,135919	-4,874626	-9,094363	-1,506568	1,125877
11:33:16,76	0,348942	3,163962	-0,064998	-0,157018	0,280004	0,229983	0,153124	0,135919	-4,874626	1,575305	-13,526817	1,125877	-0,802422	-2,878996	-5,969163	-6,465788	10,078419	14,007102	0,153124	0,135919	-4,874626	-9,094363	-1,506568	1,125877	0,153124	0,135919	-4,874626	-9,094363	-1,506568	1,125877
11:33:16,81	0,348942	3,163962	-0,064998	-0,157018	0,280004	0,229983	0,157493	0,140501	-4,872476	1,839516	-13,772406	1,184822	-0,798118	-2,878935	-5,970417	-6,460292	10,114362	14,008501	0,157493	0,140501	-4,872476	-9,189815	-1,409242	1,184822	0,157493	0,140501	-4,872476	-9,189815	-1,409242	1,184822
11:33:16,86	0,348942	3,163962	-0,064998	-0,157018	0,280004	0,229983	0,154231	0,137467	-4,874158	1,667629	-13,581603	1,152496	-0,798163	-2,877689	-5,970845	-6,477114	10,101260	13,974776	0,154231	0,137467	-4,874158	-9,123532	-1,474431	1,152496	0,154231	0,137467	-4,874158	-9,123532	-1,474431	1,152496
11:33:16,91	0,348942	3,163962	-0,064998	-0,157018	0,280004	0,229983	0,148523	0,138702	-4,872974	1,731829	-13,320571	1,185932	-0,796379	-2,872127	-5,969661	-6,446085	10,083365	14,008213	0,148523	0,138702	-4,872974	-9,156274	-1,661530	1,185932	0,148523	0,138702	-4,872974	-9,156274	-1,661530	1,185932
11:33:16,96	0,348942	3,163962	-0,064998	-0,157018	0,280004	0,229983	0,148523	0,138702	-4,872974	1,731829	-13,320571	1,185932	-0,793489	-2,876253	-5,970488	-6,493239	10,092980	13,941564	0,148523	0,138702	-4,872974	-9,156274	-1,661530	1,185932	0,148523	0,138702	-4,872974	-9,156274	-1,661530	1,185932
11:33:17,01	0,348942	3,163962	-0,064998	-0,157018	0,280004	0,229983	0,150490	0,136260	-4,872235	1,588138	-13,351795	1,148632	-0,795247	-2,875052	-5,968922	-6,499292	10,133362	13,970912	0,150490	0,136260	-4,872235	-9,108250	-1,538319	1,148632	0,150490	0,136260	-4,872235	-9,108250	-1,538319	1,148632
11:33:17,06	0,348942	3,163962	-0,064998	-0,157018	0,280004	0,229983	0,155228	0,138482	-4,872513	1,751084	-13,628305	1,155484	-0,799541	-2,878044	-5,969200	-6,496888	10,077283	13,977764	0,155228	0,138482	-4,872513	-9,119789	-1,442877	1,155484	0,155228	0,138482	-4,872513	-9,119789	-1,442877	1,155484
11:33:17,11	0,348942	3,163962	-0,064998	-0,157018	0,280004	0,229983	0,156239	0,140998	-4,872042	1,844924	-13,647714	1,148377	-0,802225	-2,877662	-5,968730	-6,507096	10,125860	13,970657	0,156239	0,140998	-4,872042	-9,223414	-1,382974	1,148377	0,156239	0,140998	-4,872042	-9,223414	-1,382974	1,148377
11:33:17,16	0,348942	3,163962	-0,064998	-0,157018	0,280004	0,229983	0,151632	0,134156	-4,872974	1,470837	-13,448176	1,162787	-0,793996	-2,877093	-5,969661	-6,463310	10,121695	13,985067	0,151632	0,134156	-4,872974	-9,060378	-1,545049	1,162787	0,151632	0,134156	-4,872974	-9,060378	-1,545049	1,162787
11:33:17,21	0,348942	3,163962	-0,064998	-0,157018	0,280004	0,229983	0,151632	0,134156	-4,872974	1,470837	-13,448176	1,162787	-0,801086	-2,876450	-5,969226	-6,524938	10,071637	13,971801	0,151632	0,134156	-4,872974	-9,060378	-1,545049	1,162787	0,151632	0,134156	-4,872974	-9,060378	-1,545049	1,162787
11:33:17,26	0,348942	3,163962	-0,064998	-0,157018	0,280004	0,229983	0,154620	0,140617	-4,872539	1,881007	-13,575199	1,149521	-0,798269	-2,877484	-5,969668	-6,487660	10,124462	13,995920	0,154620	0,140617	-4,872539	-9,157446	-1,437530	1,149521	0,154620	0,140617	-4,872539	-9,157446	-1,437530	1,149521
11:33:17,31	0,348942	3,163962	-0,064998	-0,157018	0,280004	0,229983	0,154107	0,137661	-4,872981	1,662871	-13,554373	1,173639	-0,798695	-2,880036	-5,968095	-6,465130	10,117105	13,992428	0,154107	0,137661	-4,872981	-9,143479	-1,457006	1,173639	0,154107	0,137661	-4,872981	-9,143479	-1,457006	1,173639
11:33:17,36	0,348942	3,163962	-0,064998	-0,157018	0,280004	0,229983	0,156530	0,136754	-4,871408	1,610830	-13,703572	1,170147	-0,796620	-2,877523	-5,968709	-6,523319	10,128966	13,998144	0,156530	0,136754	-4,871408	-9,124346	-1,415980	1,170147	0,156530	0,136754	-4,871408	-9,124346	-1,415980	1,170147
11:33:17,42	0,348942	3,163962	-0,064998	-0,157018	0,280004	0,229983	0,153316	0,136213	-4,872022	1,601519	-13,480146	1,175864	-0,798109	-2,876736	-5,965793	-6,490217	10,107560	13,986455	0,153316	0,136213	-4,872022	-9,091186	-1,444815	1,175864	0,153316	0,136213	-4,872022	-9,091186	-1,444815	1,175864
11:33:17,47	0,348942	3,163962	-0,064998	-0,157018	0,280004	0,229983	0,154216	0,135439	-4,869484	1,559921	-13,561223	1,164883	-0,796400	-2,878689	-5,966171	-6,492947	10,113004	13,987163	0,154216	0,135439	-4,869484	-9,072044	-1,455252	1,164883	0,154216	0,135439	-4,869484	-9,072044	-1,455252	1,164883
11:33:17,52	0,348942	3,163962	-0,064998	-0,157018	0,280004	0,229983	0,154216	0,135439	-4,869484	1,559921	-13,561223	1,164883	-0,798693	-2,882997	-6,062487	-6,566079	9,922550	13,993357	0,154216	0,135439	-4,869484	-9,072044	-1,455252	1,164883	0,154216	0,135439	-4,869484	-9,072044	-1,455252	1,164883
11:33:17,57	0,348972	3,164045	-0,064004	-0,157028	0,279987	0,229984	0,159093	0,135272	-4,965800	1,752728	-13,846727	1,171076	-0,793892	-2,891457	-6,569953	-6,090606	9,258881	14,021203	0,164020	0,126883	-5,473266	-8,306797	-1,970962	1,198923	0,164020	0,126883	-5,473266	-8,306797	-1,970962	1,198923
11:33:17,62	0,348972	3,164045	-0,064004	-0,157028	0,279987	0,229984	0,170374	0,124491	-5,470521	1,511169	-15,170675	1,191785	-0,794997	-2,898157	-6,567208	-6,087052	9,277576	14,014065	0,170374	0,124491	-5,470521	-8,261363	-1,796291	1,191785	0,170374	0,124491	-5,470521	-8,261363	-1,796291	1,191785
11:33:17,67	0,348972	3,164045	-0,064004	-0,157028	0,279987	0,229984	0,170374	0,124491	-5,470521	1,511169	-15,170675	1,191785	-0,792093	-2,894653	-6,564114	-6,122459	9,338887	14,030068	0,165887	0,123727	-5,467427	-8,276525	-1,853877	1,207787	0,165887	0,123727	-5,467427	-8,276525	-1,853877	1,207787
11:33:17,72	0,348972	3,164045	-0,064004	-0,157028	0,279987	0,229984	0,165887	0,123727	-5,467427	1,436077	-14,876034	1,207787	-0,790353	-2,896419	-6,557894	-6,152980	9,344226	14,036497	0,166547	0,121338	-5,461207	-8,202560	-1,807305	1,214216	0,166547	0,121338	-5,461207	-8,202560	-1,807305	1,214216
11:33:17,77	0,348972	3,164045	-0,064004	-0,157028	0,279987	0,229984	0,166547	0,121338	-5,461207	1,322449	-14,881214	1,214216	-0,796813	-2,894847	-6,557140	-6,151320	9,369956	14,026271	0,168416	0,127718	-5,460453	-8,394756	-1,746343	1,203991	0,168416	0,127718	-5,460453	-8,394756	-1,746343	1,203991
11:33:17,82	0,348972	3,164045	-0,064004	-0,157028	0,279987	0,229984	0,168416	0,127718	-5,460453	1,631120	-14,966986	1,203991	-0,793635	-2,894544	-6,555684	-6,176607	9,370677	14,077137	0,168416	0,127718	-5,460453	-8,394756	-1,746343	1,203991	0,168416	0,127718	-5,460453	-8,394756	-1,746343	1,203991
11:33:17,87	0,348972	3,164045	-0,064004	-0,157028	0,279987	0,229984	0,166564	0,125118	-5,458997	1,507938	-14,848445	1,254856	-0,796835	-2,895157	-6,549767	-6,174968	9,363689	14,021777	0,168695	0,127582	-5,453080	-8,373904	-1,721592	1,199497	0,168695	0,127582	-5,453080	-8,373904	-1,721592	1,199497
11:33:17,92	0,348972	3,164045	-0,064004	-0,157028	0,279987	0,229984	0,167134	0,126499	-5,456192	1,567991	-14,844167	1,212850	-0,795117	-2,894347	-6,552880	-6,200096	9,397828	14,035131	0,167134	0,126499	-5,456192	-8,362207	-1,724127	1,212850	0,167134	0,126499	-5,456192	-8,362207	-1,724127	1,212850
11:33:17,97	0,348972	3,164045	-0,064004	-0,157028	0,279987	0,229984	0,167134	0,126499	-5,456192	1,567991	-14,844167	1,212850	-0,798072	-2,895384	-6,552502	-6,213244	9,409477	14,027477	0,167134	0,126499	-5,456192	-8,362207	-1,724127	1,212850	0,167134	0,126499	-5,456192	-8,362207	-1,724127	1,212850
11:33:18,02	0,348972	3,164045	-0,064004	-0,157028	0,279987	0,229984	0,169510	0,128540	-5,455815	1,670608	-14,950496	1,205197	-0,798085	-2,898229	-6,547436	-6,234496	9,408184	14,041105	0,169510	0,128540	-5,455815	-8,419807	-1,643959	1,205197	0,169510	0,128540	-5,455815	-8,419807	-1,643959	1,205197
11:33:18,07	0,348972	3,164045	-0,064004	-0,157028	0,279987	0,229984	0,171981	0,127129	-5,450749	1,608960	-15,061215	1,218825	-0,793213	-2,898877	-6,548609	-6,243139	9,379665	14,024782	0,171981	0,127129	-5,450749	-8,370659	-1,560727	1,218825	0,171981	0,127129	-5,450749	-8,370659	-1,560727	1,218825
11:33:18,12	0,348972	3,164045	-0,064004	-0,157028	0,279987	0,229984	0,171477	0,126780	-5,451146	1,609408	-15,034119	1,213958	-0,797531	-2,897967	-6,547834	-6,244571	9,392540	14,036239	0,171477	0,126780	-5,451146	-8,342831	-1,573171	1,213958	0,171477	0,126780	-5,451146	-8,342831	-1,573171	1,213958
11:33:18,17	0,348972	3,164045	-0,064004	-0,157028	0,279987	0,229984	0,167518	0,127915	-5,447075	1,626201	-14,856112	1,194336	-0,796534	-2,893971	-6,543762	-6,199307	9,415167	14,016617	0,167518	0,127915	-5,447075	-8,415136	-1,705984	1,194336	0,167518	0,127915	-5,447075	-8,415136	-1,705984	1,194336
11:33:18,22	0,348972	3,164045	-0,064004	-0,157028	0,279987	0,229984	0,167518	0,127915	-5,447075	1,626201	-14,856112	1,194336	-0,797404	-2,894949	-6,545915	-6,208297	9,457208	13,998478	0,168800	0,128179	-5,449228	-8,454043	-1,643193	1,176198	0,168800	0,128179	-5,449228	-8,454043	-1,643193	1,176198
11:33:18,27	0,348972	3,164045	-0,064004	-0,157028	0,279987	0,229984	0,168800	0,128179	-5,449228	1,608012	-14,893994	1,176198	-0,798629	-2,898654	-6,544330	-6,224928	9,417397	14,029564	0,172620	0,127387	-5,447643	-8,390264	-1,547453	1,207284	0,172620	0,127387	-5,447643	-8,390264	-1,547453	1,207284
11:33:18,32	0,348972	3,164045	-0,064004	-0,157028	0,279987	0,229984	0,172620	0,127387	-5,447643	1,609623	-15,098162	1,207284	-0,797605	-2,897972	-6,545061	-6,253125	9,429254	14,023689	0,171518	0,126842	-5,448374	-8,371993	-1,546325	1,201409	0,171518	0,126842	-5,448374	-8,371993	-1,546325	1,201409
11:33:18,37	0,348972	3,164045	-0,064004	-0,157028	0,279987	0,229984	0,171518	0,126842	-5,448374	1,585115	-15,010476	1,201409	-0,796805	-2,894554	-6,544707	-6,201003	9,464389	14,051357	0,171518	0,126842	-5,448374	-8,371993	-1,546325	1,201409	0,171518	0,126842	-5,448374	-8,371993	-1,546325	1,201409
11:33:18,42	0,348972	3,164045	-0,064004	-0,157028	0,279987	0,229984	0,168159	0,127858	-5,448019	1,581436	-14,863363	1,229076	-0,797471	-2,900419	-6,542003	-6,255782	9,451207	14,029486	0,168159	0,127858	-5,448019	-8,455394	-1,662918	1,229076	0,168159	0,127858	-5,448019	-8,455394	-1,662918	1,229076
11:33:18,47	0,348972	3,164045	-0,064004	-0,157028	0,279987	0,229984	0,173571	0,125502	-5,445316	1,497752	-15,103955	1,207206	-0,795137	-2,896857	-6,540069	-6,268048	9,476188	14,039858	0,169319	0,125262	-5,443382	-8,363306	-1,568216	1,217578	0,169319	0,125262	-5,443382	-8,363306	-1,568216	1,217578
11:33:18,52	0,348972	3,164045	-0,064004	-0,157028	0,279987	0,229984	0,169319	0,125262	-5,443382	1,469768	-14,859722	1,217578	-0,795584	-2,894863	-6,541508	-6,243868	9,482519	14,019911	0,169319	0,125262	-5,443382	-8,363306	-1,568216	1,217578	0,169319	0,125262	-5,443382	-8,363306	-1,568216	1,217578
11:33:18,57	0,348972	3,164045	-0,064004	-0,157028	0,279987	0,229984	0,167815	0,126646	-5,444821	1,524135	-14,799319	1,197631	-0,798614	-2,899537	-6,537753	-6,239864	9,424056	13,991885	0,167815	0,126646	-5,444821	-8,417541	-1,625831	1,197631	0,167815	0,126646	-5,444821	-8,417541	-1,625831	1,197631
11:33:18,62	0,348972	3,164045	-0,064004	-0,157028	0,279987	0,229984	0,173378	0,126933	-5,441066	1,587686	-15,121281	1,169604	-0,796224	-2,895089	-6,538503	-6,220103	9,465175	14,038134	0,173378	0,126933	-5,441066	-8,376516	-1,511118	1,169604	0,173378	0,126933	-5,441066	-8,376516	-1,511118	1,169604
11:33:18,67	0,348972	3,164045	-0,064004	-0,157028	0,279987	0,229984	0,168331	0,127088	-5,441816	1,550258	-14,855385	1,215854	-0,801572	-2,897526	-6,538558	-6,259277	9,479286	13,984440	0,173115	0,130500	-5,441871	-8,509176	-1,473648	1,162160	0,173115	0,130500	-5,441871	-8,509176	-1,473648	1,162160
11:33:18,72	0,348972	3,164045	-0,064004	-0,157028	0,279987	0,229984	0,173115	0,130500	-5,441871	1,735065	-15,063203	1,162160	-0,801785	-2,897730	-6,538448	-6,280010	9,458938	14,014149	0,173115	0,130500	-5,441871	-8,509176	-1,473648	1,162160	0,173115	0,130500	-5,441871	-8,509176	-1,473648	1,162160
11:33:18,77	0,348972	3,164045	-0,064004	-0,157028	0,279987	0,229984	0,173398	0,130583	-5,441761	1,767353	-15,070139	1,191869	-0,798082	-2,899925	-6,536635	-6,280756	9,469662	14,035919	0,173398	0,130583	-5,441761	-8,483378	-1,458365	1,191869	0,173398	0,130583	-5,441761	-8,483378	-1,458365	1,191869
11:33:18,82	0,348972	3,164045	-0,064004	-0,157028	0,279987	0,229984	0,172696	0,124689	-5,438341	1,481496	-15,043147	1,193316	-0,796330	-2,900069	-6,535028	-6,282066	9,436351	14,015596	0,172696	0,124689	-5,438341	-8,306620	-1,486482	1,193316	0,172696	0,124689	-5,438341	-8,306620	-1,486482	1,193316
11:33:18,87	0,348972	3,164045	-0,064004	-0,157028	0,279987	0,229984	0,172696	0,124689	-5,438341	1,481496	-15,043147	1,193316	-0,795108	-2,893983	-6,534249	-6,248760	9,446972	14,030769	0,166815	0,126673	-5,437562	-8,385048	-1,665861	1,208489	0,166815	0,126673	-5,437562	-8,385048	-1,665861	1,208489
11:33:18,92	0,348972	3,164045	-0,064004	-0,157028	0,279987	0,229984	0,166815	0,126673	-5,437562	1,558815	-14,760870	1,208489	-0,796289	-2,904023	-6,533433	-6,277515	9,449633	14,043495	0,166815	0,126673	-5,437562	-8,385048	-1,665861	1,208489	0,166815	0,126673	-5,437562	-8,385048	-1,665861	1,208489
11:33:18,97	0,348972	3,164045	-0,064004	-0,157028	0,279987	0,229984	0,176100	0,122676	-5,436746	1,363044	-15,217441	1,221215	-0,799843	-2,898625	-6,535806	-6,275599	9,465086	14,026220	0,176100	0,122676	-5,436746	-8,267055	-1,393584	1,221215	0,176100	0,122676	-5,436746	-8,267055	-1,393584	1,221215
11:33:19,02	0,348972	3,164045	-0,064004	-0,157028	0,279987	0,229984	0,171491	0,126708	-5,436005	1,560389	-14,976187	1,207231	-0,797475	-2,898015	-6,532692	-6,272729	9,461060	14,029512	0,171491	0,126708	-5,436005	-8,386176	-1,514163	1,207231	0,171491	0,126708	-5,436005	-8,386176	-1,514163	1,207231
11:33:19,07	0,348972	3,164045	-0,064004	-0,157028	0,279987	0,229984	0,171491	0,126708	-5,436005	1,560389	-14,976187	1,207231	-0,794336	-2,893289	-6,531179	-6,259803	9,498783	13,988515	0,171491	0,126708	-5,436005	-8,386176	-1,514163	1,207231	0,171491	0,126708	-5,436005	-8,386176	-1,514163	1,207231
11:33:19,12	0,348972	3,164045	-0,064004	-0,157028	0,279987	0,229984	0,165828	0,126353	-5,434492	1,502786	-14,674053	1,166235	-0,798028	-2,894087	-6,533474	-6,255064	9,495894	14,036254	0,165828	0,126353	-5,434492	-8,415895	-1,656559	1,166235	0,165828	0,126353	-5,434492	-8,415895	-1,656559	1,166235
11:33:19,17	0,348972	3,164045	-0,064004	-0,157028	0,279987	0,229984	0,168365	0,129150	-5,436787	1,648389	-14,811537	1,213974	-0,796349	-2,898557	-6,534268	-6,297948	9,462232	14,011501	0,168365	0,129150	-5,436787	-8,489896	-1,594872	1,213974	0,168365	0,129150	-5,436787	-8,489896	-1,594872	1,213974
11:33:19,22	0,348972	3,164045	-0,064004	-0,157028	0,279987	0,229984	0,171396	0,125462	-5,437581	1,507182	-14,948855	1,189221	-0,798864	-2,898876	-6,530199	-6,306032	9,441956	14,003132	0,171396	0,125462	-5,437581	-8,341558	-1,494236	1,189221	0,171396	0,125462	-5,437581	-8,341558	-1,494236	1,189221
11:33:19,27	0,348972	3,164045	-0,064004	-0,157028	0,279987	0,229984	0,172931	0,127480	-5,433512	1,633761	-15,031776	1,180851	-0,797393	-2,895789	-6,530770	-6,251316	9,506334	14,000846	0,172931	0,127480	-5,433512	-8,373454	-1,456714	1,180851	0,172931	0,127480	-5,433512	-8,373454	-1,456714	1,180851
11:33:19,32	0,348972	3,164045	-0,064004	-0,157028	0,279987	0,229984	0,169521	0,127749	-5,434083	1,564628	-14,869692	1,178566	-0,795114	-2,895707	-6,532698	-6,273803	9,489283	14,031181	0,169521	0,127749	-5,434083	-8,463690	-1,562256	1,178566	0,169521	0,127749	-5,434083	-8,463690	-1,562256	1,178566
11:33:19,37	0,348972	3,164045	-0,064004	-0,157028	0,279987	0,229984	0,173121	0,127037	-5,434058	1,541908	-15,059991	1,196810	-0,798576	-2,899262	-6,530745	-6,255749	9,492387	14,019090	0,173121	0,127037	-5,434058	-8,430531	-1,470008	1,196810	0,173121	0,127037	-5,434058	-8,430531	-1,470008	1,196810
11:33:19,42	0,348972	3,164045	-0,064004	-0,157028	0,279987	0,229984	0,173121	0,127037	-5,434058	1,541908	-15,059991	1,196810	-0,799784	-2,899168	-6,533083	-6,266771	9,497609	14,020599	0,173121	0,127037	-5,434058	-8,430531	-1,470008	1,196810	0,173121	0,127037	-5,434058	-8,430531	-1,470008	1,196810
11:33:19,47	0,348972	3,164045	-0,064004	-0,157028	0,279987	0,229984	0,173643	0,128131	-5,436396	1,599772	-15,074997	1,198319	-0,802504	-2,899903	-6,528245	-6,310880	9,499149	14,021212	0,173643	0,128131	-5,436396	-8,458527	-1,444009	1,198319	0,173643	0,128131	-5,436396	-8,458527	-1,444009	1,198319
11:33:19,52	0,348972	3,164045	-0,064004	-0,157028	0,279987	0,229984	0,175640	0,130119	-5,431558	1,723878	-15,139864	1,198932	-0,795102	-2,898035	-6,530812	-6,286368	9,513260	14,034625	0,170321	0,124643	-5,434125	-8,369839	-1,507237	1,212345	0,170321	0,124643	-5,434125	-8,369839	-1,507237	1,212345
11:33:19,57	0,348972	3,164045	-0,064004	-0,157028	0,279987	0,229984	0,170321	0,124643	-5,434125	1,414620	-14,877471	1,212345	-0,799329	-2,900935	-6,531154	-6,331375	9,482188	14,029102	0,170321	0,124643	-5,434125	-8,369839	-1,507237	1,212345	0,170321	0,124643	-5,434125	-8,369839	-1,507237	1,212345
11:33:19,63	0,348972	3,164045	-0,064004	-0,157028	0,279987	0,229984	0,174946	0,126854	-5,434467	1,578991	-15,094516	1,206822	-0,796328	-2,897615	-6,529988	-6,310832	9,517464	14,030323	0,174946	0,126854	-5,434467	-8,379012	-1,361241	1,206822	0,174946	0,126854	-5,434467	-8,379012	-1,361241	1,206822
11:33:19,68	0,348972	3,164045	-0,064004	-0,157028	0,279987	0,229984	0,170571	0,125914	-5,433301	1,489299	-14,867139	1,208042	-0,795717	-2,899601	-6,528387	-6,291369	9,479354	14,066500	0,170571	0,125914	-5,433301	-8,394928	-1,477346	1,208042	0,170571	0,125914	-5,433301	-8,394928	-1,477346	1,208042
11:33:19,73	0,348972	3,164045	-0,064004	-0,157028	0,279987	0,229984	0,171985	0,124393	-5,431700	1,433469	-14,976578	1,244220	-0,796218	-2,897692	-6,621102	-6,113756	9,344882	14,045917	0,171985	0,124393	-5,431700	-8,331343	-1,475786	1,244220	0,171985	0,124393	-5,431700	-8,331343	-1,475786	1,244220
11:33:19,78	0,349014	3,163982	-0,062992	-0,157018	0,279993	0,229985	0,170582	0,125781	-5,524415	1,533304	-15,124720	1,223637	-0,795402	-2,907469	-7,130933	-5,487415	8,763171	14,067318	0,170582	0,125781	-5,524415	-8,340480	-1,733995	1,223637	0,170582	0,125781	-5,524415	-8,340480	-1,733995	1,223637
11:33:19,83	0,349014	3,163982	-0,062992	-0,157018	0,279993	0,229985	0,178642	0,120185	-6,034246	1,432943	-16,377074	1,245038	-0,798316	-2,910681	-7,129345	-5,575558	8,761705	14,065424	0,178642	0,120185	-6,034246	-8,001594	-2,353712	1,245038	0,178642	0,120185	-6,034246	-8,001594	-2,353712	1,245038
11:33:19,88	0,349014	3,163982	-0,062992	-0,157018	0,279993	0,229985	0,182880	0,121102	-6,032658	1,525982	-16,521874	1,243143	-0,798207	-2,910690	-7,119637	-5,564002	8,813822	14,046549	0,182880	0,121102	-6,032658	-7,980560	-2,165792	1,243143	0,182880	0,121102	-6,032658	-7,980560	-2,165792	1,243143
11:33:19,93	0,349014	3,163982	-0,062992	-0,157018	0,279993	0,229985	0,182833	0,121004	-6,022950	1,469933	-16,503389	1,224268	-0,795937	-2,912634	-7,117669	-5,606983	8,809993	14,089381	0,182833	0,121004	-6,022950	-8,028855	-2,150982	1,224268	0,182833	0,121004	-6,022950	-8,028855	-2,150982	1,224268
11:33:19,98	0,349014	3,163982	-0,062992	-0,157018	0,279993	0,229985	0,183382	0,118066	-6,020982	1,341999	-16,496615	1,267100	-0,795936	-2,909789	-7,113809	-5,622369	8,852088	14,079270	0,183382	0,118066	-6,020982	-7,926209	-2,101132	1,267100	0,183382	0,118066	-6,020982	-7,926209	-2,101132	1,267100
11:33:20,03	0,349014	3,163982	-0,062992	-0,157018	0,279993	0,229985	0,180918	0,119488	-6,017122	1,387148	-16,334096	1,256990	-0,797119	-2,910846	-7,111883	-5,649997	8,902884	14,069958	0,180918	0,119488	-6,017122	-7,992638	-2,132066	1,256990	0,180918	0,119488	-6,017122	-7,992638	-2,132066	1,256990
11:33:20,08	0,349014	3,163982	-0,062992	-0,157018	0,279993	0,229985	0,182424	0,119983	-6,015196	1,382748	-16,363127	1,247677	-0,797713	-2,910254	-7,107236	-5,652475	8,876401	14,051758	0,182424	0,119983	-6,015196	-8,035951	-2,042811	1,247677	0,182424	0,119983	-6,015196	-8,035951	-2,042811	1,247677
11:33:20,13	0,349014	3,163982	-0,062992	-0,157018	0,279993	0,229985	0,184548	0,119541	-6,009375	1,406763	-16,444599	1,253062	-0,797797	-2,912907	-7,106062	-5,698608	8,876640	14,075342	0,184548	0,119541	-6,009375	-7,977187	-1,957548	1,253062	0,184548	0,119541	-6,009375	-7,977187	-1,957548	1,253062
11:33:20,18	0,349014	3,163982	-0,062992	-0,157018	0,279993	0,229985	0,184548	0,119541	-6,009375	1,406763	-16,444599	1,253062	-0,798703	-2,907278	-7,101244	-5,655755	8,921522	14,029269	0,184548	0,119541	-6,009375	-7,977187	-1,957548	1,253062	0,184548	0,119541	-6,009375	-7,977187	-1,957548	1,253062
11:33:20,23	0,349014	3,163982	-0,062992	-0,157018	0,279993	0,229985	0,180126	0,123139	-6,004557	1,533592	-16,229322	1,206989	-0,796540	-2,913064	-7,102173	-5,670752	8,874674	14,058285	0,180126	0,123139	-6,004557	-8,132844	-2,089403	1,206989	0,180126	0,123139	-6,004557	-8,132844	-2,089403	1,206989
11:33:20,28	0,349014	3,163982	-0,062992	-0,157018	0,279993	0,229985	0,182124	0,116837	-6,004497	1,205763	-16,348061	1,242969	-0,794244	-2,912159	-7,101184	-5,642825	8,914201	14,065250	0,182124	0,116837	-6,004497	-7,965966	-2,051323	1,242969	0,182124	0,116837	-6,004497	-7,965966	-2,051323	1,242969
11:33:20,33	0,349014	3,163982	-0,062992	-0,157018	0,279993	0,229985	0,182124	0,116837	-6,004497	1,205763	-16,348061	1,242969	-0,795320	-2,908924	-7,096370	-5,668824	8,917934	14,042409	0,179861	0,119387	-5,999683	-8,023761	-2,086918	1,220129	0,179861	0,119387	-5,999683	-8,023761	-2,086918	1,220129
11:33:20,38	0,349014	3,163982	-0,062992	-0,157018	0,279993	0,229985	0,179861	0,119387	-5,999683	1,348103	-16,205984	1,220129	-0,799504	-2,908681	-7,097170	-5,695941	8,920179	14,037715	0,179861	0,119387	-5,999683	-8,023761	-2,086918	1,220129	0,179861	0,119387	-5,999683	-8,023761	-2,086918	1,220129
11:33:20,43	0,349014	3,163982	-0,062992	-0,157018	0,279993	0,229985	0,181741	0,123132	-6,000483	1,554450	-16,279171	1,215435	-0,798326	-2,916085	-7,094812	-5,718274	8,915391	14,040307	0,181741	0,123132	-6,000483	-8,111385	-2,012474	1,215435	0,181741	0,123132	-6,000483	-8,111385	-2,012474	1,215435
11:33:20,48	0,349014	3,163982	-0,062992	-0,157018	0,279993	0,229985	0,187565	0,118410	-5,998125	1,324221	-16,565030	1,218026	-0,800050	-2,913745	-7,099074	-5,679404	8,906856	14,051966	0,187565	0,118410	-5,998125	-7,970940	-1,841213	1,218026	0,187565	0,118410	-5,998125	-7,970940	-1,841213	1,218026
11:33:20,53	0,349014	3,163982	-0,062992	-0,157018	0,279993	0,229985	0,186401	0,121073	-6,002387	1,450663	-16,542433	1,229686	-0,798860	-2,911139	-7,096372	-5,701955	8,992319	14,053884	0,183549	0,121345	-5,999685	-8,123510	-1,923304	1,231604	0,183549	0,121345	-5,999685	-8,123510	-1,923304	1,231604
11:33:20,58	0,349014	3,163982	-0,062992	-0,157018	0,279993	0,229985	0,184383	0,121656	-5,996205	1,456522	-16,342328	1,234084	-0,799547	-2,911706	-7,092892	-5,749593	8,975653	14,056364	0,184383	0,121656	-5,996205	-8,093507	-1,868275	1,234084	0,184383	0,121656	-5,996205	-8,093507	-1,868275	1,234084
11:33:20,63	0,349014	3,163982	-0,062992	-0,157018	0,279993	0,229985	0,184383	0,121656	-5,996205	1,456522	-16,342328	1,234084	-0,798921	-2,911303	-7,092502	-5,736467	8,985958	14,051645	0,183721	0,121316	-5,995815	-8,099974	-1,892018	1,229365	0,183721	0,121316	-5,995815	-8,099974	-1,892018	1,229365
11:33:20,68	0,349014	3,163982	-0,062992	-0,157018	0,279993	0,229985	0,183721	0,121316	-5,995815	1,423334	-16,314147	1,229365	-0,801253	-2,910576	-7,092125	-5,733154	9,009450	14,042149	0,183721	0,121316	-5,995815	-8,099974	-1,892018	1,229365	0,183721	0,121316	-5,995815	-8,099974	-1,892018	1,229365
11:33:20,73	0,349014	3,163982	-0,062992	-0,157018	0,279993	0,229985	0,184258	0,123699	-5,995438	1,525234	-16,333163	1,219868	-0,804204	-2,913290	-7,091738	-5,733831	8,977399	14,030290	0,184258	0,123699	-5,995438	-8,185117	-1,868926	1,219868	0,184258	0,123699	-5,995438	-8,185117	-1,868926	1,219868
11:33:20,78	0,349014	3,163982	-0,062992	-0,157018	0,279993	0,229985	0,188084	0,124897	-5,995051	1,615662	-16,547545	1,208010	-0,800039	-2,908640	-7,093308	-5,707238	8,994238	14,013541	0,188084	0,124897	-5,995051	-8,188787	-1,782981	1,208010	0,188084	0,124897	-5,995051	-8,188787	-1,782981	1,208010
11:33:20,83	0,349014	3,163982	-0,062992	-0,157018	0,279993	0,229985	0,181974	0,123616	-5,996621	1,521125	-16,244464	1,191261	-0,799450	-2,907101	-7,087850	-5,711416	8,998196	14,044636	0,181974	0,123616	-5,996621	-8,182698	-1,959493	1,191261	0,181974	0,123616	-5,996621	-8,182698	-1,959493	1,191261
11:33:20,88	0,349014	3,163982	-0,062992	-0,157018	0,279993	0,229985	0,180347	0,123875	-5,991163	1,533290	-16,154246	1,222355	-0,798879	-2,909103	-7,092139	-5,726513	9,018225	14,023619	0,180347	0,123875	-5,991163	-8,190918	-1,997020	1,222355	0,180347	0,123875	-5,991163	-8,190918	-1,997020	1,222355
11:33:20,93	0,349014	3,163982	-0,062992	-0,157018	0,279993	0,229985	0,181795	0,122380	-5,995452	1,445739	-16,206442	1,201338	-0,800577	-2,906286	-7,089407	-5,690830	9,019585	14,036293	0,180204	0,125259	-5,992720	-8,256398	-2,007933	1,214012	0,180204	0,125259	-5,992720	-8,256398	-2,007933	1,214012
11:33:20,98	0,349014	3,163982	-0,062992	-0,157018	0,279993	0,229985	0,180204	0,125259	-5,992720	1,576419	-16,153962	1,214012	-0,801250	-2,907510	-7,088242	-5,724558	8,993174	14,049322	0,180204	0,125259	-5,992720	-8,256398	-2,007933	1,214012	0,180204	0,125259	-5,992720	-8,256398	-2,007933	1,214012
11:33:21,03	0,349014	3,163982	-0,062992	-0,157018	0,279993	0,229985	0,181601	0,125229	-5,991555	1,614622	-16,210590	1,227042	-0,797145	-2,912296	-7,087062	-5,752213	9,004184	14,049240	0,181601	0,125229	-5,991555	-8,215880	-1,954915	1,227042	0,181601	0,125229	-5,991555	-8,215880	-1,954915	1,227042
11:33:21,08	0,349014	3,163982	-0,062992	-0,157018	0,279993	0,229985	0,183693	0,119282	-5,990375	1,309640	-16,289918	1,226960	-0,800106	-2,908016	-7,085924	-5,755261	9,017175	14,044273	0,183693	0,119282	-5,990375	-8,053976	-1,870022	1,226960	0,183693	0,119282	-5,990375	-8,053976	-1,870022	1,226960
11:33:21,13	0,349014	3,163982	-0,062992	-0,157018	0,279993	0,229985	0,186281	0,123889	-5,990770	1,550778	-16,439104	1,221051	-0,802429	-2,912233	-7,087457	-5,740341	8,995499	14,043332	0,186281	0,123889	-5,990770	-8,174471	-1,816072	1,221051	0,186281	0,123889	-5,990770	-8,174471	-1,816072	1,221051
11:33:21,18	0,349014	3,163982	-0,062992	-0,157018	0,279993	0,229985	0,186281	0,123889	-5,990770	1,550778	-16,439104	1,221051	-0,803018	-2,917215	-7,085080	-5,757462	9,008291	14,085236	0,190889	0,121908	-5,988393	-8,124501	-1,672716	1,262956	0,190889	0,121908	-5,988393	-8,124501	-1,672716	1,262956
11:33:21,23	0,349014	3,163982	-0,062992	-0,157018	0,279993	0,229985	0,190889	0,121908	-5,988393	1,445264	-16,657537	1,262956	-0,801750	-2,915703	-7,085083	-5,722350	9,032065	14,066702	0,188946	0,121566	-5,988396	-8,153587	-1,742725	1,244421	0,188946	0,121566	-5,988396	-8,153587	-1,742725	1,244421
11:33:21,28	0,349014	3,163982	-0,062992	-0,157018	0,279993	0,229985	0,188946	0,121566	-5,988396	1,389345	-16,575024	1,244421	-0,800686	-2,912457	-7,084352	-5,764061	9,013632	14,047380	0,185603	0,122267	-5,987665	-8,135350	-1,804434	1,225100	0,185603	0,122267	-5,987665	-8,135350	-1,804434	1,225100
11:33:21,33	0,349014	3,163982	-0,062992	-0,157018	0,279993	0,229985	0,185603	0,122267	-5,987665	1,462625	-16,374232	1,225100	-0,801433	-2,909728	-7,083116	-5,737319	9,004603	14,055222	0,185603	0,122267	-5,987665	-8,135350	-1,804434	1,225100	0,185603	0,122267	-5,987665	-8,135350	-1,804434	1,225100
11:33:21,38	0,349014	3,163982	-0,062992	-0,157018	0,279993	0,229985	0,184225	0,119561	-5,985712	1,288642	-16,315165	1,215159	-0,797653	-2,912617	-7,082399	-5,736559	9,036132	14,037440	0,184225	0,119561	-5,985712	-8,096859	-1,853507	1,215159	0,184225	0,119561	-5,985712	-8,096859	-1,853507	1,215159
11:33:21,43	0,349014	3,163982	-0,062992	-0,157018	0,279993	0,229985	0,187278	0,121991	-5,990009	1,449633	-16,453710	1,206966	-0,801284	-2,914046	-7,086696	-5,771367	9,016274	14,029246	0,187278	0,121991	-5,990009	-8,126668	-1,752385	1,206966	0,187278	0,121991	-5,990009	-8,126668	-1,752385	1,206966
11:33:21,48	0,349014	3,163982	-0,062992	-0,157018	0,279993	0,229985	0,181694	0,124521	-5,987672	1,586555	-16,198735	1,229775	-0,800683	-2,907945	-7,084359	-5,743377	8,993918	14,052055	0,181694	0,124521	-5,987672	-8,188345	-1,935792	1,229775	0,181694	0,124521	-5,987672	-8,188345	-1,935792	1,229775
11:33:21,53	0,349014	3,163982	-0,062992	-0,157018	0,279993	0,229985	0,181694	0,124521	-5,987672	1,586555	-16,198735	1,229775	-0,799513	-2,913928	-7,083964	-5,764962	8,992210	14,036761	0,181694	0,124521	-5,987672	-8,188345	-1,935792	1,229775	0,181694	0,124521	-5,987672	-8,188345	-1,935792	1,229775
11:33:21,58	0,349014	3,163982	-0,062992	-0,157018	0,279993	0,229985	0,186290	0,120516	-5,987277	1,390558	-16,419924	1,214481	-0,802994	-2,913186	-7,082421	-5,755893	9,030742	14,026781	0,187388	0,123902	-5,985734	-8,197573	-1,755636	1,204501	0,187388	0,123902	-5,985734	-8,197573	-1,755636	1,204501
11:33:21,63	0,349014	3,163982	-0,062992	-0,157018	0,279993	0,229985	0,189099	0,122879	-5,982982	1,463005	-16,549905	1,232007	-0,802964	-2,915179	-7,079669	-5,753673	9,043945	14,054287	0,189099	0,122879	-5,982982	-8,183014	-1,705608	1,232007	0,189099	0,122879	-5,982982	-8,183014	-1,705608	1,232007
11:33:21,68	0,349014	3,163982	-0,062992	-0,157018	0,279993	0,229985	0,189099	0,122879	-5,982982	1,463005	-16,549905	1,232007	-0,797633	-2,912651	-7,083546	-5,719759	9,026390	14,052187	0,189099	0,122879	-5,982982	-8,183014	-1,705608	1,232007	0,189099	0,122879	-5,982982	-8,183014	-1,705608	1,232007
11:33:21,73	0,349014	3,163982	-0,062992	-0,157018	0,279993	0,229985	0,186998	0,120723	-5,982203	1,388631	-16,466568	1,230648	-0,800046	-2,914437	-7,078890	-5,750078	8,998280	14,052928	0,186998	0,120723	-5,982203	-8,088125	-1,787246	1,230648	0,186998	0,120723	-5,982203	-8,088125	-1,787246	1,230648
11:33:21,78	0,349014	3,163982	-0,062992	-0,157018	0,279993	0,229985	0,186998	0,120723	-5,982203	1,388631	-16,466568	1,230648	-0,802396	-2,912445	-7,080488	-5,746558	9,005378	14,010374	0,186447	0,123755	-5,983800	-8,176367	-1,801329	1,188094	0,186447	0,123755	-5,983800	-8,176367	-1,801329	1,188094
11:33:21,83	0,349014	3,163982	-0,062992	-0,157018	0,279993	0,229985	0,184644	0,121383	-5,983778	1,358593	-16,292632	1,225110	-0,799440	-2,912069	-7,080465	-5,762530	9,079781	14,047390	0,184644	0,121383	-5,983778	-8,169969	-1,798091	1,225110	0,184644	0,121383	-5,983778	-8,169969	-1,798091	1,225110
11:33:21,88	0,349014	3,163982	-0,062992	-0,157018	0,279993	0,229985	0,184644	0,121383	-5,983778	1,358593	-16,292632	1,225110	-0,800017	-2,914113	-7,080067	-5,748854	9,037127	14,040393	0,186703	0,120861	-5,983380	-8,126024	-1,776706	1,218113	0,186703	0,120861	-5,983380	-8,126024	-1,776706	1,218113
11:33:21,94	0,349014	3,163982	-0,062992	-0,157018	0,279993	0,229985	0,186703	0,120861	-5,983380	1,361529	-16,432854	1,218113	-0,799519	-2,909830	-7,078149	-5,780254	9,031081	14,049767	0,186703	0,120861	-5,983380	-8,126024	-1,776706	1,218113	0,186703	0,120861	-5,983380	-8,126024	-1,776706	1,218113
11:33:21,99	0,349014	3,163982	-0,062992	-0,157018	0,279993	0,229985	0,182744	0,122570	-5,981461	1,471367	-16,202850	1,227487	-0,799482	-2,910999	-7,076985	-5,780004	9,060351	14,040136	0,183739	0,121954	-5,980297	-8,159534	-1,816657	1,217856	0,183739	0,121954	-5,980297	-8,159534	-1,816657	1,217856
11:33:22,04	0,349014	3,163982	-0,062992	-0,157018	0,279993	0,229985	0,183739	0,121954	-5,980297	1,413841	-16,240151	1,217856	-0,799582	-2,913408	-7,143019	-5,623680	8,810454	13,991194	0,183739	0,121954	-5,980297	-8,159534	-1,816657	1,217856	0,183739	0,121954	-5,980297	-8,159534	-1,816657	1,217856
11:33:22,09	0,349014	3,163992	-0,061998	-0,157018	0,279992	0,229986	0,199033	0,113700	-6,569977	1,394570	-17,961958	1,255792	-0,799982	-2,928372	-7,666664	-5,182604	8,242101	14,078072	0,199033	0,113700	-6,569977	-7,530884	-2,337838	1,255792	0,199033	0,113700	-6,569977	-7,530884	-2,337838	1,255792
11:33:22,14	0,349014	3,163992	-0,061998	-0,157018	0,279992	0,229986	0,199033	0,113700	-6,569977	1,394570	-17,961958	1,255792	-0,798837	-2,927862	-7,660460	-5,237250	8,327812	14,092413	0,198020	0,112963	-6,563773	-7,558268	-2,274519	1,270133	0,198020	0,112963	-6,563773	-7,558268	-2,274519	1,270133
11:33:22,19	0,349014	3,163992	-0,061998	-0,157018	0,279992	0,229986	0,198020	0,112963	-6,563773	1,309363	-17,819067	1,270133	-0,797523	-2,928864	-7,657780	-5,262949	8,347066	14,045713	0,198230	0,111325	-6,561093	-7,518667	-2,237056	1,223433	0,198230	0,111325	-6,561093	-7,518667	-2,237056	1,223433
11:33:22,24	0,349014	3,163992	-0,061998	-0,157018	0,279992	0,229986	0,199445	0,114239	-6,552151	1,381088	-17,828340	1,254461	-0,800654	-2,928459	-7,648838	-5,296096	8,355543	14,076742	0,199445	0,114239	-6,552151	-7,586659	-2,171930	1,254461	0,199445	0,114239	-6,552151	-7,586659	-2,171930	1,254461
11:33:22,29	0,349014	3,163992	-0,061998	-0,157018	0,279992	0,229986	0,199445	0,114239	-6,552151	1,381088	-17,828340	1,254461	-0,801291	-2,929646	-7,648442	-5,312709	8,332347	14,090178	0,199445	0,114239	-6,552151	-7,586659	-2,171930	1,254461	0,199445	0,114239	-6,552151	-7,586659	-2,171930	1,254461
11:33:22,34	0,349014	3,163992	-0,061998	-0,157018	0,279992	0,229986	0,200791	0,114197	-6,551755	1,407316	-17,895581	1,267898	-0,802290	-2,932188	-7,645715	-5,261931	8,379929	14,055055	0,200791	0,114197	-6,551755	-7,557159	-2,133451	1,267898	0,200791	0,114197	-6,551755	-7,557159	-2,133451	1,267898
11:33:22,39	0,349014	3,163992	-0,061998	-0,157018	0,279992	0,229986	0,203492	0,113791	-6,549028	1,319615	-18,056206	1,232775	-0,798321	-2,929483	-7,644181	-5,334929	8,403560	14,080941	0,199165	0,111706	-6,547493	-7,541702	-2,121696	1,258661	0,199165	0,111706	-6,547493	-7,541702	-2,121696	1,258661
11:33:22,44	0,349014	3,163992	-0,061998	-0,157018	0,279992	0,229986	0,199165	0,111706	-6,547493	1,227205	-17,756171	1,258661	-0,800702	-2,928933	-7,643399	-5,343674	8,401179	14,099530	0,199165	0,111706	-6,547493	-7,541702	-2,121696	1,258661	0,199165	0,111706	-6,547493	-7,541702	-2,121696	1,258661
11:33:22,49	0,349014	3,163992	-0,061998	-0,157018	0,279992	0,229986	0,199880	0,114044	-6,546712	1,355200	-17,786932	1,277250	-0,801181	-2,926764	-7,636779	-5,305201	8,420087	14,105641	0,199880	0,114044	-6,546712	-7,597216	-2,096384	1,277250	0,199880	0,114044	-6,546712	-7,597216	-2,096384	1,277250
11:33:22,54	0,349014	3,163992	-0,061998	-0,157018	0,279992	0,229986	0,198241	0,115543	-6,540092	1,397558	-17,725583	1,283361	-0,802426	-2,926997	-7,634122	-5,345499	8,409159	14,045697	0,198241	0,115543	-6,540092	-7,672561	-2,163675	1,283361	0,198241	0,115543	-6,540092	-7,672561	-2,163675	1,283361
11:33:22,59	0,349014	3,163992	-0,061998	-0,157018	0,279992	0,229986	0,199065	0,116504	-6,537435	1,477161	-17,739013	1,223417	-0,799407	-2,930121	-7,634057	-5,332025	8,464318	14,100641	0,200261	0,112327	-6,537370	-7,612241	-2,064795	1,278361	0,200261	0,112327	-6,537370	-7,612241	-2,064795	1,278361
11:33:22,64	0,349014	3,163992	-0,061998	-0,157018	0,279992	0,229986	0,200261	0,112327	-6,537370	1,205453	-17,785284	1,278361	-0,799376	-2,926696	-7,632527	-5,322063	8,486833	14,081462	0,197279	0,114014	-6,535840	-7,681412	-2,141175	1,259181	0,197279	0,114014	-6,535840	-7,681412	-2,141175	1,259181
11:33:22,69	0,349014	3,163992	-0,061998	-0,157018	0,279992	0,229986	0,197279	0,114014	-6,535840	1,268672	-17,627615	1,259181	-0,796441	-2,927576	-7,627875	-5,319809	8,425104	14,052781	0,197279	0,114014	-6,535840	-7,681412	-2,141175	1,259181	0,197279	0,114014	-6,535840	-7,681412	-2,141175	1,259181
11:33:22,74	0,349014	3,163992	-0,061998	-0,157018	0,279992	0,229986	0,196574	0,111031	-6,531188	1,165917	-17,623762	1,230501	-0,801130	-2,931523	-7,628609	-5,320958	8,449755	14,096240	0,202337	0,113119	-6,531922	-7,626129	-2,026654	1,273960	0,202337	0,113119	-6,531922	-7,626129	-2,026654	1,273960
11:33:22,79	0,349014	3,163992	-0,061998	-0,157018	0,279992	0,229986	0,202337	0,113119	-6,531922	1,253673	-17,910088	1,273960	-0,804828	-2,928176	-7,629841	-5,390629	8,455655	14,078372	0,202337	0,113119	-6,531922	-7,626129	-2,026654	1,273960	0,202337	0,113119	-6,531922	-7,626129	-2,026654	1,273960
11:33:22,84	0,349014	3,163992	-0,061998	-0,157018	0,279992	0,229986	0,201287	0,117995	-6,533154	1,537000	-17,792202	1,256091	-0,803014	-2,928324	-7,628274	-5,380119	8,480216	14,083234	0,200509	0,116350	-6,531587	-7,708556	-2,008635	1,260953	0,200509	0,116350	-6,531587	-7,708556	-2,008635	1,260953
11:33:22,89	0,349014	3,163992	-0,061998	-0,157018	0,279992	0,229986	0,200509	0,116350	-6,531587	1,424898	-17,748559	1,260953	-0,805406	-2,930402	-7,628667	-5,400850	8,477925	14,082891	0,203504	0,117383	-6,531980	-7,723578	-1,912447	1,260610	0,203504	0,117383	-6,531980	-7,723578	-1,912447	1,260610
11:33:22,94	0,349014	3,163992	-0,061998	-0,157018	0,279992	0,229986	0,203504	0,117383	-6,531980	1,490958	-17,887514	1,260610	-0,798888	-2,933604	-7,625152	-5,386877	8,439377	14,065490	0,203018	0,110137	-6,528465	-7,505174	-1,956713	1,243209	0,203018	0,110137	-6,528465	-7,505174	-1,956713	1,243209
11:33:22,99	0,349014	3,163992	-0,061998	-0,157018	0,279992	0,229986	0,203018	0,110137	-6,528465	1,140585	-17,893594	1,243209	-0,802990	-2,930864	-7,623197	-5,368516	8,435102	14,092743	0,203018	0,110137	-6,528465	-7,505174	-1,956713	1,243209	0,203018	0,110137	-6,528465	-7,505174	-1,956713	1,243209
11:33:23,04	0,349014	3,163992	-0,061998	-0,157018	0,279992	0,229986	0,202696	0,115060	-6,526510	1,391085	-17,894895	1,270463	-0,804221	-2,932222	-7,627509	-5,414902	8,501946	14,068499	0,202696	0,115060	-6,526510	-7,641102	-1,983281	1,270463	0,202696	0,115060	-6,526510	-7,641102	-1,983281	1,270463
11:33:23,09	0,349014	3,163992	-0,061998	-0,157018	0,279992	0,229986	0,204488	0,115446	-6,530822	1,376492	-17,914488	1,246219	-0,805314	-2,926569	-7,621698	-5,371673	8,497290	14,050484	0,204488	0,115446	-6,530822	-7,686042	-1,862198	1,246219	0,204488	0,115446	-6,530822	-7,686042	-1,862198	1,246219
11:33:23,14	0,349014	3,163992	-0,061998	-0,157018	0,279992	0,229986	0,200138	0,119219	-6,525011	1,555093	-17,728080	1,228204	-0,804787	-2,929250	-7,625563	-5,401321	8,510976	14,082343	0,202197	0,117422	-6,528875	-7,753015	-1,930159	1,260063	0,202197	0,117422	-6,528875	-7,753015	-1,930159	1,260063
11:33:23,19	0,349014	3,163992	-0,061998	-0,157018	0,279992	0,229986	0,202197	0,117422	-6,528875	1,464630	-17,802597	1,260063	-0,806460	-2,927081	-7,619324	-5,368553	8,531940	14,103140	0,202197	0,117422	-6,528875	-7,753015	-1,930159	1,260063	0,202197	0,117422	-6,528875	-7,753015	-1,930159	1,260063
11:33:23,24	0,349014	3,163992	-0,061998	-0,157018	0,279992	0,229986	0,201155	0,119956	-6,522637	1,561845	-17,766323	1,280860	-0,805837	-2,927424	-7,620534	-5,358628	8,529171	14,035910	0,201155	0,119956	-6,522637	-7,854699	-1,975661	1,280860	0,201155	0,119956	-6,522637	-7,854699	-1,975661	1,280860
11:33:23,29	0,349014	3,163992	-0,061998	-0,157018	0,279992	0,229986	0,201624	0,114922	-6,522644	1,311420	-17,788373	1,251875	-0,802335	-2,930004	-7,619331	-5,376222	8,523298	14,074155	0,201624	0,114922	-6,522644	-7,709991	-1,960921	1,251875	0,201624	0,114922	-6,522644	-7,709991	-1,960921	1,251875
11:33:23,34	0,349014	3,163992	-0,061998	-0,157018	0,279992	0,229986	0,201624	0,114922	-6,522644	1,311420	-17,788373	1,251875	-0,802975	-2,928972	-7,618959	-5,399857	8,529145	14,074401	0,201050	0,115992	-6,522272	-7,731581	-1,952721	1,252120	0,201050	0,115992	-6,522272	-7,731581	-1,952721	1,252120
11:33:23,39	0,349014	3,163992	-0,061998	-0,157018	0,279992	0,229986	0,201050	0,115992	-6,522272	1,373790	-17,735170	1,252120	-0,804135	-2,933226	-7,620080	-5,385149	8,495759	14,102102	0,201050	0,115992	-6,522272	-7,731581	-1,952721	1,252120	0,201050	0,115992	-6,522272	-7,731581	-1,952721	1,252120
11:33:23,44	0,349014	3,163992	-0,061998	-0,157018	0,279992	0,229986	0,205314	0,114870	-6,523393	1,336981	-17,986302	1,279822	-0,802921	-2,927527	-7,619346	-5,376364	8,545252	14,070289	0,199772	0,116668	-6,522659	-7,775191	-1,998888	1,248009	0,199772	0,116668	-6,522659	-7,775191	-1,998888	1,248009
11:33:23,49	0,349014	3,163992	-0,061998	-0,157018	0,279992	0,229986	0,199772	0,116668	-6,522659	1,383248	-17,680990	1,248009	-0,804138	-2,927937	-7,615845	-5,389174	8,511759	14,081482	0,199772	0,116668	-6,522659	-7,775191	-1,998888	1,248009	0,199772	0,116668	-6,522659	-7,775191	-1,998888	1,248009
11:33:23,54	0,349014	3,163992	-0,061998	-0,157018	0,279992	0,229986	0,200735	0,117517	-6,519158	1,462822	-17,736720	1,259202	-0,805309	-2,929120	-7,615465	-5,400314	8,539811	14,072196	0,202345	0,117939	-6,518778	-7,792190	-1,912689	1,249916	0,202345	0,117939	-6,518778	-7,792190	-1,912689	1,249916
11:33:23,59	0,349014	3,163992	-0,061998	-0,157018	0,279992	0,229986	0,202345	0,117939	-6,518778	1,466035	-17,796753	1,249916	-0,801789	-2,931843	-7,613115	-5,412675	8,524197	14,080288	0,202943	0,113530	-6,516428	-7,655641	-1,893934	1,258007	0,202943	0,113530	-6,516428	-7,655641	-1,893934	1,258007
11:33:23,64	0,349014	3,163992	-0,061998	-0,157018	0,279992	0,229986	0,203135	0,114774	-6,520703	1,343604	-17,876621	1,249237	-0,802962	-2,931387	-7,617390	-5,387830	8,483910	14,071517	0,203135	0,114774	-6,520703	-7,666136	-1,930503	1,249237	0,203135	0,114774	-6,520703	-7,666136	-1,930503	1,249237
11:33:23,69	0,349014	3,163992	-0,061998	-0,157018	0,279992	0,229986	0,203135	0,114774	-6,520703	1,343604	-17,876621	1,249237	-0,802883	-2,932400	-7,615068	-5,381265	8,542364	14,047548	0,203135	0,114774	-6,520703	-7,666136	-1,930503	1,249237	0,203135	0,114774	-6,520703	-7,666136	-1,930503	1,249237
11:33:23,74	0,349014	3,163992	-0,061998	-0,157018	0,279992	0,229986	0,203973	0,114198	-6,518381	1,259777	-17,896622	1,225267	-0,801099	-2,928813	-7,615442	-5,353590	8,521274	14,067036	0,203973	0,114198	-6,518381	-7,704794	-1,884772	1,225267	0,203973	0,114198	-6,518381	-7,704794	-1,884772	1,225267
11:33:23,79	0,349014	3,163992	-0,061998	-0,157018	0,279992	0,229986	0,199975	0,114447	-6,518755	1,277136	-17,723233	1,244756	-0,798816	-2,929378	-7,613881	-5,390278	8,523809	14,091081	0,199975	0,114447	-6,518755	-7,706957	-2,025233	1,244756	0,199975	0,114447	-6,518755	-7,706957	-2,025233	1,244756
11:33:23,84	0,349014	3,163992	-0,061998	-0,157018	0,279992	0,229986	0,198421	0,114772	-6,515656	1,326671	-17,617094	1,262455	-0,800604	-2,927306	-7,612343	-5,391887	8,505704	14,084735	0,198421	0,114772	-6,515656	-7,682937	-2,041007	1,262455	0,198421	0,114772	-6,515656	-7,682937	-2,041007	1,262455
11:33:23,89	0,349014	3,163992	-0,061998	-0,157018	0,279992	0,229986	0,198421	0,114772	-6,515656	1,326671	-17,617094	1,262455	-0,802341	-2,927664	-7,614687	-5,376485	8,503812	14,061363	0,198421	0,114772	-6,515656	-7,682937	-2,041007	1,262455	0,198421	0,114772	-6,515656	-7,682937	-2,041007	1,262455
11:33:23,94	0,349014	3,163992	-0,061998	-0,157018	0,279992	0,229986	0,199601	0,116097	-6,517999	1,389521	-17,692694	1,239083	-0,802901	-2,930147	-7,614683	-5,393888	8,574710	14,063346	0,199601	0,116097	-6,517999	-7,724119	-2,024045	1,239083	0,199601	0,116097	-6,517999	-7,724119	-2,024045	1,239083
11:33:23,99	0,349014	3,163992	-0,061998	-0,157018	0,279992	0,229986	0,202030	0,115341	-6,517996	1,297477	-17,768498	1,241066	-0,800488	-2,929622	-7,611170	-5,368671	8,564202	14,065952	0,200369	0,113513	-6,514483	-7,711835	-1,980241	1,243672	0,200369	0,113513	-6,514483	-7,711835	-1,980241	1,243672
11:33:24,05	0,349014	3,163992	-0,061998	-0,157018	0,279992	0,229986	0,200369	0,113513	-6,514483	1,198918	-17,709247	1,243672	-0,801734	-2,930405	-7,610799	-5,400436	8,553329	14,060528	0,200369	0,113513	-6,514483	-7,711835	-1,980241	1,243672	0,200369	0,113513	-6,514483	-7,711835	-1,980241	1,243672
11:33:24,10	0,349014	3,163992	-0,061998	-0,157018	0,279992	0,229986	0,201670	0,114202	-6,514111	1,260033	-17,754824	1,238247	-0,802947	-2,928570	-7,609247	-5,408927	8,542361	14,073918	0,201670	0,114202	-6,514111	-7,704789	-1,923694	1,238247	0,201670	0,114202	-6,514111	-7,704789	-1,923694	1,238247
11:33:24,15	0,349014	3,163992	-0,061998	-0,157018	0,279992	0,229986	0,200688	0,116169	-6,512560	1,376059	-17,701858	1,251637	-0,804587	-2,935231	-7,686625	-5,482712	8,503762	14,051419	0,200688	0,116169	-6,512560	-7,743169	-1,947865	1,251637	0,200688	0,116169	-6,512560	-7,743169	-1,947865	1,251637
11:33:24,20	0,348978	3,164030	-0,060986	-0,157028	0,279998	0,230044	0,207276	0,114259	-6,589938	1,347071	-17,999838	1,229139	-0,798799	-2,944356	-8,224202	-4,811791	7,783266	14,101099	0,207276	0,114259	-6,589938	-7,622240	-1,728679	1,229139	0,207276	0,114259	-6,589938	-7,622240	-1,728679	1,229139
11:33:24,25	0,348978	3,164030	-0,060986	-0,157028	0,279998	0,230044	0,212285	0,104684	-7,127515	1,137692	-19,201602	1,278818	-0,805234	-2,947787	-8,216470	-4,855643	7,887279	14,064639	0,212285	0,104684	-7,127515	-7,080002	-2,537217	1,278818	0,212285	0,104684	-7,127515	-7,080002	-2,537217	1,278818
11:33:24,30	0,348978	3,164030	-0,060986	-0,157028	0,279998	0,230044	0,218474	0,108541	-7,119783	1,270108	-19,433439	1,242359	-0,805225	-2,949912	-8,210993	-4,865220	7,894103	14,104916	0,218474	0,108541	-7,119783	-7,250366	-2,283229	1,242359	0,218474	0,108541	-7,119783	-7,250366	-2,283229	1,242359
11:33:24,35	0,348978	3,164030	-0,060986	-0,157028	0,279998	0,230044	0,220310	0,107471	-7,114306	1,213346	-19,517201	1,282636	-0,802928	-2,947737	-8,202887	-4,923174	7,941983	14,073762	0,220310	0,107471	-7,114306	-7,223132	-2,222871	1,282636	0,220310	0,107471	-7,114306	-7,223132	-2,222871	1,282636
11:33:24,40	0,348978	3,164030	-0,060986	-0,157028	0,279998	0,230044	0,217278	0,106569	-7,106200	1,153934	-19,285388	1,251482	-0,804700	-2,947425	-8,198605	-4,938682	7,966265	14,096060	0,217278	0,106569	-7,106200	-7,211708	-2,229099	1,251482	0,217278	0,106569	-7,106200	-7,211708	-2,229099	1,251482
11:33:24,45	0,348978	3,164030	-0,060986	-0,157028	0,279998	0,230044	0,217893	0,108260	-7,101918	1,228597	-19,291807	1,273779	-0,808803	-2,942547	-8,193592	-4,938823	7,997564	14,079492	0,217893	0,108260	-7,101918	-7,269798	-2,187225	1,273779	0,217893	0,108260	-7,101918	-7,269798	-2,187225	1,273779
11:33:24,50	0,348978	3,164030	-0,060986	-0,157028	0,279998	0,230044	0,215720	0,114252	-7,096904	1,513166	-19,163040	1,257212	-0,803545	-2,948837	-8,190863	-4,978807	7,987188	14,068195	0,215720	0,114252	-7,096904	-7,455630	-2,229038	1,257212	0,215720	0,114252	-7,096904	-7,455630	-2,229038	1,257212
11:33:24,55	0,348978	3,164030	-0,060986	-0,157028	0,279998	0,230044	0,218538	0,106553	-7,094176	1,141795	-19,280162	1,245915	-0,807538	-2,946450	-8,189658	-4,922708	8,025075	14,106524	0,218538	0,106553	-7,094176	-7,222628	-2,124908	1,245915	0,218538	0,106553	-7,094176	-7,222628	-2,124908	1,245915
11:33:24,60	0,348978	3,164030	-0,060986	-0,157028	0,279998	0,230044	0,218468	0,111205	-7,092971	1,322834	-19,306162	1,284244	-0,807024	-2,946858	-8,185410	-4,969700	8,029059	14,094888	0,218468	0,111205	-7,092971	-7,406765	-2,156403	1,284244	0,218468	0,111205	-7,092971	-7,406765	-2,156403	1,284244
11:33:24,65	0,348978	3,164030	-0,060986	-0,157028	0,279998	0,230044	0,223094	0,107306	-7,088319	1,149264	-19,466848	1,282044	-0,806475	-2,952406	-8,185006	-5,006440	8,039744	14,104325	0,223094	0,107306	-7,088319	-7,274288	-1,953974	1,282044	0,223094	0,107306	-7,088319	-7,274288	-1,953974	1,282044
11:33:24,70	0,348978	3,164030	-0,060986	-0,157028	0,279998	0,230044	0,223094	0,107306	-7,088319	1,149264	-19,466848	1,282044	-0,806370	-2,948279	-8,181132	-4,970612	8,081737	14,089039	0,223094	0,107306	-7,088319	-7,274288	-1,953974	1,282044	0,223094	0,107306	-7,088319	-7,274288	-1,953974	1,282044
11:33:24,75	0,348978	3,164030	-0,060986	-0,157028	0,279998	0,230044	0,219468	0,109279	-7,084445	1,197542	-19,288335	1,266759	-0,806457	-2,946845	-8,181548	-5,009469	8,088142	14,085249	0,219468	0,109279	-7,084445	-7,380834	-2,060090	1,266759	0,219468	0,109279	-7,084445	-7,380834	-2,060090	1,266759
11:33:24,80	0,348978	3,164030	-0,060986	-0,157028	0,279998	0,230044	0,218269	0,110071	-7,084861	1,252642	-19,189154	1,262969	-0,807623	-2,945707	-8,179624	-5,004016	8,080404	14,064362	0,218269	0,110071	-7,084861	-7,387958	-2,055001	1,262969	0,218269	0,110071	-7,084861	-7,387958	-2,055001	1,262969
11:33:24,85	0,348978	3,164030	-0,060986	-0,157028	0,279998	0,230044	0,217866	0,111650	-7,082937	1,338695	-19,176785	1,242081	-0,807554	-2,945410	-8,177241	-4,986018	8,129186	14,122487	0,217866	0,111650	-7,082937	-7,425811	-2,074274	1,242081	0,217866	0,111650	-7,082937	-7,425811	-2,074274	1,242081
11:33:24,90	0,348978	3,164030	-0,060986	-0,157028	0,279998	0,230044	0,218944	0,111703	-7,077482	1,318624	-19,195228	1,269050	-0,808207	-2,946614	-8,174169	-5,025171	8,118972	14,091330	0,218944	0,111703	-7,077482	-7,450037	-2,008105	1,269050	0,218944	0,111703	-7,077482	-7,450037	-2,008105	1,269050
11:33:24,95	0,348978	3,164030	-0,060986	-0,157028	0,279998	0,230044	0,218944	0,111703	-7,077482	1,318624	-19,195228	1,269050	-0,805899	-2,948602	-8,174944	-5,045607	8,102019	14,091572	0,218944	0,111703	-7,077482	-7,450037	-2,008105	1,269050	0,218944	0,111703	-7,077482	-7,450037	-2,008105	1,269050
11:33:25,00	0,348978	3,164030	-0,060986	-0,157028	0,279998	0,230044	0,219513	0,108710	-7,078256	1,187884	-19,215561	1,269292	-0,810575	-2,948697	-8,174921	-5,029017	8,113469	14,120003	0,219513	0,108710	-7,078256	-7,345821	-1,983823	1,269292	0,219513	0,108710	-7,078256	-7,345821	-1,983823	1,269292
11:33:25,05	0,348978	3,164030	-0,060986	-0,157028	0,279998	0,230044	0,221932	0,112711	-7,078233	1,377764	-19,350028	1,297723	-0,807633	-2,945577	-8,176102	-5,020561	8,109757	14,106952	0,221932	0,112711	-7,078233	-7,470078	-1,928343	1,297723	0,221932	0,112711	-7,078233	-7,470078	-1,928343	1,297723
11:33:25,10	0,348978	3,164030	-0,060986	-0,157028	0,279998	0,230044	0,217759	0,111724	-7,079415	1,325409	-19,142200	1,284672	-0,805248	-2,943776	-8,168758	-5,023247	8,112183	14,059662	0,217759	0,111724	-7,079415	-7,444927	-2,048113	1,284672	0,217759	0,111724	-7,079415	-7,444927	-2,048113	1,284672
11:33:25,15	0,348978	3,164030	-0,060986	-0,157028	0,279998	0,230044	0,215007	0,110559	-7,072071	1,264065	-18,995571	1,237382	-0,807623	-2,949195	-8,169885	-5,036654	8,103627	14,092913	0,215007	0,110559	-7,072071	-7,414810	-2,117494	1,237382	0,215007	0,110559	-7,072071	-7,414810	-2,117494	1,237382
11:33:25,20	0,348978	3,164030	-0,060986	-0,157028	0,279998	0,230044	0,220887	0,109906	-7,073198	1,244206	-19,293996	1,270633	-0,810560	-2,951356	-8,170318	-5,057824	8,142814	14,040525	0,220887	0,109906	-7,073198	-7,383383	-1,954343	1,270633	0,220887	0,109906	-7,073198	-7,383383	-1,954343	1,270633
11:33:25,25	0,348978	3,164030	-0,060986	-0,157028	0,279998	0,230044	0,224227	0,111369	-7,073631	1,296940	-19,429743	1,218244	-0,806314	-2,947161	-8,166383	-4,987646	8,127464	14,077035	0,224227	0,111369	-7,073631	-7,445510	-1,827908	1,218244	0,224227	0,111369	-7,073631	-7,445510	-1,827908	1,218244
11:33:25,30	0,348978	3,164030	-0,060986	-0,157028	0,279998	0,230044	0,218472	0,109790	-7,069696	1,193039	-19,198904	1,254754	-0,805190	-2,949804	-8,167140	-5,011133	8,115873	14,101393	0,220198	0,107494	-7,070453	-7,342851	-1,988582	1,279113	0,220198	0,107494	-7,070453	-7,342851	-1,988582	1,279113
11:33:25,35	0,348978	3,164030	-0,060986	-0,157028	0,279998	0,230044	0,220198	0,107494	-7,070453	1,095454	-19,274142	1,279113	-0,808134	-2,947390	-8,164043	-5,022792	8,154994	14,110422	0,220198	0,107494	-7,070453	-7,342851	-1,988582	1,279113	0,220198	0,107494	-7,070453	-7,342851	-1,988582	1,279113
11:33:25,40	0,348978	3,164030	-0,060986	-0,157028	0,279998	0,230044	0,221441	0,111607	-7,071264	1,313710	-19,307305	1,265178	-0,809373	-2,948824	-8,167952	-5,040590	8,127792	14,087459	0,221441	0,111607	-7,071264	-7,447425	-1,924174	1,265178	0,221441	0,111607	-7,071264	-7,447425	-1,924174	1,265178
11:33:25,45	0,348978	3,164030	-0,060986	-0,157028	0,279998	0,230044	0,221441	0,111607	-7,071264	1,313710	-19,307305	1,265178	-0,806335	-2,947644	-8,164018	-5,007082	8,156839	14,129957	0,221441	0,111607	-7,071264	-7,447425	-1,924174	1,265178	0,221441	0,111607	-7,071264	-7,447425	-1,924174	1,265178
11:33:25,50	0,348978	3,164030	-0,060986	-0,157028	0,279998	0,230044	0,218309	0,112729	-7,066634	1,333423	-19,100018	1,250393	-0,808778	-2,945551	-8,163321	-5,059738	8,183451	14,072674	0,218309	0,112729	-7,066634	-7,515786	-1,962766	1,250393	0,218309	0,112729	-7,066634	-7,515786	-1,962766	1,250393
11:33:25,55	0,348978	3,164030	-0,060986	-0,157028	0,279998	0,230044	0,218309	0,112729	-7,066634	1,333423	-19,100018	1,250393	-0,809412	-2,943186	-8,165659	-5,066053	8,176188	14,083860	0,216578	0,114460	-7,068972	-7,552218	-2,006792	1,261580	0,216578	0,114460	-7,068972	-7,552218	-2,006792	1,261580
11:33:25,60	0,348978	3,164030	-0,060986	-0,157028	0,279998	0,230044	0,222529	0,112926	-7,067769	1,342203	-19,358962	1,254057	-0,811059	-2,949107	-8,164456	-5,024812	8,164991	14,076337	0,222529	0,112926	-7,067769	-7,522488	-1,890399	1,254057	0,222529	0,112926	-7,067769	-7,522488	-1,890399	1,254057
11:33:25,65	0,348978	3,164030	-0,060986	-0,157028	0,279998	0,230044	0,222529	0,112926	-7,067769	1,342203	-19,358962	1,254057	-0,805259	-2,945521	-8,163305	-5,059688	8,167623	14,087304	0,222529	0,112926	-7,067769	-7,522488	-1,890399	1,254057	0,222529	0,112926	-7,067769	-7,522488	-1,890399	1,254057
11:33:25,70	0,348978	3,164030	-0,060986	-0,157028	0,279998	0,230044	0,216524	0,109696	-7,066618	1,189406	-19,015159	1,265024	-0,805843	-2,949951	-8,161722	-5,068488	8,164104	14,104941	0,216524	0,109696	-7,066618	-7,421737	-2,018023	1,265024	0,216524	0,109696	-7,066618	-7,421737	-2,018023	1,265024
11:33:25,75	0,348978	3,164030	-0,060986	-0,157028	0,279998	0,230044	0,220653	0,107986	-7,065035	1,107949	-19,223979	1,282661	-0,812850	-2,946686	-8,161374	-5,047740	8,198809	14,070985	0,220653	0,107986	-7,065035	-7,368982	-1,902756	1,282661	0,220653	0,107986	-7,065035	-7,368982	-1,902756	1,282661
11:33:25,80	0,348978	3,164030	-0,060986	-0,157028	0,279998	0,230044	0,221328	0,115687	-7,064687	1,467958	-19,259723	1,248705	-0,808748	-2,946451	-8,160584	-5,046620	8,167366	14,079920	0,221328	0,115687	-7,064687	-7,613481	-1,885470	1,248705	0,221328	0,115687	-7,064687	-7,613481	-1,885470	1,248705
11:33:25,85	0,348978	3,164030	-0,060986	-0,157028	0,279998	0,230044	0,219073	0,112252	-7,063897	1,316017	-19,159171	1,257640	-0,807514	-2,947451	-8,158641	-5,045725	8,217310	14,070703	0,219073	0,112252	-7,063897	-7,495788	-1,961911	1,257640	0,219073	0,112252	-7,063897	-7,495788	-1,961911	1,257640
11:33:25,90	0,348978	3,164030	-0,060986	-0,157028	0,279998	0,230044	0,219322	0,110684	-7,061954	1,190759	-19,147922	1,248423	-0,809364	-2,945457	-8,156679	-5,064767	8,183107	14,121882	0,219322	0,110684	-7,061954	-7,497924	-1,931115	1,248423	0,219322	0,110684	-7,061954	-7,497924	-1,931115	1,248423
11:33:25,95	0,348978	3,164030	-0,060986	-0,157028	0,279998	0,230044	0,218521	0,113283	-7,059992	1,365070	-19,106854	1,299602	-0,804564	-2,943916	-8,158250	-5,023860	8,187695	14,075171	0,218521	0,113283	-7,059992	-7,527667	-1,952968	1,299602	0,218521	0,113283	-7,059992	-7,527667	-1,952968	1,299602
11:33:26,00	0,348978	3,164030	-0,060986	-0,157028	0,279998	0,230044	0,214786	0,109896	-7,061563	1,164509	-18,945780	1,252891	-0,806360	-2,946378	-8,160198	-5,034984	8,169750	14,065530	0,214786	0,109896	-7,061563	-7,462332	-2,085070	1,252891	0,214786	0,109896	-7,061563	-7,462332	-2,085070	1,252891
11:33:26,05	0,348978	3,164030	-0,060986	-0,157028	0,279998	0,230044	0,217816	0,110221	-7,063511	1,202496	-19,102676	1,243250	-0,812287	-2,946373	-8,159831	-5,063244	8,199432	14,065524	0,217816	0,110221	-7,063511	-7,449834	-2,004115	1,243250	0,217816	0,110221	-7,063511	-7,449834	-2,004115	1,243250
11:33:26,10	0,348978	3,164030	-0,060986	-0,157028	0,279998	0,230044	0,220775	0,115357	-7,063144	1,457992	-19,217249	1,243244	-0,806915	-2,947129	-8,157055	-5,038658	8,217995	14,108600	0,218744	0,110325	-7,060368	-7,492552	-1,952215	1,286320	0,218744	0,110325	-7,060368	-7,492552	-1,952215	1,286320
11:33:26,16	0,348978	3,164030	-0,060986	-0,157028	0,279998	0,230044	0,221746	0,109622	-7,060085	1,196699	-19,264231	1,244090	-0,807806	-2,950080	-8,156773	-5,084707	8,169211	14,066370	0,221746	0,109622	-7,060085	-7,408645	-1,857184	1,244090	0,221746	0,109622	-7,060085	-7,408645	-1,857184	1,244090
11:33:26,21	0,348978	3,164030	-0,060986	-0,157028	0,279998	0,230044	0,221746	0,109622	-7,060085	1,196699	-19,264231	1,244090	-0,804633	-2,946772	-8,153565	-5,065044	8,178329	14,110770	0,217294	0,108528	-7,056878	-7,397372	-1,987629	1,288489	0,217294	0,108528	-7,056878	-7,397372	-1,987629	1,288489
11:33:26,26	0,348978	3,164030	-0,060986	-0,157028	0,279998	0,230044	0,217294	0,108528	-7,056878	1,122066	-19,045203	1,288489	-0,802347	-2,947228	-8,183875	-4,999897	8,050131	14,076313	0,217294	0,108528	-7,056878	-7,397372	-1,987629	1,288489	0,217294	0,108528	-7,056878	-7,397372	-1,987629	1,288489
11:33:26,31	0,348971	3,163994	-0,059974	-0,157028	0,279987	0,230016	0,216546	0,106320	-7,087188	1,085708	-19,126828	1,254032	-0,804141	-2,961571	-8,752621	-4,535871	7,373874	14,141572	0,229865	0,100702	-7,655934	-6,757898	-2,515011	1,319291	0,229865	0,100702	-7,655934	-6,757898	-2,515011	1,319291
11:33:26,36	0,348971	3,163994	-0,059974	-0,157028	0,279987	0,230016	0,229865	0,100702	-7,655934	1,147217	-20,559384	1,319291	-0,802984	-2,964548	-8,742942	-4,606098	7,459814	14,114689	0,229865	0,100702	-7,655934	-6,757898	-2,515011	1,319291	0,229865	0,100702	-7,655934	-6,757898	-2,515011	1,319291
11:33:26,41	0,348971	3,163994	-0,059974	-0,157028	0,279987	0,230016	0,231864	0,098213	-7,646254	0,978448	-20,559555	1,292409	-0,805985	-2,966288	-8,735950	-4,659176	7,492825	14,135487	0,231864	0,098213	-7,646254	-6,731238	-2,358242	1,292409	0,231864	0,098213	-7,646254	-6,731238	-2,358242	1,292409
11:33:26,46	0,348971	3,163994	-0,059974	-0,157028	0,279987	0,230016	0,234872	0,099941	-7,639263	1,066289	-20,653490	1,313207	-0,811804	-2,965655	-8,729375	-4,661678	7,555016	14,108366	0,237233	0,105297	-7,632688	-6,973631	-2,120221	1,286086	0,237233	0,105297	-7,632688	-6,973631	-2,120221	1,286086
11:33:26,51	0,348971	3,163994	-0,059974	-0,157028	0,279987	0,230016	0,237233	0,105297	-7,632688	1,292177	-20,743025	1,286086	-0,808897	-2,965492	-8,723535	-4,683400	7,542000	14,129371	0,237233	0,105297	-7,632688	-6,973631	-2,120221	1,286086	0,237233	0,105297	-7,632688	-6,973631	-2,120221	1,286086
11:33:26,56	0,348971	3,163994	-0,059974	-0,157028	0,279987	0,230016	0,235638	0,102861	-7,626848	1,187660	-20,647777	1,307091	-0,810607	-2,969114	-8,720805	-4,682870	7,572894	14,123017	0,239630	0,102531	-7,624118	-6,905216	-2,029425	1,300736	0,239630	0,102531	-7,624118	-6,905216	-2,029425	1,300736
11:33:26,61	0,348971	3,163994	-0,059974	-0,157028	0,279987	0,230016	0,235950	0,103218	-7,621405	1,136553	-20,649379	1,295933	-0,809362	-2,965583	-8,718092	-4,661205	7,609629	14,118213	0,235950	0,103218	-7,621405	-6,966079	-2,127341	1,295933	0,235950	0,103218	-7,621405	-6,966079	-2,127341	1,295933
11:33:26,66	0,348971	3,163994	-0,059974	-0,157028	0,279987	0,230016	0,235950	0,103218	-7,621405	1,136553	-20,649379	1,295933	-0,808869	-2,963443	-8,713074	-4,707810	7,600524	14,110905	0,235950	0,103218	-7,621405	-6,966079	-2,127341	1,295933	0,235950	0,103218	-7,621405	-6,966079	-2,127341	1,295933
11:33:26,71	0,348971	3,163994	-0,059974	-0,157028	0,279987	0,230016	0,233850	0,103861	-7,616387	1,201183	-20,504377	1,288625	-0,808840	-2,966601	-8,712270	-4,711058	7,626702	14,130205	0,233850	0,103861	-7,616387	-6,951933	-2,147179	1,288625	0,233850	0,103861	-7,616387	-6,951933	-2,147179	1,288625
11:33:26,76	0,348971	3,163994	-0,059974	-0,157028	0,279987	0,230016	0,236570	0,102257	-7,615583	1,096715	-20,629959	1,307924	-0,811204	-2,968170	-8,709560	-4,723579	7,621201	14,118177	0,239111	0,103520	-7,612873	-6,952909	-1,983748	1,295896	0,239111	0,103520	-7,612873	-6,952909	-1,983748	1,295896
11:33:26,81	0,348971	3,163994	-0,059974	-0,157028	0,279987	0,230016	0,239111	0,103520	-7,612873	1,173410	-20,753992	1,295896	-0,809361	-2,964390	-8,707223	-4,689417	7,642307	14,122804	0,239111	0,103520	-7,612873	-6,952909	-1,983748	1,295896	0,239111	0,103520	-7,612873	-6,952909	-1,983748	1,295896
11:33:26,86	0,348971	3,163994	-0,059974	-0,157028	0,279987	0,230016	0,234916	0,103814	-7,610536	1,153327	-20,554862	1,300523	-0,807637	-2,966484	-8,707622	-4,721809	7,660434	14,114257	0,234916	0,103814	-7,610536	-6,996054	-2,113960	1,300523	0,234916	0,103814	-7,610536	-6,996054	-2,113960	1,300523
11:33:26,91	0,348971	3,163994	-0,059974	-0,157028	0,279987	0,230016	0,235867	0,101274	-7,610935	1,021755	-20,567192	1,291977	-0,812335	-2,961536	-8,703774	-4,710097	7,655406	14,092176	0,235867	0,101274	-7,610935	-6,928251	-2,051645	1,291977	0,235867	0,101274	-7,610935	-6,928251	-2,051645	1,291977
11:33:26,96	0,348971	3,163994	-0,059974	-0,157028	0,279987	0,230016	0,233931	0,107816	-7,607087	1,360455	-20,479182	1,269896	-0,811183	-2,965086	-8,702586	-4,749367	7,708798	14,122310	0,236429	0,105044	-7,605899	-7,056268	-1,988688	1,300030	0,236429	0,105044	-7,605899	-7,056268	-1,988688	1,300030
11:33:27,01	0,348971	3,163994	-0,059974	-0,157028	0,279987	0,230016	0,236429	0,105044	-7,605899	1,189699	-20,548401	1,300030	-0,808767	-2,969220	-8,699050	-4,734089	7,698572	14,134014	0,236429	0,105044	-7,605899	-7,056268	-1,988688	1,300030	0,236429	0,105044	-7,605899	-7,056268	-1,988688	1,300030
11:33:27,06	0,348971	3,163994	-0,059974	-0,157028	0,279987	0,230016	0,238802	0,100885	-7,602363	0,974618	-20,690093	1,311734	-0,812301	-2,967072	-8,701019	-4,735733	7,727201	14,121318	0,238708	0,105018	-7,604332	-7,078340	-1,930900	1,299038	0,238708	0,105018	-7,604332	-7,078340	-1,930900	1,299038
11:33:27,11	0,348971	3,163994	-0,059974	-0,157028	0,279987	0,230016	0,238708	0,105018	-7,604332	1,165607	-20,669514	1,299038	-0,813560	-2,967053	-8,701802	-4,769699	7,726015	14,136427	0,238708	0,105018	-7,604332	-7,078340	-1,930900	1,299038	0,238708	0,105018	-7,604332	-7,078340	-1,930900	1,299038
11:33:27,16	0,348971	3,163994	-0,059974	-0,157028	0,279987	0,230016	0,239322	0,106118	-7,605115	1,240810	-20,672570	1,314146	-0,811742	-2,968022	-8,699858	-4,757074	7,734382	14,121017	0,239322	0,106118	-7,605115	-7,089477	-1,885832	1,314146	0,239322	0,106118	-7,605115	-7,089477	-1,885832	1,314146
11:33:27,21	0,348971	3,163994	-0,059974	-0,157028	0,279987	0,230016	0,239251	0,104059	-7,603171	1,120192	-20,675668	1,298736	-0,813033	-2,966593	-8,695211	-4,795331	7,681367	14,131408	0,238660	0,105893	-7,598524	-7,032012	-1,903499	1,309128	0,238660	0,105893	-7,598524	-7,032012	-1,903499	1,309128
11:33:27,26	0,348971	3,163994	-0,059974	-0,157028	0,279987	0,230016	0,238660	0,105893	-7,598524	1,280554	-20,638274	1,309128	-0,811164	-2,962665	-8,691743	-4,766139	7,731616	14,092752	0,238660	0,105893	-7,598524	-7,032012	-1,903499	1,309128	0,238660	0,105893	-7,598524	-7,032012	-1,903499	1,309128
11:33:27,31	0,348971	3,163994	-0,059974	-0,157028	0,279987	0,230016	0,234323	0,106237	-7,595056	1,240364	-20,412935	1,270472	-0,811772	-2,966374	-8,694044	-4,771798	7,714988	14,117248	0,237840	0,104910	-7,597357	-7,046850	-1,928799	1,294968	0,237840	0,104910	-7,597357	-7,046850	-1,928799	1,294968
11:33:27,36	0,348971	3,163994	-0,059974	-0,157028	0,279987	0,230016	0,237840	0,104910	-7,597357	1,188565	-20,599206	1,294968	-0,812363	-2,969774	-8,695584	-4,787575	7,743750	14,128352	0,237840	0,104910	-7,597357	-7,046850	-1,928799	1,294968	0,237840	0,104910	-7,597357	-7,046850	-1,928799	1,294968
11:33:27,41	0,348971	3,163994	-0,059974	-0,157028	0,279987	0,230016	0,241080	0,103722	-7,598897	1,109770	-20,739642	1,306072	-0,815273	-2,967781	-8,692507	-4,772366	7,734161	14,091894	0,241080	0,103722	-7,598897	-7,032389	-1,814895	1,306072	0,241080	0,103722	-7,598897	-7,032389	-1,814895	1,306072
11:33:27,46	0,348971	3,163994	-0,059974	-0,157028	0,279987	0,230016	0,240808	0,107238	-7,595820	1,293295	-20,743506	1,269614	-0,806972	-2,966406	-8,689348	-4,737893	7,713447	14,129353	0,240808	0,107238	-7,595820	-7,124860	-1,840046	1,269614	0,240808	0,107238	-7,595820	-7,124860	-1,840046	1,269614
11:33:27,51	0,348971	3,163994	-0,059974	-0,157028	0,279987	0,230016	0,235467	0,100736	-7,592661	0,955923	-20,505981	1,307073	-0,815312	-2,966999	-8,692116	-4,791596	7,747141	14,111759	0,235467	0,100736	-7,592661	-6,951870	-2,021797	1,307073	0,235467	0,100736	-7,592661	-6,951870	-2,021797	1,307073
11:33:27,56	0,348971	3,163994	-0,059974	-0,157028	0,279987	0,230016	0,237146	0,107332	-7,591555	1,275489	-20,517506	1,283733	-0,813523	-2,964562	-8,688242	-4,791812	7,771605	14,106013	0,237146	0,107332	-7,591555	-7,150061	-1,901532	1,283733	0,237146	0,107332	-7,591555	-7,150061	-1,901532	1,283733
11:33:27,61	0,348971	3,163994	-0,059974	-0,157028	0,279987	0,230016	0,237146	0,107332	-7,591555	1,275489	-20,517506	1,283733	-0,811167	-2,967277	-8,687832	-4,792848	7,754731	14,114928	0,237146	0,107332	-7,591555	-7,150061	-1,901532	1,283733	0,237146	0,107332	-7,591555	-7,150061	-1,901532	1,283733
11:33:27,66	0,348971	3,163994	-0,059974	-0,157028	0,279987	0,230016	0,238319	0,103934	-7,591144	1,113948	-20,586009	1,292648	-0,811713	-2,968322	-8,688972	-4,769318	7,747685	14,129440	0,238319	0,103934	-7,591144	-7,044895	-1,878005	1,292648	0,238319	0,103934	-7,591144	-7,044895	-1,878005	1,292648
11:33:27,71	0,348971	3,163994	-0,059974	-0,157028	0,279987	0,230016	0,239498	0,103885	-7,592285	1,105708	-20,671223	1,307160	-0,812370	-2,962919	-8,688231	-4,778409	7,717598	14,119117	0,235146	0,107154	-7,591544	-7,105291	-1,993139	1,296837	0,235146	0,107154	-7,591544	-7,105291	-1,993139	1,296837
11:33:27,76	0,348971	3,163994	-0,059974	-0,157028	0,279987	0,230016	0,235146	0,107154	-7,591544	1,306337	-20,452127	1,296837	-0,814587	-2,961426	-8,685492	-4,732031	7,770310	14,128191	0,234961	0,109821	-7,588804	-7,244798	-2,011847	1,305911	0,234961	0,109821	-7,588804	-7,244798	-2,011847	1,305911
11:33:27,81	0,348971	3,163994	-0,059974	-0,157028	0,279987	0,230016	0,234961	0,109821	-7,588804	1,376167	-20,456320	1,305911	-0,809963	-2,964157	-8,683966	-4,778319	7,742848	14,093336	0,234961	0,109821	-7,588804	-7,244798	-2,011847	1,305911	0,234961	0,109821	-7,588804	-7,244798	-2,011847	1,305911
11:33:27,86	0,348971	3,163994	-0,059974	-0,157028	0,279987	0,230016	0,235015	0,104451	-7,587279	1,143841	-20,432759	1,271056	-0,814651	-2,966358	-8,687856	-4,788783	7,809407	14,091961	0,235015	0,104451	-7,587279	-7,055560	-1,984067	1,271056	0,235015	0,104451	-7,587279	-7,055560	-1,984067	1,271056
11:33:27,91	0,348971	3,163994	-0,059974	-0,157028	0,279987	0,230016	0,239265	0,107411	-7,591169	1,245337	-20,611420	1,269681	-0,811772	-2,966983	-8,681621	-4,819680	7,780249	14,121872	0,239265	0,107411	-7,591169	-7,186403	-1,829100	1,269681	0,239265	0,107411	-7,591169	-7,186403	-1,829100	1,269681
11:33:27,96	0,348971	3,163994	-0,059974	-0,157028	0,279987	0,230016	0,238367	0,104605	-7,584934	1,140158	-20,552517	1,299592	-0,814064	-2,968266	-8,683934	-4,791635	7,790823	14,127588	0,238367	0,104605	-7,584934	-7,071360	-1,840733	1,299592	0,238367	0,104605	-7,584934	-7,071360	-1,840733	1,299592
11:33:28,01	0,348971	3,163994	-0,059974	-0,157028	0,279987	0,230016	0,240624	0,105949	-7,587247	1,186843	-20,688894	1,305308	-0,812313	-2,966668	-8,683945	-4,789943	7,773061	14,117858	0,240624	0,105949	-7,587247	-7,130144	-1,799917	1,305308	0,240624	0,105949	-7,587247	-7,130144	-1,799917	1,305308
11:33:28,06	0,348971	3,163994	-0,059974	-0,157028	0,279987	0,230016	0,238364	0,105232	-7,587258	1,164076	-20,581748	1,295578	-0,814669	-2,970618	-8,682000	-4,813597	7,800128	14,116791	0,238364	0,105232	-7,587258	-7,096598	-1,870139	1,295578	0,238364	0,105232	-7,587258	-7,096598	-1,870139	1,295578
11:33:28,11	0,348971	3,163994	-0,059974	-0,157028	0,279987	0,230016	0,242963	0,105297	-7,585312	1,155857	-20,786872	1,294511	-0,813517	-2,966824	-8,681998	-4,801843	7,765460	14,130856	0,239102	0,106196	-7,585311	-7,109621	-1,844093	1,308576	0,239102	0,106196	-7,585311	-7,109621	-1,844093	1,308576
11:33:28,16	0,348971	3,163994	-0,059974	-0,157028	0,279987	0,230016	0,239102	0,106196	-7,585311	1,226758	-20,613586	1,308576	-0,816967	-2,968082	-8,682394	-4,779242	7,797538	14,106884	0,239102	0,106196	-7,585311	-7,109621	-1,844093	1,308576	0,239102	0,106196	-7,585311	-7,109621	-1,844093	1,308576
11:33:28,21	0,348971	3,163994	-0,059974	-0,157028	0,279987	0,230016	0,241917	0,108555	-7,585707	1,310342	-20,763491	1,284604	-0,817653	-2,967199	-8,680828	-4,814848	7,784041	14,149484	0,241917	0,108555	-7,585707	-7,211214	-1,773036	1,284604	0,241917	0,108555	-7,585707	-7,211214	-1,773036	1,284604
11:33:28,26	0,348971	3,163994	-0,059974	-0,157028	0,279987	0,230016	0,241494	0,109590	-7,584141	1,393652	-20,717442	1,327203	-0,816972	-2,963489	-8,679688	-4,775186	7,800599	14,110820	0,237941	0,110856	-7,583001	-7,276868	-1,880368	1,288539	0,237941	0,110856	-7,583001	-7,276868	-1,880368	1,288539
11:33:28,31	0,348971	3,163994	-0,059974	-0,157028	0,279987	0,230016	0,237941	0,110856	-7,583001	1,425311	-20,558745	1,288539	-0,814106	-2,965261	-8,679695	-4,805839	7,768036	14,105483	0,238042	0,107487	-7,583008	-7,144074	-1,867427	1,283203	0,238042	0,107487	-7,583008	-7,144074	-1,867427	1,283203
11:33:28,37	0,348971	3,163994	-0,059974	-0,157028	0,279987	0,230016	0,238042	0,107487	-7,583008	1,293672	-20,553733	1,283203	-0,815249	-2,968534	-8,677338	-4,809472	7,793058	14,123585	0,238042	0,107487	-7,583008	-7,144074	-1,867427	1,283203	0,238042	0,107487	-7,583008	-7,144074	-1,867427	1,283203
11:33:28,42	0,348971	3,163994	-0,059974	-0,157028	0,279987	0,230016	0,241448	0,106841	-7,580651	1,240223	-20,715203	1,301305	-0,812832	-2,969783	-8,678878	-4,781272	7,788979	14,114643	0,241322	0,104124	-7,582191	-7,085359	-1,791319	1,292363	0,241322	0,104124	-7,582191	-7,085359	-1,791319	1,292363
11:33:28,47	0,348971	3,163994	-0,059974	-0,157028	0,279987	0,230016	0,241322	0,104124	-7,582191	1,088345	-20,735081	1,292363	-0,814343	-2,970420	-8,745749	-4,816129	7,808726	14,117208	0,241322	0,104124	-7,582191	-7,085359	-1,791319	1,292363	0,241322	0,104124	-7,582191	-7,085359	-1,791319	1,292363
11:33:28,52	0,349007	3,163976	-0,058971	-0,157018	0,279981	0,230002	0,242629	0,105113	-7,649062	1,140122	-20,762976	1,294928	-0,814620	-2,982905	-9,267440	-4,267208	7,092616	14,166759	0,242629	0,105113	-7,649062	-7,111252	-1,716627	1,294928	0,242629	0,105113	-7,649062	-7,111252	-1,716627	1,294928
11:33:28,57	0,349007	3,163976	-0,058971	-0,157018	0,279981	0,230002	0,253580	0,099110	-8,170752	1,173676	-22,165876	1,344478	-0,814690	-2,987508	-9,258147	-4,350286	7,141771	14,143457	0,257601	0,096870	-8,161460	-6,548130	-2,056778	1,321177	0,257601	0,096870	-8,161460	-6,548130	-2,056778	1,321177
11:33:28,62	0,349007	3,163976	-0,058971	-0,157018	0,279981	0,230002	0,257601	0,096870	-8,161460	1,056156	-22,278430	1,321177	-0,816517	-2,986568	-9,252746	-4,396762	7,165998	14,126712	0,257601	0,096870	-8,161460	-6,548130	-2,056778	1,321177	0,257601	0,096870	-8,161460	-6,548130	-2,056778	1,321177
11:33:28,67	0,349007	3,163976	-0,058971	-0,157018	0,279981	0,230002	0,257701	0,098922	-8,156059	1,165119	-22,231274	1,304432	-0,818280	-2,985681	-9,240712	-4,432029	7,216389	14,135729	0,257814	0,100892	-8,144025	-6,678469	-1,943035	1,313448	0,257814	0,100892	-8,144025	-6,678469	-1,943035	1,313448
11:33:28,72	0,349007	3,163976	-0,058971	-0,157018	0,279981	0,230002	0,257814	0,100892	-8,144025	1,241562	-22,181402	1,313448	-0,813429	-2,981842	-9,241885	-4,375258	7,263039	14,104846	0,252064	0,098610	-8,145198	-6,686789	-2,121246	1,282565	0,252064	0,098610	-8,145198	-6,686789	-2,121246	1,282565
11:33:28,77	0,349007	3,163976	-0,058971	-0,157018	0,279981	0,230002	0,252064	0,098610	-8,145198	1,054131	-21,908250	1,282565	-0,817152	-2,987223	-9,236079	-4,495943	7,289157	14,121329	0,252064	0,098610	-8,145198	-6,686789	-2,121246	1,282565	0,252064	0,098610	-8,145198	-6,686789	-2,121246	1,282565
11:33:28,82	0,349007	3,163976	-0,058971	-0,157018	0,279981	0,230002	0,258585	0,099144	-8,139392	1,119619	-22,129784	1,299048	-0,816480	-2,985735	-9,233707	-4,449404	7,276799	14,153264	0,258585	0,099144	-8,139392	-6,663217	-1,830855	1,299048	0,258585	0,099144	-8,139392	-6,663217	-1,830855	1,299048
11:33:28,87	0,349007	3,163976	-0,058971	-0,157018	0,279981	0,230002	0,256961	0,099306	-8,137020	1,115450	-22,091797	1,330984	-0,818272	-2,983285	-9,231438	-4,477789	7,313769	14,104961	0,255735	0,102083	-8,134751	-6,771479	-1,909805	1,282681	0,255735	0,102083	-8,134751	-6,771479	-1,909805	1,282681
11:33:28,92	0,349007	3,163976	-0,058971	-0,157018	0,279981	0,230002	0,255735	0,102083	-8,134751	1,242033	-21,984985	1,282681	-0,817612	-2,983574	-9,227115	-4,456521	7,337272	14,151388	0,255655	0,101367	-8,130428	-6,783500	-1,918577	1,329108	0,255655	0,101367	-8,130428	-6,783500	-1,918577	1,329108
11:33:28,97	0,349007	3,163976	-0,058971	-0,157018	0,279981	0,230002	0,255655	0,101367	-8,130428	1,173825	-21,987519	1,329108	-0,818209	-2,982625	-9,223629	-4,469064	7,349687	14,149831	0,255655	0,101367	-8,130428	-6,783500	-1,918577	1,329108	0,255655	0,101367	-8,130428	-6,783500	-1,918577	1,329108
11:33:29,02	0,349007	3,163976	-0,058971	-0,157018	0,279981	0,230002	0,255132	0,102359	-8,126942	1,220905	-21,943253	1,327550	-0,816975	-2,985848	-9,223638	-4,461091	7,363977	14,111186	0,257306	0,099679	-8,126951	-6,759595	-1,857531	1,288906	0,257306	0,099679	-8,126951	-6,759595	-1,857531	1,288906
11:33:29,07	0,349007	3,163976	-0,058971	-0,157018	0,279981	0,230002	0,256036	0,101049	-8,123034	1,101986	-21,979363	1,336187	-0,817527	-2,984063	-9,219721	-4,453090	7,399129	14,158467	0,256036	0,101049	-8,123034	-6,830349	-1,880529	1,336187	0,256036	0,101049	-8,123034	-6,830349	-1,880529	1,336187
11:33:29,12	0,349007	3,163976	-0,058971	-0,157018	0,279981	0,230002	0,256036	0,101049	-8,123034	1,101986	-21,979363	1,336187	-0,815761	-2,985558	-9,218176	-4,442402	7,336140	14,126412	0,256036	0,101049	-8,123034	-6,830349	-1,880529	1,336187	0,256036	0,101049	-8,123034	-6,830349	-1,880529	1,336187
11:33:29,17	0,349007	3,163976	-0,058971	-0,157018	0,279981	0,230002	0,256448	0,098772	-8,121489	1,032796	-22,041527	1,304132	-0,818701	-2,984745	-9,217021	-4,467393	7,417469	14,137874	0,256448	0,098772	-8,121489	-6,720807	-1,910368	1,304132	0,256448	0,098772	-8,121489	-6,720807	-1,910368	1,304132
11:33:29,22	0,349007	3,163976	-0,058971	-0,157018	0,279981	0,230002	0,257214	0,101725	-8,120334	1,128429	-22,019044	1,315594	-0,815180	-2,982854	-9,213528	-4,469956	7,401605	14,136156	0,253816	0,099621	-8,116841	-6,786221	-1,923518	1,313876	0,253816	0,099621	-8,116841	-6,786221	-1,923518	1,313876
11:33:29,27	0,349007	3,163976	-0,058971	-0,157018	0,279981	0,230002	0,253816	0,099621	-8,116841	1,034024	-21,848074	1,313876	-0,812813	-2,986022	-9,215473	-4,473199	7,404100	14,113166	0,255376	0,095987	-8,118786	-6,690457	-1,878123	1,290886	0,255376	0,095987	-8,118786	-6,690457	-1,878123	1,290886
11:33:29,32	0,349007	3,163976	-0,058971	-0,157018	0,279981	0,230002	0,255376	0,095987	-8,118786	0,844510	-21,925135	1,290886	-0,820432	-2,987433	-9,213107	-4,456650	7,399728	14,153497	0,255376	0,095987	-8,118786	-6,690457	-1,878123	1,290886	0,255376	0,095987	-8,118786	-6,690457	-1,878123	1,290886
11:33:29,37	0,349007	3,163976	-0,058971	-0,157018	0,279981	0,230002	0,260407	0,101880	-8,116420	1,146460	-22,203261	1,331216	-0,818126	-2,984697	-9,211578	-4,478175	7,402014	14,143975	0,260407	0,101880	-8,116420	-6,851109	-1,761321	1,331216	0,260407	0,101880	-8,116420	-6,851109	-1,761321	1,331216
11:33:29,42	0,349007	3,163976	-0,058971	-0,157018	0,279981	0,230002	0,256885	0,101251	-8,114891	1,122554	-22,000337	1,321695	-0,820483	-2,987950	-9,210443	-4,504255	7,432201	14,104868	0,260880	0,101665	-8,113756	-6,849744	-1,691319	1,282588	0,260880	0,101665	-8,113756	-6,849744	-1,691319	1,282588
11:33:29,47	0,349007	3,163976	-0,058971	-0,157018	0,279981	0,230002	0,260880	0,101665	-8,113756	1,130984	-22,170401	1,282588	-0,818126	-2,986747	-9,210419	-4,487412	7,402140	14,128529	0,260880	0,101665	-8,113756	-6,849744	-1,691319	1,282588	0,260880	0,101665	-8,113756	-6,849744	-1,691319	1,282588
11:33:29,52	0,349007	3,163976	-0,058971	-0,157018	0,279981	0,230002	0,258659	0,100226	-8,113732	1,073744	-22,084549	1,306249	-0,819891	-2,987089	-9,204999	-4,511464	7,436166	14,116522	0,259839	0,101584	-8,108311	-6,847412	-1,710681	1,294241	0,259839	0,101584	-8,108311	-6,847412	-1,710681	1,294241
11:33:29,57	0,349007	3,163976	-0,058971	-0,157018	0,279981	0,230002	0,259839	0,101584	-8,108311	1,126913	-22,108041	1,294241	-0,813961	-2,982632	-9,207339	-4,485906	7,458053	14,105535	0,259839	0,101584	-8,108311	-6,847412	-1,710681	1,294241	0,259839	0,101584	-8,108311	-6,847412	-1,710681	1,294241
11:33:29,62	0,349007	3,163976	-0,058971	-0,157018	0,279981	0,230002	0,256784	0,100611	-8,111016	1,069534	-21,969430	1,310801	-0,817521	-2,984930	-9,207703	-4,490538	7,431909	14,133081	0,256784	0,100611	-8,111016	-6,828401	-1,811891	1,310801	0,256784	0,100611	-8,111016	-6,828401	-1,811891	1,310801
11:33:29,67	0,349007	3,163976	-0,058971	-0,157018	0,279981	0,230002	0,256784	0,100611	-8,111016	1,069534	-21,969430	1,310801	-0,818679	-2,988811	-9,206129	-4,502662	7,460184	14,146913	0,256784	0,100611	-8,111016	-6,828401	-1,811891	1,310801	0,256784	0,100611	-8,111016	-6,828401	-1,811891	1,310801
11:33:29,72	0,349007	3,163976	-0,058971	-0,157018	0,279981	0,230002	0,260724	0,099673	-8,109441	1,002339	-22,149699	1,324633	-0,819822	-2,984758	-9,205761	-4,484171	7,478190	14,132945	0,260724	0,099673	-8,109441	-6,821971	-1,682830	1,324633	0,260724	0,099673	-8,109441	-6,821971	-1,682830	1,324633
11:33:29,77	0,349007	3,163976	-0,058971	-0,157018	0,279981	0,230002	0,257785	0,102689	-8,109074	1,134367	-22,003863	1,310664	-0,819285	-2,983399	-9,201874	-4,500349	7,449666	14,149507	0,256340	0,102904	-8,105187	-6,899638	-1,806278	1,327227	0,256340	0,102904	-8,105187	-6,899638	-1,806278	1,327227
11:33:29,82	0,349007	3,163976	-0,058971	-0,157018	0,279981	0,230002	0,256340	0,102904	-8,105187	1,178299	-21,928973	1,327227	-0,813351	-2,985962	-9,200698	-4,489418	7,442847	14,129725	0,256340	0,102904	-8,105187	-6,899638	-1,806278	1,327227	0,256340	0,102904	-8,105187	-6,899638	-1,806278	1,327227
11:33:29,87	0,349007	3,163976	-0,058971	-0,157018	0,279981	0,230002	0,255593	0,096483	-8,104011	0,844883	-21,902996	1,307445	-0,817493	-2,985264	-9,197981	-4,497267	7,435451	14,141839	0,255593	0,096483	-8,104011	-6,729060	-1,838955	1,307445	0,255593	0,096483	-8,104011	-6,729060	-1,838955	1,307445
11:33:29,92	0,349007	3,163976	-0,058971	-0,157018	0,279981	0,230002	0,257059	0,100420	-8,101294	1,059894	-21,976142	1,319558	-0,818552	-2,985817	-9,201866	-4,443228	7,447071	14,109839	0,257059	0,100420	-8,101294	-6,823039	-1,796999	1,319558	0,257059	0,100420	-8,101294	-6,823039	-1,796999	1,319558
11:33:29,97	0,349007	3,163976	-0,058971	-0,157018	0,279981	0,230002	0,258067	0,101059	-8,105179	1,056086	-22,069562	1,287558	-0,815046	-2,987179	-9,198376	-4,466324	7,441113	14,098475	0,257494	0,097342	-8,101689	-6,761864	-1,809430	1,276195	0,257494	0,097342	-8,101689	-6,761864	-1,809430	1,276195
11:33:30,02	0,349007	3,163976	-0,058971	-0,157018	0,279981	0,230002	0,257494	0,097342	-8,101689	0,879497	-22,022744	1,276195	-0,819193	-2,981362	-9,201110	-4,462676	7,465724	14,120416	0,257494	0,097342	-8,101689	-6,761864	-1,809430	1,276195	0,257494	0,097342	-8,101689	-6,761864	-1,809430	1,276195
11:33:30,07	0,349007	3,163976	-0,058971	-0,157018	0,279981	0,230002	0,255514	0,103300	-8,100533	1,146263	-21,860367	1,316681	-0,819216	-2,982486	-9,197220	-4,496257	7,508098	14,138962	0,255514	0,103300	-8,100533	-6,962792	-1,802486	1,316681	0,255514	0,103300	-8,100533	-6,962792	-1,802486	1,316681
11:33:30,12	0,349007	3,163976	-0,058971	-0,157018	0,279981	0,230002	0,255514	0,103300	-8,100533	1,146263	-21,860367	1,316681	-0,819252	-2,987423	-9,198787	-4,512821	7,466123	14,104086	0,255514	0,103300	-8,100533	-6,962792	-1,802486	1,316681	0,255514	0,103300	-8,100533	-6,962792	-1,802486	1,316681
11:33:30,17	0,349007	3,163976	-0,058971	-0,157018	0,279981	0,230002	0,259808	0,100863	-8,102100	1,064173	-22,090291	1,281806	-0,822160	-2,987049	-9,196828	-4,505490	7,495615	14,127542	0,259808	0,100863	-8,102100	-6,853579	-1,695341	1,281806	0,259808	0,100863	-8,102100	-6,853579	-1,695341	1,281806
11:33:30,22	0,349007	3,163976	-0,058971	-0,157018	0,279981	0,230002	0,260939	0,103568	-8,100141	1,175628	-22,140670	1,305262	-0,819850	-2,985188	-9,197976	-4,502675	7,455770	14,156681	0,260939	0,103568	-8,100141	-6,954468	-1,656991	1,305262	0,260939	0,103568	-8,100141	-6,954468	-1,656991	1,305262
11:33:30,27	0,349007	3,163976	-0,058971	-0,157018	0,279981	0,230002	0,258172	0,102498	-8,101289	1,153102	-22,019186	1,334401	-0,818095	-2,986436	-9,198793	-4,531264	7,499720	14,110547	0,258172	0,102498	-8,101289	-6,893021	-1,752656	1,334401	0,258172	0,102498	-8,101289	-6,893021	-1,752656	1,334401
11:33:30,32	0,349007	3,163976	-0,058971	-0,157018	0,279981	0,230002	0,257934	0,099216	-8,098567	0,963395	-21,981546	1,329258	-0,816889	-2,986623	-9,195254	-4,515013	7,484873	14,151538	0,257934	0,099216	-8,098567	-6,825080	-1,733741	1,329258	0,257934	0,099216	-8,098567	-6,825080	-1,733741	1,329258
11:33:30,37	0,349007	3,163976	-0,058971	-0,157018	0,279981	0,230002	0,260248	0,102027	-8,101329	1,114218	-22,068739	1,297034	-0,820480	-2,987222	-9,198016	-4,546073	7,497401	14,119314	0,260248	0,102027	-8,101329	-6,894875	-1,639243	1,297034	0,260248	0,102027	-8,101329	-6,894875	-1,639243	1,297034
11:33:30,42	0,349007	3,163976	-0,058971	-0,157018	0,279981	0,230002	0,260248	0,102027	-8,101329	1,114218	-22,068739	1,297034	-0,821012	-2,985014	-9,194099	-4,518920	7,503315	14,155838	0,260248	0,102027	-8,101329	-6,894875	-1,639243	1,297034	0,260248	0,102027	-8,101329	-6,894875	-1,639243	1,297034
11:33:30,47	0,349007	3,163976	-0,058971	-0,157018	0,279981	0,230002	0,258602	0,103592	-8,097412	1,176920	-22,003684	1,333557	-0,820317	-2,987606	-9,192556	-4,479368	7,484537	14,100329	0,258602	0,103592	-8,097412	-6,955056	-1,703430	1,333557	0,258602	0,103592	-8,097412	-6,955056	-1,703430	1,333557
11:33:30,52	0,349007	3,163976	-0,058971	-0,157018	0,279981	0,230002	0,260499	0,101694	-8,095869	1,074712	-22,145976	1,278049	-0,816805	-2,984772	-9,191349	-4,478080	7,488122	14,163711	0,256289	0,100069	-8,094662	-6,868963	-1,807697	1,341430	0,256289	0,100069	-8,094662	-6,868963	-1,807697	1,341430
11:33:30,57	0,349007	3,163976	-0,058971	-0,157018	0,279981	0,230002	0,256289	0,100069	-8,094662	0,986468	-21,926361	1,341430	-0,822662	-2,987489	-9,190621	-4,490203	7,521099	14,100047	0,256289	0,100069	-8,094662	-6,868963	-1,807697	1,341430	0,256289	0,100069	-8,094662	-6,868963	-1,807697	1,341430
11:33:30,62	0,349007	3,163976	-0,058971	-0,157018	0,279981	0,230002	0,259667	0,100845	-8,097030	1,017842	-22,076962	1,294463	-0,819166	-2,987310	-9,193717	-4,495330	7,508428	14,116743	0,259667	0,100845	-8,097030	-6,898478	-1,693068	1,294463	0,259667	0,100845	-8,097030	-6,898478	-1,693068	1,294463
11:33:30,67	0,349007	3,163976	-0,058971	-0,157018	0,279981	0,230002	0,259667	0,100845	-8,097030	1,017842	-22,076962	1,294463	-0,820365	-2,985256	-9,194883	-4,497397	7,513590	14,132272	0,258488	0,102911	-8,098196	-6,956656	-1,719951	1,309992	0,258488	0,102911	-8,098196	-6,956656	-1,719951	1,309992
11:33:30,72	0,349007	3,163976	-0,058971	-0,157018	0,279981	0,230002	0,258488	0,102911	-8,098196	1,121820	-22,011261	1,309992	-0,819720	-2,988275	-9,192145	-4,488428	7,524159	14,130516	0,258488	0,102911	-8,098196	-6,956656	-1,719951	1,309992	0,258488	0,102911	-8,098196	-6,956656	-1,719951	1,309992
11:33:30,77	0,349007	3,163976	-0,058971	-0,157018	0,279981	0,230002	0,261729	0,099727	-8,091598	0,998420	-22,161960	1,290478	-0,819229	-2,989655	-9,188285	-4,533934	7,486015	14,112759	0,261729	0,099727	-8,091598	-6,830140	-1,616200	1,290478	0,261729	0,099727	-8,091598	-6,830140	-1,616200	1,290478
11:33:30,82	0,349007	3,163976	-0,058971	-0,157018	0,279981	0,230002	0,261729	0,099727	-8,091598	0,998420	-22,161960	1,290478	-0,818625	-2,989500	-9,189462	-4,544964	7,541703	14,105809	0,261729	0,099727	-8,091598	-6,830140	-1,616200	1,290478	0,261729	0,099727	-8,091598	-6,830140	-1,616200	1,290478
11:33:30,87	0,349007	3,163976	-0,058971	-0,157018	0,279981	0,230002	0,261294	0,099282	-8,092775	0,932551	-22,101904	1,283528	-0,819193	-2,985956	-9,188288	-4,523064	7,534468	14,124446	0,258508	0,101545	-8,091601	-6,925723	-1,686743	1,302165	0,258508	0,101545	-8,091601	-6,925723	-1,686743	1,302165
11:33:30,92	0,349007	3,163976	-0,058971	-0,157018	0,279981	0,230002	0,258508	0,101545	-8,091601	1,045578	-21,979656	1,302165	-0,818570	-2,983396	-9,190611	-4,500333	7,551088	14,136336	0,258508	0,101545	-8,091601	-6,925723	-1,686743	1,302165	0,258508	0,101545	-8,091601	-6,925723	-1,686743	1,302165
11:33:30,97	0,349007	3,163976	-0,058971	-0,157018	0,279981	0,230002	0,255980	0,102286	-8,093924	1,058324	-21,859538	1,314055	-0,818557	-2,982964	-9,187522	-4,498036	7,538130	14,109858	0,255980	0,102286	-8,093924	-6,971104	-1,765130	1,314055	0,255980	0,102286	-8,093924	-6,971104	-1,765130	1,314055
11:33:31,02	0,349007	3,163976	-0,058971	-0,157018	0,279981	0,230002	0,255600	0,102491	-8,090835	1,079065	-21,848246	1,287578	-0,820895	-2,982990	-9,190990	-4,475616	7,529186	14,140115	0,255600	0,102491	-8,090835	-6,966467	-1,783668	1,287578	0,255600	0,102491	-8,090835	-6,966467	-1,783668	1,287578
11:33:31,07	0,349007	3,163976	-0,058971	-0,157018	0,279981	0,230002	0,256790	0,104502	-8,094303	1,180195	-21,934040	1,317834	-0,817974	-2,985259	-9,189439	-4,497300	7,529112	14,129869	0,256790	0,104502	-8,094303	-7,023234	-1,776009	1,317834	0,256790	0,104502	-8,094303	-7,023234	-1,776009	1,317834
11:33:31,12	0,349007	3,163976	-0,058971	-0,157018	0,279981	0,230002	0,254329	0,101163	-8,094726	1,010428	-21,804147	1,270381	-0,816772	-2,982527	-9,191413	-4,479183	7,526796	14,092661	0,254329	0,101163	-8,094726	-6,930901	-1,839345	1,270381	0,254329	0,101163	-8,094726	-6,930901	-1,839345	1,270381
11:33:31,17	0,349007	3,163976	-0,058971	-0,157018	0,279981	0,230002	0,254329	0,101163	-8,094726	1,010428	-21,804147	1,270381	-0,818009	-2,982757	-9,185180	-4,513997	7,525854	14,132555	0,254329	0,101163	-8,094726	-6,930901	-1,839345	1,270381	0,254329	0,101163	-8,094726	-6,930901	-1,839345	1,270381
11:33:31,22	0,349007	3,163976	-0,058971	-0,157018	0,279981	0,230002	0,260211	0,103252	-8,088900	1,109644	-22,044242	1,281801	-0,821522	-2,986577	-9,185587	-4,531470	7,567815	14,104081	0,260211	0,103252	-8,088900	-6,995624	-1,617669	1,281801	0,260211	0,103252	-8,088900	-6,995624	-1,617669	1,281801
11:33:31,27	0,349007	3,163976	-0,058971	-0,157018	0,279981	0,230002	0,257626	0,104099	-8,088495	1,189229	-21,944591	1,309448	-0,820963	-2,983915	-9,185182	-4,519129	7,519670	14,131728	0,257626	0,104099	-8,088495	-6,982554	-1,720928	1,309448	0,257626	0,104099	-8,088495	-6,982554	-1,720928	1,309448
11:33:31,32	0,349007	3,163976	-0,058971	-0,157018	0,279981	0,230002	0,258043	0,105152	-8,089277	1,210967	-21,967573	1,295933	-0,822084	-2,983750	-9,185964	-4,501489	7,547596	14,118213	0,258043	0,105152	-8,089277	-7,043456	-1,711199	1,295933	0,258043	0,105152	-8,089277	-7,043456	-1,711199	1,295933
11:33:31,37	0,349007	3,163976	-0,058971	-0,157018	0,279981	0,230002	0,259100	0,101189	-8,085789	1,073034	-22,047314	1,267500	-0,819181	-2,986647	-9,182476	-4,514104	7,476227	14,089780	0,259100	0,101189	-8,085789	-6,870336	-1,707939	1,267500	0,259100	0,101189	-8,085789	-6,870336	-1,707939	1,267500
11:33:31,42	0,349007	3,163976	-0,058971	-0,157018	0,279981	0,230002	0,257794	0,101203	-8,088890	0,995262	-21,939185	1,282132	-0,818539	-2,985508	-9,185577	-4,509679	7,564267	14,104412	0,257794	0,101203	-8,088890	-6,949143	-1,702375	1,282132	0,257794	0,101203	-8,088890	-6,949143	-1,702375	1,282132
11:33:31,47	0,349007	3,163976	-0,058971	-0,157018	0,279981	0,230002	0,257794	0,101203	-8,088890	0,995262	-21,939185	1,282132	-0,816757	-2,986535	-9,187094	-4,491802	7,543426	14,133710	0,257794	0,101203	-8,088890	-6,949143	-1,702375	1,282132	0,257794	0,101203	-8,088890	-6,949143	-1,702375	1,282132
11:33:31,52	0,349007	3,163976	-0,058971	-0,157018	0,279981	0,230002	0,257792	0,099146	-8,090407	0,897447	-21,964987	1,311430	-0,818537	-2,986030	-9,182838	-4,494611	7,509248	14,115287	0,257792	0,099146	-8,090407	-6,885542	-1,728328	1,311430	0,257792	0,099146	-8,090407	-6,885542	-1,728328	1,311430
11:33:31,57	0,349007	3,163976	-0,058971	-0,157018	0,279981	0,230002	0,258245	0,100940	-8,086151	1,021711	-22,003186	1,293006	-0,820859	-2,982468	-9,186747	-4,472918	7,535689	14,099035	0,258245	0,100940	-8,086151	-6,902065	-1,730987	1,293006	0,258245	0,100940	-8,086151	-6,902065	-1,730987	1,293006
11:33:31,62	0,349007	3,163976	-0,058971	-0,157018	0,279981	0,230002	0,256587	0,102538	-8,086934	1,041655	-21,878638	1,300946	-0,819091	-2,983796	-9,183621	-4,496248	7,583106	14,123227	0,256587	0,102538	-8,086934	-7,007552	-1,736569	1,300946	0,256587	0,102538	-8,086934	-7,007552	-1,736569	1,300946
11:33:31,67	0,349007	3,163976	-0,058971	-0,157018	0,279981	0,230002	0,256587	0,102538	-8,086934	1,041655	-21,878638	1,300946	-0,818516	-2,983603	-9,183989	-4,489666	7,557777	14,146925	0,256587	0,102538	-8,086934	-7,007552	-1,736569	1,300946	0,256587	0,102538	-8,086934	-7,007552	-1,736569	1,300946
11:33:31,72	0,349007	3,163976	-0,058971	-0,157018	0,279981	0,230002	0,256132	0,102136	-8,087302	1,039406	-21,873359	1,324645	-0,819766	-2,986525	-9,183597	-4,519782	7,527588	14,155070	0,256132	0,102136	-8,087302	-6,978261	-1,766983	1,324645	0,256132	0,102136	-8,087302	-6,978261	-1,766983	1,324645
11:33:31,77	0,349007	3,163976	-0,058971	-0,157018	0,279981	0,230002	0,259288	0,101757	-8,086910	1,060883	-22,026471	1,332789	-0,816759	-2,987727	-9,181279	-4,496620	7,504696	14,109423	0,259288	0,101757	-8,086910	-6,927005	-1,672370	1,332789	0,259288	0,101757	-8,086910	-6,927005	-1,672370	1,332789
11:33:31,82	0,349007	3,163976	-0,058971	-0,157018	0,279981	0,230002	0,258826	0,098552	-8,084592	0,902506	-22,033940	1,287142	-0,816161	-2,982337	-9,183615	-4,483794	7,540628	14,127302	0,253858	0,100729	-8,086928	-6,929056	-1,840901	1,305022	0,253858	0,100729	-8,086928	-6,929056	-1,840901	1,305022
11:33:31,87	0,349007	3,163976	-0,058971	-0,157018	0,279981	0,230002	0,257498	0,099992	-8,082657	0,948514	-21,938295	1,292302	-0,817342	-2,985857	-9,179345	-4,505222	7,542971	14,114582	0,257498	0,099992	-8,082657	-6,900841	-1,724730	1,292302	0,257498	0,099992	-8,082657	-6,900841	-1,724730	1,292302
11:33:31,92	0,349007	3,163976	-0,058971	-0,157018	0,279981	0,230002	0,257498	0,099992	-8,082657	0,948514	-21,938295	1,292302	-0,821572	-2,983824	-9,180532	-4,535386	7,512697	14,123906	0,257498	0,099992	-8,082657	-6,900841	-1,724730	1,292302	0,257498	0,099992	-8,082657	-6,900841	-1,724730	1,292302
11:33:31,98	0,349007	3,163976	-0,058971	-0,157018	0,279981	0,230002	0,257852	0,104671	-8,083845	1,233158	-21,945731	1,301626	-0,819081	-2,985298	-9,183631	-4,491565	7,563689	14,098116	0,257852	0,104671	-8,083845	-6,983554	-1,704356	1,301626	0,257852	0,104671	-8,083845	-6,983554	-1,704356	1,301626
11:33:32,03	0,349007	3,163976	-0,058971	-0,157018	0,279981	0,230002	0,257883	0,101777	-8,086944	1,016591	-21,959802	1,275835	-0,818403	-2,983510	-9,181264	-4,455231	7,590237	14,131451	0,257883	0,101777	-8,086944	-6,972928	-1,715986	1,275835	0,257883	0,101777	-8,086944	-6,972928	-1,715986	1,275835
11:33:32,08	0,349007	3,163976	-0,058971	-0,157018	0,279981	0,230002	0,255995	0,102085	-8,084577	0,991412	-21,879830	1,309170	-0,817838	-2,982776	-9,172719	-4,479837	7,591055	14,141272	0,255995	0,102085	-8,084577	-7,022231	-1,784204	1,309170	0,255995	0,102085	-8,084577	-7,022231	-1,784204	1,309170
11:33:32,13	0,349043	3,163995	-0,059904	-0,157028	0,279976	0,230016	0,255077	0,101962	-8,076032	0,996619	-21,810360	1,318992	-0,825388	-2,995027	-8,857192	-5,588585	8,274543	14,110263	0,255077	0,101962	-8,076032	-7,007381	-1,786821	1,318992	0,255077	0,101962	-8,076032	-7,007381	-1,786821	1,318992
11:33:32,18	0,349043	3,163995	-0,059904	-0,157028	0,279976	0,230016	0,269461	0,102375	-7,760505	0,980566	-21,256403	1,287983	-0,824841	-2,990860	-8,859117	-5,575270	8,235998	14,149537	0,265580	0,103985	-7,762430	-7,071809	-0,237351	1,327257	0,265580	0,103985	-7,762430	-7,071809	-0,237351	1,327257
11:33:32,23	0,349043	3,163995	-0,059904	-0,157028	0,279976	0,230016	0,265580	0,103985	-7,762430	1,090991	-21,085366	1,327257	-0,828479	-2,991875	-8,858805	-5,653622	8,294024	14,097935	0,265580	0,103985	-7,762430	-7,071809	-0,237351	1,327257	0,265580	0,103985	-7,762430	-7,071809	-0,237351	1,327257
11:33:32,28	0,349043	3,163995	-0,059904	-0,157028	0,279976	0,230016	0,268277	0,106628	-7,762118	1,217375	-21,128762	1,275655	-0,827202	-2,991640	-8,860315	-5,607550	8,314662	14,128368	0,268277	0,106628	-7,762118	-7,152936	-0,069001	1,275655	0,268277	0,106628	-7,762118	-7,152936	-0,069001	1,275655
11:33:32,33	0,349043	3,163995	-0,059904	-0,157028	0,279976	0,230016	0,267435	0,105640	-7,763628	1,125073	-21,114571	1,306087	-0,824360	-2,987858	-8,859959	-5,618135	8,226627	14,107112	0,267435	0,105640	-7,763628	-7,167655	-0,120890	1,306087	0,267435	0,105640	-7,763628	-7,167655	-0,120890	1,306087
11:33:32,38	0,349043	3,163995	-0,059904	-0,157028	0,279976	0,230016	0,262739	0,105069	-7,763272	1,176935	-20,905230	1,284831	-0,829005	-2,989886	-8,861889	-5,593384	8,241327	14,107399	0,266818	0,108079	-7,765202	-7,175852	-0,186191	1,285118	0,266818	0,108079	-7,765202	-7,175852	-0,186191	1,285118
11:33:32,43	0,349043	3,163995	-0,059904	-0,157028	0,279976	0,230016	0,266818	0,108079	-7,765202	1,308311	-21,131391	1,285118	-0,825451	-2,994507	-8,861068	-5,591900	8,232283	14,130749	0,266818	0,108079	-7,765202	-7,175852	-0,186191	1,285118	0,266818	0,108079	-7,765202	-7,175852	-0,186191	1,285118
11:33:32,48	0,349043	3,163995	-0,059904	-0,157028	0,279976	0,230016	0,269043	0,102690	-7,764381	1,035176	-21,252906	1,308468	-0,826106	-2,991304	-8,862283	-5,622728	8,254139	14,103797	0,269043	0,102690	-7,764381	-7,025955	-0,133033	1,308468	0,269043	0,102690	-7,764381	-7,025955	-0,133033	1,308468
11:33:32,53	0,349043	3,163995	-0,059904	-0,157028	0,279976	0,230016	0,266597	0,104858	-7,765596	1,144415	-21,088073	1,281516	-0,828473	-2,991419	-8,861113	-5,628818	8,255040	14,117285	0,267879	0,106850	-7,764426	-7,137467	-0,120524	1,295005	0,267879	0,106850	-7,764426	-7,137467	-0,120524	1,295005
11:33:32,58	0,349043	3,163995	-0,059904	-0,157028	0,279976	0,230016	0,267879	0,106850	-7,764426	1,250291	-21,149036	1,295005	-0,831820	-2,996044	-8,861461	-5,564943	8,287321	14,111765	0,267879	0,106850	-7,764426	-7,137467	-0,120524	1,295005	0,267879	0,106850	-7,764426	-7,137467	-0,120524	1,295005
11:33:32,63	0,349043	3,163995	-0,059904	-0,157028	0,279976	0,230016	0,273558	0,107437	-7,764774	1,220897	-21,483516	1,289484	-0,828310	-2,989547	-8,859931	-5,552139	8,254907	14,101544	0,266177	0,107646	-7,763244	-7,196771	-0,232111	1,279264	0,266177	0,107646	-7,763244	-7,196771	-0,232111	1,279264
11:33:32,68	0,349043	3,163995	-0,059904	-0,157028	0,279976	0,230016	0,266177	0,107646	-7,763244	1,253429	-21,126981	1,279264	-0,828283	-2,993267	-8,858343	-5,563706	8,297373	14,130581	0,266177	0,107646	-7,763244	-7,196771	-0,232111	1,279264	0,266177	0,107646	-7,763244	-7,196771	-0,232111	1,279264
11:33:32,73	0,349043	3,163995	-0,059904	-0,157028	0,279976	0,230016	0,269385	0,105762	-7,761656	1,124489	-21,262548	1,308301	-0,827545	-2,992447	-8,856395	-5,497393	8,291416	14,099701	0,268306	0,105533	-7,759708	-7,199767	-0,204839	1,277421	0,268306	0,105533	-7,759708	-7,199767	-0,204839	1,277421
11:33:32,78	0,349043	3,163995	-0,059904	-0,157028	0,279976	0,230016	0,268306	0,105533	-7,759708	1,084565	-21,266865	1,277421	-0,827774	-2,990765	-8,857174	-5,597835	8,314160	14,169978	0,268306	0,105533	-7,759708	-7,199767	-0,204839	1,277421	0,268306	0,105533	-7,759708	-7,199767	-0,204839	1,277421
11:33:32,83	0,349043	3,163995	-0,059904	-0,157028	0,279976	0,230016	0,266963	0,106572	-7,760486	1,169144	-21,098686	1,347698	-0,827109	-2,991564	-8,855626	-5,555643	8,266115	14,128299	0,266963	0,106572	-7,760486	-7,196790	-0,142064	1,347698	0,266963	0,106572	-7,760486	-7,196790	-0,142064	1,347698
11:33:32,88	0,349043	3,163995	-0,059904	-0,157028	0,279976	0,230016	0,267323	0,105597	-7,758939	1,138935	-21,177942	1,306019	-0,826997	-2,990269	-8,854471	-5,509942	8,275726	14,093729	0,266146	0,106148	-7,757784	-7,196194	-0,259051	1,271449	0,266146	0,106148	-7,757784	-7,196194	-0,259051	1,271449
11:33:32,93	0,349043	3,163995	-0,059904	-0,157028	0,279976	0,230016	0,266146	0,106148	-7,757784	1,136389	-21,151534	1,271449	-0,828236	-2,993144	-8,854853	-5,534230	8,248755	14,102397	0,269254	0,105783	-7,758166	-7,151022	-0,169137	1,280117	0,269254	0,105783	-7,758166	-7,151022	-0,169137	1,280117
11:33:32,98	0,349043	3,163995	-0,059904	-0,157028	0,279976	0,230016	0,269254	0,105783	-7,758166	1,152916	-21,305608	1,280117	-0,828437	-2,992655	-8,854880	-5,640107	8,297471	14,134171	0,268931	0,106201	-7,758193	-7,151368	-0,061649	1,311891	0,268931	0,106201	-7,758193	-7,151368	-0,061649	1,311891
11:33:33,03	0,349043	3,163995	-0,059904	-0,157028	0,279976	0,230016	0,268931	0,106201	-7,758193	1,185436	-21,172758	1,311891	-0,826556	-2,989192	-8,854492	-5,573108	8,273075	14,109078	0,268931	0,106201	-7,758193	-7,151368	-0,061649	1,311891	0,268931	0,106201	-7,758193	-7,151368	-0,061649	1,311891
11:33:33,08	0,349043	3,163995	-0,059904	-0,157028	0,279976	0,230016	0,264992	0,106304	-7,757805	1,178401	-21,038127	1,286798	-0,828403	-2,989552	-8,851027	-5,625594	8,290849	14,098016	0,264992	0,106304	-7,757805	-7,166460	-0,236264	1,286798	0,264992	0,106304	-7,757805	-7,166460	-0,236264	1,286798
11:33:33,13	0,349043	3,163995	-0,059904	-0,157028	0,279976	0,230016	0,266228	0,107723	-7,754340	1,263057	-21,048042	1,275735	-0,829541	-2,991838	-8,850210	-5,601844	8,263885	14,124946	0,266228	0,107723	-7,754340	-7,193221	-0,149178	1,275735	0,266228	0,107723	-7,754340	-7,193221	-0,149178	1,275735
11:33:33,18	0,349043	3,163995	-0,059904	-0,157028	0,279976	0,230016	0,268239	0,104487	-7,756657	1,075584	-21,143139	1,272783	-0,826606	-2,992912	-8,853344	-5,624221	8,312233	14,095063	0,268239	0,104487	-7,756657	-7,126676	-0,086369	1,272783	0,268239	0,104487	-7,756657	-7,126676	-0,086369	1,272783
11:33:33,23	0,349043	3,163995	-0,059904	-0,157028	0,279976	0,230016	0,268239	0,104487	-7,756657	1,075584	-21,143139	1,272783	-0,824894	-2,990130	-8,852533	-5,622837	8,271834	14,152111	0,268239	0,104487	-7,756657	-7,126676	-0,086369	1,272783	0,268239	0,104487	-7,756657	-7,126676	-0,086369	1,272783
11:33:33,28	0,349043	3,163995	-0,059904	-0,157028	0,279976	0,230016	0,264974	0,104395	-7,755846	1,105086	-20,994738	1,329831	-0,825981	-2,993553	-8,850973	-5,598607	8,280543	14,126271	0,268481	0,103626	-7,754286	-7,089202	-0,117981	1,303991	0,268481	0,103626	-7,754286	-7,089202	-0,117981	1,303991
11:33:33,33	0,349043	3,163995	-0,059904	-0,157028	0,279976	0,230016	0,268481	0,103626	-7,754286	1,045409	-21,193756	1,303991	-0,826634	-2,997608	-8,849056	-5,633628	8,241260	14,089576	0,268481	0,103626	-7,754286	-7,089202	-0,117981	1,303991	0,268481	0,103626	-7,754286	-7,089202	-0,117981	1,303991
11:33:33,38	0,349043	3,163995	-0,059904	-0,157028	0,279976	0,230016	0,272320	0,102164	-7,752369	1,020920	-21,382671	1,267295	-0,828433	-2,990795	-8,849064	-5,648375	8,307252	14,131307	0,267319	0,107128	-7,752377	-7,180253	-0,092322	1,309027	0,267319	0,107128	-7,752377	-7,180253	-0,092322	1,309027
11:33:33,43	0,349043	3,163995	-0,059904	-0,157028	0,279976	0,230016	0,267319	0,107128	-7,752377	1,229271	-21,076871	1,309027	-0,825497	-2,988215	-8,848284	-5,624938	8,242015	14,129392	0,263617	0,105876	-7,751597	-7,102292	-0,243350	1,307112	0,263617	0,105876	-7,751597	-7,102292	-0,243350	1,307112
11:33:33,48	0,349043	3,163995	-0,059904	-0,157028	0,279976	0,230016	0,268095	0,105953	-7,752383	1,184310	-21,152956	1,278627	-0,827804	-2,992055	-8,849070	-5,625507	8,275433	14,100907	0,268095	0,105953	-7,752383	-7,133002	-0,107461	1,278627	0,268095	0,105953	-7,752383	-7,133002	-0,107461	1,278627
11:33:33,53	0,349043	3,163995	-0,059904	-0,157028	0,279976	0,230016	0,268095	0,105953	-7,752383	1,184310	-21,152956	1,278627	-0,828427	-2,995099	-8,851760	-5,633821	8,255524	14,130503	0,268095	0,105953	-7,752383	-7,133002	-0,107461	1,278627	0,268095	0,105953	-7,752383	-7,133002	-0,107461	1,278627
11:33:33,58	0,349043	3,163995	-0,059904	-0,157028	0,279976	0,230016	0,271044	0,104971	-7,755073	1,154628	-21,309024	1,308223	-0,827143	-2,989002	-8,846337	-5,594622	8,295404	14,114669	0,265122	0,106907	-7,749650	-7,191026	-0,203031	1,292389	0,265122	0,106907	-7,749650	-7,191026	-0,203031	1,292389
11:33:33,63	0,349043	3,163995	-0,059904	-0,157028	0,279976	0,230016	0,265122	0,106907	-7,749650	1,201188	-21,015076	1,292389	-0,830145	-2,989926	-8,849833	-5,615991	8,298877	14,131007	0,267423	0,109045	-7,753146	-7,239999	-0,121802	1,308726	0,267423	0,109045	-7,753146	-7,239999	-0,121802	1,308726
11:33:33,68	0,349043	3,163995	-0,059904	-0,157028	0,279976	0,230016	0,267423	0,109045	-7,753146	1,320029	-21,114504	1,308726	-0,826622	-2,993508	-8,847904	-5,626322	8,260516	14,090027	0,267423	0,109045	-7,753146	-7,239999	-0,121802	1,308726	0,267423	0,109045	-7,753146	-7,239999	-0,121802	1,308726
11:33:33,73	0,349043	3,163995	-0,059904	-0,157028	0,279976	0,230016	0,268763	0,104204	-7,751217	1,106673	-21,194429	1,267747	-0,830079	-2,991995	-8,848272	-5,596967	8,302245	14,115138	0,268763	0,104204	-7,751217	-7,073320	-0,096521	1,267747	0,268763	0,104204	-7,751217	-7,073320	-0,096521	1,267747
11:33:33,78	0,349043	3,163995	-0,059904	-0,157028	0,279976	0,230016	0,269181	0,107954	-7,751585	1,250874	-21,220734	1,292858	-0,828386	-2,991028	-8,847910	-5,626481	8,287778	14,100658	0,269181	0,107954	-7,751585	-7,223519	-0,089995	1,292858	0,269181	0,107954	-7,751585	-7,223519	-0,089995	1,292858
11:33:33,83	0,349043	3,163995	-0,059904	-0,157028	0,279976	0,230016	0,267497	0,106971	-7,751223	1,227061	-21,114837	1,278378	-0,828403	-2,992577	-8,847901	-5,627714	8,258683	14,104346	0,267497	0,106971	-7,751223	-7,170192	-0,116296	1,278378	0,267497	0,106971	-7,751223	-7,170192	-0,116296	1,278378
11:33:33,88	0,349043	3,163995	-0,059904	-0,157028	0,279976	0,230016	0,268847	0,106211	-7,751214	1,213348	-21,198514	1,282066	-0,826015	-2,990851	-8,847129	-5,625820	8,303167	14,101106	0,268847	0,106211	-7,751214	-7,124237	-0,094002	1,282066	0,268847	0,106211	-7,751214	-7,124237	-0,094002	1,282066
11:33:33,93	0,349043	3,163995	-0,059904	-0,157028	0,279976	0,230016	0,266159	0,105006	-7,750442	1,111185	-21,038124	1,278825	-0,827247	-2,988777	-8,847550	-5,650373	8,314797	14,087546	0,266159	0,105006	-7,750442	-7,131759	-0,144638	1,278825	0,266159	0,105006	-7,750442	-7,131759	-0,144638	1,278825
11:33:33,98	0,349043	3,163995	-0,059904	-0,157028	0,279976	0,230016	0,264978	0,107110	-7,750863	1,222810	-20,949643	1,265266	-0,827234	-2,986921	-8,850242	-5,619277	8,282223	14,117170	0,264978	0,107110	-7,750863	-7,185317	-0,148852	1,265266	0,264978	0,107110	-7,750863	-7,185317	-0,148852	1,265266
11:33:34,03	0,349043	3,163995	-0,059904	-0,157028	0,279976	0,230016	0,263365	0,108027	-7,753555	1,283145	-20,908970	1,294889	-0,829493	-2,994935	-8,849039	-5,604776	8,302995	14,115375	0,263365	0,108027	-7,753555	-7,196950	-0,234820	1,294889	0,263365	0,108027	-7,753555	-7,196950	-0,234820	1,294889
11:33:34,08	0,349043	3,163995	-0,059904	-0,157028	0,279976	0,230016	0,271434	0,105976	-7,752352	1,151282	-21,330748	1,293094	-0,832580	-2,994043	-8,846748	-5,674189	8,306514	14,114405	0,271434	0,105976	-7,752352	-7,167852	-0,023155	1,293094	0,271434	0,105976	-7,752352	-7,167852	-0,023155	1,293094
11:33:34,13	0,349043	3,163995	-0,059904	-0,157028	0,279976	0,230016	0,272205	0,109095	-7,750061	1,345136	-21,308964	1,292125	-0,827826	-2,993313	-8,847492	-5,642688	8,288581	14,134271	0,272205	0,109095	-7,750061	-7,218851	0,059147	1,292125	0,272205	0,109095	-7,750061	-7,218851	0,059147	1,292125
11:33:34,18	0,349043	3,163995	-0,059904	-0,157028	0,279976	0,230016	0,269196	0,105343	-7,750805	1,149797	-21,188722	1,311990	-0,824900	-2,993294	-8,845561	-5,642265	8,242957	14,112757	0,269196	0,105343	-7,750805	-7,119635	-0,056849	1,311990	0,269196	0,105343	-7,750805	-7,119635	-0,056849	1,311990
11:33:34,23	0,349043	3,163995	-0,059904	-0,157028	0,279976	0,230016	0,267717	0,102819	-7,748874	1,057839	-21,134995	1,290477	-0,830618	-2,989366	-8,847504	-5,585194	8,350152	14,111537	0,267717	0,102819	-7,748874	-7,013443	-0,119219	1,290477	0,267717	0,102819	-7,748874	-7,013443	-0,119219	1,290477
11:33:34,28	0,349043	3,163995	-0,059904	-0,157028	0,279976	0,230016	0,267174	0,109735	-7,750817	1,296090	-21,102616	1,289256	-0,822999	-2,990088	-8,844003	-5,588105	8,277007	14,098612	0,267174	0,109735	-7,750817	-7,318081	-0,129420	1,289256	0,267174	0,109735	-7,750817	-7,318081	-0,129420	1,289256
11:33:34,33	0,349043	3,163995	-0,059904	-0,157028	0,279976	0,230016	0,263990	0,102776	-7,747316	0,999026	-20,971080	1,276332	-0,825893	-2,992534	-8,843621	-5,576411	8,283832	14,073390	0,263990	0,102776	-7,747316	-7,068868	-0,247859	1,276332	0,263990	0,102776	-7,747316	-7,068868	-0,247859	1,276332
11:33:34,39	0,349043	3,163995	-0,059904	-0,157028	0,279976	0,230016	0,267555	0,104059	-7,746934	1,053981	-21,163151	1,251110	-0,825408	-2,990657	-8,846350	-5,613463	8,287548	14,095293	0,267555	0,104059	-7,746934	-7,114622	-0,160112	1,251110	0,267555	0,104059	-7,746934	-7,114622	-0,160112	1,251110
11:33:34,44	0,349043	3,163995	-0,059904	-0,157028	0,279976	0,230016	0,265687	0,104577	-7,749663	1,096237	-21,032083	1,273013	-0,826597	-2,988306	-8,847897	-5,620135	8,328387	14,126825	0,264246	0,106782	-7,751210	-7,203526	-0,187646	1,304544	0,264246	0,106782	-7,751210	-7,203526	-0,187646	1,304544
11:33:34,49	0,349043	3,163995	-0,059904	-0,157028	0,279976	0,230016	0,264246	0,106782	-7,751210	1,178895	-20,930961	1,304544	-0,828355	-2,989931	-8,826935	-5,671855	8,356432	14,114955	0,264246	0,106782	-7,751210	-7,203526	-0,187646	1,304544	0,264246	0,106782	-7,751210	-7,203526	-0,187646	1,304544
11:33:34,54	0,348978	3,163975	-0,060934	-0,157009	0,279998	0,230015	0,266532	0,107493	-7,730247	1,217408	-20,991019	1,292674	-0,866283	-3,008735	-8,359867	-7,622960	10,878210	14,038520	0,266532	0,107493	-7,730247	-7,220780	-0,068255	1,292674	0,266532	0,107493	-7,730247	-7,220780	-0,068255	1,292674
11:33:34,59	0,348978	3,163975	-0,060934	-0,157009	0,279998	0,230015	0,301781	0,130937	-7,263180	1,228141	-19,873381	1,216240	-0,868736	-3,007524	-8,357558	-7,668274	10,879075	14,047055	0,301781	0,130937	-7,263180	-9,050425	3,816442	1,216240	0,301781	0,130937	-7,263180	-9,050425	3,816442	1,216240
11:33:34,64	0,348978	3,163975	-0,060934	-0,157009	0,279998	0,230015	0,301958	0,133667	-7,260871	1,391992	-19,842889	1,224774	-0,865181	-3,009499	-8,359856	-7,649092	10,853561	14,062295	0,301958	0,133667	-7,260871	-9,100853	3,860799	1,224774	0,301958	0,133667	-7,260871	-9,100853	3,860799	1,224774
11:33:34,69	0,348978	3,163975	-0,060934	-0,157009	0,279998	0,230015	0,301892	0,129601	-7,263169	1,193072	-19,868826	1,240015	-0,871037	-3,005543	-8,359874	-7,630983	10,879747	14,062533	0,301393	0,136650	-7,263186	-9,199133	3,813865	1,240253	0,301393	0,136650	-7,263186	-9,199133	3,813865	1,240253
11:33:34,74	0,348978	3,163975	-0,060934	-0,157009	0,279998	0,230015	0,301393	0,136650	-7,263186	1,527886	-19,845462	1,240253	-0,865046	-3,008176	-8,360237	-7,586363	10,859904	14,042924	0,301393	0,136650	-7,263186	-9,199133	3,813865	1,240253	0,301393	0,136650	-7,263186	-9,199133	3,813865	1,240253
11:33:34,79	0,348978	3,163975	-0,060934	-0,157009	0,279998	0,230015	0,300678	0,130146	-7,263549	1,184538	-19,856880	1,220644	-0,869234	-3,013280	-8,357114	-7,637850	10,875591	14,069645	0,307192	0,131220	-7,260427	-9,048206	3,971419	1,247365	0,307192	0,131220	-7,260427	-9,048206	3,971419	1,247365
11:33:34,84	0,348978	3,163975	-0,060934	-0,157009	0,279998	0,230015	0,307192	0,131220	-7,260427	1,252560	-20,143165	1,247365	-0,866955	-3,004491	-8,359853	-7,637665	10,861247	14,091929	0,298441	0,133641	-7,263166	-9,100022	3,732189	1,269649	0,298441	0,133641	-7,263166	-9,100022	3,732189	1,269649
11:33:34,89	0,348978	3,163975	-0,060934	-0,157009	0,279998	0,230015	0,298441	0,133641	-7,263166	1,390759	-19,695454	1,269649	-0,867462	-3,009188	-8,363344	-7,619673	10,893196	14,065036	0,298441	0,133641	-7,263166	-9,100022	3,732189	1,269649	0,298441	0,133641	-7,263166	-9,100022	3,732189	1,269649
11:33:34,94	0,348978	3,163975	-0,060934	-0,157009	0,279998	0,230015	0,302763	0,131731	-7,266657	1,254818	-19,919772	1,242756	-0,868590	-3,008824	-8,359461	-7,600648	10,882319	14,052298	0,302763	0,131731	-7,266657	-9,086093	3,847099	1,242756	0,302763	0,131731	-7,266657	-9,086093	3,847099	1,242756
11:33:34,99	0,348978	3,163975	-0,060934	-0,157009	0,279998	0,230015	0,303011	0,132891	-7,262774	1,315019	-19,954611	1,230018	-0,865094	-3,004700	-8,361415	-7,599009	10,869429	14,054274	0,303011	0,132891	-7,262774	-9,116913	3,831770	1,230018	0,303011	0,132891	-7,262774	-9,116913	3,831770	1,230018
11:33:35,04	0,348978	3,163975	-0,060934	-0,157009	0,279998	0,230015	0,297692	0,131925	-7,264728	1,275126	-19,685855	1,231994	-0,864447	-3,007157	-8,359461	-7,581720	10,863710	14,042781	0,297692	0,131925	-7,264728	-9,080968	3,682936	1,231994	0,297692	0,131925	-7,264728	-9,080968	3,682936	1,231994
11:33:35,09	0,348978	3,163975	-0,060934	-0,157009	0,279998	0,230015	0,299496	0,130136	-7,262774	1,178419	-19,797535	1,220500	-0,867945	-3,006825	-8,359828	-7,551648	10,837387	14,060677	0,299496	0,130136	-7,262774	-9,037256	3,712930	1,220500	0,299496	0,130136	-7,262774	-9,037256	3,712930	1,220500
11:33:35,14	0,348978	3,163975	-0,060934	-0,157009	0,279998	0,230015	0,300958	0,133332	-7,263141	1,352346	-19,912736	1,238397	-0,868609	-3,007122	-8,362180	-7,581378	10,830251	14,052336	0,300958	0,133332	-7,263141	-9,114177	3,712454	1,238397	0,300958	0,133332	-7,263141	-9,114177	3,712454	1,238397
11:33:35,19	0,348978	3,163975	-0,060934	-0,157009	0,279998	0,230015	0,301547	0,133758	-7,265493	1,395564	-19,921197	1,230056	-0,869825	-3,008113	-8,361414	-7,620152	10,881042	14,058383	0,303013	0,134315	-7,264727	-9,143803	3,848071	1,236103	0,303013	0,134315	-7,264727	-9,143803	3,848071	1,236103
11:33:35,24	0,348978	3,163975	-0,060934	-0,157009	0,279998	0,230015	0,303013	0,134315	-7,264727	1,399951	-19,938452	1,236103	-0,867983	-3,007077	-8,361786	-7,581490	10,879518	14,058636	0,303013	0,134315	-7,264727	-9,143803	3,848071	1,236103	0,303013	0,134315	-7,264727	-9,143803	3,848071	1,236103
11:33:35,29	0,348978	3,163975	-0,060934	-0,157009	0,279998	0,230015	0,301195	0,133239	-7,265099	1,325962	-19,878146	1,236356	-0,864433	-3,011270	-8,358268	-7,583395	10,854266	14,055697	0,301195	0,133239	-7,265099	-9,133288	3,765642	1,236356	0,301195	0,133239	-7,265099	-9,133288	3,765642	1,236356
11:33:35,34	0,348978	3,163975	-0,060934	-0,157009	0,279998	0,230015	0,303872	0,129734	-7,262367	1,204356	-20,018309	1,242678	-0,866287	-3,011148	-8,359054	-7,611021	10,826515	14,064959	0,303872	0,129734	-7,262367	-8,979732	3,835672	1,242678	0,303872	0,129734	-7,262367	-8,979732	3,835672	1,242678
11:33:35,39	0,348978	3,163975	-0,060934	-0,157009	0,279998	0,230015	0,303872	0,129734	-7,262367	1,204356	-20,018309	1,242678	-0,865643	-3,008635	-8,359456	-7,588343	10,849627	14,046814	0,303872	0,129734	-7,262367	-8,979732	3,835672	1,242678	0,303872	0,129734	-7,262367	-8,979732	3,835672	1,242678
11:33:35,44	0,348978	3,163975	-0,060934	-0,157009	0,279998	0,230015	0,301374	0,130433	-7,262769	1,209354	-19,896465	1,224534	-0,864515	-3,007235	-8,360637	-7,604694	10,844234	14,043085	0,301374	0,130433	-7,262769	-9,029611	3,761375	1,224534	0,301374	0,130433	-7,262769	-9,029611	3,761375	1,224534
11:33:35,49	0,348978	3,163975	-0,060934	-0,157009	0,279998	0,230015	0,299598	0,130156	-7,263950	1,207832	-19,792646	1,220805	-0,866187	-3,007474	-8,358291	-7,577489	10,881419	14,047090	0,299598	0,130156	-7,263950	-9,009442	3,725774	1,220805	0,299598	0,130156	-7,263950	-9,009442	3,725774	1,220805
11:33:35,54	0,348978	3,163975	-0,060934	-0,157009	0,279998	0,230015	0,300640	0,131484	-7,261603	1,231064	-19,851831	1,224810	-0,869210	-3,007257	-8,358668	-7,604820	10,871978	14,085569	0,300640	0,131484	-7,261603	-9,090432	3,748435	1,224810	0,300640	0,131484	-7,261603	-9,090432	3,748435	1,224810
11:33:35,59	0,348978	3,163975	-0,060934	-0,157009	0,279998	0,230015	0,301964	0,134212	-7,261981	1,394736	-19,901713	1,263289	-0,866218	-3,002794	-8,358307	-7,578838	10,881164	14,052640	0,301964	0,134212	-7,261981	-9,140869	3,802461	1,263289	0,301964	0,134212	-7,261981	-9,140869	3,802461	1,263289
11:33:35,64	0,348978	3,163975	-0,060934	-0,157009	0,279998	0,230015	0,296603	0,133851	-7,261620	1,355026	-19,640865	1,230360	-0,869221	-3,004203	-8,357527	-7,596254	10,842611	14,064916	0,296603	0,133851	-7,261620	-9,152253	3,642495	1,230360	0,296603	0,133851	-7,261620	-9,152253	3,642495	1,230360
11:33:35,69	0,348978	3,163975	-0,060934	-0,157009	0,279998	0,230015	0,299325	0,135748	-7,260840	1,495782	-19,786571	1,242636	-0,866264	-3,007736	-8,358665	-7,595547	10,839316	14,075173	0,300906	0,131420	-7,261978	-9,043257	3,750061	1,252893	0,300906	0,131420	-7,261978	-9,043257	3,750061	1,252893
11:33:35,74	0,348978	3,163975	-0,060934	-0,157009	0,279998	0,230015	0,300906	0,131420	-7,261978	1,273250	-19,871054	1,252893	-0,866160	-3,008550	-8,355587	-7,564909	10,845812	14,010104	0,301558	0,130923	-7,258900	-9,051014	3,744066	1,187824	0,301558	0,130923	-7,258900	-9,051014	3,744066	1,187824
11:33:35,79	0,348978	3,163975	-0,060934	-0,157009	0,279998	0,230015	0,301558	0,130923	-7,258900	1,226429	-19,928266	1,187824	-0,869775	-3,007780	-8,359067	-7,589996	10,851889	14,060615	0,302700	0,134439	-7,262380	-9,136906	3,799074	1,238335	0,302700	0,134439	-7,262380	-9,136906	3,799074	1,238335
11:33:35,84	0,348978	3,163975	-0,060934	-0,157009	0,279998	0,230015	0,302700	0,134439	-7,262380	1,416540	-19,962849	1,238335	-0,865583	-3,006912	-8,357504	-7,551895	10,826862	14,044789	0,302700	0,134439	-7,262380	-9,136906	3,799074	1,238335	0,302700	0,134439	-7,262380	-9,136906	3,799074	1,238335
11:33:35,89	0,348978	3,163975	-0,060934	-0,157009	0,279998	0,230015	0,299852	0,131242	-7,260817	1,252946	-19,860288	1,222508	-0,863226	-3,007238	-8,356720	-7,565012	10,861762	14,055614	0,299852	0,131242	-7,260817	-9,049575	3,678104	1,222508	0,299852	0,131242	-7,260817	-9,049575	3,678104	1,222508
11:33:35,94	0,348978	3,163975	-0,060934	-0,157009	0,279998	0,230015	0,298956	0,129038	-7,260033	1,114673	-19,784872	1,233333	-0,864905	-3,007742	-8,357885	-7,521804	10,850166	14,030916	0,298956	0,129038	-7,260033	-9,014835	3,683163	1,233333	0,298956	0,129038	-7,260033	-9,014835	3,683163	1,233333
11:33:35,99	0,348978	3,163975	-0,060934	-0,157009	0,279998	0,230015	0,300232	0,130240	-7,261198	1,165623	-19,894437	1,208636	-0,866816	-3,004663	-8,357154	-7,587108	10,864453	14,031726	0,300232	0,130240	-7,261198	-9,058254	3,673758	1,208636	0,300232	0,130240	-7,261198	-9,058254	3,673758	1,208636
11:33:36,04	0,348978	3,163975	-0,060934	-0,157009	0,279998	0,230015	0,298521	0,133435	-7,260466	1,352008	-19,741767	1,209446	-0,866201	-3,009098	-8,355564	-7,584604	10,855646	14,049280	0,298521	0,133435	-7,260466	-9,122625	3,692115	1,209446	0,298521	0,133435	-7,260466	-9,122625	3,692115	1,209446
11:33:36,09	0,348978	3,163975	-0,060934	-0,157009	0,279998	0,230015	0,302054	0,130685	-7,258877	1,215383	-19,932077	1,227000	-0,865647	-3,010812	-8,355180	-7,603690	10,846624	14,043950	0,302054	0,130685	-7,258877	-9,043374	3,779178	1,227000	0,302054	0,130685	-7,258877	-9,043374	3,779178	1,227000
11:33:36,14	0,348978	3,163975	-0,060934	-0,157009	0,279998	0,230015	0,303262	0,129348	-7,258493	1,163214	-19,982847	1,221670	-0,868603	-3,006192	-8,355588	-7,611203	10,895258	14,055698	0,300738	0,134218	-7,258901	-9,158008	3,787142	1,233418	0,300738	0,134218	-7,258901	-9,158008	3,787142	1,233418
11:33:36,19	0,348978	3,163975	-0,060934	-0,157009	0,279998	0,230015	0,300738	0,134218	-7,258901	1,378097	-19,820796	1,233418	-0,868559	-3,007470	-8,358663	-7,583211	10,888783	14,076273	0,300738	0,134218	-7,258901	-9,158008	3,787142	1,233418	0,300738	0,134218	-7,258901	-9,158008	3,787142	1,233418
11:33:36,24	0,348978	3,163975	-0,060934	-0,157009	0,279998	0,230015	0,301823	0,133540	-7,261976	1,334481	-19,904697	1,253993	-0,865654	-3,009246	-8,355558	-7,608146	10,872514	14,069512	0,301823	0,133540	-7,261976	-9,148442	3,788416	1,253993	0,301823	0,133540	-7,261976	-9,148442	3,788416	1,253993
11:33:36,29	0,348978	3,163975	-0,060934	-0,157009	0,279998	0,230015	0,301909	0,130137	-7,258871	1,184055	-19,895711	1,247232	-0,867329	-3,007433	-8,359051	-7,560392	10,889940	14,061994	0,301176	0,132494	-7,262364	-9,133121	3,752087	1,239713	0,301176	0,132494	-7,262364	-9,133121	3,752087	1,239713
11:33:36,34	0,348978	3,163975	-0,060934	-0,157009	0,279998	0,230015	0,301176	0,132494	-7,262364	1,267650	-19,890236	1,239713	-0,864452	-3,007359	-8,355966	-7,588057	10,854085	14,040380	0,301176	0,132494	-7,262364	-9,133121	3,752087	1,239713	0,301176	0,132494	-7,262364	-9,133121	3,752087	1,239713
11:33:36,39	0,348978	3,163975	-0,060934	-0,157009	0,279998	0,230015	0,303964	0,133015	-7,258893	1,348666	-20,022927	1,216671	-0,869175	-3,009587	-8,355580	-7,597990	10,849411	14,038951	0,303964	0,133015	-7,258893	-9,093043	3,838272	1,216671	0,303964	0,133015	-7,258893	-9,093043	3,838272	1,216671
11:33:36,44	0,348978	3,163975	-0,060934	-0,157009	0,279998	0,230015	0,303964	0,133015	-7,258893	1,348666	-20,022927	1,216671	-0,865043	-3,008387	-8,357492	-7,581502	10,843816	14,069729	0,303964	0,133015	-7,258893	-9,093043	3,838272	1,216671	0,303964	0,133015	-7,258893	-9,093043	3,838272	1,216671
11:33:36,49	0,348978	3,163975	-0,060934	-0,157009	0,279998	0,230015	0,304382	0,132689	-7,261186	1,304778	-20,071863	1,242158	-0,869101	-3,010112	-8,357873	-7,560967	10,859134	14,064438	0,304382	0,132689	-7,261186	-9,111334	3,822146	1,242158	0,304382	0,132689	-7,261186	-9,111334	3,822146	1,242158
11:33:36,54	0,348978	3,163975	-0,060934	-0,157009	0,279998	0,230015	0,304382	0,132689	-7,261186	1,304778	-20,071863	1,242158	-0,866806	-3,003687	-8,356364	-7,565380	10,822262	14,039508	0,304382	0,132689	-7,261186	-9,111334	3,822146	1,242158	0,304382	0,132689	-7,261186	-9,111334	3,822146	1,242158
11:33:36,59	0,348978	3,163975	-0,060934	-0,157009	0,279998	0,230015	0,297671	0,133914	-7,259677	1,402584	-19,737468	1,217228	-0,865635	-3,007656	-8,355952	-7,577870	10,820485	14,053477	0,297671	0,133914	-7,259677	-9,109641	3,629671	1,217228	0,297671	0,133914	-7,259677	-9,109641	3,629671	1,217228
11:33:36,64	0,348978	3,163975	-0,060934	-0,157009	0,279998	0,230015	0,300522	0,130916	-7,259265	1,254465	-19,875825	1,231197	-0,865025	-3,004970	-8,356728	-7,571627	10,859848	14,065341	0,300522	0,130916	-7,259265	-9,022406	3,715168	1,231197	0,300522	0,130916	-7,259265	-9,022406	3,715168	1,231197
11:33:36,70	0,348978	3,163975	-0,060934	-0,157009	0,279998	0,230015	0,297891	0,131730	-7,260041	1,259598	-19,724705	1,243061	-0,867418	-3,007789	-8,356746	-7,595617	10,851092	14,045105	0,297891	0,131730	-7,260041	-9,081197	3,659704	1,243061	0,297891	0,131730	-7,260041	-9,081197	3,659704	1,243061
11:33:36,75	0,348978	3,163975	-0,060934	-0,157009	0,279998	0,230015	0,301529	0,132393	-7,260059	1,313645	-19,897491	1,222825	-0,864454	-3,006754	-8,355575	-7,585253	10,847581	14,044840	0,301529	0,132393	-7,260059	-9,079185	3,772513	1,222825	0,301529	0,132393	-7,260059	-9,079185	3,772513	1,222825
11:33:36,80	0,348978	3,163975	-0,060934	-0,157009	0,279998	0,230015	0,299150	0,130343	-7,258888	1,204940	-19,784536	1,222560	-0,871023	-3,006280	-8,335028	-7,684153	10,903163	14,048605	0,299150	0,130343	-7,258888	-9,027019	3,698750	1,222560	0,299150	0,130343	-7,258888	-9,027019	3,698750	1,222560
11:33:36,85	0,349062	3,164020	-0,061972	-0,157028	0,280009	0,230000	0,302024	0,136269	-7,238341	1,514390	-19,820553	1,226324	-0,882671	-3,005862	-7,762701	-8,952639	12,330216	14,018786	0,307487	0,146566	-6,666014	-10,057219	5,845177	1,196505	0,307487	0,146566	-6,666014	-10,057219	5,845177	1,196505
11:33:36,90	0,349062	3,164020	-0,061972	-0,157028	0,280009	0,230000	0,307487	0,146566	-6,666014	1,448198	-18,292530	1,196505	-0,881542	-3,006797	-7,760757	-8,996894	12,380223	14,039096	0,307732	0,145121	-6,664070	-10,040101	5,914995	1,216816	0,307732	0,145121	-6,664070	-10,040101	5,914995	1,216816
11:33:36,95	0,349062	3,164020	-0,061972	-0,157028	0,280009	0,230000	0,307732	0,145121	-6,664070	1,351868	-18,241932	1,216816	-0,889647	-3,005087	-7,761546	-8,932106	12,391068	14,009040	0,307732	0,145121	-6,664070	-10,040101	5,914995	1,216816	0,307732	0,145121	-6,664070	-10,040101	5,914995	1,216816
11:33:37,00	0,349062	3,164020	-0,061972	-0,157028	0,280009	0,230000	0,310304	0,152995	-6,664859	1,719559	-18,426370	1,186760	-0,880245	-3,009606	-7,763086	-8,941539	12,355473	13,990508	0,310304	0,152995	-6,664859	-10,290562	5,932472	1,186760	0,310304	0,152995	-6,664859	-10,290562	5,932472	1,186760
11:33:37,05	0,349062	3,164020	-0,061972	-0,157028	0,280009	0,230000	0,309516	0,142593	-6,666399	1,214178	-18,395030	1,168228	-0,879650	-3,008147	-7,762681	-8,923433	12,326837	14,008858	0,307955	0,142807	-6,665994	-9,969296	5,830591	1,186577	0,307955	0,142807	-6,665994	-9,969296	5,830591	1,186577
11:33:37,10	0,349062	3,164020	-0,061972	-0,157028	0,280009	0,230000	0,307955	0,142807	-6,665994	1,241080	-18,343838	1,186577	-0,883209	-3,004507	-7,762326	-8,946702	12,384658	14,005813	0,307955	0,142807	-6,665994	-9,969296	5,830591	1,186577	0,307955	0,142807	-6,665994	-9,969296	5,830591	1,186577
11:33:37,15	0,349062	3,164020	-0,061972	-0,157028	0,280009	0,230000	0,306582	0,147709	-6,665639	1,457551	-18,223412	1,183533	-0,881986	-3,007202	-7,760358	-8,936295	12,386075	14,014056	0,308305	0,145303	-6,663671	-10,080303	5,880627	1,191775	0,308305	0,145303	-6,663671	-10,080303	5,880627	1,191775
11:33:37,20	0,349062	3,164020	-0,061972	-0,157028	0,280009	0,230000	0,308305	0,145303	-6,663671	1,325988	-18,321287	1,191775	-0,883174	-3,005099	-7,762299	-8,932534	12,394455	14,030108	0,307078	0,147383	-6,665612	-10,144564	5,849045	1,207828	0,307078	0,147383	-6,665612	-10,144564	5,849045	1,207828
11:33:37,25	0,349062	3,164020	-0,061972	-0,157028	0,280009	0,230000	0,307078	0,147383	-6,665612	1,425016	-18,256549	1,207828	-0,883764	-3,010009	-7,763459	-8,920413	12,319458	14,003231	0,311624	0,145439	-6,666772	-10,034152	5,921538	1,180951	0,311624	0,145439	-6,666772	-10,034152	5,921538	1,180951
11:33:37,30	0,349062	3,164020	-0,061972	-0,157028	0,280009	0,230000	0,311624	0,145439	-6,666772	1,382804	-18,540976	1,180951	-0,884895	-3,006677	-7,762678	-8,893896	12,331065	14,012845	0,311624	0,145439	-6,666772	-10,034152	5,921538	1,180951	0,311624	0,145439	-6,666772	-10,034152	5,921538	1,180951
11:33:37,35	0,349062	3,164020	-0,061972	-0,157028	0,280009	0,230000	0,309305	0,148084	-6,665991	1,497041	-18,437508	1,190564	-0,882609	-3,005315	-7,762708	-8,921658	12,320401	13,994023	0,309305	0,148084	-6,665991	-10,127559	5,842903	1,190564	0,309305	0,148084	-6,665991	-10,127559	5,842903	1,190564
11:33:37,40	0,349062	3,164020	-0,061972	-0,157028	0,280009	0,230000	0,306982	0,146786	-6,666021	1,452636	-18,297999	1,171743	-0,882645	-3,011200	-7,762675	-8,954322	12,330525	14,022855	0,312096	0,143875	-6,665988	-9,985328	5,968941	1,200575	0,312096	0,143875	-6,665988	-9,985328	5,968941	1,200575
11:33:37,45	0,349062	3,164020	-0,061972	-0,157028	0,280009	0,230000	0,312096	0,143875	-6,665988	1,308831	-18,530611	1,200575	-0,879061	-3,004922	-7,763069	-8,920299	12,349973	14,024919	0,304868	0,143909	-6,666382	-10,020101	5,757641	1,202638	0,304868	0,143909	-6,666382	-10,020101	5,757641	1,202638
11:33:37,50	0,349062	3,164020	-0,061972	-0,157028	0,280009	0,230000	0,305083	0,149252	-6,667173	1,558833	-18,188273	1,207355	-0,883795	-3,002437	-7,763860	-8,920153	12,345008	14,029635	0,305083	0,149252	-6,667173	-10,157459	5,760740	1,207355	0,305083	0,149252	-6,667173	-10,157459	5,760740	1,207355
11:33:37,55	0,349062	3,164020	-0,061972	-0,157028	0,280009	0,230000	0,305083	0,149252	-6,667173	1,558833	-18,188273	1,207355	-0,881454	-3,004956	-7,764257	-8,937392	12,350765	14,010888	0,306093	0,145965	-6,667570	-10,066720	5,805327	1,188608	0,306093	0,145965	-6,667570	-10,066720	5,805327	1,188608
11:33:37,60	0,349062	3,164020	-0,061972	-0,157028	0,280009	0,230000	0,306093	0,145965	-6,667570	1,391543	-18,223012	1,188608	-0,884978	-3,007156	-7,762701	-8,941535	12,350564	14,009042	0,306093	0,145965	-6,667570	-10,066720	5,805327	1,188608	0,306093	0,145965	-6,667570	-10,066720	5,805327	1,188608
11:33:37,65	0,349062	3,164020	-0,061972	-0,157028	0,280009	0,230000	0,309761	0,147917	-6,666014	1,495301	-18,410222	1,186762	-0,882507	-3,006292	-7,764626	-8,886810	12,362562	14,000900	0,309761	0,147917	-6,666014	-10,116207	5,905998	1,186762	0,309761	0,147917	-6,666014	-10,116207	5,905998	1,186762
11:33:37,70	0,349062	3,164020	-0,061972	-0,157028	0,280009	0,230000	0,307776	0,146209	-6,667939	1,368702	-18,348432	1,178620	-0,881490	-3,002883	-7,761956	-8,961897	12,370155	13,996127	0,307776	0,146209	-6,667939	-10,108682	5,812019	1,178620	0,307776	0,146209	-6,667939	-10,108682	5,812019	1,178620
11:33:37,75	0,349062	3,164020	-0,061972	-0,157028	0,280009	0,230000	0,304316	0,147033	-6,665269	1,442535	-18,099679	1,173847	-0,882035	-3,002664	-7,765055	-8,926873	12,346734	13,991996	0,304399	0,147614	-6,668368	-10,112186	5,749306	1,169715	0,304399	0,147614	-6,668368	-10,112186	5,749306	1,169715
11:33:37,80	0,349062	3,164020	-0,061972	-0,157028	0,280009	0,230000	0,304399	0,147614	-6,668368	1,475520	-18,146040	1,169715	-0,883773	-3,002340	-7,765410	-8,908497	12,351444	14,030682	0,304399	0,147614	-6,668368	-10,112186	5,749306	1,169715	0,304399	0,147614	-6,668368	-10,112186	5,749306	1,169715
11:33:37,85	0,349062	3,164020	-0,061972	-0,157028	0,280009	0,230000	0,304988	0,149281	-6,668722	1,548934	-18,190199	1,208402	-0,883731	-3,006374	-7,763073	-8,909771	12,361438	14,014467	0,308460	0,147229	-6,666385	-10,123253	5,849450	1,192187	0,308460	0,147229	-6,666385	-10,123253	5,849450	1,192187
11:33:37,90	0,349062	3,164020	-0,061972	-0,157028	0,280009	0,230000	0,308460	0,147229	-6,666385	1,434185	-18,364646	1,192187	-0,884428	-3,008593	-7,762735	-8,976511	12,377153	13,976240	0,308460	0,147229	-6,666385	-10,123253	5,849450	1,192187	0,308460	0,147229	-6,666385	-10,123253	5,849450	1,192187
11:33:37,95	0,349062	3,164020	-0,061972	-0,157028	0,280009	0,230000	0,310730	0,146722	-6,666048	1,427589	-18,417036	1,153960	-0,879074	-3,007501	-7,763434	-8,932202	12,356640	14,049317	0,310730	0,146722	-6,666048	-10,090061	5,975265	1,153960	0,310730	0,146722	-6,666048	-10,090061	5,975265	1,153960
11:33:38,00	0,349062	3,164020	-0,061972	-0,157028	0,280009	0,230000	0,307108	0,142632	-6,666747	1,210519	-18,277320	1,227037	-0,880809	-3,010017	-7,763064	-8,926405	12,348433	14,009335	0,307108	0,142632	-6,666747	-9,986065	5,830653	1,227037	0,307108	0,142632	-6,666747	-9,986065	5,830653	1,227037
11:33:38,05	0,349062	3,164020	-0,061972	-0,157028	0,280009	0,230000	0,310154	0,142876	-6,666377	1,227435	-18,444858	1,187055	-0,886137	-3,009128	-7,764234	-8,933621	12,352696	14,024004	0,310154	0,142876	-6,666377	-9,988333	5,902259	1,187055	0,310154	0,142876	-6,666377	-9,988333	5,902259	1,187055
11:33:38,10	0,349062	3,164020	-0,061972	-0,157028	0,280009	0,230000	0,312048	0,147935	-6,667547	1,490411	-18,534936	1,201724	-0,883060	-3,007543	-7,764247	-8,869559	12,339282	13,970395	0,309137	0,146062	-6,667560	-10,093260	5,821485	1,148115	0,309137	0,146062	-6,667560	-10,093260	5,821485	1,148115
11:33:38,15	0,349062	3,164020	-0,061972	-0,157028	0,280009	0,230000	0,306712	0,144820	-6,665193	1,313986	-18,291342	1,215692	-0,880772	-3,006064	-7,761880	-8,897068	12,348277	14,037972	0,306712	0,144820	-6,665193	-10,054380	5,785553	1,215692	0,306712	0,144820	-6,665193	-10,054380	5,785553	1,215692
11:33:38,20	0,349062	3,164020	-0,061972	-0,157028	0,280009	0,230000	0,306712	0,144820	-6,665193	1,313986	-18,291342	1,215692	-0,882637	-3,004411	-7,763468	-8,934833	12,343095	14,029394	0,306712	0,144820	-6,665193	-10,054380	5,785553	1,215692	0,306712	0,144820	-6,665193	-10,054380	5,785553	1,215692
11:33:38,25	0,349062	3,164020	-0,061972	-0,157028	0,280009	0,230000	0,306213	0,147263	-6,666781	1,464369	-18,235262	1,207113	-0,883848	-3,008092	-7,765812	-8,968879	12,377706	14,016987	0,306213	0,147263	-6,666781	-10,095738	5,802435	1,207113	0,306213	0,147263	-6,666781	-10,095738	5,802435	1,207113
11:33:38,30	0,349062	3,164020	-0,061972	-0,157028	0,280009	0,230000	0,310006	0,146470	-6,669125	1,410212	-18,385740	1,194707	-0,880207	-3,006825	-7,761146	-8,928924	12,381316	13,995289	0,310006	0,146470	-6,669125	-10,087689	5,949756	1,194707	0,310006	0,146470	-6,669125	-10,087689	5,949756	1,194707
11:33:38,35	0,349062	3,164020	-0,061972	-0,157028	0,280009	0,230000	0,307089	0,143951	-6,664458	1,256109	-18,266821	1,173009	-0,881994	-3,003369	-7,763848	-8,907475	12,346860	14,029729	0,304990	0,147226	-6,667161	-10,111719	5,748210	1,207449	0,304990	0,147226	-6,667161	-10,111719	5,748210	1,207449
11:33:38,40	0,349062	3,164020	-0,061972	-0,157028	0,280009	0,230000	0,304990	0,147226	-6,667161	1,445549	-18,193467	1,207449	-0,882599	-3,008301	-7,763862	-8,935596	12,359473	14,000524	0,304990	0,147226	-6,667161	-10,111719	5,748210	1,207449	0,304990	0,147226	-6,667161	-10,111719	5,748210	1,207449
11:33:38,45	0,349062	3,164020	-0,061972	-0,157028	0,280009	0,230000	0,309563	0,145284	-6,667175	1,347678	-18,400603	1,178244	-0,880877	-3,008963	-7,763456	-8,938397	12,306222	14,018180	0,309563	0,145284	-6,667175	-10,057106	5,900055	1,178244	0,309563	0,145284	-6,667175	-10,057106	5,900055	1,178244
11:33:38,50	0,349062	3,164020	-0,061972	-0,157028	0,280009	0,230000	0,309275	0,143461	-6,666769	1,300431	-18,409851	1,195900	-0,883770	-3,004465	-7,761533	-8,923617	12,354890	14,013739	0,309275	0,143461	-6,666769	-9,961295	5,868236	1,195900	0,309275	0,143461	-6,666769	-9,961295	5,868236	1,195900
11:33:38,55	0,349062	3,164020	-0,061972	-0,157028	0,280009	0,230000	0,306826	0,148217	-6,664846	1,498155	-18,270980	1,191459	-0,885559	-3,009240	-7,764258	-8,951246	12,379218	14,000908	0,311856	0,147378	-6,667571	-10,121884	5,984253	1,178627	0,311856	0,147378	-6,667571	-10,121884	5,984253	1,178627
11:33:38,60	0,349062	3,164020	-0,061972	-0,157028	0,280009	0,230000	0,311856	0,147378	-6,667571	1,447316	-18,496428	1,178627	-0,885537	-3,007652	-7,759972	-8,932282	12,346822	14,011842	0,311856	0,147378	-6,667571	-10,121884	5,984253	1,178627	0,311856	0,147378	-6,667571	-10,121884	5,984253	1,178627
11:33:38,65	0,349062	3,164020	-0,061972	-0,157028	0,280009	0,230000	0,310470	0,148153	-6,663285	1,506173	-18,456990	1,189561	-0,883835	-3,008571	-7,763483	-8,953582	12,329113	13,999252	0,310415	0,146219	-6,666796	-10,046609	5,923030	1,176972	0,310415	0,146219	-6,666796	-10,046609	5,923030	1,176972
11:33:38,70	0,349062	3,164020	-0,061972	-0,157028	0,280009	0,230000	0,310415	0,146219	-6,666796	1,431607	-18,444511	1,176972	-0,883145	-3,006841	-7,762676	-8,906133	12,342622	14,018463	0,310415	0,146219	-6,666796	-10,046609	5,923030	1,176972	0,310415	0,146219	-6,666796	-10,046609	5,923030	1,176972
11:33:38,75	0,349062	3,164020	-0,061972	-0,157028	0,280009	0,230000	0,308571	0,146488	-6,665989	1,410130	-18,383004	1,196182	-0,880777	-3,003904	-7,761878	-8,898718	12,367640	14,053464	0,308571	0,146488	-6,665989	-10,089141	5,839848	1,196182	0,308571	0,146488	-6,665989	-10,089141	5,839848	1,196182
11:33:38,80	0,349062	3,164020	-0,061972	-0,157028	0,280009	0,230000	0,304233	0,146262	-6,665991	1,371520	-18,147633	1,207674	-0,880781	-3,003196	-7,762678	-8,901143	12,370784	14,029954	0,304233	0,146262	-6,665991	-10,110049	5,734633	1,207674	0,304233	0,146262	-6,665991	-10,110049	5,734633	1,207674
11:33:38,85	0,349062	3,164020	-0,061972	-0,157028	0,280009	0,230000	0,304233	0,146262	-6,665991	1,371520	-18,147633	1,207674	-0,883162	-3,005538	-7,761511	-8,911497	12,342598	14,027689	0,304233	0,146262	-6,665991	-10,110049	5,734633	1,207674	0,304233	0,146262	-6,665991	-10,110049	5,734633	1,207674
11:33:38,91	0,349062	3,164020	-0,061972	-0,157028	0,280009	0,230000	0,307451	0,147153	-6,664824	1,447448	-18,320132	1,205409	-0,884342	-3,008217	-7,761522	-8,923642	12,348005	14,008011	0,307451	0,147153	-6,664824	-10,104078	5,814802	1,205409	0,307451	0,147153	-6,664824	-10,104078	5,814802	1,205409
11:33:38,96	0,349062	3,164020	-0,061972	-0,157028	0,280009	0,230000	0,310362	0,146835	-6,664835	1,432309	-18,458240	1,185731	-0,878375	-3,006153	-7,761124	-8,880284	12,334412	13,993691	0,310362	0,146835	-6,664835	-10,094266	5,905143	1,185731	0,310362	0,146835	-6,664835	-10,094266	5,905143	1,185731
11:33:39,01	0,349062	3,164020	-0,061972	-0,157028	0,280009	0,230000	0,306457	0,146795	-6,610433	1,393491	-18,221877	1,184203	-0,882355	-3,004856	-7,707120	-8,934143	12,396496	14,006483	0,306457	0,146795	-6,610433	-10,129953	5,835019	1,184203	0,306457	0,146795	-6,610433	-10,129953	5,835019	1,184203
11:33:39,06	0,349050	3,164010	-0,062983	-0,157028	0,279987	0,229999	0,306457	0,146795	-6,610433	1,393491	-18,221877	1,184203	-0,881049	-2,985195	-7,155074	-9,324121	13,129757	13,948309	0,306457	0,146795	-6,610433	-10,129953	5,835019	1,184203	0,306457	0,146795	-6,610433	-10,129953	5,835019	1,184203
11:33:39,11	0,349050	3,164010	-0,062983	-0,157028	0,279987	0,229999	0,288778	0,155495	-6,058387	1,405844	-16,598176	1,126029	-0,884011	-2,987533	-7,155825	-9,334865	13,136651	13,982155	0,288778	0,155495	-6,058387	-10,800528	6,070871	1,126029	0,288778	0,155495	-6,058387	-10,800528	6,070871	1,126029
11:33:39,16	0,349050	3,164010	-0,062983	-0,157028	0,279987	0,229999	0,292283	0,156892	-6,059137	1,477857	-16,767705	1,159874	-0,881555	-2,986846	-7,158913	-9,275167	13,119436	13,973705	0,292283	0,156892	-6,059137	-10,838131	6,176516	1,159874	0,292283	0,156892	-6,059137	-10,838131	6,176516	1,159874
11:33:39,21	0,349050	3,164010	-0,062983	-0,157028	0,279987	0,229999	0,290460	0,155107	-6,062226	1,370119	-16,733239	1,151425	-0,882126	-2,986341	-7,160094	-9,272976	13,141446	13,955702	0,290308	0,155854	-6,063407	-10,845733	6,072983	1,133422	0,290308	0,155854	-6,063407	-10,845733	6,072983	1,133422
11:33:39,26	0,349050	3,164010	-0,062983	-0,157028	0,279987	0,229999	0,290308	0,155854	-6,063407	1,388809	-16,716215	1,133422	-0,886991	-2,987975	-7,159346	-9,342454	13,120567	13,959054	0,290308	0,155854	-6,063407	-10,845733	6,072983	1,133422	0,290308	0,155854	-6,063407	-10,845733	6,072983	1,133422
11:33:39,31	0,349050	3,164010	-0,062983	-0,157028	0,279987	0,229999	0,294156	0,159251	-6,062659	1,618264	-16,866579	1,136774	-0,886300	-2,989668	-7,158922	-9,299192	13,121271	13,967933	0,295277	0,157806	-6,062235	-10,866870	6,217273	1,145652	0,295277	0,157806	-6,062235	-10,866870	6,217273	1,145652
11:33:39,36	0,349050	3,164010	-0,062983	-0,157028	0,279987	0,229999	0,295277	0,157806	-6,062235	1,520869	-16,961979	1,145652	-0,885092	-2,992972	-7,157736	-9,297276	13,125941	13,971905	0,297534	0,155107	-6,061049	-10,800369	6,277752	1,149624	0,297534	0,155107	-6,061049	-10,800369	6,277752	1,149624
11:33:39,41	0,349050	3,164010	-0,062983	-0,157028	0,279987	0,229999	0,297534	0,155107	-6,061049	1,375560	-17,078652	1,149624	-0,884489	-2,981314	-7,159727	-9,255435	13,116048	13,949977	0,297534	0,155107	-6,061049	-10,800369	6,277752	1,149624	0,297534	0,155107	-6,061049	-10,800369	6,277752	1,149624
11:33:39,46	0,349050	3,164010	-0,062983	-0,157028	0,279987	0,229999	0,287136	0,160414	-6,063040	1,639176	-16,579160	1,127697	-0,884485	-2,987552	-7,158127	-9,261062	13,090543	13,976391	0,292537	0,157292	-6,061440	-10,845715	6,096274	1,154110	0,292537	0,157292	-6,061440	-10,845715	6,096274	1,154110
11:33:39,51	0,349050	3,164010	-0,062983	-0,157028	0,279987	0,229999	0,292537	0,157292	-6,061440	1,501711	-16,867876	1,154110	-0,888690	-2,988886	-7,159707	-9,289498	13,057165	13,961115	0,295795	0,160266	-6,063020	-10,881410	6,190536	1,138834	0,295795	0,160266	-6,063020	-10,881410	6,190536	1,138834
11:33:39,56	0,349050	3,164010	-0,062983	-0,157028	0,279987	0,229999	0,295795	0,160266	-6,063020	1,699501	-17,029332	1,138834	-0,882688	-2,989786	-7,159296	-9,254305	13,092400	13,952845	0,293573	0,154619	-6,062609	-10,779862	6,118801	1,130565	0,293573	0,154619	-6,062609	-10,779862	6,118801	1,130565
11:33:39,61	0,349050	3,164010	-0,062983	-0,157028	0,279987	0,229999	0,293573	0,154619	-6,062609	1,357718	-16,926663	1,130565	-0,883273	-2,984632	-7,158927	-9,247919	13,117463	13,954021	0,293573	0,154619	-6,062609	-10,779862	6,118801	1,130565	0,293573	0,154619	-6,062609	-10,779862	6,118801	1,130565
11:33:39,66	0,349050	3,164010	-0,062983	-0,157028	0,279987	0,229999	0,289402	0,157702	-6,062240	1,493140	-16,702769	1,131741	-0,881518	-2,985790	-7,159319	-9,247381	13,086865	13,938870	0,289527	0,155604	-6,062632	-10,804636	6,002823	1,116590	0,289527	0,155604	-6,062632	-10,804636	6,002823	1,116590
11:33:39,71	0,349050	3,164010	-0,062983	-0,157028	0,279987	0,229999	0,289527	0,155604	-6,062632	1,410276	-16,725044	1,116590	-0,882676	-2,986317	-7,162402	-9,233035	13,095375	13,964819	0,290562	0,156343	-6,065715	-10,838756	6,022094	1,142539	0,290562	0,156343	-6,065715	-10,838756	6,022094	1,142539
11:33:39,76	0,349050	3,164010	-0,062983	-0,157028	0,279987	0,229999	0,292817	0,160601	-6,063007	1,704118	-16,887966	1,158774	-0,887490	-2,986140	-7,159694	-9,271439	13,061481	13,981055	0,292817	0,160601	-6,063007	-10,903037	6,098143	1,158774	0,292817	0,160601	-6,063007	-10,903037	6,098143	1,158774
11:33:39,81	0,349050	3,164010	-0,062983	-0,157028	0,279987	0,229999	0,292817	0,160601	-6,063007	1,704118	-16,887966	1,158774	-0,881575	-2,981655	-7,158922	-9,262738	13,099695	13,983408	0,292817	0,160601	-6,063007	-10,903037	6,098143	1,158774	0,292817	0,160601	-6,063007	-10,903037	6,098143	1,158774
11:33:39,86	0,349050	3,164010	-0,062983	-0,157028	0,279987	0,229999	0,285975	0,157720	-6,062235	1,516894	-16,520605	1,161127	-0,883251	-2,986784	-7,158901	-9,234983	13,098142	13,967474	0,291254	0,156607	-6,062214	-10,847186	6,043495	1,145194	0,291254	0,156607	-6,062214	-10,847186	6,043495	1,145194
11:33:39,91	0,349050	3,164010	-0,062983	-0,157028	0,279987	0,229999	0,291254	0,156607	-6,062214	1,446478	-16,819956	1,145194	-0,882757	-2,985738	-7,158923	-9,275575	13,095460	13,968059	0,290102	0,156702	-6,062236	-10,827079	6,046770	1,145779	0,290102	0,156702	-6,062236	-10,827079	6,046770	1,145779
11:33:39,96	0,349050	3,164010	-0,062983	-0,157028	0,279987	0,229999	0,290102	0,156702	-6,062236	1,474026	-16,726224	1,145779	-0,882721	-2,983613	-7,160053	-9,249139	13,105100	14,012711	0,288243	0,157734	-6,063366	-10,875993	5,979450	1,190431	0,288243	0,157734	-6,063366	-10,875993	5,979450	1,190431
11:33:40,01	0,349050	3,164010	-0,062983	-0,157028	0,279987	0,229999	0,288243	0,157734	-6,063366	1,506121	-16,647663	1,190431	-0,886303	-2,988672	-7,159712	-9,283008	13,075749	13,947555	0,288243	0,157734	-6,063366	-10,875993	5,979450	1,190431	0,288243	0,157734	-6,063366	-10,875993	5,979450	1,190431
11:33:40,06	0,349050	3,164010	-0,062983	-0,157028	0,279987	0,229999	0,294416	0,158307	-6,063025	1,578260	-16,953954	1,125275	-0,888102	-2,988446	-7,161265	-9,287604	13,060936	13,957486	0,294416	0,158307	-6,063025	-10,848819	6,157665	1,125275	0,294416	0,158307	-6,063025	-10,848819	6,157665	1,125275
11:33:40,11	0,349050	3,164010	-0,062983	-0,157028	0,279987	0,229999	0,295119	0,159977	-6,064578	1,680256	-16,993968	1,135206	-0,886314	-2,987063	-7,158916	-9,292978	13,111424	13,987314	0,293027	0,159121	-6,062229	-10,896297	6,147347	1,165034	0,293027	0,159121	-6,062229	-10,896297	6,147347	1,165034
11:33:40,16	0,349050	3,164010	-0,062983	-0,157028	0,279987	0,229999	0,293027	0,159121	-6,062229	1,594672	-16,855290	1,165034	-0,885632	-2,989521	-7,158530	-9,258659	13,102365	13,947428	0,294816	0,157301	-6,061843	-10,857388	6,160495	1,125148	0,294816	0,157301	-6,061843	-10,857388	6,160495	1,125148
11:33:40,21	0,349050	3,164010	-0,062983	-0,157028	0,279987	0,229999	0,294816	0,157301	-6,061843	1,490731	-16,982548	1,125148	-0,881436	-2,988936	-7,158081	-9,222371	13,116356	14,001339	0,292211	0,153959	-6,061394	-10,799096	6,067036	1,179058	0,292211	0,153959	-6,061394	-10,799096	6,067036	1,179058
11:33:40,26	0,349050	3,164010	-0,062983	-0,157028	0,279987	0,229999	0,292211	0,153959	-6,061394	1,286707	-16,871530	1,179058	-0,883202	-2,986940	-7,161204	-9,196009	13,068908	13,982059	0,291365	0,156486	-6,064517	-10,838155	5,998072	1,159778	0,291365	0,156486	-6,064517	-10,838155	5,998072	1,159778
11:33:40,31	0,349050	3,164010	-0,062983	-0,157028	0,279987	0,229999	0,291365	0,156486	-6,064517	1,446029	-16,874110	1,159778	-0,884470	-2,988357	-7,159687	-9,247605	13,067807	13,956976	0,291365	0,156486	-6,064517	-10,838155	5,998072	1,159778	0,291365	0,156486	-6,064517	-10,838155	5,998072	1,159778
11:33:40,36	0,349050	3,164010	-0,062983	-0,157028	0,279987	0,229999	0,293226	0,156877	-6,063000	1,493089	-16,926736	1,134695	-0,880994	-2,983356	-7,159720	-9,270395	13,090589	13,949612	0,287157	0,156367	-6,063033	-10,816566	5,961813	1,127332	0,287157	0,156367	-6,063033	-10,816566	5,961813	1,127332
11:33:40,41	0,349050	3,164010	-0,062983	-0,157028	0,279987	0,229999	0,287157	0,156367	-6,063033	1,458218	-16,580018	1,127332	-0,883295	-2,985566	-7,158516	-9,246348	13,081888	13,976699	0,290222	0,157254	-6,061829	-10,844576	6,017854	1,154419	0,290222	0,157254	-6,061829	-10,844576	6,017854	1,154419
11:33:40,46	0,349050	3,164010	-0,062983	-0,157028	0,279987	0,229999	0,290222	0,157254	-6,061829	1,499887	-16,764562	1,154419	-0,882709	-2,984554	-7,160846	-9,236136	13,069395	13,977863	0,290222	0,157254	-6,061829	-10,844576	6,017854	1,154419	0,290222	0,157254	-6,061829	-10,844576	6,017854	1,154419
11:33:40,51	0,349050	3,164010	-0,062983	-0,157028	0,279987	0,229999	0,289052	0,157253	-6,064159	1,505530	-16,718841	1,155583	-0,879202	-2,987257	-7,157736	-9,259696	13,060266	13,971280	0,289052	0,157253	-6,064159	-10,838826	5,971773	1,155583	0,289052	0,157253	-6,064159	-10,838826	5,971773	1,155583
11:33:40,56	0,349050	3,164010	-0,062983	-0,157028	0,279987	0,229999	0,289640	0,152864	-6,061049	1,296988	-16,733560	1,149000	-0,885107	-2,985213	-7,160862	-9,261776	13,080002	13,973119	0,289640	0,152864	-6,061049	-10,702833	6,003186	1,149000	0,289640	0,152864	-6,061049	-10,702833	6,003186	1,149000
11:33:40,61	0,349050	3,164010	-0,062983	-0,157028	0,279987	0,229999	0,290822	0,159001	-6,064175	1,600046	-16,783349	1,150839	-0,882664	-2,986695	-7,158924	-9,228624	13,066247	13,932599	0,290883	0,156143	-6,062237	-10,810446	6,012218	1,110319	0,290883	0,156143	-6,062237	-10,810446	6,012218	1,110319
11:33:40,66	0,349050	3,164010	-0,062983	-0,157028	0,279987	0,229999	0,290883	0,156143	-6,062237	1,446790	-16,822136	1,110319	-0,882136	-2,986864	-7,160826	-9,246742	13,066920	13,997017	0,290767	0,155602	-6,064139	-10,787628	6,025147	1,174737	0,290767	0,155602	-6,064139	-10,787628	6,025147	1,174737
11:33:40,71	0,349050	3,164010	-0,062983	-0,157028	0,279987	0,229999	0,290767	0,155602	-6,064139	1,427124	-16,800033	1,174737	-0,883275	-2,989139	-7,159285	-9,263004	13,133969	13,978479	0,293306	0,155451	-6,062597	-10,833551	6,140042	1,156199	0,293306	0,155451	-6,062597	-10,833551	6,140042	1,156199
11:33:40,76	0,349050	3,164010	-0,062983	-0,157028	0,279987	0,229999	0,293306	0,155451	-6,062597	1,369314	-16,884458	1,156199	-0,884518	-2,988402	-7,159684	-9,264808	13,058111	13,971360	0,293306	0,155451	-6,062597	-10,833551	6,140042	1,156199	0,293306	0,155451	-6,062597	-10,833551	6,140042	1,156199
11:33:40,82	0,349050	3,164010	-0,062983	-0,157028	0,279987	0,229999	0,290388	0,158292	-6,063692	1,550176	-16,779449	1,174746	-0,884276	-2,985191	-7,160379	-9,239097	13,081926	13,997026	0,290388	0,158292	-6,063692	-10,875726	6,015989	1,174746	0,290388	0,158292	-6,063692	-10,875726	6,015989	1,174746
11:33:40,87	0,349050	3,164010	-0,062983	-0,157028	0,279987	0,229999	0,290388	0,158292	-6,063692	1,550176	-16,779449	1,174746	-0,882085	-2,982805	-7,160441	-9,216948	13,079662	13,997496	0,287225	0,157587	-6,063754	-10,866156	5,911870	1,175216	0,287225	0,157587	-6,063754	-10,866156	5,911870	1,175216
11:33:40,92	0,349050	3,164010	-0,062983	-0,157028	0,279987	0,229999	0,287225	0,157587	-6,063754	1,504399	-16,635315	1,175216	-0,882022	-2,984424	-7,137162	-9,268815	13,158182	13,961924	0,287225	0,157587	-6,063754	-10,866156	5,911870	1,175216	0,287225	0,157587	-6,063754	-10,866156	5,911870	1,175216
11:33:40,97	0,348978	3,164035	-0,063970	-0,157009	0,279998	0,229984	0,288596	0,156723	-6,040475	1,417417	-16,622434	1,139644	-0,887965	-2,978676	-6,549096	-10,157542	14,010148	13,969812	0,288596	0,156723	-6,040475	-10,885333	6,032383	1,139644	0,288596	0,156723	-6,040475	-10,885333	6,032383	1,139644
11:33:41,02	0,348978	3,164035	-0,063970	-0,157009	0,279998	0,229984	0,286590	0,164743	-5,452408	1,541009	-15,322445	1,147532	-0,886214	-2,981097	-6,549870	-10,162842	13,986108	13,959821	0,286590	0,164743	-5,452408	-11,391330	7,174850	1,147532	0,286590	0,164743	-5,452408	-11,391330	7,174850	1,147532
11:33:41,07	0,348978	3,164035	-0,063970	-0,157009	0,279998	0,229984	0,287810	0,162017	-5,453183	1,422696	-15,393348	1,137541	-0,886438	-2,975219	-6,545943	-9,982589	13,972193	13,936586	0,282833	0,165150	-5,449256	-11,456717	6,904807	1,114306	0,282833	0,165150	-5,449256	-11,456717	6,904807	1,114306
11:33:41,12	0,348978	3,164035	-0,063970	-0,157009	0,279998	0,229984	0,282833	0,165150	-5,449256	1,507555	-15,297589	1,114306	-0,887744	-2,971871	-6,547150	-10,029653	13,967541	13,933081	0,282833	0,165150	-5,449256	-11,456717	6,904807	1,114306	0,282833	0,165150	-5,449256	-11,456717	6,904807	1,114306
11:33:41,17	0,348978	3,164035	-0,063970	-0,157009	0,279998	0,229984	0,280586	0,167955	-5,450463	1,680961	-15,142310	1,110801	-0,889135	-2,972818	-6,546357	-10,005720	13,996916	13,936143	0,282102	0,168686	-5,449670	-11,560271	6,917833	1,113862	0,282102	0,168686	-5,449670	-11,560271	6,917833	1,113862
11:33:41,22	0,348978	3,164035	-0,063970	-0,157009	0,279998	0,229984	0,282102	0,168686	-5,449670	1,681591	-15,227190	1,113862	-0,887077	-2,973586	-6,547895	-9,992164	13,958488	13,942410	0,282102	0,168686	-5,449670	-11,560271	6,917833	1,113862	0,282102	0,168686	-5,449670	-11,560271	6,917833	1,113862
11:33:41,27	0,348978	3,164035	-0,063970	-0,157009	0,279998	0,229984	0,281738	0,166520	-5,451208	1,595434	-15,239214	1,120129	-0,890648	-2,973583	-6,547910	-10,014789	13,974348	13,942543	0,283521	0,169614	-5,451223	-11,560778	6,952000	1,120263	0,283521	0,169614	-5,451223	-11,560778	6,952000	1,120263
11:33:41,32	0,348978	3,164035	-0,063970	-0,157009	0,279998	0,229984	0,283521	0,169614	-5,451223	1,753915	-15,304399	1,120263	-0,887056	-2,973661	-6,547501	-9,981104	13,952011	13,941842	0,283521	0,169614	-5,451223	-11,560778	6,952000	1,120263	0,283521	0,169614	-5,451223	-11,560778	6,952000	1,120263
11:33:41,37	0,348978	3,164035	-0,063970	-0,157009	0,279998	0,229984	0,281792	0,166464	-5,450814	1,592633	-15,254839	1,119561	-0,887608	-2,971810	-6,548651	-9,961564	13,974002	13,962605	0,280465	0,167867	-5,451964	-11,540802	6,824747	1,140325	0,280465	0,167867	-5,451964	-11,540802	6,824747	1,140325
11:33:41,42	0,348978	3,164035	-0,063970	-0,157009	0,279998	0,229984	0,280465	0,167867	-5,451964	1,636771	-15,191750	1,140325	-0,883561	-2,971791	-6,547516	-9,983784	13,916573	13,927089	0,280465	0,167867	-5,451964	-11,540802	6,824747	1,140325	0,280465	0,167867	-5,451964	-11,540802	6,824747	1,140325
11:33:41,47	0,348978	3,164035	-0,063970	-0,157009	0,279998	0,229984	0,278425	0,164372	-5,450829	1,515873	-15,095150	1,104809	-0,886472	-2,973322	-6,549469	-9,979522	13,942756	13,908962	0,278425	0,164372	-5,450829	-11,387338	6,761220	1,104809	0,278425	0,164372	-5,450829	-11,387338	6,761220	1,104809
11:33:41,52	0,348978	3,164035	-0,063970	-0,157009	0,279998	0,229984	0,284030	0,163852	-5,451570	1,468707	-15,354306	1,139271	-0,885913	-2,976905	-6,548257	-10,001709	13,950174	13,961551	0,284030	0,163852	-5,451570	-11,393701	6,942087	1,139271	0,284030	0,163852	-5,451570	-11,393701	6,942087	1,139271
11:33:41,57	0,348978	3,164035	-0,063970	-0,157009	0,279998	0,229984	0,284030	0,163852	-5,451570	1,468707	-15,354306	1,139271	-0,889435	-2,967588	-6,549870	-9,976139	13,962149	13,929511	0,284030	0,163852	-5,451570	-11,393701	6,942087	1,139271	0,284030	0,163852	-5,451570	-11,393701	6,942087	1,139271
11:33:41,62	0,348978	3,164035	-0,063970	-0,157009	0,279998	0,229984	0,277723	0,171561	-5,453183	1,846389	-15,042463	1,107231	-0,888187	-2,973571	-6,549035	-9,958179	13,963750	13,957269	0,282280	0,167489	-5,452348	-11,523582	6,864798	1,134989	0,282280	0,167489	-5,452348	-11,523582	6,864798	1,134989
11:33:41,67	0,348978	3,164035	-0,063970	-0,157009	0,279998	0,229984	0,282280	0,167489	-5,452348	1,624269	-15,294207	1,134989	-0,884050	-2,971798	-6,549850	-9,950081	13,958019	13,905180	0,282280	0,167489	-5,452348	-11,523582	6,864798	1,134989	0,282280	0,167489	-5,452348	-11,523582	6,864798	1,134989
11:33:41,72	0,348978	3,164035	-0,063970	-0,157009	0,279998	0,229984	0,278676	0,164793	-5,453163	1,485001	-15,116648	1,082899	-0,887071	-2,974542	-6,547490	-9,979305	13,922886	13,950440	0,282563	0,166037	-5,450802	-11,439164	6,870145	1,128160	0,282563	0,166037	-5,450802	-11,439164	6,870145	1,128160
11:33:41,77	0,348978	3,164035	-0,063970	-0,157009	0,279998	0,229984	0,282563	0,166037	-5,450802	1,594741	-15,311030	1,128160	-0,888214	-2,974965	-6,549032	-9,970158	13,954111	13,961715	0,283500	0,166815	-5,452344	-11,491387	6,902669	1,139435	0,283500	0,166815	-5,452344	-11,491387	6,902669	1,139435
11:33:41,82	0,348978	3,164035	-0,063970	-0,157009	0,279998	0,229984	0,283500	0,166815	-5,452344	1,603564	-15,352066	1,139435	-0,885836	-2,973635	-6,551369	-9,947116	13,933637	13,943472	0,283500	0,166815	-5,452344	-11,491387	6,902669	1,139435	0,283500	0,166815	-5,452344	-11,491387	6,902669	1,139435
11:33:41,87	0,348978	3,164035	-0,063970	-0,157009	0,279998	0,229984	0,281160	0,165420	-5,454682	1,537253	-15,260568	1,121192	-0,888737	-2,974726	-6,547882	-9,946215	13,956703	13,926882	0,281160	0,165420	-5,454682	-11,448219	6,810462	1,121192	0,281160	0,165420	-5,454682	-11,448219	6,810462	1,121192
11:33:41,92	0,348978	3,164035	-0,063970	-0,157009	0,279998	0,229984	0,283555	0,167387	-5,451195	1,619111	-15,374389	1,104601	-0,881685	-2,971770	-6,550184	-9,933164	13,944286	13,963324	0,283555	0,167387	-5,451195	-11,520772	6,884700	1,104601	0,283555	0,167387	-5,451195	-11,520772	6,884700	1,104601
11:33:41,97	0,348978	3,164035	-0,063970	-0,157009	0,279998	0,229984	0,277037	0,167799	-5,454294	1,644813	-15,048688	1,141346	-0,885835	-2,968875	-6,550981	-9,936866	13,946380	13,963626	0,277037	0,167799	-5,454294	-11,527431	6,698702	1,141346	0,277037	0,167799	-5,454294	-11,527431	6,698702	1,141346
11:33:42,02	0,348978	3,164035	-0,063970	-0,157009	0,279998	0,229984	0,277037	0,167799	-5,454294	1,644813	-15,048688	1,141346	-0,888235	-2,970515	-6,548666	-9,960988	13,927904	13,951525	0,277037	0,167799	-5,454294	-11,527431	6,698702	1,141346	0,277037	0,167799	-5,454294	-11,527431	6,698702	1,141346
11:33:42,07	0,348978	3,164035	-0,063970	-0,157009	0,279998	0,229984	0,279657	0,169058	-5,451979	1,738326	-15,173264	1,129245	-0,888787	-2,971521	-6,550608	-9,942915	13,924034	13,937617	0,279657	0,169058	-5,451979	-11,532724	6,779778	1,129245	0,279657	0,169058	-5,451979	-11,532724	6,779778	1,129245
11:33:42,12	0,348978	3,164035	-0,063970	-0,157009	0,279998	0,229984	0,280804	0,169033	-5,453921	1,731329	-15,250532	1,115336	-0,891186	-2,973825	-6,546318	-9,970126	13,912198	13,963222	0,280804	0,169033	-5,453921	-11,537740	6,792606	1,115336	0,280804	0,169033	-5,453921	-11,537740	6,792606	1,115336
11:33:42,17	0,348978	3,164035	-0,063970	-0,157009	0,279998	0,229984	0,283999	0,169959	-5,449631	1,803349	-15,399011	1,140941	-0,885205	-2,973697	-6,548265	-9,924294	13,898605	13,920946	0,283999	0,169959	-5,449631	-11,538430	6,894915	1,140941	0,283999	0,169959	-5,449631	-11,538430	6,894915	1,140941
11:33:42,22	0,348978	3,164035	-0,063970	-0,157009	0,279998	0,229984	0,280898	0,164843	-5,451578	1,526187	-15,284221	1,098666	-0,884613	-2,972345	-6,549801	-9,924203	13,931571	13,952309	0,280898	0,164843	-5,451578	-11,414006	6,766237	1,098666	0,280898	0,164843	-5,451578	-11,414006	6,766237	1,098666
11:33:42,27	0,348978	3,164035	-0,063970	-0,157009	0,279998	0,229984	0,279431	0,165006	-5,453114	1,506081	-15,191551	1,130029	-0,885808	-2,973550	-6,550590	-9,941116	13,949866	13,943474	0,279431	0,165006	-5,453114	-11,446928	6,743774	1,130029	0,279431	0,165006	-5,453114	-11,446928	6,743774	1,130029
11:33:42,32	0,348978	3,164035	-0,063970	-0,157009	0,279998	0,229984	0,281072	0,165439	-5,453902	1,521162	-15,253089	1,121193	-0,885797	-2,975042	-6,551328	-9,925236	13,924033	13,976629	0,281072	0,165439	-5,453902	-11,465766	6,811056	1,121193	0,281072	0,165439	-5,453902	-11,465766	6,811056	1,121193
11:33:42,37	0,348978	3,164035	-0,063970	-0,157009	0,279998	0,229984	0,282120	0,168213	-5,456229	1,641815	-15,302804	1,132518	-0,888735	-2,973070	-6,552916	-9,933447	13,972730	13,954798	0,282120	0,168213	-5,456229	-11,562932	6,843623	1,132518	0,282120	0,168213	-5,456229	-11,562932	6,843623	1,132518
11:33:42,42	0,348978	3,164035	-0,063970	-0,157009	0,279998	0,229984	0,282120	0,168213	-5,456229	1,641815	-15,302804	1,132518	-0,885836	-2,973635	-6,551369	-9,947116	13,933637	13,943472	0,281160	0,165420	-5,454682	-11,448219	6,810462	1,121192	0,281160	0,165420	-5,454682	-11,448219	6,810462	1,121192
11:33:42,47	0,348978	3,164035	-0,063970	-0,157009	0,279998	0,229984	0,281160	0,165420	-5,454682	1,537253	-15,260568	1,121192	-0,887652	-2,970129	-6,547484	-9,964979	13,935043	13,975459	0,281160	0,165420	-5,454682	-11,448219	6,810462	1,121192	0,281160	0,165420	-5,454682	-11,448219	6,810462	1,121192
11:33:42,52	0,348978	3,164035	-0,063970	-0,157009	0,279998	0,229984	0,279031	0,168747	-5,450797	1,717943	-15,133725	1,153179	-0,884582	-2,968987	-6,548258	-9,908869	13,944381	13,947281	0,279031	0,168747	-5,450797	-11,528658	6,770235	1,153179	0,279031	0,168747	-5,450797	-11,528658	6,770235	1,153179
11:33:42,57	0,348978	3,164035	-0,063970	-0,157009	0,279998	0,229984	0,276508	0,166658	-5,451571	1,573212	-15,046420	1,125001	-0,884724	-2,972658	-6,551393	-9,959317	13,879622	13,922838	0,276508	0,166658	-5,451571	-11,509460	6,659435	1,125001	0,276508	0,166658	-5,451571	-11,509460	6,659435	1,125001
11:33:42,62	0,348978	3,164035	-0,063970	-0,157009	0,279998	0,229984	0,279758	0,164946	-5,454706	1,565498	-15,204115	1,100558	-0,887119	-2,973141	-6,551376	-9,984419	13,909751	13,962327	0,281374	0,166779	-5,454689	-11,444888	6,836499	1,140046	0,281374	0,166779	-5,454689	-11,444888	6,836499	1,140046
11:33:42,67	0,348978	3,164035	-0,063970	-0,157009	0,279998	0,229984	0,281374	0,166779	-5,454689	1,647244	-15,251341	1,140046	-0,888158	-2,973907	-6,551762	-9,925430	13,911742	13,927810	0,282556	0,167295	-5,455075	-11,489797	6,817748	1,105530	0,282556	0,167295	-5,455075	-11,489797	6,817748	1,105530
11:33:42,72	0,348978	3,164035	-0,063970	-0,157009	0,279998	0,229984	0,275961	0,168992	-5,451959	1,684045	-15,027070	1,130036	-0,886330	-2,967346	-6,548646	-9,895714	13,948963	13,952316	0,275961	0,168992	-5,451959	-11,581862	6,635834	1,130036	0,275961	0,168992	-5,451959	-11,581862	6,635834	1,130036
11:33:42,77	0,348978	3,164035	-0,063970	-0,157009	0,279998	0,229984	0,275961	0,168992	-5,451959	1,684045	-15,027070	1,130036	-0,888184	-2,968853	-6,552161	-9,936758	13,956891	13,949742	0,278193	0,169845	-5,455474	-11,590799	6,734495	1,127461	0,278193	0,169845	-5,455474	-11,590799	6,734495	1,127461
11:33:42,82	0,348978	3,164035	-0,063970	-0,157009	0,279998	0,229984	0,278193	0,169845	-5,455474	1,742033	-15,103632	1,127461	-0,888757	-2,974357	-6,548630	-9,933067	13,911306	13,959715	0,278193	0,169845	-5,455474	-11,590799	6,734495	1,127461	0,278193	0,169845	-5,455474	-11,590799	6,734495	1,127461
11:33:42,87	0,348978	3,164035	-0,063970	-0,157009	0,279998	0,229984	0,279257	0,167145	-5,454685	1,652457	-15,229343	1,104674	-0,886379	-2,971125	-6,551372	-9,901241	13,877714	13,926954	0,279257	0,167145	-5,454685	-11,468444	6,692363	1,104674	0,279257	0,167145	-5,454685	-11,468444	6,692363	1,104674
11:33:42,93	0,348978	3,164035	-0,063970	-0,157009	0,279998	0,229984	0,279257	0,167145	-5,454685	1,652457	-15,229343	1,104674	-0,886392	-2,973325	-6,551744	-9,928722	13,933016	13,953132	0,279257	0,167145	-5,454685	-11,468444	6,692363	1,104674	0,279257	0,167145	-5,454685	-11,468444	6,692363	1,104674
11:33:42,98	0,348978	3,164035	-0,063970	-0,157009	0,279998	0,229984	0,281169	0,166057	-5,455057	1,561693	-15,277307	1,130852	-0,884595	-2,969770	-6,549812	-9,906700	13,921673	13,942514	0,281169	0,166057	-5,455057	-11,473746	6,794476	1,130852	0,281169	0,166057	-5,455057	-11,473746	6,794476	1,130852
11:33:43,03	0,348978	3,164035	-0,063970	-0,157009	0,279998	0,229984	0,277192	0,166278	-5,453125	1,572029	-15,095257	1,120233	-0,885275	-2,970642	-6,527703	-10,006033	13,954181	13,935722	0,278287	0,166431	-5,431016	-11,463333	6,795637	1,113441	0,278287	0,166431	-5,431016	-11,463333	6,795637	1,113441
11:33:43,08	0,349008	3,163973	-0,064963	-0,157037	0,279982	0,229983	0,278287	0,166431	-5,431016	1,601472	-15,049903	1,113441	-0,889307	-2,957955	-5,946525	-10,540539	14,848723	13,908122	0,278287	0,166431	-5,431016	-11,463333	6,795637	1,113441	0,278287	0,166431	-5,431016	-11,463333	6,795637	1,113441
11:33:43,13	0,349008	3,163973	-0,064963	-0,157037	0,279982	0,229983	0,269316	0,176266	-4,849838	1,605488	-13,673254	1,085842	-0,889731	-2,951548	-5,943010	-10,437119	14,802400	13,904314	0,263979	0,179837	-4,846323	-12,337637	7,213910	1,082034	0,263979	0,179837	-4,846323	-12,337637	7,213910	1,082034
11:33:43,18	0,349008	3,163973	-0,064963	-0,157037	0,279982	0,229983	0,263979	0,179837	-4,846323	1,779563	-13,508436	1,082034	-0,889785	-2,954465	-5,942600	-10,455932	14,766946	13,926906	0,266533	0,178426	-4,845913	-12,260128	7,280149	1,104626	0,266533	0,178426	-4,845913	-12,260128	7,280149	1,104626
11:33:43,23	0,349008	3,163973	-0,064963	-0,157037	0,279982	0,229983	0,266533	0,178426	-4,845913	1,746287	-13,642665	1,104626	-0,893249	-2,956819	-5,942216	-10,426612	14,747202	13,895720	0,270303	0,180248	-4,845529	-12,305989	7,344799	1,073439	0,270303	0,180248	-4,845529	-12,305989	7,344799	1,073439
11:33:43,28	0,349008	3,163973	-0,064963	-0,157037	0,279982	0,229983	0,270303	0,180248	-4,845529	1,843506	-13,873987	1,073439	-0,890891	-2,954143	-5,942215	-10,414449	14,736487	13,900900	0,270303	0,180248	-4,845529	-12,305989	7,344799	1,073439	0,270303	0,180248	-4,845529	-12,305989	7,344799	1,073439
11:33:43,33	0,349008	3,163973	-0,064963	-0,157037	0,279982	0,229983	0,266807	0,179544	-4,845528	1,810085	-13,708087	1,078620	-0,886234	-2,954434	-5,941438	-10,450107	14,760828	13,912026	0,264730	0,175366	-4,844751	-12,176661	7,224282	1,089745	0,264730	0,175366	-4,844751	-12,176661	7,224282	1,089745
11:33:43,38	0,349008	3,163973	-0,064963	-0,157037	0,279982	0,229983	0,264730	0,175366	-4,844751	1,589571	-13,557044	1,089745	-0,887970	-2,955738	-5,943365	-10,421847	14,723357	13,911215	0,266727	0,176217	-4,846678	-12,180891	7,233989	1,088934	0,266727	0,176217	-4,846678	-12,180891	7,233989	1,088934
11:33:43,43	0,349008	3,163973	-0,064963	-0,157037	0,279982	0,229983	0,266727	0,176217	-4,846678	1,652144	-13,704088	1,088934	-0,891446	-2,957151	-5,942188	-10,405529	14,739318	13,914876	0,266727	0,176217	-4,846678	-12,180891	7,233989	1,088934	0,266727	0,176217	-4,846678	-12,180891	7,233989	1,088934
11:33:43,48	0,349008	3,163973	-0,064963	-0,157037	0,279982	0,229983	0,269689	0,178521	-4,845501	1,749954	-13,864232	1,092596	-0,889103	-2,952694	-5,944934	-10,408284	14,773813	13,904212	0,264658	0,178720	-4,848247	-12,297703	7,192627	1,081931	0,264658	0,178720	-4,848247	-12,297703	7,192627	1,081931
11:33:43,53	0,349008	3,163973	-0,064963	-0,157037	0,279982	0,229983	0,264658	0,178720	-4,848247	1,731831	-13,582988	1,081931	-0,893876	-2,956617	-5,942215	-10,436933	14,730392	13,904899	0,264658	0,178720	-4,848247	-12,297703	7,192627	1,081931	0,264658	0,178720	-4,848247	-12,297703	7,192627	1,081931
11:33:43,58	0,349008	3,163973	-0,064963	-0,157037	0,279982	0,229983	0,270441	0,180893	-4,845528	1,896737	-13,880654	1,082619	-0,886791	-2,953487	-5,945313	-10,417510	14,740598	13,913445	0,264189	0,176321	-4,848626	-12,200746	7,171588	1,091165	0,264189	0,176321	-4,848626	-12,200746	7,171588	1,091165
11:33:43,63	0,349008	3,163973	-0,064963	-0,157037	0,279982	0,229983	0,264189	0,176321	-4,848626	1,640451	-13,567230	1,091165	-0,889121	-2,950893	-5,944164	-10,405556	14,751028	13,903249	0,264189	0,176321	-4,848626	-12,200746	7,171588	1,091165	0,264189	0,176321	-4,848626	-12,200746	7,171588	1,091165
11:33:43,68	0,349008	3,163973	-0,064963	-0,157037	0,279982	0,229983	0,265861	0,178655	-4,848575	1,722762	-13,675775	1,139394	-0,889648	-2,953769	-5,945262	-10,379297	14,763616	13,961675	0,265861	0,178655	-4,848575	-12,301629	7,194319	1,139394	0,265861	0,178655	-4,848575	-12,301629	7,194319	1,139394
11:33:43,73	0,349008	3,163973	-0,064963	-0,157037	0,279982	0,229983	0,266002	0,177256	-4,848239	1,678904	-13,676165	1,075798	-0,888507	-2,954590	-5,944926	-10,399736	14,742077	13,898078	0,266002	0,177256	-4,848239	-12,235691	7,204982	1,075798	0,266002	0,177256	-4,848239	-12,235691	7,204982	1,075798
11:33:43,78	0,349008	3,163973	-0,064963	-0,157037	0,279982	0,229983	0,265815	0,182090	-4,845914	1,936291	-13,697092	1,073160	-0,892600	-2,952012	-5,942601	-10,376228	14,721554	13,895440	0,265815	0,182090	-4,845914	-12,357774	7,169422	1,073160	0,265815	0,182090	-4,845914	-12,357774	7,169422	1,073160
11:33:43,83	0,349008	3,163973	-0,064963	-0,157037	0,279982	0,229983	0,265815	0,182090	-4,845914	1,936291	-13,697092	1,073160	-0,886710	-2,951494	-5,944139	-10,380067	14,750230	13,912964	0,262421	0,177248	-4,847452	-12,252369	7,097142	1,090684	0,262421	0,177248	-4,847452	-12,252369	7,097142	1,090684
11:33:43,88	0,349008	3,163973	-0,064963	-0,157037	0,279982	0,229983	0,262421	0,177248	-4,847452	1,661581	-13,502939	1,090684	-0,886158	-2,951826	-5,944916	-10,392948	14,741114	13,918169	0,262421	0,177248	-4,847452	-12,252369	7,097142	1,090684	0,262421	0,177248	-4,847452	-12,252369	7,097142	1,090684
11:33:43,93	0,349008	3,163973	-0,064963	-0,157037	0,279982	0,229983	0,266211	0,178561	-4,848235	1,774845	-13,686242	1,094419	-0,889742	-2,954119	-5,944922	-10,414465	14,718182	13,916699	0,266211	0,178561	-4,848235	-12,242228	7,211337	1,094419	0,266211	0,178561	-4,848235	-12,242228	7,211337	1,094419
11:33:43,98	0,349008	3,163973	-0,064963	-0,157037	0,279982	0,229983	0,266211	0,178561	-4,848235	1,774845	-13,686242	1,094419	-0,890886	-2,958838	-5,946070	-10,407619	14,713960	13,911449	0,266211	0,178561	-4,848235	-12,242228	7,211337	1,094419	0,266211	0,178561	-4,848235	-12,242228	7,211337	1,094419
11:33:44,03	0,349008	3,163973	-0,064963	-0,157037	0,279982	0,229983	0,270870	0,177192	-4,849383	1,703872	-13,936527	1,089169	-0,894944	-2,953336	-5,944536	-10,370985	14,725664	13,900939	0,270870	0,177192	-4,849383	-12,205706	7,326749	1,089169	0,270870	0,177192	-4,849383	-12,205706	7,326749	1,089169
11:33:44,08	0,349008	3,163973	-0,064963	-0,157037	0,279982	0,229983	0,268134	0,183458	-4,847849	2,001248	-13,820138	1,078659	-0,889626	-2,954906	-5,944510	-10,361289	14,711719	13,910753	0,266835	0,178067	-4,847823	-12,250108	7,178582	1,088473	0,266835	0,178067	-4,847823	-12,250108	7,178582	1,088473
11:33:44,13	0,349008	3,163973	-0,064963	-0,157037	0,279982	0,229983	0,266835	0,178067	-4,847823	1,728127	-13,767960	1,088473	-0,890271	-2,956502	-5,946051	-10,385712	14,711217	13,935803	0,266835	0,178067	-4,847823	-12,250108	7,178582	1,088473	0,266835	0,178067	-4,847823	-12,250108	7,178582	1,088473
11:33:44,18	0,349008	3,163973	-0,064963	-0,157037	0,279982	0,229983	0,268540	0,177828	-4,849364	1,728355	-13,835709	1,113523	-0,885500	-2,953627	-5,948764	-10,344517	14,706034	13,928426	0,268540	0,177828	-4,849364	-12,231133	7,244660	1,113523	0,268540	0,177828	-4,849364	-12,231133	7,244660	1,113523
11:33:44,23	0,349008	3,163973	-0,064963	-0,157037	0,279982	0,229983	0,263664	0,175133	-4,852077	1,572134	-13,620424	1,106145	-0,890305	-2,949956	-5,944556	-10,389617	14,704340	13,896917	0,263664	0,175133	-4,852077	-12,175838	7,077178	1,106145	0,263664	0,175133	-4,852077	-12,175838	7,077178	1,106145
11:33:44,28	0,349008	3,163973	-0,064963	-0,157037	0,279982	0,229983	0,262887	0,181131	-4,847869	1,908017	-13,541844	1,074637	-0,886660	-2,954202	-5,946863	-10,358364	14,737273	13,879674	0,264742	0,175851	-4,850176	-12,214975	7,133372	1,057394	0,264742	0,175851	-4,850176	-12,214975	7,133372	1,057394
11:33:44,33	0,349008	3,163973	-0,064963	-0,157037	0,279982	0,229983	0,264742	0,175851	-4,850176	1,589300	-13,648901	1,057394	-0,887260	-2,954321	-5,947602	-10,335994	14,675089	13,916542	0,264742	0,175851	-4,850176	-12,214975	7,133372	1,057394	0,264742	0,175851	-4,850176	-12,214975	7,133372	1,057394
11:33:44,38	0,349008	3,163973	-0,064963	-0,157037	0,279982	0,229983	0,265146	0,176311	-4,850915	1,655893	-13,720334	1,094262	-0,889074	-2,956082	-5,946061	-10,366542	14,676672	13,910549	0,267577	0,177001	-4,849374	-12,188889	7,185278	1,088269	0,267577	0,177001	-4,849374	-12,188889	7,185278	1,088269
11:33:44,43	0,349008	3,163973	-0,064963	-0,157037	0,279982	0,229983	0,267577	0,177001	-4,849374	1,705690	-13,819530	1,088269	-0,889056	-2,951543	-5,948020	-10,363331	14,737988	13,914349	0,267577	0,177001	-4,849374	-12,188889	7,185278	1,088269	0,267577	0,177001	-4,849374	-12,188889	7,185278	1,088269
11:33:44,48	0,349008	3,163973	-0,064963	-0,157037	0,279982	0,229983	0,263637	0,179255	-4,851333	1,768178	-13,586762	1,092069	-0,889648	-2,953631	-5,946473	-10,361082	14,695348	13,892226	0,265741	0,178724	-4,849786	-12,253449	7,141237	1,069945	0,265741	0,178724	-4,849786	-12,253449	7,141237	1,069945
11:33:44,53	0,349008	3,163973	-0,064963	-0,157037	0,279982	0,229983	0,265741	0,178724	-4,849786	1,776376	-13,719456	1,069945	-0,887917	-2,949240	-5,948034	-10,358181	14,683907	13,903420	0,261074	0,179420	-4,851347	-12,263443	7,009320	1,081140	0,261074	0,179420	-4,851347	-12,263443	7,009320	1,081140
11:33:44,58	0,349008	3,163973	-0,064963	-0,157037	0,279982	0,229983	0,261074	0,179420	-4,851347	1,821040	-13,484987	1,081140	-0,890267	-2,955213	-5,949196	-10,374076	14,694762	13,888811	0,261074	0,179420	-4,851347	-12,263443	7,009320	1,081140	0,261074	0,179420	-4,851347	-12,263443	7,009320	1,081140
11:33:44,63	0,349008	3,163973	-0,064963	-0,157037	0,279982	0,229983	0,267421	0,178468	-4,852509	1,770097	-13,795847	1,066531	-0,887228	-2,956402	-5,946460	-10,333942	14,675163	13,871919	0,267421	0,178468	-4,852509	-12,239676	7,196713	1,066531	0,267421	0,178468	-4,852509	-12,239676	7,196713	1,066531
11:33:44,68	0,349008	3,163973	-0,064963	-0,157037	0,279982	0,229983	0,266931	0,175242	-4,849773	1,599229	-13,814941	1,049639	-0,887881	-2,954846	-5,950320	-10,361534	14,723131	13,934348	0,266931	0,175242	-4,849773	-12,157269	7,139180	1,049639	0,266931	0,175242	-4,849773	-12,157269	7,139180	1,049639
11:33:44,73	0,349008	3,163973	-0,064963	-0,157037	0,279982	0,229983	0,265911	0,176586	-4,853633	1,641345	-13,713973	1,112068	-0,891959	-2,954629	-5,950323	-10,343417	14,731865	13,928925	0,267761	0,180226	-4,853636	-12,333710	7,197732	1,106645	0,267761	0,180226	-4,853636	-12,333710	7,197732	1,106645
11:33:44,78	0,349008	3,163973	-0,064963	-0,157037	0,279982	0,229983	0,267761	0,180226	-4,853636	1,814024	-13,821545	1,106645	-0,887266	-2,953728	-5,947640	-10,367689	14,752861	13,890398	0,264635	0,176612	-4,850953	-12,243996	7,146401	1,068118	0,264635	0,176612	-4,850953	-12,243996	7,146401	1,068118
11:33:44,83	0,349008	3,163973	-0,064963	-0,157037	0,279982	0,229983	0,264635	0,176612	-4,850953	1,620068	-13,627455	1,068118	-0,888494	-2,959962	-5,949533	-10,384739	14,713117	13,932922	0,264635	0,176612	-4,850953	-12,243996	7,146401	1,068118	0,264635	0,176612	-4,850953	-12,243996	7,146401	1,068118
11:33:44,88	0,349008	3,163973	-0,064963	-0,157037	0,279982	0,229983	0,270648	0,174559	-4,852846	1,556247	-13,945221	1,110641	-0,891289	-2,956036	-5,944487	-10,315341	14,709958	13,909755	0,270648	0,174559	-4,852846	-12,146643	7,300631	1,110641	0,270648	0,174559	-4,852846	-12,146643	7,300631	1,110641
11:33:44,93	0,349008	3,163973	-0,064963	-0,157037	0,279982	0,229983	0,268645	0,178942	-4,847800	1,752219	-13,902763	1,087475	-0,887317	-2,955066	-5,945311	-10,373167	14,675151	13,881496	0,268645	0,178942	-4,847800	-12,294764	7,185881	1,087475	0,268645	0,178942	-4,847800	-12,294764	7,185881	1,087475
11:33:44,98	0,349008	3,163973	-0,064963	-0,157037	0,279982	0,229983	0,265819	0,175988	-4,848624	1,657619	-13,723114	1,059215	-0,887235	-2,948027	-5,947610	-10,318910	14,713671	13,933081	0,259682	0,179436	-4,850923	-12,309268	6,953295	1,110800	0,259682	0,179436	-4,850923	-12,309268	6,953295	1,110800
11:33:45,03	0,349008	3,163973	-0,064963	-0,157037	0,279982	0,229983	0,259682	0,179436	-4,850923	1,776439	-13,431713	1,110800	-0,890190	-2,954681	-5,947988	-10,331953	14,685070	13,921341	0,259682	0,179436	-4,850923	-12,309268	6,953295	1,110800	0,259682	0,179436	-4,850923	-12,309268	6,953295	1,110800
11:33:45,08	0,349008	3,163973	-0,064963	-0,157037	0,279982	0,229983	0,266922	0,178668	-4,851301	1,767824	-13,811234	1,099060	-0,888450	-2,950776	-5,948014	-10,342655	14,706104	13,913330	0,266922	0,178668	-4,851301	-12,257642	7,142168	1,099060	0,266922	0,178668	-4,851301	-12,257642	7,142168	1,099060
11:33:45,14	0,349008	3,163973	-0,064963	-0,157037	0,279982	0,229983	0,262671	0,179114	-4,851327	1,778118	-13,570364	1,091049	-0,893173	-2,955377	-5,947642	-10,374921	14,740462	13,893656	0,262671	0,179114	-4,851327	-12,282308	7,049286	1,091049	0,262671	0,179114	-4,851327	-12,282308	7,049286	1,091049
11:33:45,19	0,349008	3,163973	-0,064963	-0,157037	0,279982	0,229983	0,264247	0,175455	-4,851329	1,581686	-13,644957	1,067086	-0,890258	-2,957929	-5,949518	-10,363949	14,682039	13,955925	0,264247	0,175455	-4,851329	-12,191526	7,098429	1,067086	0,264247	0,175455	-4,851329	-12,191526	7,098429	1,067086
11:33:45,24	0,349008	3,163973	-0,064963	-0,157037	0,279982	0,229983	0,269769	0,177103	-4,852830	1,705053	-13,933061	1,133645	-0,887742	-2,957659	-5,925842	-10,361763	14,743362	13,905174	0,269769	0,177103	-4,852830	-12,197539	7,243795	1,133645	0,269769	0,177103	-4,852830	-12,197539	7,243795	1,133645
11:33:45,29	0,349015	3,163952	-0,065975	-0,157018	0,279993	0,229983	0,268277	0,175059	-4,829154	1,544539	-13,826718	1,082894	-0,896828	-2,936144	-5,353570	-10,731434	15,615472	13,881019	0,254187	0,193685	-4,256883	-13,261597	7,615855	1,058738	0,254187	0,193685	-4,256883	-13,261597	7,615855	1,058738
11:33:45,34	0,349015	3,163952	-0,065975	-0,157018	0,279993	0,229983	0,254187	0,193685	-4,256883	1,942685	-12,337858	1,058738	-0,890895	-2,934821	-5,356284	-10,691454	15,575887	13,862832	0,254187	0,193685	-4,256883	-13,261597	7,615855	1,058738	0,254187	0,193685	-4,256883	-13,261597	7,615855	1,058738
11:33:45,39	0,349015	3,163952	-0,065975	-0,157018	0,279993	0,229983	0,250076	0,189208	-4,259597	1,724191	-12,178459	1,040552	-0,893218	-2,932196	-5,357425	-10,662560	15,576590	13,897156	0,248963	0,192533	-4,260738	-13,231822	7,398319	1,074876	0,248963	0,192533	-4,260738	-13,231822	7,398319	1,074876
11:33:45,44	0,349015	3,163952	-0,065975	-0,157018	0,279993	0,229983	0,253652	0,189814	-4,260362	1,752631	-12,380792	1,035020	-0,893208	-2,937616	-5,357049	-10,675755	15,570360	13,857300	0,253652	0,189814	-4,260362	-13,147790	7,530891	1,035020	0,253652	0,189814	-4,260362	-13,147790	7,530891	1,035020
11:33:45,49	0,349015	3,163952	-0,065975	-0,157018	0,279993	0,229983	0,253652	0,189814	-4,260362	1,752631	-12,380792	1,035020	-0,890778	-2,932958	-5,359355	-10,614981	15,549746	13,877909	0,253652	0,189814	-4,260362	-13,147790	7,530891	1,035020	0,253652	0,189814	-4,260362	-13,147790	7,530891	1,035020
11:33:45,54	0,349015	3,163952	-0,065975	-0,157018	0,279993	0,229983	0,250373	0,193053	-4,264259	1,934599	-12,261327	1,026582	-0,894373	-2,933156	-5,360946	-10,638318	15,533096	13,848863	0,250373	0,193053	-4,264259	-13,220064	7,392939	1,026582	0,250373	0,193053	-4,264259	-13,220064	7,392939	1,026582
11:33:45,59	0,349015	3,163952	-0,065975	-0,157018	0,279993	0,229983	0,250373	0,193053	-4,264259	1,934599	-12,261327	1,026582	-0,892593	-2,935744	-5,365206	-10,639231	15,557638	13,852174	0,250373	0,193053	-4,264259	-13,220064	7,392939	1,026582	0,250373	0,193053	-4,264259	-13,220064	7,392939	1,026582
11:33:45,64	0,349015	3,163952	-0,065975	-0,157018	0,279993	0,229983	0,251723	0,190218	-4,268519	1,766369	-12,318497	1,029894	-0,894306	-2,934444	-5,358962	-10,615951	15,549482	13,881687	0,251723	0,190218	-4,268519	-13,165729	7,441793	1,029894	0,251723	0,190218	-4,268519	-13,165729	7,441793	1,029894
11:33:45,69	0,349015	3,163952	-0,065975	-0,157018	0,279993	0,229983	0,251455	0,192351	-4,262275	1,872716	-12,328762	1,059406	-0,894844	-2,934039	-5,360147	-10,597099	15,561736	13,848658	0,251372	0,193020	-4,263460	-13,264599	7,398046	1,026377	0,251372	0,193020	-4,263460	-13,264599	7,398046	1,026377
11:33:45,74	0,349015	3,163952	-0,065975	-0,157018	0,279993	0,229983	0,251372	0,193020	-4,263460	1,887463	-12,334671	1,026377	-0,890737	-2,931633	-5,360929	-10,591886	15,546321	13,844808	0,251372	0,193020	-4,263460	-13,264599	7,398046	1,026377	0,251372	0,193020	-4,263460	-13,264599	7,398046	1,026377
11:33:45,79	0,349015	3,163952	-0,065975	-0,157018	0,279993	0,229983	0,247235	0,190666	-4,264242	1,775782	-12,131768	1,022528	-0,893724	-2,932719	-5,362456	-10,602566	15,536924	13,888475	0,247235	0,190666	-4,264242	-13,191467	7,276193	1,022528	0,247235	0,190666	-4,264242	-13,191467	7,276193	1,022528
11:33:45,84	0,349015	3,163952	-0,065975	-0,157018	0,279993	0,229983	0,249670	0,192709	-4,265769	1,895528	-12,253803	1,066194	-0,892500	-2,935248	-5,362066	-10,597162	15,554462	13,869200	0,251248	0,190385	-4,265379	-13,188435	7,391167	1,046919	0,251248	0,190385	-4,265379	-13,188435	7,391167	1,046919
11:33:45,89	0,349015	3,163952	-0,065975	-0,157018	0,279993	0,229983	0,251248	0,190385	-4,265379	1,756763	-12,331787	1,046919	-0,893712	-2,932247	-5,360907	-10,594529	15,520702	13,877312	0,251248	0,190385	-4,265379	-13,188435	7,391167	1,046919	0,251248	0,190385	-4,265379	-13,188435	7,391167	1,046919
11:33:45,94	0,349015	3,163952	-0,065975	-0,157018	0,279993	0,229983	0,249255	0,192935	-4,264220	1,917304	-12,247322	1,055032	-0,893028	-2,930445	-5,359739	-10,558051	15,547147	13,867768	0,247352	0,193244	-4,263052	-13,277428	7,250390	1,045488	0,247352	0,193244	-4,263052	-13,277428	7,250390	1,045488
11:33:45,99	0,349015	3,163952	-0,065975	-0,157018	0,279993	0,229983	0,247352	0,193244	-4,263052	1,892227	-12,166713	1,045488	-0,893074	-2,937826	-5,360097	-10,591720	15,534626	13,886209	0,247352	0,193244	-4,263052	-13,277428	7,250390	1,045488	0,247352	0,193244	-4,263052	-13,277428	7,250390	1,045488
11:33:46,04	0,349015	3,163952	-0,065975	-0,157018	0,279993	0,229983	0,253767	0,189593	-4,263410	1,730071	-12,477401	1,063929	-0,893721	-2,933398	-5,362469	-10,605597	15,536931	13,869033	0,253767	0,189593	-4,263410	-13,153007	7,443288	1,063929	0,253767	0,189593	-4,263410	-13,153007	7,443288	1,063929
11:33:46,09	0,349015	3,163952	-0,065975	-0,157018	0,279993	0,229983	0,250256	0,192368	-4,265782	1,879292	-12,281661	1,046753	-0,893697	-2,934954	-5,362063	-10,589856	15,511084	13,872415	0,250256	0,192368	-4,265782	-13,221592	7,363418	1,046753	0,250256	0,192368	-4,265782	-13,221592	7,363418	1,046753
11:33:46,14	0,349015	3,163952	-0,065975	-0,157018	0,279993	0,229983	0,251592	0,191569	-4,265376	1,852257	-12,377705	1,050135	-0,891312	-2,933890	-5,363998	-10,579739	15,542573	13,879912	0,249478	0,190035	-4,267311	-13,177579	7,323226	1,057632	0,249478	0,190035	-4,267311	-13,177579	7,323226	1,057632
11:33:46,19	0,349015	3,163952	-0,065975	-0,157018	0,279993	0,229983	0,249478	0,190035	-4,267311	1,740154	-12,260771	1,057632	-0,890712	-2,933475	-5,365953	-10,572245	15,543066	13,861825	0,249478	0,190035	-4,267311	-13,177579	7,323226	1,057632	0,249478	0,190035	-4,267311	-13,177579	7,323226	1,057632
11:33:46,24	0,349015	3,163952	-0,065975	-0,157018	0,279993	0,229983	0,248818	0,189723	-4,269266	1,719767	-12,232714	1,039545	-0,894323	-2,934202	-5,364013	-10,615159	15,555823	13,884989	0,248818	0,189723	-4,269266	-13,173490	7,299501	1,039545	0,248818	0,189723	-4,269266	-13,173490	7,299501	1,039545
11:33:46,29	0,349015	3,163952	-0,065975	-0,157018	0,279993	0,229983	0,251253	0,192487	-4,267326	1,873884	-12,315780	1,062708	-0,888985	-2,934121	-5,361690	-10,591814	15,512577	13,848968	0,251253	0,192487	-4,267326	-13,236316	7,407567	1,062708	0,251253	0,192487	-4,267326	-13,236316	7,407567	1,062708
11:33:46,34	0,349015	3,163952	-0,065975	-0,157018	0,279993	0,229983	0,248514	0,187904	-4,265003	1,661380	-12,215209	1,026688	-0,894752	-2,933792	-5,365952	-10,545331	15,571278	13,852016	0,248514	0,187904	-4,265003	-13,089105	7,293151	1,026688	0,248514	0,187904	-4,265003	-13,089105	7,293151	1,026688
11:33:46,39	0,349015	3,163952	-0,065975	-0,157018	0,279993	0,229983	0,247763	0,191686	-4,267331	1,818560	-12,179578	1,038478	-0,891884	-2,931580	-5,364018	-10,569134	15,545048	13,860758	0,247763	0,191686	-4,267331	-13,228776	7,269852	1,038478	0,247763	0,191686	-4,267331	-13,228776	7,269852	1,038478
11:33:46,44	0,349015	3,163952	-0,065975	-0,157018	0,279993	0,229983	0,247763	0,191686	-4,267331	1,818560	-12,179578	1,038478	-0,892464	-2,930897	-5,364766	-10,543190	15,502262	13,888648	0,247763	0,191686	-4,267331	-13,228776	7,269852	1,038478	0,247763	0,191686	-4,267331	-13,228776	7,269852	1,038478
11:33:46,49	0,349015	3,163952	-0,065975	-0,157018	0,279993	0,229983	0,247461	0,192530	-4,268079	1,886541	-12,207729	1,066368	-0,891319	-2,933246	-5,364409	-10,582392	15,539245	13,855951	0,248923	0,190363	-4,267722	-13,182073	7,309169	1,033671	0,248923	0,190363	-4,267722	-13,182073	7,309169	1,033671
11:33:46,54	0,349015	3,163952	-0,065975	-0,157018	0,279993	0,229983	0,248923	0,190363	-4,267722	1,761441	-12,231312	1,033671	-0,889475	-2,931297	-5,367100	-10,539876	15,557099	13,877712	0,246313	0,189741	-4,270413	-13,202306	7,212106	1,055432	0,246313	0,189741	-4,270413	-13,202306	7,212106	1,055432
11:33:46,59	0,349015	3,163952	-0,065975	-0,157018	0,279993	0,229983	0,246313	0,189741	-4,270413	1,692367	-12,123476	1,055432	-0,891863	-2,932956	-5,365545	-10,552798	15,532137	13,880286	0,246313	0,189741	-4,270413	-13,202306	7,212106	1,055432	0,246313	0,189741	-4,270413	-13,202306	7,212106	1,055432
11:33:46,64	0,349015	3,163952	-0,065975	-0,157018	0,279993	0,229983	0,248944	0,190979	-4,268858	1,784842	-12,261552	1,058005	-0,890661	-2,932367	-5,362818	-10,544344	15,530139	13,883616	0,248944	0,190979	-4,268858	-13,207044	7,280524	1,058005	0,248944	0,190979	-4,268858	-13,207044	7,280524	1,058005
11:33:46,69	0,349015	3,163952	-0,065975	-0,157018	0,279993	0,229983	0,247833	0,190233	-4,266131	1,743526	-12,212124	1,061336	-0,891168	-2,931907	-5,367466	-10,497124	15,532605	13,881173	0,247833	0,190233	-4,266131	-13,189757	7,242775	1,061336	0,247833	0,190233	-4,266131	-13,189757	7,242775	1,061336
11:33:46,74	0,349015	3,163952	-0,065975	-0,157018	0,279993	0,229983	0,247688	0,190902	-4,270779	1,752594	-12,244244	1,058893	-0,890643	-2,934207	-5,364388	-10,547157	15,546372	13,855779	0,249418	0,189298	-4,267701	-13,177631	7,295319	1,033499	0,249418	0,189298	-4,267701	-13,177631	7,295319	1,033499
11:33:46,79	0,349015	3,163952	-0,065975	-0,157018	0,279993	0,229983	0,249418	0,189298	-4,267701	1,682253	-12,283972	1,033499	-0,891259	-2,926456	-5,364039	-10,545842	15,561544	13,847393	0,249418	0,189298	-4,267701	-13,177631	7,295319	1,033499	0,249418	0,189298	-4,267701	-13,177631	7,295319	1,033499
11:33:46,84	0,349015	3,163952	-0,065975	-0,157018	0,279993	0,229983	0,243013	0,193706	-4,267352	1,897671	-11,944482	1,025113	-0,894846	-2,936034	-5,365936	-10,578086	15,532546	13,879825	0,243013	0,193706	-4,267352	-13,308240	7,132043	1,025113	0,243013	0,193706	-4,267352	-13,308240	7,132043	1,025113
11:33:46,89	0,349015	3,163952	-0,065975	-0,157018	0,279993	0,229983	0,253101	0,192024	-4,269249	1,851451	-12,455633	1,057544	-0,889570	-2,935016	-5,366697	-10,573549	15,502229	13,894868	0,253101	0,192024	-4,269249	-13,222436	7,412801	1,057544	0,253101	0,192024	-4,269249	-13,222436	7,412801	1,057544
11:33:46,94	0,349015	3,163952	-0,065975	-0,157018	0,279993	0,229983	0,249582	0,187964	-4,270010	1,664312	-12,291707	1,072588	-0,892470	-2,933302	-5,365204	-10,571206	15,537972	13,827002	0,249582	0,187964	-4,270010	-13,090856	7,300445	1,072588	0,249582	0,187964	-4,270010	-13,090856	7,300445	1,072588
11:33:46,99	0,349015	3,163952	-0,065975	-0,157018	0,279993	0,229983	0,249547	0,191332	-4,268517	1,807301	-12,274090	1,004721	-0,896581	-2,933359	-5,365560	-10,548574	15,504618	13,863959	0,249547	0,191332	-4,268517	-13,212222	7,315384	1,004721	0,249547	0,191332	-4,268517	-13,212222	7,315384	1,004721
11:33:47,05	0,349015	3,163952	-0,065975	-0,157018	0,279993	0,229983	0,251652	0,194863	-4,268873	2,008533	-12,419817	1,041679	-0,894781	-2,932108	-5,364394	-10,543059	15,535570	13,864681	0,251652	0,194863	-4,268873	-13,288250	7,334884	1,041679	0,251652	0,194863	-4,268873	-13,288250	7,334884	1,041679
11:33:47,10	0,349015	3,163952	-0,065975	-0,157018	0,279993	0,229983	0,245975	0,193924	-4,267323	1,890538	-12,133886	1,028823	-0,891892	-2,933369	-5,367134	-10,577493	15,558021	13,848353	0,245975	0,193924	-4,267323	-13,332517	7,175160	1,028823	0,245975	0,193924	-4,267323	-13,332517	7,175160	1,028823
11:33:47,15	0,349015	3,163952	-0,065975	-0,157018	0,279993	0,229983	0,249316	0,190798	-4,270447	1,765347	-12,246587	1,026073	-0,893098	-2,932900	-5,302673	-10,748374	15,665670	13,872337	0,249316	0,190798	-4,270447	-13,212309	7,324720	1,026073	0,249316	0,190798	-4,270447	-13,212309	7,324720	1,026073
11:33:47,20	0,348979	3,163971	-0,066978	-0,157028	0,279999	0,229996	0,249513	0,192077	-4,205985	1,824079	-12,055013	1,050056	-0,893137	-2,923027	-4,751933	-11,523291	16,421705	13,808270	0,249513	0,192077	-4,205985	-13,253994	7,531750	1,050056	0,249513	0,192077	-4,205985	-13,253994	7,531750	1,050056
11:33:47,25	0,348979	3,163971	-0,066978	-0,157028	0,279999	0,229996	0,240982	0,197047	-3,655246	1,815212	-10,562297	0,985990	-0,896011	-2,924567	-4,754203	-11,462044	16,357145	13,849834	0,243753	0,198766	-3,657516	-13,673254	8,342906	1,027554	0,243753	0,198766	-3,657516	-13,673254	8,342906	1,027554
11:33:47,30	0,348979	3,163971	-0,066978	-0,157028	0,279999	0,229996	0,243753	0,198766	-3,657516	1,929912	-10,791704	1,027554	-0,894230	-2,923216	-4,754618	-11,467446	16,394495	13,822776	0,243753	0,198766	-3,657516	-13,673254	8,342906	1,027554	0,243753	0,198766	-3,657516	-13,673254	8,342906	1,027554
11:33:47,35	0,348979	3,163971	-0,066978	-0,157028	0,279999	0,229996	0,241692	0,197899	-3,657931	1,855156	-10,661201	1,000496	-0,894227	-2,921238	-4,758479	-11,441582	16,371616	13,853492	0,239978	0,198886	-3,661791	-13,699174	8,232372	1,031211	0,239978	0,198886	-3,661791	-13,699174	8,232372	1,031211
11:33:47,40	0,348979	3,163971	-0,066978	-0,157028	0,279999	0,229996	0,239978	0,198886	-3,661791	1,913342	-10,605867	1,031211	-0,897690	-2,923413	-4,755347	-11,422979	16,384442	13,865420	0,243593	0,200797	-3,658660	-13,770235	8,318483	1,043139	0,243593	0,200797	-3,658660	-13,770235	8,318483	1,043139
11:33:47,45	0,348979	3,163971	-0,066978	-0,157028	0,279999	0,229996	0,243593	0,200797	-3,658660	1,992325	-10,803567	1,043139	-0,895955	-2,921261	-4,758508	-11,418596	16,340532	13,803524	0,240862	0,200371	-3,661821	-13,723106	8,220361	0,981244	0,240862	0,200371	-3,661821	-13,723106	8,220361	0,981244
11:33:47,50	0,348979	3,163971	-0,066978	-0,157028	0,279999	0,229996	0,240862	0,200371	-3,661821	2,006000	-10,687305	0,981244	-0,895334	-2,922751	-4,757703	-11,414255	16,363980	13,827853	0,240862	0,200371	-3,661821	-13,723106	8,220361	0,981244	0,240862	0,200371	-3,661821	-13,723106	8,220361	0,981244
11:33:47,55	0,348979	3,163971	-0,066978	-0,157028	0,279999	0,229996	0,241841	0,199088	-3,661016	1,916803	-10,730275	1,005572	-0,892399	-2,922390	-4,758056	-11,407099	16,347558	13,866790	0,241841	0,199088	-3,661016	-13,711580	8,254282	1,005572	0,241841	0,199088	-3,661016	-13,711580	8,254282	1,005572
11:33:47,60	0,348979	3,163971	-0,066978	-0,157028	0,279999	0,229996	0,240062	0,196727	-3,661369	1,804665	-10,652132	1,044510	-0,895854	-2,923246	-4,759621	-11,371118	16,340641	13,832511	0,242531	0,199291	-3,662934	-13,718321	8,223526	1,010230	0,242531	0,199291	-3,662934	-13,718321	8,223526	1,010230
11:33:47,65	0,348979	3,163971	-0,066978	-0,157028	0,279999	0,229996	0,242531	0,199291	-3,662934	1,926011	-10,815155	1,010230	-0,896537	-2,924353	-4,759261	-11,415677	16,327134	13,817499	0,243831	0,199329	-3,662574	-13,685349	8,289816	0,995219	0,243831	0,199329	-3,662574	-13,685349	8,289816	0,995219
11:33:47,70	0,348979	3,163971	-0,066978	-0,157028	0,279999	0,229996	0,243831	0,199329	-3,662574	1,961961	-10,850928	0,995219	-0,892889	-2,921370	-4,762732	-11,351471	16,340195	13,825288	0,243831	0,199329	-3,662574	-13,685349	8,289816	0,995219	0,243831	0,199329	-3,662574	-13,685349	8,289816	0,995219
11:33:47,75	0,348979	3,163971	-0,066978	-0,157028	0,279999	0,229996	0,239423	0,197661	-3,666045	1,831804	-10,670790	1,003007	-0,891737	-2,924669	-4,762333	-11,372216	16,338368	13,829754	0,239423	0,197661	-3,666045	-13,684559	8,123933	1,003007	0,239423	0,197661	-3,666045	-13,684559	8,123933	1,003007
11:33:47,80	0,348979	3,163971	-0,066978	-0,157028	0,279999	0,229996	0,241705	0,195014	-3,665646	1,706115	-10,772382	1,007474	-0,897050	-2,924450	-4,762750	-11,382375	16,349120	13,810190	0,244171	0,199725	-3,666063	-13,731538	8,280986	0,987910	0,244171	0,199725	-3,666063	-13,731538	8,280986	0,987910
11:33:47,85	0,348979	3,163971	-0,066978	-0,157028	0,279999	0,229996	0,244171	0,199725	-3,666063	1,946868	-10,886469	0,987910	-0,896480	-2,921896	-4,765871	-11,382304	16,359219	13,808045	0,244171	0,199725	-3,666063	-13,731538	8,280986	0,987910	0,244171	0,199725	-3,666063	-13,731538	8,280986	0,987910
11:33:47,90	0,348979	3,163971	-0,066978	-0,157028	0,279999	0,229996	0,241674	0,200508	-3,669184	1,978819	-10,751640	0,985765	-0,896465	-2,920155	-4,764305	-11,362831	16,333230	13,820856	0,240160	0,201365	-3,667618	-13,771015	8,149801	0,998575	0,240160	0,201365	-3,667618	-13,771015	8,149801	0,998575
11:33:47,95	0,348979	3,163971	-0,066978	-0,157028	0,279999	0,229996	0,240160	0,201365	-3,667618	2,036149	-10,702724	0,998575	-0,894064	-2,919863	-4,766636	-11,344772	16,351744	13,808605	0,240160	0,201365	-3,667618	-13,771015	8,149801	0,998575	0,240160	0,201365	-3,667618	-13,771015	8,149801	0,998575
11:33:48,00	0,348979	3,163971	-0,066978	-0,157028	0,279999	0,229996	0,238705	0,199432	-3,669949	1,910579	-10,633493	0,986324	-0,894637	-2,924478	-4,764236	-11,337370	16,325617	13,868434	0,238705	0,199432	-3,669949	-13,744859	8,104885	0,986324	0,238705	0,199432	-3,669949	-13,744859	8,104885	0,986324
11:33:48,05	0,348979	3,163971	-0,066978	-0,157028	0,279999	0,229996	0,237765	0,200049	-3,671094	1,979457	-10,598706	1,024754	-0,894128	-2,918740	-4,767781	-11,350938	16,312798	13,847034	0,237765	0,200049	-3,671094	-13,724388	8,065821	1,024754	0,237765	0,200049	-3,671094	-13,724388	8,065821	1,024754
11:33:48,10	0,348979	3,163971	-0,066978	-0,157028	0,279999	0,229996	0,243434	0,198728	-3,668379	1,876851	-10,870847	0,989398	-0,895818	-2,924309	-4,765066	-11,353588	16,353485	13,811678	0,243434	0,198728	-3,668379	-13,723292	8,238684	0,989398	0,243434	0,198728	-3,668379	-13,723292	8,238684	0,989398
11:33:48,15	0,348979	3,163971	-0,066978	-0,157028	0,279999	0,229996	0,243434	0,198728	-3,668379	1,876851	-10,870847	0,989398	-0,892315	-2,919557	-4,766217	-11,343460	16,337389	13,846985	0,243434	0,198728	-3,668379	-13,723292	8,238684	0,989398	0,243434	0,198728	-3,668379	-13,723292	8,238684	0,989398
11:33:48,20	0,348979	3,163971	-0,066978	-0,157028	0,279999	0,229996	0,237566	0,198070	-3,669530	1,851535	-10,582550	1,024705	-0,896379	-2,920600	-4,763870	-11,331150	16,365749	13,860017	0,237566	0,198070	-3,669530	-13,696991	8,066373	1,024705	0,237566	0,198070	-3,669530	-13,696991	8,066373	1,024705
11:33:48,25	0,348979	3,163971	-0,066978	-0,157028	0,279999	0,229996	0,240502	0,201068	-3,667183	1,976691	-10,731690	1,037737	-0,894076	-2,918308	-4,767000	-11,320413	16,290061	13,835899	0,240502	0,201068	-3,667183	-13,807142	8,147689	1,037737	0,240502	0,201068	-3,667183	-13,807142	8,147689	1,037737
11:33:48,30	0,348979	3,163971	-0,066978	-0,157028	0,279999	0,229996	0,237365	0,200220	-3,670313	1,992756	-10,615749	1,013619	-0,894695	-2,923702	-4,768551	-11,356572	16,318920	13,832387	0,237365	0,200220	-3,670313	-13,724481	8,017437	1,013619	0,237365	0,200220	-3,670313	-13,724481	8,017437	1,013619
11:33:48,35	0,348979	3,163971	-0,066978	-0,157028	0,279999	0,229996	0,242346	0,198060	-3,671864	1,873523	-10,828994	1,010107	-0,895220	-2,923523	-4,765038	-11,332914	16,321648	13,839719	0,242346	0,198060	-3,671864	-13,674154	8,195166	1,010107	0,242346	0,198060	-3,671864	-13,674154	8,195166	1,010107
11:33:48,40	0,348979	3,163971	-0,066978	-0,157028	0,279999	0,229996	0,242453	0,198604	-3,668351	1,887622	-10,853706	1,017439	-0,893478	-2,921423	-4,766225	-11,352032	16,362217	13,832860	0,239764	0,198145	-3,669538	-13,716185	8,144455	1,010580	0,239764	0,198145	-3,669538	-13,716185	8,144455	1,010580
11:33:48,45	0,348979	3,163971	-0,066978	-0,157028	0,279999	0,229996	0,239764	0,198145	-3,669538	1,838200	-10,677005	1,010580	-0,898813	-2,919526	-4,768173	-11,343064	16,320980	13,841682	0,239764	0,198145	-3,669538	-13,716185	8,144455	1,010580	0,239764	0,198145	-3,669538	-13,716185	8,144455	1,010580
11:33:48,50	0,348979	3,163971	-0,066978	-0,157028	0,279999	0,229996	0,240789	0,203713	-3,671486	2,158982	-10,758688	1,019402	-0,895282	-2,923586	-4,767413	-11,355745	16,302069	13,797145	0,242539	0,198626	-3,670726	-13,674975	8,191143	0,974865	0,242539	0,198626	-3,670726	-13,674975	8,191143	0,974865
11:33:48,55	0,348979	3,163971	-0,066978	-0,157028	0,279999	0,229996	0,242539	0,198626	-3,670726	1,917136	-10,848180	0,974865	-0,894962	-2,921310	-4,767301	-11,329477	16,298005	13,856019	0,242539	0,198626	-3,670726	-13,674975	8,191143	0,974865	0,242539	0,198626	-3,670726	-13,674975	8,191143	0,974865
11:33:48,60	0,348979	3,163971	-0,066978	-0,157028	0,279999	0,229996	0,240408	0,199486	-3,670614	1,952286	-10,762159	1,033739	-0,892826	-2,917423	-4,769301	-11,282680	16,304143	13,857090	0,235974	0,199580	-3,672614	-13,738602	7,954918	1,034810	0,235974	0,199580	-3,672614	-13,738602	7,954918	1,034810
11:33:48,65	0,348979	3,163971	-0,066978	-0,157028	0,279999	0,229996	0,235974	0,199580	-3,672614	1,928454	-10,569012	1,034810	-0,895739	-2,921878	-4,766977	-11,291426	16,317626	13,830808	0,235974	0,199580	-3,672614	-13,738602	7,954918	1,034810	0,235974	0,199580	-3,672614	-13,738602	7,954918	1,034810
11:33:48,70	0,348979	3,163971	-0,066978	-0,157028	0,279999	0,229996	0,241288	0,199875	-3,670290	1,936468	-10,831051	1,008528	-0,894581	-2,923388	-4,765803	-11,298156	16,293009	13,834196	0,242017	0,198118	-3,669116	-13,682458	8,122891	1,011915	0,242017	0,198118	-3,669116	-13,682458	8,122891	1,011915
11:33:48,75	0,348979	3,163971	-0,066978	-0,157028	0,279999	0,229996	0,242017	0,198118	-3,669116	1,869767	-10,875410	1,011915	-0,895837	-2,925738	-4,769680	-11,337600	16,314597	13,861311	0,242017	0,198118	-3,669116	-13,682458	8,122891	1,011915	0,242017	0,198118	-3,669116	-13,682458	8,122891	1,011915
11:33:48,80	0,348979	3,163971	-0,066978	-0,157028	0,279999	0,229996	0,244680	0,198030	-3,672993	1,866247	-10,968961	1,039031	-0,892242	-2,918424	-4,766594	-11,298475	16,314584	13,841357	0,244680	0,198030	-3,672993	-13,679116	8,238429	1,039031	0,244680	0,198030	-3,672993	-13,679116	8,238429	1,039031
11:33:48,85	0,348979	3,163971	-0,066978	-0,157028	0,279999	0,229996	0,236548	0,198574	-3,669907	1,874978	-10,580006	1,019077	-0,896917	-2,921676	-4,771502	-11,321967	16,312137	13,866634	0,236548	0,198574	-3,669907	-13,713080	7,989051	1,019077	0,236548	0,198574	-3,669907	-13,713080	7,989051	1,019077
11:33:48,90	0,348979	3,163971	-0,066978	-0,157028	0,279999	0,229996	0,241703	0,200996	-3,674815	2,014809	-10,828916	1,044354	-0,896393	-2,920606	-4,769316	-11,319925	16,339632	13,847840	0,241703	0,200996	-3,674815	-13,763408	8,144766	1,044354	0,241703	0,200996	-3,674815	-13,763408	8,144766	1,044354
11:33:48,95	0,348979	3,163971	-0,066978	-0,157028	0,279999	0,229996	0,240514	0,201078	-3,672629	1,994230	-10,755091	1,025560	-0,898136	-2,922638	-4,768143	-11,306180	16,308768	13,840548	0,240514	0,201078	-3,672629	-13,790408	8,125226	1,025560	0,240514	0,201078	-3,672629	-13,790408	8,125226	1,025560
11:33:49,00	0,348979	3,163971	-0,066978	-0,157028	0,279999	0,229996	0,243145	0,201572	-3,671456	2,039740	-10,919254	1,018268	-0,894662	-2,918298	-4,770882	-11,320746	16,318556	13,843923	0,237650	0,200733	-3,674195	-13,762590	8,039504	1,021642	0,237650	0,200733	-3,674195	-13,762590	8,039504	1,021642
11:33:49,06	0,348979	3,163971	-0,066978	-0,157028	0,279999	0,229996	0,237650	0,200733	-3,674195	1,994929	-10,615991	1,021642	-0,893508	-2,921819	-4,767011	-11,347826	16,307057	13,816929	0,237650	0,200733	-3,674195	-13,762590	8,039504	1,021642	0,237650	0,200733	-3,674195	-13,762590	8,039504	1,021642
11:33:49,11	0,348979	3,163971	-0,066978	-0,157028	0,279999	0,229996	0,240130	0,197925	-3,671080	1,866823	-10,749992	1,009206	-0,892881	-2,918772	-4,767400	-11,322658	16,310709	13,817584	0,237170	0,198953	-3,670713	-13,707676	8,024521	0,995304	0,237170	0,198953	-3,670713	-13,707676	8,024521	0,995304
11:33:49,16	0,348979	3,163971	-0,066978	-0,157028	0,279999	0,229996	0,237170	0,198953	-3,670713	1,910136	-10,593305	0,995304	-0,893311	-2,921606	-4,745235	-11,317676	16,362742	13,810063	0,237170	0,198953	-3,670713	-13,707676	8,024521	0,995304	0,237170	0,198953	-3,670713	-13,707676	8,024521	0,995304
11:33:49,21	0,349016	3,164023	-0,067990	-0,157018	0,279993	0,229995	0,239839	0,197909	-3,648548	1,808273	-10,710388	0,987783	-0,892829	-2,904655	-4,165585	-11,831492	16,989441	13,819621	0,224917	0,205966	-3,068898	-14,226909	8,479861	0,997340	0,224917	0,205966	-3,068898	-14,226909	8,479861	0,997340
11:33:49,26	0,349016	3,164023	-0,067990	-0,157018	0,279993	0,229995	0,227257	0,208580	-3,073553	2,053924	-9,345912	0,979424	-0,896262	-2,905374	-4,170240	-11,778116	16,985696	13,801704	0,227257	0,208580	-3,073553	-14,319624	8,493764	0,979424	0,227257	0,208580	-3,073553	-14,319624	8,493764	0,979424
11:33:49,31	0,349016	3,164023	-0,067990	-0,157018	0,279993	0,229995	0,227257	0,208580	-3,073553	2,053924	-9,345912	0,979424	-0,893842	-2,902151	-4,170245	-11,734972	16,965167	13,782122	0,223256	0,208096	-3,073558	-14,310579	8,340107	0,959842	0,223256	0,208096	-3,073558	-14,310579	8,340107	0,959842
11:33:49,36	0,349016	3,164023	-0,067990	-0,157018	0,279993	0,229995	0,223256	0,208096	-3,073558	2,024940	-9,185482	0,959842	-0,896152	-2,900143	-4,175243	-11,686429	16,952861	13,842310	0,223256	0,208096	-3,073558	-14,310579	8,340107	0,959842	0,223256	0,208096	-3,073558	-14,310579	8,340107	0,959842
11:33:49,41	0,349016	3,164023	-0,067990	-0,157018	0,279993	0,229995	0,222671	0,211100	-3,078556	2,167545	-9,203280	1,020030	-0,895543	-2,899080	-4,177217	-11,675901	16,953275	13,800073	0,222671	0,211100	-3,078556	-14,403806	8,276424	1,020030	0,222671	0,211100	-3,078556	-14,403806	8,276424	1,020030
11:33:49,46	0,349016	3,164023	-0,067990	-0,157018	0,279993	0,229995	0,221446	0,211104	-3,080530	2,162148	-9,148480	0,977793	-0,892030	-2,902459	-4,177199	-11,685638	16,927898	13,804300	0,221446	0,211104	-3,080530	-14,409544	8,235046	0,977793	0,221446	0,211104	-3,080530	-14,409544	8,235046	0,977793
11:33:49,51	0,349016	3,164023	-0,067990	-0,157018	0,279993	0,229995	0,222616	0,206373	-3,080511	1,942939	-9,213592	0,982020	-0,894335	-2,897967	-4,176812	-11,648014	16,921997	13,808602	0,219879	0,210615	-3,080125	-14,383426	8,153732	0,986322	0,219879	0,210615	-3,080125	-14,383426	8,153732	0,986322
11:33:49,56	0,349016	3,164023	-0,067990	-0,157018	0,279993	0,229995	0,219879	0,210615	-3,080125	2,149836	-9,106788	0,986322	-0,896688	-2,900482	-4,178767	-11,659580	16,945601	13,790507	0,219879	0,210615	-3,080125	-14,383426	8,153732	0,986322	0,219879	0,210615	-3,080125	-14,383426	8,153732	0,986322
11:33:49,61	0,349016	3,164023	-0,067990	-0,157018	0,279993	0,229995	0,223233	0,211395	-3,082080	2,175744	-9,259360	0,968226	-0,892572	-2,901574	-4,177955	-11,653238	16,914263	13,818564	0,222121	0,207284	-3,081268	-14,285862	8,213789	0,996283	0,222121	0,207284	-3,081268	-14,285862	8,213789	0,996283
11:33:49,66	0,349016	3,164023	-0,067990	-0,157018	0,279993	0,229995	0,222121	0,207284	-3,081268	1,985969	-9,222690	0,996283	-0,896111	-2,903645	-4,179532	-11,662557	16,917172	13,789722	0,225684	0,209314	-3,082845	-14,337516	8,317738	0,967442	0,225684	0,209314	-3,082845	-14,337516	8,317738	0,967442
11:33:49,71	0,349016	3,164023	-0,067990	-0,157018	0,279993	0,229995	0,225684	0,209314	-3,082845	2,093665	-9,398450	0,967442	-0,895511	-2,900372	-4,180695	-11,653595	16,943525	13,806307	0,222549	0,210431	-3,084008	-14,394403	8,240088	0,984027	0,222549	0,210431	-3,084008	-14,394403	8,240088	0,984027
11:33:49,76	0,349016	3,164023	-0,067990	-0,157018	0,279993	0,229995	0,222549	0,210431	-3,084008	2,124413	-9,230037	0,984027	-0,899684	-2,901519	-4,181084	-11,675719	16,939402	13,820283	0,222549	0,210431	-3,084008	-14,394403	8,240088	0,984027	0,222549	0,210431	-3,084008	-14,394403	8,240088	0,984027
11:33:49,81	0,349016	3,164023	-0,067990	-0,157018	0,279993	0,229995	0,225629	0,213471	-3,084397	2,297148	-9,373078	0,998003	-0,891925	-2,905086	-4,182581	-11,624195	16,911701	13,830279	0,225629	0,213471	-3,084397	-14,460342	8,338795	0,998003	0,225629	0,213471	-3,084397	-14,460342	8,338795	0,998003
11:33:49,86	0,349016	3,164023	-0,067990	-0,157018	0,279993	0,229995	0,224839	0,204968	-3,085894	1,853216	-9,390453	1,007999	-0,893065	-2,900544	-4,182619	-11,597611	16,906923	13,791592	0,224839	0,204968	-3,085894	-14,236782	8,259380	1,007999	0,224839	0,204968	-3,085894	-14,236782	8,259380	1,007999
11:33:49,91	0,349016	3,164023	-0,067990	-0,157018	0,279993	0,229995	0,221475	0,208227	-3,085932	2,013523	-9,240976	0,969311	-0,891969	-2,900821	-4,183431	-11,650151	16,943789	13,774574	0,221475	0,208227	-3,085932	-14,332297	8,144843	0,969311	0,221475	0,208227	-3,085932	-14,332297	8,144843	0,969311
11:33:49,96	0,349016	3,164023	-0,067990	-0,157018	0,279993	0,229995	0,221168	0,207139	-3,086744	1,951281	-9,161044	0,952294	-0,894923	-2,897280	-4,185736	-11,628405	16,927618	13,823702	0,221168	0,207139	-3,086744	-14,309117	8,200623	0,952294	0,221168	0,207139	-3,086744	-14,309117	8,200623	0,952294
11:33:50,01	0,349016	3,164023	-0,067990	-0,157018	0,279993	0,229995	0,219578	0,211467	-3,089049	2,179486	-9,105288	1,001421	-0,894281	-2,900396	-4,183773	-11,614149	16,921953	13,821828	0,219578	0,211467	-3,089049	-14,420687	8,131574	1,001421	0,219578	0,211467	-3,089049	-14,420687	8,131574	1,001421
11:33:50,06	0,349016	3,164023	-0,067990	-0,157018	0,279993	0,229995	0,221955	0,209354	-3,087085	2,067374	-9,244082	0,999547	-0,894262	-2,905704	-4,184631	-11,618548	16,922220	13,815563	0,221955	0,209354	-3,087085	-14,366906	8,179392	0,999547	0,221955	0,209354	-3,087085	-14,366906	8,179392	0,999547
11:33:50,11	0,349016	3,164023	-0,067990	-0,157018	0,279993	0,229995	0,226543	0,206683	-3,087944	1,930462	-9,478715	0,993283	-0,893155	-2,901434	-4,187294	-11,641805	16,936069	13,800522	0,226543	0,206683	-3,087944	-14,294164	8,304918	0,993283	0,226543	0,206683	-3,087944	-14,294164	8,304918	0,993283
11:33:50,16	0,349016	3,164023	-0,067990	-0,157018	0,279993	0,229995	0,222291	0,207859	-3,090607	1,991248	-9,230538	0,978241	-0,893793	-2,900113	-4,186911	-11,646830	16,893250	13,803900	0,222291	0,207859	-3,090607	-14,325691	8,219300	0,978241	0,222291	0,207859	-3,090607	-14,325691	8,219300	0,978241
11:33:50,21	0,349016	3,164023	-0,067990	-0,157018	0,279993	0,229995	0,221467	0,209073	-3,090224	2,093945	-9,204743	0,981619	-0,892381	-2,898132	-4,186479	-11,535819	16,900790	13,803275	0,221467	0,209073	-3,090224	-14,318254	8,180405	0,981619	0,221467	0,209073	-3,090224	-14,318254	8,180405	0,981619
11:33:50,26	0,349016	3,164023	-0,067990	-0,157018	0,279993	0,229995	0,219045	0,208840	-3,089791	2,019835	-9,171163	0,980995	-0,893628	-2,897792	-4,188830	-11,574247	16,935200	13,806038	0,219045	0,208840	-3,089791	-14,374137	8,023851	0,980995	0,219045	0,208840	-3,089791	-14,374137	8,023851	0,980995
11:33:50,31	0,349016	3,164023	-0,067990	-0,157018	0,279993	0,229995	0,219374	0,210090	-3,092143	2,074235	-9,137790	0,983757	-0,896017	-2,899243	-4,185340	-11,603343	16,945960	13,808775	0,219374	0,210090	-3,092143	-14,417841	8,083056	0,983757	0,219374	0,210090	-3,092143	-14,417841	8,083056	0,983757
11:33:50,36	0,349016	3,164023	-0,067990	-0,157018	0,279993	0,229995	0,221825	0,211433	-3,088653	2,149302	-9,234671	0,986495	-0,893130	-2,899888	-4,186522	-11,611670	16,884072	13,783774	0,220940	0,208611	-3,089835	-14,315653	8,131414	0,961494	0,220940	0,208611	-3,089835	-14,315653	8,131414	0,961494
11:33:50,41	0,349016	3,164023	-0,067990	-0,157018	0,279993	0,229995	0,220940	0,208611	-3,089835	2,060310	-9,212404	0,961494	-0,894835	-2,898012	-4,186494	-11,586375	16,921126	13,818585	0,220940	0,208611	-3,089835	-14,315653	8,131414	0,961494	0,220940	0,208611	-3,089835	-14,315653	8,131414	0,961494
11:33:50,46	0,349016	3,164023	-0,067990	-0,157018	0,279993	0,229995	0,220168	0,211026	-3,089807	2,141140	-9,175601	0,996304	-0,894775	-2,900068	-4,187262	-11,561696	16,914700	13,803762	0,221919	0,209945	-3,090575	-14,402522	8,129372	0,981482	0,221919	0,209945	-3,090575	-14,402522	8,129372	0,981482
11:33:50,51	0,349016	3,164023	-0,067990	-0,157018	0,279993	0,229995	0,221919	0,209945	-3,090575	2,078176	-9,291236	0,981482	-0,892468	-2,903529	-4,188014	-11,577452	16,878400	13,822485	0,221919	0,209945	-3,090575	-14,402522	8,129372	0,981482	0,221919	0,209945	-3,090575	-14,402522	8,129372	0,981482
11:33:50,56	0,349016	3,164023	-0,067990	-0,157018	0,279993	0,229995	0,223762	0,206217	-3,091327	1,923618	-9,391617	1,000205	-0,896581	-2,902133	-4,186117	-11,605253	16,961694	13,794710	0,223762	0,206217	-3,091327	-14,264407	8,173727	1,000205	0,223762	0,206217	-3,091327	-14,264407	8,173727	1,000205
11:33:50,61	0,349016	3,164023	-0,067990	-0,157018	0,279993	0,229995	0,224610	0,210477	-3,089430	2,086919	-9,369961	0,972429	-0,896625	-2,896748	-4,186907	-11,580214	16,877034	13,793013	0,224610	0,210477	-3,089430	-14,435538	8,261909	0,972429	0,224610	0,210477	-3,089430	-14,435538	8,261909	0,972429
11:33:50,66	0,349016	3,164023	-0,067990	-0,157018	0,279993	0,229995	0,219968	0,213208	-3,090220	2,289696	-9,192585	0,970732	-0,896068	-2,903549	-4,188459	-11,617048	16,890943	13,779333	0,219968	0,213208	-3,090220	-14,447094	8,074878	0,970732	0,219968	0,213208	-3,090220	-14,447094	8,074878	0,970732
11:33:50,71	0,349016	3,164023	-0,067990	-0,157018	0,279993	0,229995	0,225580	0,209325	-3,091772	2,094175	-9,445549	0,957053	-0,891820	-2,902360	-4,191511	-11,543982	16,885293	13,810239	0,222426	0,206240	-3,094824	-14,287729	8,112768	0,987959	0,222426	0,206240	-3,094824	-14,287729	8,112768	0,987959
11:33:50,76	0,349016	3,164023	-0,067990	-0,157018	0,279993	0,229995	0,222426	0,206240	-3,094824	1,902128	-9,347651	0,987959	-0,893033	-2,901657	-4,190744	-11,563455	16,897060	13,815089	0,222426	0,206240	-3,094824	-14,287729	8,112768	0,987959	0,222426	0,206240	-3,094824	-14,287729	8,112768	0,987959
11:33:50,81	0,349016	3,164023	-0,067990	-0,157018	0,279993	0,229995	0,222424	0,207642	-3,094057	1,974571	-9,324803	0,992809	-0,894262	-2,899865	-4,190382	-11,577717	16,876289	13,799869	0,222424	0,207642	-3,094057	-14,325333	8,135464	0,992809	0,222424	0,207642	-3,094057	-14,325333	8,135464	0,992809
11:33:50,86	0,349016	3,164023	-0,067990	-0,157018	0,279993	0,229995	0,221486	0,209603	-3,093695	2,101634	-9,274086	0,977589	-0,894815	-2,898683	-4,191535	-11,561209	16,898310	13,815721	0,221486	0,209603	-3,093695	-14,352165	8,112585	0,977589	0,221486	0,209603	-3,093695	-14,352165	8,112585	0,977589
11:33:50,91	0,349016	3,164023	-0,067990	-0,157018	0,279993	0,229995	0,220738	0,210673	-3,094848	2,129952	-9,238484	0,993441	-0,894240	-2,902407	-4,191516	-11,572506	16,886169	13,824674	0,223677	0,208313	-3,094829	-14,329147	8,171057	1,002394	0,223677	0,208313	-3,094829	-14,329147	8,171057	1,002394
11:33:50,96	0,349016	3,164023	-0,067990	-0,157018	0,279993	0,229995	0,223677	0,208313	-3,094829	2,023401	-9,387559	1,002394	-0,891247	-2,897516	-4,189197	-11,538716	16,872707	13,809192	0,223677	0,208313	-3,094829	-14,329147	8,171057	1,002394	0,223677	0,208313	-3,094829	-14,329147	8,171057	1,002394
11:33:51,01	0,349016	3,164023	-0,067990	-0,157018	0,279993	0,229995	0,217944	0,208166	-3,092510	2,010522	-9,125461	0,986912	-0,897729	-2,901054	-4,191547	-11,560576	16,911612	13,791067	0,224249	0,212011	-3,094860	-14,455148	8,188614	0,968787	0,224249	0,212011	-3,094860	-14,455148	8,188614	0,968787
11:33:51,06	0,349016	3,164023	-0,067990	-0,157018	0,279993	0,229995	0,224249	0,212011	-3,094860	2,187708	-9,414931	0,968787	-0,894889	-2,901433	-4,192720	-11,596311	16,878958	13,796382	0,224249	0,212011	-3,094860	-14,455148	8,188614	0,968787	0,224249	0,212011	-3,094860	-14,455148	8,188614	0,968787
11:33:51,11	0,349016	3,164023	-0,067990	-0,157018	0,279993	0,229995	0,223157	0,209361	-3,096033	2,096082	-9,343542	0,974101	-0,895378	-2,899704	-4,191539	-11,554478	16,900982	13,800956	0,221905	0,210649	-3,094852	-14,412909	8,115899	0,978676	0,221905	0,210649	-3,094852	-14,412909	8,115899	0,978676
11:33:51,17	0,349016	3,164023	-0,067990	-0,157018	0,279993	0,229995	0,218354	0,209438	-3,095261	2,088763	-9,082978	0,989718	-0,891866	-2,898361	-4,186877	-11,570961	16,904661	13,808903	0,218354	0,209438	-3,095261	-14,352111	8,057846	0,989718	0,218354	0,209438	-3,095261	-14,352111	8,057846	0,989718
11:33:51,22	0,349016	3,164023	-0,067990	-0,157018	0,279993	0,229995	0,218354	0,209438	-3,095261	2,088763	-9,082978	0,989718	-0,895442	-2,894429	-4,189608	-11,570052	16,897540	13,824828	0,218354	0,209438	-3,095261	-14,352111	8,057846	0,989718	0,218354	0,209438	-3,095261	-14,352111	8,057846	0,989718
11:33:51,27	0,349016	3,164023	-0,067990	-0,157018	0,279993	0,229995	0,224061	0,212235	-3,033162	2,180180	-9,143006	0,962459	-0,897829	-2,900779	-4,129849	-11,778027	17,059289	13,784739	0,224061	0,212235	-3,033162	-14,480245	8,445793	0,962459	0,224061	0,212235	-3,033162	-14,480245	8,445793	0,962459
11:33:51,32	0,349016	3,164013	-0,068984	-0,157018	0,279994	0,229995	0,224061	0,212235	-3,033162	2,180180	-9,143006	0,962459	-0,898455	-2,889917	-3,591092	-12,497872	17,756045	13,783685	0,214968	0,218207	-2,494405	-14,882008	9,176595	0,961405	0,214968	0,218207	-2,494405	-14,882008	9,176595	0,961405
11:33:51,37	0,349016	3,164013	-0,068984	-0,157018	0,279994	0,229995	0,214968	0,218207	-2,494405	2,247274	-7,698359	0,961405	-0,896718	-2,888319	-3,596913	-12,479357	17,708958	13,790911	0,214968	0,218207	-2,494405	-14,882008	9,176595	0,961405	0,214968	0,218207	-2,494405	-14,882008	9,176595	0,961405
11:33:51,42	0,349016	3,164013	-0,068984	-0,157018	0,279994	0,229995	0,212715	0,217503	-2,500226	2,242149	-7,620808	0,968631	-0,897803	-2,886486	-3,598075	-12,425528	17,694601	13,776154	0,211670	0,219359	-2,501388	-14,895483	8,995843	0,953873	0,211670	0,219359	-2,501388	-14,895483	8,995843	0,953873
11:33:51,47	0,349016	3,164013	-0,068984	-0,157018	0,279994	0,229995	0,211670	0,219359	-2,501388	2,324192	-7,620275	0,953873	-0,896032	-2,889504	-3,604267	-12,405436	17,654242	13,778281	0,213398	0,216316	-2,507580	-14,789948	9,004058	0,956001	0,213398	0,216316	-2,507580	-14,789948	9,004058	0,956001
11:33:51,52	0,349016	3,164013	-0,068984	-0,157018	0,279994	0,229995	0,213398	0,216316	-2,507580	2,190883	-7,747716	0,956001	-0,899026	-2,891922	-3,605423	-12,427779	17,648138	13,797522	0,216990	0,217700	-2,508736	-14,810161	9,115523	0,975242	0,216990	0,217700	-2,508736	-14,810161	9,115523	0,975242
11:33:51,57	0,349016	3,164013	-0,068984	-0,157018	0,279994	0,229995	0,216990	0,217700	-2,508736	2,279298	-7,918159	0,975242	-0,893615	-2,891384	-3,610065	-12,363272	17,633881	13,780862	0,216990	0,217700	-2,508736	-14,810161	9,115523	0,975242	0,216990	0,217700	-2,508736	-14,810161	9,115523	0,975242
11:33:51,62	0,349016	3,164013	-0,068984	-0,157018	0,279994	0,229995	0,213818	0,213283	-2,513378	2,029686	-7,816233	0,958582	-0,895929	-2,892279	-3,610051	-12,367748	17,702912	13,801958	0,213818	0,213283	-2,513378	-14,713006	8,968483	0,958582	0,213818	0,213283	-2,513378	-14,713006	8,968483	0,958582
11:33:51,67	0,349016	3,164013	-0,068984	-0,157018	0,279994	0,229995	0,215750	0,214840	-2,513364	2,053114	-7,878288	0,979678	-0,891867	-2,887421	-3,610854	-12,368148	17,658156	13,787905	0,215750	0,214840	-2,513364	-14,811815	9,058065	0,979678	0,215750	0,214840	-2,513364	-14,811815	9,058065	0,979678
11:33:51,72	0,349016	3,164013	-0,068984	-0,157018	0,279994	0,229995	0,209512	0,213751	-2,514167	2,035446	-7,575955	0,965625	-0,900137	-2,890964	-3,612034	-12,389741	17,666112	13,777455	0,209512	0,213751	-2,514167	-14,743997	8,870732	0,965625	0,209512	0,213751	-2,514167	-14,743997	8,870732	0,965625
11:33:51,77	0,349016	3,164013	-0,068984	-0,157018	0,279994	0,229995	0,216715	0,219141	-2,515347	2,319652	-7,927825	0,955175	-0,898881	-2,892347	-3,612782	-12,350727	17,654391	13,781991	0,217284	0,217362	-2,516095	-14,845132	9,059732	0,959710	0,217284	0,217362	-2,516095	-14,845132	9,059732	0,959710
11:33:51,82	0,349016	3,164013	-0,068984	-0,157018	0,279994	0,229995	0,217284	0,217362	-2,516095	2,217756	-7,997091	0,959710	-0,894714	-2,887415	-3,611638	-12,316778	17,635589	13,752724	0,217284	0,217362	-2,516095	-14,845132	9,059732	0,959710	0,217284	0,217362	-2,516095	-14,845132	9,059732	0,959710
11:33:51,87	0,349016	3,164013	-0,068984	-0,157018	0,279994	0,229995	0,210930	0,216219	-2,514951	2,157665	-7,705449	0,930444	-0,896553	-2,893672	-3,615515	-12,356788	17,630817	13,758940	0,217268	0,214683	-2,518828	-14,750696	9,052771	0,936660	0,217268	0,214683	-2,518828	-14,750696	9,052771	0,936660
11:33:51,92	0,349016	3,164013	-0,068984	-0,157018	0,279994	0,229995	0,217268	0,214683	-2,518828	2,101901	-8,002800	0,936660	-0,895352	-2,888394	-3,616702	-12,326998	17,615431	13,740474	0,217268	0,214683	-2,518828	-14,750696	9,052771	0,936660	0,217268	0,214683	-2,518828	-14,750696	9,052771	0,936660
11:33:51,97	0,349016	3,164013	-0,068984	-0,157018	0,279994	0,229995	0,212097	0,216282	-2,520015	2,183504	-7,767388	0,918194	-0,894094	-2,892246	-3,616638	-12,299487	17,629885	13,783868	0,214804	0,213266	-2,519951	-14,741002	8,937367	0,961587	0,214804	0,213266	-2,519951	-14,741002	8,937367	0,961587
11:33:52,02	0,349016	3,164013	-0,068984	-0,157018	0,279994	0,229995	0,214804	0,213266	-2,519951	2,000399	-7,924726	0,961587	-0,898232	-2,890749	-3,614320	-12,309450	17,638635	13,787192	0,215576	0,217599	-2,517633	-14,858412	8,970833	0,964912	0,215576	0,217599	-2,517633	-14,858412	8,970833	0,964912
11:33:52,07	0,349016	3,164013	-0,068984	-0,157018	0,279994	0,229995	0,215576	0,217599	-2,517633	2,223097	-7,951875	0,964912	-0,900048	-2,891279	-3,615161	-12,334189	17,620522	13,719153	0,216943	0,218907	-2,518474	-14,865019	9,019440	0,896873	0,216943	0,218907	-2,518474	-14,865019	9,019440	0,896873
11:33:52,12	0,349016	3,164013	-0,068984	-0,157018	0,279994	0,229995	0,216943	0,218907	-2,518474	2,319169	-8,010619	0,896873	-0,896490	-2,888505	-3,617082	-12,304754	17,607728	13,740017	0,216943	0,218907	-2,518474	-14,865019	9,019440	0,896873	0,216943	0,218907	-2,518474	-14,865019	9,019440	0,896873
11:33:52,17	0,349016	3,164013	-0,068984	-0,157018	0,279994	0,229995	0,212762	0,217212	-2,520395	2,227393	-7,825047	0,917736	-0,895344	-2,887248	-3,619012	-12,327976	17,664013	13,777533	0,212762	0,217212	-2,520395	-14,823739	8,876731	0,917736	0,212762	0,217212	-2,520395	-14,823739	8,876731	0,917736
11:33:52,22	0,349016	3,164013	-0,068984	-0,157018	0,279994	0,229995	0,211100	0,216848	-2,522325	2,171321	-7,690411	0,955253	-0,897112	-2,886522	-3,619813	-12,318706	17,636148	13,747764	0,211356	0,218742	-2,523126	-14,881918	8,865769	0,925484	0,211356	0,218742	-2,523126	-14,881918	8,865769	0,925484
11:33:52,27	0,349016	3,164013	-0,068984	-0,157018	0,279994	0,229995	0,211356	0,218742	-2,523126	2,289313	-7,725650	0,925484	-0,893590	-2,889342	-3,616638	-12,320238	17,607677	13,812958	0,211356	0,218742	-2,523126	-14,881918	8,865769	0,925484	0,211356	0,218742	-2,523126	-14,881918	8,865769	0,925484
11:33:52,32	0,349016	3,164013	-0,068984	-0,157018	0,279994	0,229995	0,212037	0,214282	-2,519951	2,082817	-7,773982	0,990678	-0,895906	-2,887907	-3,619384	-12,302409	17,624515	13,780882	0,212037	0,214282	-2,519951	-14,738306	8,870912	0,990678	0,212037	0,214282	-2,519951	-14,738306	8,870912	0,990678
11:33:52,37	0,349016	3,164013	-0,068984	-0,157018	0,279994	0,229995	0,211953	0,217005	-2,522697	2,200949	-7,776622	0,958601	-0,897090	-2,888773	-3,623277	-12,289229	17,587545	13,762217	0,213295	0,217598	-2,526590	-14,824252	8,867322	0,939937	0,213295	0,217598	-2,526590	-14,824252	8,867322	0,939937
11:33:52,42	0,349016	3,164013	-0,068984	-0,157018	0,279994	0,229995	0,213295	0,217598	-2,526590	2,257183	-7,876307	0,939937	-0,892313	-2,893350	-3,619754	-12,281780	17,595938	13,755567	0,214870	0,211172	-2,523067	-14,664970	8,906802	0,933287	0,214870	0,211172	-2,523067	-14,664970	8,906802	0,933287
11:33:52,47	0,349016	3,164013	-0,068984	-0,157018	0,279994	0,229995	0,214870	0,211172	-2,523067	1,912064	-7,960456	0,933287	-0,892945	-2,886724	-3,621309	-12,285936	17,624179	13,797096	0,214870	0,211172	-2,523067	-14,664970	8,906802	0,933287	0,214870	0,211172	-2,523067	-14,664970	8,906802	0,933287
11:33:52,52	0,349016	3,164013	-0,068984	-0,157018	0,279994	0,229995	0,209447	0,215032	-2,524622	2,090404	-7,660753	0,974815	-0,899922	-2,890273	-3,621287	-12,256592	17,636615	13,800292	0,209447	0,215032	-2,524622	-14,789639	8,780820	0,974815	0,209447	0,215032	-2,524622	-14,789639	8,780820	0,974815
11:33:52,57	0,349016	3,164013	-0,068984	-0,157018	0,279994	0,229995	0,216009	0,219301	-2,524600	2,286917	-8,021191	0,978012	-0,895828	-2,890626	-3,622842	-12,258221	17,605114	13,791211	0,216009	0,219301	-2,524600	-14,928191	8,935528	0,978012	0,216009	0,219301	-2,524600	-14,928191	8,935528	0,978012
11:33:52,62	0,349016	3,164013	-0,068984	-0,157018	0,279994	0,229995	0,214268	0,215578	-2,526155	2,121436	-7,944993	0,968931	-0,894113	-2,887559	-3,623283	-12,278182	17,603429	13,748776	0,214268	0,215578	-2,526155	-14,801447	8,875048	0,968931	0,214268	0,215578	-2,526155	-14,801447	8,875048	0,968931
11:33:52,67	0,349016	3,164013	-0,068984	-0,157018	0,279994	0,229995	0,210754	0,215627	-2,526596	2,135393	-7,745804	0,926495	-0,892403	-2,885276	-3,621338	-12,296088	17,592231	13,772277	0,210754	0,215627	-2,526596	-14,791291	8,798363	0,926495	0,210754	0,215627	-2,526596	-14,791291	8,798363	0,926495
11:33:52,72	0,349016	3,164013	-0,068984	-0,157018	0,279994	0,229995	0,207922	0,215287	-2,524651	2,136407	-7,588658	0,949997	-0,894662	-2,887786	-3,622462	-12,262422	17,622394	13,797044	0,207922	0,215287	-2,524651	-14,763652	8,733236	0,949997	0,207922	0,215287	-2,524651	-14,763652	8,733236	0,949997
11:33:52,77	0,349016	3,164013	-0,068984	-0,157018	0,279994	0,229995	0,211225	0,215988	-2,525775	2,129893	-7,774501	0,974764	-0,898228	-2,889944	-3,622479	-12,283397	17,618890	13,781686	0,211225	0,215988	-2,525775	-14,825177	8,806698	0,974764	0,211225	0,215988	-2,525775	-14,825177	8,806698	0,974764
11:33:52,82	0,349016	3,164013	-0,068984	-0,157018	0,279994	0,229995	0,214877	0,217998	-2,525792	2,247905	-7,947964	0,959406	-0,892858	-2,889006	-3,621303	-12,245051	17,595052	13,766344	0,214877	0,217998	-2,525792	-14,864906	8,919874	0,959406	0,214877	0,217998	-2,525792	-14,864906	8,919874	0,959406
11:33:52,87	0,349016	3,164013	-0,068984	-0,157018	0,279994	0,229995	0,211380	0,213816	-2,524616	2,031943	-7,811267	0,944064	-0,895360	-2,883574	-3,625228	-12,288441	17,592274	13,779153	0,211380	0,213816	-2,524616	-14,752627	8,782086	0,944064	0,211380	0,213816	-2,524616	-14,752627	8,782086	0,944064
11:33:52,92	0,349016	3,164013	-0,068984	-0,157018	0,279994	0,229995	0,207926	0,218699	-2,528541	2,309948	-7,595470	0,956873	-0,898169	-2,889957	-3,624042	-12,255079	17,615547	13,753176	0,207926	0,218699	-2,528541	-14,857919	8,726742	0,956873	0,207926	0,218699	-2,528541	-14,857919	8,726742	0,956873
11:33:52,97	0,349016	3,164013	-0,068984	-0,157018	0,279994	0,229995	0,214858	0,217940	-2,527355	2,233646	-7,973194	0,930896	-0,893405	-2,889680	-3,623205	-12,270809	17,592899	13,748930	0,214858	0,217940	-2,527355	-14,874643	8,893187	0,930896	0,214858	0,217940	-2,527355	-14,874643	8,893187	0,930896
11:33:53,02	0,349016	3,164013	-0,068984	-0,157018	0,279994	0,229995	0,212237	0,213953	-2,526518	2,053818	-7,834585	0,926650	-0,895902	-2,885195	-3,628311	-12,261974	17,588444	13,789991	0,212237	0,213953	-2,526518	-14,741517	8,826019	0,926650	0,212237	0,213953	-2,526518	-14,741517	8,826019	0,926650
11:33:53,07	0,349016	3,164013	-0,068984	-0,157018	0,279994	0,229995	0,209601	0,218358	-2,531624	2,282285	-7,707381	0,967711	-0,895322	-2,884951	-3,625999	-12,272017	17,585821	13,769359	0,209100	0,217978	-2,529312	-14,841435	8,740403	0,947079	0,209100	0,217978	-2,529312	-14,841435	8,740403	0,947079
11:33:53,12	0,349016	3,164013	-0,068984	-0,157018	0,279994	0,229995	0,209100	0,217978	-2,529312	2,269829	-7,673967	0,947079	-0,895839	-2,886557	-3,625210	-12,251031	17,604773	13,764097	0,209100	0,217978	-2,529312	-14,841435	8,740403	0,947079	0,209100	0,217978	-2,529312	-14,841435	8,740403	0,947079
11:33:53,17	0,349016	3,164013	-0,068984	-0,157018	0,279994	0,229995	0,210749	0,217622	-2,528523	2,224418	-7,768404	0,941817	-0,899419	-2,890099	-3,624456	-12,283897	17,598114	13,738394	0,210749	0,217622	-2,528523	-14,858910	8,775398	0,941817	0,210749	0,217622	-2,528523	-14,858910	8,775398	0,941817
11:33:53,22	0,349016	3,164013	-0,068984	-0,157018	0,279994	0,229995	0,215607	0,218951	-2,527769	2,315738	-7,995876	0,916113	-0,892279	-2,888511	-3,624016	-12,243017	17,598814	13,777959	0,210662	0,213562	-2,527329	-14,750171	8,763163	0,955678	0,210662	0,213562	-2,527329	-14,750171	8,763163	0,955678
11:33:53,28	0,349016	3,164013	-0,068984	-0,157018	0,279994	0,229995	0,210662	0,213562	-2,527329	2,014462	-7,773779	0,955678	-0,894675	-2,892314	-3,627912	-12,271880	17,615968	13,765662	0,210662	0,213562	-2,527329	-14,750171	8,763163	0,955678	0,210662	0,213562	-2,527329	-14,750171	8,763163	0,955678
11:33:53,33	0,349016	3,164013	-0,068984	-0,157018	0,279994	0,229995	0,215153	0,213736	-2,531225	2,023086	-7,973770	0,943382	-0,895258	-2,886906	-3,626357	-12,247026	17,592421	13,783788	0,215153	0,213736	-2,531225	-14,755207	8,915764	0,943382	0,215153	0,213736	-2,531225	-14,755207	8,915764	0,943382
11:33:53,38	0,349016	3,164013	-0,068984	-0,157018	0,279994	0,229995	0,210761	0,216945	-2,529670	2,197902	-7,778665	0,961507	-0,894093	-2,887071	-3,549096	-12,431251	17,670371	13,770414	0,210761	0,216945	-2,529670	-14,832272	8,766068	0,961507	0,210761	0,216945	-2,529670	-14,832272	8,766068	0,961507
11:33:53,43	0,349017	3,164004	-0,069978	-0,157019	0,279994	0,229994	0,210322	0,215853	-2,452409	2,165731	-7,557300	0,948133	-0,895690	-2,873246	-3,019240	-13,007143	18,297320	13,751951	0,210322	0,215853	-2,452409	-14,778731	8,952944	0,948133	0,210322	0,215853	-2,452409	-14,778731	8,952944	0,948133
11:33:53,48	0,349017	3,164004	-0,069978	-0,157019	0,279994	0,229994	0,199147	0,224149	-1,922553	2,342110	-6,164028	0,929671	-0,896113	-2,873687	-3,025043	-12,912832	18,270564	13,729292	0,199741	0,224295	-1,928356	-15,281428	9,389709	0,907012	0,199741	0,224295	-1,928356	-15,281428	9,389709	0,907012
11:33:53,53	0,349017	3,164004	-0,069978	-0,157019	0,279994	0,229994	0,199741	0,224295	-1,928356	2,325707	-6,289937	0,907012	-0,892016	-2,871849	-3,028887	-12,899172	18,248699	13,780223	0,196100	0,221666	-1,932200	-15,199656	9,270476	0,957942	0,196100	0,221666	-1,932200	-15,199656	9,270476	0,957942
11:33:53,58	0,349017	3,164004	-0,069978	-0,157019	0,279994	0,229994	0,196100	0,221666	-1,932200	2,201109	-6,123402	0,957942	-0,892469	-2,870826	-3,033155	-12,826571	18,244605	13,752945	0,195441	0,222569	-1,936468	-15,256357	9,188092	0,930665	0,195441	0,222569	-1,936468	-15,256357	9,188092	0,930665
11:33:53,63	0,349017	3,164004	-0,069978	-0,157019	0,279994	0,229994	0,195441	0,222569	-1,936468	2,215342	-6,154055	0,930665	-0,897207	-2,873623	-3,035092	-12,839255	18,239921	13,762560	0,195441	0,222569	-1,936468	-15,256357	9,188092	0,930665	0,195441	0,222569	-1,936468	-15,256357	9,188092	0,930665
11:33:53,68	0,349017	3,164004	-0,069978	-0,157019	0,279994	0,229994	0,200232	0,225274	-1,938405	2,366402	-6,394543	0,940280	-0,890728	-2,871645	-3,037824	-12,830529	18,236583	13,741214	0,200232	0,225274	-1,938405	-15,317641	9,323695	0,940280	0,200232	0,225274	-1,938405	-15,317641	9,323695	0,940280
11:33:53,73	0,349017	3,164004	-0,069978	-0,157019	0,279994	0,229994	0,195279	0,220652	-1,941137	2,124578	-6,146217	0,918933	-0,896580	-2,868852	-3,040528	-12,806690	18,269304	13,776981	0,195279	0,220652	-1,941137	-15,196627	9,183217	0,918933	0,195279	0,220652	-1,941137	-15,196627	9,183217	0,918933
11:33:53,78	0,349017	3,164004	-0,069978	-0,157019	0,279994	0,229994	0,195787	0,227116	-1,943841	2,420445	-6,176886	0,954701	-0,893578	-2,868027	-3,040521	-12,768778	18,236549	13,761644	0,195787	0,227116	-1,943841	-15,408177	9,192379	0,954701	0,195787	0,227116	-1,943841	-15,408177	9,192379	0,954701
11:33:53,83	0,349017	3,164004	-0,069978	-0,157019	0,279994	0,229994	0,193572	0,224929	-1,943834	2,316137	-6,110928	0,939363	-0,891851	-2,872133	-3,044016	-12,793412	18,238488	13,754085	0,196264	0,221381	-1,947329	-15,236143	9,178125	0,931804	0,196264	0,221381	-1,947329	-15,236143	9,178125	0,931804
11:33:53,88	0,349017	3,164004	-0,069978	-0,157019	0,279994	0,229994	0,196264	0,221381	-1,947329	2,142257	-6,228624	0,931804	-0,891218	-2,870579	-3,044405	-12,763562	18,222747	13,744160	0,196264	0,221381	-1,947329	-15,236143	9,178125	0,931804	0,196264	0,221381	-1,947329	-15,236143	9,178125	0,931804
[truncated: 154,410 more chars]
