# Supplementary material for: Characterization of interfragmentary motion associated with common osteosynthesis devices for rat fracture healing studies
Source: PLoS One. 2017 Apr 28;12(4):e0176735. doi: 10.1371/journal.pone.0176735 (PMC5409164; doi:10.1371/journal.pone.0176735)
Supplement: S1 Dataset — (ZIP) [file pone.0176735.s001.zip › S1_Dataset/RatFix/Specimen02/Plate_02U.txt]

%Tester: Sukopp Matthias
%Projekt: 
%Zeit: 10.03.2015 13:32:29
%Dateipfad: D:\Messungen\Fixator\Measurements\Fixator_20150310.txt
%Kommentar: Plate_02U
%VI Version: D:\LVProjekte\Fixator\HauptVI\Fixator_v0.12.vi
%Virtueller Drehpunkt: 	0,0000	0,0000	0,0000
%Sensor zu Hexapod (Mitte): 	0,000000	0,000000	-26,500000
%Sensor zu Hexapod Trans (Mitte): 	-0,500000	-0,866025	0,000000	-0,866025	0,500000	0,000000	0,000000	0,000000	1,000000
%Hexapod zu Labor (Mitte): 	0,354059	3,228995	-0,123985
%Hexapod zu Labor Trans (Mitte): 	0,999977	-0,005234	0,004393	0,005288	0,999910	-0,012333	-0,004328	0,012356	0,999914
%Labor zu CR (Mitte): 	0,000000	0,000000	78,500000
%Labor zu CR Trans (Mitte): 	1,000000	0,000000	0,000000	0,000000	1,000000	0,000000	0,000000	0,000000	1,000000
%Zentrum Sensormasse: 	0,000000	0,000000	2,000000
%Sensormasse: 	200,000000E-3
--------------------------------------------------
Time	X	Y	Z	U	V	W	Exp_ Fx	Exp_ Fy	Exp_ Fz	Exp_ Mx	Exp_ My	Exp_ Mz	Sen_ Fx	Sen_ Fy	Sen_ Fz	Sen_ Mx	Sen_ My	Sen_ Mz	Hex_ Fx	Hex_ Fy	Hex_ Fz	Hex_ Mx	Hex_ My	Hex_ Mz	Lab_ Fx	Lab_ Fy	Lab_ Fz	Lab_ Mx	Lab_ My	Lab_ Mz	Laser
13:32:29,44	0,354059	3,228995	-0,123985	0,707968	0,248005	0,302996	0,062421	-0,108363	0,096888	-0,420067	-0,145538	0,435808	-0,582644	-2,974673	-1,059166	-20,474329	4,871010	13,717914	0,062421	-0,108363	0,096888	-8,926575	-5,045572	0,435808	0,062421	-0,108363	0,096888	-8,926575	-5,045572	0,435808
13:32:29,48	0,354059	3,228995	-0,123985	0,707968	0,248005	0,302996	0,062421	-0,108363	0,096888	-0,420067	-0,145538	0,435808	-0,584912	-2,971498	-1,056860	-20,436908	4,881387	13,682621	0,062421	-0,108363	0,096888	-8,926575	-5,045572	0,435808	0,062421	-0,108363	0,096888	-8,926575	-5,045572	0,435808
13:32:29,53	0,354059	3,228995	-0,123985	0,707968	0,248005	0,302996	0,064730	-0,103555	0,097254	-0,648673	-0,061861	0,431272	-0,584305	-2,973039	-1,059596	-20,432681	4,885190	13,650325	0,064730	-0,103555	0,097254	-8,777761	-5,143164	0,431272	0,064730	-0,103555	0,097254	-8,777761	-5,143164	0,431272
13:32:29,58	0,354059	3,228995	-0,123985	0,707968	0,248005	0,302996	0,065761	-0,104851	0,094518	-0,575875	-0,006495	0,398975	-0,582058	-2,973300	-1,056452	-20,463883	4,829427	13,708668	0,065761	-0,104851	0,094518	-8,806698	-5,168724	0,398975	0,065761	-0,104851	0,094518	-8,806698	-5,168724	0,398975
13:32:29,63	0,354059	3,228995	-0,123985	0,707968	0,248005	0,302996	0,064864	-0,106928	0,097662	-0,531797	-0,052291	0,457318	-0,581389	-2,971975	-1,058800	-20,439293	4,878479	13,679426	0,064864	-0,106928	0,097662	-8,925615	-5,144088	0,457318	0,064864	-0,106928	0,097662	-8,925615	-5,144088	0,457318
13:32:29,68	0,354059	3,228995	-0,123985	0,707968	0,248005	0,302996	0,063382	-0,106845	0,095314	-0,481322	-0,132561	0,428077	-0,585500	-2,972501	-1,059573	-20,430209	4,871038	13,683622	0,063382	-0,106845	0,095314	-8,868648	-5,108058	0,428077	0,063382	-0,106845	0,095314	-8,868648	-5,108058	0,428077
13:32:29,73	0,354059	3,228995	-0,123985	0,707968	0,248005	0,302996	0,065893	-0,103548	0,094541	-0,654687	0,009605	0,432272	-0,585345	-2,972875	-1,056466	-20,414735	4,877158	13,668819	0,065893	-0,103548	0,094541	-8,783170	-5,163015	0,432272	0,065893	-0,103548	0,094541	-8,783170	-5,163015	0,432272
13:32:29,78	0,354059	3,228995	-0,123985	0,707968	0,248005	0,302996	0,066140	-0,103868	0,097648	-0,624969	0,032751	0,417469	-0,587068	-2,970273	-1,057931	-20,417278	4,909018	13,678920	0,066140	-0,103868	0,097648	-8,778634	-5,159200	0,417469	0,066140	-0,103868	0,097648	-8,778634	-5,159200	0,417469
13:32:29,83	0,354059	3,228995	-0,123985	0,707968	0,248005	0,302996	0,064748	-0,101075	0,096183	-0,743895	-0,057759	0,427571	-0,581271	-2,973589	-1,058932	-20,460677	4,874603	13,636988	0,064748	-0,101075	0,096183	-8,678294	-5,140447	0,427571	0,064748	-0,101075	0,096183	-8,678294	-5,140447	0,427571
13:32:29,88	0,354059	3,228995	-0,123985	0,707968	0,248005	0,302996	0,064721	-0,107754	0,095182	-0,448076	-0,079527	0,385638	-0,586103	-2,973444	-1,058012	-20,445881	4,886777	13,697628	0,064721	-0,107754	0,095182	-8,906799	-5,160116	0,385638	0,064721	-0,107754	0,095182	-8,906799	-5,160116	0,385638
13:32:29,93	0,354059	3,228995	-0,123985	0,707968	0,248005	0,302996	0,067011	-0,103497	0,096102	-0,651534	0,046265	0,446279	-0,586315	-2,974077	-1,059383	-20,413321	4,893698	13,660669	0,067011	-0,103497	0,096102	-8,776029	-5,214067	0,446279	0,067011	-0,103497	0,096102	-8,776029	-5,214067	0,446279
13:32:29,98	0,354059	3,228995	-0,123985	0,707968	0,248005	0,302996	0,067665	-0,103630	0,094731	-0,622348	0,105030	0,409320	-0,581979	-2,972587	-1,055299	-20,441782	4,861795	13,681440	0,067665	-0,103630	0,094731	-8,757278	-5,206670	0,409320	0,067665	-0,103630	0,094731	-8,757278	-5,206670	0,409320
13:32:30,03	0,354059	3,228995	-0,123985	0,707968	0,248005	0,302996	0,064207	-0,106640	0,098815	-0,507665	-0,083498	0,430090	-0,583718	-2,975443	-1,057619	-20,437969	4,879549	13,682656	0,064207	-0,106640	0,098815	-8,878913	-5,123722	0,430090	0,064207	-0,106640	0,098815	-8,878913	-5,123722	0,430090
13:32:30,08	0,354059	3,228995	-0,123985	0,707968	0,248005	0,302996	0,067550	-0,106562	0,096495	-0,494462	0,084767	0,431307	-0,583468	-2,975205	-1,055494	-20,453601	4,852322	13,675885	0,067550	-0,106562	0,096495	-8,859553	-5,217888	0,431307	0,067550	-0,106562	0,096495	-8,859553	-5,217888	0,431307
13:32:30,13	0,354059	3,228995	-0,123985	0,707968	0,248005	0,302996	0,067219	-0,106659	0,098620	-0,520804	0,067619	0,424536	-0,580864	-2,974377	-1,056871	-20,478439	4,872781	13,668517	0,067219	-0,106659	0,098620	-8,893523	-5,209035	0,424536	0,067219	-0,106659	0,098620	-8,893523	-5,209035	0,424536
13:32:30,18	0,354059	3,228995	-0,123985	0,707968	0,248005	0,302996	0,065199	-0,108501	0,097243	-0,419736	-0,069138	0,417167	-0,580833	-2,972631	-1,057254	-20,447623	4,840226	13,667654	0,065199	-0,108501	0,097243	-8,937031	-5,187256	0,417167	0,065199	-0,108501	0,097243	-8,937031	-5,187256	0,417167
13:32:30,23	0,354059	3,228995	-0,123985	0,707968	0,248005	0,302996	0,063672	-0,107654	0,096860	-0,476544	-0,105563	0,416305	-0,584362	-2,974714	-1,054901	-20,457055	4,856306	13,694987	0,063672	-0,107654	0,096860	-8,927381	-5,103834	0,416305	0,063672	-0,107654	0,096860	-8,927381	-5,103834	0,416305
13:32:30,28	0,354059	3,228995	-0,123985	0,707968	0,248005	0,302996	0,067240	-0,105640	0,099213	-0,572066	0,063774	0,443637	-0,583447	-2,973619	-1,056433	-20,427544	4,836040	13,712245	0,067240	-0,105640	0,099213	-8,864798	-5,214598	0,443637	0,067240	-0,105640	0,099213	-8,864798	-5,214598	0,443637
13:32:30,33	0,354059	3,228995	-0,123985	0,707968	0,248005	0,302996	0,065835	-0,105884	0,097681	-0,562144	0,026381	0,460895	-0,586810	-2,970986	-1,056446	-20,401437	4,875595	13,700948	0,065835	-0,105884	0,097681	-8,874075	-5,141664	0,460895	0,065835	-0,105884	0,097681	-8,874075	-5,141664	0,460895
13:32:30,38	0,354059	3,228995	-0,123985	0,707968	0,248005	0,302996	0,065236	-0,101656	0,097668	-0,734725	-0,001922	0,449598	-0,583457	-2,973245	-1,058407	-20,444992	4,876467	13,684692	0,065236	-0,101656	0,097668	-8,714706	-5,122965	0,449598	0,065236	-0,101656	0,097668	-8,714706	-5,122965	0,449598
13:32:30,43	0,354059	3,228995	-0,123985	0,707968	0,248005	0,302996	0,065516	-0,105689	0,095707	-0,546031	-0,025532	0,433342	-0,582489	-2,969995	-1,057745	-20,434901	4,861133	13,714626	0,065516	-0,105689	0,095707	-8,842603	-5,168534	0,433342	0,065516	-0,105689	0,095707	-8,842603	-5,168534	0,433342
13:32:30,48	0,354059	3,228995	-0,123985	0,707968	0,248005	0,302996	0,062217	-0,104903	0,096369	-0,595152	-0,180655	0,463276	-0,584864	-2,973355	-1,056459	-20,428489	4,904201	13,682754	0,062217	-0,104903	0,096369	-8,830000	-5,064714	0,463276	0,062217	-0,104903	0,096369	-8,830000	-5,064714	0,463276
13:32:30,53	0,354059	3,228995	-0,123985	0,707968	0,248005	0,302996	0,066315	-0,104525	0,097655	-0,574288	0,016427	0,431405	-0,583087	-2,973284	-1,057616	-20,405314	4,857304	13,677191	0,066315	-0,104525	0,097655	-8,779488	-5,189275	0,431405	0,066315	-0,104525	0,097655	-8,779488	-5,189275	0,431405
13:32:30,58	0,354059	3,228995	-0,123985	0,707968	0,248005	0,302996	0,065364	-0,106029	0,096498	-0,525107	0,010510	0,425841	-0,582448	-2,970997	-1,054852	-20,439403	4,893647	13,681511	0,065364	-0,106029	0,096498	-8,848371	-5,120563	0,425841	0,065364	-0,106029	0,096498	-8,848371	-5,120563	0,425841
13:32:30,63	0,354059	3,228995	-0,123985	0,707968	0,248005	0,302996	0,063064	-0,105439	0,099262	-0,541361	-0,156788	0,430161	-0,582703	-2,975368	-1,056915	-20,440526	4,873371	13,713737	0,063064	-0,105439	0,099262	-8,818304	-5,107304	0,430161	0,063064	-0,105439	0,099262	-8,818304	-5,107304	0,430161
13:32:30,68	0,354059	3,228995	-0,123985	0,707968	0,248005	0,302996	0,066977	-0,107403	0,097199	-0,457334	0,055856	0,462387	-0,583523	-2,977216	-1,058082	-20,481907	4,863205	13,685867	0,066977	-0,107403	0,097199	-8,888482	-5,201835	0,462387	0,066977	-0,107403	0,097199	-8,888482	-5,201835	0,462387
13:32:30,73	0,354059	3,228995	-0,123985	0,707968	0,248005	0,302996	0,068988	-0,107618	0,096032	-0,475676	0,129660	0,434517	-0,584851	-2,972182	-1,053746	-20,422934	4,897709	13,676170	0,068988	-0,107618	0,096032	-8,923659	-5,285872	0,434517	0,068988	-0,107618	0,096032	-8,923659	-5,285872	0,434517
13:32:30,78	0,354059	3,228995	-0,123985	0,707968	0,248005	0,302996	0,065292	-0,103950	0,100369	-0,607041	-0,028697	0,424820	-0,582586	-2,973385	-1,058809	-20,451288	4,874101	13,669308	0,065292	-0,103950	0,100369	-8,767091	-5,154116	0,424820	0,065292	-0,103950	0,100369	-8,767091	-5,154116	0,424820
13:32:30,83	0,354059	3,228995	-0,123985	0,707968	0,248005	0,302996	0,065201	-0,106513	0,095306	-0,508345	-0,046167	0,417959	-0,582957	-2,972030	-1,057447	-20,434532	4,857979	13,669543	0,065201	-0,106513	0,095306	-8,869654	-5,164462	0,417959	0,065201	-0,106513	0,095306	-8,869654	-5,164462	0,417959
13:32:30,88	0,354059	3,228995	-0,123985	0,707968	0,248005	0,302996	0,064214	-0,105515	0,096668	-0,565869	-0,074956	0,418193	-0,580447	-2,972709	-1,057909	-20,399792	4,830769	13,670947	0,064214	-0,105515	0,096668	-8,848770	-5,115716	0,418193	0,064214	-0,105515	0,096668	-8,848770	-5,115716	0,418193
13:32:30,93	0,354059	3,228995	-0,123985	0,707968	0,248005	0,302996	0,063546	-0,108028	0,096205	-0,441386	-0,065963	0,419598	-0,583951	-2,972938	-1,062268	-20,429609	4,862371	13,712636	0,063546	-0,108028	0,096205	-8,921560	-5,054343	0,419598	0,063546	-0,108028	0,096205	-8,921560	-5,054343	0,419598
13:32:30,98	0,354059	3,228995	-0,123985	0,707968	0,248005	0,302996	0,065496	-0,105108	0,091846	-0,580768	-0,006174	0,461287	-0,581972	-2,971758	-1,057251	-20,438153	4,874654	13,673436	0,065496	-0,105108	0,091846	-8,831719	-5,147648	0,461287	0,065496	-0,105108	0,091846	-8,831719	-5,147648	0,461287
13:32:31,03	0,354059	3,228995	-0,123985	0,707968	0,248005	0,302996	0,063485	-0,106231	0,096863	-0,515972	-0,124311	0,422086	-0,586125	-2,970722	-1,056470	-20,456154	4,899650	13,702453	0,063485	-0,106231	0,096863	-8,855130	-5,107885	0,422086	0,063485	-0,106231	0,096863	-8,855130	-5,107885	0,422086
13:32:31,08	0,354059	3,228995	-0,123985	0,707968	0,248005	0,302996	0,064665	-0,102116	0,097644	-0,717308	-0,091054	0,451104	-0,582551	-2,971477	-1,056090	-20,436786	4,877302	13,667897	0,064665	-0,102116	0,097644	-8,733434	-5,167234	0,451104	0,064665	-0,102116	0,097644	-8,733434	-5,167234	0,451104
13:32:31,13	0,354059	3,228995	-0,123985	0,707968	0,248005	0,302996	0,063531	-0,105589	0,098024	-0,546399	-0,122035	0,416547	-0,582501	-2,968849	-1,057223	-20,396572	4,867432	13,702171	0,063531	-0,105589	0,098024	-8,835131	-5,109256	0,416547	0,063531	-0,105589	0,098024	-8,835131	-5,109256	0,416547
13:32:31,18	0,354059	3,228995	-0,123985	0,707968	0,248005	0,302996	0,062654	-0,104796	0,098210	-0,603179	-0,138441	0,439016	-0,582799	-2,970320	-1,055904	-20,419249	4,849214	13,690366	0,062654	-0,104796	0,098210	-8,829678	-5,056768	0,439016	0,062654	-0,104796	0,098210	-8,829678	-5,056768	0,439016
13:32:31,24	0,354059	3,228995	-0,123985	0,707968	0,248005	0,302996	0,062654	-0,104796	0,098210	-0,603179	-0,138441	0,439016	-0,584402	-2,972684	-1,057435	-20,432965	4,888964	13,682278	0,062654	-0,104796	0,098210	-8,829678	-5,056768	0,439016	0,062654	-0,104796	0,098210	-8,829678	-5,056768	0,439016
13:32:31,29	0,354059	3,228995	-0,123985	0,707968	0,248005	0,302996	0,065503	-0,104590	0,096679	-0,586345	-0,022046	0,430929	-0,581883	-2,976710	-1,053677	-20,403911	4,855637	13,722878	0,065503	-0,104590	0,096679	-8,796643	-5,164019	0,430929	0,065503	-0,104590	0,096679	-8,796643	-5,164019	0,430929
13:32:31,34	0,354059	3,228995	-0,123985	0,707968	0,248005	0,302996	0,067729	-0,108784	0,100437	-0,382572	0,135547	0,471528	-0,576697	-2,979523	-1,059213	-20,630901	4,569853	13,710213	0,067729	-0,108784	0,100437	-8,922129	-5,181191	0,471528	0,067729	-0,108784	0,100437	-8,922129	-5,181191	0,471528
13:32:31,39	0,354059	3,228995	-0,123985	0,707968	0,248005	0,302996	0,030740	-0,421730	0,289810	-0,446565	-0,505292	1,082872	-0,284495	-3,109865	-0,834052	-27,705309	-10,411640	14,369707	0,030740	-0,421730	0,289810	-33,552344	-2,918390	1,082872	0,030740	-0,421730	0,289810	-33,552344	-2,918390	1,082872
13:32:31,44	0,354059	3,228995	-0,123985	0,707968	0,248005	0,302996	0,030740	-0,421730	0,289810	-0,446565	-0,505292	1,082872	-0,531049	-2,924267	-0,718486	-18,133577	3,454751	13,728912	0,030740	-0,421730	0,289810	-33,552344	-2,918390	1,082872	0,030740	-0,421730	0,289810	-33,552344	-2,918390	1,082872
13:32:31,49	0,354059	3,228995	-0,123985	0,707968	0,248005	0,302996	-0,003105	-0,126586	0,435629	0,465086	-0,881199	0,477563	-0,603265	-2,877049	-0,989085	-14,752505	6,898932	13,561522	-0,003105	-0,126586	0,435629	-9,471912	-0,637488	0,477563	-0,003105	-0,126586	0,435629	-9,471912	-0,637488	0,477563
13:32:31,54	0,353974	3,228983	-0,123987	0,757979	0,247991	0,302998	-0,007889	-0,040437	0,165029	0,658608	0,076022	0,310172	-0,575536	-2,929078	-1,121694	-17,341322	5,294025	13,672627	-0,007889	-0,040437	0,165029	-2,515674	0,695297	0,310172	-0,007889	-0,040437	0,165029	-2,515674	0,695297	0,310172
13:32:31,59	0,353974	3,228983	-0,123987	0,757979	0,247991	0,302998	0,023306	-0,090465	0,032420	0,575758	0,258605	0,421277	-0,574173	-2,931335	-1,125686	-17,382922	5,271242	13,672232	0,023306	-0,090465	0,032420	-6,525709	-1,570882	0,421277	0,023306	-0,090465	0,032420	-6,525709	-1,570882	0,421277
13:32:31,64	0,353974	3,228983	-0,123987	0,757979	0,247991	0,302998	0,024579	-0,092774	0,028428	0,655292	0,300176	0,420882	-0,573851	-2,931411	-1,122884	-17,380255	5,276448	13,648907	0,024579	-0,092774	0,028428	-6,627428	-1,629256	0,420882	0,024579	-0,092774	0,028428	-6,627428	-1,629256	0,420882
13:32:31,69	0,353974	3,228983	-0,123987	0,757979	0,247991	0,302998	0,024484	-0,093091	0,031230	0,677637	0,294952	0,397558	-0,573916	-2,930817	-1,122082	-17,400255	5,263550	13,696740	0,024484	-0,093091	0,031230	-6,629995	-1,627037	0,397558	0,024484	-0,093091	0,031230	-6,629995	-1,627037	0,397558
13:32:31,74	0,353974	3,228983	-0,123987	0,757979	0,247991	0,302998	0,024001	-0,092737	0,032032	0,638076	0,258993	0,445390	-0,578666	-2,932160	-1,124079	-17,428903	5,278147	13,644400	0,024001	-0,092737	0,032032	-6,641792	-1,625124	0,445390	0,024001	-0,092737	0,032032	-6,641792	-1,625124	0,445390
13:32:31,79	0,353974	3,228983	-0,123987	0,757979	0,247991	0,302998	0,027540	-0,089295	0,030035	0,457420	0,410896	0,393051	-0,572728	-2,926016	-1,124454	-17,384101	5,267595	13,660303	0,027540	-0,089295	0,030035	-6,552268	-1,751007	0,393051	0,027540	-0,089295	0,030035	-6,552268	-1,751007	0,393051
13:32:31,84	0,353974	3,228983	-0,123987	0,757979	0,247991	0,302998	0,019250	-0,091366	0,029660	0,578353	0,023869	0,408954	-0,570699	-2,931361	-1,130298	-17,487385	5,121019	13,669474	0,019250	-0,091366	0,029660	-6,593876	-1,487235	0,408954	0,019250	-0,091366	0,029660	-6,593876	-1,487235	0,408954
13:32:31,89	0,353974	3,228983	-0,123987	0,757979	0,247991	0,302998	0,022865	-0,095796	0,023816	0,630114	0,195680	0,418124	-0,319634	-3,100095	-1,004166	-26,455694	-7,763398	14,274101	0,022865	-0,095796	0,023816	-6,889842	-1,599185	0,418124	0,022865	-0,095796	0,023816	-6,889842	-1,599185	0,418124
13:32:31,94	0,353974	3,228983	-0,123987	0,757979	0,247991	0,302998	0,043459	-0,397591	0,149948	0,681089	-0,057976	1,022751	-0,558865	-2,902256	-0,680277	-16,575731	5,823219	13,638004	0,043459	-0,397591	0,149948	-30,529799	-3,469512	1,022751	0,043459	-0,397591	0,149948	-30,529799	-3,469512	1,022751
13:32:31,99	0,353974	3,228983	-0,123987	0,757979	0,247991	0,302998	-0,008259	-0,091491	0,473837	1,470250	-0,984310	0,386654	-0,620100	-2,885330	-1,046095	-14,636145	8,700140	13,528658	-0,008259	-0,091491	0,473837	-5,711833	-0,336006	0,386654	-0,008259	-0,091491	0,473837	-5,711833	-0,336006	0,386654
13:32:32,04	0,353955	3,228943	-0,123983	0,808000	0,247987	0,302986	0,007701	-0,029997	0,108019	1,733832	0,086849	0,277308	-0,595589	-2,938111	-1,179667	-17,356971	7,293982	13,607432	0,007701	-0,029997	0,108019	-0,620960	-0,517661	0,277308	0,007701	-0,029997	0,108019	-0,620960	-0,517661	0,277308
13:32:32,09	0,353955	3,228943	-0,123983	0,808000	0,247987	0,302986	0,042904	-0,077295	-0,024393	1,592036	0,204871	0,380158	-0,596741	-2,939465	-1,178507	-17,419872	7,303644	13,631508	0,042904	-0,077295	-0,024393	-4,475606	-3,163068	0,380158	0,042904	-0,077295	-0,024393	-4,475606	-3,163068	0,380158
13:32:32,14	0,353955	3,228943	-0,123983	0,808000	0,247987	0,302986	0,042904	-0,077295	-0,024393	1,592036	0,204871	0,380158	-0,592531	-2,940974	-1,180953	-17,412663	7,269053	13,632317	0,042904	-0,077295	-0,024393	-4,475606	-3,163068	0,380158	0,042904	-0,077295	-0,024393	-4,475606	-3,163068	0,380158
13:32:32,19	0,353955	3,228943	-0,123983	0,808000	0,247987	0,302986	0,042106	-0,081695	-0,026838	1,794481	0,186910	0,380968	-0,594457	-2,942425	-1,182010	-17,433166	7,234747	13,612144	0,042106	-0,081695	-0,026838	-4,618556	-3,118381	0,380968	0,042106	-0,081695	-0,026838	-4,618556	-3,118381	0,380968
13:32:32,24	0,353955	3,228943	-0,123983	0,808000	0,247987	0,302986	0,044325	-0,080752	-0,027896	1,705514	0,301736	0,360794	-0,596773	-2,944718	-1,182351	-17,432736	7,290927	13,666702	0,044325	-0,080752	-0,027896	-4,633544	-3,177807	0,360794	0,044325	-0,080752	-0,027896	-4,633544	-3,177807	0,360794
13:32:32,29	0,353955	3,228943	-0,123983	0,808000	0,247987	0,302986	0,047469	-0,079893	-0,028237	1,709711	0,437494	0,415353	-0,594438	-2,944725	-1,182385	-17,443986	7,280293	13,623295	0,047469	-0,079893	-0,028237	-4,561911	-3,288834	0,415353	0,047469	-0,079893	-0,028237	-4,561911	-3,288834	0,415353
13:32:32,34	0,353955	3,228943	-0,123983	0,808000	0,247987	0,302986	0,046307	-0,081919	-0,028271	1,800222	0,372632	0,371945	-0,596831	-2,944586	-1,180462	-17,477395	7,316864	13,623246	0,046307	-0,081919	-0,028271	-4,630430	-3,262461	0,371945	0,046307	-0,081919	-0,028271	-4,630430	-3,262461	0,371945
13:32:32,39	0,353955	3,228943	-0,123983	0,808000	0,247987	0,302986	0,047383	-0,079777	-0,026347	1,703796	0,381367	0,371896	-0,594447	-2,942090	-1,181591	-17,437687	7,276975	13,656946	0,047383	-0,079777	-0,026347	-4,558696	-3,338194	0,371896	0,047383	-0,079777	-0,026347	-4,558696	-3,338194	0,371896
13:32:32,44	0,353955	3,228943	-0,123983	0,808000	0,247987	0,302986	0,044030	-0,080594	-0,027477	1,731574	0,261351	0,405596	-0,590689	-2,941892	-1,180970	-17,473674	7,276549	13,637415	0,044030	-0,080594	-0,027477	-4,595030	-3,195012	0,405596	0,044030	-0,080594	-0,027477	-4,595030	-3,195012	0,405596
13:32:32,49	0,353955	3,228943	-0,123983	0,808000	0,247987	0,302986	0,041979	-0,083749	-0,026856	1,877303	0,123743	0,386066	-0,595700	-2,942263	-1,180454	-17,472247	7,262830	13,641378	0,041979	-0,083749	-0,026856	-4,697015	-3,171610	0,386066	0,041979	-0,083749	-0,026856	-4,697015	-3,171610	0,386066
13:32:32,54	0,353955	3,228943	-0,123983	0,808000	0,247987	0,302986	0,044806	-0,079595	-0,026340	1,650104	0,278850	0,390029	-0,596462	-2,947665	-1,181274	-17,438374	7,284321	13,619482	0,044806	-0,079595	-0,026340	-4,598090	-3,238434	0,390029	0,044806	-0,079595	-0,026340	-4,598090	-3,238434	0,390029
13:32:32,59	0,353955	3,228943	-0,123983	0,808000	0,247987	0,302986	0,049865	-0,081636	-0,027160	1,791774	0,560502	0,368132	-0,595815	-2,944109	-1,179212	-17,469117	7,261938	13,600296	0,049865	-0,081636	-0,027160	-4,616623	-3,353906	0,368132	0,049865	-0,081636	-0,027160	-4,616623	-3,353906	0,368132
13:32:32,64	0,353955	3,228943	-0,123983	0,808000	0,247987	0,302986	0,046462	-0,080418	-0,025098	1,693710	0,368116	0,348946	-0,596840	-2,943570	-1,178889	-17,466869	7,281206	13,645414	0,046462	-0,080418	-0,025098	-4,619116	-3,279160	0,348946	0,046462	-0,080418	-0,025098	-4,619116	-3,279160	0,348946
13:32:32,69	0,353955	3,228943	-0,123983	0,808000	0,247987	0,302986	0,046508	-0,079261	-0,024775	1,651351	0,362824	0,394064	-0,594428	-2,943118	-1,177338	-17,436222	7,254384	13,619554	0,046508	-0,079261	-0,024775	-4,570642	-3,288068	0,394064	0,046508	-0,079261	-0,024775	-4,570642	-3,288068	0,394064
13:32:32,74	0,353955	3,228943	-0,123983	0,808000	0,247987	0,302986	0,044910	-0,081124	-0,023224	1,740327	0,319693	0,368205	-0,596234	-2,942565	-1,180839	-17,450969	7,271940	13,631858	0,044910	-0,081124	-0,023224	-4,627919	-3,205777	0,368205	0,044910	-0,081124	-0,023224	-4,627919	-3,205777	0,368205
13:32:32,79	0,353955	3,228943	-0,123983	0,808000	0,247987	0,302986	0,045334	-0,079283	-0,026725	1,652421	0,320190	0,380509	-0,597505	-2,944634	-1,179353	-17,452582	7,256177	13,617827	0,045334	-0,079283	-0,026725	-4,571301	-3,238560	0,380509	0,045334	-0,079283	-0,026725	-4,571301	-3,238560	0,380509
13:32:32,84	0,353955	3,228943	-0,123983	0,808000	0,247987	0,302986	0,047762	-0,079218	-0,025239	1,634568	0,452893	0,366477	-0,591025	-2,945411	-1,182792	-17,492429	7,251511	13,618761	0,047762	-0,079218	-0,025239	-4,584027	-3,296399	0,366477	0,047762	-0,079218	-0,025239	-4,584027	-3,296399	0,366477
13:32:32,89	0,353955	3,228943	-0,123983	0,808000	0,247987	0,302986	0,045194	-0,085217	-0,028678	1,922584	0,287219	0,367412	-0,597433	-2,941566	-1,176956	-17,457401	7,251340	13,638533	0,045194	-0,085217	-0,028678	-4,766982	-3,260541	0,367412	0,045194	-0,085217	-0,028678	-4,766982	-3,260541	0,367412
13:32:32,94	0,353955	3,228943	-0,123983	0,808000	0,247987	0,302986	0,045069	-0,077746	-0,022842	1,551415	0,311125	0,387183	-0,592202	-2,944588	-1,179665	-17,476915	7,204969	13,639352	0,045069	-0,077746	-0,022842	-4,551612	-3,226801	0,387183	0,045069	-0,077746	-0,022842	-4,551612	-3,226801	0,387183
13:32:32,99	0,353955	3,228943	-0,123983	0,808000	0,247987	0,302986	0,045070	-0,083786	-0,025551	1,815623	0,317472	0,388003	-0,598654	-2,943964	-1,180496	-17,491154	7,276062	13,592808	0,045070	-0,083786	-0,025551	-4,761610	-3,220547	0,388003	0,045070	-0,083786	-0,025551	-4,761610	-3,220547	0,388003
13:32:33,04	0,353955	3,228943	-0,123983	0,808000	0,247987	0,302986	0,047756	-0,077887	-0,026382	1,563309	0,409250	0,341458	-0,596310	-2,944644	-1,179307	-17,494295	7,265605	13,616312	0,047756	-0,077887	-0,026382	-4,550830	-3,339594	0,341458	0,047756	-0,077887	-0,026382	-4,550830	-3,339594	0,341458
13:32:33,09	0,353955	3,228943	-0,123983	0,808000	0,247987	0,302986	0,047173	-0,080257	-0,025193	1,675935	0,381421	0,364962	-0,596281	-2,942724	-1,178918	-17,474138	7,259012	13,615946	0,047173	-0,080257	-0,025193	-4,624267	-3,321625	0,364962	0,047173	-0,080257	-0,025193	-4,624267	-3,321625	0,364962
13:32:33,14	0,353955	3,228943	-0,123983	0,808000	0,247987	0,302986	0,045495	-0,079322	-0,024804	1,631690	0,314957	0,364597	-0,594646	-2,944905	-1,180949	-17,487268	7,261949	13,664206	0,045495	-0,079322	-0,024804	-4,595125	-3,256426	0,364597	0,045495	-0,079322	-0,024804	-4,595125	-3,256426	0,364597
13:32:33,19	0,353955	3,228943	-0,123983	0,808000	0,247987	0,302986	0,046567	-0,081829	-0,026835	1,757995	0,357852	0,412857	-0,592786	-2,946205	-1,177725	-17,489932	7,223967	13,633728	0,046567	-0,081829	-0,026835	-4,665562	-3,297668	0,412857	0,046567	-0,081829	-0,026835	-4,665562	-3,297668	0,412857
13:32:33,24	0,353955	3,228943	-0,123983	0,808000	0,247987	0,302986	0,046763	-0,084089	-0,023611	1,841310	0,384707	0,382379	-0,596857	-2,945152	-1,180043	-17,462588	7,242351	13,649435	0,046763	-0,084089	-0,023611	-4,759688	-3,286167	0,382379	0,046763	-0,084089	-0,023611	-4,759688	-3,286167	0,382379
13:32:33,29	0,353955	3,228943	-0,123983	0,808000	0,247987	0,302986	0,047887	-0,080038	-0,025929	1,660220	0,457658	0,398085	-0,596044	-2,943741	-1,180306	-17,448655	7,249535	13,642764	0,047887	-0,080038	-0,025929	-4,622728	-3,301472	0,398085	0,047887	-0,080038	-0,025929	-4,622728	-3,301472	0,398085
13:32:33,34	0,353955	3,228943	-0,123983	0,808000	0,247987	0,302986	0,046258	-0,080036	-0,026192	1,673330	0,381407	0,391414	-0,593957	-2,944669	-1,180842	-17,483147	7,242045	13,631315	0,046258	-0,080036	-0,026192	-4,609499	-3,249821	0,391414	0,046258	-0,080036	-0,026192	-4,609499	-3,249821	0,391414
13:32:33,39	0,353955	3,228943	-0,123983	0,808000	0,247987	0,302986	0,046018	-0,082307	-0,026728	1,767690	0,342817	0,379965	-0,595168	-2,942096	-1,177729	-17,495421	7,246509	13,660144	0,046018	-0,082307	-0,026728	-4,693415	-3,269595	0,379965	0,046018	-0,082307	-0,026728	-4,693415	-3,269595	0,379965
13:32:33,44	0,353955	3,228943	-0,123983	0,808000	0,247987	0,302986	0,044396	-0,079973	-0,023615	1,644036	0,245591	0,408795	-0,593424	-2,943982	-1,178933	-17,502300	7,206942	13,600349	0,044396	-0,079973	-0,023615	-4,633826	-3,239463	0,408795	0,044396	-0,079973	-0,023615	-4,633826	-3,239463	0,408795
13:32:33,49	0,353955	3,228943	-0,123983	0,808000	0,247987	0,302986	0,045157	-0,082426	-0,024819	1,733907	0,298997	0,348999	-0,595751	-2,943154	-1,178146	-17,498675	7,243460	13,620103	0,045157	-0,082426	-0,024819	-4,736546	-3,245807	0,348999	0,045157	-0,082426	-0,024819	-4,736546	-3,245807	0,348999
13:32:33,54	0,353955	3,228943	-0,123983	0,808000	0,247987	0,302986	0,045603	-0,079996	-0,024032	1,640970	0,307076	0,368754	-0,595116	-2,943639	-1,179994	-17,476597	7,255959	13,643242	0,045603	-0,079996	-0,024032	-4,638707	-3,272750	0,368754	0,045603	-0,079996	-0,024032	-4,638707	-3,272750	0,368754
13:32:33,59	0,353955	3,228943	-0,123983	0,808000	0,247987	0,302986	0,045706	-0,080789	-0,025880	1,704051	0,325315	0,391893	-0,597367	-2,944216	-1,177760	-17,504926	7,256469	13,617490	0,045706	-0,080789	-0,025880	-4,637849	-3,262614	0,391893	0,045706	-0,080789	-0,025880	-4,637849	-3,262614	0,391893
13:32:33,64	0,353955	3,228943	-0,123983	0,808000	0,247987	0,302986	0,047330	-0,079128	-0,023646	1,603984	0,384988	0,366140	-0,595149	-2,942076	-1,179680	-17,483540	7,242368	13,642914	0,047330	-0,079128	-0,023646	-4,607569	-3,330446	0,366140	0,047330	-0,079128	-0,023646	-4,607569	-3,330446	0,366140
13:32:33,69	0,353955	3,228943	-0,123983	0,808000	0,247987	0,302986	0,044369	-0,079979	-0,025566	1,646706	0,256557	0,391564	-0,593390	-2,940415	-1,178533	-17,486285	7,239218	13,625735	0,044369	-0,079979	-0,025566	-4,631633	-3,226393	0,391564	0,044369	-0,079979	-0,025566	-4,631633	-3,226393	0,391564
13:32:33,74	0,353955	3,228943	-0,123983	0,808000	0,247987	0,302986	0,042051	-0,080671	-0,024419	1,678614	0,135204	0,374386	-0,594469	-2,943946	-1,180163	-17,518250	7,259465	13,656065	0,042051	-0,080671	-0,024419	-4,654085	-3,165761	0,374386	0,042051	-0,080671	-0,024419	-4,654085	-3,165761	0,374386
13:32:33,79	0,353955	3,228943	-0,123983	0,808000	0,247987	0,302986	0,045648	-0,081503	-0,026049	1,723398	0,284465	0,404715	-0,595676	-2,943758	-1,180008	-17,515040	7,274407	13,648160	0,045648	-0,081503	-0,026049	-4,674565	-3,298898	0,404715	0,045648	-0,081503	-0,026049	-4,674565	-3,298898	0,404715
13:32:33,84	0,353955	3,228943	-0,123983	0,808000	0,247987	0,302986	0,046089	-0,080363	-0,025894	1,678676	0,302703	0,396811	-0,598053	-2,942768	-1,182027	-17,480316	7,289572	13,623413	0,046089	-0,080363	-0,025894	-4,629816	-3,315275	0,396811	0,046089	-0,080363	-0,025894	-4,629816	-3,315275	0,396811
13:32:33,89	0,353955	3,228943	-0,123983	0,808000	0,247987	0,302986	0,046420	-0,077810	-0,027913	1,576423	0,342398	0,372063	-0,594549	-2,944363	-1,179285	-17,487382	7,247971	13,640234	0,046420	-0,077810	-0,027913	-4,531670	-3,301555	0,372063	0,046420	-0,077810	-0,027913	-4,531670	-3,301555	0,372063
13:32:33,95	0,353955	3,228943	-0,123983	0,808000	0,247987	0,302986	0,046049	-0,081642	-0,025170	1,736121	0,337785	0,388884	-0,593372	-2,947077	-1,180841	-17,488378	7,229795	13,621029	0,046049	-0,081642	-0,025170	-4,672775	-3,277040	0,388884	0,046049	-0,081642	-0,025170	-4,672775	-3,277040	0,388884
13:32:34,00	0,353955	3,228943	-0,123983	0,808000	0,247987	0,302986	0,047811	-0,084018	-0,026727	1,843431	0,437662	0,369679	-0,592239	-2,943474	-1,182071	-17,495039	7,245467	13,687277	0,047811	-0,084018	-0,026727	-4,751976	-3,315522	0,369679	0,047811	-0,084018	-0,026727	-4,751976	-3,315522	0,369679
13:32:34,05	0,353955	3,228943	-0,123983	0,808000	0,247987	0,302986	0,044124	-0,083197	-0,027957	1,811006	0,232329	0,435927	-0,588389	-2,947799	-1,179290	-17,575868	7,053767	13,654861	0,044124	-0,083197	-0,027957	-4,719992	-3,231419	0,435927	0,044124	-0,083197	-0,027957	-4,719992	-3,231419	0,435927
13:32:34,10	0,353955	3,228943	-0,123983	0,808000	0,247987	0,302986	0,045945	-0,088695	-0,025176	1,890447	0,352848	0,403511	-0,334839	-3,086288	-0,954046	-25,447875	-5,959871	14,261366	0,045945	-0,088695	-0,025176	-5,072108	-3,253813	0,403511	0,045945	-0,088695	-0,025176	-5,072108	-3,253813	0,403511
13:32:34,15	0,353955	3,228943	-0,123983	0,808000	0,247987	0,302986	0,039105	-0,377520	0,200068	1,703211	-0,313373	1,010016	-0,580996	-2,904578	-0,806462	-16,210266	7,362179	13,644719	0,039105	-0,377520	0,200068	-27,932111	-3,383087	1,010016	0,039105	-0,377520	0,200068	-27,932111	-3,383087	1,010016
13:32:34,20	0,353955	3,228943	-0,123983	0,808000	0,247987	0,302986	0,004818	-0,073487	0,347652	2,049523	-0,757290	0,393370	-0,643405	-2,858843	-1,117364	-12,560212	10,746711	13,450200	0,004818	-0,073487	0,347652	-3,719202	-1,135522	0,393370	0,004818	-0,073487	0,347652	-3,719202	-1,135522	0,393370
13:32:34,25	0,353969	3,228925	-0,123982	0,857986	0,247999	0,302974	-0,003585	0,003429	0,036751	2,806002	0,274507	0,198851	-0,614745	-2,924686	-1,276216	-15,701876	9,053545	13,552804	-0,003585	0,003429	0,036751	3,075191	0,555939	0,198851	-0,003585	0,003429	0,036751	3,075191	0,555939	0,198851
13:32:34,30	0,353969	3,228925	-0,123982	0,857986	0,247999	0,302974	0,039107	-0,054313	-0,122102	2,771445	0,620315	0,301454	-0,615483	-2,923772	-1,283315	-15,681596	9,049888	13,583050	0,039107	-0,054313	-0,122102	-1,492136	-2,449576	0,301454	0,039107	-0,054313	-0,122102	-1,492136	-2,449576	0,301454
13:32:34,35	0,353969	3,228925	-0,123982	0,857986	0,247999	0,302974	0,038684	-0,053217	-0,129201	2,721410	0,617722	0,331701	-0,612986	-2,924207	-1,282040	-15,743867	9,013227	13,586145	0,038684	-0,053217	-0,129201	-1,456110	-2,418980	0,331701	0,038684	-0,053217	-0,129201	-1,456110	-2,418980	0,331701
13:32:34,40	0,353969	3,228925	-0,123982	0,857986	0,247999	0,302974	0,037812	-0,055597	-0,127926	2,782278	0,536784	0,334795	-0,618008	-2,924121	-1,282046	-15,720825	9,055546	13,574299	0,040248	-0,051205	-0,127932	-1,417502	-2,497239	0,322950	0,040248	-0,051205	-0,127932	-1,417502	-2,497239	0,322950
13:32:34,45	0,353969	3,228925	-0,123982	0,857986	0,247999	0,302974	0,040248	-0,051205	-0,127932	2,602065	0,662268	0,322950	-0,615935	-2,922418	-1,285167	-15,741506	9,029480	13,578609	0,040248	-0,051205	-0,127932	-1,417502	-2,497239	0,322950	0,040248	-0,051205	-0,127932	-1,417502	-2,497239	0,322950
13:32:34,50	0,353969	3,228925	-0,123982	0,857986	0,247999	0,302974	0,037738	-0,052148	-0,131053	2,618219	0,526838	0,327259	-0,614896	-2,926284	-1,280103	-15,758933	9,033328	13,579070	0,037738	-0,052148	-0,131053	-1,475424	-2,435584	0,327259	0,037738	-0,052148	-0,131053	-1,475424	-2,435584	0,327259
13:32:34,55	0,353969	3,228925	-0,123982	0,857986	0,247999	0,302974	0,040566	-0,054981	-0,125989	2,760134	0,656876	0,327720	-0,593378	-2,940004	-1,277279	-16,619081	7,672130	13,598781	0,040566	-0,054981	-0,125989	-1,555869	-2,527542	0,327720	0,040566	-0,054981	-0,125989	-1,555869	-2,527542	0,327720
13:32:34,60	0,353969	3,228925	-0,123982	0,857986	0,247999	0,302974	0,057875	-0,382932	0,096961	2,472098	-0,077205	1,025907	-0,339537	-3,105250	-1,057153	-25,844926	-5,167786	14,277257	0,057875	-0,382932	0,096961	-27,588102	-4,620404	1,025907	0,057875	-0,382932	0,096961	-27,588102	-4,620404	1,025907
13:32:34,65	0,353969	3,228925	-0,123982	0,857986	0,247999	0,302974	0,057875	-0,382932	0,096961	2,472098	-0,077205	1,025907	-0,594456	-2,894018	-0,897144	-14,605677	8,971701	13,642146	0,057875	-0,382932	0,096961	-27,588102	-4,620404	1,025907	0,057875	-0,382932	0,096961	-27,588102	-4,620404	1,025907
13:32:34,70	0,353969	3,228925	-0,123982	0,857986	0,247999	0,302974	0,002402	-0,056550	0,256970	3,364994	-0,298056	0,390796	-0,649422	-2,868996	-1,233067	-12,430444	11,567820	13,504266	0,002402	-0,056550	0,256970	-1,074198	-0,486651	0,390796	0,002402	-0,056550	0,256970	-1,074198	-0,486651	0,390796
13:32:34,75	0,353956	3,228948	-0,123977	0,908021	0,247989	0,303005	0,008216	0,003564	-0,078952	3,574997	0,589992	0,252916	-0,614716	-2,930795	-1,404717	-15,443754	9,610962	13,578675	0,008216	0,003564	-0,078952	3,854738	-0,054962	0,252916	0,008216	0,003564	-0,078952	3,854738	-0,054962	0,252916
13:32:34,80	0,353956	3,228948	-0,123977	0,908021	0,247989	0,303005	0,044383	-0,057393	-0,250603	3,543387	0,839499	0,327326	-0,614795	-2,934059	-1,404308	-15,487092	9,614474	13,612403	0,044383	-0,057393	-0,250603	-0,961950	-2,644558	0,327326	0,044383	-0,057393	-0,250603	-0,961950	-2,644558	0,327326
13:32:34,85	0,353956	3,228948	-0,123977	0,908021	0,247989	0,303005	0,047248	-0,058956	-0,250194	3,606054	0,949206	0,361053	-0,610829	-2,933790	-1,405784	-15,541109	9,569199	13,615554	0,047248	-0,058956	-0,250194	-1,022006	-2,759776	0,361053	0,047248	-0,058956	-0,250194	-1,022006	-2,759776	0,361053
13:32:34,90	0,353956	3,228948	-0,123977	0,908021	0,247989	0,303005	0,045033	-0,062256	-0,251670	3,711447	0,809882	0,364204	-0,613936	-2,936009	-1,408610	-15,615163	9,573616	13,643958	0,045033	-0,062256	-0,251670	-1,175679	-2,725220	0,364204	0,045033	-0,062256	-0,251670	-1,175679	-2,725220	0,364204
13:32:34,95	0,353956	3,228948	-0,123977	0,908021	0,247989	0,303005	0,048509	-0,060675	-0,254495	3,596020	0,924261	0,392608	-0,617431	-2,937776	-1,408628	-15,594411	9,540843	13,603079	0,048509	-0,060675	-0,254495	-1,166977	-2,883659	0,392608	0,048509	-0,060675	-0,254495	-1,166977	-2,883659	0,392608
13:32:35,00	0,353956	3,228948	-0,123977	0,908021	0,247989	0,303005	0,051785	-0,058532	-0,254514	3,466578	1,129011	0,351729	-0,614575	-2,938010	-1,409801	-15,629605	9,527640	13,609035	0,051785	-0,058532	-0,254514	-1,128195	-2,936134	0,351729	0,051785	-0,058532	-0,254514	-1,128195	-2,936134	0,351729
13:32:35,05	0,353956	3,228948	-0,123977	0,908021	0,247989	0,303005	0,050561	-0,061122	-0,255687	3,572220	1,041455	0,357685	-0,615198	-2,934230	-1,408667	-15,646397	9,549551	13,599982	0,050561	-0,061122	-0,255687	-1,225857	-2,927561	0,357685	0,050561	-0,061122	-0,255687	-1,225857	-2,927561	0,357685
13:32:35,10	0,353956	3,228948	-0,123977	0,908021	0,247989	0,303005	0,047598	-0,058692	-0,254553	3,456465	0,861920	0,348632	-0,613358	-2,938690	-1,409416	-15,615645	9,525610	13,589321	0,047598	-0,058692	-0,254553	-1,150896	-2,874558	0,348632	0,047598	-0,058692	-0,254553	-1,150896	-2,874558	0,348632
13:32:35,15	0,353956	3,228948	-0,123977	0,908021	0,247989	0,303005	0,050541	-0,062516	-0,255302	3,649922	1,053518	0,337971	-0,612967	-2,937687	-1,407883	-15,701755	9,516552	13,618270	0,050541	-0,062516	-0,255302	-1,257572	-2,913925	0,337971	0,050541	-0,062516	-0,255302	-1,257572	-2,913925	0,337971
13:32:35,20	0,353956	3,228948	-0,123977	0,908021	0,247989	0,303005	0,049477	-0,062353	-0,253768	3,590571	0,928162	0,366921	-0,614687	-2,940817	-1,409393	-15,676366	9,501946	13,646770	0,049477	-0,062353	-0,253768	-1,304165	-2,955782	0,366921	0,049477	-0,062353	-0,253768	-1,304165	-2,955782	0,366921
13:32:35,25	0,353956	3,228948	-0,123977	0,908021	0,247989	0,303005	0,053047	-0,062429	-0,255279	3,594528	1,143100	0,395420	-0,612272	-2,936176	-1,406682	-15,643787	9,504132	13,636271	0,053047	-0,062429	-0,255279	-1,306113	-3,021100	0,395420	0,053047	-0,062429	-0,255279	-1,306113	-3,021100	0,395420
13:32:35,30	0,353956	3,228948	-0,123977	0,908021	0,247989	0,303005	0,047821	-0,062200	-0,252567	3,600832	0,898446	0,384921	-0,613063	-2,938355	-1,405036	-15,677385	9,552632	13,594717	0,047821	-0,062200	-0,252567	-1,281876	-2,855479	0,384921	0,047821	-0,062200	-0,252567	-1,281876	-2,855479	0,384921
13:32:35,35	0,353956	3,228948	-0,123977	0,908021	0,247989	0,303005	0,050103	-0,062605	-0,250922	3,647067	0,963775	0,343367	-0,612959	-2,940482	-1,407462	-15,697453	9,500540	13,641270	0,050103	-0,062605	-0,250922	-1,267391	-2,969304	0,343367	0,050103	-0,062605	-0,250922	-1,267391	-2,969304	0,343367
13:32:35,40	0,353956	3,228948	-0,123977	0,908021	0,247989	0,303005	0,051893	-0,063758	-0,253348	3,651912	1,065527	0,389920	-0,611632	-2,938445	-1,406605	-15,663528	9,483914	13,650088	0,051893	-0,063758	-0,253348	-1,353110	-3,008075	0,389920	0,051893	-0,063758	-0,253348	-1,353110	-3,008075	0,389920
13:32:35,45	0,353956	3,228948	-0,123977	0,908021	0,247989	0,303005	0,049466	-0,063888	-0,252490	3,661230	0,977000	0,398739	-0,613483	-2,933479	-1,407519	-15,659705	9,512406	13,584103	0,049466	-0,063888	-0,252490	-1,353988	-2,906058	0,398739	0,049466	-0,063888	-0,252490	-1,353988	-2,906058	0,398739
13:32:35,50	0,353956	3,228948	-0,123977	0,908021	0,247989	0,303005	0,046090	-0,059802	-0,253405	3,475360	0,790529	0,332754	-0,609483	-2,939415	-1,407469	-15,703707	9,445705	13,635495	0,046090	-0,059802	-0,253405	-1,219132	-2,827538	0,332754	0,046090	-0,059802	-0,253405	-1,219132	-2,827538	0,332754
13:32:35,56	0,353956	3,228948	-0,123977	0,908021	0,247989	0,303005	0,049231	-0,066234	-0,253355	3,730061	0,949120	0,384146	-0,612944	-2,935967	-1,406338	-15,682280	9,490516	13,602020	0,049231	-0,066234	-0,253355	-1,469346	-2,915538	0,384146	0,049231	-0,066234	-0,253355	-1,469346	-2,915538	0,384146
13:32:35,61	0,353956	3,228948	-0,123977	0,908021	0,247989	0,303005	0,047976	-0,061513	-0,252224	3,534072	0,879989	0,350670	-0,613605	-2,937138	-1,406312	-15,704582	9,464116	13,644706	0,047976	-0,061513	-0,252224	-1,294710	-2,886120	0,350670	0,047976	-0,061513	-0,252224	-1,294710	-2,886120	0,350670
13:32:35,66	0,353956	3,228948	-0,123977	0,908021	0,247989	0,303005	0,049320	-0,061526	-0,252198	3,500716	0,943772	0,393356	-0,611704	-2,937488	-1,407946	-15,687284	9,456743	13,610032	0,049320	-0,061526	-0,252198	-1,329060	-2,927854	0,393356	0,049320	-0,061526	-0,252198	-1,329060	-2,927854	0,393356
13:32:35,71	0,353956	3,228948	-0,123977	0,908021	0,247989	0,303005	0,048673	-0,063348	-0,253832	3,597721	0,928806	0,358682	-0,612349	-2,937823	-1,407871	-15,667992	9,455515	13,611202	0,048673	-0,063348	-0,253832	-1,375078	-2,892047	0,358682	0,048673	-0,063348	-0,253832	-1,375078	-2,892047	0,358682
13:32:35,76	0,353956	3,228948	-0,123977	0,908021	0,247989	0,303005	0,049286	-0,062957	-0,253756	3,585963	0,977978	0,359853	-0,614115	-2,942278	-1,407067	-15,676896	9,450774	13,629067	0,049286	-0,062957	-0,253756	-1,356129	-2,890958	0,359853	0,049286	-0,062957	-0,253756	-1,356129	-2,890958	0,359853
13:32:35,81	0,353956	3,228948	-0,123977	0,908021	0,247989	0,303005	0,054027	-0,063655	-0,252953	3,613705	1,219182	0,377717	-0,607736	-2,940140	-1,406684	-15,724263	9,473551	13,650851	0,054027	-0,063655	-0,252953	-1,383186	-3,021941	0,377717	0,054027	-0,063655	-0,252953	-1,383186	-3,021941	0,377717
13:32:35,86	0,353956	3,228948	-0,123977	0,908021	0,247989	0,303005	0,048985	-0,068110	-0,252570	3,841444	0,904601	0,399501	-0,611804	-2,940962	-1,405915	-15,693513	9,440162	13,623947	0,048985	-0,068110	-0,252570	-1,505221	-2,940743	0,399501	0,048985	-0,068110	-0,252570	-1,505221	-2,940743	0,399501
13:32:35,91	0,353956	3,228948	-0,123977	0,908021	0,247989	0,303005	0,051731	-0,064998	-0,251800	3,666067	1,090704	0,372597	-0,609848	-2,936427	-1,407626	-15,724945	9,434422	13,630175	0,051731	-0,064998	-0,251800	-1,436286	-2,970181	0,372597	0,051731	-0,064998	-0,251800	-1,436286	-2,970181	0,372597
13:32:35,96	0,353956	3,228948	-0,123977	0,908021	0,247989	0,303005	0,046826	-0,064424	-0,253512	3,615547	0,811268	0,378826	-0,611244	-2,940467	-1,406304	-15,708421	9,453722	13,634631	0,046826	-0,064424	-0,253512	-1,441771	-2,864536	0,378826	0,046826	-0,064424	-0,253512	-1,441771	-2,864536	0,378826
13:32:36,01	0,353956	3,228948	-0,123977	0,908021	0,247989	0,303005	0,051022	-0,065236	-0,252189	3,682716	1,034160	0,383282	-0,610652	-2,936298	-1,403612	-15,700499	9,444394	13,613954	0,051022	-0,065236	-0,252189	-1,438297	-2,971091	0,383282	0,051022	-0,065236	-0,252189	-1,438297	-2,971091	0,383282
13:32:36,06	0,353956	3,228948	-0,123977	0,908021	0,247989	0,303005	0,047116	-0,063664	-0,249498	3,596856	0,842543	0,362604	-0,613623	-2,935103	-1,407134	-15,712229	9,467155	13,602075	0,047116	-0,063664	-0,249498	-1,400756	-2,856042	0,362604	0,047116	-0,063664	-0,249498	-1,400756	-2,856042	0,362604
13:32:36,11	0,353956	3,228948	-0,123977	0,908021	0,247989	0,303005	0,047567	-0,060493	-0,253020	3,445817	0,844459	0,350725	-0,610676	-2,939602	-1,405555	-15,715605	9,438033	13,604903	0,047567	-0,060493	-0,253020	-1,302880	-2,889534	0,350725	0,047567	-0,060493	-0,253020	-1,302880	-2,889534	0,350725
13:32:36,16	0,353956	3,228948	-0,123977	0,908021	0,247989	0,303005	0,049989	-0,065295	-0,251441	3,668625	0,982073	0,353553	-0,611802	-2,935679	-1,407109	-15,675027	9,430065	13,605563	0,049989	-0,065295	-0,251441	-1,457048	-2,942096	0,353553	0,049989	-0,065295	-0,251441	-1,457048	-2,942096	0,353553
13:32:36,21	0,353956	3,228948	-0,123977	0,908021	0,247989	0,303005	0,047155	-0,062358	-0,252995	3,529295	0,873803	0,354214	-0,612429	-2,937848	-1,407123	-15,707681	9,452287	13,596498	0,047155	-0,062358	-0,252995	-1,365833	-2,827855	0,354214	0,047155	-0,062358	-0,252995	-1,365833	-2,827855	0,354214
13:32:36,26	0,353956	3,228948	-0,123977	0,908021	0,247989	0,303005	0,049348	-0,062900	-0,253008	3,560356	0,948432	0,345149	-0,612485	-2,935027	-1,405578	-15,734614	9,474915	13,616350	0,049348	-0,062900	-0,253008	-1,377257	-2,925351	0,345149	0,049348	-0,062900	-0,253008	-1,377257	-2,925351	0,345149
13:32:36,31	0,353956	3,228948	-0,123977	0,908021	0,247989	0,303005	0,046932	-0,061441	-0,251464	3,490638	0,788181	0,365000	-0,609563	-2,937035	-1,405544	-15,726576	9,413207	13,638703	0,046932	-0,061441	-0,251464	-1,332474	-2,895977	0,365000	0,046932	-0,061441	-0,251464	-1,332474	-2,895977	0,365000
13:32:36,36	0,353956	3,228948	-0,123977	0,908021	0,247989	0,303005	0,047210	-0,064975	-0,251430	3,625006	0,840456	0,387353	-0,611892	-2,940966	-1,405145	-15,733203	9,436981	13,638304	0,047210	-0,064975	-0,251430	-1,475558	-2,865530	0,387353	0,047210	-0,064975	-0,251430	-1,475558	-2,865530	0,387353
13:32:36,41	0,353956	3,228948	-0,123977	0,908021	0,247989	0,303005	0,051779	-0,064924	-0,251031	3,639629	1,060415	0,386954	-0,610117	-2,941461	-1,407494	-15,718290	9,399762	13,599860	0,051779	-0,064924	-0,251031	-1,456930	-3,004233	0,386954	0,051779	-0,064924	-0,251031	-1,456930	-3,004233	0,386954
13:32:36,46	0,353956	3,228948	-0,123977	0,908021	0,247989	0,303005	0,051320	-0,066708	-0,253380	3,707609	1,068066	0,348511	-0,614164	-2,938773	-1,409058	-15,694998	9,463451	13,597466	0,051320	-0,066708	-0,253380	-1,528976	-2,960543	0,348511	0,051320	-0,066708	-0,253380	-1,528976	-2,960543	0,348511
13:32:36,51	0,353956	3,228948	-0,123977	0,908021	0,247989	0,303005	0,051016	-0,061860	-0,254944	3,522289	1,040582	0,346117	-0,607231	-2,937695	-1,403594	-15,740917	9,409236	13,647532	0,051016	-0,061860	-0,254944	-1,333689	-2,964159	0,346117	0,051016	-0,061860	-0,254944	-1,333689	-2,964159	0,346117
13:32:36,56	0,353956	3,228948	-0,123977	0,908021	0,247989	0,303005	0,046616	-0,067325	-0,249480	3,736594	0,799126	0,396182	-0,613044	-2,938096	-1,407502	-15,720266	9,461456	13,616390	0,046616	-0,067325	-0,249480	-1,548440	-2,860220	0,396182	0,046616	-0,067325	-0,249480	-1,548440	-2,860220	0,396182
13:32:36,61	0,353956	3,228948	-0,123977	0,908021	0,247989	0,303005	0,049869	-0,062491	-0,253388	3,540770	0,960075	0,365040	-0,609559	-2,937855	-1,405166	-15,724462	9,397013	13,618431	0,049869	-0,062491	-0,253388	-1,364787	-2,954659	0,365040	0,049869	-0,062491	-0,253388	-1,364787	-2,954659	0,365040
13:32:36,66	0,353956	3,228948	-0,123977	0,908021	0,247989	0,303005	0,047918	-0,065388	-0,251052	3,633523	0,887196	0,367081	-0,613631	-2,937438	-1,406323	-15,705663	9,425189	13,628892	0,047918	-0,065388	-0,251052	-1,499473	-2,874362	0,367081	0,047918	-0,065388	-0,251052	-1,499473	-2,874362	0,367081
13:32:36,71	0,353956	3,228948	-0,123977	0,908021	0,247989	0,303005	0,049593	-0,061653	-0,252209	3,473097	0,976478	0,377543	-0,609499	-2,940502	-1,404338	-15,702645	9,403724	13,656296	0,049593	-0,061653	-0,252209	-1,366693	-2,916553	0,377543	0,049593	-0,061653	-0,252209	-1,366693	-2,916553	0,377543
13:32:36,76	0,353956	3,228948	-0,123977	0,908021	0,247989	0,303005	0,050181	-0,066764	-0,250224	3,721787	1,020390	0,404947	-0,610726	-2,942636	-1,405941	-15,729129	9,386299	13,598316	0,050181	-0,066764	-0,250224	-1,519214	-2,918783	0,404947	0,050181	-0,066764	-0,250224	-1,519214	-2,918783	0,404947
13:32:36,81	0,353956	3,228948	-0,123977	0,908021	0,247989	0,303005	0,052642	-0,066768	-0,251827	3,693665	1,134175	0,346966	-0,611870	-2,938329	-1,405544	-15,715473	9,433555	13,628959	0,052642	-0,066768	-0,251827	-1,547653	-2,998241	0,346966	0,052642	-0,066768	-0,251827	-1,547653	-2,998241	0,346966
13:32:36,86	0,353956	3,228948	-0,123977	0,908021	0,247989	0,303005	0,049484	-0,063624	-0,251430	3,577904	0,958148	0,377610	-0,611323	-2,941436	-1,407479	-15,729596	9,405097	13,629004	0,049484	-0,063624	-0,251430	-1,416570	-2,926351	0,377610	0,049484	-0,063624	-0,251430	-1,416570	-2,926351	0,377610
13:32:36,91	0,353956	3,228948	-0,123977	0,908021	0,247989	0,303005	0,051901	-0,065651	-0,253365	3,651610	1,085834	0,377655	-0,611357	-2,940175	-1,407505	-15,740731	9,395269	13,609620	0,051901	-0,065651	-0,253365	-1,501997	-2,988405	0,377655	0,051901	-0,065651	-0,253365	-1,501997	-2,988405	0,377655
13:32:36,96	0,353956	3,228948	-0,123977	0,908021	0,247989	0,303005	0,050826	-0,064992	-0,253391	3,603255	1,025210	0,358270	-0,608917	-2,938861	-1,406726	-15,700684	9,391086	13,589837	0,050826	-0,064992	-0,253391	-1,498609	-2,964650	0,358270	0,050826	-0,064992	-0,253391	-1,498609	-2,964650	0,358270
13:32:37,01	0,353956	3,228948	-0,123977	0,908021	0,247989	0,303005	0,050813	-0,062329	-0,249865	3,499579	1,024561	0,395473	-0,611876	-2,940606	-1,404757	-15,714278	9,401270	13,627095	0,050813	-0,062329	-0,249865	-1,393265	-2,964247	0,395473	0,050813	-0,062329	-0,249865	-1,393265	-2,964247	0,395473
13:32:37,06	0,353956	3,228948	-0,123977	0,908021	0,247989	0,303005	0,051459	-0,064758	-0,250643	3,609512	1,078001	0,375746	-0,600988	-2,949581	-1,390978	-16,307948	8,977215	13,631160	0,051459	-0,064758	-0,250643	-1,473985	-2,961499	0,375746	0,051459	-0,064758	-0,250643	-1,473985	-2,961499	0,375746
13:32:37,11	0,353956	3,228948	-0,123977	0,908021	0,247989	0,303005	0,050806	-0,361343	-0,063527	3,791898	0,511461	1,004629	-0,354699	-3,088333	-1,217642	-23,795549	-3,530705	14,255979	0,050806	-0,361343	-0,063527	-24,573544	-3,476796	1,004629	0,050806	-0,361343	-0,063527	-24,573544	-3,476796	1,004629
13:32:37,16	0,353956	3,228948	-0,123977	0,908021	0,247989	0,303005	0,050806	-0,361343	-0,063527	3,791898	0,511461	1,004629	-0,594685	-2,895986	-1,031838	-14,137899	9,608841	13,598867	0,050806	-0,361343	-0,063527	-24,573544	-3,476796	1,004629	0,050806	-0,361343	-0,063527	-24,573544	-3,476796	1,004629
13:32:37,21	0,353956	3,228948	-0,123977	0,908021	0,247989	0,303005	0,004222	-0,057335	0,122276	4,191495	-0,116925	0,347517	-0,632719	-2,861300	-1,406995	-11,065614	11,314400	13,480545	0,004222	-0,057335	0,122276	-0,309339	-0,448320	0,347517	0,004222	-0,057335	0,122276	-0,309339	-0,448320	0,347517
13:32:37,26	0,354082	3,229019	-0,123975	0,958010	0,247977	0,303008	-0,006801	-0,007054	-0,252881	4,590055	1,117816	0,229195	-0,604988	-2,913805	-1,539214	-13,691339	9,819851	13,614636	-0,006801	-0,007054	-0,252881	4,036321	1,651665	0,229195	-0,006801	-0,007054	-0,252881	4,036321	1,651665	0,229195
13:32:37,31	0,354082	3,229019	-0,123975	0,958010	0,247977	0,303008	0,028908	-0,056785	-0,385901	4,531088	1,373971	0,368688	-0,607505	-2,917090	-1,540015	-13,774343	9,824140	13,620037	0,028908	-0,056785	-0,385901	0,073489	-0,895313	0,368688	0,028908	-0,056785	-0,385901	0,073489	-0,895313	0,368688
13:32:37,36	0,354082	3,229019	-0,123975	0,958010	0,247977	0,303008	0,028908	-0,056785	-0,385901	4,531088	1,373971	0,368688	-0,605169	-2,914625	-1,543941	-13,757236	9,771075	13,568023	0,028908	-0,056785	-0,385901	0,073489	-0,895313	0,368688	0,028908	-0,056785	-0,385901	0,073489	-0,895313	0,368688
13:32:37,41	0,354082	3,229019	-0,123975	0,958010	0,247977	0,303008	0,025605	-0,057576	-0,389827	4,534821	1,243571	0,316674	-0,602279	-2,914379	-1,541938	-13,767565	9,745070	13,648981	0,025605	-0,057576	-0,389827	0,015124	-0,766439	0,316674	0,025605	-0,057576	-0,389827	0,015124	-0,766439	0,316674
13:32:37,46	0,354082	3,229019	-0,123975	0,958010	0,247977	0,303008	0,023947	-0,059955	-0,387824	4,630863	1,161424	0,397631	-0,604101	-2,917437	-1,541202	-13,809635	9,749890	13,604745	0,023947	-0,059955	-0,387824	-0,075615	-0,718452	0,397631	0,023947	-0,059955	-0,387824	-0,075615	-0,718452	0,397631
13:32:37,51	0,354082	3,229019	-0,123975	0,958010	0,247977	0,303008	0,027506	-0,059906	-0,387088	4,611465	1,307649	0,353396	-0,605240	-2,918952	-1,541573	-13,788083	9,732544	13,608617	0,027506	-0,059906	-0,387088	-0,091182	-0,851609	0,353396	0,027506	-0,059906	-0,387088	-0,091182	-0,851609	0,353396
13:32:37,56	0,354082	3,229019	-0,123975	0,958010	0,247977	0,303008	0,029388	-0,059677	-0,387459	4,595305	1,432819	0,357268	-0,582652	-2,935331	-1,526337	-14,757859	8,651058	13,643977	0,029388	-0,059677	-0,387459	-0,089357	-0,874128	0,357268	0,029388	-0,059677	-0,387459	-0,089357	-0,874128	0,357268
13:32:37,61	0,354082	3,229019	-0,123975	0,958010	0,247977	0,303008	0,032279	-0,087429	-0,372223	4,616896	1,284059	0,392627	-0,358555	-3,063978	-1,366908	-21,847043	-3,022640	14,244253	0,032279	-0,087429	-0,372223	-2,246252	-1,249854	0,392627	0,032279	-0,087429	-0,372223	-2,246252	-1,249854	0,392627
13:32:37,66	0,354082	3,229019	-0,123975	0,958010	0,247977	0,303008	0,031641	-0,345826	-0,212794	4,399261	0,948321	0,992903	-0,585861	-2,888118	-1,168820	-12,812496	9,779456	13,642838	0,031641	-0,345826	-0,212794	-22,748093	-1,535510	0,992903	0,031641	-0,345826	-0,212794	-22,748093	-1,535510	0,992903
13:32:37,71	0,354082	3,229019	-0,123975	0,958010	0,247977	0,303008	-0,007004	-0,061044	-0,014706	5,194786	0,361851	0,391489	-0,627423	-2,857779	-1,596409	-10,505854	11,573165	13,517407	-0,007004	-0,061044	-0,014706	0,402850	0,911692	0,391489	-0,007004	-0,061044	-0,014706	0,402850	0,911692	0,391489
13:32:37,76	0,354004	3,228991	-0,124002	1,008021	0,247980	0,302997	-0,012498	-0,009880	-0,442295	5,240974	1,176932	0,266057	-0,610716	-2,922609	-1,731783	-13,252702	10,560755	13,617923	-0,012498	-0,009880	-0,442295	4,465413	2,158031	0,266057	-0,012498	-0,009880	-0,442295	4,465413	2,158031	0,266057
13:32:37,81	0,354004	3,228991	-0,124002	1,008021	0,247980	0,302997	0,035293	-0,056764	-0,577669	5,428764	1,789448	0,366573	-0,612687	-2,924997	-1,729062	-13,325334	10,474925	13,652330	0,035293	-0,056764	-0,577669	0,972783	-0,981074	0,366573	0,035293	-0,056764	-0,577669	0,972783	-0,981074	0,366573
13:32:37,86	0,354004	3,228991	-0,124002	1,008021	0,247980	0,302997	0,038347	-0,056250	-0,574947	5,291409	1,928252	0,400980	-0,608641	-2,927070	-1,731438	-13,368922	10,475880	13,601349	0,038347	-0,056250	-0,574947	0,875746	-1,081982	0,400980	0,038347	-0,056250	-0,574947	0,875746	-1,081982	0,400980
13:32:37,91	0,354004	3,228991	-0,124002	1,008021	0,247980	0,302997	0,040774	-0,058229	-0,574189	5,356947	2,020666	0,385610	-0,612188	-2,928088	-1,728304	-13,373286	10,459501	13,636960	0,040774	-0,058229	-0,574189	0,785988	-1,180125	0,385610	0,040774	-0,058229	-0,574189	0,785988	-1,180125	0,385610
13:32:37,96	0,354004	3,228991	-0,124002	1,008021	0,247980	0,302997	0,040774	-0,058229	-0,574189	5,356947	2,020666	0,385610	-0,610426	-2,922490	-1,730652	-13,347745	10,431713	13,628681	0,040774	-0,058229	-0,574189	0,785988	-1,180125	0,385610	0,040774	-0,058229	-0,574189	0,785988	-1,180125	0,385610
13:32:38,01	0,354004	3,228991	-0,124002	1,008021	0,247980	0,302997	0,035045	-0,056955	-0,576538	5,279430	1,758749	0,377331	-0,613584	-2,925691	-1,727585	-13,458380	10,422527	13,626637	0,035045	-0,056955	-0,576538	0,808441	-0,992283	0,377331	0,035045	-0,056955	-0,576538	0,808441	-0,992283	0,377331
13:32:38,06	0,354004	3,228991	-0,124002	1,008021	0,247980	0,302997	0,039396	-0,055821	-0,573471	5,157174	1,893784	0,375287	-0,607821	-2,927388	-1,726831	-13,499756	10,344311	13,600616	0,039396	-0,055821	-0,573471	0,775227	-1,198805	0,375287	0,039396	-0,055821	-0,573471	0,775227	-1,198805	0,375287
13:32:38,11	0,354004	3,228991	-0,124002	1,008021	0,247980	0,302997	0,037984	-0,061660	-0,572717	5,372399	1,823641	0,349267	-0,610118	-2,925701	-1,729531	-13,475475	10,390418	13,627566	0,037984	-0,061660	-0,572717	0,532057	-1,158115	0,349267	0,037984	-0,061660	-0,572717	0,532057	-1,158115	0,349267
13:32:38,16	0,354004	3,228991	-0,124002	1,008021	0,247980	0,302997	0,036594	-0,060841	-0,571546	5,355675	1,718412	0,374423	-0,607836	-2,925774	-1,725660	-13,515326	10,383217	13,625773	0,036594	-0,060841	-0,571546	0,579692	-1,154211	0,374423	0,036594	-0,060841	-0,571546	0,579692	-1,154211	0,374423
13:32:38,21	0,354004	3,228991	-0,124002	1,008021	0,247980	0,302997	0,036594	-0,060841	-0,571546	5,355675	1,718412	0,374423	-0,609475	-2,925185	-1,721753	-13,455559	10,365237	13,622009	0,036594	-0,060841	-0,571546	0,579692	-1,154211	0,374423	0,036594	-0,060841	-0,571546	0,579692	-1,154211	0,374423
13:32:38,26	0,354004	3,228991	-0,124002	1,008021	0,247980	0,302997	0,036904	-0,059127	-0,567639	5,280860	1,795266	0,370660	-0,612568	-2,927450	-1,724484	-13,522683	10,365590	13,642882	0,036904	-0,059127	-0,567639	0,639425	-1,101669	0,370660	0,036904	-0,059127	-0,567639	0,639425	-1,101669	0,370660
13:32:38,31	0,354004	3,228991	-0,124002	1,008021	0,247980	0,302997	0,038709	-0,058654	-0,571940	5,212630	1,854926	0,363029	-0,610787	-2,926512	-1,726054	-13,506993	10,344544	13,614378	0,038709	-0,058654	-0,571940	0,608320	-1,183696	0,363029	0,038709	-0,058654	-0,571940	0,608320	-1,183696	0,363029
13:32:38,36	0,354004	3,228991	-0,124002	1,008021	0,247980	0,302997	0,038709	-0,058654	-0,571940	5,212630	1,854926	0,363029	-0,611965	-2,927317	-1,725656	-13,504897	10,333681	13,623134	0,038709	-0,058654	-0,571940	0,608320	-1,183696	0,363029	0,038709	-0,058654	-0,571940	0,608320	-1,183696	0,363029
13:32:38,41	0,354004	3,228991	-0,124002	1,008021	0,247980	0,302997	0,039995	-0,058036	-0,571542	5,172172	1,929086	0,371784	-0,607888	-2,927840	-1,726024	-13,507210	10,282809	13,641759	0,039995	-0,058036	-0,571542	0,616319	-1,210549	0,371784	0,039995	-0,058036	-0,571542	0,616319	-1,210549	0,371784
13:32:38,46	0,354004	3,228991	-0,124002	1,008021	0,247980	0,302997	0,038410	-0,061829	-0,571910	5,324153	1,870063	0,390410	-0,605550	-2,929580	-1,725258	-13,532304	10,308023	13,627969	0,038410	-0,061829	-0,571910	0,470612	-1,145095	0,390410	0,038410	-0,061829	-0,571910	0,470612	-1,145095	0,390410
13:32:38,51	0,354004	3,228991	-0,124002	1,008021	0,247980	0,302997	0,038747	-0,064723	-0,571143	5,483962	1,853250	0,376620	-0,606216	-2,926799	-1,726055	-13,547784	10,274818	13,627847	0,038747	-0,064723	-0,571143	0,403194	-1,188366	0,376620	0,038747	-0,064723	-0,571143	0,403194	-1,188366	0,376620
13:32:38,56	0,354004	3,228991	-0,124002	1,008021	0,247980	0,302997	0,036672	-0,062756	-0,571941	5,345164	1,748541	0,376498	-0,609087	-2,928617	-1,724114	-13,527513	10,284896	13,606634	0,036672	-0,062756	-0,571941	0,418833	-1,130179	0,376498	0,036672	-0,062756	-0,571941	0,418833	-1,130179	0,376498
13:32:38,61	0,354004	3,228991	-0,124002	1,008021	0,247980	0,302997	0,039682	-0,061179	-0,570000	5,282034	1,917593	0,355285	-0,610277	-2,929018	-1,725667	-13,540940	10,316130	13,618143	0,039682	-0,061179	-0,570000	0,479480	-1,197436	0,355285	0,039682	-0,061179	-0,570000	0,479480	-1,197436	0,355285
13:32:38,66	0,354004	3,228991	-0,124002	1,008021	0,247980	0,302997	0,040624	-0,060348	-0,571553	5,259163	1,939327	0,366793	-0,609756	-2,926960	-1,723345	-13,559631	10,284267	13,625987	0,040624	-0,060348	-0,571553	0,521835	-1,249642	0,366793	0,040624	-0,060348	-0,571553	0,521835	-1,249642	0,366793
13:32:38,71	0,354004	3,228991	-0,124002	1,008021	0,247980	0,302997	0,038581	-0,059770	-0,569231	5,192180	1,832855	0,374638	-0,606167	-2,928731	-1,722937	-13,545248	10,300954	13,626483	0,038581	-0,059770	-0,569231	0,500206	-1,195767	0,374638	0,038581	-0,059770	-0,569231	0,500206	-1,195767	0,374638
13:32:38,76	0,354004	3,228991	-0,124002	1,008021	0,247980	0,302997	0,038320	-0,063765	-0,568823	5,421518	1,823398	0,375133	-0,606778	-2,926661	-1,723748	-13,541183	10,267724	13,592156	0,038320	-0,063765	-0,568823	0,416004	-1,184739	0,375133	0,038320	-0,063765	-0,568823	0,416004	-1,184739	0,375133
13:32:38,81	0,354004	3,228991	-0,124002	1,008021	0,247980	0,302997	0,036833	-0,062200	-0,569634	5,313419	1,766222	0,340806	-0,608548	-2,927200	-1,722592	-13,543406	10,256235	13,581031	0,036833	-0,062200	-0,569634	0,430718	-1,125205	0,340806	0,036833	-0,062200	-0,569634	0,430718	-1,125205	0,340806
13:32:38,86	0,354004	3,228991	-0,124002	1,008021	0,247980	0,302997	0,038185	-0,060936	-0,568477	5,236652	1,840314	0,329681	-0,607439	-2,925013	-1,723729	-13,562102	10,260632	13,640714	0,038185	-0,060936	-0,568477	0,453141	-1,157198	0,329681	0,038185	-0,060936	-0,568477	0,453141	-1,157198	0,329681
13:32:38,91	0,354004	3,228991	-0,124002	1,008021	0,247980	0,302997	0,035737	-0,060803	-0,569615	5,224188	1,694612	0,389364	-0,608011	-2,926053	-1,724511	-13,555457	10,256799	13,626210	0,035737	-0,060803	-0,569615	0,451130	-1,110708	0,389364	0,035737	-0,060803	-0,569615	0,451130	-1,110708	0,389364
13:32:38,96	0,354004	3,228991	-0,124002	1,008021	0,247980	0,302997	0,036923	-0,060829	-0,570397	5,225508	1,763981	0,374860	-0,606833	-2,926726	-1,722182	-13,564127	10,261340	13,620286	0,036923	-0,060829	-0,570397	0,450461	-1,134479	0,374860	0,036923	-0,060829	-0,570397	0,450461	-1,134479	0,374860
13:32:39,01	0,354004	3,228991	-0,124002	1,008021	0,247980	0,302997	0,036917	-0,062186	-0,568068	5,295665	1,753901	0,368937	-0,606263	-2,930299	-1,722544	-13,580570	10,265423	13,644600	0,036917	-0,062186	-0,568068	0,414101	-1,144104	0,368937	0,036917	-0,062186	-0,568068	0,414101	-1,144104	0,368937
13:32:39,06	0,354004	3,228991	-0,124002	1,008021	0,247980	0,302997	0,038063	-0,060809	-0,569243	5,230219	1,808321	0,359878	-0,608592	-2,927036	-1,721392	-13,565584	10,275822	13,639315	0,038063	-0,060809	-0,569243	0,456720	-1,179628	0,359878	0,038063	-0,060809	-0,569243	0,456720	-1,179628	0,359878
13:32:39,11	0,354004	3,228991	-0,124002	1,008021	0,247980	0,302997	0,038063	-0,060809	-0,569243	5,230219	1,808321	0,359878	-0,603884	-2,928302	-1,724880	-13,554496	10,244918	13,631268	0,038063	-0,060809	-0,569243	0,456720	-1,179628	0,359878	0,038063	-0,060809	-0,569243	0,456720	-1,179628	0,359878
13:32:39,16	0,354004	3,228991	-0,124002	1,008021	0,247980	0,302997	0,036807	-0,065527	-0,570765	5,460009	1,764737	0,379919	-0,602721	-2,931102	-1,721406	-13,578316	10,239837	13,595106	0,036807	-0,065527	-0,570765	0,316148	-1,124639	0,379919	0,036807	-0,065527	-0,570765	0,316148	-1,124639	0,379919
13:32:39,21	0,354004	3,228991	-0,124002	1,008021	0,247980	0,302997	0,038651	-0,067934	-0,567291	5,568870	1,842498	0,343757	-0,606790	-2,929655	-1,720588	-13,543306	10,235629	13,642077	0,038651	-0,067934	-0,567291	0,236049	-1,191574	0,343757	0,038651	-0,067934	-0,567291	0,236049	-1,191574	0,343757
13:32:39,26	0,354004	3,228991	-0,124002	1,008021	0,247980	0,302997	0,039432	-0,063687	-0,566474	5,361882	1,915579	0,390728	-0,605682	-2,927513	-1,722161	-13,567685	10,236682	13,643828	0,039432	-0,063687	-0,566474	0,362459	-1,179870	0,390728	0,039432	-0,063687	-0,566474	0,362459	-1,179870	0,390728
13:32:39,31	0,354004	3,228991	-0,124002	1,008021	0,247980	0,302997	0,037023	-0,063575	-0,568047	5,344782	1,768648	0,392478	-0,607469	-2,926051	-1,720650	-13,577697	10,228289	13,603889	0,037023	-0,063575	-0,568047	0,354148	-1,137659	0,392478	0,037023	-0,063575	-0,568047	0,354148	-1,137659	0,392478
13:32:39,36	0,354004	3,228991	-0,124002	1,008021	0,247980	0,302997	0,036651	-0,061297	-0,566536	5,214048	1,744808	0,352540	-0,609253	-2,929625	-1,723344	-13,588519	10,233146	13,629182	0,036651	-0,061297	-0,566536	0,402242	-1,132264	0,352540	0,036651	-0,061297	-0,566536	0,402242	-1,132264	0,352540
13:32:39,42	0,354004	3,228991	-0,124002	1,008021	0,247980	0,302997	0,040638	-0,061539	-0,569230	5,225423	1,940359	0,377833	-0,606870	-2,926968	-1,720633	-13,576324	10,235453	13,618597	0,040638	-0,061539	-0,569230	0,394627	-1,249733	0,377833	0,040638	-0,061539	-0,569230	0,394627	-1,249733	0,377833
13:32:39,47	0,354004	3,228991	-0,124002	1,008021	0,247980	0,302997	0,037145	-0,062274	-0,566519	5,271749	1,768142	0,367248	-0,608024	-2,928985	-1,721000	-13,568551	10,237617	13,632847	0,037145	-0,062274	-0,566519	0,383239	-1,147767	0,367248	0,037145	-0,062274	-0,566519	0,383239	-1,147767	0,367248
13:32:39,52	0,354004	3,228991	-0,124002	1,008021	0,247980	0,302997	0,039469	-0,062283	-0,566886	5,277986	1,894608	0,381497	-0,605131	-2,929397	-1,722174	-13,581711	10,204931	13,623398	0,039469	-0,062283	-0,566886	0,388756	-1,203687	0,381497	0,039469	-0,062283	-0,566886	0,388756	-1,203687	0,381497
13:32:39,57	0,354004	3,228991	-0,124002	1,008021	0,247980	0,302997	0,038379	-0,064994	-0,568060	5,384076	1,842894	0,372048	-0,596618	-2,937983	-1,717573	-13,861788	9,706137	13,641613	0,038379	-0,064994	-0,568060	0,282025	-1,169867	0,372048	0,038379	-0,064994	-0,568060	0,282025	-1,169867	0,372048
13:32:39,62	0,354004	3,228991	-0,124002	1,008021	0,247980	0,302997	0,041558	-0,076660	-0,563459	5,418692	2,015048	0,390263	-0,346883	-3,074122	-1,493098	-21,685073	-3,013507	14,252346	0,041558	-0,076660	-0,563459	-0,599124	-1,247268	0,390263	0,041558	-0,076660	-0,563459	-0,599124	-1,247268	0,390263
13:32:39,67	0,354004	3,228991	-0,124002	1,008021	0,247980	0,302997	0,034591	-0,361006	-0,338984	5,277507	1,237421	1,000997	-0,596048	-2,893817	-1,208422	-12,653571	10,821165	13,599162	0,034591	-0,361006	-0,338984	-23,061463	-1,477979	1,000997	0,034591	-0,361006	-0,338984	-23,061463	-1,477979	1,000997
13:32:39,72	0,354004	3,228991	-0,124002	1,008021	0,247980	0,302997	0,003025	-0,055071	-0,054308	5,865797	0,500160	0,347812	-0,639844	-2,845261	-1,631628	-9,158415	12,657358	13,515822	0,003025	-0,055071	-0,054308	1,542742	0,262690	0,347812	0,003025	-0,055071	-0,054308	1,542742	0,262690	0,347812
13:32:39,77	0,353994	3,228922	-0,123994	1,057986	0,247993	0,302986	-0,017128	0,007136	-0,477513	5,968812	1,561019	0,264472	-0,618827	-2,909074	-1,760813	-12,018197	11,413209	13,641121	-0,017128	0,007136	-0,477513	6,528990	2,905531	0,264472	-0,017128	0,007136	-0,477513	6,528990	2,905531	0,264472
13:32:39,82	0,353994	3,228922	-0,123994	1,057986	0,247993	0,302986	0,027627	-0,042972	-0,606698	6,067065	2,033712	0,389771	-0,616081	-2,905779	-1,761246	-12,076509	11,338191	13,630854	0,027627	-0,042972	-0,606698	2,693776	-0,135044	0,389771	0,027627	-0,042972	-0,606698	2,693776	-0,135044	0,389771
13:32:39,87	0,353994	3,228922	-0,123994	1,057986	0,247993	0,302986	0,023401	-0,043703	-0,607132	6,010957	1,800934	0,379504	-0,610947	-2,911357	-1,758526	-12,141082	11,240232	13,626784	0,023401	-0,043703	-0,607132	2,580279	-0,036029	0,379504	0,023401	-0,043703	-0,607132	2,580279	-0,036029	0,379504
13:32:39,92	0,353994	3,228922	-0,123994	1,057986	0,247993	0,302986	0,025665	-0,050938	-0,604412	6,270051	1,911704	0,375435	-0,611557	-2,908586	-1,758172	-12,139500	11,216733	13,597035	0,025665	-0,050938	-0,604412	2,271433	-0,102960	0,375435	0,025665	-0,050938	-0,604412	2,271433	-0,102960	0,375435
13:32:39,97	0,353994	3,228922	-0,123994	1,057986	0,247993	0,302986	0,023570	-0,049024	-0,604058	6,150976	1,815884	0,345685	-0,610524	-2,908997	-1,759718	-12,175142	11,140142	13,625077	0,023570	-0,049024	-0,604058	2,302588	-0,034322	0,345685	0,023570	-0,049024	-0,604058	2,302588	-0,034322	0,345685
13:32:40,02	0,353994	3,228922	-0,123994	1,057986	0,247993	0,302986	0,023409	-0,050124	-0,605604	6,124025	1,814966	0,373728	-0,609980	-2,912386	-1,755078	-12,207083	11,108589	13,592091	0,023409	-0,050124	-0,605604	2,189288	-0,022640	0,373728	0,023409	-0,050124	-0,605604	2,189288	-0,022640	0,373728
13:32:40,07	0,353994	3,228922	-0,123994	1,057986	0,247993	0,302986	0,026072	-0,052289	-0,600964	6,193327	1,941542	0,340742	-0,605526	-2,914553	-1,752368	-12,289932	10,974200	13,606818	0,026072	-0,052289	-0,600964	2,088609	-0,105087	0,340742	0,026072	-0,052289	-0,600964	2,088609	-0,105087	0,340742
13:32:40,12	0,353994	3,228922	-0,123994	1,057986	0,247993	0,302986	0,025722	-0,057230	-0,598254	6,292436	1,918782	0,355468	-0,351170	-3,060988	-1,505112	-20,609981	-2,211473	14,246435	0,025722	-0,057230	-0,598254	1,799871	-0,100364	0,355468	0,025722	-0,057230	-0,598254	1,799871	-0,100364	0,355468
13:32:40,17	0,353994	3,228922	-0,123994	1,057986	0,247993	0,302986	0,025360	-0,350726	-0,350998	5,975092	1,287454	0,995085	-0,586275	-2,897718	-1,312716	-12,263159	10,740582	13,676520	0,025360	-0,350726	-0,350998	-21,556925	-0,703320	0,995085	0,025360	-0,350726	-0,350998	-21,556925	-0,703320	0,995085
13:32:40,22	0,353994	3,228922	-0,123994	1,057986	0,247993	0,302986	0,001517	-0,065485	-0,158602	6,532738	0,800145	0,425171	-0,629522	-2,848341	-1,606935	-8,814853	12,722846	13,539451	0,001517	-0,065485	-0,158602	1,392194	0,681049	0,425171	0,001517	-0,065485	-0,158602	1,392194	0,681049	0,425171
13:32:40,27	0,354034	3,229119	-0,123988	1,108001	0,247984	0,302990	-0,019622	-0,003344	-0,452821	6,742245	1,696086	0,288102	-0,594916	-2,914465	-1,790620	-11,883022	10,830840	13,642547	-0,019622	-0,003344	-0,452821	6,479777	3,236429	0,288102	-0,019622	-0,003344	-0,452821	6,479777	3,236429	0,288102
13:32:40,32	0,354034	3,229119	-0,123988	1,108001	0,247984	0,302990	0,020341	-0,066375	-0,636506	6,847261	2,063048	0,391197	-0,591607	-2,917265	-1,788308	-11,957405	10,708211	13,638133	0,020341	-0,066375	-0,636506	1,636839	0,466305	0,391197	0,020341	-0,066375	-0,636506	1,636839	0,466305	0,391197
13:32:40,37	0,354034	3,229119	-0,123988	1,108001	0,247984	0,302990	0,021111	-0,070641	-0,634194	6,925710	2,099987	0,386784	-0,593038	-2,916233	-1,790268	-12,043225	10,648620	13,676966	0,021111	-0,070641	-0,634194	1,380395	0,442796	0,386784	0,021111	-0,070641	-0,634194	1,380395	0,442796	0,386784
13:32:40,42	0,354034	3,229119	-0,123988	1,108001	0,247984	0,302990	0,020932	-0,068886	-0,636154	6,739931	2,046189	0,425616	-0,593156	-2,921617	-1,788355	-12,118598	10,645723	13,651439	0,020932	-0,068886	-0,636154	1,332386	0,402993	0,425616	0,020932	-0,068886	-0,636154	1,332386	0,402993	0,425616
13:32:40,47	0,354034	3,229119	-0,123988	1,108001	0,247984	0,302990	0,025654	-0,071475	-0,634241	6,834381	2,227893	0,400089	-0,592771	-2,919391	-1,791448	-12,176591	10,597606	13,720605	0,025654	-0,071475	-0,634241	1,223573	0,214040	0,400089	0,025654	-0,071475	-0,634241	1,223573	0,214040	0,400089
13:32:40,52	0,354034	3,229119	-0,123988	1,108001	0,247984	0,302990	0,023533	-0,070696	-0,637334	6,723182	2,091448	0,469255	-0,588002	-2,919080	-1,792229	-12,129508	10,530944	13,680569	0,023533	-0,070696	-0,637334	1,173562	0,244077	0,469255	0,023533	-0,070696	-0,637334	1,173562	0,244077	0,469255
13:32:40,57	0,354034	3,229119	-0,123988	1,108001	0,247984	0,302990	0,020880	-0,074670	-0,638115	6,895677	2,027587	0,429220	-0,592264	-2,920872	-1,790323	-12,205466	10,536639	13,674525	0,020880	-0,074670	-0,638115	1,034043	0,388493	0,429220	0,020880	-0,074670	-0,638115	1,034043	0,388493	0,429220
13:32:40,62	0,354034	3,229119	-0,123988	1,108001	0,247984	0,302990	0,024563	-0,071875	-0,636209	6,717272	2,150475	0,423176	-0,586982	-2,921319	-1,789556	-12,207359	10,499896	13,649522	0,024563	-0,071875	-0,636209	1,075072	0,222264	0,423176	0,024563	-0,071875	-0,636209	1,075072	0,222264	0,423176
13:32:40,67	0,354034	3,229119	-0,123988	1,108001	0,247984	0,302990	0,022309	-0,076673	-0,635442	6,934008	2,049991	0,398172	-0,588272	-2,920873	-1,789527	-12,239291	10,466353	13,711588	0,022309	-0,076673	-0,635442	0,915155	0,298731	0,398172	0,022309	-0,076673	-0,635442	0,915155	0,298731	0,398172
13:32:40,72	0,354034	3,229119	-0,123988	1,108001	0,247984	0,302990	0,022568	-0,075333	-0,635413	6,819276	2,052559	0,460239	-0,588260	-2,925738	-1,787230	-12,255422	10,456860	13,646346	0,022568	-0,075333	-0,635413	0,905669	0,280994	0,460239	0,022568	-0,075333	-0,635413	0,905669	0,280994	0,460239
13:32:40,77	0,354034	3,229119	-0,123988	1,108001	0,247984	0,302990	0,026775	-0,077776	-0,633116	6,930050	2,262122	0,394996	-0,587134	-2,919073	-1,791122	-12,242176	10,428424	13,668231	0,026775	-0,077776	-0,633116	0,824630	0,160274	0,394996	0,026775	-0,077776	-0,633116	0,824630	0,160274	0,394996
13:32:40,82	0,354034	3,229119	-0,123988	1,108001	0,247984	0,302990	0,020440	-0,075418	-0,637008	6,789437	1,958380	0,416881	-0,587203	-2,921333	-1,788397	-12,274898	10,402713	13,680274	0,020440	-0,075418	-0,637008	0,869110	0,353847	0,416881	0,020440	-0,075418	-0,637008	0,869110	0,353847	0,416881
13:32:40,87	0,354034	3,229119	-0,123988	1,108001	0,247984	0,302990	0,022431	-0,076489	-0,634283	6,806475	2,046438	0,428924	-0,584250	-2,921685	-1,789172	-12,265170	10,382998	13,670781	0,022431	-0,076489	-0,634283	0,802115	0,285598	0,428924	0,022431	-0,076489	-0,634283	0,802115	0,285598	0,428924
13:32:40,92	0,354034	3,229119	-0,123988	1,108001	0,247984	0,302990	0,021260	-0,079222	-0,635058	6,936407	2,003833	0,419432	-0,585426	-2,923951	-1,786871	-12,275104	10,368941	13,624887	0,021260	-0,079222	-0,635058	0,717467	0,334909	0,419432	0,021260	-0,079222	-0,635058	0,717467	0,334909	0,419432
13:32:40,97	0,354034	3,229119	-0,123988	1,108001	0,247984	0,302990	0,023810	-0,079337	-0,632756	6,925234	2,134870	0,373538	-0,585466	-2,921013	-1,786853	-12,290385	10,398053	13,674846	0,023810	-0,079337	-0,632756	0,697286	0,265753	0,373538	0,023810	-0,079337	-0,632756	0,697286	0,265753	0,373538
13:32:41,02	0,354034	3,229119	-0,123988	1,108001	0,247984	0,302990	0,021286	-0,077833	-0,632739	6,864586	1,975801	0,423497	-0,587350	-2,922809	-1,790368	-12,332511	10,367078	13,670989	0,021286	-0,077833	-0,632739	0,754719	0,304866	0,423497	0,021286	-0,077833	-0,632739	0,754719	0,304866	0,423497
13:32:41,07	0,354034	3,229119	-0,123988	1,108001	0,247984	0,302990	0,023784	-0,077099	-0,636254	6,778564	2,084697	0,419639	-0,586162	-2,925766	-1,790369	-12,351945	10,410603	13,662660	0,023784	-0,077099	-0,636254	0,726265	0,217677	0,419639	0,023784	-0,077099	-0,636254	0,726265	0,217677	0,419639
13:32:41,12	0,354034	3,229119	-0,123988	1,108001	0,247984	0,302990	0,025750	-0,079607	-0,636255	6,936925	2,148353	0,411310	-0,587882	-2,924487	-1,789956	-12,311839	10,373075	13,680068	0,025750	-0,079607	-0,636255	0,687796	0,126976	0,411310	0,025750	-0,079607	-0,636255	0,687796	0,126976	0,411310
13:32:41,17	0,354034	3,229119	-0,123988	1,108001	0,247984	0,302990	0,025502	-0,077478	-0,635842	6,813766	2,188956	0,428718	-0,586169	-2,924586	-1,788036	-12,352077	10,400884	13,670794	0,025502	-0,077478	-0,635842	0,731768	0,187044	0,428718	0,025502	-0,077478	-0,635842	0,731768	0,187044	0,428718
13:32:41,22	0,354034	3,229119	-0,123988	1,108001	0,247984	0,302990	0,024732	-0,079011	-0,633922	6,897459	2,100143	0,419445	-0,585034	-2,926505	-1,790373	-12,343345	10,308034	13,644838	0,024732	-0,079011	-0,633922	0,695101	0,158708	0,419445	0,024732	-0,079011	-0,633922	0,695101	0,158708	0,419445
13:32:41,27	0,354034	3,229119	-0,123988	1,108001	0,247984	0,302990	0,025826	-0,080953	-0,636259	6,922425	2,211048	0,393489	-0,585050	-2,927563	-1,789950	-12,359845	10,340624	13,694086	0,025826	-0,080953	-0,636259	0,567581	0,183689	0,393489	0,025826	-0,080953	-0,636259	0,567581	0,183689	0,393489
13:32:41,32	0,354034	3,229119	-0,123988	1,108001	0,247984	0,302990	0,026750	-0,081469	-0,635836	6,969191	2,228523	0,442737	-0,585065	-2,922450	-1,789957	-12,342043	10,311155	13,703410	0,026750	-0,081469	-0,635836	0,573901	0,128613	0,442737	0,026750	-0,081469	-0,635836	0,573901	0,128613	0,442737
13:32:41,37	0,354034	3,229119	-0,123988	1,108001	0,247984	0,302990	0,022330	-0,078898	-0,635843	6,818920	2,028798	0,452060	-0,586833	-2,923565	-1,787664	-12,358184	10,319139	13,658359	0,022330	-0,078898	-0,635843	0,625392	0,275913	0,452060	0,022330	-0,078898	-0,635843	0,625392	0,275913	0,452060
13:32:41,42	0,354034	3,229119	-0,123988	1,108001	0,247984	0,302990	0,024180	-0,077925	-0,633550	6,767144	2,107053	0,407009	-0,585072	-2,923469	-1,791921	-12,358256	10,343562	13,681431	0,024180	-0,077925	-0,633550	0,650032	0,208905	0,407009	0,024180	-0,077925	-0,633550	0,650032	0,208905	0,407009
13:32:41,47	0,354034	3,229119	-0,123988	1,108001	0,247984	0,302990	0,023216	-0,079402	-0,637807	6,865067	2,044626	0,430082	-0,586257	-2,921398	-1,786474	-12,348247	10,297005	13,696005	0,023216	-0,079402	-0,637807	0,632004	0,222189	0,430082	0,023216	-0,079402	-0,637807	0,632004	0,222189	0,430082
13:32:41,52	0,354034	3,229119	-0,123988	1,108001	0,247984	0,302990	0,022015	-0,077341	-0,632360	6,722552	2,014131	0,444656	-0,583991	-2,923344	-1,788821	-12,385515	10,276749	13,682736	0,022015	-0,077341	-0,632360	0,651321	0,285957	0,444656	0,022015	-0,077341	-0,632360	0,651321	0,285957	0,444656
13:32:41,57	0,354034	3,229119	-0,123988	1,108001	0,247984	0,302990	0,022567	-0,080276	-0,634707	6,839037	2,020715	0,431386	-0,583953	-2,924655	-1,787266	-12,380119	10,289818	13,672274	0,022567	-0,080276	-0,634707	0,537346	0,249168	0,431386	0,022567	-0,080276	-0,634707	0,537346	0,249168	0,431386
13:32:41,62	0,354034	3,229119	-0,123988	1,108001	0,247984	0,302990	0,023684	-0,080965	-0,633152	6,888844	2,076899	0,420925	-0,586337	-2,924008	-1,787311	-12,399692	10,300293	13,633761	0,023684	-0,080965	-0,633152	0,533123	0,217726	0,420925	0,023684	-0,080965	-0,633152	0,533123	0,217726	0,420925
13:32:41,67	0,354034	3,229119	-0,123988	1,108001	0,247984	0,302990	0,024315	-0,078576	-0,633197	6,763933	2,087549	0,382411	-0,586809	-2,923717	-1,789608	-12,336095	10,293116	13,643927	0,024315	-0,078576	-0,633197	0,595699	0,178803	0,382411	0,024315	-0,078576	-0,633197	0,595699	0,178803	0,382411
13:32:41,72	0,354034	3,229119	-0,123988	1,108001	0,247984	0,302990	0,024299	-0,078022	-0,635494	6,760673	2,145363	0,392577	-0,585173	-2,922170	-1,788830	-12,380008	10,262496	13,677352	0,024299	-0,078022	-0,635494	0,635982	0,237902	0,392577	0,024299	-0,078022	-0,635494	0,635982	0,237902	0,392577
13:32:41,77	0,354034	3,229119	-0,123988	1,108001	0,247984	0,302990	0,022141	-0,078665	-0,634716	6,745651	2,010443	0,426003	-0,589229	-2,922424	-1,786894	-12,369810	10,306979	13,667065	0,022141	-0,078665	-0,634716	0,570460	0,272361	0,426003	0,022141	-0,078665	-0,634716	0,570460	0,272361	0,426003
13:32:41,82	0,354034	3,229119	-0,123988	1,108001	0,247984	0,302990	0,024390	-0,075279	-0,632780	6,613224	2,113957	0,415716	-0,587011	-2,926458	-1,783389	-12,444829	10,296811	13,694234	0,024390	-0,075279	-0,632780	0,703800	0,199366	0,415716	0,024390	-0,075279	-0,632780	0,703800	0,199366	0,415716
13:32:41,87	0,354034	3,229119	-0,123988	1,108001	0,247984	0,302990	0,026774	-0,079218	-0,629275	6,771696	2,178065	0,442884	-0,583383	-2,924317	-1,787650	-12,384282	10,283922	13,682201	0,026774	-0,079218	-0,629275	0,553121	0,076292	0,442884	0,026774	-0,079218	-0,629275	0,553121	0,076292	0,442884
13:32:41,92	0,354034	3,229119	-0,123988	1,108001	0,247984	0,302990	0,023105	-0,081289	-0,633536	6,898501	2,046173	0,430851	-0,581043	-2,925025	-1,787249	-12,387508	10,266936	13,691436	0,023105	-0,081289	-0,633536	0,517351	0,232393	0,430851	0,023105	-0,081289	-0,633536	0,517351	0,232393	0,430851
13:32:41,97	0,354034	3,229119	-0,123988	1,108001	0,247984	0,302990	0,022549	-0,083669	-0,633135	7,005971	2,022936	0,440086	-0,585784	-2,923136	-1,787681	-12,401365	10,274938	13,662487	0,022549	-0,083669	-0,633135	0,437940	0,252838	0,440086	0,022549	-0,083669	-0,633135	0,437940	0,252838	0,440086
13:32:42,02	0,354034	3,229119	-0,123988	1,108001	0,247984	0,302990	0,023284	-0,078619	-0,633567	6,743337	2,045132	0,411138	-0,584004	-2,923597	-1,787267	-12,386424	10,250858	13,680930	0,023284	-0,078619	-0,633567	0,571784	0,217371	0,411138	0,023284	-0,078619	-0,633567	0,571784	0,217371	0,411138
13:32:42,08	0,354034	3,229119	-0,123988	1,108001	0,247984	0,302990	0,022793	-0,080391	-0,633153	6,822145	2,044608	0,429580	-0,581157	-2,924097	-1,784557	-12,428183	10,221558	13,684035	0,022793	-0,080391	-0,633153	0,511418	0,255347	0,429580	0,022793	-0,080391	-0,633153	0,511418	0,255347	0,429580
13:32:42,13	0,354034	3,229119	-0,123988	1,108001	0,247984	0,302990	0,021802	-0,083107	-0,630443	6,917088	1,971540	0,432685	-0,584676	-2,925816	-1,789992	-12,425025	10,250335	13,687368	0,021802	-0,083107	-0,630443	0,393208	0,260105	0,432685	0,021802	-0,083107	-0,630443	0,393208	0,260105	0,432685
13:32:42,18	0,354034	3,229119	-0,123988	1,108001	0,247984	0,302990	0,025050	-0,080918	-0,635878	6,829781	2,128811	0,436019	-0,570736	-2,942098	-1,793405	-13,339486	9,363606	13,718884	0,025050	-0,080918	-0,635878	0,477708	0,162365	0,436019	0,025050	-0,080918	-0,635878	0,477708	0,162365	0,436019
13:32:42,23	0,354034	3,229119	-0,123988	1,108001	0,247984	0,302990	0,032182	-0,101132	-0,639291	6,655741	2,151058	0,467535	-0,357982	-3,116287	-1,637128	-22,539850	-1,542703	14,285964	0,032182	-0,101132	-0,639291	-1,283120	-0,375197	0,467535	0,032182	-0,101132	-0,639291	-1,283120	-0,375197	0,467535
13:32:42,28	0,354034	3,229119	-0,123988	1,108001	0,247984	0,302990	0,076657	-0,372477	-0,483014	6,720352	1,949173	1,034615	-0,625543	-2,903720	-1,329003	-12,017051	13,467253	13,632748	0,076657	-0,372477	-0,483014	-22,519075	-4,068378	1,034615	0,076657	-0,372477	-0,483014	-22,519075	-4,068378	1,034615
13:32:42,33	0,354034	3,229119	-0,123988	1,108001	0,247984	0,302990	0,026349	-0,034479	-0,174889	7,404881	0,941179	0,381398	-0,651521	-2,912823	-1,780419	-11,328325	14,592390	13,567166	0,026349	-0,034479	-0,174889	4,698255	-1,127183	0,381398	0,026349	-0,034479	-0,174889	4,698255	-1,127183	0,381398
13:32:42,38	0,353985	3,228893	-0,123969	1,158009	0,247984	0,302980	0,047221	-0,016533	-0,626305	7,790427	2,060416	0,315817	-0,626923	-2,963190	-1,918168	-14,017716	13,055575	13,640713	0,047221	-0,016533	-0,626305	6,492595	-1,646409	0,315817	0,047221	-0,016533	-0,626305	6,492595	-1,646409	0,315817
13:32:42,43	0,353985	3,228893	-0,123969	1,158009	0,247984	0,302980	0,078541	-0,063019	-0,764054	7,532084	2,128386	0,389363	-0,627177	-2,970744	-1,920078	-14,096923	12,913366	13,690265	0,078541	-0,063019	-0,764054	2,585100	-4,037064	0,389363	0,078541	-0,063019	-0,764054	2,585100	-4,037064	0,389363
13:32:42,48	0,353985	3,228893	-0,123969	1,158009	0,247984	0,302980	0,085210	-0,066575	-0,765964	7,554249	2,477679	0,438916	-0,623798	-2,970722	-1,913879	-14,152832	12,832842	13,689921	0,085210	-0,066575	-0,765964	2,328098	-4,211281	0,438916	0,085210	-0,066575	-0,765964	2,328098	-4,211281	0,438916
13:32:42,53	0,353985	3,228893	-0,123969	1,158009	0,247984	0,302980	0,083501	-0,069491	-0,759765	7,608205	2,380683	0,438572	-0,623900	-2,970259	-1,914266	-14,155701	12,712820	13,696083	0,083501	-0,069491	-0,759765	2,153128	-4,174163	0,438572	0,083501	-0,069491	-0,759765	2,153128	-4,174163	0,438572
13:32:42,58	0,353985	3,228893	-0,123969	1,158009	0,247984	0,302980	0,083151	-0,069171	-0,760152	7,486165	2,419995	0,444734	-0,621148	-2,971485	-1,915443	-14,223499	12,651054	13,710347	0,083151	-0,069171	-0,760152	2,056243	-4,107355	0,444734	0,083151	-0,069171	-0,760152	2,056243	-4,107355	0,444734
13:32:42,63	0,353985	3,228893	-0,123969	1,158009	0,247984	0,302980	0,082837	-0,072168	-0,761329	7,554610	2,375842	0,458997	-0,618328	-2,973828	-1,914684	-14,256229	12,547167	13,687652	0,082837	-0,072168	-0,761329	1,889437	-4,126868	0,458997	0,082837	-0,072168	-0,761329	1,889437	-4,126868	0,458997
13:32:42,68	0,353985	3,228893	-0,123969	1,158009	0,247984	0,302980	0,083456	-0,075781	-0,760570	7,636168	2,431648	0,436303	-0,609755	-2,976600	-1,908189	-14,555953	12,210232	13,686749	0,083456	-0,075781	-0,760570	1,687350	-4,119683	0,436303	0,083456	-0,075781	-0,760570	1,687350	-4,119683	0,436303
13:32:42,73	0,353985	3,228893	-0,123969	1,158009	0,247984	0,302980	0,081570	-0,084592	-0,754075	7,652658	2,242474	0,435399	-0,352783	-3,088542	-1,605747	-20,856454	-0,942931	14,302866	0,081570	-0,084592	-0,754075	1,012216	-4,160804	0,435399	0,081570	-0,084592	-0,754075	1,012216	-4,160804	0,435399
13:32:42,78	0,353985	3,228893	-0,123969	1,158009	0,247984	0,302980	0,050029	-0,363107	-0,451633	7,594242	1,722494	1,051516	-0,607231	-2,930770	-1,443139	-12,854195	13,201699	13,628771	0,050029	-0,363107	-0,451633	-20,909661	-2,204759	1,051516	0,050029	-0,363107	-0,451633	-20,909661	-2,204759	1,051516
13:32:42,83	0,353985	3,228893	-0,123969	1,158009	0,247984	0,302980	0,040618	-0,063862	-0,289025	8,284239	1,090993	0,377421	-0,608938	-2,875722	-1,796171	-9,081050	12,715785	13,593617	0,040618	-0,063862	-0,289025	3,271061	-2,097541	0,377421	0,040618	-0,063862	-0,289025	3,271061	-2,097541	0,377421
13:32:42,88	0,353963	3,228984	-0,123993	1,208020	0,247990	0,302999	-0,006201	-0,034860	-0,642056	8,241889	2,166992	0,342268	-0,573396	-2,942393	-1,974437	-12,247516	10,757136	13,721443	-0,006201	-0,034860	-0,642056	5,505376	2,653761	0,342268	-0,006201	-0,034860	-0,642056	5,505376	2,653761	0,342268
13:32:42,93	0,353963	3,228984	-0,123993	1,208020	0,247990	0,302999	0,033767	-0,098975	-0,820322	8,296415	2,482382	0,470093	-0,572038	-2,946158	-1,973716	-12,405655	10,629509	13,718217	0,033767	-0,098975	-0,820322	0,526847	-0,168289	0,470093	0,033767	-0,098975	-0,820322	0,526847	-0,168289	0,470093
13:32:42,98	0,353963	3,228984	-0,123993	1,208020	0,247990	0,302999	0,036348	-0,102034	-0,819601	8,265860	2,543489	0,466868	-0,573474	-2,945327	-1,972181	-12,497812	10,560294	13,754650	0,036348	-0,102034	-0,819601	0,256199	-0,309841	0,466868	0,036348	-0,102034	-0,819601	0,256199	-0,309841	0,466868
13:32:43,03	0,353963	3,228984	-0,123993	1,208020	0,247990	0,302999	0,036347	-0,100376	-0,818067	8,073603	2,498206	0,503300	-0,571163	-2,946148	-1,972192	-12,483822	10,442689	13,721952	0,036347	-0,100376	-0,818067	0,194125	-0,355003	0,503300	0,036347	-0,100376	-0,818067	0,194125	-0,355003	0,503300
13:32:43,08	0,353963	3,228984	-0,123993	1,208020	0,247990	0,302999	0,035902	-0,102787	-0,818078	8,104166	2,546019	0,470603	-0,568951	-2,949672	-1,971410	-12,545095	10,399966	13,739978	0,035902	-0,102787	-0,818078	0,035358	-0,272310	0,470603	0,035902	-0,102787	-0,818078	0,035358	-0,272310	0,470603
13:32:43,13	0,353963	3,228984	-0,123993	1,208020	0,247990	0,302999	0,037848	-0,106465	-0,817296	8,227752	2,615518	0,488628	-0,565462	-2,947896	-1,969486	-12,553743	10,361343	13,723990	0,037848	-0,106465	-0,817296	-0,129727	-0,355586	0,488628	0,037848	-0,106465	-0,817296	-0,129727	-0,355586	0,488628
13:32:43,18	0,353963	3,228984	-0,123993	1,208020	0,247990	0,302999	0,034565	-0,108598	-0,815372	8,300910	2,456619	0,472640	-0,568501	-2,950408	-1,971448	-12,593372	10,338967	13,714286	0,034565	-0,108598	-0,815372	-0,224032	-0,256763	0,472640	0,034565	-0,108598	-0,815372	-0,224032	-0,256763	0,472640
13:32:43,23	0,353963	3,228984	-0,123993	1,208020	0,247990	0,302999	0,038260	-0,107223	-0,817334	8,190210	2,625632	0,462936	-0,569820	-2,951854	-1,970282	-12,656574	10,324986	13,747251	0,038260	-0,107223	-0,817334	-0,226783	-0,377814	0,462936	0,038260	-0,107223	-0,817334	-0,226783	-0,377814	0,462936
13:32:43,28	0,353963	3,228984	-0,123993	1,208020	0,247990	0,302999	0,040172	-0,106803	-0,816167	8,124670	2,677314	0,495902	-0,566859	-2,951090	-1,970658	-12,630263	10,279280	13,746371	0,040172	-0,106803	-0,816167	-0,259367	-0,476226	0,495902	0,040172	-0,106803	-0,816167	-0,259367	-0,476226	0,495902
13:32:43,33	0,353963	3,228984	-0,123993	1,208020	0,247990	0,302999	0,038030	-0,108986	-0,816544	8,211745	2,611527	0,495021	-0,565744	-2,952728	-1,969114	-12,654421	10,238447	13,734631	0,038030	-0,108986	-0,816544	-0,343637	-0,373804	0,495021	0,038030	-0,108986	-0,816544	-0,343637	-0,373804	0,495021
13:32:43,38	0,353963	3,228984	-0,123993	1,208020	0,247990	0,302999	0,038891	-0,110770	-0,815000	8,257094	2,655836	0,483282	-0,566369	-2,953059	-1,967542	-12,672976	10,244455	13,767817	0,038891	-0,110770	-0,815000	-0,438365	-0,397146	0,483282	0,038891	-0,110770	-0,815000	-0,438365	-0,397146	0,483282
13:32:43,43	0,353963	3,228984	-0,123993	1,208020	0,247990	0,302999	0,039490	-0,110395	-0,813428	8,233491	2,667896	0,516467	-0,564613	-2,955664	-1,969099	-12,667616	10,194430	13,742798	0,039490	-0,110395	-0,813428	-0,432487	-0,432086	0,516467	0,039490	-0,110395	-0,813428	-0,432487	-0,432086	0,516467
13:32:43,48	0,353963	3,228984	-0,123993	1,208020	0,247990	0,302999	0,040868	-0,113218	-0,814985	8,339656	2,769210	0,491449	-0,563041	-2,952586	-1,970286	-12,738730	10,176651	13,773481	0,040868	-0,113218	-0,814985	-0,547945	-0,438950	0,491449	0,040868	-0,113218	-0,814985	-0,547945	-0,438950	0,491449
13:32:43,53	0,353963	3,228984	-0,123993	1,208020	0,247990	0,302999	0,037417	-0,113040	-0,816172	8,279434	2,537035	0,522131	-0,563533	-2,954243	-1,967951	-12,712197	10,198863	13,752787	0,037417	-0,113040	-0,816172	-0,594177	-0,400182	0,522131	0,037417	-0,113040	-0,816172	-0,594177	-0,400182	0,522131
13:32:43,58	0,353963	3,228984	-0,123993	1,208020	0,247990	0,302999	0,039098	-0,113443	-0,813837	8,332906	2,636311	0,501438	-0,564195	-2,953086	-1,968346	-12,717850	10,130087	13,755785	0,039098	-0,113443	-0,813837	-0,572361	-0,432853	0,501438	0,039098	-0,113443	-0,813837	-0,572361	-0,432853	0,501438
13:32:43,63	0,353963	3,228984	-0,123993	1,208020	0,247990	0,302999	0,038426	-0,112291	-0,814232	8,210622	2,630904	0,504435	-0,563041	-2,953362	-1,968734	-12,742130	10,170242	13,767406	0,038426	-0,112291	-0,814232	-0,604225	-0,385574	0,504435	0,038426	-0,112291	-0,814232	-0,604225	-0,385574	0,504435
13:32:43,69	0,353963	3,228984	-0,123993	1,208020	0,247990	0,302999	0,038089	-0,113428	-0,814620	8,292379	2,572247	0,516056	-0,560130	-2,955152	-1,968355	-12,755808	10,140901	13,747233	0,038089	-0,113428	-0,814620	-0,611720	-0,417734	0,516056	0,038089	-0,113428	-0,814620	-0,611720	-0,417734	0,516056
13:32:43,74	0,353963	3,228984	-0,123993	1,208020	0,247990	0,302999	0,038183	-0,116844	-0,814241	8,437755	2,579974	0,495883	-0,562457	-2,955373	-1,970277	-12,728383	10,115766	13,761416	0,038183	-0,116844	-0,814241	-0,734489	-0,417408	0,495883	0,038183	-0,116844	-0,814241	-0,734489	-0,417408	0,495883
13:32:43,79	0,353963	3,228984	-0,123993	1,208020	0,247990	0,302999	0,039539	-0,114939	-0,816163	8,330669	2,686775	0,510066	-0,564303	-2,954635	-1,967192	-12,764372	10,101042	13,759227	0,039539	-0,114939	-0,816163	-0,692076	-0,417007	0,510066	0,039539	-0,114939	-0,816163	-0,692076	-0,417007	0,510066
13:32:43,84	0,353963	3,228984	-0,123993	1,208020	0,247990	0,302999	0,039822	-0,112971	-0,813078	8,197585	2,677728	0,507877	-0,564238	-2,950597	-1,965228	-12,729034	10,117115	13,787865	0,039822	-0,112971	-0,813078	-0,670668	-0,448335	0,507877	0,039822	-0,112971	-0,813078	-0,670668	-0,448335	0,507877
13:32:43,89	0,353963	3,228984	-0,123993	1,208020	0,247990	0,302999	0,036292	-0,111009	-0,811114	8,127125	2,516734	0,536515	-0,564273	-2,951907	-1,964851	-12,751985	10,120436	13,778087	0,036292	-0,111009	-0,811114	-0,587074	-0,332222	0,536515	0,036292	-0,111009	-0,811114	-0,587074	-0,332222	0,536515
13:32:43,94	0,353963	3,228984	-0,123993	1,208020	0,247990	0,302999	0,037445	-0,111634	-0,810737	8,151015	2,555120	0,526738	-0,563718	-2,953160	-1,968740	-12,746210	10,065844	13,764020	0,037445	-0,111634	-0,810737	-0,612231	-0,384297	0,526738	0,037445	-0,111634	-0,810737	-0,612231	-0,384297	0,526738
13:32:43,99	0,353963	3,228984	-0,123993	1,208020	0,247990	0,302999	0,038252	-0,112741	-0,814626	8,164180	2,629376	0,512671	-0,561995	-2,954922	-1,965615	-12,771163	10,054907	13,786287	0,038252	-0,112741	-0,814626	-0,685952	-0,373382	0,512671	0,038252	-0,112741	-0,814626	-0,685952	-0,373382	0,512671
13:32:44,04	0,353963	3,228984	-0,123993	1,208020	0,247990	0,302999	0,038917	-0,115114	-0,811501	8,265630	2,647810	0,534937	-0,563160	-2,955581	-1,967556	-12,762871	10,053678	13,782199	0,038917	-0,115114	-0,811501	-0,770787	-0,407143	0,534937	0,038917	-0,115114	-0,811501	-0,770787	-0,407143	0,534937
13:32:44,09	0,353963	3,228984	-0,123993	1,208020	0,247990	0,302999	0,040070	-0,114435	-0,813442	8,233412	2,715578	0,530850	-0,566711	-2,953682	-1,967595	-12,771024	10,059647	13,753095	0,040070	-0,114435	-0,813442	-0,749715	-0,429910	0,530850	0,040070	-0,114435	-0,813442	-0,749715	-0,429910	0,530850
13:32:44,14	0,353963	3,228984	-0,123993	1,208020	0,247990	0,302999	0,040201	-0,110410	-0,813481	8,025220	2,712327	0,501746	-0,561501	-2,953950	-1,965259	-12,811981	10,045728	13,771890	0,037828	-0,115056	-0,811145	-0,797618	-0,409045	0,520541	0,037828	-0,115056	-0,811145	-0,797618	-0,409045	0,520541
13:32:44,19	0,353963	3,228984	-0,123993	1,208020	0,247990	0,302999	0,037828	-0,115056	-0,811145	8,234275	2,560423	0,520541	-0,560230	-2,953808	-1,964829	-12,771877	10,063180	13,801087	0,037828	-0,115056	-0,811145	-0,797618	-0,409045	0,520541	0,037828	-0,115056	-0,811145	-0,797618	-0,409045	0,520541
13:32:44,24	0,353963	3,228984	-0,123993	1,208020	0,247990	0,302999	0,037070	-0,116085	-0,810715	8,322975	2,547020	0,549737	-0,562067	-2,954599	-1,965620	-12,786415	10,006253	13,789769	0,037070	-0,116085	-0,810715	-0,789734	-0,362958	0,549737	0,037070	-0,116085	-0,810715	-0,789734	-0,362958	0,549737
13:32:44,29	0,353963	3,228984	-0,123993	1,208020	0,247990	0,302999	0,038673	-0,114890	-0,811506	8,204231	2,646263	0,538419	-0,562696	-2,955998	-1,966822	-12,821267	10,038092	13,757646	0,038673	-0,114890	-0,811506	-0,814617	-0,389570	0,538419	0,038673	-0,114890	-0,811506	-0,814617	-0,389570	0,538419
13:32:44,34	0,353963	3,228984	-0,123993	1,208020	0,247990	0,302999	0,040199	-0,115045	-0,812708	8,222451	2,679486	0,506297	-0,559757	-2,955117	-1,964078	-12,817187	10,018465	13,785015	0,040199	-0,115045	-0,812708	-0,808583	-0,476098	0,506297	0,040199	-0,115045	-0,812708	-0,808583	-0,476098	0,506297
13:32:44,39	0,353963	3,228984	-0,123993	1,208020	0,247990	0,302999	0,037967	-0,117150	-0,809964	8,316930	2,576771	0,533666	-0,560330	-2,956792	-1,963699	-12,819088	10,024423	13,765267	0,037967	-0,117150	-0,809964	-0,879312	-0,403604	0,533666	0,037967	-0,117150	-0,809964	-0,879312	-0,403604	0,533666
13:32:44,44	0,353963	3,228984	-0,123993	1,208020	0,247990	0,302999	0,039704	-0,117491	-0,809584	8,338914	2,662470	0,513917	-0,562007	-2,955423	-1,964455	-12,761640	9,996557	13,769002	0,039704	-0,117491	-0,809584	-0,884162	-0,454260	0,513917	0,039704	-0,117491	-0,809584	-0,884162	-0,454260	0,513917
13:32:44,49	0,353963	3,228984	-0,123993	1,208020	0,247990	0,302999	0,039356	-0,115354	-0,810341	8,232367	2,708085	0,517653	-0,562179	-2,952094	-1,967220	-12,820147	9,973613	13,766170	0,039356	-0,115354	-0,810341	-0,822932	-0,381367	0,517653	0,039356	-0,115354	-0,810341	-0,822932	-0,381367	0,517653
13:32:44,54	0,353963	3,228984	-0,123993	1,208020	0,247990	0,302999	0,036559	-0,113541	-0,813106	8,088940	2,523433	0,514820	-0,562668	-2,952943	-1,962934	-12,801384	10,021812	13,764702	0,036559	-0,113541	-0,813106	-0,823996	-0,346437	0,514820	0,036559	-0,113541	-0,813106	-0,823996	-0,346437	0,514820
13:32:44,59	0,353963	3,228984	-0,123993	1,208020	0,247990	0,302999	0,037539	-0,113541	-0,808819	8,140087	2,566564	0,513353	-0,564455	-2,956794	-1,966810	-12,801858	9,987682	13,760247	0,037539	-0,113541	-0,808819	-0,772886	-0,380269	0,513353	0,037539	-0,113541	-0,808819	-0,772886	-0,380269	0,513353
13:32:44,64	0,353963	3,228984	-0,123993	1,208020	0,247990	0,302999	0,041768	-0,113919	-0,812696	8,129935	2,803091	0,508898	-0,563919	-2,955016	-1,964471	-12,827873	10,004528	13,793904	0,041768	-0,113919	-0,812696	-0,812691	-0,475664	0,508898	0,041768	-0,113919	-0,812696	-0,812691	-0,475664	0,508898
13:32:44,69	0,353963	3,228984	-0,123993	1,208020	0,247990	0,302999	0,039960	-0,113495	-0,810357	8,109472	2,678119	0,542554	-0,564519	-2,952864	-1,964894	-12,823495	9,984278	13,759767	0,039960	-0,113495	-0,810357	-0,799875	-0,458704	0,542554	0,039960	-0,113495	-0,810357	-0,799875	-0,458704	0,542554
13:32:44,74	0,353963	3,228984	-0,123993	1,208020	0,247990	0,302999	0,038396	-0,111900	-0,810780	8,011168	2,610749	0,508417	-0,561003	-2,953702	-1,964464	-12,815960	9,942599	13,797338	0,038396	-0,111900	-0,810780	-0,772947	-0,403361	0,508417	0,038396	-0,111900	-0,810780	-0,772947	-0,403361	0,508417
13:32:44,79	0,353963	3,228984	-0,123993	1,208020	0,247990	0,302999	0,037364	-0,115363	-0,810350	8,158959	2,584425	0,545988	-0,563910	-2,954322	-1,966396	-12,813501	9,997978	13,814202	0,037364	-0,115363	-0,810350	-0,897066	-0,348636	0,545988	0,037364	-0,115363	-0,810350	-0,897066	-0,348636	0,545988
13:32:44,83	0,353963	3,228984	-0,123993	1,208020	0,247990	0,302999	0,039355	-0,113156	-0,812281	8,093342	2,662381	0,562853	-0,565738	-2,954761	-1,964513	-12,854869	10,002665	13,759954	0,039355	-0,113156	-0,812281	-0,789370	-0,426949	0,562853	0,039355	-0,113156	-0,812281	-0,789370	-0,426949	0,562853
13:32:44,88	0,353963	3,228984	-0,123993	1,208020	0,247990	0,302999	0,040649	-0,111792	-0,810399	8,005815	2,691503	0,508605	-0,561036	-2,950046	-1,966820	-12,827922	9,971520	13,795512	0,040649	-0,111792	-0,810399	-0,769862	-0,499411	0,508605	0,040649	-0,111792	-0,810399	-0,769862	-0,499411	0,508605
13:32:44,93	0,353963	3,228984	-0,123993	1,208020	0,247990	0,302999	0,034215	-0,113506	-0,812706	8,081456	2,395851	0,544162	-0,561679	-2,958668	-1,964481	-12,872570	9,945521	13,782634	0,034215	-0,113506	-0,812706	-0,828789	-0,290005	0,544162	0,034215	-0,113506	-0,812706	-0,828789	-0,290005	0,544162
13:32:44,98	0,353963	3,228984	-0,123993	1,208020	0,247990	0,302999	0,042002	-0,117261	-0,810367	8,231846	2,775143	0,531285	-0,563387	-2,954650	-1,966075	-12,854465	9,998514	13,746655	0,042002	-0,117261	-0,810367	-0,973121	-0,522045	0,531285	0,042002	-0,117261	-0,810367	-0,973121	-0,522045	0,531285
13:32:45,03	0,353963	3,228984	-0,123993	1,208020	0,247990	0,302999	0,039377	-0,113772	-0,811961	8,105394	2,627824	0,495305	-0,560437	-2,954218	-1,966050	-12,846994	9,995048	13,771252	0,039377	-0,113772	-0,811961	-0,825732	-0,463299	0,495305	0,039377	-0,113772	-0,811961	-0,825732	-0,463299	0,495305
13:32:45,08	0,353963	3,228984	-0,123993	1,208020	0,247990	0,302999	0,037528	-0,116111	-0,811936	8,227742	2,539860	0,519903	-0,559828	-2,956555	-1,962915	-12,823066	9,921271	13,776184	0,037528	-0,116111	-0,811936	-0,886974	-0,406087	0,519903	0,037528	-0,116111	-0,811936	-0,886974	-0,406087	0,519903
13:32:45,13	0,353963	3,228984	-0,123993	1,208020	0,247990	0,302999	0,039247	-0,117807	-0,808800	8,264014	2,686843	0,524834	-0,561047	-2,955242	-1,961382	-12,845334	9,929766	13,770891	0,039247	-0,117807	-0,808800	-0,983851	-0,394022	0,524834	0,039247	-0,117807	-0,808800	-0,983851	-0,394022	0,524834
13:32:45,18	0,353963	3,228984	-0,123993	1,208020	0,247990	0,302999	0,038720	-0,116095	-0,807267	8,171217	2,635917	0,519541	-0,564047	-2,952720	-1,963342	-12,868029	9,955781	13,782696	0,038720	-0,116095	-0,807267	-0,942262	-0,403593	0,519541	0,038720	-0,116095	-0,807267	-0,942262	-0,403593	0,519541
13:32:45,23	0,353963	3,228984	-0,123993	1,208020	0,247990	0,302999	0,038035	-0,112236	-0,809228	7,981717	2,567653	0,531347	-0,559854	-2,955129	-1,962918	-12,833662	9,930941	13,786502	0,038035	-0,112236	-0,809228	-0,828810	-0,418113	0,531347	0,038035	-0,112236	-0,809228	-0,828810	-0,418113	0,531347
13:32:45,28	0,353963	3,228984	-0,123993	1,208020	0,247990	0,302999	0,038025	-0,117072	-0,808804	8,228845	2,609309	0,535152	-0,558723	-2,955754	-1,964128	-12,859107	9,925594	13,738979	0,038025	-0,117072	-0,808804	-0,961284	-0,375662	0,535152	0,038025	-0,117072	-0,808804	-0,961284	-0,375662	0,535152
13:32:45,33	0,353963	3,228984	-0,123993	1,208020	0,247990	0,302999	0,038001	-0,118363	-0,810013	8,278660	2,588693	0,487630	-0,561034	-2,959427	-1,962151	-12,841579	9,904009	13,755341	0,038001	-0,118363	-0,810013	-1,012867	-0,394385	0,487630	0,038001	-0,118363	-0,810013	-1,012867	-0,394385	0,487630
13:32:45,38	0,353963	3,228984	-0,123993	1,208020	0,247990	0,302999	0,042337	-0,118199	-0,808036	8,260186	2,840156	0,503991	-0,561050	-2,953793	-1,962556	-12,844501	9,939376	13,767274	0,042337	-0,118199	-0,808036	-1,018442	-0,483326	0,503991	0,042337	-0,118199	-0,808036	-1,018442	-0,483326	0,503991
13:32:45,43	0,353963	3,228984	-0,123993	1,208020	0,247990	0,302999	0,037466	-0,115368	-0,808442	8,142139	2,566654	0,515925	-0,562182	-2,955069	-1,963283	-12,822184	9,948024	13,815830	0,037466	-0,115368	-0,808442	-0,914251	-0,374460	0,515925	0,037466	-0,115368	-0,808442	-0,914251	-0,374460	0,515925
13:32:45,48	0,353963	3,228984	-0,123993	1,208020	0,247990	0,302999	0,039138	-0,115025	-0,809169	8,142973	2,668570	0,564481	-0,562849	-2,952160	-1,961404	-12,859661	9,947254	13,771757	0,039138	-0,115025	-0,809169	-0,886524	-0,403749	0,564481	0,039138	-0,115025	-0,809169	-0,886524	-0,403749	0,564481
13:32:45,53	0,353963	3,228984	-0,123993	1,208020	0,247990	0,302999	0,036952	-0,112993	-0,807289	8,017879	2,522817	0,520408	-0,558713	-2,954112	-1,962152	-12,863306	9,971048	13,792818	0,036952	-0,112993	-0,807289	-0,852070	-0,377887	0,520408	0,036952	-0,112993	-0,807289	-0,852070	-0,377887	0,520408
13:32:45,58	0,353963	3,228984	-0,123993	1,208020	0,247990	0,302999	0,036574	-0,117551	-0,808038	8,273700	2,488151	0,541469	-0,559379	-2,956233	-1,962947	-12,883890	9,908900	13,771712	0,036574	-0,117551	-0,808038	-0,954083	-0,382946	0,541469	0,036574	-0,117551	-0,808038	-0,954083	-0,382946	0,541469
13:32:45,63	0,353963	3,228984	-0,123993	1,208020	0,247990	0,302999	0,038744	-0,118035	-0,808833	8,234742	2,614204	0,520363	-0,559320	-2,954553	-1,965665	-12,859574	9,944392	13,769668	0,038744	-0,118035	-0,808833	-1,031018	-0,427186	0,520363	0,038744	-0,118035	-0,808833	-1,031018	-0,427186	0,520363
13:32:45,68	0,353963	3,228984	-0,123993	1,208020	0,247990	0,302999	0,037260	-0,117246	-0,811551	8,236605	2,540352	0,518318	-0,562892	-2,954153	-1,967225	-12,863221	9,918026	13,774097	0,037260	-0,117246	-0,811551	-0,967211	-0,384549	0,518318	0,037260	-0,117246	-0,811551	-0,967211	-0,384549	0,518318
13:32:45,73	0,353963	3,228984	-0,123993	1,208020	0,247990	0,302999	0,038699	-0,113952	-0,813111	8,040673	2,625219	0,522747	-0,561763	-2,955083	-1,961410	-12,895429	9,903223	13,765627	0,038699	-0,113952	-0,813111	-0,904585	-0,412665	0,522747	0,038699	-0,113952	-0,813111	-0,904585	-0,412665	0,522747
13:32:45,78	0,353963	3,228984	-0,123993	1,208020	0,247990	0,302999	0,038940	-0,115396	-0,807296	8,086808	2,617259	0,514278	-0,559962	-2,957951	-1,962157	-12,886021	9,908432	13,780573	0,038940	-0,115396	-0,807296	-0,971760	-0,439543	0,514278	0,038940	-0,115396	-0,807296	-0,971760	-0,439543	0,514278
13:32:45,83	0,353963	3,228984	-0,123993	1,208020	0,247990	0,302999	0,040523	-0,118389	-0,808043	8,251673	2,705133	0,529224	-0,557604	-2,955489	-1,963727	-12,863283	9,865203	13,756457	0,040523	-0,118389	-0,808043	-1,041866	-0,475956	0,529224	0,040523	-0,118389	-0,808043	-1,041866	-0,475956	0,529224
13:32:45,88	0,353963	3,228984	-0,123993	1,208020	0,247990	0,302999	0,037212	-0,119200	-0,809613	8,267791	2,574236	0,505108	-0,556409	-2,955316	-1,960233	-12,873894	9,898925	13,755753	0,037212	-0,119200	-0,809613	-1,089433	-0,346893	0,505108	0,037212	-0,119200	-0,809613	-1,089433	-0,346893	0,505108
13:32:45,93	0,353963	3,228984	-0,123993	1,208020	0,247990	0,302999	0,036465	-0,120148	-0,806119	8,340987	2,509346	0,504403	-0,561117	-2,953442	-1,961774	-12,859667	9,897252	13,785026	0,036465	-0,120148	-0,806119	-1,090657	-0,353151	0,504403	0,036465	-0,120148	-0,806119	-1,090657	-0,353151	0,504403
13:32:45,98	0,353963	3,228984	-0,123993	1,208020	0,247990	0,302999	0,037196	-0,115134	-0,807660	8,085896	2,560515	0,533676	-0,561780	-2,954656	-1,962183	-12,887652	9,867506	13,769779	0,037196	-0,115134	-0,807660	-0,952108	-0,359364	0,533676	0,037196	-0,115134	-0,807660	-0,952108	-0,359364	0,533676
13:32:46,03	0,353963	3,228984	-0,123993	1,208020	0,247990	0,302999	0,038579	-0,115168	-0,808068	8,047903	2,623069	0,518429	-0,559386	-2,955896	-1,961388	-12,876395	9,873249	13,774439	0,038579	-0,115168	-0,808068	-0,992757	-0,405377	0,518429	0,038579	-0,115168	-0,808068	-0,992757	-0,405377	0,518429
13:32:46,08	0,353963	3,228984	-0,123993	1,208020	0,247990	0,302999	0,038455	-0,117860	-0,807274	8,198533	2,623519	0,523089	-0,557024	-2,955737	-1,963724	-12,870164	9,872316	13,761663	0,038455	-0,117860	-0,807274	-1,053516	-0,395224	0,523089	0,038455	-0,117860	-0,807274	-1,053516	-0,395224	0,523089
13:32:46,13	0,353963	3,228984	-0,123993	1,208020	0,247990	0,302999	0,037137	-0,119826	-0,809610	8,303061	2,560803	0,510313	-0,558861	-2,953256	-1,964908	-12,898671	9,889830	13,772978	0,037137	-0,119826	-0,809610	-1,103302	-0,354413	0,510313	0,037137	-0,119826	-0,809610	-1,103302	-0,354413	0,510313
13:32:46,18	0,353963	3,228984	-0,123993	1,208020	0,247990	0,302999	0,035907	-0,116995	-0,810794	8,156757	2,463414	0,521629	-0,559980	-2,953438	-1,962180	-12,876623	9,888698	13,770834	0,035907	-0,116995	-0,810794	-1,027363	-0,355269	0,521629	0,035907	-0,116995	-0,810794	-1,027363	-0,355269	0,521629
13:32:46,23	0,353963	3,228984	-0,123993	1,208020	0,247990	0,302999	0,036624	-0,116117	-0,808065	8,121134	2,520357	0,519485	-0,562870	-2,955145	-1,964888	-12,850416	9,888939	13,766623	0,036624	-0,116117	-0,808065	-0,994047	-0,354610	0,519485	0,036624	-0,116117	-0,808065	-0,994047	-0,354610	0,519485
13:32:46,28	0,353963	3,228984	-0,123993	1,208020	0,247990	0,302999	0,040527	-0,118987	-0,808064	8,262790	2,676026	0,519870	-0,561154	-2,954532	-1,962530	-12,881939	9,920062	13,820193	0,040527	-0,118987	-0,808064	-1,077660	-0,505381	0,519870	0,040527	-0,118987	-0,808064	-1,077660	-0,505381	0,519870
13:32:46,33	0,353963	3,228984	-0,123993	1,208020	0,247990	0,302999	0,040527	-0,118987	-0,808064	8,262790	2,676026	0,519870	-0,557699	-2,958649	-1,962924	-12,917595	9,881721	13,805022	0,040527	-0,118987	-0,808064	-1,077660	-0,505381	0,519870	0,040527	-0,118987	-0,808064	-1,077660	-0,505381	0,519870
13:32:46,38	0,353963	3,228984	-0,123993	1,208020	0,247990	0,302999	0,039996	-0,120698	-0,808810	8,332811	2,663727	0,553673	-0,561105	-2,955126	-1,959852	-12,855579	9,864898	13,743769	0,039996	-0,120698	-0,808810	-1,141968	-0,475973	0,553673	0,039996	-0,120698	-0,808810	-1,141968	-0,475973	0,553673
13:32:46,43	0,353963	3,228984	-0,123993	1,208020	0,247990	0,302999	0,038648	-0,115987	-0,805738	8,104277	2,655748	0,492419	-0,558890	-2,957498	-1,963345	-12,917773	9,864170	13,770767	0,038648	-0,115987	-0,805738	-1,000688	-0,378130	0,492419	0,038648	-0,115987	-0,805738	-1,000688	-0,378130	0,492419
13:32:46,48	0,353963	3,228984	-0,123993	1,208020	0,247990	0,302999	0,039595	-0,119091	-0,809231	8,233957	2,651482	0,519418	-0,562398	-2,957339	-1,962187	-12,922797	9,909234	13,770975	0,039595	-0,119091	-0,809231	-1,114671	-0,456718	0,519418	0,039595	-0,119091	-0,809231	-1,114671	-0,456718	0,519418
13:32:46,53	0,353963	3,228984	-0,123993	1,208020	0,247990	0,302999	0,041211	-0,115974	-0,808073	8,108386	2,708646	0,519625	-0,561149	-2,955029	-1,960979	-12,866729	9,864963	13,802720	0,041211	-0,115974	-0,808073	-0,995555	-0,526432	0,519625	0,041211	-0,115974	-0,808073	-0,995555	-0,526432	0,519625
13:32:46,58	0,353963	3,228984	-0,123993	1,208020	0,247990	0,302999	0,038587	-0,115900	-0,806865	8,094243	2,642858	0,551370	-0,560603	-2,957231	-1,961790	-12,899450	9,875348	13,764889	0,038587	-0,115900	-0,806865	-1,003905	-0,386187	0,551370	0,038587	-0,115900	-0,806865	-1,003905	-0,386187	0,551370
13:32:46,63	0,353963	3,228984	-0,123993	1,208020	0,247990	0,302999	0,040220	-0,117474	-0,807676	8,168708	2,694288	0,513539	-0,562396	-2,957554	-1,961418	-12,917878	9,886537	13,755163	0,040220	-0,117474	-0,807676	-1,052974	-0,463014	0,513539	0,040220	-0,117474	-0,807676	-1,052974	-0,463014	0,513539
13:32:46,68	0,353963	3,228984	-0,123993	1,208020	0,247990	0,302999	0,041396	-0,116083	-0,807304	8,096859	2,733873	0,503813	-0,557090	-2,956380	-1,964492	-12,895858	9,865897	13,786307	0,041396	-0,116083	-0,807304	-1,015641	-0,515725	0,503813	0,041396	-0,116083	-0,807304	-1,015641	-0,515725	0,503813
13:32:46,73	0,353963	3,228984	-0,123993	1,208020	0,247990	0,302999	0,037727	-0,120091	-0,810378	8,298432	2,572464	0,534958	-0,558235	-2,954813	-1,962933	-12,865655	9,825713	13,783796	0,037727	-0,120091	-0,810378	-1,128730	-0,389102	0,534958	0,037727	-0,120091	-0,810378	-1,128730	-0,389102	0,534958
13:32:46,78	0,353963	3,228984	-0,123993	1,208020	0,247990	0,302999	0,036942	-0,118315	-0,808819	8,186381	2,577901	0,532446	-0,559975	-2,954822	-1,963733	-12,871572	9,875744	13,761418	0,036942	-0,118315	-0,808819	-1,101364	-0,322054	0,532446	0,036942	-0,118315	-0,808819	-1,101364	-0,322054	0,532446
13:32:46,83	0,353963	3,228984	-0,123993	1,208020	0,247990	0,302999	0,037820	-0,116813	-0,809619	8,148657	2,593423	0,510069	-0,556510	-2,954094	-1,960635	-12,907919	9,876174	13,765473	0,037820	-0,116813	-0,809619	-1,021197	-0,375465	0,510069	0,037820	-0,116813	-0,809619	-1,021197	-0,375465	0,510069
13:32:46,88	0,353963	3,228984	-0,123993	1,208020	0,247990	0,302999	0,035458	-0,119450	-0,806521	8,267959	2,438869	0,514123	-0,560078	-2,956451	-1,960237	-12,918378	9,846789	13,777965	0,035458	-0,119450	-0,806521	-1,108868	-0,344545	0,514123	0,035458	-0,119450	-0,806521	-1,108868	-0,344545	0,514123
13:32:46,93	0,353963	3,228984	-0,123993	1,208020	0,247990	0,302999	0,039282	-0,117539	-0,806123	8,137901	2,643380	0,526616	-0,560599	-2,956036	-1,961395	-12,888240	9,859086	13,773880	0,039282	-0,117539	-0,806123	-1,088899	-0,440259	0,526616	0,039282	-0,117539	-0,806123	-1,088899	-0,440259	0,526616
13:32:46,98	0,353963	3,228984	-0,123993	1,208020	0,247990	0,302999	0,039183	-0,116880	-0,807280	8,129348	2,658197	0,522531	-0,559526	-2,956683	-1,959864	-12,942145	9,857138	13,768685	0,039183	-0,116880	-0,807280	-1,045716	-0,417692	0,522531	0,039183	-0,116880	-0,807280	-1,045716	-0,417692	0,522531
13:32:47,03	0,353963	3,228984	-0,123993	1,208020	0,247990	0,302999	0,039207	-0,118132	-0,805750	8,165836	2,613731	0,517335	-0,557190	-2,953893	-1,961798	-12,935302	9,849636	13,789749	0,039207	-0,118132	-0,805750	-1,107545	-0,464034	0,517335	0,039207	-0,118132	-0,805750	-1,107545	-0,464034	0,517335
13:32:47,08	0,353963	3,228984	-0,123993	1,208020	0,247990	0,302999	0,035623	-0,118760	-0,807683	8,195420	2,437019	0,538400	-0,559569	-2,953782	-1,962985	-12,951854	9,869879	13,776360	0,035623	-0,118760	-0,807683	-1,127264	-0,359370	0,538400	0,035623	-0,118760	-0,807683	-1,127264	-0,359370	0,538400
13:32:47,13	0,353963	3,228984	-0,123993	1,208020	0,247990	0,302999	0,036716	-0,116645	-0,808871	8,094671	2,469402	0,525011	-0,559566	-2,956040	-1,961422	-12,950573	9,844100	13,774235	0,036716	-0,116645	-0,808871	-1,061949	-0,412792	0,525011	0,036716	-0,116645	-0,808871	-1,061949	-0,412792	0,525011
13:32:47,18	0,353963	3,228984	-0,123993	1,208020	0,247990	0,302999	0,038670	-0,117777	-0,807307	8,131850	2,585034	0,522886	-0,561295	-2,953562	-1,962995	-12,933702	9,868022	13,756474	0,038670	-0,117777	-0,807307	-1,113632	-0,450587	0,522886	0,038670	-0,117777	-0,807307	-1,113632	-0,450587	0,522886
13:32:47,23	0,353963	3,228984	-0,123993	1,208020	0,247990	0,302999	0,037388	-0,115040	-0,808881	8,018696	2,521021	0,505125	-0,558247	-2,956396	-1,961035	-12,907042	9,890665	13,741303	0,037388	-0,115040	-0,808881	-1,011957	-0,413965	0,505125	0,037388	-0,115040	-0,808881	-1,011957	-0,413965	0,505125
13:32:47,28	0,353963	3,228984	-0,123993	1,208020	0,247990	0,302999	0,038319	-0,119097	-0,806920	8,262570	2,581181	0,489954	-0,559505	-2,952767	-1,960234	-12,912980	9,843970	13,797844	0,038319	-0,119097	-0,806920	-1,086514	-0,426859	0,489954	0,038319	-0,119097	-0,806920	-1,086514	-0,426859	0,489954
13:32:47,33	0,353963	3,228984	-0,123993	1,208020	0,247990	0,302999	0,035805	-0,116192	-0,806120	8,068143	2,468657	0,546495	-0,555934	-2,959294	-1,963309	-12,903280	9,831637	13,794024	0,035805	-0,116192	-0,806120	-1,052961	-0,342034	0,546495	0,035805	-0,116192	-0,806120	-1,052961	-0,342034	0,546495
13:32:47,38	0,353963	3,228984	-0,123993	1,208020	0,247990	0,302999	0,039672	-0,122549	-0,809195	8,392862	2,684333	0,542674	-0,558314	-2,960521	-1,962161	-12,931552	9,861759	13,784298	0,039672	-0,122549	-0,809195	-1,227245	-0,429955	0,542674	0,039672	-0,122549	-0,809195	-1,227245	-0,429955	0,542674
13:32:47,43	0,353963	3,228984	-0,123993	1,208020	0,247990	0,302999	0,041925	-0,121101	-0,808047	8,329531	2,761914	0,532948	-0,560629	-2,957419	-1,961380	-12,900220	9,849471	13,792857	0,041925	-0,121101	-0,808047	-1,176929	-0,529189	0,532948	0,041925	-0,121101	-0,808047	-1,176929	-0,529189	0,532948
13:32:47,48	0,353963	3,228984	-0,123993	1,208020	0,247990	0,302999	0,040396	-0,117545	-0,807266	8,149637	2,715684	0,541507	-0,561842	-2,954010	-1,961041	-12,918621	9,867498	13,759797	0,040396	-0,117545	-0,807266	-1,077668	-0,455393	0,541507	0,040396	-0,117545	-0,807266	-1,077668	-0,455393	0,541507
13:32:47,53	0,353963	3,228984	-0,123993	1,208020	0,247990	0,302999	0,038050	-0,114790	-0,806927	8,012773	2,568752	0,508448	-0,557158	-2,956743	-1,961807	-12,925395	9,830276	13,754699	0,038050	-0,114790	-0,806927	-0,998242	-0,418178	0,508448	0,038050	-0,114790	-0,806927	-0,998242	-0,418178	0,508448
13:32:47,58	0,353963	3,228984	-0,123993	1,208020	0,247990	0,302999	0,038075	-0,120213	-0,807693	8,259150	2,582807	0,503350	-0,558421	-2,955235	-1,965306	-12,952788	9,835436	13,781507	0,038075	-0,120213	-0,807693	-1,177574	-0,406101	0,503350	0,038075	-0,120213	-0,807693	-1,177574	-0,406101	0,503350
13:32:47,63	0,353963	3,228984	-0,123993	1,208020	0,247990	0,302999	0,037400	-0,118365	-0,811192	8,153833	2,521412	0,530157	-0,561340	-2,955329	-1,961024	-12,941446	9,816338	13,787345	0,037400	-0,118365	-0,811192	-1,137834	-0,414520	0,530157	0,037400	-0,118365	-0,811192	-1,137834	-0,414520	0,530157
13:32:47,68	0,353963	3,228984	-0,123993	1,208020	0,247990	0,302999	0,038941	-0,115884	-0,806910	8,013959	2,620911	0,535995	-0,557134	-2,954712	-1,960257	-12,916126	9,843172	13,754380	0,038941	-0,115884	-0,806910	-1,082959	-0,435984	0,535995	0,038941	-0,115884	-0,806910	-1,082959	-0,435984	0,535995
13:32:47,73	0,353963	3,228984	-0,123993	1,208020	0,247990	0,302999	0,036304	-0,119219	-0,806143	8,223245	2,492277	0,503030	-0,561329	-2,957652	-1,961813	-12,957951	9,858587	13,769624	0,036304	-0,119219	-0,806143	-1,135421	-0,357581	0,503030	0,036304	-0,119219	-0,806143	-1,135421	-0,357581	0,503030
13:32:47,78	0,353963	3,228984	-0,123993	1,208020	0,247990	0,302999	0,040948	-0,117056	-0,807699	8,103201	2,689835	0,518275	-0,563695	-2,951634	-1,963766	-12,941929	9,862295	13,785786	0,040948	-0,117056	-0,807699	-1,085661	-0,524576	0,518275	0,040948	-0,117056	-0,807699	-1,085661	-0,524576	0,518275
13:32:47,83	0,353963	3,228984	-0,123993	1,208020	0,247990	0,302999	0,036919	-0,111998	-0,809652	7,851415	2,492341	0,534437	-0,563084	-2,955394	-1,964139	-12,936336	9,846871	13,780164	0,036919	-0,111998	-0,809652	-0,940405	-0,405782	0,534437	0,036919	-0,111998	-0,809652	-0,940405	-0,405782	0,534437
13:32:47,88	0,353963	3,228984	-0,123993	1,208020	0,247990	0,302999	0,039870	-0,114407	-0,810025	7,966132	2,658375	0,528815	-0,556628	-2,957314	-1,960644	-12,944787	9,798523	13,758026	0,039870	-0,114407	-0,810025	-1,014811	-0,471442	0,528815	0,039870	-0,114407	-0,810025	-1,014811	-0,471442	0,528815
13:32:47,93	0,353963	3,228984	-0,123993	1,208020	0,247990	0,302999	0,038304	-0,120958	-0,806530	8,260710	2,593808	0,506677	-0,558929	-2,956399	-1,961417	-12,929506	9,841453	13,764298	0,038304	-0,120958	-0,806530	-1,234519	-0,413092	0,506677	0,038304	-0,120958	-0,806530	-1,234519	-0,413092	0,506677
13:32:47,98	0,353963	3,228984	-0,123993	1,208020	0,247990	0,302999	0,038662	-0,118508	-0,807303	8,178089	2,604185	0,512948	-0,559574	-2,958804	-1,962569	-12,951815	9,824781	13,783606	0,038662	-0,118508	-0,807303	-1,124755	-0,430806	0,512948	0,038662	-0,118508	-0,807303	-1,124755	-0,430806	0,512948
13:32:48,03	0,353963	3,228984	-0,123993	1,208020	0,247990	0,302999	0,041068	-0,119151	-0,808455	8,185961	2,718303	0,532257	-0,558326	-2,954921	-1,960234	-12,911313	9,819323	13,782386	0,041068	-0,119151	-0,808455	-1,167402	-0,505545	0,532257	0,041068	-0,119151	-0,808455	-1,167402	-0,505545	0,532257
13:32:48,08	0,353963	3,228984	-0,123993	1,208020	0,247990	0,302999	0,037081	-0,118291	-0,806120	8,156757	2,548772	0,531037	-0,558913	-2,958331	-1,961785	-12,927089	9,848061	13,778960	0,037081	-0,118291	-0,806120	-1,129084	-0,362078	0,531037	0,037081	-0,118291	-0,806120	-1,129084	-0,362078	0,531037
13:32:48,13	0,353963	3,228984	-0,123993	1,208020	0,247990	0,302999	0,040328	-0,119487	-0,807671	8,235967	2,689580	0,527611	-0,559580	-2,954947	-1,959852	-12,945420	9,818170	13,796782	0,040328	-0,119487	-0,807671	-1,143787	-0,476153	0,527611	0,040328	-0,119487	-0,807671	-1,143787	-0,476153	0,527611
13:32:48,18	0,353963	3,228984	-0,123993	1,208020	0,247990	0,302999	0,037730	-0,117218	-0,805738	8,082901	2,553582	0,545433	-0,557855	-2,957248	-1,962186	-12,961638	9,800575	13,788072	0,037730	-0,117218	-0,805738	-1,118697	-0,408249	0,545433	0,037730	-0,117218	-0,805738	-1,118697	-0,408249	0,545433
13:32:48,23	0,353963	3,228984	-0,123993	1,208020	0,247990	0,302999	0,038861	-0,119862	-0,808072	8,197066	2,607108	0,536722	-0,559619	-2,955934	-1,961799	-12,972922	9,850628	13,803981	0,038861	-0,119862	-0,808072	-1,212123	-0,443449	0,536722	0,038861	-0,119862	-0,808072	-1,212123	-0,443449	0,536722
13:32:48,28	0,353963	3,228984	-0,123993	1,208020	0,247990	0,302999	0,038605	-0,117678	-0,807685	8,121194	2,559015	0,552631	-0,557806	-2,957701	-1,961794	-12,952528	9,833031	13,783876	0,038605	-0,117678	-0,807685	-1,116536	-0,471472	0,552631	0,038605	-0,117678	-0,807685	-1,116536	-0,471472	0,552631
13:32:48,33	0,353963	3,228984	-0,123993	1,208020	0,247990	0,302999	0,039228	-0,120131	-0,807680	8,243721	2,617885	0,532526	-0,559001	-2,955936	-1,959474	-12,955559	9,818818	13,782095	0,039228	-0,120131	-0,807680	-1,186590	-0,461530	0,532526	0,039228	-0,120131	-0,807680	-1,186590	-0,461530	0,532526
13:32:48,38	0,353963	3,228984	-0,123993	1,208020	0,247990	0,302999	0,038298	-0,118214	-0,805360	8,130185	2,573980	0,530745	-0,560135	-2,957998	-1,960260	-12,942183	9,817656	13,752826	0,038298	-0,118214	-0,805360	-1,149600	-0,432389	0,530745	0,038298	-0,118214	-0,805360	-1,149600	-0,432389	0,530745
13:32:48,43	0,353963	3,228984	-0,123993	1,208020	0,247990	0,302999	0,040651	-0,118262	-0,806146	8,138396	2,708498	0,501476	-0,559509	-2,952166	-1,961819	-12,910118	9,830857	13,759687	0,040651	-0,118262	-0,806146	-1,145206	-0,482577	0,501476	0,040651	-0,118262	-0,806146	-1,145206	-0,482577	0,501476
13:32:48,48	0,353963	3,228984	-0,123993	1,208020	0,247990	0,302999	0,035286	-0,115889	-0,807705	8,042427	2,450726	0,508337	-0,561322	-2,955227	-1,962198	-12,935390	9,826006	13,773789	0,035286	-0,115889	-0,807705	-1,054839	-0,319257	0,508337	0,035286	-0,115889	-0,807705	-1,054839	-0,319257	0,508337
13:32:48,53	0,353963	3,228984	-0,123993	1,208020	0,247990	0,302999	0,038844	-0,115849	-0,808084	8,023547	2,616273	0,522440	-0,559562	-2,955548	-1,959852	-12,942537	9,827924	13,792134	0,038844	-0,115849	-0,808084	-1,070635	-0,433000	0,522440	0,038844	-0,115849	-0,808084	-1,070635	-0,433000	0,522440
13:32:48,58	0,353963	3,228984	-0,123993	1,208020	0,247990	0,302999	0,038242	-0,117534	-0,805737	8,109243	2,577810	0,540784	-0,557816	-2,955110	-1,961435	-12,951912	9,826369	13,759594	0,038242	-0,117534	-0,805737	-1,117193	-0,424191	0,540784	0,038242	-0,117534	-0,805737	-1,117193	-0,424191	0,540784
13:32:48,63	0,353963	3,228984	-0,123993	1,208020	0,247990	0,302999	0,036990	-0,118827	-0,807321	8,170438	2,505376	0,508245	-0,559633	-2,956604	-1,965271	-12,964786	9,831151	13,829510	0,036990	-0,118827	-0,807321	-1,157489	-0,398359	0,508245	0,036990	-0,118827	-0,807321	-1,157489	-0,398359	0,508245
13:32:48,68	0,353963	3,228984	-0,123993	1,208020	0,247990	0,302999	0,039192	-0,118000	-0,811157	8,125148	2,606319	0,578161	-0,561364	-2,952712	-1,962608	-12,940776	9,803137	13,764037	0,039192	-0,118000	-0,811157	-1,137873	-0,470242	0,578161	0,039192	-0,118000	-0,811157	-1,137873	-0,470242	0,578161
13:32:48,73	0,353963	3,228984	-0,123993	1,208020	0,247990	0,302999	0,036687	-0,114555	-0,808494	7,933757	2,510869	0,512687	-0,556619	-2,957430	-1,962179	-12,928300	9,775803	13,772583	0,036687	-0,114555	-0,808494	-1,058839	-0,369064	0,512687	0,036687	-0,114555	-0,808494	-1,058839	-0,369064	0,512687
13:32:48,78	0,353963	3,228984	-0,123993	1,208020	0,247990	0,302999	0,038400	-0,121024	-0,808065	8,252681	2,624438	0,521233	-0,558405	-2,958296	-1,960247	-12,954962	9,809786	13,772333	0,038400	-0,121024	-0,808065	-1,247687	-0,389998	0,521233	0,038400	-0,121024	-0,808065	-1,247687	-0,389998	0,521233
13:32:48,83	0,353963	3,228984	-0,123993	1,208020	0,247990	0,302999	0,040043	-0,119910	-0,806133	8,210875	2,669788	0,520983	-0,557264	-2,956220	-1,960660	-12,968194	9,810844	13,758723	0,040043	-0,119910	-0,806133	-1,202078	-0,473616	0,520983	0,040043	-0,119910	-0,806133	-1,202078	-0,473616	0,520983
13:32:48,88	0,353963	3,228984	-0,123993	1,208020	0,247990	0,302999	0,037675	-0,119860	-0,806546	8,202563	2,534633	0,507374	-0,556640	-2,956719	-1,958679	-12,947725	9,795355	13,790762	0,037675	-0,119860	-0,806546	-1,206447	-0,422837	0,507374	0,037675	-0,119860	-0,806546	-1,206447	-0,422837	0,507374
13:32:48,93	0,353963	3,228984	-0,123993	1,208020	0,247990	0,302999	0,037795	-0,120650	-0,804565	8,240457	2,566367	0,539412	-0,558939	-2,953808	-1,961058	-12,928890	9,834791	13,740016	0,037795	-0,120650	-0,804565	-1,230558	-0,400558	0,539412	0,037795	-0,120650	-0,804565	-1,230558	-0,400558	0,539412
13:32:48,98	0,353963	3,228984	-0,123993	1,208020	0,247990	0,302999	0,036424	-0,117203	-0,806943	8,104805	2,491675	0,488667	-0,558424	-2,953641	-1,960661	-12,950709	9,806252	13,763425	0,036424	-0,117203	-0,806943	-1,095654	-0,367635	0,488667	0,036424	-0,117203	-0,806943	-1,095654	-0,367635	0,488667
13:32:49,03	0,353963	3,228984	-0,123993	1,208020	0,247990	0,302999	0,036022	-0,117566	-0,806547	8,088056	2,466130	0,512075	-0,558978	-2,957179	-1,963742	-12,938712	9,812266	13,774438	0,036022	-0,117566	-0,806547	-1,140897	-0,361602	0,512075	0,036022	-0,117566	-0,806547	-1,140897	-0,361602	0,512075
13:32:49,08	0,353963	3,228984	-0,123993	1,208020	0,247990	0,302999	0,039363	-0,118855	-0,809628	8,166261	2,647220	0,523089	-0,560778	-2,954552	-1,958699	-12,949000	9,794257	13,785513	0,039363	-0,118855	-0,809628	-1,163833	-0,442742	0,523089	0,039363	-0,118855	-0,809628	-1,163833	-0,442742	0,523089
13:32:49,13	0,353963	3,228984	-0,123993	1,208020	0,247990	0,302999	0,037987	-0,115982	-0,804585	7,996163	2,575806	0,534163	-0,559578	-2,957097	-1,959842	-12,943770	9,798830	13,795821	0,037987	-0,115982	-0,804585	-1,108459	-0,406206	0,534163	0,037987	-0,115982	-0,804585	-1,108459	-0,406206	0,534163
13:32:49,18	0,353963	3,228984	-0,123993	1,208020	0,247990	0,302999	0,039592	-0,118294	-0,805728	8,122955	2,661488	0,544472	-0,557286	-2,956775	-1,960257	-12,982201	9,823904	13,783180	0,039592	-0,118294	-0,805728	-1,163148	-0,446485	0,544472	0,039592	-0,118294	-0,805728	-1,163148	-0,446485	0,544472
13:32:49,23	0,353963	3,228984	-0,123993	1,208020	0,247990	0,302999	0,038166	-0,120119	-0,806143	8,220322	2,541531	0,531831	-0,560150	-2,958110	-1,959097	-12,948238	9,807966	13,751851	0,038166	-0,120119	-0,806143	-1,208995	-0,454523	0,531831	0,038166	-0,120119	-0,806143	-1,208995	-0,454523	0,531831
13:32:49,28	0,353963	3,228984	-0,123993	1,208020	0,247990	0,302999	0,040755	-0,118306	-0,804983	8,129223	2,713507	0,500501	-0,559559	-2,954291	-1,959105	-12,942298	9,824574	13,757841	0,040755	-0,118306	-0,804983	-1,157772	-0,485732	0,500501	0,040755	-0,118306	-0,804983	-1,157772	-0,485732	0,500501
13:32:49,33	0,353963	3,228984	-0,123993	1,208020	0,247990	0,302999	0,037152	-0,116908	-0,804991	8,073898	2,522989	0,506491	-0,558956	-2,960537	-1,961783	-12,942641	9,819002	13,777853	0,037152	-0,116908	-0,804991	-1,103380	-0,393412	0,506491	0,037152	-0,116908	-0,804991	-1,103380	-0,393412	0,506491
13:32:49,38	0,353963	3,228984	-0,123993	1,208020	0,247990	0,302999	0,042260	-0,120554	-0,807669	8,258476	2,791093	0,526504	-0,559559	-2,957030	-1,959840	-12,937856	9,808554	13,796084	0,042260	-0,120554	-0,807669	-1,204987	-0,526283	0,526504	0,042260	-0,120554	-0,807669	-1,204987	-0,526283	0,526504
13:32:49,43	0,353963	3,228984	-0,123993	1,208020	0,247990	0,302999	0,039524	-0,118278	-0,805726	8,133476	2,658230	0,544734	-0,556033	-2,954860	-1,960583	-12,928257	9,805603	13,840881	0,039524	-0,118278	-0,805726	-1,151333	-0,444433	0,544734	0,039524	-0,118278	-0,805726	-1,151333	-0,444433	0,544734
13:32:49,48	0,353963	3,228984	-0,123993	1,208020	0,247990	0,302999	0,035882	-0,120246	-0,806469	8,238062	2,478594	0,589531	-0,560196	-2,954802	-1,961412	-12,944625	9,788321	13,791837	0,035882	-0,120246	-0,806469	-1,201245	-0,338110	0,589531	0,035882	-0,120246	-0,806469	-1,201245	-0,338110	0,589531
13:32:49,53	0,353963	3,228984	-0,123993	1,208020	0,247990	0,302999	0,037913	-0,116612	-0,807297	8,025968	2,578713	0,540487	-0,558952	-2,955289	-1,961801	-12,924297	9,808961	13,773288	0,037913	-0,116612	-0,807297	-1,128107	-0,397488	0,540487	0,037913	-0,116612	-0,807297	-1,128107	-0,397488	0,540487
13:32:49,58	0,353963	3,228984	-0,123993	1,208020	0,247990	0,302999	0,037713	-0,117932	-0,807687	8,122637	2,575572	0,521939	-0,557254	-2,955634	-1,961030	-12,954190	9,797853	13,777858	0,037713	-0,117932	-0,807687	-1,135043	-0,384889	0,521939	0,037713	-0,117932	-0,807687	-1,135043	-0,384889	0,521939
13:32:49,63	0,353963	3,228984	-0,123993	1,208020	0,247990	0,302999	0,037163	-0,119576	-0,806916	8,183557	2,526620	0,526508	-0,558441	-2,955787	-1,958692	-12,960404	9,793503	13,790667	0,037163	-0,119576	-0,806916	-1,203174	-0,390639	0,526508	0,037163	-0,119576	-0,806916	-1,203174	-0,390639	0,526508
13:32:49,68	0,353963	3,228984	-0,123993	1,208020	0,247990	0,302999	0,037889	-0,118624	-0,804578	8,127173	2,561173	0,539318	-0,556704	-2,957694	-1,962971	-12,980858	9,818000	13,784593	0,037889	-0,118624	-0,804578	-1,184818	-0,413088	0,539318	0,037889	-0,118624	-0,804578	-1,184818	-0,413088	0,539318
13:32:49,73	0,353963	3,228984	-0,123993	1,208020	0,247990	0,302999	0,038672	-0,121082	-0,808857	8,265949	2,571925	0,533243	-0,560139	-2,958691	-1,959074	-12,945357	9,817767	13,776263	0,038672	-0,121082	-0,808857	-1,238953	-0,463800	0,533243	0,038672	-0,121082	-0,808857	-1,238953	-0,463800	0,533243
13:32:49,78	0,353963	3,228984	-0,123993	1,208020	0,247990	0,302999	0,041253	-0,118605	-0,804960	8,154734	2,736993	0,524913	-0,560259	-2,957497	-1,958680	-12,985212	9,791845	13,814520	0,041253	-0,118605	-0,804960	-1,155784	-0,501333	0,524913	0,041253	-0,118605	-0,804960	-1,155784	-0,501333	0,524913
13:32:49,83	0,353963	3,228984	-0,123993	1,208020	0,247990	0,302999	0,040279	-0,117905	-0,804566	8,075925	2,664810	0,563170	-0,557825	-2,954632	-1,960267	-12,949562	9,806919	13,763151	0,040279	-0,117905	-0,804566	-1,179594	-0,497086	0,563170	0,040279	-0,117905	-0,804566	-1,179594	-0,497086	0,563170
13:32:49,88	0,353963	3,228984	-0,123993	1,208020	0,247990	0,302999	0,036580	-0,118581	-0,806153	8,141948	2,495808	0,511801	-0,560763	-2,954547	-1,960648	-12,937657	9,787691	13,771840	0,036580	-0,118581	-0,806153	-1,166624	-0,375731	0,511801	0,036580	-0,118581	-0,806153	-1,166624	-0,375731	0,511801
13:32:49,93	0,353963	3,228984	-0,123993	1,208020	0,247990	0,302999	0,037976	-0,115993	-0,806534	7,996684	2,588297	0,520490	-0,557331	-2,957532	-1,961430	-12,996920	9,804455	13,778457	0,037976	-0,115993	-0,806534	-1,108748	-0,392786	0,520490	0,037976	-0,115993	-0,806534	-1,108748	-0,392786	0,520490
13:32:49,98	0,353963	3,228984	-0,123993	1,208020	0,247990	0,302999	0,038845	-0,120458	-0,807316	8,213754	2,573780	0,527107	-0,559043	-2,957802	-1,960279	-12,986773	9,831841	13,753968	0,038845	-0,120458	-0,807316	-1,242185	-0,475520	0,527107	0,038845	-0,120458	-0,807316	-1,242185	-0,475520	0,527107
13:32:50,03	0,353963	3,228984	-0,123993	1,208020	0,247990	0,302999	0,039935	-0,119110	-0,806165	8,172460	2,625562	0,502618	-0,557284	-2,957380	-1,960648	-12,985006	9,830408	13,778721	0,039935	-0,119110	-0,806165	-1,177678	-0,509314	0,502618	0,039935	-0,119110	-0,806165	-1,177678	-0,509314	0,502618
13:32:50,08	0,353963	3,228984	-0,123993	1,208020	0,247990	0,302999	0,038689	-0,120423	-0,806533	8,240366	2,563044	0,527371	-0,559089	-2,958447	-1,961031	-13,001181	9,825441	13,793026	0,038689	-0,120423	-0,806533	-1,212823	-0,474062	0,527371	0,038689	-0,120423	-0,806533	-1,212823	-0,474062	0,527371
13:32:50,13	0,353963	3,228984	-0,123993	1,208020	0,247990	0,302999	0,040516	-0,119393	-0,806917	8,174439	2,646503	0,541676	-0,556656	-2,956689	-1,957908	-12,958926	9,801865	13,790617	0,040516	-0,119393	-0,806917	-1,197930	-0,533992	0,541676	0,040516	-0,119393	-0,806917	-1,197930	-0,533992	0,541676
13:32:50,18	0,353963	3,228984	-0,123993	1,208020	0,247990	0,302999	0,037778	-0,120621	-0,803793	8,239004	2,552495	0,539268	-0,560180	-2,959693	-1,963721	-12,932789	9,749603	13,786312	0,037778	-0,120621	-0,803793	-1,229761	-0,413046	0,539268	0,037778	-0,120621	-0,803793	-1,229761	-0,413046	0,539268
13:32:50,23	0,353963	3,228984	-0,123993	1,208020	0,247990	0,302999	0,042141	-0,119071	-0,809607	8,126225	2,828160	0,534962	-0,557896	-2,958618	-1,958706	-12,996072	9,810472	13,776725	0,042141	-0,119071	-0,809607	-1,220885	-0,479911	0,534962	0,042141	-0,119071	-0,809607	-1,220885	-0,479911	0,534962
13:32:50,28	0,353963	3,228984	-0,123993	1,208020	0,247990	0,302999	0,040068	-0,120512	-0,804592	8,222198	2,635126	0,525375	-0,559616	-2,954526	-1,957937	-12,960183	9,795460	13,770871	0,040068	-0,120512	-0,804592	-1,237982	-0,510216	0,525375	0,040068	-0,120512	-0,804592	-1,237982	-0,510216	0,525375
13:32:50,33	0,353963	3,228984	-0,123993	1,208020	0,247990	0,302999	0,037384	-0,116976	-0,803822	8,043269	2,534143	0,519522	-0,558988	-2,958112	-1,959861	-12,948308	9,796200	13,766676	0,037384	-0,116976	-0,803822	-1,139333	-0,400502	0,519522	0,037384	-0,116976	-0,803822	-1,139333	-0,400502	0,519522
13:32:50,38	0,353963	3,228984	-0,123993	1,208020	0,247990	0,302999	0,040175	-0,119313	-0,805747	8,171381	2,689194	0,515326	-0,560194	-2,960134	-1,961027	-12,963195	9,791843	13,766890	0,040175	-0,119313	-0,805747	-1,194692	-0,464552	0,515326	0,040175	-0,119313	-0,805747	-1,194692	-0,464552	0,515326
13:32:50,43	0,353963	3,228984	-0,123993	1,208020	0,247990	0,302999	0,042530	-0,119279	-0,806913	8,158415	2,800950	0,515540	-0,557856	-2,955544	-1,962174	-12,942338	9,761575	13,801405	0,042530	-0,119279	-0,806913	-1,205016	-0,537678	0,515540	0,042530	-0,119279	-0,806913	-1,205016	-0,537678	0,515540
13:32:50,48	0,353963	3,228984	-0,123993	1,208020	0,247990	0,302999	0,037386	-0,119009	-0,808060	8,128595	2,566633	0,550055	-0,557878	-2,955374	-1,961054	-12,969882	9,790725	13,758356	0,037386	-0,119009	-0,808060	-1,213648	-0,368152	0,550055	0,037386	-0,119009	-0,808060	-1,213648	-0,368152	0,550055
13:32:50,53	0,353963	3,228984	-0,123993	1,208020	0,247990	0,302999	0,037250	-0,118905	-0,806940	8,134653	2,521121	0,507006	-0,558507	-2,957737	-1,961016	-12,986420	9,783857	13,806275	0,037250	-0,118905	-0,806940	-1,199415	-0,402972	0,507006	0,037250	-0,118905	-0,806940	-1,199415	-0,402972	0,507006
13:32:50,58	0,353963	3,228984	-0,123993	1,208020	0,247990	0,302999	0,039610	-0,119542	-0,806902	8,153564	2,632991	0,554925	-0,559644	-2,955108	-1,960661	-12,968619	9,792174	13,767575	0,039610	-0,119542	-0,806902	-1,230515	-0,476420	0,554925	0,039610	-0,119542	-0,806902	-1,230515	-0,476420	0,554925
13:32:50,63	0,353963	3,228984	-0,123993	1,208020	0,247990	0,302999	0,037902	-0,117243	-0,806547	8,050096	2,555409	0,516225	-0,558453	-2,956734	-1,960294	-12,987588	9,838846	13,739935	0,037902	-0,117243	-0,806547	-1,153476	-0,419889	0,516225	0,037902	-0,117243	-0,806547	-1,153476	-0,419889	0,516225
13:32:50,68	0,353963	3,228984	-0,123993	1,208020	0,247990	0,302999	0,038714	-0,119087	-0,806180	8,176921	2,557899	0,488585	-0,557280	-2,955800	-1,958728	-12,971671	9,788153	13,747226	0,038714	-0,119087	-0,806180	-1,171409	-0,481185	0,488585	0,038714	-0,119087	-0,806180	-1,171409	-0,481185	0,488585
13:32:50,73	0,353963	3,228984	-0,123993	1,208020	0,247990	0,302999	0,037319	-0,119636	-0,804614	8,169539	2,524474	0,495877	-0,557228	-2,958935	-1,959096	-12,963490	9,814270	13,752591	0,037319	-0,119636	-0,804614	-1,221907	-0,405078	0,495877	0,037319	-0,119636	-0,804614	-1,221907	-0,405078	0,495877
13:32:50,78	0,353963	3,228984	-0,123993	1,208020	0,247990	0,302999	0,040008	-0,121249	-0,804981	8,280099	2,658327	0,501242	-0,559663	-2,952323	-1,959508	-12,978665	9,811520	13,772851	0,040008	-0,121249	-0,804981	-1,237930	-0,482309	0,501242	0,040008	-0,121249	-0,804981	-1,237930	-0,482309	0,501242
13:32:50,83	0,353963	3,228984	-0,123993	1,208020	0,247990	0,302999	0,035500	-0,115834	-0,805394	7,988545	2,412117	0,521501	-0,559135	-2,958606	-1,959109	-13,024350	9,812513	13,777114	0,035500	-0,115834	-0,805394	-1,104399	-0,374601	0,521501	0,035500	-0,115834	-0,805394	-1,104399	-0,374601	0,521501
13:32:50,88	0,353963	3,228984	-0,123993	1,208020	0,247990	0,302999	0,040677	-0,119433	-0,804995	8,153708	2,641270	0,525764	-0,562069	-2,957929	-1,961825	-12,998384	9,773708	13,776850	0,040677	-0,119433	-0,804995	-1,221754	-0,551857	0,525764	0,040677	-0,119433	-0,804995	-1,221754	-0,551857	0,525764
13:32:50,93	0,353963	3,228984	-0,123993	1,208020	0,247990	0,302999	0,041558	-0,116553	-0,807711	7,983350	2,728957	0,525500	-0,556730	-2,958194	-1,960227	-12,977079	9,763009	13,810115	0,041558	-0,116553	-0,807711	-1,166070	-0,533307	0,525500	0,041558	-0,116553	-0,807711	-1,166070	-0,533307	0,525500
13:32:50,98	0,353963	3,228984	-0,123993	1,208020	0,247990	0,302999	0,039118	-0,121309	-0,806113	8,232061	2,625902	0,558765	-0,556714	-2,957387	-1,959860	-12,979104	9,785637	13,786534	0,039118	-0,121309	-0,806113	-1,290724	-0,444859	0,558765	0,039118	-0,121309	-0,806113	-1,290724	-0,444859	0,558765
13:32:51,03	0,353963	3,228984	-0,123993	1,208020	0,247990	0,302999	0,038411	-0,120919	-0,805746	8,230361	2,576056	0,535185	-0,557238	-2,957572	-1,961034	-12,957371	9,807670	13,763387	0,038411	-0,120919	-0,805746	-1,261802	-0,439185	0,535185	0,038411	-0,120919	-0,805746	-1,261802	-0,439185	0,535185
13:32:51,08	0,353963	3,228984	-0,123993	1,208020	0,247990	0,302999	0,038833	-0,120558	-0,806920	8,241540	2,605822	0,512038	-0,559099	-2,959061	-1,957952	-12,997624	9,763860	13,745444	0,038833	-0,120558	-0,806920	-1,222291	-0,442571	0,512038	0,038833	-0,120558	-0,806920	-1,222291	-0,442571	0,512038
13:32:51,13	0,353963	3,228984	-0,123993	1,208020	0,247990	0,302999	0,041053	-0,119692	-0,803838	8,138405	2,708311	0,494095	-0,558546	-2,958653	-1,959105	-13,007247	9,761209	13,770542	0,041053	-0,119692	-0,803838	-1,257391	-0,514358	0,494095	0,041053	-0,119692	-0,803838	-1,257391	-0,514358	0,494095
13:32:51,18	0,353963	3,228984	-0,123993	1,208020	0,247990	0,302999	0,040423	-0,119966	-0,804991	8,145572	2,668525	0,519192	-0,556754	-2,956749	-1,961054	-12,993131	9,775807	13,762952	0,040423	-0,119966	-0,804991	-1,271772	-0,504663	0,519192	0,040423	-0,119966	-0,804991	-1,271772	-0,504663	0,519192
13:32:51,23	0,353963	3,228984	-0,123993	1,208020	0,247990	0,302999	0,037879	-0,120566	-0,806940	8,196479	2,541166	0,511602	-0,556705	-2,958636	-1,959840	-12,979256	9,795470	13,806036	0,037879	-0,120566	-0,806940	-1,267974	-0,432322	0,511602	0,037879	-0,120566	-0,806940	-1,267974	-0,432322	0,511602
13:32:51,28	0,353963	3,228984	-0,123993	1,208020	0,247990	0,302999	0,039488	-0,121552	-0,805726	8,271692	2,627028	0,554686	-0,557396	-2,953025	-1,960650	-13,004640	9,781578	13,811903	0,039488	-0,121552	-0,805726	-1,270125	-0,472781	0,554686	0,039488	-0,121552	-0,805726	-1,270125	-0,472781	0,554686
13:32:51,33	0,353963	3,228984	-0,123993	1,208020	0,247990	0,302999	0,034974	-0,118148	-0,806536	8,069995	2,377275	0,560553	-0,557953	-2,958184	-1,959875	-13,005269	9,771509	13,781182	0,034974	-0,118148	-0,806536	-1,204659	-0,368203	0,560553	0,034974	-0,118148	-0,806536	-1,204659	-0,368203	0,560553
13:32:51,38	0,353963	3,228984	-0,123993	1,208020	0,247990	0,302999	0,039720	-0,120245	-0,805761	8,169972	2,628569	0,529832	-0,557925	-2,954957	-1,957929	-12,984790	9,768142	13,789854	0,039720	-0,120245	-0,805761	-1,269247	-0,489488	0,529832	0,039720	-0,120245	-0,805761	-1,269247	-0,489488	0,529832
13:32:51,43	0,353963	3,228984	-0,123993	1,208020	0,247990	0,302999	0,036912	-0,118657	-0,803815	8,094707	2,501948	0,538504	-0,557949	-2,956179	-1,959868	-12,996173	9,771416	13,795915	0,036912	-0,118657	-0,803815	-1,219835	-0,395646	0,538504	0,036912	-0,118657	-0,803815	-1,219835	-0,395646	0,538504
13:32:51,48	0,353963	3,228984	-0,123993	1,208020	0,247990	0,302999	0,037982	-0,119246	-0,805754	8,122510	2,546109	0,544565	-0,560913	-2,954581	-1,961090	-13,005692	9,774691	13,743289	0,037982	-0,119246	-0,805754	-1,238315	-0,435504	0,544565	0,037982	-0,119246	-0,805754	-1,238315	-0,435504	0,544565
13:32:51,53	0,353963	3,228984	-0,123993	1,208020	0,247990	0,302999	0,038080	-0,115881	-0,806976	7,945575	2,541325	0,491940	-0,557920	-2,957402	-1,958305	-12,996151	9,794237	13,800363	0,038080	-0,115881	-0,806976	-1,151051	-0,447982	0,491940	0,038080	-0,115881	-0,806976	-1,151051	-0,447982	0,491940
13:32:51,58	0,353963	3,228984	-0,123993	1,208020	0,247990	0,302999	0,039026	-0,119883	-0,804191	8,175398	2,589012	0,549014	-0,560877	-2,958351	-1,958711	-13,011800	9,813958	13,786216	0,039026	-0,119883	-0,804191	-1,235417	-0,474564	0,549014	0,039026	-0,119883	-0,804191	-1,235417	-0,474564	0,549014
13:32:51,63	0,353963	3,228984	-0,123993	1,208020	0,247990	0,302999	0,041327	-0,117797	-0,804597	8,076175	2,685209	0,534867	-0,557924	-2,956343	-1,958744	-12,990937	9,761628	13,736702	0,041327	-0,117797	-0,804597	-1,170881	-0,558933	0,534867	0,041327	-0,117797	-0,804597	-1,170881	-0,558933	0,534867
13:32:51,68	0,353963	3,228984	-0,123993	1,208020	0,247990	0,302999	0,038112	-0,119350	-0,804629	8,122023	2,562257	0,485352	-0,559700	-2,953871	-1,959515	-12,991184	9,782407	13,762125	0,038112	-0,119350	-0,804629	-1,246913	-0,429500	0,485352	0,038112	-0,119350	-0,804629	-1,246913	-0,429500	0,485352
13:32:51,73	0,353963	3,228984	-0,123993	1,208020	0,247990	0,302999	0,036859	-0,116576	-0,805401	7,995649	2,486514	0,510775	-0,556785	-2,955659	-1,959875	-12,993664	9,746627	13,785688	0,036859	-0,116576	-0,805401	-1,155531	-0,406907	0,510775	0,036859	-0,116576	-0,805401	-1,155531	-0,406907	0,510775
13:32:51,78	0,353963	3,228984	-0,123993	1,208020	0,247990	0,302999	0,036950	-0,119995	-0,805761	8,141232	2,506998	0,534338	-0,559061	-2,959618	-1,959841	-12,972117	9,767161	13,799658	0,036950	-0,119995	-0,805761	-1,278372	-0,393581	0,534338	0,036950	-0,119995	-0,805761	-1,278372	-0,393581	0,534338
13:32:51,83	0,353963	3,228984	-0,123993	1,208020	0,247990	0,302999	0,041516	-0,120003	-0,805727	8,170215	2,752825	0,548308	-0,557309	-2,953232	-1,957937	-12,971286	9,775111	13,780615	0,041516	-0,120003	-0,805727	-1,250032	-0,506188	0,548308	0,041516	-0,120003	-0,805727	-1,250032	-0,506188	0,548308
13:32:51,88	0,353963	3,228984	-0,123993	1,208020	0,247990	0,302999	0,035110	-0,118327	-0,803823	8,090371	2,416451	0,529265	-0,559133	-2,956946	-1,960272	-12,999535	9,763729	13,776250	0,035110	-0,118327	-0,803823	-1,198321	-0,339681	0,529265	0,035110	-0,118327	-0,803823	-1,198321	-0,339681	0,529265
13:32:51,93	0,353963	3,228984	-0,123993	1,208020	0,247990	0,302999	0,039238	-0,118605	-0,806157	8,080808	2,612323	0,524900	-0,557392	-2,958640	-1,959484	-13,012918	9,752698	13,785295	0,039238	-0,118605	-0,806157	-1,229651	-0,467840	0,524900	0,039238	-0,118605	-0,806157	-1,229651	-0,467840	0,524900
13:32:51,99	0,353963	3,228984	-0,123993	1,208020	0,247990	0,302999	0,039834	-0,120959	-0,805369	8,187003	2,637276	0,533945	-0,557944	-2,959116	-1,958317	-12,997923	9,745644	13,774349	0,039834	-0,120959	-0,805369	-1,308293	-0,489727	0,533945	0,039834	-0,120959	-0,805369	-1,308293	-0,489727	0,533945
13:32:52,04	0,353963	3,228984	-0,123993	1,208020	0,247990	0,302999	0,035593	-0,120567	-0,806526	8,185083	2,426122	0,555095	-0,555611	-2,954770	-1,960640	-12,995535	9,764009	13,806444	0,035593	-0,120567	-0,806526	-1,279405	-0,367931	0,555095	0,035593	-0,120567	-0,806526	-1,279405	-0,367931	0,555095
13:32:52,09	0,353963	3,228984	-0,123993	1,208020	0,247990	0,302999	0,035593	-0,120567	-0,806526	8,185083	2,426122	0,555095	-0,558512	-2,955125	-1,957165	-12,996973	9,796749	13,780613	0,035593	-0,120567	-0,806526	-1,279405	-0,367931	0,555095	0,035593	-0,120567	-0,806526	-1,279405	-0,367931	0,555095
13:32:52,14	0,353963	3,228984	-0,123993	1,208020	0,247990	0,302999	0,037351	-0,118232	-0,803050	8,091316	2,499920	0,529264	-0,770556	-2,816456	-2,016913	-5,631236	20,605732	13,267136	0,037351	-0,118232	-0,803050	-1,189903	-0,432133	0,529264	0,037351	-0,118232	-0,803050	-1,189903	-0,432133	0,529264
13:32:52,19	0,353963	3,228984	-0,123993	1,208020	0,247990	0,302999	0,023282	0,134739	-0,862799	7,980554	2,742746	0,015787	-0,532977	-2,949666	-2,226337	-12,621306	7,388169	13,791089	0,023282	0,134739	-0,862799	18,557540	0,915120	0,015787	0,023282	0,134739	-0,862799	18,557540	0,915120	0,015787
13:32:52,24	0,353963	3,228984	-0,123993	1,208020	0,247990	0,302999	0,019855	-0,137617	-1,072223	7,201254	3,119781	0,539739	-0,465693	-3,060665	-1,952544	-19,031481	3,960001	14,016627	0,019855	-0,137617	-1,072223	-3,601650	1,561125	0,539739	0,019855	-0,137617	-1,072223	-3,601650	1,561125	0,539739
13:32:52,29	0,354019	3,229045	-0,123990	1,158019	0,247978	0,302952	0,082342	-0,251385	-0,798429	6,943251	2,531777	0,765278	-0,501646	-2,992106	-1,740059	-15,878059	6,032442	13,925265	0,082342	-0,251385	-0,798429	-12,790484	-3,932047	0,765278	0,082342	-0,251385	-0,798429	-12,790484	-3,932047	0,765278
13:32:52,34	0,354019	3,229045	-0,123990	1,158019	0,247978	0,302952	0,040944	-0,185970	-0,585945	6,913156	2,073824	0,673916	-0,502751	-2,991372	-1,738518	-15,857669	6,060379	13,900705	0,040944	-0,185970	-0,585945	-7,685483	-1,140290	0,673916	0,040944	-0,185970	-0,585945	-7,685483	-1,140290	0,673916
13:32:52,39	0,354019	3,229045	-0,123990	1,158019	0,247978	0,302952	0,040861	-0,184646	-0,584404	6,878708	2,073196	0,649356	-0,502594	-2,985759	-1,738912	-15,786952	6,105397	13,883139	0,040861	-0,184646	-0,584404	-7,616013	-1,134399	0,649356	0,040861	-0,184646	-0,584404	-7,616013	-1,134399	0,649356
13:32:52,44	0,354019	3,229045	-0,123990	1,158019	0,247978	0,302952	0,035922	-0,181975	-0,584798	6,814159	1,855089	0,631790	-0,501954	-2,992328	-1,735780	-15,782624	6,090215	13,870149	0,035922	-0,181975	-0,584798	-7,470885	-0,964776	0,631790	0,035922	-0,181975	-0,584798	-7,470885	-0,964776	0,631790
13:32:52,49	0,354019	3,229045	-0,123990	1,158019	0,247978	0,302952	0,041291	-0,185814	-0,581666	7,002810	2,145607	0,618799	-0,500736	-2,988314	-1,737334	-15,747386	6,081406	13,871256	0,041291	-0,185814	-0,581666	-7,583607	-1,095711	0,618799	0,041291	-0,185814	-0,581666	-7,583607	-1,095711	0,618799
13:32:52,54	0,354019	3,229045	-0,123990	1,158019	0,247978	0,302952	0,037206	-0,184862	-0,583220	6,963265	1,968104	0,619906	-0,499003	-2,993270	-1,737299	-15,770104	6,073818	13,899860	0,037206	-0,184862	-0,583220	-7,548371	-0,952534	0,619906	0,037206	-0,184862	-0,583220	-7,548371	-0,952534	0,619906
13:32:52,59	0,354019	3,229045	-0,123990	1,158019	0,247978	0,302952	0,040631	-0,188841	-0,583184	7,152266	2,130337	0,648510	-0,502543	-2,990613	-1,734596	-15,780569	6,102575	13,903872	0,040631	-0,188841	-0,583184	-7,671758	-1,059183	0,648510	0,040631	-0,188841	-0,583184	-7,671758	-1,059183	0,648510
13:32:52,64	0,354019	3,229045	-0,123990	1,158019	0,247978	0,302952	0,033174	0,135250	-0,756180	6,743617	2,279797	-0,020343	-0,775945	-2,824767	-1,910294	-7,082804	20,046177	13,231007	0,033174	0,135250	-0,756180	17,360705	-0,324325	-0,020343	0,033174	0,135250	-0,756180	17,360705	-0,324325	-0,020343
13:32:52,69	0,354019	3,229045	-0,123990	1,158019	0,247978	0,302952	0,033174	0,135250	-0,756180	6,743617	2,279797	-0,020343	-0,516210	-2,990954	-2,168577	-15,196249	5,853512	13,846304	0,033174	0,135250	-0,756180	17,360705	-0,324325	-0,020343	0,033174	0,135250	-0,756180	17,360705	-0,324325	-0,020343
13:32:52,74	0,354019	3,229045	-0,123990	1,158019	0,247978	0,302952	0,047229	-0,172781	-1,014463	6,413265	3,080548	0,594954	-0,428643	-3,030855	-1,846099	-18,269274	1,371894	14,070596	0,047229	-0,172781	-1,014463	-7,150022	-0,626900	0,594954	0,047229	-0,172781	-1,014463	-7,150022	-0,626900	0,594954
13:32:52,79	0,353996	3,229057	-0,123996	1,107992	0,247988	0,302947	0,038001	-0,268566	-0,691985	5,976419	2,180195	0,819247	-0,458743	-2,956900	-1,609023	-14,833966	3,274830	13,962601	0,038001	-0,268566	-0,691985	-15,106050	-0,802870	0,819247	0,038001	-0,268566	-0,691985	-15,106050	-0,802870	0,819247
13:32:52,84	0,353996	3,229057	-0,123996	1,107992	0,247988	0,302947	-0,010997	-0,205521	-0,454909	6,063711	1,655927	0,711251	-0,464452	-2,951544	-1,608667	-14,758414	3,323546	13,914525	-0,010997	-0,205521	-0,454909	-10,069707	2,519154	0,711251	-0,010997	-0,205521	-0,454909	-10,069707	2,519154	0,711251
13:32:52,89	0,353996	3,229057	-0,123996	1,107992	0,247988	0,302947	-0,012780	-0,197899	-0,454553	5,747329	1,604232	0,663175	-0,463744	-2,955668	-1,608217	-14,720827	3,353620	13,948254	-0,012780	-0,197899	-0,454553	-9,787757	2,607501	0,663175	-0,012780	-0,197899	-0,454553	-9,787757	2,607501	0,663175
13:32:52,94	0,353996	3,229057	-0,123996	1,107992	0,247988	0,302947	-0,009563	-0,200575	-0,454103	5,931298	1,789038	0,696905	-0,463867	-2,954304	-1,609027	-14,771284	3,347050	13,944391	-0,009563	-0,200575	-0,454103	-9,813823	2,539762	0,696905	-0,009563	-0,200575	-0,454103	-9,813823	2,539762	0,696905
13:32:52,99	0,353996	3,229057	-0,123996	1,107992	0,247988	0,302947	-0,010683	-0,199786	-0,454912	5,859380	1,690400	0,693042	-0,464840	-2,955625	-1,609415	-14,692211	3,368492	13,890841	-0,010683	-0,199786	-0,454912	-9,823847	2,529022	0,693042	-0,010683	-0,199786	-0,454912	-9,823847	2,529022	0,693042
13:32:53,04	0,353996	3,229057	-0,123996	1,107992	0,247988	0,302947	-0,009052	-0,199605	-0,455301	5,908037	1,832981	0,639491	-0,462528	-2,954861	-1,605868	-14,711606	3,377570	13,967208	-0,009052	-0,199605	-0,455301	-9,760925	2,543554	0,639491	-0,009052	-0,199605	-0,455301	-9,760925	2,543554	0,639491
13:32:53,09	0,353996	3,229057	-0,123996	1,107992	0,247988	0,302947	-0,010870	-0,201225	-0,451754	5,990439	1,717098	0,715858	-0,464879	-2,950361	-1,607478	-14,696498	3,365045	13,914596	-0,010870	-0,201225	-0,451754	-9,805690	2,570401	0,715858	-0,010870	-0,201225	-0,451754	-9,805690	2,570401	0,715858
13:32:53,14	0,353996	3,229057	-0,123996	1,107992	0,247988	0,302947	-0,013591	-0,196938	-0,453364	5,764237	1,594946	0,663246	-0,463719	-2,954240	-1,609397	-14,708706	3,363202	13,929991	-0,013591	-0,196938	-0,453364	-9,695385	2,661858	0,663246	-0,013591	-0,196938	-0,453364	-9,695385	2,661858	0,663246
13:32:53,19	0,353996	3,229057	-0,123996	1,107992	0,247988	0,302947	-0,010812	-0,199883	-0,455283	5,909660	1,729799	0,678641	-0,464272	-2,955039	-1,609404	-14,706807	3,395053	13,916246	-0,010812	-0,199883	-0,455283	-9,781120	2,578565	0,678641	-0,010812	-0,199883	-0,455283	-9,781120	2,578565	0,678641
13:32:53,24	0,353996	3,229057	-0,123996	1,107992	0,247988	0,302947	-0,009844	-0,199803	-0,455290	5,934064	1,765871	0,664897	-0,465981	-2,951388	-1,606664	-14,678839	3,415861	13,949120	-0,009844	-0,199803	-0,455290	-9,750481	2,538623	0,664897	-0,009844	-0,199803	-0,455290	-9,750481	2,538623	0,664897
13:32:53,29	0,353996	3,229057	-0,123996	1,107992	0,247988	0,302947	-0,012151	-0,196497	-0,452550	5,794140	1,659715	0,697770	-0,464799	-2,954181	-1,605878	-14,680118	3,397774	13,943020	-0,012151	-0,196497	-0,452550	-9,630860	2,613580	0,697770	-0,012151	-0,196497	-0,452550	-9,630860	2,613580	0,697770
13:32:53,34	0,353996	3,229057	-0,123996	1,107992	0,247988	0,302947	-0,010323	-0,198918	-0,451764	5,903730	1,762725	0,691670	-0,460629	-2,955181	-1,605104	-14,661944	3,385790	13,913480	-0,010323	-0,198918	-0,451764	-9,711320	2,573065	0,691670	-0,010323	-0,198918	-0,451764	-9,711320	2,573065	0,691670
13:32:53,39	0,353996	3,229057	-0,123996	1,107992	0,247988	0,302947	-0,011543	-0,203029	-0,450990	6,116207	1,721026	0,662131	-0,467734	-2,950585	-1,607452	-14,663655	3,397744	13,934144	-0,011970	-0,194578	-0,453338	-9,588104	2,630997	0,682794	-0,011970	-0,194578	-0,453338	-9,588104	2,630997	0,682794
13:32:53,44	0,353996	3,229057	-0,123996	1,107992	0,247988	0,302947	-0,011970	-0,194578	-0,453338	5,686253	1,691326	0,682794	-0,464835	-2,957500	-1,608223	-14,700909	3,388139	13,919628	-0,011970	-0,194578	-0,453338	-9,588104	2,630997	0,682794	-0,011970	-0,194578	-0,453338	-9,588104	2,630997	0,682794
13:32:53,49	0,353996	3,229057	-0,123996	1,107992	0,247988	0,302947	-0,007431	-0,200545	-0,454109	5,969617	1,899911	0,668278	-0,464258	-2,953264	-1,609015	-14,687192	3,369009	13,915239	-0,007431	-0,200545	-0,454109	-9,773187	2,483243	0,668278	-0,007431	-0,200545	-0,454109	-9,773187	2,483243	0,668278
13:32:53,54	0,353996	3,229057	-0,123996	1,107992	0,247988	0,302947	-0,011388	-0,198928	-0,454901	5,875802	1,715574	0,663889	-0,464839	-2,951959	-1,609012	-14,692858	3,410523	13,931254	-0,011388	-0,198928	-0,454901	-9,740034	2,609558	0,663889	-0,011388	-0,198928	-0,454901	-9,740034	2,609558	0,663889
13:32:53,59	0,353996	3,229057	-0,123996	1,107992	0,247988	0,302947	-0,012228	-0,197772	-0,454898	5,848801	1,646255	0,679904	-0,465988	-2,954835	-1,607461	-14,688710	3,399758	13,909916	-0,012228	-0,197772	-0,454898	-9,676276	2,606141	0,679904	-0,012228	-0,197772	-0,454898	-9,676276	2,606141	0,679904
13:32:53,64	0,353996	3,229057	-0,123996	1,107992	0,247988	0,302947	-0,009162	-0,198215	-0,453346	5,864592	1,814650	0,658567	-0,467703	-2,951246	-1,606672	-14,655314	3,404276	13,928855	-0,009162	-0,198215	-0,453346	-9,695266	2,533872	0,658567	-0,009162	-0,198215	-0,453346	-9,695266	2,533872	0,658567
13:32:53,69	0,353996	3,229057	-0,123996	1,107992	0,247988	0,302947	-0,011413	-0,194935	-0,452557	5,714669	1,724243	0,677505	-0,464258	-2,948826	-1,609800	-14,690036	3,420657	13,932594	-0,011413	-0,194935	-0,452557	-9,587749	2,620196	0,677505	-0,011413	-0,194935	-0,452557	-9,587749	2,620196	0,677505
13:32:53,74	0,353996	3,229057	-0,123996	1,107992	0,247988	0,302947	-0,015231	-0,196709	-0,455686	5,803725	1,487444	0,681245	-0,467192	-2,954684	-1,607484	-14,710760	3,424479	13,896228	-0,015231	-0,196709	-0,455686	-9,637926	2,683113	0,681245	-0,015231	-0,196709	-0,455686	-9,637926	2,683113	0,681245
13:32:53,79	0,353996	3,229057	-0,123996	1,107992	0,247988	0,302947	-0,008691	-0,197097	-0,453369	5,816831	1,807714	0,644878	-0,461806	-2,954189	-1,610131	-14,652226	3,407154	13,950983	-0,008691	-0,197097	-0,453369	-9,655251	2,489921	0,644878	-0,008691	-0,197097	-0,453369	-9,655251	2,489921	0,644878
13:32:53,84	0,353996	3,229057	-0,123996	1,107992	0,247988	0,302947	-0,011813	-0,201513	-0,456017	6,060764	1,704719	0,699633	-0,465391	-2,952831	-1,608642	-14,691185	3,435879	13,902528	-0,011813	-0,201513	-0,456017	-9,758031	2,632011	0,699633	-0,011813	-0,201513	-0,456017	-9,758031	2,632011	0,699633
13:32:53,89	0,353996	3,229057	-0,123996	1,107992	0,247988	0,302947	-0,011196	-0,197729	-0,454527	5,869397	1,688672	0,651178	-0,468317	-2,954669	-1,607040	-14,682519	3,433099	13,953893	-0,011196	-0,197729	-0,454527	-9,652360	2,567573	0,651178	-0,011196	-0,197729	-0,454527	-9,652360	2,567573	0,651178
13:32:53,94	0,353996	3,229057	-0,123996	1,107992	0,247988	0,302947	-0,008142	-0,196115	-0,452926	5,787371	1,856409	0,702544	-0,461855	-2,956488	-1,608189	-14,673746	3,374910	13,948640	-0,008142	-0,196115	-0,452926	-9,607653	2,495519	0,702544	-0,008142	-0,196115	-0,452926	-9,607653	2,495519	0,702544
13:32:53,99	0,353996	3,229057	-0,123996	1,107992	0,247988	0,302947	-0,009797	-0,202621	-0,454075	6,079671	1,807021	0,697290	-0,461851	-2,950968	-1,609000	-14,665693	3,397247	13,931205	-0,009797	-0,202621	-0,454075	-9,826065	2,576079	0,697290	-0,009797	-0,202621	-0,454075	-9,826065	2,576079	0,697290
13:32:54,04	0,353996	3,229057	-0,123996	1,107992	0,247988	0,302947	-0,014580	-0,199864	-0,454886	5,959686	1,554108	0,679856	-0,464212	-2,953567	-1,606664	-14,688884	3,427507	13,939888	-0,014580	-0,199864	-0,454886	-9,729637	2,698636	0,679856	-0,014580	-0,199864	-0,454886	-9,729637	2,698636	0,679856
13:32:54,09	0,353996	3,229057	-0,123996	1,107992	0,247988	0,302947	-0,011149	-0,199119	-0,452550	5,935538	1,697322	0,688539	-0,461222	-2,954414	-1,608976	-14,664620	3,424005	13,941325	-0,011149	-0,199119	-0,452550	-9,695275	2,572492	0,688539	-0,011149	-0,199119	-0,452550	-9,695275	2,572492	0,688539
13:32:54,14	0,353996	3,229057	-0,123996	1,107992	0,247988	0,302947	-0,011910	-0,202131	-0,454862	6,101295	1,680501	0,689975	-0,464760	-2,954517	-1,606291	-14,681838	3,443134	13,910783	-0,011910	-0,202131	-0,454862	-9,766011	2,615430	0,689975	-0,011910	-0,202131	-0,454862	-9,766011	2,615430	0,689975
13:32:54,19	0,353996	3,229057	-0,123996	1,107992	0,247988	0,302947	-0,010052	-0,199119	-0,452176	5,952638	1,752649	0,659433	-0,460735	-2,955141	-1,608970	-14,690326	3,363067	13,958990	-0,010052	-0,199119	-0,452176	-9,678240	2,541713	0,659433	-0,010052	-0,199119	-0,452176	-9,678240	2,541713	0,659433
13:32:54,24	0,353996	3,229057	-0,123996	1,107992	0,247988	0,302947	-0,011523	-0,202918	-0,454856	6,076555	1,708803	0,707641	-0,462412	-2,953064	-1,609813	-14,675314	3,432336	13,879218	-0,011523	-0,202918	-0,454856	-9,852474	2,613396	0,707641	-0,011523	-0,202918	-0,454856	-9,852474	2,613396	0,707641
13:32:54,29	0,353996	3,229057	-0,123996	1,107992	0,247988	0,302947	-0,012484	-0,200426	-0,455699	6,014488	1,637208	0,627869	-0,461254	-2,955628	-1,607825	-14,692857	3,443560	13,931665	-0,012484	-0,200426	-0,455699	-9,718954	2,617222	0,627869	-0,012484	-0,200426	-0,455699	-9,718954	2,617222	0,627869
13:32:54,34	0,353996	3,229057	-0,123996	1,107992	0,247988	0,302947	-0,010843	-0,202711	-0,453711	6,134252	1,701756	0,680315	-0,466550	-2,952760	-1,608630	-14,685288	3,450909	13,917287	-0,010843	-0,202711	-0,453711	-9,778555	2,552921	0,680315	-0,010843	-0,202711	-0,453711	-9,778555	2,552921	0,680315
13:32:54,40	0,353996	3,229057	-0,123996	1,107992	0,247988	0,302947	-0,010678	-0,196691	-0,454516	5,831358	1,713205	0,665937	-0,465636	-2,952546	-1,609866	-14,650161	3,404747	13,930925	-0,010678	-0,196691	-0,454516	-9,608874	2,551434	0,665937	-0,010678	-0,196691	-0,454516	-9,608874	2,551434	0,665937
13:32:54,45	0,353996	3,229057	-0,123996	1,107992	0,247988	0,302947	-0,011216	-0,199174	-0,451939	5,956317	1,723029	0,667789	-0,463036	-2,953998	-1,610971	-14,691018	3,435031	13,894460	-0,011216	-0,199174	-0,451939	-9,678847	2,603491	0,667789	-0,011216	-0,199174	-0,451939	-9,678847	2,603491	0,667789
13:32:54,50	0,353996	3,229057	-0,123996	1,107992	0,247988	0,302947	-0,016472	-0,191141	-0,459924	5,771428	1,489870	0,649055	-0,468459	-2,944968	-1,614038	-14,503460	3,609970	13,900405	-0,016472	-0,191141	-0,459924	-9,233137	2,782905	0,649055	-0,016472	-0,191141	-0,459924	-9,233137	2,782905	0,649055
13:32:54,55	0,353996	3,229057	-0,123996	1,107992	0,247988	0,302947	-0,016472	-0,191141	-0,459924	5,771428	1,489870	0,649055	-0,726557	-2,778318	-1,810791	-5,163154	16,617487	13,235597	-0,016472	-0,191141	-0,459924	-9,233137	2,782905	0,649055	-0,016472	-0,191141	-0,459924	-9,233137	2,782905	0,649055
13:32:54,60	0,353996	3,229057	-0,123996	1,107992	0,247988	0,302947	0,025418	-0,179994	-0,995373	5,269281	2,975891	0,615796	-0,499058	-2,975672	-2,149487	-15,064212	4,023192	13,867146	0,025418	-0,179994	-0,995373	-8,860263	0,980596	0,615796	0,025418	-0,179994	-0,995373	-8,860263	0,980596	0,615796
13:32:54,65	0,353996	3,229057	-0,123996	1,107992	0,247988	0,302947	0,025418	-0,179994	-0,995373	5,269281	2,975891	0,615796	-0,440408	-3,008261	-1,744552	-17,761925	1,119865	14,035598	0,025418	-0,179994	-0,995373	-8,860263	0,980596	0,615796	0,025418	-0,179994	-0,995373	-8,860263	0,980596	0,615796
13:32:54,70	0,354073	3,228932	-0,123993	1,057967	0,247993	0,302986	0,024316	-0,247080	-0,590438	4,894546	2,033963	0,784248	-0,465693	-2,948284	-1,572645	-14,919227	2,723733	13,860778	0,024316	-0,247080	-0,590438	-14,501254	0,125175	0,784248	0,024316	-0,247080	-0,590438	-14,501254	0,125175	0,784248
13:32:54,75	0,354073	3,228932	-0,123993	1,057967	0,247993	0,302986	-0,014983	-0,195195	-0,418531	5,006836	1,650357	0,609429	-0,467377	-2,947616	-1,570668	-14,899510	2,786863	13,899965	-0,014983	-0,195195	-0,418531	-10,315947	2,826498	0,609429	-0,014983	-0,195195	-0,418531	-10,315947	2,826498	0,609429
13:32:54,80	0,354073	3,228932	-0,123993	1,057967	0,247993	0,302986	-0,014720	-0,193402	-0,416554	4,978168	1,649520	0,648615	-0,467931	-2,946604	-1,569878	-14,883597	2,795972	13,914202	-0,014720	-0,193402	-0,416554	-10,203921	2,805051	0,648615	-0,014720	-0,193402	-0,416554	-10,203921	2,805051	0,648615
13:32:54,85	0,354073	3,228932	-0,123993	1,057967	0,247993	0,302986	-0,015319	-0,192417	-0,415764	4,942752	1,627617	0,662852	-0,469004	-2,947482	-1,566777	-14,847606	2,798071	13,877780	-0,015319	-0,192417	-0,415764	-10,161954	2,830141	0,662852	-0,015319	-0,192417	-0,415764	-10,161954	2,830141	0,662852
13:32:54,90	0,354073	3,228932	-0,123993	1,057967	0,247993	0,302986	-0,014022	-0,191927	-0,412663	4,937102	1,725157	0,626431	-0,466169	-2,946018	-1,569486	-14,892489	2,820477	13,924921	-0,014022	-0,191927	-0,412663	-10,129164	2,825903	0,626431	-0,014022	-0,191927	-0,412663	-10,129164	2,825903	0,626431
13:32:54,95	0,354073	3,228932	-0,123993	1,057967	0,247993	0,302986	-0,016708	-0,193649	-0,415371	5,023637	1,535432	0,673571	-0,470105	-2,941522	-1,567145	-14,792160	2,799789	13,907255	-0,016708	-0,193649	-0,415371	-10,177848	2,846999	0,673571	-0,016708	-0,193649	-0,415371	-10,177848	2,846999	0,673571
13:32:55,00	0,354073	3,228932	-0,123993	1,057967	0,247993	0,302986	-0,018633	-0,187993	-0,413031	4,761763	1,532551	0,655905	-0,468585	-2,940480	-1,564779	-14,691885	2,959850	13,895793	-0,018633	-0,187993	-0,413031	-9,995711	2,995248	0,655905	-0,018633	-0,187993	-0,413031	-9,995711	2,995248	0,655905
13:32:55,05	0,354073	3,228932	-0,123993	1,057967	0,247993	0,302986	-0,020296	-0,188788	-0,410665	4,991867	1,452886	0,644443	-0,718186	-2,818137	-1,825358	-7,799732	15,477837	13,317806	-0,020296	-0,188788	-0,410665	-9,828029	3,046128	0,644443	-0,020296	-0,188788	-0,410665	-9,828029	3,046128	0,644443
13:32:55,10	0,354073	3,228932	-0,123993	1,057967	0,247993	0,302986	-0,001447	0,088544	-0,671244	4,857553	2,142809	0,066456	-0,464489	-2,982412	-2,061549	-16,027972	1,312140	13,940324	-0,001447	0,088544	-0,671244	11,808243	2,256417	0,066456	-0,001447	0,088544	-0,671244	11,808243	2,256417	0,066456
13:32:55,15	0,354073	3,228932	-0,123993	1,057967	0,247993	0,302986	0,013971	-0,213301	-0,907435	4,171539	2,901555	0,688975	-0,435636	-3,040850	-1,720526	-19,972506	0,069804	14,054504	0,013971	-0,213301	-0,907435	-12,572624	1,804815	0,688975	0,013971	-0,213301	-0,907435	-12,572624	1,804815	0,688975
13:32:55,20	0,354011	3,228988	-0,123989	1,007944	0,247991	0,303012	0,050153	-0,267508	-0,566412	3,942122	1,988121	0,803154	-0,458740	-2,977978	-1,551655	-17,092818	1,403532	13,965362	0,050153	-0,267508	-0,566412	-17,057260	-1,948904	0,803154	0,050153	-0,267508	-0,566412	-17,057260	-1,948904	0,803154
13:32:55,25	0,354011	3,228988	-0,123989	1,007944	0,247991	0,303012	0,007256	-0,216063	-0,397541	3,861859	1,584484	0,714013	-0,454514	-2,977149	-1,549301	-17,066787	1,462899	13,976108	0,007256	-0,216063	-0,397541	-13,099077	1,014890	0,714013	0,007256	-0,216063	-0,397541	-13,099077	1,014890	0,714013
13:32:55,30	0,354011	3,228988	-0,123989	1,007944	0,247991	0,303012	0,004425	-0,219308	-0,395187	4,095056	1,430127	0,724758	-0,458572	-2,976095	-1,548149	-17,050610	1,500790	13,961374	0,004425	-0,219308	-0,395187	-13,120656	1,082774	0,724758	0,004425	-0,219308	-0,395187	-13,120656	1,082774	0,724758
13:32:55,35	0,354011	3,228988	-0,123989	1,007944	0,247991	0,303012	0,005542	-0,215268	-0,394035	3,925833	1,483260	0,710024	-0,456973	-2,972983	-1,548591	-16,975573	1,489956	13,987911	0,005542	-0,215268	-0,394035	-12,972668	1,048245	0,710024	0,005542	-0,215268	-0,394035	-12,972668	1,048245	0,710024
13:32:55,40	0,354011	3,228988	-0,123989	1,007944	0,247991	0,303012	0,002047	-0,215096	-0,394477	3,945035	1,371918	0,736561	-0,458363	-2,974947	-1,548122	-16,948874	1,490920	13,940822	0,002047	-0,215096	-0,394477	-12,939980	1,211265	0,736561	0,002047	-0,215096	-0,394477	-12,939980	1,211265	0,736561
13:32:55,45	0,354011	3,228988	-0,123989	1,007944	0,247991	0,303012	0,004443	-0,214875	-0,394008	3,947720	1,519152	0,689472	-0,454877	-2,973438	-1,546924	-16,964937	1,494570	13,994498	0,004443	-0,214875	-0,394008	-12,919936	1,170410	0,689472	0,004443	-0,214875	-0,394008	-12,919936	1,170410	0,689472
13:32:55,50	0,354011	3,228988	-0,123989	1,007944	0,247991	0,303012	0,001393	-0,217139	-0,392810	4,060581	1,344859	0,743148	-0,457189	-2,975364	-1,550443	-16,951067	1,505076	13,952541	0,001393	-0,217139	-0,392810	-12,984804	1,235478	0,743148	0,001393	-0,217139	-0,392810	-12,984804	1,235478	0,743148
13:32:55,55	0,354011	3,228988	-0,123989	1,007944	0,247991	0,303012	0,004217	-0,216100	-0,396329	4,022591	1,498433	0,701192	-0,460087	-2,974839	-1,550449	-16,943138	1,547433	13,948552	0,004217	-0,216100	-0,396329	-12,941239	1,167417	0,701192	0,004217	-0,216100	-0,396329	-12,941239	1,167417	0,701192
13:32:55,60	0,354011	3,228988	-0,123989	1,007944	0,247991	0,303012	0,005212	-0,213327	-0,396335	3,919065	1,535857	0,697202	-0,455985	-2,972674	-1,548536	-16,944346	1,515841	13,913503	0,005212	-0,213327	-0,396335	-12,827119	1,126739	0,697202	0,005212	-0,213327	-0,396335	-12,827119	1,126739	0,697202
13:32:55,65	0,354011	3,228988	-0,123989	1,007944	0,247991	0,303012	0,001285	-0,215797	-0,394422	4,019529	1,346433	0,662153	-0,457168	-2,977387	-1,547741	-16,960130	1,518190	13,922043	0,001285	-0,215797	-0,394422	-12,920532	1,245538	0,662153	0,001285	-0,215797	-0,394422	-12,920532	1,245538	0,662153
13:32:55,70	0,354011	3,228988	-0,123989	1,007944	0,247991	0,303012	0,005958	-0,217129	-0,393626	4,082957	1,574575	0,670693	-0,458825	-2,970944	-1,545372	-16,902606	1,555066	13,975158	0,005958	-0,217129	-0,393626	-12,961699	1,106866	0,670693	0,005958	-0,217129	-0,393626	-12,961699	1,106866	0,670693
13:32:55,75	0,354011	3,228988	-0,123989	1,007944	0,247991	0,303012	0,001207	-0,212473	-0,391258	3,901519	1,358894	0,723808	-0,459472	-2,975765	-1,546973	-16,952931	1,574081	13,918289	0,001207	-0,212473	-0,391258	-12,777605	1,264151	0,723808	0,001207	-0,212473	-0,391258	-12,777605	1,264151	0,723808
13:32:55,80	0,354011	3,228988	-0,123989	1,007944	0,247991	0,303012	0,005706	-0,214323	-0,392859	3,989047	1,539745	0,666940	-0,459475	-2,974550	-1,546556	-16,941723	1,557865	13,956342	0,005706	-0,214323	-0,392859	-12,835337	1,091841	0,666940	0,005706	-0,214323	-0,392859	-12,835337	1,091841	0,666940
13:32:55,85	0,354011	3,228988	-0,123989	1,007944	0,247991	0,303012	0,004655	-0,213713	-0,392442	3,948856	1,502910	0,704992	-0,460000	-2,974198	-1,547325	-16,911813	1,563689	13,951805	0,004655	-0,213713	-0,392442	-12,827595	1,137505	0,704992	0,004655	-0,213713	-0,392442	-12,827595	1,137505	0,704992
13:32:55,90	0,354011	3,228988	-0,123989	1,007944	0,247991	0,303012	0,004613	-0,213082	-0,393211	3,936080	1,523700	0,700456	-0,455798	-2,973207	-1,549255	-16,862002	1,538559	13,938000	0,004613	-0,213082	-0,393211	-12,790894	1,161617	0,700456	0,004613	-0,213082	-0,393211	-12,790894	1,161617	0,700456
13:32:55,95	0,354011	3,228988	-0,123989	1,007944	0,247991	0,303012	0,001653	-0,216225	-0,395140	4,102655	1,425534	0,686650	-0,455833	-2,972475	-1,547333	-16,886971	1,554780	13,928019	0,001653	-0,216225	-0,395140	-12,871040	1,295735	0,686650	0,001653	-0,216225	-0,395140	-12,871040	1,295735	0,686650
13:32:56,00	0,354011	3,228988	-0,123989	1,007944	0,247991	0,303012	0,001037	-0,215829	-0,393219	4,083616	1,363738	0,676670	-0,459460	-2,975494	-1,550064	-16,917465	1,509111	13,922612	0,001037	-0,215829	-0,393219	-12,858977	1,282340	0,676670	0,001037	-0,215829	-0,393219	-12,858977	1,282340	0,676670
13:32:56,05	0,354011	3,228988	-0,123989	1,007944	0,247991	0,303012	0,005465	-0,214198	-0,395950	3,943983	1,590429	0,671262	-0,461108	-2,974264	-1,545384	-16,889310	1,575480	13,936034	0,005465	-0,214198	-0,395950	-12,870541	1,161418	0,671262	0,005465	-0,214198	-0,395950	-12,870541	1,161418	0,671262
13:32:56,10	0,354011	3,228988	-0,123989	1,007944	0,247991	0,303012	0,005224	-0,212155	-0,391270	3,909318	1,569069	0,684684	-0,458112	-2,973639	-1,546119	-16,864184	1,594702	13,976210	0,005224	-0,212155	-0,391270	-12,744856	1,159017	0,684684	0,005224	-0,212155	-0,391270	-12,744856	1,159017	0,684684
13:32:56,15	0,354011	3,228988	-0,123989	1,007944	0,247991	0,303012	0,003184	-0,214438	-0,392004	4,057241	1,475181	0,724860	-0,459927	-2,977827	-1,545750	-16,882735	1,537959	13,939508	0,003184	-0,214438	-0,392004	-12,776143	1,225203	0,724860	0,003184	-0,214438	-0,392004	-12,776143	1,225203	0,724860
13:32:56,20	0,354011	3,228988	-0,123989	1,007944	0,247991	0,303012	0,001734	-0,213553	-0,389321	3,981432	1,400178	0,693718	-0,458153	-2,971940	-1,543435	-16,878710	1,568689	13,945067	0,001734	-0,213553	-0,389321	-12,782483	1,264070	0,693718	0,001734	-0,213553	-0,389321	-12,782483	1,264070	0,693718
13:32:56,25	0,354011	3,228988	-0,123989	1,007944	0,247991	0,303012	0,001734	-0,213553	-0,389321	3,981432	1,400178	0,693718	-0,459886	-2,975378	-1,544993	-16,883215	1,602684	13,926960	0,001734	-0,213553	-0,389321	-12,782483	1,264070	0,693718	0,001734	-0,213553	-0,389321	-12,782483	1,264070	0,693718
13:32:56,30	0,354011	3,228988	-0,123989	1,007944	0,247991	0,303012	0,005578	-0,213771	-0,390879	4,019938	1,579171	0,675611	-0,459291	-2,972368	-1,545352	-16,863964	1,596683	13,970944	0,005578	-0,213771	-0,390879	-12,761063	1,141304	0,675611	0,005578	-0,213771	-0,390879	-12,761063	1,141304	0,675611
13:32:56,35	0,354011	3,228988	-0,123989	1,007944	0,247991	0,303012	0,002673	-0,212781	-0,391238	3,972921	1,447779	0,719595	-0,456988	-2,972944	-1,543046	-16,900563	1,605653	13,951137	0,002673	-0,212781	-0,391238	-12,730417	1,237961	0,719595	0,002673	-0,212781	-0,391238	-12,730417	1,237961	0,719595
13:32:56,40	0,354011	3,228988	-0,123989	1,007944	0,247991	0,303012	0,002021	-0,215064	-0,388932	4,081085	1,377695	0,699787	-0,461026	-2,972941	-1,546927	-16,843642	1,572094	13,931760	0,002021	-0,215064	-0,388932	-12,801437	1,219057	0,699787	0,002021	-0,215064	-0,388932	-12,801437	1,219057	0,699787
13:32:56,45	0,354011	3,228988	-0,123989	1,007944	0,247991	0,303012	0,004037	-0,211565	-0,392813	3,898544	1,548606	0,680411	-0,461135	-2,972028	-1,545777	-16,902020	1,601320	13,952094	0,004037	-0,211565	-0,392813	-12,709322	1,231705	0,680411	0,004037	-0,211565	-0,392813	-12,709322	1,231705	0,680411
13:32:56,50	0,354011	3,228988	-0,123989	1,007944	0,247991	0,303012	0,003301	-0,211015	-0,391663	3,866047	1,445167	0,700744	-0,461610	-2,972967	-1,547293	-16,849774	1,610462	13,967086	0,003301	-0,211015	-0,391663	-12,698615	1,186039	0,700744	0,003301	-0,211015	-0,391663	-12,698615	1,186039	0,700744
13:32:56,55	0,354011	3,228988	-0,123989	1,007944	0,247991	0,303012	0,004351	-0,211072	-0,393179	3,903080	1,540453	0,715736	-0,458725	-2,973331	-1,546917	-16,874048	1,590792	13,957231	0,004351	-0,211072	-0,393179	-12,666100	1,198884	0,715736	0,004351	-0,211072	-0,393179	-12,666100	1,198884	0,715736
13:32:56,60	0,354011	3,228988	-0,123989	1,007944	0,247991	0,303012	0,003224	-0,213753	-0,392803	4,013286	1,470645	0,705881	-0,462299	-2,974697	-1,548100	-16,897223	1,596953	13,947876	0,003224	-0,213753	-0,392803	-12,766301	1,217570	0,705881	0,003224	-0,213753	-0,392803	-12,766301	1,217570	0,705881
13:32:56,65	0,354011	3,228988	-0,123989	1,007944	0,247991	0,303012	0,006194	-0,211341	-0,393986	3,881603	1,601960	0,696526	-0,461097	-2,973373	-1,545385	-16,891110	1,604628	13,941966	0,006194	-0,211341	-0,393986	-12,708631	1,115702	0,696526	0,006194	-0,211341	-0,393986	-12,708631	1,115702	0,696526
13:32:56,70	0,354011	3,228988	-0,123989	1,007944	0,247991	0,303012	0,004446	-0,211719	-0,391271	3,911010	1,512507	0,690616	-0,455118	-2,972879	-1,544984	-16,837697	1,561914	13,916686	0,004446	-0,211719	-0,391271	-12,708969	1,163487	0,690616	0,004446	-0,211719	-0,391271	-12,708969	1,163487	0,690616
13:32:56,75	0,354011	3,228988	-0,123989	1,007944	0,247991	0,303012	0,001029	-0,216650	-0,390870	4,157119	1,402440	0,665336	-0,455182	-2,973988	-1,544194	-16,876998	1,588016	13,951185	0,001029	-0,216650	-0,390870	-12,849917	1,321650	0,665336	0,001029	-0,216650	-0,390870	-12,849917	1,321650	0,665336
13:32:56,81	0,354011	3,228988	-0,123989	1,007944	0,247991	0,303012	0,002022	-0,217149	-0,390080	4,186029	1,406956	0,699836	-0,458650	-2,972843	-1,546144	-16,837608	1,577756	13,931828	0,002022	-0,217149	-0,390080	-12,860189	1,248266	0,699836	0,002022	-0,217149	-0,390080	-12,860189	1,248266	0,699836
13:32:56,86	0,354011	3,228988	-0,123989	1,007944	0,247991	0,303012	0,002764	-0,213574	-0,392030	4,010923	1,484803	0,680479	-0,458705	-2,976156	-1,546530	-16,869743	1,574711	13,936640	0,002764	-0,213574	-0,392030	-12,754635	1,267836	0,680479	0,002764	-0,213574	-0,392030	-12,754635	1,267836	0,680479
13:32:56,91	0,354011	3,228988	-0,123989	1,007944	0,247991	0,303012	0,002967	-0,211856	-0,388498	4,075805	1,435087	0,717060	-0,460239	-2,972159	-1,542612	-16,812672	1,741458	13,968409	0,002967	-0,211856	-0,388498	-12,554859	1,202208	0,717060	0,002967	-0,211856	-0,388498	-12,554859	1,202208	0,717060
13:32:56,96	0,354011	3,228988	-0,123989	1,007944	0,247991	0,303012	0,002967	-0,211856	-0,388498	4,075805	1,435087	0,717060	-0,708926	-2,803964	-1,737556	-7,842420	14,231347	13,340031	0,002967	-0,211856	-0,388498	-12,554859	1,202208	0,717060	0,002967	-0,211856	-0,388498	-12,554859	1,202208	0,717060
13:32:57,01	0,354011	3,228988	-0,123989	1,007944	0,247991	0,303012	-0,018351	0,087611	-0,583442	3,805221	1,850068	0,088681	-0,482772	-2,993016	-1,978496	-17,184671	1,687807	13,933202	-0,018351	0,087611	-0,583442	10,682690	3,290653	0,088681	-0,018351	0,087611	-0,583442	10,682690	3,290653	0,088681
13:32:57,06	0,354011	3,228988	-0,123989	1,007944	0,247991	0,303012	0,031943	-0,276552	-0,393150	3,250553	1,462133	0,825463	-0,418699	-3,029602	-1,547264	-20,188894	-1,146859	14,076812	0,031943	-0,276552	-0,393150	-18,458780	-1,045404	0,825463	0,031943	-0,276552	-0,393150	-18,458780	-1,045404	0,825463
13:32:57,11	0,354124	3,229023	-0,123982	0,957962	0,247982	0,302994	0,031943	-0,276552	-0,393150	3,250553	1,462133	0,825463	-0,453027	-2,956989	-1,365906	-16,943058	0,647240	13,908194	0,031943	-0,276552	-0,393150	-18,458780	-1,045404	0,825463	0,031943	-0,276552	-0,393150	-18,458780	-1,045404	0,825463
13:32:57,16	0,354124	3,229023	-0,123982	0,957962	0,247982	0,302994	-0,013777	-0,210517	-0,211792	2,993369	0,998591	0,656845	-0,448174	-2,959091	-1,363119	-16,878962	0,629559	13,934871	-0,013777	-0,210517	-0,211792	-13,532192	2,080115	0,656845	-0,013777	-0,210517	-0,211792	-13,532192	2,080115	0,656845
13:32:57,21	0,354124	3,229023	-0,123982	0,957962	0,247982	0,302994	-0,014384	-0,215770	-0,209005	3,283300	1,031415	0,683521	-0,452794	-2,956732	-1,364288	-16,851509	0,699167	13,937081	-0,014384	-0,215770	-0,209005	-13,654679	2,160531	0,683521	-0,014384	-0,215770	-0,209005	-13,654679	2,160531	0,683521
13:32:57,26	0,354124	3,229023	-0,123982	0,957962	0,247982	0,302994	-0,014116	-0,210590	-0,210174	3,087907	1,034285	0,685732	-0,455705	-2,956328	-1,365481	-16,843978	0,721993	13,904102	-0,014116	-0,210590	-0,210174	-13,443379	2,142418	0,685732	-0,014116	-0,210590	-0,210174	-13,443379	2,142418	0,685732
13:32:57,31	0,354124	3,229023	-0,123982	0,957962	0,247982	0,302994	-0,013011	-0,207867	-0,211367	2,969848	1,086867	0,652753	-0,455624	-2,955800	-1,364648	-16,796255	0,709070	13,951235	-0,013011	-0,207867	-0,211367	-13,347688	2,108238	0,652753	-0,013011	-0,207867	-0,211367	-13,347688	2,108238	0,652753
13:32:57,36	0,354124	3,229023	-0,123982	0,957962	0,247982	0,302994	-0,013508	-0,207673	-0,210534	2,972432	1,108818	0,699885	-0,453261	-2,956033	-1,365805	-16,803404	0,747155	13,963296	-0,013508	-0,207673	-0,210534	-13,329879	2,169197	0,699885	-0,013508	-0,207673	-0,210534	-13,329879	2,169197	0,699885
13:32:57,41	0,354124	3,229023	-0,123982	0,957962	0,247982	0,302994	-0,014488	-0,209836	-0,211690	3,114308	1,032613	0,711946	-0,464039	-2,950413	-1,369665	-16,577780	1,486946	13,918162	-0,014488	-0,209836	-0,211690	-13,357786	2,169940	0,711946	-0,014488	-0,209836	-0,211690	-13,357786	2,169940	0,711946
13:32:57,46	0,354124	3,229023	-0,123982	0,957962	0,247982	0,302994	-0,013966	-0,197692	-0,215551	3,236327	0,885271	0,666812	-0,703580	-2,812090	-1,589158	-8,943986	13,410581	13,316849	-0,013966	-0,197692	-0,215551	-12,282490	1,981601	0,666812	-0,013966	-0,197692	-0,215551	-12,282490	1,981601	0,666812
13:32:57,51	0,354124	3,229023	-0,123982	0,957962	0,247982	0,302994	-0,013987	0,078918	-0,435044	2,995661	1,533408	0,065499	-0,495678	-2,978681	-1,792216	-17,563614	1,905889	13,874236	-0,013987	0,078918	-0,435044	9,190742	2,631402	0,065499	-0,013987	0,078918	-0,435044	9,190742	2,631402	0,065499
13:32:57,56	0,354124	3,229023	-0,123982	0,957962	0,247982	0,302994	0,026334	-0,184426	-0,638101	2,416391	1,917635	0,622886	-0,434163	-3,046081	-1,408079	-21,916681	-1,231902	14,069868	0,026334	-0,184426	-0,638101	-12,061042	-0,149574	0,622886	0,026334	-0,184426	-0,638101	-12,061042	-0,149574	0,622886
13:32:57,61	0,353915	3,229008	-0,123966	0,907954	0,247983	0,303020	0,053947	-0,271400	-0,253965	2,045093	1,152535	0,818519	-0,456844	-2,987411	-1,248968	-19,153824	0,232162	13,972111	0,053947	-0,271400	-0,253965	-19,259787	-3,082284	0,818519	0,053947	-0,271400	-0,253965	-19,259787	-3,082284	0,818519
13:32:57,66	0,353915	3,229008	-0,123966	0,907954	0,247983	0,303020	0,014477	-0,222422	-0,094854	2,147597	0,760780	0,720761	-0,455975	-2,982728	-1,247406	-19,042012	0,300546	13,939130	0,014477	-0,222422	-0,094854	-15,312534	-0,375667	0,720761	0,014477	-0,222422	-0,094854	-15,312534	-0,375667	0,720761
13:32:57,71	0,353915	3,229008	-0,123966	0,907954	0,247983	0,303020	0,009988	-0,220833	-0,093292	2,180091	0,589980	0,687781	-0,458787	-2,981149	-1,245473	-19,018194	0,407738	13,926356	0,009988	-0,220833	-0,093292	-15,155293	-0,194061	0,687781	0,009988	-0,220833	-0,093292	-15,155293	-0,194061	0,687781
13:32:57,76	0,353915	3,229008	-0,123966	0,907954	0,247983	0,303020	0,010025	-0,217608	-0,091359	2,117153	0,558972	0,675006	-0,458018	-2,984590	-1,245056	-18,960370	0,447406	13,907020	0,010025	-0,217608	-0,091359	-14,965102	-0,228030	0,675006	0,010025	-0,217608	-0,091359	-14,965102	-0,228030	0,675006
13:32:57,81	0,353915	3,229008	-0,123966	0,907954	0,247983	0,303020	0,012621	-0,219995	-0,090942	2,304507	0,724173	0,655671	-0,460830	-2,981831	-1,246583	-18,908575	0,515573	13,933750	0,012621	-0,219995	-0,090942	-14,965074	-0,266563	0,655671	0,012621	-0,219995	-0,090942	-14,965074	-0,266563	0,655671
13:32:57,86	0,353915	3,229008	-0,123966	0,907954	0,247983	0,303020	0,011638	-0,216180	-0,092469	2,191069	0,683828	0,682400	-0,460775	-2,983630	-1,246946	-18,894330	0,541629	13,948937	0,011638	-0,216180	-0,092469	-14,779051	-0,229741	0,682400	0,011638	-0,216180	-0,092469	-14,779051	-0,229741	0,682400
13:32:57,91	0,353915	3,229008	-0,123966	0,907954	0,247983	0,303020	0,013168	-0,217127	-0,092832	2,269988	0,762708	0,697587	-0,460789	-2,980260	-1,245424	-18,901569	0,554424	13,929612	0,013168	-0,217127	-0,092832	-14,774453	-0,270983	0,697587	0,013168	-0,217127	-0,092832	-14,774453	-0,270983	0,697587
13:32:57,96	0,353915	3,229008	-0,123966	0,907954	0,247983	0,303020	0,010257	-0,215430	-0,091310	2,189225	0,598645	0,678262	-0,461316	-2,979542	-1,243846	-18,864079	0,531127	13,942071	0,010257	-0,215430	-0,091310	-14,722030	-0,206496	0,678262	0,010257	-0,215430	-0,091310	-14,722030	-0,206496	0,678262
13:32:58,01	0,353915	3,229008	-0,123966	0,907954	0,247983	0,303020	0,009899	-0,214615	-0,089732	2,145395	0,624158	0,690721	-0,461230	-2,980596	-1,245778	-18,835144	0,563540	13,934156	0,009899	-0,214615	-0,089732	-14,701853	-0,152899	0,690721	0,009899	-0,214615	-0,089732	-14,701853	-0,152899	0,690721
13:32:58,06	0,353915	3,229008	-0,123966	0,907954	0,247983	0,303020	0,010768	-0,215216	-0,091664	2,219223	0,678220	0,682806	-0,460712	-2,983474	-1,245772	-18,876729	0,570833	13,949011	0,010768	-0,215216	-0,091664	-14,675262	-0,167088	0,682806	0,010768	-0,215216	-0,091664	-14,675262	-0,167088	0,682806
13:32:58,11	0,353915	3,229008	-0,123966	0,907954	0,247983	0,303020	0,013001	-0,217104	-0,091658	2,302898	0,754687	0,697662	-0,457646	-2,977454	-1,247701	-18,810001	0,599377	13,956682	0,013001	-0,217104	-0,091658	-14,739758	-0,265927	0,697662	0,013001	-0,217104	-0,091658	-14,739758	-0,265927	0,697662
13:32:58,16	0,353915	3,229008	-0,123966	0,907954	0,247983	0,303020	0,006255	-0,216749	-0,093587	2,342530	0,447406	0,705332	-0,460604	-2,982872	-1,243431	-18,834203	0,580555	13,937879	0,006255	-0,216749	-0,093587	-14,672270	-0,043640	0,705332	0,006255	-0,216749	-0,093587	-14,672270	-0,043640	0,705332
13:32:58,21	0,353915	3,229008	-0,123966	0,907954	0,247983	0,303020	0,012427	-0,216896	-0,089317	2,321781	0,756774	0,686529	-0,459958	-2,980572	-1,247300	-18,813054	0,642572	13,961835	0,012427	-0,216896	-0,089317	-14,704572	-0,218732	0,686529	0,012427	-0,216896	-0,089317	-14,704572	-0,218732	0,686529
13:32:58,26	0,353915	3,229008	-0,123966	0,907954	0,247983	0,303020	0,010112	-0,216306	-0,093186	2,355348	0,623712	0,710486	-0,463539	-2,982880	-1,246953	-18,840168	0,622825	13,916703	0,010112	-0,216306	-0,093186	-14,624636	-0,170084	0,710486	0,010112	-0,216306	-0,093186	-14,624636	-0,170084	0,710486
13:32:58,31	0,353915	3,229008	-0,123966	0,907954	0,247983	0,303020	0,013901	-0,214358	-0,092839	2,223424	0,807148	0,665353	-0,461152	-2,980852	-1,244185	-18,819723	0,625276	13,973742	0,013901	-0,214358	-0,092839	-14,603688	-0,284109	0,665353	0,013901	-0,214358	-0,092839	-14,603688	-0,284109	0,665353
13:32:58,36	0,353915	3,229008	-0,123966	0,907954	0,247983	0,303020	0,010951	-0,215411	-0,090071	2,290518	0,670211	0,722392	-0,461760	-2,979043	-1,244218	-18,834182	0,647242	13,950552	0,010951	-0,215411	-0,090071	-14,619244	-0,189444	0,722392	0,010951	-0,215411	-0,090071	-14,619244	-0,189444	0,722392
13:32:58,41	0,353915	3,229008	-0,123966	0,907954	0,247983	0,303020	0,009688	-0,213980	-0,090104	2,227901	0,581035	0,699202	-0,462796	-2,980476	-1,245345	-18,767027	0,642824	13,954860	0,009688	-0,213980	-0,090104	-14,569530	-0,179482	0,699202	0,009688	-0,213980	-0,090104	-14,569530	-0,179482	0,699202
13:32:58,46	0,353915	3,229008	-0,123966	0,907954	0,247983	0,303020	0,011447	-0,213800	-0,091231	2,248284	0,732865	0,703510	-0,459937	-2,978014	-1,246957	-18,801149	0,635858	13,908376	0,011447	-0,213800	-0,091231	-14,535003	-0,165727	0,703510	0,011447	-0,213800	-0,091231	-14,535003	-0,165727	0,703510
13:32:58,51	0,353915	3,229008	-0,123966	0,907954	0,247983	0,303020	0,007885	-0,215045	-0,092843	2,289920	0,521597	0,657027	-0,462848	-2,978909	-1,245016	-18,805253	0,675116	13,907859	0,007885	-0,215045	-0,092843	-14,591084	-0,097413	0,657027	0,007885	-0,215045	-0,092843	-14,591084	-0,097413	0,657027
13:32:58,56	0,353915	3,229008	-0,123966	0,907954	0,247983	0,303020	0,010116	-0,212971	-0,090902	2,214018	0,614412	0,656509	-0,459908	-2,980363	-1,246542	-18,806511	0,678206	13,933417	0,010116	-0,212971	-0,090902	-14,504177	-0,179710	0,656509	0,010116	-0,212971	-0,090902	-14,504177	-0,179710	0,656509
13:32:58,61	0,353915	3,229008	-0,123966	0,907954	0,247983	0,303020	0,009905	-0,216244	-0,092428	2,386287	0,600810	0,682068	-0,461662	-2,979698	-1,244224	-18,797437	0,656937	13,916492	0,009905	-0,216244	-0,092428	-14,588877	-0,176755	0,682068	0,009905	-0,216244	-0,092428	-14,588877	-0,176755	0,682068
13:32:58,66	0,353915	3,229008	-0,123966	0,907954	0,247983	0,303020	0,010206	-0,214393	-0,090110	2,276146	0,634962	0,665143	-0,461600	-2,979434	-1,244604	-18,779467	0,692580	13,917731	0,010206	-0,214393	-0,090110	-14,553706	-0,166242	0,665143	0,010206	-0,214393	-0,090110	-14,553706	-0,166242	0,665143
13:32:58,71	0,353915	3,229008	-0,123966	0,907954	0,247983	0,303020	0,009947	-0,214315	-0,090490	2,311930	0,619216	0,666381	-0,462184	-2,977127	-1,245755	-18,763351	0,685365	13,942501	0,009947	-0,214315	-0,090490	-14,511779	-0,161629	0,666381	0,009947	-0,214315	-0,090490	-14,511779	-0,161629	0,666381
13:32:58,76	0,353915	3,229008	-0,123966	0,907954	0,247983	0,303020	0,008241	-0,212655	-0,091641	2,227434	0,548066	0,691152	-0,461640	-2,977194	-1,246936	-18,763307	0,624285	13,921966	0,008241	-0,212655	-0,091641	-14,465987	-0,098853	0,691152	0,008241	-0,212655	-0,091641	-14,465987	-0,098853	0,691152
13:32:58,81	0,353915	3,229008	-0,123966	0,907954	0,247983	0,303020	0,008028	-0,213160	-0,092821	2,200821	0,567546	0,670616	-0,460473	-2,981087	-1,244186	-18,786826	0,642053	13,949799	0,008028	-0,213160	-0,092821	-14,532245	-0,062620	0,670616	0,008028	-0,213160	-0,092821	-14,532245	-0,062620	0,670616
13:32:58,86	0,353915	3,229008	-0,123966	0,907954	0,247983	0,303020	0,010815	-0,216117	-0,090072	2,358213	0,683219	0,698449	-0,463951	-2,981207	-1,246935	-18,787775	0,722650	13,919528	0,010815	-0,216117	-0,090072	-14,606978	-0,165728	0,698449	0,010815	-0,216117	-0,090072	-14,606978	-0,165728	0,698449
13:32:58,91	0,353915	3,229008	-0,123966	0,907954	0,247983	0,303020	0,012658	-0,213165	-0,092821	2,274010	0,737958	0,668178	-0,461660	-2,977065	-1,246170	-18,808696	0,728120	13,934999	0,012658	-0,213165	-0,092821	-14,459413	-0,255699	0,668178	0,012658	-0,213165	-0,092821	-14,459413	-0,255699	0,668178
13:32:58,96	0,353915	3,229008	-0,123966	0,907954	0,247983	0,303020	0,007925	-0,213078	-0,092056	2,263784	0,471001	0,683649	-0,461654	-2,978053	-1,246928	-18,790324	0,682757	13,943363	0,007925	-0,213078	-0,092056	-14,462842	-0,151135	0,683649	0,007925	-0,213078	-0,092056	-14,462842	-0,151135	0,683649
13:32:59,01	0,353915	3,229008	-0,123966	0,907954	0,247983	0,303020	0,008779	-0,213577	-0,092814	2,259633	0,553973	0,692013	-0,462224	-2,979485	-1,246530	-18,797058	0,717941	13,953696	0,008779	-0,213577	-0,092814	-14,506165	-0,135158	0,692013	0,008779	-0,213577	-0,092814	-14,506165	-0,135158	0,692013
13:32:59,06	0,353915	3,229008	-0,123966	0,907954	0,247983	0,303020	0,010304	-0,213799	-0,092416	2,298300	0,609853	0,702346	-0,459852	-2,978880	-1,243791	-18,788589	0,710683	13,971590	0,010304	-0,213799	-0,092416	-14,484955	-0,198998	0,702346	0,010304	-0,213799	-0,092416	-14,484955	-0,198998	0,702346
13:32:59,12	0,353915	3,229008	-0,123966	0,907954	0,247983	0,303020	0,008594	-0,215551	-0,089676	2,387345	0,531890	0,720240	-0,460464	-2,981359	-1,248473	-18,788438	0,674359	13,934040	0,008594	-0,215551	-0,089676	-14,533430	-0,142715	0,720240	0,008594	-0,215551	-0,089676	-14,533430	-0,142715	0,720240
13:32:59,17	0,353915	3,229008	-0,123966	0,907954	0,247983	0,303020	0,011046	-0,216261	-0,094359	2,392868	0,677707	0,682690	-0,459221	-2,980438	-1,246157	-18,778673	0,717690	13,910044	0,011046	-0,216261	-0,094359	-14,583620	-0,189412	0,682690	0,011046	-0,216261	-0,094359	-14,583620	-0,189412	0,682690
13:32:59,22	0,353915	3,229008	-0,123966	0,907954	0,247983	0,303020	0,009627	-0,216876	-0,092043	2,467272	0,590715	0,658694	-0,465032	-2,978083	-1,248083	-18,751326	0,786123	13,941542	0,009627	-0,216876	-0,092043	-14,557517	-0,165019	0,658694	0,009627	-0,216876	-0,092043	-14,557517	-0,165019	0,658694
13:32:59,27	0,353915	3,229008	-0,123966	0,907954	0,247983	0,303020	0,010493	-0,210667	-0,093969	2,217334	0,625225	0,690193	-0,717606	-2,811287	-1,409963	-9,693016	13,923976	13,292636	0,010493	-0,210667	-0,093969	-14,320035	-0,198506	0,690193	0,010493	-0,210667	-0,093969	-14,320035	-0,198506	0,690193
13:32:59,32	0,353915	3,229008	-0,123966	0,907954	0,247983	0,303020	0,059547	-0,224177	-0,482630	1,727536	1,560682	0,683366	-0,477859	-3,027320	-1,636744	-20,746386	0,561221	13,934716	0,059547	-0,224177	-0,482630	-15,870343	-3,113743	0,683366	0,059547	-0,224177	-0,482630	-15,870343	-3,113743	0,683366
13:32:59,37	0,353915	3,229008	-0,123966	0,907954	0,247983	0,303020	0,059547	-0,224177	-0,482630	1,727536	1,560682	0,683366	-0,429301	-3,035944	-1,276468	-22,178185	-1,719607	14,061561	0,059547	-0,224177	-0,482630	-15,870343	-3,113743	0,683366	0,059547	-0,224177	-0,482630	-15,870343	-3,113743	0,683366
13:32:59,42	0,354049	3,228991	-0,123981	0,857947	0,247999	0,303002	0,042737	-0,270541	-0,122354	1,447343	0,587002	0,810212	-0,461145	-2,966291	-1,116013	-18,845306	0,102476	13,934725	0,042737	-0,270541	-0,122354	-19,790160	-2,767838	0,810212	0,042737	-0,270541	-0,122354	-19,790160	-2,767838	0,810212
13:32:59,47	0,354049	3,228991	-0,123981	0,857947	0,247999	0,303002	-0,001662	-0,208137	0,038102	1,446701	0,253555	0,683375	-0,463378	-2,965980	-1,117598	-18,810024	0,158279	13,878633	-0,001662	-0,208137	0,038102	-14,892023	0,384058	0,683375	-0,001662	-0,208137	0,038102	-14,892023	0,384058	0,683375
13:32:59,52	0,354049	3,228991	-0,123981	0,857947	0,247999	0,303002	-0,000159	-0,203934	0,038856	1,405564	0,331146	0,613623	-0,465537	-2,965492	-1,115258	-18,757113	0,256402	13,864972	-0,000159	-0,203934	0,038856	-14,603251	0,343633	0,613623	-0,000159	-0,203934	0,038856	-14,603251	0,343633	0,613623
13:32:59,57	0,354049	3,228991	-0,123981	0,857947	0,247999	0,303002	-0,000159	-0,203934	0,038856	1,405564	0,331146	0,613623	-0,464818	-2,961350	-1,121042	-18,682206	0,292319	13,903527	-0,000159	-0,203934	0,038856	-14,603251	0,343633	0,613623	-0,000159	-0,203934	0,038856	-14,603251	0,343633	0,613623
13:32:59,62	0,354049	3,228991	-0,123981	0,857947	0,247999	0,303002	-0,004105	-0,202486	0,033072	1,398831	0,172865	0,652177	-0,468224	-2,961916	-1,117536	-18,650769	0,347190	13,897311	-0,004105	-0,202486	0,033072	-14,496324	0,495114	0,652177	-0,004105	-0,202486	0,033072	-14,496324	0,495114	0,652177
13:32:59,67	0,354049	3,228991	-0,123981	0,857947	0,247999	0,303002	-0,001912	-0,199819	0,036578	1,323369	0,286717	0,645961	-0,468156	-2,961872	-1,117523	-18,622281	0,356905	13,897339	-0,001912	-0,199819	0,036578	-14,362401	0,436776	0,645961	-0,001912	-0,199819	0,036578	-14,362401	0,436776	0,645961
13:32:59,72	0,354049	3,228991	-0,123981	0,857947	0,247999	0,303002	-0,001984	-0,199855	0,036591	1,347938	0,302763	0,645990	-0,469721	-2,964237	-1,115186	-18,582463	0,471989	13,869502	-0,001984	-0,199855	0,036591	-14,340717	0,458511	0,645990	-0,001984	-0,199855	0,036591	-14,340717	0,458511	0,645990
13:32:59,77	0,354049	3,228991	-0,123981	0,857947	0,247999	0,303002	0,000847	-0,199683	0,038928	1,458519	0,426901	0,618153	-0,717540	-2,820859	-1,361874	-10,874498	13,121785	13,292019	0,000847	-0,199683	0,038928	-14,216561	0,360438	0,618153	0,000847	-0,199683	0,038928	-14,216561	0,360438	0,618153
13:32:59,82	0,354049	3,228991	-0,123981	0,857947	0,247999	0,303002	0,000587	0,086623	-0,207760	1,379645	0,763816	0,040669	-0,474283	-2,984725	-1,488585	-19,304505	-0,076179	13,884095	0,000587	0,086623	-0,207760	8,179562	0,717699	0,040669	0,000587	0,086623	-0,207760	8,179562	0,717699	0,040669
13:32:59,87	0,354049	3,228991	-0,123981	0,857947	0,247999	0,303002	0,020870	-0,205976	-0,334471	0,950052	1,116910	0,632745	-0,443424	-3,041249	-1,178891	-22,939432	-1,687478	14,022347	0,020870	-0,205976	-0,334471	-15,219095	-0,521412	0,632745	0,020870	-0,205976	-0,334471	-15,219095	-0,521412	0,632745
13:32:59,92	0,354076	3,228901	-0,123963	0,807953	0,247992	0,302986	0,054393	-0,260963	-0,024776	0,596488	0,517779	0,770997	-0,471499	-2,979261	-1,036926	-20,231118	-0,070529	13,930351	0,054393	-0,260963	-0,024776	-19,889140	-3,752040	0,770997	0,054393	-0,260963	-0,024776	-19,889140	-3,752040	0,770997
13:32:59,97	0,354076	3,228901	-0,123963	0,807953	0,247992	0,302986	0,014747	-0,205655	0,117188	0,474948	-0,006793	0,679001	-0,470000	-2,983821	-1,035738	-20,144752	0,050838	13,878913	0,014747	-0,205655	0,117188	-15,669004	-1,164441	0,679001	0,014747	-0,205655	0,117188	-15,669004	-1,164441	0,679001
13:33:00,02	0,354076	3,228901	-0,123963	0,807953	0,247992	0,302986	0,017946	-0,209233	0,118376	0,809259	0,173667	0,627564	-0,471036	-2,981453	-1,034149	-20,094643	0,117678	13,908816	0,017946	-0,209233	0,118376	-15,615513	-1,235103	0,627564	0,017946	-0,209233	0,118376	-15,615513	-1,235103	0,627564
13:33:00,07	0,354076	3,228901	-0,123963	0,807953	0,247992	0,302986	0,016413	-0,207152	0,119965	0,784006	0,103920	0,657467	-0,472671	-2,977040	-1,033769	-20,034869	0,148011	13,889934	0,016413	-0,207152	0,119965	-15,477437	-1,184501	0,657467	0,016413	-0,207152	0,119965	-15,477437	-1,184501	0,657467
13:33:00,12	0,354076	3,228901	-0,123963	0,807953	0,247992	0,302986	0,013409	-0,203530	0,120345	0,651797	-0,015694	0,638584	-0,473666	-2,979697	-1,036074	-19,985251	0,240915	13,883545	0,013409	-0,203530	0,120345	-15,325288	-1,068292	0,638584	0,013409	-0,203530	0,120345	-15,325288	-1,068292	0,638584
13:33:00,17	0,354076	3,228901	-0,123963	0,807953	0,247992	0,302986	0,016208	-0,203997	0,118041	0,781354	0,126358	0,632196	-0,470633	-2,979778	-1,034862	-19,951924	0,266703	13,917720	0,016208	-0,203997	0,118041	-15,232400	-1,145939	0,632196	0,016208	-0,203997	0,118041	-15,232400	-1,145939	0,632196
13:33:00,22	0,354076	3,228901	-0,123963	0,807953	0,247992	0,302986	0,014762	-0,206664	0,119252	0,959040	0,067139	0,666370	-0,475851	-2,976850	-1,032536	-19,921436	0,300091	13,916593	0,014762	-0,206664	0,119252	-15,264082	-1,091655	0,666370	0,014762	-0,206664	0,119252	-15,264082	-1,091655	0,666370
13:33:00,27	0,354076	3,228901	-0,123963	0,807953	0,247992	0,302986	0,014835	-0,200681	0,121578	0,692062	0,080637	0,665244	-0,477071	-2,974800	-1,033355	-19,940388	0,308442	13,888576	0,014835	-0,200681	0,121578	-15,061364	-1,083877	0,665244	0,014835	-0,200681	0,121578	-15,061364	-1,083877	0,665244
13:33:00,32	0,354076	3,228901	-0,123963	0,807953	0,247992	0,302986	0,013669	-0,198599	0,120760	0,581580	-0,000537	0,637226	-0,471765	-2,973286	-1,037235	-19,934031	0,329884	13,892700	0,013669	-0,198599	0,120760	-15,008447	-1,073590	0,637226	0,013669	-0,198599	0,120760	-15,008447	-1,073590	0,637226
13:33:00,37	0,354076	3,228901	-0,123963	0,807953	0,247992	0,302986	0,009706	-0,202437	0,116879	0,802918	-0,211876	0,641351	-0,478151	-2,977811	-1,036433	-19,909140	0,346242	13,895551	0,009706	-0,202437	0,116879	-15,088413	-0,973762	0,641351	0,009706	-0,202437	0,116879	-15,088413	-0,973762	0,641351
13:33:00,42	0,354076	3,228901	-0,123963	0,807953	0,247992	0,302986	0,016817	-0,199169	0,117681	0,659572	0,171304	0,644201	-0,474583	-2,976795	-1,037211	-19,899147	0,372457	13,887838	0,016817	-0,199169	0,117681	-14,975189	-1,148841	0,644201	0,016817	-0,199169	0,117681	-14,975189	-1,148841	0,644201
13:33:00,47	0,354076	3,228901	-0,123963	0,807953	0,247992	0,302986	0,014153	-0,201752	0,116903	0,821583	0,028331	0,636489	-0,476256	-2,974453	-1,035256	-19,860126	0,396516	13,896766	0,014153	-0,201752	0,116903	-15,015936	-1,082702	0,636489	0,014153	-0,201752	0,116903	-15,015936	-1,082702	0,636489
13:33:00,52	0,354076	3,228901	-0,123963	0,807953	0,247992	0,302986	0,012962	-0,199132	0,118858	0,725689	-0,011865	0,645417	-0,474256	-2,971782	-1,031542	-19,812301	0,377335	13,906256	0,012962	-0,199132	0,118858	-14,906160	-1,029364	0,645417	0,012962	-0,199132	0,118858	-14,906160	-1,029364	0,645417
13:33:00,57	0,354076	3,228901	-0,123963	0,807953	0,247992	0,302986	0,009648	-0,199528	0,122572	0,753594	-0,133183	0,654906	-0,473831	-2,975611	-1,036396	-19,831614	0,405440	13,902546	0,009648	-0,199528	0,122572	-14,909358	-0,890536	0,654906	0,009648	-0,199528	0,122572	-14,909358	-0,890536	0,654906
13:33:00,62	0,354076	3,228901	-0,123963	0,807953	0,247992	0,302986	0,012752	-0,201810	0,117718	0,886945	-0,002553	0,651196	-0,475573	-2,974313	-1,037979	-19,831553	0,448880	13,875721	0,012752	-0,201810	0,117718	-14,955150	-1,003569	0,651196	0,012752	-0,201810	0,117718	-14,955150	-1,003569	0,651196
13:33:00,67	0,354076	3,228901	-0,123963	0,807953	0,247992	0,302986	0,012498	-0,199653	0,116135	0,812425	-0,037412	0,624371	-0,477411	-2,975286	-1,037995	-19,869988	0,456877	13,875920	0,012498	-0,199653	0,116135	-14,860335	-1,018514	0,624371	0,012498	-0,199653	0,116135	-14,860335	-1,018514	0,624371
13:33:00,72	0,354076	3,228901	-0,123963	0,807953	0,247992	0,302986	0,014260	-0,198548	0,116119	0,742659	0,016922	0,624570	-0,479037	-2,975147	-1,034468	-19,812485	0,464876	13,882868	0,014260	-0,198548	0,116119	-14,843338	-1,102487	0,624570	0,014260	-0,198548	0,116119	-14,843338	-1,102487	0,624570
13:33:00,77	0,354076	3,228901	-0,123963	0,807953	0,247992	0,302986	0,014953	-0,197070	0,119646	0,701490	0,098751	0,631519	-0,480308	-2,976555	-1,037995	-19,847171	0,440933	13,859950	0,014953	-0,197070	0,119646	-14,768496	-1,075050	0,631519	0,014953	-0,197070	0,119646	-14,768496	-1,075050	0,631519
13:33:00,82	0,354076	3,228901	-0,123963	0,807953	0,247992	0,302986	0,016807	-0,196673	0,116119	0,642773	0,177122	0,608600	-0,482562	-2,975481	-1,038350	-19,814377	0,506607	13,895618	0,016807	-0,196673	0,116119	-14,796057	-1,142264	0,608600	0,016807	-0,196673	0,116119	-14,796057	-1,142264	0,608600
13:33:00,87	0,354076	3,228901	-0,123963	0,807953	0,247992	0,302986	0,017005	-0,194185	0,115764	0,586659	0,182957	0,644269	-0,477819	-2,976285	-1,035229	-19,800877	0,482342	13,888658	0,017005	-0,194185	0,115764	-14,656847	-1,151935	0,644269	0,017005	-0,194185	0,115764	-14,656847	-1,151935	0,644269
13:33:00,92	0,354076	3,228901	-0,123963	0,807953	0,247992	0,302986	0,015329	-0,198694	0,118885	0,806850	0,119638	0,637309	-0,479033	-2,973639	-1,036406	-19,805826	0,477727	13,894306	0,015329	-0,198694	0,118885	-14,790593	-1,083702	0,637309	0,015329	-0,198694	0,118885	-14,790593	-1,083702	0,637309
13:33:00,97	0,354076	3,228901	-0,123963	0,807953	0,247992	0,302986	0,013645	-0,196320	0,117708	0,676947	0,030079	0,642956	-0,478898	-2,973878	-1,037189	-19,767543	0,539271	13,862432	0,013645	-0,196320	0,117708	-14,734161	-1,041048	0,642956	0,013645	-0,196320	0,117708	-14,734161	-1,041048	0,642956
13:33:01,02	0,354076	3,228901	-0,123963	0,807953	0,247992	0,302986	0,013785	-0,196556	0,116925	0,761671	0,039727	0,611082	-0,478362	-2,973010	-1,037951	-19,774903	0,510664	13,891347	0,013785	-0,196556	0,116925	-14,667982	-1,042369	0,611082	0,013785	-0,196556	0,116925	-14,667982	-1,042369	0,611082
13:33:01,07	0,354076	3,228901	-0,123963	0,807953	0,247992	0,302986	0,012764	-0,196586	0,116163	0,734777	-0,005406	0,639998	-0,477195	-2,975774	-1,036393	-19,787383	0,499088	13,885103	0,012764	-0,196586	0,116163	-14,697230	-1,007398	0,639998	0,012764	-0,196586	0,116163	-14,697230	-1,007398	0,639998
13:33:01,12	0,354076	3,228901	-0,123963	0,807953	0,247992	0,302986	0,014575	-0,198978	0,117721	0,842913	0,083732	0,633753	-0,482376	-2,969891	-1,036410	-19,738028	0,561415	13,876889	0,014575	-0,198978	0,117721	-14,776893	-1,060402	0,633753	0,014575	-0,198978	0,117721	-14,776893	-1,060402	0,633753
13:33:01,17	0,354076	3,228901	-0,123963	0,807953	0,247992	0,302986	0,012071	-0,191551	0,117704	0,535325	-0,034903	0,625540	-0,481223	-2,975202	-1,034053	-19,767925	0,566266	13,894710	0,012071	-0,191551	0,117704	-14,501405	-0,982464	0,625540	0,012071	-0,191551	0,117704	-14,501405	-0,982464	0,625540
13:33:01,22	0,354076	3,228901	-0,123963	0,807953	0,247992	0,302986	0,017844	-0,192063	0,118500	0,548023	0,206281	0,658926	-0,484819	-2,975147	-1,035614	-19,796097	0,578865	13,910275	0,017844	-0,192063	0,118500	-14,528892	-1,194464	0,658926	0,017844	-0,192063	0,118500	-14,528892	-1,194464	0,658926
13:33:01,27	0,354076	3,228901	-0,123963	0,807953	0,247992	0,302986	0,017844	-0,192063	0,118500	0,548023	0,206281	0,658926	-0,481279	-2,973893	-1,038339	-19,773352	0,540128	13,891876	0,017844	-0,192063	0,118500	-14,528892	-1,194464	0,658926	0,017844	-0,192063	0,118500	-14,528892	-1,194464	0,658926
13:33:01,32	0,354076	3,228901	-0,123963	0,807953	0,247992	0,302986	0,014987	-0,194502	0,115775	0,652684	0,096814	0,640526	-0,478889	-2,972555	-1,032516	-19,772791	0,558820	13,884692	0,014987	-0,194502	0,115775	-14,615704	-1,079703	0,640526	0,014987	-0,194502	0,115775	-14,615704	-1,079703	0,640526
13:33:01,37	0,354076	3,228901	-0,123963	0,807953	0,247992	0,302986	0,012634	-0,195903	0,121598	0,741998	-0,034427	0,633343	-0,479438	-2,971589	-1,037955	-19,734452	0,535278	13,872366	0,012634	-0,195903	0,121598	-14,636359	-1,026195	0,633343	0,012634	-0,195903	0,121598	-14,636359	-1,026195	0,633343
13:33:01,42	0,354076	3,228901	-0,123963	0,807953	0,247992	0,302986	0,012072	-0,194944	0,116159	0,690912	-0,018685	0,621017	-0,478842	-2,972999	-1,037168	-19,746770	0,568434	13,882660	0,012072	-0,194944	0,116159	-14,612164	-0,966325	0,621017	0,012072	-0,194944	0,116159	-14,612164	-0,966325	0,621017
13:33:01,47	0,354076	3,228901	-0,123963	0,807953	0,247992	0,302986	0,012995	-0,196165	0,116946	0,776996	0,002096	0,631311	-0,481846	-2,972682	-1,036380	-19,773701	0,578477	13,921068	0,012995	-0,196165	0,116946	-14,621985	-1,018046	0,631311	0,012995	-0,196165	0,116946	-14,621985	-1,018046	0,631311
13:33:01,52	0,354076	3,228901	-0,123963	0,807953	0,247992	0,302986	0,014223	-0,193405	0,117734	0,628689	0,037563	0,669719	-0,482335	-2,973075	-1,036002	-19,735675	0,584314	13,881731	0,014223	-0,193405	0,117734	-14,553603	-1,078910	0,669719	0,014223	-0,193405	0,117734	-14,553603	-1,078910	0,669719
13:33:01,57	0,354076	3,228901	-0,123963	0,807953	0,247992	0,302986	0,014807	-0,193178	0,118112	0,640936	0,097987	0,630381	-0,480031	-2,972207	-1,035246	-19,765842	0,599662	13,872909	0,014807	-0,193178	0,118112	-14,523511	-1,064395	0,630381	0,014807	-0,193178	0,118112	-14,523511	-1,064395	0,630381
13:33:01,62	0,354076	3,228901	-0,123963	0,807953	0,247992	0,302986	0,012904	-0,194739	0,118868	0,720334	-0,034795	0,621559	-0,479375	-2,973023	-1,038711	-19,730184	0,606714	13,889405	0,012904	-0,194739	0,118868	-14,566678	-1,047751	0,621559	0,012904	-0,194739	0,118868	-14,566678	-1,047751	0,621559
13:33:01,67	0,354076	3,228901	-0,123963	0,807953	0,247992	0,302986	0,013282	-0,195716	0,115403	0,795064	0,012236	0,638055	-0,480576	-2,970007	-1,039490	-19,716209	0,566411	13,898374	0,013282	-0,195716	0,115403	-14,568628	-1,030424	0,638055	0,013282	-0,195716	0,115403	-14,568628	-1,030424	0,638055
13:33:01,72	0,354076	3,228901	-0,123963	0,807953	0,247992	0,302986	0,011271	-0,193167	0,114624	0,634628	-0,060108	0,647024	-0,481165	-2,974621	-1,036393	-19,760105	0,634255	13,883792	0,011271	-0,193167	0,114624	-14,529009	-0,944865	0,647024	0,011271	-0,193167	0,114624	-14,529009	-0,944865	0,647024
13:33:01,77	0,354076	3,228901	-0,123963	0,807953	0,247992	0,302986	0,015561	-0,194964	0,117721	0,764855	0,091046	0,632442	-0,478208	-2,973672	-1,035986	-19,744456	0,614533	13,897939	0,015561	-0,194964	0,117721	-14,539812	-1,130492	0,632442	0,015561	-0,194964	0,117721	-14,539812	-1,130492	0,632442
13:33:01,82	0,354076	3,228901	-0,123963	0,807953	0,247992	0,302986	0,013261	-0,197050	0,118128	0,864078	-0,005152	0,646590	-0,482339	-2,973957	-1,038732	-19,751434	0,629690	13,875185	0,013261	-0,197050	0,118128	-14,604348	-1,046123	0,646590	0,013261	-0,197050	0,118128	-14,604348	-1,046123	0,646590
13:33:01,87	0,354076	3,228901	-0,123963	0,807953	0,247992	0,302986	0,015574	-0,193615	0,115382	0,695114	0,101497	0,623836	-0,478797	-2,974016	-1,032914	-19,762833	0,633436	13,857950	0,015574	-0,193615	0,115382	-14,503693	-1,121037	0,623836	0,015574	-0,193615	0,115382	-14,503693	-1,121037	0,623836
13:33:01,92	0,354076	3,228901	-0,123963	0,807953	0,247992	0,302986	0,013854	-0,196712	0,121200	0,853693	0,000325	0,606601	-0,478127	-2,972248	-1,036379	-19,709674	0,630613	13,879181	0,013854	-0,196712	0,121200	-14,588215	-1,087208	0,606601	0,013854	-0,196712	0,121200	-14,588215	-1,087208	0,606601
13:33:01,97	0,354076	3,228901	-0,123963	0,807953	0,247992	0,302986	0,011987	-0,196409	0,117735	0,862060	-0,049309	0,627831	-0,478726	-2,975979	-1,036362	-19,720987	0,623755	13,888100	0,011987	-0,196409	0,117735	-14,556044	-0,990284	0,627831	0,011987	-0,196409	0,117735	-14,556044	-0,990284	0,627831
13:33:02,02	0,354076	3,228901	-0,123963	0,807953	0,247992	0,302986	0,015518	-0,197755	0,117752	0,920466	0,127928	0,636750	-0,481630	-2,970922	-1,036353	-19,692376	0,646445	13,917846	0,015518	-0,197755	0,117752	-14,603314	-1,090222	0,636750	0,015518	-0,197755	0,117752	-14,603314	-1,090222	0,636750
13:33:02,07	0,354076	3,228901	-0,123963	0,807953	0,247992	0,302986	0,012590	-0,192712	0,117762	0,692180	-0,010887	0,666497	-0,483363	-2,973233	-1,036763	-19,691497	0,660912	13,879147	0,012590	-0,192712	0,117762	-14,435716	-0,999200	0,666497	0,012590	-0,192712	0,117762	-14,435716	-0,999200	0,666497
13:33:02,12	0,354076	3,228901	-0,123963	0,807953	0,247992	0,302986	0,015458	-0,192367	0,117352	0,687206	0,131796	0,627797	-0,479856	-2,976472	-1,036396	-19,717578	0,658175	13,840468	0,015458	-0,192367	0,117352	-14,413604	-1,081685	0,627797	0,015458	-0,192367	0,117352	-14,413604	-1,081685	0,627797
13:33:02,17	0,354076	3,228901	-0,123963	0,807953	0,247992	0,302986	0,016510	-0,197023	0,117718	0,913926	0,165268	0,589119	-0,481023	-2,973975	-1,037525	-19,689210	0,634165	13,888715	0,016510	-0,197023	0,117718	-14,552409	-1,130774	0,589119	0,016510	-0,197023	0,117718	-14,552409	-1,130774	0,589119
13:33:02,22	0,354076	3,228901	-0,123963	0,807953	0,247992	0,302986	0,014931	-0,194764	0,116589	0,789832	0,119716	0,637365	-0,482835	-2,972388	-1,037937	-19,704542	0,629008	13,879190	0,014931	-0,194764	0,116589	-14,499145	-1,052349	0,637365	0,014931	-0,194764	0,116589	-14,499145	-1,052349	0,637365
13:33:02,27	0,354076	3,228901	-0,123963	0,807953	0,247992	0,302986	0,014463	-0,192401	0,116177	0,654845	0,084691	0,627841	-0,479816	-2,972622	-1,034022	-19,683011	0,648370	13,897074	0,014463	-0,192401	0,116177	-14,448669	-1,050652	0,627841	0,014463	-0,192401	0,116177	-14,448669	-1,050652	0,627841
13:33:02,32	0,354076	3,228901	-0,123963	0,807953	0,247992	0,302986	0,013156	-0,195133	0,120092	0,824395	0,025671	0,645725	-0,482846	-2,973364	-1,038727	-19,726270	0,671199	13,871408	0,013156	-0,195133	0,120092	-14,493509	-1,007040	0,645725	0,013156	-0,195133	0,120092	-14,493509	-1,007040	0,645725
13:33:02,37	0,354076	3,228901	-0,123963	0,807953	0,247992	0,302986	0,015162	-0,192825	0,115790	0,725320	0,075168	0,635042	-0,482818	-2,973206	-1,038325	-19,720043	0,693925	13,886391	0,015162	-0,192825	0,115790	-14,411414	-1,115064	0,635042	0,015162	-0,192825	0,115790	-14,411414	-1,115064	0,635042
13:33:02,42	0,354076	3,228901	-0,123963	0,807953	0,247992	0,302986	0,015162	-0,192825	0,115790	0,725320	0,075168	0,635042	-0,480489	-2,971697	-1,037921	-19,701477	0,618433	13,898698	0,012691	-0,194088	0,116193	-14,500976	-0,995762	0,647349	0,012691	-0,194088	0,116193	-14,500976	-0,995762	0,647349
13:33:02,47	0,354076	3,228901	-0,123963	0,807953	0,247992	0,302986	0,012691	-0,194088	0,116193	0,734898	0,000508	0,647349	-0,482863	-2,972054	-1,040266	-19,720380	0,658149	13,896283	0,012691	-0,194088	0,116193	-14,500976	-0,995762	0,647349	0,012691	-0,194088	0,116193	-14,500976	-0,995762	0,647349
13:33:02,52	0,354076	3,228901	-0,123963	0,807953	0,247992	0,302986	0,014188	-0,192210	0,113848	0,662223	0,042087	0,644934	-0,479289	-2,970270	-1,036396	-19,700594	0,635757	13,864819	0,014188	-0,192210	0,113848	-14,426285	-1,071642	0,644934	0,014188	-0,192210	0,113848	-14,426285	-1,071642	0,644934
13:33:02,57	0,354076	3,228901	-0,123963	0,807953	0,247992	0,302986	0,010855	-0,194413	0,117718	0,767285	-0,102863	0,613470	-0,484584	-2,973392	-1,037547	-19,703429	0,640243	13,878850	0,010855	-0,194413	0,117718	-14,494166	-0,955004	0,613470	0,010855	-0,194413	0,117718	-14,494166	-0,955004	0,613470
13:33:02,62	0,354076	3,228901	-0,123963	0,807953	0,247992	0,302986	0,016206	-0,191388	0,116568	0,612450	0,170695	0,627500	-0,479352	-2,974372	-1,036371	-19,730617	0,616589	13,892950	0,016206	-0,191388	0,116568	-14,411536	-1,101505	0,627500	0,016206	-0,191388	0,116568	-14,411536	-1,101505	0,627500
13:33:02,67	0,354076	3,228901	-0,123963	0,807953	0,247992	0,302986	0,014439	-0,196410	0,117743	0,839506	0,067085	0,641600	-0,481571	-2,972815	-1,035621	-19,689554	0,672397	13,845255	0,014439	-0,196410	0,117743	-14,578693	-1,066395	0,641600	0,014439	-0,196410	0,117743	-14,578693	-1,066395	0,641600
13:33:02,72	0,354076	3,228901	-0,123963	0,807953	0,247992	0,302986	0,014200	-0,193709	0,118494	0,767915	0,062324	0,593906	-0,479817	-2,972381	-1,038318	-19,682131	0,661170	13,871054	0,014200	-0,193709	0,118494	-14,438252	-1,052408	0,593906	0,014200	-0,193709	0,118494	-14,438252	-1,052408	0,593906
13:33:02,77	0,354076	3,228901	-0,123963	0,807953	0,247992	0,302986	0,012947	-0,195012	0,115796	0,829629	0,009211	0,619704	-0,482268	-2,971036	-1,038751	-19,726934	0,668395	13,852405	0,013009	-0,192216	0,115363	-14,420851	-1,051200	0,601055	0,013009	-0,192216	0,115363	-14,420851	-1,051200	0,601055
13:33:02,82	0,354076	3,228901	-0,123963	0,807953	0,247992	0,302986	0,013009	-0,192216	0,115363	0,668136	-0,030016	0,601055	-0,480926	-2,975365	-1,032465	-19,667036	0,657052	13,876261	0,013009	-0,192216	0,115363	-14,420851	-1,051200	0,601055	0,013009	-0,192216	0,115363	-14,420851	-1,051200	0,601055
13:33:02,87	0,354076	3,228901	-0,123963	0,807953	0,247992	0,302986	0,016086	-0,195543	0,121649	0,861227	0,187550	0,624912	-0,478012	-2,971268	-1,039840	-19,654617	0,659664	13,901197	0,011081	-0,196018	0,114274	-14,492994	-0,933132	0,649847	0,011081	-0,196018	0,114274	-14,492994	-0,933132	0,649847
13:33:02,92	0,354076	3,228901	-0,123963	0,807953	0,247992	0,302986	0,011081	-0,196018	0,114274	0,894415	-0,063243	0,649847	-0,481536	-2,972235	-1,036350	-19,658664	0,656194	13,893406	0,011081	-0,196018	0,114274	-14,492994	-0,933132	0,649847	0,011081	-0,196018	0,114274	-14,492994	-0,933132	0,649847
13:33:02,97	0,354076	3,228901	-0,123963	0,807953	0,247992	0,302986	0,013681	-0,193450	0,117764	0,755829	0,070155	0,642056	-0,483964	-2,970092	-1,037166	-19,694294	0,679585	13,880381	0,013681	-0,193450	0,117764	-14,429961	-1,003785	0,642056	0,013681	-0,193450	0,117764	-14,429961	-1,003785	0,642056
13:33:03,02	0,354076	3,228901	-0,123963	0,807953	0,247992	0,302986	0,013039	-0,190276	0,116948	0,593259	-0,005789	0,629032	-0,482680	-2,970089	-1,035214	-19,654555	0,690527	13,864823	0,013039	-0,190276	0,116948	-14,343426	-1,029319	0,629032	0,013039	-0,190276	0,116948	-14,343426	-1,029319	0,629032
13:33:03,07	0,354076	3,228901	-0,123963	0,807953	0,247992	0,302986	0,012394	-0,191386	0,118900	0,680331	-0,010351	0,613473	-0,485009	-2,970129	-1,039069	-19,626534	0,678327	13,895151	0,012394	-0,191386	0,118900	-14,343498	-0,983301	0,613473	0,012394	-0,191386	0,118900	-14,343498	-0,983301	0,613473
13:33:03,12	0,354076	3,228901	-0,123963	0,807953	0,247992	0,302986	0,013594	-0,189389	0,115045	0,579927	0,082380	0,643802	-0,481513	-2,974611	-1,039062	-19,658455	0,682195	13,890694	0,013594	-0,189389	0,115045	-14,287130	-0,984716	0,643802	0,013594	-0,189389	0,115045	-14,287130	-0,984716	0,643802
13:33:03,17	0,354076	3,228901	-0,123963	0,807953	0,247992	0,302986	0,015727	-0,194657	0,115052	0,841265	0,163737	0,639344	-0,482791	-2,971914	-1,039478	-19,697178	0,684098	13,896430	0,015727	-0,194657	0,115052	-14,439349	-1,070828	0,639344	0,015727	-0,194657	0,115052	-14,439349	-1,070828	0,639344
13:33:03,22	0,354076	3,228901	-0,123963	0,807953	0,247992	0,302986	0,014030	-0,192202	0,114636	0,695859	0,041003	0,645080	-0,483919	-2,972114	-1,037527	-19,675217	0,676461	13,894548	0,014030	-0,192202	0,114636	-14,391989	-1,060343	0,645080	0,014030	-0,192202	0,114636	-14,391989	-1,060343	0,645080
13:33:03,27	0,354076	3,228901	-0,123963	0,807953	0,247992	0,302986	0,014767	-0,191326	0,116588	0,654665	0,102167	0,643198	-0,481550	-2,970455	-1,036758	-19,679236	0,711221	13,891045	0,012146	-0,192548	0,117356	-14,368696	-1,008453	0,639695	0,012146	-0,192548	0,117356	-14,368696	-1,008453	0,639695
13:33:03,32	0,354076	3,228901	-0,123963	0,807953	0,247992	0,302986	0,012146	-0,192548	0,117356	0,746308	-0,054965	0,639695	-0,480291	-2,976502	-1,037119	-19,655760	0,702990	13,875545	0,012146	-0,192548	0,117356	-14,368696	-1,008453	0,639695	0,012146	-0,192548	0,117356	-14,368696	-1,008453	0,639695
13:33:03,37	0,354076	3,228901	-0,123963	0,807953	0,247992	0,302986	0,016753	-0,196662	0,116995	0,964830	0,209051	0,624195	-0,481532	-2,971230	-1,039869	-19,660039	0,685197	13,872415	0,016753	-0,196662	0,116995	-14,473099	-1,106094	0,624195	0,016753	-0,196662	0,116995	-14,473099	-1,106094	0,624195
13:33:03,42	0,354076	3,228901	-0,123963	0,807953	0,247992	0,302986	0,012808	-0,192951	0,114245	0,754309	0,009079	0,621065	-0,481541	-2,971771	-1,039064	-19,668360	0,701532	13,911213	0,012808	-0,192951	0,114245	-14,392307	-0,996348	0,621065	0,012808	-0,192951	0,114245	-14,392307	-0,996348	0,621065
13:33:03,47	0,354076	3,228901	-0,123963	0,807953	0,247992	0,302986	0,013281	-0,193213	0,115050	0,777951	0,018321	0,659863	-0,482693	-2,972992	-1,041807	-19,662642	0,713233	13,874056	0,013281	-0,193213	0,115050	-14,389280	-1,024267	0,659863	0,013281	-0,193213	0,115050	-14,389280	-1,024267	0,659863
13:33:03,52	0,354076	3,228901	-0,123963	0,807953	0,247992	0,302986	0,014588	-0,191999	0,117772	0,726374	0,103275	0,647982	-0,482057	-2,974366	-1,038294	-19,640199	0,681560	13,870580	0,014588	-0,191999	0,117772	-14,345525	-1,041871	0,647982	0,014588	-0,191999	0,117772	-14,345525	-1,041871	0,647982
13:33:03,57	0,354076	3,228901	-0,123963	0,807953	0,247992	0,302986	0,014588	-0,191999	0,117772	0,726374	0,103275	0,647982	-0,479693	-2,971955	-1,040229	-19,635306	0,712992	13,888016	0,014588	-0,191999	0,117772	-14,345525	-1,041871	0,647982	0,014588	-0,191999	0,117772	-14,345525	-1,041871	0,647982
13:33:03,62	0,354076	3,228901	-0,123963	0,807953	0,247992	0,302986	0,012516	-0,194906	0,113885	0,892442	0,001413	0,636666	-0,478609	-2,972932	-1,039465	-19,667805	0,665627	13,881565	0,012516	-0,194906	0,113885	-14,407694	-0,981087	0,636666	0,012516	-0,194906	0,113885	-14,407694	-0,981087	0,636666
13:33:03,67	0,354076	3,228901	-0,123963	0,807953	0,247992	0,302986	0,012821	-0,196333	0,114649	0,909375	0,012805	0,630215	-0,483289	-2,970209	-1,038711	-19,661030	0,702825	13,872133	0,012821	-0,196333	0,114649	-14,502777	-0,993629	0,630215	0,012821	-0,196333	0,114649	-14,502777	-0,993629	0,630215
13:33:03,72	0,354076	3,228901	-0,123963	0,807953	0,247992	0,302986	0,012803	-0,190918	0,115403	0,663414	-0,000878	0,620783	-0,483853	-2,972324	-1,038700	-19,665196	0,734786	13,877627	0,014916	-0,191488	0,115414	-14,313185	-1,081466	0,626277	0,014916	-0,191488	0,115414	-14,313185	-1,081466	0,626277
13:33:03,77	0,354076	3,228901	-0,123963	0,807953	0,247992	0,302986	0,014916	-0,191488	0,115414	0,718628	0,089424	0,626277	-0,480427	-2,973845	-1,036775	-19,711580	0,696372	13,866378	0,014916	-0,191488	0,115414	-14,313185	-1,081466	0,626277	0,014916	-0,191488	0,115414	-14,313185	-1,081466	0,626277
13:33:03,82	0,354076	3,228901	-0,123963	0,807953	0,247992	0,302986	0,014521	-0,195216	0,117339	0,856010	0,047911	0,615028	-0,482089	-2,970322	-1,037150	-19,650094	0,691097	13,870885	0,014521	-0,195216	0,117339	-14,468428	-1,091957	0,615028	0,014521	-0,195216	0,117339	-14,468428	-1,091957	0,615028
13:33:03,87	0,354076	3,228901	-0,123963	0,807953	0,247992	0,302986	0,012300	-0,192014	0,116965	0,715707	-0,011664	0,619536	-0,483861	-2,972734	-1,036402	-19,666558	0,695878	13,831327	0,012300	-0,192014	0,116965	-14,357414	-0,977230	0,619536	0,012300	-0,192014	0,116965	-14,357414	-0,977230	0,619536
13:33:03,92	0,354076	3,228901	-0,123963	0,807953	0,247992	0,302986	0,015275	-0,191686	0,117713	0,694536	0,126378	0,579978	-0,483863	-2,970827	-1,038326	-19,675478	0,757411	13,873605	0,015275	-0,191686	0,117713	-14,352802	-1,072710	0,579978	0,015275	-0,191686	0,117713	-14,352802	-1,072710	0,579978
13:33:03,97	0,354076	3,228901	-0,123963	0,807953	0,247992	0,302986	0,013625	-0,190730	0,115788	0,693668	0,002068	0,622255	-0,482147	-2,974585	-1,040251	-19,692616	0,723724	13,883302	0,013625	-0,190730	0,115788	-14,278646	-1,067468	0,622255	0,013625	-0,190730	0,115788	-14,278646	-1,067468	0,622255
13:33:04,02	0,354076	3,228901	-0,123963	0,807953	0,247992	0,302986	0,016022	-0,194095	0,113863	0,830924	0,128707	0,631953	-0,479155	-2,973505	-1,036760	-19,681993	0,739707	13,867723	0,016022	-0,194095	0,113863	-14,405572	-1,128984	0,631953	0,016022	-0,194095	0,113863	-14,405572	-1,128984	0,631953
13:33:04,07	0,354076	3,228901	-0,123963	0,807953	0,247992	0,302986	0,010071	-0,193519	0,116598	0,849057	-0,140669	0,641303	-0,479671	-2,969144	-1,037516	-19,633891	0,745345	13,892653	0,010071	-0,193519	0,116598	-14,342219	-0,931252	0,641303	0,010071	-0,193519	0,116598	-14,342219	-0,931252	0,641303
13:33:04,12	0,354076	3,228901	-0,123963	0,807953	0,247992	0,302986	0,010071	-0,193519	0,116598	0,849057	-0,140669	0,641303	-0,479103	-2,973000	-1,036356	-19,651241	0,723467	13,871570	0,010071	-0,193519	0,116598	-14,342219	-0,931252	0,641303	0,010071	-0,193519	0,116598	-14,342219	-0,931252	0,641303
13:33:04,17	0,354076	3,228901	-0,123963	0,807953	0,247992	0,302986	0,013127	-0,195939	0,117758	0,947266	0,014160	0,620220	-0,485506	-2,971998	-1,036746	-19,623985	0,758934	13,871705	0,013127	-0,195939	0,117758	-14,433967	-1,016322	0,620220	0,013127	-0,195939	0,117758	-14,433967	-1,016322	0,620220
13:33:04,22	0,354076	3,228901	-0,123963	0,807953	0,247992	0,302986	0,015460	-0,189893	0,117368	0,677221	0,141339	0,620355	-0,482066	-2,974641	-1,037917	-19,664409	0,733481	13,867375	0,015460	-0,189893	0,117368	-14,229406	-1,072272	0,620355	0,015460	-0,189893	0,117368	-14,229406	-1,072272	0,620355
13:33:04,27	0,354076	3,228901	-0,123963	0,807953	0,247992	0,302986	0,016029	-0,194194	0,116197	0,858604	0,148629	0,616026	-0,485648	-2,974357	-1,038689	-19,668512	0,694193	13,885432	0,016029	-0,194194	0,116197	-14,385630	-1,109625	0,616026	0,016029	-0,194194	0,116197	-14,385630	-1,109625	0,616026
13:33:04,32	0,354076	3,228901	-0,123963	0,807953	0,247992	0,302986	0,017574	-0,190950	0,115425	0,653811	0,245070	0,634083	-0,481454	-2,973575	-1,035576	-19,659594	0,750322	13,881240	0,017574	-0,190950	0,115425	-14,335726	-1,134481	0,634083	0,017574	-0,190950	0,115425	-14,335726	-1,134481	0,634083
13:33:04,37	0,354076	3,228901	-0,123963	0,807953	0,247992	0,302986	0,014800	-0,194191	0,118538	0,875450	0,080470	0,629891	-0,482639	-2,972570	-1,035982	-19,649028	0,713339	13,860757	0,014800	-0,194191	0,118538	-14,368563	-1,081307	0,629891	0,014800	-0,194191	0,118538	-14,368563	-1,081307	0,629891
13:33:04,42	0,354076	3,228901	-0,123963	0,807953	0,247992	0,302986	0,014522	-0,192662	0,118133	0,769188	0,093672	0,609408	-0,480349	-2,968923	-1,039502	-19,666729	0,721936	13,859448	0,014522	-0,192662	0,118133	-14,354785	-1,046305	0,609408	0,014522	-0,192662	0,118133	-14,354785	-1,046305	0,609408
13:33:04,47	0,354076	3,228901	-0,123963	0,807953	0,247992	0,302986	0,010219	-0,192822	0,114612	0,776105	-0,149721	0,608099	-0,477394	-2,971984	-1,037508	-19,663729	0,705778	13,901349	0,010219	-0,192822	0,114612	-14,360433	-0,951900	0,608099	0,010219	-0,192822	0,114612	-14,360433	-0,951900	0,608099
13:33:04,52	0,354076	3,228901	-0,123963	0,807953	0,247992	0,302986	0,011392	-0,196911	0,116606	0,976235	-0,078018	0,650000	-0,483224	-2,972171	-1,036364	-19,647293	0,722450	13,870913	0,011392	-0,196911	0,116606	-14,481282	-0,972322	0,650000	0,011392	-0,196911	0,116606	-14,481282	-0,972322	0,650000
13:33:04,57	0,354076	3,228901	-0,123963	0,807953	0,247992	0,302986	0,014469	-0,191956	0,117750	0,741221	0,087851	0,619563	-0,484360	-2,970027	-1,038683	-19,620731	0,737295	13,887183	0,014469	-0,191956	0,117750	-14,327312	-1,047948	0,619563	0,014469	-0,191956	0,117750	-14,327312	-1,047948	0,619563
13:33:04,62	0,354076	3,228901	-0,123963	0,807953	0,247992	0,302986	0,013181	-0,189900	0,115431	0,660465	0,036443	0,635833	-0,482606	-2,971468	-1,039449	-19,633205	0,752155	13,898033	0,013181	-0,189900	0,115431	-14,246701	-0,998228	0,635833	0,013181	-0,189900	0,115431	-14,246701	-0,998228	0,635833
13:33:04,67	0,354076	3,228901	-0,123963	0,807953	0,247992	0,302986	0,013552	-0,192140	0,114665	0,783551	0,037503	0,646684	-0,479736	-2,968562	-1,041041	-19,648177	0,715998	13,869854	0,013552	-0,192140	0,114665	-14,299416	-1,026293	0,646684	0,013552	-0,192140	0,114665	-14,299416	-1,026293	0,646684
13:33:04,72	0,354076	3,228901	-0,123963	0,807953	0,247992	0,302986	0,009599	-0,193173	0,113073	0,798462	-0,162896	0,618504	-0,483868	-2,971279	-1,041437	-19,677773	0,770322	13,871022	0,009599	-0,193173	0,113073	-14,365586	-0,916449	0,618504	0,009599	-0,193173	0,113073	-14,365586	-0,916449	0,618504
13:33:04,77	0,354076	3,228901	-0,123963	0,807953	0,247992	0,302986	0,014018	-0,190952	0,112677	0,715239	0,014104	0,619672	-0,483801	-2,971474	-1,039467	-19,644508	0,757420	13,883586	0,014154	-0,191108	0,114647	-14,273162	-1,054667	0,632237	0,014154	-0,191108	0,114647	-14,273162	-1,054667	0,632237
13:33:04,82	0,354076	3,228901	-0,123963	0,807953	0,247992	0,302986	0,013219	-0,193345	0,118136	0,829993	0,041531	0,600230	-0,484982	-2,971719	-1,039113	-19,645291	0,736709	13,838869	0,013219	-0,193345	0,118136	-14,347582	-0,996172	0,600230	0,013219	-0,193345	0,118136	-14,347582	-0,996172	0,600230
13:33:04,87	0,354076	3,228901	-0,123963	0,807953	0,247992	0,302986	0,013219	-0,193345	0,118136	0,829993	0,041531	0,600230	-0,482587	-2,970101	-1,037527	-19,632567	0,768313	13,878200	0,013219	-0,193345	0,118136	-14,347582	-0,996172	0,600230	0,013219	-0,193345	0,118136	-14,347582	-0,996172	0,600230
13:33:04,92	0,354076	3,228901	-0,123963	0,807953	0,247992	0,302986	0,012358	-0,191472	0,116588	0,763156	-0,032104	0,626850	-0,482689	-2,972127	-1,039880	-19,675783	0,748901	13,864601	0,012358	-0,191472	0,116588	-14,267416	-1,002182	0,626850	0,012358	-0,191472	0,116588	-14,267416	-1,002182	0,626850
13:33:04,97	0,354076	3,228901	-0,123963	0,807953	0,247992	0,302986	0,014163	-0,192397	0,114234	0,772833	0,034063	0,613251	-0,483174	-2,970688	-1,035214	-19,634913	0,751550	13,851865	0,014163	-0,192397	0,114234	-14,330345	-1,077749	0,613251	0,014163	-0,192397	0,114234	-14,330345	-1,077749	0,613251
13:33:05,02	0,354076	3,228901	-0,123963	0,807953	0,247992	0,302986	0,013722	-0,192850	0,115814	0,789024	0,035967	0,635859	-0,482076	-2,971971	-1,038300	-19,657968	0,730107	13,887209	0,013722	-0,192850	0,115814	-14,349721	-1,041243	0,635859	0,013722	-0,192850	0,115814	-14,349721	-1,041243	0,635859
13:33:05,07	0,354076	3,228901	-0,123963	0,807953	0,247992	0,302986	0,013722	-0,192850	0,115814	0,789024	0,035967	0,635859	-0,483210	-2,969976	-1,037524	-19,637515	0,741776	13,887000	0,013722	-0,192850	0,115814	-14,349721	-1,041243	0,635859	0,013722	-0,192850	0,115814	-14,349721	-1,041243	0,635859
13:33:05,12	0,354076	3,228901	-0,123963	0,807953	0,247992	0,302986	0,014969	-0,192285	0,118141	0,773860	0,114796	0,614725	-0,483190	-2,972768	-1,035973	-19,638724	0,735455	13,866075	0,014969	-0,192285	0,118141	-14,320475	-1,060293	0,614725	0,014969	-0,192285	0,118141	-14,320475	-1,060293	0,614725
13:33:05,17	0,354076	3,228901	-0,123963	0,807953	0,247992	0,302986	0,014969	-0,192285	0,118141	0,773860	0,114796	0,614725	-0,483213	-2,971982	-1,035190	-19,652267	0,751686	13,885751	0,014969	-0,192285	0,118141	-14,320475	-1,060293	0,614725	0,014969	-0,192285	0,118141	-14,320475	-1,060293	0,614725
13:33:05,22	0,354076	3,228901	-0,123963	0,807953	0,247992	0,302986	0,014300	-0,191871	0,118924	0,759667	0,060156	0,634401	-0,484400	-2,969177	-1,038305	-19,645333	0,759979	13,892897	0,014300	-0,191871	0,118924	-14,302245	-1,062404	0,634401	0,014300	-0,191871	0,118924	-14,302245	-1,062404	0,634401
13:33:05,27	0,354076	3,228901	-0,123963	0,807953	0,247992	0,302986	0,012464	-0,189440	0,115809	0,643886	-0,033450	0,641547	-0,483203	-2,971156	-1,039857	-19,637383	0,751496	13,878865	0,012464	-0,189440	0,115809	-14,227165	-1,011896	0,641547	0,012464	-0,189440	0,115809	-14,227165	-1,011896	0,641547
13:33:05,32	0,354076	3,228901	-0,123963	0,807953	0,247992	0,302986	0,013096	-0,189135	0,119671	0,635160	-0,019656	0,615449	-0,484980	-2,969571	-1,034443	-19,658252	0,775683	13,866798	0,013096	-0,189135	0,119671	-14,211939	-1,047669	0,615449	0,013096	-0,189135	0,119671	-14,211939	-1,047669	0,615449
13:33:05,37	0,354076	3,228901	-0,123963	0,807953	0,247992	0,302986	0,013096	-0,189135	0,119671	0,635160	-0,019656	0,615449	-0,480783	-2,974704	-1,038292	-19,613643	0,724902	13,852484	0,013096	-0,189135	0,119671	-14,211939	-1,047669	0,615449	0,013096	-0,189135	0,119671	-14,211939	-1,047669	0,615449
13:33:05,42	0,354076	3,228901	-0,123963	0,807953	0,247992	0,302986	0,012489	-0,189479	0,117366	0,651531	-0,028982	0,640646	-0,484379	-2,969218	-1,036748	-19,639787	0,763263	13,891995	0,012489	-0,189479	0,117366	-14,222582	-1,009401	0,640646	0,012489	-0,189479	0,117366	-14,222582	-1,009401	0,640646
13:33:05,47	0,354076	3,228901	-0,123963	0,807953	0,247992	0,302986	0,012489	-0,189479	0,117366	0,651531	-0,028982	0,640646	-0,483822	-2,973211	-1,038256	-19,601632	0,792285	13,907490	0,012489	-0,189479	0,117366	-14,222582	-1,009401	0,640646	0,012489	-0,189479	0,117366	-14,222582	-1,009401	0,640646
13:33:05,52	0,354076	3,228901	-0,123963	0,807953	0,247992	0,302986	0,014084	-0,190467	0,114666	0,721177	0,072583	0,641969	-0,484321	-2,971093	-1,039448	-19,614513	0,769773	13,893319	0,014084	-0,190467	0,114666	-14,230487	-1,033031	0,641969	0,014084	-0,190467	0,114666	-14,230487	-1,033031	0,641969
13:33:05,57	0,354076	3,228901	-0,123963	0,807953	0,247992	0,302986	0,014084	-0,190467	0,114666	0,721177	0,072583	0,641969	-0,482510	-2,971418	-1,037915	-19,604541	0,774812	13,853948	0,014084	-0,190467	0,114666	-14,230487	-1,033031	0,641969	0,014084	-0,190467	0,114666	-14,230487	-1,033031	0,641969
13:33:05,62	0,354076	3,228901	-0,123963	0,807953	0,247992	0,302986	0,013460	-0,192197	0,116199	0,820508	0,046222	0,602599	-0,485445	-2,969328	-1,038289	-19,583540	0,755490	13,877370	0,013460	-0,192197	0,116199	-14,266993	-1,010364	0,602599	0,013460	-0,192197	0,116199	-14,266993	-1,010364	0,602599
13:33:05,67	0,354076	3,228901	-0,123963	0,807953	0,247992	0,302986	0,013117	-0,188611	0,115825	0,627782	0,056252	0,626020	-0,482563	-2,971418	-1,039078	-19,621602	0,765083	13,869046	0,013117	-0,188611	0,115825	-14,178186	-0,973435	0,626020	0,013117	-0,188611	0,115825	-14,178186	-0,973435	0,626020
13:33:05,72	0,354076	3,228901	-0,123963	0,807953	0,247992	0,302986	0,013486	-0,192152	0,115037	0,801200	0,037704	0,617696	-0,482534	-2,971713	-1,035950	-19,605680	0,742494	13,880752	0,013486	-0,192152	0,115037	-14,282751	-1,020985	0,617696	0,013486	-0,192152	0,115037	-14,282751	-1,020985	0,617696
13:33:05,77	0,354076	3,228901	-0,123963	0,807953	0,247992	0,302986	0,013728	-0,192325	0,118164	0,798562	0,075344	0,629403	-0,481908	-2,973002	-1,038640	-19,595002	0,775566	13,907481	0,013728	-0,192325	0,118164	-14,298920	-1,002300	0,629403	0,013728	-0,192325	0,118164	-14,298920	-1,002300	0,629403
13:33:05,82	0,354076	3,228901	-0,123963	0,807953	0,247992	0,302986	0,014531	-0,193511	0,115474	0,894236	0,109800	0,656132	-0,484319	-2,970968	-1,039487	-19,625256	0,789158	13,850486	0,014531	-0,193511	0,115474	-14,296380	-1,030862	0,656132	0,014531	-0,193511	0,115474	-14,296380	-1,030862	0,656132
13:33:05,87	0,354076	3,228901	-0,123963	0,807953	0,247992	0,302986	0,013975	-0,190406	0,114628	0,729416	0,047880	0,599137	-0,487273	-2,970575	-1,040253	-19,629243	0,805610	13,875294	0,013975	-0,190406	0,114628	-14,217451	-1,049120	0,599137	0,013975	-0,190406	0,114628	-14,217451	-1,049120	0,599137
13:33:05,92	0,354076	3,228901	-0,123963	0,807953	0,247992	0,302986	0,015111	-0,187652	0,113861	0,598448	0,095297	0,623944	-0,484304	-2,970427	-1,038691	-19,611393	0,776201	13,868908	0,015111	-0,187652	0,113861	-14,132209	-1,090914	0,623944	0,015111	-0,187652	0,113861	-14,132209	-1,090914	0,623944
13:33:05,97	0,354076	3,228901	-0,123963	0,807953	0,247992	0,302986	0,013499	-0,190149	0,115423	0,711758	0,041619	0,617558	-0,484304	-2,971203	-1,037139	-19,614793	0,769792	13,862833	0,013499	-0,190149	0,115423	-14,214928	-1,018024	0,617558	0,013499	-0,190149	0,115423	-14,214928	-1,018024	0,617558
13:33:06,02	0,354076	3,228901	-0,123963	0,807953	0,247992	0,302986	0,014171	-0,190537	0,116975	0,724704	0,076831	0,611483	-0,484913	-2,974035	-1,039842	-19,627938	0,779039	13,878919	0,014171	-0,190537	0,116975	-14,232471	-1,035577	0,611483	0,014171	-0,190537	0,116975	-14,232471	-1,035577	0,611483
13:33:06,07	0,354076	3,228901	-0,123963	0,807953	0,247992	0,302986	0,016928	-0,191425	0,114272	0,772313	0,204195	0,627570	-0,483196	-2,969797	-1,038700	-19,636832	0,761171	13,873824	0,016928	-0,191425	0,114272	-14,254566	-1,124648	0,627570	0,016928	-0,191425	0,114272	-14,254566	-1,124648	0,627570
13:33:06,12	0,354076	3,228901	-0,123963	0,807953	0,247992	0,302986	0,012399	-0,190793	0,115414	0,719513	-0,030075	0,622474	-0,483153	-2,967385	-1,041821	-19,620543	0,803087	13,862728	0,012399	-0,190793	0,115414	-14,257731	-1,003402	0,622474	0,012399	-0,190793	0,115414	-14,257731	-1,003402	0,622474
13:33:06,17	0,354076	3,228901	-0,123963	0,807953	0,247992	0,302986	0,010289	-0,189624	0,112293	0,703170	-0,146667	0,611378	-0,483733	-2,973694	-1,038683	-19,643640	0,822423	13,880019	0,010289	-0,189624	0,112293	-14,182308	-0,954327	0,611378	0,010289	-0,189624	0,112293	-14,182308	-0,954327	0,611378
13:33:06,22	0,354076	3,228901	-0,123963	0,807953	0,247992	0,302986	0,016043	-0,192277	0,115431	0,846311	0,122891	0,628669	-0,483700	-2,969849	-1,037545	-19,620213	0,812449	13,850272	0,016043	-0,192277	0,115431	-14,247409	-1,136489	0,628669	0,016043	-0,192277	0,115431	-14,247409	-1,136489	0,628669
13:33:06,27	0,354076	3,228901	-0,123963	0,807953	0,247992	0,302986	0,012696	-0,190383	0,116569	0,750900	-0,025880	0,598922	-0,484903	-2,971413	-1,038304	-19,621550	0,782156	13,868718	0,012696	-0,190383	0,116569	-14,194144	-1,022517	0,598922	0,012696	-0,190383	0,116569	-14,194144	-1,022517	0,598922
13:33:06,32	0,354076	3,228901	-0,123963	0,807953	0,247992	0,302986	0,014516	-0,190067	0,115071	0,724707	0,086399	0,661745	-0,484884	-2,971267	-1,039043	-19,609811	0,795168	13,913095	0,014516	-0,190067	0,115071	-14,195536	-1,053093	0,661745	0,014516	-0,190067	0,115071	-14,195536	-1,053093	0,661745
13:33:06,37	0,354076	3,228901	-0,123963	0,807953	0,247992	0,302986	0,014516	-0,190067	0,115071	0,724707	0,086399	0,661745	-0,484389	-2,970435	-1,040636	-19,639827	0,759971	13,884383	0,014516	-0,190067	0,115071	-14,195536	-1,053093	0,661745	0,014516	-0,190067	0,115071	-14,195536	-1,053093	0,661745
13:33:06,43	0,354076	3,228901	-0,123963	0,807953	0,247992	0,302986	0,013548	-0,190079	0,113478	0,679855	0,027670	0,633034	-0,483775	-2,970783	-1,038297	-19,635703	0,767145	13,888047	0,013548	-0,190079	0,113478	-14,241351	-1,035839	0,633034	0,013548	-0,190079	0,113478	-14,241351	-1,035839	0,633034
13:33:06,48	0,354076	3,228901	-0,123963	0,807953	0,247992	0,302986	0,013543	-0,190785	0,115817	0,724846	0,027394	0,636697	-0,483103	-2,969837	-1,038304	-19,597283	0,764386	13,858754	0,013543	-0,190785	0,115817	-14,251786	-1,035722	0,636697	0,013543	-0,190785	0,115817	-14,251786	-1,035722	0,636697
13:33:06,53	0,354076	3,228901	-0,123963	0,807953	0,247992	0,302986	0,015512	-0,186656	0,112700	0,652405	0,074754	0,623066	-0,488335	-2,970424	-1,041415	-19,612245	0,917869	13,874416	0,015512	-0,186656	0,112700	-14,000112	-1,142955	0,623066	0,015512	-0,186656	0,112700	-14,000112	-1,142955	0,623066
13:33:06,58	0,354076	3,228901	-0,123963	0,807953	0,247992	0,302986	0,015512	-0,186656	0,112700	0,652405	0,074754	0,623066	-0,734541	-2,825485	-1,204529	-11,864478	13,580724	13,280514	0,015512	-0,186656	0,112700	-14,000112	-1,142955	0,623066	0,015512	-0,186656	0,112700	-14,000112	-1,142955	0,623066
13:33:06,63	0,354076	3,228901	-0,123963	0,807953	0,247992	0,302986	0,013094	0,099034	-0,050414	0,636762	0,327344	0,029164	-0,520525	-2,998353	-1,510477	-20,317320	1,632599	13,841110	0,013094	0,099034	-0,050414	8,410903	-0,700543	0,029164	0,013094	0,099034	-0,050414	8,410903	-0,700543	0,029164
13:33:06,68	0,354076	3,228901	-0,123963	0,807953	0,247992	0,302986	0,055794	-0,172743	-0,356363	0,195376	1,201405	0,589760	-0,424636	-3,028595	-1,142724	-22,827316	-2,980917	14,006486	0,055794	-0,172743	-0,356363	-13,364986	-3,178389	0,589760	0,055794	-0,172743	-0,356363	-13,364986	-3,178389	0,589760
13:33:06,73	0,353981	3,228994	-0,123977	0,757959	0,248003	0,303041	0,034040	-0,270906	0,011390	0,049422	0,203239	0,755136	-0,455701	-2,961283	-0,995120	-19,583895	-1,378333	13,885991	0,034040	-0,270906	0,011390	-21,216719	-2,468871	0,755136	0,034040	-0,270906	0,011390	-21,216719	-2,468871	0,755136
13:33:06,78	0,353981	3,228994	-0,123977	0,757959	0,248003	0,303041	-0,008722	-0,210348	0,158994	-0,090030	-0,012771	0,634641	-0,461148	-2,956144	-0,994662	-19,402258	-1,261428	13,906792	-0,008722	-0,210348	0,158994	-16,602330	0,671902	0,634641	-0,008722	-0,210348	0,158994	-16,602330	0,671902	0,634641
13:33:06,83	0,353981	3,228994	-0,123977	0,757959	0,248003	0,303041	-0,010449	-0,203061	0,159452	-0,276879	-0,003732	0,655442	-0,456870	-2,954543	-0,992333	-19,361364	-1,182716	13,879381	-0,010449	-0,203061	0,159452	-16,217172	0,816521	0,655442	-0,010449	-0,203061	0,159452	-16,217172	0,816521	0,655442
13:33:06,88	0,353981	3,228994	-0,123977	0,757959	0,248003	0,303041	-0,013974	-0,205966	0,161781	-0,037214	-0,190976	0,628032	-0,463164	-2,955333	-0,992287	-19,297203	-1,114673	13,908739	-0,013974	-0,205966	0,161781	-16,205535	0,905994	0,628032	-0,013974	-0,205966	0,161781	-16,205535	0,905994	0,628032
13:33:06,93	0,353981	3,228994	-0,123977	0,757959	0,248003	0,303041	-0,010143	-0,200910	0,161827	-0,209136	0,029795	0,657390	-0,461298	-2,954464	-0,988012	-19,287919	-1,028491	13,904409	-0,010143	-0,200910	0,161827	-15,980534	0,826009	0,657390	-0,010143	-0,200910	0,161827	-15,980534	0,826009	0,657390
13:33:06,98	0,353981	3,228994	-0,123977	0,757959	0,248003	0,303041	-0,011828	-0,202091	0,166103	-0,068420	-0,092895	0,653060	-0,459950	-2,954267	-0,991482	-19,207927	-1,014475	13,891874	-0,011828	-0,202091	0,166103	-15,932567	0,835620	0,653060	-0,011828	-0,202091	0,166103	-15,932567	0,835620	0,653060
13:33:07,03	0,353981	3,228994	-0,123977	0,757959	0,248003	0,303041	-0,009984	-0,189962	0,159147	-0,041090	-0,095579	0,610323	-0,472724	-2,949997	-0,994967	-19,044297	-0,409321	13,861672	-0,009984	-0,189962	0,159147	-14,953126	0,688136	0,610323	-0,009984	-0,189962	0,159147	-14,953126	0,688136	0,610323
13:33:07,08	0,353981	3,228994	-0,123977	0,757959	0,248003	0,303041	-0,009984	-0,189962	0,159147	-0,041090	-0,095579	0,610323	-0,726613	-2,803398	-1,166592	-11,132329	12,588461	13,246993	-0,009984	-0,189962	0,159147	-14,953126	0,688136	0,610323	-0,009984	-0,189962	0,159147	-14,953126	0,688136	0,610323
13:33:07,13	0,353981	3,228994	-0,123977	0,757959	0,248003	0,303041	-0,009998	0,103211	-0,012478	-0,073711	0,256759	-0,004357	-0,477287	-3,001240	-1,350585	-21,168535	-1,204580	13,906140	-0,009998	0,103211	-0,012478	8,028353	1,041581	-0,004357	-0,009998	0,103211	-0,012478	8,028353	1,041581	-0,004357
13:33:07,18	0,353981	3,228994	-0,123977	0,757959	0,248003	0,303041	0,036675	-0,211632	-0,196471	-0,665074	0,888673	0,654791	-0,454045	-3,025470	-1,044295	-23,316829	-2,051605	13,981619	0,036675	-0,211632	-0,196471	-17,278219	-1,990340	0,654791	0,036675	-0,211632	-0,196471	-17,278219	-1,990340	0,654791
13:33:07,23	0,354060	3,229051	-0,123985	0,707949	0,248006	0,303025	0,046038	-0,243876	0,109819	-0,796118	-0,061454	0,730269	-0,497294	-2,966871	-0,919422	-20,515436	0,330350	13,862303	0,046038	-0,243876	0,109819	-19,940356	-3,675404	0,730269	0,046038	-0,243876	0,109819	-19,940356	-3,675404	0,730269
13:33:07,28	0,354060	3,229051	-0,123985	0,707949	0,248006	0,303025	0,016915	-0,177121	0,234693	-0,803825	-0,340749	0,610954	-0,501536	-2,964034	-0,917479	-20,361311	0,503623	13,792098	0,016915	-0,177121	0,234693	-14,707832	-1,668546	0,610954	0,016915	-0,177121	0,234693	-14,707832	-1,668546	0,610954
13:33:07,33	0,354060	3,229051	-0,123985	0,707949	0,248006	0,303025	0,016578	-0,172028	0,236635	-0,841524	-0,311404	0,540749	-0,496659	-2,964294	-0,917057	-20,300529	0,544103	13,788473	0,016578	-0,172028	0,236635	-14,345754	-1,612791	0,540749	0,016578	-0,172028	0,236635	-14,345754	-1,612791	0,540749
13:33:07,38	0,354060	3,229051	-0,123985	0,707949	0,248006	0,303025	0,014365	-0,176383	0,237057	-0,549658	-0,394094	0,537123	-0,501151	-2,962534	-0,916640	-20,224874	0,636484	13,799575	0,014365	-0,176383	0,237057	-14,395693	-1,521741	0,537123	0,014365	-0,176383	0,237057	-14,395693	-1,521741	0,537123
13:33:07,43	0,354060	3,229051	-0,123985	0,707949	0,248006	0,303025	0,015087	-0,171612	0,237474	-0,679886	-0,337202	0,548226	-0,506420	-2,960535	-0,914701	-20,233003	0,715370	13,819773	0,015087	-0,171612	0,237474	-14,151446	-1,521555	0,548226	0,015087	-0,171612	0,237474	-14,151446	-1,521555	0,548226
13:33:07,48	0,354060	3,229051	-0,123985	0,707949	0,248006	0,303025	0,015990	-0,166050	0,239413	-0,904869	-0,336736	0,568423	-0,505107	-2,960453	-0,920895	-20,182400	0,784486	13,820630	0,015990	-0,166050	0,239413	-13,939795	-1,591964	0,568423	0,015990	-0,166050	0,239413	-13,939795	-1,591964	0,568423
13:33:07,53	0,354060	3,229051	-0,123985	0,707949	0,248006	0,303025	0,015263	-0,167145	0,233219	-0,762753	-0,365298	0,569280	-0,505571	-2,962192	-0,913862	-20,150520	0,816624	13,840939	0,015263	-0,167145	0,233219	-13,883663	-1,563421	0,569280	0,015263	-0,167145	0,233219	-13,883663	-1,563421	0,569280
13:33:07,58	0,354060	3,229051	-0,123985	0,707949	0,248006	0,303025	0,017001	-0,167614	0,240252	-0,694615	-0,263385	0,589589	-0,508502	-2,962707	-0,919339	-20,158921	0,871814	13,801937	0,017001	-0,167614	0,240252	-13,852308	-1,597937	0,589589	0,017001	-0,167614	0,240252	-13,852308	-1,597937	0,589589
13:33:07,63	0,354060	3,229051	-0,123985	0,707949	0,248006	0,303025	0,018912	-0,165333	0,234775	-0,769638	-0,198851	0,550587	-0,507252	-2,961164	-0,913515	-20,151921	0,924965	13,795624	0,018912	-0,165333	0,234775	-13,748262	-1,683466	0,550587	0,018912	-0,165333	0,234775	-13,748262	-1,683466	0,550587
13:33:07,68	0,354060	3,229051	-0,123985	0,707949	0,248006	0,303025	0,016951	-0,165644	0,240599	-0,703930	-0,321354	0,544274	-0,505456	-2,959472	-0,920114	-20,110376	0,890792	13,788988	0,016951	-0,165644	0,240599	-13,706978	-1,652003	0,544274	0,016951	-0,165644	0,240599	-13,706978	-1,652003	0,544274
13:33:07,73	0,354060	3,229051	-0,123985	0,707949	0,248006	0,303025	0,014588	-0,166353	0,234000	-0,675896	-0,391176	0,537639	-0,509477	-2,960922	-0,913487	-20,105726	0,974442	13,810903	0,014588	-0,166353	0,234000	-13,734582	-1,536312	0,537639	0,014588	-0,166353	0,234000	-13,734582	-1,536312	0,537639
13:33:07,78	0,354060	3,229051	-0,123985	0,707949	0,248006	0,303025	0,017854	-0,163595	0,240627	-0,744503	-0,259128	0,559553	-0,507644	-2,959173	-0,914284	-20,075088	0,979294	13,773044	0,017854	-0,163595	0,240627	-13,586748	-1,660666	0,559553	0,017854	-0,163595	0,240627	-13,586748	-1,660666	0,559553
13:33:07,83	0,354060	3,229051	-0,123985	0,707949	0,248006	0,303025	0,015423	-0,164309	0,239830	-0,687890	-0,361430	0,521694	-0,511188	-2,959336	-0,920125	-20,087671	1,033919	13,772995	0,015423	-0,164309	0,239830	-13,586130	-1,572139	0,521694	0,015423	-0,164309	0,239830	-13,586130	-1,572139	0,521694
13:33:07,88	0,354060	3,229051	-0,123985	0,707949	0,248006	0,303025	0,017335	-0,161321	0,233989	-0,802232	-0,300203	0,521646	-0,511712	-2,959854	-0,915801	-20,061588	1,033526	13,818368	0,017335	-0,161321	0,233989	-13,465942	-1,661023	0,521646	0,017335	-0,161321	0,233989	-13,465942	-1,661023	0,521646
13:33:07,93	0,354060	3,229051	-0,123985	0,707949	0,248006	0,303025	0,018047	-0,161126	0,238313	-0,799681	-0,240430	0,567018	-0,509925	-2,957946	-0,917375	-20,053071	1,051356	13,796175	0,018047	-0,161126	0,238313	-13,448068	-1,657088	0,567018	0,018047	-0,161126	0,238313	-13,448068	-1,657088	0,567018
13:33:07,98	0,354060	3,229051	-0,123985	0,707949	0,248006	0,303025	0,015501	-0,161720	0,236739	-0,749086	-0,374354	0,544825	-0,510474	-2,957617	-0,919313	-20,028934	1,047424	13,792089	0,015501	-0,161720	0,236739	-13,444113	-1,591162	0,544825	0,015501	-0,161720	0,236739	-13,444113	-1,591162	0,544825
13:33:08,03	0,354060	3,229051	-0,123985	0,707949	0,248006	0,303025	0,015490	-0,161080	0,234802	-0,773730	-0,352058	0,540739	-0,509781	-2,955896	-0,918516	-19,981484	1,060910	13,796769	0,015490	-0,161080	0,234802	-13,418476	-1,568000	0,540739	0,015490	-0,161080	0,234802	-13,418476	-1,568000	0,540739
13:33:08,08	0,354060	3,229051	-0,123985	0,707949	0,248006	0,303025	0,013653	-0,160820	0,235598	-0,751838	-0,413194	0,545419	-0,510440	-2,956099	-0,917754	-20,022156	1,079825	13,802030	0,013653	-0,160820	0,235598	-13,376186	-1,484988	0,545419	0,013653	-0,160820	0,235598	-13,376186	-1,484988	0,545419
13:33:08,13	0,354060	3,229051	-0,123985	0,707949	0,248006	0,303025	0,014158	-0,160350	0,236360	-0,780213	-0,431640	0,550680	-0,509164	-2,959396	-0,917354	-19,991837	1,087657	13,777231	0,014158	-0,160350	0,236360	-13,367696	-1,543040	0,550680	0,014158	-0,160350	0,236360	-13,367696	-1,543040	0,550680
13:33:08,18	0,354060	3,229051	-0,123985	0,707949	0,248006	0,303025	0,016376	-0,163104	0,236760	-0,615075	-0,293957	0,525882	-0,511500	-2,958207	-0,917352	-20,003877	1,166304	13,799027	0,016376	-0,163104	0,236760	-13,418728	-1,579479	0,525882	0,016376	-0,163104	0,236760	-13,418728	-1,579479	0,525882
13:33:08,23	0,354060	3,229051	-0,123985	0,707949	0,248006	0,303025	0,016514	-0,160487	0,236763	-0,689077	-0,336551	0,547677	-0,512723	-2,956487	-0,917352	-20,007167	1,132597	13,812560	0,016514	-0,160487	0,236763	-13,287283	-1,632875	0,547677	0,016514	-0,160487	0,236763	-13,287283	-1,632875	0,547677
13:33:08,28	0,354060	3,229051	-0,123985	0,707949	0,248006	0,303025	0,015636	-0,158567	0,236762	-0,819741	-0,368166	0,561210	-0,512615	-2,955748	-0,918117	-19,958531	1,145471	13,803376	0,015636	-0,158567	0,236762	-13,267247	-1,595623	0,561210	0,015636	-0,158567	0,236762	-13,267247	-1,595623	0,561210
13:33:08,33	0,354060	3,229051	-0,123985	0,707949	0,248006	0,303025	0,014941	-0,158291	0,235997	-0,798603	-0,368621	0,552027	-0,513283	-2,954660	-0,918915	-19,993312	1,151290	13,804451	0,014941	-0,158291	0,235997	-13,224477	-1,541524	0,552027	0,014941	-0,158291	0,235997	-13,224477	-1,541524	0,552027
13:33:08,38	0,354060	3,229051	-0,123985	0,707949	0,248006	0,303025	0,014334	-0,157168	0,235199	-0,869346	-0,433227	0,553102	-0,514368	-2,955937	-0,917740	-19,965131	1,176107	13,794175	0,014334	-0,157168	0,235199	-13,207071	-1,558463	0,553102	0,014334	-0,157168	0,235199	-13,207071	-1,558463	0,553102
13:33:08,43	0,354060	3,229051	-0,123985	0,707949	0,248006	0,303025	0,015982	-0,156868	0,236374	-0,849411	-0,335551	0,542825	-0,511528	-2,957906	-0,920843	-20,014200	1,185685	13,816453	0,015982	-0,156868	0,236374	-13,163514	-1,590130	0,542825	0,015982	-0,156868	0,236374	-13,163514	-1,590130	0,542825
13:33:08,48	0,354060	3,229051	-0,123985	0,707949	0,248006	0,303025	0,016267	-0,160312	0,233271	-0,686543	-0,367998	0,565104	-0,509645	-2,956141	-0,920831	-19,960904	1,197081	13,807160	0,016267	-0,160312	0,233271	-13,271029	-1,644975	0,565104	0,016267	-0,160312	0,233271	-13,271029	-1,644975	0,565104
13:33:08,53	0,354060	3,229051	-0,123985	0,707949	0,248006	0,303025	0,013798	-0,161060	0,233284	-0,611142	-0,455961	0,555810	-0,512543	-2,958889	-0,918104	-19,944662	1,174815	13,794022	0,013798	-0,161060	0,233284	-13,254328	-1,539072	0,555810	0,013798	-0,161060	0,233284	-13,254328	-1,539072	0,555810
13:33:08,58	0,354060	3,229051	-0,123985	0,707949	0,248006	0,303025	0,017626	-0,159925	0,236010	-0,681330	-0,231681	0,542672	-0,514272	-2,956411	-0,919678	-19,927791	1,198738	13,776261	0,017626	-0,159925	0,236010	-13,235409	-1,615328	0,542672	0,017626	-0,159925	0,236010	-13,235409	-1,615328	0,542672
13:33:08,63	0,354060	3,229051	-0,123985	0,707949	0,248006	0,303025	0,016344	-0,157188	0,234436	-0,794484	-0,295694	0,524911	-0,509045	-2,956709	-0,918739	-19,918063	1,202507	13,800795	0,016344	-0,157188	0,234436	-13,133734	-1,578707	0,524911	0,016344	-0,157188	0,234436	-13,133734	-1,578707	0,524911
13:33:08,68	0,354060	3,229051	-0,123985	0,707949	0,248006	0,303025	0,013989	-0,161863	0,235375	-0,543238	-0,411615	0,549445	-0,513123	-2,957558	-0,921629	-19,944529	1,206433	13,768204	0,013989	-0,161863	0,235375	-13,249502	-1,509758	0,549445	0,013989	-0,161863	0,235375	-13,249502	-1,509758	0,549445
13:33:08,73	0,354060	3,229051	-0,123985	0,707949	0,248006	0,303025	0,016763	-0,158756	0,232485	-0,714625	-0,292234	0,516855	-0,514288	-2,959371	-0,918851	-19,953075	1,244446	13,840026	0,016763	-0,158756	0,232485	-13,177005	-1,608161	0,516855	0,016763	-0,158756	0,232485	-13,177005	-1,608161	0,516855
13:33:08,78	0,354060	3,229051	-0,123985	0,707949	0,248006	0,303025	0,018916	-0,158654	0,235263	-0,691293	-0,206697	0,588677	-0,514848	-2,957964	-0,918866	-19,929382	1,217769	13,814824	0,018916	-0,158654	0,235263	-13,145648	-1,691617	0,588677	0,018916	-0,158654	0,235263	-13,145648	-1,691617	0,588677
13:33:08,83	0,354060	3,229051	-0,123985	0,707949	0,248006	0,303025	0,017977	-0,157465	0,235248	-0,764367	-0,221676	0,563474	-0,508898	-2,954985	-0,920803	-19,893457	1,223535	13,807598	0,017977	-0,157465	0,235248	-13,125403	-1,632872	0,563474	0,017977	-0,157465	0,235248	-13,125403	-1,632872	0,563474
13:33:08,88	0,354060	3,229051	-0,123985	0,707949	0,248006	0,303025	0,012423	-0,161128	0,233311	-0,550935	-0,482253	0,556248	-0,516529	-2,954658	-0,922359	-19,886310	1,254588	13,817886	0,012423	-0,161128	0,233311	-13,199515	-1,457463	0,556248	0,012423	-0,161128	0,233311	-13,199515	-1,457463	0,556248
13:33:08,93	0,354060	3,229051	-0,123985	0,707949	0,248006	0,303025	0,015955	-0,154356	0,231755	-0,872610	-0,307942	0,566536	-0,510584	-2,956615	-0,917323	-19,883742	1,260773	13,772124	0,015955	-0,154356	0,231755	-12,989593	-1,560390	0,566536	0,015955	-0,154356	0,231755	-12,989593	-1,560390	0,566536
13:33:08,98	0,354060	3,229051	-0,123985	0,707949	0,248006	0,303025	0,014677	-0,160483	0,236791	-0,547371	-0,375251	0,520774	-0,514787	-2,959111	-0,916534	-19,923359	1,256795	13,804743	0,014677	-0,160483	0,236791	-13,145315	-1,527398	0,520774	0,014677	-0,160483	0,236791	-13,145315	-1,527398	0,520774
13:33:09,03	0,354060	3,229051	-0,123985	0,707949	0,248006	0,303025	0,018940	-0,158092	0,237580	-0,694973	-0,185880	0,553393	-0,512417	-2,956884	-0,919252	-19,907805	1,262242	13,807151	0,018940	-0,158092	0,237580	-13,105199	-1,672697	0,553393	0,018940	-0,158092	0,237580	-13,105199	-1,672697	0,553393
13:33:09,08	0,354060	3,229051	-0,123985	0,707949	0,248006	0,303025	0,015827	-0,159030	0,234862	-0,633683	-0,337028	0,555802	-0,516008	-2,959320	-0,919284	-19,958676	1,307409	13,788778	0,015827	-0,159030	0,234862	-13,117572	-1,579446	0,555802	0,015827	-0,159030	0,234862	-13,117572	-1,579446	0,555802
13:33:09,13	0,354060	3,229051	-0,123985	0,707949	0,248006	0,303025	0,019732	-0,157138	0,234830	-0,718392	-0,200625	0,537429	-0,514245	-2,956508	-0,918122	-19,945688	1,279891	13,787778	0,019732	-0,157138	0,234830	-13,053751	-1,749559	0,537429	0,019732	-0,157138	0,234830	-13,053751	-1,749559	0,537429
13:33:09,18	0,354060	3,229051	-0,123985	0,707949	0,248006	0,303025	0,016415	-0,157260	0,235992	-0,729415	-0,348082	0,536429	-0,511861	-2,956988	-0,921997	-19,925461	1,275720	13,785290	0,016415	-0,157260	0,235992	-13,074306	-1,636662	0,536429	0,016415	-0,157260	0,235992	-13,074306	-1,636662	0,536429
13:33:09,23	0,354060	3,229051	-0,123985	0,707949	0,248006	0,303025	0,015639	-0,159564	0,232117	-0,603078	-0,368847	0,533940	-0,512944	-2,956323	-0,920426	-19,888413	1,293971	13,789295	0,015639	-0,159564	0,232117	-13,128876	-1,596487	0,533940	0,015639	-0,159564	0,232117	-13,128876	-1,596487	0,533940
13:33:09,28	0,354060	3,229051	-0,123985	0,707949	0,248006	0,303025	0,015605	-0,158294	0,233688	-0,634828	-0,347658	0,537945	-0,513607	-2,955529	-0,920453	-19,912901	1,267365	13,774178	0,015605	-0,158294	0,233688	-13,060869	-1,572626	0,537945	0,015605	-0,158294	0,233688	-13,060869	-1,572626	0,537945
13:33:09,33	0,354060	3,229051	-0,123985	0,707949	0,248006	0,303025	0,015248	-0,157323	0,233661	-0,720594	-0,374128	0,522829	-0,515873	-2,957137	-0,918087	-19,874676	1,258638	13,790816	0,015248	-0,157323	0,233661	-13,070430	-1,571069	0,522829	0,015248	-0,157323	0,233661	-13,070430	-1,571069	0,522829
13:33:09,38	0,354060	3,229051	-0,123985	0,707949	0,248006	0,303025	0,017774	-0,156164	0,236027	-0,769296	-0,205295	0,539467	-0,515329	-2,959437	-0,917332	-19,907766	1,262607	13,766351	0,017774	-0,156164	0,236027	-13,028166	-1,600547	0,539467	0,017774	-0,156164	0,236027	-13,028166	-1,600547	0,539467
13:33:09,43	0,354060	3,229051	-0,123985	0,707949	0,248006	0,303025	0,019494	-0,157785	0,236782	-0,698122	-0,146511	0,515002	-0,512924	-2,957167	-0,921184	-19,869499	1,268060	13,798300	0,019494	-0,157785	0,236782	-13,084226	-1,676761	0,515002	0,019494	-0,157785	0,236782	-13,084226	-1,676761	0,515002
13:33:09,48	0,354060	3,229051	-0,123985	0,707949	0,248006	0,303025	0,016325	-0,158733	0,232930	-0,624962	-0,280852	0,546950	-0,515248	-2,953145	-0,918892	-19,862366	1,297870	13,768911	0,016325	-0,158733	0,232930	-13,085496	-1,562385	0,546950	0,016325	-0,158733	0,232930	-13,085496	-1,562385	0,546950
13:33:09,53	0,354060	3,229051	-0,123985	0,707949	0,248006	0,303025	0,014004	-0,154709	0,235222	-0,804824	-0,410274	0,517561	-0,513434	-2,955693	-0,918867	-19,863076	1,348492	13,784995	0,014004	-0,154709	0,235222	-12,949479	-1,509605	0,517561	0,014004	-0,154709	0,235222	-12,949479	-1,509605	0,517561
13:33:09,58	0,354060	3,229051	-0,123985	0,707949	0,248006	0,303025	0,015304	-0,157554	0,235248	-0,613379	-0,368606	0,533646	-0,516415	-2,955532	-0,919658	-19,873516	1,335721	13,779838	0,015304	-0,157554	0,235248	-12,981396	-1,569978	0,533646	0,015304	-0,157554	0,235248	-12,981396	-1,569978	0,533646
13:33:09,63	0,354060	3,229051	-0,123985	0,707949	0,248006	0,303025	0,016655	-0,154893	0,234457	-0,768054	-0,301021	0,528489	-0,514686	-2,958473	-0,921205	-19,892681	1,324686	13,780486	0,016655	-0,154893	0,234457	-12,927148	-1,608430	0,528489	0,016655	-0,154893	0,234457	-12,927148	-1,608430	0,528489
13:33:09,68	0,354060	3,229051	-0,123985	0,707949	0,248006	0,303025	0,018338	-0,157860	0,232909	-0,632913	-0,224601	0,529137	-0,514688	-2,957198	-0,915758	-19,903756	1,341018	13,802223	0,018338	-0,157860	0,232909	-13,024911	-1,664102	0,529137	0,018338	-0,157860	0,232909	-13,024911	-1,664102	0,529137
13:33:09,73	0,354060	3,229051	-0,123985	0,707949	0,248006	0,303025	0,017235	-0,157221	0,238356	-0,657536	-0,299717	0,550873	-0,515867	-2,954481	-0,918881	-19,891448	1,339559	13,794459	0,017235	-0,157221	0,238356	-12,999371	-1,652628	0,550873	0,017235	-0,157221	0,238356	-12,999371	-1,652628	0,550873
13:33:09,78	0,354060	3,229051	-0,123985	0,707949	0,248006	0,303025	0,015471	-0,154841	0,235233	-0,776398	-0,380042	0,543110	-0,514671	-2,958435	-0,921991	-19,886853	1,327881	13,766479	0,015471	-0,154841	0,235233	-12,931414	-1,594501	0,543110	0,015471	-0,154841	0,235233	-12,931414	-1,594501	0,543110
13:33:09,83	0,354060	3,229051	-0,123985	0,707949	0,248006	0,303025	0,018297	-0,157854	0,232123	-0,627548	-0,223266	0,515130	-0,513515	-2,956421	-0,916944	-19,905938	1,345351	13,779198	0,018297	-0,157854	0,232123	-13,019069	-1,659573	0,515130	0,018297	-0,157854	0,232123	-13,019069	-1,659573	0,515130
13:33:09,88	0,354060	3,229051	-0,123985	0,707949	0,248006	0,303025	0,015975	-0,157849	0,237170	-0,622233	-0,369285	0,527849	-0,516424	-2,956219	-0,920437	-19,876634	1,329246	13,775189	0,015975	-0,157849	0,237170	-13,013343	-1,623298	0,527849	0,015975	-0,157849	0,237170	-13,013343	-1,623298	0,527849
13:33:09,93	0,354060	3,229051	-0,123985	0,707949	0,248006	0,303025	0,017254	-0,155228	0,233677	-0,757804	-0,269314	0,523839	-0,515891	-2,957859	-0,920447	-19,906780	1,326702	13,770426	0,017254	-0,155228	0,233677	-12,943191	-1,623778	0,523839	0,017254	-0,155228	0,233677	-12,943191	-1,623778	0,523839
13:33:09,98	0,354060	3,229051	-0,123985	0,707949	0,248006	0,303025	0,018408	-0,156509	0,233668	-0,708437	-0,234168	0,519077	-0,511006	-2,959216	-0,919229	-19,827994	1,315379	13,774001	0,018408	-0,156509	0,233668	-12,994430	-1,679181	0,519077	0,018408	-0,156509	0,233668	-12,994430	-1,679181	0,519077
13:33:10,03	0,354060	3,229051	-0,123985	0,707949	0,248006	0,303025	0,017141	-0,161418	0,234886	-0,423596	-0,226160	0,522651	-0,514528	-2,954939	-0,919628	-19,825745	1,366678	13,790425	0,017141	-0,161418	0,234886	-13,094924	-1,571713	0,522651	0,017141	-0,161418	0,234886	-13,094924	-1,571713	0,522651
13:33:10,08	0,354060	3,229051	-0,123985	0,707949	0,248006	0,303025	0,015197	-0,156230	0,234487	-0,647825	-0,350921	0,539076	-0,514583	-2,951895	-0,920399	-19,823041	1,321119	13,814075	0,015197	-0,156230	0,234487	-12,911889	-1,543912	0,539076	0,015197	-0,156230	0,234487	-12,911889	-1,543912	0,539076
13:33:10,13	0,354060	3,229051	-0,123985	0,707949	0,248006	0,303025	0,012589	-0,154660	0,233715	-0,767557	-0,461452	0,562726	-0,514023	-2,956200	-0,919635	-19,853941	1,325200	13,789291	0,012589	-0,154660	0,233715	-12,908393	-1,449661	0,562726	0,012589	-0,154660	0,233715	-12,908393	-1,449661	0,562726
13:33:10,18	0,354060	3,229051	-0,123985	0,707949	0,248006	0,303025	0,016037	-0,157298	0,234479	-0,642312	-0,310928	0,537941	-0,515082	-2,955937	-0,919219	-19,813329	1,372648	13,804532	0,016037	-0,157298	0,234479	-12,990209	-1,569848	0,537941	0,016037	-0,157298	0,234479	-12,990209	-1,569848	0,537941
13:33:10,23	0,354060	3,229051	-0,123985	0,707949	0,248006	0,303025	0,016339	-0,156249	0,234895	-0,635468	-0,283801	0,553182	-0,516405	-2,956358	-0,917315	-19,871458	1,326114	13,787653	0,016339	-0,156249	0,234895	-12,901010	-1,566392	0,553182	0,016339	-0,156249	0,234895	-12,901010	-1,566392	0,553182
13:33:10,28	0,354060	3,229051	-0,123985	0,707949	0,248006	0,303025	0,017365	-0,155314	0,236799	-0,753450	-0,257492	0,536304	-0,516394	-2,958352	-0,919634	-19,863613	1,316432	13,788380	0,017365	-0,155314	0,236799	-12,945598	-1,620671	0,536304	0,017365	-0,155314	0,236799	-12,945598	-1,620671	0,536304
13:33:10,33	0,354060	3,229051	-0,123985	0,707949	0,248006	0,303025	0,019087	-0,156321	0,234480	-0,705571	-0,156348	0,537030	-0,517170	-2,957280	-0,918102	-19,878718	1,366946	13,775518	0,019087	-0,156321	0,234480	-12,976734	-1,654650	0,537030	0,019087	-0,156321	0,234480	-12,976734	-1,654650	0,537030
13:33:10,38	0,354060	3,229051	-0,123985	0,707949	0,248006	0,303025	0,018547	-0,155113	0,236012	-0,732192	-0,222769	0,524168	-0,514549	-2,957610	-0,920392	-19,837960	1,360343	13,800103	0,018547	-0,155113	0,236012	-12,908529	-1,678679	0,524168	0,018547	-0,155113	0,236012	-12,908529	-1,678679	0,524168
13:33:10,43	0,354060	3,229051	-0,123985	0,707949	0,248006	0,303025	0,017521	-0,157547	0,233722	-0,590944	-0,237498	0,548754	-0,514021	-2,953880	-0,919248	-19,860650	1,367269	13,805352	0,017521	-0,157547	0,233722	-12,958379	-1,612903	0,548754	0,017521	-0,157547	0,233722	-12,958379	-1,612903	0,548754
13:33:10,48	0,354060	3,229051	-0,123985	0,707949	0,248006	0,303025	0,014027	-0,156139	0,234867	-0,669491	-0,442309	0,554002	-0,514599	-2,955939	-0,921993	-19,870219	1,395843	13,768869	0,014027	-0,156139	0,234867	-12,926422	-1,543421	0,554002	0,014027	-0,156139	0,234867	-12,926422	-1,543421	0,554002
13:33:10,53	0,354060	3,229051	-0,123985	0,707949	0,248006	0,303025	0,016099	-0,156668	0,232122	-0,622024	-0,357112	0,517520	-0,517427	-2,956696	-0,919222	-19,811021	1,373518	13,799175	0,016099	-0,156668	0,232122	-12,920478	-1,620915	0,517520	0,016099	-0,156668	0,232122	-12,920478	-1,620915	0,517520
13:33:10,58	0,354060	3,229051	-0,123985	0,707949	0,248006	0,303025	0,018169	-0,154598	0,234892	-0,719432	-0,187080	0,547825	-0,515186	-2,957185	-0,918070	-19,870056	1,382511	13,809374	0,018169	-0,154598	0,234892	-12,855341	-1,613323	0,547825	0,018169	-0,154598	0,234892	-12,855341	-1,613323	0,547825
13:33:10,63	0,354060	3,229051	-0,123985	0,707949	0,248006	0,303025	0,017471	-0,156783	0,236044	-0,627495	-0,278962	0,558024	-0,516918	-2,955685	-0,919652	-19,846011	1,367534	13,770771	0,017471	-0,156783	0,236044	-12,934996	-1,650465	0,558024	0,017471	-0,156783	0,236044	-12,934996	-1,650465	0,558024
13:33:10,68	0,354060	3,229051	-0,123985	0,707949	0,248006	0,303025	0,017039	-0,154534	0,234462	-0,745422	-0,273132	0,519422	-0,516280	-2,954460	-0,919248	-19,829313	1,397283	13,786135	0,017039	-0,154534	0,234462	-12,876330	-1,610696	0,519422	0,017039	-0,154534	0,234462	-12,876330	-1,610696	0,519422
13:33:10,73	0,354060	3,229051	-0,123985	0,707949	0,248006	0,303025	0,015658	-0,154473	0,234866	-0,714454	-0,345338	0,534785	-0,516324	-2,957261	-0,919627	-19,847670	1,374751	13,795099	0,015658	-0,154473	0,234866	-12,840615	-1,574524	0,534785	0,015658	-0,154473	0,234866	-12,840615	-1,574524	0,534785
13:33:10,78	0,354060	3,229051	-0,123985	0,707949	0,248006	0,303025	0,018106	-0,155835	0,234488	-0,672317	-0,222684	0,543749	-0,518711	-2,955438	-0,917713	-19,861777	1,372275	13,779322	0,018106	-0,155835	0,234488	-12,905403	-1,644023	0,543749	0,018106	-0,155835	0,234488	-12,905403	-1,644023	0,543749
13:33:10,83	0,354060	3,229051	-0,123985	0,707949	0,248006	0,303025	0,017721	-0,152857	0,236401	-0,836383	-0,253680	0,527973	-0,515680	-2,955557	-0,919640	-19,822878	1,381693	13,771213	0,017721	-0,152857	0,236401	-12,835677	-1,644799	0,527973	0,017721	-0,152857	0,236401	-12,835677	-1,644799	0,527973
13:33:10,88	0,354060	3,229051	-0,123985	0,707949	0,248006	0,303025	0,016309	-0,155541	0,234474	-0,669213	-0,298158	0,519863	-0,513396	-2,958695	-0,920391	-19,860127	1,384328	13,805982	0,016309	-0,155541	0,234474	-12,879196	-1,578387	0,519863	0,016309	-0,155541	0,234474	-12,879196	-1,578387	0,519863
13:33:10,93	0,354060	3,229051	-0,123985	0,707949	0,248006	0,303025	0,017885	-0,159089	0,233723	-0,501086	-0,249786	0,554633	-0,515561	-2,954198	-0,919612	-19,765752	1,391338	13,780830	0,017885	-0,159089	0,233723	-12,989547	-1,653725	0,554633	0,017885	-0,159089	0,233723	-12,989547	-1,653725	0,554633
13:33:10,98	0,354060	3,229051	-0,123985	0,707949	0,248006	0,303025	0,015073	-0,154965	0,234502	-0,662237	-0,317783	0,529480	-0,510979	-2,956032	-0,921953	-19,819647	1,370270	13,782654	0,015073	-0,154965	0,234502	-12,827023	-1,500981	0,529480	0,015073	-0,154965	0,234502	-12,827023	-1,500981	0,529480
13:33:11,03	0,354060	3,229051	-0,123985	0,707949	0,248006	0,303025	0,014370	-0,159850	0,232161	-0,453406	-0,390456	0,531304	-0,517999	-2,954849	-0,920024	-19,808366	1,398698	13,776391	0,014370	-0,159850	0,232161	-13,001669	-1,518505	0,531304	0,014370	-0,159850	0,232161	-13,001669	-1,518505	0,531304
13:33:11,08	0,354060	3,229051	-0,123985	0,707949	0,248006	0,303025	0,016856	-0,153179	0,234090	-0,770074	-0,265641	0,525042	-0,515717	-2,958628	-0,919251	-19,859759	1,414333	13,776784	0,016856	-0,153179	0,234090	-12,794609	-1,588821	0,525042	0,016856	-0,153179	0,234090	-12,794609	-1,588821	0,525042
13:33:11,13	0,354060	3,229051	-0,123985	0,707949	0,248006	0,303025	0,018987	-0,157045	0,234863	-0,581179	-0,207132	0,525434	-0,513342	-2,951289	-0,921960	-19,815117	1,390330	13,802929	0,018987	-0,157045	0,234863	-12,909225	-1,697629	0,525434	0,018987	-0,157045	0,234863	-12,909225	-1,697629	0,525434
13:33:11,18	0,354060	3,229051	-0,123985	0,707949	0,248006	0,303025	0,011444	-0,155432	0,232154	-0,663551	-0,548726	0,551580	-0,516331	-2,953792	-0,920409	-19,843342	1,387523	13,806143	0,011444	-0,155432	0,232154	-12,864931	-1,447067	0,551580	0,011444	-0,155432	0,232154	-12,864931	-1,447067	0,551580
13:33:11,23	0,354060	3,229051	-0,123985	0,707949	0,248006	0,303025	0,015106	-0,154095	0,233705	-0,749582	-0,381343	0,554794	-0,518075	-2,954947	-0,919638	-19,837083	1,382533	13,790442	0,015106	-0,154095	0,233705	-12,846062	-1,567150	0,554794	0,015106	-0,154095	0,233705	-12,846062	-1,567150	0,554794
13:33:11,28	0,354060	3,229051	-0,123985	0,707949	0,248006	0,303025	0,016978	-0,153162	0,234476	-0,799282	-0,276085	0,539092	-0,517492	-2,952351	-0,920830	-19,842438	1,408876	13,773171	0,016978	-0,153162	0,234476	-12,822533	-1,608841	0,539092	0,016978	-0,153162	0,234476	-12,822533	-1,608841	0,539092
13:33:11,33	0,354060	3,229051	-0,123985	0,707949	0,248006	0,303025	0,014439	-0,152369	0,233284	-0,820402	-0,425920	0,521822	-0,515113	-2,954883	-0,917126	-19,839580	1,390434	13,767910	0,014439	-0,152369	0,233284	-12,781374	-1,559367	0,521822	0,014439	-0,152369	0,233284	-12,781374	-1,559367	0,521822
13:33:11,38	0,354060	3,229051	-0,123985	0,707949	0,248006	0,303025	0,015442	-0,155696	0,236989	-0,661949	-0,362064	0,516560	-0,513848	-2,953448	-0,919621	-19,802363	1,432052	13,792614	0,015442	-0,155696	0,236989	-12,884076	-1,574253	0,516560	0,015442	-0,155696	0,236989	-12,884076	-1,574253	0,516560
13:33:11,43	0,354060	3,229051	-0,123985	0,707949	0,248006	0,303025	0,013567	-0,156073	0,234493	-0,587681	-0,448153	0,541264	-0,518666	-2,955857	-0,921474	-19,787678	1,431188	13,770569	0,013567	-0,156073	0,234493	-12,839423	-1,513138	0,541264	0,013567	-0,156073	0,234493	-12,839423	-1,513138	0,541264
13:33:11,48	0,354060	3,229051	-0,123985	0,707949	0,248006	0,303025	0,018061	-0,153105	0,232641	-0,735408	-0,201273	0,519219	-0,514462	-2,954652	-0,918856	-19,813288	1,412059	13,776800	0,018061	-0,153105	0,232641	-12,754184	-1,619100	0,519219	0,018061	-0,153105	0,232641	-12,754184	-1,619100	0,519219
13:33:11,53	0,354060	3,229051	-0,123985	0,707949	0,248006	0,303025	0,014916	-0,156144	0,235258	-0,606781	-0,377452	0,525450	-0,517436	-2,956161	-0,919235	-19,837345	1,441609	13,801712	0,014916	-0,156144	0,235258	-12,864073	-1,548360	0,525450	0,014916	-0,156144	0,235258	-12,864073	-1,548360	0,525450
13:33:11,58	0,354060	3,229051	-0,123985	0,707949	0,248006	0,303025	0,017710	-0,154322	0,234879	-0,687934	-0,267793	0,550362	-0,513254	-2,954919	-0,919630	-19,785950	1,371058	13,761310	0,017710	-0,154322	0,234879	-12,802243	-1,658001	0,550362	0,017710	-0,154322	0,234879	-12,802243	-1,658001	0,550362
13:33:11,63	0,354060	3,229051	-0,123985	0,707949	0,248006	0,303025	0,014544	-0,157324	0,234485	-0,567257	-0,352643	0,509960	-0,520914	-2,953090	-0,918852	-19,800429	1,431326	13,795780	0,014544	-0,157324	0,234485	-12,917184	-1,494315	0,509960	0,014544	-0,157324	0,234485	-12,917184	-1,494315	0,509960
13:33:11,68	0,354060	3,229051	-0,123985	0,707949	0,248006	0,303025	0,016789	-0,149775	0,235262	-0,914829	-0,278552	0,544430	-0,517376	-2,953842	-0,919243	-19,792436	1,402500	13,776132	0,016789	-0,149775	0,235262	-12,672192	-1,596493	0,544430	0,016789	-0,149775	0,235262	-12,672192	-1,596493	0,544430
13:33:11,73	0,354060	3,229051	-0,123985	0,707949	0,248006	0,303025	0,015671	-0,153215	0,234871	-0,756931	-0,315336	0,524782	-0,517440	-2,954984	-0,919616	-19,826222	1,418841	13,810965	0,015671	-0,153215	0,234871	-12,784313	-1,545539	0,524782	0,015671	-0,153215	0,234871	-12,784313	-1,545539	0,524782
13:33:11,78	0,354060	3,229051	-0,123985	0,707949	0,248006	0,303025	0,016693	-0,153731	0,234498	-0,732865	-0,299663	0,559615	-0,515622	-2,950773	-0,916937	-19,801080	1,413902	13,761405	0,016693	-0,153731	0,234498	-12,800716	-1,610032	0,559615	0,016693	-0,153731	0,234498	-12,800716	-1,610032	0,559615
13:33:11,83	0,354060	3,229051	-0,123985	0,707949	0,248006	0,303025	0,012137	-0,153199	0,237177	-0,752205	-0,512305	0,510056	-0,513858	-2,956111	-0,919619	-19,814492	1,432199	13,787500	0,012137	-0,153199	0,237177	-12,778339	-1,465068	0,510056	0,012137	-0,153199	0,237177	-12,778339	-1,465068	0,510056
13:33:11,88	0,354060	3,229051	-0,123985	0,707949	0,248006	0,303025	0,015877	-0,157396	0,234495	-0,524814	-0,338578	0,536150	-0,515635	-2,957941	-0,919632	-19,822638	1,420739	13,767265	0,015877	-0,157396	0,234495	-12,880423	-1,584947	0,536150	0,015877	-0,157396	0,234495	-12,880423	-1,584947	0,536150
13:33:11,93	0,354060	3,229051	-0,123985	0,707949	0,248006	0,303025	0,018351	-0,156772	0,234482	-0,571288	-0,211265	0,515916	-0,515616	-2,953995	-0,920815	-19,798929	1,410722	13,753474	0,018351	-0,156772	0,234482	-12,877871	-1,651826	0,515916	0,018351	-0,156772	0,234482	-12,877871	-1,651826	0,515916
13:33:11,98	0,354060	3,229051	-0,123985	0,707949	0,248006	0,303025	0,014924	-0,154816	0,233299	-0,669809	-0,363913	0,502124	-0,517195	-2,954965	-0,920470	-19,783761	1,432735	13,812749	0,014924	-0,154816	0,233299	-12,822863	-1,535479	0,502124	0,014924	-0,154816	0,233299	-12,822863	-1,535479	0,502124
13:33:12,03	0,354060	3,229051	-0,123985	0,707949	0,248006	0,303025	0,016554	-0,153933	0,233644	-0,689078	-0,277040	0,561399	-0,516837	-2,953355	-0,923155	-19,836276	1,484059	13,772050	0,016554	-0,153933	0,233644	-12,772815	-1,576536	0,561399	0,016554	-0,153933	0,233644	-12,772815	-1,576536	0,561399
13:33:12,08	0,354060	3,229051	-0,123985	0,707949	0,248006	0,303025	0,014981	-0,153439	0,230959	-0,696591	-0,429991	0,520701	-0,516286	-2,955083	-0,920416	-19,832204	1,397281	13,781936	0,014981	-0,153439	0,230959	-12,741527	-1,605985	0,520701	0,014981	-0,153439	0,230959	-12,741527	-1,605985	0,520701
13:33:12,13	0,354060	3,229051	-0,123985	0,707949	0,248006	0,303025	0,016201	-0,154780	0,233698	-0,699981	-0,319604	0,530587	-0,517220	-2,956605	-0,919055	-19,812340	1,444960	13,763875	0,016201	-0,154780	0,233698	-12,850176	-1,591416	0,530587	0,016201	-0,154780	0,233698	-12,850176	-1,591416	0,530587
13:33:12,18	0,354060	3,229051	-0,123985	0,707949	0,248006	0,303025	0,017987	-0,154732	0,235059	-0,651214	-0,233405	0,512525	-0,517368	-2,953717	-0,917681	-19,797637	1,425263	13,790519	0,017987	-0,154732	0,235059	-12,797700	-1,645364	0,512525	0,017987	-0,154732	0,235059	-12,797700	-1,645364	0,512525
13:33:12,23	0,354060	3,229051	-0,123985	0,707949	0,248006	0,303025	0,015559	-0,153159	0,236434	-0,742708	-0,337058	0,539169	-0,513461	-2,952680	-0,919032	-19,766338	1,452564	13,783032	0,015559	-0,153159	0,236434	-12,765728	-1,558450	0,539169	0,015559	-0,153159	0,236434	-12,765728	-1,558450	0,539169
13:33:12,28	0,354060	3,229051	-0,123985	0,707949	0,248006	0,303025	0,012708	-0,156025	0,235083	-0,554413	-0,471872	0,531683	-0,515606	-2,954429	-0,921548	-19,795596	1,433516	13,807850	0,012708	-0,156025	0,235083	-12,802368	-1,469435	0,531683	0,012708	-0,156025	0,235083	-12,802368	-1,469435	0,531683
13:33:12,33	0,354060	3,229051	-0,123985	0,707949	0,248006	0,303025	0,015296	-0,155041	0,232566	-0,636684	-0,353117	0,556500	-0,517370	-2,956433	-0,918864	-19,804250	1,415602	13,756678	0,015296	-0,155041	0,232566	-12,807429	-1,553828	0,556500	0,015296	-0,155041	0,232566	-12,807429	-1,553828	0,556500
13:33:12,38	0,354060	3,229051	-0,123985	0,707949	0,248006	0,303025	0,017912	-0,154516	0,235251	-0,683854	-0,215583	0,505328	-0,512027	-2,955229	-0,920003	-19,776370	1,411200	13,772580	0,017912	-0,154516	0,235251	-12,813342	-1,621709	0,505328	0,017912	-0,154516	0,235251	-12,813342	-1,621709	0,505328
13:33:12,43	0,354060	3,229051	-0,123985	0,707949	0,248006	0,303025	0,014199	-0,158541	0,234112	-0,464427	-0,382346	0,521231	-0,512070	-2,954276	-0,920815	-19,806201	1,443533	13,750325	0,014199	-0,158541	0,234112	-12,909876	-1,496952	0,521231	0,014199	-0,158541	0,234112	-12,909876	-1,496952	0,521231
13:33:12,48	0,354060	3,229051	-0,123985	0,707949	0,248006	0,303025	0,013395	-0,158028	0,233299	-0,478027	-0,466157	0,498976	-0,516100	-2,954209	-0,918429	-19,760423	1,442690	13,800986	0,013395	-0,158028	0,233299	-12,883192	-1,517647	0,498976	0,013395	-0,158028	0,233299	-12,883192	-1,517647	0,498976
13:33:12,53	0,354060	3,229051	-0,123985	0,707949	0,248006	0,303025	0,015351	-0,154504	0,235685	-0,639120	-0,324354	0,549637	-0,516728	-2,954402	-0,919224	-19,784066	1,458290	13,792385	0,015351	-0,154504	0,235685	-12,767645	-1,529426	0,549637	0,015351	-0,154504	0,235685	-12,767645	-1,529426	0,549637
13:33:12,58	0,354060	3,229051	-0,123985	0,707949	0,248006	0,303025	0,015833	-0,154056	0,234890	-0,660676	-0,327593	0,541036	-0,518603	-2,958156	-0,921181	-19,835116	1,440443	13,787803	0,015833	-0,154056	0,234890	-12,754111	-1,570461	0,541036	0,015833	-0,154056	0,234890	-12,754111	-1,570461	0,541036
13:33:12,63	0,354060	3,229051	-0,123985	0,707949	0,248006	0,303025	0,020022	-0,154309	0,232933	-0,688510	-0,145050	0,536453	-0,519051	-2,954930	-0,918463	-19,786504	1,494822	13,773257	0,020022	-0,154309	0,232933	-12,801791	-1,716757	0,536453	0,020022	-0,154309	0,232933	-12,801791	-1,716757	0,536453
13:33:12,68	0,354060	3,229051	-0,123985	0,707949	0,248006	0,303025	0,017451	-0,152309	0,235651	-0,721141	-0,263797	0,521908	-0,517887	-2,955040	-0,917674	-19,786942	1,476616	13,786918	0,017451	-0,152309	0,235651	-12,677376	-1,633734	0,521908	0,017451	-0,152309	0,235651	-12,677376	-1,633734	0,521908
13:33:12,73	0,354060	3,229051	-0,123985	0,707949	0,248006	0,303025	0,016965	-0,153372	0,236441	-0,681858	-0,280385	0,535569	-0,517307	-2,953809	-0,920398	-19,787249	1,490051	13,789292	0,016965	-0,153372	0,236441	-12,721528	-1,612112	0,535569	0,016965	-0,153372	0,236441	-12,721528	-1,612112	0,535569
13:33:12,78	0,354060	3,229051	-0,123985	0,707949	0,248006	0,303025	0,015608	-0,153258	0,233717	-0,676285	-0,357898	0,537943	-0,516755	-2,954918	-0,919623	-19,803531	1,474526	13,788422	0,015608	-0,153258	0,233717	-12,707035	-1,583152	0,537943	0,015608	-0,153258	0,233717	-12,707035	-1,583152	0,537943
13:33:12,83	0,354060	3,229051	-0,123985	0,707949	0,248006	0,303025	0,016293	-0,154291	0,234492	-0,644160	-0,328640	0,537072	-0,518469	-2,954114	-0,917663	-19,777030	1,469495	13,801154	0,016293	-0,154291	0,234492	-12,755993	-1,607629	0,537072	0,016293	-0,154291	0,234492	-12,755993	-1,607629	0,537072
13:33:12,88	0,354060	3,229051	-0,123985	0,707949	0,248006	0,303025	0,016454	-0,152404	0,236451	-0,733365	-0,294811	0,549805	-0,516775	-2,955447	-0,922747	-19,811739	1,477689	13,771046	0,016454	-0,152404	0,236451	-12,697107	-1,586427	0,549805	0,016454	-0,152404	0,236451	-12,697107	-1,586427	0,549805
13:33:12,93	0,354060	3,229051	-0,123985	0,707949	0,248006	0,303025	0,016761	-0,154538	0,231367	-0,632694	-0,312975	0,519696	-0,519112	-2,957768	-0,920396	-19,805034	1,459278	13,782744	0,016761	-0,154538	0,231367	-12,763896	-1,628732	0,519696	0,016761	-0,154538	0,231367	-12,763896	-1,628732	0,519696
13:33:12,98	0,354060	3,229051	-0,123985	0,707949	0,248006	0,303025	0,019939	-0,153675	0,233718	-0,690145	-0,132702	0,531394	-0,514999	-2,955201	-0,923132	-19,799224	1,456754	13,765979	0,019939	-0,153675	0,233718	-12,753627	-1,697939	0,531394	0,019939	-0,153675	0,233718	-12,753627	-1,697939	0,531394
13:33:13,03	0,354060	3,229051	-0,123985	0,707949	0,248006	0,303025	0,015660	-0,155953	0,230982	-0,570950	-0,348931	0,514630	-0,516087	-2,954692	-0,919972	-19,757173	1,458908	13,812032	0,015660	-0,155953	0,230982	-12,813286	-1,578244	0,514630	0,015660	-0,155953	0,230982	-12,813286	-1,578244	0,514630
13:33:13,08	0,354060	3,229051	-0,123985	0,707949	0,248006	0,303025	0,015763	-0,154756	0,234142	-0,610319	-0,308222	0,560682	-0,515020	-2,954206	-0,919258	-19,805638	1,430847	13,758157	0,015763	-0,154756	0,234142	-12,758667	-1,545640	0,560682	0,015763	-0,154756	0,234142	-12,758667	-1,545640	0,560682
13:33:13,13	0,354060	3,229051	-0,123985	0,707949	0,248006	0,303025	0,014809	-0,155438	0,234856	-0,623397	-0,385788	0,506807	-0,519041	-2,955053	-0,917295	-19,781272	1,485127	13,772165	0,014809	-0,155438	0,234856	-12,825269	-1,548292	0,506807	0,014809	-0,155438	0,234856	-12,825269	-1,548292	0,506807
13:33:13,18	0,354060	3,229051	-0,123985	0,707949	0,248006	0,303025	0,017553	-0,152379	0,236819	-0,723289	-0,249136	0,520816	-0,517337	-2,956476	-0,920047	-19,816262	1,493387	13,740632	0,017553	-0,152379	0,236819	-12,685007	-1,627047	0,520816	0,017553	-0,152379	0,236819	-12,685007	-1,627047	0,520816
13:33:13,23	0,354060	3,229051	-0,123985	0,707949	0,248006	0,303025	0,017933	-0,154565	0,234067	-0,619923	-0,263796	0,489282	-0,516151	-2,952604	-0,922356	-19,781653	1,458668	13,770419	0,017933	-0,154565	0,234067	-12,753296	-1,671557	0,489282	0,017933	-0,154565	0,234067	-12,753296	-1,671557	0,489282
13:33:13,28	0,354060	3,229051	-0,123985	0,707949	0,248006	0,303025	0,013987	-0,153658	0,231758	-0,679887	-0,421655	0,519070	-0,514355	-2,951688	-0,920008	-19,766075	1,450769	13,783559	0,013987	-0,153658	0,231758	-12,742004	-1,519656	0,519070	0,013987	-0,153658	0,231758	-12,742004	-1,519656	0,519070
13:33:13,33	0,354060	3,229051	-0,123985	0,707949	0,248006	0,303025	0,012296	-0,154755	0,234106	-0,621890	-0,492158	0,532209	-0,519669	-2,952801	-0,918454	-19,782356	1,468192	13,796790	0,012296	-0,154755	0,234106	-12,770129	-1,457399	0,532209	0,012296	-0,154755	0,234106	-12,770129	-1,457399	0,532209
13:33:13,38	0,354060	3,229051	-0,123985	0,707949	0,248006	0,303025	0,015917	-0,150709	0,235660	-0,825330	-0,326681	0,545441	-0,517334	-2,953895	-0,918837	-19,798906	1,483639	13,802775	0,015917	-0,150709	0,235660	-12,655964	-1,576165	0,545441	0,015917	-0,150709	0,235660	-12,655964	-1,576165	0,545441
13:33:13,43	0,354060	3,229051	-0,123985	0,707949	0,248006	0,303025	0,015697	-0,153278	0,235277	-0,686600	-0,360196	0,551426	-0,517910	-2,955566	-0,918083	-19,806406	1,492828	13,768424	0,015697	-0,153278	0,235277	-12,718960	-1,592380	0,551426	0,015697	-0,153278	0,235277	-12,718960	-1,592380	0,551426
13:33:13,48	0,354060	3,229051	-0,123985	0,707949	0,248006	0,303025	0,017432	-0,153614	0,236031	-0,664927	-0,281061	0,517075	-0,519080	-2,955717	-0,920408	-19,790022	1,468863	13,768678	0,017432	-0,153614	0,236031	-12,723652	-1,649451	0,517075	0,017432	-0,153614	0,236031	-12,723652	-1,649451	0,517075
13:33:13,53	0,354060	3,229051	-0,123985	0,707949	0,248006	0,303025	0,018147	-0,152677	0,233706	-0,726255	-0,217676	0,517329	-0,516120	-2,956117	-0,922732	-19,769180	1,436131	13,759592	0,018147	-0,152677	0,233706	-12,711363	-1,642243	0,517329	0,018147	-0,152677	0,233706	-12,711363	-1,642243	0,517329
13:33:13,58	0,354060	3,229051	-0,123985	0,707949	0,248006	0,303025	0,017014	-0,155441	0,231382	-0,600441	-0,242188	0,508242	-0,517323	-2,953886	-0,920411	-19,793162	1,480304	13,774499	0,017014	-0,155441	0,231382	-12,802541	-1,577797	0,508242	0,017014	-0,155441	0,231382	-12,802541	-1,577797	0,508242
13:33:13,63	0,354060	3,229051	-0,123985	0,707949	0,248006	0,303025	0,015683	-0,153283	0,233703	-0,686391	-0,354269	0,523150	-0,513803	-2,955230	-0,921938	-19,788063	1,451545	13,794244	0,015683	-0,153283	0,233703	-12,719092	-1,585375	0,523150	0,015683	-0,153283	0,233703	-12,719092	-1,585375	0,523150
13:33:13,68	0,354060	3,229051	-0,123985	0,707949	0,248006	0,303025	0,015087	-0,157004	0,232176	-0,515265	-0,366433	0,542895	-0,516687	-2,952897	-0,920391	-19,766032	1,477619	13,788914	0,015087	-0,157004	0,232176	-12,840048	-1,550801	0,542895	0,015087	-0,157004	0,232176	-12,840048	-1,550801	0,542895
13:33:13,73	0,354060	3,229051	-0,123985	0,707949	0,248006	0,303025	0,014509	-0,153339	0,233723	-0,672209	-0,390462	0,537565	-0,517857	-2,955136	-0,922356	-19,758969	1,447226	13,744923	0,014509	-0,153339	0,233723	-12,709351	-1,529434	0,537565	0,014509	-0,153339	0,233723	-12,709351	-1,529434	0,537565
13:33:13,78	0,354060	3,229051	-0,123985	0,707949	0,248006	0,303025	0,017033	-0,153446	0,231758	-0,689467	-0,237901	0,493574	-0,515503	-2,956156	-0,918047	-19,780918	1,492054	13,792670	0,017033	-0,153446	0,231758	-12,734959	-1,575008	0,493574	0,017033	-0,153446	0,231758	-12,734959	-1,575008	0,493574
13:33:13,83	0,354060	3,229051	-0,123985	0,707949	0,248006	0,303025	0,016739	-0,155995	0,236067	-0,529080	-0,294597	0,541320	-0,518979	-2,953343	-0,921565	-19,751214	1,517332	13,770906	0,016739	-0,155995	0,236067	-12,774656	-1,608645	0,541320	0,016739	-0,155995	0,236067	-12,774656	-1,608645	0,541320
13:33:13,88	0,354060	3,229051	-0,123985	0,707949	0,248006	0,303025	0,016042	-0,151577	0,232549	-0,722047	-0,317804	0,519556	-0,516132	-2,953134	-0,920394	-19,784200	1,484736	13,794237	0,016042	-0,151577	0,232549	-12,620849	-1,577065	0,519556	0,016042	-0,151577	0,232549	-12,620849	-1,577065	0,519556
13:33:13,93	0,354060	3,229051	-0,123985	0,707949	0,248006	0,303025	0,014436	-0,153939	0,233720	-0,643962	-0,413547	0,542887	-0,516168	-2,952713	-0,918478	-19,798963	1,462026	13,768326	0,014436	-0,153939	0,233720	-12,728154	-1,546795	0,542887	0,014436	-0,153939	0,233720	-12,728154	-1,546795	0,542887
13:33:13,98	0,354060	3,229051	-0,123985	0,707949	0,248006	0,303025	0,014090	-0,153697	0,235636	-0,683595	-0,432986	0,516976	-0,515539	-2,956299	-0,920403	-19,787089	1,462766	13,764130	0,014090	-0,153697	0,235636	-12,748791	-1,539048	0,516976	0,014090	-0,153697	0,235636	-12,748791	-1,539048	0,516976
13:33:14,03	0,354060	3,229051	-0,123985	0,707949	0,248006	0,303025	0,016881	-0,156034	0,233711	-0,555482	-0,277934	0,512781	-0,516708	-2,954297	-0,918422	-19,778068	1,474566	13,821447	0,016881	-0,156034	0,233711	-12,804149	-1,603098	0,512781	0,016881	-0,156034	0,233711	-12,804149	-1,603098	0,512781
13:33:14,08	0,354060	3,229051	-0,123985	0,707949	0,248006	0,303025	0,015731	-0,154021	0,235692	-0,645416	-0,335815	0,570098	-0,518448	-2,953178	-0,920414	-19,772945	1,495253	13,764992	0,015731	-0,154021	0,235692	-12,736081	-1,570714	0,570098	0,015731	-0,154021	0,235692	-12,736081	-1,570714	0,570098
13:33:14,13	0,354060	3,229051	-0,123985	0,707949	0,248006	0,303025	0,015633	-0,151955	0,233700	-0,732395	-0,346827	0,513643	-0,520160	-2,954876	-0,918805	-19,752435	1,506636	13,816916	0,015633	-0,151955	0,233700	-12,660843	-1,574020	0,513643	0,015633	-0,151955	0,233700	-12,660843	-1,574020	0,513643
13:33:14,18	0,354060	3,229051	-0,123985	0,707949	0,248006	0,303025	0,017960	-0,151321	0,235309	-0,745235	-0,213768	0,565566	-0,517206	-2,954327	-0,921170	-19,750050	1,512715	13,770666	0,017960	-0,151321	0,235309	-12,623936	-1,623606	0,565566	0,017960	-0,151321	0,235309	-12,623936	-1,623606	0,565566
13:33:14,23	0,354060	3,229051	-0,123985	0,707949	0,248006	0,303025	0,016007	-0,153605	0,232945	-0,620010	-0,316289	0,519316	-0,517099	-2,955558	-0,919988	-19,758263	1,473272	13,789195	0,016007	-0,153605	0,232945	-12,678005	-1,572831	0,519316	0,016007	-0,153605	0,232945	-12,678005	-1,572831	0,519316
13:33:14,28	0,354060	3,229051	-0,123985	0,707949	0,248006	0,303025	0,017019	-0,154313	0,234127	-0,621460	-0,251039	0,537845	-0,514900	-2,957330	-0,920776	-19,763454	1,456918	13,763884	0,017019	-0,154313	0,234127	-12,735033	-1,587049	0,537845	0,017019	-0,154313	0,234127	-12,735033	-1,587049	0,537845
13:33:14,33	0,354060	3,229051	-0,123985	0,707949	0,248006	0,303025	0,017454	-0,157104	0,233339	-0,493112	-0,224732	0,512535	-0,519052	-2,952807	-0,920000	-19,777040	1,501193	13,803685	0,017454	-0,157104	0,233339	-12,825739	-1,594898	0,512535	0,017454	-0,157104	0,233339	-12,825739	-1,594898	0,512535
13:33:14,38	0,354060	3,229051	-0,123985	0,707949	0,248006	0,303025	0,015614	-0,151246	0,234114	-0,766143	-0,354354	0,552335	-0,517320	-2,954531	-0,919261	-19,801707	1,490072	13,754725	0,015614	-0,151246	0,234114	-12,638970	-1,580021	0,552335	0,015614	-0,151246	0,234114	-12,638970	-1,580021	0,552335
13:33:14,43	0,354060	3,229051	-0,123985	0,707949	0,248006	0,303025	0,016240	-0,153608	0,234853	-0,665310	-0,337567	0,503375	-0,515453	-2,952731	-0,918841	-19,754013	1,504770	13,774420	0,016240	-0,153608	0,234853	-12,723513	-1,612431	0,503375	0,016240	-0,153608	0,234853	-12,723513	-1,612431	0,503375
13:33:14,48	0,354060	3,229051	-0,123985	0,707949	0,248006	0,303025	0,013748	-0,154324	0,235273	-0,591466	-0,433210	0,523070	-0,520237	-2,954209	-0,919243	-19,788948	1,503297	13,778775	0,013748	-0,154324	0,235273	-12,705930	-1,512431	0,523070	0,013748	-0,154324	0,235273	-12,705930	-1,512431	0,523070
13:33:14,53	0,354060	3,229051	-0,123985	0,707949	0,248006	0,303025	0,017420	-0,150921	0,234872	-0,787180	-0,271810	0,527426	-0,521985	-2,952104	-0,918849	-19,767843	1,485174	13,787439	0,017420	-0,150921	0,234872	-12,634486	-1,639243	0,527426	0,017420	-0,150921	0,234872	-12,634486	-1,639243	0,527426
13:33:14,58	0,354060	3,229051	-0,123985	0,707949	0,248006	0,303025	0,016471	-0,148355	0,235265	-0,925776	-0,293792	0,536089	-0,516424	-2,954409	-0,917591	-19,788245	1,465897	13,769926	0,016471	-0,148355	0,235265	-12,571619	-1,586769	0,536089	0,016471	-0,148355	0,235265	-12,571619	-1,586769	0,536089
13:33:14,63	0,354060	3,229051	-0,123985	0,707949	0,248006	0,303025	0,015686	-0,154323	0,236524	-0,642317	-0,342623	0,518577	-0,517222	-2,952288	-0,920016	-19,757754	1,522364	13,770652	0,015686	-0,154323	0,236524	-12,756675	-1,574007	0,518577	0,015686	-0,154323	0,236524	-12,756675	-1,574007	0,518577
13:33:14,68	0,354060	3,229051	-0,123985	0,707949	0,248006	0,303025	0,014249	-0,152572	0,234098	-0,669237	-0,419185	0,519302	-0,517875	-2,951856	-0,916918	-19,772235	1,463445	13,766979	0,014249	-0,152572	0,234098	-12,646119	-1,537749	0,519302	0,014249	-0,152572	0,234098	-12,646119	-1,537749	0,519302
13:33:14,73	0,354060	3,229051	-0,123985	0,707949	0,248006	0,303025	0,014201	-0,151790	0,237196	-0,768161	-0,404757	0,515630	-0,517257	-2,954329	-0,919992	-19,772767	1,512803	13,799247	0,014201	-0,151790	0,237196	-12,683664	-1,519560	0,515630	0,014201	-0,151790	0,237196	-12,683664	-1,519560	0,515630
13:33:14,78	0,354060	3,229051	-0,123985	0,707949	0,248006	0,303025	0,016034	-0,153562	0,234122	-0,633542	-0,334583	0,547898	-0,518990	-2,953353	-0,919992	-19,756957	1,520667	13,799182	0,016034	-0,153562	0,234122	-12,688141	-1,593274	0,547898	0,016034	-0,153562	0,234122	-12,688141	-1,593274	0,547898
13:33:14,83	0,354060	3,229051	-0,123985	0,707949	0,248006	0,303025	0,016055	-0,151573	0,234122	-0,722257	-0,323731	0,547832	-0,517283	-2,957029	-0,921545	-19,785068	1,499939	13,794656	0,016055	-0,151573	0,234122	-12,620717	-1,584070	0,547832	0,016055	-0,151573	0,234122	-12,620717	-1,584070	0,547832
13:33:14,88	0,354060	3,229051	-0,123985	0,707949	0,248006	0,303025	0,018385	-0,154889	0,232570	-0,581816	-0,216567	0,543306	-0,511346	-2,955120	-0,918835	-19,759193	1,476669	13,764234	0,018385	-0,154889	0,232570	-12,740605	-1,659789	0,543306	0,018385	-0,154889	0,232570	-12,740605	-1,659789	0,543306
13:33:14,93	0,354060	3,229051	-0,123985	0,707949	0,248006	0,303025	0,013763	-0,159076	0,235280	-0,371294	-0,422852	0,512885	-0,520834	-2,956223	-0,921569	-19,804119	1,535196	13,785811	0,013763	-0,159076	0,235280	-12,858781	-1,503270	0,512885	0,013763	-0,159076	0,235280	-12,858781	-1,503270	0,512885
13:33:14,98	0,354060	3,229051	-0,123985	0,707949	0,248006	0,303025	0,019462	-0,151411	0,232545	-0,741686	-0,194664	0,534462	-0,514964	-2,954599	-0,921970	-19,785045	1,456728	13,755531	0,019462	-0,151411	0,232545	-12,627419	-1,722470	0,534462	0,019462	-0,151411	0,232545	-12,627419	-1,722470	0,534462
13:33:15,03	0,354060	3,229051	-0,123985	0,707949	0,248006	0,303025	0,015122	-0,155682	0,232144	-0,577984	-0,364642	0,504181	-0,517920	-2,953528	-0,922723	-19,786001	1,473172	13,799780	0,015122	-0,155682	0,232144	-12,799033	-1,551681	0,504181	0,015122	-0,155682	0,232144	-12,799033	-1,551681	0,504181
13:33:15,08	0,354060	3,229051	-0,123985	0,707949	0,248006	0,303025	0,015672	-0,152587	0,231391	-0,725188	-0,345084	0,548430	-0,519599	-2,955132	-0,921169	-19,764945	1,503889	13,779693	0,015672	-0,152587	0,231391	-12,703239	-1,575310	0,548430	0,015672	-0,152587	0,231391	-12,703239	-1,575310	0,548430
13:33:15,13	0,354060	3,229051	-0,123985	0,707949	0,248006	0,303025	0,017900	-0,151935	0,232945	-0,721934	-0,226333	0,528344	-0,520766	-2,955012	-0,921948	-19,764507	1,522119	13,780563	0,017900	-0,151935	0,232945	-12,648844	-1,631485	0,528344	0,017900	-0,151935	0,232945	-12,648844	-1,631485	0,528344
13:33:15,18	0,354060	3,229051	-0,123985	0,707949	0,248006	0,303025	0,018380	-0,150864	0,232166	-0,761632	-0,210117	0,529213	-0,518396	-2,955610	-0,921955	-19,761590	1,521283	13,761450	0,018380	-0,150864	0,232166	-12,604450	-1,652936	0,529213	0,018380	-0,150864	0,232166	-12,604450	-1,652936	0,529213
13:33:15,23	0,354060	3,229051	-0,123985	0,707949	0,248006	0,303025	0,017713	-0,153216	0,232159	-0,638588	-0,241841	0,510101	-0,516128	-2,953646	-0,921986	-19,792234	1,500865	13,747278	0,017713	-0,153216	0,232159	-12,666048	-1,632324	0,510101	0,017713	-0,153216	0,232159	-12,666048	-1,632324	0,510101
13:33:15,28	0,354060	3,229051	-0,123985	0,707949	0,248006	0,303025	0,014878	-0,154198	0,232129	-0,620524	-0,405580	0,495928	-0,517889	-2,956555	-0,922321	-19,794394	1,515527	13,805380	0,014878	-0,154198	0,232129	-12,725077	-1,573532	0,495928	0,014878	-0,154198	0,232129	-12,725077	-1,573532	0,495928
13:33:15,33	0,354060	3,229051	-0,123985	0,707949	0,248006	0,303025	0,018278	-0,154127	0,231793	-0,612585	-0,238012	0,554030	-0,519667	-2,956269	-0,921168	-19,804331	1,523462	13,799924	0,018278	-0,154127	0,231793	-12,711584	-1,672817	0,554030	0,018278	-0,154127	0,231793	-12,711584	-1,672817	0,554030
13:33:15,38	0,354060	3,229051	-0,123985	0,707949	0,248006	0,303025	0,018919	-0,152445	0,232947	-0,698180	-0,217225	0,548574	-0,517212	-2,955760	-0,921949	-19,750827	1,496543	13,760726	0,018919	-0,152445	0,232947	-12,665089	-1,702392	0,548574	0,018919	-0,152445	0,232947	-12,665089	-1,702392	0,548574
13:33:15,43	0,354060	3,229051	-0,123985	0,707949	0,248006	0,303025	0,011979	-0,154609	0,234081	-0,589529	-0,536658	0,504811	-0,514322	-2,951341	-0,920033	-19,770364	1,499354	13,756161	0,011979	-0,154609	0,234081	-12,726340	-1,477000	0,504811	0,011979	-0,154609	0,234081	-12,726340	-1,477000	0,504811
13:33:15,48	0,354060	3,229051	-0,123985	0,707949	0,248006	0,303025	0,011979	-0,154609	0,234081	-0,589529	-0,536658	0,504811	-0,515604	-2,951779	-0,920494	-19,755552	1,523179	13,779780	0,011979	-0,154609	0,234081	-12,726340	-1,477000	0,504811	0,011979	-0,154609	0,234081	-12,726340	-1,477000	0,504811
13:33:15,53	0,354060	3,229051	-0,123985	0,707949	0,248006	0,303025	0,012999	-0,153718	0,233620	-0,607803	-0,482693	0,528431	-0,519560	-2,954930	-0,921178	-19,758489	1,533041	13,766067	0,012999	-0,153718	0,233620	-12,674699	-1,503121	0,528431	0,012999	-0,153718	0,233620	-12,674699	-1,503121	0,528431
13:33:15,58	0,354060	3,229051	-0,123985	0,707949	0,248006	0,303025	0,017706	-0,151867	0,232936	-0,696982	-0,245386	0,514717	-0,517819	-2,955921	-0,921564	-19,768698	1,521923	13,766205	0,017706	-0,151867	0,232936	-12,618575	-1,635339	0,514717	0,017706	-0,151867	0,232936	-12,618575	-1,635339	0,514717
13:33:15,63	0,354060	3,229051	-0,123985	0,707949	0,248006	0,303025	0,017694	-0,153871	0,232550	-0,607540	-0,249301	0,514855	-0,516075	-2,956816	-0,921176	-19,784195	1,527038	13,766460	0,017694	-0,153871	0,232550	-12,686398	-1,638299	0,514855	0,017694	-0,153871	0,232550	-12,686398	-1,638299	0,514855
13:33:15,68	0,354060	3,229051	-0,123985	0,707949	0,248006	0,303025	0,017597	-0,155829	0,232938	-0,509031	-0,270346	0,515111	-0,519041	-2,953997	-0,922344	-19,776907	1,510889	13,781020	0,017597	-0,155829	0,232938	-12,741609	-1,651695	0,515111	0,017597	-0,155829	0,232938	-12,741609	-1,651695	0,515111
13:33:15,73	0,354060	3,229051	-0,123985	0,707949	0,248006	0,303025	0,016639	-0,151850	0,231770	-0,726261	-0,305772	0,529670	-0,520159	-2,953544	-0,920776	-19,746313	1,499965	13,784121	0,016639	-0,151850	0,231770	-12,646518	-1,611924	0,529670	0,016639	-0,151850	0,231770	-12,646518	-1,611924	0,529670
13:33:15,78	0,354060	3,229051	-0,123985	0,707949	0,248006	0,303025	0,016805	-0,150656	0,233338	-0,782549	-0,265158	0,532771	-0,516036	-2,954204	-0,920371	-19,755321	1,523712	13,799878	0,016805	-0,150656	0,233338	-12,609021	-1,584379	0,532771	0,016805	-0,150656	0,233338	-12,609021	-1,584379	0,532771
13:33:15,83	0,354060	3,229051	-0,123985	0,707949	0,248006	0,303025	0,015315	-0,154557	0,233743	-0,563630	-0,362324	0,548528	-0,516671	-2,952057	-0,918862	-19,773572	1,510008	13,765000	0,015315	-0,154557	0,233743	-12,696340	-1,564563	0,548528	0,015315	-0,154557	0,233743	-12,696340	-1,564563	0,548528
13:33:15,88	0,354060	3,229051	-0,123985	0,707949	0,248006	0,303025	0,013773	-0,152933	0,235253	-0,669064	-0,451465	0,513651	-0,518997	-2,955522	-0,920760	-19,755394	1,494821	13,798482	0,013773	-0,152933	0,235253	-12,674300	-1,532651	0,513651	0,013773	-0,152933	0,235253	-12,674300	-1,532651	0,513651
13:33:15,93	0,354060	3,229051	-0,123985	0,707949	0,248006	0,303025	0,017937	-0,152651	0,233355	-0,687774	-0,211604	0,547132	-0,518954	-2,952580	-0,920773	-19,742182	1,533554	13,790348	0,017937	-0,152651	0,233355	-12,670900	-1,619660	0,547132	0,017937	-0,152651	0,233355	-12,670900	-1,619660	0,547132
13:33:15,98	0,354060	3,229051	-0,123985	0,707949	0,248006	0,303025	0,015368	-0,151217	0,233342	-0,722192	-0,353141	0,538999	-0,520744	-2,950896	-0,922734	-19,745859	1,534832	13,781871	0,015368	-0,151217	0,233342	-12,592750	-1,559494	0,538999	0,015368	-0,151217	0,233342	-12,592750	-1,559494	0,538999
13:33:16,03	0,354060	3,229051	-0,123985	0,707949	0,248006	0,303025	0,014805	-0,148826	0,231380	-0,847279	-0,386239	0,530521	-0,516037	-2,952506	-0,919996	-19,741619	1,487920	13,784078	0,014805	-0,148826	0,231380	-12,530107	-1,548398	0,530521	0,014805	-0,148826	0,231380	-12,530107	-1,548398	0,530521
13:33:16,08	0,354060	3,229051	-0,123985	0,707949	0,248006	0,303025	0,013845	-0,153706	0,234119	-0,631997	-0,408992	0,532728	-0,516612	-2,951181	-0,921555	-19,741543	1,526123	13,786347	0,013845	-0,153706	0,234119	-12,697950	-1,495851	0,532728	0,013845	-0,153706	0,234119	-12,697950	-1,495851	0,532728
13:33:16,13	0,354060	3,229051	-0,123985	0,707949	0,248006	0,303025	0,012985	-0,152546	0,232559	-0,659204	-0,472756	0,534998	-0,520212	-2,954014	-0,922357	-19,776923	1,516149	13,766456	0,012985	-0,152546	0,232559	-12,634081	-1,492092	0,534998	0,012985	-0,152546	0,232559	-12,634081	-1,492092	0,534998
13:33:16,18	0,354060	3,229051	-0,123985	0,707949	0,248006	0,303025	0,017238	-0,150845	0,231757	-0,773990	-0,277238	0,515106	-0,520181	-2,953396	-0,921548	-19,757147	1,512939	13,799671	0,017238	-0,150845	0,231757	-12,615329	-1,630457	0,515106	0,017238	-0,150845	0,231757	-12,615329	-1,630457	0,515106
13:33:16,23	0,354060	3,229051	-0,123985	0,707949	0,248006	0,303025	0,016688	-0,150563	0,232566	-0,781543	-0,287128	0,548321	-0,519011	-2,953357	-0,919644	-19,773842	1,523855	13,755635	0,016688	-0,150563	0,232566	-12,600750	-1,597139	0,548321	0,016688	-0,150563	0,232566	-12,600750	-1,597139	0,548321
13:33:16,28	0,354060	3,229051	-0,123985	0,707949	0,248006	0,303025	0,016070	-0,151557	0,234470	-0,728762	-0,339204	0,504285	-0,517818	-2,957965	-0,920769	-19,772337	1,518840	13,779892	0,016070	-0,151557	0,234470	-12,625977	-1,600666	0,504285	0,016070	-0,151557	0,234470	-12,625977	-1,600666	0,504285
13:33:16,33	0,354060	3,229051	-0,123985	0,707949	0,248006	0,303025	0,019464	-0,154894	0,233345	-0,558834	-0,158896	0,528542	-0,517815	-2,950368	-0,921212	-19,766159	1,554021	13,748437	0,019464	-0,154894	0,233345	-12,717996	-1,686801	0,528542	0,019464	-0,154894	0,233345	-12,717996	-1,686801	0,528542
13:33:16,38	0,354060	3,229051	-0,123985	0,707949	0,248006	0,303025	0,012882	-0,151098	0,232902	-0,722681	-0,513371	0,497087	-0,516645	-2,955836	-0,922304	-19,762856	1,519927	13,810353	0,012882	-0,151098	0,232902	-12,583840	-1,524633	0,497087	0,012882	-0,151098	0,232902	-12,583840	-1,524633	0,497087
13:33:16,43	0,354060	3,229051	-0,123985	0,707949	0,248006	0,303025	0,017033	-0,154845	0,231810	-0,555692	-0,277616	0,559003	-0,520734	-2,955010	-0,920802	-19,758732	1,531829	13,751052	0,017033	-0,154845	0,231810	-12,711020	-1,614726	0,559003	0,017033	-0,154845	0,231810	-12,711020	-1,614726	0,559003
