# Supplementary material for: Characterization of interfragmentary motion associated with common osteosynthesis devices for rat fracture healing studies
Source: PLoS One. 2017 Apr 28;12(4):e0176735. doi: 10.1371/journal.pone.0176735 (PMC5409164; doi:10.1371/journal.pone.0176735)
Supplement: S1 Dataset — (ZIP) [file pone.0176735.s001.zip › S1_Dataset/RatFix/Specimen02/Plate_02V.txt]

%Tester: Sukopp Matthias
%Projekt: 
%Zeit: 10.03.2015 13:39:04
%Dateipfad: D:\Messungen\Fixator\Measurements\Fixator_20150310.txt
%Kommentar: Plate_02V
%VI Version: D:\LVProjekte\Fixator\HauptVI\Fixator_v0.12.vi
%Virtueller Drehpunkt: 	0,0000	0,0000	0,0000
%Sensor zu Hexapod (Mitte): 	0,000000	0,000000	-26,500000
%Sensor zu Hexapod Trans (Mitte): 	-0,500000	-0,866025	0,000000	-0,866025	0,500000	0,000000	0,000000	0,000000	1,000000
%Hexapod zu Labor (Mitte): 	0,353956	3,226039	-0,123009
%Hexapod zu Labor Trans (Mitte): 	0,999977	-0,005233	0,004378	0,005288	0,999906	-0,012630	-0,004312	0,012653	0,999911
%Labor zu CR (Mitte): 	0,000000	0,000000	78,500000
%Labor zu CR Trans (Mitte): 	1,000000	0,000000	0,000000	0,000000	1,000000	0,000000	0,000000	0,000000	1,000000
%Zentrum Sensormasse: 	0,000000	0,000000	2,000000
%Sensormasse: 	200,000000E-3
--------------------------------------------------
Time	X	Y	Z	U	V	W	Exp_ Fx	Exp_ Fy	Exp_ Fz	Exp_ Mx	Exp_ My	Exp_ Mz	Sen_ Fx	Sen_ Fy	Sen_ Fz	Sen_ Mx	Sen_ My	Sen_ Mz	Hex_ Fx	Hex_ Fy	Hex_ Fz	Hex_ Mx	Hex_ My	Hex_ Mz	Lab_ Fx	Lab_ Fy	Lab_ Fz	Lab_ Mx	Lab_ My	Lab_ Mz	Laser
13:39:04,12	0,353956	3,226039	-0,123009	0,724970	0,247035	0,302995	0,037630	0,036797	0,011677	0,363444	0,426373	0,163684	-0,691744	-2,878295	-1,142831	-14,652015	11,150405	13,411365	0,037630	0,036797	0,011677	3,252007	-2,527614	0,163684	0,037630	0,036797	0,011677	3,252007	-2,527614	0,163684
13:39:04,17	0,353956	3,226039	-0,123009	0,724970	0,247035	0,302995	0,037630	0,036797	0,011677	0,363444	0,426373	0,163684	-0,695344	-2,879465	-1,142080	-14,673835	11,104695	13,389492	0,037630	0,036797	0,011677	3,252007	-2,527614	0,163684	0,037630	0,036797	0,011677	3,252007	-2,527614	0,163684
13:39:04,22	0,353956	3,226039	-0,123009	0,724970	0,247035	0,302995	0,040243	0,038099	0,012034	0,256403	0,544137	0,138142	-0,692380	-2,879629	-1,141680	-14,669081	11,114215	13,394838	0,040243	0,038099	0,012034	3,247143	-2,614953	0,138142	0,040243	0,038099	0,012034	3,247143	-2,614953	0,138142
13:39:04,27	0,353956	3,226039	-0,123009	0,724970	0,247035	0,302995	0,038904	0,035449	0,012434	0,404781	0,473837	0,143488	-0,692284	-2,881972	-1,142051	-14,646038	11,159726	13,391108	0,038904	0,035449	0,012434	3,187562	-2,580098	0,143488	0,038904	0,035449	0,012434	3,187562	-2,580098	0,143488
13:39:04,32	0,353956	3,226039	-0,123009	0,724970	0,247035	0,302995	0,040885	0,034194	0,012063	0,520977	0,574060	0,139759	-0,694101	-2,879984	-1,143633	-14,647992	11,115574	13,371277	0,040885	0,034194	0,012063	3,205238	-2,635400	0,139759	0,040885	0,034194	0,012063	3,205238	-2,635400	0,139759
13:39:04,37	0,353956	3,226039	-0,123009	0,724970	0,247035	0,302995	0,040072	0,036762	0,010481	0,348228	0,552153	0,119927	-0,694745	-2,885149	-1,139747	-14,693967	11,112141	13,368398	0,040072	0,036762	0,010481	3,234077	-2,593463	0,119927	0,040072	0,036762	0,010481	3,234077	-2,593463	0,119927
13:39:04,42	0,353956	3,226039	-0,123009	0,724970	0,247035	0,302995	0,044866	0,034738	0,014367	0,427543	0,763381	0,117048	-0,695246	-2,880087	-1,140923	-14,642603	11,124151	13,355099	0,044866	0,034738	0,014367	3,154466	-2,758623	0,117048	0,044866	0,034738	0,014367	3,154466	-2,758623	0,117048
13:39:04,47	0,353956	3,226039	-0,123009	0,724970	0,247035	0,302995	0,040733	0,037702	0,013191	0,309492	0,586907	0,103749	-0,692385	-2,877888	-1,140130	-14,660894	11,088208	13,393235	0,040733	0,037702	0,013191	3,269098	-2,610604	0,103749	0,040733	0,037702	0,013191	3,269098	-2,610604	0,103749
13:39:04,52	0,353956	3,226039	-0,123009	0,724970	0,247035	0,302995	0,037398	0,036325	0,013984	0,340842	0,415641	0,141885	-0,697023	-2,883004	-1,141285	-14,656048	11,138770	13,384257	0,037398	0,036325	0,013984	3,192325	-2,520106	0,141885	0,037398	0,036325	0,013984	3,192325	-2,520106	0,141885
13:39:04,57	0,353956	3,226039	-0,123009	0,724970	0,247035	0,302995	0,044148	0,037783	0,012829	0,311238	0,745567	0,132907	-0,693514	-2,881658	-1,141303	-14,661219	11,122815	13,365235	0,044148	0,037783	0,012829	3,277173	-2,720072	0,132907	0,044148	0,037783	0,012829	3,277173	-2,720072	0,132907
13:39:04,62	0,353956	3,226039	-0,123009	0,724970	0,247035	0,302995	0,041228	0,035417	0,012811	0,417835	0,597198	0,113886	-0,695279	-2,880690	-1,139745	-14,662438	11,133994	13,379032	0,041228	0,035417	0,012811	3,198087	-2,639177	0,113886	0,041228	0,035417	0,012811	3,198087	-2,639177	0,113886
13:39:04,67	0,353956	3,226039	-0,123009	0,724970	0,247035	0,302995	0,041272	0,037429	0,014369	0,322302	0,592842	0,127682	-0,692938	-2,880015	-1,143585	-14,642606	11,100656	13,429053	0,041272	0,037429	0,014369	3,260467	-2,646989	0,127682	0,041272	0,037429	0,014369	3,260467	-2,646989	0,127682
13:39:04,72	0,353956	3,226039	-0,123009	0,724970	0,247035	0,302995	0,039516	0,035739	0,010529	0,391214	0,535413	0,177703	-0,695307	-2,878229	-1,139739	-14,656766	11,104695	13,397772	0,039516	0,035739	0,010529	3,196733	-2,566631	0,177703	0,039516	0,035739	0,010529	3,196733	-2,566631	0,177703
13:39:04,77	0,353956	3,226039	-0,123009	0,724970	0,247035	0,302995	0,039155	0,038684	0,014375	0,234482	0,502320	0,146422	-0,695261	-2,877121	-1,140101	-14,646512	11,159811	13,433741	0,039155	0,038684	0,014375	3,271198	-2,571327	0,146422	0,039155	0,038684	0,014375	3,271198	-2,571327	0,146422
13:39:04,82	0,353956	3,226039	-0,123009	0,724970	0,247035	0,302995	0,038172	0,039198	0,014013	0,260608	0,432526	0,182391	-0,692989	-2,878019	-1,141298	-14,673024	11,110300	13,399499	0,038172	0,039198	0,014013	3,337680	-2,563955	0,182391	0,038172	0,039198	0,014013	3,337680	-2,563955	0,182391
13:39:04,87	0,353956	3,226039	-0,123009	0,724970	0,247035	0,302995	0,037814	0,036782	0,012816	0,330117	0,415709	0,148149	-0,692346	-2,879451	-1,142841	-14,657112	11,133630	13,396075	0,037814	0,036782	0,012816	3,217517	-2,552674	0,148149	0,037814	0,036782	0,012816	3,217517	-2,552674	0,148149
13:39:04,92	0,353956	3,226039	-0,123009	0,724970	0,247035	0,302995	0,038732	0,035509	0,011273	0,424474	0,465569	0,144726	-0,694164	-2,878031	-1,140935	-14,678639	11,118792	13,370332	0,038732	0,035509	0,011273	3,211943	-2,574890	0,144726	0,038732	0,035509	0,011273	3,211943	-2,574890	0,144726
13:39:04,97	0,353956	3,226039	-0,123009	0,724970	0,247035	0,302995	0,038411	0,037793	0,013179	0,282077	0,437679	0,118983	-0,695830	-2,882394	-1,140877	-14,641941	11,127002	13,403163	0,038411	0,037793	0,013179	3,248862	-2,577621	0,118983	0,038411	0,037793	0,013179	3,248862	-2,577621	0,118983
13:39:05,02	0,353956	3,226039	-0,123009	0,724970	0,247035	0,302995	0,043023	0,037055	0,013237	0,345947	0,705171	0,151814	-0,691723	-2,878794	-1,140525	-14,636716	11,101765	13,364570	0,043023	0,037055	0,013237	3,254748	-2,672158	0,151814	0,043023	0,037055	0,013237	3,254748	-2,672158	0,151814
13:39:05,07	0,353956	3,226039	-0,123009	0,724970	0,247035	0,302995	0,037852	0,035298	0,013589	0,418060	0,453420	0,113220	-0,691249	-2,881582	-1,138943	-14,700705	11,122148	13,422728	0,037852	0,035298	0,013589	3,188947	-2,517983	0,113220	0,037852	0,035298	0,013589	3,188947	-2,517983	0,113220
13:39:05,12	0,353956	3,226039	-0,123009	0,724970	0,247035	0,302995	0,040029	0,033493	0,015171	0,497581	0,501027	0,171378	-0,695263	-2,881283	-1,137394	-14,665213	11,153589	13,402398	0,040029	0,033493	0,015171	3,126770	-2,641286	0,171378	0,040029	0,033493	0,015171	3,126770	-2,641286	0,171378
13:39:05,17	0,353956	3,226039	-0,123009	0,724970	0,247035	0,302995	0,041777	0,037119	0,016720	0,354004	0,606924	0,151048	-0,694778	-2,880188	-1,138207	-14,711263	11,154105	13,389093	0,041777	0,037119	0,016720	3,267834	-2,672584	0,151048	0,041777	0,037119	0,016720	3,267834	-2,672584	0,151048
13:39:05,22	0,353956	3,226039	-0,123009	0,724970	0,247035	0,302995	0,040587	0,037246	0,015907	0,324797	0,504875	0,137744	-0,692866	-2,877911	-1,140511	-14,627247	11,136216	13,384882	0,040587	0,037246	0,015907	3,248634	-2,681172	0,137744	0,040587	0,037246	0,015907	3,248634	-2,681172	0,137744
13:39:05,27	0,353956	3,226039	-0,123009	0,724970	0,247035	0,302995	0,037658	0,036729	0,013604	0,378217	0,434300	0,133532	-0,693481	-2,880468	-1,142005	-14,621926	11,096900	13,446978	0,037658	0,036729	0,013604	3,261440	-2,521863	0,133532	0,037658	0,036729	0,013604	3,261440	-2,521863	0,133532
13:39:05,32	0,353956	3,226039	-0,123009	0,724970	0,247035	0,302995	0,040180	0,035983	0,012109	0,385602	0,589709	0,195629	-0,695932	-2,882405	-1,143213	-14,676062	11,107521	13,418828	0,040180	0,035983	0,012109	3,210292	-2,564429	0,195629	0,040180	0,035983	0,012109	3,210292	-2,564429	0,195629
13:39:05,37	0,353956	3,226039	-0,123009	0,724970	0,247035	0,302995	0,043084	0,037137	0,010901	0,307747	0,688506	0,167478	-0,689426	-2,876038	-1,138974	-14,658243	11,104098	13,384109	0,043084	0,037137	0,010901	3,222991	-2,693570	0,167478	0,043084	0,037137	0,010901	3,222991	-2,693570	0,167478
13:39:05,42	0,353956	3,226039	-0,123009	0,724970	0,247035	0,302995	0,034317	0,034686	0,015140	0,441135	0,249752	0,132759	-0,694114	-2,876636	-1,144002	-14,638520	11,112192	13,410551	0,034317	0,034686	0,015140	3,163990	-2,444095	0,132759	0,034317	0,034686	0,015140	3,163990	-2,444095	0,132759
13:39:05,47	0,353956	3,226039	-0,123009	0,724970	0,247035	0,302995	0,037179	0,038447	0,010112	0,262412	0,411633	0,159202	-0,694068	-2,876696	-1,139736	-14,632942	11,128497	13,393884	0,037179	0,038447	0,010112	3,280538	-2,506917	0,159202	0,037179	0,038447	0,010112	3,280538	-2,506917	0,159202
13:39:05,52	0,353956	3,226039	-0,123009	0,724970	0,247035	0,302995	0,037207	0,038377	0,014378	0,282962	0,409783	0,142535	-0,692450	-2,882110	-1,138979	-14,725785	11,146876	13,389598	0,037207	0,038377	0,014378	3,295592	-2,510988	0,142535	0,037207	0,038377	0,014378	3,295592	-2,510988	0,142535
13:39:05,57	0,353956	3,226039	-0,123009	0,724970	0,247035	0,302995	0,041087	0,034270	0,015135	0,466057	0,521950	0,138248	-0,694719	-2,880931	-1,140123	-14,675007	11,137880	13,398957	0,041087	0,034270	0,015135	3,156233	-2,703402	0,138248	0,041087	0,034270	0,015135	3,156233	-2,703402	0,138248
13:39:05,62	0,353956	3,226039	-0,123009	0,724970	0,247035	0,302995	0,041201	0,036824	0,013991	0,350860	0,576322	0,147607	-0,691735	-2,878033	-1,140139	-14,644657	11,114717	13,369788	0,041201	0,036824	0,013991	3,241506	-2,657935	0,147607	0,041201	0,036824	0,013991	3,241506	-2,657935	0,147607
13:39:05,67	0,353956	3,226039	-0,123009	0,724970	0,247035	0,302995	0,037199	0,035688	0,013975	0,405009	0,406088	0,118438	-0,691760	-2,875860	-1,140882	-14,646397	11,127645	13,429132	0,037199	0,035688	0,013975	3,206537	-2,514020	0,118438	0,037199	0,035688	0,013975	3,206537	-2,514020	0,118438
13:39:05,72	0,353956	3,226039	-0,123009	0,724970	0,247035	0,302995	0,035330	0,036796	0,013232	0,357723	0,300915	0,177782	-0,695265	-2,881320	-1,140533	-14,659641	11,137219	13,360114	0,035330	0,036796	0,013232	3,246223	-2,472455	0,177782	0,035330	0,036796	0,013232	3,246223	-2,472455	0,177782
13:39:05,77	0,353956	3,226039	-0,123009	0,724970	0,247035	0,302995	0,041810	0,037102	0,013581	0,343487	0,621664	0,108764	-0,688195	-2,880790	-1,138937	-14,640218	11,089360	13,392627	0,041810	0,037102	0,013581	3,255998	-2,660455	0,108764	0,041810	0,037102	0,013581	3,255998	-2,660455	0,108764
13:39:05,82	0,353956	3,226039	-0,123009	0,724970	0,247035	0,302995	0,037817	0,031244	0,015178	0,616353	0,454745	0,141277	-0,691720	-2,879434	-1,139739	-14,639662	11,108325	13,373928	0,037817	0,031244	0,015178	3,069033	-2,513873	0,141277	0,037817	0,031244	0,015178	3,069033	-2,513873	0,141277
13:39:05,87	0,353956	3,226039	-0,123009	0,724970	0,247035	0,302995	0,038405	0,034975	0,014375	0,439036	0,476314	0,122578	-0,692967	-2,878671	-1,139767	-14,675881	11,123295	13,365005	0,038405	0,034975	0,014375	3,184610	-2,538454	0,122578	0,038405	0,034975	0,014375	3,184610	-2,538454	0,122578
13:39:05,92	0,353956	3,226039	-0,123009	0,724970	0,247035	0,302995	0,038367	0,036437	0,014347	0,357910	0,435498	0,113655	-0,694125	-2,882256	-1,140886	-14,658141	11,089878	13,397617	0,038367	0,036437	0,014347	3,218186	-2,576303	0,113655	0,038367	0,036437	0,014347	3,218186	-2,576303	0,113655
13:39:05,97	0,353956	3,226039	-0,123009	0,724970	0,247035	0,302995	0,042051	0,035647	0,013228	0,378899	0,659142	0,146267	-0,692320	-2,882422	-1,142437	-14,642061	11,098116	13,389256	0,042051	0,035647	0,013228	3,177192	-2,641860	0,146267	0,042051	0,035647	0,013228	3,177192	-2,641860	0,146267
13:39:06,02	0,353956	3,226039	-0,123009	0,724970	0,247035	0,302995	0,041292	0,034001	0,011677	0,479653	0,629496	0,137906	-0,693422	-2,879509	-1,140118	-14,623235	11,151922	13,379926	0,041292	0,034001	0,011677	3,148753	-2,611948	0,137906	0,041292	0,034001	0,011677	3,148753	-2,611948	0,137906
13:39:06,07	0,353956	3,226039	-0,123009	0,724970	0,247035	0,302995	0,039321	0,036412	0,013996	0,410307	0,516369	0,128576	-0,694769	-2,878401	-1,140146	-14,685993	11,118266	13,389132	0,039321	0,036412	0,013996	3,268647	-2,570296	0,128576	0,039321	0,036412	0,013996	3,268647	-2,570296	0,128576
13:39:06,12	0,353956	3,226039	-0,123009	0,724970	0,247035	0,302995	0,039035	0,038132	0,013968	0,260343	0,463983	0,137783	-0,693120	-2,880699	-1,141420	-14,664492	11,121658	13,388124	0,039035	0,038132	0,013968	3,253701	-2,600243	0,137783	0,039035	0,038132	0,013968	3,253701	-2,600243	0,137783
13:39:06,17	0,353956	3,226039	-0,123009	0,724970	0,247035	0,302995	0,040200	0,035555	0,012694	0,408035	0,541479	0,136775	-0,693006	-2,881371	-1,144790	-14,677015	11,090923	13,390854	0,040200	0,035555	0,012694	3,199098	-2,614188	0,136775	0,040200	0,035555	0,012694	3,199098	-2,614188	0,136775
13:39:06,22	0,353956	3,226039	-0,123009	0,724970	0,247035	0,302995	0,040725	0,035120	0,009324	0,397769	0,573332	0,139504	-0,690233	-2,882914	-1,120357	-14,761214	10,942224	13,352959	0,040725	0,035120	0,009324	3,154695	-2,623593	0,139504	0,040725	0,035120	0,009324	3,154695	-2,623593	0,139504
13:39:06,27	0,353956	3,226039	-0,123009	0,724970	0,247035	0,302995	0,040675	0,031948	0,033757	0,391858	0,572146	0,101609	-0,562635	-2,606328	1,755546	-6,808880	7,982206	13,219253	0,040675	0,031948	0,033757	2,899749	-2,620829	0,101609	0,040675	0,031948	0,033757	2,899749	-2,620829	0,101609
13:39:06,32	0,353956	3,226039	-0,123009	0,724970	0,247035	0,302995	-0,262655	0,059737	2,909660	0,359520	-6,834070	-0,032096	-0,681596	-2,922332	0,716834	-20,762231	12,699020	13,370970	-0,262655	0,059737	2,909660	5,048890	13,784338	-0,032096	-0,262655	0,059737	2,909660	5,048890	13,784338	-0,032096
13:39:06,37	0,353956	3,226039	-0,123009	0,724970	0,247035	0,302995	0,070493	0,004759	1,870948	0,326582	-3,952727	0,119620	-0,705936	-2,991591	-2,686581	-16,351445	9,471424	13,573218	0,070493	0,004759	1,870948	0,700174	-9,486445	0,119620	0,070493	0,004759	1,870948	0,700174	-9,486445	0,119620
13:39:06,42	0,354102	3,225985	-0,122970	0,724987	0,296970	0,302996	0,142644	-0,008792	-1,532467	0,441445	5,232757	0,321868	-0,708599	-2,965224	-3,004390	-14,063511	9,191647	13,567996	0,142644	-0,008792	-1,532467	-0,248711	-5,964788	0,321868	0,142644	-0,008792	-1,532467	-0,248711	-5,964788	0,321868
13:39:06,47	0,354102	3,225985	-0,122970	0,724987	0,296970	0,302996	0,121141	0,006698	-1,850276	0,537662	6,235886	0,316646	-0,709193	-2,962222	-2,986266	-14,047526	9,239766	13,512659	0,121141	0,006698	-1,850276	1,063434	-3,273657	0,316646	0,121141	0,006698	-1,850276	1,063434	-3,273657	0,316646
13:39:06,52	0,354102	3,225985	-0,122970	0,724987	0,296970	0,302996	0,118837	0,008713	-1,832152	0,482519	6,105896	0,261309	-0,708396	-2,961644	-2,976841	-14,022866	9,198544	13,498306	0,118837	0,008713	-1,832152	1,166511	-3,222834	0,261309	0,118837	0,008713	-1,832152	1,166511	-3,222834	0,261309
13:39:06,57	0,354102	3,225985	-0,122970	0,724987	0,296970	0,302996	0,117938	0,008312	-1,822727	0,480028	6,101097	0,246956	-0,712439	-2,961321	-2,970232	-14,015573	9,252879	13,504989	0,117938	0,008312	-1,822727	1,132503	-3,157034	0,246956	0,117938	0,008312	-1,822727	1,132503	-3,157034	0,246956
13:39:06,62	0,354102	3,225985	-0,122970	0,724987	0,296970	0,302996	0,119680	0,011975	-1,816117	0,340253	6,170854	0,253639	-0,707726	-2,963803	-2,964402	-14,043917	9,280691	13,498225	0,119680	0,011975	-1,816117	1,280275	-3,224062	0,253639	0,119680	0,011975	-1,816117	1,280275	-3,224062	0,253639
13:39:06,67	0,354102	3,225985	-0,122970	0,724987	0,296970	0,302996	0,119474	0,006652	-1,810288	0,626941	6,121646	0,246875	-0,713138	-2,964827	-2,960537	-14,087559	9,230056	13,498458	0,119474	0,006652	-1,810288	1,149141	-3,257033	0,246875	0,119474	0,006652	-1,810288	1,149141	-3,257033	0,246875
13:39:06,72	0,354102	3,225985	-0,122970	0,724987	0,296970	0,302996	0,123066	0,010827	-1,806423	0,344171	6,295968	0,247108	-0,705867	-2,963603	-2,951552	-14,008116	9,234178	13,503434	0,123066	0,010827	-1,806423	1,194104	-3,364706	0,247108	0,123066	0,010827	-1,806423	1,194104	-3,364706	0,247108
13:39:06,77	0,354102	3,225985	-0,122970	0,724987	0,296970	0,302996	0,118371	0,005142	-1,797438	0,683083	6,118551	0,252085	-0,563263	-2,667277	-0,266205	-4,384724	4,639927	13,339311	0,118371	0,005142	-1,797438	1,086742	-3,173542	0,252085	0,118371	0,005142	-1,797438	1,086742	-3,173542	0,252085
13:39:06,82	0,354102	3,225985	-0,122970	0,724987	0,296970	0,302996	-0,209557	0,029807	0,887909	0,233489	-0,302468	0,087962	-0,659507	-2,852598	0,129219	-14,888786	10,307402	13,373147	-0,209557	0,029807	0,887909	2,573311	16,147766	0,087962	-0,209557	0,029807	0,887909	2,573311	16,147766	0,087962
13:39:06,87	0,354102	3,225985	-0,122970	0,724987	0,296970	0,302996	-0,000942	0,020496	1,283333	0,373793	-1,385015	0,121798	-0,709872	-3,032810	-3,583549	-15,546860	8,124782	13,590834	-0,000942	0,020496	1,283333	1,982720	-1,311045	0,121798	-0,000942	0,020496	1,283333	1,982720	-1,311045	0,121798
13:39:06,92	0,354001	3,226021	-0,122987	0,724976	0,346994	0,302997	0,180308	-0,025993	-2,429435	0,571969	8,561385	0,339484	-0,703281	-2,990483	-4,236550	-11,706349	6,717403	13,571882	0,180308	-0,025993	-2,429435	-1,468473	-5,592766	0,339484	0,180308	-0,025993	-2,429435	-1,468473	-5,592766	0,339484
13:39:06,97	0,354001	3,226021	-0,122987	0,724976	0,346994	0,302997	0,140356	-0,010537	-3,082436	0,469682	10,513568	0,320533	-0,701935	-2,991751	-4,216282	-11,671676	6,735493	13,613114	0,140356	-0,010537	-3,082436	-0,357457	-0,504380	0,320533	0,140356	-0,010537	-3,082436	-0,357457	-0,504380	0,320533
13:39:07,02	0,354001	3,226021	-0,122987	0,724976	0,346994	0,302997	0,140782	-0,012337	-3,062168	0,596284	10,556699	0,361764	-0,701823	-2,992753	-4,201913	-11,664257	6,768322	13,585836	0,140782	-0,012337	-3,062168	-0,372153	-0,494685	0,361764	0,140782	-0,012337	-3,062168	-0,372153	-0,494685	0,361764
13:39:07,07	0,354001	3,226021	-0,122987	0,724976	0,346994	0,302997	0,141593	-0,012935	-3,047799	0,659528	10,588877	0,334486	-0,700064	-2,987681	-4,197260	-11,669461	6,789449	13,599327	0,141593	-0,012935	-3,047799	-0,355865	-0,526164	0,334486	0,141593	-0,012935	-3,047799	-0,355865	-0,526164	0,334486
13:39:07,12	0,354001	3,226021	-0,122987	0,724976	0,346994	0,302997	0,136321	-0,011922	-3,043146	0,622568	10,299672	0,347977	-0,703527	-2,989438	-4,191442	-11,654247	6,786043	13,570436	0,136321	-0,011922	-3,043146	-0,313337	-0,401531	0,347977	0,136321	-0,011922	-3,043146	-0,313337	-0,401531	0,347977
13:39:07,17	0,354001	3,226021	-0,122987	0,724976	0,346994	0,302997	0,139575	-0,009802	-3,037328	0,516963	10,483736	0,319086	-0,701127	-2,986209	-4,184433	-11,639359	6,794970	13,591424	0,139575	-0,009802	-3,037328	-0,252487	-0,472872	0,319086	0,139575	-0,009802	-3,037328	-0,252487	-0,472872	0,319086
13:39:07,22	0,354001	3,226021	-0,122987	0,724976	0,346994	0,302997	0,135578	-0,010266	-3,030319	0,556252	10,284326	0,340074	-0,698159	-2,991905	-4,179737	-11,625011	6,714087	13,585496	0,135578	-0,010266	-3,030319	-0,249601	-0,358523	0,340074	0,135578	-0,010266	-3,030319	-0,249601	-0,358523	0,340074
13:39:07,27	0,354001	3,226021	-0,122987	0,724976	0,346994	0,302997	0,139026	-0,015684	-3,025623	0,775145	10,516514	0,334146	-0,704671	-2,992919	-4,174336	-11,674737	6,769289	13,568677	0,139026	-0,015684	-3,025623	-0,456065	-0,397041	0,334146	0,139026	-0,015684	-3,025623	-0,456065	-0,397041	0,334146
13:39:07,32	0,354001	3,226021	-0,122987	0,724976	0,346994	0,302997	0,143161	-0,010551	-3,020221	0,531173	10,660839	0,317328	-0,699873	-2,988254	-4,176257	-11,608241	6,741335	13,574634	0,143161	-0,010551	-3,020221	-0,297098	-0,577267	0,317328	0,143161	-0,010551	-3,020221	-0,297098	-0,577267	0,317328
13:39:07,37	0,354001	3,226021	-0,122987	0,724976	0,346994	0,302997	0,136722	-0,012374	-3,022143	0,635014	10,397601	0,323285	-0,699916	-2,989344	-4,171220	-11,658622	6,793451	13,578432	0,136722	-0,012374	-3,022143	-0,336372	-0,335082	0,323285	0,136722	-0,012374	-3,022143	-0,336372	-0,335082	0,323285
13:39:07,42	0,354001	3,226021	-0,122987	0,724976	0,346994	0,302997	0,137687	-0,012882	-3,017106	0,681361	10,378078	0,327083	-0,702790	-2,990688	-4,168486	-11,630402	6,780847	13,575379	0,137687	-0,012882	-3,017106	-0,329885	-0,430338	0,327083	0,137687	-0,012882	-3,017106	-0,329885	-0,430338	0,327083
13:39:07,47	0,354001	3,226021	-0,122987	0,724976	0,346994	0,302997	0,140289	-0,011065	-3,014372	0,590053	10,544128	0,324029	-0,701045	-2,991684	-4,169248	-11,635012	6,766497	13,590119	0,140289	-0,011065	-3,014372	-0,278530	-0,468552	0,324029	0,140289	-0,011065	-3,014372	-0,278530	-0,468552	0,324029
13:39:07,52	0,354001	3,226021	-0,122987	0,724976	0,346994	0,302997	0,140279	-0,013074	-3,015134	0,679806	10,546777	0,338770	-0,700462	-2,989403	-4,165766	-11,641474	6,773543	13,583887	0,140279	-0,013074	-3,015134	-0,346510	-0,465098	0,338770	0,140279	-0,013074	-3,015134	-0,346510	-0,465098	0,338770
13:39:07,57	0,354001	3,226021	-0,122987	0,724976	0,346994	0,302997	0,138011	-0,012439	-3,011652	0,649644	10,419747	0,332538	-0,701576	-2,990025	-4,162667	-11,632889	6,804853	13,563251	0,138011	-0,012439	-3,011652	-0,326805	-0,414127	0,332538	0,138011	-0,012439	-3,011652	-0,326805	-0,414127	0,332538
13:39:07,62	0,354001	3,226021	-0,122987	0,724976	0,346994	0,302997	0,139107	-0,011785	-3,008553	0,647043	10,468537	0,311901	-0,700427	-2,989471	-4,162267	-11,635983	6,783365	13,582012	0,139107	-0,011785	-3,008553	-0,278066	-0,451401	0,311901	0,139107	-0,011785	-3,008553	-0,278066	-0,451401	0,311901
13:39:07,67	0,354001	3,226021	-0,122987	0,724976	0,346994	0,302997	0,138053	-0,012503	-3,008153	0,664208	10,421746	0,330662	-0,701637	-2,987789	-4,161491	-11,662630	6,834032	13,607703	0,138053	-0,012503	-3,008153	-0,317241	-0,415381	0,330662	0,138053	-0,012503	-3,008153	-0,317241	-0,415381	0,330662
13:39:07,72	0,354001	3,226021	-0,122987	0,724976	0,346994	0,302997	0,137201	-0,010614	-3,007377	0,596539	10,329055	0,356353	-0,699783	-2,988827	-4,161102	-11,627603	6,829356	13,578052	0,137201	-0,010614	-3,007377	-0,236628	-0,441225	0,356353	0,137201	-0,010614	-3,007377	-0,236628	-0,441225	0,356353
13:39:07,77	0,354001	3,226021	-0,122987	0,724976	0,346994	0,302997	0,137173	-0,012738	-3,006988	0,720479	10,360269	0,326702	-0,701673	-2,987095	-4,160369	-11,687683	6,843700	13,568923	0,137173	-0,012738	-3,006988	-0,279466	-0,407809	0,326702	0,137173	-0,012738	-3,006988	-0,279466	-0,407809	0,326702
13:39:07,82	0,354001	3,226021	-0,122987	0,724976	0,346994	0,302997	0,136618	-0,010236	-3,006255	0,572760	10,272224	0,317573	-0,703934	-2,984870	-4,158023	-11,631804	6,815266	13,570794	0,136618	-0,010236	-3,006255	-0,230781	-0,452315	0,317573	0,136618	-0,010236	-3,006255	-0,230781	-0,452315	0,317573
13:39:07,87	0,354001	3,226021	-0,122987	0,724976	0,346994	0,302997	0,135822	-0,007165	-3,003908	0,416364	10,293419	0,319445	-0,703381	-2,984461	-4,159175	-11,641427	6,812616	13,595891	0,135822	-0,007165	-3,003908	-0,146075	-0,368600	0,319445	0,135822	-0,007165	-3,003908	-0,146075	-0,368600	0,319445
13:39:07,92	0,354001	3,226021	-0,122987	0,724976	0,346994	0,302997	0,135192	-0,007439	-3,005061	0,423530	10,253633	0,344542	-0,700374	-2,992785	-4,155647	-11,645308	6,819412	13,583597	0,135192	-0,007439	-3,005061	-0,160456	-0,358905	0,344542	0,135192	-0,007439	-3,005061	-0,160456	-0,358905	0,344542
13:39:07,97	0,354001	3,226021	-0,122987	0,724976	0,346994	0,302997	0,140897	-0,014206	-3,001533	0,779327	10,543553	0,332247	-0,700441	-2,988813	-4,152557	-11,672459	6,825792	13,597313	0,140897	-0,014206	-3,001533	-0,335819	-0,516855	0,332247	0,140897	-0,014206	-3,001533	-0,335819	-0,516855	0,332247
13:39:08,02	0,354001	3,226021	-0,122987	0,724976	0,346994	0,302997	0,137490	-0,012162	-2,998443	0,664988	10,339683	0,345964	-0,700389	-2,985670	-4,152569	-11,635264	6,806107	13,577402	0,137490	-0,012162	-2,998443	-0,289704	-0,453273	0,345964	0,137490	-0,012162	-2,998443	-0,289704	-0,453273	0,345964
13:39:08,07	0,354001	3,226021	-0,122987	0,724976	0,346994	0,302997	0,134742	-0,010635	-2,998455	0,587163	10,238835	0,326053	-0,703317	-2,986774	-4,155294	-11,623226	6,796574	13,563426	0,134742	-0,010635	-2,998455	-0,247703	-0,338393	0,326053	0,134742	-0,010635	-2,998455	-0,247703	-0,338393	0,326053
13:39:08,12	0,354001	3,226021	-0,122987	0,724976	0,346994	0,302997	0,137163	-0,008652	-3,001180	0,481780	10,379907	0,312076	-0,702145	-2,987429	-4,150604	-11,637553	6,810979	13,600047	0,137163	-0,008652	-3,001180	-0,197374	-0,387351	0,312076	0,137163	-0,008652	-3,001180	-0,197374	-0,387351	0,312076
13:39:08,17	0,354001	3,226021	-0,122987	0,724976	0,346994	0,302997	0,137143	-0,009994	-2,996490	0,556882	10,359307	0,348698	-0,704514	-2,987831	-4,151783	-11,656597	6,850728	13,596919	0,137143	-0,009994	-2,996490	-0,227629	-0,406458	0,348698	0,137143	-0,009994	-2,996490	-0,227629	-0,406458	0,348698
13:39:08,22	0,354001	3,226021	-0,122987	0,724976	0,346994	0,302997	0,138676	-0,008143	-2,997669	0,485556	10,402639	0,345570	-0,703277	-2,987735	-4,152934	-11,627951	6,855127	13,597694	0,138676	-0,008143	-2,997669	-0,153688	-0,483440	0,345570	0,138676	-0,008143	-2,997669	-0,153688	-0,483440	0,345570
13:39:08,27	0,354001	3,226021	-0,122987	0,724976	0,346994	0,302997	0,137975	-0,009167	-2,998820	0,556921	10,388769	0,346345	-0,699742	-2,988294	-4,146696	-11,618629	6,794084	13,606911	0,137975	-0,009167	-2,998820	-0,162684	-0,442241	0,346345	0,137975	-0,009167	-2,998820	-0,162684	-0,442241	0,346345
13:39:08,32	0,354001	3,226021	-0,122987	0,724976	0,346994	0,302997	0,136691	-0,012508	-2,992582	0,682444	10,360630	0,355561	-0,700350	-2,990230	-4,150625	-11,644715	6,832333	13,557106	0,136691	-0,012508	-2,992582	-0,299422	-0,369638	0,355561	0,136691	-0,012508	-2,992582	-0,299422	-0,369638	0,355561
13:39:08,37	0,354001	3,226021	-0,122987	0,724976	0,346994	0,302997	0,138672	-0,012949	-2,996511	0,725451	10,421886	0,305757	-0,703265	-2,990685	-4,146715	-11,641012	6,848966	13,588566	0,138672	-0,012949	-2,996511	-0,291024	-0,463829	0,305757	0,138672	-0,012949	-2,996511	-0,291024	-0,463829	0,305757
13:39:08,42	0,354001	3,226021	-0,122987	0,724976	0,346994	0,302997	0,140524	-0,010652	-2,992600	0,622304	10,513079	0,337217	-0,705100	-2,986834	-4,149071	-11,663313	6,866361	13,595886	0,140524	-0,010652	-2,992600	-0,213918	-0,518016	0,337217	0,140524	-0,010652	-2,992600	-0,213918	-0,518016	0,337217
13:39:08,47	0,354001	3,226021	-0,122987	0,724976	0,346994	0,302997	0,138106	-0,007137	-2,994957	0,443425	10,359335	0,344536	-0,700377	-2,990177	-4,147116	-11,667173	6,851938	13,584904	0,138106	-0,007137	-2,994957	-0,116849	-0,481952	0,344536	0,138106	-0,007137	-2,994957	-0,116849	-0,481952	0,344536
13:39:08,52	0,354001	3,226021	-0,122987	0,724976	0,346994	0,302997	0,138159	-0,010582	-2,993393	0,607278	10,374837	0,338327	-0,702144	-2,988603	-4,147507	-11,659932	6,846796	13,589676	0,138159	-0,010582	-2,993393	-0,223377	-0,470664	0,338327	0,138159	-0,010582	-2,993393	-0,223377	-0,470664	0,338327
13:39:08,57	0,354001	3,226021	-0,122987	0,724976	0,346994	0,302997	0,138159	-0,010582	-2,993393	0,607278	10,374837	0,338327	-0,698490	-2,988138	-4,146741	-11,600865	6,817853	13,535079	0,138159	-0,010582	-2,993393	-0,223377	-0,470664	0,338327	0,138159	-0,010582	-2,993393	-0,223377	-0,470664	0,338327
13:39:08,62	0,354001	3,226021	-0,122987	0,724976	0,346994	0,302997	0,135930	-0,013514	-2,992627	0,764227	10,324553	0,283730	-0,702670	-2,986725	-4,143618	-11,622572	6,813733	13,581209	0,135930	-0,013514	-2,992627	-0,296615	-0,345970	0,283730	0,135930	-0,013514	-2,992627	-0,296615	-0,345970	0,283730
13:39:08,67	0,354001	3,226021	-0,122987	0,724976	0,346994	0,302997	0,136797	-0,009187	-2,989504	0,524813	10,352882	0,329859	-0,705045	-2,988238	-4,144403	-11,629297	6,798405	13,570940	0,136797	-0,009187	-2,989504	-0,196378	-0,385675	0,329859	0,136797	-0,009187	-2,989504	-0,196378	-0,385675	0,329859
13:39:08,72	0,354001	3,226021	-0,122987	0,724976	0,346994	0,302997	0,139294	-0,007887	-2,990289	0,440578	10,484567	0,319590	-0,700337	-2,984536	-4,145567	-11,624132	6,815966	13,583211	0,139294	-0,007887	-2,990289	-0,178566	-0,450007	0,319590	0,139294	-0,007887	-2,990289	-0,178566	-0,450007	0,319590
13:39:08,77	0,354001	3,226021	-0,122987	0,724976	0,346994	0,302997	0,133734	-0,010113	-2,991453	0,574129	10,191119	0,331861	-0,700835	-2,990259	-4,143960	-11,599222	6,822243	13,605468	0,133734	-0,010113	-2,991453	-0,219768	-0,306965	0,331861	0,133734	-0,010113	-2,991453	-0,219768	-0,306965	0,331861
13:39:08,82	0,354001	3,226021	-0,122987	0,724976	0,346994	0,302997	0,138939	-0,012544	-2,989846	0,718405	10,480237	0,354119	-0,700299	-2,988731	-4,138937	-11,631658	6,822888	13,593395	0,138939	-0,012544	-2,989846	-0,266285	-0,426475	0,354119	0,138939	-0,012544	-2,989846	-0,266285	-0,426475	0,354119
13:39:08,87	0,354001	3,226021	-0,122987	0,724976	0,346994	0,302997	0,137348	-0,012244	-2,984823	0,687140	10,369116	0,342045	-0,702098	-2,990342	-4,145154	-11,633500	6,808032	13,591326	0,137348	-0,012244	-2,984823	-0,273992	-0,412739	0,342045	0,137348	-0,012244	-2,984823	-0,273992	-0,412739	0,342045
13:39:08,92	0,354001	3,226021	-0,122987	0,724976	0,346994	0,302997	0,139642	-0,011492	-2,991040	0,634239	10,494231	0,339976	-0,703240	-2,987918	-4,145176	-11,634083	6,871535	13,579006	0,139642	-0,011492	-2,991040	-0,267845	-0,467693	0,339976	0,139642	-0,011492	-2,991040	-0,267845	-0,467693	0,339976
13:39:08,97	0,354001	3,226021	-0,122987	0,724976	0,346994	0,302997	0,138114	-0,009291	-2,991062	0,574490	10,382525	0,327657	-0,700923	-2,987423	-4,141306	-11,654241	6,854547	13,567098	0,138114	-0,009291	-2,991062	-0,154815	-0,459461	0,327657	0,138114	-0,009291	-2,991062	-0,154815	-0,459461	0,327657
13:39:09,02	0,354001	3,226021	-0,122987	0,724976	0,346994	0,302997	0,136527	-0,011049	-2,987192	0,641145	10,291013	0,315748	-0,702634	-2,988141	-4,137794	-11,628800	6,833411	13,568465	0,136527	-0,011049	-2,987192	-0,226207	-0,426356	0,315748	0,136527	-0,011049	-2,987192	-0,226207	-0,426356	0,315748
13:39:09,07	0,354001	3,226021	-0,122987	0,724976	0,346994	0,302997	0,138005	-0,009927	-2,983680	0,577210	10,400450	0,317116	-0,701993	-2,984133	-4,141276	-11,593950	6,859660	13,591153	0,138005	-0,009927	-2,983680	-0,202055	-0,432912	0,317116	0,138005	-0,009927	-2,983680	-0,202055	-0,432912	0,317116
13:39:09,12	0,354001	3,226021	-0,122987	0,724976	0,346994	0,302997	0,134213	-0,008477	-2,987162	0,541995	10,220348	0,339803	-0,697936	-2,987061	-4,140497	-11,630023	6,847855	13,590938	0,134213	-0,008477	-2,987162	-0,123487	-0,315381	0,339803	0,134213	-0,008477	-2,987162	-0,123487	-0,315381	0,339803
13:39:09,17	0,354001	3,226021	-0,122987	0,724976	0,346994	0,302997	0,134720	-0,013455	-2,986383	0,772591	10,221388	0,339588	-0,702626	-2,985404	-4,140514	-11,610789	6,829943	13,575077	0,134720	-0,013455	-2,986383	-0,283664	-0,354162	0,339588	0,134720	-0,013455	-2,986383	-0,283664	-0,354162	0,339588
13:39:09,22	0,354001	3,226021	-0,122987	0,724976	0,346994	0,302997	0,135630	-0,008565	-2,986399	0,512374	10,294307	0,323727	-0,703266	-2,985857	-4,137050	-11,646596	6,832677	13,549021	0,135630	-0,008565	-2,986399	-0,159953	-0,352655	0,323727	0,135630	-0,008565	-2,986399	-0,159953	-0,352655	0,323727
13:39:09,27	0,354001	3,226021	-0,122987	0,724976	0,346994	0,302997	0,136343	-0,008237	-2,982936	0,479806	10,298991	0,297672	-0,699711	-2,984976	-4,138557	-11,625946	6,833024	13,598933	0,136343	-0,008237	-2,982936	-0,166809	-0,403919	0,297672	0,136343	-0,008237	-2,982936	-0,166809	-0,403919	0,297672
13:39:09,32	0,354001	3,226021	-0,122987	0,724976	0,346994	0,302997	0,133802	-0,010875	-2,984443	0,627591	10,184571	0,347584	-0,699646	-2,988210	-4,136603	-11,618046	6,859184	13,588343	0,133802	-0,010875	-2,984443	-0,226082	-0,318875	0,347584	0,133802	-0,010875	-2,984443	-0,226082	-0,318875	0,347584
13:39:09,37	0,354001	3,226021	-0,122987	0,724976	0,346994	0,302997	0,136570	-0,012549	-2,982489	0,741263	10,322300	0,336993	-0,699137	-2,984788	-4,138560	-11,624963	6,810904	13,593499	0,136570	-0,012549	-2,982489	-0,243847	-0,398481	0,336993	0,136570	-0,012549	-2,982489	-0,243847	-0,398481	0,336993
13:39:09,42	0,354001	3,226021	-0,122987	0,724976	0,346994	0,302997	0,137688	-0,013186	-2,984024	0,771452	10,381714	0,357017	-0,699653	-2,989496	-4,138138	-11,618370	6,856005	13,608366	0,137688	-0,013186	-2,984024	-0,263634	-0,426783	0,357017	0,137688	-0,013186	-2,984024	-0,263634	-0,426783	0,357017
13:39:09,47	0,354001	3,226021	-0,122987	0,724976	0,346994	0,302997	0,137688	-0,013186	-2,984024	0,771452	10,381714	0,357017	-0,701448	-2,985971	-4,137400	-11,624746	6,850741	13,583801	0,137688	-0,013186	-2,984024	-0,263634	-0,426783	0,357017	0,137688	-0,013186	-2,984024	-0,263634	-0,426783	0,357017
13:39:09,52	0,354001	3,226021	-0,122987	0,724976	0,346994	0,302997	0,135532	-0,009868	-2,983286	0,591182	10,266725	0,332452	-0,700958	-2,987360	-4,137047	-11,687897	6,880616	13,565691	0,135532	-0,009868	-2,983286	-0,183459	-0,372545	0,332452	0,135532	-0,009868	-2,983286	-0,183459	-0,372545	0,332452
13:39:09,57	0,354001	3,226021	-0,122987	0,724976	0,346994	0,302997	0,136490	-0,010988	-2,982933	0,643703	10,246928	0,314341	-0,704334	-2,988556	-4,136081	-11,665668	6,874994	13,543745	0,136490	-0,010988	-2,982933	-0,218834	-0,467568	0,314341	0,136490	-0,010988	-2,982933	-0,218834	-0,467568	0,314341
13:39:09,62	0,354001	3,226021	-0,122987	0,724976	0,346994	0,302997	0,139215	-0,008662	-2,981967	0,528989	10,410647	0,292396	-0,701400	-2,985184	-4,137778	-11,604286	6,866902	13,589309	0,139215	-0,008662	-2,981967	-0,150945	-0,517696	0,292396	0,139215	-0,008662	-2,981967	-0,150945	-0,517696	0,292396
13:39:09,67	0,354001	3,226021	-0,122987	0,724976	0,346994	0,302997	0,134826	-0,009517	-2,983664	0,597129	10,239659	0,337960	-0,700251	-2,988023	-4,138574	-11,617023	6,835761	13,554788	0,134826	-0,009517	-2,983664	-0,149917	-0,344202	0,337960	0,134826	-0,009517	-2,983664	-0,149917	-0,344202	0,337960
13:39:09,72	0,354001	3,226021	-0,122987	0,724976	0,346994	0,302997	0,136711	-0,011932	-2,984459	0,689384	10,342202	0,303438	-0,702639	-2,989865	-4,136243	-11,653842	6,875722	13,568878	0,136711	-0,011932	-2,984459	-0,247258	-0,389606	0,303438	0,136711	-0,011932	-2,984459	-0,247258	-0,389606	0,303438
13:39:09,77	0,354001	3,226021	-0,122987	0,724976	0,346994	0,302997	0,139500	-0,010784	-2,982129	0,645887	10,435369	0,317528	-0,699664	-2,985567	-4,135059	-11,622946	6,862329	13,592788	0,139500	-0,010784	-2,982129	-0,200640	-0,515385	0,317528	0,139500	-0,010784	-2,982129	-0,200640	-0,515385	0,317528
13:39:09,82	0,354001	3,226021	-0,122987	0,724976	0,346994	0,302997	0,134290	-0,011212	-2,980945	0,671993	10,197890	0,341439	-0,701466	-2,992074	-4,133503	-11,658059	6,854443	13,580983	0,134290	-0,011212	-2,980945	-0,208133	-0,343860	0,341439	0,134290	-0,011212	-2,980945	-0,208133	-0,343860	0,341439
13:39:09,87	0,354001	3,226021	-0,122987	0,724976	0,346994	0,302997	0,140826	-0,012905	-2,979389	0,735638	10,511310	0,329633	-0,703780	-2,986048	-4,136998	-11,613721	6,854855	13,597697	0,140826	-0,012905	-2,979389	-0,277381	-0,543537	0,329633	0,140826	-0,012905	-2,979389	-0,277381	-0,543537	0,329633
13:39:09,92	0,354001	3,226021	-0,122987	0,724976	0,346994	0,302997	0,136765	-0,007888	-2,982884	0,497280	10,338303	0,346347	-0,703802	-2,986224	-4,134708	-11,631202	6,845131	13,552534	0,136765	-0,007888	-2,982884	-0,121905	-0,397714	0,346347	0,136765	-0,007888	-2,982884	-0,121905	-0,397714	0,346347
13:39:09,97	0,354001	3,226021	-0,122987	0,724976	0,346994	0,302997	0,136928	-0,007956	-2,980593	0,483677	10,336529	0,301185	-0,702034	-2,986526	-4,131584	-11,638262	6,853556	13,570617	0,136928	-0,007956	-2,980593	-0,140880	-0,412324	0,301185	0,136928	-0,007956	-2,980593	-0,140880	-0,412324	0,301185
13:39:10,02	0,354001	3,226021	-0,122987	0,724976	0,346994	0,302997	0,136306	-0,009639	-2,977470	0,574943	10,293846	0,319268	-0,701992	-2,985196	-4,133523	-11,609569	6,846923	13,566649	0,136306	-0,009639	-2,977470	-0,181706	-0,406162	0,319268	0,136306	-0,009639	-2,977470	-0,181706	-0,406162	0,319268
13:39:10,07	0,354001	3,226021	-0,122987	0,724976	0,346994	0,302997	0,135133	-0,009010	-2,979409	0,550847	10,261016	0,315300	-0,701996	-2,986312	-4,134660	-11,614953	6,866474	13,601773	0,135133	-0,009010	-2,979409	-0,156439	-0,346912	0,315300	0,135133	-0,009010	-2,979409	-0,156439	-0,346912	0,315300
13:39:10,12	0,354001	3,226021	-0,122987	0,724976	0,346994	0,302997	0,136102	-0,009564	-2,980546	0,593911	10,296955	0,350423	-0,701439	-2,990229	-4,129657	-11,654983	6,857611	13,535384	0,136102	-0,009564	-2,980546	-0,156889	-0,387023	0,350423	0,136102	-0,009564	-2,980546	-0,156889	-0,387023	0,350423
13:39:10,17	0,354001	3,226021	-0,122987	0,724976	0,346994	0,302997	0,139216	-0,012005	-2,975543	0,693154	10,428658	0,284035	-0,702587	-2,986153	-4,132347	-11,619640	6,859407	13,580728	0,139216	-0,012005	-2,975543	-0,249268	-0,499785	0,284035	0,139216	-0,012005	-2,975543	-0,249268	-0,499785	0,284035
13:39:10,22	0,354001	3,226021	-0,122987	0,724976	0,346994	0,302997	0,136765	-0,010591	-2,976279	0,637072	10,305651	0,348173	-0,701438	-2,987400	-4,130393	-11,642404	6,870503	13,599522	0,136765	-0,010591	-2,976279	-0,194337	-0,430384	0,348173	0,136765	-0,010591	-2,976279	-0,194337	-0,430384	0,348173
13:39:10,27	0,354001	3,226021	-0,122987	0,724976	0,346994	0,302997	0,136765	-0,010591	-2,976279	0,637072	10,305651	0,348173	-0,700218	-2,985449	-4,132774	-11,616343	6,855188	13,528036	0,136765	-0,010591	-2,976279	-0,194337	-0,430384	0,348173	0,136765	-0,010591	-2,976279	-0,194337	-0,430384	0,348173
13:39:10,32	0,354001	3,226021	-0,122987	0,724976	0,346994	0,302997	0,134465	-0,010673	-2,978660	0,641079	10,216314	0,276686	-0,702692	-2,988912	-4,131975	-11,671772	6,843371	13,575251	0,134465	-0,010673	-2,978660	-0,196731	-0,339227	0,276686	0,134465	-0,010673	-2,978660	-0,196731	-0,339227	0,276686
13:39:10,37	0,354001	3,226021	-0,122987	0,724976	0,346994	0,302997	0,138701	-0,010262	-2,977861	0,581777	10,394463	0,323901	-0,702520	-2,986670	-4,132282	-11,642540	6,828203	13,563170	0,138701	-0,010262	-2,977861	-0,223797	-0,493559	0,323901	0,138701	-0,010262	-2,977861	-0,223797	-0,493559	0,323901
13:39:10,42	0,354001	3,226021	-0,122987	0,724976	0,346994	0,302997	0,136674	-0,009289	-2,978168	0,532681	10,321954	0,311821	-0,702029	-2,989004	-4,133122	-11,644109	6,869890	13,581460	0,136674	-0,009289	-2,978168	-0,196543	-0,406942	0,311821	0,136674	-0,009289	-2,978168	-0,196543	-0,406942	0,311821
13:39:10,47	0,354001	3,226021	-0,122987	0,724976	0,346994	0,302997	0,138449	-0,010882	-2,979008	0,650790	10,392066	0,330111	-0,700895	-2,986551	-4,131177	-11,649762	6,841850	13,599377	0,138449	-0,010882	-2,979008	-0,203417	-0,476189	0,330111	0,138449	-0,010882	-2,979008	-0,203417	-0,476189	0,330111
13:39:10,52	0,354001	3,226021	-0,122987	0,724976	0,346994	0,302997	0,135758	-0,010638	-2,977063	0,611009	10,261261	0,348027	-0,704926	-2,989430	-4,132348	-11,628921	6,879876	13,570899	0,135758	-0,010638	-2,977063	-0,224069	-0,395755	0,348027	0,135758	-0,010638	-2,977063	-0,224069	-0,395755	0,348027
13:39:10,57	0,354001	3,226021	-0,122987	0,724976	0,346994	0,302997	0,140267	-0,008586	-2,978234	0,547646	10,494741	0,319549	-0,706711	-2,987294	-4,131199	-11,630302	6,868244	13,565004	0,140267	-0,008586	-2,978234	-0,126333	-0,516195	0,319549	0,140267	-0,008586	-2,978234	-0,126333	-0,516195	0,319549
13:39:10,62	0,354001	3,226021	-0,122987	0,724976	0,346994	0,302997	0,139310	-0,005972	-2,977085	0,400988	10,449607	0,313655	-0,699661	-2,986915	-4,132735	-11,634665	6,872185	13,581920	0,139310	-0,005972	-2,977085	-0,067844	-0,486220	0,313655	0,139310	-0,005972	-2,977085	-0,067844	-0,486220	0,313655
13:39:10,67	0,354001	3,226021	-0,122987	0,724976	0,346994	0,302997	0,135456	-0,011888	-2,978621	0,709826	10,243459	0,330571	-0,703254	-2,986272	-4,131212	-11,671286	6,891282	13,571766	0,135456	-0,011888	-2,978621	-0,223374	-0,389842	0,330571	0,135456	-0,011888	-2,978621	-0,223374	-0,389842	0,330571
13:39:10,72	0,354001	3,226021	-0,122987	0,724976	0,346994	0,302997	0,136696	-0,008455	-2,977098	0,529536	10,266693	0,320416	-0,699675	-2,988266	-4,130801	-11,652071	6,878789	13,571241	0,136696	-0,008455	-2,977098	-0,134169	-0,463974	0,320416	0,136696	-0,008455	-2,977098	-0,134169	-0,463974	0,320416
13:39:10,77	0,354001	3,226021	-0,122987	0,724976	0,346994	0,302997	0,136634	-0,012552	-2,976687	0,741361	10,286312	0,319892	-0,701481	-2,987563	-4,128846	-11,659974	6,854344	13,598213	0,136634	-0,012552	-2,976687	-0,243948	-0,439421	0,319892	0,136634	-0,012552	-2,976687	-0,243948	-0,439421	0,319892
13:39:10,82	0,354001	3,226021	-0,122987	0,724976	0,346994	0,302997	0,136928	-0,010637	-2,974732	0,616652	10,306982	0,346863	-0,703167	-2,989219	-4,129233	-11,633490	6,868795	13,578721	0,136928	-0,010637	-2,974732	-0,218318	-0,441836	0,346863	0,136928	-0,010637	-2,974732	-0,218318	-0,441836	0,346863
13:39:10,87	0,354001	3,226021	-0,122987	0,724976	0,346994	0,302997	0,139205	-0,010004	-2,975119	0,609490	10,441110	0,327371	-0,701460	-2,986946	-4,128899	-11,656937	6,854196	13,530472	0,139205	-0,010004	-2,975119	-0,175786	-0,486473	0,327371	0,139205	-0,010004	-2,975119	-0,175786	-0,486473	0,327371
13:39:10,92	0,354001	3,226021	-0,122987	0,724976	0,346994	0,302997	0,136383	-0,010346	-2,974785	0,602908	10,281354	0,279122	-0,702063	-2,987480	-4,129610	-11,642434	6,821292	13,607041	0,136383	-0,010346	-2,974785	-0,209216	-0,424693	0,279122	0,136383	-0,010346	-2,974785	-0,209216	-0,424693	0,279122
13:39:10,97	0,354001	3,226021	-0,122987	0,724976	0,346994	0,302997	0,137147	-0,010090	-2,975496	0,568402	10,350083	0,355691	-0,703759	-2,985425	-4,130020	-11,627654	6,884182	13,584939	0,137147	-0,010090	-2,975496	-0,223701	-0,415922	0,355691	0,137147	-0,010090	-2,975496	-0,223701	-0,415922	0,355691
13:39:11,02	0,354001	3,226021	-0,122987	0,724976	0,346994	0,302997	0,136215	-0,007594	-2,975906	0,500450	10,282975	0,333589	-0,703847	-2,983560	-4,130818	-11,653046	6,858121	13,585112	0,136215	-0,007594	-2,975906	-0,095696	-0,409869	0,333589	0,136215	-0,007594	-2,975906	-0,095696	-0,409869	0,333589
13:39:11,07	0,354001	3,226021	-0,122987	0,724976	0,346994	0,302997	0,134644	-0,006586	-2,976703	0,412743	10,192319	0,333762	-0,702546	-2,986797	-4,128450	-11,616869	6,882263	13,588662	0,134644	-0,006586	-2,976703	-0,104236	-0,377196	0,333762	0,134644	-0,006586	-2,976703	-0,104236	-0,377196	0,333762
13:39:11,12	0,354001	3,226021	-0,122987	0,724976	0,346994	0,302997	0,136796	-0,009331	-2,974336	0,594489	10,323533	0,337313	-0,703145	-2,990528	-4,128433	-11,628182	6,875405	13,597582	0,136796	-0,009331	-2,974336	-0,137988	-0,414990	0,337313	0,136796	-0,009331	-2,974336	-0,137988	-0,414990	0,337313
13:39:11,17	0,354001	3,226021	-0,122987	0,724976	0,346994	0,302997	0,140327	-0,010677	-2,974319	0,652896	10,500771	0,346232	-0,702535	-2,989360	-4,127282	-11,628597	6,901894	13,583477	0,140327	-0,010677	-2,974319	-0,185257	-0,514927	0,346232	0,140327	-0,010677	-2,974319	-0,185257	-0,514927	0,346232
13:39:11,22	0,354001	3,226021	-0,122987	0,724976	0,346994	0,302997	0,139011	-0,010621	-2,973168	0,672721	10,418693	0,332128	-0,703187	-2,985201	-4,126146	-11,643439	6,884871	13,578053	0,139011	-0,010621	-2,973168	-0,161043	-0,493636	0,332128	0,139011	-0,010621	-2,973168	-0,161043	-0,493636	0,332128
13:39:11,27	0,354001	3,226021	-0,122987	0,724976	0,346994	0,302997	0,135735	-0,007978	-2,972032	0,513112	10,244006	0,326703	-0,697370	-2,988382	-4,130428	-11,669464	6,852006	13,556181	0,135735	-0,007978	-2,972032	-0,113163	-0,411167	0,326703	0,135735	-0,007978	-2,972032	-0,113163	-0,411167	0,326703
13:39:11,32	0,354001	3,226021	-0,122987	0,724976	0,346994	0,302997	0,135582	-0,014606	-2,976314	0,816297	10,229938	0,304831	-0,703855	-2,988132	-4,127708	-11,685213	6,884412	13,578867	0,135582	-0,014606	-2,976314	-0,330280	-0,413216	0,304831	0,135582	-0,014606	-2,976314	-0,330280	-0,413216	0,304831
13:39:11,37	0,354001	3,226021	-0,122987	0,724976	0,346994	0,302997	0,138608	-0,008864	-2,973593	0,537915	10,357448	0,327517	-0,697282	-2,987702	-4,126505	-11,638055	6,874815	13,588234	0,138608	-0,008864	-2,973593	-0,157934	-0,523246	0,327517	0,138608	-0,008864	-2,973593	-0,157934	-0,523246	0,327517
13:39:11,42	0,354001	3,226021	-0,122987	0,724976	0,346994	0,302997	0,134949	-0,014343	-2,972391	0,838052	10,212817	0,336884	-0,701584	-2,988053	-4,126803	-11,653734	6,879403	13,595195	0,134949	-0,014343	-2,972391	-0,287840	-0,380644	0,336884	0,134949	-0,014343	-2,972391	-0,287840	-0,380644	0,336884
13:39:11,47	0,354001	3,226021	-0,122987	0,724976	0,346994	0,302997	0,137404	-0,010792	-2,972689	0,649572	10,324604	0,343845	-0,704999	-2,987593	-4,128862	-11,660024	6,870172	13,583582	0,137404	-0,010792	-2,972689	-0,197624	-0,461573	0,343845	0,137404	-0,010792	-2,972689	-0,197624	-0,461573	0,343845
13:39:11,52	0,354001	3,226021	-0,122987	0,724976	0,346994	0,302997	0,138713	-0,007604	-2,974748	0,472635	10,391841	0,332233	-0,701372	-2,986294	-4,126503	-11,614416	6,864035	13,591991	0,138713	-0,007604	-2,974748	-0,124270	-0,497093	0,332233	0,138713	-0,007604	-2,974748	-0,124270	-0,497093	0,332233
13:39:11,57	0,354001	3,226021	-0,122987	0,724976	0,346994	0,302997	0,135774	-0,010096	-2,972389	0,619715	10,281583	0,340642	-0,701412	-2,987096	-4,126511	-11,629276	6,844619	13,586556	0,135774	-0,010096	-2,972389	-0,172822	-0,376646	0,340642	0,135774	-0,010096	-2,972389	-0,172822	-0,376646	0,340642
13:39:11,62	0,354001	3,226021	-0,122987	0,724976	0,346994	0,302997	0,136488	-0,010462	-2,972397	0,614494	10,315584	0,335206	-0,704372	-2,986842	-4,123432	-11,650571	6,864358	13,565679	0,136488	-0,010462	-2,972397	-0,206762	-0,398746	0,335206	0,136488	-0,010462	-2,972397	-0,206762	-0,398746	0,335206
13:39:11,67	0,354001	3,226021	-0,122987	0,724976	0,346994	0,302997	0,137748	-0,007772	-2,969318	0,481064	10,352786	0,314329	-0,703122	-2,991566	-4,124191	-11,626716	6,852791	13,545660	0,137748	-0,007772	-2,969318	-0,129032	-0,460443	0,314329	0,137748	-0,007772	-2,969318	-0,129032	-0,460443	0,314329
13:39:11,72	0,354001	3,226021	-0,122987	0,724976	0,346994	0,302997	0,141215	-0,011216	-2,970077	0,662064	10,559485	0,294310	-0,698940	-2,986086	-4,126851	-11,579754	6,879426	13,621862	0,141215	-0,011216	-2,970077	-0,218388	-0,525863	0,294310	0,141215	-0,011216	-2,970077	-0,218388	-0,525863	0,294310
13:39:11,77	0,354001	3,226021	-0,122987	0,724976	0,346994	0,302997	0,134378	-0,012098	-2,972737	0,754484	10,231329	0,370512	-0,702001	-2,986732	-4,124978	-11,638881	6,860226	13,566793	0,134378	-0,012098	-2,972737	-0,195218	-0,317338	0,370512	0,134378	-0,012098	-2,972737	-0,195218	-0,317338	0,370512
13:39:11,82	0,354001	3,226021	-0,122987	0,724976	0,346994	0,302997	0,136468	-0,009770	-2,970864	0,587252	10,298387	0,315443	-0,704544	-2,990142	-4,123929	-11,669775	6,856244	13,543596	0,136468	-0,009770	-2,970864	-0,179725	-0,414320	0,315443	0,136468	-0,009770	-2,970864	-0,179725	-0,414320	0,315443
13:39:11,87	0,354001	3,226021	-0,122987	0,724976	0,346994	0,302997	0,140692	-0,009273	-2,969815	0,542500	10,493317	0,292247	-0,702532	-2,987673	-4,124577	-11,620550	6,875896	13,566632	0,140692	-0,009273	-2,969815	-0,185443	-0,551044	0,292247	0,140692	-0,009273	-2,969815	-0,185443	-0,551044	0,292247
13:39:11,92	0,354001	3,226021	-0,122987	0,724976	0,346994	0,302997	0,137548	-0,009781	-2,970463	0,610546	10,362622	0,315282	-0,703191	-2,988115	-4,121859	-11,656447	6,872194	13,584429	0,137548	-0,009781	-2,970463	-0,157273	-0,434917	0,315282	0,137548	-0,009781	-2,970463	-0,157273	-0,434917	0,315282
13:39:11,97	0,354001	3,226021	-0,122987	0,724976	0,346994	0,302997	0,138260	-0,009431	-2,967744	0,571160	10,370412	0,333079	-0,703130	-2,985974	-4,126510	-11,612925	6,871934	13,587131	0,138260	-0,009431	-2,967744	-0,169136	-0,483023	0,333079	0,138260	-0,009431	-2,967744	-0,169136	-0,483023	0,333079
13:39:12,02	0,354001	3,226021	-0,122987	0,724976	0,346994	0,302997	0,136376	-0,008413	-2,972396	0,539796	10,310269	0,335782	-0,702545	-2,991029	-4,123390	-11,635853	6,876154	13,584955	0,136376	-0,008413	-2,972396	-0,120642	-0,395277	0,335782	0,136376	-0,008413	-2,972396	-0,120642	-0,395277	0,335782
13:39:12,07	0,354001	3,226021	-0,122987	0,724976	0,346994	0,302997	0,140461	-0,011447	-2,969276	0,689750	10,500692	0,333605	-0,702610	-2,989810	-4,123021	-11,658504	6,859881	13,579766	0,140461	-0,011447	-2,969276	-0,208851	-0,525482	0,333605	0,140461	-0,011447	-2,969276	-0,208851	-0,525482	0,333605
13:39:12,12	0,354001	3,226021	-0,122987	0,724976	0,346994	0,302997	0,139438	-0,010782	-2,968907	0,629732	10,436018	0,328417	-0,697403	-2,982471	-4,100792	-11,430899	6,799900	13,568814	0,139438	-0,010782	-2,968907	-0,216637	-0,509853	0,328417	0,139438	-0,010782	-2,968907	-0,216637	-0,509853	0,328417
13:39:12,17	0,354001	3,226021	-0,122987	0,724976	0,346994	0,302997	0,130479	-0,011622	-2,946678	0,735288	10,197235	0,317464	-0,716480	-3,006748	-3,901217	-12,914467	7,875712	13,567707	0,130479	-0,011622	-2,946678	-0,177048	-0,045328	0,317464	0,130479	-0,011622	-2,946678	-0,177048	-0,045328	0,317464
13:39:12,22	0,354011	3,225987	-0,122979	0,724981	0,356985	0,303009	0,161042	-0,007239	-2,747103	0,697272	9,963824	0,316357	-0,716562	-2,995111	-4,404566	-11,091275	6,996818	13,586553	0,161042	-0,007239	-2,747103	0,128995	-2,677974	0,316357	0,161042	-0,007239	-2,747103	0,128995	-2,677974	0,316357
13:39:12,27	0,354011	3,225987	-0,122979	0,724981	0,356985	0,303009	0,151005	-0,001349	-3,250452	0,541436	11,460264	0,335203	-0,713472	-2,992977	-4,401434	-11,019007	6,980288	13,579380	0,151005	-0,001349	-3,250452	0,435537	-0,393610	0,335203	0,151005	-0,001349	-3,250452	0,435537	-0,393610	0,335203
13:39:12,32	0,354011	3,225987	-0,122979	0,724981	0,356985	0,303009	0,147611	-0,002958	-3,247320	0,646938	11,354663	0,328030	-0,712181	-2,993228	-4,397912	-10,968891	6,965358	13,576429	0,147611	-0,002958	-3,247320	0,414709	-0,232836	0,328030	0,147611	-0,002958	-3,247320	0,414709	-0,232836	0,328030
13:39:12,37	0,354011	3,225987	-0,122979	0,724981	0,356985	0,303009	0,147183	-0,004202	-3,243797	0,723726	11,383273	0,325080	-0,711598	-2,988301	-4,397549	-10,957655	6,955934	13,562088	0,147183	-0,004202	-3,243797	0,393885	-0,170628	0,325080	0,147183	-0,004202	-3,243797	0,393885	-0,170628	0,325080
13:39:12,42	0,354011	3,225987	-0,122979	0,724981	0,356985	0,303009	0,142625	-0,002243	-3,243435	0,619351	11,160665	0,310738	-0,714536	-2,988613	-4,396386	-10,964728	6,978931	13,566480	0,142625	-0,002243	-3,243435	0,443237	-0,035380	0,310738	0,142625	-0,002243	-3,243435	0,443237	-0,035380	0,310738
13:39:12,47	0,354011	3,225987	-0,122979	0,724981	0,356985	0,303009	0,144364	0,000145	-3,242272	0,511537	11,233472	0,315131	-0,710339	-2,987041	-4,396737	-10,912254	6,947377	13,585483	0,144364	0,000145	-3,242272	0,522908	-0,099089	0,315131	0,144364	0,000145	-3,242272	0,522908	-0,099089	0,315131
13:39:12,52	0,354011	3,225987	-0,122979	0,724981	0,356985	0,303009	0,140904	-0,002704	-3,242623	0,658585	11,114801	0,334133	-0,710869	-2,987627	-4,394000	-10,886342	6,933902	13,587787	0,140904	-0,002704	-3,242623	0,446324	0,053807	0,334133	0,140904	-0,002704	-3,242623	0,446324	0,053807	0,334133
13:39:12,57	0,354011	3,225987	-0,122979	0,724981	0,356985	0,303009	0,141677	-0,002538	-3,239886	0,651240	11,184130	0,336437	-0,712622	-2,985852	-4,391337	-10,900785	6,974150	13,534267	0,141677	-0,002538	-3,239886	0,452010	0,062524	0,336437	0,141677	-0,002538	-3,239886	0,452010	0,062524	0,336437
13:39:12,62	0,354011	3,225987	-0,122979	0,724981	0,356985	0,303009	0,141016	-0,000133	-3,237223	0,553800	11,117171	0,282918	-0,711517	-2,989298	-4,392085	-10,927845	6,943161	13,567604	0,141016	-0,000133	-3,237223	0,543384	0,047386	0,282918	0,141016	-0,000133	-3,237223	0,543384	0,047386	0,282918
13:39:12,67	0,354011	3,225987	-0,122979	0,724981	0,356985	0,303009	0,143448	-0,002812	-3,237971	0,652773	11,235690	0,316254	-0,710275	-2,989877	-4,391273	-10,902288	6,954176	13,591554	0,143448	-0,002812	-3,237971	0,432006	-0,025001	0,316254	0,143448	-0,002812	-3,237971	0,432006	-0,025001	0,316254
13:39:12,72	0,354011	3,225987	-0,122979	0,724981	0,356985	0,303009	0,143329	-0,004177	-3,237159	0,746047	11,246096	0,340205	-0,710842	-2,986837	-4,389340	-10,894079	6,972911	13,591247	0,143329	-0,004177	-3,237159	0,418164	-0,005205	0,340205	0,143329	-0,004177	-3,237159	0,418164	-0,005205	0,340205
13:39:12,77	0,354011	3,225987	-0,122979	0,724981	0,356985	0,303009	0,140979	-0,002166	-3,235226	0,661820	11,121668	0,339897	-0,712583	-2,988665	-4,388946	-10,885252	6,964720	13,585237	0,140979	-0,002166	-3,235226	0,491776	0,054797	0,339897	0,140979	-0,002166	-3,235226	0,491776	0,054797	0,339897
13:39:12,82	0,354011	3,225987	-0,122979	0,724981	0,356985	0,303009	0,143432	-0,001572	-3,234832	0,628253	11,260976	0,333887	-0,714384	-2,986997	-4,388970	-10,900270	6,972542	13,575902	0,143432	-0,001572	-3,234832	0,504837	0,001526	0,333887	0,143432	-0,001572	-3,234832	0,504837	0,001526	0,333887
13:39:12,87	0,354011	3,225987	-0,122979	0,724981	0,356985	0,303009	0,142888	0,000821	-3,234856	0,503060	11,215757	0,324553	-0,710232	-2,984218	-4,388208	-10,870359	6,931150	13,545864	0,142888	0,000821	-3,234856	0,567528	-0,000969	0,324553	0,142888	0,000821	-3,234856	0,567528	-0,000969	0,324553
13:39:12,92	0,354011	3,225987	-0,122979	0,724981	0,356985	0,303009	0,138406	-0,001385	-3,234094	0,596907	11,029307	0,294514	-0,713693	-2,985441	-4,388935	-10,842161	6,960089	13,594616	0,138406	-0,001385	-3,234094	0,488164	0,164398	0,294514	0,138406	-0,001385	-3,234094	0,488164	0,164398	0,294514
13:39:12,97	0,354011	3,225987	-0,122979	0,724981	0,356985	0,303009	0,141196	0,001001	-3,234821	0,511973	11,184289	0,343266	-0,714321	-2,987923	-4,386614	-10,870265	6,953198	13,583105	0,141196	0,001001	-3,234821	0,590566	0,100437	0,343266	0,141196	0,001001	-3,234821	0,590566	0,100437	0,343266
13:39:13,02	0,354011	3,225987	-0,122979	0,724981	0,356985	0,303009	0,143659	0,000304	-3,232500	0,528216	11,291499	0,331755	-0,715410	-2,987715	-4,387791	-10,841110	6,987568	13,555393	0,144024	0,001350	-3,233677	0,624142	0,012659	0,304044	0,144024	0,001350	-3,233677	0,624142	0,012659	0,304044
13:39:13,07	0,354011	3,225987	-0,122979	0,724981	0,356985	0,303009	0,144024	0,001350	-3,233677	0,518141	11,318531	0,304044	-0,713177	-2,990505	-4,387004	-10,893436	6,954538	13,578593	0,144024	0,001350	-3,233677	0,624142	0,012659	0,304044	0,144024	0,001350	-3,233677	0,624142	0,012659	0,304044
13:39:13,12	0,354011	3,225987	-0,122979	0,724981	0,356985	0,303009	0,145323	-0,001978	-3,232890	0,636426	11,357286	0,327243	-0,713065	-2,989775	-4,387780	-10,844799	6,967389	13,554878	0,145323	-0,001978	-3,232890	0,481183	-0,050570	0,327243	0,145323	-0,001978	-3,232890	0,481183	-0,050570	0,327243
13:39:13,17	0,354011	3,225987	-0,122979	0,724981	0,356985	0,303009	0,144635	-0,001710	-3,233666	0,657979	11,357203	0,303529	-0,707238	-2,987214	-4,386195	-10,850158	6,924734	13,602441	0,144635	-0,001710	-3,233666	0,523711	0,003358	0,303529	0,144635	-0,001710	-3,233666	0,523711	0,003358	0,303529
13:39:13,22	0,354011	3,225987	-0,122979	0,724981	0,356985	0,303009	0,139503	-0,005476	-3,232081	0,814167	11,107032	0,351091	-0,711355	-2,987879	-4,383123	-10,858382	6,920581	13,560952	0,139503	-0,005476	-3,232081	0,384305	0,156039	0,351091	0,139503	-0,005476	-3,232081	0,384305	0,156039	0,351091
13:39:13,27	0,354011	3,225987	-0,122979	0,724981	0,356985	0,303009	0,142138	-0,002243	-3,229009	0,638340	11,238982	0,309602	-0,715501	-2,989189	-4,384283	-10,887375	6,978088	13,587113	0,142138	-0,002243	-3,229009	0,462272	0,081179	0,309602	0,142138	-0,002243	-3,229009	0,462272	0,081179	0,309602
13:39:13,32	0,354011	3,225987	-0,122979	0,724981	0,356985	0,303009	0,145346	0,000693	-3,230169	0,520986	11,351949	0,335763	-0,712569	-2,991471	-4,386197	-10,886604	6,958503	13,607191	0,145346	0,000693	-3,230169	0,575377	-0,057702	0,335763	0,145346	0,000693	-3,230169	0,575377	-0,057702	0,335763
13:39:13,37	0,354011	3,225987	-0,122979	0,724981	0,356985	0,303009	0,145856	-0,002987	-3,232083	0,695786	11,388937	0,355841	-0,713728	-2,991592	-4,385865	-10,886844	6,957196	13,534054	0,145856	-0,002987	-3,232083	0,461272	-0,060761	0,355841	0,145856	-0,002987	-3,232083	0,461272	-0,060761	0,355841
13:39:13,42	0,354011	3,225987	-0,122979	0,724981	0,356985	0,303009	0,146540	-0,002044	-3,231751	0,645496	11,424930	0,282704	-0,709681	-2,987753	-4,385447	-10,903659	6,951583	13,598048	0,141192	-0,003630	-3,231333	0,429730	0,051520	0,346698	0,141192	-0,003630	-3,231333	0,429730	0,051520	0,346698
13:39:13,47	0,354011	3,225987	-0,122979	0,724981	0,356985	0,303009	0,141192	-0,003630	-3,231333	0,714669	11,135108	0,346698	-0,714315	-2,988738	-4,384261	-10,868208	6,943613	13,605450	0,141192	-0,003630	-3,231333	0,429730	0,051520	0,346698	0,141192	-0,003630	-3,231333	0,429730	0,051520	0,346698
13:39:13,52	0,354011	3,225987	-0,122979	0,724981	0,356985	0,303009	0,144363	-0,000109	-3,230147	0,542405	11,334656	0,354100	-0,710750	-2,985889	-4,384690	-10,855256	6,953446	13,553635	0,144363	-0,000109	-3,230147	0,533857	0,002191	0,354100	0,144363	-0,000109	-3,230147	0,533857	0,002191	0,354100
13:39:13,57	0,354011	3,225987	-0,122979	0,724981	0,356985	0,303009	0,140112	-0,001772	-3,230576	0,643872	11,119940	0,302286	-0,713047	-2,986564	-4,383897	-10,835662	6,970565	13,562693	0,140112	-0,001772	-3,230576	0,504779	0,121125	0,302286	0,140112	-0,001772	-3,230576	0,504779	0,121125	0,302286
13:39:13,62	0,354011	3,225987	-0,122979	0,724981	0,356985	0,303009	0,141845	-0,000120	-3,229783	0,582608	11,218463	0,311344	-0,713654	-2,986335	-4,382353	-10,845810	6,966744	13,556819	0,141845	-0,000120	-3,229783	0,573170	0,083611	0,311344	0,141845	-0,000120	-3,229783	0,573170	0,083611	0,311344
13:39:13,67	0,354011	3,225987	-0,122979	0,724981	0,356985	0,303009	0,141951	0,000520	-3,228239	0,540934	11,217060	0,305470	-0,710164	-2,984671	-4,382745	-10,866874	6,986492	13,568448	0,141951	0,000520	-3,228239	0,581753	0,073943	0,305470	0,141951	0,000520	-3,228239	0,581753	0,073943	0,305470
13:39:13,72	0,354011	3,225987	-0,122979	0,724981	0,356985	0,303009	0,138764	-0,001671	-3,228631	0,661413	11,023248	0,317098	-0,709528	-2,984989	-4,384282	-10,840066	6,980580	13,573825	0,138764	-0,001671	-3,228631	0,530274	0,130269	0,317098	0,138764	-0,001671	-3,228631	0,530274	0,130269	0,317098
13:39:13,77	0,354011	3,225987	-0,122979	0,724981	0,356985	0,303009	0,138722	-0,002381	-3,230167	0,706615	11,047211	0,322476	-0,710774	-2,987245	-4,381547	-10,872806	6,960177	13,600365	0,138722	-0,002381	-3,230167	0,519744	0,157566	0,322476	0,138722	-0,002381	-3,230167	0,519744	0,157566	0,322476
13:39:13,82	0,354011	3,225987	-0,122979	0,724981	0,356985	0,303009	0,141299	-0,002429	-3,227433	0,675094	11,163060	0,349016	-0,713733	-2,986148	-4,385089	-10,879162	6,973164	13,559046	0,141299	-0,002429	-3,227433	0,484421	0,071125	0,349016	0,141299	-0,002429	-3,227433	0,484421	0,071125	0,349016
13:39:13,87	0,354011	3,225987	-0,122979	0,724981	0,356985	0,303009	0,141829	0,000682	-3,230975	0,521389	11,178628	0,307697	-0,713741	-2,990008	-4,379646	-10,890509	6,931348	13,544248	0,141829	0,000682	-3,230975	0,574933	0,045080	0,307697	0,141829	0,000682	-3,230975	0,574933	0,045080	0,307697
13:39:13,92	0,354011	3,225987	-0,122979	0,724981	0,356985	0,303009	0,145175	-0,001241	-3,225532	0,579509	11,363721	0,292898	-0,708917	-2,988996	-4,379994	-10,840952	6,955565	13,565090	0,145175	-0,001241	-3,225532	0,482081	-0,032519	0,292898	0,145175	-0,001241	-3,225532	0,482081	-0,032519	0,292898
13:39:13,97	0,354011	3,225987	-0,122979	0,724981	0,356985	0,303009	0,141886	-0,004913	-3,225880	0,816203	11,223512	0,313741	-0,712443	-2,986606	-4,378447	-10,829784	6,945377	13,568298	0,141886	-0,004913	-3,225880	0,430523	0,085444	0,313741	0,141886	-0,004913	-3,225880	0,430523	0,085444	0,313741
13:39:14,02	0,354011	3,225987	-0,122979	0,724981	0,356985	0,303009	0,141579	-0,000664	-3,224333	0,592011	11,222317	0,316948	-0,711943	-2,987408	-4,380805	-10,873275	6,952445	13,555838	0,141579	-0,000664	-3,224333	0,539886	0,108343	0,316948	0,141579	-0,000664	-3,224333	0,539886	0,108343	0,316948
13:39:14,07	0,354011	3,225987	-0,122979	0,724981	0,356985	0,303009	0,142025	-0,001498	-3,226691	0,619750	11,204283	0,304488	-0,716556	-2,987419	-4,381570	-10,833654	6,976785	13,555877	0,142025	-0,001498	-3,226691	0,502162	0,055340	0,304488	0,142025	-0,001498	-3,226691	0,502162	0,055340	0,304488
13:39:14,12	0,354011	3,225987	-0,122979	0,724981	0,356985	0,303009	0,144341	0,002491	-3,227456	0,453196	11,346851	0,304528	-0,710720	-2,985906	-4,382720	-10,844026	6,960027	13,581606	0,144341	0,002491	-3,227456	0,648768	0,016112	0,304528	0,144341	0,002491	-3,227456	0,648768	0,016112	0,304528
13:39:14,17	0,354011	3,225987	-0,122979	0,724981	0,356985	0,303009	0,140112	-0,001806	-3,228606	0,656984	11,126380	0,330256	-0,710106	-2,987171	-4,380778	-10,832500	6,934775	13,564879	0,140112	-0,001806	-3,228606	0,515178	0,127557	0,330256	0,140112	-0,001806	-3,228606	0,515178	0,127557	0,330256
13:39:14,22	0,354011	3,225987	-0,122979	0,724981	0,356985	0,303009	0,140901	-0,002971	-3,226663	0,701425	11,189974	0,313530	-0,713128	-2,982977	-4,376511	-10,864235	6,944693	13,601788	0,140901	-0,002971	-3,226663	0,468216	0,129278	0,313530	0,140901	-0,002971	-3,226663	0,468216	0,129278	0,313530
13:39:14,27	0,354011	3,225987	-0,122979	0,724981	0,356985	0,303009	0,138779	0,001743	-3,222397	0,449019	11,047220	0,350438	-0,709007	-2,985676	-4,382330	-10,859913	6,935906	13,590779	0,138779	0,001743	-3,222397	0,585859	0,153052	0,350438	0,138779	0,001743	-3,222397	0,585859	0,153052	0,350438
13:39:14,33	0,354011	3,225987	-0,122979	0,724981	0,356985	0,303009	0,139057	-0,003175	-3,228216	0,699315	11,069787	0,339430	-0,713669	-2,983600	-4,379670	-10,861595	6,989331	13,532250	0,139057	-0,003175	-3,228216	0,450078	0,153835	0,339430	0,139057	-0,003175	-3,228216	0,450078	0,153835	0,339430
13:39:14,38	0,354011	3,225987	-0,122979	0,724981	0,356985	0,303009	0,143230	-0,001588	-3,223934	0,641412	11,284188	0,331583	-0,709746	-2,989928	-4,378645	-10,881854	6,936281	13,571058	0,143230	-0,001588	-3,223934	0,516717	0,040667	0,331583	0,143230	-0,001588	-3,223934	0,516717	0,040667	0,331583
13:39:14,43	0,354011	3,225987	-0,122979	0,724981	0,356985	0,303009	0,143108	-0,004661	-3,224531	0,765938	11,261249	0,319709	-0,705042	-2,983943	-4,356972	-10,645707	6,771354	13,583355	0,143108	-0,004661	-3,224531	0,400056	0,027295	0,319709	0,143108	-0,004661	-3,224531	0,400056	0,027295	0,319709
13:39:14,48	0,354011	3,225987	-0,122979	0,724981	0,356985	0,303009	0,135573	-0,005742	-3,202858	0,797414	11,156393	0,332005	-0,731348	-3,014507	-4,177053	-12,580125	8,181035	13,544368	0,135573	-0,005742	-3,202858	0,346640	0,513950	0,332005	0,135573	-0,005742	-3,202858	0,346640	0,513950	0,332005
13:39:14,53	0,354029	3,225999	-0,122968	0,724987	0,366987	0,303006	0,175195	0,001757	-3,022939	0,661033	10,836652	0,293018	-0,721888	-3,002266	-4,653861	-10,620751	6,945988	13,608671	0,159864	-0,000315	-3,499747	0,654182	-0,195474	0,357322	0,159864	-0,000315	-3,499747	0,654182	-0,195474	0,357322
13:39:14,58	0,354029	3,225999	-0,122968	0,724987	0,366987	0,303006	0,159864	-0,000315	-3,499747	0,678903	12,353834	0,357322	-0,722878	-2,997735	-4,651553	-10,537472	6,960683	13,554086	0,159864	-0,000315	-3,499747	0,654182	-0,195474	0,357322	0,159864	-0,000315	-3,499747	0,654182	-0,195474	0,357322
13:39:14,63	0,354029	3,225999	-0,122968	0,724987	0,366987	0,303006	0,156435	0,002809	-3,497439	0,570845	12,240326	0,302737	-0,723435	-2,998864	-4,650742	-10,519911	6,950475	13,581892	0,156435	0,002809	-3,497439	0,791322	-0,039844	0,302737	0,156435	0,002809	-3,497439	0,791322	-0,039844	0,302737
13:39:14,68	0,354029	3,225999	-0,122968	0,724987	0,366987	0,303006	0,157691	0,002726	-3,496628	0,575067	12,325957	0,330543	-0,722241	-2,997837	-4,645307	-10,514848	6,932292	13,573464	0,157691	0,002726	-3,496628	0,789080	-0,052820	0,330543	0,157691	0,002726	-3,496628	0,789080	-0,052820	0,330543
13:39:14,73	0,354029	3,225999	-0,122968	0,724987	0,366987	0,303006	0,156205	0,002206	-3,491193	0,588931	12,262148	0,322115	-0,722783	-2,995305	-4,645314	-10,497789	6,963966	13,569745	0,156205	0,002206	-3,491193	0,762065	4,162082E-5	0,322115	0,156205	0,002206	-3,491193	0,762065	4,162082E-5	0,322115
13:39:14,78	0,354029	3,225999	-0,122968	0,724987	0,366987	0,303006	0,154284	0,003941	-3,491200	0,534647	12,161160	0,318395	-0,720353	-2,993539	-4,647234	-10,438623	6,917547	13,569500	0,154284	0,003941	-3,491200	0,844015	0,049903	0,318395	0,154284	0,003941	-3,491200	0,844015	0,049903	0,318395
13:39:14,83	0,354029	3,225999	-0,122968	0,724987	0,366987	0,303006	0,151539	0,002719	-3,493120	0,587554	12,092897	0,318151	-0,722757	-2,995815	-4,644914	-10,494594	6,986723	13,579816	0,151539	0,002719	-3,493120	0,801024	0,197079	0,318151	0,151539	0,002719	-3,493120	0,801024	0,197079	0,318151
13:39:14,88	0,354029	3,225999	-0,122968	0,724987	0,366987	0,303006	0,154712	0,003664	-3,490800	0,570366	12,174823	0,328467	-0,716252	-2,993487	-4,645669	-10,461400	6,951028	13,589952	0,154712	0,003664	-3,490800	0,857974	0,029940	0,328467	0,154712	0,003664	-3,490800	0,857974	0,029940	0,328467
13:39:14,93	0,354029	3,225999	-0,122968	0,724987	0,366987	0,303006	0,149443	-0,000806	-3,491555	0,788472	11,947436	0,338602	-0,719206	-2,995778	-4,644116	-10,483170	6,977396	13,594069	0,149443	-0,000806	-3,491555	0,725212	0,216158	0,338602	0,149443	-0,000806	-3,491555	0,725212	0,216158	0,338602
13:39:14,98	0,354029	3,225999	-0,122968	0,724987	0,366987	0,303006	0,152905	0,000607	-3,490001	0,726978	12,095395	0,342720	-0,720382	-2,995995	-4,642973	-10,483868	6,963215	13,563621	0,152905	0,000607	-3,490001	0,774592	0,092392	0,342720	0,152905	0,000607	-3,490001	0,774592	0,092392	0,342720
13:39:15,03	0,354029	3,225999	-0,122968	0,724987	0,366987	0,303006	0,153680	0,001517	-3,488859	0,666996	12,142220	0,312271	-0,720374	-2,995931	-4,644101	-10,472442	6,963248	13,607808	0,153680	0,001517	-3,488859	0,786093	0,078322	0,312271	0,153680	0,001517	-3,488859	0,786093	0,078322	0,312271
13:39:15,08	0,354029	3,225999	-0,122968	0,724987	0,366987	0,303006	0,153621	0,001542	-3,489987	0,671426	12,149004	0,356458	-0,717910	-2,994138	-4,638668	-10,429926	6,959142	13,575555	0,153621	0,001542	-3,489987	0,792502	0,089777	0,356458	0,153621	0,001542	-3,489987	0,792502	0,089777	0,356458
13:39:15,13	0,354029	3,225999	-0,122968	0,724987	0,366987	0,303006	0,150836	0,000304	-3,484554	0,753534	12,043078	0,324205	-0,720276	-2,992457	-4,638687	-10,421945	6,930667	13,559877	0,150836	0,000304	-3,484554	0,777383	0,202441	0,324205	0,150836	0,000304	-3,484554	0,777383	0,202441	0,324205
13:39:15,18	0,354029	3,225999	-0,122968	0,724987	0,366987	0,303006	0,150563	0,003194	-3,484573	0,582581	12,050020	0,308527	-0,722038	-2,993294	-4,638290	-10,431579	6,961380	13,574825	0,150563	0,003194	-3,484573	0,833300	0,230831	0,308527	0,150563	0,003194	-3,484573	0,833300	0,230831	0,308527
13:39:15,23	0,354029	3,225999	-0,122968	0,724987	0,366987	0,303006	0,152169	0,004302	-3,484176	0,546762	12,109833	0,323475	-0,723866	-2,991678	-4,637931	-10,458112	6,962734	13,565156	0,152169	0,004302	-3,484176	0,884436	0,164571	0,323475	0,152169	0,004302	-3,484176	0,884436	0,164571	0,323475
13:39:15,28	0,354029	3,225999	-0,122968	0,724987	0,366987	0,303006	0,151684	0,006693	-3,483817	0,410322	12,060937	0,313806	-0,719706	-2,991671	-4,639092	-10,447058	6,983110	13,557431	0,151684	0,006693	-3,483817	0,935710	0,153780	0,313806	0,151684	0,006693	-3,483817	0,935710	0,153780	0,313806
13:39:15,33	0,354029	3,225999	-0,122968	0,724987	0,366987	0,303006	0,149598	0,003094	-3,484978	0,620655	11,951863	0,306082	-0,719101	-2,995453	-4,635563	-10,452864	6,980815	13,579039	0,149598	0,003094	-3,484978	0,863504	0,208438	0,306082	0,149598	0,003094	-3,484978	0,863504	0,208438	0,306082
13:39:15,38	0,354029	3,225999	-0,122968	0,724987	0,366987	0,303006	0,152571	0,000678	-3,481448	0,741353	12,102566	0,327689	-0,720211	-2,994842	-4,638663	-10,410418	6,969732	13,570343	0,152571	0,000678	-3,481448	0,794611	0,125779	0,327689	0,152571	0,000678	-3,481448	0,794611	0,125779	0,327689
13:39:15,43	0,354029	3,225999	-0,122968	0,724987	0,366987	0,303006	0,152596	0,001945	-3,484549	0,687114	12,146193	0,318993	-0,723834	-2,992585	-4,639391	-10,453964	6,991915	13,554694	0,152596	0,001945	-3,484549	0,839801	0,167403	0,318993	0,152596	0,001945	-3,484549	0,839801	0,167403	0,318993
13:39:15,48	0,354029	3,225999	-0,122968	0,724987	0,366987	0,303006	0,151598	0,002573	-3,484963	0,628965	12,095763	0,299419	-0,720256	-2,993663	-4,639077	-10,421867	6,946925	13,550769	0,151598	0,002573	-3,484963	0,830976	0,195350	0,299419	0,151598	0,002573	-3,484963	0,830976	0,195350	0,299419
13:39:15,53	0,354029	3,225999	-0,122968	0,724987	0,366987	0,303006	0,151598	0,002573	-3,484963	0,628965	12,095763	0,299419	-0,718449	-2,992665	-4,636341	-10,405976	6,952005	13,564099	0,151598	0,002573	-3,484963	0,830976	0,195350	0,299419	0,151598	0,002573	-3,484963	0,830976	0,195350	0,299419
13:39:15,58	0,354029	3,225999	-0,122968	0,724987	0,366987	0,303006	0,149830	0,001507	-3,482227	0,696757	12,015066	0,312749	-0,721990	-2,993679	-4,637912	-10,427841	7,003542	13,556478	0,149830	0,001507	-3,482227	0,815065	0,253416	0,312749	0,149830	0,001507	-3,482227	0,815065	0,253416	0,312749
13:39:15,63	0,354029	3,225999	-0,122968	0,724987	0,366987	0,303006	0,152478	0,004067	-3,483798	0,597329	12,108074	0,305128	-0,719034	-2,992159	-4,635938	-10,409529	6,977373	13,588902	0,152478	0,004067	-3,483798	0,916608	0,138531	0,305128	0,152478	0,004067	-3,483798	0,916608	0,138531	0,305128
13:39:15,68	0,354029	3,225999	-0,122968	0,724987	0,366987	0,303006	0,149685	0,002267	-3,481824	0,677441	11,991744	0,337553	-0,723162	-2,992030	-4,631318	-10,431208	6,995932	13,552298	0,149685	0,002267	-3,481824	0,855392	0,241508	0,337553	0,149685	0,002267	-3,481824	0,855392	0,241508	0,337553
13:39:15,73	0,354029	3,225999	-0,122968	0,724987	0,366987	0,303006	0,151637	0,005907	-3,477204	0,493407	12,065205	0,300948	-0,723224	-2,996764	-4,635550	-10,447268	6,960482	13,591951	0,151637	0,005907	-3,477204	0,957078	0,161719	0,300948	0,151637	0,005907	-3,477204	0,957078	0,161719	0,300948
13:39:15,78	0,354029	3,225999	-0,122968	0,724987	0,366987	0,303006	0,155767	0,003594	-3,481436	0,574947	12,283792	0,340601	-0,720257	-2,993628	-4,632860	-10,444293	6,979552	13,562801	0,155767	0,003594	-3,481436	0,857056	0,056087	0,340601	0,155767	0,003594	-3,481436	0,857056	0,056087	0,340601
13:39:15,83	0,354029	3,225999	-0,122968	0,724987	0,366987	0,303006	0,151568	0,002592	-3,478745	0,645051	12,058489	0,311451	-0,720730	-2,991817	-4,632029	-10,390948	7,008115	13,611301	0,151568	0,002592	-3,478745	0,848507	0,160400	0,311451	0,151568	0,002592	-3,478745	0,848507	0,160400	0,311451
13:39:15,88	0,354029	3,225999	-0,122968	0,724987	0,366987	0,303006	0,150236	0,003907	-3,477915	0,628073	12,021144	0,359951	-0,720812	-2,993392	-4,632857	-10,426125	6,972434	13,557479	0,150236	0,003907	-3,477915	0,934767	0,227612	0,359951	0,150236	0,003907	-3,477915	0,934767	0,227612	0,359951
13:39:15,93	0,354029	3,225999	-0,122968	0,724987	0,366987	0,303006	0,151641	0,003191	-3,478743	0,616804	12,081574	0,306129	-0,716708	-2,995169	-4,635164	-10,417245	6,924804	13,567402	0,151641	0,003191	-3,478743	0,867310	0,177760	0,306129	0,151641	0,003191	-3,478743	0,867310	0,177760	0,306129
13:39:15,98	0,354029	3,225999	-0,122968	0,724987	0,366987	0,303006	0,151128	-0,001252	-3,481050	0,811053	12,086387	0,316052	-0,718449	-2,994774	-4,632817	-10,415497	6,952267	13,590819	0,151128	-0,001252	-3,481050	0,712750	0,222867	0,316052	0,151128	-0,001252	-3,481050	0,712750	0,222867	0,316052
13:39:16,03	0,354029	3,225999	-0,122968	0,724987	0,366987	0,303006	0,151656	0,000453	-3,478703	0,747015	12,101668	0,339469	-0,717221	-2,996811	-4,630858	-10,402057	6,953629	13,589442	0,151656	0,000453	-3,478703	0,782608	0,196636	0,339469	0,151656	0,000453	-3,478703	0,782608	0,196636	0,339469
13:39:16,08	0,354029	3,225999	-0,122968	0,724987	0,366987	0,303006	0,152807	-0,001628	-3,476744	0,863173	12,172428	0,338092	-0,721425	-2,991142	-4,633260	-10,427121	6,961959	13,552782	0,152807	-0,001628	-3,476744	0,735338	0,177118	0,338092	0,152807	-0,001628	-3,476744	0,735338	0,177118	0,338092
13:39:16,13	0,354029	3,225999	-0,122968	0,724987	0,366987	0,303006	0,149999	0,004846	-3,479146	0,521165	12,000552	0,301432	-0,717271	-2,994042	-4,632838	-10,417819	6,956633	13,567082	0,149999	0,004846	-3,479146	0,901601	0,225655	0,301432	0,149999	0,004846	-3,479146	0,901601	0,225655	0,301432
13:39:16,18	0,354029	3,225999	-0,122968	0,724987	0,366987	0,303006	0,150433	-0,000201	-3,478724	0,783666	12,033853	0,315732	-0,719584	-2,996306	-4,630495	-10,405199	6,947923	13,564512	0,150433	-0,000201	-3,478724	0,767885	0,224864	0,315732	0,150433	-0,000201	-3,478724	0,767885	0,224864	0,315732
13:39:16,23	0,354029	3,225999	-0,122968	0,724987	0,366987	0,303006	0,153550	0,000670	-3,476381	0,737151	12,211241	0,313162	-0,720204	-2,994744	-4,629338	-10,414970	6,940789	13,568649	0,153550	0,000670	-3,476381	0,789728	0,157539	0,313162	0,153550	0,000670	-3,476381	0,789728	0,157539	0,313162
13:39:16,28	0,354029	3,225999	-0,122968	0,724987	0,366987	0,303006	0,152508	0,001988	-3,475224	0,657538	12,152150	0,317299	-0,719021	-2,993235	-4,631650	-10,402694	6,945125	13,594723	0,152508	0,001988	-3,475224	0,813599	0,180263	0,317299	0,152508	0,001988	-3,475224	0,813599	0,180263	0,317299
13:39:16,33	0,354029	3,225999	-0,122968	0,724987	0,366987	0,303006	0,150609	0,001718	-3,477536	0,681451	12,061880	0,343373	-0,718411	-2,994256	-4,631289	-10,401544	6,945721	13,550858	0,150609	0,001718	-3,477536	0,816347	0,239043	0,343373	0,150609	0,001718	-3,477536	0,816347	0,239043	0,343373
13:39:16,38	0,354029	3,225999	-0,122968	0,724987	0,366987	0,303006	0,151188	0,000679	-3,477174	0,736590	12,092673	0,299508	-0,719635	-2,993918	-4,631284	-10,434342	6,989968	13,581519	0,151188	0,000679	-3,477174	0,789895	0,224403	0,299508	0,151188	0,000679	-3,477174	0,789895	0,224403	0,299508
13:39:16,43	0,354029	3,225999	-0,122968	0,724987	0,366987	0,303006	0,151509	0,001909	-3,477170	0,694576	12,058804	0,330169	-0,718436	-2,995108	-4,628905	-10,405404	6,926484	13,616532	0,151509	0,001909	-3,477170	0,844397	0,165387	0,330169	0,151509	0,001909	-3,477170	0,844397	0,165387	0,330169
13:39:16,48	0,354029	3,225999	-0,122968	0,724987	0,366987	0,303006	0,151939	0,000275	-3,474790	0,739012	12,137973	0,365182	-0,719000	-2,991239	-4,628184	-10,404764	6,964516	13,564485	0,151939	0,000275	-3,474790	0,760597	0,210792	0,365182	0,151939	0,000275	-3,474790	0,760597	0,210792	0,365182
13:39:16,53	0,354029	3,225999	-0,122968	0,724987	0,366987	0,303006	0,148871	0,002698	-3,474070	0,646271	11,959974	0,313135	-0,718470	-2,993439	-4,629750	-10,437573	6,968443	13,555976	0,148871	0,002698	-3,474070	0,858064	0,273632	0,313135	0,148871	0,002698	-3,474070	0,858064	0,273632	0,313135
13:39:16,58	0,354029	3,225999	-0,122968	0,724987	0,366987	0,303006	0,150511	0,001139	-3,475636	0,714334	12,014882	0,304626	-0,719025	-2,995592	-4,627782	-10,412980	6,919368	13,562228	0,150511	0,001139	-3,475636	0,803747	0,199793	0,304626	0,150511	0,001139	-3,475636	0,803747	0,199793	0,304626
13:39:16,63	0,354029	3,225999	-0,122968	0,724987	0,366987	0,303006	0,152653	0,000543	-3,473668	0,715132	12,172108	0,310879	-0,715485	-2,993678	-4,628957	-10,421760	6,971486	13,560754	0,152653	0,000543	-3,473668	0,757746	0,188862	0,310879	0,152653	0,000543	-3,473668	0,757746	0,188862	0,310879
13:39:16,68	0,354029	3,225999	-0,122968	0,724987	0,366987	0,303006	0,151025	0,001467	-3,476000	0,715821	12,055479	0,324167	-0,719012	-2,993720	-4,630114	-10,416298	6,977600	13,575517	0,151025	0,001467	-3,476000	0,831020	0,200007	0,324167	0,151025	0,001467	-3,476000	0,831020	0,200007	0,324167
13:39:16,74	0,354029	3,225999	-0,122968	0,724987	0,366987	0,303006	0,150422	0,003036	-3,476979	0,635452	12,013851	0,328691	-0,720214	-2,992082	-4,627017	-10,419783	6,950440	13,572834	0,150422	0,003036	-3,476979	0,873778	0,205755	0,328691	0,150422	0,003036	-3,476979	0,873778	0,205755	0,328691
13:39:16,79	0,354029	3,225999	-0,122968	0,724987	0,366987	0,303006	0,150422	0,003036	-3,476979	0,635452	12,013851	0,328691	-0,719048	-2,996922	-4,628166	-10,424731	6,916203	13,567126	0,150422	0,003036	-3,476979	0,873778	0,205755	0,328691	0,150422	0,003036	-3,476979	0,873778	0,205755	0,328691
13:39:16,84	0,354029	3,225999	-0,122968	0,724987	0,366987	0,303006	0,153816	-0,000102	-3,474052	0,740060	12,223995	0,315776	-0,721023	-2,989084	-4,605587	-10,280216	6,949588	13,573173	0,153816	-0,000102	-3,474052	0,732033	0,149446	0,315776	0,153816	-0,000102	-3,474052	0,732033	0,149446	0,315776
13:39:16,89	0,354029	3,225999	-0,122968	0,724987	0,366987	0,303006	0,148015	0,005527	-3,451473	0,548490	12,030817	0,321823	-0,725529	-3,019422	-4,285817	-12,491707	7,610919	13,548048	0,148015	0,005527	-3,451473	0,982388	0,411627	0,321823	0,148015	0,005527	-3,451473	0,982388	0,411627	0,321823
13:39:16,94	0,354014	3,225949	-0,122994	0,724983	0,376995	0,303004	0,176542	-0,005739	-3,131702	0,601342	11,268333	0,296699	-0,718744	-3,019393	-4,934045	-10,665222	6,399396	13,629292	0,176542	-0,005739	-3,131702	0,150804	-2,590203	0,296699	0,176542	-0,005739	-3,131702	0,150804	-2,590203	0,296699
13:39:16,99	0,354014	3,225949	-0,122994	0,724983	0,376995	0,303004	0,173124	-0,011601	-3,779931	0,770181	13,278149	0,377943	-0,715666	-3,015296	-4,932096	-10,589629	6,372970	13,608242	0,173124	-0,011601	-3,779931	-0,140495	-0,312086	0,377943	0,173124	-0,011601	-3,779931	-0,140495	-0,312086	0,377943
13:39:17,04	0,354014	3,225949	-0,122994	0,724983	0,376995	0,303004	0,168038	-0,012218	-3,777981	0,817184	13,092337	0,356892	-0,718543	-3,013753	-4,924328	-10,582310	6,412245	13,609275	0,168038	-0,012218	-3,777981	-0,141940	-0,098620	0,356892	0,168038	-0,012218	-3,777981	-0,141940	-0,098620	0,356892
13:39:17,09	0,354014	3,225949	-0,122994	0,724983	0,376995	0,303004	0,168140	-0,008955	-3,770214	0,685154	13,084339	0,357926	-0,717971	-3,012190	-4,925129	-10,580720	6,393238	13,585242	0,168140	-0,008955	-3,770214	-0,017784	-0,114621	0,357926	0,168140	-0,008955	-3,770214	-0,017784	-0,114621	0,357926
13:39:17,14	0,354014	3,225949	-0,122994	0,724983	0,376995	0,303004	0,166500	-0,008669	-3,771015	0,654622	13,009949	0,333893	-0,717896	-3,010250	-4,921215	-10,549160	6,406238	13,612325	0,166500	-0,008669	-3,771015	-0,025873	-0,060285	0,333893	0,166500	-0,008669	-3,771015	-0,025873	-0,060285	0,333893
13:39:17,19	0,354014	3,225949	-0,122994	0,724983	0,376995	0,303004	0,164783	-0,007764	-3,767101	0,634630	12,941484	0,360975	-0,719699	-3,013440	-4,920062	-10,574799	6,394900	13,596203	0,164783	-0,007764	-3,767101	0,025132	0,006054	0,360975	0,164783	-0,007764	-3,767101	0,025132	0,006054	0,360975
13:39:17,24	0,354014	3,225949	-0,122994	0,724983	0,376995	0,303004	0,162753	-0,013385	-3,766312	0,929660	12,821977	0,366610	-0,712013	-3,011303	-4,920426	-10,559886	6,415589	13,617960	0,162753	-0,013385	-3,766312	-0,121090	0,045876	0,366610	0,162753	-0,013385	-3,766312	-0,121090	0,045876	0,366610
13:39:17,29	0,354014	3,225949	-0,122994	0,724983	0,376995	0,303004	0,162753	-0,013385	-3,766312	0,929660	12,821977	0,366610	-0,718424	-3,014510	-4,918073	-10,545960	6,435177	13,629964	0,162753	-0,013385	-3,766312	-0,121090	0,045876	0,366610	0,162753	-0,013385	-3,766312	-0,121090	0,045876	0,366610
13:39:17,34	0,354014	3,225949	-0,122994	0,724983	0,376995	0,303004	0,168736	-0,009437	-3,763959	0,748269	13,135348	0,378614	-0,718485	-3,011504	-4,913850	-10,571450	6,412371	13,593445	0,168736	-0,009437	-3,763959	0,007470	-0,110402	0,378614	0,168736	-0,009437	-3,763959	0,007470	-0,110402	0,378614
13:39:17,39	0,354014	3,225949	-0,122994	0,724983	0,376995	0,303004	0,166163	-0,007880	-3,759736	0,634832	12,990908	0,342095	-0,716671	-3,009923	-4,915799	-10,535840	6,388034	13,569808	0,163887	-0,008661	-3,761685	-0,007743	0,050420	0,318458	0,163887	-0,008661	-3,761685	-0,007743	0,050420	0,318458
13:39:17,44	0,354014	3,225949	-0,122994	0,724983	0,376995	0,303004	0,163887	-0,008661	-3,761685	0,672169	12,915557	0,318458	-0,716049	-3,010175	-4,913424	-10,525805	6,405003	13,617325	0,163887	-0,008661	-3,761685	-0,007743	0,050420	0,318458	0,163887	-0,008661	-3,761685	-0,007743	0,050420	0,318458
13:39:17,49	0,354014	3,225949	-0,122994	0,724983	0,376995	0,303004	0,163794	-0,009326	-3,759310	0,726434	12,910908	0,365975	-0,719627	-3,011141	-4,913437	-10,541257	6,381986	13,611147	0,163794	-0,009326	-3,759310	-0,005638	0,053101	0,365975	0,163794	-0,009326	-3,759310	-0,005638	0,053101	0,365975
13:39:17,54	0,354014	3,225949	-0,122994	0,724983	0,376995	0,303004	0,166419	-0,006710	-3,759323	0,562764	13,045564	0,359798	-0,717203	-3,012164	-4,912264	-10,529145	6,420136	13,602108	0,166419	-0,006710	-3,759323	0,036016	-0,018350	0,359798	0,166419	-0,006710	-3,759323	0,036016	-0,018350	0,359798
13:39:17,59	0,354014	3,225949	-0,122994	0,724983	0,376995	0,303004	0,166093	-0,009321	-3,758150	0,737620	13,020025	0,350759	-0,717850	-3,011158	-4,909965	-10,564120	6,432503	13,586967	0,166093	-0,009321	-3,758150	0,005925	-0,018295	0,350759	0,166093	-0,009321	-3,758150	0,005925	-0,018295	0,350759
13:39:17,64	0,354014	3,225949	-0,122994	0,724983	0,376995	0,303004	0,165546	-0,008258	-3,755851	0,675559	12,955075	0,335617	-0,717815	-3,012666	-4,910334	-10,542551	6,409873	13,590872	0,165546	-0,008258	-3,755851	0,027320	-0,040256	0,335617	0,165546	-0,008258	-3,755851	0,027320	-0,040256	0,335617
13:39:17,69	0,354014	3,225949	-0,122994	0,724983	0,376995	0,303004	0,166834	-0,009042	-3,756220	0,707543	13,052082	0,339522	-0,715437	-3,011157	-4,912264	-10,524571	6,412152	13,602260	0,166834	-0,009042	-3,756220	-0,002285	-0,044413	0,339522	0,166834	-0,009042	-3,756220	-0,002285	-0,044413	0,339522
13:39:17,74	0,354014	3,225949	-0,122994	0,724983	0,376995	0,303004	0,164339	-0,010346	-3,758150	0,786313	12,936737	0,350910	-0,721334	-3,010083	-4,907238	-10,541957	6,432153	13,594316	0,166357	-0,004703	-3,753123	0,132303	-0,042384	0,342966	0,166357	-0,004703	-3,753123	0,132303	-0,042384	0,342966
13:39:17,79	0,354014	3,225949	-0,122994	0,724983	0,376995	0,303004	0,163964	-0,006822	-3,754266	0,625072	12,942031	0,343397	-0,718302	-3,009070	-4,908381	-10,492076	6,418836	13,594746	0,163964	-0,006822	-3,754266	0,089560	0,070895	0,343397	0,163964	-0,006822	-3,754266	0,089560	0,070895	0,343397
13:39:17,84	0,354014	3,225949	-0,122994	0,724983	0,376995	0,303004	0,163964	-0,006822	-3,754266	0,625072	12,942031	0,343397	-0,714850	-3,008980	-4,912647	-10,508891	6,386684	13,611630	0,163964	-0,006822	-3,754266	0,089560	0,070895	0,343397	0,163964	-0,006822	-3,754266	0,089560	0,070895	0,343397
13:39:17,89	0,354014	3,225949	-0,122994	0,724983	0,376995	0,303004	0,162160	-0,009766	-3,758533	0,741930	12,849742	0,360281	-0,714293	-3,012077	-4,908761	-10,539838	6,387575	13,609250	0,162160	-0,009766	-3,758533	-0,024718	0,120213	0,360281	0,162160	-0,009766	-3,758533	-0,024718	0,120213	0,360281
13:39:17,94	0,354014	3,225949	-0,122994	0,724983	0,376995	0,303004	0,164563	-0,011798	-3,754647	0,832864	12,947462	0,357900	-0,717709	-3,012130	-4,905265	-10,505909	6,422940	13,592772	0,164563	-0,011798	-3,754647	-0,093254	0,029282	0,357900	0,164563	-0,011798	-3,754647	-0,093254	0,029282	0,357900
13:39:17,99	0,354014	3,225949	-0,122994	0,724983	0,376995	0,303004	0,166317	-0,008865	-3,751150	0,727980	13,050366	0,341423	-0,717817	-3,009449	-4,906831	-10,539102	6,409822	13,613406	0,166317	-0,008865	-3,751150	0,032042	-0,005496	0,341423	0,166317	-0,008865	-3,751150	0,032042	-0,005496	0,341423
13:39:18,04	0,354014	3,225949	-0,122994	0,724983	0,376995	0,303004	0,169083	-0,010298	-3,753886	0,772659	13,129320	0,348389	-0,717852	-3,015241	-4,908000	-10,576996	6,429570	13,599739	0,169083	-0,010298	-3,753886	-0,035717	-0,143673	0,348389	0,169083	-0,010298	-3,753886	-0,035717	-0,143673	0,348389
13:39:18,09	0,354014	3,225949	-0,122994	0,724983	0,376995	0,303004	0,169083	-0,010298	-3,753886	0,772659	13,129320	0,348389	-0,718301	-3,013793	-4,905630	-10,507899	6,422463	13,616876	0,169083	-0,010298	-3,753886	-0,035717	-0,143673	0,348389	0,169083	-0,010298	-3,753886	-0,035717	-0,143673	0,348389
13:39:18,14	0,354014	3,225949	-0,122994	0,724983	0,376995	0,303004	0,168053	-0,009184	-3,751515	0,743148	13,139171	0,365527	-0,717130	-3,009235	-4,906436	-10,492655	6,400639	13,593164	0,168053	-0,009184	-3,751515	0,022186	-0,052994	0,365527	0,168053	-0,009184	-3,751515	0,022186	-0,052994	0,365527
13:39:18,19	0,354014	3,225949	-0,122994	0,724983	0,376995	0,303004	0,163520	-0,007920	-3,752322	0,666118	12,927567	0,341815	-0,720675	-3,009318	-4,903729	-10,509876	6,419816	13,591683	0,163520	-0,007920	-3,752322	0,044416	0,091244	0,341815	0,163520	-0,007920	-3,752322	0,044416	0,091244	0,341815
13:39:18,24	0,354014	3,225949	-0,122994	0,724983	0,376995	0,303004	0,165364	-0,004891	-3,749615	0,516630	12,998972	0,340334	-0,717722	-3,010061	-4,905663	-10,507872	6,429301	13,593543	0,165364	-0,004891	-3,749615	0,132670	0,017867	0,340334	0,165364	-0,004891	-3,749615	0,132670	0,017867	0,340334
13:39:18,29	0,354014	3,225949	-0,122994	0,724983	0,376995	0,303004	0,164531	-0,007820	-3,751549	0,678133	12,952654	0,342194	-0,717116	-3,011940	-4,902537	-10,504894	6,413887	13,600633	0,164531	-0,007820	-3,751549	0,064279	0,036932	0,342194	0,164531	-0,007820	-3,751549	0,064279	0,036932	0,342194
13:39:18,34	0,354014	3,225949	-0,122994	0,724983	0,376995	0,303004	0,165856	-0,009284	-3,748423	0,742407	13,031834	0,349284	-0,717774	-3,014359	-4,904091	-10,532889	6,393942	13,605600	0,165856	-0,009284	-3,748423	0,013620	0,012108	0,349284	0,165856	-0,009284	-3,748423	0,013620	0,012108	0,349284
13:39:18,39	0,354014	3,225949	-0,122994	0,724983	0,376995	0,303004	0,168280	-0,009924	-3,749977	0,744397	13,143608	0,354251	-0,717734	-3,011084	-4,902920	-10,506583	6,393792	13,614796	0,168280	-0,009924	-3,749977	-0,034602	-0,066399	0,354251	0,168280	-0,009924	-3,749977	-0,034602	-0,066399	0,354251
13:39:18,44	0,354014	3,225949	-0,122994	0,724983	0,376995	0,303004	0,165424	-0,008321	-3,748806	0,674082	13,017951	0,363446	-0,714721	-3,006623	-4,902544	-10,469315	6,402998	13,596280	0,165424	-0,008321	-3,748806	0,020893	0,032143	0,363446	0,165424	-0,008321	-3,748806	0,020893	0,032143	0,363446
13:39:18,49	0,354014	3,225949	-0,122994	0,724983	0,376995	0,303004	0,160054	-0,008700	-3,748430	0,720401	12,766383	0,344931	-0,717809	-3,010133	-4,904879	-10,542190	6,416415	13,622052	0,160054	-0,008700	-3,748430	0,037454	0,202120	0,344931	0,160054	-0,008700	-3,748430	0,037454	0,202120	0,344931
13:39:18,54	0,354014	3,225949	-0,122994	0,724983	0,376995	0,303004	0,164638	-0,007781	-3,750765	0,647783	12,934902	0,370702	-0,715917	-3,007989	-4,902118	-10,475627	6,401964	13,644095	0,164638	-0,007781	-3,750765	0,036996	0,010840	0,370702	0,164638	-0,007781	-3,750765	0,036996	0,010840	0,370702
13:39:18,59	0,354014	3,225949	-0,122994	0,724983	0,376995	0,303004	0,161835	-0,008347	-3,748003	0,698013	12,854005	0,392745	-0,719523	-3,010144	-4,902167	-10,519174	6,398423	13,599910	0,161835	-0,008347	-3,748003	0,042748	0,149995	0,392745	0,161835	-0,008347	-3,748003	0,042748	0,149995	0,392745
13:39:18,64	0,354014	3,225949	-0,122994	0,724983	0,376995	0,303004	0,165505	-0,006301	-3,748053	0,566784	13,008907	0,348560	-0,715984	-3,009385	-4,901782	-10,515777	6,395496	13,590581	0,165505	-0,006301	-3,748053	0,072124	0,016795	0,348560	0,165505	-0,006301	-3,748053	0,072124	0,016795	0,348560
13:39:18,69	0,354014	3,225949	-0,122994	0,724983	0,376995	0,303004	0,163078	-0,008987	-3,747668	0,705605	12,887111	0,339231	-0,718566	-3,010719	-4,899908	-10,542588	6,414659	13,596954	0,163078	-0,008987	-3,747668	0,000117	0,085516	0,339231	0,163078	-0,008987	-3,747668	0,000117	0,085516	0,339231
13:39:18,74	0,354014	3,225949	-0,122994	0,724983	0,376995	0,303004	0,165524	-0,007418	-3,745794	0,627194	12,981511	0,345604	-0,719485	-3,012682	-4,902909	-10,508276	6,411554	13,624526	0,165524	-0,007418	-3,745794	0,044891	-0,012109	0,345604	0,165524	-0,007418	-3,745794	0,044891	-0,012109	0,345604
13:39:18,79	0,354014	3,225949	-0,122994	0,724983	0,376995	0,303004	0,167684	-0,007604	-3,748795	0,651314	13,125096	0,373176	-0,717133	-3,014628	-4,900608	-10,528363	6,420554	13,580132	0,167684	-0,007604	-3,748795	0,054439	-0,038079	0,373176	0,167684	-0,007604	-3,748795	0,054439	-0,038079	0,373176
13:39:18,84	0,354014	3,225949	-0,122994	0,724983	0,376995	0,303004	0,168193	-0,010613	-3,746494	0,805583	13,129660	0,328782	-0,715898	-3,011812	-4,900201	-10,498704	6,437845	13,600145	0,168193	-0,010613	-3,746494	-0,027575	-0,073461	0,328782	0,168193	-0,010613	-3,746494	-0,027575	-0,073461	0,328782
13:39:18,89	0,354014	3,225949	-0,122994	0,724983	0,376995	0,303004	0,165136	-0,010275	-3,746087	0,817784	12,987752	0,348796	-0,717076	-3,012724	-4,900589	-10,491321	6,410725	13,594252	0,165136	-0,010275	-3,746087	0,011200	0,024583	0,348796	0,165136	-0,010275	-3,746087	0,011200	0,024583	0,348796
13:39:18,94	0,354014	3,225949	-0,122994	0,724983	0,376995	0,303004	0,166515	-0,009711	-3,746475	0,768674	13,079413	0,342903	-0,715925	-3,007416	-4,897096	-10,495418	6,415006	13,617518	0,166515	-0,009711	-3,746475	0,006345	0,007994	0,342903	0,166515	-0,009711	-3,746475	0,006345	0,007994	0,342903
13:39:18,99	0,354014	3,225949	-0,122994	0,724983	0,376995	0,303004	0,161343	-0,008054	-3,742982	0,684160	12,804774	0,366169	-0,720691	-3,011364	-4,898270	-10,536112	6,436349	13,617925	0,161343	-0,008054	-3,742982	0,051919	0,139366	0,366169	0,161343	-0,008054	-3,742982	0,051919	0,139366	0,366169
13:39:19,05	0,354014	3,225949	-0,122994	0,724983	0,376995	0,303004	0,167144	-0,005900	-3,744156	0,570280	13,060545	0,366576	-0,718826	-3,010450	-4,899059	-10,486473	6,421772	13,574280	0,167144	-0,005900	-3,744156	0,107140	-0,060291	0,366576	0,167144	-0,005900	-3,744156	0,107140	-0,060291	0,366576
13:39:19,10	0,354014	3,225949	-0,122994	0,724983	0,376995	0,303004	0,165421	-0,007059	-3,744945	0,642745	13,021199	0,322930	-0,718823	-3,008305	-4,899444	-10,482523	6,437880	13,589844	0,163561	-0,005988	-3,745330	0,132915	0,080310	0,338494	0,163561	-0,005988	-3,745330	0,132915	0,080310	0,338494
13:39:19,15	0,354014	3,225949	-0,122994	0,724983	0,376995	0,303004	0,163561	-0,005988	-3,745330	0,603003	12,919857	0,338494	-0,715750	-3,006877	-4,878843	-10,452146	6,412132	13,572069	0,163561	-0,005988	-3,745330	0,132915	0,080310	0,338494	0,163561	-0,005988	-3,745330	0,132915	0,080310	0,338494
13:39:19,20	0,354014	3,225949	-0,122994	0,724983	0,376995	0,303004	0,160788	-0,007935	-3,724729	0,697128	12,814845	0,320720	-0,718294	-3,032816	-4,610622	-12,401890	6,924425	13,605756	0,160788	-0,007935	-3,724729	0,074215	0,192974	0,320720	0,160788	-0,007935	-3,724729	0,074215	0,192974	0,320720
13:39:19,25	0,354036	3,225961	-0,122990	0,724988	0,386996	0,303001	0,184524	-0,018702	-3,456508	0,725793	12,104437	0,354406	-0,717999	-3,033626	-5,251504	-10,601201	5,716225	13,657429	0,184524	-0,018702	-3,456508	-0,742321	-2,380700	0,354406	0,184524	-0,018702	-3,456508	-0,742321	-2,380700	0,354406
13:39:19,30	0,354036	3,225961	-0,122990	0,724988	0,386996	0,303001	0,185078	-0,019363	-4,097390	0,614170	14,296798	0,406080	-0,717289	-3,028945	-5,244140	-10,551035	5,716686	13,624194	0,180670	-0,017637	-4,090026	-0,834594	-0,071805	0,372844	0,180670	-0,017637	-4,090026	-0,834594	-0,071805	0,372844
13:39:19,35	0,354036	3,225961	-0,122990	0,724988	0,386996	0,303001	0,180670	-0,017637	-4,090026	0,549889	14,110772	0,372844	-0,710838	-3,030808	-5,244878	-10,542491	5,652072	13,647550	0,180670	-0,017637	-4,090026	-0,834594	-0,071805	0,372844	0,180670	-0,017637	-4,090026	-0,834594	-0,071805	0,372844
13:39:19,40	0,354036	3,225961	-0,122990	0,724988	0,386996	0,303001	0,179057	-0,024155	-4,090764	0,837136	14,066614	0,396200	-0,716063	-3,029312	-5,243332	-10,512780	5,669288	13,636484	0,179057	-0,024155	-4,090764	-1,059004	0,010640	0,396200	0,179057	-0,024155	-4,090764	-1,059004	0,010640	0,396200
13:39:19,45	0,354036	3,225961	-0,122990	0,724988	0,386996	0,303001	0,180374	-0,018882	-4,089218	0,592732	14,152215	0,385134	-0,717183	-3,026853	-5,235964	-10,501200	5,687577	13,622948	0,180374	-0,018882	-4,089218	-0,889519	-0,007136	0,385134	0,180374	-0,018882	-4,089218	-0,889519	-0,007136	0,385134
13:39:19,50	0,354036	3,225961	-0,122990	0,724988	0,386996	0,303001	0,178805	-0,016683	-4,081850	0,500016	14,071495	0,371598	-0,712503	-3,026187	-5,235159	-10,503930	5,663240	13,656530	0,178805	-0,016683	-4,081850	-0,809618	0,035334	0,371598	0,178805	-0,016683	-4,081850	-0,809618	0,035334	0,371598
13:39:19,55	0,354036	3,225961	-0,122990	0,724988	0,386996	0,303001	0,175888	-0,020403	-4,081045	0,670992	13,929652	0,405180	-0,709527	-3,027287	-5,235916	-10,480575	5,633847	13,656161	0,175888	-0,020403	-4,081045	-0,930627	0,122420	0,405180	0,175888	-0,020403	-4,081045	-0,930627	0,122420	0,405180
13:39:19,60	0,354036	3,225961	-0,122990	0,724988	0,386996	0,303001	0,175353	-0,023531	-4,081802	0,819857	13,936723	0,404811	-0,714198	-3,029024	-5,232059	-10,476610	5,629167	13,613796	0,175353	-0,023531	-4,081802	-1,027291	0,171537	0,404811	0,175353	-0,023531	-4,081802	-1,027291	0,171537	0,404811
13:39:19,65	0,354036	3,225961	-0,122990	0,724988	0,386996	0,303001	0,179192	-0,020353	-4,077944	0,652580	14,142138	0,362447	-0,711879	-3,028385	-5,231659	-10,485059	5,612123	13,632970	0,177479	-0,022042	-4,077545	-1,008893	0,122165	0,381621	0,177479	-0,022042	-4,077545	-1,008893	0,122165	0,381621
13:39:19,70	0,354036	3,225961	-0,122990	0,724988	0,386996	0,303001	0,177479	-0,022042	-4,077545	0,721385	14,054276	0,381621	-0,712423	-3,030388	-5,229315	-10,465524	5,585732	13,625261	0,177479	-0,022042	-4,077545	-1,008893	0,122165	0,381621	0,177479	-0,022042	-4,077545	-1,008893	0,122165	0,381621
13:39:19,75	0,354036	3,225961	-0,122990	0,724988	0,386996	0,303001	0,179486	-0,022572	-4,075201	0,735888	14,188772	0,373912	-0,711822	-3,029908	-5,226604	-10,474713	5,615563	13,619992	0,179486	-0,022572	-4,075201	-1,036041	0,099084	0,373912	0,179486	-0,022572	-4,075201	-1,036041	0,099084	0,373912
13:39:19,80	0,354036	3,225961	-0,122990	0,724988	0,386996	0,303001	0,178770	-0,022853	-4,072490	0,771739	14,128626	0,368642	-0,712953	-3,028959	-5,226561	-10,430516	5,572188	13,656829	0,178770	-0,022853	-4,072490	-1,022248	0,095205	0,368642	0,178770	-0,022853	-4,072490	-1,022248	0,095205	0,368642
13:39:19,85	0,354036	3,225961	-0,122990	0,724988	0,386996	0,303001	0,178514	-0,021399	-4,072447	0,680666	14,175269	0,405479	-0,711666	-3,027167	-5,224990	-10,400065	5,638200	13,667853	0,176319	-0,021618	-4,070876	-0,932572	0,213488	0,416503	0,176319	-0,021618	-4,070876	-0,932572	0,213488	0,416503
13:39:19,90	0,354036	3,225961	-0,122990	0,724988	0,386996	0,303001	0,175471	-0,019705	-4,070925	0,628383	14,014715	0,372032	-0,712899	-3,025477	-5,225039	-10,414639	5,604403	13,623381	0,175471	-0,019705	-4,070925	-0,918437	0,240218	0,372032	0,175471	-0,019705	-4,070925	-0,918437	0,240218	0,372032
13:39:19,95	0,354036	3,225961	-0,122990	0,724988	0,386996	0,303001	0,175471	-0,019705	-4,070925	0,628383	14,014715	0,372032	-0,714676	-3,028430	-5,224225	-10,428226	5,619079	13,666357	0,175471	-0,019705	-4,070925	-0,918437	0,240218	0,372032	0,175471	-0,019705	-4,070925	-0,918437	0,240218	0,372032
13:39:20,00	0,354036	3,225961	-0,122990	0,724988	0,386996	0,303001	0,180218	-0,020407	-4,067418	0,662005	14,239949	0,374248	-0,714664	-3,029939	-5,221532	-10,434798	5,612687	13,625597	0,180218	-0,020407	-4,067418	-0,939957	0,092828	0,374248	0,180218	-0,020407	-4,067418	-0,939957	0,092828	0,374248
13:39:20,05	0,354036	3,225961	-0,122990	0,724988	0,386996	0,303001	0,180218	-0,020407	-4,067418	0,662005	14,239949	0,374248	-0,712952	-3,028983	-5,224660	-10,470671	5,666258	13,625179	0,180218	-0,020407	-4,067418	-0,939957	0,092828	0,374248	0,180218	-0,020407	-4,067418	-0,939957	0,092828	0,374248
13:39:20,10	0,354036	3,225961	-0,122990	0,724988	0,386996	0,303001	0,177494	-0,022816	-4,065092	0,742402	14,091206	0,382454	-0,711217	-3,028785	-5,219206	-10,463367	5,577401	13,633803	0,177494	-0,022816	-4,065092	-1,048625	0,157913	0,382454	0,177494	-0,022816	-4,065092	-1,048625	0,157913	0,382454
13:39:20,15	0,354036	3,225961	-0,122990	0,724988	0,386996	0,303001	0,177494	-0,022816	-4,065092	0,742402	14,091206	0,382454	-0,709923	-3,027034	-5,221889	-10,410547	5,617372	13,660882	0,177494	-0,022816	-4,065092	-1,048625	0,157913	0,382454	0,177494	-0,022816	-4,065092	-1,048625	0,157913	0,382454
13:39:20,20	0,354036	3,225961	-0,122990	0,724988	0,386996	0,303001	0,175331	-0,023060	-4,067774	0,816148	14,004493	0,409532	-0,713508	-3,025637	-5,219600	-10,449422	5,652649	13,641226	0,175331	-0,023060	-4,067774	-0,994082	0,240987	0,409532	0,175331	-0,023060	-4,067774	-0,994082	0,240987	0,409532
13:39:20,25	0,354036	3,225961	-0,122990	0,724988	0,386996	0,303001	0,175914	-0,019258	-4,065486	0,629520	13,983483	0,389877	-0,716418	-3,026344	-5,218799	-10,424030	5,623775	13,658326	0,175914	-0,019258	-4,065486	-0,882196	0,174244	0,389877	0,175914	-0,019258	-4,065486	-0,882196	0,174244	0,389877
13:39:20,30	0,354036	3,225961	-0,122990	0,724988	0,386996	0,303001	0,177981	-0,017091	-4,064685	0,504537	14,127400	0,406976	-0,711142	-3,025232	-5,215707	-10,441634	5,625949	13,643236	0,177981	-0,017091	-4,064685	-0,837085	0,155892	0,406976	0,177981	-0,017091	-4,064685	-0,837085	0,155892	0,406976
13:39:20,35	0,354036	3,225961	-0,122990	0,724988	0,386996	0,303001	0,174380	-0,021104	-4,061592	0,706312	13,923810	0,391886	-0,711174	-3,028867	-5,216093	-10,452276	5,583968	13,632000	0,174380	-0,021104	-4,061592	-0,950359	0,234990	0,391886	0,174380	-0,021104	-4,061592	-0,950359	0,234990	0,391886
13:39:20,40	0,354036	3,225961	-0,122990	0,724988	0,386996	0,303001	0,177544	-0,022894	-4,061978	0,757693	14,100141	0,380651	-0,710505	-3,025730	-5,217651	-10,409765	5,597284	13,618983	0,177544	-0,022894	-4,061978	-1,039459	0,162903	0,380651	0,177544	-0,022894	-4,061978	-1,039459	0,162903	0,380651
13:39:20,45	0,354036	3,225961	-0,122990	0,724988	0,386996	0,303001	0,174493	-0,021905	-4,063536	0,739055	13,971620	0,367634	-0,712840	-3,026862	-5,215696	-10,420751	5,643678	13,638202	0,174493	-0,021905	-4,063536	-0,980465	0,273926	0,367634	0,174493	-0,021905	-4,063536	-0,980465	0,273926	0,367634
13:39:20,50	0,354036	3,225961	-0,122990	0,724988	0,386996	0,303001	0,176641	-0,020448	-4,061582	0,698009	14,050630	0,386852	-0,711663	-3,022807	-5,216483	-10,408000	5,641384	13,639281	0,176641	-0,020448	-4,061582	-0,907186	0,184279	0,386852	0,176641	-0,020448	-4,061582	-0,907186	0,184279	0,386852
13:39:20,55	0,354036	3,225961	-0,122990	0,724988	0,386996	0,303001	0,172541	-0,019440	-4,062369	0,649985	13,849603	0,387932	-0,713451	-3,029755	-5,211800	-10,427732	5,591458	13,638541	0,172541	-0,019440	-4,062369	-0,876087	0,305127	0,387932	0,172541	-0,019440	-4,062369	-0,876087	0,305127	0,387932
13:39:20,60	0,354036	3,225961	-0,122990	0,724988	0,386996	0,303001	0,179452	-0,021365	-4,057686	0,696976	14,216830	0,387191	-0,712230	-3,029243	-5,209425	-10,416725	5,596417	13,602705	0,179452	-0,021365	-4,057686	-0,980199	0,129870	0,387191	0,179452	-0,021365	-4,057686	-0,980199	0,129870	0,387191
13:39:20,65	0,354036	3,225961	-0,122990	0,724988	0,386996	0,303001	0,178397	-0,022167	-4,055311	0,748480	14,169061	0,351356	-0,714029	-3,026060	-5,210267	-10,422177	5,606888	13,628803	0,178397	-0,022167	-4,055311	-0,991656	0,164861	0,351356	0,178397	-0,022167	-4,055311	-0,991656	0,164861	0,351356
13:39:20,70	0,354036	3,225961	-0,122990	0,724988	0,386996	0,303001	0,176541	-0,019018	-4,056153	0,591046	14,062571	0,377453	-0,712188	-3,026704	-5,212552	-10,362661	5,550294	13,647372	0,176541	-0,019018	-4,056153	-0,901852	0,204099	0,377453	0,176541	-0,019018	-4,056153	-0,901852	0,204099	0,377453
13:39:20,75	0,354036	3,225961	-0,122990	0,724988	0,386996	0,303001	0,176178	-0,020934	-4,058438	0,671445	14,123509	0,396023	-0,713671	-3,026448	-5,211526	-10,389900	5,597405	13,611980	0,176178	-0,020934	-4,058438	-0,971889	0,293571	0,396023	0,176178	-0,020934	-4,058438	-0,971889	0,293571	0,396023
13:39:20,80	0,354036	3,225961	-0,122990	0,724988	0,386996	0,303001	0,176698	-0,019522	-4,057412	0,625180	14,103438	0,360630	-0,712777	-3,030508	-5,209844	-10,408670	5,634308	13,638532	0,176698	-0,019522	-4,057412	-0,907280	0,232629	0,360630	0,176698	-0,019522	-4,057412	-0,907280	0,232629	0,360630
13:39:20,85	0,354036	3,225961	-0,122990	0,724988	0,386996	0,303001	0,179767	-0,022326	-4,055729	0,793572	14,228294	0,387182	-0,712187	-3,024991	-5,209476	-10,389029	5,615125	13,628722	0,179767	-0,022326	-4,055729	-0,959018	0,116606	0,387182	0,179767	-0,022326	-4,055729	-0,959018	0,116606	0,387182
13:39:20,90	0,354036	3,225961	-0,122990	0,724988	0,386996	0,303001	0,174694	-0,020078	-4,055362	0,669879	13,991108	0,377373	-0,711727	-3,028634	-5,211410	-10,445420	5,596485	13,653646	0,174694	-0,020078	-4,055362	-0,906236	0,277637	0,377373	0,174694	-0,020078	-4,055362	-0,906236	0,277637	0,377373
13:39:20,95	0,354036	3,225961	-0,122990	0,724988	0,386996	0,303001	0,177619	-0,022298	-4,057296	0,740999	14,103674	0,402297	-0,712268	-3,029691	-5,210222	-10,427544	5,599233	13,667112	0,177619	-0,022298	-4,057296	-1,009413	0,160618	0,402297	0,177619	-0,022298	-4,057296	-1,009413	0,160618	0,402297
13:39:21,00	0,354036	3,225961	-0,122990	0,724988	0,386996	0,303001	0,178805	-0,022358	-4,056108	0,755431	14,179483	0,415763	-0,712833	-3,024126	-5,206786	-10,418859	5,611291	13,612750	0,178805	-0,022358	-4,056108	-0,999683	0,143280	0,415763	0,178805	-0,022358	-4,056108	-0,999683	0,143280	0,415763
13:39:21,05	0,354036	3,225961	-0,122990	0,724988	0,386996	0,303001	0,174268	-0,019087	-4,052672	0,600099	13,945040	0,361400	-0,712284	-3,028712	-5,208613	-10,449969	5,627548	13,629863	0,174268	-0,019087	-4,052672	-0,898203	0,265009	0,361400	0,174268	-0,019087	-4,052672	-0,898203	0,265009	0,361400
13:39:21,10	0,354036	3,225961	-0,122990	0,724988	0,386996	0,303001	0,177965	-0,021855	-4,054499	0,742569	14,102223	0,378514	-0,711646	-3,027388	-5,207157	-10,422489	5,612677	13,617624	0,177965	-0,021855	-4,054499	-0,973037	0,131963	0,378514	0,177965	-0,021855	-4,054499	-0,973037	0,131963	0,378514
13:39:21,15	0,354036	3,225961	-0,122990	0,724988	0,386996	0,303001	0,176499	-0,021746	-4,053043	0,737763	14,057246	0,366274	-0,709835	-3,024922	-5,207158	-10,400022	5,624056	13,613592	0,176499	-0,021746	-4,053043	-0,969286	0,202036	0,366274	0,176499	-0,021746	-4,053043	-0,969286	0,202036	0,366274
13:39:21,20	0,354036	3,225961	-0,122990	0,724988	0,386996	0,303001	0,173458	-0,022081	-4,053044	0,776271	13,912841	0,362242	-0,710985	-3,024470	-5,206736	-10,375203	5,603422	13,646204	0,173458	-0,022081	-4,053044	-0,957077	0,296410	0,362242	0,173458	-0,022081	-4,053044	-0,957077	0,296410	0,362242
13:39:21,26	0,354036	3,225961	-0,122990	0,724988	0,386996	0,303001	0,173642	-0,020859	-4,052622	0,707284	13,954217	0,394854	-0,714162	-3,024542	-5,206829	-10,409685	5,651023	13,635467	0,173642	-0,020859	-4,052622	-0,930162	0,323346	0,394854	0,173642	-0,020859	-4,052622	-0,930162	0,323346	0,394854
13:39:21,31	0,354036	3,225961	-0,122990	0,724988	0,386996	0,303001	0,171927	-0,021854	-4,055467	0,777802	13,819657	0,380415	-0,711620	-3,023377	-5,204412	-10,404267	5,625560	13,660385	0,171927	-0,021854	-4,055467	-0,937746	0,323409	0,380415	0,171927	-0,021854	-4,055467	-0,937746	0,323409	0,380415
13:39:21,36	0,354036	3,225961	-0,122990	0,724988	0,386996	0,303001	0,173013	-0,019763	-4,050298	0,654913	13,885266	0,409036	-0,713423	-3,024542	-5,198345	-10,266749	5,524658	13,628952	0,173013	-0,019763	-4,050298	-0,896468	0,303778	0,409036	0,173013	-0,019763	-4,050298	-0,896468	0,303778	0,409036
13:39:21,41	0,354036	3,225961	-0,122990	0,724988	0,386996	0,303001	0,174923	-0,018783	-4,044231	0,585338	14,154158	0,377603	-0,724889	-3,029368	-4,864339	-11,257192	6,493928	13,598292	0,174923	-0,018783	-4,044231	-0,889128	0,422694	0,377603	0,174923	-0,018783	-4,044231	-0,889128	0,422694	0,377603
13:39:21,46	0,354018	3,225955	-0,122980	0,724984	0,396992	0,302984	0,184836	-0,011266	-3,710225	0,538669	13,327249	0,346943	-0,721329	-3,031950	-5,505492	-9,745251	5,597711	13,624633	0,184836	-0,011266	-3,710225	-0,345749	-1,182384	0,346943	0,184836	-0,011266	-3,710225	-0,345749	-1,182384	0,346943
13:39:21,51	0,354018	3,225955	-0,122980	0,724984	0,396992	0,302984	0,185291	-0,015641	-4,351378	0,745962	15,108412	0,373283	-0,719613	-3,029568	-5,502629	-9,704714	5,547454	13,626359	0,185291	-0,015641	-4,351378	-0,481846	0,563038	0,373283	0,185291	-0,015641	-4,351378	-0,481846	0,563038	0,373283
13:39:21,56	0,354018	3,225955	-0,122980	0,724984	0,396992	0,302984	0,182371	-0,015936	-4,348515	0,738061	15,016794	0,375009	-0,718991	-3,030211	-5,497179	-9,695954	5,532021	13,627315	0,182371	-0,015936	-4,348515	-0,512927	0,700660	0,375009	0,182371	-0,015936	-4,348515	-0,512927	0,700660	0,375009
13:39:21,61	0,354018	3,225955	-0,122980	0,724984	0,396992	0,302984	0,182617	-0,016796	-4,343065	0,773804	15,044878	0,375966	-0,718832	-3,027096	-5,494052	-9,619180	5,528642	13,620160	0,182617	-0,016796	-4,343065	-0,544707	0,709450	0,375966	0,182617	-0,016796	-4,343065	-0,544707	0,709450	0,375966
13:39:21,66	0,354018	3,225955	-0,122980	0,724984	0,396992	0,302984	0,179840	-0,015376	-4,339938	0,735423	14,968639	0,368811	-0,721755	-3,024757	-5,490562	-9,619779	5,561286	13,628620	0,179276	-0,011675	-4,336448	-0,345564	0,849331	0,377271	0,179276	-0,011675	-4,336448	-0,345564	0,849331	0,377271
13:39:21,71	0,354018	3,225955	-0,122980	0,724984	0,396992	0,302984	0,179276	-0,011675	-4,336448	0,570934	14,922467	0,377271	-0,717566	-3,027235	-5,489386	-9,591238	5,533181	13,602842	0,179276	-0,011675	-4,336448	-0,345564	0,849331	0,377271	0,179276	-0,011675	-4,336448	-0,345564	0,849331	0,377271
13:39:21,76	0,354018	3,225955	-0,122980	0,724984	0,396992	0,302984	0,179327	-0,016542	-4,335272	0,813943	14,963903	0,351492	-0,720618	-3,027764	-5,487319	-9,649389	5,552494	13,632073	0,179327	-0,016542	-4,335272	-0,484605	0,886742	0,351492	0,179327	-0,016542	-4,335272	-0,484605	0,886742	0,351492
13:39:21,81	0,354018	3,225955	-0,122980	0,724984	0,396992	0,302984	0,181311	-0,014164	-4,333205	0,677940	15,007070	0,380723	-0,721115	-3,027435	-5,484290	-9,603372	5,542813	13,672208	0,181311	-0,014164	-4,333205	-0,433940	0,774141	0,380723	0,181311	-0,014164	-4,333205	-0,433940	0,774141	0,380723
13:39:21,86	0,354018	3,225955	-0,122980	0,724984	0,396992	0,302984	0,181275	-0,013568	-4,330176	0,661577	15,049864	0,420858	-0,718742	-3,027580	-5,483526	-9,592504	5,519248	13,642195	0,181275	-0,013568	-4,330176	-0,403524	0,819801	0,420858	0,181275	-0,013568	-4,330176	-0,403524	0,819801	0,420858
13:39:21,91	0,354018	3,225955	-0,122980	0,724984	0,396992	0,302984	0,180214	-0,015696	-4,329412	0,757275	15,015879	0,390845	-0,715694	-3,026328	-5,482457	-9,637848	5,522412	13,629096	0,180214	-0,015696	-4,329412	-0,474896	0,869115	0,390845	0,180214	-0,015696	-4,329412	-0,474896	0,869115	0,390845
13:39:21,96	0,354018	3,225955	-0,122980	0,724984	0,396992	0,302984	0,177605	-0,017710	-4,328343	0,842038	14,839379	0,377746	-0,719050	-3,025809	-5,478868	-9,602145	5,518991	13,650158	0,177605	-0,017710	-4,328343	-0,548183	0,897393	0,377746	0,177605	-0,017710	-4,328343	-0,548183	0,897393	0,377746
13:39:22,01	0,354018	3,225955	-0,122980	0,724984	0,396992	0,302984	0,178834	-0,014544	-4,324754	0,692300	14,935919	0,398809	-0,717603	-3,024369	-5,480440	-9,606009	5,510620	13,636007	0,176863	-0,015077	-4,326325	-0,472709	0,950524	0,384658	0,176863	-0,015077	-4,326325	-0,472709	0,950524	0,384658
13:39:22,06	0,354018	3,225955	-0,122980	0,724984	0,396992	0,302984	0,176863	-0,015077	-4,326325	0,710844	14,834266	0,384658	-0,715173	-3,025041	-5,477306	-9,580716	5,516393	13,644036	0,176863	-0,015077	-4,326325	-0,472709	0,950524	0,384658	0,176863	-0,015077	-4,326325	-0,472709	0,950524	0,384658
13:39:22,11	0,354018	3,225955	-0,122980	0,724984	0,396992	0,302984	0,176230	-0,017517	-4,323192	0,855373	14,820386	0,392686	-0,719321	-3,027579	-5,478868	-9,592101	5,502543	13,633876	0,176230	-0,017517	-4,323192	-0,519723	0,986308	0,392686	0,176230	-0,017517	-4,323192	-0,519723	0,986308	0,392686
13:39:22,16	0,354018	3,225955	-0,122980	0,724984	0,396992	0,302984	0,180502	-0,015194	-4,324754	0,716874	15,039580	0,382527	-0,717489	-3,025384	-5,473038	-9,576336	5,528696	13,632858	0,180502	-0,015194	-4,324754	-0,475843	0,870173	0,382527	0,180502	-0,015194	-4,324754	-0,475843	0,870173	0,382527
13:39:22,21	0,354018	3,225955	-0,122980	0,724984	0,396992	0,302984	0,177685	-0,015684	-4,318924	0,772869	14,893672	0,381508	-0,716270	-3,027168	-5,477671	-9,544995	5,508798	13,643142	0,178621	-0,017631	-4,323557	-0,511460	0,957687	0,391793	0,178621	-0,017631	-4,323557	-0,511460	0,957687	0,391793
13:39:22,26	0,354018	3,225955	-0,122980	0,724984	0,396992	0,302984	0,178621	-0,017631	-4,323557	0,872578	14,979436	0,391793	-0,720401	-3,024311	-5,474197	-9,554406	5,527224	13,641425	0,178621	-0,017631	-4,323557	-0,511460	0,957687	0,391793	0,178621	-0,017631	-4,323557	-0,511460	0,957687	0,391793
13:39:22,31	0,354018	3,225955	-0,122980	0,724984	0,396992	0,302984	0,178212	-0,012625	-4,320082	0,623499	14,940827	0,390075	-0,720975	-3,025269	-5,473005	-9,553192	5,539727	13,669917	0,178212	-0,012625	-4,320082	-0,367539	0,951150	0,390075	0,178212	-0,012625	-4,320082	-0,367539	0,951150	0,390075
13:39:22,36	0,354018	3,225955	-0,122980	0,724984	0,396992	0,302984	0,179329	-0,012606	-4,318891	0,633987	14,993704	0,418568	-0,717043	-3,028191	-5,472716	-9,603261	5,521264	13,630342	0,179329	-0,012606	-4,318891	-0,355621	0,916354	0,418568	0,179329	-0,012606	-4,318891	-0,355621	0,916354	0,418568
13:39:22,41	0,354018	3,225955	-0,122980	0,724984	0,396992	0,302984	0,179894	-0,017473	-4,318602	0,846030	14,988914	0,378992	-0,716251	-3,024038	-5,470706	-9,547339	5,518502	13,620326	0,179894	-0,017473	-4,318602	-0,525612	0,867272	0,378992	0,179894	-0,017473	-4,318602	-0,525612	0,867272	0,378992
13:39:22,46	0,354018	3,225955	-0,122980	0,724984	0,396992	0,302984	0,175900	-0,016082	-4,316592	0,799280	14,831072	0,368977	-0,717991	-3,026753	-5,469145	-9,587021	5,514881	13,639961	0,175900	-0,016082	-4,316592	-0,463187	1,022906	0,368977	0,175900	-0,016082	-4,316592	-0,463187	1,022906	0,368977
13:39:22,51	0,354018	3,225955	-0,122980	0,724984	0,396992	0,302984	0,179122	-0,015933	-4,315031	0,768543	14,966045	0,388611	-0,720487	-3,024086	-5,469664	-9,598328	5,509487	13,624033	0,179122	-0,015933	-4,315031	-0,482210	0,904976	0,388611	0,179122	-0,015933	-4,315031	-0,482210	0,904976	0,388611
13:39:22,56	0,354018	3,225955	-0,122980	0,724984	0,396992	0,302984	0,178060	-0,012438	-4,315549	0,576486	14,903753	0,372684	-0,716303	-3,026088	-5,470710	-9,573636	5,508899	13,619978	0,178060	-0,012438	-4,315549	-0,399922	0,926010	0,372684	0,178060	-0,012438	-4,315549	-0,399922	0,926010	0,372684
13:39:22,61	0,354018	3,225955	-0,122980	0,724984	0,396992	0,302984	0,177701	-0,017063	-4,316596	0,828781	14,906766	0,368629	-0,716949	-3,023960	-5,467840	-9,555417	5,521165	13,647712	0,177701	-0,017063	-4,316596	-0,510626	0,957199	0,368629	0,177701	-0,017063	-4,316596	-0,510626	0,957199	0,368629
13:39:22,66	0,354018	3,225955	-0,122980	0,724984	0,396992	0,302984	0,176182	-0,015439	-4,313726	0,764081	14,837410	0,396363	-0,719724	-3,026798	-5,467204	-9,542740	5,544319	13,613120	0,176182	-0,015439	-4,313726	-0,447866	1,007105	0,396363	0,176182	-0,015439	-4,313726	-0,447866	1,007105	0,396363
13:39:22,71	0,354018	3,225955	-0,122980	0,724984	0,396992	0,302984	0,180028	-0,014455	-4,313090	0,739302	15,036785	0,361771	-0,717454	-3,026464	-5,464770	-9,580900	5,537102	13,640102	0,180028	-0,014455	-4,313090	-0,395399	0,904597	0,361771	0,180028	-0,014455	-4,313090	-0,395399	0,904597	0,361771
13:39:22,76	0,354018	3,225955	-0,122980	0,724984	0,396992	0,302984	0,178603	-0,016254	-4,310656	0,807512	14,933242	0,388752	-0,720940	-3,025657	-5,464467	-9,554406	5,533461	13,649947	0,178603	-0,016254	-4,310656	-0,468398	0,912922	0,388752	0,178603	-0,016254	-4,310656	-0,468398	0,912922	0,388752
13:39:22,81	0,354018	3,225955	-0,122980	0,724984	0,396992	0,302984	0,179647	-0,012831	-4,310353	0,639614	15,012315	0,398598	-0,719880	-3,028070	-5,465901	-9,564427	5,518416	13,629270	0,179647	-0,012831	-4,310353	-0,367596	0,910012	0,398598	0,179647	-0,012831	-4,310353	-0,367596	0,910012	0,398598
13:39:22,86	0,354018	3,225955	-0,122980	0,724984	0,396992	0,302984	0,181207	-0,014956	-4,311787	0,732081	15,092281	0,377921	-0,713278	-3,022868	-5,464466	-9,524530	5,469736	13,634801	0,181207	-0,014956	-4,311787	-0,441953	0,867515	0,377921	0,181207	-0,014956	-4,311787	-0,441953	0,867515	0,377921
13:39:22,91	0,354018	3,225955	-0,122980	0,724984	0,396992	0,302984	0,173401	-0,018072	-4,310352	0,871908	14,745226	0,383451	-0,717909	-3,021468	-5,465621	-9,489905	5,500491	13,645231	0,173401	-0,018072	-4,310352	-0,546740	1,133283	0,383451	0,173401	-0,018072	-4,310352	-0,546740	1,133283	0,383451
13:39:22,96	0,354018	3,225955	-0,122980	0,724984	0,396992	0,302984	0,174504	-0,013361	-4,311507	0,670911	14,817196	0,393881	-0,719073	-3,025198	-5,462531	-9,495072	5,473570	13,603025	0,174504	-0,013361	-4,311507	-0,377965	1,118659	0,393881	0,174504	-0,013361	-4,311507	-0,377965	1,118659	0,393881
13:39:23,01	0,354018	3,225955	-0,122980	0,724984	0,396992	0,302984	0,178316	-0,014218	-4,308417	0,689543	15,024432	0,351676	-0,714997	-3,025167	-5,462134	-9,523622	5,497294	13,623927	0,178316	-0,014218	-4,308417	-0,426555	1,026614	0,351676	0,178316	-0,014218	-4,308417	-0,426555	1,026614	0,351676
13:39:23,06	0,354018	3,225955	-0,122980	0,724984	0,396992	0,302984	0,176251	-0,017733	-4,308020	0,878593	14,880476	0,372577	-0,719707	-3,024636	-5,460975	-9,526713	5,508708	13,627729	0,176251	-0,017733	-4,308020	-0,513432	1,044744	0,372577	0,176251	-0,017733	-4,308020	-0,513432	1,044744	0,372577
13:39:23,11	0,354018	3,225955	-0,122980	0,724984	0,396992	0,302984	0,178147	-0,013388	-4,306861	0,661023	14,970650	0,376379	-0,719130	-3,024351	-5,462544	-9,525360	5,493004	13,608928	0,178147	-0,013388	-4,306861	-0,389966	0,986134	0,376379	0,178147	-0,013388	-4,306861	-0,389966	0,986134	0,376379
13:39:23,16	0,354018	3,225955	-0,122980	0,724984	0,396992	0,302984	0,177611	-0,013745	-4,308430	0,666666	14,951824	0,357578	-0,716769	-3,026333	-5,462520	-9,523136	5,482571	13,623206	0,177611	-0,013745	-4,308430	-0,412352	1,009350	0,357578	0,177611	-0,013745	-4,308430	-0,412352	1,009350	0,357578
13:39:23,21	0,354018	3,225955	-0,122980	0,724984	0,396992	0,302984	0,178148	-0,016781	-4,308406	0,816609	14,986867	0,371856	-0,719086	-3,024189	-5,461751	-9,513446	5,518980	13,623722	0,178148	-0,016781	-4,308406	-0,500726	1,002273	0,371856	0,178148	-0,016781	-4,308406	-0,500726	1,002273	0,371856
13:39:23,26	0,354018	3,225955	-0,122980	0,724984	0,396992	0,302984	0,177449	-0,013702	-4,307637	0,692862	14,940716	0,372372	-0,716321	-3,024744	-5,460401	-9,506365	5,500188	13,597588	0,177449	-0,013702	-4,307637	-0,382749	1,010979	0,372372	0,177449	-0,013702	-4,307637	-0,382749	1,010979	0,372372
13:39:23,31	0,354018	3,225955	-0,122980	0,724984	0,396992	0,302984	0,176547	-0,016375	-4,306286	0,819123	14,909362	0,346238	-0,717382	-3,022671	-5,460582	-9,529098	5,491579	13,642194	0,176547	-0,016375	-4,306286	-0,466317	1,050399	0,346238	0,176547	-0,016375	-4,306286	-0,466317	1,050399	0,346238
13:39:23,36	0,354018	3,225955	-0,122980	0,724984	0,396992	0,302984	0,175282	-0,014419	-4,306468	0,698602	14,828186	0,390845	-0,716739	-3,020754	-5,459024	-9,514881	5,531035	13,647605	0,175282	-0,014419	-4,306468	-0,433311	1,068546	0,390845	0,175282	-0,014419	-4,306468	-0,433311	1,068546	0,390845
13:39:23,41	0,354018	3,225955	-0,122980	0,724984	0,396992	0,302984	0,173300	-0,014018	-4,304910	0,719009	14,717709	0,396255	-0,720831	-3,022028	-5,459042	-9,503368	5,520355	13,617188	0,173300	-0,014018	-4,304910	-0,381397	1,113652	0,396255	0,173300	-0,014018	-4,304910	-0,381397	1,113652	0,396255
13:39:23,46	0,354018	3,225955	-0,122980	0,724984	0,396992	0,302984	0,176450	-0,011111	-4,304928	0,564370	14,896792	0,365839	-0,715867	-3,022303	-5,459101	-9,514108	5,492521	13,621297	0,176450	-0,011111	-4,304928	-0,307862	1,045501	0,365839	0,176450	-0,011111	-4,304928	-0,307862	1,045501	0,365839
13:39:23,51	0,354018	3,225955	-0,122980	0,724984	0,396992	0,302984	0,174206	-0,015547	-4,304986	0,765579	14,784750	0,369948	-0,719145	-3,025026	-5,458258	-9,545390	5,509418	13,631175	0,174206	-0,015547	-4,304986	-0,454898	1,109568	0,369948	0,174206	-0,015547	-4,304986	-0,454898	1,109568	0,369948
13:39:23,57	0,354018	3,225955	-0,122980	0,724984	0,396992	0,302984	0,178203	-0,014070	-4,304144	0,687742	14,957043	0,379825	-0,720228	-3,027179	-5,456680	-9,509724	5,508361	13,629307	0,178203	-0,014070	-4,304144	-0,416752	0,968113	0,379825	0,178203	-0,014070	-4,304144	-0,416752	0,968113	0,379825
13:39:23,62	0,354018	3,225955	-0,122980	0,724984	0,396992	0,302984	0,178069	-0,016632	-4,303033	0,821867	14,959791	0,376726	-0,716859	-3,026190	-5,457147	-9,536523	5,505324	13,628076	0,178069	-0,016632	-4,303033	-0,483763	0,981396	0,376726	0,178069	-0,016632	-4,303033	-0,483763	0,981396	0,376726
13:39:23,67	0,354018	3,225955	-0,122980	0,724984	0,396992	0,302984	0,164676	-0,019520	-4,260058	0,617059	14,674879	0,377791	-0,707661	-3,016036	-5,414172	-9,357638	4,992152	13,629141	0,164676	-0,019520	-4,260058	-0,915270	1,747806	0,377791	0,164676	-0,019520	-4,260058	-0,915270	1,747806	0,377791
13:39:23,72	0,354018	3,225955	-0,122980	0,724984	0,396992	0,302984	0,192717	-0,017009	-4,111007	0,591448	14,612957	0,382903	-0,723857	-3,039064	-5,265121	-10,621522	5,843090	13,634252	0,192717	-0,017009	-4,111007	-0,743721	-0,515289	0,382903	0,192717	-0,017009	-4,111007	-0,743721	-0,515289	0,382903
13:39:23,77	0,354015	3,226041	-0,122984	0,724980	0,407010	0,302981	0,192717	-0,017009	-4,111007	0,591448	14,612957	0,382903	-0,710873	-3,030583	-5,717186	-8,960773	4,486737	13,673045	0,192717	-0,017009	-4,111007	-0,743721	-0,515289	0,382903	0,192717	-0,017009	-4,111007	-0,743721	-0,515289	0,382903
13:39:23,82	0,354015	3,226041	-0,122984	0,724980	0,407010	0,302981	0,178880	-0,024012	-4,563072	0,611377	16,009905	0,421695	-0,704210	-3,029053	-5,710558	-8,856637	4,396040	13,632498	0,178880	-0,024012	-4,563072	-1,273578	1,967795	0,421695	0,178880	-0,024012	-4,563072	-1,273578	1,967795	0,421695
13:39:23,87	0,354015	3,226041	-0,122984	0,724980	0,407010	0,302981	0,174223	-0,029018	-4,556444	0,845209	15,903273	0,381149	-0,704429	-3,023086	-5,707298	-8,814103	4,428843	13,710710	0,169165	-0,025844	-4,553184	-1,298934	2,381207	0,459360	0,169165	-0,025844	-4,553184	-1,298934	2,381207	0,459360
13:39:23,92	0,354015	3,226041	-0,122984	0,724980	0,407010	0,302981	0,169165	-0,025844	-4,553184	0,729846	15,660695	0,459360	-0,704371	-3,023392	-5,702021	-8,807802	4,424792	13,616422	0,169165	-0,025844	-4,553184	-1,298934	2,381207	0,459360	0,169165	-0,025844	-4,553184	-1,298934	2,381207	0,459360
13:39:23,97	0,354015	3,226041	-0,122984	0,724980	0,407010	0,302981	0,172194	-0,025312	-4,546310	0,698446	15,843083	0,404119	-0,706405	-3,025442	-5,700424	-8,794373	4,413174	13,655468	0,172194	-0,025312	-4,546310	-1,288524	2,325881	0,404119	0,172194	-0,025312	-4,546310	-1,288524	2,325881	0,404119
13:39:24,02	0,354015	3,226041	-0,122984	0,724980	0,407010	0,302981	0,172194	-0,025312	-4,546310	0,698446	15,843083	0,404119	-0,704731	-3,024603	-5,703565	-8,747567	4,446006	13,673707	0,172194	-0,025312	-4,546310	-1,288524	2,325881	0,404119	0,172194	-0,025312	-4,546310	-1,288524	2,325881	0,404119
13:39:24,07	0,354015	3,226041	-0,122984	0,724980	0,407010	0,302981	0,172523	-0,027011	-4,545501	0,836021	15,884483	0,409036	-0,705097	-3,026577	-5,699615	-8,748731	4,443640	13,660386	0,172523	-0,027011	-4,545501	-1,284354	2,341458	0,409036	0,172523	-0,027011	-4,545501	-1,284354	2,341458	0,409036
13:39:24,12	0,354015	3,226041	-0,122984	0,724980	0,407010	0,302981	0,172523	-0,027011	-4,545501	0,836021	15,884483	0,409036	-0,705678	-3,026022	-5,700010	-8,739481	4,431625	13,650438	0,172523	-0,027011	-4,545501	-1,284354	2,341458	0,409036	0,172523	-0,027011	-4,545501	-1,284354	2,341458	0,409036
13:39:24,17	0,354015	3,226041	-0,122984	0,724980	0,407010	0,302981	0,172333	-0,026231	-4,545896	0,789680	15,888620	0,399088	-0,701270	-3,025672	-5,702919	-8,740627	4,440096	13,653305	0,172333	-0,026231	-4,545896	-1,269463	2,360511	0,399088	0,172333	-0,026231	-4,545896	-1,269463	2,360511	0,399088
13:39:24,22	0,354015	3,226041	-0,122984	0,724980	0,407010	0,302981	0,170550	-0,030050	-4,546244	1,020078	15,813375	0,424482	-0,701480	-3,026388	-5,700358	-8,708451	4,450468	13,675831	0,170550	-0,030050	-4,546244	-1,338820	2,425202	0,424482	0,170550	-0,030050	-4,546244	-1,338820	2,425202	0,424482
13:39:24,27	0,354015	3,226041	-0,122984	0,724980	0,407010	0,302981	0,170550	-0,030050	-4,546244	1,020078	15,813375	0,424482	-0,705602	-3,023733	-5,696444	-8,714870	4,461315	13,653356	0,170550	-0,030050	-4,546244	-1,338820	2,425202	0,424482	0,170550	-0,030050	-4,546244	-1,338820	2,425202	0,424482
13:39:24,32	0,354015	3,226041	-0,122984	0,724980	0,407010	0,302981	0,170726	-0,026753	-4,541204	0,858013	15,805672	0,426605	-0,704422	-3,024892	-5,695319	-8,718365	4,466980	13,677954	0,170726	-0,026753	-4,541204	-1,242127	2,403704	0,426605	0,170726	-0,026753	-4,541204	-1,242127	2,403704	0,426605
13:39:24,37	0,354015	3,226041	-0,122984	0,724980	0,407010	0,302981	0,170726	-0,026753	-4,541204	0,858013	15,805672	0,426605	-0,707301	-3,021437	-5,692999	-8,685351	4,470294	13,666634	0,170726	-0,026753	-4,541204	-1,242127	2,403704	0,426605	0,170726	-0,026753	-4,541204	-1,242127	2,403704	0,426605
13:39:24,42	0,354015	3,226041	-0,122984	0,724980	0,407010	0,302981	0,169174	-0,022532	-4,538885	0,657902	15,751897	0,415284	-0,706547	-3,021359	-5,694179	-8,684764	4,427785	13,646746	0,169174	-0,022532	-4,538885	-1,110895	2,471767	0,415284	0,169174	-0,022532	-4,538885	-1,110895	2,471767	0,415284
13:39:24,47	0,354015	3,226041	-0,122984	0,724980	0,407010	0,302981	0,168729	-0,023147	-4,540065	0,653329	15,750517	0,395396	-0,703775	-3,019977	-5,697258	-8,667613	4,447772	13,678839	0,168729	-0,023147	-4,540065	-1,163696	2,505325	0,395396	0,168729	-0,023147	-4,540065	-1,163696	2,505325	0,395396
13:39:24,52	0,354015	3,226041	-0,122984	0,724980	0,407010	0,302981	0,166145	-0,024856	-4,543144	0,768103	15,621051	0,427489	-0,706076	-3,022439	-5,691030	-8,655643	4,432688	13,673679	0,166145	-0,024856	-4,543144	-1,183110	2,578638	0,427489	0,166145	-0,024856	-4,543144	-1,183110	2,578638	0,427489
13:39:24,57	0,354015	3,226041	-0,122984	0,724980	0,407010	0,302981	0,169428	-0,024094	-4,536916	0,721409	15,809669	0,422330	-0,706093	-3,021671	-5,692609	-8,663528	4,439054	13,650811	0,169428	-0,024094	-4,536916	-1,170000	2,509551	0,422330	0,169428	-0,024094	-4,536916	-1,170000	2,509551	0,422330
13:39:24,62	0,354015	3,226041	-0,122984	0,724980	0,407010	0,302981	0,168772	-0,023696	-4,538495	0,702270	15,765549	0,399461	-0,701578	-3,019778	-5,693496	-8,663882	4,467907	13,680795	0,168772	-0,023696	-4,538495	-1,157875	2,516922	0,399461	0,168772	-0,023696	-4,538495	-1,157875	2,516922	0,399461
13:39:24,68	0,354015	3,226041	-0,122984	0,724980	0,407010	0,302981	0,164875	-0,026659	-4,539382	0,881175	15,548137	0,429445	-0,705442	-3,024463	-5,689499	-8,664990	4,482033	13,635473	0,164875	-0,026659	-4,539382	-1,211594	2,605476	0,429445	0,164875	-0,026659	-4,539382	-1,211594	2,605476	0,429445
13:39:24,72	0,354015	3,226041	-0,122984	0,724980	0,407010	0,302981	0,170864	-0,025656	-4,535385	0,840651	15,851574	0,384123	-0,704250	-3,020180	-5,687156	-8,633826	4,437668	13,652528	0,170864	-0,025656	-4,535385	-1,173310	2,438730	0,384123	0,170864	-0,025656	-4,535385	-1,173310	2,438730	0,384123
13:39:24,77	0,354015	3,226041	-0,122984	0,724980	0,407010	0,302981	0,166559	-0,024547	-4,533042	0,760153	15,676867	0,401178	-0,708931	-3,024510	-5,687545	-8,653809	4,504443	13,648812	0,166559	-0,024547	-4,533042	-1,166765	2,601993	0,401178	0,166559	-0,024547	-4,533042	-1,166765	2,601993	0,401178
13:39:24,82	0,354015	3,226041	-0,122984	0,724980	0,407010	0,302981	0,172649	-0,022657	-4,533431	0,709746	15,942873	0,397462	-0,706102	-3,022152	-5,689113	-8,688476	4,478119	13,659809	0,172649	-0,022657	-4,533431	-1,068863	2,389905	0,397462	0,172649	-0,022657	-4,533431	-1,068863	2,389905	0,397462
13:39:24,87	0,354015	3,226041	-0,122984	0,724980	0,407010	0,302981	0,169193	-0,023928	-4,534999	0,735704	15,746284	0,408459	-0,709121	-3,019866	-5,686879	-8,663862	4,512994	13,662765	0,169193	-0,023928	-4,534999	-1,142672	2,464637	0,408459	0,169193	-0,023928	-4,534999	-1,142672	2,464637	0,408459
13:39:24,92	0,354015	3,226041	-0,122984	0,724980	0,407010	0,302981	0,168722	-0,020171	-4,532765	0,582843	15,725678	0,411415	-0,709000	-3,024720	-5,685979	-8,677295	4,478607	13,676301	0,168722	-0,020171	-4,532765	-1,000599	2,480993	0,411415	0,168722	-0,020171	-4,532765	-1,000599	2,480993	0,411415
13:39:24,97	0,354015	3,226041	-0,122984	0,724980	0,407010	0,302981	0,172866	-0,022703	-4,531865	0,677975	15,946719	0,424951	-0,706476	-3,020469	-5,687378	-8,666198	4,436006	13,638786	0,172866	-0,022703	-4,531865	-1,104176	2,376742	0,424951	0,172866	-0,022703	-4,531865	-1,104176	2,376742	0,424951
13:39:25,02	0,354015	3,226041	-0,122984	0,724980	0,407010	0,302981	0,167922	-0,022763	-4,533263	0,649790	15,720567	0,387437	-0,706137	-3,021035	-5,685391	-8,633529	4,463409	13,672414	0,167922	-0,022763	-4,533263	-1,137132	2,538655	0,387437	0,167922	-0,022763	-4,533263	-1,137132	2,538655	0,387437
13:39:25,07	0,354015	3,226041	-0,122984	0,724980	0,407010	0,302981	0,168243	-0,023339	-4,531277	0,719813	15,751830	0,421064	-0,703632	-3,022329	-5,684002	-8,638174	4,470987	13,699960	0,168243	-0,023339	-4,531277	-1,112332	2,544749	0,421064	0,168243	-0,023339	-4,531277	-1,112332	2,544749	0,421064
13:39:25,12	0,354015	3,226041	-0,122984	0,724980	0,407010	0,302981	0,168111	-0,026156	-4,529888	0,870531	15,737176	0,448611	-0,705452	-3,018938	-5,684854	-8,650633	4,442918	13,632064	0,168111	-0,026156	-4,529888	-1,182738	2,540425	0,448611	0,168111	-0,026156	-4,529888	-1,182738	2,540425	0,448611
13:39:25,17	0,354015	3,226041	-0,122984	0,724980	0,407010	0,302981	0,166084	-0,022884	-4,530740	0,669845	15,635001	0,380714	-0,704802	-3,025205	-5,682467	-8,645313	4,460203	13,664209	0,166084	-0,022884	-4,530740	-1,126566	2,597392	0,380714	0,166084	-0,022884	-4,530740	-1,126566	2,597392	0,380714
13:39:25,22	0,354015	3,226041	-0,122984	0,724980	0,407010	0,302981	0,171187	-0,026581	-4,528353	0,879713	15,896291	0,412859	-0,704192	-3,021251	-5,682487	-8,638831	4,496240	13,656310	0,171187	-0,026581	-4,528353	-1,206904	2,458144	0,412859	0,171187	-0,026581	-4,528353	-1,206904	2,458144	0,412859
13:39:25,27	0,354015	3,226041	-0,122984	0,724980	0,407010	0,302981	0,167458	-0,025132	-4,528372	0,838820	15,689977	0,404961	-0,705977	-3,024440	-5,683657	-8,647528	4,475104	13,641118	0,167458	-0,025132	-4,528372	-1,134059	2,544557	0,404961	0,167458	-0,025132	-4,528372	-1,134059	2,544557	0,404961
13:39:25,32	0,354015	3,226041	-0,122984	0,724980	0,407010	0,302981	0,171112	-0,025181	-4,529542	0,818728	15,883049	0,389768	-0,707681	-3,021750	-5,680147	-8,612299	4,463518	13,652889	0,171112	-0,025181	-4,529542	-1,158016	2,450749	0,389768	0,171112	-0,025181	-4,529542	-1,158016	2,450749	0,389768
13:39:25,37	0,354015	3,226041	-0,122984	0,724980	0,407010	0,302981	0,169635	-0,022360	-4,526033	0,679602	15,842516	0,401539	-0,707778	-3,022202	-5,682113	-8,659884	4,476478	13,650060	0,169635	-0,022360	-4,526033	-1,075672	2,526207	0,401539	0,169635	-0,022360	-4,526033	-1,075672	2,526207	0,401539
13:39:25,42	0,354015	3,226041	-0,122984	0,724980	0,407010	0,302981	0,170074	-0,022502	-4,527999	0,674424	15,817697	0,398711	-0,705420	-3,021536	-5,682493	-8,651217	4,462625	13,655111	0,170074	-0,022502	-4,527999	-1,092006	2,466862	0,398711	0,170074	-0,022502	-4,527999	-1,092006	2,466862	0,398711
13:39:25,47	0,354015	3,226041	-0,122984	0,724980	0,407010	0,302981	0,168318	-0,024211	-4,528379	0,755618	15,740822	0,403761	-0,703519	-3,022622	-5,678566	-8,599415	4,467837	13,667058	0,168318	-0,024211	-4,528379	-1,144954	2,527825	0,403761	0,168318	-0,024211	-4,528379	-1,144954	2,527825	0,403761
13:39:25,52	0,354015	3,226041	-0,122984	0,724980	0,407010	0,302981	0,168309	-0,026401	-4,524452	0,899900	15,782572	0,415709	-0,704822	-3,024986	-5,677041	-8,655127	4,427887	13,650312	0,168309	-0,026401	-4,524452	-1,172568	2,570339	0,415709	0,168309	-0,026401	-4,524452	-1,172568	2,570339	0,415709
13:39:25,57	0,354015	3,226041	-0,122984	0,724980	0,407010	0,302981	0,171008	-0,026454	-4,522927	0,840212	15,894647	0,398962	-0,707135	-3,021836	-5,679791	-8,646812	4,493299	13,629837	0,171008	-0,026454	-4,522927	-1,236430	2,470543	0,398962	0,171008	-0,026454	-4,522927	-1,236430	2,470543	0,398962
13:39:25,62	0,354015	3,226041	-0,122984	0,724980	0,407010	0,302981	0,169436	-0,022876	-4,525677	0,714945	15,787420	0,378487	-0,708320	-3,019140	-5,679012	-8,645902	4,504969	13,649303	0,169436	-0,022876	-4,525677	-1,080799	2,486685	0,378487	0,169436	-0,022876	-4,525677	-1,080799	2,486685	0,378487
13:39:25,67	0,354015	3,226041	-0,122984	0,724980	0,407010	0,302981	0,167694	-0,020502	-4,524898	0,602065	15,691764	0,397953	-0,705392	-3,021819	-5,676361	-8,653006	4,458974	13,624595	0,167694	-0,020502	-4,524898	-1,007330	2,527814	0,397953	0,167694	-0,020502	-4,524898	-1,007330	2,527814	0,397953
13:39:25,72	0,354015	3,226041	-0,122984	0,724980	0,407010	0,302981	0,168549	-0,024377	-4,522247	0,760182	15,753091	0,373246	-0,701821	-3,020500	-5,676267	-8,623460	4,440372	13,646254	0,168549	-0,024377	-4,522247	-1,153403	2,521990	0,373246	0,168549	-0,024377	-4,522247	-1,153403	2,521990	0,373246
13:39:25,77	0,354015	3,226041	-0,122984	0,724980	0,407010	0,302981	0,165622	-0,026810	-4,522153	0,885389	15,635771	0,394905	-0,705891	-3,019382	-5,676259	-8,607144	4,478277	13,661294	0,165622	-0,026810	-4,522153	-1,219229	2,634447	0,394905	0,165622	-0,026810	-4,522153	-1,219229	2,634447	0,394905
13:39:25,82	0,354015	3,226041	-0,122984	0,724980	0,407010	0,302981	0,166689	-0,022726	-4,522145	0,713987	15,686409	0,409944	-0,705301	-3,019587	-5,676667	-8,613796	4,491817	13,637890	0,166689	-0,022726	-4,522145	-1,070008	2,601360	0,409944	0,166689	-0,022726	-4,522145	-1,070008	2,601360	0,409944
13:39:25,87	0,354015	3,226041	-0,122984	0,724980	0,407010	0,302981	0,166571	-0,023340	-4,522553	0,754311	15,667746	0,386540	-0,706452	-3,019809	-5,675884	-8,597607	4,474422	13,636458	0,166571	-0,023340	-4,522553	-1,077878	2,591956	0,386540	0,166571	-0,023340	-4,522553	-1,077878	2,591956	0,386540
13:39:25,92	0,354015	3,226041	-0,122984	0,724980	0,407010	0,302981	0,167339	-0,022454	-4,521770	0,701249	15,730415	0,385108	-0,705870	-3,018678	-5,676015	-8,638856	4,471879	13,665412	0,167339	-0,022454	-4,521770	-1,061358	2,594312	0,385108	0,167339	-0,022454	-4,521770	-1,061358	2,594312	0,385108
13:39:25,97	0,354015	3,226041	-0,122984	0,724980	0,407010	0,302981	0,166068	-0,022393	-4,521900	0,675253	15,629886	0,414062	-0,704399	-3,020867	-5,675381	-8,639101	4,438334	13,631582	0,166068	-0,022393	-4,521900	-1,082571	2,593535	0,414062	0,166068	-0,022393	-4,521900	-1,082571	2,593535	0,414062
13:39:26,02	0,354015	3,226041	-0,122984	0,724980	0,407010	0,302981	0,167229	-0,024761	-4,521267	0,769230	15,706787	0,380233	-0,704571	-3,017953	-5,676625	-8,597905	4,469046	13,691848	0,167229	-0,024761	-4,521267	-1,174504	2,579346	0,380233	0,167229	-0,024761	-4,521267	-1,174504	2,579346	0,380233
13:39:26,07	0,354015	3,226041	-0,122984	0,724980	0,407010	0,302981	0,164791	-0,023155	-4,522511	0,732930	15,600329	0,440499	-0,705959	-3,018657	-5,675120	-8,643486	4,487997	13,651691	0,164791	-0,023155	-4,522511	-1,084757	2,664275	0,440499	0,164791	-0,023155	-4,522511	-1,084757	2,664275	0,440499
13:39:26,12	0,354015	3,226041	-0,122984	0,724980	0,407010	0,302981	0,166094	-0,022305	-4,521006	0,682353	15,619182	0,400342	-0,703416	-3,020048	-5,671473	-8,654492	4,482709	13,671452	0,166094	-0,022305	-4,521006	-1,068612	2,580771	0,400342	0,166094	-0,022305	-4,521006	-1,068612	2,580771	0,400342
13:39:26,17	0,354015	3,226041	-0,122984	0,724980	0,407010	0,302981	0,166028	-0,025203	-4,517359	0,822955	15,608822	0,420102	-0,705914	-3,023013	-5,670460	-8,640209	4,468854	13,618500	0,166028	-0,025203	-4,517359	-1,155485	2,575654	0,420102	0,166028	-0,025203	-4,517359	-1,155485	2,575654	0,420102
13:39:26,22	0,354015	3,226041	-0,122984	0,724980	0,407010	0,302981	0,169844	-0,024522	-4,516346	0,782699	15,826581	0,367150	-0,706819	-3,022484	-5,675175	-8,639784	4,491416	13,684996	0,169844	-0,024522	-4,516346	-1,142303	2,493812	0,367150	0,169844	-0,024522	-4,516346	-1,142303	2,493812	0,367150
13:39:26,27	0,354015	3,226041	-0,122984	0,724980	0,407010	0,302981	0,169839	-0,023474	-4,521061	0,747922	15,815397	0,433646	-0,703364	-3,022471	-5,674717	-8,622855	4,447545	13,631248	0,169839	-0,023474	-4,521061	-1,094762	2,483037	0,433646	0,169839	-0,023474	-4,521061	-1,094762	2,483037	0,433646
13:39:26,32	0,354015	3,226041	-0,122984	0,724980	0,407010	0,302981	0,168100	-0,026460	-4,520603	0,873672	15,761579	0,379898	-0,707060	-3,019501	-5,675082	-8,601930	4,473890	13,674699	0,168100	-0,026460	-4,520603	-1,203424	2,565710	0,379898	0,168100	-0,026460	-4,520603	-1,203424	2,565710	0,379898
13:39:26,37	0,354015	3,226041	-0,122984	0,724980	0,407010	0,302981	0,167376	-0,021774	-4,520967	0,663279	15,728861	0,423349	-0,709719	-3,022660	-5,676168	-8,619107	4,484269	13,648293	0,167376	-0,021774	-4,520967	-1,045967	2,589855	0,423349	0,167376	-0,021774	-4,520967	-1,045967	2,589855	0,423349
13:39:26,42	0,354015	3,226041	-0,122984	0,724980	0,407010	0,302981	0,171442	-0,021050	-4,522054	0,626047	15,920209	0,396943	-0,706485	-3,021155	-5,671991	-8,626356	4,487617	13,653982	0,171442	-0,021050	-4,522054	-1,026389	2,462050	0,396943	0,171442	-0,021050	-4,522054	-1,026389	2,462050	0,396943
13:39:26,47	0,354015	3,226041	-0,122984	0,724980	0,407010	0,302981	0,168521	-0,023099	-4,517877	0,731848	15,760406	0,402633	-0,706054	-3,021858	-5,672294	-8,614965	4,427241	13,626649	0,168521	-0,023099	-4,517877	-1,081402	2,531483	0,402633	0,168521	-0,023099	-4,517877	-1,081402	2,531483	0,402633
13:39:26,52	0,354015	3,226041	-0,122984	0,724980	0,407010	0,302981	0,168914	-0,023823	-4,518180	0,722903	15,820883	0,375299	-0,707088	-3,018179	-5,673156	-8,618494	4,480352	13,669250	0,168914	-0,023823	-4,518180	-1,147178	2,561129	0,375299	0,168914	-0,023823	-4,518180	-1,147178	2,561129	0,375299
13:39:26,57	0,354015	3,226041	-0,122984	0,724980	0,407010	0,302981	0,166245	-0,021088	-4,519042	0,624923	15,652488	0,417901	-0,705915	-3,022369	-5,669270	-8,637320	4,468903	13,651759	0,166245	-0,021088	-4,519042	-1,030475	2,602243	0,417901	0,166245	-0,021088	-4,519042	-1,030475	2,602243	0,417901
13:39:26,62	0,354015	3,226041	-0,122984	0,724980	0,407010	0,302981	0,169287	-0,024199	-4,515156	0,767395	15,800104	0,400409	-0,706418	-3,019691	-5,672340	-8,591579	4,503790	13,693345	0,169287	-0,024199	-4,515156	-1,132259	2,511045	0,400409	0,169287	-0,024199	-4,515156	-1,132259	2,511045	0,400409
13:39:26,67	0,354015	3,226041	-0,122984	0,724980	0,407010	0,302981	0,167220	-0,022424	-4,518226	0,728168	15,714762	0,441996	-0,706564	-3,022588	-5,673949	-8,655481	4,461697	13,644726	0,167220	-0,022424	-4,518226	-1,032132	2,588003	0,441996	0,167220	-0,022424	-4,518226	-1,032132	2,588003	0,441996
13:39:26,72	0,354015	3,226041	-0,122984	0,724980	0,407010	0,302981	0,169801	-0,023746	-4,519835	0,728506	15,814711	0,393377	-0,703005	-3,022426	-5,671588	-8,649259	4,475134	13,673366	0,169801	-0,023746	-4,519835	-1,135568	2,485297	0,393377	0,169801	-0,023746	-4,519835	-1,135568	2,485297	0,393377
13:39:26,77	0,354015	3,226041	-0,122984	0,724980	0,407010	0,302981	0,167882	-0,026748	-4,517473	0,899340	15,713560	0,422016	-0,705823	-3,019584	-5,671586	-8,585134	4,478401	13,658210	0,167882	-0,026748	-4,517473	-1,200365	2,534837	0,422016	0,167882	-0,026748	-4,517473	-1,200365	2,534837	0,422016
13:39:26,82	0,354015	3,226041	-0,122984	0,724980	0,407010	0,302981	0,166829	-0,022886	-4,517472	0,733426	15,712722	0,406860	-0,704682	-3,020219	-5,671206	-8,605036	4,476407	13,653377	0,166829	-0,022886	-4,517472	-1,063140	2,616633	0,406860	0,166829	-0,022886	-4,517472	-1,063140	2,616633	0,406860
13:39:26,87	0,354015	3,226041	-0,122984	0,724980	0,407010	0,302981	0,166809	-0,024192	-4,517091	0,789640	15,695458	0,402027	-0,705996	-3,018059	-5,671342	-8,605058	4,495949	13,616629	0,166809	-0,024192	-4,517091	-1,109416	2,600916	0,402027	0,166809	-0,024192	-4,517091	-1,109416	2,600916	0,402027
13:39:26,92	0,354015	3,226041	-0,122984	0,724980	0,407010	0,302981	0,165596	-0,021974	-4,517228	0,691214	15,622550	0,365280	-0,705299	-3,020649	-5,668914	-8,629415	4,479080	13,613387	0,165596	-0,021974	-4,517228	-1,033726	2,623292	0,365280	0,165596	-0,021974	-4,517228	-1,033726	2,623292	0,365280
13:39:26,97	0,354015	3,226041	-0,122984	0,724980	0,407010	0,302981	0,167490	-0,023873	-4,514800	0,763164	15,708413	0,362037	-0,702328	-3,017607	-5,670816	-8,593101	4,459220	13,658106	0,167490	-0,023873	-4,514800	-1,110830	2,560425	0,362037	0,167490	-0,023873	-4,514800	-1,110830	2,560425	0,362037
13:39:27,02	0,354015	3,226041	-0,122984	0,724980	0,407010	0,302981	0,163370	-0,024925	-4,516702	0,818838	15,535531	0,406756	-0,704140	-3,021095	-5,666942	-8,619790	4,422023	13,639466	0,163370	-0,024925	-4,516702	-1,137758	2,710994	0,406756	0,163370	-0,024925	-4,516702	-1,137758	2,710994	0,406756
13:39:27,07	0,354015	3,226041	-0,122984	0,724980	0,407010	0,302981	0,167296	-0,025100	-4,512828	0,782369	15,735191	0,388116	-0,706474	-3,020610	-5,670820	-8,618093	4,477891	13,657802	0,167296	-0,025100	-4,512828	-1,187947	2,602428	0,388116	0,167296	-0,025100	-4,512828	-1,187947	2,602428	0,388116
13:39:27,12	0,354015	3,226041	-0,122984	0,724980	0,407010	0,302981	0,168044	-0,022836	-4,516706	0,713879	15,747581	0,406452	-0,706281	-3,017378	-5,671149	-8,613872	4,490346	13,666946	0,168044	-0,022836	-4,516706	-1,078722	2,556164	0,406452	0,168044	-0,022836	-4,516706	-1,078722	2,556164	0,406452
13:39:27,17	0,354015	3,226041	-0,122984	0,724980	0,407010	0,302981	0,165148	-0,021386	-4,517035	0,651410	15,594427	0,415596	-0,703827	-3,020908	-5,670818	-8,625296	4,490348	13,658687	0,165148	-0,021386	-4,517035	-1,027418	2,630331	0,415596	0,165148	-0,021386	-4,517035	-1,027418	2,630331	0,415596
13:39:27,22	0,354015	3,226041	-0,122984	0,724980	0,407010	0,302981	0,166978	-0,025276	-4,516704	0,847974	15,679703	0,407337	-0,708779	-3,018301	-5,666533	-8,590217	4,465756	13,673842	0,166978	-0,025276	-4,516704	-1,136210	2,571936	0,407337	0,166978	-0,025276	-4,516704	-1,136210	2,571936	0,407337
13:39:27,27	0,354015	3,226041	-0,122984	0,724980	0,407010	0,302981	0,167196	-0,019684	-4,512419	0,553434	15,733723	0,422493	-0,702882	-3,022060	-5,666899	-8,596270	4,465490	13,674580	0,167196	-0,019684	-4,512419	-0,991781	2,608830	0,422493	0,167196	-0,019684	-4,512419	-0,991781	2,608830	0,422493
13:39:27,32	0,354015	3,226041	-0,122984	0,724980	0,407010	0,302981	0,167503	-0,026671	-4,512785	0,913511	15,744599	0,423231	-0,704687	-3,019885	-5,664967	-8,608853	4,460391	13,683072	0,167503	-0,026671	-4,512785	-1,180199	2,595575	0,423231	0,167503	-0,026671	-4,512785	-1,180199	2,595575	0,423231
13:39:27,37	0,354015	3,226041	-0,122984	0,724980	0,407010	0,302981	0,166522	-0,024021	-4,510853	0,764984	15,685221	0,431722	-0,707640	-3,019008	-5,668115	-8,604690	4,447449	13,640543	0,166522	-0,024021	-4,510853	-1,120670	2,613232	0,431722	0,166522	-0,024021	-4,510853	-1,120670	2,613232	0,431722
13:39:27,42	0,354015	3,226041	-0,122984	0,724980	0,407010	0,302981	0,167239	-0,021025	-4,514001	0,600063	15,732580	0,389194	-0,705336	-3,019406	-5,670455	-8,629439	4,456307	13,637999	0,167239	-0,021025	-4,514001	-1,050402	2,604309	0,389194	0,167239	-0,021025	-4,514001	-1,050402	2,604309	0,389194
13:39:27,47	0,354015	3,226041	-0,122984	0,724980	0,407010	0,302981	0,166432	-0,023219	-4,516341	0,709445	15,664767	0,386650	-0,704502	-3,021493	-5,668403	-8,606443	4,489634	13,626515	0,166432	-0,023219	-4,516341	-1,113245	2,599826	0,386650	0,166432	-0,023219	-4,516341	-1,113245	2,599826	0,386650
13:39:27,52	0,354015	3,226041	-0,122984	0,724980	0,407010	0,302981	0,167822	-0,024984	-4,514289	0,841609	15,740296	0,375165	-0,704686	-3,019149	-5,664978	-8,611193	4,470065	13,673831	0,167822	-0,024984	-4,514289	-1,119669	2,566243	0,375165	0,167822	-0,024984	-4,514289	-1,119669	2,566243	0,375165
13:39:27,57	0,354015	3,226041	-0,122984	0,724980	0,407010	0,302981	0,165884	-0,023653	-4,510864	0,753075	15,645197	0,422482	-0,705247	-3,022082	-5,666930	-8,607589	4,476015	13,645569	0,165884	-0,023653	-4,510864	-1,103721	2,623268	0,422482	0,165884	-0,023653	-4,510864	-1,103721	2,623268	0,422482
13:39:27,62	0,354015	3,226041	-0,122984	0,724980	0,407010	0,302981	0,168705	-0,024634	-4,512815	0,811029	15,792016	0,394220	-0,705769	-3,023985	-5,667567	-8,624843	4,477796	13,659547	0,168705	-0,024634	-4,512815	-1,122756	2,548668	0,394220	0,168705	-0,024634	-4,512815	-1,122756	2,548668	0,394220
13:39:27,67	0,354015	3,226041	-0,122984	0,724980	0,407010	0,302981	0,170614	-0,025134	-4,513453	0,829910	15,875444	0,408198	-0,705861	-3,022403	-5,666931	-8,620401	4,478688	13,650479	0,170614	-0,025134	-4,513453	-1,143073	2,482250	0,408198	0,170614	-0,025134	-4,513453	-1,143073	2,482250	0,408198
13:39:27,72	0,354015	3,226041	-0,122984	0,724980	0,407010	0,302981	0,169290	-0,024263	-4,512817	0,787636	15,810003	0,399130	-0,708963	-3,017739	-5,666476	-8,610194	4,464712	13,636481	0,169290	-0,024263	-4,512817	-1,117010	2,520734	0,399130	0,169290	-0,024263	-4,512817	-1,117010	2,520734	0,399130
13:39:27,77	0,354015	3,226041	-0,122984	0,724980	0,407010	0,302981	0,166802	-0,019244	-4,512362	0,519663	15,696451	0,385131	-0,703420	-3,016609	-5,662268	-8,571067	4,467895	13,648070	0,166802	-0,019244	-4,512362	-0,991014	2,602494	0,385131	0,166802	-0,019244	-4,512362	-0,991014	2,602494	0,385131
13:39:27,82	0,354015	3,226041	-0,122984	0,724980	0,407010	0,302981	0,163052	-0,023480	-4,508153	0,762224	15,533726	0,396720	-0,705774	-3,018982	-5,664614	-8,587778	4,507700	13,630805	0,163052	-0,023480	-4,508153	-1,080933	2,734173	0,396720	0,163052	-0,023480	-4,508153	-1,080933	2,734173	0,396720
13:39:27,87	0,354015	3,226041	-0,122984	0,724980	0,407010	0,302981	0,166284	-0,022628	-4,510500	0,744036	15,667417	0,379455	-0,705268	-3,021194	-5,663675	-8,611860	4,459343	13,673106	0,166284	-0,022628	-4,510500	-1,032238	2,614149	0,379455	0,166284	-0,022628	-4,510500	-1,032238	2,614149	0,379455
13:39:27,92	0,354015	3,226041	-0,122984	0,724980	0,407010	0,302981	0,167946	-0,024172	-4,509561	0,770444	15,757198	0,421756	-0,703093	-3,022505	-5,666912	-8,625177	4,458888	13,673360	0,167946	-0,024172	-4,509561	-1,127093	2,573412	0,421756	0,167946	-0,024172	-4,509561	-1,127093	2,573412	0,421756
13:39:27,97	0,354015	3,226041	-0,122984	0,724980	0,407010	0,302981	0,167994	-0,026711	-4,512798	0,895390	15,748392	0,422010	-0,703096	-3,021714	-5,664514	-8,635561	4,466970	13,642101	0,167994	-0,026711	-4,512798	-1,201414	2,560833	0,422010	0,167994	-0,026711	-4,512798	-1,201414	2,560833	0,422010
13:39:28,02	0,354015	3,226041	-0,122984	0,724980	0,407010	0,302981	0,167311	-0,026313	-4,510400	0,876521	15,699813	0,390752	-0,705258	-3,019385	-5,665785	-8,612260	4,485609	13,635936	0,167311	-0,026313	-4,510400	-1,189071	2,565913	0,390752	0,167311	-0,026313	-4,510400	-1,189071	2,565913	0,390752
13:39:28,07	0,354015	3,226041	-0,122984	0,724980	0,407010	0,302981	0,166375	-0,023276	-4,511671	0,746398	15,662004	0,384586	-0,704074	-3,018229	-5,664222	-8,601175	4,464096	13,644248	0,166375	-0,023276	-4,511671	-1,080802	2,601574	0,384586	0,166375	-0,023276	-4,511671	-1,080802	2,601574	0,384586
13:39:28,12	0,354015	3,226041	-0,122984	0,724980	0,407010	0,302981	0,164781	-0,023723	-4,510108	0,756529	15,599503	0,392899	-0,702279	-3,020463	-5,663672	-8,594505	4,470397	13,665829	0,164781	-0,023723	-4,510108	-1,105723	2,664157	0,392899	0,164781	-0,023723	-4,510108	-1,105723	2,664157	0,392899
13:39:28,17	0,354015	3,226041	-0,122984	0,724980	0,407010	0,302981	0,165818	-0,026395	-4,509558	0,904268	15,656052	0,414480	-0,703441	-3,019041	-5,664988	-8,588059	4,484177	13,645212	0,165818	-0,026395	-4,509558	-1,167740	2,639303	0,414480	0,165818	-0,026395	-4,509558	-1,167740	2,639303	0,414480
13:39:28,22	0,354015	3,226041	-0,122984	0,724980	0,407010	0,302981	0,165168	-0,024678	-4,510874	0,830115	15,620914	0,393863	-0,704193	-3,019660	-5,663872	-8,658528	4,447955	13,619649	0,165168	-0,024678	-4,510874	-1,107070	2,655236	0,393863	0,165168	-0,024678	-4,510874	-1,107070	2,655236	0,393863
13:39:28,27	0,354015	3,226041	-0,122984	0,724980	0,407010	0,302981	0,166081	-0,024336	-4,509758	0,745745	15,625472	0,368300	-0,705776	-3,018344	-5,663060	-8,590488	4,510957	13,634931	0,166081	-0,024336	-4,509758	-1,164620	2,588125	0,368300	0,166081	-0,024336	-4,509758	-1,164620	2,588125	0,368300
13:39:28,32	0,354015	3,226041	-0,122984	0,724980	0,407010	0,302981	0,165732	-0,022307	-4,508946	0,728836	15,634746	0,383582	-0,705303	-3,022286	-5,662258	-8,636643	4,466478	13,671751	0,165732	-0,022307	-4,508946	-1,022279	2,624798	0,383582	0,165732	-0,022307	-4,508946	-1,022279	2,624798	0,383582
13:39:28,37	0,354015	3,226041	-0,122984	0,724980	0,407010	0,302981	0,168909	-0,024688	-4,508144	0,791021	15,782236	0,420401	-0,706435	-3,021426	-5,664980	-8,615917	4,487834	13,664120	0,168909	-0,024688	-4,508144	-1,146958	2,522866	0,420401	0,168909	-0,024688	-4,508144	-1,146958	2,522866	0,420401
13:39:28,42	0,354015	3,226041	-0,122984	0,724980	0,407010	0,302981	0,168730	-0,023277	-4,510866	0,746544	15,780200	0,412771	-0,705273	-3,020870	-5,661109	-8,630177	4,485854	13,652441	0,168730	-0,023277	-4,510866	-1,080727	2,534881	0,412771	0,168730	-0,023277	-4,510866	-1,080727	2,534881	0,412771
13:39:28,47	0,354015	3,226041	-0,122984	0,724980	0,407010	0,302981	0,167668	-0,024006	-4,506995	0,775575	15,713592	0,401091	-0,705172	-3,019782	-5,661081	-8,577037	4,480925	13,664011	0,167668	-0,024006	-4,506995	-1,108875	2,551676	0,401091	0,167668	-0,024006	-4,506995	-1,108875	2,551676	0,401091
13:39:28,52	0,354015	3,226041	-0,122984	0,724980	0,407010	0,302981	0,166675	-0,023549	-4,506967	0,774134	15,710458	0,412662	-0,707627	-3,022137	-5,666539	-8,619138	4,480137	13,659698	0,166675	-0,023549	-4,506967	-1,074474	2,626467	0,412662	0,166675	-0,023549	-4,506967	-1,074474	2,626467	0,412662
13:39:28,57	0,354015	3,226041	-0,122984	0,724980	0,407010	0,302981	0,169942	-0,022601	-4,512424	0,703079	15,844290	0,408349	-0,702798	-3,020181	-5,661467	-8,570449	4,481707	13,657286	0,169942	-0,022601	-4,512424	-1,071071	2,503817	0,408349	0,169942	-0,022601	-4,512424	-1,071071	2,503817	0,408349
13:39:28,62	0,354015	3,226041	-0,122984	0,724980	0,407010	0,302981	0,165835	-0,025805	-4,507352	0,895387	15,672065	0,405937	-0,705225	-3,021739	-5,665744	-8,612022	4,524725	13,675580	0,165835	-0,025805	-4,507352	-1,130270	2,654056	0,405937	0,165835	-0,025805	-4,507352	-1,130270	2,654056	0,405937
13:39:28,67	0,354015	3,226041	-0,122984	0,724980	0,407010	0,302981	0,168397	-0,024482	-4,511630	0,843076	15,747782	0,424230	-0,702235	-3,020282	-5,658739	-8,570516	4,433751	13,663864	0,168397	-0,024482	-4,511630	-1,078752	2,528647	0,424230	0,168397	-0,024482	-4,511630	-1,078752	2,528647	0,424230
13:39:28,72	0,354015	3,226041	-0,122984	0,724980	0,407010	0,302981	0,165640	-0,026342	-4,504625	0,881780	15,685866	0,412515	-0,704417	-3,018647	-5,661562	-8,557624	4,461321	13,663775	0,165640	-0,026342	-4,504625	-1,186083	2,683131	0,412515	0,165640	-0,026342	-4,504625	-1,186083	2,683131	0,412515
13:39:28,77	0,354015	3,226041	-0,122984	0,724980	0,407010	0,302981	0,165315	-0,023636	-4,507448	0,771358	15,666358	0,412426	-0,705255	-3,020544	-5,659545	-8,611395	4,450199	13,655051	0,165315	-0,023636	-4,507448	-1,084035	2,689118	0,412426	0,165315	-0,023636	-4,507448	-1,084035	2,689118	0,412426
13:39:28,82	0,354015	3,226041	-0,122984	0,724980	0,407010	0,302981	0,167377	-0,023858	-4,505431	0,746390	15,732558	0,403701	-0,704080	-3,018289	-5,661118	-8,612658	4,470672	13,642679	0,167377	-0,023858	-4,505431	-1,126438	2,593478	0,403701	0,167377	-0,023858	-4,505431	-1,126438	2,593478	0,403701
13:39:28,87	0,354015	3,226041	-0,122984	0,724980	0,407010	0,302981	0,164837	-0,023748	-4,507004	0,757771	15,589136	0,391329	-0,704698	-3,016543	-5,660435	-8,571654	4,467765	13,675817	0,164837	-0,023748	-4,507004	-1,106426	2,649465	0,391329	0,164837	-0,023748	-4,507004	-1,106426	2,649465	0,391329
13:39:28,92	0,354015	3,226041	-0,122984	0,724980	0,407010	0,302981	0,163633	-0,022340	-4,506321	0,702545	15,563513	0,424467	-0,703809	-3,023072	-5,661424	-8,634538	4,471799	13,652153	0,163633	-0,022340	-4,506321	-1,051133	2,718323	0,424467	0,163633	-0,022340	-4,506321	-1,051133	2,718323	0,424467
13:39:28,97	0,354015	3,226041	-0,122984	0,724980	0,407010	0,302981	0,168843	-0,026375	-4,507310	0,884409	15,777944	0,400804	-0,703550	-3,020377	-5,662263	-8,645156	4,487647	13,677951	0,168843	-0,026375	-4,507310	-1,186004	2,523788	0,400804	0,168843	-0,026375	-4,507310	-1,186004	2,523788	0,400804
13:39:29,02	0,354015	3,226041	-0,122984	0,724980	0,407010	0,302981	0,166379	-0,025251	-4,508149	0,834382	15,632734	0,426601	-0,705221	-3,021560	-5,658186	-8,622955	4,513540	13,655419	0,166379	-0,025251	-4,508149	-1,147805	2,571945	0,426601	0,166379	-0,025251	-4,508149	-1,147805	2,571945	0,426601
13:39:29,07	0,354015	3,226041	-0,122984	0,724980	0,407010	0,302981	0,168240	-0,024395	-4,504071	0,823421	15,735737	0,404069	-0,706357	-3,019462	-5,662254	-8,584214	4,500754	13,662854	0,168240	-0,024395	-4,504071	-1,091610	2,528935	0,404069	0,168240	-0,024395	-4,504071	-1,091610	2,528935	0,404069
13:39:29,12	0,354015	3,226041	-0,122984	0,724980	0,407010	0,302981	0,166990	-0,022363	-4,508140	0,726035	15,710726	0,411505	-0,704430	-3,020299	-5,661085	-8,572204	4,465467	13,651407	0,166990	-0,022363	-4,508140	-1,029455	2,601981	0,411505	0,166990	-0,022363	-4,508140	-1,029455	2,601981	0,411505
13:39:29,17	0,354015	3,226041	-0,122984	0,724980	0,407010	0,302981	0,166753	-0,024450	-4,506971	0,810001	15,726405	0,400058	-0,706227	-3,018715	-5,663035	-8,610199	4,501468	13,678288	0,166753	-0,024450	-4,506971	-1,109313	2,636326	0,400058	0,166753	-0,024450	-4,506971	-1,109313	2,636326	0,400058
13:39:29,22	0,354015	3,226041	-0,122984	0,724980	0,407010	0,302981	0,166279	-0,022102	-4,508921	0,700085	15,650849	0,426938	-0,702838	-3,018652	-5,659919	-8,568717	4,426524	13,654780	0,166279	-0,022102	-4,508921	-1,034911	2,597984	0,426938	0,166279	-0,022102	-4,508921	-1,034911	2,597984	0,426938
13:39:29,27	0,354015	3,226041	-0,122984	0,724980	0,407010	0,302981	0,164529	-0,025005	-4,505805	0,806911	15,633294	0,403430	-0,702834	-3,019722	-5,658752	-8,585127	4,465550	13,660175	0,164529	-0,025005	-4,505805	-1,156019	2,717731	0,403430	0,164529	-0,025005	-4,505805	-1,156019	2,717731	0,403430
13:39:29,32	0,354015	3,226041	-0,122984	0,724980	0,407010	0,302981	0,165454	-0,025544	-4,504638	0,860494	15,647662	0,408826	-0,706260	-3,020677	-5,660454	-8,628250	4,474606	13,663633	0,165454	-0,025544	-4,504638	-1,144692	2,659497	0,408826	0,165454	-0,025544	-4,504638	-1,144692	2,659497	0,408826
13:39:29,37	0,354015	3,226041	-0,122984	0,724980	0,407010	0,302981	0,167994	-0,023054	-4,506340	0,717310	15,737871	0,412284	-0,703456	-3,021195	-5,657975	-8,614664	4,494270	13,670290	0,167994	-0,023054	-4,506340	-1,092432	2,550313	0,412284	0,167994	-0,023054	-4,506340	-1,092432	2,550313	0,412284
13:39:29,42	0,354015	3,226041	-0,122984	0,724980	0,407010	0,302981	0,167041	-0,025742	-4,503861	0,880889	15,690212	0,418941	-0,705148	-3,018329	-5,657618	-8,578695	4,495470	13,626268	0,167041	-0,025742	-4,503861	-1,139832	2,577520	0,418941	0,167041	-0,025742	-4,503861	-1,139832	2,577520	0,418941
13:39:29,47	0,354015	3,226041	-0,122984	0,724980	0,407010	0,302981	0,165405	-0,022843	-4,503504	0,749175	15,635715	0,374919	-0,702271	-3,021491	-5,657213	-8,604354	4,456538	13,639602	0,165405	-0,022843	-4,503504	-1,043990	2,651412	0,374919	0,165405	-0,022843	-4,503504	-1,043990	2,651412	0,374919
13:39:29,52	0,354015	3,226041	-0,122984	0,724980	0,407010	0,302981	0,166705	-0,026916	-4,503099	0,914426	15,700557	0,388252	-0,700520	-3,017599	-5,660704	-8,592602	4,458060	13,661915	0,166705	-0,026916	-4,503099	-1,198470	2,614207	0,388252	0,166705	-0,026916	-4,503099	-1,198470	2,614207	0,388252
13:39:29,57	0,354015	3,226041	-0,122984	0,724980	0,407010	0,302981	0,162459	-0,026486	-4,506590	0,899289	15,489157	0,410565	-0,704058	-3,020447	-5,658389	-8,610977	4,464377	13,640483	0,162459	-0,026486	-4,506590	-1,179897	2,736155	0,410565	0,162459	-0,026486	-4,506590	-1,179897	2,736155	0,410565
13:39:29,62	0,354015	3,226041	-0,122984	0,724980	0,407010	0,302981	0,166695	-0,024847	-4,504275	0,810314	15,690353	0,389133	-0,705210	-3,021032	-5,657238	-8,613625	4,489152	13,620937	0,166695	-0,024847	-4,504275	-1,140164	2,604832	0,389133	0,166695	-0,024847	-4,504275	-1,140164	2,604832	0,389133
13:39:29,67	0,354015	3,226041	-0,122984	0,724980	0,407010	0,302981	0,167777	-0,024142	-4,503124	0,793771	15,731959	0,369587	-0,705803	-3,015461	-5,658391	-8,588262	4,472035	13,655470	0,167777	-0,024142	-4,503124	-1,101341	2,561466	0,369587	0,167777	-0,024142	-4,503124	-1,101341	2,561466	0,369587
13:39:29,72	0,354015	3,226041	-0,122984	0,724980	0,407010	0,302981	0,163249	-0,020842	-4,504277	0,620067	15,527005	0,404120	-0,704048	-3,021737	-5,656828	-8,616869	4,477473	13,644668	0,163249	-0,020842	-4,504277	-1,016053	2,711993	0,404120	0,163249	-0,020842	-4,504277	-1,016053	2,711993	0,404120
13:39:29,77	0,354015	3,226041	-0,122984	0,724980	0,407010	0,302981	0,167806	-0,025500	-4,502714	0,852682	15,736513	0,393319	-0,705850	-3,023137	-5,658395	-8,646139	4,511388	13,641645	0,167806	-0,025500	-4,502714	-1,149080	2,563719	0,393319	0,167806	-0,025500	-4,502714	-1,149080	2,563719	0,393319
13:39:29,82	0,354015	3,226041	-0,122984	0,724980	0,407010	0,302981	0,169919	-0,024639	-4,504281	0,822653	15,804092	0,390295	-0,703731	-3,018013	-5,657717	-8,604328	4,502660	13,639227	0,169919	-0,024639	-4,504281	-1,111532	2,465414	0,390295	0,169919	-0,024639	-4,504281	-1,111532	2,465414	0,390295
13:39:29,87	0,354015	3,226041	-0,122984	0,724980	0,407010	0,302981	0,164423	-0,023913	-4,503603	0,798222	15,558841	0,387877	-0,705151	-3,020509	-5,659763	-8,575756	4,499958	13,687927	0,164423	-0,023913	-4,503603	-1,078933	2,651648	0,387877	0,164423	-0,023913	-4,503603	-1,078933	2,651648	0,387877
13:39:29,92	0,354015	3,226041	-0,122984	0,724980	0,407010	0,302981	0,167295	-0,023931	-4,505649	0,811096	15,734293	0,436578	-0,704086	-3,021134	-5,656844	-8,631037	4,467700	13,634903	0,167295	-0,023931	-4,505649	-1,067460	2,601628	0,436578	0,167295	-0,023931	-4,505649	-1,067460	2,601628	0,436578
13:39:29,97	0,354015	3,226041	-0,122984	0,724980	0,407010	0,302981	0,167304	-0,025166	-4,502730	0,819732	15,703004	0,383554	-0,704557	-3,022090	-5,655667	-8,590045	4,489844	13,619717	0,167304	-0,025166	-4,502730	-1,155761	2,569650	0,383554	0,167304	-0,025166	-4,502730	-1,155761	2,569650	0,383554
13:39:30,02	0,354015	3,226041	-0,122984	0,724980	0,407010	0,302981	0,168367	-0,025236	-4,501553	0,863060	15,782693	0,368367	-0,704621	-3,018544	-5,657615	-8,608151	4,502615	13,646238	0,168367	-0,025236	-4,501553	-1,117950	2,565917	0,368367	0,168367	-0,025236	-4,501553	-1,117950	2,565917	0,368367
13:39:30,07	0,354015	3,226041	-0,122984	0,724980	0,407010	0,302981	0,165328	-0,023407	-4,503501	0,769982	15,602607	0,394888	-0,699907	-3,020592	-5,657585	-8,600520	4,471887	13,660203	0,165328	-0,023407	-4,503501	-1,067486	2,624381	0,394888	0,165328	-0,023407	-4,503501	-1,067486	2,624381	0,394888
13:39:30,12	0,354015	3,226041	-0,122984	0,724980	0,407010	0,302981	0,164744	-0,028514	-4,503471	1,012718	15,594234	0,408854	-0,705656	-3,018739	-5,656560	-8,586272	4,496697	13,657894	0,164744	-0,028514	-4,503471	-1,225600	2,661817	0,408854	0,164744	-0,028514	-4,503471	-1,225600	2,661817	0,408854
13:39:30,17	0,354015	3,226041	-0,122984	0,724980	0,407010	0,302981	0,166014	-0,022608	-4,502446	0,734247	15,660215	0,406544	-0,703030	-3,021930	-5,657708	-8,622050	4,475261	13,638066	0,166014	-0,022608	-4,502446	-1,040498	2,628094	0,406544	0,166014	-0,022608	-4,502446	-1,040498	2,628094	0,406544
13:39:30,22	0,354015	3,226041	-0,122984	0,724980	0,407010	0,302981	0,167465	-0,026478	-4,503593	0,899003	15,715364	0,386716	-0,701686	-3,020159	-5,657187	-8,610005	4,492815	13,684711	0,167465	-0,026478	-4,503593	-1,179489	2,569394	0,386716	0,167465	-0,026478	-4,503593	-1,179489	2,569394	0,386716
13:39:30,27	0,354015	3,226041	-0,122984	0,724980	0,407010	0,302981	0,165259	-0,026757	-4,503073	0,934738	15,602332	0,433361	-0,701146	-3,020116	-5,657207	-8,620848	4,451224	13,664221	0,165259	-0,026757	-4,503073	-1,165659	2,629494	0,433361	0,165259	-0,026757	-4,503073	-1,165659	2,629494	0,433361
13:39:30,32	0,354015	3,226041	-0,122984	0,724980	0,407010	0,302981	0,164952	-0,027202	-4,503092	0,916465	15,597747	0,412872	-0,705175	-3,022513	-5,656080	-8,603168	4,479491	13,595376	0,164952	-0,027202	-4,503092	-1,218906	2,649048	0,412872	0,164952	-0,027202	-4,503092	-1,218906	2,649048	0,412872
13:39:30,37	0,354015	3,226041	-0,122984	0,724980	0,407010	0,302981	0,169042	-0,024912	-4,501966	0,830703	15,811617	0,344026	-0,704671	-3,019421	-5,656556	-8,579829	4,476106	13,653197	0,169042	-0,024912	-4,501966	-1,124900	2,541833	0,344026	0,169042	-0,024912	-4,501966	-1,124900	2,541833	0,344026
13:39:30,42	0,354015	3,226041	-0,122984	0,724980	0,407010	0,302981	0,166112	-0,023802	-4,502442	0,781724	15,681167	0,401848	-0,704444	-3,016760	-5,656763	-8,598544	4,513993	13,620843	0,166112	-0,023802	-4,502442	-1,086749	2,641381	0,401848	0,166112	-0,023802	-4,502442	-1,086749	2,641381	0,401848
13:39:30,47	0,354015	3,226041	-0,122984	0,724980	0,407010	0,302981	0,163695	-0,022668	-4,502649	0,746211	15,520327	0,369493	-0,707520	-3,022350	-5,656050	-8,602664	4,509581	13,639541	0,163695	-0,022668	-4,502649	-1,033245	2,670283	0,369493	0,163695	-0,022668	-4,502649	-1,033245	2,670283	0,369493
13:39:30,52	0,354015	3,226041	-0,122984	0,724980	0,407010	0,302981	0,170074	-0,022800	-4,501936	0,747185	15,850661	0,388192	-0,701065	-3,020131	-5,656414	-8,586900	4,457717	13,663610	0,170074	-0,022800	-4,501936	-1,042620	2,499884	0,388192	0,170074	-0,022800	-4,501936	-1,042620	2,499884	0,388192
13:39:30,57	0,354015	3,226041	-0,122984	0,724980	0,407010	0,302981	0,164924	-0,027280	-4,502300	0,943108	15,622481	0,412260	-0,703461	-3,018677	-5,657977	-8,603076	4,474671	13,674763	0,164924	-0,027280	-4,502300	-1,198371	2,675924	0,412260	0,164924	-0,027280	-4,502300	-1,198371	2,675924	0,412260
13:39:30,62	0,354015	3,226041	-0,122984	0,724980	0,407010	0,302981	0,164863	-0,024478	-4,503863	0,804005	15,596804	0,423413	-0,708188	-3,023960	-5,656220	-8,638495	4,510778	13,685726	0,164863	-0,024478	-4,503863	-1,117527	2,655064	0,423413	0,164863	-0,024478	-4,503863	-1,117527	2,655064	0,423413
13:39:30,67	0,354015	3,226041	-0,122984	0,724980	0,407010	0,302981	0,171802	-0,023026	-4,502106	0,742050	15,908898	0,434376	-0,705757	-3,022641	-5,655255	-8,604070	4,508212	13,658670	0,171802	-0,023026	-4,502106	-1,065484	2,422457	0,434376	0,171802	-0,023026	-4,502106	-1,065484	2,422457	0,434376
13:39:30,72	0,354015	3,226041	-0,122984	0,724980	0,407010	0,302981	0,169444	-0,024472	-4,501141	0,832259	15,817382	0,407321	-0,707028	-3,021582	-5,657255	-8,632908	4,467911	13,610379	0,169444	-0,024472	-4,501141	-1,088826	2,516039	0,407321	0,169444	-0,024472	-4,501141	-1,088826	2,516039	0,407321
13:39:30,77	0,354015	3,226041	-0,122984	0,724980	0,407010	0,302981	0,169162	-0,022841	-4,503141	0,698111	15,797905	0,359029	-0,706661	-3,017547	-5,656740	-8,587716	4,475329	13,643205	0,169162	-0,022841	-4,503141	-1,094917	2,518682	0,359029	0,169162	-0,022841	-4,503141	-1,094917	2,518682	0,359029
13:39:30,82	0,354015	3,226041	-0,122984	0,724980	0,407010	0,302981	0,165484	-0,021142	-4,502626	0,638788	15,642095	0,391856	-0,710453	-3,022383	-5,654888	-8,591126	4,483889	13,632536	0,165484	-0,021142	-4,502626	-1,020876	2,651568	0,391856	0,165484	-0,021142	-4,502626	-1,020876	2,651568	0,391856
13:39:30,87	0,354015	3,226041	-0,122984	0,724980	0,407010	0,302981	0,171569	-0,020276	-4,500774	0,599461	15,951247	0,381186	-0,705166	-3,016382	-5,655263	-8,581170	4,495494	13,668754	0,171569	-0,020276	-4,500774	-0,992218	2,483101	0,381186	0,171569	-0,020276	-4,500774	-0,992218	2,483101	0,381186
13:39:30,92	0,354015	3,226041	-0,122984	0,724980	0,407010	0,302981	0,163728	-0,021854	-4,501149	0,696554	15,546365	0,417404	-0,705098	-3,017461	-5,655750	-8,551977	4,489001	13,642957	0,163728	-0,021854	-4,501149	-1,019010	2,693691	0,417404	0,163728	-0,021854	-4,501149	-1,019010	2,693691	0,417404
13:39:30,97	0,354015	3,226041	-0,122984	0,724980	0,407010	0,302981	0,164628	-0,022453	-4,501636	0,736643	15,621673	0,391607	-0,702173	-3,015939	-5,655666	-8,562181	4,498403	13,635564	0,164628	-0,022453	-4,501636	-1,025894	2,698380	0,391607	0,164628	-0,022453	-4,501636	-1,025894	2,698380	0,391607
13:39:31,02	0,354015	3,226041	-0,122984	0,724980	0,407010	0,302981	0,161848	-0,024224	-4,501552	0,831810	15,463566	0,384214	-0,703951	-3,020554	-5,654509	-8,577223	4,477394	13,609124	0,161848	-0,024224	-4,501552	-1,069803	2,758518	0,384214	0,161848	-0,024224	-4,501552	-1,069803	2,758518	0,384214
13:39:31,07	0,354015	3,226041	-0,122984	0,724980	0,407010	0,302981	0,166734	-0,024993	-4,500395	0,846055	15,715115	0,357774	-0,706657	-3,020957	-5,655308	-8,603051	4,475495	13,599597	0,166734	-0,024993	-4,500395	-1,115882	2,626516	0,357774	0,166734	-0,024993	-4,500395	-1,115882	2,626516	0,357774
13:39:31,12	0,354015	3,226041	-0,122984	0,724980	0,407010	0,302981	0,168435	-0,022850	-4,501194	0,720095	15,782183	0,348247	-0,702827	-3,018329	-5,656432	-8,590091	4,484986	13,654800	0,168435	-0,022850	-4,501194	-1,073668	2,560003	0,348247	0,168435	-0,022850	-4,501194	-1,073668	2,560003	0,348247
13:39:31,17	0,354015	3,226041	-0,122984	0,724980	0,407010	0,302981	0,164245	-0,024854	-4,502318	0,838956	15,570747	0,403450	-0,706395	-3,018185	-5,653343	-8,600215	4,449004	13,641586	0,164245	-0,024854	-4,502318	-1,112051	2,677534	0,403450	0,164245	-0,024854	-4,502318	-1,112051	2,677534	0,403450
13:39:31,22	0,354015	3,226041	-0,122984	0,724980	0,407010	0,302981	0,165904	-0,021692	-4,499229	0,638310	15,666253	0,390236	-0,706113	-3,016293	-5,653328	-8,574999	4,509651	13,656510	0,165904	-0,021692	-4,499229	-1,064482	2,642787	0,390236	0,165904	-0,021692	-4,499229	-1,064482	2,642787	0,390236
13:39:31,27	0,354015	3,226041	-0,122984	0,724980	0,407010	0,302981	0,164124	-0,020989	-4,499214	0,666910	15,565225	0,405161	-0,706907	-3,018986	-5,653317	-8,575743	4,480894	13,656669	0,164124	-0,020989	-4,499214	-0,980737	2,681462	0,405161	0,164124	-0,020989	-4,499214	-0,980737	2,681462	0,405161
13:39:31,32	0,354015	3,226041	-0,122984	0,724980	0,407010	0,302981	0,166854	-0,021649	-4,499203	0,675932	15,720885	0,405319	-0,705861	-3,022010	-5,652325	-8,586905	4,508929	13,671345	0,166854	-0,021649	-4,499203	-1,023492	2,622868	0,405319	0,166854	-0,021649	-4,499203	-1,023492	2,622868	0,405319
13:39:31,37	0,354015	3,226041	-0,122984	0,724980	0,407010	0,302981	0,168950	-0,024066	-4,498211	0,820333	15,806193	0,419995	-0,705198	-3,019918	-5,652160	-8,608354	4,482796	13,656518	0,168950	-0,024066	-4,498211	-1,068855	2,543640	0,419995	0,168950	-0,024066	-4,498211	-1,068855	2,543640	0,419995
13:39:31,42	0,354015	3,226041	-0,122984	0,724980	0,407010	0,302981	0,166806	-0,023595	-4,498046	0,762467	15,689226	0,405168	-0,704592	-3,022122	-5,655262	-8,601561	4,483422	13,648443	0,166806	-0,023595	-4,498046	-1,089720	2,594932	0,405168	0,166806	-0,023595	-4,498046	-1,089720	2,594932	0,405168
13:39:31,47	0,354015	3,226041	-0,122984	0,724980	0,407010	0,302981	0,168412	-0,025221	-4,501148	0,850982	15,778271	0,397093	-0,701660	-3,019046	-5,653694	-8,598990	4,483101	13,677486	0,168412	-0,025221	-4,501148	-1,128883	2,557962	0,397093	0,168412	-0,025221	-4,501148	-1,128883	2,557962	0,397093
13:39:31,52	0,354015	3,226041	-0,122984	0,724980	0,407010	0,302981	0,164282	-0,026223	-4,499579	0,904059	15,565897	0,426136	-0,704543	-3,020985	-5,652940	-8,579117	4,473647	13,627283	0,164282	-0,026223	-4,499579	-1,154410	2,669795	0,426136	0,164282	-0,026223	-4,499579	-1,154410	2,669795	0,426136
13:39:31,57	0,354015	3,226041	-0,122984	0,724980	0,407010	0,302981	0,167402	-0,024695	-4,498826	0,826395	15,750107	0,375933	-0,704225	-3,021910	-5,654627	-8,614716	4,482199	13,640172	0,167402	-0,024695	-4,498826	-1,112192	2,609035	0,375933	0,167402	-0,024695	-4,498826	-1,112192	2,609035	0,375933
13:39:31,62	0,354015	3,226041	-0,122984	0,724980	0,407010	0,302981	0,168045	-0,025434	-4,500513	0,854391	15,748430	0,388822	-0,702340	-3,018393	-5,651006	-8,635275	4,450092	13,660610	0,168045	-0,025434	-4,500513	-1,142149	2,556894	0,388822	0,168045	-0,025434	-4,500513	-1,142149	2,556894	0,388822
13:39:31,67	0,354015	3,226041	-0,122984	0,724980	0,407010	0,302981	0,164056	-0,025307	-4,496892	0,809741	15,539253	0,409260	-0,705226	-3,020399	-5,653735	-8,627677	4,498976	13,638736	0,164056	-0,025307	-4,496892	-1,176888	2,660850	0,409260	0,164056	-0,025307	-4,496892	-1,176888	2,660850	0,409260
13:39:31,72	0,354015	3,226041	-0,122984	0,724980	0,407010	0,302981	0,167237	-0,023811	-4,499621	0,778050	15,686798	0,387386	-0,708061	-3,020399	-5,650954	-8,570822	4,486372	13,688862	0,167237	-0,023811	-4,499621	-1,091094	2,558695	0,387386	0,167237	-0,023811	-4,499621	-1,091094	2,558695	0,387386
13:39:31,77	0,354015	3,226041	-0,122984	0,724980	0,407010	0,302981	0,168655	-0,021356	-4,496840	0,667902	15,816062	0,437513	-0,705783	-3,019915	-5,653338	-8,619942	4,524316	13,648893	0,168655	-0,021356	-4,496840	-1,008524	2,576664	0,437513	0,168655	-0,021356	-4,496840	-1,008524	2,576664	0,437513
13:39:31,82	0,354015	3,226041	-0,122984	0,724980	0,407010	0,302981	0,167096	-0,023086	-4,499224	0,766174	15,673499	0,397543	-0,704012	-3,016695	-5,650240	-8,599144	4,474103	13,636279	0,167096	-0,023086	-4,499224	-1,046074	2,556458	0,397543	0,167096	-0,023086	-4,499224	-1,046074	2,556458	0,397543
13:39:31,87	0,354015	3,226041	-0,122984	0,724980	0,407010	0,302981	0,163421	-0,023010	-4,496126	0,729152	15,525534	0,384929	-0,705155	-3,016580	-5,651378	-8,581820	4,489120	13,666164	0,163421	-0,023010	-4,496126	-1,077156	2,696955	0,384929	0,163421	-0,023010	-4,496126	-1,077156	2,696955	0,384929
13:39:31,92	0,354015	3,226041	-0,122984	0,724980	0,407010	0,302981	0,163894	-0,021963	-4,497263	0,696374	15,557595	0,414815	-0,704618	-3,019430	-5,652169	-8,617575	4,499583	13,652483	0,163894	-0,021963	-4,497263	-1,027743	2,691929	0,414815	0,163894	-0,021963	-4,497263	-1,027743	2,691929	0,414815
13:39:31,97	0,354015	3,226041	-0,122984	0,724980	0,407010	0,302981	0,166093	-0,023853	-4,498055	0,785829	15,635769	0,401133	-0,704570	-3,017375	-5,651790	-8,596877	4,512418	13,638229	0,166093	-0,023853	-4,498055	-1,086639	2,597448	0,401133	0,166093	-0,023853	-4,498055	-1,086639	2,597448	0,401133
13:39:32,02	0,354015	3,226041	-0,122984	0,724980	0,407010	0,302981	0,164290	-0,022867	-4,497676	0,756016	15,553510	0,386879	-0,705228	-3,021307	-5,651781	-8,625933	4,476389	13,646361	0,164290	-0,022867	-4,497676	-1,039043	2,656741	0,386879	0,164290	-0,022867	-4,497676	-1,039043	2,656741	0,386879
13:39:32,07	0,354015	3,226041	-0,122984	0,724980	0,407010	0,302981	0,168024	-0,024263	-4,497667	0,782861	15,740520	0,395011	-0,703681	-3,019124	-5,649945	-8,601891	4,506968	13,628398	0,168024	-0,024263	-4,497667	-1,121757	2,550646	0,395011	0,168024	-0,024263	-4,497667	-1,121757	2,550646	0,395011
13:39:32,12	0,354015	3,226041	-0,122984	0,724980	0,407010	0,302981	0,165360	-0,024511	-4,495831	0,834293	15,607546	0,377048	-0,702219	-3,019608	-5,653291	-8,578709	4,459837	13,680952	0,165360	-0,024511	-4,495831	-1,089844	2,626762	0,377048	0,165360	-0,024511	-4,495831	-1,089844	2,626762	0,377048
13:39:32,17	0,354015	3,226041	-0,122984	0,724980	0,407010	0,302981	0,166227	-0,024658	-4,498436	0,818777	15,678022	0,390626	-0,703988	-3,019948	-5,652550	-8,591449	4,474230	13,641976	0,166227	-0,024658	-4,498436	-1,116856	2,629209	0,390626	0,166227	-0,024658	-4,498436	-1,116856	2,629209	0,390626
13:39:32,22	0,354015	3,226041	-0,122984	0,724980	0,407010	0,302981	0,166227	-0,024658	-4,498436	0,818777	15,678022	0,390626	-0,705190	-3,020329	-5,653341	-8,616076	4,511950	13,638809	0,166227	-0,024658	-4,498436	-1,116856	2,629209	0,390626	0,166227	-0,024658	-4,498436	-1,116856	2,629209	0,390626
13:39:32,27	0,354015	3,226041	-0,122984	0,724980	0,407010	0,302981	0,167158	-0,023807	-4,499227	0,794868	15,686256	0,387460	-0,706945	-3,017615	-5,652182	-8,597766	4,490555	13,637330	0,167158	-0,023807	-4,499227	-1,073946	2,564345	0,387460	0,167158	-0,023807	-4,499227	-1,073946	2,564345	0,387460
13:39:32,32	0,354015	3,226041	-0,122984	0,724980	0,407010	0,302981	0,165685	-0,020930	-4,498068	0,635917	15,636195	0,385980	-0,703694	-3,019346	-5,652323	-8,581677	4,462403	13,682682	0,165559	-0,024611	-4,498208	-1,120966	2,661294	0,431333	0,165559	-0,024611	-4,498208	-1,120966	2,661294	0,431333
13:39:32,37	0,354015	3,226041	-0,122984	0,724980	0,407010	0,302981	0,165559	-0,024611	-4,498208	0,810976	15,657647	0,431333	-0,708701	-3,017856	-5,652145	-8,593396	4,508302	13,685943	0,165559	-0,024611	-4,498208	-1,120966	2,661294	0,431333	0,165559	-0,024611	-4,498208	-1,120966	2,661294	0,431333
13:39:32,42	0,354015	3,226041	-0,122984	0,724980	0,407010	0,302981	0,166772	-0,019530	-4,498031	0,580678	15,687624	0,434593	-0,703375	-3,017784	-5,650588	-8,570138	4,458574	13,664714	0,166772	-0,019530	-4,498031	-0,952442	2,596052	0,434593	0,166772	-0,019530	-4,498031	-0,952442	2,596052	0,434593
13:39:32,47	0,354015	3,226041	-0,122984	0,724980	0,407010	0,302981	0,164046	-0,024106	-4,496474	0,787195	15,590902	0,413365	-0,703996	-3,017850	-5,652160	-8,593327	4,487120	13,657016	0,164046	-0,024106	-4,496474	-1,105143	2,713284	0,413365	0,164046	-0,024106	-4,496474	-1,105143	2,713284	0,413365
13:39:32,52	0,354015	3,226041	-0,122984	0,724980	0,407010	0,302981	0,164415	-0,023602	-4,498046	0,774085	15,575717	0,405666	-0,705196	-3,018486	-5,650642	-8,618775	4,505408	13,622722	0,164415	-0,023602	-4,498046	-1,078645	2,669161	0,405666	0,164415	-0,023602	-4,498046	-1,078645	2,669161	0,405666
13:39:32,57	0,354015	3,226041	-0,122984	0,724980	0,407010	0,302981	0,168581	-0,022662	-4,496479	0,735467	15,796284	0,403881	-0,706893	-3,020989	-5,650593	-8,584808	4,494055	13,655231	0,168581	-0,022662	-4,496479	-1,043468	2,562658	0,403881	0,168581	-0,022662	-4,496479	-1,043468	2,562658	0,403881
13:39:32,62	0,354015	3,226041	-0,122984	0,724980	0,407010	0,302981	0,168581	-0,022662	-4,496479	0,735467	15,796284	0,403881	-0,705804	-3,019338	-5,652151	-8,622967	4,514642	13,681889	0,168581	-0,022662	-4,496479	-1,043468	2,562658	0,403881	0,168581	-0,022662	-4,496479	-1,043468	2,562658	0,403881
13:39:32,67	0,354015	3,226041	-0,122984	0,724980	0,407010	0,302981	0,166607	-0,022780	-4,498037	0,740350	15,650279	0,430540	-0,708182	-3,020104	-5,652936	-8,632033	4,509011	13,676910	0,166607	-0,022780	-4,498037	-1,047845	2,571638	0,430540	0,166607	-0,022780	-4,498037	-1,047845	2,571638	0,430540
13:39:32,72	0,354015	3,226041	-0,122984	0,724980	0,407010	0,302981	0,168459	-0,021104	-4,498822	0,643791	15,741568	0,425561	-0,705795	-3,018333	-5,652174	-8,606696	4,475602	13,646720	0,168459	-0,021104	-4,498822	-1,012842	2,517513	0,425561	0,168459	-0,021104	-4,498822	-1,012842	2,517513	0,425561
13:39:32,77	0,354015	3,226041	-0,122984	0,724980	0,407010	0,302981	0,165732	-0,022285	-4,498060	0,688946	15,638405	0,395371	-0,706411	-3,015894	-5,649819	-8,618410	4,497720	13,699668	0,165732	-0,022285	-4,498060	-1,060406	2,628429	0,395371	0,165732	-0,022285	-4,498060	-1,060406	2,628429	0,395371
13:39:32,82	0,354015	3,226041	-0,122984	0,724980	0,407010	0,302981	0,163928	-0,020532	-4,495705	0,611127	15,523389	0,448319	-0,706401	-3,019802	-5,651006	-8,630545	4,507573	13,656647	0,163928	-0,020532	-4,495705	-1,000674	2,655033	0,448319	0,163928	-0,020532	-4,495705	-1,000674	2,655033	0,448319
13:39:32,87	0,354015	3,226041	-0,122984	0,724980	0,407010	0,302981	0,167307	-0,022495	-4,496892	0,715639	15,683671	0,405297	-0,706910	-3,020188	-5,651009	-8,598207	4,510182	13,632028	0,167307	-0,022495	-4,496892	-1,050213	2,550049	0,405297	0,167307	-0,022495	-4,496892	-1,050213	2,550049	0,405297
13:39:32,92	0,354015	3,226041	-0,122984	0,724980	0,407010	0,302981	0,167896	-0,022247	-4,496895	0,721173	15,741007	0,380679	-0,702824	-3,014420	-5,651775	-8,589123	4,494641	13,667381	0,167896	-0,022247	-4,496895	-1,025213	2,561138	0,380679	0,167896	-0,022247	-4,496895	-1,025213	2,561138	0,380679
13:39:32,97	0,354015	3,226041	-0,122984	0,724980	0,407010	0,302981	0,160858	-0,022902	-4,497661	0,746311	15,390648	0,416032	-0,705169	-3,018355	-5,651767	-8,601436	4,515165	13,667171	0,160858	-0,022902	-4,497661	-1,051485	2,763294	0,416032	0,160858	-0,022902	-4,497661	-1,051485	2,763294	0,416032
13:39:33,02	0,354015	3,226041	-0,122984	0,724980	0,407010	0,302981	0,165438	-0,022839	-4,497653	0,754636	15,607892	0,415822	-0,707450	-3,021181	-5,652549	-8,574448	4,509586	13,632462	0,165438	-0,022839	-4,497653	-1,038190	2,620994	0,415822	0,165438	-0,022839	-4,497653	-1,038190	2,620994	0,415822
13:39:33,07	0,354015	3,226041	-0,122984	0,724980	0,407010	0,302981	0,169026	-0,022276	-4,498435	0,734051	15,820619	0,381112	-0,703993	-3,019373	-5,650608	-8,594386	4,471014	13,645651	0,169026	-0,022276	-4,498435	-1,014623	2,552078	0,381112	0,169026	-0,022276	-4,498435	-1,014623	2,552078	0,381112
13:39:33,12	0,354015	3,226041	-0,122984	0,724980	0,407010	0,302981	0,165732	-0,024366	-4,496493	0,799355	15,651325	0,394301	-0,701643	-3,019115	-5,652925	-8,593530	4,479856	13,662315	0,165732	-0,024366	-4,496493	-1,113379	2,641402	0,394301	0,165732	-0,024366	-4,496493	-1,113379	2,641402	0,394301
13:39:33,17	0,354015	3,226041	-0,122984	0,724980	0,407010	0,302981	0,164334	-0,026272	-4,498811	0,906549	15,574957	0,410965	-0,704583	-3,021613	-5,649836	-8,610293	4,490009	13,635829	0,164334	-0,026272	-4,498811	-1,155801	2,674766	0,410965	0,164334	-0,026272	-4,498811	-1,155801	2,674766	0,410965
13:39:33,22	0,354015	3,226041	-0,122984	0,724980	0,407010	0,302981	0,167967	-0,024975	-4,495722	0,839514	15,744294	0,384479	-0,707500	-3,022066	-5,650605	-8,595278	4,487008	13,640320	0,167967	-0,024975	-4,495722	-1,121017	2,558889	0,384479	0,167967	-0,024975	-4,495722	-1,121017	2,558889	0,384479
13:39:33,27	0,354015	3,226041	-0,122984	0,724980	0,407010	0,302981	0,169818	-0,022675	-4,496491	0,724813	15,855039	0,388970	-0,707585	-3,017106	-5,650227	-8,629635	4,519243	13,676113	0,169818	-0,022675	-4,496491	-1,055155	2,524347	0,388970	0,169818	-0,022675	-4,496491	-1,055155	2,524347	0,388970
13:39:33,32	0,354015	3,226041	-0,122984	0,724980	0,407010	0,302981	0,165565	-0,020121	-4,496113	0,602759	15,588015	0,424763	-0,702289	-3,019304	-5,651760	-8,628517	4,502045	13,681918	0,165565	-0,020121	-4,496113	-0,976744	2,591178	0,424763	0,165565	-0,020121	-4,496113	-0,976744	2,591178	0,424763
13:39:33,37	0,354015	3,226041	-0,122984	0,724980	0,407010	0,302981	0,164820	-0,025806	-4,497646	0,884056	15,558855	0,430568	-0,706940	-3,024357	-5,649824	-8,617083	4,491019	13,644799	0,164820	-0,025806	-4,497646	-1,141736	2,620482	0,430568	0,164820	-0,025806	-4,497646	-1,141736	2,620482	0,430568
13:39:33,42	0,354015	3,226041	-0,122984	0,724980	0,407010	0,302981	0,171521	-0,024305	-4,495710	0,802181	15,922731	0,393450	-0,707492	-3,020033	-5,649811	-8,586097	4,493445	13,669322	0,171521	-0,024305	-4,495710	-1,105797	2,458315	0,393450	0,171521	-0,024305	-4,495710	-1,105797	2,458315	0,393450
13:39:33,47	0,354015	3,226041	-0,122984	0,724980	0,407010	0,302981	0,168053	-0,021666	-4,495696	0,682507	15,767987	0,417973	-0,708735	-3,020612	-5,647879	-8,628436	4,515062	13,678664	0,168053	-0,021666	-4,495696	-1,018250	2,575855	0,417973	0,168053	-0,021666	-4,495696	-1,018250	2,575855	0,417973
13:39:33,52	0,354015	3,226041	-0,122984	0,724980	0,407010	0,302981	0,169176	-0,020878	-4,493765	0,639110	15,778932	0,427314	-0,703306	-3,020184	-5,650211	-8,564209	4,500824	13,631517	0,169176	-0,020878	-4,493765	-0,999830	2,498608	0,427314	0,169176	-0,020878	-4,493765	-0,999830	2,498608	0,427314
13:39:33,57	0,354015	3,226041	-0,122984	0,724980	0,407010	0,302981	0,166091	-0,025366	-4,496097	0,892249	15,681254	0,380168	-0,708160	-3,016401	-5,647483	-8,614861	4,496011	13,702623	0,166091	-0,025366	-4,496097	-1,098968	2,643101	0,380168	0,166091	-0,025366	-4,496097	-1,098968	2,643101	0,380168
13:39:33,62	0,354015	3,226041	-0,122984	0,724980	0,407010	0,302981	0,165241	-0,019271	-4,493369	0,545812	15,595605	0,451274	-0,703343	-3,019294	-5,647878	-8,565423	4,452201	13,638368	0,165241	-0,019271	-4,493369	-0,966944	2,624161	0,451274	0,165241	-0,019271	-4,493369	-0,966944	2,624161	0,451274
13:39:33,67	0,354015	3,226041	-0,122984	0,724980	0,407010	0,302981	0,165338	-0,024889	-4,493764	0,824749	15,665377	0,387019	-0,709311	-3,020514	-5,649841	-8,610752	4,481907	13,644613	0,165338	-0,024889	-4,493764	-1,129054	2,686306	0,387019	0,165338	-0,024889	-4,493764	-1,129054	2,686306	0,387019
13:39:33,72	0,354015	3,226041	-0,122984	0,724980	0,407010	0,302981	0,169379	-0,020331	-4,495727	0,590759	15,821395	0,393263	-0,706379	-3,021457	-5,649036	-8,615174	4,475309	13,673395	0,169379	-0,020331	-4,495727	-1,005187	2,525112	0,393263	0,169379	-0,020331	-4,495727	-1,005187	2,525112	0,393263
13:39:33,77	0,354015	3,226041	-0,122984	0,724980	0,407010	0,302981	0,168729	-0,023341	-4,494921	0,739382	15,787069	0,422045	-0,707446	-3,018155	-5,647125	-8,571593	4,496575	13,624319	0,168729	-0,023341	-4,494921	-1,092892	2,541806	0,422045	0,168729	-0,023341	-4,494921	-1,092892	2,541806	0,422045
13:39:33,82	0,354015	3,226041	-0,122984	0,724980	0,407010	0,302981	0,166404	-0,020766	-4,493011	0,645700	15,693234	0,372970	-0,707557	-3,019946	-5,650226	-8,619730	4,499907	13,655594	0,166404	-0,020766	-4,493011	-0,984452	2,630550	0,372970	0,166404	-0,020766	-4,493011	-0,984452	2,630550	0,372970
13:39:33,87	0,354015	3,226041	-0,122984	0,724980	0,407010	0,302981	0,168010	-0,021565	-4,496112	0,666073	15,733431	0,404244	-0,705655	-3,021007	-5,649826	-8,562129	4,495222	13,625709	0,168010	-0,021565	-4,496112	-1,026813	2,544617	0,404244	0,168010	-0,021565	-4,496112	-1,026813	2,544617	0,404244
13:39:33,92	0,354015	3,226041	-0,122984	0,724980	0,407010	0,302981	0,167977	-0,023743	-4,495712	0,804062	15,783948	0,374359	-0,705182	-3,023296	-5,648638	-8,618026	4,492844	13,673678	0,167977	-0,023743	-4,495712	-1,059781	2,597715	0,374359	0,167977	-0,023743	-4,495712	-1,059781	2,597715	0,374359
13:39:33,97	0,354015	3,226041	-0,122984	0,724980	0,407010	0,302981	0,169724	-0,025298	-4,494524	0,854887	15,827543	0,422328	-0,705822	-3,021322	-5,653736	-8,637607	4,511404	13,638997	0,169724	-0,025298	-4,494524	-1,130983	2,504215	0,422328	0,169724	-0,025298	-4,494524	-1,130983	2,504215	0,422328
13:39:34,02	0,354015	3,226041	-0,122984	0,724980	0,407010	0,302981	0,168334	-0,023756	-4,499622	0,780997	15,729014	0,387648	-0,705189	-3,018667	-5,649449	-8,608172	4,486032	13,650312	0,168334	-0,023756	-4,499622	-1,083843	2,514819	0,387648	0,168334	-0,023756	-4,499622	-1,083843	2,514819	0,387648
13:39:34,08	0,354015	3,226041	-0,122984	0,724980	0,407010	0,302981	0,165718	-0,022976	-4,495335	0,733210	15,631193	0,398962	-0,705122	-3,022428	-5,648628	-8,597251	4,521984	13,679376	0,165718	-0,022976	-4,495335	-1,070442	2,622302	0,398962	0,165718	-0,022976	-4,495335	-1,070442	2,622302	0,398962
13:39:34,13	0,354015	3,226041	-0,122984	0,724980	0,407010	0,302981	0,164933	-0,023192	-4,494554	0,704303	15,629999	0,396778	-0,706988	-3,021835	-5,644804	-8,644980	4,494249	13,632810	0,164933	-0,023192	-4,494554	-1,116233	2,682792	0,396778	0,164933	-0,023192	-4,494554	-1,116233	2,682792	0,396778
13:39:34,18	0,354015	3,226041	-0,122984	0,724980	0,407010	0,302981	0,169361	-0,023003	-4,490689	0,723321	15,784647	0,381461	-0,707611	-3,019772	-5,650616	-8,647451	4,516140	13,671188	0,169361	-0,023003	-4,490689	-1,082443	2,489777	0,381461	0,169361	-0,023003	-4,490689	-1,082443	2,489777	0,381461
13:39:34,23	0,354015	3,226041	-0,122984	0,724980	0,407010	0,302981	0,167887	-0,021432	-4,496502	0,659328	15,694874	0,419838	-0,644399	-2,929521	-5,608398	-4,050804	1,512225	13,623249	0,167887	-0,021432	-4,496502	-1,023077	2,515772	0,419838	0,167887	-0,021432	-4,496502	-1,023077	2,515772	0,419838
13:39:34,28	0,353983	3,225959	-0,122998	0,724984	0,397069	0,302983	0,058120	-0,031049	-4,454284	0,856298	15,469792	0,371899	-0,652290	-2,937001	-5,065018	-5,870787	2,568451	13,633382	0,058120	-0,031049	-4,454284	-1,581084	10,907349	0,371899	0,058120	-0,031049	-4,454284	-1,581084	10,907349	0,371899
13:39:34,33	0,353983	3,225959	-0,122998	0,724984	0,397069	0,302983	0,068544	-0,027956	-3,910904	0,700156	13,907538	0,382033	-0,652938	-2,940369	-5,065818	-5,920337	2,603684	13,615515	0,068544	-0,027956	-3,910904	-1,494376	8,526869	0,382033	0,068544	-0,027956	-3,910904	-1,494376	8,526869	0,382033
13:39:34,38	0,353983	3,225959	-0,122998	0,724984	0,397069	0,302983	0,071785	-0,029079	-3,911704	0,764280	14,015542	0,364165	-0,653056	-2,937492	-5,068931	-5,958536	2,606757	13,652222	0,071785	-0,029079	-3,911704	-1,518392	8,380454	0,364165	0,071785	-0,029079	-3,911704	-1,518392	8,380454	0,364165
13:39:34,43	0,353983	3,225959	-0,122998	0,724984	0,397069	0,302983	0,069352	-0,027538	-3,914816	0,667715	13,854425	0,400873	-0,650886	-2,943686	-5,068929	-6,043310	2,557680	13,665512	0,069352	-0,027538	-3,914816	-1,493996	8,410302	0,400873	0,069352	-0,027538	-3,914816	-1,493996	8,410302	0,400873
13:39:34,48	0,353983	3,225959	-0,122998	0,724984	0,397069	0,302983	0,073631	-0,032514	-3,914815	0,841572	14,028068	0,414162	-0,651877	-2,941716	-5,072002	-5,943738	2,556242	13,666434	0,073631	-0,032514	-3,914815	-1,710747	8,248024	0,414162	0,073631	-0,032514	-3,914815	-1,710747	8,248024	0,414162
13:39:34,53	0,353983	3,225959	-0,122998	0,724984	0,397069	0,302983	0,072421	-0,030671	-3,917888	0,794309	14,052071	0,415084	-0,651125	-2,941810	-5,071216	-5,887640	2,598968	13,642637	0,072421	-0,030671	-3,917888	-1,613384	8,367054	0,415084	0,072421	-0,030671	-3,917888	-1,613384	8,367054	0,415084
13:39:34,58	0,353983	3,225959	-0,122998	0,724984	0,397069	0,302983	0,072126	-0,031369	-3,917102	0,895640	14,063994	0,391288	-0,657063	-2,940475	-5,073950	-5,904267	2,612289	13,653761	0,072126	-0,031369	-3,917102	-1,566822	8,402068	0,391288	0,072126	-0,031369	-3,917102	-1,566822	8,402068	0,391288
13:39:34,63	0,353983	3,225959	-0,122998	0,724984	0,397069	0,302983	0,073940	-0,025559	-3,919836	0,596741	14,137219	0,402411	-0,656518	-2,943441	-5,076277	-5,923536	2,600032	13,654636	0,073940	-0,025559	-3,919836	-1,409633	8,332960	0,402411	0,073940	-0,025559	-3,919836	-1,409633	8,332960	0,402411
13:39:34,68	0,353983	3,225959	-0,122998	0,724984	0,397069	0,302983	0,076235	-0,027514	-3,922163	0,678166	14,246023	0,403287	-0,654135	-2,940923	-5,075515	-5,900539	2,576320	13,629736	0,076235	-0,027514	-3,922163	-1,481697	8,261572	0,403287	0,076235	-0,027514	-3,922163	-1,481697	8,261572	0,403287
13:39:34,73	0,353983	3,225959	-0,122998	0,724984	0,397069	0,302983	0,072863	-0,028319	-3,921401	0,710997	14,102464	0,378387	-0,655263	-2,941474	-5,076264	-5,880561	2,594619	13,654522	0,072863	-0,028319	-3,921401	-1,512070	8,382695	0,378387	0,072863	-0,028319	-3,921401	-1,512070	8,382695	0,378387
13:39:34,78	0,353983	3,225959	-0,122998	0,724984	0,397069	0,302983	0,073904	-0,027617	-3,922150	0,700337	14,164727	0,403172	-0,651780	-2,939031	-5,074754	-5,920678	2,640264	13,627371	0,073904	-0,027617	-3,922150	-1,467634	8,363271	0,403172	0,073904	-0,027617	-3,922150	-1,467634	8,363271	0,403172
13:39:34,83	0,353983	3,225959	-0,122998	0,724984	0,397069	0,302983	0,070047	-0,029412	-3,920640	0,813128	13,906605	0,376022	-0,656519	-2,937428	-5,078275	-5,936291	2,680675	13,625542	0,070047	-0,029412	-3,920640	-1,495720	8,407914	0,376022	0,070047	-0,029412	-3,920640	-1,495720	8,407914	0,376022
13:39:34,88	0,353983	3,225959	-0,122998	0,724984	0,397069	0,302983	0,071029	-0,024507	-3,924161	0,585251	13,923926	0,374192	-0,660011	-2,941958	-5,079022	-5,963355	2,797371	13,662654	0,071029	-0,024507	-3,924161	-1,338543	8,348172	0,374192	0,071029	-0,024507	-3,924161	-1,338543	8,348172	0,374192
13:39:34,93	0,353983	3,225959	-0,122998	0,724984	0,397069	0,302983	0,076698	-0,023748	-3,924908	0,633316	14,136926	0,411304	-0,654187	-2,942413	-5,077902	-6,005134	2,800138	13,614977	0,076698	-0,023748	-3,924908	-1,230903	8,116158	0,411304	0,076698	-0,023748	-3,924908	-1,230903	8,116158	0,411304
13:39:34,98	0,353983	3,225959	-0,122998	0,724984	0,397069	0,302983	0,074180	-0,029019	-3,923787	0,888891	13,968437	0,363628	-0,655939	-2,941526	-5,079795	-5,978527	2,782100	13,673249	0,074180	-0,029019	-3,923787	-1,389065	8,145315	0,363628	0,074180	-0,029019	-3,923787	-1,389065	8,145315	0,363628
13:39:35,03	0,353983	3,225959	-0,122998	0,724984	0,397069	0,302983	0,074287	-0,027058	-3,925681	0,784603	14,006088	0,421899	-0,659582	-2,943969	-5,085680	-6,035147	2,797881	13,628474	0,074287	-0,027058	-3,925681	-1,339417	8,174527	0,421899	0,074287	-0,027058	-3,925681	-1,339417	8,174527	0,421899
13:39:35,08	0,353983	3,225959	-0,122998	0,724984	0,397069	0,302983	0,078225	-0,025125	-3,931566	0,669448	14,153897	0,377124	-0,657787	-2,945385	-5,084887	-6,036161	2,825748	13,638684	0,078225	-0,025125	-3,931566	-1,302839	8,013267	0,377124	0,078225	-0,025125	-3,931566	-1,302839	8,013267	0,377124
13:39:35,13	0,353983	3,225959	-0,122998	0,724984	0,397069	0,302983	0,078553	-0,027387	-3,930773	0,810701	14,156167	0,387335	-0,661358	-2,944595	-5,082947	-6,037740	2,779998	13,645245	0,078553	-0,027387	-3,930773	-1,339155	7,989749	0,387335	0,078553	-0,027387	-3,930773	-1,339155	7,989749	0,387335
13:39:35,18	0,353983	3,225959	-0,122998	0,724984	0,397069	0,302983	0,079655	-0,023900	-3,928833	0,588975	14,234971	0,393896	-0,655502	-2,945601	-5,085680	-6,053955	2,779481	13,623695	0,079655	-0,023900	-3,928833	-1,287164	7,982058	0,393896	0,079655	-0,023900	-3,928833	-1,287164	7,982058	0,393896
13:39:35,23	0,353983	3,225959	-0,122998	0,724984	0,397069	0,302983	0,077598	-0,029474	-3,931565	0,870272	14,114207	0,372345	-0,657918	-2,945686	-5,087223	-6,071364	2,767364	13,653066	0,078879	-0,027424	-3,933109	-1,408303	7,979809	0,401716	0,078879	-0,027424	-3,933109	-1,408303	7,979809	0,401716
13:39:35,28	0,353983	3,225959	-0,122998	0,724984	0,397069	0,302983	0,075818	-0,027793	-3,935418	0,790417	14,055767	0,413027	-0,656068	-2,943220	-5,089532	-6,020669	2,768964	13,664377	0,075818	-0,027793	-3,935418	-1,391363	8,104029	0,413027	0,075818	-0,027793	-3,935418	-1,391363	8,104029	0,413027
13:39:35,33	0,353983	3,225959	-0,122998	0,724984	0,397069	0,302983	0,075818	-0,027793	-3,935418	0,790417	14,055767	0,413027	-0,656559	-2,941841	-5,089156	-5,968715	2,745505	13,624221	0,075818	-0,027793	-3,935418	-1,391363	8,104029	0,413027	0,075818	-0,027793	-3,935418	-1,391363	8,104029	0,413027
13:39:35,38	0,353983	3,225959	-0,122998	0,724984	0,397069	0,302983	0,074870	-0,026678	-3,935042	0,738104	14,063179	0,372872	-0,657769	-2,943921	-5,090297	-5,978231	2,731467	13,653117	0,074870	-0,026678	-3,935042	-1,356158	8,185882	0,372872	0,074870	-0,026678	-3,935042	-1,356158	8,185882	0,372872
13:39:35,43	0,353983	3,225959	-0,122998	0,724984	0,397069	0,302983	0,077277	-0,026671	-3,936183	0,720811	14,187101	0,401767	-0,661222	-2,942464	-5,088771	-5,960214	2,779645	13,619250	0,077277	-0,026671	-3,936183	-1,372880	8,120885	0,401767	0,077277	-0,026671	-3,936183	-1,372880	8,120885	0,401767
13:39:35,48	0,353983	3,225959	-0,122998	0,724984	0,397069	0,302983	0,077741	-0,022952	-3,934657	0,578166	14,202773	0,367900	-0,659509	-2,940654	-5,089958	-5,980413	2,781311	13,611107	0,077741	-0,022952	-3,934657	-1,223600	8,100087	0,367900	0,077741	-0,022952	-3,934657	-1,223600	8,100087	0,367900
13:39:35,53	0,353983	3,225959	-0,122998	0,724984	0,397069	0,302983	0,075878	-0,027198	-3,936989	0,762380	14,084779	0,379429	-0,656613	-2,942973	-5,091103	-5,996758	2,758511	13,630778	0,075878	-0,027198	-3,936989	-1,372692	8,128395	0,379429	0,075878	-0,027198	-3,936989	-1,372692	8,128395	0,379429
13:39:35,58	0,353983	3,225959	-0,122998	0,724984	0,397069	0,302983	0,075878	-0,027198	-3,936989	0,762380	14,084779	0,379429	-0,656593	-2,944180	-5,091493	-5,996680	2,774770	13,621670	0,075878	-0,027198	-3,936989	-1,372692	8,128395	0,379429	0,075878	-0,027198	-3,936989	-1,372692	8,128395	0,379429
13:39:35,63	0,353983	3,225959	-0,122998	0,724984	0,397069	0,302983	0,076912	-0,027819	-3,937379	0,808764	14,130521	0,370321	-0,653645	-2,942445	-5,091888	-5,988829	2,767921	13,612687	0,076912	-0,027819	-3,937379	-1,375016	8,092913	0,370321	0,076912	-0,027819	-3,937379	-1,375016	8,092913	0,370321
13:39:35,68	0,353983	3,225959	-0,122998	0,724984	0,397069	0,302983	0,073936	-0,029505	-3,937774	0,894419	13,985983	0,361338	-0,658950	-2,944137	-5,092651	-5,996574	2,785328	13,636846	0,073936	-0,029505	-3,937774	-1,421695	8,182006	0,361338	0,073936	-0,029505	-3,937774	-1,421695	8,182006	0,361338
13:39:35,73	0,353983	3,225959	-0,122998	0,724984	0,397069	0,302983	0,078054	-0,025756	-3,938537	0,710713	14,184722	0,385497	-0,658959	-2,942809	-5,093413	-5,990598	2,778784	13,661460	0,078054	-0,025756	-3,938537	-1,311164	8,057461	0,385497	0,078054	-0,025756	-3,938537	-1,311164	8,057461	0,385497
13:39:35,78	0,353983	3,225959	-0,122998	0,724984	0,397069	0,302983	0,076909	-0,025084	-3,939299	0,673086	14,133598	0,410110	-0,657645	-2,942121	-5,090666	-5,936455	2,796220	13,664965	0,076909	-0,025084	-3,939299	-1,296033	8,096268	0,410110	0,076909	-0,025084	-3,939299	-1,296033	8,096268	0,410110
13:39:35,83	0,353983	3,225959	-0,122998	0,724984	0,397069	0,302983	0,075656	-0,025878	-3,936551	0,756516	14,106609	0,413615	-0,656543	-2,943433	-5,090331	-5,981960	2,794195	13,611863	0,075656	-0,025878	-3,936551	-1,274887	8,167645	0,413615	0,075656	-0,025878	-3,936551	-1,274887	8,167645	0,413615
13:39:35,88	0,353983	3,225959	-0,122998	0,724984	0,397069	0,302983	0,076241	-0,027488	-3,936217	0,815748	14,098644	0,360513	-0,656597	-2,942896	-5,091089	-5,990845	2,768258	13,645571	0,076241	-0,027488	-3,936217	-1,342067	8,113740	0,360513	0,076241	-0,027488	-3,936217	-1,342067	8,113740	0,360513
13:39:35,93	0,353983	3,225959	-0,122998	0,724984	0,397069	0,302983	0,075803	-0,027174	-3,936975	0,772485	14,081150	0,394222	-0,657648	-2,943670	-5,092241	-5,931943	2,763767	13,625846	0,075803	-0,027174	-3,936975	-1,360635	8,130618	0,394222	0,075803	-0,027174	-3,936975	-1,360635	8,130618	0,394222
13:39:35,98	0,353983	3,225959	-0,122998	0,724984	0,397069	0,302983	0,076999	-0,026651	-3,938127	0,770854	14,196585	0,374496	-0,654192	-2,940945	-5,092243	-5,953626	2,747805	13,645941	0,076999	-0,026651	-3,938127	-1,321216	8,152186	0,374496	0,076999	-0,026651	-3,938127	-1,321216	8,152186	0,374496
13:39:36,03	0,353983	3,225959	-0,122998	0,724984	0,397069	0,302983	0,072910	-0,028280	-3,938129	0,830931	13,973197	0,394591	-0,655353	-2,941587	-5,092668	-5,956445	2,759523	13,597856	0,072910	-0,028280	-3,938129	-1,389067	8,249729	0,394591	0,072910	-0,028280	-3,938129	-1,389067	8,249729	0,394591
13:39:36,08	0,353983	3,225959	-0,122998	0,724984	0,397069	0,302983	0,074047	-0,027596	-3,938554	0,804077	14,023987	0,346507	-0,655316	-2,943030	-5,088371	-5,951560	2,766232	13,614579	0,074047	-0,027596	-3,938554	-1,362190	8,211316	0,346507	0,074047	-0,027596	-3,938554	-1,362190	8,211316	0,346507
13:39:36,13	0,353983	3,225959	-0,122998	0,724984	0,397069	0,302983	0,075278	-0,028350	-3,934257	0,851525	14,088905	0,363230	-0,656575	-2,944323	-5,090347	-5,991447	2,765028	13,591518	0,075278	-0,028350	-3,934257	-1,373913	8,179555	0,363230	0,075278	-0,028350	-3,934257	-1,373913	8,179555	0,363230
13:39:36,18	0,353983	3,225959	-0,122998	0,724984	0,397069	0,302983	0,077028	-0,027905	-3,936232	0,807447	14,145926	0,340168	-0,656043	-2,943941	-5,093043	-6,001243	2,749389	13,631668	0,077028	-0,027905	-3,936232	-1,383130	8,099258	0,340168	0,077028	-0,027905	-3,936232	-1,383130	8,099258	0,340168
13:39:36,23	0,353983	3,225959	-0,122998	0,724984	0,397069	0,302983	0,076911	-0,028502	-3,937760	0,841266	14,136934	0,375219	-0,656000	-2,944520	-5,091874	-5,992588	2,768900	13,626569	0,076911	-0,028502	-3,937760	-1,396164	8,099426	0,375219	0,076911	-0,028502	-3,937760	-1,396164	8,099426	0,375219
13:39:36,29	0,353983	3,225959	-0,122998	0,724984	0,397069	0,302983	0,076911	-0,028502	-3,937760	0,841266	14,136934	0,375219	-0,658885	-2,942896	-5,088789	-5,979330	2,798269	13,601013	0,076911	-0,028502	-3,937760	-1,396164	8,099426	0,375219	0,076911	-0,028502	-3,937760	-1,396164	8,099426	0,375219
13:39:36,34	0,353983	3,225959	-0,122998	0,724984	0,397069	0,302983	0,076946	-0,025192	-3,934674	0,701179	14,135579	0,349663	-0,658328	-2,941252	-5,091086	-5,972003	2,776091	13,650417	0,076946	-0,025192	-3,934674	-1,276371	8,095282	0,349663	0,076946	-0,025192	-3,934674	-1,276371	8,095282	0,349663
13:39:36,39	0,353983	3,225959	-0,122998	0,724984	0,397069	0,302983	0,075245	-0,024852	-3,936972	0,667949	14,064514	0,399067	-0,664029	-2,946098	-5,114115	-6,188874	2,948781	13,641415	0,075245	-0,024852	-3,936972	-1,282900	8,157816	0,399067	0,075245	-0,024852	-3,936972	-1,282900	8,157816	0,399067
13:39:36,44	0,353983	3,225959	-0,122998	0,724984	0,397069	0,302983	0,082292	-0,022338	-3,960001	0,578338	14,156812	0,390065	-0,651715	-2,942992	-5,513569	-5,090606	1,967324	13,660226	0,082292	-0,022338	-3,960001	-1,175160	7,696903	0,390065	0,082292	-0,022338	-3,960001	-1,175160	7,696903	0,390065
13:39:36,49	0,354042	3,226007	-0,122982	0,724988	0,387007	0,302986	0,073445	-0,031450	-4,359455	0,751329	15,138640	0,408876	-0,654139	-2,944343	-4,814332	-6,846127	3,022413	13,634819	0,073445	-0,031450	-4,359455	-1,717459	9,373197	0,408876	0,073445	-0,031450	-4,359455	-1,717459	9,373197	0,408876
13:39:36,54	0,354042	3,226007	-0,122982	0,724988	0,387007	0,302986	0,075827	-0,030025	-3,660218	0,713214	13,214614	0,383469	-0,654813	-2,943601	-4,817456	-6,888490	3,057399	13,647959	0,075827	-0,030025	-3,660218	-1,643731	7,262214	0,383469	0,075827	-0,030025	-3,660218	-1,643731	7,262214	0,383469
13:39:36,59	0,354042	3,226007	-0,122982	0,724988	0,387007	0,302986	0,075521	-0,029070	-3,663342	0,672695	13,144543	0,396610	-0,654298	-2,945745	-4,814383	-6,949269	3,090622	13,623324	0,075521	-0,029070	-3,663342	-1,609318	7,216131	0,396610	0,075521	-0,029070	-3,663342	-1,609318	7,216131	0,396610
13:39:36,64	0,354042	3,226007	-0,122982	0,724988	0,387007	0,302986	0,077120	-0,030589	-3,660269	0,750029	13,158452	0,371974	-0,656025	-2,942386	-4,819438	-6,923030	3,124162	13,627404	0,077120	-0,030589	-3,660269	-1,651170	7,104506	0,371974	0,077120	-0,030589	-3,660269	-1,651170	7,104506	0,371974
13:39:36,69	0,354042	3,226007	-0,122982	0,724988	0,387007	0,302986	0,075075	-0,027414	-3,665324	0,627116	13,058066	0,376055	-0,654345	-2,947593	-4,817881	-6,969230	3,090644	13,625376	0,075075	-0,027414	-3,665324	-1,524878	7,164652	0,376055	0,075075	-0,027414	-3,665324	-1,524878	7,164652	0,376055
13:39:36,74	0,354042	3,226007	-0,122982	0,724988	0,387007	0,302986	0,078745	-0,031472	-3,663767	0,786008	13,225632	0,374026	-0,654955	-2,944855	-4,818690	-6,962133	3,057384	13,595959	0,078745	-0,031472	-3,663767	-1,684544	7,044158	0,374026	0,078745	-0,031472	-3,663767	-1,684544	7,044158	0,374026
13:39:36,79	0,354042	3,226007	-0,122982	0,724988	0,387007	0,302986	0,076679	-0,029575	-3,664576	0,662089	13,140969	0,344610	-0,657246	-2,945687	-4,819048	-6,955096	3,132906	13,631921	0,076679	-0,029575	-3,664576	-1,659519	7,121687	0,344610	0,076679	-0,029575	-3,664576	-1,659519	7,121687	0,344610
13:39:36,84	0,354042	3,226007	-0,122982	0,724988	0,387007	0,302986	0,078545	-0,028007	-3,664934	0,649493	13,206330	0,380571	-0,654463	-2,951520	-4,820586	-7,021318	3,077891	13,655616	0,078545	-0,028007	-3,664934	-1,549053	7,040573	0,380571	0,078545	-0,028007	-3,664934	-1,549053	7,040573	0,380571
13:39:36,89	0,354042	3,226007	-0,122982	0,724988	0,387007	0,302986	0,082205	-0,033333	-3,666472	0,845708	13,366799	0,404267	-0,656283	-2,949680	-4,822569	-7,047027	3,098607	13,633484	0,082205	-0,033333	-3,666472	-1,770957	6,913745	0,404267	0,082205	-0,033333	-3,666472	-1,770957	6,913745	0,404267
13:39:36,94	0,354042	3,226007	-0,122982	0,724988	0,387007	0,302986	0,081520	-0,030837	-3,668455	0,721004	13,298602	0,382134	-0,655616	-2,948046	-4,820213	-7,011233	3,105680	13,651647	0,081520	-0,030837	-3,668455	-1,699728	6,899252	0,382134	0,081520	-0,030837	-3,668455	-1,699728	6,899252	0,382134
13:39:36,99	0,354042	3,226007	-0,122982	0,724988	0,387007	0,302986	0,079772	-0,030598	-3,666099	0,732582	13,235169	0,400297	-0,655666	-2,949395	-4,819051	-7,040013	3,105807	13,655876	0,079772	-0,030598	-3,666099	-1,669363	6,973035	0,400297	0,079772	-0,030598	-3,666099	-1,669363	6,973035	0,400297
13:39:37,04	0,354042	3,226007	-0,122982	0,724988	0,387007	0,302986	0,080965	-0,031229	-3,664937	0,751107	13,272219	0,404526	-0,655160	-2,948235	-4,824916	-7,063237	3,093180	13,630467	0,080965	-0,031229	-3,664937	-1,700361	6,916432	0,404526	0,080965	-0,031229	-3,664937	-1,700361	6,916432	0,404526
13:39:37,09	0,354042	3,226007	-0,122982	0,724988	0,387007	0,302986	0,079708	-0,031087	-3,670802	0,721179	13,193030	0,379118	-0,656245	-2,948941	-4,822173	-7,032394	3,111550	13,638468	0,079708	-0,031087	-3,670802	-1,719147	6,935956	0,379118	0,079708	-0,031087	-3,670802	-1,719147	6,935956	0,379118
13:39:37,14	0,354042	3,226007	-0,122982	0,724988	0,387007	0,302986	0,080862	-0,030500	-3,668059	0,722002	13,270573	0,387118	-0,651578	-2,945650	-4,822185	-7,034366	3,080494	13,633951	0,080862	-0,030500	-3,668059	-1,672270	6,922896	0,387118	0,080862	-0,030500	-3,668059	-1,672270	6,922896	0,387118
13:39:37,19	0,354042	3,226007	-0,122982	0,724988	0,387007	0,302986	0,075678	-0,032897	-3,668071	0,818761	13,014840	0,382601	-0,659878	-2,947371	-4,826069	-7,070880	3,133754	13,665776	0,075678	-0,032897	-3,668071	-1,763670	7,074085	0,382601	0,075678	-0,032897	-3,668071	-1,763670	7,074085	0,382601
13:39:37,24	0,354042	3,226007	-0,122982	0,724988	0,387007	0,302986	0,081319	-0,026570	-3,671955	0,517595	13,249879	0,414427	-0,655746	-2,946032	-4,821797	-7,058744	3,092574	13,652956	0,081319	-0,026570	-3,671955	-1,568122	6,866367	0,414427	0,081319	-0,026570	-3,671955	-1,568122	6,866367	0,414427
13:39:37,29	0,354042	3,226007	-0,122982	0,724988	0,387007	0,302986	0,078093	-0,029479	-3,667683	0,639272	13,113264	0,401606	-0,655650	-2,947248	-4,823360	-7,024662	3,108739	13,615149	0,078093	-0,029479	-3,667683	-1,674808	6,982938	0,401606	0,078093	-0,029479	-3,667683	-1,674808	6,982938	0,401606
13:39:37,34	0,354042	3,226007	-0,122982	0,724988	0,387007	0,302986	0,079098	-0,030169	-3,669246	0,706213	13,186952	0,363799	-0,655130	-2,947025	-4,820648	-7,057509	3,099700	13,623360	0,079098	-0,030169	-3,669246	-1,662062	6,977741	0,363799	0,079098	-0,030169	-3,669246	-1,662062	6,977741	0,363799
13:39:37,39	0,354042	3,226007	-0,122982	0,724988	0,387007	0,302986	0,078645	-0,030508	-3,666534	0,699567	13,139465	0,372010	-0,658115	-2,948477	-4,824521	-7,075770	3,119423	13,650031	0,078645	-0,030508	-3,666534	-1,695287	6,965821	0,372010	0,078645	-0,030508	-3,666534	-1,695287	6,965821	0,372010
13:39:37,44	0,354042	3,226007	-0,122982	0,724988	0,387007	0,302986	0,081395	-0,028649	-3,670407	0,610875	13,256777	0,398681	-0,656305	-2,945083	-4,822958	-7,037403	3,085393	13,653257	0,081395	-0,028649	-3,670407	-1,638086	6,867276	0,398681	0,081395	-0,028649	-3,670407	-1,638086	6,867276	0,398681
13:39:37,49	0,354042	3,226007	-0,122982	0,724988	0,387007	0,302986	0,077551	-0,028520	-3,668844	0,593857	13,107110	0,401907	-0,652813	-2,949527	-4,821414	-7,080437	3,102253	13,633863	0,077551	-0,028520	-3,668844	-1,644944	7,019395	0,401907	0,077551	-0,028520	-3,668844	-1,644944	7,019395	0,401907
13:39:37,54	0,354042	3,226007	-0,122982	0,724988	0,387007	0,302986	0,079653	-0,033766	-3,667300	0,859728	13,170745	0,382514	-0,659265	-2,950610	-4,825685	-7,062709	3,105307	13,635102	0,079653	-0,033766	-3,667300	-1,790876	6,917978	0,382514	0,079653	-0,033766	-3,667300	-1,790876	6,917978	0,382514
13:39:37,59	0,354042	3,226007	-0,122982	0,724988	0,387007	0,302986	0,081341	-0,031364	-3,669990	0,751295	13,267049	0,417681	-0,655736	-2,949788	-4,824104	-7,064828	3,112211	13,669031	0,081341	-0,031364	-3,669990	-1,710816	6,881791	0,417681	0,081341	-0,031364	-3,669990	-1,710816	6,881791	0,417681
13:39:37,64	0,354042	3,226007	-0,122982	0,724988	0,387007	0,302986	0,081341	-0,031364	-3,669990	0,751295	13,267049	0,417681	-0,656365	-2,946347	-4,823764	-7,071499	3,088662	13,629779	0,081341	-0,031364	-3,669990	-1,710816	6,881791	0,417681	0,081341	-0,031364	-3,669990	-1,710816	6,881791	0,417681
13:39:37,69	0,354042	3,226007	-0,122982	0,724988	0,387007	0,302986	0,078676	-0,029100	-3,669650	0,609791	13,134463	0,378429	-0,653945	-2,947427	-4,824907	-7,048360	3,107313	13,635937	0,078676	-0,029100	-3,669650	-1,674527	6,958412	0,378429	0,078676	-0,029100	-3,669650	-1,674527	6,958412	0,378429
13:39:37,74	0,354042	3,226007	-0,122982	0,724988	0,387007	0,302986	0,078401	-0,031735	-3,670793	0,774543	13,130866	0,384587	-0,654046	-2,950781	-4,823313	-7,097755	3,101181	13,697750	0,078401	-0,031735	-3,670793	-1,716637	6,976418	0,384587	0,078401	-0,031735	-3,670793	-1,716637	6,976418	0,384587
13:39:37,79	0,354042	3,226007	-0,122982	0,724988	0,387007	0,302986	0,081356	-0,033325	-3,669199	0,827206	13,244839	0,446401	-0,656992	-2,951794	-4,824916	-7,107887	3,111071	13,640345	0,081356	-0,033325	-3,669199	-1,788775	6,858387	0,446401	0,081356	-0,033325	-3,669199	-1,788775	6,858387	0,446401
13:39:37,84	0,354042	3,226007	-0,122982	0,724988	0,387007	0,302986	0,083706	-0,031280	-3,670802	0,724385	13,353309	0,388996	-0,654569	-2,944449	-4,826088	-7,051784	3,100028	13,636791	0,083706	-0,031280	-3,670802	-1,731094	6,782397	0,388996	0,083706	-0,031280	-3,670802	-1,731094	6,782397	0,388996
13:39:37,89	0,354042	3,226007	-0,122982	0,724988	0,387007	0,302986	0,076134	-0,029706	-3,671973	0,661009	13,013668	0,385442	-0,657585	-2,950107	-4,824520	-7,105917	3,116902	13,659799	0,082541	-0,029922	-3,670406	-1,689083	6,812044	0,408450	0,082541	-0,029922	-3,670406	-1,689083	6,812044	0,408450
13:39:37,94	0,354042	3,226007	-0,122982	0,724988	0,387007	0,302986	0,079569	-0,030336	-3,670410	0,702279	13,170079	0,389391	-0,655742	-2,947739	-4,824524	-7,066789	3,118525	13,640741	0,079569	-0,030336	-3,670410	-1,679062	6,923878	0,389391	0,079569	-0,030336	-3,670410	-1,679062	6,923878	0,389391
13:39:37,99	0,354042	3,226007	-0,122982	0,724988	0,387007	0,302986	0,079569	-0,030336	-3,670410	0,702279	13,170079	0,389391	-0,653377	-2,949625	-4,823726	-7,069852	3,124327	13,655137	0,079569	-0,030336	-3,670410	-1,679062	6,923878	0,389391	0,079569	-0,030336	-3,670410	-1,679062	6,923878	0,389391
13:39:38,04	0,354042	3,226007	-0,122982	0,724988	0,387007	0,302986	0,080021	-0,033326	-3,669612	0,861289	13,187992	0,403787	-0,655872	-2,949247	-4,824927	-7,118857	3,086197	13,645085	0,080021	-0,033326	-3,669612	-1,754823	6,906365	0,403787	0,080021	-0,033326	-3,669612	-1,754823	6,906365	0,403787
13:39:38,09	0,354042	3,226007	-0,122982	0,724988	0,387007	0,302986	0,080940	-0,030977	-3,670813	0,681597	13,212435	0,393735	-0,654036	-2,948032	-4,824153	-7,096454	3,113867	13,631232	0,080940	-0,030977	-3,670813	-1,750088	6,858622	0,393735	0,080940	-0,030977	-3,670813	-1,750088	6,858622	0,393735
13:39:38,14	0,354042	3,226007	-0,122982	0,724988	0,387007	0,302986	0,078970	-0,031959	-3,670038	0,767838	13,115525	0,379882	-0,656875	-2,946614	-4,826049	-7,027596	3,091295	13,664590	0,078970	-0,031959	-3,670038	-1,740953	6,916413	0,379882	0,078970	-0,031959	-3,670038	-1,740953	6,916413	0,379882
13:39:38,19	0,354042	3,226007	-0,122982	0,724988	0,387007	0,302986	0,079162	-0,028791	-3,671935	0,617992	13,196460	0,413241	-0,655797	-2,947950	-4,824543	-7,084531	3,089331	13,625423	0,079779	-0,030393	-3,670429	-1,714748	6,917550	0,374074	0,079779	-0,030393	-3,670429	-1,714748	6,917550	0,374074
13:39:38,24	0,354042	3,226007	-0,122982	0,724988	0,387007	0,302986	0,079779	-0,030393	-3,670429	0,671132	13,180224	0,374074	-0,656894	-2,951097	-4,825271	-7,059481	3,117519	13,659771	0,079779	-0,030393	-3,670429	-1,714748	6,917550	0,374074	0,079779	-0,030393	-3,670429	-1,714748	6,917550	0,374074
13:39:38,29	0,354042	3,226007	-0,122982	0,724988	0,387007	0,302986	0,083054	-0,031016	-3,671157	0,740469	13,358083	0,408421	-0,655184	-2,948292	-4,824907	-7,069152	3,083480	13,644735	0,083054	-0,031016	-3,671157	-1,694323	6,838382	0,408421	0,083054	-0,031016	-3,671157	-1,694323	6,838382	0,408421
13:39:38,34	0,354042	3,226007	-0,122982	0,724988	0,387007	0,302986	0,079769	-0,031095	-3,670793	0,710243	13,195916	0,393386	-0,658092	-2,947147	-4,824137	-7,064019	3,122589	13,645134	0,079769	-0,031095	-3,670793	-1,730720	6,934074	0,393386	0,079769	-0,031095	-3,670793	-1,730720	6,934074	0,393386
13:39:38,40	0,354042	3,226007	-0,122982	0,724988	0,387007	0,302986	0,078357	-0,031663	-3,668863	0,770909	13,096185	0,384226	-0,653986	-2,947353	-4,822977	-7,076362	3,123588	13,635576	0,078357	-0,031663	-3,668863	-1,714643	6,945199	0,384226	0,078357	-0,031663	-3,668863	-1,714643	6,945199	0,384226
13:39:38,45	0,354042	3,226007	-0,122982	0,724988	0,387007	0,302986	0,078357	-0,031663	-3,668863	0,770909	13,096185	0,384226	-0,653976	-2,949551	-4,824516	-7,063598	3,091233	13,635020	0,078357	-0,031663	-3,668863	-1,714643	6,945199	0,384226	0,078357	-0,031663	-3,668863	-1,714643	6,945199	0,384226
13:39:38,50	0,354042	3,226007	-0,122982	0,724988	0,387007	0,302986	0,080256	-0,032770	-3,670402	0,806846	13,222184	0,383671	-0,658919	-2,950141	-4,830424	-7,191558	3,170643	13,617306	0,080256	-0,032770	-3,670402	-1,765623	6,922097	0,383671	0,080256	-0,032770	-3,670402	-1,765623	6,922097	0,383671
13:39:38,55	0,354042	3,226007	-0,122982	0,724988	0,387007	0,302986	0,083238	-0,028784	-3,676310	0,604371	13,226750	0,365957	-0,656064	-2,922598	-5,033732	-5,277638	2,841695	13,613641	0,083238	-0,028784	-3,676310	-1,655206	6,692540	0,365957	0,083238	-0,028784	-3,676310	-1,655206	6,692540	0,365957
13:39:38,60	0,354014	3,225949	-0,122994	0,724983	0,376995	0,303004	0,057958	-0,017486	-3,879618	0,688929	13,734150	0,362291	-0,663794	-2,929047	-4,477939	-7,116107	4,099257	13,608505	0,057958	-0,017486	-3,879618	-0,683712	9,184445	0,362291	0,057958	-0,017486	-3,879618	-0,683712	9,184445	0,362291
13:39:38,65	0,354014	3,225949	-0,122994	0,724983	0,376995	0,303004	0,067408	-0,014017	-3,323825	0,678371	12,004601	0,357156	-0,665103	-2,931297	-4,481828	-7,183498	4,130581	13,636233	0,067408	-0,014017	-3,323825	-0,421930	6,713083	0,357156	0,067408	-0,014017	-3,323825	-0,421930	6,713083	0,357156
13:39:38,70	0,354014	3,225949	-0,122994	0,724983	0,376995	0,303004	0,070011	-0,014008	-3,327714	0,671338	12,065940	0,384884	-0,665305	-2,935011	-4,485002	-7,291249	4,143657	13,595499	0,070011	-0,014008	-3,327714	-0,428260	6,570075	0,384884	0,070011	-0,014008	-3,327714	-0,428260	6,570075	0,384884
13:39:38,75	0,354014	3,225949	-0,122994	0,724983	0,376995	0,303004	0,073328	-0,015689	-3,330888	0,716234	12,138568	0,344150	-0,663430	-2,932914	-4,483067	-7,236056	4,122611	13,559799	0,073328	-0,015689	-3,330888	-0,515376	6,382324	0,344150	0,073328	-0,015689	-3,330888	-0,515376	6,382324	0,344150
13:39:38,80	0,354014	3,225949	-0,122994	0,724983	0,376995	0,303004	0,070575	-0,016265	-3,328953	0,755530	12,053726	0,308449	-0,668238	-2,931879	-4,485018	-7,288392	4,176148	13,596478	0,070575	-0,016265	-3,328953	-0,521256	6,513603	0,308449	0,070575	-0,016265	-3,328953	-0,521256	6,513603	0,308449
13:39:38,85	0,354014	3,225949	-0,122994	0,724983	0,376995	0,303004	0,072082	-0,011583	-3,330904	0,532296	12,060023	0,345128	-0,664147	-2,933808	-4,484621	-7,291308	4,122092	13,590111	0,072082	-0,011583	-3,330904	-0,377005	6,401562	0,345128	0,072082	-0,011583	-3,330904	-0,377005	6,401562	0,345128
13:39:38,90	0,354014	3,225949	-0,122994	0,724983	0,376995	0,303004	0,071707	-0,016091	-3,330507	0,718408	12,065034	0,338761	-0,665405	-2,935103	-4,484257	-7,336851	4,130705	13,580533	0,071707	-0,016091	-3,330507	-0,544723	6,435998	0,338761	0,071707	-0,016091	-3,330507	-0,544723	6,435998	0,338761
13:39:38,95	0,354014	3,225949	-0,122994	0,724983	0,376995	0,303004	0,073457	-0,015649	-3,330143	0,680106	12,112279	0,329184	-0,666484	-2,932930	-4,484625	-7,293142	4,161808	13,595975	0,073457	-0,015649	-3,330143	-0,548318	6,345879	0,329184	0,073457	-0,015649	-3,330143	-0,548318	6,345879	0,329184
13:39:39,00	0,354014	3,225949	-0,122994	0,724983	0,376995	0,303004	0,072115	-0,013628	-3,330511	0,623813	12,064797	0,344626	-0,667720	-2,931358	-4,487340	-7,285718	4,095600	13,609985	0,072115	-0,013628	-3,330511	-0,445976	6,403743	0,344626	0,072115	-0,013628	-3,330511	-0,445976	6,403743	0,344626
13:39:39,05	0,354014	3,225949	-0,122994	0,724983	0,376995	0,303004	0,071372	-0,011772	-3,333226	0,473667	12,065689	0,358636	-0,662952	-2,934160	-4,484600	-7,293243	4,155789	13,615577	0,071372	-0,011772	-3,333226	-0,450415	6,462968	0,358636	0,071372	-0,011772	-3,333226	-0,450415	6,462968	0,358636
13:39:39,10	0,354014	3,225949	-0,122994	0,724983	0,376995	0,303004	0,071415	-0,017301	-3,330486	0,809576	12,031282	0,364227	-0,666621	-2,935551	-4,490845	-7,339283	4,129396	13,608474	0,071415	-0,017301	-3,330486	-0,548589	6,425234	0,364227	0,071415	-0,017301	-3,330486	-0,548589	6,425234	0,364227
13:39:39,15	0,354014	3,225949	-0,122994	0,724983	0,376995	0,303004	0,074454	-0,014820	-3,336731	0,634642	12,162644	0,357124	-0,665994	-2,932405	-4,487744	-7,330657	4,162331	13,608129	0,074454	-0,014820	-3,336731	-0,528696	6,318021	0,357124	0,074454	-0,014820	-3,336731	-0,528696	6,318021	0,357124
13:39:39,20	0,354014	3,225949	-0,122994	0,724983	0,376995	0,303004	0,071415	-0,013790	-3,333630	0,613924	11,995638	0,356779	-0,663035	-2,932373	-4,485394	-7,313262	4,120000	13,615370	0,071415	-0,013790	-3,333630	-0,468569	6,389547	0,356779	0,071415	-0,013790	-3,333630	-0,468569	6,389547	0,356779
13:39:39,25	0,354014	3,225949	-0,122994	0,724983	0,376995	0,303004	0,069909	-0,016336	-3,331280	0,718373	11,953535	0,364021	-0,665473	-2,936408	-4,487731	-7,354322	4,111291	13,615915	0,069909	-0,016336	-3,331280	-0,564010	6,465696	0,364021	0,069909	-0,016336	-3,331280	-0,564010	6,465696	0,364021
13:39:39,30	0,354014	3,225949	-0,122994	0,724983	0,376995	0,303004	0,074622	-0,016242	-3,333617	0,685417	12,167395	0,364566	-0,659562	-2,934909	-4,489689	-7,336288	4,097649	13,583812	0,074622	-0,016242	-3,333617	-0,589594	6,309603	0,364566	0,074622	-0,016242	-3,333617	-0,589594	6,309603	0,364566
13:39:39,35	0,354014	3,225949	-0,122994	0,724983	0,376995	0,303004	0,070369	-0,020612	-3,335575	0,909865	11,968678	0,332463	-0,664912	-2,936483	-4,489687	-7,371894	4,131298	13,608323	0,070369	-0,020612	-3,335575	-0,708199	6,444747	0,332463	0,070369	-0,020612	-3,335575	-0,708199	6,444747	0,332463
13:39:39,40	0,354014	3,225949	-0,122994	0,724983	0,376995	0,303004	0,074406	-0,016766	-3,335573	0,721177	12,130984	0,356973	-0,670137	-2,934607	-4,490489	-7,352105	4,187332	13,585551	0,074406	-0,016766	-3,335573	-0,594924	6,290085	0,356973	0,074406	-0,016766	-3,335573	-0,594924	6,290085	0,356973
13:39:39,45	0,354014	3,225949	-0,122994	0,724983	0,376995	0,303004	0,075394	-0,011302	-3,336374	0,495503	12,171467	0,334202	-0,660705	-2,935191	-4,491622	-7,332287	4,145075	13,595917	0,075394	-0,011302	-3,336374	-0,391724	6,253031	0,334202	0,075394	-0,011302	-3,336374	-0,391724	6,253031	0,334202
13:39:39,50	0,354014	3,225949	-0,122994	0,724983	0,376995	0,303004	0,071184	-0,019763	-3,337508	0,908762	11,990832	0,344568	-0,666032	-2,933839	-4,489670	-7,337209	4,136450	13,627700	0,071184	-0,019763	-3,337508	-0,642613	6,402890	0,344568	0,071184	-0,019763	-3,337508	-0,642613	6,402890	0,344568
13:39:39,55	0,354014	3,225949	-0,122994	0,724983	0,376995	0,303004	0,072677	-0,014474	-3,335556	0,623799	12,068503	0,376350	-0,664298	-2,933483	-4,491642	-7,346898	4,121915	13,594970	0,072677	-0,014474	-3,335556	-0,512384	6,363383	0,376350	0,072677	-0,014474	-3,335556	-0,512384	6,363383	0,376350
13:39:39,60	0,354014	3,225949	-0,122994	0,724983	0,376995	0,303004	0,071501	-0,015797	-3,337528	0,675201	12,006262	0,343621	-0,664275	-2,933789	-4,491282	-7,359819	4,173786	13,562588	0,071501	-0,015797	-3,337528	-0,564893	6,393406	0,343621	0,071501	-0,015797	-3,337528	-0,564893	6,393406	0,343621
13:39:39,65	0,354014	3,225949	-0,122994	0,724983	0,376995	0,303004	0,071755	-0,015970	-3,337168	0,722655	11,982313	0,311239	-0,666692	-2,936016	-4,490466	-7,381236	4,152170	13,619013	0,071755	-0,015970	-3,337168	-0,531017	6,349567	0,311239	0,071755	-0,015970	-3,337168	-0,531017	6,349567	0,311239
13:39:39,70	0,354014	3,225949	-0,122994	0,724983	0,376995	0,303004	0,074892	-0,014990	-3,336351	0,642265	12,137701	0,367663	-0,666056	-2,932891	-4,492442	-7,355697	4,162192	13,577241	0,074892	-0,014990	-3,336351	-0,534474	6,258694	0,367663	0,074892	-0,014990	-3,336351	-0,534474	6,258694	0,367663
13:39:39,75	0,354014	3,225949	-0,122994	0,724983	0,376995	0,303004	0,071868	-0,013979	-3,338328	0,611136	11,997556	0,325892	-0,664245	-2,933974	-4,492788	-7,326674	4,141380	13,605710	0,071868	-0,013979	-3,338328	-0,486230	6,355938	0,325892	0,071868	-0,013979	-3,338328	-0,486230	6,355938	0,325892
13:39:39,80	0,354014	3,225949	-0,122994	0,724983	0,376995	0,303004	0,071900	-0,016089	-3,338674	0,717323	12,034761	0,354361	-0,665476	-2,933836	-4,491629	-7,360153	4,166184	13,620486	0,071900	-0,016089	-3,338674	-0,545648	6,390630	0,354361	0,071900	-0,016089	-3,338674	-0,545648	6,390630	0,354361
13:39:39,85	0,354014	3,225949	-0,122994	0,724983	0,376995	0,303004	0,072396	-0,014954	-3,337515	0,663056	12,019183	0,369137	-0,664909	-2,932931	-4,492421	-7,361596	4,147232	13,606073	0,072396	-0,014954	-3,337515	-0,510834	6,336077	0,369137	0,072396	-0,014954	-3,337515	-0,510834	6,336077	0,369137
13:39:39,90	0,354014	3,225949	-0,122994	0,724983	0,376995	0,303004	0,071329	-0,014993	-3,338307	0,647929	11,971907	0,354723	-0,664878	-2,935110	-4,489713	-7,359913	4,140890	13,574816	0,071329	-0,014993	-3,338307	-0,528992	6,372589	0,354723	0,071329	-0,014993	-3,338307	-0,528992	6,372589	0,354723
13:39:39,95	0,354014	3,225949	-0,122994	0,724983	0,376995	0,303004	0,073201	-0,016108	-3,335599	0,701303	12,073868	0,323466	-0,661890	-2,933071	-4,492046	-7,339638	4,166401	13,567973	0,073201	-0,016108	-3,335599	-0,563213	6,327616	0,323466	0,073201	-0,016108	-3,335599	-0,563213	6,327616	0,323466
13:39:40,00	0,354014	3,225949	-0,122994	0,724983	0,376995	0,303004	0,069940	-0,017677	-3,337932	0,815097	11,909116	0,316624	-0,666633	-2,933243	-4,493199	-7,346022	4,158374	13,596709	0,069940	-0,017677	-3,337932	-0,572549	6,418826	0,316624	0,069940	-0,017677	-3,337932	-0,572549	6,418826	0,316624
13:39:40,05	0,354014	3,225949	-0,122994	0,724983	0,376995	0,303004	0,072461	-0,013655	-3,339085	0,595805	12,038695	0,345359	-0,668937	-2,933301	-4,494344	-7,317969	4,159196	13,611272	0,072461	-0,013655	-3,339085	-0,476106	6,350503	0,345359	0,072461	-0,013655	-3,339085	-0,476106	6,350503	0,345359
13:39:40,10	0,354014	3,225949	-0,122994	0,724983	0,376995	0,303004	0,073664	-0,011689	-3,340230	0,508305	12,125108	0,359923	-0,668434	-2,936263	-4,491649	-7,376721	4,169767	13,595687	0,073664	-0,011689	-3,340230	-0,409266	6,342522	0,359923	0,073664	-0,011689	-3,340230	-0,409266	6,342522	0,359923
13:39:40,15	0,354014	3,225949	-0,122994	0,724983	0,376995	0,303004	0,075977	-0,013606	-3,337535	0,587755	12,189235	0,344337	-0,666081	-2,937254	-4,495546	-7,381558	4,185063	13,574632	0,075977	-0,013606	-3,337535	-0,480281	6,225052	0,344337	0,075977	-0,013606	-3,337535	-0,480281	6,225052	0,344337
13:39:40,20	0,354014	3,225949	-0,122994	0,724983	0,376995	0,303004	0,075659	-0,016138	-3,341432	0,730296	12,160858	0,323282	-0,665460	-2,937159	-4,492447	-7,369482	4,169486	13,552864	0,075659	-0,016138	-3,341432	-0,536576	6,221643	0,323282	0,075659	-0,016138	-3,341432	-0,536576	6,221643	0,323282
13:39:40,25	0,354014	3,225949	-0,122994	0,724983	0,376995	0,303004	0,075266	-0,016629	-3,338333	0,748355	12,158694	0,301514	-0,663125	-2,936975	-4,492802	-7,374597	4,175190	13,597352	0,075266	-0,016629	-3,338333	-0,557028	6,250292	0,301514	0,075266	-0,016629	-3,338333	-0,557028	6,250292	0,301514
13:39:40,30	0,354014	3,225949	-0,122994	0,724983	0,376995	0,303004	0,073939	-0,018559	-3,338688	0,851116	12,082372	0,346003	-0,663076	-2,934631	-4,492414	-7,335288	4,139359	13,586230	0,073939	-0,018559	-3,338688	-0,605801	6,278195	0,346003	0,073939	-0,018559	-3,338688	-0,605801	6,278195	0,346003
13:39:40,35	0,354014	3,225949	-0,122994	0,724983	0,376995	0,303004	0,071885	-0,017429	-3,338300	0,780977	12,027521	0,334880	-0,665487	-2,936816	-4,491268	-7,367674	4,130609	13,570309	0,071885	-0,017429	-3,338300	-0,587231	6,384584	0,334880	0,071885	-0,017429	-3,338300	-0,587231	6,384584	0,334880
13:39:40,41	0,354014	3,225949	-0,122994	0,724983	0,376995	0,303004	0,074982	-0,016434	-3,337154	0,705433	12,164921	0,318960	-0,664279	-2,934978	-4,492042	-7,365430	4,186840	13,582730	0,074982	-0,016434	-3,337154	-0,584617	6,278827	0,318960	0,074982	-0,016434	-3,337154	-0,584617	6,278827	0,318960
13:39:40,46	0,354014	3,225949	-0,122994	0,724983	0,376995	0,303004	0,072787	-0,016562	-3,337928	0,761912	12,024597	0,331380	-0,664291	-2,932157	-4,491648	-7,340833	4,121830	13,590262	0,072787	-0,016562	-3,337928	-0,538191	6,310829	0,331380	0,072787	-0,016562	-3,337928	-0,538191	6,310829	0,331380
13:39:40,51	0,354014	3,225949	-0,122994	0,724983	0,376995	0,303004	0,070349	-0,015140	-3,337534	0,643975	11,951661	0,338912	-0,667527	-2,940435	-4,500236	-7,498298	4,171027	13,596894	0,070349	-0,015140	-3,337534	-0,544514	6,429225	0,338912	0,070349	-0,015140	-3,337534	-0,544514	6,429225	0,338912
13:39:40,56	0,354014	3,225949	-0,122994	0,724983	0,376995	0,303004	0,079137	-0,016477	-3,346122	0,677383	12,247632	0,345545	-0,657229	-2,903611	-4,720536	-5,287004	3,656846	13,597242	0,079137	-0,016477	-3,346122	-0,616077	6,035395	0,345545	0,079137	-0,016477	-3,346122	-0,616077	6,035395	0,345545
13:39:40,61	0,354029	3,225999	-0,122968	0,724987	0,366987	0,303006	0,042097	-0,006983	-3,566422	0,844054	12,493715	0,345892	-0,664643	-2,915792	-4,180680	-7,145087	4,642447	13,568272	0,042097	-0,006983	-3,566422	0,295865	9,189063	0,345892	0,042097	-0,006983	-3,566422	0,295865	9,189063	0,345892
13:39:40,66	0,354029	3,225999	-0,122968	0,724987	0,366987	0,303006	0,056353	-0,006653	-3,026566	0,751387	11,133078	0,316923	-0,665273	-2,912456	-4,187701	-7,147263	4,654425	13,558801	0,056353	-0,006653	-3,026566	0,229133	6,709334	0,316923	0,056353	-0,006653	-3,026566	0,229133	6,709334	0,316923
13:39:40,71	0,354029	3,225999	-0,122968	0,724987	0,366987	0,303006	0,053779	-0,004439	-3,033587	0,645547	10,991323	0,307451	-0,663008	-2,915701	-4,186914	-7,196166	4,650601	13,577993	0,053779	-0,004439	-3,033587	0,297089	6,769687	0,307451	0,053779	-0,004439	-3,033587	0,297089	6,769687	0,307451
13:39:40,76	0,354029	3,225999	-0,122968	0,724987	0,366987	0,303006	0,055457	-0,008024	-3,032800	0,804190	11,038141	0,326643	-0,667218	-2,916437	-4,188895	-7,250699	4,691787	13,565706	0,055457	-0,008024	-3,032800	0,174330	6,684780	0,326643	0,055457	-0,008024	-3,032800	0,174330	6,684780	0,326643
13:39:40,81	0,354029	3,225999	-0,122968	0,724987	0,366987	0,303006	0,058199	-0,004745	-3,034781	0,642121	11,112912	0,314356	-0,665487	-2,917612	-4,188480	-7,255992	4,658042	13,593623	0,058199	-0,004745	-3,034781	0,269606	6,544295	0,314356	0,058199	-0,004745	-3,034781	0,269606	6,544295	0,314356
13:39:40,86	0,354029	3,225999	-0,122968	0,724987	0,366987	0,303006	0,058351	-0,006833	-3,034366	0,718790	11,133108	0,342273	-0,670766	-2,917923	-4,188518	-7,262955	4,691503	13,555070	0,058351	-0,006833	-3,034366	0,182422	6,552553	0,342273	0,058351	-0,006833	-3,034366	0,182422	6,552553	0,342273
13:39:40,91	0,354029	3,225999	-0,122968	0,724987	0,366987	0,303006	0,061260	-0,002415	-3,034404	0,514587	11,261603	0,303720	-0,666084	-2,916222	-4,192045	-7,272516	4,699321	13,524710	0,061260	-0,002415	-3,034404	0,324978	6,452710	0,303720	0,061260	-0,002415	-3,034404	0,324978	6,452710	0,303720
13:39:40,96	0,354029	3,225999	-0,122968	0,724987	0,366987	0,303006	0,057446	-0,005620	-3,037931	0,683214	11,051110	0,273360	-0,669662	-2,917109	-4,192799	-7,282143	4,679593	13,562647	0,057446	-0,005620	-3,037931	0,242047	6,541580	0,273360	0,057446	-0,005620	-3,037931	0,242047	6,541580	0,273360
13:39:41,01	0,354029	3,225999	-0,122968	0,724987	0,366987	0,303006	0,060004	-0,002965	-3,038685	0,523248	11,185614	0,311297	-0,668510	-2,919360	-4,194746	-7,309778	4,716553	13,560320	0,060004	-0,002965	-3,038685	0,290509	6,475339	0,311297	0,060004	-0,002965	-3,038685	0,290509	6,475339	0,311297
13:39:41,06	0,354029	3,225999	-0,122968	0,724987	0,366987	0,303006	0,061377	-0,005088	-3,040632	0,651846	11,214600	0,308970	-0,666159	-2,916347	-4,193186	-7,290120	4,670188	13,568226	0,061377	-0,005088	-3,040632	0,252434	6,396541	0,308970	0,061377	-0,005088	-3,040632	0,252434	6,396541	0,308970
13:39:41,11	0,354029	3,225999	-0,122968	0,724987	0,366987	0,303006	0,057592	-0,005618	-3,039072	0,649058	11,058015	0,316877	-0,667273	-2,917522	-4,195086	-7,261747	4,688504	13,603227	0,057592	-0,005618	-3,039072	0,208077	6,537036	0,316877	0,057592	-0,005618	-3,039072	0,208077	6,537036	0,316877
13:39:41,16	0,354029	3,225999	-0,122968	0,724987	0,366987	0,303006	0,059166	-0,005240	-3,040972	0,659480	11,155292	0,351878	-0,667241	-2,917700	-4,194348	-7,250911	4,675460	13,544086	0,059166	-0,005240	-3,040972	0,248128	6,510731	0,351878	0,059166	-0,005240	-3,040972	0,248128	6,510731	0,351878
13:39:41,21	0,354029	3,225999	-0,122968	0,724987	0,366987	0,303006	0,059304	-0,005358	-3,040234	0,659720	11,178377	0,292736	-0,666158	-2,914446	-4,191250	-7,286993	4,666887	13,567193	0,059304	-0,005358	-3,040234	0,239132	6,522980	0,292736	0,059304	-0,005358	-3,040234	0,239132	6,522980	0,292736
13:39:41,26	0,354029	3,225999	-0,122968	0,724987	0,366987	0,303006	0,055945	-0,004668	-3,037136	0,598410	10,976717	0,315843	-0,663207	-2,918630	-4,195083	-7,278064	4,650621	13,602718	0,055945	-0,004668	-3,037136	0,231933	6,585048	0,315843	0,055945	-0,004668	-3,037136	0,231933	6,585048	0,315843
13:39:41,31	0,354029	3,225999	-0,122968	0,724987	0,366987	0,303006	0,058093	-0,009316	-3,040969	0,830467	11,104283	0,351369	-0,665568	-2,917540	-4,197848	-7,296046	4,706406	13,567364	0,058093	-0,009316	-3,040969	0,099148	6,543988	0,351369	0,058093	-0,009316	-3,040969	0,099148	6,543988	0,351369
13:39:41,36	0,354029	3,225999	-0,122968	0,724987	0,366987	0,303006	0,058330	-0,006726	-3,043734	0,735117	11,073122	0,316015	-0,668923	-2,915309	-4,193183	-7,217349	4,702718	13,539124	0,058330	-0,006726	-3,043734	0,207098	6,494253	0,316015	0,058330	-0,006726	-3,043734	0,207098	6,494253	0,316015
13:39:41,41	0,354029	3,225999	-0,122968	0,724987	0,366987	0,303006	0,058075	-0,002705	-3,039069	0,562168	11,129864	0,287775	-0,667983	-2,918828	-4,193587	-7,318273	4,655535	13,557917	0,058075	-0,002705	-3,039069	0,349815	6,571005	0,287775	0,058075	-0,002705	-3,039069	0,349815	6,571005	0,287775
13:39:41,46	0,354029	3,225999	-0,122968	0,724987	0,366987	0,303006	0,060652	-0,005279	-3,039473	0,604668	11,200076	0,306568	-0,668469	-2,914083	-4,197884	-7,268663	4,699884	13,528146	0,060652	-0,005279	-3,039473	0,190293	6,438894	0,306568	0,060652	-0,005279	-3,039473	0,190293	6,438894	0,306568
13:39:41,51	0,354029	3,225999	-0,122968	0,724987	0,366987	0,303006	0,056786	-0,002485	-3,043770	0,522620	11,019843	0,276797	-0,666803	-2,919441	-4,197858	-7,333106	4,721543	13,567741	0,056786	-0,002485	-3,043770	0,327533	6,562127	0,276797	0,056786	-0,002485	-3,043770	0,327533	6,562127	0,276797
13:39:41,56	0,354029	3,225999	-0,122968	0,724987	0,366987	0,303006	0,060593	-0,006607	-3,043744	0,723467	11,151160	0,316391	-0,667858	-2,915550	-4,194342	-7,275579	4,736427	13,580418	0,060593	-0,006607	-3,043744	0,204850	6,394606	0,316391	0,060593	-0,006607	-3,043744	0,204850	6,394606	0,316391
13:39:41,61	0,354029	3,225999	-0,122968	0,724987	0,366987	0,303006	0,057751	-0,003748	-3,040228	0,616451	11,045729	0,329068	-0,666212	-2,916845	-4,196293	-7,309618	4,673403	13,580028	0,057751	-0,003748	-3,040228	0,322269	6,512310	0,329068	0,057751	-0,003748	-3,040228	0,322269	6,512310	0,329068
13:39:41,66	0,354029	3,225999	-0,122968	0,724987	0,366987	0,303006	0,058049	-0,005821	-3,042179	0,652669	11,063286	0,328679	-0,667934	-2,918230	-4,197880	-7,310397	4,716962	13,533442	0,058049	-0,005821	-3,042179	0,195723	6,506433	0,328679	0,058049	-0,005821	-3,042179	0,195723	6,506433	0,328679
13:39:41,71	0,354029	3,225999	-0,122968	0,724987	0,366987	0,303006	0,060110	-0,005022	-3,043766	0,648456	11,148025	0,282093	-0,667935	-2,916878	-4,198229	-7,298735	4,713715	13,586928	0,060110	-0,005022	-3,043766	0,254230	6,429351	0,282093	0,060110	-0,005022	-3,043766	0,254230	6,429351	0,282093
13:39:41,76	0,354029	3,225999	-0,122968	0,724987	0,366987	0,303006	0,058940	-0,004345	-3,044115	0,616295	11,098873	0,335578	-0,665611	-2,916860	-4,197867	-7,315587	4,706360	13,557979	0,058940	-0,004345	-3,044115	0,275178	6,472096	0,335578	0,058940	-0,004345	-3,044115	0,275178	6,472096	0,335578
13:39:41,81	0,354029	3,225999	-0,122968	0,724987	0,366987	0,303006	0,057762	-0,006349	-3,043753	0,705663	11,026704	0,306629	-0,667344	-2,918664	-4,197060	-7,301075	4,701468	13,580840	0,057762	-0,006349	-3,043753	0,207299	6,492395	0,306629	0,057762	-0,006349	-3,043753	0,207299	6,492395	0,306629
13:39:41,86	0,354029	3,225999	-0,122968	0,724987	0,366987	0,303006	0,060190	-0,005750	-3,042946	0,677562	11,167984	0,329491	-0,663833	-2,916649	-4,197076	-7,303214	4,685481	13,566730	0,060190	-0,005750	-3,042946	0,226176	6,443062	0,329491	0,060190	-0,005750	-3,042946	0,226176	6,443062	0,329491
13:39:41,91	0,354029	3,225999	-0,122968	0,724987	0,366987	0,303006	0,056690	-0,007783	-3,042961	0,768339	10,992129	0,315380	-0,665563	-2,920018	-4,199386	-7,301893	4,722740	13,578207	0,056690	-0,007783	-3,042961	0,157400	6,541951	0,315380	0,056690	-0,007783	-3,042961	0,157400	6,541951	0,315380
13:39:41,96	0,354029	3,225999	-0,122968	0,724987	0,366987	0,303006	0,060473	-0,007969	-3,045272	0,810964	11,171342	0,326858	-0,665032	-2,915365	-4,197054	-7,303083	4,681026	13,605317	0,060473	-0,007969	-3,045272	0,185387	6,424225	0,326858	0,060473	-0,007969	-3,045272	0,185387	6,424225	0,326858
13:39:42,01	0,354029	3,225999	-0,122968	0,724987	0,366987	0,303006	0,056178	-0,006103	-3,042939	0,677203	10,967832	0,353967	-0,665598	-2,917021	-4,198237	-7,299242	4,683673	13,571823	0,056178	-0,006103	-3,042939	0,198120	6,557867	0,353967	0,056178	-0,006103	-3,042939	0,198120	6,557867	0,353967
13:39:42,06	0,354029	3,225999	-0,122968	0,724987	0,366987	0,303006	0,057894	-0,006441	-3,044123	0,698982	11,059087	0,320473	-0,668026	-2,915183	-4,199423	-7,319067	4,664925	13,572001	0,057894	-0,006441	-3,044123	0,193380	6,514386	0,320473	0,057894	-0,006441	-3,044123	0,193380	6,514386	0,320473
13:39:42,11	0,354029	3,225999	-0,122968	0,724987	0,366987	0,303006	0,057517	-0,003419	-3,045309	0,515714	11,031692	0,320651	-0,666769	-2,918839	-4,196696	-7,318928	4,721517	13,557292	0,057517	-0,003419	-3,045309	0,247301	6,516579	0,320651	0,057517	-0,003419	-3,045309	0,247301	6,516579	0,320651
13:39:42,16	0,354029	3,225999	-0,122968	0,724987	0,366987	0,303006	0,060055	-0,006335	-3,042582	0,716434	11,135449	0,305943	-0,664938	-2,916747	-4,197037	-7,263998	4,681071	13,595028	0,060055	-0,006335	-3,042582	0,219103	6,421169	0,305943	0,060055	-0,006335	-3,042582	0,219103	6,421169	0,305943
13:39:42,21	0,354029	3,225999	-0,122968	0,724987	0,366987	0,303006	0,057327	-0,006875	-3,042923	0,736941	11,061412	0,343678	-0,666837	-2,919926	-4,194728	-7,334927	4,669806	13,593191	0,057327	-0,006875	-3,042923	0,197236	6,561241	0,343678	0,057327	-0,006875	-3,042923	0,197236	6,561241	0,343678
13:39:42,26	0,354029	3,225999	-0,122968	0,724987	0,366987	0,303006	0,061031	-0,006820	-3,040614	0,688852	11,198201	0,341841	-0,666724	-2,918678	-4,200957	-7,290103	4,724627	13,559720	0,061031	-0,006820	-3,040614	0,153478	6,407304	0,341841	0,061031	-0,006820	-3,040614	0,153478	6,407304	0,341841
13:39:42,31	0,354029	3,225999	-0,122968	0,724987	0,366987	0,303006	0,059893	-0,006294	-3,046843	0,731389	11,150458	0,308371	-0,668545	-2,917785	-4,199445	-7,319808	4,726021	13,529897	0,059893	-0,006294	-3,046843	0,237306	6,448857	0,308371	0,059893	-0,006294	-3,046843	0,237306	6,448857	0,308371
13:39:42,36	0,354029	3,225999	-0,122968	0,724987	0,366987	0,303006	0,060030	-0,004271	-3,045331	0,612532	11,131172	0,278547	-0,666766	-2,916833	-4,199029	-7,304176	4,711607	13,558541	0,060030	-0,004271	-3,045331	0,277277	6,418799	0,278547	0,060030	-0,004271	-3,045331	0,277277	6,418799	0,278547
13:39:42,42	0,354029	3,225999	-0,122968	0,724987	0,366987	0,303006	0,059948	-0,005666	-3,046069	0,701688	11,159670	0,302904	-0,667296	-2,918412	-4,200183	-7,283135	4,724020	13,554253	0,059948	-0,005666	-3,046069	0,256907	6,453730	0,302904	0,059948	-0,005666	-3,046069	0,256907	6,453730	0,302904
13:39:42,47	0,354029	3,225999	-0,122968	0,724987	0,366987	0,303006	0,059948	-0,005666	-3,046069	0,701688	11,159670	0,302904	-0,666209	-2,919253	-4,200185	-7,315181	4,689624	13,563236	0,059948	-0,005666	-3,046069	0,256907	6,453730	0,302904	0,059948	-0,005666	-3,046069	0,256907	6,453730	0,302904
13:39:42,52	0,354029	3,225999	-0,122968	0,724987	0,366987	0,303006	0,060133	-0,007027	-3,046071	0,726652	11,158744	0,311886	-0,670830	-2,923644	-4,217034	-7,615185	4,938286	13,554016	0,060133	-0,007027	-3,046071	0,175029	6,438269	0,311886	0,060133	-0,007027	-3,046071	0,175029	6,438269	0,311886
13:39:42,57	0,354029	3,225999	-0,122968	0,724987	0,366987	0,303006	0,066246	-0,005221	-3,062920	0,698094	11,092477	0,302666	-0,648801	-2,895016	-4,421466	-5,696013	3,478401	13,566679	0,066246	-0,005221	-3,062920	0,288228	5,892133	0,302666	0,066246	-0,005221	-3,062920	0,288228	5,892133	0,302666
13:39:42,62	0,354011	3,225987	-0,122979	0,724981	0,356985	0,303009	0,030439	-0,009985	-3,267352	0,641092	11,622504	0,315330	-0,655868	-2,908279	-3,911559	-7,640597	4,551492	13,559525	0,030439	-0,009985	-3,267352	-0,142719	9,233014	0,315330	0,030439	-0,009985	-3,267352	-0,142719	9,233014	0,315330
13:39:42,67	0,354011	3,225987	-0,122979	0,724981	0,356985	0,303009	0,045459	-0,010496	-2,757445	0,624717	10,182934	0,308175	-0,653592	-2,911022	-3,914272	-7,693368	4,596200	13,582517	0,045459	-0,010496	-2,757445	-0,199239	6,614383	0,308175	0,045459	-0,010496	-2,757445	-0,199239	6,614383	0,308175
13:39:42,72	0,354011	3,225987	-0,122979	0,724981	0,356985	0,303009	0,046697	-0,013839	-2,760158	0,810847	10,179252	0,331167	-0,657251	-2,909664	-3,913962	-7,760674	4,615177	13,534746	0,046697	-0,013839	-2,760158	-0,275476	6,513522	0,331167	0,046697	-0,013839	-2,760158	-0,275476	6,513522	0,331167
13:39:42,77	0,354011	3,225987	-0,122979	0,724981	0,356985	0,303009	0,047350	-0,009991	-2,759847	0,593563	10,145407	0,283396	-0,655528	-2,909868	-3,914305	-7,773228	4,613849	13,598295	0,047350	-0,009991	-2,759847	-0,190739	6,428453	0,283396	0,047350	-0,009991	-2,759847	-0,190739	6,428453	0,283396
13:39:42,82	0,354011	3,225987	-0,122979	0,724981	0,356985	0,303009	0,046665	-0,011585	-2,760191	0,669019	10,099610	0,346946	-0,655447	-2,908450	-3,914334	-7,744045	4,633136	13,550404	0,046665	-0,011585	-2,760191	-0,240404	6,436380	0,346946	0,046665	-0,011585	-2,760191	-0,240404	6,436380	0,346946
13:39:42,87	0,354011	3,225987	-0,122979	0,724981	0,356985	0,303009	0,045397	-0,010946	-2,760220	0,667104	10,049260	0,299054	-0,657773	-2,911045	-3,913930	-7,744608	4,656849	13,559827	0,045397	-0,010946	-2,760220	-0,192185	6,485634	0,299054	0,045397	-0,010946	-2,760220	-0,192185	6,485634	0,299054
13:39:42,92	0,354011	3,225987	-0,122979	0,724981	0,356985	0,303009	0,048807	-0,010230	-2,759816	0,650086	10,214246	0,308477	-0,658475	-2,908725	-3,916281	-7,779412	4,639871	13,570984	0,048807	-0,010230	-2,759816	-0,152936	6,382921	0,308477	0,048807	-0,010230	-2,759816	-0,152936	6,382921	0,308477
13:39:42,97	0,354011	3,225987	-0,122979	0,724981	0,356985	0,303009	0,047148	-0,008461	-2,762167	0,526040	10,106365	0,319635	-0,657853	-2,913396	-3,915101	-7,795290	4,686179	13,571327	0,047148	-0,008461	-2,762167	-0,138188	6,405212	0,319635	0,047148	-0,008461	-2,762167	-0,138188	6,405212	0,319635
13:39:43,02	0,354011	3,225987	-0,122979	0,724981	0,356985	0,303009	0,050883	-0,011335	-2,760987	0,707630	10,263666	0,319978	-0,656737	-2,912151	-3,916293	-7,812181	4,661310	13,552427	0,050883	-0,011335	-2,760987	-0,182172	6,269338	0,319978	0,050883	-0,011335	-2,760987	-0,182172	6,269338	0,319978
13:39:43,07	0,354011	3,225987	-0,122979	0,724981	0,356985	0,303009	0,049247	-0,011679	-2,762179	0,695551	10,176385	0,301077	-0,656132	-2,912975	-3,918217	-7,804839	4,671658	13,568371	0,049247	-0,011679	-2,762179	-0,221278	6,310505	0,301077	0,049247	-0,011679	-2,762179	-0,221278	6,310505	0,301077
13:39:43,12	0,354011	3,225987	-0,122979	0,724981	0,356985	0,303009	0,049658	-0,012615	-2,764102	0,756853	10,198929	0,317021	-0,660278	-2,913685	-3,917465	-7,813323	4,648011	13,542196	0,049658	-0,012615	-2,764102	-0,233448	6,300804	0,317021	0,049658	-0,012615	-2,764102	-0,233448	6,300804	0,317021
13:39:43,17	0,354011	3,225987	-0,122979	0,724981	0,356985	0,303009	0,052345	-0,009380	-2,763351	0,563899	10,343169	0,290846	-0,654996	-2,912467	-3,919381	-7,808104	4,637136	13,573124	0,052345	-0,009380	-2,763351	-0,172435	6,234055	0,290846	0,052345	-0,009380	-2,763351	-0,172435	6,234055	0,290846
13:39:43,22	0,354011	3,225987	-0,122979	0,724981	0,356985	0,303009	0,048650	-0,013345	-2,765267	0,763291	10,160952	0,321775	-0,654423	-2,912455	-3,921313	-7,819764	4,666913	13,594855	0,048650	-0,013345	-2,765267	-0,284327	6,341947	0,321775	0,048650	-0,013345	-2,765267	-0,284327	6,341947	0,321775
13:39:43,27	0,354011	3,225987	-0,122979	0,724981	0,356985	0,303009	0,048353	-0,013836	-2,767199	0,808741	10,120540	0,343505	-0,657369	-2,910749	-3,919018	-7,834539	4,699513	13,570173	0,048353	-0,013836	-2,767199	-0,277360	6,324823	0,343505	0,048353	-0,013836	-2,767199	-0,277360	6,324823	0,343505
13:39:43,32	0,354011	3,225987	-0,122979	0,724981	0,356985	0,303009	0,048348	-0,010431	-2,764904	0,652532	10,091193	0,318823	-0,659115	-2,910382	-3,917460	-7,832876	4,720446	13,579321	0,048348	-0,010431	-2,764904	-0,166286	6,295855	0,318823	0,048348	-0,010431	-2,764904	-0,166286	6,295855	0,318823
13:39:43,37	0,354011	3,225987	-0,122979	0,724981	0,356985	0,303009	0,048904	-0,008736	-2,763345	0,583339	10,111067	0,327971	-0,657939	-2,909847	-3,919404	-7,819026	4,689113	13,569950	0,048904	-0,008736	-2,763345	-0,102402	6,272100	0,327971	0,048904	-0,008736	-2,763345	-0,102402	6,272100	0,327971
13:39:43,42	0,354011	3,225987	-0,122979	0,724981	0,356985	0,303009	0,047853	-0,009486	-2,765290	0,602167	10,084076	0,318601	-0,659127	-2,910464	-3,917848	-7,833190	4,707467	13,579130	0,047853	-0,009486	-2,765290	-0,142506	6,327613	0,318601	0,047853	-0,009486	-2,765290	-0,142506	6,327613	0,318601
13:39:43,47	0,354011	3,225987	-0,122979	0,724981	0,356985	0,303009	0,048980	-0,008766	-2,763734	0,573546	10,121260	0,327781	-0,655008	-2,914037	-3,920550	-7,832638	4,685854	13,575413	0,048980	-0,008766	-2,763734	-0,114616	6,276292	0,327781	0,048980	-0,008766	-2,763734	-0,114616	6,276292	0,327781
13:39:43,52	0,354011	3,225987	-0,122979	0,724981	0,356985	0,303009	0,050016	-0,014120	-2,766436	0,833496	10,186393	0,324064	-0,656699	-2,911871	-3,917043	-7,799900	4,693750	13,582915	0,050016	-0,014120	-2,766436	-0,274930	6,260134	0,324064	0,050016	-0,014120	-2,766436	-0,274930	6,260134	0,324064
13:39:43,57	0,354011	3,225987	-0,122979	0,724981	0,356985	0,303009	0,048985	-0,011572	-2,762929	0,724207	10,157180	0,331565	-0,655000	-2,912779	-3,920543	-7,821201	4,676064	13,584856	0,048985	-0,011572	-2,762929	-0,184201	6,311862	0,331565	0,048985	-0,011572	-2,762929	-0,184201	6,311862	0,331565
13:39:43,62	0,354011	3,225987	-0,122979	0,724981	0,356985	0,303009	0,048923	-0,013497	-2,766429	0,798358	10,144329	0,333506	-0,657380	-2,910089	-3,919782	-7,831594	4,692999	13,589875	0,048923	-0,013497	-2,766429	-0,261189	6,303912	0,333506	0,048923	-0,013497	-2,766429	-0,261189	6,303912	0,333506
13:39:43,67	0,354011	3,225987	-0,122979	0,724981	0,356985	0,303009	0,047782	-0,010092	-2,765668	0,630725	10,067556	0,338526	-0,656864	-2,912534	-3,922498	-7,854059	4,658009	13,595209	0,047782	-0,010092	-2,765668	-0,161466	6,316667	0,338526	0,047782	-0,010092	-2,765668	-0,161466	6,316667	0,338526
13:39:43,72	0,354011	3,225987	-0,122979	0,724981	0,356985	0,303009	0,049642	-0,011761	-2,768384	0,676016	10,162324	0,343860	-0,657936	-2,910560	-3,918241	-7,822199	4,689177	13,564327	0,049642	-0,011761	-2,768384	-0,247248	6,265413	0,343860	0,049642	-0,011761	-2,768384	-0,247248	6,265413	0,343860
13:39:43,77	0,354011	3,225987	-0,122979	0,724981	0,356985	0,303009	0,048469	-0,009846	-2,764127	0,619336	10,113315	0,312977	-0,657891	-2,912343	-3,920557	-7,807898	4,708671	13,565957	0,048469	-0,009846	-2,764127	-0,153567	6,308516	0,312977	0,048469	-0,009846	-2,764127	-0,153567	6,308516	0,312977
13:39:43,82	0,354011	3,225987	-0,122979	0,724981	0,356985	0,303009	0,049990	-0,010776	-2,766443	0,691752	10,195034	0,314608	-0,656114	-2,911600	-3,918998	-7,792947	4,674791	13,564186	0,049990	-0,010776	-2,766443	-0,154192	6,270853	0,314608	0,049990	-0,010776	-2,766443	-0,154192	6,270853	0,314608
13:39:43,87	0,354011	3,225987	-0,122979	0,724981	0,356985	0,303009	0,048458	-0,011943	-2,764884	0,730577	10,145290	0,312837	-0,661426	-2,913815	-3,919779	-7,814468	4,711661	13,569662	0,048458	-0,011943	-2,764884	-0,206985	6,341323	0,312837	0,048458	-0,011943	-2,764884	-0,206985	6,341323	0,312837
13:39:43,92	0,354011	3,225987	-0,122979	0,724981	0,356985	0,303009	0,053032	-0,008450	-2,765665	0,570099	10,346070	0,318313	-0,657998	-2,911750	-3,921764	-7,850413	4,689125	13,542346	0,053032	-0,008450	-2,765665	-0,093245	6,183036	0,318313	0,053032	-0,008450	-2,765665	-0,093245	6,183036	0,318313
13:39:43,97	0,354011	3,225987	-0,122979	0,724981	0,356985	0,303009	0,049530	-0,010387	-2,767650	0,633300	10,144099	0,290996	-0,660318	-2,910467	-3,920945	-7,827639	4,696475	13,594935	0,049530	-0,010387	-2,767650	-0,182047	6,255981	0,290996	0,049530	-0,010387	-2,767650	-0,182047	6,255981	0,290996
13:39:44,02	0,354011	3,225987	-0,122979	0,724981	0,356985	0,303009	0,049579	-0,007736	-2,766831	0,513223	10,162676	0,343585	-0,658548	-2,910811	-3,921335	-7,823529	4,685298	13,585336	0,049579	-0,007736	-2,766831	-0,094056	6,270739	0,343585	0,049579	-0,007736	-2,766831	-0,094056	6,270739	0,343585
13:39:44,07	0,354011	3,225987	-0,122979	0,724981	0,356985	0,303009	0,048992	-0,009442	-2,767221	0,594284	10,141298	0,333987	-0,656849	-2,912892	-3,924079	-7,861552	4,693612	13,563422	0,048992	-0,009442	-2,767221	-0,146876	6,295444	0,333987	0,048992	-0,009442	-2,767221	-0,146876	6,295444	0,333987
13:39:44,12	0,354011	3,225987	-0,122979	0,724981	0,356985	0,303009	0,049944	-0,011953	-2,769964	0,713056	10,153753	0,312073	-0,657401	-2,912526	-3,922138	-7,854185	4,712489	13,557884	0,049944	-0,011953	-2,769964	-0,225234	6,233111	0,312073	0,049944	-0,011953	-2,769964	-0,225234	6,233111	0,312073
13:39:44,17	0,354011	3,225987	-0,122979	0,724981	0,356985	0,303009	0,049903	-0,011292	-2,768024	0,698720	10,148551	0,306535	-0,656214	-2,913208	-3,920560	-7,851656	4,710567	13,581166	0,049903	-0,011292	-2,768024	-0,187688	6,231145	0,306535	0,049903	-0,011292	-2,768024	-0,187688	6,231145	0,306535
13:39:44,22	0,354011	3,225987	-0,122979	0,724981	0,356985	0,303009	0,049901	-0,012661	-2,766446	0,769499	10,151599	0,329816	-0,657338	-2,913982	-3,922891	-7,821102	4,696328	13,562124	0,049901	-0,012661	-2,766446	-0,224362	6,234349	0,329816	0,049901	-0,012661	-2,766446	-0,224362	6,234349	0,329816
13:39:44,27	0,354011	3,225987	-0,122979	0,724981	0,356985	0,303009	0,051133	-0,012074	-2,768777	0,741952	10,249237	0,310775	-0,657438	-2,915380	-3,923701	-7,867026	4,680150	13,538121	0,051133	-0,012074	-2,768777	-0,205877	6,235285	0,310775	0,051133	-0,012074	-2,768777	-0,205877	6,235285	0,310775
13:39:44,33	0,354011	3,225987	-0,122979	0,724981	0,356985	0,303009	0,052394	-0,012687	-2,769587	0,736844	10,283105	0,286771	-0,660028	-2,908803	-3,921737	-7,830568	4,712864	13,586578	0,052394	-0,012687	-2,769587	-0,259089	6,170196	0,286771	0,052394	-0,012687	-2,769587	-0,259089	6,170196	0,286771
13:39:44,38	0,354011	3,225987	-0,122979	0,724981	0,356985	0,303009	0,047993	-0,007155	-2,767623	0,495763	10,069482	0,335229	-0,656250	-2,911343	-3,920195	-7,859987	4,694235	13,566241	0,047993	-0,007155	-2,767623	-0,065942	6,302033	0,335229	0,047993	-0,007155	-2,767623	-0,065942	6,302033	0,335229
13:39:44,43	0,354011	3,225987	-0,122979	0,724981	0,356985	0,303009	0,048303	-0,011697	-2,766080	0,701101	10,069462	0,314892	-0,658093	-2,911992	-3,924873	-7,897317	4,721552	13,569932	0,048303	-0,011697	-2,766080	-0,217145	6,277643	0,314892	0,048303	-0,011697	-2,766080	-0,217145	6,277643	0,314892
13:39:44,48	0,354011	3,225987	-0,122979	0,724981	0,356985	0,303009	0,049787	-0,010426	-2,770759	0,639961	10,100619	0,318582	-0,643701	-2,881324	-4,190330	-5,898896	3,407691	13,564433	0,049787	-0,010426	-2,770759	-0,178452	6,192343	0,318582	0,049787	-0,010426	-2,770759	-0,178452	6,192343	0,318582
13:39:44,53	0,354001	3,226021	-0,122987	0,724976	0,346994	0,302997	0,016032	-0,007556	-3,036216	0,352096	10,732954	0,313083	-0,650334	-2,892522	-3,635727	-7,781546	4,640710	13,525258	0,016032	-0,007556	-3,036216	-0,241023	9,474472	0,313083	0,016032	-0,007556	-3,036216	-0,241023	9,474472	0,313083
13:39:44,58	0,354001	3,226021	-0,122987	0,724976	0,346994	0,302997	0,029046	-0,007410	-2,481613	0,471013	9,162759	0,273909	-0,651597	-2,895389	-3,639986	-7,829168	4,678553	13,562824	0,029046	-0,007410	-2,481613	-0,110659	6,882666	0,273909	0,029046	-0,007410	-2,481613	-0,110659	6,882666	0,273909
13:39:44,63	0,354001	3,226021	-0,122987	0,724976	0,346994	0,302997	0,032160	-0,007750	-2,485871	0,497657	9,264543	0,311474	-0,648199	-2,899428	-3,641544	-7,887259	4,640212	13,563129	0,032160	-0,007750	-2,485871	-0,110708	6,739970	0,311474	0,032160	-0,007750	-2,485871	-0,110708	6,739970	0,311474
13:39:44,68	0,354001	3,226021	-0,122987	0,724976	0,346994	0,302997	0,033960	-0,012712	-2,487430	0,693447	9,326976	0,311779	-0,647009	-2,895014	-3,643100	-7,878886	4,680066	13,580662	0,033960	-0,012712	-2,487430	-0,304459	6,661149	0,311779	0,033960	-0,012712	-2,487430	-0,304459	6,661149	0,311779
13:39:44,73	0,354001	3,226021	-0,122987	0,724976	0,346994	0,302997	0,029541	-0,011536	-2,488986	0,670968	9,084555	0,329313	-0,648868	-2,895210	-3,644684	-7,925207	4,694453	13,572522	0,029541	-0,011536	-2,488986	-0,234578	6,765554	0,329313	0,029541	-0,011536	-2,488986	-0,234578	6,765554	0,329313
13:39:44,78	0,354001	3,226021	-0,122987	0,724976	0,346994	0,302997	0,030640	-0,010024	-2,490570	0,581648	9,094396	0,321173	-0,650673	-2,900575	-3,642333	-7,949339	4,663855	13,583788	0,030640	-0,010024	-2,490570	-0,205215	6,689121	0,321173	0,030640	-0,010024	-2,490570	-0,205215	6,689121	0,321173
13:39:44,83	0,354001	3,226021	-0,122987	0,724976	0,346994	0,302997	0,036189	-0,011143	-2,488219	0,601294	9,377327	0,332438	-0,647698	-2,897348	-3,646638	-7,923484	4,663244	13,543508	0,036189	-0,011143	-2,488219	-0,273444	6,536481	0,332438	0,036189	-0,011143	-2,488219	-0,273444	6,536481	0,332438
13:39:44,88	0,354001	3,226021	-0,122987	0,724976	0,346994	0,302997	0,031907	-0,012106	-2,492524	0,663758	9,177352	0,292158	-0,647112	-2,899371	-3,647008	-7,938694	4,696421	13,564134	0,031907	-0,012106	-2,492524	-0,286561	6,672655	0,292158	0,031907	-0,012106	-2,492524	-0,286561	6,672655	0,292158
13:39:44,93	0,354001	3,226021	-0,122987	0,724976	0,346994	0,302997	0,033367	-0,013625	-2,492894	0,763900	9,223496	0,312785	-0,649538	-2,898005	-3,646273	-7,977724	4,713402	13,545034	0,033367	-0,013625	-2,492894	-0,305700	6,604212	0,312785	0,033367	-0,013625	-2,492894	-0,305700	6,604212	0,312785
13:39:44,98	0,354001	3,226021	-0,122987	0,724976	0,346994	0,302997	0,033397	-0,010841	-2,492159	0,614275	9,182764	0,293685	-0,649499	-2,894763	-3,646265	-7,945904	4,703492	13,554563	0,033397	-0,010841	-2,492159	-0,236708	6,561125	0,293685	0,033397	-0,010841	-2,492159	-0,236708	6,561125	0,293685
13:39:45,03	0,354001	3,226021	-0,122987	0,724976	0,346994	0,302997	0,030569	-0,009254	-2,492151	0,539115	9,068263	0,303214	-0,646638	-2,898671	-3,645876	-7,980508	4,654844	13,548193	0,030569	-0,009254	-2,492151	-0,187343	6,668558	0,303214	0,030569	-0,009254	-2,492151	-0,187343	6,668558	0,303214
13:39:45,08	0,354001	3,226021	-0,122987	0,724976	0,346994	0,302997	0,032523	-0,013685	-2,491762	0,710081	9,164222	0,296844	-0,648372	-2,901606	-3,645853	-7,976978	4,672687	13,562515	0,032523	-0,013685	-2,491762	-0,364191	6,611136	0,296844	0,032523	-0,013685	-2,491762	-0,364191	6,611136	0,296844
13:39:45,13	0,354001	3,226021	-0,122987	0,724976	0,346994	0,302997	0,035932	-0,013652	-2,491739	0,725564	9,335620	0,311165	-0,649597	-2,900136	-3,647404	-7,993138	4,684381	13,588232	0,035932	-0,013652	-2,491739	-0,346090	6,514935	0,311165	0,035932	-0,013652	-2,491739	-0,346090	6,514935	0,311165
13:39:45,18	0,354001	3,226021	-0,122987	0,724976	0,346994	0,302997	0,035271	-0,011855	-2,493290	0,634190	9,281409	0,336882	-0,648391	-2,898989	-3,648176	-7,965109	4,653046	13,582943	0,035271	-0,011855	-2,493290	-0,296433	6,512609	0,336882	0,035271	-0,011855	-2,493290	-0,296433	6,512609	0,336882
13:39:45,23	0,354001	3,226021	-0,122987	0,724976	0,346994	0,302997	0,033675	-0,012326	-2,494061	0,645569	9,238335	0,331593	-0,649515	-2,895214	-3,646635	-7,930640	4,641902	13,567124	0,033675	-0,012326	-2,494061	-0,322042	6,594855	0,331593	0,033675	-0,012326	-2,494061	-0,322042	6,594855	0,331593
13:39:45,28	0,354001	3,226021	-0,122987	0,724976	0,346994	0,302997	0,030968	-0,009466	-2,492521	0,504401	9,132979	0,315775	-0,651313	-2,897717	-3,648198	-7,970807	4,705081	13,569830	0,030968	-0,009466	-2,492521	-0,238653	6,702021	0,315775	0,030968	-0,009466	-2,492521	-0,238653	6,702021	0,315775
13:39:45,33	0,354001	3,226021	-0,122987	0,724976	0,346994	0,302997	0,034035	-0,009159	-2,494084	0,523111	9,226084	0,318480	-0,651999	-2,901667	-3,646642	-8,016891	4,672345	13,577294	0,034035	-0,009159	-2,494084	-0,195908	6,554372	0,318480	0,034035	-0,009159	-2,494084	-0,195908	6,554372	0,318480
13:39:45,38	0,354001	3,226021	-0,122987	0,724976	0,346994	0,302997	0,037798	-0,010541	-2,492528	0,543552	9,398259	0,325945	-0,647784	-2,901902	-3,647399	-7,972744	4,666784	13,568126	0,037798	-0,010541	-2,492528	-0,283908	6,431090	0,325945	0,037798	-0,010541	-2,492528	-0,283908	6,431090	0,325945
13:39:45,43	0,354001	3,226021	-0,122987	0,724976	0,346994	0,302997	0,035895	-0,014308	-2,493285	0,756718	9,340280	0,316777	-0,651370	-2,902077	-3,648578	-7,990397	4,653432	13,567951	0,035895	-0,014308	-2,493285	-0,366487	6,522551	0,316777	0,035895	-0,014308	-2,493285	-0,366487	6,522551	0,316777
13:39:45,48	0,354001	3,226021	-0,122987	0,724976	0,346994	0,302997	0,037839	-0,011290	-2,494464	0,579376	9,432788	0,316602	-0,651369	-2,901023	-3,651287	-7,991688	4,689011	13,590290	0,037839	-0,011290	-2,494464	-0,306892	6,462408	0,316602	0,037839	-0,011290	-2,494464	-0,306892	6,462408	0,316602
13:39:45,53	0,354001	3,226021	-0,122987	0,724976	0,346994	0,302997	0,036926	-0,010764	-2,497173	0,582181	9,366376	0,338941	-0,649041	-2,900970	-3,650501	-8,002856	4,684977	13,604743	0,036926	-0,010764	-2,497173	-0,262781	6,467709	0,338941	0,036926	-0,010764	-2,497173	-0,262781	6,467709	0,338941
13:39:45,58	0,354001	3,226021	-0,122987	0,724976	0,346994	0,302997	0,035716	-0,012754	-2,496387	0,676600	9,295807	0,353393	-0,649610	-2,898207	-3,649751	-7,984299	4,664724	13,574688	0,035716	-0,012754	-2,496387	-0,324602	6,492116	0,353393	0,035716	-0,012754	-2,496387	-0,324602	6,492116	0,353393
13:39:45,63	0,354001	3,226021	-0,122987	0,724976	0,346994	0,302997	0,033607	-0,010879	-2,495637	0,570847	9,212354	0,323338	-0,647264	-2,898789	-3,650127	-7,987071	4,660684	13,584825	0,033607	-0,010879	-2,495637	-0,283180	6,574192	0,323338	0,033607	-0,010879	-2,495637	-0,283180	6,574192	0,323338
13:39:45,68	0,354001	3,226021	-0,122987	0,724976	0,346994	0,302997	0,032938	-0,013202	-2,496013	0,686763	9,177171	0,333476	-0,647867	-2,897867	-3,649769	-7,994044	4,656752	13,555514	0,032938	-0,013202	-2,496013	-0,349627	6,591548	0,333476	0,032938	-0,013202	-2,496013	-0,349627	6,591548	0,333476
13:39:45,73	0,354001	3,226021	-0,122987	0,724976	0,346994	0,302997	0,032441	-0,012219	-2,495655	0,628752	9,147273	0,304165	-0,644318	-2,902342	-3,648964	-8,003304	4,667140	13,565092	0,032441	-0,012219	-2,495655	-0,330467	6,600637	0,304165	0,032441	-0,012219	-2,495655	-0,330467	6,600637	0,304165
13:39:45,78	0,354001	3,226021	-0,122987	0,724976	0,346994	0,302997	0,034543	-0,017530	-2,494850	0,909294	9,243341	0,313743	-0,649071	-2,899753	-3,651701	-8,008476	4,665364	13,571162	0,034543	-0,017530	-2,494850	-0,466844	6,531731	0,313743	0,034543	-0,017530	-2,494850	-0,466844	6,531731	0,313743
13:39:45,83	0,354001	3,226021	-0,122987	0,724976	0,346994	0,302997	0,034677	-0,012120	-2,497586	0,623816	9,246711	0,319812	-0,647229	-2,897907	-3,652462	-7,971928	4,680011	13,577156	0,034677	-0,012120	-2,497586	-0,327586	6,524592	0,319812	0,034677	-0,012120	-2,497586	-0,327586	6,524592	0,319812
13:39:45,88	0,354001	3,226021	-0,122987	0,724976	0,346994	0,302997	0,032157	-0,012791	-2,498348	0,689704	9,140036	0,325806	-0,648405	-2,900558	-3,651685	-7,983987	4,691947	13,571748	0,032157	-0,012791	-2,498348	-0,314428	6,615682	0,325806	0,032157	-0,012791	-2,498348	-0,314428	6,615682	0,325806
13:39:45,93	0,354001	3,226021	-0,122987	0,724976	0,346994	0,302997	0,035041	-0,013099	-2,497570	0,709997	9,273553	0,320398	-0,647581	-2,895610	-3,652196	-7,985325	4,654440	13,565691	0,035041	-0,013099	-2,497570	-0,318267	6,522865	0,320398	0,035041	-0,013099	-2,497570	-0,318267	6,522865	0,320398
13:39:45,98	0,354001	3,226021	-0,122987	0,724976	0,346994	0,302997	0,030344	-0,011339	-2,498082	0,585309	9,046903	0,314341	-0,646675	-2,897686	-3,651319	-7,987744	4,667632	13,556974	0,030344	-0,011339	-2,498082	-0,304769	6,664930	0,314341	0,030344	-0,011339	-2,498082	-0,304769	6,664930	0,314341
13:39:46,03	0,354001	3,226021	-0,122987	0,724976	0,346994	0,302997	0,031688	-0,013161	-2,497205	0,690292	9,108128	0,305625	-0,650272	-2,901011	-3,652089	-8,025618	4,677211	13,576405	0,031688	-0,013161	-2,497205	-0,342850	6,620609	0,305625	0,031688	-0,013161	-2,497205	-0,342850	6,620609	0,305625
13:39:46,08	0,354001	3,226021	-0,122987	0,724976	0,346994	0,302997	0,036367	-0,011708	-2,497975	0,604097	9,313851	0,325055	-0,647364	-2,898868	-3,652450	-8,015820	4,631498	13,614641	0,036367	-0,011708	-2,497975	-0,314988	6,459025	0,325055	0,036367	-0,011708	-2,497975	-0,314988	6,459025	0,325055
13:39:46,13	0,354001	3,226021	-0,122987	0,724976	0,346994	0,302997	0,033057	-0,013155	-2,498336	0,644651	9,173044	0,363291	-0,648412	-2,898602	-3,650903	-7,980719	4,688637	13,585957	0,033057	-0,013155	-2,498336	-0,388022	6,578095	0,363291	0,033057	-0,013155	-2,498336	-0,388022	6,578095	0,363291
13:39:46,18	0,354001	3,226021	-0,122987	0,724976	0,346994	0,302997	0,033350	-0,012115	-2,496789	0,657586	9,190130	0,334607	-0,648488	-2,899864	-3,652464	-8,014903	4,685447	13,591801	0,033350	-0,012115	-2,496789	-0,293418	6,572149	0,334607	0,033350	-0,012115	-2,496789	-0,293418	6,572149	0,334607
13:39:46,23	0,354001	3,226021	-0,122987	0,724976	0,346994	0,302997	0,034482	-0,012680	-2,498350	0,667118	9,220961	0,340451	-0,645534	-2,898785	-3,651720	-8,015597	4,688343	13,548512	0,034482	-0,012680	-2,498350	-0,328249	6,514154	0,340451	0,034482	-0,012680	-2,498350	-0,328249	6,514154	0,340451
13:39:46,28	0,354001	3,226021	-0,122987	0,724976	0,346994	0,302997	0,032070	-0,014699	-2,497606	0,774268	9,093495	0,297163	-0,648480	-2,898685	-3,651715	-8,009292	4,672369	13,557129	0,032070	-0,014699	-2,497606	-0,379592	6,576020	0,297163	0,032070	-0,014699	-2,497606	-0,379592	6,576020	0,297163
13:39:46,33	0,354001	3,226021	-0,122987	0,724976	0,346994	0,302997	0,033456	-0,012097	-2,497601	0,628277	9,179048	0,305779	-0,650268	-2,897919	-3,651734	-8,011223	4,651038	13,541745	0,033456	-0,012097	-2,497601	-0,321317	6,552721	0,305779	0,033456	-0,012097	-2,497601	-0,321317	6,552721	0,305779
13:39:46,38	0,354001	3,226021	-0,122987	0,724976	0,346994	0,302997	0,033687	-0,010166	-2,497620	0,508416	9,200044	0,290396	-0,649549	-2,897557	-3,652843	-7,970653	4,735978	13,593354	0,033687	-0,010166	-2,497620	-0,289579	6,555597	0,290396	0,033687	-0,010166	-2,497620	-0,289579	6,555597	0,290396
13:39:46,43	0,354001	3,226021	-0,122987	0,724976	0,346994	0,302997	0,033014	-0,010608	-2,498729	0,625257	9,157683	0,342004	-0,651983	-2,897539	-3,652097	-7,986932	4,665448	13,566164	0,033014	-0,010608	-2,498729	-0,207453	6,566111	0,342004	0,033014	-0,010608	-2,498729	-0,207453	6,566111	0,342004
13:39:46,48	0,354001	3,226021	-0,122987	0,724976	0,346994	0,302997	0,034215	-0,008490	-2,497983	0,445937	9,241317	0,314815	-0,647873	-2,900890	-3,652478	-8,008154	4,682812	13,562538	0,034215	-0,008490	-2,497983	-0,220566	6,555444	0,314815	0,034215	-0,008490	-2,497983	-0,220566	6,555444	0,314815
13:39:46,53	0,354001	3,226021	-0,122987	0,724976	0,346994	0,302997	0,035062	-0,013725	-2,498364	0,722568	9,258318	0,311189	-0,652690	-2,902307	-3,653675	-8,059834	4,684541	13,553121	0,035062	-0,013725	-2,498364	-0,354858	6,505928	0,311189	0,035062	-0,013725	-2,498364	-0,354858	6,505928	0,311189
13:39:46,58	0,354001	3,226021	-0,122987	0,724976	0,346994	0,302997	0,038698	-0,010263	-2,499561	0,518171	9,401750	0,301771	-0,649579	-2,900597	-3,652849	-7,978490	4,687470	13,572048	0,038698	-0,010263	-2,499561	-0,287442	6,363963	0,301771	0,038698	-0,010263	-2,499561	-0,287442	6,363963	0,301771
13:39:46,63	0,354001	3,226021	-0,122987	0,724976	0,346994	0,302997	0,035662	-0,012102	-2,498735	0,657009	9,312872	0,320698	-0,651218	-2,897526	-3,651712	-7,987068	4,699441	13,559887	0,035662	-0,012102	-2,498735	-0,292967	6,513393	0,320698	0,035662	-0,012102	-2,498735	-0,292967	6,513393	0,320698
13:39:46,68	0,354001	3,226021	-0,122987	0,724976	0,346994	0,302997	0,033822	-0,009147	-2,497598	0,509431	9,203760	0,308537	-0,650236	-2,901964	-3,652878	-8,001328	4,641501	13,541440	0,033822	-0,009147	-2,497598	-0,208584	6,548747	0,308537	0,033822	-0,009147	-2,497598	-0,208584	6,548747	0,308537
13:39:46,73	0,354001	3,226021	-0,122987	0,724976	0,346994	0,302997	0,037174	-0,012216	-2,498764	0,611713	9,394680	0,290090	-0,647968	-2,899748	-3,650538	-8,042463	4,660150	13,585363	0,037174	-0,012216	-2,498764	-0,347221	6,476542	0,290090	0,037174	-0,012216	-2,498764	-0,347221	6,476542	0,290090
13:39:46,78	0,354001	3,226021	-0,122987	0,724976	0,346994	0,302997	0,034121	-0,013072	-2,496424	0,651820	9,190975	0,334014	-0,649646	-2,898840	-3,654416	-7,987308	4,645171	13,571986	0,034121	-0,013072	-2,496424	-0,374327	6,512499	0,334014	0,034121	-0,013072	-2,496424	-0,374327	6,512499	0,334014
13:39:46,83	0,354001	3,226021	-0,122987	0,724976	0,346994	0,302997	0,034174	-0,011165	-2,500302	0,567260	9,248998	0,320636	-0,647910	-2,900004	-3,654016	-8,021416	4,699000	13,598170	0,034174	-0,011165	-2,500302	-0,309185	6,566343	0,320636	0,034174	-0,011165	-2,500302	-0,309185	6,566343	0,320636
13:39:46,88	0,354001	3,226021	-0,122987	0,724976	0,346994	0,302997	0,034314	-0,013250	-2,499902	0,705264	9,199802	0,346821	-0,647944	-2,897509	-3,654447	-8,026800	4,676085	13,559357	0,034314	-0,013250	-2,499902	-0,334886	6,506192	0,346821	0,034314	-0,013250	-2,499902	-0,334886	6,506192	0,346821
13:39:46,93	0,354001	3,226021	-0,122987	0,724976	0,346994	0,302997	0,032170	-0,011973	-2,500333	0,616305	9,095142	0,308007	-0,646189	-2,899934	-3,655597	-8,026500	4,648813	13,563968	0,032170	-0,011973	-2,500333	-0,323573	6,569787	0,308007	0,032170	-0,011973	-2,500333	-0,323573	6,569787	0,308007
13:39:46,98	0,354001	3,226021	-0,122987	0,724976	0,346994	0,302997	0,033393	-0,014706	-2,501482	0,734930	9,172610	0,312619	-0,646743	-2,899693	-3,653618	-8,008390	4,648305	13,601263	0,033393	-0,014706	-2,501482	-0,419453	6,551284	0,312619	0,033393	-0,014706	-2,501482	-0,419453	6,551284	0,312619
13:39:47,03	0,354001	3,226021	-0,122987	0,724976	0,346994	0,302997	0,036134	-0,013541	-2,502266	0,690606	9,276516	0,313748	-0,648568	-2,901725	-3,656380	-8,051836	4,682175	13,565097	0,036134	-0,013541	-2,502266	-0,372373	6,440027	0,313748	0,036134	-0,013541	-2,502266	-0,372373	6,440027	0,313748
13:39:47,08	0,354001	3,226021	-0,122987	0,724976	0,346994	0,302997	0,036134	-0,013541	-2,502266	0,690606	9,276516	0,313748	-0,650173	-2,895321	-3,653649	-7,977335	4,722227	13,574315	0,036134	-0,013541	-2,502266	-0,372373	6,440027	0,313748	0,036134	-0,013541	-2,502266	-0,372373	6,440027	0,313748
13:39:47,13	0,354001	3,226021	-0,122987	0,724976	0,346994	0,302997	0,031390	-0,008949	-2,499534	0,523735	9,074317	0,322966	-0,647908	-2,897122	-3,652516	-8,007701	4,653362	13,533096	0,031390	-0,008949	-2,499534	-0,178737	6,610239	0,322966	0,031390	-0,008949	-2,499534	-0,178737	6,610239	0,322966
13:39:47,18	0,354001	3,226021	-0,122987	0,724976	0,346994	0,302997	0,031817	-0,011811	-2,498402	0,597745	9,104658	0,281746	-0,649600	-2,901829	-3,654799	-7,989872	4,690721	13,563578	0,031817	-0,011811	-2,498402	-0,329406	6,607057	0,281746	0,031817	-0,011811	-2,498402	-0,329406	6,607057	0,281746
13:39:47,23	0,354001	3,226021	-0,122987	0,724976	0,346994	0,302997	0,034502	-0,013427	-2,499509	0,708512	9,251268	0,330847	-0,647851	-2,900256	-3,653623	-7,988322	4,673039	13,582196	0,034502	-0,013427	-2,499509	-0,345502	6,542825	0,330847	0,034502	-0,013427	-2,499509	-0,345502	6,542825	0,330847
13:39:47,28	0,354001	3,226021	-0,122987	0,724976	0,346994	0,302997	0,034502	-0,013427	-2,499509	0,708512	9,251268	0,330847	-0,649605	-2,895186	-3,653253	-7,976580	4,693657	13,582960	0,034502	-0,013427	-2,499509	-0,345502	6,542825	0,330847	0,034502	-0,013427	-2,499509	-0,345502	6,542825	0,330847
13:39:47,33	0,354001	3,226021	-0,122987	0,724976	0,346994	0,302997	0,030989	-0,009373	-2,499138	0,521450	9,068447	0,331610	-0,648526	-2,896450	-3,657179	-8,016376	4,675324	13,546409	0,030989	-0,009373	-2,499138	-0,214353	6,635783	0,331610	0,030989	-0,009373	-2,499138	-0,214353	6,635783	0,331610
13:39:47,38	0,354001	3,226021	-0,122987	0,724976	0,346994	0,302997	0,033429	-0,008728	-2,500693	0,473939	9,200571	0,326691	-0,651384	-2,896976	-3,654807	-7,978985	4,678933	13,578041	0,033429	-0,008728	-2,500693	-0,211207	6,576420	0,326691	0,033429	-0,008728	-2,500693	-0,211207	6,576420	0,326691
13:39:47,44	0,354001	3,226021	-0,122987	0,724976	0,346994	0,302997	0,037722	-0,011875	-2,501452	0,656992	9,377803	0,337744	-0,645638	-2,894942	-3,654054	-8,032067	4,649201	13,578471	0,037722	-0,011875	-2,501452	-0,275176	6,416629	0,337744	0,037722	-0,011875	-2,501452	-0,275176	6,416629	0,337744
13:39:47,49	0,354001	3,226021	-0,122987	0,724976	0,346994	0,302997	0,037722	-0,011875	-2,501452	0,656992	9,377803	0,337744	-0,648580	-2,904626	-3,656762	-8,053532	4,649888	13,559035	0,037722	-0,011875	-2,501452	-0,275176	6,416629	0,337744	0,037722	-0,011875	-2,501452	-0,275176	6,416629	0,337744
13:39:47,54	0,354001	3,226021	-0,122987	0,724976	0,346994	0,302997	0,038651	-0,014981	-2,502648	0,736686	9,422103	0,307686	-0,650427	-2,902948	-3,663018	-8,097515	4,712688	13,550700	0,038651	-0,014981	-2,502648	-0,439349	6,387987	0,307686	0,038651	-0,014981	-2,502648	-0,439349	6,387987	0,307686
13:39:47,59	0,354001	3,226021	-0,122987	0,724976	0,346994	0,302997	0,038122	-0,012543	-2,508904	0,642280	9,325090	0,299350	-0,804508	-3,238957	-6,397340	-19,821015	9,405395	13,761491	0,038122	-0,012543	-2,508904	-0,342333	6,332522	0,299350	0,038122	-0,012543	-2,508904	-0,342333	6,332522	0,299350
13:39:47,64	0,354001	3,226021	-0,122987	0,724976	0,346994	0,302997	0,406155	-0,047109	-5,243226	0,641953	15,963595	0,510142	-0,702593	-3,010012	-6,644789	-7,438625	3,872762	13,688223	0,406155	-0,047109	-5,243226	-3,056075	-15,919542	0,510142	0,406155	-0,047109	-5,243226	-3,056075	-15,919542	0,510142
13:39:47,69	0,354001	3,226021	-0,122987	0,724976	0,346994	0,302997	0,156925	-0,020897	-5,490675	0,678764	16,493409	0,436873	-0,636869	-2,812565	-2,926150	-5,724041	5,552274	13,464580	0,156925	-0,020897	-5,490675	-0,961680	4,174829	0,436873	0,156925	-0,020897	-5,490675	-0,961680	4,174829	0,436873
13:39:47,74	0,354060	3,225968	-0,122986	0,724977	0,296965	0,303025	-0,046931	0,020908	-1,772035	0,816681	6,538020	0,213231	-0,651860	-2,865621	-2,130821	-10,339091	7,313354	13,476161	-0,046931	0,020908	-1,772035	2,457951	10,222126	0,213231	-0,046931	0,020908	-1,772035	2,457951	10,222126	0,213231
13:39:47,79	0,354060	3,225968	-0,122986	0,724977	0,296965	0,303025	0,006512	0,007362	-0,976707	0,738674	4,439803	0,224811	-0,653168	-2,863928	-2,146019	-10,360238	7,288911	13,450952	0,006512	0,007362	-0,976707	1,316603	3,928579	0,224811	0,006512	0,007362	-0,976707	1,316603	3,928579	0,224811
13:39:47,84	0,354060	3,225968	-0,122986	0,724977	0,296965	0,303025	0,005700	0,009341	-0,991905	0,604029	4,391447	0,199602	-0,652029	-2,866252	-2,153398	-10,371276	7,290050	13,450599	0,005700	0,009341	-0,991905	1,337303	3,944026	0,199602	0,005700	0,009341	-0,991905	1,337303	3,944026	0,199602
13:39:47,89	0,354060	3,225968	-0,122986	0,724977	0,296965	0,303025	0,007143	0,007193	-0,999284	0,711176	4,456372	0,199249	-0,654892	-2,863675	-2,161550	-10,314569	7,302868	13,450430	0,007143	0,007193	-0,999284	1,275856	3,895649	0,199249	0,007143	0,007193	-0,999284	1,275856	3,895649	0,199249
13:39:47,94	0,354060	3,225968	-0,122986	0,724977	0,296965	0,303025	0,006343	0,010961	-1,007436	0,554730	4,457472	0,199080	-0,655562	-2,864283	-2,167404	-10,351740	7,324844	13,440336	0,006343	0,010961	-1,007436	1,415144	3,959549	0,199080	0,006343	0,010961	-1,007436	1,415144	3,959549	0,199080
13:39:47,99	0,354060	3,225968	-0,122986	0,724977	0,296965	0,303025	0,007204	0,011237	-1,013290	0,540801	4,459086	0,188987	-0,654970	-2,861336	-2,167374	-10,332717	7,312371	13,483869	0,007204	0,011237	-1,013290	1,422916	3,893543	0,188987	0,007204	0,011237	-1,013290	1,422916	3,893543	0,188987
13:39:48,04	0,354060	3,225968	-0,122986	0,724977	0,296965	0,303025	0,007954	0,008357	-1,023815	0,642154	4,416094	0,191550	-0,653442	-2,866372	-2,177929	-10,446948	7,323885	13,442900	0,007954	0,008357	-1,023815	1,298148	3,791705	0,191550	0,007954	0,008357	-1,023815	1,298148	3,791705	0,191550
13:39:48,09	0,354060	3,225968	-0,122986	0,724977	0,296965	0,303025	0,007954	0,008357	-1,023815	0,642154	4,416094	0,191550	-0,787363	-3,166612	-4,644343	-20,878057	11,237653	13,659879	0,007954	0,008357	-1,023815	1,298148	3,791705	0,191550	0,007954	0,008357	-1,023815	1,298148	3,791705	0,191550
13:39:48,14	0,354060	3,225968	-0,122986	0,724977	0,296965	0,303025	0,334929	-0,025785	-3,490228	0,591374	10,428315	0,408529	-0,710332	-2,934105	-5,165207	-7,829893	6,701969	13,565959	0,334929	-0,025785	-3,490228	-1,432733	-15,863620	0,408529	0,334929	-0,025785	-3,490228	-1,432733	-15,863620	0,408529
13:39:48,19	0,354060	3,225968	-0,122986	0,724977	0,296965	0,303025	0,095057	0,023759	-4,011093	0,611186	11,522859	0,314609	-0,637746	-2,766690	-1,449165	-7,809420	8,008691	13,321873	0,095057	0,023759	-4,011093	2,476231	4,060861	0,314609	0,095057	0,023759	-4,011093	2,476231	4,060861	0,314609
13:39:48,24	0,353985	3,226025	-0,122975	0,724989	0,246947	0,302996	-0,086222	0,044605	-0,295051	0,669080	1,460715	0,070523	-0,650492	-2,811769	-0,800844	-11,758878	9,393982	13,381373	-0,086222	0,044605	-0,295051	4,170543	8,229126	0,070523	-0,086222	0,044605	-0,295051	4,170543	8,229126	0,070523
13:39:48,29	0,353985	3,226025	-0,122975	0,724989	0,246947	0,302996	-0,040810	0,033103	0,353270	0,492128	-0,290828	0,130024	-0,647019	-2,809748	-0,822995	-11,728048	9,357937	13,374900	-0,040810	0,033103	0,353270	3,090721	2,912729	0,130024	-0,040810	0,033103	0,353270	3,090721	2,912729	0,130024
13:39:48,34	0,353985	3,226025	-0,122975	0,724989	0,246947	0,302996	-0,044296	0,031106	0,331119	0,580174	-0,427371	0,123550	-0,650044	-2,813765	-0,831918	-11,758188	9,364697	13,399117	-0,044296	0,031106	0,331119	3,021996	3,049826	0,123550	-0,044296	0,031106	0,331119	3,021996	3,049826	0,123550
13:39:48,39	0,353985	3,226025	-0,122975	0,724989	0,246947	0,302996	-0,039304	0,031717	0,322196	0,539165	-0,197301	0,147768	-0,647792	-2,809556	-0,841309	-11,773231	9,334101	13,346878	-0,039304	0,031717	0,322196	3,028984	2,888073	0,147768	-0,039304	0,031717	0,322196	3,028984	2,888073	0,147768
13:39:48,44	0,353985	3,226025	-0,122975	0,724989	0,246947	0,302996	-0,044075	0,031871	0,312805	0,497150	-0,443122	0,095528	-0,650179	-2,812621	-0,846695	-11,782038	9,348050	13,412812	-0,044075	0,031871	0,312805	2,999041	3,016775	0,095528	-0,044075	0,031871	0,312805	2,999041	3,016775	0,095528
13:39:48,49	0,353985	3,226025	-0,122975	0,724989	0,246947	0,302996	-0,040227	0,032406	0,307419	0,477031	-0,257641	0,161463	-0,654305	-2,811473	-0,851002	-11,782583	9,369561	13,386514	-0,040227	0,032406	0,307419	3,020882	2,900207	0,161463	-0,040227	0,032406	0,307419	3,020882	2,900207	0,161463
13:39:48,54	0,353985	3,226025	-0,122975	0,724989	0,246947	0,302996	-0,039159	0,036553	0,303112	0,279717	-0,213318	0,135165	-0,653087	-2,815965	-0,854500	-11,774878	9,374110	13,354337	-0,039159	0,036553	0,303112	3,149149	2,860670	0,135165	-0,039159	0,036553	0,303112	3,149149	2,860670	0,135165
13:39:48,59	0,353985	3,226025	-0,122975	0,724989	0,246947	0,302996	-0,035878	0,033253	0,299615	0,459131	-0,038287	0,102987	-0,650834	-2,816076	-0,855653	-11,803735	9,334390	13,383507	-0,035878	0,033253	0,299615	3,069479	2,778111	0,102987	-0,035878	0,033253	0,299615	3,069479	2,778111	0,102987
13:39:48,64	0,353985	3,226025	-0,122975	0,724989	0,246947	0,302996	-0,036908	0,031246	0,298461	0,514655	-0,096986	0,132157	-0,649617	-2,816968	-0,861075	-11,785648	9,361449	13,392410	-0,036908	0,031246	0,298461	2,967474	2,800280	0,132157	-0,036908	0,031246	0,298461	2,967474	2,800280	0,132157
13:39:48,69	0,353985	3,226025	-0,122975	0,724989	0,246947	0,302996	-0,036745	0,029746	0,293040	0,625145	-0,086366	0,141060	-0,649665	-2,815578	-0,864233	-11,801959	9,354730	13,346031	-0,036745	0,029746	0,293040	2,960193	2,798090	0,141060	-0,036745	0,029746	0,293040	2,960193	2,798090	0,141060
13:39:48,74	0,353985	3,226025	-0,122975	0,724989	0,246947	0,302996	-0,037924	0,030483	0,289881	0,572850	-0,158440	0,094681	-0,647840	-2,818317	-0,863026	-11,792065	9,385953	13,375174	-0,037924	0,030483	0,289881	2,965748	2,818567	0,094681	-0,037924	0,030483	0,289881	2,965748	2,818567	0,094681
13:39:48,79	0,353985	3,226025	-0,122975	0,724989	0,246947	0,302996	-0,036464	0,027533	0,291088	0,758235	-0,089573	0,123825	-0,653744	-2,818430	-0,863439	-11,803750	9,399374	13,360403	-0,036464	0,027533	0,291088	2,919561	2,772839	0,123825	-0,036464	0,027533	0,291088	2,919561	2,772839	0,123825
13:39:48,84	0,353985	3,226025	-0,122975	0,724989	0,246947	0,302996	-0,033415	0,032589	0,290675	0,501112	0,052153	0,109054	-0,650871	-2,814957	-0,866178	-11,804804	9,343720	13,351620	-0,033415	0,032589	0,290675	3,059321	2,675207	0,109054	-0,033415	0,032589	0,290675	3,059321	2,675207	0,109054
13:39:48,89	0,353985	3,226025	-0,122975	0,724989	0,246947	0,302996	-0,037859	0,031838	0,287936	0,491447	-0,152038	0,100270	-0,653259	-2,814174	-0,868858	-11,807214	9,351034	13,416200	-0,037859	0,031838	0,287936	2,990692	2,819896	0,100270	-0,037859	0,031838	0,287936	2,990692	2,819896	0,100270
13:39:48,94	0,353985	3,226025	-0,122975	0,724989	0,246947	0,302996	-0,037342	0,034297	0,285256	0,368683	-0,130907	0,164850	-0,650254	-2,813544	-0,873141	-11,776287	9,360313	13,385482	-0,037342	0,034297	0,285256	3,060997	2,800455	0,164850	-0,037342	0,034297	0,285256	3,060997	2,800455	0,164850
13:39:48,99	0,353985	3,226025	-0,122975	0,724989	0,246947	0,302996	-0,039391	0,032009	0,280973	0,511143	-0,215285	0,134133	-0,647341	-2,813433	-0,870826	-11,786838	9,327671	13,364276	-0,039391	0,032009	0,280973	3,023871	2,876884	0,134133	-0,039391	0,032009	0,280973	3,023871	2,876884	0,134133
13:39:49,04	0,353985	3,226025	-0,122975	0,724989	0,246947	0,302996	-0,040944	0,029543	0,283288	0,605871	-0,288857	0,112926	-0,650879	-2,816269	-0,871579	-11,788359	9,317755	13,387625	-0,040944	0,029543	0,283288	2,924958	2,925223	0,112926	-0,040944	0,029543	0,283288	2,924958	2,925223	0,112926
13:39:49,09	0,353985	3,226025	-0,122975	0,724989	0,246947	0,302996	-0,036718	0,031189	0,282535	0,510912	-0,065499	0,136276	-0,652079	-2,814644	-0,874704	-11,798235	9,345566	13,385708	-0,036718	0,031189	0,282535	2,959238	2,816892	0,136276	-0,036718	0,031189	0,282535	2,959238	2,816892	0,136276
13:39:49,14	0,353985	3,226025	-0,122975	0,724989	0,246947	0,302996	-0,037526	0,033041	0,279410	0,433764	-0,129950	0,134358	-0,648543	-2,813668	-0,877428	-11,794101	9,355518	13,378707	-0,037526	0,033041	0,279410	3,027458	2,815834	0,134358	-0,037526	0,033041	0,279410	3,027458	2,815834	0,134358
13:39:49,19	0,353985	3,226025	-0,122975	0,724989	0,246947	0,302996	-0,040138	0,030466	0,276687	0,578336	-0,267197	0,127357	-0,650893	-2,817056	-0,877004	-11,798238	9,359857	13,411638	-0,040138	0,030466	0,276687	2,969915	2,883670	0,127357	-0,040138	0,030466	0,276687	2,969915	2,883670	0,127357
13:39:49,24	0,353985	3,226025	-0,122975	0,724989	0,246947	0,302996	-0,036030	0,030807	0,277110	0,562290	-0,059301	0,160289	-0,654936	-2,815468	-0,882087	-11,751229	9,355316	13,360343	-0,036030	0,030807	0,277110	2,980641	2,769039	0,160289	-0,036030	0,030807	0,277110	2,980641	2,769039	0,160289
13:39:49,29	0,353985	3,226025	-0,122975	0,724989	0,246947	0,302996	-0,035384	0,035103	0,272027	0,358495	0,017272	0,108993	-0,650281	-2,812831	-0,882872	-11,785136	9,405406	13,378504	-0,035384	0,035103	0,272027	3,114045	2,794902	0,108993	-0,035384	0,035103	0,272027	3,114045	2,794902	0,108993
13:39:49,34	0,353985	3,226025	-0,122975	0,724989	0,246947	0,302996	-0,039994	0,032389	0,271242	0,526009	-0,276890	0,127155	-0,648512	-2,817003	-0,882450	-11,769777	9,332869	13,385143	-0,039994	0,032389	0,271242	3,068570	2,862675	0,127155	-0,039994	0,032389	0,271242	3,068570	2,862675	0,127155
13:39:49,39	0,353985	3,226025	-0,122975	0,724989	0,246947	0,302996	-0,037266	0,028771	0,271664	0,658999	-0,085459	0,133794	-0,649133	-2,816540	-0,880914	-11,796044	9,358231	13,380407	-0,037266	0,028771	0,271664	2,917556	2,839949	0,133794	-0,037266	0,028771	0,271664	2,917556	2,839949	0,133794
13:39:49,44	0,353985	3,226025	-0,122975	0,724989	0,246947	0,302996	-0,037357	0,029541	0,273200	0,627814	-0,125589	0,129058	-0,653827	-2,815899	-0,885973	-11,776168	9,356470	13,372818	-0,037357	0,029541	0,273200	2,946780	2,806916	0,129058	-0,037357	0,029541	0,273200	2,946780	2,806916	0,129058
13:39:49,49	0,353985	3,226025	-0,122975	0,724989	0,246947	0,302996	-0,035565	0,033927	0,268141	0,408176	-0,014309	0,121469	-0,652622	-2,814750	-0,881690	-11,765051	9,348001	13,379896	-0,035565	0,033927	0,268141	3,071410	2,777520	0,121469	-0,035565	0,033927	0,268141	3,071410	2,777520	0,121469
13:39:49,54	0,353985	3,226025	-0,122975	0,724989	0,246947	0,302996	-0,037162	0,033457	0,272424	0,430796	-0,083499	0,128546	-0,652084	-2,815453	-0,885206	-11,791200	9,364755	13,368294	-0,037162	0,033457	0,272424	3,057202	2,833707	0,128546	-0,037162	0,033457	0,272424	3,057202	2,833707	0,128546
13:39:49,59	0,353985	3,226025	-0,122975	0,724989	0,246947	0,302996	-0,036823	0,032640	0,268909	0,474732	-0,096892	0,116944	-0,652057	-2,816806	-0,883240	-11,786034	9,371398	13,386442	-0,035664	0,031940	0,270874	3,026756	2,764143	0,135092	-0,035664	0,031940	0,270874	3,026756	2,764143	0,135092
13:39:49,64	0,353985	3,226025	-0,122975	0,724989	0,246947	0,302996	-0,035664	0,031940	0,270874	0,519485	-0,035478	0,135092	-0,651490	-2,815338	-0,887155	-11,773501	9,326340	13,348807	-0,035664	0,031940	0,270874	3,026756	2,764143	0,135092	-0,035664	0,031940	0,270874	3,026756	2,764143	0,135092
13:39:49,69	0,353985	3,226025	-0,122975	0,724989	0,246947	0,302996	-0,037219	0,032182	0,266959	0,474110	-0,082963	0,097457	-0,653808	-2,819074	-0,888286	-11,773847	9,366324	13,378895	-0,037219	0,032182	0,266959	3,000432	2,838737	0,097457	-0,037219	0,032182	0,266959	3,000432	2,838737	0,097457
13:39:49,74	0,353985	3,226025	-0,122975	0,724989	0,246947	0,302996	-0,032824	0,032322	0,265828	0,501297	0,125270	0,127545	-0,649152	-2,814632	-0,886753	-11,776036	9,319020	13,368243	-0,032824	0,032322	0,265828	3,038591	2,701986	0,127545	-0,032824	0,032322	0,265828	3,038591	2,701986	0,127545
13:39:49,79	0,353985	3,226025	-0,122975	0,724989	0,246947	0,302996	-0,039000	0,030511	0,267361	0,553435	-0,174082	0,116893	-0,652606	-2,818988	-0,887140	-11,773428	9,380478	13,349797	-0,039000	0,030511	0,267361	2,948523	2,887383	0,116893	-0,039000	0,030511	0,267361	2,948523	2,887383	0,116893
13:39:49,84	0,353985	3,226025	-0,122975	0,724989	0,246947	0,302996	-0,033500	0,031325	0,266974	0,565637	0,083436	0,098447	-0,651533	-2,816555	-0,887134	-11,796228	9,336204	13,383072	-0,033500	0,031325	0,266974	3,024623	2,713169	0,098447	-0,033500	0,031325	0,266974	3,024623	2,713169	0,098447
13:39:49,89	0,353985	3,226025	-0,122975	0,724989	0,246947	0,302996	-0,038087	0,031980	0,261934	0,506025	-0,117934	0,125172	-0,650880	-2,814687	-0,892180	-11,753985	9,339778	13,376522	-0,038087	0,031980	0,261934	3,016467	2,871929	0,125172	-0,038087	0,031980	0,261934	3,016467	2,871929	0,125172
13:39:49,94	0,353985	3,226025	-0,122975	0,724989	0,246947	0,302996	-0,038087	0,031980	0,261934	0,506025	-0,117934	0,125172	-0,652125	-2,816042	-0,891036	-11,794068	9,345169	13,366304	-0,038087	0,031980	0,261934	3,016467	2,871929	0,125172	-0,038087	0,031980	0,261934	3,016467	2,871929	0,125172
13:39:49,99	0,353985	3,226025	-0,122975	0,724989	0,246947	0,302996	-0,036292	0,032381	0,263078	0,469797	-0,062000	0,114955	-0,653302	-2,817725	-0,890236	-11,784487	9,308432	13,383469	-0,036292	0,032381	0,263078	3,011723	2,786952	0,114955	-0,036292	0,032381	0,263078	3,011723	2,786952	0,114955
13:39:50,04	0,353985	3,226025	-0,122975	0,724989	0,246947	0,302996	-0,034246	0,032559	0,263878	0,433528	0,071066	0,132120	-0,648057	-2,820495	-0,892159	-11,808747	9,297770	13,399578	-0,034246	0,032559	0,263878	2,989409	2,759396	0,132120	-0,034246	0,032559	0,263878	2,989409	2,759396	0,132120
13:39:50,09	0,353985	3,226025	-0,122975	0,724989	0,246947	0,302996	-0,034470	0,026631	0,261955	0,720405	0,043745	0,148229	-0,651416	-2,820239	-0,890208	-11,756707	9,368746	13,385052	-0,034470	0,026631	0,261955	2,810961	2,749649	0,148229	-0,034470	0,026631	0,261955	2,810961	2,749649	0,148229
13:39:50,14	0,353985	3,226025	-0,122975	0,724989	0,246947	0,302996	-0,033012	0,029668	0,263906	0,649958	0,129151	0,133702	-0,650947	-2,815966	-0,891787	-11,788225	9,343150	13,395922	-0,033012	0,029668	0,263906	2,978934	2,720587	0,133702	-0,033012	0,029668	0,263906	2,978934	2,720587	0,133702
13:39:50,19	0,353985	3,226025	-0,122975	0,724989	0,246947	0,302996	-0,036946	0,031399	0,262327	0,522060	-0,089943	0,144572	-0,653873	-2,818675	-0,891035	-11,812029	9,401900	13,367612	-0,036946	0,031399	0,262327	2,986859	2,810355	0,144572	-0,036946	0,031399	0,262327	2,986859	2,810355	0,144572
13:39:50,24	0,353985	3,226025	-0,122975	0,724989	0,246947	0,302996	-0,033138	0,032579	0,263079	0,499680	0,058133	0,116263	-0,652075	-2,819387	-0,890260	-11,786567	9,351821	13,341254	-0,033138	0,032579	0,263079	3,057104	2,659428	0,116263	-0,033138	0,032579	0,263079	3,057104	2,659428	0,116263
13:39:50,29	0,353985	3,226025	-0,122975	0,724989	0,246947	0,302996	-0,033420	0,030666	0,263854	0,568519	0,090515	0,089905	-0,650354	-2,818938	-0,891848	-11,807229	9,350270	13,308832	-0,033420	0,030666	0,263854	2,975770	2,714014	0,089905	-0,033420	0,030666	0,263854	2,975770	2,714014	0,089905
13:39:50,34	0,353985	3,226025	-0,122975	0,724989	0,246947	0,302996	-0,037002	0,032023	0,262324	0,515270	-0,073002	0,125244	-0,651460	-2,815606	-0,891791	-11,758228	9,355457	13,376594	-0,037002	0,032023	0,262324	3,029051	2,831650	0,125244	-0,037002	0,032023	0,262324	3,029051	2,831650	0,125244
13:39:50,39	0,353985	3,226025	-0,122975	0,724989	0,246947	0,302996	-0,037002	0,032023	0,262324	0,515270	-0,073002	0,125244	-0,655654	-2,816288	-0,891414	-11,783688	9,328610	13,379786	-0,037002	0,032023	0,262324	3,029051	2,831650	0,125244	-0,037002	0,032023	0,262324	3,029051	2,831650	0,125244
13:39:50,44	0,353985	3,226025	-0,122975	0,724989	0,246947	0,302996	-0,034314	0,035314	0,262700	0,308163	0,058128	0,128436	-0,653253	-2,815889	-0,892960	-11,770916	9,363381	13,382183	-0,034314	0,035314	0,262700	3,080279	2,751804	0,128436	-0,034314	0,035314	0,262700	3,080279	2,751804	0,128436
13:39:50,49	0,353985	3,226025	-0,122975	0,724989	0,246947	0,302996	-0,035861	0,033434	0,261155	0,442384	-0,028605	0,130833	-0,646787	-2,816200	-0,896047	-11,755483	9,318044	13,388367	-0,035861	0,033434	0,261155	3,066977	2,786456	0,130833	-0,035861	0,033434	0,261155	3,066977	2,786456	0,130833
13:39:50,54	0,353985	3,226025	-0,122975	0,724989	0,246947	0,302996	-0,038824	0,027678	0,258067	0,710141	-0,146664	0,137018	-0,649850	-2,814689	-0,896887	-11,805006	9,305158	13,349908	-0,038824	0,027678	0,258067	2,882900	2,901018	0,137018	-0,038824	0,027678	0,258067	2,882900	2,901018	0,137018
13:39:50,59	0,353985	3,226025	-0,122975	0,724989	0,246947	0,302996	-0,038602	0,031087	0,257227	0,496975	-0,171544	0,098559	-0,650329	-2,818692	-0,897232	-11,778267	9,353441	13,370094	-0,038602	0,031087	0,257227	2,937307	2,858680	0,098559	-0,038602	0,031087	0,257227	2,937307	2,858680	0,098559
13:39:50,64	0,353985	3,226025	-0,122975	0,724989	0,246947	0,302996	-0,034895	0,029501	0,256883	0,634636	0,020199	0,118744	-0,649874	-2,818510	-0,897612	-11,822748	9,318430	13,408527	-0,034895	0,029501	0,256883	2,950460	2,759477	0,118744	-0,034895	0,029501	0,256883	2,950460	2,759477	0,118744
13:39:50,69	0,353985	3,226025	-0,122975	0,724989	0,246947	0,302996	-0,035280	0,029198	0,256502	0,597852	-0,020801	0,157178	-0,649749	-2,818231	-0,898768	-11,776375	9,357259	13,395526	-0,035280	0,029198	0,256502	2,889857	2,748645	0,157178	-0,035280	0,029198	0,256502	2,889857	2,748645	0,157178
13:39:50,74	0,353985	3,226025	-0,122975	0,724989	0,246947	0,302996	-0,035584	0,029229	0,255347	0,653050	-0,015909	0,144176	-0,649835	-2,816971	-0,899955	-11,804572	9,337702	13,391239	-0,035584	0,029229	0,255347	2,947494	2,777469	0,144176	-0,035584	0,029229	0,255347	2,947494	2,777469	0,144176
13:39:50,79	0,353985	3,226025	-0,122975	0,724989	0,246947	0,302996	-0,038770	0,031070	0,254577	0,531962	-0,134251	0,157973	-0,649750	-2,814551	-0,899537	-11,748065	9,311637	13,409323	-0,038770	0,031070	0,254577	2,970928	2,909226	0,157973	-0,038770	0,031070	0,254577	2,970928	2,909226	0,157973
13:39:50,84	0,353985	3,226025	-0,122975	0,724989	0,246947	0,302996	-0,038770	0,031070	0,254577	0,531962	-0,134251	0,157973	-0,650387	-2,817481	-0,899952	-11,784063	9,320888	13,380626	-0,038770	0,031070	0,254577	2,970928	2,909226	0,157973	-0,038770	0,031070	0,254577	2,970928	2,909226	0,157973
13:39:50,89	0,353985	3,226025	-0,122975	0,724989	0,246947	0,302996	-0,035915	0,030156	0,254162	0,569464	-0,021570	0,129276	-0,652139	-2,815695	-0,898017	-11,787309	9,354719	13,385373	-0,035915	0,030156	0,254162	2,936738	2,797757	0,129276	-0,035915	0,030156	0,254162	2,936738	2,797757	0,129276
13:39:50,94	0,353985	3,226025	-0,122975	0,724989	0,246947	0,302996	-0,035528	0,030540	0,256502	0,590848	-0,013109	0,133810	-0,650913	-2,817624	-0,897612	-11,773501	9,362521	13,385160	-0,035528	0,030540	0,256502	2,988243	2,775828	0,133810	-0,035528	0,030540	0,256502	2,988243	2,775828	0,133810
13:39:50,99	0,353985	3,226025	-0,122975	0,724989	0,246947	0,302996	-0,035528	0,030540	0,256502	0,590848	-0,013109	0,133810	-0,653299	-2,815160	-0,899563	-11,767807	9,337228	13,390277	-0,035528	0,030540	0,256502	2,988243	2,775828	0,133810	-0,035528	0,030540	0,256502	2,988243	2,775828	0,133810
13:39:51,04	0,353985	3,226025	-0,122975	0,724989	0,246947	0,302996	-0,038153	0,026697	0,256894	0,728323	-0,124590	0,137238	-0,646272	-2,817272	-0,897220	-11,782998	9,295984	13,388587	-0,038153	0,026697	0,256894	2,824026	2,870448	0,137238	-0,038153	0,026697	0,256894	2,824026	2,870448	0,137238
13:39:51,09	0,353985	3,226025	-0,122975	0,724989	0,246947	0,302996	-0,038153	0,026697	0,256894	0,728323	-0,124590	0,137238	-0,653291	-2,813160	-0,899932	-11,753111	9,333904	13,419613	-0,038153	0,026697	0,256894	2,824026	2,870448	0,137238	-0,038153	0,026697	0,256894	2,824026	2,870448	0,137238
13:39:51,14	0,353985	3,226025	-0,122975	0,724989	0,246947	0,302996	-0,038205	0,034832	0,254182	0,353087	-0,120361	0,168263	-0,650362	-2,817142	-0,897247	-11,770793	9,294947	13,353841	-0,038205	0,034832	0,254182	3,087386	2,878743	0,168263	-0,038205	0,034832	0,254182	3,087386	2,878743	0,168263
13:39:51,19	0,353985	3,226025	-0,122975	0,724989	0,246947	0,302996	-0,036221	0,030304	0,256867	0,545955	-0,013017	0,102492	-0,652093	-2,816412	-0,901876	-11,750998	9,331955	13,396210	-0,036221	0,030304	0,256867	2,924821	2,830328	0,102492	-0,036221	0,030304	0,256867	2,924821	2,830328	0,102492
13:39:51,24	0,353985	3,226025	-0,122975	0,724989	0,246947	0,302996	-0,035987	0,032168	0,252238	0,490960	-0,002228	0,144861	-0,651079	-2,818226	-0,902716	-11,838630	9,339693	13,354170	-0,034924	0,030383	0,251398	2,931750	2,714836	0,102821	-0,034924	0,030383	0,251398	2,931750	2,714836	0,102821
13:39:51,29	0,353985	3,226025	-0,122975	0,724989	0,246947	0,302996	-0,034924	0,030383	0,251398	0,546673	-0,026695	0,102821	-0,653354	-2,816570	-0,900353	-11,791158	9,321065	13,380570	-0,034924	0,030383	0,251398	2,931750	2,714836	0,102821	-0,034924	0,030383	0,251398	2,931750	2,714836	0,102821
13:39:51,34	0,353985	3,226025	-0,122975	0,724989	0,246947	0,302996	-0,035220	0,033181	0,253762	0,408763	0,008334	0,129221	-0,652774	-2,814212	-0,901928	-11,786081	9,314972	13,362351	-0,035220	0,033181	0,253762	3,013510	2,773108	0,129221	-0,035220	0,033181	0,253762	3,013510	2,773108	0,129221
13:39:51,39	0,353985	3,226025	-0,122975	0,724989	0,246947	0,302996	-0,037552	0,033858	0,252186	0,370856	-0,105489	0,111002	-0,650989	-2,817152	-0,903053	-11,776987	9,307226	13,391637	-0,037552	0,033858	0,252186	3,028694	2,842350	0,111002	-0,037552	0,033858	0,252186	3,028694	2,842350	0,111002
13:39:51,44	0,353985	3,226025	-0,122975	0,724989	0,246947	0,302996	-0,035899	0,030842	0,251061	0,525512	-0,007793	0,140288	-0,653335	-2,815024	-0,903077	-11,778670	9,337110	13,378001	-0,035899	0,030842	0,251061	2,946617	2,810298	0,140288	-0,035899	0,030842	0,251061	2,946617	2,810298	0,140288
13:39:51,49	0,353985	3,226025	-0,122975	0,724989	0,246947	0,302996	-0,036569	0,033938	0,251038	0,389585	-0,059003	0,126652	-0,651590	-2,819157	-0,901133	-11,785711	9,277546	13,355290	-0,036569	0,033938	0,251038	3,053686	2,811640	0,126652	-0,036569	0,033938	0,251038	3,053686	2,811640	0,126652
13:39:51,54	0,353985	3,226025	-0,122975	0,724989	0,246947	0,302996	-0,033862	0,030360	0,252981	0,520499	0,105427	0,103941	-0,653965	-2,815354	-0,903105	-11,802767	9,339741	13,353967	-0,035967	0,034319	0,251009	3,054015	2,773524	0,102617	-0,035967	0,034319	0,251009	3,054015	2,773524	0,102617
13:39:51,59	0,353985	3,226025	-0,122975	0,724989	0,246947	0,302996	-0,035967	0,034319	0,251009	0,359998	-0,049924	0,102617	-0,650982	-2,815128	-0,903870	-11,773347	9,310262	13,348889	-0,035967	0,034319	0,251009	3,054015	2,773524	0,102617	-0,035967	0,034319	0,251009	3,054015	2,773524	0,102617
13:39:51,64	0,353985	3,226025	-0,122975	0,724989	0,246947	0,302996	-0,037655	0,031848	0,250244	0,477637	-0,097455	0,097540	-0,650945	-2,816566	-0,899937	-11,762864	9,313763	13,394745	-0,037655	0,031848	0,250244	2,977731	2,858459	0,097540	-0,037655	0,031848	0,250244	2,977731	2,858459	0,097540
13:39:51,69	0,353985	3,226025	-0,122975	0,724989	0,246947	0,302996	-0,036428	0,031097	0,254177	0,524982	-0,026344	0,143396	-0,649232	-2,816056	-0,903044	-11,777787	9,308994	13,406698	-0,036428	0,031097	0,254177	2,966093	2,833283	0,143396	-0,036428	0,031097	0,254177	2,966093	2,833283	0,143396
13:39:51,74	0,353985	3,226025	-0,122975	0,724989	0,246947	0,302996	-0,037726	0,029868	0,251070	0,577286	-0,104362	0,155349	-0,653291	-2,813132	-0,905799	-11,741657	9,314189	13,364296	-0,037726	0,029868	0,251070	2,921939	2,857131	0,155349	-0,037726	0,029868	0,251070	2,921939	2,857131	0,155349
13:39:51,79	0,353985	3,226025	-0,122975	0,724989	0,246947	0,302996	-0,038229	0,034846	0,248315	0,341017	-0,101818	0,112946	-0,652131	-2,814041	-0,904609	-11,739983	9,279837	13,386746	-0,038229	0,034846	0,248315	3,076409	2,899149	0,112946	-0,038229	0,034846	0,248315	3,076409	2,899149	0,112946
13:39:51,84	0,353985	3,226025	-0,122975	0,724989	0,246947	0,302996	-0,038022	0,033386	0,249505	0,387986	-0,072409	0,135396	-0,651553	-2,818060	-0,904976	-11,764289	9,313130	13,407169	-0,038022	0,033386	0,249505	3,008826	2,912280	0,135396	-0,038022	0,033386	0,249505	3,008826	2,912280	0,135396
13:39:51,89	0,353985	3,226025	-0,122975	0,724989	0,246947	0,302996	-0,034831	0,030877	0,249139	0,535174	0,055823	0,155820	-0,651597	-2,815766	-0,905409	-11,793656	9,348632	13,380134	-0,034831	0,030877	0,249139	2,958996	2,790023	0,155820	-0,034831	0,030877	0,249139	2,958996	2,790023	0,155820
13:39:51,94	0,353985	3,226025	-0,122975	0,724989	0,246947	0,302996	-0,035964	0,029578	0,250662	0,579651	-0,033745	0,136095	-0,649861	-2,817728	-0,903452	-11,802349	9,308455	13,387445	-0,035964	0,029578	0,250662	2,901490	2,789440	0,136095	-0,035964	0,029578	0,250662	2,901490	2,789440	0,136095
13:39:51,99	0,353985	3,226025	-0,122975	0,724989	0,246947	0,302996	-0,035964	0,029578	0,250662	0,579651	-0,033745	0,136095	-0,649240	-2,818553	-0,904621	-11,794919	9,325262	13,374067	-0,035964	0,029578	0,250662	2,901490	2,789440	0,136095	-0,035964	0,029578	0,250662	2,901490	2,789440	0,136095
13:39:52,04	0,353985	3,226025	-0,122975	0,724989	0,246947	0,302996	-0,035560	0,028627	0,249493	0,647355	-0,014678	0,122718	-0,651672	-2,816003	-0,906971	-11,811571	9,306450	13,379869	-0,035560	0,028627	0,249493	2,894568	2,776751	0,122718	-0,035560	0,028627	0,249493	2,894568	2,776751	0,122718
13:39:52,09	0,353985	3,226025	-0,122975	0,724989	0,246947	0,302996	-0,036552	0,032008	0,247143	0,446919	-0,071312	0,128519	-0,649226	-2,816499	-0,907728	-11,774339	9,318570	13,375840	-0,036552	0,032008	0,247143	2,959550	2,798040	0,128519	-0,036552	0,032008	0,247143	2,959550	2,798040	0,128519
13:39:52,14	0,353985	3,226025	-0,122975	0,724989	0,246947	0,302996	-0,037346	0,029642	0,246386	0,599067	-0,086399	0,124490	-0,650397	-2,816648	-0,904999	-11,774867	9,317470	13,388460	-0,037346	0,029642	0,246386	2,925961	2,845257	0,124490	-0,037346	0,029642	0,246386	2,925961	2,845257	0,124490
13:39:52,19	0,353985	3,226025	-0,122975	0,724989	0,246947	0,302996	-0,036631	0,030582	0,249115	0,548980	-0,049130	0,137110	-0,650414	-2,817281	-0,904593	-11,783501	9,320803	13,412537	-0,036631	0,030582	0,249115	2,949650	2,826405	0,137110	-0,036631	0,030582	0,249115	2,949650	2,826405	0,137110
13:39:52,24	0,353985	3,226025	-0,122975	0,724989	0,246947	0,302996	-0,036074	0,030280	0,249521	0,563243	-0,029323	0,161188	-0,652714	-2,812628	-0,906161	-11,745280	9,327792	13,403925	-0,036074	0,030280	0,249521	2,940222	2,802507	0,161188	-0,036074	0,030280	0,249521	2,940222	2,802507	0,161188
13:39:52,29	0,353985	3,226025	-0,122975	0,724989	0,246947	0,302996	-0,038954	0,034598	0,247953	0,363860	-0,149454	0,152575	-0,652155	-2,815270	-0,903844	-11,762620	9,296137	13,377158	-0,038954	0,034598	0,247953	3,079816	2,908421	0,152575	-0,038954	0,034598	0,247953	3,079816	2,908421	0,152575
13:39:52,34	0,353985	3,226025	-0,122975	0,724989	0,246947	0,302996	-0,038236	0,030778	0,246400	0,528690	-0,079560	0,127852	-0,649765	-2,815160	-0,907714	-11,733988	9,282207	13,379202	-0,038236	0,030778	0,246400	2,944744	2,921972	0,127852	-0,038236	0,030778	0,246400	2,944744	2,921972	0,127852
13:39:52,39	0,353985	3,226025	-0,122975	0,724989	0,246947	0,302996	-0,038236	0,030778	0,246400	0,528690	-0,079560	0,127852	-0,650384	-2,814135	-0,906961	-11,751935	9,291282	13,364728	-0,038236	0,030778	0,246400	2,944744	2,921972	0,127852	-0,038236	0,030778	0,246400	2,944744	2,921972	0,127852
13:39:52,44	0,353985	3,226025	-0,122975	0,724989	0,246947	0,302996	-0,036566	0,031191	0,246789	0,514541	-0,016641	0,132834	-0,650958	-2,816400	-0,907325	-11,751044	9,300559	13,384184	-0,036566	0,031191	0,246789	2,963073	2,853758	0,132834	-0,036566	0,031191	0,246789	2,963073	2,853758	0,132834
13:39:52,49	0,353985	3,226025	-0,122975	0,724989	0,246947	0,302996	-0,036566	0,031191	0,246789	0,514541	-0,016641	0,132834	-0,652204	-2,817747	-0,908885	-11,779872	9,292925	13,389614	-0,036566	0,031191	0,246789	2,963073	2,853758	0,132834	-0,036566	0,031191	0,246789	2,963073	2,853758	0,132834
13:39:52,54	0,353985	3,226025	-0,122975	0,724989	0,246947	0,302996	-0,034776	0,031597	0,245229	0,472433	0,055261	0,138265	-0,648004	-2,815632	-0,908483	-11,753635	9,335944	13,396363	-0,034776	0,031597	0,245229	2,952792	2,785189	0,138265	-0,034776	0,031597	0,245229	2,952792	2,785189	0,138265
13:39:52,59	0,353985	3,226025	-0,122975	0,724989	0,246947	0,302996	-0,038708	0,029017	0,245631	0,656966	-0,147972	0,145013	-0,649904	-2,814229	-0,910873	-11,797940	9,295035	13,358081	-0,038708	0,029017	0,245631	2,934796	2,890589	0,145013	-0,038708	0,029017	0,245631	2,934796	2,890589	0,145013
13:39:52,64	0,353985	3,226025	-0,122975	0,724989	0,246947	0,302996	-0,038973	0,031365	0,243241	0,477305	-0,179664	0,106731	-0,652144	-2,816911	-0,910038	-11,753584	9,312304	13,395646	-0,038973	0,031365	0,243241	2,939429	2,879695	0,106731	-0,038973	0,031365	0,243241	2,939429	2,879695	0,106731
13:39:52,69	0,353985	3,226025	-0,122975	0,724989	0,246947	0,302996	-0,035530	0,031963	0,244076	0,483330	0,029158	0,144297	-0,649248	-2,815854	-0,906555	-11,782736	9,318600	13,394685	-0,035530	0,031963	0,244076	2,992417	2,818232	0,144297	-0,035530	0,031963	0,244076	2,992417	2,818232	0,144297
13:39:52,74	0,353985	3,226025	-0,122975	0,724989	0,246947	0,302996	-0,037893	0,029983	0,247559	0,577154	-0,122156	0,143336	-0,648560	-2,814970	-0,908498	-11,727602	9,299569	13,365870	-0,037893	0,029983	0,247559	2,930829	2,852479	0,143336	-0,037893	0,029983	0,247559	2,930829	2,852479	0,143336
13:39:52,79	0,353985	3,226025	-0,122975	0,724989	0,246947	0,302996	-0,039002	0,029830	0,245617	0,596216	-0,122555	0,114520	-0,650420	-2,815372	-0,906962	-11,774660	9,301099	13,369933	-0,039002	0,029830	0,245617	2,937851	2,939127	0,114520	-0,039002	0,029830	0,245617	2,937851	2,939127	0,114520
13:39:52,84	0,353985	3,226025	-0,122975	0,724989	0,246947	0,302996	-0,037725	0,031239	0,247152	0,500730	-0,097634	0,118583	-0,652764	-2,818566	-0,907330	-11,783715	9,328088	13,389615	-0,037725	0,031239	0,247152	2,952992	2,863750	0,118583	-0,037725	0,031239	0,247152	2,952992	2,863750	0,118583
13:39:52,89	0,353985	3,226025	-0,122975	0,724989	0,246947	0,302996	-0,033787	0,031672	0,246785	0,497042	0,085778	0,138266	-0,651561	-2,816566	-0,907316	-11,763315	9,322707	13,404265	-0,033787	0,031672	0,246785	2,983321	2,738071	0,138266	-0,033787	0,031672	0,246785	2,983321	2,738071	0,138266
13:39:52,94	0,353985	3,226025	-0,122975	0,724989	0,246947	0,302996	-0,037578	0,029111	0,242117	0,635244	-0,104126	0,132357	-0,648650	-2,816563	-0,911998	-11,774969	9,328802	13,383707	-0,037578	0,029111	0,242117	2,920426	2,845744	0,132357	-0,037578	0,029111	0,242117	2,920426	2,845744	0,132357
13:39:52,99	0,353985	3,226025	-0,122975	0,724989	0,246947	0,302996	-0,037578	0,029111	0,242117	0,635244	-0,104126	0,132357	-0,651604	-2,821010	-0,912410	-11,795032	9,329222	13,344246	-0,037578	0,029111	0,242117	2,920426	2,845744	0,132357	-0,037578	0,029111	0,242117	2,920426	2,845744	0,132357
13:39:53,04	0,353985	3,226025	-0,122975	0,724989	0,246947	0,302996	-0,032250	0,029446	0,241704	0,608132	0,155323	0,092896	-0,649189	-2,817803	-0,908877	-11,757689	9,318614	13,381027	-0,036235	0,028958	0,245237	2,916201	2,830222	0,129677	-0,036235	0,028958	0,245237	2,916201	2,830222	0,129677
13:39:53,09	0,353985	3,226025	-0,122975	0,724989	0,246947	0,302996	-0,036235	0,028958	0,245237	0,642993	-0,014247	0,129677	-0,652796	-2,816703	-0,909679	-11,780791	9,298707	13,375809	-0,036235	0,028958	0,245237	2,916201	2,830222	0,129677	-0,036235	0,028958	0,245237	2,916201	2,830222	0,129677
13:39:53,14	0,353985	3,226025	-0,122975	0,724989	0,246947	0,302996	-0,035384	0,032632	0,244435	0,423178	0,019981	0,124459	-0,651061	-2,815567	-0,911227	-11,787137	9,297191	13,391772	-0,035384	0,032632	0,244435	2,984759	2,797602	0,124459	-0,035384	0,032632	0,244435	2,984759	2,797602	0,124459
13:39:53,19	0,353985	3,226025	-0,122975	0,724989	0,246947	0,302996	-0,037236	0,031697	0,242887	0,467307	-0,081055	0,140422	-0,652713	-2,815415	-0,910045	-11,735265	9,295378	13,385353	-0,037236	0,031697	0,242887	2,955499	2,841940	0,140422	-0,037236	0,031697	0,242887	2,955499	2,841940	0,140422
13:39:53,24	0,353985	3,226025	-0,122975	0,724989	0,246947	0,302996	-0,036532	0,031230	0,243275	0,489872	-0,015012	0,119917	-0,652123	-2,815552	-0,910466	-11,747289	9,318621	13,347798	-0,036532	0,031230	0,243275	2,941453	2,852790	0,119917	-0,036532	0,031230	0,243275	2,941453	2,852790	0,119917
13:39:53,29	0,353985	3,226025	-0,122975	0,724989	0,246947	0,302996	-0,036532	0,031230	0,243275	0,489872	-0,015012	0,119917	-0,649253	-2,817149	-0,910440	-11,777404	9,305580	13,386694	-0,036532	0,031230	0,243275	2,941453	2,852790	0,119917	-0,036532	0,031230	0,243275	2,941453	2,852790	0,119917
13:39:53,34	0,353985	3,226025	-0,122975	0,724989	0,246947	0,302996	-0,036770	0,029340	0,243674	0,601983	-0,052595	0,135344	-0,650432	-2,820107	-0,906953	-11,790512	9,291634	13,364237	-0,036770	0,029340	0,243674	2,905179	2,833829	0,135344	-0,036770	0,029340	0,243674	2,905179	2,833829	0,135344
13:39:53,39	0,353985	3,226025	-0,122975	0,724989	0,246947	0,302996	-0,033618	0,028882	0,247161	0,607147	0,106938	0,112887	-0,653409	-2,816422	-0,912005	-11,779543	9,281828	13,386297	-0,033618	0,028882	0,247161	2,874421	2,745916	0,112887	-0,033618	0,028882	0,247161	2,874421	2,745916	0,112887
13:39:53,44	0,353985	3,226025	-0,122975	0,724989	0,246947	0,302996	-0,035320	0,033303	0,242109	0,374276	0,032795	0,134947	-0,650397	-2,813791	-0,911602	-11,750832	9,310648	13,397281	-0,039106	0,032010	0,242512	2,993605	2,916212	0,145932	-0,039106	0,032010	0,242512	2,993605	2,916212	0,145932
13:39:53,49	0,353985	3,226025	-0,122975	0,724989	0,246947	0,302996	-0,039106	0,032010	0,242512	0,480827	-0,153595	0,145932	-0,649870	-2,818142	-0,912419	-11,793190	9,301675	13,344075	-0,039106	0,032010	0,242512	2,993605	2,916212	0,145932	-0,039106	0,032010	0,242512	2,993605	2,916212	0,145932
13:39:53,54	0,353985	3,226025	-0,122975	0,724989	0,246947	0,302996	-0,035601	0,029378	0,241695	0,588737	-0,003538	0,092726	-0,655192	-2,817862	-0,914355	-11,797611	9,309209	13,368887	-0,035601	0,029378	0,241695	2,894908	2,791137	0,092726	-0,035601	0,029378	0,241695	2,894908	2,791137	0,092726
13:39:53,59	0,353985	3,226025	-0,122975	0,724989	0,246947	0,302996	-0,033183	0,034127	0,239759	0,346116	0,114618	0,117538	-0,652093	-2,817406	-0,913161	-11,733303	9,325159	13,363769	-0,033183	0,034127	0,239759	3,025065	2,719456	0,117538	-0,033183	0,034127	0,239759	3,025065	2,719456	0,117538
13:39:53,64	0,353985	3,226025	-0,122975	0,724989	0,246947	0,302996	-0,035127	0,031671	0,240953	0,519780	0,061240	0,112419	-0,650397	-2,813930	-0,913551	-11,740031	9,284630	13,382966	-0,035127	0,031671	0,240953	3,005956	2,818693	0,112419	-0,035127	0,031671	0,240953	3,005956	2,818693	0,112419
13:39:53,69	0,353985	3,226025	-0,122975	0,724989	0,246947	0,302996	-0,039845	0,031142	0,238596	0,515934	-0,211547	0,119727	-0,649275	-2,813584	-0,915518	-11,772737	9,311700	13,371077	-0,039845	0,031142	0,238596	2,960555	2,916314	0,119727	-0,039845	0,031142	0,238596	2,960555	2,916314	0,119727
13:39:53,74	0,353985	3,226025	-0,122975	0,724989	0,246947	0,302996	-0,039845	0,031142	0,238596	0,515934	-0,211547	0,119727	-0,649912	-2,818227	-0,911615	-11,804935	9,288804	13,386881	-0,039845	0,031142	0,238596	2,960555	2,916314	0,119727	-0,039845	0,031142	0,238596	2,960555	2,916314	0,119727
13:39:53,79	0,353985	3,226025	-0,122975	0,724989	0,246947	0,302996	-0,035506	0,029372	0,242500	0,572021	-0,002359	0,135531	-0,652749	-2,816757	-0,913172	-11,747046	9,279121	13,362425	-0,035506	0,029372	0,242500	2,877735	2,784897	0,135531	-0,035506	0,029372	0,242500	2,877735	2,784897	0,135531
13:39:53,84	0,353985	3,226025	-0,122975	0,724989	0,246947	0,302996	-0,035360	0,032564	0,240943	0,426606	0,060217	0,111075	-0,651676	-2,817835	-0,911260	-11,814415	9,309638	13,353267	-0,035360	0,032564	0,240943	2,982876	2,835997	0,111075	-0,035360	0,032564	0,240943	2,982876	2,835997	0,111075
13:39:53,89	0,353985	3,226025	-0,122975	0,724989	0,246947	0,302996	-0,034964	0,031096	0,242854	0,495702	0,007226	0,101917	-0,649855	-2,819710	-0,915495	-11,766281	9,256296	13,363367	-0,034964	0,031096	0,242854	2,936711	2,751892	0,101917	-0,034964	0,031096	0,242854	2,936711	2,751892	0,101917
13:39:53,94	0,353985	3,226025	-0,122975	0,724989	0,246947	0,302996	-0,035488	0,033328	0,240943	0,401409	0,034551	0,121537	-0,653347	-2,816265	-0,913171	-11,756285	9,301215	13,372887	-0,035488	0,033328	0,240943	3,017628	2,820322	0,121537	-0,035488	0,033328	0,240943	3,017628	2,820322	0,121537
13:39:53,99	0,353985	3,226025	-0,122975	0,724989	0,246947	0,302996	-0,035488	0,033328	0,240943	0,401409	0,034551	0,121537	-0,649315	-2,816496	-0,917057	-11,780207	9,269680	13,379995	-0,035488	0,033328	0,240943	3,017628	2,820322	0,121537	-0,035488	0,033328	0,240943	3,017628	2,820322	0,121537
13:39:54,04	0,353985	3,226025	-0,122975	0,724989	0,246947	0,302996	-0,037303	0,029720	0,237057	0,549730	-0,064827	0,128645	-0,652258	-2,819012	-0,915485	-11,785859	9,266888	13,397506	-0,037303	0,029720	0,237057	2,882757	2,863494	0,128645	-0,037303	0,029720	0,237057	2,882757	2,863494	0,128645
13:39:54,09	0,353985	3,226025	-0,122975	0,724989	0,246947	0,302996	-0,033653	0,031012	0,238629	0,477332	0,121488	0,146156	-0,650432	-2,816943	-0,915526	-11,776626	9,317134	13,346371	-0,033653	0,031012	0,238629	2,911736	2,763264	0,146156	-0,033653	0,031012	0,238629	2,911736	2,763264	0,146156
13:39:54,14	0,353985	3,226025	-0,122975	0,724989	0,246947	0,302996	-0,036358	0,030464	0,238588	0,553917	-0,036300	0,095022	-0,652199	-2,817759	-0,913951	-11,762960	9,270035	13,362718	-0,036358	0,030464	0,238588	2,945367	2,817819	0,095022	-0,036358	0,030464	0,238588	2,945367	2,817819	0,095022
13:39:54,19	0,353985	3,226025	-0,122975	0,724989	0,246947	0,302996	-0,034769	0,031587	0,240163	0,461607	0,081749	0,111368	-0,649852	-2,816902	-0,915513	-11,764898	9,275581	13,354709	-0,034769	0,031587	0,240163	2,941150	2,811078	0,111368	-0,034769	0,031587	0,240163	2,941150	2,811078	0,111368
13:39:54,24	0,353985	3,226025	-0,122975	0,724989	0,246947	0,302996	-0,037871	0,032056	0,237446	0,444468	-0,088398	0,133419	-0,651055	-2,814837	-0,916668	-11,766966	9,280767	13,384768	-0,037871	0,032056	0,237446	2,960890	2,884449	0,133419	-0,037871	0,032056	0,237446	2,960890	2,884449	0,133419
13:39:54,29	0,353985	3,226025	-0,122975	0,724989	0,246947	0,302996	-0,037871	0,032056	0,237446	0,444468	-0,088398	0,133419	-0,652812	-2,816952	-0,917040	-11,776837	9,314784	13,404948	-0,037871	0,032056	0,237446	2,960890	2,884449	0,133419	-0,037871	0,032056	0,237446	2,960890	2,884449	0,133419
13:39:54,34	0,353985	3,226025	-0,122975	0,724989	0,246947	0,302996	-0,035160	0,032521	0,237074	0,444825	0,026979	0,153599	-0,649224	-2,815016	-0,915874	-11,745255	9,298817	13,389775	-0,035160	0,032521	0,237074	2,997730	2,787070	0,153599	-0,035160	0,032521	0,237074	2,997730	2,787070	0,153599
13:39:54,39	0,353985	3,226025	-0,122975	0,724989	0,246947	0,302996	-0,038631	0,030382	0,238240	0,558023	-0,118169	0,138425	-0,655110	-2,817978	-0,914712	-11,752778	9,296237	13,382761	-0,038631	0,030382	0,238240	2,943007	2,914380	0,138425	-0,038631	0,030382	0,238240	2,943007	2,914380	0,138425
13:39:54,44	0,353985	3,226025	-0,122975	0,724989	0,246947	0,302996	-0,033123	0,033998	0,239402	0,364004	0,163047	0,131411	-0,649228	-2,816703	-0,914343	-11,746854	9,263213	13,348707	-0,033123	0,033998	0,239402	3,032830	2,763182	0,131411	-0,033123	0,033998	0,239402	3,032830	2,763182	0,131411
13:39:54,49	0,353985	3,226025	-0,122975	0,724989	0,246947	0,302996	-0,037168	0,029541	0,239771	0,570107	-0,025651	0,097358	-0,648676	-2,816957	-0,915862	-11,753910	9,257385	13,398026	-0,037168	0,029541	0,239771	2,889094	2,892016	0,097358	-0,037168	0,029541	0,239771	2,889094	2,892016	0,097358
13:39:54,54	0,353985	3,226025	-0,122975	0,724989	0,246947	0,302996	-0,037224	0,028936	0,238252	0,592990	-0,031758	0,146677	-0,650982	-2,817662	-0,915118	-11,745600	9,274415	13,349079	-0,037224	0,028936	0,238252	2,864487	2,890302	0,146677	-0,037224	0,028936	0,238252	2,864487	2,890302	0,146677
13:39:54,59	0,353985	3,226025	-0,122975	0,724989	0,246947	0,302996	-0,035461	0,030581	0,238996	0,526363	0,058600	0,097730	-0,651601	-2,820532	-0,915435	-11,759031	9,283844	13,436392	-0,035461	0,030581	0,238996	2,926978	2,842265	0,097730	-0,035461	0,030581	0,238996	2,926978	2,842265	0,097730
13:39:54,64	0,353985	3,226025	-0,122975	0,724989	0,246947	0,302996	-0,032665	0,029682	0,238679	0,574591	0,187610	0,185043	-0,652151	-2,816201	-0,915518	-11,744697	9,295814	13,345168	-0,032665	0,029682	0,238679	2,904589	2,751842	0,185043	-0,032665	0,029682	0,238679	2,904589	2,751842	0,185043
13:39:54,69	0,353985	3,226025	-0,122975	0,724989	0,246947	0,302996	-0,036142	0,032324	0,238597	0,454713	0,013278	0,093819	-0,652688	-2,817263	-0,914704	-11,721223	9,295330	13,373237	-0,036142	0,032324	0,238597	2,992149	2,850389	0,093819	-0,036142	0,032324	0,238597	2,992149	2,850389	0,093819
13:39:54,74	0,353985	3,226025	-0,122975	0,724989	0,246947	0,302996	-0,034953	0,032258	0,239410	0,469456	0,095652	0,121887	-0,652195	-2,816104	-0,916645	-11,755847	9,295879	13,404119	-0,034953	0,032258	0,239410	3,001723	2,839465	0,121887	-0,034953	0,032258	0,239410	3,001723	2,839465	0,121887
13:39:54,79	0,353985	3,226025	-0,122975	0,724989	0,246947	0,302996	-0,036203	0,032411	0,237469	0,444679	0,000388	0,152770	-0,649810	-2,811340	-0,915118	-11,739787	9,307741	13,380298	-0,036203	0,032411	0,237469	2,988932	2,842332	0,152770	-0,036203	0,032411	0,237469	2,988932	2,842332	0,152770
13:39:54,84	0,353985	3,226025	-0,122975	0,724989	0,246947	0,302996	-0,041522	0,032727	0,238996	0,446523	-0,268207	0,128949	-0,653352	-2,820211	-0,913573	-11,774249	9,307873	13,343872	-0,041522	0,032727	0,238996	3,015623	2,991256	0,128949	-0,041522	0,032727	0,238996	3,015623	2,991256	0,128949
13:39:54,89	0,353985	3,226025	-0,122975	0,724989	0,246947	0,302996	-0,032068	0,031359	0,240541	0,500556	0,193497	0,092523	-0,649827	-2,816243	-0,917846	-11,744923	9,265729	13,346019	-0,032068	0,031359	0,240541	2,962247	2,710809	0,092523	-0,032068	0,031359	0,240541	2,962247	2,710809	0,092523
13:39:54,94	0,353985	3,226025	-0,122975	0,724989	0,246947	0,302996	-0,037267	0,030291	0,236268	0,534289	-0,030384	0,094669	-0,652237	-2,818005	-0,916273	-11,787203	9,308959	13,389810	-0,034537	0,031496	0,237841	2,960345	2,764475	0,138460	-0,034537	0,031496	0,237841	2,960345	2,764475	0,138460
13:39:54,99	0,353985	3,226025	-0,122975	0,724989	0,246947	0,302996	-0,034537	0,031496	0,237841	0,487886	0,053351	0,138460	-0,650472	-2,817767	-0,917425	-11,774775	9,281541	13,399535	-0,034537	0,031496	0,237841	2,960345	2,764475	0,138460	-0,034537	0,031496	0,237841	2,960345	2,764475	0,138460
13:39:55,04	0,353985	3,226025	-0,122975	0,724989	0,246947	0,302996	-0,035625	0,030087	0,236690	0,543644	0,021244	0,148185	-0,651057	-2,814694	-0,919399	-11,766455	9,287151	13,372115	-0,035625	0,030087	0,236690	2,905466	2,817780	0,148185	-0,035625	0,030087	0,236690	2,905466	2,817780	0,148185
13:39:55,09	0,353985	3,226025	-0,122975	0,724989	0,246947	0,302996	-0,037993	0,032130	0,234715	0,446411	-0,097505	0,120765	-0,649302	-2,814937	-0,917055	-11,778975	9,298797	13,390838	-0,037993	0,032130	0,234715	2,968631	2,884939	0,120765	-0,037993	0,032130	0,234715	2,968631	2,884939	0,120765
13:39:55,14	0,353985	3,226025	-0,122975	0,724989	0,246947	0,302996	-0,038660	0,030489	0,237059	0,535602	-0,148876	0,139488	-0,648714	-2,820530	-0,919394	-11,793169	9,296360	13,357684	-0,038660	0,030489	0,237059	2,928954	2,885959	0,139488	-0,038660	0,030489	0,237059	2,928954	2,885959	0,139488
13:39:55,19	0,353985	3,226025	-0,122975	0,724989	0,246947	0,302996	-0,034111	0,027183	0,234720	0,698271	0,076640	0,106335	-0,652767	-2,819052	-0,916658	-11,763585	9,308372	13,375000	-0,034111	0,027183	0,234720	2,832155	2,754317	0,106335	-0,034111	0,027183	0,234720	2,832155	2,754317	0,106335
13:39:55,24	0,353985	3,226025	-0,122975	0,724989	0,246947	0,302996	-0,033364	0,031432	0,237456	0,502528	0,135087	0,123650	-0,651620	-2,820404	-0,917829	-11,775405	9,293393	13,365662	-0,033364	0,031432	0,237456	2,969944	2,754142	0,123650	-0,033364	0,031432	0,237456	2,969944	2,754142	0,123650
13:39:55,29	0,353985	3,226025	-0,122975	0,724989	0,246947	0,302996	-0,032766	0,029763	0,236285	0,570445	0,163403	0,114312	-0,654059	-2,815548	-0,916698	-11,786806	9,245334	13,359005	-0,032766	0,029763	0,236285	2,906828	2,735565	0,114312	-0,032766	0,029763	0,236285	2,906828	2,735565	0,114312
13:39:55,34	0,353985	3,226025	-0,122975	0,724989	0,246947	0,302996	-0,039957	0,029765	0,236682	0,604158	-0,184429	0,130266	-0,648027	-2,814176	-0,917433	-11,735923	9,309643	13,381615	-0,039957	0,029765	0,236682	2,940693	2,952177	0,130266	-0,039957	0,029765	0,236682	2,940693	2,952177	0,130266
13:39:55,39	0,353985	3,226025	-0,122975	0,724989	0,246947	0,302996	-0,039957	0,029765	0,236682	0,604158	-0,184429	0,130266	-0,649221	-2,815795	-0,917037	-11,737400	9,279360	13,384818	-0,039957	0,029765	0,236682	2,940693	2,952177	0,130266	-0,039957	0,029765	0,236682	2,940693	2,952177	0,130266
13:39:55,44	0,353985	3,226025	-0,122975	0,724989	0,246947	0,302996	-0,037958	0,029990	0,237078	0,565503	-0,066616	0,133469	-0,649901	-2,814863	-0,917846	-11,772721	9,265703	13,370722	-0,037958	0,029990	0,237078	2,919685	2,913065	0,133469	-0,037958	0,029990	0,237078	2,919685	2,913065	0,133469
13:39:55,49	0,353985	3,226025	-0,122975	0,724989	0,246947	0,302996	-0,038425	0,031045	0,236268	0,481159	-0,114684	0,119372	-0,650984	-2,819563	-0,917054	-11,748727	9,277716	13,350113	-0,038425	0,031045	0,236268	2,918154	2,901691	0,119372	-0,038425	0,031045	0,236268	2,918154	2,901691	0,119372
13:39:55,54	0,353985	3,226025	-0,122975	0,724989	0,246947	0,302996	-0,033813	0,029632	0,237060	0,577012	0,139899	0,098763	-0,650386	-2,815154	-0,917058	-11,734383	9,284566	13,360635	-0,033813	0,029632	0,237060	2,903121	2,794253	0,098763	-0,033813	0,029632	0,237060	2,903121	2,794253	0,098763
13:39:55,59	0,353985	3,226025	-0,122975	0,724989	0,246947	0,302996	-0,037931	0,031319	0,237056	0,502369	-0,065197	0,109285	-0,649829	-2,816759	-0,918967	-11,741903	9,275544	13,400204	-0,037931	0,031319	0,237056	2,960943	2,912356	0,109285	-0,037931	0,031319	0,237056	2,960943	2,912356	0,109285
13:39:55,64	0,353985	3,226025	-0,122975	0,724989	0,246947	0,302996	-0,036819	0,030034	0,235147	0,557620	-0,009394	0,148855	-0,652195	-2,817484	-0,917823	-11,756396	9,286156	13,380100	-0,036819	0,030034	0,235147	2,915316	2,880896	0,148855	-0,036819	0,030034	0,235147	2,915316	2,880896	0,148855
13:39:55,69	0,353985	3,226025	-0,122975	0,724989	0,246947	0,302996	-0,035009	0,031720	0,236291	0,471892	0,066890	0,128751	-0,650486	-2,818449	-0,917829	-11,783493	9,278297	13,380283	-0,035009	0,031720	0,236291	2,961939	2,815063	0,128751	-0,035009	0,031720	0,236291	2,961939	2,815063	0,128751
13:39:55,74	0,353985	3,226025	-0,122975	0,724989	0,246947	0,302996	-0,035027	0,029758	0,236285	0,553582	0,046387	0,128933	-0,648593	-2,819743	-0,918594	-11,744362	9,322269	13,362509	-0,035027	0,029758	0,236285	2,889580	2,796018	0,128933	-0,035027	0,029758	0,236285	2,889580	2,796018	0,128933
13:39:55,79	0,353985	3,226025	-0,122975	0,724989	0,246947	0,302996	-0,034852	0,027471	0,235521	0,730134	0,067372	0,111159	-0,651034	-2,816954	-0,917819	-11,753888	9,261390	13,384403	-0,034852	0,027471	0,235521	2,886630	2,803292	0,111159	-0,034852	0,027471	0,235521	2,886630	2,803292	0,111159
13:39:55,84	0,353985	3,226025	-0,122975	0,724989	0,246947	0,302996	-0,036048	0,030980	0,236295	0,490198	0,027407	0,133053	-0,648120	-2,818964	-0,918203	-11,780351	9,283981	13,390683	-0,036048	0,030980	0,236295	2,922124	2,857156	0,133053	-0,036048	0,030980	0,236295	2,922124	2,857156	0,133053
13:39:55,89	0,353985	3,226025	-0,122975	0,724989	0,246947	0,302996	-0,035764	0,027451	0,235911	0,680019	0,007946	0,139333	-0,647421	-2,814644	-0,917020	-11,720999	9,290847	13,400025	-0,035764	0,027451	0,235911	2,834948	2,815426	0,139333	-0,035764	0,027451	0,235911	2,834948	2,815426	0,139333
13:39:55,94	0,353985	3,226025	-0,122975	0,724989	0,246947	0,302996	-0,039855	0,029006	0,237094	0,634822	-0,156791	0,148675	-0,651688	-2,820058	-0,916683	-11,796169	9,254477	13,354280	-0,039855	0,029006	0,237094	2,911757	2,971791	0,148675	-0,039855	0,029006	0,237094	2,911757	2,971791	0,148675
13:39:55,99	0,353985	3,226025	-0,122975	0,724989	0,246947	0,302996	-0,033032	0,029995	0,237431	0,514305	0,151071	0,102930	-0,650448	-2,815099	-0,919375	-11,751304	9,274827	13,390975	-0,033032	0,029995	0,237431	2,868887	2,744077	0,102930	-0,033032	0,029995	0,237431	2,868887	2,744077	0,102930
13:39:56,04	0,353985	3,226025	-0,122975	0,724989	0,246947	0,302996	-0,037947	0,031400	0,234739	0,481298	-0,075839	0,139626	-0,654012	-2,817788	-0,920161	-11,774857	9,284324	13,386139	-0,037947	0,031400	0,234739	2,946177	2,903008	0,139626	-0,037947	0,031400	0,234739	2,946177	2,903008	0,139626
13:39:56,09	0,353985	3,226025	-0,122975	0,724989	0,246947	0,302996	-0,033836	0,033142	0,233954	0,387138	0,112792	0,134790	-0,647543	-2,816876	-0,916270	-11,776239	9,258559	13,384214	-0,033836	0,033142	0,233954	2,988801	2,768918	0,134790	-0,033836	0,033142	0,233954	2,988801	2,768918	0,134790
13:39:56,14	0,353985	3,226025	-0,122975	0,724989	0,246947	0,302996	-0,037861	0,027996	0,237844	0,631724	-0,084825	0,132865	-0,651618	-2,817092	-0,918606	-11,760331	9,286709	13,375948	-0,037861	0,027996	0,237844	2,829429	2,887268	0,132865	-0,037861	0,027996	0,237844	2,829429	2,887268	0,132865
13:39:56,19	0,353985	3,226025	-0,122975	0,724989	0,246947	0,302996	-0,035636	0,031417	0,235508	0,486187	0,030562	0,124598	-0,649947	-2,819889	-0,918993	-11,812958	9,295195	13,391405	-0,035636	0,031417	0,235508	2,952407	2,828015	0,124598	-0,035636	0,031417	0,235508	2,952407	2,828015	0,124598
13:39:56,24	0,353985	3,226025	-0,122975	0,724989	0,246947	0,302996	-0,034050	0,028571	0,235121	0,615204	0,063242	0,140055	-0,651610	-2,821097	-0,918228	-11,772835	9,290146	13,346292	-0,034050	0,028571	0,235121	2,858029	2,736152	0,140055	-0,034050	0,028571	0,235121	2,858029	2,736152	0,140055
13:39:56,29	0,353985	3,226025	-0,122975	0,724989	0,246947	0,302996	-0,032171	0,029407	0,235886	0,587408	0,198197	0,094943	-0,649813	-2,816415	-0,919383	-11,751879	9,320878	13,372995	-0,032171	0,029407	0,235886	2,895877	2,723643	0,094943	-0,032171	0,029407	0,235886	2,895877	2,723643	0,094943
13:39:56,34	0,353985	3,226025	-0,122975	0,724989	0,246947	0,302996	-0,037125	0,030192	0,234731	0,583684	-0,056609	0,121645	-0,648055	-2,815880	-0,917434	-11,737696	9,261074	13,370131	-0,037125	0,030192	0,234731	2,953771	2,857698	0,121645	-0,037125	0,030192	0,234731	2,953771	2,857698	0,121645
13:39:56,39	0,353985	3,226025	-0,122975	0,724989	0,246947	0,302996	-0,038467	0,028937	0,236680	0,604269	-0,084214	0,118781	-0,652219	-2,815887	-0,919769	-11,766397	9,308740	13,392034	-0,038467	0,028937	0,236680	2,875800	2,935448	0,118781	-0,038467	0,028937	0,236680	2,875800	2,935448	0,118781
13:39:56,44	0,353985	3,226025	-0,122975	0,724989	0,246947	0,302996	-0,036379	0,032540	0,234345	0,443821	-0,024343	0,140684	-0,648662	-2,814563	-0,919777	-11,748993	9,292775	13,372778	-0,036379	0,032540	0,234345	2,998220	2,831436	0,140684	-0,036379	0,032540	0,234345	2,998220	2,831436	0,140684
13:39:56,49	0,353985	3,226025	-0,122975	0,724989	0,246947	0,302996	-0,039305	0,030121	0,234337	0,564467	-0,153409	0,121429	-0,649856	-2,815265	-0,918984	-11,757871	9,294919	13,396371	-0,039305	0,030121	0,234337	2,929002	2,932013	0,121429	-0,039305	0,030121	0,234337	2,929002	2,932013	0,121429
13:39:56,54	0,353985	3,226025	-0,122975	0,724989	0,246947	0,302996	-0,038099	0,030805	0,235130	0,526363	-0,099466	0,145021	-0,651636	-2,816496	-0,918243	-11,768811	9,280163	13,351463	-0,038099	0,030805	0,235130	2,944522	2,891297	0,145021	-0,038099	0,030805	0,235130	2,944522	2,891297	0,145021
13:39:56,59	0,353985	3,226025	-0,122975	0,724989	0,246947	0,302996	-0,036143	0,031731	0,235871	0,459950	0,000141	0,100114	-0,652857	-2,812888	-0,922529	-11,775364	9,298124	13,364729	-0,036143	0,031731	0,235871	2,950818	2,837372	0,100114	-0,036143	0,031731	0,235871	2,950818	2,837372	0,100114
13:39:56,64	0,353985	3,226025	-0,122975	0,724989	0,246947	0,302996	-0,038657	0,034592	0,231585	0,323472	-0,145265	0,113379	-0,651032	-2,817592	-0,919373	-11,751179	9,258133	13,380277	-0,038657	0,034592	0,231585	3,038905	2,889348	0,113379	-0,038657	0,034592	0,231585	3,038905	2,889348	0,113379
13:39:56,69	0,353985	3,226025	-0,122975	0,724989	0,246947	0,302996	-0,035496	0,030659	0,234741	0,505398	0,060078	0,128927	-0,650962	-2,817812	-0,920558	-11,741157	9,316435	13,348826	-0,035496	0,030659	0,234741	2,912165	2,846507	0,128927	-0,035496	0,030659	0,234741	2,912165	2,846507	0,128927
13:39:56,74	0,353985	3,226025	-0,122975	0,724989	0,246947	0,302996	-0,035340	0,030489	0,233556	0,569776	0,047706	0,097476	-0,648062	-2,818440	-0,919362	-11,743857	9,264429	13,380784	-0,035340	0,030489	0,233556	2,963142	2,821907	0,097476	-0,035340	0,030489	0,233556	2,963142	2,821907	0,097476
13:39:56,79	0,353985	3,226025	-0,122975	0,724989	0,246947	0,302996	-0,036247	0,027663	0,234752	0,670322	0,024200	0,129434	-0,652784	-2,815634	-0,921721	-11,748173	9,295060	13,373155	-0,036247	0,027663	0,234752	2,841875	2,869612	0,129434	-0,036247	0,027663	0,234752	2,841875	2,869612	0,129434
13:39:56,84	0,353985	3,226025	-0,122975	0,724989	0,246947	0,302996	-0,036316	0,033156	0,232393	0,409071	0,001582	0,121805	-0,650450	-2,819221	-0,918209	-11,764265	9,265341	13,374948	-0,036316	0,033156	0,232393	3,011800	2,852375	0,121805	-0,036316	0,033156	0,232393	3,011800	2,852375	0,121805
13:39:56,89	0,353985	3,226025	-0,122975	0,724989	0,246947	0,302996	-0,032264	0,028121	0,235904	0,654038	0,183869	0,119505	-0,650450	-2,821661	-0,918210	-11,781225	9,294668	13,370855	-0,032264	0,028121	0,235904	2,861501	2,716564	0,119505	-0,032264	0,028121	0,235904	2,861501	2,716564	0,119505
13:39:56,94	0,353985	3,226025	-0,122975	0,724989	0,246947	0,302996	-0,032264	0,028121	0,235904	0,654038	0,183869	0,119505	-0,650446	-2,816486	-0,917850	-11,763108	9,278130	13,351308	-0,032264	0,028121	0,235904	2,861501	2,716564	0,119505	-0,032264	0,028121	0,235904	2,861501	2,716564	0,119505
13:39:56,99	0,353985	3,226025	-0,122975	0,724989	0,246947	0,302996	-0,036747	0,030705	0,236264	0,514391	-0,025307	0,099958	-0,650976	-2,817216	-0,920933	-11,738440	9,303448	13,368077	-0,036747	0,030705	0,236264	2,924721	2,859331	0,099958	-0,036747	0,030705	0,236264	2,924721	2,859331	0,099958
13:39:57,04	0,353985	3,226025	-0,122975	0,724989	0,246947	0,302996	-0,035850	0,030799	0,233181	0,543746	0,030042	0,116727	-0,651041	-2,817509	-0,919001	-11,762151	9,271093	13,366053	-0,035850	0,030799	0,233181	2,961481	2,844264	0,116727	-0,035850	0,030799	0,233181	2,961481	2,844264	0,116727
13:39:57,09	0,353985	3,226025	-0,122975	0,724989	0,246947	0,302996	-0,035563	0,030709	0,235113	0,508583	0,040604	0,114704	-0,655195	-2,820218	-0,922116	-11,791779	9,312372	13,368456	-0,035563	0,030709	0,235113	2,919203	2,832305	0,114704	-0,035563	0,030709	0,235113	2,919203	2,832305	0,114704
13:39:57,14	0,353985	3,226025	-0,122975	0,724989	0,246947	0,302996	-0,031140	0,032952	0,231998	0,412871	0,224293	0,117107	-0,652782	-2,817282	-0,920130	-11,738489	9,259568	13,404622	-0,031140	0,032952	0,231998	2,999583	2,668802	0,117107	-0,031140	0,032952	0,231998	2,999583	2,668802	0,117107
13:39:57,19	0,353985	3,226025	-0,122975	0,724989	0,246947	0,302996	-0,034889	0,032330	0,233984	0,426102	0,101893	0,153273	-0,651608	-2,816238	-0,921746	-11,756559	9,299488	13,339595	-0,034889	0,032330	0,233984	2,964030	2,840705	0,153273	-0,034889	0,032330	0,233984	2,964030	2,840705	0,153273
13:39:57,24	0,353985	3,226025	-0,122975	0,724989	0,246947	0,302996	-0,036381	0,031836	0,232368	0,477363	-0,011260	0,088246	-0,652822	-2,817175	-0,924432	-11,749437	9,252921	13,378077	-0,034962	0,032418	0,229683	2,955132	2,836476	0,126728	-0,034962	0,032418	0,229683	2,955132	2,836476	0,126728
13:39:57,29	0,353985	3,226025	-0,122975	0,724989	0,246947	0,302996	-0,034962	0,032418	0,229683	0,410294	0,091948	0,126728	-0,651021	-2,815991	-0,923252	-11,738550	9,274169	13,392951	-0,034962	0,032418	0,229683	2,955132	2,836476	0,126728	-0,034962	0,032418	0,229683	2,955132	2,836476	0,126728
13:39:57,34	0,353985	3,226025	-0,122975	0,724989	0,246947	0,302996	-0,036888	0,031451	0,230862	0,484457	-0,009383	0,141601	-0,649857	-2,813295	-0,919402	-11,754460	9,291505	13,367702	-0,036888	0,031451	0,230862	2,953334	2,886312	0,141601	-0,036888	0,031451	0,230862	2,953334	2,886312	0,141601
13:39:57,39	0,353985	3,226025	-0,122975	0,724989	0,246947	0,302996	-0,039805	0,031790	0,234713	0,473850	-0,183526	0,116352	-0,652114	-2,822583	-0,923646	-11,728884	9,295946	13,344170	-0,039805	0,031790	0,234713	2,969396	2,941173	0,116352	-0,039805	0,031790	0,234713	2,969396	2,941173	0,116352
13:39:57,44	0,353985	3,226025	-0,122975	0,724989	0,246947	0,302996	-0,030633	0,029101	0,230468	0,630335	0,313369	0,092821	-0,647507	-2,819479	-0,921679	-11,748656	9,242351	13,396013	-0,030633	0,029101	0,230468	2,914758	2,718033	0,092821	-0,030633	0,029101	0,230468	2,914758	2,718033	0,092821
13:39:57,49	0,353985	3,226025	-0,122975	0,724989	0,246947	0,302996	-0,035625	0,026663	0,232435	0,700790	0,063453	0,144664	-0,649856	-2,814675	-0,920580	-11,755008	9,281783	13,343683	-0,035625	0,026663	0,232435	2,793862	2,859997	0,144664	-0,035625	0,026663	0,232435	2,793862	2,859997	0,144664
13:39:57,54	0,353985	3,226025	-0,122975	0,724989	0,246947	0,302996	-0,038611	0,031100	0,233534	0,501062	-0,117025	0,092333	-0,648658	-2,815337	-0,921304	-11,735539	9,270109	13,396955	-0,038611	0,031100	0,233534	2,942403	2,913904	0,092333	-0,038611	0,031100	0,233534	2,942403	2,913904	0,092333
13:39:57,59	0,353985	3,226025	-0,122975	0,724989	0,246947	0,302996	-0,038636	0,029731	0,232811	0,571843	-0,095663	0,145605	-0,650383	-2,816927	-0,922111	-11,731400	9,290995	13,349087	-0,038636	0,029731	0,232811	2,905766	2,937282	0,145605	-0,038636	0,029731	0,232811	2,905766	2,937282	0,145605
13:39:57,64	0,353985	3,226025	-0,122975	0,724989	0,246947	0,302996	-0,036397	0,030430	0,232003	0,555687	0,013932	0,097737	-0,653351	-2,816679	-0,922877	-11,735929	9,287995	13,373253	-0,036397	0,030430	0,232003	2,944428	2,871077	0,097737	-0,036397	0,030430	0,232003	2,944428	2,871077	0,097737
13:39:57,69	0,353985	3,226025	-0,122975	0,724989	0,246947	0,302996	-0,035127	0,033124	0,231237	0,410702	0,077515	0,121904	-0,654106	-2,816447	-0,918636	-11,819682	9,287544	13,381113	-0,035127	0,033124	0,231237	3,010974	2,835019	0,121904	-0,035127	0,033124	0,231237	3,010974	2,835019	0,121904
13:39:57,74	0,353985	3,226025	-0,122975	0,724989	0,246947	0,302996	-0,034951	0,033894	0,235478	0,328436	0,014400	0,129764	-0,650501	-2,816802	-0,922889	-11,782010	9,294281	13,379255	-0,034951	0,033894	0,235478	2,989091	2,758027	0,129764	-0,034951	0,033894	0,235478	2,989091	2,758027	0,129764
13:39:57,79	0,353985	3,226025	-0,122975	0,724989	0,246947	0,302996	-0,036446	0,030594	0,231225	0,524685	-0,034107	0,127906	-0,651569	-2,816025	-0,922482	-11,738906	9,322224	13,384235	-0,036446	0,030594	0,231225	2,926323	2,826913	0,127906	-0,036446	0,030594	0,231225	2,926323	2,826913	0,127906
13:39:57,84	0,353985	3,226025	-0,122975	0,724989	0,246947	0,302996	-0,036584	0,031908	0,231632	0,502107	-0,017927	0,132885	-0,652839	-2,817429	-0,924034	-11,773650	9,304889	13,403934	-0,036584	0,031908	0,231632	3,006895	2,853929	0,132885	-0,036584	0,031908	0,231632	3,006895	2,853929	0,132885
13:39:57,89	0,353985	3,226025	-0,122975	0,724989	0,246947	0,302996	-0,034734	0,032305	0,230080	0,449063	0,056861	0,152584	-0,650412	-2,819973	-0,923648	-11,756940	9,317116	13,370045	-0,034734	0,032305	0,230080	2,985040	2,783477	0,152584	-0,034734	0,032305	0,230080	2,985040	2,783477	0,152584
13:39:57,94	0,353985	3,226025	-0,122975	0,724989	0,246947	0,302996	-0,033744	0,028932	0,230466	0,643412	0,116706	0,118696	-0,651125	-2,817272	-0,923266	-11,789764	9,274271	13,398126	-0,033744	0,028932	0,230466	2,914594	2,765596	0,118696	-0,033744	0,028932	0,230466	2,914594	2,765596	0,118696
13:39:57,99	0,353985	3,226025	-0,122975	0,724989	0,246947	0,302996	-0,035726	0,030900	0,230848	0,487586	0,006612	0,146776	-0,653376	-2,819803	-0,924412	-11,756096	9,304388	13,393832	-0,035726	0,030900	0,230848	2,913217	2,811129	0,146776	-0,035726	0,030900	0,230848	2,913217	2,811129	0,146776
13:39:58,04	0,353985	3,226025	-0,122975	0,724989	0,246947	0,302996	-0,032409	0,031584	0,229702	0,494931	0,193199	0,142483	-0,652775	-2,816962	-0,920959	-11,754149	9,301604	13,348541	-0,032409	0,031584	0,229702	2,974259	2,737326	0,142483	-0,032409	0,031584	0,229702	2,974259	2,737326	0,142483
13:39:58,09	0,353985	3,226025	-0,122975	0,724989	0,246947	0,302996	-0,035170	0,032484	0,233155	0,446698	0,052706	0,097191	-0,652231	-2,819356	-0,924058	-11,765099	9,273082	13,354210	-0,035170	0,032484	0,233155	2,996669	2,813568	0,097191	-0,035170	0,032484	0,233155	2,996669	2,813568	0,097191
13:39:58,14	0,353985	3,226025	-0,122975	0,724989	0,246947	0,302996	-0,033369	0,030816	0,230056	0,503236	0,151153	0,102860	-0,655205	-2,816344	-0,922092	-11,774130	9,292759	13,411811	-0,033369	0,030816	0,230056	2,922303	2,770611	0,102860	-0,033369	0,030816	0,230056	2,922303	2,770611	0,102860
13:39:58,19	0,353985	3,226025	-0,122975	0,724989	0,246947	0,302996	-0,034491	0,034898	0,232022	0,303515	0,075169	0,160462	-0,652198	-2,820929	-0,921699	-11,749414	9,253797	13,371148	-0,034491	0,034898	0,232022	3,042992	2,782676	0,160462	-0,034491	0,034898	0,232022	3,042992	2,782676	0,160462
13:39:58,24	0,353985	3,226025	-0,122975	0,724989	0,246947	0,302996	-0,032023	0,030001	0,232415	0,536774	0,244357	0,119798	-0,654611	-2,818489	-0,923634	-11,778452	9,306424	13,417861	-0,032023	0,030001	0,232415	2,891838	2,758176	0,119798	-0,032023	0,030001	0,232415	2,891838	2,758176	0,119798
13:39:58,29	0,353985	3,226025	-0,122975	0,724989	0,246947	0,302996	-0,032930	0,033310	0,230480	0,395732	0,145750	0,166512	-0,649256	-2,818156	-0,919370	-11,736550	9,221028	13,369469	-0,032930	0,033310	0,230480	3,010600	2,730742	0,166512	-0,032930	0,033310	0,230480	3,010600	2,730742	0,166512
13:39:58,34	0,353985	3,226025	-0,122975	0,724989	0,246947	0,302996	-0,035896	0,028839	0,234745	0,575243	0,070490	0,118119	-0,652180	-2,815256	-0,925214	-11,729565	9,282560	13,370004	-0,035896	0,028839	0,234745	2,839102	2,888334	0,118119	-0,035896	0,028839	0,234745	2,839102	2,888334	0,118119
13:39:58,39	0,353985	3,226025	-0,122975	0,724989	0,246947	0,302996	-0,032728	0,027048	0,230487	0,676820	0,204183	0,135664	-0,649288	-2,821795	-0,923627	-11,759239	9,243858	13,387014	-0,032728	0,027048	0,230487	2,800059	2,773306	0,135664	-0,032728	0,027048	0,230487	2,800059	2,773306	0,135664
13:39:58,44	0,353985	3,226025	-0,122975	0,724989	0,246947	0,302996	-0,032728	0,027048	0,230487	0,676820	0,204183	0,135664	-0,648687	-2,819260	-0,922439	-11,753593	9,270356	13,426323	-0,032728	0,027048	0,230487	2,800059	2,773306	0,135664	-0,032728	0,027048	0,230487	2,800059	2,773306	0,135664
13:39:58,49	0,353985	3,226025	-0,122975	0,724989	0,246947	0,302996	-0,035224	0,027794	0,231675	0,663757	0,066017	0,174973	-0,653374	-2,816496	-0,924825	-11,746620	9,300912	13,374985	-0,035224	0,027794	0,231675	2,845619	2,831098	0,174973	-0,035224	0,027794	0,231675	2,845619	2,831098	0,174973
13:39:58,54	0,353985	3,226025	-0,122975	0,724989	0,246947	0,302996	-0,035274	0,033235	0,229289	0,410776	0,054165	0,123636	-0,649987	-2,816566	-0,924846	-11,803546	9,265630	13,375028	-0,035274	0,033235	0,229289	3,019754	2,823191	0,123636	-0,035274	0,033235	0,229289	3,019754	2,823191	0,123636
13:39:58,59	0,353985	3,226025	-0,122975	0,724989	0,246947	0,302996	-0,036907	0,030268	0,229268	0,506071	-0,062413	0,123679	-0,651026	-2,818625	-0,922462	-11,750594	9,280845	13,402106	-0,036907	0,030268	0,229268	2,882097	2,834809	0,123679	-0,036907	0,030268	0,229268	2,882097	2,834809	0,123679
13:39:58,64	0,353985	3,226025	-0,122975	0,724989	0,246947	0,302996	-0,034604	0,030138	0,231652	0,552479	0,095599	0,150756	-0,649881	-2,815193	-0,923693	-11,763218	9,284970	13,340838	-0,034604	0,030138	0,231652	2,918306	2,812027	0,150756	-0,034604	0,030138	0,231652	2,918306	2,812027	0,150756
13:39:58,69	0,353985	3,226025	-0,122975	0,724989	0,246947	0,302996	-0,038149	0,030862	0,230421	0,512113	-0,101731	0,089488	-0,654013	-2,820260	-0,923664	-11,780648	9,294072	13,368895	-0,038149	0,030862	0,230421	2,934741	2,892972	0,089488	-0,038149	0,030862	0,230421	2,934741	2,892972	0,089488
13:39:58,74	0,353985	3,226025	-0,122975	0,724989	0,246947	0,302996	-0,031695	0,031907	0,230450	0,456897	0,214224	0,117546	-0,653409	-2,818611	-0,924424	-11,761859	9,284855	13,388599	-0,031695	0,031907	0,230450	2,961624	2,702299	0,117546	-0,031695	0,031907	0,230450	2,961624	2,702299	0,117546
13:39:58,79	0,353985	3,226025	-0,122975	0,724989	0,246947	0,302996	-0,033426	0,032208	0,229690	0,442664	0,145112	0,137250	-0,650464	-2,817648	-0,922892	-11,763008	9,274829	13,358939	-0,033426	0,032208	0,229690	2,971009	2,769040	0,137250	-0,033426	0,032208	0,229690	2,971009	2,769040	0,137250
13:39:58,84	0,353985	3,226025	-0,122975	0,724989	0,246947	0,302996	-0,035732	0,030140	0,231222	0,540953	0,029222	0,107589	-0,650431	-2,821894	-0,926336	-11,731341	9,226361	13,387603	-0,035732	0,030140	0,231222	2,906944	2,834165	0,107589	-0,035732	0,030140	0,231222	2,906944	2,834165	0,107589
13:39:58,89	0,353985	3,226025	-0,122975	0,724989	0,246947	0,302996	-0,032071	0,027988	0,227779	0,626738	0,271246	0,136253	-0,649252	-2,816764	-0,925601	-11,742248	9,285640	13,365905	-0,032071	0,027988	0,227779	2,823764	2,788810	0,136253	-0,032071	0,027988	0,227779	2,823764	2,788810	0,136253
13:39:58,94	0,353985	3,226025	-0,122975	0,724989	0,246947	0,302996	-0,037103	0,029531	0,228514	0,592348	-0,029511	0,114556	-0,649814	-2,815705	-0,923261	-11,737450	9,307765	13,379737	-0,037103	0,029531	0,228514	2,910556	2,883076	0,114556	-0,037103	0,029531	0,228514	2,910556	2,883076	0,114556
13:39:58,99	0,353985	3,226025	-0,122975	0,724989	0,246947	0,302996	-0,037739	0,030548	0,230853	0,561050	-0,069508	0,128387	-0,652364	-2,818600	-0,926389	-11,812850	9,263326	13,389811	-0,037739	0,030548	0,230853	2,959053	2,893032	0,128387	-0,037739	0,030548	0,230853	2,959053	2,893032	0,128387
13:39:59,04	0,353985	3,226025	-0,122975	0,724989	0,246947	0,302996	-0,033958	0,031309	0,227725	0,445272	0,084069	0,138462	-0,648727	-2,817926	-0,924442	-11,770044	9,263646	13,364700	-0,033958	0,031309	0,227725	2,903045	2,749735	0,138462	-0,033958	0,031309	0,227725	2,903045	2,749735	0,138462
13:39:59,09	0,353985	3,226025	-0,122975	0,724989	0,246947	0,302996	-0,036360	0,028496	0,229672	0,613226	-0,003933	0,113351	-0,649338	-2,818183	-0,924833	-11,782629	9,272793	13,370061	-0,036360	0,028496	0,229672	2,850182	2,850302	0,113351	-0,036360	0,028496	0,229672	2,850182	2,850302	0,113351
13:39:59,14	0,353985	3,226025	-0,122975	0,724989	0,246947	0,302996	-0,035831	0,028896	0,229282	0,594056	0,008082	0,118712	-0,646951	-2,818839	-0,927139	-11,757399	9,252477	13,380560	-0,035831	0,028896	0,229282	2,862410	2,820823	0,118712	-0,035831	0,028896	0,229282	2,862410	2,820823	0,118712
13:39:59,19	0,353985	3,226025	-0,122975	0,724989	0,246947	0,302996	-0,036456	0,026501	0,226975	0,713606	0,007579	0,129211	-0,652869	-2,815408	-0,925258	-11,786982	9,304655	13,346961	-0,036456	0,026501	0,226975	2,793970	2,869399	0,129211	-0,036456	0,026501	0,226975	2,793970	2,869399	0,129211
13:39:59,24	0,353985	3,226025	-0,122975	0,724989	0,246947	0,302996	-0,036469	0,033342	0,228856	0,388282	-0,044796	0,095612	-0,651678	-2,819517	-0,926778	-11,777385	9,276879	13,361029	-0,036469	0,033342	0,228856	3,005645	2,818029	0,095612	-0,036469	0,033342	0,228856	3,005645	2,818029	0,095612
13:39:59,29	0,353985	3,226025	-0,122975	0,724989	0,246947	0,302996	-0,033506	0,030256	0,227336	0,529514	0,131500	0,109680	-0,652883	-2,818333	-0,924452	-11,788821	9,272447	13,369247	-0,033506	0,030256	0,227336	2,904602	2,761699	0,109680	-0,033506	0,030256	0,227336	2,904602	2,761699	0,109680
13:39:59,34	0,353985	3,226025	-0,122975	0,724989	0,246947	0,302996	-0,033929	0,031892	0,229663	0,434880	0,101800	0,117898	-0,651666	-2,818231	-0,925983	-11,765863	9,273618	13,384742	-0,033929	0,031892	0,229663	2,938403	2,765228	0,117898	-0,033929	0,031892	0,229663	2,938403	2,765228	0,117898
13:39:59,39	0,353985	3,226025	-0,122975	0,724989	0,246947	0,302996	-0,034626	0,030889	0,228131	0,499532	0,084843	0,133392	-0,651051	-2,816638	-0,923248	-11,752870	9,274228	13,402687	-0,034626	0,030889	0,228131	2,924316	2,803001	0,133392	-0,034626	0,030889	0,228131	2,924316	2,803001	0,133392
13:39:59,44	0,353985	3,226025	-0,122975	0,724989	0,246947	0,302996	-0,036313	0,031153	0,230866	0,492838	0,008080	0,151337	-0,651621	-2,815843	-0,924420	-11,732070	9,247571	13,387816	-0,036313	0,031153	0,230866	2,938330	2,858646	0,151337	-0,036313	0,031153	0,230866	2,938330	2,858646	0,151337
13:39:59,49	0,353985	3,226025	-0,122975	0,724989	0,246947	0,302996	-0,036716	0,032044	0,229694	0,433821	0,018464	0,136467	-0,653372	-2,814735	-0,924838	-11,732691	9,271593	13,359637	-0,036716	0,032044	0,229694	2,949257	2,900669	0,136467	-0,036716	0,032044	0,229694	2,949257	2,900669	0,136467
13:39:59,54	0,353985	3,226025	-0,122975	0,724989	0,246947	0,302996	-0,036800	0,034115	0,229276	0,346632	0,001525	0,108287	-0,650448	-2,815668	-0,923283	-11,748311	9,271457	13,359214	-0,036800	0,034115	0,229276	3,024626	2,890358	0,108287	-0,036800	0,034115	0,229276	3,024626	2,890358	0,108287
13:39:59,59	0,353985	3,226025	-0,122975	0,724989	0,246947	0,302996	-0,037454	0,031116	0,230832	0,494633	-0,045930	0,107864	-0,653986	-2,819108	-0,926766	-11,746981	9,258228	13,364619	-0,037454	0,031116	0,230832	2,937235	2,894223	0,107864	-0,037454	0,031116	0,230832	2,937235	2,894223	0,107864
13:39:59,64	0,353985	3,226025	-0,122975	0,724989	0,246947	0,302996	-0,032706	0,032460	0,227348	0,413941	0,208717	0,113270	-0,650417	-2,816044	-0,926364	-11,733407	9,294134	13,385837	-0,032706	0,032460	0,227348	2,962065	2,776175	0,113270	-0,032706	0,032460	0,227348	2,962065	2,776175	0,113270
13:39:59,69	0,353985	3,226025	-0,122975	0,724989	0,246947	0,302996	-0,037144	0,030901	0,227750	0,532918	-0,028244	0,134487	-0,651033	-2,813320	-0,925974	-11,726454	9,260978	13,399299	-0,037144	0,030901	0,227750	2,958622	2,887578	0,134487	-0,037144	0,030901	0,227750	2,958622	2,887578	0,134487
13:39:59,74	0,353985	3,226025	-0,122975	0,724989	0,246947	0,302996	-0,039195	0,032796	0,228140	0,409101	-0,112269	0,147950	-0,650480	-2,815776	-0,925215	-11,748798	9,245491	13,374076	-0,039195	0,032796	0,228140	2,983621	2,964516	0,147950	-0,039195	0,032796	0,228140	2,983621	2,964516	0,147950
13:39:59,79	0,353985	3,226025	-0,122975	0,724989	0,246947	0,302996	-0,037345	0,031089	0,228900	0,473282	-0,027667	0,122727	-0,652839	-2,816765	-0,926007	-11,770560	9,298249	13,366228	-0,037345	0,031089	0,228900	2,913800	2,903879	0,122727	-0,037345	0,031089	0,228900	2,913800	2,903879	0,122727
13:39:59,84	0,353985	3,226025	-0,122975	0,724989	0,246947	0,302996	-0,035309	0,032638	0,228107	0,427570	0,032958	0,114878	-0,648649	-2,813841	-0,928308	-11,711967	9,260071	13,381496	-0,035309	0,032638	0,228107	2,989645	2,804710	0,114878	-0,035309	0,032638	0,228107	2,989645	2,804710	0,114878
13:39:59,89	0,353985	3,226025	-0,122975	0,724989	0,246947	0,302996	-0,039937	0,030471	0,225807	0,536474	-0,137847	0,130146	-0,654655	-2,814671	-0,924464	-11,783457	9,280172	13,374529	-0,039937	0,030471	0,225807	2,928459	2,997174	0,130146	-0,039937	0,030471	0,225807	2,928459	2,997174	0,130146
13:39:59,94	0,353985	3,226025	-0,122975	0,724989	0,246947	0,302996	-0,036214	0,035257	0,229651	0,269249	-0,016227	0,123179	-0,652216	-2,818079	-0,923274	-11,753576	9,269798	13,363391	-0,036214	0,035257	0,229651	3,036959	2,826559	0,123179	-0,036214	0,035257	0,229651	3,036959	2,826559	0,123179
13:39:59,99	0,353985	3,226025	-0,122975	0,724989	0,246947	0,302996	-0,034482	0,031441	0,230840	0,473670	0,104868	0,112042	-0,651172	-2,818698	-0,924442	-11,807515	9,254853	13,388492	-0,034469	0,030228	0,229673	2,869716	2,772137	0,137142	-0,034469	0,030228	0,229673	2,869716	2,772137	0,137142
13:40:00,04	0,353985	3,226025	-0,122975	0,724989	0,246947	0,302996	-0,034469	0,030228	0,229673	0,496838	0,066348	0,137142	-0,653431	-2,816062	-0,925994	-11,755816	9,261949	13,379443	-0,034469	0,030228	0,229673	2,869716	2,772137	0,137142	-0,034469	0,030228	0,229673	2,869716	2,772137	0,137142
13:40:00,09	0,353985	3,226025	-0,122975	0,724989	0,246947	0,302996	-0,035622	0,033502	0,228120	0,358550	0,047608	0,128093	-0,649286	-2,816943	-0,924440	-11,754218	9,266226	13,364668	-0,035622	0,033502	0,228120	2,988489	2,843919	0,128093	-0,035622	0,033502	0,228120	2,988489	2,843919	0,128093
13:40:00,14	0,353985	3,226025	-0,122975	0,724989	0,246947	0,302996	-0,036931	0,029472	0,229674	0,572655	-0,021244	0,113318	-0,647544	-2,814440	-0,927536	-11,748758	9,261360	13,391238	-0,036931	0,029472	0,229674	2,886176	2,877869	0,113318	-0,036931	0,029472	0,229674	2,886176	2,877869	0,113318
13:40:00,19	0,353985	3,226025	-0,122975	0,724989	0,246947	0,302996	-0,039970	0,029215	0,226578	0,584522	-0,172070	0,139888	-0,649307	-2,816902	-0,925997	-11,759763	9,262942	13,365570	-0,039970	0,029215	0,226578	2,877888	2,965542	0,139888	-0,039970	0,029215	0,226578	2,877888	2,965542	0,139888
13:40:00,24	0,353985	3,226025	-0,122975	0,724989	0,246947	0,302996	-0,036957	0,029511	0,228117	0,565010	-0,025712	0,114220	-0,653400	-2,816723	-0,925214	-11,747475	9,268482	13,374154	-0,036957	0,029511	0,228117	2,881593	2,875374	0,114220	-0,036957	0,029511	0,228117	2,881593	2,875374	0,114220
13:40:00,29	0,353985	3,226025	-0,122975	0,724989	0,246947	0,302996	-0,035065	0,033145	0,228900	0,386966	0,080526	0,122804	-0,652252	-2,820615	-0,927535	-11,765369	9,263364	13,375207	-0,035065	0,033145	0,228900	2,988845	2,833118	0,122804	-0,035065	0,033145	0,228900	2,988845	2,833118	0,122804
13:40:00,34	0,353985	3,226025	-0,122975	0,724989	0,246947	0,302996	-0,032268	0,030204	0,226579	0,526507	0,213035	0,123857	-0,652178	-2,817799	-0,924024	-11,741295	9,302238	13,393880	-0,032268	0,030204	0,226579	2,897536	2,746058	0,123857	-0,032268	0,030204	0,226579	2,897536	2,746058	0,123857
13:40:00,39	0,353985	3,226025	-0,122975	0,724989	0,246947	0,302996	-0,034744	0,031548	0,230090	0,502326	0,085663	0,142530	-0,651013	-2,816503	-0,925583	-11,735386	9,283858	13,389727	-0,034744	0,031548	0,230090	2,978852	2,813099	0,142530	-0,034744	0,031548	0,230090	2,978852	2,813099	0,142530
13:40:00,44	0,353985	3,226025	-0,122975	0,724989	0,246947	0,302996	-0,036449	0,031188	0,228531	0,508103	0,011341	0,138378	-0,651641	-2,819855	-0,925564	-11,744750	9,238066	13,402275	-0,036449	0,031188	0,228531	2,956338	2,872574	0,138378	-0,036449	0,031188	0,228531	2,956338	2,872574	0,138378
13:40:00,49	0,353985	3,226025	-0,122975	0,724989	0,246947	0,302996	-0,033232	0,030055	0,228550	0,522655	0,193425	0,150925	-0,653961	-2,817641	-0,927148	-11,734776	9,274362	13,375155	-0,033232	0,030055	0,228550	2,881989	2,802103	0,150925	-0,033232	0,030055	0,228550	2,881989	2,802103	0,150925
13:40:00,54	0,353985	3,226025	-0,122975	0,724989	0,246947	0,302996	-0,033989	0,033171	0,226966	0,397043	0,144513	0,123806	-0,652255	-2,817967	-0,927939	-11,758926	9,259943	13,365979	-0,033989	0,033171	0,226966	3,000983	2,812673	0,123806	-0,033989	0,033171	0,226966	3,000983	2,812673	0,123806
13:40:00,59	0,353985	3,226025	-0,122975	0,724989	0,246947	0,302996	-0,034560	0,031531	0,226175	0,457758	0,101116	0,114630	-0,652268	-2,819386	-0,925993	-11,770960	9,256843	13,369451	-0,034560	0,031531	0,226175	2,932961	2,814099	0,114630	-0,034560	0,031531	0,226175	2,932961	2,814099	0,114630
13:40:00,64	0,353985	3,226025	-0,122975	0,724989	0,246947	0,302996	-0,033324	0,030833	0,228122	0,485382	0,156507	0,118102	-0,651626	-2,818980	-0,925211	-11,752147	9,270400	13,364543	-0,033324	0,030833	0,228122	2,905749	2,772478	0,118102	-0,033324	0,030833	0,228122	2,905749	2,772478	0,118102
13:40:00,69	0,353985	3,226025	-0,122975	0,724989	0,246947	0,302996	-0,033997	0,030480	0,228903	0,524867	0,131042	0,113193	-0,652292	-2,815250	-0,924449	-11,780542	9,279383	13,384478	-0,033997	0,030480	0,228903	2,917549	2,799818	0,113193	-0,033997	0,030480	0,228903	2,917549	2,799818	0,113193
13:40:00,74	0,353985	3,226025	-0,122975	0,724989	0,246947	0,302996	-0,036894	0,032922	0,229665	0,391463	-0,048695	0,133128	-0,652224	-2,817321	-0,925603	-11,750262	9,269702	13,369728	-0,036894	0,032922	0,229665	2,975845	2,847512	0,133128	-0,036894	0,032922	0,229665	2,975845	2,847512	0,133128
13:40:00,79	0,353985	3,226025	-0,122975	0,724989	0,246947	0,302996	-0,035135	0,031827	0,228511	0,455153	0,073877	0,118378	-0,651722	-2,817597	-0,927567	-11,785576	9,260538	13,361348	-0,035135	0,031827	0,228511	2,953586	2,831941	0,118378	-0,035135	0,031827	0,228511	2,953586	2,831941	0,118378
13:40:00,84	0,353985	3,226025	-0,122975	0,724989	0,246947	0,302996	-0,035147	0,031254	0,226547	0,459352	0,047238	0,109998	-0,648173	-2,819747	-0,924844	-11,783843	9,238368	13,344722	-0,035147	0,031254	0,226547	2,912811	2,806266	0,109998	-0,035147	0,031254	0,226547	2,912811	2,806266	0,109998
13:40:00,89	0,353985	3,226025	-0,122975	0,724989	0,246947	0,302996	-0,035060	0,027106	0,229270	0,656743	0,064340	0,093372	-0,651091	-2,819309	-0,929083	-11,759461	9,245007	13,385585	-0,035060	0,027106	0,229270	2,784541	2,816550	0,093372	-0,035060	0,027106	0,229270	2,784541	2,816550	0,093372
13:40:00,94	0,353985	3,226025	-0,122975	0,724989	0,246947	0,302996	-0,033979	0,029852	0,225031	0,531868	0,138340	0,134235	-0,654568	-2,817802	-0,926763	-11,752647	9,299742	13,380634	-0,033979	0,029852	0,225031	2,875263	2,805703	0,134235	-0,033979	0,029852	0,225031	2,875263	2,805703	0,134235
13:40:00,99	0,353985	3,226025	-0,122975	0,724989	0,246947	0,302996	-0,033546	0,033616	0,227351	0,386939	0,139397	0,129285	-0,649839	-2,819315	-0,925574	-11,736752	9,259265	13,383889	-0,033546	0,033616	0,227351	3,025823	2,772759	0,129285	-0,033546	0,033616	0,227351	3,025823	2,772759	0,129285
13:40:01,04	0,353985	3,226025	-0,122975	0,724989	0,246947	0,302996	-0,034600	0,028765	0,228540	0,612121	0,118571	0,132539	-0,652227	-2,815979	-0,927563	-11,744142	9,263054	13,351463	-0,034600	0,028765	0,228540	2,870147	2,834705	0,132539	-0,034600	0,028765	0,228540	2,870147	2,834705	0,132539
13:40:01,09	0,353985	3,226025	-0,122975	0,724989	0,246947	0,302996	-0,036296	0,032501	0,226551	0,417425	0,022115	0,100113	-0,648093	-2,820351	-0,924795	-11,747102	9,248180	13,383314	-0,036296	0,032501	0,226551	2,968743	2,871339	0,100113	-0,036296	0,032501	0,226551	2,968743	2,871339	0,100113
13:40:01,14	0,353985	3,226025	-0,122975	0,724989	0,246947	0,302996	-0,034576	0,026735	0,229319	0,702911	0,116409	0,131964	-0,650493	-2,816570	-0,927936	-11,769931	9,300618	13,382440	-0,034576	0,026735	0,229319	2,801574	2,830642	0,131964	-0,034576	0,026735	0,229319	2,801574	2,830642	0,131964
13:40:01,19	0,353985	3,226025	-0,122975	0,724989	0,246947	0,302996	-0,036650	0,030703	0,226178	0,530541	-0,037438	0,131091	-0,648707	-2,819657	-0,928305	-11,761290	9,279879	13,381763	-0,036650	0,030703	0,226178	2,940740	2,839618	0,131091	-0,036650	0,030703	0,226178	2,940740	2,839618	0,131091
13:40:01,24	0,353985	3,226025	-0,122975	0,724989	0,246947	0,302996	-0,034871	0,027613	0,225809	0,677582	0,072948	0,130413	-0,650479	-2,817434	-0,927131	-11,756760	9,278018	13,405191	-0,034871	0,027613	0,225809	2,845216	2,810315	0,130413	-0,034871	0,027613	0,225809	2,845216	2,810315	0,130413
13:40:01,29	0,353985	3,226025	-0,122975	0,724989	0,246947	0,302996	-0,035909	0,030260	0,226983	0,540613	0,023813	0,153842	-0,651647	-2,818939	-0,926768	-11,757693	9,267116	13,365445	-0,035909	0,030260	0,226983	2,916003	2,842683	0,153842	-0,035909	0,030260	0,226983	2,916003	2,842683	0,153842
13:40:01,34	0,353985	3,226025	-0,122975	0,724989	0,246947	0,302996	-0,034022	0,030519	0,227346	0,517222	0,126574	0,114095	-0,649290	-2,819684	-0,924435	-11,760973	9,256645	13,359175	-0,034022	0,030519	0,227346	2,912966	2,797323	0,114095	-0,034022	0,030519	0,227346	2,912966	2,797323	0,114095
13:40:01,39	0,353985	3,226025	-0,122975	0,724989	0,246947	0,302996	-0,034556	0,028105	0,229679	0,632026	0,101240	0,107826	-0,649859	-2,819671	-0,925587	-11,761276	9,298208	13,380494	-0,034556	0,028105	0,229679	2,838295	2,813849	0,107826	-0,034556	0,028105	0,229679	2,838295	2,813849	0,107826
13:40:01,44	0,353985	3,226025	-0,122975	0,724989	0,246947	0,302996	-0,034282	0,028604	0,228528	0,641927	0,094421	0,129145	-0,653394	-2,815356	-0,926761	-11,735670	9,265132	13,384761	-0,034282	0,028604	0,228528	2,887359	2,785556	0,129145	-0,034282	0,028604	0,228528	2,887359	2,785556	0,129145
13:40:01,49	0,353985	3,226025	-0,122975	0,724989	0,246947	0,302996	-0,036251	0,033823	0,227353	0,354703	0,030736	0,133411	-0,649288	-2,819970	-0,927524	-11,762729	9,289054	13,386295	-0,036251	0,033823	0,227353	3,009818	2,876454	0,133411	-0,036251	0,033823	0,227353	3,009818	2,876454	0,133411
13:40:01,54	0,353985	3,226025	-0,122975	0,724989	0,246947	0,302996	-0,034308	0,027960	0,226590	0,666783	0,096366	0,134945	-0,653479	-2,817883	-0,927965	-11,786889	9,274940	13,352028	-0,034308	0,027960	0,226590	2,861628	2,789575	0,134945	-0,034308	0,027960	0,226590	2,861628	2,789575	0,134945
13:40:01,59	0,353985	3,226025	-0,122975	0,724989	0,246947	0,302996	-0,034021	0,032633	0,226149	0,399477	0,097438	0,100679	-0,652211	-2,819887	-0,927150	-11,750735	9,276284	13,365661	-0,034021	0,032633	0,226149	2,961162	2,768095	0,100679	-0,034021	0,032633	0,226149	2,961162	2,768095	0,100679
13:40:01,64	0,353985	3,226025	-0,122975	0,724989	0,246947	0,302996	-0,032919	0,030533	0,226964	0,527920	0,185377	0,114311	-0,652223	-2,822681	-0,926746	-11,757719	9,260254	13,374247	-0,032919	0,030533	0,226964	2,924752	2,769532	0,114311	-0,032919	0,030533	0,226964	2,924752	2,769532	0,114311
13:40:01,69	0,353985	3,226025	-0,122975	0,724989	0,246947	0,302996	-0,030494	0,029146	0,227368	0,582652	0,313463	0,122898	-0,651638	-2,820764	-0,927951	-11,766106	9,286604	13,337535	-0,030494	0,029146	0,227368	2,870631	2,707227	0,122898	-0,030494	0,029146	0,227368	2,870631	2,707227	0,122898
13:40:01,74	0,353985	3,226025	-0,122975	0,724989	0,246947	0,302996	-0,032446	0,029598	0,226163	0,577768	0,191486	0,086186	-0,651615	-2,817346	-0,927927	-11,745033	9,296196	13,376883	-0,032446	0,029598	0,226163	2,901239	2,738535	0,086186	-0,032446	0,029598	0,226163	2,901239	2,738535	0,086186
13:40:01,79	0,353985	3,226025	-0,122975	0,724989	0,246947	0,302996	-0,035418	0,031288	0,226187	0,508770	0,050424	0,125534	-0,648684	-2,815078	-0,928309	-11,734692	9,269888	13,386700	-0,035418	0,031288	0,226187	2,964848	2,830732	0,125534	-0,035418	0,031288	0,226187	2,964848	2,830732	0,125534
13:40:01,84	0,353985	3,226025	-0,122975	0,724989	0,246947	0,302996	-0,038848	0,029883	0,225805	0,564172	-0,105806	0,135350	-0,651079	-2,815389	-0,928339	-11,747094	9,241510	13,356406	-0,038848	0,029883	0,225805	2,910025	2,943725	0,135350	-0,038848	0,029883	0,225805	2,910025	2,943725	0,135350
13:40:01,89	0,353985	3,226025	-0,122975	0,724989	0,246947	0,302996	-0,034720	0,031601	0,226963	0,476930	0,080357	0,129541	-0,652236	-2,817793	-0,927151	-11,758300	9,285924	13,380890	-0,034720	0,031601	0,226963	2,957630	2,805886	0,129541	-0,034720	0,031601	0,226963	2,957630	2,805886	0,129541
13:40:01,94	0,353985	3,226025	-0,122975	0,724989	0,246947	0,302996	-0,034720	0,031601	0,226963	0,476930	0,080357	0,129541	-0,649921	-2,817149	-0,926376	-11,772349	9,272112	13,385461	-0,034720	0,031601	0,226963	2,957630	2,805886	0,129541	-0,034720	0,031601	0,226963	2,957630	2,805886	0,129541
13:40:01,99	0,353985	3,226025	-0,122975	0,724989	0,246947	0,302996	-0,036435	0,029919	0,227738	0,545424	-0,014069	0,134112	-0,653471	-2,819907	-0,928733	-11,784785	9,268546	13,351970	-0,036435	0,029919	0,227738	2,894063	2,846066	0,134112	-0,036435	0,029919	0,227738	2,894063	2,846066	0,134112
13:40:02,04	0,353985	3,226025	-0,122975	0,724989	0,246947	0,302996	-0,032272	0,031614	0,225382	0,447977	0,193398	0,100620	-0,652820	-2,818238	-0,925968	-11,754594	9,278921	13,399122	-0,032272	0,031614	0,225382	2,929674	2,726770	0,100620	-0,032272	0,031614	0,225382	2,929674	2,726770	0,100620
13:40:02,09	0,353985	3,226025	-0,122975	0,724989	0,246947	0,302996	-0,036082	0,030358	0,226567	0,552659	-0,007236	0,125991	-0,650478	-2,817235	-0,927547	-11,767276	9,303900	13,377340	-0,036082	0,030358	0,226567	2,935763	2,825221	0,125991	-0,036082	0,030358	0,226567	2,935763	2,825221	0,125991
13:40:02,14	0,353985	3,226025	-0,122975	0,724989	0,246947	0,302996	-0,036082	0,030358	0,226567	0,552659	-0,007236	0,125991	-0,653360	-2,818359	-0,927547	-11,743919	9,307407	13,362012	-0,036082	0,030358	0,226567	2,935763	2,825221	0,125991	-0,036082	0,030358	0,226567	2,935763	2,825221	0,125991
13:40:02,19	0,353985	3,226025	-0,122975	0,724989	0,246947	0,302996	-0,033668	0,032292	0,226567	0,466790	0,136799	0,110663	-0,649794	-2,819830	-0,927134	-11,722213	9,275432	13,365757	-0,034177	0,028469	0,226980	2,883576	2,827991	0,114407	-0,034177	0,028469	0,226980	2,883576	2,827991	0,114407
13:40:02,24	0,353985	3,226025	-0,122975	0,724989	0,246947	0,302996	-0,034177	0,028469	0,226980	0,648777	0,145098	0,114407	-0,649824	-2,817798	-0,929086	-11,724349	9,268781	13,367050	-0,034177	0,028469	0,226980	2,883576	2,827991	0,114407	-0,034177	0,028469	0,226980	2,883576	2,827991	0,114407
13:40:02,29	0,353985	3,226025	-0,122975	0,724989	0,246947	0,302996	-0,035922	0,029510	0,225028	0,587788	0,055827	0,115701	-0,649336	-2,816840	-0,927532	-11,765311	9,259705	13,395532	-0,035922	0,029510	0,225028	2,904350	2,875713	0,115701	-0,035922	0,029510	0,225028	2,904350	2,875713	0,115701
13:40:02,34	0,353985	3,226025	-0,122975	0,724989	0,246947	0,302996	-0,036995	0,029566	0,226582	0,556534	-0,030923	0,144183	-0,652283	-2,818549	-0,930664	-11,767363	9,256657	13,362683	-0,036995	0,029566	0,226582	2,877494	2,873220	0,144183	-0,036995	0,029566	0,226582	2,877494	2,873220	0,144183
13:40:02,39	0,353985	3,226025	-0,122975	0,724989	0,246947	0,302996	-0,034042	0,031264	0,223450	0,464586	0,122382	0,111333	-0,652826	-2,816429	-0,924432	-11,751779	9,262618	13,383368	-0,034042	0,031264	0,223450	2,918818	2,794711	0,111333	-0,034042	0,031264	0,223450	2,918818	2,794711	0,111333
13:40:02,44	0,353985	3,226025	-0,122975	0,724989	0,246947	0,302996	-0,035607	0,032794	0,229682	0,397970	0,051552	0,132018	-0,652843	-2,815583	-0,926753	-11,753839	9,272273	13,404613	-0,035607	0,032794	0,229682	2,972323	2,846683	0,132018	-0,035607	0,032794	0,229682	2,972323	2,846683	0,132018
13:40:02,49	0,353985	3,226025	-0,122975	0,724989	0,246947	0,302996	-0,036331	0,033232	0,227361	0,382535	0,007280	0,153264	-0,653962	-2,815564	-0,926780	-11,736652	9,287206	13,361134	-0,036331	0,033232	0,227361	2,991256	2,859264	0,153264	-0,036331	0,033232	0,227361	2,991256	2,859264	0,153264
13:40:02,54	0,353985	3,226025	-0,122975	0,724989	0,246947	0,302996	-0,035788	0,034211	0,227335	0,353182	0,042951	0,109785	-0,651116	-2,819688	-0,930248	-11,778472	9,274212	13,397055	-0,035788	0,034211	0,227335	3,038710	2,852284	0,109785	-0,035788	0,034211	0,227335	3,038710	2,852284	0,109785
13:40:02,59	0,353985	3,226025	-0,122975	0,724989	0,246947	0,302996	-0,033639	0,029684	0,223866	0,556415	0,124975	0,145705	-0,649292	-2,816678	-0,926739	-11,753397	9,285682	13,410326	-0,033639	0,029684	0,223866	2,886586	2,765616	0,145705	-0,033639	0,029684	0,223866	2,886586	2,765616	0,145705
13:40:02,64	0,353985	3,226025	-0,122975	0,724989	0,246947	0,302996	-0,037158	0,029610	0,227375	0,582730	-0,042030	0,158976	-0,649855	-2,818309	-0,929110	-11,749413	9,288249	13,348484	-0,037158	0,029610	0,227375	2,907097	2,874849	0,158976	-0,037158	0,029610	0,227375	2,907097	2,874849	0,158976
13:40:02,69	0,353985	3,226025	-0,122975	0,724989	0,246947	0,302996	-0,035464	0,029282	0,225005	0,603992	0,048215	0,097134	-0,654574	-2,819666	-0,927161	-11,766888	9,316036	13,366732	-0,031930	0,032690	0,226953	3,008254	2,709441	0,115382	-0,031930	0,032690	0,226953	3,008254	2,709441	0,115382
13:40:02,74	0,353985	3,226025	-0,122975	0,724989	0,246947	0,302996	-0,031930	0,032690	0,226953	0,442120	0,202975	0,115382	-0,652305	-2,817027	-0,929893	-11,783246	9,282561	13,373119	-0,031930	0,032690	0,226953	3,008254	2,709441	0,115382	-0,031930	0,032690	0,226953	3,008254	2,709441	0,115382
13:40:02,79	0,353985	3,226025	-0,122975	0,724989	0,246947	0,302996	-0,035349	0,032045	0,224221	0,438483	0,027719	0,121769	-0,654074	-2,818063	-0,928342	-11,793561	9,293833	13,372182	-0,035349	0,032045	0,224221	2,953998	2,802636	0,121769	-0,035349	0,032045	0,224221	2,953998	2,802636	0,121769
13:40:02,84	0,353985	3,226025	-0,122975	0,724989	0,246947	0,302996	-0,033567	0,033058	0,225773	0,390411	0,105823	0,120833	-0,652798	-2,820189	-0,928698	-11,746519	9,275665	13,371239	-0,033567	0,033058	0,225773	2,985446	2,740839	0,120833	-0,033567	0,033058	0,225773	2,985446	2,740839	0,120833
13:40:02,89	0,353985	3,226025	-0,122975	0,724989	0,246947	0,302996	-0,035018	0,029087	0,223884	0,612860	0,049530	0,166084	-0,649910	-2,818792	-0,930231	-11,768969	9,298096	13,417433	-0,035018	0,029087	0,223884	2,896219	2,798460	0,166084	-0,035018	0,029087	0,223884	2,896219	2,798460	0,166084
13:40:02,94	0,353985	3,226025	-0,122975	0,724989	0,246947	0,302996	-0,036552	0,030574	0,226982	0,542752	0,003092	0,144368	-0,650430	-2,816720	-0,927132	-11,736526	9,287683	13,395718	-0,036552	0,030574	0,226982	2,942821	2,872401	0,144368	-0,036552	0,030574	0,226982	2,942821	2,872401	0,144368
13:40:02,99	0,353985	3,226025	-0,122975	0,724989	0,246947	0,302996	-0,036552	0,030574	0,226982	0,542752	0,003092	0,144368	-0,653387	-2,817000	-0,929876	-11,743487	9,297556	13,372997	-0,036552	0,030574	0,226982	2,942821	2,872401	0,144368	-0,036552	0,030574	0,226982	2,942821	2,872401	0,144368
13:40:03,04	0,353985	3,226025	-0,122975	0,724989	0,246947	0,302996	-0,034831	0,032995	0,224238	0,421933	0,081578	0,121648	-0,651032	-2,817107	-0,925990	-11,749477	9,290342	13,370854	-0,034831	0,032995	0,224238	3,012046	2,815849	0,121648	-0,034831	0,032995	0,224238	3,012046	2,815849	0,121648
13:40:03,09	0,353985	3,226025	-0,122975	0,724989	0,246947	0,302996	-0,035917	0,030902	0,228124	0,521537	0,023574	0,119504	-0,654082	-2,815263	-0,929126	-11,792265	9,306636	13,378316	-0,035917	0,030902	0,228124	2,947334	2,843023	0,119504	-0,035917	0,030902	0,228124	2,947334	2,843023	0,119504
13:40:03,14	0,353985	3,226025	-0,122975	0,724989	0,246947	0,302996	-0,035988	0,034465	0,224988	0,328966	-0,025350	0,126966	-0,653400	-2,816912	-0,929129	-11,760059	9,313747	13,344171	-0,035988	0,034465	0,224988	3,034476	2,799718	0,126966	-0,035988	0,034465	0,224988	3,034476	2,799718	0,126966
13:40:03,19	0,353985	3,226025	-0,122975	0,724989	0,246947	0,302996	-0,034901	0,033050	0,224985	0,424806	0,055540	0,092822	-0,649898	-2,818493	-0,931794	-11,744616	9,246095	13,392289	-0,034901	0,033050	0,224985	3,019240	2,795232	0,092822	-0,034901	0,033050	0,224985	3,019240	2,795232	0,092822
13:40:03,24	0,353985	3,226025	-0,122975	0,724989	0,246947	0,302996	-0,035283	0,029227	0,222320	0,572744	0,082865	0,140940	-0,652792	-2,817126	-0,927530	-11,726668	9,246341	13,379530	-0,035283	0,029227	0,222320	2,867061	2,852561	0,140940	-0,035283	0,029227	0,222320	2,867061	2,852561	0,140940
13:40:03,29	0,353985	3,226025	-0,122975	0,724989	0,246947	0,302996	-0,035020	0,032416	0,226584	0,416076	0,111967	0,128181	-0,651089	-2,818369	-0,929874	-11,766719	9,277354	13,377627	-0,035020	0,032416	0,226584	2,960769	2,861010	0,128181	-0,035020	0,032416	0,226584	2,960769	2,861010	0,128181
13:40:03,34	0,353985	3,226025	-0,122975	0,724989	0,246947	0,302996	-0,034795	0,030320	0,224240	0,531902	0,073461	0,126277	-0,655146	-2,814978	-0,927532	-11,728352	9,276272	13,394955	-0,034795	0,030320	0,224240	2,912057	2,804862	0,126277	-0,034795	0,030320	0,224240	2,912057	2,804862	0,126277
13:40:03,39	0,353985	3,226025	-0,122975	0,724989	0,246947	0,302996	-0,035703	0,035529	0,226582	0,279319	0,060014	0,143605	-0,651065	-2,819083	-0,928695	-11,758606	9,277437	13,386417	-0,035703	0,035529	0,226582	3,068322	2,862692	0,143605	-0,035703	0,035529	0,226582	3,068322	2,862692	0,143605
13:40:03,44	0,353985	3,226025	-0,122975	0,724989	0,246947	0,302996	-0,034188	0,029943	0,225419	0,555679	0,111980	0,135067	-0,654032	-2,819841	-0,930283	-11,784860	9,316558	13,359210	-0,034188	0,029943	0,225419	2,906172	2,795776	0,135067	-0,034188	0,029943	0,225419	2,906172	2,795776	0,135067
13:40:03,49	0,353985	3,226025	-0,122975	0,724989	0,246947	0,302996	-0,035394	0,027320	0,220760	0,657310	0,054637	0,142286	-0,648191	-2,819350	-0,933354	-11,771344	9,244676	13,393636	-0,035394	0,027320	0,220760	2,801934	2,833074	0,142286	-0,035394	0,027320	0,220760	2,801934	2,833074	0,142286
13:40:03,54	0,353985	3,226025	-0,122975	0,724989	0,246947	0,302996	-0,035394	0,027320	0,220760	0,657310	0,054637	0,142286	-0,653989	-2,815438	-0,931043	-11,736316	9,280624	13,378064	-0,035394	0,027320	0,220760	2,801934	2,833074	0,142286	-0,035394	0,027320	0,220760	2,801934	2,833074	0,142286
13:40:03,59	0,353985	3,226025	-0,122975	0,724989	0,246947	0,302996	-0,035884	0,034297	0,223071	0,343152	0,041543	0,126714	-0,649260	-2,818049	-0,929475	-11,736917	9,272644	13,372445	-0,035884	0,034297	0,223071	3,035471	2,858408	0,126714	-0,035884	0,034297	0,223071	3,035471	2,858408	0,126714
13:40:03,64	0,353985	3,226025	-0,122975	0,724989	0,246947	0,302996	-0,035986	0,028897	0,224639	0,616761	0,039678	0,121095	-0,654015	-2,820006	-0,931028	-11,762915	9,290639	13,387657	-0,035986	0,028897	0,224639	2,885148	2,864596	0,121095	-0,035986	0,028897	0,224639	2,885148	2,864596	0,121095
13:40:03,69	0,353985	3,226025	-0,122975	0,724989	0,246947	0,302996	-0,031914	0,032035	0,223086	0,456146	0,219925	0,136307	-0,651626	-2,818204	-0,926763	-11,748747	9,276809	13,370618	-0,034669	0,030868	0,227351	2,935092	2,817371	0,119268	-0,034669	0,030868	0,227351	2,935092	2,817371	0,119268
13:40:03,74	0,353985	3,226025	-0,122975	0,724989	0,246947	0,302996	-0,034669	0,030868	0,227351	0,511921	0,095830	0,119268	-0,647575	-2,819038	-0,928309	-11,775443	9,264845	13,386562	-0,035973	0,026943	0,225805	2,807347	2,834778	0,135212	-0,035973	0,026943	0,225805	2,807347	2,834778	0,135212
13:40:03,79	0,353985	3,226025	-0,122975	0,724989	0,246947	0,302996	-0,035973	0,026943	0,225805	0,692360	0,010905	0,135212	-0,649895	-2,818356	-0,932560	-11,744162	9,259064	13,407723	-0,035973	0,026943	0,225805	2,807347	2,834778	0,135212	-0,035973	0,026943	0,225805	2,807347	2,834778	0,135212
13:40:03,84	0,353985	3,226025	-0,122975	0,724989	0,246947	0,302996	-0,035402	0,029293	0,221554	0,580774	0,070547	0,156373	-0,652233	-2,816959	-0,928728	-11,760271	9,302014	13,358284	-0,035402	0,029293	0,221554	2,880266	2,849643	0,156373	-0,035402	0,029293	0,221554	2,880266	2,849643	0,156373
13:40:03,89	0,353985	3,226025	-0,122975	0,724989	0,246947	0,302996	-0,035925	0,030284	0,225040	0,533694	0,026281	0,154816	-0,649837	-2,816855	-0,930632	-11,731696	9,294670	13,388414	-0,035925	0,030284	0,225040	2,911022	2,846432	0,154816	-0,035925	0,030284	0,225040	2,911022	2,846432	0,154816
13:40:03,94	0,353985	3,226025	-0,122975	0,724989	0,246947	0,302996	-0,035925	0,030284	0,225040	0,533694	0,026281	0,154816	-0,649922	-2,819019	-0,932204	-11,764079	9,262308	13,373795	-0,035925	0,030284	0,225040	2,911022	2,846432	0,154816	-0,035925	0,030284	0,225040	2,911022	2,846432	0,154816
13:40:03,99	0,353985	3,226025	-0,122975	0,724989	0,246947	0,302996	-0,034816	0,028984	0,221910	0,589675	0,082189	0,122446	-0,649324	-2,816659	-0,931049	-11,758972	9,269283	13,368872	-0,034816	0,028984	0,221910	2,864937	2,815222	0,122446	-0,034816	0,028984	0,221910	2,864937	2,815222	0,122446
13:40:04,04	0,353985	3,226025	-0,122975	0,724989	0,246947	0,302996	-0,037158	0,029646	0,223066	0,563842	-0,038694	0,117522	-0,652231	-2,819178	-0,928705	-11,753249	9,272970	13,371474	-0,033524	0,030905	0,225409	2,930480	2,785032	0,120124	-0,033524	0,030905	0,225409	2,930480	2,785032	0,120124
13:40:04,09	0,353985	3,226025	-0,122975	0,724989	0,246947	0,302996	-0,033524	0,030905	0,225409	0,504454	0,153423	0,120124	-0,649293	-2,817916	-0,928308	-11,759092	9,292160	13,387138	-0,033524	0,030905	0,225409	2,930480	2,785032	0,120124	-0,033524	0,030905	0,225409	2,930480	2,785032	0,120124
13:40:04,14	0,353985	3,226025	-0,122975	0,724989	0,246947	0,302996	-0,036085	0,028991	0,225806	0,617662	0,005589	0,135788	-0,653501	-2,819676	-0,929132	-11,806591	9,294479	13,353297	-0,036085	0,028991	0,225806	2,893467	2,838247	0,135788	-0,036085	0,028991	0,225806	2,893467	2,838247	0,135788
13:40:04,19	0,353985	3,226025	-0,122975	0,724989	0,246947	0,302996	-0,032457	0,031756	0,224983	0,452168	0,151955	0,101947	-0,648681	-2,817414	-0,930239	-11,745685	9,302423	13,398374	-0,032457	0,031756	0,224983	2,944983	2,699807	0,101947	-0,032457	0,031756	0,224983	2,944983	2,699807	0,101947
13:40:04,24	0,353985	3,226025	-0,122975	0,724989	0,246947	0,302996	-0,036826	0,028713	0,223876	0,647739	-0,026468	0,147024	-0,656431	-2,814912	-0,931837	-11,767807	9,265217	13,382878	-0,036826	0,028713	0,223876	2,901676	2,864365	0,147024	-0,036826	0,028713	0,223876	2,901676	2,864365	0,147024
13:40:04,29	0,353985	3,226025	-0,122975	0,724989	0,246947	0,302996	-0,034424	0,033555	0,223452	0,388993	0,045384	0,142720	-0,654076	-2,817072	-0,930662	-11,795080	9,322939	13,394070	-0,034424	0,033555	0,223452	3,023075	2,747685	0,142720	-0,034424	0,033555	0,223452	3,023075	2,747685	0,142720
13:40:04,34	0,353985	3,226025	-0,122975	0,724989	0,246947	0,302996	-0,034424	0,033555	0,223452	0,388993	0,045384	0,142720	-0,649300	-2,818606	-0,931803	-11,750954	9,272637	13,383606	-0,034424	0,033555	0,223452	3,023075	2,747685	0,142720	-0,034424	0,033555	0,223452	3,023075	2,747685	0,142720
13:40:04,39	0,353985	3,226025	-0,122975	0,724989	0,246947	0,302996	-0,035484	0,028652	0,222312	0,622447	0,053637	0,132257	-0,648126	-2,819911	-0,932993	-11,756858	9,267335	13,345469	-0,035484	0,028652	0,222312	2,871646	2,839136	0,132257	-0,035484	0,028652	0,222312	2,871646	2,839136	0,132257
13:40:04,44	0,353985	3,226025	-0,122975	0,724989	0,246947	0,302996	-0,034941	0,026983	0,221121	0,701715	0,079438	0,094120	-0,653975	-2,815677	-0,930671	-11,725795	9,254649	13,347793	-0,034941	0,026983	0,221121	2,819862	2,822270	0,094120	-0,034941	0,026983	0,221121	2,819862	2,822270	0,094120
13:40:04,49	0,353985	3,226025	-0,122975	0,724989	0,246947	0,302996	-0,035683	0,034165	0,223443	0,332767	0,074078	0,096444	-0,651071	-2,816994	-0,930655	-11,754827	9,280487	13,373442	-0,035683	0,034165	0,223443	3,014745	2,875188	0,096444	-0,035683	0,034165	0,223443	3,014745	2,875188	0,096444
13:40:04,54	0,353985	3,226025	-0,122975	0,724989	0,246947	0,302996	-0,035994	0,030992	0,223459	0,505626	0,019822	0,122093	-0,652826	-2,816679	-0,931037	-11,747736	9,285154	13,383185	-0,035994	0,030992	0,223459	2,938520	2,845380	0,122093	-0,035994	0,030992	0,223459	2,938520	2,845380	0,122093
13:40:04,59	0,353985	3,226025	-0,122975	0,724989	0,246947	0,302996	-0,035390	0,032669	0,223077	0,426018	0,055073	0,131835	-0,651664	-2,816217	-0,931020	-11,739857	9,250683	13,401639	-0,035390	0,032669	0,223077	2,990542	2,833163	0,131835	-0,035390	0,032669	0,223077	2,990542	2,833163	0,131835
13:40:04,64	0,353985	3,226025	-0,122975	0,724989	0,246947	0,302996	-0,036371	0,031894	0,223094	0,440413	0,028128	0,150289	-0,651626	-2,818734	-0,929871	-11,745669	9,279991	13,367656	-0,036371	0,031894	0,223094	2,944088	2,883215	0,150289	-0,036371	0,031894	0,223094	2,944088	2,883215	0,150289
13:40:04,69	0,353985	3,226025	-0,122975	0,724989	0,246947	0,302996	-0,034210	0,030603	0,224243	0,529996	0,120774	0,116306	-0,653418	-2,815669	-0,932994	-11,743141	9,281175	13,369713	-0,034210	0,030603	0,224243	2,932365	2,806280	0,116306	-0,034210	0,030603	0,224243	2,932365	2,806280	0,116306
13:40:04,74	0,353985	3,226025	-0,122975	0,724989	0,246947	0,302996	-0,035968	0,033687	0,221120	0,371920	0,030950	0,118363	-0,650407	-2,819198	-0,930994	-11,725431	9,294219	13,407490	-0,035968	0,033687	0,221120	3,016379	2,854467	0,118363	-0,035968	0,033687	0,221120	3,016379	2,854467	0,118363
13:40:04,79	0,353985	3,226025	-0,122975	0,724989	0,246947	0,302996	-0,034418	0,029315	0,223120	0,619432	0,120368	0,156140	-0,652224	-2,819894	-0,930256	-11,745167	9,259985	13,366968	-0,034418	0,029315	0,223120	2,920664	2,822207	0,156140	-0,034418	0,029315	0,223120	2,920664	2,822207	0,156140
13:40:04,84	0,353985	3,226025	-0,122975	0,724989	0,246947	0,302996	-0,032907	0,030541	0,223858	0,516157	0,199003	0,115619	-0,652287	-2,818358	-0,930245	-11,772425	9,279434	13,406843	-0,032907	0,030541	0,223858	2,913641	2,782172	0,115619	-0,032907	0,030541	0,223858	2,913641	2,782172	0,115619
13:40:04,89	0,353985	3,226025	-0,122975	0,724989	0,246947	0,302996	-0,034205	0,031363	0,223869	0,476629	0,098165	0,155494	-0,651089	-2,816890	-0,932601	-11,760145	9,283676	13,374795	-0,034205	0,031363	0,223869	2,938637	2,783243	0,155494	-0,034205	0,031363	0,223869	2,938637	2,783243	0,155494
13:40:04,94	0,353985	3,226025	-0,122975	0,724989	0,246947	0,302996	-0,036076	0,031060	0,221513	0,502204	0,009382	0,123446	-0,656380	-2,818443	-0,933000	-11,772947	9,323743	13,370463	-0,036076	0,031060	0,221513	2,940419	2,841341	0,123446	-0,036076	0,031060	0,221513	2,940419	2,841341	0,123446
13:40:04,99	0,353985	3,226025	-0,122975	0,724989	0,246947	0,302996	-0,032086	0,034866	0,221114	0,332618	0,185761	0,119113	-0,652300	-2,819081	-0,929109	-11,786883	9,279455	13,372275	-0,032086	0,034866	0,221114	3,069561	2,704475	0,119113	-0,032086	0,034866	0,221114	3,069561	2,704475	0,119113
13:40:05,04	0,353985	3,226025	-0,122975	0,724989	0,246947	0,302996	-0,033573	0,031013	0,225005	0,487604	0,118495	0,120926	-0,649824	-2,816988	-0,929475	-11,726463	9,284951	13,372792	-0,033573	0,031013	0,225005	2,922159	2,753964	0,120926	-0,033573	0,031013	0,225005	2,922159	2,753964	0,120926
13:40:05,09	0,353985	3,226025	-0,122975	0,724989	0,246947	0,302996	-0,038275	0,035684	0,225803	0,288416	-0,098024	0,160150	-0,653994	-2,812673	-0,928311	-11,740818	9,303301	13,411499	-0,038275	0,035684	0,225803	3,089614	2,906532	0,160150	-0,038275	0,035684	0,225803	3,089614	2,906532	0,160150
13:40:05,14	0,353985	3,226025	-0,122975	0,724989	0,246947	0,302996	-0,038275	0,035684	0,225803	0,288416	-0,098024	0,160150	-0,652298	-2,819820	-0,931812	-11,773287	9,256733	13,382634	-0,038275	0,035684	0,225803	3,089614	2,906532	0,160150	-0,038275	0,035684	0,225803	3,089614	2,906532	0,160150
13:40:05,19	0,353985	3,226025	-0,122975	0,724989	0,246947	0,302996	-0,032934	0,030642	0,222302	0,494048	0,174860	0,131284	-0,650444	-2,820825	-0,930260	-11,743774	9,261817	13,352649	-0,032934	0,030642	0,222302	2,899431	2,760165	0,131284	-0,032934	0,030642	0,222302	2,899431	2,760165	0,131284
13:40:05,24	0,353985	3,226025	-0,122975	0,724989	0,246947	0,302996	-0,032991	0,028534	0,223854	0,622833	0,194917	0,101300	-0,648672	-2,823106	-0,929069	-11,748590	9,263815	13,371387	-0,032991	0,028534	0,223854	2,862724	2,784690	0,101300	-0,032991	0,028534	0,223854	2,862724	2,784690	0,101300
13:40:05,29	0,353985	3,226025	-0,122975	0,724989	0,246947	0,302996	-0,031900	0,025859	0,225045	0,761251	0,246442	0,120037	-0,649270	-2,816721	-0,930236	-11,730940	9,266100	13,397058	-0,031900	0,025859	0,225045	2,791161	2,750629	0,120037	-0,031900	0,025859	0,225045	2,791161	2,750629	0,120037
13:40:05,34	0,353985	3,226025	-0,122975	0,724989	0,246947	0,302996	-0,037132	0,029569	0,223878	0,579134	-0,011446	0,145709	-0,651543	-2,815832	-0,930651	-11,709970	9,312210	13,359550	-0,037132	0,029569	0,223878	2,900279	2,903403	0,145709	-0,037132	0,029569	0,223878	2,900279	2,903403	0,145709
13:40:05,39	0,353985	3,226025	-0,122975	0,724989	0,246947	0,302996	-0,036764	0,031982	0,223463	0,504056	0,002762	0,108200	-0,648771	-2,818159	-0,931433	-11,782977	9,282959	13,379354	-0,036764	0,031982	0,223463	3,014652	2,888775	0,108200	-0,036764	0,031982	0,223463	3,014652	2,888775	0,108200
13:40:05,44	0,353985	3,226025	-0,122975	0,724989	0,246947	0,302996	-0,036136	0,028418	0,222681	0,627537	-0,013150	0,128004	-0,649971	-2,815641	-0,931817	-11,777094	9,265417	13,398512	-0,036136	0,028418	0,222681	2,858376	2,823515	0,128004	-0,036136	0,028418	0,222681	2,858376	2,823515	0,128004
13:40:05,49	0,353985	3,226025	-0,122975	0,724989	0,246947	0,302996	-0,037717	0,030716	0,222297	0,495797	-0,081483	0,147162	-0,655207	-2,820328	-0,931427	-11,758413	9,253741	13,371882	-0,037717	0,030716	0,222297	2,907019	2,879270	0,147162	-0,037717	0,030716	0,222297	2,907019	2,879270	0,147162
13:40:05,54	0,353985	3,226025	-0,122975	0,724989	0,246947	0,302996	-0,031040	0,032907	0,222687	0,381111	0,287729	0,120533	-0,652197	-2,816219	-0,930672	-11,739982	9,305140	13,349784	-0,031040	0,032907	0,222687	2,964301	2,724351	0,120533	-0,031040	0,032907	0,222687	2,964301	2,724351	0,120533
13:40:05,59	0,353985	3,226025	-0,122975	0,724989	0,246947	0,302996	-0,035928	0,031635	0,221502	0,463852	0,036095	0,103330	-0,651660	-2,816730	-0,932612	-11,747890	9,266812	13,354680	-0,035928	0,031635	0,221502	2,947166	2,856478	0,103330	-0,035928	0,031635	0,221502	2,947166	2,856478	0,103330
13:40:05,64	0,353985	3,226025	-0,122975	0,724989	0,246947	0,302996	-0,035928	0,031635	0,221502	0,463852	0,036095	0,103330	-0,648098	-2,819882	-0,935268	-11,728633	9,257626	13,404403	-0,035928	0,031635	0,221502	2,947166	2,856478	0,103330	-0,035928	0,031635	0,221502	2,947166	2,856478	0,103330
13:40:05,69	0,353985	3,226025	-0,122975	0,724989	0,246947	0,302996	-0,034980	0,026973	0,218847	0,707910	0,106659	0,153054	-0,649256	-2,817038	-0,933358	-11,732693	9,298439	13,380587	-0,034980	0,026973	0,218847	2,825317	2,852627	0,153054	-0,034980	0,026973	0,218847	2,825317	2,852627	0,153054
13:40:05,74	0,353985	3,226025	-0,122975	0,724989	0,246947	0,302996	-0,036864	0,029398	0,220756	0,615137	-0,015205	0,129237	-0,651703	-2,816368	-0,931828	-11,780585	9,312280	13,385113	-0,036864	0,029398	0,220756	2,922887	2,878617	0,129237	-0,036864	0,029398	0,220756	2,922887	2,878617	0,129237
13:40:05,79	0,353985	3,226025	-0,122975	0,724989	0,246947	0,302996	-0,036221	0,031852	0,222286	0,475553	-0,030157	0,133763	-0,649262	-2,816462	-0,933756	-11,729974	9,285406	13,370777	-0,036221	0,031852	0,222286	2,975969	2,813177	0,133763	-0,036221	0,031852	0,222286	2,975969	2,813177	0,133763
13:40:05,84	0,353985	3,226025	-0,122975	0,724989	0,246947	0,302996	-0,038877	0,029360	0,218814	0,548859	-0,117094	0,158313	-0,648216	-2,815313	-0,935300	-11,764384	9,237933	13,409662	-0,038877	0,029360	0,218814	2,853640	2,934780	0,158313	-0,038877	0,029360	0,218814	2,853640	2,934780	0,158313
13:40:05,89	0,353985	3,226025	-0,122975	0,724989	0,246947	0,302996	-0,038877	0,029360	0,218814	0,548859	-0,117094	0,158313	-0,649937	-2,819090	-0,932581	-11,764394	9,249353	13,388136	-0,038877	0,029360	0,218814	2,853640	2,934780	0,158313	-0,038877	0,029360	0,218814	2,853640	2,934780	0,158313
13:40:05,94	0,353985	3,226025	-0,122975	0,724989	0,246947	0,302996	-0,034746	0,028962	0,221533	0,579466	0,092011	0,136786	-0,651026	-2,817856	-0,928704	-11,735880	9,267597	13,366682	-0,034746	0,028962	0,221533	2,852965	2,819584	0,136786	-0,034746	0,028962	0,221533	2,852965	2,819584	0,136786
13:40:05,99	0,353985	3,226025	-0,122975	0,724989	0,246947	0,302996	-0,035271	0,030522	0,225410	0,528397	0,080311	0,115333	-0,654040	-2,821506	-0,931810	-11,769606	9,264743	13,377455	-0,035271	0,030522	0,225410	2,924364	2,849054	0,115333	-0,035271	0,030522	0,225410	2,924364	2,849054	0,115333
13:40:06,04	0,353985	3,226025	-0,122975	0,724989	0,246947	0,302996	-0,030602	0,031308	0,222304	0,468200	0,295286	0,126105	-0,647590	-2,815727	-0,931817	-11,760399	9,245094	13,383552	-0,030602	0,031308	0,222304	2,925855	2,697561	0,126105	-0,030602	0,031308	0,222304	2,925855	2,697561	0,126105
13:40:06,09	0,353985	3,226025	-0,122975	0,724989	0,246947	0,302996	-0,038832	0,028611	0,222297	0,596028	-0,114875	0,132203	-0,651613	-2,820173	-0,930270	-11,740759	9,267047	13,342996	-0,038832	0,028611	0,222297	2,841971	2,933454	0,132203	-0,038832	0,028611	0,222297	2,841971	2,933454	0,132203
13:40:06,14	0,353985	3,226025	-0,122975	0,724989	0,246947	0,302996	-0,032971	0,029872	0,223844	0,559283	0,195964	0,091647	-0,648752	-2,817801	-0,933760	-11,752797	9,234199	13,369264	-0,032971	0,029872	0,223844	2,904223	2,784152	0,091647	-0,032971	0,029872	0,223844	2,904223	2,784152	0,091647
13:40:06,19	0,353985	3,226025	-0,122975	0,724989	0,246947	0,302996	-0,036455	0,028581	0,220354	0,591955	0,020776	0,117914	-0,651017	-2,814841	-0,932581	-11,722561	9,293299	13,389557	-0,036455	0,028581	0,220354	2,835542	2,882486	0,117914	-0,036455	0,028581	0,220354	2,835542	2,882486	0,117914
13:40:06,24	0,353985	3,226025	-0,122975	0,724989	0,246947	0,302996	-0,037887	0,032022	0,221533	0,479311	-0,057033	0,138207	-0,651066	-2,816833	-0,932609	-11,754230	9,293376	13,360527	-0,036137	0,031068	0,221505	2,951992	2,843223	0,109178	-0,036137	0,031068	0,221505	2,951992	2,843223	0,109178
13:40:06,29	0,353985	3,226025	-0,122975	0,724989	0,246947	0,302996	-0,036137	0,031068	0,221505	0,513139	0,006496	0,109178	-0,652275	-2,818880	-0,932587	-11,769260	9,289100	13,389089	-0,036137	0,031068	0,221505	2,951992	2,843223	0,109178	-0,036137	0,031068	0,221505	2,951992	2,843223	0,109178
13:40:06,34	0,353985	3,226025	-0,122975	0,724989	0,246947	0,302996	-0,033759	0,031092	0,221527	0,500690	0,119260	0,137740	-0,651144	-2,819003	-0,932216	-11,786670	9,267600	13,373995	-0,033759	0,031092	0,221527	2,941401	2,769335	0,137740	-0,033759	0,031092	0,221527	2,941401	2,769335	0,137740
13:40:06,39	0,353985	3,226025	-0,122975	0,724989	0,246947	0,302996	-0,034218	0,030051	0,221898	0,527482	0,091049	0,122646	-0,654657	-2,820032	-0,934157	-11,791649	9,315901	13,380860	-0,034218	0,030051	0,221898	2,886498	2,777178	0,122646	-0,034218	0,030051	0,221898	2,886498	2,777178	0,122646
13:40:06,44	0,353985	3,226025	-0,122975	0,724989	0,246947	0,302996	-0,031570	0,032579	0,219957	0,435391	0,200272	0,129511	-0,651653	-2,817268	-0,931416	-11,750525	9,286397	13,393289	-0,031570	0,032579	0,219957	2,992818	2,678549	0,129511	-0,031570	0,032579	0,219957	2,992818	2,678549	0,129511
13:40:06,49	0,353985	3,226025	-0,122975	0,724989	0,246947	0,302996	-0,035466	0,031360	0,222699	0,493791	0,048053	0,141939	-0,652806	-2,815803	-0,931424	-11,743936	9,311047	13,389189	-0,035466	0,031360	0,222699	2,955525	2,832156	0,141939	-0,035466	0,031360	0,222699	2,955525	2,832156	0,141939
13:40:06,54	0,353985	3,226025	-0,122975	0,724989	0,246947	0,302996	-0,036158	0,033090	0,222690	0,428438	0,005447	0,137839	-0,652901	-2,817809	-0,935340	-11,781410	9,288324	13,361844	-0,036158	0,033090	0,222690	3,026030	2,843877	0,137839	-0,036158	0,033090	0,222690	3,026030	2,843877	0,137839
13:40:06,59	0,353985	3,226025	-0,122975	0,724989	0,246947	0,302996	-0,034373	0,032169	0,218774	0,437909	0,077169	0,110495	-0,648220	-2,816125	-0,931832	-11,779124	9,238020	13,373669	-0,034373	0,032169	0,218774	2,963210	2,775486	0,110495	-0,034373	0,032169	0,218774	2,963210	2,775486	0,110495
13:40:06,64	0,353985	3,226025	-0,122975	0,724989	0,246947	0,302996	-0,038173	0,028957	0,222282	0,562529	-0,093259	0,122320	-0,651018	-2,816815	-0,934140	-11,725915	9,290103	13,375609	-0,038173	0,028957	0,222282	2,835661	2,903297	0,122320	-0,038173	0,028957	0,222282	2,835661	2,903297	0,122320
13:40:06,69	0,353985	3,226025	-0,122975	0,724989	0,246947	0,302996	-0,036176	0,031036	0,219974	0,526152	0,030611	0,124259	-0,651705	-2,818225	-0,931434	-11,765925	9,247506	13,372681	-0,036176	0,031036	0,219974	2,962454	2,870421	0,124259	-0,036176	0,031036	0,219974	2,962454	2,870421	0,124259
13:40:06,74	0,353985	3,226025	-0,122975	0,724989	0,246947	0,302996	-0,034612	0,030926	0,222680	0,474969	0,098593	0,121332	-0,653419	-2,817577	-0,932226	-11,757523	9,297502	13,355098	-0,034612	0,030926	0,222680	2,902648	2,815622	0,121332	-0,034612	0,030926	0,222680	2,902648	2,815622	0,121332
13:40:06,79	0,353985	3,226025	-0,122975	0,724989	0,246947	0,302996	-0,034316	0,032734	0,221888	0,428449	0,096280	0,103748	-0,651016	-2,818894	-0,932168	-11,729696	9,287077	13,403114	-0,034377	0,029994	0,221946	2,930348	2,820988	0,151764	-0,034377	0,029994	0,221946	2,930348	2,820988	0,151764
13:40:06,84	0,353985	3,226025	-0,122975	0,724989	0,246947	0,302996	-0,034377	0,029994	0,221946	0,575789	0,122396	0,151764	-0,659036	-2,817895	-0,932017	-11,773210	9,324311	13,392523	-0,034377	0,029994	0,221946	2,930348	2,820988	0,151764	-0,034377	0,029994	0,221946	2,930348	2,820988	0,151764
13:40:06,89	0,353985	3,226025	-0,122975	0,724989	0,246947	0,302996	-0,031232	0,037439	0,222097	0,199145	0,229654	0,141173	-0,653421	-2,816939	-0,930672	-11,760233	9,300759	13,359224	-0,031232	0,037439	0,222097	3,138126	2,681334	0,141173	-0,031232	0,037439	0,222097	3,138126	2,681334	0,141173
13:40:06,94	0,353985	3,226025	-0,122975	0,724989	0,246947	0,302996	-0,034867	0,033054	0,223442	0,413249	0,063610	0,107874	-0,651067	-2,814320	-0,932986	-11,737043	9,270546	13,379602	-0,034867	0,033054	0,223442	3,008019	2,800696	0,107874	-0,034867	0,033054	0,223442	3,008019	2,800696	0,107874
13:40:06,99	0,353985	3,226025	-0,122975	0,724989	0,246947	0,302996	-0,038312	0,032326	0,221128	0,436567	-0,080348	0,128252	-0,648737	-2,819593	-0,932180	-11,761182	9,266825	13,398241	-0,038312	0,032326	0,221128	2,974140	2,927181	0,128252	-0,038312	0,032326	0,221128	2,974140	2,927181	0,128252
13:40:07,04	0,353985	3,226025	-0,122975	0,724989	0,246947	0,302996	-0,034255	0,032726	0,221896	0,417513	0,099166	0,118016	-0,653442	-2,817634	-0,932218	-11,763438	9,287802	13,369366	-0,034255	0,032726	0,221896	2,986487	2,788165	0,118016	-0,034255	0,032726	0,221896	2,986487	2,788165	0,118016
13:40:07,09	0,353985	3,226025	-0,122975	0,724989	0,246947	0,302996	-0,034255	0,032726	0,221896	0,417513	0,099166	0,118016	-0,651081	-2,815392	-0,934550	-11,753485	9,296504	13,371702	-0,034255	0,032726	0,221896	2,986487	2,788165	0,118016	-0,034255	0,032726	0,221896	2,986487	2,788165	0,118016
13:40:07,14	0,353985	3,226025	-0,122975	0,724989	0,246947	0,302996	-0,037377	0,031802	0,219564	0,478076	-0,058918	0,120353	-0,651709	-2,820262	-0,932604	-11,769507	9,237838	13,358282	-0,037377	0,031802	0,219564	2,974513	2,875173	0,120353	-0,037377	0,031802	0,219564	2,974513	2,875173	0,120353
13:40:07,19	0,353985	3,226025	-0,122975	0,724989	0,246947	0,302996	-0,032845	0,029911	0,221510	0,517587	0,192209	0,106932	-0,651771	-2,817389	-0,934928	-11,785045	9,247408	13,394494	-0,032845	0,029911	0,221510	2,865586	2,770529	0,106932	-0,032845	0,029911	0,221510	2,865586	2,770529	0,106932
13:40:07,24	0,353985	3,226025	-0,122975	0,724989	0,246947	0,302996	-0,035302	0,031401	0,219186	0,440641	0,046174	0,143145	-0,646958	-2,815934	-0,932193	-11,744479	9,258671	13,388976	-0,035302	0,031401	0,219186	2,905582	2,817412	0,143145	-0,035302	0,031401	0,219186	2,905582	2,817412	0,143145
13:40:07,29	0,353985	3,226025	-0,122975	0,724989	0,246947	0,302996	-0,038969	0,027960	0,221922	0,649571	-0,114978	0,137626	-0,653997	-2,818711	-0,931068	-11,756847	9,290483	13,339358	-0,038969	0,027960	0,221922	2,844453	2,944072	0,137626	-0,038969	0,027960	0,221922	2,844453	2,944072	0,137626
13:40:07,34	0,353985	3,226025	-0,122975	0,724989	0,246947	0,302996	-0,033045	0,032667	0,223047	0,426167	0,166439	0,088008	-0,654059	-2,818649	-0,936089	-11,762514	9,267720	13,385347	-0,033045	0,032667	0,223047	2,990557	2,760475	0,088008	-0,033045	0,032667	0,223047	2,990557	2,760475	0,088008
13:40:07,39	0,353985	3,226025	-0,122975	0,724989	0,246947	0,302996	-0,033067	0,032752	0,218025	0,399215	0,171765	0,133997	-0,650490	-2,814658	-0,934123	-11,733039	9,258218	13,413823	-0,033067	0,032752	0,218025	2,970255	2,767535	0,133997	-0,033067	0,032752	0,218025	2,970255	2,767535	0,133997
13:40:07,44	0,353985	3,226025	-0,122975	0,724989	0,246947	0,302996	-0,038308	0,031657	0,219992	0,462667	-0,070458	0,162473	-0,649928	-2,818369	-0,932979	-11,761134	9,255771	13,378968	-0,038308	0,031657	0,219992	2,947744	2,936682	0,162473	-0,038308	0,031657	0,219992	2,947744	2,936682	0,162473
13:40:07,49	0,353985	3,226025	-0,122975	0,724989	0,246947	0,302996	-0,035375	0,029315	0,221135	0,568283	0,058923	0,127618	-0,652858	-2,820359	-0,933754	-11,776166	9,311249	13,385414	-0,035375	0,029315	0,221135	2,869515	2,835864	0,127618	-0,035375	0,029315	0,221135	2,869515	2,835864	0,127618
13:40:07,54	0,353985	3,226025	-0,122975	0,724989	0,246947	0,302996	-0,032187	0,030857	0,220360	0,528631	0,183953	0,134065	-0,652270	-2,813534	-0,934170	-11,750546	9,285475	13,371158	-0,032187	0,030857	0,220360	2,950906	2,710619	0,134065	-0,032187	0,030857	0,220360	2,950906	2,710619	0,134065
13:40:07,59	0,353985	3,226025	-0,122975	0,724989	0,246947	0,302996	-0,038391	0,033760	0,219944	0,368142	-0,103613	0,119808	-0,651189	-2,815887	-0,936106	-11,801298	9,303039	13,397483	-0,038391	0,033760	0,219944	3,018336	2,910116	0,119808	-0,038391	0,033760	0,219944	3,018336	2,910116	0,119808
13:40:07,64	0,353985	3,226025	-0,122975	0,724989	0,246947	0,302996	-0,036895	0,031648	0,218008	0,467844	-0,078507	0,146134	-0,651135	-2,816977	-0,936112	-11,766176	9,254379	13,361499	-0,036895	0,031648	0,218008	2,952180	2,817713	0,146134	-0,036895	0,031648	0,218008	2,952180	2,817713	0,146134
13:40:07,69	0,353985	3,226025	-0,122975	0,724989	0,246947	0,302996	-0,035978	0,031056	0,218002	0,474038	0,023920	0,110149	-0,652387	-2,814365	-0,933805	-11,799495	9,259598	13,365621	-0,035978	0,031056	0,218002	2,911918	2,848160	0,110149	-0,035978	0,031056	0,218002	2,911918	2,848160	0,110149
13:40:07,74	0,353985	3,226025	-0,122975	0,724989	0,246947	0,302996	-0,037613	0,033446	0,220309	0,337626	-0,092593	0,114271	-0,651075	-2,816007	-0,934952	-11,756288	9,302984	13,352712	-0,037613	0,033446	0,220309	2,963110	2,860038	0,114271	-0,037613	0,033446	0,220309	2,963110	2,860038	0,114271
13:40:07,79	0,353985	3,226025	-0,122975	0,724989	0,246947	0,302996	-0,036847	0,031489	0,219162	0,498535	-0,037033	0,101363	-0,649355	-2,819240	-0,934144	-11,770905	9,262882	13,379975	-0,036847	0,031489	0,219162	2,970442	2,855463	0,101363	-0,036847	0,031489	0,219162	2,970442	2,855463	0,101363
13:40:07,84	0,353985	3,226025	-0,122975	0,724989	0,246947	0,302996	-0,033765	0,029793	0,221141	0,550918	0,105846	0,147698	-0,651147	-2,819524	-0,932973	-11,789249	9,280624	13,399048	-0,033765	0,029793	0,221141	2,889635	2,756435	0,147698	-0,033765	0,029793	0,221141	2,889635	2,756435	0,147698
13:40:07,89	0,353985	3,226025	-0,122975	0,724989	0,246947	0,302996	-0,033765	0,029793	0,221141	0,550918	0,105846	0,147698	-0,647533	-2,818237	-0,933356	-11,743671	9,261396	13,379631	-0,033765	0,029793	0,221141	2,889635	2,756435	0,147698	-0,033765	0,029793	0,221141	2,889635	2,756435	0,147698
13:40:07,94	0,353985	3,226025	-0,122975	0,724989	0,246947	0,302996	-0,036687	0,027306	0,220758	0,686339	0,003019	0,128282	-0,649331	-2,816745	-0,931812	-11,753686	9,253073	13,383284	-0,036687	0,027306	0,220758	2,829887	2,882938	0,128282	-0,036687	0,027306	0,220758	2,829887	2,882938	0,128282
13:40:07,99	0,353985	3,226025	-0,122975	0,724989	0,246947	0,302996	-0,037080	0,029610	0,222302	0,554359	-0,021936	0,131934	-0,652203	-2,815068	-0,934920	-11,712090	9,259586	13,375019	-0,037080	0,029610	0,222302	2,878706	2,888844	0,131934	-0,037080	0,029610	0,222302	2,878706	2,888844	0,131934
13:40:08,04	0,353985	3,226025	-0,122975	0,724989	0,246947	0,302996	-0,037096	0,032935	0,219194	0,407877	0,009982	0,123669	-0,651680	-2,819196	-0,934156	-11,765024	9,283150	13,365640	-0,037096	0,032935	0,219194	2,993266	2,922044	0,123669	-0,037096	0,032935	0,219194	2,993266	2,922044	0,123669
13:40:08,09	0,353985	3,226025	-0,122975	0,724989	0,246947	0,302996	-0,033783	0,030418	0,219958	0,532675	0,124664	0,114290	-0,651680	-2,817923	-0,933763	-11,759188	9,276615	13,375011	-0,033783	0,030418	0,219958	2,920520	2,776609	0,114290	-0,033783	0,030418	0,219958	2,920520	2,776609	0,114290
13:40:08,14	0,353985	3,226025	-0,122975	0,724989	0,246947	0,302996	-0,032524	0,031736	0,221901	0,464559	0,181254	0,117814	-0,653450	-2,819628	-0,932214	-11,772535	9,287918	13,369163	-0,032524	0,031736	0,221901	2,955797	2,734352	0,117814	-0,032524	0,031736	0,221901	2,955797	2,734352	0,117814
13:40:08,19	0,353985	3,226025	-0,122975	0,724989	0,246947	0,302996	-0,032524	0,031736	0,221901	0,464559	0,181254	0,117814	-0,651732	-2,821274	-0,935686	-11,780210	9,260578	13,394758	-0,032524	0,031736	0,221901	2,955797	2,734352	0,117814	-0,032524	0,031736	0,221901	2,955797	2,734352	0,117814
13:40:08,24	0,353985	3,226025	-0,122975	0,724989	0,246947	0,302996	-0,031958	0,029424	0,218428	0,557228	0,217707	0,143408	-0,653454	-2,816130	-0,934548	-11,762466	9,297402	13,380992	-0,031958	0,029424	0,218428	2,867035	2,726378	0,143408	-0,031958	0,029424	0,218428	2,867035	2,726378	0,143408
13:40:08,29	0,353985	3,226025	-0,122975	0,724989	0,246947	0,302996	-0,037176	0,030295	0,221139	0,538782	-0,016771	0,127966	-0,649877	-2,816319	-0,932975	-11,734836	9,265374	13,379316	-0,037176	0,030295	0,221139	2,916955	2,901571	0,127966	-0,037176	0,030295	0,221139	2,916955	2,901571	0,127966
13:40:08,34	0,353985	3,226025	-0,122975	0,724989	0,246947	0,302996	-0,037176	0,030295	0,221139	0,538782	-0,016771	0,127966	-0,651771	-2,820492	-0,935295	-11,799439	9,273558	13,414623	-0,037176	0,030295	0,221139	2,916955	2,901571	0,127966	-0,037176	0,030295	0,221139	2,916955	2,901571	0,127966
13:40:08,39	0,353985	3,226025	-0,122975	0,724989	0,246947	0,302996	-0,032616	0,029850	0,218819	0,536738	0,160352	0,163274	-0,654678	-2,821889	-0,931439	-11,793932	9,260925	13,367499	-0,032616	0,029850	0,218819	2,879932	2,720670	0,163274	-0,032616	0,029850	0,218819	2,879932	2,720670	0,163274
13:40:08,44	0,353985	3,226025	-0,122975	0,724989	0,246947	0,302996	-0,029952	0,031668	0,222675	0,433974	0,309966	0,116150	-0,653381	-2,817582	-0,929115	-11,751805	9,313797	13,353674	-0,029952	0,031668	0,222675	2,919943	2,661160	0,116150	-0,029952	0,031668	0,222675	2,919943	2,661160	0,116150
13:40:08,49	0,353985	3,226025	-0,122975	0,724989	0,246947	0,302996	-0,034330	0,032699	0,224999	0,447236	0,092307	0,102324	-0,651015	-2,815061	-0,931448	-11,723241	9,273810	13,344612	-0,034330	0,032699	0,224999	3,014106	2,787249	0,102324	-0,034330	0,032699	0,224999	3,014106	2,787249	0,102324
13:40:08,54	0,353985	3,226025	-0,122975	0,724989	0,246947	0,302996	-0,037697	0,031911	0,222666	0,467888	-0,037999	0,093262	-0,649873	-2,819465	-0,934516	-11,743715	9,281739	13,385248	-0,037697	0,031911	0,222666	2,972863	2,921181	0,093262	-0,037697	0,031911	0,222666	2,972863	2,921181	0,093262
13:40:08,59	0,353985	3,226025	-0,122975	0,724989	0,246947	0,302996	-0,034454	0,028720	0,219598	0,630450	0,108936	0,133898	-0,653426	-2,820030	-0,933368	-11,768972	9,317114	13,380399	-0,034454	0,028720	0,219598	2,884932	2,813549	0,133898	-0,034454	0,028720	0,219598	2,884932	2,813549	0,133898
13:40:08,64	0,353985	3,226025	-0,122975	0,724989	0,246947	0,302996	-0,032188	0,031514	0,220746	0,503154	0,187192	0,129049	-0,650496	-2,817928	-0,932171	-11,753628	9,274686	13,417733	-0,032188	0,031514	0,220746	2,976988	2,713947	0,129049	-0,032188	0,031514	0,220746	2,976988	2,713947	0,129049
13:40:08,69	0,353985	3,226025	-0,122975	0,724989	0,246947	0,302996	-0,035473	0,030028	0,221943	0,551354	0,050854	0,166384	-0,651795	-2,818578	-0,935704	-11,801942	9,260444	13,400222	-0,035473	0,030028	0,221943	2,908536	2,835512	0,166384	-0,035473	0,030028	0,221943	2,908536	2,835512	0,166384
13:40:08,74	0,353985	3,226025	-0,122975	0,724989	0,246947	0,302996	-0,034261	0,030827	0,218410	0,473289	0,079178	0,148872	-0,649230	-2,815991	-0,932191	-11,710650	9,269203	13,374028	-0,034261	0,030827	0,218410	2,893232	2,768663	0,148872	-0,034261	0,030827	0,218410	2,893232	2,768663	0,148872
13:40:08,79	0,353985	3,226025	-0,122975	0,724989	0,246947	0,302996	-0,037992	0,028734	0,218825	0,629606	-0,065500	0,149423	-0,648117	-2,816394	-0,935289	-11,735505	9,276885	13,400773	-0,037992	0,028734	0,218825	2,885213	2,916842	0,149423	-0,037992	0,028734	0,218825	2,885213	2,916842	0,149423
13:40:08,84	0,353985	3,226025	-0,122975	0,724989	0,246947	0,302996	-0,037992	0,028734	0,218825	0,629606	-0,065500	0,149423	-0,650494	-2,816736	-0,933752	-11,742361	9,251814	13,384108	-0,037992	0,028734	0,218825	2,885213	2,916842	0,149423	-0,037992	0,028734	0,218825	2,885213	2,916842	0,149423
13:40:08,89	0,353985	3,226025	-0,122975	0,724989	0,246947	0,302996	-0,036506	0,030621	0,220363	0,506321	0,018346	0,132758	-0,652310	-2,818813	-0,936087	-11,774751	9,279277	13,390965	-0,036506	0,030621	0,220363	2,910089	2,884072	0,132758	-0,036506	0,030621	0,220363	2,910089	2,884072	0,132758
13:40:08,94	0,353985	3,226025	-0,122975	0,724989	0,246947	0,302996	-0,033800	0,031156	0,218027	0,486127	0,117261	0,139615	-0,651092	-2,817869	-0,932609	-11,752971	9,244776	13,353954	-0,033800	0,031156	0,218027	2,931836	2,770589	0,139615	-0,033800	0,031156	0,218027	2,931836	2,770589	0,139615
13:40:08,99	0,353985	3,226025	-0,122975	0,724989	0,246947	0,302996	-0,035226	0,030573	0,221505	0,497430	0,079225	0,102604	-0,652281	-2,818874	-0,934552	-11,769203	9,282514	13,361002	-0,035226	0,030573	0,221505	2,897410	2,844488	0,102604	-0,035226	0,030573	0,221505	2,897410	2,844488	0,102604
13:40:09,04	0,353985	3,226025	-0,122975	0,724989	0,246947	0,302996	-0,033761	0,031100	0,219562	0,494603	0,122472	0,109653	-0,652284	-2,818441	-0,932218	-11,766994	9,263097	13,363847	-0,033761	0,031100	0,219562	2,935936	2,772743	0,109653	-0,033761	0,031100	0,219562	2,935936	2,772743	0,109653
13:40:09,09	0,353985	3,226025	-0,122975	0,724989	0,246947	0,302996	-0,034135	0,031320	0,221896	0,467461	0,114657	0,112497	-0,648697	-2,818087	-0,935687	-11,737492	9,276337	13,381286	-0,034135	0,031320	0,221896	2,926050	2,794269	0,112497	-0,034135	0,031320	0,221896	2,926050	2,794269	0,112497
13:40:09,14	0,353985	3,226025	-0,122975	0,724989	0,246947	0,302996	-0,036235	0,028390	0,218427	0,646020	0,024420	0,129936	-0,653489	-2,818663	-0,932598	-11,767867	9,235974	13,377512	-0,036235	0,028390	0,218427	2,874632	2,868832	0,129936	-0,036235	0,028390	0,218427	2,874632	2,868832	0,129936
13:40:09,19	0,353985	3,226025	-0,122975	0,724989	0,246947	0,302996	-0,033340	0,032251	0,221516	0,395091	0,168808	0,126162	-0,652299	-2,818199	-0,934930	-11,771859	9,279256	13,380633	-0,033340	0,032251	0,221516	2,926813	2,786004	0,126162	-0,033340	0,032251	0,221516	2,926813	2,786004	0,126162
13:40:09,24	0,353985	3,226025	-0,122975	0,724989	0,246947	0,302996	-0,034336	0,031453	0,219184	0,472069	0,091898	0,129283	-0,654661	-2,816349	-0,932212	-11,774594	9,283328	13,393539	-0,034758	0,034424	0,221902	3,022030	2,794069	0,142190	-0,034758	0,034424	0,221902	3,022030	2,794069	0,142190
13:40:09,29	0,353985	3,226025	-0,122975	0,724989	0,246947	0,302996	-0,034758	0,034424	0,221902	0,319767	0,065590	0,142190	-0,651790	-2,813868	-0,933787	-11,797431	9,276428	13,390530	-0,034758	0,034424	0,221902	3,022030	2,794069	0,142190	-0,034758	0,034424	0,221902	3,022030	2,794069	0,142190
13:40:09,34	0,353985	3,226025	-0,122975	0,724989	0,246947	0,302996	-0,038342	0,033177	0,220328	0,367181	-0,137142	0,139181	-0,655264	-2,819474	-0,934144	-11,777446	9,260149	13,393434	-0,038342	0,033177	0,220328	2,971609	2,872736	0,139181	-0,038342	0,033177	0,220328	2,971609	2,872736	0,139181
13:40:09,39	0,353985	3,226025	-0,122975	0,724989	0,246947	0,302996	-0,031750	0,033384	0,219970	0,352354	0,231090	0,142084	-0,650502	-2,814405	-0,934954	-11,754614	9,290530	13,357479	-0,031750	0,033384	0,219970	2,972967	2,723494	0,142084	-0,031750	0,033384	0,219970	2,972967	2,723494	0,142084
13:40:09,44	0,353985	3,226025	-0,122975	0,724989	0,246947	0,302996	-0,038521	0,031794	0,219160	0,472743	-0,116388	0,106129	-0,651669	-2,817378	-0,932592	-11,750924	9,266889	13,378830	-0,038521	0,031794	0,219160	2,968568	2,907493	0,106129	-0,038521	0,031794	0,219160	2,968568	2,907493	0,106129
13:40:09,49	0,353985	3,226025	-0,122975	0,724989	0,246947	0,302996	-0,035363	0,031318	0,221522	0,478842	0,062839	0,127480	-0,649384	-2,815975	-0,934163	-11,772945	9,252962	13,375324	-0,035363	0,031318	0,221522	2,937338	2,838824	0,127480	-0,035363	0,031318	0,221522	2,937338	2,838824	0,127480
13:40:09,54	0,353985	3,226025	-0,122975	0,724989	0,246947	0,302996	-0,037720	0,030041	0,219951	0,522210	-0,071859	0,123974	-0,651060	-2,821527	-0,936465	-11,747400	9,270849	13,371076	-0,037720	0,030041	0,219951	2,880406	2,889191	0,123974	-0,037720	0,030041	0,219951	2,880406	2,889191	0,123974
13:40:09,59	0,353985	3,226025	-0,122975	0,724989	0,246947	0,302996	-0,032074	0,028716	0,217649	0,619353	0,234936	0,119726	-0,653390	-2,817801	-0,934531	-11,724463	9,258544	13,369420	-0,034137	0,032597	0,219583	2,977214	2,833417	0,118070	-0,034137	0,032597	0,219583	2,977214	2,833417	0,118070
13:40:09,64	0,353985	3,226025	-0,122975	0,724989	0,246947	0,302996	-0,034137	0,032597	0,219583	0,418377	0,153692	0,118070	-0,651126	-2,815720	-0,933765	-11,760396	9,254406	13,384426	-0,034137	0,032597	0,219583	2,977214	2,833417	0,118070	-0,034137	0,032597	0,219583	2,977214	2,833417	0,118070
13:40:09,69	0,353985	3,226025	-0,122975	0,724989	0,246947	0,302996	-0,037071	0,031676	0,220349	0,444677	-0,027920	0,133076	-0,652339	-2,815017	-0,932998	-11,779868	9,266173	13,389276	-0,037071	0,031676	0,220349	2,931280	2,882116	0,133076	-0,037071	0,031676	0,220349	2,931280	2,882116	0,133076
13:40:09,74	0,353985	3,226025	-0,122975	0,724989	0,246947	0,302996	-0,037072	0,033078	0,221116	0,372235	-0,050768	0,137926	-0,648062	-2,817038	-0,932976	-11,726988	9,296382	13,365901	-0,037072	0,033078	0,221116	2,968883	2,859419	0,137926	-0,037072	0,033078	0,221116	2,968883	2,859419	0,137926
13:40:09,79	0,353985	3,226025	-0,122975	0,724989	0,246947	0,302996	-0,037461	0,028364	0,221138	0,669994	-0,040281	0,114551	-0,650498	-2,820298	-0,934525	-11,770305	9,303899	13,386005	-0,037461	0,028364	0,221138	2,896548	2,900407	0,114551	-0,037461	0,028364	0,221138	2,896548	2,900407	0,114551
13:40:09,84	0,353985	3,226025	-0,122975	0,724989	0,246947	0,302996	-0,033420	0,028844	0,219589	0,629869	0,128591	0,134655	-0,651132	-2,816700	-0,934929	-11,776524	9,293366	13,391247	-0,033420	0,028844	0,219589	2,894129	2,752043	0,134655	-0,033420	0,028844	0,219589	2,894129	2,752043	0,134655
13:40:09,89	0,353985	3,226025	-0,122975	0,724989	0,246947	0,302996	-0,036218	0,031192	0,219185	0,495565	-0,017056	0,139897	-0,648778	-2,816839	-0,934546	-11,771344	9,266574	13,375953	-0,036218	0,031192	0,219185	2,944107	2,826086	0,139897	-0,036218	0,031192	0,219185	2,944107	2,826086	0,139897
13:40:09,94	0,353985	3,226025	-0,122975	0,724989	0,246947	0,302996	-0,037275	0,029084	0,219568	0,584549	-0,054127	0,124603	-0,654036	-2,817676	-0,935701	-11,764000	9,309847	13,391469	-0,033921	0,033219	0,218414	3,018355	2,767814	0,140119	-0,033921	0,033219	0,218414	3,018355	2,767814	0,140119
13:40:09,99	0,353985	3,226025	-0,122975	0,724989	0,246947	0,302996	-0,033921	0,033219	0,218414	0,410702	0,105009	0,140119	-0,651756	-2,817278	-0,936092	-11,778990	9,257099	13,395469	-0,033921	0,033219	0,218414	3,018355	2,767814	0,140119	-0,033921	0,033219	0,218414	3,018355	2,767814	0,140119
13:40:10,04	0,353985	3,226025	-0,122975	0,724989	0,246947	0,302996	-0,035406	0,031444	0,218023	0,449814	0,041164	0,144120	-0,654588	-2,820061	-0,933767	-11,763387	9,319120	13,365907	-0,035406	0,031444	0,218023	2,918147	2,820567	0,144120	-0,035406	0,031444	0,218023	2,918147	2,820567	0,144120
13:40:10,09	0,353985	3,226025	-0,122975	0,724989	0,246947	0,302996	-0,031580	0,032505	0,220348	0,456152	0,222663	0,114558	-0,651640	-2,817931	-0,933366	-11,742214	9,279862	13,374705	-0,031580	0,032505	0,220348	3,007778	2,701657	0,114558	-0,031580	0,032505	0,220348	3,007778	2,701657	0,114558
13:40:10,14	0,353985	3,226025	-0,122975	0,724989	0,246947	0,302996	-0,034899	0,031016	0,220748	0,510132	0,088031	0,123355	-0,649357	-2,815923	-0,934546	-11,761431	9,259430	13,375658	-0,034899	0,031016	0,220748	2,944926	2,827581	0,123355	-0,034899	0,031016	0,220748	2,944926	2,827581	0,123355
13:40:10,19	0,353985	3,226025	-0,122975	0,724989	0,246947	0,302996	-0,037779	0,030043	0,219568	0,533458	-0,068180	0,124309	-0,651076	-2,815047	-0,932225	-11,745902	9,267336	13,359637	-0,037779	0,030043	0,219568	2,891823	2,897488	0,124309	-0,037779	0,030043	0,219568	2,891823	2,897488	0,124309
13:40:10,24	0,353985	3,226025	-0,122975	0,724989	0,246947	0,302996	-0,037679	0,031970	0,221889	0,447853	-0,053453	0,108287	-0,650522	-2,816822	-0,934531	-11,748362	9,235584	13,384107	-0,037679	0,031970	0,221889	2,957505	2,904317	0,108287	-0,037679	0,031970	0,221889	2,957505	2,904317	0,108287
13:40:10,29	0,353985	3,226025	-0,122975	0,724989	0,246947	0,302996	-0,036418	0,030603	0,219583	0,490230	0,025825	0,132757	-0,653992	-2,817967	-0,934522	-11,736735	9,280692	13,389502	-0,036418	0,030603	0,219583	2,892542	2,884666	0,132757	-0,036418	0,030603	0,219583	2,892542	2,884666	0,132757
13:40:10,34	0,353985	3,226025	-0,122975	0,724989	0,246947	0,302996	-0,033691	0,033036	0,219592	0,408585	0,155141	0,138152	-0,652820	-2,817322	-0,932966	-11,739428	9,278665	13,393661	-0,033691	0,033036	0,219592	3,001897	2,799918	0,138152	-0,033691	0,033036	0,219592	3,001897	2,799918	0,138152
13:40:10,39	0,353985	3,226025	-0,122975	0,724989	0,246947	0,302996	-0,034836	0,032343	0,221148	0,441529	0,094308	0,142312	-0,651747	-2,816563	-0,933785	-11,786984	9,276543	13,370653	-0,034836	0,032343	0,221148	2,980426	2,828929	0,142312	-0,034836	0,032343	0,221148	2,980426	2,828929	0,142312
13:40:10,44	0,353985	3,226025	-0,122975	0,724989	0,246947	0,302996	-0,036030	0,031793	0,220329	0,444512	-0,007893	0,119303	-0,649390	-2,817765	-0,934938	-11,786960	9,275751	13,376403	-0,036030	0,031793	0,220329	2,940235	2,820439	0,119303	-0,036030	0,031793	0,220329	2,940235	2,820439	0,119303
13:40:10,49	0,353985	3,226025	-0,122975	0,724989	0,246947	0,302996	-0,036167	0,029151	0,219176	0,581199	-0,014626	0,125053	-0,649729	-2,817339	-0,935257	-11,756572	9,263399	13,367818	-0,036167	0,029151	0,219176	2,869561	2,824500	0,125053	-0,036167	0,029151	0,219176	2,869561	2,824500	0,125053
13:40:10,54	0,353985	3,226025	-0,122975	0,724989	0,246947	0,302996	-0,036367	0,029657	0,218857	0,559376	0,007484	0,116469	-0,650509	-2,818048	-0,933359	-11,754026	9,255154	13,388744	-0,036367	0,029657	0,218857	2,887470	2,862284	0,116469	-0,036367	0,029657	0,218857	2,887470	2,862284	0,116469
13:40:10,59	0,353985	3,226025	-0,122975	0,724989	0,246947	0,302996	-0,035363	0,029978	0,220755	0,536820	0,066012	0,137394	-0,647530	-2,817571	-0,931014	-11,746295	9,271182	13,398027	-0,035363	0,029978	0,220755	2,890108	2,842009	0,137394	-0,035363	0,029978	0,220755	2,890108	2,842009	0,137394
13:40:10,64	0,353985	3,226025	-0,122975	0,724989	0,246947	0,302996	-0,037266	0,027637	0,223100	0,676295	-0,034243	0,146677	-0,652794	-2,817972	-0,934515	-11,725431	9,275404	13,389418	-0,037266	0,027637	0,223100	2,845819	2,891110	0,146677	-0,037266	0,027637	0,223100	2,845819	2,891110	0,146677
13:40:10,69	0,353985	3,226025	-0,122975	0,724989	0,246947	0,302996	-0,034287	0,031996	0,219599	0,463753	0,136630	0,138069	-0,647014	-2,818973	-0,935711	-11,781248	9,278187	13,367434	-0,034287	0,031996	0,219599	2,975402	2,828121	0,138069	-0,034287	0,031996	0,219599	2,975402	2,828121	0,138069
13:40:10,74	0,353985	3,226025	-0,122975	0,724989	0,246947	0,302996	-0,036309	0,026489	0,218403	0,724599	-0,018272	0,116084	-0,649886	-2,819512	-0,936081	-11,743886	9,268704	13,371240	-0,036309	0,026489	0,218403	2,803978	2,831987	0,116084	-0,036309	0,026489	0,218403	2,803978	2,831987	0,116084
13:40:10,79	0,353985	3,226025	-0,122975	0,724989	0,246947	0,302996	-0,034407	0,028707	0,218033	0,619724	0,117749	0,119890	-0,649297	-2,819781	-0,933761	-11,756421	9,285588	13,360869	-0,034407	0,028707	0,218033	2,873227	2,818672	0,119890	-0,034407	0,028707	0,218033	2,873227	2,818672	0,119890
13:40:10,84	0,353985	3,226025	-0,122975	0,724989	0,246947	0,302996	-0,034468	0,028062	0,220353	0,661602	0,095283	0,109520	-0,652890	-2,816031	-0,932236	-11,773050	9,275328	13,359719	-0,034468	0,028062	0,220353	2,864497	2,800989	0,109520	-0,034468	0,028062	0,220353	2,864497	2,800989	0,109520
13:40:10,89	0,353985	3,226025	-0,122975	0,724989	0,246947	0,302996	-0,035919	0,033049	0,221878	0,385112	0,010532	0,108369	-0,650483	-2,819400	-0,933733	-11,743204	9,251980	13,393408	-0,035919	0,033049	0,221878	2,979436	2,830184	0,108369	-0,035919	0,033049	0,221878	2,979436	2,830184	0,108369
13:40:10,94	0,353985	3,226025	-0,122975	0,724989	0,246947	0,302996	-0,035315	0,030649	0,219571	0,493593	0,068412	0,118488	-0,651114	-2,817754	-0,934543	-11,758291	9,247989	13,369837	-0,035315	0,030649	0,219571	2,899551	2,840619	0,118488	-0,035315	0,030649	0,219571	2,899551	2,840619	0,118488
13:40:10,99	0,353985	3,226025	-0,122975	0,724989	0,246947	0,302996	-0,035315	0,030649	0,219571	0,493593	0,068412	0,118488	-0,652271	-2,821034	-0,935293	-11,756355	9,256711	13,389247	-0,035315	0,030649	0,219571	2,899551	2,840619	0,118488	-0,035315	0,030649	0,219571	2,899551	2,840619	0,118488
13:40:11,04	0,353985	3,226025	-0,122975	0,724989	0,246947	0,302996	-0,038982	0,033482	0,217237	0,364167	-0,134958	0,145428	-0,651734	-2,813162	-0,936877	-11,760342	9,269812	13,396777	-0,038982	0,033482	0,217237	2,992491	2,925105	0,145428	-0,038982	0,033482	0,217237	2,992491	2,925105	0,145428
13:40:11,09	0,353985	3,226025	-0,122975	0,724989	0,246947	0,302996	-0,038982	0,033482	0,217237	0,364167	-0,134958	0,145428	-0,652263	-2,818620	-0,936846	-11,757096	9,301966	13,406544	-0,038982	0,033482	0,217237	2,992491	2,925105	0,145428	-0,038982	0,033482	0,217237	2,992491	2,925105	0,145428
13:40:11,14	0,353985	3,226025	-0,122975	0,724989	0,246947	0,302996	-0,033990	0,031211	0,217269	0,511702	0,111337	0,155194	-0,651132	-2,816036	-0,936903	-11,773435	9,286726	13,353540	-0,033990	0,031211	0,217269	2,961791	2,779564	0,155194	-0,033990	0,031211	0,217269	2,961791	2,779564	0,155194
13:40:11,19	0,353985	3,226025	-0,122975	0,724989	0,246947	0,302996	-0,036793	0,031524	0,217211	0,474072	-0,040959	0,102191	-0,651130	-2,818109	-0,935295	-11,771616	9,280492	13,410178	-0,036793	0,031524	0,217211	2,948712	2,847319	0,102191	-0,036793	0,031524	0,217211	2,948712	2,847319	0,102191
13:40:11,24	0,353985	3,226025	-0,122975	0,724989	0,246947	0,302996	-0,034999	0,030485	0,218819	0,523606	0,057020	0,158829	-0,649338	-2,817825	-0,936466	-11,753273	9,262750	13,391105	-0,034999	0,030485	0,218819	2,916690	2,804470	0,158829	-0,034999	0,030485	0,218819	2,916690	2,804470	0,158829
13:40:11,29	0,353985	3,226025	-0,122975	0,724989	0,246947	0,302996	-0,036141	0,029076	0,217648	0,590715	0,022398	0,139756	-0,653220	-2,818595	-0,935904	-11,790779	9,289722	13,388805	-0,036141	0,029076	0,217648	2,873142	2,859487	0,139756	-0,036141	0,029076	0,217648	2,873142	2,859487	0,139756
13:40:11,34	0,353985	3,226025	-0,122975	0,724989	0,246947	0,302996	-0,031341	0,031023	0,219999	0,498588	0,269793	0,151944	-0,653424	-2,821008	-0,934115	-11,750600	9,271775	13,403293	-0,031341	0,031023	0,219999	2,933907	2,730093	0,151944	-0,031341	0,031023	0,219999	2,933907	2,730093	0,151944
13:40:11,39	0,353985	3,226025	-0,122975	0,724989	0,246947	0,302996	-0,031341	0,031023	0,219999	0,498588	0,269793	0,151944	-0,654637	-2,818063	-0,934558	-11,776951	9,312506	13,366605	-0,031341	0,031023	0,219999	2,933907	2,730093	0,151944	-0,031341	0,031023	0,219999	2,933907	2,730093	0,151944
13:40:11,44	0,353985	3,226025	-0,122975	0,724989	0,246947	0,302996	-0,033286	0,033546	0,219556	0,389486	0,125492	0,115255	-0,651115	-2,819199	-0,932994	-11,764723	9,241611	13,358851	-0,033286	0,033546	0,219556	3,022868	2,738436	0,115255	-0,033286	0,033546	0,219556	3,022868	2,738436	0,115255
13:40:11,49	0,353985	3,226025	-0,122975	0,724989	0,246947	0,302996	-0,034063	0,029928	0,221121	0,522359	0,131111	0,107502	-0,649991	-2,816867	-0,934131	-11,782878	9,265460	13,419176	-0,034063	0,029928	0,221121	2,871698	2,805072	0,107502	-0,034063	0,029928	0,221121	2,871698	2,805072	0,107502
13:40:11,54	0,353985	3,226025	-0,122975	0,724989	0,246947	0,302996	-0,036644	0,030121	0,219983	0,523911	-0,030758	0,167826	-0,653392	-2,816749	-0,934162	-11,742609	9,310380	13,361507	-0,036644	0,030121	0,219983	2,888382	2,845826	0,167826	-0,036644	0,030121	0,219983	2,888382	2,845826	0,167826
13:40:11,59	0,353985	3,226025	-0,122975	0,724989	0,246947	0,302996	-0,035046	0,033124	0,219952	0,426751	0,064747	0,110158	-0,652261	-2,814890	-0,934936	-11,745410	9,279050	13,376010	-0,035046	0,033124	0,219952	3,027019	2,815896	0,110158	-0,035046	0,033124	0,219952	3,027019	2,815896	0,110158
13:40:11,64	0,353985	3,226025	-0,122975	0,724989	0,246947	0,302996	-0,037222	0,033074	0,219178	0,400821	-0,035140	0,124661	-0,652269	-2,813602	-0,934157	-11,745174	9,275770	13,385309	-0,037222	0,033074	0,219178	2,997159	2,886785	0,124661	-0,037222	0,033074	0,219178	2,997159	2,886785	0,124661
13:40:11,69	0,353985	3,226025	-0,122975	0,724989	0,246947	0,302996	-0,038333	0,033726	0,219957	0,364230	-0,091076	0,133959	-0,651166	-2,816176	-0,934943	-11,785319	9,273864	13,381103	-0,038333	0,033726	0,219957	3,011697	2,918075	0,133959	-0,038333	0,033726	0,219957	3,011697	2,918075	0,133959
