# Supplementary material for: Characterization of interfragmentary motion associated with common osteosynthesis devices for rat fracture healing studies
Source: PLoS One. 2017 Apr 28;12(4):e0176735. doi: 10.1371/journal.pone.0176735 (PMC5409164; doi:10.1371/journal.pone.0176735)
Supplement: S1 Dataset — (ZIP) [file pone.0176735.s001.zip › S1_Dataset/RatFix/Specimen02/Plate_02VV(redo)V.txt]

%Tester: Sukopp Matthias
%Projekt: 
%Zeit: 12.03.2015 14:59:24
%Dateipfad: D:\Messungen\Fixator\Measurements\Fixator_20150312.txt
%Kommentar: Plate_02VV
%VI Version: D:\LVProjekte\Fixator\HauptVI\Fixator_v0.12.vi
%Virtueller Drehpunkt: 	0,0000	0,0000	0,0000
%Sensor zu Hexapod (Mitte): 	0,000000	0,000000	-26,500000
%Sensor zu Hexapod Trans (Mitte): 	-0,500000	-0,866025	0,000000	-0,866025	0,500000	0,000000	0,000000	0,000000	1,000000
%Hexapod zu Labor (Mitte): 	0,417952	3,156002	-0,171987
%Hexapod zu Labor Trans (Mitte): 	0,999824	0,017029	0,007900	-0,016894	0,999714	-0,016925	-0,008185	0,016788	0,999826
%Labor zu CR (Mitte): 	0,000000	0,000000	78,500000
%Labor zu CR Trans (Mitte): 	1,000000	0,000000	0,000000	0,000000	1,000000	0,000000	0,000000	0,000000	1,000000
%Zentrum Sensormasse: 	0,000000	0,000000	2,000000
%Sensormasse: 	200,000000E-3
--------------------------------------------------
Time	X	Y	Z	U	V	W	Exp_ Fx	Exp_ Fy	Exp_ Fz	Exp_ Mx	Exp_ My	Exp_ Mz	Sen_ Fx	Sen_ Fy	Sen_ Fz	Sen_ Mx	Sen_ My	Sen_ Mz	Hex_ Fx	Hex_ Fy	Hex_ Fz	Hex_ Mx	Hex_ My	Hex_ Mz	Lab_ Fx	Lab_ Fy	Lab_ Fz	Lab_ Mx	Lab_ My	Lab_ Mz	Laser
14:59:24,98	0,417952	3,156002	-0,171987	0,961974	0,468999	-0,968027	0,089136	0,059003	-0,080180	1,118730	-1,516276	1,388681	-0,790980	-3,014386	-1,318190	-19,053072	16,369468	13,916019	0,089136	0,059003	-0,080180	5,750487	-8,513441	1,388681	0,089136	0,059003	-0,080180	5,750487	-8,513441	1,388681
14:59:25,02	0,417952	3,156002	-0,171987	0,961974	0,468999	-0,968027	0,089136	0,059003	-0,080180	1,118730	-1,516276	1,388681	-0,792791	-3,018119	-1,321286	-19,070121	16,351599	13,926329	0,090823	0,058050	-0,083670	5,715167	-8,556160	1,390237	0,090823	0,058050	-0,083670	5,715167	-8,556160	1,390237
14:59:25,07	0,417952	3,156002	-0,171987	0,961974	0,468999	-0,968027	0,090823	0,058050	-0,083670	1,158237	-1,426536	1,390237	-0,791040	-3,018000	-1,318571	-19,075003	16,327516	13,919431	0,090823	0,058050	-0,083670	5,715167	-8,556160	1,390237	0,090823	0,058050	-0,083670	5,715167	-8,556160	1,390237
14:59:25,12	0,417952	3,156002	-0,171987	0,961974	0,468999	-0,968027	0,089845	0,056593	-0,080955	1,210702	-1,469601	1,383339	-0,791619	-3,014722	-1,322064	-19,060403	16,349359	13,937028	0,089845	0,056593	-0,080955	5,653259	-8,522417	1,383339	0,089845	0,056593	-0,080955	5,653259	-8,522417	1,383339
14:59:25,17	0,417952	3,156002	-0,171987	0,961974	0,468999	-0,968027	0,087295	0,058733	-0,084448	1,125619	-1,600448	1,400936	-0,794543	-3,016786	-1,318966	-19,058016	16,330299	13,914315	0,087295	0,058733	-0,084448	5,736197	-8,453136	1,400936	0,087295	0,058733	-0,084448	5,736197	-8,453136	1,400936
14:59:25,22	0,417952	3,156002	-0,171987	0,961974	0,468999	-0,968027	0,090545	0,060234	-0,081350	1,032274	-1,419870	1,378223	-0,795743	-3,014943	-1,316648	-19,066419	16,325813	13,912913	0,090545	0,060234	-0,081350	5,760649	-8,527653	1,378223	0,090545	0,060234	-0,081350	5,760649	-8,527653	1,378223
14:59:25,27	0,417952	3,156002	-0,171987	0,961974	0,468999	-0,968027	0,089549	0,062195	-0,079032	0,922235	-1,476685	1,376821	-0,792133	-3,010548	-1,320525	-19,018495	16,345270	13,916679	0,089549	0,062195	-0,079032	5,804519	-8,506299	1,376821	0,089549	0,062195	-0,079032	5,804519	-8,506299	1,376821
14:59:25,32	0,417952	3,156002	-0,171987	0,961974	0,468999	-0,968027	0,083938	0,061266	-0,082909	1,011340	-1,736700	1,380587	-0,791538	-3,010575	-1,314689	-19,018217	16,323337	13,922212	0,083938	0,061266	-0,082909	5,820721	-8,325824	1,380587	0,083938	0,061266	-0,082909	5,820721	-8,325824	1,380587
14:59:25,37	0,417952	3,156002	-0,171987	0,961974	0,468999	-0,968027	0,083663	0,060737	-0,077073	1,020016	-1,739782	1,386120	-0,792164	-3,016625	-1,318571	-19,051754	16,342433	13,914835	0,083663	0,060737	-0,077073	5,787835	-8,307336	1,386120	0,083663	0,060737	-0,077073	5,787835	-8,307336	1,386120
14:59:25,42	0,417952	3,156002	-0,171987	0,961974	0,468999	-0,968027	0,089216	0,058254	-0,080955	1,148877	-1,489646	1,378742	-0,792181	-3,014472	-1,319336	-19,053491	16,355314	13,945118	0,089216	0,058254	-0,080955	5,721818	-8,493067	1,378742	0,089216	0,058254	-0,080955	5,721818	-8,493067	1,378742
14:59:25,47	0,417952	3,156002	-0,171987	0,961974	0,468999	-0,968027	0,087360	0,059345	-0,081720	1,102422	-1,594075	1,409026	-0,792763	-3,014792	-1,318191	-19,060528	16,367697	13,920516	0,087360	0,059345	-0,081720	5,761021	-8,451842	1,409026	0,087360	0,059345	-0,081720	5,761021	-8,451842	1,409026
14:59:25,52	0,417952	3,156002	-0,171987	0,961974	0,468999	-0,968027	0,087928	0,059689	-0,080575	1,091727	-1,576850	1,384424	-0,794129	-3,013661	-1,317558	-19,051370	16,353245	13,904970	0,087928	0,059689	-0,080575	5,777348	-8,479167	1,384424	0,087928	0,059689	-0,080575	5,777348	-8,479167	1,384424
14:59:25,57	0,417952	3,156002	-0,171987	0,961974	0,468999	-0,968027	0,087631	0,061437	-0,079942	0,992905	-1,577092	1,368878	-0,792749	-3,016259	-1,320117	-19,044505	16,341784	13,925323	0,087631	0,061437	-0,079942	5,815729	-8,456162	1,368878	0,087631	0,061437	-0,079942	5,815729	-8,456162	1,368878
14:59:25,62	0,417952	3,156002	-0,171987	0,961974	0,468999	-0,968027	0,089191	0,058944	-0,082501	1,116066	-1,484311	1,389231	-0,791626	-3,017607	-1,318590	-19,078867	16,339835	13,900453	0,089191	0,058944	-0,082501	5,743160	-8,485819	1,389231	0,089191	0,058944	-0,082501	5,743160	-8,485819	1,389231
14:59:25,67	0,417952	3,156002	-0,171987	0,961974	0,468999	-0,968027	0,089797	0,057297	-0,080974	1,182839	-1,481615	1,364361	-0,795709	-3,017265	-1,320499	-19,054784	16,351824	13,939858	0,089797	0,057297	-0,080974	5,680648	-8,530645	1,364361	0,089797	0,057297	-0,080974	5,680648	-8,530645	1,364361
14:59:25,72	0,417952	3,156002	-0,171987	0,961974	0,468999	-0,968027	0,091543	0,061004	-0,082883	1,012516	-1,375947	1,403766	-0,792771	-3,015380	-1,320536	-19,063277	16,367639	13,902500	0,091543	0,061004	-0,082883	5,801299	-8,562059	1,403766	0,091543	0,061004	-0,082883	5,801299	-8,562059	1,403766
14:59:25,77	0,417952	3,156002	-0,171987	0,961974	0,468999	-0,968027	0,088441	0,059402	-0,082920	1,105268	-1,552497	1,366408	-0,791587	-3,013754	-1,318555	-19,038643	16,320213	13,943575	0,088441	0,059402	-0,082920	5,768296	-8,495128	1,366408	0,088441	0,059402	-0,082920	5,768296	-8,495128	1,366408
14:59:25,82	0,417952	3,156002	-0,171987	0,961974	0,468999	-0,968027	0,086441	0,059190	-0,080939	1,087532	-1,611436	1,407482	-0,794003	-3,015661	-1,320168	-19,081263	16,337255	13,886698	0,086441	0,059190	-0,080939	5,733925	-8,397088	1,407482	0,086441	0,059190	-0,080939	5,733925	-8,397088	1,407482
14:59:25,87	0,417952	3,156002	-0,171987	0,961974	0,468999	-0,968027	0,089300	0,060329	-0,082552	1,021754	-1,508217	1,350606	-0,791563	-3,016881	-1,315849	-19,058603	16,362591	13,918805	0,089300	0,060329	-0,082552	5,757558	-8,518274	1,350606	0,089300	0,060329	-0,082552	5,757558	-8,518274	1,350606
14:59:25,92	0,417952	3,156002	-0,171987	0,961974	0,468999	-0,968027	0,089136	0,057605	-0,078233	1,196637	-1,509768	1,382713	-0,793945	-3,014007	-1,319359	-19,062745	16,382645	13,926486	0,089136	0,057605	-0,078233	5,718662	-8,506982	1,382713	0,089136	0,057605	-0,078233	5,718662	-8,506982	1,382713
14:59:25,97	0,417952	3,156002	-0,171987	0,961974	0,468999	-0,968027	0,087839	0,061106	-0,081743	1,029911	-1,590836	1,390394	-0,792168	-3,018629	-1,318578	-19,060849	16,342526	13,900101	0,087839	0,061106	-0,081743	5,826719	-8,486221	1,390394	0,087839	0,061106	-0,081743	5,826719	-8,486221	1,390394
14:59:26,02	0,417952	3,156002	-0,171987	0,961974	0,468999	-0,968027	0,090954	0,057255	-0,080962	1,196339	-1,407187	1,364009	-0,790950	-3,016558	-1,318187	-19,040135	16,350101	13,900411	0,090954	0,057255	-0,080962	5,690886	-8,547051	1,364009	0,090954	0,057255	-0,080962	5,690886	-8,547051	1,364009
14:59:26,07	0,417952	3,156002	-0,171987	0,961974	0,468999	-0,968027	0,088551	0,057236	-0,080571	1,214255	-1,517979	1,364319	-0,789822	-3,015695	-1,319772	-19,064663	16,360915	13,878071	0,088551	0,057236	-0,080571	5,707294	-8,469225	1,364319	0,088551	0,057236	-0,080571	5,707294	-8,469225	1,364319
14:59:26,12	0,417952	3,156002	-0,171987	0,961974	0,468999	-0,968027	0,087239	0,056690	-0,082156	1,239732	-1,612823	1,341979	-0,792733	-3,011953	-1,318589	-19,018815	16,305854	13,899394	0,087239	0,056690	-0,082156	5,689935	-8,461121	1,341979	0,087239	0,056690	-0,082156	5,689935	-8,461121	1,341979
14:59:26,17	0,417952	3,156002	-0,171987	0,961974	0,468999	-0,968027	0,085454	0,061082	-0,080973	0,986595	-1,638429	1,363302	-0,792185	-3,014569	-1,320111	-19,048205	16,339080	13,945000	0,085454	0,061082	-0,080973	5,781559	-8,346571	1,363302	0,085454	0,061082	-0,080973	5,781559	-8,346571	1,363302
14:59:26,22	0,417952	3,156002	-0,171987	0,961974	0,468999	-0,968027	0,087445	0,059300	-0,082495	1,093355	-1,576946	1,408908	-0,792153	-3,014573	-1,318600	-19,048028	16,351998	13,886356	0,087445	0,059300	-0,082495	5,748408	-8,441407	1,408908	0,087445	0,059300	-0,082495	5,748408	-8,441407	1,408908
14:59:26,27	0,417952	3,156002	-0,171987	0,961974	0,468999	-0,968027	0,087433	0,059271	-0,080984	1,106158	-1,583900	1,350264	-0,792633	-3,015566	-1,318815	-19,036598	16,344052	13,933528	0,087433	0,059271	-0,080984	5,758905	-8,447382	1,350264	0,087433	0,059271	-0,080984	5,758905	-8,447382	1,350264
14:59:26,32	0,417952	3,156002	-0,171987	0,961974	0,468999	-0,968027	0,088533	0,059190	-0,081199	1,109206	-1,512804	1,397436	-0,790343	-3,014309	-1,318931	-19,012943	16,331148	13,939177	0,088533	0,059190	-0,081199	5,755590	-8,462673	1,397436	0,088533	0,059190	-0,081199	5,755590	-8,462673	1,397436
14:59:26,37	0,417952	3,156002	-0,171987	0,961974	0,468999	-0,968027	0,086299	0,057835	-0,081315	1,180289	-1,602040	1,403085	-0,789251	-3,016725	-1,322062	-19,058178	16,338880	13,922245	0,086299	0,057835	-0,081315	5,720350	-8,376530	1,403085	0,086299	0,057835	-0,081315	5,720350	-8,376530	1,403085
14:59:26,42	0,417952	3,156002	-0,171987	0,961974	0,468999	-0,968027	0,087846	0,055681	-0,084446	1,276393	-1,564662	1,386153	-0,791573	-3,016373	-1,315493	-19,061710	16,346293	13,879411	0,087846	0,055681	-0,084446	5,647340	-8,460554	1,386153	0,087846	0,055681	-0,084446	5,647340	-8,460554	1,386153
14:59:26,47	0,417952	3,156002	-0,171987	0,961974	0,468999	-0,968027	0,088702	0,057868	-0,077877	1,167319	-1,526909	1,343319	-0,795637	-3,017873	-1,316633	-19,046095	16,384332	13,904463	0,088702	0,057868	-0,077877	5,709951	-8,490007	1,343319	0,088702	0,057868	-0,077877	5,709951	-8,490007	1,343319
14:59:26,52	0,417952	3,156002	-0,171987	0,961974	0,468999	-0,968027	0,092033	0,060638	-0,079017	1,064045	-1,359169	1,368371	-0,791561	-3,013635	-1,318952	-19,032501	16,336386	13,929758	0,092033	0,060638	-0,079017	5,824098	-8,583787	1,368371	0,092033	0,060638	-0,079017	5,824098	-8,583787	1,368371
14:59:26,57	0,417952	3,156002	-0,171987	0,961974	0,468999	-0,968027	0,086324	0,059227	-0,081336	1,102691	-1,620295	1,393666	-0,795081	-3,017044	-1,318177	-19,042253	16,349193	13,918992	0,086324	0,059227	-0,081336	5,751981	-8,396751	1,393666	0,086324	0,059227	-0,081336	5,751981	-8,396751	1,393666
14:59:26,62	0,417952	3,156002	-0,171987	0,961974	0,468999	-0,968027	0,091037	0,060571	-0,080561	1,039021	-1,390058	1,382900	-0,791608	-3,016153	-1,320112	-19,061149	16,346255	13,940383	0,091037	0,060571	-0,080561	5,793811	-8,536499	1,382900	0,091037	0,060571	-0,080561	5,793811	-8,536499	1,382900
14:59:26,67	0,417952	3,156002	-0,171987	0,961974	0,468999	-0,968027	0,088529	0,058008	-0,082496	1,160267	-1,535405	1,404291	-0,788623	-3,016894	-1,320900	-19,053370	16,365450	13,912732	0,088529	0,058008	-0,082496	5,713918	-8,484916	1,404291	0,088529	0,058008	-0,082496	5,713918	-8,484916	1,404291
14:59:26,72	0,417952	3,156002	-0,171987	0,961974	0,468999	-0,968027	0,087678	0,055053	-0,083284	1,334468	-1,582486	1,376640	-0,792205	-3,013731	-1,318988	-19,072717	16,368200	13,906861	0,087678	0,055053	-0,083284	5,656109	-8,465241	1,376640	0,087678	0,055053	-0,083284	5,656109	-8,465241	1,376640
14:59:26,77	0,417952	3,156002	-0,171987	0,961974	0,468999	-0,968027	0,089069	0,059671	-0,080167	1,104084	-1,509730	1,398531	-0,788681	-3,013853	-1,318592	-19,067521	16,336148	13,906131	0,089069	0,059671	-0,080167	5,788227	-8,501647	1,398531	0,089069	0,059671	-0,080167	5,788227	-8,501647	1,398531
14:59:26,82	0,417952	3,156002	-0,171987	0,961974	0,468999	-0,968027	0,089069	0,059671	-0,080167	1,104084	-1,509730	1,398531	-0,792733	-3,016194	-1,317036	-19,055445	16,367764	13,895334	0,089069	0,059671	-0,080167	5,788227	-8,501647	1,398531	0,089069	0,059671	-0,080167	5,788227	-8,501647	1,398531
14:59:26,87	0,417952	3,156002	-0,171987	0,961974	0,468999	-0,968027	0,089127	0,058962	-0,079420	1,132156	-1,510101	1,359242	-0,791603	-3,016203	-1,318583	-19,066889	16,349497	13,910538	0,089127	0,058962	-0,079420	5,760670	-8,506588	1,359242	0,089127	0,058962	-0,079420	5,760670	-8,506588	1,359242
14:59:26,92	0,417952	3,156002	-0,171987	0,961974	0,468999	-0,968027	0,088570	0,057979	-0,080967	1,161719	-1,539846	1,374445	-0,790449	-3,016157	-1,317798	-19,078074	16,350746	13,924957	0,088570	0,057979	-0,080967	5,713084	-8,492603	1,374445	0,088570	0,057979	-0,080967	5,713084	-8,492603	1,374445
14:59:26,97	0,417952	3,156002	-0,171987	0,961974	0,468999	-0,968027	0,087953	0,057003	-0,080182	1,207994	-1,582252	1,388865	-0,794526	-3,010482	-1,318223	-19,052130	16,375344	13,901648	0,087953	0,057003	-0,080182	5,682693	-8,486558	1,388865	0,087953	0,057003	-0,080182	5,682693	-8,486558	1,388865
14:59:27,02	0,417952	3,156002	-0,171987	0,961974	0,468999	-0,968027	0,085077	0,063371	-0,080607	0,911107	-1,721620	1,365556	-0,794466	-3,011656	-1,319758	-19,029338	16,391584	13,907549	0,085077	0,063371	-0,080607	5,885731	-8,400183	1,365556	0,085077	0,063371	-0,080607	5,885731	-8,400183	1,365556
14:59:27,07	0,417952	3,156002	-0,171987	0,961974	0,468999	-0,968027	0,088521	0,059359	-0,084059	1,096096	-1,529174	1,395423	-0,791551	-3,010972	-1,318954	-19,020372	16,336239	13,934872	0,088521	0,059359	-0,084059	5,755769	-8,478108	1,395423	0,088521	0,059359	-0,084059	5,755769	-8,478108	1,395423
14:59:27,12	0,417952	3,156002	-0,171987	0,961974	0,468999	-0,968027	0,084014	0,060550	-0,081338	1,039824	-1,729870	1,398780	-0,792734	-3,014206	-1,320885	-19,029582	16,344909	13,940580	0,084014	0,060550	-0,081338	5,792981	-8,324942	1,398780	0,084014	0,060550	-0,081338	5,792981	-8,324942	1,398780
14:59:27,17	0,417952	3,156002	-0,171987	0,961974	0,468999	-0,968027	0,087405	0,059957	-0,083269	1,073554	-1,565807	1,404488	-0,792219	-3,014440	-1,320920	-19,070322	16,351988	13,917075	0,087405	0,059957	-0,083269	5,780175	-8,427136	1,404488	0,087405	0,059957	-0,083269	5,780175	-8,427136	1,404488
14:59:27,22	0,417952	3,156002	-0,171987	0,961974	0,468999	-0,968027	0,087351	0,059394	-0,083304	1,088583	-1,607452	1,380983	-0,794536	-3,014015	-1,320522	-19,045519	16,336592	13,920593	0,087351	0,059394	-0,083304	5,751020	-8,464519	1,380983	0,087351	0,059394	-0,083304	5,751020	-8,464519	1,380983
14:59:27,27	0,417952	3,156002	-0,171987	0,961974	0,468999	-0,968027	0,088142	0,061613	-0,082906	0,972283	-1,537170	1,384501	-0,791570	-3,012345	-1,320513	-19,026609	16,323289	13,925572	0,088142	0,061613	-0,082906	5,808882	-8,456287	1,384501	0,088142	0,061613	-0,082906	5,808882	-8,456287	1,384501
14:59:27,32	0,417952	3,156002	-0,171987	0,961974	0,468999	-0,968027	0,085213	0,059880	-0,082897	1,060324	-1,666456	1,389480	-0,791617	-3,014764	-1,318184	-19,071799	16,362441	13,935197	0,085213	0,059880	-0,082897	5,760897	-8,355638	1,389480	0,085213	0,059880	-0,082897	5,760897	-8,355638	1,389480
14:59:27,37	0,417952	3,156002	-0,171987	0,961974	0,468999	-0,968027	0,087330	0,058711	-0,080568	1,132431	-1,615036	1,399105	-0,791586	-3,015565	-1,319352	-19,052656	16,342956	13,915593	0,087330	0,058711	-0,080568	5,741225	-8,470475	1,399105	0,087330	0,058711	-0,080568	5,741225	-8,470475	1,399105
14:59:27,42	0,417952	3,156002	-0,171987	0,961974	0,468999	-0,968027	0,088008	0,058283	-0,081736	1,147351	-1,553460	1,379501	-0,792914	-3,016394	-1,316250	-19,073430	16,374987	13,917014	0,088008	0,058283	-0,081736	5,722597	-8,462120	1,379501	0,088008	0,058283	-0,081736	5,722597	-8,462120	1,379501
14:59:27,47	0,417952	3,156002	-0,171987	0,961974	0,468999	-0,968027	0,089391	0,059019	-0,078634	1,126430	-1,515576	1,380922	-0,791555	-3,012910	-1,316634	-19,040496	16,355853	13,919472	0,089391	0,059019	-0,078634	5,759455	-8,532763	1,380922	0,089391	0,059019	-0,078634	5,759455	-8,532763	1,380922
14:59:27,52	0,417952	3,156002	-0,171987	0,961974	0,468999	-0,968027	0,085694	0,059584	-0,079018	1,096974	-1,669724	1,383380	-0,789275	-3,014594	-1,317029	-19,059209	16,293470	13,908360	0,085694	0,059584	-0,079018	5,774310	-8,396708	1,383380	0,085694	0,059584	-0,079018	5,774310	-8,396708	1,383380
14:59:27,57	0,417952	3,156002	-0,171987	0,961974	0,468999	-0,968027	0,086012	0,056767	-0,079413	1,180052	-1,638200	1,372268	-0,790041	-3,015720	-1,317207	-19,084492	16,329327	13,941070	0,086012	0,056767	-0,079413	5,636290	-8,390150	1,372268	0,086012	0,056767	-0,079413	5,636290	-8,390150	1,372268
14:59:27,62	0,417952	3,156002	-0,171987	0,961974	0,468999	-0,968027	0,087371	0,056868	-0,079591	1,193230	-1,607385	1,404978	-0,792709	-3,012750	-1,320539	-19,028574	16,367460	13,892850	0,087371	0,056868	-0,079591	5,657368	-8,465973	1,404978	0,087371	0,056868	-0,079591	5,657368	-8,465973	1,404978
14:59:27,67	0,417952	3,156002	-0,171987	0,961974	0,468999	-0,968027	0,086133	0,060663	-0,082923	1,056864	-1,642397	1,356758	-0,790425	-3,012183	-1,318193	-19,054280	16,347259	13,925435	0,086133	0,060663	-0,082923	5,818924	-8,403808	1,356758	0,086133	0,060663	-0,082923	5,818924	-8,403808	1,356758
14:59:27,72	0,417952	3,156002	-0,171987	0,961974	0,468999	-0,968027	0,084499	0,058969	-0,080577	1,114628	-1,739492	1,389342	-0,789860	-3,012196	-1,317194	-19,004826	16,365561	13,929846	0,084499	0,058969	-0,080577	5,743674	-8,372686	1,389342	0,084499	0,058969	-0,080577	5,743674	-8,372686	1,389342
14:59:27,77	0,417952	3,156002	-0,171987	0,961974	0,468999	-0,968027	0,084228	0,058473	-0,079578	1,180959	-1,719911	1,393754	-0,793920	-3,017648	-1,316618	-19,056383	16,356979	13,928240	0,084228	0,058473	-0,079578	5,771126	-8,331825	1,393754	0,084228	0,058473	-0,079578	5,771126	-8,331825	1,393754
14:59:27,82	0,417952	3,156002	-0,171987	0,961974	0,468999	-0,968027	0,090980	0,059263	-0,079002	1,106687	-1,409199	1,392147	-0,794547	-3,013918	-1,318163	-19,056549	16,356184	13,963517	0,090980	0,059263	-0,079002	5,758841	-8,551096	1,392147	0,090980	0,059263	-0,079002	5,758841	-8,551096	1,392147
14:59:27,87	0,417952	3,156002	-0,171987	0,961974	0,468999	-0,968027	0,088063	0,061671	-0,080547	0,980725	-1,560599	1,427425	-0,796625	-3,012742	-1,319197	-19,070858	16,366860	13,900253	0,088063	0,061671	-0,080547	5,821867	-8,473557	1,427425	0,088063	0,061671	-0,080547	5,821867	-8,473557	1,427425
14:59:27,92	0,417952	3,156002	-0,171987	0,961974	0,468999	-0,968027	0,088084	0,064059	-0,081581	0,858616	-1,577255	1,364161	-0,792248	-3,016595	-1,319670	-19,102895	16,379708	13,907522	0,088084	0,064059	-0,081581	5,887253	-8,491834	1,364161	0,088084	0,064059	-0,081581	5,887253	-8,491834	1,364161
14:59:27,97	0,417952	3,156002	-0,171987	0,961974	0,468999	-0,968027	0,089232	0,058342	-0,082054	1,151016	-1,551742	1,371430	-0,793714	-3,016158	-1,316752	-19,093439	16,349882	13,910562	0,089232	0,058342	-0,082054	5,730858	-8,556417	1,371430	0,089232	0,058342	-0,082054	5,730858	-8,556417	1,371430
14:59:28,02	0,417952	3,156002	-0,171987	0,961974	0,468999	-0,968027	0,089587	0,059830	-0,079136	1,052538	-1,510171	1,374470	-0,792742	-3,016982	-1,318965	-19,047677	16,341824	13,905169	0,089587	0,059830	-0,079136	5,749188	-8,542727	1,374470	0,089587	0,059830	-0,079136	5,749188	-8,542727	1,374470
14:59:28,07	0,417952	3,156002	-0,171987	0,961974	0,468999	-0,968027	0,089814	0,058576	-0,081349	1,133650	-1,454700	1,369077	-0,792192	-3,015097	-1,319765	-19,067580	16,361752	13,897184	0,089814	0,058576	-0,081349	5,731858	-8,505086	1,369077	0,089814	0,058576	-0,081349	5,731858	-8,505086	1,369077
14:59:28,12	0,417952	3,156002	-0,171987	0,961974	0,468999	-0,968027	0,087906	0,059043	-0,082149	1,116687	-1,581099	1,361092	-0,790988	-3,016381	-1,318186	-19,062169	16,369584	13,915816	0,087906	0,059043	-0,082149	5,751533	-8,481734	1,361092	0,087906	0,059043	-0,082149	5,751533	-8,481734	1,361092
14:59:28,17	0,417952	3,156002	-0,171987	0,961974	0,468999	-0,968027	0,088416	0,057357	-0,080570	1,213808	-1,553821	1,379724	-0,795834	-3,011538	-1,317688	-19,037125	16,363603	13,953706	0,088416	0,057357	-0,080570	5,716363	-8,494472	1,379724	0,088416	0,057357	-0,080570	5,716363	-8,494472	1,379724
14:59:28,22	0,417952	3,156002	-0,171987	0,961974	0,468999	-0,968027	0,087080	0,057757	-0,081221	1,177301	-1,581718	1,365258	-0,791631	-3,015764	-1,315890	-19,081566	16,333292	13,884366	0,087080	0,057757	-0,081221	5,711195	-8,417499	1,365258	0,087080	0,057757	-0,081221	5,711195	-8,417499	1,365258
14:59:28,27	0,417952	3,156002	-0,171987	0,961974	0,468999	-0,968027	0,088204	0,058223	-0,078274	1,127657	-1,563505	1,348273	-0,792200	-3,016412	-1,317863	-19,068716	16,341918	13,921047	0,088204	0,058223	-0,078274	5,698179	-8,487502	1,348273	0,088204	0,058223	-0,078274	5,698179	-8,487502	1,348273
14:59:28,32	0,417952	3,156002	-0,171987	0,961974	0,468999	-0,968027	0,089050	0,058392	-0,080247	1,132778	-1,512694	1,384955	-0,793670	-3,013600	-1,317236	-19,067675	16,357823	13,911233	0,089050	0,058392	-0,080247	5,716545	-8,503107	1,384955	0,089050	0,058392	-0,080247	5,716545	-8,503107	1,384955
14:59:28,37	0,417952	3,156002	-0,171987	0,961974	0,468999	-0,968027	0,087349	0,061070	-0,079620	1,007789	-1,608183	1,375141	-0,793338	-3,014589	-1,317028	-19,053789	16,360617	13,914598	0,087349	0,061070	-0,079620	5,801821	-8,465089	1,375141	0,087349	0,061070	-0,079620	5,801821	-8,465089	1,375141
14:59:28,42	0,417952	3,156002	-0,171987	0,961974	0,468999	-0,968027	0,088039	0,060289	-0,079412	1,057804	-1,561665	1,378506	-0,791701	-3,016177	-1,317207	-19,062896	16,337028	13,928627	0,088039	0,060289	-0,079412	5,790467	-8,472750	1,378506	0,088039	0,060289	-0,079412	5,790467	-8,472750	1,378506
14:59:28,47	0,417952	3,156002	-0,171987	0,961974	0,468999	-0,968027	0,088596	0,058078	-0,079591	1,147801	-1,528796	1,392535	-0,791558	-3,015196	-1,318199	-19,033645	16,313727	13,889593	0,088596	0,058078	-0,079591	5,706888	-8,483603	1,392535	0,088596	0,058078	-0,079591	5,706888	-8,483603	1,392535
14:59:28,52	0,417952	3,156002	-0,171987	0,961974	0,468999	-0,968027	0,087675	0,058443	-0,080583	1,123221	-1,539724	1,353501	-0,791511	-3,013664	-1,316238	-19,021181	16,349403	13,913876	0,087675	0,058443	-0,080583	5,711032	-8,422203	1,353501	0,087675	0,058443	-0,080583	5,711032	-8,422203	1,353501
14:59:28,57	0,417952	3,156002	-0,171987	0,961974	0,468999	-0,968027	0,086325	0,059169	-0,078622	1,122620	-1,616961	1,377784	-0,790686	-3,012879	-1,317702	-19,036017	16,328341	13,916926	0,086325	0,059169	-0,078622	5,767386	-8,393476	1,377784	0,086325	0,059169	-0,078622	5,767386	-8,393476	1,377784
14:59:28,62	0,417952	3,156002	-0,171987	0,961974	0,468999	-0,968027	0,085233	0,058847	-0,080086	1,113692	-1,676077	1,380834	-0,792179	-3,015854	-1,318175	-19,059696	16,355409	13,934583	0,085233	0,058847	-0,080086	5,733203	-8,366848	1,380834	0,085233	0,058847	-0,080086	5,733203	-8,366848	1,380834
14:59:28,67	0,417952	3,156002	-0,171987	0,961974	0,468999	-0,968027	0,084098	0,056138	-0,078960	1,253871	-1,761301	1,377198	-0,792822	-3,015776	-1,318663	-19,013812	16,342409	13,904822	0,084098	0,056138	-0,078960	5,660722	-8,363029	1,377198	0,084098	0,056138	-0,078960	5,660722	-8,363029	1,377198
14:59:28,72	0,417952	3,156002	-0,171987	0,961974	0,468999	-0,968027	0,084098	0,056138	-0,078960	1,253871	-1,761301	1,377198	-0,792234	-3,014791	-1,317801	-19,071601	16,319680	13,928636	0,084098	0,056138	-0,078960	5,660722	-8,363029	1,377198	0,084098	0,056138	-0,078960	5,660722	-8,363029	1,377198
14:59:28,77	0,417952	3,156002	-0,171987	0,961974	0,468999	-0,968027	0,087663	0,059232	-0,080185	1,068400	-1,576206	1,392544	-0,789767	-3,017310	-1,315856	-19,043432	16,344914	13,894108	0,087663	0,059232	-0,080185	5,718102	-8,457728	1,392544	0,087663	0,059232	-0,080185	5,718102	-8,457728	1,392544
14:59:28,82	0,417952	3,156002	-0,171987	0,961974	0,468999	-0,968027	0,088610	0,055836	-0,078240	1,280915	-1,515151	1,358016	-0,790690	-3,015387	-1,314785	-19,054457	16,340728	13,915365	0,088610	0,055836	-0,078240	5,664053	-8,471062	1,358016	0,088610	0,055836	-0,078240	5,664053	-8,471062	1,358016
14:59:28,87	0,417952	3,156002	-0,171987	0,961974	0,468999	-0,968027	0,087406	0,057597	-0,077170	1,180240	-1,585222	1,379273	-0,791024	-3,015987	-1,317798	-19,065820	16,333905	13,919372	0,087406	0,057597	-0,077170	5,701565	-8,446606	1,379273	0,087406	0,057597	-0,077170	5,701565	-8,446606	1,379273
14:59:28,92	0,417952	3,156002	-0,171987	0,961974	0,468999	-0,968027	0,088093	0,057585	-0,080182	1,169227	-1,555910	1,383280	-0,792688	-3,013117	-1,318197	-19,068069	16,373662	13,926703	0,088093	0,057585	-0,080182	5,689681	-8,471250	1,383280	0,088093	0,057585	-0,080182	5,689681	-8,471250	1,383280
14:59:28,97	0,417952	3,156002	-0,171987	0,961974	0,468999	-0,968027	0,086440	0,060461	-0,080581	1,052986	-1,663726	1,390611	-0,790995	-3,012415	-1,317023	-19,055405	16,369413	13,930156	0,086440	0,060461	-0,080581	5,799198	-8,449254	1,390611	0,086440	0,060461	-0,080581	5,799198	-8,449254	1,390611
14:59:29,02	0,417952	3,156002	-0,171987	0,961974	0,468999	-0,968027	0,084985	0,059346	-0,079407	1,113623	-1,726268	1,394064	-0,790394	-3,012877	-1,318576	-19,040424	16,344031	13,920479	0,084985	0,059346	-0,079407	5,772300	-8,397618	1,394064	0,084985	0,059346	-0,079407	5,772300	-8,397618	1,394064
14:59:29,07	0,417952	3,156002	-0,171987	0,961974	0,468999	-0,968027	0,085085	0,058595	-0,080960	1,138199	-1,695418	1,384387	-0,795801	-3,017430	-1,318197	-19,042543	16,359770	13,892516	0,085085	0,058595	-0,080960	5,737899	-8,374596	1,384387	0,085085	0,058595	-0,080960	5,737899	-8,374596	1,384387
14:59:29,12	0,417952	3,156002	-0,171987	0,961974	0,468999	-0,968027	0,091731	0,061001	-0,080581	1,025628	-1,359530	1,356424	-0,793934	-3,015081	-1,317411	-19,050254	16,340579	13,918822	0,091731	0,061001	-0,080581	5,814245	-8,560420	1,356424	0,091731	0,061001	-0,080581	5,814245	-8,560420	1,356424
14:59:29,17	0,417952	3,156002	-0,171987	0,961974	0,468999	-0,968027	0,088764	0,060559	-0,079795	1,028144	-1,510923	1,382730	-0,794622	-3,016108	-1,318189	-19,057892	16,358293	13,917248	0,088764	0,060559	-0,079795	5,782053	-8,478864	1,382730	0,088764	0,060559	-0,079795	5,782053	-8,478864	1,382730
14:59:29,22	0,417952	3,156002	-0,171987	0,961974	0,468999	-0,968027	0,089997	0,060641	-0,080573	1,035431	-1,462255	1,381156	-0,792109	-3,014042	-1,318538	-19,011680	16,332597	13,948396	0,089997	0,060641	-0,080573	5,795733	-8,527022	1,381156	0,089997	0,060641	-0,080573	5,795733	-8,527022	1,381156
14:59:29,27	0,417952	3,156002	-0,171987	0,961974	0,468999	-0,968027	0,086952	0,059498	-0,080923	1,095731	-1,567752	1,412304	-0,793867	-3,012992	-1,318193	-19,018128	16,353377	13,905163	0,086952	0,059498	-0,080923	5,766290	-8,393447	1,412304	0,086952	0,059498	-0,080923	5,766290	-8,393447	1,412304
14:59:29,32	0,417952	3,156002	-0,171987	0,961974	0,468999	-0,968027	0,086922	0,061546	-0,080577	1,004008	-1,585283	1,369071	-0,792151	-3,014289	-1,320121	-19,047122	16,377960	13,931752	0,086922	0,061546	-0,080577	5,835334	-8,408628	1,369071	0,086922	0,061546	-0,080577	5,835334	-8,408628	1,369071
14:59:29,37	0,417952	3,156002	-0,171987	0,961974	0,468999	-0,968027	0,087187	0,059411	-0,082506	1,121804	-1,608908	1,395660	-0,791390	-3,018970	-1,314317	-19,063736	16,372568	13,879204	0,087187	0,059411	-0,082506	5,785558	-8,453049	1,395660	0,087187	0,059411	-0,082506	5,785558	-8,453049	1,395660
14:59:29,42	0,417952	3,156002	-0,171987	0,961974	0,468999	-0,968027	0,090860	0,056412	-0,076701	1,264793	-1,429590	1,343112	-0,791034	-3,013955	-1,314680	-19,073581	16,350140	13,947445	0,090860	0,056412	-0,076701	5,693097	-8,562083	1,343112	0,090860	0,056412	-0,076701	5,693097	-8,562083	1,343112
14:59:29,47	0,417952	3,156002	-0,171987	0,961974	0,468999	-0,968027	0,086338	0,058611	-0,077064	1,126088	-1,662018	1,411353	-0,788654	-3,015280	-1,316249	-19,062580	16,336295	13,909297	0,086338	0,058611	-0,077064	5,727031	-8,439576	1,411353	0,086338	0,058611	-0,077064	5,727031	-8,439576	1,411353
14:59:29,52	0,417952	3,156002	-0,171987	0,961974	0,468999	-0,968027	0,086296	0,055887	-0,078633	1,261251	-1,647791	1,373205	-0,791200	-3,015335	-1,318519	-19,054313	16,331999	13,905163	0,086296	0,055887	-0,078633	5,648353	-8,421994	1,373205	0,086296	0,055887	-0,078633	5,648353	-8,421994	1,373205
14:59:29,57	0,417952	3,156002	-0,171987	0,961974	0,468999	-0,968027	0,087617	0,058064	-0,080903	1,148434	-1,569794	1,369071	-0,791198	-3,017128	-1,316561	-19,057652	16,324063	13,915599	0,087617	0,058064	-0,080903	5,706470	-8,447692	1,369071	0,087617	0,058064	-0,080903	5,706470	-8,447692	1,369071
14:59:29,62	0,417952	3,156002	-0,171987	0,961974	0,468999	-0,968027	0,089168	0,057165	-0,078945	1,186625	-1,488019	1,379507	-0,791670	-3,014456	-1,318216	-19,050267	16,344928	13,881174	0,089168	0,057165	-0,078945	5,674112	-8,487741	1,379507	0,089168	0,057165	-0,078945	5,674112	-8,487741	1,379507
14:59:29,67	0,417952	3,156002	-0,171987	0,961974	0,468999	-0,968027	0,087090	0,058911	-0,080600	1,117625	-1,600139	1,345082	-0,790998	-3,013316	-1,317773	-19,042406	16,333801	13,953430	0,087090	0,058911	-0,080600	5,742129	-8,436697	1,345082	0,087090	0,058911	-0,080600	5,742129	-8,436697	1,345082
14:59:29,72	0,417952	3,156002	-0,171987	0,961974	0,468999	-0,968027	0,085767	0,058899	-0,080157	1,112553	-1,656577	1,417338	-0,793548	-3,012850	-1,316894	-19,009877	16,356403	13,904461	0,085767	0,058899	-0,080157	5,736099	-8,389260	1,417338	0,085767	0,058899	-0,080157	5,736099	-8,389260	1,417338
14:59:29,77	0,417952	3,156002	-0,171987	0,961974	0,468999	-0,968027	0,086638	0,061340	-0,079278	1,021418	-1,594375	1,368369	-0,790720	-3,015449	-1,318155	-19,047782	16,312321	13,952761	0,086638	0,061340	-0,079278	5,836644	-8,395491	1,368369	0,086638	0,061340	-0,079278	5,836644	-8,395491	1,368369
14:59:29,82	0,417952	3,156002	-0,171987	0,961974	0,468999	-0,968027	0,087475	0,057592	-0,080539	1,159219	-1,561653	1,416669	-0,793426	-3,015933	-1,318977	-19,088287	16,344448	13,920251	0,087475	0,057592	-0,080539	5,680177	-8,428450	1,416669	0,087475	0,057592	-0,080539	5,680177	-8,428450	1,416669
14:59:29,87	0,417952	3,156002	-0,171987	0,961974	0,468999	-0,968027	0,089247	0,059693	-0,081362	1,057542	-1,520641	1,384159	-0,790007	-3,012969	-1,314773	-19,079231	16,373858	13,959545	0,089247	0,059693	-0,081362	5,743422	-8,526554	1,384159	0,089247	0,059693	-0,081362	5,743422	-8,526554	1,384159
14:59:29,92	0,417952	3,156002	-0,171987	0,961974	0,468999	-0,968027	0,084971	0,058214	-0,077157	1,164442	-1,749890	1,423453	-0,790459	-3,013907	-1,316632	-19,061795	16,302001	13,927696	0,084971	0,058214	-0,077157	5,734229	-8,420085	1,423453	0,084971	0,058214	-0,077157	5,734229	-8,420085	1,423453
14:59:29,97	0,417952	3,156002	-0,171987	0,961974	0,468999	-0,968027	0,086010	0,058137	-0,079016	1,114945	-1,644832	1,391604	-0,789292	-3,016079	-1,318182	-19,079091	16,330051	13,929595	0,086010	0,058137	-0,079016	5,678671	-8,396591	1,391604	0,086010	0,058137	-0,079016	5,678671	-8,396591	1,391604
14:59:30,02	0,417952	3,156002	-0,171987	0,961974	0,468999	-0,968027	0,087307	0,056039	-0,080566	1,239655	-1,606371	1,393503	-0,792159	-3,015787	-1,318172	-19,053782	16,365133	13,934845	0,087307	0,056039	-0,080566	5,638733	-8,459976	1,393503	0,087307	0,056039	-0,080566	5,638733	-8,459976	1,393503
14:59:30,07	0,417952	3,156002	-0,171987	0,961974	0,468999	-0,968027	0,088488	0,058669	-0,080556	1,145931	-1,540608	1,398753	-0,792905	-3,014292	-1,313337	-19,056372	16,338449	13,914210	0,088488	0,058669	-0,080556	5,751464	-8,486881	1,398753	0,088488	0,058669	-0,080556	5,751464	-8,486881	1,398753
14:59:30,12	0,417952	3,156002	-0,171987	0,961974	0,468999	-0,968027	0,087565	0,060062	-0,075721	1,049100	-1,577460	1,378118	-0,789237	-3,015347	-1,314287	-19,061437	16,338222	13,933480	0,087565	0,060062	-0,075721	5,763971	-8,451346	1,378118	0,087565	0,060062	-0,075721	5,763971	-8,451346	1,378118
14:59:30,17	0,417952	3,156002	-0,171987	0,961974	0,468999	-0,968027	0,086646	0,056358	-0,076671	1,238992	-1,629560	1,397388	-0,792204	-3,015439	-1,316751	-19,068801	16,331045	13,897959	0,086646	0,056358	-0,076671	5,663078	-8,431245	1,397388	0,086646	0,056358	-0,076671	5,663078	-8,431245	1,397388
14:59:30,22	0,417952	3,156002	-0,171987	0,961974	0,468999	-0,968027	0,088209	0,058881	-0,079135	1,097872	-1,551067	1,361867	-0,792230	-3,017816	-1,316266	-19,093889	16,347418	13,898090	0,088209	0,058881	-0,079135	5,720054	-8,475457	1,361867	0,088209	0,058881	-0,079135	5,720054	-8,475457	1,361867
14:59:30,27	0,417952	3,156002	-0,171987	0,961974	0,468999	-0,968027	0,090280	0,057715	-0,078650	1,160142	-1,473264	1,361998	-0,791050	-3,015417	-1,315508	-19,085641	16,333878	13,879500	0,090280	0,057715	-0,078650	5,690790	-8,560264	1,361998	0,090280	0,057715	-0,078650	5,690790	-8,560264	1,361998
14:59:30,32	0,417952	3,156002	-0,171987	0,961974	0,468999	-0,968027	0,087612	0,057893	-0,077892	1,143299	-1,598080	1,343408	-0,791461	-3,014151	-1,318692	-19,055929	16,323560	13,899088	0,087612	0,057893	-0,077892	5,687897	-8,475653	1,343408	0,087612	0,057893	-0,077892	5,687897	-8,475653	1,343408
14:59:30,37	0,417952	3,156002	-0,171987	0,961974	0,468999	-0,968027	0,086722	0,058882	-0,081076	1,097782	-1,613494	1,362996	-0,793679	-3,016563	-1,319815	-19,074242	16,356577	13,914408	0,086722	0,058882	-0,081076	5,720031	-8,421164	1,362996	0,086722	0,058882	-0,081076	5,720031	-8,421164	1,362996
14:59:30,42	0,417952	3,156002	-0,171987	0,961974	0,468999	-0,968027	0,089920	0,059597	-0,082199	1,080030	-1,479562	1,378316	-0,793318	-3,014522	-1,317025	-19,047874	16,370341	13,914860	0,089920	0,059597	-0,082199	5,758420	-8,538282	1,378316	0,089920	0,059597	-0,082199	5,758420	-8,538282	1,378316
14:59:30,47	0,417952	3,156002	-0,171987	0,961974	0,468999	-0,968027	0,087972	0,060305	-0,079410	1,068324	-1,564923	1,378768	-0,789281	-3,015681	-1,318979	-19,070050	16,316172	13,900533	0,087972	0,060305	-0,079410	5,802282	-8,470697	1,378768	0,087972	0,060305	-0,079410	5,802282	-8,470697	1,378768
14:59:30,52	0,417952	3,156002	-0,171987	0,961974	0,468999	-0,968027	0,086956	0,056229	-0,081363	1,222287	-1,609834	1,364440	-0,789859	-3,014971	-1,315860	-19,060875	16,296172	13,912440	0,086956	0,056229	-0,081363	5,636264	-8,435915	1,364440	0,086956	0,056229	-0,081363	5,636264	-8,435915	1,364440
14:59:30,57	0,417952	3,156002	-0,171987	0,961974	0,468999	-0,968027	0,086631	0,057085	-0,078244	1,165030	-1,608809	1,376348	-0,793539	-3,010995	-1,314325	-19,020369	16,394189	13,892380	0,086631	0,057085	-0,078244	5,646221	-8,409346	1,376348	0,086631	0,057085	-0,078244	5,646221	-8,409346	1,376348
14:59:30,62	0,417952	3,156002	-0,171987	0,961974	0,468999	-0,968027	0,085028	0,062260	-0,076709	1,001102	-1,706099	1,356288	-0,789790	-3,015011	-1,316637	-19,055915	16,377227	13,910619	0,085028	0,062260	-0,076709	5,888479	-8,380793	1,356288	0,085028	0,062260	-0,076709	5,888479	-8,380793	1,356288
14:59:30,67	0,417952	3,156002	-0,171987	0,961974	0,468999	-0,968027	0,086631	0,057005	-0,079021	1,241867	-1,645026	1,374527	-0,788799	-3,014569	-1,317869	-19,069679	16,310181	13,916868	0,086631	0,057005	-0,079021	5,716775	-8,445585	1,374527	0,086631	0,057005	-0,079021	5,716775	-8,445585	1,374527
14:59:30,72	0,417952	3,156002	-0,171987	0,961974	0,468999	-0,968027	0,085753	0,056368	-0,080253	1,210040	-1,669110	1,380776	-0,790387	-3,017049	-1,316619	-19,047926	16,331346	13,918341	0,085753	0,056368	-0,080253	5,634953	-8,400700	1,380776	0,085753	0,056368	-0,080253	5,634953	-8,400700	1,380776
14:59:30,77	0,417952	3,156002	-0,171987	0,961974	0,468999	-0,968027	0,088694	0,056503	-0,079003	1,232218	-1,507892	1,382249	-0,791585	-3,017117	-1,316248	-19,059457	16,330137	13,903443	0,088694	0,056503	-0,079003	5,667739	-8,470396	1,382249	0,088694	0,056503	-0,079003	5,667739	-8,470396	1,382249
14:59:30,82	0,417952	3,156002	-0,171987	0,961974	0,468999	-0,968027	0,089353	0,057507	-0,078632	1,173242	-1,483036	1,367351	-0,792839	-3,014225	-1,319778	-19,086156	16,344893	13,896860	0,089353	0,057507	-0,078632	5,687511	-8,497225	1,367351	0,089353	0,057507	-0,078632	5,687511	-8,497225	1,367351
14:59:30,87	0,417952	3,156002	-0,171987	0,961974	0,468999	-0,968027	0,087475	0,060038	-0,082162	1,041027	-1,611198	1,360768	-0,794177	-3,015740	-1,316244	-19,084625	16,372383	13,937110	0,087475	0,060038	-0,082162	5,754028	-8,477954	1,360768	0,087475	0,060038	-0,082162	5,754028	-8,477954	1,360768
14:59:30,92	0,417952	3,156002	-0,171987	0,961974	0,468999	-0,968027	0,089456	0,060439	-0,078628	1,044746	-1,520587	1,401018	-0,789901	-3,014229	-1,317200	-19,013758	16,317009	13,915964	0,089456	0,060439	-0,078628	5,789228	-8,542880	1,401018	0,089456	0,060439	-0,078628	5,789228	-8,542880	1,401018
14:59:30,97	0,417952	3,156002	-0,171987	0,961974	0,468999	-0,968027	0,086009	0,057492	-0,079584	1,185468	-1,610778	1,379872	-0,790363	-3,013041	-1,315850	-19,029647	16,337619	13,918486	0,086009	0,057492	-0,079584	5,698611	-8,362472	1,379872	0,086009	0,057492	-0,079584	5,698611	-8,362472	1,379872
14:59:31,02	0,417952	3,156002	-0,171987	0,961974	0,468999	-0,968027	0,085212	0,058486	-0,078234	1,143696	-1,676289	1,382393	-0,792230	-3,015346	-1,317243	-19,082626	16,339141	13,898670	0,085212	0,058486	-0,078234	5,734851	-8,365415	1,382393	0,085212	0,058486	-0,078234	5,734851	-8,365415	1,382393
14:59:31,07	0,417952	3,156002	-0,171987	0,961974	0,468999	-0,968027	0,088141	0,058951	-0,079627	1,094370	-1,570598	1,362578	-0,789890	-3,015940	-1,317030	-19,088291	16,335136	13,919378	0,088141	0,058951	-0,079627	5,721988	-8,489689	1,362578	0,088141	0,058951	-0,079627	5,721988	-8,489689	1,362578
14:59:31,12	0,417952	3,156002	-0,171987	0,961974	0,468999	-0,968027	0,087486	0,056627	-0,079414	1,208893	-1,607596	1,383286	-0,792730	-3,017213	-1,316242	-19,042814	16,325689	13,902914	0,087486	0,056627	-0,079414	5,654114	-8,475216	1,383286	0,087486	0,056627	-0,079414	5,654114	-8,475216	1,383286
14:59:31,17	0,417952	3,156002	-0,171987	0,961974	0,468999	-0,968027	0,090008	0,058451	-0,078626	1,128626	-1,432313	1,366821	-0,793129	-3,013164	-1,319489	-19,030233	16,332545	13,909549	0,090008	0,058451	-0,078626	5,716995	-8,497958	1,366821	0,090008	0,058451	-0,078626	5,716995	-8,497958	1,366821
14:59:31,22	0,417952	3,156002	-0,171987	0,961974	0,468999	-0,968027	0,086701	0,060820	-0,081873	1,017621	-1,596829	1,373457	-0,792883	-3,017505	-1,315740	-19,049964	16,342638	13,927380	0,086701	0,060820	-0,081873	5,792024	-8,402846	1,373457	0,086701	0,060820	-0,081873	5,792024	-8,402846	1,373457
14:59:31,27	0,417952	3,156002	-0,171987	0,961974	0,468999	-0,968027	0,090337	0,058437	-0,078124	1,140447	-1,429878	1,391288	-0,794427	-3,014020	-1,317721	-19,076689	16,357096	13,917461	0,090337	0,058437	-0,078124	5,727733	-8,521340	1,391288	0,090337	0,058437	-0,078124	5,727733	-8,521340	1,391288
14:59:31,32	0,417952	3,156002	-0,171987	0,961974	0,468999	-0,968027	0,088091	0,061517	-0,080105	0,979456	-1,577029	1,381369	-0,791703	-3,015673	-1,316881	-19,060559	16,331608	13,932344	0,088091	0,061517	-0,080105	5,808505	-8,492202	1,381369	0,088091	0,061517	-0,080105	5,808505	-8,492202	1,381369
14:59:31,37	0,417952	3,156002	-0,171987	0,961974	0,468999	-0,968027	0,088160	0,058331	-0,079265	1,131098	-1,546724	1,396252	-0,790688	-3,012569	-1,317209	-19,049059	16,368913	13,936275	0,088160	0,058331	-0,079265	5,710079	-8,467320	1,396252	0,088160	0,058331	-0,079265	5,710079	-8,467320	1,396252
14:59:31,42	0,417952	3,156002	-0,171987	0,961974	0,468999	-0,968027	0,084965	0,059004	-0,079593	1,134156	-1,721556	1,400183	-0,788319	-3,012126	-1,315614	-19,072609	16,310605	13,915984	0,084965	0,059004	-0,079593	5,765973	-8,391345	1,400183	0,084965	0,059004	-0,079593	5,765973	-8,391345	1,400183
14:59:31,47	0,417952	3,156002	-0,171987	0,961974	0,468999	-0,968027	0,083397	0,057173	-0,077998	1,167079	-1,794357	1,379892	-0,792906	-3,014736	-1,316258	-19,065849	16,374880	13,911129	0,083397	0,057173	-0,077998	5,655189	-8,341023	1,379892	0,083397	0,057173	-0,077998	5,655189	-8,341023	1,379892
14:59:31,52	0,417952	3,156002	-0,171987	0,961974	0,468999	-0,968027	0,086314	0,054550	-0,079802	1,313348	-1,646962	1,368778	-0,787505	-3,015963	-1,317418	-19,071368	16,321286	13,904870	0,086314	0,054550	-0,079802	5,595548	-8,422577	1,368778	0,086314	0,054550	-0,079802	5,595548	-8,422577	1,368778
14:59:31,57	0,417952	3,156002	-0,171987	0,961974	0,468999	-0,968027	0,086314	0,054550	-0,079802	1,313348	-1,646962	1,368778	-0,792180	-3,015322	-1,317406	-19,057118	16,342409	13,924061	0,086314	0,054550	-0,079802	5,595548	-8,422577	1,368778	0,086314	0,054550	-0,079802	5,595548	-8,422577	1,368778
14:59:31,62	0,417952	3,156002	-0,171987	0,961974	0,468999	-0,968027	0,088096	0,058920	-0,079790	1,111559	-1,552519	1,387969	-0,791023	-3,018500	-1,317421	-19,083007	16,356735	13,900297	0,088096	0,058920	-0,079790	5,736754	-8,468020	1,387969	0,088096	0,058920	-0,079790	5,736754	-8,468020	1,387969
14:59:31,68	0,417952	3,156002	-0,171987	0,961974	0,468999	-0,968027	0,090269	0,056328	-0,079805	1,245799	-1,469067	1,364205	-0,793378	-3,015391	-1,317036	-19,068649	16,341201	13,909162	0,090269	0,056328	-0,079805	5,667533	-8,555208	1,364205	0,090269	0,056328	-0,079805	5,667533	-8,555208	1,364205
14:59:31,73	0,417952	3,156002	-0,171987	0,961974	0,468999	-0,968027	0,088754	0,059923	-0,079420	1,052583	-1,527663	1,373070	-0,789228	-3,015574	-1,317031	-19,058276	16,342158	13,900083	0,088754	0,059923	-0,079420	5,756526	-8,494850	1,373070	0,088754	0,059923	-0,079420	5,756526	-8,494850	1,373070
14:59:31,78	0,417952	3,156002	-0,171987	0,961974	0,468999	-0,968027	0,086837	0,056237	-0,079415	1,250247	-1,618818	1,363991	-0,795212	-3,015632	-1,317438	-19,103824	16,355639	13,914724	0,086837	0,056237	-0,079415	5,664875	-8,435559	1,363991	0,086837	0,056237	-0,079415	5,664875	-8,435559	1,363991
14:59:31,83	0,417952	3,156002	-0,171987	0,961974	0,468999	-0,968027	0,089880	0,061390	-0,079822	0,971220	-1,506790	1,378631	-0,827885	-3,269033	-3,776591	-26,456966	15,670104	14,200491	0,089880	0,061390	-0,079822	5,790316	-8,562373	1,378631	0,089880	0,061390	-0,079822	5,790316	-8,562373	1,378631
14:59:31,88	0,417952	3,156002	-0,171987	0,961974	0,468999	-0,968027	0,325667	-0,037015	-2,538975	1,817995	4,728920	1,664399	-0,750717	-3,100110	-4,242768	-16,620690	11,473758	14,169946	0,325667	-0,037015	-2,538975	-1,087666	-20,835976	1,664399	0,325667	-0,037015	-2,538975	-1,087666	-20,835976	1,664399
14:59:31,93	0,417952	3,156002	-0,171987	0,961974	0,468999	-0,968027	0,140793	-0,019383	-3,005152	2,185121	5,732070	1,633854	-0,734574	-2,878119	-0,294179	-15,020521	14,987510	13,867038	0,140793	-0,019383	-3,005152	0,663584	-5,320163	1,633854	0,140793	-0,019383	-3,005152	0,663584	-5,320163	1,633854
14:59:31,98	0,418004	3,156065	-0,171997	0,961990	0,419015	-0,968023	-0,059529	0,077633	0,943437	0,983401	-5,055731	1,330946	-0,751374	-2,908356	0,334836	-18,353368	16,456392	13,814999	-0,059529	0,077633	0,943437	7,077573	-0,382737	1,330946	-0,059529	0,077633	0,943437	7,077573	-0,382737	1,330946
14:59:32,03	0,418004	3,156065	-0,171997	0,961990	0,419015	-0,968023	-0,024943	0,077063	1,572452	0,618695	-6,878046	1,278907	-0,750127	-2,910084	0,320872	-18,317015	16,509197	13,819928	-0,024943	0,077063	1,572452	6,668139	-4,920027	1,278907	-0,024943	0,077063	1,572452	6,668139	-4,920027	1,278907
14:59:32,08	0,418004	3,156065	-0,171997	0,961990	0,419015	-0,968023	-0,024070	0,075119	1,558487	0,783681	-6,827557	1,283836	-0,751894	-2,910072	0,312814	-18,298865	16,503118	13,822935	-0,024070	0,075119	1,558487	6,680535	-4,938089	1,283836	-0,024070	0,075119	1,558487	6,680535	-4,938089	1,283836
14:59:32,13	0,418004	3,156065	-0,171997	0,961990	0,419015	-0,968023	-0,023197	0,076656	1,550430	0,707583	-6,763427	1,286843	-0,751218	-2,907338	0,304545	-18,315471	16,540006	13,835898	-0,023197	0,076656	1,550430	6,725067	-4,942453	1,286843	-0,023197	0,076656	1,550430	6,725067	-4,942453	1,286843
14:59:32,18	0,418004	3,156065	-0,171997	0,961990	0,419015	-0,968023	-0,025902	0,077437	1,542161	0,690588	-6,936914	1,299806	-0,751289	-2,908993	0,298726	-18,279408	16,552722	13,819837	-0,025902	0,077437	1,542161	6,769420	-4,903594	1,299806	-0,025902	0,077437	1,542161	6,769420	-4,903594	1,299806
14:59:32,23	0,418004	3,156065	-0,171997	0,961990	0,419015	-0,968023	-0,024434	0,076672	1,536342	0,759451	-6,835697	1,283745	-0,751980	-2,912624	0,295983	-18,329986	16,542514	13,801660	-0,024434	0,076672	1,536342	6,778172	-4,917628	1,283745	-0,024434	0,076672	1,536342	6,778172	-4,917628	1,283745
14:59:32,28	0,418004	3,156065	-0,171997	0,961990	0,419015	-0,968023	-0,020944	0,075454	1,533599	0,788622	-6,692891	1,265568	-0,757645	-2,917829	0,262099	-18,532601	16,789563	13,820832	-0,020944	0,075454	1,533599	6,711784	-5,048821	1,265568	-0,020944	0,075454	1,533599	6,711784	-5,048821	1,265568
14:59:32,33	0,418004	3,156065	-0,171997	0,961990	0,419015	-0,968023	-0,013604	0,077757	1,499715	0,781510	-6,610214	1,284740	-0,873739	-3,220324	-2,204645	-28,779460	20,338583	13,954504	-0,013604	0,077757	1,499715	6,885456	-5,542322	1,284740	-0,013604	0,077757	1,499715	6,885456	-5,542322	1,284740
14:59:32,38	0,418004	3,156065	-0,171997	0,961990	0,419015	-0,968023	0,306412	0,027051	-0,967029	1,368350	-0,617968	1,418412	-0,764275	-3,034931	-2,792980	-17,892336	14,238664	14,027405	0,306412	0,027051	-0,967029	3,491848	-24,671271	1,418412	0,306412	0,027051	-0,967029	3,491848	-24,671271	1,418412
14:59:32,43	0,418004	3,156065	-0,171997	0,961990	0,419015	-0,968023	0,091124	0,024948	-1,555364	1,638573	0,665583	1,491313	-0,747617	-2,817851	0,998303	-16,121025	17,478070	13,750080	0,091124	0,024948	-1,555364	3,597005	-6,487681	1,491313	0,091124	0,024948	-1,555364	3,597005	-6,487681	1,491313
14:59:32,48	0,417976	3,155974	-0,172000	0,961996	0,368999	-0,968034	-0,105201	0,119062	2,235919	0,435726	-9,629021	1,213988	-0,765360	-2,861962	1,686073	-20,029549	19,038131	13,707667	-0,105201	0,119062	2,235919	9,782078	-1,370772	1,213988	-0,105201	0,119062	2,235919	9,782078	-1,370772	1,213988
14:59:32,53	0,417976	3,155974	-0,172000	0,961996	0,368999	-0,968034	-0,058129	0,112372	2,923689	0,180365	-11,346198	1,171575	-0,761859	-2,861446	1,662771	-20,006052	19,060547	13,718158	-0,058129	0,112372	2,923689	9,001600	-6,783084	1,171575	-0,058129	0,112372	2,923689	9,001600	-6,783084	1,171575
14:59:32,58	0,417976	3,155974	-0,172000	0,961996	0,368999	-0,968034	-0,060325	0,109599	2,900387	0,355745	-11,451277	1,182066	-0,763100	-2,859092	1,649685	-20,006492	19,074560	13,734785	-0,060325	0,109599	2,900387	8,959264	-6,715736	1,182066	-0,060325	0,109599	2,900387	8,959264	-6,715736	1,182066
14:59:32,63	0,417976	3,155974	-0,172000	0,961996	0,368999	-0,968034	-0,061744	0,111850	2,887301	0,250606	-11,532435	1,198693	-0,760970	-2,863530	1,637237	-20,022660	19,053782	13,745607	-0,061744	0,111850	2,887301	9,030832	-6,685529	1,198693	-0,061744	0,111850	2,887301	9,030832	-6,685529	1,198693
14:59:32,68	0,417976	3,155974	-0,172000	0,961996	0,368999	-0,968034	-0,058965	0,107786	2,874853	0,435836	-11,391561	1,209515	-0,765574	-2,864028	1,632839	-20,053636	19,108217	13,737363	-0,058965	0,107786	2,874853	8,897068	-6,762774	1,209515	-0,058965	0,107786	2,874853	8,897068	-6,762774	1,209515
14:59:32,73	0,417976	3,155974	-0,172000	0,961996	0,368999	-0,968034	-0,056232	0,111525	2,870455	0,273102	-11,303490	1,201271	-0,764366	-2,863630	1,625857	-20,029658	19,122179	13,742080	-0,056232	0,111525	2,870455	9,027786	-6,889241	1,201271	-0,056232	0,111525	2,870455	9,027786	-6,889241	1,201271
14:59:32,78	0,417976	3,155974	-0,172000	0,961996	0,368999	-0,968034	-0,057181	0,110678	2,863473	0,341224	-11,339031	1,205988	-0,763660	-2,863326	1,623463	-20,003590	19,084391	13,730113	-0,057181	0,110678	2,863473	9,029422	-6,850319	1,205988	-0,057181	0,110678	2,863473	9,029422	-6,850319	1,205988
14:59:32,83	0,417976	3,155974	-0,172000	0,961996	0,368999	-0,968034	-0,057798	0,110218	2,861079	0,345423	-11,329621	1,194021	-0,763718	-2,863303	1,621586	-19,988561	19,103141	13,724426	-0,057798	0,110218	2,861079	8,997555	-6,792511	1,194021	-0,057798	0,110218	2,861079	8,997555	-6,792511	1,194021
14:59:32,88	0,417976	3,155974	-0,172000	0,961996	0,368999	-0,968034	-0,057788	0,110280	2,859202	0,365972	-11,325471	1,188334	-0,764438	-2,860706	1,613007	-20,022431	19,092448	13,725068	-0,057788	0,110280	2,859202	9,022941	-6,789131	1,188334	-0,057788	0,110280	2,859202	9,022941	-6,789131	1,188334
14:59:32,93	0,417976	3,155974	-0,172000	0,961996	0,368999	-0,968034	-0,059677	0,112202	2,850623	0,239826	-11,447714	1,188976	-0,763662	-2,863829	1,614061	-20,001826	19,119276	13,716669	-0,059677	0,112202	2,850623	9,047681	-6,763043	1,188976	-0,059677	0,112202	2,850623	9,047681	-6,763043	1,188976
14:59:32,98	0,417976	3,155974	-0,172000	0,961996	0,368999	-0,968034	-0,057360	0,109968	2,851677	0,389515	-11,322785	1,180577	-0,761488	-2,860033	1,608735	-20,014080	19,101782	13,723645	-0,057360	0,109968	2,851677	9,022025	-6,820021	1,180577	-0,057360	0,109968	2,851677	9,022025	-6,820021	1,180577
14:59:33,03	0,417976	3,155974	-0,172000	0,961996	0,368999	-0,968034	-0,061735	0,109984	2,846351	0,367407	-11,552139	1,187553	-0,763859	-2,861900	1,604875	-20,017189	19,109158	13,754646	-0,061735	0,109984	2,846351	9,001170	-6,705955	1,187553	-0,061735	0,109984	2,846351	9,001170	-6,705955	1,187553
14:59:33,08	0,417976	3,155974	-0,172000	0,961996	0,368999	-0,968034	-0,058932	0,111104	2,842491	0,314017	-11,412790	1,218554	-0,766882	-2,861866	1,603697	-19,995834	19,139973	13,731388	-0,058932	0,111104	2,842491	9,035675	-6,786602	1,218554	-0,058932	0,111104	2,842491	9,035675	-6,786602	1,218554
14:59:33,13	0,417976	3,155974	-0,172000	0,961996	0,368999	-0,968034	-0,057450	0,113739	2,841313	0,214379	-11,332625	1,195296	-0,763860	-2,863111	1,604833	-20,033996	19,128606	13,701991	-0,057450	0,113739	2,841313	9,142858	-6,822794	1,195296	-0,057450	0,113739	2,841313	9,142858	-6,822794	1,195296
14:59:33,18	0,417976	3,155974	-0,172000	0,961996	0,368999	-0,968034	-0,057883	0,110499	2,842448	0,353897	-11,382520	1,165899	-0,766682	-2,862943	1,602407	-20,007789	19,115944	13,739476	-0,057883	0,110499	2,842448	9,028090	-6,838679	1,165899	-0,057883	0,110499	2,842448	9,028090	-6,838679	1,165899
14:59:33,23	0,417976	3,155974	-0,172000	0,961996	0,368999	-0,968034	-0,056618	0,113027	2,840023	0,224613	-11,287689	1,203384	-0,764683	-2,862762	1,596392	-19,993211	19,142029	13,699780	-0,056618	0,113027	2,840023	9,097204	-6,843188	1,203384	-0,056618	0,113027	2,840023	9,097204	-6,843188	1,203384
14:59:33,28	0,417976	3,155974	-0,172000	0,961996	0,368999	-0,968034	-0,057774	0,111386	2,834008	0,339819	-11,348220	1,163688	-0,765503	-2,862789	1,599301	-20,021250	19,096791	13,708816	-0,057774	0,111386	2,834008	9,083599	-6,812969	1,163688	-0,057774	0,111386	2,834008	9,083599	-6,812969	1,163688
14:59:33,33	0,417976	3,155974	-0,172000	0,961996	0,368999	-0,968034	-0,060306	0,110356	2,834525	0,339550	-11,439734	1,204174	-0,762525	-2,861084	1,596909	-19,985343	19,075349	13,740266	-0,060306	0,110356	2,834525	9,002500	-6,705716	1,204174	-0,060306	0,110356	2,834525	9,002500	-6,705716	1,204174
14:59:33,38	0,417976	3,155974	-0,172000	0,961996	0,368999	-0,968034	-0,060306	0,110356	2,834525	0,339550	-11,439734	1,204174	-0,766233	-2,863564	1,593580	-20,013847	19,112965	13,717344	-0,060306	0,110356	2,834525	9,002500	-6,705716	1,204174	-0,060306	0,110356	2,834525	9,002500	-6,705716	1,204174
14:59:33,43	0,417976	3,155974	-0,172000	0,961996	0,368999	-0,968034	-0,056305	0,112328	2,831196	0,255345	-11,275161	1,181252	-0,763861	-2,864627	1,595130	-20,024536	19,144651	13,708087	-0,056305	0,112328	2,831196	9,073075	-6,855243	1,181252	-0,056305	0,112328	2,831196	9,073075	-6,855243	1,181252
14:59:33,48	0,417976	3,155974	-0,172000	0,961996	0,368999	-0,968034	-0,056569	0,109741	2,832746	0,411930	-11,314030	1,171995	-0,765818	-2,864274	1,592351	-20,042659	19,100539	13,733298	-0,056569	0,109741	2,832746	9,026634	-6,873326	1,171995	-0,056569	0,109741	2,832746	9,026634	-6,873326	1,171995
14:59:33,53	0,417976	3,155974	-0,172000	0,961996	0,368999	-0,968034	-0,055897	0,111613	2,829967	0,267331	-11,272678	1,197206	-0,766794	-2,860887	1,590086	-19,996365	19,144564	13,730292	-0,055897	0,111613	2,829967	9,028974	-6,884796	1,197206	-0,055897	0,111613	2,829967	9,028974	-6,884796	1,197206
14:59:33,59	0,417976	3,155974	-0,172000	0,961996	0,368999	-0,968034	-0,053539	0,109939	2,827726	0,379617	-11,163888	1,215254	-0,770411	-2,864432	1,590432	-20,046204	19,134634	13,690364	-0,053539	0,109939	2,827726	9,009866	-6,961052	1,215254	-0,053539	0,109939	2,827726	9,009866	-6,961052	1,215254
14:59:33,64	0,417976	3,155974	-0,172000	0,961996	0,368999	-0,968034	-0,053539	0,109939	2,827726	0,379617	-11,163888	1,215254	-0,763884	-2,863400	1,587409	-19,990850	19,089316	13,764141	-0,053539	0,109939	2,827726	9,009866	-6,961052	1,215254	-0,053539	0,109939	2,827726	9,009866	-6,961052	1,215254
14:59:33,69	0,417976	3,155974	-0,172000	0,961996	0,368999	-0,968034	-0,057621	0,110375	2,825025	0,347903	-11,311866	1,228049	-0,771740	-2,871035	1,566672	-20,316751	19,284051	13,755593	-0,057621	0,110375	2,825025	9,012346	-6,788622	1,228049	-0,057621	0,110375	2,825025	9,012346	-6,788622	1,228049
14:59:33,74	0,417976	3,155974	-0,172000	0,961996	0,368999	-0,968034	-0,047081	0,113361	2,804288	0,198319	-11,143392	1,219501	-0,889517	-3,224280	-1,246874	-32,184073	22,576563	13,978972	-0,047081	0,113361	2,804288	9,097175	-7,447538	1,219501	-0,047081	0,113361	2,804288	9,097175	-7,447538	1,219501
14:59:33,79	0,417976	3,155974	-0,172000	0,961996	0,368999	-0,968034	0,317727	0,038737	-0,009258	0,996530	-4,097033	1,442880	-0,787299	-3,008746	-1,502021	-20,492380	17,218409	13,964745	0,317727	0,038737	-0,009258	4,037361	-29,038602	1,442880	0,317727	0,038737	-0,009258	4,037361	-29,038602	1,442880
14:59:33,84	0,417976	3,155974	-0,172000	0,961996	0,368999	-0,968034	0,079960	0,057980	-0,264405	1,201410	-3,656519	1,428653	-0,772409	-2,806235	2,360255	-19,558121	20,819081	13,630437	0,079960	0,057980	-0,264405	5,752870	-9,933412	1,428653	0,079960	0,057980	-0,264405	5,752870	-9,933412	1,428653
14:59:33,89	0,417995	3,155929	-0,171998	0,962002	0,318968	-0,968060	-0,102865	0,146341	3,597870	0,192065	-14,154688	1,094345	-0,784571	-2,839907	2,903239	-22,704609	21,984782	13,612144	-0,102865	0,146341	3,597870	11,679826	-6,079781	1,094345	-0,102865	0,146341	3,597870	11,679826	-6,079781	1,094345
14:59:33,94	0,417995	3,155929	-0,171998	0,962002	0,318968	-0,968060	-0,067623	0,140037	4,140855	-0,043850	-15,629895	1,076051	-0,782420	-2,839135	2,865894	-22,725665	21,973130	13,586746	-0,067623	0,140037	4,140855	10,949054	-10,321481	1,076051	-0,067623	0,140037	4,140855	10,949054	-10,321481	1,076051
14:59:33,99	0,417995	3,155929	-0,171998	0,962002	0,318968	-0,968060	-0,069367	0,138560	4,103510	0,012329	-15,732997	1,050654	-0,784214	-2,842199	2,847690	-22,729924	22,052211	13,662622	-0,069367	0,138560	4,103510	10,889297	-10,287671	1,050654	-0,069367	0,138560	4,103510	10,889297	-10,287671	1,050654
14:59:34,04	0,417995	3,155929	-0,171998	0,962002	0,318968	-0,968060	-0,065816	0,138582	4,085306	0,077550	-15,591587	1,126530	-0,787153	-2,841672	2,840257	-22,721999	22,061847	13,603955	-0,065816	0,138582	4,085306	10,956233	-10,424994	1,126530	-0,065816	0,138582	4,085306	10,956233	-10,424994	1,126530
14:59:34,09	0,417995	3,155929	-0,171998	0,962002	0,318968	-0,968060	-0,064803	0,141391	4,077873	-0,056211	-15,536830	1,067863	-0,784025	-2,840622	2,828570	-22,749035	22,056654	13,586437	-0,064803	0,141391	4,077873	11,042978	-10,449812	1,067863	-0,064803	0,141391	4,077873	11,042978	-10,449812	1,067863
14:59:34,14	0,417995	3,155929	-0,171998	0,962002	0,318968	-0,968060	-0,067277	0,139207	4,066186	0,039365	-15,686298	1,050345	-0,781335	-2,839240	2,829015	-22,711637	22,028556	13,640060	-0,067277	0,139207	4,066186	10,967076	-10,405068	1,050345	-0,067277	0,139207	4,066186	10,967076	-10,405068	1,050345
14:59:34,19	0,417995	3,155929	-0,171998	0,962002	0,318968	-0,968060	-0,069818	0,137568	4,066631	0,118932	-15,772025	1,103968	-0,785852	-2,845525	2,812635	-22,911735	22,124920	13,663148	-0,069818	0,137568	4,066631	10,918022	-10,291278	1,103968	-0,069818	0,137568	4,066631	10,918022	-10,291278	1,103968
14:59:34,24	0,417995	3,155929	-0,171998	0,962002	0,318968	-0,968060	-0,062117	0,138337	4,050251	0,062330	-15,593007	1,127056	-0,914138	-3,160559	0,169306	-33,442109	26,018528	13,778590	-0,062117	0,138337	4,050251	10,921814	-10,716845	1,127056	-0,062117	0,138337	4,050251	10,921814	-10,716845	1,127056
14:59:34,29	0,417995	3,155929	-0,171998	0,962002	0,318968	-0,968060	0,274854	0,091919	1,406922	0,582848	-9,136927	1,242498	-0,793563	-2,948287	-0,215426	-21,607605	19,321429	13,811235	0,274854	0,091919	1,406922	7,798508	-30,712927	1,242498	0,274854	0,091919	1,406922	7,798508	-30,712927	1,242498
14:59:34,34	0,417995	3,155929	-0,171998	0,962002	0,318968	-0,968060	0,030733	0,093634	1,022190	0,611061	-8,233667	1,275143	-0,788626	-2,743758	3,543791	-20,331177	23,477449	13,534724	0,030733	0,093634	1,022190	7,961355	-10,646209	1,275143	0,030733	0,093634	1,022190	7,961355	-10,646209	1,275143
14:59:34,39	0,418005	3,155951	-0,171988	0,961971	0,268958	-0,968014	-0,148863	0,191623	4,781407	-0,246930	-18,545241	0,998632	-0,804753	-2,784557	4,091844	-23,772415	24,956310	13,513359	-0,148863	0,191623	4,781407	14,795491	-6,859512	0,998632	-0,148863	0,191623	4,781407	14,795491	-6,859512	0,998632
14:59:34,44	0,418005	3,155951	-0,171988	0,961971	0,268958	-0,968014	-0,105466	0,185190	5,329460	-0,352310	-20,008258	0,977267	-0,805006	-2,786042	4,047333	-23,748934	24,971201	13,485907	-0,105466	0,185190	5,329460	14,185132	-11,729143	0,977267	-0,105466	0,185190	5,329460	14,185132	-11,729143	0,977267
14:59:34,49	0,418005	3,155951	-0,171988	0,961971	0,268958	-0,968014	-0,102634	0,185271	5,269181	-0,377234	-19,891400	0,950634	-0,806239	-2,786969	4,031566	-23,809121	24,953586	13,486726	-0,102634	0,185271	5,269181	14,166566	-11,834628	0,950634	-0,102634	0,185271	5,269181	14,166566	-11,834628	0,950634
14:59:34,54	0,418005	3,155951	-0,171988	0,961971	0,268958	-0,968014	-0,102634	0,185271	5,269181	-0,377234	-19,891400	0,950634	-0,810419	-2,788498	4,014082	-23,817137	24,991180	13,502547	-0,102634	0,185271	5,269181	14,166566	-11,834628	0,950634	-0,102634	0,185271	5,269181	14,166566	-11,834628	0,950634
14:59:34,59	0,418005	3,155951	-0,171988	0,961971	0,268958	-0,968014	-0,099221	0,188127	5,251698	-0,497189	-19,739639	0,966455	-0,809312	-2,790127	3,999692	-23,819463	24,962864	13,481299	-0,099221	0,188127	5,251698	14,270796	-11,950824	0,966455	-0,099221	0,188127	5,251698	14,270796	-11,950824	0,966455
14:59:34,64	0,418005	3,155951	-0,171988	0,961971	0,268958	-0,968014	-0,098363	0,186353	5,237308	-0,430631	-19,682896	0,945207	-0,804602	-2,788073	3,992724	-23,782047	24,912250	13,499187	-0,098363	0,186353	5,237308	14,198101	-11,961408	0,945207	-0,098363	0,186353	5,237308	14,198101	-11,961408	0,945207
14:59:34,69	0,418005	3,155951	-0,171988	0,961971	0,268958	-0,968014	-0,102497	0,183302	5,230340	-0,297067	-19,840141	0,963095	-0,807563	-2,788102	3,985694	-23,788130	24,934947	13,464977	-0,102497	0,183302	5,230340	14,092107	-11,794155	0,963095	-0,102497	0,183302	5,230340	14,092107	-11,794155	0,963095
14:59:34,74	0,418005	3,155951	-0,171988	0,961971	0,268958	-0,968014	-0,100991	0,185852	5,223310	-0,413069	-19,778485	0,928885	-0,803198	-2,789966	3,982719	-23,805574	24,931449	13,506094	-0,100991	0,185852	5,223310	14,176305	-11,850659	0,928885	-0,100991	0,185852	5,223310	14,176305	-11,850659	0,928885
14:59:34,79	0,418005	3,155951	-0,171988	0,961971	0,268958	-0,968014	-0,101560	0,181139	5,220335	-0,179739	-19,821395	0,970002	-0,806200	-2,791556	3,975097	-23,817730	24,917506	13,497542	-0,101560	0,181139	5,220335	14,039656	-11,848956	0,970002	-0,101560	0,181139	5,220335	14,039656	-11,848956	0,970002
14:59:34,84	0,418005	3,155951	-0,171988	0,961971	0,268958	-0,968014	-0,098681	0,182944	5,212713	-0,291740	-19,675279	0,961450	-0,807645	-2,788319	3,974864	-23,795584	24,931548	13,539321	-0,098681	0,182944	5,212713	14,069330	-11,928788	0,961450	-0,098681	0,182944	5,212713	14,069330	-11,928788	0,961450
14:59:34,89	0,418005	3,155951	-0,171988	0,961971	0,268958	-0,968014	-0,100763	0,185814	5,212480	-0,417753	-19,771344	1,003229	-0,807091	-2,790396	3,968221	-23,810939	24,932013	13,490027	-0,100763	0,185814	5,212480	14,168621	-11,861478	1,003229	-0,100763	0,185814	5,212480	14,168621	-11,861478	1,003229
14:59:34,94	0,418005	3,155951	-0,171988	0,961971	0,268958	-0,968014	-0,099241	0,184296	5,205837	-0,346083	-19,705743	0,953935	-0,807665	-2,791214	3,963967	-23,797959	24,937851	13,506984	-0,099241	0,184296	5,205837	14,121116	-11,915334	0,953935	-0,099241	0,184296	5,205837	14,121116	-11,915334	0,953935
14:59:34,99	0,418005	3,155951	-0,171988	0,961971	0,268958	-0,968014	-0,098245	0,184384	5,201583	-0,339117	-19,645632	0,970892	-0,810603	-2,787752	3,961851	-23,775200	24,935459	13,547939	-0,098245	0,184384	5,201583	14,134996	-11,933405	0,970892	-0,098245	0,184384	5,201583	14,134996	-11,933405	0,970892
14:59:35,04	0,418005	3,155951	-0,171988	0,961971	0,268958	-0,968014	-0,099775	0,188659	5,199467	-0,552128	-19,704284	1,011847	-0,806179	-2,790622	3,959901	-23,766933	24,895420	13,509739	-0,099775	0,188659	5,199467	14,257601	-11,871956	1,011847	-0,099775	0,188659	5,199467	14,257601	-11,871956	1,011847
14:59:35,09	0,418005	3,155951	-0,171988	0,961971	0,268958	-0,968014	-0,099501	0,183393	5,197517	-0,308826	-19,662885	0,973647	-0,806503	-2,790690	3,955045	-23,790587	24,955030	13,527701	-0,099501	0,183393	5,197517	14,087504	-11,852024	0,973647	-0,099501	0,183393	5,197517	14,087504	-11,852024	0,973647
14:59:35,14	0,418005	3,155951	-0,171988	0,961971	0,268958	-0,968014	-0,099280	0,183639	5,192661	-0,281856	-19,701637	0,991609	-0,805380	-2,792132	3,952719	-23,802808	24,920590	13,532964	-0,099280	0,183639	5,192661	14,133838	-11,908192	0,991609	-0,099280	0,183639	5,192661	14,133838	-11,908192	0,991609
14:59:35,19	0,418005	3,155951	-0,171988	0,961971	0,268958	-0,968014	-0,098593	0,181946	5,190335	-0,229719	-19,659278	0,996872	-0,807696	-2,790134	3,954244	-23,793570	24,944006	13,503517	-0,098593	0,181946	5,190335	14,053018	-11,919761	0,996872	-0,098593	0,181946	5,190335	14,053018	-11,919761	0,996872
14:59:35,24	0,418005	3,155951	-0,171988	0,961971	0,268958	-0,968014	-0,099165	0,184951	5,191860	-0,361081	-19,692739	0,967425	-0,806496	-2,792820	3,951152	-23,777539	24,922561	13,499510	-0,099165	0,184951	5,191860	14,157548	-11,908307	0,967425	-0,099165	0,184951	5,191860	14,157548	-11,908307	0,967425
14:59:35,29	0,418005	3,155951	-0,171988	0,961971	0,268958	-0,968014	-0,097439	0,182569	5,188768	-0,247784	-19,578399	0,963418	-0,808326	-2,791035	3,944315	-23,831047	24,911947	13,499791	-0,097439	0,182569	5,188768	14,083875	-11,929431	0,963418	-0,097439	0,182569	5,188768	14,083875	-11,929431	0,963418
14:59:35,34	0,418005	3,155951	-0,171988	0,961971	0,268958	-0,968014	-0,098069	0,185046	5,181931	-0,412530	-19,652208	0,963699	-0,807837	-2,787354	3,945286	-23,820857	24,907960	13,513326	-0,098069	0,185046	5,181931	14,113567	-11,953759	0,963699	-0,098069	0,185046	5,181931	14,113567	-11,953759	0,963699
14:59:35,40	0,418005	3,155951	-0,171988	0,961971	0,268958	-0,968014	-0,101502	0,186463	5,182902	-0,484563	-19,819890	0,977234	-0,806662	-2,795179	3,940642	-23,834088	24,902977	13,500636	-0,101502	0,186463	5,182902	14,152755	-11,851975	0,977234	-0,101502	0,186463	5,182902	14,152755	-11,851975	0,977234
14:59:35,45	0,418005	3,155951	-0,171988	0,961971	0,268958	-0,968014	-0,095313	0,181533	5,178258	-0,239161	-19,507035	0,964544	-0,808418	-2,793160	3,940271	-23,807697	24,868644	13,523712	-0,095313	0,181533	5,178258	14,011193	-12,024947	0,964544	-0,095313	0,181533	5,178258	14,011193	-12,024947	0,964544
14:59:35,50	0,418005	3,155951	-0,171988	0,961971	0,268958	-0,968014	-0,096183	0,184063	5,177887	-0,387239	-19,512259	0,987620	-0,806994	-2,795221	3,931995	-23,883859	24,907957	13,491162	-0,096183	0,184063	5,177887	14,061691	-11,961867	0,987620	-0,096183	0,184063	5,177887	14,061691	-11,961867	0,987620
14:59:35,55	0,418005	3,155951	-0,171988	0,961971	0,268958	-0,968014	-0,095110	0,181799	5,169611	-0,273574	-19,542072	0,955069	-0,925659	-3,158261	1,165145	-36,809980	28,157551	13,773165	-0,095110	0,181799	5,169611	13,997673	-12,075920	0,955069	-0,095110	0,181799	5,169611	13,997673	-12,075920	0,955069
14:59:35,60	0,418005	3,155951	-0,171988	0,961971	0,268958	-0,968014	0,278624	0,103046	2,402761	0,172781	-12,927041	1,237073	-0,808245	-2,935250	0,934067	-24,543336	22,301552	13,764932	0,278624	0,103046	2,402761	8,261873	-34,799013	1,237073	0,278624	0,103046	2,402761	8,261873	-34,799013	1,237073
14:59:35,65	0,418005	3,155951	-0,171988	0,961971	0,268958	-0,968014	0,026783	0,112868	2,171683	0,723895	-12,471527	1,228840	-0,772758	-2,735534	4,519999	-23,035733	24,268427	13,526736	0,026783	0,112868	2,171683	9,584048	-14,574021	1,228840	0,026783	0,112868	2,171683	9,584048	-14,574021	1,228840
14:59:35,70	0,417842	3,155943	-0,171976	0,961999	0,218964	-0,968013	-0,163919	0,181993	5,757615	-0,413456	-22,065857	0,990644	-0,792320	-2,773179	5,190086	-26,889153	25,997997	13,453350	-0,163919	0,181993	5,757615	13,873033	-9,198228	0,990644	-0,163919	0,181993	5,757615	13,873033	-9,198228	0,990644
14:59:35,75	0,417842	3,155943	-0,171976	0,961999	0,218964	-0,968013	-0,121536	0,180112	6,427702	-0,744493	-24,063909	0,917258	-0,793811	-2,777231	5,148861	-26,836445	26,036203	13,501273	-0,121536	0,180112	6,427702	13,394321	-14,523308	0,917258	-0,121536	0,180112	6,427702	13,394321	-14,523308	0,917258
14:59:35,80	0,417842	3,155943	-0,171976	0,961999	0,218964	-0,968013	-0,117282	0,179377	6,386477	-0,646826	-23,816144	0,965181	-0,791475	-2,776248	5,124766	-26,799272	26,037862	13,487084	-0,117282	0,179377	6,386477	13,434282	-14,609502	0,965181	-0,117282	0,179377	6,386477	13,434282	-14,609502	0,965181
14:59:35,85	0,417842	3,155943	-0,171976	0,961999	0,218964	-0,968013	-0,119301	0,177845	6,362382	-0,547144	-23,889764	0,950992	-0,796845	-2,775536	5,108515	-26,812476	26,076557	13,479357	-0,119301	0,177845	6,362382	13,413711	-14,524638	0,950992	-0,119301	0,177845	6,362382	13,413711	-14,524638	0,950992
14:59:35,90	0,417842	3,155943	-0,171976	0,961999	0,218964	-0,968013	-0,117233	0,182852	6,346131	-0,780591	-23,813026	0,943265	-0,795743	-2,778271	5,096010	-26,815592	26,039510	13,503765	-0,117233	0,182852	6,346131	13,573300	-14,610215	0,943265	-0,117233	0,182852	6,346131	13,573300	-14,610215	0,943265
14:59:35,95	0,417842	3,155943	-0,171976	0,961999	0,218964	-0,968013	-0,115415	0,180531	6,333626	-0,693516	-23,702642	0,967673	-0,795755	-2,778079	5,085093	-26,797973	26,016409	13,451371	-0,115415	0,180531	6,333626	13,478140	-14,642578	0,967673	-0,115415	0,180531	6,333626	13,478140	-14,642578	0,967673
14:59:36,00	0,417842	3,155943	-0,171976	0,961999	0,218964	-0,968013	-0,115575	0,180637	6,322709	-0,710250	-23,684173	0,915279	-0,792831	-2,778080	5,078559	-26,781632	26,006393	13,532886	-0,115575	0,180637	6,322709	13,469765	-14,611519	0,915279	-0,115575	0,180637	6,322709	13,469765	-14,611519	0,915279
14:59:36,05	0,417842	3,155943	-0,171976	0,961999	0,218964	-0,968013	-0,117037	0,178104	6,316175	-0,579029	-23,741027	0,996794	-0,933222	-3,100199	2,376799	-37,600339	30,555003	13,646543	-0,117037	0,178104	6,316175	13,402133	-14,553621	0,996794	-0,117037	0,178104	6,316175	13,402133	-14,553621	0,996794
14:59:36,10	0,417842	3,155943	-0,171976	0,961999	0,218964	-0,968013	0,232122	0,138627	3,614415	0,003631	-17,228345	1,110451	-0,833151	-2,904334	2,011045	-26,752700	25,004122	13,626154	0,232122	0,138627	3,614415	10,885848	-35,449905	1,110451	0,232122	0,138627	3,614415	10,885848	-35,449905	1,110451
14:59:36,15	0,417842	3,155943	-0,171976	0,961999	0,218964	-0,968013	0,012462	0,149895	3,248661	0,034321	-16,480868	1,090062	-0,805194	-2,701373	5,749315	-25,227105	27,838277	13,365644	0,012462	0,149895	3,248661	11,801066	-17,459163	1,090062	0,012462	0,149895	3,248661	11,801066	-17,459163	1,090062
14:59:36,20	0,418010	3,156019	-0,171985	0,961997	0,168971	-0,968012	-0,177286	0,227164	6,986931	-0,766441	-26,443643	0,829552	-0,827764	-2,749247	6,368711	-29,401328	29,443568	13,353087	-0,177286	0,227164	6,986931	17,065950	-12,526712	0,829552	-0,177286	0,227164	6,986931	17,065950	-12,526712	0,829552
14:59:36,25	0,418010	3,156019	-0,171985	0,961997	0,168971	-0,968012	-0,124540	0,222774	7,606327	-1,235026	-28,118490	0,816995	-0,822983	-2,754274	6,309204	-29,399360	29,440939	13,396541	-0,124540	0,222774	7,606327	16,252713	-18,342103	0,816995	-0,124540	0,222774	7,606327	16,252713	-18,342103	0,816995
14:59:36,30	0,418010	3,156019	-0,171985	0,961997	0,168971	-0,968012	-0,122578	0,216120	7,546820	-0,890300	-28,013438	0,860449	-0,824480	-2,751310	6,280137	-29,341718	29,415707	13,366979	-0,122578	0,216120	7,546820	16,075083	-18,391082	0,860449	-0,122578	0,216120	7,546820	16,075083	-18,391082	0,860449
14:59:36,35	0,418010	3,156019	-0,171985	0,961997	0,168971	-0,968012	-0,124396	0,218898	7,517753	-1,027809	-28,045447	0,830887	-0,828012	-2,753181	6,260721	-29,317325	29,444111	13,373719	-0,124396	0,218898	7,517753	16,155683	-18,280365	0,830887	-0,124396	0,218898	7,517753	16,155683	-18,280365	0,830887
14:59:36,40	0,418010	3,156019	-0,171985	0,961997	0,168971	-0,968012	-0,121009	0,221021	7,498337	-1,101420	-27,862414	0,837627	-0,825141	-2,756068	6,242016	-29,349309	29,393952	13,394389	-0,121009	0,221021	7,498337	16,248743	-18,363190	0,837627	-0,121009	0,221021	7,498337	16,248743	-18,363190	0,837627
14:59:36,45	0,418010	3,156019	-0,171985	0,961997	0,168971	-0,968012	-0,119945	0,217091	7,479632	-0,956478	-27,809671	0,858297	-0,827610	-2,755372	6,232745	-29,339946	29,401954	13,389369	-0,119945	0,217091	7,479632	16,085159	-18,394024	0,858297	-0,119945	0,217091	7,479632	16,085159	-18,394024	0,858297
14:59:36,50	0,418010	3,156019	-0,171985	0,961997	0,168971	-0,968012	-0,119313	0,219578	7,470361	-1,074182	-27,772739	0,853277	-0,826985	-2,755120	6,223249	-29,251229	29,375092	13,371717	-0,119313	0,219578	7,470361	16,162673	-18,406644	0,853277	-0,119313	0,219578	7,470361	16,162673	-18,406644	0,853277
14:59:36,55	0,418010	3,156019	-0,171985	0,961997	0,168971	-0,968012	-0,119844	0,219163	7,460865	-1,031510	-27,710059	0,835625	-0,825310	-2,755269	6,216040	-29,334828	29,407153	13,395215	-0,119844	0,219163	7,460865	16,172771	-18,302325	0,835625	-0,119844	0,219163	7,460865	16,172771	-18,302325	0,835625
14:59:36,60	0,418010	3,156019	-0,171985	0,961997	0,168971	-0,968012	-0,120552	0,217637	7,453656	-0,966199	-27,835341	0,859123	-0,823540	-2,754690	6,205948	-29,304297	29,382695	13,395805	-0,120552	0,217637	7,453656	16,118303	-18,371974	0,859123	-0,120552	0,217637	7,453656	16,118303	-18,371974	0,859123
14:59:36,65	0,418010	3,156019	-0,171985	0,961997	0,168971	-0,968012	-0,121938	0,216394	7,443564	-0,907486	-27,868728	0,859713	-0,827676	-2,753665	6,197739	-29,293985	29,371626	13,341636	-0,121938	0,216394	7,443564	16,079450	-18,296583	0,859713	-0,121938	0,216394	7,443564	16,079450	-18,296583	0,859713
14:59:36,70	0,418010	3,156019	-0,171985	0,961997	0,168971	-0,968012	-0,120758	0,220488	7,435355	-1,124799	-27,792908	0,805544	-0,825906	-2,756648	6,197764	-29,296318	29,363894	13,355795	-0,120758	0,220488	7,435355	16,183509	-18,313386	0,805544	-0,120758	0,220488	7,435355	16,183509	-18,313386	0,805544
14:59:36,75	0,418010	3,156019	-0,171985	0,961997	0,168971	-0,968012	-0,119060	0,217464	7,435380	-0,975404	-27,702740	0,819703	-0,822822	-2,755299	6,188563	-29,291513	29,332715	13,352197	-0,119060	0,217464	7,435380	16,095505	-18,356551	0,819703	-0,119060	0,217464	7,435380	16,095505	-18,356551	0,819703
14:59:36,80	0,418010	3,156019	-0,171985	0,961997	0,168971	-0,968012	-0,121770	0,215467	7,426179	-0,896191	-27,823924	0,816105	-0,827673	-2,757010	6,189220	-29,290048	29,392698	13,362705	-0,121770	0,215467	7,426179	16,018003	-18,264977	0,816105	-0,121770	0,215467	7,426179	16,018003	-18,264977	0,816105
14:59:36,85	0,418010	3,156019	-0,171985	0,961997	0,168971	-0,968012	-0,117862	0,218813	7,426835	-1,017483	-27,649450	0,826613	-0,821854	-2,756248	6,179128	-29,284232	29,344897	13,372008	-0,117862	0,218813	7,426835	16,159339	-18,397253	0,826613	-0,117862	0,218813	7,426835	16,159339	-18,397253	0,826613
14:59:36,90	0,418010	3,156019	-0,171985	0,961997	0,168971	-0,968012	-0,121432	0,214155	7,416744	-0,813737	-27,806137	0,835915	-0,829513	-2,753042	6,180265	-29,274802	29,330419	13,360217	-0,121432	0,214155	7,416744	15,997404	-18,273717	0,835915	-0,121432	0,214155	7,416744	15,997404	-18,273717	0,835915
14:59:36,95	0,418010	3,156019	-0,171985	0,961997	0,168971	-0,968012	-0,120379	0,222391	7,417881	-1,249855	-27,735985	0,824125	-0,822795	-2,753929	6,173382	-29,229236	29,294410	13,379963	-0,120379	0,222391	7,417881	16,207846	-18,286211	0,824125	-0,120379	0,222391	7,417881	16,207846	-18,286211	0,824125
14:59:37,00	0,418010	3,156019	-0,171985	0,961997	0,168971	-0,968012	-0,122970	0,216129	7,410998	-0,932634	-27,813230	0,843871	-0,825329	-2,755687	6,174469	-29,241992	29,331369	13,363767	-0,122970	0,216129	7,410998	16,033502	-18,160095	0,843871	-0,122970	0,216129	7,410998	16,033502	-18,160095	0,843871
14:59:37,05	0,418010	3,156019	-0,171985	0,961997	0,168971	-0,968012	-0,120181	0,217445	7,412085	-0,975406	-27,697744	0,827675	-0,828298	-2,754762	6,168661	-29,226578	29,305496	13,395009	-0,120181	0,217445	7,412085	16,093991	-18,263524	0,827675	-0,120181	0,217445	7,412085	16,093991	-18,263524	0,827675
14:59:37,10	0,418010	3,156019	-0,171985	0,961997	0,168971	-0,968012	-0,119497	0,220478	7,406277	-1,147869	-27,635902	0,858917	-0,821871	-2,754596	6,166883	-29,266021	29,349326	13,369965	-0,119497	0,220478	7,406277	16,159688	-18,255358	0,858917	-0,119497	0,220478	7,406277	16,159688	-18,255358	0,858917
14:59:37,15	0,418010	3,156019	-0,171985	0,961997	0,168971	-0,968012	-0,122855	0,214996	7,404499	-0,844527	-27,866565	0,833873	-0,825402	-2,758715	6,165152	-29,261940	29,321584	13,373712	-0,122855	0,214996	7,404499	16,032631	-18,222459	0,833873	-0,122855	0,214996	7,404499	16,032631	-18,222459	0,833873
14:59:37,21	0,418010	3,156019	-0,171985	0,961997	0,168971	-0,968012	-0,117521	0,215994	7,402768	-0,918437	-27,571816	0,837619	-0,825438	-2,754549	6,159334	-29,248957	29,311510	13,406478	-0,117521	0,215994	7,402768	16,037108	-18,346391	0,837619	-0,117521	0,215994	7,402768	16,037108	-18,346391	0,837619
14:59:37,26	0,418010	3,156019	-0,171985	0,961997	0,168971	-0,968012	-0,121112	0,218109	7,396950	-1,030620	-27,742239	0,870386	-0,825397	-2,755233	6,157377	-29,229358	29,304947	13,373247	-0,121112	0,218109	7,396950	16,090908	-18,234964	0,870386	-0,121112	0,218109	7,396950	16,090908	-18,234964	0,870386
14:59:37,31	0,418010	3,156019	-0,171985	0,961997	0,168971	-0,968012	-0,120540	0,217730	7,394993	-1,006838	-27,692238	0,837155	-0,830561	-2,765165	6,076740	-29,546065	29,450404	13,375373	-0,120540	0,217730	7,394993	16,085001	-18,229868	0,837155	-0,120540	0,217730	7,394993	16,085001	-18,229868	0,837155
14:59:37,36	0,418010	3,156019	-0,171985	0,961997	0,168971	-0,968012	-0,109356	0,217237	7,314356	-1,013566	-27,457702	0,839281	-0,914865	-3,113260	2,997746	-40,781103	30,752426	13,652959	-0,109356	0,217237	7,314356	16,039543	-18,873234	0,839281	-0,109356	0,217237	7,314356	16,039543	-18,873234	0,839281
14:59:37,41	0,418010	3,156019	-0,171985	0,961997	0,168971	-0,968012	0,234254	0,116199	4,235361	-0,249497	-19,970803	1,116867	-0,810475	-2,812895	3,555008	-26,738137	26,188746	13,599541	0,234254	0,116199	4,235361	8,872086	-38,359742	1,116867	0,234254	0,116199	4,235361	8,872086	-38,359742	1,116867
14:59:37,46	0,418010	3,156019	-0,171985	0,961997	0,168971	-0,968012	-0,078064	0,175977	4,792624	-0,288766	-21,767941	1,063449	-0,810175	-2,677032	7,003850	-27,914051	29,990156	13,326593	-0,078064	0,175977	4,792624	13,525442	-15,639914	1,063449	-0,078064	0,175977	4,792624	13,525442	-15,639914	1,063449
14:59:37,51	0,417865	3,155986	-0,171986	0,961987	0,118948	-0,967997	-0,195875	0,243649	8,241466	-1,103532	-30,813172	0,790501	-0,822123	-2,710390	7,435352	-30,886801	30,905688	13,305048	-0,195875	0,243649	8,241466	18,022901	-15,437007	0,790501	-0,195875	0,243649	8,241466	18,022901	-15,437007	0,790501
14:59:37,56	0,417865	3,155986	-0,171986	0,961987	0,118948	-0,967997	-0,161012	0,237316	8,672968	-1,467746	-32,032548	0,768956	-0,821122	-2,715240	7,387455	-30,879304	30,882122	13,328777	-0,161012	0,237316	8,672968	17,161589	-19,393114	0,768956	-0,161012	0,237316	8,672968	17,161589	-19,393114	0,768956
14:59:37,61	0,417865	3,155986	-0,171986	0,961987	0,118948	-0,967997	-0,157312	0,234025	8,625071	-1,313244	-31,821867	0,792684	-0,820155	-2,713896	7,359762	-30,840370	30,842581	13,314045	-0,157312	0,234025	8,625071	17,057702	-19,472890	0,792684	-0,157312	0,234025	8,625071	17,057702	-19,472890	0,792684
14:59:37,66	0,417865	3,155986	-0,171986	0,961987	0,118948	-0,967997	-0,158959	0,233860	8,597378	-1,319440	-31,854049	0,777953	-0,818369	-2,712989	7,341558	-30,853944	30,805839	13,282133	-0,158959	0,233860	8,597378	17,038553	-19,375742	0,777953	-0,158959	0,233860	8,597378	17,038553	-19,375742	0,777953
14:59:37,71	0,417865	3,155986	-0,171986	0,961987	0,118948	-0,967997	-0,160638	0,232766	8,579174	-1,301191	-31,934714	0,746041	-0,816693	-2,718518	7,325613	-30,867839	30,787611	13,331240	-0,160638	0,232766	8,579174	16,970972	-19,324648	0,746041	-0,160638	0,232766	8,579174	16,970972	-19,324648	0,746041
14:59:37,76	0,417865	3,155986	-0,171986	0,961987	0,118948	-0,967997	-0,156688	0,228550	8,563229	-1,104659	-31,732223	0,795148	-0,819079	-2,715726	7,313225	-30,850900	30,785232	13,322379	-0,156688	0,228550	8,563229	16,836497	-19,432247	0,795148	-0,156688	0,228550	8,563229	16,836497	-19,432247	0,795148
14:59:37,81	0,417865	3,155986	-0,171986	0,961987	0,118948	-0,967997	-0,157913	0,232013	8,550841	-1,278316	-31,780060	0,786287	-0,826504	-2,732389	7,169978	-31,411665	30,997051	13,316589	-0,157913	0,232013	8,550841	16,934671	-19,383927	0,786287	-0,157913	0,232013	8,550841	16,934671	-19,383927	0,786287
14:59:37,86	0,417865	3,155986	-0,171986	0,961987	0,118948	-0,967997	-0,139770	0,230112	8,407594	-1,276420	-31,428193	0,780497	-0,953404	-3,074777	4,364584	-43,139737	34,588441	13,524611	-0,139770	0,230112	8,407594	16,787360	-20,456252	0,780497	-0,139770	0,230112	8,407594	16,787360	-20,456252	0,780497
14:59:37,91	0,417865	3,155986	-0,171986	0,961987	0,118948	-0,967997	0,220197	0,168816	5,602200	-0,842842	-24,662392	0,988519	-0,814704	-2,815024	4,677751	-30,487071	28,170661	13,516383	0,220197	0,168816	5,602200	12,409219	-41,947884	0,988519	0,220197	0,168816	5,602200	12,409219	-41,947884	0,988519
14:59:37,96	0,417865	3,155986	-0,171986	0,961987	0,118948	-0,967997	-0,074106	0,178575	5,915367	-0,581910	-25,799739	0,980291	-0,838233	-2,679436	8,151660	-32,015632	33,264983	13,244837	-0,074106	0,178575	5,915367	13,436194	-19,982436	0,980291	-0,074106	0,178575	5,915367	13,436194	-19,982436	0,980291
14:59:38,01	0,417918	3,156019	-0,171975	0,961987	0,068970	-0,967984	-0,179763	0,266745	9,389276	-1,519261	-35,164873	0,708745	-0,845633	-2,717715	8,451555	-34,422418	33,820140	13,228735	-0,179763	0,266745	9,389276	19,420250	-21,053440	0,708745	-0,179763	0,266745	9,389276	19,420250	-21,053440	0,708745
14:59:38,06	0,417918	3,156019	-0,171975	0,961987	0,068970	-0,967984	-0,142914	0,254014	9,689171	-1,579864	-35,610598	0,692643	-0,847037	-2,716565	8,392489	-34,391635	33,768639	13,243257	-0,142914	0,254014	9,689171	18,360266	-24,391875	0,692643	-0,142914	0,254014	9,689171	18,360266	-24,391875	0,692643
14:59:38,11	0,417918	3,156019	-0,171975	0,961987	0,068970	-0,967984	-0,143207	0,255806	9,630105	-1,702212	-35,573430	0,707165	-0,846987	-2,716550	8,361825	-34,290811	33,715869	13,239820	-0,143207	0,255806	9,630105	18,378521	-24,331699	0,707165	-0,143207	0,255806	9,630105	18,378521	-24,331699	0,707165
14:59:38,16	0,417918	3,156019	-0,171975	0,961987	0,068970	-0,967984	-0,143245	0,255770	9,599441	-1,695627	-35,461742	0,703728	-0,845971	-2,713871	8,337723	-34,296706	33,674134	13,253782	-0,143245	0,255770	9,599441	18,382279	-24,216973	0,703728	-0,143245	0,255770	9,599441	18,382279	-24,216973	0,703728
14:59:38,21	0,417918	3,156019	-0,171975	0,961987	0,068970	-0,967984	-0,146074	0,256229	9,575339	-1,758617	-35,593046	0,717690	-0,844284	-2,720966	8,321801	-34,318515	33,659684	13,243090	-0,146074	0,256229	9,575339	18,355367	-24,126262	0,717690	-0,146074	0,256229	9,575339	18,355367	-24,126262	0,717690
14:59:38,26	0,417918	3,156019	-0,171975	0,961987	0,068970	-0,967984	-0,140772	0,251220	9,559417	-1,521570	-35,329032	0,706998	-0,842987	-2,716440	8,310543	-34,236230	33,676496	13,235994	-0,140772	0,251220	9,559417	18,199211	-24,278413	0,706998	-0,140772	0,251220	9,559417	18,199211	-24,278413	0,706998
14:59:38,31	0,417918	3,156019	-0,171975	0,961987	0,068970	-0,967984	-0,145340	0,252360	9,548159	-1,525145	-35,503717	0,699902	-0,845400	-2,718444	8,302362	-34,245454	33,647999	13,210369	-0,145340	0,252360	9,548159	18,285122	-24,094505	0,699902	-0,145340	0,252360	9,548159	18,285122	-24,094505	0,699902
14:59:38,36	0,417918	3,156019	-0,171975	0,961987	0,068970	-0,967984	-0,142399	0,253448	9,539978	-1,611024	-35,344493	0,674277	-0,845497	-2,720440	8,289167	-34,272466	33,664036	13,243102	-0,142399	0,253448	9,539978	18,284669	-24,166197	0,674277	-0,142399	0,253448	9,539978	18,284669	-24,166197	0,674277
14:59:38,41	0,417918	3,156019	-0,171975	0,961987	0,068970	-0,967984	-0,140621	0,252534	9,526783	-1,563118	-35,283472	0,707010	-0,845981	-2,715575	8,283743	-34,187988	33,630549	13,245099	-0,140621	0,252534	9,526783	18,260833	-24,244713	0,707010	-0,140621	0,252534	9,526783	18,260833	-24,244713	0,707010
14:59:38,46	0,417918	3,156019	-0,171975	0,961987	0,068970	-0,967984	-0,144592	0,255386	9,521359	-1,698160	-35,400066	0,709007	-0,847233	-2,720019	8,272457	-34,208586	33,609795	13,216722	-0,144592	0,255386	9,521359	18,349637	-24,049575	0,709007	-0,144592	0,255386	9,521359	18,349637	-24,049575	0,709007
14:59:38,51	0,417918	3,156019	-0,171975	0,961987	0,068970	-0,967984	-0,140118	0,254248	9,510073	-1,667277	-35,174882	0,680630	-0,847164	-2,718806	8,269191	-34,167984	33,623456	13,247993	-0,140118	0,254248	9,510073	18,291219	-24,175597	0,680630	-0,140118	0,254248	9,510073	18,291219	-24,175597	0,680630
14:59:38,56	0,417918	3,156019	-0,171975	0,961987	0,068970	-0,967984	-0,141202	0,254795	9,506806	-1,663571	-35,202924	0,711900	-0,844314	-2,717022	8,259668	-34,184554	33,615598	13,264153	-0,141202	0,254795	9,506806	18,337835	-24,118536	0,711900	-0,141202	0,254795	9,506806	18,337835	-24,118536	0,711900
14:59:38,61	0,417918	3,156019	-0,171975	0,961987	0,068970	-0,967984	-0,144173	0,253219	9,497284	-1,596696	-35,367840	0,728061	-0,843604	-2,714805	8,256050	-34,171465	33,569863	13,237347	-0,144173	0,253219	9,497284	18,280975	-24,050223	0,728061	-0,144173	0,253219	9,497284	18,280975	-24,050223	0,728061
14:59:38,66	0,417918	3,156019	-0,171975	0,961987	0,068970	-0,967984	-0,146447	0,253712	9,493666	-1,655427	-35,451881	0,701255	-0,844958	-2,715209	8,251469	-34,187820	33,598403	13,230021	-0,146447	0,253712	9,493666	18,260992	-23,955762	0,701255	-0,146447	0,253712	9,493666	18,260992	-23,955762	0,701255
14:59:38,71	0,417918	3,156019	-0,171975	0,961987	0,068970	-0,967984	-0,145421	0,254683	9,489085	-1,689341	-35,426926	0,693929	-0,845513	-2,715994	8,246054	-34,163412	33,604204	13,247574	-0,145421	0,254683	9,489085	18,303243	-24,011404	0,693929	-0,145421	0,254683	9,489085	18,303243	-24,011404	0,693929
14:59:38,76	0,417918	3,156019	-0,171975	0,961987	0,068970	-0,967984	-0,144463	0,254771	9,483670	-1,676698	-35,358915	0,711482	-0,845494	-2,715251	8,241015	-34,137555	33,591054	13,254912	-0,144463	0,254771	9,483670	18,322807	-24,018531	0,711482	-0,144463	0,254771	9,483670	18,322807	-24,018531	0,711482
14:59:38,81	0,417918	3,156019	-0,171975	0,961987	0,068970	-0,967984	-0,145117	0,255126	9,478631	-1,693655	-35,363914	0,718820	-0,843755	-2,718892	8,241772	-34,165405	33,589796	13,220542	-0,145117	0,255126	9,478631	18,333774	-23,972254	0,718820	-0,145117	0,255126	9,478631	18,333774	-23,972254	0,718820
14:59:38,86	0,417918	3,156019	-0,171975	0,961987	0,068970	-0,967984	-0,142833	0,251800	9,479388	-1,535672	-35,268668	0,684450	-0,841957	-2,717023	8,232866	-34,117666	33,565328	13,244655	-0,142833	0,251800	9,479388	18,230597	-24,056254	0,684450	-0,142833	0,251800	9,479388	18,230597	-24,056254	0,684450
14:59:38,91	0,417918	3,156019	-0,171975	0,961987	0,068970	-0,967984	-0,146527	0,252615	9,466585	-1,591945	-35,414812	0,715740	-0,842614	-2,715285	8,228969	-34,132559	33,554812	13,251832	-0,146527	0,252615	9,466585	18,238331	-23,912427	0,715740	-0,146527	0,252615	9,466585	18,238331	-23,912427	0,715740
14:59:38,96	0,417918	3,156019	-0,171975	0,961987	0,068970	-0,967984	-0,146527	0,252615	9,466585	-1,591945	-35,414812	0,715740	-0,844430	-2,719409	8,225453	-34,168529	33,572584	13,229759	-0,146527	0,252615	9,466585	18,238331	-23,912427	0,715740	-0,146527	0,252615	9,466585	18,238331	-23,912427	0,715740
14:59:39,01	0,417918	3,156019	-0,171975	0,961987	0,068970	-0,967984	-0,142048	0,252126	9,463069	-1,569106	-35,221910	0,693667	-0,843210	-2,717190	8,226245	-34,124059	33,515291	13,232370	-0,142048	0,252126	9,463069	18,222775	-24,071174	0,693667	-0,142048	0,252126	9,463069	18,222775	-24,071174	0,693667
14:59:39,06	0,417918	3,156019	-0,171975	0,961987	0,068970	-0,967984	-0,144580	0,252179	9,463861	-1,599236	-35,286412	0,696278	-0,843776	-2,716478	8,221205	-34,109932	33,543718	13,245901	-0,144580	0,252179	9,463861	18,196794	-23,936919	0,696278	-0,144580	0,252179	9,463861	18,196794	-23,936919	0,696278
14:59:39,11	0,417918	3,156019	-0,171975	0,961987	0,068970	-0,967984	-0,144914	0,253025	9,458821	-1,611553	-35,305758	0,709809	-0,843798	-2,717702	8,216551	-34,110060	33,533943	13,253080	-0,144914	0,253025	9,458821	18,250898	-23,930048	0,709809	-0,144914	0,253025	9,458821	18,250898	-23,930048	0,709809
14:59:39,16	0,417918	3,156019	-0,171975	0,961987	0,068970	-0,967984	-0,143842	0,252431	9,454167	-1,589214	-35,245257	0,716988	-0,846882	-2,718289	8,214803	-34,123100	33,526524	13,265533	-0,143842	0,252431	9,454167	18,226639	-23,953669	0,716988	-0,143842	0,252431	9,454167	18,226639	-23,953669	0,716988
14:59:39,21	0,417918	3,156019	-0,171975	0,961987	0,068970	-0,967984	-0,141792	0,254809	9,452419	-1,725817	-35,146253	0,729441	-0,841445	-2,716717	8,211872	-34,105887	33,542618	13,232490	-0,141792	0,254809	9,452419	18,276710	-24,015571	0,729441	-0,141792	0,254809	9,452419	18,276710	-24,015571	0,729441
14:59:39,26	0,417918	3,156019	-0,171975	0,961987	0,068970	-0,967984	-0,145871	0,250887	9,449488	-1,499290	-35,351502	0,696398	-0,846195	-2,717485	8,211078	-34,126274	33,547559	13,227560	-0,145871	0,250887	9,449488	18,195302	-23,900618	0,696398	-0,145871	0,250887	9,449488	18,195302	-23,900618	0,696398
14:59:39,31	0,417918	3,156019	-0,171975	0,961987	0,068970	-0,967984	-0,142831	0,254616	9,448694	-1,699161	-35,213538	0,691468	-0,844389	-2,717792	8,209918	-34,105049	33,539595	13,218369	-0,142831	0,254616	9,448694	18,288231	-24,001309	0,691468	-0,142831	0,254616	9,448694	18,288231	-24,001309	0,691468
14:59:39,36	0,417918	3,156019	-0,171975	0,961987	0,068970	-0,967984	-0,143468	0,252899	9,447534	-1,606127	-35,224302	0,682277	-0,844940	-2,716149	8,206833	-34,069335	33,525863	13,238969	-0,143468	0,252899	9,447534	18,246429	-23,962063	0,682277	-0,143468	0,252899	9,447534	18,246429	-23,962063	0,682277
14:59:39,41	0,417918	3,156019	-0,171975	0,961987	0,068970	-0,967984	-0,144616	0,254197	9,444449	-1,667672	-35,246195	0,702877	-0,847897	-2,714239	8,204878	-34,077862	33,561629	13,246009	-0,144616	0,254197	9,444449	18,286798	-23,893851	0,702877	-0,144616	0,254197	9,444449	18,286798	-23,893851	0,702877
14:59:39,46	0,417918	3,156019	-0,171975	0,961987	0,068970	-0,967984	-0,144791	0,257713	9,442494	-1,823806	-35,280579	0,709917	-0,843822	-2,719063	8,201034	-34,094522	33,540119	13,276890	-0,144791	0,257713	9,442494	18,406688	-23,914472	0,709917	-0,144791	0,257713	9,442494	18,406688	-23,914472	0,709917
14:59:39,51	0,417918	3,156019	-0,171975	0,961987	0,068970	-0,967984	-0,142652	0,251772	9,438650	-1,541833	-35,172991	0,740798	-0,843269	-2,717176	8,201390	-34,091123	33,482187	13,241242	-0,142652	0,251772	9,438650	18,222294	-23,974845	0,740798	-0,142652	0,251772	9,438650	18,222294	-23,974845	0,740798
14:59:39,56	0,417918	3,156019	-0,171975	0,961987	0,068970	-0,967984	-0,144562	0,252237	9,439006	-1,614456	-35,240411	0,705150	-0,845560	-2,718645	8,197138	-34,075720	33,544636	13,259593	-0,144562	0,252237	9,439006	18,186132	-23,892316	0,705150	-0,144562	0,252237	9,439006	18,186132	-23,892316	0,705150
14:59:39,61	0,417918	3,156019	-0,171975	0,961987	0,068970	-0,967984	-0,142145	0,253486	9,434754	-1,617628	-35,132603	0,723501	-0,844968	-2,716625	8,197499	-34,060492	33,506152	13,224470	-0,142145	0,253486	9,434754	18,281018	-23,974256	0,723501	-0,142145	0,253486	9,434754	18,281018	-23,974256	0,723501
14:59:39,66	0,417918	3,156019	-0,171975	0,961987	0,068970	-0,967984	-0,144190	0,253983	9,435115	-1,669210	-35,206537	0,688378	-0,843241	-2,717800	8,194418	-34,083432	33,540449	13,266565	-0,144190	0,253983	9,435115	18,268486	-23,887621	0,688378	-0,144190	0,253983	9,435115	18,268486	-23,887621	0,688378
14:59:39,71	0,417918	3,156019	-0,171975	0,961987	0,068970	-0,967984	-0,144036	0,251900	9,432034	-1,542657	-35,235544	0,730473	-0,844403	-2,719975	8,191325	-34,064944	33,510089	13,266761	-0,144036	0,251900	9,432034	18,231517	-23,928717	0,730473	-0,144036	0,251900	9,432034	18,231517	-23,928717	0,730473
14:59:39,76	0,417918	3,156019	-0,171975	0,961987	0,068970	-0,967984	-0,141572	0,251819	9,428941	-1,555486	-35,076198	0,730669	-0,844999	-2,715355	8,191691	-34,043519	33,467041	13,250986	-0,141572	0,251819	9,428941	18,212318	-23,962835	0,730669	-0,141572	0,251819	9,428941	18,212318	-23,962835	0,730669
14:59:39,81	0,417918	3,156019	-0,171975	0,961987	0,068970	-0,967984	-0,145274	0,254645	9,429307	-1,729015	-35,228659	0,714894	-0,843211	-2,718912	8,193244	-34,054083	33,482032	13,231030	-0,145274	0,254645	9,429307	18,260643	-23,824637	0,714894	-0,145274	0,254645	9,429307	18,260643	-23,824637	0,714894
14:59:39,86	0,417918	3,156019	-0,171975	0,961987	0,068970	-0,967984	-0,143088	0,251319	9,430860	-1,548331	-35,131611	0,694938	-0,846804	-2,718308	8,184677	-34,080325	33,533314	13,237624	-0,143088	0,251319	9,430860	18,180189	-23,899220	0,694938	-0,143088	0,251319	9,430860	18,180189	-23,899220	0,694938
14:59:39,91	0,417918	3,156019	-0,171975	0,961987	0,068970	-0,967984	-0,141814	0,254732	9,422293	-1,694510	-35,113743	0,701532	-0,846117	-2,720236	8,187432	-34,037886	33,514633	13,244436	-0,141814	0,254732	9,422293	18,301920	-23,981342	0,701532	-0,141814	0,254732	9,422293	18,301920	-23,981342	0,701532
14:59:39,96	0,417918	3,156019	-0,171975	0,961987	0,068970	-0,967984	-0,140488	0,253173	9,425048	-1,608437	-34,998672	0,708344	-0,846786	-2,718865	8,187008	-34,059655	33,474993	13,219510	-0,140488	0,253173	9,425048	18,265666	-23,970399	0,708344	-0,140488	0,253173	9,425048	18,265666	-23,970399	0,708344
14:59:40,01	0,417918	3,156019	-0,171975	0,961987	0,068970	-0,967984	-0,141341	0,254438	9,424624	-1,719401	-35,042063	0,683418	-0,846758	-2,719305	8,184315	-34,044979	33,491197	13,245682	-0,141341	0,254438	9,424624	18,253960	-23,946827	0,683418	-0,141341	0,254438	9,424624	18,253960	-23,946827	0,683418
14:59:40,06	0,417918	3,156019	-0,171975	0,961987	0,068970	-0,967984	-0,140974	0,254194	9,421931	-1,685339	-35,018403	0,709590	-0,846700	-2,721073	8,182401	-34,024992	33,513965	13,261654	-0,140974	0,254194	9,421931	18,268865	-23,951927	0,709590	-0,140974	0,254194	9,421931	18,268865	-23,951927	0,709590
14:59:40,11	0,417918	3,156019	-0,171975	0,961987	0,068970	-0,967984	-0,139472	0,253259	9,420017	-1,607041	-34,934340	0,725562	-0,843820	-2,718640	8,179277	-34,036715	33,494049	13,259051	-0,139472	0,253259	9,420017	18,273814	-23,985823	0,725562	-0,139472	0,253259	9,420017	18,273814	-23,985823	0,725562
14:59:40,16	0,417918	3,156019	-0,171975	0,961987	0,068970	-0,967984	-0,143019	0,251982	9,416893	-1,563745	-35,118979	0,722959	-0,843794	-2,722387	8,181233	-34,025065	33,452126	13,246156	-0,143019	0,251982	9,416893	18,216864	-23,892022	0,722959	-0,143019	0,251982	9,416893	18,216864	-23,892022	0,722959
14:59:40,21	0,417918	3,156019	-0,171975	0,961987	0,068970	-0,967984	-0,139786	0,250086	9,418849	-1,495620	-34,919840	0,710064	-0,847987	-2,719839	8,175363	-34,047667	33,470301	13,230815	-0,139786	0,250086	9,418849	18,136131	-23,946631	0,710064	-0,139786	0,250086	9,418849	18,136131	-23,946631	0,710064
14:59:40,26	0,417918	3,156019	-0,171975	0,961987	0,068970	-0,967984	-0,139897	0,254992	9,412979	-1,746269	-34,954262	0,694723	-0,842650	-2,715978	8,176171	-34,019001	33,472319	13,265505	-0,139897	0,254992	9,412979	18,270567	-23,972356	0,694723	-0,139897	0,254992	9,412979	18,270567	-23,972356	0,694723
14:59:40,31	0,417918	3,156019	-0,171975	0,961987	0,068970	-0,967984	-0,145909	0,252300	9,413787	-1,590230	-35,243091	0,729413	-0,841570	-2,716739	8,173826	-34,050763	33,437833	13,261383	-0,145909	0,252300	9,413787	18,215322	-23,789211	0,729413	-0,145909	0,252300	9,413787	18,215322	-23,789211	0,729413
14:59:40,36	0,417918	3,156019	-0,171975	0,961987	0,068970	-0,967984	-0,145790	0,250984	9,411442	-1,567547	-35,247150	0,725291	-0,844464	-2,719915	8,173855	-34,031131	33,431776	13,274534	-0,145790	0,250984	9,411442	18,134703	-23,802637	0,725291	-0,145790	0,250984	9,411442	18,134703	-23,802637	0,725291
14:59:40,41	0,417918	3,156019	-0,171975	0,961987	0,068970	-0,967984	-0,141593	0,251902	9,411471	-1,610697	-35,008862	0,738441	-0,846820	-2,718439	8,171875	-34,035790	33,455128	13,242430	-0,141593	0,251902	9,411471	18,163592	-23,893834	0,738441	-0,141593	0,251902	9,411471	18,163592	-23,893834	0,738441
14:59:40,46	0,417918	3,156019	-0,171975	0,961987	0,068970	-0,967984	-0,141692	0,254681	9,409491	-1,737306	-35,029745	0,706338	-0,844983	-2,718638	8,172647	-34,014077	33,473132	13,218376	-0,141692	0,254681	9,409491	18,255128	-23,906909	0,706338	-0,141692	0,254681	9,409491	18,255128	-23,906909	0,706338
14:59:40,51	0,417918	3,156019	-0,171975	0,961987	0,068970	-0,967984	-0,142439	0,252990	9,410263	-1,622920	-35,058773	0,682284	-0,840879	-2,718265	8,170331	-34,006847	33,444841	13,229259	-0,142439	0,252990	9,410263	18,236761	-23,877319	0,682284	-0,142439	0,252990	9,410263	18,236761	-23,877319	0,682284
14:59:40,56	0,417918	3,156019	-0,171975	0,961987	0,068970	-0,967984	-0,143589	0,253731	9,407537	-1,681099	-35,126360	0,693574	-0,845050	-2,717271	8,169921	-34,030619	33,460034	13,229666	-0,143589	0,253731	9,407537	18,236801	-23,854616	0,693574	-0,143589	0,253731	9,407537	18,236801	-23,854616	0,693574
14:59:40,61	0,417918	3,156019	-0,171975	0,961987	0,068970	-0,967984	-0,143589	0,253731	9,407537	-1,681099	-35,126360	0,693574	-0,839746	-2,720326	8,167228	-34,016272	33,413650	13,230135	-0,143589	0,253731	9,407537	18,236801	-23,854616	0,693574	-0,143589	0,253731	9,407537	18,236801	-23,854616	0,693574
14:59:40,66	0,417918	3,156019	-0,171975	0,961987	0,068970	-0,967984	-0,143595	0,247610	9,404844	-1,395818	-35,091058	0,694043	-0,844991	-2,718784	8,166853	-33,986509	33,424374	13,249104	-0,143595	0,247610	9,404844	18,041606	-23,818839	0,694043	-0,143595	0,247610	9,404844	18,041606	-23,818839	0,694043
14:59:40,71	0,417918	3,156019	-0,171975	0,961987	0,068970	-0,967984	-0,142308	0,252924	9,404469	-1,647971	-35,003732	0,713012	-0,843339	-2,719605	8,168009	-34,047068	33,436036	13,264096	-0,142308	0,252924	9,404469	18,206593	-23,832525	0,713012	-0,142308	0,252924	9,404469	18,206593	-23,832525	0,713012
14:59:40,76	0,417918	3,156019	-0,171975	0,961987	0,068970	-0,967984	-0,142423	0,251083	9,405625	-1,572404	-35,067976	0,728004	-0,839062	-2,717100	8,162616	-33,950995	33,420479	13,276693	-0,142423	0,251083	9,405625	18,137618	-23,887760	0,728004	-0,142423	0,251083	9,405625	18,137618	-23,887760	0,728004
14:59:40,81	0,417918	3,156019	-0,171975	0,961987	0,068970	-0,967984	-0,146732	0,248631	9,400232	-1,410336	-35,201047	0,740601	-0,844398	-2,718149	8,164505	-33,989533	33,450796	13,232226	-0,146732	0,248631	9,400232	18,107204	-23,682600	0,740601	-0,146732	0,248631	9,400232	18,107204	-23,682600	0,740601
14:59:40,86	0,417918	3,156019	-0,171975	0,961987	0,068970	-0,967984	-0,143155	0,252728	9,402121	-1,616369	-35,063580	0,696134	-0,844446	-2,718127	8,164495	-34,012107	33,450804	13,232460	-0,143155	0,252728	9,402121	18,222747	-23,825922	0,696134	-0,143155	0,252728	9,402121	18,222747	-23,825922	0,696134
14:59:40,91	0,417918	3,156019	-0,171975	0,961987	0,068970	-0,967984	-0,143150	0,252781	9,402111	-1,630417	-35,082883	0,696368	-0,844483	-2,718972	8,163313	-34,021452	33,421603	13,212827	-0,143150	0,252781	9,402111	18,212879	-23,845604	0,696368	-0,143150	0,252781	9,402111	18,212879	-23,845604	0,696368
14:59:40,96	0,417918	3,156019	-0,171975	0,961987	0,068970	-0,967984	-0,142400	0,252390	9,400929	-1,640067	-35,037353	0,676735	-0,845046	-2,717727	8,158302	-33,993549	33,430590	13,259571	-0,142400	0,252390	9,400929	18,172566	-23,858983	0,676735	-0,142400	0,252390	9,400929	18,172566	-23,858983	0,676735
14:59:41,01	0,417918	3,156019	-0,171975	0,961987	0,068970	-0,967984	-0,143196	0,253500	9,395918	-1,676028	-35,059110	0,723479	-0,846262	-2,717691	8,156727	-34,010398	33,432571	13,246026	-0,143196	0,253500	9,395918	18,223703	-23,818199	0,723479	-0,143196	0,253500	9,395918	18,223703	-23,818199	0,723479
14:59:41,06	0,417918	3,156019	-0,171975	0,961987	0,068970	-0,967984	-0,142619	0,254571	9,394343	-1,738426	-35,044695	0,709934	-0,843812	-2,717091	8,160270	-33,967982	33,431829	13,277839	-0,142619	0,254571	9,394343	18,245374	-23,849068	0,709934	-0,142619	0,254571	9,394343	18,245374	-23,849068	0,709934
14:59:41,11	0,417918	3,156019	-0,171975	0,961987	0,068970	-0,967984	-0,144364	0,252749	9,397886	-1,623152	-35,098296	0,741747	-0,844525	-2,717762	8,157112	-34,033609	33,457111	13,251951	-0,144364	0,252749	9,397886	18,217675	-23,765739	0,741747	-0,144364	0,252749	9,397886	18,217675	-23,765739	0,741747
14:59:41,16	0,417918	3,156019	-0,171975	0,961987	0,068970	-0,967984	-0,143427	0,253032	9,394728	-1,648745	-35,119045	0,715859	-0,843286	-2,715095	8,155559	-33,993147	33,448361	13,243119	-0,143427	0,253032	9,394728	18,214235	-23,860046	0,715859	-0,143427	0,253032	9,394728	18,214235	-23,860046	0,715859
14:59:41,21	0,417918	3,156019	-0,171975	0,961987	0,068970	-0,967984	-0,146355	0,253292	9,393175	-1,649625	-35,231924	0,707027	-0,842063	-2,717194	8,155567	-33,974278	33,433433	13,227807	-0,146355	0,253292	9,393175	18,233784	-23,743017	0,707027	-0,146355	0,253292	9,393175	18,233784	-23,743017	0,707027
14:59:41,26	0,417918	3,156019	-0,171975	0,961987	0,068970	-0,967984	-0,145150	0,251183	9,393183	-1,543467	-35,145414	0,691715	-0,842689	-2,717059	8,155582	-33,979227	33,406919	13,251137	-0,145150	0,251183	9,393183	18,174411	-23,751169	0,691715	-0,145150	0,251183	9,393183	18,174411	-23,751169	0,691715
14:59:41,31	0,417918	3,156019	-0,171975	0,961987	0,068970	-0,967984	-0,144953	0,251793	9,393197	-1,600610	-35,126209	0,715045	-0,846779	-2,717421	8,153245	-33,963860	33,415618	13,242229	-0,144953	0,251793	9,393197	18,165133	-23,747413	0,715045	-0,144953	0,251793	9,393197	18,165133	-23,747413	0,715045
14:59:41,36	0,417918	3,156019	-0,171975	0,961987	0,068970	-0,967984	-0,142595	0,255154	9,390861	-1,760164	-34,994655	0,706137	-0,843012	-2,720642	8,152992	-33,999490	33,412697	13,246059	-0,142595	0,255154	9,390861	18,269416	-23,800930	0,706137	-0,142595	0,255154	9,390861	18,269416	-23,800930	0,706137
14:59:41,41	0,417918	3,156019	-0,171975	0,961987	0,068970	-0,967984	-0,141689	0,250281	9,390608	-1,527124	-34,976932	0,709967	-0,843891	-2,717541	8,153641	-33,992968	33,425175	13,262455	-0,141689	0,250281	9,390608	18,119942	-23,854338	0,709967	-0,141689	0,250281	9,390608	18,119942	-23,854338	0,709967
14:59:41,46	0,417918	3,156019	-0,171975	0,961987	0,068970	-0,967984	-0,143934	0,252593	9,391256	-1,633274	-35,094282	0,726363	-0,845639	-2,717313	8,150910	-33,974848	33,410273	13,243804	-0,143934	0,252593	9,391256	18,195274	-23,795428	0,726363	-0,143934	0,252593	9,391256	18,195274	-23,795428	0,726363
14:59:41,51	0,417918	3,156019	-0,171975	0,961987	0,068970	-0,967984	-0,143258	0,254220	9,388526	-1,721739	-35,035974	0,707712	-0,843873	-2,721492	8,150540	-33,988391	33,418803	13,248972	-0,143258	0,254220	9,388526	18,234552	-23,790204	0,707712	-0,143258	0,254220	9,388526	18,234552	-23,790204	0,707712
14:59:41,56	0,417918	3,156019	-0,171975	0,961987	0,068970	-0,967984	-0,140523	0,250602	9,388156	-1,532984	-34,909715	0,712880	-0,842711	-2,714930	8,146270	-33,952884	33,377380	13,270434	-0,140523	0,250602	9,388156	18,139290	-23,878692	0,712880	-0,140523	0,250602	9,388156	18,139290	-23,878692	0,712880
14:59:41,61	0,417918	3,156019	-0,171975	0,961987	0,068970	-0,967984	-0,146786	0,252876	9,383886	-1,669342	-35,183960	0,734342	-0,846289	-2,718167	8,147393	-34,001555	33,412859	13,231527	-0,146786	0,252876	9,383886	18,181424	-23,661246	0,734342	-0,146786	0,252876	9,383886	18,181424	-23,661246	0,734342
14:59:41,66	0,417918	3,156019	-0,171975	0,961987	0,068970	-0,967984	-0,142194	0,254357	9,385009	-1,739964	-35,005038	0,695435	-0,842135	-2,720704	8,147448	-33,973417	33,365364	13,263941	-0,142194	0,254357	9,385009	18,227062	-23,842838	0,695435	-0,142194	0,254357	9,385009	18,227062	-23,842838	0,695435
14:59:41,71	0,417918	3,156019	-0,171975	0,961987	0,068970	-0,967984	-0,142073	0,249491	9,385064	-1,513982	-34,950673	0,727849	-0,845056	-2,718797	8,146264	-33,970569	33,407607	13,256073	-0,142073	0,249491	9,385064	18,071043	-23,797907	0,727849	-0,142073	0,249491	9,385064	18,071043	-23,797907	0,727849
14:59:41,76	0,417918	3,156019	-0,171975	0,961987	0,068970	-0,967984	-0,142264	0,252974	9,383880	-1,657106	-34,979254	0,719981	-0,845010	-2,719024	8,147055	-33,943077	33,384925	13,254557	-0,142264	0,252974	9,383880	18,201358	-23,811504	0,719981	-0,142264	0,252974	9,383880	18,201358	-23,811504	0,719981
14:59:41,82	0,417918	3,156019	-0,171975	0,961987	0,068970	-0,967984	-0,142091	0,252820	9,384671	-1,654999	-34,935096	0,718465	-0,840899	-2,720541	8,146283	-33,950143	33,379467	13,250565	-0,142091	0,252820	9,384671	18,191383	-23,780945	0,718465	-0,142091	0,252820	9,384671	18,191383	-23,780945	0,718465
14:59:41,87	0,417918	3,156019	-0,171975	0,961987	0,068970	-0,967984	-0,142833	0,248502	9,383899	-1,438705	-34,977080	0,714472	-0,843303	-2,717202	8,143539	-33,957621	33,376797	13,247461	-0,142833	0,248502	9,383899	18,068686	-23,764667	0,714472	-0,142833	0,248502	9,383899	18,068686	-23,764667	0,714472
14:59:41,92	0,417918	3,156019	-0,171975	0,961987	0,068970	-0,967984	-0,144522	0,252253	9,381154	-1,639803	-35,070059	0,711369	-0,844282	-2,713644	8,147049	-33,884841	33,440311	13,242124	-0,144522	0,252253	9,381154	18,162033	-23,725045	0,711369	-0,144522	0,252253	9,381154	18,162033	-23,725045	0,711369
14:59:41,97	0,417918	3,156019	-0,171975	0,961987	0,068970	-0,967984	-0,147114	0,254880	9,384665	-1,685005	-35,173571	0,706032	-0,783086	-2,488180	10,169544	-26,563583	32,069457	13,079777	-0,147114	0,254880	9,384665	18,323040	-23,625085	0,706032	-0,147114	0,254880	9,384665	18,323040	-23,625085	0,706032
14:59:42,02	0,417918	3,156019	-0,171975	0,961987	0,068970	-0,967984	-0,372970	0,314615	11,407160	-2,317820	-39,892215	0,543685	-0,901594	-2,681515	9,967850	-36,251789	37,980702	13,049812	-0,372970	0,314615	11,407160	22,379468	-10,614105	0,543685	-0,372970	0,314615	11,407160	22,379468	-10,614105	0,543685
14:59:42,07	0,417918	3,156019	-0,171975	0,961987	0,068970	-0,967984	-0,146283	0,320578	11,205466	-2,352724	-39,450342	0,513720	-0,903717	-2,867948	6,388849	-37,155469	34,098249	13,354778	-0,146283	0,320578	11,205466	22,812676	-27,967162	0,513720	-0,146283	0,320578	11,205466	22,812676	-27,967162	0,513720
14:59:42,12	0,417895	3,155969	-0,171960	0,961977	0,118932	-0,968011	0,016235	0,229200	7,626465	-1,415216	-29,840824	0,818686	-0,888881	-2,824166	5,751004	-33,382400	32,819689	13,366981	0,016235	0,229200	7,626465	16,577022	-31,115254	0,818686	0,016235	0,229200	7,626465	16,577022	-31,115254	0,818686
14:59:42,17	0,417895	3,155969	-0,171960	0,961977	0,118932	-0,968011	-0,029100	0,238243	6,988620	-1,106139	-28,291370	0,830889	-0,890562	-2,826219	5,770447	-33,402383	32,873691	13,380716	-0,029100	0,238243	6,988620	17,595908	-26,007037	0,830889	-0,029100	0,238243	6,988620	17,595908	-26,007037	0,830889
14:59:42,22	0,417895	3,155969	-0,171960	0,961977	0,118932	-0,968011	-0,026481	0,238672	7,008063	-1,091698	-28,199506	0,844624	-0,887482	-2,823644	5,779004	-33,344761	32,854025	13,360667	-0,026481	0,238672	7,008063	17,644066	-26,120737	0,844624	-0,026481	0,238672	7,008063	17,644066	-26,120737	0,844624
14:59:42,27	0,417895	3,155969	-0,171960	0,961977	0,118932	-0,968011	-0,030251	0,237293	7,016619	-1,008183	-28,335827	0,824574	-0,889202	-2,824977	5,783698	-33,327868	32,842727	13,385850	-0,030251	0,237293	7,016619	17,619288	-25,961088	0,824574	-0,030251	0,237293	7,016619	17,619288	-25,961088	0,824574
14:59:42,32	0,417895	3,155969	-0,171960	0,961977	0,118932	-0,968011	-0,028237	0,238115	7,021314	-1,052284	-28,210803	0,849758	-0,890402	-2,823883	5,789095	-33,350784	32,844801	13,348907	-0,028237	0,238115	7,021314	17,639743	-25,994189	0,849758	-0,028237	0,238115	7,021314	17,639743	-25,994189	0,849758
14:59:42,37	0,417895	3,155969	-0,171960	0,961977	0,118932	-0,968011	-0,028585	0,239701	7,026711	-1,144431	-28,249755	0,812815	-0,888031	-2,821301	5,788713	-33,327648	32,821103	13,353781	-0,028585	0,239701	7,026711	17,672117	-26,005864	0,812815	-0,028585	0,239701	7,026711	17,672117	-26,005864	0,812815
14:59:42,42	0,417895	3,155969	-0,171960	0,961977	0,118932	-0,968011	-0,032007	0,238940	7,026329	-1,113779	-28,395810	0,817689	-0,886521	-2,819172	5,835001	-33,224230	32,726078	13,341465	-0,032007	0,238940	7,026329	17,642978	-25,883299	0,817689	-0,032007	0,238940	7,026329	17,642978	-25,883299	0,817689
14:59:42,47	0,417895	3,155969	-0,171960	0,961977	0,118932	-0,968011	-0,034605	0,238696	7,072617	-1,131720	-28,393838	0,805373	-0,774996	-2,508966	8,568613	-23,147980	29,988562	13,131651	-0,034605	0,238696	7,072617	17,605950	-25,677372	0,805373	-0,034605	0,238696	7,072617	17,605950	-25,677372	0,805373
14:59:42,52	0,417895	3,155969	-0,171960	0,961977	0,118932	-0,968011	-0,359013	0,297216	9,806229	-1,507362	-35,168031	0,595559	-0,879797	-2,733160	8,725313	-34,950382	35,251857	13,158545	-0,359013	0,297216	9,806229	21,824082	-6,985508	0,595559	-0,359013	0,297216	9,806229	21,824082	-6,985508	0,595559
14:59:42,57	0,417895	3,155969	-0,171960	0,961977	0,118932	-0,968011	-0,112455	0,275879	9,962929	-1,740883	-35,199852	0,622453	-0,921505	-2,919040	5,143792	-36,031603	33,283421	13,409983	-0,112455	0,275879	9,962929	19,915589	-26,372110	0,622453	-0,112455	0,275879	9,962929	19,915589	-26,372110	0,622453
14:59:42,62	0,417903	3,155956	-0,171984	0,961989	0,168988	-0,968012	0,069376	0,219059	6,381408	-1,031604	-25,696793	0,873891	-0,905934	-2,879958	4,447022	-32,003993	31,770560	13,447349	0,069376	0,219059	6,381408	16,164552	-31,142775	0,873891	0,069376	0,219059	6,381408	16,164552	-31,142775	0,873891
14:59:42,67	0,417903	3,155956	-0,171984	0,961989	0,168988	-0,968012	0,027744	0,225116	5,684638	-0,642897	-23,617218	0,911257	-0,904682	-2,876505	4,469918	-31,992338	31,723470	13,408292	0,027744	0,225116	5,684638	17,028671	-25,795083	0,911257	0,027744	0,225116	5,684638	17,028671	-25,795083	0,911257
14:59:42,72	0,417903	3,155956	-0,171984	0,961989	0,168988	-0,968012	0,024127	0,225757	5,707534	-0,711211	-23,771634	0,872200	-0,905807	-2,874068	4,481189	-31,992157	31,754889	13,421986	0,024127	0,225757	5,707534	17,010719	-25,665611	0,872200	0,024127	0,225757	5,707534	17,010719	-25,665611	0,872200
14:59:42,77	0,417903	3,155956	-0,171984	0,961989	0,168988	-0,968012	0,022579	0,227950	5,718805	-0,797945	-23,867685	0,885894	-0,905039	-2,875381	4,491335	-31,935390	31,768800	13,430148	0,022579	0,227950	5,718805	17,096132	-25,640139	0,885894	0,022579	0,227950	5,718805	17,096132	-25,640139	0,885894
14:59:42,82	0,417903	3,155956	-0,171984	0,961989	0,168988	-0,968012	0,023333	0,226628	5,728951	-0,688770	-23,786295	0,894056	-0,909125	-2,876354	4,498706	-31,956649	31,829711	13,426981	0,023333	0,226628	5,728951	17,101530	-25,617902	0,894056	0,023333	0,226628	5,728951	17,101530	-25,617902	0,894056
14:59:42,87	0,417903	3,155956	-0,171984	0,961989	0,168988	-0,968012	0,026219	0,229681	5,736322	-0,805382	-23,685090	0,890889	-0,903224	-2,876419	4,501426	-31,951158	31,806586	13,411004	0,026219	0,229681	5,736322	17,224544	-25,743247	0,890889	0,026219	0,229681	5,736322	17,224544	-25,743247	0,890889
14:59:42,92	0,417903	3,155956	-0,171984	0,961989	0,168988	-0,968012	0,023324	0,224538	5,739042	-0,555253	-23,819310	0,874912	-0,907290	-2,872482	4,504923	-31,915813	31,795758	13,417737	0,023324	0,224538	5,739042	17,070985	-25,650213	0,874912	0,023324	0,224538	5,739042	17,070985	-25,650213	0,874912
14:59:42,97	0,417903	3,155956	-0,171984	0,961989	0,168988	-0,968012	0,021947	0,230028	5,742539	-0,832414	-23,854862	0,881645	-0,907238	-2,874623	4,508446	-31,902760	31,795988	13,429694	0,021947	0,230028	5,742539	17,224753	-25,577713	0,881645	0,021947	0,230028	5,742539	17,224753	-25,577713	0,881645
14:59:43,02	0,417903	3,155956	-0,171984	0,961989	0,168988	-0,968012	0,023776	0,228912	5,746062	-0,767691	-23,748585	0,893602	-0,904872	-2,873515	4,511166	-31,891797	31,769200	13,422796	0,023776	0,228912	5,746062	17,201923	-25,614981	0,893602	0,023776	0,228912	5,746062	17,201923	-25,614981	0,893602
14:59:43,07	0,417903	3,155956	-0,171984	0,961989	0,168988	-0,968012	0,021633	0,227417	5,748782	-0,707653	-23,837125	0,886704	-0,903088	-2,873847	4,513517	-31,887657	31,771114	13,441024	0,021633	0,227417	5,748782	17,144580	-25,535309	0,886704	0,021633	0,227417	5,748782	17,144580	-25,535309	0,886704
14:59:43,12	0,417903	3,155956	-0,171984	0,961989	0,168988	-0,968012	0,021028	0,225706	5,751133	-0,614933	-23,865936	0,904932	-0,904954	-2,873991	4,517354	-31,933046	31,733706	13,403698	0,021028	0,225706	5,751133	17,102956	-25,516659	0,904932	0,021028	0,225706	5,751133	17,102956	-25,516659	0,904932
14:59:43,17	0,417903	3,155956	-0,171984	0,961989	0,168988	-0,968012	0,022086	0,227250	5,754970	-0,750331	-23,831549	0,867606	-0,904941	-2,874301	4,518922	-31,946112	31,785703	13,428725	0,022086	0,227250	5,754970	17,088791	-25,565286	0,867606	0,022086	0,227250	5,754970	17,088791	-25,565286	0,867606
14:59:43,22	0,417903	3,155956	-0,171984	0,961989	0,168988	-0,968012	0,019266	0,225324	5,757330	-0,574074	-23,975578	0,883112	-0,905387	-2,870792	4,524354	-31,890144	31,804441	13,401663	0,019266	0,225324	5,757330	17,113888	-25,487928	0,883112	0,019266	0,225324	5,757330	17,113888	-25,487928	0,883112
14:59:43,27	0,417903	3,155956	-0,171984	0,961989	0,168988	-0,968012	0,019266	0,225324	5,757330	-0,574074	-23,975578	0,883112	-0,903066	-2,874916	4,521651	-31,897589	31,761605	13,401801	0,019266	0,225324	5,757330	17,113888	-25,487928	0,883112	0,019266	0,225324	5,757330	17,113888	-25,487928	0,883112
14:59:43,32	0,417903	3,155956	-0,171984	0,961989	0,168988	-0,968012	0,021944	0,225152	5,759267	-0,599368	-23,822181	0,865709	-0,906575	-2,874114	4,523999	-31,899724	31,806718	13,435268	0,021944	0,225152	5,759267	17,075096	-25,544763	0,865709	0,021944	0,225152	5,759267	17,075096	-25,544763	0,865709
14:59:43,37	0,417903	3,155956	-0,171984	0,961989	0,168988	-0,968012	0,023003	0,228592	5,761615	-0,740243	-23,791495	0,899176	-0,905419	-2,873512	4,524364	-31,908187	31,794888	13,410817	0,023003	0,228592	5,761615	17,204255	-25,597244	0,899176	0,023003	0,228592	5,761615	17,204255	-25,597244	0,899176
14:59:43,42	0,417903	3,155956	-0,171984	0,961989	0,168988	-0,968012	0,021904	0,227893	5,761980	-0,718336	-23,850079	0,874725	-0,908361	-2,870638	4,525528	-31,900641	31,798256	13,424593	0,021904	0,227893	5,761980	17,171236	-25,569524	0,874725	0,021904	0,227893	5,761980	17,171236	-25,569524	0,874725
14:59:43,47	0,417903	3,155956	-0,171984	0,961989	0,168988	-0,968012	0,020886	0,231877	5,763144	-0,918854	-23,898167	0,888501	-0,901920	-2,874531	4,529049	-31,918189	31,750071	13,431313	0,020886	0,231877	5,763144	17,283523	-25,537694	0,888501	0,020886	0,231877	5,763144	17,283523	-25,537694	0,888501
14:59:43,52	0,417903	3,155956	-0,171984	0,961989	0,168988	-0,968012	0,021037	0,224352	5,766665	-0,578060	-23,881390	0,895221	-0,903622	-2,874573	4,529833	-31,907276	31,803428	13,436977	0,021037	0,224352	5,766665	17,033608	-25,532816	0,895221	0,021037	0,224352	5,766665	17,033608	-25,532816	0,895221
14:59:43,57	0,417903	3,155956	-0,171984	0,961989	0,168988	-0,968012	0,021924	0,225805	5,767449	-0,601945	-23,852491	0,900885	-0,904777	-2,871444	4,529038	-31,881471	31,782526	13,417411	0,021924	0,225805	5,767449	17,123775	-25,573550	0,900885	0,021924	0,225805	5,767449	17,123775	-25,573550	0,900885
14:59:43,62	0,417903	3,155956	-0,171984	0,961989	0,168988	-0,968012	0,019791	0,228370	5,766654	-0,740509	-23,930607	0,881319	-0,906610	-2,871713	4,527108	-31,905534	31,783995	13,452439	0,019791	0,228370	5,766654	17,186540	-25,484226	0,881319	0,019791	0,228370	5,766654	17,186540	-25,484226	0,881319
14:59:43,67	0,417903	3,155956	-0,171984	0,961989	0,168988	-0,968012	0,020941	0,229823	5,764724	-0,826821	-23,892384	0,916347	-0,905391	-2,873746	4,530182	-31,908891	31,795029	13,392724	0,020941	0,229823	5,764724	17,214284	-25,536274	0,916347	0,020941	0,229823	5,764724	17,214284	-25,536274	0,916347
14:59:43,72	0,417903	3,155956	-0,171984	0,961989	0,168988	-0,968012	0,022092	0,227751	5,767798	-0,711182	-23,840946	0,856632	-0,906478	-2,869187	4,530214	-31,848451	31,790356	13,426338	0,022092	0,227751	5,767798	17,167243	-25,575206	0,856632	0,022092	0,227751	5,767798	17,167243	-25,575206	0,856632
14:59:43,77	0,417903	3,155956	-0,171984	0,961989	0,168988	-0,968012	0,018688	0,230972	5,767830	-0,852494	-23,963325	0,890246	-0,906520	-2,873235	4,533310	-31,889413	31,797145	13,409949	0,018688	0,230972	5,767830	17,278769	-25,430294	0,890246	0,018688	0,230972	5,767830	17,278769	-25,430294	0,890246
14:59:43,82	0,417903	3,155956	-0,171984	0,961989	0,168988	-0,968012	0,022214	0,228984	5,770926	-0,763768	-23,818797	0,873857	-0,904771	-2,869725	4,535246	-31,884594	31,776106	13,413716	0,022214	0,228984	5,770926	17,211511	-25,562625	0,873857	0,022214	0,228984	5,770926	17,211511	-25,562625	0,873857
14:59:43,87	0,417903	3,155956	-0,171984	0,961989	0,168988	-0,968012	0,021448	0,230773	5,771301	-0,826351	-23,881248	0,870064	-0,901789	-2,875393	4,535649	-31,882063	31,766436	13,393429	0,021448	0,230773	5,771301	17,289295	-25,564937	0,870064	0,021448	0,230773	5,771301	17,289295	-25,564937	0,870064
14:59:43,92	0,417903	3,155956	-0,171984	0,961989	0,168988	-0,968012	0,021448	0,230773	5,771301	-0,826351	-23,881248	0,870064	-0,902501	-2,874389	4,533316	-31,922932	31,749567	13,423825	0,021448	0,230773	5,771301	17,289295	-25,564937	0,870064	0,021448	0,230773	5,771301	17,289295	-25,564937	0,870064
14:59:43,97	0,417903	3,155956	-0,171984	0,961989	0,168988	-0,968012	0,021204	0,224927	5,770932	-0,610741	-23,876572	0,887733	-0,904112	-2,874178	4,537221	-31,865115	31,770521	13,416433	0,021204	0,224927	5,770932	17,046023	-25,541092	0,887733	0,021204	0,224927	5,770932	17,046023	-25,541092	0,887733
14:59:44,03	0,417903	3,155956	-0,171984	0,961989	0,168988	-0,968012	0,021827	0,226427	5,774837	-0,641702	-23,804564	0,880341	-0,903598	-2,872223	4,537975	-31,907421	31,803493	13,422689	0,021827	0,226427	5,774837	17,132837	-25,518017	0,880341	0,021827	0,226427	5,774837	17,132837	-25,518017	0,880341
14:59:44,08	0,417903	3,155956	-0,171984	0,961989	0,168988	-0,968012	0,019878	0,226960	5,775591	-0,661987	-23,959079	0,886597	-0,904641	-2,872967	4,534533	-31,831580	31,789274	13,447484	0,019878	0,226960	5,775591	17,154348	-25,519469	0,886597	0,019878	0,226960	5,775591	17,154348	-25,519469	0,886597
14:59:44,13	0,417903	3,155956	-0,171984	0,961989	0,168988	-0,968012	0,021043	0,227491	5,772148	-0,664031	-23,825702	0,911392	-0,902206	-2,870768	4,565574	-31,853824	31,785833	13,395546	0,021043	0,227491	5,772148	17,194046	-25,477556	0,911392	0,021043	0,227491	5,772148	17,194046	-25,477556	0,911392
14:59:44,18	0,417903	3,155956	-0,171984	0,961989	0,168988	-0,968012	0,017921	0,226482	5,803190	-0,625645	-24,005587	0,859454	-0,775624	-2,515820	7,175203	-18,932066	27,910541	13,238638	0,017921	0,226482	5,803190	17,153195	-25,412368	0,859454	0,017921	0,226482	5,803190	17,153195	-25,412368	0,859454
14:59:44,23	0,417903	3,155956	-0,171984	0,961989	0,168988	-0,968012	-0,352764	0,294332	8,412819	-1,049081	-30,152997	0,702546	-0,886101	-2,720264	7,534471	-30,307035	33,607908	13,197337	-0,352764	0,294332	8,412819	22,056008	-2,461003	0,702546	-0,352764	0,294332	8,412819	22,056008	-2,461003	0,702546
14:59:44,28	0,417903	3,155956	-0,171984	0,961989	0,168988	-0,968012	-0,120472	0,287786	8,772087	-1,462092	-30,773472	0,661245	-0,886695	-2,925462	3,629578	-31,684859	29,258309	13,474809	-0,120472	0,287786	8,772087	21,129107	-21,316449	0,661245	-0,120472	0,287786	8,772087	21,129107	-21,316449	0,661245
14:59:44,33	0,417951	3,155944	-0,171959	0,962000	0,219019	-0,968014	0,057532	0,185702	4,867194	-0,609481	-20,535717	0,938717	-0,877112	-2,892773	3,132587	-28,580484	28,316990	13,513329	0,057532	0,185702	4,867194	13,968098	-25,051973	0,938717	0,057532	0,185702	4,867194	13,968098	-25,051973	0,938717
14:59:44,38	0,417951	3,155944	-0,171959	0,962000	0,219019	-0,968014	0,024431	0,193747	4,370203	-0,290868	-19,097845	0,977237	-0,877613	-2,890457	3,150065	-28,568963	28,319951	13,502926	0,024431	0,193747	4,370203	14,918287	-21,015669	0,977237	0,024431	0,193747	4,370203	14,918287	-21,015669	0,977237
14:59:44,43	0,417951	3,155944	-0,171959	0,962000	0,219019	-0,968014	0,022676	0,195339	4,387681	-0,365293	-19,180610	0,966834	-0,872826	-2,891311	3,167198	-28,578108	28,354515	13,533165	0,022676	0,195339	4,387681	14,968783	-20,960664	0,966834	0,022676	0,195339	4,387681	14,968783	-20,960664	0,966834
14:59:44,48	0,417951	3,155944	-0,171959	0,962000	0,219019	-0,968014	0,021022	0,190766	4,404814	-0,102173	-19,291819	0,997073	-0,877432	-2,886430	3,174969	-28,532646	28,362600	13,537846	0,021022	0,190766	4,404814	14,872978	-20,942037	0,997073	0,021022	0,190766	4,404814	14,872978	-20,942037	0,997073
14:59:44,53	0,417951	3,155944	-0,171959	0,962000	0,219019	-0,968014	0,019098	0,197196	4,412585	-0,406795	-19,356554	1,001754	-0,877372	-2,889375	3,182726	-28,534245	28,369399	13,499018	0,019098	0,197196	4,412585	15,073102	-20,855713	1,001754	0,019098	0,197196	4,412585	15,073102	-20,855713	1,001754
14:59:44,58	0,417951	3,155944	-0,171959	0,962000	0,219019	-0,968014	0,021618	0,195671	4,420342	-0,322415	-19,230291	0,962926	-0,876828	-2,890329	3,185835	-28,566929	28,383147	13,512390	0,021618	0,195671	4,420342	15,037783	-20,927282	0,962926	0,021618	0,195671	4,420342	15,037783	-20,927282	0,962926
14:59:44,63	0,417951	3,155944	-0,171959	0,962000	0,219019	-0,968014	0,022172	0,194723	4,423451	-0,277521	-19,236628	0,976298	-0,875707	-2,882664	3,220139	-28,308201	28,228479	13,523995	0,022172	0,194723	4,423451	15,008208	-20,977159	0,976298	0,022172	0,194723	4,423451	15,008208	-20,977159	0,976298
14:59:44,68	0,417951	3,155944	-0,171959	0,962000	0,219019	-0,968014	0,014973	0,197585	4,457755	-0,430921	-19,309574	0,987903	-0,763489	-2,583613	5,786223	-18,370010	25,297626	13,341978	0,014973	0,197585	4,457755	15,079466	-20,484989	0,987903	0,014973	0,197585	4,457755	15,079466	-20,484989	0,987903
14:59:44,73	0,417951	3,155944	-0,171959	0,962000	0,219019	-0,968014	-0,300121	0,249927	7,023839	-0,721821	-25,622323	0,805886	-0,882592	-2,764875	6,252669	-28,859380	31,471225	13,287169	-0,300121	0,249927	7,023839	18,897442	-2,062844	0,805886	-0,300121	0,249927	7,023839	18,897442	-2,062844	0,805886
14:59:44,78	0,417951	3,155944	-0,171959	0,962000	0,219019	-0,968014	-0,083592	0,262442	7,490285	-1,270787	-26,533673	0,751077	-0,904849	-2,945453	2,391479	-28,712051	28,385066	13,557907	-0,083592	0,262442	7,490285	19,330892	-19,971717	0,751077	-0,083592	0,262442	7,490285	19,330892	-19,971717	0,751077
14:59:44,83	0,417970	3,155952	-0,172006	0,961973	0,269035	-0,968015	0,083922	0,191428	3,629095	-0,177100	-16,152294	1,021815	-0,899282	-2,912085	1,936792	-25,676390	27,544401	13,564332	0,083922	0,191428	3,629095	14,850002	-22,740158	1,021815	0,083922	0,191428	3,629095	14,850002	-22,740158	1,021815
14:59:44,88	0,417970	3,155952	-0,172006	0,961973	0,269035	-0,968015	0,052240	0,203291	3,174407	-0,004206	-14,750440	1,028240	-0,897882	-2,906502	1,965913	-25,649903	27,636826	13,535835	0,052240	0,203291	3,174407	15,954176	-18,851309	1,028240	0,052240	0,203291	3,174407	15,954176	-18,851309	1,028240
14:59:44,93	0,417970	3,155952	-0,172006	0,961973	0,269035	-0,968015	0,046706	0,204870	3,203529	0,006992	-15,061520	0,999743	-0,899540	-2,907890	1,980319	-25,638656	27,667950	13,556529	0,046706	0,204870	3,203529	16,089296	-18,727912	0,999743	0,046706	0,204870	3,203529	16,089296	-18,727912	0,999743
14:59:44,98	0,417970	3,155952	-0,172006	0,961973	0,269035	-0,968015	0,048736	0,205612	3,217935	0,000980	-14,961746	1,020437	-0,897113	-2,912512	1,991966	-25,636190	27,638414	13,504597	0,048736	0,205612	3,217935	16,141539	-18,787547	1,020437	0,048736	0,205612	3,217935	16,141539	-18,787547	1,020437
14:59:45,03	0,417970	3,155952	-0,172006	0,961973	0,269035	-0,968015	0,051526	0,201199	3,229582	0,206117	-14,799786	0,968505	-0,897075	-2,905177	1,997414	-25,614062	27,664144	13,541735	0,051526	0,201199	3,229582	16,000245	-18,844566	0,968505	0,051526	0,201199	3,229582	16,000245	-18,844566	0,968505
14:59:45,08	0,417970	3,155952	-0,172006	0,961973	0,269035	-0,968015	0,045155	0,204834	3,235030	0,050460	-15,124797	1,005643	-0,895216	-2,908309	2,007523	-25,610980	27,692309	13,521776	0,045155	0,204834	3,235030	16,129911	-18,669428	1,005643	0,045155	0,204834	3,235030	16,129911	-18,669428	1,005643
14:59:45,13	0,417970	3,155952	-0,172006	0,961973	0,269035	-0,968015	0,046937	0,201657	3,245139	0,241575	-15,043511	0,985684	-0,894654	-2,908581	2,012194	-25,611643	27,631440	13,526738	0,046937	0,201657	3,245139	16,071665	-18,728082	0,985684	0,046937	0,201657	3,245139	16,071665	-18,728082	0,985684
14:59:45,18	0,417970	3,155952	-0,172006	0,961973	0,269035	-0,968015	0,046892	0,201035	3,249810	0,220870	-15,016011	0,990646	-0,901095	-2,905636	2,014507	-25,603747	27,670121	13,525812	0,046892	0,201035	3,249810	16,002138	-18,697020	0,990646	0,046892	0,201035	3,249810	16,002138	-18,697020	0,990646
14:59:45,23	0,417970	3,155952	-0,172006	0,961973	0,269035	-0,968015	0,047562	0,208086	3,252123	-0,108300	-14,993654	0,989720	-0,896968	-2,906586	2,018398	-25,613718	27,674491	13,524259	0,047562	0,208086	3,252123	16,226418	-18,727286	0,989720	0,047562	0,208086	3,252123	16,226418	-18,727286	0,989720
14:59:45,28	0,417970	3,155952	-0,172006	0,961973	0,269035	-0,968015	0,046321	0,204036	3,256014	0,101061	-15,069025	0,988167	-0,898707	-2,908549	2,018819	-25,594147	27,646892	13,546552	0,046321	0,204036	3,256014	16,117912	-18,705211	0,988167	0,046321	0,204036	3,256014	16,117912	-18,705211	0,988167
14:59:45,33	0,417970	3,155952	-0,172006	0,961973	0,269035	-0,968015	0,048891	0,204561	3,256435	0,059670	-14,904641	1,010460	-0,895160	-2,908726	2,026180	-25,605914	27,644174	13,513622	0,048891	0,204561	3,256435	16,117695	-18,742564	1,010460	0,048891	0,204561	3,256435	16,117695	-18,742564	1,010460
14:59:45,38	0,417970	3,155952	-0,172006	0,961973	0,269035	-0,968015	0,047271	0,201400	3,263796	0,215789	-14,997717	0,977530	-0,896309	-2,903883	2,027721	-25,595279	27,681662	13,519141	0,047271	0,201400	3,263796	16,025700	-18,708464	0,977530	0,047271	0,201400	3,263796	16,025700	-18,708464	0,977530
14:59:45,43	0,417970	3,155952	-0,172006	0,961973	0,269035	-0,968015	0,043651	0,204818	3,265337	0,075866	-15,195477	0,983049	-0,895695	-2,910677	2,026228	-25,598255	27,695652	13,563232	0,043651	0,204818	3,265337	16,154045	-18,622075	0,983049	0,043651	0,204818	3,265337	16,154045	-18,622075	0,983049
14:59:45,48	0,417970	3,155952	-0,172006	0,961973	0,269035	-0,968015	0,049228	0,200889	3,263844	0,290798	-14,915044	1,027140	-0,896284	-2,906580	2,032386	-25,607430	27,701392	13,511819	0,049228	0,200889	3,263844	16,060556	-18,779438	1,027140	0,049228	0,200889	3,263844	16,060556	-18,779438	1,027140
14:59:45,53	0,417970	3,155952	-0,172006	0,961973	0,269035	-0,968015	0,045974	0,203447	3,270002	0,158140	-15,095059	0,975726	-0,896904	-2,905092	2,033921	-25,617427	27,687762	13,500974	0,045974	0,203447	3,270002	16,128739	-18,704028	0,975726	0,045974	0,203447	3,270002	16,128739	-18,704028	0,975726
14:59:45,58	0,417970	3,155952	-0,172006	0,961973	0,269035	-0,968015	0,044995	0,204728	3,271537	0,074720	-15,147805	0,964882	-0,898125	-2,907611	2,032394	-25,640494	27,699708	13,540699	0,044995	0,204728	3,271537	16,145886	-18,679930	0,964882	0,044995	0,204728	3,271537	16,145886	-18,679930	0,964882
14:59:45,63	0,417970	3,155952	-0,172006	0,961973	0,269035	-0,968015	0,047787	0,204526	3,270010	0,084048	-15,028560	1,004607	-0,898065	-2,908473	2,040156	-25,638371	27,716142	13,516983	0,047787	0,204526	3,270010	16,139338	-18,779872	1,004607	0,047787	0,204526	3,270010	16,139338	-18,779872	1,004607
14:59:45,68	0,417970	3,155952	-0,172006	0,961973	0,269035	-0,968015	0,048504	0,204043	3,277771	0,124461	-14,997666	0,980891	-0,896873	-2,905887	2,039783	-25,615253	27,697752	13,536354	0,048504	0,204043	3,277771	16,141832	-18,805245	0,980891	0,048504	0,204043	3,277771	16,141832	-18,805245	0,980891
14:59:45,73	0,417970	3,155952	-0,172006	0,961973	0,269035	-0,968015	0,045668	0,204303	3,277399	0,106554	-15,115929	1,000261	-0,898670	-2,906371	2,042108	-25,634278	27,696051	13,539542	0,045668	0,204303	3,277399	16,144364	-18,700872	1,000261	0,045668	0,204303	3,277399	16,144364	-18,700872	1,000261
14:59:45,78	0,417970	3,155952	-0,172006	0,961973	0,269035	-0,968015	0,046986	0,205618	3,279724	0,027191	-15,063017	1,003450	-0,898057	-2,905824	2,040613	-25,615188	27,709659	13,608711	0,046986	0,205618	3,279724	16,168225	-18,751426	1,003450	0,046986	0,205618	3,279724	16,168225	-18,751426	1,003450
14:59:45,84	0,417970	3,155952	-0,172006	0,961973	0,269035	-0,968015	0,045789	0,202275	3,282437	0,185885	-15,146010	0,997638	-0,894540	-2,908133	2,043673	-25,630880	27,671203	13,533366	0,045789	0,202275	3,282437	16,064469	-18,740411	0,997638	0,045789	0,202275	3,282437	16,064469	-18,740411	0,997638
14:59:45,89	0,417970	3,155952	-0,172006	0,961973	0,269035	-0,968015	0,045789	0,202275	3,282437	0,185885	-15,146010	0,997638	-0,895693	-2,906166	2,045246	-25,616257	27,679701	13,561694	0,045789	0,202275	3,282437	16,064469	-18,740411	0,997638	0,045789	0,202275	3,282437	16,064469	-18,740411	0,997638
14:59:45,94	0,417970	3,155952	-0,172006	0,961973	0,269035	-0,968015	0,040685	0,203013	3,282095	0,168509	-15,313205	1,025986	-0,890007	-2,892429	2,137911	-25,184067	27,342289	13,565756	0,040685	0,203013	3,282095	16,105044	-18,506967	1,025986	0,040685	0,203013	3,282095	16,105044	-18,506967	1,025986
14:59:45,99	0,417970	3,155952	-0,172006	0,961973	0,269035	-0,968015	0,030580	0,205086	3,375527	-0,026396	-15,349339	1,029664	-0,780028	-2,569344	4,843030	-14,294996	24,385774	13,296567	0,030580	0,205086	3,375527	16,072860	-17,749900	1,029664	0,030580	0,205086	3,375527	16,072860	-17,749900	1,029664
14:59:46,04	0,417970	3,155952	-0,172006	0,961973	0,269035	-0,968015	-0,304209	0,271384	6,080646	-0,589766	-21,849905	0,760475	-0,918524	-2,864296	4,625446	-29,111223	30,972237	13,341765	-0,304209	0,271384	6,080646	20,713873	2,030475	0,760475	-0,304209	0,271384	6,080646	20,713873	2,030475	0,760475
14:59:46,09	0,417970	3,155952	-0,172006	0,961973	0,269035	-0,968015	0,020475	0,243849	5,863062	-0,862012	-21,090798	0,805673	-0,902600	-2,989189	1,140944	-26,868486	26,411993	13,639486	0,020475	0,243849	5,863062	18,280122	-22,698101	0,805673	0,020475	0,243849	5,863062	18,280122	-22,698101	0,805673
14:59:46,14	0,417984	3,156013	-0,171998	0,961975	0,319018	-0,968060	0,120674	0,167613	2,378560	0,274352	-11,658077	1,103394	-0,891370	-2,953113	0,718864	-23,942872	25,428953	13,657937	0,120674	0,167613	2,378560	13,431946	-21,130979	1,103394	0,120674	0,167613	2,378560	13,431946	-21,130979	1,103394
14:59:46,19	0,417984	3,156013	-0,171998	0,961975	0,319018	-0,968060	0,083815	0,175925	1,956480	0,453592	-10,549542	1,121845	-0,894652	-2,952791	0,751895	-23,911464	25,487786	13,634035	0,083815	0,175925	1,956480	14,263686	-17,129054	1,121845	0,083815	0,175925	1,956480	14,263686	-17,129054	1,121845
14:59:46,24	0,417984	3,156013	-0,171998	0,961975	0,319018	-0,968060	0,085178	0,178929	1,989511	0,364051	-10,480904	1,097943	-0,888005	-2,952324	0,766705	-23,851994	25,465571	13,639455	0,085178	0,178929	1,989511	14,409942	-17,167379	1,097943	0,085178	0,178929	1,989511	14,409942	-17,167379	1,097943
14:59:46,29	0,417984	3,156013	-0,171998	0,961975	0,319018	-0,968060	0,081450	0,173405	2,004320	0,661770	-10,612148	1,103362	-0,892635	-2,946277	0,777146	-23,823547	25,467101	13,594194	0,081450	0,173405	2,004320	14,274064	-17,005978	1,103362	0,081450	0,173405	2,004320	14,274064	-17,005978	1,103362
14:59:46,34	0,417984	3,156013	-0,171998	0,961975	0,319018	-0,968060	0,078529	0,180438	2,014762	0,311593	-10,740196	1,058101	-0,893161	-2,945784	0,783380	-23,821350	25,521809	13,616338	0,078529	0,180438	2,014762	14,475992	-16,904688	1,058101	0,078529	0,180438	2,014762	14,475992	-16,904688	1,058101
14:59:46,39	0,417984	3,156013	-0,171998	0,961975	0,319018	-0,968060	0,078364	0,181140	2,020996	0,323554	-10,774180	1,080246	-0,891895	-2,944957	0,790409	-23,777424	25,487492	13,635077	0,078364	0,181140	2,020996	14,543078	-16,925790	1,080246	0,078364	0,181140	2,020996	14,543078	-16,925790	1,080246
14:59:46,44	0,417984	3,156013	-0,171998	0,961975	0,319018	-0,968060	0,077015	0,180458	2,028025	0,351287	-10,789143	1,098985	-0,884157	-2,943917	0,879393	-23,863897	25,361485	13,637417	0,077015	0,180458	2,028025	14,517236	-16,834835	1,098985	0,077015	0,180458	2,028025	14,517236	-16,834835	1,098985
14:59:46,49	0,417984	3,156013	-0,171998	0,961975	0,319018	-0,968060	0,072246	0,174276	2,117009	0,520371	-11,049039	1,101325	-0,772261	-2,623535	3,563515	-13,118573	22,345502	13,428959	0,072246	0,174276	2,117009	14,201061	-16,720328	1,101325	0,072246	0,174276	2,117009	14,201061	-16,720328	1,101325
14:59:46,54	0,417984	3,156013	-0,171998	0,961975	0,319018	-0,968060	-0,261161	0,237563	4,801131	-0,009766	-17,572477	0,892867	-0,888120	-2,877027	3,369266	-25,923440	27,648745	13,480921	-0,261161	0,237563	4,801131	18,638890	2,928660	0,892867	-0,261161	0,237563	4,801131	18,638890	2,928660	0,892867
14:59:46,59	0,417984	3,156013	-0,171998	0,961975	0,319018	-0,968060	0,016298	0,211154	4,606882	-0,446202	-16,885547	0,944829	-0,878173	-3,007520	-0,038110	-24,079051	23,616813	13,702414	0,016298	0,211154	4,606882	16,129365	-18,164970	0,944829	0,016298	0,211154	4,606882	16,129365	-18,164970	0,944829
14:59:46,64	0,417996	3,156020	-0,172000	0,961997	0,369033	-0,968006	0,124336	0,137293	1,199506	0,825014	-7,654358	1,166322	-0,878217	-2,967252	-0,465967	-20,982716	22,890483	13,734366	0,124336	0,137293	1,199506	11,602488	-17,414703	1,166322	0,124336	0,137293	1,199506	11,602488	-17,414703	1,166322
14:59:46,69	0,417996	3,156020	-0,172000	0,961997	0,369033	-0,968006	0,089484	0,157465	0,771649	0,695211	-6,421990	1,198274	-0,882143	-2,968679	-0,431018	-20,987438	22,948847	13,689903	0,089484	0,157465	0,771649	13,056197	-13,446458	1,198274	0,089484	0,157465	0,771649	13,056197	-13,446458	1,198274
14:59:46,74	0,417996	3,156020	-0,172000	0,961997	0,369033	-0,968006	0,092683	0,160151	0,806598	0,603706	-6,288883	1,153811	-0,880255	-2,967106	-0,414296	-20,979871	23,012651	13,701634	0,092683	0,160151	0,806598	13,175568	-13,564519	1,153811	0,092683	0,160151	0,806598	13,175568	-13,564519	1,153811
14:59:46,79	0,417996	3,156020	-0,172000	0,961997	0,369033	-0,968006	0,090376	0,159302	0,823320	0,706876	-6,434189	1,165542	-0,874986	-2,968508	-0,403405	-21,008415	22,982787	13,709582	0,090376	0,159302	0,823320	13,212117	-13,528735	1,165542	0,090376	0,159302	0,823320	13,212117	-13,528735	1,165542
14:59:46,84	0,417996	3,156020	-0,172000	0,961997	0,369033	-0,968006	0,088957	0,154038	0,834211	0,940491	-6,517807	1,173490	-0,875546	-2,968473	-0,392514	-21,019151	22,998728	13,727709	0,088957	0,154038	0,834211	13,032476	-13,500898	1,173490	0,088957	0,154038	0,834211	13,032476	-13,500898	1,173490
14:59:46,89	0,417996	3,156020	-0,172000	0,961997	0,369033	-0,968006	0,089206	0,154541	0,845102	0,922785	-6,522100	1,191617	-0,879030	-2,967477	-0,389045	-21,002813	22,995090	13,690944	0,089206	0,154541	0,845102	13,054236	-13,524779	1,191617	0,089206	0,154541	0,845102	13,054236	-13,524779	1,191617
14:59:46,94	0,417996	3,156020	-0,172000	0,961997	0,369033	-0,968006	0,090086	0,158056	0,848571	0,745008	-6,460395	1,154852	-0,877860	-2,966015	-0,385527	-21,013276	23,019074	13,728860	0,090086	0,158056	0,848571	13,152410	-13,532118	1,154852	0,090086	0,158056	0,848571	13,152410	-13,532118	1,154852
14:59:46,99	0,417996	3,156020	-0,172000	0,961997	0,369033	-0,968006	0,088234	0,157774	0,852089	0,775212	-6,577745	1,192767	-0,878439	-2,967146	-0,379314	-21,029511	23,034922	13,725485	0,088234	0,157774	0,852089	13,160475	-13,504098	1,192767	0,088234	0,157774	0,852089	13,160475	-13,504098	1,192767
14:59:47,04	0,417996	3,156020	-0,172000	0,961997	0,369033	-0,968006	0,089504	0,157710	0,858302	0,784172	-6,533703	1,189393	-0,877769	-2,965814	-0,372743	-21,005877	23,029035	13,668072	0,089504	0,157710	0,858302	13,164373	-13,559730	1,189393	0,089504	0,157710	0,858302	13,164373	-13,559730	1,189393
14:59:47,09	0,417996	3,156020	-0,172000	0,961997	0,369033	-0,968006	0,088014	0,157796	0,864873	0,786399	-6,587726	1,131980	-0,878926	-2,965846	-0,371541	-20,994751	23,034418	13,710801	0,088014	0,157796	0,864873	13,173382	-13,496858	1,131980	0,088014	0,157796	0,864873	13,173382	-13,496858	1,131980
14:59:47,14	0,417996	3,156020	-0,172000	0,961997	0,369033	-0,968006	0,088620	0,158781	0,866075	0,745381	-6,549275	1,174709	-0,878942	-2,967222	-0,368420	-21,012300	23,041103	13,728470	0,088620	0,158781	0,866075	13,209721	-13,505970	1,174709	0,088620	0,158781	0,866075	13,209721	-13,505970	1,174709
14:59:47,19	0,417996	3,156020	-0,172000	0,961997	0,369033	-0,968006	0,089820	0,158108	0,869196	0,777433	-6,505412	1,192378	-0,877167	-2,963804	-0,363398	-21,007674	23,026588	13,701489	0,089820	0,158108	0,869196	13,188880	-13,556311	1,192378	0,089820	0,158108	0,869196	13,188880	-13,556311	1,192378
14:59:47,24	0,417996	3,156020	-0,172000	0,961997	0,369033	-0,968006	0,085973	0,158280	0,874218	0,758234	-6,694200	1,165397	-0,878891	-2,968945	-0,362211	-21,002635	23,025101	13,699607	0,085973	0,158280	0,874218	13,183180	-13,443098	1,165397	0,085973	0,158280	0,874218	13,183180	-13,443098	1,165397
14:59:47,29	0,417996	3,156020	-0,172000	0,961997	0,369033	-0,968006	0,091287	0,157201	0,875405	0,815533	-6,412772	1,163515	-0,883040	-2,965811	-0,357570	-21,033681	23,082495	13,713224	0,091287	0,157201	0,875405	13,155838	-13,578808	1,163515	0,091287	0,157201	0,875405	13,155838	-13,578808	1,163515
14:59:47,34	0,417996	3,156020	-0,172000	0,961997	0,369033	-0,968006	0,090647	0,162362	0,880046	0,581372	-6,501637	1,177132	-0,876027	-2,968524	-0,358713	-21,046108	23,031478	13,722912	0,090647	0,162362	0,880046	13,326772	-13,617431	1,177132	0,090647	0,162362	0,880046	13,326772	-13,617431	1,177132
14:59:47,39	0,417996	3,156020	-0,172000	0,961997	0,369033	-0,968006	0,089491	0,154932	0,878903	0,917323	-6,546994	1,186820	-0,875405	-2,963670	-0,355225	-21,023781	23,028645	13,721298	0,089491	0,154932	0,878903	13,079488	-13,572056	1,186820	0,089491	0,154932	0,878903	13,079488	-13,572056	1,186820
14:59:47,44	0,417996	3,156020	-0,172000	0,961997	0,369033	-0,968006	0,084976	0,156821	0,882391	0,827823	-6,761039	1,185206	-0,877121	-2,967988	-0,353286	-21,026368	23,053041	13,695763	0,084976	0,156821	0,882391	13,138247	-13,431647	1,185206	0,084976	0,156821	0,882391	13,138247	-13,431647	1,185206
14:59:47,49	0,417996	3,156020	-0,172000	0,961997	0,369033	-0,968006	0,089574	0,156147	0,884330	0,882696	-6,536392	1,159671	-0,879479	-2,964842	-0,349023	-21,028780	23,060316	13,703176	0,089574	0,156147	0,884330	13,140225	-13,567927	1,159671	0,089574	0,156147	0,884330	13,140225	-13,567927	1,159671
14:59:47,54	0,417996	3,156020	-0,172000	0,961997	0,369033	-0,968006	0,088028	0,159762	0,888593	0,699789	-6,622486	1,167084	-0,879513	-2,963866	-0,349422	-21,052926	23,095946	13,709793	0,088028	0,159762	0,888593	13,241128	-13,532696	1,167084	0,088028	0,159762	0,888593	13,241128	-13,532696	1,167084
14:59:47,59	0,417996	3,156020	-0,172000	0,961997	0,369033	-0,968006	0,087199	0,160280	0,888194	0,691656	-6,704325	1,173701	-0,875414	-2,963694	-0,348244	-21,052034	23,058031	13,718277	0,087199	0,160280	0,888194	13,273628	-13,549452	1,173701	0,087199	0,160280	0,888194	13,273628	-13,549452	1,173701
14:59:47,64	0,417996	3,156020	-0,172000	0,961997	0,369033	-0,968006	0,085001	0,156816	0,889372	0,839374	-6,798904	1,182184	-0,878836	-2,965219	-0,343985	-21,024622	23,080489	13,676544	0,085001	0,156816	0,889372	13,149453	-13,471467	1,182184	0,085001	0,156816	0,889372	13,149453	-13,471467	1,182184
14:59:47,69	0,417996	3,156020	-0,172000	0,961997	0,369033	-0,968006	0,088033	0,159017	0,893631	0,758100	-6,628708	1,140452	-0,877661	-2,966481	-0,344741	-21,024843	23,078531	13,696340	0,088033	0,159017	0,893631	13,240923	-13,539316	1,140452	0,088033	0,159017	0,893631	13,240923	-13,539316	1,140452
14:59:47,74	0,417996	3,156020	-0,172000	0,961997	0,369033	-0,968006	0,088538	0,157369	0,892875	0,842005	-6,601678	1,160248	-0,878246	-2,966333	-0,340099	-21,035185	23,081259	13,674249	0,088538	0,157369	0,892875	13,195438	-13,551902	1,160248	0,088538	0,157369	0,892875	13,195438	-13,551902	1,160248
14:59:47,79	0,417996	3,156020	-0,172000	0,961997	0,369033	-0,968006	0,088703	0,157949	0,897517	0,809012	-6,603425	1,138157	-0,880037	-2,967114	-0,340873	-21,055965	23,111944	13,690027	0,088703	0,157949	0,897517	13,208011	-13,566592	1,138157	0,088703	0,157949	0,897517	13,208011	-13,566592	1,138157
14:59:47,84	0,417996	3,156020	-0,172000	0,961997	0,369033	-0,968006	0,090275	0,159110	0,896743	0,764822	-6,555015	1,153935	-0,878871	-2,965893	-0,339715	-21,055939	23,096884	13,684377	0,090275	0,159110	0,896743	13,254963	-13,641590	1,153935	0,090275	0,159110	0,896743	13,254963	-13,641590	1,153935
14:59:47,89	0,417996	3,156020	-0,172000	0,961997	0,369033	-0,968006	0,088634	0,158711	0,897901	0,772567	-6,632769	1,148285	-0,879392	-2,968565	-0,338097	-21,016951	23,064103	13,729906	0,088634	0,158711	0,897901	13,231347	-13,590564	1,148285	0,088634	0,158711	0,897901	13,231347	-13,590564	1,148285
14:59:47,95	0,417996	3,156020	-0,172000	0,961997	0,369033	-0,968006	0,091209	0,157825	0,899519	0,809707	-6,448750	1,193814	-0,878320	-2,966326	-0,336587	-21,074845	23,091168	13,716432	0,091209	0,157825	0,899519	13,198991	-13,608629	1,193814	0,091209	0,157825	0,899519	13,198991	-13,608629	1,193814
14:59:48,00	0,417996	3,156020	-0,172000	0,961997	0,369033	-0,968006	0,088733	0,158017	0,901029	0,794233	-6,641146	1,180340	-0,876533	-2,968179	-0,335023	-21,066109	23,067160	13,709810	0,088733	0,158017	0,901029	13,198563	-13,606699	1,180340	0,088733	0,158017	0,901029	13,198563	-13,606699	1,180340
14:59:48,05	0,417996	3,156020	-0,172000	0,961997	0,369033	-0,968006	0,089445	0,155543	0,902593	0,906445	-6,584573	1,173718	-0,882974	-2,963183	-0,300382	-20,866080	23,173989	13,689725	0,089445	0,155543	0,902593	13,116584	-13,605985	1,173718	0,089445	0,155543	0,902593	13,116584	-13,605985	1,173718
14:59:48,10	0,417996	3,156020	-0,172000	0,961997	0,369033	-0,968006	0,088339	0,163619	0,937234	0,679032	-6,522248	1,153633	-0,779103	-2,630431	2,513177	-9,959824	20,942424	13,470033	0,088339	0,163619	0,937234	13,523125	-13,456872	1,153633	0,088339	0,163619	0,937234	13,523125	-13,456872	1,153633
14:59:48,15	0,417996	3,156020	-0,172000	0,961997	0,369033	-0,968006	-0,251769	0,240040	3,750793	0,225673	-13,646988	0,933941	-0,901573	-2,874541	2,479470	-22,547284	26,973823	13,465027	-0,251769	0,240040	3,750793	19,068821	6,116860	0,933941	-0,251769	0,240040	3,750793	19,068821	6,116860	0,933941
14:59:48,20	0,417996	3,156020	-0,172000	0,961997	0,369033	-0,968006	0,185894	0,129170	0,118671	1,090173	-3,586797	1,204821	-0,901160	-3,056912	-1,339271	-22,404109	22,482819	13,780068	0,185894	0,129170	0,118671	11,230049	-18,179478	1,204821	0,185894	0,129170	0,118671	11,230049	-18,179478	1,204821
14:59:48,25	0,418088	3,155974	-0,171988	0,961990	0,419025	-0,968038	0,185894	0,129170	0,118671	1,090173	-3,586797	1,204821	-0,887555	-3,024033	-1,724580	-19,831424	21,513820	13,785001	0,185894	0,129170	0,118671	11,230049	-18,179478	1,204821	0,185894	0,129170	0,118671	11,230049	-18,179478	1,204821
14:59:48,30	0,418088	3,155974	-0,171988	0,961990	0,419025	-0,968038	0,143327	0,137161	-0,486964	1,134422	-1,936742	1,248909	-0,888576	-3,027132	-1,690953	-19,842495	21,545317	13,779562	0,143327	0,137161	-0,486964	11,901571	-13,187935	1,248909	0,143327	0,137161	-0,486964	11,901571	-13,187935	1,248909
14:59:48,35	0,418088	3,155974	-0,171988	0,961990	0,419025	-0,968038	0,146521	0,136496	-0,453337	1,190752	-1,796012	1,243470	-0,889143	-3,021686	-1,675236	-19,863909	21,594321	13,791879	0,146521	0,136496	-0,453337	11,905686	-13,297902	1,243470	0,146521	0,136496	-0,453337	11,905686	-13,297902	1,243470
14:59:48,40	0,418088	3,155974	-0,171988	0,961990	0,419025	-0,968038	0,142088	0,139710	-0,437620	1,055337	-2,069561	1,255787	-0,887192	-3,021502	-1,664334	-19,811719	21,628801	13,781332	0,142088	0,139710	-0,437620	12,022598	-13,223482	1,255787	0,142088	0,139710	-0,437620	12,022598	-13,223482	1,255787
14:59:48,45	0,418088	3,155974	-0,171988	0,961990	0,419025	-0,968038	0,140954	0,138112	-0,426718	1,194409	-2,100602	1,245240	-0,887841	-3,025139	-1,653075	-19,861499	21,599529	13,773404	0,140954	0,138112	-0,426718	12,036197	-13,165457	1,245240	0,140954	0,138112	-0,426718	12,036197	-13,165457	1,245240
14:59:48,50	0,418088	3,155974	-0,171988	0,961990	0,419025	-0,968038	0,144427	0,136856	-0,415459	1,209501	-1,948459	1,237312	-0,890636	-3,024175	-1,646447	-19,817296	21,648537	13,784681	0,144427	0,136856	-0,415459	11,952662	-13,285977	1,237312	0,144427	0,136856	-0,415459	11,952662	-13,285977	1,237312
14:59:48,55	0,418088	3,155974	-0,171988	0,961990	0,419025	-0,968038	0,144990	0,139758	-0,408831	1,123121	-1,905397	1,248589	-0,883098	-3,002812	-1,562251	-19,108229	21,515838	13,769989	0,144990	0,139758	-0,408831	12,094118	-13,287125	1,248589	0,144990	0,139758	-0,408831	12,094118	-13,287125	1,248589
14:59:48,60	0,418088	3,155974	-0,171988	0,961990	0,419025	-0,968038	0,122720	0,143912	-0,324635	1,146735	-2,383022	1,233897	-0,765980	-2,664203	1,166525	-7,481735	18,133557	13,570472	0,122720	0,143912	-0,324635	12,443807	-12,016548	1,233897	0,122720	0,143912	-0,324635	12,443807	-12,016548	1,233897
14:59:48,65	0,418088	3,155974	-0,171988	0,961990	0,419025	-0,968038	-0,229083	0,211789	2,404141	0,501239	-8,916804	1,034380	-0,893935	-2,864983	1,405744	-18,613750	24,862734	13,523705	-0,229083	0,211789	2,404141	17,126655	9,066206	1,034380	-0,229083	0,211789	2,404141	17,126655	9,066206	1,034380
14:59:48,70	0,418088	3,155974	-0,171988	0,961990	0,419025	-0,968038	0,008776	0,222211	2,643360	0,220901	-9,553334	0,987613	-0,887068	-3,057163	-2,352258	-19,146598	20,274949	13,800449	0,008776	0,222211	2,643360	17,664478	-10,242245	0,987613	0,008776	0,222211	2,643360	17,664478	-10,242245	0,987613
14:59:48,75	0,418048	3,155982	-0,171989	0,962013	0,469032	-0,968027	0,171775	0,120174	-1,114642	1,287279	0,755032	1,264357	-0,878141	-3,022550	-2,834404	-15,828553	19,345569	13,818604	0,171775	0,120174	-1,114642	10,720929	-12,729278	1,264357	0,171775	0,120174	-1,114642	10,720929	-12,729278	1,264357
14:59:48,80	0,418048	3,155982	-0,171989	0,962013	0,469032	-0,968027	0,137335	0,129750	-1,596788	1,643476	2,302395	1,282512	-0,876815	-3,020543	-2,791650	-15,845774	19,377034	13,833061	0,137335	0,129750	-1,596788	11,828853	-8,478440	1,282512	0,137335	0,129750	-1,596788	11,828853	-8,478440	1,282512
14:59:48,85	0,418048	3,155982	-0,171989	0,962013	0,469032	-0,968027	0,134935	0,129605	-1,554034	1,669656	2,146915	1,296969	-0,878515	-3,020276	-2,767600	-15,877304	19,411483	13,790530	0,134935	0,129605	-1,554034	11,843648	-8,445469	1,296969	0,134935	0,129605	-1,554034	11,843648	-8,445469	1,296969
14:59:48,90	0,418048	3,155982	-0,171989	0,962013	0,469032	-0,968027	0,135554	0,131211	-1,529985	1,600218	2,134563	1,254438	-0,875524	-3,019535	-2,758248	-15,867929	19,408250	13,814337	0,135554	0,131211	-1,529985	11,900274	-8,506398	1,254438	0,135554	0,131211	-1,529985	11,900274	-8,506398	1,254438
14:59:48,95	0,418048	3,155982	-0,171989	0,962013	0,469032	-0,968027	0,133416	0,128991	-1,520632	1,717527	2,033131	1,278245	-0,879022	-3,018372	-2,747379	-15,884905	19,456774	13,818710	0,133416	0,128991	-1,520632	11,843341	-8,440010	1,278245	0,133416	0,128991	-1,520632	11,843341	-8,440010	1,278245
14:59:49,00	0,418048	3,155982	-0,171989	0,962013	0,469032	-0,968027	0,134158	0,132601	-1,509763	1,563345	2,032753	1,282618	-0,876056	-3,013885	-2,735747	-15,880731	19,433861	13,797498	0,134158	0,132601	-1,509763	11,972540	-8,498637	1,282618	0,134158	0,132601	-1,509763	11,972540	-8,498637	1,282618
14:59:49,05	0,418048	3,155982	-0,171989	0,962013	0,469032	-0,968027	0,128789	0,132277	-1,498131	1,562438	1,768628	1,261406	-0,875436	-3,016819	-2,733392	-15,882822	19,450930	13,810841	0,128789	0,132277	-1,498131	11,946197	-8,341284	1,261406	0,128789	0,132277	-1,498131	11,946197	-8,341284	1,261406
14:59:49,10	0,418048	3,155982	-0,171989	0,962013	0,469032	-0,968027	0,131020	0,130273	-1,495776	1,680400	1,874297	1,274749	-0,881825	-3,017428	-2,722503	-15,879475	19,503040	13,824036	0,131020	0,130273	-1,495776	11,906818	-8,410752	1,274749	0,131020	0,130273	-1,495776	11,906818	-8,410752	1,274749
14:59:49,15	0,418048	3,155982	-0,171989	0,962013	0,469032	-0,968027	0,134742	0,135501	-1,484887	1,455339	2,044697	1,287944	-0,874772	-3,017896	-2,715898	-15,881073	19,439081	13,804599	0,134742	0,135501	-1,484887	12,092166	-8,532547	1,287944	0,134742	0,135501	-1,484887	12,092166	-8,532547	1,287944
14:59:49,20	0,418048	3,155982	-0,171989	0,962013	0,469032	-0,968027	0,131620	0,129160	-1,478282	1,728895	1,912968	1,268507	-0,875966	-3,015396	-2,711250	-15,892100	19,444358	13,807062	0,131620	0,129160	-1,478282	11,867934	-8,419229	1,268507	0,131620	0,129160	-1,478282	11,867934	-8,419229	1,268507
14:59:49,25	0,418048	3,155982	-0,171989	0,962013	0,469032	-0,968027	0,130053	0,131443	-1,473634	1,609227	1,819263	1,270970	-0,878855	-3,016925	-2,711211	-15,876610	19,477170	13,845965	0,130053	0,131443	-1,473634	11,927495	-8,389874	1,270970	0,130053	0,131443	-1,473634	11,927495	-8,389874	1,270970
14:59:49,30	0,418048	3,155982	-0,171989	0,962013	0,469032	-0,968027	0,132821	0,133181	-1,473595	1,555029	1,960221	1,309873	-0,877735	-3,012581	-2,707356	-15,890420	19,445787	13,833904	0,132821	0,133181	-1,473595	12,009704	-8,466224	1,309873	0,132821	0,133181	-1,473595	12,009704	-8,466224	1,309873
14:59:49,35	0,418048	3,155982	-0,171989	0,962013	0,469032	-0,968027	0,128499	0,134383	-1,469740	1,458406	1,739210	1,297812	-0,875325	-3,018801	-2,701902	-15,919021	19,520042	13,827906	0,128499	0,134383	-1,469740	12,007491	-8,347960	1,297812	0,128499	0,134383	-1,469740	12,007491	-8,347960	1,297812
14:59:49,40	0,418048	3,155982	-0,171989	0,962013	0,469032	-0,968027	0,132681	0,129186	-1,464286	1,778683	1,894757	1,291814	-0,878265	-3,015584	-2,702729	-15,898178	19,477816	13,773515	0,132681	0,129186	-1,464286	11,919764	-8,520670	1,291814	0,132681	0,129186	-1,464286	11,919764	-8,520670	1,291814
14:59:49,45	0,418048	3,155982	-0,171989	0,962013	0,469032	-0,968027	0,131365	0,133340	-1,465113	1,536493	1,865495	1,237423	-0,878263	-3,013677	-2,701157	-15,889452	19,471307	13,801615	0,131365	0,133340	-1,465113	12,003714	-8,446636	1,237423	0,131365	0,133340	-1,465113	12,003714	-8,446636	1,237423
14:59:49,50	0,418048	3,155982	-0,171989	0,962013	0,469032	-0,968027	0,129712	0,134292	-1,463541	1,485741	1,790389	1,265523	-0,875917	-3,015181	-2,694171	-15,912988	19,470731	13,788080	0,129712	0,134292	-1,463541	12,027655	-8,392039	1,265523	0,129712	0,134292	-1,463541	12,027655	-8,392039	1,265523
14:59:49,55	0,418048	3,155982	-0,171989	0,962013	0,469032	-0,968027	0,129841	0,131508	-1,456555	1,618229	1,776991	1,251988	-0,878117	-3,013584	-2,694946	-15,854898	19,523294	13,770114	0,129841	0,131508	-1,456555	11,941619	-8,415546	1,251988	0,129841	0,131508	-1,456555	11,941619	-8,415546	1,251988
14:59:49,60	0,418048	3,155982	-0,171989	0,962013	0,469032	-0,968027	0,129559	0,134212	-1,457330	1,552211	1,786321	1,234022	-0,875901	-3,016443	-2,689483	-15,924450	19,500174	13,820019	0,129559	0,134212	-1,457330	12,087829	-8,384031	1,234022	0,129559	0,134212	-1,457330	12,087829	-8,384031	1,234022
14:59:49,65	0,418048	3,155982	-0,171989	0,962013	0,469032	-0,968027	0,130927	0,130863	-1,451867	1,671528	1,808782	1,283927	-0,879402	-3,016504	-2,687931	-15,918956	19,519309	13,819017	0,130927	0,130863	-1,451867	11,944298	-8,468958	1,283927	0,130927	0,130863	-1,451867	11,944298	-8,468958	1,283927
14:59:49,70	0,418048	3,155982	-0,171989	0,962013	0,469032	-0,968027	0,128793	0,136763	-1,448403	1,397306	1,717783	1,253001	-0,877023	-3,014719	-2,684443	-15,904874	19,498973	13,802239	0,128793	0,136763	-1,448403	12,133228	-8,392499	1,253001	0,128793	0,136763	-1,448403	12,133228	-8,392499	1,253001
14:59:49,75	0,418048	3,155982	-0,171989	0,962013	0,469032	-0,968027	0,128793	0,136763	-1,448403	1,397306	1,717783	1,253001	-0,877578	-3,014946	-2,685222	-15,894656	19,514560	13,793288	0,128793	0,136763	-1,448403	12,133228	-8,392499	1,253001	0,128793	0,136763	-1,448403	12,133228	-8,392499	1,253001
14:59:49,80	0,418048	3,155982	-0,171989	0,962013	0,469032	-0,968027	0,130469	0,133064	-1,447606	1,584461	1,803578	1,257196	-0,875214	-3,017038	-2,681304	-15,898457	19,507505	13,819886	0,130469	0,133064	-1,447606	12,029965	-8,438213	1,257196	0,130469	0,133064	-1,447606	12,029965	-8,438213	1,257196
14:59:49,85	0,418048	3,155982	-0,171989	0,962013	0,469032	-0,968027	0,131099	0,129970	-1,443688	1,737306	1,836571	1,283794	-0,877060	-3,017294	-2,682109	-15,939319	19,518670	13,811106	0,131099	0,129970	-1,443688	11,939981	-8,454670	1,283794	0,131099	0,129970	-1,443688	11,939981	-8,454670	1,283794
14:59:49,90	0,418048	3,155982	-0,171989	0,962013	0,469032	-0,968027	0,132243	0,131441	-1,444493	1,650061	1,855101	1,275014	-0,877602	-3,012602	-2,678618	-15,906263	19,501664	13,808700	0,132243	0,131441	-1,444493	11,968196	-8,525961	1,275014	0,132243	0,131441	-1,444493	11,968196	-8,525961	1,275014
14:59:49,95	0,418048	3,155982	-0,171989	0,962013	0,469032	-0,968027	0,128451	0,134257	-1,441002	1,505423	1,695037	1,272608	-0,879320	-3,013814	-2,677832	-15,912160	19,574563	13,819831	0,128451	0,134257	-1,441002	12,044624	-8,388338	1,272608	0,128451	0,134257	-1,441002	12,044624	-8,388338	1,272608
14:59:50,00	0,418048	3,155982	-0,171989	0,962013	0,469032	-0,968027	0,130359	0,135139	-1,440216	1,519757	1,752719	1,283739	-0,876417	-3,013506	-2,677063	-15,927716	19,558112	13,814698	0,130359	0,135139	-1,440216	12,128173	-8,480468	1,283739	0,130359	0,135139	-1,440216	12,128173	-8,480468	1,283739
14:59:50,05	0,418048	3,155982	-0,171989	0,962013	0,469032	-0,968027	0,128641	0,132779	-1,439447	1,620440	1,658140	1,278606	-0,874715	-3,018119	-2,675110	-15,959824	19,518086	13,817012	0,128641	0,132779	-1,439447	12,043615	-8,440190	1,278606	0,128641	0,132779	-1,439447	12,043615	-8,440190	1,278606
14:59:50,10	0,418048	3,155982	-0,171989	0,962013	0,469032	-0,968027	0,131785	0,128999	-1,437494	1,766313	1,813844	1,280920	-0,878770	-3,012588	-2,672788	-15,923105	19,536320	13,820771	0,131785	0,128999	-1,437494	11,892712	-8,531304	1,280920	0,131785	0,128999	-1,437494	11,892712	-8,531304	1,280920
14:59:50,15	0,418048	3,155982	-0,171989	0,962013	0,469032	-0,968027	0,129023	0,135275	-1,435172	1,474091	1,692862	1,284679	-0,875829	-3,016404	-2,670820	-15,929049	19,510422	13,828438	0,129023	0,135275	-1,435172	12,093186	-8,435407	1,284679	0,129023	0,135275	-1,435172	12,093186	-8,435407	1,284679
14:59:50,20	0,418048	3,155982	-0,171989	0,962013	0,469032	-0,968027	0,130857	0,130820	-1,433204	1,680352	1,796053	1,292346	-0,877598	-3,014198	-2,669293	-15,930116	19,511745	13,808203	0,130857	0,130820	-1,433204	11,949727	-8,476218	1,292346	0,130857	0,130820	-1,433204	11,949727	-8,476218	1,292346
14:59:50,25	0,418048	3,155982	-0,171989	0,962013	0,469032	-0,968027	0,129831	0,133456	-1,431677	1,543903	1,741097	1,272111	-0,876943	-3,014281	-2,667351	-15,919308	19,554544	13,798691	0,129831	0,133456	-1,431677	12,020189	-8,450605	1,272111	0,129831	0,133456	-1,431677	12,020189	-8,450605	1,272111
14:59:50,30	0,418048	3,155982	-0,171989	0,962013	0,469032	-0,968027	0,129576	0,132846	-1,429735	1,618070	1,715795	1,262599	-0,878687	-3,014967	-2,666162	-15,899500	19,523642	13,815752	0,129576	0,132846	-1,429735	12,046504	-8,455886	1,262599	0,129576	0,132846	-1,429735	12,046504	-8,455886	1,262599
14:59:50,35	0,418048	3,155982	-0,171989	0,962013	0,469032	-0,968027	0,131041	0,134014	-1,428546	1,540503	1,824613	1,279660	-0,879248	-3,014942	-2,666172	-15,905315	19,574918	13,807677	0,131041	0,134014	-1,428546	12,060584	-8,462120	1,279660	0,131041	0,134014	-1,428546	12,060584	-8,462120	1,279660
14:59:50,40	0,418048	3,155982	-0,171989	0,962013	0,469032	-0,968027	0,131300	0,134512	-1,428556	1,556079	1,807381	1,271585	-0,876331	-3,014058	-2,665784	-15,906866	19,545455	13,807148	0,131300	0,134512	-1,428556	12,115294	-8,499644	1,271585	0,131300	0,134512	-1,428556	12,115294	-8,499644	1,271585
14:59:50,45	0,418048	3,155982	-0,171989	0,962013	0,469032	-0,968027	0,125744	0,139088	-1,425490	1,316186	1,531197	1,250826	-0,874613	-3,013031	-2,663454	-15,930522	19,547297	13,821017	0,125744	0,139088	-1,425490	12,234599	-8,339715	1,250826	0,125744	0,139088	-1,425490	12,234599	-8,339715	1,250826
14:59:50,50	0,418048	3,155982	-0,171989	0,962013	0,469032	-0,968027	0,125744	0,139088	-1,425490	1,316186	1,531197	1,250826	-0,876935	-3,013236	-2,661520	-15,919864	19,544924	13,804688	0,125744	0,139088	-1,425490	12,234599	-8,339715	1,250826	0,125744	0,139088	-1,425490	12,234599	-8,339715	1,250826
14:59:50,55	0,418048	3,155982	-0,171989	0,962013	0,469032	-0,968027	0,128666	0,133362	-1,423905	1,582647	1,672841	1,268596	-0,877512	-3,013448	-2,660329	-15,920991	19,567124	13,838471	0,128666	0,133362	-1,423905	12,051559	-8,427461	1,268596	0,128666	0,133362	-1,423905	12,051559	-8,427461	1,268596
14:59:50,60	0,418048	3,155982	-0,171989	0,962013	0,469032	-0,968027	0,129139	0,133756	-1,422713	1,580811	1,685322	1,302378	-0,873967	-3,017067	-2,662263	-15,903265	19,505973	13,813356	0,129139	0,133756	-1,422713	12,080668	-8,452051	1,302378	0,129139	0,133756	-1,422713	12,080668	-8,452051	1,302378
14:59:50,65	0,418048	3,155982	-0,171989	0,962013	0,469032	-0,968027	0,130500	0,128876	-1,424647	1,790467	1,802024	1,277264	-0,877497	-3,015526	-2,662282	-15,913370	19,550922	13,809685	0,130500	0,128876	-1,424647	11,907256	-8,442194	1,277264	0,130500	0,128876	-1,424647	11,907256	-8,442194	1,277264
14:59:50,70	0,418048	3,155982	-0,171989	0,962013	0,469032	-0,968027	0,130930	0,132704	-1,424666	1,625298	1,793182	1,273593	-0,876923	-3,016643	-2,658787	-15,929620	19,548442	13,807579	0,130930	0,132704	-1,424666	12,042567	-8,484827	1,273593	0,130930	0,132704	-1,424666	12,042567	-8,484827	1,273593
14:59:50,75	0,418048	3,155982	-0,171989	0,962013	0,469032	-0,968027	0,131611	0,131649	-1,421171	1,669912	1,815751	1,271487	-0,879858	-3,011707	-2,657641	-15,918349	19,561398	13,807406	0,131611	0,131649	-1,421171	12,004322	-8,515701	1,271487	0,131611	0,131649	-1,421171	12,004322	-8,515701	1,271487
14:59:50,80	0,418048	3,155982	-0,171989	0,962013	0,469032	-0,968027	0,128803	0,136658	-1,420025	1,426259	1,673038	1,271314	-0,875737	-3,015322	-2,656463	-15,929194	19,552866	13,801858	0,128803	0,136658	-1,420025	12,153938	-8,438016	1,271314	0,128803	0,136658	-1,420025	12,153938	-8,438016	1,271314
14:59:50,85	0,418048	3,155982	-0,171989	0,962013	0,469032	-0,968027	0,129874	0,131282	-1,418847	1,693022	1,723582	1,265766	-0,873986	-3,009209	-2,653766	-15,918073	19,528439	13,795685	0,129874	0,131282	-1,418847	11,998652	-8,471512	1,265766	0,129874	0,131282	-1,418847	11,998652	-8,471512	1,265766
14:59:50,90	0,418048	3,155982	-0,171989	0,962013	0,469032	-0,968027	0,131131	0,134003	-1,418477	1,546688	1,767101	1,260655	-0,881072	-3,018007	-2,656051	-15,941195	19,531457	13,833641	0,131131	0,134003	-1,418477	12,065911	-8,526644	1,260655	0,131131	0,134003	-1,418477	12,065911	-8,526644	1,260655
14:59:50,95	0,418048	3,155982	-0,171989	0,962013	0,469032	-0,968027	0,131131	0,134003	-1,418477	1,546688	1,767101	1,260655	-0,878645	-3,017410	-2,654500	-15,910007	19,524087	13,808423	0,131131	0,134003	-1,418477	12,065911	-8,526644	1,260655	0,131131	0,134003	-1,418477	12,065911	-8,526644	1,260655
14:59:51,00	0,418048	3,155982	-0,171989	0,962013	0,469032	-0,968027	0,133136	0,132756	-1,416884	1,601027	1,924225	1,272331	-0,877520	-3,013758	-2,654541	-15,938894	19,557499	13,791171	0,133136	0,132756	-1,416884	12,022392	-8,526956	1,272331	0,133136	0,132756	-1,416884	12,022392	-8,526956	1,272331
14:59:51,05	0,418048	3,155982	-0,171989	0,962013	0,469032	-0,968027	0,129411	0,133608	-1,416925	1,571251	1,688805	1,255079	-0,876923	-3,014746	-2,651432	-15,949003	19,571215	13,789779	0,129411	0,133608	-1,416925	12,059443	-8,469968	1,255079	0,129411	0,133608	-1,416925	12,059443	-8,469968	1,255079
14:59:51,10	0,418048	3,155982	-0,171989	0,962013	0,469032	-0,968027	0,129968	0,132597	-1,413816	1,630609	1,702143	1,253687	-0,876939	-3,014046	-2,652998	-15,951515	19,567877	13,781061	0,129968	0,132597	-1,413816	12,039495	-8,500333	1,253687	0,129968	0,132597	-1,413816	12,039495	-8,500333	1,253687
14:59:51,15	0,418048	3,155982	-0,171989	0,962013	0,469032	-0,968027	0,129370	0,132961	-1,415382	1,607559	1,670560	1,244969	-0,880958	-3,011893	-2,649478	-15,907525	19,586359	13,802909	0,129370	0,132961	-1,415382	12,044981	-8,485004	1,244969	0,129370	0,132961	-1,415382	12,044981	-8,485004	1,244969
14:59:51,20	0,418048	3,155982	-0,171989	0,962013	0,469032	-0,968027	0,129515	0,137518	-1,411862	1,408590	1,706952	1,266817	-0,873430	-3,014871	-2,649843	-15,955237	19,539270	13,832044	0,129515	0,137518	-1,411862	12,203746	-8,459989	1,266817	0,129515	0,137518	-1,411862	12,203746	-8,459989	1,266817
14:59:51,25	0,418048	3,155982	-0,171989	0,962013	0,469032	-0,968027	0,128330	0,129509	-1,412227	1,760399	1,627523	1,295952	-0,877446	-3,011617	-2,648328	-15,929107	19,609429	13,789283	0,128330	0,129509	-1,412227	11,926883	-8,446345	1,295952	0,128330	0,129509	-1,412227	11,926883	-8,446345	1,295952
14:59:51,30	0,418048	3,155982	-0,171989	0,962013	0,469032	-0,968027	0,127519	0,134614	-1,410712	1,568771	1,572951	1,253191	-0,876357	-3,013940	-2,648319	-15,956471	19,555663	13,802216	0,127519	0,134614	-1,410712	12,135986	-8,437329	1,253191	0,127519	0,134614	-1,410712	12,135986	-8,437329	1,253191
14:59:51,35	0,418048	3,155982	-0,171989	0,962013	0,469032	-0,968027	0,128987	0,132510	-1,410703	1,617968	1,652445	1,266124	-0,878074	-3,012357	-2,645197	-15,937825	19,570090	13,819905	0,128987	0,132510	-1,410703	12,019968	-8,473031	1,266124	0,128987	0,132510	-1,410703	12,019968	-8,473031	1,266124
14:59:51,40	0,418048	3,155982	-0,171989	0,962013	0,469032	-0,968027	0,128474	0,134788	-1,407581	1,521283	1,634722	1,283813	-0,879309	-3,011758	-2,647571	-15,957641	19,555764	13,782209	0,128474	0,134788	-1,407581	12,102175	-8,450513	1,283813	0,128474	0,134788	-1,407581	12,102175	-8,450513	1,283813
14:59:51,45	0,418048	3,155982	-0,171989	0,962013	0,469032	-0,968027	0,128573	0,136157	-1,409955	1,427804	1,629872	1,246117	-0,877531	-3,011514	-2,645617	-15,950782	19,544645	13,790627	0,128573	0,136157	-1,409955	12,116127	-8,463134	1,246117	0,128573	0,136157	-1,409955	12,116127	-8,463134	1,246117
14:59:51,50	0,418048	3,155982	-0,171989	0,962013	0,469032	-0,968027	0,127473	0,134739	-1,408001	1,495324	1,584140	1,254535	-0,875116	-3,015150	-2,642476	-15,927412	19,511658	13,792142	0,127473	0,134739	-1,408001	12,072359	-8,422468	1,254535	0,127473	0,134739	-1,408001	12,072359	-8,422468	1,254535
14:59:51,55	0,418048	3,155982	-0,171989	0,962013	0,469032	-0,968027	0,131488	0,132999	-1,407190	1,606715	1,810340	1,258194	-0,878031	-3,015861	-2,644806	-15,925265	19,554035	13,794286	0,131488	0,132999	-1,407190	12,047129	-8,511472	1,258194	0,131488	0,132999	-1,407190	12,047129	-8,511472	1,258194
14:59:51,60	0,418048	3,155982	-0,171989	0,962013	0,469032	-0,968027	0,128513	0,131964	-1,407575	1,667204	1,675606	1,258798	-0,875647	-3,013802	-2,645191	-15,904620	19,549820	13,794890	0,128513	0,131964	-1,407575	12,026375	-8,412637	1,258798	0,128513	0,131964	-1,407575	12,026375	-8,412637	1,258798
14:59:51,65	0,418048	3,155982	-0,171989	0,962013	0,469032	-0,968027	0,128513	0,131964	-1,407575	1,667204	1,675606	1,258798	-0,875131	-3,018084	-2,645176	-15,946896	19,547470	13,814075	0,128513	0,131964	-1,407575	12,026375	-8,412637	1,258798	0,128513	0,131964	-1,407575	12,026375	-8,412637	1,258798
14:59:51,70	0,418048	3,155982	-0,171989	0,962013	0,469032	-0,968027	0,131963	0,129376	-1,407560	1,778608	1,819583	1,277983	-0,875088	-3,009188	-2,643667	-15,923422	19,589123	13,791351	0,131963	0,129376	-1,407560	11,934619	-8,539506	1,277983	0,131963	0,129376	-1,407560	11,934619	-8,539506	1,277983
14:59:51,75	0,418048	3,155982	-0,171989	0,962013	0,469032	-0,968027	0,127246	0,132739	-1,406018	1,635737	1,579607	1,283241	-0,878696	-3,013406	-2,642097	-15,965152	19,579370	13,818334	0,127246	0,132739	-1,406018	12,055713	-8,409241	1,283241	0,127246	0,132739	-1,406018	12,055713	-8,409241	1,283241
14:59:51,80	0,418048	3,155982	-0,171989	0,962013	0,469032	-0,968027	0,127246	0,132739	-1,406018	1,635737	1,579607	1,283241	-0,879255	-3,015877	-2,640927	-15,959254	19,572433	13,807185	0,127246	0,132739	-1,406018	12,055713	-8,409241	1,283241	0,127246	0,132739	-1,406018	12,055713	-8,409241	1,283241
14:59:51,85	0,418048	3,155982	-0,171989	0,962013	0,469032	-0,968027	0,132114	0,134051	-1,403311	1,550920	1,804240	1,271093	-0,874559	-3,013412	-2,640920	-15,942225	19,521971	13,811412	0,132114	0,134051	-1,403311	12,073960	-8,566685	1,271093	0,132114	0,134051	-1,403311	12,073960	-8,566685	1,271093
14:59:51,90	0,418048	3,155982	-0,171989	0,962013	0,469032	-0,968027	0,127630	0,131217	-1,403304	1,663116	1,611091	1,275320	-0,878690	-3,011515	-2,640172	-15,962023	19,576046	13,802770	0,127630	0,131217	-1,403304	11,963665	-8,407902	1,275320	0,127630	0,131217	-1,403304	11,963665	-8,407902	1,275320
14:59:51,95	0,418048	3,155982	-0,171989	0,962013	0,469032	-0,968027	0,128053	0,135743	-1,402556	1,464719	1,588901	1,266678	-0,877475	-3,013916	-2,641316	-15,956252	19,600070	13,813720	0,128053	0,135743	-1,402556	12,120523	-8,463293	1,266678	0,128053	0,135743	-1,402556	12,120523	-8,463293	1,266678
14:59:52,00	0,418048	3,155982	-0,171989	0,962013	0,469032	-0,968027	0,129525	0,133490	-1,403700	1,605528	1,658417	1,277628	-0,875596	-3,014966	-2,638581	-15,915594	19,605207	13,797436	0,129525	0,133490	-1,403700	12,084529	-8,509308	1,277628	0,129525	0,133490	-1,403700	12,084529	-8,509308	1,277628
14:59:52,05	0,418048	3,155982	-0,171989	0,962013	0,469032	-0,968027	0,129495	0,131337	-1,400965	1,742269	1,689506	1,261344	-0,876919	-3,015705	-2,638214	-15,981221	19,594370	13,806892	0,129495	0,131337	-1,400965	12,052248	-8,475874	1,261344	0,129495	0,131337	-1,400965	12,052248	-8,475874	1,261344
14:59:52,10	0,418048	3,155982	-0,171989	0,962013	0,469032	-0,968027	0,130797	0,132114	-1,400598	1,659666	1,705756	1,270800	-0,874492	-3,014260	-2,636253	-15,952063	19,609722	13,816215	0,130797	0,132114	-1,400598	12,030641	-8,561774	1,270800	0,130797	0,132114	-1,400598	12,030641	-8,561774	1,270800
14:59:52,15	0,418048	3,155982	-0,171989	0,962013	0,469032	-0,968027	0,128331	0,130734	-1,398637	1,759297	1,595126	1,280123	-0,876255	-3,012339	-2,636658	-15,931583	19,565595	13,795438	0,128331	0,130734	-1,398637	12,021947	-8,478862	1,280123	0,128331	0,130734	-1,398637	12,021947	-8,478862	1,280123
14:59:52,20	0,418048	3,155982	-0,171989	0,962013	0,469032	-0,968027	0,127549	0,133222	-1,399043	1,601944	1,594275	1,259346	-0,879759	-3,015070	-2,638194	-15,921362	19,568597	13,805043	0,127549	0,133222	-1,399043	12,059905	-8,418347	1,259346	0,127549	0,133222	-1,399043	12,059905	-8,418347	1,259346
14:59:52,25	0,418048	3,155982	-0,171989	0,962013	0,469032	-0,968027	0,131666	0,134891	-1,400578	1,522870	1,815710	1,268951	-0,871597	-3,015271	-2,638181	-15,962429	19,580332	13,831440	0,131666	0,134891	-1,400578	12,111841	-8,520096	1,268951	0,131666	0,134891	-1,400578	12,111841	-8,520096	1,268951
14:59:52,30	0,418048	3,155982	-0,171989	0,962013	0,469032	-0,968027	0,127759	0,127722	-1,400565	1,885326	1,571118	1,295348	-0,879900	-3,016843	-2,635870	-16,003297	19,598031	13,834197	0,127759	0,127722	-1,400565	11,911473	-8,457996	1,295348	0,127759	0,127722	-1,400565	11,911473	-8,457996	1,295348
14:59:52,35	0,418048	3,155982	-0,171989	0,962013	0,469032	-0,968027	0,133273	0,134127	-1,398254	1,547148	1,813574	1,298105	-0,877475	-3,012968	-2,635521	-15,962719	19,580656	13,775863	0,133273	0,134127	-1,398254	12,076104	-8,648344	1,298105	0,133273	0,134127	-1,398254	12,076104	-8,648344	1,298105
14:59:52,40	0,418048	3,155982	-0,171989	0,962013	0,469032	-0,968027	0,128704	0,133964	-1,397905	1,560831	1,619836	1,239771	-0,879804	-3,013644	-2,635874	-15,948900	19,588065	13,814432	0,128704	0,133964	-1,397905	12,077044	-8,483447	1,239771	0,128704	0,133964	-1,397905	12,077044	-8,483447	1,239771
14:59:52,45	0,418048	3,155982	-0,171989	0,962013	0,469032	-0,968027	0,130455	0,135643	-1,398258	1,486868	1,719120	1,278340	-0,879845	-3,013530	-2,635485	-15,971162	19,601076	13,829386	0,130455	0,135643	-1,398258	12,134854	-8,521570	1,278340	0,130455	0,135643	-1,398258	12,134854	-8,521570	1,278340
14:59:52,50	0,418048	3,155982	-0,171989	0,962013	0,469032	-0,968027	0,130376	0,135736	-1,397869	1,482198	1,689251	1,293294	-0,881029	-3,012957	-2,633169	-15,979715	19,606375	13,818425	0,130376	0,135736	-1,397869	12,137441	-8,545273	1,293294	0,130376	0,135736	-1,397869	12,137441	-8,545273	1,293294
14:59:52,55	0,418048	3,155982	-0,171989	0,962013	0,469032	-0,968027	0,130471	0,137047	-1,395553	1,414320	1,684152	1,282333	-0,882157	-3,015165	-2,633939	-15,955594	19,585782	13,802927	0,130471	0,137047	-1,395553	12,172505	-8,557857	1,282333	0,130471	0,137047	-1,395553	12,172505	-8,557857	1,282333
14:59:52,60	0,418048	3,155982	-0,171989	0,962013	0,469032	-0,968027	0,132948	0,136920	-1,396323	1,415123	1,844116	1,266835	-0,877451	-3,013570	-2,633919	-15,954295	19,593788	13,828434	0,132948	0,136920	-1,396323	12,163379	-8,592298	1,266835	0,132948	0,136920	-1,396323	12,163379	-8,592298	1,266835
14:59:52,65	0,418048	3,155982	-0,171989	0,962013	0,469032	-0,968027	0,129213	0,133643	-1,396303	1,593156	1,647046	1,292342	-0,879270	-3,015212	-2,633921	-15,984476	19,601834	13,838136	0,129213	0,133643	-1,396303	12,084098	-8,496212	1,292342	0,129213	0,133643	-1,396303	12,084098	-8,496212	1,292342
14:59:52,70	0,418048	3,155982	-0,171989	0,962013	0,469032	-0,968027	0,131545	0,134397	-1,396305	1,545820	1,738145	1,302044	-0,880907	-3,015035	-2,630457	-15,943629	19,619449	13,772929	0,131545	0,134397	-1,396305	12,095960	-8,588169	1,302044	0,131545	0,134397	-1,396305	12,095960	-8,588169	1,302044
14:59:52,75	0,418048	3,155982	-0,171989	0,962013	0,469032	-0,968027	0,132210	0,135902	-1,392841	1,503199	1,799272	1,236836	-0,878051	-3,015337	-2,631616	-15,973451	19,596542	13,793036	0,132210	0,135902	-1,392841	12,171540	-8,579214	1,236836	0,132210	0,135902	-1,392841	12,171540	-8,579214	1,236836
14:59:52,80	0,418048	3,155982	-0,171989	0,962013	0,469032	-0,968027	0,127628	0,135302	-1,395948	1,485958	1,555781	1,272708	-0,877463	-3,012860	-2,631265	-15,979174	19,616421	13,760071	0,127628	0,135302	-1,395948	12,107130	-8,463028	1,272708	0,127628	0,135302	-1,395948	12,107130	-8,463028	1,272708
14:59:52,85	0,418048	3,155982	-0,171989	0,962013	0,469032	-0,968027	0,127628	0,135302	-1,395948	1,485958	1,555781	1,272708	-0,879826	-3,016567	-2,631614	-15,973193	19,575346	13,791864	0,127628	0,135302	-1,395948	12,107130	-8,463028	1,272708	0,127628	0,135302	-1,395948	12,107130	-8,463028	1,272708
14:59:52,90	0,418048	3,155982	-0,171989	0,962013	0,469032	-0,968027	0,129884	0,133293	-1,394006	1,598454	1,659477	1,257179	-0,877484	-3,014326	-2,631622	-15,980181	19,593846	13,793271	0,129884	0,133293	-1,394006	12,061935	-8,536435	1,257179	0,129884	0,133293	-1,394006	12,061935	-8,536435	1,257179
14:59:52,95	0,418048	3,155982	-0,171989	0,962013	0,469032	-0,968027	0,129884	0,133293	-1,394006	1,598454	1,659477	1,257179	-0,880376	-3,016833	-2,631591	-15,957518	19,587758	13,811333	0,129884	0,133293	-1,394006	12,061935	-8,536435	1,257179	0,129884	0,133293	-1,394006	12,061935	-8,536435	1,257179
14:59:53,00	0,418048	3,155982	-0,171989	0,962013	0,469032	-0,968027	0,131832	0,133509	-1,391665	1,577239	1,771564	1,259670	-0,878645	-3,015904	-2,629281	-15,975799	19,579825	13,795762	0,131832	0,133509	-1,391665	12,057724	-8,577244	1,259670	0,131832	0,133509	-1,391665	12,057724	-8,577244	1,259670
14:59:53,05	0,418048	3,155982	-0,171989	0,962013	0,469032	-0,968027	0,131832	0,133509	-1,391665	1,577239	1,771564	1,259670	-0,878049	-3,014172	-2,629669	-15,967983	19,583567	13,801243	0,131832	0,133509	-1,391665	12,057724	-8,577244	1,259670	0,131832	0,133509	-1,391665	12,057724	-8,577244	1,259670
14:59:53,10	0,418048	3,155982	-0,171989	0,962013	0,469032	-0,968027	0,128855	0,133821	-1,390908	1,579438	1,627092	1,235758	-0,877426	-3,013170	-2,628524	-15,957651	19,590577	13,771850	0,128855	0,133821	-1,390908	12,084358	-8,488008	1,235758	0,128855	0,133821	-1,390908	12,084358	-8,488008	1,235758
14:59:53,15	0,418048	3,155982	-0,171989	0,962013	0,469032	-0,968027	0,128849	0,135908	-1,390124	1,474390	1,604025	1,264842	-0,879231	-3,012121	-2,627740	-15,975618	19,605006	13,800934	0,128849	0,135908	-1,390124	12,143194	-8,510633	1,264842	0,128849	0,135908	-1,390124	12,143194	-8,510633	1,264842
14:59:53,20	0,418048	3,155982	-0,171989	0,962013	0,469032	-0,968027	0,128849	0,135908	-1,390124	1,474390	1,604025	1,264842	-0,878025	-3,014886	-2,628489	-15,959870	19,583650	13,810033	0,128849	0,135908	-1,390124	12,143194	-8,510633	1,264842	0,128849	0,135908	-1,390124	12,143194	-8,510633	1,264842
14:59:53,25	0,418048	3,155982	-0,171989	0,962013	0,469032	-0,968027	0,130641	0,133481	-1,390873	1,589967	1,721498	1,273941	-0,877429	-3,011682	-2,628899	-15,956734	19,606739	13,797033	0,130641	0,133481	-1,390873	12,068262	-8,533791	1,273941	0,130641	0,133481	-1,390873	12,068262	-8,533791	1,273941
14:59:53,30	0,418048	3,155982	-0,171989	0,962013	0,469032	-0,968027	0,128833	0,132509	-1,388927	1,641635	1,612810	1,288145	-0,876280	-3,013806	-2,626543	-15,972012	19,591961	13,824237	0,128833	0,132509	-1,388927	12,043631	-8,500548	1,288145	0,128833	0,132509	-1,388927	12,043631	-8,500548	1,288145
14:59:53,35	0,418048	3,155982	-0,171989	0,962013	0,469032	-0,968027	0,128833	0,132509	-1,388927	1,641635	1,612810	1,288145	-0,878636	-3,014581	-2,624608	-15,981046	19,599374	13,818022	0,128833	0,132509	-1,388927	12,043631	-8,500548	1,288145	0,128833	0,132509	-1,388927	12,043631	-8,500548	1,288145
14:59:53,40	0,418048	3,155982	-0,171989	0,962013	0,469032	-0,968027	0,128336	0,136882	-1,389738	1,422572	1,583035	1,264475	-0,879818	-3,011191	-2,627354	-15,971306	19,601117	13,800567	0,128336	0,136882	-1,389738	12,167772	-8,491363	1,264475	0,128336	0,136882	-1,389738	12,167772	-8,491363	1,264475
14:59:53,45	0,418048	3,155982	-0,171989	0,962013	0,469032	-0,968027	0,128336	0,136882	-1,389738	1,422572	1,583035	1,264475	-0,879145	-3,013834	-2,626166	-15,932070	19,569431	13,788460	0,128336	0,136882	-1,389738	12,167772	-8,491363	1,264475	0,128336	0,136882	-1,389738	12,167772	-8,491363	1,264475
14:59:53,50	0,418048	3,155982	-0,171989	0,962013	0,469032	-0,968027	0,129495	0,136181	-1,387772	1,467325	1,644448	1,282623	-0,879791	-3,012544	-2,625388	-15,966139	19,607760	13,818715	0,129495	0,136181	-1,387772	12,157550	-8,520919	1,282623	0,129495	0,136181	-1,387772	12,157550	-8,520919	1,282623
14:59:53,55	0,418048	3,155982	-0,171989	0,962013	0,469032	-0,968027	0,129495	0,136181	-1,387772	1,467325	1,644448	1,282623	-0,878614	-3,015299	-2,625404	-15,972876	19,592848	13,784195	0,129495	0,136181	-1,387772	12,157550	-8,520919	1,282623	0,129495	0,136181	-1,387772	12,157550	-8,520919	1,282623
14:59:53,60	0,418048	3,155982	-0,171989	0,962013	0,469032	-0,968027	0,131292	0,133785	-1,387788	1,575671	1,739513	1,248103	-0,880329	-3,011206	-2,625374	-15,925788	19,571397	13,822078	0,131292	0,133785	-1,387788	12,077756	-8,566918	1,248103	0,131292	0,133785	-1,387788	12,077756	-8,566918	1,248103
14:59:53,65	0,418048	3,155982	-0,171989	0,962013	0,469032	-0,968027	0,128605	0,137317	-1,387758	1,396948	1,651287	1,285985	-0,876225	-3,012508	-2,626175	-15,948971	19,595075	13,790162	0,128605	0,137317	-1,387758	12,176332	-8,444204	1,285985	0,128605	0,137317	-1,387758	12,176332	-8,444204	1,285985
14:59:53,70	0,418048	3,155982	-0,171989	0,962013	0,469032	-0,968027	0,127681	0,133111	-1,388559	1,624562	1,571319	1,254070	-0,879204	-3,014614	-2,623854	-15,992688	19,647410	13,794893	0,127681	0,133111	-1,388559	12,073794	-8,451632	1,254070	0,127681	0,133111	-1,388559	12,073794	-8,451632	1,254070
14:59:53,75	0,418048	3,155982	-0,171989	0,962013	0,469032	-0,968027	0,129459	0,132729	-1,385424	1,654294	1,662123	1,276298	-0,876783	-3,014239	-2,623040	-15,945471	19,604420	13,812390	0,129459	0,132729	-1,385424	12,073503	-8,500385	1,276298	0,129459	0,132729	-1,385424	12,073503	-8,500385	1,276298
14:59:53,80	0,418048	3,155982	-0,171989	0,962013	0,469032	-0,968027	0,129459	0,132729	-1,385424	1,654294	1,662123	1,276298	-0,877355	-3,013542	-2,622646	-15,925039	19,571348	13,810886	0,129459	0,132729	-1,385424	12,073503	-8,500385	1,276298	0,129459	0,132729	-1,385424	12,073503	-8,500385	1,276298
14:59:53,85	0,418048	3,155982	-0,171989	0,962013	0,469032	-0,968027	0,129142	0,133573	-1,385031	1,591987	1,679861	1,274794	-0,878644	-3,015665	-2,623843	-16,003143	19,635126	13,809077	0,129142	0,133573	-1,385031	12,077439	-8,457749	1,274794	0,129142	0,133573	-1,385031	12,077439	-8,457749	1,274794
14:59:53,90	0,418048	3,155982	-0,171989	0,962013	0,469032	-0,968027	0,131624	0,133628	-1,386227	1,605267	1,709436	1,272985	-0,880353	-3,013533	-2,624230	-15,964922	19,620193	13,803617	0,131624	0,133628	-1,386227	12,095099	-8,623071	1,272985	0,131624	0,133628	-1,386227	12,095099	-8,623071	1,272985
14:59:53,95	0,418048	3,155982	-0,171989	0,962013	0,469032	-0,968027	0,130633	0,136174	-1,386614	1,479060	1,698440	1,267525	-0,877964	-3,013165	-2,624198	-15,929078	19,570702	13,821491	0,130633	0,136174	-1,386614	12,168743	-8,556227	1,267525	0,130633	0,136174	-1,386614	12,168743	-8,556227	1,267525
14:59:54,00	0,418048	3,155982	-0,171989	0,962013	0,469032	-0,968027	0,129120	0,134289	-1,386582	1,552151	1,675545	1,285399	-0,878089	-3,015121	-2,621526	-16,005863	19,583841	13,791694	0,129120	0,134289	-1,386582	12,093847	-8,460343	1,285399	0,129120	0,134289	-1,386582	12,093847	-8,460343	1,285399
14:59:54,05	0,418048	3,155982	-0,171989	0,962013	0,469032	-0,968027	0,130875	0,133419	-1,383910	1,570372	1,693778	1,255602	-0,877428	-3,014217	-2,621124	-15,967673	19,574656	13,791010	0,130875	0,133419	-1,383910	12,043781	-8,579939	1,255602	0,130875	0,133419	-1,383910	12,043781	-8,579939	1,255602
14:59:54,10	0,418048	3,155982	-0,171989	0,962013	0,469032	-0,968027	0,132209	0,133989	-1,383107	1,532300	1,783191	1,278319	-0,879250	-3,015991	-2,620723	-15,992709	19,566525	13,814411	0,132209	0,133989	-1,383107	12,050474	-8,595237	1,278319	0,132209	0,133989	-1,383107	12,050474	-8,595237	1,278319
14:59:54,15	0,418048	3,155982	-0,171989	0,962013	0,469032	-0,968027	0,132209	0,133989	-1,383107	1,532300	1,783191	1,278319	-0,875103	-3,013446	-2,621865	-15,970069	19,567350	13,840219	0,132209	0,133989	-1,383107	12,050474	-8,595237	1,278319	0,132209	0,133989	-1,383107	12,050474	-8,595237	1,278319
14:59:54,20	0,418048	3,155982	-0,171989	0,962013	0,469032	-0,968027	0,127932	0,131671	-1,384249	1,664918	1,579965	1,304127	-0,876229	-3,014546	-2,619950	-15,975120	19,618090	13,801612	0,127932	0,131671	-1,384249	12,001057	-8,462694	1,304127	0,127932	0,131671	-1,384249	12,001057	-8,462694	1,304127
14:59:54,25	0,418048	3,155982	-0,171989	0,962013	0,469032	-0,968027	0,129448	0,132096	-1,382334	1,684198	1,629043	1,265520	-0,882116	-3,014649	-2,620336	-15,975520	19,631554	13,815785	0,129448	0,132096	-1,382334	12,053755	-8,532608	1,265520	0,129448	0,132096	-1,382334	12,053755	-8,532608	1,265520
14:59:54,30	0,418048	3,155982	-0,171989	0,962013	0,469032	-0,968027	0,132481	0,137142	-1,382720	1,433268	1,779677	1,279693	-0,876244	-3,015533	-2,620724	-15,968034	19,572708	13,795563	0,132481	0,137142	-1,382720	12,198933	-8,620058	1,279693	0,132481	0,137142	-1,382720	12,198933	-8,620058	1,279693
14:59:54,35	0,418048	3,155982	-0,171989	0,962013	0,469032	-0,968027	0,130311	0,131616	-1,383108	1,673438	1,702735	1,259471	-0,877960	-3,013466	-2,621879	-15,953343	19,629162	13,817313	0,130311	0,131616	-1,383108	12,005256	-8,526643	1,259471	0,130311	0,131616	-1,383108	12,005256	-8,526643	1,259471
14:59:54,40	0,418048	3,155982	-0,171989	0,962013	0,469032	-0,968027	0,129378	0,134135	-1,384263	1,598669	1,638733	1,281221	-0,878535	-3,013263	-2,620716	-15,946603	19,622082	13,811395	0,129378	0,134135	-1,384263	12,128254	-8,517432	1,281221	0,129378	0,134135	-1,384263	12,128254	-8,517432	1,281221
14:59:54,45	0,418048	3,155982	-0,171989	0,962013	0,469032	-0,968027	0,129490	0,134734	-1,383100	1,564746	1,653918	1,275303	-0,877992	-3,016086	-2,618379	-15,987928	19,648891	13,825467	0,129490	0,134734	-1,383100	12,141373	-8,511014	1,275303	0,129490	0,134734	-1,383100	12,141373	-8,511014	1,275303
14:59:54,50	0,418048	3,155982	-0,171989	0,962013	0,469032	-0,968027	0,131663	0,132853	-1,380763	1,665132	1,717723	1,289375	-0,876756	-3,014325	-2,620317	-15,940066	19,607737	13,810776	0,131663	0,132853	-1,380763	12,094071	-8,617794	1,289375	0,131663	0,132853	-1,380763	12,094071	-8,617794	1,289375
14:59:54,55	0,418048	3,155982	-0,171989	0,962013	0,469032	-0,968027	0,129520	0,132663	-1,382701	1,663287	1,668343	1,274684	-0,876244	-3,013458	-2,618016	-15,975566	19,595369	13,795026	0,129520	0,132663	-1,382701	12,077335	-8,498992	1,274684	0,129520	0,132663	-1,382701	12,077335	-8,498992	1,274684
14:59:54,60	0,418048	3,155982	-0,171989	0,962013	0,469032	-0,968027	0,128513	0,132653	-1,380400	1,635353	1,591397	1,258934	-0,878008	-3,013020	-2,619566	-15,973707	19,609731	13,805861	0,128513	0,132653	-1,380400	12,048605	-8,496855	1,258934	0,128513	0,132653	-1,380400	12,048605	-8,496855	1,258934
14:59:54,65	0,418048	3,155982	-0,171989	0,962013	0,469032	-0,968027	0,129016	0,134400	-1,381950	1,557894	1,611986	1,269769	-0,877467	-3,012202	-2,618798	-15,986806	19,584365	13,804930	0,129016	0,134400	-1,381950	12,108258	-8,515758	1,269769	0,129016	0,134400	-1,381950	12,108258	-8,515758	1,269769
14:59:54,70	0,418048	3,155982	-0,171989	0,962013	0,469032	-0,968027	0,128037	0,134340	-1,381182	1,532452	1,562413	1,268838	-0,878034	-3,011237	-2,619573	-15,971066	19,580439	13,805160	0,128037	0,134340	-1,381182	12,078175	-8,488474	1,268838	0,128037	0,134340	-1,381182	12,078175	-8,488474	1,268838
14:59:54,75	0,418048	3,155982	-0,171989	0,962013	0,469032	-0,968027	0,127973	0,135597	-1,381159	1,507105	1,598438	1,273511	-0,879183	-3,012568	-2,618422	-15,971372	19,595518	13,780323	0,127973	0,135597	-1,381159	12,151468	-8,447426	1,273511	0,127973	0,135597	-1,381159	12,151468	-8,447426	1,273511
14:59:54,80	0,418048	3,155982	-0,171989	0,962013	0,469032	-0,968027	0,127973	0,135597	-1,381159	1,507105	1,598438	1,273511	-0,879749	-3,014814	-2,618009	-15,970394	19,611301	13,799517	0,127973	0,135597	-1,381159	12,151468	-8,447426	1,273511	0,127973	0,135597	-1,381159	12,151468	-8,447426	1,273511
14:59:54,85	0,418048	3,155982	-0,171989	0,962013	0,469032	-0,968027	0,131440	0,135010	-1,380393	1,529171	1,740138	1,263425	-0,877423	-3,013307	-2,618762	-15,975131	19,613669	13,839487	0,131440	0,135010	-1,380393	12,127450	-8,577920	1,263425	0,131440	0,135010	-1,380393	12,127450	-8,577920	1,263425
14:59:54,90	0,418048	3,155982	-0,171989	0,962013	0,469032	-0,968027	0,128972	0,133749	-1,381146	1,594409	1,606499	1,303395	-0,879181	-3,012531	-2,615283	-15,976944	19,611888	13,822607	0,128972	0,133749	-1,381146	12,093724	-8,517795	1,303395	0,128972	0,133749	-1,381146	12,093724	-8,517795	1,303395
14:59:54,95	0,418048	3,155982	-0,171989	0,962013	0,469032	-0,968027	0,129179	0,135660	-1,377667	1,492608	1,616585	1,286515	-0,880898	-3,013599	-2,616072	-15,959028	19,613310	13,793423	0,129179	0,135660	-1,377667	12,141907	-8,523961	1,286515	0,129179	0,135660	-1,377667	12,141907	-8,523961	1,286515
14:59:55,00	0,418048	3,155982	-0,171989	0,962013	0,469032	-0,968027	0,130963	0,136613	-1,378456	1,453223	1,724140	1,257331	-0,875709	-3,017605	-2,618013	-16,017300	19,612446	13,800322	0,130963	0,136613	-1,378456	12,177360	-8,556424	1,257331	0,130963	0,136613	-1,378456	12,177360	-8,556424	1,257331
14:59:55,05	0,418048	3,155982	-0,171989	0,962013	0,469032	-0,968027	0,131837	0,130116	-1,380397	1,761189	1,719580	1,264230	-0,877421	-3,014304	-2,616077	-15,979210	19,587771	13,788466	0,131837	0,130116	-1,380397	11,975303	-8,629631	1,264230	0,131837	0,130116	-1,380397	11,975303	-8,629631	1,264230
14:59:55,10	0,418048	3,155982	-0,171989	0,962013	0,469032	-0,968027	0,129834	0,133249	-1,378461	1,595931	1,660745	1,252374	-0,880363	-3,012629	-2,615684	-15,977274	19,604169	13,807853	0,129834	0,133249	-1,378461	12,056011	-8,531225	1,252374	0,129834	0,133249	-1,378461	12,056011	-8,531225	1,252374
14:59:55,15	0,418048	3,155982	-0,171989	0,962013	0,469032	-0,968027	0,129855	0,136634	-1,378068	1,435085	1,655313	1,271761	-0,877350	-3,012890	-2,614897	-15,950172	19,607185	13,797984	0,129855	0,136634	-1,378068	12,160881	-8,538303	1,271761	0,129855	0,136634	-1,378068	12,160881	-8,538303	1,271761
14:59:55,20	0,418048	3,155982	-0,171989	0,962013	0,469032	-0,968027	0,128574	0,133895	-1,377281	1,593703	1,610660	1,261892	-0,877335	-3,012388	-2,614900	-15,936393	19,587674	13,787606	0,128574	0,133895	-1,377281	12,104446	-8,482392	1,261892	0,128574	0,133895	-1,377281	12,104446	-8,482392	1,261892
14:59:55,25	0,418048	3,155982	-0,171989	0,962013	0,469032	-0,968027	0,130248	0,131685	-1,375721	1,686928	1,644282	1,285817	-0,876273	-3,015444	-2,613337	-16,007261	19,615124	13,821909	0,130248	0,131685	-1,375721	12,024224	-8,580154	1,285817	0,130248	0,131685	-1,375721	12,024224	-8,580154	1,285817
14:59:55,30	0,418048	3,155982	-0,171989	0,962013	0,469032	-0,968027	0,130248	0,131685	-1,375721	1,686928	1,644282	1,285817	-0,876807	-3,013843	-2,614127	-15,977200	19,611115	13,797871	0,130248	0,131685	-1,375721	12,024224	-8,580154	1,285817	0,130248	0,131685	-1,375721	12,024224	-8,580154	1,285817
14:59:55,35	0,418048	3,155982	-0,171989	0,962013	0,469032	-0,968027	0,129128	0,132948	-1,376511	1,632821	1,614099	1,261779	-0,880304	-3,012457	-2,617204	-15,948419	19,620371	13,838107	0,129128	0,132948	-1,376511	12,069249	-8,522446	1,261779	0,129128	0,132948	-1,376511	12,069249	-8,522446	1,261779
14:59:55,40	0,418048	3,155982	-0,171989	0,962013	0,469032	-0,968027	0,129676	0,136670	-1,379588	1,461699	1,662889	1,302015	-0,877999	-3,013918	-2,611791	-15,988787	19,616493	13,811060	0,129676	0,136670	-1,379588	12,190280	-8,516670	1,302015	0,129676	0,136670	-1,379588	12,190280	-8,516670	1,302015
14:59:55,45	0,418048	3,155982	-0,171989	0,962013	0,469032	-0,968027	0,129789	0,133943	-1,374175	1,579933	1,635743	1,274968	-0,879107	-3,013884	-2,613756	-15,960258	19,624882	13,768438	0,129789	0,133943	-1,374175	12,094485	-8,552684	1,274968	0,129789	0,133943	-1,374175	12,094485	-8,552684	1,274968
14:59:55,50	0,418048	3,155982	-0,171989	0,962013	0,469032	-0,968027	0,130313	0,134920	-1,376140	1,550685	1,683535	1,232346	-0,879153	-3,012519	-2,614126	-15,971170	19,621621	13,807627	0,130313	0,134920	-1,376140	12,141893	-8,546074	1,232346	0,130313	0,134920	-1,376140	12,141893	-8,546074	1,232346
14:59:55,55	0,418048	3,155982	-0,171989	0,962013	0,469032	-0,968027	0,126943	0,135616	-1,376110	1,483391	1,504036	1,300235	-0,876238	-3,011031	-2,613347	-15,969916	19,585653	13,811557	0,126943	0,135616	-1,376110	12,129242	-8,461014	1,300235	0,126943	0,135616	-1,376110	12,129242	-8,461014	1,300235
14:59:55,60	0,418048	3,155982	-0,171989	0,962013	0,469032	-0,968027	0,126943	0,135616	-1,376110	1,483391	1,504036	1,300235	-0,877368	-3,012461	-2,610614	-15,959306	19,594335	13,814501	0,126943	0,135616	-1,376110	12,129242	-8,461014	1,300235	0,126943	0,135616	-1,376110	12,129242	-8,461014	1,300235
14:59:55,65	0,418048	3,155982	-0,171989	0,962013	0,469032	-0,968027	0,126761	0,132307	-1,375339	1,663098	1,482145	1,281156	-0,875068	-3,012113	-2,612955	-15,986396	19,612889	13,817248	0,126761	0,132307	-1,375339	12,049197	-8,468562	1,281156	0,126761	0,132307	-1,375339	12,049197	-8,468562	1,281156
14:59:55,70	0,418048	3,155982	-0,171989	0,962013	0,469032	-0,968027	0,126761	0,132307	-1,375339	1,663098	1,482145	1,281156	-0,876772	-3,010886	-2,613754	-15,969588	19,653103	13,789666	0,126761	0,132307	-1,375339	12,049197	-8,468562	1,281156	0,126761	0,132307	-1,375339	12,049197	-8,468562	1,281156
14:59:55,75	0,418048	3,155982	-0,171989	0,962013	0,469032	-0,968027	0,126550	0,134396	-1,376138	1,597676	1,465627	1,253574	-0,880380	-3,012319	-2,613355	-16,004422	19,652898	13,822854	0,126550	0,134396	-1,376138	12,147797	-8,468524	1,253574	0,126550	0,134396	-1,376138	12,147797	-8,468524	1,253574
14:59:55,80	0,418048	3,155982	-0,171989	0,962013	0,469032	-0,968027	0,129595	0,136805	-1,375739	1,454847	1,593900	1,286762	-0,879824	-3,011569	-2,614158	-16,006405	19,614470	13,793269	0,129595	0,136805	-1,375739	12,194025	-8,579279	1,286762	0,129595	0,136805	-1,375739	12,194025	-8,579279	1,286762
14:59:55,85	0,418048	3,155982	-0,171989	0,962013	0,469032	-0,968027	0,128667	0,136698	-1,376542	1,426118	1,563163	1,257177	-0,879237	-3,012098	-2,614112	-15,991796	19,582742	13,840549	0,128667	0,136698	-1,376542	12,156930	-8,537202	1,257177	0,128667	0,136698	-1,376542	12,156930	-8,537202	1,257177
14:59:55,90	0,418048	3,155982	-0,171989	0,962013	0,469032	-0,968027	0,128832	0,135925	-1,376496	1,446158	1,600252	1,304457	-0,878079	-3,015243	-2,612964	-16,023199	19,606830	13,816452	0,128832	0,135925	-1,376496	12,116264	-8,513056	1,304457	0,128832	0,135925	-1,376496	12,116264	-8,513056	1,304457
14:59:55,95	0,418048	3,155982	-0,171989	0,962013	0,469032	-0,968027	0,130977	0,133349	-1,375348	1,585242	1,672547	1,280360	-0,877435	-3,011492	-2,611796	-15,994826	19,623463	13,821496	0,130977	0,133349	-1,375348	12,053173	-8,609135	1,280360	0,130977	0,133349	-1,375348	12,053173	-8,609135	1,280360
14:59:56,00	0,418048	3,155982	-0,171989	0,962013	0,469032	-0,968027	0,131016	0,131863	-1,372235	1,678961	1,700482	1,258915	-0,876830	-3,012773	-2,612970	-15,977731	19,581888	13,791547	0,131016	0,131863	-1,372235	12,030225	-8,584266	1,258915	0,131016	0,131863	-1,372235	12,030225	-8,584266	1,258915
14:59:56,05	0,418048	3,155982	-0,171989	0,962013	0,469032	-0,968027	0,128213	0,133503	-1,375354	1,578406	1,580675	1,255455	-0,877395	-3,011777	-2,610242	-15,973161	19,597539	13,804927	0,128213	0,133503	-1,375354	12,058367	-8,484046	1,255455	0,128213	0,133503	-1,375354	12,058367	-8,484046	1,255455
14:59:56,10	0,418048	3,155982	-0,171989	0,962013	0,469032	-0,968027	0,127633	0,134490	-1,372626	1,542884	1,546651	1,268834	-0,874984	-3,012345	-2,609054	-15,953185	19,606502	13,814308	0,127633	0,134490	-1,372626	12,100382	-8,472546	1,268834	0,127633	0,134490	-1,372626	12,100382	-8,472546	1,268834
14:59:56,15	0,418048	3,155982	-0,171989	0,962013	0,469032	-0,968027	0,126919	0,132118	-1,371438	1,683991	1,522330	1,278216	-0,880865	-3,013805	-2,609466	-15,959647	19,619981	13,789598	0,126919	0,132118	-1,371438	12,055267	-8,440802	1,278216	0,126919	0,132118	-1,371438	12,055267	-8,440802	1,278216
14:59:56,20	0,418048	3,155982	-0,171989	0,962013	0,469032	-0,968027	0,131124	0,136482	-1,371850	1,465533	1,728681	1,253506	-0,876784	-3,011983	-2,610634	-15,968526	19,611098	13,795936	0,131124	0,136482	-1,371850	12,179341	-8,564582	1,253506	0,131124	0,136482	-1,371850	12,179341	-8,564582	1,253506
14:59:56,25	0,418048	3,155982	-0,171989	0,962013	0,469032	-0,968027	0,127506	0,133858	-1,373018	1,589818	1,537268	1,259844	-0,877323	-3,016085	-2,609837	-15,970416	19,649676	13,800850	0,127506	0,133858	-1,373018	12,097688	-8,471939	1,259844	0,127506	0,133858	-1,373018	12,097688	-8,471939	1,259844
14:59:56,30	0,418048	3,155982	-0,171989	0,962013	0,469032	-0,968027	0,131328	0,132274	-1,372221	1,704673	1,715090	1,264758	-0,876295	-3,013645	-2,609488	-16,021387	19,608595	13,790695	0,131328	0,132274	-1,372221	12,088165	-8,594149	1,264758	0,131328	0,132274	-1,372221	12,088165	-8,594149	1,264758
14:59:56,35	0,418048	3,155982	-0,171989	0,962013	0,469032	-0,968027	0,128701	0,132603	-1,371872	1,626484	1,554864	1,254603	-0,877969	-3,009366	-2,609113	-15,973441	19,619480	13,771288	0,128701	0,132603	-1,371872	12,035830	-8,548126	1,254603	0,128701	0,132603	-1,371872	12,035830	-8,548126	1,254603
14:59:56,40	0,418048	3,155982	-0,171989	0,962013	0,469032	-0,968027	0,125832	0,136193	-1,371497	1,473234	1,441764	1,235196	-0,875729	-3,015232	-2,610620	-16,028821	19,606079	13,830003	0,125832	0,136193	-1,371497	12,164349	-8,436021	1,235196	0,125832	0,136193	-1,371497	12,164349	-8,436021	1,235196
14:59:56,45	0,418048	3,155982	-0,171989	0,962013	0,469032	-0,968027	0,129792	0,131320	-1,373004	1,687306	1,606446	1,293911	-0,878565	-3,008546	-2,608304	-15,963986	19,599460	13,813682	0,129792	0,131320	-1,373004	11,995934	-8,582232	1,293911	0,129792	0,131320	-1,373004	11,995934	-8,582232	1,293911
14:59:56,50	0,418048	3,155982	-0,171989	0,962013	0,469032	-0,968027	0,125420	0,137119	-1,370688	1,412450	1,438542	1,277590	-0,876797	-3,016845	-2,608247	-15,979291	19,592065	13,846558	0,125420	0,137119	-1,370688	12,176290	-8,406907	1,277590	0,125420	0,137119	-1,370688	12,176290	-8,406907	1,277590
14:59:56,55	0,418048	3,155982	-0,171989	0,962013	0,469032	-0,968027	0,131723	0,131439	-1,370631	1,693772	1,756768	1,310466	-0,877888	-3,014029	-2,608287	-15,949434	19,626279	13,794304	0,131723	0,131439	-1,370631	12,011702	-8,583507	1,310466	0,131723	0,131439	-1,370631	12,011702	-8,583507	1,310466
14:59:56,60	0,418048	3,155982	-0,171989	0,962013	0,469032	-0,968027	0,129830	0,133791	-1,370671	1,615985	1,667069	1,258212	-0,877353	-3,012283	-2,609451	-15,964279	19,623547	13,814809	0,129830	0,133791	-1,370671	12,118611	-8,524585	1,258212	0,129830	0,133791	-1,370671	12,118611	-8,524585	1,258212
14:59:56,65	0,418048	3,155982	-0,171989	0,962013	0,469032	-0,968027	0,128050	0,134201	-1,371835	1,584901	1,563030	1,278717	-0,878535	-3,013520	-2,607933	-15,986845	19,651589	13,775867	0,128050	0,134201	-1,371835	12,119675	-8,488912	1,278717	0,128050	0,134201	-1,371835	12,119675	-8,488912	1,278717
14:59:56,70	0,418048	3,155982	-0,171989	0,962013	0,469032	-0,968027	0,129713	0,134606	-1,370317	1,576843	1,615907	1,239775	-0,874419	-3,013909	-2,608295	-15,977330	19,620164	13,795017	0,129713	0,134606	-1,370317	12,143410	-8,566528	1,239775	0,129713	0,134606	-1,370317	12,143410	-8,566528	1,239775
14:59:56,75	0,418048	3,155982	-0,171989	0,962013	0,469032	-0,968027	0,128625	0,135243	-1,371065	1,535304	1,577321	1,278539	-0,878543	-3,012260	-2,608681	-15,975497	19,635341	13,814631	0,128625	0,135243	-1,371065	12,151902	-8,519762	1,278539	0,128625	0,135243	-1,371065	12,151902	-8,519762	1,278539
14:59:56,80	0,418048	3,155982	-0,171989	0,962013	0,469032	-0,968027	0,128625	0,135243	-1,371065	1,535304	1,577321	1,278539	-0,876852	-3,012697	-2,608309	-16,005702	19,611231	13,804481	0,128625	0,135243	-1,371065	12,151902	-8,519762	1,278539	0,128625	0,135243	-1,371065	12,151902	-8,519762	1,278539
14:59:56,85	0,418048	3,155982	-0,171989	0,962013	0,469032	-0,968027	0,128158	0,133560	-1,370693	1,586846	1,538933	1,268389	-0,879752	-3,011748	-2,608332	-15,989908	19,624331	13,775321	0,128158	0,133560	-1,370693	12,071315	-8,521491	1,268389	0,128158	0,133560	-1,370693	12,071315	-8,521491	1,268389
14:59:56,90	0,418048	3,155982	-0,171989	0,962013	0,469032	-0,968027	0,128786	0,136546	-1,370716	1,450817	1,578690	1,239229	-0,875675	-3,014870	-2,607486	-15,998580	19,583456	13,846504	0,128786	0,136546	-1,370716	12,169686	-8,530990	1,239229	0,128786	0,136546	-1,370716	12,169686	-8,530990	1,239229
14:59:56,95	0,418048	3,155982	-0,171989	0,962013	0,469032	-0,968027	0,129452	0,131454	-1,369870	1,675872	1,626251	1,310412	-0,880319	-3,014629	-2,606759	-15,997475	19,649906	13,789270	0,129452	0,131454	-1,369870	11,995010	-8,535712	1,310412	0,129452	0,131454	-1,369870	11,995010	-8,535712	1,310412
14:59:57,00	0,418048	3,155982	-0,171989	0,962013	0,469032	-0,968027	0,131564	0,135596	-1,369143	1,518561	1,703833	1,253178	-0,874411	-3,014125	-2,605925	-15,966869	19,600844	13,836424	0,131564	0,135596	-1,369143	12,162886	-8,623963	1,253178	0,131564	0,135596	-1,369143	12,162886	-8,623963	1,253178
14:59:57,05	0,418048	3,155982	-0,171989	0,962013	0,469032	-0,968027	0,128174	0,130732	-1,368309	1,744321	1,578578	1,300332	-0,880884	-3,013879	-2,606765	-15,976815	19,623282	13,773687	0,128174	0,130732	-1,368309	12,006796	-8,483085	1,300332	0,128174	0,130732	-1,368309	12,006796	-8,483085	1,300332
14:59:57,10	0,418048	3,155982	-0,171989	0,962013	0,469032	-0,968027	0,131198	0,136461	-1,369149	1,460893	1,715970	1,237595	-0,880947	-3,013181	-2,607893	-15,990847	19,613593	13,837287	0,131198	0,136461	-1,369149	12,173063	-8,583042	1,237595	0,131198	0,136461	-1,369149	12,173063	-8,583042	1,237595
14:59:57,15	0,418048	3,155982	-0,171989	0,962013	0,469032	-0,968027	0,130624	0,136864	-1,370277	1,424518	1,678850	1,301195	-0,880298	-3,011560	-2,607539	-15,966281	19,614015	13,783889	0,130624	0,136864	-1,370277	12,168341	-8,575157	1,301195	0,130624	0,136864	-1,370277	12,168341	-8,575157	1,301195
14:59:57,20	0,418048	3,155982	-0,171989	0,962013	0,469032	-0,968027	0,128897	0,137113	-1,369923	1,424230	1,610092	1,247796	-0,876188	-3,012473	-2,605580	-15,976199	19,611870	13,797840	0,128897	0,137113	-1,369923	12,187582	-8,508318	1,247796	0,128897	0,137113	-1,369923	12,187582	-8,508318	1,247796
14:59:57,25	0,418048	3,155982	-0,171989	0,962013	0,469032	-0,968027	0,127632	0,133097	-1,367964	1,626257	1,536818	1,261748	-0,879128	-3,014893	-2,603233	-15,987137	19,625312	13,815468	0,127632	0,133097	-1,367964	12,074336	-8,482323	1,261748	0,127632	0,133097	-1,367964	12,074336	-8,482323	1,261748
14:59:57,30	0,418048	3,155982	-0,171989	0,962013	0,469032	-0,968027	0,131197	0,134433	-1,365617	1,562925	1,706003	1,279376	-0,877440	-3,012429	-2,608290	-15,998823	19,604165	13,828336	0,131197	0,134433	-1,365617	12,115928	-8,592989	1,279376	0,131197	0,134433	-1,365617	12,115928	-8,592989	1,279376
14:59:57,35	0,418048	3,155982	-0,171989	0,962013	0,469032	-0,968027	0,128220	0,134203	-1,370674	1,550744	1,551623	1,292244	-0,877946	-3,012892	-2,603236	-15,978024	19,619912	13,815705	0,128220	0,134203	-1,370674	12,085668	-8,513631	1,292244	0,128220	0,134203	-1,370674	12,085668	-8,513631	1,292244
14:59:57,40	0,418048	3,155982	-0,171989	0,962013	0,469032	-0,968027	0,128873	0,134410	-1,365620	1,564023	1,595752	1,279613	-0,879704	-3,014622	-2,602083	-15,985769	19,627936	13,795399	0,128873	0,134410	-1,365620	12,115188	-8,520813	1,279613	0,128873	0,134410	-1,365620	12,115188	-8,520813	1,279613
14:59:57,45	0,418048	3,155982	-0,171989	0,962013	0,469032	-0,968027	0,131251	0,135067	-1,364467	1,532914	1,708651	1,259307	-0,876221	-3,011241	-2,607132	-15,976222	19,589073	13,807922	0,131251	0,135067	-1,364467	12,135685	-8,594531	1,259307	0,131251	0,135067	-1,364467	12,135685	-8,594531	1,259307
14:59:57,50	0,418048	3,155982	-0,171989	0,962013	0,469032	-0,968027	0,126581	0,133742	-1,369516	1,572953	1,493544	1,271830	-0,874482	-3,014199	-2,604387	-16,001098	19,594417	13,835611	0,126581	0,133742	-1,369516	12,071679	-8,443093	1,271830	0,126581	0,133742	-1,369516	12,071679	-8,443093	1,271830
14:59:57,55	0,418048	3,155982	-0,171989	0,962013	0,469032	-0,968027	0,128274	0,130757	-1,366771	1,720373	1,557348	1,299519	-0,876765	-3,015577	-2,604004	-15,978934	19,608265	13,810769	0,128274	0,130757	-1,366771	11,984761	-8,512165	1,299519	0,128274	0,130757	-1,366771	11,984761	-8,512165	1,299519
14:59:57,60	0,418048	3,155982	-0,171989	0,962013	0,469032	-0,968027	0,130609	0,132044	-1,366388	1,676488	1,691037	1,274677	-0,876193	-3,013941	-2,605182	-15,977118	19,595754	13,801718	0,130609	0,132044	-1,366388	12,041960	-8,561771	1,274677	0,130609	0,132044	-1,366388	12,041960	-8,561771	1,274677
14:59:57,65	0,418048	3,155982	-0,171989	0,962013	0,469032	-0,968027	0,128906	0,132367	-1,367566	1,649763	1,610302	1,265626	-0,879108	-3,013030	-2,604420	-15,967152	19,605660	13,786565	0,128906	0,132367	-1,367566	12,040594	-8,508809	1,265626	0,128906	0,132367	-1,367566	12,040594	-8,508809	1,265626
14:59:57,70	0,418048	3,155982	-0,171989	0,962013	0,469032	-0,968027	0,129574	0,135347	-1,366804	1,508370	1,648724	1,250473	-0,877398	-3,013147	-2,604015	-15,996278	19,620524	13,821288	0,129574	0,135347	-1,366804	12,133124	-8,522837	1,250473	0,129574	0,135347	-1,366804	12,133124	-8,522837	1,250473
14:59:57,75	0,418048	3,155982	-0,171989	0,962013	0,469032	-0,968027	0,128821	0,133808	-1,366399	1,586699	1,576889	1,285196	-0,880917	-3,012400	-2,605583	-15,992928	19,642761	13,812733	0,128821	0,133808	-1,366399	12,090653	-8,535527	1,285196	0,128821	0,133808	-1,366399	12,090653	-8,535527	1,285196
14:59:57,80	0,418048	3,155982	-0,171989	0,962013	0,469032	-0,968027	0,129933	0,137229	-1,367967	1,429737	1,626536	1,276640	-0,876150	-3,012585	-2,603254	-15,965193	19,611908	13,781768	0,129933	0,137229	-1,367967	12,202244	-8,573232	1,276640	0,129933	0,137229	-1,367967	12,202244	-8,573232	1,276640
14:59:57,85	0,418048	3,155982	-0,171989	0,962013	0,469032	-0,968027	0,127710	0,133008	-1,365638	1,636392	1,550346	1,245675	-0,877385	-3,010985	-2,606338	-15,980986	19,630089	13,837709	0,127710	0,133008	-1,365638	12,077528	-8,474857	1,245675	0,127710	0,133008	-1,365638	12,077528	-8,474857	1,245675
14:59:57,90	0,418048	3,155982	-0,171989	0,962013	0,469032	-0,968027	0,126942	0,134877	-1,368722	1,547062	1,487666	1,301617	-0,879226	-3,013613	-2,603660	-16,026534	19,612242	13,796507	0,126942	0,134877	-1,368722	12,134900	-8,477285	1,301617	0,126942	0,134877	-1,368722	12,134900	-8,477285	1,301617
14:59:57,95	0,418048	3,155982	-0,171989	0,962013	0,469032	-0,968027	0,130139	0,135158	-1,366044	1,494224	1,623361	1,260415	-0,879761	-3,014081	-2,602467	-16,000253	19,605231	13,814505	0,130139	0,135158	-1,366044	12,104115	-8,592513	1,260415	0,130139	0,135158	-1,366044	12,104115	-8,592513	1,260415
14:59:58,00	0,418048	3,155982	-0,171989	0,962013	0,469032	-0,968027	0,130811	0,135388	-1,364851	1,489339	1,684592	1,278413	-0,877903	-3,011992	-2,604793	-15,962794	19,645745	13,807774	0,130811	0,135388	-1,364851	12,117275	-8,584068	1,278413	0,130811	0,135388	-1,364851	12,117275	-8,584068	1,278413
14:59:58,05	0,418048	3,155982	-0,171989	0,962013	0,469032	-0,968027	0,128073	0,134823	-1,367177	1,572534	1,554397	1,271682	-0,876803	-3,014132	-2,603246	-16,000730	19,624422	13,806412	0,128073	0,134823	-1,367177	12,156119	-8,499326	1,271682	0,128073	0,134823	-1,367177	12,156119	-8,499326	1,271682
14:59:58,10	0,418048	3,155982	-0,171989	0,962013	0,469032	-0,968027	0,129377	0,132800	-1,365630	1,640281	1,600002	1,270320	-0,876171	-3,015143	-2,603597	-15,977098	19,618622	13,835227	0,129377	0,132800	-1,365630	12,065083	-8,556069	1,270320	0,129377	0,132800	-1,365630	12,065083	-8,556069	1,270320
14:59:58,15	0,418048	3,155982	-0,171989	0,962013	0,469032	-0,968027	0,129936	0,131747	-1,365981	1,701820	1,652461	1,299135	-0,879126	-3,013907	-2,601694	-15,976608	19,589584	13,794045	0,129936	0,131747	-1,365981	12,043976	-8,547528	1,299135	0,129936	0,131747	-1,365981	12,043976	-8,547528	1,299135
14:59:58,20	0,418048	3,155982	-0,171989	0,962013	0,469032	-0,968027	0,130343	0,134924	-1,364078	1,511727	1,688574	1,257953	-0,877346	-3,011946	-2,602082	-15,973607	19,617222	13,800580	0,130343	0,134924	-1,364078	12,103257	-8,543374	1,257953	0,130343	0,134924	-1,364078	12,103257	-8,543374	1,257953
14:59:58,25	0,418048	3,155982	-0,171989	0,962013	0,469032	-0,968027	0,127755	0,134363	-1,364466	1,566335	1,542751	1,264488	-0,880332	-3,012939	-2,599755	-16,006428	19,640315	13,814113	0,127755	0,134363	-1,364466	12,113826	-8,485998	1,264488	0,127755	0,134363	-1,364466	12,113826	-8,485998	1,264488
14:59:58,30	0,418048	3,155982	-0,171989	0,962013	0,469032	-0,968027	0,129415	0,135450	-1,365646	1,520206	1,611749	1,250897	-0,879117	-3,012840	-2,603262	-15,983412	19,634877	13,786990	0,129415	0,135450	-1,365646	12,153015	-8,547305	1,250897	0,129415	0,135450	-1,365646	12,153015	-8,547305	1,250897
14:59:58,35	0,418048	3,155982	-0,171989	0,962013	0,469032	-0,968027	0,129415	0,135450	-1,365646	1,520206	1,611749	1,250897	-0,877335	-3,014689	-2,601322	-15,980274	19,614100	13,765765	0,129415	0,135450	-1,365646	12,153015	-8,547305	1,250897	0,129415	0,135450	-1,365646	12,153015	-8,547305	1,250897
14:59:58,40	0,418048	3,155982	-0,171989	0,962013	0,469032	-0,968027	0,130124	0,132982	-1,363706	1,632108	1,661758	1,229673	-0,877945	-3,010459	-2,600531	-15,972318	19,603611	13,804149	0,130124	0,132982	-1,363706	12,071193	-8,553005	1,229673	0,130124	0,132982	-1,363706	12,071193	-8,553005	1,229673
14:59:58,45	0,418048	3,155982	-0,171989	0,962013	0,469032	-0,968027	0,126767	0,135626	-1,362915	1,489524	1,499285	1,268057	-0,878019	-3,011691	-2,603644	-16,000761	19,597133	13,810777	0,126767	0,135626	-1,362915	12,136149	-8,451888	1,268057	0,126767	0,135626	-1,362915	12,136149	-8,451888	1,268057
14:59:58,50	0,418048	3,155982	-0,171989	0,962013	0,469032	-0,968027	0,127871	0,135073	-1,366028	1,498435	1,535299	1,274685	-0,876803	-3,010427	-2,600149	-15,989188	19,601586	13,804227	0,127871	0,135073	-1,366028	12,101670	-8,502537	1,274685	0,127871	0,135073	-1,366028	12,101670	-8,502537	1,274685
14:59:58,55	0,418048	3,155982	-0,171989	0,962013	0,469032	-0,968027	0,126167	0,134653	-1,362533	1,529917	1,454535	1,268135	-0,882068	-3,013790	-2,602068	-15,993519	19,657975	13,830062	0,126167	0,134653	-1,362533	12,100184	-8,449610	1,268135	0,126167	0,134653	-1,362533	12,100184	-8,449610	1,268135
14:59:58,60	0,418048	3,155982	-0,171989	0,962013	0,469032	-0,968027	0,131712	0,137530	-1,364452	1,426967	1,710928	1,293970	-0,879207	-3,015762	-2,600919	-16,024854	19,605970	13,808841	0,131712	0,137530	-1,364452	12,223100	-8,628497	1,293970	0,131712	0,137530	-1,364452	12,223100	-8,628497	1,293970
14:59:58,65	0,418048	3,155982	-0,171989	0,962013	0,469032	-0,968027	0,131990	0,134067	-1,363303	1,546352	1,724206	1,272749	-0,877404	-3,014117	-2,601673	-15,994761	19,591464	13,828462	0,131990	0,134067	-1,363303	12,070618	-8,636975	1,272749	0,131990	0,134067	-1,363303	12,070618	-8,636975	1,272749
14:59:58,70	0,418048	3,155982	-0,171989	0,962013	0,469032	-0,968027	0,129664	0,133328	-1,364057	1,587287	1,636584	1,292370	-0,879812	-3,014016	-2,598963	-16,033998	19,624841	13,842419	0,130781	0,135464	-1,361347	12,119400	-8,622293	1,306327	0,130781	0,135464	-1,361347	12,119400	-8,622293	1,306327
14:59:58,75	0,418048	3,155982	-0,171989	0,962013	0,469032	-0,968027	0,130781	0,135464	-1,361347	1,485496	1,643985	1,306327	-0,878585	-3,013910	-2,601704	-16,010895	19,625885	13,800505	0,130781	0,135464	-1,361347	12,119400	-8,622293	1,306327	0,130781	0,135464	-1,361347	12,119400	-8,622293	1,306327
14:59:58,80	0,418048	3,155982	-0,171989	0,962013	0,469032	-0,968027	0,130075	0,134454	-1,364088	1,550462	1,626762	1,264413	-0,879099	-3,011399	-2,601717	-15,982547	19,657531	13,782138	0,130075	0,134454	-1,364088	12,105096	-8,584100	1,264413	0,130075	0,134454	-1,364088	12,105096	-8,584100	1,264413
14:59:58,85	0,418048	3,155982	-0,171989	0,962013	0,469032	-0,968027	0,128158	0,136154	-1,364101	1,503618	1,535797	1,246046	-0,877373	-3,009956	-2,600154	-15,987139	19,623653	13,800042	0,128158	0,136154	-1,364101	12,191738	-8,524568	1,246046	0,128158	0,136154	-1,364101	12,191738	-8,524568	1,246046
14:59:58,90	0,418048	3,155982	-0,171989	0,962013	0,469032	-0,968027	0,126045	0,135382	-1,362538	1,512159	1,438892	1,263950	-0,877969	-3,013624	-2,600526	-15,998225	19,623268	13,809413	0,126045	0,135382	-1,362538	12,139629	-8,455615	1,263950	0,126045	0,135382	-1,362538	12,139629	-8,455615	1,263950
14:59:58,95	0,418048	3,155982	-0,171989	0,962013	0,469032	-0,968027	0,129519	0,134064	-1,362910	1,574788	1,610156	1,273321	-0,877935	-3,012273	-2,602443	-15,969533	19,616682	13,834506	0,129519	0,134064	-1,362910	12,098841	-8,557097	1,273321	0,129519	0,134064	-1,362910	12,098841	-8,557097	1,273321
14:59:59,00	0,418048	3,155982	-0,171989	0,962013	0,469032	-0,968027	0,128332	0,134710	-1,364827	1,549862	1,576583	1,298414	-0,878056	-3,013105	-2,601338	-16,029680	19,597246	13,785233	0,128332	0,134710	-1,364827	12,124591	-8,497506	1,298414	0,128332	0,134710	-1,364827	12,124591	-8,497506	1,298414
14:59:59,05	0,418048	3,155982	-0,171989	0,962013	0,469032	-0,968027	0,129114	0,134399	-1,363722	1,519138	1,574846	1,249141	-0,877934	-3,012777	-2,601684	-15,983224	19,642652	13,815561	0,129114	0,134399	-1,363722	12,069438	-8,560584	1,249141	0,129114	0,134399	-1,363722	12,069438	-8,560584	1,249141
14:59:59,10	0,418048	3,155982	-0,171989	0,962013	0,469032	-0,968027	0,128768	0,134457	-1,364068	1,578661	1,574402	1,279469	-0,878005	-3,013694	-2,600919	-16,009826	19,610294	13,809339	0,128768	0,134457	-1,364068	12,133532	-8,533895	1,279469	0,128768	0,134457	-1,364068	12,133532	-8,533895	1,279469
14:59:59,15	0,418048	3,155982	-0,171989	0,962013	0,469032	-0,968027	0,129598	0,134060	-1,363303	1,557970	1,610698	1,273247	-0,873789	-3,013931	-2,599337	-15,971335	19,614550	13,813656	0,129598	0,134060	-1,363303	12,081693	-8,562747	1,273247	0,129598	0,134060	-1,363303	12,081693	-8,562747	1,273247
14:59:59,20	0,418048	3,155982	-0,171989	0,962013	0,469032	-0,968027	0,127695	0,130291	-1,361721	1,776912	1,542943	1,277564	-0,880922	-3,012886	-2,598228	-16,005827	19,616991	13,778420	0,127695	0,130291	-1,361721	12,004735	-8,481109	1,277564	0,127695	0,130291	-1,361721	12,004735	-8,481109	1,277564
14:59:59,25	0,418048	3,155982	-0,171989	0,962013	0,469032	-0,968027	0,130357	0,136991	-1,360612	1,413390	1,650282	1,242328	-0,876241	-3,016811	-2,597413	-16,023868	19,602641	13,806948	0,130357	0,136991	-1,360612	12,167147	-8,582747	1,242328	0,130357	0,136991	-1,360612	12,167147	-8,582747	1,242328
14:59:59,30	0,418048	3,155982	-0,171989	0,962013	0,469032	-0,968027	0,131415	0,130974	-1,359797	1,704799	1,696844	1,270856	-0,877437	-3,012750	-2,600912	-16,011184	19,597894	13,823726	0,131415	0,130974	-1,359797	11,986263	-8,619230	1,270856	0,131415	0,130974	-1,359797	11,986263	-8,619230	1,270856
14:59:59,35	0,418048	3,155982	-0,171989	0,962013	0,469032	-0,968027	0,128497	0,134040	-1,363296	1,547583	1,558459	1,287634	-0,877993	-3,017458	-2,598182	-16,032820	19,652773	13,823250	0,128497	0,134040	-1,363296	12,069750	-8,528541	1,287634	0,128497	0,134040	-1,363296	12,069750	-8,528541	1,287634
14:59:59,40	0,418048	3,155982	-0,171989	0,962013	0,469032	-0,968027	0,132852	0,132168	-1,360566	1,681650	1,738738	1,287158	-0,879193	-3,015543	-2,601297	-16,024086	19,631918	13,824464	0,132852	0,132168	-1,360566	12,056844	-8,690124	1,287158	0,132852	0,132168	-1,360566	12,056844	-8,690124	1,287158
14:59:59,45	0,418048	3,155982	-0,171989	0,962013	0,469032	-0,968027	0,131793	0,134164	-1,363681	1,564176	1,701695	1,288372	-0,875623	-3,013782	-2,598579	-15,998787	19,599788	13,807864	0,131793	0,134164	-1,363681	12,096037	-8,644085	1,288372	0,131793	0,134164	-1,363681	12,096037	-8,644085	1,288372
14:59:59,50	0,418048	3,155982	-0,171989	0,962013	0,469032	-0,968027	0,128483	0,131953	-1,360963	1,663978	1,567530	1,271772	-0,879125	-3,013841	-2,599367	-15,987636	19,609106	13,793378	0,128483	0,131953	-1,360963	12,022267	-8,518386	1,271772	0,128483	0,131953	-1,360963	12,022267	-8,518386	1,271772
14:59:59,55	0,418048	3,155982	-0,171989	0,962013	0,469032	-0,968027	0,130286	0,134957	-1,361751	1,521415	1,666261	1,257286	-0,877346	-3,012583	-2,598581	-15,987809	19,636831	13,808819	0,130286	0,134957	-1,361751	12,115518	-8,561156	1,257286	0,130286	0,134957	-1,361751	12,115518	-8,561156	1,257286
14:59:59,60	0,418048	3,155982	-0,171989	0,962013	0,469032	-0,968027	0,128306	0,134044	-1,360965	1,592776	1,549305	1,272727	-0,874989	-3,012268	-2,597427	-15,974677	19,587311	13,782624	0,128306	0,134044	-1,360965	12,115268	-8,522706	1,272727	0,128306	0,134044	-1,360965	12,115268	-8,522706	1,272727
14:59:59,65	0,418048	3,155982	-0,171989	0,962013	0,469032	-0,968027	0,129058	0,134954	-1,359785	1,538572	1,604666	1,285753	-0,878509	-3,012780	-2,597401	-15,977222	19,622715	13,821845	0,129058	0,134954	-1,359785	12,132428	-8,526423	1,285753	0,129058	0,134954	-1,359785	12,132428	-8,526423	1,285753
14:59:59,70	0,418048	3,155982	-0,171989	0,962013	0,469032	-0,968027	0,129058	0,134954	-1,359785	1,538572	1,604666	1,285753	-0,879095	-3,012285	-2,596270	-15,991972	19,654499	13,788383	0,129058	0,134954	-1,359785	12,132428	-8,526423	1,285753	0,129058	0,134954	-1,359785	12,132428	-8,526423	1,285753
14:59:59,75	0,418048	3,155982	-0,171989	0,962013	0,469032	-0,968027	0,130047	0,131730	-1,359404	1,696969	1,615510	1,281509	-0,878566	-3,011933	-2,597415	-16,007510	19,642148	13,827748	0,130047	0,131730	-1,359404	12,037793	-8,593168	1,281509	0,130047	0,131730	-1,359404	12,037793	-8,593168	1,281509
14:59:59,80	0,418048	3,155982	-0,171989	0,962013	0,469032	-0,968027	0,128353	0,135426	-1,359799	1,515695	1,532058	1,291656	-0,876859	-3,017651	-2,600512	-16,033603	19,608521	13,823426	0,128353	0,135426	-1,359799	12,146631	-8,543687	1,291656	0,128353	0,135426	-1,359799	12,146631	-8,543687	1,291656
14:59:59,85	0,418048	3,155982	-0,171989	0,962013	0,469032	-0,968027	0,132452	0,131089	-1,362896	1,699065	1,739404	1,287334	-0,879117	-3,014213	-2,599750	-15,995273	19,644812	13,804470	0,132452	0,131089	-1,362896	11,989524	-8,658085	1,287334	0,132452	0,131089	-1,362896	11,989524	-8,658085	1,287334
14:59:59,90	0,418048	3,155982	-0,171989	0,962013	0,469032	-0,968027	0,130604	0,134764	-1,362134	1,558556	1,658327	1,268377	-0,880303	-3,013738	-2,595869	-16,004196	19,643695	13,806875	0,130604	0,134764	-1,362134	12,137507	-8,594049	1,268377	0,130604	0,134764	-1,362134	12,137507	-8,594049	1,268377
