# Supplementary material for: Characterization of interfragmentary motion associated with common osteosynthesis devices for rat fracture healing studies
Source: PLoS One. 2017 Apr 28;12(4):e0176735. doi: 10.1371/journal.pone.0176735 (PMC5409164; doi:10.1371/journal.pone.0176735)
Supplement: S1 Dataset — (ZIP) [file pone.0176735.s001.zip › S1_Dataset/RatFix/Specimen02/Plate_02W.txt]

%Tester: Sukopp Matthias
%Projekt: 
%Zeit: 10.03.2015 13:51:48
%Dateipfad: D:\Messungen\Fixator\Measurements\Fixator_20150310.txt
%Kommentar: Plate_02W
%VI Version: D:\LVProjekte\Fixator\HauptVI\Fixator_v0.12.vi
%Virtueller Drehpunkt: 	0,0000	0,0000	0,0000
%Sensor zu Hexapod (Mitte): 	0,000000	0,000000	-26,500000
%Sensor zu Hexapod Trans (Mitte): 	-0,500000	-0,866025	0,000000	-0,866025	0,500000	0,000000	0,000000	0,000000	1,000000
%Hexapod zu Labor (Mitte): 	0,353983	3,217001	-0,122989
%Hexapod zu Labor Trans (Mitte): 	0,999936	-0,010474	0,004261	0,010524	0,999874	-0,011893	-0,004136	0,011937	0,999920
%Labor zu CR (Mitte): 	0,000000	0,000000	78,500000
%Labor zu CR Trans (Mitte): 	1,000000	0,000000	0,000000	0,000000	1,000000	0,000000	0,000000	0,000000	1,000000
%Zentrum Sensormasse: 	0,000000	0,000000	2,000000
%Sensormasse: 	200,000000E-3
--------------------------------------------------
Time	X	Y	Z	U	V	W	Exp_ Fx	Exp_ Fy	Exp_ Fz	Exp_ Mx	Exp_ My	Exp_ Mz	Sen_ Fx	Sen_ Fy	Sen_ Fz	Sen_ Mx	Sen_ My	Sen_ Mz	Hex_ Fx	Hex_ Fy	Hex_ Fz	Hex_ Mx	Hex_ My	Hex_ Mz	Lab_ Fx	Lab_ Fy	Lab_ Fz	Lab_ Mx	Lab_ My	Lab_ Mz	Laser
13:51:48,53	0,353983	3,217001	-0,122989	0,683986	0,236993	0,603000	-0,008206	0,031826	-0,071539	-0,006164	0,641445	-0,905797	-0,665687	-2,840642	-1,225653	-12,702093	9,286494	12,345553	-0,008206	0,031826	-0,071539	2,492185	1,285636	-0,905797	-0,008206	0,031826	-0,071539	2,492185	1,285636	-0,905797
13:51:48,58	0,353983	3,217001	-0,122989	0,683986	0,236993	0,603000	-0,008206	0,031826	-0,071539	-0,006164	0,641445	-0,905797	-0,666854	-2,844152	-1,223696	-12,706580	9,279062	12,348293	-0,008206	0,031826	-0,071539	2,492185	1,285636	-0,905797	-0,008206	0,031826	-0,071539	2,492185	1,285636	-0,905797
13:51:48,63	0,353983	3,217001	-0,122989	0,683986	0,236993	0,603000	-0,004584	0,031081	-0,069582	0,023890	0,829647	-0,903057	-0,669273	-2,837067	-1,223299	-12,702520	9,253650	12,401125	-0,004584	0,031081	-0,069582	2,463766	1,189468	-0,903057	-0,004584	0,031081	-0,069582	2,463766	1,189468	-0,903057
13:51:48,68	0,353983	3,217001	-0,122989	0,683986	0,236993	0,603000	-0,009510	0,036719	-0,069185	-0,289234	0,589714	-0,850224	-0,665078	-2,840784	-1,222092	-12,674131	9,235401	12,409378	-0,009510	0,036719	-0,069185	2,593181	1,336231	-0,850224	-0,009510	0,036719	-0,069185	2,593181	1,336231	-0,850224
13:51:48,73	0,353983	3,217001	-0,122989	0,683986	0,236993	0,603000	-0,006400	0,032136	-0,072271	-0,026371	0,749876	-0,857766	-0,666859	-2,842052	-1,226385	-12,691603	9,275695	12,393584	-0,006400	0,032136	-0,072271	2,496283	1,252242	-0,857766	-0,006400	0,032136	-0,072271	2,496283	1,252242	-0,857766
13:51:48,78	0,353983	3,217001	-0,122989	0,683986	0,236993	0,603000	-0,006400	0,032136	-0,072271	-0,026371	0,749876	-0,857766	-0,669206	-2,841286	-1,221729	-12,681846	9,237678	12,384296	-0,006400	0,032136	-0,072271	2,496283	1,252242	-0,857766	-0,006400	0,032136	-0,072271	2,496283	1,252242	-0,857766
13:51:48,83	0,353983	3,217001	-0,122989	0,683986	0,236993	0,603000	-0,005890	0,034551	-0,067615	-0,180024	0,803851	-0,867054	-0,672134	-2,841475	-1,224058	-12,677209	9,260572	12,390710	-0,005890	0,034551	-0,067615	2,532249	1,266187	-0,867054	-0,005890	0,034551	-0,067615	2,532249	1,266187	-0,867054
13:51:48,88	0,353983	3,217001	-0,122989	0,683986	0,236993	0,603000	-0,004262	0,036993	-0,069944	-0,284857	0,881053	-0,860640	-0,665671	-2,840946	-1,223292	-12,686258	9,257423	12,372051	-0,004262	0,036993	-0,069944	2,619105	1,215626	-0,860640	-0,004262	0,036993	-0,069944	2,619105	1,215626	-0,860640
13:51:48,93	0,353983	3,217001	-0,122989	0,683986	0,236993	0,603000	-0,007952	0,031660	-0,069178	-0,014788	0,682934	-0,879299	-0,666213	-2,840809	-1,220969	-12,668371	9,250348	12,350773	-0,007952	0,031660	-0,069178	2,470526	1,307137	-0,879299	-0,007952	0,031660	-0,069178	2,470526	1,307137	-0,879299
13:51:48,98	0,353983	3,217001	-0,122989	0,683986	0,236993	0,603000	-0,007799	0,032198	-0,066855	-0,039924	0,709895	-0,900577	-0,666773	-2,841755	-1,224430	-12,644559	9,243259	12,381241	-0,007799	0,032198	-0,066855	2,487587	1,322123	-0,900577	-0,007799	0,032198	-0,066855	2,487587	1,322123	-0,900577
13:51:49,03	0,353983	3,217001	-0,122989	0,683986	0,236993	0,603000	-0,007412	0,029336	-0,071118	0,089853	0,711689	-0,883287	-0,663928	-2,842575	-1,225232	-12,693758	9,243047	12,368062	-0,007412	0,029336	-0,071118	2,392744	1,293529	-0,883287	-0,007412	0,029336	-0,071118	2,392744	1,293529	-0,883287
13:51:49,08	0,353983	3,217001	-0,122989	0,683986	0,236993	0,603000	-0,007635	0,030773	-0,066820	0,005281	0,737180	-0,862884	-0,665061	-2,841663	-1,220934	-12,666557	9,215986	12,388466	-0,007635	0,030773	-0,066820	2,420996	1,336526	-0,862884	-0,007635	0,030773	-0,066820	2,420996	1,336526	-0,862884
13:51:49,13	0,353983	3,217001	-0,122989	0,683986	0,236993	0,603000	-0,007635	0,030773	-0,066820	0,005281	0,737180	-0,862884	-0,665604	-2,837925	-1,222874	-12,632632	9,221603	12,394783	-0,007635	0,030773	-0,066820	2,420996	1,336526	-0,862884	-0,007635	0,030773	-0,066820	2,420996	1,336526	-0,862884
13:51:49,18	0,353983	3,217001	-0,122989	0,683986	0,236993	0,603000	-0,010601	0,033113	-0,068760	-0,094555	0,609505	-0,856566	-0,665581	-2,840301	-1,225587	-12,632423	9,247604	12,392071	-0,010601	0,033113	-0,068760	2,504824	1,441703	-0,856566	-0,010601	0,033113	-0,068760	2,504824	1,441703	-0,856566
13:51:49,23	0,353983	3,217001	-0,122989	0,683986	0,236993	0,603000	-0,008555	0,031905	-0,071473	-0,009119	0,703087	-0,859279	-0,668594	-2,841170	-1,220948	-12,664116	9,212331	12,378104	-0,008555	0,031905	-0,071473	2,495436	1,374659	-0,859279	-0,008555	0,031905	-0,071473	2,495436	1,374659	-0,859279
13:51:49,28	0,353983	3,217001	-0,122989	0,683986	0,236993	0,603000	-0,006297	0,034079	-0,066834	-0,168573	0,810720	-0,873245	-0,669759	-2,840952	-1,223292	-12,663309	9,236977	12,365607	-0,006297	0,034079	-0,066834	2,506659	1,304999	-0,873245	-0,006297	0,034079	-0,066834	2,506659	1,304999	-0,873245
13:51:49,33	0,353983	3,217001	-0,122989	0,683986	0,236993	0,603000	-0,005903	0,035198	-0,069178	-0,204980	0,819582	-0,885742	-0,666231	-2,841329	-1,222482	-12,671038	9,256912	12,405147	-0,005903	0,035198	-0,069178	2,558043	1,282935	-0,885742	-0,005903	0,035198	-0,069178	2,558043	1,282935	-0,885742
13:51:49,38	0,353983	3,217001	-0,122989	0,683986	0,236993	0,603000	-0,007340	0,031954	-0,068367	-0,022890	0,728170	-0,846202	-0,668584	-2,840640	-1,222920	-12,679096	9,273832	12,352438	-0,007340	0,031954	-0,068367	2,485475	1,304368	-0,846202	-0,007340	0,031954	-0,068367	2,485475	1,304368	-0,846202
13:51:49,43	0,353983	3,217001	-0,122989	0,683986	0,236993	0,603000	-0,006761	0,034336	-0,068806	-0,136138	0,742870	-0,898912	-0,666152	-2,836860	-1,222483	-12,616492	9,237161	12,394941	-0,006761	0,034336	-0,068806	2,559227	1,273570	-0,898912	-0,006761	0,034336	-0,068806	2,559227	1,273570	-0,898912
13:51:49,48	0,353983	3,217001	-0,122989	0,683986	0,236993	0,603000	-0,011249	0,034119	-0,068369	-0,125332	0,582000	-0,856408	-0,668564	-2,838128	-1,223281	-12,650623	9,251021	12,385926	-0,011249	0,034119	-0,068369	2,553032	1,465078	-0,856408	-0,011249	0,034119	-0,068369	2,553032	1,465078	-0,856408
13:51:49,53	0,353983	3,217001	-0,122989	0,683986	0,236993	0,603000	-0,008946	0,035575	-0,069167	-0,206102	0,665307	-0,865423	-0,666210	-2,837808	-1,223647	-12,655195	9,276153	12,416526	-0,008946	0,035575	-0,069167	2,586551	1,367540	-0,865423	-0,008946	0,035575	-0,069167	2,586551	1,367540	-0,865423
13:51:49,58	0,353983	3,217001	-0,122989	0,683986	0,236993	0,603000	-0,010399	0,033696	-0,069533	-0,088908	0,573189	-0,834823	-0,668569	-2,842040	-1,222520	-12,674101	9,267440	12,356578	-0,010399	0,033696	-0,069533	2,556232	1,389537	-0,834823	-0,010399	0,033696	-0,069533	2,556232	1,389537	-0,834823
13:51:49,63	0,353983	3,217001	-0,122989	0,683986	0,236993	0,603000	-0,005555	0,033623	-0,068406	-0,102111	0,813096	-0,894771	-0,667955	-2,839811	-1,223286	-12,646907	9,248441	12,366284	-0,005555	0,033623	-0,068406	2,537300	1,249137	-0,894771	-0,005555	0,033623	-0,068406	2,537300	1,249137	-0,894771
13:51:49,68	0,353983	3,217001	-0,122989	0,683986	0,236993	0,603000	-0,007792	0,034205	-0,069172	-0,135246	0,729779	-0,885066	-0,664498	-2,842105	-1,225238	-12,691709	9,265113	12,363877	-0,007792	0,034205	-0,069172	2,549873	1,341490	-0,885066	-0,007792	0,034205	-0,069172	2,549873	1,341490	-0,885066
13:51:49,73	0,353983	3,217001	-0,122989	0,683986	0,236993	0,603000	-0,007535	0,030065	-0,071123	0,072095	0,696046	-0,887472	-0,666784	-2,838142	-1,222888	-12,656632	9,285281	12,391997	-0,007535	0,030065	-0,071123	2,432189	1,287524	-0,887472	-0,007535	0,030065	-0,071123	2,432189	1,287524	-0,887472
13:51:49,78	0,353983	3,217001	-0,122989	0,683986	0,236993	0,603000	-0,009823	0,034026	-0,068774	-0,098876	0,597351	-0,859352	-0,666731	-2,841838	-1,221316	-12,633468	9,249827	12,379437	-0,009823	0,034026	-0,068774	2,572161	1,368456	-0,859352	-0,009823	0,034026	-0,068774	2,572161	1,368456	-0,859352
13:51:49,83	0,353983	3,217001	-0,122989	0,683986	0,236993	0,603000	-0,006649	0,032132	-0,067202	-0,019504	0,800168	-0,871912	-0,668561	-2,837288	-1,225222	-12,646995	9,263903	12,392453	-0,006649	0,032132	-0,067202	2,502845	1,322142	-0,871912	-0,006649	0,032132	-0,067202	2,502845	1,322142	-0,871912
13:51:49,88	0,353983	3,217001	-0,122989	0,683986	0,236993	0,603000	-0,009674	0,035992	-0,071108	-0,214824	0,624122	-0,858897	-0,665003	-2,838683	-1,221733	-12,647516	9,257913	12,366325	-0,009674	0,035992	-0,071108	2,610575	1,383548	-0,858897	-0,009674	0,035992	-0,071108	2,610575	1,383548	-0,858897
13:51:49,93	0,353983	3,217001	-0,122989	0,683986	0,236993	0,603000	-0,010245	0,032213	-0,067618	-0,023771	0,596978	-0,885024	-0,670873	-2,841596	-1,222084	-12,638013	9,252110	12,403570	-0,010245	0,032213	-0,067618	2,504987	1,401221	-0,885024	-0,010245	0,032213	-0,067618	2,504987	1,401221	-0,885024
13:51:49,98	0,353983	3,217001	-0,122989	0,683986	0,236993	0,603000	-0,004787	0,035840	-0,067970	-0,212633	0,891914	-0,847779	-0,668580	-2,840644	-1,223295	-12,673497	9,270601	12,367041	-0,004787	0,035840	-0,067970	2,600821	1,267721	-0,847779	-0,004787	0,035840	-0,067970	2,600821	1,267721	-0,847779
13:51:50,03	0,353983	3,217001	-0,122989	0,683986	0,236993	0,603000	-0,006759	0,034330	-0,069181	-0,135827	0,749435	-0,884309	-0,666847	-2,839604	-1,225618	-12,674556	9,252851	12,382885	-0,006759	0,034330	-0,069181	2,559070	1,279984	-0,884309	-0,006759	0,034330	-0,069181	2,559070	1,279984	-0,884309
13:51:50,08	0,353983	3,217001	-0,122989	0,683986	0,236993	0,603000	-0,008525	0,033350	-0,071504	-0,100765	0,665528	-0,868464	-0,669202	-2,841363	-1,224066	-12,670817	9,218133	12,370432	-0,008525	0,033350	-0,071504	2,517197	1,334757	-0,868464	-0,008525	0,033350	-0,071504	2,517197	1,334757	-0,868464
13:51:50,13	0,353983	3,217001	-0,122989	0,683986	0,236993	0,603000	-0,005825	0,034510	-0,069952	-0,189297	0,826537	-0,880917	-0,666880	-2,842296	-1,224080	-12,703712	9,256267	12,362573	-0,005825	0,034510	-0,069952	2,519747	1,283798	-0,880917	-0,005825	0,034510	-0,069952	2,519747	1,283798	-0,880917
13:51:50,18	0,353983	3,217001	-0,122989	0,683986	0,236993	0,603000	-0,006178	0,032033	-0,069966	-0,043886	0,760639	-0,888776	-0,665132	-2,843965	-1,225219	-12,705754	9,238716	12,387005	-0,006178	0,032033	-0,069966	2,470669	1,245591	-0,888776	-0,006178	0,032033	-0,069966	2,470669	1,245591	-0,888776
13:51:50,23	0,353983	3,217001	-0,122989	0,683986	0,236993	0,603000	-0,005607	0,029684	-0,071105	0,061999	0,797339	-0,864344	-0,668627	-2,841113	-1,225615	-12,692908	9,280345	12,393112	-0,005607	0,029684	-0,071105	2,392222	1,237465	-0,864344	-0,005607	0,029684	-0,071105	2,392222	1,237465	-0,864344
13:51:50,28	0,353983	3,217001	-0,122989	0,683986	0,236993	0,603000	-0,006329	0,034137	-0,071501	-0,127061	0,750112	-0,858238	-0,665594	-2,842184	-1,224422	-12,652407	9,267209	12,391914	-0,006329	0,034137	-0,071501	2,552689	1,246906	-0,858238	-0,006329	0,034137	-0,071501	2,552689	1,246906	-0,858238
13:51:50,33	0,353983	3,217001	-0,122989	0,683986	0,236993	0,603000	-0,006918	0,030974	-0,070308	0,046268	0,761109	-0,859436	-0,667447	-2,841320	-1,225584	-12,676774	9,245924	12,421068	-0,006918	0,030974	-0,070308	2,477757	1,304167	-0,859436	-0,006918	0,030974	-0,070308	2,477757	1,304167	-0,859436
13:51:50,38	0,353983	3,217001	-0,122989	0,683986	0,236993	0,603000	-0,006739	0,033011	-0,071469	-0,090236	0,759934	-0,830281	-0,666287	-2,839886	-1,224455	-12,692865	9,260001	12,387495	-0,006739	0,033011	-0,071469	2,501101	1,288974	-0,830281	-0,006739	0,033011	-0,071469	2,501101	1,288974	-0,830281
13:51:50,43	0,353983	3,217001	-0,122989	0,683986	0,236993	0,603000	-0,008562	0,032724	-0,070341	-0,071171	0,644196	-0,863855	-0,667426	-2,844856	-1,221318	-12,686898	9,242955	12,393735	-0,008562	0,032724	-0,070341	2,497644	1,316295	-0,863855	-0,008562	0,032724	-0,070341	2,497644	1,316295	-0,863855
13:51:50,48	0,353983	3,217001	-0,122989	0,683986	0,236993	0,603000	-0,003688	0,031225	-0,067203	-0,005015	0,911313	-0,857615	-0,665664	-2,837923	-1,220583	-12,672147	9,231363	12,365027	-0,003688	0,031225	-0,067203	2,446149	1,200836	-0,857615	-0,003688	0,031225	-0,067203	2,446149	1,200836	-0,857615
13:51:50,53	0,353983	3,217001	-0,122989	0,683986	0,236993	0,603000	-0,010573	0,033166	-0,066469	-0,108605	0,571889	-0,886323	-0,667427	-2,842035	-1,223665	-12,679859	9,252447	12,386123	-0,010573	0,033166	-0,066469	2,494918	1,401846	-0,886323	-0,010573	0,033166	-0,066469	2,494918	1,401846	-0,886323
13:51:50,58	0,353983	3,217001	-0,122989	0,683986	0,236993	0,603000	-0,003056	0,034232	-0,067607	-0,147757	0,947983	-0,872055	-0,670346	-2,843900	-1,221721	-12,676790	9,252828	12,379294	-0,003056	0,034232	-0,067607	2,539428	1,187910	-0,872055	-0,003056	0,034232	-0,067607	2,539428	1,187910	-0,872055
13:51:50,63	0,353983	3,217001	-0,122989	0,683986	0,236993	0,603000	-0,003056	0,034232	-0,067607	-0,147757	0,947983	-0,872055	-0,669785	-2,840117	-1,221699	-12,676768	9,259784	12,428613	-0,003056	0,034232	-0,067607	2,539428	1,187910	-0,872055	-0,003056	0,034232	-0,067607	2,539428	1,187910	-0,872055
13:51:50,68	0,353983	3,217001	-0,122989	0,683986	0,236993	0,603000	-0,006612	0,035638	-0,067585	-0,214849	0,759607	-0,822736	-0,668586	-2,839632	-1,224438	-12,651715	9,221894	12,390327	-0,006612	0,035638	-0,067585	2,582730	1,278688	-0,822736	-0,006612	0,035638	-0,067585	2,582730	1,278688	-0,822736
13:51:50,73	0,353983	3,217001	-0,122989	0,683986	0,236993	0,603000	-0,007632	0,034842	-0,070324	-0,193737	0,747232	-0,861023	-0,669823	-2,841284	-1,224054	-12,699209	9,269488	12,406182	-0,007632	0,034842	-0,070324	2,541346	1,346348	-0,861023	-0,007632	0,034842	-0,070324	2,541346	1,346348	-0,861023
13:51:50,78	0,353983	3,217001	-0,122989	0,683986	0,236993	0,603000	-0,005582	0,035087	-0,069940	-0,189016	0,788886	-0,845168	-0,668578	-2,841488	-1,221730	-12,671525	9,254487	12,375117	-0,005582	0,035087	-0,069940	2,565314	1,227103	-0,845168	-0,005582	0,035087	-0,069940	2,565314	1,227103	-0,845168
13:51:50,83	0,353983	3,217001	-0,122989	0,683986	0,236993	0,603000	-0,006028	0,033907	-0,067616	-0,126793	0,797184	-0,876233	-0,666875	-2,839193	-1,224453	-12,678120	9,223678	12,386180	-0,006028	0,033907	-0,067616	2,534888	1,270391	-0,876233	-0,006028	0,033907	-0,067616	2,534888	1,270391	-0,876233
13:51:50,88	0,353983	3,217001	-0,122989	0,683986	0,236993	0,603000	-0,008868	0,033580	-0,070339	-0,139775	0,659218	-0,865170	-0,665027	-2,843255	-1,224433	-12,662860	9,254878	12,377037	-0,008868	0,033580	-0,070339	2,496247	1,355333	-0,865170	-0,008868	0,033580	-0,070339	2,496247	1,355333	-0,865170
13:51:50,93	0,353983	3,217001	-0,122989	0,683986	0,236993	0,603000	-0,006274	0,029948	-0,070318	0,083758	0,791701	-0,874313	-0,667363	-2,841563	-1,220954	-12,654760	9,245953	12,359863	-0,006274	0,029948	-0,070318	2,434640	1,284218	-0,874313	-0,006274	0,029948	-0,070318	2,434640	1,284218	-0,874313
13:51:50,98	0,353983	3,217001	-0,122989	0,683986	0,236993	0,603000	-0,006571	0,032817	-0,066840	-0,069135	0,787733	-0,891487	-0,666856	-2,842798	-1,226384	-12,689262	9,265998	12,388294	-0,006571	0,032817	-0,066840	2,507002	1,303565	-0,891487	-0,006571	0,032817	-0,066840	2,507002	1,303565	-0,891487
13:51:51,03	0,353983	3,217001	-0,122989	0,683986	0,236993	0,603000	-0,005755	0,031760	-0,072270	-0,014047	0,790272	-0,863056	-0,668022	-2,840286	-1,222918	-12,688859	9,271191	12,362292	-0,005755	0,031760	-0,072270	2,479092	1,242036	-0,863056	-0,005755	0,031760	-0,072270	2,479092	1,242036	-0,863056
13:51:51,08	0,353983	3,217001	-0,122989	0,683986	0,236993	0,603000	-0,007348	0,034026	-0,068804	-0,127208	0,705208	-0,889057	-0,663879	-2,842095	-1,223641	-12,663149	9,226887	12,400257	-0,007348	0,034026	-0,068804	2,543854	1,281993	-0,889057	-0,007348	0,034026	-0,068804	2,543854	1,281993	-0,889057
13:51:51,13	0,353983	3,217001	-0,122989	0,683986	0,236993	0,603000	-0,007852	0,029534	-0,069527	0,080879	0,723397	-0,851092	-0,667429	-2,837914	-1,224092	-12,678097	9,268373	12,358415	-0,007852	0,029534	-0,069527	2,399294	1,339777	-0,851092	-0,007852	0,029534	-0,069527	2,399294	1,339777	-0,851092
13:51:51,18	0,353983	3,217001	-0,122989	0,683986	0,236993	0,603000	-0,009698	0,034699	-0,069978	-0,159233	0,593729	-0,892935	-0,666830	-2,839251	-1,222527	-12,666886	9,230165	12,356028	-0,009698	0,034699	-0,069978	2,564613	1,355002	-0,892935	-0,009698	0,034699	-0,069978	2,564613	1,355002	-0,892935
13:51:51,23	0,353983	3,217001	-0,122989	0,683986	0,236993	0,603000	-0,008840	0,033512	-0,068412	-0,125002	0,667145	-0,895321	-0,668017	-2,840564	-1,220160	-12,678625	9,245398	12,403248	-0,008840	0,033512	-0,068412	2,505679	1,361084	-0,895321	-0,008840	0,033512	-0,068412	2,505679	1,361084	-0,895321
13:51:51,28	0,353983	3,217001	-0,122989	0,683986	0,236993	0,603000	-0,007109	0,033883	-0,066046	-0,136975	0,739389	-0,848101	-0,665677	-2,838852	-1,225617	-12,676880	9,257264	12,388209	-0,007109	0,033883	-0,066046	2,522835	1,297421	-0,848101	-0,007109	0,033883	-0,066046	2,522835	1,297421	-0,848101
13:51:51,33	0,353983	3,217001	-0,122989	0,683986	0,236993	0,603000	-0,009763	0,032712	-0,071503	-0,064946	0,596970	-0,863141	-0,667446	-2,839994	-1,227191	-12,676251	9,242461	12,359140	-0,009763	0,032712	-0,071503	2,502958	1,363326	-0,863141	-0,009763	0,032712	-0,071503	2,502958	1,363326	-0,863141
13:51:51,38	0,353983	3,217001	-0,122989	0,683986	0,236993	0,603000	-0,007889	0,033674	-0,073077	-0,127445	0,702351	-0,892210	-0,665649	-2,839079	-1,222503	-12,666330	9,244380	12,385764	-0,007889	0,033674	-0,073077	2,515931	1,321617	-0,892210	-0,007889	0,033674	-0,073077	2,515931	1,321617	-0,892210
13:51:51,43	0,353983	3,217001	-0,122989	0,683986	0,236993	0,603000	-0,009579	0,032575	-0,068389	-0,063672	0,622072	-0,865585	-0,663834	-2,840004	-1,219384	-12,659220	9,262531	12,384551	-0,009579	0,032575	-0,068389	2,493428	1,374052	-0,865585	-0,009579	0,032575	-0,068389	2,493428	1,374052	-0,865585
13:51:51,48	0,353983	3,217001	-0,122989	0,683986	0,236993	0,603000	-0,009685	0,030540	-0,065270	0,061375	0,613641	-0,866798	-0,665696	-2,838495	-1,223297	-12,680584	9,228100	12,376260	-0,009685	0,030540	-0,065270	2,458799	1,373942	-0,866798	-0,009685	0,030540	-0,065270	2,458799	1,373942	-0,866798
13:51:51,53	0,353983	3,217001	-0,122989	0,683986	0,236993	0,603000	-0,010062	0,032907	-0,069183	-0,102192	0,592784	-0,875089	-0,670465	-2,839615	-1,222127	-12,725553	9,278593	12,410554	-0,010062	0,032907	-0,069183	2,481016	1,382629	-0,875089	-0,010062	0,032907	-0,069183	2,481016	1,382629	-0,875089
13:51:51,58	0,353983	3,217001	-0,122989	0,683986	0,236993	0,603000	-0,006707	0,036477	-0,068013	-0,266586	0,703014	-0,840795	-0,668072	-2,840323	-1,220564	-12,711718	9,271336	12,404692	-0,006707	0,036477	-0,068013	2,596863	1,229552	-0,840795	-0,006707	0,036477	-0,068013	2,596863	1,229552	-0,840795
13:51:51,63	0,353983	3,217001	-0,122989	0,683986	0,236993	0,603000	-0,007291	0,034051	-0,066450	-0,139808	0,688295	-0,846658	-0,666264	-2,841369	-1,224427	-12,676897	9,240650	12,405859	-0,007291	0,034051	-0,066450	2,533210	1,260618	-0,846658	-0,007291	0,034051	-0,066450	2,533210	1,260618	-0,846658
13:51:51,68	0,353983	3,217001	-0,122989	0,683986	0,236993	0,603000	-0,007289	0,031962	-0,070313	-0,040329	0,733896	-0,845491	-0,668006	-2,842325	-1,224072	-12,681155	9,261542	12,362306	-0,007289	0,031962	-0,070313	2,468679	1,306064	-0,845491	-0,007289	0,031962	-0,070313	2,468679	1,306064	-0,845491
13:51:51,73	0,353983	3,217001	-0,122989	0,683986	0,236993	0,603000	-0,005590	0,032993	-0,069958	-0,077982	0,808105	-0,889043	-0,666231	-2,843840	-1,224444	-12,682569	9,269925	12,372588	-0,005590	0,032993	-0,069958	2,511968	1,246911	-0,889043	-0,005590	0,032993	-0,069958	2,511968	1,246911	-0,889043
13:51:51,78	0,353983	3,217001	-0,122989	0,683986	0,236993	0,603000	-0,005165	0,030698	-0,070330	0,047906	0,824789	-0,878761	-0,669705	-2,842649	-1,222505	-12,659950	9,282498	12,366310	-0,005165	0,030698	-0,070330	2,457706	1,230232	-0,878761	-0,005165	0,030698	-0,070330	2,457706	1,230232	-0,878761
13:51:51,83	0,353983	3,217001	-0,122989	0,683986	0,236993	0,603000	-0,004460	0,034302	-0,068391	-0,117305	0,874768	-0,885040	-0,665706	-2,837099	-1,224072	-12,679980	9,231261	12,386723	-0,004460	0,034302	-0,068391	2,575410	1,224843	-0,885040	-0,004460	0,034302	-0,068391	2,575410	1,224843	-0,885040
13:51:51,88	0,353983	3,217001	-0,122989	0,683986	0,236993	0,603000	-0,011266	0,033614	-0,069958	-0,135908	0,529122	-0,864627	-0,666819	-2,842238	-1,221342	-12,686480	9,279054	12,376014	-0,011266	0,033614	-0,069958	2,502786	1,413477	-0,864627	-0,011266	0,033614	-0,069958	2,502786	1,413477	-0,864627
13:51:51,93	0,353983	3,217001	-0,122989	0,683986	0,236993	0,603000	-0,007601	0,032151	-0,067227	-0,071590	0,725861	-0,872231	-0,666271	-2,841004	-1,221341	-12,680515	9,217968	12,379118	-0,007601	0,032151	-0,067227	2,452227	1,322550	-0,872231	-0,007601	0,032151	-0,067227	2,452227	1,322550	-0,872231
13:51:51,98	0,353983	3,217001	-0,122989	0,683986	0,236993	0,603000	-0,007601	0,032151	-0,067227	-0,071590	0,725861	-0,872231	-0,669173	-2,838254	-1,224074	-12,668352	9,276345	12,377588	-0,007601	0,032151	-0,067227	2,452227	1,322550	-0,872231	-0,007601	0,032151	-0,067227	2,452227	1,322550	-0,872231
13:51:52,03	0,353983	3,217001	-0,122989	0,683986	0,236993	0,603000	-0,008532	0,036039	-0,069960	-0,217138	0,658810	-0,873762	-0,666624	-2,841202	-1,212757	-12,613367	9,292176	12,380337	-0,008532	0,036039	-0,069960	2,611900	1,328558	-0,873762	-0,008532	0,036039	-0,069960	2,611900	1,328558	-0,873762
13:51:52,08	0,353983	3,217001	-0,122989	0,683986	0,236993	0,603000	-0,007254	0,032358	-0,058643	0,015465	0,764982	-0,871012	-0,727279	-2,793174	-1,381097	-9,859863	12,068085	12,099123	-0,007254	0,032358	-0,058643	2,555562	1,334387	-0,871012	-0,007254	0,032358	-0,058643	2,555562	1,334387	-0,871012
13:51:52,13	0,353983	3,217001	-0,122989	0,683986	0,236993	0,603000	-0,018519	0,108900	-0,226983	-0,183984	1,175841	-1,152226	-0,775942	-2,811373	-1,356794	-10,822926	14,783149	11,927837	-0,018519	0,108900	-0,226983	8,364696	2,629563	-1,152226	-0,018519	0,108900	-0,226983	8,364696	2,629563	-1,152226
13:51:52,18	0,354053	3,216916	-0,122985	0,683993	0,236983	0,652897	0,021573	0,141944	-0,202680	-0,032482	1,069045	-1,323513	-0,796947	-2,815113	-1,336379	-11,167870	15,887764	11,916242	0,021573	0,141944	-0,202680	11,110140	-0,624438	-1,323513	0,021573	0,141944	-0,202680	11,110140	-0,624438	-1,323513
13:51:52,23	0,354053	3,216916	-0,122985	0,683993	0,236983	0,652897	0,035314	0,158265	-0,182264	-0,097036	0,932553	-1,335107	-0,798129	-2,813247	-1,334493	-11,176043	15,889657	11,857170	0,035314	0,158265	-0,182264	12,326805	-1,839619	-1,335107	0,035314	0,158265	-0,182264	12,326805	-1,839619	-1,335107
13:51:52,28	0,354053	3,216916	-0,122985	0,683993	0,236983	0,652897	0,034290	0,160221	-0,180379	-0,201191	0,871251	-1,394179	-0,793546	-2,816233	-1,333299	-11,217818	15,820154	11,893757	0,034290	0,160221	-0,180379	12,376191	-1,820492	-1,394179	0,034290	0,160221	-0,180379	12,376191	-1,820492	-1,394179
13:51:52,33	0,354053	3,216916	-0,122985	0,683993	0,236983	0,652897	0,034584	0,154759	-0,179185	0,001751	0,885102	-1,357593	-0,793505	-2,815252	-1,337938	-11,191107	15,839458	11,916457	0,034584	0,154759	-0,179185	12,150370	-1,829704	-1,357593	0,034584	0,154759	-0,179185	12,150370	-1,829704	-1,357593
13:51:52,38	0,354053	3,216916	-0,122985	0,683993	0,236983	0,652897	0,033714	0,155214	-0,183824	0,008189	0,853370	-1,334893	-0,793073	-2,819170	-1,335277	-11,276546	15,811118	11,865850	0,033714	0,155214	-0,183824	12,192488	-1,793184	-1,334893	0,033714	0,155214	-0,183824	12,192488	-1,793184	-1,334893
13:51:52,43	0,354053	3,216916	-0,122985	0,683993	0,236983	0,652897	0,036891	0,152882	-0,181163	0,062208	0,958758	-1,385500	-0,797654	-2,816315	-1,336809	-11,218428	15,858004	11,886699	0,036891	0,152882	-0,181163	12,063418	-1,937199	-1,385500	0,036891	0,152882	-0,181163	12,063418	-1,937199	-1,385500
13:51:52,48	0,354053	3,216916	-0,122985	0,683993	0,236983	0,652897	0,036709	0,158277	-0,182694	-0,148662	0,976175	-1,364651	-0,793596	-2,817804	-1,337215	-11,253668	15,855785	11,868337	0,036709	0,158277	-0,182694	12,276045	-1,905484	-1,364651	0,036709	0,158277	-0,182694	12,276045	-1,905484	-1,364651
13:51:52,53	0,354053	3,216916	-0,122985	0,683993	0,236983	0,652897	0,035970	0,154017	-0,183101	0,053273	0,908324	-1,383013	-0,792622	-2,817701	-1,331382	-11,303145	15,704784	11,899404	0,035970	0,154017	-0,183101	12,143637	-1,915303	-1,383013	0,035970	0,154017	-0,183101	12,143637	-1,915303	-1,383013
13:51:52,58	0,354053	3,216916	-0,122985	0,683993	0,236983	0,652897	-0,017427	0,182057	-0,314334	-0,059843	1,563872	-1,523347	-0,791181	-2,757541	-1,468448	-7,608836	15,304472	11,728002	-0,017427	0,182057	-0,314334	14,231662	2,931881	-1,523347	-0,017427	0,182057	-0,314334	14,231662	2,931881	-1,523347
13:51:52,63	0,354053	3,216916	-0,122985	0,683993	0,236983	0,652897	-0,017427	0,182057	-0,314334	-0,059843	1,563872	-1,523347	-0,871132	-2,761751	-1,342771	-8,325287	19,874442	11,451678	-0,017427	0,182057	-0,314334	14,231662	2,931881	-1,523347	-0,017427	0,182057	-0,314334	14,231662	2,931881	-1,523347
13:51:52,68	0,353985	3,217014	-0,122969	0,684001	0,236999	0,702952	0,026194	0,249192	-0,188657	0,048646	0,926719	-1,799671	-0,881922	-2,770367	-1,328314	-8,996960	20,598286	11,421376	0,026194	0,249192	-0,188657	19,610209	-1,129529	-1,799671	0,026194	0,249192	-0,188657	19,610209	-1,129529	-1,799671
13:51:52,73	0,353985	3,217014	-0,122969	0,684001	0,236999	0,702952	0,039051	0,254229	-0,174200	0,077768	0,651667	-1,829973	-0,884988	-2,774232	-1,324418	-9,065395	20,595690	11,457284	0,039051	0,254229	-0,174200	20,034713	-2,413842	-1,829973	0,039051	0,254229	-0,174200	20,034713	-2,413842	-1,829973
13:51:52,78	0,353985	3,217014	-0,122969	0,684001	0,236999	0,702952	0,043931	0,254951	-0,170304	0,003754	0,847458	-1,794065	-0,885025	-2,774441	-1,329101	-9,060538	20,546881	11,429412	0,043931	0,254951	-0,170304	20,017382	-2,601130	-1,794065	0,043931	0,254951	-0,170304	20,017382	-2,601130	-1,794065
13:51:52,83	0,353985	3,217014	-0,122969	0,684001	0,236999	0,702952	0,044130	0,254879	-0,174987	-0,032336	0,886435	-1,821938	-0,884427	-2,771198	-1,328712	-9,057318	20,576523	11,445211	0,044130	0,254879	-0,174987	19,975628	-2,577802	-1,821938	0,044130	0,254879	-0,174987	19,975628	-2,577802	-1,821938
13:51:52,88	0,353985	3,217014	-0,122969	0,684001	0,236999	0,702952	0,041023	0,255983	-0,174598	-0,062463	0,712838	-1,806138	-0,885119	-2,774226	-1,328724	-9,110747	20,569628	11,444979	0,041023	0,255983	-0,174598	20,032165	-2,507498	-1,806138	0,041023	0,255983	-0,174598	20,032165	-2,507498	-1,806138
13:51:52,93	0,353985	3,217014	-0,122969	0,684001	0,236999	0,702952	0,043991	0,255067	-0,174610	-0,047558	0,824354	-1,806371	-0,884026	-2,778229	-1,329915	-9,157268	20,554781	11,416230	0,043991	0,255067	-0,174610	19,975227	-2,628975	-1,806371	0,043991	0,255067	-0,174610	19,975227	-2,628975	-1,806371
13:51:52,98	0,353985	3,217014	-0,122969	0,684001	0,236999	0,702952	0,046911	0,252120	-0,175801	0,069593	0,943313	-1,835120	-0,886979	-2,777022	-1,327199	-9,151322	20,522592	11,417999	0,046911	0,252120	-0,175801	19,861000	-2,739213	-1,835120	0,046911	0,252120	-0,175801	19,861000	-2,739213	-1,835120
13:51:53,03	0,353985	3,217014	-0,122969	0,684001	0,236999	0,702952	0,047343	0,255281	-0,173085	-0,119673	0,987000	-1,833351	-0,884646	-2,774792	-1,330689	-9,147142	20,521561	11,435316	0,047343	0,255281	-0,173085	19,919857	-2,729406	-1,833351	0,047343	0,255281	-0,173085	19,919857	-2,729406	-1,833351
13:51:53,08	0,353985	3,217014	-0,122969	0,684001	0,236999	0,702952	0,045982	0,252129	-0,174638	0,018024	0,870015	-1,807091	-0,883569	-2,777419	-1,328752	-9,204458	20,523003	11,444259	0,045982	0,252129	-0,174638	19,810116	-2,739567	-1,807091	0,045982	0,252129	-0,174638	19,810116	-2,739567	-1,807091
13:51:53,13	0,353985	3,217014	-0,122969	0,684001	0,236999	0,702952	0,045982	0,252129	-0,174638	0,018024	0,870015	-1,807091	-0,883469	-2,772573	-1,328745	-9,154203	20,551907	11,450246	0,045982	0,252129	-0,174638	19,810116	-2,739567	-1,807091	0,045982	0,252129	-0,174638	19,810116	-2,739567	-1,807091
13:51:53,18	0,353985	3,217014	-0,122969	0,684001	0,236999	0,702952	0,041735	0,254465	-0,174631	-0,053303	0,678231	-1,801104	-0,887682	-2,775582	-1,327964	-9,207599	20,567416	11,478712	0,041735	0,254465	-0,174631	19,922185	-2,597946	-1,801104	0,041735	0,254465	-0,174631	19,922185	-2,597946	-1,801104
13:51:53,23	0,353985	3,217014	-0,122969	0,684001	0,236999	0,702952	0,046447	0,256609	-0,173850	-0,178092	0,869271	-1,772637	-0,884733	-2,774557	-1,331875	-9,191609	20,540996	11,437137	0,046447	0,256609	-0,173850	19,965752	-2,776817	-1,772637	0,046447	0,256609	-0,173850	19,965752	-2,776817	-1,772637
13:51:53,28	0,353985	3,217014	-0,122969	0,684001	0,236999	0,702952	0,044085	0,254568	-0,177761	-0,086821	0,773523	-1,814213	-0,885248	-2,776378	-1,330317	-9,165704	20,537251	11,416063	0,044085	0,254568	-0,177761	19,896769	-2,687176	-1,814213	0,044085	0,254568	-0,177761	19,896769	-2,687176	-1,814213
13:51:53,33	0,353985	3,217014	-0,122969	0,684001	0,236999	0,702952	0,045919	0,254103	-0,176203	-0,052936	0,893187	-1,835286	-0,883590	-2,775470	-1,331077	-9,195621	20,503393	11,459776	0,045919	0,254103	-0,176203	19,894157	-2,711464	-1,835286	0,045919	0,254103	-0,176203	19,894157	-2,711464	-1,835286
13:51:53,38	0,353985	3,217014	-0,122969	0,684001	0,236999	0,702952	0,044304	0,253121	-0,176963	-0,046150	0,800217	-1,791574	-0,882383	-2,778531	-1,329132	-9,209737	20,543729	11,450094	0,044304	0,253121	-0,176963	19,823852	-2,677642	-1,791574	0,044304	0,253121	-0,176963	19,823852	-2,677642	-1,791574
13:51:53,43	0,353985	3,217014	-0,122969	0,684001	0,236999	0,702952	0,046352	0,250546	-0,175018	0,115634	0,874314	-1,801256	-0,880594	-2,774884	-1,332610	-9,170580	20,516063	11,471152	0,042299	0,250819	-0,178496	19,786350	-2,609150	-1,780197	0,042299	0,250819	-0,178496	19,786350	-2,609150	-1,780197
13:51:53,48	0,353985	3,217014	-0,122969	0,684001	0,236999	0,702952	0,042299	0,250819	-0,178496	0,097033	0,711293	-1,780197	-0,883551	-2,777658	-1,329119	-9,182740	20,490588	11,457724	0,042299	0,250819	-0,178496	19,786350	-2,609150	-1,780197	0,042299	0,250819	-0,178496	19,786350	-2,609150	-1,780197
13:51:53,53	0,353985	3,217014	-0,122969	0,684001	0,236999	0,702952	0,046180	0,251993	-0,175005	0,007847	0,915307	-1,793625	-0,881890	-2,777865	-1,329147	-9,234751	20,492411	11,448900	0,046180	0,251993	-0,175005	19,789317	-2,709787	-1,793625	0,046180	0,251993	-0,175005	19,789317	-2,709787	-1,793625
13:51:53,58	0,353985	3,217014	-0,122969	0,684001	0,236999	0,702952	0,045528	0,250452	-0,175033	0,063580	0,835477	-1,802450	-0,885363	-2,775765	-1,331502	-9,208220	20,517753	11,421512	0,045528	0,250452	-0,175033	19,724039	-2,738478	-1,802450	0,045528	0,250452	-0,175033	19,724039	-2,738478	-1,802450
13:51:53,63	0,353985	3,217014	-0,122969	0,684001	0,236999	0,702952	0,045446	0,254510	-0,177387	-0,112219	0,841509	-1,829837	-0,884157	-2,776487	-1,330706	-9,194490	20,509297	11,430408	0,045446	0,254510	-0,177387	19,866785	-2,725995	-1,829837	0,045446	0,254510	-0,177387	19,866785	-2,725995	-1,829837
13:51:53,68	0,353985	3,217014	-0,122969	0,684001	0,236999	0,702952	0,045468	0,253104	-0,176592	-0,039570	0,858801	-1,820942	-0,885943	-2,777386	-1,329937	-9,215637	20,533519	11,430491	0,045468	0,253104	-0,176592	19,829072	-2,710474	-1,820942	0,045468	0,253104	-0,176592	19,829072	-2,710474	-1,820942
13:51:53,73	0,353985	3,217014	-0,122969	0,684001	0,236999	0,702952	0,047140	0,254201	-0,175823	-0,086221	0,915307	-1,820858	-0,883031	-2,776146	-1,333049	-9,221597	20,533135	11,433121	0,047140	0,254201	-0,175823	19,868550	-2,785201	-1,820858	0,047140	0,254201	-0,175823	19,868550	-2,785201	-1,820858
13:51:53,78	0,353985	3,217014	-0,122969	0,684001	0,236999	0,702952	0,044610	0,252299	-0,178935	0,009343	0,778755	-1,818229	-0,884817	-2,776264	-1,329961	-9,227297	20,498955	11,410499	0,044610	0,252299	-0,178935	19,814850	-2,723113	-1,818229	0,044610	0,252299	-0,178935	19,814850	-2,723113	-1,818229
13:51:53,83	0,353985	3,217014	-0,122969	0,684001	0,236999	0,702952	0,045606	0,253787	-0,175847	-0,100448	0,842688	-1,840851	-0,881906	-2,777975	-1,330323	-9,235150	20,472903	11,434441	0,045606	0,253787	-0,175847	19,821813	-2,737348	-1,840851	0,045606	0,253787	-0,175847	19,821813	-2,737348	-1,840851
13:51:53,88	0,353985	3,217014	-0,122969	0,684001	0,236999	0,702952	0,045632	0,250410	-0,176209	0,048631	0,850263	-1,816909	-0,883690	-2,780283	-1,329920	-9,251390	20,484250	11,453456	0,045632	0,250410	-0,176209	19,705852	-2,731811	-1,816909	0,045632	0,250410	-0,176209	19,705852	-2,731811	-1,816909
13:51:53,93	0,353985	3,217014	-0,122969	0,684001	0,236999	0,702952	0,048522	0,250801	-0,175806	0,030022	0,980844	-1,797894	-0,883009	-2,778610	-1,330689	-9,204111	20,484701	11,444128	0,048522	0,250801	-0,175806	19,717913	-2,828153	-1,797894	0,048522	0,250801	-0,175806	19,717913	-2,828153	-1,797894
13:51:53,98	0,353985	3,217014	-0,122969	0,684001	0,236999	0,702952	0,046733	0,251049	-0,176575	0,041188	0,928522	-1,807222	-0,886501	-2,776538	-1,332248	-9,183410	20,506872	11,445277	0,046733	0,251049	-0,176575	19,748498	-2,740019	-1,807222	0,046733	0,251049	-0,176575	19,748498	-2,740019	-1,807222
13:51:54,03	0,353985	3,217014	-0,122969	0,684001	0,236999	0,702952	0,046685	0,255109	-0,178134	-0,140391	0,932847	-1,806072	-0,883590	-2,775470	-1,331077	-9,195621	20,503393	11,459776	0,046685	0,255109	-0,178134	19,885644	-2,731894	-1,806072	0,046685	0,255109	-0,178134	19,885644	-2,731894	-1,806072
13:51:54,08	0,353985	3,217014	-0,122969	0,684001	0,236999	0,702952	0,044304	0,253121	-0,176963	-0,046150	0,800217	-1,791574	-0,881929	-2,780505	-1,331479	-9,252511	20,482769	11,444949	0,044304	0,253121	-0,176963	19,823852	-2,677642	-1,791574	0,044304	0,253121	-0,176963	19,823852	-2,677642	-1,791574
13:51:54,13	0,353985	3,217014	-0,122969	0,684001	0,236999	0,702952	0,047834	0,249166	-0,177364	0,113231	0,944804	-1,806401	-0,883565	-2,777113	-1,327226	-9,196960	20,487283	11,403394	0,047834	0,249166	-0,177364	19,672724	-2,810135	-1,806401	0,047834	0,249166	-0,177364	19,672724	-2,810135	-1,806401
13:51:54,18	0,353985	3,217014	-0,122969	0,684001	0,236999	0,702952	0,045714	0,252278	-0,173112	-0,016938	0,880445	-1,847955	-0,884789	-2,779728	-1,329526	-9,214740	20,482994	11,443001	0,045714	0,252278	-0,173112	19,786893	-2,708117	-1,847955	0,045714	0,252278	-0,173112	19,786893	-2,708117	-1,847955
13:51:54,23	0,353985	3,217014	-0,122969	0,684001	0,236999	0,702952	0,048592	0,252031	-0,175412	-0,016678	1,016820	-1,808349	-0,886004	-2,774151	-1,332630	-9,212339	20,500919	11,484817	0,048592	0,252031	-0,175412	19,767733	-2,797624	-1,808349	0,048592	0,252031	-0,175412	19,767733	-2,797624	-1,808349
13:51:54,28	0,353985	3,217014	-0,122969	0,684001	0,236999	0,702952	0,044369	0,255872	-0,178515	-0,199685	0,790335	-1,766532	-0,885968	-2,776481	-1,329542	-9,205510	20,478353	11,438200	0,044369	0,255872	-0,178515	19,886243	-2,692596	-1,766532	0,044369	0,255872	-0,178515	19,886243	-2,692596	-1,766532
13:51:54,33	0,353985	3,217014	-0,122969	0,684001	0,236999	0,702952	0,046369	0,254676	-0,175428	-0,153615	0,911550	-1,813150	-0,886619	-2,777541	-1,329939	-9,232955	20,468083	11,438125	0,046369	0,254676	-0,175428	19,838417	-2,728407	-1,813150	0,046369	0,254676	-0,175428	19,838417	-2,728407	-1,813150
13:51:54,38	0,353985	3,217014	-0,122969	0,684001	0,236999	0,702952	0,047612	0,254710	-0,175825	-0,178006	0,957566	-1,813225	-0,884872	-2,776992	-1,328761	-9,247675	20,489394	11,462851	0,047612	0,254710	-0,175825	19,816705	-2,779985	-1,813225	0,047612	0,254710	-0,175825	19,816705	-2,779985	-1,813225
13:51:54,43	0,353985	3,217014	-0,122969	0,684001	0,236999	0,702952	0,046264	0,253471	-0,174647	-0,102487	0,864046	-1,788499	-0,882531	-2,774013	-1,331121	-9,251347	20,507750	11,441534	0,046264	0,253471	-0,174647	19,794969	-2,767656	-1,788499	0,046264	0,253471	-0,174647	19,794969	-2,767656	-1,788499
13:51:54,48	0,353985	3,217014	-0,122969	0,684001	0,236999	0,702952	0,042513	0,252933	-0,177007	-0,060441	0,656658	-1,809816	-0,882533	-2,774921	-1,329167	-9,249603	20,485164	11,449158	0,042513	0,252933	-0,177007	19,794769	-2,680625	-1,809816	0,042513	0,252933	-0,177007	19,794769	-2,680625	-1,809816
13:51:54,53	0,353985	3,217014	-0,122969	0,684001	0,236999	0,702952	0,043300	0,252481	-0,175053	-0,055630	0,710380	-1,802191	-0,882488	-2,777546	-1,332258	-9,227674	20,478726	11,445381	0,043300	0,252481	-0,175053	19,764105	-2,688674	-1,802191	0,043300	0,252481	-0,175053	19,764105	-2,688674	-1,802191
13:51:54,58	0,353985	3,217014	-0,122969	0,684001	0,236999	0,702952	0,045551	0,251129	-0,178144	0,020043	0,849626	-1,805969	-0,883157	-2,778283	-1,329159	-9,258965	20,439349	11,447175	0,045551	0,251129	-0,178144	19,733677	-2,726108	-1,805969	0,045551	0,251129	-0,178144	19,733677	-2,726108	-1,805969
13:51:54,63	0,353985	3,217014	-0,122969	0,684001	0,236999	0,702952	0,046524	0,251340	-0,175045	-0,040663	0,892836	-1,804174	-0,882510	-2,778312	-1,328371	-9,248018	20,482139	11,452907	0,046524	0,251340	-0,175045	19,689514	-2,759315	-1,804174	0,046524	0,251340	-0,175045	19,689514	-2,759315	-1,804174
13:51:54,68	0,353985	3,217014	-0,122969	0,684001	0,236999	0,702952	0,046226	0,250765	-0,174257	0,031740	0,865410	-1,798443	-0,885399	-2,776611	-1,330343	-9,223221	20,498369	11,415364	0,046226	0,250765	-0,174257	19,716821	-2,763324	-1,798443	0,046226	0,250765	-0,174257	19,716821	-2,763324	-1,798443
13:51:54,74	0,353985	3,217014	-0,122969	0,684001	0,236999	0,702952	0,046197	0,254117	-0,176229	-0,116091	0,877263	-1,835986	-0,884217	-2,776719	-1,326823	-9,223629	20,493231	11,442320	0,046197	0,254117	-0,176229	19,832095	-2,749197	-1,835986	0,046197	0,254117	-0,176229	19,832095	-2,749197	-1,835986
13:51:54,79	0,353985	3,217014	-0,122969	0,684001	0,236999	0,702952	0,044545	0,252421	-0,175821	-0,058222	0,792287	-1,802544	-0,881376	-2,772868	-1,330716	-9,246036	20,476503	11,464827	0,040944	0,252505	-0,176602	19,759024	-2,618822	-1,786523	0,040944	0,252505	-0,176602	19,759024	-2,618822	-1,786523
13:51:54,84	0,353985	3,217014	-0,122969	0,684001	0,236999	0,702952	0,040944	0,252505	-0,176602	-0,062593	0,595290	-1,786523	-0,881301	-2,774703	-1,327990	-9,208542	20,431215	11,436847	0,040944	0,252505	-0,176602	19,759024	-2,618822	-1,786523	0,040944	0,252505	-0,176602	19,759024	-2,618822	-1,786523
13:51:54,89	0,353985	3,217014	-0,122969	0,684001	0,236999	0,702952	0,042495	0,251523	-0,173876	-0,032001	0,731053	-1,814502	-0,891985	-2,719690	-1,420591	-6,020982	20,730822	11,258313	0,042495	0,251523	-0,173876	19,712525	-2,604806	-1,814502	0,042495	0,251523	-0,173876	19,712525	-2,604806	-1,814502
13:51:54,94	0,353985	3,217014	-0,122969	0,684001	0,236999	0,702952	0,000195	0,288281	-0,266477	-0,090204	1,142149	-1,993036	-0,958768	-2,739075	-1,351095	-7,395004	24,511766	10,992838	0,000195	0,288281	-0,266477	22,539878	1,126851	-1,993036	0,000195	0,288281	-0,266477	22,539878	1,126851	-1,993036
13:51:54,99	0,354019	3,216966	-0,122987	0,683983	0,236987	0,752994	0,050374	0,336425	-0,196981	-0,006315	0,671072	-2,258512	-0,969232	-2,750764	-1,329469	-7,835193	24,973291	11,029360	0,050374	0,336425	-0,196981	26,403076	-3,283316	-2,258512	0,050374	0,336425	-0,196981	26,403076	-3,283316	-2,258512
13:51:55,04	0,354019	3,216966	-0,122987	0,683983	0,236987	0,752994	0,065729	0,339642	-0,175354	0,006015	0,857552	-2,221990	-0,971100	-2,747312	-1,329532	-7,870143	24,951783	10,990497	0,065729	0,339642	-0,175354	26,667916	-4,302199	-2,221990	0,065729	0,339642	-0,175354	26,667916	-4,302199	-2,221990
13:51:55,09	0,354019	3,216966	-0,122987	0,683983	0,236987	0,752994	0,063673	0,342986	-0,175418	-0,203980	0,731110	-2,260853	-0,969431	-2,748436	-1,333410	-7,892299	24,901691	11,006136	0,063673	0,342986	-0,175418	26,720434	-4,267219	-2,260853	0,063673	0,342986	-0,175418	26,720434	-4,267219	-2,260853
13:51:55,14	0,354019	3,216966	-0,122987	0,683983	0,236987	0,752994	0,063813	0,340979	-0,179296	-0,154054	0,744248	-2,245213	-0,970531	-2,754399	-1,331415	-7,879887	24,923619	11,033494	0,063813	0,340979	-0,179296	26,612778	-4,265071	-2,245213	0,063813	0,340979	-0,179296	26,612778	-4,265071	-2,245213
13:51:55,19	0,354019	3,216966	-0,122987	0,683983	0,236987	0,752994	0,069527	0,338950	-0,177301	-0,023378	1,041160	-2,217856	-0,971229	-2,750227	-1,332640	-7,911647	24,896764	11,000288	0,069527	0,338950	-0,177301	26,584221	-4,416707	-2,217856	0,069527	0,338950	-0,177301	26,584221	-4,416707	-2,217856
13:51:55,24	0,354019	3,216966	-0,122987	0,683983	0,236987	0,752994	0,066262	0,341640	-0,178526	-0,202397	0,857317	-2,251062	-0,968843	-2,752618	-1,331067	-7,917115	24,928554	11,010153	0,067140	0,338378	-0,176953	26,554724	-4,388158	-2,241197	0,067140	0,338378	-0,176953	26,554724	-4,388158	-2,241197
13:51:55,29	0,354019	3,216966	-0,122987	0,683983	0,236987	0,752994	0,064651	0,339860	-0,180449	-0,078832	0,744565	-2,218919	-0,968881	-2,749721	-1,334563	-7,921224	24,938063	11,032431	0,064651	0,339860	-0,180449	26,600163	-4,330502	-2,218919	0,064651	0,339860	-0,180449	26,600163	-4,330502	-2,218919
13:51:55,34	0,354019	3,216966	-0,122987	0,683983	0,236987	0,752994	0,064651	0,339860	-0,180449	-0,078832	0,744565	-2,218919	-0,971859	-2,749931	-1,329943	-7,967411	24,990305	11,006996	0,064651	0,339860	-0,180449	26,600163	-4,330502	-2,218919	0,064651	0,339860	-0,180449	26,600163	-4,330502	-2,218919
13:51:55,39	0,354019	3,216966	-0,122987	0,683983	0,236987	0,752994	0,066322	0,342334	-0,175828	-0,185331	0,765341	-2,244354	-0,980040	-2,686454	-1,307006	-4,424222	25,452436	10,775933	0,066322	0,342334	-0,175828	26,687873	-4,440906	-2,244354	0,066322	0,342334	-0,175828	26,687873	-4,440906	-2,244354
13:51:55,44	0,354019	3,216966	-0,122987	0,683983	0,236987	0,752994	0,015439	0,381157	-0,152892	-0,032346	0,956862	-2,475416	-1,042670	-2,705429	-1,231560	-5,669752	28,903746	10,582949	0,015439	0,381157	-0,152892	29,888510	-0,255088	-2,475416	0,015439	0,381157	-0,152892	29,888510	-0,255088	-2,475416
13:51:55,49	0,354021	3,216936	-0,122982	0,683974	0,236990	0,803007	0,072479	0,432393	-0,079154	-0,001786	0,553062	-2,677398	-1,052931	-2,710234	-1,233268	-5,995229	29,471153	10,573952	0,072479	0,432393	-0,079154	33,941057	-5,136542	-2,677398	0,072479	0,432393	-0,079154	33,941057	-5,136542	-2,677398
13:51:55,54	0,354021	3,216936	-0,122982	0,683974	0,236990	0,803007	0,072479	0,432393	-0,079154	-0,001786	0,553062	-2,677398	-1,052565	-2,712915	-1,233670	-6,080867	29,407098	10,592071	0,072479	0,432393	-0,079154	33,941057	-5,136542	-2,677398	0,072479	0,432393	-0,079154	33,941057	-5,136542	-2,677398
13:51:55,59	0,354021	3,216936	-0,122982	0,683974	0,236990	0,803007	0,074618	0,430735	-0,079556	-0,013874	0,622130	-2,659279	-1,052649	-2,710419	-1,238343	-6,086458	29,358197	10,598606	0,074618	0,430735	-0,079556	33,798834	-5,235352	-2,659279	0,074618	0,430735	-0,079556	33,798834	-5,235352	-2,659279
13:51:55,64	0,354021	3,216936	-0,122982	0,683974	0,236990	0,803007	0,072497	0,432056	-0,084229	-0,127710	0,531485	-2,652743	-1,049870	-2,714116	-1,233743	-6,188036	29,355012	10,548230	0,072497	0,432056	-0,084229	33,788695	-5,159556	-2,652743	0,072497	0,432056	-0,084229	33,788695	-5,159556	-2,652743
13:51:55,69	0,354021	3,216936	-0,122982	0,683974	0,236990	0,803007	0,074310	0,427801	-0,079629	0,040004	0,539352	-2,703120	-1,049877	-2,715849	-1,235256	-6,167410	29,293493	10,580625	0,074310	0,427801	-0,079629	33,622389	-5,293961	-2,703120	0,074310	0,427801	-0,079629	33,622389	-5,293961	-2,703120
13:51:55,74	0,354021	3,216936	-0,122982	0,683974	0,236990	0,803007	0,075814	0,426941	-0,081142	0,041776	0,666198	-2,670724	-1,050993	-2,715257	-1,236794	-6,130707	29,285721	10,585675	0,075814	0,426941	-0,081142	33,556626	-5,285203	-2,670724	0,075814	0,426941	-0,081142	33,556626	-5,285203	-2,670724
13:51:55,79	0,354021	3,216936	-0,122982	0,683974	0,236990	0,803007	0,075860	0,428203	-0,082680	-0,012258	0,704270	-2,665674	-1,049879	-2,713737	-1,236065	-6,169144	29,306280	10,552787	0,073986	0,427998	-0,081951	33,594863	-5,244660	-2,698563	0,073986	0,427998	-0,081951	33,594863	-5,244660	-2,698563
13:51:55,84	0,354021	3,216936	-0,122982	0,683974	0,236990	0,803007	0,073986	0,427998	-0,081951	-0,003018	0,563255	-2,698563	-1,047557	-2,712532	-1,234472	-6,169332	29,279557	10,604841	0,073986	0,427998	-0,081951	33,594863	-5,244660	-2,698563	0,073986	0,427998	-0,081951	33,594863	-5,244660	-2,698563
13:51:55,89	0,354021	3,216936	-0,122982	0,683974	0,236990	0,803007	0,071782	0,426590	-0,080358	0,046987	0,461825	-2,646509	-1,051761	-2,715636	-1,238390	-6,206040	29,265657	10,576898	0,071782	0,426590	-0,080358	33,534302	-5,173045	-2,646509	0,071782	0,426590	-0,080358	33,534302	-5,173045	-2,646509
13:51:55,94	0,354021	3,216936	-0,122982	0,683974	0,236990	0,803007	0,076572	0,428679	-0,084276	-0,092019	0,686070	-2,674451	-1,050649	-2,713108	-1,231784	-6,239664	29,266961	10,607749	0,076572	0,428679	-0,084276	33,559261	-5,324822	-2,674451	0,076572	0,428679	-0,084276	33,559261	-5,324822	-2,674451
13:51:55,99	0,354021	3,216936	-0,122982	0,683974	0,236990	0,803007	0,073826	0,428980	-0,077669	-0,123360	0,513524	-2,643600	-1,045915	-2,713092	-1,235696	-6,216908	29,232646	10,551476	0,071446	0,424888	-0,081582	33,424777	-5,181885	-2,699874	0,071446	0,424888	-0,081582	33,424777	-5,181885	-2,699874
13:51:56,04	0,354021	3,216936	-0,122982	0,683974	0,236990	0,803007	0,071446	0,424888	-0,081582	0,071089	0,426600	-2,699874	-1,045927	-2,719055	-1,237985	-6,227258	29,223243	10,580858	0,071446	0,424888	-0,081582	33,424777	-5,181885	-2,699874	0,071446	0,424888	-0,081582	33,424777	-5,181885	-2,699874
13:51:56,09	0,354021	3,216936	-0,122982	0,683974	0,236990	0,803007	0,076616	0,421917	-0,083871	0,212230	0,691177	-2,670492	-1,047720	-2,714856	-1,235269	-6,230659	29,224558	10,603821	0,076616	0,421917	-0,083871	33,332745	-5,323151	-2,670492	0,076616	0,421917	-0,083871	33,332745	-5,323151	-2,670492
13:51:56,14	0,354021	3,216936	-0,122982	0,683974	0,236990	0,803007	0,073876	0,425568	-0,081155	0,021812	0,545119	-2,647529	-1,048843	-2,712187	-1,238040	-6,201374	29,226252	10,537630	0,073876	0,425568	-0,081155	33,428937	-5,254156	-2,647529	0,073876	0,425568	-0,081155	33,428937	-5,254156	-2,647529
13:51:56,19	0,354021	3,216936	-0,122982	0,683974	0,236990	0,803007	0,072126	0,427876	-0,083925	-0,082067	0,478648	-2,713720	-1,049518	-2,711505	-1,238799	-6,244022	29,261375	10,592936	0,072126	0,427876	-0,083925	33,506195	-5,183273	-2,713720	0,072126	0,427876	-0,083925	33,506195	-5,183273	-2,713720
13:51:56,24	0,354021	3,216936	-0,122982	0,683974	0,236990	0,803007	0,071873	0,428802	-0,084685	-0,121137	0,410966	-2,658413	-1,050048	-2,715406	-1,238000	-6,221928	29,241536	10,586072	0,071873	0,428802	-0,084685	33,539833	-5,231049	-2,658413	0,071873	0,428802	-0,084685	33,539833	-5,231049	-2,658413
13:51:56,29	0,354021	3,216936	-0,122982	0,683974	0,236990	0,803007	0,075516	0,427310	-0,083886	-0,049689	0,629476	-2,665277	-1,051268	-2,714193	-1,239956	-6,227654	29,220748	10,581780	0,075516	0,427310	-0,083886	33,494161	-5,298545	-2,665277	0,075516	0,427310	-0,083886	33,494161	-5,298545	-2,665277
13:51:56,35	0,354021	3,216936	-0,122982	0,683974	0,236990	0,803007	0,075076	0,428973	-0,085842	-0,157018	0,612020	-2,669570	-1,047140	-2,711365	-1,238400	-6,208945	29,185913	10,580658	0,075076	0,428973	-0,085842	33,517359	-5,281445	-2,669570	0,075076	0,428973	-0,085842	33,517359	-5,281445	-2,669570
13:51:56,40	0,354021	3,216936	-0,122982	0,683974	0,236990	0,803007	0,070563	0,426812	-0,084286	-0,065455	0,410954	-2,670692	-1,047159	-2,715311	-1,237217	-6,232653	29,195929	10,594449	0,070563	0,426812	-0,084286	33,439276	-5,128225	-2,670692	0,070563	0,426812	-0,084286	33,439276	-5,128225	-2,670692
13:51:56,45	0,354021	3,216936	-0,122982	0,683974	0,236990	0,803007	0,073989	0,424856	-0,083103	0,033067	0,563602	-2,656900	-1,048424	-2,715532	-1,235305	-6,273040	29,178566	10,578358	0,073989	0,424856	-0,083103	33,384269	-5,244572	-2,656900	0,073989	0,424856	-0,083103	33,384269	-5,244572	-2,656900
13:51:56,50	0,354021	3,216936	-0,122982	0,683974	0,236990	0,803007	0,074813	0,425840	-0,081191	-0,053354	0,580137	-2,672992	-1,047220	-2,714097	-1,237224	-6,249704	29,176425	10,603863	0,074813	0,425840	-0,081191	33,375125	-5,292694	-2,672992	0,074813	0,425840	-0,081191	33,375125	-5,292694	-2,672992
13:51:56,55	0,354021	3,216936	-0,122982	0,683974	0,236990	0,803007	0,072968	0,425515	-0,083109	-0,026640	0,505492	-2,647486	-1,046001	-2,717251	-1,235662	-6,252847	29,203778	10,593874	0,072968	0,425515	-0,083109	33,376325	-5,222529	-2,647486	0,072968	0,425515	-0,083109	33,376325	-5,222529	-2,647486
13:51:56,60	0,354021	3,216936	-0,122982	0,683974	0,236990	0,803007	0,075090	0,422883	-0,081548	0,132374	0,599434	-2,657475	-1,046675	-2,715688	-1,238008	-6,274022	29,177098	10,599625	0,075090	0,422883	-0,081548	33,328678	-5,295158	-2,657475	0,075090	0,422883	-0,081548	33,328678	-5,295158	-2,657475
13:51:56,65	0,354021	3,216936	-0,122982	0,683974	0,236990	0,803007	0,074074	0,424248	-0,083894	0,027677	0,541601	-2,651725	-1,050194	-2,715361	-1,238027	-6,260835	29,153964	10,573975	0,074074	0,424248	-0,083894	33,331169	-5,273232	-2,651725	0,074074	0,424248	-0,083894	33,331169	-5,273232	-2,651725
13:51:56,70	0,354021	3,216936	-0,122982	0,683974	0,236990	0,803007	0,075550	0,427460	-0,083913	-0,152754	0,641331	-2,677375	-1,047832	-2,715939	-1,238013	-6,257920	29,153175	10,583923	0,075550	0,427460	-0,083913	33,402830	-5,289353	-2,677375	0,075550	0,427460	-0,083913	33,402830	-5,289353	-2,677375
13:51:56,75	0,354021	3,216936	-0,122982	0,683974	0,236990	0,803007	0,074870	0,425124	-0,083898	-0,030540	0,608863	-2,667426	-1,046710	-2,715766	-1,235698	-6,296878	29,177149	10,583903	0,074870	0,425124	-0,083898	33,341716	-5,268400	-2,667426	0,074870	0,425124	-0,083898	33,341716	-5,268400	-2,667426
13:51:56,80	0,354021	3,216936	-0,122982	0,683974	0,236990	0,803007	0,074159	0,424240	-0,081583	0,016740	0,526175	-2,667447	-1,044308	-2,713169	-1,238001	-6,251114	29,146928	10,604047	0,074159	0,424240	-0,081583	33,319559	-5,295289	-2,667447	0,074159	0,424240	-0,081583	33,319559	-5,295289	-2,667447
13:51:56,85	0,354021	3,216936	-0,122982	0,683974	0,236990	0,803007	0,070709	0,423458	-0,083887	0,054106	0,401520	-2,647303	-1,048996	-2,715756	-1,239180	-6,257254	29,177877	10,585244	0,070709	0,423458	-0,083887	33,295549	-5,149122	-2,647303	0,070709	0,423458	-0,083887	33,295549	-5,149122	-2,647303
13:51:56,90	0,354021	3,216936	-0,122982	0,683974	0,236990	0,803007	0,075293	0,426224	-0,085066	-0,066015	0,619106	-2,666105	-1,048490	-2,713536	-1,238828	-6,286635	29,158885	10,565760	0,075293	0,426224	-0,085066	33,392592	-5,291396	-2,666105	0,075293	0,426224	-0,085066	33,392592	-5,291396	-2,666105
13:51:56,95	0,354021	3,216936	-0,122982	0,683974	0,236990	0,803007	0,073117	0,426896	-0,084714	-0,132093	0,490027	-2,685590	-1,044979	-2,719407	-1,239150	-6,302363	29,149944	10,623708	0,073117	0,426896	-0,084714	33,379260	-5,249690	-2,685590	0,073117	0,426896	-0,084714	33,379260	-5,249690	-2,685590
13:51:57,00	0,354021	3,216936	-0,122982	0,683974	0,236990	0,803007	0,076447	0,420920	-0,085036	0,163064	0,653996	-2,627641	-1,046799	-2,717449	-1,239180	-6,310058	29,109081	10,603092	0,076447	0,420920	-0,085036	33,205283	-5,347065	-2,627641	0,076447	0,420920	-0,085036	33,205283	-5,347065	-2,627641
13:51:57,05	0,354021	3,216936	-0,122982	0,683974	0,236990	0,803007	0,075661	0,423476	-0,085066	-0,009064	0,626905	-2,648257	-1,046145	-2,714959	-1,234924	-6,298690	29,151780	10,582856	0,075661	0,423476	-0,085066	33,233770	-5,312475	-2,648257	0,075661	0,423476	-0,085066	33,233770	-5,312475	-2,648257
13:51:57,10	0,354021	3,216936	-0,122982	0,683974	0,236990	0,803007	0,073177	0,424154	-0,080810	-0,001678	0,486253	-2,668494	-1,046099	-2,715642	-1,237620	-6,267893	29,138777	10,593360	0,073177	0,424154	-0,080810	33,294410	-5,258164	-2,668494	0,073177	0,424154	-0,080810	33,294410	-5,258164	-2,668494
13:51:57,15	0,354021	3,216936	-0,122982	0,683974	0,236990	0,803007	0,074108	0,422889	-0,085459	0,080916	0,549739	-2,670610	-1,045515	-2,716397	-1,239573	-6,277209	29,158810	10,580739	0,074108	0,422889	-0,085459	33,277724	-5,267741	-2,670610	0,074108	0,422889	-0,085459	33,277724	-5,267741	-2,670610
13:51:57,20	0,354021	3,216936	-0,122982	0,683974	0,236990	0,803007	0,074108	0,422889	-0,085459	0,080916	0,549739	-2,670610	-1,044365	-2,720504	-1,241126	-6,290184	29,130996	10,565980	0,074108	0,422889	-0,085459	33,277724	-5,267741	-2,670610	0,074108	0,422889	-0,085459	33,277724	-5,267741	-2,670610
13:51:57,25	0,354021	3,216936	-0,122982	0,683974	0,236990	0,803007	0,077090	0,419839	-0,087012	0,208930	0,707474	-2,685369	-1,045561	-2,718309	-1,239187	-6,279751	29,084317	10,568162	0,077090	0,419839	-0,087012	33,166329	-5,344094	-2,685369	0,077090	0,419839	-0,087012	33,166329	-5,344094	-2,685369
13:51:57,30	0,354021	3,216936	-0,122982	0,683974	0,236990	0,803007	0,075787	0,421973	-0,085073	0,062787	0,672094	-2,683188	-1,046103	-2,718377	-1,237979	-6,269050	29,125988	10,617000	0,075787	0,421973	-0,085073	33,187654	-5,277190	-2,683188	0,075787	0,421973	-0,085073	33,187654	-5,277190	-2,683188
13:51:57,35	0,354021	3,216936	-0,122982	0,683974	0,236990	0,803007	0,076117	0,422408	-0,083865	0,081577	0,677688	-2,634350	-1,044341	-2,715995	-1,238776	-6,263870	29,121117	10,598553	0,076117	0,422408	-0,083865	33,240634	-5,297505	-2,634350	0,076117	0,422408	-0,083865	33,240634	-5,297505	-2,634350
13:51:57,40	0,354021	3,216936	-0,122982	0,683974	0,236990	0,803007	0,073172	0,422073	-0,084662	0,097385	0,531482	-2,652797	-1,046217	-2,713123	-1,236493	-6,312881	29,119209	10,583173	0,073172	0,422073	-0,084662	33,230121	-5,212547	-2,652797	0,073172	0,422073	-0,084662	33,230121	-5,212547	-2,652797
13:51:57,45	0,354021	3,216936	-0,122982	0,683974	0,236990	0,803007	0,071624	0,425134	-0,082379	-0,087931	0,409470	-2,668177	-1,044406	-2,714675	-1,237258	-6,297407	29,124310	10,578880	0,071624	0,425134	-0,082379	33,285072	-5,213003	-2,668177	0,071624	0,425134	-0,082379	33,285072	-5,213003	-2,668177
13:51:57,50	0,354021	3,216936	-0,122982	0,683974	0,236990	0,803007	0,074850	0,421171	-0,084682	0,134295	0,581730	-2,666917	-1,044398	-2,717899	-1,238796	-6,300913	29,130947	10,584433	0,074850	0,421171	-0,084682	33,196201	-5,294002	-2,666917	0,074850	0,421171	-0,084682	33,196201	-5,294002	-2,666917
13:51:57,55	0,354021	3,216936	-0,122982	0,683974	0,236990	0,803007	0,074850	0,421171	-0,084682	0,134295	0,581730	-2,666917	-1,044960	-2,714797	-1,234912	-6,298133	29,165971	10,598061	0,074850	0,421171	-0,084682	33,196201	-5,294002	-2,666917	0,074850	0,421171	-0,084682	33,196201	-5,294002	-2,666917
13:51:57,60	0,354021	3,216936	-0,122982	0,683974	0,236990	0,803007	0,072445	0,423208	-0,080798	0,060068	0,441552	-2,653289	-1,027194	-2,660884	-1,386141	-3,015406	28,161092	10,383275	0,072445	0,423208	-0,080798	33,281917	-5,245367	-2,653289	0,072445	0,423208	-0,080798	33,281917	-5,245367	-2,653289
13:51:57,65	0,354021	3,216936	-0,122982	0,683974	0,236990	0,803007	0,016871	0,434779	-0,232027	0,229505	0,897087	-2,868074	-1,088574	-2,666493	-1,339892	-3,439539	31,208400	10,217943	0,016871	0,434779	-0,232027	34,359652	-0,427303	-2,868074	0,016871	0,434779	-0,232027	34,359652	-0,427303	-2,868074
13:51:57,70	0,354024	3,216940	-0,122982	0,683987	0,236995	0,853006	0,052419	0,485131	-0,185777	0,038171	0,854603	-3,033406	-1,100006	-2,675682	-1,329691	-4,108110	31,879701	10,207702	0,052419	0,485131	-0,185777	38,120964	-3,260282	-3,033406	0,052419	0,485131	-0,185777	38,120964	-3,260282	-3,033406
13:51:57,75	0,354024	3,216940	-0,122982	0,683987	0,236995	0,853006	0,066093	0,490437	-0,175577	0,009364	0,651025	-3,043648	-1,102347	-2,680286	-1,326190	-4,105809	31,832213	10,188403	0,066093	0,490437	-0,175577	38,508637	-4,537304	-3,043648	0,066093	0,490437	-0,175577	38,508637	-4,537304	-3,043648
13:51:57,80	0,354024	3,216940	-0,122982	0,683987	0,236995	0,853006	0,071251	0,490163	-0,172075	-0,016375	0,944958	-3,062947	-1,098354	-2,681287	-1,326580	-4,155761	31,800840	10,203226	0,071251	0,490163	-0,172075	38,461407	-4,648244	-3,062947	0,071251	0,490163	-0,172075	38,461407	-4,648244	-3,062947
13:51:57,85	0,354024	3,216940	-0,122982	0,683987	0,236995	0,853006	0,070121	0,486204	-0,172466	0,137346	0,858649	-3,048124	-1,097224	-2,676887	-1,326204	-4,152488	31,759649	10,207337	0,070121	0,486204	-0,172466	38,304348	-4,645884	-3,048124	0,070121	0,486204	-0,172466	38,304348	-4,645884	-3,048124
13:51:57,90	0,354024	3,216940	-0,122982	0,683987	0,236995	0,853006	0,065746	0,487425	-0,172090	0,039793	0,654570	-3,044012	-1,100811	-2,681611	-1,323860	-4,196622	31,775885	10,229790	0,065746	0,487425	-0,172090	38,302681	-4,506513	-3,044012	0,065746	0,487425	-0,172090	38,302681	-4,506513	-3,044012
13:51:57,95	0,354024	3,216940	-0,122982	0,683987	0,236995	0,853006	0,071630	0,488169	-0,169746	-0,006910	0,914178	-3,021560	-1,097345	-2,675190	-1,324831	-4,200123	31,758891	10,262917	0,071630	0,488169	-0,169746	38,314395	-4,708767	-3,021560	0,071630	0,488169	-0,169746	38,314395	-4,708767	-3,021560
13:51:58,00	0,354024	3,216940	-0,122982	0,683987	0,236995	0,853006	0,068313	0,489480	-0,172501	-0,108952	0,753774	-3,044562	-1,100287	-2,678082	-1,326616	-4,203082	31,740503	10,206788	0,068313	0,489480	-0,172501	38,315265	-4,608762	-3,044562	0,068313	0,489480	-0,172501	38,315265	-4,608762	-3,044562
13:51:58,05	0,354024	3,216940	-0,122982	0,683987	0,236995	0,853006	0,068313	0,489480	-0,172501	-0,108952	0,753774	-3,044562	-1,098483	-2,682305	-1,322334	-4,216647	31,768593	10,195217	0,068313	0,489480	-0,172501	38,315265	-4,608762	-3,044562	0,068313	0,489480	-0,172501	38,315265	-4,608762	-3,044562
13:51:58,10	0,354024	3,216940	-0,122982	0,683987	0,236995	0,853006	0,071068	0,485807	-0,168220	0,099626	0,871248	-3,056133	-1,101209	-2,604908	-1,336134	-0,105473	31,899429	9,939149	0,071068	0,485807	-0,168220	38,235455	-4,707565	-3,056133	0,071068	0,485807	-0,168220	38,235455	-4,707565	-3,056133
13:51:58,15	0,354024	3,216940	-0,122982	0,683987	0,236995	0,853006	0,005402	0,526866	-0,182019	0,133435	0,951620	-3,312200	-1,168010	-2,645321	-1,311600	-2,455459	35,433655	9,801786	0,005402	0,526866	-0,182019	41,492421	0,527523	-3,312200	0,005402	0,526866	-0,182019	41,492421	0,527523	-3,312200
13:51:58,20	0,353985	3,216925	-0,122976	0,683991	0,236994	0,903034	0,073802	0,564511	-0,157486	0,061634	0,706111	-3,449563	-1,184154	-2,656327	-1,310352	-3,044181	36,283613	9,726922	0,073802	0,564511	-0,157486	44,375747	-5,087310	-3,449563	0,073802	0,564511	-0,157486	44,375747	-5,087310	-3,449563
13:51:58,25	0,353985	3,216925	-0,122976	0,683991	0,236994	0,903034	0,091405	0,572989	-0,156238	0,062517	0,686648	-3,524428	-1,178147	-2,655289	-1,311902	-3,094729	36,216118	9,757697	0,091405	0,572989	-0,156238	45,042130	-6,488622	-3,524428	0,091405	0,572989	-0,156238	45,042130	-6,488622	-3,524428
13:51:58,30	0,353985	3,216925	-0,122976	0,683991	0,236994	0,903034	0,087503	0,568306	-0,157788	0,222307	0,473755	-3,493653	-1,178964	-2,663419	-1,311498	-3,193811	36,144737	9,793596	0,087503	0,568306	-0,157788	44,834304	-6,395267	-3,493653	0,087503	0,568306	-0,157788	44,834304	-6,395267	-3,493653
13:51:58,35	0,353985	3,216925	-0,122976	0,683991	0,236994	0,903034	0,094953	0,564948	-0,157383	0,285556	0,810990	-3,457753	-1,177340	-2,663629	-1,311932	-3,262795	36,143290	9,770547	0,094953	0,564948	-0,157383	44,633963	-6,642784	-3,457753	0,094953	0,564948	-0,157383	44,633963	-6,642784	-3,457753
13:51:58,40	0,353985	3,216925	-0,122976	0,683991	0,236994	0,903034	0,094322	0,563437	-0,157818	0,328383	0,719164	-3,480802	-1,179203	-2,660515	-1,311928	-3,270884	36,073260	9,802440	0,094322	0,563437	-0,157818	44,558176	-6,685084	-3,480802	0,094322	0,563437	-0,157818	44,558176	-6,685084	-3,480802
13:51:58,45	0,353985	3,216925	-0,122976	0,683991	0,236994	0,903034	0,092557	0,566607	-0,157814	0,098830	0,655410	-3,448909	-1,180395	-2,664514	-1,313896	-3,289037	36,072167	9,759384	0,092557	0,566607	-0,157814	44,577499	-6,610310	-3,448909	0,092557	0,566607	-0,157814	44,577499	-6,610310	-3,448909
13:51:58,50	0,353985	3,216925	-0,122976	0,683991	0,236994	0,903034	0,096616	0,565640	-0,159782	0,139107	0,851332	-3,491965	-1,177424	-2,662181	-1,314260	-3,261496	36,055602	9,783877	0,096616	0,565640	-0,159782	44,541843	-6,733062	-3,491965	0,096616	0,565640	-0,159782	44,541843	-6,733062	-3,491965
13:51:58,55	0,353985	3,216925	-0,122976	0,683991	0,236994	0,903034	0,093110	0,564234	-0,160146	0,211638	0,701124	-3,467472	-1,178761	-2,660957	-1,315077	-3,323798	36,034869	9,779456	0,093110	0,564234	-0,160146	44,504011	-6,608004	-3,467472	0,093110	0,564234	-0,160146	44,504011	-6,608004	-3,467472
13:51:58,60	0,353985	3,216925	-0,122976	0,683991	0,236994	0,903034	0,092718	0,566003	-0,160962	0,070535	0,637163	-3,471894	-1,181686	-2,661707	-1,313126	-3,309834	36,006009	9,781429	0,092718	0,566003	-0,160962	44,501788	-6,641210	-3,471894	0,092718	0,566003	-0,160962	44,501788	-6,641210	-3,471894
13:51:58,65	0,353985	3,216925	-0,122976	0,683991	0,236994	0,903034	0,094831	0,568162	-0,159012	-0,059709	0,773553	-3,469921	-1,177466	-2,662339	-1,313078	-3,273467	36,036235	9,811701	0,094831	0,568162	-0,159012	44,540972	-6,670677	-3,469921	0,094831	0,568162	-0,159012	44,540972	-6,670677	-3,469921
13:51:58,70	0,353985	3,216925	-0,122976	0,683991	0,236994	0,903034	0,093268	0,564191	-0,158963	0,191114	0,708648	-3,439649	-1,182292	-2,664890	-1,315033	-3,307315	35,973149	9,810005	0,093268	0,564191	-0,158963	44,480115	-6,612870	-3,439649	0,093268	0,564191	-0,158963	44,480115	-6,612870	-3,439649
13:51:58,75	0,353985	3,216925	-0,122976	0,683991	0,236994	0,903034	0,097890	0,567095	-0,160919	-0,031450	0,951219	-3,441344	-1,177661	-2,664253	-1,311969	-3,349557	35,958502	9,770240	0,097890	0,567095	-0,160919	44,485512	-6,733123	-3,441344	0,097890	0,567095	-0,160919	44,485512	-6,733123	-3,441344
13:51:58,80	0,353985	3,216925	-0,122976	0,683991	0,236994	0,903034	0,095023	0,563403	-0,157855	0,126721	0,772875	-3,481110	-1,178843	-2,664239	-1,311949	-3,349576	35,963833	9,799267	0,095023	0,563403	-0,157855	44,353872	-6,686405	-3,481110	0,095023	0,563403	-0,157855	44,353872	-6,686405	-3,481110
13:51:58,85	0,353985	3,216925	-0,122976	0,683991	0,236994	0,903034	0,095602	0,564434	-0,157835	0,077746	0,800294	-3,452083	-1,178749	-2,662834	-1,313103	-3,303595	35,973425	9,795183	0,095602	0,564434	-0,157835	44,385785	-6,704427	-3,452083	0,095602	0,564434	-0,157835	44,385785	-6,704427	-3,452083
13:51:58,90	0,353985	3,216925	-0,122976	0,683991	0,236994	0,903034	0,094338	0,565054	-0,158989	0,076766	0,769637	-3,456166	-1,177137	-2,664247	-1,311204	-3,366229	35,913716	9,763757	0,094338	0,565054	-0,158989	44,433533	-6,635930	-3,456166	0,094338	0,565054	-0,158989	44,433533	-6,635930	-3,456166
13:51:58,95	0,353985	3,216925	-0,122976	0,683991	0,236994	0,903034	0,094756	0,562952	-0,157090	0,103083	0,766955	-3,487593	-1,178279	-2,662348	-1,314698	-3,358136	35,977194	9,777608	0,094756	0,562952	-0,157090	44,294783	-6,671380	-3,487593	0,094756	0,562952	-0,157090	44,294783	-6,671380	-3,487593
13:51:59,00	0,353985	3,216925	-0,122976	0,683991	0,236994	0,903034	0,093682	0,564890	-0,160584	0,061305	0,686387	-3,473742	-1,180689	-2,662904	-1,310823	-3,377104	35,932765	9,773523	0,093682	0,564890	-0,160584	44,405171	-6,667654	-3,473742	0,093682	0,564890	-0,160584	44,405171	-6,667654	-3,473742
13:51:59,05	0,353985	3,216925	-0,122976	0,683991	0,236994	0,903034	0,095369	0,566699	-0,156709	-0,080741	0,779882	-3,477827	-1,177689	-2,660877	-1,316621	-3,334374	35,938764	9,797004	0,095369	0,566699	-0,156709	44,405158	-6,706563	-3,477827	0,095369	0,566699	-0,156709	44,405158	-6,706563	-3,477827
13:51:59,10	0,353985	3,216925	-0,122976	0,683991	0,236994	0,903034	0,092113	0,565115	-0,162507	0,028211	0,644599	-3,454346	-1,177191	-2,663437	-1,315095	-3,379748	35,910340	9,771111	0,092113	0,565115	-0,162507	44,389730	-6,586287	-3,454346	0,092113	0,565115	-0,162507	44,389730	-6,586287	-3,454346
13:51:59,15	0,353985	3,216925	-0,122976	0,683991	0,236994	0,903034	0,094081	0,563404	-0,160981	0,069898	0,721844	-3,480238	-1,179602	-2,665933	-1,315851	-3,414032	35,934079	9,810658	0,094081	0,563404	-0,160981	44,297077	-6,663517	-3,480238	0,094081	0,563404	-0,160981	44,297077	-6,663517	-3,480238
13:51:59,20	0,353985	3,216925	-0,122976	0,683991	0,236994	0,903034	0,097448	0,564244	-0,161737	0,029628	0,855380	-3,440691	-1,176637	-2,663845	-1,313155	-3,398512	35,904545	9,774818	0,097448	0,564244	-0,161737	44,322756	-6,794310	-3,440691	0,097448	0,564244	-0,161737	44,322756	-6,794310	-3,440691
13:51:59,25	0,353985	3,216925	-0,122976	0,683991	0,236994	0,903034	0,094157	0,562720	-0,159041	0,091046	0,712458	-3,476531	-1,180173	-2,663201	-1,311209	-3,406873	35,926932	9,793302	0,094157	0,562720	-0,159041	44,264559	-6,678890	-3,476531	0,094157	0,562720	-0,159041	44,264559	-6,678890	-3,476531
13:51:59,30	0,353985	3,216925	-0,122976	0,683991	0,236994	0,903034	0,095368	0,566104	-0,157095	-0,069728	0,756968	-3,458047	-1,179630	-2,666018	-1,316631	-3,420033	35,917850	9,810657	0,095368	0,566104	-0,157095	44,369449	-6,729402	-3,458047	0,095368	0,566104	-0,157095	44,369449	-6,729402	-3,458047
13:51:59,35	0,353985	3,216925	-0,122976	0,683991	0,236994	0,903034	0,097536	0,564225	-0,162517	0,013536	0,862858	-3,440693	-1,174234	-2,663470	-1,310017	-3,368236	35,871353	9,791386	0,097536	0,564225	-0,162517	44,305210	-6,793715	-3,440693	0,097536	0,564225	-0,162517	44,305210	-6,793715	-3,440693
13:51:59,40	0,353985	3,216925	-0,122976	0,683991	0,236994	0,903034	0,092632	0,560826	-0,155903	0,175900	0,675938	-3,459964	-1,180212	-2,668190	-1,313116	-3,412468	35,872068	9,816241	0,092632	0,560826	-0,155903	44,200775	-6,595645	-3,459964	0,092632	0,560826	-0,155903	44,200775	-6,595645	-3,459964
13:51:59,45	0,353985	3,216925	-0,122976	0,683991	0,236994	0,903034	0,099708	0,563643	-0,159002	0,007930	1,005250	-3,435108	-1,174806	-2,664080	-1,311179	-3,348127	35,835054	9,780844	0,099708	0,563643	-0,159002	44,253923	-6,821833	-3,435108	0,099708	0,563643	-0,159002	44,253923	-6,821833	-3,435108
13:51:59,50	0,353985	3,216925	-0,122976	0,683991	0,236994	0,903034	0,093446	0,561017	-0,157065	0,144613	0,753833	-3,470505	-1,175532	-2,662496	-1,314692	-3,415180	35,886243	9,814491	0,093446	0,561017	-0,157065	44,184442	-6,581653	-3,470505	0,093446	0,561017	-0,157065	44,184442	-6,581653	-3,470505
13:51:59,55	0,353985	3,216925	-0,122976	0,683991	0,236994	0,903034	0,092437	0,562438	-0,160577	0,081528	0,617718	-3,436859	-1,177236	-2,667180	-1,312342	-3,396503	35,865278	9,801518	0,092437	0,562438	-0,160577	44,232902	-6,638586	-3,436859	0,092437	0,562438	-0,160577	44,232902	-6,638586	-3,436859
13:51:59,60	0,353985	3,216925	-0,122976	0,683991	0,236994	0,903034	0,097345	0,561571	-0,158228	0,117778	0,899602	-3,449832	-1,176625	-2,663507	-1,313919	-3,374074	35,859096	9,778474	0,097345	0,561571	-0,158228	44,201117	-6,741997	-3,449832	0,097345	0,561571	-0,158228	44,201117	-6,741997	-3,449832
13:51:59,65	0,353985	3,216925	-0,122976	0,683991	0,236994	0,903034	0,093859	0,562878	-0,159805	0,055670	0,740829	-3,472876	-1,175559	-2,667416	-1,313142	-3,437313	35,860591	9,792838	0,093859	0,562878	-0,159805	44,241616	-6,627095	-3,472876	0,093859	0,562878	-0,159805	44,241616	-6,627095	-3,472876
13:51:59,70	0,353985	3,216925	-0,122976	0,683991	0,236994	0,903034	0,096711	0,560001	-0,159028	0,174965	0,833644	-3,458511	-1,176133	-2,665774	-1,313164	-3,429740	35,863097	9,768773	0,096711	0,560001	-0,159028	44,135042	-6,758200	-3,458511	0,096711	0,560001	-0,159028	44,135042	-6,758200	-3,458511
13:51:59,76	0,353985	3,216925	-0,122976	0,683991	0,236994	0,903034	0,095577	0,561319	-0,159050	0,112380	0,779938	-3,482577	-1,174353	-2,663423	-1,312393	-3,419015	35,861534	9,763955	0,095577	0,561319	-0,159050	44,175929	-6,722821	-3,482577	0,095577	0,561319	-0,159050	44,175929	-6,722821	-3,482577
13:51:59,81	0,353985	3,216925	-0,122976	0,683991	0,236994	0,903034	0,092650	0,560953	-0,158279	0,135418	0,637828	-3,487395	-1,178490	-2,665230	-1,312742	-3,421599	35,857503	9,816378	0,092650	0,560953	-0,158279	44,170240	-6,635198	-3,487395	0,092650	0,560953	-0,158279	44,170240	-6,635198	-3,487395
13:51:59,86	0,353985	3,216925	-0,122976	0,683991	0,236994	0,903034	0,096283	0,563633	-0,158627	-0,008694	0,826544	-3,434972	-1,179347	-2,660841	-1,313938	-3,322970	36,018018	9,744214	0,096283	0,563633	-0,158627	44,236462	-6,731706	-3,434972	0,096283	0,563633	-0,158627	44,236462	-6,731706	-3,434972
13:51:59,91	0,353985	3,216925	-0,122976	0,683991	0,236994	0,903034	0,044648	0,597051	-0,230571	0,190889	0,948166	-3,646180	-1,181614	-2,603803	-1,384685	-0,022299	36,131949	9,605169	0,044648	0,597051	-0,230571	47,059369	-2,556715	-3,646180	0,044648	0,597051	-0,230571	47,059369	-2,556715	-3,646180
13:51:59,96	0,353985	3,216925	-0,122976	0,683991	0,236994	0,903034	0,044648	0,597051	-0,230571	0,190889	0,948166	-3,646180	-1,235283	-2,607352	-1,294966	-0,468080	39,061535	9,363025	0,044648	0,597051	-0,230571	47,059369	-2,556715	-3,646180	0,044648	0,597051	-0,230571	47,059369	-2,556715	-3,646180
13:52:00,01	0,354023	3,217010	-0,122973	0,683977	0,236991	0,952991	0,083374	0,642319	-0,133659	0,165177	0,525883	-3,870050	-1,240180	-2,614706	-1,287773	-0,967835	39,366278	9,381299	0,083374	0,642319	-0,133659	50,587223	-6,018971	-3,870050	0,083374	0,642319	-0,133659	50,587223	-6,018971	-3,870050
13:52:00,06	0,354023	3,217010	-0,122973	0,683977	0,236991	0,952991	0,083374	0,642319	-0,133659	0,165177	0,525883	-3,870050	-1,241520	-2,613160	-1,290913	-1,034688	39,374682	9,393854	0,083374	0,642319	-0,133659	50,587223	-6,018971	-3,870050	0,083374	0,642319	-0,133659	50,587223	-6,018971	-3,870050
13:52:00,11	0,354023	3,217010	-0,122973	0,683977	0,236991	0,952991	0,082704	0,644253	-0,136799	0,038476	0,428970	-3,857496	-1,243413	-2,619948	-1,289770	-1,099143	39,324628	9,366658	0,082704	0,644253	-0,136799	50,612317	-6,063327	-3,857496	0,082704	0,644253	-0,136799	50,612317	-6,063327	-3,857496
13:52:00,16	0,354023	3,217010	-0,122973	0,683977	0,236991	0,952991	0,089529	0,642498	-0,135656	0,054157	0,753077	-3,884692	-1,240540	-2,617535	-1,291331	-1,116609	39,308023	9,377800	0,089529	0,642498	-0,135656	50,490235	-6,274982	-3,884692	0,089529	0,642498	-0,135656	50,490235	-6,274982	-3,884692
13:52:00,21	0,354023	3,217010	-0,122973	0,683977	0,236991	0,952991	0,086003	0,641217	-0,137217	0,097660	0,562882	-3,873550	-1,238178	-2,617728	-1,289793	-1,111568	39,281241	9,347263	0,086003	0,641217	-0,137217	50,433174	-6,188357	-3,873550	0,086003	0,641217	-0,137217	50,433174	-6,188357	-3,873550
13:52:00,26	0,354023	3,217010	-0,122973	0,683977	0,236991	0,952991	0,084990	0,639074	-0,135678	0,188407	0,527935	-3,904087	-1,234188	-2,623151	-1,289751	-1,153078	39,195035	9,388394	0,084990	0,639074	-0,135678	50,355718	-6,143742	-3,904087	0,084990	0,639074	-0,135678	50,355718	-6,143742	-3,904087
13:52:00,31	0,354023	3,217010	-0,122973	0,683977	0,236991	0,952991	0,087691	0,632907	-0,135637	0,413686	0,675578	-3,862956	-1,239651	-2,619712	-1,291362	-1,210827	39,176422	9,379247	0,087691	0,632907	-0,135637	50,096878	-6,208182	-3,862956	0,087691	0,632907	-0,135637	50,096878	-6,208182	-3,862956
13:52:00,36	0,354023	3,217010	-0,122973	0,683977	0,236991	0,952991	0,087444	0,639358	-0,137248	0,033239	0,622019	-3,872102	-1,240556	-2,620513	-1,287072	-1,164344	39,373173	9,367651	0,087444	0,639358	-0,137248	50,222837	-6,242337	-3,872102	0,087444	0,639358	-0,137248	50,222837	-6,242337	-3,872102
13:52:00,41	0,354023	3,217010	-0,122973	0,683977	0,236991	0,952991	0,088591	0,639741	-0,132958	0,206939	0,623525	-3,883699	-1,229642	-2,578462	-1,326764	1,007446	38,795269	9,233121	0,088591	0,639741	-0,132958	50,426628	-6,330844	-3,883699	0,088591	0,639741	-0,132958	50,426628	-6,330844	-3,883699
13:52:00,46	0,354023	3,217010	-0,122973	0,683977	0,236991	0,952991	0,046716	0,651315	-0,172650	0,190528	0,615806	-4,018229	-1,304756	-2,622678	-1,362012	-1,074658	42,539388	9,032356	0,046716	0,651315	-0,172650	51,318743	-3,051383	-4,018229	0,046716	0,651315	-0,172650	51,318743	-3,051383	-4,018229
13:52:00,51	0,354033	3,217022	-0,122999	0,683974	0,237008	1,003035	0,132197	0,701444	-0,198019	0,065829	0,711383	-4,252927	-1,315795	-2,627426	-1,352133	-1,518281	43,119486	8,998422	0,132197	0,701444	-0,198019	55,129182	-9,666087	-4,252927	0,132197	0,701444	-0,198019	55,129182	-9,666087	-4,252927
13:52:00,56	0,354033	3,217022	-0,122999	0,683974	0,237008	1,003035	0,132197	0,701444	-0,198019	0,065829	0,711383	-4,252927	-1,313573	-2,635982	-1,354871	-1,568113	43,018466	8,952873	0,132197	0,701444	-0,198019	55,129182	-9,666087	-4,252927	0,132197	0,701444	-0,198019	55,129182	-9,666087	-4,252927
13:52:00,61	0,354033	3,217022	-0,122999	0,683974	0,237008	1,003035	0,138495	0,695241	-0,200757	0,275968	1,046229	-4,298477	-1,307927	-2,631191	-1,355645	-1,619662	42,897813	9,004992	0,131523	0,692747	-0,201531	54,656049	-9,625198	-4,246358	0,131523	0,692747	-0,201531	54,656049	-9,625198	-4,246358
13:52:00,66	0,354033	3,217022	-0,122999	0,683974	0,237008	1,003035	0,131523	0,692747	-0,201531	0,275405	0,699389	-4,246358	-1,309188	-2,628558	-1,355656	-1,647327	42,893263	9,024691	0,131523	0,692747	-0,201531	54,656049	-9,625198	-4,246358	0,131523	0,692747	-0,201531	54,656049	-9,625198	-4,246358
13:52:00,71	0,354033	3,217022	-0,122999	0,683974	0,237008	1,003035	0,134604	0,691212	-0,200782	0,285540	0,783721	-4,242200	-1,308137	-2,634627	-1,354896	-1,720202	42,875375	9,009150	0,134604	0,691212	-0,200782	54,545661	-9,782680	-4,242200	0,134604	0,691212	-0,200782	54,545661	-9,782680	-4,242200
13:52:00,76	0,354033	3,217022	-0,122999	0,683974	0,237008	1,003035	0,134604	0,691212	-0,200782	0,285540	0,783721	-4,242200	-1,309413	-2,633891	-1,356442	-1,727780	42,789807	9,031542	0,134604	0,691212	-0,200782	54,545661	-9,782680	-4,242200	0,134604	0,691212	-0,200782	54,545661	-9,782680	-4,242200
13:52:00,81	0,354033	3,217022	-0,122999	0,683974	0,237008	1,003035	0,134605	0,692684	-0,202328	0,131107	0,819995	-4,219808	-1,307787	-2,632233	-1,356104	-1,788122	42,775299	9,007793	0,134605	0,692684	-0,202328	54,506774	-9,746487	-4,219808	0,134605	0,692684	-0,202328	54,506774	-9,746487	-4,219808
13:52:00,86	0,354033	3,217022	-0,122999	0,683974	0,237008	1,003035	0,132356	0,692105	-0,201990	0,118442	0,658028	-4,243557	-1,308939	-2,638449	-1,355302	-1,787937	42,758249	9,005636	0,132356	0,692105	-0,201990	54,448713	-9,731884	-4,243557	0,132356	0,692105	-0,201990	54,448713	-9,731884	-4,243557
13:52:00,91	0,354033	3,217022	-0,122999	0,683974	0,237008	1,003035	0,138315	0,689994	-0,201188	0,213543	0,976613	-4,245714	-1,302593	-2,633085	-1,356450	-1,797416	42,670562	9,053967	0,138315	0,689994	-0,201188	54,378098	-9,881128	-4,245714	0,138315	0,689994	-0,201188	54,378098	-9,881128	-4,245714
13:52:00,96	0,354033	3,217022	-0,122999	0,683974	0,237008	1,003035	0,130497	0,687181	-0,202336	0,279182	0,605691	-4,197382	-1,307895	-2,632321	-1,355697	-1,799312	42,671588	9,038222	0,132486	0,692155	-0,201582	54,354613	-9,693165	-4,213127	0,132486	0,692155	-0,201582	54,354613	-9,693165	-4,213127
13:52:01,01	0,354033	3,217022	-0,122999	0,683974	0,237008	1,003035	0,132486	0,692155	-0,201582	0,020459	0,706953	-4,213127	-1,306125	-2,637325	-1,352985	-1,821995	42,676951	9,007470	0,132486	0,692155	-0,201582	54,354613	-9,693165	-4,213127	0,132486	0,692155	-0,201582	54,354613	-9,693165	-4,213127
13:52:01,06	0,354033	3,217022	-0,122999	0,683974	0,237008	1,003035	0,135935	0,688119	-0,198871	0,223611	0,863984	-4,243880	-1,307268	-2,635380	-1,356489	-1,790458	42,662536	8,994372	0,135935	0,688119	-0,198871	54,240973	-9,806892	-4,243880	0,135935	0,688119	-0,198871	54,240973	-9,806892	-4,243880
13:52:01,11	0,354033	3,217022	-0,122999	0,683974	0,237008	1,003035	0,134822	0,690082	-0,202375	0,124825	0,840643	-4,256978	-1,304979	-2,637270	-1,358845	-1,821811	42,651980	8,966834	0,134822	0,690082	-0,202375	54,296275	-9,742887	-4,256978	0,134822	0,690082	-0,202375	54,296275	-9,742887	-4,256978
13:52:01,16	0,354033	3,217022	-0,122999	0,683974	0,237008	1,003035	0,134359	0,689816	-0,201991	0,097523	0,782885	-4,232957	-1,306806	-2,635113	-1,356105	-1,840225	42,643734	9,018393	0,134359	0,689816	-0,201991	54,248044	-9,764324	-4,232957	0,134359	0,689816	-0,201991	54,248044	-9,764324	-4,232957
13:52:01,21	0,354033	3,217022	-0,122999	0,683974	0,237008	1,003035	0,129635	0,687175	-0,203516	0,211316	0,545426	-4,183100	-1,302157	-2,632342	-1,357630	-1,844864	42,619243	9,068250	0,129635	0,687175	-0,203516	54,154532	-9,630891	-4,183100	0,129635	0,687175	-0,203516	54,154532	-9,630891	-4,183100
13:52:01,26	0,354033	3,217022	-0,122999	0,683974	0,237008	1,003035	0,129635	0,687175	-0,203516	0,211316	0,545426	-4,183100	-1,304571	-2,635465	-1,358034	-1,864336	42,568329	9,046803	0,129635	0,687175	-0,203516	54,154532	-9,630891	-4,183100	0,129635	0,687175	-0,203516	54,154532	-9,630891	-4,183100
13:52:01,31	0,354033	3,217022	-0,122999	0,683974	0,237008	1,003035	0,133547	0,687704	-0,203919	0,129963	0,757482	-4,204546	-1,302783	-2,635887	-1,354951	-1,866020	42,566932	9,006385	0,133547	0,687704	-0,203919	54,114730	-9,725984	-4,204546	0,133547	0,687704	-0,203919	54,114730	-9,725984	-4,204546
13:52:01,36	0,354033	3,217022	-0,122999	0,683974	0,237008	1,003035	0,133018	0,685945	-0,200837	0,219394	0,729195	-4,244964	-1,304582	-2,636402	-1,356128	-1,873875	42,545653	8,996423	0,133018	0,685945	-0,200837	54,066057	-9,712715	-4,244964	0,133018	0,685945	-0,200837	54,066057	-9,712715	-4,244964
13:52:01,41	0,354033	3,217022	-0,122999	0,683974	0,237008	1,003035	0,134364	0,687245	-0,202014	0,129411	0,803040	-4,254926	-1,304047	-2,637335	-1,355337	-1,900904	42,549630	9,025372	0,134364	0,687245	-0,202014	54,078166	-9,744555	-4,254926	0,134364	0,687245	-0,202014	54,078166	-9,744555	-4,254926
13:52:01,46	0,354033	3,217022	-0,122999	0,683974	0,237008	1,003035	0,134905	0,686315	-0,201223	0,167698	0,805736	-4,225978	-1,302205	-2,636930	-1,359967	-1,848278	42,531824	9,037147	0,134905	0,686315	-0,201223	54,043452	-9,784269	-4,225978	0,134905	0,686315	-0,201223	54,043452	-9,784269	-4,225978
13:52:01,51	0,354033	3,217022	-0,122999	0,683974	0,237008	1,003035	0,133632	0,684923	-0,205853	0,251005	0,794069	-4,214203	-1,302908	-2,637607	-1,357664	-1,896314	42,495650	9,025168	0,133632	0,684923	-0,205853	54,017441	-9,696081	-4,214203	0,133632	0,684923	-0,205853	54,017441	-9,696081	-4,214203
13:52:01,56	0,354033	3,217022	-0,122999	0,683974	0,237008	1,003035	0,134570	0,685193	-0,203550	0,181616	0,819311	-4,226182	-1,306968	-2,632466	-1,358102	-1,872861	42,539707	8,983059	0,134570	0,685193	-0,203550	53,969251	-9,744442	-4,226182	0,134570	0,685193	-0,203550	53,969251	-9,744442	-4,226182
13:52:01,61	0,354033	3,217022	-0,122999	0,683974	0,237008	1,003035	0,132148	0,691280	-0,203988	-0,085018	0,691635	-4,268290	-1,300569	-2,634257	-1,358041	-1,886808	42,481677	9,049979	0,132148	0,691280	-0,203988	54,180433	-9,681968	-4,268290	0,132148	0,691280	-0,203988	54,180433	-9,681968	-4,268290
13:52:01,66	0,354033	3,217022	-0,122999	0,683974	0,237008	1,003035	0,130499	0,684842	-0,203927	0,192504	0,622838	-4,201371	-1,303470	-2,635951	-1,357284	-1,883055	42,501430	9,015444	0,130499	0,684842	-0,203927	53,952611	-9,621340	-4,201371	0,130499	0,684842	-0,203927	53,952611	-9,621340	-4,201371
13:52:01,71	0,354033	3,217022	-0,122999	0,683974	0,237008	1,003035	0,133417	0,686507	-0,203170	0,124913	0,767949	-4,235905	-1,302299	-2,639953	-1,358035	-1,890032	42,489892	9,029747	0,133417	0,686507	-0,203170	54,015713	-9,705295	-4,235905	0,133417	0,686507	-0,203170	54,015713	-9,705295	-4,235905
13:52:01,76	0,354033	3,217022	-0,122999	0,683974	0,237008	1,003035	0,136298	0,683492	-0,203921	0,268188	0,917463	-4,221602	-1,301694	-2,637144	-1,356484	-1,871374	42,470908	9,028525	0,136298	0,683492	-0,203921	53,922347	-9,781901	-4,221602	0,136298	0,683492	-0,203921	53,922347	-9,781901	-4,221602
13:52:01,81	0,354033	3,217022	-0,122999	0,683974	0,237008	1,003035	0,133562	0,684372	-0,202370	0,215319	0,800884	-4,222825	-1,304714	-2,638985	-1,358053	-1,902284	42,451752	9,023543	0,133562	0,684372	-0,202370	53,938555	-9,683769	-4,222825	0,133562	0,684372	-0,202370	53,938555	-9,683769	-4,222825
13:52:01,86	0,354033	3,217022	-0,122999	0,683974	0,237008	1,003035	0,136667	0,686068	-0,203939	0,095096	0,945126	-4,227806	-1,302430	-2,638881	-1,356489	-1,935941	42,454256	9,052499	0,136667	0,686068	-0,203939	53,951447	-9,783229	-4,227806	0,136667	0,686068	-0,203939	53,951447	-9,783229	-4,227806
13:52:01,91	0,354033	3,217022	-0,122999	0,683974	0,237008	1,003035	0,134787	0,681736	-0,200070	0,317714	0,819928	-4,248187	-1,300022	-2,639523	-1,354184	-1,927390	42,463162	9,003163	0,134787	0,681736	-0,200070	53,833964	-9,760860	-4,248187	0,134787	0,681736	-0,200070	53,833964	-9,760860	-4,248187
13:52:01,96	0,354033	3,217022	-0,122999	0,683974	0,237008	1,003035	0,134787	0,681736	-0,200070	0,317714	0,819928	-4,248187	-1,301858	-2,639957	-1,356875	-1,940794	42,438693	9,052224	0,134787	0,681736	-0,200070	53,833964	-9,760860	-4,248187	0,134787	0,681736	-0,200070	53,833964	-9,760860	-4,248187
13:52:02,02	0,354033	3,217022	-0,122999	0,683974	0,237008	1,003035	0,136081	0,683109	-0,202760	0,218424	0,887818	-4,199126	-1,301864	-2,638148	-1,355338	-1,937979	42,422390	9,036470	0,136081	0,683109	-0,202760	53,842457	-9,794514	-4,199126	0,136081	0,683109	-0,202760	53,842457	-9,794514	-4,199126
13:52:02,07	0,354033	3,217022	-0,122999	0,683974	0,237008	1,003035	0,134517	0,684019	-0,201224	0,158397	0,817085	-4,214880	-1,301221	-2,637147	-1,354177	-1,916361	42,429419	9,021491	0,134517	0,684019	-0,201224	53,853858	-9,742481	-4,214880	0,134517	0,684019	-0,201224	53,853858	-9,742481	-4,214880
13:52:02,12	0,354033	3,217022	-0,122999	0,683974	0,237008	1,003035	0,133328	0,683962	-0,200063	0,178254	0,770478	-4,229859	-1,300136	-2,639576	-1,358449	-1,956084	42,427437	9,033953	0,133328	0,683962	-0,200063	53,869245	-9,695772	-4,229859	0,133328	0,683962	-0,200063	53,869245	-9,695772	-4,229859
13:52:02,17	0,354033	3,217022	-0,122999	0,683974	0,237008	1,003035	0,134890	0,681808	-0,204335	0,268683	0,818269	-4,217397	-1,300586	-2,635817	-1,357303	-1,899238	42,458999	8,995401	0,134890	0,681808	-0,204335	53,790587	-9,770564	-4,217397	0,134890	0,681808	-0,204335	53,790587	-9,770564	-4,217397
13:52:02,22	0,354033	3,217022	-0,122999	0,683974	0,237008	1,003035	0,131859	0,684077	-0,203189	0,206425	0,694130	-4,255949	-1,298049	-2,544822	-1,402562	3,162757	42,471482	8,776910	0,131859	0,684077	-0,203189	53,906486	-9,656804	-4,255949	0,131859	0,684077	-0,203189	53,906486	-9,656804	-4,255949
13:52:02,27	0,354033	3,217022	-0,122999	0,683974	0,237008	1,003035	0,051787	0,727377	-0,248448	0,496655	0,907932	-4,474439	-1,354836	-2,548017	-1,304265	2,674358	45,271920	8,602883	0,051787	0,727377	-0,248448	57,595733	-3,157311	-4,474439	0,051787	0,727377	-0,248448	57,595733	-3,157311	-4,474439
13:52:02,32	0,354018	3,217031	-0,122958	0,683973	0,236980	1,053036	0,082947	0,774959	-0,150150	0,203428	0,705116	-4,648467	-1,360542	-2,566903	-1,312431	1,746571	45,693727	8,554434	0,082947	0,774959	-0,150150	61,037712	-5,806261	-4,648467	0,082947	0,774959	-0,150150	61,037712	-5,806261	-4,648467
13:52:02,37	0,354018	3,217031	-0,122958	0,683973	0,236980	1,053036	0,102156	0,770457	-0,158317	0,338936	0,689544	-4,696915	-1,357722	-2,565969	-1,312428	1,705470	45,661072	8,583505	0,102156	0,770457	-0,158317	60,819810	-7,329664	-4,696915	0,102156	0,770457	-0,158317	60,819810	-7,329664	-4,696915
13:52:02,42	0,354018	3,217031	-0,122958	0,683973	0,236980	1,053036	0,099937	0,768482	-0,158314	0,392828	0,554911	-4,667844	-1,361535	-2,566781	-1,313616	1,617388	45,550534	8,609884	0,099937	0,768482	-0,158314	60,718630	-7,290138	-4,667844	0,099937	0,768482	-0,158314	60,718630	-7,290138	-4,667844
13:52:02,47	0,354018	3,217031	-0,122958	0,683973	0,236980	1,053036	0,102547	0,771378	-0,159502	0,102426	0,669600	-4,641465	-1,356885	-2,569413	-1,316718	1,599609	45,513251	8,606328	0,102547	0,771378	-0,159502	60,655625	-7,380306	-4,641465	0,102547	0,771378	-0,159502	60,655625	-7,380306	-4,641465
13:52:02,52	0,354018	3,217031	-0,122958	0,683973	0,236980	1,053036	0,102501	0,766035	-0,162604	0,339083	0,670498	-4,645021	-1,354101	-2,568160	-1,315950	1,554631	45,438421	8,623974	0,102501	0,766035	-0,162604	60,472859	-7,375866	-4,645021	0,102501	0,766035	-0,162604	60,472859	-7,375866	-4,645021
13:52:02,57	0,354018	3,217031	-0,122958	0,683973	0,236980	1,053036	0,100024	0,764251	-0,161835	0,344587	0,540121	-4,627376	-1,358894	-2,568884	-1,313262	1,500500	45,462924	8,617898	0,100024	0,764251	-0,161835	60,338274	-7,311744	-4,627376	0,100024	0,764251	-0,161835	60,338274	-7,311744	-4,627376
13:52:02,62	0,354018	3,217031	-0,122958	0,683973	0,236980	1,053036	0,103047	0,768040	-0,159148	0,141703	0,638220	-4,633451	-1,356043	-2,567384	-1,317575	1,484806	45,404057	8,580753	0,103047	0,768040	-0,159148	60,432844	-7,451000	-4,633451	0,103047	0,768040	-0,159148	60,432844	-7,451000	-4,633451
13:52:02,67	0,354018	3,217031	-0,122958	0,683973	0,236980	1,053036	0,100323	0,766321	-0,163461	0,172269	0,512392	-4,670597	-1,365417	-2,569054	-1,304789	1,397391	45,641405	8,589296	0,100323	0,766321	-0,163461	60,328459	-7,362961	-4,670597	0,100323	0,766321	-0,163461	60,328459	-7,362961	-4,670597
13:52:02,72	0,354018	3,217031	-0,122958	0,683973	0,236980	1,053036	0,106456	0,773604	-0,150674	-0,044608	0,636942	-4,662054	-1,377725	-2,553905	-1,393805	2,722466	46,409727	8,407472	0,106456	0,773604	-0,150674	60,683302	-7,719869	-4,662054	0,106456	0,773604	-0,150674	60,683302	-7,719869	-4,662054
13:52:02,77	0,354018	3,217031	-0,122958	0,683973	0,236980	1,053036	0,099491	0,791837	-0,239691	0,335209	1,038123	-4,843877	-1,423477	-2,559651	-1,400829	2,224600	48,801119	8,227913	0,099491	0,791837	-0,239691	62,494394	-6,771896	-4,843877	0,099491	0,791837	-0,239691	62,494394	-6,771896	-4,843877
13:52:02,82	0,354033	3,217052	-0,122980	0,683953	0,237006	1,103038	0,127343	0,828586	-0,246715	0,246304	0,859568	-5,023437	-1,445959	-2,575631	-1,392598	1,460428	49,895958	8,225657	0,127343	0,828586	-0,246715	65,290330	-9,136835	-5,023437	0,127343	0,828586	-0,246715	65,290330	-9,136835	-5,023437
13:52:02,87	0,354033	3,217052	-0,122980	0,683953	0,237006	1,103038	0,152423	0,840066	-0,238484	0,215432	0,954549	-5,025693	-1,440371	-2,574872	-1,393831	1,362432	49,772155	8,190611	0,152423	0,840066	-0,238484	66,160615	-11,010683	-5,025693	0,152423	0,840066	-0,238484	66,160615	-11,010683	-5,025693
13:52:02,92	0,354033	3,217052	-0,122980	0,683953	0,237006	1,103038	0,150792	0,834852	-0,237385	0,208026	0,809450	-5,015876	-1,440628	-2,576825	-1,391499	1,268994	49,684877	8,235474	0,150792	0,834852	-0,237385	65,743933	-11,027688	-5,015876	0,150792	0,834852	-0,237385	65,743933	-11,027688	-5,015876
13:52:02,97	0,354033	3,217052	-0,122980	0,683953	0,237006	1,103038	0,150792	0,834852	-0,237385	0,208026	0,809450	-5,015876	-1,438504	-2,579780	-1,391904	1,205308	49,535031	8,231503	0,150792	0,834852	-0,237385	65,743933	-11,027688	-5,015876	0,150792	0,834852	-0,237385	65,743933	-11,027688	-5,015876
13:52:03,02	0,354033	3,217052	-0,122980	0,683953	0,237006	1,103038	0,152288	0,831536	-0,237790	0,218849	0,907059	-5,019846	-1,431532	-2,579277	-1,392291	1,185013	49,470876	8,236017	0,152288	0,831536	-0,237790	65,494444	-11,047586	-5,019846	0,152288	0,831536	-0,237790	65,494444	-11,047586	-5,019846
13:52:03,07	0,354033	3,217052	-0,122980	0,683953	0,237006	1,103038	0,148367	0,825750	-0,238177	0,454034	0,717655	-5,015333	-1,434622	-2,578242	-1,392730	1,116111	49,480779	8,222394	0,148367	0,825750	-0,238177	65,275397	-10,929172	-5,015333	0,148367	0,825750	-0,238177	65,275397	-10,929172	-5,015333
13:52:03,12	0,354033	3,217052	-0,122980	0,683953	0,237006	1,103038	0,149016	0,828943	-0,238616	0,262123	0,686764	-5,028956	-1,437526	-2,578671	-1,389590	1,154457	49,413032	8,241579	0,149016	0,828943	-0,238616	65,334136	-11,010984	-5,028956	0,149016	0,828943	-0,238616	65,334136	-11,010984	-5,028956
13:52:03,17	0,354033	3,217052	-0,122980	0,683953	0,237006	1,103038	0,150840	0,831243	-0,235476	0,103004	0,848684	-5,009770	-1,432467	-2,585837	-1,392319	1,053858	49,337740	8,241673	0,150840	0,831243	-0,235476	65,355600	-10,992234	-5,009770	0,150840	0,831243	-0,235476	65,355600	-10,992234	-5,009770
13:52:03,22	0,354033	3,217052	-0,122980	0,683953	0,237006	1,103038	0,154516	0,823279	-0,238205	0,401647	0,990374	-5,009677	-1,434247	-2,581381	-1,389626	1,069070	49,290318	8,224177	0,154516	0,823279	-0,238205	65,029040	-11,139128	-5,009677	0,154516	0,823279	-0,238205	65,029040	-11,139128	-5,009677
13:52:03,27	0,354033	3,217052	-0,122980	0,683953	0,237006	1,103038	0,151546	0,827049	-0,235512	0,172149	0,872838	-5,027173	-1,432494	-2,577536	-1,388872	1,063826	49,308130	8,215526	0,151546	0,827049	-0,235512	65,095480	-11,023549	-5,027173	0,151546	0,827049	-0,235512	65,095480	-11,023549	-5,027173
13:52:03,32	0,354033	3,217052	-0,122980	0,683953	0,237006	1,103038	0,147340	0,827453	-0,234758	0,163929	0,640657	-5,035824	-1,435001	-2,585799	-1,390406	0,992288	49,267307	8,243299	0,147340	0,827453	-0,234758	65,118998	-10,925526	-5,035824	0,147340	0,827453	-0,234758	65,118998	-10,925526	-5,035824
13:52:03,37	0,354033	3,217052	-0,122980	0,683953	0,237006	1,103038	0,155749	0,825493	-0,236292	0,194748	1,036411	-5,008051	-1,430268	-2,579066	-1,393889	1,039760	49,235985	8,265124	0,155749	0,825493	-0,236292	64,995924	-11,189921	-5,008051	0,155749	0,825493	-0,236292	64,995924	-11,189921	-5,008051
13:52:03,42	0,354033	3,217052	-0,122980	0,683953	0,237006	1,103038	0,147553	0,824760	-0,239774	0,229434	0,666942	-4,986226	-1,431535	-2,582673	-1,390822	0,984072	49,218809	8,223765	0,147553	0,824760	-0,239774	64,973130	-10,915929	-4,986226	0,147553	0,824760	-0,239774	64,973130	-10,915929	-4,986226
13:52:03,47	0,354033	3,217052	-0,122980	0,683953	0,237006	1,103038	0,151309	0,824054	-0,236708	0,223465	0,822663	-5,027585	-1,431555	-2,584988	-1,389250	0,979438	49,183329	8,235908	0,151309	0,824054	-0,236708	64,911684	-11,055127	-5,027585	0,151309	0,824054	-0,236708	64,911684	-11,055127	-5,027585
13:52:03,52	0,354033	3,217052	-0,122980	0,683953	0,237006	1,103038	0,153325	0,822914	-0,235136	0,249707	0,941181	-5,015442	-1,429850	-2,586161	-1,394687	0,950868	49,207790	8,250104	0,153325	0,822914	-0,235136	64,848427	-11,094803	-5,015442	0,153325	0,822914	-0,235136	64,848427	-11,094803	-5,015442
13:52:03,57	0,354033	3,217052	-0,122980	0,683953	0,237006	1,103038	0,153487	0,820851	-0,240573	0,363875	0,912671	-5,001245	-1,430508	-2,585996	-1,390421	0,941078	49,119725	8,244699	0,153487	0,820851	-0,240573	64,800660	-11,136088	-5,001245	0,153487	0,820851	-0,240573	64,800660	-11,136088	-5,001245
13:52:03,62	0,354033	3,217052	-0,122980	0,683953	0,237006	1,103038	0,153674	0,821503	-0,236307	0,248786	0,957926	-5,006651	-1,431095	-2,587007	-1,390430	0,936523	49,122402	8,230050	0,153674	0,821503	-0,236307	64,736789	-11,105478	-5,006651	0,153674	0,821503	-0,236307	64,736789	-11,105478	-5,006651
13:52:03,67	0,354033	3,217052	-0,122980	0,683953	0,237006	1,103038	0,154843	0,821507	-0,236316	0,248652	1,013423	-5,021299	-1,431098	-2,583186	-1,391591	0,959688	49,092981	8,244678	0,154843	0,821507	-0,236316	64,736917	-11,141736	-5,021299	0,154843	0,821507	-0,236316	64,736917	-11,141736	-5,021299
13:52:03,72	0,354033	3,217052	-0,122980	0,683953	0,237006	1,103038	0,151535	0,823419	-0,237477	0,135283	0,876199	-5,006672	-1,428195	-2,580703	-1,392019	0,942625	49,095790	8,212158	0,151535	0,823419	-0,237477	64,773713	-11,019312	-5,006672	0,151535	0,823419	-0,237477	64,773713	-11,019312	-5,006672
13:52:03,77	0,354033	3,217052	-0,122980	0,683953	0,237006	1,103038	0,147933	0,822146	-0,237905	0,195396	0,672705	-5,039192	-1,431866	-2,585121	-1,393954	0,865507	49,124909	8,252532	0,147933	0,822146	-0,237905	64,733873	-10,940036	-5,039192	0,147933	0,822146	-0,237905	64,733873	-10,940036	-5,039192
13:52:03,82	0,354033	3,217052	-0,122980	0,683953	0,237006	1,103038	0,153595	0,823116	-0,239840	0,131608	0,885784	-4,998818	-1,428297	-2,588275	-1,390773	0,896755	49,057499	8,301562	0,153595	0,823116	-0,239840	64,746240	-11,171426	-4,998818	0,153595	0,823116	-0,239840	64,746240	-11,171426	-4,998818
13:52:03,87	0,354033	3,217052	-0,122980	0,683953	0,237006	1,103038	0,154542	0,818449	-0,236659	0,331559	0,995776	-4,949788	-1,425993	-2,582334	-1,390068	0,884393	49,043284	8,243942	0,154542	0,818449	-0,236659	64,579798	-11,135745	-4,949788	0,154542	0,818449	-0,236659	64,579798	-11,135745	-4,949788
13:52:03,92	0,354033	3,217052	-0,122980	0,683953	0,237006	1,103038	0,148245	0,819424	-0,235954	0,262347	0,664755	-5,007408	-1,431276	-2,584706	-1,390828	0,884904	49,060718	8,263073	0,148245	0,819424	-0,235954	64,587155	-10,972483	-5,007408	0,148245	0,819424	-0,235954	64,587155	-10,972483	-5,007408
13:52:03,97	0,354033	3,217052	-0,122980	0,683953	0,237006	1,103038	0,152940	0,822813	-0,236714	0,101485	0,900632	-4,988277	-1,426530	-2,586818	-1,391978	0,909337	49,020178	8,248194	0,152940	0,822813	-0,236714	64,692310	-11,105181	-4,988277	0,152940	0,822813	-0,236714	64,692310	-11,105181	-4,988277
13:52:04,02	0,354033	3,217052	-0,122980	0,683953	0,237006	1,103038	0,152397	0,817647	-0,237864	0,347232	0,913811	-5,003155	-1,424224	-2,584150	-1,390435	0,893184	49,012760	8,252824	0,152397	0,817647	-0,237864	64,532516	-11,049355	-5,003155	0,152397	0,817647	-0,237864	64,532516	-11,049355	-5,003155
13:52:04,07	0,354033	3,217052	-0,122980	0,683953	0,237006	1,103038	0,148933	0,816984	-0,236321	0,367226	0,723425	-4,998526	-1,424872	-2,583874	-1,390829	0,871803	49,002428	8,262571	0,148933	0,816984	-0,236321	64,500436	-10,967849	-4,998526	0,148933	0,816984	-0,236321	64,500436	-10,967849	-4,998526
13:52:04,12	0,354033	3,217052	-0,122980	0,683953	0,237006	1,103038	0,149018	0,817683	-0,236715	0,311193	0,714467	-4,988778	-1,427937	-2,585161	-1,390039	0,826438	48,973658	8,304521	0,149018	0,817683	-0,236715	64,499345	-10,983439	-4,988778	0,149018	0,817683	-0,236715	64,499345	-10,983439	-4,988778
13:52:04,18	0,354033	3,217052	-0,122980	0,683953	0,237006	1,103038	0,151665	0,819694	-0,235925	0,159054	0,827219	-4,946829	-1,423734	-2,587492	-1,391202	0,861177	48,955187	8,265899	0,151665	0,819694	-0,235925	64,505023	-11,078491	-4,946829	0,151665	0,819694	-0,235925	64,505023	-11,078491	-4,946829
13:52:04,23	0,354033	3,217052	-0,122980	0,683953	0,237006	1,103038	0,151583	0,814889	-0,237088	0,410303	0,862264	-4,985450	-1,427420	-2,584232	-1,393181	0,808077	48,944896	8,276857	0,151583	0,814889	-0,237088	64,379056	-11,036993	-4,985450	0,151583	0,814889	-0,237088	64,379056	-11,036993	-4,985450
13:52:04,28	0,354033	3,217052	-0,122980	0,683953	0,237006	1,103038	0,150602	0,819710	-0,239067	0,124102	0,770416	-4,974493	-1,420069	-2,583531	-1,384177	0,971148	48,803021	8,251996	0,150602	0,819710	-0,239067	64,471374	-11,051838	-4,974493	0,150602	0,819710	-0,239067	64,471374	-11,051838	-4,974493
13:52:04,33	0,354033	3,217052	-0,122980	0,683953	0,237006	1,103038	0,146320	0,813695	-0,230063	0,395580	0,759893	-4,999354	-1,404119	-2,486382	-1,367273	5,945249	47,812987	8,050069	0,146320	0,813695	-0,230063	64,270630	-10,726194	-4,999354	0,146320	0,813695	-0,230063	64,270630	-10,726194	-4,999354
13:52:04,38	0,354033	3,217052	-0,122980	0,683953	0,237006	1,103038	0,054211	0,848457	-0,213159	0,217632	0,772984	-5,201281	-1,445611	-2,519345	-1,353325	4,327020	50,113004	7,848500	0,054211	0,848457	-0,213159	66,821469	-3,482616	-5,201281	0,054211	0,848457	-0,213159	66,821469	-3,482616	-5,201281
13:52:04,43	0,354066	3,216975	-0,122997	0,683983	0,236995	1,153040	0,103504	0,867908	-0,199211	0,388914	0,784774	-5,402849	-1,456366	-2,530942	-1,355456	3,777941	50,629075	7,892617	0,103504	0,867908	-0,199211	68,519690	-7,340311	-5,402849	0,103504	0,867908	-0,199211	68,519690	-7,340311	-5,402849
13:52:04,48	0,354066	3,216975	-0,122997	0,683983	0,236995	1,153040	0,118925	0,871424	-0,201341	0,378465	0,853099	-5,358732	-1,455457	-2,529078	-1,357051	3,678842	50,581550	7,908053	0,118925	0,871424	-0,201341	68,785258	-8,482512	-5,358732	0,118925	0,871424	-0,201341	68,785258	-8,482512	-5,358732
13:52:04,53	0,354066	3,216975	-0,122997	0,683983	0,236995	1,153040	0,116856	0,871568	-0,202937	0,280251	0,683478	-5,343296	-1,457377	-2,531019	-1,360583	3,624888	50,531105	7,889141	0,116856	0,871568	-0,202937	68,698377	-8,489757	-5,343296	0,116856	0,871568	-0,202937	68,698377	-8,489757	-5,343296
13:52:04,58	0,354066	3,216975	-0,122997	0,683983	0,236995	1,153040	0,119497	0,872260	-0,206469	0,173603	0,799261	-5,362209	-1,453894	-2,530675	-1,359437	3,615463	50,476310	7,863212	0,119497	0,872260	-0,206469	68,646052	-8,581222	-5,362209	0,119497	0,872260	-0,206469	68,646052	-8,581222	-5,362209
13:52:04,63	0,354066	3,216975	-0,122997	0,683983	0,236995	1,153040	0,117458	0,869416	-0,205323	0,269335	0,712465	-5,388137	-1,454072	-2,533388	-1,362148	3,546323	50,444053	7,902867	0,117458	0,869416	-0,205323	68,518513	-8,507952	-5,388137	0,117458	0,869416	-0,205323	68,518513	-8,507952	-5,388137
13:52:04,68	0,354066	3,216975	-0,122997	0,683983	0,236995	1,153040	0,119896	0,868214	-0,208034	0,269329	0,795522	-5,348482	-1,454109	-2,531376	-1,362538	3,538445	50,440714	7,917906	0,119896	0,868214	-0,208034	68,424157	-8,616322	-5,348482	0,119896	0,868214	-0,208034	68,424157	-8,616322	-5,348482
13:52:04,73	0,354066	3,216975	-0,122997	0,683983	0,236995	1,153040	0,118172	0,869252	-0,208424	0,208545	0,700696	-5,333444	-1,451314	-2,536670	-1,360201	3,469232	50,388998	7,929772	0,118172	0,869252	-0,208424	68,444822	-8,575776	-5,333444	0,118172	0,869252	-0,208424	68,444822	-8,575776	-5,333444
13:52:04,78	0,354066	3,216975	-0,122997	0,683983	0,236995	1,153040	0,121359	0,864184	-0,206087	0,392671	0,832370	-5,321578	-1,452905	-2,532514	-1,350085	3,528190	50,432619	7,934439	0,121359	0,864184	-0,206087	68,231135	-8,694330	-5,321578	0,121359	0,864184	-0,206087	68,231135	-8,694330	-5,321578
13:52:04,83	0,354066	3,216975	-0,122997	0,683983	0,236995	1,153040	0,118556	0,867640	-0,195970	0,280207	0,715837	-5,316910	-1,468057	-2,493758	-1,448149	5,811430	51,161596	7,682191	0,118556	0,867640	-0,195970	68,389979	-8,590789	-5,316910	0,118556	0,867640	-0,195970	68,389979	-8,590789	-5,316910
13:52:04,88	0,354066	3,216975	-0,122997	0,683983	0,236995	1,153040	0,092568	0,900141	-0,294035	0,363134	0,977331	-5,569159	-1,503360	-2,467966	-1,430089	6,873801	52,923368	7,496410	0,092568	0,900141	-0,294035	71,024163	-6,289261	-5,569159	0,092568	0,900141	-0,294035	71,024163	-6,289261	-5,569159
13:52:04,93	0,353977	3,216982	-0,122982	0,683985	0,236977	1,203001	0,087883	0,943610	-0,275975	0,159644	0,772880	-5,754939	-1,512557	-2,482975	-1,430282	6,439275	53,547696	7,439654	0,087883	0,943610	-0,275975	74,233029	-6,125962	-5,754939	0,087883	0,943610	-0,275975	74,233029	-6,125962	-5,754939
13:52:04,98	0,353977	3,216982	-0,122982	0,683985	0,236977	1,203001	0,105480	0,944070	-0,276168	0,459129	0,999427	-5,811695	-1,510025	-2,485171	-1,429157	6,305599	53,359584	7,448965	0,105480	0,944070	-0,276168	74,568648	-7,280746	-5,811695	0,105480	0,944070	-0,276168	74,568648	-7,280746	-5,811695
13:52:05,03	0,353977	3,216982	-0,122982	0,683985	0,236977	1,203001	0,106116	0,940779	-0,275043	0,400527	1,010779	-5,802385	-1,506855	-2,484092	-1,428787	6,197858	53,201096	7,489085	0,106116	0,940779	-0,275043	74,251682	-7,319306	-5,802385	0,106116	0,940779	-0,275043	74,251682	-7,319306	-5,802385
13:52:05,08	0,353977	3,216982	-0,122982	0,683985	0,236977	1,203001	0,103596	0,938574	-0,274673	0,324084	0,865714	-5,762265	-1,507142	-2,485337	-1,431828	6,144222	53,121060	7,520182	0,103596	0,938574	-0,274673	74,002113	-7,266607	-5,762265	0,103596	0,938574	-0,274673	74,002113	-7,266607	-5,762265
13:52:05,13	0,353977	3,216982	-0,122982	0,683985	0,236977	1,203001	0,104817	0,938200	-0,277713	0,247389	0,922776	-5,731168	-1,502647	-2,488740	-1,433117	6,041705	52,959619	7,475937	0,104817	0,938200	-0,277713	73,896077	-7,305396	-5,731168	0,104817	0,938200	-0,277713	73,896077	-7,305396	-5,731168
13:52:05,18	0,353977	3,216982	-0,122982	0,683985	0,236977	1,203001	0,105517	0,932605	-0,279003	0,347259	0,951104	-5,775412	-1,499329	-2,487921	-1,431952	5,977789	52,866005	7,512342	0,105517	0,932605	-0,279003	73,556738	-7,332004	-5,775412	0,105517	0,932605	-0,279003	73,556738	-7,332004	-5,775412
13:52:05,23	0,353977	3,216982	-0,122982	0,683985	0,236977	1,203001	0,103149	0,930141	-0,277838	0,362354	0,819410	-5,739007	-1,496514	-2,488562	-1,432336	5,941057	52,800977	7,530643	0,103149	0,930141	-0,277838	73,378414	-7,277790	-5,739007	0,103149	0,930141	-0,277838	73,378414	-7,277790	-5,739007
13:52:05,28	0,353977	3,216982	-0,122982	0,683985	0,236977	1,203001	0,102296	0,927383	-0,278222	0,431102	0,775762	-5,720707	-1,494318	-2,494982	-1,431561	5,872489	52,729198	7,528004	0,102296	0,927383	-0,278222	73,230639	-7,254486	-5,720707	0,102296	0,927383	-0,278222	73,230639	-7,254486	-5,720707
13:52:05,33	0,353977	3,216982	-0,122982	0,683985	0,236977	1,203001	0,106758	0,922271	-0,277447	0,600456	0,984284	-5,723346	-1,498734	-2,492848	-1,430946	5,852600	52,666297	7,516490	0,106758	0,922271	-0,277447	72,998736	-7,396216	-5,723346	0,106758	0,922271	-0,277447	72,998736	-7,396216	-5,723346
13:52:05,38	0,353977	3,216982	-0,122982	0,683985	0,236977	1,203001	0,107119	0,927163	-0,276832	0,281675	1,017258	-5,734860	-1,498081	-2,488602	-1,432810	5,823138	52,608405	7,491782	0,107119	0,927163	-0,276832	73,063945	-7,391545	-5,734860	0,107119	0,927163	-0,276832	73,063945	-7,391545	-5,734860
13:52:05,43	0,353977	3,216982	-0,122982	0,683985	0,236977	1,203001	0,103115	0,928719	-0,278696	0,135855	0,812503	-5,759568	-1,496911	-2,492564	-1,435102	5,821902	52,593603	7,521400	0,105961	0,925726	-0,280987	72,947561	-7,351108	-5,729950	0,105961	0,925726	-0,280987	72,947561	-7,351108	-5,729950
13:52:05,48	0,353977	3,216982	-0,122982	0,683985	0,236977	1,203001	0,105961	0,925726	-0,280987	0,278093	0,966829	-5,729950	-1,495211	-2,494173	-1,431216	5,803818	52,521011	7,516951	0,105961	0,925726	-0,280987	72,947561	-7,351108	-5,729950	0,105961	0,925726	-0,280987	72,947561	-7,351108	-5,729950
13:52:05,53	0,353977	3,216982	-0,122982	0,683985	0,236977	1,203001	0,106504	0,923449	-0,277102	0,324578	1,015708	-5,734398	-1,497042	-2,490672	-1,432777	5,797181	52,496300	7,536761	0,106504	0,923449	-0,277102	72,815318	-7,344866	-5,734398	0,106504	0,923449	-0,277102	72,815318	-7,344866	-5,734398
13:52:05,58	0,353977	3,216982	-0,122982	0,683985	0,236977	1,203001	0,104388	0,926786	-0,278663	0,126350	0,912267	-5,714588	-1,492449	-2,493552	-1,431643	5,744665	52,446136	7,501454	0,104388	0,926786	-0,278663	72,879022	-7,282177	-5,714588	0,104388	0,926786	-0,278663	72,879022	-7,282177	-5,714588
13:52:05,63	0,353977	3,216982	-0,122982	0,683985	0,236977	1,203001	0,104586	0,921368	-0,277528	0,338362	0,902157	-5,749895	-1,493781	-2,493527	-1,433969	5,687950	52,431994	7,546380	0,104586	0,921368	-0,277528	72,665755	-7,307818	-5,749895	0,104586	0,921368	-0,277528	72,665755	-7,307818	-5,749895
13:52:05,68	0,353977	3,216982	-0,122982	0,683985	0,236977	1,203001	0,105230	0,922534	-0,279855	0,237138	0,893608	-5,704970	-1,492009	-2,493092	-1,429700	5,701852	52,372232	7,527560	0,105230	0,922534	-0,279855	72,656043	-7,366934	-5,704970	0,105230	0,922534	-0,279855	72,656043	-7,366934	-5,704970
13:52:05,73	0,353977	3,216982	-0,122982	0,683985	0,236977	1,203001	0,103967	0,921217	-0,275586	0,260834	0,869881	-5,723789	-1,493279	-2,497007	-1,433214	5,655577	52,367911	7,514700	0,103967	0,921217	-0,275586	72,576330	-7,291559	-5,723789	0,103967	0,921217	-0,275586	72,576330	-7,291559	-5,723789
13:52:05,79	0,353977	3,216982	-0,122982	0,683985	0,236977	1,203001	0,107993	0,920358	-0,279100	0,278586	1,041288	-5,736650	-1,489206	-2,497386	-1,431258	5,636864	52,346288	7,533038	0,107993	0,920358	-0,279100	72,526706	-7,436146	-5,736650	0,107993	0,920358	-0,279100	72,526706	-7,436146	-5,736650
13:52:05,84	0,353977	3,216982	-0,122982	0,683985	0,236977	1,203001	0,106284	0,916642	-0,277144	0,443751	0,947043	-5,718312	-1,488107	-2,495317	-1,427372	5,624160	52,276160	7,548435	0,106284	0,916642	-0,277144	72,400140	-7,396262	-5,718312	0,106284	0,916642	-0,277144	72,400140	-7,396262	-5,718312
13:52:05,89	0,353977	3,216982	-0,122982	0,683985	0,236977	1,203001	0,103943	0,916725	-0,273258	0,372335	0,849362	-5,702915	-1,489319	-2,498914	-1,428926	5,613642	52,239431	7,537878	0,103943	0,916725	-0,273258	72,335264	-7,310157	-5,702915	0,103943	0,916725	-0,273258	72,335264	-7,310157	-5,702915
13:52:05,94	0,353977	3,216982	-0,122982	0,683985	0,236977	1,203001	0,107664	0,915976	-0,274812	0,374223	1,052103	-5,713471	-1,485257	-2,494479	-1,432052	5,611033	52,214115	7,535511	0,107664	0,915976	-0,274812	72,278344	-7,399505	-5,713471	0,107664	0,915976	-0,274812	72,278344	-7,399505	-5,713471
13:52:05,99	0,353977	3,216982	-0,122982	0,683985	0,236977	1,203001	0,101793	0,914676	-0,277938	0,418618	0,757213	-5,715838	-1,488845	-2,492471	-1,432077	5,586217	52,229863	7,535964	0,101793	0,914676	-0,277938	72,220653	-7,233527	-5,715838	0,101793	0,914676	-0,277938	72,220653	-7,233527	-5,715838
13:52:06,04	0,353977	3,216982	-0,122982	0,683985	0,236977	1,203001	0,101847	0,918787	-0,277963	0,206066	0,730658	-5,715386	-1,488347	-2,496190	-1,432862	5,540974	52,211205	7,530998	0,101847	0,918787	-0,277963	72,330830	-7,264324	-5,715386	0,101847	0,918787	-0,277963	72,330830	-7,264324	-5,715386
13:52:06,09	0,353977	3,216982	-0,122982	0,683985	0,236977	1,203001	0,104819	0,916496	-0,278748	0,286389	0,855370	-5,720352	-1,488330	-2,497807	-1,429353	5,545232	52,191934	7,532810	0,104819	0,916496	-0,278748	72,231354	-7,372946	-5,720352	0,104819	0,916496	-0,278748	72,231354	-7,372946	-5,720352
13:52:06,14	0,353977	3,216982	-0,122982	0,683985	0,236977	1,203001	0,106211	0,915673	-0,275239	0,314665	0,941047	-5,718540	-1,487158	-2,494756	-1,428960	5,565014	52,150820	7,541396	0,106211	0,915673	-0,275239	72,194963	-7,396495	-5,718540	0,106211	0,915673	-0,275239	72,194963	-7,396495	-5,718540
13:52:06,19	0,353977	3,216982	-0,122982	0,683985	0,236977	1,203001	0,102983	0,916183	-0,274846	0,262386	0,810872	-5,709953	-1,489045	-2,496503	-1,431666	5,522972	52,126421	7,580869	0,102983	0,916183	-0,274846	72,182786	-7,273260	-5,709953	0,102983	0,916183	-0,274846	72,182786	-7,273260	-5,709953
13:52:06,24	0,353977	3,216982	-0,122982	0,683985	0,236977	1,203001	0,105440	0,916944	-0,277552	0,180688	0,914433	-5,670481	-1,490783	-2,496510	-1,426254	5,523446	52,121459	7,543195	0,106315	0,918446	-0,272140	72,196520	-7,382878	-5,708155	0,106315	0,918446	-0,272140	72,196520	-7,382878	-5,708155
13:52:06,29	0,353977	3,216982	-0,122982	0,683985	0,236977	1,203001	0,106315	0,918446	-0,272140	0,098545	0,962818	-5,708155	-1,485562	-2,499409	-1,430131	5,498699	52,084783	7,545106	0,106315	0,918446	-0,272140	72,196520	-7,382878	-5,708155	0,106315	0,918446	-0,272140	72,196520	-7,382878	-5,708155
13:52:06,34	0,353977	3,216982	-0,122982	0,683985	0,236977	1,203001	0,106214	0,912475	-0,276017	0,364902	0,954504	-5,706244	-1,487327	-2,499323	-1,430147	5,505023	52,063479	7,524695	0,106214	0,912475	-0,276017	71,994153	-7,383310	-5,706244	0,106214	0,912475	-0,276017	71,994153	-7,383310	-5,706244
13:52:06,39	0,353977	3,216982	-0,122982	0,683985	0,236977	1,203001	0,107022	0,914046	-0,276032	0,267886	1,012638	-5,726655	-1,486130	-2,501295	-1,427007	5,501660	52,074653	7,552162	0,107022	0,914046	-0,276032	72,020515	-7,388587	-5,726655	0,107022	0,914046	-0,276032	72,020515	-7,388587	-5,726655
13:52:06,44	0,353977	3,216982	-0,122982	0,683985	0,236977	1,203001	0,108132	0,912024	-0,272893	0,381032	1,061847	-5,699187	-1,485721	-2,496480	-1,431310	5,461314	52,016534	7,568653	0,108132	0,912024	-0,272893	71,974924	-7,426497	-5,699187	0,108132	0,912024	-0,272893	71,974924	-7,426497	-5,699187
13:52:06,49	0,353977	3,216982	-0,122982	0,683985	0,236977	1,203001	0,103757	0,914077	-0,277195	0,203784	0,828470	-5,682696	-1,487369	-2,498844	-1,432465	5,507254	52,024502	7,544278	0,103757	0,914077	-0,277195	71,958817	-7,316443	-5,682696	0,103757	0,914077	-0,277195	71,958817	-7,316443	-5,682696
13:52:06,54	0,353977	3,216982	-0,122982	0,683985	0,236977	1,203001	0,106629	0,914322	-0,278351	0,220921	1,013608	-5,707071	-1,485683	-2,496624	-1,430147	5,477834	52,006812	7,552915	0,106629	0,914322	-0,278351	71,995176	-7,356746	-5,707071	0,106629	0,914322	-0,278351	71,995176	-7,356746	-5,707071
13:52:06,59	0,353977	3,216982	-0,122982	0,683985	0,236977	1,203001	0,103863	0,913972	-0,276033	0,209075	0,853155	-5,698435	-1,488666	-2,497660	-1,428994	5,450528	52,020121	7,552250	0,103863	0,913972	-0,276033	71,955879	-7,300086	-5,698435	0,103863	0,913972	-0,276033	71,955879	-7,300086	-5,698435
13:52:06,64	0,353977	3,216982	-0,122982	0,683985	0,236977	1,203001	0,106251	0,916038	-0,274880	0,099537	0,947055	-5,699099	-1,487499	-2,495033	-1,430184	5,456902	52,004886	7,528787	0,106251	0,916038	-0,274880	72,008490	-7,393683	-5,699099	0,106251	0,916038	-0,274880	72,008490	-7,393683	-5,699099
13:52:06,69	0,353977	3,216982	-0,122982	0,683985	0,236977	1,203001	0,103393	0,916341	-0,276070	0,073776	0,811566	-5,722562	-1,485848	-2,500782	-1,432893	5,408006	51,964818	7,538777	0,103393	0,916341	-0,276070	72,006513	-7,304804	-5,722562	0,103393	0,916341	-0,276070	72,006513	-7,304804	-5,722562
13:52:06,74	0,353977	3,216982	-0,122982	0,683985	0,236977	1,203001	0,107546	0,912036	-0,278779	0,238459	1,005210	-5,712573	-1,485786	-2,496807	-1,430540	5,443117	51,974418	7,566964	0,107546	0,912036	-0,278779	71,833297	-7,437168	-5,712573	0,107546	0,912036	-0,278779	71,833297	-7,437168	-5,712573
13:52:06,79	0,353977	3,216982	-0,122982	0,683985	0,236977	1,203001	0,104073	0,913970	-0,276426	0,163776	0,850189	-5,684386	-1,486374	-2,497782	-1,431727	5,438703	51,977038	7,538497	0,104073	0,913970	-0,276426	71,910409	-7,319511	-5,684386	0,104073	0,913970	-0,276426	71,910409	-7,319511	-5,684386
13:52:06,84	0,353977	3,216982	-0,122982	0,683985	0,236977	1,203001	0,105212	0,913992	-0,277612	0,162710	0,904305	-5,712852	-1,486970	-2,499748	-1,429747	5,441262	51,947470	7,574686	0,105212	0,913992	-0,277612	71,911045	-7,354838	-5,712852	0,105212	0,913992	-0,277612	71,911045	-7,354838	-5,712852
13:52:06,89	0,353977	3,216982	-0,122982	0,683985	0,236977	1,203001	0,107212	0,913525	-0,275632	0,162645	1,025319	-5,676664	-1,486475	-2,498141	-1,430552	5,408990	51,928500	7,565534	0,107212	0,913525	-0,275632	71,874355	-7,390846	-5,676664	0,107212	0,913525	-0,275632	71,874355	-7,390846	-5,676664
13:52:06,94	0,353977	3,216982	-0,122982	0,683985	0,236977	1,203001	0,105573	0,913899	-0,276438	0,110625	0,921602	-5,685816	-1,480001	-2,497842	-1,429403	5,410460	51,899398	7,531134	0,105573	0,913899	-0,276438	71,851704	-7,365862	-5,685816	0,105573	0,913899	-0,276438	71,851704	-7,365862	-5,685816
13:52:06,99	0,353977	3,216982	-0,122982	0,683985	0,236977	1,203001	0,102077	0,908443	-0,275289	0,369893	0,755647	-5,720215	-1,484083	-2,500930	-1,431333	5,424758	51,901790	7,531074	0,102077	0,908443	-0,275289	71,682640	-7,257400	-5,720215	0,102077	0,908443	-0,275289	71,682640	-7,257400	-5,720215
13:52:07,04	0,353977	3,216982	-0,122982	0,683985	0,236977	1,203001	0,106792	0,910433	-0,277218	0,275592	1,012028	-5,720275	-1,481728	-2,498636	-1,430140	5,423540	51,930117	7,575622	0,106792	0,910433	-0,277218	71,744617	-7,371169	-5,720275	0,106792	0,910433	-0,277218	71,744617	-7,371169	-5,720275
13:52:07,09	0,353977	3,216982	-0,122982	0,683985	0,236977	1,203001	0,103628	0,909541	-0,276026	0,345945	0,832268	-5,675727	-1,486528	-2,502778	-1,429768	5,376645	51,910962	7,567764	0,103628	0,909541	-0,276026	71,744878	-7,302534	-5,675727	0,103628	0,909541	-0,276026	71,744878	-7,302534	-5,675727
13:52:07,14	0,353977	3,216982	-0,122982	0,683985	0,236977	1,203001	0,106847	0,908594	-0,274902	0,317002	0,936378	-5,691757	-1,482518	-2,501897	-1,429016	5,329654	51,894069	7,559593	0,106847	0,908594	-0,274902	71,641635	-7,451124	-5,691757	0,106847	0,908594	-0,274902	71,641635	-7,451124	-5,691757
13:52:07,19	0,353977	3,216982	-0,122982	0,683985	0,236977	1,203001	0,106847	0,908594	-0,274902	0,317002	0,936378	-5,691757	-1,480428	-2,497508	-1,418447	5,509497	51,788825	7,568335	0,106847	0,908594	-0,274902	71,641635	-7,451124	-5,691757	0,106847	0,908594	-0,274902	71,641635	-7,451124	-5,691757
13:52:07,24	0,353977	3,216982	-0,122982	0,683985	0,236977	1,203001	0,102002	0,908979	-0,264333	0,295752	0,892783	-5,683015	-1,459273	-2,426701	-1,419088	9,273383	50,876236	7,359924	0,102002	0,908979	-0,264333	71,650618	-7,114348	-5,683015	0,102002	0,908979	-0,264333	71,650618	-7,114348	-5,683015
13:52:07,29	0,353977	3,216982	-0,122982	0,683985	0,236977	1,203001	0,030103	0,926062	-0,264974	0,499079	0,869974	-5,891426	-1,543979	-2,474655	-1,444846	6,650655	55,082334	7,186062	0,030103	0,926062	-0,264974	73,194923	-1,493124	-5,891426	0,030103	0,926062	-0,264974	73,194923	-1,493124	-5,891426
13:52:07,34	0,353987	3,216955	-0,122995	0,683969	0,236993	1,253019	0,113985	0,975443	-0,290732	0,262493	0,857454	-6,065288	-1,550165	-2,486812	-1,449343	6,100091	55,402015	7,172754	0,113985	0,975443	-0,290732	76,834739	-8,090399	-6,065288	0,113985	0,975443	-0,290732	76,834739	-8,090399	-6,065288
13:52:07,39	0,353987	3,216955	-0,122995	0,683969	0,236993	1,253019	0,127607	0,974720	-0,295229	0,301615	0,929124	-6,078596	-1,547432	-2,486956	-1,451719	6,008604	55,388777	7,165476	0,127607	0,974720	-0,295229	76,817172	-9,088009	-6,078596	0,127607	0,974720	-0,295229	76,817172	-9,088009	-6,078596
13:52:07,44	0,353987	3,216955	-0,122995	0,683969	0,236993	1,253019	0,126365	0,972282	-0,297605	0,371204	0,791930	-6,085874	-1,552334	-2,491718	-1,449400	5,930918	55,312998	7,175418	0,126365	0,972282	-0,297605	76,695347	-9,127709	-6,085874	0,126365	0,972282	-0,297605	76,695347	-9,127709	-6,085874
13:52:07,49	0,353987	3,216955	-0,122995	0,683969	0,236993	1,253019	0,132940	0,974146	-0,295286	0,169796	1,104465	-6,075932	-1,547136	-2,489349	-1,450950	5,907572	55,276126	7,200895	0,132940	0,974146	-0,295286	76,640279	-9,331345	-6,075932	0,132940	0,974146	-0,295286	76,640279	-9,331345	-6,075932
13:52:07,54	0,353987	3,216955	-0,122995	0,683969	0,236993	1,253019	0,128289	0,970830	-0,296836	0,298650	0,860832	-6,050454	-1,546575	-2,490754	-1,452118	5,912838	55,215126	7,184951	0,128289	0,970830	-0,296836	76,508785	-9,209877	-6,050454	0,128289	0,970830	-0,296836	76,508785	-9,209877	-6,050454
13:52:07,59	0,353987	3,216955	-0,122995	0,683969	0,236993	1,253019	0,129225	0,969641	-0,298004	0,310287	0,944566	-6,066398	-1,548553	-2,490952	-1,450208	5,833099	55,151811	7,191899	0,129225	0,969641	-0,298004	76,427081	-9,199622	-6,066398	0,129225	0,969641	-0,298004	76,427081	-9,199622	-6,066398
13:52:07,64	0,353987	3,216955	-0,122995	0,683969	0,236993	1,253019	0,130386	0,971255	-0,296094	0,131634	0,967518	-6,059450	-1,546264	-2,493042	-1,449808	5,806607	55,125191	7,205697	0,130386	0,971255	-0,296094	76,375161	-9,267775	-6,059450	0,130386	0,971255	-0,296094	76,375161	-9,267775	-6,059450
13:52:07,69	0,353987	3,216955	-0,122995	0,683969	0,236993	1,253019	0,131051	0,968227	-0,295694	0,252786	0,992489	-6,045653	-1,547319	-2,493085	-1,446709	5,817356	55,234307	7,187626	0,131051	0,968227	-0,295694	76,258622	-9,295043	-6,045653	0,131051	0,968227	-0,295694	76,258622	-9,295043	-6,045653
13:52:07,74	0,353987	3,216955	-0,122995	0,683969	0,236993	1,253019	0,131616	0,969120	-0,292595	0,306252	0,976611	-6,063723	-1,566962	-2,401041	-1,463052	10,534320	56,330638	6,918296	0,131616	0,969120	-0,292595	76,382143	-9,355260	-6,063723	0,131616	0,969120	-0,292595	76,382143	-9,355260	-6,063723
13:52:07,79	0,353987	3,216955	-0,122995	0,683969	0,236993	1,253019	0,061726	1,032153	-0,308938	0,336442	0,879153	-6,333053	-1,595182	-2,404716	-1,460586	10,335641	57,650392	6,742503	0,061726	1,032153	-0,308938	81,360463	-3,966322	-6,333053	0,061726	1,032153	-0,308938	81,360463	-3,966322	-6,333053
13:52:07,84	0,353984	3,217051	-0,122979	0,683975	0,236988	1,302995	0,079018	1,054755	-0,306472	0,204752	0,946417	-6,508846	-1,594416	-2,417146	-1,456096	9,790842	57,760323	6,771406	0,079018	1,054755	-0,306472	83,003009	-5,256507	-6,508846	0,079018	1,054755	-0,306472	83,003009	-5,256507	-6,508846
13:52:07,89	0,353984	3,217051	-0,122979	0,683975	0,236988	1,302995	0,089400	1,047877	-0,301982	0,385209	0,959481	-6,479943	-1,588581	-2,423222	-1,457312	9,583197	57,459260	6,784124	0,089400	1,047877	-0,301982	82,643548	-6,058392	-6,479943	0,089400	1,047877	-0,301982	82,643548	-6,058392	-6,479943
13:52:07,94	0,353984	3,217051	-0,122979	0,683975	0,236988	1,302995	0,091744	1,039786	-0,303198	0,441411	1,052107	-6,467225	-1,583087	-2,422227	-1,453494	9,475939	57,212348	6,751866	0,091744	1,039786	-0,303198	82,064574	-6,149818	-6,467225	0,091744	1,039786	-0,303198	82,064574	-6,149818	-6,467225
13:52:07,99	0,353984	3,217051	-0,122979	0,683975	0,236988	1,302995	0,088135	1,035525	-0,299380	0,395489	0,895012	-6,499484	-1,581216	-2,426124	-1,455451	9,323039	57,001019	6,800900	0,090574	1,031956	-0,301336	81,330172	-6,115000	-6,450449	0,090574	1,031956	-0,301336	81,330172	-6,115000	-6,450449
13:52:08,04	0,353984	3,217051	-0,122979	0,683975	0,236988	1,302995	0,090574	1,031956	-0,301336	0,321605	0,995092	-6,450449	-1,579207	-2,426145	-1,456652	9,210127	56,873744	6,818440	0,090574	1,031956	-0,301336	81,330172	-6,115000	-6,450449	0,090574	1,031956	-0,301336	81,330172	-6,115000	-6,450449
13:52:08,09	0,353984	3,217051	-0,122979	0,683975	0,236988	1,302995	0,089588	1,030205	-0,302538	0,245967	0,909641	-6,432910	-1,575824	-2,429508	-1,457433	9,172683	56,754285	6,810713	0,089588	1,030205	-0,302538	81,117098	-6,123002	-6,432910	0,089588	1,030205	-0,302538	81,117098	-6,123002	-6,432910
13:52:08,14	0,353984	3,217051	-0,122979	0,683975	0,236988	1,302995	0,090810	1,025594	-0,303319	0,363563	1,000480	-6,440636	-1,573248	-2,426648	-1,452813	9,044772	56,634119	6,840153	0,090810	1,025594	-0,303319	80,872729	-6,128079	-6,440636	0,090810	1,025594	-0,303319	80,872729	-6,128079	-6,440636
13:52:08,19	0,353984	3,217051	-0,122979	0,683975	0,236988	1,302995	0,087044	1,024793	-0,298699	0,237198	0,753993	-6,411196	-1,570477	-2,430805	-1,456728	8,992223	56,530197	6,805693	0,087044	1,024793	-0,298699	80,683478	-6,078990	-6,411196	0,087044	1,024793	-0,298699	80,683478	-6,078990	-6,411196
13:52:08,24	0,353984	3,217051	-0,122979	0,683975	0,236988	1,302995	0,089259	1,020315	-0,302614	0,353802	0,875598	-6,445657	-1,571824	-2,431583	-1,455550	8,949581	56,428616	6,845418	0,089259	1,020315	-0,302614	80,448526	-6,131221	-6,445657	0,089259	1,020315	-0,302614	80,448526	-6,131221	-6,445657
13:52:08,29	0,353984	3,217051	-0,122979	0,683975	0,236988	1,302995	0,090606	1,021092	-0,301435	0,204082	0,959535	-6,405931	-1,568434	-2,432645	-1,458304	8,911086	56,341362	6,811207	0,090606	1,021092	-0,301435	80,359835	-6,153071	-6,405931	0,090606	1,021092	-0,301435	80,359835	-6,153071	-6,405931
13:52:08,34	0,353984	3,217051	-0,122979	0,683975	0,236988	1,302995	0,089831	1,017625	-0,304190	0,289554	0,929511	-6,440142	-1,567415	-2,434195	-1,456347	8,847463	56,303891	6,857867	0,089831	1,017625	-0,304190	80,173148	-6,122238	-6,440142	0,089831	1,017625	-0,304190	80,173148	-6,122238	-6,440142
13:52:08,39	0,353984	3,217051	-0,122979	0,683975	0,236988	1,302995	0,090664	1,015969	-0,302232	0,311441	0,936443	-6,393482	-1,568700	-2,435364	-1,456010	8,808705	56,244321	6,807306	0,090664	1,015969	-0,302232	80,064983	-6,180666	-6,393482	0,090664	1,015969	-0,302232	80,064983	-6,180666	-6,393482
13:52:08,44	0,353984	3,217051	-0,122979	0,683975	0,236988	1,302995	0,092319	1,016497	-0,301896	0,213018	1,018726	-6,444044	-1,564571	-2,435925	-1,456014	8,823369	56,196624	6,782034	0,092319	1,016497	-0,301896	80,008006	-6,228305	-6,444044	0,092319	1,016497	-0,301896	80,008006	-6,228305	-6,444044
13:52:08,49	0,353984	3,217051	-0,122979	0,683975	0,236988	1,302995	0,090740	1,012640	-0,301900	0,379567	0,973185	-6,469315	-1,564743	-2,434693	-1,455984	8,766537	56,167526	6,864188	0,090740	1,012640	-0,301900	79,871841	-6,149924	-6,469315	0,090740	1,012640	-0,301900	79,871841	-6,149924	-6,469315
13:52:08,54	0,353984	3,217051	-0,122979	0,683975	0,236988	1,302995	0,089760	1,013405	-0,301870	0,286190	0,887520	-6,387161	-1,562981	-2,435468	-1,458306	8,791653	56,091447	6,853406	0,089760	1,013405	-0,301870	79,838488	-6,158604	-6,387161	0,089760	1,013405	-0,301870	79,838488	-6,158604	-6,387161
13:52:08,59	0,353984	3,217051	-0,122979	0,683975	0,236988	1,302995	0,089550	1,011492	-0,304192	0,332331	0,936413	-6,397944	-1,564888	-2,438775	-1,455220	8,720269	56,067237	6,850666	0,089550	1,011492	-0,304192	79,734469	-6,093260	-6,397944	0,089550	1,011492	-0,304192	79,734469	-6,093260	-6,397944
13:52:08,64	0,353984	3,217051	-0,122979	0,683975	0,236988	1,302995	0,093366	1,011490	-0,301106	0,275796	1,085149	-6,400684	-1,564382	-2,438128	-1,455995	8,706455	56,009432	6,864147	0,093366	1,011490	-0,301106	79,677748	-6,244108	-6,400684	0,093366	1,011490	-0,301106	79,677748	-6,244108	-6,400684
13:52:08,70	0,353984	3,217051	-0,122979	0,683975	0,236988	1,302995	0,092553	1,011375	-0,301881	0,224780	1,059812	-6,387203	-1,561429	-2,436265	-1,459508	8,720417	56,005711	6,842582	0,092553	1,011375	-0,301881	79,617748	-6,205625	-6,387203	0,092553	1,011375	-0,301881	79,617748	-6,205625	-6,387203
13:52:08,74	0,353984	3,217051	-0,122979	0,683975	0,236988	1,302995	0,089464	1,009749	-0,305393	0,313104	0,913104	-6,408767	-1,561580	-2,439178	-1,457578	8,650715	55,973539	6,850326	0,089464	1,009749	-0,305393	79,578410	-6,109799	-6,408767	0,089464	1,009749	-0,305393	79,578410	-6,109799	-6,408767
13:52:08,79	0,353984	3,217051	-0,122979	0,683975	0,236988	1,302995	0,092062	1,008424	-0,303464	0,319320	1,003914	-6,401024	-1,562793	-2,440797	-1,454858	8,632296	55,953054	6,852599	0,092062	1,008424	-0,303464	79,480570	-6,222919	-6,401024	0,092062	1,008424	-0,303464	79,480570	-6,222919	-6,401024
13:52:08,84	0,353984	3,217051	-0,122979	0,683975	0,236988	1,302995	0,094071	1,008665	-0,300744	0,279833	1,102671	-6,398750	-1,561133	-2,435918	-1,458004	8,614943	55,909080	6,839759	0,094071	1,008665	-0,300744	79,460009	-6,281865	-6,398750	0,094071	1,008665	-0,300744	79,460009	-6,281865	-6,398750
13:52:08,89	0,353984	3,217051	-0,122979	0,683975	0,236988	1,302995	0,089015	1,009667	-0,303890	0,180972	0,846765	-6,411591	-1,561706	-2,437693	-1,453720	8,607017	55,918439	6,846861	0,089015	1,009667	-0,303890	79,439802	-6,140946	-6,411591	0,089015	1,009667	-0,303890	79,439802	-6,140946	-6,411591
13:52:08,94	0,353984	3,217051	-0,122979	0,683975	0,236988	1,302995	0,090839	1,009276	-0,299606	0,205443	0,930041	-6,404489	-1,562386	-2,439250	-1,456053	8,594663	55,833543	6,845339	0,090839	1,009276	-0,299606	79,433584	-6,200812	-6,404489	0,090839	1,009276	-0,299606	79,433584	-6,200812	-6,404489
13:52:08,99	0,353984	3,217051	-0,122979	0,683975	0,236988	1,302995	0,092527	1,009086	-0,301938	0,135611	1,049586	-6,406010	-1,561902	-2,440788	-1,456814	8,547768	55,834296	6,884926	0,092527	1,009086	-0,301938	79,348858	-6,213804	-6,406010	0,092527	1,009086	-0,301938	79,348858	-6,213804	-6,406010
13:52:09,04	0,353984	3,217051	-0,122979	0,683975	0,236988	1,302995	0,093617	1,007897	-0,302700	0,174633	1,065278	-6,366424	-1,559529	-2,438884	-1,457210	8,567873	55,810606	6,870358	0,093617	1,007897	-0,302700	79,294558	-6,283678	-6,366424	0,093617	1,007897	-0,302700	79,294558	-6,283678	-6,366424
13:52:09,09	0,353984	3,217051	-0,122979	0,683975	0,236988	1,302995	0,090782	1,006794	-0,303096	0,221521	0,947082	-6,380992	-1,556660	-2,437985	-1,454128	8,532494	55,794176	6,854414	0,090782	1,006794	-0,303096	79,254867	-6,179277	-6,380992	0,090782	1,006794	-0,303096	79,254867	-6,179277	-6,380992
13:52:09,14	0,353984	3,217051	-0,122979	0,683975	0,236988	1,302995	0,088569	1,004759	-0,300014	0,295446	0,809590	-6,396936	-1,557831	-2,437498	-1,454900	8,546168	55,773467	6,858795	0,088569	1,004759	-0,300014	79,169009	-6,143062	-6,396936	0,088569	1,004759	-0,300014	79,169009	-6,143062	-6,396936
13:52:09,19	0,353984	3,217051	-0,122979	0,683975	0,236988	1,302995	0,088733	1,006017	-0,300786	0,218918	0,840305	-6,392555	-1,555508	-2,437467	-1,457605	8,546170	55,749878	6,874627	0,088733	1,006017	-0,300786	79,191257	-6,125206	-6,392555	0,088733	1,006017	-0,300786	79,191257	-6,125206	-6,392555
13:52:09,24	0,353984	3,217051	-0,122979	0,683975	0,236988	1,302995	0,087544	1,004021	-0,303491	0,302302	0,790297	-6,376723	-1,556704	-2,441233	-1,454485	8,535086	55,713304	6,875750	0,087544	1,004021	-0,303491	79,117925	-6,081914	-6,376723	0,087544	1,004021	-0,303491	79,117925	-6,081914	-6,376723
13:52:09,29	0,353984	3,217051	-0,122979	0,683975	0,236988	1,302995	0,091404	1,003173	-0,300371	0,309166	0,999676	-6,375599	-1,557309	-2,442172	-1,457603	8,530726	55,709409	6,862788	0,091404	1,003173	-0,300371	79,058245	-6,175501	-6,375599	0,091404	1,003173	-0,300371	79,058245	-6,175501	-6,375599
13:52:09,34	0,353984	3,217051	-0,122979	0,683975	0,236988	1,302995	0,092520	1,003228	-0,303489	0,300767	1,055889	-6,388561	-1,559047	-2,441894	-1,456053	8,537763	55,720591	6,857027	0,093148	1,004871	-0,301939	79,110905	-6,223044	-6,394323	0,093148	1,004871	-0,301939	79,110905	-6,223044	-6,394323
13:52:09,40	0,353984	3,217051	-0,122979	0,683975	0,236988	1,302995	0,093148	1,004871	-0,301939	0,228493	1,089043	-6,394323	-1,556865	-2,441271	-1,456057	8,472563	55,690614	6,891125	0,093148	1,004871	-0,301939	79,110905	-6,223044	-6,394323	0,093148	1,004871	-0,301939	79,110905	-6,223044	-6,394323
13:52:09,45	0,353984	3,217051	-0,122979	0,683975	0,236988	1,302995	0,091516	1,003294	-0,301943	0,251968	0,962745	-6,360225	-1,559235	-2,440282	-1,454890	8,477370	55,662249	6,898884	0,091516	1,003294	-0,301943	79,010537	-6,221294	-6,360225	0,091516	1,003294	-0,301943	79,010537	-6,221294	-6,360225
13:52:09,50	0,353984	3,217051	-0,122979	0,683975	0,236988	1,302995	0,091845	1,005841	-0,300776	0,097352	0,998183	-6,352466	-1,554080	-2,448736	-1,451409	8,388059	55,629309	6,872040	0,091845	1,005841	-0,300776	79,055877	-6,211660	-6,352466	0,091845	1,005841	-0,300776	79,055877	-6,211660	-6,352466
13:52:09,55	0,353984	3,217051	-0,122979	0,683975	0,236988	1,302995	0,096589	0,997149	-0,297295	0,476146	1,184014	-6,379310	-1,530219	-2,392023	-1,425273	10,985522	54,348030	6,713722	0,096589	0,997149	-0,297295	78,752361	-6,398260	-6,379310	0,096589	0,997149	-0,297295	78,752361	-6,398260	-6,379310
13:52:09,60	0,353984	3,217051	-0,122979	0,683975	0,236988	1,302995	0,035544	1,004842	-0,271159	0,265238	0,899755	-6,537628	-1,610287	-2,424096	-1,442867	9,427391	58,616939	6,490359	0,035544	1,004842	-0,271159	79,145328	-1,890447	-6,537628	0,035544	1,004842	-0,271159	79,145328	-1,890447	-6,537628
13:52:09,65	0,353989	3,217011	-0,122981	0,683981	0,236994	1,353015	0,103354	1,058146	-0,288753	0,411333	0,942056	-6,760991	-1,617006	-2,431756	-1,453514	8,994321	58,760494	6,522970	0,103354	1,058146	-0,288753	83,475808	-7,171255	-6,760991	0,103354	1,058146	-0,288753	83,475808	-7,171255	-6,760991
13:52:09,70	0,353989	3,217011	-0,122981	0,683981	0,236994	1,353015	0,113347	1,060134	-0,299400	0,215731	1,014873	-6,728380	-1,615420	-2,432200	-1,455104	8,924395	58,720134	6,513881	0,113347	1,060134	-0,299400	83,436284	-7,882900	-6,728380	0,113347	1,060134	-0,299400	83,436284	-7,882900	-6,728380
13:52:09,75	0,353989	3,217011	-0,122981	0,683981	0,236994	1,353015	0,112939	1,058539	-0,300989	0,228761	0,953257	-6,737469	-1,613850	-2,434964	-1,455496	8,855434	58,641063	6,531537	0,112939	1,058539	-0,300989	83,324098	-7,912455	-6,737469	0,112939	1,058539	-0,300989	83,324098	-7,912455	-6,737469
13:52:09,80	0,353989	3,217011	-0,122981	0,683981	0,236994	1,353015	0,114548	1,055798	-0,301382	0,268346	1,016724	-6,719812	-1,609911	-2,433710	-1,452038	8,787932	58,573956	6,519154	0,114548	1,055798	-0,301382	83,148498	-7,975273	-6,719812	0,114548	1,055798	-0,301382	83,148498	-7,975273	-6,719812
13:52:09,85	0,353989	3,217011	-0,122981	0,683981	0,236994	1,353015	0,111492	1,053014	-0,297924	0,321265	0,832935	-6,732196	-1,611793	-2,436185	-1,455566	8,742775	58,542989	6,495855	0,111492	1,053014	-0,297924	82,982845	-7,919206	-6,732196	0,111492	1,053014	-0,297924	82,982845	-7,919206	-6,732196
13:52:09,90	0,353989	3,217011	-0,122981	0,683981	0,236994	1,353015	0,114576	1,053406	-0,301452	0,251479	0,969689	-6,755495	-1,610759	-2,434907	-1,451693	8,703925	58,453449	6,505933	0,114576	1,053406	-0,301452	82,943838	-8,024561	-6,755495	0,114576	1,053406	-0,301452	82,943838	-8,024561	-6,755495
13:52:09,95	0,353989	3,217011	-0,122981	0,683981	0,236994	1,353015	0,112952	1,053150	-0,297579	0,167818	0,896358	-6,745417	-1,605586	-2,438553	-1,454393	8,658803	58,407164	6,531135	0,112952	1,053150	-0,297579	82,840088	-7,970397	-6,745417	0,112952	1,053150	-0,297579	82,840088	-7,970397	-6,745417
13:52:10,00	0,353989	3,217011	-0,122981	0,683981	0,236994	1,353015	0,113524	1,046846	-0,300279	0,432968	0,910145	-6,720214	-1,612629	-2,435971	-1,445887	8,608021	58,558967	6,530510	0,113524	1,046846	-0,300279	82,610394	-8,001479	-6,720214	0,113524	1,046846	-0,300279	82,610394	-8,001479	-6,720214
13:52:10,05	0,353989	3,217011	-0,122981	0,683981	0,236994	1,353015	0,114809	1,054237	-0,291773	0,154744	0,857104	-6,720840	-1,601122	-2,350937	-1,416196	13,410226	58,252763	6,322528	0,114809	1,054237	-0,291773	82,912313	-8,155420	-6,720840	0,114809	1,054237	-0,291773	82,912313	-8,155420	-6,720840
13:52:10,10	0,353989	3,217011	-0,122981	0,683981	0,236994	1,353015	0,035414	1,086788	-0,262081	0,597980	1,040499	-6,928822	-1,637056	-2,342161	-1,448223	13,632009	60,138907	6,114228	0,035414	1,086788	-0,262081	85,910852	-1,739522	-6,928822	0,035414	1,086788	-0,262081	85,910852	-1,739522	-6,928822
13:52:10,15	0,354028	3,216906	-0,122976	0,683979	0,236994	1,403036	0,045780	1,122296	-0,294108	0,495898	0,828538	-7,137122	-1,645280	-2,360149	-1,463330	12,743444	60,298696	6,123891	0,045780	1,122296	-0,294108	88,596158	-2,765228	-7,137122	0,045780	1,122296	-0,294108	88,596158	-2,765228	-7,137122
13:52:10,20	0,354028	3,216906	-0,122976	0,683979	0,236994	1,403036	0,065470	1,120424	-0,309216	0,287339	1,003005	-7,127458	-1,638816	-2,366775	-1,461036	12,550528	59,985384	6,138802	0,065470	1,120424	-0,309216	88,240649	-4,136427	-7,127458	0,065470	1,120424	-0,309216	88,240649	-4,136427	-7,127458
13:52:10,25	0,354028	3,216906	-0,122976	0,683979	0,236994	1,403036	0,067977	1,111514	-0,306922	0,382887	1,122925	-7,112548	-1,635046	-2,361436	-1,462629	12,467934	59,807704	6,160598	0,067977	1,111514	-0,306922	87,636729	-4,213262	-7,112548	0,067977	1,111514	-0,306922	87,636729	-4,213262	-7,112548
13:52:10,30	0,354028	3,216906	-0,122976	0,683979	0,236994	1,403036	0,061468	1,110918	-0,308515	0,218721	0,801793	-7,090751	-1,631949	-2,367379	-1,464238	12,322933	59,594336	6,136506	0,061468	1,110918	-0,308515	87,425755	-4,023476	-7,090751	0,061468	1,110918	-0,308515	87,425755	-4,023476	-7,090751
13:52:10,35	0,354028	3,216906	-0,122976	0,683979	0,236994	1,403036	0,065067	1,105264	-0,310124	0,255427	0,970024	-7,114844	-1,630981	-2,367313	-1,465040	12,261381	59,495007	6,139467	0,065067	1,105264	-0,310124	87,018652	-4,137726	-7,114844	0,065067	1,105264	-0,310124	87,018652	-4,137726	-7,114844
13:52:10,40	0,354028	3,216906	-0,122976	0,683979	0,236994	1,403036	0,064526	1,104459	-0,310926	0,180471	0,938262	-7,111883	-1,624226	-2,370926	-1,464665	12,166329	59,320872	6,144959	0,064526	1,104459	-0,310926	86,880532	-4,127036	-7,111883	0,064526	1,104459	-0,310926	86,880532	-4,127036	-7,111883
13:52:10,45	0,354028	3,216906	-0,122976	0,683979	0,236994	1,403036	0,064277	1,096803	-0,310551	0,380277	0,930070	-7,106390	-1,624993	-2,371229	-1,460427	12,097613	59,252310	6,135868	0,064277	1,096803	-0,310551	86,479302	-4,115690	-7,106390	0,064277	1,096803	-0,310551	86,479302	-4,115690	-7,106390
13:52:10,50	0,354028	3,216906	-0,122976	0,683979	0,236994	1,403036	0,064922	1,097315	-0,306313	0,259904	0,938387	-7,115481	-1,624581	-2,374480	-1,465443	12,048738	59,178484	6,194788	0,064922	1,097315	-0,306313	86,399145	-4,158015	-7,115481	0,064922	1,097315	-0,306313	86,399145	-4,158015	-7,115481
13:52:10,55	0,354028	3,216906	-0,122976	0,683979	0,236994	1,403036	0,067532	1,095334	-0,311329	0,274576	1,068682	-7,056561	-1,620047	-2,375584	-1,465098	11,987490	59,092527	6,159158	0,067532	1,095334	-0,311329	86,258259	-4,232587	-7,056561	0,067532	1,095334	-0,311329	86,258259	-4,232587	-7,056561
13:52:10,60	0,354028	3,216906	-0,122976	0,683979	0,236994	1,403036	0,069731	1,093074	-0,310213	0,206698	1,163943	-7,075793	-1,623724	-2,377514	-1,464327	11,939520	59,027476	6,175557	0,069731	1,093074	-0,310213	86,012989	-4,309940	-7,075793	0,069731	1,093074	-0,310213	86,012989	-4,309940	-7,075793
13:52:10,65	0,354028	3,216906	-0,122976	0,683979	0,236994	1,403036	0,069731	1,093074	-0,310213	0,206698	1,163943	-7,075793	-1,620741	-2,374318	-1,461983	11,982822	58,965488	6,177535	0,069731	1,093074	-0,310213	86,012989	-4,309940	-7,075793	0,069731	1,093074	-0,310213	86,012989	-4,309940	-7,075793
13:52:10,70	0,354028	3,216906	-0,122976	0,683979	0,236994	1,403036	0,065472	1,092089	-0,307869	0,225882	1,010969	-7,073815	-1,620367	-2,376311	-1,463945	11,905958	58,898090	6,186819	0,067011	1,090768	-0,309831	85,823053	-4,202220	-7,064530	0,067011	1,090768	-0,309831	85,823053	-4,202220	-7,064530
13:52:10,75	0,354028	3,216906	-0,122976	0,683979	0,236994	1,403036	0,067011	1,090768	-0,309831	0,197768	1,058106	-7,064530	-1,617502	-2,372767	-1,463244	11,877079	58,871630	6,119030	0,067011	1,090768	-0,309831	85,823053	-4,202220	-7,064530	0,067011	1,090768	-0,309831	85,823053	-4,202220	-7,064530
13:52:10,80	0,354028	3,216906	-0,122976	0,683979	0,236994	1,403036	0,062510	1,090059	-0,309130	0,197272	0,812279	-7,132319	-1,619359	-2,373406	-1,462831	11,851651	58,834286	6,165880	0,062510	1,090059	-0,309130	85,766914	-4,094726	-7,132319	0,062510	1,090059	-0,309130	85,766914	-4,094726	-7,132319
13:52:10,85	0,354028	3,216906	-0,122976	0,683979	0,236994	1,403036	0,063991	1,091348	-0,308717	0,085207	0,885969	-7,085470	-1,614764	-2,379162	-1,462404	11,814321	58,748692	6,197118	0,063991	1,091348	-0,308717	85,756008	-4,137336	-7,085470	0,063991	1,091348	-0,308717	85,756008	-4,137336	-7,085470
13:52:10,90	0,354028	3,216906	-0,122976	0,683979	0,236994	1,403036	0,066678	1,084491	-0,308290	0,348974	1,036175	-7,054231	-1,617783	-2,377199	-1,462441	11,795322	58,713116	6,176585	0,066678	1,084491	-0,308290	85,481509	-4,198080	-7,054231	0,066678	1,084491	-0,308290	85,481509	-4,198080	-7,054231
13:52:10,95	0,354028	3,216906	-0,122976	0,683979	0,236994	1,403036	0,066488	1,088087	-0,308327	0,121677	1,027595	-7,074764	-1,613135	-2,381945	-1,461656	11,762423	58,679303	6,170617	0,066488	1,088087	-0,308327	85,536492	-4,191693	-7,074764	0,066488	1,088087	-0,308327	85,536492	-4,191693	-7,074764
13:52:11,01	0,354028	3,216906	-0,122976	0,683979	0,236994	1,403036	0,068274	1,081688	-0,307542	0,408697	1,108903	-7,080733	-1,615589	-2,376701	-1,463991	11,746610	58,660395	6,210710	0,068274	1,081688	-0,307542	85,321184	-4,250617	-7,080733	0,068274	1,081688	-0,307542	85,321184	-4,250617	-7,080733
13:52:11,05	0,354028	3,216906	-0,122976	0,683979	0,236994	1,403036	0,064959	1,086435	-0,309877	0,137538	0,932300	-7,040640	-1,612635	-2,378244	-1,462029	11,768373	58,585692	6,207181	0,064959	1,086435	-0,309877	85,422715	-4,167020	-7,040640	0,064959	1,086435	-0,309877	85,422715	-4,167020	-7,040640
13:52:11,10	0,354028	3,216906	-0,122976	0,683979	0,236994	1,403036	0,064819	1,083106	-0,307915	0,256842	0,981182	-7,044169	-1,615734	-2,374044	-1,465961	11,725259	58,556410	6,204321	0,064819	1,083106	-0,307915	85,280678	-4,107091	-7,044169	0,064819	1,083106	-0,307915	85,280678	-4,107091	-7,044169
13:52:11,15	0,354028	3,216906	-0,122976	0,683979	0,236994	1,403036	0,062732	1,087890	-0,311847	-0,038809	0,849957	-7,047029	-1,610501	-2,381902	-1,464000	11,683955	58,510434	6,196973	0,062732	1,087890	-0,311847	85,360522	-4,074481	-7,047029	0,062732	1,087890	-0,311847	85,360522	-4,074481	-7,047029
13:52:11,20	0,354028	3,216906	-0,122976	0,683979	0,236994	1,403036	0,066920	1,079428	-0,309886	0,340704	1,054977	-7,054377	-1,615253	-2,384398	-1,463618	11,644124	58,554455	6,207058	0,066920	1,079428	-0,309886	85,075833	-4,198258	-7,054377	0,066920	1,079428	-0,309886	85,075833	-4,198258	-7,054377
13:52:11,25	0,354028	3,216906	-0,122976	0,683979	0,236994	1,403036	0,071458	1,082296	-0,309504	0,209821	1,234424	-7,044291	-1,612244	-2,376818	-1,465568	11,707040	58,524509	6,198593	0,071458	1,082296	-0,309504	85,170020	-4,375008	-7,044291	0,071458	1,082296	-0,309504	85,170020	-4,375008	-7,044291
13:52:11,30	0,354028	3,216906	-0,122976	0,683979	0,236994	1,403036	0,063388	1,083480	-0,311454	0,153747	0,884275	-7,052756	-1,612986	-2,377555	-1,463647	11,647401	58,475384	6,201072	0,063388	1,083480	-0,311454	85,206935	-4,091710	-7,052756	0,063388	1,083480	-0,311454	85,206935	-4,091710	-7,052756
13:52:11,35	0,354028	3,216906	-0,122976	0,683979	0,236994	1,403036	0,064398	1,083754	-0,309533	0,067124	0,909688	-7,050278	-1,607760	-2,381247	-1,463279	11,608001	58,445301	6,166728	0,064398	1,083754	-0,309533	85,141839	-4,145550	-7,050278	0,064398	1,083754	-0,309533	85,141839	-4,145550	-7,050278
13:52:11,40	0,354028	3,216906	-0,122976	0,683979	0,236994	1,403036	0,064982	1,077382	-0,309165	0,352723	0,920989	-7,084621	-1,609552	-2,381625	-1,465962	11,611798	58,430552	6,215935	0,064982	1,077382	-0,309165	84,927224	-4,180112	-7,084621	0,064982	1,077382	-0,309165	84,927224	-4,180112	-7,084621
13:52:11,45	0,354028	3,216906	-0,122976	0,683979	0,236994	1,403036	0,066206	1,078745	-0,311848	0,270977	0,995273	-7,035415	-1,605422	-2,380212	-1,464408	11,629816	58,386050	6,204612	0,066206	1,078745	-0,311848	84,952466	-4,201872	-7,035415	0,066206	1,078745	-0,311848	84,952466	-4,201872	-7,035415
13:52:11,50	0,354028	3,216906	-0,122976	0,683979	0,236994	1,403036	0,062916	1,075875	-0,310294	0,390685	0,862089	-7,046738	-1,607830	-2,384269	-1,464410	11,594388	58,387131	6,203994	0,062916	1,075875	-0,310294	84,846882	-4,076854	-7,046738	0,062916	1,075875	-0,310294	84,846882	-4,076854	-7,046738
13:52:11,55	0,354028	3,216906	-0,122976	0,683979	0,236994	1,403036	0,067634	1,075932	-0,310296	0,370945	1,076197	-7,047356	-1,607831	-2,382606	-1,462858	11,607948	58,351395	6,202012	0,067634	1,075932	-0,310296	84,831613	-4,233099	-7,047356	0,067634	1,075932	-0,310296	84,831613	-4,233099	-7,047356
13:52:11,60	0,354028	3,216906	-0,122976	0,683979	0,236994	1,403036	0,066194	1,076764	-0,308743	0,303510	1,030910	-7,049338	-1,606705	-2,381019	-1,466335	11,597789	58,355730	6,243562	0,066194	1,076764	-0,308743	84,829494	-4,165319	-7,049338	0,066194	1,076764	-0,308743	84,829494	-4,165319	-7,049338
13:52:11,65	0,354028	3,216906	-0,122976	0,683979	0,236994	1,403036	0,064257	1,076583	-0,312220	0,311611	0,919213	-7,007788	-1,610371	-2,381158	-1,464075	11,523823	58,361879	6,198883	0,064257	1,076583	-0,312220	84,823366	-4,124949	-7,007788	0,064257	1,076583	-0,312220	84,823366	-4,124949	-7,007788
13:52:11,70	0,354028	3,216906	-0,122976	0,683979	0,236994	1,403036	0,066210	1,079689	-0,309961	0,118455	0,953668	-7,052466	-1,608035	-2,381427	-1,461705	11,528404	58,322268	6,240096	0,066210	1,079689	-0,309961	84,874009	-4,243851	-7,052466	0,066210	1,079689	-0,309961	84,874009	-4,243851	-7,052466
13:52:11,75	0,354028	3,216906	-0,122976	0,683979	0,236994	1,403036	0,065275	1,077530	-0,307591	0,198679	0,928809	-7,011254	-1,609747	-2,386122	-1,462836	11,558249	58,281772	6,243033	0,065275	1,077530	-0,307591	84,784798	-4,195294	-7,011254	0,065275	1,077530	-0,307591	84,784798	-4,195294	-7,011254
13:52:11,80	0,354028	3,216906	-0,122976	0,683979	0,236994	1,403036	0,070198	1,076666	-0,308722	0,223478	1,230883	-7,008317	-1,606760	-2,383557	-1,464037	11,575503	58,297491	6,196535	0,070198	1,076666	-0,308722	84,741744	-4,279651	-7,008317	0,070198	1,076666	-0,308722	84,741744	-4,279651	-7,008317
13:52:11,85	0,354028	3,216906	-0,122976	0,683979	0,236994	1,403036	0,066483	1,075362	-0,309923	0,313525	1,044769	-7,054815	-1,609194	-2,382210	-1,461739	11,530731	58,317784	6,191181	0,066483	1,075362	-0,309923	84,729429	-4,174112	-7,054815	0,066483	1,075362	-0,309923	84,729429	-4,174112	-7,054815
13:52:11,90	0,354028	3,216906	-0,122976	0,683979	0,236994	1,403036	0,066533	1,078143	-0,307625	0,164106	0,998482	-7,060169	-1,610422	-2,380587	-1,462514	11,532727	58,267843	6,204596	0,066533	1,078143	-0,307625	84,798312	-4,224375	-7,060169	0,066533	1,078143	-0,307625	84,798312	-4,224375	-7,060169
13:52:11,95	0,354028	3,216906	-0,122976	0,683979	0,236994	1,403036	0,065741	1,080017	-0,308400	0,024375	0,983997	-7,046753	-1,605125	-2,384862	-1,464415	11,535721	58,237802	6,224422	0,065741	1,080017	-0,308400	84,805735	-4,176687	-7,046753	0,065741	1,080017	-0,308400	84,805735	-4,176687	-7,046753
13:52:12,00	0,354028	3,216906	-0,122976	0,683979	0,236994	1,403036	0,066795	1,073293	-0,310301	0,349533	1,056399	-7,026928	-1,606325	-2,382243	-1,463649	11,530718	58,239725	6,229095	0,066795	1,073293	-0,310301	84,603015	-4,186994	-7,026928	0,066795	1,073293	-0,310301	84,603015	-4,186994	-7,026928
13:52:12,05	0,354028	3,216906	-0,122976	0,683979	0,236994	1,403036	0,065127	1,075642	-0,309535	0,226548	0,964372	-7,022255	-1,605796	-2,383911	-1,464447	11,500487	58,230651	6,210064	0,065127	1,075642	-0,309535	84,664428	-4,148088	-7,022255	0,065127	1,075642	-0,309535	84,664428	-4,148088	-7,022255
13:52:12,10	0,354028	3,216906	-0,122976	0,683979	0,236994	1,403036	0,066307	1,074350	-0,310333	0,270760	1,004111	-7,041286	-1,604592	-2,380433	-1,464820	11,521805	58,241409	6,235366	0,066307	1,074350	-0,310333	84,607215	-4,201014	-7,041286	0,066307	1,074350	-0,310333	84,607215	-4,201014	-7,041286
13:52:12,15	0,354028	3,216906	-0,122976	0,683979	0,236994	1,403036	0,062694	1,075046	-0,310706	0,254545	0,829285	-7,015983	-1,606425	-2,376787	-1,462901	11,522068	58,168089	6,227226	0,062694	1,075046	-0,310706	84,645635	-4,092170	-7,015983	0,062694	1,075046	-0,310706	84,645635	-4,092170	-7,015983
13:52:12,21	0,354028	3,216906	-0,122976	0,683979	0,236994	1,403036	0,060452	1,078456	-0,308787	0,013840	0,749599	-7,024124	-1,605263	-2,386774	-1,462883	11,487890	58,163358	6,211599	0,060452	1,078456	-0,308787	84,672644	-3,995873	-7,024124	0,060452	1,078456	-0,308787	84,672644	-3,995873	-7,024124
13:52:12,26	0,354028	3,216906	-0,122976	0,683979	0,236994	1,403036	0,068520	1,072456	-0,308769	0,304656	1,141901	-7,039751	-1,605818	-2,382942	-1,464440	11,510841	58,181958	6,218224	0,068520	1,072456	-0,308769	84,492457	-4,236908	-7,039751	0,068520	1,072456	-0,308769	84,492457	-4,236908	-7,039751
13:52:12,31	0,354028	3,216906	-0,122976	0,683979	0,236994	1,403036	0,065480	1,074853	-0,310326	0,207589	0,994380	-7,033126	-1,604543	-2,381680	-1,455533	11,563601	58,127658	6,232733	0,065480	1,074853	-0,310326	84,583565	-4,145764	-7,033126	0,065480	1,074853	-0,310326	84,583565	-4,145764	-7,033126
13:52:12,36	0,354028	3,216906	-0,122976	0,683979	0,236994	1,403036	0,063748	1,074380	-0,301418	0,211573	0,977186	-7,018617	-1,631993	-2,345103	-1,451046	13,486779	59,418481	6,036658	0,063748	1,074380	-0,301418	84,550368	-4,027039	-7,018617	0,063748	1,074380	-0,301418	84,550368	-4,027039	-7,018617
13:52:12,41	0,354028	3,216906	-0,122976	0,683979	0,236994	1,403036	0,045797	1,116441	-0,296932	0,103866	1,063830	-7,214691	-1,695213	-2,367136	-1,439036	12,117128	62,748236	5,801578	0,045797	1,116441	-0,296932	87,744463	-2,531223	-7,214691	0,045797	1,116441	-0,296932	87,744463	-2,531223	-7,214691
13:52:12,46	0,354026	3,216964	-0,122967	0,683968	0,236989	1,453029	0,096488	1,160175	-0,284922	0,028527	0,848735	-7,449772	-1,700868	-2,372264	-1,448087	11,853630	63,038102	5,797960	0,096488	1,160175	-0,284922	91,102238	-6,725565	-7,449772	0,096488	1,160175	-0,284922	91,102238	-6,725565	-7,449772
13:52:12,51	0,354026	3,216964	-0,122967	0,683968	0,236989	1,453029	0,107070	1,156083	-0,294362	0,241058	0,997772	-7,445691	-1,696961	-2,378346	-1,448476	11,769542	62,948642	5,805659	0,107070	1,156083	-0,294362	90,993571	-7,407205	-7,445691	0,107070	1,156083	-0,294362	90,993571	-7,407205	-7,445691
13:52:12,56	0,354026	3,216964	-0,122967	0,683968	0,236989	1,453029	0,107070	1,156083	-0,294362	0,241058	0,997772	-7,445691	-1,693693	-2,379081	-1,450424	11,698677	62,809615	5,832645	0,107070	1,156083	-0,294362	90,993571	-7,407205	-7,445691	0,107070	1,156083	-0,294362	90,993571	-7,407205	-7,445691
13:52:12,61	0,354026	3,216964	-0,122967	0,683968	0,236989	1,453029	0,106073	1,152885	-0,296310	0,251495	0,954100	-7,418704	-1,689846	-2,376762	-1,447363	11,607896	62,700300	5,829223	0,106073	1,152885	-0,296310	90,753004	-7,372658	-7,418704	0,106073	1,152885	-0,296310	90,753004	-7,372658	-7,418704
13:52:12,66	0,354026	3,216964	-0,122967	0,683968	0,236989	1,453029	0,102529	1,149990	-0,297558	0,173742	0,747639	-7,445798	-1,689414	-2,377460	-1,451672	11,565328	62,622968	5,805551	0,102529	1,149990	-0,297558	90,447960	-7,300896	-7,445798	0,102529	1,149990	-0,297558	90,447960	-7,300896	-7,445798
13:52:12,71	0,354026	3,216964	-0,122967	0,683968	0,236989	1,453029	0,102529	1,149990	-0,297558	0,173742	0,747639	-7,445798	-1,687307	-2,381399	-1,452032	11,485369	62,512209	5,865810	0,102529	1,149990	-0,297558	90,447960	-7,300896	-7,445798	0,102529	1,149990	-0,297558	90,447960	-7,300896	-7,445798
13:52:12,76	0,354026	3,216964	-0,122967	0,683968	0,236989	1,453029	0,104887	1,146196	-0,297917	0,235138	0,856378	-7,385539	-1,689209	-2,379603	-1,448208	11,431876	62,464965	5,828542	0,104887	1,146196	-0,297917	90,211515	-7,377244	-7,385539	0,104887	1,146196	-0,297917	90,211515	-7,377244	-7,385539
13:52:12,81	0,354026	3,216964	-0,122967	0,683968	0,236989	1,453029	0,104283	1,148741	-0,294094	0,035149	0,802283	-7,422808	-1,686998	-2,382669	-1,446280	11,372955	62,402746	5,821063	0,104283	1,148741	-0,294094	90,211291	-7,383951	-7,422808	0,104283	1,148741	-0,294094	90,211291	-7,383951	-7,422808
13:52:12,86	0,354026	3,216964	-0,122967	0,683968	0,236989	1,453029	0,105833	1,145293	-0,292166	0,131075	0,862958	-7,430286	-1,672658	-2,309826	-1,451041	15,421552	61,858292	5,671601	0,105833	1,145293	-0,292166	90,036588	-7,444940	-7,430286	0,105833	1,145293	-0,292166	90,036588	-7,444940	-7,430286
13:52:12,91	0,354026	3,216964	-0,122967	0,683968	0,236989	1,453029	0,035579	1,169296	-0,296927	0,435696	0,988157	-7,579749	-1,725359	-2,319515	-1,450858	14,610646	64,428389	5,436671	0,035579	1,169296	-0,296927	92,225461	-1,804793	-7,579749	0,035579	1,169296	-0,296927	92,225461	-1,804793	-7,579749
13:52:12,96	0,354029	3,216921	-0,122978	0,683978	0,236995	1,503009	0,087390	1,204501	-0,303999	0,301438	0,892536	-7,786627	-1,729052	-2,337093	-1,458113	13,853723	64,722276	5,464723	0,087390	1,204501	-0,303999	94,854743	-5,967544	-7,786627	0,087390	1,204501	-0,303999	94,854743	-5,967544	-7,786627
13:52:13,01	0,354029	3,216921	-0,122978	0,683978	0,236995	1,503009	0,087390	1,204501	-0,303999	0,301438	0,892536	-7,786627	-1,725463	-2,339007	-1,462043	13,704522	64,447665	5,479568	0,087390	1,204501	-0,303999	94,854743	-5,967544	-7,786627	0,087390	1,204501	-0,303999	94,854743	-5,967544	-7,786627
13:52:13,06	0,354029	3,216921	-0,122978	0,683978	0,236995	1,503009	0,087253	1,200436	-0,307929	0,200380	0,893529	-7,771781	-1,721747	-2,339237	-1,467138	13,602385	64,221527	5,477082	0,087253	1,200436	-0,307929	94,434610	-5,955832	-7,771781	0,087253	1,200436	-0,307929	94,434610	-5,955832	-7,771781
13:52:13,11	0,354029	3,216921	-0,122978	0,683978	0,236995	1,503009	0,088003	1,192036	-0,309520	0,169947	0,956537	-7,733048	-1,718563	-2,343857	-1,463634	13,491682	64,031016	5,518302	0,088003	1,192036	-0,309520	93,744753	-5,951711	-7,733048	0,088003	1,192036	-0,309520	93,744753	-5,951711	-7,733048
13:52:13,16	0,354029	3,216921	-0,122978	0,683978	0,236995	1,503009	0,088003	1,192036	-0,309520	0,169947	0,956537	-7,733048	-1,712961	-2,343298	-1,463696	13,404290	63,887790	5,481785	0,088003	1,192036	-0,309520	93,744753	-5,951711	-7,733048	0,088003	1,192036	-0,309520	93,744753	-5,951711	-7,733048
13:52:13,21	0,354029	3,216921	-0,122978	0,683978	0,236995	1,503009	0,084718	1,187463	-0,309582	0,239978	0,781654	-7,769565	-1,714965	-2,347553	-1,464077	13,346200	63,717635	5,505257	0,084718	1,187463	-0,309582	93,455852	-5,868733	-7,769565	0,084718	1,187463	-0,309582	93,455852	-5,868733	-7,769565
13:52:13,26	0,354029	3,216921	-0,122978	0,683978	0,236995	1,503009	0,089405	1,187071	-0,309963	0,083979	1,060117	-7,746093	-1,713363	-2,348663	-1,462938	13,273272	63,690374	5,504552	0,089405	1,187071	-0,309963	93,269049	-5,958153	-7,746093	0,089405	1,187071	-0,309963	93,269049	-5,958153	-7,746093
13:52:13,31	0,354029	3,216921	-0,122978	0,683978	0,236995	1,503009	0,089565	1,185129	-0,308824	0,124904	1,018927	-7,746797	-1,711328	-2,349186	-1,463430	13,201514	63,590543	5,489745	0,089565	1,185129	-0,308824	93,157507	-6,011928	-7,746797	0,089565	1,185129	-0,308824	93,157507	-6,011928	-7,746797
13:52:13,36	0,354029	3,216921	-0,122978	0,683978	0,236995	1,503009	0,085392	1,178441	-0,308455	0,250281	0,814888	-7,726744	-1,705484	-2,348393	-1,462569	13,173314	63,491303	5,524606	0,085392	1,178441	-0,308455	92,757905	-5,888368	-7,726744	0,085392	1,178441	-0,308455	92,757905	-5,888368	-7,726744
13:52:13,41	0,354029	3,216921	-0,122978	0,683978	0,236995	1,503009	0,085392	1,178441	-0,308455	0,250281	0,814888	-7,726744	-1,709186	-2,348374	-1,463384	13,122982	63,413081	5,512786	0,085392	1,178441	-0,308455	92,757905	-5,888368	-7,726744	0,085392	1,178441	-0,308455	92,757905	-5,888368	-7,726744
13:52:13,46	0,354029	3,216921	-0,122978	0,683978	0,236995	1,503009	0,087226	1,181656	-0,309270	-0,009812	0,905799	-7,738564	-1,703391	-2,350375	-1,463748	13,091081	63,373856	5,541855	0,087226	1,181656	-0,309270	92,750198	-5,941457	-7,738564	0,087226	1,181656	-0,309270	92,750198	-5,941457	-7,738564
13:52:13,51	0,354029	3,216921	-0,122978	0,683978	0,236995	1,503009	0,086062	1,175637	-0,309634	0,253282	0,837222	-7,709495	-1,707660	-2,351936	-1,461069	13,027906	63,327643	5,523889	0,086062	1,175637	-0,309634	92,540759	-5,918609	-7,709495	0,086062	1,175637	-0,309634	92,540759	-5,918609	-7,709495
13:52:13,56	0,354029	3,216921	-0,122978	0,683978	0,236995	1,503009	0,089548	1,178553	-0,306955	0,030017	0,986927	-7,727461	-1,702412	-2,355083	-1,466063	13,036077	63,252089	5,568470	0,089548	1,178553	-0,306955	92,546437	-6,042612	-7,727461	0,089548	1,178553	-0,306955	92,546437	-6,042612	-7,727461
13:52:13,61	0,354029	3,216921	-0,122978	0,683978	0,236995	1,503009	0,089649	1,172435	-0,311949	0,286819	1,037034	-7,682880	-1,701925	-2,351027	-1,466118	13,009566	63,210254	5,534206	0,089649	1,172435	-0,311949	92,322957	-6,000435	-7,682880	0,089649	1,172435	-0,311949	92,322957	-6,000435	-7,682880
13:52:13,66	0,354029	3,216921	-0,122978	0,683978	0,236995	1,503009	0,085893	1,174041	-0,312004	0,153796	0,839689	-7,717144	-1,700823	-2,355493	-1,465333	12,983939	63,143631	5,531385	0,085893	1,174041	-0,312004	92,316044	-5,902948	-7,717144	0,085893	1,174041	-0,312004	92,316044	-5,902948	-7,717144
13:52:13,71	0,354029	3,216921	-0,122978	0,683978	0,236995	1,503009	0,089209	1,170854	-0,311219	0,249033	1,023240	-7,719964	-1,700916	-2,353789	-1,464177	12,957950	63,104680	5,544473	0,089209	1,170854	-0,311219	92,161065	-5,979704	-7,719964	0,089209	1,170854	-0,311219	92,161065	-5,979704	-7,719964
13:52:13,76	0,354029	3,216921	-0,122978	0,683978	0,236995	1,503009	0,087781	1,171786	-0,310062	0,153813	0,945912	-7,706877	-1,698733	-2,355248	-1,464184	12,889028	63,065068	5,563459	0,087953	1,169167	-0,310070	92,000872	-5,989319	-7,687891	0,087953	1,169167	-0,310070	92,000872	-5,989319	-7,687891
13:52:13,82	0,354029	3,216921	-0,122978	0,683978	0,236995	1,503009	0,087953	1,169167	-0,310070	0,221253	0,914983	-7,687891	-1,697539	-2,353345	-1,464206	12,903516	63,049893	5,534255	0,087953	1,169167	-0,310070	92,000872	-5,989319	-7,687891	0,087953	1,169167	-0,310070	92,000872	-5,989319	-7,687891
13:52:13,87	0,354029	3,216921	-0,122978	0,683978	0,236995	1,503009	0,085708	1,169084	-0,310092	0,219685	0,818385	-7,717095	-1,698803	-2,357217	-1,463789	12,880571	62,980874	5,565149	0,089693	1,168243	-0,309675	91,899229	-6,000649	-7,686200	0,089693	1,168243	-0,309675	91,899229	-6,000649	-7,686200
13:52:13,92	0,354029	3,216921	-0,122978	0,683978	0,236995	1,503009	0,089693	1,168243	-0,309675	0,192188	1,040225	-7,686200	-1,700595	-2,354437	-1,463051	12,876537	62,965913	5,535294	0,089693	1,168243	-0,309675	91,899229	-6,000649	-7,686200	0,089693	1,168243	-0,309675	91,899229	-6,000649	-7,686200
13:52:13,97	0,354029	3,216921	-0,122978	0,683978	0,236995	1,503009	0,088182	1,171184	-0,308937	0,024243	0,965632	-7,716056	-1,695375	-2,356340	-1,465378	12,862318	62,893533	5,530312	0,088182	1,171184	-0,308937	91,962212	-5,956618	-7,716056	0,088182	1,171184	-0,308937	91,962212	-5,956618	-7,716056
13:52:14,02	0,354029	3,216921	-0,122978	0,683978	0,236995	1,503009	0,087220	1,165712	-0,311264	0,238985	0,939517	-7,721038	-1,694830	-2,356163	-1,461484	12,840617	62,884545	5,552224	0,087220	1,165712	-0,311264	91,747416	-5,907264	-7,721038	0,087220	1,165712	-0,311264	91,747416	-5,907264	-7,721038
13:52:14,07	0,354029	3,216921	-0,122978	0,683978	0,236995	1,503009	0,086794	1,165329	-0,307370	0,240296	0,903062	-7,699126	-1,697851	-2,354488	-1,463871	12,808664	62,887819	5,515075	0,086794	1,165329	-0,307370	91,718618	-5,910274	-7,699126	0,086794	1,165329	-0,307370	91,718618	-5,910274	-7,699126
13:52:14,12	0,354029	3,216921	-0,122978	0,683978	0,236995	1,503009	0,086854	1,168783	-0,309757	0,047549	0,876851	-7,736275	-1,693746	-2,360557	-1,463808	12,815185	62,811350	5,551090	0,086854	1,168783	-0,309757	91,797006	-5,941161	-7,736275	0,086854	1,168783	-0,309757	91,797006	-5,941161	-7,736275
13:52:14,17	0,354029	3,216921	-0,122978	0,683978	0,236995	1,503009	0,090057	1,162193	-0,309694	0,327266	1,087329	-7,700259	-1,694407	-2,356276	-1,463840	12,795111	62,804021	5,546757	0,090057	1,162193	-0,309694	91,559407	-5,982179	-7,700259	0,090057	1,162193	-0,309694	91,559407	-5,982179	-7,700259
13:52:14,22	0,354029	3,216921	-0,122978	0,683978	0,236995	1,503009	0,086680	1,164906	-0,309726	0,169806	0,897980	-7,704592	-1,696292	-2,357898	-1,466583	12,742325	62,799008	5,543397	0,086680	1,164906	-0,309726	91,614918	-5,906397	-7,704592	0,086680	1,164906	-0,309726	91,614918	-5,906397	-7,704592
13:52:14,27	0,354029	3,216921	-0,122978	0,683978	0,236995	1,503009	0,089027	1,165728	-0,312469	0,096347	0,976837	-7,707953	-1,691522	-2,355082	-1,466932	12,783235	62,793961	5,578185	0,089027	1,165728	-0,312469	91,605957	-6,011810	-7,707953	0,089027	1,165728	-0,312469	91,605957	-6,011810	-7,707953
13:52:14,32	0,354029	3,216921	-0,122978	0,683978	0,236995	1,503009	0,084203	1,163005	-0,312818	0,254018	0,763941	-7,673164	-1,697564	-2,356866	-1,462716	12,702032	62,778422	5,550422	0,084203	1,163005	-0,312818	91,549887	-5,846021	-7,673164	0,084203	1,163005	-0,312818	91,549887	-5,846021	-7,673164
13:52:14,37	0,354029	3,216921	-0,122978	0,683978	0,236995	1,503009	0,088769	1,167345	-0,308602	-0,025732	0,938817	-7,700928	-1,694542	-2,354876	-1,463085	12,762354	62,722894	5,544220	0,088769	1,167345	-0,308602	91,610843	-6,029573	-7,700928	0,088769	1,167345	-0,308602	91,610843	-6,029573	-7,700928
13:52:14,42	0,354029	3,216921	-0,122978	0,683978	0,236995	1,503009	0,085535	1,165723	-0,308971	0,040670	0,850641	-7,707129	-1,694997	-2,356144	-1,463380	12,746537	62,741971	5,543695	0,085535	1,165723	-0,308971	91,549940	-5,863862	-7,707129	0,085535	1,165723	-0,308971	91,549940	-5,863862	-7,707129
13:52:14,47	0,354029	3,216921	-0,122978	0,683978	0,236995	1,503009	0,086861	1,165483	-0,309266	0,061756	0,896349	-7,707655	-1,692212	-2,360043	-1,461493	12,732928	62,735430	5,577508	0,086861	1,165483	-0,309266	91,552196	-5,922234	-7,707655	0,086861	1,165483	-0,309266	91,552196	-5,922234	-7,707655
13:52:14,52	0,354029	3,216921	-0,122978	0,683978	0,236995	1,503009	0,088845	1,161122	-0,307379	0,276083	0,991000	-7,673842	-1,690582	-2,357859	-1,465817	12,697674	62,681824	5,545473	0,088845	1,161122	-0,307379	91,424148	-5,983324	-7,673842	0,088845	1,161122	-0,307379	91,424148	-5,983324	-7,673842
13:52:14,57	0,354029	3,216921	-0,122978	0,683978	0,236995	1,503009	0,086139	1,160803	-0,311702	0,228637	0,846545	-7,705876	-1,691102	-2,358919	-1,462272	12,721180	62,694408	5,586837	0,086139	1,160803	-0,311702	91,351635	-5,915334	-7,705876	0,086139	1,160803	-0,311702	91,351635	-5,915334	-7,705876
13:52:14,62	0,354029	3,216921	-0,122978	0,683978	0,236995	1,503009	0,087316	1,160722	-0,308158	0,255454	0,921858	-7,664512	-1,691803	-2,358861	-1,465035	12,687715	62,645041	5,553252	0,087316	1,160722	-0,308158	91,372163	-5,932483	-7,664512	0,087316	1,160722	-0,308158	91,372163	-5,932483	-7,664512
13:52:14,67	0,354029	3,216921	-0,122978	0,683978	0,236995	1,503009	0,087617	1,161358	-0,310921	0,162915	0,933192	-7,698097	-1,691869	-2,359047	-1,464657	12,664372	62,619125	5,552393	0,087617	1,161358	-0,310921	91,329521	-5,944748	-7,698097	0,087617	1,161358	-0,310921	91,329521	-5,944748	-7,698097
13:52:14,72	0,354029	3,216921	-0,122978	0,683978	0,236995	1,503009	0,087811	1,161323	-0,310543	0,130626	0,936029	-7,698957	-1,691903	-2,357178	-1,462316	12,655983	62,609402	5,580086	0,087811	1,161323	-0,310543	91,294475	-5,957150	-7,698957	0,087811	1,161323	-0,310543	91,294475	-5,957150	-7,698957
13:52:14,77	0,354029	3,216921	-0,122978	0,683978	0,236995	1,503009	0,086209	1,162287	-0,308202	0,067900	0,850308	-7,671264	-1,693595	-2,356779	-1,463486	12,686105	62,626960	5,561437	0,086209	1,162287	-0,308202	91,307399	-5,917093	-7,671264	0,086209	1,162287	-0,308202	91,307399	-5,917093	-7,671264
13:52:14,82	0,354029	3,216921	-0,122978	0,683978	0,236995	1,503009	0,086710	1,163951	-0,309372	0,011618	0,893660	-7,689913	-1,689623	-2,357778	-1,466233	12,630523	62,585750	5,548362	0,086710	1,163951	-0,309372	91,381770	-5,913059	-7,689913	0,086710	1,163951	-0,309372	91,381770	-5,913059	-7,689913
13:52:14,87	0,354029	3,216921	-0,122978	0,683978	0,236995	1,503009	0,085589	1,160012	-0,312119	0,152954	0,807847	-7,702988	-1,689550	-2,358196	-1,467741	12,662259	62,611730	5,588497	0,085915	1,159740	-0,313627	91,245059	-5,905026	-7,662852	0,085915	1,159740	-0,313627	91,245059	-5,905026	-7,662852
13:52:14,92	0,354029	3,216921	-0,122978	0,683978	0,236995	1,503009	0,085915	1,159740	-0,313627	0,205493	0,839281	-7,662852	-1,689603	-2,360697	-1,462304	12,634401	62,569861	5,583754	0,085915	1,159740	-0,313627	91,245059	-5,905026	-7,662852	0,085915	1,159740	-0,313627	91,245059	-5,905026	-7,662852
13:52:14,97	0,354029	3,216921	-0,122978	0,683978	0,236995	1,503009	0,088107	1,158535	-0,308190	0,217923	0,950097	-7,667595	-1,690946	-2,359684	-1,464341	12,639014	62,556249	5,594119	0,088107	1,158535	-0,308190	91,162959	-5,966318	-7,667595	0,088107	1,158535	-0,308190	91,162959	-5,966318	-7,667595
13:52:15,02	0,354029	3,216921	-0,122978	0,683978	0,236995	1,503009	0,087901	1,160205	-0,310227	0,121625	0,950168	-7,657231	-1,687855	-2,359091	-1,467359	12,653004	62,529257	5,576188	0,087901	1,160205	-0,310227	91,197720	-5,950048	-7,657231	0,087901	1,160205	-0,310227	91,197720	-5,950048	-7,657231
13:52:15,07	0,354029	3,216921	-0,122978	0,683978	0,236995	1,503009	0,085842	1,157824	-0,313245	0,229033	0,868697	-7,675161	-1,688526	-2,360009	-1,465824	12,603471	62,544986	5,576015	0,086973	1,157947	-0,311710	91,110350	-5,950611	-7,675335	0,086973	1,157947	-0,311710	91,110350	-5,950611	-7,675335
13:52:15,12	0,354029	3,216921	-0,122978	0,683978	0,236995	1,503009	0,086973	1,157947	-0,311710	0,211529	0,876775	-7,675335	-1,689685	-2,362294	-1,465023	12,615935	62,518003	5,588531	0,086973	1,157947	-0,311710	91,110350	-5,950611	-7,675335	0,086973	1,157947	-0,311710	91,110350	-5,950611	-7,675335
13:52:15,17	0,354029	3,216921	-0,122978	0,683978	0,236995	1,503009	0,089531	1,157808	-0,310909	0,201602	1,034070	-7,662818	-1,690909	-2,360547	-1,463496	12,601532	62,497264	5,572598	0,089531	1,157808	-0,310909	91,089541	-5,994110	-7,662818	0,089531	1,157808	-0,310909	91,089541	-5,994110	-7,662818
13:52:15,22	0,354029	3,216921	-0,122978	0,683978	0,236995	1,503009	0,088630	1,159742	-0,309382	0,075886	0,985105	-7,678751	-1,687996	-2,357405	-1,464672	12,598700	62,493580	5,574194	0,088630	1,159742	-0,309382	91,115623	-5,972333	-7,678751	0,088630	1,159742	-0,309382	91,115623	-5,972333	-7,678751
13:52:15,27	0,354029	3,216921	-0,122978	0,683978	0,236995	1,503009	0,084452	1,158790	-0,310558	0,120801	0,767253	-7,677155	-1,692077	-2,359293	-1,465831	12,618608	62,482941	5,568523	0,084452	1,158790	-0,310558	91,085779	-5,862233	-7,677155	0,084452	1,158790	-0,310558	91,085779	-5,862233	-7,677155
13:52:15,32	0,354029	3,216921	-0,122978	0,683978	0,236995	1,503009	0,088128	1,161380	-0,311716	-0,013172	0,980979	-7,682826	-1,687414	-2,361779	-1,463878	12,584458	62,487975	5,577975	0,088128	1,161380	-0,311716	91,155172	-5,937095	-7,682826	0,088128	1,161380	-0,311716	91,155172	-5,937095	-7,682826
13:52:15,37	0,354029	3,216921	-0,122978	0,683978	0,236995	1,503009	0,087950	1,156099	-0,309764	0,248743	0,939594	-7,673375	-1,689197	-2,359150	-1,463499	12,596768	62,450351	5,576494	0,087950	1,156099	-0,309764	91,002501	-5,964450	-7,673375	0,087950	1,156099	-0,309764	91,002501	-5,964450	-7,673375
13:52:15,42	0,354029	3,216921	-0,122978	0,683978	0,236995	1,503009	0,086564	1,158957	-0,309385	0,073701	0,897013	-7,674855	-1,685686	-2,359608	-1,464678	12,583183	62,453930	5,558624	0,086564	1,158957	-0,309385	91,051808	-5,898257	-7,674855	0,086564	1,158957	-0,309385	91,051808	-5,898257	-7,674855
13:52:15,47	0,354029	3,216921	-0,122978	0,683978	0,236995	1,503009	0,085205	1,155687	-0,310564	0,240014	0,812813	-7,692725	-1,685827	-2,361192	-1,465833	12,536400	62,405415	5,591911	0,085205	1,155687	-0,310564	90,961478	-5,875809	-7,692725	0,085205	1,155687	-0,310564	90,961478	-5,875809	-7,692725
13:52:15,52	0,354029	3,216921	-0,122978	0,683978	0,236995	1,503009	0,086648	1,155018	-0,311719	0,209434	0,871555	-7,659439	-1,685789	-2,361197	-1,462722	12,542119	62,421711	5,590487	0,086648	1,155018	-0,311719	90,878323	-5,930289	-7,659439	0,086648	1,155018	-0,311719	90,878323	-5,930289	-7,659439
13:52:15,57	0,354029	3,216921	-0,122978	0,683978	0,236995	1,503009	0,086633	1,154983	-0,308608	0,228221	0,867581	-7,660863	-1,687505	-2,359587	-1,463127	12,566563	62,426241	5,566344	0,086633	1,154983	-0,308608	90,894369	-5,933088	-7,660863	0,086633	1,154983	-0,308608	90,894369	-5,933088	-7,660863
13:52:15,62	0,354029	3,216921	-0,122978	0,683978	0,236995	1,503009	0,086097	1,157274	-0,309013	0,125243	0,858625	-7,685006	-1,688140	-2,359968	-1,465835	12,559091	62,406165	5,586640	0,086097	1,157274	-0,309013	90,971222	-5,899986	-7,685006	0,086097	1,157274	-0,309013	90,971222	-5,899986	-7,685006
13:52:15,67	0,354029	3,216921	-0,122978	0,683978	0,236995	1,503009	0,086744	1,157633	-0,311721	0,085448	0,895839	-7,664710	-1,688086	-2,362508	-1,465823	12,570078	62,425755	5,581934	0,086744	1,157633	-0,311721	90,959616	-5,913565	-7,664710	0,086744	1,157633	-0,311721	90,959616	-5,913565	-7,664710
13:52:15,72	0,354029	3,216921	-0,122978	0,683978	0,236995	1,503009	0,089234	1,156205	-0,313654	0,130908	1,046609	-7,669987	-1,688148	-2,362838	-1,467768	12,563136	62,370590	5,581362	0,089234	1,156205	-0,313654	90,892992	-5,958259	-7,669987	0,089234	1,156205	-0,313654	90,892992	-5,958259	-7,669987
13:52:15,77	0,354029	3,216921	-0,122978	0,683978	0,236995	1,503009	0,089234	1,156205	-0,313654	0,130908	1,046609	-7,669987	-1,684724	-2,362103	-1,465067	12,509815	62,367774	5,585722	0,089234	1,156205	-0,313654	90,892992	-5,958259	-7,669987	0,089234	1,156205	-0,313654	90,892992	-5,958259	-7,669987
13:52:15,82	0,354029	3,216921	-0,122978	0,683978	0,236995	1,503009	0,086885	1,153607	-0,310953	0,236888	0,879689	-7,665627	-1,688165	-2,362240	-1,453799	12,538479	62,341733	5,567432	0,086885	1,153607	-0,310953	90,795054	-5,940778	-7,665627	0,086885	1,153607	-0,310953	90,795054	-5,940778	-7,665627
13:52:15,87	0,354029	3,216921	-0,122978	0,683978	0,236995	1,503009	0,088724	1,156519	-0,299685	0,077269	1,013158	-7,683918	-1,688742	-2,295196	-1,385536	15,737733	62,709698	5,349912	0,088724	1,156519	-0,299685	90,863990	-5,951666	-7,683918	0,088724	1,156519	-0,299685	90,863990	-5,951666	-7,683918
13:52:15,92	0,354029	3,216921	-0,122978	0,683978	0,236995	1,503009	0,030951	1,190540	-0,231422	0,226436	0,595642	-7,901438	-1,747670	-2,301189	-1,444074	15,688373	65,383446	5,165058	0,030951	1,190540	-0,231422	93,683857	-1,834045	-7,901438	0,030951	1,190540	-0,231422	93,683857	-1,834045	-7,901438
13:52:15,97	0,354033	3,216933	-0,122966	0,683971	0,237001	1,553019	0,065605	1,238577	-0,289960	0,019395	1,017992	-8,086291	-1,749791	-2,310053	-1,456728	15,117770	65,762126	5,184226	0,065605	1,238577	-0,289960	97,247675	-4,131978	-8,086291	0,065605	1,238577	-0,289960	97,247675	-4,131978	-8,086291
13:52:16,02	0,354033	3,216933	-0,122966	0,683971	0,237001	1,553019	0,074160	1,235857	-0,305832	0,065961	0,676387	-8,114111	-1,749592	-2,309957	-1,459946	14,959851	65,694520	5,137238	0,074160	1,235857	-0,305832	97,080737	-5,145136	-8,114111	0,074160	1,235857	-0,305832	97,080737	-5,145136	-8,114111
13:52:16,07	0,354033	3,216933	-0,122966	0,683971	0,237001	1,553019	0,074160	1,235857	-0,305832	0,065961	0,676387	-8,114111	-1,748688	-2,319066	-1,458776	14,862575	65,534166	5,145730	0,074160	1,235857	-0,305832	97,080737	-5,145136	-8,114111	0,074160	1,235857	-0,305832	97,080737	-5,145136	-8,114111
13:52:16,12	0,354033	3,216933	-0,122966	0,683971	0,237001	1,553019	0,081596	1,230520	-0,304662	0,155968	1,059034	-8,105619	-1,746498	-2,314825	-1,455691	14,814292	65,471602	5,162734	0,081596	1,230520	-0,304662	96,751803	-5,346277	-8,105619	0,081596	1,230520	-0,304662	96,751803	-5,346277	-8,105619
13:52:16,17	0,354033	3,216933	-0,122966	0,683971	0,237001	1,553019	0,076828	1,230744	-0,301577	0,065998	0,800549	-8,088616	-1,742566	-2,320283	-1,457236	14,750037	65,372345	5,175560	0,076828	1,230744	-0,301577	96,679414	-5,230449	-8,088616	0,076828	1,230744	-0,301577	96,679414	-5,230449	-8,088616
13:52:16,22	0,354033	3,216933	-0,122966	0,683971	0,237001	1,553019	0,079588	1,224609	-0,303122	0,266918	0,938074	-8,075790	-1,743919	-2,323353	-1,458414	14,685346	65,309705	5,183936	0,082924	1,224246	-0,304300	96,302540	-5,422725	-8,067414	0,082924	1,224246	-0,304300	96,302540	-5,422725	-8,067414
13:52:16,27	0,354033	3,216933	-0,122966	0,683971	0,237001	1,553019	0,082924	1,224246	-0,304300	0,199210	1,086838	-8,067414	-1,739783	-2,319061	-1,459970	14,716229	65,277937	5,180054	0,082924	1,224246	-0,304300	96,302540	-5,422725	-8,067414	0,082924	1,224246	-0,304300	96,302540	-5,422725	-8,067414
13:52:16,32	0,354033	3,216933	-0,122966	0,683971	0,237001	1,553019	0,077139	1,222810	-0,305856	0,261801	0,828629	-8,071295	-1,745241	-2,326946	-1,457306	14,554881	65,451465	5,169002	0,077139	1,222810	-0,305856	96,252421	-5,226783	-8,071295	0,077139	1,222810	-0,305856	96,252421	-5,226783	-8,071295
13:52:16,37	0,354033	3,216933	-0,122966	0,683971	0,237001	1,553019	0,086696	1,223595	-0,303192	0,290617	1,099105	-8,082348	-1,748120	-2,246433	-1,401292	18,393647	65,788419	4,894827	0,086696	1,223595	-0,303192	96,342813	-5,706544	-8,082348	0,086696	1,223595	-0,303192	96,342813	-5,706544	-8,082348
13:52:16,42	0,354033	3,216933	-0,122966	0,683971	0,237001	1,553019	0,018410	1,266344	-0,247178	0,278842	0,704206	-8,356523	-1,808445	-2,281082	-1,416156	16,603843	68,769217	4,764771	0,018410	1,266344	-0,247178	99,686865	-0,740965	-8,356523	0,018410	1,266344	-0,247178	99,686865	-0,740965	-8,356523
13:52:16,47	0,354105	3,217022	-0,122976	0,683984	0,236987	1,603044	0,078579	1,301263	-0,262042	0,149617	0,792591	-8,486578	-1,811189	-2,297739	-1,438972	15,822786	68,917904	4,793345	0,078579	1,301263	-0,262042	102,298754	-5,375864	-8,486578	0,078579	1,301263	-0,262042	102,298754	-5,375864	-8,486578
13:52:16,52	0,354105	3,217022	-0,122976	0,683984	0,236987	1,603044	0,094377	1,295311	-0,284858	0,197346	0,863315	-8,458005	-1,803836	-2,305280	-1,437483	15,518187	68,544292	4,832205	0,094377	1,295311	-0,284858	101,879271	-6,545261	-8,458005	0,094377	1,295311	-0,284858	101,879271	-6,545261	-8,458005
13:52:16,57	0,354105	3,217022	-0,122976	0,683984	0,236987	1,603044	0,097231	1,285173	-0,283369	0,248685	0,934763	-8,419144	-1,796679	-2,302580	-1,439880	15,395809	68,256804	4,822505	0,097231	1,285173	-0,283369	101,134746	-6,697890	-8,419144	0,097231	1,285173	-0,283369	101,134746	-6,697890	-8,419144
13:52:16,62	0,354105	3,217022	-0,122976	0,683984	0,236987	1,603044	0,091314	1,280325	-0,285766	0,190622	0,664818	-8,428845	-1,792397	-2,307892	-1,441058	15,264914	68,031714	4,846380	0,091314	1,280325	-0,285766	100,696112	-6,503315	-8,428845	0,091314	1,280325	-0,285766	100,696112	-6,503315	-8,428845
13:52:16,67	0,354105	3,217022	-0,122976	0,683984	0,236987	1,603044	0,093774	1,273960	-0,286944	0,261206	0,791909	-8,404970	-1,789307	-2,307185	-1,443824	15,144460	67,808257	4,857317	0,093774	1,273960	-0,286944	100,267067	-6,569311	-8,404970	0,093774	1,273960	-0,286944	100,267067	-6,569311	-8,404970
13:52:16,72	0,354105	3,217022	-0,122976	0,683984	0,236987	1,603044	0,091616	1,271637	-0,289710	0,128252	0,687151	-8,394033	-1,787839	-2,314264	-1,443455	15,027822	67,687283	4,858465	0,091616	1,271637	-0,289710	99,951762	-6,504735	-8,394033	0,091616	1,271637	-0,289710	99,951762	-6,504735	-8,394033
13:52:16,77	0,354105	3,217022	-0,122976	0,683984	0,236987	1,603044	0,097013	1,266827	-0,289341	0,215313	0,927233	-8,392885	-1,781001	-2,313636	-1,441140	14,963278	67,558352	4,864555	0,097013	1,266827	-0,289341	99,661198	-6,688260	-8,392885	0,097013	1,266827	-0,289341	99,661198	-6,688260	-8,392885
13:52:16,82	0,354105	3,217022	-0,122976	0,683984	0,236987	1,603044	0,093049	1,261219	-0,287026	0,363003	0,729714	-8,386794	-1,781239	-2,313684	-1,443876	14,901222	67,438340	4,882345	0,093049	1,261219	-0,287026	99,368656	-6,574667	-8,386794	0,093049	1,261219	-0,287026	99,368656	-6,574667	-8,386794
13:52:16,87	0,354105	3,217022	-0,122976	0,683984	0,236987	1,603044	0,093211	1,261401	-0,289762	0,218552	0,744378	-8,369004	-1,782608	-2,314473	-1,441985	14,836097	67,343156	4,849391	0,093211	1,261401	-0,289762	99,238530	-6,572684	-8,369004	0,093211	1,261401	-0,289762	99,238530	-6,572684	-8,369004
13:52:16,92	0,354105	3,217022	-0,122976	0,683984	0,236987	1,603044	0,094578	1,262192	-0,287871	0,062432	0,806649	-8,401959	-1,779262	-2,316113	-1,443166	14,772166	67,269024	4,853572	0,094578	1,262192	-0,287871	99,144494	-6,617714	-8,401959	0,094578	1,262192	-0,287871	99,144494	-6,617714	-8,401959
13:52:16,97	0,354105	3,217022	-0,122976	0,683984	0,236987	1,603044	0,094326	1,258474	-0,289051	0,159570	0,775253	-8,397778	-1,779432	-2,316018	-1,442399	14,722056	67,188009	4,870390	0,094326	1,258474	-0,289051	98,949817	-6,629340	-8,397778	0,094326	1,258474	-0,289051	98,949817	-6,629340	-8,397778
13:52:17,02	0,354105	3,217022	-0,122976	0,683984	0,236987	1,603044	0,094328	1,258669	-0,288285	0,054221	0,772492	-8,380959	-1,771952	-2,319917	-1,444698	14,670284	67,095533	4,908835	0,094328	1,258669	-0,288285	98,859766	-6,632295	-8,380959	0,094328	1,258669	-0,288285	98,859766	-6,632295	-8,380959
13:52:17,07	0,354105	3,217022	-0,122976	0,683984	0,236987	1,603044	0,093965	1,250242	-0,290584	0,386483	0,754981	-8,342515	-1,773868	-2,321152	-1,445088	14,613791	67,061427	4,937117	0,093965	1,250242	-0,290584	98,530462	-6,621253	-8,342515	0,093965	1,250242	-0,290584	98,530462	-6,621253	-8,342515
13:52:17,12	0,354105	3,217022	-0,122976	0,683984	0,236987	1,603044	0,095992	1,251283	-0,290974	0,274531	0,828537	-8,314233	-1,774606	-2,319500	-1,441638	14,565374	66,986216	4,913843	0,095992	1,251283	-0,290974	98,500284	-6,706852	-8,314233	0,095992	1,251283	-0,290974	98,500284	-6,706852	-8,314233
13:52:17,17	0,354105	3,217022	-0,122976	0,683984	0,236987	1,603044	0,094931	1,252749	-0,287524	0,108980	0,769011	-8,337507	-1,774188	-2,319461	-1,444374	14,514721	66,921916	4,923737	0,094931	1,252749	-0,287524	98,449777	-6,683046	-8,337507	0,094931	1,252749	-0,287524	98,449777	-6,683046	-8,337507
13:52:17,22	0,354105	3,217022	-0,122976	0,683984	0,236987	1,603044	0,094688	1,252406	-0,290260	0,045794	0,744674	-8,327613	-1,772980	-2,319305	-1,442825	14,544268	66,861475	4,896561	0,094688	1,252406	-0,290260	98,359682	-6,688331	-8,327613	0,094688	1,252406	-0,290260	98,359682	-6,688331	-8,327613
13:52:17,27	0,354105	3,217022	-0,122976	0,683984	0,236987	1,603044	0,093949	1,251438	-0,288711	0,058592	0,762039	-8,354789	-1,771428	-2,317913	-1,443236	14,471468	66,801632	4,915498	0,093949	1,251438	-0,288711	98,296444	-6,612930	-8,354789	0,093949	1,251438	-0,288711	98,296444	-6,612930	-8,354789
13:52:17,33	0,354105	3,217022	-0,122976	0,683984	0,236987	1,603044	0,091967	1,250790	-0,289122	0,004051	0,625860	-8,335852	-1,769004	-2,321425	-1,443587	14,506548	66,768542	4,919034	0,091967	1,250790	-0,289122	98,191051	-6,593538	-8,335852	0,091967	1,250790	-0,289122	98,191051	-6,593538	-8,335852
13:52:17,38	0,354105	3,217022	-0,122976	0,683984	0,236987	1,603044	0,093797	1,246934	-0,289473	0,193419	0,767933	-8,332316	-1,770341	-2,323292	-1,443603	14,453153	66,696122	4,921610	0,093797	1,246934	-0,289473	98,077765	-6,595102	-8,332316	0,093797	1,246934	-0,289473	98,077765	-6,595102	-8,332316
13:52:17,43	0,354105	3,217022	-0,122976	0,683984	0,236987	1,603044	0,096082	1,247159	-0,289489	0,092336	0,876758	-8,329740	-1,768050	-2,323481	-1,441268	14,429789	66,666201	4,934374	0,096082	1,247159	-0,289489	97,994296	-6,665704	-8,329740	0,096082	1,247159	-0,289489	97,994296	-6,665704	-8,329740
13:52:17,48	0,354105	3,217022	-0,122976	0,683984	0,236987	1,603044	0,095100	1,245080	-0,287154	0,162839	0,820430	-8,316976	-1,767573	-2,326167	-1,444775	14,400784	66,595506	4,924535	0,095100	1,245080	-0,287154	97,901613	-6,644959	-8,316976	0,095100	1,245080	-0,287154	97,901613	-6,644959	-8,316976
13:52:17,53	0,354105	3,217022	-0,122976	0,683984	0,236987	1,603044	0,097188	1,243324	-0,290661	0,178438	0,939215	-8,326815	-1,764722	-2,323188	-1,444420	14,369096	66,575643	4,910408	0,097188	1,243324	-0,290661	97,779347	-6,690053	-8,326815	0,097188	1,243324	-0,290661	97,779347	-6,690053	-8,326815
13:52:17,58	0,354105	3,217022	-0,122976	0,683984	0,236987	1,603044	0,093183	1,242344	-0,290306	0,196324	0,713415	-8,340942	-1,765976	-2,324257	-1,442057	14,347478	66,532495	4,960731	0,093183	1,242344	-0,290306	97,720346	-6,601416	-8,340942	0,093183	1,242344	-0,290306	97,720346	-6,601416	-8,340942
13:52:17,63	0,354105	3,217022	-0,122976	0,683984	0,236987	1,603044	0,094736	1,242896	-0,287943	0,119456	0,797022	-8,290619	-1,767152	-2,323725	-1,443994	14,361294	66,511753	4,965824	0,094736	1,242896	-0,287943	97,686791	-6,639718	-8,290619	0,094736	1,242896	-0,287943	97,686791	-6,639718	-8,290619
13:52:17,68	0,354105	3,217022	-0,122976	0,683984	0,236987	1,603044	0,094863	1,244181	-0,289880	0,041580	0,825984	-8,285526	-1,763175	-2,326506	-1,442483	14,298981	66,449631	4,921839	0,094863	1,244181	-0,289880	97,709789	-6,620759	-8,285526	0,094863	1,244181	-0,289880	97,709789	-6,620759	-8,285526
13:52:17,73	0,354105	3,217022	-0,122976	0,683984	0,236987	1,603044	0,095283	1,239346	-0,288369	0,208021	0,824903	-8,329511	-1,764950	-2,325196	-1,443257	14,292461	66,478576	4,940957	0,095283	1,239346	-0,288369	97,496717	-6,654784	-8,329511	0,095283	1,239346	-0,288369	97,496717	-6,654784	-8,329511
13:52:17,78	0,354105	3,217022	-0,122976	0,683984	0,236987	1,603044	0,095036	1,241539	-0,289143	0,115837	0,791950	-8,310393	-1,762679	-2,323303	-1,445989	14,278444	66,435405	4,942054	0,095036	1,241539	-0,289143	97,576616	-6,668363	-8,310393	0,095036	1,241539	-0,289143	97,576616	-6,668363	-8,310393
13:52:17,83	0,354105	3,217022	-0,122976	0,683984	0,236987	1,603044	0,092261	1,240518	-0,291875	0,124524	0,657090	-8,309296	-1,764429	-2,330043	-1,441678	14,270767	66,411423	4,956820	0,092261	1,240518	-0,291875	97,505168	-6,585374	-8,309296	0,092261	1,240518	-0,291875	97,505168	-6,585374	-8,309296
13:52:17,88	0,354105	3,217022	-0,122976	0,683984	0,236987	1,603044	0,098973	1,238663	-0,287564	0,196363	1,011457	-8,294530	-1,761564	-2,325043	-1,445595	14,265173	66,375107	4,944799	0,098973	1,238663	-0,287564	97,431409	-6,757900	-8,294530	0,098973	1,238663	-0,287564	97,431409	-6,757900	-8,294530
13:52:17,93	0,354105	3,217022	-0,122976	0,683984	0,236987	1,603044	0,093210	1,238682	-0,291481	0,161117	0,725093	-8,306551	-1,762804	-2,329713	-1,442892	14,238918	66,306091	4,911235	0,093210	1,238682	-0,291481	97,397671	-6,591867	-8,306551	0,093210	1,238682	-0,291481	97,397671	-6,591867	-8,306551
13:52:17,98	0,354105	3,217022	-0,122976	0,683984	0,236987	1,603044	0,097874	1,237421	-0,288778	0,153798	0,979410	-8,340114	-1,762938	-2,322927	-1,446418	14,207312	66,295934	4,933744	0,097874	1,237421	-0,288778	97,291354	-6,703702	-8,340114	0,097874	1,237421	-0,288778	97,291354	-6,703702	-8,340114
13:52:18,03	0,354105	3,217022	-0,122976	0,683984	0,236987	1,603044	0,092065	1,240930	-0,292304	-0,053262	0,655030	-8,317605	-1,761302	-2,328401	-1,443473	14,196589	66,293945	4,944793	0,092065	1,240930	-0,292304	97,359740	-6,572047	-8,317605	0,092065	1,240930	-0,292304	97,359740	-6,572047	-8,317605
13:52:18,08	0,354105	3,217022	-0,122976	0,683984	0,236987	1,603044	0,095987	1,236777	-0,289359	0,155627	0,850692	-8,306556	-1,761723	-2,325250	-1,444068	14,225356	66,261644	4,930895	0,095987	1,236777	-0,289359	97,242593	-6,684276	-8,306556	0,095987	1,236777	-0,289359	97,242593	-6,684276	-8,306556
13:52:18,13	0,354105	3,217022	-0,122976	0,683984	0,236987	1,603044	0,093469	1,238717	-0,289953	0,041159	0,760840	-8,320454	-1,760600	-2,328171	-1,443667	14,206561	66,220883	4,938990	0,093469	1,238717	-0,289953	97,280412	-6,576496	-8,320454	0,093469	1,238717	-0,289953	97,280412	-6,576496	-8,320454
13:52:18,18	0,354105	3,217022	-0,122976	0,683984	0,236987	1,603044	0,095437	1,236283	-0,289553	0,122995	0,867278	-8,312360	-1,761831	-2,328597	-1,446779	14,181674	66,239109	4,951138	0,095437	1,236283	-0,289553	97,171231	-6,624544	-8,312360	0,095437	1,236283	-0,289553	97,171231	-6,624544	-8,312360
13:52:18,23	0,354105	3,217022	-0,122976	0,683984	0,236987	1,603044	0,096422	1,237137	-0,292665	0,081958	0,887801	-8,300212	-1,760118	-2,331543	-1,446378	14,151166	66,234641	4,965459	0,096422	1,237137	-0,292665	97,197188	-6,681297	-8,300212	0,096422	1,237137	-0,292665	97,197188	-6,681297	-8,300212
13:52:18,28	0,354105	3,217022	-0,122976	0,683984	0,236987	1,603044	0,098116	1,234180	-0,292264	0,216577	0,951730	-8,285891	-1,760776	-2,325284	-1,446035	14,163405	66,142831	4,933927	0,098116	1,234180	-0,292264	97,099714	-6,750388	-8,285891	0,098116	1,234180	-0,292264	97,099714	-6,750388	-8,285891
13:52:18,33	0,354105	3,217022	-0,122976	0,683984	0,236987	1,603044	0,093025	1,237879	-0,291921	-0,049161	0,743493	-8,317422	-1,757898	-2,328307	-1,443682	14,126944	66,129917	4,961576	0,093025	1,237879	-0,291921	97,124347	-6,558968	-8,317422	0,093025	1,237879	-0,291921	97,124347	-6,558968	-8,317422
13:52:18,38	0,354105	3,217022	-0,122976	0,683984	0,236987	1,603044	0,094204	1,233876	-0,289568	0,129585	0,779677	-8,289774	-1,757900	-2,328561	-1,444868	14,108476	66,178527	4,944626	0,094204	1,233876	-0,289568	96,988851	-6,615328	-8,289774	0,094204	1,233876	-0,289568	96,988851	-6,615328	-8,289774
13:52:18,43	0,354105	3,217022	-0,122976	0,683984	0,236987	1,603044	0,094425	1,233750	-0,290754	0,168979	0,750888	-8,306723	-1,758544	-2,331884	-1,444077	14,087912	66,139245	4,957029	0,094425	1,233750	-0,290754	97,018387	-6,661492	-8,306723	0,094425	1,233750	-0,290754	97,018387	-6,661492	-8,306723
13:52:18,48	0,354105	3,217022	-0,122976	0,683984	0,236987	1,603044	0,098474	1,232905	-0,289590	0,130339	0,962857	-8,305296	-1,759192	-2,332490	-1,443704	14,068418	66,106247	4,946053	0,098474	1,232905	-0,289590	96,913346	-6,767328	-8,305296	0,098474	1,232905	-0,289590	96,913346	-6,767328	-8,305296
13:52:18,53	0,354105	3,217022	-0,122976	0,683984	0,236987	1,603044	0,098474	1,232905	-0,289590	0,130339	0,962857	-8,305296	-1,758565	-2,329550	-1,444879	14,098874	66,093642	4,932060	0,098474	1,232905	-0,289590	96,913346	-6,767328	-8,305296	0,098474	1,232905	-0,289590	96,913346	-6,767328	-8,305296
13:52:18,58	0,354105	3,217022	-0,122976	0,683984	0,236987	1,603044	0,095614	1,233832	-0,290764	0,086437	0,846823	-8,319289	-1,756383	-2,331745	-1,444875	14,032291	66,044356	4,960286	0,095614	1,233832	-0,290764	96,942229	-6,658865	-8,319289	0,095614	1,233832	-0,290764	96,942229	-6,658865	-8,319289
13:52:18,63	0,354105	3,217022	-0,122976	0,683984	0,236987	1,603044	0,096424	1,230845	-0,290761	0,165786	0,855919	-8,291064	-1,758703	-2,327448	-1,446455	14,045988	66,090287	4,948279	0,096424	1,230845	-0,290761	96,787099	-6,713346	-8,291064	0,096424	1,230845	-0,290761	96,787099	-6,713346	-8,291064
13:52:18,68	0,354105	3,217022	-0,122976	0,683984	0,236987	1,603044	0,093863	1,235003	-0,292341	-0,003791	0,711638	-8,303071	-1,755141	-2,329764	-1,443737	14,058468	66,048638	4,916364	0,093863	1,235003	-0,292341	96,943906	-6,656580	-8,303071	0,093863	1,235003	-0,292341	96,943906	-6,656580	-8,303071
13:52:18,73	0,354105	3,217022	-0,122976	0,683984	0,236987	1,603044	0,094087	1,230759	-0,289623	0,187023	0,754930	-8,334986	-1,758102	-2,327725	-1,445446	14,066116	66,054494	4,982713	0,094087	1,230759	-0,289623	96,801633	-6,630890	-8,334986	0,094087	1,230759	-0,289623	96,801633	-6,630890	-8,334986
13:52:18,78	0,354105	3,217022	-0,122976	0,683984	0,236987	1,603044	0,093802	1,234343	-0,291331	0,009591	0,743803	-8,268637	-1,758193	-2,330401	-1,446046	14,032991	66,003533	4,964415	0,093802	1,234343	-0,291331	96,905483	-6,619641	-8,268637	0,093802	1,234343	-0,291331	96,905483	-6,619641	-8,268637
13:52:18,83	0,354105	3,217022	-0,122976	0,683984	0,236987	1,603044	0,096165	1,233084	-0,291932	0,014324	0,863471	-8,286934	-1,754071	-2,328157	-1,444859	14,048893	65,975249	4,987894	0,096165	1,233084	-0,291932	96,811444	-6,685466	-8,286934	0,096165	1,233084	-0,291932	96,811444	-6,685466	-8,286934
13:52:18,88	0,354105	3,217022	-0,122976	0,683984	0,236987	1,603044	0,092161	1,230636	-0,290744	0,125100	0,683175	-8,263455	-1,754579	-2,329784	-1,444091	14,069881	65,994153	4,953572	0,092161	1,230636	-0,290744	96,730016	-6,551445	-8,263455	0,092161	1,230636	-0,290744	96,730016	-6,551445	-8,263455
13:52:18,93	0,354105	3,217022	-0,122976	0,683984	0,236987	1,603044	0,093823	1,230263	-0,289977	0,171343	0,778355	-8,297777	-1,751777	-2,327619	-1,444885	14,028846	65,945160	4,963404	0,093823	1,230263	-0,289977	96,747008	-6,586781	-8,297777	0,093823	1,230263	-0,289977	96,747008	-6,586781	-8,297777
13:52:18,98	0,354105	3,217022	-0,122976	0,683984	0,236987	1,603044	0,090548	1,228918	-0,290771	0,178334	0,596970	-8,287946	-1,752388	-2,330204	-1,442959	14,011716	65,925262	4,937055	0,090548	1,228918	-0,290771	96,648419	-6,511012	-8,287946	0,090548	1,228918	-0,290771	96,648419	-6,511012	-8,287946
13:52:19,03	0,354105	3,217022	-0,122976	0,683984	0,236987	1,603044	0,093092	1,228155	-0,288845	0,192223	0,724396	-8,314294	-1,758212	-2,330350	-1,443847	14,043239	65,934380	4,953493	0,093092	1,228155	-0,288845	96,602397	-6,583326	-8,314294	0,093092	1,228155	-0,288845	96,602397	-6,583326	-8,314294
13:52:19,08	0,354105	3,217022	-0,122976	0,683984	0,236987	1,603044	0,096130	1,233126	-0,289733	-0,042588	0,905129	-8,297856	-1,751868	-2,333291	-1,442549	13,980649	65,906649	4,965232	0,096130	1,233126	-0,289733	96,757775	-6,641100	-8,297856	0,096130	1,233126	-0,289733	96,757775	-6,641100	-8,297856
13:52:19,13	0,354105	3,217022	-0,122976	0,683984	0,236987	1,603044	0,095505	1,226161	-0,288435	0,264266	0,832283	-8,286118	-1,757745	-2,330844	-1,443359	13,992068	65,906917	4,940737	0,095505	1,226161	-0,288435	96,517900	-6,664873	-8,286118	0,095505	1,226161	-0,288435	96,517900	-6,664873	-8,286118
13:52:19,18	0,354105	3,217022	-0,122976	0,683984	0,236987	1,603044	0,096325	1,232474	-0,289245	-0,058079	0,884651	-8,310612	-1,757192	-2,330793	-1,444508	13,969207	65,943228	4,976854	0,096325	1,232474	-0,289245	96,691139	-6,676835	-8,310612	0,096325	1,232474	-0,289245	96,691139	-6,676835	-8,310612
13:52:19,23	0,354105	3,217022	-0,122976	0,683984	0,236987	1,603044	0,096003	1,232021	-0,290394	-0,014498	0,829995	-8,274496	-1,749496	-2,330662	-1,441573	14,011357	65,852972	4,963402	0,096003	1,232021	-0,290394	96,699146	-6,706277	-8,274496	0,096003	1,232021	-0,290394	96,699146	-6,706277	-8,274496
13:52:19,28	0,354105	3,217022	-0,122976	0,683984	0,236987	1,603044	0,092043	1,225422	-0,287458	0,271568	0,705671	-8,287947	-1,754290	-2,330791	-1,444108	13,969455	65,884638	4,984923	0,092043	1,225422	-0,287458	96,467182	-6,519688	-8,287947	0,092043	1,225422	-0,287458	96,467182	-6,519688	-8,287947
13:52:19,33	0,354105	3,217022	-0,122976	0,683984	0,236987	1,603044	0,094551	1,229509	-0,289994	0,065488	0,783966	-8,266426	-1,756712	-2,331195	-1,442215	13,939799	65,853056	4,938980	0,094551	1,229509	-0,289994	96,581974	-6,638271	-8,266426	0,094551	1,229509	-0,289994	96,581974	-6,638271	-8,266426
13:52:19,38	0,354105	3,217022	-0,122976	0,683984	0,236987	1,603044	0,096111	1,231405	-0,288101	-0,075238	0,855226	-8,312370	-1,752562	-2,333384	-1,444199	13,949351	65,856800	4,944639	0,096111	1,231405	-0,288101	96,590016	-6,689519	-8,312370	0,096111	1,231405	-0,288101	96,590016	-6,689519	-8,312370
13:52:19,43	0,354105	3,217022	-0,122976	0,683984	0,236987	1,603044	0,095933	1,226716	-0,290085	0,176587	0,852344	-8,306711	-1,754957	-2,332391	-1,445302	13,928147	65,887326	4,966427	0,095933	1,226716	-0,290085	96,473788	-6,678388	-8,306711	0,095933	1,226716	-0,290085	96,473788	-6,678388	-8,306711
13:52:19,48	0,354105	3,217022	-0,122976	0,683984	0,236987	1,603044	0,096270	1,229286	-0,291187	0,058755	0,836243	-8,284923	-1,751976	-2,331598	-1,446474	13,960287	65,844790	4,937009	0,096270	1,229286	-0,291187	96,557739	-6,720945	-8,284923	0,096270	1,229286	-0,291187	96,557739	-6,720945	-8,284923
13:52:19,53	0,354105	3,217022	-0,122976	0,683984	0,236987	1,603044	0,094093	1,227101	-0,292360	0,151610	0,772163	-8,314340	-1,751899	-2,331235	-1,446002	13,938064	65,814129	4,934824	0,094093	1,227101	-0,292360	96,479069	-6,614165	-8,314340	0,094093	1,227101	-0,292360	96,479069	-6,614165	-8,314340
13:52:19,58	0,354105	3,217022	-0,122976	0,683984	0,236987	1,603044	0,093740	1,227216	-0,291887	0,107967	0,749875	-8,316526	-1,756190	-2,332167	-1,445692	13,923852	65,830973	4,969569	0,093740	1,227216	-0,291887	96,444451	-6,608716	-8,316526	0,093740	1,227216	-0,291887	96,444451	-6,608716	-8,316526
13:52:19,63	0,354105	3,217022	-0,122976	0,683984	0,236987	1,603044	0,096693	1,230466	-0,291578	-0,053558	0,882704	-8,281781	-1,753214	-2,335946	-1,444494	13,935023	65,808289	4,977642	0,096693	1,230466	-0,291578	96,538060	-6,707702	-8,281781	0,096693	1,230466	-0,291578	96,538060	-6,707702	-8,281781
13:52:19,68	0,354105	3,217022	-0,122976	0,683984	0,236987	1,603044	0,098477	1,225999	-0,290380	0,164677	0,996509	-8,273707	-1,748971	-2,331370	-1,445481	13,944536	65,780727	4,970195	0,098477	1,225999	-0,290380	96,405619	-6,733973	-8,273707	0,098477	1,225999	-0,290380	96,405619	-6,733973	-8,273707
13:52:19,73	0,354105	3,217022	-0,122976	0,683984	0,236987	1,603044	0,092393	1,224613	-0,291367	0,217640	0,702143	-8,281154	-1,755543	-2,331400	-1,445838	13,949155	65,832003	4,936547	0,092393	1,224613	-0,291367	96,349777	-6,550718	-8,281154	0,092393	1,224613	-0,291367	96,349777	-6,550718	-8,281154
13:52:19,78	0,354105	3,217022	-0,122976	0,683984	0,236987	1,603044	0,095705	1,230289	-0,291724	-0,030796	0,852706	-8,314802	-1,754490	-2,334240	-1,442589	13,897818	65,781086	4,961491	0,095705	1,230289	-0,291724	96,546906	-6,660113	-8,314802	0,095705	1,230289	-0,291724	96,546906	-6,660113	-8,314802
13:52:19,83	0,354105	3,217022	-0,122976	0,683984	0,236987	1,603044	0,096695	1,226565	-0,280240	0,047402	0,853901	-8,294814	-1,752813	-2,334119	-1,434354	13,847876	65,757174	4,956535	0,096695	1,226565	-0,280240	96,332780	-6,736648	-8,294814	0,096695	1,226565	-0,280240	96,332780	-6,736648	-8,294814
13:52:19,88	0,354105	3,217022	-0,122976	0,683984	0,236987	1,603044	0,096695	1,226565	-0,280240	0,047402	0,853901	-8,294814	-1,756047	-2,282118	-1,393149	16,608066	66,227424	4,741197	0,096695	1,226565	-0,280240	96,332780	-6,736648	-8,294814	0,096695	1,226565	-0,280240	96,332780	-6,736648	-8,294814
13:52:19,93	0,354105	3,217022	-0,122976	0,683984	0,236987	1,603044	0,053277	1,255367	-0,239035	0,337070	0,751448	-8,510152	-1,825725	-2,302198	-1,455187	15,599239	69,784548	4,568458	0,053277	1,255367	-0,239035	98,883362	-3,430810	-8,510152	0,053277	1,255367	-0,239035	98,883362	-3,430810	-8,510152
13:52:19,98	0,353987	3,217005	-0,122987	0,683988	0,236987	1,652998	0,105506	1,305670	-0,301073	0,297458	0,815138	-8,682891	-1,830738	-2,316571	-1,472795	14,807354	69,928736	4,567936	0,105506	1,305670	-0,301073	102,792536	-7,467116	-8,682891	0,105506	1,305670	-0,301073	102,792536	-7,467116	-8,682891
13:52:20,03	0,353987	3,217005	-0,122987	0,683988	0,236987	1,652998	0,120460	1,302825	-0,318681	0,174317	0,834842	-8,683414	-1,828233	-2,317221	-1,473795	14,760196	69,799066	4,551080	0,120460	1,302825	-0,318681	102,446076	-8,621275	-8,683414	0,120460	1,302825	-0,318681	102,446076	-8,621275	-8,683414
13:52:20,08	0,353987	3,217005	-0,122987	0,683988	0,236987	1,652998	0,119770	1,300330	-0,319681	0,168172	0,822973	-8,700270	-1,826632	-2,322976	-1,476894	14,641975	69,708963	4,600380	0,119770	1,300330	-0,319681	102,244087	-8,579004	-8,700270	0,119770	1,300330	-0,319681	102,244087	-8,579004	-8,700270
13:52:20,13	0,353987	3,217005	-0,122987	0,683988	0,236987	1,652998	0,123954	1,296066	-0,322780	0,252751	0,983204	-8,650969	-1,823807	-2,316725	-1,475766	14,637148	69,598112	4,583073	0,123954	1,296066	-0,322780	101,993952	-8,747208	-8,650969	0,123954	1,296066	-0,322780	101,993952	-8,747208	-8,650969
13:52:20,18	0,353987	3,217005	-0,122987	0,683988	0,236987	1,652998	0,117128	1,296745	-0,321652	0,119055	0,679493	-8,668277	-1,822856	-2,323198	-1,471926	14,523221	69,538159	4,550120	0,117128	1,296745	-0,321652	101,913520	-8,515070	-8,668277	0,117128	1,296745	-0,321652	101,913520	-8,515070	-8,668277
13:52:20,23	0,353987	3,217005	-0,122987	0,683988	0,236987	1,652998	0,122259	1,292685	-0,317812	0,221266	0,877598	-8,701230	-1,826038	-2,322269	-1,475799	14,471182	69,421608	4,611853	0,122259	1,292685	-0,317812	101,697058	-8,719719	-8,701230	0,122259	1,292685	-0,317812	101,697058	-8,719719	-8,701230
13:52:20,28	0,353987	3,217005	-0,122987	0,683988	0,236987	1,652998	0,123045	1,295906	-0,321685	-0,073159	0,931667	-8,639497	-1,818139	-2,320620	-1,475792	14,460563	69,397224	4,622477	0,123045	1,295906	-0,321685	101,655447	-8,727333	-8,639497	0,123045	1,295906	-0,321685	101,655447	-8,727333	-8,639497
13:52:20,33	0,353987	3,217005	-0,122987	0,683988	0,236987	1,652998	0,117667	1,289889	-0,321678	0,213307	0,655044	-8,628873	-1,818294	-2,321388	-1,471094	14,543867	69,309474	4,610965	0,117667	1,289889	-0,321678	101,469566	-8,581840	-8,628873	0,117667	1,289889	-0,321678	101,469566	-8,581840	-8,628873
13:52:20,38	0,353987	3,217005	-0,122987	0,683988	0,236987	1,652998	0,118410	1,289640	-0,316980	0,191903	0,809666	-8,640385	-1,815029	-2,248094	-1,382901	18,030531	69,204352	4,384181	0,118410	1,289640	-0,316980	101,428630	-8,485495	-8,640385	0,118410	1,289640	-0,316980	101,428630	-8,485495	-8,640385
13:52:20,43	0,353987	3,217005	-0,122987	0,683988	0,236987	1,652998	0,053303	1,323459	-0,228787	0,085597	0,496233	-8,867168	-1,875888	-2,268245	-1,381142	17,119119	72,107312	4,195787	0,053303	1,323459	-0,228787	103,977134	-3,688076	-8,867168	0,053303	1,323459	-0,228787	103,977134	-3,688076	-8,867168
13:52:20,48	0,353986	3,216968	-0,122966	0,683984	0,236984	1,703026	0,101184	1,366089	-0,227028	-0,072836	0,745238	-9,055563	-1,872897	-2,283824	-1,395680	16,599615	72,047393	4,211104	0,101184	1,366089	-0,227028	107,165160	-7,197698	-9,055563	0,101184	1,366089	-0,227028	107,165160	-7,197698	-9,055563
13:52:20,53	0,353986	3,216968	-0,122966	0,683984	0,236984	1,703026	0,113180	1,355709	-0,241566	0,155293	0,949109	-9,040246	-1,862474	-2,282142	-1,395343	16,376450	71,689202	4,266756	0,113180	1,355709	-0,241566	106,578441	-7,935547	-9,040246	0,113180	1,355709	-0,241566	106,578441	-7,935547	-9,040246
13:52:20,58	0,353986	3,216968	-0,122966	0,683984	0,236984	1,703026	0,106512	1,347524	-0,241229	0,159130	0,588161	-8,984593	-1,854812	-2,286250	-1,397750	16,188923	71,418919	4,242825	0,106512	1,347524	-0,241229	105,939752	-7,772995	-8,984593	0,106512	1,347524	-0,241229	105,939752	-7,772995	-8,984593
13:52:20,63	0,353986	3,216968	-0,122966	0,683984	0,236984	1,703026	0,106238	1,338834	-0,243636	0,283161	0,546693	-9,008525	-1,854008	-2,289228	-1,398534	16,097284	71,173873	4,270007	0,106238	1,338834	-0,243636	105,381639	-7,793016	-9,008525	0,106238	1,338834	-0,243636	105,381639	-7,793016	-9,008525
13:52:20,68	0,353986	3,216968	-0,122966	0,683984	0,236984	1,703026	0,108415	1,336649	-0,244420	0,138758	0,703049	-8,981342	-1,852063	-2,291631	-1,397443	15,951340	71,007815	4,241278	0,108415	1,336649	-0,244420	105,065694	-7,807541	-8,981342	0,108415	1,336649	-0,244420	105,065694	-7,807541	-8,981342
13:52:20,73	0,353986	3,216968	-0,122966	0,683984	0,236984	1,703026	0,109524	1,333763	-0,243329	0,072025	0,717336	-9,010072	-1,848875	-2,292923	-1,399411	15,838209	70,878560	4,264083	0,109524	1,333763	-0,243329	104,772445	-7,880282	-9,010072	0,109524	1,333763	-0,243329	104,772445	-7,880282	-9,010072
13:52:20,78	0,353986	3,216968	-0,122966	0,683984	0,236984	1,703026	0,109049	1,330356	-0,245297	0,080706	0,659288	-8,987267	-1,842669	-2,297010	-1,400949	15,775005	70,681114	4,288881	0,109049	1,330356	-0,245297	104,513645	-7,901041	-8,987267	0,109049	1,330356	-0,245297	104,513645	-7,901041	-8,987267
13:52:20,83	0,353986	3,216968	-0,122966	0,683984	0,236984	1,703026	0,109485	1,322938	-0,246835	0,263865	0,725952	-8,962469	-1,842933	-2,295333	-1,402954	15,680950	70,616119	4,274653	0,109485	1,322938	-0,246835	104,114464	-7,868610	-8,962469	0,109485	1,322938	-0,246835	104,114464	-7,868610	-8,962469
13:52:20,88	0,353986	3,216968	-0,122966	0,683984	0,236984	1,703026	0,108165	1,324005	-0,248840	0,105047	0,608340	-8,976696	-1,839589	-2,294230	-1,402137	15,652530	70,470627	4,343206	0,108165	1,324005	-0,248840	104,039435	-7,882579	-8,976696	0,108165	1,324005	-0,248840	104,039435	-7,882579	-8,976696
13:52:20,93	0,353986	3,216968	-0,122966	0,683984	0,236984	1,703026	0,105538	1,321661	-0,248023	0,086736	0,519898	-8,908143	-1,837951	-2,297175	-1,401020	15,605780	70,384990	4,286814	0,105538	1,321661	-0,248023	103,837103	-7,764844	-8,908143	0,105538	1,321661	-0,248023	103,837103	-7,764844	-8,908143
13:52:20,98	0,353986	3,216968	-0,122966	0,683984	0,236984	1,703026	0,109703	1,315578	-0,246523	0,172513	0,731317	-8,953335	-1,836404	-2,300879	-1,400637	15,532791	70,273553	4,298015	0,109703	1,315578	-0,246523	103,445362	-7,880377	-8,953335	0,109703	1,315578	-0,246523	103,445362	-7,880377	-8,953335
13:52:21,03	0,353986	3,216968	-0,122966	0,683984	0,236984	1,703026	0,109703	1,315578	-0,246523	0,172513	0,731317	-8,953335	-1,834844	-2,297598	-1,401839	15,474374	70,197337	4,302506	0,109703	1,315578	-0,246523	103,445362	-7,880377	-8,953335	0,109703	1,315578	-0,246523	103,445362	-7,880377	-8,953335
13:52:21,08	0,353986	3,216968	-0,122966	0,683984	0,236984	1,703026	0,106082	1,315867	-0,247725	0,062275	0,530550	-8,948843	-1,829764	-2,300384	-1,404156	15,410891	70,086171	4,335388	0,106082	1,315867	-0,247725	103,357805	-7,796906	-8,948843	0,106082	1,315867	-0,247725	103,357805	-7,796906	-8,948843
13:52:21,13	0,353986	3,216968	-0,122966	0,683984	0,236984	1,703026	0,105955	1,310074	-0,250041	0,235462	0,524535	-8,915961	-1,828609	-2,303391	-1,404295	15,393241	70,060685	4,270394	0,105955	1,310074	-0,250041	103,076296	-7,792928	-8,915961	0,105955	1,310074	-0,250041	103,076296	-7,792928	-8,915961
13:52:21,18	0,353986	3,216968	-0,122966	0,683984	0,236984	1,703026	0,107982	1,307571	-0,250181	0,334742	0,627381	-8,980956	-1,828066	-2,302688	-1,404140	15,406544	69,990824	4,342011	0,107982	1,307571	-0,250181	102,979059	-7,849178	-8,980956	0,107982	1,307571	-0,250181	102,979059	-7,849178	-8,980956
13:52:21,23	0,353986	3,216968	-0,122966	0,683984	0,236984	1,703026	0,108491	1,309772	-0,249025	0,112513	0,657410	-8,913801	-1,830770	-2,302732	-1,403140	15,342410	69,965566	4,337549	0,108491	1,309772	-0,249025	102,929587	-7,859138	-8,913801	0,108491	1,309772	-0,249025	102,929587	-7,859138	-8,913801
13:52:21,28	0,353986	3,216968	-0,122966	0,683984	0,236984	1,703026	0,108491	1,309772	-0,249025	0,112513	0,657410	-8,913801	-1,830094	-2,301339	-1,402636	15,328592	69,865764	4,332896	0,108491	1,309772	-0,249025	102,929587	-7,859138	-8,913801	0,108491	1,309772	-0,249025	102,929587	-7,859138	-8,913801
13:52:21,34	0,353986	3,216968	-0,122966	0,683984	0,236984	1,703026	0,106947	1,309882	-0,248522	0,013411	0,615047	-8,918454	-1,834237	-2,303680	-1,400892	15,244315	69,869280	4,371722	0,106947	1,309882	-0,248522	102,839183	-7,780283	-8,918454	0,106947	1,309882	-0,248522	102,839183	-7,780283	-8,918454
13:52:21,38	0,353986	3,216968	-0,122966	0,683984	0,236984	1,703026	0,111046	1,312301	-0,246778	-0,151439	0,753441	-8,879627	-1,828563	-2,303473	-1,401518	15,234351	69,789888	4,311321	0,111046	1,312301	-0,246778	102,864177	-7,963646	-8,879627	0,111046	1,312301	-0,246778	102,864177	-7,963646	-8,879627
13:52:21,43	0,353986	3,216968	-0,122966	0,683984	0,236984	1,703026	0,108029	1,307490	-0,247404	0,024994	0,627655	-8,940029	-1,823335	-2,304626	-1,402379	15,219228	69,734557	4,321862	0,108029	1,307490	-0,247404	102,662949	-7,852645	-8,940029	0,108029	1,307490	-0,247404	102,662949	-7,852645	-8,940029
13:52:21,48	0,353986	3,216968	-0,122966	0,683984	0,236984	1,703026	0,106413	1,302386	-0,248265	0,234920	0,558201	-8,929488	-1,825577	-2,304574	-1,405299	15,226808	69,683559	4,315491	0,106413	1,302386	-0,248265	102,472215	-7,795257	-8,929488	0,106413	1,302386	-0,248265	102,472215	-7,795257	-8,929488
13:52:21,53	0,353986	3,216968	-0,122966	0,683984	0,236984	1,703026	0,107490	1,304353	-0,251184	0,092240	0,646231	-8,935859	-1,827588	-2,306121	-1,404981	15,188582	69,668019	4,367912	0,107490	1,304353	-0,251184	102,483975	-7,791715	-8,935859	0,107490	1,304353	-0,251184	102,483975	-7,791715	-8,935859
13:52:21,58	0,353986	3,216968	-0,122966	0,683984	0,236984	1,703026	0,109836	1,305322	-0,250867	0,009306	0,742883	-8,883438	-1,824184	-2,306123	-1,407339	15,143227	69,632644	4,354733	0,109836	1,305322	-0,250867	102,477070	-7,879215	-8,883438	0,109836	1,305322	-0,250867	102,477070	-7,879215	-8,883438
13:52:21,63	0,353986	3,216968	-0,122966	0,683984	0,236984	1,703026	0,108134	1,302373	-0,253225	0,109345	0,632823	-8,896617	-1,827217	-2,307681	-1,404610	15,113927	69,581205	4,380041	0,108134	1,302373	-0,253225	102,345606	-7,855722	-8,896617	0,108134	1,302373	-0,253225	102,345606	-7,855722	-8,896617
13:52:21,68	0,353986	3,216968	-0,122966	0,683984	0,236984	1,703026	0,111000	1,304221	-0,250496	-0,045950	0,782204	-8,871309	-1,821563	-2,307784	-1,405305	15,085135	69,542454	4,367156	0,111000	1,304221	-0,250496	102,335381	-7,931328	-8,871309	0,111000	1,304221	-0,250496	102,335381	-7,931328	-8,871309
13:52:21,73	0,353986	3,216968	-0,122966	0,683984	0,236984	1,703026	0,108263	1,299273	-0,251190	0,163403	0,634300	-8,884194	-1,823693	-2,309048	-1,403079	15,102175	69,568657	4,340474	0,108263	1,299273	-0,251190	102,156298	-7,864345	-8,884194	0,108263	1,299273	-0,251190	102,156298	-7,864345	-8,884194
13:52:21,78	0,353986	3,216968	-0,122966	0,683984	0,236984	1,703026	0,110423	1,300485	-0,248965	0,131576	0,748250	-8,910876	-1,821420	-2,306766	-1,402311	15,090226	69,506102	4,343702	0,110423	1,300485	-0,248965	102,219636	-7,919917	-8,910876	0,110423	1,300485	-0,248965	102,219636	-7,919917	-8,910876
13:52:21,83	0,353986	3,216968	-0,122966	0,683984	0,236984	1,703026	0,107310	1,299657	-0,248197	0,114469	0,607327	-8,907648	-1,822145	-2,309404	-1,404651	15,044402	69,450479	4,348143	0,107310	1,299657	-0,248197	102,137553	-7,816505	-8,907648	0,107310	1,299657	-0,248197	102,137553	-7,816505	-8,907648
13:52:21,88	0,353986	3,216968	-0,122966	0,683984	0,236984	1,703026	0,109957	1,298966	-0,250537	0,079327	0,733094	-8,903207	-1,823227	-2,311892	-1,405796	15,024528	69,435807	4,375877	0,109957	1,298966	-0,250537	102,048154	-7,898523	-8,903207	0,109957	1,298966	-0,250537	102,048154	-7,898523	-8,903207
13:52:21,93	0,353986	3,216968	-0,122966	0,683984	0,236984	1,703026	0,112652	1,298659	-0,251682	0,072620	0,863389	-8,875472	-1,818827	-2,310539	-1,403868	15,031037	69,383492	4,349697	0,109281	1,295526	-0,249754	101,892289	-7,858688	-8,901652	0,109281	1,295526	-0,249754	101,892289	-7,858688	-8,901652
13:52:21,98	0,353986	3,216968	-0,122966	0,683984	0,236984	1,703026	0,109281	1,295526	-0,249754	0,193532	0,719858	-8,901652	-1,822831	-2,308129	-1,404265	15,022175	69,397965	4,365906	0,109281	1,295526	-0,249754	101,892289	-7,858688	-8,901652	0,109281	1,295526	-0,249754	101,892289	-7,858688	-8,901652
13:52:22,03	0,353986	3,216968	-0,122966	0,683984	0,236984	1,703026	0,109196	1,300198	-0,250151	-0,041330	0,700534	-8,885444	-1,819427	-2,308397	-1,406194	14,992708	69,327003	4,394729	0,109196	1,300198	-0,250151	102,024210	-7,871350	-8,885444	0,109196	1,300198	-0,250151	102,024210	-7,871350	-8,885444
13:52:22,08	0,353986	3,216968	-0,122966	0,683984	0,236984	1,703026	0,107726	1,297116	-0,252080	0,042751	0,634060	-8,856621	-1,821118	-2,309380	-1,404532	15,013014	69,339272	4,350665	0,107726	1,297116	-0,252080	101,866347	-7,822435	-8,856621	0,107726	1,297116	-0,252080	101,866347	-7,822435	-8,856621
13:52:22,14	0,353986	3,216968	-0,122966	0,683984	0,236984	1,703026	0,109423	1,298089	-0,250418	0,012948	0,733732	-8,900685	-1,821165	-2,308841	-1,406303	15,003584	69,324371	4,373641	0,109423	1,298089	-0,250418	101,912902	-7,855943	-8,900685	0,109423	1,298089	-0,250418	101,912902	-7,855943	-8,900685
13:52:22,19	0,353986	3,216968	-0,122966	0,683984	0,236984	1,703026	0,108980	1,298399	-0,252189	-0,020838	0,709980	-8,877709	-1,818811	-2,310538	-1,403871	14,965424	69,277076	4,385325	0,108980	1,298399	-0,252189	101,903521	-7,844920	-8,877709	0,108980	1,298399	-0,252189	101,903521	-7,844920	-8,877709
13:52:22,24	0,353986	3,216968	-0,122966	0,683984	0,236984	1,703026	0,109272	1,295513	-0,249757	0,069232	0,715776	-8,866025	-1,816700	-2,309853	-1,401185	14,924848	69,181022	4,363732	0,109272	1,295513	-0,249757	101,766984	-7,862064	-8,866025	0,109272	1,295513	-0,249757	101,766984	-7,862064	-8,866025
13:52:22,29	0,353986	3,216968	-0,122966	0,683984	0,236984	1,703026	0,053048	1,316713	-0,203314	-0,160438	0,712663	-9,080588	-1,809059	-2,251246	-1,357428	17,931075	68,572628	4,170762	0,053048	1,316713	-0,203314	103,201553	-3,451567	-9,080588	0,053048	1,316713	-0,203314	103,201553	-3,451567	-9,080588
13:52:22,34	0,353986	3,216968	-0,122966	0,683984	0,236984	1,703026	0,053048	1,316713	-0,203314	-0,160438	0,712663	-9,080588	-1,882138	-2,279379	-1,440570	16,657949	72,583244	3,973028	0,053048	1,316713	-0,203314	103,201553	-3,451567	-9,080588	0,053048	1,316713	-0,203314	103,201553	-3,451567	-9,080588
13:52:22,39	0,354022	3,216992	-0,122993	0,683992	0,236975	1,753054	0,113951	1,365935	-0,286456	0,116766	0,771765	-9,278322	-1,886895	-2,284635	-1,445794	16,210414	72,752052	3,999147	0,113951	1,365935	-0,286456	107,342658	-8,173370	-9,278322	0,113951	1,365935	-0,286456	107,342658	-8,173370	-9,278322
13:52:22,44	0,354022	3,216992	-0,122993	0,683992	0,236975	1,753054	0,120881	1,367426	-0,291680	-0,038331	0,660169	-9,252202	-1,882540	-2,292005	-1,445674	15,995477	72,563496	3,980367	0,120881	1,367426	-0,291680	107,304588	-8,829009	-9,252202	0,120881	1,367426	-0,291680	107,304588	-8,829009	-9,252202
13:52:22,49	0,354022	3,216992	-0,122993	0,683992	0,236975	1,753054	0,125086	1,359970	-0,291560	0,078606	0,786970	-9,270982	-1,880003	-2,293115	-1,447406	15,963804	72,384223	4,010194	0,125086	1,359970	-0,291560	106,836248	-9,032305	-9,270982	0,125086	1,359970	-0,291560	106,836248	-9,032305	-9,270982
13:52:22,54	0,354022	3,216992	-0,122993	0,683992	0,236975	1,753054	0,124779	1,357217	-0,293292	0,050665	0,833202	-9,241156	-1,875027	-2,295909	-1,449344	15,854944	72,266626	4,057622	0,124779	1,357217	-0,293292	106,592206	-8,961957	-9,241156	0,124779	1,357217	-0,293292	106,592206	-8,961957	-9,241156
13:52:22,59	0,354022	3,216992	-0,122993	0,683992	0,236975	1,753054	0,124711	1,351511	-0,295230	0,191116	0,794182	-9,193728	-1,872952	-2,295132	-1,447629	15,803433	72,160829	4,044502	0,124711	1,351511	-0,295230	106,284718	-8,995628	-9,193728	0,124711	1,351511	-0,295230	106,284718	-8,995628	-9,193728
13:52:22,64	0,354022	3,216992	-0,122993	0,683992	0,236975	1,753054	0,123001	1,350103	-0,293515	0,146955	0,713547	-9,206847	-1,871953	-2,297546	-1,447117	15,707406	72,027107	3,992257	0,123001	1,350103	-0,293515	106,130028	-8,942024	-9,206847	0,123001	1,350103	-0,293515	106,130028	-8,942024	-9,206847
13:52:22,69	0,354022	3,216992	-0,122993	0,683992	0,236975	1,753054	0,124592	1,348030	-0,293003	0,090910	0,779959	-9,259092	-1,870896	-2,299448	-1,445932	15,676476	71,944191	4,023015	0,124592	1,348030	-0,293003	105,911284	-9,000477	-9,259092	0,124592	1,348030	-0,293003	105,911284	-9,000477	-9,259092
13:52:22,74	0,354022	3,216992	-0,122993	0,683992	0,236975	1,753054	0,125710	1,346164	-0,291818	0,100681	0,852771	-9,228335	-1,872672	-2,301644	-1,441918	15,496167	72,019230	4,034694	0,125710	1,346164	-0,291818	105,774557	-9,015433	-9,228335	0,125710	1,346164	-0,291818	105,774557	-9,015433	-9,228335
13:52:22,79	0,354022	3,216992	-0,122993	0,683992	0,236975	1,753054	0,128500	1,346604	-0,287804	0,052649	0,804213	-9,216655	-1,890870	-2,228155	-1,274675	18,970096	73,130325	3,794410	0,128500	1,346604	-0,287804	105,761040	-9,283057	-9,216655	0,128500	1,346604	-0,287804	105,761040	-9,283057	-9,216655
13:52:22,84	0,354022	3,216992	-0,122993	0,683992	0,236975	1,753054	0,073956	1,399109	-0,120561	0,021592	0,420888	-9,456939	-1,920356	-2,260164	-1,386842	17,676146	74,745447	3,661061	0,073956	1,399109	-0,120561	109,851621	-5,384680	-9,456939	0,073956	1,399109	-0,120561	109,851621	-5,384680	-9,456939
13:52:22,89	0,354033	3,217011	-0,122986	0,683971	0,236993	1,803069	0,116419	1,408639	-0,232727	0,277759	0,700815	-9,590289	-1,922002	-2,272709	-1,403784	16,943683	74,665056	3,737164	0,116419	1,408639	-0,232727	110,855944	-8,438105	-9,590289	0,116419	1,408639	-0,232727	110,855944	-8,438105	-9,590289
13:52:22,94	0,354033	3,217011	-0,122986	0,683971	0,236993	1,803069	0,128107	1,403793	-0,249669	0,093938	0,714434	-9,514185	-1,912169	-2,277265	-1,406602	16,697818	74,312894	3,711769	0,128107	1,403793	-0,249669	110,291654	-9,341963	-9,514185	0,128107	1,403793	-0,249669	110,291654	-9,341963	-9,514185
13:52:22,99	0,354033	3,217011	-0,122986	0,683971	0,236993	1,803069	0,127136	1,392999	-0,252488	0,227292	0,627077	-9,539581	-1,909313	-2,283208	-1,406836	16,536251	74,024063	3,716044	0,127136	1,392999	-0,252488	109,577709	-9,353065	-9,539581	0,127136	1,392999	-0,252488	109,577709	-9,353065	-9,539581
13:52:23,04	0,354033	3,217011	-0,122986	0,683971	0,236993	1,803069	0,130855	1,387554	-0,252722	0,179494	0,824967	-9,535305	-1,904399	-2,285218	-1,409804	16,363573	73,810033	3,730278	0,130855	1,387554	-0,252722	109,102508	-9,447128	-9,535305	0,130855	1,387554	-0,252722	109,102508	-9,447128	-9,535305
13:52:23,09	0,354033	3,217011	-0,122986	0,683971	0,236993	1,803069	0,130139	1,382294	-0,255690	0,181354	0,745203	-9,521072	-1,897583	-2,284100	-1,406594	16,312231	73,605925	3,714776	0,130139	1,382294	-0,255690	108,691407	-9,470680	-9,521072	0,130139	1,382294	-0,255690	108,691407	-9,470680	-9,521072
13:52:23,14	0,354033	3,217011	-0,122986	0,683971	0,236993	1,803069	0,125762	1,376950	-0,252480	0,256805	0,575186	-9,536574	-1,897391	-2,286688	-1,407520	16,188902	73,425680	3,748436	0,125762	1,376950	-0,252480	108,347359	-9,297098	-9,536574	0,125762	1,376950	-0,252480	108,347359	-9,297098	-9,536574
13:52:23,19	0,354033	3,217011	-0,122986	0,683971	0,236993	1,803069	0,127908	1,375490	-0,253406	0,114967	0,670092	-9,502914	-1,895302	-2,282977	-1,407305	16,130224	73,263038	3,742995	0,127908	1,375490	-0,253406	108,090905	-9,370649	-9,502914	0,127908	1,375490	-0,253406	108,090905	-9,370649	-9,502914
13:52:23,24	0,354033	3,217011	-0,122986	0,683971	0,236993	1,803069	0,123649	1,375536	-0,253191	-0,057610	0,479141	-9,508355	-1,892611	-2,291067	-1,409881	16,028302	73,178419	3,772850	0,123649	1,375536	-0,253191	107,921931	-9,227288	-9,508355	0,123649	1,375536	-0,253191	107,921931	-9,227288	-9,508355
13:52:23,29	0,354033	3,217011	-0,122986	0,683971	0,236993	1,803069	0,129309	1,369160	-0,255767	0,149663	0,727518	-9,478499	-1,886430	-2,291625	-1,407187	15,935858	73,026272	3,777963	0,129309	1,369160	-0,255767	107,628741	-9,423243	-9,478499	0,129309	1,369160	-0,255767	107,628741	-9,423243	-9,478499
13:52:23,34	0,354033	3,217011	-0,122986	0,683971	0,236993	1,803069	0,126702	1,363529	-0,253073	0,264515	0,587961	-9,473386	-1,890553	-2,289453	-1,410249	15,927272	72,955482	3,781294	0,126702	1,363529	-0,253073	107,301522	-9,358139	-9,473386	0,126702	1,363529	-0,253073	107,301522	-9,358139	-9,473386
13:52:23,39	0,354033	3,217011	-0,122986	0,683971	0,236993	1,803069	0,126883	1,368185	-0,256134	-0,043208	0,625336	-9,470056	-1,886569	-2,293598	-1,410903	15,871139	72,834299	3,774423	0,126883	1,368185	-0,256134	107,359314	-9,334977	-9,470056	0,126883	1,368185	-0,256134	107,359314	-9,334977	-9,470056
13:52:23,44	0,354033	3,217011	-0,122986	0,683971	0,236993	1,803069	0,128481	1,362662	-0,256789	0,110955	0,720390	-9,476926	-1,888104	-2,297395	-1,407995	15,840143	72,792546	3,764750	0,128481	1,362662	-0,256789	107,079949	-9,365335	-9,476926	0,128481	1,362662	-0,256789	107,079949	-9,365335	-9,476926
13:52:23,49	0,354033	3,217011	-0,122986	0,683971	0,236993	1,803069	0,132536	1,362093	-0,253881	0,088906	0,925295	-9,486600	-1,882972	-2,293523	-1,411916	15,758950	72,657580	3,780855	0,132536	1,362093	-0,253881	107,013204	-9,478766	-9,486600	0,132536	1,362093	-0,253881	107,013204	-9,478766	-9,486600
13:52:23,54	0,354033	3,217011	-0,122986	0,683971	0,236993	1,803069	0,126617	1,359585	-0,257802	0,061845	0,614682	-9,470494	-1,880759	-2,298561	-1,407232	15,690962	72,608592	3,815530	0,126617	1,359585	-0,257802	106,789260	-9,324747	-9,470494	0,126617	1,359585	-0,257802	106,789260	-9,324747	-9,470494
13:52:23,59	0,354033	3,217011	-0,122986	0,683971	0,236993	1,803069	0,129874	1,355150	-0,253118	0,216061	0,749642	-9,435819	-1,880532	-2,295626	-1,411925	15,693159	72,553428	3,792845	0,129874	1,355150	-0,253118	106,595305	-9,445434	-9,435819	0,129874	1,355150	-0,253118	106,595305	-9,445434	-9,435819
13:52:23,64	0,354033	3,217011	-0,122986	0,683971	0,236993	1,803069	0,127218	1,356420	-0,257811	0,103338	0,641045	-9,458504	-1,881546	-2,296071	-1,411939	15,646022	72,513668	3,801514	0,127218	1,356420	-0,257811	106,582291	-9,345580	-9,458504	0,127218	1,356420	-0,257811	106,582291	-9,345580	-9,458504
13:52:23,69	0,354033	3,217011	-0,122986	0,683971	0,236993	1,803069	0,128111	1,357075	-0,257825	0,011238	0,666529	-9,449836	-1,878684	-2,297045	-1,412319	15,642070	72,409701	3,803651	0,128111	1,357075	-0,257825	106,541665	-9,390181	-9,449836	0,128111	1,357075	-0,257825	106,541665	-9,390181	-9,449836
13:52:23,74	0,354033	3,217011	-0,122986	0,683971	0,236993	1,803069	0,127523	1,354110	-0,258205	0,073440	0,684541	-9,447699	-1,880523	-2,299027	-1,411531	15,616265	72,375646	3,825959	0,127523	1,354110	-0,258205	106,371060	-9,326052	-9,447699	0,127523	1,354110	-0,258205	106,371060	-9,326052	-9,447699
13:52:23,79	0,354033	3,217011	-0,122986	0,683971	0,236993	1,803069	0,130159	1,354712	-0,257417	-0,000271	0,816291	-9,425390	-1,878888	-2,302347	-1,411926	15,567388	72,316025	3,824582	0,130159	1,354712	-0,257417	106,344624	-9,401225	-9,425390	0,130159	1,354712	-0,257417	106,344624	-9,401225	-9,425390
13:52:23,84	0,354033	3,217011	-0,122986	0,683971	0,236993	1,803069	0,132217	1,351636	-0,257812	0,083615	0,910751	-9,426767	-1,874499	-2,300990	-1,410487	15,499948	72,280974	3,839984	0,132217	1,351636	-0,257812	106,187036	-9,468261	-9,426767	0,132217	1,351636	-0,257812	106,187036	-9,468261	-9,426767
13:52:23,89	0,354033	3,217011	-0,122986	0,683971	0,236993	1,803069	0,128847	1,348513	-0,256373	0,181914	0,694654	-9,411366	-1,872989	-2,301945	-1,413886	15,531075	72,245902	3,816502	0,128847	1,348513	-0,256373	106,040213	-9,419847	-9,411366	0,128847	1,348513	-0,256373	106,040213	-9,419847	-9,411366
13:52:23,94	0,354033	3,217011	-0,122986	0,683971	0,236993	1,803069	0,128919	1,346728	-0,259771	0,259968	0,742900	-9,434848	-1,872761	-2,304880	-1,411953	15,454529	72,150955	3,830844	0,128919	1,346728	-0,259771	105,978079	-9,377267	-9,434848	0,128919	1,346728	-0,259771	105,978079	-9,377267	-9,434848
13:52:23,99	0,354033	3,217011	-0,122986	0,683971	0,236993	1,803069	0,131347	1,345063	-0,257839	0,226001	0,850320	-9,420505	-1,873323	-2,300054	-1,411220	15,476810	72,140290	3,786841	0,131347	1,345063	-0,257839	105,813480	-9,460417	-9,420505	0,131347	1,345063	-0,257839	105,813480	-9,460417	-9,420505
13:52:24,04	0,354033	3,217011	-0,122986	0,683971	0,236993	1,803069	0,127449	1,347963	-0,257106	0,077113	0,672242	-9,464509	-1,877042	-2,302676	-1,416246	15,407900	72,123865	3,856881	0,127449	1,347963	-0,257106	105,892231	-9,332486	-9,464509	0,127449	1,347963	-0,257106	105,892231	-9,332486	-9,464509
13:52:24,09	0,354033	3,217011	-0,122986	0,683971	0,236993	1,803069	0,131579	1,349873	-0,262132	-0,070853	0,835539	-9,394468	-1,871700	-2,300937	-1,412745	15,450405	72,041653	3,833481	0,131579	1,349873	-0,262132	105,894149	-9,493398	-9,394468	0,131579	1,349873	-0,262132	105,894149	-9,493398	-9,394468
13:52:24,14	0,354033	3,217011	-0,122986	0,683971	0,236993	1,803069	0,127402	1,346116	-0,258631	0,074528	0,696246	-9,417868	-1,870071	-2,302028	-1,413153	15,394506	72,011100	3,833445	0,127402	1,346116	-0,258631	105,744662	-9,304788	-9,417868	0,127402	1,346116	-0,258631	105,744662	-9,304788	-9,417868
13:52:24,19	0,354033	3,217011	-0,122986	0,683971	0,236993	1,803069	0,127532	1,344160	-0,259039	0,121856	0,669891	-9,417905	-1,871912	-2,301235	-1,412806	15,364401	71,993009	3,803693	0,127532	1,344160	-0,259039	105,638407	-9,341376	-9,417905	0,127532	1,344160	-0,259039	105,638407	-9,341376	-9,417905
13:52:24,24	0,354033	3,217011	-0,122986	0,683971	0,236993	1,803069	0,127766	1,346150	-0,258692	-0,012365	0,665019	-9,447657	-1,872810	-2,301118	-1,410074	15,366683	71,958956	3,818947	0,127766	1,346150	-0,258692	105,660433	-9,364596	-9,447657	0,127766	1,346150	-0,258692	105,660433	-9,364596	-9,447657
13:52:24,29	0,354033	3,217011	-0,122986	0,683971	0,236993	1,803069	0,128114	1,346986	-0,255960	-0,084181	0,702110	-9,432402	-1,872041	-2,306254	-1,412756	15,318974	71,935043	3,869337	0,128114	1,346986	-0,255960	105,654234	-9,354810	-9,432402	0,128114	1,346986	-0,255960	105,654234	-9,354810	-9,432402
13:52:24,34	0,354033	3,217011	-0,122986	0,683971	0,236993	1,803069	0,132177	1,343753	-0,258642	0,039373	0,884021	-9,382013	-1,867928	-2,306189	-1,413948	15,330898	71,877512	3,820366	0,132177	1,343753	-0,258642	105,523995	-9,491840	-9,382013	0,132177	1,343753	-0,258642	105,523995	-9,491840	-9,382013
13:52:24,39	0,354033	3,217011	-0,122986	0,683971	0,236993	1,803069	0,130064	1,340223	-0,259834	0,179064	0,813242	-9,430984	-1,871475	-2,301501	-1,412986	15,336809	71,879365	3,836820	0,130064	1,340223	-0,259834	105,386593	-9,396756	-9,430984	0,130064	1,340223	-0,259834	105,386593	-9,396756	-9,430984
13:52:24,44	0,354033	3,217011	-0,122986	0,683971	0,236993	1,803069	0,127778	1,345639	-0,258872	-0,098013	0,698558	-9,414530	-1,865694	-2,307579	-1,412806	15,273665	71,857333	3,810103	0,127778	1,345639	-0,258872	105,534680	-9,331981	-9,414530	0,127778	1,345639	-0,258872	105,534680	-9,331981	-9,414530
13:52:24,49	0,354033	3,217011	-0,122986	0,683971	0,236993	1,803069	0,130151	1,337593	-0,258692	0,269723	0,778294	-9,441247	-1,868680	-2,302663	-1,413976	15,289274	71,809450	3,829925	0,130151	1,337593	-0,258692	105,270810	-9,438539	-9,441247	0,130151	1,337593	-0,258692	105,270810	-9,438539	-9,441247
13:52:24,54	0,354033	3,217011	-0,122986	0,683971	0,236993	1,803069	0,127386	1,342637	-0,259862	-0,026223	0,672009	-9,421424	-1,868164	-2,303567	-1,413596	15,264116	71,773634	3,827549	0,127386	1,342637	-0,259862	105,370810	-9,327824	-9,421424	0,127386	1,342637	-0,259862	105,370810	-9,327824	-9,421424
13:52:24,59	0,354033	3,217011	-0,122986	0,683971	0,236993	1,803069	0,127911	1,341739	-0,259481	-0,023101	0,695427	-9,423801	-1,864584	-2,305662	-1,414334	15,294217	71,741675	3,841509	0,127911	1,341739	-0,259481	105,303405	-9,345615	-9,423801	0,127911	1,341739	-0,259481	105,303405	-9,345615	-9,423801
13:52:24,64	0,354033	3,217011	-0,122986	0,683971	0,236993	1,803069	0,127936	1,337591	-0,260220	0,179968	0,738741	-9,409841	-1,866569	-2,306805	-1,413472	15,256503	71,743075	3,845749	0,127936	1,337591	-0,260220	105,180857	-9,304213	-9,409841	0,127936	1,337591	-0,260220	105,180857	-9,304213	-9,409841
13:52:24,69	0,354033	3,217011	-0,122986	0,683971	0,236993	1,803069	0,129918	1,338739	-0,259358	0,102639	0,808474	-9,405601	-1,864780	-2,303841	-1,412837	15,212109	71,715679	3,826310	0,129918	1,338739	-0,259358	105,193628	-9,390113	-9,405601	0,129918	1,338739	-0,259358	105,193628	-9,390113	-9,405601
13:52:24,74	0,354033	3,217011	-0,122986	0,683971	0,236993	1,803069	0,126456	1,338671	-0,258723	0,060252	0,603704	-9,425040	-1,866578	-2,307633	-1,415153	15,200519	71,694587	3,835979	0,126456	1,338671	-0,258723	105,145903	-9,323119	-9,425040	0,126456	1,338671	-0,258723	105,145903	-9,323119	-9,425040
13:52:24,79	0,354033	3,217011	-0,122986	0,683971	0,236993	1,803069	0,130640	1,338332	-0,261039	0,053802	0,821766	-9,415370	-1,865447	-2,305747	-1,414400	15,186605	71,676227	3,821016	0,130640	1,338332	-0,261039	105,112868	-9,433479	-9,415370	0,130640	1,338332	-0,261039	105,112868	-9,433479	-9,415370
13:52:24,84	0,354033	3,217011	-0,122986	0,683971	0,236993	1,803069	0,128441	1,338296	-0,260286	0,032820	0,704530	-9,430334	-1,865412	-2,307216	-1,413970	15,208258	71,660150	3,853721	0,128441	1,338296	-0,260286	105,089054	-9,378066	-9,430334	0,128441	1,338296	-0,260286	105,089054	-9,378066	-9,430334
13:52:24,89	0,354033	3,217011	-0,122986	0,683971	0,236993	1,803069	0,129696	1,337530	-0,259856	0,069544	0,796573	-9,397629	-1,860889	-2,304935	-1,413481	15,208816	71,619304	3,861708	0,129696	1,337530	-0,259856	105,065664	-9,384529	-9,397629	0,129696	1,337530	-0,259856	105,065664	-9,384529	-9,397629
13:52:24,94	0,354033	3,217011	-0,122986	0,683971	0,236993	1,803069	0,125459	1,334754	-0,259367	0,178827	0,597162	-9,389641	-1,863112	-2,305238	-1,415922	15,200242	71,633208	3,854819	0,125459	1,334754	-0,259367	104,956993	-9,251346	-9,389641	0,125459	1,334754	-0,259367	104,956993	-9,251346	-9,389641
13:52:24,99	0,354033	3,217011	-0,122986	0,683971	0,236993	1,803069	0,126833	1,336528	-0,261808	0,094323	0,654234	-9,396531	-1,867865	-2,304836	-1,414393	15,179723	71,628406	3,843494	0,126833	1,336528	-0,261808	105,011764	-9,302135	-9,396531	0,126833	1,336528	-0,261808	105,011764	-9,302135	-9,396531
13:52:25,04	0,354033	3,217011	-0,122986	0,683971	0,236993	1,803069	0,128861	1,340845	-0,260279	-0,144599	0,744359	-9,407856	-1,863701	-2,307667	-1,416891	15,175370	71,562567	3,859400	0,128861	1,340845	-0,260279	105,111756	-9,371264	-9,407856	0,128861	1,340845	-0,260279	105,111756	-9,371264	-9,407856
13:52:25,09	0,354033	3,217011	-0,122986	0,683971	0,236993	1,803069	0,129231	1,335823	-0,262777	0,057351	0,792712	-9,391950	-1,863234	-2,307504	-1,413995	15,144860	71,600977	3,852826	0,129231	1,335823	-0,262777	104,919478	-9,351902	-9,391950	0,129231	1,335823	-0,262777	104,919478	-9,351902	-9,391950
13:52:25,14	0,354033	3,217011	-0,122986	0,683971	0,236993	1,803069	0,128856	1,335500	-0,259881	0,092157	0,727582	-9,398523	-1,860272	-2,307135	-1,415167	15,157848	71,587680	3,834166	0,128856	1,335500	-0,259881	104,928927	-9,387590	-9,398523	0,128856	1,335500	-0,259881	104,928927	-9,387590	-9,398523
13:52:25,19	0,354033	3,217011	-0,122986	0,683971	0,236993	1,803069	0,127056	1,333120	-0,261053	0,210907	0,651889	-9,417184	-1,862107	-2,308492	-1,415550	15,140590	71,543809	3,847188	0,127056	1,333120	-0,261053	104,860829	-9,321999	-9,417184	0,127056	1,333120	-0,261053	104,860829	-9,321999	-9,417184
13:52:25,24	0,354033	3,217011	-0,122986	0,683971	0,236993	1,803069	0,129148	1,334030	-0,261436	0,116947	0,767680	-9,404162	-1,860508	-2,308287	-1,417899	15,084896	71,496932	3,857685	0,129148	1,334030	-0,261436	104,838332	-9,370457	-9,404162	0,129148	1,334030	-0,261436	104,838332	-9,370457	-9,404162
13:52:25,29	0,354033	3,217011	-0,122986	0,683971	0,236993	1,803069	0,128171	1,332748	-0,263785	0,115195	0,692078	-9,393665	-1,860546	-2,306345	-1,415196	15,065536	71,500146	3,856624	0,128171	1,332748	-0,263785	104,735901	-9,369359	-9,393665	0,128171	1,332748	-0,263785	104,735901	-9,369359	-9,393665
13:52:25,34	0,354033	3,217011	-0,122986	0,683971	0,236993	1,803069	0,126509	1,333752	-0,261082	0,056069	0,587256	-9,394726	-1,860510	-2,307675	-1,418215	15,090533	71,487714	3,867305	0,126509	1,333752	-0,261082	104,755620	-9,343676	-9,394726	0,126509	1,333752	-0,261082	104,755620	-9,343676	-9,394726
13:52:25,39	0,354033	3,217011	-0,122986	0,683971	0,236993	1,803069	0,127642	1,333056	-0,264101	0,093998	0,674028	-9,384044	-1,863467	-2,309562	-1,416456	15,075153	71,483473	3,841240	0,127642	1,333056	-0,264101	104,738905	-9,345832	-9,384044	0,127642	1,333056	-0,264101	104,738905	-9,345832	-9,384044
13:52:25,44	0,354033	3,217011	-0,122986	0,683971	0,236993	1,803069	0,130754	1,334673	-0,262342	-0,001449	0,824701	-9,410109	-1,859263	-2,308262	-1,413200	15,130904	71,433401	3,871917	0,130754	1,334673	-0,262342	104,770394	-9,439524	-9,410109	0,130754	1,334673	-0,262342	104,770394	-9,439524	-9,410109
13:52:25,49	0,354033	3,217011	-0,122986	0,683971	0,236993	1,803069	0,127527	1,331683	-0,259086	0,138541	0,730174	-9,379432	-1,858179	-2,309491	-1,416702	15,096792	71,418389	3,878768	0,127527	1,331683	-0,259086	104,675673	-9,280669	-9,379432	0,127527	1,331683	-0,259086	104,675673	-9,280669	-9,379432
13:52:25,54	0,354033	3,217011	-0,122986	0,683971	0,236993	1,803069	0,128049	1,330129	-0,262588	0,189298	0,735310	-9,372581	-1,859022	-2,307534	-1,413515	15,113098	71,414986	3,856105	0,128049	1,330129	-0,262588	104,604430	-9,316553	-9,372581	0,128049	1,330129	-0,262588	104,604430	-9,316553	-9,372581
13:52:25,59	0,354033	3,217011	-0,122986	0,683971	0,236993	1,803069	0,126776	1,331838	-0,259401	0,105652	0,684944	-9,395245	-1,859874	-2,308996	-1,413502	15,071113	71,381961	3,891445	0,126776	1,331838	-0,259401	104,654918	-9,266998	-9,395245	0,126776	1,331838	-0,259401	104,654918	-9,266998	-9,395245
13:52:25,64	0,354033	3,217011	-0,122986	0,683971	0,236993	1,803069	0,128468	1,331845	-0,259388	0,055695	0,753073	-9,359904	-1,857735	-2,308271	-1,415959	15,051782	71,354079	3,867286	0,128468	1,331845	-0,259388	104,605511	-9,331680	-9,359904	0,128468	1,331845	-0,259388	104,605511	-9,331680	-9,359904
13:52:25,69	0,354033	3,217011	-0,122986	0,683971	0,236993	1,803069	0,126771	1,330355	-0,261845	0,099345	0,662001	-9,384064	-1,860618	-2,310416	-1,415467	15,071920	71,356853	3,855151	0,126771	1,330355	-0,261845	104,532222	-9,289496	-9,384064	0,126771	1,330355	-0,261845	104,532222	-9,289496	-9,384064
13:52:25,74	0,354033	3,217011	-0,122986	0,683971	0,236993	1,803069	0,130070	1,331779	-0,261353	0,037750	0,849596	-9,396199	-1,858701	-2,307624	-1,415965	15,063365	71,343831	3,857888	0,130070	1,331779	-0,261353	104,582439	-9,360863	-9,396199	0,130070	1,331779	-0,261353	104,582439	-9,360863	-9,396199
13:52:25,79	0,354033	3,217011	-0,122986	0,683971	0,236993	1,803069	0,126693	1,331515	-0,261850	0,035938	0,673137	-9,393461	-1,858976	-2,307793	-1,417920	15,037110	71,323599	3,857820	0,126693	1,331515	-0,261850	104,559880	-9,272292	-9,393461	0,126693	1,331515	-0,261850	104,559880	-9,272292	-9,393461
13:52:25,84	0,354033	3,217011	-0,122986	0,683971	0,236993	1,803069	0,126977	1,331669	-0,263806	-0,002685	0,675289	-9,393530	-1,860067	-2,316553	-1,418851	14,987026	71,337688	3,892992	0,126977	1,331669	-0,263806	104,533295	-9,292443	-9,393530	0,126977	1,331669	-0,263806	104,533295	-9,292443	-9,393530
13:52:25,89	0,354033	3,217011	-0,122986	0,683971	0,236993	1,803069	0,135109	1,328234	-0,264737	0,163089	1,047694	-9,358358	-1,860164	-2,309146	-1,416352	15,025286	71,332279	3,876240	0,135109	1,328234	-0,264737	104,429430	-9,558338	-9,358358	0,135109	1,328234	-0,264737	104,429430	-9,558338	-9,358358
13:52:25,94	0,354033	3,217011	-0,122986	0,683971	0,236993	1,803069	0,128743	1,332021	-0,262238	-0,019397	0,752498	-9,375109	-1,854928	-2,310170	-1,416350	15,003613	71,298841	3,876144	0,128743	1,332021	-0,262238	104,544235	-9,353800	-9,375109	0,128743	1,332021	-0,262238	104,544235	-9,353800	-9,375109
13:52:25,99	0,354033	3,217011	-0,122986	0,683971	0,236993	1,803069	0,127011	1,326974	-0,262236	0,203230	0,660417	-9,375206	-1,860272	-2,309143	-1,415955	15,023428	71,326266	3,889534	0,127011	1,326974	-0,262236	104,370706	-9,309969	-9,375206	0,127011	1,326974	-0,262236	104,370706	-9,309969	-9,375206
13:52:26,04	0,354033	3,217011	-0,122986	0,683971	0,236993	1,803069	0,128794	1,332116	-0,261840	-0,030502	0,756578	-9,361815	-1,857295	-2,309927	-1,415183	15,010760	71,260780	3,878613	0,128794	1,332116	-0,261840	104,540631	-9,353770	-9,361815	0,128794	1,332116	-0,261840	104,540631	-9,353770	-9,361815
13:52:26,09	0,354033	3,217011	-0,122986	0,683971	0,236993	1,803069	0,127985	1,329145	-0,261069	0,060939	0,736250	-9,372737	-1,856092	-2,312415	-1,416351	15,010619	71,275034	3,860240	0,127985	1,329145	-0,261069	104,398855	-9,310541	-9,372737	0,127985	1,329145	-0,261069	104,398855	-9,310541	-9,372737
13:52:26,14	0,354033	3,217011	-0,122986	0,683971	0,236993	1,803069	0,129538	1,326860	-0,262237	0,192059	0,809767	-9,391110	-1,857430	-2,311707	-1,418289	14,951336	71,264116	3,910004	0,129538	1,326860	-0,262237	104,350563	-9,358950	-9,391110	0,129538	1,326860	-0,262237	104,350563	-9,358950	-9,391110
13:52:26,19	0,354033	3,217011	-0,122986	0,683971	0,236993	1,803069	0,129594	1,328373	-0,264175	0,074287	0,766796	-9,341346	-1,854494	-2,314045	-1,418309	14,940768	71,250980	3,871103	0,129594	1,328373	-0,264175	104,351560	-9,406315	-9,341346	0,129594	1,328373	-0,264175	104,351560	-9,406315	-9,341346
13:52:26,24	0,354033	3,217011	-0,122986	0,683971	0,236993	1,803069	0,130150	1,324661	-0,264195	0,250643	0,793150	-9,380246	-1,854434	-2,313051	-1,420350	14,925597	71,201591	3,885612	0,130150	1,324661	-0,264195	104,236536	-9,423646	-9,380246	0,130150	1,324661	-0,264195	104,236536	-9,423646	-9,380246
13:52:26,29	0,354033	3,217011	-0,122986	0,683971	0,236993	1,803069	0,129260	1,325106	-0,266236	0,177149	0,758413	-9,365738	-1,855118	-2,313032	-1,417541	14,951636	71,172481	3,858362	0,129260	1,325106	-0,266236	104,197969	-9,388500	-9,365738	0,129260	1,325106	-0,266236	104,197969	-9,388500	-9,365738
13:52:26,34	0,354033	3,217011	-0,122986	0,683971	0,236993	1,803069	0,129585	1,325708	-0,263427	0,133650	0,812428	-9,392988	-1,852979	-2,308257	-1,417937	14,933506	71,178560	3,884287	0,129585	1,325708	-0,263427	104,201734	-9,360011	-9,392988	0,129585	1,325708	-0,263427	104,201734	-9,360011	-9,392988
13:52:26,39	0,354033	3,217011	-0,122986	0,683971	0,236993	1,803069	0,124381	1,326243	-0,263822	0,102060	0,523048	-9,367062	-1,854544	-2,315070	-1,418314	14,930740	71,202384	3,864647	0,124381	1,326243	-0,263822	104,212096	-9,240830	-9,367062	0,124381	1,326243	-0,263822	104,212096	-9,240830	-9,367062
13:52:26,44	0,354033	3,217011	-0,122986	0,683971	0,236993	1,803069	0,131063	1,324192	-0,264200	0,227909	0,856228	-9,386703	-1,858606	-2,312839	-1,417544	14,958040	71,217507	3,859165	0,131063	1,324192	-0,264200	104,177019	-9,432222	-9,386703	0,131063	1,324192	-0,264200	104,177019	-9,432222	-9,386703
13:52:26,49	0,354033	3,217011	-0,122986	0,683971	0,236993	1,803069	0,131163	1,328825	-0,263429	0,013755	0,877491	-9,392184	-1,856895	-2,310386	-1,417541	14,940730	71,219222	3,884282	0,131163	1,328825	-0,263429	104,326534	-9,418782	-9,392184	0,131163	1,328825	-0,263429	104,326534	-9,418782	-9,392184
13:52:26,54	0,354033	3,217011	-0,122986	0,683971	0,236993	1,803069	0,128182	1,328570	-0,263427	0,019839	0,706646	-9,367067	-1,855764	-2,309833	-1,419871	14,937605	71,184666	3,889748	0,128182	1,328570	-0,263427	104,312609	-9,355642	-9,367067	0,128182	1,328570	-0,263427	104,312609	-9,355642	-9,367067
13:52:26,59	0,354033	3,217011	-0,122986	0,683971	0,236993	1,803069	0,127138	1,327867	-0,265757	0,024930	0,666916	-9,361602	-1,855841	-2,311937	-1,415004	14,959600	71,167705	3,874790	0,127138	1,327867	-0,265757	104,262479	-9,313397	-9,361602	0,127138	1,327867	-0,265757	104,262479	-9,313397	-9,361602
13:52:26,64	0,354033	3,217011	-0,122986	0,683971	0,236993	1,803069	0,128999	1,326882	-0,260890	0,072472	0,791205	-9,376559	-1,856175	-2,312523	-1,419227	14,928429	71,157928	3,875204	0,128999	1,326882	-0,260890	104,232679	-9,335179	-9,376559	0,128999	1,326882	-0,260890	104,232679	-9,335179	-9,376559
13:52:26,69	0,354033	3,217011	-0,122986	0,683971	0,236993	1,803069	0,129673	1,326878	-0,265113	0,048621	0,804152	-9,376146	-1,856718	-2,310196	-1,419898	14,896220	71,203244	3,879664	0,129673	1,326878	-0,265113	104,208524	-9,375149	-9,376146	0,129673	1,326878	-0,265113	104,208524	-9,375149	-9,376146
13:52:26,74	0,354033	3,217011	-0,122986	0,683971	0,236993	1,803069	0,127929	1,328511	-0,265784	-0,013178	0,662933	-9,371685	-1,855870	-2,312651	-1,417134	14,885189	71,168765	3,926437	0,127929	1,328511	-0,265784	104,274950	-9,379495	-9,371685	0,127929	1,328511	-0,265784	104,274950	-9,379495	-9,371685
13:52:26,79	0,354033	3,217011	-0,122986	0,683971	0,236993	1,803069	0,129632	1,326550	-0,263020	0,053430	0,759157	-9,324913	-1,857558	-2,311091	-1,419072	14,932034	71,160299	3,917113	0,129632	1,326550	-0,263020	104,187603	-9,416929	-9,324913	0,129632	1,326550	-0,263020	104,187603	-9,416929	-9,324913
13:52:26,84	0,354033	3,217011	-0,122986	0,683971	0,236993	1,803069	0,129124	1,328792	-0,264958	-0,047057	0,777574	-9,334237	-1,854488	-2,313603	-1,416970	14,909499	71,144929	3,863645	0,129124	1,328792	-0,264958	104,263103	-9,358681	-9,334237	0,129124	1,328792	-0,264958	104,263103	-9,358681	-9,334237
13:52:26,89	0,354033	3,217011	-0,122986	0,683971	0,236993	1,803069	0,129765	1,324877	-0,262856	0,131936	0,799077	-9,387704	-1,854636	-2,314841	-1,419849	14,920687	71,131038	3,897333	0,129765	1,324877	-0,262856	104,134782	-9,387499	-9,387704	0,129765	1,324877	-0,262856	104,134782	-9,387499	-9,387704
13:52:26,94	0,354033	3,217011	-0,122986	0,683971	0,236993	1,803069	0,130911	1,324386	-0,265735	0,151042	0,875288	-9,354017	-1,852336	-2,309197	-1,417163	14,918473	71,084525	3,880931	0,124873	1,325216	-0,263049	104,095936	-9,219889	-9,370419	0,124873	1,325216	-0,263049	104,095936	-9,219889	-9,370419
13:52:26,99	0,354033	3,217011	-0,122986	0,683971	0,236993	1,803069	0,124873	1,325216	-0,263049	0,066493	0,582669	-9,370419	-1,853747	-2,310895	-1,419877	14,940813	71,100854	3,870267	0,124873	1,325216	-0,263049	104,095936	-9,219889	-9,370419	0,124873	1,325216	-0,263049	104,095936	-9,219889	-9,370419
13:52:27,04	0,354033	3,217011	-0,122986	0,683971	0,236993	1,803069	0,127049	1,325589	-0,265762	0,072380	0,706995	-9,381083	-1,857550	-2,312260	-1,420368	14,887425	71,093167	3,894234	0,127049	1,325589	-0,265762	104,131146	-9,266366	-9,381083	0,127049	1,325589	-0,265762	104,131146	-9,266366	-9,381083
13:52:27,09	0,354033	3,217011	-0,122986	0,683971	0,236993	1,803069	0,130133	1,328200	-0,266254	-0,096709	0,824951	-9,357115	-1,857574	-2,314715	-1,420322	14,876051	71,093400	3,948470	0,130133	1,328200	-0,266254	104,166969	-9,390473	-9,357115	0,130133	1,328200	-0,266254	104,166969	-9,390473	-9,357115
13:52:27,14	0,354033	3,217011	-0,122986	0,683971	0,236993	1,803069	0,132271	1,326993	-0,266208	-0,039459	0,926168	-9,302880	-1,851591	-2,311562	-1,420851	14,933237	71,050412	3,863539	0,132271	1,326993	-0,266208	104,129513	-9,457101	-9,302880	0,132271	1,326993	-0,266208	104,129513	-9,457101	-9,302880
13:52:27,19	0,354033	3,217011	-0,122986	0,683971	0,236993	1,803069	0,126549	1,323388	-0,266737	0,139373	0,699645	-9,387811	-1,854733	-2,314792	-1,415999	14,887586	71,066244	3,869020	0,126549	1,323388	-0,266737	104,025340	-9,234451	-9,387811	0,126549	1,323388	-0,266737	104,025340	-9,234451	-9,387811
13:52:27,24	0,354033	3,217011	-0,122986	0,683971	0,236993	1,803069	0,130917	1,324494	-0,261885	0,072749	0,879320	-9,382330	-1,854192	-2,312342	-1,419077	14,887112	71,056985	3,924354	0,130917	1,324494	-0,261885	104,045534	-9,397649	-9,382330	0,130917	1,324494	-0,261885	104,045534	-9,397649	-9,382330
13:52:27,29	0,354033	3,217011	-0,122986	0,683971	0,236993	1,803069	0,128525	1,325251	-0,264963	0,025120	0,759171	-9,326995	-1,852994	-2,313472	-1,418921	14,849072	71,039936	3,888612	0,128525	1,325251	-0,264963	104,057344	-9,330050	-9,326995	0,128525	1,325251	-0,264963	104,057344	-9,330050	-9,326995
13:52:27,34	0,354033	3,217011	-0,122986	0,683971	0,236993	1,803069	0,128904	1,323648	-0,264806	0,074683	0,754467	-9,362737	-1,853949	-2,313341	-1,418890	14,858912	71,060604	3,925348	0,128904	1,323648	-0,264806	103,981085	-9,364516	-9,362737	0,128904	1,323648	-0,264806	103,981085	-9,364516	-9,362737
13:52:27,39	0,354033	3,217011	-0,122986	0,683971	0,236993	1,803069	0,129268	1,324542	-0,264776	0,051058	0,771577	-9,326002	-1,852572	-2,314936	-1,417171	14,818954	71,016813	3,898278	0,129268	1,324542	-0,264776	104,027572	-9,375971	-9,326002	0,129268	1,324542	-0,264776	104,027572	-9,375971	-9,326002
13:52:27,44	0,354033	3,217011	-0,122986	0,683971	0,236993	1,803069	0,129962	1,322551	-0,263057	0,096680	0,794924	-9,353072	-1,853011	-2,313974	-1,421210	14,842043	71,037159	3,861648	0,129962	1,322551	-0,263057	103,916910	-9,407055	-9,353072	0,129962	1,322551	-0,263057	103,916910	-9,407055	-9,353072
13:52:27,49	0,354033	3,217011	-0,122986	0,683971	0,236993	1,803069	0,129347	1,323412	-0,267095	0,081065	0,772808	-9,389702	-1,855438	-2,312892	-1,417958	14,839317	71,081755	3,890745	0,129347	1,323412	-0,267095	103,968896	-9,380956	-9,389702	0,129347	1,323412	-0,267095	103,968896	-9,380956	-9,389702
13:52:27,54	0,354033	3,217011	-0,122986	0,683971	0,236993	1,803069	0,129624	1,326055	-0,263844	-0,019105	0,762543	-9,360604	-1,854648	-2,312792	-1,416495	14,878479	71,027359	3,872115	0,129624	1,326055	-0,263844	104,076189	-9,412950	-9,360604	0,129624	1,326055	-0,263844	104,076189	-9,412950	-9,360604
13:52:27,59	0,354033	3,217011	-0,122986	0,683971	0,236993	1,803069	0,129142	1,325421	-0,262381	-0,013689	0,798604	-9,379235	-1,852537	-2,313355	-1,418908	14,844962	71,013439	3,908082	0,129142	1,325421	-0,262381	104,031874	-9,339070	-9,379235	0,129142	1,325421	-0,262381	104,031874	-9,339070	-9,379235
13:52:27,64	0,354033	3,217011	-0,122986	0,683971	0,236993	1,803069	0,128574	1,323312	-0,264793	0,067184	0,747002	-9,343267	-1,850186	-2,313589	-1,418732	14,842082	71,002845	3,879774	0,128574	1,323312	-0,264793	103,947161	-9,346085	-9,343267	0,128574	1,323312	-0,264793	103,947161	-9,346085	-9,343267
13:52:27,69	0,354033	3,217011	-0,122986	0,683971	0,236993	1,803069	0,127601	1,321158	-0,264617	0,168561	0,699204	-9,371576	-1,851944	-2,312767	-1,417157	14,851608	70,994591	3,907343	0,127601	1,321158	-0,264617	103,879474	-9,317495	-9,371576	0,127601	1,321158	-0,264617	103,879474	-9,317495	-9,371576
13:52:27,74	0,354033	3,217011	-0,122986	0,683971	0,236993	1,803069	0,127769	1,323092	-0,263043	0,065619	0,720295	-9,344007	-1,852068	-2,315945	-1,419891	14,833266	70,995106	3,883685	0,127769	1,323092	-0,263043	103,928335	-9,309560	-9,344007	0,127769	1,323092	-0,263043	103,928335	-9,309560	-9,344007
13:52:27,79	0,354033	3,217011	-0,122986	0,683971	0,236993	1,803069	0,130583	1,321610	-0,265777	0,133940	0,850509	-9,367665	-1,850196	-2,313812	-1,418729	14,846914	70,973665	3,878753	0,130583	1,321610	-0,265777	103,880346	-9,400287	-9,367665	0,130583	1,321610	-0,265777	103,880346	-9,400287	-9,367665
13:52:27,84	0,354033	3,217011	-0,122986	0,683971	0,236993	1,803069	0,127799	1,321055	-0,264615	0,151048	0,728280	-9,372596	-1,852630	-2,312559	-1,420284	14,824282	70,961468	3,903532	0,127799	1,321055	-0,264615	103,853898	-9,303970	-9,372596	0,127799	1,321055	-0,264615	103,853898	-9,303970	-9,372596
13:52:27,89	0,354033	3,217011	-0,122986	0,683971	0,236993	1,803069	0,127932	1,323790	-0,266170	-0,013008	0,721656	-9,347817	-1,851949	-2,314387	-1,418940	14,778962	70,993990	3,898012	0,127932	1,323790	-0,266170	103,904474	-9,320976	-9,347817	0,127932	1,323790	-0,266170	103,904474	-9,320976	-9,347817
13:52:27,94	0,354033	3,217011	-0,122986	0,683971	0,236993	1,803069	0,129174	1,322286	-0,264826	0,070703	0,730755	-9,353338	-1,852033	-2,313658	-1,417597	14,813863	70,962134	3,858359	0,129174	1,322286	-0,264826	103,870124	-9,409412	-9,353338	0,129174	1,322286	-0,264826	103,870124	-9,409412	-9,353338
13:52:27,99	0,354033	3,217011	-0,122986	0,683971	0,236993	1,803069	0,128586	1,322723	-0,263483	0,037803	0,746302	-9,392991	-1,850821	-2,317502	-1,419530	14,818857	70,969964	3,844839	0,128586	1,322723	-0,263483	103,871587	-9,347662	-9,392991	0,128586	1,322723	-0,263483	103,871587	-9,347662	-9,392991
13:52:28,04	0,354033	3,217011	-0,122986	0,683971	0,236993	1,803069	0,131308	1,319752	-0,265416	0,201602	0,888292	-9,406511	-1,854380	-2,315040	-1,419507	14,824477	70,956563	3,892539	0,131308	1,319752	-0,265416	103,802118	-9,419402	-9,406511	0,131308	1,319752	-0,265416	103,802118	-9,419402	-9,406511
13:52:28,09	0,354033	3,217011	-0,122986	0,683971	0,236993	1,803069	0,130955	1,324065	-0,265393	-0,031481	0,881515	-9,358810	-1,851519	-2,315354	-1,418337	14,789000	70,943450	3,911601	0,130955	1,324065	-0,265393	103,907623	-9,398486	-9,358810	0,130955	1,324065	-0,265393	103,907623	-9,398486	-9,358810
13:52:28,14	0,354033	3,217011	-0,122986	0,683971	0,236993	1,803069	0,129797	1,321430	-0,264223	0,076441	0,797092	-9,339749	-1,849154	-2,318681	-1,421408	14,802014	70,916799	3,931777	0,129797	1,321430	-0,264223	103,808702	-9,391947	-9,339749	0,129797	1,321430	-0,264223	103,808702	-9,391947	-9,339749
13:52:28,19	0,354033	3,217011	-0,122986	0,683971	0,236993	1,803069	0,131495	1,317718	-0,267293	0,252872	0,910013	-9,319572	-1,855092	-2,315276	-1,421070	14,772257	70,955989	3,913231	0,131495	1,317718	-0,267293	103,693771	-9,412362	-9,319572	0,131495	1,317718	-0,267293	103,693771	-9,412362	-9,319572
13:52:28,24	0,354033	3,217011	-0,122986	0,683971	0,236993	1,803069	0,131516	1,324563	-0,266956	-0,084008	0,865707	-9,338118	-1,847981	-2,314130	-1,419510	14,806003	70,908001	3,892417	0,131516	1,324563	-0,266956	103,894225	-9,458268	-9,338118	0,131516	1,324563	-0,266956	103,894225	-9,458268	-9,338118
13:52:28,29	0,354033	3,217011	-0,122986	0,683971	0,236993	1,803069	0,126968	1,318979	-0,265396	0,181723	0,682440	-9,358933	-1,848543	-2,314874	-1,420672	14,808043	70,939844	3,893915	0,126968	1,318979	-0,265396	103,721539	-9,284532	-9,358933	0,126968	1,318979	-0,265396	103,721539	-9,284532	-9,358933
13:52:28,34	0,354033	3,217011	-0,122986	0,683971	0,236993	1,803069	0,127893	1,319093	-0,266558	0,204364	0,716389	-9,357435	-1,851488	-2,316891	-1,419494	14,810483	70,914291	3,901237	0,127893	1,319093	-0,266558	103,753170	-9,323201	-9,357435	0,127893	1,319093	-0,266558	103,753170	-9,323201	-9,357435
13:52:28,39	0,354033	3,217011	-0,122986	0,683971	0,236993	1,803069	0,131112	1,320635	-0,265380	0,103270	0,898692	-9,350113	-1,849139	-2,311654	-1,418321	14,828718	70,893762	3,925087	0,131112	1,320635	-0,265380	103,773124	-9,393628	-9,350113	0,131112	1,320635	-0,265380	103,773124	-9,393628	-9,350113
13:52:28,44	0,354033	3,217011	-0,122986	0,683971	0,236993	1,803069	0,125403	1,321219	-0,264207	0,064236	0,627856	-9,326263	-1,853276	-2,314110	-1,419495	14,817646	70,892891	3,915117	0,125403	1,321219	-0,264207	103,779941	-9,216270	-9,326263	0,125403	1,321219	-0,264207	103,779941	-9,216270	-9,326263
13:52:28,49	0,354033	3,217011	-0,122986	0,683971	0,236993	1,803069	0,129598	1,323573	-0,265381	-0,064468	0,836856	-9,336232	-1,853868	-2,313034	-1,419126	14,811214	70,908434	3,900978	0,129598	1,323573	-0,265381	103,836035	-9,336597	-9,336232	0,129598	1,323573	-0,265381	103,836035	-9,336597	-9,336232
13:52:28,54	0,354033	3,217011	-0,122986	0,683971	0,236993	1,803069	0,128962	1,324624	-0,265011	-0,108879	0,790419	-9,350371	-1,852704	-2,315061	-1,417005	14,805223	70,867596	3,868059	0,128962	1,324624	-0,265011	103,874133	-9,333074	-9,350371	0,128962	1,324624	-0,265011	103,874133	-9,333074	-9,350371
13:52:28,59	0,354033	3,217011	-0,122986	0,683971	0,236993	1,803069	0,130136	1,322603	-0,262891	-0,042134	0,866703	-9,383290	-1,852040	-2,313734	-1,419089	14,830345	70,939508	3,931038	0,130136	1,322603	-0,262891	103,782207	-9,348956	-9,383290	0,130136	1,322603	-0,262891	103,782207	-9,348956	-9,383290
13:52:28,64	0,354033	3,217011	-0,122986	0,683971	0,236993	1,803069	0,128654	1,322691	-0,264974	0,028112	0,775446	-9,320312	-1,850386	-2,319658	-1,420229	14,786453	70,883295	3,954015	0,128654	1,322691	-0,264974	103,859386	-9,323886	-9,320312	0,128654	1,322691	-0,264974	103,859386	-9,323886	-9,320312
13:52:28,69	0,354033	3,217011	-0,122986	0,683971	0,236993	1,803069	0,132958	1,318297	-0,266115	0,186008	0,989353	-9,297335	-1,851545	-2,313082	-1,421090	14,805390	70,881557	3,872696	0,132958	1,318297	-0,266115	103,672299	-9,447850	-9,297335	0,132958	1,318297	-0,266115	103,672299	-9,447850	-9,297335
13:52:28,75	0,354033	3,217011	-0,122986	0,683971	0,236993	1,803069	0,128959	1,319269	-0,267703	0,122724	0,796547	-9,325318	-1,847481	-2,316480	-1,419128	14,761310	70,899043	3,896939	0,128959	1,319269	-0,267703	103,685367	-9,326748	-9,325318	0,128959	1,319269	-0,267703	103,685367	-9,326748	-9,325318
13:52:28,80	0,354033	3,217011	-0,122986	0,683971	0,236993	1,803069	0,128959	1,319269	-0,267703	0,122724	0,796547	-9,325318	-1,851033	-2,317593	-1,419108	14,767889	70,856613	3,918947	0,128959	1,319269	-0,267703	103,685367	-9,326748	-9,325318	0,128959	1,319269	-0,267703	103,685367	-9,326748	-9,325318
13:52:28,85	0,354033	3,217011	-0,122986	0,683971	0,236993	1,803069	0,131492	1,319890	-0,264994	0,070780	0,910406	-9,332402	-1,849876	-2,310439	-1,423415	14,771700	70,892961	3,914264	0,131492	1,319890	-0,264994	103,682125	-9,411747	-9,332402	0,131492	1,319890	-0,264994	103,682125	-9,411747	-9,332402
13:52:28,90	0,354033	3,217011	-0,122986	0,683971	0,236993	1,803069	0,124718	1,322465	-0,269301	-0,029753	0,543282	-9,337085	-1,809063	-2,340371	-1,412680	13,603041	68,762168	4,169036	0,124718	1,322465	-0,269301	103,783756	-9,247108	-9,337085	0,124718	1,322465	-0,269301	103,783756	-9,247108	-9,337085
13:52:28,95	0,354033	3,217011	-0,122986	0,683971	0,236993	1,803069	0,130235	1,272154	-0,258566	0,156791	0,883431	-9,082314	-1,734514	-2,331106	-1,399555	13,739090	64,962252	4,371968	0,130235	1,272154	-0,258566	100,020853	-9,339979	-9,082314	0,130235	1,272154	-0,258566	100,020853	-9,339979	-9,082314
13:52:29,00	0,353994	3,216977	-0,122966	0,683981	0,236993	1,753126	0,084936	1,212225	-0,245441	0,050283	0,545680	-8,879381	-1,724676	-2,317412	-1,379070	14,406613	64,390259	4,381659	0,084936	1,212225	-0,245441	95,209945	-6,121784	-8,879381	0,084936	1,212225	-0,245441	95,209945	-6,121784	-8,879381
13:52:29,05	0,353994	3,216977	-0,122966	0,683981	0,236993	1,753126	0,068158	1,210552	-0,224956	-0,024302	0,537308	-8,869691	-1,723488	-2,320179	-1,375156	14,399763	64,388519	4,403312	0,068158	1,210552	-0,224956	95,004005	-4,813077	-8,869691	0,068158	1,210552	-0,224956	95,004005	-4,813077	-8,869691
13:52:29,10	0,353994	3,216977	-0,122966	0,683981	0,236993	1,753126	0,069960	1,208139	-0,221042	0,096219	0,625950	-8,848037	-1,726695	-2,320340	-1,373453	14,461730	64,372153	4,394884	0,069960	1,208139	-0,221042	94,935140	-4,865892	-8,848037	0,069960	1,208139	-0,221042	94,935140	-4,865892	-8,848037
13:52:29,15	0,353994	3,216977	-0,122966	0,683981	0,236993	1,753126	0,071703	1,210837	-0,219339	-0,027258	0,778428	-8,856465	-1,725156	-2,318379	-1,373980	14,436206	64,425555	4,408232	0,071703	1,210837	-0,219339	95,023442	-4,850231	-8,856465	0,071703	1,210837	-0,219339	95,023442	-4,850231	-8,856465
13:52:29,20	0,353994	3,216977	-0,122966	0,683981	0,236993	1,753126	0,069235	1,210484	-0,219866	0,024592	0,601294	-8,843117	-1,727898	-2,316600	-1,374336	14,523522	64,464570	4,413437	0,069235	1,210484	-0,219866	95,047569	-4,833638	-8,843117	0,069235	1,210484	-0,219866	95,047569	-4,833638	-8,843117
13:52:29,25	0,353994	3,216977	-0,122966	0,683981	0,236993	1,753126	0,069065	1,213748	-0,220222	-0,067702	0,648591	-8,837913	-1,722707	-2,321194	-1,375864	14,491346	64,389166	4,431878	0,069065	1,213748	-0,220222	95,211517	-4,773036	-8,837913	0,069065	1,213748	-0,220222	95,211517	-4,773036	-8,837913
13:52:29,30	0,353994	3,216977	-0,122966	0,683981	0,236993	1,753126	0,070448	1,206955	-0,221750	0,204127	0,730345	-8,819472	-1,723263	-2,320014	-1,373938	14,491000	64,427445	4,417479	0,070448	1,206955	-0,221750	94,950121	-4,799849	-8,819472	0,070448	1,206955	-0,221750	94,950121	-4,799849	-8,819472
13:52:29,35	0,353994	3,216977	-0,122966	0,683981	0,236993	1,753126	0,069704	1,208027	-0,219823	0,181379	0,672209	-8,833871	-1,726638	-2,317874	-1,391294	14,408061	64,396153	4,409455	0,069704	1,208027	-0,219823	95,011497	-4,799568	-8,833871	0,069704	1,208027	-0,219823	95,011497	-4,799568	-8,833871
13:52:29,40	0,353994	3,216977	-0,122966	0,683981	0,236993	1,753126	0,069538	1,212020	-0,237179	-0,094832	0,607410	-8,841895	-1,712185	-2,375656	-1,441027	11,460304	63,505231	4,584389	0,112353	1,170612	-0,286913	91,705995	-8,093311	-8,666960	0,112353	1,170612	-0,286913	91,705995	-8,093311	-8,666960
13:52:29,45	0,353994	3,216977	-0,122966	0,683981	0,236993	1,753126	0,112353	1,170612	-0,286913	-0,187057	0,726392	-8,666960	-1,658138	-2,353553	-1,341602	12,746062	60,920158	4,814372	0,112353	1,170612	-0,286913	91,705995	-8,093311	-8,666960	0,112353	1,170612	-0,286913	91,705995	-8,093311	-8,666960
13:52:29,50	0,354051	3,216976	-0,122983	0,683966	0,236961	1,703026	0,066188	1,134858	-0,187487	0,076308	0,731838	-8,436978	-1,647763	-2,343437	-1,327387	13,091164	60,427953	4,847037	0,066188	1,134858	-0,187487	89,162647	-4,463898	-8,436978	0,066188	1,134858	-0,187487	89,162647	-4,463898	-8,436978
13:52:29,55	0,354051	3,216976	-0,122983	0,683966	0,236961	1,703026	0,052240	1,130931	-0,173272	0,026809	0,551510	-8,404313	-1,647698	-2,345199	-1,327796	13,100040	60,463642	4,804482	0,052240	1,130931	-0,173272	88,804867	-3,549307	-8,404313	0,052240	1,130931	-0,173272	88,804867	-3,549307	-8,404313
13:52:29,60	0,354051	3,216976	-0,122983	0,683966	0,236961	1,703026	0,053732	1,129994	-0,173682	0,110886	0,618967	-8,446868	-1,650652	-2,343271	-1,328234	13,080402	60,512353	4,767525	0,053732	1,129994	-0,173682	88,815379	-3,599019	-8,446868	0,053732	1,129994	-0,173682	88,815379	-3,599019	-8,446868
13:52:29,65	0,354051	3,216976	-0,122983	0,683966	0,236961	1,703026	0,053540	1,133515	-0,174120	-0,039884	0,567606	-8,483825	-1,651100	-2,341563	-1,325767	13,096912	60,473841	4,818093	0,053540	1,133515	-0,174120	88,941074	-3,635285	-8,483825	0,053540	1,133515	-0,174120	88,941074	-3,635285	-8,483825
13:52:29,70	0,354051	3,216976	-0,122983	0,683966	0,236961	1,703026	0,052284	1,134758	-0,171653	-0,129593	0,535866	-8,433257	-1,652338	-2,343079	-1,324685	13,115327	60,520432	4,818298	0,052284	1,134758	-0,171653	88,948903	-3,568456	-8,433257	0,052284	1,134758	-0,171653	88,948903	-3,568456	-8,433257
13:52:29,75	0,354051	3,216976	-0,122983	0,683966	0,236961	1,703026	0,054217	1,135072	-0,170570	-0,096348	0,629017	-8,433051	-1,651097	-2,343770	-1,324295	13,140574	60,518398	4,798468	0,054217	1,135072	-0,170570	89,006772	-3,627019	-8,433051	0,054217	1,135072	-0,170570	89,006772	-3,627019	-8,433051
13:52:29,80	0,354051	3,216976	-0,122983	0,683966	0,236961	1,703026	0,054195	1,133651	-0,170180	-0,011622	0,650732	-8,452882	-1,653100	-2,345216	-1,321385	13,151194	60,532633	4,779526	0,054195	1,133651	-0,170180	88,979991	-3,603543	-8,452882	0,054195	1,133651	-0,170180	88,979991	-3,603543	-8,452882
13:52:29,85	0,354051	3,216976	-0,122983	0,683966	0,236961	1,703026	0,056448	1,134663	-0,167271	-0,046616	0,769992	-8,471824	-1,652201	-2,341055	-1,323899	13,175574	60,536504	4,803505	0,056448	1,134663	-0,167271	89,024452	-3,661180	-8,471824	0,056448	1,134663	-0,167271	89,024452	-3,661180	-8,471824
13:52:29,90	0,354051	3,216976	-0,122983	0,683966	0,236961	1,703026	0,052395	1,135966	-0,169785	-0,098791	0,578429	-8,447845	-1,649280	-2,343665	-1,321541	13,169552	60,494348	4,820280	0,052395	1,135966	-0,169785	89,074504	-3,534606	-8,447845	0,052395	1,135966	-0,169785	89,074504	-3,534606	-8,447845
13:52:29,95	0,354051	3,216976	-0,122983	0,683966	0,236961	1,703026	0,053195	1,132131	-0,167427	0,061085	0,635877	-8,431070	-1,648629	-2,341065	-1,321180	13,186944	60,533670	4,787723	0,053195	1,132131	-0,167427	88,933370	-3,539936	-8,431070	0,053195	1,132131	-0,167427	88,933370	-3,539936	-8,431070
13:52:30,00	0,354051	3,216976	-0,122983	0,683966	0,236961	1,703026	0,050618	1,132867	-0,167066	0,065570	0,497276	-8,463627	-1,651042	-2,345151	-1,321971	13,151430	60,528221	4,772836	0,050618	1,132867	-0,167066	88,995620	-3,476244	-8,463627	0,050618	1,132867	-0,167066	88,995620	-3,476244	-8,463627
13:52:30,05	0,354051	3,216976	-0,122983	0,683966	0,236961	1,703026	0,055363	1,132913	-0,167856	0,040675	0,715975	-8,478514	-1,650416	-2,344849	-1,322730	13,175442	60,519061	4,782601	0,055363	1,132913	-0,167856	88,974377	-3,630014	-8,478514	0,055363	1,132913	-0,167856	88,974377	-3,630014	-8,478514
13:52:30,10	0,354051	3,216976	-0,122983	0,683966	0,236961	1,703026	0,054789	1,132522	-0,168616	0,065106	0,711489	-8,468749	-1,650453	-2,342769	-1,323133	13,162192	60,525427	4,783488	0,053006	1,133594	-0,169019	88,995379	-3,556834	-8,467861	0,053006	1,133594	-0,169019	88,995379	-3,556834	-8,467861
13:52:30,15	0,354051	3,216976	-0,122983	0,683966	0,236961	1,703026	0,053006	1,133594	-0,169019	0,008235	0,604124	-8,467861	-1,648090	-2,345217	-1,321551	13,150809	60,547516	4,807621	0,053006	1,133594	-0,169019	88,995379	-3,556834	-8,467861	0,053006	1,133594	-0,169019	88,995379	-3,556834	-8,467861
13:52:30,20	0,354051	3,216976	-0,122983	0,683966	0,236961	1,703026	0,053944	1,130324	-0,167437	0,191717	0,632023	-8,443728	-1,650932	-2,342860	-1,323500	13,201211	60,563731	4,789286	0,053944	1,130324	-0,167437	88,922161	-3,602606	-8,443728	0,053944	1,130324	-0,167437	88,922161	-3,602606	-8,443728
13:52:30,25	0,354051	3,216976	-0,122983	0,683966	0,236961	1,703026	0,053324	1,133964	-0,169386	0,041698	0,635320	-8,462063	-1,650342	-2,344007	-1,320777	13,196162	60,554740	4,787325	0,053324	1,133964	-0,169386	89,057855	-3,550632	-8,462063	0,053324	1,133964	-0,169386	89,057855	-3,550632	-8,462063
13:52:30,30	0,354051	3,216976	-0,122983	0,683966	0,236961	1,703026	0,054023	1,132880	-0,166663	0,087766	0,671761	-8,464025	-1,652551	-2,342461	-1,321374	13,187350	60,530274	4,787650	0,054023	1,132880	-0,166663	89,018812	-3,569018	-8,464025	0,054023	1,132880	-0,166663	89,018812	-3,569018	-8,464025
13:52:30,35	0,354051	3,216976	-0,122983	0,683966	0,236961	1,703026	0,053788	1,135565	-0,167259	-0,077495	0,664147	-8,463699	-1,649814	-2,344424	-1,323073	13,188478	60,522955	4,836264	0,053788	1,135565	-0,167259	89,064395	-3,558191	-8,463699	0,053788	1,135565	-0,167259	89,064395	-3,558191	-8,463699
13:52:30,40	0,354051	3,216976	-0,122983	0,683966	0,236961	1,703026	0,054120	1,132213	-0,168959	0,091062	0,686042	-8,415086	-1,652158	-2,342801	-1,322338	13,173105	60,578807	4,803683	0,054120	1,132213	-0,168959	88,969778	-3,562349	-8,415086	0,054120	1,132213	-0,168959	88,969778	-3,562349	-8,415086
13:52:30,45	0,354051	3,216976	-0,122983	0,683966	0,236961	1,703026	0,053886	1,135055	-0,168224	-0,016066	0,632651	-8,447666	-1,649260	-2,341813	-1,323896	13,166236	60,552533	4,804508	0,053886	1,135055	-0,168224	89,085788	-3,597397	-8,447666	0,053886	1,135055	-0,168224	89,085788	-3,597397	-8,447666
13:52:30,50	0,354051	3,216976	-0,122983	0,683966	0,236961	1,703026	0,051581	1,133039	-0,169781	0,062605	0,519991	-8,446842	-1,652109	-2,341737	-1,319639	13,195322	60,562536	4,767542	0,051581	1,133039	-0,169781	89,006160	-3,529131	-8,446842	0,051581	1,133039	-0,169781	89,006160	-3,529131	-8,446842
13:52:30,55	0,354051	3,216976	-0,122983	0,683966	0,236961	1,703026	0,052940	1,135544	-0,165524	-0,044460	0,610832	-8,483808	-1,650387	-2,344413	-1,323485	13,176977	60,570957	4,813847	0,052940	1,135544	-0,165524	89,095755	-3,544949	-8,483808	0,052940	1,135544	-0,165524	89,095755	-3,544949	-8,483808
13:52:30,60	0,354051	3,216976	-0,122983	0,683966	0,236961	1,703026	0,054396	1,132715	-0,169371	0,100755	0,666466	-8,437502	-1,651538	-2,340060	-1,322358	13,202879	60,546761	4,773806	0,054396	1,132715	-0,169371	89,018914	-3,603641	-8,437502	0,054396	1,132715	-0,169371	89,018914	-3,603641	-8,437502
13:52:30,65	0,354051	3,216976	-0,122983	0,683966	0,236961	1,703026	0,051202	1,135888	-0,168244	-0,072221	0,534909	-8,477544	-1,651597	-2,341387	-1,323514	13,179753	60,537117	4,793612	0,051202	1,135888	-0,168244	89,094983	-3,484471	-8,477544	0,051202	1,135888	-0,168244	89,094983	-3,484471	-8,477544
13:52:30,70	0,354051	3,216976	-0,122983	0,683966	0,236961	1,703026	0,053028	1,132156	-0,168594	0,088218	0,637633	-8,444480	-1,649218	-2,343508	-1,322708	13,192809	60,513735	4,806870	0,053028	1,132156	-0,168594	88,962443	-3,525058	-8,444480	0,053028	1,132156	-0,168594	88,962443	-3,525058	-8,444480
13:52:30,75	0,354051	3,216976	-0,122983	0,683966	0,236961	1,703026	0,053028	1,132156	-0,168594	0,088218	0,637633	-8,444480	-1,655073	-2,341560	-1,323106	13,207421	60,536782	4,806978	0,053028	1,132156	-0,168594	88,962443	-3,525058	-8,444480	0,053028	1,132156	-0,168594	88,962443	-3,525058	-8,444480
13:52:30,80	0,354051	3,216976	-0,122983	0,683966	0,236961	1,703026	0,054269	1,138200	-0,168992	-0,198822	0,703293	-8,444372	-1,649237	-2,336001	-1,321966	13,192930	60,539271	4,803500	0,054269	1,138200	-0,168992	89,149884	-3,556812	-8,444372	0,054269	1,138200	-0,168992	89,149884	-3,556812	-8,444372
13:52:30,85	0,354051	3,216976	-0,122983	0,683966	0,236961	1,703026	0,046537	1,135925	-0,167852	-0,085632	0,287425	-8,447849	-1,652100	-2,342946	-1,321159	13,200911	60,569104	4,802358	0,046537	1,135925	-0,167852	89,084516	-3,365704	-8,447849	0,046537	1,135925	-0,167852	89,084516	-3,365704	-8,447849
13:52:30,90	0,354051	3,216976	-0,122983	0,683966	0,236961	1,703026	0,053983	1,134932	-0,167045	-0,004166	0,666616	-8,448992	-1,651585	-2,343254	-1,320817	13,159944	60,569687	4,763871	0,053983	1,134932	-0,167045	89,088026	-3,571029	-8,448992	0,053983	1,134932	-0,167045	89,088026	-3,571029	-8,448992
13:52:30,95	0,354051	3,216976	-0,122983	0,683966	0,236961	1,703026	0,053992	1,134332	-0,166702	0,007056	0,631316	-8,487478	-1,650345	-2,340158	-1,320411	13,208214	60,538288	4,772486	0,053992	1,134332	-0,166702	89,052147	-3,607038	-8,487478	0,053992	1,134332	-0,166702	89,052147	-3,607038	-8,487478
13:52:31,00	0,354051	3,216976	-0,122983	0,683966	0,236961	1,703026	0,050691	1,134806	-0,166297	-0,020655	0,517187	-8,478863	-1,650318	-2,338594	-1,322357	13,220789	60,560839	4,769656	0,050691	1,134806	-0,166297	89,061654	-3,462069	-8,478863	0,050691	1,134806	-0,166297	89,061654	-3,462069	-8,478863
13:52:31,05	0,354051	3,216976	-0,122983	0,683966	0,236961	1,703026	0,049322	1,135565	-0,168243	-0,034262	0,445630	-8,481694	-1,650965	-2,341488	-1,323104	13,190386	60,566952	4,813683	0,049322	1,135565	-0,168243	89,107562	-3,426184	-8,481694	0,049322	1,135565	-0,168243	89,107562	-3,426184	-8,481694
13:52:31,10	0,354051	3,216976	-0,122983	0,683966	0,236961	1,703026	0,052152	1,134679	-0,168990	0,001891	0,563388	-8,437666	-1,650907	-2,341605	-1,320398	13,207080	60,570217	4,782892	0,052152	1,134679	-0,168990	89,074182	-3,530557	-8,437666	0,052152	1,134679	-0,168990	89,074182	-3,530557	-8,437666
13:52:31,16	0,354051	3,216976	-0,122983	0,683966	0,236961	1,703026	0,052225	1,134570	-0,166284	0,018739	0,580003	-8,468458	-1,651523	-2,342594	-1,320402	13,191236	60,572921	4,782890	0,052225	1,134570	-0,166284	89,082465	-3,519665	-8,468458	0,052225	1,134570	-0,166284	89,082465	-3,519665	-8,468458
13:52:31,21	0,354051	3,216976	-0,122983	0,683966	0,236961	1,703026	0,053655	1,135887	-0,168235	-0,094776	0,651303	-8,463774	-1,649763	-2,341006	-1,321163	13,204128	60,548697	4,802365	0,053655	1,135887	-0,168235	89,072335	-3,560581	-8,463774	0,053655	1,135887	-0,168235	89,072335	-3,560581	-8,463774
13:52:31,26	0,354051	3,216976	-0,122983	0,683966	0,236961	1,703026	0,051134	1,133879	-0,167049	0,034555	0,531461	-8,448984	-1,650460	-2,345858	-1,320774	13,136542	60,564648	4,817029	0,051134	1,133879	-0,167049	89,044041	-3,482543	-8,448984	0,051134	1,133879	-0,167049	89,044041	-3,482543	-8,448984
13:52:31,31	0,354051	3,216976	-0,122983	0,683966	0,236961	1,703026	0,055685	1,132056	-0,166660	0,109381	0,701590	-8,434320	-1,664751	-2,424243	-1,470921	9,446571	60,959127	4,964235	0,055685	1,132056	-0,166660	88,975749	-3,669643	-8,434320	0,055685	1,132056	-0,166660	88,975749	-3,669643	-8,434320
13:52:31,36	0,354051	3,216976	-0,122983	0,683966	0,236961	1,703026	0,130713	1,105240	-0,316807	0,000443	1,210224	-8,287114	-1,593047	-2,415053	-1,467840	9,597564	57,331189	5,245964	0,130713	1,105240	-0,316807	86,761775	-9,050745	-8,287114	0,130713	1,105240	-0,316807	86,761775	-9,050745	-8,287114
13:52:31,41	0,353987	3,217005	-0,122987	0,683988	0,236987	1,652998	0,086903	1,047738	-0,313726	-0,075832	0,876813	-8,005386	-1,583359	-2,403742	-1,435366	10,106427	56,928374	5,259874	0,086903	1,047738	-0,313726	82,171578	-5,945033	-8,005386	0,086903	1,047738	-0,313726	82,171578	-5,945033	-8,005386
13:52:31,46	0,353987	3,217005	-0,122987	0,683988	0,236987	1,652998	0,072263	1,045003	-0,281251	-0,028055	0,757657	-7,991475	-1,587332	-2,405952	-1,431876	10,165007	56,908056	5,207032	0,072263	1,045003	-0,281251	82,004698	-4,914993	-7,991475	0,072263	1,045003	-0,281251	82,004698	-4,914993	-7,991475
13:52:31,51	0,353987	3,217005	-0,122987	0,683988	0,236987	1,652998	0,076164	1,047339	-0,277762	-0,137814	1,021372	-8,044318	-1,586069	-2,406506	-1,434576	10,207650	56,909193	5,203564	0,076164	1,047339	-0,277762	82,078286	-4,957464	-8,044318	0,076164	1,047339	-0,277762	82,078286	-4,957464	-8,044318
13:52:31,56	0,353987	3,217005	-0,122987	0,683988	0,236987	1,652998	0,076011	1,045968	-0,280462	-0,044225	1,049824	-8,047786	-1,586057	-2,403460	-1,432610	10,204143	56,964290	5,253074	0,076011	1,045968	-0,280462	82,064266	-4,917072	-8,047786	0,076011	1,045968	-0,280462	82,064266	-4,917072	-8,047786
13:52:31,61	0,353987	3,217005	-0,122987	0,683988	0,236987	1,652998	0,073368	1,047481	-0,278496	-0,076914	0,881772	-7,998276	-1,583791	-2,406562	-1,433398	10,179053	56,888990	5,231950	0,073368	1,047481	-0,278496	82,150310	-4,877603	-7,998276	0,073368	1,047481	-0,278496	82,150310	-4,877603	-7,998276
13:52:31,66	0,353987	3,217005	-0,122987	0,683988	0,236987	1,652998	0,074921	1,043967	-0,279284	0,028011	0,978463	-8,019399	-1,588388	-2,404113	-1,433412	10,206907	56,978059	5,219559	0,074921	1,043967	-0,279284	81,979455	-4,902843	-8,019399	0,074921	1,043967	-0,279284	81,979455	-4,902843	-8,019399
13:52:31,71	0,353987	3,217005	-0,122987	0,683988	0,236987	1,652998	0,075099	1,049173	-0,279298	-0,151601	0,967290	-8,031791	-1,584909	-2,404880	-1,433767	10,197695	56,939607	5,257887	0,075099	1,049173	-0,279298	82,208459	-4,927964	-8,031791	0,075099	1,049173	-0,279298	82,208459	-4,927964	-8,031791
13:52:31,76	0,353987	3,217005	-0,122987	0,683988	0,236987	1,652998	0,074024	1,045777	-0,279653	-0,012909	0,922625	-7,993463	-1,583601	-2,404242	-1,424410	10,258001	56,895600	5,260174	0,074024	1,045777	-0,279653	82,080555	-4,888221	-7,993463	0,074024	1,045777	-0,279653	82,080555	-4,888221	-7,993463
13:52:31,81	0,353987	3,217005	-0,122987	0,683988	0,236987	1,652998	0,107759	0,999188	-0,311650	-0,256500	0,868833	-7,770059	-1,561430	-2,457390	-1,465764	7,298777	55,534629	5,481290	0,107759	0,999188	-0,311650	78,179748	-7,590262	-7,770059	0,107759	0,999188	-0,311650	78,179748	-7,590262	-7,770059
13:52:31,86	0,353987	3,217005	-0,122987	0,683988	0,236987	1,652998	0,107759	0,999188	-0,311650	-0,256500	0,868833	-7,770059	-1,506410	-2,441530	-1,420191	8,050410	52,850963	5,633370	0,107759	0,999188	-0,311650	78,179748	-7,590262	-7,770059	0,107759	0,999188	-0,311650	78,179748	-7,590262	-7,770059
13:52:31,91	0,354026	3,216977	-0,122976	0,683984	0,236986	1,603015	0,066514	0,959469	-0,266077	-0,139442	0,716835	-7,617980	-1,502273	-2,429053	-1,390239	8,972193	52,541805	5,675856	0,066514	0,959469	-0,266077	75,178901	-4,504492	-7,617980	0,066514	0,959469	-0,266077	75,178901	-4,504492	-7,617980
13:52:31,96	0,354026	3,216977	-0,122976	0,683984	0,236986	1,603015	0,053640	0,962125	-0,236125	-0,084361	1,000263	-7,575494	-1,499890	-2,425965	-1,387910	8,997852	52,511646	5,669233	0,053640	0,962125	-0,236125	75,442419	-3,210471	-7,575494	0,053640	0,962125	-0,236125	75,442419	-3,210471	-7,575494
13:52:32,01	0,354026	3,216977	-0,122976	0,683984	0,236986	1,603015	0,049775	0,961605	-0,233796	-0,070642	0,836572	-7,582116	-1,502833	-2,426089	-1,382093	8,992166	52,495818	5,659873	0,049775	0,961605	-0,233796	75,415367	-3,070741	-7,582116	0,049775	0,961605	-0,233796	75,415367	-3,070741	-7,582116
13:52:32,06	0,354026	3,216977	-0,122976	0,683984	0,236986	1,603015	0,051352	0,964092	-0,227979	-0,216504	0,921607	-7,591477	-1,498127	-2,419912	-1,384433	9,014432	52,483997	5,662419	0,051352	0,964092	-0,227979	75,464714	-3,109563	-7,591477	0,051352	0,964092	-0,227979	75,464714	-3,109563	-7,591477
13:52:32,11	0,354026	3,216977	-0,122976	0,683984	0,236986	1,603015	0,043650	0,963105	-0,230319	-0,164265	0,546279	-7,588930	-1,495148	-2,428360	-1,382484	9,004467	52,468011	5,621324	0,043650	0,963105	-0,230319	75,439445	-2,880256	-7,588930	0,043650	0,963105	-0,230319	75,439445	-2,880256	-7,588930
13:52:32,16	0,354026	3,216977	-0,122976	0,683984	0,236986	1,603015	0,049477	0,956301	-0,228370	0,170700	0,848641	-7,630025	-1,498016	-2,423606	-1,382437	9,065856	52,451832	5,678498	0,049477	0,956301	-0,228370	75,240321	-3,035307	-7,630025	0,049477	0,956301	-0,228370	75,240321	-3,035307	-7,630025
13:52:32,21	0,354026	3,216977	-0,122976	0,683984	0,236986	1,603015	0,046794	0,961162	-0,228323	-0,065378	0,770371	-7,572852	-1,498575	-2,426103	-1,383719	9,070129	52,453702	5,638854	0,046794	0,961162	-0,228323	75,385814	-2,902950	-7,572852	0,046794	0,961162	-0,228323	75,385814	-2,902950	-7,572852
13:52:32,26	0,354026	3,216977	-0,122976	0,683984	0,236986	1,603015	0,049236	0,960398	-0,229604	-0,021886	0,900131	-7,612496	-1,499167	-2,423951	-1,383243	9,058432	52,499224	5,646416	0,049236	0,960398	-0,229604	75,369321	-2,964902	-7,612496	0,049236	0,960398	-0,229604	75,369321	-2,964902	-7,612496
13:52:32,31	0,354026	3,216977	-0,122976	0,683984	0,236986	1,603015	0,047669	0,961986	-0,229129	-0,070912	0,785742	-7,604934	-1,502106	-2,425675	-1,379366	9,039413	52,525605	5,639489	0,047669	0,961986	-0,229129	75,444990	-2,956261	-7,604934	0,047669	0,961986	-0,229129	75,444990	-2,956261	-7,604934
13:52:32,36	0,354026	3,216977	-0,122976	0,683984	0,236986	1,603015	0,050631	0,963669	-0,225252	-0,145116	0,910091	-7,611861	-1,501436	-2,424894	-1,377795	9,082835	52,506724	5,637714	0,050631	0,963669	-0,225252	75,502938	-3,064408	-7,611861	0,050631	0,963669	-0,225252	75,502938	-3,064408	-7,611861
13:52:32,41	0,354026	3,216977	-0,122976	0,683984	0,236986	1,603015	0,049619	0,963479	-0,223681	-0,129866	0,904555	-7,613636	-1,499099	-2,423344	-1,378958	9,078328	52,515518	5,649073	0,047108	0,962231	-0,224844	75,475531	-2,932327	-7,602276	0,047108	0,962231	-0,224844	75,475531	-2,932327	-7,602276
13:52:32,46	0,354026	3,216977	-0,122976	0,683984	0,236986	1,603015	0,047108	0,962231	-0,224844	-0,059574	0,765686	-7,602276	-1,500319	-2,424731	-1,379700	9,066243	52,504727	5,697338	0,047108	0,962231	-0,224844	75,475531	-2,932327	-7,602276	0,047108	0,962231	-0,224844	75,475531	-2,932327	-7,602276
13:52:32,51	0,354026	3,216977	-0,122976	0,683984	0,236986	1,603015	0,048920	0,962593	-0,225586	-0,093830	0,854813	-7,554011	-1,497944	-2,424571	-1,378567	9,061307	52,523302	5,654122	0,048920	0,962593	-0,225586	75,469760	-2,985402	-7,554011	0,048920	0,962593	-0,225586	75,469760	-2,985402	-7,554011
13:52:32,56	0,354026	3,216977	-0,122976	0,683984	0,236986	1,603015	0,050274	0,960979	-0,226366	0,050814	0,931819	-7,591260	-1,499598	-2,426710	-1,380480	9,102327	52,553990	5,660090	0,050274	0,960979	-0,226366	75,487688	-3,014655	-7,591260	0,050274	0,960979	-0,226366	75,487688	-3,014655	-7,591260
13:52:32,61	0,354026	3,216977	-0,122976	0,683984	0,236986	1,603015	0,050274	0,960979	-0,226366	0,050814	0,931819	-7,591260	-1,497380	-2,426062	-1,378185	9,037389	52,543460	5,649813	0,050274	0,960979	-0,226366	75,487688	-3,014655	-7,591260	0,050274	0,960979	-0,226366	75,487688	-3,014655	-7,591260
13:52:32,66	0,354026	3,216977	-0,122976	0,683984	0,236986	1,603015	0,048603	0,959383	-0,224071	0,092248	0,793974	-7,601537	-1,497394	-2,423736	-1,382076	9,065206	52,481577	5,640565	0,048603	0,959383	-0,224071	75,403790	-3,021356	-7,601537	0,048603	0,959383	-0,224071	75,403790	-3,021356	-7,601537
13:52:32,71	0,354026	3,216977	-0,122976	0,683984	0,236986	1,603015	0,046595	0,960558	-0,227962	-0,008547	0,744602	-7,610785	-1,500251	-2,424459	-1,380916	9,078758	52,543476	5,626565	0,046595	0,960558	-0,227962	75,395249	-2,913119	-7,610785	0,046595	0,960558	-0,227962	75,395249	-2,913119	-7,610785
13:52:32,76	0,354026	3,216977	-0,122976	0,683984	0,236986	1,603015	0,048650	0,962671	-0,226802	-0,058042	0,832237	-7,624784	-1,499072	-2,427242	-1,380119	9,077478	52,525413	5,634996	0,048650	0,962671	-0,226802	75,511627	-2,986783	-7,624784	0,048650	0,962671	-0,226802	75,511627	-2,986783	-7,624784
13:52:32,81	0,354026	3,216977	-0,122976	0,683984	0,236986	1,603015	0,050471	0,960258	-0,226004	0,051132	0,934875	-7,616354	-1,502060	-2,423506	-1,380906	9,066078	52,541671	5,655532	0,050471	0,960258	-0,226004	75,431409	-3,027129	-7,616354	0,050471	0,960258	-0,226004	75,431409	-3,027129	-7,616354
13:52:32,86	0,354026	3,216977	-0,122976	0,683984	0,236986	1,603015	0,048730	0,964713	-0,226792	-0,172157	0,826299	-7,595818	-1,497264	-2,423646	-1,376256	9,094073	52,530313	5,609253	0,048730	0,964713	-0,226792	75,557851	-2,998973	-7,595818	0,048730	0,964713	-0,226792	75,557851	-2,998973	-7,595818
13:52:32,91	0,354026	3,216977	-0,122976	0,683984	0,236986	1,603015	0,046453	0,960490	-0,222142	0,051625	0,737819	-7,642097	-1,502020	-2,428088	-1,380854	9,073338	52,551720	5,693835	0,046453	0,960490	-0,222142	75,450089	-2,908709	-7,642097	0,046453	0,960490	-0,222142	75,450089	-2,908709	-7,642097
13:52:32,96	0,354026	3,216977	-0,122976	0,683984	0,236986	1,603015	0,052678	0,962388	-0,226740	-0,038921	1,032893	-7,557514	-1,500158	-2,425196	-1,379709	9,120732	52,543570	5,649535	0,052678	0,962388	-0,226740	75,508569	-3,102349	-7,557514	0,052678	0,962388	-0,226740	75,508569	-3,102349	-7,557514
13:52:33,01	0,354026	3,216977	-0,122976	0,683984	0,236986	1,603015	0,049242	0,962222	-0,225595	-0,013608	0,899339	-7,601814	-1,497290	-2,425569	-1,379361	9,085172	52,523857	5,610736	0,049242	0,962222	-0,225595	75,520787	-2,966175	-7,601814	0,049242	0,962222	-0,225595	75,520787	-2,966175	-7,601814
13:52:33,06	0,354026	3,216977	-0,122976	0,683984	0,236986	1,603015	0,048131	0,959551	-0,225247	0,090406	0,820623	-7,640613	-1,500782	-2,421655	-1,376619	9,108716	52,542863	5,653018	0,048131	0,959551	-0,225247	75,415168	-2,957671	-7,640613	0,048131	0,959551	-0,225247	75,415168	-2,957671	-7,640613
13:52:33,11	0,354026	3,216977	-0,122976	0,683984	0,236986	1,603015	0,046487	0,964532	-0,222505	-0,140373	0,746040	-7,598331	-1,500199	-2,427409	-1,377004	9,093925	52,527536	5,632780	0,046487	0,964532	-0,222505	75,575395	-2,903227	-7,598331	0,046487	0,964532	-0,222505	75,575395	-2,903227	-7,598331
13:52:33,16	0,354026	3,216977	-0,122976	0,683984	0,236986	1,603015	0,051180	0,961151	-0,222890	0,014782	0,984882	-7,618570	-1,500780	-2,423493	-1,378943	9,105816	52,552637	5,654503	0,051180	0,961151	-0,222890	75,465124	-3,032713	-7,618570	0,051180	0,961151	-0,222890	75,465124	-3,032713	-7,618570
13:52:33,21	0,354026	3,216977	-0,122976	0,683984	0,236986	1,603015	0,048078	0,963612	-0,224829	-0,085501	0,821366	-7,596846	-1,500264	-2,423869	-1,378587	9,070221	52,543515	5,630168	0,048078	0,963612	-0,224829	75,558021	-2,952784	-7,596846	0,048078	0,963612	-0,224829	75,558021	-2,952784	-7,596846
13:52:33,26	0,354026	3,216977	-0,122976	0,683984	0,236986	1,603015	0,048146	0,962977	-0,224473	-0,078192	0,798604	-7,621182	-1,502523	-2,423906	-1,378548	9,115333	52,554113	5,658695	0,048146	0,962977	-0,224473	75,515503	-2,980834	-7,621182	0,048146	0,962977	-0,224473	75,515503	-2,980834	-7,621182
13:52:33,31	0,354026	3,216977	-0,122976	0,683984	0,236986	1,603015	0,049308	0,964915	-0,224434	-0,147214	0,892791	-7,592655	-1,498467	-2,422211	-1,376615	9,089057	52,542082	5,663201	0,049308	0,964915	-0,224434	75,598584	-2,977854	-7,592655	0,049308	0,964915	-0,224434	75,598584	-2,977854	-7,592655
13:52:33,36	0,354026	3,216977	-0,122976	0,683984	0,236986	1,603015	0,045812	0,962250	-0,222501	-0,032207	0,694269	-7,588149	-1,498996	-2,419450	-1,375832	9,130186	52,521868	5,661972	0,045812	0,962250	-0,222501	75,504413	-2,901956	-7,588149	0,045812	0,962250	-0,222501	75,504413	-2,901956	-7,588149
13:52:33,41	0,354026	3,216977	-0,122976	0,683984	0,236986	1,603015	0,043685	0,964088	-0,221718	-0,124743	0,629377	-7,589377	-1,499556	-2,423980	-1,377009	9,109202	52,583075	5,635026	0,043685	0,964088	-0,221718	75,556187	-2,799857	-7,589377	0,043685	0,964088	-0,221718	75,556187	-2,799857	-7,589377
13:52:33,47	0,354026	3,216977	-0,122976	0,683984	0,236986	1,603015	0,048775	0,965200	-0,224027	-0,160649	0,880558	-7,573782	-1,500193	-2,420512	-1,379351	9,113783	52,546547	5,640483	0,048775	0,965200	-0,224027	75,607588	-2,948303	-7,573782	0,048775	0,965200	-0,224027	75,607588	-2,948303	-7,573782
13:52:33,52	0,354026	3,216977	-0,122976	0,683984	0,236986	1,603015	0,048775	0,965200	-0,224027	-0,160649	0,880558	-7,573782	-1,499582	-2,421494	-1,378191	9,115017	52,553696	5,625418	0,048775	0,965200	-0,224027	75,607588	-2,948303	-7,573782	0,048775	0,965200	-0,224027	75,607588	-2,948303	-7,573782
13:52:33,57	0,354026	3,216977	-0,122976	0,683984	0,236986	1,603015	0,045748	0,963574	-0,224077	-0,078002	0,707638	-7,625932	-1,499190	-2,423412	-1,377800	9,038411	52,505863	5,662979	0,045748	0,963574	-0,224077	75,562529	-2,883595	-7,625932	0,045748	0,963574	-0,224077	75,562529	-2,883595	-7,625932
13:52:33,62	0,354026	3,216977	-0,122976	0,683984	0,236986	1,603015	0,047213	0,962276	-0,223686	-0,090235	0,741369	-7,588370	-1,486360	-2,486868	-1,509357	6,041169	51,765770	5,839835	0,047213	0,962276	-0,223686	75,448404	-2,964834	-7,588370	0,047213	0,962276	-0,223686	75,448404	-2,964834	-7,588370
13:52:33,67	0,354026	3,216977	-0,122976	0,683984	0,236986	1,603015	0,095753	0,919436	-0,355243	-0,002134	1,039819	-7,411515	-1,414562	-2,460129	-1,442506	7,325755	47,937760	6,072165	0,095753	0,919436	-0,355243	72,173594	-6,476789	-7,411515	0,095753	0,919436	-0,355243	72,173594	-6,476789	-7,411515
13:52:33,72	0,353984	3,216995	-0,122993	0,683981	0,236984	1,552976	0,036697	0,870627	-0,288392	-0,136906	0,995401	-7,179184	-1,399340	-2,448065	-1,411620	7,777275	47,232771	6,069330	0,036697	0,870627	-0,288392	68,207286	-1,885318	-7,179184	0,036697	0,870627	-0,288392	68,207286	-1,885318	-7,179184
13:52:33,77	0,353984	3,216995	-0,122993	0,683981	0,236984	1,552976	0,018638	0,863476	-0,257506	-0,149861	0,799838	-7,182019	-1,398688	-2,449991	-1,407297	7,802684	47,217429	6,104535	0,018638	0,863476	-0,257506	67,633022	-0,663225	-7,182019	0,018638	0,863476	-0,257506	67,633022	-0,663225	-7,182019
13:52:33,82	0,353984	3,216995	-0,122993	0,683981	0,236984	1,552976	0,019980	0,861949	-0,253183	-0,071022	0,899331	-7,146815	-1,396917	-2,449733	-1,402616	7,798286	47,219383	6,126365	0,019980	0,861949	-0,253183	67,591965	-0,669129	-7,146815	0,019980	0,861949	-0,253183	67,591965	-0,669129	-7,146815
13:52:33,87	0,353984	3,216995	-0,122993	0,683981	0,236984	1,552976	0,018872	0,860544	-0,248502	0,001548	0,836887	-7,124985	-1,396187	-2,446537	-1,403775	7,863685	47,245668	6,113304	0,018872	0,860544	-0,248502	67,554218	-0,644530	-7,124985	0,018872	0,860544	-0,248502	67,554218	-0,644530	-7,124985
13:52:33,92	0,353984	3,216995	-0,122993	0,683981	0,236984	1,552976	0,015739	0,861510	-0,249661	0,006753	0,717474	-7,138045	-1,398620	-2,451717	-1,402227	7,800332	47,279306	6,117747	0,015739	0,861510	-0,249661	67,635294	-0,518016	-7,138045	0,015739	0,861510	-0,249661	67,635294	-0,518016	-7,138045
13:52:33,97	0,353984	3,216995	-0,122993	0,683981	0,236984	1,552976	0,021440	0,861027	-0,248113	0,029348	0,942272	-7,133602	-1,397835	-2,448232	-1,399874	7,895746	47,276471	6,106206	0,021440	0,861027	-0,248113	67,619936	-0,740792	-7,133602	0,021440	0,861027	-0,248113	67,619936	-0,740792	-7,133602
13:52:34,02	0,353984	3,216995	-0,122993	0,683981	0,236984	1,552976	0,018030	0,862090	-0,245760	0,019311	0,849009	-7,145143	-1,398525	-2,447489	-1,399517	7,859743	47,243396	6,090755	0,018030	0,862090	-0,245760	67,693364	-0,566384	-7,145143	0,018030	0,862090	-0,245760	67,693364	-0,566384	-7,145143
13:52:34,07	0,353984	3,216995	-0,122993	0,683981	0,236984	1,552976	0,017732	0,863058	-0,245403	-0,077702	0,818861	-7,160594	-1,403252	-2,447463	-1,411961	7,859049	47,296630	6,094381	0,017732	0,863058	-0,245403	67,672387	-0,573123	-7,160594	0,017732	0,863058	-0,245403	67,672387	-0,573123	-7,160594
13:52:34,12	0,353984	3,216995	-0,122993	0,683981	0,236984	1,552976	0,085317	0,834952	-0,304602	-0,199428	0,898164	-6,956347	-1,405391	-2,529750	-1,462283	3,692201	47,448251	6,387829	0,085317	0,834952	-0,304602	65,344329	-5,799201	-6,956347	0,085317	0,834952	-0,304602	65,344329	-5,799201	-6,956347
13:52:34,17	0,353984	3,216995	-0,122993	0,683981	0,236984	1,552976	0,085317	0,834952	-0,304602	-0,199428	0,898164	-6,956347	-1,342434	-2,520584	-1,457181	4,260837	44,260544	6,536113	0,085317	0,834952	-0,304602	65,344329	-5,799201	-6,956347	0,085317	0,834952	-0,304602	65,344329	-5,799201	-6,956347
13:52:34,22	0,354100	3,216919	-0,122987	0,683979	0,236983	1,502966	0,052988	0,777935	-0,303067	-0,033939	1,026840	-6,715237	-1,337548	-2,515544	-1,436409	4,665890	44,044319	6,533357	0,052988	0,777935	-0,303067	61,033927	-3,132716	-6,715237	0,052988	0,777935	-0,303067	61,033927	-3,132716	-6,715237
13:52:34,27	0,354100	3,216919	-0,122987	0,683979	0,236983	1,502966	0,046181	0,776224	-0,282294	0,070286	1,131753	-6,717993	-1,339724	-2,512363	-1,435612	4,754199	44,051437	6,527443	0,046181	0,776224	-0,282294	61,003864	-2,493420	-6,717993	0,046181	0,776224	-0,282294	61,003864	-2,493420	-6,717993
13:52:34,32	0,354100	3,216919	-0,122987	0,683979	0,236983	1,502966	0,044514	0,779698	-0,281498	-0,060055	1,117987	-6,723907	-1,341412	-2,512460	-1,430177	4,782619	44,036762	6,503687	0,044514	0,779698	-0,281498	61,146251	-2,376325	-6,723907	0,044514	0,779698	-0,281498	61,146251	-2,376325	-6,723907
13:52:34,37	0,354100	3,216919	-0,122987	0,683979	0,236983	1,502966	0,045442	0,781112	-0,276063	-0,132061	1,198213	-6,747663	-1,338442	-2,507764	-1,434033	4,814847	44,049185	6,546071	0,045442	0,781112	-0,276063	61,185212	-2,368977	-6,747663	0,045442	0,781112	-0,276063	61,185212	-2,368977	-6,747663
13:52:34,42	0,354100	3,216919	-0,122987	0,683979	0,236983	1,502966	0,039890	0,780887	-0,279919	-0,093521	0,931212	-6,705278	-1,343005	-2,507168	-1,428191	4,857423	44,099616	6,547839	0,039890	0,780887	-0,279919	61,206139	-2,200152	-6,705278	0,039890	0,780887	-0,279919	61,206139	-2,200152	-6,705278
13:52:34,47	0,354100	3,216919	-0,122987	0,683979	0,236983	1,502966	0,041655	0,785138	-0,274077	-0,249570	1,034668	-6,703511	-1,340667	-2,506964	-1,429369	4,846853	44,108448	6,534846	0,041655	0,785138	-0,274077	61,383731	-2,235279	-6,703511	0,041655	0,785138	-0,274077	61,383731	-2,235279	-6,703511
13:52:34,52	0,354100	3,216919	-0,122987	0,683979	0,236983	1,502966	0,040310	0,783215	-0,275255	-0,147221	0,951144	-6,716503	-1,345325	-2,507309	-1,428985	4,873964	44,093898	6,518477	0,040310	0,783215	-0,275255	61,335141	-2,213199	-6,716503	0,040310	0,783215	-0,275255	61,335141	-2,213199	-6,716503
13:52:34,57	0,354100	3,216919	-0,122987	0,683979	0,236983	1,502966	0,042937	0,787076	-0,274871	-0,347070	1,118518	-6,732873	-1,340535	-2,506208	-1,428602	4,895663	44,134287	6,496079	0,042937	0,787076	-0,274871	61,438430	-2,252069	-6,732873	0,042937	0,787076	-0,274871	61,438430	-2,252069	-6,732873
13:52:34,62	0,354100	3,216919	-0,122987	0,683979	0,236983	1,502966	0,039589	0,783478	-0,274488	-0,114111	0,942991	-6,755270	-1,341171	-2,507323	-1,426244	4,873620	44,127403	6,537982	0,039589	0,783478	-0,274488	61,388891	-2,164735	-6,755270	0,039589	0,783478	-0,274488	61,388891	-2,164735	-6,755270
13:52:34,67	0,354100	3,216919	-0,122987	0,683979	0,236983	1,502966	0,040873	0,783471	-0,272130	-0,130755	0,994112	-6,713368	-1,342322	-2,506915	-1,430493	4,886307	44,165028	6,570574	0,040873	0,783471	-0,272130	61,371737	-2,214410	-6,713368	0,040873	0,783471	-0,272130	61,371737	-2,214410	-6,713368
13:52:34,72	0,354100	3,216919	-0,122987	0,683979	0,236983	1,502966	0,041095	0,784672	-0,276379	-0,154287	0,997813	-6,680775	-1,344640	-2,506735	-1,427775	4,910289	44,130223	6,557495	0,041095	0,784672	-0,276379	61,442494	-2,228108	-6,680775	0,041095	0,784672	-0,276379	61,442494	-2,228108	-6,680775
13:52:34,77	0,354100	3,216919	-0,122987	0,683979	0,236983	1,502966	0,042097	0,786770	-0,273661	-0,281493	1,088138	-6,693855	-1,341056	-2,508327	-1,426219	4,908413	44,176103	6,543885	0,041684	0,782870	-0,272105	61,415366	-2,230125	-6,707464	0,041684	0,782870	-0,272105	61,415366	-2,230125	-6,707464
13:52:34,82	0,354100	3,216919	-0,122987	0,683979	0,236983	1,502966	0,041684	0,782870	-0,272105	-0,039903	1,042077	-6,707464	-1,342291	-2,506176	-1,431698	4,895398	44,174594	6,518339	0,041684	0,782870	-0,272105	61,415366	-2,230125	-6,707464	0,041684	0,782870	-0,272105	61,415366	-2,230125	-6,707464
13:52:34,87	0,354100	3,216919	-0,122987	0,683979	0,236983	1,502966	0,040439	0,785015	-0,277584	-0,159273	0,966803	-6,733011	-1,340583	-2,504561	-1,429754	4,874460	44,163427	6,536929	0,040439	0,785015	-0,277584	61,464403	-2,207641	-6,733011	0,040439	0,785015	-0,277584	61,464403	-2,207641	-6,733011
13:52:34,92	0,354100	3,216919	-0,122987	0,683979	0,236983	1,502966	0,038187	0,784343	-0,275640	-0,144466	0,837143	-6,714420	-1,341741	-2,506606	-1,430910	4,882148	44,159062	6,536910	0,038187	0,784343	-0,275640	61,426453	-2,160509	-6,714420	0,038187	0,784343	-0,275640	61,426453	-2,160509	-6,714420
13:52:34,97	0,354100	3,216919	-0,122987	0,683979	0,236983	1,502966	0,040537	0,784323	-0,276795	-0,143384	0,968202	-6,714440	-1,342826	-2,507916	-1,430897	4,915842	44,174118	6,526966	0,040537	0,784323	-0,276795	61,425997	-2,213953	-6,714440	0,040537	0,784323	-0,276795	61,425997	-2,213953	-6,714440
13:52:35,02	0,354100	3,216919	-0,122987	0,683979	0,236983	1,502966	0,042214	0,784608	-0,276783	-0,128293	1,077035	-6,724383	-1,346915	-2,504432	-1,428188	4,931950	44,185999	6,530188	0,042214	0,784608	-0,276783	61,463424	-2,236729	-6,724383	0,042214	0,784608	-0,276783	61,463424	-2,236729	-6,724383
13:52:35,07	0,354100	3,216919	-0,122987	0,683979	0,236983	1,502966	0,041241	0,789892	-0,274073	-0,384716	1,034463	-6,721162	-1,341712	-2,508850	-1,425474	4,877947	44,156064	6,518686	0,041241	0,789892	-0,274073	61,621792	-2,202943	-6,721162	0,041241	0,789892	-0,274073	61,621792	-2,202943	-6,721162
13:52:35,12	0,354100	3,216919	-0,122987	0,683979	0,236983	1,502966	0,042466	0,783177	-0,271359	-0,088456	1,066360	-6,732664	-1,341718	-2,509508	-1,425465	4,874914	44,156118	6,528305	0,042466	0,783177	-0,271359	61,390916	-2,267205	-6,732664	0,042466	0,783177	-0,271359	61,390916	-2,267205	-6,732664
13:52:35,17	0,354100	3,216919	-0,122987	0,683979	0,236983	1,502966	0,043038	0,782852	-0,271351	-0,073051	1,093475	-6,723044	-1,339250	-2,508036	-1,424284	4,921188	44,174661	6,523505	0,043038	0,782852	-0,271351	61,380847	-2,285029	-6,723044	0,043038	0,782852	-0,271351	61,380847	-2,285029	-6,723044
13:52:35,22	0,354100	3,216919	-0,122987	0,683979	0,236983	1,502966	0,040530	0,781452	-0,270170	0,038969	0,993831	-6,727845	-1,345708	-2,504458	-1,425863	4,937600	44,190481	6,514528	0,040530	0,781452	-0,270170	61,382930	-2,187748	-6,727845	0,040530	0,781452	-0,270170	61,382930	-2,187748	-6,727845
13:52:35,27	0,354100	3,216919	-0,122987	0,683979	0,236983	1,502966	0,040660	0,788833	-0,271749	-0,322940	1,006919	-6,736822	-1,345837	-2,505521	-1,431342	4,881494	44,193627	6,494133	0,040660	0,788833	-0,271749	61,600435	-2,184903	-6,736822	0,040660	0,788833	-0,271749	61,600435	-2,184903	-6,736822
13:52:35,32	0,354100	3,216919	-0,122987	0,683979	0,236983	1,502966	0,041645	0,788413	-0,277227	-0,326446	1,007960	-6,757216	-1,341047	-2,502991	-1,427813	4,927127	44,172455	6,511423	0,041645	0,788413	-0,277227	61,563985	-2,261159	-6,757216	0,041645	0,788413	-0,277227	61,563985	-2,261159	-6,757216
13:52:35,37	0,354100	3,216919	-0,122987	0,683979	0,236983	1,502966	0,037058	0,785530	-0,273699	-0,172036	0,819575	-6,739926	-1,342210	-2,504930	-1,427444	4,918329	44,190786	6,482316	0,037058	0,785530	-0,273699	61,492059	-2,089514	-6,739926	0,037058	0,785530	-0,273699	61,492059	-2,089514	-6,739926
13:52:35,42	0,354100	3,216919	-0,122987	0,683979	0,236983	1,502966	0,039320	0,785567	-0,273330	-0,162509	0,920375	-6,769033	-1,343878	-2,504642	-1,424704	4,953712	44,211740	6,490401	0,039320	0,785567	-0,273330	61,504530	-2,166223	-6,769033	0,039320	0,785567	-0,273330	61,504530	-2,166223	-6,769033
13:52:35,47	0,354100	3,216919	-0,122987	0,683979	0,236983	1,502966	0,039905	0,787156	-0,270590	-0,209281	0,970956	-6,760948	-1,340500	-2,503763	-1,427375	4,906236	44,192699	6,584677	0,039905	0,787156	-0,270590	61,582467	-2,161557	-6,760948	0,039905	0,787156	-0,270590	61,582467	-2,161557	-6,760948
13:52:35,52	0,354100	3,216919	-0,122987	0,683979	0,236983	1,502966	0,037454	0,784670	-0,273261	-0,120252	0,811925	-6,666673	-1,343908	-2,507755	-1,428568	4,939200	44,218339	6,512027	0,037454	0,784670	-0,273261	61,476368	-2,128209	-6,666673	0,037454	0,784670	-0,273261	61,476368	-2,128209	-6,666673
13:52:35,57	0,354100	3,216919	-0,122987	0,683979	0,236983	1,502966	0,042615	0,785626	-0,274454	-0,131245	1,096044	-6,739323	-1,344511	-2,501893	-1,427414	4,937417	44,249904	6,532500	0,042615	0,785626	-0,274454	61,540372	-2,249257	-6,739323	0,042615	0,785626	-0,274454	61,540372	-2,249257	-6,739323
13:52:35,62	0,354100	3,216919	-0,122987	0,683979	0,236983	1,502966	0,037840	0,789079	-0,273300	-0,284356	0,830420	-6,718850	-1,341614	-2,506687	-1,425487	4,916075	44,185068	6,490498	0,037840	0,789079	-0,273300	61,658321	-2,140047	-6,718850	0,037840	0,789079	-0,273300	61,658321	-2,140047	-6,718850
13:52:35,67	0,354100	3,216919	-0,122987	0,683979	0,236983	1,502966	0,040543	0,784173	-0,271373	-0,096086	0,984894	-6,760852	-1,346257	-2,507588	-1,428164	4,934105	44,251660	6,541590	0,040543	0,784173	-0,271373	61,461502	-2,197733	-6,760852	0,040543	0,784173	-0,271373	61,461502	-2,197733	-6,760852
13:52:35,72	0,354100	3,216919	-0,122987	0,683979	0,236983	1,502966	0,043645	0,787744	-0,274049	-0,215074	1,128522	-6,709760	-1,341046	-2,506207	-1,426262	4,906767	44,195372	6,501255	0,043645	0,787744	-0,274049	61,622809	-2,297621	-6,709760	0,043645	0,787744	-0,274049	61,622809	-2,297621	-6,709760
13:52:35,78	0,354100	3,216919	-0,122987	0,683979	0,236983	1,502966	0,039843	0,783921	-0,272148	-0,078710	0,935286	-6,750095	-1,339212	-2,506416	-1,429709	4,950845	44,187405	6,536846	0,039843	0,783921	-0,272148	61,459092	-2,192400	-6,750095	0,039843	0,783921	-0,272148	61,459092	-2,192400	-6,750095
13:52:35,83	0,354100	3,216919	-0,122987	0,683979	0,236983	1,502966	0,038743	0,785203	-0,272119	-0,139429	0,902654	-6,716534	-1,341606	-2,504613	-1,426233	4,930997	44,188240	6,534816	0,038743	0,785203	-0,272119	61,499000	-2,138709	-6,716534	0,038743	0,785203	-0,272119	61,499000	-2,138709	-6,716534
13:52:35,88	0,354100	3,216919	-0,122987	0,683979	0,236983	1,502966	0,038743	0,785203	-0,272119	-0,139429	0,902654	-6,716534	-1,342292	-2,510377	-1,431685	4,864508	44,233240	6,529594	0,038743	0,785203	-0,272119	61,499000	-2,138709	-6,716534	0,038743	0,785203	-0,272119	61,499000	-2,138709	-6,716534
13:52:35,93	0,354100	3,216919	-0,122987	0,683979	0,236983	1,502966	0,044077	0,782915	-0,277571	-0,014749	1,099942	-6,721755	-1,344799	-2,560484	-1,499353	2,376308	44,112094	6,691189	0,044077	0,782915	-0,277571	61,444107	-2,360141	-6,721755	0,044077	0,782915	-0,277571	61,444107	-2,360141	-6,721755
13:52:35,98	0,354100	3,216919	-0,122987	0,683979	0,236983	1,502966	0,088725	0,760033	-0,345239	-0,173865	1,327350	-6,560161	-1,290263	-2,571430	-1,420080	1,686606	41,385321	6,899966	0,088725	0,760033	-0,345239	59,488700	-5,637576	-6,560161	0,088725	0,760033	-0,345239	59,488700	-5,637576	-6,560161
13:52:36,03	0,353981	3,216947	-0,122984	0,683959	0,236982	1,452972	0,070937	0,707331	-0,265966	-0,139659	1,168436	-6,351384	-1,279657	-2,554784	-1,412371	2,463054	40,839345	6,927405	0,070937	0,707331	-0,265966	55,385789	-4,400092	-6,351384	0,070937	0,707331	-0,265966	55,385789	-4,400092	-6,351384
13:52:36,08	0,353981	3,216947	-0,122984	0,683959	0,236982	1,452972	0,051218	0,706468	-0,258256	-0,179431	1,088478	-6,323945	-1,280721	-2,550100	-1,404966	2,501470	40,886760	6,958450	0,051218	0,706468	-0,258256	55,278337	-2,932138	-6,323945	0,051218	0,706468	-0,258256	55,278337	-2,932138	-6,323945
13:52:36,13	0,353981	3,216947	-0,122984	0,683959	0,236982	1,452972	0,047694	0,709732	-0,250852	-0,288878	0,914782	-6,292899	-1,278761	-2,549241	-1,399951	2,568148	40,901448	6,868437	0,047694	0,709732	-0,250852	55,425098	-2,829185	-6,292899	0,047694	0,709732	-0,250852	55,425098	-2,829185	-6,292899
13:52:36,18	0,353981	3,216947	-0,122984	0,683959	0,236982	1,452972	0,045970	0,708464	-0,245837	-0,176866	0,875540	-6,382912	-1,276389	-2,552999	-1,401040	2,573241	40,910640	6,941872	0,045970	0,708464	-0,245837	55,437547	-2,733100	-6,382912	0,045970	0,708464	-0,245837	55,437547	-2,733100	-6,382912
13:52:36,23	0,353981	3,216947	-0,122984	0,683959	0,236982	1,452972	0,048038	0,704531	-0,246926	0,038156	0,982917	-6,309478	-1,277520	-2,550271	-1,402990	2,602609	40,918934	6,933541	0,048038	0,704531	-0,246926	55,343830	-2,788102	-6,309478	0,048038	0,704531	-0,246926	55,343830	-2,788102	-6,309478
13:52:36,28	0,353981	3,216947	-0,122984	0,683959	0,236982	1,452972	0,046241	0,706874	-0,248875	-0,061813	0,910739	-6,317809	-1,279857	-2,546217	-1,403004	2,615395	40,938997	6,934259	0,046241	0,706874	-0,248875	55,427787	-2,719184	-6,317809	0,046241	0,706874	-0,248875	55,427787	-2,719184	-6,317809
13:52:36,33	0,353981	3,216947	-0,122984	0,683959	0,236982	1,452972	0,043899	0,710925	-0,248890	-0,248698	0,789979	-6,317091	-1,278026	-2,547385	-1,402229	2,644281	40,918124	6,903894	0,043899	0,710925	-0,248890	55,558907	-2,656070	-6,317091	0,043899	0,710925	-0,248890	55,558907	-2,656070	-6,317091
13:52:36,38	0,353981	3,216947	-0,122984	0,683959	0,236982	1,452972	0,043995	0,708755	-0,248115	-0,139501	0,830423	-6,347456	-1,277386	-2,547081	-1,403753	2,650677	40,990075	6,941132	0,043995	0,708755	-0,248115	55,497773	-2,623162	-6,347456	0,043995	0,708755	-0,248115	55,497773	-2,623162	-6,347456
13:52:36,43	0,353981	3,216947	-0,122984	0,683959	0,236982	1,452972	0,043412	0,708354	-0,249639	-0,053111	0,769673	-6,310218	-1,272487	-2,626815	-1,464111	-1,239596	40,363409	7,156367	0,043412	0,708354	-0,249639	55,552641	-2,638150	-6,310218	0,043412	0,708354	-0,249639	55,552641	-2,638150	-6,310218
13:52:36,48	0,353981	3,216947	-0,122984	0,683959	0,236982	1,452972	0,035598	0,624399	-0,293643	-0,269027	1,393478	-5,934666	-1,200773	-2,582291	-1,447757	1,252031	36,507286	7,316684	0,035598	0,624399	-0,293643	48,746326	-1,400948	-5,934666	0,035598	0,624399	-0,293643	48,746326	-1,400948	-5,934666
13:52:36,53	0,354020	3,216951	-0,122959	0,683979	0,236982	1,402979	0,035598	0,624399	-0,293643	-0,269027	1,393478	-5,934666	-1,185275	-2,563655	-1,438144	1,902368	35,788384	7,368933	0,035598	0,624399	-0,293643	48,746326	-1,400948	-5,934666	0,035598	0,624399	-0,293643	48,746326	-1,400948	-5,934666
13:52:36,58	0,354020	3,216951	-0,122959	0,683979	0,236982	1,402979	0,011710	0,620296	-0,284030	-0,353057	1,073961	-5,882416	-1,181492	-2,564103	-1,435353	2,002083	35,824520	7,392180	0,011710	0,620296	-0,284030	48,340162	0,154745	-5,882416	0,011710	0,620296	-0,284030	48,340162	0,154745	-5,882416
13:52:36,63	0,354020	3,216951	-0,122959	0,683979	0,236982	1,402979	0,010206	0,616796	-0,281239	-0,089894	1,064058	-5,859169	-1,186820	-2,563342	-1,437747	1,965656	35,896777	7,347067	0,010206	0,616796	-0,281239	48,328558	0,262879	-5,859169	0,010206	0,616796	-0,281239	48,328558	0,262879	-5,859169
13:52:36,68	0,354020	3,216951	-0,122959	0,683979	0,236982	1,402979	0,012211	0,621790	-0,283633	-0,305238	1,100645	-5,904283	-1,186154	-2,562450	-1,435015	1,998192	35,897385	7,345337	0,012211	0,621790	-0,283633	48,505272	0,142070	-5,904283	0,012211	0,621790	-0,283633	48,505272	0,142070	-5,904283
13:52:36,73	0,354020	3,216951	-0,122959	0,683979	0,236982	1,402979	0,011106	0,621659	-0,280901	-0,281647	1,071043	-5,906013	-1,189557	-2,563288	-1,431456	2,051118	35,913439	7,395725	0,011106	0,621659	-0,280901	48,518603	0,199233	-5,906013	0,011106	0,621659	-0,280901	48,518603	0,199233	-5,906013
13:52:36,78	0,354020	3,216951	-0,122959	0,683979	0,236982	1,402979	0,013533	0,624188	-0,277342	-0,372756	1,235045	-5,855624	-1,187193	-2,560988	-1,433813	2,055700	35,931822	7,369380	0,013533	0,624188	-0,277342	48,625970	0,172731	-5,855624	0,013533	0,624188	-0,277342	48,625970	0,172731	-5,855624
13:52:36,83	0,354020	3,216951	-0,122959	0,683979	0,236982	1,402979	0,010359	0,623290	-0,279698	-0,307866	1,064795	-5,881969	-1,185960	-2,560285	-1,431858	2,075896	35,942765	7,373496	0,010359	0,623290	-0,279698	48,620393	0,251608	-5,881969	0,010359	0,623290	-0,279698	48,620393	0,251608	-5,881969
13:52:36,88	0,354020	3,216951	-0,122959	0,683979	0,236982	1,402979	0,009133	0,622574	-0,277744	-0,251079	1,013071	-5,877853	-1,185849	-2,562026	-1,436137	2,118742	35,965365	7,332539	0,009133	0,622574	-0,277744	48,621005	0,296110	-5,877853	0,009133	0,622574	-0,277744	48,621005	0,296110	-5,877853
13:52:36,93	0,354020	3,216951	-0,122959	0,683979	0,236982	1,402979	0,010586	0,621607	-0,282023	-0,159766	1,114420	-5,918811	-1,186443	-2,565206	-1,429520	2,093182	35,974879	7,343041	0,010586	0,621607	-0,282023	48,636356	0,283419	-5,918811	0,010586	0,621607	-0,282023	48,636356	0,283419	-5,918811
13:52:36,98	0,354020	3,216951	-0,122959	0,683979	0,236982	1,402979	0,013636	0,620532	-0,275406	-0,108399	1,246151	-5,908309	-1,183510	-2,559591	-1,431856	2,118739	35,941831	7,349326	0,013636	0,620532	-0,275406	48,603324	0,175689	-5,908309	0,013636	0,620532	-0,275406	48,603324	0,175689	-5,908309
13:52:37,03	0,354020	3,216951	-0,122959	0,683979	0,236982	1,402979	0,007307	0,620800	-0,277742	-0,138187	0,955700	-5,902024	-1,189279	-2,561236	-1,430282	2,139299	36,030019	7,364276	0,007307	0,620800	-0,277742	48,594590	0,382064	-5,902024	0,007307	0,620800	-0,277742	48,594590	0,382064	-5,902024
13:52:37,08	0,354020	3,216951	-0,122959	0,683979	0,236982	1,402979	0,011617	0,624973	-0,276168	-0,268533	1,153500	-5,887074	-1,188259	-2,562833	-1,431474	2,081249	35,976154	7,354121	0,011617	0,624973	-0,276168	48,791829	0,241578	-5,887074	0,011617	0,624973	-0,276168	48,791829	0,241578	-5,887074
13:52:37,13	0,354020	3,216951	-0,122959	0,683979	0,236982	1,402979	0,012490	0,623291	-0,277360	-0,256746	1,175543	-5,897228	-1,185857	-2,563072	-1,434573	2,096730	36,007669	7,352392	0,012490	0,623291	-0,277360	48,671585	0,195108	-5,897228	0,012490	0,623291	-0,277360	48,671585	0,195108	-5,897228
13:52:37,18	0,354020	3,216951	-0,122959	0,683979	0,236982	1,402979	0,011495	0,621091	-0,280459	-0,107325	1,121481	-5,898957	-1,187604	-2,565038	-1,430334	2,088249	36,002766	7,300698	0,011495	0,621091	-0,280459	48,648324	0,219112	-5,898957	0,011495	0,621091	-0,280459	48,648324	0,219112	-5,898957
13:52:37,23	0,354020	3,216951	-0,122959	0,683979	0,236982	1,402979	0,014072	0,621621	-0,276220	-0,143354	1,250573	-5,950652	-1,188149	-2,563724	-1,432628	2,110811	36,034525	7,346586	0,014072	0,621621	-0,276220	48,653874	0,145937	-5,950652	0,014072	0,621621	-0,276220	48,653874	0,145937	-5,950652
13:52:37,28	0,354020	3,216951	-0,122959	0,683979	0,236982	1,402979	0,013206	0,622751	-0,278514	-0,163330	1,209218	-5,904763	-1,191087	-2,558918	-1,431081	2,127226	36,031304	7,360113	0,013206	0,622751	-0,278514	48,722604	0,172536	-5,904763	0,013206	0,622751	-0,278514	48,722604	0,172536	-5,904763
13:52:37,33	0,354020	3,216951	-0,122959	0,683979	0,236982	1,402979	0,010513	0,627697	-0,276966	-0,415117	1,085015	-5,891236	-1,190557	-2,563367	-1,431072	2,095697	36,009474	7,364009	0,010513	0,627697	-0,276966	48,859098	0,259725	-5,891236	0,010513	0,627697	-0,276966	48,859098	0,259725	-5,891236
13:52:37,38	0,354020	3,216951	-0,122959	0,683979	0,236982	1,402979	0,014101	0,625014	-0,276958	-0,310291	1,255183	-5,887340	-1,191072	-2,562792	-1,431844	2,120775	36,044478	7,360494	0,014101	0,625014	-0,276958	48,753339	0,148261	-5,887340	0,014101	0,625014	-0,276958	48,753339	0,148261	-5,887340
13:52:37,43	0,354020	3,216951	-0,122959	0,683979	0,236982	1,402979	0,013860	0,625747	-0,277730	-0,305554	1,246897	-5,890856	-1,188042	-2,562386	-1,430299	2,150997	36,053921	7,326213	0,013860	0,625747	-0,277730	48,815617	0,158849	-5,890856	0,013860	0,625747	-0,277730	48,815617	0,158849	-5,890856
13:52:37,48	0,354020	3,216951	-0,122959	0,683979	0,236982	1,402979	0,011994	0,623326	-0,276184	-0,156355	1,171281	-5,925136	-1,186889	-2,562338	-1,431854	2,145468	36,045354	7,327148	0,011994	0,623326	-0,276184	48,774740	0,229767	-5,925136	0,011994	0,623326	-0,276184	48,774740	0,229767	-5,925136
13:52:37,53	0,354020	3,216951	-0,122959	0,683979	0,236982	1,402979	0,011376	0,622351	-0,277740	-0,115856	1,138651	-5,924201	-1,192134	-2,564674	-1,431043	2,157437	36,075818	7,360171	0,011376	0,622351	-0,277740	48,738727	0,245635	-5,924201	0,011376	0,622351	-0,277740	48,738727	0,245635	-5,924201
13:52:37,58	0,354020	3,216951	-0,122959	0,683979	0,236982	1,402979	0,016022	0,625726	-0,276929	-0,258968	1,375367	-5,891179	-1,191705	-2,561713	-1,431507	2,091770	36,059983	7,317528	0,016022	0,625726	-0,276929	48,860521	0,117654	-5,891179	0,016022	0,625726	-0,276929	48,860521	0,117654	-5,891179
13:52:37,63	0,354020	3,216951	-0,122959	0,683979	0,236982	1,402979	0,013243	0,626835	-0,277393	-0,363182	1,181901	-5,933822	-1,185735	-2,558200	-1,430684	2,141502	36,059377	7,356811	0,013243	0,626835	-0,277393	48,843362	0,142349	-5,933822	0,013243	0,626835	-0,277393	48,843362	0,142349	-5,933822
13:52:37,68	0,354020	3,216951	-0,122959	0,683979	0,236982	1,402979	0,007215	0,623421	-0,276569	-0,161320	0,911851	-5,894539	-1,186289	-2,561677	-1,431074	2,136874	36,088121	7,338025	0,007215	0,623421	-0,276569	48,777237	0,345446	-5,894539	0,007215	0,623421	-0,276569	48,777237	0,345446	-5,894539
13:52:37,73	0,354020	3,216951	-0,122959	0,683979	0,236982	1,402979	0,010503	0,622163	-0,276960	-0,073322	1,064435	-5,913325	-1,191626	-2,558086	-1,429123	2,124928	36,108587	7,385678	0,010503	0,622163	-0,276960	48,766477	0,239939	-5,913325	0,010503	0,622163	-0,276960	48,766477	0,239939	-5,913325
13:52:37,78	0,354020	3,216951	-0,122959	0,683979	0,236982	1,402979	0,010062	0,628580	-0,275009	-0,395258	1,020918	-5,865672	-1,187451	-2,562506	-1,431812	2,155769	36,067540	7,376057	0,010062	0,628580	-0,275009	48,948280	0,231051	-5,865672	0,010062	0,628580	-0,275009	48,948280	0,231051	-5,865672
13:52:37,83	0,354020	3,216951	-0,122959	0,683979	0,236982	1,402979	0,011803	0,622754	-0,277698	-0,112431	1,158659	-5,875292	-1,191570	-2,558819	-1,431029	2,161183	36,092385	7,410072	0,011803	0,622754	-0,277698	48,773762	0,232158	-5,875292	0,011803	0,622754	-0,277698	48,773762	0,232158	-5,875292
13:52:37,88	0,354020	3,216951	-0,122959	0,683979	0,236982	1,402979	0,010669	0,628166	-0,276914	-0,369610	1,091994	-5,841278	-1,189237	-2,561435	-1,431461	2,138033	36,088348	7,347471	0,010669	0,628166	-0,276914	48,941393	0,254458	-5,841278	0,010669	0,628166	-0,276914	48,941393	0,254458	-5,841278
13:52:37,93	0,354020	3,216951	-0,122959	0,683979	0,236982	1,402979	0,011768	0,624837	-0,277346	-0,211594	1,131105	-5,903878	-1,189258	-2,562527	-1,431462	2,115849	36,117617	7,353317	0,011768	0,624837	-0,277346	48,838114	0,207307	-5,903878	0,011768	0,624837	-0,277346	48,838114	0,207307	-5,903878
13:52:37,98	0,354020	3,216951	-0,122959	0,683979	0,236982	1,402979	0,012724	0,624309	-0,277348	-0,169880	1,146979	-5,898032	-1,187384	-2,559748	-1,427537	2,174016	36,103173	7,379676	0,012724	0,624309	-0,277348	48,838376	0,148123	-5,898032	0,012724	0,624309	-0,277348	48,838376	0,148123	-5,898032
13:52:38,03	0,354020	3,216951	-0,122959	0,683979	0,236982	1,402979	0,009380	0,624075	-0,273423	-0,141147	1,030697	-5,871674	-1,189146	-2,562316	-1,426784	2,168298	36,088498	7,339360	0,009380	0,624075	-0,273423	48,848754	0,294329	-5,871674	0,009380	0,624075	-0,273423	48,848754	0,294329	-5,871674
13:52:38,09	0,354020	3,216951	-0,122959	0,683979	0,236982	1,402979	0,012486	0,624317	-0,272670	-0,169310	1,194556	-5,911990	-1,190919	-2,558302	-1,430671	2,174853	36,122072	7,362403	0,012486	0,624317	-0,272670	48,839606	0,214426	-5,911990	0,012486	0,624317	-0,272670	48,839606	0,214426	-5,911990
13:52:38,14	0,354020	3,216951	-0,122959	0,683979	0,236982	1,402979	0,009896	0,627860	-0,276557	-0,321159	1,048761	-5,888947	-1,187426	-2,560369	-1,429477	2,159750	36,096693	7,390386	0,009896	0,627860	-0,276557	48,965831	0,271954	-5,888947	0,009896	0,627860	-0,276557	48,965831	0,271954	-5,888947
13:52:38,19	0,354020	3,216951	-0,122959	0,683979	0,236982	1,402979	0,009777	0,623870	-0,280813	-0,193191	1,124741	-5,899565	-1,187404	-2,560194	-1,434927	2,206247	36,012131	7,351784	0,009777	0,623870	-0,280813	48,780580	0,357260	-5,899565	0,009777	0,623870	-0,280813	48,780580	0,357260	-5,899565
13:52:38,24	0,354020	3,216951	-0,122959	0,683979	0,236982	1,402979	0,009777	0,623870	-0,280813	-0,193191	1,124741	-5,899565	-1,203181	-2,613486	-1,455776	-0,745177	36,518312	7,521515	0,009777	0,623870	-0,280813	48,780580	0,357260	-5,899565	0,009777	0,623870	-0,280813	48,780580	0,357260	-5,899565
13:52:38,29	0,354020	3,216951	-0,122959	0,683979	0,236982	1,402979	0,063817	0,610887	-0,301662	-0,555443	1,125741	-5,729835	-1,159449	-2,654137	-1,431762	-2,749229	34,228266	7,785142	0,063817	0,610887	-0,301662	47,399195	-3,883906	-5,729835	0,063817	0,610887	-0,301662	47,399195	-3,883906	-5,729835
13:52:38,34	0,353993	3,217022	-0,122972	0,683961	0,237003	1,352972	0,077156	0,552689	-0,277648	-0,514420	1,228833	-5,466208	-1,148344	-2,641569	-1,422938	-2,100233	33,884262	7,799782	0,077156	0,552689	-0,277648	42,871690	-4,827925	-5,466208	0,077156	0,552689	-0,277648	42,871690	-4,827925	-5,466208
13:52:38,39	0,353993	3,217022	-0,122972	0,683961	0,237003	1,352972	0,060720	0,549355	-0,268824	-0,314475	1,108183	-5,451567	-1,150532	-2,640807	-1,423721	-2,034428	33,917376	7,761617	0,060720	0,549355	-0,268824	42,809923	-3,658309	-5,451567	0,060720	0,549355	-0,268824	42,809923	-3,658309	-5,451567
13:52:38,44	0,353993	3,217022	-0,122972	0,683961	0,237003	1,352972	0,061154	0,551631	-0,269607	-0,371249	1,171191	-5,489733	-1,146957	-2,638638	-1,420223	-2,024621	33,940410	7,761065	0,061154	0,551631	-0,269607	42,931819	-3,629382	-5,489733	0,061154	0,551631	-0,269607	42,931819	-3,629382	-5,489733
13:52:38,49	0,353993	3,217022	-0,122972	0,683961	0,237003	1,352972	0,057488	0,549620	-0,266109	-0,241787	0,977539	-5,490285	-1,147442	-2,638259	-1,421772	-1,977595	33,949424	7,742405	0,057488	0,549620	-0,266109	42,903359	-3,535260	-5,490285	0,057488	0,549620	-0,266109	42,903359	-3,535260	-5,490285
13:52:38,54	0,353993	3,217022	-0,122972	0,683961	0,237003	1,352972	0,057402	0,550229	-0,267658	-0,242174	1,009315	-5,508945	-1,146837	-2,637777	-1,422140	-1,969931	33,962999	7,767387	0,057402	0,550229	-0,267658	42,950837	-3,496777	-5,508945	0,057402	0,550229	-0,267658	42,950837	-3,496777	-5,508945
13:52:38,59	0,353993	3,217022	-0,122972	0,683961	0,237003	1,352972	0,056682	0,549947	-0,268026	-0,211891	0,971703	-5,483963	-1,152039	-2,634108	-1,419435	-1,936096	34,009311	7,756831	0,056682	0,549947	-0,268026	42,958936	-3,477835	-5,483963	0,056682	0,549947	-0,268026	42,958936	-3,477835	-5,483963
13:52:38,64	0,353993	3,217022	-0,122972	0,683961	0,237003	1,352972	0,056106	0,556286	-0,265321	-0,484481	0,947892	-5,494518	-1,149070	-2,638263	-1,419010	-1,938250	34,019083	7,776185	0,056106	0,556286	-0,265321	43,183937	-3,456424	-5,494518	0,056106	0,556286	-0,265321	43,183937	-3,456424	-5,494518
13:52:38,69	0,353993	3,217022	-0,122972	0,683961	0,237003	1,352972	0,058220	0,551638	-0,264896	-0,235402	1,051048	-5,475164	-1,151303	-2,637483	-1,420178	-1,889419	34,048974	7,752856	0,058220	0,551638	-0,264896	43,068153	-3,519185	-5,475164	0,058220	0,551638	-0,264896	43,068153	-3,519185	-5,475164
13:52:38,74	0,353993	3,217022	-0,122972	0,683961	0,237003	1,352972	0,058660	0,553961	-0,266064	-0,305914	1,101317	-5,498494	-1,146687	-2,700782	-1,434132	-5,279516	33,835718	7,955191	0,058660	0,553961	-0,266064	43,180023	-3,503525	-5,498494	0,058660	0,553961	-0,266064	43,180023	-3,503525	-5,498494
13:52:38,79	0,353993	3,217022	-0,122972	0,683961	0,237003	1,352972	0,053476	0,500294	-0,255299	-0,366061	1,032982	-5,128420	-1,102234	-2,659827	-1,409413	-3,140568	31,479444	8,122930	0,053476	0,500294	-0,255299	38,906986	-3,164907	-5,128420	0,053476	0,500294	-0,255299	38,906986	-3,164907	-5,128420
13:52:38,84	0,353941	3,217068	-0,122997	0,683984	0,236982	1,302967	0,053476	0,500294	-0,255299	-0,366061	1,032982	-5,128420	-1,089007	-2,646305	-1,406783	-2,486054	30,858758	8,166845	0,053476	0,500294	-0,255299	38,906986	-3,164907	-5,128420	0,053476	0,500294	-0,255299	38,906986	-3,164907	-5,128420
13:52:38,89	0,353941	3,217068	-0,122997	0,683984	0,236982	1,302967	0,035152	0,495600	-0,252669	-0,332276	0,957290	-5,084505	-1,087684	-2,643708	-1,400595	-2,439894	30,885816	8,110788	0,035152	0,495600	-0,252669	38,572338	-1,802146	-5,084505	0,035152	0,495600	-0,252669	38,572338	-1,802146	-5,084505
13:52:38,94	0,353941	3,217068	-0,122997	0,683984	0,236982	1,302967	0,032242	0,495753	-0,246481	-0,293715	0,832395	-5,140561	-1,093503	-2,644129	-1,400600	-2,430641	30,951164	8,106876	0,032242	0,495753	-0,246481	38,622903	-1,698573	-5,140561	0,032242	0,495753	-0,246481	38,622903	-1,698573	-5,140561
13:52:38,99	0,353941	3,217068	-0,122997	0,683984	0,236982	1,302967	0,035516	0,500581	-0,246486	-0,483557	0,978012	-5,144473	-1,090977	-2,643169	-1,401012	-2,338573	30,938941	8,149974	0,035516	0,500581	-0,246486	38,812067	-1,810011	-5,144473	0,035516	0,500581	-0,246486	38,812067	-1,810011	-5,144473
13:52:39,04	0,353941	3,217068	-0,122997	0,683984	0,236982	1,302967	0,033422	0,498874	-0,246897	-0,359330	0,954945	-5,101375	-1,092190	-2,646536	-1,400923	-2,379637	30,981724	8,146159	0,033422	0,498874	-0,246897	38,802273	-1,668663	-5,101375	0,033422	0,498874	-0,246897	38,802273	-1,668663	-5,101375
13:52:39,09	0,353941	3,217068	-0,122997	0,683984	0,236982	1,302967	0,036944	0,498241	-0,246809	-0,309911	1,081170	-5,105191	-1,092046	-2,642723	-1,397023	-2,311032	30,984825	8,143770	0,036944	0,498241	-0,246809	38,802026	-1,818969	-5,105191	0,036944	0,498241	-0,246809	38,802026	-1,818969	-5,105191
13:52:39,14	0,353941	3,217068	-0,122997	0,683984	0,236982	1,302967	0,033570	0,500023	-0,242909	-0,365566	0,963573	-5,107579	-1,096190	-2,647531	-1,398189	-2,344438	31,023031	8,144617	0,033570	0,500023	-0,242909	38,886225	-1,671687	-5,107579	0,033570	0,500023	-0,242909	38,886225	-1,671687	-5,107579
13:52:39,19	0,353941	3,217068	-0,122997	0,683984	0,236982	1,302967	0,039806	0,501208	-0,244075	-0,410809	1,239791	-5,106732	-1,091427	-2,646828	-1,396251	-2,324190	31,018076	8,119773	0,039806	0,501208	-0,244075	38,934017	-1,884964	-5,106732	0,039806	0,501208	-0,244075	38,934017	-1,884964	-5,106732
13:52:39,24	0,353941	3,217068	-0,122997	0,683984	0,236982	1,302967	0,036816	0,497435	-0,242137	-0,208759	1,104323	-5,131577	-1,093730	-2,644248	-1,397811	-2,289693	31,015453	8,110578	0,036816	0,497435	-0,242137	38,839855	-1,785717	-5,131577	0,036816	0,497435	-0,242137	38,839855	-1,785717	-5,131577
13:52:39,29	0,353941	3,217068	-0,122997	0,683984	0,236982	1,302967	0,035733	0,500719	-0,243697	-0,364592	1,079190	-5,140771	-1,091964	-2,645782	-1,398961	-2,291193	31,017331	8,121122	0,035733	0,500719	-0,243697	38,941879	-1,725828	-5,140771	0,035733	0,500719	-0,243697	38,941879	-1,725828	-5,140771
13:52:39,34	0,353941	3,217068	-0,122997	0,683984	0,236982	1,302967	0,036178	0,498422	-0,244847	-0,244275	1,100095	-5,130228	-1,097281	-2,644496	-1,397022	-2,319557	31,086551	8,150793	0,036178	0,498422	-0,244847	38,881885	-1,739861	-5,130228	0,036178	0,498422	-0,244847	38,881885	-1,739861	-5,130228
13:52:39,39	0,353941	3,217068	-0,122997	0,683984	0,236982	1,302967	0,037723	0,503670	-0,242907	-0,471398	1,121282	-5,100557	-1,093159	-2,643498	-1,402094	-2,298036	31,045087	8,109584	0,037723	0,503670	-0,242907	39,066718	-1,839988	-5,100557	0,037723	0,503670	-0,242907	39,066718	-1,839988	-5,100557
13:52:39,44	0,353941	3,217068	-0,122997	0,683984	0,236982	1,302967	0,034798	0,500599	-0,247980	-0,336828	1,008529	-5,141765	-1,094301	-2,643954	-1,397405	-2,305943	31,099235	8,147043	0,034798	0,500599	-0,247980	38,960174	-1,723094	-5,141765	0,034798	0,500599	-0,247980	38,960174	-1,723094	-5,141765
13:52:39,49	0,353941	3,217068	-0,122997	0,683984	0,236982	1,302967	0,035764	0,501360	-0,243291	-0,333476	1,024830	-5,104307	-1,095357	-2,644722	-1,400522	-2,246985	31,088158	8,099231	0,035764	0,501360	-0,243291	39,023289	-1,782609	-5,104307	0,035764	0,501360	-0,243291	39,023289	-1,782609	-5,104307
13:52:39,54	0,353941	3,217068	-0,122997	0,683984	0,236982	1,302967	0,036957	0,501891	-0,246408	-0,341195	1,143477	-5,152119	-1,093108	-2,640498	-1,402871	-2,278998	31,087061	8,116505	0,036957	0,501891	-0,246408	39,057244	-1,757633	-5,152119	0,036957	0,501891	-0,246408	39,057244	-1,757633	-5,152119
13:52:39,59	0,353941	3,217068	-0,122997	0,683984	0,236982	1,302967	0,032174	0,502056	-0,248757	-0,366711	0,867584	-5,134845	-1,093050	-2,644019	-1,398926	-2,260951	31,080946	8,161662	0,032174	0,502056	-0,248757	39,044649	-1,658058	-5,134845	0,032174	0,502056	-0,248757	39,044649	-1,658058	-5,134845
13:52:39,64	0,353941	3,217068	-0,122997	0,683984	0,236982	1,302967	0,035194	0,500244	-0,244812	-0,268792	1,043344	-5,089687	-1,096006	-2,644120	-1,398923	-2,278630	31,123389	8,182056	0,035194	0,500244	-0,244812	39,000375	-1,719418	-5,089687	0,035194	0,500244	-0,244812	39,000375	-1,719418	-5,089687
13:52:39,69	0,353941	3,217068	-0,122997	0,683984	0,236982	1,302967	0,036760	0,502754	-0,244808	-0,371377	1,088208	-5,069294	-1,093284	-2,642963	-1,398253	-2,249554	31,102244	8,131843	0,036760	0,502754	-0,244808	39,094799	-1,797432	-5,069294	0,036760	0,502754	-0,244808	39,094799	-1,797432	-5,069294
13:52:39,74	0,353941	3,217068	-0,122997	0,683984	0,236982	1,302967	0,034397	0,500975	-0,244139	-0,282654	1,001078	-5,119507	-1,094101	-2,643386	-1,397372	-2,212613	31,099146	8,136489	0,034397	0,500975	-0,244139	39,043886	-1,699055	-5,119507	0,034397	0,500975	-0,244139	39,043886	-1,699055	-5,119507
13:52:39,79	0,353941	3,217068	-0,122997	0,683984	0,236982	1,302967	0,035172	0,501472	-0,243258	-0,292688	1,074928	-5,114860	-1,092875	-2,641096	-1,398959	-2,196673	31,129291	8,095202	0,035172	0,501472	-0,243258	39,072833	-1,686057	-5,114860	0,035172	0,501472	-0,243258	39,072833	-1,686057	-5,114860
13:52:39,84	0,353941	3,217068	-0,122997	0,683984	0,236982	1,302967	0,032575	0,501555	-0,244845	-0,262931	0,938643	-5,156147	-1,095284	-2,645783	-1,398165	-2,235049	31,136955	8,118473	0,032575	0,501555	-0,244845	39,109111	-1,618518	-5,156147	0,032575	0,501555	-0,244845	39,109111	-1,618518	-5,156147
13:52:39,89	0,353941	3,217068	-0,122997	0,683984	0,236982	1,302967	0,037839	0,501298	-0,244051	-0,262111	1,175272	-5,132877	-1,093433	-2,642190	-1,399325	-2,178970	31,119027	8,109191	0,037839	0,501298	-0,244051	39,089746	-1,795064	-5,132877	0,037839	0,501298	-0,244051	39,089746	-1,795064	-5,132877
13:52:39,94	0,353941	3,217068	-0,122997	0,683984	0,236982	1,302967	0,033802	0,501491	-0,245211	-0,259641	1,022893	-5,142159	-1,092290	-2,642588	-1,398562	-2,209305	31,149468	8,105306	0,033802	0,501491	-0,245211	39,107377	-1,630562	-5,142159	0,033802	0,501491	-0,245211	39,107377	-1,630562	-5,142159
13:52:39,99	0,353941	3,217068	-0,122997	0,683984	0,236982	1,302967	0,033575	0,500302	-0,244448	-0,186641	0,969617	-5,146043	-1,095850	-2,641828	-1,400890	-2,217330	31,165250	8,126189	0,033575	0,500302	-0,244448	39,087076	-1,666047	-5,146043	0,033575	0,500302	-0,244448	39,087076	-1,666047	-5,146043
13:52:40,04	0,353941	3,217068	-0,122997	0,683984	0,236982	1,302967	0,034697	0,503764	-0,246776	-0,357029	1,013090	-5,125160	-1,096422	-2,640368	-1,398981	-2,210351	31,154820	8,085979	0,034697	0,503764	-0,246776	39,188484	-1,710606	-5,125160	0,034697	0,503764	-0,246776	39,188484	-1,710606	-5,125160
13:52:40,09	0,353941	3,217068	-0,122997	0,683984	0,236982	1,302967	0,033718	0,504990	-0,244867	-0,426297	0,973454	-5,165371	-1,096373	-2,644342	-1,397408	-2,205798	31,168055	8,084817	0,033718	0,504990	-0,244867	39,215416	-1,673410	-5,165371	0,033718	0,504990	-0,244867	39,215416	-1,673410	-5,165371
13:52:40,14	0,353941	3,217068	-0,122997	0,683984	0,236982	1,302967	0,037136	0,502960	-0,243293	-0,307014	1,148492	-5,166532	-1,095237	-2,644118	-1,398946	-2,222074	31,178991	8,115571	0,037136	0,502960	-0,243293	39,175368	-1,766649	-5,166532	0,037136	0,502960	-0,243293	39,175368	-1,766649	-5,166532
13:52:40,19	0,353941	3,217068	-0,122997	0,683984	0,236982	1,302967	0,036373	0,502089	-0,244832	-0,260353	1,089300	-5,135778	-1,096970	-2,646134	-1,402050	-2,191331	31,131766	8,095652	0,036373	0,502089	-0,244832	39,153600	-1,766018	-5,135778	0,036373	0,502089	-0,244832	39,153600	-1,766018	-5,135778
13:52:40,24	0,353941	3,217068	-0,122997	0,683984	0,236982	1,302967	0,038985	0,502582	-0,247936	-0,311534	1,275360	-5,155697	-1,092839	-2,642615	-1,400496	-2,198406	31,184497	8,112240	0,038985	0,502582	-0,247936	39,141147	-1,784999	-5,155697	0,038985	0,502582	-0,247936	39,141147	-1,784999	-5,155697
13:52:40,30	0,353941	3,217068	-0,122997	0,683984	0,236982	1,302967	0,033873	0,500764	-0,246382	-0,174871	0,977042	-5,139110	-1,097535	-2,646588	-1,399303	-2,210896	31,215668	8,140311	0,033873	0,500764	-0,246382	39,135100	-1,682023	-5,139110	0,033873	0,500764	-0,246382	39,135100	-1,682023	-5,139110
13:52:40,35	0,353941	3,217068	-0,122997	0,683984	0,236982	1,302967	0,039662	0,502845	-0,245189	-0,262317	1,251620	-5,111039	-1,097603	-2,641655	-1,400881	-2,205094	31,153716	8,135102	0,039662	0,502845	-0,245189	39,210988	-1,861808	-5,111039	0,039662	0,502845	-0,245189	39,210988	-1,861808	-5,111039
13:52:40,40	0,353941	3,217068	-0,122997	0,683984	0,236982	1,302967	0,035423	0,505369	-0,246767	-0,444356	1,067223	-5,116248	-1,094618	-2,642391	-1,402032	-2,191717	31,169703	8,136584	0,035423	0,505369	-0,246767	39,227144	-1,713490	-5,116248	0,035423	0,505369	-0,246767	39,227144	-1,713490	-5,116248
13:52:40,45	0,353941	3,217068	-0,122997	0,683984	0,236982	1,302967	0,034568	0,502416	-0,247918	-0,270258	1,026336	-5,114766	-1,111312	-2,739769	-1,400119	-7,620436	32,348516	8,313392	0,034568	0,502416	-0,247918	39,169419	-1,687231	-5,114766	0,034568	0,502416	-0,247918	39,169419	-1,687231	-5,114766
13:52:40,50	0,353941	3,217068	-0,122997	0,683984	0,236982	1,302967	0,127248	0,468185	-0,246005	-0,183714	0,554871	-4,937958	-1,052351	-2,751430	-1,436834	-7,888993	28,686068	8,559105	0,127248	0,468185	-0,246005	36,568814	-9,434058	-4,937958	0,127248	0,468185	-0,246005	36,568814	-9,434058	-4,937958
13:52:40,55	0,354035	3,217018	-0,122971	0,683979	0,237010	1,252976	0,107865	0,411292	-0,282720	-0,531349	1,145641	-4,692244	-1,041364	-2,736739	-1,427236	-7,234993	28,183055	8,578114	0,107865	0,411292	-0,282720	31,755110	-7,321782	-4,692244	0,107865	0,411292	-0,282720	31,755110	-7,321782	-4,692244
13:52:40,60	0,354035	3,217018	-0,122971	0,683979	0,237010	1,252976	0,089649	0,409123	-0,273122	-0,527175	1,016302	-4,673235	-1,040483	-2,737999	-1,424454	-7,133412	28,261610	8,587550	0,089649	0,409123	-0,273122	31,589007	-6,021174	-4,673235	0,089649	0,409123	-0,273122	31,589007	-6,021174	-4,673235
13:52:40,65	0,354035	3,217018	-0,122971	0,683979	0,237010	1,252976	0,090299	0,407730	-0,270340	-0,335896	1,098797	-4,663799	-1,041491	-2,737566	-1,421739	-7,091997	28,347957	8,559058	0,090299	0,407730	-0,270340	31,670901	-5,989706	-4,663799	0,090299	0,407730	-0,270340	31,670901	-5,989706	-4,663799
13:52:40,70	0,354035	3,217018	-0,122971	0,683979	0,237010	1,252976	0,090429	0,408820	-0,267625	-0,297076	1,098211	-4,692292	-1,046204	-2,738465	-1,424439	-7,079011	28,326942	8,583171	0,090429	0,408820	-0,267625	31,795266	-6,000438	-4,692292	0,090429	0,408820	-0,267625	31,795266	-6,000438	-4,692292
13:52:40,75	0,354035	3,217018	-0,122971	0,683979	0,237010	1,252976	0,093564	0,412452	-0,270325	-0,497641	1,283020	-4,668179	-1,044361	-2,736321	-1,422127	-7,069521	28,396752	8,560314	0,093564	0,412452	-0,270325	31,879804	-6,061780	-4,668179	0,093564	0,412452	-0,270325	31,879804	-6,061780	-4,668179
13:52:40,80	0,354035	3,217018	-0,122971	0,683979	0,237010	1,252976	0,090785	0,411927	-0,268012	-0,405175	1,111827	-4,691036	-1,045467	-2,738392	-1,418592	-7,050572	28,412013	8,587029	0,090785	0,411927	-0,268012	31,931112	-6,014824	-4,691036	0,090785	0,411927	-0,268012	31,931112	-6,014824	-4,691036
13:52:40,85	0,354035	3,217018	-0,122971	0,683979	0,237010	1,252976	0,093132	0,411850	-0,264478	-0,378492	1,242637	-4,664320	-1,043063	-2,736026	-1,420930	-7,028789	28,440139	8,575360	0,093132	0,411850	-0,264478	31,951769	-6,068231	-4,664320	0,093132	0,411850	-0,264478	31,951769	-6,068231	-4,664320
13:52:40,90	0,354035	3,217018	-0,122971	0,683979	0,237010	1,252976	0,089882	0,410951	-0,266816	-0,296472	1,078409	-4,675989	-1,044936	-2,731928	-1,420843	-6,754122	28,323834	8,549662	0,089882	0,410951	-0,266816	31,963183	-5,977290	-4,675989	0,089882	0,410951	-0,266816	31,963183	-5,977290	-4,675989
13:52:40,95	0,354035	3,217018	-0,122971	0,683979	0,237010	1,252976	0,087269	0,414622	-0,266729	-0,450727	1,238572	-4,701687	-1,015303	-2,755426	-1,381559	-8,242081	26,999388	8,776435	0,087269	0,414622	-0,266729	32,097062	-5,612033	-4,701687	0,087269	0,414622	-0,266729	32,097062	-5,612033	-4,701687
13:52:41,00	0,354035	3,217018	-0,122971	0,683979	0,237010	1,252976	0,092802	0,377210	-0,227445	-0,396326	0,899894	-4,474915	-0,977429	-2,740296	-1,363563	-7,424965	24,981284	8,948334	0,092802	0,377210	-0,227445	29,214681	-6,385041	-4,474915	0,092802	0,377210	-0,227445	29,214681	-6,385041	-4,474915
13:52:41,05	0,353976	3,216947	-0,122981	0,683966	0,236976	1,202972	0,060762	0,351975	-0,209449	-0,423275	0,950534	-4,303015	-0,968980	-2,728385	-1,355984	-6,914878	24,628421	8,944939	0,060762	0,351975	-0,209449	27,206783	-3,819299	-4,303015	0,060762	0,351975	-0,209449	27,206783	-3,819299	-4,303015
13:52:41,10	0,353976	3,216947	-0,122981	0,683966	0,236976	1,202972	0,046223	0,350614	-0,201870	-0,403037	0,812664	-4,306411	-0,972894	-2,729228	-1,354774	-6,839536	24,685902	8,959004	0,046223	0,350614	-0,201870	27,120166	-2,815826	-4,306411	0,046223	0,350614	-0,201870	27,120166	-2,815826	-4,306411
13:52:41,15	0,353976	3,216947	-0,122981	0,683966	0,236976	1,202972	0,048910	0,353581	-0,200660	-0,469883	0,988885	-4,292346	-0,972702	-2,729678	-1,351650	-6,779331	24,741086	8,938838	0,048910	0,353581	-0,200660	27,286248	-2,850518	-4,292346	0,048910	0,353581	-0,200660	27,286248	-2,850518	-4,292346
13:52:41,20	0,353976	3,216947	-0,122981	0,683966	0,236976	1,202972	0,049203	0,353191	-0,197536	-0,371705	1,028694	-4,312512	-0,970830	-2,730296	-1,355133	-6,737199	24,771983	8,927210	0,049203	0,353191	-0,197536	27,353805	-2,833749	-4,312512	0,049203	0,353191	-0,197536	27,353805	-2,833749	-4,312512
13:52:41,25	0,353976	3,216947	-0,122981	0,683966	0,236976	1,202972	0,048802	0,351260	-0,201019	-0,223463	1,028881	-4,324140	-0,970225	-2,728168	-1,350516	-6,738426	24,769263	8,876295	0,048802	0,351260	-0,201019	27,350453	-2,802083	-4,324140	0,048802	0,351260	-0,201019	27,350453	-2,802083	-4,324140
13:52:41,30	0,353976	3,216947	-0,122981	0,683966	0,236976	1,202972	0,046657	0,351800	-0,196402	-0,254527	0,917627	-4,375055	-0,973597	-2,723716	-1,348524	-6,678944	24,859580	8,935584	0,046657	0,351800	-0,196402	27,361802	-2,744938	-4,375055	0,046657	0,351800	-0,196402	27,361802	-2,744938	-4,375055
13:52:41,35	0,353976	3,216947	-0,122981	0,683966	0,236976	1,202972	0,044488	0,356946	-0,194410	-0,414152	0,811181	-4,315765	-0,974743	-2,727060	-1,350470	-6,671491	24,858471	8,911736	0,044488	0,356946	-0,194410	27,606124	-2,681098	-4,315765	0,044488	0,356946	-0,194410	27,606124	-2,681098	-4,315765
13:52:41,40	0,353976	3,216947	-0,122981	0,683966	0,236976	1,202972	0,047956	0,356267	-0,196355	-0,376063	0,998548	-4,339614	-0,972328	-2,724383	-1,350045	-6,631070	24,851046	8,945555	0,047956	0,356267	-0,196355	27,590889	-2,766002	-4,339614	0,047956	0,356267	-0,196355	27,590889	-2,766002	-4,339614
13:52:41,45	0,353976	3,216947	-0,122981	0,683966	0,236976	1,202972	0,044430	0,355514	-0,195931	-0,323126	0,853923	-4,305795	-0,976444	-2,726706	-1,348890	-6,647255	24,879419	8,935181	0,044430	0,355514	-0,195931	27,584714	-2,633849	-4,305795	0,044430	0,355514	-0,195931	27,584714	-2,633849	-4,305795
13:52:41,50	0,353976	3,216947	-0,122981	0,683966	0,236976	1,202972	0,048500	0,357917	-0,194776	-0,431622	1,037352	-4,316169	-0,977482	-2,722298	-1,350072	-6,593452	24,942733	8,908779	0,048500	0,357917	-0,194776	27,664883	-2,769905	-4,316169	0,048500	0,357917	-0,194776	27,664883	-2,769905	-4,316169
13:52:41,55	0,353976	3,216947	-0,122981	0,683966	0,236976	1,202972	0,045202	0,361020	-0,195958	-0,511253	0,880784	-4,342571	-0,976296	-2,724214	-1,350428	-6,591019	24,944081	8,938005	0,045202	0,361020	-0,195958	27,828850	-2,667563	-4,342571	0,045202	0,361020	-0,195958	27,828850	-2,667563	-4,342571
13:52:41,60	0,353976	3,216947	-0,122981	0,683966	0,236976	1,202972	0,046268	0,359035	-0,196313	-0,405646	0,937645	-4,313344	-0,974455	-2,723071	-1,350015	-6,557644	24,958814	8,952906	0,046268	0,359035	-0,196313	27,778629	-2,694377	-4,313344	0,046268	0,359035	-0,196313	27,778629	-2,694377	-4,313344
13:52:41,65	0,353976	3,216947	-0,122981	0,683966	0,236976	1,202972	0,044357	0,358012	-0,195901	-0,323006	0,859837	-4,298444	-0,979142	-2,725414	-1,349278	-6,556513	24,947570	8,892787	0,044357	0,358012	-0,195901	27,780968	-2,622213	-4,298444	0,044357	0,358012	-0,195901	27,780968	-2,622213	-4,298444
13:52:41,70	0,353976	3,216947	-0,122981	0,683966	0,236976	1,202972	0,043735	0,361695	-0,194389	-0,475207	0,824014	-4,346985	-0,977332	-2,720690	-1,348503	-6,540984	24,994545	8,904364	0,043735	0,361695	-0,194389	27,917821	-2,609146	-4,346985	0,043735	0,361695	-0,194389	27,917821	-2,609146	-4,346985
13:52:41,75	0,353976	3,216947	-0,122981	0,683966	0,236976	1,202972	0,043735	0,361695	-0,194389	-0,475207	0,824014	-4,346985	-0,978565	-2,726115	-1,350047	-6,571345	24,977411	8,908894	0,043735	0,361695	-0,194389	27,917821	-2,609146	-4,346985	0,043735	0,361695	-0,194389	27,917821	-2,609146	-4,346985
13:52:41,80	0,353976	3,216947	-0,122981	0,683966	0,236976	1,202972	0,049049	0,360050	-0,195933	-0,419694	1,082653	-4,342456	-0,977949	-2,724351	-1,349255	-6,557757	24,990933	8,928454	0,049049	0,360050	-0,195933	27,844213	-2,767714	-4,342456	0,049049	0,360050	-0,195933	27,844213	-2,767714	-4,342456
13:52:41,85	0,353976	3,216947	-0,122981	0,683966	0,236976	1,202972	0,047213	0,360398	-0,195141	-0,419290	0,992191	-4,322895	-0,974977	-2,723230	-1,347321	-6,552679	25,003633	8,913777	0,047213	0,360398	-0,195141	27,871942	-2,714055	-4,322895	0,047213	0,360398	-0,195141	27,871942	-2,714055	-4,322895
13:52:41,90	0,353976	3,216947	-0,122981	0,683966	0,236976	1,202972	0,044756	0,358385	-0,193207	-0,301102	0,862478	-4,337573	-0,977297	-2,724532	-1,348087	-6,541663	25,017499	8,918825	0,044756	0,358385	-0,193207	27,832147	-2,650897	-4,337573	0,044756	0,358385	-0,193207	27,832147	-2,650897	-4,337573
13:52:41,95	0,353976	3,216947	-0,122981	0,683966	0,236976	1,202972	0,047044	0,359743	-0,193973	-0,354191	0,984019	-4,332525	-0,979673	-2,726043	-1,351212	-6,542732	24,992354	8,895071	0,047044	0,359743	-0,193973	27,885646	-2,708901	-4,332525	0,047044	0,359743	-0,193973	27,885646	-2,708901	-4,332525
13:52:42,00	0,353976	3,216947	-0,122981	0,683966	0,236976	1,202972	0,049540	0,361045	-0,197098	-0,444202	1,125480	-4,356278	-0,975432	-2,721853	-1,350409	-6,495799	25,048255	8,916626	0,049540	0,361045	-0,197098	27,897835	-2,763410	-4,356278	0,049540	0,361045	-0,197098	27,897835	-2,763410	-4,356278
13:52:42,05	0,353976	3,216947	-0,122981	0,683966	0,236976	1,202972	0,043791	0,359468	-0,196295	-0,290313	0,839246	-4,334723	-0,979528	-2,721538	-1,349653	-6,494254	25,073203	8,896908	0,043791	0,359468	-0,196295	27,927919	-2,598376	-4,334723	0,043791	0,359468	-0,196295	27,927919	-2,598376	-4,334723
13:52:42,10	0,353976	3,216947	-0,122981	0,683966	0,236976	1,202972	0,045566	0,363172	-0,195539	-0,460534	0,920408	-4,354442	-0,980766	-2,722335	-1,349668	-6,520419	25,059075	8,891555	0,045566	0,363172	-0,195539	28,048449	-2,656549	-4,354442	0,045566	0,363172	-0,195539	28,048449	-2,656549	-4,354442
13:52:42,15	0,353976	3,216947	-0,122981	0,683966	0,236976	1,202972	0,046876	0,363846	-0,195554	-0,520923	0,972921	-4,359794	-0,980689	-2,722307	-1,347701	-6,491986	25,075352	8,905141	0,046876	0,363846	-0,195554	28,041004	-2,706853	-4,359794	0,046876	0,363846	-0,195554	28,041004	-2,706853	-4,359794
13:52:42,20	0,353976	3,216947	-0,122981	0,683966	0,236976	1,202972	0,046813	0,363793	-0,193587	-0,489851	0,986126	-4,346209	-0,978387	-2,721828	-1,350444	-6,524221	25,110084	8,894187	0,046813	0,363793	-0,193587	28,067911	-2,688697	-4,346209	0,046813	0,363793	-0,193587	28,067911	-2,688697	-4,346209
13:52:42,25	0,353976	3,216947	-0,122981	0,683966	0,236976	1,202972	0,045247	0,362039	-0,196330	-0,384658	0,859407	-4,357162	-0,981305	-2,723256	-1,349245	-6,502089	25,074791	8,920455	0,045247	0,362039	-0,196330	28,035380	-2,692477	-4,357162	0,045247	0,362039	-0,196330	28,035380	-2,692477	-4,357162
13:52:42,30	0,353976	3,216947	-0,122981	0,683966	0,236976	1,202972	0,047943	0,363852	-0,195131	-0,498460	1,036412	-4,330895	-0,977723	-2,721704	-1,351204	-6,478175	25,081440	8,888547	0,047943	0,363852	-0,195131	28,063940	-2,727109	-4,330895	0,047943	0,363852	-0,195131	28,063940	-2,727109	-4,330895
13:52:42,35	0,353976	3,216947	-0,122981	0,683966	0,236976	1,202972	0,044808	0,361526	-0,197090	-0,359780	0,890762	-4,362803	-0,976516	-2,723453	-1,348067	-6,486370	25,121794	8,917035	0,044808	0,361526	-0,197090	28,020009	-2,626637	-4,362803	0,044808	0,361526	-0,197090	28,020009	-2,626637	-4,362803
13:52:42,40	0,353976	3,216947	-0,122981	0,683966	0,236976	1,202972	0,045719	0,359607	-0,193953	-0,229120	0,910895	-4,334315	-0,978335	-2,721675	-1,350401	-6,501108	25,129597	8,938186	0,045719	0,359607	-0,193953	27,999995	-2,678071	-4,334315	0,045719	0,359607	-0,193953	27,999995	-2,678071	-4,334315
13:52:42,45	0,353976	3,216947	-0,122981	0,683966	0,236976	1,202972	0,045089	0,362070	-0,196287	-0,357839	0,861428	-4,313163	-0,979447	-2,721809	-1,347707	-6,484431	25,138123	8,892831	0,045089	0,362070	-0,196287	28,064669	-2,678020	-4,313163	0,045089	0,362070	-0,196287	28,064669	-2,678020	-4,313163
13:52:42,51	0,353976	3,216947	-0,122981	0,683966	0,236976	1,202972	0,047512	0,365985	-0,193180	-0,520662	1,002689	-4,329864	-0,977618	-2,722969	-1,344581	-6,461202	25,127091	8,890480	0,047512	0,365985	-0,193180	28,209181	-2,726968	-4,329864	0,047512	0,365985	-0,193180	28,209181	-2,726968	-4,329864
13:52:42,56	0,353976	3,216947	-0,122981	0,683966	0,236976	1,202972	0,047512	0,365985	-0,193180	-0,520662	1,002689	-4,329864	-0,981264	-2,722884	-1,348857	-6,500693	25,126673	8,921928	0,047512	0,365985	-0,193180	28,209181	-2,726968	-4,329864	0,047512	0,365985	-0,193180	28,209181	-2,726968	-4,329864
13:52:42,61	0,353976	3,216947	-0,122981	0,683966	0,236976	1,202972	0,047601	0,364002	-0,194743	-0,460633	0,993885	-4,329422	-0,979332	-2,721256	-1,346916	-6,430790	25,134829	8,882104	0,047601	0,364002	-0,194743	28,113544	-2,742772	-4,329422	0,047601	0,364002	-0,194743	28,113544	-2,742772	-4,329422
13:52:42,66	0,353976	3,216947	-0,122981	0,683966	0,236976	1,202972	0,045224	0,363143	-0,192801	-0,373954	0,926757	-4,369246	-0,990844	-2,838428	-1,356847	-12,605887	25,874562	9,144897	0,045224	0,363143	-0,192801	28,132798	-2,623330	-4,369246	0,045224	0,363143	-0,192801	28,132798	-2,623330	-4,369246
13:52:42,71	0,353976	3,216947	-0,122981	0,683966	0,236976	1,202972	0,152454	0,314528	-0,202733	-0,292855	0,785068	-4,106452	-0,934156	-2,807603	-1,313189	-10,888217	22,800479	9,341202	0,152454	0,314528	-0,202733	24,397559	-11,182582	-4,106452	0,152454	0,314528	-0,202733	24,397559	-11,182582	-4,106452
13:52:42,76	0,354023	3,217048	-0,122989	0,683973	0,236989	1,152997	0,097415	0,280846	-0,159075	-0,344814	0,947609	-3,910147	-0,921882	-2,793996	-1,311799	-10,299335	21,870989	9,328051	0,097415	0,280846	-0,159075	21,701600	-6,699453	-3,910147	0,097415	0,280846	-0,159075	21,701600	-6,699453	-3,910147
13:52:42,81	0,354023	3,217048	-0,122989	0,683973	0,236989	1,152997	0,079494	0,277020	-0,157685	-0,656366	0,990473	-3,923299	-0,917490	-2,791371	-1,314836	-10,192044	21,972281	9,367105	0,079494	0,277020	-0,157685	21,089683	-5,249828	-3,923299	0,079494	0,277020	-0,157685	21,089683	-5,249828	-3,923299
13:52:42,86	0,354023	3,217048	-0,122989	0,683973	0,236989	1,152997	0,075024	0,274529	-0,160722	-0,385487	0,800301	-3,884245	-0,923141	-2,790635	-1,310156	-10,114941	22,047378	9,355313	0,075024	0,274529	-0,160722	21,165048	-5,089100	-3,884245	0,075024	0,274529	-0,160722	21,165048	-5,089100	-3,884245
13:52:42,91	0,354023	3,217048	-0,122989	0,683973	0,236989	1,152997	0,077213	0,279791	-0,156042	-0,555522	0,943326	-3,896037	-0,920125	-2,788688	-1,307062	-10,100516	22,089231	9,331207	0,077213	0,279791	-0,156042	21,408078	-5,117871	-3,896037	0,077213	0,279791	-0,156042	21,408078	-5,117871	-3,896037
13:52:42,96	0,354023	3,217048	-0,122989	0,683973	0,236989	1,152997	0,074019	0,278152	-0,152948	-0,426854	0,768826	-3,920143	-0,919989	-2,786696	-1,311675	-10,041204	22,157146	9,374660	0,074019	0,278152	-0,152948	21,408112	-5,041675	-3,920143	0,074019	0,278152	-0,152948	21,408112	-5,041675	-3,920143
13:52:43,01	0,354023	3,217048	-0,122989	0,683973	0,236989	1,152997	0,072225	0,279031	-0,157561	-0,384050	0,692948	-3,876689	-0,921605	-2,790431	-1,308172	-10,001351	22,184759	9,338254	0,072225	0,279031	-0,157561	21,519857	-4,976727	-3,876689	0,072225	0,279031	-0,157561	21,519857	-4,976727	-3,876689
13:52:43,06	0,354023	3,217048	-0,122989	0,683973	0,236989	1,152997	0,076268	0,278562	-0,154058	-0,315864	0,923902	-3,913096	-0,923910	-2,791515	-1,309316	-9,989568	22,224573	9,358925	0,076268	0,278562	-0,154058	21,551289	-5,063164	-3,913096	0,076268	0,278562	-0,154058	21,551289	-5,063164	-3,913096
13:52:43,11	0,354023	3,217048	-0,122989	0,683973	0,236989	1,152997	0,078359	0,280017	-0,155202	-0,351128	1,022932	-3,892424	-0,929231	-2,788830	-1,317912	-10,017917	22,342003	9,343462	0,078359	0,280017	-0,155202	21,630206	-5,128278	-3,892424	0,078359	0,280017	-0,155202	21,630206	-5,128278	-3,892424
13:52:43,16	0,354023	3,217048	-0,122989	0,683973	0,236989	1,152997	0,078695	0,285967	-0,163798	-0,573010	0,957105	-3,907888	-0,942600	-2,821609	-1,271855	-11,797697	23,279036	9,492235	0,078695	0,285967	-0,163798	21,875407	-5,220432	-3,907888	0,078695	0,285967	-0,163798	21,875407	-5,220432	-3,907888
13:52:43,21	0,354023	3,217048	-0,122989	0,683973	0,236989	1,152997	0,113767	0,281156	-0,117741	-0,401242	0,771006	-3,759114	-0,903995	-2,847465	-1,324941	-13,012748	21,060115	9,706196	0,113767	0,281156	-0,117741	21,669523	-8,159694	-3,759114	0,113767	0,281156	-0,117741	21,669523	-8,159694	-3,759114
13:52:43,26	0,353995	3,217059	-0,122990	0,683981	0,237011	1,102966	0,116857	0,234795	-0,170827	-0,519645	0,988871	-3,545154	-0,891681	-2,837927	-1,333710	-12,559093	20,591153	9,685700	0,116857	0,234795	-0,170827	17,911794	-8,184378	-3,545154	0,116857	0,234795	-0,170827	17,911794	-8,184378	-3,545154
13:52:43,31	0,353995	3,217059	-0,122990	0,683981	0,237011	1,102966	0,102439	0,228900	-0,179596	-0,392372	0,866515	-3,565649	-0,892517	-2,834601	-1,330929	-12,407932	20,628704	9,693697	0,102439	0,228900	-0,179596	17,576253	-7,174955	-3,565649	0,102439	0,228900	-0,179596	17,576253	-7,174955	-3,565649
13:52:43,36	0,353995	3,217059	-0,122990	0,683981	0,237011	1,102966	0,099976	0,231287	-0,176815	-0,408407	0,850579	-3,557653	-0,894669	-2,832083	-1,329769	-12,345782	20,726654	9,666421	0,099976	0,231287	-0,176815	17,747614	-6,997555	-3,557653	0,099976	0,231287	-0,176815	17,747614	-6,997555	-3,557653
13:52:43,41	0,353995	3,217059	-0,122990	0,683981	0,237011	1,102966	0,098872	0,234409	-0,175655	-0,454878	0,797993	-3,584929	-0,896916	-2,832754	-1,325099	-12,320382	20,766551	9,659262	0,100577	0,236020	-0,170985	18,036193	-7,006567	-3,592087	0,100577	0,236020	-0,170985	18,036193	-7,006567	-3,592087
13:52:43,46	0,353995	3,217059	-0,122990	0,683981	0,237011	1,102966	0,100577	0,236020	-0,170985	-0,491369	0,888693	-3,592087	-0,898539	-2,835095	-1,329321	-12,275118	20,845878	9,692350	0,100577	0,236020	-0,170985	18,036193	-7,006567	-3,592087	0,100577	0,236020	-0,170985	18,036193	-7,006567	-3,592087
13:52:43,51	0,353995	3,217059	-0,122990	0,683981	0,237011	1,102966	0,103416	0,236255	-0,175207	-0,412272	1,035880	-3,558999	-0,899680	-2,828511	-1,327815	-12,250552	20,854000	9,653460	0,103416	0,236255	-0,175207	18,133759	-7,082275	-3,558999	0,103416	0,236255	-0,175207	18,133759	-7,082275	-3,558999
13:52:43,56	0,353995	3,217059	-0,122990	0,683981	0,237011	1,102966	0,098284	0,240535	-0,173701	-0,615509	0,786223	-3,597889	-0,897701	-2,831890	-1,324204	-12,175712	20,904840	9,734330	0,098284	0,240535	-0,173701	18,266493	-6,929059	-3,597889	0,098284	0,240535	-0,173701	18,266493	-6,929059	-3,597889
13:52:43,61	0,353995	3,217059	-0,122990	0,683981	0,237011	1,102966	0,100221	0,237132	-0,170089	-0,357108	0,926338	-3,517019	-0,898830	-2,828506	-1,323083	-12,160164	20,929336	9,686129	0,100221	0,237132	-0,170089	18,257763	-6,940995	-3,517019	0,100221	0,237132	-0,170089	18,257763	-6,940995	-3,517019
13:52:43,66	0,353995	3,217059	-0,122990	0,683981	0,237011	1,102966	0,097855	0,239801	-0,168969	-0,466913	0,804511	-3,565221	-0,902353	-2,829094	-1,326995	-12,157222	20,941817	9,654267	0,097855	0,239801	-0,168969	18,357482	-6,877074	-3,565221	0,097855	0,239801	-0,168969	18,357482	-6,877074	-3,565221
13:52:43,71	0,353995	3,217059	-0,122990	0,683981	0,237011	1,102966	0,100126	0,242558	-0,172881	-0,598011	0,918907	-3,597083	-0,901136	-2,832843	-1,325814	-12,163170	20,975698	9,654349	0,100126	0,242558	-0,172881	18,442830	-6,940947	-3,597083	0,100126	0,242558	-0,172881	18,442830	-6,940947	-3,597083
13:52:43,76	0,353995	3,217059	-0,122990	0,683981	0,237011	1,102966	0,102764	0,239630	-0,171700	-0,419368	1,033991	-3,597001	-0,904597	-2,827340	-1,326207	-12,126908	21,017175	9,665452	0,102764	0,239630	-0,171700	18,391596	-7,032945	-3,597001	0,102764	0,239630	-0,171700	18,391596	-7,032945	-3,597001
13:52:43,81	0,353995	3,217059	-0,122990	0,683981	0,237011	1,102966	0,099729	0,245379	-0,172093	-0,664270	0,886841	-3,585898	-0,901639	-2,830484	-1,323846	-12,124134	20,994497	9,677841	0,099729	0,245379	-0,172093	18,597998	-6,941855	-3,585898	0,099729	0,245379	-0,172093	18,597998	-6,941855	-3,585898
13:52:43,86	0,353995	3,217059	-0,122990	0,683981	0,237011	1,102966	0,100972	0,241245	-0,169732	-0,467532	0,965261	-3,573509	-0,901511	-2,827879	-1,324978	-12,078872	21,072188	9,710033	0,100972	0,241245	-0,169732	18,470183	-6,961074	-3,573509	0,100972	0,241245	-0,169732	18,470183	-6,961074	-3,573509
13:52:43,91	0,353995	3,217059	-0,122990	0,683981	0,237011	1,102966	0,098652	0,242437	-0,170864	-0,439618	0,844965	-3,541317	-0,905013	-2,828549	-1,325793	-12,076124	21,091218	9,661954	0,098652	0,242437	-0,170864	18,591692	-6,899238	-3,541317	0,098652	0,242437	-0,170864	18,591692	-6,899238	-3,541317
13:52:43,96	0,353995	3,217059	-0,122990	0,683981	0,237011	1,102966	0,100983	0,245135	-0,171679	-0,562033	0,959017	-3,589396	-0,904419	-2,825012	-1,325019	-12,059894	21,075425	9,666283	0,100983	0,245135	-0,171679	18,681030	-6,968132	-3,589396	0,100983	0,245135	-0,171679	18,681030	-6,968132	-3,589396
13:52:44,01	0,353995	3,217059	-0,122990	0,683981	0,237011	1,102966	0,097623	0,246388	-0,170905	-0,632797	0,806263	-3,585067	-0,900882	-2,825947	-1,324635	-12,075798	21,111522	9,658151	0,097623	0,246388	-0,170905	18,708696	-6,857146	-3,585067	0,097623	0,246388	-0,170905	18,708696	-6,857146	-3,585067
13:52:44,06	0,353995	3,217059	-0,122990	0,683981	0,237011	1,102966	0,096664	0,242858	-0,170521	-0,425921	0,724570	-3,593199	-0,906089	-2,827518	-1,326956	-12,043397	21,145032	9,654325	0,096664	0,242858	-0,170521	18,638456	-6,863552	-3,593199	0,096664	0,242858	-0,170521	18,638456	-6,863552	-3,593199
13:52:44,11	0,353995	3,217059	-0,122990	0,683981	0,237011	1,102966	0,100628	0,246582	-0,172842	-0,574328	0,942024	-3,597024	-0,901370	-2,829187	-1,323438	-12,033698	21,094898	9,655892	0,100628	0,246582	-0,172842	18,782353	-6,957305	-3,597024	0,100628	0,246582	-0,172842	18,782353	-6,957305	-3,597024
13:52:44,16	0,353995	3,217059	-0,122990	0,683981	0,237011	1,102966	0,099714	0,241660	-0,169324	-0,356971	0,927960	-3,595457	-0,905494	-2,830747	-1,324976	-12,040971	21,119967	9,680987	0,099714	0,241660	-0,169324	18,613362	-6,899616	-3,595457	0,099714	0,241660	-0,169324	18,613362	-6,899616	-3,595457
13:52:44,21	0,353995	3,217059	-0,122990	0,683981	0,237011	1,102966	0,103127	0,244452	-0,170862	-0,484087	1,086591	-3,570362	-0,905477	-2,826123	-1,326146	-12,014232	21,109943	9,686637	0,103127	0,244452	-0,170862	18,705427	-7,008887	-3,570362	0,103127	0,244452	-0,170862	18,705427	-7,008887	-3,570362
13:52:44,26	0,353995	3,217059	-0,122990	0,683981	0,237011	1,102966	0,099114	0,246749	-0,172032	-0,598845	0,906085	-3,564712	-0,903589	-2,827875	-1,322263	-12,005561	21,202717	9,662998	0,099114	0,246749	-0,172032	18,770987	-6,874374	-3,564712	0,099114	0,246749	-0,172032	18,770987	-6,874374	-3,564712
13:52:44,31	0,353995	3,217059	-0,122990	0,683981	0,237011	1,102966	0,099687	0,244239	-0,168149	-0,383600	0,897021	-3,588352	-0,905461	-2,826381	-1,324237	-12,038267	21,174829	9,653850	0,099687	0,244239	-0,168149	18,789128	-6,928446	-3,588352	0,099687	0,244239	-0,168149	18,789128	-6,928446	-3,588352
13:52:44,36	0,353995	3,217059	-0,122990	0,683981	0,237011	1,102966	0,099330	0,246607	-0,170123	-0,547273	0,864043	-3,597500	-0,908325	-2,821933	-1,321507	-12,006742	21,220317	9,677712	0,099330	0,246607	-0,170123	18,811392	-6,933349	-3,597500	0,099330	0,246607	-0,170123	18,811392	-6,933349	-3,597500
13:52:44,41	0,353995	3,217059	-0,122990	0,683981	0,237011	1,102966	0,096910	0,251311	-0,167393	-0,736729	0,742768	-3,573637	-0,905974	-2,826367	-1,323069	-11,998206	21,148261	9,632409	0,096910	0,251311	-0,167393	18,991208	-6,864665	-3,573637	0,096910	0,251311	-0,167393	18,991208	-6,864665	-3,573637
13:52:44,46	0,353995	3,217059	-0,122990	0,683981	0,237011	1,102966	0,099574	0,247059	-0,168955	-0,573725	0,924722	-3,618940	-0,909973	-2,824265	-1,321500	-11,966316	21,238046	9,653004	0,099574	0,247059	-0,168955	18,820376	-6,891843	-3,618940	0,099574	0,247059	-0,168955	18,820376	-6,891843	-3,618940
13:52:44,51	0,353995	3,217059	-0,122990	0,683981	0,237011	1,102966	0,099753	0,251573	-0,167385	-0,714748	0,916750	-3,598346	-0,904721	-2,825211	-1,321484	-11,982076	21,214355	9,667700	0,099753	0,251573	-0,167385	19,033697	-6,913859	-3,598346	0,099753	0,251573	-0,167385	19,033697	-6,913859	-3,598346
13:52:44,56	0,353995	3,217059	-0,122990	0,683981	0,237011	1,102966	0,097947	0,246551	-0,167370	-0,482016	0,821039	-3,583649	-0,903519	-2,822441	-1,322659	-11,963875	21,218591	9,659292	0,097947	0,246551	-0,167370	18,872225	-6,867806	-3,583649	0,097947	0,246551	-0,167370	18,872225	-6,867806	-3,583649
13:52:44,61	0,353995	3,217059	-0,122990	0,683981	0,237011	1,102966	0,094947	0,246895	-0,168545	-0,487151	0,678664	-3,592058	-0,904632	-2,827251	-1,321459	-11,946025	21,214454	9,667030	0,094947	0,246895	-0,168545	18,894119	-6,774651	-3,592058	0,094947	0,246895	-0,168545	18,894119	-6,774651	-3,592058
13:52:44,66	0,353995	3,217059	-0,122990	0,683981	0,237011	1,102966	0,099669	0,245454	-0,167345	-0,406873	0,941734	-3,584319	-0,907680	-2,824825	-1,320386	-11,974693	21,262725	9,645037	0,099092	0,249306	-0,166272	18,990823	-6,915936	-3,606312	0,099092	0,249306	-0,166272	18,990823	-6,915936	-3,606312
13:52:44,72	0,353995	3,217059	-0,122990	0,683981	0,237011	1,102966	0,099092	0,249306	-0,166272	-0,579711	0,862783	-3,606312	-0,906479	-2,825396	-1,320732	-11,994276	21,248222	9,643896	0,099092	0,249306	-0,166272	18,990823	-6,915936	-3,606312	0,099092	0,249306	-0,166272	18,990823	-6,915936	-3,606312
13:52:44,77	0,353995	3,217059	-0,122990	0,683981	0,237011	1,102966	0,098986	0,247981	-0,166618	-0,533135	0,847545	-3,607454	-0,910452	-2,822950	-1,324215	-11,920950	21,276176	9,640988	0,098986	0,247981	-0,166618	18,933345	-6,922826	-3,607454	0,098986	0,247981	-0,166618	18,933345	-6,922826	-3,607454
13:52:44,82	0,353995	3,217059	-0,122990	0,683981	0,237011	1,102966	0,098854	0,252645	-0,170101	-0,714790	0,890211	-3,610361	-0,906866	-2,827496	-1,322625	-11,913464	21,283338	9,649809	0,098854	0,252645	-0,170101	19,117811	-6,869805	-3,610361	0,098854	0,252645	-0,170101	19,117811	-6,869805	-3,610361
13:52:44,87	0,353995	3,217059	-0,122990	0,683981	0,237011	1,102966	0,100998	0,247266	-0,168511	-0,425149	1,004619	-3,601541	-0,899890	-2,905665	-1,314753	-16,203738	21,063173	9,875166	0,100998	0,247266	-0,168511	18,985220	-6,923728	-3,601541	0,100998	0,247266	-0,168511	18,985220	-6,923728	-3,601541
13:52:44,92	0,353995	3,217059	-0,122990	0,683981	0,237011	1,102966	0,165206	0,202140	-0,160639	-0,414403	0,738050	-3,376184	-0,827081	-2,843572	-1,253416	-12,949083	17,164192	10,040453	0,165206	0,202140	-0,160639	15,453576	-12,230650	-3,376184	0,165206	0,202140	-0,160639	15,453576	-12,230650	-3,376184
13:52:44,97	0,354014	3,216995	-0,122983	0,683954	0,236977	1,052965	0,075027	0,170132	-0,099302	-0,499280	0,816849	-3,210896	-0,813368	-2,827348	-1,265550	-12,265355	16,426799	10,089798	0,075027	0,170132	-0,099302	12,856079	-5,072807	-3,210896	0,075027	0,170132	-0,099302	12,856079	-5,072807	-3,210896
13:52:45,02	0,354014	3,216995	-0,122983	0,683954	0,236977	1,052965	0,054121	0,166368	-0,111436	-0,600292	0,690530	-3,161552	-0,815487	-2,831521	-1,262416	-12,211008	16,531682	10,070326	0,054121	0,166368	-0,111436	12,459598	-3,557961	-3,161552	0,054121	0,166368	-0,111436	12,459598	-3,557961	-3,161552
13:52:45,07	0,354014	3,216995	-0,122983	0,683954	0,236977	1,052965	0,058794	0,166117	-0,108301	-0,469252	0,928158	-3,181024	-0,816465	-2,829694	-1,260444	-12,146416	16,621228	10,081123	0,058794	0,166117	-0,108301	12,570960	-3,687175	-3,181024	0,058794	0,166117	-0,108301	12,570960	-3,687175	-3,181024
13:52:45,12	0,354014	3,216995	-0,122983	0,683954	0,236977	1,052965	0,057701	0,167877	-0,106330	-0,450930	0,882470	-3,170227	-0,814501	-2,824825	-1,258912	-12,079192	16,703773	10,034754	0,057701	0,167877	-0,106330	12,727446	-3,647036	-3,170227	0,057701	0,167877	-0,106330	12,727446	-3,647036	-3,170227
13:52:45,17	0,354014	3,216995	-0,122983	0,683954	0,236977	1,052965	0,052502	0,168611	-0,104798	-0,383958	0,629105	-3,216595	-0,817910	-2,823858	-1,257687	-12,035499	16,768334	10,098169	0,052502	0,168611	-0,104798	12,851974	-3,492338	-3,216595	0,052502	0,168611	-0,104798	12,851974	-3,492338	-3,216595
13:52:45,22	0,354014	3,216995	-0,122983	0,683954	0,236977	1,052965	0,053369	0,172047	-0,103573	-0,484898	0,679736	-3,153181	-0,820225	-2,823028	-1,260824	-12,020474	16,791676	10,061633	0,053369	0,172047	-0,103573	13,020799	-3,509747	-3,153181	0,053369	0,172047	-0,103573	13,020799	-3,509747	-3,153181
13:52:45,27	0,354014	3,216995	-0,122983	0,683954	0,236977	1,052965	0,053808	0,174467	-0,106710	-0,582986	0,703890	-3,189716	-0,817790	-2,821591	-1,261953	-11,974461	16,790748	10,086677	0,053808	0,174467	-0,106710	13,112644	-3,520032	-3,189716	0,053808	0,174467	-0,106710	13,112644	-3,520032	-3,189716
13:52:45,32	0,354014	3,216995	-0,122983	0,683954	0,236977	1,052965	0,051346	0,173077	-0,107839	-0,488508	0,616165	-3,164672	-0,817656	-2,831907	-1,261610	-12,202815	16,762881	10,105796	0,051346	0,173077	-0,107839	13,098014	-3,414470	-3,164672	0,051346	0,173077	-0,107839	13,098014	-3,414470	-3,164672
13:52:45,37	0,354014	3,216995	-0,122983	0,683954	0,236977	1,052965	0,060213	0,167802	-0,107496	-0,352545	0,893424	-3,145554	-0,834500	-2,881868	-1,268053	-14,998910	17,688937	10,235318	0,060213	0,167802	-0,107496	12,819930	-3,833274	-3,145554	0,060213	0,167802	-0,107496	12,819930	-3,833274	-3,145554
13:52:45,42	0,354014	3,216995	-0,122983	0,683954	0,236977	1,052965	0,111903	0,157409	-0,113939	-0,408176	0,696800	-3,016032	-0,779898	-2,916869	-1,326339	-16,757039	14,765527	10,499853	0,111903	0,157409	-0,113939	11,948459	-8,087581	-3,016032	0,111903	0,157409	-0,113939	11,948459	-8,087581	-3,016032
13:52:45,47	0,354032	3,217022	-0,122973	0,683974	0,237007	1,002992	0,114913	0,092622	-0,172225	-0,450052	0,792462	-2,751497	-0,772242	-2,895445	-1,337195	-15,630046	14,117632	10,468933	0,114913	0,092622	-0,172225	6,820788	-8,228235	-2,751497	0,114913	0,092622	-0,172225	6,820788	-8,228235	-2,751497
13:52:45,52	0,354032	3,217022	-0,122973	0,683974	0,237007	1,002992	0,092531	0,096703	-0,183081	-0,659876	0,928558	-2,782417	-0,773062	-2,894787	-1,335214	-15,537441	14,323967	10,468496	0,092531	0,096703	-0,183081	6,931345	-6,335164	-2,782417	0,092531	0,096703	-0,183081	6,931345	-6,335164	-2,782417
13:52:45,57	0,354032	3,217022	-0,122973	0,683974	0,237007	1,002992	0,092372	0,097743	-0,181100	-0,488919	0,897284	-2,782854	-0,779747	-2,893957	-1,330525	-15,432194	14,511351	10,454996	0,092372	0,097743	-0,181100	7,183876	-6,353901	-2,782854	0,092372	0,097743	-0,181100	7,183876	-6,353901	-2,782854
13:52:45,62	0,354032	3,217022	-0,122973	0,683974	0,237007	1,002992	0,094995	0,103947	-0,176411	-0,596625	1,031170	-2,796354	-0,777672	-2,888473	-1,332799	-15,288737	14,571128	10,472527	0,094995	0,103947	-0,176411	7,563186	-6,425974	-2,796354	0,094995	0,103947	-0,176411	7,563186	-6,425974	-2,796354
13:52:45,67	0,354032	3,217022	-0,122973	0,683974	0,237007	1,002992	0,089208	0,104893	-0,178685	-0,522322	0,824587	-2,778822	-0,777487	-2,894311	-1,332762	-15,259377	14,688196	10,470274	0,089208	0,104893	-0,178685	7,711753	-6,178267	-2,778822	0,089208	0,104893	-0,178685	7,711753	-6,178267	-2,778822
13:52:45,72	0,354032	3,217022	-0,122973	0,683974	0,237007	1,002992	0,094172	0,101813	-0,178648	-0,246140	1,049595	-2,781076	-0,786680	-2,888528	-1,334741	-15,176597	14,801324	10,425068	0,094172	0,101813	-0,178648	7,746217	-6,342913	-2,781076	0,094172	0,101813	-0,178648	7,746217	-6,342913	-2,781076
13:52:45,77	0,354032	3,217022	-0,122973	0,683974	0,237007	1,002992	0,093760	0,112666	-0,180626	-0,671096	1,043292	-2,826281	-0,786503	-2,886934	-1,328487	-15,124154	14,872766	10,447505	0,093760	0,112666	-0,180626	8,173164	-6,316868	-2,826281	0,093760	0,112666	-0,180626	8,173164	-6,316868	-2,826281
13:52:45,82	0,354032	3,217022	-0,122973	0,683974	0,237007	1,002992	0,092291	0,113309	-0,174373	-0,616473	0,976621	-2,803844	-0,784638	-2,885389	-1,329253	-15,094928	14,936075	10,450251	0,092291	0,113309	-0,174373	8,278313	-6,268254	-2,803844	0,092291	0,113309	-0,174373	8,278313	-6,268254	-2,803844
13:52:45,87	0,354032	3,217022	-0,122973	0,683974	0,237007	1,002992	0,090020	0,112467	-0,175139	-0,503235	0,852190	-2,801099	-0,789238	-2,884348	-1,331234	-15,067708	15,008892	10,399571	0,090020	0,112467	-0,175139	8,325432	-6,214419	-2,801099	0,090020	0,112467	-0,175139	8,325432	-6,214419	-2,801099
13:52:45,92	0,354032	3,217022	-0,122973	0,683974	0,237007	1,002992	0,092812	0,114003	-0,173940	-0,451773	0,984161	-2,794402	-0,786814	-2,886242	-1,324968	-15,059423	15,040826	10,440441	0,092812	0,114003	-0,173940	8,497497	-6,301575	-2,794402	0,092812	0,114003	-0,173940	8,497497	-6,301575	-2,794402
13:52:45,97	0,354032	3,217022	-0,122973	0,683974	0,237007	1,002992	0,092812	0,114003	-0,173940	-0,451773	0,984161	-2,794402	-0,787906	-2,887755	-1,327673	-15,038457	15,101251	10,443393	0,092812	0,114003	-0,173940	8,497497	-6,301575	-2,794402	0,092812	0,114003	-0,173940	8,497497	-6,301575	-2,794402
13:52:46,02	0,354032	3,217022	-0,122973	0,683974	0,237007	1,002992	0,093704	0,114114	-0,173558	-0,417575	1,010039	-2,807956	-0,789527	-2,883787	-1,328036	-14,975348	15,154353	10,464356	0,093704	0,114114	-0,173558	8,540349	-6,345708	-2,807956	0,093704	0,114114	-0,173558	8,540349	-6,345708	-2,807956
13:52:46,07	0,354032	3,217022	-0,122973	0,683974	0,237007	1,002992	0,091078	0,117502	-0,173922	-0,516243	0,901592	-2,786994	-0,794104	-2,884689	-1,326900	-14,928064	15,165713	10,399631	0,091078	0,117502	-0,173922	8,707691	-6,248019	-2,786994	0,091078	0,117502	-0,173922	8,707691	-6,248019	-2,786994
13:52:46,12	0,354032	3,217022	-0,122973	0,683974	0,237007	1,002992	0,094147	0,121014	-0,172786	-0,665389	1,096483	-2,851719	-0,791185	-2,883227	-1,331170	-14,962158	15,272369	10,430943	0,094147	0,121014	-0,172786	8,834241	-6,294095	-2,851719	0,094147	0,121014	-0,172786	8,834241	-6,294095	-2,851719
13:52:46,17	0,354032	3,217022	-0,122973	0,683974	0,237007	1,002992	0,091421	0,119218	-0,177056	-0,496652	0,871875	-2,820406	-0,793426	-2,883447	-1,328444	-14,917552	15,276489	10,414002	0,091421	0,119218	-0,177056	8,861953	-6,304709	-2,820406	0,091421	0,119218	-0,177056	8,861953	-6,304709	-2,820406
13:52:46,22	0,354032	3,217022	-0,122973	0,683974	0,237007	1,002992	0,092733	0,121048	-0,174330	-0,565955	0,976656	-2,837347	-0,793403	-2,881983	-1,325746	-14,922200	15,308881	10,394287	0,092733	0,121048	-0,174330	8,936326	-6,302901	-2,837347	0,092733	0,121048	-0,174330	8,936326	-6,302901	-2,837347
13:52:46,27	0,354032	3,217022	-0,122973	0,683974	0,237007	1,002992	0,091454	0,121761	-0,171632	-0,577284	0,889919	-2,857063	-0,792701	-2,883443	-1,326053	-14,872573	15,332348	10,462452	0,091454	0,121761	-0,171632	8,980938	-6,289225	-2,857063	0,091454	0,121761	-0,171632	8,980938	-6,289225	-2,857063
13:52:46,32	0,354032	3,217022	-0,122973	0,683974	0,237007	1,002992	0,092367	0,120423	-0,171939	-0,462584	0,968628	-2,788897	-0,793877	-2,885429	-1,327249	-14,881543	15,337645	10,419338	0,092367	0,120423	-0,171939	8,990625	-6,282169	-2,788897	0,092367	0,120423	-0,171939	8,990625	-6,282169	-2,788897
13:52:46,37	0,354032	3,217022	-0,122973	0,683974	0,237007	1,002992	0,094675	0,120448	-0,173135	-0,463783	1,078241	-2,832012	-0,797342	-2,885068	-1,326839	-14,868912	15,405421	10,449655	0,094675	0,120448	-0,173135	8,991391	-6,353754	-2,832012	0,094675	0,120448	-0,173135	8,991391	-6,353754	-2,832012
13:52:46,42	0,354032	3,217022	-0,122973	0,683974	0,237007	1,002992	0,096095	0,123629	-0,172724	-0,564195	1,129110	-2,801695	-0,794310	-2,882437	-1,324524	-14,816811	15,362840	10,403655	0,096095	0,123629	-0,172724	9,140703	-6,414323	-2,801695	0,096095	0,123629	-0,172724	9,140703	-6,414323	-2,801695
13:52:46,47	0,354032	3,217022	-0,122973	0,683974	0,237007	1,002992	0,092300	0,122319	-0,170410	-0,506903	0,998222	-2,847695	-0,793750	-2,881026	-1,324517	-14,839121	15,408827	10,434729	0,092300	0,122319	-0,170410	9,095164	-6,247365	-2,847695	0,092300	0,122319	-0,170410	9,095164	-6,247365	-2,847695
13:52:46,52	0,354032	3,217022	-0,122973	0,683974	0,237007	1,002992	0,090799	0,122540	-0,170402	-0,489703	0,877807	-2,816620	-0,794836	-2,884171	-1,324114	-14,819583	15,446706	10,425153	0,090799	0,122540	-0,170402	9,129681	-6,249878	-2,816620	0,090799	0,122540	-0,170402	9,129681	-6,249878	-2,816620
13:52:46,57	0,354032	3,217022	-0,122973	0,683974	0,237007	1,002992	0,094065	0,121908	-0,170000	-0,414277	1,045625	-2,826197	-0,796497	-2,883200	-1,322571	-14,781024	15,467525	10,395270	0,094065	0,121908	-0,170000	9,155512	-6,338448	-2,826197	0,094065	0,121908	-0,170000	9,155512	-6,338448	-2,826197
13:52:46,62	0,354032	3,217022	-0,122973	0,683974	0,237007	1,002992	0,094054	0,123831	-0,168457	-0,476971	1,068082	-2,856079	-0,792395	-2,881273	-1,322937	-14,783905	15,474919	10,430670	0,094054	0,123831	-0,168457	9,243785	-6,315196	-2,856079	0,094054	0,123831	-0,168457	9,243785	-6,315196	-2,856079
13:52:46,67	0,354032	3,217022	-0,122973	0,683974	0,237007	1,002992	0,090334	0,121243	-0,168822	-0,337426	0,868448	-2,820679	-0,794184	-2,880796	-1,322965	-14,804446	15,502254	10,412155	0,090334	0,121243	-0,168822	9,180162	-6,222807	-2,820679	0,090334	0,121243	-0,168822	9,180162	-6,222807	-2,820679
13:52:46,72	0,354032	3,217022	-0,122973	0,683974	0,237007	1,002992	0,090816	0,123030	-0,168851	-0,416961	0,862036	-2,839195	-0,800062	-2,880044	-1,321435	-14,817985	15,551362	10,402342	0,090816	0,123030	-0,168851	9,240926	-6,267027	-2,839195	0,090816	0,123030	-0,168851	9,240926	-6,267027	-2,839195
13:52:46,77	0,354032	3,217022	-0,122973	0,683974	0,237007	1,002992	0,093104	0,128497	-0,167321	-0,665473	0,944731	-2,849008	-0,795227	-2,878520	-1,321776	-14,754651	15,556092	10,427337	0,093104	0,128497	-0,167321	9,421555	-6,363938	-2,849008	0,093104	0,128497	-0,167321	9,421555	-6,363938	-2,849008
13:52:46,82	0,354032	3,217022	-0,122973	0,683974	0,237007	1,002992	0,089366	0,125072	-0,167662	-0,451592	0,802855	-2,824012	-0,798233	-2,883034	-1,323337	-14,786403	15,537078	10,417125	0,089366	0,125072	-0,167662	9,366547	-6,212404	-2,824012	0,089366	0,125072	-0,167662	9,366547	-6,212404	-2,824012
13:52:46,87	0,354032	3,217022	-0,122973	0,683974	0,237007	1,002992	0,094779	0,125418	-0,169223	-0,501924	1,066323	-2,834224	-0,797523	-2,877053	-1,323343	-14,731049	15,582710	10,409341	0,094779	0,125418	-0,169223	9,343372	-6,373831	-2,834224	0,094779	0,125418	-0,169223	9,343372	-6,373831	-2,834224
13:52:46,92	0,354032	3,217022	-0,122973	0,683974	0,237007	1,002992	0,089244	0,127794	-0,169229	-0,558271	0,803618	-2,842008	-0,798166	-2,882849	-1,323716	-14,763060	15,562994	10,417985	0,089244	0,127794	-0,169229	9,473526	-6,202029	-2,842008	0,089244	0,127794	-0,169229	9,473526	-6,202029	-2,842008
13:52:46,97	0,354032	3,217022	-0,122973	0,683974	0,237007	1,002992	0,094585	0,125453	-0,169601	-0,469636	1,063486	-2,833365	-0,798167	-2,880426	-1,324518	-14,775000	15,614712	10,406076	0,094585	0,125453	-0,169601	9,378418	-6,361429	-2,833365	0,094585	0,125453	-0,169601	9,378418	-6,361429	-2,833365
13:52:47,02	0,354032	3,217022	-0,122973	0,683974	0,237007	1,002992	0,092487	0,126665	-0,170404	-0,493836	0,918187	-2,845273	-0,795685	-2,880428	-1,322560	-14,723957	15,620366	10,390434	0,092487	0,126665	-0,170404	9,449353	-6,342029	-2,845273	0,092487	0,126665	-0,170404	9,449353	-6,342029	-2,845273
13:52:47,07	0,354032	3,217022	-0,122973	0,683974	0,237007	1,002992	0,091247	0,124514	-0,168446	-0,351596	0,895114	-2,860915	-0,798552	-2,878968	-1,320219	-14,688754	15,623816	10,393325	0,091247	0,124514	-0,168446	9,422785	-6,267807	-2,860915	0,091247	0,124514	-0,168446	9,422785	-6,267807	-2,860915
13:52:47,13	0,354032	3,217022	-0,122973	0,683974	0,237007	1,002992	0,091417	0,127727	-0,166105	-0,498052	0,932706	-2,858025	-0,796211	-2,878634	-1,321800	-14,704469	15,648825	10,366633	0,091417	0,127727	-0,166105	9,528503	-6,243546	-2,858025	0,091417	0,127727	-0,166105	9,528503	-6,243546	-2,858025
13:52:47,18	0,354032	3,217022	-0,122973	0,683974	0,237007	1,002992	0,089957	0,125868	-0,167686	-0,387569	0,830672	-2,884717	-0,799146	-2,880998	-1,322192	-14,709523	15,658900	10,356698	0,089957	0,125868	-0,167686	9,493034	-6,230970	-2,884717	0,089957	0,125868	-0,167686	9,493034	-6,230970	-2,884717
13:52:47,23	0,354032	3,217022	-0,122973	0,683974	0,237007	1,002992	0,093472	0,127227	-0,168078	-0,452038	1,004031	-2,894652	-0,801479	-2,880112	-1,325639	-14,688905	15,679151	10,421947	0,093472	0,127227	-0,168078	9,535244	-6,333528	-2,894652	0,093472	0,127227	-0,168078	9,535244	-6,333528	-2,894652
13:52:47,28	0,354032	3,217022	-0,122973	0,683974	0,237007	1,002992	0,093871	0,129690	-0,171525	-0,552307	1,032520	-2,829403	-0,802950	-2,920676	-1,209949	-17,357493	15,738254	10,597476	0,093871	0,129690	-0,171525	9,628381	-6,336376	-2,829403	0,093871	0,129690	-0,171525	9,628381	-6,336376	-2,829403
13:52:47,33	0,354032	3,217022	-0,122973	0,683974	0,237007	1,002992	0,129736	0,110682	-0,055835	-0,846985	0,556869	-2,653874	-0,734220	-2,875929	-1,220376	-14,779317	12,519911	10,768921	0,129736	0,110682	-0,055835	7,841552	-9,627408	-2,653874	0,129736	0,110682	-0,055835	7,841552	-9,627408	-2,653874
13:52:47,38	0,353980	3,217027	-0,122991	0,683987	0,236986	0,952963	0,056619	0,073533	-0,066262	-0,413339	0,596730	-2,482429	-0,720343	-2,863736	-1,232511	-14,040142	11,792354	10,759300	0,056619	0,073533	-0,066262	5,359038	-3,847875	-2,482429	0,056619	0,073533	-0,066262	5,359038	-3,847875	-2,482429
13:52:47,43	0,353980	3,217027	-0,122991	0,683987	0,236986	0,952963	0,039121	0,067612	-0,078397	-0,365931	0,690725	-2,492049	-0,724269	-2,862543	-1,232863	-13,961249	11,846435	10,774470	0,039121	0,067612	-0,078397	4,941631	-2,380240	-2,492049	0,039121	0,067612	-0,078397	4,941631	-2,380240	-2,492049
13:52:47,48	0,353980	3,217027	-0,122991	0,683987	0,236986	0,952963	0,040051	0,071609	-0,078749	-0,487468	0,780390	-2,476880	-0,727057	-2,862230	-1,232854	-13,897425	11,869296	10,754724	0,040051	0,071609	-0,078749	5,133821	-2,363613	-2,476880	0,040051	0,071609	-0,078749	5,133821	-2,363613	-2,476880
13:52:47,53	0,353980	3,217027	-0,122991	0,683987	0,236986	0,952963	0,041174	0,074180	-0,078740	-0,569474	0,882611	-2,496625	-0,726291	-2,860103	-1,229359	-13,848318	11,954134	10,731033	0,041174	0,074180	-0,078740	5,253676	-2,349520	-2,496625	0,041174	0,074180	-0,078740	5,253676	-2,349520	-2,496625
13:52:47,58	0,353980	3,217027	-0,122991	0,683987	0,236986	0,952963	0,038949	0,074580	-0,075245	-0,492211	0,767029	-2,520317	-0,725622	-2,858532	-1,227354	-13,801553	11,948295	10,792480	0,038949	0,074580	-0,075245	5,362282	-2,290454	-2,520317	0,038949	0,074580	-0,075245	5,362282	-2,290454	-2,520317
13:52:47,63	0,353980	3,217027	-0,122991	0,683987	0,236986	0,952963	0,037254	0,074787	-0,073240	-0,484650	0,722326	-2,458869	-0,729590	-2,859006	-1,228926	-13,764391	12,041282	10,751672	0,037254	0,074787	-0,073240	5,386093	-2,202127	-2,458869	0,037254	0,074787	-0,073240	5,386093	-2,202127	-2,458869
13:52:47,68	0,353980	3,217027	-0,122991	0,683987	0,236986	0,952963	0,039649	0,077985	-0,074812	-0,551866	0,832525	-2,499678	-0,727756	-2,859585	-1,229302	-13,750403	12,088509	10,753500	0,039649	0,077985	-0,074812	5,569965	-2,279888	-2,499678	0,039649	0,077985	-0,074812	5,569965	-2,279888	-2,499678
13:52:47,73	0,353980	3,217027	-0,122991	0,683987	0,236986	0,952963	0,039233	0,076107	-0,075188	-0,406325	0,799413	-2,497849	-0,730559	-2,857355	-1,233963	-13,724344	12,247409	10,761005	0,039233	0,076107	-0,075188	5,568097	-2,280374	-2,497849	0,039233	0,076107	-0,075188	5,568097	-2,280374	-2,497849
13:52:47,78	0,353980	3,217027	-0,122991	0,683987	0,236986	0,952963	0,038703	0,079651	-0,079849	-0,439937	0,714992	-2,490344	-0,745333	-2,938648	-1,270430	-17,938826	12,856197	10,933146	0,038703	0,079651	-0,079849	5,812636	-2,323222	-2,490344	0,038703	0,079651	-0,079849	5,812636	-2,323222	-2,490344
13:52:47,83	0,353980	3,217027	-0,122991	0,683987	0,236986	0,952963	0,116492	0,051799	-0,116316	-0,571669	0,805747	-2,318204	-0,687491	-2,932500	-1,290996	-17,510050	9,669799	11,140802	0,116492	0,051799	-0,116316	3,494553	-8,338854	-2,318204	0,116492	0,051799	-0,116316	3,494553	-8,338854	-2,318204
13:52:47,88	0,354060	3,216935	-0,122975	0,683972	0,236991	0,902948	0,082247	0,004780	-0,136882	-0,671779	0,989543	-2,110547	-0,675169	-2,916197	-1,298809	-16,724779	9,122020	11,192319	0,082247	0,004780	-0,136882	-0,296571	-5,466835	-2,110547	0,082247	0,004780	-0,136882	-0,296571	-5,466835	-2,110547
13:52:47,93	0,354060	3,216935	-0,122975	0,683972	0,236991	0,902948	0,061966	0,002260	-0,144695	-0,622501	0,888911	-2,059030	-0,681012	-2,912043	-1,293731	-16,519555	9,368093	11,136467	0,061966	0,002260	-0,144695	-0,445102	-3,975448	-2,059030	0,061966	0,002260	-0,144695	-0,445102	-3,975448	-2,059030
13:52:47,98	0,354060	3,216935	-0,122975	0,683972	0,236991	0,902948	0,061291	0,009398	-0,139617	-0,677941	0,908475	-2,114883	-0,680035	-2,909735	-1,294468	-16,396802	9,553337	11,127564	0,061291	0,009398	-0,139617	0,059763	-3,902855	-2,114883	0,061291	0,009398	-0,139617	0,059763	-3,902855	-2,114883
13:52:48,03	0,354060	3,216935	-0,122975	0,683972	0,236991	0,902948	0,058803	0,009705	-0,140354	-0,472137	0,792790	-2,123786	-0,682044	-2,904462	-1,290570	-16,276802	9,683619	11,104341	0,058803	0,009705	-0,140354	0,289719	-3,823240	-2,123786	0,058803	0,009705	-0,140354	0,289719	-3,823240	-2,123786
13:52:48,08	0,354060	3,216935	-0,122975	0,683972	0,236991	0,902948	0,055242	0,014081	-0,136456	-0,526872	0,646380	-2,147009	-0,683561	-2,909064	-1,289720	-16,225093	9,844301	11,146255	0,055242	0,014081	-0,136456	0,578516	-3,690081	-2,147009	0,055242	0,014081	-0,136456	0,578516	-3,690081	-2,147009
13:52:48,13	0,354060	3,216935	-0,122975	0,683972	0,236991	0,902948	0,059985	0,013094	-0,135606	-0,310544	0,857480	-2,105094	-0,689725	-2,902112	-1,291245	-16,097637	9,966945	11,159459	0,059985	0,013094	-0,135606	0,717372	-3,851342	-2,105094	0,059985	0,013094	-0,135606	0,717372	-3,851342	-2,105094
13:52:48,18	0,354060	3,216935	-0,122975	0,683972	0,236991	0,902948	0,057047	0,021909	-0,137131	-0,598937	0,753743	-2,091891	-0,687752	-2,905503	-1,286167	-16,045192	10,030640	11,138327	0,057047	0,021909	-0,137131	1,120886	-3,724418	-2,091891	0,057047	0,021909	-0,137131	1,120886	-3,724418	-2,091891
13:52:48,23	0,354060	3,216935	-0,122975	0,683972	0,236991	0,902948	0,058997	0,018504	-0,132052	-0,340535	0,868714	-2,113023	-0,693572	-2,905369	-1,287747	-16,056521	10,160769	11,123207	0,058997	0,018504	-0,132052	1,112060	-3,762522	-2,113023	0,058997	0,018504	-0,132052	1,112060	-3,762522	-2,113023
13:52:48,28	0,354060	3,216935	-0,122975	0,683972	0,236991	0,902948	0,061792	0,023612	-0,133633	-0,499084	0,939174	-2,128143	-0,693778	-2,901814	-1,284635	-15,921586	10,276653	11,065989	0,061792	0,023612	-0,133633	1,354433	-3,911462	-2,128143	0,061792	0,023612	-0,133633	1,354433	-3,911462	-2,128143
13:52:48,33	0,354060	3,216935	-0,122975	0,683972	0,236991	0,902948	0,058815	0,025567	-0,130521	-0,432951	0,843318	-2,185361	-0,696046	-2,903425	-1,288480	-15,889752	10,322920	11,097923	0,058815	0,025567	-0,130521	1,574083	-3,773674	-2,185361	0,058815	0,025567	-0,130521	1,574083	-3,773674	-2,185361
13:52:48,38	0,354060	3,216935	-0,122975	0,683972	0,236991	0,902948	0,061345	0,026726	-0,134366	-0,437234	0,979288	-2,153427	-0,697218	-2,899142	-1,286172	-15,898722	10,376677	11,098765	0,061345	0,026726	-0,134366	1,660783	-3,836269	-2,153427	0,061345	0,026726	-0,134366	1,660783	-3,836269	-2,153427
13:52:48,43	0,354060	3,216935	-0,122975	0,683972	0,236991	0,902948	0,058221	0,029883	-0,132057	-0,559294	0,782233	-2,152584	-0,699420	-2,899335	-1,288461	-15,843449	10,445589	11,125614	0,058221	0,029883	-0,132057	1,786495	-3,788151	-2,152584	0,058221	0,029883	-0,132057	1,786495	-3,788151	-2,152584
13:52:48,48	0,354060	3,216935	-0,122975	0,683972	0,236991	0,902948	0,059489	0,031693	-0,134346	-0,566116	0,861554	-2,125736	-0,701191	-2,900541	-1,287306	-15,848704	10,434131	11,109578	0,059489	0,031693	-0,134346	1,921786	-3,808328	-2,125736	0,059489	0,031693	-0,134346	1,921786	-3,808328	-2,125736
13:52:48,53	0,354060	3,216935	-0,122975	0,683972	0,236991	0,902948	0,061420	0,032624	-0,133192	-0,627063	0,963133	-2,141772	-0,695692	-2,899970	-1,288032	-15,784635	10,530311	11,132858	0,061420	0,032624	-0,133192	1,933899	-3,858316	-2,141772	0,061420	0,032624	-0,133192	1,933899	-3,858316	-2,141772
13:52:48,58	0,354060	3,216935	-0,122975	0,683972	0,236991	0,902948	0,058175	0,028147	-0,133918	-0,278956	0,801808	-2,118492	-0,702057	-2,897108	-1,286513	-15,742961	10,562402	11,088251	0,058175	0,028147	-0,133918	1,930599	-3,764938	-2,118492	0,058175	0,028147	-0,133918	1,930599	-3,764938	-2,118492
13:52:48,63	0,354060	3,216935	-0,122975	0,683972	0,236991	0,902948	0,058879	0,035090	-0,132399	-0,591378	0,858455	-2,163098	-0,702010	-2,899701	-1,286101	-15,732203	10,575542	11,097625	0,058879	0,035090	-0,132399	2,163226	-3,763545	-2,163098	0,058879	0,035090	-0,132399	2,163226	-3,763545	-2,163098
13:52:48,68	0,354060	3,216935	-0,122975	0,683972	0,236991	0,902948	0,061101	0,033753	-0,131987	-0,505084	0,976768	-2,153725	-0,699028	-2,896912	-1,285719	-15,725524	10,623799	11,094954	0,061101	0,033753	-0,131987	2,144549	-3,819693	-2,153725	0,061101	0,033753	-0,131987	2,144549	-3,819693	-2,153725
13:52:48,73	0,354060	3,216935	-0,122975	0,683972	0,236991	0,902948	0,057195	0,032565	-0,131605	-0,398149	0,755280	-2,156396	-0,702464	-2,897422	-1,283385	-15,705233	10,678642	11,089567	0,057195	0,032565	-0,131605	2,158184	-3,734512	-2,156396	0,057195	0,032565	-0,131605	2,158184	-3,734512	-2,156396
13:52:48,78	0,354060	3,216935	-0,122975	0,683972	0,236991	0,902948	0,059354	0,035285	-0,129270	-0,481983	0,857728	-2,161783	-0,704728	-2,895494	-1,286895	-15,679953	10,757076	11,074469	0,059354	0,035285	-0,129270	2,287922	-3,801589	-2,161783	0,059354	0,035285	-0,129270	2,287922	-3,801589	-2,161783
13:52:48,83	0,354060	3,216935	-0,122975	0,683972	0,236991	0,902948	0,058817	0,038211	-0,132780	-0,553530	0,812460	-2,176881	-0,704719	-2,897190	-1,286853	-15,659155	10,708569	11,106342	0,058817	0,038211	-0,132780	2,446007	-3,804673	-2,176881	0,058817	0,038211	-0,132780	2,446007	-3,804673	-2,176881
13:52:48,88	0,354060	3,216935	-0,122975	0,683972	0,236991	0,902948	0,060281	0,037354	-0,132739	-0,540617	0,930864	-2,145007	-0,702850	-2,898473	-1,287623	-15,631311	10,752545	11,088685	0,060281	0,037354	-0,132739	2,391708	-3,801208	-2,145007	0,060281	0,037354	-0,132739	2,391708	-3,801208	-2,145007
13:52:48,93	0,354060	3,216935	-0,122975	0,683972	0,236991	0,902948	0,060458	0,035094	-0,133509	-0,371089	0,942197	-2,162664	-0,705191	-2,893962	-1,287648	-15,639475	10,830971	11,091561	0,060458	0,035094	-0,133509	2,383823	-3,803775	-2,162664	0,060458	0,035094	-0,133509	2,383823	-3,803775	-2,162664
13:52:48,98	0,354060	3,216935	-0,122975	0,683972	0,236991	0,902948	0,057722	0,039377	-0,133534	-0,529972	0,753633	-2,159788	-0,705134	-2,894776	-1,286472	-15,614701	10,821298	11,085325	0,057722	0,039377	-0,133534	2,561162	-3,777551	-2,159788	0,057722	0,039377	-0,133534	2,561162	-3,777551	-2,159788
13:52:49,03	0,354060	3,216935	-0,122975	0,683972	0,236991	0,902948	0,058398	0,038922	-0,132357	-0,502251	0,815085	-2,166025	-0,703230	-2,892701	-1,286437	-15,560324	10,871645	11,106375	0,058398	0,038922	-0,132357	2,553089	-3,769177	-2,166025	0,058398	0,038922	-0,132357	2,553089	-3,769177	-2,166025
13:52:49,08	0,354060	3,216935	-0,122975	0,683972	0,236991	0,902948	0,055649	0,038310	-0,132323	-0,399647	0,694045	-2,144974	-0,706220	-2,895672	-1,287644	-15,596442	10,884933	11,063343	0,055649	0,038310	-0,132323	2,607665	-3,674405	-2,144974	0,055649	0,038310	-0,132323	2,607665	-3,674405	-2,144974
13:52:49,13	0,354060	3,216935	-0,122975	0,683972	0,236991	0,902948	0,059717	0,039413	-0,133530	-0,463588	0,867642	-2,188007	-0,708555	-2,892088	-1,285736	-15,602860	10,940727	11,044783	0,059717	0,039413	-0,133530	2,630362	-3,820123	-2,188007	0,059717	0,039413	-0,133530	2,630362	-3,820123	-2,188007
13:52:49,18	0,354060	3,216935	-0,122975	0,683972	0,236991	0,902948	0,057781	0,043228	-0,131622	-0,616829	0,733545	-2,206567	-0,708555	-2,893730	-1,286850	-15,581922	10,892210	11,091899	0,057781	0,043228	-0,131622	2,776553	-3,802289	-2,206567	0,057781	0,043228	-0,131622	2,776553	-3,802289	-2,206567
13:52:49,23	0,354060	3,216935	-0,122975	0,683972	0,236991	0,902948	0,059202	0,042407	-0,132736	-0,605679	0,849825	-2,159451	-0,705508	-2,896323	-1,289185	-15,554382	10,927652	11,050708	0,059202	0,042407	-0,132736	2,723246	-3,797552	-2,159451	0,059202	0,042407	-0,132736	2,723246	-3,797552	-2,159451
13:52:49,28	0,354060	3,216935	-0,122975	0,683972	0,236991	0,902948	0,059925	0,038471	-0,135071	-0,356571	0,893524	-2,200642	-0,709011	-2,890945	-1,287232	-15,535606	10,959523	11,089301	0,059925	0,038471	-0,135071	2,663421	-3,810569	-2,200642	0,059925	0,038471	-0,135071	2,663421	-3,810569	-2,200642
13:52:49,34	0,354060	3,216935	-0,122975	0,683972	0,236991	0,902948	0,057019	0,044194	-0,133118	-0,617154	0,742742	-2,162049	-0,706043	-2,897784	-1,284488	-15,555541	10,979212	11,087965	0,057019	0,044194	-0,133118	2,852057	-3,733237	-2,162049	0,057019	0,044194	-0,133118	2,852057	-3,733237	-2,162049
13:52:49,39	0,354060	3,216935	-0,122975	0,683972	0,236991	0,902948	0,061065	0,043186	-0,132351	-0,557779	0,941254	-2,191926	-0,708326	-2,895919	-1,284129	-15,524129	10,983111	11,043824	0,061065	0,043186	-0,132351	2,832290	-3,852373	-2,191926	0,061065	0,043186	-0,132351	2,832290	-3,852373	-2,191926
13:52:49,44	0,354060	3,216935	-0,122975	0,683972	0,236991	0,902948	0,060984	0,041114	-0,130015	-0,430863	0,947068	-2,207525	-0,708256	-2,892097	-1,288347	-15,479065	11,025041	11,115682	0,060984	0,041114	-0,130015	2,796622	-3,840165	-2,207525	0,060984	0,041114	-0,130015	2,796622	-3,840165	-2,207525
13:52:49,49	0,354060	3,216935	-0,122975	0,683972	0,236991	0,902948	0,057639	0,042965	-0,134233	-0,468224	0,791195	-2,135668	-0,709410	-2,922532	-1,170491	-17,449387	11,124170	11,217724	0,057639	0,042965	-0,134233	2,904493	-3,733464	-2,135668	0,057639	0,042965	-0,134233	2,904493	-3,733464	-2,135668
13:52:49,54	0,354060	3,216935	-0,122975	0,683972	0,236991	0,902948	0,084574	0,028746	-0,016376	-0,628184	0,435885	-2,033626	-0,634774	-2,913859	-1,282558	-16,663830	7,083396	11,496906	0,084574	0,028746	-0,016376	1,628395	-6,203144	-2,033626	0,084574	0,028746	-0,016376	1,628395	-6,203144	-2,033626
13:52:49,59	0,353979	3,216957	-0,122975	0,683996	0,236987	0,852934	0,039745	-0,031554	-0,128444	-0,599186	0,805485	-1,754444	-0,621769	-2,906623	-1,285432	-16,128912	6,475867	11,496398	0,039745	-0,031554	-0,128444	-3,076203	-2,314481	-1,754444	0,039745	-0,031554	-0,128444	-3,076203	-2,314481	-1,754444
13:52:49,64	0,353979	3,216957	-0,122975	0,683996	0,236987	0,852934	0,026975	-0,039199	-0,131318	-0,460334	0,908490	-1,754952	-0,627840	-2,904060	-1,285794	-15,993251	6,647379	11,475823	0,026975	-0,039199	-0,131318	-3,537466	-1,209075	-1,754952	0,026975	-0,039199	-0,131318	-3,537466	-1,209075	-1,754952
13:52:49,69	0,353979	3,216957	-0,122975	0,683996	0,236987	0,852934	0,027791	-0,032659	-0,131680	-0,584033	0,982623	-1,775526	-0,626326	-2,901335	-1,286908	-15,862505	6,748884	11,479075	0,027791	-0,032659	-0,131680	-3,147801	-1,198953	-1,775526	0,027791	-0,032659	-0,131680	-3,147801	-1,198953	-1,775526
13:52:49,74	0,353979	3,216957	-0,122975	0,683996	0,236987	0,852934	0,024674	-0,032608	-0,132793	-0,433436	0,883044	-1,772275	-0,629060	-2,899582	-1,288817	-15,792891	6,862481	11,497483	0,024674	-0,032608	-0,132793	-2,993155	-1,053892	-1,772275	0,024674	-0,032608	-0,132793	-2,993155	-1,053892	-1,772275
13:52:49,79	0,353979	3,216957	-0,122975	0,683996	0,236987	0,852934	0,024523	-0,029364	-0,134703	-0,468928	0,878670	-1,753867	-0,632449	-2,897936	-1,284954	-15,762787	6,949623	11,463357	0,024523	-0,029364	-0,134703	-2,774011	-1,046394	-1,753867	0,024523	-0,029364	-0,134703	-2,774011	-1,046394	-1,753867
13:52:49,84	0,353979	3,216957	-0,122975	0,683996	0,236987	0,852934	0,024792	-0,025606	-0,130840	-0,573819	0,875165	-1,787993	-0,632793	-2,898546	-1,282607	-15,686450	7,030118	11,434501	0,024792	-0,025606	-0,130840	-2,583906	-1,071027	-1,787993	0,024792	-0,025606	-0,130840	-2,583906	-1,071027	-1,787993
13:52:49,89	0,353979	3,216957	-0,122975	0,683996	0,236987	0,852934	0,025492	-0,025613	-0,128493	-0,465605	0,937432	-1,816848	-0,632631	-2,893920	-1,280599	-15,626376	7,124059	11,509063	0,025492	-0,025613	-0,128493	-2,476198	-1,063718	-1,816848	0,025492	-0,025613	-0,128493	-2,476198	-1,063718	-1,816848
13:52:49,94	0,353979	3,216957	-0,122975	0,683996	0,236987	0,852934	0,021405	-0,023440	-0,126485	-0,467196	0,729960	-1,742286	-0,627275	-2,896707	-1,282116	-15,547543	6,951141	11,484768	0,021405	-0,023440	-0,126485	-2,307228	-0,950356	-1,742286	0,021405	-0,023440	-0,126485	-2,307228	-0,950356	-1,742286
13:52:49,99	0,353979	3,216957	-0,122975	0,683996	0,236987	0,852934	0,021141	-0,029472	-0,128002	-0,263853	0,870952	-1,766581	-0,639545	-2,977894	-1,241389	-20,155201	7,678736	11,681220	0,021141	-0,029472	-0,128002	-2,577417	-0,788624	-1,766581	0,021141	-0,029472	-0,128002	-2,577417	-0,788624	-1,766581
13:52:50,04	0,353979	3,216957	-0,122975	0,683996	0,236987	0,852934	0,097586	-0,059440	-0,087275	-0,379232	0,491941	-1,570130	-0,612228	-2,959674	-1,204973	-18,893292	5,934079	11,820507	0,097586	-0,059440	-0,087275	-5,045283	-7,168558	-1,570130	0,097586	-0,059440	-0,087275	-5,045283	-7,168558	-1,570130
13:52:50,09	0,354069	3,216964	-0,122983	0,683965	0,237006	0,802978	0,068149	-0,073987	-0,050859	-0,502766	0,926366	-1,430843	-0,599334	-2,938782	-1,207424	-18,114773	5,360722	11,796113	0,068149	-0,073987	-0,050859	-6,310732	-4,423292	-1,430843	0,068149	-0,073987	-0,050859	-6,310732	-4,423292	-1,430843
13:52:50,14	0,354069	3,216964	-0,122983	0,683965	0,237006	0,802978	0,043609	-0,074707	-0,053310	-0,572579	0,611201	-1,455237	-0,601142	-2,937536	-1,207355	-17,928802	5,565713	11,786063	0,043609	-0,074707	-0,053310	-6,437110	-2,812096	-1,455237	0,043609	-0,074707	-0,053310	-6,437110	-2,812096	-1,455237
13:52:50,19	0,354069	3,216964	-0,122983	0,683965	0,237006	0,802978	0,043434	-0,072518	-0,053241	-0,415896	0,660655	-1,465287	-0,603144	-2,936687	-1,205765	-17,817918	5,715663	11,774004	0,043434	-0,072518	-0,053241	-6,108587	-2,748895	-1,465287	0,043434	-0,072518	-0,053241	-6,108587	-2,748895	-1,465287
13:52:50,24	0,354069	3,216964	-0,122983	0,683965	0,237006	0,802978	0,043699	-0,070361	-0,051651	-0,342788	0,695517	-1,477346	-0,607546	-2,934340	-1,206905	-17,723068	5,882534	11,773810	0,043699	-0,070361	-0,051651	-5,866108	-2,734878	-1,477346	0,043699	-0,070361	-0,051651	-5,866108	-2,734878	-1,477346
13:52:50,29	0,354069	3,216964	-0,122983	0,683965	0,237006	0,802978	0,043867	-0,065375	-0,052791	-0,410130	0,702949	-1,477540	-0,609590	-2,934312	-1,204499	-17,621589	6,009940	11,813796	0,043867	-0,065375	-0,052791	-5,542035	-2,740619	-1,477540	0,043867	-0,065375	-0,052791	-5,542035	-2,740619	-1,477540
13:52:50,34	0,354069	3,216964	-0,122983	0,683965	0,237006	0,802978	0,044865	-0,063590	-0,050385	-0,341829	0,779014	-1,437553	-0,610578	-2,928275	-1,202946	-17,560608	6,125163	11,811795	0,044865	-0,063590	-0,050385	-5,333679	-2,742879	-1,437553	0,044865	-0,063590	-0,050385	-5,333679	-2,742879	-1,437553
13:52:50,39	0,354069	3,216964	-0,122983	0,683965	0,237006	0,802978	0,040132	-0,059717	-0,048832	-0,412994	0,528078	-1,439555	-0,613977	-2,929883	-1,204880	-17,522928	6,192905	11,799393	0,040132	-0,059717	-0,048832	-5,100745	-2,622245	-1,439555	0,040132	-0,059717	-0,048832	-5,100745	-2,622245	-1,439555
13:52:50,44	0,354069	3,216964	-0,122983	0,683965	0,237006	0,802978	0,043223	-0,057577	-0,050766	-0,446736	0,687599	-1,451957	-0,617281	-2,932241	-1,202539	-17,460128	6,276975	11,765179	0,043223	-0,057577	-0,050766	-4,966544	-2,705411	-1,451957	0,043223	-0,057577	-0,050766	-4,966544	-2,705411	-1,451957
13:52:50,49	0,354069	3,216964	-0,122983	0,683965	0,237006	0,802978	0,046917	-0,055894	-0,048425	-0,430058	0,892061	-1,486170	-0,615981	-2,928288	-1,203290	-17,414385	6,352553	11,792624	0,046917	-0,055894	-0,048425	-4,817731	-2,790962	-1,486170	0,046917	-0,055894	-0,048425	-4,817731	-2,790962	-1,486170
13:52:50,54	0,354069	3,216964	-0,122983	0,683965	0,237006	0,802978	0,042844	-0,055044	-0,049176	-0,385952	0,682065	-1,458726	-0,617536	-2,926691	-1,204090	-17,350804	6,451057	11,737439	0,042844	-0,055044	-0,049176	-4,706875	-2,681188	-1,458726	0,042844	-0,055044	-0,049176	-4,706875	-2,681188	-1,458726
13:52:50,59	0,354069	3,216964	-0,122983	0,683965	0,237006	0,802978	0,042239	-0,052899	-0,049976	-0,380395	0,656396	-1,513911	-0,620933	-2,923846	-1,203666	-17,292725	6,499221	11,771878	0,042239	-0,052899	-0,049976	-4,532934	-2,659335	-1,513911	0,042239	-0,052899	-0,049976	-4,532934	-2,659335	-1,513911
13:52:50,64	0,354069	3,216964	-0,122983	0,683965	0,237006	0,802978	0,041473	-0,048534	-0,049552	-0,536618	0,642811	-1,479472	-0,620318	-2,931078	-1,202073	-17,320420	6,558702	11,796358	0,041473	-0,048534	-0,049552	-4,346513	-2,612836	-1,479472	0,041473	-0,048534	-0,049552	-4,346513	-2,612836	-1,479472
13:52:50,69	0,354069	3,216964	-0,122983	0,683965	0,237006	0,802978	0,047428	-0,052683	-0,047959	-0,283198	0,898749	-1,454992	-0,619018	-2,924061	-1,203257	-17,260367	6,601577	11,774874	0,047428	-0,052683	-0,047959	-4,418801	-2,824370	-1,454992	0,047428	-0,052683	-0,047959	-4,418801	-2,824370	-1,454992
13:52:50,74	0,354069	3,216964	-0,122983	0,683965	0,237006	0,802978	0,040702	-0,050300	-0,049143	-0,339928	0,579539	-1,476476	-0,622452	-2,922604	-1,204054	-17,225409	6,639957	11,741936	0,040702	-0,050300	-0,049143	-4,288509	-2,615548	-1,476476	0,040702	-0,050300	-0,049143	-4,288509	-2,615548	-1,476476
13:52:50,79	0,354069	3,216964	-0,122983	0,683965	0,237006	0,802978	0,041156	-0,046598	-0,049940	-0,481740	0,614267	-1,509413	-0,617075	-2,923097	-1,204423	-17,205456	6,681057	11,744128	0,041156	-0,046598	-0,049940	-4,139676	-2,616511	-1,509413	0,041156	-0,046598	-0,049940	-4,139676	-2,616511	-1,509413
13:52:50,84	0,354069	3,216964	-0,122983	0,683965	0,237006	0,802978	0,038895	-0,051500	-0,050309	-0,181247	0,493410	-1,507222	-0,624684	-2,922716	-1,200568	-17,214904	6,747884	11,723381	0,038895	-0,051500	-0,050309	-4,224018	-2,559858	-1,507222	0,038895	-0,051500	-0,050309	-4,224018	-2,559858	-1,507222
13:52:50,89	0,354069	3,216964	-0,122983	0,683965	0,237006	0,802978	0,042370	-0,044721	-0,046454	-0,480641	0,632525	-1,527969	-0,622826	-2,920856	-1,201667	-17,161472	6,759365	11,787452	0,042370	-0,044721	-0,046454	-3,991207	-2,693547	-1,527969	0,042370	-0,044721	-0,046454	-3,991207	-2,693547	-1,527969
13:52:50,94	0,354069	3,216964	-0,122983	0,683965	0,237006	0,802978	0,039830	-0,045400	-0,047553	-0,408664	0,540952	-1,463897	-0,624442	-2,922437	-1,203592	-17,100758	6,780243	11,768774	0,039830	-0,045400	-0,047553	-3,972546	-2,585690	-1,463897	0,039830	-0,045400	-0,047553	-3,972546	-2,585690	-1,463897
13:52:50,99	0,354069	3,216964	-0,122983	0,683965	0,237006	0,802978	0,042007	-0,044791	-0,049478	-0,391878	0,696309	-1,482576	-0,621543	-2,922978	-1,204389	-17,137587	6,818930	11,756762	0,042007	-0,044791	-0,049478	-3,907979	-2,601246	-1,482576	0,042007	-0,044791	-0,049478	-3,907979	-2,601246	-1,482576
13:52:51,04	0,354069	3,216964	-0,122983	0,683965	0,237006	0,802978	0,041027	-0,047572	-0,050275	-0,232172	0,594084	-1,494588	-0,624433	-2,921263	-1,204375	-17,112849	6,841794	11,776367	0,041027	-0,047572	-0,050275	-3,966588	-2,626501	-1,494588	0,041027	-0,047572	-0,050275	-3,966588	-2,626501	-1,494588
13:52:51,09	0,354069	3,216964	-0,122983	0,683965	0,237006	0,802978	0,040986	-0,044212	-0,050260	-0,374747	0,601982	-1,474983	-0,627339	-2,919491	-1,202061	-17,110424	6,884136	11,766361	0,040986	-0,044212	-0,050260	-3,845367	-2,615442	-1,474983	0,040986	-0,044212	-0,050260	-3,845367	-2,615442	-1,474983
13:52:51,14	0,354069	3,216964	-0,122983	0,683965	0,237006	0,802978	0,040905	-0,040809	-0,047947	-0,513827	0,578658	-1,484989	-0,624853	-2,920809	-1,201669	-17,059703	6,886541	11,727151	0,040905	-0,040809	-0,047947	-3,717302	-2,632346	-1,484989	0,040905	-0,040809	-0,047947	-3,717302	-2,632346	-1,484989
13:52:51,19	0,354069	3,216964	-0,122983	0,683965	0,237006	0,802978	0,040803	-0,043621	-0,047555	-0,340152	0,616113	-1,524199	-0,625337	-2,921571	-1,198959	-17,040570	6,941133	11,697787	0,040803	-0,043621	-0,047555	-3,764381	-2,586938	-1,524199	0,040803	-0,043621	-0,047555	-3,764381	-2,586938	-1,524199
13:52:51,24	0,354069	3,216964	-0,122983	0,683965	0,237006	0,802978	0,041705	-0,043582	-0,044845	-0,285298	0,652263	-1,553563	-0,627141	-2,918899	-1,204372	-17,040254	6,961827	11,755121	0,041705	-0,043582	-0,044845	-3,706522	-2,621553	-1,553563	0,041705	-0,043582	-0,044845	-3,706522	-2,621553	-1,553563
13:52:51,29	0,354069	3,216964	-0,122983	0,683965	0,237006	0,802978	0,040293	-0,040685	-0,050258	-0,417894	0,568767	-1,496229	-0,627612	-2,924508	-1,202797	-17,014800	6,987485	11,734429	0,040293	-0,040685	-0,050258	-3,611655	-2,594210	-1,496229	0,040293	-0,040685	-0,050258	-3,611655	-2,594210	-1,496229
13:52:51,34	0,354069	3,216964	-0,122983	0,683965	0,237006	0,802978	0,045386	-0,043081	-0,048683	-0,258355	0,842834	-1,516921	-0,629904	-2,916209	-1,203984	-16,977225	7,036458	11,737169	0,045386	-0,043081	-0,048683	-3,640202	-2,719967	-1,516921	0,045386	-0,043081	-0,048683	-3,640202	-2,719967	-1,516921
13:52:51,39	0,354069	3,216964	-0,122983	0,683965	0,237006	0,802978	0,039344	-0,036946	-0,049869	-0,516143	0,536721	-1,514181	-0,629936	-2,923796	-1,202807	-17,005887	7,007722	11,725005	0,039344	-0,036946	-0,049869	-3,416441	-2,551807	-1,514181	0,039344	-0,036946	-0,049869	-3,416441	-2,551807	-1,514181
13:52:51,44	0,354069	3,216964	-0,122983	0,683965	0,237006	0,802978	0,045931	-0,040712	-0,048693	-0,359528	0,868786	-1,526344	-0,629359	-2,924464	-1,202412	-17,026233	7,047324	11,740779	0,045931	-0,040712	-0,048693	-3,555458	-2,736815	-1,526344	0,045931	-0,040712	-0,048693	-3,555458	-2,736815	-1,526344
13:52:51,49	0,354069	3,216964	-0,122983	0,683965	0,237006	0,802978	0,046221	-0,041546	-0,048298	-0,292066	0,846456	-1,510571	-0,627519	-2,920574	-1,203969	-16,986046	7,065053	11,733085	0,046221	-0,041546	-0,048298	-3,553421	-2,781927	-1,510571	0,046221	-0,041546	-0,048298	-3,553421	-2,781927	-1,510571
13:52:51,54	0,354069	3,216964	-0,122983	0,683965	0,237006	0,802978	0,041933	-0,041195	-0,049854	-0,274884	0,649377	-1,518264	-0,630348	-2,918165	-1,204716	-16,929875	7,091094	11,757891	0,041933	-0,041195	-0,049854	-3,508666	-2,642335	-1,518264	0,041933	-0,041195	-0,049854	-3,508666	-2,642335	-1,518264
13:52:51,59	0,354069	3,216964	-0,122983	0,683965	0,237006	0,802978	0,041261	-0,037540	-0,050602	-0,414281	0,650054	-1,493458	-0,629832	-2,916498	-1,202815	-16,967487	7,094872	11,733353	0,041261	-0,037540	-0,050602	-3,361182	-2,588900	-1,493458	0,041261	-0,037540	-0,050602	-3,361182	-2,588900	-1,493458
13:52:51,65	0,354069	3,216964	-0,122983	0,683965	0,237006	0,802978	0,039559	-0,037154	-0,048701	-0,449900	0,527111	-1,517997	-0,630875	-2,919474	-1,204323	-16,924780	7,145703	11,754219	0,039559	-0,037154	-0,048701	-3,366481	-2,578271	-1,517997	0,039559	-0,037154	-0,048701	-3,366481	-2,578271	-1,517997
13:52:51,70	0,354069	3,216964	-0,122983	0,683965	0,237006	0,802978	0,042096	-0,035027	-0,050242	-0,529618	0,681929	-1,521791	-0,629716	-2,919505	-1,203536	-16,930592	7,137224	11,768259	0,042096	-0,035027	-0,050242	-3,279264	-2,622568	-1,521791	0,042096	-0,035027	-0,050242	-3,279264	-2,622568	-1,521791
13:52:51,75	0,354069	3,216964	-0,122983	0,683965	0,237006	0,802978	0,042105	-0,038758	-0,049422	-0,311379	0,670293	-1,483091	-0,629855	-2,920204	-1,207085	-17,013618	7,195549	11,748786	0,042105	-0,038758	-0,049422	-3,353855	-2,634971	-1,483091	0,042105	-0,038758	-0,049422	-3,353855	-2,634971	-1,483091
13:52:51,80	0,354069	3,216964	-0,122983	0,683965	0,237006	0,802978	0,042780	-0,038986	-0,052970	-0,290485	0,604319	-1,502563	-0,623088	-2,964500	-1,144932	-19,550723	7,010026	11,943730	0,042780	-0,038986	-0,052970	-3,350921	-2,753919	-1,502563	0,042780	-0,038986	-0,052970	-3,350921	-2,753919	-1,502563
13:52:51,85	0,354069	3,216964	-0,122983	0,683965	0,237006	0,802978	0,077757	-0,066995	0,009182	-0,263259	0,318697	-1,307619	-0,561243	-2,970845	-1,295885	-19,629125	3,508039	12,156836	0,077757	-0,066995	0,009182	-5,522367	-5,785249	-1,307619	0,077757	-0,066995	0,009182	-5,522367	-5,785249	-1,307619
13:52:51,90	0,353969	3,216993	-0,122987	0,683973	0,236969	0,752965	0,052330	-0,123727	-0,141771	-0,385220	0,679579	-1,094514	-0,543030	-2,957022	-1,319539	-18,672251	2,537808	12,203346	0,052330	-0,123727	-0,141771	-10,097766	-3,428333	-1,094514	0,052330	-0,123727	-0,141771	-10,097766	-3,428333	-1,094514
13:52:51,95	0,353969	3,216993	-0,122987	0,683973	0,236969	0,752965	0,031252	-0,132588	-0,165425	-0,286261	0,897335	-1,048004	-0,550741	-2,954026	-1,318746	-18,494921	2,746366	12,148691	0,031252	-0,132588	-0,165425	-10,694387	-1,555984	-1,048004	0,031252	-0,132588	-0,165425	-10,694387	-1,555984	-1,048004
13:52:52,00	0,353969	3,216993	-0,122987	0,683973	0,236969	0,752965	0,032513	-0,124412	-0,164632	-0,442090	1,012180	-1,102658	-0,549798	-2,949182	-1,314061	-18,394378	2,938113	12,142140	0,027847	-0,122807	-0,159947	-9,949579	-1,425253	-1,109209	0,027847	-0,122807	-0,159947	-9,949579	-1,425253	-1,109209
13:52:52,05	0,353969	3,216993	-0,122987	0,683973	0,236969	0,752965	0,027847	-0,122807	-0,159947	-0,309264	0,760755	-1,109209	-0,555460	-2,954244	-1,310909	-18,338284	3,029746	12,145697	0,027847	-0,122807	-0,159947	-9,949579	-1,425253	-1,109209	0,027847	-0,122807	-0,159947	-9,949579	-1,425253	-1,109209
13:52:52,10	0,353969	3,216993	-0,122987	0,683973	0,236969	0,752965	0,035062	-0,120435	-0,156795	-0,325180	1,138690	-1,105653	-0,558621	-2,948875	-1,311265	-18,195390	3,158722	12,139136	0,035062	-0,120435	-0,156795	-9,779330	-1,613683	-1,105653	0,035062	-0,120435	-0,156795	-9,779330	-1,613683	-1,105653
13:52:52,15	0,353969	3,216993	-0,122987	0,683973	0,236969	0,752965	0,031993	-0,115012	-0,157151	-0,424041	1,038337	-1,112213	-0,558997	-2,947031	-1,314758	-18,125371	3,268120	12,115184	0,031993	-0,115012	-0,157151	-9,452474	-1,473081	-1,112213	0,031993	-0,115012	-0,157151	-9,452474	-1,473081	-1,112213
13:52:52,20	0,353969	3,216993	-0,122987	0,683973	0,236969	0,752965	0,030584	-0,113765	-0,160644	-0,359123	0,971027	-1,136165	-0,560002	-2,945959	-1,311229	-18,075467	3,351284	12,134553	0,030584	-0,113765	-0,160644	-9,289682	-1,429812	-1,136165	0,030584	-0,113765	-0,160644	-9,289682	-1,429812	-1,136165
13:52:52,25	0,353969	3,216993	-0,122987	0,683973	0,236969	0,752965	0,030158	-0,112358	-0,157115	-0,335295	0,950528	-1,116796	-0,561095	-2,950044	-1,313531	-18,066316	3,424859	12,147113	0,030158	-0,112358	-0,157115	-9,155432	-1,416896	-1,116796	0,030158	-0,112358	-0,157115	-9,155432	-1,416896	-1,116796
13:52:52,30	0,353969	3,216993	-0,122987	0,683973	0,236969	0,752965	0,034242	-0,113454	-0,159417	-0,210018	1,134022	-1,104237	-0,555747	-2,996256	-1,237964	-20,971119	3,212180	12,307202	0,034242	-0,113454	-0,159417	-9,116180	-1,553978	-1,104237	0,034242	-0,113454	-0,159417	-9,116180	-1,553978	-1,104237
13:52:52,35	0,353969	3,216993	-0,122987	0,683973	0,236969	0,752965	0,071588	-0,141192	-0,083850	-0,404250	0,666742	-0,944147	-0,502929	-2,964737	-1,296552	-19,256258	0,261401	12,496459	0,071588	-0,141192	-0,083850	-11,487811	-4,952950	-0,944147	0,071588	-0,141192	-0,083850	-11,487811	-4,952950	-0,944147
13:52:52,40	0,353901	3,216979	-0,122976	0,683982	0,236988	0,702967	0,017883	-0,171174	-0,142438	-0,543196	0,834567	-0,754891	-0,497251	-2,952622	-1,306273	-18,354974	-0,085954	12,513833	0,017883	-0,171174	-0,142438	-13,980356	-0,569257	-0,754891	0,017883	-0,171174	-0,142438	-13,980356	-0,569257	-0,754891
13:52:52,45	0,353901	3,216979	-0,122976	0,683982	0,236988	0,702967	0,004553	-0,170033	-0,152159	-0,452695	1,095589	-0,737516	-0,501888	-2,948666	-1,306217	-18,134234	0,190426	12,486253	0,004553	-0,170033	-0,152159	-13,800302	0,738215	-0,737516	0,004553	-0,170033	-0,152159	-13,800302	0,738215	-0,737516
13:52:52,50	0,353901	3,216979	-0,122976	0,683982	0,236988	0,702967	0,003445	-0,164040	-0,152103	-0,414607	1,090978	-0,765096	-0,500831	-2,943948	-1,301910	-18,006384	0,456746	12,477196	0,003445	-0,164040	-0,152103	-13,291766	0,820539	-0,765096	0,003445	-0,164040	-0,152103	-13,291766	0,820539	-0,765096
13:52:52,55	0,353901	3,216979	-0,122976	0,683982	0,236988	0,702967	-0,001169	-0,162596	-0,147796	-0,195118	0,828612	-0,774154	-0,508631	-2,944398	-1,302247	-17,861819	0,636372	12,470564	-0,001169	-0,162596	-0,147796	-12,958941	0,920371	-0,774154	-0,001169	-0,162596	-0,147796	-12,958941	0,920371	-0,774154
13:52:52,60	0,353901	3,216979	-0,122976	0,683982	0,236988	0,702967	0,003121	-0,156067	-0,148133	-0,306830	1,087052	-0,780786	-0,511819	-2,943491	-1,301803	-17,750813	0,791620	12,488245	0,003121	-0,156067	-0,148133	-12,558055	0,842081	-0,780786	0,003121	-0,156067	-0,148133	-12,558055	0,842081	-0,780786
13:52:52,65	0,353901	3,216979	-0,122976	0,683982	0,236988	0,702967	0,003929	-0,152852	-0,147688	-0,284045	1,147580	-0,763105	-0,517468	-2,939029	-1,299084	-17,674072	0,908613	12,474700	0,003929	-0,152852	-0,147688	-12,282913	0,839179	-0,763105	0,003929	-0,152852	-0,147688	-12,282913	0,839179	-0,763105
13:52:52,70	0,353901	3,216979	-0,122976	0,683982	0,236988	0,702967	0,002889	-0,145729	-0,144970	-0,514765	1,101490	-0,776650	-0,513628	-2,935032	-1,302961	-17,571987	1,064224	12,443490	0,002889	-0,145729	-0,144970	-11,954458	0,874689	-0,776650	0,002889	-0,145729	-0,144970	-11,954458	0,874689	-0,776650
13:52:52,75	0,353901	3,216979	-0,122976	0,683982	0,236988	0,702967	-0,002492	-0,147056	-0,148847	-0,259949	0,832282	-0,807860	-0,515808	-2,934502	-1,302177	-17,524621	1,159063	12,430730	-0,002492	-0,147056	-0,148847	-11,803820	1,027887	-0,807860	-0,002492	-0,147056	-0,148847	-11,803820	1,027887	-0,807860
13:52:52,80	0,353901	3,216979	-0,122976	0,683982	0,236988	0,702967	-0,001861	-0,144903	-0,148063	-0,266087	0,858697	-0,820619	-0,522642	-2,935694	-1,297872	-17,456405	1,246057	12,433683	0,002588	-0,139580	-0,143758	-11,390457	0,902444	-0,817666	0,002588	-0,139580	-0,143758	-11,390457	0,902444	-0,817666
13:52:52,85	0,353901	3,216979	-0,122976	0,683982	0,236988	0,702967	0,002588	-0,139580	-0,143758	-0,433412	1,105628	-0,817666	-0,521994	-2,934245	-1,297471	-17,444539	1,304986	12,450068	0,002588	-0,139580	-0,143758	-11,390457	0,902444	-0,817666	0,002588	-0,139580	-0,143758	-11,390457	0,902444	-0,817666
13:52:52,90	0,353901	3,216979	-0,122976	0,683982	0,236988	0,702967	0,001010	-0,139417	-0,143357	-0,384931	1,004347	-0,801282	-0,521313	-2,934666	-1,299412	-17,424285	1,373637	12,438759	0,001010	-0,139417	-0,143357	-11,329166	0,925092	-0,801282	0,001010	-0,139417	-0,143357	-11,329166	0,925092	-0,801282
13:52:52,95	0,353901	3,216979	-0,122976	0,683982	0,236988	0,702967	0,001033	-0,140218	-0,145297	-0,273723	0,988785	-0,812590	-0,527585	-2,937206	-1,297456	-17,379477	1,487172	12,424749	0,001033	-0,140218	-0,145297	-11,280798	0,907684	-0,812590	0,001033	-0,140218	-0,145297	-11,280798	0,907684	-0,812590
13:52:53,00	0,353901	3,216979	-0,122976	0,683982	0,236988	0,702967	0,006369	-0,136055	-0,143342	-0,369424	1,248305	-0,826600	-0,523374	-2,935183	-1,299777	-17,336611	1,507391	12,417706	0,006369	-0,136055	-0,143342	-11,049775	0,748311	-0,826600	0,006369	-0,136055	-0,143342	-11,049775	0,748311	-0,826600
13:52:53,05	0,353901	3,216979	-0,122976	0,683982	0,236988	0,702967	0,002511	-0,138691	-0,145663	-0,193437	1,074694	-0,833643	-0,526811	-2,933615	-1,297074	-17,318195	1,575077	12,398298	0,002511	-0,138691	-0,145663	-11,080671	0,877567	-0,833643	0,002511	-0,138691	-0,145663	-11,080671	0,877567	-0,833643
13:52:53,10	0,353901	3,216979	-0,122976	0,683982	0,236988	0,702967	0,002872	-0,134931	-0,142960	-0,321133	1,075581	-0,853051	-0,523626	-2,930909	-1,298017	-17,294962	1,603016	12,431974	0,002872	-0,134931	-0,142960	-10,913205	0,850101	-0,853051	0,002872	-0,134931	-0,142960	-10,913205	0,850101	-0,853051
13:52:53,15	0,353901	3,216979	-0,122976	0,683982	0,236988	0,702967	-0,001063	-0,136336	-0,143903	-0,212265	0,877069	-0,819376	-0,526583	-2,933330	-1,297425	-17,255404	1,708016	12,411897	-0,001063	-0,136336	-0,143903	-10,914623	0,960551	-0,819376	-0,001063	-0,136336	-0,143903	-10,914623	0,960551	-0,819376
13:52:53,20	0,353901	3,216979	-0,122976	0,683982	0,236988	0,702967	0,002511	-0,134986	-0,143311	-0,171762	1,044722	-0,839453	-0,524779	-2,930559	-1,297030	-17,219928	1,673983	12,410925	0,002511	-0,134986	-0,143311	-10,768132	0,847574	-0,839453	0,002511	-0,134986	-0,143311	-10,768132	0,847574	-0,839453
13:52:53,25	0,353901	3,216979	-0,122976	0,683982	0,236988	0,702967	-0,000790	-0,135162	-0,142916	-0,174307	0,920789	-0,840425	-0,523585	-2,930107	-1,297034	-17,229575	1,727058	12,413000	-0,000790	-0,135162	-0,142916	-10,784551	0,982801	-0,840425	-0,000790	-0,135162	-0,142916	-10,784551	0,982801	-0,840425
13:52:53,30	0,353901	3,216979	-0,122976	0,683982	0,236988	0,702967	-0,001779	-0,135971	-0,142920	-0,091137	0,834475	-0,838350	-0,528141	-2,930640	-1,297958	-17,174277	1,791202	12,448098	-0,001779	-0,135971	-0,142920	-10,764829	0,974114	-0,838350	-0,001779	-0,135971	-0,142920	-10,764829	0,974114	-0,838350
13:52:53,35	0,353901	3,216979	-0,122976	0,683982	0,236988	0,702967	0,000961	-0,132292	-0,143844	-0,199250	0,992764	-0,803252	-0,529258	-2,931099	-1,298589	-17,160635	1,808533	12,375958	0,000961	-0,132292	-0,143844	-10,584133	0,917327	-0,803252	0,000961	-0,132292	-0,143844	-10,584133	0,917327	-0,803252
13:52:53,40	0,353901	3,216979	-0,122976	0,683982	0,236988	0,702967	0,001916	-0,131553	-0,144475	-0,215811	1,045597	-0,875391	-0,533348	-2,926731	-1,296646	-17,146414	1,843080	12,399903	0,001916	-0,131553	-0,144475	-10,542739	0,895156	-0,875391	0,001916	-0,131553	-0,144475	-10,542739	0,895156	-0,875391
13:52:53,45	0,353901	3,216979	-0,122976	0,683982	0,236988	0,702967	0,000179	-0,125827	-0,142531	-0,476526	0,950311	-0,851446	-0,532145	-2,928047	-1,298570	-17,129833	1,831334	12,405385	0,000179	-0,125827	-0,142531	-10,353975	0,936230	-0,851446	0,000179	-0,125827	-0,142531	-10,353975	0,936230	-0,851446
13:52:53,50	0,353901	3,216979	-0,122976	0,683982	0,236988	0,702967	0,000717	-0,127527	-0,144456	-0,390027	0,998522	-0,845964	-0,530331	-2,929396	-1,297774	-17,124933	1,868926	12,415859	0,000717	-0,127527	-0,144456	-10,400897	0,942205	-0,845964	0,000717	-0,127527	-0,144456	-10,400897	0,942205	-0,845964
13:52:53,55	0,353901	3,216979	-0,122976	0,683982	0,236988	0,702967	0,000978	-0,129773	-0,143660	-0,238253	0,997534	-0,835491	-0,533243	-2,924793	-1,297796	-17,115470	1,920783	12,412771	0,000978	-0,129773	-0,143660	-10,425398	0,920740	-0,835491	0,000978	-0,129773	-0,143660	-10,425398	0,920740	-0,835491
13:52:53,60	0,353901	3,216979	-0,122976	0,683982	0,236988	0,702967	-0,001552	-0,124950	-0,143682	-0,439400	0,848222	-0,838579	-0,533139	-2,930645	-1,295844	-17,102497	1,956786	12,382681	-0,001552	-0,124950	-0,143682	-10,247953	0,970060	-0,838579	-0,001552	-0,124950	-0,143682	-10,247953	0,970060	-0,838579
13:52:53,65	0,353901	3,216979	-0,122976	0,683982	0,236988	0,702967	0,003464	-0,127966	-0,141730	-0,244901	1,102291	-0,868668	-0,531919	-2,931891	-1,295051	-17,091257	1,967812	12,387308	0,003464	-0,127966	-0,141730	-10,290211	0,830369	-0,868668	0,003464	-0,127966	-0,141730	-10,290211	0,830369	-0,868668
13:52:53,70	0,353901	3,216979	-0,122976	0,683982	0,236988	0,702967	0,003933	-0,129645	-0,140937	-0,142416	1,130904	-0,864042	-0,533595	-2,928061	-1,293471	-17,051319	2,008034	12,421419	0,003933	-0,129645	-0,140937	-10,319539	0,822159	-0,864042	0,003933	-0,129645	-0,140937	-10,319539	0,822159	-0,864042
13:52:53,76	0,353901	3,216979	-0,122976	0,683982	0,236988	0,702967	0,001454	-0,126279	-0,139357	-0,262646	1,016480	-0,829931	-0,534773	-2,927817	-1,297758	-17,050458	2,026142	12,409896	0,001454	-0,126279	-0,139357	-10,175538	0,902324	-0,829931	0,001454	-0,126279	-0,139357	-10,175538	0,902324	-0,829931
13:52:53,81	0,353901	3,216979	-0,122976	0,683982	0,236988	0,702967	0,001832	-0,125136	-0,143644	-0,305972	1,027811	-0,841454	-0,533581	-2,927464	-1,291961	-17,054025	2,011198	12,367423	0,001832	-0,125136	-0,143644	-10,129135	0,884009	-0,841454	0,001832	-0,125136	-0,143644	-10,129135	0,884009	-0,841454
13:52:53,86	0,353901	3,216979	-0,122976	0,683982	0,236988	0,702967	0,000930	-0,125992	-0,137847	-0,276184	0,985297	-0,883926	-0,533105	-2,928200	-1,300116	-17,057251	1,911095	12,374030	0,000930	-0,125992	-0,137847	-10,166546	0,912290	-0,883926	0,000930	-0,125992	-0,137847	-10,166546	0,912290	-0,883926
13:52:53,91	0,353901	3,216979	-0,122976	0,683982	0,236988	0,702967	0,001330	-0,126772	-0,146002	-0,323928	1,053340	-0,877319	-0,500722	-3,001479	-1,283495	-21,067653	0,225483	12,660800	0,001330	-0,126772	-0,146002	-10,275521	0,948955	-0,877319	0,001330	-0,126772	-0,146002	-10,275521	0,948955	-0,877319
13:52:53,96	0,353901	3,216979	-0,122976	0,683982	0,236988	0,702967	0,048600	-0,191457	-0,129381	-0,425299	0,881086	-0,590549	-0,453802	-2,986213	-1,329180	-20,177893	-2,144702	12,861007	0,048600	-0,191457	-0,129381	-15,454652	-2,934007	-0,590549	0,048600	-0,191457	-0,129381	-15,454652	-2,934007	-0,590549
13:52:54,01	0,354056	3,216972	-0,123011	0,683974	0,236984	0,652969	0,011919	-0,224457	-0,175065	-0,317047	0,929339	-0,390342	-0,450577	-2,971699	-1,340147	-19,310599	-2,520673	12,810673	0,011919	-0,224457	-0,175065	-17,936917	-0,006322	-0,390342	0,011919	-0,224457	-0,175065	-17,936917	-0,006322	-0,390342
13:52:54,06	0,354056	3,216972	-0,123011	0,683974	0,236984	0,652969	-0,002263	-0,219993	-0,186033	-0,441102	1,130944	-0,440676	-0,452902	-2,969134	-1,338511	-19,107547	-2,261165	12,815882	-0,002263	-0,219993	-0,186033	-17,710588	1,308592	-0,440676	-0,002263	-0,219993	-0,186033	-17,710588	1,308592	-0,440676
13:52:54,11	0,354056	3,216972	-0,123011	0,683974	0,236984	0,652969	-0,003323	-0,216697	-0,184396	-0,286231	1,121940	-0,435468	-0,459095	-2,968209	-1,336560	-19,053278	-2,040791	12,810573	-0,003323	-0,216697	-0,184396	-17,296975	1,382764	-0,435468	-0,003323	-0,216697	-0,184396	-17,296975	1,382764	-0,435468
13:52:54,16	0,354056	3,216972	-0,123011	0,683974	0,236984	0,652969	-0,001027	-0,210871	-0,182446	-0,371218	1,178143	-0,440777	-0,462160	-2,964971	-1,333376	-18,903574	-1,823973	12,843064	-0,001027	-0,210871	-0,182446	-16,924593	1,258732	-0,440777	-0,001027	-0,210871	-0,182446	-16,924593	1,258732	-0,440777
13:52:54,21	0,354056	3,216972	-0,123011	0,683974	0,236984	0,652969	-0,002299	-0,206598	-0,179262	-0,330803	1,133234	-0,408286	-0,463611	-2,963292	-1,334932	-18,794389	-1,712540	12,788314	-0,002299	-0,206598	-0,179262	-16,548731	1,313681	-0,408286	-0,002299	-0,206598	-0,179262	-16,548731	1,313681	-0,408286
13:52:54,26	0,354056	3,216972	-0,123011	0,683974	0,236984	0,652969	-0,003027	-0,204502	-0,180818	-0,288703	1,134225	-0,463036	-0,465682	-2,962659	-1,331412	-18,712589	-1,585218	12,774611	-0,002539	-0,202392	-0,177298	-16,135008	1,366078	-0,476739	-0,002539	-0,202392	-0,177298	-16,135008	1,366078	-0,476739
13:52:54,31	0,354056	3,216972	-0,123011	0,683974	0,236984	0,652969	-0,002539	-0,202392	-0,177298	-0,247263	1,166739	-0,476739	-0,466098	-2,959770	-1,330977	-18,648988	-1,501609	12,815488	-0,002539	-0,202392	-0,177298	-16,135008	1,366078	-0,476739	-0,002539	-0,202392	-0,177298	-16,135008	1,366078	-0,476739
13:52:54,36	0,354056	3,216972	-0,123011	0,683974	0,236984	0,652969	-0,004834	-0,200588	-0,176863	-0,236868	1,060715	-0,435861	-0,467124	-2,959813	-1,335282	-18,633199	-1,337607	12,769719	-0,004834	-0,200588	-0,176863	-15,982991	1,440151	-0,435861	-0,004834	-0,200588	-0,176863	-15,982991	1,440151	-0,435861
13:52:54,41	0,354056	3,216972	-0,123011	0,683974	0,236984	0,652969	-0,004284	-0,199720	-0,181168	-0,132060	1,020989	-0,481631	-0,487341	-3,014323	-1,149054	-21,792358	-0,240845	12,930453	-0,004284	-0,199720	-0,181168	-15,810074	1,357248	-0,481631	-0,004284	-0,199720	-0,181168	-15,810074	1,357248	-0,481631
13:52:54,46	0,354056	3,216972	-0,123011	0,683974	0,236984	0,652969	0,053032	-0,209467	0,005060	-0,254963	0,717119	-0,320896	-0,419828	-3,004770	-1,287660	-21,142584	-3,829077	13,172743	0,053032	-0,209467	0,005060	-16,698131	-3,445912	-0,320896	0,053032	-0,209467	0,005060	-16,698131	-3,445912	-0,320896
13:52:54,51	0,353903	3,216956	-0,122989	0,683986	0,236993	0,602971	0,011003	-0,263158	-0,133546	-0,245624	0,888422	-0,078606	-0,420163	-2,998315	-1,314653	-20,614554	-4,013215	13,173897	0,011003	-0,263158	-0,133546	-20,903564	0,024706	-0,078606	0,011003	-0,263158	-0,133546	-20,903564	0,024706	-0,078606
13:52:54,56	0,353903	3,216956	-0,122989	0,683986	0,236993	0,602971	0,005580	-0,259641	-0,160539	-0,324010	1,155777	-0,077452	-0,426403	-2,993001	-1,315342	-20,331320	-3,677117	13,162501	0,005580	-0,259641	-0,160539	-20,705792	0,717774	-0,077452	0,005580	-0,259641	-0,160539	-20,705792	0,717774	-0,077452
13:52:54,61	0,353903	3,216956	-0,122989	0,683986	0,236993	0,602971	0,004098	-0,251580	-0,161228	-0,310477	1,155972	-0,088849	-0,429429	-2,990455	-1,310672	-20,184469	-3,447397	13,102376	0,004098	-0,251580	-0,161228	-20,059498	0,834276	-0,088849	0,004098	-0,251580	-0,161228	-20,059498	0,834276	-0,088849
13:52:54,66	0,353903	3,216956	-0,122989	0,683986	0,236993	0,602971	0,003407	-0,247686	-0,156558	-0,240607	1,132339	-0,148974	-0,433720	-2,984876	-1,314132	-20,047097	-3,212669	13,110675	0,003407	-0,247686	-0,156558	-19,683933	0,864913	-0,148974	0,003407	-0,247686	-0,156558	-19,683933	0,864913	-0,148974
13:52:54,71	0,353903	3,216956	-0,122989	0,683986	0,236993	0,602971	0,000720	-0,241181	-0,160018	-0,306892	0,994237	-0,140675	-0,433308	-2,982085	-1,307052	-19,910363	-3,056952	13,154041	0,000720	-0,241181	-0,160018	-19,239588	0,937712	-0,140675	0,000720	-0,241181	-0,160018	-19,239588	0,937712	-0,140675
13:52:54,76	0,353903	3,216956	-0,122989	0,683986	0,236993	0,602971	-0,001903	-0,240142	-0,152938	-0,157697	0,898381	-0,097309	-0,438956	-2,983066	-1,308606	-19,858951	-2,887884	13,129681	-0,001903	-0,240142	-0,152938	-19,008833	1,047787	-0,097309	-0,001903	-0,240142	-0,152938	-19,008833	1,047787	-0,097309
13:52:54,81	0,353903	3,216956	-0,122989	0,683986	0,236993	0,602971	0,001770	-0,235741	-0,154492	-0,214427	1,049390	-0,121668	-0,438605	-2,979206	-1,310510	-19,711498	-2,807165	13,113163	0,001770	-0,235741	-0,154492	-18,720084	0,910431	-0,121668	0,001770	-0,235741	-0,154492	-18,720084	0,910431	-0,121668
13:52:54,86	0,353903	3,216956	-0,122989	0,683986	0,236993	0,602971	-0,001748	-0,234115	-0,156396	-0,155348	0,953783	-0,138187	-0,444314	-2,980971	-1,303890	-19,679899	-2,705894	13,110805	-0,001748	-0,234115	-0,156396	-18,533363	1,091002	-0,138187	-0,001748	-0,234115	-0,156396	-18,533363	1,091002	-0,138187
13:52:54,91	0,353903	3,216956	-0,122989	0,683986	0,236993	0,602971	0,002635	-0,230053	-0,149776	-0,263069	1,158422	-0,140544	-0,443478	-2,976123	-1,307393	-19,573208	-2,640916	13,066334	0,002635	-0,230053	-0,149776	-18,322218	0,951585	-0,140544	0,002635	-0,230053	-0,149776	-18,322218	0,951585	-0,140544
13:52:54,96	0,353903	3,216956	-0,122989	0,683986	0,236993	0,602971	-0,001982	-0,228353	-0,153279	-0,241848	0,978268	-0,185015	-0,449308	-2,979210	-1,306213	-19,605043	-2,487744	13,098455	-0,001982	-0,228353	-0,153279	-18,167551	1,133833	-0,185015	-0,001982	-0,228353	-0,153279	-18,167551	1,133833	-0,185015
13:52:55,01	0,353903	3,216956	-0,122989	0,683986	0,236993	0,602971	0,003607	-0,224848	-0,152099	-0,307387	1,164704	-0,152895	-0,445647	-2,977910	-1,307762	-19,536748	-2,507036	13,064987	0,003607	-0,224848	-0,152099	-17,957929	0,881587	-0,152895	0,003607	-0,224848	-0,152099	-17,957929	0,881587	-0,152895
13:52:55,06	0,353903	3,216956	-0,122989	0,683986	0,236993	0,602971	0,000651	-0,227369	-0,153648	-0,158849	1,079800	-0,186362	-0,447282	-2,975437	-1,304618	-19,514858	-2,375853	13,115587	0,000651	-0,227369	-0,153648	-18,007299	1,028704	-0,186362	0,000651	-0,227369	-0,153648	-18,007299	1,028704	-0,186362
13:52:55,11	0,353903	3,216956	-0,122989	0,683986	0,236993	0,602971	-0,000673	-0,224716	-0,150504	-0,172264	0,964333	-0,135763	-0,449498	-2,974052	-1,307719	-19,446281	-2,362263	13,097646	-0,000673	-0,224716	-0,150504	-17,812435	1,017147	-0,135763	-0,000673	-0,224716	-0,150504	-17,812435	1,017147	-0,135763
13:52:55,16	0,353903	3,216956	-0,122989	0,683986	0,236993	0,602971	-0,000765	-0,222104	-0,153605	-0,261987	1,012144	-0,153704	-0,448861	-2,977353	-1,301901	-19,472776	-2,286748	13,077037	-0,000765	-0,222104	-0,153605	-17,697182	1,072179	-0,153704	-0,000765	-0,222104	-0,153605	-17,697182	1,072179	-0,153704
13:52:55,21	0,353903	3,216956	-0,122989	0,683986	0,236993	0,602971	0,001775	-0,224306	-0,147787	-0,095328	1,083497	-0,174312	-0,445722	-2,971830	-1,304596	-19,380137	-2,235512	13,080728	-0,004577	-0,224264	-0,150482	-17,611563	1,167117	-0,170621	-0,004577	-0,224264	-0,150482	-17,611563	1,167117	-0,170621
13:52:55,26	0,353903	3,216956	-0,122989	0,683986	0,236993	0,602971	-0,004577	-0,224264	-0,150482	-0,006860	0,807802	-0,170621	-0,450372	-2,972942	-1,305390	-19,373985	-2,181946	13,057669	-0,004577	-0,224264	-0,150482	-17,611563	1,167117	-0,170621	-0,004577	-0,224264	-0,150482	-17,611563	1,167117	-0,170621
13:52:55,31	0,353903	3,216956	-0,122989	0,683986	0,236993	0,602971	-0,001289	-0,220793	-0,151276	-0,137893	0,957335	-0,193680	-0,450337	-2,973820	-1,301502	-19,366380	-2,188293	13,050052	-0,001289	-0,220793	-0,151276	-17,470112	1,058523	-0,193680	-0,001289	-0,220793	-0,151276	-17,470112	1,058523	-0,193680
13:52:55,36	0,353903	3,216956	-0,122989	0,683986	0,236993	0,602971	-0,000547	-0,221261	-0,147387	-0,115228	1,005703	-0,201297	-0,453780	-2,972624	-1,304991	-19,338779	-2,114226	13,058692	-0,000547	-0,221261	-0,147387	-17,484221	1,048607	-0,201297	-0,000547	-0,221261	-0,147387	-17,484221	1,048607	-0,201297
[truncated: 19,907 more chars]
