# Supplementary material for: Characterization of interfragmentary motion associated with common osteosynthesis devices for rat fracture healing studies
Source: PLoS One. 2017 Apr 28;12(4):e0176735. doi: 10.1371/journal.pone.0176735 (PMC5409164; doi:10.1371/journal.pone.0176735)
Supplement: S1 Dataset — (ZIP) [file pone.0176735.s001.zip › S1_Dataset/RatFix/Specimen02/Plate_02X.txt]

%Tester: Sukopp Matthias
%Projekt: 
%Zeit: 10.03.2015 13:05:21
%Dateipfad: D:\Messungen\Fixator\Measurements\Fixator_20150310.txt
%Kommentar: Plate_02X
%VI Version: D:\LVProjekte\Fixator\HauptVI\Fixator_v0.12.vi
%Virtueller Drehpunkt: 	0,0000	0,0000	0,0000
%Sensor zu Hexapod (Mitte): 	0,000000	0,000000	-26,500000
%Sensor zu Hexapod Trans (Mitte): 	-0,500000	-0,866025	0,000000	-0,866025	0,500000	0,000000	0,000000	0,000000	1,000000
%Hexapod zu Labor (Mitte): 	0,353876	3,161991	-0,125033
%Hexapod zu Labor Trans (Mitte): 	0,999971	-0,004642	0,006023	0,004712	0,999920	-0,011717	-0,005969	0,011745	0,999913
%Labor zu CR (Mitte): 	0,000000	0,000000	78,500000
%Labor zu CR Trans (Mitte): 	1,000000	0,000000	0,000000	0,000000	1,000000	0,000000	0,000000	0,000000	1,000000
%Zentrum Sensormasse: 	0,000000	0,000000	2,000000
%Sensormasse: 	200,000000E-3
--------------------------------------------------
Time	X	Y	Z	U	V	W	Exp_ Fx	Exp_ Fy	Exp_ Fz	Exp_ Mx	Exp_ My	Exp_ Mz	Sen_ Fx	Sen_ Fy	Sen_ Fz	Sen_ Mx	Sen_ My	Sen_ Mz	Hex_ Fx	Hex_ Fy	Hex_ Fz	Hex_ Mx	Hex_ My	Hex_ Mz	Lab_ Fx	Lab_ Fy	Lab_ Fz	Lab_ Mx	Lab_ My	Lab_ Mz	Laser
13:05:21,16	0,353876	3,161991	-0,125033	0,672982	0,341977	0,270003	-0,054493	0,029810	-0,176653	0,441221	1,478066	0,829748	-0,640798	-2,801564	-1,330767	-9,721806	7,961387	14,081097	-0,054493	0,029810	-0,176653	2,781337	5,755802	0,829748	-0,054493	0,029810	-0,176653	2,781337	5,755802	0,829748
13:05:21,21	0,353876	3,161991	-0,125033	0,672982	0,341977	0,270003	-0,054493	0,029810	-0,176653	0,441221	1,478066	0,829748	-0,643157	-2,799762	-1,333095	-9,731073	8,020486	14,108587	-0,054493	0,029810	-0,176653	2,781337	5,755802	0,829748	-0,054493	0,029810	-0,176653	2,781337	5,755802	0,829748
13:05:21,26	0,353876	3,161991	-0,125033	0,672982	0,341977	0,270003	-0,054875	0,032754	-0,178980	0,334686	1,420648	0,857237	-0,639601	-2,798637	-1,332686	-9,703153	7,978640	14,117183	-0,054875	0,032754	-0,178980	2,905897	5,728340	0,857237	-0,054875	0,032754	-0,178980	2,905897	5,728340	0,857237
13:05:21,31	0,353876	3,161991	-0,125033	0,672982	0,341977	0,270003	-0,057627	0,030237	-0,178572	0,443286	1,322630	0,865833	-0,641940	-2,799899	-1,332669	-9,703339	7,999040	14,136617	-0,057627	0,030237	-0,178572	2,816919	5,846379	0,865833	-0,057627	0,030237	-0,178572	2,816919	5,846379	0,865833
13:05:21,36	0,353876	3,161991	-0,125033	0,672982	0,341977	0,270003	-0,055365	0,031632	-0,178555	0,388329	1,429927	0,885267	-0,643710	-2,801398	-1,334240	-9,715948	8,023199	14,118567	-0,055365	0,031632	-0,178555	2,871456	5,776059	0,885267	-0,055365	0,031632	-0,178555	2,871456	5,776059	0,885267
13:05:21,41	0,353876	3,161991	-0,125033	0,672982	0,341977	0,270003	-0,053182	0,032415	-0,180126	0,362243	1,520439	0,867218	-0,641898	-2,799847	-1,334637	-9,686080	8,002150	14,094145	-0,053182	0,032415	-0,180126	2,906817	5,695212	0,867218	-0,053182	0,032415	-0,180126	2,906817	5,695212	0,867218
13:05:21,46	0,353876	3,161991	-0,125033	0,672982	0,341977	0,270003	-0,055430	0,031622	-0,180523	0,400201	1,439904	0,842796	-0,645431	-2,803232	-1,333466	-9,701433	8,018235	14,097838	-0,055430	0,031622	-0,180523	2,882499	5,791190	0,842796	-0,055430	0,031622	-0,180523	2,882499	5,791190	0,842796
13:05:21,51	0,353876	3,161991	-0,125033	0,672982	0,341977	0,270003	-0,050733	0,032988	-0,179352	0,335389	1,662834	0,846488	-0,642051	-2,799660	-1,331157	-9,770346	8,031505	14,122906	-0,050733	0,032988	-0,179352	2,924970	5,645368	0,846488	-0,050733	0,032988	-0,179352	2,924970	5,645368	0,846488
13:05:21,56	0,353876	3,161991	-0,125033	0,672982	0,341977	0,270003	-0,055516	0,031847	-0,177043	0,371757	1,347781	0,871557	-0,644330	-2,800723	-1,336187	-9,735878	8,058210	14,130762	-0,055516	0,031847	-0,177043	2,871768	5,705813	0,871557	-0,055516	0,031847	-0,177043	2,871768	5,705813	0,871557
13:05:21,61	0,353876	3,161991	-0,125033	0,672982	0,341977	0,270003	-0,053456	0,033290	-0,182073	0,337120	1,471422	0,879412	-0,643692	-2,800732	-1,333482	-9,712828	8,029627	14,094156	-0,053456	0,033290	-0,182073	2,950349	5,667709	0,879412	-0,053456	0,033290	-0,182073	2,950349	5,667709	0,879412
13:05:21,66	0,353876	3,161991	-0,125033	0,672982	0,341977	0,270003	-0,053767	0,032733	-0,179368	0,352824	1,489475	0,842807	-0,642526	-2,803529	-1,333087	-9,719794	8,008289	14,088245	-0,051928	0,030324	-0,178973	2,836583	5,666106	0,836896	-0,051928	0,030324	-0,178973	2,836583	5,666106	0,836896
13:05:21,71	0,353876	3,161991	-0,125033	0,672982	0,341977	0,270003	-0,051928	0,030324	-0,178973	0,456116	1,589769	0,836896	-0,643077	-2,801645	-1,333075	-9,705768	8,040041	14,108675	-0,051928	0,030324	-0,178973	2,836583	5,666106	0,836896	-0,051928	0,030324	-0,178973	2,836583	5,666106	0,836896
13:05:21,76	0,353876	3,161991	-0,125033	0,672982	0,341977	0,270003	-0,053284	0,031744	-0,178960	0,416822	1,515524	0,857326	-0,640200	-2,802798	-1,332288	-9,727930	8,004248	14,122140	-0,053284	0,031744	-0,178960	2,908706	5,698314	0,857326	-0,053284	0,031744	-0,178960	2,908706	5,698314	0,857326
13:05:21,81	0,353876	3,161991	-0,125033	0,672982	0,341977	0,270003	-0,053724	0,028675	-0,178174	0,534299	1,491342	0,870790	-0,641948	-2,800386	-1,333864	-9,716973	8,018446	14,104116	-0,053724	0,028675	-0,178174	2,785314	5,708679	0,870790	-0,053724	0,028675	-0,178174	2,785314	5,708679	0,870790
13:05:21,86	0,353876	3,161991	-0,125033	0,672982	0,341977	0,270003	-0,054938	0,031396	-0,179750	0,410625	1,430586	0,852767	-0,640700	-2,803736	-1,333081	-9,698168	8,019810	14,078983	-0,054938	0,031396	-0,179750	2,875174	5,743248	0,852767	-0,054938	0,031396	-0,179750	2,875174	5,743248	0,852767
13:05:21,91	0,353876	3,161991	-0,125033	0,672982	0,341977	0,270003	-0,052661	0,028640	-0,178967	0,564515	1,564591	0,827633	-0,641288	-2,802195	-1,332669	-9,685453	8,006209	14,112209	-0,052661	0,028640	-0,178967	2,812726	5,698513	0,827633	-0,052661	0,028640	-0,178967	2,812726	5,698513	0,827633
13:05:21,96	0,353876	3,161991	-0,125033	0,672982	0,341977	0,270003	-0,053702	0,029919	-0,178555	0,492549	1,528280	0,860859	-0,639598	-2,798394	-1,332667	-9,707987	8,007866	14,147264	-0,053702	0,029919	-0,178555	2,841217	5,743908	0,860859	-0,053702	0,029919	-0,178555	2,841217	5,743908	0,860859
13:05:22,01	0,353876	3,161991	-0,125033	0,672982	0,341977	0,270003	-0,057839	0,030357	-0,178553	0,459968	1,292811	0,895915	-0,641323	-2,801960	-1,332693	-9,712858	8,035374	14,098933	-0,057839	0,030357	-0,178553	2,842979	5,833196	0,895915	-0,057839	0,030357	-0,178553	2,842979	5,833196	0,895915
13:05:22,06	0,353876	3,161991	-0,125033	0,672982	0,341977	0,270003	-0,053889	0,030067	-0,178579	0,496429	1,480273	0,847583	-0,640195	-2,804573	-1,335001	-9,730604	8,020494	14,124076	-0,053889	0,030067	-0,178579	2,856683	5,710531	0,847583	-0,053889	0,030067	-0,178579	2,856683	5,710531	0,847583
13:05:22,11	0,353876	3,161991	-0,125033	0,672982	0,341977	0,270003	-0,052190	0,027784	-0,180887	0,593394	1,560695	0,872726	-0,642520	-2,803999	-1,331904	-9,727800	8,037579	14,112703	-0,052190	0,027784	-0,180887	2,774422	5,657578	0,872726	-0,052190	0,027784	-0,180887	2,774422	5,657578	0,872726
13:05:22,16	0,353876	3,161991	-0,125033	0,672982	0,341977	0,270003	-0,051524	0,030084	-0,177790	0,489967	1,589189	0,861354	-0,642492	-2,800449	-1,331126	-9,688570	7,985490	14,110689	-0,051524	0,030084	-0,177790	2,851582	5,633826	0,861354	-0,051524	0,030084	-0,177790	2,851582	5,633826	0,861354
13:05:22,21	0,353876	3,161991	-0,125033	0,672982	0,341977	0,270003	-0,054613	0,031835	-0,177012	0,373443	1,488595	0,859340	-0,640157	-2,801508	-1,332686	-9,704977	8,000880	14,102856	-0,054613	0,031835	-0,177012	2,872475	5,775696	0,859340	-0,054613	0,031835	-0,177012	2,872475	5,775696	0,859340
13:05:22,26	0,353876	3,161991	-0,125033	0,672982	0,341977	0,270003	-0,056402	0,032261	-0,180130	0,335856	1,387396	0,866289	-0,641966	-2,798686	-1,334244	-9,703360	7,976196	14,117638	-0,056402	0,032261	-0,180130	2,868316	5,814948	0,866289	-0,056402	0,032261	-0,180130	2,868316	5,814948	0,866289
13:05:22,31	0,353876	3,161991	-0,125033	0,672982	0,341977	0,270003	-0,056402	0,032261	-0,180130	0,335856	1,387396	0,866289	-0,641354	-2,803201	-1,333069	-9,729983	8,041960	14,118740	-0,056402	0,032261	-0,180130	2,868316	5,814948	0,866289	-0,056402	0,032261	-0,180130	2,868316	5,814948	0,866289
13:05:22,36	0,353876	3,161991	-0,125033	0,672982	0,341977	0,270003	-0,052798	0,029473	-0,178955	0,524439	1,518878	0,867390	-0,640095	-2,800542	-1,334241	-9,683834	8,036436	14,095188	-0,052798	0,029473	-0,178955	2,838093	5,663497	0,867390	-0,052798	0,029473	-0,178955	2,838093	5,663497	0,867390
13:05:22,41	0,353876	3,161991	-0,125033	0,672982	0,341977	0,270003	-0,053549	0,033279	-0,180132	0,304574	1,532575	0,851634	-0,644275	-2,800648	-1,334246	-9,695288	7,996575	14,102984	-0,053549	0,033279	-0,180132	2,916994	5,736133	0,851634	-0,053549	0,033279	-0,180132	2,916994	5,736133	0,851634
13:05:22,46	0,353876	3,161991	-0,125033	0,672982	0,341977	0,270003	-0,053549	0,033279	-0,180132	0,304574	1,532575	0,851634	-0,641936	-2,801215	-1,334236	-9,703660	7,995790	14,113049	-0,053549	0,033279	-0,180132	2,916994	5,736133	0,851634	-0,053549	0,033279	-0,180132	2,916994	5,736133	0,851634
13:05:22,51	0,353876	3,161991	-0,125033	0,672982	0,341977	0,270003	-0,054227	0,030970	-0,180122	0,419764	1,490456	0,861700	-0,639209	-2,801243	-1,330976	-9,743188	7,981663	14,073937	-0,054227	0,030970	-0,180122	2,850945	5,747245	0,861700	-0,054227	0,030970	-0,180122	2,850945	5,747245	0,861700
13:05:22,56	0,353876	3,161991	-0,125033	0,672982	0,341977	0,270003	-0,055566	0,028595	-0,176862	0,511285	1,393641	0,822587	-0,637255	-2,800317	-1,332684	-9,722421	8,007096	14,118447	-0,055566	0,028595	-0,176862	2,756000	5,755569	0,822587	-0,055566	0,028595	-0,176862	2,756000	5,755569	0,822587
13:05:22,61	0,353876	3,161991	-0,125033	0,672982	0,341977	0,270003	-0,057345	0,027366	-0,178570	0,607630	1,306408	0,867097	-0,639604	-2,805118	-1,334602	-9,721593	7,991951	14,127693	-0,057345	0,027366	-0,178570	2,755826	5,807978	0,867097	-0,057345	0,027366	-0,178570	2,755826	5,807978	0,867097
13:05:22,66	0,353876	3,161991	-0,125033	0,672982	0,341977	0,270003	-0,052013	0,027000	-0,180488	0,613953	1,591962	0,876343	-0,641349	-2,802996	-1,332692	-9,711599	7,986774	14,092359	-0,052013	0,027000	-0,180488	2,733429	5,674968	0,876343	-0,052013	0,027000	-0,180488	2,733429	5,674968	0,876343
13:05:22,71	0,353876	3,161991	-0,125033	0,672982	0,341977	0,270003	-0,052978	0,029572	-0,178578	0,480720	1,553002	0,841010	-0,640175	-2,798618	-1,335802	-9,703399	8,013617	14,110415	-0,052978	0,029572	-0,178578	2,802101	5,711796	0,841010	-0,052978	0,029572	-0,178578	2,802101	5,711796	0,841010
13:05:22,76	0,353876	3,161991	-0,125033	0,672982	0,341977	0,270003	-0,057356	0,030744	-0,181688	0,447099	1,319023	0,859065	-0,640079	-2,801347	-1,333461	-9,676033	8,023517	14,089258	-0,057356	0,030744	-0,181688	2,860518	5,821495	0,859065	-0,057356	0,030744	-0,181688	2,860518	5,821495	0,859065
13:05:22,81	0,353876	3,161991	-0,125033	0,672982	0,341977	0,270003	-0,055041	0,029296	-0,179347	0,544670	1,458171	0,837908	-0,640191	-2,803277	-1,333456	-9,730280	8,023697	14,118583	-0,055041	0,029296	-0,179347	2,844393	5,778887	0,837908	-0,055041	0,029296	-0,179347	2,844393	5,778887	0,837908
13:05:22,86	0,353876	3,161991	-0,125033	0,672982	0,341977	0,270003	-0,053314	0,028429	-0,179342	0,562789	1,500909	0,867233	-0,638969	-2,802020	-1,333051	-9,701853	8,011870	14,127753	-0,053314	0,028429	-0,179342	2,794449	5,686051	0,867233	-0,053314	0,028429	-0,179342	2,794449	5,686051	0,867233
13:05:22,91	0,353876	3,161991	-0,125033	0,672982	0,341977	0,270003	-0,055014	0,027999	-0,178937	0,589117	1,443050	0,876404	-0,641179	-2,798637	-1,333441	-9,635434	8,038392	14,108897	-0,055014	0,027999	-0,178937	2,787027	5,761629	0,876404	-0,055014	0,027999	-0,178937	2,787027	5,761629	0,876404
13:05:22,96	0,353876	3,161991	-0,125033	0,672982	0,341977	0,270003	-0,056838	0,031604	-0,179327	0,457813	1,392433	0,857548	-0,640691	-2,802586	-1,331520	-9,687100	8,003581	14,087262	-0,056838	0,031604	-0,179327	2,938749	5,854238	0,857548	-0,056838	0,031604	-0,179327	2,938749	5,854238	0,857548
13:05:23,01	0,353876	3,161991	-0,125033	0,672982	0,341977	0,270003	-0,053662	0,029207	-0,177406	0,526503	1,530252	0,835912	-0,637220	-2,802608	-1,331137	-9,709851	7,981265	14,087144	-0,053662	0,029207	-0,177406	2,819234	5,742733	0,835912	-0,053662	0,029207	-0,177406	2,819234	5,742733	0,835912
13:05:23,06	0,353876	3,161991	-0,125033	0,672982	0,341977	0,270003	-0,055379	0,026190	-0,177022	0,652664	1,432435	0,835795	-0,641909	-2,801029	-1,332307	-9,708546	8,031485	14,098566	-0,055379	0,026190	-0,177022	2,708594	5,779683	0,835795	-0,055379	0,026190	-0,177022	2,708594	5,779683	0,835795
13:05:23,11	0,353876	3,161991	-0,125033	0,672982	0,341977	0,270003	-0,054402	0,031040	-0,178193	0,444611	1,459283	0,847216	-0,645439	-2,800498	-1,329182	-9,711676	8,044200	14,130489	-0,054402	0,031040	-0,178193	2,881261	5,729801	0,847216	-0,054402	0,031040	-0,178193	2,881261	5,729801	0,847216
13:05:23,16	0,353876	3,161991	-0,125033	0,672982	0,341977	0,270003	-0,053096	0,034363	-0,175068	0,281273	1,518082	0,879139	-0,644295	-2,799832	-1,335015	-9,703089	8,009518	14,123445	-0,053096	0,034363	-0,175068	2,978761	5,686145	0,879139	-0,053096	0,034363	-0,175068	2,978761	5,686145	0,879139
13:05:23,21	0,353876	3,161991	-0,125033	0,672982	0,341977	0,270003	-0,054245	0,033705	-0,180901	0,289760	1,483119	0,872095	-0,640724	-2,803296	-1,331128	-9,701647	7,997166	14,096547	-0,054245	0,033705	-0,180901	2,935575	5,741368	0,872095	-0,054245	0,033705	-0,180901	2,935575	5,741368	0,872095
13:05:23,26	0,353876	3,161991	-0,125033	0,672982	0,341977	0,270003	-0,053031	0,028880	-0,177013	0,530661	1,553689	0,845197	-0,641318	-2,798890	-1,334228	-9,681752	7,993024	14,122873	-0,053031	0,028880	-0,177013	2,797749	5,716613	0,845197	-0,053031	0,028880	-0,177013	2,797749	5,716613	0,845197
13:05:23,31	0,353876	3,161991	-0,125033	0,672982	0,341977	0,270003	-0,056550	0,031598	-0,180114	0,395696	1,390009	0,871523	-0,644277	-2,805122	-1,333440	-9,715888	8,022843	14,127109	-0,056550	0,031598	-0,180114	2,876131	5,829163	0,871523	-0,056550	0,031598	-0,180114	2,876131	5,829163	0,871523
13:05:23,36	0,353876	3,161991	-0,125033	0,672982	0,341977	0,270003	-0,049673	0,031044	-0,179326	0,433245	1,703107	0,875759	-0,640702	-2,798443	-1,334265	-9,679683	8,009736	14,075130	-0,049673	0,031044	-0,179326	2,870214	5,602469	0,875759	-0,049673	0,031044	-0,179326	2,870214	5,602469	0,875759
13:05:23,41	0,353876	3,161991	-0,125033	0,672982	0,341977	0,270003	-0,057244	0,031288	-0,180150	0,427329	1,347318	0,823781	-0,638921	-2,799575	-1,331513	-9,673431	7,995504	14,102146	-0,057244	0,031288	-0,180150	2,883421	5,841009	0,823781	-0,057244	0,031288	-0,180150	2,883421	5,841009	0,823781
13:05:23,46	0,353876	3,161991	-0,125033	0,672982	0,341977	0,270003	-0,057155	0,029180	-0,177399	0,527734	1,364505	0,850797	-0,640718	-2,800623	-1,331119	-9,689520	7,997043	14,116191	-0,057155	0,029180	-0,177399	2,818366	5,851168	0,850797	-0,057155	0,029180	-0,177399	2,818366	5,851168	0,850797
13:05:23,51	0,353876	3,161991	-0,125033	0,672982	0,341977	0,270003	-0,055348	0,030212	-0,177005	0,467378	1,443742	0,864841	-0,640740	-2,800588	-1,332312	-9,700664	7,996967	14,087959	-0,055348	0,030212	-0,177005	2,838991	5,788592	0,864841	-0,055348	0,030212	-0,177005	2,838991	5,788592	0,864841
13:05:23,56	0,353876	3,161991	-0,125033	0,672982	0,341977	0,270003	-0,055369	0,030248	-0,178197	0,459837	1,433082	0,836610	-0,641909	-2,803038	-1,332689	-9,712042	8,028346	14,098435	-0,055369	0,030248	-0,178197	2,834324	5,779512	0,836610	-0,055369	0,030248	-0,178197	2,834324	5,779512	0,836610
13:05:23,61	0,353876	3,161991	-0,125033	0,672982	0,341977	0,270003	-0,052661	0,030036	-0,178575	0,492384	1,548307	0,847086	-0,641312	-2,800281	-1,333078	-9,687956	7,993095	14,097808	-0,052661	0,030036	-0,178575	2,850173	5,682231	0,847086	-0,052661	0,030036	-0,178575	2,850173	5,682231	0,847086
13:05:23,66	0,353876	3,161991	-0,125033	0,672982	0,341977	0,270003	-0,055348	0,030897	-0,178964	0,429100	1,447106	0,846458	-0,641886	-2,803718	-1,332686	-9,703787	8,028372	14,093408	-0,055348	0,030897	-0,178964	2,854518	5,791901	0,846458	-0,055348	0,030897	-0,178964	2,854518	5,791901	0,846458
13:05:23,71	0,353876	3,161991	-0,125033	0,672982	0,341977	0,270003	-0,052084	0,029676	-0,178572	0,515229	1,585445	0,842058	-0,641820	-2,802255	-1,328800	-9,662561	7,982943	14,074857	-0,052084	0,029676	-0,178572	2,844796	5,674077	0,842058	-0,052084	0,029676	-0,178572	2,844796	5,674077	0,842058
13:05:23,76	0,353876	3,161991	-0,125033	0,672982	0,341977	0,270003	-0,053385	0,030350	-0,174686	0,461458	1,576247	0,823508	-0,638881	-2,800006	-1,333439	-9,658666	8,018191	14,113527	-0,053385	0,030350	-0,174686	2,843924	5,766953	0,823508	-0,053385	0,030350	-0,174686	2,843924	5,766953	0,823508
13:05:23,81	0,353876	3,161991	-0,125033	0,672982	0,341977	0,270003	-0,056802	0,028930	-0,179325	0,567782	1,384315	0,862177	-0,641341	-2,800862	-1,330748	-9,713304	8,012676	14,106877	-0,056802	0,028930	-0,179325	2,838761	5,843250	0,862177	-0,056802	0,028930	-0,179325	2,838761	5,843250	0,862177
13:05:23,86	0,353876	3,161991	-0,125033	0,672982	0,341977	0,270003	-0,054831	0,030632	-0,176634	0,447169	1,442256	0,855527	-0,636049	-2,802379	-1,334608	-9,703498	7,985653	14,118639	-0,054831	0,030632	-0,176634	2,851775	5,746454	0,855527	-0,054831	0,030632	-0,176634	2,851775	5,746454	0,855527
13:05:23,91	0,353876	3,161991	-0,125033	0,672982	0,341977	0,270003	-0,056162	0,025290	-0,180493	0,706454	1,395014	0,867289	-0,640080	-2,800235	-1,331854	-9,659596	7,997653	14,155279	-0,056162	0,025290	-0,180493	2,691713	5,803746	0,867289	-0,056162	0,025290	-0,180493	2,691713	5,803746	0,867289
13:05:23,96	0,353876	3,161991	-0,125033	0,672982	0,341977	0,270003	-0,056004	0,029853	-0,177740	0,501500	1,435255	0,903929	-0,640139	-2,802812	-1,331511	-9,705269	8,010721	14,107115	-0,056004	0,029853	-0,177740	2,844988	5,831578	0,903929	-0,056004	0,029853	-0,177740	2,844988	5,831578	0,903929
13:05:24,01	0,353876	3,161991	-0,125033	0,672982	0,341977	0,270003	-0,053742	0,028616	-0,177397	0,554334	1,506796	0,855765	-0,640150	-2,804274	-1,333078	-9,706132	7,988020	14,082905	-0,053742	0,028616	-0,177397	2,800673	5,725544	0,855765	-0,053742	0,028616	-0,177397	2,800673	5,725544	0,855765
13:05:24,06	0,353876	3,161991	-0,125033	0,672982	0,341977	0,270003	-0,052471	0,027894	-0,178964	0,571753	1,583491	0,831556	-0,644241	-2,797723	-1,329982	-9,699074	8,051668	14,107478	-0,052471	0,027894	-0,178964	2,761466	5,702466	0,831556	-0,052471	0,027894	-0,178964	2,761466	5,702466	0,831556
13:05:24,11	0,353876	3,161991	-0,125033	0,672982	0,341977	0,270003	-0,050287	0,030634	-0,177787	0,475635	1,687073	0,841149	-0,641314	-2,798057	-1,333465	-9,689379	8,018931	14,113751	-0,050287	0,030634	-0,177787	2,880382	5,634610	0,841149	-0,050287	0,030634	-0,177787	2,880382	5,634610	0,841149
13:05:24,16	0,353876	3,161991	-0,125033	0,672982	0,341977	0,270003	-0,057273	0,032011	-0,179351	0,392854	1,332855	0,862401	-0,641946	-2,803247	-1,329977	-9,729752	8,012219	14,096413	-0,057273	0,032011	-0,179351	2,905692	5,828764	0,862401	-0,057273	0,032011	-0,179351	2,905692	5,828764	0,862401
13:05:24,21	0,353876	3,161991	-0,125033	0,672982	0,341977	0,270003	-0,052462	0,029963	-0,175862	0,473312	1,551391	0,845064	-0,641261	-2,804614	-1,329161	-9,702296	8,055110	14,121150	-0,052462	0,029963	-0,175862	2,825441	5,669678	0,845064	-0,052462	0,029963	-0,175862	2,825441	5,669678	0,845064
13:05:24,26	0,353876	3,161991	-0,125033	0,672982	0,341977	0,270003	-0,051620	0,028687	-0,175047	0,590574	1,597498	0,869800	-0,644852	-2,800051	-1,333444	-9,698529	8,034946	14,142508	-0,051620	0,028687	-0,175047	2,842480	5,649703	0,869800	-0,051620	0,028687	-0,175047	2,842480	5,649703	0,869800
13:05:24,31	0,353876	3,161991	-0,125033	0,672982	0,341977	0,270003	-0,053777	0,034078	-0,179330	0,294637	1,498687	0,891159	-0,641819	-2,802680	-1,328783	-9,670426	8,012200	14,100028	-0,053777	0,034078	-0,179330	2,969776	5,720204	0,891159	-0,053777	0,034078	-0,179330	2,969776	5,720204	0,891159
13:05:24,36	0,353876	3,161991	-0,125033	0,672982	0,341977	0,270003	-0,053017	0,030136	-0,174668	0,493960	1,573915	0,848678	-0,641949	-2,802138	-1,330345	-9,713257	7,979747	14,119817	-0,053017	0,030136	-0,174668	2,859673	5,735775	0,848678	-0,053017	0,030136	-0,174668	2,859673	5,735775	0,848678
13:05:24,41	0,353876	3,161991	-0,125033	0,672982	0,341977	0,270003	-0,053421	0,030521	-0,176230	0,424469	1,532058	0,868468	-0,639542	-2,801501	-1,328011	-9,693271	7,978910	14,108985	-0,053421	0,030521	-0,176230	2,820329	5,725606	0,868468	-0,053421	0,030521	-0,176230	2,820329	5,725606	0,868468
13:05:24,46	0,353876	3,161991	-0,125033	0,672982	0,341977	0,270003	-0,055176	0,028754	-0,173897	0,525592	1,458517	0,857635	-0,640095	-2,800933	-1,331166	-9,685109	8,004034	14,048628	-0,055176	0,028754	-0,173897	2,782787	5,789844	0,857635	-0,055176	0,028754	-0,173897	2,782787	5,789844	0,857635
13:05:24,51	0,353876	3,161991	-0,125033	0,672982	0,341977	0,270003	-0,055392	0,029517	-0,177052	0,511750	1,441819	0,797278	-0,640125	-2,801919	-1,334591	-9,690215	8,023613	14,143298	-0,055392	0,029517	-0,177052	2,828849	5,790061	0,797278	-0,055392	0,029517	-0,177052	2,828849	5,790061	0,797278
13:05:24,56	0,353876	3,161991	-0,125033	0,672982	0,341977	0,270003	-0,054523	0,029050	-0,180477	0,550457	1,472767	0,891948	-0,640414	-2,801080	-1,331715	-9,688761	8,000561	14,094840	-0,054523	0,029050	-0,180477	2,830865	5,752836	0,891948	-0,054523	0,029050	-0,180477	2,830865	5,752836	0,891948
13:05:24,61	0,353876	3,161991	-0,125033	0,672982	0,341977	0,270003	-0,055105	0,029720	-0,177601	0,496385	1,455276	0,843491	-0,641874	-2,802007	-1,329568	-9,690055	8,005672	14,105434	-0,055105	0,029720	-0,177601	2,829382	5,781051	0,843491	-0,055105	0,029720	-0,177601	2,829382	5,781051	0,843491
13:05:24,66	0,353876	3,161991	-0,125033	0,672982	0,341977	0,270003	-0,053572	0,030521	-0,175454	0,458521	1,531346	0,854084	-0,642254	-2,803712	-1,331887	-9,688603	8,020450	14,112637	-0,053572	0,030521	-0,175454	2,854383	5,736735	0,854084	-0,053572	0,030521	-0,175454	2,854383	5,736735	0,854084
13:05:24,71	0,353876	3,161991	-0,125033	0,672982	0,341977	0,270003	-0,051905	0,029997	-0,177773	0,499246	1,611877	0,861288	-0,640098	-2,798908	-1,331137	-9,676015	8,003989	14,092421	-0,051905	0,029997	-0,177773	2,854045	5,686437	0,861288	-0,051905	0,029997	-0,177773	2,854045	5,686437	0,861288
13:05:24,76	0,353876	3,161991	-0,125033	0,672982	0,341977	0,270003	-0,057144	0,030533	-0,177023	0,463458	1,358616	0,841072	-0,643081	-2,802021	-1,330352	-9,701445	8,004454	14,105778	-0,057144	0,030533	-0,177023	2,860264	5,844386	0,841072	-0,057144	0,030533	-0,177023	2,860264	5,844386	0,841072
13:05:24,81	0,353876	3,161991	-0,125033	0,672982	0,341977	0,270003	-0,052957	0,031559	-0,176238	0,397781	1,554077	0,854429	-0,641304	-2,801496	-1,334234	-9,687966	8,002871	14,103491	-0,052957	0,031559	-0,176238	2,875147	5,711178	0,854429	-0,052957	0,031559	-0,176238	2,875147	5,711178	0,854429
13:05:24,86	0,353876	3,161991	-0,125033	0,672982	0,341977	0,270003	-0,054300	0,030283	-0,180120	0,469499	1,496698	0,852142	-0,641367	-2,803454	-1,331515	-9,730893	8,016068	14,116934	-0,054300	0,030283	-0,180120	2,846704	5,759237	0,852142	-0,054300	0,030283	-0,180120	2,846704	5,759237	0,852142
13:05:24,91	0,353876	3,161991	-0,125033	0,672982	0,341977	0,270003	-0,052572	0,029358	-0,177401	0,507547	1,542770	0,865584	-0,642556	-2,799582	-1,331117	-9,718860	8,004970	14,145653	-0,052572	0,029358	-0,177401	2,812165	5,669675	0,865584	-0,052572	0,029358	-0,177401	2,812165	5,669675	0,865584
13:05:24,96	0,353876	3,161991	-0,125033	0,672982	0,341977	0,270003	-0,055332	0,032324	-0,177003	0,349735	1,415244	0,894303	-0,642459	-2,802813	-1,330357	-9,699529	8,031022	14,092067	-0,055332	0,032324	-0,177003	2,887162	5,758773	0,894303	-0,055332	0,032324	-0,177003	2,887162	5,758773	0,894303
13:05:25,01	0,353876	3,161991	-0,125033	0,672982	0,341977	0,270003	-0,052304	0,031825	-0,176237	0,385355	1,604648	0,844195	-0,643638	-2,802453	-1,330352	-9,686309	7,997368	14,095545	-0,052304	0,031825	-0,176237	2,883640	5,710544	0,844195	-0,052304	0,031825	-0,176237	2,883640	5,710544	0,844195
13:05:25,06	0,353876	3,161991	-0,125033	0,672982	0,341977	0,270003	-0,052304	0,031825	-0,176237	0,385355	1,604648	0,844195	-0,643105	-2,800497	-1,331921	-9,711672	8,020541	14,102730	-0,052304	0,031825	-0,176237	2,883640	5,710544	0,844195	-0,052304	0,031825	-0,176237	2,883640	5,710544	0,844195
13:05:25,11	0,353876	3,161991	-0,125033	0,672982	0,341977	0,270003	-0,054264	0,032341	-0,177806	0,365903	1,469190	0,851380	-0,641319	-2,801707	-1,329166	-9,700046	7,996581	14,129367	-0,054264	0,032341	-0,177806	2,904705	5,728925	0,851380	-0,054264	0,032341	-0,177806	2,904705	5,728925	0,851380
13:05:25,16	0,353876	3,161991	-0,125033	0,672982	0,341977	0,270003	-0,055540	0,028278	-0,180881	0,570322	1,440964	0,867262	-0,638948	-2,801424	-1,334995	-9,682105	7,995545	14,118612	-0,055540	0,028278	-0,180881	2,790168	5,800832	0,867262	-0,055540	0,028278	-0,180881	2,790168	5,800832	0,867262
13:05:25,21	0,353876	3,161991	-0,125033	0,672982	0,341977	0,270003	-0,055540	0,028278	-0,180881	0,570322	1,440964	0,867262	-0,641822	-2,801961	-1,330310	-9,661655	8,008928	14,134784	-0,055540	0,028278	-0,180881	2,790168	5,800832	0,867262	-0,055540	0,028278	-0,180881	2,790168	5,800832	0,867262
13:05:25,26	0,353876	3,161991	-0,125033	0,672982	0,341977	0,270003	-0,053638	0,030498	-0,176196	0,476688	1,550869	0,883435	-0,641869	-2,799797	-1,332681	-9,680221	8,018436	14,107964	-0,053638	0,030498	-0,176196	2,870818	5,761457	0,883435	-0,053638	0,030498	-0,176196	2,870818	5,761457	0,883435
13:05:25,31	0,353876	3,161991	-0,125033	0,672982	0,341977	0,270003	-0,055489	0,031622	-0,178567	0,417225	1,433807	0,856615	-0,644797	-2,802918	-1,333084	-9,682933	8,018789	14,078209	-0,055489	0,031622	-0,178567	2,899537	5,789664	0,856615	-0,055489	0,031622	-0,178567	2,899537	5,789664	0,856615
13:05:25,36	0,353876	3,161991	-0,125033	0,672982	0,341977	0,270003	-0,051322	0,032596	-0,178970	0,365495	1,647934	0,826859	-0,640618	-2,803289	-1,329166	-9,661927	8,013416	14,095485	-0,051322	0,032596	-0,178970	2,924315	5,676729	0,826859	-0,051322	0,032596	-0,178970	2,924315	5,676729	0,826859
13:05:25,41	0,353876	3,161991	-0,125033	0,672982	0,341977	0,270003	-0,053089	0,028792	-0,175052	0,569172	1,576917	0,844135	-0,640154	-2,800245	-1,332304	-9,699140	7,994322	14,097697	-0,053089	0,028792	-0,175052	2,829349	5,744439	0,844135	-0,053089	0,028792	-0,175052	2,829349	5,744439	0,844135
13:05:25,46	0,353876	3,161991	-0,125033	0,672982	0,341977	0,270003	-0,055958	0,029912	-0,178190	0,475791	1,405071	0,846347	-0,641302	-2,805523	-1,329954	-9,711869	8,019436	14,101066	-0,055958	0,029912	-0,178190	2,823885	5,797776	0,846347	-0,055958	0,029912	-0,178190	2,823885	5,797776	0,846347
13:05:25,51	0,353876	3,161991	-0,125033	0,672982	0,341977	0,270003	-0,056489	0,034958	-0,175477	0,241767	1,363796	0,859946	-0,644258	-2,797263	-1,329591	-9,696811	8,025713	14,111296	-0,056489	0,034958	-0,175477	2,985945	5,798161	0,859946	-0,056489	0,034958	-0,175477	2,985945	5,798161	0,859946
13:05:25,56	0,353876	3,161991	-0,125033	0,672982	0,341977	0,270003	-0,056489	0,034958	-0,175477	0,241767	1,363796	0,859946	-0,636587	-2,800941	-1,331103	-9,679690	7,978572	14,121001	-0,056489	0,034958	-0,175477	2,985945	5,798161	0,859946	-0,056489	0,034958	-0,175477	2,985945	5,798161	0,859946
13:05:25,61	0,353876	3,161991	-0,125033	0,672982	0,341977	0,270003	-0,057139	0,026475	-0,176989	0,650610	1,368383	0,869651	-0,642453	-2,801264	-1,332680	-9,663826	7,962749	14,091158	-0,053926	0,031393	-0,178566	2,853448	5,790295	0,839808	-0,053926	0,031393	-0,178566	2,853448	5,790295	0,839808
13:05:25,66	0,353876	3,161991	-0,125033	0,672982	0,341977	0,270003	-0,054858	0,030554	-0,175841	0,473813	1,466990	0,854916	-0,641260	-2,800877	-1,329955	-9,679357	8,019169	14,106265	-0,054858	0,030554	-0,175841	2,872310	5,773331	0,854916	-0,054858	0,030554	-0,175841	2,872310	5,773331	0,854916
13:05:25,71	0,353876	3,161991	-0,125033	0,672982	0,341977	0,270003	-0,054858	0,030554	-0,175841	0,473813	1,466990	0,854916	-0,640653	-2,802975	-1,329932	-9,683507	8,045869	14,126323	-0,054858	0,030554	-0,175841	2,872310	5,773331	0,854916	-0,054858	0,030554	-0,175841	2,872310	5,773331	0,854916
13:05:25,76	0,353876	3,161991	-0,125033	0,672982	0,341977	0,270003	-0,053344	0,028979	-0,175818	0,576756	1,528758	0,874974	-0,643638	-2,802379	-1,330729	-9,686083	8,003864	14,110526	-0,053344	0,028979	-0,175818	2,851623	5,716273	0,874974	-0,053344	0,028979	-0,175818	2,851623	5,716273	0,874974
13:05:25,81	0,353876	3,161991	-0,125033	0,672982	0,341977	0,270003	-0,052368	0,031862	-0,176615	0,389163	1,598304	0,859177	-0,637224	-2,803295	-1,330315	-9,707427	7,978168	14,139714	-0,052368	0,031862	-0,176615	2,890363	5,709169	0,859177	-0,052368	0,031862	-0,176615	2,890363	5,709169	0,859177
13:05:25,86	0,353876	3,161991	-0,125033	0,672982	0,341977	0,270003	-0,054782	0,025850	-0,176201	0,668897	1,467123	0,888365	-0,644231	-2,804477	-1,332689	-9,701480	8,029243	14,088051	-0,054782	0,025850	-0,176201	2,698101	5,767512	0,888365	-0,054782	0,025850	-0,176201	2,698101	5,767512	0,888365
13:05:25,91	0,353876	3,161991	-0,125033	0,672982	0,341977	0,270003	-0,050255	0,031327	-0,178575	0,431265	1,682166	0,836701	-0,643664	-2,801763	-1,330344	-9,694565	7,997364	14,115103	-0,050255	0,031327	-0,178575	2,890465	5,627146	0,836701	-0,050255	0,031327	-0,178575	2,890465	5,627146	0,836701
13:05:25,96	0,353876	3,161991	-0,125033	0,672982	0,341977	0,270003	-0,052457	0,032628	-0,177794	0,352513	1,574514	0,855559	-0,644257	-2,801919	-1,331908	-9,701094	8,016178	14,106909	-0,052457	0,032628	-0,177794	2,913809	5,692373	0,855559	-0,052457	0,032628	-0,177794	2,913809	5,692373	0,855559
13:05:26,01	0,353876	3,161991	-0,125033	0,672982	0,341977	0,270003	-0,052457	0,032628	-0,177794	0,352513	1,574514	0,855559	-0,638931	-2,800931	-1,329955	-9,685237	7,998877	14,106070	-0,052457	0,032628	-0,177794	2,913809	5,692373	0,855559	-0,052457	0,032628	-0,177794	2,913809	5,692373	0,855559
13:05:26,06	0,353876	3,161991	-0,125033	0,672982	0,341977	0,270003	-0,054801	0,029926	-0,178553	0,475138	1,466389	0,875362	-0,640745	-2,801240	-1,332667	-9,698098	7,993813	14,126712	-0,054801	0,029926	-0,178553	2,824340	5,768273	0,875362	-0,054801	0,029926	-0,178553	2,824340	5,768273	0,875362
13:05:26,11	0,353876	3,161991	-0,125033	0,672982	0,341977	0,270003	-0,054801	0,029926	-0,178553	0,475138	1,466389	0,875362	-0,642358	-2,798348	-1,328003	-9,639352	8,021108	14,109759	-0,054801	0,029926	-0,178553	2,824340	5,768273	0,875362	-0,054801	0,029926	-0,178553	2,824340	5,768273	0,875362
13:05:26,16	0,353876	3,161991	-0,125033	0,672982	0,341977	0,270003	-0,056499	0,032770	-0,173889	0,380273	1,415322	0,858409	-0,635365	-2,796977	-1,331127	-9,650190	7,973005	14,092262	-0,056499	0,032770	-0,173889	2,952710	5,850498	0,858409	-0,056499	0,032770	-0,173889	2,952710	5,850498	0,858409
13:05:26,21	0,353876	3,161991	-0,125033	0,672982	0,341977	0,270003	-0,061183	0,027398	-0,177013	0,612516	1,186439	0,840912	-0,642392	-2,800999	-1,328006	-9,662768	8,021259	14,104762	-0,061183	0,027398	-0,177013	2,763287	5,989279	0,840912	-0,061183	0,027398	-0,177013	2,763287	5,989279	0,840912
13:05:26,27	0,353876	3,161991	-0,125033	0,672982	0,341977	0,270003	-0,054186	0,031473	-0,173892	0,436115	1,515245	0,853413	-0,641832	-2,802162	-1,328416	-9,673534	7,995926	14,075164	-0,054186	0,031473	-0,173892	2,906775	5,768848	0,853413	-0,054186	0,031473	-0,173892	2,906775	5,768848	0,853413
13:05:26,32	0,353876	3,161991	-0,125033	0,672982	0,341977	0,270003	-0,055719	0,031005	-0,175370	0,461034	1,435177	0,831078	-0,638285	-2,802115	-1,327607	-9,662111	7,986623	14,103947	-0,055719	0,031005	-0,175370	2,894919	5,809121	0,831078	-0,055719	0,031005	-0,175370	2,894919	5,809121	0,831078
13:05:26,37	0,353876	3,161991	-0,125033	0,672982	0,341977	0,270003	-0,055273	0,027358	-0,173493	0,620424	1,476602	0,852598	-0,634140	-2,790155	-1,344144	-9,198506	7,664615	14,115956	-0,055273	0,027358	-0,173493	2,768063	5,815543	0,852598	-0,055273	0,027358	-0,173493	2,768063	5,815543	0,852598
13:05:26,42	0,353876	3,161991	-0,125033	0,672982	0,341977	0,270003	-0,067703	0,029749	-0,190029	0,449074	1,392745	0,864607	0,430447	-0,942508	-1,522746	88,764430	-47,679590	13,875037	-0,067703	0,029749	-0,190029	2,784337	6,707434	0,864607	-0,067703	0,029749	-0,190029	2,784337	6,707434	0,864607
13:05:26,47	0,403851	3,162034	-0,124971	0,672984	0,341985	0,270003	-2,200105	0,031613	-0,368632	1,404102	3,018309	0,623688	0,641663	-0,594571	-1,526121	106,745167	-58,158121	13,875972	-2,200105	0,031613	-0,368632	3,885759	175,726534	0,623688	-2,200105	0,031613	-0,368632	3,885759	175,726534	0,623688
13:05:26,52	0,403851	3,162034	-0,124971	0,672984	0,341985	0,270003	-2,607036	0,022664	-0,372006	1,785175	2,668931	0,624622	0,637721	-0,604761	-1,516471	106,477581	-58,060205	13,898019	-2,607036	0,022664	-0,372006	3,564296	207,321238	0,624622	-2,607036	0,022664	-0,372006	3,564296	207,321238	0,624622
13:05:26,57	0,403851	3,162034	-0,124971	0,672984	0,341985	0,270003	-2,596240	0,020982	-0,362357	1,823626	2,949638	0,646670	0,640365	-0,604897	-1,512298	106,289479	-57,959745	13,871997	-2,596240	0,020982	-0,362357	3,470736	206,754445	0,646670	-2,596240	0,020982	-0,362357	3,470736	206,754445	0,646670
13:05:26,62	0,403851	3,162034	-0,124971	0,672984	0,341985	0,270003	-2,597444	0,018625	-0,358184	1,939147	2,673888	0,620648	0,638406	-0,610062	-1,508083	106,146724	-57,876792	13,853071	-2,597444	0,018625	-0,358184	3,401223	206,573226	0,620648	-2,597444	0,018625	-0,358184	3,401223	206,573226	0,620648
13:05:26,67	0,403851	3,162034	-0,124971	0,672984	0,341985	0,270003	-2,591991	0,017739	-0,353969	1,985701	2,792322	0,601722	0,638309	-0,608961	-1,505758	106,083373	-57,818330	13,888243	-2,591991	0,017739	-0,353969	3,378195	206,263624	0,601722	-2,591991	0,017739	-0,353969	3,378195	206,263624	0,601722
13:05:26,72	0,403851	3,162034	-0,124971	0,672984	0,341985	0,270003	-2,592896	0,018373	-0,351644	1,971650	2,661187	0,636894	0,633457	-0,609546	-1,503885	105,995838	-57,780914	13,854361	-2,592896	0,018373	-0,351644	3,413969	206,203501	0,636894	-2,592896	0,018373	-0,351644	3,413969	206,203501	0,636894
13:05:26,77	0,403851	3,162034	-0,124971	0,672984	0,341985	0,270003	-2,589964	0,022283	-0,349771	1,756970	2,719129	0,603011	0,635059	-0,614217	-1,500024	105,912614	-57,824132	13,841375	-2,589964	0,022283	-0,349771	3,506217	206,031292	0,603011	-2,589964	0,022283	-0,349771	3,506217	206,031292	0,603011
13:05:26,82	0,403851	3,162034	-0,124971	0,672984	0,341985	0,270003	-2,586719	0,018560	-0,345909	1,871559	2,837387	0,590026	0,633241	-0,609582	-1,501565	105,899342	-57,790467	13,897198	-2,586719	0,018560	-0,345909	3,328501	205,894842	0,590026	-2,586719	0,018560	-0,345909	3,328501	205,894842	0,590026
13:05:26,87	0,403851	3,162034	-0,124971	0,672984	0,341985	0,270003	-2,589825	0,022452	-0,347451	1,691705	2,647564	0,645849	0,663623	-0,565081	-1,509934	108,325762	-59,168253	13,878987	-2,589825	0,022452	-0,347451	3,454152	205,948818	0,645849	-2,589825	0,022452	-0,347451	3,454152	205,948818	0,645849
13:05:26,92	0,403851	3,162034	-0,124971	0,672984	0,341985	0,270003	-2,643554	0,018390	-0,355820	1,922895	2,643872	0,627637	1,516882	0,887005	-1,671162	183,415335	-102,397909	13,787202	-2,643554	0,018390	-0,355820	3,366547	210,162878	0,627637	-2,643554	0,018390	-0,355820	3,366547	210,162878	0,627637
13:05:26,97	0,454018	3,162012	-0,124986	0,672977	0,341987	0,270002	-4,327727	0,005490	-0,517048	2,700532	1,711161	0,535853	1,718743	1,232423	-1,634012	200,792807	-112,095896	13,778154	-4,327727	0,005490	-0,517048	3,131513	341,437733	0,535853	-4,327727	0,005490	-0,517048	3,131513	341,437733	0,535853
13:05:27,02	0,454018	3,162012	-0,124986	0,672977	0,341987	0,270002	-4,727798	0,003383	-0,479898	3,100156	0,805802	0,526805	1,712978	1,226494	-1,616675	200,448151	-111,876607	13,761760	-4,727798	0,003383	-0,479898	3,365702	371,937925	0,526805	-4,727798	0,003383	-0,479898	3,365702	371,937925	0,526805
13:05:27,07	0,454018	3,162012	-0,124986	0,672977	0,341987	0,270002	-4,719780	0,005411	-0,462561	3,012291	0,814588	0,510410	1,710820	1,219890	-1,607400	200,208239	-111,799782	13,803296	-4,719780	0,005411	-0,462561	3,437021	371,317336	0,510410	-4,719780	0,005411	-0,462561	3,437021	371,317336	0,510410
13:05:27,12	0,454018	3,162012	-0,124986	0,672977	0,341987	0,270002	-4,712982	0,003978	-0,453286	3,033383	0,921907	0,551947	1,712329	1,218976	-1,604348	200,050547	-111,713434	13,815642	-4,712982	0,003978	-0,453286	3,345624	370,891004	0,551947	-4,712982	0,003978	-0,453286	3,345624	370,891004	0,551947
13:05:27,17	0,454018	3,162012	-0,124986	0,672977	0,341987	0,270002	-4,712946	0,002214	-0,450234	3,121042	0,744060	0,564292	1,709760	1,216549	-1,600942	199,914889	-111,663741	13,767300	-4,712946	0,002214	-0,450234	3,294813	370,710300	0,564292	-4,712946	0,002214	-0,450234	3,294813	370,710300	0,564292
13:05:27,22	0,454018	3,162012	-0,124986	0,672977	0,341987	0,270002	-4,709559	0,003225	-0,446828	3,043678	0,777831	0,515950	1,706004	1,214360	-1,598273	199,774291	-111,585996	13,778328	-4,709559	0,003225	-0,446828	3,296810	370,478227	0,515950	-4,709559	0,003225	-0,446828	3,296810	370,478227	0,515950
13:05:27,27	0,454018	3,162012	-0,124986	0,672977	0,341987	0,270002	-4,705786	0,005383	-0,444159	2,928449	0,813423	0,526978	1,708781	1,213735	-1,593651	199,669261	-111,540623	13,778435	-4,705786	0,005383	-0,444159	3,351048	370,217595	0,526978	-4,705786	0,005383	-0,444159	3,351048	370,217595	0,526978
13:05:27,32	0,454018	3,162012	-0,124986	0,672977	0,341987	0,270002	-4,706633	0,002666	-0,439537	3,056556	0,655706	0,527086	1,702768	1,212801	-1,598768	199,596724	-111,488371	13,744029	-4,706633	0,002666	-0,439537	3,265805	370,126408	0,527086	-4,706633	0,002666	-0,439537	3,265805	370,126408	0,527086
13:05:27,37	0,454018	3,162012	-0,124986	0,672977	0,341987	0,270002	-4,702817	0,007407	-0,444654	2,819011	0,765176	0,492680	1,703191	1,211903	-1,595685	199,507605	-111,474602	13,757985	-4,702817	0,007407	-0,444654	3,400423	369,936349	0,492680	-4,702817	0,007407	-0,444654	3,400423	369,936349	0,492680
13:05:27,42	0,454018	3,162012	-0,124986	0,672977	0,341987	0,270002	-4,702251	0,006591	-0,441570	2,828783	0,710581	0,506636	1,707732	1,208420	-1,595284	199,411863	-111,443523	13,803595	-4,702251	0,006591	-0,441570	3,346176	369,837267	0,506636	-4,702251	0,006591	-0,441570	3,346176	369,837267	0,506636
13:05:27,47	0,454018	3,162012	-0,124986	0,672977	0,341987	0,270002	-4,701505	0,000917	-0,441170	3,102864	0,650905	0,552246	1,704176	1,206412	-1,594926	199,385830	-111,424343	13,774276	-4,701505	0,000917	-0,441170	3,174865	369,719051	0,552246	-4,701505	0,000917	-0,441170	3,174865	369,719051	0,552246
13:05:27,52	0,454018	3,162012	-0,124986	0,672977	0,341987	0,270002	-4,697988	0,002992	-0,440812	2,998558	0,801636	0,522927	1,705774	1,209967	-1,589119	199,311529	-111,432228	13,805973	-4,697988	0,002992	-0,440812	3,233446	369,593724	0,522927	-4,697988	0,002992	-0,440812	3,233446	369,593724	0,522927
13:05:27,57	0,454018	3,162012	-0,124986	0,672977	0,341987	0,270002	-4,701866	0,003386	-0,435005	2,934098	0,539580	0,554624	1,701553	1,206114	-1,589529	199,231261	-111,358350	13,812958	-4,701866	0,003386	-0,435005	3,199904	369,636085	0,554624	-4,701866	0,003386	-0,435005	3,199904	369,636085	0,554624
13:05:27,62	0,454018	3,162012	-0,124986	0,672977	0,341987	0,270002	-4,696419	0,005115	-0,435414	2,868020	0,716409	0,561609	1,702682	1,205737	-1,590344	199,195383	-111,331240	13,780915	-4,696419	0,005115	-0,435414	3,269577	369,385267	0,561609	-4,696419	0,005115	-0,435414	3,269577	369,385267	0,561609
13:05:27,67	0,454018	3,162012	-0,124986	0,672977	0,341987	0,270002	-4,696657	0,003949	-0,436230	2,934206	0,659408	0,529565	1,704265	1,204209	-1,589568	199,108902	-111,332470	13,820100	-4,696657	0,003949	-0,436230	3,244209	369,346946	0,529565	-4,696657	0,003949	-0,436230	3,244209	369,346946	0,529565
13:05:27,72	0,454018	3,162012	-0,124986	0,672977	0,341987	0,270002	-4,696124	0,001814	-0,435454	3,000921	0,612799	0,568750	1,702233	1,205247	-1,591523	199,110491	-111,281187	13,813029	-4,696124	0,001814	-0,435454	3,143325	369,258566	0,568750	-4,696124	0,001814	-0,435454	3,143325	369,258566	0,568750
13:05:27,77	0,454018	3,162012	-0,124986	0,672977	0,341987	0,270002	-4,696008	0,004093	-0,437409	2,927631	0,594607	0,561679	1,702352	1,204248	-1,588852	199,018234	-111,279122	13,797755	-4,696008	0,004093	-0,437409	3,248920	369,231205	0,561679	-4,696008	0,004093	-0,437409	3,248920	369,231205	0,561679
13:05:27,82	0,454018	3,162012	-0,124986	0,672977	0,341987	0,270002	-4,695202	0,003490	-0,434738	2,914649	0,555576	0,546405	1,704113	1,204869	-1,589636	199,009484	-111,254673	13,794656	-4,695202	0,003490	-0,434738	3,188600	369,128923	0,546405	-4,695202	0,003490	-0,434738	3,188600	369,128923	0,546405
13:05:27,87	0,454018	3,162012	-0,124986	0,672977	0,341987	0,270002	-4,696620	0,002275	-0,435522	2,994601	0,462011	0,543307	1,705152	1,200840	-1,588462	198,940103	-111,269351	13,822837	-4,696620	0,002275	-0,435522	3,173215	369,146713	0,543307	-4,696620	0,002275	-0,435522	3,173215	369,146713	0,543307
13:05:27,92	0,454018	3,162012	-0,124986	0,672977	0,341987	0,270002	-4,693651	-0,000639	-0,434348	3,098737	0,563685	0,571488	1,703838	1,199147	-1,586976	198,847323	-111,221801	13,780326	-4,693651	-0,000639	-0,434348	3,048586	369,015270	0,571488	-4,693651	-0,000639	-0,434348	3,048586	369,015270	0,571488
13:05:27,97	0,454018	3,162012	-0,124986	0,672977	0,341987	0,270002	-4,691527	-0,000347	-0,432862	3,078370	0,569972	0,528976	1,698518	1,198152	-1,586965	198,831410	-111,197914	13,809251	-4,691527	-0,000347	-0,432862	3,051100	368,854878	0,528976	-4,691527	-0,000347	-0,432862	3,051100	368,854878	0,528976
13:05:28,02	0,454018	3,162012	-0,124986	0,672977	0,341987	0,270002	-4,688006	0,003762	-0,432851	2,877390	0,727353	0,557902	1,702551	1,200733	-1,588155	198,797616	-111,197115	13,806583	-4,688006	0,003762	-0,432851	3,172739	368,735840	0,557902	-4,688006	0,003762	-0,432851	3,172739	368,735840	0,557902
13:05:28,07	0,454018	3,162012	-0,124986	0,672977	0,341987	0,270002	-4,692258	0,001560	-0,434040	2,975718	0,476613	0,555233	1,701324	1,200754	-1,587792	198,769425	-111,188591	13,792180	-4,692258	0,001560	-0,434040	3,098167	368,818837	0,555233	-4,692258	0,001560	-0,434040	3,098167	368,818837	0,555233
13:05:28,12	0,454018	3,162012	-0,124986	0,672977	0,341987	0,270002	-4,691662	0,002633	-0,433677	2,913214	0,478908	0,540831	1,700071	1,199985	-1,584694	198,726405	-111,186392	13,800168	-4,691662	0,002633	-0,433677	3,119885	368,774378	0,540831	-4,691662	0,002633	-0,433677	3,119885	368,774378	0,540831
13:05:28,17	0,454018	3,162012	-0,124986	0,672977	0,341987	0,270002	-4,690369	0,003334	-0,430580	2,857148	0,507772	0,548818	1,701205	1,195193	-1,585467	198,675753	-111,129773	13,807303	-4,690369	0,003334	-0,430580	3,118859	368,701765	0,548818	-4,690369	0,003334	-0,430580	3,118859	368,701765	0,548818
13:05:28,22	0,454018	3,162012	-0,124986	0,672977	0,341987	0,270002	-4,686787	-4,459344E-5	-0,431353	3,056538	0,621896	0,555953	1,701760	1,199718	-1,587422	198,673492	-111,119730	13,819294	-4,686787	-4,459344E-5	-0,431353	3,053037	368,534650	0,555953	-4,686787	-4,459344E-5	-0,431353	3,053037	368,534650	0,555953
13:05:28,27	0,454018	3,162012	-0,124986	0,672977	0,341987	0,270002	-4,691967	-0,001764	-0,431359	3,121107	0,366314	0,561139	1,705285	1,198819	-1,585474	198,675288	-111,158191	13,812489	-4,691967	-0,001764	-0,431359	2,982628	368,685740	0,561139	-4,691967	-0,001764	-0,431359	2,982628	368,685740	0,561139
13:05:28,32	0,454018	3,162012	-0,124986	0,672977	0,341987	0,270002	-4,691967	-0,001764	-0,431359	3,121107	0,366314	0,561139	1,705759	1,194144	-1,586287	198,597118	-111,128171	13,785067	-4,691967	-0,001764	-0,431359	2,982628	368,685740	0,561139	-4,691967	-0,001764	-0,431359	2,982628	368,685740	0,561139
13:05:28,37	0,454018	3,162012	-0,124986	0,672977	0,341987	0,270002	-4,688155	-0,004513	-0,432173	3,250968	0,481826	0,533717	1,698707	1,197071	-1,588660	198,593309	-111,067544	13,763482	-4,688155	-0,004513	-0,432173	2,896693	368,502016	0,533717	-4,688155	-0,004513	-0,432173	2,896693	368,502016	0,533717
13:05:28,42	0,454018	3,162012	-0,124986	0,672977	0,341987	0,270002	-4,687164	0,003058	-0,434546	2,907860	0,499737	0,512132	1,700965	1,199031	-1,587481	198,562521	-111,087835	13,806718	-4,687164	0,003058	-0,434546	3,147932	368,442148	0,512132	-4,687164	0,003058	-0,434546	3,147932	368,442148	0,512132
13:05:28,47	0,454018	3,162012	-0,124986	0,672977	0,341987	0,270002	-4,689991	0,002083	-0,433367	2,925610	0,336264	0,555368	1,702072	1,196493	-1,590183	198,533715	-111,096238	13,832429	-4,689991	0,002083	-0,433367	3,089119	368,500520	0,555368	-4,689991	0,002083	-0,433367	3,089119	368,500520	0,555368
13:05:28,52	0,454018	3,162012	-0,124986	0,672977	0,341987	0,270002	-4,688345	-0,000145	-0,436069	3,019773	0,401062	0,581080	1,701401	1,198776	-1,584792	198,482035	-111,077376	13,811126	-4,688345	-0,000145	-0,436069	3,008405	368,436182	0,581080	-4,688345	-0,000145	-0,436069	3,008405	368,436182	0,581080
13:05:28,57	0,454018	3,162012	-0,124986	0,672977	0,341987	0,270002	-4,689987	0,001578	-0,430678	2,920705	0,261491	0,559777	1,698986	1,196947	-1,584806	198,439584	-111,047228	13,811849	-4,689987	0,001578	-0,430678	3,044542	368,425507	0,559777	-4,689987	0,001578	-0,430678	3,044542	368,425507	0,559777
13:05:28,62	0,454018	3,162012	-0,124986	0,672977	0,341987	0,270002	-4,687197	0,002754	-0,430692	2,864407	0,354783	0,560499	1,698992	1,195635	-1,584398	198,439205	-111,043868	13,830898	-4,687197	0,002754	-0,430692	3,080605	368,299709	0,560499	-4,687197	0,002754	-0,430692	3,080605	368,299709	0,560499
13:05:28,67	0,454018	3,162012	-0,124986	0,672977	0,341987	0,270002	-4,686063	0,002093	-0,430284	2,901515	0,411728	0,579549	1,699492	1,193246	-1,584814	198,394428	-111,059380	13,806622	-4,686063	0,002093	-0,430284	3,065800	368,267658	0,579549	-4,686063	0,002093	-0,430284	3,065800	368,267658	0,579549
13:05:28,72	0,454018	3,162012	-0,124986	0,672977	0,341987	0,270002	-4,684244	0,000466	-0,430700	2,950300	0,475274	0,555272	1,700608	1,192901	-1,587936	198,364202	-111,042016	13,804685	-4,684244	0,000466	-0,430700	2,986861	368,188441	0,555272	-4,684244	0,000466	-0,430700	2,986861	368,188441	0,555272
13:05:28,77	0,454018	3,162012	-0,124986	0,672977	0,341987	0,270002	-4,684503	-0,000673	-0,433822	3,009463	0,426935	0,553335	1,698862	1,192877	-1,587538	198,358141	-110,991882	13,825186	-4,684503	-0,000673	-0,433822	2,956597	368,160454	0,553335	-4,684503	-0,000673	-0,433822	2,956597	368,160454	0,553335
13:05:28,82	0,454018	3,162012	-0,124986	0,672977	0,341987	0,270002	-4,683610	0,000827	-0,433423	2,971841	0,443095	0,573836	1,700619	1,192911	-1,582116	198,347378	-111,012668	13,802259	-4,683610	0,000827	-0,433423	3,036739	368,106453	0,573836	-4,683610	0,000827	-0,433423	3,036739	368,106453	0,573836
13:05:28,87	0,454018	3,162012	-0,124986	0,672977	0,341987	0,270002	-4,684517	-0,000678	-0,428001	3,026691	0,396970	0,550910	1,697605	1,195528	-1,586032	198,319365	-110,983487	13,800887	-4,684517	-0,000678	-0,428001	2,973487	368,131577	0,550910	-4,684517	-0,000678	-0,428001	2,973487	368,131577	0,550910
13:05:28,92	0,454018	3,162012	-0,124986	0,672977	0,341987	0,270002	-4,685277	0,003241	-0,431918	2,834185	0,318636	0,549538	1,699390	1,191886	-1,585982	198,325285	-110,991146	13,839080	-4,685277	0,003241	-0,431918	3,088597	368,112848	0,549538	-4,685277	0,003241	-0,431918	3,088597	368,112848	0,549538
13:05:28,97	0,454018	3,162012	-0,124986	0,672977	0,341987	0,270002	-4,683015	-0,000126	-0,431868	3,005593	0,445200	0,587730	1,700411	1,189115	-1,584078	198,244856	-111,009193	13,818555	-4,683015	-0,000126	-0,431868	2,995700	368,061869	0,587730	-4,683015	-0,000126	-0,431868	2,995700	368,061869	0,587730
13:05:29,02	0,454018	3,162012	-0,124986	0,672977	0,341987	0,270002	-4,681126	-0,002396	-0,429964	3,067776	0,482773	0,567205	1,698116	1,192624	-1,584100	198,266440	-110,969675	13,800356	-4,681126	-0,002396	-0,429964	2,879708	367,951194	0,567205	-4,681126	-0,002396	-0,429964	2,879708	367,951194	0,567205
13:05:29,07	0,454018	3,162012	-0,124986	0,672977	0,341987	0,270002	-4,683018	0,001347	-0,429986	2,918168	0,383355	0,549006	1,696313	1,194195	-1,582559	198,251052	-110,968270	13,804387	-4,683018	0,001347	-0,429986	3,023906	368,000248	0,549006	-4,683018	0,001347	-0,429986	3,023906	368,000248	0,549006
13:05:29,12	0,454018	3,162012	-0,124986	0,672977	0,341987	0,270002	-4,683476	0,003693	-0,428445	2,789685	0,345491	0,553038	1,701526	1,194832	-1,587232	198,225262	-110,982469	13,803191	-4,683476	0,003693	-0,428445	3,079605	367,998366	0,553038	-4,683476	0,003693	-0,428445	3,079605	367,998366	0,553038
13:05:29,17	0,454018	3,162012	-0,124986	0,672977	0,341987	0,270002	-4,686635	-0,000503	-0,433118	2,982687	0,165980	0,551842	1,696802	1,190100	-1,584118	198,192485	-110,954472	13,810702	-4,686635	-0,000503	-0,433118	2,943218	368,066848	0,551842	-4,686635	-0,000503	-0,433118	2,943218	368,066848	0,551842
13:05:29,22	0,454018	3,162012	-0,124986	0,672977	0,341987	0,270002	-4,680175	0,001222	-0,430003	2,900851	0,459554	0,559352	1,699740	1,192449	-1,583372	198,191942	-110,961361	13,776973	-4,680175	0,001222	-0,430003	2,996786	367,853254	0,559352	-4,680175	0,001222	-0,430003	2,996786	367,853254	0,559352
13:05:29,27	0,454018	3,162012	-0,124986	0,672977	0,341987	0,270002	-4,683678	-0,000148	-0,429258	2,965839	0,280373	0,525624	1,695709	1,189408	-1,580989	198,217728	-110,932847	13,818630	-4,683678	-0,000148	-0,429258	2,954249	367,949058	0,525624	-4,683678	-0,000148	-0,429258	2,954249	367,949058	0,525624
13:05:29,32	0,454018	3,162012	-0,124986	0,672977	0,341987	0,270002	-4,679029	0,001823	-0,426875	2,900947	0,530161	0,567281	1,697926	1,191147	-1,584920	198,157296	-110,917672	13,803390	-4,679029	0,001823	-0,426875	3,044062	367,833951	0,567281	-4,679029	0,001823	-0,426875	3,044062	367,833951	0,567281
13:05:29,38	0,454018	3,162012	-0,124986	0,672977	0,341987	0,270002	-4,681643	0,000773	-0,430806	2,938476	0,334300	0,552040	1,698479	1,191906	-1,583372	198,149657	-110,946259	13,801819	-4,681643	0,000773	-0,430806	2,999162	367,843305	0,552040	-4,681643	0,000773	-0,430806	2,999162	367,843305	0,552040
13:05:29,43	0,454018	3,162012	-0,124986	0,672977	0,341987	0,270002	-4,682577	0,000673	-0,429258	2,915109	0,293415	0,550470	1,701385	1,193160	-1,583758	198,132441	-110,933570	13,817861	-4,682577	0,000673	-0,429258	2,967930	367,875730	0,550470	-4,682577	0,000673	-0,429258	2,967930	367,875730	0,550470
13:05:29,48	0,454018	3,162012	-0,124986	0,672977	0,341987	0,270002	-4,685116	-0,001216	-0,429644	3,015722	0,140150	0,566511	1,714193	1,206237	-1,580355	198,800983	-111,379711	13,847233	-4,685116	-0,001216	-0,429644	2,920250	367,921751	0,566511	-4,685116	-0,001216	-0,429644	2,920250	367,921751	0,566511
13:05:29,53	0,454018	3,162012	-0,124986	0,672977	0,341987	0,270002	-4,702845	-0,005770	-0,426241	3,200444	0,020280	0,595883	2,592547	2,746512	-1,708282	277,871625	-155,615616	13,664916	-4,702845	-0,005770	-0,426241	2,747465	369,193617	0,595883	-4,702845	-0,005770	-0,426241	2,747465	369,193617	0,595883
13:05:29,58	0,503993	3,161964	-0,124966	0,672979	0,341993	0,269988	-6,475939	0,003691	-0,554168	3,934379	-1,585496	0,413566	2,756759	3,034229	-1,648092	292,563510	-163,653202	13,639737	-6,475939	0,003691	-0,554168	4,224110	506,775710	0,413566	-6,475939	0,003691	-0,554168	4,224110	506,775710	0,413566
13:05:29,63	0,503993	3,161964	-0,124966	0,672979	0,341993	0,269988	-6,807215	0,005337	-0,493978	4,233959	-2,069510	0,388387	2,752025	3,027495	-1,632277	292,146529	-163,393626	13,703884	-6,807215	0,005337	-0,493978	4,652931	532,296854	0,388387	-6,807215	0,005337	-0,493978	4,652931	532,296854	0,388387
13:05:29,68	0,503993	3,161964	-0,124966	0,672979	0,341993	0,269988	-6,799017	0,006070	-0,478163	4,212150	-2,134111	0,452534	2,748130	3,021576	-1,627327	291,909531	-163,276697	13,686121	-6,799017	0,006070	-0,478163	4,688666	531,588700	0,452534	-6,799017	0,006070	-0,478163	4,688666	531,588700	0,452534
13:05:29,73	0,503993	3,161964	-0,124966	0,672979	0,341993	0,269988	-6,791943	0,006484	-0,473212	4,173405	-2,029990	0,434772	2,748455	3,020774	-1,625081	291,740992	-163,172162	13,670392	-6,791943	0,006484	-0,473212	4,682391	531,137537	0,434772	-6,791943	0,006484	-0,473212	4,682391	531,137537	0,434772
13:05:29,78	0,503993	3,161964	-0,124966	0,672979	0,341993	0,269988	-6,791411	0,005801	-0,470966	4,215172	-2,200529	0,419042	2,746508	3,021171	-1,622800	291,646531	-163,154436	13,665420	-6,790781	0,007686	-0,468686	4,688641	530,817848	0,414071	-6,790781	0,007686	-0,468686	4,688641	530,817848	0,414071
13:05:29,83	0,503993	3,161964	-0,124966	0,672979	0,341993	0,269988	-6,790781	0,007686	-0,468686	4,085251	-2,258459	0,414071	2,747494	3,017822	-1,617007	291,506196	-163,061995	13,680508	-6,790781	0,007686	-0,468686	4,688641	530,817848	0,414071	-6,790781	0,007686	-0,468686	4,688641	530,817848	0,414071
13:05:29,88	0,503993	3,161964	-0,124966	0,672979	0,341993	0,269988	-6,788374	0,005158	-0,462893	4,226629	-2,301056	0,429158	2,743165	3,016650	-1,618984	291,392735	-163,001235	13,708126	-6,788374	0,005158	-0,462893	4,631522	530,586312	0,429158	-6,788374	0,005158	-0,462893	4,631522	530,586312	0,429158
13:05:29,93	0,503993	3,161964	-0,124966	0,672979	0,341993	0,269988	-6,785194	0,008321	-0,464869	4,058030	-2,264339	0,456777	2,737721	3,013761	-1,613610	291,283409	-162,941480	13,677454	-6,785194	0,008321	-0,464869	4,711236	530,373402	0,456777	-6,785194	0,008321	-0,464869	4,711236	530,373402	0,456777
13:05:29,98	0,503993	3,161964	-0,124966	0,672979	0,341993	0,269988	-6,779970	0,011591	-0,459496	3,885063	-2,117232	0,426105	2,751693	3,028904	-1,612954	291,955662	-163,396384	13,679616	-6,779970	0,011591	-0,459496	4,794985	530,110402	0,426105	-6,779970	0,011591	-0,459496	4,794985	530,110402	0,426105
13:05:30,03	0,503993	3,161964	-0,124966	0,672979	0,341993	0,269988	-6,800071	0,007063	-0,458840	4,062721	-2,352828	0,428266	3,619718	4,537443	-1,759752	369,418514	-206,736528	13,523275	-6,800071	0,007063	-0,458840	4,617143	531,452711	0,428266	-6,800071	0,007063	-0,458840	4,617143	531,452711	0,428266
13:05:30,08	0,553999	3,161987	-0,124982	0,672972	0,341983	0,270017	-8,894499	0,011007	-0,541657	5,306696	-4,888372	0,297123	3,795491	4,844705	-1,695771	384,803443	-215,328820	13,548473	-8,894499	0,011007	-0,541657	6,170783	693,329773	0,297123	-8,894499	0,011007	-0,541657	6,170783	693,329773	0,297123
13:05:30,13	0,553999	3,161987	-0,124982	0,672972	0,341983	0,270017	-8,894499	0,011007	-0,541657	5,306696	-4,888372	0,297123	3,788863	4,835674	-1,682755	384,290546	-214,986718	13,559142	-8,894499	0,011007	-0,541657	6,170783	693,329773	0,297123	-8,894499	0,011007	-0,541657	6,170783	693,329773	0,297123
13:05:30,18	0,553999	3,161987	-0,124982	0,672972	0,341983	0,270017	-8,883363	0,012233	-0,528641	5,282806	-4,924560	0,307792	3,786440	4,830635	-1,676920	383,992994	-214,823846	13,551395	-8,883363	0,012233	-0,528641	6,243071	692,419450	0,307792	-8,883363	0,012233	-0,528641	6,243071	692,419450	0,307792
13:05:30,23	0,553999	3,161987	-0,124982	0,672972	0,341983	0,270017	-8,877788	0,011812	-0,522806	5,296968	-4,973776	0,300046	3,787311	4,823558	-1,673677	383,690014	-214,710516	13,527811	-8,877788	0,011812	-0,522806	6,224192	691,932586	0,300046	-8,877788	0,011812	-0,522806	6,224192	691,932586	0,300046
13:05:30,28	0,553999	3,161987	-0,124982	0,672972	0,341983	0,270017	-8,872095	0,007519	-0,519563	5,466860	-4,996782	0,276462	3,782966	4,822543	-1,669865	383,537698	-214,600994	13,524819	-8,872095	0,007519	-0,519563	6,057084	691,462662	0,276462	-8,872095	0,007519	-0,519563	6,057084	691,462662	0,276462
13:05:30,33	0,553999	3,161987	-0,124982	0,672972	0,341983	0,270017	-8,869043	0,010774	-0,515751	5,316289	-5,024756	0,273469	3,780393	4,819112	-1,667175	383,396965	-214,518702	13,555381	-8,869043	0,010774	-0,515751	6,162033	691,195117	0,273469	-8,869043	0,010774	-0,515751	6,162033	691,195117	0,273469
13:05:30,38	0,553999	3,161987	-0,124982	0,672972	0,341983	0,270017	-8,864785	0,011286	-0,513061	5,290535	-4,966355	0,304032	3,781243	4,814642	-1,666097	383,194697	-214,426356	13,535021	-8,864785	0,011286	-0,513061	6,176518	690,919252	0,304032	-8,864785	0,011286	-0,513061	6,176518	690,919252	0,304032
13:05:30,43	0,553999	3,161987	-0,124982	0,672972	0,341983	0,270017	-8,861339	0,008315	-0,511983	5,423873	-5,008503	0,283671	3,780977	4,811750	-1,667358	383,045318	-214,387327	13,484802	-8,861339	0,008315	-0,511983	6,076624	690,606589	0,283671	-8,861339	0,008315	-0,511983	6,076624	690,606589	0,283671
13:05:30,48	0,553999	3,161987	-0,124982	0,672972	0,341983	0,270017	-8,858701	0,007100	-0,513244	5,446201	-5,020232	0,233452	3,779023	4,811709	-1,666202	382,948503	-214,350057	13,534395	-8,858701	0,007100	-0,513244	6,003517	690,387814	0,233452	-8,858701	0,007100	-0,513244	6,003517	690,387814	0,233452
13:05:30,53	0,553999	3,161987	-0,124982	0,672972	0,341983	0,270017	-8,857689	0,008772	-0,512088	5,343108	-5,070082	0,283045	3,777668	4,809360	-1,663139	382,835661	-214,299113	13,529895	-8,857689	0,008772	-0,512088	6,031704	690,258515	0,283045	-8,857689	0,008772	-0,512088	6,031704	690,258515	0,283045
13:05:30,58	0,553999	3,161987	-0,124982	0,672972	0,341983	0,270017	-8,854977	0,008770	-0,509025	5,330912	-5,052258	0,278546	3,779176	4,807645	-1,664742	382,696992	-214,251777	13,538663	-8,854977	0,008770	-0,509025	6,019346	690,063452	0,278546	-8,854977	0,008770	-0,509025	6,019346	690,063452	0,278546
13:05:30,63	0,553999	3,161987	-0,124982	0,672972	0,341983	0,270017	-8,854246	0,006607	-0,510628	5,415016	-5,157992	0,287314	3,781374	4,805358	-1,664409	382,601372	-214,220057	13,506584	-8,854246	0,006607	-0,510628	5,933703	689,900316	0,287314	-8,854246	0,006607	-0,510628	5,933703	689,900316	0,287314
13:05:30,68	0,553999	3,161987	-0,124982	0,672972	0,341983	0,270017	-8,853365	0,003560	-0,510295	5,553139	-5,210830	0,255235	3,777745	4,807271	-1,664797	382,541510	-214,139343	13,562974	-8,853365	0,003560	-0,510295	5,832609	689,778290	0,255235	-8,853365	0,003560	-0,510295	5,832609	689,778290	0,255235
13:05:30,73	0,553999	3,161987	-0,124982	0,672972	0,341983	0,270017	-8,853207	0,007659	-0,510682	5,379947	-5,294813	0,311624	3,774649	4,804194	-1,664059	382,459646	-214,138904	13,547854	-8,853207	0,007659	-0,510682	5,981207	689,681905	0,311624	-8,853207	0,007659	-0,510682	5,981207	689,681905	0,311624
13:05:30,78	0,553999	3,161987	-0,124982	0,672972	0,341983	0,270017	-8,848994	0,008802	-0,509945	5,279980	-5,146867	0,296504	3,776271	4,801727	-1,666426	382,374296	-214,098088	13,536858	-8,848994	0,008802	-0,509945	5,970936	689,499151	0,296504	-8,848994	0,008802	-0,509945	5,970936	689,499151	0,296504
13:05:30,83	0,553999	3,161987	-0,124982	0,672972	0,341983	0,270017	-8,847668	0,006163	-0,512312	5,409870	-5,172264	0,285508	3,774923	4,801179	-1,665657	382,292321	-214,086167	13,576061	-8,847668	0,006163	-0,512312	5,893681	689,369702	0,285508	-8,847668	0,006163	-0,512312	5,893681	689,369702	0,285508
13:05:30,88	0,553999	3,161987	-0,124982	0,672972	0,341983	0,270017	-8,846520	0,007058	-0,511543	5,332701	-5,189511	0,324711	3,777022	4,797607	-1,665713	382,151087	-214,057576	13,563760	-8,846520	0,007058	-0,511543	5,886716	689,262322	0,324711	-8,846520	0,007058	-0,511543	5,886716	689,262322	0,324711
13:05:30,93	0,553999	3,161987	-0,124982	0,672972	0,341983	0,270017	-8,844475	0,003453	-0,511599	5,474265	-5,219790	0,312410	3,771123	4,802847	-1,663018	382,146803	-214,028121	13,572556	-8,844475	0,003453	-0,511599	5,745348	689,071527	0,312410	-8,844475	0,003453	-0,511599	5,745348	689,071527	0,312410
13:05:30,98	0,553999	3,161987	-0,124982	0,672972	0,341983	0,270017	-8,846064	0,011182	-0,508904	5,095730	-5,320861	0,321206	3,775654	4,800073	-1,665018	382,043093	-213,997275	13,537437	-8,846064	0,011182	-0,508904	5,973528	689,095201	0,321206	-8,846064	0,011182	-0,508904	5,973528	689,095201	0,321206
13:05:31,03	0,553999	3,161987	-0,124982	0,672972	0,341983	0,270017	-8,845927	0,005871	-0,510904	5,346763	-5,418951	0,286087	3,776682	4,799193	-1,663084	381,953688	-213,947227	13,572745	-8,845927	0,005871	-0,510904	5,807645	688,986320	0,286087	-8,845927	0,005871	-0,510904	5,807645	688,986320	0,286087
13:05:31,08	0,553999	3,161987	-0,124982	0,672972	0,341983	0,270017	-8,845679	0,004541	-0,508970	5,414581	-5,508527	0,321396	3,775405	4,799344	-1,664286	381,903292	-213,932255	13,559740	-8,845679	0,004541	-0,508970	5,771031	688,877308	0,321396	-8,845679	0,004541	-0,508970	5,771031	688,877308	0,321396
13:05:31,13	0,553999	3,161987	-0,124982	0,672972	0,341983	0,270017	-8,845172	0,005722	-0,510172	5,340904	-5,533261	0,308391	3,774219	4,795611	-1,665083	381,874792	-213,894384	13,531902	-8,845172	0,005722	-0,510172	5,790113	688,812725	0,308391	-8,845172	0,005722	-0,510172	5,790113	688,812725	0,308391
13:05:31,18	0,553999	3,161987	-0,124982	0,672972	0,341983	0,270017	-8,841346	0,004883	-0,510969	5,403122	-5,377944	0,280552	3,772237	4,792567	-1,668189	381,787137	-213,921935	13,576622	-8,841346	0,004883	-0,510969	5,786405	688,667729	0,280552	-8,841346	0,004883	-0,510969	5,786405	688,667729	0,280552
13:05:31,23	0,553999	3,161987	-0,124982	0,672972	0,341983	0,270017	-8,837719	0,005078	-0,514074	5,325279	-5,251452	0,325273	3,772178	4,794923	-1,664347	381,735399	-213,860345	13,562593	-8,837719	0,005078	-0,514074	5,723892	688,509465	0,325273	-8,837719	0,005078	-0,514074	5,723892	688,509465	0,325273
13:05:31,28	0,553999	3,161987	-0,124982	0,672972	0,341983	0,270017	-8,839729	0,006306	-0,510232	5,288894	-5,431605	0,311243	3,772683	4,792172	-1,665135	381,682983	-213,840126	13,563938	-8,839729	0,006306	-0,510232	5,783903	688,487145	0,311243	-8,839729	0,006306	-0,510232	5,783903	688,487145	0,311243
13:05:31,33	0,553999	3,161987	-0,124982	0,672972	0,341983	0,270017	-8,837600	0,004494	-0,511020	5,374405	-5,376365	0,312588	3,771961	4,791344	-1,663624	381,605504	-213,814684	13,549847	-8,837600	0,004494	-0,511020	5,727195	688,375205	0,312588	-8,837600	0,004494	-0,511020	5,727195	688,375205	0,312588
13:05:31,38	0,553999	3,161987	-0,124982	0,672972	0,341983	0,270017	-8,836522	0,004704	-0,509509	5,346764	-5,400128	0,298497	3,770801	4,788698	-1,664795	381,604788	-213,809314	13,530765	-8,836522	0,004704	-0,509509	5,716061	688,266818	0,298497	-8,836522	0,004704	-0,509509	5,716061	688,266818	0,298497
13:05:31,43	0,553999	3,161987	-0,124982	0,672972	0,341983	0,270017	-8,833650	0,004387	-0,510680	5,367579	-5,254120	0,279416	3,775967	4,789073	-1,667512	381,537756	-213,768230	13,569288	-8,833650	0,004387	-0,510680	5,711934	688,187421	0,279416	-8,833650	0,004387	-0,510680	5,711934	688,187421	0,279416
13:05:31,48	0,553999	3,161987	-0,124982	0,672972	0,341983	0,270017	-8,836558	0,000100	-0,513398	5,592532	-5,483925	0,317939	3,771764	4,789457	-1,664040	381,482895	-213,730169	13,577979	-8,836558	0,000100	-0,513398	5,600411	688,185887	0,317939	-8,836558	0,000100	-0,513398	5,600411	688,185887	0,317939
13:05:31,53	0,553999	3,161987	-0,124982	0,672972	0,341983	0,270017	-8,834789	0,003931	-0,509926	5,398848	-5,458452	0,326630	3,771610	4,788133	-1,668731	381,425791	-213,759397	13,570571	-8,833565	0,003403	-0,514617	5,639597	688,005192	0,319221	-8,833565	0,003403	-0,514617	5,639597	688,005192	0,319221
13:05:31,58	0,553999	3,161987	-0,124982	0,672972	0,341983	0,270017	-8,833565	0,003403	-0,514617	5,372464	-5,429671	0,319221	3,772199	4,789872	-1,666029	381,416753	-213,739374	13,560331	-8,833565	0,003403	-0,514617	5,639597	688,005192	0,319221	-8,833565	0,003403	-0,514617	5,639597	688,005192	0,319221
13:05:31,63	0,553999	3,161987	-0,124982	0,672972	0,341983	0,270017	-8,835366	0,003763	-0,511914	5,366569	-5,541161	0,308981	3,770913	4,786307	-1,666414	381,343415	-213,688414	13,591271	-8,835366	0,003763	-0,511914	5,661955	688,035079	0,308981	-8,835366	0,003763	-0,511914	5,661955	688,035079	0,308981
13:05:31,68	0,553999	3,161987	-0,124982	0,672972	0,341983	0,270017	-8,831635	0,003094	-0,512300	5,408822	-5,436130	0,339921	3,767313	4,783540	-1,664889	381,297006	-213,678866	13,570713	-8,831635	0,003094	-0,512300	5,651690	687,847209	0,339921	-8,831635	0,003094	-0,512300	5,651690	687,847209	0,339921
13:05:31,73	0,553999	3,161987	-0,124982	0,672972	0,341983	0,270017	-8,827439	0,004828	-0,510775	5,303724	-5,262925	0,319363	3,767749	4,784664	-1,668417	381,239637	-213,691367	13,573290	-8,827439	0,004828	-0,510775	5,682703	687,691062	0,319363	-8,827439	0,004828	-0,510775	5,682703	687,691062	0,319363
13:05:31,78	0,553999	3,161987	-0,124982	0,672972	0,341983	0,270017	-8,828631	0,005013	-0,514302	5,254587	-5,368308	0,321941	3,770078	4,783221	-1,665707	381,192995	-213,620679	13,574574	-8,828631	0,005013	-0,514302	5,648097	687,679199	0,321941	-8,828631	0,005013	-0,514302	5,648097	687,679199	0,321941
13:05:31,83	0,553999	3,161987	-0,124982	0,672972	0,341983	0,270017	-8,828545	0,002274	-0,511593	5,434886	-5,439598	0,323224	3,767015	4,784738	-1,666911	381,149071	-213,636773	13,565248	-8,828545	0,002274	-0,511593	5,613424	687,601196	0,323224	-8,828545	0,002274	-0,511593	5,613424	687,601196	0,323224
13:05:31,88	0,553999	3,161987	-0,124982	0,672972	0,341983	0,270017	-8,828328	0,005685	-0,512797	5,221615	-5,458285	0,313898	3,767040	4,782181	-1,667692	381,148685	-213,623708	13,546390	-8,828328	0,005685	-0,512797	5,667915	687,565442	0,313898	-8,828328	0,005685	-0,512797	5,667915	687,565442	0,313898
13:05:31,93	0,553999	3,161987	-0,124982	0,672972	0,341983	0,270017	-8,826125	0,004385	-0,513578	5,300367	-5,350634	0,295040	3,769853	4,784239	-1,666958	381,078468	-213,591591	13,538795	-8,826125	0,004385	-0,513578	5,644572	687,500215	0,295040	-8,826125	0,004385	-0,513578	5,644572	687,500215	0,295040
13:05:31,98	0,553999	3,161987	-0,124982	0,672972	0,341983	0,270017	-8,829314	0,002978	-0,512844	5,366234	-5,593314	0,287445	3,767462	4,784141	-1,666156	381,066689	-213,593894	13,581533	-8,829314	0,002978	-0,512844	5,599993	687,507847	0,287445	-8,829314	0,002978	-0,512844	5,599993	687,507847	0,287445
13:05:32,03	0,553999	3,161987	-0,124982	0,672972	0,341983	0,270017	-8,828034	0,004999	-0,512042	5,253229	-5,535809	0,330183	3,766848	4,781805	-1,666176	381,044782	-213,591152	13,557179	-8,828034	0,004999	-0,512042	5,645679	687,464882	0,330183	-8,828034	0,004999	-0,512042	5,645679	687,464882	0,330183
13:05:32,08	0,553999	3,161987	-0,124982	0,672972	0,341983	0,270017	-8,825704	0,004364	-0,512061	5,277712	-5,434991	0,305830	3,767955	4,780561	-1,664254	380,999446	-213,580094	13,547146	-8,825180	0,002782	-0,510139	5,565260	687,324105	0,295797	-8,825180	0,002782	-0,510139	5,565260	687,324105	0,295797
13:05:32,13	0,553999	3,161987	-0,124982	0,672972	0,341983	0,270017	-8,825180	0,002782	-0,510139	5,346840	-5,452512	0,295797	3,769691	4,782015	-1,668500	380,994149	-213,555705	13,594688	-8,825180	0,002782	-0,510139	5,565260	687,324105	0,295797	-8,825180	0,002782	-0,510139	5,565260	687,324105	0,295797
13:05:32,18	0,553999	3,161987	-0,124982	0,672972	0,341983	0,270017	-8,827308	0,002006	-0,514386	5,405682	-5,579937	0,343338	3,769000	4,778735	-1,663488	380,928644	-213,568983	13,562209	-8,827308	0,002006	-0,514386	5,563161	687,363708	0,343338	-8,827308	0,002006	-0,514386	5,563161	687,363708	0,343338
13:05:32,23	0,553999	3,161987	-0,124982	0,672972	0,341983	0,270017	-8,824121	0,000965	-0,509374	5,415561	-5,464346	0,310860	3,766644	4,781032	-1,666585	380,933068	-213,535877	13,594113	-8,824121	0,000965	-0,509374	5,491323	687,229184	0,310860	-8,824121	0,000965	-0,509374	5,491323	687,229184	0,310860
13:05:32,28	0,553999	3,161987	-0,124982	0,672972	0,341983	0,270017	-8,824932	0,004154	-0,512471	5,280642	-5,519213	0,342763	3,768297	4,779287	-1,663122	380,868656	-213,543617	13,573066	-8,824932	0,004154	-0,512471	5,606701	687,237941	0,342763	-8,824932	0,004154	-0,512471	5,606701	687,237941	0,342763
13:05:32,33	0,553999	3,161987	-0,124982	0,672972	0,341983	0,270017	-8,824248	0,001850	-0,509008	5,361539	-5,535555	0,321717	3,764125	4,778446	-1,663142	380,830728	-213,505602	13,573840	-8,824248	0,001850	-0,509008	5,506736	687,167901	0,321717	-8,824248	0,001850	-0,509008	5,506736	687,167901	0,321717
13:05:32,38	0,553999	3,161987	-0,124982	0,672972	0,341983	0,270017	-8,821434	0,005042	-0,509027	5,209502	-5,441063	0,322490	3,763440	4,781813	-1,667083	380,789122	-213,477334	13,548881	-8,821434	0,005042	-0,509027	5,605289	687,041467	0,322490	-8,821434	0,005042	-0,509027	5,605289	687,041467	0,322490
13:05:32,43	0,553999	3,161987	-0,124982	0,672972	0,341983	0,270017	-8,824007	0,007319	-0,512968	5,094767	-5,625026	0,297532	3,763998	4,780094	-1,667073	380,775636	-213,489587	13,558154	-8,824007	0,007319	-0,512968	5,669312	687,059486	0,297532	-8,824007	0,007319	-0,512968	5,669312	687,059486	0,297532
13:05:32,48	0,553999	3,161987	-0,124982	0,672972	0,341983	0,270017	-8,822797	0,005976	-0,512959	5,147247	-5,567691	0,306804	3,764575	4,782841	-1,668646	380,765134	-213,447021	13,556244	-8,822797	0,005976	-0,512959	5,616368	687,021884	0,306804	-8,822797	0,005976	-0,512959	5,616368	687,021884	0,306804
13:05:32,53	0,553999	3,161987	-0,124982	0,672972	0,341983	0,270017	-8,825465	0,006850	-0,514532	5,133430	-5,736780	0,304894	3,765738	4,778223	-1,665874	380,743953	-213,438903	13,607848	-8,825465	0,006850	-0,514532	5,671132	687,062195	0,304894	-8,825465	0,006850	-0,514532	5,671132	687,062195	0,304894
13:05:32,58	0,553999	3,161987	-0,124982	0,672972	0,341983	0,270017	-8,822047	0,003533	-0,511760	5,302315	-5,581455	0,356498	3,763938	4,781748	-1,664397	380,726380	-213,437727	13,539547	-8,822047	0,003533	-0,511760	5,579692	686,949221	0,356498	-8,822047	0,003533	-0,511760	5,579692	686,949221	0,356498
13:05:32,63	0,553999	3,161987	-0,124982	0,672972	0,341983	0,270017	-8,824200	0,006855	-0,510283	5,121838	-5,709201	0,288197	3,765022	4,777456	-1,669806	380,683613	-213,429854	13,581842	-8,824200	0,006855	-0,510283	5,659938	686,990460	0,288197	-8,824200	0,006855	-0,510283	5,659938	686,990460	0,288197
13:05:32,68	0,553999	3,161987	-0,124982	0,672972	0,341983	0,270017	-8,821025	0,003770	-0,515692	5,267656	-5,585075	0,330492	3,767296	4,775243	-1,667516	380,639869	-213,459749	13,536398	-8,821025	0,003770	-0,515692	5,563639	686,865350	0,330492	-8,821025	0,003770	-0,515692	5,563639	686,865350	0,330492
13:05:32,73	0,553999	3,161987	-0,124982	0,672972	0,341983	0,270017	-8,820245	0,000695	-0,513402	5,379842	-5,567480	0,285049	3,763685	4,774628	-1,665155	380,597265	-213,433943	13,603343	-8,820245	0,000695	-0,513402	5,434365	686,821758	0,285049	-8,820245	0,000695	-0,513402	5,434365	686,821758	0,285049
13:05:32,78	0,553999	3,161987	-0,124982	0,672972	0,341983	0,270017	-8,817907	0,003514	-0,511041	5,234272	-5,495723	0,351994	3,763139	4,776059	-1,669098	380,603542	-213,386199	13,534648	-8,818873	0,004702	-0,514984	5,586106	686,717176	0,283299	-8,818873	0,004702	-0,514984	5,586106	686,717176	0,283299
13:05:32,83	0,553999	3,161987	-0,124982	0,672972	0,341983	0,270017	-8,818873	0,004702	-0,514984	5,216968	-5,564392	0,283299	3,764846	4,778551	-1,667557	380,575118	-213,371492	13,544829	-8,818873	0,004702	-0,514984	5,586106	686,717176	0,283299	-8,818873	0,004702	-0,514984	5,586106	686,717176	0,283299
13:05:32,88	0,553999	3,161987	-0,124982	0,672972	0,341983	0,270017	-8,821885	0,004470	-0,513443	5,227585	-5,752958	0,293479	3,761866	4,774242	-1,665567	380,544021	-213,351387	13,606414	-8,821885	0,004470	-0,513443	5,578468	686,765011	0,293479	-8,821885	0,004470	-0,513443	5,578468	686,765011	0,293479
13:05:32,93	0,553999	3,161987	-0,124982	0,672972	0,341983	0,270017	-8,816663	0,004897	-0,511453	5,207252	-5,518424	0,355065	3,766566	4,774359	-1,664422	380,533204	-213,353080	13,577533	-8,816663	0,004897	-0,511453	5,591642	686,589657	0,355065	-8,816663	0,004897	-0,511453	5,591642	686,589657	0,355065
13:05:32,98	0,553999	3,161987	-0,124982	0,672972	0,341983	0,270017	-8,819114	0,000885	-0,510308	5,409000	-5,654397	0,326183	3,764744	4,776845	-1,667555	380,516040	-213,342133	13,575175	-8,819114	0,000885	-0,510308	5,478450	686,646087	0,326183	-8,819114	0,000885	-0,510308	5,478450	686,646087	0,326183
13:05:33,03	0,553999	3,161987	-0,124982	0,672972	0,341983	0,270017	-8,820356	0,003706	-0,513440	5,263216	-5,739295	0,323825	3,765827	4,775974	-1,666005	380,478253	-213,373241	13,583373	-8,820356	0,003706	-0,513440	5,554100	686,658650	0,323825	-8,820356	0,003706	-0,513440	5,554100	686,658650	0,323825
13:05:33,08	0,553999	3,161987	-0,124982	0,672972	0,341983	0,270017	-8,820143	0,002332	-0,511891	5,288801	-5,745405	0,332023	3,762291	4,773648	-1,667168	380,456009	-213,318345	13,594801	-8,820143	0,002332	-0,511891	5,471870	686,635843	0,332023	-8,820143	0,002332	-0,511891	5,471870	686,635843	0,332023
13:05:33,13	0,553999	3,161987	-0,124982	0,672972	0,341983	0,270017	-8,816361	0,004231	-0,513054	5,226481	-5,595452	0,343452	3,762203	4,772902	-1,666023	380,413060	-213,327992	13,589266	-8,816361	0,004231	-0,513054	5,558608	686,488908	0,343452	-8,816361	0,004231	-0,513054	5,558608	686,488908	0,343452
13:05:33,18	0,553999	3,161987	-0,124982	0,672972	0,341983	0,270017	-8,815671	0,003935	-0,511909	5,212056	-5,591910	0,337916	3,763972	4,773468	-1,665652	380,404171	-213,303533	13,570924	-8,815671	0,003935	-0,511909	5,520929	686,438235	0,337916	-8,815671	0,003935	-0,511909	5,520929	686,438235	0,337916
13:05:33,23	0,553999	3,161987	-0,124982	0,672972	0,341983	0,270017	-8,817046	0,002685	-0,511538	5,293772	-5,683352	0,319575	3,761580	4,770794	-1,664085	380,374978	-213,289480	13,594136	-8,817046	0,002685	-0,511538	5,504552	686,454752	0,319575	-8,817046	0,002685	-0,511538	5,504552	686,454752	0,319575
13:05:33,28	0,553999	3,161987	-0,124982	0,672972	0,341983	0,270017	-8,813534	0,003420	-0,509971	5,253116	-5,533031	0,342787	3,765036	4,770907	-1,667199	380,352650	-213,311894	13,596157	-8,813534	0,003420	-0,509971	5,521609	686,329373	0,342787	-8,813534	0,003420	-0,509971	5,521609	686,329373	0,342787
13:05:33,33	0,553999	3,161987	-0,124982	0,672972	0,341983	0,270017	-8,815360	0,000484	-0,513085	5,375234	-5,636106	0,344807	3,760988	4,771786	-1,666091	380,329518	-213,292313	13,545712	-8,815360	0,000484	-0,513085	5,413219	686,369629	0,344807	-8,815360	0,000484	-0,513085	5,413219	686,369629	0,344807
13:05:33,38	0,553999	3,161987	-0,124982	0,672972	0,341983	0,270017	-8,814097	0,004429	-0,511977	5,175497	-5,600287	0,294363	3,764960	4,771150	-1,667619	380,308271	-213,285976	13,583186	-8,814097	0,004429	-0,511977	5,523148	686,306353	0,294363	-8,814097	0,004429	-0,511977	5,523148	686,306353	0,294363
13:05:33,43	0,553999	3,161987	-0,124982	0,672972	0,341983	0,270017	-8,815532	0,000670	-0,513505	5,365792	-5,696480	0,331837	3,763704	4,769250	-1,667646	380,259925	-213,270859	13,569149	-8,815532	0,000670	-0,513505	5,418418	686,322815	0,331837	-8,815532	0,000670	-0,513505	5,418418	686,322815	0,331837
13:05:33,48	0,553999	3,161987	-0,124982	0,672972	0,341983	0,270017	-8,813260	0,000808	-0,513532	5,347533	-5,627722	0,317800	3,761428	4,769198	-1,667270	380,288153	-213,257096	13,539599	-8,813260	0,000808	-0,513532	5,410994	686,213157	0,317800	-8,813260	0,000808	-0,513532	5,410994	686,213157	0,317800
13:05:33,53	0,553999	3,161987	-0,124982	0,672972	0,341983	0,270017	-8,812077	0,002754	-0,513155	5,272422	-5,548635	0,288250	3,763032	4,767562	-1,667263	380,218246	-213,274565	13,578550	-8,812077	0,002754	-0,513155	5,488572	686,199370	0,288250	-8,812077	0,002754	-0,513155	5,488572	686,199370	0,288250
13:05:33,58	0,553999	3,161987	-0,124982	0,672972	0,341983	0,270017	-8,811462	0,000547	-0,513149	5,337094	-5,568463	0,327200	3,763707	4,767783	-1,666740	380,211637	-213,270059	13,588284	-8,811462	0,000547	-0,513149	5,380010	686,131266	0,327200	-8,811462	0,000547	-0,513149	5,380010	686,131266	0,327200
13:05:33,63	0,553999	3,161987	-0,124982	0,672972	0,341983	0,270017	-8,811990	7,253727E-5	-0,512626	5,362348	-5,603923	0,336934	3,758905	4,771207	-1,665356	380,183420	-213,162156	13,581175	-8,811990	7,253727E-5	-0,512626	5,368042	686,137294	0,336934	-8,811990	7,253727E-5	-0,512626	5,368042	686,137294	0,336934
13:05:33,68	0,553999	3,161987	-0,124982	0,672972	0,341983	0,270017	-8,812555	0,005943	-0,511241	5,136405	-5,711678	0,329826	3,761801	4,767264	-1,665358	380,165705	-213,214087	13,560230	-8,812555	0,005943	-0,511241	5,602957	686,073873	0,329826	-8,812555	0,005943	-0,511241	5,602957	686,073873	0,329826
13:05:33,73	0,553999	3,161987	-0,124982	0,672972	0,341983	0,270017	-8,812176	0,001688	-0,510050	5,293790	-5,654544	0,341500	3,762401	4,768752	-1,664164	380,183896	-213,236193	13,592849	-8,812176	0,001688	-0,510050	5,426316	686,101263	0,341500	-8,812176	0,001688	-0,510050	5,426316	686,101263	0,341500
13:05:33,78	0,553999	3,161987	-0,124982	0,672972	0,341983	0,270017	-8,812176	0,001688	-0,510050	5,293790	-5,654544	0,341500	3,760574	4,772052	-1,667311	380,159019	-213,205845	13,581630	-8,812176	0,001688	-0,510050	5,426316	686,101263	0,341500	-8,812176	0,001688	-0,510050	5,426316	686,101263	0,341500
13:05:33,83	0,553999	3,161987	-0,124982	0,672972	0,341983	0,270017	-8,814120	0,004920	-0,513197	5,139594	-5,792376	0,330281	3,760521	4,770249	-1,666920	380,122288	-213,182990	13,596761	-8,814120	0,004920	-0,513197	5,525796	686,116074	0,330281	-8,814120	0,004920	-0,513197	5,525796	686,116074	0,330281
13:05:33,88	0,553999	3,161987	-0,124982	0,672972	0,341983	0,270017	-8,812533	0,004065	-0,512806	5,185466	-5,753066	0,345411	3,762884	4,768118	-1,663801	380,118403	-213,196598	13,594559	-8,811869	0,000953	-0,509687	5,408374	686,016617	0,343210	-8,811869	0,000953	-0,509687	5,408374	686,016617	0,343210
13:05:33,93	0,553999	3,161987	-0,124982	0,672972	0,341983	0,270017	-8,811251	8,990841E-5	-0,508175	5,340057	-5,750868	0,328511	3,763322	4,767152	-1,662289	380,040400	-213,195892	13,579860	-8,811251	8,990841E-5	-0,508175	5,347115	685,932329	0,328511	-8,811251	8,990841E-5	-0,508175	5,347115	685,932329	0,328511
13:05:33,98	0,553999	3,161987	-0,124982	0,672972	0,341983	0,270017	-8,811251	8,990841E-5	-0,508175	5,340057	-5,750868	0,328511	3,759282	4,767476	-1,666153	380,087114	-213,190497	13,590945	-8,811251	8,990841E-5	-0,508175	5,347115	685,932329	0,328511	-8,811251	8,990841E-5	-0,508175	5,347115	685,932329	0,328511
13:05:34,03	0,553999	3,161987	-0,124982	0,672972	0,341983	0,270017	-8,809512	0,003751	-0,512039	5,177694	-5,622685	0,339595	3,759893	4,767443	-1,663433	380,075433	-213,141159	13,595936	-8,809512	0,003751	-0,512039	5,472170	685,924005	0,339595	-8,809512	0,003751	-0,512039	5,472170	685,924005	0,339595
13:05:34,08	0,553999	3,161987	-0,124982	0,672972	0,341983	0,270017	-8,809789	0,003205	-0,509319	5,242968	-5,671883	0,344586	3,758110	4,767099	-1,660743	380,051350	-213,120200	13,570633	-8,809789	0,003205	-0,509319	5,494591	685,896566	0,344586	-8,809789	0,003205	-0,509319	5,494591	685,896566	0,344586
13:05:34,13	0,553999	3,161987	-0,124982	0,672972	0,341983	0,270017	-8,808599	0,004578	-0,506629	5,177726	-5,641331	0,319283	3,760472	4,770546	-1,662669	380,072512	-213,127737	13,596491	-8,808599	0,004578	-0,506629	5,537063	685,833691	0,319283	-8,808599	0,004578	-0,506629	5,537063	685,833691	0,319283
13:05:34,18	0,553999	3,161987	-0,124982	0,672972	0,341983	0,270017	-8,812765	0,004256	-0,508555	5,198513	-5,835878	0,345142	3,759763	4,767159	-1,665409	380,005815	-213,108738	13,593982	-8,812765	0,004256	-0,508555	5,532589	685,966191	0,345142	-8,812765	0,004256	-0,508555	5,532589	685,966191	0,345142
13:05:34,23	0,553999	3,161987	-0,124982	0,672972	0,341983	0,270017	-8,809477	0,003176	-0,511295	5,237758	-5,732171	0,342633	3,759708	4,764939	-1,665810	379,984577	-213,141072	13,578534	-8,809477	0,003176	-0,511295	5,487084	685,811802	0,342633	-8,809477	0,003176	-0,511295	5,487084	685,811802	0,342633
13:05:34,28	0,553999	3,161987	-0,124982	0,672972	0,341983	0,270017	-8,807527	0,002114	-0,511696	5,254385	-5,633003	0,327185	3,760323	4,768278	-1,666231	379,988255	-213,098554	13,551646	-8,807527	0,002114	-0,511696	5,420309	685,757904	0,327185	-8,807527	0,002114	-0,511696	5,420309	685,757904	0,327185
13:05:34,33	0,553999	3,161987	-0,124982	0,672972	0,341983	0,270017	-8,810727	0,003250	-0,512117	5,233951	-5,817431	0,300296	3,760794	4,765354	-1,666223	379,929468	-213,100958	13,580886	-8,810727	0,003250	-0,512117	5,489084	685,824608	0,300296	-8,810727	0,003250	-0,512117	5,489084	685,824608	0,300296
13:05:34,38	0,553999	3,161987	-0,124982	0,672972	0,341983	0,270017	-8,808430	0,001381	-0,512108	5,299664	-5,747730	0,329537	3,758491	4,769274	-1,665064	379,958774	-213,090594	13,580395	-8,810673	0,005336	-0,510949	5,536504	685,793687	0,329046	-8,810673	0,005336	-0,510949	5,536504	685,793687	0,329046
13:05:34,43	0,553999	3,161987	-0,124982	0,672972	0,341983	0,270017	-8,810673	0,005336	-0,510949	5,117655	-5,844177	0,329046	3,760137	4,765050	-1,664270	379,894026	-213,091691	13,614116	-8,810673	0,005336	-0,510949	5,536504	685,793687	0,329046	-8,810673	0,005336	-0,510949	5,536504	685,793687	0,329046
13:05:34,48	0,553999	3,161987	-0,124982	0,672972	0,341983	0,270017	-8,807838	0,001798	-0,510156	5,268310	-5,752257	0,362767	3,761374	4,766825	-1,663508	379,901818	-213,032222	13,596575	-8,807838	0,001798	-0,510156	5,409422	685,663021	0,362767	-8,807838	0,001798	-0,510156	5,409422	685,663021	0,362767
13:05:34,53	0,553999	3,161987	-0,124982	0,672972	0,341983	0,270017	-8,809994	0,001614	-0,509394	5,333265	-5,887371	0,345225	3,760105	4,762524	-1,664311	379,859867	-213,072154	13,566287	-8,809994	0,001614	-0,509394	5,459949	685,697177	0,345225	-8,809994	0,001614	-0,509394	5,459949	685,697177	0,345225
13:05:34,58	0,553999	3,161987	-0,124982	0,672972	0,341983	0,270017	-8,805635	0,000562	-0,510197	5,332391	-5,677038	0,314937	3,758302	4,760852	-1,665085	379,840887	-213,070617	13,576133	-8,805635	0,000562	-0,510197	5,376524	685,565284	0,314937	-8,805635	0,000562	-0,510197	5,376524	685,565284	0,314937
13:05:34,63	0,553999	3,161987	-0,124982	0,672972	0,341983	0,270017	-8,803285	0,001288	-0,510971	5,286508	-5,572066	0,324783	3,758931	4,768089	-1,666653	379,873643	-213,047774	13,578664	-8,803285	0,001288	-0,510971	5,387589	685,485815	0,324783	-8,803285	0,001288	-0,510971	5,387589	685,485815	0,324783
13:05:34,68	0,553999	3,161987	-0,124982	0,672972	0,341983	0,270017	-8,809866	0,004362	-0,512539	5,162810	-5,897348	0,327315	3,756525	4,764274	-1,666637	379,833381	-213,017467	13,608128	-8,809866	0,004362	-0,512539	5,505216	685,677165	0,327315	-8,809866	0,004362	-0,512539	5,505216	685,677165	0,327315
13:05:34,73	0,553999	3,161987	-0,124982	0,672972	0,341983	0,270017	-8,805360	0,004538	-0,512522	5,159752	-5,713060	0,356778	3,760041	4,762609	-1,662386	379,820578	-213,055874	13,566042	-8,805360	0,004538	-0,512522	5,516007	685,507736	0,356778	-8,805360	0,004538	-0,512522	5,516007	685,507736	0,356778
13:05:34,78	0,553999	3,161987	-0,124982	0,672972	0,341983	0,270017	-8,805676	0,000661	-0,508272	5,321733	-5,721370	0,314693	3,755755	4,763956	-1,662708	379,819796	-212,990611	13,584754	-8,805676	0,000661	-0,508272	5,373583	685,524223	0,314693	-8,805676	0,000661	-0,508272	5,373583	685,524223	0,314693
13:05:34,83	0,553999	3,161987	-0,124982	0,672972	0,341983	0,270017	-8,804699	0,005046	-0,508594	5,149820	-5,703873	0,333404	3,761108	4,762890	-1,662788	379,764927	-213,035189	13,582283	-8,804699	0,005046	-0,508594	5,545925	685,465022	0,333404	-8,804699	0,005046	-0,508594	5,545925	685,465022	0,333404
13:05:34,88	0,553999	3,161987	-0,124982	0,672972	0,341983	0,270017	-8,806453	-0,000123	-0,508674	5,352581	-5,820302	0,330933	3,760062	4,764500	-1,663941	379,817347	-212,991137	13,579070	-8,806453	-0,000123	-0,508674	5,342900	685,486271	0,330933	-8,806453	-0,000123	-0,508674	5,342900	685,486271	0,330933
13:05:34,93	0,553999	3,161987	-0,124982	0,672972	0,341983	0,270017	-8,807324	0,001587	-0,509827	5,327994	-5,842221	0,327720	3,759961	4,761061	-1,661242	379,756528	-212,997349	13,567636	-8,807324	0,001587	-0,509827	5,452589	685,532721	0,327720	-8,807324	0,001587	-0,509827	5,452589	685,532721	0,327720
13:05:34,98	0,553999	3,161987	-0,124982	0,672972	0,341983	0,270017	-8,804295	-4,457089E-5	-0,507128	5,377057	-5,734288	0,316286	3,759849	4,764388	-1,666298	379,737536	-213,030053	13,594560	-8,804295	-4,457089E-5	-0,507128	5,373558	685,402895	0,316286	-8,804295	-4,457089E-5	-0,507128	5,373558	685,402895	0,316286
13:05:35,03	0,553999	3,161987	-0,124982	0,672972	0,341983	0,270017	-8,807121	0,001716	-0,512184	5,247679	-5,881324	0,343210	3,761635	4,762982	-1,664755	379,725323	-212,995722	13,575566	-8,807121	0,001716	-0,512184	5,382399	685,477681	0,343210	-8,807121	0,001716	-0,512184	5,382399	685,477681	0,343210
13:05:35,08	0,553999	3,161987	-0,124982	0,672972	0,341983	0,270017	-8,806796	-0,000534	-0,510641	5,388309	-5,892183	0,324216	3,760414	4,763806	-1,662816	379,694962	-212,964442	13,594992	-8,806796	-0,000534	-0,510641	5,346397	685,441335	0,324216	-8,806796	-0,000534	-0,510641	5,346397	685,441335	0,324216
13:05:35,13	0,553999	3,161987	-0,124982	0,672972	0,341983	0,270017	-8,806899	0,000936	-0,508702	5,323792	-5,939469	0,343642	3,758698	4,762909	-1,665548	379,713474	-212,950107	13,567422	-8,806899	0,000936	-0,508702	5,397253	685,402130	0,343642	-8,806899	0,000936	-0,508702	5,397253	685,402130	0,343642
13:05:35,18	0,553999	3,161987	-0,124982	0,672972	0,341983	0,270017	-8,805279	0,006157	-0,511831	5,075322	-5,888536	0,346154	3,755082	4,765013	-1,665945	379,677596	-212,927835	13,597504	-8,805279	0,006157	-0,511831	5,558628	685,325839	0,346154	-8,805279	0,006157	-0,511831	5,558628	685,325839	0,346154
13:05:35,23	0,553999	3,161987	-0,124982	0,672972	0,341983	0,270017	-8,805279	0,006157	-0,511831	5,075322	-5,888536	0,346154	3,756913	4,763779	-1,660101	379,694943	-212,935547	13,593656	-8,805279	0,006157	-0,511831	5,558628	685,325839	0,346154	-8,805279	0,006157	-0,511831	5,558628	685,325839	0,346154
13:05:35,28	0,553999	3,161987	-0,124982	0,672972	0,341983	0,270017	-8,805125	0,003954	-0,505987	5,191849	-5,861670	0,342307	3,757966	4,761274	-1,665142	379,649218	-212,953734	13,620647	-8,805125	0,003954	-0,505987	5,502256	685,340647	0,342307	-8,805125	0,003954	-0,505987	5,502256	685,340647	0,342307
13:05:35,33	0,553999	3,161987	-0,124982	0,672972	0,341983	0,270017	-8,803483	0,001790	-0,511028	5,265771	-5,806772	0,369298	3,757975	4,761113	-1,664773	379,654366	-212,969982	13,590756	-8,803483	0,001790	-0,511028	5,406293	685,266619	0,369298	-8,803483	0,001790	-0,511028	5,406293	685,266619	0,369298
13:05:35,38	0,553999	3,161987	-0,124982	0,672972	0,341983	0,270017	-8,803347	0,001701	-0,510659	5,258883	-5,787146	0,339406	3,760970	4,761514	-1,661295	379,661959	-212,953991	13,555735	-8,803347	0,001701	-0,510659	5,392447	685,275611	0,339406	-8,803347	0,001701	-0,510659	5,392447	685,275611	0,339406
13:05:35,43	0,553999	3,161987	-0,124982	0,672972	0,341983	0,270017	-8,805193	-0,000691	-0,507181	5,400952	-5,884534	0,304386	3,755038	4,763009	-1,663644	379,640272	-212,917964	13,567428	-8,805193	-0,000691	-0,507181	5,346683	685,323098	0,304386	-8,805193	-0,000691	-0,507181	5,346683	685,323098	0,304386
13:05:35,48	0,553999	3,161987	-0,124982	0,672972	0,341983	0,270017	-8,803521	0,005193	-0,509530	5,115342	-5,834412	0,316078	3,761449	4,763224	-1,661707	379,618712	-212,959956	13,561420	-8,803521	0,005193	-0,509530	5,522966	685,242010	0,316078	-8,803521	0,005193	-0,509530	5,522966	685,242010	0,316078
13:05:35,53	0,553999	3,161987	-0,124982	0,672972	0,341983	0,270017	-8,806913	-0,000251	-0,507592	5,351286	-6,008468	0,310071	3,759042	4,761528	-1,662862	379,582315	-212,920070	13,592179	-8,806913	-0,000251	-0,507592	5,331553	685,334220	0,310071	-8,806913	-0,000251	-0,507592	5,331553	685,334220	0,310071
13:05:35,58	0,553999	3,161987	-0,124982	0,672972	0,341983	0,270017	-8,804240	0,000985	-0,508748	5,303330	-5,920929	0,340829	3,758455	4,761789	-1,660139	379,577939	-212,914111	13,600385	-8,804240	0,000985	-0,508748	5,380664	685,211918	0,340829	-8,804240	0,000985	-0,508748	5,380664	685,211918	0,340829
13:05:35,63	0,553999	3,161987	-0,124982	0,672972	0,341983	0,270017	-8,804173	0,001624	-0,506025	5,273109	-5,924208	0,349036	3,758442	4,760615	-1,662853	379,572384	-212,907619	13,606970	-8,804173	0,001624	-0,506025	5,400554	685,203371	0,349036	-8,804173	0,001624	-0,506025	5,400554	685,203371	0,349036
13:05:35,68	0,553999	3,161987	-0,124982	0,672972	0,341983	0,270017	-8,803150	0,001048	-0,508739	5,305862	-5,879085	0,355621	3,756054	4,761273	-1,662886	379,552810	-212,897120	13,582987	-8,803150	0,001048	-0,508739	5,388157	685,168212	0,355621	-8,803150	0,001048	-0,508739	5,388157	685,168212	0,355621
13:05:35,73	0,553999	3,161987	-0,124982	0,672972	0,341983	0,270017	-8,802526	0,003445	-0,508772	5,180535	-5,868806	0,331637	3,756656	4,758907	-1,661695	379,553350	-212,899567	13,601312	-8,802526	0,003445	-0,508772	5,450975	685,129459	0,331637	-8,802526	0,003445	-0,508772	5,450975	685,129459	0,331637
13:05:35,78	0,553999	3,161987	-0,124982	0,672972	0,341983	0,270017	-8,800777	0,001741	-0,507581	5,267313	-5,776210	0,349962	3,757775	4,757883	-1,664830	379,520094	-212,882196	13,579934	-8,800777	0,001741	-0,507581	5,403962	685,084824	0,349962	-8,800777	0,001741	-0,507581	5,403962	685,084824	0,349962
13:05:35,83	0,553999	3,161987	-0,124982	0,672972	0,341983	0,270017	-8,800450	0,000260	-0,510716	5,342712	-5,796691	0,328584	3,757819	4,760684	-1,664452	379,538451	-212,859664	13,570969	-8,802898	0,001622	-0,510338	5,427933	685,108171	0,319620	-8,802898	0,001622	-0,510338	5,427933	685,108171	0,319620
13:05:35,88	0,553999	3,161987	-0,124982	0,672972	0,341983	0,270017	-8,802898	0,001622	-0,510338	5,300575	-5,919345	0,319620	3,760119	4,759593	-1,663963	379,510726	-212,863642	13,580755	-8,802898	0,001622	-0,510338	5,427933	685,108171	0,319620	-8,802898	0,001622	-0,510338	5,427933	685,108171	0,319620
13:05:35,93	0,553999	3,161987	-0,124982	0,672972	0,341983	0,270017	-8,803103	-0,000915	-0,509849	5,415215	-5,951995	0,329406	3,754212	4,758753	-1,663658	379,495526	-212,837108	13,614347	-8,803103	-0,000915	-0,509849	5,343382	685,091565	0,329406	-8,803103	-0,000915	-0,509849	5,343382	685,091565	0,329406
13:05:35,98	0,553999	3,161987	-0,124982	0,672972	0,341983	0,270017	-8,799423	0,003780	-0,509544	5,186440	-5,787060	0,362997	3,757140	4,760215	-1,660936	379,496725	-212,866537	13,617304	-8,799423	0,003780	-0,509544	5,483186	684,967611	0,362997	-8,799423	0,003780	-0,509544	5,483186	684,967611	0,362997
13:05:36,03	0,553999	3,161987	-0,124982	0,672972	0,341983	0,270017	-8,802152	0,001975	-0,506822	5,255409	-5,913261	0,365954	3,759404	4,761017	-1,660199	379,449358	-212,860931	13,593806	-8,802152	0,001975	-0,506822	5,410469	685,055706	0,365954	-8,802152	0,001975	-0,506822	5,410469	685,055706	0,365954
13:05:36,08	0,553999	3,161987	-0,124982	0,672972	0,341983	0,270017	-8,803979	0,000416	-0,506085	5,317678	-6,052066	0,342456	3,757541	4,759287	-1,662849	379,438307	-212,822793	13,601828	-8,803979	0,000416	-0,506085	5,350311	685,060286	0,342456	-8,803979	0,000416	-0,506085	5,350311	685,060286	0,342456
13:05:36,13	0,553999	3,161987	-0,124982	0,672972	0,341983	0,270017	-8,801549	0,001165	-0,508735	5,306230	-5,954355	0,350478	3,755244	4,758885	-1,663712	379,422449	-212,832685	13,586399	-8,801549	0,001165	-0,508735	5,397665	684,967257	0,350478	-8,801549	0,001165	-0,508735	5,397665	684,967257	0,350478
13:05:36,18	0,553999	3,161987	-0,124982	0,672972	0,341983	0,270017	-8,800052	0,002953	-0,509598	5,196766	-5,885298	0,335050	3,757079	4,757495	-1,661359	379,432895	-212,791810	13,595971	-8,800052	0,002953	-0,509598	5,428547	684,918798	0,335050	-8,800052	0,002953	-0,509598	5,428547	684,918798	0,335050
13:05:36,23	0,553999	3,161987	-0,124982	0,672972	0,341983	0,270017	-8,799766	0,000668	-0,507245	5,356185	-5,881817	0,344621	3,756984	4,759268	-1,662556	379,407190	-212,830873	13,581423	-8,799766	0,000668	-0,507245	5,408629	684,899828	0,344621	-8,799766	0,000668	-0,507245	5,408629	684,899828	0,344621
13:05:36,28	0,553999	3,161987	-0,124982	0,672972	0,341983	0,270017	-8,801254	0,001637	-0,508442	5,259100	-5,961907	0,330073	3,755820	4,760114	-1,663357	379,405288	-212,802993	13,558522	-8,801254	0,001637	-0,508442	5,387633	684,936522	0,330073	-8,801254	0,001637	-0,508442	5,387633	684,936522	0,330073
13:05:36,33	0,553999	3,161987	-0,124982	0,672972	0,341983	0,270017	-8,801405	0,003068	-0,509243	5,207908	-5,985343	0,307172	3,754520	4,759755	-1,661918	379,398123	-212,817710	13,581196	-8,801405	0,003068	-0,509243	5,448735	684,924936	0,307172	-8,801405	0,003068	-0,509243	5,448735	684,924936	0,307172
13:05:36,38	0,553999	3,161987	-0,124982	0,672972	0,341983	0,270017	-8,800444	0,004015	-0,507804	5,142320	-5,934232	0,329847	3,751661	4,755737	-1,663320	379,379602	-212,793894	13,606138	-8,800444	0,004015	-0,507804	5,457511	684,900630	0,329847	-8,800444	0,004015	-0,507804	5,457511	684,900630	0,329847
13:05:36,43	0,553999	3,161987	-0,124982	0,672972	0,341983	0,270017	-8,795535	0,004482	-0,509206	5,129432	-5,706898	0,354788	3,756992	4,757623	-1,663331	379,393716	-212,788631	13,583144	-8,795535	0,004482	-0,509206	5,481235	684,742587	0,354788	-8,795535	0,004482	-0,509206	5,481235	684,742587	0,354788
13:05:36,48	0,553999	3,161987	-0,124982	0,672972	0,341983	0,270017	-8,799834	0,000807	-0,509217	5,332105	-5,920841	0,331794	3,753028	4,754782	-1,660922	379,360996	-212,770196	13,609762	-8,799834	0,000807	-0,509217	5,395483	684,866095	0,331794	-8,799834	0,000807	-0,509217	5,395483	684,866095	0,331794
13:05:36,53	0,553999	3,161987	-0,124982	0,672972	0,341983	0,270017	-8,795392	0,002821	-0,506808	5,227026	-5,727415	0,358412	3,756328	4,758566	-1,659059	379,352769	-212,779379	13,610357	-8,795392	0,002821	-0,506808	5,448437	684,710831	0,358412	-8,795392	0,002821	-0,506808	5,448437	684,710831	0,358412
13:05:36,58	0,553999	3,161987	-0,124982	0,672972	0,341983	0,270017	-8,800318	0,001854	-0,504945	5,265196	-5,986117	0,359008	3,756951	4,757028	-1,661404	379,362682	-212,772325	13,577872	-8,800318	0,001854	-0,504945	5,410770	684,838844	0,359008	-8,800318	0,001854	-0,504945	5,410770	684,838844	0,359008
13:05:36,63	0,553999	3,161987	-0,124982	0,672972	0,341983	0,270017	-8,799298	0,000546	-0,507290	5,344292	-5,928035	0,326522	3,755691	4,756339	-1,660649	379,319945	-212,770215	13,572754	-8,799298	0,000546	-0,507290	5,387166	684,816881	0,326522	-8,799298	0,000546	-0,507290	5,387166	684,816881	0,326522
13:05:36,68	0,553999	3,161987	-0,124982	0,672972	0,341983	0,270017	-8,798071	0,001292	-0,506534	5,285946	-5,902304	0,321404	3,753949	4,759380	-1,661421	379,339391	-212,759223	13,588062	-8,798071	0,001292	-0,506534	5,387399	684,746302	0,321404	-8,798071	0,001292	-0,506534	5,387399	684,746302	0,321404
13:05:36,73	0,553999	3,161987	-0,124982	0,672972	0,341983	0,270017	-8,799834	0,004321	-0,507307	5,147695	-5,982601	0,336712	3,753116	4,757549	-1,662120	379,281259	-212,732294	13,590742	-8,799834	0,004321	-0,507307	5,486904	684,804348	0,336712	-8,799834	0,004321	-0,507307	5,486904	684,804348	0,336712
13:05:36,78	0,553999	3,161987	-0,124982	0,672972	0,341983	0,270017	-8,797832	0,004128	-0,508005	5,151996	-5,942305	0,339393	3,754275	4,753102	-1,664167	379,214350	-212,784223	13,594187	-8,797832	0,004128	-0,508005	5,476039	684,687488	0,339393	-8,797832	0,004128	-0,508005	5,476039	684,687488	0,339393
13:05:36,83	0,553999	3,161987	-0,124982	0,672972	0,341983	0,270017	-8,794559	0,000900	-0,510053	5,241404	-5,804127	0,342838	3,753254	4,756356	-1,661059	379,280363	-212,762886	13,573226	-8,794559	0,000900	-0,510053	5,312082	684,568792	0,342838	-8,794559	0,000900	-0,510053	5,312082	684,568792	0,342838
13:05:36,88	0,553999	3,161987	-0,124982	0,672972	0,341983	0,270017	-8,796868	0,003412	-0,506945	5,162287	-5,877649	0,321877	3,754436	4,757191	-1,660669	379,278352	-212,745494	13,578740	-8,796868	0,003412	-0,506945	5,430123	684,676457	0,321877	-8,796868	0,003412	-0,506945	5,430123	684,676457	0,321877
13:05:36,93	0,553999	3,161987	-0,124982	0,672972	0,341983	0,270017	-8,798181	0,002805	-0,506555	5,207901	-5,956401	0,327391	3,754456	4,755287	-1,660249	379,280854	-212,732356	13,607672	-8,798181	0,002805	-0,506555	5,428098	684,700834	0,327391	-8,798181	0,002805	-0,506555	5,428098	684,700834	0,327391
13:05:36,99	0,553999	3,161987	-0,124982	0,672972	0,341983	0,270017	-8,796543	0,001836	-0,506135	5,270935	-5,875598	0,356322	3,755594	4,755324	-1,659491	379,258385	-212,731149	13,593147	-8,796543	0,001836	-0,506135	5,415039	684,653011	0,356322	-8,796543	0,001836	-0,506135	5,415039	684,653011	0,356322
13:05:37,04	0,553999	3,161987	-0,124982	0,672972	0,341983	0,270017	-8,797144	0,000869	-0,505377	5,311016	-5,926913	0,341797	3,753741	4,759163	-1,661014	379,229558	-212,726172	13,593164	-8,797144	0,000869	-0,505377	5,379231	684,648874	0,341797	-8,797144	0,000869	-0,505377	5,379231	684,648874	0,341797
13:05:37,09	0,553999	3,161987	-0,124982	0,672972	0,341983	0,270017	-8,799542	0,004394	-0,506900	5,117630	-6,079088	0,341814	3,750592	4,754044	-1,662661	379,098933	-212,648308	13,612849	-8,799542	0,004394	-0,506900	5,462532	684,684981	0,341814	-8,799542	0,004394	-0,506900	5,462532	684,684981	0,341814
13:05:37,14	0,553999	3,161987	-0,124982	0,672972	0,341983	0,270017	-8,793534	0,004561	-0,508547	5,111036	-5,918711	0,361500	2,903963	3,299268	-1,230575	303,910798	-169,677604	13,644732	-8,793534	0,004561	-0,508547	5,469092	684,373703	0,361500	-8,793534	0,004561	-0,508547	5,469092	684,373703	0,361500
13:05:37,19	0,504306	3,161963	-0,124966	0,672979	0,341993	0,269988	-7,110348	0,010375	-0,076461	4,428369	-4,993184	0,393383	2,707775	2,962886	-1,181023	286,550006	-159,920388	13,711665	-7,110348	0,010375	-0,076461	5,242787	553,169113	0,393383	-7,110348	0,010375	-0,076461	5,242787	553,169113	0,393383
13:05:37,24	0,504306	3,161963	-0,124966	0,672979	0,341993	0,269988	-6,720938	0,012087	-0,026909	4,108929	-4,657371	0,460315	2,713008	2,959756	-1,181162	286,746201	-160,031402	13,637573	-6,720938	0,012087	-0,026909	5,057758	522,936269	0,460315	-6,720938	0,012087	-0,026909	5,057758	522,936269	0,460315
13:05:37,29	0,504306	3,161963	-0,124966	0,672979	0,341993	0,269988	-6,720844	0,005990	-0,027047	4,427905	-4,427068	0,386223	2,709430	2,963337	-1,182073	286,836569	-160,101016	13,689389	-6,720844	0,005990	-0,027047	4,898157	523,159196	0,386223	-6,720844	0,005990	-0,027047	4,898157	523,159196	0,386223
13:05:37,34	0,504306	3,161963	-0,124966	0,672979	0,341993	0,269988	-6,722156	0,010880	-0,027959	4,158550	-4,382212	0,438040	2,714256	2,967561	-1,182452	286,924190	-160,174368	13,663605	-6,722156	0,010880	-0,027959	5,012625	523,307025	0,438040	-6,722156	0,010880	-0,027959	5,012625	523,307025	0,438040
13:05:37,39	0,504306	3,161963	-0,124966	0,672979	0,341993	0,269988	-6,728227	0,008812	-0,028338	4,246362	-4,585345	0,412255	2,712490	2,967376	-1,185909	286,934355	-160,166448	13,713977	-6,728227	0,008812	-0,028338	4,938113	523,580465	0,412255	-6,728227	0,008812	-0,028338	4,938113	523,580465	0,412255
13:05:37,44	0,504306	3,161963	-0,124966	0,672979	0,341993	0,269988	-6,727184	0,010249	-0,031795	4,183583	-4,526264	0,462627	2,712695	2,969052	-1,184425	287,029993	-160,166566	13,700258	-6,727184	0,010249	-0,031795	4,988134	523,557668	0,462627	-6,727184	0,010249	-0,031795	4,988134	523,557668	0,462627
13:05:37,49	0,504306	3,161963	-0,124966	0,672979	0,341993	0,269988	-6,728738	0,010910	-0,030311	4,196926	-4,524212	0,448908	2,713955	2,970775	-1,185495	287,092077	-160,227189	13,667309	-6,728738	0,010910	-0,030311	5,053368	523,681745	0,448908	-6,728738	0,010910	-0,030311	5,053368	523,681745	0,448908
13:05:37,54	0,504306	3,161963	-0,124966	0,672979	0,341993	0,269988	-6,730860	0,010680	-0,031381	4,187419	-4,550454	0,415960	2,714598	2,969873	-1,183930	287,104911	-160,207042	13,666848	-6,730860	0,010680	-0,031381	5,025817	523,822043	0,415960	-6,730860	0,010680	-0,031381	5,025817	523,822043	0,415960
13:05:37,59	0,504306	3,161963	-0,124966	0,672979	0,341993	0,269988	-6,730401	0,009672	-0,029816	4,263700	-4,525538	0,415498	2,712532	2,966334	-1,187862	286,940717	-160,134049	13,691764	-6,730401	0,009672	-0,029816	5,022970	523,810917	0,415498	-6,730401	0,009672	-0,029816	5,022970	523,810917	0,415498
13:05:37,64	0,504306	3,161963	-0,124966	0,672979	0,341993	0,269988	-6,726303	0,009692	-0,033748	4,243779	-4,491133	0,440415	1,852633	1,476486	-1,016371	210,128254	-117,244726	13,811281	-6,726303	0,009692	-0,033748	5,004615	523,523626	0,440415	-6,726303	0,009692	-0,033748	5,004615	523,523626	0,440415
13:05:37,69	0,454175	3,162012	-0,124986	0,672977	0,341987	0,270002	-5,006108	0,009462	0,137744	2,992742	-3,007178	0,559932	1,655713	1,118668	-1,063410	192,210084	-107,303272	13,843563	-5,006108	0,009462	0,137744	3,735511	389,972289	0,559932	-5,006108	0,009462	0,137744	3,735511	389,972289	0,559932
13:05:37,74	0,454175	3,162012	-0,124986	0,672977	0,341987	0,270002	-4,597769	0,001090	0,090704	3,078525	-2,261851	0,592214	1,660425	1,124701	-1,073012	192,595693	-107,539914	13,786275	-4,597769	0,001090	0,090704	3,164127	358,662991	0,592214	-4,597769	0,001090	0,090704	3,164127	358,662991	0,592214
13:05:37,79	0,454175	3,162012	-0,124986	0,672977	0,341987	0,270002	-4,605349	2,647488E-5	0,081102	3,121720	-2,203779	0,534925	1,660508	1,129800	-1,081421	192,734894	-107,594564	13,833395	-4,605349	2,647488E-5	0,081102	3,123798	359,316147	0,534925	-4,605349	2,647488E-5	0,081102	3,123798	359,316147	0,534925
13:05:37,84	0,454175	3,162012	-0,124986	0,672977	0,341987	0,270002	-4,609806	0,002504	0,072693	3,015153	-2,287657	0,582045	1,661822	1,129858	-1,079081	192,898474	-107,632770	13,827283	-4,609806	0,002504	0,072693	3,211728	359,582130	0,582045	-4,609806	0,002504	0,072693	3,211728	359,582130	0,582045
13:05:37,89	0,454175	3,162012	-0,124986	0,672977	0,341987	0,270002	-4,610513	0,001395	0,075033	3,121522	-2,163661	0,575933	1,664036	1,134446	-1,083303	193,025923	-107,729174	13,842264	-4,610513	0,001395	0,075033	3,231043	359,761636	0,575933	-4,610513	0,001395	0,075033	3,231043	359,761636	0,575933
13:05:37,94	0,454175	3,162012	-0,124986	0,672977	0,341987	0,270002	-4,615594	0,001771	0,070811	3,082207	-2,269274	0,590915	1,664812	1,136819	-1,089106	193,132920	-107,741909	13,825393	-4,615594	0,001771	0,070811	3,221244	360,054847	0,590915	-4,615594	0,001771	0,070811	3,221244	360,054847	0,590915
13:05:37,99	0,454175	3,162012	-0,124986	0,672977	0,341987	0,270002	-4,618037	0,002286	0,065008	3,097904	-2,297269	0,574044	1,663219	1,137567	-1,087121	193,215856	-107,746961	13,837542	-4,618037	0,002286	0,065008	3,277357	360,218611	0,574044	-4,618037	0,002286	0,065008	3,277357	360,218611	0,574044
13:05:38,04	0,454175	3,162012	-0,124986	0,672977	0,341987	0,270002	-4,617888	0,004039	0,066993	3,043821	-2,215182	0,586192	1,663371	1,139043	-1,089048	193,313682	-107,812051	13,806799	-4,617888	0,004039	0,066993	3,360915	360,289018	0,586192	-4,617888	0,004039	0,066993	3,360915	360,289018	0,586192
13:05:38,09	0,454175	3,162012	-0,124986	0,672977	0,341987	0,270002	-4,619242	0,004646	0,065066	3,004830	-2,168346	0,555449	1,667649	1,142463	-1,089810	193,408803	-107,856784	13,781872	-4,619242	0,004646	0,065066	3,369528	360,442175	0,555449	-4,619242	0,004646	0,065066	3,369528	360,442175	0,555449
13:05:38,14	0,454175	3,162012	-0,124986	0,672977	0,341987	0,270002	-4,624343	0,002651	0,064305	3,117357	-2,328841	0,530523	1,668388	1,137974	-1,091273	193,484596	-107,881869	13,829093	-4,624343	0,002651	0,064305	3,325498	360,682087	0,530523	-4,624343	0,002651	0,064305	3,325498	360,682087	0,530523
13:05:38,19	0,454175	3,162012	-0,124986	0,672977	0,341987	0,270002	-4,620825	-0,000233	0,062841	3,283535	-2,067741	0,577744	1,667967	1,140629	-1,091944	193,522513	-107,936820	13,833729	-4,620825	-0,000233	0,062841	3,265225	360,667051	0,577744	-4,620825	-0,000233	0,062841	3,265225	360,667051	0,577744
13:05:38,24	0,454175	3,162012	-0,124986	0,672977	0,341987	0,270002	-4,622914	0,001459	0,062170	3,166914	-2,116040	0,582380	1,667943	1,141153	-1,093158	193,589990	-107,944313	13,861468	-4,622914	0,001459	0,062170	3,281437	360,782713	0,582380	-4,622914	0,001459	0,062170	3,281437	360,782713	0,582380
13:05:38,29	0,454175	3,162012	-0,124986	0,672977	0,341987	0,270002	-4,623356	0,001742	0,060957	3,179467	-2,076841	0,610118	1,671090	1,143805	-1,093888	193,622156	-107,966597	13,785494	-4,623356	0,001742	0,060957	3,316175	360,856610	0,610118	-4,623356	0,001742	0,060957	3,316175	360,856610	0,610118
13:05:38,34	0,454175	3,162012	-0,124986	0,672977	0,341987	0,270002	-4,627226	0,000342	0,060227	3,249003	-2,239083	0,534144	1,669844	1,141964	-1,096664	193,667545	-107,981695	13,803914	-4,627226	0,000342	0,060227	3,275884	360,998165	0,534144	-4,627226	0,000342	0,060227	3,275884	360,998165	0,534144
13:05:38,39	0,454175	3,162012	-0,124986	0,672977	0,341987	0,270002	-4,625009	0,000500	0,057450	3,250410	-2,076914	0,552564	1,666961	1,145429	-1,094334	193,700557	-107,978357	13,807124	-4,625009	0,000500	0,057450	3,289689	360,986256	0,552564	-4,625009	0,000500	0,057450	3,289689	360,986256	0,552564
13:05:38,44	0,454175	3,162012	-0,124986	0,672977	0,341987	0,270002	-4,626568	0,004730	0,059780	3,049883	-2,131061	0,555775	1,666458	1,144963	-1,091994	193,732613	-107,975658	13,795611	-4,626568	0,004730	0,059780	3,421163	361,054489	0,555775	-4,626568	0,004730	0,059780	3,421163	361,054489	0,555775
13:05:38,49	0,454175	3,162012	-0,124986	0,672977	0,341987	0,270002	-4,625913	0,004933	0,062120	3,057698	-2,070591	0,544262	1,669671	1,144729	-1,095874	193,786916	-107,996799	13,850554	-4,625913	0,004933	0,062120	3,444904	361,063544	0,544262	-4,625913	0,004933	0,062120	3,444904	361,063544	0,544262
13:05:38,54	0,454175	3,162012	-0,124986	0,672977	0,341987	0,270002	-4,627317	0,002033	0,058240	3,217307	-2,086019	0,599204	1,672896	1,146751	-1,093283	193,805680	-108,005767	13,843299	-4,627317	0,002033	0,058240	3,376914	361,158358	0,599204	-4,627317	0,002033	0,058240	3,376914	361,158358	0,599204
13:05:38,59	0,454175	3,162012	-0,124986	0,672977	0,341987	0,270002	-4,630681	0,000251	0,060831	3,311606	-2,240200	0,591949	1,670115	1,144699	-1,094659	193,816472	-108,033740	13,809639	-4,630681	0,000251	0,060831	3,331297	361,268233	0,591949	-4,630681	0,000251	0,060831	3,331297	361,268233	0,591949
13:05:38,64	0,454175	3,162012	-0,124986	0,672977	0,341987	0,270002	-4,627513	0,001633	0,059455	3,220882	-2,052124	0,558289	1,669069	1,145052	-1,095402	193,891955	-108,064198	13,813056	-4,627513	0,001633	0,059455	3,349107	361,207609	0,558289	-4,627513	0,001633	0,059455	3,349107	361,207609	0,558289
13:05:38,69	0,454175	3,162012	-0,124986	0,672977	0,341987	0,270002	-4,627296	0,002716	0,058712	3,175979	-1,960242	0,561707	1,667915	1,149547	-1,097783	193,927485	-108,077581	13,840019	-4,627296	0,002716	0,058712	3,389146	361,282458	0,561707	-4,627296	0,002716	0,058712	3,389146	361,282458	0,561707
13:05:38,74	0,454175	3,162012	-0,124986	0,672977	0,341987	0,270002	-4,630611	0,005963	0,056331	3,013292	-2,095184	0,588670	1,672091	1,146266	-1,094220	193,948877	-108,126135	13,800780	-4,630611	0,005963	0,056331	3,481374	361,407778	0,588670	-4,630611	0,005963	0,056331	3,481374	361,407778	0,588670
13:05:38,79	0,454175	3,162012	-0,124986	0,672977	0,341987	0,270002	-4,629858	0,000705	0,059894	3,255326	-2,013206	0,549430	1,672088	1,145779	-1,096154	193,946440	-108,113167	13,812015	-4,629858	0,000705	0,059894	3,310700	361,430617	0,549430	-4,629858	0,000705	0,059894	3,310700	361,430617	0,549430
13:05:38,84	0,454175	3,162012	-0,124986	0,672977	0,341987	0,270002	-4,629434	0,000465	0,057960	3,277829	-1,999790	0,560665	1,672493	1,148972	-1,095626	194,000389	-108,083801	13,852596	-4,629434	0,000465	0,057960	3,314345	361,410806	0,560665	-4,629434	0,000465	0,057960	3,314345	361,410806	0,560665
13:05:38,89	0,454175	3,162012	-0,124986	0,672977	0,341987	0,270002	-4,632402	0,001710	0,058488	3,265493	-2,122071	0,601246	1,671054	1,147262	-1,098853	194,015347	-108,091860	13,808828	-4,632402	0,001710	0,058488	3,399746	361,521488	0,601246	-4,632402	0,001710	0,058488	3,399746	361,521488	0,601246
13:05:38,94	0,454175	3,162012	-0,124986	0,672977	0,341987	0,270002	-4,630202	0,002102	0,055261	3,245628	-1,990707	0,557478	1,668746	1,148515	-1,098067	194,038123	-108,084580	13,817826	-4,630202	0,002102	0,055261	3,410624	361,480180	0,557478	-4,630202	0,002102	0,055261	3,410624	361,480180	0,557478
13:05:38,99	0,454175	3,162012	-0,124986	0,672977	0,341987	0,270002	-4,630133	0,004727	0,056047	3,126798	-1,971015	0,566476	1,668210	1,147936	-1,097296	194,064092	-108,104640	13,792043	-4,630133	0,004727	0,056047	3,497890	361,494427	0,566476	-4,630133	0,004727	0,056047	3,497890	361,494427	0,566476
13:05:39,04	0,454175	3,162012	-0,124986	0,672977	0,341987	0,270002	-4,629363	0,004901	0,056818	3,113365	-1,898474	0,540693	1,667634	1,151428	-1,098062	194,091419	-108,128142	13,811274	-4,629363	0,004901	0,056818	3,498112	361,506552	0,540693	-4,629363	0,004901	0,056818	3,498112	361,506552	0,540693
13:05:39,09	0,454175	3,162012	-0,124986	0,672977	0,341987	0,270002	-4,632100	0,007146	0,056052	2,989924	-2,005344	0,559925	1,669343	1,151741	-1,098039	194,075757	-108,145744	13,849960	-4,632100	0,007146	0,056052	3,550921	361,614480	0,559925	-4,632100	0,007146	0,056052	3,550921	361,614480	0,559925
13:05:39,14	0,454175	3,162012	-0,124986	0,672977	0,341987	0,270002	-4,633226	0,005823	0,056075	3,035647	-2,068654	0,598611	1,668705	1,149819	-1,097066	194,084973	-108,131202	13,836423	-4,633226	0,005823	0,056075	3,492786	361,639554	0,598611	-4,633226	0,005823	0,056075	3,492786	361,639554	0,598611
13:05:39,19	0,454175	3,162012	-0,124986	0,672977	0,341987	0,270002	-4,631242	0,005415	0,057049	3,074093	-1,964777	0,585074	1,667127	1,152391	-1,101128	194,146674	-108,141828	13,841260	-4,631242	0,005415	0,057049	3,499161	361,587689	0,585074	-4,631242	0,005415	0,057049	3,499161	361,587689	0,585074
13:05:39,24	0,454175	3,162012	-0,124986	0,672977	0,341987	0,270002	-4,632680	0,008067	0,052986	2,957833	-1,980819	0,589910	1,667755	1,149324	-1,099217	194,144274	-108,137855	13,781760	-4,632680	0,008067	0,052986	3,591090	361,684550	0,589910	-4,632680	0,008067	0,052986	3,591090	361,684550	0,589910
13:05:39,29	0,454175	3,162012	-0,124986	0,672977	0,341987	0,270002	-4,630338	0,005990	0,054898	3,068079	-1,863098	0,530411	1,670201	1,150140	-1,098782	194,187427	-108,125717	13,815901	-4,630338	0,005990	0,054898	3,538289	361,618421	0,530411	-4,630338	0,005990	0,054898	3,538289	361,618421	0,530411
13:05:39,34	0,454175	3,162012	-0,124986	0,672977	0,341987	0,270002	-4,632268	0,004280	0,055332	3,189103	-1,932150	0,564552	1,666976	1,149020	-1,098968	194,199552	-108,146803	13,819336	-4,632268	0,004280	0,055332	3,525054	361,700866	0,564552	-4,632268	0,004280	0,055332	3,525054	361,700866	0,564552
13:05:39,39	0,454175	3,162012	-0,124986	0,672977	0,341987	0,270002	-4,629685	0,006513	0,055146	3,060785	-1,776799	0,567986	1,670741	1,150044	-1,100751	194,187385	-108,193326	13,781097	-4,629685	0,006513	0,055146	3,572031	361,653465	0,567986	-4,629685	0,006513	0,055146	3,572031	361,653465	0,567986
13:05:39,44	0,454175	3,162012	-0,124986	0,672977	0,341987	0,270002	-4,632454	0,003764	0,053363	3,157334	-1,908077	0,529747	1,674319	1,150596	-1,099554	194,218273	-108,218888	13,799313	-4,632454	0,003764	0,053363	3,452822	361,739575	0,529747	-4,632454	0,003764	0,053363	3,452822	361,739575	0,529747
13:05:39,49	0,454175	3,162012	-0,124986	0,672977	0,341987	0,270002	-4,621645	0,005500	0,052495	3,122117	-1,725157	0,557894	1,663833	1,141551	-1,101619	193,886554	-107,956074	13,809244	-4,621645	0,005500	0,052495	3,553874	361,073981	0,557894	-4,621645	0,005500	0,052495	3,553874	361,073981	0,557894
13:05:39,54	0,454175	3,162012	-0,124986	0,672977	0,341987	0,270002	-4,621645	0,005500	0,052495	3,122117	-1,725157	0,557894	0,887200	-0,204670	-0,992091	124,514759	-68,869536	13,939535	-4,621645	0,005500	0,052495	3,553874	361,073981	0,557894	-4,621645	0,005500	0,052495	3,553874	361,073981	0,557894
13:05:39,59	0,404121	3,162016	-0,124961	0,672974	0,341979	0,269988	-3,067468	0,004973	0,162023	2,313538	-0,528941	0,688185	0,603714	-0,680259	-1,032732	100,042758	-54,756065	13,942683	-3,067468	0,004973	0,162023	2,703932	240,267318	0,688185	-3,067468	0,004973	0,162023	2,703932	240,267318	0,688185
13:05:39,64	0,404121	3,162016	-0,124961	0,672974	0,341979	0,269988	-2,513853	0,012684	0,121382	1,899195	0,008970	0,691334	0,604596	-0,673591	-1,044419	100,377111	-54,952760	13,912128	-2,513853	0,012684	0,121382	2,894887	197,346404	0,691334	-2,513853	0,012684	0,121382	2,894887	197,346404	0,691334
13:05:39,69	0,404121	3,162016	-0,124961	0,672974	0,341979	0,269988	-2,520069	0,015254	0,109695	1,762381	0,073652	0,660779	0,611393	-0,663975	-1,047040	100,602598	-55,073277	13,948908	-2,520069	0,015254	0,109695	2,959830	197,899030	0,660779	-2,520069	0,015254	0,109695	2,959830	197,899030	0,660779
13:05:39,74	0,404121	3,162016	-0,124961	0,672974	0,341979	0,269988	-2,531795	0,014176	0,107074	1,826824	-0,280573	0,697558	0,615188	-0,665850	-1,053214	100,758748	-55,170423	13,895029	-2,531795	0,014176	0,107074	2,939628	198,465310	0,697558	-2,531795	0,014176	0,107074	2,939628	198,465310	0,697558
13:05:39,79	0,404121	3,162016	-0,124961	0,672974	0,341979	0,269988	-2,532069	0,009952	0,100900	2,040404	-0,111010	0,643680	0,611951	-0,665095	-1,056037	100,928224	-55,225255	13,924294	-2,532069	0,009952	0,100900	2,821643	198,656369	0,643680	-2,532069	0,009952	0,100900	2,821643	198,656369	0,643680
13:05:39,84	0,404121	3,162016	-0,124961	0,672974	0,341979	0,269988	-2,531104	0,013133	0,098077	1,912257	0,113325	0,672945	0,613307	-0,661719	-1,056173	101,050266	-55,302914	13,943174	-2,531104	0,013133	0,098077	2,943186	198,804999	0,672945	-2,531104	0,013133	0,098077	2,943186	198,804999	0,672945
13:05:39,89	0,404121	3,162016	-0,124961	0,672974	0,341979	0,269988	-2,534706	0,013646	0,097941	1,879333	0,070572	0,691824	0,615197	-0,660175	-1,060821	101,130992	-55,340312	13,920305	-2,534706	0,013646	0,097941	2,950553	199,044958	0,691824	-2,534706	0,013646	0,097941	2,950553	199,044958	0,691824
13:05:39,94	0,404121	3,162016	-0,124961	0,672974	0,341979	0,269988	-2,536988	0,012781	0,093293	1,932278	0,040516	0,668955	0,618324	-0,657979	-1,063370	101,251798	-55,415944	13,909367	-2,536988	0,012781	0,093293	2,935611	199,194042	0,668955	-2,536988	0,012781	0,093293	2,935611	199,194042	0,668955
13:05:39,99	0,404121	3,162016	-0,124961	0,672974	0,341979	0,269988	-2,540453	0,011171	0,090744	2,010902	0,002759	0,658017	0,605649	-0,678963	-1,070444	100,345304	-54,922737	13,923793	-2,540453	0,011171	0,090744	2,887850	199,428308	0,658017	-2,540453	0,011171	0,090744	2,887850	199,428308	0,658017
13:05:40,04	0,404121	3,162016	-0,124961	0,672974	0,341979	0,269988	-2,515943	0,011656	0,083671	1,959570	0,245639	0,672443	-0,377350	-2,357480	-1,135975	12,143722	-4,778401	14,114637	-2,515943	0,011656	0,083671	2,874583	197,747138	0,672443	-2,515943	0,011656	0,083671	2,874583	197,747138	0,672443
13:05:40,09	0,354026	3,162036	-0,124990	0,672982	0,341966	0,269988	-0,570806	0,023699	0,018139	0,658778	-0,064181	0,863288	-0,691050	-2,888658	-1,241107	-15,842372	11,090745	14,165659	-0,570806	0,023699	0,018139	2,519186	44,744065	0,863288	-0,570806	0,023699	0,018139	2,519186	44,744065	0,863288
13:05:40,14	0,354026	3,162036	-0,124990	0,672982	0,341966	0,269988	0,046058	0,029783	-0,086992	0,092483	-0,158491	0,914309	-0,681585	-2,878818	-1,250958	-15,232960	10,714073	14,168532	0,046058	0,029783	-0,086992	2,430420	-3,774057	0,914309	0,046058	0,029783	-0,086992	2,430420	-3,774057	0,914309
13:05:40,19	0,354026	3,162036	-0,124990	0,672982	0,341966	0,269988	0,032804	0,026506	-0,096844	0,241374	-0,131632	0,917183	-0,681991	-2,872159	-1,260885	-14,776883	10,546625	14,165440	0,032804	0,026506	-0,096844	2,322085	-2,706708	0,917183	0,032804	0,026506	-0,096844	2,322085	-2,706708	0,917183
13:05:40,24	0,354026	3,162036	-0,124990	0,672982	0,341966	0,269988	0,027239	0,030187	-0,106771	0,132958	0,057731	0,914090	-0,676778	-2,865942	-1,268146	-14,453251	10,375608	14,158032	0,027239	0,030187	-0,106771	2,502670	-2,080558	0,914090	0,027239	0,030187	-0,106771	2,502670	-2,080558	0,914090
13:05:40,29	0,354026	3,162036	-0,124990	0,672982	0,341966	0,269988	0,019249	0,028781	-0,114032	0,219802	0,008003	0,906682	-0,675891	-2,865983	-1,271539	-14,200625	10,261512	14,140668	0,019249	0,028781	-0,114032	2,479111	-1,503027	0,906682	0,019249	0,028781	-0,114032	2,479111	-1,503027	0,906682
13:05:40,34	0,354026	3,162036	-0,124990	0,672982	0,341966	0,269988	0,018841	0,027992	-0,117425	0,288323	0,262608	0,889319	-0,675734	-2,857418	-1,275028	-13,953348	10,175438	14,136771	0,018841	0,027992	-0,117425	2,485710	-1,216383	0,889319	0,018841	0,027992	-0,117425	2,485710	-1,216383	0,889319
13:05:40,39	0,354026	3,162036	-0,124990	0,672982	0,341966	0,269988	0,011345	0,032138	-0,120914	0,121817	0,130032	0,885422	-0,673411	-2,857537	-1,280329	-13,829939	10,075326	14,156094	0,011345	0,032138	-0,120914	2,644682	-0,760570	0,885422	0,011345	0,032138	-0,120914	2,644682	-0,760570	0,885422
13:05:40,44	0,354026	3,162036	-0,124990	0,672982	0,341966	0,269988	0,010287	0,030068	-0,126215	0,204494	0,231921	0,904744	-0,671824	-2,852744	-1,281804	-13,603752	10,017733	14,148962	0,010287	0,030068	-0,126215	2,564815	-0,575589	0,904744	0,010287	0,030068	-0,126215	2,564815	-0,575589	0,904744
13:05:40,49	0,354026	3,162036	-0,124990	0,672982	0,341966	0,269988	0,005342	0,031090	-0,127689	0,214580	0,199484	0,897612	-0,669818	-2,852153	-1,284461	-13,464847	9,957751	14,147664	0,005342	0,031090	-0,127689	2,655108	-0,219877	0,897612	0,005342	0,031090	-0,127689	2,655108	-0,219877	0,897612
13:05:40,54	0,354026	3,162036	-0,124990	0,672982	0,341966	0,269988	0,003828	0,029648	-0,130347	0,307041	0,271038	0,896314	-0,666666	-2,848400	-1,285581	-13,328333	9,876124	14,140584	0,003828	0,029648	-0,130347	2,634416	-0,029467	0,896314	0,003828	0,029648	-0,130347	2,634416	-0,029467	0,896314
13:05:40,59	0,354026	3,162036	-0,124990	0,672982	0,341966	0,269988	-0,000999	0,028795	-0,131467	0,348954	0,179071	0,889235	-0,669038	-2,851525	-1,285069	-13,192836	9,828655	14,121950	-0,000999	0,028795	-0,131467	2,609382	0,257487	0,889235	-0,000999	0,028795	-0,131467	2,609382	0,257487	0,889235
13:05:40,64	0,354026	3,162036	-0,124990	0,672982	0,341966	0,269988	0,002894	0,029287	-0,130955	0,350034	0,522577	0,870600	-0,667927	-2,842883	-1,287028	-13,047660	9,802509	14,146512	0,002894	0,029287	-0,130955	2,649047	0,295404	0,870600	0,002894	0,029287	-0,130955	2,649047	0,295404	0,870600
13:05:40,69	0,354026	3,162036	-0,124990	0,672982	0,341966	0,269988	-0,005146	0,032645	-0,132913	0,225326	0,243306	0,895163	-0,669530	-2,849832	-1,289689	-12,959902	9,729617	14,133897	-0,005146	0,032645	-0,132913	2,787997	0,647258	0,895163	-0,005146	0,032645	-0,132913	2,787997	0,647258	0,895163
13:05:40,74	0,354026	3,162036	-0,124990	0,672982	0,341966	0,269988	0,001673	0,030559	-0,135575	0,314573	0,710357	0,882547	-0,670521	-2,842571	-1,291606	-12,847501	9,727922	14,144450	0,001673	0,030559	-0,135575	2,713459	0,578993	0,882547	0,001673	0,030559	-0,135575	2,713459	0,578993	0,882547
13:05:40,79	0,354026	3,162036	-0,124990	0,672982	0,341966	0,269988	-0,004120	0,035048	-0,137492	0,135900	0,507312	0,893100	-0,664485	-2,841332	-1,293497	-12,756915	9,685145	14,154216	-0,004120	0,035048	-0,137492	2,887139	0,830697	0,893100	-0,004120	0,035048	-0,137492	2,887139	0,830697	0,893100
13:05:40,84	0,354026	3,162036	-0,124990	0,672982	0,341966	0,269988	-0,008210	0,030440	-0,139383	0,383734	0,394464	0,902867	-0,669671	-2,842166	-1,293273	-12,693731	9,654633	14,159912	-0,008210	0,030440	-0,139383	2,773289	1,038923	0,902867	-0,008210	0,030440	-0,139383	2,773289	1,038923	0,902867
13:05:40,89	0,354026	3,162036	-0,124990	0,672982	0,341966	0,269988	-0,004895	0,034514	-0,139159	0,177046	0,636787	0,908563	-0,666099	-2,843336	-1,293233	-12,616184	9,602758	14,151817	-0,004895	0,034514	-0,139159	2,886422	1,021067	0,908563	-0,004895	0,034514	-0,139159	2,886422	1,021067	0,908563
13:05:40,94	0,354026	3,162036	-0,124990	0,672982	0,341966	0,269988	-0,005668	0,030836	-0,139119	0,362179	0,689694	0,900467	-0,663582	-2,841128	-1,294970	-12,574102	9,591559	14,150422	-0,005668	0,030836	-0,139119	2,782789	1,134643	0,900467	-0,005668	0,030836	-0,139119	2,782789	1,134643	0,900467
13:05:41,00	0,354026	3,162036	-0,124990	0,672982	0,341966	0,269988	-0,008839	0,029760	-0,140856	0,429462	0,566873	0,899073	-0,664560	-2,840703	-1,294172	-12,481244	9,583785	14,124402	-0,008839	0,029760	-0,140856	2,765623	1,260704	0,899073	-0,008839	0,029760	-0,140856	2,765623	1,260704	0,899073
13:05:41,05	0,354026	3,162036	-0,124990	0,672982	0,341966	0,269988	-0,008718	0,030819	-0,140058	0,414076	0,657450	0,873052	-0,666719	-2,836531	-1,296747	-12,410186	9,560615	14,131202	-0,008718	0,030819	-0,140058	2,833391	1,341812	0,873052	-0,008718	0,030819	-0,140058	2,833391	1,341812	0,873052
13:05:41,10	0,354026	3,162036	-0,124990	0,672982	0,341966	0,269988	-0,011251	0,034775	-0,142633	0,223823	0,598861	0,879852	-0,662513	-2,833729	-1,295656	-12,296040	9,494295	14,141303	-0,011251	0,034775	-0,142633	2,953690	1,482057	0,879852	-0,011251	0,034775	-0,142633	2,953690	1,482057	0,879852
13:05:41,15	0,354026	3,162036	-0,124990	0,672982	0,341966	0,269988	-0,015780	0,032534	-0,141542	0,340021	0,495361	0,889954	-0,664538	-2,837202	-1,297007	-12,280540	9,476105	14,127598	-0,015780	0,032534	-0,141542	2,893928	1,734091	0,889954	-0,015780	0,032534	-0,141542	2,893928	1,734091	0,889954
13:05:41,20	0,354026	3,162036	-0,124990	0,672982	0,341966	0,269988	-0,011760	0,032551	-0,142893	0,331129	0,726909	0,876249	-0,661884	-2,837059	-1,298734	-12,260042	9,436608	14,140573	-0,011760	0,032551	-0,142893	2,886378	1,650085	0,876249	-0,011760	0,032551	-0,142893	2,886378	1,650085	0,876249
13:05:41,25	0,354026	3,162036	-0,124990	0,672982	0,341966	0,269988	-0,013211	0,030324	-0,144620	0,422963	0,688977	0,889224	-0,662843	-2,833642	-1,297156	-12,165174	9,474124	14,135336	-0,013211	0,030324	-0,144620	2,803413	1,726027	0,889224	-0,013211	0,030324	-0,144620	2,803413	1,726027	0,889224
13:05:41,30	0,354026	3,162036	-0,124990	0,672982	0,341966	0,269988	-0,015691	0,032863	-0,143042	0,370875	0,623403	0,883986	-0,666307	-2,834471	-1,301403	-12,117941	9,454228	14,145766	-0,015691	0,032863	-0,143042	2,950611	1,855155	0,883986	-0,015691	0,032863	-0,143042	2,950611	1,855155	0,883986
13:05:41,35	0,354026	3,162036	-0,124990	0,672982	0,341966	0,269988	-0,013241	0,035448	-0,147289	0,242818	0,801651	0,894416	-0,661947	-2,833650	-1,298395	-12,072781	9,421248	14,109374	-0,013241	0,035448	-0,147289	3,025513	1,841085	0,894416	-0,013241	0,035448	-0,147289	3,025513	1,841085	0,894416
13:05:41,40	0,354026	3,162036	-0,124990	0,672982	0,341966	0,269988	-0,016132	0,032083	-0,144281	0,411842	0,706930	0,858025	-0,664072	-2,831995	-1,298845	-12,010662	9,378358	14,131740	-0,016132	0,032083	-0,144281	2,930345	1,973289	0,858025	-0,016132	0,032083	-0,144281	2,930345	1,973289	0,858025
13:05:41,45	0,354026	3,162036	-0,124990	0,672982	0,341966	0,269988	-0,016502	0,034751	-0,144731	0,267007	0,762909	0,880390	-0,662467	-2,834218	-1,299812	-11,969032	9,412317	14,096597	-0,016502	0,034751	-0,144731	2,994970	2,058348	0,880390	-0,016502	0,034751	-0,144731	2,994970	2,058348	0,880390
13:05:41,50	0,354026	3,162036	-0,124990	0,672982	0,341966	0,269988	-0,015380	0,032250	-0,145698	0,447307	0,840340	0,845248	-0,661272	-2,830611	-1,300192	-11,929644	9,354922	14,102595	-0,015380	0,032250	-0,145698	2,978906	2,047681	0,845248	-0,015380	0,032250	-0,145698	2,978906	2,047681	0,845248
13:05:41,55	0,354026	3,162036	-0,124990	0,672982	0,341966	0,269988	-0,019101	0,033017	-0,146078	0,377371	0,709646	0,851245	-0,661899	-2,832578	-1,300748	-11,909459	9,369464	14,115711	-0,019101	0,033017	-0,146078	2,969241	2,209101	0,851245	-0,019101	0,033017	-0,146078	2,969241	2,209101	0,851245
13:05:41,60	0,354026	3,162036	-0,124990	0,672982	0,341966	0,269988	-0,017084	0,032578	-0,146634	0,422920	0,824738	0,864362	-0,666476	-2,830344	-1,300928	-11,883145	9,372219	14,141020	-0,017084	0,032578	-0,146634	2,980275	2,165861	0,864362	-0,017084	0,032578	-0,146634	2,980275	2,165861	0,864362
13:05:41,65	0,354026	3,162036	-0,124990	0,672982	0,341966	0,269988	-0,016731	0,037658	-0,146813	0,174300	0,864532	0,889670	-0,660902	-2,831476	-1,299298	-11,892335	9,336627	14,099805	-0,016731	0,037658	-0,146813	3,130441	2,177905	0,889670	-0,016731	0,037658	-0,146813	3,130441	2,177905	0,889670
13:05:41,70	0,354026	3,162036	-0,124990	0,672982	0,341966	0,269988	-0,018537	0,032265	-0,145184	0,419333	0,780446	0,848456	-0,660452	-2,830326	-1,301288	-11,815109	9,352224	14,126407	-0,018537	0,032265	-0,145184	2,952099	2,235606	0,848456	-0,018537	0,032265	-0,145184	2,952099	2,235606	0,848456
13:05:41,75	0,354026	3,162036	-0,124990	0,672982	0,341966	0,269988	-0,019758	0,032450	-0,147173	0,461805	0,776027	0,875058	-0,659210	-2,831134	-1,297268	-11,770076	9,285475	14,138413	-0,019758	0,032450	-0,147173	3,009137	2,327048	0,875058	-0,019758	0,032450	-0,147173	3,009137	2,327048	0,875058
13:05:41,80	0,354026	3,162036	-0,124990	0,672982	0,341966	0,269988	-0,019680	0,030970	-0,143154	0,503456	0,852473	0,887064	-0,661379	-2,827357	-1,301186	-11,738696	9,286886	14,104367	-0,021866	0,034738	-0,147072	3,051386	2,481757	0,853017	-0,021866	0,034738	-0,147072	3,051386	2,481757	0,853017
13:05:41,85	0,354026	3,162036	-0,124990	0,672982	0,341966	0,269988	-0,021866	0,034738	-0,147072	0,324460	0,765251	0,853017	-0,661490	-2,829631	-1,302420	-11,720788	9,279550	14,118878	-0,021866	0,034738	-0,147072	3,051386	2,481757	0,853017	-0,021866	0,034738	-0,147072	3,051386	2,481757	0,853017
13:05:41,90	0,354026	3,162036	-0,124990	0,672982	0,341966	0,269988	-0,019842	0,033697	-0,148306	0,381214	0,889715	0,867528	-0,659084	-2,831815	-1,303067	-11,702617	9,285323	14,135108	-0,019842	0,033697	-0,148306	3,026389	2,447278	0,867528	-0,019842	0,033697	-0,148306	3,026389	2,447278	0,867528
13:05:41,95	0,354026	3,162036	-0,124990	0,672982	0,341966	0,269988	-0,019153	0,030522	-0,148953	0,560394	0,938392	0,883758	-0,658413	-2,827402	-1,301244	-11,653837	9,266185	14,098527	-0,019153	0,030522	-0,148953	2,956340	2,441870	0,883758	-0,019153	0,030522	-0,148953	2,956340	2,441870	0,883758
13:05:42,00	0,354026	3,162036	-0,124990	0,672982	0,341966	0,269988	-0,023310	0,032147	-0,147130	0,483709	0,774045	0,847178	-0,663352	-2,827431	-1,299034	-11,634961	9,294110	14,105908	-0,023310	0,032147	-0,147130	3,007219	2,603842	0,847178	-0,023310	0,032147	-0,147130	3,007219	2,603842	0,847178
13:05:42,05	0,354026	3,162036	-0,124990	0,672982	0,341966	0,269988	-0,020815	0,036409	-0,144920	0,295682	0,906134	0,854558	-0,658406	-2,828848	-1,301255	-11,589367	9,220771	14,121237	-0,020815	0,036409	-0,144920	3,153796	2,540127	0,854558	-0,020815	0,036409	-0,144920	3,153796	2,540127	0,854558
13:05:42,10	0,354026	3,162036	-0,124990	0,672982	0,341966	0,269988	-0,022062	0,031417	-0,147141	0,514543	0,917473	0,869887	-0,661191	-2,827386	-1,300838	-11,574121	9,253389	14,077193	-0,022062	0,031417	-0,147141	2,980796	2,649314	0,869887	-0,022062	0,031417	-0,147141	2,980796	2,649314	0,869887
13:05:42,15	0,354026	3,162036	-0,124990	0,672982	0,341966	0,269988	-0,021935	0,034560	-0,146724	0,386992	0,920967	0,825844	-0,659441	-2,827095	-1,300588	-11,503388	9,235592	14,106371	-0,021935	0,034560	-0,146724	3,099949	2,642845	0,825844	-0,021935	0,034560	-0,146724	3,099949	2,642845	0,825844
13:05:42,20	0,354026	3,162036	-0,124990	0,672982	0,341966	0,269988	-0,023061	0,033190	-0,146474	0,478179	0,932532	0,855022	-0,658713	-2,827584	-1,297171	-11,512627	9,236504	14,128696	-0,023061	0,033190	-0,146474	3,083601	2,742859	0,855022	-0,023061	0,033190	-0,146474	3,083601	2,742859	0,855022
13:05:42,25	0,354026	3,162036	-0,124990	0,672982	0,341966	0,269988	-0,023003	0,032315	-0,143057	0,519839	0,927124	0,877346	-0,656884	-2,824786	-1,301944	-11,454402	9,186043	14,090144	-0,023003	0,032315	-0,143057	3,056589	2,732848	0,877346	-0,023003	0,032315	-0,143057	3,056589	2,732848	0,877346
13:05:42,30	0,354026	3,162036	-0,124990	0,672982	0,341966	0,269988	-0,026340	0,032131	-0,147830	0,514852	0,829249	0,838794	-0,659260	-2,822060	-1,303099	-11,453455	9,196482	14,125081	-0,026340	0,032131	-0,147830	3,037109	2,896936	0,838794	-0,026340	0,032131	-0,147830	3,037109	2,896936	0,838794
13:05:42,35	0,354026	3,162036	-0,124990	0,672982	0,341966	0,269988	-0,027513	0,035551	-0,148985	0,346494	0,763852	0,873731	-0,662946	-2,822731	-1,301534	-11,405442	9,231528	14,111909	-0,027513	0,035551	-0,148985	3,137268	2,923621	0,873731	-0,027513	0,035551	-0,148985	3,137268	2,923621	0,873731
13:05:42,40	0,354026	3,162036	-0,124990	0,672982	0,341966	0,269988	-0,025088	0,038408	-0,147420	0,252308	0,914001	0,860559	-0,658526	-2,827681	-1,304607	-11,399842	9,200571	14,120027	-0,025088	0,038408	-0,147420	3,267326	2,883420	0,860559	-0,025088	0,038408	-0,147420	3,267326	2,883420	0,860559
13:05:42,45	0,354026	3,162036	-0,124990	0,672982	0,341966	0,269988	-0,023012	0,032105	-0,150493	0,556047	1,042313	0,868677	-0,660886	-2,822451	-1,302680	-11,392875	9,207664	14,129068	-0,023012	0,032105	-0,150493	3,076290	2,848718	0,868677	-0,023012	0,032105	-0,150493	3,076290	2,848718	0,868677
13:05:42,50	0,354026	3,162036	-0,124990	0,672982	0,341966	0,269988	-0,026361	0,036764	-0,148566	0,323399	0,870626	0,877718	-0,661463	-2,822168	-1,304598	-11,374654	9,194055	14,153780	-0,026361	0,036764	-0,148566	3,209383	2,939967	0,877718	-0,026361	0,036764	-0,148566	3,209383	2,939967	0,877718
13:05:42,55	0,354026	3,162036	-0,124990	0,672982	0,341966	0,269988	-0,026318	0,037405	-0,150484	0,287403	0,895436	0,902430	-0,657900	-2,825547	-1,302441	-11,323694	9,169090	14,122187	-0,026318	0,037405	-0,150484	3,223688	2,961418	0,902430	-0,026318	0,037405	-0,150484	3,223688	2,961418	0,902430
13:05:42,60	0,354026	3,162036	-0,124990	0,672982	0,341966	0,269988	-0,025173	0,032630	-0,148327	0,539581	1,011608	0,870838	-0,656976	-2,824600	-1,301961	-11,350180	9,176841	14,134829	-0,025173	0,032630	-0,148327	3,101002	2,987682	0,870838	-0,025173	0,032630	-0,148327	3,101002	2,987682	0,870838
13:05:42,65	0,354026	3,162036	-0,124990	0,672982	0,341966	0,269988	-0,026455	0,032303	-0,147847	0,550050	0,918112	0,883479	-0,658349	-2,822562	-1,303059	-11,308228	9,193741	14,084798	-0,026455	0,032303	-0,147847	3,085808	2,994851	0,883479	-0,026455	0,032303	-0,147847	3,085808	2,994851	0,883479
13:05:42,70	0,354026	3,162036	-0,124990	0,672982	0,341966	0,269988	-0,027534	0,034511	-0,148945	0,470830	0,889913	0,833449	-0,658292	-2,823848	-1,304397	-11,275795	9,175119	14,086924	-0,027534	0,034511	-0,148945	3,179940	3,051312	0,833449	-0,027534	0,034511	-0,148945	3,179940	3,051312	0,833449
13:05:42,75	0,354026	3,162036	-0,124990	0,672982	0,341966	0,269988	-0,026448	0,033819	-0,150283	0,506906	0,983759	0,835574	-0,660277	-2,822033	-1,304059	-11,274564	9,166316	14,118651	-0,026448	0,033819	-0,150283	3,161690	3,059945	0,835574	-0,026448	0,033819	-0,150283	3,161690	3,059945	0,835574
13:05:42,80	0,354026	3,162036	-0,124990	0,672982	0,341966	0,269988	-0,027027	0,036445	-0,149945	0,363333	0,959112	0,867301	-0,655415	-2,819795	-1,304575	-11,278598	9,138233	14,128162	-0,027027	0,036445	-0,149945	3,224278	3,080760	0,867301	-0,027027	0,036445	-0,149945	3,224278	3,080760	0,867301
13:05:42,85	0,354026	3,162036	-0,124990	0,672982	0,341966	0,269988	-0,031397	0,033354	-0,150461	0,497744	0,742429	0,876812	-0,661180	-2,823416	-1,300972	-11,245144	9,155985	14,107703	-0,031397	0,033354	-0,150461	3,116020	3,207109	0,876812	-0,031397	0,033354	-0,150461	3,116020	3,207109	0,876812
13:05:42,90	0,354026	3,162036	-0,124990	0,672982	0,341966	0,269988	-0,025378	0,036536	-0,146858	0,364381	1,075527	0,856353	-0,658772	-2,821433	-1,303768	-11,200785	9,131442	14,116140	-0,025378	0,036536	-0,146858	3,232444	3,067693	0,856353	-0,025378	0,036536	-0,146858	3,232444	3,067693	0,856353
13:05:42,95	0,354026	3,162036	-0,124990	0,672982	0,341966	0,269988	-0,028299	0,035442	-0,149654	0,422180	0,974305	0,864791	-0,658111	-2,822267	-1,304540	-11,176380	9,151496	14,102457	-0,028299	0,035442	-0,149654	3,204385	3,195796	0,864791	-0,028299	0,035442	-0,149654	3,204385	3,195796	0,864791
13:05:43,00	0,354026	3,162036	-0,124990	0,672982	0,341966	0,269988	-0,027908	0,034453	-0,150426	0,503206	1,005739	0,851107	-0,658882	-2,819856	-1,303366	-11,172230	9,113380	14,126140	-0,027908	0,034453	-0,150426	3,207731	3,196546	0,851107	-0,027908	0,034453	-0,150426	3,207731	3,196546	0,851107
13:05:43,05	0,354026	3,162036	-0,124990	0,672982	0,341966	0,269988	-0,030549	0,038803	-0,145712	0,271483	0,884669	0,855216	-0,654085	-2,822904	-1,304152	-11,201721	9,087662	14,105883	-0,030549	0,038803	-0,145712	3,317493	3,282765	0,855216	-0,030549	0,038803	-0,145712	3,317493	3,282765	0,855216
13:05:43,10	0,354026	3,162036	-0,124990	0,672982	0,341966	0,269988	-0,030549	0,038803	-0,145712	0,271483	0,884669	0,855216	-0,655889	-2,819119	-1,302405	-11,147462	9,096041	14,095090	-0,030549	0,038803	-0,145712	3,317493	3,282765	0,855216	-0,030549	0,038803	-0,145712	3,317493	3,282765	0,855216
13:05:43,15	0,354026	3,162036	-0,124990	0,672982	0,341966	0,269988	-0,031745	0,034102	-0,148291	0,487868	0,858984	0,843740	-0,657531	-2,819255	-1,301419	-11,150769	9,077433	14,117849	-0,031745	0,034102	-0,148291	3,164874	3,350999	0,843740	-0,031745	0,034102	-0,148291	3,164874	3,350999	0,843740
13:05:43,20	0,354026	3,162036	-0,124990	0,672982	0,341966	0,269988	-0,030806	0,035456	-0,147305	0,399695	0,914270	0,866500	-0,657304	-2,818161	-1,301382	-11,122088	9,122976	14,155531	-0,030806	0,035456	-0,147305	3,182986	3,332546	0,866500	-0,030806	0,035456	-0,147305	3,182986	3,332546	0,866500
13:05:43,25	0,354026	3,162036	-0,124990	0,672982	0,341966	0,269988	-0,031867	0,035806	-0,147268	0,435249	0,861152	0,904182	-0,659877	-2,820058	-1,301063	-11,066561	9,101317	14,108933	-0,031867	0,035806	-0,147268	3,246057	3,362736	0,904182	-0,031867	0,035806	-0,147268	3,246057	3,362736	0,904182
13:05:43,30	0,354026	3,162036	-0,124990	0,672982	0,341966	0,269988	-0,028938	0,037087	-0,146949	0,377677	1,072376	0,857583	-0,658610	-2,821554	-1,302165	-11,098702	9,047127	14,116270	-0,028938	0,037087	-0,146949	3,288992	3,344035	0,857583	-0,028938	0,037087	-0,146949	3,288992	3,344035	0,857583
13:05:43,35	0,354026	3,162036	-0,124990	0,672982	0,341966	0,269988	-0,028276	0,035241	-0,148051	0,410635	1,106075	0,864920	-0,657966	-2,819081	-1,301027	-11,081764	9,073503	14,082810	-0,028276	0,035241	-0,148051	3,177090	3,325746	0,864920	-0,028276	0,035241	-0,148051	3,177090	3,325746	0,864920
13:05:43,40	0,354026	3,162036	-0,124990	0,672982	0,341966	0,269988	-0,030740	0,035920	-0,146912	0,406674	0,979420	0,831461	-0,659418	-2,820278	-1,301722	-11,081773	9,101807	14,101477	-0,030740	0,035920	-0,146912	3,226376	3,392526	0,831461	-0,030740	0,035920	-0,146912	3,226376	3,392526	0,831461
