# Supplementary material for: Characterization of interfragmentary motion associated with common osteosynthesis devices for rat fracture healing studies
Source: PLoS One. 2017 Apr 28;12(4):e0176735. doi: 10.1371/journal.pone.0176735 (PMC5409164; doi:10.1371/journal.pone.0176735)
Supplement: S1 Dataset — (ZIP) [file pone.0176735.s001.zip › S1_Dataset/RatFix/Specimen02/Plate_02Y.txt]

%Tester: Sukopp Matthias
%Projekt: 
%Zeit: 10.03.2015 13:15:21
%Dateipfad: D:\Messungen\Fixator\Measurements\Fixator_20150310.txt
%Kommentar: Plate_02Y
%VI Version: D:\LVProjekte\Fixator\HauptVI\Fixator_v0.12.vi
%Virtueller Drehpunkt: 	0,0000	0,0000	0,0000
%Sensor zu Hexapod (Mitte): 	0,000000	0,000000	-26,500000
%Sensor zu Hexapod Trans (Mitte): 	-0,500000	-0,866025	0,000000	-0,866025	0,500000	0,000000	0,000000	0,000000	1,000000
%Hexapod zu Labor (Mitte): 	0,354029	3,234933	-0,127971
%Hexapod zu Labor Trans (Mitte): 	0,999971	-0,004695	0,005955	0,004764	0,999920	-0,011717	-0,005899	0,011745	0,999914
%Labor zu CR (Mitte): 	0,000000	0,000000	78,500000
%Labor zu CR Trans (Mitte): 	1,000000	0,000000	0,000000	0,000000	1,000000	0,000000	0,000000	0,000000	1,000000
%Zentrum Sensormasse: 	0,000000	0,000000	2,000000
%Sensormasse: 	200,000000E-3
--------------------------------------------------
Time	X	Y	Z	U	V	W	Exp_ Fx	Exp_ Fy	Exp_ Fz	Exp_ Mx	Exp_ My	Exp_ Mz	Sen_ Fx	Sen_ Fy	Sen_ Fz	Sen_ Mx	Sen_ My	Sen_ Mz	Hex_ Fx	Hex_ Fy	Hex_ Fz	Hex_ Mx	Hex_ My	Hex_ Mz	Lab_ Fx	Lab_ Fy	Lab_ Fz	Lab_ Mx	Lab_ My	Lab_ Mz	Laser
13:15:21,47	0,354029	3,234933	-0,127971	0,672973	0,337994	0,272970	-0,024257	0,057436	0,012348	1,126609	1,370988	0,175785	-0,683933	-2,810383	-1,141409	-10,098834	10,650480	13,402721	-0,024257	0,057436	0,012348	5,635336	3,275163	0,175785	-0,024257	0,057436	0,012348	5,635336	3,275163	0,175785
13:15:21,52	0,354029	3,234933	-0,127971	0,672973	0,337994	0,272970	-0,024257	0,057436	0,012348	1,126609	1,370988	0,175785	-0,679799	-2,811764	-1,142931	-10,094160	10,658010	13,428575	-0,024257	0,057436	0,012348	5,635336	3,275163	0,175785	-0,024257	0,057436	0,012348	5,635336	3,275163	0,175785
13:15:21,57	0,354029	3,234933	-0,127971	0,672973	0,337994	0,272970	-0,026160	0,058486	0,011183	1,099256	1,280632	0,177225	-0,679833	-2,814460	-1,143369	-10,123258	10,654817	13,365646	-0,026160	0,058486	0,011183	5,690406	3,334184	0,177225	-0,026160	0,058486	0,011183	5,690406	3,334184	0,177225
13:15:21,62	0,354029	3,234933	-0,127971	0,672973	0,337994	0,272970	-0,023808	0,057168	0,010745	1,150463	1,379326	0,114296	-0,683341	-2,811041	-1,143327	-10,102238	10,680308	13,433954	-0,023808	0,057168	0,010745	5,638172	3,248256	0,114296	-0,023808	0,057168	0,010745	5,638172	3,248256	0,114296
13:15:21,67	0,354029	3,234933	-0,127971	0,672973	0,337994	0,272970	-0,025015	0,061915	0,010787	0,936202	1,322009	0,182604	-0,683948	-2,812537	-1,141791	-10,102871	10,627890	13,401949	-0,025015	0,061915	0,010787	5,796554	3,285706	0,182604	-0,025015	0,061915	0,010787	5,796554	3,285706	0,182604
13:15:21,72	0,354029	3,234933	-0,127971	0,672973	0,337994	0,272970	-0,023416	0,061692	0,012323	0,902078	1,430845	0,150599	-0,684573	-2,813297	-1,142178	-10,129234	10,656546	13,417688	-0,023416	0,061692	0,012323	5,744937	3,268980	0,150599	-0,023416	0,061692	0,012323	5,744937	3,268980	0,150599
13:15:21,77	0,354029	3,234933	-0,127971	0,672973	0,337994	0,272970	-0,022445	0,061854	0,011936	0,905305	1,444156	0,166338	-0,681035	-2,812146	-1,142973	-10,112457	10,614601	13,383522	-0,022445	0,061854	0,011936	5,760858	3,206100	0,166338	-0,022445	0,061854	0,011936	5,760858	3,206100	0,166338
13:15:21,82	0,354029	3,234933	-0,127971	0,672973	0,337994	0,272970	-0,025211	0,059365	0,011141	1,006780	1,335849	0,132172	-0,678680	-2,811900	-1,142961	-10,117256	10,633237	13,399140	-0,025211	0,059365	0,011141	5,666971	3,314889	0,132172	-0,025211	0,059365	0,011141	5,666971	3,314889	0,132172
13:15:21,87	0,354029	3,234933	-0,127971	0,672973	0,337994	0,272970	-0,026601	0,057449	0,011153	1,120165	1,250077	0,147790	-0,681053	-2,815424	-1,141788	-10,133134	10,624587	13,402224	-0,026601	0,057449	0,011153	5,629929	3,338260	0,147790	-0,026601	0,057449	0,011153	5,629929	3,338260	0,147790
13:15:21,92	0,354029	3,234933	-0,127971	0,672973	0,337994	0,272970	-0,022363	0,057743	0,012326	1,089480	1,461010	0,150875	-0,682719	-2,813169	-1,142181	-10,083083	10,629078	13,382759	-0,022363	0,057743	0,012326	5,622274	3,216536	0,150875	-0,022363	0,057743	0,012326	5,622274	3,216536	0,150875
13:15:21,97	0,354029	3,234933	-0,127971	0,672973	0,337994	0,272970	-0,023483	0,060313	0,011933	0,984730	1,443871	0,131409	-0,679825	-2,814073	-1,143323	-10,098737	10,615945	13,412631	-0,023483	0,060313	0,011933	5,719306	3,287314	0,131409	-0,023483	0,060313	0,011933	5,719306	3,287314	0,131409
13:15:22,02	0,354029	3,234933	-0,127971	0,672973	0,337994	0,272970	-0,024147	0,057354	0,010791	1,119411	1,402362	0,161281	-0,681629	-2,816029	-1,142576	-10,118624	10,591519	13,377080	-0,024147	0,057354	0,010791	5,621685	3,297916	0,161281	-0,024147	0,057354	0,010791	5,621685	3,297916	0,161281
13:15:22,07	0,354029	3,234933	-0,127971	0,672973	0,337994	0,272970	-0,021551	0,057939	0,011538	1,057882	1,532341	0,125731	-0,680355	-2,811148	-1,141040	-10,079465	10,628108	13,353634	-0,021551	0,057939	0,011538	5,606098	3,224114	0,125731	-0,021551	0,057939	0,011538	5,606098	3,224114	0,125731
13:15:22,12	0,354029	3,234933	-0,127971	0,672973	0,337994	0,272970	-0,026415	0,059276	0,013074	1,039647	1,295044	0,102284	-0,681002	-2,812877	-1,139840	-10,104400	10,621246	13,405868	-0,026415	0,059276	0,013074	5,692783	3,368621	0,102284	-0,026415	0,059276	0,013074	5,692783	3,368621	0,102284
13:15:22,17	0,354029	3,234933	-0,127971	0,672973	0,337994	0,272970	-0,024595	0,058971	0,014274	1,037060	1,371528	0,154519	-0,681598	-2,812359	-1,143367	-10,107840	10,633443	13,374498	-0,024595	0,058971	0,014274	5,666309	3,302225	0,154519	-0,024595	0,058971	0,014274	5,666309	3,302225	0,154519
13:15:22,22	0,354029	3,234933	-0,127971	0,672973	0,337994	0,272970	-0,024745	0,059747	0,010748	1,005569	1,354629	0,123148	-0,680930	-2,812099	-1,142553	-10,066996	10,627586	13,397775	-0,024745	0,059747	0,010748	5,695707	3,297133	0,123148	-0,024745	0,059747	0,010748	5,695707	3,297133	0,123148
13:15:22,27	0,354029	3,234933	-0,127971	0,672973	0,337994	0,272970	-0,025304	0,059298	0,011561	1,044255	1,363890	0,146426	-0,679838	-2,811903	-1,142572	-10,111586	10,641771	13,398917	-0,025304	0,059298	0,011561	5,699164	3,350232	0,146426	-0,025304	0,059298	0,011561	5,699164	3,350232	0,146426
13:15:22,32	0,354029	3,234933	-0,127971	0,672973	0,337994	0,272970	-0,026020	0,058451	0,011542	1,078319	1,280955	0,147568	-0,682227	-2,816703	-1,142183	-10,138987	10,636405	13,392820	-0,026020	0,058451	0,011542	5,666692	3,323494	0,147568	-0,026020	0,058451	0,011542	5,666692	3,323494	0,147568
13:15:22,37	0,354029	3,234933	-0,127971	0,672973	0,337994	0,272970	-0,020668	0,058119	0,011931	1,077200	1,538173	0,141471	-0,684525	-2,812125	-1,141033	-10,106649	10,646715	13,382710	-0,020668	0,058119	0,011931	5,639565	3,160640	0,141471	-0,020668	0,058119	0,011931	5,639565	3,160640	0,141471
13:15:22,42	0,354029	3,234933	-0,127971	0,672973	0,337994	0,272970	-0,023484	0,062398	0,013081	0,879786	1,414611	0,131360	-0,681589	-2,810292	-1,141409	-10,104173	10,649641	13,403167	-0,023484	0,062398	0,013081	5,778057	3,258105	0,131360	-0,023484	0,062398	0,013081	5,778057	3,258105	0,131360
13:15:22,47	0,354029	3,234933	-0,127971	0,672973	0,337994	0,272970	-0,026539	0,060772	0,012705	0,968107	1,256420	0,151817	-0,684013	-2,815593	-1,141032	-10,156638	10,663766	13,393034	-0,026539	0,060772	0,012705	5,738742	3,339750	0,151817	-0,026539	0,060772	0,012705	5,738742	3,339750	0,151817
13:15:22,52	0,354029	3,234933	-0,127971	0,672973	0,337994	0,272970	-0,020737	0,060221	0,013082	0,982777	1,505655	0,141684	-0,682721	-2,814227	-1,143342	-10,093839	10,658310	13,389200	-0,020737	0,060221	0,013082	5,710131	3,133483	0,141684	-0,020737	0,060221	0,013082	5,710131	3,133483	0,141684
13:15:22,57	0,354029	3,234933	-0,127971	0,672973	0,337994	0,272970	-0,022566	0,059785	0,010772	1,032121	1,467644	0,137851	-0,678703	-2,811924	-1,141790	-10,128685	10,633297	13,413074	-0,022566	0,059785	0,010772	5,725253	3,239073	0,137851	-0,022566	0,059785	0,010772	5,725253	3,239073	0,137851
13:15:22,62	0,354029	3,234933	-0,127971	0,672973	0,337994	0,272970	-0,026569	0,057457	0,012324	1,114074	1,241806	0,161725	-0,681635	-2,814292	-1,144897	-10,122484	10,630323	13,404258	-0,026569	0,057457	0,012324	5,624486	3,327487	0,161725	-0,026569	0,057457	0,012324	5,624486	3,327487	0,161725
13:15:22,67	0,354029	3,234933	-0,127971	0,672973	0,337994	0,272970	-0,023053	0,058812	0,009217	1,044139	1,431506	0,152908	-0,678644	-2,812713	-1,141801	-10,103768	10,623545	13,378490	-0,023053	0,058812	0,009217	5,660917	3,241165	0,152908	-0,023053	0,058812	0,009217	5,660917	3,241165	0,152908
13:15:22,72	0,354029	3,234933	-0,127971	0,672973	0,337994	0,272970	-0,025916	0,057012	0,012313	1,141277	1,302248	0,127140	-0,681622	-2,811784	-1,139100	-10,127719	10,640026	13,377244	-0,025916	0,057012	0,012313	5,616680	3,336622	0,127140	-0,025916	0,057012	0,012313	5,616680	3,336622	0,127140
13:15:22,77	0,354029	3,234933	-0,127971	0,672973	0,337994	0,272970	-0,025231	0,060055	0,015014	0,985314	1,308876	0,125894	-0,680413	-2,810534	-1,141801	-10,093723	10,611899	13,387721	-0,025231	0,060055	0,015014	5,699630	3,289492	0,125894	-0,025231	0,060055	0,015014	5,699630	3,289492	0,125894
13:15:22,82	0,354029	3,234933	-0,127971	0,672973	0,337994	0,272970	-0,026918	0,059633	0,012313	0,999880	1,264641	0,136372	-0,682169	-2,814588	-1,145647	-10,095608	10,636224	13,423871	-0,026918	0,059633	0,012313	5,681096	3,377710	0,136372	-0,026918	0,059633	0,012313	5,681096	3,377710	0,136372
13:15:22,87	0,354029	3,234933	-0,127971	0,672973	0,337994	0,272970	-0,022530	0,059127	0,008467	1,046353	1,479039	0,172522	-0,682254	-2,811995	-1,141412	-10,140251	10,642680	13,412639	-0,022530	0,059127	0,008467	5,687792	3,247624	0,172522	-0,022530	0,059127	0,008467	5,687792	3,247624	0,172522
13:15:22,92	0,354029	3,234933	-0,127971	0,672973	0,337994	0,272970	-0,024732	0,060496	0,012703	0,958394	1,322615	0,161290	-0,679296	-2,813593	-1,141791	-10,136274	10,636028	13,408045	-0,024732	0,060496	0,012703	5,707360	3,264103	0,161290	-0,024732	0,060496	0,012703	5,707360	3,264103	0,161290
13:15:22,97	0,354029	3,234933	-0,127971	0,672973	0,337994	0,272970	-0,024828	0,057136	0,012323	1,129345	1,324418	0,156696	-0,683433	-2,814702	-1,142949	-10,141283	10,635118	13,422428	-0,024828	0,057136	0,012323	5,614546	3,273404	0,156696	-0,024828	0,057136	0,012323	5,614546	3,273404	0,156696
13:15:23,02	0,354029	3,234933	-0,127971	0,672973	0,337994	0,272970	-0,021798	0,060165	0,011165	0,968584	1,478073	0,171079	-0,679870	-2,811945	-1,142178	-10,123102	10,635326	13,413113	-0,021798	0,060165	0,011165	5,691502	3,189237	0,171079	-0,021798	0,060165	0,011165	5,691502	3,189237	0,171079
13:15:23,07	0,354029	3,234933	-0,127971	0,672973	0,337994	0,272970	-0,025968	0,058457	0,011937	1,066656	1,276904	0,161763	-0,679833	-2,812055	-1,142192	-10,106440	10,625547	13,383556	-0,025968	0,058457	0,011937	5,655517	3,315368	0,161763	-0,025968	0,058457	0,011937	5,655517	3,315368	0,161763
13:15:23,12	0,354029	3,234933	-0,127971	0,672973	0,337994	0,272970	-0,025891	0,058370	0,011922	1,071015	1,300208	0,132207	-0,678706	-2,812563	-1,142605	-10,137174	10,636480	13,365212	-0,025891	0,058370	0,011922	5,653088	3,332657	0,132207	-0,025891	0,058370	0,011922	5,653088	3,332657	0,132207
13:15:23,17	0,354029	3,234933	-0,127971	0,672973	0,337994	0,272970	-0,026014	0,057141	0,011509	1,129066	1,261719	0,113863	-0,682164	-2,812991	-1,143368	-10,116687	10,684774	13,376042	-0,026014	0,057141	0,011509	5,614599	3,303839	0,113863	-0,026014	0,057141	0,011509	5,614599	3,303839	0,113863
13:15:23,22	0,354029	3,234933	-0,127971	0,672973	0,337994	0,272970	-0,023914	0,059921	0,010746	1,036550	1,364512	0,124693	-0,680422	-2,815557	-1,142541	-10,116987	10,644661	13,422629	-0,023914	0,059921	0,010746	5,740349	3,241785	0,124693	-0,023914	0,059921	0,010746	5,740349	3,241785	0,124693
13:15:23,27	0,354029	3,234933	-0,127971	0,672973	0,337994	0,272970	-0,022563	0,057129	0,011573	1,146830	1,454563	0,171280	-0,682772	-2,815675	-1,138276	-10,128644	10,661837	13,420280	-0,022563	0,057129	0,011573	5,631479	3,225780	0,171280	-0,022563	0,057129	0,011573	5,631479	3,225780	0,171280
13:15:23,32	0,354029	3,234933	-0,127971	0,672973	0,337994	0,272970	-0,021286	0,059105	0,015839	1,053132	1,502273	0,168931	-0,683394	-2,811365	-1,141428	-10,125947	10,647882	13,388339	-0,021286	0,059105	0,015839	5,692886	3,173260	0,168931	-0,021286	0,059105	0,015839	5,692886	3,173260	0,168931
13:15:23,37	0,354029	3,234933	-0,127971	0,672973	0,337994	0,272970	-0,024708	0,061800	0,012686	0,902284	1,333686	0,136990	-0,681623	-2,814283	-1,144131	-10,122397	10,636805	13,389466	-0,024708	0,061800	0,012686	5,753551	3,273235	0,136990	-0,024708	0,061800	0,012686	5,753551	3,273235	0,136990
13:15:23,42	0,354029	3,234933	-0,127971	0,672973	0,337994	0,272970	-0,023066	0,058806	0,009983	1,050125	1,427657	0,138117	-0,686328	-2,813049	-1,144886	-10,111116	10,641691	13,428097	-0,023066	0,058806	0,009983	5,666408	3,238348	0,138117	-0,023066	0,058806	0,009983	5,666408	3,238348	0,138117
13:15:23,47	0,354029	3,234933	-0,127971	0,672973	0,337994	0,272970	-0,021783	0,063498	0,009228	0,816010	1,501720	0,176748	-0,680399	-2,813491	-1,142168	-10,107575	10,657500	13,408492	-0,021783	0,063498	0,009228	5,800619	3,211664	0,176748	-0,021783	0,063498	0,009228	5,800619	3,211664	0,176748
13:15:23,52	0,354029	3,234933	-0,127971	0,672973	0,337994	0,272970	-0,024364	0,058142	0,011946	1,109993	1,362653	0,157142	-0,681615	-2,812289	-1,144135	-10,113300	10,636689	13,389669	-0,024364	0,058142	0,011946	5,674141	3,275232	0,157142	-0,024364	0,058142	0,011946	5,674141	3,275232	0,157142
13:15:23,57	0,354029	3,234933	-0,127971	0,672973	0,337994	0,272970	-0,024797	0,059796	0,009979	1,003079	1,345569	0,138319	-0,681592	-2,810462	-1,141806	-10,099112	10,626911	13,388067	-0,024797	0,059796	0,009979	5,697097	3,292162	0,138319	-0,024797	0,059796	0,009979	5,697097	3,292162	0,138319
13:15:23,62	0,354029	3,234933	-0,127971	0,672973	0,337994	0,272970	-0,026391	0,060690	0,012308	0,955232	1,279895	0,136718	-0,685195	-2,811130	-1,140630	-10,136200	10,642909	13,426285	-0,026391	0,060690	0,012308	5,719406	3,351559	0,136718	-0,026391	0,060690	0,012308	5,719406	3,351559	0,136718
13:15:23,67	0,354029	3,234933	-0,127971	0,672973	0,337994	0,272970	-0,024010	0,063477	0,013484	0,805649	1,363551	0,174935	-0,681072	-2,812852	-1,142206	-10,132604	10,611418	13,378204	-0,024010	0,063477	0,013484	5,788557	3,248363	0,174935	-0,024010	0,063477	0,013484	5,788557	3,248363	0,174935
13:15:23,72	0,354029	3,234933	-0,127971	0,672973	0,337994	0,272970	-0,024581	0,059045	0,011908	1,010626	1,352721	0,126854	-0,682791	-2,812673	-1,139075	-10,114651	10,616203	13,400222	-0,023877	0,060623	0,015040	5,700591	3,276841	0,148873	-0,023877	0,060623	0,015040	5,700591	3,276841	0,148873
13:15:23,77	0,354029	3,234933	-0,127971	0,672973	0,337994	0,272970	-0,023877	0,060623	0,015040	0,941671	1,402509	0,148873	-0,681050	-2,813848	-1,143740	-10,131846	10,647142	13,399511	-0,023877	0,060623	0,015040	5,700591	3,276841	0,148873	-0,023877	0,060623	0,015040	5,700591	3,276841	0,148873
13:15:23,82	0,354029	3,234933	-0,127971	0,672973	0,337994	0,272970	-0,023730	0,058527	0,010374	1,068849	1,379801	0,148161	-0,679212	-2,815202	-1,141408	-10,097956	10,610101	13,367602	-0,023730	0,058527	0,010374	5,663248	3,242580	0,148161	-0,023730	0,058527	0,010374	5,663248	3,242580	0,148161
13:15:23,87	0,354029	3,234933	-0,127971	0,672973	0,337994	0,272970	-0,023476	0,056259	0,012706	1,171674	1,440880	0,116253	-0,680974	-2,814488	-1,141776	-10,106445	10,663450	13,408185	-0,023476	0,056259	0,012706	5,588001	3,283718	0,116253	-0,023476	0,056259	0,012706	5,588001	3,283718	0,116253
13:15:23,92	0,354029	3,234933	-0,127971	0,672973	0,337994	0,272970	-0,023213	0,058141	0,012339	1,115742	1,420493	0,156835	-0,681136	-2,813994	-1,142579	-10,166390	10,627760	13,413037	-0,023213	0,058141	0,012339	5,679844	3,242741	0,156835	-0,023213	0,058141	0,012339	5,679844	3,242741	0,156835
13:15:23,97	0,354029	3,234933	-0,127971	0,672973	0,337994	0,272970	-0,023560	0,058529	0,011535	1,034692	1,368394	0,161687	-0,681738	-2,815149	-1,142589	-10,171487	10,610985	13,397747	-0,023560	0,058529	0,011535	5,629241	3,217861	0,161687	-0,023560	0,058529	0,011535	5,629241	3,217861	0,161687
13:15:24,02	0,354029	3,234933	-0,127971	0,672973	0,337994	0,272970	-0,022258	0,058473	0,011525	1,020542	1,440058	0,146397	-0,683414	-2,816153	-1,141019	-10,142027	10,631967	13,396723	-0,022258	0,058473	0,011525	5,610674	3,187338	0,146397	-0,022258	0,058473	0,011525	5,610674	3,187338	0,146397
13:15:24,07	0,354029	3,234933	-0,127971	0,672973	0,337994	0,272970	-0,020551	0,059423	0,013095	1,004063	1,543859	0,145373	-0,683999	-2,813009	-1,141032	-10,139137	10,653891	13,397768	-0,020551	0,059423	0,013095	5,668740	3,157117	0,145373	-0,020551	0,059423	0,013095	5,668740	3,157117	0,145373
13:15:24,12	0,354029	3,234933	-0,127971	0,672973	0,337994	0,272970	-0,022982	0,061501	0,013082	0,916414	1,408990	0,146419	-0,682819	-2,812841	-1,142984	-10,138523	10,661496	13,384887	-0,022982	0,061501	0,013082	5,744251	3,213079	0,146419	-0,022982	0,061501	0,013082	5,744251	3,213079	0,146419
13:15:24,17	0,354029	3,234933	-0,127971	0,672973	0,337994	0,272970	-0,023717	0,060563	0,011130	0,972072	1,367500	0,133537	-0,681648	-2,810419	-1,141794	-10,121689	10,626966	13,417361	-0,023717	0,060563	0,011130	5,726294	3,229284	0,133537	-0,023717	0,060563	0,011130	5,726294	3,229284	0,133537
13:15:24,22	0,354029	3,234933	-0,127971	0,672973	0,337994	0,272970	-0,026400	0,060760	0,012320	0,940353	1,259848	0,166012	-0,681044	-2,813230	-1,142208	-10,134554	10,650352	13,374576	-0,026400	0,060760	0,012320	5,710021	3,332218	0,166012	-0,026400	0,060760	0,012320	5,710021	3,332218	0,166012
13:15:24,27	0,354029	3,234933	-0,127971	0,672973	0,337994	0,272970	-0,024268	0,058831	0,011906	1,054480	1,347874	0,123226	-0,683957	-2,812845	-1,142578	-10,121567	10,670050	13,399078	-0,024268	0,058831	0,011906	5,672724	3,252887	0,123226	-0,024268	0,058831	0,011906	5,672724	3,252887	0,123226
13:15:24,32	0,354029	3,234933	-0,127971	0,672973	0,337994	0,272970	-0,023145	0,061546	0,011536	0,936834	1,407658	0,147728	-0,680435	-2,812334	-1,140264	-10,124679	10,644463	13,373341	-0,023145	0,061546	0,011536	5,768232	3,224531	0,147728	-0,023145	0,061546	0,011536	5,768232	3,224531	0,147728
13:15:24,37	0,354029	3,234933	-0,127971	0,672973	0,337994	0,272970	-0,025348	0,058752	0,013850	1,058451	1,303190	0,121991	-0,682145	-2,812735	-1,139450	-10,098189	10,649232	13,406287	-0,025348	0,058752	0,013850	5,670454	3,293015	0,121991	-0,025348	0,058752	0,013850	5,670454	3,293015	0,121991
13:15:24,42	0,354029	3,234933	-0,127971	0,672973	0,337994	0,272970	-0,024146	0,060032	0,014664	1,009230	1,386239	0,154938	-0,679867	-2,811921	-1,143365	-10,122959	10,635246	13,384765	-0,024146	0,060032	0,014664	5,721768	3,281723	0,154938	-0,024146	0,060032	0,014664	5,721768	3,281723	0,154938
13:15:24,47	0,354029	3,234933	-0,127971	0,672973	0,337994	0,272970	-0,025990	0,058467	0,010749	1,066139	1,275895	0,133415	-0,679282	-2,809144	-1,142993	-10,110073	10,606482	13,369462	-0,025990	0,058467	0,010749	5,655784	3,316130	0,133415	-0,025990	0,058467	0,010749	5,655784	3,316130	0,133415
13:15:24,52	0,354029	3,234933	-0,127971	0,672973	0,337994	0,272970	-0,028687	0,059349	0,011121	1,001817	1,161193	0,118113	-0,681020	-2,810695	-1,141417	-10,111594	10,637279	13,393200	-0,028687	0,059349	0,011121	5,660685	3,413141	0,118113	-0,028687	0,059349	0,011121	5,660685	3,413141	0,118113
13:15:24,57	0,354029	3,234933	-0,127971	0,672973	0,337994	0,272970	-0,026475	0,060078	0,012697	0,989776	1,259526	0,141851	-0,682747	-2,814983	-1,139445	-10,114183	10,661746	13,411257	-0,026475	0,060078	0,012697	5,705936	3,337796	0,141851	-0,026475	0,060078	0,012697	5,705936	3,337796	0,141851
13:15:24,62	0,354029	3,234933	-0,127971	0,672973	0,337994	0,272970	-0,021898	0,059430	0,014669	1,043403	1,483057	0,159907	-0,680477	-2,812666	-1,142193	-10,120334	10,589317	13,387183	-0,021898	0,059430	0,014669	5,708639	3,202028	0,159907	-0,021898	0,059430	0,014669	5,708639	3,202028	0,159907
13:15:24,67	0,354029	3,234933	-0,127971	0,672973	0,337994	0,272970	-0,025040	0,058622	0,011921	1,019588	1,350529	0,135833	-0,679885	-2,810147	-1,144122	-10,109119	10,599492	13,413269	-0,025040	0,058622	0,011921	5,621443	3,316194	0,135833	-0,025040	0,058622	0,011921	5,621443	3,316194	0,135833
13:15:24,72	0,354029	3,234933	-0,127971	0,672973	0,337994	0,272970	-0,027517	0,059369	0,009992	0,995178	1,226361	0,161919	-0,681078	-2,812945	-1,140266	-10,138573	10,608234	13,376968	-0,027517	0,059369	0,009992	5,655650	3,386455	0,161919	-0,027517	0,059369	0,009992	5,655650	3,386455	0,161919
13:15:24,77	0,354029	3,234933	-0,127971	0,672973	0,337994	0,272970	-0,024497	0,059004	0,013848	1,007024	1,353511	0,125618	-0,680495	-2,816099	-1,143760	-10,159109	10,654329	13,375569	-0,024497	0,059004	0,013848	5,638810	3,276552	0,125618	-0,024497	0,059004	0,013848	5,638810	3,276552	0,125618
13:15:24,82	0,354029	3,234933	-0,127971	0,672973	0,337994	0,272970	-0,022058	0,056921	0,010354	1,144973	1,439548	0,124220	-0,681104	-2,813244	-1,144512	-10,146103	10,630910	13,419068	-0,022058	0,056921	0,010354	5,613272	3,171065	0,124220	-0,022058	0,056921	0,010354	5,613272	3,171065	0,124220
13:15:24,87	0,354029	3,234933	-0,127971	0,672973	0,337994	0,272970	-0,024226	0,058877	0,009602	1,029498	1,349770	0,167718	-0,683981	-2,814810	-1,141802	-10,141864	10,676676	13,398731	-0,024226	0,058877	0,009602	5,651319	3,251498	0,167718	-0,024226	0,058877	0,009602	5,651319	3,251498	0,167718
13:15:24,92	0,354029	3,234933	-0,127971	0,672973	0,337994	0,272970	-0,021431	0,060585	0,012312	0,982427	1,475874	0,147381	-0,681031	-2,815969	-1,139472	-10,141278	10,653840	13,382378	-0,021431	0,060585	0,012312	5,738340	3,158229	0,147381	-0,021431	0,060585	0,012312	5,738340	3,158229	0,147381
13:15:24,97	0,354029	3,234933	-0,127971	0,672973	0,337994	0,272970	-0,028296	0,057793	0,015013	1,098073	1,133945	0,136691	-0,678130	-2,810261	-1,139101	-10,143637	10,643573	13,388041	-0,028296	0,057793	0,015013	5,634788	3,355151	0,136691	-0,028296	0,057793	0,015013	5,634788	3,355151	0,136691
13:15:25,02	0,354029	3,234933	-0,127971	0,672973	0,337994	0,272970	-0,028296	0,057793	0,015013	1,098073	1,133945	0,136691	-0,682862	-2,814238	-1,143371	-10,156189	10,648607	13,389522	-0,028296	0,057793	0,015013	5,634788	3,355151	0,136691	-0,028296	0,057793	0,015013	5,634788	3,355151	0,136691
13:15:25,07	0,354029	3,234933	-0,127971	0,672973	0,337994	0,272970	-0,022486	0,059902	0,010743	0,986479	1,422644	0,138172	-0,679852	-2,811664	-1,142944	-10,122107	10,667747	13,429188	-0,022486	0,059902	0,010743	5,688766	3,187816	0,138172	-0,022486	0,059902	0,010743	5,688766	3,187816	0,138172
13:15:25,12	0,354029	3,234933	-0,127971	0,672973	0,337994	0,272970	-0,026220	0,058582	0,011170	1,088704	1,248420	0,177838	-0,683989	-2,814466	-1,142947	-10,123115	10,628001	13,417106	-0,026220	0,058582	0,011170	5,687418	3,306714	0,177838	-0,026220	0,058582	0,011170	5,687418	3,306714	0,177838
13:15:25,17	0,354029	3,234933	-0,127971	0,672973	0,337994	0,272970	-0,021725	0,060764	0,011167	0,940337	1,501158	0,165756	-0,682768	-2,811555	-1,144496	-10,098773	10,648457	13,423942	-0,021725	0,060764	0,011167	5,710305	3,206598	0,165756	-0,021725	0,060764	0,011167	5,710305	3,206598	0,165756
13:15:25,22	0,354029	3,234933	-0,127971	0,672973	0,337994	0,272970	-0,024857	0,061162	0,009618	0,949531	1,349180	0,172592	-0,682786	-2,812902	-1,142188	-10,121778	10,658294	13,398660	-0,024857	0,061162	0,009618	5,750737	3,300431	0,172592	-0,024857	0,061162	0,009618	5,750737	3,300431	0,172592
13:15:25,27	0,354029	3,234933	-0,127971	0,672973	0,337994	0,272970	-0,023681	0,060504	0,011926	0,980755	1,385469	0,147310	-0,678036	-2,808885	-1,141783	-10,086543	10,640196	13,413424	-0,023681	0,060504	0,011926	5,730321	3,244438	0,147310	-0,023681	0,060504	0,011926	5,730321	3,244438	0,147310
13:15:25,32	0,354029	3,234933	-0,127971	0,672973	0,337994	0,272970	-0,029535	0,058399	0,012332	1,092145	1,120638	0,162074	-0,681049	-2,810740	-1,143738	-10,111854	10,617785	13,408515	-0,029535	0,058399	0,012332	5,676490	3,439123	0,162074	-0,029535	0,058399	0,012332	5,676490	3,439123	0,162074
13:15:25,37	0,354029	3,234933	-0,127971	0,672973	0,337994	0,272970	-0,026422	0,060081	0,010377	0,972648	1,271816	0,157165	-0,685151	-2,813761	-1,143357	-10,119870	10,639680	13,393374	-0,026422	0,060081	0,010377	5,688983	3,345907	0,157165	-0,026422	0,060081	0,010377	5,688983	3,345907	0,157165
13:15:25,42	0,354029	3,234933	-0,127971	0,672973	0,337994	0,272970	-0,021755	0,062123	0,010757	0,881426	1,496604	0,142024	-0,681060	-2,812374	-1,141022	-10,118968	10,591988	13,396174	-0,021755	0,062123	0,010757	5,758044	3,204345	0,142024	-0,021755	0,062123	0,010757	5,758044	3,204345	0,142024
13:15:25,47	0,354029	3,234933	-0,127971	0,672973	0,337994	0,272970	-0,025001	0,059273	0,013092	0,988745	1,352434	0,144825	-0,681566	-2,809845	-1,140257	-10,090534	10,630140	13,377546	-0,025001	0,059273	0,013092	5,641684	3,314993	0,144825	-0,025001	0,059273	0,013092	5,641684	3,314993	0,144825
13:15:25,52	0,354029	3,234933	-0,127971	0,672973	0,337994	0,272970	-0,026938	0,060976	0,013857	0,947472	1,257248	0,126197	-0,684556	-2,814138	-1,140221	-10,121576	10,643683	13,425575	-0,026938	0,060976	0,013857	5,734058	3,371878	0,126197	-0,026938	0,060976	0,013857	5,734058	3,371878	0,126197
13:15:25,57	0,354029	3,234933	-0,127971	0,672973	0,337994	0,272970	-0,021726	0,061419	0,013893	0,920637	1,494621	0,174225	-0,685078	-2,810446	-1,140240	-10,087705	10,655793	13,401858	-0,021726	0,061419	0,013893	5,742009	3,200103	0,174225	-0,021726	0,061419	0,013893	5,742009	3,200103	0,174225
13:15:25,62	0,354029	3,234933	-0,127971	0,672973	0,337994	0,272970	-0,024662	0,063717	0,013874	0,828550	1,365221	0,150508	-0,680460	-2,815838	-1,141791	-10,129268	10,612221	13,392141	-0,024662	0,063717	0,013874	5,830336	3,301190	0,150508	-0,024662	0,063717	0,013874	5,830336	3,301190	0,150508
13:15:25,67	0,354029	3,234933	-0,127971	0,672973	0,337994	0,272970	-0,022301	0,057022	0,012323	1,118174	1,473767	0,140791	-0,679891	-2,813740	-1,141004	-10,148459	10,664682	13,427866	-0,022301	0,057022	0,012323	5,594402	3,224423	0,140791	-0,022301	0,057022	0,012323	5,594402	3,224423	0,140791
13:15:25,72	0,354029	3,234933	-0,127971	0,672973	0,337994	0,272970	-0,024403	0,057578	0,013110	1,125124	1,321646	0,176516	-0,679937	-2,813057	-1,145703	-10,156689	10,645002	13,391511	-0,024403	0,057578	0,013110	5,644961	3,237258	0,176516	-0,024403	0,057578	0,013110	5,644961	3,237258	0,176516
13:15:25,77	0,354029	3,234933	-0,127971	0,672973	0,337994	0,272970	-0,024972	0,057959	0,008411	1,084117	1,294780	0,140162	-0,681076	-2,816408	-1,143344	-10,154949	10,660296	13,409234	-0,024972	0,057959	0,008411	5,633917	3,255045	0,140162	-0,024972	0,057959	0,008411	5,633917	3,255045	0,140162
13:15:25,82	0,354029	3,234933	-0,127971	0,672973	0,337994	0,272970	-0,021500	0,057270	0,010770	1,134070	1,469159	0,157885	-0,682792	-2,812353	-1,144113	-10,107946	10,632292	13,418317	-0,021500	0,057270	0,010770	5,629768	3,156909	0,157885	-0,021500	0,057270	0,010770	5,629768	3,156909	0,157885
13:15:25,87	0,354029	3,234933	-0,127971	0,672973	0,337994	0,272970	-0,024153	0,060784	0,010002	0,950608	1,385897	0,166967	-0,683363	-2,812723	-1,139837	-10,115181	10,651293	13,421090	-0,024153	0,060784	0,010002	5,722130	3,281929	0,166967	-0,024153	0,060784	0,010002	5,722130	3,281929	0,166967
13:15:25,92	0,354029	3,234933	-0,127971	0,672973	0,337994	0,272970	-0,023547	0,061093	0,014277	0,947349	1,401663	0,169740	-0,683333	-2,811843	-1,141433	-10,111235	10,677060	13,369685	-0,023547	0,061093	0,014277	5,743172	3,250093	0,169740	-0,023547	0,061093	0,014277	5,743172	3,250093	0,169740
13:15:25,97	0,354029	3,234933	-0,127971	0,672973	0,337994	0,272970	-0,024324	0,061508	0,012681	0,950082	1,351771	0,118335	-0,683477	-2,816633	-1,141026	-10,178380	10,651486	13,407334	-0,024324	0,061508	0,012681	5,778444	3,261228	0,118335	-0,024324	0,061508	0,012681	5,778444	3,261228	0,118335
13:15:26,02	0,354029	3,234933	-0,127971	0,672973	0,337994	0,272970	-0,020104	0,059238	0,013088	1,012412	1,525852	0,155984	-0,684581	-2,813394	-1,142213	-10,135146	10,646752	13,373834	-0,020104	0,059238	0,013088	5,662564	3,104034	0,155984	-0,020104	0,059238	0,013088	5,662564	3,104034	0,155984
13:15:26,07	0,354029	3,234933	-0,127971	0,672973	0,337994	0,272970	-0,022357	0,061813	0,011901	0,896031	1,448528	0,122484	-0,681636	-2,814190	-1,143748	-10,133370	10,649788	13,389773	-0,022357	0,061813	0,011901	5,748318	3,203536	0,122484	-0,022357	0,061813	0,011901	5,748318	3,203536	0,122484
13:15:26,12	0,354029	3,234933	-0,127971	0,672973	0,337994	0,272970	-0,023140	0,058864	0,010367	1,052895	1,407812	0,138423	-0,682577	-2,810307	-1,140541	-10,134893	10,647331	13,395786	-0,023140	0,058864	0,010367	5,673687	3,224316	0,138423	-0,023140	0,058864	0,010367	5,673687	3,224316	0,138423
13:15:26,17	0,354029	3,234933	-0,127971	0,672973	0,337994	0,272970	-0,026033	0,061621	0,013573	0,906646	1,257297	0,144437	-0,682160	-2,816870	-1,138686	-10,116835	10,636472	13,375918	-0,026033	0,061621	0,013573	5,743856	3,300883	0,144437	-0,026033	0,061621	0,013573	5,743856	3,300883	0,144437
13:15:26,22	0,354029	3,234933	-0,127971	0,672973	0,337994	0,272970	-0,020557	0,057977	0,015428	1,095708	1,563105	0,124569	-0,683398	-2,813471	-1,142584	-10,124156	10,628509	13,388091	-0,020557	0,057977	0,015428	5,646941	3,176844	0,124569	-0,020557	0,057977	0,015428	5,646941	3,176844	0,124569
13:15:26,27	0,354029	3,234933	-0,127971	0,672973	0,337994	0,272970	-0,022882	0,060750	0,011530	0,940990	1,439840	0,136741	-0,682166	-2,811606	-1,140658	-10,098435	10,619869	13,357796	-0,022882	0,060750	0,011530	5,709850	3,236101	0,136741	-0,022882	0,060750	0,011530	5,709850	3,236101	0,136741
13:15:26,32	0,354029	3,234933	-0,127971	0,672973	0,337994	0,272970	-0,025113	0,060615	0,013456	0,953365	1,350425	0,106447	-0,682299	-2,812149	-1,139854	-10,157821	10,626544	13,425860	-0,025113	0,060615	0,013456	5,711662	3,321816	0,106447	-0,025113	0,060615	0,013456	5,711662	3,321816	0,106447
13:15:26,37	0,354029	3,234933	-0,127971	0,672973	0,337994	0,272970	-0,024576	0,060459	0,014260	0,937558	1,323575	0,174510	-0,684057	-2,813673	-1,141821	-10,164829	10,647425	13,393352	-0,024576	0,060459	0,014260	5,683620	3,252822	0,174510	-0,024576	0,060459	0,014260	5,683620	3,252822	0,174510
13:15:26,42	0,354029	3,234933	-0,127971	0,672973	0,337994	0,272970	-0,022378	0,061219	0,012293	0,912615	1,421394	0,142003	-0,678713	-2,814665	-1,141046	-10,146639	10,630156	13,363846	-0,022378	0,061219	0,012293	5,718340	3,178049	0,142003	-0,022378	0,061219	0,012293	5,718340	3,178049	0,142003
13:15:26,47	0,354029	3,234933	-0,127971	0,672973	0,337994	0,272970	-0,024190	0,056095	0,013068	1,173237	1,351532	0,112496	-0,681042	-2,814571	-1,142588	-10,135018	10,647183	13,379356	-0,024190	0,056095	0,013068	5,576677	3,250468	0,112496	-0,024190	0,056095	0,013068	5,576677	3,250468	0,112496
13:15:26,52	0,354029	3,234933	-0,127971	0,672973	0,337994	0,272970	-0,023107	0,058159	0,011527	1,086433	1,409412	0,128007	-0,679264	-2,814568	-1,143731	-10,106471	10,590581	13,387944	-0,023107	0,058159	0,011527	5,651945	3,223312	0,128007	-0,023107	0,058159	0,011527	5,651945	3,223312	0,128007
13:15:26,57	0,354029	3,234933	-0,127971	0,672973	0,337994	0,272970	-0,023999	0,056621	0,010383	1,131702	1,416032	0,136595	-0,678182	-2,810827	-1,142195	-10,157762	10,637083	13,413994	-0,023999	0,056621	0,010383	5,576424	3,299983	0,136595	-0,023999	0,056621	0,010383	5,576424	3,299983	0,136595
13:15:26,62	0,354029	3,234933	-0,127971	0,672973	0,337994	0,272970	-0,027780	0,057554	0,011919	1,097773	1,151753	0,162644	-0,678707	-2,812026	-1,142200	-10,128997	10,620272	13,383823	-0,027780	0,057554	0,011919	5,615795	3,332507	0,162644	-0,027780	0,057554	0,011919	5,615795	3,332507	0,162644
13:15:26,67	0,354029	3,234933	-0,127971	0,672973	0,337994	0,272970	-0,026479	0,057410	0,011914	1,105111	1,252743	0,132474	-0,678698	-2,814973	-1,140661	-10,130746	10,594476	13,347726	-0,026479	0,057410	0,011914	5,611789	3,331337	0,132474	-0,026479	0,057410	0,011914	5,611789	3,331337	0,132474
13:15:26,72	0,354029	3,234933	-0,127971	0,672973	0,337994	0,272970	-0,023931	0,055928	0,013453	1,158941	1,396605	0,096377	-0,679352	-2,817257	-1,140641	-10,163944	10,597317	13,381611	-0,023931	0,055928	0,013453	5,549312	3,275207	0,096377	-0,023931	0,055928	0,013453	5,549312	3,275207	0,096377
13:15:26,77	0,354029	3,234933	-0,127971	0,672973	0,337994	0,272970	-0,021626	0,055353	0,013473	1,174738	1,486285	0,130261	-0,681026	-2,811949	-1,139448	-10,123088	10,653678	13,426375	-0,021626	0,055353	0,013473	5,519917	3,183959	0,130261	-0,021626	0,055353	0,013473	5,519917	3,183959	0,130261
13:15:26,82	0,354029	3,234933	-0,127971	0,672973	0,337994	0,272970	-0,025386	0,059456	0,014666	1,030586	1,298006	0,175025	-0,683959	-2,810191	-1,143347	-10,109526	10,663421	13,418983	-0,025386	0,059456	0,014666	5,697902	3,290780	0,175025	-0,025386	0,059456	0,014666	5,697902	3,290780	0,175025
13:15:26,87	0,354029	3,234933	-0,127971	0,672973	0,337994	0,272970	-0,025442	0,062876	0,010768	0,867981	1,301933	0,167634	-0,679920	-2,813254	-1,142557	-10,146141	10,632188	13,432658	-0,025442	0,062876	0,010768	5,803743	3,299156	0,167634	-0,025442	0,062876	0,010768	5,803743	3,299156	0,167634
13:15:26,92	0,354029	3,234933	-0,127971	0,672973	0,337994	0,272970	-0,024809	0,057847	0,011558	1,084145	1,318767	0,181308	-0,682249	-2,813273	-1,142180	-10,140488	10,645983	13,417871	-0,024809	0,057847	0,011558	5,625112	3,266282	0,181308	-0,024809	0,057847	0,011558	5,625112	3,266282	0,181308
13:15:26,97	0,354029	3,234933	-0,127971	0,672973	0,337994	0,272970	-0,023628	0,059853	0,011935	0,994569	1,378179	0,166522	-0,682769	-2,813814	-1,142193	-10,108689	10,629117	13,378081	-0,023628	0,059853	0,011935	5,693064	3,232984	0,166522	-0,023628	0,059853	0,011935	5,693064	3,232984	0,166522
13:15:27,02	0,354029	3,234933	-0,127971	0,672973	0,337994	0,272970	-0,022899	0,060033	0,011921	0,986502	1,452054	0,126732	-0,679853	-2,811345	-1,143746	-10,108954	10,622232	13,389369	-0,022899	0,060033	0,011921	5,699127	3,249638	0,126732	-0,022899	0,060033	0,011921	5,699127	3,249638	0,126732
13:15:27,07	0,354029	3,234933	-0,127971	0,672973	0,337994	0,272970	-0,026496	0,058742	0,010368	1,047549	1,268254	0,138019	-0,679277	-2,810422	-1,143761	-10,110310	10,609785	13,374694	-0,026496	0,058742	0,010368	5,658816	3,348157	0,138019	-0,026496	0,058742	0,010368	5,658816	3,348157	0,138019
13:15:27,12	0,354029	3,234933	-0,127971	0,672973	0,337994	0,272970	-0,027583	0,058706	0,010353	1,037993	1,216758	0,123345	-0,681622	-2,811002	-1,141017	-10,118720	10,643226	13,412452	-0,027583	0,058706	0,010353	5,646389	3,382022	0,123345	-0,027583	0,058706	0,010353	5,646389	3,382022	0,123345
13:15:27,17	0,354029	3,234933	-0,127971	0,672973	0,337994	0,272970	-0,025908	0,060446	0,013098	0,972265	1,279857	0,161102	-0,682198	-2,813510	-1,141400	-10,112994	10,623277	13,401825	-0,025908	0,060446	0,013098	5,717257	3,313629	0,161102	-0,025908	0,060446	0,013098	5,717257	3,313629	0,161102
13:15:27,22	0,354029	3,234933	-0,127971	0,672973	0,337994	0,272970	-0,023448	0,059691	0,012714	0,997091	1,422709	0,150476	-0,680418	-2,810489	-1,142967	-10,093581	10,611866	13,388434	-0,023448	0,059691	0,012714	5,682846	3,263373	0,150476	-0,023448	0,059691	0,012714	5,682846	3,263373	0,150476
13:15:27,27	0,354029	3,234933	-0,127971	0,672973	0,337994	0,272970	-0,026954	0,059660	0,011147	0,998532	1,262889	0,137084	-0,682850	-2,813162	-1,139092	-10,151003	10,635699	13,396303	-0,026954	0,059660	0,011147	5,681846	3,378812	0,137084	-0,026954	0,059660	0,011147	5,681846	3,378812	0,137084
13:15:27,32	0,354029	3,234933	-0,127971	0,672973	0,337994	0,272970	-0,023423	0,060430	0,015022	0,950435	1,384874	0,144954	-0,679862	-2,814812	-1,143719	-10,113370	10,603001	13,407647	-0,023423	0,060430	0,015022	5,694173	3,223588	0,144954	-0,023423	0,060430	0,015022	5,694173	3,223588	0,144954
13:15:27,37	0,354029	3,234933	-0,127971	0,672973	0,337994	0,272970	-0,023489	0,057017	0,010395	1,118413	1,430390	0,156297	-0,679288	-2,813641	-1,143340	-10,125160	10,623012	13,408451	-0,023489	0,057017	0,010395	5,594227	3,274272	0,156297	-0,023489	0,057017	0,010395	5,594227	3,274272	0,156297
13:15:27,42	0,354029	3,234933	-0,127971	0,672973	0,337994	0,272970	-0,024790	0,057106	0,010774	1,125228	1,342511	0,157101	-0,681627	-2,814172	-1,142970	-10,133284	10,656294	13,389512	-0,024790	0,057106	0,010774	5,608017	3,288539	0,157101	-0,024790	0,057106	0,010774	5,608017	3,288539	0,157101
13:15:27,47	0,354029	3,234933	-0,127971	0,672973	0,337994	0,272970	-0,023160	0,058866	0,011144	1,058466	1,403591	0,138162	-0,682199	-2,815842	-1,142955	-10,129586	10,659044	13,398896	-0,021428	0,058526	0,011159	5,674654	3,177598	0,147547	-0,021428	0,058526	0,011159	5,674654	3,177598	0,147547
13:15:27,52	0,354029	3,234933	-0,127971	0,672973	0,337994	0,272970	-0,021428	0,058526	0,011159	1,080346	1,495483	0,147547	-0,682770	-2,811049	-1,140200	-10,101993	10,645354	13,455252	-0,021428	0,058526	0,011159	5,674654	3,177598	0,147547	-0,021428	0,058526	0,011159	5,674654	3,177598	0,147547
13:15:27,57	0,354029	3,234933	-0,127971	0,672973	0,337994	0,272970	-0,025293	0,061417	0,013914	0,931973	1,325244	0,203903	-0,685167	-2,814931	-1,143355	-10,136681	10,659221	13,398841	-0,025293	0,061417	0,013914	5,753197	3,310761	0,203903	-0,025293	0,061417	0,013914	5,753197	3,310761	0,203903
13:15:27,62	0,354029	3,234933	-0,127971	0,672973	0,337994	0,272970	-0,020733	0,061551	0,010759	0,919645	1,525387	0,147491	-0,681665	-2,812795	-1,142199	-10,149708	10,662746	13,399306	-0,020733	0,061551	0,010759	5,751426	3,152949	0,147491	-0,020733	0,061551	0,010759	5,751426	3,152949	0,147491
13:15:27,67	0,354029	3,234933	-0,127971	0,672973	0,337994	0,272970	-0,024334	0,059587	0,011915	1,018347	1,325094	0,147957	-0,682795	-2,809570	-1,142204	-10,117903	10,658096	13,394271	-0,026562	0,062178	0,011910	5,776456	3,324229	0,142922	-0,026562	0,062178	0,011910	5,776456	3,324229	0,142922
13:15:27,72	0,354029	3,234933	-0,127971	0,672973	0,337994	0,272970	-0,026562	0,062178	0,011910	0,895459	1,239128	0,142922	-0,679941	-2,812662	-1,144169	-10,154564	10,619033	13,365556	-0,026562	0,062178	0,011910	5,776456	3,324229	0,142922	-0,026562	0,062178	0,011910	5,776456	3,324229	0,142922
13:15:27,77	0,354029	3,234933	-0,127971	0,672973	0,337994	0,272970	-0,025311	0,058160	0,009946	1,052235	1,291929	0,114206	-0,682225	-2,813290	-1,141810	-10,134799	10,649187	13,388621	-0,025311	0,058160	0,009946	5,617817	3,278877	0,114206	-0,025311	0,058160	0,009946	5,617817	3,278877	0,114206
13:15:27,82	0,354029	3,234933	-0,127971	0,672973	0,337994	0,272970	-0,023625	0,059824	0,012304	1,001698	1,381638	0,137272	-0,681658	-2,813579	-1,143737	-10,136253	10,640057	13,408952	-0,023625	0,059824	0,012304	5,697913	3,236240	0,137272	-0,023625	0,059824	0,012304	5,697913	3,236240	0,137272
13:15:27,87	0,354029	3,234933	-0,127971	0,672973	0,337994	0,272970	-0,023659	0,059188	0,010377	1,026138	1,383211	0,157603	-0,682144	-2,815035	-1,144896	-10,103383	10,671894	13,390659	-0,023659	0,059188	0,010377	5,672424	3,240428	0,157603	-0,023659	0,059188	0,010377	5,672424	3,240428	0,157603
13:15:27,92	0,354029	3,234933	-0,127971	0,672973	0,337994	0,272970	-0,022155	0,058882	0,009218	1,086088	1,473972	0,139309	-0,679890	-2,814768	-1,141822	-10,141369	10,619206	13,363694	-0,022155	0,058882	0,009218	5,708306	3,213117	0,139309	-0,022155	0,058882	0,009218	5,708306	3,213117	0,139309
13:15:27,97	0,354029	3,234933	-0,127971	0,672973	0,337994	0,272970	-0,023116	0,060188	0,011946	0,995745	1,412212	0,171460	-0,682795	-2,813550	-1,142168	-10,124811	10,658371	13,422810	-0,023116	0,060188	0,011946	5,720493	3,226784	0,171460	-0,023116	0,060188	0,011946	5,720493	3,226784	0,171460
13:15:28,02	0,354029	3,234933	-0,127971	0,672973	0,337994	0,272970	-0,023116	0,060188	0,011946	0,995745	1,412212	0,171460	-0,682798	-2,812949	-1,143753	-10,121949	10,645259	13,384652	-0,023116	0,060188	0,011946	5,720493	3,226784	0,171460	-0,023116	0,060188	0,011946	5,720493	3,226784	0,171460
13:15:28,07	0,354029	3,234933	-0,127971	0,672973	0,337994	0,272970	-0,023634	0,060492	0,010361	0,970029	1,394282	0,133303	-0,681638	-2,813122	-1,142575	-10,122615	10,620580	13,397862	-0,023634	0,060492	0,010361	5,718616	3,249561	0,133303	-0,023634	0,060492	0,010361	5,718616	3,249561	0,133303
13:15:28,12	0,354029	3,234933	-0,127971	0,672973	0,337994	0,272970	-0,024064	0,059400	0,011539	1,005089	1,383667	0,146512	-0,682809	-2,814577	-1,141402	-10,123465	10,616254	13,401445	-0,024064	0,059400	0,011539	5,667981	3,272727	0,146512	-0,024064	0,059400	0,011539	5,667981	3,272727	0,146512
13:15:28,17	0,354029	3,234933	-0,127971	0,672973	0,337994	0,272970	-0,022218	0,059686	0,012712	0,986022	1,481092	0,150095	-0,683354	-2,815397	-1,141431	-10,121564	10,648058	13,358640	-0,022218	0,059686	0,012712	5,671401	3,225232	0,150095	-0,022218	0,059686	0,012712	5,671401	3,225232	0,150095
13:15:28,22	0,354029	3,234933	-0,127971	0,672973	0,337994	0,272970	-0,021236	0,059749	0,012684	1,011256	1,517908	0,107290	-0,680514	-2,813660	-1,141436	-10,159091	10,634801	13,378733	-0,021236	0,059749	0,012684	5,701557	3,184949	0,107290	-0,021236	0,059749	0,012684	5,701557	3,184949	0,107290
13:15:28,27	0,354029	3,234933	-0,127971	0,672973	0,337994	0,272970	-0,024160	0,058158	0,012678	1,063761	1,339993	0,127383	-0,682221	-2,815979	-1,139865	-10,146982	10,655873	13,382534	-0,024160	0,058158	0,012678	5,629142	3,236563	0,127383	-0,024160	0,058158	0,012678	5,629142	3,236563	0,127383
13:15:28,32	0,354029	3,234933	-0,127971	0,672973	0,337994	0,272970	-0,021299	0,058477	0,014249	1,071483	1,488745	0,131184	-0,681572	-2,813678	-1,142578	-10,102531	10,640030	13,378828	-0,021299	0,058477	0,014249	5,661894	3,160682	0,131184	-0,021299	0,058477	0,014249	5,661894	3,160682	0,131184
13:15:28,37	0,354029	3,234933	-0,127971	0,672973	0,337994	0,272970	-0,023616	0,059065	0,011537	1,049390	1,414661	0,127479	-0,682808	-2,815002	-1,141385	-10,131331	10,645511	13,426615	-0,023616	0,059065	0,011537	5,685994	3,268508	0,127479	-0,023616	0,059065	0,011537	5,685994	3,268508	0,127479
13:15:28,42	0,354029	3,234933	-0,127971	0,672973	0,337994	0,272970	-0,021851	0,059473	0,012730	1,018524	1,478760	0,175266	-0,681109	-2,813841	-1,141813	-10,165762	10,653694	13,398887	-0,021851	0,059473	0,012730	5,687150	3,194054	0,175266	-0,021851	0,059473	0,012730	5,687150	3,194054	0,175266
13:15:28,47	0,354029	3,234933	-0,127971	0,672973	0,337994	0,272970	-0,023706	0,058583	0,012301	1,054695	1,348378	0,147537	-0,679897	-2,810061	-1,141035	-10,131346	10,625500	13,397927	-0,023706	0,058583	0,012301	5,653426	3,209308	0,147537	-0,023706	0,058583	0,012301	5,653426	3,209308	0,147537
13:15:28,52	0,354029	3,234933	-0,127971	0,672973	0,337994	0,272970	-0,027586	0,059422	0,013079	1,003828	1,190546	0,146578	-0,682231	-2,812675	-1,141409	-10,131995	10,642706	13,407611	-0,027586	0,059422	0,013079	5,668466	3,356016	0,146578	-0,027586	0,059422	0,013079	5,668466	3,356016	0,146578
13:15:28,57	0,354029	3,234933	-0,127971	0,672973	0,337994	0,272970	-0,024155	0,060137	0,012706	0,981239	1,359753	0,156262	-0,680448	-2,814144	-1,139477	-10,144436	10,670565	13,388166	-0,024155	0,060137	0,012706	5,701984	3,255949	0,156262	-0,024155	0,060137	0,012706	5,701984	3,255949	0,156262
13:15:28,62	0,354029	3,234933	-0,127971	0,672973	0,337994	0,272970	-0,023774	0,057858	0,014637	1,117646	1,354867	0,136816	-0,681039	-2,816122	-1,142562	-10,124965	10,618108	13,397458	-0,023774	0,057858	0,014637	5,659499	3,221148	0,136816	-0,023774	0,057858	0,014637	5,659499	3,221148	0,136816
13:15:28,67	0,354029	3,234933	-0,127971	0,672973	0,337994	0,272970	-0,021766	0,057381	0,011552	1,106754	1,502369	0,146108	-0,679906	-2,811557	-1,141425	-10,132351	10,602855	13,387536	-0,021766	0,057381	0,011552	5,611166	3,211029	0,146108	-0,021766	0,057381	0,011552	5,611166	3,211029	0,146108
13:15:28,72	0,354029	3,234933	-0,127971	0,672973	0,337994	0,272970	-0,026285	0,058682	0,012689	1,022179	1,268622	0,136186	-0,685087	-2,811596	-1,141801	-10,098773	10,672022	13,393579	-0,026285	0,058682	0,012689	5,628751	3,332006	0,136186	-0,026285	0,058682	0,012689	5,628751	3,332006	0,136186
13:15:28,77	0,354029	3,234933	-0,127971	0,672973	0,337994	0,272970	-0,023661	0,063150	0,012313	0,866563	1,399559	0,142229	-0,469608	-2,993371	-1,215545	-19,145606	-0,551149	13,942888	-0,023661	0,063150	0,012313	5,823827	3,256970	0,142229	-0,023661	0,063150	0,012313	5,823827	3,256970	0,142229
13:15:28,82	0,354029	3,234933	-0,127971	0,672973	0,337994	0,272970	0,026021	-0,214348	-0,061431	1,053463	1,759814	0,691538	0,467097	-3,591010	-1,278600	-49,907956	-49,391339	16,314060	0,026021	-0,214348	-0,061431	-15,772817	-0,282796	0,691538	0,026021	-0,214348	-0,061431	-15,772817	-0,282796	0,691538
13:15:28,87	0,354022	3,284945	-0,127985	0,673001	0,337976	0,272987	0,075239	-1,324377	-0,124486	1,097021	2,098293	3,062710	0,467347	-3,595343	-1,275842	-49,918303	-49,066647	16,346515	0,075239	-1,324377	-0,124486	-102,866611	-3,807948	3,062710	0,075239	-1,324377	-0,124486	-102,866611	-3,807948	3,062710
13:15:28,92	0,354022	3,284945	-0,127985	0,673001	0,337976	0,272987	0,078866	-1,326760	-0,121728	1,496932	2,115595	3,095165	0,451490	-3,582826	-1,277380	-49,564119	-48,371638	16,258596	0,078866	-1,326760	-0,121728	-102,653732	-4,075373	3,095165	0,078866	-1,326760	-0,121728	-102,653732	-4,075373	3,095165
13:15:28,97	0,354022	3,284945	-0,127985	0,673001	0,337976	0,272987	0,079703	-1,298643	-0,119735	1,127523	2,090754	2,992076	0,442578	-3,582008	-1,273849	-49,431144	-48,086167	16,243426	0,079703	-1,298643	-0,119735	-100,815918	-4,165892	2,992076	0,079703	-1,298643	-0,119735	-100,815918	-4,165892	2,992076
13:15:29,02	0,354022	3,284945	-0,127985	0,673001	0,337976	0,272987	0,079703	-1,298643	-0,119735	1,127523	2,090754	2,992076	0,442303	-3,579370	-1,271868	-49,334915	-47,931220	16,251384	0,079703	-1,298643	-0,119735	-100,815918	-4,165892	2,992076	0,079703	-1,298643	-0,119735	-100,815918	-4,165892	2,992076
13:15:29,07	0,354022	3,284945	-0,127985	0,673001	0,337976	0,272987	0,077555	-1,297085	-0,117754	1,228834	1,984972	3,000034	0,438461	-3,576071	-1,269911	-49,258279	-47,760469	16,249855	0,077555	-1,297085	-0,117754	-100,592342	-4,103133	3,000034	0,077555	-1,297085	-0,117754	-100,592342	-4,103133	3,000034
13:15:29,12	0,354022	3,284945	-0,127985	0,673001	0,337976	0,272987	0,076619	-1,292109	-0,115796	1,156258	1,917260	2,998506	0,436963	-3,579194	-1,269875	-49,176605	-47,664866	16,231954	0,076619	-1,292109	-0,115796	-100,274276	-4,097319	2,998506	0,076619	-1,292109	-0,115796	-100,274276	-4,097319	2,998506
13:15:29,17	0,354022	3,284945	-0,127985	0,673001	0,337976	0,272987	0,080073	-1,292373	-0,115761	1,293629	2,119782	2,980604	0,437646	-3,577143	-1,268312	-49,150560	-47,605962	16,237889	0,080073	-1,292373	-0,115761	-100,157647	-4,165912	2,980604	0,080073	-1,292373	-0,115761	-100,157647	-4,165912	2,980604
13:15:29,22	0,354022	3,284945	-0,127985	0,673001	0,337976	0,272987	0,077955	-1,291939	-0,114198	1,335077	2,002789	2,986540	0,437232	-3,574926	-1,270594	-49,078736	-47,535372	16,274974	0,077955	-1,291939	-0,114198	-100,082103	-4,116701	2,986540	0,077955	-1,291939	-0,114198	-100,082103	-4,116701	2,986540
13:15:29,27	0,354022	3,284945	-0,127985	0,673001	0,337976	0,272987	0,076242	-1,290471	-0,116480	1,355827	1,940591	3,023625	0,696792	-3,732101	-1,201783	-57,400046	-60,771317	16,807695	0,076242	-1,290471	-0,116480	-99,946175	-4,044386	3,023625	0,076242	-1,290471	-0,116480	-99,946175	-4,044386	3,023625
13:15:29,32	0,354022	3,284945	-0,127985	0,673001	0,337976	0,272987	0,082579	-1,593845	-0,047669	1,507928	1,681650	3,556346	1,253399	-4,112402	-1,188440	-76,787440	-89,604491	18,198424	0,082579	-1,593845	-0,047669	-123,608884	-4,800820	3,556346	0,082579	-1,593845	-0,047669	-123,608884	-4,800820	3,556346
13:15:29,37	0,353943	3,334945	-0,127971	0,672972	0,337968	0,272976	0,133627	-2,266030	-0,034326	1,797635	1,962733	4,947075	1,248916	-4,108677	-1,205229	-76,773068	-89,246862	18,122824	0,132642	-2,260285	-0,051115	-175,616602	-8,667227	4,871474	0,132642	-2,260285	-0,051115	-175,616602	-8,667227	4,871474
13:15:29,42	0,353943	3,334945	-0,127971	0,672972	0,337968	0,272976	0,132642	-2,260285	-0,051115	1,815786	1,745156	4,871474	1,234720	-4,105252	-1,202789	-76,454209	-88,653054	18,120602	0,132642	-2,260285	-0,051115	-175,616602	-8,667227	4,871474	0,132642	-2,260285	-0,051115	-175,616602	-8,667227	4,871474
13:15:29,47	0,353943	3,334945	-0,127971	0,672972	0,337968	0,272976	0,136773	-2,246279	-0,048675	1,761131	1,939234	4,869252	1,227025	-4,102418	-1,200469	-76,329504	-88,285517	18,060940	0,136773	-2,246279	-0,048675	-174,571748	-8,797477	4,869252	0,136773	-2,246279	-0,048675	-174,571748	-8,797477	4,869252
13:15:29,52	0,353943	3,334945	-0,127971	0,672972	0,337968	0,272976	0,138167	-2,238198	-0,046355	1,721602	1,935928	4,809591	1,226142	-4,102306	-1,200822	-76,262225	-88,079185	18,071782	0,138167	-2,238198	-0,046355	-173,976969	-8,910178	4,809591	0,138167	-2,238198	-0,046355	-173,976969	-8,910178	4,809591
13:15:29,57	0,353943	3,334945	-0,127971	0,672972	0,337968	0,272976	0,138512	-2,237377	-0,046707	1,891220	1,908960	4,820432	1,222268	-4,098195	-1,196529	-76,181430	-87,966784	18,076725	0,138512	-2,237377	-0,046707	-173,742875	-8,964217	4,820432	0,138512	-2,237377	-0,046707	-173,742875	-8,964217	4,820432
13:15:29,62	0,353943	3,334945	-0,127971	0,672972	0,337968	0,272976	0,136888	-2,231967	-0,042415	1,747649	1,838280	4,825376	1,222493	-4,098637	-1,201912	-76,099389	-87,866361	18,101728	0,136888	-2,231967	-0,042415	-173,461775	-8,907410	4,825376	0,136888	-2,231967	-0,042415	-173,461775	-8,907410	4,825376
13:15:29,67	0,353943	3,334945	-0,127971	0,672972	0,337968	0,272976	0,137158	-2,232383	-0,047798	1,897271	1,873190	4,850379	1,220949	-4,095128	-1,197295	-76,043848	-87,751626	18,029600	0,137158	-2,232383	-0,047798	-173,344810	-8,893743	4,850379	0,137158	-2,232383	-0,047798	-173,344810	-8,893743	4,850379
13:15:29,72	0,353943	3,334945	-0,127971	0,672972	0,337968	0,272976	0,134891	-2,229291	-0,043180	1,863631	1,746033	4,778250	1,218795	-4,097038	-1,197234	-75,990958	-87,633881	18,070897	0,137622	-2,228381	-0,043120	-172,983196	-8,928376	4,819547	0,137622	-2,228381	-0,043120	-172,983196	-8,928376	4,819547
13:15:29,77	0,353943	3,334945	-0,127971	0,672972	0,337968	0,272976	0,137622	-2,228381	-0,043120	1,944689	1,874984	4,819547	1,217073	-4,093652	-1,197266	-75,958185	-87,655415	18,031333	0,137622	-2,228381	-0,043120	-172,983196	-8,928376	4,819547	0,137622	-2,228381	-0,043120	-172,983196	-8,928376	4,819547
13:15:29,82	0,353943	3,334945	-0,127971	0,672972	0,337968	0,272976	0,135552	-2,225196	-0,043152	1,776840	1,806451	4,779983	1,211929	-4,094748	-1,196057	-75,924046	-87,543929	18,071527	0,135552	-2,225196	-0,043152	-172,901072	-8,834351	4,779983	0,135552	-2,225196	-0,043152	-172,901072	-8,834351	4,779983
13:15:29,87	0,353943	3,334945	-0,127971	0,672972	0,337968	0,272976	0,139073	-2,221289	-0,041943	1,687297	1,963381	4,820177	1,213140	-4,094333	-1,194128	-75,933746	-87,484338	18,058097	0,139073	-2,221289	-0,041943	-172,683918	-8,953842	4,820177	0,139073	-2,221289	-0,041943	-172,683918	-8,953842	4,820177
13:15:29,92	0,353943	3,334945	-0,127971	0,672972	0,337968	0,272976	0,138107	-2,222131	-0,040014	1,777801	1,874970	4,806748	1,212154	-4,093400	-1,194871	-75,856099	-87,436990	18,064081	0,137793	-2,220810	-0,040757	-172,544635	-8,914543	4,812731	0,137793	-2,220810	-0,040757	-172,544635	-8,914543	4,812731
13:15:29,97	0,353943	3,334945	-0,127971	0,672972	0,337968	0,272976	0,137793	-2,220810	-0,040757	1,788965	1,902184	4,812731	1,213965	-4,095494	-1,195675	-75,854400	-87,412473	18,012044	0,137793	-2,220810	-0,040757	-172,544635	-8,914543	4,812731	0,137793	-2,220810	-0,040757	-172,544635	-8,914543	4,812731
13:15:30,02	0,353943	3,334945	-0,127971	0,672972	0,337968	0,272976	0,138701	-2,223426	-0,041561	1,947079	1,938611	4,760695	1,212836	-4,094597	-1,195259	-75,839245	-87,374748	18,046698	0,138701	-2,223426	-0,041561	-172,591877	-8,949391	4,760695	0,138701	-2,223426	-0,041561	-172,591877	-8,949391	4,760695
13:15:30,07	0,353943	3,334945	-0,127971	0,672972	0,337968	0,272976	0,138488	-2,221999	-0,041145	1,913119	1,921835	4,795348	1,210573	-4,094284	-1,196016	-75,809795	-87,322044	18,062734	0,138488	-2,221999	-0,041145	-172,513810	-8,949504	4,795348	0,138488	-2,221999	-0,041145	-172,513810	-8,949504	4,795348
13:15:30,12	0,353943	3,334945	-0,127971	0,672972	0,337968	0,272976	0,139349	-2,219883	-0,041901	1,863447	1,965721	4,811385	1,209505	-4,090881	-1,192955	-75,777101	-87,281313	17,999174	0,139349	-2,219883	-0,041901	-172,397365	-8,973149	4,811385	0,139349	-2,219883	-0,041901	-172,397365	-8,973149	4,811385
13:15:30,17	0,353943	3,334945	-0,127971	0,672972	0,337968	0,272976	0,136936	-2,217257	-0,038841	1,778520	1,848192	4,747825	1,209483	-4,091317	-1,194835	-75,779543	-87,268229	18,083061	0,136936	-2,217257	-0,038841	-172,276157	-8,901254	4,747825	0,136936	-2,217257	-0,038841	-172,276157	-8,901254	4,747825
13:15:30,22	0,353943	3,334945	-0,127971	0,672972	0,337968	0,272976	0,137324	-2,217455	-0,040721	1,798946	1,859750	4,831711	1,211310	-4,094144	-1,195237	-75,769817	-87,250134	18,040075	0,137324	-2,217455	-0,040721	-172,271303	-8,920213	4,831711	0,137324	-2,217455	-0,040721	-172,271303	-8,920213	4,831711
13:15:30,27	0,353943	3,334945	-0,127971	0,672972	0,337968	0,272976	0,138859	-2,220451	-0,041123	1,975267	1,938917	4,788726	1,209599	-4,090922	-1,194455	-75,749656	-87,206679	18,055502	0,138859	-2,220451	-0,041123	-172,330162	-8,961500	4,788726	0,138859	-2,220451	-0,041123	-172,330162	-8,961500	4,788726
13:15:30,32	0,353943	3,334945	-0,127971	0,672972	0,337968	0,272976	0,136923	-2,217359	-0,040341	1,862173	1,834012	4,804153	1,209682	-4,090705	-1,192915	-75,731740	-87,164543	18,026706	0,136923	-2,217359	-0,040341	-172,200498	-8,914483	4,804153	0,136923	-2,217359	-0,040341	-172,200498	-8,914483	4,804153
13:15:30,37	0,353943	3,334945	-0,127971	0,672972	0,337968	0,272976	0,136694	-2,217322	-0,038801	1,905707	1,816541	4,775357	1,210281	-4,090985	-1,196399	-75,716164	-87,176989	18,033175	0,136694	-2,217322	-0,038801	-172,154073	-8,913960	4,775357	0,136694	-2,217322	-0,038801	-172,154073	-8,913960	4,775357
13:15:30,42	0,353943	3,334945	-0,127971	0,672972	0,337968	0,272976	0,136638	-2,217981	-0,042285	1,936967	1,833320	4,781825	1,207435	-4,087145	-1,193305	-75,687355	-87,118537	18,023256	0,136638	-2,217981	-0,042285	-172,174518	-8,892755	4,781825	0,136638	-2,217981	-0,042285	-172,174518	-8,892755	4,781825
13:15:30,47	0,353943	3,334945	-0,127971	0,672972	0,337968	0,272976	0,134735	-2,213595	-0,039190	1,773956	1,730082	4,771906	1,207548	-4,087180	-1,193257	-75,630922	-87,118512	18,051732	0,134735	-2,213595	-0,039190	-171,993283	-8,846598	4,771906	0,134735	-2,213595	-0,039190	-171,993283	-8,846598	4,771906
13:15:30,52	0,353943	3,334945	-0,127971	0,672972	0,337968	0,272976	0,134709	-2,213712	-0,039143	1,808246	1,777596	4,800383	1,209298	-4,089080	-1,194430	-75,656945	-87,077715	18,044351	0,134709	-2,213712	-0,039143	-171,968128	-8,797052	4,800383	0,134709	-2,213712	-0,039143	-171,968128	-8,797052	4,800383
13:15:30,57	0,353943	3,334945	-0,127971	0,672972	0,337968	0,272976	0,135479	-2,216178	-0,040316	1,958785	1,774723	4,793001	1,207508	-4,090288	-1,190952	-75,679143	-87,079375	18,027385	0,135479	-2,216178	-0,040316	-172,011151	-8,860404	4,793001	0,135479	-2,216178	-0,040316	-172,011151	-8,860404	4,793001
13:15:30,62	0,353943	3,334945	-0,127971	0,672972	0,337968	0,272976	0,137420	-2,215231	-0,036838	1,897006	1,857246	4,776036	1,203489	-4,089770	-1,194851	-75,637258	-87,044871	17,995899	0,137420	-2,215231	-0,036838	-171,998593	-8,930225	4,776036	0,137420	-2,215231	-0,036838	-171,998593	-8,930225	4,776036
13:15:30,67	0,353943	3,334945	-0,127971	0,672972	0,337968	0,272976	0,138982	-2,211492	-0,040737	1,753402	1,957467	4,744550	1,205834	-4,091650	-1,194433	-75,646009	-87,042297	18,025014	0,138982	-2,211492	-0,040737	-171,848686	-8,952585	4,744550	0,138982	-2,211492	-0,040737	-171,848686	-8,952585	4,744550
13:15:30,72	0,353943	3,334945	-0,127971	0,672972	0,337968	0,272976	0,139437	-2,214462	-0,040319	1,905700	1,972293	4,773665	1,205266	-4,087057	-1,195604	-75,630999	-87,010745	18,036857	0,139437	-2,214462	-0,040319	-171,929539	-8,973524	4,773665	0,139437	-2,214462	-0,040319	-171,929539	-8,973524	4,773665
13:15:30,77	0,353943	3,334945	-0,127971	0,672972	0,337968	0,272976	0,135743	-2,211674	-0,041490	1,795582	1,777441	4,785508	1,204148	-4,088122	-1,192109	-75,607064	-87,034543	18,013990	0,135743	-2,211674	-0,041490	-171,820842	-8,878418	4,785508	0,135743	-2,211674	-0,041490	-171,820842	-8,878418	4,785508
13:15:30,82	0,353943	3,334945	-0,127971	0,672972	0,337968	0,272976	0,137225	-2,211238	-0,037995	1,764253	1,887098	4,762641	1,204222	-4,089814	-1,194010	-75,581165	-87,002028	18,044755	0,137225	-2,211238	-0,037995	-171,817922	-8,885046	4,762641	0,137225	-2,211238	-0,037995	-171,817922	-8,885046	4,762641
13:15:30,87	0,353943	3,334945	-0,127971	0,672972	0,337968	0,272976	0,138653	-2,212147	-0,039896	1,852656	1,967532	4,793405	1,206003	-4,086761	-1,192074	-75,572922	-86,993861	18,044514	0,138653	-2,212147	-0,039896	-171,800916	-8,916718	4,793405	0,138653	-2,212147	-0,039896	-171,800916	-8,916718	4,793405
13:15:30,92	0,353943	3,334945	-0,127971	0,672972	0,337968	0,272976	0,135118	-2,212164	-0,037960	1,864718	1,786779	4,793165	1,204195	-4,087505	-1,194780	-75,593648	-86,969692	18,075796	0,135118	-2,212164	-0,037960	-171,790164	-8,819992	4,793165	0,135118	-2,212164	-0,037960	-171,790164	-8,819992	4,793165
13:15:30,97	0,353943	3,334945	-0,127971	0,672972	0,337968	0,272976	0,136667	-2,210970	-0,040666	1,813193	1,837285	4,824447	1,202517	-4,086750	-1,190144	-75,567112	-86,961771	18,029172	0,136667	-2,210970	-0,040666	-171,747952	-8,891071	4,824447	0,136667	-2,210970	-0,040666	-171,747952	-8,891071	4,824447
13:15:31,02	0,353943	3,334945	-0,127971	0,672972	0,337968	0,272976	0,136852	-2,209140	-0,036030	1,738140	1,865912	4,777823	1,204036	-4,089448	-1,192937	-75,599533	-86,946576	18,021863	0,136852	-2,209140	-0,036030	-171,679320	-8,876946	4,777823	0,136852	-2,209140	-0,036030	-171,679320	-8,876946	4,777823
13:15:31,07	0,353943	3,334945	-0,127971	0,672972	0,337968	0,272976	0,138429	-2,211804	-0,038823	1,873630	1,912253	4,770514	1,207893	-4,086685	-1,193272	-75,538783	-86,943568	17,979009	0,138429	-2,211804	-0,038823	-171,752973	-8,954418	4,770514	0,138429	-2,211804	-0,038823	-171,752973	-8,954418	4,770514
13:15:31,12	0,353943	3,334945	-0,127971	0,672972	0,337968	0,272976	0,134108	-2,213763	-0,039158	2,008489	1,738653	4,727660	1,202679	-4,083370	-1,194397	-75,501420	-86,881010	18,039046	0,134108	-2,213763	-0,039158	-171,771912	-8,788795	4,727660	0,134108	-2,213763	-0,039158	-171,771912	-8,788795	4,727660
13:15:31,17	0,353943	3,334945	-0,127971	0,672972	0,337968	0,272976	0,133843	-2,207590	-0,040283	1,760343	1,725982	4,787697	1,199710	-4,083802	-1,192098	-75,525834	-86,867746	18,013520	0,133843	-2,207590	-0,040283	-171,535466	-8,780711	4,787697	0,133843	-2,207590	-0,040283	-171,535466	-8,780711	4,787697
13:15:31,22	0,353943	3,334945	-0,127971	0,672972	0,337968	0,272976	0,135703	-2,205235	-0,037984	1,637164	1,794891	4,762170	1,202563	-4,089778	-1,191327	-75,569761	-86,922774	17,991966	0,135703	-2,205235	-0,037984	-171,473778	-8,857757	4,762170	0,135703	-2,205235	-0,037984	-171,473778	-8,857757	4,762170
13:15:31,27	0,353943	3,334945	-0,127971	0,672972	0,337968	0,272976	0,139451	-2,210693	-0,037213	1,851368	1,979282	4,740616	1,201483	-4,085076	-1,191712	-75,543279	-86,823697	18,010148	0,139451	-2,210693	-0,037213	-171,688039	-8,967619	4,740616	0,139451	-2,210693	-0,037213	-171,688039	-8,967619	4,740616
13:15:31,32	0,353943	3,334945	-0,127971	0,672972	0,337968	0,272976	0,135919	-2,207407	-0,037598	1,779527	1,768999	4,758798	1,201525	-4,086910	-1,192473	-75,505905	-86,888512	17,998195	0,135919	-2,207407	-0,037598	-171,501908	-8,900619	4,758798	0,135919	-2,207407	-0,037598	-171,501908	-8,900619	4,758798
13:15:31,37	0,353943	3,334945	-0,127971	0,672972	0,337968	0,272976	0,137486	-2,208360	-0,038359	1,791644	1,915299	4,746846	1,205048	-4,084502	-1,192094	-75,517935	-86,852589	18,000205	0,137486	-2,208360	-0,038359	-171,564610	-8,877390	4,746846	0,137486	-2,208360	-0,038359	-171,564610	-8,877390	4,746846
13:15:31,42	0,353943	3,334945	-0,127971	0,672972	0,337968	0,272976	0,133640	-2,210207	-0,037980	1,912809	1,686893	4,748856	1,199815	-4,085671	-1,188206	-75,506009	-86,825409	17,997510	0,133640	-2,210207	-0,037980	-171,588474	-8,803834	4,748856	0,133640	-2,210207	-0,037980	-171,588474	-8,803834	4,748856
13:15:31,47	0,353943	3,334945	-0,127971	0,672972	0,337968	0,272976	0,137268	-2,206260	-0,034092	1,737048	1,872293	4,746160	1,199778	-4,090042	-1,192077	-75,531958	-86,809021	18,009692	0,137268	-2,206260	-0,034092	-171,454368	-8,903241	4,746160	0,137268	-2,206260	-0,034092	-171,454368	-8,903241	4,746160
13:15:31,52	0,353943	3,334945	-0,127971	0,672972	0,337968	0,272976	0,141072	-2,208413	-0,037962	1,850222	2,039444	4,758342	1,202108	-4,086106	-1,190500	-75,525389	-86,826186	18,052708	0,141072	-2,208413	-0,037962	-171,510203	-9,034719	4,758342	0,141072	-2,208413	-0,037962	-171,510203	-9,034719	4,758342
13:15:31,57	0,353943	3,334945	-0,127971	0,672972	0,337968	0,272976	0,136499	-2,208464	-0,036386	1,841272	1,815902	4,801359	1,202276	-4,087595	-1,190090	-75,452670	-86,832650	18,027087	0,136499	-2,208464	-0,036386	-171,523125	-8,899254	4,801359	0,136499	-2,208464	-0,036386	-171,523125	-8,899254	4,801359
13:15:31,62	0,353943	3,334945	-0,127971	0,672972	0,337968	0,272976	0,137704	-2,209353	-0,035976	1,918275	1,944781	4,775737	1,202236	-4,084496	-1,191287	-75,478551	-86,784210	18,020396	0,137704	-2,209353	-0,035976	-171,515929	-8,864982	4,775737	0,137704	-2,209353	-0,035976	-171,515929	-8,864982	4,775737
13:15:31,67	0,353943	3,334945	-0,127971	0,672972	0,337968	0,272976	0,135040	-2,207769	-0,037173	1,864933	1,759628	4,769046	1,201118	-4,084043	-1,189719	-75,447958	-86,795133	18,023496	0,135040	-2,207769	-0,037173	-171,444951	-8,841025	4,769046	0,135040	-2,207769	-0,037173	-171,444951	-8,841025	4,769046
13:15:31,72	0,353943	3,334945	-0,127971	0,672972	0,337968	0,272976	0,135207	-2,206575	-0,035605	1,808645	1,800242	4,772147	1,199317	-4,085153	-1,191277	-75,458618	-86,809885	18,023605	0,135207	-2,206575	-0,035605	-171,407455	-8,813480	4,772147	0,135207	-2,206575	-0,035605	-171,407455	-8,813480	4,772147
13:15:31,77	0,353943	3,334945	-0,127971	0,672972	0,337968	0,272976	0,137069	-2,205570	-0,037163	1,738290	1,895229	4,772255	1,200549	-4,086157	-1,191310	-75,457666	-86,766550	17,971771	0,137069	-2,205570	-0,037163	-171,398933	-8,864690	4,772255	0,137069	-2,205570	-0,037163	-171,398933	-8,864690	4,772255
13:15:31,82	0,353943	3,334945	-0,127971	0,672972	0,337968	0,272976	0,137322	-2,207139	-0,037196	1,857876	1,887563	4,720421	1,199337	-4,083541	-1,191674	-75,457158	-86,774318	18,020369	0,137322	-2,207139	-0,037196	-171,402503	-8,892247	4,720421	0,137322	-2,207139	-0,037196	-171,402503	-8,892247	4,720421
13:15:31,87	0,353943	3,334945	-0,127971	0,672972	0,337968	0,272976	0,135663	-2,204781	-0,037560	1,728800	1,805578	4,769019	1,198231	-4,086255	-1,189329	-75,441097	-86,759106	18,013825	0,135663	-2,204781	-0,037560	-171,346496	-8,843940	4,769019	0,135663	-2,204781	-0,037560	-171,346496	-8,843940	4,769019
13:15:31,92	0,353943	3,334945	-0,127971	0,672972	0,337968	0,272976	0,138566	-2,205181	-0,035215	1,770788	1,962866	4,762476	1,198797	-4,085069	-1,188564	-75,458487	-86,735840	18,014557	0,138566	-2,205181	-0,035215	-171,335883	-8,914581	4,762476	0,138566	-2,205181	-0,035215	-171,335883	-8,914581	4,762476
13:15:31,97	0,353943	3,334945	-0,127971	0,672972	0,337968	0,272976	0,137256	-2,205077	-0,034450	1,776876	1,868050	4,763208	1,202941	-4,085898	-1,191619	-75,434295	-86,751061	18,059879	0,137256	-2,205077	-0,034450	-171,321695	-8,906557	4,763208	0,137256	-2,205077	-0,034450	-171,321695	-8,906557	4,763208
13:15:32,02	0,353943	3,334945	-0,127971	0,672972	0,337968	0,272976	0,135902	-2,209081	-0,037505	1,983960	1,826171	4,808530	1,201782	-4,083902	-1,190119	-75,436326	-86,732972	18,001521	0,135902	-2,209081	-0,037505	-171,428867	-8,842098	4,808530	0,135902	-2,209081	-0,037505	-171,428867	-8,842098	4,808530
13:15:32,07	0,353943	3,334945	-0,127971	0,672972	0,337968	0,272976	0,134753	-2,207079	-0,036005	1,894548	1,755640	4,750172	1,200598	-4,085225	-1,190104	-75,442408	-86,727579	18,020727	0,134753	-2,207079	-0,036005	-171,361185	-8,822464	4,750172	0,134753	-2,207079	-0,036005	-171,361185	-8,822464	4,750172
13:15:32,12	0,353943	3,334945	-0,127971	0,672972	0,337968	0,272976	0,136491	-2,206715	-0,035989	1,877215	1,838032	4,769377	1,199442	-4,082730	-1,189738	-75,425149	-86,738690	17,995916	0,136491	-2,206715	-0,035989	-171,349892	-8,876474	4,769377	0,136491	-2,206715	-0,035989	-171,349892	-8,876474	4,769377
13:15:32,17	0,353943	3,334945	-0,127971	0,672972	0,337968	0,272976	0,134908	-2,204467	-0,035624	1,759315	1,776245	4,744566	1,198354	-4,086848	-1,189708	-75,392838	-86,742919	17,994630	0,134908	-2,204467	-0,035624	-171,291308	-8,814036	4,744566	0,134908	-2,204467	-0,035624	-171,291308	-8,814036	4,744566
13:15:32,22	0,353943	3,334945	-0,127971	0,672972	0,337968	0,272976	0,139019	-2,205583	-0,035594	1,829864	2,020099	4,743281	1,197160	-4,085264	-1,189691	-75,402912	-86,708467	18,034617	0,139019	-2,205583	-0,035594	-171,308401	-8,892874	4,743281	0,139019	-2,205583	-0,035594	-171,308401	-8,892874	4,743281
13:15:32,27	0,353943	3,334945	-0,127971	0,672972	0,337968	0,272976	0,138243	-2,203757	-0,035577	1,759737	1,953818	4,783268	1,200153	-4,083407	-1,187752	-75,388888	-86,686074	18,025113	0,138243	-2,203757	-0,035577	-171,235225	-8,898271	4,783268	0,138243	-2,203757	-0,035577	-171,235225	-8,898271	4,783268
13:15:32,32	0,353943	3,334945	-0,127971	0,672972	0,337968	0,272976	0,135139	-2,205421	-0,033638	1,872625	1,793360	4,773763	1,197726	-4,088175	-1,188947	-75,433120	-86,694767	17,990974	0,135139	-2,205421	-0,033638	-171,252894	-8,815067	4,773763	0,135139	-2,205421	-0,033638	-171,252894	-8,815067	4,773763
13:15:32,37	0,353943	3,334945	-0,127971	0,672972	0,337968	0,272976	0,140482	-2,205703	-0,034833	1,857668	2,037202	4,739624	1,199489	-4,081802	-1,190508	-75,409835	-86,706328	18,002254	0,140482	-2,205703	-0,034833	-171,290022	-8,990598	4,739624	0,140482	-2,205703	-0,034833	-171,290022	-8,990598	4,739624
13:15:32,42	0,353943	3,334945	-0,127971	0,672972	0,337968	0,272976	0,134081	-2,204043	-0,036394	1,772981	1,730297	4,750905	1,196616	-4,084068	-1,189702	-75,391916	-86,676731	18,021075	0,137480	-2,202688	-0,035588	-171,173896	-8,884400	4,769726	0,137480	-2,202688	-0,035588	-171,173896	-8,884400	4,769726
13:15:32,47	0,353943	3,334945	-0,127971	0,672972	0,337968	0,272976	0,139024	-2,206332	-0,037506	1,932802	1,993772	4,775680	1,198999	-4,087227	-1,191620	-75,383874	-86,674193	18,027030	0,139024	-2,206332	-0,037506	-171,264243	-8,919612	4,775680	0,139024	-2,206332	-0,037506	-171,264243	-8,919612	4,775680
13:15:32,52	0,353943	3,334945	-0,127971	0,672972	0,337968	0,272976	0,139024	-2,206332	-0,037506	1,932802	1,993772	4,775680	1,201307	-4,084739	-1,190486	-75,394966	-86,704364	18,002029	0,139024	-2,206332	-0,037506	-171,264243	-8,919612	4,775680	0,139024	-2,206332	-0,037506	-171,264243	-8,919612	4,775680
13:15:32,57	0,353943	3,334945	-0,127971	0,672972	0,337968	0,272976	0,135716	-2,207086	-0,036372	1,940336	1,827231	4,750679	1,198989	-4,085307	-1,188923	-75,391946	-86,671007	18,011321	0,135716	-2,207086	-0,036372	-171,315900	-8,826468	4,750679	0,135716	-2,207086	-0,036372	-171,315900	-8,826468	4,750679
13:15:32,62	0,353943	3,334945	-0,127971	0,672972	0,337968	0,272976	0,137366	-2,205362	-0,034809	1,881115	1,898972	4,759972	1,197262	-4,085716	-1,188137	-75,376741	-86,666281	18,015324	0,137366	-2,205362	-0,034809	-171,239830	-8,884258	4,759972	0,137366	-2,205362	-0,034809	-171,239830	-8,884258	4,759972
13:15:32,67	0,353943	3,334945	-0,127971	0,672972	0,337968	0,272976	0,138584	-2,204072	-0,034023	1,825700	1,973114	4,763974	1,196634	-4,081255	-1,191669	-75,379190	-86,664012	17,998744	0,138584	-2,204072	-0,034023	-171,193935	-8,905732	4,763974	0,138584	-2,204072	-0,034023	-171,193935	-8,905732	4,763974
13:15:32,72	0,353943	3,334945	-0,127971	0,672972	0,337968	0,272976	0,135034	-2,201297	-0,037555	1,682157	1,785272	4,747394	1,195535	-4,081303	-1,186611	-75,362256	-86,635899	17,996196	0,135034	-2,201297	-0,037555	-171,119665	-8,814919	4,747394	0,135034	-2,201297	-0,037555	-171,119665	-8,814919	4,747394
13:15:32,77	0,353943	3,334945	-0,127971	0,672972	0,337968	0,272976	0,135626	-2,200370	-0,032497	1,666742	1,816645	4,744846	1,198524	-4,082077	-1,189301	-75,337766	-86,632904	18,012614	0,135626	-2,200370	-0,032497	-171,062273	-8,829988	4,744846	0,135626	-2,200370	-0,032497	-171,062273	-8,829988	4,744846
13:15:32,82	0,353943	3,334945	-0,127971	0,672972	0,337968	0,272976	0,134801	-2,203345	-0,035187	1,836307	1,793479	4,761264	1,204383	-4,083258	-1,190466	-75,348976	-86,649566	18,004051	0,134801	-2,203345	-0,035187	-171,126285	-8,788424	4,761264	0,134801	-2,203345	-0,035187	-171,126285	-8,788424	4,761264
13:15:32,87	0,353943	3,334945	-0,127971	0,672972	0,337968	0,272976	0,132895	-2,209009	-0,036351	2,110817	1,692978	4,752701	1,197930	-4,082907	-1,190504	-75,352924	-86,610852	17,970376	0,132895	-2,209009	-0,036351	-171,296425	-8,739288	4,752701	0,132895	-2,209009	-0,036351	-171,296425	-8,739288	4,752701
13:15:32,92	0,353943	3,334945	-0,127971	0,672972	0,337968	0,272976	0,135817	-2,203246	-0,036389	1,842649	1,822148	4,719026	1,200261	-4,084966	-1,188909	-75,362358	-86,627673	18,012667	0,136435	-2,206294	-0,034795	-171,212186	-8,855633	4,761317	0,136435	-2,206294	-0,034795	-171,212186	-8,855633	4,761317
13:15:32,97	0,353943	3,334945	-0,127971	0,672972	0,337968	0,272976	0,136435	-2,206294	-0,034795	1,981862	1,854522	4,761317	1,198429	-4,084613	-1,188931	-75,394729	-86,619761	18,008157	0,136435	-2,206294	-0,034795	-171,212186	-8,855633	4,761317	0,136435	-2,206294	-0,034795	-171,212186	-8,855633	4,761317
13:15:33,02	0,353943	3,334945	-0,127971	0,672972	0,337968	0,272976	0,137045	-2,204531	-0,034817	1,880870	1,854253	4,756808	1,194970	-4,086162	-1,189311	-75,361923	-86,626568	17,997315	0,137045	-2,204531	-0,034817	-171,174809	-8,903788	4,756808	0,137045	-2,204531	-0,034817	-171,174809	-8,903788	4,756808
13:15:33,07	0,353943	3,334945	-0,127971	0,672972	0,337968	0,272976	0,140116	-2,202309	-0,035197	1,775862	2,045771	4,745966	1,197319	-4,086580	-1,188926	-75,375353	-86,604670	17,993420	0,140116	-2,202309	-0,035197	-171,105432	-8,953362	4,745966	0,140116	-2,202309	-0,035197	-171,105432	-8,953362	4,745966
13:15:33,12	0,353943	3,334945	-0,127971	0,672972	0,337968	0,272976	0,139303	-2,204553	-0,034812	1,904757	1,980921	4,742070	1,199150	-4,084850	-1,188900	-75,339260	-86,602946	18,013041	0,139303	-2,204553	-0,034812	-171,152627	-8,954400	4,742070	0,139303	-2,204553	-0,034812	-171,152627	-8,954400	4,742070
13:15:33,17	0,353943	3,334945	-0,127971	0,672972	0,337968	0,272976	0,136890	-2,205274	-0,034786	1,961783	1,885821	4,761692	1,197392	-4,081813	-1,190064	-75,325500	-86,595204	18,028538	0,136890	-2,205274	-0,034786	-171,152192	-8,860050	4,761692	0,136890	-2,205274	-0,034786	-171,152192	-8,860050	4,761692
13:15:33,22	0,353943	3,334945	-0,127971	0,672972	0,337968	0,272976	0,135139	-2,202233	-0,035950	1,817234	1,802808	4,777189	1,197461	-4,083161	-1,188161	-75,314414	-86,578978	17,959766	0,135139	-2,202233	-0,035950	-171,058020	-8,805600	4,777189	0,135139	-2,202233	-0,035950	-171,058020	-8,805600	4,777189
13:15:33,27	0,353943	3,334945	-0,127971	0,672972	0,337968	0,272976	0,136272	-2,202967	-0,034047	1,875000	1,863193	4,708417	1,197976	-4,082111	-1,188531	-75,338121	-86,584850	18,003898	0,136272	-2,202967	-0,034047	-171,057877	-8,834127	4,708417	0,136272	-2,202967	-0,034047	-171,057877	-8,834127	4,708417
13:15:33,32	0,353943	3,334945	-0,127971	0,672972	0,337968	0,272976	0,135105	-2,202888	-0,034417	1,853957	1,784935	4,752549	1,195564	-4,085275	-1,189289	-75,375438	-86,561080	18,038534	0,135105	-2,202888	-0,034417	-171,072724	-8,820807	4,752549	0,135105	-2,202888	-0,034417	-171,072724	-8,820807	4,752549
13:15:33,37	0,353943	3,334945	-0,127971	0,672972	0,337968	0,272976	0,139052	-2,202380	-0,035175	1,829507	1,945957	4,787185	1,195640	-4,084019	-1,187365	-75,346851	-86,554682	18,003558	0,139052	-2,202380	-0,035175	-171,057354	-8,969594	4,787185	0,139052	-2,202380	-0,035175	-171,057354	-8,969594	4,787185
13:15:33,42	0,353943	3,334945	-0,127971	0,672972	0,337968	0,272976	0,137925	-2,201818	-0,033250	1,820080	1,908933	4,752208	1,196909	-4,081945	-1,188151	-75,303420	-86,547196	17,975285	0,137925	-2,201818	-0,033250	-171,022608	-8,918183	4,752208	0,137925	-2,201818	-0,033250	-171,022608	-8,918183	4,752208
13:15:33,47	0,353943	3,334945	-0,127971	0,672972	0,337968	0,272976	0,135495	-2,201880	-0,034037	1,851527	1,816435	4,723936	1,198720	-4,080779	-1,190072	-75,275677	-86,542251	17,991349	0,135495	-2,201880	-0,034037	-170,996065	-8,819914	4,723936	0,135495	-2,201880	-0,034037	-170,996065	-8,819914	4,723936
13:15:33,52	0,353943	3,334945	-0,127971	0,672972	0,337968	0,272976	0,133579	-2,202866	-0,035958	1,920951	1,738380	4,740000	1,195687	-4,083086	-1,184263	-75,319490	-86,587130	17,981116	0,133579	-2,202866	-0,035958	-171,004040	-8,747598	4,740000	0,133579	-2,202866	-0,035958	-171,004040	-8,747598	4,740000
13:15:33,57	0,353943	3,334945	-0,127971	0,672972	0,337968	0,272976	0,137094	-2,201393	-0,030149	1,783550	1,905624	4,729766	1,203881	-4,083809	-1,188916	-75,340449	-86,575528	17,990688	0,137094	-2,201393	-0,030149	-171,025762	-8,856233	4,729766	0,137094	-2,201393	-0,030149	-171,025762	-8,856233	4,729766
13:15:33,62	0,353943	3,334945	-0,127971	0,672972	0,337968	0,272976	0,133623	-2,208850	-0,034801	2,170900	1,701185	4,739338	1,196237	-4,079609	-1,187368	-75,332507	-86,547832	18,014080	0,133623	-2,208850	-0,034801	-171,223813	-8,788207	4,739338	0,133623	-2,208850	-0,034801	-171,223813	-8,788207	4,739338
13:15:33,67	0,353943	3,334945	-0,127971	0,672972	0,337968	0,272976	0,133808	-2,200130	-0,033254	1,745437	1,703838	4,762730	1,198637	-4,082481	-1,188521	-75,305767	-86,587501	17,993844	0,133808	-2,200130	-0,033254	-170,964787	-8,800081	4,762730	0,133808	-2,200130	-0,033254	-170,964787	-8,800081	4,762730
13:15:33,72	0,353943	3,334945	-0,127971	0,672972	0,337968	0,272976	0,135095	-2,203645	-0,034407	1,907220	1,813737	4,742494	1,195180	-4,080158	-1,189278	-75,278526	-86,529602	18,024697	0,135095	-2,203645	-0,034407	-171,078912	-8,791185	4,742494	0,135095	-2,203645	-0,034407	-171,078912	-8,791185	4,742494
13:15:33,77	0,353943	3,334945	-0,127971	0,672972	0,337968	0,272976	0,134812	-2,199490	-0,035164	1,754918	1,793674	4,773347	1,195708	-4,083271	-1,188526	-75,315189	-86,545054	17,994680	0,134812	-2,199490	-0,035164	-170,905040	-8,789049	4,773347	0,134812	-2,199490	-0,035164	-170,905040	-8,789049	4,773347
13:15:33,82	0,353943	3,334945	-0,127971	0,672972	0,337968	0,272976	0,137244	-2,201503	-0,034412	1,827896	1,896112	4,743330	1,196933	-4,082240	-1,188519	-75,305144	-86,501742	18,001170	0,137244	-2,201503	-0,034412	-170,990106	-8,877522	4,743330	0,137244	-2,201503	-0,034412	-170,990106	-8,877522	4,743330
13:15:33,87	0,353943	3,334945	-0,127971	0,672972	0,337968	0,272976	0,135738	-2,202048	-0,034405	1,898773	1,804871	4,749820	1,196394	-4,086789	-1,187701	-75,286084	-86,521503	18,018455	0,135738	-2,202048	-0,034405	-170,962019	-8,850585	4,749820	0,135738	-2,202048	-0,034405	-170,962019	-8,850585	4,749820
13:15:33,92	0,353943	3,334945	-0,127971	0,672972	0,337968	0,272976	0,139947	-2,203856	-0,033587	1,985211	2,050125	4,767106	1,196932	-4,080476	-1,185817	-75,302470	-86,518012	17,984703	0,139947	-2,203856	-0,033587	-171,017518	-8,935734	4,767106	0,139947	-2,203856	-0,033587	-171,017518	-8,935734	4,767106
13:15:33,97	0,353943	3,334945	-0,127971	0,672972	0,337968	0,272976	0,134211	-2,201165	-0,031703	1,840094	1,735890	4,733353	1,196941	-4,083064	-1,188517	-75,297430	-86,521167	17,995500	0,134211	-2,201165	-0,031703	-170,951368	-8,799654	4,733353	0,134211	-2,201165	-0,031703	-170,951368	-8,799654	4,733353
13:15:34,02	0,353943	3,334945	-0,127971	0,672972	0,337968	0,272976	0,136448	-2,202467	-0,034402	1,907601	1,858176	4,744151	1,195759	-4,080445	-1,190075	-75,285491	-86,529042	18,001103	0,136448	-2,202467	-0,034402	-170,986091	-8,853002	4,744151	0,136448	-2,202467	-0,034402	-170,986091	-8,853002	4,744151
13:15:34,07	0,353943	3,334945	-0,127971	0,672972	0,337968	0,272976	0,134770	-2,200135	-0,035961	1,785449	1,785205	4,749753	1,197557	-4,079376	-1,186237	-75,291769	-86,504586	17,941944	0,134770	-2,200135	-0,035961	-170,925124	-8,794263	4,749753	0,134770	-2,200135	-0,035961	-170,925124	-8,794263	4,749753
13:15:34,12	0,353943	3,334945	-0,127971	0,672972	0,337968	0,272976	0,132945	-2,201157	-0,032123	1,856633	1,672649	4,690594	1,195833	-4,082891	-1,188532	-75,279703	-86,486759	17,967193	0,132945	-2,201157	-0,032123	-170,934166	-8,763569	4,690594	0,132945	-2,201157	-0,032123	-170,934166	-8,763569	4,690594
13:15:34,17	0,353943	3,334945	-0,127971	0,672972	0,337968	0,272976	0,136852	-2,201421	-0,034418	1,891850	1,877309	4,715844	1,194626	-4,084071	-1,188924	-75,302217	-86,465185	17,972815	0,136852	-2,201421	-0,034418	-170,919699	-8,865548	4,715844	0,136852	-2,201421	-0,034418	-170,919699	-8,865548	4,715844
13:15:34,22	0,353943	3,334945	-0,127971	0,672972	0,337968	0,272976	0,138477	-2,200966	-0,034810	1,875626	1,931539	4,721466	1,194072	-4,081921	-1,190053	-75,264068	-86,491837	18,011241	0,138477	-2,200966	-0,034810	-170,900220	-8,938904	4,721466	0,138477	-2,200966	-0,034810	-170,900220	-8,938904	4,721466
13:15:34,27	0,353943	3,334945	-0,127971	0,672972	0,337968	0,272976	0,136892	-2,199411	-0,035939	1,790747	1,895487	4,759892	1,195778	-4,079847	-1,189304	-75,276999	-86,532318	17,990843	0,136892	-2,199411	-0,035939	-170,863013	-8,850539	4,759892	0,136892	-2,199411	-0,035939	-170,863013	-8,850539	4,759892
13:15:34,32	0,353943	3,334945	-0,127971	0,672972	0,337968	0,272976	0,134243	-2,199851	-0,035190	1,772118	1,766779	4,739494	1,195851	-4,082883	-1,186165	-75,274074	-86,476899	18,009622	0,134243	-2,199851	-0,035190	-170,916204	-8,771297	4,739494	0,134243	-2,199851	-0,035190	-170,916204	-8,771297	4,739494
13:15:34,37	0,353943	3,334945	-0,127971	0,672972	0,337968	0,272976	0,136836	-2,201433	-0,032051	1,903819	1,876441	4,758272	1,196441	-4,081848	-1,187343	-75,269375	-86,479655	17,995922	0,136836	-2,201433	-0,032051	-170,908660	-8,865189	4,758272	0,136836	-2,201433	-0,032051	-170,908660	-8,865189	4,758272
13:15:34,42	0,353943	3,334945	-0,127971	0,672972	0,337968	0,272976	0,135645	-2,201426	-0,033229	1,903436	1,819935	4,744572	1,194067	-4,084667	-1,189684	-75,276422	-86,498210	17,976615	0,135645	-2,201426	-0,033229	-170,908521	-8,828169	4,744572	0,135645	-2,201426	-0,033229	-170,908521	-8,828169	4,744572
13:15:34,47	0,353943	3,334945	-0,127971	0,672972	0,337968	0,272976	0,139273	-2,200780	-0,035570	1,850221	2,011778	4,725266	1,192832	-4,081204	-1,186576	-75,306084	-86,467017	18,015090	0,139273	-2,200780	-0,035570	-170,910979	-8,921144	4,725266	0,139273	-2,200780	-0,035570	-170,910979	-8,921144	4,725266
13:15:34,52	0,353943	3,334945	-0,127971	0,672972	0,337968	0,272976	0,136891	-2,197978	-0,032462	1,716745	1,846647	4,763740	1,200617	-4,083451	-1,187700	-75,242808	-86,491576	18,005658	0,136891	-2,197978	-0,032462	-170,824565	-8,899314	4,763740	0,136891	-2,197978	-0,032462	-170,824565	-8,899314	4,763740
13:15:34,57	0,353943	3,334945	-0,127971	0,672972	0,337968	0,272976	0,134945	-2,205845	-0,033585	2,136164	1,812507	4,754308	1,195227	-4,083957	-1,189273	-75,278976	-86,500222	18,010548	0,134945	-2,205845	-0,033585	-171,022655	-8,780653	4,754308	0,134945	-2,205845	-0,033585	-171,022655	-8,780653	4,754308
13:15:34,62	0,353943	3,334945	-0,127971	0,672972	0,337968	0,272976	0,138078	-2,201429	-0,035158	1,880987	1,948449	4,759199	1,197623	-4,079104	-1,190061	-75,251347	-86,488407	18,002567	0,138078	-2,201429	-0,035158	-170,931217	-8,890690	4,759199	0,138078	-2,201429	-0,035158	-170,931217	-8,890690	4,759199
13:15:34,67	0,353943	3,334945	-0,127971	0,672972	0,337968	0,272976	0,132677	-2,201078	-0,035947	1,886744	1,685630	4,751217	1,198243	-4,082541	-1,189287	-75,261473	-86,455186	17,983481	0,132677	-2,201078	-0,035947	-170,897849	-8,729550	4,751217	0,132677	-2,201078	-0,035947	-170,897849	-8,729550	4,751217
13:15:34,72	0,353943	3,334945	-0,127971	0,672972	0,337968	0,272976	0,135344	-2,203333	-0,035173	2,027730	1,798894	4,732131	1,195229	-4,083283	-1,189635	-75,270345	-86,503461	18,044592	0,135344	-2,203333	-0,035173	-170,933909	-8,825584	4,732131	0,135344	-2,203333	-0,035173	-170,933909	-8,825584	4,732131
13:15:34,77	0,353943	3,334945	-0,127971	0,672972	0,337968	0,272976	0,137494	-2,201094	-0,035520	1,865063	1,927156	4,793243	1,196979	-4,081317	-1,188925	-75,295428	-86,466171	17,978375	0,137494	-2,201094	-0,035520	-170,920821	-8,866110	4,793243	0,137494	-2,201094	-0,035520	-170,920821	-8,866110	4,793243
13:15:34,82	0,353943	3,334945	-0,127971	0,672972	0,337968	0,272976	0,134916	-2,201627	-0,034811	1,912544	1,752731	4,727026	1,193451	-4,083434	-1,187736	-75,299345	-86,459852	18,006041	0,134916	-2,201627	-0,034811	-170,915199	-8,838159	4,727026	0,134916	-2,201627	-0,034811	-170,915199	-8,838159	4,727026
13:15:34,87	0,353943	3,334945	-0,127971	0,672972	0,337968	0,272976	0,138513	-2,199630	-0,033621	1,812178	1,933224	4,754692	1,197027	-4,083275	-1,189674	-75,276123	-86,462823	17,992993	0,138513	-2,199630	-0,033621	-170,858747	-8,940033	4,754692	0,138513	-2,199630	-0,033621	-170,858747	-8,940033	4,754692
13:15:34,92	0,353943	3,334945	-0,127971	0,672972	0,337968	0,272976	0,136588	-2,202648	-0,035560	1,978173	1,854713	4,741643	1,193536	-4,084626	-1,186561	-75,276521	-86,430591	17,996177	0,139503	-2,200299	-0,032447	-170,839739	-8,961126	4,744827	0,139503	-2,200299	-0,032447	-170,839739	-8,961126	4,744827
13:15:34,97	0,353943	3,334945	-0,127971	0,672972	0,337968	0,272976	0,139503	-2,200299	-0,032447	1,883753	1,989829	4,744827	1,194146	-4,082782	-1,188112	-75,262650	-86,417158	18,002632	0,139503	-2,200299	-0,032447	-170,839739	-8,961126	4,744827	0,139503	-2,200299	-0,032447	-170,839739	-8,961126	4,744827
13:15:35,02	0,353943	3,334945	-0,127971	0,672972	0,337968	0,272976	0,137601	-2,199906	-0,033998	1,881877	1,896234	4,751283	1,195891	-4,079871	-1,188532	-75,260578	-86,438279	17,973853	0,137601	-2,199906	-0,033998	-170,810751	-8,905433	4,751283	0,137601	-2,199906	-0,033998	-170,810751	-8,905433	4,751283
13:15:35,07	0,353943	3,334945	-0,127971	0,672972	0,337968	0,272976	0,134208	-2,199962	-0,034418	1,867537	1,732143	4,722503	1,193629	-4,083148	-1,188093	-75,230313	-86,414502	18,007075	0,134208	-2,199962	-0,034418	-170,829493	-8,803159	4,722503	0,134208	-2,199962	-0,034418	-170,829493	-8,803159	4,722503
13:15:35,12	0,353943	3,334945	-0,127971	0,672972	0,337968	0,272976	0,138176	-2,199641	-0,033979	1,886580	1,952827	4,755725	1,197154	-4,085822	-1,188119	-75,242388	-86,430276	17,958470	0,138176	-2,199641	-0,033979	-170,785268	-8,894003	4,755725	0,138176	-2,199641	-0,033979	-170,785268	-8,894003	4,755725
13:15:35,17	0,353943	3,334945	-0,127971	0,672972	0,337968	0,272976	0,138729	-2,204031	-0,034004	2,095126	1,979029	4,707121	1,193580	-4,078012	-1,189695	-75,229341	-86,447321	17,973826	0,138729	-2,204031	-0,034004	-170,921283	-8,911236	4,707121	0,138729	-2,204031	-0,034004	-170,921283	-8,911236	4,707121
13:15:35,22	0,353943	3,334945	-0,127971	0,672972	0,337968	0,272976	0,133753	-2,197031	-0,035581	1,722886	1,740098	4,722476	1,195329	-4,083780	-1,188515	-75,249857	-86,464620	17,967366	0,133753	-2,197031	-0,035581	-170,744020	-8,759550	4,722476	0,133753	-2,197031	-0,035581	-170,744020	-8,759550	4,722476
13:15:35,27	0,353943	3,334945	-0,127971	0,672972	0,337968	0,272976	0,137874	-2,201430	-0,034401	1,926390	1,945222	4,716017	1,195980	-4,077847	-1,189648	-75,206195	-86,438375	18,017892	0,137874	-2,201430	-0,034401	-170,885831	-8,877849	4,716017	0,137874	-2,201430	-0,034401	-170,885831	-8,877849	4,716017
13:15:35,32	0,353943	3,334945	-0,127971	0,672972	0,337968	0,272976	0,132410	-2,199027	-0,035534	1,845993	1,685794	4,766542	1,195885	-4,080416	-1,190441	-75,257644	-86,434993	18,013769	0,132410	-2,199027	-0,035534	-170,777590	-8,708368	4,766542	0,132410	-2,199027	-0,035534	-170,777590	-8,708368	4,766542
13:15:35,37	0,353943	3,334945	-0,127971	0,672972	0,337968	0,272976	0,134682	-2,200229	-0,036327	1,885713	1,757726	4,762419	1,195388	-4,078858	-1,188919	-75,221949	-86,429259	17,959508	0,134682	-2,200229	-0,036327	-170,832245	-8,814841	4,762419	0,134682	-2,200229	-0,036327	-170,832245	-8,814841	4,762419
13:15:35,42	0,353943	3,334945	-0,127971	0,672972	0,337968	0,272976	0,133582	-2,199020	-0,034804	1,845653	1,728534	4,708158	1,192486	-4,080406	-1,188918	-75,217743	-86,396513	17,954937	0,133582	-2,199020	-0,034804	-170,777390	-8,757626	4,708158	0,133582	-2,199020	-0,034804	-170,777390	-8,757626	4,708158
13:15:35,47	0,353943	3,334945	-0,127971	0,672972	0,337968	0,272976	0,136373	-2,197280	-0,034803	1,785677	1,860955	4,703587	1,197817	-4,079383	-1,186540	-75,196202	-86,410492	17,997500	0,136373	-2,197280	-0,034803	-170,700840	-8,844328	4,703587	0,136373	-2,197280	-0,034803	-170,700840	-8,844328	4,703587
13:15:35,52	0,353943	3,334945	-0,127971	0,672972	0,337968	0,272976	0,132822	-2,201385	-0,032426	1,997796	1,701964	4,746150	1,193030	-4,080082	-1,185779	-75,238992	-86,392508	18,006812	0,132822	-2,201385	-0,032426	-170,810956	-8,724590	4,746150	0,132822	-2,201385	-0,032426	-170,810956	-8,724590	4,746150
13:15:35,57	0,353943	3,334945	-0,127971	0,672972	0,337968	0,272976	0,135820	-2,197590	-0,031665	1,794603	1,811811	4,755463	1,194233	-4,079455	-1,189648	-75,207886	-86,420637	18,013092	0,135820	-2,197590	-0,031665	-170,716192	-8,850087	4,755463	0,135820	-2,197590	-0,031665	-170,716192	-8,850087	4,755463
13:15:35,62	0,353943	3,334945	-0,127971	0,672972	0,337968	0,272976	0,134676	-2,198318	-0,035534	1,823641	1,793311	4,761742	1,193055	-4,078190	-1,186178	-75,218921	-86,405631	17,992178	0,134676	-2,198318	-0,035534	-170,744286	-8,778761	4,761742	0,134676	-2,198318	-0,035534	-170,744286	-8,778761	4,761742
13:15:35,67	0,353943	3,334945	-0,127971	0,672972	0,337968	0,272976	0,137270	-2,196060	-0,036147	1,715323	1,901861	4,733178	1,195153	-4,080825	-1,188863	-75,227001	-86,394259	17,981380	0,137270	-2,196060	-0,036147	-170,675389	-8,873832	4,733178	0,137270	-2,196060	-0,036147	-170,675389	-8,873832	4,733178
13:15:35,72	0,353943	3,334945	-0,127971	0,672972	0,337968	0,272976	0,137270	-2,196060	-0,036147	1,715323	1,901861	4,733178	1,194720	-4,084435	-1,187361	-75,281420	-86,413248	17,968432	0,137270	-2,196060	-0,036147	-170,675389	-8,873832	4,733178	0,137270	-2,196060	-0,036147	-170,675389	-8,873832	4,733178
13:15:35,77	0,353943	3,334945	-0,127971	0,672972	0,337968	0,272976	0,138746	-2,201229	-0,033247	1,944670	1,937554	4,717082	1,262246	-4,127632	-1,163101	-77,602474	-89,883699	18,172018	0,138746	-2,201229	-0,033247	-170,851808	-8,953982	4,717082	0,138746	-2,201229	-0,033247	-170,851808	-8,953982	4,717082
13:15:35,82	0,353943	3,334945	-0,127971	0,672972	0,337968	0,272976	0,142392	-2,281307	-0,008986	1,942701	1,852323	4,920668	2,015624	-4,608975	-1,093838	-102,797806	-128,935243	19,963275	0,142392	-2,281307	-0,008986	-177,139898	-9,325487	4,920668	0,142392	-2,281307	-0,008986	-177,139898	-9,325487	4,920668
13:15:35,87	0,354039	3,384970	-0,127968	0,672980	0,337995	0,272993	0,182559	-3,174423	0,060276	1,967464	1,646941	6,711926	2,056389	-4,643136	-1,113868	-104,705421	-131,298287	20,052172	0,182559	-3,174423	0,060276	-247,224757	-12,683903	6,711926	0,182559	-3,174423	0,060276	-247,224757	-12,683903	6,711926
13:15:35,92	0,354039	3,384970	-0,127968	0,672980	0,337995	0,272993	0,191760	-3,226807	0,040246	1,691146	1,654898	6,800822	2,042607	-4,639679	-1,114543	-104,291672	-130,429040	19,987092	0,191760	-3,226807	0,040246	-251,613184	-13,398262	6,800822	0,191760	-3,226807	0,040246	-251,613184	-13,398262	6,800822
13:15:35,97	0,354039	3,384970	-0,127968	0,672980	0,337995	0,272993	0,195657	-3,213143	0,039571	1,940298	1,781257	6,735742	2,035064	-4,632119	-1,111380	-104,083310	-130,045463	19,990286	0,195657	-3,213143	0,039571	-250,291432	-13,577850	6,735742	0,195657	-3,213143	0,039571	-250,291432	-13,577850	6,735742
13:15:36,02	0,354039	3,384970	-0,127968	0,672980	0,337995	0,272993	0,192882	-3,202830	0,042734	1,840406	1,625581	6,738936	2,029524	-4,633632	-1,109037	-104,006010	-129,834120	19,959738	0,192882	-3,202830	0,042734	-249,581778	-13,515636	6,738936	0,192882	-3,202830	0,042734	-249,581778	-13,515636	6,738936
13:15:36,07	0,354039	3,384970	-0,127968	0,672980	0,337995	0,272993	0,196962	-3,198789	0,045077	1,851920	1,799019	6,708388	2,023347	-4,631042	-1,110197	-103,915582	-129,669098	19,939891	0,196962	-3,198789	0,045077	-249,252997	-13,662487	6,708388	0,196962	-3,198789	0,045077	-249,252997	-13,662487	6,708388
13:15:36,12	0,354039	3,384970	-0,127968	0,672980	0,337995	0,272993	0,197807	-3,192145	0,043917	1,694554	1,838766	6,688542	2,025998	-4,626633	-1,109804	-103,822647	-129,521076	19,910635	0,197807	-3,192145	0,043917	-248,888801	-13,689082	6,688542	0,197807	-3,192145	0,043917	-248,888801	-13,689082	6,688542
13:15:36,17	0,354039	3,384970	-0,127968	0,672980	0,337995	0,272993	0,192664	-3,192236	0,044310	1,873979	1,577785	6,659285	2,020765	-4,629112	-1,111343	-103,823091	-129,432311	19,927682	0,192664	-3,192236	0,044310	-248,716571	-13,546310	6,659285	0,192664	-3,192236	0,044310	-248,716571	-13,546310	6,659285
13:15:36,22	0,354039	3,384970	-0,127968	0,672980	0,337995	0,272993	0,197427	-3,188944	0,042771	1,779434	1,780703	6,676333	2,022083	-4,629985	-1,109738	-103,782196	-129,366113	19,962420	0,197427	-3,188944	0,042771	-248,552676	-13,717300	6,676333	0,197427	-3,188944	0,042771	-248,552676	-13,717300	6,676333
13:15:36,27	0,354039	3,384970	-0,127968	0,672980	0,337995	0,272993	0,197524	-3,190522	0,044376	1,939262	1,788063	6,711071	2,100957	-4,672224	-1,094103	-106,176858	-133,175168	20,095436	0,197524	-3,190522	0,044376	-248,516715	-13,717553	6,711071	0,197524	-3,190522	0,044376	-248,516715	-13,717553	6,711071
13:15:36,32	0,354039	3,384970	-0,127968	0,672980	0,337995	0,272993	0,194667	-3,279947	0,060011	2,093310	1,470193	6,844087	2,847109	-5,166328	-0,975354	-132,119253	-172,230306	21,923989	0,194667	-3,279947	0,060011	-255,382554	-13,811153	6,844087	0,194667	-3,279947	0,060011	-255,382554	-13,811153	6,844087
13:15:36,37	0,354038	3,434994	-0,127974	0,672989	0,337990	0,273010	0,249497	-4,173186	0,178760	1,747801	1,382169	8,672640	2,899066	-5,212846	-0,955058	-134,515494	-175,058595	22,085160	0,249497	-4,173186	0,178760	-325,847304	-18,203348	8,672640	0,249497	-4,173186	0,178760	-325,847304	-18,203348	8,672640
13:15:36,42	0,354038	3,434994	-0,127974	0,672989	0,337990	0,273010	0,263804	-4,241441	0,199057	1,649575	1,465092	8,833810	2,884915	-5,202217	-0,951434	-134,006822	-174,131878	22,033866	0,263804	-4,241441	0,199057	-331,303551	-19,243554	8,833810	0,263804	-4,241441	0,199057	-331,303551	-19,243554	8,833810
13:15:36,47	0,354038	3,434994	-0,127974	0,672989	0,337990	0,273010	0,261676	-4,223872	0,202680	1,792866	1,331555	8,782517	2,879080	-5,198061	-0,950617	-133,836861	-173,736651	22,019665	0,261676	-4,223872	0,202680	-329,781069	-19,209973	8,782517	0,261676	-4,223872	0,202680	-329,781069	-19,209973	8,782517
13:15:36,52	0,354038	3,434994	-0,127974	0,672989	0,337990	0,273010	0,260993	-4,216740	0,203497	1,849270	1,245651	8,768315	2,870156	-5,195422	-0,947879	-133,695415	-173,477276	21,989787	0,260993	-4,216740	0,203497	-329,164819	-19,242315	8,768315	0,260993	-4,216740	0,203497	-329,164819	-19,242315	8,768315
13:15:36,57	0,354038	3,434994	-0,127974	0,672989	0,337990	0,273010	0,263170	-4,207693	0,206235	1,674166	1,351645	8,738437	2,867007	-5,191958	-0,948232	-133,584520	-173,250863	21,996084	0,263170	-4,207693	0,206235	-328,629722	-19,307188	8,738437	0,263170	-4,207693	0,206235	-328,629722	-19,307188	8,738437
13:15:36,62	0,354038	3,434994	-0,127974	0,672989	0,337990	0,273010	0,261745	-4,203233	0,205882	1,693793	1,260358	8,744734	2,865502	-5,193125	-0,947416	-133,499579	-173,158571	21,992392	0,261745	-4,203233	0,205882	-328,260015	-19,286586	8,744734	0,261745	-4,203233	0,205882	-328,260015	-19,286586	8,744734
13:15:36,67	0,354038	3,434994	-0,127974	0,672989	0,337990	0,273010	0,263508	-4,202513	0,206698	1,778753	1,379457	8,741043	2,862815	-5,189612	-0,948593	-133,433474	-172,980265	21,964281	0,263508	-4,202513	0,206698	-328,118537	-19,305894	8,741043	0,263508	-4,202513	0,206698	-328,118537	-19,305894	8,741043
13:15:36,72	0,354038	3,434994	-0,127974	0,672989	0,337990	0,273010	0,261809	-4,198430	0,205521	1,753878	1,259223	8,712932	2,864707	-5,186708	-0,948186	-133,392411	-172,907262	21,976399	0,261809	-4,198430	0,205521	-327,822854	-19,292784	8,712932	0,261809	-4,198430	0,205521	-327,822854	-19,292784	8,712932
13:15:36,77	0,354038	3,434994	-0,127974	0,672989	0,337990	0,273010	0,258348	-4,198616	0,205928	1,847343	1,078314	8,725049	2,860069	-5,192528	-0,948167	-133,390740	-172,856612	21,976327	0,258348	-4,198616	0,205928	-327,744049	-19,202009	8,725049	0,258348	-4,198616	0,205928	-327,744049	-19,202009	8,725049
13:15:36,82	0,354038	3,434994	-0,127974	0,672989	0,337990	0,273010	0,265707	-4,197510	0,205947	1,834492	1,437107	8,724977	2,858527	-5,191721	-0,948539	-133,313760	-172,774211	21,958875	0,265780	-4,195771	0,205575	-327,514093	-19,397357	8,707525	0,265780	-4,195771	0,205575	-327,514093	-19,397357	8,707525
13:15:36,87	0,354038	3,434994	-0,127974	0,672989	0,337990	0,273010	0,265780	-4,195771	0,205575	1,853928	1,466343	8,707525	2,859199	-5,188386	-0,948173	-133,287422	-172,725197	21,931491	0,265780	-4,195771	0,205575	-327,514093	-19,397357	8,707525	0,265780	-4,195771	0,205575	-327,514093	-19,397357	8,707525
13:15:36,92	0,354038	3,434994	-0,127974	0,672989	0,337990	0,273010	0,262556	-4,194686	0,205941	1,853113	1,296997	8,680142	2,858136	-5,188816	-0,946572	-133,249985	-172,677638	21,970169	0,262556	-4,194686	0,205941	-327,429717	-19,313618	8,680142	0,262556	-4,194686	0,205941	-327,429717	-19,313618	8,680142
13:15:36,97	0,354038	3,434994	-0,127974	0,672989	0,337990	0,273010	0,263459	-4,193979	0,207543	1,876295	1,352620	8,718819	2,855867	-5,188999	-0,950874	-133,228514	-172,615368	21,925690	0,263459	-4,193979	0,207543	-327,351096	-19,328918	8,718819	0,263459	-4,193979	0,207543	-327,351096	-19,328918	8,718819
13:15:37,02	0,354038	3,434994	-0,127974	0,672989	0,337990	0,273010	0,264752	-4,192106	0,203240	1,843558	1,407313	8,674341	2,858873	-5,188409	-0,946222	-133,225895	-172,570142	21,905508	0,264752	-4,192106	0,203240	-327,236797	-19,375721	8,674341	0,264752	-4,192106	0,203240	-327,236797	-19,375721	8,674341
13:15:37,07	0,354038	3,434994	-0,127974	0,672989	0,337990	0,273010	0,262738	-4,194415	0,207892	2,004073	1,282230	8,654158	2,854894	-5,188316	-0,947357	-133,180559	-172,493293	21,926901	0,262738	-4,194415	0,207892	-327,257494	-19,342691	8,654158	0,262738	-4,194415	0,207892	-327,257494	-19,342691	8,654158
13:15:37,12	0,354038	3,434994	-0,127974	0,672989	0,337990	0,273010	0,264647	-4,190922	0,206757	1,911655	1,382338	8,675551	2,852018	-5,185819	-0,950843	-133,141078	-172,470587	21,938908	0,264647	-4,190922	0,206757	-327,075707	-19,392443	8,675551	0,264647	-4,190922	0,206757	-327,075707	-19,392443	8,675551
13:15:37,17	0,354038	3,434994	-0,127974	0,672989	0,337990	0,273010	0,263923	-4,187183	0,203271	1,756656	1,367515	8,687558	2,852724	-5,182545	-0,949681	-133,097994	-172,424775	21,925297	0,263923	-4,187183	0,203271	-326,937232	-19,350411	8,687558	0,263923	-4,187183	0,203271	-326,937232	-19,350411	8,687558
13:15:37,22	0,354038	3,434994	-0,127974	0,672989	0,337990	0,273010	0,260734	-4,186157	0,204433	1,764524	1,216138	8,673948	2,851449	-5,185716	-0,947590	-133,117259	-172,396614	21,945430	0,260734	-4,186157	0,204433	-326,848829	-19,251520	8,673948	0,260734	-4,186157	0,204433	-326,848829	-19,251520	8,673948
13:15:37,27	0,354038	3,434994	-0,127974	0,672989	0,337990	0,273010	0,264118	-4,186639	0,206524	1,804305	1,361325	8,694080	2,851551	-5,182664	-0,952000	-133,110426	-172,361121	21,952880	0,264118	-4,186639	0,206524	-326,846826	-19,371953	8,694080	0,264118	-4,186639	0,206524	-326,846826	-19,371953	8,694080
13:15:37,32	0,354038	3,434994	-0,127974	0,672989	0,337990	0,273010	0,261035	-4,187629	0,204426	1,850855	1,181288	8,680323	2,851696	-5,184461	-0,948453	-133,067803	-172,312249	21,980679	0,261035	-4,187629	0,204426	-326,878051	-19,309971	8,680323	0,261035	-4,187629	0,204426	-326,878051	-19,309971	8,680323
13:15:37,37	0,354038	3,434994	-0,127974	0,672989	0,337990	0,273010	0,262907	-4,186225	0,205661	1,880610	1,299004	8,729329	2,850666	-5,185069	-0,946113	-133,019530	-172,277734	21,960216	0,262907	-4,186225	0,205661	-326,738088	-19,339215	8,729329	0,262907	-4,186225	0,205661	-326,738088	-19,339215	8,729329
13:15:37,42	0,354038	3,434994	-0,127974	0,672989	0,337990	0,273010	0,263949	-4,185637	0,208001	1,904032	1,377711	8,708866	2,848168	-5,184334	-0,948474	-133,078599	-172,276966	21,966806	0,264562	-4,183107	0,205640	-326,630278	-19,410050	8,715457	0,264562	-4,183107	0,205640	-326,630278	-19,410050	8,715457
13:15:37,47	0,354038	3,434994	-0,127974	0,672989	0,337990	0,273010	0,264562	-4,183107	0,205640	1,743586	1,358044	8,715457	2,848944	-5,185010	-0,949250	-133,013877	-172,227796	21,924616	0,264562	-4,183107	0,205640	-326,630278	-19,410050	8,715457	0,264562	-4,183107	0,205640	-326,630278	-19,410050	8,715457
13:15:37,52	0,354038	3,434994	-0,127974	0,672989	0,337990	0,273010	0,264759	-4,184117	0,204864	1,871053	1,399752	8,673266	2,848935	-5,184508	-0,950426	-133,034687	-172,169466	21,927487	0,264759	-4,184117	0,204864	-326,582102	-19,383802	8,673266	0,264759	-4,184117	0,204864	-326,582102	-19,383802	8,673266
13:15:37,57	0,354038	3,434994	-0,127974	0,672989	0,337990	0,273010	0,264328	-4,183858	0,203688	1,897707	1,330196	8,676137	2,849035	-5,183971	-0,946957	-133,003586	-172,159777	21,872167	0,264328	-4,183858	0,203688	-326,535134	-19,419589	8,676137	0,264328	-4,183858	0,203688	-326,535134	-19,419589	8,676137
13:15:37,62	0,354038	3,434994	-0,127974	0,672989	0,337990	0,273010	0,263813	-4,183675	0,207157	1,912160	1,325498	8,620818	2,846037	-5,185556	-0,951559	-133,011191	-172,165921	21,956463	0,263813	-4,183675	0,207157	-326,506357	-19,383849	8,620818	0,263813	-4,183675	0,207157	-326,506357	-19,383849	8,620818
13:15:37,67	0,354038	3,434994	-0,127974	0,672989	0,337990	0,273010	0,266686	-4,181872	0,202555	1,809243	1,471363	8,705113	2,848505	-5,181412	-0,949630	-132,963987	-172,141062	21,927571	0,266686	-4,181872	0,202555	-326,467682	-19,463489	8,705113	0,266686	-4,181872	0,202555	-326,467682	-19,463489	8,705113
13:15:37,72	0,354038	3,434994	-0,127974	0,672989	0,337990	0,273010	0,261863	-4,181937	0,204484	1,857774	1,249015	8,676221	2,845020	-5,184148	-0,945731	-132,964990	-172,111967	21,934822	0,261863	-4,181937	0,204484	-326,424285	-19,307228	8,676221	0,261863	-4,181937	0,204484	-326,424285	-19,307228	8,676221
13:15:37,77	0,354038	3,434994	-0,127974	0,672989	0,337990	0,273010	0,265975	-4,180287	0,208383	1,796654	1,447421	8,683473	2,848596	-5,181562	-0,948836	-132,948109	-172,066428	21,938999	0,265975	-4,180287	0,208383	-326,355857	-19,431611	8,683473	0,265975	-4,180287	0,208383	-326,355857	-19,431611	8,683473
13:15:37,82	0,354038	3,434994	-0,127974	0,672989	0,337990	0,273010	0,261947	-4,182091	0,205278	1,938345	1,229803	8,687649	2,849158	-5,182091	-0,948067	-132,955985	-172,091736	21,928130	0,261947	-4,182091	0,205278	-326,355786	-19,333013	8,687649	0,261947	-4,182091	0,205278	-326,355786	-19,333013	8,687649
13:15:37,87	0,354038	3,434994	-0,127974	0,672989	0,337990	0,273010	0,262124	-4,182842	0,206047	1,951569	1,244855	8,676780	2,843933	-5,181688	-0,946506	-132,937172	-172,045232	21,937323	0,262124	-4,182842	0,206047	-326,401556	-19,331878	8,676780	0,262124	-4,182842	0,206047	-326,401556	-19,331878	8,676780
13:15:37,92	0,354038	3,434994	-0,127974	0,672989	0,337990	0,273010	0,264388	-4,178116	0,207608	1,755488	1,355609	8,685974	2,845772	-5,180086	-0,947287	-132,895790	-172,059812	21,913236	0,264388	-4,178116	0,207608	-326,226633	-19,398827	8,685974	0,264388	-4,178116	0,207608	-326,226633	-19,398827	8,685974
13:15:37,97	0,354038	3,434994	-0,127974	0,672989	0,337990	0,273010	0,262080	-4,178907	0,206827	1,804694	1,278754	8,661886	2,845178	-5,179631	-0,948825	-132,893915	-172,050710	21,938634	0,262080	-4,178907	0,206827	-326,239534	-19,294553	8,661886	0,262080	-4,178907	0,206827	-326,239534	-19,294553	8,661886
13:15:38,02	0,354038	3,434994	-0,127974	0,672989	0,337990	0,273010	0,261984	-4,178166	0,205289	1,774963	1,270809	8,687285	2,844125	-5,181496	-0,947247	-132,857167	-172,012864	21,938050	0,261984	-4,178166	0,205289	-326,211069	-19,294923	8,687285	0,261984	-4,178166	0,205289	-326,211069	-19,294923	8,687285
13:15:38,07	0,354038	3,434994	-0,127974	0,672989	0,337990	0,273010	0,264125	-4,178185	0,206867	1,827121	1,395057	8,686700	2,846619	-5,177191	-0,947256	-132,798080	-171,975097	21,910657	0,264125	-4,178185	0,206867	-326,160433	-19,338765	8,686700	0,264125	-4,178185	0,206867	-326,160433	-19,338765	8,686700
13:15:38,12	0,354038	3,434994	-0,127974	0,672989	0,337990	0,273010	0,259150	-4,178193	0,206858	1,889774	1,168663	8,659307	2,844708	-5,181837	-0,950385	-132,881919	-171,944252	21,913391	0,259150	-4,178193	0,206858	-326,098387	-19,174650	8,659307	0,259150	-4,178193	0,206858	-326,098387	-19,174650	8,659307
13:15:38,17	0,354038	3,434994	-0,127974	0,672989	0,337990	0,273010	0,264129	-4,178861	0,203729	1,909300	1,339509	8,662041	2,845332	-5,182906	-0,949972	-132,864113	-171,953293	21,927152	0,264129	-4,178861	0,203729	-326,131294	-19,394606	8,662041	0,264129	-4,178861	0,203729	-326,131294	-19,394606	8,662041
13:15:38,22	0,354038	3,434994	-0,127974	0,672989	0,337990	0,273010	0,264743	-4,179937	0,204142	1,966305	1,391376	8,675802	2,844126	-5,180380	-0,947266	-132,875085	-171,954555	21,930589	0,264743	-4,179937	0,204142	-326,158725	-19,390935	8,675802	0,264743	-4,179937	0,204142	-326,158725	-19,390935	8,675802
13:15:38,27	0,354038	3,434994	-0,127974	0,672989	0,337990	0,273010	0,263159	-4,177629	0,206848	1,839718	1,300139	8,679239	2,841880	-5,178731	-0,949603	-132,833828	-171,905272	21,913641	0,263159	-4,177629	0,206848	-326,104146	-19,357831	8,679239	0,263159	-4,177629	0,206848	-326,104146	-19,357831	8,679239
13:15:38,32	0,354038	3,434994	-0,127974	0,672989	0,337990	0,273010	0,262854	-4,174860	0,204512	1,759030	1,295350	8,662292	2,841267	-5,178590	-0,946482	-132,844346	-171,915486	21,935664	0,262854	-4,174860	0,204512	-325,967454	-19,338651	8,662292	0,262854	-4,174860	0,204512	-325,967454	-19,338651	8,662292
13:15:38,37	0,354038	3,434994	-0,127974	0,672989	0,337990	0,273010	0,263038	-4,174258	0,207632	1,713650	1,300930	8,684315	2,845953	-5,183871	-0,945694	-132,868448	-171,929821	21,925310	0,263038	-4,174258	0,207632	-325,965620	-19,347536	8,684315	0,263038	-4,174258	0,207632	-325,965620	-19,347536	8,684315
13:15:38,42	0,354038	3,434994	-0,127974	0,672989	0,337990	0,273010	0,265268	-4,180957	0,208420	2,037531	1,403209	8,673960	2,845490	-5,180737	-0,947586	-132,797784	-171,914392	21,970220	0,265268	-4,180957	0,208420	-326,167609	-19,420350	8,673960	0,265268	-4,180957	0,208420	-326,167609	-19,420350	8,673960
13:15:38,47	0,354038	3,434994	-0,127974	0,672989	0,337990	0,273010	0,262786	-4,178989	0,206528	1,983862	1,327602	8,718870	2,843781	-5,179538	-0,949172	-132,781061	-171,880707	21,928368	0,262786	-4,178989	0,206528	-326,066748	-19,301081	8,718870	0,262786	-4,178989	0,206528	-326,066748	-19,301081	8,718870
13:15:38,52	0,354038	3,434994	-0,127974	0,672989	0,337990	0,273010	0,262602	-4,176910	0,204942	1,913286	1,315676	8,677019	2,843779	-5,177427	-0,949981	-132,782795	-171,867920	21,900530	0,262602	-4,176910	0,204942	-325,974121	-19,298567	8,677019	0,262602	-4,176910	0,204942	-325,974121	-19,298567	8,677019
13:15:38,57	0,354038	3,434994	-0,127974	0,672989	0,337990	0,273010	0,260774	-4,175852	0,204133	1,868492	1,212734	8,649180	2,844287	-5,182476	-0,947664	-132,839671	-171,870216	21,884435	0,260774	-4,175852	0,204133	-325,935885	-19,258024	8,649180	0,260774	-4,175852	0,204133	-325,935885	-19,258024	8,649180
13:15:38,62	0,354038	3,434994	-0,127974	0,672989	0,337990	0,273010	0,264893	-4,178816	0,206450	1,992218	1,378794	8,633085	2,843275	-5,180425	-0,946440	-132,762471	-171,845520	21,927423	0,264893	-4,178816	0,206450	-326,044870	-19,415275	8,633085	0,264893	-4,178816	0,206450	-326,044870	-19,415275	8,633085
13:15:38,67	0,354038	3,434994	-0,127974	0,672989	0,337990	0,273010	0,263622	-4,176914	0,207674	1,953291	1,367249	8,676074	2,842660	-5,180292	-0,949167	-132,784979	-171,797532	21,935610	0,263622	-4,176914	0,207674	-325,934474	-19,327105	8,676074	0,263622	-4,176914	0,207674	-325,934474	-19,327105	8,676074
13:15:38,72	0,354038	3,434994	-0,127974	0,672989	0,337990	0,273010	0,263815	-4,176315	0,204947	1,952434	1,333773	8,684260	2,844481	-5,178831	-0,947233	-132,755393	-171,818515	21,909762	0,263815	-4,176315	0,204947	-325,888289	-19,375692	8,684260	0,263815	-4,176315	0,204947	-325,888289	-19,375692	8,684260
13:15:38,77	0,354038	3,434994	-0,127974	0,672989	0,337990	0,273010	0,261639	-4,177162	0,206881	1,993088	1,256744	8,658413	2,842135	-5,180258	-0,947239	-132,756117	-171,817613	21,899494	0,261639	-4,177162	0,206881	-325,914107	-19,281919	8,658413	0,261639	-4,177162	0,206881	-325,914107	-19,281919	8,658413
13:15:38,82	0,354038	3,434994	-0,127974	0,672989	0,337990	0,273010	0,264048	-4,175843	0,206876	1,924945	1,380951	8,648145	2,843886	-5,178207	-0,947635	-132,769776	-171,780243	21,906525	0,264048	-4,175843	0,206876	-325,878749	-19,346845	8,648145	0,264048	-4,175843	0,206876	-325,878749	-19,346845	8,648145
13:15:38,87	0,354038	3,434994	-0,127974	0,672989	0,337990	0,273010	0,261397	-4,176335	0,206479	1,976025	1,212567	8,655175	2,843906	-5,178242	-0,948782	-132,752976	-171,789985	21,921272	0,261397	-4,176335	0,206479	-325,866234	-19,307098	8,655175	0,261397	-4,176335	0,206479	-325,866234	-19,307098	8,655175
13:15:38,92	0,354038	3,434994	-0,127974	0,672989	0,337990	0,273010	0,261417	-4,176369	0,205332	1,977790	1,233003	8,669922	2,842796	-5,181369	-0,948749	-132,739126	-171,755310	21,940945	0,261417	-4,176369	0,205332	-325,867188	-19,288196	8,669922	0,261417	-4,176369	0,205332	-325,867188	-19,288196	8,669922
13:15:38,97	0,354038	3,434994	-0,127974	0,672989	0,337990	0,273010	0,264680	-4,176972	0,205365	2,046088	1,397363	8,689595	2,843349	-5,179064	-0,949941	-132,745564	-171,767871	21,922391	0,264680	-4,176972	0,205365	-325,846206	-19,380022	8,689595	0,264680	-4,176972	0,205365	-325,846206	-19,380022	8,689595
13:15:39,02	0,354038	3,434994	-0,127974	0,672989	0,337990	0,273010	0,262407	-4,176298	0,204173	1,996934	1,279861	8,671042	2,841684	-5,178043	-0,949928	-132,701266	-171,750292	21,922354	0,262407	-4,176298	0,204173	-325,842438	-19,319076	8,671042	0,262407	-4,176298	0,204173	-325,842438	-19,319076	8,671042
13:15:39,07	0,354038	3,434994	-0,127974	0,672989	0,337990	0,273010	0,262355	-4,174345	0,204187	1,932788	1,306758	8,671005	2,840399	-5,181989	-0,947966	-132,764682	-171,738150	21,965000	0,262355	-4,174345	0,204187	-325,753330	-19,288138	8,671005	0,262355	-4,174345	0,204187	-325,753330	-19,288138	8,671005
13:15:39,12	0,354038	3,434994	-0,127974	0,672989	0,337990	0,273010	0,266416	-4,175205	0,206149	1,956312	1,456907	8,713650	2,840456	-5,177954	-0,949578	-132,734828	-171,732064	21,893801	0,266416	-4,175205	0,206149	-325,797311	-19,456729	8,713650	0,266416	-4,175205	0,206149	-325,797311	-19,456729	8,713650
13:15:39,17	0,354038	3,434994	-0,127974	0,672989	0,337990	0,273010	0,262893	-4,173238	0,204536	1,874196	1,296515	8,642451	2,842371	-5,174453	-0,944905	-132,667627	-171,730380	21,881480	0,262893	-4,173238	0,204536	-325,724973	-19,340555	8,642451	0,262893	-4,173238	0,204536	-325,724973	-19,340555	8,642451
13:15:39,22	0,354038	3,434994	-0,127974	0,672989	0,337990	0,273010	0,258902	-4,173145	0,209210	1,904446	1,146383	8,630131	2,840576	-5,179812	-0,947999	-132,698063	-171,699502	21,893250	0,258902	-4,173145	0,209210	-325,687463	-19,177460	8,630131	0,258902	-4,173145	0,209210	-325,687463	-19,177460	8,630131
13:15:39,27	0,354038	3,434994	-0,127974	0,672989	0,337990	0,273010	0,264441	-4,174271	0,206115	1,974498	1,392601	8,641900	2,843450	-5,179303	-0,946816	-132,729968	-171,693170	21,932394	0,264441	-4,174271	0,206115	-325,705766	-19,366035	8,641900	0,264441	-4,174271	0,206115	-325,705766	-19,366035	8,641900
13:15:39,32	0,354038	3,434994	-0,127974	0,672989	0,337990	0,273010	0,262563	-4,176505	0,207298	2,080201	1,264154	8,681045	2,843490	-5,176530	-0,947226	-132,711696	-171,677168	21,909161	0,262563	-4,176505	0,207298	-325,775440	-19,347066	8,681045	0,262563	-4,176505	0,207298	-325,775440	-19,347066	8,681045
13:15:39,37	0,354038	3,434994	-0,127974	0,672989	0,337990	0,273010	0,260142	-4,175153	0,206888	2,032908	1,146092	8,657812	2,841152	-5,179452	-0,944890	-132,713395	-171,685843	21,901797	0,260142	-4,175153	0,206888	-325,716626	-19,275091	8,657812	0,260142	-4,175153	0,206888	-325,716626	-19,275091	8,657812
13:15:39,42	0,354038	3,434994	-0,127974	0,672989	0,337990	0,273010	0,263842	-4,174589	0,209224	1,995190	1,341314	8,650447	2,841228	-5,174918	-0,951117	-132,670611	-171,640896	21,892736	0,263842	-4,174589	0,209224	-325,710028	-19,370252	8,650447	0,263842	-4,174589	0,209224	-325,710028	-19,370252	8,650447
13:15:39,47	0,354038	3,434994	-0,127974	0,672989	0,337990	0,273010	0,259877	-4,172388	0,202997	1,941079	1,149744	8,641386	2,840681	-5,178152	-0,947992	-132,662428	-171,650969	21,889854	0,259877	-4,172388	0,202997	-325,591397	-19,250618	8,641386	0,259877	-4,172388	0,202997	-325,591397	-19,250618	8,641386
13:15:39,52	0,354038	3,434994	-0,127974	0,672989	0,337990	0,273010	0,262951	-4,173531	0,206122	1,995874	1,321712	8,638504	2,838952	-5,174435	-0,947996	-132,639862	-171,633524	21,895281	0,262951	-4,173531	0,206122	-325,626312	-19,319953	8,638504	0,262951	-4,173531	0,206122	-325,626312	-19,319953	8,638504
13:15:39,57	0,354038	3,434994	-0,127974	0,672989	0,337990	0,273010	0,260596	-4,170176	0,206118	1,847789	1,210079	8,643931	2,840605	-5,177372	-0,948008	-132,698630	-171,641259	21,895494	0,260596	-4,170176	0,206118	-325,511007	-19,246729	8,643931	0,260596	-4,170176	0,206118	-325,511007	-19,246729	8,643931
13:15:39,62	0,354038	3,434994	-0,127974	0,672989	0,337990	0,273010	0,262314	-4,173075	0,206106	1,962477	1,252361	8,644145	2,840068	-5,175019	-0,949162	-132,665311	-171,638778	21,905880	0,262314	-4,173075	0,206106	-325,623924	-19,339270	8,644145	0,262314	-4,173075	0,206106	-325,623924	-19,339270	8,644145
13:15:39,67	0,354038	3,434994	-0,127974	0,672989	0,337990	0,273010	0,260545	-4,171434	0,204952	1,895942	1,187976	8,654530	2,837794	-5,178383	-0,948748	-132,640958	-171,624771	21,909779	0,260545	-4,171434	0,204952	-325,561624	-19,264771	8,654530	0,260545	-4,171434	0,204952	-325,561624	-19,264771	8,654530
13:15:39,72	0,354038	3,434994	-0,127974	0,672989	0,337990	0,273010	0,264595	-4,171146	0,205366	1,905296	1,412661	8,658430	2,840156	-5,175572	-0,947173	-132,633998	-171,612699	21,943877	0,264595	-4,171146	0,205366	-325,529698	-19,358008	8,658430	0,264595	-4,171146	0,205366	-325,529698	-19,358008	8,658430
13:15:39,77	0,354038	3,434994	-0,127974	0,672989	0,337990	0,273010	0,260979	-4,171787	0,206941	1,952524	1,224667	8,692528	2,841429	-5,175373	-0,946767	-132,599265	-171,585566	21,944392	0,260979	-4,171787	0,206941	-325,532730	-19,262216	8,692528	0,260979	-4,171787	0,206941	-325,532730	-19,262216	8,692528
13:15:39,82	0,354038	3,434994	-0,127974	0,672989	0,337990	0,273010	0,260170	-4,172790	0,207347	2,045551	1,199099	8,693043	2,840150	-5,174372	-0,948003	-132,633930	-171,629108	21,881046	0,260170	-4,172790	0,207347	-325,518448	-19,224258	8,693043	0,260170	-4,172790	0,207347	-325,518448	-19,224258	8,693043
13:15:39,87	0,354038	3,434994	-0,127974	0,672989	0,337990	0,273010	0,259943	-4,171181	0,206111	1,906869	1,179031	8,629697	2,837849	-5,177436	-0,948740	-132,625557	-171,585903	21,915857	0,259943	-4,171181	0,206111	-325,530864	-19,226485	8,629697	0,259943	-4,171181	0,206111	-325,530864	-19,226485	8,629697
13:15:39,92	0,354038	3,434994	-0,127974	0,672989	0,337990	0,273010	0,263747	-4,170721	0,205374	1,924533	1,362492	8,664507	2,839544	-5,176610	-0,947987	-132,649926	-171,616571	21,900546	0,263747	-4,170721	0,205374	-325,477062	-19,341644	8,664507	0,263747	-4,170721	0,205374	-325,477062	-19,341644	8,664507
13:15:39,98	0,354038	3,434994	-0,127974	0,672989	0,337990	0,273010	0,262185	-4,171776	0,206127	1,940626	1,275477	8,649197	2,842575	-5,174296	-0,947209	-132,605321	-171,623455	21,880881	0,262185	-4,171776	0,206127	-325,543751	-19,306010	8,649197	0,262185	-4,171776	0,206127	-325,543751	-19,306010	8,649197
13:15:40,03	0,354038	3,434994	-0,127974	0,672989	0,337990	0,273010	0,258665	-4,173243	0,206905	2,033297	1,134531	8,629531	2,840217	-5,176446	-0,947974	-132,632609	-171,551112	21,907443	0,261706	-4,172276	0,206141	-325,491664	-19,311055	8,656093	0,261706	-4,172276	0,206141	-325,491664	-19,311055	8,656093
13:15:40,08	0,354038	3,434994	-0,127974	0,672989	0,337990	0,273010	0,261706	-4,172276	0,206141	2,031996	1,232846	8,656093	2,847758	-5,182061	-0,948026	-132,843359	-171,928206	21,917413	0,261706	-4,172276	0,206141	-325,491664	-19,311055	8,656093	0,261706	-4,172276	0,206141	-325,491664	-19,311055	8,656093
13:15:40,13	0,354038	3,434994	-0,127974	0,672989	0,337990	0,273010	0,262798	-4,181615	0,206088	2,085668	1,295695	8,666063	3,645338	-5,718850	-0,748042	-161,396215	-213,415008	23,943580	0,262798	-4,181615	0,206088	-326,171090	-19,333977	8,666063	0,262798	-4,181615	0,206088	-326,171090	-19,333977	8,666063
13:15:40,18	0,354037	3,484984	-0,127989	0,672979	0,337983	0,272998	0,328881	-5,140734	0,406072	1,754820	0,747900	10,692231	3,783580	-5,823873	-0,772368	-166,562101	-220,633964	24,345737	0,328881	-5,140734	0,406072	-401,792781	-25,069249	10,692231	0,328881	-5,140734	0,406072	-401,792781	-25,069249	10,692231
13:15:40,23	0,354037	3,484984	-0,127989	0,672979	0,337983	0,272998	0,350713	-5,312966	0,381747	1,876164	1,018840	11,094387	3,766805	-5,811646	-0,770338	-166,118931	-219,855697	24,295960	0,350713	-5,312966	0,381747	-415,191677	-26,512099	11,094387	0,350713	-5,312966	0,381747	-415,191677	-26,512099	11,094387
13:15:40,28	0,354037	3,484984	-0,127989	0,672979	0,337983	0,272998	0,348511	-5,292324	0,383776	1,698376	0,899011	11,044610	3,755218	-5,807412	-0,772238	-165,920924	-219,340092	24,281152	0,348511	-5,292324	0,383776	-413,749087	-26,459088	11,044610	0,348511	-5,292324	0,383776	-413,749087	-26,459088	11,044610
13:15:40,33	0,354037	3,484984	-0,127989	0,672979	0,337983	0,272998	0,350638	-5,280173	0,381876	1,612043	0,923306	11,029802	3,753924	-5,803788	-0,769092	-165,775049	-219,121569	24,265671	0,350638	-5,280173	0,381876	-412,881550	-26,601786	11,029802	0,350638	-5,280173	0,381876	-412,881550	-26,601786	11,029802
13:15:40,38	0,354037	3,484984	-0,127989	0,672979	0,337983	0,272998	0,348146	-5,277240	0,385022	1,721715	0,810801	11,014322	3,749509	-5,802129	-0,767932	-165,700172	-218,944915	24,230577	0,348146	-5,277240	0,385022	-412,541643	-26,518682	11,014322	0,348146	-5,277240	0,385022	-412,541643	-26,518682	11,014322
13:15:40,43	0,354037	3,484984	-0,127989	0,672979	0,337983	0,272998	0,348917	-5,272587	0,386182	1,670192	0,827406	10,979227	3,746427	-5,802026	-0,771392	-165,610099	-218,774185	24,234285	0,348917	-5,272587	0,386182	-412,227917	-26,562592	10,979227	0,348917	-5,272587	0,386182	-412,227917	-26,562592	10,979227
13:15:40,48	0,354037	3,484984	-0,127989	0,672979	0,337983	0,272998	0,350369	-5,269867	0,382722	1,721616	0,895521	10,982936	3,745270	-5,800031	-0,770589	-165,544555	-218,722943	24,242128	0,350369	-5,269867	0,382722	-411,962930	-26,608415	10,982936	0,350369	-5,269867	0,382722	-411,962930	-26,608415	10,982936
13:15:40,53	0,354037	3,484984	-0,127989	0,672979	0,337983	0,272998	0,349219	-5,267868	0,383525	1,694806	0,866894	10,990778	3,743148	-5,798697	-0,767066	-165,482298	-218,595620	24,248100	0,349219	-5,267868	0,383525	-411,832802	-26,546814	10,990778	0,349219	-5,267868	0,383525	-411,832802	-26,546814	10,990778
13:15:40,58	0,354037	3,484984	-0,127989	0,672979	0,337983	0,272998	0,349125	-5,265363	0,387048	1,705962	0,852247	10,996750	3,770640	-5,820462	-0,753385	-166,548978	-219,956762	24,300717	0,349125	-5,265363	0,387048	-411,625037	-26,554062	10,996750	0,349125	-5,265363	0,387048	-411,625037	-26,554062	10,996750
13:15:40,63	0,354037	3,484984	-0,127989	0,672979	0,337983	0,272998	0,354228	-5,300054	0,400729	1,797750	0,874426	11,049367	4,581633	-6,358188	-0,565635	-194,847485	-262,260273	26,404634	0,354228	-5,300054	0,400729	-414,256462	-26,932503	11,049367	0,354228	-5,300054	0,400729	-414,256462	-26,932503	11,049367
13:15:40,68	0,353969	3,535056	-0,127971	0,672988	0,338001	0,273001	0,414416	-6,271257	0,588480	1,515181	0,648736	13,153285	4,713232	-6,445609	-0,565817	-199,730756	-268,932932	26,808158	0,414416	-6,271257	0,588480	-490,778506	-31,882941	13,153285	0,414416	-6,271257	0,588480	-490,778506	-31,882941	13,153285
13:15:40,73	0,353969	3,535056	-0,127971	0,672988	0,338001	0,273001	0,424325	-6,428936	0,588297	1,494134	0,271295	13,556808	4,698116	-6,437868	-0,564099	-199,150659	-267,939243	26,749150	0,424325	-6,428936	0,588297	-503,177310	-33,038232	13,556808	0,424325	-6,428936	0,588297	-503,177310	-33,038232	13,556808
13:15:40,78	0,353969	3,535056	-0,127971	0,672988	0,338001	0,273001	0,425179	-6,411975	0,590015	1,762793	0,321252	13,497800	4,691709	-6,437698	-0,561679	-198,970348	-267,576726	26,770889	0,425179	-6,411975	0,590015	-501,577247	-33,055337	13,497800	0,425179	-6,411975	0,590015	-501,577247	-33,055337	13,497800
13:15:40,83	0,353969	3,535056	-0,127971	0,672988	0,338001	0,273001	0,428235	-6,406341	0,592436	1,873928	0,455037	13,519540	4,682177	-6,430424	-0,561684	-198,830725	-267,289102	26,739342	0,428235	-6,406341	0,592436	-501,023842	-33,161415	13,519540	0,428235	-6,406341	0,592436	-501,023842	-33,161415	13,519540
13:15:40,88	0,353969	3,535056	-0,127971	0,672988	0,338001	0,273001	0,426702	-6,394449	0,592430	1,574454	0,352430	13,487992	4,676736	-6,427959	-0,563977	-198,678775	-267,097572	26,725355	0,426702	-6,394449	0,592430	-500,389806	-33,143688	13,487992	0,426702	-6,394449	0,592430	-500,389806	-33,143688	13,487992
13:15:40,93	0,353969	3,535056	-0,127971	0,672988	0,338001	0,273001	0,427288	-6,388504	0,590138	1,507173	0,418735	13,474005	4,675169	-6,427760	-0,562833	-198,656043	-266,914570	26,686440	0,427288	-6,388504	0,590138	-499,990426	-33,123391	13,474005	0,427288	-6,388504	0,590138	-499,990426	-33,123391	13,474005
13:15:40,98	0,353969	3,535056	-0,127971	0,672988	0,338001	0,273001	0,427899	-6,387048	0,591281	1,601274	0,378691	13,435090	4,671915	-6,423171	-0,564364	-198,573886	-266,727141	26,702339	0,427899	-6,387048	0,591281	-499,781972	-33,211397	13,435090	0,427899	-6,387048	0,591281	-499,781972	-33,211397	13,435090
13:15:41,03	0,353969	3,535056	-0,127971	0,672988	0,338001	0,273001	0,425552	-6,381935	0,589750	1,538806	0,234058	13,450990	4,673237	-6,426672	-0,565518	-198,539234	-266,664211	26,675339	0,425552	-6,381935	0,589750	-499,443088	-33,171754	13,450990	0,425552	-6,381935	0,589750	-499,443088	-33,171754	13,450990
13:15:41,08	0,353969	3,535056	-0,127971	0,672988	0,338001	0,273001	0,427923	-6,384830	0,588597	1,761194	0,355910	13,423990	4,671092	-6,426031	-0,565881	-198,474527	-266,559662	26,677969	0,427923	-6,384830	0,588597	-499,447992	-33,236048	13,423990	0,427923	-6,384830	0,588597	-499,447992	-33,236048	13,423990
13:15:41,13	0,353969	3,535056	-0,127971	0,672988	0,338001	0,273001	0,428441	-6,382652	0,588233	1,770838	0,386595	13,426619	4,665971	-6,426368	-0,565854	-198,431298	-266,438563	26,694988	0,428441	-6,382652	0,588233	-499,267381	-33,246004	13,426619	0,428441	-6,382652	0,588233	-499,267381	-33,246004	13,426619
13:15:41,18	0,353969	3,535056	-0,127971	0,672988	0,338001	0,273001	0,431292	-6,378386	0,588260	1,675478	0,511771	13,443638	4,664980	-6,423354	-0,565854	-198,361126	-266,375139	26,672348	0,431292	-6,378386	0,588260	-499,027834	-33,344688	13,443638	0,431292	-6,378386	0,588260	-499,027834	-33,344688	13,443638
13:15:41,23	0,353969	3,535056	-0,127971	0,672988	0,338001	0,273001	0,429178	-6,376020	0,588260	1,642470	0,430859	13,420998	4,665690	-6,422524	-0,565067	-198,329404	-266,303233	26,669247	0,429178	-6,376020	0,588260	-498,875129	-33,259586	13,420998	0,429178	-6,376020	0,588260	-498,875129	-33,259586	13,420998
13:15:41,28	0,353969	3,535056	-0,127971	0,672988	0,338001	0,273001	0,428104	-6,376221	0,589047	1,731029	0,366545	13,417898	4,662324	-6,421199	-0,565440	-198,284255	-266,193422	26,676988	0,428104	-6,376221	0,589047	-498,802307	-33,239612	13,417898	0,428104	-6,376221	0,589047	-498,802307	-33,239612	13,417898
13:15:41,33	0,353969	3,535056	-0,127971	0,672988	0,338001	0,273001	0,428640	-6,372643	0,588674	1,662660	0,378602	13,425638	4,664124	-6,421789	-0,568574	-198,281583	-266,159305	26,636577	0,428640	-6,372643	0,588674	-498,589824	-33,269618	13,425638	0,428640	-6,372643	0,588674	-498,589824	-33,269618	13,425638
13:15:41,38	0,353969	3,535056	-0,127971	0,672988	0,338001	0,273001	0,428251	-6,374497	0,585540	1,789934	0,343642	13,385228	4,664237	-6,418057	-0,566974	-198,236683	-266,097782	26,690983	0,428251	-6,374497	0,585540	-498,608064	-33,274061	13,385228	0,428251	-6,374497	0,585540	-498,608064	-33,274061	13,385228
13:15:41,43	0,353969	3,535056	-0,127971	0,672988	0,338001	0,273001	0,424962	-6,372729	0,587140	1,773744	0,180736	13,439633	4,660250	-6,416789	-0,565412	-198,197078	-266,027445	26,691378	0,424962	-6,372729	0,587140	-498,485490	-33,178777	13,439633	0,424962	-6,372729	0,587140	-498,485490	-33,178777	13,439633
13:15:41,48	0,353969	3,535056	-0,127971	0,672988	0,338001	0,273001	0,425858	-6,368643	0,588702	1,641964	0,226441	13,440028	4,658572	-6,421435	-0,568929	-198,184474	-265,980531	26,635770	0,425858	-6,368643	0,588702	-498,296483	-33,203382	13,440028	0,425858	-6,368643	0,588702	-498,296483	-33,203382	13,440028
13:15:41,53	0,353969	3,535056	-0,127971	0,672988	0,338001	0,273001	0,430720	-6,369512	0,585185	1,734089	0,466755	13,384420	4,660493	-6,420127	-0,567315	-198,122213	-265,936551	26,679689	0,430720	-6,369512	0,585185	-498,272584	-33,344783	13,384420	0,430720	-6,369512	0,585185	-498,272584	-33,344783	13,384420
13:15:41,58	0,353969	3,535056	-0,127971	0,672988	0,338001	0,273001	0,428627	-6,370522	0,586799	1,855832	0,389835	13,428340	4,659820	-6,419733	-0,566928	-198,160169	-265,930622	26,704202	0,428627	-6,370522	0,586799	-498,230133	-33,257382	13,428340	0,428627	-6,370522	0,586799	-498,230133	-33,257382	13,428340
13:15:41,63	0,353969	3,535056	-0,127971	0,672988	0,338001	0,273001	0,428622	-6,369742	0,587186	1,801427	0,353725	13,452852	4,660533	-6,418148	-0,566977	-198,136242	-265,845913	26,634380	0,428622	-6,369742	0,587186	-498,223305	-33,293077	13,452852	0,428622	-6,369742	0,587186	-498,223305	-33,293077	13,452852
13:15:41,68	0,353969	3,535056	-0,127971	0,672988	0,338001	0,273001	0,426893	-6,369567	0,587138	1,877665	0,242184	13,383030	4,658293	-6,416465	-0,568889	-198,089301	-265,793308	26,660834	0,426893	-6,369567	0,587138	-498,133351	-33,268892	13,383030	0,426893	-6,369567	0,587138	-498,133351	-33,268892	13,383030
13:15:41,73	0,353969	3,535056	-0,127971	0,672988	0,338001	0,273001	0,426555	-6,366785	0,585225	1,802029	0,238996	13,409485	4,656625	-6,416172	-0,566513	-198,048319	-265,775563	26,698052	0,426555	-6,366785	0,585225	-497,990601	-33,245604	13,409485	0,426555	-6,366785	0,585225	-497,990601	-33,245604	13,409485
13:15:41,78	0,353969	3,535056	-0,127971	0,672988	0,338001	0,273001	0,427135	-6,365194	0,587601	1,755152	0,295769	13,446703	4,658399	-6,417029	-0,568495	-198,052242	-265,770611	26,641495	0,427135	-6,365194	0,587601	-497,912579	-33,234353	13,446703	0,427135	-6,365194	0,587601	-497,912579	-33,234353	13,446703
13:15:41,83	0,353969	3,535056	-0,127971	0,672988	0,338001	0,273001	0,426990	-6,367159	0,585619	1,859652	0,282358	13,390145	4,657894	-6,416470	-0,567314	-198,027220	-265,729046	26,651536	0,426990	-6,367159	0,585619	-497,962322	-33,236385	13,390145	0,426990	-6,367159	0,585619	-497,962322	-33,236385	13,390145
13:15:41,88	0,353969	3,535056	-0,127971	0,672988	0,338001	0,273001	0,426759	-6,366442	0,586801	1,870891	0,271232	13,400186	4,653210	-6,417398	-0,567315	-198,014201	-265,737064	26,645354	0,426759	-6,366442	0,586801	-497,894821	-33,229376	13,400186	0,426759	-6,366442	0,586801	-497,894821	-33,229376	13,400186
13:15:41,93	0,353969	3,535056	-0,127971	0,672988	0,338001	0,273001	0,429905	-6,362850	0,586799	1,683647	0,450096	13,394004	4,657996	-6,416531	-0,568835	-197,999774	-265,654458	26,678803	0,429905	-6,362850	0,586799	-497,800054	-33,297455	13,394004	0,429905	-6,362850	0,586799	-497,800054	-33,297455	13,394004
13:15:41,98	0,353969	3,535056	-0,127971	0,672988	0,338001	0,273001	0,426761	-6,366561	0,585279	1,955376	0,257795	13,427454	4,653849	-6,416759	-0,569282	-198,029066	-265,619822	26,626438	0,426761	-6,366561	0,585279	-497,819646	-33,242946	13,427454	0,426761	-6,366561	0,585279	-497,819646	-33,242946	13,427454
13:15:42,03	0,353969	3,535056	-0,127971	0,672988	0,338001	0,273001	0,429032	-6,363084	0,584832	1,789907	0,333222	13,375089	4,655152	-6,418587	-0,567288	-197,986598	-265,589246	26,654793	0,429032	-6,363084	0,584832	-497,712148	-33,345823	13,375089	0,429032	-6,363084	0,584832	-497,712148	-33,345823	13,375089
13:15:42,08	0,353969	3,535056	-0,127971	0,672988	0,338001	0,273001	0,429963	-6,365126	0,586827	1,943819	0,403118	13,403443	4,652345	-6,412804	-0,568445	-197,915037	-265,556956	26,661014	0,429963	-6,365126	0,586827	-497,718555	-33,349002	13,403443	0,429963	-6,365126	0,586827	-497,718555	-33,349002	13,403443
13:15:42,13	0,353969	3,535056	-0,127971	0,672988	0,338001	0,273001	0,426359	-6,359803	0,585669	1,730788	0,261504	13,409665	4,652424	-6,413459	-0,566128	-197,895234	-265,537463	26,626025	0,426359	-6,359803	0,585669	-497,513762	-33,207649	13,409665	0,426359	-6,359803	0,585669	-497,513762	-33,207649	13,409665
13:15:42,18	0,353969	3,535056	-0,127971	0,672988	0,338001	0,273001	0,426887	-6,360200	0,587987	1,778201	0,296375	13,374676	4,649369	-6,416186	-0,569233	-197,953335	-265,511136	26,657493	0,426887	-6,360200	0,587987	-497,497492	-33,214243	13,374676	0,426887	-6,360200	0,587987	-497,497492	-33,214243	13,374676
13:15:42,23	0,353969	3,535056	-0,127971	0,672988	0,338001	0,273001	0,430776	-6,358917	0,584881	1,705233	0,435113	13,406144	4,654183	-6,413963	-0,570400	-197,903711	-265,503304	26,630035	0,430776	-6,358917	0,584881	-497,469741	-33,380777	13,406144	0,430776	-6,358917	0,584881	-497,469741	-33,380777	13,406144
13:15:42,28	0,353969	3,535056	-0,127971	0,672988	0,338001	0,273001	0,426443	-6,361975	0,583714	1,895856	0,248896	13,378686	4,652536	-6,414140	-0,568426	-197,864992	-265,459627	26,648905	0,426443	-6,361975	0,583714	-497,519191	-33,226913	13,378686	0,426443	-6,361975	0,583714	-497,519191	-33,226913	13,378686
13:15:42,33	0,353969	3,535056	-0,127971	0,672988	0,338001	0,273001	0,427420	-6,360637	0,585688	1,883456	0,311388	13,397555	4,651356	-6,410819	-0,568819	-197,855535	-265,457772	26,659085	0,427420	-6,360637	0,585688	-497,426544	-33,241108	13,397555	0,427420	-6,360637	0,585688	-497,426544	-33,241108	13,397555
13:15:42,38	0,353969	3,535056	-0,127971	0,672988	0,338001	0,273001	0,425134	-6,357955	0,585295	1,750326	0,199773	13,407736	4,652024	-6,415544	-0,571131	-197,837669	-265,431050	26,646044	0,425134	-6,357955	0,585295	-497,349136	-33,173265	13,407736	0,425134	-6,357955	0,585295	-497,349136	-33,173265	13,407736
13:15:42,43	0,353969	3,535056	-0,127971	0,672988	0,338001	0,273001	0,428892	-6,360896	0,582983	1,935344	0,397309	13,394694	4,650306	-6,414703	-0,567633	-197,822282	-265,423088	26,643840	0,428892	-6,360896	0,582983	-497,395003	-33,270744	13,394694	0,428892	-6,360896	0,582983	-497,395003	-33,270744	13,394694
13:15:42,48	0,353969	3,535056	-0,127971	0,672988	0,338001	0,273001	0,429022	-6,358987	0,586481	1,850672	0,413418	13,392491	4,652670	-6,408344	-0,570768	-197,804966	-265,401692	26,633071	0,429022	-6,358987	0,586481	-497,329830	-33,264847	13,392491	0,429022	-6,358987	0,586481	-497,329830	-33,264847	13,392491
13:15:42,53	0,353969	3,535056	-0,127971	0,672988	0,338001	0,273001	0,422334	-6,357855	0,583346	1,818980	0,069931	13,381722	4,649181	-6,409944	-0,565710	-197,800586	-265,392101	26,634261	0,422334	-6,357855	0,583346	-497,272636	-33,083313	13,381722	0,422334	-6,357855	0,583346	-497,272636	-33,083313	13,381722
13:15:42,58	0,353969	3,535056	-0,127971	0,672988	0,338001	0,273001	0,425464	-6,355634	0,588405	1,713966	0,231654	13,382911	4,649771	-6,412508	-0,569199	-197,812717	-265,355764	26,637394	0,425464	-6,355634	0,588405	-497,203274	-33,167243	13,382911	0,425464	-6,355634	0,588405	-497,203274	-33,167243	13,382911
13:15:42,63	0,353969	3,535056	-0,127971	0,672988	0,338001	0,273001	0,427389	-6,357426	0,584915	1,832598	0,303114	13,386045	4,652256	-6,414656	-0,565255	-197,760083	-265,362840	26,663408	0,427389	-6,357426	0,584915	-497,225382	-33,246947	13,386045	0,427389	-6,357426	0,584915	-497,225382	-33,246947	13,386045
13:15:42,68	0,353969	3,535056	-0,127971	0,672988	0,338001	0,273001	0,428007	-6,360653	0,588859	2,020563	0,384364	13,412059	4,648659	-6,410944	-0,568026	-197,794442	-265,311610	26,647637	0,428007	-6,360653	0,588859	-497,290695	-33,214200	13,412059	0,428007	-6,360653	0,588859	-497,290695	-33,214200	13,412059
13:15:42,73	0,353969	3,535056	-0,127971	0,672988	0,338001	0,273001	0,426591	-6,355681	0,586088	1,789218	0,255374	13,396287	4,647597	-6,411761	-0,568767	-197,735770	-265,322527	26,656521	0,426591	-6,355681	0,586088	-497,131756	-33,232053	13,396287	0,426591	-6,355681	0,586088	-497,131756	-33,232053	13,396287
13:15:42,78	0,353969	3,535056	-0,127971	0,672988	0,338001	0,273001	0,427830	-6,355170	0,585347	1,782533	0,376039	13,405171	4,652319	-6,412256	-0,567632	-197,743704	-265,314489	26,608460	0,427830	-6,355170	0,585347	-497,098335	-33,208600	13,405171	0,427830	-6,355170	0,585347	-497,098335	-33,208600	13,405171
13:15:42,83	0,353969	3,535056	-0,127971	0,672988	0,338001	0,273001	0,425897	-6,359507	0,586482	2,011037	0,264667	13,357111	4,651169	-6,407479	-0,568418	-197,722041	-265,296523	26,614646	0,425897	-6,359507	0,586482	-497,210265	-33,168283	13,357111	0,425897	-6,359507	0,586482	-497,210265	-33,168283	13,357111
13:15:42,88	0,353969	3,535056	-0,127971	0,672988	0,338001	0,273001	0,422335	-6,356122	0,585697	1,861426	0,089220	13,363297	4,651177	-6,410167	-0,567212	-197,723027	-265,296277	26,652294	0,422335	-6,356122	0,585697	-497,094181	-33,064112	13,363297	0,422335	-6,356122	0,585697	-497,094181	-33,064112	13,363297
13:15:42,93	0,353969	3,535056	-0,127971	0,672988	0,338001	0,273001	0,424659	-6,357474	0,586902	1,931419	0,209084	13,400945	4,645372	-6,412805	-0,566064	-197,712264	-265,250282	26,617648	0,424659	-6,357474	0,586902	-497,130272	-33,126670	13,400945	0,424659	-6,357474	0,586902	-497,130272	-33,126670	13,400945
13:15:42,98	0,353969	3,535056	-0,127971	0,672988	0,338001	0,273001	0,429846	-6,353766	0,588050	1,783809	0,465103	13,366298	4,649487	-6,411406	-0,566068	-197,723234	-265,220197	26,619645	0,429846	-6,353766	0,588050	-496,986792	-33,277788	13,366298	0,429846	-6,353766	0,588050	-496,986792	-33,277788	13,366298
13:15:43,03	0,353969	3,535056	-0,127971	0,672988	0,338001	0,273001	0,426577	-6,356629	0,588046	1,953296	0,270596	13,368296	4,647720	-6,411099	-0,567216	-197,716231	-265,222013	26,644180	0,426577	-6,356629	0,588046	-497,042114	-33,215714	13,368296	0,426577	-6,356629	0,588046	-497,042114	-33,215714	13,368296
13:15:43,08	0,353969	3,535056	-0,127971	0,672988	0,338001	0,273001	0,427195	-6,354946	0,586898	1,867702	0,309696	13,392830	4,648986	-6,413498	-0,569536	-197,687743	-265,198076	26,626548	0,427195	-6,354946	0,586898	-496,995582	-33,225114	13,392830	0,427195	-6,354946	0,586898	-496,995582	-33,225114	13,392830
13:15:43,13	0,353969	3,535056	-0,127971	0,672988	0,338001	0,273001	0,428639	-6,357242	0,584578	2,022043	0,397505	13,375198	4,650678	-6,412702	-0,567231	-197,717853	-265,225457	26,610453	0,428639	-6,357242	0,584578	-497,021440	-33,250686	13,375198	0,428639	-6,357242	0,584578	-497,021440	-33,250686	13,375198
13:15:43,18	0,353969	3,535056	-0,127971	0,672988	0,338001	0,273001	0,427105	-6,358309	0,586883	2,038758	0,305306	13,359103	4,645993	-6,411659	-0,571885	-197,707870	-265,175285	26,633515	0,427105	-6,358309	0,586883	-497,088481	-33,222398	13,359103	0,427105	-6,358309	0,586883	-497,088481	-33,222398	13,359103
13:15:43,23	0,353969	3,535056	-0,127971	0,672988	0,338001	0,273001	0,428543	-6,353730	0,582229	1,849092	0,363663	13,382165	4,646106	-6,406448	-0,568776	-197,649947	-265,169044	26,627175	0,428543	-6,353730	0,582229	-496,918697	-33,276957	13,382165	0,428543	-6,353730	0,582229	-496,918697	-33,276957	13,382165
13:15:43,28	0,353969	3,535056	-0,127971	0,672988	0,338001	0,273001	0,423974	-6,351223	0,585338	1,753112	0,173125	13,375825	4,650324	-6,408462	-0,566827	-197,630983	-265,132284	26,603176	0,423974	-6,351223	0,585338	-496,817904	-33,108839	13,375825	0,423974	-6,351223	0,585338	-496,817904	-33,108839	13,375825
13:15:43,33	0,353969	3,535056	-0,127971	0,672988	0,338001	0,273001	0,423609	-6,355883	0,587287	2,036717	0,152188	13,351827	4,644919	-6,407488	-0,569542	-197,666321	-265,131250	26,648041	0,423609	-6,355883	0,587287	-496,900060	-33,101124	13,351827	0,423609	-6,355883	0,587287	-496,900060	-33,101124	13,351827
13:15:43,38	0,353969	3,535056	-0,127971	0,672988	0,338001	0,273001	0,425468	-6,350715	0,584572	1,751217	0,217752	13,396692	4,646825	-6,409262	-0,567979	-197,611893	-265,135871	26,612533	0,425468	-6,350715	0,584572	-496,779886	-33,181516	13,396692	0,425468	-6,350715	0,584572	-496,779886	-33,181516	13,396692
13:15:43,43	0,353969	3,535056	-0,127971	0,672988	0,338001	0,273001	0,426051	-6,353252	0,586135	1,906374	0,297508	13,361183	4,643885	-6,409425	-0,569911	-197,612857	-265,109698	26,633405	0,426051	-6,353252	0,586135	-496,823916	-33,147515	13,361183	0,426051	-6,353252	0,586135	-496,823916	-33,147515	13,361183
13:15:43,48	0,353969	3,535056	-0,127971	0,672988	0,338001	0,273001	0,427663	-6,350788	0,584204	1,800399	0,367402	13,382055	4,644967	-6,410692	-0,569157	-197,663965	-265,108397	26,623822	0,427663	-6,350788	0,584204	-496,736419	-33,204150	13,382055	0,427663	-6,350788	0,584204	-496,736419	-33,204150	13,382055
13:15:43,53	0,353969	3,535056	-0,127971	0,672988	0,338001	0,273001	0,428219	-6,352358	0,584957	1,857659	0,351385	13,372472	4,643872	-6,410611	-0,569556	-197,635265	-265,086972	26,595208	0,428219	-6,352358	0,584957	-496,802476	-33,263787	13,372472	0,428219	-6,352358	0,584957	-496,802476	-33,263787	13,372472
13:15:43,58	0,353969	3,535056	-0,127971	0,672988	0,338001	0,273001	0,428696	-6,351369	0,584558	1,839137	0,390364	13,343858	4,646303	-6,408606	-0,566038	-197,603443	-265,078091	26,608278	0,428696	-6,351369	0,584558	-496,743364	-33,262301	13,343858	0,428696	-6,351369	0,584558	-496,743364	-33,262301	13,343858
13:15:43,63	0,353969	3,535056	-0,127971	0,672988	0,338001	0,273001	0,425744	-6,352472	0,588076	1,920072	0,259972	13,356928	4,646872	-6,408657	-0,567582	-197,615329	-265,054786	26,629557	0,425744	-6,352472	0,588076	-496,748979	-33,160953	13,356928	0,425744	-6,352472	0,588076	-496,748979	-33,160953	13,356928
13:15:43,68	0,353969	3,535056	-0,127971	0,672988	0,338001	0,273001	0,425504	-6,352991	0,586532	1,961299	0,225533	13,378208	4,645729	-6,411227	-0,566399	-197,615789	-265,029852	26,638753	0,425504	-6,352991	0,586532	-496,748493	-33,176532	13,378208	0,425504	-6,352991	0,586532	-496,748493	-33,176532	13,378208
13:15:43,73	0,353969	3,535056	-0,127971	0,672988	0,338001	0,273001	0,428301	-6,353286	0,587715	1,997996	0,358136	13,387403	4,645220	-6,407729	-0,567952	-197,560058	-265,050191	26,629214	0,428301	-6,353286	0,587715	-496,734942	-33,263530	13,387403	0,428301	-6,353286	0,587715	-496,734942	-33,263530	13,387403
13:15:43,78	0,353969	3,535056	-0,127971	0,672988	0,338001	0,273001	0,425527	-6,351096	0,586163	1,894384	0,272275	13,377864	4,648156	-6,408018	-0,569131	-197,561389	-265,063453	26,605759	0,425527	-6,351096	0,586163	-496,666665	-33,131561	13,377864	0,425527	-6,351096	0,586163	-496,666665	-33,131561	13,377864
13:15:43,83	0,353969	3,535056	-0,127971	0,672988	0,338001	0,273001	0,424309	-6,353783	0,584983	2,021930	0,214417	13,354409	4,645235	-6,408751	-0,567559	-197,570641	-265,007947	26,635133	0,424309	-6,353783	0,584983	-496,750007	-33,093806	13,354409	0,424309	-6,353783	0,584983	-496,750007	-33,093806	13,354409
13:15:43,88	0,353969	3,535056	-0,127971	0,672988	0,338001	0,273001	0,426404	-6,351620	0,586555	1,952916	0,287607	13,383783	4,641726	-6,409540	-0,570300	-197,557093	-265,014889	26,601800	0,426404	-6,351620	0,586555	-496,649254	-33,185096	13,383783	0,426404	-6,351620	0,586555	-496,649254	-33,185096	13,383783
13:15:43,93	0,353969	3,535056	-0,127971	0,672988	0,338001	0,273001	0,428842	-6,348976	0,583814	1,816174	0,429574	13,350450	4,642364	-6,408627	-0,567563	-197,535846	-265,014253	26,614717	0,428842	-6,348976	0,583814	-496,578417	-33,234494	13,350450	0,428842	-6,348976	0,583814	-496,578417	-33,234494	13,350450
13:15:43,98	0,353969	3,535056	-0,127971	0,672988	0,338001	0,273001	0,427732	-6,349071	0,586551	1,832325	0,389949	13,363368	4,644073	-6,406567	-0,570696	-197,560822	-264,989947	26,608569	0,427732	-6,349071	0,586551	-496,569779	-33,187002	13,363368	0,427732	-6,349071	0,586551	-496,569779	-33,187002	13,363368
13:15:44,03	0,353969	3,535056	-0,127971	0,672988	0,338001	0,273001	0,425094	-6,349522	0,583419	1,864307	0,218974	13,357220	4,642924	-6,403733	-0,569536	-197,553684	-264,955597	26,613958	0,425094	-6,349522	0,583419	-496,573153	-33,150870	13,357220	0,425094	-6,349522	0,583419	-496,573153	-33,150870	13,357220
13:15:44,08	0,353969	3,535056	-0,127971	0,672988	0,338001	0,273001	0,423214	-6,347109	0,584578	1,772157	0,110238	13,362608	4,645965	-6,410707	-0,567926	-197,528872	-264,955387	26,626756	0,423214	-6,347109	0,584578	-496,475897	-33,112051	13,362608	0,423214	-6,347109	0,584578	-496,475897	-33,112051	13,362608
13:15:44,13	0,353969	3,535056	-0,127971	0,672988	0,338001	0,273001	0,427732	-6,353230	0,586189	2,103027	0,366585	13,375406	4,642404	-6,412066	-0,566002	-197,557616	-264,932926	26,616093	0,427732	-6,353230	0,586189	-496,625510	-33,210411	13,375406	0,427732	-6,353230	0,586189	-496,625510	-33,210411	13,375406
13:15:44,19	0,353969	3,535056	-0,127971	0,672988	0,338001	0,273001	0,430690	-6,350826	0,588112	1,983106	0,484274	13,364744	4,642960	-6,408424	-0,567190	-197,557990	-264,945549	26,607362	0,430690	-6,350826	0,588112	-496,556728	-33,324919	13,364744	0,430690	-6,350826	0,588112	-496,556728	-33,324919	13,364744
13:15:44,24	0,353969	3,535056	-0,127971	0,672988	0,338001	0,273001	0,427258	-6,349486	0,586924	1,902311	0,311799	13,356012	4,644209	-6,405529	-0,569110	-197,516761	-264,928328	26,628683	0,427258	-6,349486	0,586924	-496,532338	-33,227984	13,356012	0,427258	-6,349486	0,586924	-496,532338	-33,227984	13,356012
13:15:44,29	0,353969	3,535056	-0,127971	0,672988	0,338001	0,273001	0,424127	-6,349121	0,585004	1,918840	0,176037	13,377334	4,650851	-6,413387	-0,565246	-197,647304	-265,209166	26,618660	0,424127	-6,349121	0,585004	-496,487128	-33,117895	13,377334	0,424127	-6,349121	0,585004	-496,487128	-33,117895	13,377334
13:15:44,34	0,353969	3,535056	-0,127971	0,672988	0,338001	0,273001	0,427611	-6,358801	0,588869	2,113747	0,384604	13,367310	5,551261	-6,993467	-0,286724	-228,323457	-311,821159	28,969931	0,427611	-6,358801	0,588869	-497,052147	-33,182873	13,367310	0,427611	-6,358801	0,588869	-497,052147	-33,182873	13,367310
13:15:44,39	0,354046	3,585001	-0,127976	0,672978	0,337996	0,273004	0,479769	-7,428619	0,867390	2,039030	-0,163485	15,718581	5,663886	-7,070761	-0,259861	-232,534967	-317,513489	29,360338	0,479769	-7,428619	0,867390	-581,107540	-37,825386	15,718581	0,479769	-7,428619	0,867390	-581,107540	-37,825386	15,718581
13:15:44,44	0,354046	3,585001	-0,127976	0,672978	0,337996	0,273004	0,490396	-7,564802	0,894253	2,085090	-0,412027	16,108988	5,648303	-7,064470	-0,253557	-232,147679	-316,626527	29,306497	0,490396	-7,564802	0,894253	-591,751844	-38,908089	16,108988	0,490396	-7,564802	0,894253	-591,751844	-38,908089	16,108988
13:15:44,49	0,354046	3,585001	-0,127976	0,672978	0,337996	0,273004	0,492739	-7,548161	0,900557	2,181553	-0,398279	16,055147	5,639929	-7,055012	-0,258892	-231,778325	-316,182960	29,295885	0,488735	-7,536180	0,895222	-589,462783	-38,874071	16,044536	0,488735	-7,536180	0,895222	-589,462783	-38,874071	16,044536
13:15:44,54	0,354046	3,585001	-0,127976	0,672978	0,337996	0,273004	0,488735	-7,536180	0,895222	2,127366	-0,508384	16,044536	5,632563	-7,054732	-0,258497	-231,721364	-315,960559	29,286417	0,488735	-7,536180	0,895222	-589,462783	-38,874071	16,044536	0,488735	-7,536180	0,895222	-589,462783	-38,874071	16,044536
13:15:44,59	0,354046	3,585001	-0,127976	0,672978	0,337996	0,273004	0,492175	-7,529661	0,895617	2,009434	-0,391350	16,035067	5,631217	-7,050869	-0,258469	-231,597325	-315,729147	29,273498	0,492175	-7,529661	0,895617	-589,068929	-39,027115	16,035067	0,492175	-7,529661	0,895617	-589,068929	-39,027115	16,035067
13:15:44,64	0,354046	3,585001	-0,127976	0,672978	0,337996	0,273004	0,489503	-7,526563	0,895645	2,110808	-0,538609	16,022148	5,627356	-7,049712	-0,259223	-231,519072	-315,590779	29,272243	0,489503	-7,526563	0,895645	-588,724426	-38,964577	16,022148	0,489503	-7,526563	0,895645	-588,724426	-38,964577	16,022148
13:15:44,69	0,354046	3,585001	-0,127976	0,672978	0,337996	0,273004	0,490432	-7,522641	0,894892	2,065798	-0,491727	16,020894	5,625281	-7,051050	-0,254547	-231,451881	-315,453603	29,243474	0,490432	-7,522641	0,894892	-588,461523	-38,990604	16,020894	0,490432	-7,522641	0,894892	-588,461523	-38,990604	16,020894
13:15:44,74	0,354046	3,585001	-0,127976	0,672978	0,337996	0,273004	0,492628	-7,521513	0,899568	2,159545	-0,387910	15,992124	5,623059	-7,046984	-0,258045	-231,405678	-315,355814	29,243634	0,492628	-7,521513	0,899568	-588,279243	-39,059210	15,992124	0,492628	-7,521513	0,899568	-588,279243	-39,059210	15,992124
13:15:44,79	0,354046	3,585001	-0,127976	0,672978	0,337996	0,273004	0,490217	-7,517556	0,896069	2,061578	-0,522154	15,992284	5,651125	-7,069244	-0,250362	-232,476370	-316,814171	29,329155	0,490217	-7,517556	0,896069	-588,066597	-39,004205	15,992284	0,490217	-7,517556	0,896069	-588,066597	-39,004205	15,992284
13:15:44,84	0,354046	3,585001	-0,127976	0,672978	0,337996	0,273004	0,495462	-7,552993	0,903752	2,105949	-0,447469	16,077805	6,493340	-7,603115	0,105188	-260,911551	-360,225108	31,561273	0,495462	-7,552993	0,903752	-590,803982	-39,341271	16,077805	0,495462	-7,552993	0,903752	-590,803982	-39,341271	16,077805
13:15:44,89	0,354007	3,634965	-0,127975	0,672978	0,337996	0,272978	0,536700	-8,549307	1,259303	2,101751	-1,223227	18,309924	6,628835	-7,698490	0,097660	-265,865131	-367,006736	32,004753	0,536700	-8,549307	1,259303	-669,018860	-43,354175	18,309924	0,536700	-8,549307	1,259303	-669,018860	-43,354175	18,309924
13:15:44,94	0,354007	3,634965	-0,127975	0,672978	0,337996	0,272978	0,551550	-8,714336	1,251774	2,333414	-1,350155	18,753404	6,611019	-7,691243	0,091938	-265,423554	-366,034999	31,960143	0,551550	-8,714336	1,251774	-681,741979	-44,646801	18,753404	0,551550	-8,714336	1,251774	-681,741979	-44,646801	18,753404
13:15:44,99	0,354007	3,634965	-0,127975	0,672978	0,337996	0,272978	0,554426	-8,686224	1,241439	2,432639	-1,277290	18,653636	6,603052	-7,686924	0,087325	-265,151021	-365,616497	31,904986	0,554426	-8,686224	1,241439	-679,435982	-44,799695	18,653636	0,554426	-8,686224	1,241439	-679,435982	-44,799695	18,653636
13:15:45,04	0,354007	3,634965	-0,127975	0,672978	0,337996	0,272978	0,554426	-8,686224	1,241439	2,432639	-1,277290	18,653636	6,595230	-7,681282	0,091626	-265,047241	-365,320274	31,924811	0,553450	-8,676629	1,245741	-678,873287	-44,832069	18,673462	0,553450	-8,676629	1,245741	-678,873287	-44,832069	18,673462
13:15:45,09	0,354007	3,634965	-0,127975	0,672978	0,337996	0,272978	0,554028	-8,675246	1,244973	2,356989	-1,385612	18,649584	6,593743	-7,681091	0,090859	-264,979307	-365,143804	31,900934	0,554028	-8,675246	1,244973	-678,649835	-44,876791	18,649584	0,554028	-8,675246	1,244973	-678,649835	-44,876791	18,649584
13:15:45,14	0,354007	3,634965	-0,127975	0,672978	0,337996	0,272978	0,554028	-8,675246	1,244973	2,356989	-1,385612	18,649584	6,593563	-7,679885	0,085835	-264,850468	-364,940394	31,870569	0,554028	-8,675246	1,244973	-678,649835	-44,876791	18,649584	0,554028	-8,675246	1,244973	-678,649835	-44,876791	18,649584
13:15:45,19	0,354007	3,634965	-0,127975	0,672978	0,337996	0,272978	0,553074	-8,674488	1,239949	2,558133	-1,425343	18,619219	6,590291	-7,675817	0,087027	-264,764531	-364,808003	31,882929	0,553074	-8,674488	1,239949	-678,389162	-44,841640	18,619219	0,553074	-8,674488	1,239949	-678,389162	-44,841640	18,619219
13:15:45,24	0,354007	3,634965	-0,127975	0,672978	0,337996	0,272978	0,551186	-8,669620	1,241141	2,462608	-1,515256	18,631579	6,587601	-7,674757	0,088205	-264,692228	-364,678127	31,865941	0,551186	-8,669620	1,241141	-678,102532	-44,783396	18,631579	0,551186	-8,669620	1,241141	-678,102532	-44,783396	18,631579
13:15:45,29	0,354007	3,634965	-0,127975	0,672978	0,337996	0,272978	0,551613	-8,666760	1,242319	2,462555	-1,495375	18,614592	6,583003	-7,677479	0,089807	-264,682548	-364,565911	31,915715	0,551613	-8,666760	1,242319	-677,878135	-44,797033	18,614592	0,551613	-8,666760	1,242319	-677,878135	-44,797033	18,614592
13:15:45,34	0,354007	3,634965	-0,127975	0,672978	0,337996	0,272978	0,556270	-8,664139	1,243921	2,428261	-1,300956	18,664365	6,582089	-7,673454	0,087102	-264,579805	-364,466944	31,900533	0,556270	-8,664139	1,243921	-677,706645	-44,968160	18,664365	0,556270	-8,664139	1,243921	-677,706645	-44,968160	18,664365
13:15:45,39	0,354007	3,634965	-0,127975	0,672978	0,337996	0,272978	0,553241	-8,661335	1,241216	2,419546	-1,418954	18,649184	6,583428	-7,672504	0,089062	-264,524666	-364,417134	31,891052	0,553241	-8,661335	1,241216	-677,495267	-44,848404	18,649184	0,553241	-8,661335	1,241216	-677,495267	-44,848404	18,649184
13:15:45,44	0,354007	3,634965	-0,127975	0,672978	0,337996	0,272978	0,551750	-8,662020	1,243176	2,525854	-1,473685	18,639702	6,581742	-7,674658	0,089070	-264,506274	-364,379922	31,881749	0,551750	-8,662020	1,243176	-677,442703	-44,786022	18,639702	0,551750	-8,662020	1,243176	-677,442703	-44,786022	18,639702
13:15:45,49	0,354007	3,634965	-0,127975	0,672978	0,337996	0,272978	0,554458	-8,661637	1,243184	2,547389	-1,335545	18,630399	6,582472	-7,671926	0,087129	-264,448825	-364,330931	31,865059	0,554458	-8,661637	1,243184	-677,391145	-44,860464	18,630399	0,554458	-8,661637	1,243184	-677,391145	-44,860464	18,630399
13:15:45,54	0,354007	3,634965	-0,127975	0,672978	0,337996	0,272978	0,551726	-8,660903	1,241243	2,580356	-1,452326	18,613710	6,577880	-7,670258	0,088292	-264,418772	-364,251502	31,861196	0,551726	-8,660903	1,241243	-677,300534	-44,762822	18,613710	0,551726	-8,660903	1,241243	-677,300534	-44,762822	18,613710
13:15:45,59	0,354007	3,634965	-0,127975	0,672978	0,337996	0,272978	0,552578	-8,656092	1,242406	2,414001	-1,421723	18,609846	6,576286	-7,671148	0,084041	-264,366900	-364,152855	31,861156	0,552578	-8,656092	1,242406	-677,089230	-44,799081	18,609846	0,552578	-8,656092	1,242406	-677,089230	-44,799081	18,609846
13:15:45,64	0,354007	3,634965	-0,127975	0,672978	0,337996	0,272978	0,554146	-8,655157	1,238155	2,476720	-1,344562	18,609807	6,576371	-7,669628	0,084423	-264,337405	-364,120542	31,842516	0,554146	-8,655157	1,238155	-676,953071	-44,845048	18,609807	0,554146	-8,655157	1,238155	-676,953071	-44,845048	18,609807
13:15:45,69	0,354007	3,634965	-0,127975	0,672978	0,337996	0,272978	0,552787	-8,654470	1,238537	2,483769	-1,405849	18,591166	6,575823	-7,670996	0,089504	-264,349538	-364,055999	31,880080	0,552787	-8,654470	1,238537	-676,892156	-44,799644	18,591166	0,552787	-8,654470	1,238537	-676,892156	-44,799644	18,591166
13:15:45,74	0,354007	3,634965	-0,127975	0,672978	0,337996	0,272978	0,558815	-8,649865	1,241644	2,326989	-1,162310	18,596089	6,569369	-7,672546	0,087530	-264,356614	-364,013983	31,847438	0,558815	-8,649865	1,241644	-676,687447	-45,029299	18,596089	0,558815	-8,649865	1,241644	-676,687447	-45,029299	18,596089
13:15:45,79	0,354007	3,634965	-0,127975	0,672978	0,337996	0,272978	0,558815	-8,649865	1,241644	2,326989	-1,162310	18,596089	6,574305	-7,669464	0,086785	-264,257956	-363,973746	31,839786	0,558815	-8,649865	1,241644	-676,687447	-45,029299	18,596089	0,558815	-8,649865	1,241644	-676,687447	-45,029299	18,596089
13:15:45,84	0,354007	3,634965	-0,127975	0,672978	0,337996	0,272978	0,553678	-8,652598	1,240899	2,553284	-1,364140	18,588436	6,574316	-7,670582	0,086403	-264,263252	-363,947736	31,845587	0,553678	-8,652598	1,240899	-676,675697	-44,827833	18,588436	0,553678	-8,652598	1,240899	-676,675697	-44,827833	18,588436
13:15:45,89	0,354007	3,634965	-0,127975	0,672978	0,337996	0,272978	0,554640	-8,653168	1,240517	2,602750	-1,331678	18,594238	6,572672	-7,670769	0,088366	-264,224532	-363,904082	31,849927	0,554640	-8,653168	1,240517	-676,670899	-44,870933	18,594238	0,554640	-8,653168	1,240517	-676,670899	-44,870933	18,594238
13:15:45,94	0,354007	3,634965	-0,127975	0,672978	0,337996	0,272978	0,555624	-8,651838	1,242480	2,590765	-1,268815	18,598577	6,569817	-7,668748	0,084843	-264,192912	-363,852236	31,814452	0,555624	-8,651838	1,242480	-676,578493	-44,885298	18,598577	0,555624	-8,651838	1,242480	-676,578493	-44,885298	18,598577
13:15:45,99	0,354007	3,634965	-0,127975	0,672978	0,337996	0,272978	0,555302	-8,648354	1,238957	2,470346	-1,284113	18,563102	6,572235	-7,667877	0,086446	-264,166561	-363,830309	31,862906	0,555302	-8,648354	1,238957	-676,425477	-44,875297	18,563102	0,555302	-8,648354	1,238957	-676,425477	-44,875297	18,563102
13:15:46,04	0,354007	3,634965	-0,127975	0,672978	0,337996	0,272978	0,553338	-8,650013	1,240560	2,588774	-1,374344	18,611557	6,571093	-7,670282	0,086049	-264,172023	-363,789254	31,844584	0,553338	-8,650013	1,240560	-676,437274	-44,811414	18,611557	0,553338	-8,650013	1,240560	-676,437274	-44,811414	18,611557
13:15:46,09	0,354007	3,634965	-0,127975	0,672978	0,337996	0,272978	0,555992	-8,650226	1,240163	2,632673	-1,261633	18,593235	6,566508	-7,667282	0,086842	-264,130307	-363,713118	31,865145	0,555992	-8,650226	1,240163	-676,410093	-44,906983	18,593235	0,555992	-8,650226	1,240163	-676,410093	-44,906983	18,593235
13:15:46,14	0,354007	3,634965	-0,127975	0,672978	0,337996	0,272978	0,555687	-8,644756	1,240956	2,434988	-1,279438	18,613796	6,567102	-7,669076	0,085660	-264,126989	-363,735207	31,831043	0,555687	-8,644756	1,240956	-676,178325	-44,900839	18,613796	0,555687	-8,644756	1,240956	-676,178325	-44,900839	18,613796
13:15:46,19	0,354007	3,634965	-0,127975	0,672978	0,337996	0,272978	0,556943	-8,646167	1,239774	2,490894	-1,200180	18,579693	6,570727	-7,666552	0,084106	-264,093275	-363,686411	31,819671	0,556943	-8,646167	1,239774	-676,233190	-44,920221	18,579693	0,556943	-8,646167	1,239774	-676,233190	-44,920221	18,579693
13:15:46,24	0,354007	3,634965	-0,127975	0,672978	0,337996	0,272978	0,552945	-8,648045	1,238220	2,647670	-1,403307	18,568321	6,566769	-7,666316	0,088807	-264,035407	-363,648336	31,841012	0,552945	-8,648045	1,238220	-676,223844	-44,809458	18,568321	0,552945	-8,648045	1,238220	-676,223844	-44,809458	18,568321
13:15:46,29	0,354007	3,634965	-0,127975	0,672978	0,337996	0,272978	0,554719	-8,644498	1,242921	2,525161	-1,279938	18,589662	6,565017	-7,668477	0,084546	-264,028508	-363,637152	31,848114	0,554719	-8,644498	1,242921	-676,067955	-44,825414	18,589662	0,554719	-8,644498	1,242921	-676,067955	-44,825414	18,589662
13:15:46,34	0,354007	3,634965	-0,127975	0,672978	0,337996	0,272978	0,557467	-8,644062	1,238660	2,515625	-1,136691	18,596764	6,565739	-7,662521	0,084144	-263,967553	-363,594799	31,825872	0,557467	-8,644062	1,238660	-676,043266	-44,897836	18,596764	0,557467	-8,644062	1,238660	-676,043266	-44,897836	18,596764
13:15:46,39	0,354007	3,634965	-0,127975	0,672978	0,337996	0,272978	0,551947	-8,641709	1,238258	2,460421	-1,392088	18,574522	6,565736	-7,666709	0,090378	-263,992053	-363,591124	31,836361	0,551947	-8,641709	1,238258	-675,913753	-44,719961	18,574522	0,551947	-8,641709	1,238258	-675,913753	-44,719961	18,574522
13:15:46,44	0,354007	3,634965	-0,127975	0,672978	0,337996	0,272978	0,555576	-8,643801	1,244492	2,560110	-1,226458	18,585012	6,562241	-7,666430	0,085329	-263,974111	-363,559212	31,839708	0,555576	-8,643801	1,244492	-675,978244	-44,839173	18,585012	0,555576	-8,643801	1,244492	-675,978244	-44,839173	18,585012
13:15:46,49	0,354007	3,634965	-0,127975	0,672978	0,337996	0,272978	0,557082	-8,640634	1,239443	2,432054	-1,148559	18,588359	6,563423	-7,666019	0,083396	-263,978331	-363,522379	31,856908	0,557082	-8,640634	1,239443	-675,857721	-44,879502	18,588359	0,557082	-8,640634	1,239443	-675,857721	-44,879502	18,588359
13:15:46,54	0,354007	3,634965	-0,127975	0,672978	0,337996	0,272978	0,556135	-8,641452	1,237510	2,504394	-1,219868	18,605559	6,566500	-7,662212	0,085335	-263,921348	-363,500140	31,832726	0,556135	-8,641452	1,237510	-675,849619	-44,876481	18,605559	0,556135	-8,641452	1,237510	-675,849619	-44,876481	18,605559
13:15:46,59	0,354007	3,634965	-0,127975	0,672978	0,337996	0,272978	0,551300	-8,642214	1,239450	2,591724	-1,433088	18,581376	6,564683	-7,664873	0,086127	-263,938898	-363,534169	31,850006	0,551300	-8,642214	1,239450	-675,822037	-44,710110	18,581376	0,551300	-8,642214	1,239450	-675,822037	-44,710110	18,581376
13:15:46,64	0,354007	3,634965	-0,127975	0,672978	0,337996	0,272978	0,554513	-8,641971	1,240241	2,540858	-1,264199	18,598657	6,564770	-7,661099	0,084570	-263,905085	-363,479307	31,848094	0,554513	-8,641971	1,240241	-675,853849	-44,793436	18,598657	0,554513	-8,641971	1,240241	-675,853849	-44,793436	18,598657
13:15:46,69	0,354007	3,634965	-0,127975	0,672978	0,337996	0,272978	0,551201	-8,640159	1,238684	2,511040	-1,434554	18,596744	6,561930	-7,663293	0,083429	-263,869910	-363,446553	31,853504	0,551201	-8,640159	1,238684	-675,741407	-44,703824	18,596744	0,551201	-8,640159	1,238684	-675,741407	-44,703824	18,596744
13:15:46,74	0,354007	3,634965	-0,127975	0,672978	0,337996	0,272978	0,554521	-8,638797	1,237544	2,486194	-1,247815	18,602154	6,566139	-7,662639	0,087335	-263,850161	-363,403350	31,862823	0,554521	-8,638797	1,237544	-675,659373	-44,777726	18,602154	0,554521	-8,638797	1,237544	-675,659373	-44,777726	18,602154
13:15:46,79	0,354007	3,634965	-0,127975	0,672978	0,337996	0,272978	0,551850	-8,642115	1,241450	2,705996	-1,391190	18,611473	6,564365	-7,660601	0,086126	-263,840512	-363,434574	31,814004	0,551850	-8,642115	1,241450	-675,699998	-44,711452	18,611473	0,551850	-8,642115	1,241450	-675,699998	-44,711452	18,611473
13:15:46,84	0,354007	3,634965	-0,127975	0,672978	0,337996	0,272978	0,550972	-8,639559	1,240240	2,550896	-1,412895	18,562654	6,561451	-7,663362	0,084954	-263,847602	-363,392071	31,800703	0,550972	-8,639559	1,240240	-675,654495	-44,664207	18,562654	0,550972	-8,639559	1,240240	-675,654495	-44,664207	18,562654
13:15:46,89	0,354007	3,634965	-0,127975	0,672978	0,337996	0,272978	0,554821	-8,638416	1,239068	2,524710	-1,240162	18,549353	6,564478	-7,660162	0,087679	-263,816141	-363,363239	31,800642	0,554821	-8,638416	1,239068	-675,590936	-44,793585	18,549353	0,554821	-8,638416	1,239068	-675,590936	-44,793585	18,549353
13:15:46,94	0,354007	3,634965	-0,127975	0,672978	0,337996	0,272978	0,550535	-8,639438	1,241794	2,618552	-1,450162	18,549293	6,564431	-7,662178	0,088100	-263,836754	-363,369521	31,843696	0,550535	-8,639438	1,241794	-675,577318	-44,667197	18,549293	0,550535	-8,639438	1,241794	-675,577318	-44,667197	18,549293
13:15:46,99	0,354007	3,634965	-0,127975	0,672978	0,337996	0,272978	0,552305	-8,640405	1,242214	2,653105	-1,372868	18,592347	6,562136	-7,658709	0,089618	-263,820911	-363,326739	31,810182	0,552305	-8,640405	1,242214	-675,618699	-44,728795	18,592347	0,552305	-8,640405	1,242214	-675,618699	-44,728795	18,592347
13:15:47,04	0,354007	3,634965	-0,127975	0,672978	0,337996	0,272978	0,550448	-8,636683	1,243732	2,504534	-1,477097	18,558832	6,561650	-7,664317	0,085383	-263,778634	-363,330406	31,806446	0,550448	-8,636683	1,243732	-675,475094	-44,687258	18,558832	0,550448	-8,636683	1,243732	-675,475094	-44,687258	18,558832
13:15:47,09	0,354007	3,634965	-0,127975	0,672978	0,337996	0,272978	0,555548	-8,639066	1,239497	2,646430	-1,173436	18,555096	6,561646	-7,660852	0,089280	-263,785618	-363,297999	31,844459	0,555548	-8,639066	1,239497	-675,520289	-44,783969	18,555096	0,555548	-8,639066	1,239497	-675,520289	-44,783969	18,555096
13:15:47,14	0,354007	3,634965	-0,127975	0,672978	0,337996	0,272978	0,552549	-8,637330	1,243394	2,580717	-1,351647	18,593109	6,565234	-7,663470	0,086939	-263,763549	-363,313852	31,796929	0,552549	-8,637330	1,243394	-675,449705	-44,726741	18,593109	0,552549	-8,637330	1,243394	-675,449705	-44,726741	18,593109
13:15:47,19	0,354007	3,634965	-0,127975	0,672978	0,337996	0,272978	0,553022	-8,641746	1,241053	2,807639	-1,299995	18,545580	6,564057	-7,661955	0,087724	-263,768163	-363,282645	31,821745	0,553022	-8,641746	1,241053	-675,569417	-44,712246	18,545580	0,553022	-8,641746	1,241053	-675,569417	-44,712246	18,545580
13:15:47,24	0,354007	3,634965	-0,127975	0,672978	0,337996	0,272978	0,552299	-8,639970	1,241839	2,740002	-1,357217	18,570396	6,561211	-7,665018	0,087737	-263,736701	-363,269302	31,806360	0,552299	-8,639970	1,241839	-675,497631	-44,712672	18,570396	0,552299	-8,639970	1,241839	-675,497631	-44,712672	18,570396
13:15:47,29	0,354007	3,634965	-0,127975	0,672978	0,337996	0,272978	0,556375	-8,639036	1,241851	2,718724	-1,124701	18,555011	6,561237	-7,659187	0,086947	-263,727567	-363,208015	31,819270	0,556375	-8,639036	1,241851	-675,445596	-44,800105	18,555011	0,556375	-8,639036	1,241851	-675,445596	-44,800105	18,555011
13:15:47,35	0,354007	3,634965	-0,127975	0,672978	0,337996	0,272978	0,551312	-8,636143	1,241062	2,625942	-1,410691	18,567920	6,558923	-7,659938	0,085387	-263,708231	-363,210460	31,800050	0,551312	-8,636143	1,241062	-675,311293	-44,688679	18,567920	0,551312	-8,636143	1,241062	-675,311293	-44,688679	18,567920
13:15:47,40	0,354007	3,634965	-0,127975	0,672978	0,337996	0,272978	0,553119	-8,634514	1,239501	2,548796	-1,298763	18,548701	6,561295	-7,660606	0,087733	-263,705598	-363,211184	31,808573	0,553119	-8,634514	1,239501	-675,260580	-44,718594	18,548701	0,553119	-8,634514	1,239501	-675,260580	-44,718594	18,548701
13:15:47,45	0,354007	3,634965	-0,127975	0,672978	0,337996	0,272978	0,552511	-8,636903	1,241847	2,673706	-1,327726	18,557224	6,557131	-7,658106	0,087725	-263,728366	-363,173323	31,833902	0,552511	-8,636903	1,241847	-675,323195	-44,699845	18,557224	0,552511	-8,636903	1,241847	-675,323195	-44,699845	18,557224
13:15:47,50	0,354007	3,634965	-0,127975	0,672978	0,337996	0,272978	0,552429	-8,632047	1,241839	2,442566	-1,370667	18,582553	6,561387	-7,660471	0,088901	-263,676708	-363,182008	31,794001	0,552429	-8,632047	1,241839	-675,173090	-44,736306	18,582553	0,552429	-8,632047	1,241839	-675,173090	-44,736306	18,582553
13:15:47,55	0,354007	3,634965	-0,127975	0,672978	0,337996	0,272978	0,552349	-8,636915	1,243015	2,714055	-1,325723	18,542651	6,558970	-7,659679	0,086955	-263,701604	-363,168250	31,814962	0,552349	-8,636915	1,243015	-675,283807	-44,685119	18,542651	0,552349	-8,636915	1,243015	-675,283807	-44,685119	18,542651
13:15:47,60	0,354007	3,634965	-0,127975	0,672978	0,337996	0,272978	0,552871	-8,634426	1,241069	2,584060	-1,327000	18,563612	6,557203	-7,660539	0,086199	-263,705725	-363,147273	31,844774	0,552871	-8,634426	1,241069	-675,218365	-44,727400	18,563612	0,552871	-8,634426	1,241069	-675,218365	-44,727400	18,563612
13:15:47,65	0,354007	3,634965	-0,127975	0,672978	0,337996	0,272978	0,554499	-8,633326	1,240313	2,542982	-1,256402	18,593424	6,557297	-7,657694	0,088914	-263,675821	-363,105228	31,834909	0,554499	-8,633326	1,240313	-675,173117	-44,784599	18,593424	0,554499	-8,633326	1,240313	-675,173117	-44,784599	18,593424
13:15:47,70	0,354007	3,634965	-0,127975	0,672978	0,337996	0,272978	0,551989	-8,631984	1,243028	2,524582	-1,382067	18,583560	6,559697	-7,657468	0,084257	-263,646734	-363,106235	31,823325	0,551989	-8,631984	1,243028	-675,086201	-44,713200	18,583560	0,551989	-8,631984	1,243028	-675,086201	-44,713200	18,583560
13:15:47,75	0,354007	3,634965	-0,127975	0,672978	0,337996	0,272978	0,550593	-8,633950	1,238371	2,640463	-1,428985	18,571976	6,557443	-7,660414	0,087374	-263,614484	-363,108442	31,800819	0,550593	-8,633950	1,238371	-675,124617	-44,650501	18,571976	0,550593	-8,633950	1,238371	-675,124617	-44,650501	18,571976
13:15:47,80	0,354007	3,634965	-0,127975	0,672978	0,337996	0,272978	0,554271	-8,633472	1,241488	2,629804	-1,208656	18,549470	6,555592	-7,659245	0,086582	-263,654656	-363,087588	31,816771	0,554271	-8,633472	1,241488	-675,097727	-44,718957	18,549470	0,554271	-8,633472	1,241488	-675,097727	-44,718957	18,549470
13:15:47,85	0,354007	3,634965	-0,127975	0,672978	0,337996	0,272978	0,554185	-8,631284	1,240696	2,513998	-1,258380	18,565421	6,559783	-7,660630	0,085848	-263,627321	-363,073560	31,842130	0,554185	-8,631284	1,240696	-675,041769	-44,761876	18,565421	0,554185	-8,631284	1,240696	-675,041769	-44,761876	18,565421
13:15:47,90	0,354007	3,634965	-0,127975	0,672978	0,337996	0,272978	0,553289	-8,635606	1,239963	2,764551	-1,288320	18,590781	6,556839	-7,659596	0,087766	-263,639529	-363,044161	31,827140	0,553289	-8,635606	1,239963	-675,130483	-44,721470	18,590781	0,553289	-8,635606	1,239963	-675,130483	-44,721470	18,590781
13:15:47,95	0,354007	3,634965	-0,127975	0,672978	0,337996	0,272978	0,553865	-8,632540	1,241880	2,624474	-1,283615	18,575790	6,558072	-7,659656	0,088205	-263,605881	-363,055861	31,869962	0,553865	-8,632540	1,241880	-675,029877	-44,762019	18,575790	0,553865	-8,632540	1,241880	-675,029877	-44,762019	18,575790
13:15:48,00	0,354007	3,634965	-0,127975	0,672978	0,337996	0,272978	0,553301	-8,633637	1,242319	2,688221	-1,277965	18,618613	6,558135	-7,656158	0,085449	-263,573006	-363,040006	31,823888	0,553301	-8,633637	1,242319	-675,052261	-44,712077	18,618613	0,553301	-8,633637	1,242319	-675,052261	-44,712077	18,618613
13:15:48,05	0,354007	3,634965	-0,127975	0,672978	0,337996	0,272978	0,550239	-8,631942	1,239563	2,630268	-1,416624	18,572538	6,554668	-7,658061	0,088527	-263,575892	-362,988362	31,779211	0,550239	-8,631942	1,239563	-674,977185	-44,610403	18,572538	0,550239	-8,631942	1,239563	-674,977185	-44,610403	18,572538
13:15:48,10	0,354007	3,634965	-0,127975	0,672978	0,337996	0,272978	0,553621	-8,629892	1,242641	2,566932	-1,269074	18,527862	6,556494	-7,660539	0,088217	-263,536275	-363,018774	31,840953	0,553621	-8,629892	1,242641	-674,879568	-44,728350	18,527862	0,553621	-8,629892	1,242641	-674,879568	-44,728350	18,527862
13:15:48,15	0,354007	3,634965	-0,127975	0,672978	0,337996	0,272978	0,554854	-8,632712	1,242331	2,707042	-1,155449	18,589604	6,555854	-7,658347	0,088561	-263,554385	-363,032511	31,806789	0,553276	-8,631061	1,242675	-674,938038	-44,678493	18,555439	0,553276	-8,631061	1,242675	-674,938038	-44,678493	18,555439
13:15:48,20	0,354007	3,634965	-0,127975	0,672978	0,337996	0,272978	0,553276	-8,631061	1,242675	2,600260	-1,246342	18,555439	6,559906	-7,655030	0,085036	-263,573576	-363,031835	31,795809	0,553276	-8,631061	1,242675	-674,938038	-44,678493	18,555439	0,553276	-8,631061	1,242675	-674,938038	-44,678493	18,555439
13:15:48,25	0,354007	3,634965	-0,127975	0,672978	0,337996	0,272978	0,548377	-8,632912	1,239150	2,687511	-1,518051	18,544460	6,558272	-7,658587	0,086216	-263,538815	-362,994537	31,775738	0,548377	-8,632912	1,239150	-674,996106	-44,565626	18,544460	0,548377	-8,632912	1,239150	-674,996106	-44,565626	18,544460
13:15:48,30	0,354007	3,634965	-0,127975	0,672978	0,337996	0,272978	0,552275	-8,633276	1,240330	2,756082	-1,303882	18,524388	6,558300	-7,656594	0,086228	-263,518432	-362,994634	31,790354	0,552275	-8,633276	1,240330	-674,956050	-44,657477	18,524388	0,552275	-8,633276	1,240330	-674,956050	-44,657477	18,524388
13:15:48,35	0,354007	3,634965	-0,127975	0,672978	0,337996	0,272978	0,550535	-8,632304	1,240342	2,715645	-1,376690	18,539005	6,555934	-7,662670	0,088580	-263,546039	-362,983629	31,802784	0,550535	-8,632304	1,240342	-674,920184	-44,593652	18,539005	0,550535	-8,632304	1,240342	-674,920184	-44,593652	18,539005
13:15:48,40	0,354007	3,634965	-0,127975	0,672978	0,337996	0,272978	0,556979	-8,633292	1,242694	2,762776	-1,070968	18,551435	6,556013	-7,656582	0,087800	-263,495720	-362,971040	31,804062	0,556979	-8,633292	1,242694	-674,950653	-44,793852	18,551435	0,556979	-8,633292	1,242694	-674,950653	-44,793852	18,551435
13:15:48,45	0,354007	3,634965	-0,127975	0,672978	0,337996	0,272978	0,551668	-8,630317	1,241915	2,644131	-1,309875	18,552712	6,556019	-7,659558	0,086657	-263,509660	-362,931945	31,825093	0,551668	-8,630317	1,241915	-674,835751	-44,615818	18,552712	0,551668	-8,630317	1,241915	-674,835751	-44,615818	18,552712
13:15:48,50	0,354007	3,634965	-0,127975	0,672978	0,337996	0,272978	0,554242	-8,631810	1,240771	2,748674	-1,207643	18,573744	6,557859	-7,657996	0,087416	-263,474018	-362,943260	31,785691	0,554242	-8,631810	1,240771	-674,848437	-44,715650	18,573744	0,554242	-8,631810	1,240771	-674,848437	-44,715650	18,573744
13:15:48,55	0,354007	3,634965	-0,127975	0,672978	0,337996	0,272978	0,551969	-8,632622	1,241531	2,798915	-1,289311	18,534341	6,555367	-7,657998	0,086667	-263,525205	-362,948788	31,858742	0,551969	-8,632622	1,241531	-674,861932	-44,618893	18,534341	0,551969	-8,632622	1,241531	-674,861932	-44,618893	18,534341
13:15:48,60	0,354007	3,634965	-0,127975	0,672978	0,337996	0,272978	0,553217	-8,630465	1,240781	2,656362	-1,265972	18,607392	6,554362	-7,657358	0,087419	-263,459749	-362,927444	31,790385	0,553217	-8,630465	1,240781	-674,835147	-44,693535	18,607392	0,553217	-8,630465	1,240781	-674,835147	-44,693535	18,607392
13:15:48,65	0,354007	3,634965	-0,127975	0,672978	0,337996	0,272978	0,553165	-8,629275	1,241533	2,645687	-1,222659	18,539035	6,553663	-7,658011	0,086639	-263,519748	-362,892279	31,821456	0,553165	-8,629275	1,241533	-674,752397	-44,646144	18,539035	0,553165	-8,629275	1,241533	-674,752397	-44,646144	18,539035
13:15:48,70	0,354007	3,634965	-0,127975	0,672978	0,337996	0,272978	0,554080	-8,628996	1,240753	2,631649	-1,244648	18,570106	6,556111	-7,656745	0,085868	-263,468586	-362,909478	31,802078	0,554080	-8,628996	1,240753	-674,744555	-44,739921	18,570106	0,554080	-8,628996	1,240753	-674,744555	-44,739921	18,570106
13:15:48,75	0,354007	3,634965	-0,127975	0,672978	0,337996	0,272978	0,551760	-8,630483	1,239983	2,719653	-1,312376	18,550728	6,555006	-7,659984	0,084741	-263,443849	-362,894291	31,821705	0,551760	-8,630483	1,239983	-674,773272	-44,625537	18,550728	0,551760	-8,630483	1,239983	-674,773272	-44,625537	18,550728
13:15:48,80	0,354007	3,634965	-0,127975	0,672978	0,337996	0,272978	0,555118	-8,631145	1,238855	2,779611	-1,123951	18,570356	6,550764	-7,657525	0,085834	-263,511903	-362,856474	31,788667	0,555109	-8,626242	1,239948	-674,636651	-44,778293	18,537317	0,555109	-8,626242	1,239948	-674,636651	-44,778293	18,537317
13:15:48,85	0,354007	3,634965	-0,127975	0,672978	0,337996	0,272978	0,555109	-8,626242	1,239948	2,523384	-1,202259	18,537317	6,553895	-7,657128	0,085484	-263,425193	-362,853544	31,783837	0,555109	-8,626242	1,239948	-674,636651	-44,778293	18,537317	0,555109	-8,626242	1,239948	-674,636651	-44,778293	18,537317
13:15:48,90	0,354007	3,634965	-0,127975	0,672978	0,337996	0,272978	0,553200	-8,628756	1,239598	2,699954	-1,227893	18,532487	6,552672	-7,654740	0,085486	-263,425452	-362,887282	31,802281	0,553200	-8,628756	1,239598	-674,657354	-44,654080	18,532487	0,553200	-8,628756	1,239598	-674,657354	-44,654080	18,532487
13:15:48,95	0,354007	3,634965	-0,127975	0,672978	0,337996	0,272978	0,551743	-8,626503	1,239600	2,553470	-1,286995	18,550932	6,555622	-7,655407	0,085889	-263,434477	-362,858252	31,818005	0,551743	-8,626503	1,239600	-674,627007	-44,598833	18,550932	0,551743	-8,626503	1,239600	-674,627007	-44,598833	18,550932
13:15:49,00	0,354007	3,634965	-0,127975	0,672978	0,337996	0,272978	0,550846	-8,629390	1,240004	2,724245	-1,355998	18,566655	6,555735	-7,655448	0,086301	-263,383642	-362,855018	31,817349	0,550846	-8,629390	1,240004	-674,682896	-44,597379	18,566655	0,550846	-8,629390	1,240004	-674,682896	-44,597379	18,566655
13:15:49,05	0,354007	3,634965	-0,127975	0,672978	0,337996	0,272978	0,550825	-8,629509	1,240416	2,758639	-1,314677	18,565999	6,554627	-7,656614	0,083566	-263,360723	-362,833597	31,780338	0,550825	-8,629509	1,240416	-674,657825	-44,554418	18,565999	0,550825	-8,629509	1,240416	-674,657825	-44,554418	18,565999
13:15:49,10	0,354007	3,634965	-0,127975	0,672978	0,337996	0,272978	0,552388	-8,629132	1,237681	2,769064	-1,224230	18,528988	6,556843	-7,656091	0,085899	-263,414917	-362,863513	31,812894	0,552388	-8,629132	1,237681	-674,617833	-44,586716	18,528988	0,552388	-8,629132	1,237681	-674,617833	-44,586716	18,528988
13:15:49,15	0,354007	3,634965	-0,127975	0,672978	0,337996	0,272978	0,550827	-8,630790	1,240013	2,802258	-1,337371	18,561544	6,553419	-7,656687	0,085147	-263,372398	-362,834679	31,822849	0,550827	-8,630790	1,240013	-674,714767	-44,577329	18,561544	0,550827	-8,630790	1,240013	-674,714767	-44,577329	18,561544
13:15:49,20	0,354007	3,634965	-0,127975	0,672978	0,337996	0,272978	0,553056	-8,628123	1,239261	2,709774	-1,199109	18,571499	6,551121	-7,654620	0,084334	-263,351591	-362,811356	31,780179	0,553056	-8,628123	1,239261	-674,597845	-44,613966	18,571499	0,553056	-8,628123	1,239261	-674,597845	-44,613966	18,571499
13:15:49,25	0,354007	3,634965	-0,127975	0,672978	0,337996	0,272978	0,552415	-8,625099	1,238448	2,583156	-1,226051	18,528830	6,549223	-7,657980	0,084340	-263,429563	-362,773954	31,820110	0,552415	-8,625099	1,238448	-674,487122	-44,590637	18,528830	0,552415	-8,625099	1,238448	-674,487122	-44,590637	18,528830
13:15:49,30	0,354007	3,634965	-0,127975	0,672978	0,337996	0,272978	0,556274	-8,625136	1,238454	2,578476	-1,111638	18,568760	6,551040	-7,658060	0,087050	-263,401123	-362,817549	31,783158	0,556274	-8,625136	1,238454	-674,494693	-44,779113	18,568760	0,556274	-8,625136	1,238454	-674,494693	-44,779113	18,568760
13:15:49,35	0,354007	3,634965	-0,127975	0,672978	0,337996	0,272978	0,555435	-8,626749	1,241164	2,638828	-1,108839	18,531809	6,550589	-7,654958	0,087465	-263,336111	-362,792373	31,797962	0,555435	-8,626749	1,241164	-674,560977	-44,710452	18,531809	0,555435	-8,626749	1,241164	-674,560977	-44,710452	18,531809
13:15:49,40	0,354007	3,634965	-0,127975	0,672978	0,337996	0,272978	0,552973	-8,624808	1,241579	2,592182	-1,193106	18,546612	6,554087	-7,654017	0,088226	-263,360347	-362,772585	31,789436	0,552973	-8,624808	1,241579	-674,455219	-44,601517	18,546612	0,552973	-8,624808	1,241579	-674,455219	-44,601517	18,546612
13:15:49,45	0,354007	3,634965	-0,127975	0,672978	0,337996	0,272978	0,550410	-8,627366	1,242340	2,730245	-1,357309	18,538086	6,549372	-7,657181	0,083958	-263,369326	-362,748129	31,796469	0,550410	-8,627366	1,242340	-674,518001	-44,564459	18,538086	0,550410	-8,627366	1,242340	-674,518001	-44,564459	18,538086
13:15:49,50	0,354007	3,634965	-0,127975	0,672978	0,337996	0,272978	0,555507	-8,624865	1,238072	2,616847	-1,112263	18,545119	6,550026	-7,653897	0,087465	-263,325657	-362,780065	31,798309	0,555507	-8,624865	1,238072	-674,435016	-44,719535	18,545119	0,555507	-8,624865	1,238072	-674,435016	-44,719535	18,545119
13:15:49,55	0,354007	3,634965	-0,127975	0,672978	0,337996	0,272978	0,552336	-8,623789	1,241579	2,555107	-1,223327	18,546959	6,553547	-7,655713	0,087860	-263,339762	-362,773094	31,798776	0,552336	-8,623789	1,241579	-674,412344	-44,581739	18,546959	0,552336	-8,623789	1,241579	-674,412344	-44,581739	18,546959
13:15:49,60	0,354007	3,634965	-0,127975	0,672978	0,337996	0,272978	0,552148	-8,627747	1,241974	2,759876	-1,248829	18,547426	6,548250	-7,655841	0,087474	-263,351875	-362,723338	31,819175	0,552148	-8,627747	1,241974	-674,518230	-44,592445	18,547426	0,552148	-8,627747	1,241974	-674,518230	-44,592445	18,547426
13:15:49,65	0,354007	3,634965	-0,127975	0,672978	0,337996	0,272978	0,554907	-8,623224	1,241588	2,561731	-1,140704	18,567825	6,552476	-7,654907	0,087455	-263,302115	-362,742000	31,760805	0,554907	-8,623224	1,241588	-674,361345	-44,700940	18,567825	0,554907	-8,623224	1,241588	-674,361345	-44,700940	18,567825
13:15:49,70	0,354007	3,634965	-0,127975	0,672978	0,337996	0,272978	0,554957	-8,625060	1,238955	2,640120	-1,153135	18,559853	6,549816	-7,656802	0,084841	-263,373391	-362,730623	31,811203	0,554957	-8,625060	1,238955	-674,427059	-44,717235	18,559853	0,554957	-8,625060	1,238955	-674,427059	-44,717235	18,559853
13:15:49,75	0,354007	3,634965	-0,127975	0,672978	0,337996	0,272978	0,554957	-8,625060	1,238955	2,640120	-1,153135	18,559853	6,548356	-7,657113	0,089406	-263,323589	-362,697345	31,779609	0,554957	-8,625060	1,238955	-674,427059	-44,717235	18,559853	0,554957	-8,625060	1,238955	-674,427059	-44,717235	18,559853
13:15:49,80	0,354007	3,634965	-0,127975	0,672978	0,337996	0,272978	0,555956	-8,623951	1,243521	2,636211	-1,074668	18,528260	6,554254	-7,655683	0,089047	-263,305927	-362,717334	31,804464	0,555956	-8,623951	1,243521	-674,343969	-44,717232	18,528260	0,555956	-8,623951	1,243521	-674,343969	-44,717232	18,528260
13:15:49,85	0,354007	3,634965	-0,127975	0,672978	0,337996	0,272978	0,551768	-8,628343	1,243161	2,856122	-1,267146	18,553114	6,549528	-7,652583	0,087073	-263,297233	-362,732137	31,785364	0,551768	-8,628343	1,243161	-674,468840	-44,580964	18,553114	0,551768	-8,628343	1,243161	-674,468840	-44,580964	18,553114
13:15:49,90	0,354007	3,634965	-0,127975	0,672978	0,337996	0,272978	0,551447	-8,622701	1,241187	2,554233	-1,268922	18,534014	6,550239	-7,654016	0,087447	-263,264171	-362,692619	31,737521	0,551447	-8,622701	1,241187	-674,327784	-44,557519	18,534014	0,551447	-8,622701	1,241187	-674,327784	-44,557519	18,534014
13:15:49,95	0,354007	3,634965	-0,127975	0,672978	0,337996	0,272978	0,552332	-8,624034	1,241562	2,674299	-1,214021	18,486171	6,553157	-7,656410	0,086697	-263,269456	-362,721896	31,756624	0,552332	-8,624034	1,241562	-674,312353	-44,572102	18,486171	0,552332	-8,624034	1,241562	-674,312353	-44,572102	18,486171
13:15:50,00	0,354007	3,634965	-0,127975	0,672978	0,337996	0,272978	0,552946	-8,627757	1,240811	2,839926	-1,172023	18,505274	6,551874	-7,653555	0,085537	-263,307728	-362,706977	31,806854	0,552946	-8,627757	1,240811	-674,439022	-44,578316	18,505274	0,552946	-8,627757	1,240811	-674,439022	-44,578316	18,505274
13:15:50,05	0,354007	3,634965	-0,127975	0,672978	0,337996	0,272978	0,551116	-8,625219	1,239651	2,701720	-1,307818	18,555505	6,548422	-7,654315	0,084746	-263,277034	-362,697660	31,772693	0,551116	-8,625219	1,239651	-674,377973	-44,570409	18,555505	0,551116	-8,625219	1,239651	-674,377973	-44,570409	18,555505
13:15:50,10	0,354007	3,634965	-0,127975	0,672978	0,337996	0,272978	0,553500	-8,622610	1,238860	2,589441	-1,161926	18,521343	6,547919	-7,654647	0,089398	-263,261379	-362,665735	31,746362	0,553500	-8,622610	1,238860	-674,285406	-44,611662	18,521343	0,553500	-8,622610	1,238860	-674,285406	-44,611662	18,521343
13:15:50,15	0,354007	3,634965	-0,127975	0,672978	0,337996	0,272978	0,554039	-8,622339	1,243513	2,610855	-1,136307	18,495012	6,549118	-7,651431	0,089829	-263,229772	-362,687332	31,799064	0,554039	-8,622339	1,243513	-674,242765	-44,628348	18,495012	0,554039	-8,622339	1,243513	-674,242765	-44,628348	18,495012
13:15:50,20	0,354007	3,634965	-0,127975	0,672978	0,337996	0,272978	0,550655	-8,621770	1,243943	2,578370	-1,274112	18,547714	6,551430	-7,653820	0,087884	-263,257930	-362,675107	31,796128	0,550655	-8,621770	1,243943	-674,230587	-44,500497	18,547714	0,550655	-8,621770	1,243943	-674,230587	-44,500497	18,547714
13:15:50,25	0,354007	3,634965	-0,127975	0,672978	0,337996	0,272978	0,551568	-8,624967	1,241998	2,741096	-1,257121	18,544779	6,550251	-7,653186	0,084757	-263,249345	-362,686201	31,773253	0,551568	-8,624967	1,241998	-674,318787	-44,555197	18,544779	0,551568	-8,624967	1,241998	-674,318787	-44,555197	18,544779
13:15:50,30	0,354007	3,634965	-0,127975	0,672978	0,337996	0,272978	0,551607	-8,623629	1,238871	2,666199	-1,242077	18,521903	6,550946	-7,652814	0,087877	-263,213613	-362,662859	31,767064	0,551607	-8,623629	1,238871	-674,288642	-44,543266	18,521903	0,551607	-8,623629	1,238871	-674,288642	-44,543266	18,521903
13:15:50,35	0,354007	3,634965	-0,127975	0,672978	0,337996	0,272978	0,550937	-8,624045	1,241992	2,725925	-1,257644	18,515715	6,548472	-7,654668	0,088627	-263,284466	-362,635920	31,767497	0,550937	-8,624045	1,241992	-674,261593	-44,506237	18,515715	0,550937	-8,624045	1,241992	-674,261593	-44,506237	18,515715
13:15:50,40	0,354007	3,634965	-0,127975	0,672978	0,337996	0,272978	0,553781	-8,622829	1,242741	2,650629	-1,184618	18,516147	6,550959	-7,650724	0,090988	-263,215459	-362,636924	31,780869	0,553781	-8,622829	1,242741	-674,241482	-44,656415	18,516147	0,553781	-8,622829	1,242741	-674,241482	-44,656415	18,516147
13:15:50,45	0,354007	3,634965	-0,127975	0,672978	0,337996	0,272978	0,549122	-8,623011	1,245102	2,693722	-1,366638	18,529520	6,547980	-7,650218	0,089026	-263,235964	-362,610821	31,777825	0,549122	-8,623011	1,245102	-674,212669	-44,472681	18,529520	0,549122	-8,623011	1,245102	-674,212669	-44,472681	18,529520
13:15:50,50	0,354007	3,634965	-0,127975	0,672978	0,337996	0,272978	0,550173	-8,620177	1,243140	2,558709	-1,342791	18,526475	6,551576	-7,654039	0,084799	-263,202708	-362,623314	31,794245	0,550173	-8,620177	1,243140	-674,125214	-44,531344	18,526475	0,550173	-8,620177	1,243140	-674,125214	-44,531344	18,526475
13:15:50,55	0,354007	3,634965	-0,127975	0,672978	0,337996	0,272978	0,551684	-8,625202	1,238914	2,825822	-1,229162	18,542895	6,552095	-7,651109	0,087082	-263,234483	-362,626094	31,764547	0,551684	-8,625202	1,238914	-674,252570	-44,536343	18,542895	0,551684	-8,625202	1,238914	-674,252570	-44,536343	18,542895
13:15:50,60	0,354007	3,634965	-0,127975	0,672978	0,337996	0,272978	0,548887	-8,624188	1,241197	2,754754	-1,400733	18,513197	6,549708	-7,652139	0,087840	-263,244458	-362,657640	31,743231	0,548887	-8,624188	1,241197	-674,243972	-44,488351	18,513197	0,548887	-8,624188	1,241197	-674,243972	-44,488351	18,513197
13:15:50,65	0,354007	3,634965	-0,127975	0,672978	0,337996	0,272978	0,550972	-8,622635	1,241955	2,641718	-1,285179	18,491882	6,548605	-7,651076	0,085955	-263,211822	-362,610214	31,808516	0,550972	-8,622635	1,241955	-674,235138	-44,536468	18,491882	0,550972	-8,622635	1,241955	-674,235138	-44,536468	18,491882
13:15:50,70	0,354007	3,634965	-0,127975	0,672978	0,337996	0,272978	0,550603	-8,621148	1,240069	2,621776	-1,299810	18,557167	6,542094	-7,649341	0,086722	-263,063438	-362,309602	31,728074	0,550603	-8,621148	1,240069	-674,138338	-44,522143	18,557167	0,550603	-8,621148	1,240069	-674,138338	-44,522143	18,557167
13:15:50,75	0,354007	3,634965	-0,127975	0,672978	0,337996	0,272978	0,552356	-8,614642	1,240836	2,618005	-1,230434	18,476724	5,488719	-6,935376	-0,052267	-225,779544	-307,494779	29,010192	0,552356	-8,614642	1,240836	-673,631406	-44,590410	18,476724	0,552356	-8,614642	1,240836	-673,631406	-44,590410	18,476724
13:15:50,80	0,354048	3,585364	-0,127982	0,672978	0,337998	0,273061	0,460733	-7,345411	1,101847	2,730919	-1,113491	15,758842	5,280196	-6,789608	-0,061561	-218,422639	-296,921274	28,435999	0,460733	-7,345411	1,101847	-573,883816	-37,281011	15,758842	0,460733	-7,345411	1,101847	-573,883816	-37,281011	15,758842
13:15:50,85	0,354048	3,585364	-0,127982	0,672978	0,337998	0,273061	0,438755	-7,091940	1,092553	2,385843	-1,171827	15,184650	5,295977	-6,798494	-0,062043	-218,788141	-297,671792	28,451333	0,438755	-7,091940	1,092553	-554,331485	-35,614087	15,184650	0,438755	-7,091940	1,092553	-554,331485	-35,614087	15,184650
13:15:50,90	0,354048	3,585364	-0,127982	0,672978	0,337998	0,273061	0,438560	-7,110050	1,092072	2,494828	-1,123221	15,199983	5,300809	-6,800225	-0,061305	-218,930892	-297,902929	28,464906	0,438560	-7,110050	1,092072	-555,644110	-35,550205	15,199983	0,438560	-7,110050	1,092072	-555,644110	-35,550205	15,199983
13:15:50,95	0,354048	3,585364	-0,127982	0,672978	0,337998	0,273061	0,437643	-7,115100	1,092809	2,485859	-1,178971	15,213557	5,303348	-6,804801	-0,063283	-219,070046	-298,068291	28,471693	0,437643	-7,115100	1,092809	-556,049469	-35,533958	15,213557	0,437643	-7,115100	1,092809	-556,049469	-35,533958	15,213557
13:15:51,00	0,354048	3,585364	-0,127982	0,672978	0,337998	0,273061	0,440336	-7,119587	1,090831	2,506394	-1,076752	15,220344	5,303778	-6,804178	-0,064050	-219,112350	-298,135764	28,514206	0,440336	-7,119587	1,090831	-556,381156	-35,643158	15,220344	0,440336	-7,119587	1,090831	-556,381156	-35,643158	15,220344
13:15:51,05	0,354048	3,585364	-0,127982	0,672978	0,337998	0,273061	0,439582	-7,119648	1,090064	2,429979	-1,118877	15,262857	5,310086	-6,807010	-0,067988	-219,158781	-298,255670	28,446077	0,439582	-7,119648	1,090064	-556,462357	-35,626068	15,262857	0,439582	-7,119648	1,090064	-556,462357	-35,626068	15,262857
13:15:51,10	0,354048	3,585364	-0,127982	0,672978	0,337998	0,273061	0,438880	-7,126526	1,086126	2,660620	-1,135618	15,194727	5,310028	-6,804023	-0,068735	-219,150706	-298,310910	28,498409	0,438880	-7,126526	1,086126	-556,771703	-35,587734	15,194727	0,438880	-7,126526	1,086126	-556,771703	-35,587734	15,194727
13:15:51,15	0,354048	3,585364	-0,127982	0,672978	0,337998	0,273061	0,436323	-7,124983	1,085379	2,536562	-1,233982	15,247059	5,313992	-6,808843	-0,065240	-219,217551	-298,387383	28,499335	0,436323	-7,124983	1,085379	-556,774605	-35,485353	15,247059	0,436323	-7,124983	1,085379	-556,774605	-35,485353	15,247059
13:15:51,20	0,354048	3,585364	-0,127982	0,672978	0,337998	0,273061	0,438515	-7,130826	1,088874	2,740757	-1,139665	15,247985	5,296471	-6,797589	-0,064013	-218,817931	-297,700493	28,437603	0,438515	-7,130826	1,088874	-557,029099	-35,563087	15,247985	0,438515	-7,130826	1,088874	-557,029099	-35,563087	15,247985
13:15:51,25	0,354048	3,585364	-0,127982	0,672978	0,337998	0,273061	0,437529	-7,110025	1,090101	2,453784	-1,188294	15,186253	4,406000	-6,239349	-0,388719	-189,034140	-251,701479	26,063687	0,437529	-7,110025	1,090101	-555,683201	-35,534325	15,186253	0,437529	-7,110025	1,090101	-555,683201	-35,534325	15,186253
13:15:51,30	0,354006	3,535174	-0,127989	0,672979	0,337996	0,273030	0,399315	-6,059735	0,765396	2,566897	-0,381437	12,812337	4,233625	-6,119554	-0,359109	-183,003457	-242,922696	25,598782	0,399315	-6,059735	0,765396	-473,122325	-31,727645	12,812337	0,399315	-6,059735	0,765396	-473,122325	-31,727645	12,812337
13:15:51,35	0,354006	3,535174	-0,127989	0,672979	0,337996	0,273030	0,381757	-5,850557	0,795005	2,307587	-0,461136	12,347432	4,252506	-6,128839	-0,357997	-183,325981	-243,595541	25,630204	0,381757	-5,850557	0,795005	-456,961101	-30,429022	12,347432	0,381757	-5,850557	0,795005	-456,961101	-30,429022	12,347432
13:15:51,40	0,354006	3,535174	-0,127989	0,672979	0,337996	0,273030	0,380358	-5,871551	0,796117	2,655347	-0,476767	12,378855	4,256732	-6,131353	-0,357626	-183,454994	-243,885599	25,661132	0,380358	-5,871551	0,796117	-458,261421	-30,334843	12,378855	0,380358	-5,871551	0,796117	-458,261421	-30,334843	12,378855
13:15:51,45	0,354006	3,535174	-0,127989	0,672979	0,337996	0,273030	0,380421	-5,876468	0,796488	2,595293	-0,440162	12,409782	4,258137	-6,134005	-0,360791	-183,568265	-244,055605	25,639244	0,380421	-5,876468	0,796488	-458,707409	-30,303227	12,409782	0,380421	-5,876468	0,796488	-458,707409	-30,303227	12,409782
13:15:51,50	0,354006	3,535174	-0,127989	0,672979	0,337996	0,273030	0,382016	-5,879010	0,793324	2,523649	-0,370317	12,387895	4,262152	-6,135178	-0,358066	-183,584224	-244,177732	25,639203	0,382016	-5,879010	0,793324	-458,978656	-30,358585	12,387895	0,382016	-5,879010	0,793324	-458,978656	-30,358585	12,387895
13:15:51,55	0,354006	3,535174	-0,127989	0,672979	0,337996	0,273030	0,384203	-5,881922	0,792142	2,419602	-0,197152	12,390798	4,263109	-6,131489	-0,361214	-183,617635	-244,335742	25,627423	0,384203	-5,881922	0,792142	-459,311298	-30,357096	12,390798	0,384203	-5,881922	0,792142	-459,311298	-30,357096	12,390798
13:15:51,60	0,354006	3,535174	-0,127989	0,672979	0,337996	0,273030	0,384203	-5,881922	0,792142	2,419602	-0,197152	12,390798	4,266555	-6,134524	-0,357709	-183,653793	-244,390219	25,633753	0,384203	-5,881922	0,792142	-459,311298	-30,357096	12,390798	0,384203	-5,881922	0,792142	-459,311298	-30,357096	12,390798
13:15:51,65	0,354006	3,535174	-0,127989	0,672979	0,337996	0,273030	0,378256	-5,886560	0,796405	2,583710	-0,472583	12,382403	4,267608	-6,135371	-0,360834	-183,691556	-244,440934	25,629629	0,378256	-5,886560	0,796405	-459,511283	-30,165717	12,382403	0,378256	-5,886560	0,796405	-459,511283	-30,165717	12,382403
13:15:51,70	0,354006	3,535174	-0,127989	0,672979	0,337996	0,273030	0,378464	-5,887895	0,793281	2,590302	-0,469164	12,378279	4,266267	-6,138037	-0,360450	-183,742837	-244,529500	25,640993	0,378464	-5,887895	0,793281	-459,609448	-30,178549	12,378279	0,378464	-5,887895	0,793281	-459,609448	-30,178549	12,378279
13:15:51,75	0,354006	3,535174	-0,127989	0,672979	0,337996	0,273030	0,381443	-5,888067	0,793664	2,496905	-0,314342	12,389644	4,269154	-6,136244	-0,359291	-183,739860	-244,610899	25,633570	0,381443	-5,888067	0,793664	-459,716349	-30,257642	12,389644	0,381443	-5,888067	0,793664	-459,716349	-30,257642	12,389644
13:15:51,80	0,354006	3,535174	-0,127989	0,672979	0,337996	0,273030	0,378447	-5,889671	0,794823	2,511294	-0,426883	12,382221	4,267866	-6,134574	-0,359680	-183,766040	-244,657553	25,661677	0,378447	-5,889671	0,794823	-459,827851	-30,134957	12,382221	0,378447	-5,889671	0,794823	-459,827851	-30,134957	12,382221
13:15:51,85	0,354006	3,535174	-0,127989	0,672979	0,337996	0,273030	0,377644	-5,887720	0,794434	2,356372	-0,467979	12,410328	4,271905	-6,135110	-0,359726	-183,796522	-244,705280	25,607812	0,377644	-5,887720	0,794434	-459,829656	-30,113024	12,410328	0,377644	-5,887720	0,794434	-459,829656	-30,113024	12,410328
13:15:51,90	0,354006	3,535174	-0,127989	0,672979	0,337996	0,273030	0,376089	-5,891487	0,794388	2,495655	-0,551382	12,356463	4,272428	-6,139606	-0,359682	-183,822681	-244,736767	25,654920	0,376089	-5,891487	0,794388	-459,986041	-30,074348	12,356463	0,376089	-5,891487	0,794388	-459,986041	-30,074348	12,356463
13:15:51,95	0,354006	3,535174	-0,127989	0,672979	0,337996	0,273030	0,379721	-5,894187	0,794432	2,595739	-0,369420	12,403571	4,272355	-6,134454	-0,361653	-183,827398	-244,772790	25,650921	0,379721	-5,894187	0,794432	-460,097956	-30,177511	12,403571	0,379721	-5,894187	0,794432	-460,097956	-30,177511	12,403571
13:15:52,00	0,354006	3,535174	-0,127989	0,672979	0,337996	0,273030	0,375296	-5,891547	0,792461	2,424916	-0,585609	12,399571	4,272902	-6,135472	-0,363949	-183,832200	-244,794821	25,695211	0,375296	-5,891547	0,792461	-460,061557	-30,046315	12,399571	0,375296	-5,891547	0,792461	-460,061557	-30,046315	12,399571
13:15:52,05	0,354006	3,535174	-0,127989	0,672979	0,337996	0,273030	0,375904	-5,892530	0,790165	2,454552	-0,547099	12,443862	4,272875	-6,137044	-0,359298	-183,856029	-244,804347	25,682393	0,375904	-5,892530	0,790165	-460,109087	-30,055588	12,443862	0,375904	-5,892530	0,790165	-460,109087	-30,055588	12,443862
13:15:52,10	0,354006	3,535174	-0,127989	0,672979	0,337996	0,273030	0,377279	-5,893293	0,794816	2,474040	-0,491510	12,431043	4,267547	-6,140559	-0,358520	-183,865914	-244,841973	25,679373	0,377279	-5,893293	0,794816	-460,149459	-30,107880	12,431043	0,377279	-5,893293	0,794816	-460,149459	-30,107880	12,431043
13:15:52,15	0,354006	3,535174	-0,127989	0,672979	0,337996	0,273030	0,382986	-5,890437	0,795595	2,287985	-0,184457	12,428024	4,271533	-6,136266	-0,361694	-183,902923	-244,886798	25,633124	0,382986	-5,890437	0,795595	-460,111295	-30,248882	12,428024	0,382986	-5,890437	0,795595	-460,111295	-30,248882	12,428024
13:15:52,20	0,354006	3,535174	-0,127989	0,672979	0,337996	0,273030	0,377276	-5,891742	0,792420	2,298536	-0,491020	12,381774	4,273825	-6,138113	-0,361276	-183,934249	-244,884191	25,677003	0,377276	-5,891742	0,792420	-460,203208	-30,107203	12,381774	0,377276	-5,891742	0,792420	-460,203208	-30,107203	12,381774
13:15:52,25	0,354006	3,535174	-0,127989	0,672979	0,337996	0,273030	0,377730	-5,894650	0,792839	2,436370	-0,495869	12,425653	4,274373	-6,139391	-0,363237	-183,939814	-244,932264	25,647548	0,377730	-5,894650	0,792839	-460,293688	-30,147654	12,425653	0,377730	-5,894650	0,792839	-460,293688	-30,147654	12,425653
13:15:52,30	0,354006	3,535174	-0,127989	0,672979	0,337996	0,273030	0,378562	-5,895764	0,790877	2,449844	-0,433361	12,396199	4,274290	-6,139937	-0,363247	-183,982081	-244,922469	25,657897	0,378562	-5,895764	0,790877	-460,367604	-30,150499	12,396199	0,378562	-5,895764	0,790877	-460,367604	-30,150499	12,396199
13:15:52,35	0,354006	3,535174	-0,127989	0,672979	0,337996	0,273030	0,379077	-5,895965	0,790867	2,447672	-0,448110	12,406547	4,272502	-6,142586	-0,361298	-183,993857	-244,946764	25,660197	0,379077	-5,895965	0,790867	-460,385595	-30,205635	12,406547	0,379077	-5,895965	0,790867	-460,385595	-30,205635	12,406547
13:15:52,40	0,354006	3,535174	-0,127989	0,672979	0,337996	0,273030	0,382265	-5,895741	0,792816	2,409090	-0,280355	12,408847	4,274759	-6,138377	-0,364033	-184,020269	-244,951116	25,677543	0,382265	-5,895741	0,792816	-460,406585	-30,288182	12,408847	0,382265	-5,895741	0,792816	-460,406585	-30,288182	12,408847
13:15:52,45	0,354006	3,535174	-0,127989	0,672979	0,337996	0,273030	0,377491	-5,895591	0,790081	2,384301	-0,549312	12,426194	4,274744	-6,141200	-0,362077	-184,032995	-244,963859	25,685345	0,377491	-5,895591	0,790081	-460,419578	-30,182363	12,426194	0,377491	-5,895591	0,790081	-460,419578	-30,182363	12,426194
13:15:52,50	0,354006	3,535174	-0,127989	0,672979	0,337996	0,273030	0,378527	-5,900267	0,793596	2,567641	-0,451164	12,416884	4,278291	-6,141612	-0,360518	-184,011819	-245,025085	25,668234	0,378527	-5,900267	0,793596	-460,603337	-30,165501	12,416884	0,378527	-5,900267	0,793596	-460,603337	-30,165501	12,416884
13:15:52,55	0,354006	3,535174	-0,127989	0,672979	0,337996	0,273030	0,378527	-5,900267	0,793596	2,567641	-0,451164	12,416884	4,273487	-6,138712	-0,364412	-184,044258	-244,997659	25,705331	0,378527	-5,900267	0,793596	-460,603337	-30,165501	12,416884	0,378527	-5,900267	0,793596	-460,603337	-30,165501	12,416884
13:15:52,60	0,354006	3,535174	-0,127989	0,672979	0,337996	0,273030	0,377892	-5,896430	0,786980	2,362262	-0,487710	12,430403	4,275285	-6,139144	-0,367134	-184,017832	-245,028386	25,681752	0,377892	-5,896430	0,786980	-460,507526	-30,152246	12,430403	0,377892	-5,896430	0,786980	-460,507526	-30,152246	12,430403
13:15:52,65	0,354006	3,535174	-0,127989	0,672979	0,337996	0,273030	0,377892	-5,896430	0,786980	2,362262	-0,487710	12,430403	4,278116	-6,143275	-0,364418	-184,064546	-245,096415	25,673432	0,377892	-5,896430	0,786980	-460,507526	-30,152246	12,430403	0,377892	-5,896430	0,786980	-460,507526	-30,152246	12,430403
13:15:52,70	0,354006	3,535174	-0,127989	0,672979	0,337996	0,273030	0,380054	-5,900948	0,789696	2,514883	-0,381732	12,422083	4,276470	-6,138491	-0,364812	-184,020437	-245,023930	25,671120	0,380054	-5,900948	0,789696	-460,709503	-30,215978	12,422083	0,380054	-5,900948	0,789696	-460,709503	-30,215978	12,422083
13:15:52,75	0,354006	3,535174	-0,127989	0,672979	0,337996	0,273030	0,376735	-5,897130	0,789302	2,401193	-0,552392	12,419771	4,277506	-6,142193	-0,362089	-184,082323	-245,074282	25,687497	0,376735	-5,897130	0,789302	-460,523507	-30,126052	12,419771	0,376735	-5,897130	0,789302	-460,523507	-30,126052	12,419771
13:15:52,80	0,354006	3,535174	-0,127989	0,672979	0,337996	0,273030	0,379423	-5,899878	0,792025	2,469536	-0,441031	12,436148	4,275155	-6,144107	-0,364029	-184,085484	-245,060413	25,688464	0,382255	-5,898800	0,790085	-460,631872	-30,310441	12,437114	0,382255	-5,898800	0,790085	-460,631872	-30,310441	12,437114
13:15:52,85	0,354006	3,535174	-0,127989	0,672979	0,337996	0,273030	0,382255	-5,898800	0,790085	2,423896	-0,303407	12,437114	4,277454	-6,142804	-0,363279	-184,107787	-245,074299	25,669002	0,382255	-5,898800	0,790085	-460,631872	-30,310441	12,437114	0,382255	-5,898800	0,790085	-460,631872	-30,310441	12,437114
13:15:52,91	0,354006	3,535174	-0,127989	0,672979	0,337996	0,273030	0,379977	-5,900139	0,790835	2,470376	-0,434229	12,417652	4,278644	-6,142721	-0,363264	-184,101856	-245,069836	25,683828	0,379977	-5,900139	0,790835	-460,690546	-30,262449	12,417652	0,379977	-5,900139	0,790835	-460,690546	-30,262449	12,417652
13:15:52,96	0,354006	3,535174	-0,127989	0,672979	0,337996	0,273030	0,379310	-5,901128	0,790851	2,528625	-0,466020	12,432479	4,277459	-6,138891	-0,364040	-184,084309	-245,090718	25,698350	0,379310	-5,901128	0,790851	-460,709919	-30,241864	12,432479	0,379310	-5,901128	0,790851	-460,709919	-30,241864	12,432479
13:15:53,01	0,354006	3,535174	-0,127989	0,672979	0,337996	0,273030	0,376586	-5,898187	0,790074	2,366385	-0,582018	12,447001	4,272849	-6,138492	-0,368705	-184,048868	-245,030848	25,687469	0,376586	-5,898187	0,790074	-460,641295	-30,144046	12,447001	0,376586	-5,898187	0,790074	-460,641295	-30,144046	12,447001
13:15:53,06	0,354006	3,535174	-0,127989	0,672979	0,337996	0,273030	0,378545	-5,893994	0,785409	2,217939	-0,479385	12,436120	3,364891	-5,550506	-0,587965	-152,832669	-197,736874	23,301765	0,378545	-5,893994	0,785409	-460,460622	-30,195206	12,436120	0,378545	-5,893994	0,785409	-460,460622	-30,195206	12,436120
13:15:53,11	0,354042	3,485030	-0,127981	0,672979	0,337994	0,272984	0,323315	-4,813687	0,566150	2,607818	0,035632	10,050415	3,212022	-5,445466	-0,535183	-147,368114	-189,839558	22,854822	0,323315	-4,813687	0,566150	-375,266613	-25,344566	10,050415	0,323315	-4,813687	0,566150	-375,266613	-25,344566	10,050415
13:15:53,16	0,354042	3,485030	-0,127981	0,672979	0,337994	0,272984	0,308781	-4,628779	0,618931	2,564137	0,063677	9,603472	3,227668	-5,448085	-0,533736	-147,761409	-190,642202	22,902420	0,308781	-4,628779	0,618931	-360,794992	-24,175647	9,603472	0,308781	-4,628779	0,618931	-360,794992	-24,175647	9,603472
13:15:53,21	0,354042	3,485030	-0,127981	0,672979	0,337994	0,272984	0,303227	-4,643638	0,620378	2,445080	-0,164439	9,651071	3,232328	-5,455719	-0,534190	-147,970216	-190,960618	22,889470	0,303227	-4,643638	0,620378	-362,080529	-23,967734	9,651071	0,303227	-4,643638	0,620378	-362,080529	-23,967734	9,651071
13:15:53,26	0,354042	3,485030	-0,127981	0,672979	0,337994	0,272984	0,304252	-4,659348	0,618782	2,609330	-0,078305	9,700424	3,240761	-5,456828	-0,535332	-148,059311	-191,223850	22,951774	0,304252	-4,659348	0,618782	-363,149518	-23,962063	9,700424	0,304252	-4,659348	0,618782	-363,149518	-23,962063	9,700424
13:15:53,31	0,354042	3,485030	-0,127981	0,672979	0,337994	0,272984	0,304252	-4,659348	0,618782	2,609330	-0,078305	9,700424	3,240504	-5,456650	-0,534632	-148,159938	-191,295213	22,911317	0,304252	-4,659348	0,618782	-363,149518	-23,962063	9,700424	0,304252	-4,659348	0,618782	-363,149518	-23,962063	9,700424
13:15:53,36	0,354042	3,485030	-0,127981	0,672979	0,337994	0,272984	0,304226	-4,659037	0,619482	2,481041	-0,131094	9,659968	3,239131	-5,456255	-0,535827	-148,202686	-191,426192	22,903264	0,304570	-4,657650	0,618287	-363,351439	-23,993506	9,651915	0,304570	-4,657650	0,618287	-363,351439	-23,993506	9,651915
13:15:53,41	0,354042	3,485030	-0,127981	0,672979	0,337994	0,272984	0,304570	-4,657650	0,618287	2,274109	-0,084724	9,651915	3,241900	-5,462514	-0,538923	-148,253501	-191,542877	22,911173	0,304570	-4,657650	0,618287	-363,351439	-23,993506	9,651915	0,304570	-4,657650	0,618287	-363,351439	-23,993506	9,651915
13:15:53,46	0,354042	3,485030	-0,127981	0,672979	0,337994	0,272984	0,308606	-4,663178	0,615191	2,435091	0,139452	9,659823	3,245798	-5,459626	-0,539343	-148,330950	-191,593917	22,926227	0,308606	-4,663178	0,615191	-363,624385	-24,086109	9,659823	0,308606	-4,663178	0,615191	-363,624385	-24,086109	9,659823
13:15:53,51	0,354042	3,485030	-0,127981	0,672979	0,337994	0,272984	0,304156	-4,665110	0,614771	2,452606	-0,133473	9,674877	3,232310	-5,452589	-0,538819	-147,910099	-191,097113	22,916829	0,304156	-4,665110	0,614771	-363,758497	-24,009750	9,674877	0,304156	-4,665110	0,614771	-363,758497	-24,009750	9,674877
13:15:53,56	0,354042	3,485030	-0,127981	0,672979	0,337994	0,272984	0,304806	-4,649910	0,615295	2,302916	0,016395	9,665479	2,417286	-4,900910	-0,733640	-118,615590	-148,263474	20,709047	0,304806	-4,649910	0,615295	-362,715048	-23,910912	9,665479	0,304806	-4,649910	0,615295	-362,715048	-23,910912	9,665479
13:15:53,61	0,354038	3,434994	-0,127974	0,672989	0,337990	0,273010	0,234550	-3,668240	0,420474	2,998292	0,316023	7,457698	2,242679	-4,767262	-0,699943	-111,983360	-139,388734	20,225680	0,234550	-3,668240	0,420474	-284,958515	-18,096160	7,457698	0,234550	-3,668240	0,420474	-284,958515	-18,096160	7,457698
13:15:53,66	0,354038	3,434994	-0,127974	0,672989	0,337990	0,273010	0,206111	-3,450202	0,454171	2,662178	0,143508	6,974330	2,257741	-4,777977	-0,701552	-112,391258	-140,175326	20,308416	0,206111	-3,450202	0,454171	-268,178646	-16,036223	6,974330	0,206111	-3,450202	0,454171	-268,178646	-16,036223	6,974330
13:15:53,71	0,354038	3,434994	-0,127974	0,672989	0,337990	0,273010	0,207860	-3,468603	0,452562	2,733905	0,274492	7,057066	2,264853	-4,783562	-0,704362	-112,578789	-140,607379	20,257430	0,207860	-3,468603	0,452562	-269,551446	-16,042520	7,057066	0,207860	-3,468603	0,452562	-269,551446	-16,042520	7,057066
13:15:53,76	0,354038	3,434994	-0,127974	0,672989	0,337990	0,273010	0,209141	-3,477555	0,449753	2,731474	0,394716	7,006080	2,268967	-4,784641	-0,704753	-112,719059	-140,791412	20,324020	0,209141	-3,477555	0,449753	-270,256608	-16,022844	7,006080	0,209141	-3,477555	0,449753	-270,256608	-16,022844	7,006080
13:15:53,81	0,354038	3,434994	-0,127974	0,672989	0,337990	0,273010	0,208018	-3,481657	0,449361	2,715270	0,306878	7,072671	2,272116	-4,790304	-0,701302	-112,868602	-140,943015	20,313460	0,208018	-3,481657	0,449361	-270,594826	-16,022554	7,072671	0,208018	-3,481657	0,449361	-270,594826	-16,022554	7,072671
13:15:53,86	0,354038	3,434994	-0,127974	0,672989	0,337990	0,273010	0,211348	-3,487216	0,452812	2,798275	0,426311	7,062110	2,273140	-4,789182	-0,702495	-112,891082	-141,074896	20,296000	0,211348	-3,487216	0,452812	-270,948203	-16,164495	7,062110	0,211348	-3,487216	0,452812	-270,948203	-16,164495	7,062110
13:15:53,91	0,354038	3,434994	-0,127974	0,672989	0,337990	0,273010	0,209864	-3,487542	0,451620	2,689770	0,395635	7,044651	2,279067	-4,791947	-0,702011	-112,961047	-141,239440	20,307515	0,209864	-3,487542	0,451620	-271,082292	-16,078706	7,044651	0,209864	-3,487542	0,451620	-271,082292	-16,078706	7,044651
13:15:53,96	0,354038	3,434994	-0,127974	0,672989	0,337990	0,273010	0,209295	-3,494057	0,452103	2,851063	0,387734	7,056166	2,279807	-4,791342	-0,704072	-112,990434	-141,333489	20,300220	0,209295	-3,494057	0,452103	-271,432419	-16,041951	7,056166	0,209295	-3,494057	0,452103	-271,432419	-16,041951	7,056166
13:15:54,01	0,354038	3,434994	-0,127974	0,672989	0,337990	0,273010	0,208402	-3,494396	0,450042	2,772520	0,362838	7,048870	2,281435	-4,789212	-0,706395	-113,020374	-141,390168	20,339484	0,208402	-3,494396	0,450042	-271,537530	-15,996694	7,048870	0,208402	-3,494396	0,450042	-271,537530	-15,996694	7,048870
13:15:54,06	0,354038	3,434994	-0,127974	0,672989	0,337990	0,273010	0,205742	-3,494741	0,447719	2,726418	0,226966	7,088135	2,278346	-4,796103	-0,703705	-113,096502	-141,441374	20,311207	0,205742	-3,494741	0,447719	-271,610734	-15,923812	7,088135	0,205742	-3,494741	0,447719	-271,610734	-15,923812	7,088135
13:15:54,11	0,354038	3,434994	-0,127974	0,672989	0,337990	0,273010	0,213255	-3,495511	0,450410	2,684056	0,577309	7,059858	2,283507	-4,792570	-0,706054	-113,125697	-141,504308	20,317182	0,213255	-3,495511	0,450410	-271,713553	-16,163229	7,059858	0,213255	-3,495511	0,450410	-271,713553	-16,163229	7,059858
13:15:54,16	0,354038	3,434994	-0,127974	0,672989	0,337990	0,273010	0,207615	-3,498213	0,448060	2,755488	0,290182	7,065832	2,282244	-4,791727	-0,703344	-113,149730	-141,554111	20,323782	0,207615	-3,498213	0,448060	-271,854270	-16,007570	7,065832	0,207615	-3,498213	0,448060	-271,854270	-16,007570	7,065832
13:15:54,21	0,354038	3,434994	-0,127974	0,672989	0,337990	0,273010	0,207516	-3,496699	0,450770	2,621573	0,289137	7,072432	2,284426	-4,793676	-0,708001	-113,209834	-141,593806	20,355121	0,207516	-3,496699	0,450770	-271,869276	-16,000866	7,072432	0,207516	-3,496699	0,450770	-271,869276	-16,000866	7,072432
13:15:54,26	0,354038	3,434994	-0,127974	0,672989	0,337990	0,273010	0,208113	-3,499562	0,446113	2,706051	0,287966	7,103771	2,284938	-4,793154	-0,704529	-113,235270	-141,645049	20,337258	0,208113	-3,499562	0,446113	-272,009589	-16,048885	7,103771	0,208113	-3,499562	0,446113	-272,009589	-16,048885	7,103771
13:15:54,31	0,354038	3,434994	-0,127974	0,672989	0,337990	0,273010	0,207405	-3,499745	0,449585	2,658456	0,254757	7,085909	2,286656	-4,794772	-0,706475	-113,254057	-141,659420	20,333387	0,207405	-3,499745	0,449585	-272,071527	-16,026537	7,085909	0,207405	-3,499745	0,449585	-272,071527	-16,026537	7,085909
13:15:54,36	0,354038	3,434994	-0,127974	0,672989	0,337990	0,273010	0,207947	-3,502042	0,447639	2,756073	0,273861	7,082037	2,283575	-4,795995	-0,706090	-113,310481	-141,681736	20,361374	0,207947	-3,502042	0,447639	-272,154243	-16,049986	7,082037	0,207947	-3,502042	0,447639	-272,154243	-16,049986	7,082037
13:15:54,41	0,354038	3,434994	-0,127974	0,672989	0,337990	0,273010	0,210547	-3,499985	0,448025	2,601548	0,371359	7,110025	2,287620	-4,795829	-0,705710	-113,332247	-141,726172	20,355822	0,210547	-3,499985	0,448025	-272,147259	-16,156594	7,110025	0,210547	-3,499985	0,448025	-272,147259	-16,156594	7,110025
13:15:54,46	0,354038	3,434994	-0,127974	0,672989	0,337990	0,273010	0,208381	-3,503406	0,448404	2,730062	0,262070	7,104473	2,284567	-4,797180	-0,706116	-113,372095	-141,764774	20,354515	0,208381	-3,503406	0,448404	-272,287276	-16,095815	7,104473	0,208381	-3,503406	0,448404	-272,287276	-16,095815	7,104473
13:15:54,51	0,354038	3,434994	-0,127974	0,672989	0,337990	0,273010	0,211077	-3,501437	0,447998	2,574325	0,387092	7,103165	2,291524	-4,796053	-0,705351	-113,400786	-141,828946	20,348813	0,211077	-3,501437	0,447998	-272,288454	-16,182488	7,103165	0,211077	-3,501437	0,447998	-272,288454	-16,182488	7,103165
13:15:54,56	0,354038	3,434994	-0,127974	0,672989	0,337990	0,273010	0,206622	-3,506899	0,448763	2,788428	0,162674	7,097463	2,286273	-4,799265	-0,708079	-113,381217	-141,837551	20,319541	0,206622	-3,506899	0,448763	-272,503116	-16,057192	7,097463	0,206622	-3,506899	0,448763	-272,503116	-16,057192	7,097463
13:15:54,61	0,354038	3,434994	-0,127974	0,672989	0,337990	0,273010	0,212030	-3,503956	0,446035	2,637747	0,465091	7,068191	2,289070	-4,798851	-0,708849	-113,436182	-141,857202	20,359251	0,212030	-3,503956	0,446035	-272,422805	-16,179229	7,068191	0,212030	-3,503956	0,446035	-272,422805	-16,179229	7,068191
13:15:54,66	0,354038	3,434994	-0,127974	0,672989	0,337990	0,273010	0,210273	-3,506172	0,445265	2,708466	0,335975	7,107901	2,289675	-4,798471	-0,706131	-113,411183	-141,924695	20,340804	0,210273	-3,506172	0,445265	-272,526024	-16,170458	7,107901	0,210273	-3,506172	0,445265	-272,526024	-16,170458	7,107901
13:15:54,71	0,354038	3,434994	-0,127974	0,672989	0,337990	0,273010	0,209641	-3,506506	0,447983	2,679901	0,358503	7,089454	2,290211	-4,801240	-0,710004	-113,435457	-141,920761	20,357753	0,209641	-3,506506	0,447983	-272,580836	-16,098311	7,089454	0,209641	-3,506506	0,447983	-272,580836	-16,098311	7,089454
13:15:54,76	0,354038	3,434994	-0,127974	0,672989	0,337990	0,273010	0,211771	-3,508355	0,444110	2,767283	0,446301	7,106403	2,288379	-4,800457	-0,710408	-113,454363	-141,945315	20,357206	0,211771	-3,508355	0,444110	-272,638546	-16,177758	7,106403	0,211771	-3,508355	0,444110	-272,638546	-16,177758	7,106403
13:15:54,81	0,354038	3,434994	-0,127974	0,672989	0,337990	0,273010	0,212009	-3,506376	0,443707	2,633684	0,454558	7,105856	2,292496	-4,798214	-0,708481	-113,449659	-141,967160	20,336949	0,212009	-3,506376	0,443707	-272,616834	-16,188149	7,105856	0,212009	-3,506376	0,443707	-272,616834	-16,188149	7,105856
13:15:54,86	0,354038	3,434994	-0,127974	0,672989	0,337990	0,273010	0,208008	-3,508821	0,445633	2,744253	0,261504	7,085600	2,291355	-4,799261	-0,707983	-113,486836	-142,006985	20,371739	0,208008	-3,508821	0,445633	-272,698190	-16,067127	7,085600	0,208008	-3,508821	0,445633	-272,698190	-16,067127	7,085600
13:15:54,91	0,354038	3,434994	-0,127974	0,672989	0,337990	0,273010	0,209485	-3,508356	0,446131	2,666976	0,326031	7,120389	2,289424	-4,802412	-0,708084	-113,496719	-142,028242	20,358307	0,209485	-3,508356	0,446131	-272,738936	-16,118556	7,120389	0,209485	-3,508356	0,446131	-272,738936	-16,118556	7,120389
13:15:54,96	0,354038	3,434994	-0,127974	0,672989	0,337990	0,273010	0,213180	-3,508259	0,446031	2,638610	0,520214	7,106957	2,295179	-4,800851	-0,708863	-113,546552	-142,041731	20,384313	0,213180	-3,508259	0,446031	-272,759729	-16,214390	7,106957	0,213180	-3,508259	0,446031	-272,759729	-16,214390	7,106957
13:15:55,01	0,354038	3,434994	-0,127974	0,672989	0,337990	0,273010	0,208950	-3,512463	0,445251	2,820598	0,263853	7,132963	2,292284	-4,799203	-0,710436	-113,521984	-142,031950	20,360849	0,208950	-3,512463	0,445251	-272,907724	-16,138712	7,132963	0,208950	-3,512463	0,445251	-272,907724	-16,138712	7,132963
13:15:55,06	0,354038	3,434994	-0,127974	0,672989	0,337990	0,273010	0,208970	-3,509131	0,443679	2,668128	0,281307	7,109499	2,292790	-4,803318	-0,709259	-113,551704	-142,092681	20,367660	0,208970	-3,509131	0,443679	-272,798691	-16,122870	7,109499	0,208970	-3,509131	0,443679	-272,798691	-16,122870	7,109499
13:15:55,11	0,354038	3,434994	-0,127974	0,672989	0,337990	0,273010	0,212281	-3,511627	0,444855	2,730448	0,458074	7,116311	2,290380	-4,800139	-0,712390	-113,554124	-142,118057	20,363987	0,212281	-3,511627	0,444855	-272,932281	-16,205969	7,116311	0,212281	-3,511627	0,444855	-272,932281	-16,205969	7,116311
13:15:55,16	0,354038	3,434994	-0,127974	0,672989	0,337990	0,273010	0,210733	-3,507950	0,441724	2,516060	0,388198	7,112638	2,292792	-4,801211	-0,710443	-113,547839	-142,083126	20,354425	0,210733	-3,507950	0,441724	-272,858028	-16,154367	7,112638	0,210733	-3,507950	0,441724	-272,858028	-16,154367	7,112638
13:15:55,21	0,354038	3,434994	-0,127974	0,672989	0,337990	0,273010	0,210455	-3,510575	0,443672	2,685966	0,361696	7,103075	2,289656	-4,805224	-0,712025	-113,628162	-142,131328	20,348687	0,210455	-3,510575	0,443672	-272,894202	-16,159012	7,103075	0,210455	-3,510575	0,443672	-272,894202	-16,159012	7,103075
13:15:55,26	0,354038	3,434994	-0,127974	0,672989	0,337990	0,273010	0,215498	-3,509866	0,442089	2,567179	0,578496	7,097337	2,293822	-4,799409	-0,711648	-113,596101	-142,127464	20,340144	0,215498	-3,509866	0,442089	-272,957313	-16,338125	7,097337	0,215498	-3,509866	0,442089	-272,957313	-16,338125	7,097337
13:15:55,31	0,354038	3,434994	-0,127974	0,672989	0,337990	0,273010	0,208379	-3,510567	0,442466	2,622977	0,234140	7,088794	2,291397	-4,802537	-0,710842	-113,615717	-142,178251	20,376106	0,208379	-3,510567	0,442466	-272,956496	-16,123637	7,088794	0,208379	-3,510567	0,442466	-272,956496	-16,123637	7,088794
13:15:55,36	0,354038	3,434994	-0,127974	0,672989	0,337990	0,273010	0,212301	-3,510030	0,443272	2,541309	0,446463	7,124756	2,289582	-4,800092	-0,710833	-113,633080	-142,160662	20,415653	0,212301	-3,510030	0,443272	-272,996082	-16,219150	7,124756	0,212301	-3,510030	0,443272	-272,996082	-16,219150	7,124756
13:15:55,42	0,354038	3,434994	-0,127974	0,672989	0,337990	0,273010	0,211091	-3,507236	0,443281	2,402545	0,359734	7,164303	2,295488	-4,801228	-0,712001	-113,627088	-142,167628	20,392705	0,211091	-3,507236	0,443281	-272,915475	-16,210927	7,164303	0,211091	-3,507236	0,443281	-272,915475	-16,210927	7,164303
13:15:55,47	0,354038	3,434994	-0,127974	0,672989	0,337990	0,273010	0,209122	-3,512919	0,442113	2,695016	0,265998	7,141355	2,292508	-4,803852	-0,711621	-113,644425	-142,189947	20,381343	0,209122	-3,512919	0,442113	-273,069108	-16,150068	7,141355	0,209122	-3,512919	0,442113	-273,069108	-16,150068	7,141355
13:15:55,52	0,354038	3,434994	-0,127974	0,672989	0,337990	0,273010	0,212885	-3,511650	0,442493	2,601060	0,457819	7,129993	2,285710	-4,799140	-0,713564	-113,578752	-141,970486	20,383559	0,212885	-3,511650	0,442493	-273,063491	-16,253642	7,129993	0,212885	-3,511650	0,442493	-273,063491	-16,253642	7,129993
13:15:55,57	0,354038	3,434994	-0,127974	0,672989	0,337990	0,273010	0,212203	-3,503406	0,440550	2,395269	0,369511	7,132209	1,415041	-4,233046	-0,887966	-83,408744	-96,532481	18,114016	0,212203	-3,503406	0,440550	-272,622131	-16,288430	7,132209	0,212203	-3,503406	0,440550	-272,622131	-16,288430	7,132209
13:15:55,62	0,354039	3,384970	-0,127968	0,672980	0,337995	0,272993	0,157286	-2,466338	0,266148	2,903166	0,922795	4,862666	1,299600	-4,147806	-0,849464	-79,138226	-90,316935	17,821808	0,157286	-2,466338	0,266148	-190,704367	-11,424146	4,862666	0,157286	-2,466338	0,266148	-190,704367	-11,424146	4,862666
13:15:55,67	0,354039	3,384970	-0,127968	0,672980	0,337995	0,272993	0,141186	-2,323744	0,304650	3,006334	0,676219	4,570459	1,313874	-4,155853	-0,851137	-79,589676	-91,237299	17,862244	0,141186	-2,323744	0,304650	-179,407538	-10,406906	4,570459	0,141186	-2,323744	0,304650	-179,407538	-10,406906	4,570459
13:15:55,72	0,354039	3,384970	-0,127968	0,672980	0,337995	0,272993	0,141018	-2,340129	0,302977	2,835607	0,736690	4,610895	1,323185	-4,157011	-0,855073	-79,774668	-91,625908	17,884601	0,141018	-2,340129	0,302977	-180,864542	-10,333234	4,610895	0,141018	-2,340129	0,302977	-180,864542	-10,333234	4,610895
13:15:55,77	0,354039	3,384970	-0,127968	0,672980	0,337995	0,272993	0,137366	-2,348772	0,299041	2,855968	0,580868	4,633251	1,323328	-4,159274	-0,857038	-79,908725	-91,829428	17,923950	0,137366	-2,348772	0,299041	-181,522604	-10,202352	4,633251	0,137366	-2,348772	0,299041	-181,522604	-10,202352	4,633251
13:15:55,82	0,354039	3,384970	-0,127968	0,672980	0,337995	0,272993	0,139253	-2,350027	0,297077	2,677963	0,664685	4,672600	1,331527	-4,165121	-0,857661	-80,005982	-92,065284	17,879562	0,139253	-2,350027	0,297077	-181,799154	-10,266708	4,672600	0,139253	-2,350027	0,297077	-181,799154	-10,266708	4,672600
13:15:55,87	0,354039	3,384970	-0,127968	0,672980	0,337995	0,272993	0,140218	-2,360051	0,296453	2,946306	0,748555	4,628212	1,333878	-4,165914	-0,857079	-80,090118	-92,219709	17,919021	0,140218	-2,360051	0,296453	-182,317665	-10,258575	4,628212	0,140218	-2,360051	0,296453	-182,317665	-10,258575	4,628212
13:15:55,92	0,354039	3,384970	-0,127968	0,672980	0,337995	0,272993	0,139730	-2,362483	0,297035	2,897007	0,727497	4,667672	1,336100	-4,165756	-0,855937	-80,128591	-92,298364	17,906919	0,139730	-2,362483	0,297035	-182,557938	-10,241279	4,667672	0,139730	-2,362483	0,297035	-182,557938	-10,241279	4,667672
13:15:55,97	0,354039	3,384970	-0,127968	0,672980	0,337995	0,272993	0,138482	-2,364328	0,298177	2,905594	0,668613	4,655570	1,334811	-4,166088	-0,859411	-80,147012	-92,361182	17,950545	0,138482	-2,364328	0,298177	-182,694184	-10,202199	4,655570	0,138482	-2,364328	0,298177	-182,694184	-10,202199	4,655570
13:15:56,02	0,354039	3,384970	-0,127968	0,672980	0,337995	0,272993	0,139413	-2,363378	0,294703	2,792565	0,732510	4,699195	1,336655	-4,163904	-0,863695	-80,114871	-92,317502	17,930637	0,139413	-2,363378	0,294703	-182,732614	-10,211429	4,699195	0,139413	-2,363378	0,294703	-182,732614	-10,211429	4,699195
13:15:56,07	0,354039	3,384970	-0,127968	0,672980	0,337995	0,272993	0,136601	-2,363884	0,290420	2,872753	0,592245	4,679287	0,512690	-3,654302	-1,039386	-52,933347	-49,468479	15,861299	0,136601	-2,363884	0,290420	-182,692113	-10,130897	4,679287	0,136601	-2,363884	0,290420	-182,692113	-10,130897	4,679287
13:15:56,12	0,353985	3,334962	-0,127980	0,672981	0,337974	0,272990	0,107255	-1,395507	0,114728	3,216281	1,181619	2,609949	0,417715	-3,580648	-1,017623	-49,118717	-44,455377	15,702308	0,107255	-1,395507	0,114728	-106,331057	-7,237860	2,609949	0,107255	-1,395507	0,114728	-106,331057	-7,237860	2,609949
13:15:56,17	0,353985	3,334962	-0,127980	0,672981	0,337974	0,272990	0,090955	-1,276430	0,136491	3,273055	1,131077	2,450958	0,437304	-3,589138	-1,020136	-49,735072	-45,671261	15,746027	0,090955	-1,276430	0,136491	-96,926726	-6,008918	2,450958	0,090955	-1,276430	0,136491	-96,926726	-6,008918	2,450958
13:15:56,22	0,353985	3,334962	-0,127980	0,672981	0,337974	0,272990	0,088514	-1,297639	0,133978	3,014758	1,078286	2,494677	0,447545	-3,597176	-1,019428	-50,024243	-46,171629	15,762188	0,088514	-1,297639	0,133978	-98,849928	-5,870057	2,494677	0,088514	-1,297639	0,133978	-98,849928	-5,870057	2,494677
13:15:56,27	0,353985	3,334962	-0,127980	0,672981	0,337974	0,272990	0,090355	-1,310528	0,134686	3,107044	1,173757	2,510839	0,454035	-3,602186	-1,019455	-50,175543	-46,543491	15,776452	0,090355	-1,310528	0,134686	-99,769390	-5,919082	2,510839	0,090355	-1,310528	0,134686	-99,769390	-5,919082	2,510839
13:15:56,32	0,353985	3,334962	-0,127980	0,672981	0,337974	0,272990	0,091448	-1,318653	0,134659	3,131872	1,285539	2,525102	0,461249	-3,600483	-1,017559	-50,302699	-46,765912	15,785516	0,091448	-1,318653	0,134659	-100,382404	-5,893167	2,525102	0,091448	-1,318653	0,134659	-100,382404	-5,893167	2,525102
13:15:56,37	0,353985	3,334962	-0,127980	0,672981	0,337974	0,272990	0,086366	-1,324050	0,136555	3,156283	1,022360	2,534166	0,460879	-3,605922	-1,021488	-50,434559	-46,905121	15,779086	0,086366	-1,324050	0,136555	-100,781608	-5,757402	2,534166	0,086366	-1,324050	0,136555	-100,781608	-5,757402	2,534166
13:15:56,42	0,353985	3,334962	-0,127980	0,672981	0,337974	0,272990	0,091262	-1,326448	0,132626	3,094520	1,232354	2,527737	0,465371	-3,603641	-1,020703	-50,468724	-47,075476	15,813379	0,091262	-1,326448	0,132626	-101,031658	-5,931731	2,527737	0,091262	-1,326448	0,132626	-101,031658	-5,931731	2,527737
13:15:56,47	0,353985	3,334962	-0,127980	0,672981	0,337974	0,272990	0,087040	-1,329198	0,133411	3,072918	1,068406	2,562029	0,465728	-3,606618	-1,020725	-50,549756	-47,175207	15,815496	0,087040	-1,329198	0,133411	-101,269154	-5,764261	2,562029	0,087040	-1,329198	0,133411	-101,269154	-5,764261	2,562029
13:15:56,52	0,353985	3,334962	-0,127980	0,672981	0,337974	0,272990	0,089440	-1,330996	0,133389	3,039510	1,172895	2,564146	0,471343	-3,609249	-1,021901	-50,634970	-47,308475	15,827934	0,089440	-1,330996	0,133389	-101,443677	-5,848171	2,564146	0,089440	-1,330996	0,133389	-101,443677	-5,848171	2,564146
13:15:56,57	0,353985	3,334962	-0,127980	0,672981	0,337974	0,272990	0,088911	-1,337174	0,132213	3,202763	1,138229	2,576584	0,472346	-3,609928	-1,021556	-50,688405	-47,407791	15,796093	0,088911	-1,337174	0,132213	-101,765423	-5,841319	2,576584	0,088911	-1,337174	0,132213	-101,765423	-5,841319	2,576584
13:15:56,62	0,353985	3,334962	-0,127980	0,672981	0,337974	0,272990	0,088998	-1,338382	0,132558	3,152831	1,146101	2,544744	0,470422	-3,607967	-1,021936	-50,730280	-47,461503	15,848289	0,088998	-1,338382	0,132558	-101,910153	-5,840225	2,544744	0,088998	-1,338382	0,132558	-101,910153	-5,840225	2,544744
13:15:56,67	0,353985	3,334962	-0,127980	0,672981	0,337974	0,272990	0,088261	-1,335735	0,132178	2,947759	1,098391	2,596940	0,472093	-3,611965	-1,018858	-50,782069	-47,501589	15,811444	0,088261	-1,335735	0,132178	-101,907474	-5,830115	2,596940	0,088261	-1,335735	0,132178	-101,907474	-5,830115	2,596940
13:15:56,72	0,353985	3,334962	-0,127980	0,672981	0,337974	0,272990	0,090888	-1,339182	0,135256	3,066356	1,210173	2,560095	0,474752	-3,611292	-1,022857	-50,821400	-47,598194	15,856968	0,090888	-1,339182	0,135256	-102,059410	-5,924530	2,560095	0,090888	-1,339182	0,135256	-102,059410	-5,924530	2,560095
13:15:56,77	0,353985	3,334962	-0,127980	0,672981	0,337974	0,272990	0,088976	-1,341148	0,131257	3,065249	1,125010	2,605618	0,474093	-3,608687	-1,021239	-50,885592	-47,638822	15,824928	0,088976	-1,341148	0,131257	-102,214831	-5,859632	2,605618	0,088976	-1,341148	0,131257	-102,214831	-5,859632	2,605618
13:15:56,82	0,353985	3,334962	-0,127980	0,672981	0,337974	0,272990	0,087050	-1,339275	0,132875	2,900577	0,989538	2,573579	0,475237	-3,612452	-1,021596	-50,885473	-47,705495	15,842029	0,087050	-1,339275	0,132875	-102,232480	-5,843849	2,573579	0,087050	-1,339275	0,132875	-102,232480	-5,843849	2,573579
13:15:56,87	0,353985	3,334962	-0,127980	0,672981	0,337974	0,272990	0,089738	-1,342147	0,132518	2,992279	1,162781	2,590679	0,477469	-3,610619	-1,024710	-50,911091	-47,761617	15,857582	0,089738	-1,342147	0,132518	-102,366288	-5,881656	2,590679	0,089738	-1,342147	0,132518	-102,366288	-5,881656	2,590679
13:15:56,92	0,353985	3,334962	-0,127980	0,672981	0,337974	0,272990	0,087035	-1,343164	0,129404	2,983733	1,028091	2,606233	0,477324	-3,616754	-1,026659	-50,978643	-47,796969	15,857394	0,087035	-1,343164	0,129404	-102,454642	-5,804147	2,606233	0,087035	-1,343164	0,129404	-102,454642	-5,804147	2,606233
13:15:56,97	0,353985	3,334962	-0,127980	0,672981	0,337974	0,272990	0,092420	-1,346106	0,127456	3,072343	1,267293	2,606045	0,482025	-3,611057	-1,024347	-50,958021	-47,847586	15,841277	0,092420	-1,346106	0,127456	-102,597006	-5,987678	2,606045	0,092420	-1,346106	0,127456	-102,597006	-5,987678	2,606045
13:15:57,02	0,353985	3,334962	-0,127980	0,672981	0,337974	0,272990	0,085136	-1,347328	0,129767	3,102354	0,931680	2,589927	0,477695	-3,617426	-1,023183	-51,043138	-47,925928	15,861466	0,085136	-1,347328	0,129767	-102,662909	-5,751479	2,589927	0,085136	-1,347328	0,129767	-102,662909	-5,751479	2,589927
13:15:57,07	0,353985	3,334962	-0,127980	0,672981	0,337974	0,272990	0,092817	-1,346764	0,130931	2,962598	1,296541	2,610117	0,482333	-3,614615	-1,027110	-51,058777	-47,950621	15,825683	0,092817	-1,346764	0,130931	-102,758356	-5,989563	2,610117	0,092817	-1,346764	0,130931	-102,758356	-5,989563	2,610117
13:15:57,12	0,353985	3,334962	-0,127980	0,672981	0,337974	0,272990	0,088063	-1,349375	0,127004	3,069165	1,048155	2,574333	0,480567	-3,617368	-1,023954	-51,054036	-47,984546	15,870365	0,088063	-1,349375	0,127004	-102,856751	-5,864788	2,574333	0,088063	-1,349375	0,127004	-102,856751	-5,864788	2,574333
13:15:57,17	0,353985	3,334962	-0,127980	0,672981	0,337974	0,272990	0,091330	-1,349222	0,130160	3,034212	1,239108	2,619016	0,481036	-3,613095	-1,025533	-51,085554	-48,010142	15,881235	0,091330	-1,349222	0,130160	-102,879712	-5,930297	2,619016	0,091330	-1,349222	0,130160	-102,879712	-5,930297	2,619016
13:15:57,22	0,353985	3,334962	-0,127980	0,672981	0,337974	0,272990	0,087395	-1,347492	0,128581	2,906314	1,020014	2,629886	0,480973	-3,618403	-1,025915	-51,126785	-48,013071	15,885844	0,087395	-1,347492	0,128581	-102,871786	-5,840528	2,629886	0,087395	-1,347492	0,128581	-102,871786	-5,840528	2,629886
13:15:57,27	0,353985	3,334962	-0,127980	0,672981	0,337974	0,272990	0,092023	-1,350091	0,128200	3,018311	1,226425	2,634494	0,482647	-3,621594	-1,025941	-51,169432	-48,050036	15,855859	0,092023	-1,350091	0,128200	-102,963813	-5,997413	2,634494	0,092023	-1,350091	0,128200	-102,963813	-5,997413	2,634494
13:15:57,32	0,353985	3,334962	-0,127980	0,672981	0,337974	0,272990	0,093950	-1,353136	0,128174	3,123342	1,308178	2,604509	0,481394	-3,618094	-1,022869	-51,186935	-48,096778	15,838440	0,093950	-1,353136	0,128174	-103,097855	-6,066929	2,604509	0,093950	-1,353136	0,128174	-103,097855	-6,066929	2,604509
13:15:57,37	0,353985	3,334962	-0,127980	0,672981	0,337974	0,272990	0,091546	-1,350301	0,131245	2,926663	1,191365	2,587090	0,481401	-3,615703	-1,024418	-51,158861	-48,139120	15,842938	0,091546	-1,350301	0,131245	-103,071946	-5,995001	2,587090	0,091546	-1,350301	0,131245	-103,071946	-5,995001	2,587090
13:15:57,42	0,353985	3,334962	-0,127980	0,672981	0,337974	0,272990	0,089471	-1,349111	0,129697	2,842166	1,128959	2,591589	0,485482	-3,620572	-1,024757	-51,181318	-48,150780	15,886591	0,089471	-1,349111	0,129697	-103,063050	-5,894534	2,591589	0,089471	-1,349111	0,129697	-103,063050	-5,894534	2,591589
13:15:57,47	0,353985	3,334962	-0,127980	0,672981	0,337974	0,272990	0,091648	-1,355081	0,129357	3,131263	1,228523	2,635242	0,484161	-3,619344	-1,027522	-51,232278	-48,178079	15,868497	0,091648	-1,355081	0,129357	-103,242573	-5,965832	2,635242	0,091648	-1,355081	0,129357	-103,242573	-5,965832	2,635242
13:15:57,52	0,353985	3,334962	-0,127980	0,672981	0,337974	0,272990	0,091244	-1,353322	0,126592	2,990681	1,177054	2,617147	0,485384	-3,614844	-1,024801	-51,200258	-48,190038	15,871853	0,091244	-1,353322	0,126592	-103,245086	-5,985619	2,617147	0,091244	-1,353322	0,126592	-103,245086	-5,985619	2,617147
13:15:57,57	0,353985	3,334962	-0,127980	0,672981	0,337974	0,272990	0,086736	-1,352131	0,129313	2,934409	0,976358	2,620503	0,481160	-3,618188	-1,024439	-51,249132	-48,216757	15,855517	0,086736	-1,352131	0,129313	-103,207873	-5,832454	2,620503	0,086736	-1,352131	0,129313	-103,207873	-5,832454	2,620503
13:15:57,62	0,353985	3,334962	-0,127980	0,672981	0,337974	0,272990	0,091744	-1,350145	0,129675	2,783560	1,207782	2,604168	0,486450	-3,615645	-1,024021	-51,243505	-48,217900	15,895221	0,091744	-1,350145	0,129675	-103,202821	-5,994120	2,604168	0,091744	-1,350145	0,129675	-103,202821	-5,994120	2,604168
13:15:57,67	0,353985	3,334962	-0,127980	0,672981	0,337974	0,272990	0,086897	-1,353455	0,130093	2,957504	0,961187	2,643872	0,483453	-3,618731	-1,023283	-51,256776	-48,295393	15,838154	0,086897	-1,353455	0,130093	-103,288712	-5,860232	2,643872	0,086897	-1,353455	0,130093	-103,288712	-5,860232	2,643872
13:15:57,72	0,353985	3,334962	-0,127980	0,672981	0,337974	0,272990	0,091068	-1,352403	0,130831	2,829041	1,205339	2,586805	0,484618	-3,620573	-1,024033	-51,265403	-48,287568	15,867948	0,091068	-1,352403	0,130831	-103,334574	-5,943513	2,586805	0,091068	-1,352403	0,130831	-103,334574	-5,943513	2,586805
13:15:57,77	0,353985	3,334962	-0,127980	0,672981	0,337974	0,272990	0,092080	-1,354332	0,130081	2,931846	1,246575	2,616599	0,488602	-3,619515	-1,024832	-51,317317	-48,312604	15,869012	0,092080	-1,354332	0,130081	-103,383247	-5,981712	2,616599	0,092080	-1,354332	0,130081	-103,383247	-5,981712	2,616599
13:15:57,83	0,353985	3,334962	-0,127980	0,672981	0,337974	0,272990	0,089172	-1,357254	0,129282	3,036136	1,062925	2,617662	0,483285	-3,620518	-1,027172	-51,327573	-48,298558	15,869923	0,089172	-1,357254	0,129282	-103,508310	-5,937095	2,617662	0,089172	-1,357254	0,129282	-103,508310	-5,937095	2,617662
13:15:57,88	0,353985	3,334962	-0,127980	0,672981	0,337974	0,272990	0,092700	-1,353151	0,126943	2,829794	1,230453	2,618573	0,484371	-3,620835	-1,023702	-51,368295	-48,332929	15,852735	0,092700	-1,353151	0,126943	-103,392535	-6,046480	2,618573	0,092700	-1,353151	0,126943	-103,392535	-6,046480	2,618573
13:15:57,93	0,353985	3,334962	-0,127980	0,672981	0,337974	0,272990	0,092431	-1,354249	0,130412	2,836787	1,198389	2,601385	0,483029	-3,617440	-1,024388	-51,183293	-48,253895	15,883125	0,092431	-1,354249	0,130412	-103,471771	-6,057435	2,601385	0,092431	-1,354249	0,130412	-103,471771	-6,057435	2,601385
13:15:57,98	0,353985	3,334962	-0,127980	0,672981	0,337974	0,272990	0,090162	-1,351389	0,129726	2,849030	1,201085	2,631775	-0,256751	-3,152813	-1,193673	-26,644147	-9,943093	14,198602	0,090162	-1,351389	0,129726	-103,235042	-5,876599	2,631775	0,090162	-1,351389	0,129726	-103,235042	-5,876599	2,631775
13:15:58,03	0,353987	3,284973	-0,127994	0,672991	0,337982	0,273002	0,057673	-0,478408	-0,039559	2,901678	1,607793	0,947253	-0,294390	-3,103208	-1,160896	-24,371678	-8,132445	14,116041	0,057673	-0,478408	-0,039559	-34,653347	-2,919539	0,947253	0,057673	-0,478408	-0,039559	-34,653347	-2,919539	0,947253
13:15:58,08	0,353987	3,284973	-0,127994	0,672991	0,337982	0,273002	0,033534	-0,421010	-0,006782	2,621273	1,415236	0,864692	-0,269197	-3,121449	-1,163216	-25,140678	-9,555552	14,184378	0,033534	-0,421010	-0,006782	-30,427995	-1,217154	0,864692	0,033534	-0,421010	-0,006782	-30,427995	-1,217154	0,864692
13:15:58,13	0,353987	3,284973	-0,127994	0,672991	0,337982	0,273002	0,036734	-0,451948	-0,009102	2,613134	1,627244	0,933028	-0,259742	-3,123889	-1,162158	-25,471707	-10,157335	14,207893	0,036734	-0,451948	-0,009102	-32,864814	-1,256388	0,933028	0,036734	-0,451948	-0,009102	-32,864814	-1,256388	0,933028
13:15:58,18	0,353987	3,284973	-0,127994	0,672991	0,337982	0,273002	0,034120	-0,461356	-0,008044	2,415638	1,505500	0,956543	-0,249726	-3,135631	-1,163328	-25,659919	-10,476565	14,229373	0,034120	-0,461356	-0,008044	-33,800781	-1,172892	0,956543	0,034120	-0,461356	-0,008044	-33,800781	-1,172892	0,956543
13:15:58,23	0,353987	3,284973	-0,127994	0,672991	0,337982	0,273002	0,039281	-0,475902	-0,009214	2,801462	1,770499	0,978024	-0,244225	-3,135687	-1,160619	-25,737834	-10,781752	14,248763	0,036579	-0,480693	-0,006505	-34,987053	-1,156320	0,997414	0,036579	-0,480693	-0,006505	-34,987053	-1,156320	0,997414
13:15:58,28	0,353987	3,284973	-0,127994	0,672991	0,337982	0,273002	0,036579	-0,480693	-0,006505	2,747373	1,715106	0,997414	-0,242218	-3,131860	-1,161454	-25,838693	-10,925478	14,251464	0,036579	-0,480693	-0,006505	-34,987053	-1,156320	0,997414	0,036579	-0,480693	-0,006505	-34,987053	-1,156320	0,997414
13:15:58,33	0,353987	3,284973	-0,127994	0,672991	0,337982	0,273002	0,032261	-0,480517	-0,007340	2,563314	1,475082	1,000114	-0,243566	-3,134016	-1,163794	-25,876228	-11,046600	14,253686	0,032261	-0,480517	-0,007340	-35,157285	-1,057374	1,000114	0,032261	-0,480517	-0,007340	-35,157285	-1,057374	1,000114
13:15:58,38	0,353987	3,284973	-0,127994	0,672991	0,337982	0,273002	0,034802	-0,480428	-0,009679	2,435030	1,635296	1,002336	-0,233918	-3,135189	-1,163436	-25,988572	-11,224352	14,255268	0,034802	-0,480428	-0,009679	-35,278591	-1,096669	1,002336	0,034802	-0,480428	-0,009679	-35,278591	-1,096669	1,002336
13:15:58,43	0,353987	3,284973	-0,127994	0,672991	0,337982	0,273002	0,030994	-0,489370	-0,009322	2,689895	1,428840	1,003918	-0,256609	-3,126173	-1,161785	-25,548265	-10,490835	14,212508	0,030994	-0,489370	-0,009322	-35,725659	-1,004162	1,003918	0,030994	-0,489370	-0,009322	-35,725659	-1,004162	1,003918
13:15:58,48	0,353987	3,284973	-0,127994	0,672991	0,337982	0,273002	0,034532	-0,465211	-0,007671	2,289017	1,627373	0,961158	-0,843270	-2,742713	-1,206818	-5,799437	19,881759	12,925538	0,034532	-0,465211	-0,007671	-34,230045	-1,083360	0,961158	0,034532	-0,465211	-0,007671	-34,230045	-1,083360	0,961158
13:15:58,53	0,354036	3,234979	-0,127989	0,672972	0,338006	0,272999	-0,004224	0,234581	-0,052704	2,077653	1,528754	-0,325811	-0,860209	-2,716512	-1,155867	-4,632187	20,596952	12,954858	-0,004224	0,234581	-0,052704	20,492292	1,860349	-0,325811	-0,004224	0,234581	-0,052704	20,492292	1,860349	-0,325811
13:15:58,58	0,354036	3,234979	-0,127989	0,672972	0,338006	0,272999	-0,018445	0,262352	-0,001752	1,836597	1,442534	-0,296491	-0,836207	-2,730099	-1,158012	-5,367763	19,285702	13,006221	-0,018445	0,262352	-0,001752	22,431205	2,890477	-0,296491	-0,018445	0,262352	-0,001752	22,431205	2,890477	-0,296491
13:15:58,63	0,354036	3,234979	-0,127989	0,672972	0,338006	0,272999	-0,018680	0,234772	-0,003897	1,767387	1,448902	-0,245129	-0,823756	-2,732412	-1,155398	-5,669654	18,654483	13,008703	-0,018680	0,234772	-0,003897	20,196977	2,915308	-0,245129	-0,018680	0,234772	-0,003897	20,196977	2,915308	-0,245129
13:15:58,68	0,354036	3,234979	-0,127989	0,672972	0,338006	0,272999	-0,022903	0,222832	-0,001283	1,690641	1,283504	-0,242647	-0,821985	-2,739914	-1,153670	-5,863890	18,376976	13,049615	-0,022903	0,222832	-0,001283	19,182984	3,081364	-0,242647	-0,022903	0,222832	-0,001283	19,182984	3,081364	-0,242647
13:15:58,73	0,354036	3,234979	-0,127989	0,672972	0,338006	0,272999	-0,017290	0,217548	0,000444	1,628003	1,545879	-0,201735	-0,820034	-2,737793	-1,156618	-5,952219	18,127906	13,068004	-0,017290	0,217548	0,000444	18,705492	2,903181	-0,201735	-0,017290	0,217548	0,000444	18,705492	2,903181	-0,201735
13:15:58,78	0,354036	3,234979	-0,127989	0,672972	0,338006	0,272999	-0,020103	0,216919	-0,002504	1,400845	1,447681	-0,183346	-0,812674	-2,744106	-1,152000	-6,053377	17,928603	13,016579	-0,020103	0,216919	-0,002504	18,428959	3,025746	-0,183346	-0,020103	0,216919	-0,002504	18,428959	3,025746	-0,183346
13:15:58,83	0,354036	3,234979	-0,127989	0,672972	0,338006	0,272999	-0,018316	0,207388	0,002114	1,673235	1,552652	-0,234771	-0,814720	-2,744505	-1,154307	-6,128492	17,810169	13,096916	-0,018316	0,207388	0,002114	17,953228	2,990437	-0,234771	-0,018316	0,207388	0,002114	17,953228	2,990437	-0,234771
13:15:58,88	0,354036	3,234979	-0,127989	0,672972	0,338006	0,272999	-0,016948	0,208961	-0,000193	1,451361	1,617952	-0,154434	-0,809721	-2,744011	-1,153210	-6,239042	17,708557	13,065996	-0,016948	0,208961	-0,000193	17,854764	2,948349	-0,154434	-0,016948	0,208961	-0,000193	17,854764	2,948349	-0,154434
13:15:58,93	0,354036	3,234979	-0,127989	0,672972	0,338006	0,272999	-0,019875	0,204878	0,000904	1,520355	1,420824	-0,185354	-0,808631	-2,747425	-1,154369	-6,248345	17,596401	13,058041	-0,019875	0,204878	0,000904	17,603315	2,980978	-0,185354	-0,019875	0,204878	0,000904	17,603315	2,980978	-0,185354
13:15:58,98	0,354036	3,234979	-0,127989	0,672972	0,338006	0,272999	-0,017463	0,202227	-0,000255	1,556439	1,594227	-0,193309	-0,805881	-2,743290	-1,156744	-6,303030	17,534266	13,054301	-0,017463	0,202227	-0,000255	17,431277	2,965102	-0,193309	-0,017463	0,202227	-0,000255	17,431277	2,965102	-0,193309
13:15:59,03	0,354036	3,234979	-0,127989	0,672972	0,338006	0,272999	-0,022419	0,201913	-0,002629	1,491609	1,320264	-0,197049	-0,809497	-2,750659	-1,153610	-6,341679	17,469585	13,073227	-0,022419	0,201913	-0,002629	17,341804	3,080126	-0,197049	-0,022419	0,201913	-0,002629	17,341804	3,080126	-0,197049
13:15:59,08	0,354036	3,234979	-0,127989	0,672972	0,338006	0,272999	-0,014230	0,201361	0,000504	1,444984	1,744968	-0,178123	-0,808426	-2,746487	-1,154769	-6,345036	17,386254	13,106018	-0,014230	0,201361	0,000504	17,251832	2,861984	-0,178123	-0,014230	0,201361	0,000504	17,251832	2,861984	-0,178123
13:15:59,13	0,354036	3,234979	-0,127989	0,672972	0,338006	0,272999	-0,018378	0,202519	-0,000655	1,310920	1,568011	-0,145332	-0,804609	-2,751740	-1,155226	-6,481982	17,316142	13,061731	-0,018378	0,202519	-0,000655	17,208675	3,010673	-0,145332	-0,018378	0,202519	-0,000655	17,208675	3,010673	-0,145332
13:15:59,18	0,354036	3,234979	-0,127989	0,672972	0,338006	0,272999	-0,015737	0,196587	-0,001112	1,490217	1,621789	-0,189618	-0,801993	-2,748600	-1,158060	-6,460045	17,254298	13,083163	-0,015737	0,196587	-0,001112	16,922272	2,857150	-0,189618	-0,015737	0,196587	-0,001112	16,922272	2,857150	-0,189618
13:15:59,23	0,354036	3,234979	-0,127989	0,672972	0,338006	0,272999	-0,019765	0,195891	-0,003946	1,483791	1,462258	-0,168187	-0,804487	-2,747946	-1,155809	-6,480455	17,251822	13,081590	-0,019765	0,195891	-0,003946	16,861252	3,013809	-0,168187	-0,019765	0,195891	-0,003946	16,861252	3,013809	-0,168187
13:15:59,28	0,354036	3,234979	-0,127989	0,672972	0,338006	0,272999	-0,019084	0,198378	-0,001695	1,342141	1,481254	-0,169760	-0,798989	-2,750035	-1,154841	-6,541509	17,147015	13,091831	-0,019084	0,198378	-0,001695	16,914797	2,979314	-0,169760	-0,019084	0,198378	-0,001695	16,914797	2,979314	-0,169760
13:15:59,33	0,354036	3,234979	-0,127989	0,672972	0,338006	0,272999	-0,020024	0,192572	-0,000727	1,522754	1,431889	-0,159518	-0,801350	-2,749927	-1,152933	-6,563628	17,183534	13,062605	-0,020024	0,192572	-0,000727	16,639649	3,003761	-0,159518	-0,020024	0,192572	-0,000727	16,639649	3,003761	-0,159518
13:15:59,38	0,354036	3,234979	-0,127989	0,672972	0,338006	0,272999	-0,018936	0,194671	0,001181	1,434183	1,451019	-0,188745	-0,801501	-2,749195	-1,157991	-6,582594	17,073113	13,072113	-0,018936	0,194671	0,001181	16,715834	2,937528	-0,188745	-0,018936	0,194671	0,001181	16,715834	2,937528	-0,188745
13:15:59,43	0,354036	3,234979	-0,127989	0,672972	0,338006	0,272999	-0,019495	0,195168	-0,003877	1,303225	1,460761	-0,179236	-0,798047	-2,750093	-1,158118	-6,612222	17,048151	13,082657	-0,019495	0,195168	-0,003877	16,623896	2,991116	-0,179236	-0,019495	0,195168	-0,003877	16,623896	2,991116	-0,179236
13:15:59,48	0,354036	3,234979	-0,127989	0,672972	0,338006	0,272999	-0,020444	0,191727	-0,004003	1,445693	1,398212	-0,168693	-0,799814	-2,752720	-1,154104	-6,615147	17,010365	13,067841	-0,020444	0,191727	-0,004003	16,496294	3,003098	-0,168693	-0,020444	0,191727	-0,004003	16,496294	3,003098	-0,168693
13:15:59,53	0,354036	3,234979	-0,127989	0,672972	0,338006	0,272999	-0,017286	0,191944	9,857275E-6	1,400253	1,578819	-0,183508	-0,795810	-2,753131	-1,155229	-6,645496	16,962793	13,130932	-0,017286	0,191944	9,857275E-6	16,467844	2,935755	-0,183508	-0,017286	0,191944	9,857275E-6	16,467844	2,935755	-0,183508
13:15:59,58	0,354036	3,234979	-0,127989	0,672972	0,338006	0,272999	-0,018933	0,188271	-0,001115	1,534864	1,490690	-0,120418	-0,800490	-2,752567	-1,156076	-6,642613	16,977251	13,048788	-0,018933	0,188271	-0,001115	16,314142	2,976897	-0,120418	-0,018933	0,188271	-0,001115	16,314142	2,976897	-0,120418
13:15:59,63	0,354036	3,234979	-0,127989	0,672972	0,338006	0,272999	-0,017080	0,192606	-0,001962	1,323389	1,582304	-0,202562	-0,796846	-2,756739	-1,156186	-6,717373	16,928520	13,090064	-0,017080	0,192606	-0,001962	16,442991	2,923066	-0,202562	-0,017080	0,192606	-0,001962	16,442991	2,923066	-0,202562
13:15:59,68	0,354036	3,234979	-0,127989	0,672972	0,338006	0,272999	-0,015290	0,187364	-0,002072	1,516399	1,635006	-0,161285	-0,795944	-2,750994	-1,154486	-6,680593	16,891340	13,119155	-0,015290	0,187364	-0,002072	16,224492	2,835253	-0,161285	-0,015290	0,187364	-0,002072	16,224492	2,835253	-0,161285
13:15:59,73	0,354036	3,234979	-0,127989	0,672972	0,338006	0,272999	-0,020715	0,189456	-0,000372	1,393819	1,403327	-0,132195	-0,796057	-2,756664	-1,154506	-6,734420	16,842992	13,093085	-0,020715	0,189456	-0,000372	16,266113	3,029468	-0,132195	-0,020715	0,189456	-0,000372	16,266113	3,029468	-0,132195
13:15:59,78	0,354036	3,234979	-0,127989	0,672972	0,338006	0,272999	-0,015749	0,186719	-0,000392	1,467366	1,639136	-0,158265	-0,796693	-2,759019	-1,158772	-6,745246	16,819721	13,099433	-0,015749	0,186719	-0,000392	16,124796	2,875418	-0,158265	-0,015749	0,186719	-0,000392	16,124796	2,875418	-0,158265
13:15:59,83	0,354036	3,234979	-0,127989	0,672972	0,338006	0,272999	-0,013391	0,186092	-0,004658	1,474412	1,763993	-0,151917	-0,791362	-2,755437	-1,156068	-6,723086	16,799009	13,074123	-0,013391	0,186092	-0,004658	16,082610	2,815201	-0,151917	-0,013391	0,186092	-0,004658	16,082610	2,815201	-0,151917
13:15:59,88	0,354036	3,234979	-0,127989	0,672972	0,338006	0,272999	-0,019159	0,183266	-0,001954	1,614495	1,493607	-0,177226	-0,794368	-2,755893	-1,158407	-6,742105	16,783009	13,079488	-0,019159	0,183266	-0,001954	16,000870	2,997599	-0,177226	-0,019159	0,183266	-0,001954	16,000870	2,997599	-0,177226
13:15:59,93	0,354036	3,234979	-0,127989	0,672972	0,338006	0,272999	-0,017261	0,185642	-0,004293	1,467580	1,583839	-0,171862	-0,796223	-2,754251	-1,156066	-6,779984	16,790999	13,127083	-0,017261	0,185642	-0,004293	16,040466	2,938827	-0,171862	-0,017261	0,185642	-0,004293	16,040466	2,938827	-0,171862
13:15:59,98	0,354036	3,234979	-0,127989	0,672972	0,338006	0,272999	-0,017755	0,188069	-0,001952	1,329372	1,521335	-0,124267	-0,792105	-2,757300	-1,155296	-6,788108	16,769411	13,097195	-0,017755	0,188069	-0,001952	16,092753	2,915128	-0,124267	-0,017755	0,188069	-0,001952	16,092753	2,915128	-0,124267
13:16:00,03	0,354036	3,234979	-0,127989	0,672972	0,338006	0,272999	-0,017174	0,182977	-0,001182	1,571352	1,555331	-0,154155	-0,790273	-2,751504	-1,159458	-6,773171	16,748707	13,096857	-0,017174	0,182977	-0,001182	15,935081	2,903477	-0,154155	-0,017174	0,182977	-0,001182	15,935081	2,903477	-0,154155
13:16:00,08	0,354036	3,234979	-0,127989	0,672972	0,338006	0,272999	-0,023110	0,184289	-0,005344	1,492685	1,269957	-0,154492	-0,794566	-2,755743	-1,156472	-6,809017	16,711783	13,110620	-0,023110	0,184289	-0,005344	15,959379	3,084063	-0,154492	-0,023110	0,184289	-0,005344	15,959379	3,084063	-0,154492
13:16:00,13	0,354036	3,234979	-0,127989	0,672972	0,338006	0,272999	-0,017292	0,185888	-0,002358	1,359634	1,559898	-0,140730	-0,792236	-2,753013	-1,155302	-6,813656	16,710857	13,130114	-0,017292	0,185888	-0,002358	15,951853	2,917312	-0,140730	-0,017292	0,185888	-0,002358	15,951853	2,917312	-0,140730
13:16:00,18	0,354036	3,234979	-0,127989	0,672972	0,338006	0,272999	-0,020821	0,185235	-0,001187	1,390460	1,372818	-0,121235	-0,791751	-2,754871	-1,158420	-6,844689	16,662838	13,125756	-0,020821	0,185235	-0,001187	15,931431	3,007284	-0,121235	-0,020821	0,185235	-0,001187	15,931431	3,007284	-0,121235
13:16:00,23	0,354036	3,234979	-0,127989	0,672972	0,338006	0,272999	-0,019455	0,183886	-0,004306	1,403528	1,441014	-0,125594	-0,789461	-2,757504	-1,158061	-6,884956	16,655634	13,091809	-0,019455	0,183886	-0,004306	15,838570	2,968205	-0,125594	-0,019455	0,183886	-0,004306	15,838570	2,968205	-0,125594
13:16:00,28	0,354036	3,234979	-0,127989	0,672972	0,338006	0,272999	-0,018320	0,180586	-0,003947	1,548738	1,468768	-0,159540	-0,794012	-2,757703	-1,156580	-6,899722	16,642979	13,095491	-0,018320	0,180586	-0,003947	15,724756	2,906854	-0,159540	-0,018320	0,180586	-0,003947	15,724756	2,906854	-0,159540
13:16:00,33	0,354036	3,234979	-0,127989	0,672972	0,338006	0,272999	-0,015872	0,184428	-0,002466	1,330602	1,589588	-0,155858	-0,791535	-2,758066	-1,154448	-6,887172	16,629375	13,116210	-0,015872	0,184428	-0,002466	15,808231	2,835530	-0,155858	-0,015872	0,184428	-0,002466	15,808231	2,835530	-0,155858
13:16:00,38	0,354036	3,234979	-0,127989	0,672972	0,338006	0,272999	-0,016796	0,182102	-0,000334	1,446069	1,559223	-0,135139	-0,790776	-2,756354	-1,158484	-6,936199	16,628424	13,086820	-0,016796	0,182102	-0,000334	15,741076	2,877680	-0,135139	-0,016796	0,182102	-0,000334	15,741076	2,877680	-0,135139
13:16:00,43	0,354036	3,234979	-0,127989	0,672972	0,338006	0,272999	-0,018657	0,182300	-0,004369	1,410437	1,420432	-0,164530	-0,790138	-2,760403	-1,158433	-6,903430	16,577386	13,108553	-0,018657	0,182300	-0,004369	15,720985	2,885033	-0,164530	-0,018657	0,182300	-0,004369	15,720985	2,885033	-0,164530
13:16:00,48	0,354036	3,234979	-0,127989	0,672972	0,338006	0,272999	-0,015470	0,179723	-0,004319	1,516635	1,640075	-0,142797	-0,788767	-2,757194	-1,159810	-6,940031	16,583579	13,125214	-0,015470	0,179723	-0,004319	15,624873	2,854464	-0,142797	-0,015470	0,179723	-0,004319	15,624873	2,854464	-0,142797
13:16:00,53	0,354036	3,234979	-0,127989	0,672972	0,338006	0,272999	-0,018935	0,180140	-0,005696	1,481993	1,425113	-0,126136	-0,791726	-2,758967	-1,157548	-6,947717	16,559104	13,118320	-0,018935	0,180140	-0,005696	15,622997	2,911486	-0,126136	-0,018935	0,180140	-0,005696	15,622997	2,911486	-0,126136
13:16:00,58	0,354036	3,234979	-0,127989	0,672972	0,338006	0,272999	-0,015920	0,181817	-0,003433	1,369785	1,587471	-0,133030	-0,789046	-2,755017	-1,158446	-6,924305	16,571848	13,133811	-0,015920	0,181817	-0,003433	15,642381	2,837172	-0,133030	-0,015920	0,181817	-0,003433	15,642381	2,837172	-0,133030
13:16:00,63	0,354036	3,234979	-0,127989	0,672972	0,338006	0,272999	-0,020681	0,181470	-0,004332	1,410533	1,353785	-0,117538	-0,790260	-2,756704	-1,157225	-6,932488	16,522644	13,117388	-0,020681	0,181470	-0,004332	15,655948	2,977250	-0,117538	-0,020681	0,181470	-0,004332	15,655948	2,977250	-0,117538
13:16:00,68	0,354036	3,234979	-0,127989	0,672972	0,338006	0,272999	-0,018613	0,181678	-0,003111	1,353044	1,478866	-0,133961	-0,789867	-2,757606	-1,159797	-6,960301	16,490767	13,154490	-0,018613	0,181678	-0,003111	15,614741	2,939949	-0,133961	-0,018613	0,181678	-0,003111	15,614741	2,939949	-0,133961
13:16:00,73	0,354036	3,234979	-0,127989	0,672972	0,338006	0,272999	-0,018028	0,180887	-0,005682	1,352625	1,501103	-0,096859	-0,790968	-2,755681	-1,158869	-6,983677	16,527917	13,123151	-0,018028	0,180887	-0,005682	15,552286	2,916315	-0,096859	-0,018028	0,180887	-0,005682	15,552286	2,916315	-0,096859
13:16:00,78	0,354036	3,234979	-0,127989	0,672972	0,338006	0,272999	-0,019145	0,182803	-0,004755	1,273486	1,404227	-0,128199	-0,790374	-2,757187	-1,161121	-6,972619	16,506384	13,127634	-0,019145	0,182803	-0,004755	15,623541	2,907082	-0,128199	-0,019145	0,182803	-0,004755	15,623541	2,907082	-0,128199
13:16:00,83	0,354036	3,234979	-0,127989	0,672972	0,338006	0,272999	-0,018138	0,181535	-0,007007	1,326294	1,476920	-0,123715	-0,791113	-2,758216	-1,159824	-6,979598	16,508432	13,128721	-0,018138	0,181535	-0,007007	15,576823	2,900747	-0,123715	-0,018138	0,181535	-0,007007	15,576823	2,900747	-0,123715
13:16:00,88	0,354036	3,234979	-0,127989	0,672972	0,338006	0,272999	-0,016877	0,181660	-0,005710	1,318077	1,535433	-0,122628	-0,790555	-2,759058	-1,158899	-7,055372	16,467093	13,106992	-0,016877	0,181660	-0,005710	15,578422	2,860258	-0,122628	-0,016877	0,181660	-0,005710	15,578422	2,860258	-0,122628
13:16:00,93	0,354036	3,234979	-0,127989	0,672972	0,338006	0,272999	-0,016427	0,180757	-0,004785	1,291372	1,513892	-0,144357	-0,788673	-2,758024	-1,159239	-6,994137	16,465608	13,136072	-0,016427	0,180757	-0,004785	15,480791	2,803375	-0,144357	-0,016427	0,180757	-0,004785	15,480791	2,803375	-0,144357
13:16:00,98	0,354036	3,234979	-0,127989	0,672972	0,338006	0,272999	-0,018263	0,179644	-0,005125	1,378578	1,472146	-0,115277	-0,789353	-2,757404	-1,157715	-7,024908	16,422838	13,119530	-0,018263	0,179644	-0,005125	15,480628	2,905827	-0,115277	-0,018263	0,179644	-0,005125	15,480628	2,905827	-0,115277
13:16:01,03	0,354036	3,234979	-0,127989	0,672972	0,338006	0,272999	-0,018460	0,180543	-0,003601	1,279417	1,456659	-0,131820	-0,787602	-2,755750	-1,158416	-7,031635	16,430991	13,102665	-0,018460	0,180543	-0,003601	15,452020	2,905773	-0,131820	-0,018460	0,180543	-0,003601	15,452020	2,905773	-0,131820
13:16:01,08	0,354036	3,234979	-0,127989	0,672972	0,338006	0,272999	-0,020768	0,179853	-0,004302	1,318982	1,326755	-0,148684	-0,788431	-2,759422	-1,157912	-7,083922	16,438650	13,138792	-0,020768	0,179853	-0,004302	15,437440	2,957026	-0,148684	-0,020768	0,179853	-0,004302	15,437440	2,957026	-0,148684
13:16:01,13	0,354036	3,234979	-0,127989	0,672972	0,338006	0,272999	-0,017174	0,178735	-0,003798	1,357596	1,464543	-0,112558	-0,788727	-2,759507	-1,159651	-7,017715	16,442948	13,111384	-0,017174	0,178735	-0,003798	15,388307	2,812668	-0,112558	-0,017174	0,178735	-0,003798	15,388307	2,812668	-0,112558
13:16:01,18	0,354036	3,234979	-0,127989	0,672972	0,338006	0,272999	-0,016951	0,178949	-0,005537	1,383296	1,531290	-0,139966	-0,788263	-2,758752	-1,159673	-7,059388	16,401362	13,110686	-0,016951	0,178949	-0,005537	15,430802	2,861965	-0,139966	-0,016951	0,178949	-0,005537	15,430802	2,861965	-0,139966
13:16:01,23	0,354036	3,234979	-0,127989	0,672972	0,338006	0,272999	-0,017838	0,178925	-0,005559	1,327715	1,469892	-0,140664	-0,788374	-2,756801	-1,162289	-7,043803	16,438341	13,123263	-0,017838	0,178925	-0,005559	15,373304	2,870161	-0,140664	-0,017838	0,178925	-0,005559	15,373304	2,870161	-0,140664
13:16:01,28	0,354036	3,234979	-0,127989	0,672972	0,338006	0,272999	-0,019471	0,179996	-0,008175	1,311814	1,379955	-0,128087	-0,787137	-2,759146	-1,162005	-7,084155	16,415527	13,122639	-0,019471	0,179996	-0,008175	15,441516	2,908458	-0,128087	-0,019471	0,179996	-0,008175	15,441516	2,908458	-0,128087
13:16:01,33	0,354036	3,234979	-0,127989	0,672972	0,338006	0,272999	-0,018059	0,177753	-0,007891	1,388537	1,429870	-0,128710	-0,788631	-2,759604	-1,159868	-7,049024	16,395036	13,099807	-0,018059	0,177753	-0,007891	15,342133	2,847486	-0,128710	-0,018059	0,177753	-0,007891	15,342133	2,847486	-0,128710
13:16:01,38	0,354036	3,234979	-0,127989	0,672972	0,338006	0,272999	-0,016916	0,178818	-0,005754	1,332978	1,529980	-0,151542	-0,789966	-2,759911	-1,158902	-7,092795	16,376309	13,118982	-0,016916	0,178818	-0,005754	15,370174	2,857865	-0,151542	-0,016916	0,178818	-0,005754	15,370174	2,857865	-0,151542
13:16:01,43	0,354036	3,234979	-0,127989	0,672972	0,338006	0,272999	-0,015982	0,179820	-0,004788	1,242779	1,549976	-0,132368	-0,786020	-2,758946	-1,158876	-7,094214	16,358480	13,153150	-0,015982	0,179820	-0,004788	15,358620	2,804584	-0,132368	-0,015982	0,179820	-0,004788	15,358620	2,804584	-0,132368
13:16:01,48	0,354036	3,234979	-0,127989	0,672972	0,338006	0,272999	-0,018791	0,176885	-0,004762	1,379221	1,411611	-0,098199	-0,788308	-2,759006	-1,159266	-7,066073	16,365761	13,138392	-0,018791	0,176885	-0,004762	15,264707	2,886700	-0,098199	-0,018791	0,176885	-0,004762	15,264707	2,886700	-0,098199
13:16:01,53	0,354036	3,234979	-0,127989	0,672972	0,338006	0,272999	-0,017595	0,178837	-0,005151	1,298123	1,494546	-0,112958	-0,788460	-2,761108	-1,160064	-7,132232	16,339941	13,138392	-0,017595	0,178837	-0,005151	15,336795	2,875730	-0,112958	-0,017595	0,178837	-0,005151	15,336795	2,875730	-0,112958
13:16:01,58	0,354036	3,234979	-0,127989	0,672972	0,338006	0,272999	-0,015698	0,177918	-0,005950	1,290461	1,548764	-0,112957	-0,786267	-2,758115	-1,158901	-7,063117	16,323177	13,105767	-0,015698	0,177918	-0,005950	15,257006	2,781094	-0,112957	-0,015698	0,177918	-0,005950	15,257006	2,781094	-0,112957
13:16:01,63	0,354036	3,234979	-0,127989	0,672972	0,338006	0,272999	-0,019387	0,177515	-0,004787	1,331458	1,425179	-0,145583	-0,790217	-2,760267	-1,159314	-7,128162	16,334816	13,108480	-0,019387	0,177515	-0,004787	15,266366	2,947088	-0,145583	-0,019387	0,177515	-0,004787	15,266366	2,947088	-0,145583
13:16:01,68	0,354036	3,234979	-0,127989	0,672972	0,338006	0,272999	-0,015548	0,179859	-0,005200	1,187106	1,562653	-0,142870	-0,790291	-2,762102	-1,160102	-7,170666	16,347890	13,109530	-0,015548	0,179859	-0,005200	15,306049	2,783206	-0,142870	-0,015548	0,179859	-0,005200	15,306049	2,783206	-0,142870
13:16:01,73	0,354036	3,234979	-0,127989	0,672972	0,338006	0,272999	-0,013923	0,179006	-0,005988	1,221526	1,603841	-0,141819	-0,789086	-2,763833	-1,158502	-7,144305	16,297383	13,140535	-0,013923	0,179006	-0,005988	15,273520	2,696780	-0,141819	-0,013923	0,179006	-0,005988	15,273520	2,696780	-0,141819
13:16:01,78	0,354036	3,234979	-0,127989	0,672972	0,338006	0,272999	-0,013026	0,177097	-0,004388	1,290229	1,698550	-0,110814	-0,790225	-2,760280	-1,160455	-7,122650	16,325102	13,137874	-0,015533	0,179859	-0,006341	15,300402	2,792437	-0,113475	-0,015533	0,179859	-0,006341	15,300402	2,792437	-0,113475
13:16:01,83	0,354036	3,234979	-0,127989	0,672972	0,338006	0,272999	-0,015533	0,179859	-0,006341	1,181432	1,573067	-0,113475	-0,786743	-2,759505	-1,163926	-7,125060	16,299444	13,173822	-0,015533	0,179859	-0,006341	15,300402	2,792437	-0,113475	-0,015533	0,179859	-0,006341	15,300402	2,792437	-0,113475
13:16:01,88	0,354036	3,234979	-0,127989	0,672972	0,338006	0,272999	-0,017946	0,177232	-0,009812	1,294649	1,458350	-0,077528	-0,784996	-2,762629	-1,162787	-7,144732	16,281932	13,129002	-0,017946	0,177232	-0,009812	15,207342	2,867114	-0,077528	-0,017946	0,177232	-0,009812	15,207342	2,867114	-0,077528
13:16:01,93	0,354036	3,234979	-0,127989	0,672972	0,338006	0,272999	-0,016113	0,174157	-0,008672	1,429508	1,545363	-0,122348	-0,786126	-2,760611	-1,160858	-7,129792	16,303338	13,113929	-0,016113	0,174157	-0,008672	15,100872	2,810272	-0,122348	-0,016113	0,174157	-0,008672	15,100872	2,810272	-0,122348
13:16:01,98	0,354036	3,234979	-0,127989	0,672972	0,338006	0,272999	-0,017296	0,176145	-0,006744	1,352172	1,486083	-0,137420	-0,786537	-2,760852	-1,161198	-7,181933	16,300377	13,123353	-0,017296	0,176145	-0,006744	15,179546	2,843856	-0,137420	-0,017296	0,176145	-0,006744	15,179546	2,843856	-0,137420
13:16:02,03	0,354036	3,234979	-0,127989	0,672972	0,338006	0,272999	-0,016882	0,176380	-0,007084	1,311318	1,463972	-0,127996	-0,787981	-2,763060	-1,161242	-7,169234	16,288737	13,132797	-0,016882	0,176380	-0,007084	15,157138	2,789192	-0,127996	-0,016882	0,176380	-0,007084	15,157138	2,789192	-0,127996
13:16:02,08	0,354036	3,234979	-0,127989	0,672972	0,338006	0,272999	-0,014248	0,176527	-0,007128	1,299927	1,617749	-0,118552	-0,788597	-2,762039	-1,160865	-7,181581	16,294580	13,132927	-0,014248	0,176527	-0,007128	15,157311	2,736214	-0,118552	-0,014248	0,176527	-0,007128	15,157311	2,736214	-0,118552
13:16:02,13	0,354036	3,234979	-0,127989	0,672972	0,338006	0,272999	-0,014824	0,177570	-0,006751	1,244580	1,574199	-0,118423	-0,785120	-2,762207	-1,160465	-7,193587	16,252832	13,146581	-0,014824	0,177570	-0,006751	15,183836	2,737854	-0,118423	-0,014824	0,177570	-0,006751	15,183836	2,737854	-0,118423
13:16:02,18	0,354036	3,234979	-0,127989	0,672972	0,338006	0,272999	-0,016417	0,174476	-0,006351	1,363333	1,501828	-0,104768	-0,786845	-2,765304	-1,160073	-7,184909	16,254427	13,131012	-0,016417	0,174476	-0,006351	15,059675	2,790552	-0,104768	-0,016417	0,174476	-0,006351	15,059675	2,790552	-0,104768
13:16:02,23	0,354036	3,234979	-0,127989	0,672972	0,338006	0,272999	-0,012873	0,174420	-0,005959	1,371928	1,692851	-0,120338	-0,788120	-2,762917	-1,161234	-7,202229	16,210959	13,164553	-0,012873	0,174420	-0,005959	15,063931	2,703344	-0,120338	-0,012873	0,174420	-0,005959	15,063931	2,703344	-0,120338
13:16:02,28	0,354036	3,234979	-0,127989	0,672972	0,338006	0,272999	-0,014302	0,176718	-0,007120	1,206135	1,625232	-0,086796	-0,785649	-2,760288	-1,160457	-7,144830	16,206687	13,139945	-0,014302	0,176718	-0,007120	15,078520	2,747970	-0,086796	-0,014302	0,176718	-0,007120	15,078520	2,747970	-0,086796
13:16:02,33	0,354036	3,234979	-0,127989	0,672972	0,338006	0,272999	-0,017814	0,175893	-0,006343	1,274055	1,494461	-0,111405	-0,784651	-2,762783	-1,161189	-7,204723	16,251168	13,134158	-0,017814	0,175893	-0,006343	15,081646	2,892879	-0,111405	-0,017814	0,175893	-0,006343	15,081646	2,892879	-0,111405
13:16:02,38	0,354036	3,234979	-0,127989	0,672972	0,338006	0,272999	-0,016153	0,173781	-0,007075	1,392435	1,506748	-0,117191	-0,785133	-2,762627	-1,162387	-7,172582	16,187954	13,159927	-0,016153	0,173781	-0,007075	15,034264	2,774742	-0,117191	-0,016153	0,173781	-0,007075	15,034264	2,774742	-0,117191
13:16:02,43	0,354036	3,234979	-0,127989	0,672972	0,338006	0,272999	-0,016046	0,174277	-0,008273	1,327997	1,571728	-0,091422	-0,786397	-2,765678	-1,161635	-7,237653	16,229118	13,151096	-0,016046	0,174277	-0,008273	15,008718	2,831361	-0,091422	-0,016046	0,174277	-0,008273	15,008718	2,831361	-0,091422
13:16:02,48	0,354036	3,234979	-0,127989	0,672972	0,338006	0,272999	-0,012772	0,173846	-0,007521	1,353528	1,665049	-0,100254	-0,784474	-2,761899	-1,160389	-7,207214	16,167599	13,127144	-0,012772	0,173846	-0,007521	15,000407	2,667660	-0,100254	-0,012772	0,173846	-0,007521	15,000407	2,667660	-0,100254
13:16:02,53	0,354036	3,234979	-0,127989	0,672972	0,338006	0,272999	-0,017007	0,174070	-0,006275	1,303812	1,501946	-0,124205	-0,785276	-2,766342	-1,159443	-7,262896	16,191431	13,102881	-0,017007	0,174070	-0,006275	14,968292	2,837009	-0,124205	-0,017007	0,174070	-0,006275	14,968292	2,837009	-0,124205
13:16:02,58	0,354036	3,234979	-0,127989	0,672972	0,338006	0,272999	-0,012758	0,172543	-0,005329	1,376002	1,662745	-0,148469	-0,785188	-2,762637	-1,157767	-7,217752	16,207507	13,129125	-0,012758	0,172543	-0,005329	14,920631	2,664279	-0,148469	-0,012758	0,172543	-0,005329	14,920631	2,664279	-0,148469
13:16:02,63	0,354036	3,234979	-0,127989	0,672972	0,338006	0,272999	-0,016010	0,174319	-0,003653	1,320139	1,524708	-0,122225	-0,782907	-2,764076	-1,160482	-7,235642	16,164533	13,134610	-0,016010	0,174319	-0,003653	15,004192	2,781511	-0,122225	-0,016010	0,174319	-0,003653	15,004192	2,781511	-0,122225
13:16:02,68	0,354036	3,234979	-0,127989	0,672972	0,338006	0,272999	-0,015905	0,171624	-0,006368	1,414123	1,536188	-0,116739	-0,784136	-2,764544	-1,159713	-7,271926	16,195841	13,144927	-0,015905	0,171624	-0,006368	14,886609	2,784708	-0,116739	-0,015905	0,171624	-0,006368	14,886609	2,784708	-0,116739
13:16:02,73	0,354036	3,234979	-0,127989	0,672972	0,338006	0,272999	-0,014885	0,172455	-0,005599	1,379899	1,542124	-0,106423	-0,782338	-2,765712	-1,162424	-7,243159	16,155441	13,130588	-0,014885	0,172455	-0,005599	14,917595	2,710615	-0,106423	-0,014885	0,172455	-0,005599	14,917595	2,710615	-0,106423
13:16:02,78	0,354036	3,234979	-0,127989	0,672972	0,338006	0,272999	-0,014772	0,170314	-0,008310	1,470620	1,593106	-0,120761	-0,784824	-2,761672	-1,161532	-7,251166	16,167352	13,144407	-0,014772	0,170314	-0,008310	14,840257	2,752737	-0,120761	-0,014772	0,170314	-0,008310	14,840257	2,752737	-0,120761
13:16:02,83	0,354036	3,234979	-0,127989	0,672972	0,338006	0,272999	-0,017028	0,174486	-0,007418	1,259965	1,462915	-0,106943	-0,786829	-2,764464	-1,163342	-7,290027	16,201915	13,117991	-0,017028	0,174486	-0,007418	14,957139	2,799626	-0,106943	-0,017028	0,174486	-0,007418	14,957139	2,799626	-0,106943
13:16:02,88	0,354036	3,234979	-0,127989	0,672972	0,338006	0,272999	-0,013607	0,174827	-0,009228	1,252747	1,589861	-0,133359	-0,786504	-2,763490	-1,161275	-7,261236	16,164132	13,139653	-0,013607	0,174827	-0,009228	14,976671	2,658039	-0,133359	-0,013607	0,174827	-0,009228	14,976671	2,658039	-0,133359
13:16:02,93	0,354036	3,234979	-0,127989	0,672972	0,338006	0,272999	-0,014614	0,175033	-0,007161	1,223730	1,581364	-0,111696	-0,787140	-2,762357	-1,160492	-7,284559	16,183005	13,169150	-0,014614	0,175033	-0,007161	14,963795	2,728528	-0,111696	-0,014614	0,175033	-0,007161	14,963795	2,728528	-0,111696
13:16:02,98	0,354036	3,234979	-0,127989	0,672972	0,338006	0,272999	-0,015277	0,176150	-0,006378	1,170323	1,517225	-0,082199	-0,781188	-2,764495	-1,161657	-7,248820	16,137131	13,125127	-0,015277	0,176150	-0,006378	14,998081	2,716477	-0,082199	-0,015277	0,176150	-0,006378	14,998081	2,716477	-0,082199
13:16:03,03	0,354036	3,234979	-0,127989	0,672972	0,338006	0,272999	-0,016402	0,169927	-0,007543	1,472068	1,512636	-0,126222	-0,785328	-2,762125	-1,163467	-7,243698	16,137098	13,148422	-0,016402	0,169927	-0,007543	14,811309	2,800166	-0,126222	-0,016402	0,169927	-0,007543	14,811309	2,800166	-0,126222
13:16:03,08	0,354036	3,234979	-0,127989	0,672972	0,338006	0,272999	-0,016384	0,174696	-0,009353	1,226570	1,518014	-0,102928	-0,784654	-2,762026	-1,161848	-7,271545	16,131169	13,163815	-0,016384	0,174696	-0,009353	14,940242	2,804146	-0,102928	-0,016384	0,174696	-0,009353	14,940242	2,804146	-0,102928
13:16:03,13	0,354036	3,234979	-0,127989	0,672972	0,338006	0,272999	-0,016807	0,174162	-0,007734	1,235296	1,474849	-0,087535	-0,780692	-2,758897	-1,163227	-7,262987	16,111469	13,145703	-0,016807	0,174162	-0,007734	14,907024	2,794213	-0,087535	-0,016807	0,174162	-0,007734	14,907024	2,794213	-0,087535
13:16:03,18	0,354036	3,234979	-0,127989	0,672972	0,338006	0,272999	-0,021497	0,172296	-0,009112	1,319554	1,248221	-0,105647	-0,783669	-2,762658	-1,164006	-7,285706	16,108654	13,140403	-0,021497	0,172296	-0,009112	14,844789	2,935765	-0,105647	-0,021497	0,172296	-0,009112	14,844789	2,935765	-0,105647
13:16:03,23	0,354036	3,234979	-0,127989	0,672972	0,338006	0,272999	-0,016752	0,172993	-0,009892	1,269492	1,476724	-0,110947	-0,782421	-2,762586	-1,160500	-7,268370	16,132640	13,139086	-0,016752	0,172993	-0,009892	14,849472	2,791738	-0,110947	-0,016752	0,172993	-0,009892	14,849472	2,791738	-0,110947
13:16:03,28	0,354036	3,234979	-0,127989	0,672972	0,338006	0,272999	-0,017438	0,171949	-0,006385	1,353241	1,444046	-0,112264	-0,785398	-2,763319	-1,158321	-7,296106	16,148101	13,125804	-0,017438	0,171949	-0,006385	14,851236	2,812951	-0,112264	-0,017438	0,171949	-0,006385	14,851236	2,812951	-0,112264
13:16:03,33	0,354036	3,234979	-0,127989	0,672972	0,338006	0,272999	-0,015315	0,174160	-0,004207	1,237793	1,522727	-0,125546	-0,783943	-2,762529	-1,161859	-7,280821	16,115717	13,151357	-0,015315	0,174160	-0,004207	14,909349	2,724923	-0,125546	-0,015315	0,174160	-0,004207	14,909349	2,724923	-0,125546
13:16:03,38	0,354036	3,234979	-0,127989	0,672972	0,338006	0,272999	-0,016727	0,173295	-0,007745	1,262383	1,478731	-0,099993	-0,783734	-2,765504	-1,162496	-7,326689	16,092575	13,090505	-0,016727	0,173295	-0,007745	14,866016	2,791770	-0,099993	-0,016727	0,173295	-0,007745	14,866016	2,791770	-0,099993
13:16:03,43	0,354036	3,234979	-0,127989	0,672972	0,338006	0,272999	-0,014255	0,171626	-0,008382	1,306161	1,579094	-0,160844	-0,781653	-2,760996	-1,163184	-7,347171	16,105976	13,157194	-0,014255	0,171626	-0,008382	14,778831	2,698126	-0,160844	-0,014255	0,171626	-0,008382	14,778831	2,698126	-0,160844
13:16:03,48	0,354036	3,234979	-0,127989	0,672972	0,338006	0,272999	-0,019200	0,172079	-0,009070	1,284007	1,297548	-0,094155	-0,783178	-2,765595	-1,160914	-7,350060	16,122503	13,139275	-0,019200	0,172079	-0,009070	14,792181	2,804713	-0,094155	-0,019200	0,172079	-0,009070	14,792181	2,804713	-0,094155
13:16:03,53	0,354036	3,234979	-0,127989	0,672972	0,338006	0,272999	-0,014454	0,171099	-0,006800	1,347799	1,533544	-0,112074	-0,781987	-2,764519	-1,162063	-7,322346	16,078213	13,148327	-0,014454	0,171099	-0,006800	14,779097	2,668195	-0,112074	-0,014454	0,171099	-0,006800	14,779097	2,668195	-0,112074
13:16:03,58	0,354036	3,234979	-0,127989	0,672972	0,338006	0,272999	-0,015981	0,170606	-0,007949	1,348969	1,500292	-0,103023	-0,780235	-2,759260	-1,161307	-7,326899	16,105690	13,149877	-0,015981	0,170606	-0,007949	14,741516	2,754803	-0,103023	-0,015981	0,170606	-0,007949	14,741516	2,754803	-0,103023
13:16:03,63	0,354036	3,234979	-0,127989	0,672972	0,338006	0,272999	-0,021411	0,171719	-0,007193	1,312605	1,200229	-0,101473	-0,782606	-2,765146	-1,165931	-7,337000	16,106789	13,180617	-0,021411	0,171719	-0,007193	14,792535	2,881027	-0,101473	-0,021411	0,171719	-0,007193	14,792535	2,881027	-0,101473
13:16:03,68	0,354036	3,234979	-0,127989	0,672972	0,338006	0,272999	-0,015129	0,170829	-0,011817	1,354762	1,517626	-0,070732	-0,784332	-2,762103	-1,162077	-7,305419	16,059430	13,137823	-0,016901	0,173845	-0,007963	14,819558	2,803240	-0,113527	-0,016901	0,173845	-0,007963	14,819558	2,803240	-0,113527
13:16:03,73	0,354036	3,234979	-0,127989	0,672972	0,338006	0,272999	-0,014670	0,168594	-0,009872	1,404849	1,565716	-0,073945	-0,780900	-2,766661	-1,163986	-7,349115	16,037382	13,177405	-0,014670	0,168594	-0,009872	14,639453	2,717284	-0,073945	-0,014670	0,168594	-0,009872	14,639453	2,717284	-0,073945
13:16:03,78	0,354036	3,234979	-0,127989	0,672972	0,338006	0,272999	-0,014670	0,168594	-0,009872	1,404849	1,565716	-0,073945	-0,781602	-2,765460	-1,162820	-7,310417	16,035961	13,161774	-0,015359	0,169802	-0,008706	14,689592	2,769782	-0,089576	-0,015359	0,169802	-0,008706	14,689592	2,769782	-0,089576
13:16:03,83	0,354036	3,234979	-0,127989	0,672972	0,338006	0,272999	-0,015359	0,169802	-0,008706	1,360135	1,564082	-0,089576	-0,783226	-2,762458	-1,163625	-7,341387	16,080129	13,164162	-0,015359	0,169802	-0,008706	14,689592	2,769782	-0,089576	-0,015359	0,169802	-0,008706	14,689592	2,769782	-0,089576
13:16:03,88	0,354036	3,234979	-0,127989	0,672972	0,338006	0,272999	-0,017147	0,172710	-0,009511	1,231670	1,422224	-0,087188	-0,779738	-2,763286	-1,160122	-7,361993	16,054711	13,171598	-0,017147	0,172710	-0,009511	14,789426	2,768248	-0,087188	-0,017147	0,172710	-0,009511	14,789426	2,768248	-0,087188
13:16:03,93	0,354036	3,234979	-0,127989	0,672972	0,338006	0,272999	-0,018173	0,169275	-0,006008	1,378006	1,363715	-0,079752	-0,782026	-2,768208	-1,162050	-7,333217	16,029783	13,151170	-0,018173	0,169275	-0,006008	14,666067	2,790310	-0,079752	-0,018173	0,169275	-0,006008	14,666067	2,790310	-0,079752
13:16:03,98	0,354036	3,234979	-0,127989	0,672972	0,338006	0,272999	-0,012767	0,168796	-0,007935	1,395712	1,682225	-0,100179	-0,782681	-2,762851	-1,161299	-7,365751	16,077588	13,167796	-0,012767	0,168796	-0,007935	14,646175	2,684431	-0,100179	-0,012767	0,168796	-0,007935	14,646175	2,684431	-0,100179
13:16:04,03	0,354036	3,234979	-0,127989	0,672972	0,338006	0,272999	-0,017079	0,172041	-0,007185	1,252091	1,405902	-0,083553	-0,782199	-2,765182	-1,162200	-7,361046	16,035477	13,157802	-0,017079	0,172041	-0,007185	14,757307	2,746630	-0,083553	-0,017079	0,172041	-0,007185	14,757307	2,746630	-0,083553
13:16:04,08	0,354036	3,234979	-0,127989	0,672972	0,338006	0,272999	-0,015301	0,170458	-0,008086	1,300264	1,523501	-0,093548	-0,782616	-2,763656	-1,164321	-7,328200	16,052335	13,127148	-0,015301	0,170458	-0,008086	14,681254	2,724638	-0,093548	-0,015301	0,170458	-0,008086	14,681254	2,724638	-0,093548
13:16:04,13	0,354036	3,234979	-0,127989	0,672972	0,338006	0,272999	-0,016414	0,171583	-0,010207	1,272827	1,485660	-0,124201	-0,784062	-2,766995	-1,162529	-7,321885	16,033488	13,120606	-0,016414	0,171583	-0,010207	14,742069	2,774139	-0,124201	-0,016414	0,171583	-0,010207	14,742069	2,774139	-0,124201
13:16:04,18	0,354036	3,234979	-0,127989	0,672972	0,338006	0,272999	-0,012800	0,171165	-0,008415	1,281374	1,688484	-0,130743	-0,780371	-2,763615	-1,160428	-7,306368	16,014129	13,117669	-0,012800	0,171165	-0,008415	14,717840	2,693260	-0,130743	-0,012800	0,171165	-0,008415	14,717840	2,693260	-0,130743
13:16:04,23	0,354036	3,234979	-0,127989	0,672972	0,338006	0,272999	-0,017572	0,169659	-0,006314	1,350691	1,463423	-0,133681	-0,782651	-2,763142	-1,162865	-7,332655	16,015869	13,131266	-0,017572	0,169659	-0,006314	14,668918	2,842852	-0,133681	-0,017572	0,169659	-0,006314	14,668918	2,842852	-0,133681
13:16:04,28	0,354036	3,234979	-0,127989	0,672972	0,338006	0,272999	-0,016842	0,171870	-0,008751	1,224064	1,477772	-0,120083	-0,780882	-2,764166	-1,163255	-7,337438	16,024196	13,123494	-0,016842	0,171870	-0,008751	14,715882	2,799859	-0,120083	-0,016842	0,171870	-0,008751	14,715882	2,799859	-0,120083
13:16:04,33	0,354036	3,234979	-0,127989	0,672972	0,338006	0,272999	-0,016840	0,169826	-0,009141	1,335198	1,469574	-0,127855	-0,785675	-2,766726	-1,159938	-7,377107	16,005099	13,158825	-0,016840	0,169826	-0,009141	14,666523	2,791500	-0,127855	-0,016840	0,169826	-0,009141	14,666523	2,791500	-0,127855
13:16:04,38	0,354036	3,234979	-0,127989	0,672972	0,338006	0,272999	-0,018755	0,169590	-0,007283	1,304442	1,411543	-0,116027	-0,779721	-2,762625	-1,161397	-7,322959	15,966187	13,135322	-0,018755	0,169590	-0,007283	14,617287	2,883786	-0,116027	-0,018755	0,169590	-0,007283	14,617287	2,883786	-0,116027
13:16:04,43	0,354036	3,234979	-0,127989	0,672972	0,338006	0,272999	-0,018755	0,169590	-0,007283	1,304442	1,411543	-0,116027	-0,782838	-2,767442	-1,162882	-7,420141	15,986969	13,136637	-0,013024	0,169881	-0,008768	14,594396	2,637377	-0,114713	-0,013024	0,169881	-0,008768	14,594396	2,637377	-0,114713
13:16:04,48	0,354036	3,234979	-0,127989	0,672972	0,338006	0,272999	-0,013024	0,169881	-0,008768	1,258734	1,614975	-0,114713	-0,781600	-2,768090	-1,161318	-7,400409	15,994719	13,131003	-0,013024	0,169881	-0,008768	14,594396	2,637377	-0,114713	-0,013024	0,169881	-0,008768	14,594396	2,637377	-0,114713
13:16:04,53	0,354036	3,234979	-0,127989	0,672972	0,338006	0,272999	-0,015980	0,172800	-0,008369	1,154387	1,507374	-0,114618	-0,783887	-2,763423	-1,162483	-7,356503	16,004982	13,136732	-0,015980	0,172800	-0,008369	14,719156	2,761814	-0,114618	-0,015980	0,172800	-0,008369	14,719156	2,761814	-0,114618
13:16:04,58	0,354036	3,234979	-0,127989	0,672972	0,338006	0,272999	-0,015980	0,172800	-0,008369	1,154387	1,507374	-0,114618	-0,782273	-2,767934	-1,158975	-7,433589	15,978031	13,168051	-0,015980	0,172800	-0,008369	14,719156	2,761814	-0,114618	-0,015980	0,172800	-0,008369	14,719156	2,761814	-0,114618
13:16:04,63	0,354036	3,234979	-0,127989	0,672972	0,338006	0,272999	-0,012880	0,169146	-0,004861	1,282473	1,615287	-0,083298	-0,782706	-2,768788	-1,161296	-7,369598	16,000044	13,140239	-0,012880	0,169146	-0,004861	14,560463	2,626383	-0,083298	-0,012880	0,169146	-0,004861	14,560463	2,626383	-0,083298
13:16:04,68	0,354036	3,234979	-0,127989	0,672972	0,338006	0,272999	-0,011925	0,169095	-0,007181	1,336222	1,709393	-0,111111	-0,781128	-2,766969	-1,164074	-7,446404	15,988696	13,118672	-0,011925	0,169095	-0,007181	14,610151	2,645469	-0,111111	-0,011925	0,169095	-0,007181	14,610151	2,645469	-0,111111
13:16:04,73	0,354036	3,234979	-0,127989	0,672972	0,338006	0,272999	-0,014289	0,168637	-0,009960	1,311763	1,525581	-0,132677	-0,778685	-2,766249	-1,164414	-7,397965	15,984600	13,152695	-0,014289	0,168637	-0,009960	14,549806	2,647294	-0,132677	-0,014289	0,168637	-0,009960	14,549806	2,647294	-0,132677
13:16:04,78	0,354036	3,234979	-0,127989	0,672972	0,338006	0,272999	-0,016134	0,166882	-0,010300	1,423719	1,473659	-0,098654	-0,784004	-2,766693	-1,164458	-7,416756	15,998614	13,113618	-0,016134	0,166882	-0,010300	14,523959	2,740174	-0,098654	-0,016134	0,166882	-0,010300	14,523959	2,740174	-0,098654
13:16:04,83	0,354036	3,234979	-0,127989	0,672972	0,338006	0,272999	-0,013090	0,171266	-0,010344	1,198475	1,608669	-0,137732	-0,780579	-2,767832	-1,159937	-7,403544	15,994220	13,159465	-0,013090	0,171266	-0,010344	14,642885	2,636226	-0,137732	-0,013090	0,171266	-0,010344	14,642885	2,636226	-0,137732
13:16:04,88	0,354036	3,234979	-0,127989	0,672972	0,338006	0,272999	-0,013816	0,167730	-0,005823	1,385161	1,584572	-0,091885	-0,781112	-2,769175	-1,161309	-7,439353	15,972743	13,159688	-0,013816	0,167730	-0,005823	14,551975	2,669096	-0,091885	-0,013816	0,167730	-0,005823	14,551975	2,669096	-0,091885
13:16:04,93	0,354036	3,234979	-0,127989	0,672972	0,338006	0,272999	-0,012387	0,167520	-0,007195	1,359563	1,638593	-0,091662	-0,780513	-2,767133	-1,166745	-7,424832	15,992550	13,168733	-0,012387	0,167520	-0,007195	14,509912	2,610961	-0,091662	-0,012387	0,167520	-0,007195	14,509912	2,610961	-0,091662
13:16:04,98	0,354036	3,234979	-0,127989	0,672972	0,338006	0,272999	-0,014454	0,168022	-0,012631	1,357867	1,533768	-0,082617	-0,781736	-2,764254	-1,164434	-7,428253	15,949076	13,161340	-0,014454	0,168022	-0,012631	14,547632	2,668416	-0,082617	-0,014454	0,168022	-0,012631	14,547632	2,668416	-0,082617
13:16:05,03	0,354036	3,234979	-0,127989	0,672972	0,338006	0,272999	-0,016336	0,170521	-0,010320	1,188568	1,454685	-0,090010	-0,781163	-2,767313	-1,161335	-7,453371	15,953161	13,144952	-0,016336	0,170521	-0,010320	14,574491	2,737060	-0,090010	-0,016336	0,170521	-0,010320	14,574491	2,737060	-0,090010
13:16:05,08	0,354036	3,234979	-0,127989	0,672972	0,338006	0,272999	-0,013973	0,168496	-0,007221	1,284867	1,553740	-0,106397	-0,782267	-2,767250	-1,162511	-7,424757	15,968080	13,116600	-0,013973	0,168496	-0,007221	14,511796	2,650658	-0,106397	-0,013973	0,168496	-0,007221	14,511796	2,650658	-0,106397
13:16:05,13	0,354036	3,234979	-0,127989	0,672972	0,338006	0,272999	-0,013476	0,169483	-0,008397	1,260775	1,596939	-0,134750	-0,779940	-2,767367	-1,162417	-7,443893	15,982668	13,118803	-0,013476	0,169483	-0,008397	14,565177	2,654791	-0,134750	-0,013476	0,169483	-0,008397	14,565177	2,654791	-0,134750
13:16:05,18	0,354036	3,234979	-0,127989	0,672972	0,338006	0,272999	-0,014538	0,167409	-0,008303	1,371673	1,517844	-0,132547	-0,782210	-2,767255	-1,161420	-7,457387	15,952138	13,165432	-0,014538	0,167409	-0,008303	14,513289	2,659069	-0,132547	-0,014538	0,167409	-0,008303	14,513289	2,659069	-0,132547
13:16:05,23	0,354036	3,234979	-0,127989	0,672972	0,338006	0,272999	-0,012776	0,166955	-0,008422	1,363082	1,649018	-0,096175	-0,780428	-2,769120	-1,162536	-7,425725	15,935018	13,155175	-0,012776	0,166955	-0,008422	14,469085	2,651941	-0,096175	-0,012776	0,166955	-0,008422	14,469085	2,651941	-0,096175
13:16:05,28	0,354036	3,234979	-0,127989	0,672972	0,338006	0,272999	-0,012776	0,166955	-0,008422	1,363082	1,649018	-0,096175	-0,780629	-2,766457	-1,160451	-7,411139	15,953552	13,134523	-0,014982	0,168462	-0,006337	14,532343	2,713764	-0,116827	-0,014982	0,168462	-0,006337	14,532343	2,713764	-0,116827
13:16:05,33	0,354036	3,234979	-0,127989	0,672972	0,338006	0,272999	-0,014982	0,168462	-0,006337	1,308105	1,537670	-0,116827	-0,777612	-2,766533	-1,163252	-7,433033	15,940483	13,165614	-0,014982	0,168462	-0,006337	14,532343	2,713764	-0,116827	-0,014982	0,168462	-0,006337	14,532343	2,713764	-0,116827
13:16:05,38	0,354036	3,234979	-0,127989	0,672972	0,338006	0,272999	-0,016424	0,165811	-0,009137	1,423690	1,450256	-0,085736	-0,784420	-2,765923	-1,163430	-7,465377	15,969910	13,094445	-0,016424	0,165811	-0,009137	14,439826	2,739553	-0,085736	-0,016424	0,165811	-0,009137	14,439826	2,739553	-0,085736
13:16:05,43	0,354036	3,234979	-0,127989	0,672972	0,338006	0,272999	-0,013549	0,172011	-0,009316	1,110574	1,557022	-0,156904	-0,781570	-2,769071	-1,161582	-7,501105	15,939516	13,179549	-0,013549	0,172011	-0,009316	14,613454	2,620647	-0,156904	-0,013549	0,172011	-0,009316	14,613454	2,620647	-0,156904
13:16:05,48	0,354036	3,234979	-0,127989	0,672972	0,338006	0,272999	-0,012247	0,167969	-0,007468	1,276565	1,608984	-0,071801	-0,783565	-2,768175	-1,162911	-7,468437	15,931277	13,125442	-0,012247	0,167969	-0,007468	14,462159	2,570398	-0,071801	-0,012247	0,167969	-0,007468	14,462159	2,570398	-0,071801
13:16:05,53	0,354036	3,234979	-0,127989	0,672972	0,338006	0,272999	-0,012026	0,170145	-0,008797	1,172632	1,652880	-0,125908	-0,782948	-2,770429	-1,162882	-7,461841	15,938521	13,144741	-0,012026	0,170145	-0,008797	14,529011	2,596957	-0,125908	-0,012026	0,170145	-0,008797	14,529011	2,596957	-0,125908
13:16:05,58	0,354036	3,234979	-0,127989	0,672972	0,338006	0,272999	-0,010382	0,168484	-0,008768	1,268583	1,740466	-0,106608	-0,777126	-2,765607	-1,165200	-7,462825	15,911829	13,180945	-0,010382	0,168484	-0,008768	14,494562	2,555476	-0,106608	-0,010382	0,168484	-0,008768	14,494562	2,555476	-0,106608
13:16:05,63	0,354036	3,234979	-0,127989	0,672972	0,338006	0,272999	-0,017469	0,165852	-0,011086	1,381815	1,384440	-0,070405	-0,779240	-2,764711	-1,162417	-7,438687	15,942747	13,130098	-0,017469	0,165852	-0,011086	14,401218	2,755774	-0,070405	-0,017469	0,165852	-0,011086	14,401218	2,755774	-0,070405
13:16:05,68	0,354036	3,234979	-0,127989	0,672972	0,338006	0,272999	-0,013875	0,169920	-0,009969	1,177235	1,535779	-0,114727	-0,782446	-2,766686	-1,164083	-7,490162	15,935635	13,136623	-0,013875	0,169920	-0,009969	14,515964	2,624940	-0,114727	-0,013875	0,169920	-0,009969	14,515964	2,624940	-0,114727
13:16:05,73	0,354036	3,234979	-0,127989	0,672972	0,338006	0,272999	-0,013875	0,169920	-0,009969	1,177235	1,535779	-0,114727	-0,778864	-2,762862	-1,162123	-7,449941	15,906653	13,149810	-0,013875	0,169920	-0,009969	14,515964	2,624940	-0,114727	-0,013875	0,169920	-0,009969	14,515964	2,624940	-0,114727
13:16:05,78	0,354036	3,234979	-0,127989	0,672972	0,338006	0,272999	-0,018978	0,168730	-0,008009	1,234110	1,319746	-0,101540	-0,780489	-2,763454	-1,163554	-7,442438	15,942756	13,136856	-0,018978	0,168730	-0,008009	14,479450	2,809494	-0,101540	-0,018978	0,168730	-0,008009	14,479450	2,809494	-0,101540
13:16:05,83	0,354036	3,234979	-0,127989	0,672972	0,338006	0,272999	-0,017652	0,169842	-0,009440	1,211351	1,377122	-0,114494	-0,778327	-2,764930	-1,164830	-7,476697	15,920317	13,171336	-0,017652	0,169842	-0,009440	14,543911	2,762811	-0,114494	-0,017652	0,169842	-0,009440	14,543911	2,762811	-0,114494
13:16:05,88	0,354036	3,234979	-0,127989	0,672972	0,338006	0,272999	-0,017455	0,167231	-0,010716	1,310515	1,368900	-0,080013	-0,781788	-2,767081	-1,162886	-7,457951	15,933063	13,154916	-0,017455	0,167231	-0,010716	14,438181	2,739151	-0,080013	-0,017455	0,167231	-0,010716	14,438181	2,739151	-0,080013
13:16:05,93	0,354036	3,234979	-0,127989	0,672972	0,338006	0,272999	-0,013863	0,169153	-0,008772	1,231015	1,565591	-0,096433	-0,779579	-2,767045	-1,162905	-7,472750	15,903449	13,135138	-0,013863	0,169153	-0,008772	14,509509	2,653800	-0,096433	-0,013863	0,169153	-0,008772	14,509509	2,653800	-0,096433
13:16:05,98	0,354036	3,234979	-0,127989	0,672972	0,338006	0,272999	-0,014997	0,167257	-0,008790	1,296542	1,508566	-0,116212	-0,780035	-2,766054	-1,162124	-7,464577	15,931566	13,140393	-0,014997	0,167257	-0,008790	14,426229	2,685867	-0,116212	-0,014997	0,167257	-0,008790	14,426229	2,685867	-0,116212
13:16:06,03	0,354036	3,234979	-0,127989	0,672972	0,338006	0,272999	-0,013699	0,165152	-0,008786	1,369859	1,544010	-0,096972	-0,778404	-2,769222	-1,162900	-7,518600	15,888170	13,154377	-0,013699	0,165152	-0,008786	14,334281	2,619394	-0,096972	-0,013699	0,165152	-0,008786	14,334281	2,619394	-0,096972
13:16:06,08	0,354036	3,234979	-0,127989	0,672972	0,338006	0,272999	-0,013699	0,165152	-0,008786	1,369859	1,544010	-0,096972	-0,780118	-2,765003	-1,162908	-7,482256	15,886104	13,149427	-0,013699	0,165152	-0,008786	14,334281	2,619394	-0,096972	-0,013699	0,165152	-0,008786	14,334281	2,619394	-0,096972
13:16:06,13	0,354036	3,234979	-0,127989	0,672972	0,338006	0,272999	-0,016496	0,168745	-0,008794	1,199376	1,431080	-0,101923	-0,780068	-2,768113	-1,161428	-7,467995	15,881452	13,151412	-0,016496	0,168745	-0,008794	14,445894	2,726019	-0,101923	-0,016496	0,168745	-0,008794	14,445894	2,726019	-0,101923
13:16:06,18	0,354036	3,234979	-0,127989	0,672972	0,338006	0,272999	-0,013828	0,167147	-0,007314	1,285583	1,584481	-0,099937	-0,783019	-2,767005	-1,160182	-7,468355	15,873536	13,141579	-0,013828	0,167147	-0,007314	14,406644	2,670000	-0,099937	-0,013828	0,167147	-0,007314	14,406644	2,670000	-0,099937
13:16:06,23	0,354036	3,234979	-0,127989	0,672972	0,338006	0,272999	-0,013312	0,170257	-0,006067	1,116864	1,614965	-0,109770	-0,782490	-2,764799	-1,166036	-7,492839	15,909532	13,137274	-0,013312	0,170257	-0,006067	14,482004	2,659969	-0,109770	-0,013312	0,170257	-0,006067	14,482004	2,659969	-0,109770
13:16:06,28	0,354036	3,234979	-0,127989	0,672972	0,338006	0,272999	-0,015487	0,170902	-0,011922	1,102229	1,462675	-0,114075	-0,780095	-2,766849	-1,162512	-7,485125	15,908923	13,149677	-0,015487	0,170902	-0,011922	14,518043	2,678398	-0,114075	-0,015487	0,170902	-0,011922	14,518043	2,678398	-0,114075
13:16:06,33	0,354036	3,234979	-0,127989	0,672972	0,338006	0,272999	-0,014909	0,167803	-0,008398	1,266737	1,499717	-0,101673	-0,781957	-2,767210	-1,164857	-7,520787	15,897371	13,155570	-0,014909	0,167803	-0,008398	14,439233	2,670066	-0,101673	-0,014909	0,167803	-0,008398	14,439233	2,670066	-0,101673
13:16:06,38	0,354036	3,234979	-0,127989	0,672972	0,338006	0,272999	-0,013666	0,169234	-0,010743	1,164438	1,539226	-0,095779	-0,781967	-2,766903	-1,161747	-7,519033	15,865009	13,157512	-0,013666	0,169234	-0,010743	14,449345	2,612028	-0,095779	-0,013666	0,169234	-0,010743	14,449345	2,612028	-0,095779
13:16:06,43	0,354036	3,234979	-0,127989	0,672972	0,338006	0,272999	-0,017959	0,168279	-0,010721	1,237935	1,325520	-0,065427	-0,778982	-2,763970	-1,164835	-7,500646	15,913209	13,185923	-0,017959	0,168279	-0,010721	14,447799	2,735312	-0,065427	-0,017959	0,168279	-0,010721	14,447799	2,735312	-0,065427
13:16:06,48	0,354036	3,234979	-0,127989	0,672972	0,338006	0,272999	-0,017959	0,168279	-0,010721	1,237935	1,325520	-0,065427	-0,777711	-2,767382	-1,161287	-7,502338	15,851494	13,145179	-0,017959	0,168279	-0,010721	14,447799	2,735312	-0,065427	-0,017959	0,168279	-0,010721	14,447799	2,735312	-0,065427
13:16:06,53	0,354036	3,234979	-0,127989	0,672972	0,338006	0,272999	-0,015639	0,165472	-0,007173	1,329599	1,475550	-0,106171	-0,780141	-2,765803	-1,160184	-7,497085	15,879756	13,157286	-0,015639	0,165472	-0,007173	14,319123	2,703226	-0,106171	-0,015639	0,165472	-0,007173	14,319123	2,703226	-0,106171
13:16:06,58	0,354036	3,234979	-0,127989	0,672972	0,338006	0,272999	-0,013929	0,168062	-0,008024	1,186517	1,539965	-0,098526	-0,779676	-2,769115	-1,162921	-7,505422	15,846802	13,121232	-0,013929	0,168062	-0,008024	14,379423	2,633414	-0,098526	-0,013929	0,168062	-0,008024	14,379423	2,633414	-0,098526
13:16:06,63	0,354036	3,234979	-0,127989	0,672972	0,338006	0,272999	-0,013929	0,168062	-0,008024	1,186517	1,539965	-0,098526	-0,780773	-2,769308	-1,162542	-7,530147	15,892222	13,124915	-0,013929	0,168062	-0,008024	14,379423	2,633414	-0,098526	-0,013929	0,168062	-0,008024	14,379423	2,633414	-0,098526
13:16:06,68	0,354036	3,234979	-0,127989	0,672972	0,338006	0,272999	-0,012441	0,167160	-0,008428	1,263155	1,597399	-0,126435	-0,776044	-2,768482	-1,162502	-7,486405	15,802954	13,146747	-0,012441	0,167160	-0,008428	14,385242	2,574031	-0,126435	-0,012441	0,167160	-0,008428	14,385242	2,574031	-0,126435
13:16:06,73	0,354036	3,234979	-0,127989	0,672972	0,338006	0,272999	-0,015521	0,163478	-0,008388	1,399201	1,519769	-0,104603	-0,779291	-2,767096	-1,162913	-7,543604	15,844577	13,166328	-0,015521	0,163478	-0,008388	14,232220	2,738160	-0,104603	-0,015521	0,163478	-0,008388	14,232220	2,738160	-0,104603
13:16:06,78	0,354036	3,234979	-0,127989	0,672972	0,338006	0,272999	-0,015098	0,166983	-0,008799	1,224361	1,471435	-0,085021	-0,780096	-2,769935	-1,162076	-7,470618	15,854028	13,185807	-0,015098	0,166983	-0,008799	14,332564	2,656595	-0,085021	-0,015098	0,166983	-0,008799	14,332564	2,656595	-0,085021
13:16:06,83	0,354036	3,234979	-0,127989	0,672972	0,338006	0,272999	-0,012236	0,166260	-0,007962	1,306653	1,678696	-0,065543	-0,781893	-2,767010	-1,161353	-7,485398	15,858499	13,142180	-0,012236	0,166260	-0,007962	14,358072	2,639256	-0,065543	-0,012236	0,166260	-0,007962	14,358072	2,639256	-0,065543
13:16:06,88	0,354036	3,234979	-0,127989	0,672972	0,338006	0,272999	-0,013871	0,169280	-0,007239	1,146115	1,578656	-0,109170	-0,780658	-2,766664	-1,164821	-7,494647	15,867335	13,187731	-0,013871	0,169280	-0,007239	14,434575	2,667540	-0,109170	-0,013871	0,169280	-0,007239	14,434575	2,667540	-0,109170
13:16:06,93	0,354036	3,234979	-0,127989	0,672972	0,338006	0,272999	-0,014788	0,168383	-0,010707	1,195772	1,518543	-0,063618	-0,779042	-2,766531	-1,163690	-7,517419	15,845233	13,153760	-0,014788	0,168383	-0,010707	14,413840	2,679414	-0,063618	-0,014788	0,168383	-0,010707	14,413840	2,679414	-0,063618
13:16:06,98	0,354036	3,234979	-0,127989	0,672972	0,338006	0,272999	-0,015711	0,167049	-0,009576	1,234589	1,461861	-0,097590	-0,779022	-2,768407	-1,161742	-7,526029	15,871340	13,153224	-0,015711	0,167049	-0,009576	14,347974	2,695211	-0,097590	-0,015711	0,167049	-0,009576	14,347974	2,695211	-0,097590
13:16:07,03	0,354036	3,234979	-0,127989	0,672972	0,338006	0,272999	-0,014097	0,166094	-0,007628	1,302571	1,525314	-0,098125	-0,777237	-2,764688	-1,164859	-7,497843	15,856610	13,145529	-0,014097	0,166094	-0,007628	14,340961	2,631912	-0,098125	-0,014097	0,166094	-0,007628	14,340961	2,631912	-0,098125
13:16:07,08	0,354036	3,234979	-0,127989	0,672972	0,338006	0,272999	-0,018210	0,166408	-0,010745	1,287570	1,343191	-0,105821	-0,777865	-2,765891	-1,162509	-7,514512	15,839975	13,172522	-0,018210	0,166408	-0,010745	14,350623	2,772693	-0,105821	-0,018210	0,166408	-0,010745	14,350623	2,772693	-0,105821
13:16:07,13	0,354036	3,234979	-0,127989	0,672972	0,338006	0,272999	-0,016854	0,166350	-0,008395	1,267845	1,407593	-0,078828	-0,782614	-2,765181	-1,163690	-7,533982	15,861055	13,178245	-0,016854	0,166350	-0,008395	14,326346	2,730636	-0,078828	-0,016854	0,166350	-0,008395	14,326346	2,730636	-0,078828
13:16:07,18	0,354036	3,234979	-0,127989	0,672972	0,338006	0,272999	-0,015094	0,170818	-0,009576	1,044052	1,471701	-0,073104	-0,777294	-2,766676	-1,162902	-7,517985	15,819517	13,163644	-0,015094	0,170818	-0,009576	14,453258	2,656601	-0,073104	-0,015094	0,170818	-0,009576	14,453258	2,656601	-0,073104
13:16:07,23	0,354036	3,234979	-0,127989	0,672972	0,338006	0,272999	-0,016460	0,165463	-0,008788	1,294544	1,435327	-0,087705	-0,777785	-2,765596	-1,164865	-7,522695	15,845904	13,147639	-0,016460	0,165463	-0,008788	14,283373	2,727405	-0,087705	-0,016460	0,165463	-0,008788	14,283373	2,727405	-0,087705
13:16:07,28	0,354036	3,234979	-0,127989	0,672972	0,338006	0,272999	-0,015000	0,164666	-0,010356	1,319537	1,498884	-0,102816	-0,777333	-2,768339	-1,164470	-7,536889	15,811444	13,148534	-0,015000	0,164666	-0,010356	14,245812	2,676395	-0,102816	-0,015000	0,164666	-0,010356	14,245812	2,676395	-0,102816
13:16:07,33	0,354036	3,234979	-0,127989	0,672972	0,338006	0,272999	-0,015000	0,164666	-0,010356	1,319537	1,498884	-0,102816	-0,777864	-2,769308	-1,165597	-7,507445	15,814145	13,177839	-0,015000	0,164666	-0,010356	14,245812	2,676395	-0,102816	-0,015000	0,164666	-0,010356	14,245812	2,676395	-0,102816
13:16:07,38	0,354036	3,234979	-0,127989	0,672972	0,338006	0,272999	-0,013896	0,164641	-0,011482	1,337883	1,580468	-0,073511	-0,779216	-2,769034	-1,163886	-7,504937	15,812151	13,128871	-0,013896	0,164641	-0,011482	14,262219	2,671273	-0,073511	-0,013896	0,164641	-0,011482	14,262219	2,671273	-0,073511
13:16:07,43	0,354036	3,234979	-0,127989	0,672972	0,338006	0,272999	-0,013457	0,165949	-0,009772	1,269388	1,606470	-0,122478	-0,779086	-2,768211	-1,162556	-7,535992	15,806382	13,112998	-0,013457	0,165949	-0,009772	14,296411	2,662806	-0,122478	-0,013457	0,165949	-0,009772	14,296411	2,662806	-0,122478
13:16:07,48	0,354036	3,234979	-0,127989	0,672972	0,338006	0,272999	-0,014234	0,166248	-0,008441	1,233351	1,542012	-0,138352	-0,779640	-2,766352	-1,161355	-7,522108	15,838214	13,161776	-0,014234	0,166248	-0,008441	14,283794	2,659409	-0,138352	-0,014234	0,166248	-0,008441	14,283794	2,659409	-0,138352
13:16:07,53	0,354036	3,234979	-0,127989	0,672972	0,338006	0,272999	-0,015568	0,167657	-0,007241	1,194574	1,468776	-0,089574	-0,779043	-2,768427	-1,165990	-7,514949	15,845326	13,183926	-0,015568	0,167657	-0,007241	14,355650	2,690855	-0,089574	-0,015568	0,167657	-0,007241	14,355650	2,690855	-0,089574
13:16:07,58	0,354036	3,234979	-0,127989	0,672972	0,338006	0,272999	-0,014069	0,166103	-0,011876	1,285133	1,549353	-0,067424	-0,779690	-2,768342	-1,163723	-7,548121	15,828474	13,119262	-0,014069	0,166103	-0,011876	14,324202	2,653783	-0,067424	-0,014069	0,166103	-0,011876	14,324202	2,653783	-0,067424
13:16:07,63	0,354036	3,234979	-0,127989	0,672972	0,338006	0,272999	-0,013819	0,166705	-0,009609	1,222627	1,542080	-0,132088	-0,778908	-2,769215	-1,166790	-7,572136	15,793783	13,183256	-0,013819	0,166705	-0,009609	14,308986	2,626841	-0,132088	-0,013819	0,166705	-0,009609	14,308986	2,626841	-0,132088
13:16:07,68	0,354036	3,234979	-0,127989	0,672972	0,338006	0,272999	-0,013454	0,165592	-0,012676	1,238457	1,557585	-0,068093	-0,780368	-2,767406	-1,162557	-7,583500	15,821427	13,147782	-0,013454	0,165592	-0,012676	14,237438	2,613729	-0,068093	-0,013454	0,165592	-0,012676	14,237438	2,613729	-0,068093
13:16:07,73	0,354036	3,234979	-0,127989	0,672972	0,338006	0,272999	-0,014290	0,167761	-0,008442	1,143955	1,490429	-0,103567	-0,781344	-2,766680	-1,164861	-7,569991	15,820914	13,182884	-0,014290	0,167761	-0,008442	14,313161	2,612230	-0,103567	-0,014290	0,167761	-0,008442	14,313161	2,612230	-0,103567
13:16:07,78	0,354036	3,234979	-0,127989	0,672972	0,338006	0,272999	-0,014431	0,168969	-0,010746	1,087423	1,495052	-0,068465	-0,778557	-2,767322	-1,163296	-7,543353	15,777823	13,170974	-0,014431	0,168969	-0,010746	14,351496	2,627923	-0,068465	-0,014431	0,168969	-0,010746	14,351496	2,627923	-0,068465
13:16:07,83	0,354036	3,234979	-0,127989	0,672972	0,338006	0,272999	-0,015269	0,166234	-0,009181	1,205627	1,496136	-0,080376	-0,777901	-2,767917	-1,164521	-7,571069	15,824515	13,191290	-0,015269	0,166234	-0,009181	14,255029	2,694721	-0,080376	-0,015269	0,166234	-0,009181	14,255029	2,694721	-0,080376
13:16:07,88	0,354036	3,234979	-0,127989	0,672972	0,338006	0,272999	-0,015082	0,165369	-0,010406	1,277212	1,458501	-0,060059	-0,777403	-2,765769	-1,163710	-7,559076	15,798364	13,153095	-0,015082	0,165369	-0,010406	14,258671	2,642422	-0,060059	-0,015082	0,165369	-0,010406	14,258671	2,642422	-0,060059
13:16:07,93	0,354036	3,234979	-0,127989	0,672972	0,338006	0,272999	-0,017191	0,166011	-0,009596	1,227152	1,372301	-0,098255	-0,780377	-2,766124	-1,161413	-7,588862	15,821356	13,127948	-0,017191	0,166011	-0,009596	14,259046	2,721769	-0,098255	-0,017191	0,166011	-0,009596	14,259046	2,721769	-0,098255
13:16:07,98	0,354036	3,234979	-0,127989	0,672972	0,338006	0,272999	-0,015703	0,164249	-0,010720	1,330811	1,467053	-0,068849	-0,776620	-2,767938	-1,164834	-7,537985	15,800057	13,182501	-0,015703	0,164249	-0,010720	14,224353	2,699777	-0,068849	-0,015703	0,164249	-0,010720	14,224353	2,699777	-0,068849
13:16:08,03	0,354036	3,234979	-0,127989	0,672972	0,338006	0,272999	-0,015703	0,164249	-0,010720	1,330811	1,467053	-0,068849	-0,778543	-2,767104	-1,163673	-7,542585	15,803771	13,186597	-0,015703	0,164249	-0,010720	14,224353	2,699777	-0,068849	-0,015703	0,164249	-0,010720	14,224353	2,699777	-0,068849
13:16:08,08	0,354036	3,234979	-0,127989	0,672972	0,338006	0,272999	-0,015465	0,166331	-0,009559	1,223451	1,473625	-0,064752	-0,777406	-2,766342	-1,162199	-7,578593	15,821068	13,104566	-0,015465	0,166331	-0,009559	14,280448	2,687611	-0,064752	-0,015465	0,166331	-0,009559	14,280448	2,687611	-0,064752
13:16:08,13	0,354036	3,234979	-0,127989	0,672972	0,338006	0,272999	-0,016693	0,165727	-0,008085	1,251832	1,369900	-0,146783	-0,775988	-2,766216	-1,165362	-7,565176	15,743903	13,151385	-0,016693	0,165727	-0,008085	14,261420	2,680340	-0,146783	-0,016693	0,165727	-0,008085	14,261420	2,680340	-0,146783
13:16:08,18	0,354036	3,234979	-0,127989	0,672972	0,338006	0,272999	-0,017511	0,164562	-0,011248	1,252286	1,377611	-0,099964	-0,779104	-2,770651	-1,160706	-7,580183	15,779860	13,147797	-0,017511	0,164562	-0,011248	14,170433	2,752195	-0,099964	-0,017511	0,164562	-0,011248	14,170433	2,752195	-0,099964
13:16:08,23	0,354036	3,234979	-0,127989	0,672972	0,338006	0,272999	-0,012112	0,165043	-0,006592	1,250913	1,627352	-0,103553	-0,779143	-2,766119	-1,163703	-7,549331	15,806312	13,157738	-0,012112	0,165043	-0,006592	14,206813	2,578163	-0,103553	-0,012112	0,165043	-0,006592	14,206813	2,578163	-0,103553
13:16:08,28	0,354036	3,234979	-0,127989	0,672972	0,338006	0,272999	-0,016018	0,167343	-0,009589	1,169662	1,437754	-0,093612	-0,779868	-2,767706	-1,163333	-7,618956	15,812343	13,167751	-0,016018	0,167343	-0,009589	14,306091	2,695154	-0,093612	-0,016018	0,167343	-0,009589	14,306091	2,695154	-0,093612
13:16:08,33	0,354036	3,234979	-0,127989	0,672972	0,338006	0,272999	-0,014280	0,167178	-0,009219	1,148671	1,464800	-0,083599	-0,778660	-2,769247	-1,164500	-7,597455	15,777876	13,142890	-0,014280	0,167178	-0,009219	14,272119	2,585793	-0,083599	-0,014280	0,167178	-0,009219	14,272119	2,585793	-0,083599
13:16:08,38	0,354036	3,234979	-0,127989	0,672972	0,338006	0,272999	-0,013550	0,165361	-0,010385	1,224059	1,538609	-0,108460	-0,778445	-2,769860	-1,163600	-7,588716	15,761885	13,123921	-0,013550	0,165361	-0,010385	14,204869	2,602304	-0,108460	-0,013550	0,165361	-0,010385	14,204869	2,602304	-0,108460
13:16:08,43	0,354036	3,234979	-0,127989	0,672972	0,338006	0,272999	-0,013127	0,164868	-0,009486	1,240216	1,576200	-0,127428	-0,777520	-2,771740	-1,165620	-7,614802	15,782529	13,197023	-0,013127	0,164868	-0,009486	14,182325	2,606643	-0,127428	-0,013127	0,164868	-0,009486	14,182325	2,606643	-0,127428
13:16:08,48	0,354036	3,234979	-0,127989	0,672972	0,338006	0,272999	-0,011962	0,163127	-0,011506	1,335557	1,603873	-0,054326	-0,781399	-2,766635	-1,166176	-7,593423	15,818165	13,171721	-0,011962	0,163127	-0,011506	14,141036	2,542854	-0,054326	-0,011962	0,163127	-0,011506	14,141036	2,542854	-0,054326
13:16:08,53	0,354036	3,234979	-0,127989	0,672972	0,338006	0,272999	-0,014443	0,169039	-0,012062	1,069691	1,475553	-0,079628	-0,776319	-2,767941	-1,164081	-7,591587	15,760821	13,181388	-0,014443	0,169039	-0,012062	14,339252	2,609300	-0,079628	-0,014443	0,169039	-0,012062	14,339252	2,609300	-0,079628
13:16:08,58	0,354036	3,234979	-0,127989	0,672972	0,338006	0,272999	-0,015852	0,163987	-0,009967	1,283652	1,432540	-0,069961	-0,777434	-2,770400	-1,165647	-7,580247	15,792088	13,148752	-0,015852	0,163987	-0,009967	14,156631	2,676904	-0,069961	-0,015852	0,163987	-0,009967	14,156631	2,676904	-0,069961
13:16:08,63	0,354036	3,234979	-0,127989	0,672972	0,338006	0,272999	-0,013165	0,163723	-0,011533	1,330147	1,566432	-0,102597	-0,781641	-2,770452	-1,164482	-7,608503	15,762016	13,170862	-0,013165	0,163723	-0,011533	14,182374	2,599896	-0,102597	-0,013165	0,163723	-0,011533	14,182374	2,599896	-0,102597
13:16:08,68	0,354036	3,234979	-0,127989	0,672972	0,338006	0,272999	-0,011016	0,167340	-0,010368	1,101854	1,668740	-0,080488	-0,778657	-2,768647	-1,164484	-7,589051	15,768141	13,161952	-0,011016	0,167340	-0,010368	14,238072	2,533516	-0,080488	-0,011016	0,167340	-0,010368	14,238072	2,533516	-0,080488
13:16:08,73	0,354036	3,234979	-0,127989	0,672972	0,338006	0,272999	-0,014071	0,165659	-0,010370	1,204327	1,523660	-0,089397	-0,779782	-2,767310	-1,165283	-7,565887	15,776506	13,128557	-0,014071	0,165659	-0,010370	14,208540	2,628258	-0,089397	-0,014071	0,165659	-0,010370	14,208540	2,628258	-0,089397
13:16:08,78	0,354036	3,234979	-0,127989	0,672972	0,338006	0,272999	-0,014667	0,167301	-0,011169	1,137762	1,508579	-0,122793	-0,776688	-2,769130	-1,161463	-7,571305	15,767754	13,155343	-0,014667	0,167301	-0,011169	14,270884	2,659914	-0,122793	-0,014667	0,167301	-0,011169	14,270884	2,659914	-0,122793
13:16:08,83	0,354036	3,234979	-0,127989	0,672972	0,338006	0,272999	-0,017694	0,165063	-0,013094	1,232251	1,338631	-0,082223	-0,776330	-2,765807	-1,167208	-7,587666	15,763838	13,169126	-0,017694	0,165063	-0,013094	14,189729	2,727610	-0,082223	-0,017694	0,165063	-0,013094	14,189729	2,727610	-0,082223
13:16:08,88	0,354036	3,234979	-0,127989	0,672972	0,338006	0,272999	-0,017694	0,165063	-0,013094	1,232251	1,338631	-0,082223	-0,777481	-2,770485	-1,164103	-7,603189	15,785657	13,147822	-0,017694	0,165063	-0,013094	14,189729	2,727610	-0,082223	-0,017694	0,165063	-0,013094	14,189729	2,727610	-0,082223
13:16:08,93	0,354036	3,234979	-0,127989	0,672972	0,338006	0,272999	-0,013068	0,163720	-0,009989	1,313223	1,554854	-0,103528	-0,775532	-2,770492	-1,163874	-7,586988	15,729877	13,179981	-0,013068	0,163720	-0,009989	14,165273	2,580656	-0,103528	-0,013068	0,163720	-0,009989	14,165273	2,580656	-0,103528
13:16:08,98	0,354036	3,234979	-0,127989	0,672972	0,338006	0,272999	-0,014036	0,162029	-0,009759	1,360954	1,546403	-0,071368	-0,775812	-2,769144	-1,164113	-7,625154	15,729024	13,151573	-0,014036	0,162029	-0,009759	14,080253	2,648247	-0,071368	-0,014036	0,162029	-0,009759	14,080253	2,648247	-0,071368
13:16:09,03	0,354036	3,234979	-0,127989	0,672972	0,338006	0,272999	-0,015063	0,162945	-0,009999	1,293493	1,460368	-0,099777	-0,776082	-2,768941	-1,164884	-7,605725	15,711654	13,150058	-0,015063	0,162945	-0,009999	14,084709	2,642839	-0,099777	-0,015063	0,162945	-0,009999	14,084709	2,642839	-0,099777
13:16:09,08	0,354036	3,234979	-0,127989	0,672972	0,338006	0,272999	-0,015104	0,163281	-0,010770	1,270733	1,483767	-0,101292	-0,776892	-2,766904	-1,164495	-7,586818	15,769831	13,152864	-0,015104	0,163281	-0,010770	14,088263	2,669426	-0,101292	-0,015104	0,163281	-0,010770	14,088263	2,669426	-0,101292
13:16:09,13	0,354036	3,234979	-0,127989	0,672972	0,338006	0,272999	-0,016464	0,165001	-0,010381	1,241111	1,400348	-0,098486	-0,778107	-2,770741	-1,165248	-7,615862	15,788344	13,182505	-0,016464	0,165001	-0,010381	14,193690	2,692744	-0,098486	-0,016464	0,165001	-0,010381	14,193690	2,692744	-0,098486
13:16:09,18	0,354036	3,234979	-0,127989	0,672972	0,338006	0,272999	-0,012533	0,164135	-0,011134	1,287651	1,570346	-0,068844	-0,778929	-2,767685	-1,164407	-7,586123	15,789642	13,139645	-0,012533	0,164135	-0,011134	14,172253	2,554165	-0,068844	-0,012533	0,164135	-0,011134	14,172253	2,554165	-0,068844
13:16:09,23	0,354036	3,234979	-0,127989	0,672972	0,338006	0,272999	-0,014769	0,166375	-0,010293	1,187181	1,479185	-0,111704	-0,775849	-2,768303	-1,166086	-7,644099	15,741867	13,129272	-0,014769	0,166375	-0,010293	14,247598	2,638523	-0,111704	-0,014769	0,166375	-0,010293	14,247598	2,638523	-0,111704
13:16:09,28	0,354036	3,234979	-0,127989	0,672972	0,338006	0,272999	-0,015773	0,163399	-0,011972	1,271553	1,400623	-0,122078	-0,778120	-2,767818	-1,163705	-7,602151	15,742800	13,175552	-0,015773	0,163399	-0,011972	14,098382	2,638824	-0,122078	-0,015773	0,163399	-0,011972	14,098382	2,638824	-0,122078
13:16:09,33	0,354036	3,234979	-0,127989	0,672972	0,338006	0,272999	-0,015057	0,165608	-0,009591	1,178469	1,473715	-0,075797	-0,774652	-2,768166	-1,166471	-7,637940	15,752780	13,130019	-0,015057	0,165608	-0,009591	14,178699	2,655712	-0,075797	-0,015057	0,165608	-0,009591	14,178699	2,655712	-0,075797
13:16:09,38	0,354036	3,234979	-0,127989	0,672972	0,338006	0,272999	-0,016490	0,162431	-0,012356	1,334440	1,363230	-0,121331	-0,780487	-2,767493	-1,167246	-7,617878	15,782382	13,135170	-0,016490	0,162431	-0,012356	14,085248	2,657694	-0,121331	-0,016490	0,162431	-0,012356	14,085248	2,657694	-0,121331
13:16:09,43	0,354036	3,234979	-0,127989	0,672972	0,338006	0,272999	-0,014156	0,167820	-0,013132	1,089873	1,487170	-0,116180	-0,776380	-2,767960	-1,166021	-7,608734	15,744587	13,196747	-0,014156	0,167820	-0,013132	14,263726	2,598417	-0,116180	-0,014156	0,167820	-0,013132	14,263726	2,598417	-0,116180
13:16:09,48	0,354036	3,234979	-0,127989	0,672972	0,338006	0,272999	-0,015805	0,164030	-0,011907	1,258774	1,428243	-0,054603	-0,777555	-2,771287	-1,167596	-7,618168	15,746713	13,158413	-0,015805	0,164030	-0,011907	14,135142	2,668930	-0,054603	-0,015805	0,164030	-0,011907	14,135142	2,668930	-0,054603
13:16:09,53	0,354036	3,234979	-0,127989	0,672972	0,338006	0,272999	-0,012336	0,163383	-0,013482	1,289527	1,599394	-0,092937	-0,779319	-2,767734	-1,164454	-7,607630	15,751376	13,219750	-0,012336	0,163383	-0,013482	14,115129	2,567770	-0,092937	-0,012336	0,163383	-0,013482	14,115129	2,567770	-0,092937
13:16:09,58	0,354036	3,234979	-0,127989	0,672972	0,338006	0,272999	-0,014531	0,166688	-0,010339	1,127005	1,492074	-0,031599	-0,775199	-2,767872	-1,164892	-7,619601	15,758721	13,153235	-0,014531	0,166688	-0,010339	14,212003	2,632719	-0,031599	-0,014531	0,166688	-0,010339	14,212003	2,632719	-0,031599
13:16:09,63	0,354036	3,234979	-0,127989	0,672972	0,338006	0,272999	-0,016471	0,163051	-0,010778	1,316504	1,377130	-0,098115	-0,774656	-2,769199	-1,164478	-7,625453	15,710808	13,180477	-0,016471	0,163051	-0,010778	14,115998	2,670102	-0,098115	-0,016471	0,163051	-0,010778	14,115998	2,670102	-0,098115
13:16:09,68	0,354036	3,234979	-0,127989	0,672972	0,338006	0,272999	-0,015593	0,161918	-0,010364	1,331012	1,441656	-0,070873	-0,778121	-2,766517	-1,161785	-7,607427	15,749234	13,155457	-0,015593	0,161918	-0,010364	14,041549	2,665734	-0,070873	-0,015593	0,161918	-0,010364	14,041549	2,665734	-0,070873
13:16:09,73	0,354036	3,234979	-0,127989	0,672972	0,338006	0,272999	-0,016184	0,166259	-0,007671	1,147553	1,407365	-0,095893	-0,775121	-2,769095	-1,166506	-7,613645	15,713974	13,149325	-0,016184	0,166259	-0,007671	14,198884	2,677770	-0,095893	-0,016184	0,166259	-0,007671	14,198884	2,677770	-0,095893
13:16:09,78	0,354036	3,234979	-0,127989	0,672972	0,338006	0,272999	-0,015452	0,162372	-0,012392	1,316050	1,457671	-0,102025	-0,775808	-2,769081	-1,164502	-7,624927	15,735497	13,152024	-0,015452	0,162372	-0,012392	14,062225	2,670619	-0,102025	-0,015452	0,162372	-0,012392	14,062225	2,670619	-0,102025
13:16:09,83	0,354036	3,234979	-0,127989	0,672972	0,338006	0,272999	-0,015120	0,162974	-0,010388	1,297716	1,454395	-0,099326	-0,775237	-2,769660	-1,162942	-7,627344	15,706991	13,155045	-0,015120	0,162974	-0,010388	14,091191	2,641294	-0,099326	-0,015120	0,162974	-0,010388	14,091191	2,641294	-0,099326
13:16:09,88	0,354036	3,234979	-0,127989	0,672972	0,338006	0,272999	-0,014904	0,162190	-0,008828	1,312598	1,477763	-0,096305	-0,772448	-2,765568	-1,167304	-7,619205	15,735487	13,183843	-0,014904	0,162190	-0,008828	14,044514	2,647742	-0,096305	-0,014904	0,162190	-0,008828	14,044514	2,647742	-0,096305
13:16:09,93	0,354036	3,234979	-0,127989	0,672972	0,338006	0,272999	-0,019842	0,161821	-0,013190	1,360542	1,213812	-0,067507	-0,775852	-2,769667	-1,167618	-7,639050	15,728960	13,148916	-0,019842	0,161821	-0,013190	14,063480	2,771387	-0,067507	-0,019842	0,161821	-0,013190	14,063480	2,771387	-0,067507
13:16:09,98	0,354036	3,234979	-0,127989	0,672972	0,338006	0,272999	-0,014591	0,162719	-0,013504	1,298246	1,472946	-0,102433	-0,775893	-2,771065	-1,165665	-7,662371	15,725888	13,167035	-0,014591	0,162719	-0,013504	14,071715	2,618310	-0,102433	-0,014591	0,162719	-0,013504	14,071715	2,618310	-0,102433
13:16:10,03	0,354036	3,234979	-0,127989	0,672972	0,338006	0,272999	-0,013359	0,162056	-0,011551	1,318430	1,518313	-0,084314	-0,776501	-2,769033	-1,168015	-7,647193	15,679667	13,147644	-0,013359	0,162056	-0,011551	14,039809	2,567019	-0,084314	-0,013359	0,162056	-0,011551	14,039809	2,567019	-0,084314
13:16:10,08	0,354036	3,234979	-0,127989	0,672972	0,338006	0,272999	-0,014815	0,163598	-0,013901	1,205799	1,478858	-0,103705	-0,777644	-2,766311	-1,165676	-7,634823	15,704344	13,166471	-0,014815	0,163598	-0,013901	14,048236	2,641858	-0,103705	-0,014815	0,163598	-0,013901	14,048236	2,641858	-0,103705
13:16:10,13	0,354036	3,234979	-0,127989	0,672972	0,338006	0,272999	-0,016600	0,165949	-0,011562	1,111085	1,384413	-0,084878	-0,777012	-2,770650	-1,164897	-7,631862	15,708412	13,141337	-0,016600	0,165949	-0,011562	14,138103	2,687534	-0,084878	-0,016600	0,165949	-0,011562	14,138103	2,687534	-0,084878
13:16:10,18	0,354036	3,234979	-0,127989	0,672972	0,338006	0,272999	-0,013159	0,163232	-0,010782	1,257402	1,563891	-0,110013	-0,775163	-2,770748	-1,164570	-7,644750	15,722240	13,148479	-0,013159	0,163232	-0,010782	14,071091	2,596870	-0,110013	-0,013159	0,163232	-0,010782	14,071091	2,596870	-0,110013
13:16:10,23	0,354036	3,234979	-0,127989	0,672972	0,338006	0,272999	-0,013999	0,161582	-0,010456	1,348708	1,502155	-0,102871	-0,777042	-2,772462	-1,166840	-7,651650	15,721445	13,142866	-0,013999	0,161582	-0,010456	14,032910	2,601046	-0,102871	-0,013999	0,161582	-0,010456	14,032910	2,601046	-0,102871
13:16:10,28	0,354036	3,234979	-0,127989	0,672972	0,338006	0,272999	-0,011575	0,162352	-0,012726	1,304523	1,622629	-0,108483	-0,772394	-2,769941	-1,165680	-7,662710	15,680753	13,146993	-0,011575	0,162352	-0,012726	14,049180	2,531228	-0,108483	-0,011575	0,162352	-0,012726	14,049180	2,531228	-0,108483
13:16:10,33	0,354036	3,234979	-0,127989	0,672972	0,338006	0,272999	-0,016082	0,159588	-0,011566	1,407515	1,399020	-0,104356	-0,780633	-2,768815	-1,164125	-7,663048	15,701537	13,169685	-0,016082	0,159588	-0,011566	13,935147	2,661438	-0,104356	-0,016082	0,159588	-0,011566	13,935147	2,661438	-0,104356
13:16:10,38	0,354036	3,234979	-0,127989	0,672972	0,338006	0,272999	-0,012938	0,167286	-0,010011	1,025053	1,551796	-0,081665	-0,775273	-2,768150	-1,164913	-7,643257	15,719803	13,137655	-0,012938	0,167286	-0,010011	14,156972	2,567451	-0,081665	-0,012938	0,167286	-0,010011	14,156972	2,567451	-0,081665
13:16:10,43	0,354036	3,234979	-0,127989	0,672972	0,338006	0,272999	-0,016194	0,162977	-0,010799	1,274838	1,390532	-0,113694	-0,776392	-2,769693	-1,166795	-7,599306	15,689507	13,185407	-0,016194	0,162977	-0,010799	14,068497	2,661721	-0,113694	-0,016194	0,162977	-0,010799	14,068497	2,661721	-0,113694
13:16:10,48	0,354036	3,234979	-0,127989	0,672972	0,338006	0,272999	-0,014298	0,163173	-0,012681	1,260338	1,542331	-0,065942	-0,774006	-2,771223	-1,163946	-7,665455	15,673508	13,124673	-0,014298	0,163173	-0,012681	14,069452	2,664689	-0,065942	-0,014298	0,163173	-0,012681	14,069452	2,664689	-0,065942
13:16:10,53	0,354036	3,234979	-0,127989	0,672972	0,338006	0,272999	-0,014166	0,160342	-0,009832	1,360653	1,499901	-0,126676	-0,774190	-2,771131	-1,164895	-7,673654	15,666091	13,160207	-0,014166	0,160342	-0,009832	13,947483	2,611908	-0,126676	-0,014166	0,160342	-0,009832	13,947483	2,611908	-0,126676
13:16:10,58	0,354036	3,234979	-0,127989	0,672972	0,338006	0,272999	-0,014154	0,160547	-0,010781	1,339440	1,497140	-0,091143	-0,774124	-2,768789	-1,165647	-7,646362	15,708138	13,191160	-0,014154	0,160547	-0,010781	13,942409	2,608195	-0,091143	-0,014154	0,160547	-0,010781	13,942409	2,608195	-0,091143
13:16:10,63	0,354036	3,234979	-0,127989	0,672972	0,338006	0,272999	-0,016214	0,161661	-0,011533	1,331570	1,392590	-0,060189	-0,778146	-2,773377	-1,163709	-7,621575	15,713891	13,149774	-0,016214	0,161661	-0,011533	14,021991	2,665418	-0,060189	-0,016214	0,161661	-0,011533	14,021991	2,665418	-0,060189
13:16:10,68	0,354036	3,234979	-0,127989	0,672972	0,338006	0,272999	-0,010231	0,162851	-0,009595	1,287106	1,722312	-0,101576	-0,775979	-2,771418	-1,166439	-7,680742	15,670783	13,180398	-0,010231	0,162851	-0,009595	14,070880	2,525449	-0,101576	-0,010231	0,162851	-0,009595	14,070880	2,525449	-0,101576
13:16:10,73	0,354036	3,234979	-0,127989	0,672972	0,338006	0,272999	-0,013010	0,161953	-0,012325	1,266865	1,548102	-0,070951	-0,775698	-2,768049	-1,164882	-7,636953	15,672971	13,175582	-0,013010	0,161953	-0,012325	13,980179	2,569415	-0,070951	-0,013010	0,161953	-0,012325	13,980179	2,569415	-0,070951
13:16:10,78	0,354036	3,234979	-0,127989	0,672972	0,338006	0,272999	-0,016068	0,163395	-0,010768	1,215674	1,425908	-0,075768	-0,775909	-2,768039	-1,165312	-7,653891	15,689992	13,132114	-0,016068	0,163395	-0,010768	14,042180	2,687284	-0,075768	-0,016068	0,163395	-0,010768	14,042180	2,687284	-0,075768
13:16:10,83	0,354036	3,234979	-0,127989	0,672972	0,338006	0,272999	-0,015972	0,163582	-0,011198	1,212228	1,407764	-0,119236	-0,777654	-2,767668	-1,164118	-7,646630	15,707717	13,170395	-0,015972	0,163582	-0,011198	14,053403	2,661539	-0,119236	-0,015972	0,163582	-0,011198	14,053403	2,661539	-0,119236
13:16:10,88	0,354036	3,234979	-0,127989	0,672972	0,338006	0,272999	-0,015421	0,165279	-0,010004	1,142931	1,433830	-0,080955	-0,777093	-2,770171	-1,164907	-7,657860	15,679215	13,145577	-0,015421	0,165279	-0,010004	14,117372	2,644369	-0,080955	-0,015421	0,165279	-0,010004	14,117372	2,644369	-0,080955
13:16:10,93	0,354036	3,234979	-0,127989	0,672972	0,338006	0,272999	-0,013533	0,163542	-0,010793	1,202996	1,536525	-0,105772	-0,778849	-2,768310	-1,168029	-7,649567	15,699908	13,138337	-0,013533	0,163542	-0,010793	14,041022	2,598866	-0,105772	-0,013533	0,163542	-0,010793	14,041022	2,598866	-0,105772
13:16:10,98	0,354036	3,234979	-0,127989	0,672972	0,338006	0,272999	-0,014268	0,165993	-0,013915	1,097602	1,495159	-0,113012	-0,777070	-2,768696	-1,162938	-7,651311	15,705190	13,184128	-0,014268	0,165993	-0,013915	14,128045	2,615169	-0,113012	-0,014268	0,165993	-0,013915	14,128045	2,615169	-0,113012
13:16:11,03	0,354036	3,234979	-0,127989	0,672972	0,338006	0,272999	-0,014822	0,164259	-0,008824	1,191459	1,462174	-0,067222	-0,775361	-2,772274	-1,166056	-7,679053	15,690879	13,166236	-0,014822	0,164259	-0,008824	14,085803	2,625711	-0,067222	-0,014822	0,164259	-0,008824	14,085803	2,625711	-0,067222
13:16:11,08	0,354036	3,234979	-0,127989	0,672972	0,338006	0,272999	-0,012578	0,160990	-0,011942	1,335190	1,561985	-0,085114	-0,773560	-2,763259	-1,167625	-7,632351	15,679142	13,167983	-0,012578	0,160990	-0,011942	13,972906	2,549380	-0,085114	-0,012578	0,160990	-0,011942	13,972906	2,549380	-0,085114
13:16:11,13	0,354036	3,234979	-0,127989	0,672972	0,338006	0,272999	-0,021285	0,163938	-0,013511	1,195077	1,155529	-0,083366	-0,778874	-2,767264	-1,165685	-7,650242	15,670760	13,160361	-0,021285	0,163938	-0,013511	14,064217	2,826431	-0,083366	-0,021285	0,163938	-0,013511	14,064217	2,826431	-0,083366
13:16:11,18	0,354036	3,234979	-0,127989	0,672972	0,338006	0,272999	-0,015160	0,166537	-0,011571	1,043703	1,462744	-0,090989	-0,776543	-2,767784	-1,164127	-7,669728	15,682991	13,170020	-0,015160	0,166537	-0,011571	14,116897	2,652808	-0,090989	-0,015160	0,166537	-0,011571	14,116897	2,652808	-0,090989
13:16:11,23	0,354036	3,234979	-0,127989	0,672972	0,338006	0,272999	-0,015876	0,164259	-0,010013	1,163010	1,402532	-0,081329	-0,776235	-2,767586	-1,161525	-7,670002	15,679250	13,141754	-0,015876	0,164259	-0,010013	14,057378	2,648785	-0,081329	-0,015876	0,164259	-0,010013	14,057378	2,648785	-0,081329
13:16:11,28	0,354036	3,234979	-0,127989	0,672972	0,338006	0,272999	-0,016201	0,164091	-0,007411	1,168369	1,387248	-0,109595	-0,774841	-2,768881	-1,162991	-7,702878	15,665394	13,140167	-0,016201	0,164091	-0,007411	14,049550	2,659039	-0,109595	-0,016201	0,164091	-0,007411	14,049550	2,659039	-0,109595
13:16:11,33	0,354036	3,234979	-0,127989	0,672972	0,338006	0,272999	-0,015777	0,162237	-0,008877	1,236359	1,387782	-0,111183	-0,776019	-2,768665	-1,166466	-7,696560	15,680349	13,171594	-0,015777	0,162237	-0,008877	13,971971	2,626244	-0,111183	-0,015777	0,162237	-0,008877	13,971971	2,626244	-0,111183
13:16:11,38	0,354036	3,234979	-0,127989	0,672972	0,338006	0,272999	-0,015374	0,163364	-0,012351	1,193862	1,406686	-0,079755	-0,774710	-2,770127	-1,165309	-7,646309	15,675069	13,116918	-0,015374	0,163364	-0,012351	14,017950	2,613582	-0,079755	-0,015374	0,163364	-0,012351	14,017950	2,613582	-0,079755
13:16:11,43	0,354036	3,234979	-0,127989	0,672972	0,338006	0,272999	-0,014763	0,161500	-0,011195	1,311362	1,484622	-0,134431	-0,771767	-2,770830	-1,164891	-7,640122	15,655465	13,143025	-0,014763	0,161500	-0,011195	13,989095	2,643546	-0,134431	-0,014763	0,161500	-0,011195	13,989095	2,643546	-0,134431
13:16:11,48	0,354036	3,234979	-0,127989	0,672972	0,338006	0,272999	-0,015626	0,158600	-0,010777	1,448273	1,454913	-0,108325	-0,773013	-2,770318	-1,167997	-7,664495	15,663928	13,167100	-0,015626	0,158600	-0,010777	13,898363	2,681573	-0,108325	-0,015626	0,158600	-0,010777	13,898363	2,681573	-0,108325
13:16:11,53	0,354036	3,234979	-0,127989	0,672972	0,338006	0,272999	-0,015446	0,159934	-0,013883	1,374017	1,438949	-0,084249	-0,774686	-2,771577	-1,164118	-7,635856	15,665478	13,134948	-0,015446	0,159934	-0,013883	13,928874	2,651456	-0,084249	-0,015446	0,159934	-0,013883	13,928874	2,651456	-0,084249
13:16:11,58	0,354036	3,234979	-0,127989	0,672972	0,338006	0,272999	-0,013519	0,160754	-0,010004	1,347048	1,563165	-0,116401	-0,774179	-2,770726	-1,165674	-7,654588	15,630347	13,149711	-0,013519	0,160754	-0,010004	13,966261	2,624425	-0,116401	-0,013519	0,160754	-0,010004	13,966261	2,624425	-0,116401
13:16:11,63	0,354036	3,234979	-0,127989	0,672972	0,338006	0,272999	-0,014510	0,160741	-0,011559	1,307975	1,512973	-0,101638	-0,776549	-2,770517	-1,166826	-7,665229	15,660384	13,180176	-0,014510	0,160741	-0,011559	13,926105	2,652031	-0,101638	-0,014510	0,160741	-0,011559	13,926105	2,652031	-0,101638
13:16:11,68	0,354036	3,234979	-0,127989	0,672972	0,338006	0,272999	-0,013506	0,162898	-0,012712	1,216501	1,540984	-0,071174	-0,776591	-2,768466	-1,168017	-7,678564	15,660220	13,166795	-0,013506	0,162898	-0,012712	14,003959	2,601173	-0,071174	-0,013506	0,162898	-0,012712	14,003959	2,601173	-0,071174
13:16:11,73	0,354036	3,234979	-0,127989	0,672972	0,338006	0,272999	-0,015261	0,163959	-0,013903	1,154473	1,438212	-0,084555	-0,777668	-2,768583	-1,162930	-7,644972	15,678649	13,192811	-0,015261	0,163959	-0,013903	14,025289	2,636236	-0,084555	-0,015261	0,163959	-0,013903	14,025289	2,636236	-0,084555
13:16:11,78	0,354036	3,234979	-0,127989	0,672972	0,338006	0,272999	-0,014621	0,164834	-0,008816	1,141756	1,491402	-0,058538	-0,777107	-2,769608	-1,166446	-7,649628	15,656468	13,165162	-0,014621	0,164834	-0,008816	14,081218	2,639137	-0,058538	-0,014621	0,164834	-0,008816	14,081218	2,639137	-0,058538
13:16:11,83	0,354036	3,234979	-0,127989	0,672972	0,338006	0,272999	-0,014014	0,163836	-0,012332	1,172122	1,530018	-0,086187	-0,775411	-2,769983	-1,164123	-7,685263	15,648648	13,168947	-0,014014	0,163836	-0,012332	14,033230	2,630113	-0,086187	-0,014014	0,163836	-0,012332	14,033230	2,630113	-0,086187
13:16:11,88	0,354036	3,234979	-0,127989	0,672972	0,338006	0,272999	-0,014537	0,162179	-0,010009	1,233664	1,475882	-0,082403	-0,774230	-2,769538	-1,167233	-7,689341	15,685423	13,172329	-0,014537	0,162179	-0,010009	13,964747	2,617017	-0,082403	-0,014537	0,162179	-0,010009	13,964747	2,617017	-0,082403
13:16:11,93	0,354036	3,234979	-0,127989	0,672972	0,338006	0,272999	-0,015513	0,161379	-0,013119	1,305071	1,403192	-0,079020	-0,773087	-2,769792	-1,168044	-7,695863	15,644388	13,128129	-0,015513	0,161379	-0,013119	13,973358	2,620971	-0,079020	-0,015513	0,161379	-0,013119	13,973358	2,620971	-0,079020
13:16:11,98	0,354036	3,234979	-0,127989	0,672972	0,338006	0,272999	-0,015864	0,160263	-0,013930	1,324354	1,399790	-0,123221	-0,775476	-2,768485	-1,167251	-7,706949	15,651727	13,166538	-0,015864	0,160263	-0,013930	13,904961	2,645152	-0,123221	-0,015864	0,160263	-0,013930	13,904961	2,645152	-0,123221
13:16:12,03	0,354036	3,234979	-0,127989	0,672972	0,338006	0,272999	-0,015802	0,162985	-0,013137	1,183619	1,389784	-0,084812	-0,777731	-2,769745	-1,164926	-7,684299	15,691566	13,141364	-0,015802	0,162985	-0,013137	13,977907	2,630217	-0,084812	-0,015802	0,162985	-0,013137	13,977907	2,630217	-0,084812
13:16:12,08	0,354036	3,234979	-0,127989	0,672972	0,338006	0,272999	-0,013583	0,164307	-0,010811	1,160669	1,504837	-0,109986	-0,774299	-2,770704	-1,164523	-7,711166	15,630425	13,164113	-0,013583	0,164307	-0,010811	14,058783	2,571127	-0,109986	-0,013583	0,164307	-0,010811	14,058783	2,571127	-0,109986
13:16:12,13	0,354036	3,234979	-0,127989	0,672972	0,338006	0,272999	-0,014469	0,160855	-0,010409	1,273786	1,466096	-0,087237	-0,773628	-2,770811	-1,166056	-7,677903	15,653689	13,170395	-0,014469	0,160855	-0,010409	13,900925	2,601895	-0,087237	-0,014469	0,160855	-0,010409	13,900925	2,601895	-0,087237
13:16:12,18	0,354036	3,234979	-0,127989	0,672972	0,338006	0,272999	-0,014712	0,160221	-0,011942	1,343525	1,470635	-0,080955	-0,779520	-2,771685	-1,166855	-7,681646	15,654158	13,150406	-0,014712	0,160221	-0,011942	13,920906	2,625508	-0,080955	-0,014712	0,160221	-0,011942	13,920906	2,625508	-0,080955
13:16:12,23	0,354036	3,234979	-0,127989	0,672972	0,338006	0,272999	-0,011009	0,164887	-0,012741	1,099453	1,659693	-0,100944	-0,777801	-2,770831	-1,165297	-7,694643	15,630038	13,163778	-0,011009	0,164887	-0,012741	14,043076	2,523914	-0,100944	-0,011009	0,164887	-0,012741	14,043076	2,523914	-0,100944
13:16:12,28	0,354036	3,234979	-0,127989	0,672972	0,338006	0,272999	-0,012608	0,163825	-0,011183	1,127311	1,577365	-0,087572	-0,776591	-2,773606	-1,166058	-7,678893	15,608659	13,158346	-0,012608	0,163825	-0,011183	13,987537	2,567083	-0,087572	-0,012608	0,163825	-0,011183	13,987537	2,567083	-0,087572
13:16:12,33	0,354036	3,234979	-0,127989	0,672972	0,338006	0,272999	-0,010809	0,161389	-0,011943	1,243303	1,695210	-0,093004	-0,774220	-2,770254	-1,165288	-7,663612	15,604396	13,153646	-0,010809	0,161389	-0,011943	13,912362	2,543755	-0,093004	-0,010809	0,161389	-0,011943	13,912362	2,543755	-0,093004
13:16:12,38	0,354036	3,234979	-0,127989	0,672972	0,338006	0,272999	-0,014898	0,161012	-0,011174	1,266890	1,497975	-0,097704	-0,777219	-2,766392	-1,164529	-7,691499	15,643398	13,174155	-0,014898	0,161012	-0,011174	13,906304	2,667465	-0,097704	-0,014898	0,161012	-0,011174	13,906304	2,667465	-0,097704
13:16:12,43	0,354036	3,234979	-0,127989	0,672972	0,338006	0,272999	-0,016743	0,165541	-0,010415	1,051215	1,358397	-0,077194	-0,774325	-2,772673	-1,165722	-7,731405	15,630442	13,121148	-0,016743	0,165541	-0,010415	14,046155	2,672698	-0,077194	-0,016743	0,165541	-0,010415	14,046155	2,672698	-0,077194
13:16:12,48	0,354036	3,234979	-0,127989	0,672972	0,338006	0,272999	-0,012751	0,159893	-0,011608	1,313707	1,537895	-0,130201	-0,778399	-2,771142	-1,167612	-7,690514	15,622937	13,184147	-0,012751	0,159893	-0,011608	13,865326	2,538831	-0,130201	-0,012751	0,159893	-0,011608	13,865326	2,538831	-0,130201
13:16:12,53	0,354036	3,234979	-0,127989	0,672972	0,338006	0,272999	-0,012040	0,164188	-0,013497	1,104334	1,614037	-0,067202	-0,774849	-2,770340	-1,167637	-7,686887	15,626436	13,146209	-0,012040	0,164188	-0,013497	13,993079	2,559154	-0,067202	-0,012040	0,164188	-0,013497	13,993079	2,559154	-0,067202
13:16:12,58	0,354036	3,234979	-0,127989	0,672972	0,338006	0,272999	-0,014509	0,161514	-0,013523	1,248209	1,487011	-0,105141	-0,772570	-2,770430	-1,165283	-7,715626	15,606289	13,188413	-0,014509	0,161514	-0,013523	13,927070	2,625988	-0,105141	-0,014509	0,161514	-0,013523	13,927070	2,625988	-0,105141
13:16:12,63	0,354036	3,234979	-0,127989	0,672972	0,338006	0,272999	-0,015570	0,159495	-0,011168	1,321377	1,417030	-0,062937	-0,773142	-2,772676	-1,166471	-7,720190	15,618695	13,150387	-0,015570	0,159495	-0,011168	13,841751	2,639286	-0,062937	-0,015570	0,159495	-0,011168	13,841751	2,639286	-0,062937
13:16:12,68	0,354036	3,234979	-0,127989	0,672972	0,338006	0,272999	-0,013340	0,158868	-0,012357	1,362473	1,522862	-0,100962	-0,774903	-2,770942	-1,166476	-7,718008	15,636260	13,155728	-0,013340	0,158868	-0,012357	13,833582	2,570022	-0,100962	-0,013340	0,158868	-0,012357	13,833582	2,570022	-0,100962
13:16:12,73	0,354036	3,234979	-0,127989	0,672972	0,338006	0,272999	-0,013961	0,161259	-0,012362	1,254410	1,483666	-0,095621	-0,778375	-2,771092	-1,164916	-7,695853	15,645662	13,154231	-0,013961	0,161259	-0,012362	13,913263	2,579591	-0,095621	-0,013961	0,161259	-0,012362	13,913263	2,579591	-0,095621
13:16:12,78	0,354036	3,234979	-0,127989	0,672972	0,338006	0,272999	-0,012095	0,164192	-0,010802	1,121151	1,595182	-0,097119	-0,772504	-2,769084	-1,165689	-7,686758	15,612622	13,154862	-0,012095	0,164192	-0,010802	14,010189	2,544628	-0,097119	-0,012095	0,164192	-0,010802	14,010189	2,544628	-0,097119
13:16:12,83	0,354036	3,234979	-0,127989	0,672972	0,338006	0,272999	-0,016769	0,160111	-0,011575	1,309254	1,376502	-0,096488	-0,776051	-2,769025	-1,163373	-7,709124	15,647999	13,154211	-0,016769	0,160111	-0,011575	13,877997	2,692901	-0,096488	-0,016769	0,160111	-0,011575	13,877997	2,692901	-0,096488
13:16:12,88	0,354036	3,234979	-0,127989	0,672972	0,338006	0,272999	-0,015047	0,163212	-0,009259	1,167485	1,429024	-0,097138	-0,776621	-2,773376	-1,166457	-7,700699	15,634592	13,159673	-0,015047	0,163212	-0,009259	13,979614	2,610191	-0,097138	-0,015047	0,163212	-0,009259	13,979614	2,610191	-0,097138
13:16:12,93	0,354036	3,234979	-0,127989	0,672972	0,338006	0,272999	-0,010994	0,161531	-0,012342	1,247495	1,653767	-0,091677	-0,777947	-2,773436	-1,166076	-7,763295	15,623748	13,188570	-0,010994	0,161531	-0,012342	13,927671	2,516792	-0,091677	-0,010994	0,161531	-0,012342	13,927671	2,516792	-0,091677
13:16:12,98	0,354036	3,234979	-0,127989	0,672972	0,338006	0,272999	-0,010279	0,162649	-0,011962	1,148655	1,642159	-0,062780	-0,772495	-2,768324	-1,165287	-7,683413	15,625593	13,174493	-0,010279	0,162649	-0,011962	13,916616	2,449058	-0,062780	-0,010279	0,162649	-0,011962	13,916616	2,449058	-0,062780
13:16:13,03	0,354036	3,234979	-0,127989	0,672972	0,338006	0,272999	-0,017432	0,160483	-0,011173	1,302812	1,338450	-0,076856	-0,779095	-2,769449	-1,167296	-7,744974	15,628672	13,131533	-0,017432	0,160483	-0,011173	13,900763	2,706875	-0,076856	-0,017432	0,160483	-0,011173	13,900763	2,706875	-0,076856
13:16:13,08	0,354036	3,234979	-0,127989	0,672972	0,338006	0,272999	-0,013157	0,165637	-0,013182	1,006732	1,505880	-0,119817	-0,774910	-2,770638	-1,166080	-7,704998	15,590848	13,158788	-0,013157	0,165637	-0,013182	14,009209	2,538743	-0,119817	-0,013157	0,165637	-0,013182	14,009209	2,538743	-0,119817
13:16:13,13	0,354036	3,234979	-0,127989	0,672972	0,338006	0,272999	-0,014220	0,161418	-0,011966	1,213357	1,504137	-0,092561	-0,775518	-2,770029	-1,166883	-7,725068	15,625845	13,141209	-0,014220	0,161418	-0,011966	13,884634	2,620443	-0,092561	-0,014220	0,161418	-0,011966	13,884634	2,620443	-0,092561
13:16:13,18	0,354036	3,234979	-0,127989	0,672972	0,338006	0,272999	-0,014444	0,162249	-0,012769	1,190412	1,457617	-0,110140	-0,775421	-2,771513	-1,165677	-7,680753	15,616242	13,158889	-0,014444	0,162249	-0,012769	13,926933	2,591497	-0,110140	-0,014444	0,162249	-0,012769	13,926933	2,591497	-0,110140
13:16:13,23	0,354036	3,234979	-0,127989	0,672972	0,338006	0,272999	-0,013207	0,161423	-0,011563	1,247171	1,565114	-0,092460	-0,775554	-2,773435	-1,166052	-7,740688	15,613195	13,202934	-0,013207	0,161423	-0,011563	13,918902	2,601899	-0,092460	-0,013207	0,161423	-0,011563	13,918902	2,601899	-0,092460
13:16:13,28	0,354036	3,234979	-0,127989	0,672972	0,338006	0,272999	-0,011476	0,160577	-0,011938	1,258576	1,604766	-0,048416	-0,775519	-2,770691	-1,167250	-7,722501	15,622668	13,165431	-0,011476	0,160577	-0,011938	13,863866	2,505635	-0,048416	-0,011476	0,160577	-0,011938	13,863866	2,505635	-0,048416
13:16:13,33	0,354036	3,234979	-0,127989	0,672972	0,338006	0,272999	-0,013870	0,161918	-0,013136	1,206128	1,491296	-0,085918	-0,776701	-2,771386	-1,165691	-7,731292	15,631294	13,174232	-0,013870	0,161918	-0,013136	13,916707	2,580087	-0,085918	-0,013870	0,161918	-0,013136	13,916707	2,580087	-0,085918
13:16:13,38	0,354036	3,234979	-0,127989	0,672972	0,338006	0,272999	-0,012677	0,162595	-0,011577	1,174010	1,541390	-0,077117	-0,776122	-2,766381	-1,165331	-7,725429	15,631598	13,160270	-0,012677	0,162595	-0,011577	13,937717	2,536554	-0,077117	-0,012677	0,162595	-0,011577	13,937717	2,536554	-0,077117
13:16:13,43	0,354036	3,234979	-0,127989	0,672972	0,338006	0,272999	-0,017301	0,164596	-0,011217	1,073131	1,305872	-0,091080	-0,773200	-2,768619	-1,167672	-7,735716	15,618419	13,137325	-0,017301	0,164596	-0,011217	13,993949	2,664014	-0,091080	-0,017301	0,164596	-0,011217	13,993949	2,664014	-0,091080
13:16:13,48	0,354036	3,234979	-0,127989	0,672972	0,338006	0,272999	-0,016824	0,160946	-0,013557	1,246376	1,328350	-0,114024	-0,773217	-2,771188	-1,168025	-7,747620	15,625109	13,176254	-0,016824	0,160946	-0,013557	13,880667	2,649058	-0,114024	-0,016824	0,160946	-0,013557	13,880667	2,649058	-0,114024
13:16:13,53	0,354036	3,234979	-0,127989	0,672972	0,338006	0,272999	-0,014591	0,159677	-0,013911	1,312219	1,430837	-0,075096	-0,775547	-2,771439	-1,168396	-7,725935	15,603262	13,189652	-0,014591	0,159677	-0,013911	13,846873	2,576217	-0,075096	-0,014591	0,159677	-0,013911	13,846873	2,576217	-0,075096
13:16:13,58	0,354036	3,234979	-0,127989	0,672972	0,338006	0,272999	-0,013208	0,161569	-0,014282	1,205754	1,532454	-0,061697	-0,774360	-2,768826	-1,166502	-7,725128	15,604280	13,135821	-0,013208	0,161569	-0,014282	13,888935	2,569271	-0,061697	-0,013208	0,161569	-0,014282	13,888935	2,569271	-0,061697
13:16:13,63	0,354036	3,234979	-0,127989	0,672972	0,338006	0,272999	-0,016065	0,161847	-0,012388	1,192587	1,384083	-0,115529	-0,774301	-2,768269	-1,166498	-7,694148	15,594489	13,125589	-0,016065	0,161847	-0,012388	13,897586	2,645170	-0,115529	-0,016065	0,161847	-0,012388	13,897586	2,645170	-0,115529
13:16:13,68	0,354036	3,234979	-0,127989	0,672972	0,338006	0,272999	-0,016577	0,162075	-0,012384	1,187734	1,389181	-0,125761	-0,774296	-2,769474	-1,165304	-7,699814	15,614106	13,159287	-0,016577	0,162075	-0,012384	13,910642	2,690465	-0,125761	-0,016577	0,162075	-0,012384	13,910642	2,690465	-0,125761
13:16:13,73	0,354036	3,234979	-0,127989	0,672972	0,338006	0,272999	-0,015535	0,161467	-0,011190	1,233493	1,428625	-0,092063	-0,774951	-2,771405	-1,167264	-7,719717	15,571376	13,139535	-0,015535	0,161467	-0,011190	13,908692	2,648149	-0,092063	-0,015535	0,161467	-0,011190	13,908692	2,648149	-0,092063
13:16:13,78	0,354036	3,234979	-0,127989	0,672972	0,338006	0,272999	-0,013535	0,161070	-0,013150	1,207204	1,536758	-0,111815	-0,778503	-2,770459	-1,165339	-7,749569	15,632651	13,145005	-0,013535	0,161070	-0,013150	13,851203	2,599276	-0,111815	-0,013535	0,161070	-0,013150	13,851203	2,599276	-0,111815
13:16:13,83	0,354036	3,234979	-0,127989	0,672972	0,338006	0,272999	-0,012579	0,164618	-0,011225	1,060830	1,530003	-0,106345	-0,774924	-2,771637	-1,168021	-7,721213	15,623302	13,165870	-0,012579	0,164618	-0,011225	13,983373	2,517439	-0,106345	-0,012579	0,164618	-0,011225	13,983373	2,517439	-0,106345
13:16:13,88	0,354036	3,234979	-0,127989	0,672972	0,338006	0,272999	-0,013348	0,160931	-0,013907	1,258673	1,519222	-0,085479	-0,776710	-2,769360	-1,167263	-7,727741	15,627871	13,160806	-0,013348	0,160931	-0,013907	13,891730	2,567061	-0,085479	-0,013348	0,160931	-0,013907	13,891730	2,567061	-0,085479
13:16:13,93	0,354036	3,234979	-0,127989	0,672972	0,338006	0,272999	-0,014427	0,163616	-0,013149	1,119734	1,455205	-0,090543	-0,775613	-2,774635	-1,169586	-7,768901	15,613120	13,166422	-0,014427	0,163616	-0,013149	13,963582	2,587703	-0,090543	-0,014427	0,163616	-0,013149	13,963582	2,587703	-0,090543
13:16:13,98	0,354036	3,234979	-0,127989	0,672972	0,338006	0,272999	-0,010408	0,160028	-0,015471	1,272957	1,635922	-0,084927	-0,772580	-2,769750	-1,169210	-7,712481	15,593087	13,137150	-0,010408	0,160028	-0,015471	13,835144	2,452930	-0,084927	-0,010408	0,160028	-0,015471	13,835144	2,452930	-0,084927
13:16:14,03	0,354036	3,234979	-0,127989	0,672972	0,338006	0,272999	-0,016155	0,159844	-0,015096	1,293381	1,395967	-0,114199	-0,774383	-2,772086	-1,168010	-7,734550	15,601264	13,184702	-0,016155	0,159844	-0,015096	13,841132	2,664097	-0,114199	-0,016155	0,159844	-0,015096	13,841132	2,664097	-0,114199
13:16:14,08	0,354036	3,234979	-0,127989	0,672972	0,338006	0,272999	-0,013230	0,160237	-0,013896	1,268992	1,524842	-0,066647	-0,770863	-2,767543	-1,170341	-7,708160	15,555904	13,190524	-0,013230	0,160237	-0,013896	13,847593	2,563395	-0,066647	-0,013230	0,160237	-0,013896	13,847593	2,563395	-0,066647
13:16:14,13	0,354036	3,234979	-0,127989	0,672972	0,338006	0,272999	-0,018924	0,159460	-0,016227	1,283302	1,274263	-0,060826	-0,776849	-2,770853	-1,167280	-7,785409	15,598798	13,165078	-0,018924	0,159460	-0,016227	13,800918	2,759834	-0,060826	-0,018924	0,159460	-0,016227	13,800918	2,759834	-0,060826
13:16:14,18	0,354036	3,234979	-0,127989	0,672972	0,338006	0,272999	-0,013065	0,162989	-0,013166	1,098326	1,490625	-0,086272	-0,774943	-2,768568	-1,166494	-7,718248	15,597190	13,145146	-0,013065	0,162989	-0,013166	13,892955	2,516203	-0,086272	-0,013065	0,162989	-0,013166	13,892955	2,516203	-0,086272
13:16:14,23	0,354036	3,234979	-0,127989	0,672972	0,338006	0,272999	-0,015996	0,162481	-0,012380	1,156900	1,397145	-0,106204	-0,776086	-2,768956	-1,169213	-7,708959	15,628359	13,142602	-0,015996	0,162481	-0,012380	13,911696	2,652860	-0,106204	-0,015996	0,162481	-0,012380	13,911696	2,652860	-0,106204
13:16:14,28	0,354036	3,234979	-0,127989	0,672972	0,338006	0,272999	-0,015089	0,163277	-0,015099	1,147145	1,436801	-0,108747	-0,774442	-2,772922	-1,166857	-7,760839	15,581885	13,178671	-0,015089	0,163277	-0,015099	13,964428	2,621268	-0,108747	-0,015089	0,163277	-0,015099	13,964428	2,621268	-0,108747
13:16:14,33	0,354036	3,234979	-0,127989	0,672972	0,338006	0,272999	-0,012477	0,159871	-0,012743	1,258095	1,550944	-0,072679	-0,775662	-2,767657	-1,166887	-7,765086	15,577136	13,174305	-0,012477	0,159871	-0,012743	13,807968	2,530352	-0,072679	-0,012477	0,159871	-0,012743	13,807968	2,530352	-0,072679
13:16:14,38	0,354036	3,234979	-0,127989	0,672972	0,338006	0,272999	-0,016426	0,163559	-0,012773	1,060063	1,344284	-0,077044	-0,773191	-2,766190	-1,166081	-7,713212	15,592447	13,184108	-0,016426	0,163559	-0,012773	13,899473	2,633702	-0,077044	-0,016426	0,163559	-0,012773	13,899473	2,633702	-0,077044
13:16:14,43	0,354036	3,234979	-0,127989	0,672972	0,338006	0,272999	-0,018932	0,162153	-0,011967	1,172394	1,251204	-0,067242	-0,773216	-2,772105	-1,166082	-7,745874	15,602500	13,169348	-0,018932	0,162153	-0,011967	13,901399	2,737397	-0,067242	-0,018932	0,162153	-0,011967	13,901399	2,737397	-0,067242
13:16:14,48	0,354036	3,234979	-0,127989	0,672972	0,338006	0,272999	-0,013797	0,159217	-0,011968	1,317445	1,484931	-0,082001	-0,773315	-2,771516	-1,168402	-7,771592	15,573283	13,204075	-0,013797	0,159217	-0,011968	13,815968	2,567997	-0,082001	-0,013797	0,159217	-0,011968	13,815968	2,567997	-0,082001
13:16:14,53	0,354036	3,234979	-0,127989	0,672972	0,338006	0,272999	-0,014258	0,159597	-0,014288	1,259513	1,453318	-0,047275	-0,777930	-2,772876	-1,166104	-7,754887	15,613918	13,149511	-0,014258	0,159597	-0,014288	13,787883	2,572539	-0,047275	-0,014258	0,159597	-0,014288	13,787883	2,572539	-0,047275
13:16:14,58	0,354036	3,234979	-0,127989	0,672972	0,338006	0,272999	-0,010772	0,162914	-0,011990	1,130584	1,628697	-0,101839	-0,776764	-2,773418	-1,169988	-7,751879	15,605312	13,146843	-0,010772	0,162914	-0,011990	13,919321	2,474330	-0,101839	-0,010772	0,162914	-0,011990	13,919321	2,474330	-0,101839
13:16:14,63	0,354036	3,234979	-0,127989	0,672972	0,338006	0,272999	-0,010886	0,161633	-0,015874	1,191233	1,629700	-0,104506	-0,772103	-2,771660	-1,166874	-7,760653	15,561485	13,159236	-0,010886	0,161633	-0,015874	13,879433	2,484248	-0,104506	-0,010886	0,161633	-0,015874	13,879433	2,484248	-0,104506
13:16:14,68	0,354036	3,234979	-0,127989	0,672972	0,338006	0,272999	-0,014739	0,158476	-0,012760	1,313052	1,443647	-0,092113	-0,773383	-2,772766	-1,168822	-7,811288	15,579807	13,180524	-0,014739	0,158476	-0,012760	13,753431	2,600673	-0,092113	-0,014739	0,158476	-0,012760	13,753431	2,600673	-0,092113
13:16:14,73	0,354036	3,234979	-0,127989	0,672972	0,338006	0,272999	-0,013141	0,159032	-0,014708	1,274720	1,473735	-0,070825	-0,772150	-2,772163	-1,168017	-7,780207	15,571285	13,199125	-0,013141	0,159032	-0,014708	13,758700	2,505312	-0,070825	-0,013141	0,159032	-0,014708	13,758700	2,505312	-0,070825
13:16:14,78	0,354036	3,234979	-0,127989	0,672972	0,338006	0,272999	-0,014280	0,158265	-0,013903	1,322751	1,445706	-0,052224	-0,773830	-2,769284	-1,167258	-7,738552	15,575759	13,169444	-0,014280	0,158265	-0,013903	13,746542	2,566663	-0,052224	-0,014280	0,158265	-0,013903	13,746542	2,566663	-0,052224
13:16:14,83	0,354036	3,234979	-0,127989	0,672972	0,338006	0,272999	-0,015933	0,161160	-0,013144	1,196919	1,393552	-0,081905	-0,774461	-2,768731	-1,168053	-7,764536	15,601056	13,166133	-0,015933	0,161160	-0,013144	13,847958	2,644322	-0,081905	-0,015933	0,161160	-0,013144	13,847958	2,644322	-0,081905
13:16:14,88	0,354036	3,234979	-0,127989	0,672972	0,338006	0,272999	-0,016097	0,161983	-0,013939	1,163038	1,349917	-0,085216	-0,774517	-2,770414	-1,168049	-7,777598	15,552515	13,169296	-0,016097	0,161983	-0,013939	13,878683	2,613494	-0,085216	-0,016097	0,161983	-0,013939	13,878683	2,613494	-0,085216
13:16:14,93	0,354036	3,234979	-0,127989	0,672972	0,338006	0,272999	-0,014611	0,161190	-0,013935	1,155710	1,440110	-0,082053	-0,775003	-2,768627	-1,166893	-7,741136	15,584220	13,145189	-0,014611	0,161190	-0,013935	13,809098	2,587094	-0,082053	-0,014611	0,161190	-0,013935	13,809098	2,587094	-0,082053
13:16:14,98	0,354036	3,234979	-0,127989	0,672972	0,338006	0,272999	-0,015915	0,162504	-0,012779	1,133058	1,388035	-0,106161	-0,770871	-2,769436	-1,169187	-7,728143	15,575485	13,175836	-0,017280	0,158521	-0,015073	13,782997	2,689170	-0,075513	-0,017280	0,158521	-0,015073	13,782997	2,689170	-0,075513
13:16:15,03	0,354036	3,234979	-0,127989	0,672972	0,338006	0,272999	-0,017280	0,158521	-0,015073	1,339104	1,332656	-0,075513	-0,770928	-2,772185	-1,167641	-7,763214	15,569201	13,169792	-0,017280	0,158521	-0,015073	13,782997	2,689170	-0,075513	-0,017280	0,158521	-0,015073	13,782997	2,689170	-0,075513
13:16:15,08	0,354036	3,234979	-0,127989	0,672972	0,338006	0,272999	-0,014872	0,157196	-0,013527	1,385047	1,430653	-0,081558	-0,773235	-2,770336	-1,168815	-7,731976	15,560136	13,155235	-0,014872	0,157196	-0,013527	13,724896	2,598122	-0,081558	-0,014872	0,157196	-0,013527	13,724896	2,598122	-0,081558
13:16:15,13	0,354036	3,234979	-0,127989	0,672972	0,338006	0,272999	-0,015320	0,160119	-0,014701	1,240812	1,438979	-0,096115	-0,773889	-2,770644	-1,169577	-7,756164	15,556355	13,189584	-0,015320	0,160119	-0,014701	13,810127	2,641561	-0,096115	-0,015320	0,160119	-0,014701	13,810127	2,641561	-0,096115
13:16:15,18	0,354036	3,234979	-0,127989	0,672972	0,338006	0,272999	-0,014726	0,160531	-0,015463	1,203992	1,450792	-0,061766	-0,774424	-2,769611	-1,166879	-7,745676	15,581660	13,159635	-0,014726	0,160531	-0,015463	13,805691	2,606773	-0,061766	-0,014726	0,160531	-0,015463	13,805691	2,606773	-0,061766
13:16:15,23	0,354036	3,234979	-0,127989	0,672972	0,338006	0,272999	-0,015353	0,161510	-0,012765	1,180238	1,414626	-0,091715	-0,773341	-2,770203	-1,168827	-7,782499	15,569904	13,170612	-0,015353	0,161510	-0,012765	13,858795	2,619814	-0,091715	-0,015353	0,161510	-0,012765	13,858795	2,619814	-0,091715
13:16:15,28	0,354036	3,234979	-0,127989	0,672972	0,338006	0,272999	-0,015382	0,160277	-0,014713	1,215796	1,387092	-0,080738	-0,775672	-2,771581	-1,170346	-7,766198	15,567584	13,204603	-0,015382	0,160277	-0,014713	13,797512	2,594579	-0,080738	-0,015382	0,160277	-0,014713	13,797512	2,594579	-0,080738
13:16:15,33	0,354036	3,234979	-0,127989	0,672972	0,338006	0,272999	-0,013023	0,161606	-0,016232	1,152810	1,525020	-0,046747	-0,773254	-2,771749	-1,168833	-7,743953	15,550451	13,130620	-0,013023	0,161606	-0,016232	13,838881	2,547351	-0,046747	-0,013023	0,161606	-0,016232	13,838881	2,547351	-0,046747
13:16:15,38	0,354036	3,234979	-0,127989	0,672972	0,338006	0,272999	-0,014086	0,159428	-0,014719	1,262348	1,497582	-0,120729	-0,774422	-2,770137	-1,168012	-7,742656	15,591452	13,199290	-0,014086	0,159428	-0,014719	13,777450	2,603348	-0,120729	-0,014086	0,159428	-0,014719	13,777450	2,603348	-0,120729
13:16:15,43	0,354036	3,234979	-0,127989	0,672972	0,338006	0,272999	-0,014898	0,161246	-0,013897	1,203985	1,435988	-0,052060	-0,775634	-2,769013	-1,169976	-7,743008	15,560913	13,180088	-0,014898	0,161246	-0,013897	13,861775	2,605486	-0,052060	-0,014898	0,161246	-0,013897	13,861775	2,605486	-0,052060
13:16:15,48	0,354036	3,234979	-0,127989	0,672972	0,338006	0,272999	-0,015266	0,162857	-0,015862	1,093575	1,431813	-0,071262	-0,775039	-2,772744	-1,169577	-7,748616	15,551999	13,174321	-0,015266	0,162857	-0,015862	13,877851	2,630204	-0,071262	-0,015266	0,162857	-0,015862	13,877851	2,630204	-0,071262
13:16:15,53	0,354036	3,234979	-0,127989	0,672972	0,338006	0,272999	-0,012332	0,160476	-0,015463	1,206838	1,583975	-0,077029	-0,773910	-2,770609	-1,168430	-7,772964	15,566096	13,174836	-0,012332	0,160476	-0,015463	13,804243	2,552056	-0,077029	-0,012332	0,160476	-0,015463	13,804243	2,552056	-0,077029
13:16:15,58	0,354036	3,234979	-0,127989	0,672972	0,338006	0,272999	-0,014745	0,160566	-0,014316	1,202228	1,430356	-0,076513	-0,769714	-2,768975	-1,168430	-7,731461	15,547455	13,150555	-0,014745	0,160566	-0,014316	13,806645	2,587871	-0,076513	-0,014745	0,160566	-0,014316	13,806645	2,587871	-0,076513
13:16:15,63	0,354036	3,234979	-0,127989	0,672972	0,338006	0,272999	-0,018258	0,157749	-0,014316	1,353292	1,292954	-0,100795	-0,772713	-2,769233	-1,169584	-7,755455	15,560714	13,185288	-0,018258	0,157749	-0,014316	13,736615	2,726223	-0,100795	-0,018258	0,157749	-0,014316	13,736615	2,726223	-0,100795
13:16:15,68	0,354036	3,234979	-0,127989	0,672972	0,338006	0,272999	-0,016536	0,160218	-0,015470	1,224407	1,355119	-0,066062	-0,777342	-2,770800	-1,167637	-7,728321	15,568985	13,173366	-0,016536	0,160218	-0,015470	13,801521	2,653166	-0,066062	-0,016536	0,160218	-0,015470	13,801521	2,653166	-0,066062
13:16:15,73	0,354036	3,234979	-0,127989	0,672972	0,338006	0,272999	-0,012864	0,163443	-0,013523	1,077446	1,565396	-0,077983	-0,773890	-2,769310	-1,166494	-7,766954	15,572550	13,169154	-0,015881	0,161199	-0,012379	13,832006	2,619941	-0,082195	-0,015881	0,161199	-0,012379	13,832006	2,619941	-0,082195
13:16:15,78	0,354036	3,234979	-0,127989	0,672972	0,338006	0,272999	-0,015881	0,161199	-0,012379	1,177920	1,373286	-0,082195	-0,772138	-2,768416	-1,170385	-7,751524	15,532009	13,155965	-0,015881	0,161199	-0,012379	13,832006	2,619941	-0,082195	-0,015881	0,161199	-0,012379	13,832006	2,619941	-0,082195
13:16:15,83	0,354036	3,234979	-0,127989	0,672972	0,338006	0,272999	-0,013117	0,158344	-0,015502	1,301754	1,478175	-0,094798	-0,772799	-2,773130	-1,169616	-7,812881	15,570640	13,156551	-0,013117	0,158344	-0,015502	13,731735	2,507887	-0,094798	-0,013117	0,158344	-0,015502	13,731735	2,507887	-0,094798
13:16:15,88	0,354036	3,234979	-0,127989	0,672972	0,338006	0,272999	-0,013117	0,158344	-0,015502	1,301754	1,478175	-0,094798	-0,769857	-2,769688	-1,169624	-7,791329	15,528022	13,146299	-0,013117	0,158344	-0,015502	13,731735	2,507887	-0,094798	-0,013117	0,158344	-0,015502	13,731735	2,507887	-0,094798
13:16:15,93	0,354036	3,234979	-0,127989	0,672972	0,338006	0,272999	-0,012245	0,160529	-0,015128	1,175764	1,552457	-0,120604	-0,775128	-2,772793	-1,169242	-7,793989	15,545473	13,130746	-0,012245	0,160529	-0,015128	13,777299	2,513725	-0,120604	-0,012245	0,160529	-0,015128	13,777299	2,513725	-0,120604
13:16:15,98	0,354036	3,234979	-0,127989	0,672972	0,338006	0,272999	-0,012245	0,160529	-0,015128	1,175764	1,552457	-0,120604	-0,777362	-2,771189	-1,168813	-7,747331	15,598166	13,170305	-0,012245	0,160529	-0,015128	13,777299	2,513725	-0,120604	-0,012245	0,160529	-0,015128	13,777299	2,513725	-0,120604
13:16:16,03	0,354036	3,234979	-0,127989	0,672972	0,338006	0,272999	-0,012517	0,163266	-0,014699	1,102408	1,552402	-0,081044	-0,774566	-2,770921	-1,171168	-7,797094	15,555706	13,166568	-0,012517	0,163266	-0,014699	13,918790	2,534979	-0,081044	-0,012517	0,163266	-0,014699	13,918790	2,534979	-0,081044
13:16:16,08	0,354036	3,234979	-0,127989	0,672972	0,338006	0,272999	-0,014147	0,160978	-0,017054	1,159736	1,445752	-0,084782	-0,774499	-2,771517	-1,169630	-7,782750	15,578421	13,132219	-0,014147	0,160978	-0,017054	13,796502	2,556321	-0,084782	-0,014147	0,160978	-0,017054	13,796502	2,556321	-0,084782
13:16:16,13	0,354036	3,234979	-0,127989	0,672972	0,338006	0,272999	-0,013664	0,160622	-0,015516	1,205074	1,471934	-0,119131	-0,772166	-2,769171	-1,168827	-7,766212	15,525628	13,164537	-0,013664	0,160622	-0,015516	13,813921	2,544585	-0,119131	-0,013664	0,160622	-0,015516	13,813921	2,544585	-0,119131
13:16:16,18	0,354036	3,234979	-0,127989	0,672972	0,338006	0,272999	-0,016863	0,159775	-0,014713	1,211705	1,346313	-0,086813	-0,776260	-2,770654	-1,171936	-7,761828	15,557086	13,161619	-0,016863	0,159775	-0,014713	13,754005	2,670073	-0,086813	-0,016863	0,159775	-0,014713	13,754005	2,670073	-0,086813
13:16:16,23	0,354036	3,234979	-0,127989	0,672972	0,338006	0,272999	-0,013532	0,162579	-0,017822	1,095319	1,507613	-0,089731	-0,773988	-2,771261	-1,169964	-7,798746	15,553195	13,214273	-0,013532	0,162579	-0,017822	13,857753	2,569859	-0,089731	-0,013532	0,162579	-0,017822	13,857753	2,569859	-0,089731
13:16:16,28	0,354036	3,234979	-0,127989	0,672972	0,338006	0,272999	-0,014142	0,160307	-0,015850	1,191612	1,445866	-0,037077	-0,771621	-2,775935	-1,173050	-7,791794	15,526582	13,210097	-0,014142	0,160307	-0,015850	13,775727	2,555999	-0,037077	-0,014142	0,160307	-0,015850	13,775727	2,555999	-0,037077
13:16:16,33	0,354036	3,234979	-0,127989	0,672972	0,338006	0,272999	-0,011278	0,155921	-0,018936	1,400100	1,614132	-0,041253	-0,776893	-2,770942	-1,168451	-7,797096	15,579318	13,165266	-0,011278	0,155921	-0,018936	13,639934	2,499424	-0,041253	-0,011278	0,155921	-0,018936	13,639934	2,499424	-0,041253
13:16:16,38	0,354036	3,234979	-0,127989	0,672972	0,338006	0,272999	-0,012966	0,162983	-0,014337	1,075937	1,495388	-0,086084	-0,774596	-2,773929	-1,170011	-7,810445	15,516959	13,144928	-0,011528	0,159500	-0,015897	13,717119	2,494712	-0,106422	-0,011528	0,159500	-0,015897	13,717119	2,494712	-0,106422
13:16:16,43	0,354036	3,234979	-0,127989	0,672972	0,338006	0,272999	-0,011528	0,159500	-0,015897	1,196332	1,589784	-0,106422	-0,775079	-2,770694	-1,168429	-7,767608	15,561652	13,174424	-0,011528	0,159500	-0,015897	13,717119	2,494712	-0,106422	-0,011528	0,159500	-0,015897	13,717119	2,494712	-0,106422
13:16:16,48	0,354036	3,234979	-0,127989	0,672972	0,338006	0,272999	-0,014088	0,161536	-0,014315	1,150587	1,471427	-0,076926	-0,773290	-2,770201	-1,170004	-7,759782	15,569816	13,142030	-0,014088	0,161536	-0,014315	13,831194	2,577297	-0,076926	-0,014088	0,161536	-0,014315	13,831194	2,577297	-0,076926
13:16:16,53	0,354036	3,234979	-0,127989	0,672972	0,338006	0,272999	-0,015409	0,160233	-0,015890	1,229327	1,405386	-0,109320	-0,775675	-2,770913	-1,169605	-7,774364	15,573993	13,165778	-0,015409	0,160233	-0,015890	13,807648	2,615022	-0,109320	-0,015409	0,160233	-0,015890	13,807648	2,615022	-0,109320
13:16:16,58	0,354036	3,234979	-0,127989	0,672972	0,338006	0,272999	-0,013600	0,161942	-0,015491	1,136782	1,484776	-0,085571	-0,774549	-2,773346	-1,169610	-7,785066	15,510447	13,149154	-0,013600	0,161942	-0,015491	13,849264	2,552347	-0,085571	-0,013600	0,161942	-0,015491	13,849264	2,552347	-0,085571
13:16:16,63	0,354036	3,234979	-0,127989	0,672972	0,338006	0,272999	-0,012056	0,159751	-0,015496	1,190337	1,587574	-0,102196	-0,772858	-2,769346	-1,170023	-7,818116	15,537986	13,156358	-0,012056	0,159751	-0,015496	13,730816	2,533933	-0,102196	-0,012056	0,159751	-0,015496	13,730816	2,533933	-0,102196
13:16:16,68	0,354036	3,234979	-0,127989	0,672972	0,338006	0,272999	-0,016366	0,160287	-0,015909	1,169802	1,321056	-0,094991	-0,771578	-2,772749	-1,171148	-7,771311	15,523121	13,160647	-0,016366	0,160287	-0,015909	13,752337	2,605759	-0,094991	-0,016366	0,160287	-0,015909	13,752337	2,605759	-0,094991
13:16:16,73	0,354036	3,234979	-0,127989	0,672972	0,338006	0,272999	-0,014058	0,157476	-0,017034	1,326496	1,488998	-0,090703	-0,773992	-2,773914	-1,173136	-7,810673	15,546629	13,123663	-0,014058	0,157476	-0,017034	13,688379	2,592585	-0,090703	-0,014058	0,157476	-0,017034	13,688379	2,592585	-0,090703
13:16:16,78	0,354036	3,234979	-0,127989	0,672972	0,338006	0,272999	-0,011842	0,158985	-0,019022	1,248705	1,558386	-0,127687	-0,774519	-2,769106	-1,168833	-7,771619	15,545923	13,164849	-0,011842	0,158985	-0,019022	13,729046	2,488020	-0,127687	-0,011842	0,158985	-0,019022	13,729046	2,488020	-0,127687
13:16:16,83	0,354036	3,234979	-0,127989	0,672972	0,338006	0,272999	-0,015743	0,161845	-0,014719	1,118913	1,389729	-0,086500	-0,771601	-2,772778	-1,169612	-7,788339	15,526390	13,145449	-0,015743	0,161845	-0,014719	13,823745	2,625560	-0,086500	-0,015743	0,161845	-0,014719	13,823745	2,625560	-0,086500
13:16:16,88	0,354036	3,234979	-0,127989	0,672972	0,338006	0,272999	-0,014022	0,157482	-0,015498	1,320508	1,474534	-0,105901	-0,770450	-2,772902	-1,169225	-7,794463	15,504910	13,144768	-0,014022	0,157482	-0,015498	13,682852	2,575227	-0,105901	-0,014022	0,157482	-0,015498	13,682852	2,575227	-0,105901
13:16:16,93	0,354036	3,234979	-0,127989	0,672972	0,338006	0,272999	-0,014490	0,156423	-0,015111	1,353909	1,455602	-0,106581	-0,772791	-2,769568	-1,169581	-7,773739	15,512115	13,198389	-0,014490	0,156423	-0,015111	13,633125	2,593081	-0,106581	-0,014490	0,156423	-0,015111	13,633125	2,593081	-0,106581
13:16:16,98	0,354036	3,234979	-0,127989	0,672972	0,338006	0,272999	-0,016207	0,160117	-0,015467	1,178413	1,380687	-0,052960	-0,774583	-2,776355	-1,169609	-7,821719	15,549560	13,155176	-0,016207	0,160117	-0,015467	13,747622	2,652915	-0,052960	-0,016207	0,160117	-0,015467	13,747622	2,652915	-0,052960
13:16:17,03	0,354036	3,234979	-0,127989	0,672972	0,338006	0,272999	-0,009433	0,158276	-0,015495	1,282595	1,672627	-0,096173	-0,770416	-2,768135	-1,168055	-7,772839	15,524154	13,164544	-0,009433	0,158276	-0,015495	13,707269	2,413147	-0,096173	-0,009433	0,158276	-0,015495	13,707269	2,413147	-0,096173
13:16:17,08	0,354036	3,234979	-0,127989	0,672972	0,338006	0,272999	-0,018635	0,158778	-0,013941	1,258944	1,249153	-0,086806	-0,775185	-2,775529	-1,170764	-7,812207	15,522955	13,169483	-0,018635	0,158778	-0,013941	13,723002	2,712036	-0,086806	-0,018635	0,158778	-0,013941	13,723002	2,712036	-0,086806
13:16:17,13	0,354036	3,234979	-0,127989	0,672972	0,338006	0,272999	-0,009848	0,159210	-0,016650	1,215723	1,672616	-0,081866	-0,775718	-2,771885	-1,170009	-7,784164	15,531846	13,145243	-0,009848	0,159210	-0,016650	13,713745	2,445669	-0,081866	-0,009848	0,159210	-0,016650	13,713745	2,445669	-0,081866
13:16:17,18	0,354036	3,234979	-0,127989	0,672972	0,338006	0,272999	-0,012736	0,161494	-0,015895	1,118687	1,542252	-0,106107	-0,772198	-2,771651	-1,170773	-7,789032	15,538692	13,161155	-0,012736	0,161494	-0,015895	13,795988	2,542057	-0,106107	-0,012736	0,161494	-0,015895	13,795988	2,542057	-0,106107
13:16:17,23	0,354036	3,234979	-0,127989	0,672972	0,338006	0,272999	-0,014699	0,158562	-0,016659	1,274646	1,432538	-0,090194	-0,775779	-2,772931	-1,169608	-7,823237	15,564422	13,180194	-0,011800	0,161024	-0,015493	13,792198	2,467128	-0,071156	-0,011800	0,161024	-0,015493	13,792198	2,467128	-0,071156
13:16:17,28	0,354036	3,234979	-0,127989	0,672972	0,338006	0,272999	-0,011800	0,161024	-0,015493	1,151819	1,540795	-0,071156	-0,775149	-2,771891	-1,173457	-7,784711	15,548678	13,210970	-0,011800	0,161024	-0,015493	13,792198	2,467128	-0,071156	-0,011800	0,161024	-0,015493	13,792198	2,467128	-0,071156
13:16:17,33	0,354036	3,234979	-0,127989	0,672972	0,338006	0,272999	-0,013016	0,160998	-0,019343	1,158773	1,518818	-0,040380	-0,772817	-2,767808	-1,170027	-7,805597	15,567076	13,152554	-0,013016	0,160998	-0,019343	13,797151	2,540578	-0,040380	-0,013016	0,160998	-0,019343	13,797151	2,540578	-0,040380
13:16:17,38	0,354036	3,234979	-0,127989	0,672972	0,338006	0,272999	-0,017718	0,161021	-0,015913	1,163114	1,247030	-0,098796	-0,775138	-2,771491	-1,173871	-7,771244	15,516142	13,171341	-0,017718	0,161021	-0,015913	13,803227	2,637895	-0,098796	-0,017718	0,161021	-0,015913	13,803227	2,637895	-0,098796
13:16:17,43	0,354036	3,234979	-0,127989	0,672972	0,338006	0,272999	-0,013368	0,161189	-0,019757	1,127412	1,528459	-0,080008	-0,768738	-2,774540	-1,169608	-7,818993	15,493850	13,154642	-0,013368	0,161189	-0,019757	13,780762	2,577830	-0,080008	-0,013368	0,161189	-0,019757	13,780762	2,577830	-0,080008
13:16:17,48	0,354036	3,234979	-0,127989	0,672972	0,338006	0,272999	-0,013927	0,154122	-0,015494	1,451732	1,469150	-0,096707	-0,771095	-2,771083	-1,172733	-7,809043	15,507372	13,152135	-0,013927	0,154122	-0,015494	13,550299	2,562456	-0,096707	-0,013927	0,154122	-0,015494	13,550299	2,562456	-0,096707
13:16:17,53	0,354036	3,234979	-0,127989	0,672972	0,338006	0,272999	-0,015743	0,157891	-0,018619	1,272401	1,376593	-0,099214	-0,774059	-2,770666	-1,170763	-7,824287	15,536919	13,204886	-0,015743	0,157891	-0,018619	13,666877	2,612427	-0,099214	-0,015743	0,157891	-0,018619	13,666877	2,612427	-0,099214
13:16:17,58	0,354036	3,234979	-0,127989	0,672972	0,338006	0,272999	-0,014622	0,160666	-0,016649	1,146067	1,406926	-0,046464	-0,773381	-2,773154	-1,171165	-7,790054	15,521331	13,150731	-0,014622	0,160666	-0,016649	13,758381	2,554736	-0,046464	-0,014622	0,160666	-0,016649	13,758381	2,554736	-0,046464
13:16:17,63	0,354036	3,234979	-0,127989	0,672972	0,338006	0,272999	-0,012806	0,158836	-0,017051	1,244853	1,538777	-0,100619	-0,773442	-2,774345	-1,172348	-7,823923	15,531096	13,142234	-0,012806	0,158836	-0,017051	13,713499	2,544065	-0,100619	-0,012806	0,158836	-0,017051	13,713499	2,544065	-0,100619
13:16:17,68	0,354036	3,234979	-0,127989	0,672972	0,338006	0,272999	-0,011744	0,158294	-0,018234	1,264594	1,559785	-0,109116	-0,773479	-2,775050	-1,171581	-7,844070	15,527914	13,136916	-0,011744	0,158294	-0,018234	13,690640	2,481707	-0,109116	-0,011744	0,158294	-0,018234	13,690640	2,481707	-0,109116
13:16:17,73	0,354036	3,234979	-0,127989	0,672972	0,338006	0,272999	-0,011115	0,157973	-0,017467	1,268441	1,576657	-0,114434	-0,776326	-2,772420	-1,169981	-7,780859	15,505383	13,178076	-0,011115	0,157973	-0,017467	13,669312	2,449172	-0,114434	-0,011115	0,157973	-0,017467	13,669312	2,449172	-0,114434
13:16:17,78	0,354036	3,234979	-0,127989	0,672972	0,338006	0,272999	-0,011969	0,161753	-0,015867	1,083973	1,598224	-0,073274	-0,775175	-2,772476	-1,169607	-7,792355	15,493607	13,163244	-0,011969	0,161753	-0,015867	13,781576	2,537829	-0,073274	-0,011969	0,161753	-0,015867	13,781576	2,537829	-0,073274
13:16:17,83	0,354036	3,234979	-0,127989	0,672972	0,338006	0,272999	-0,012496	0,160729	-0,015493	1,121286	1,566754	-0,088105	-0,774570	-2,774471	-1,170774	-7,801736	15,529955	13,155333	-0,012496	0,160729	-0,015493	13,738488	2,547724	-0,088105	-0,012496	0,160729	-0,015493	13,738488	2,547724	-0,088105
