# Supplementary material for: Characterization of interfragmentary motion associated with common osteosynthesis devices for rat fracture healing studies
Source: PLoS One. 2017 Apr 28;12(4):e0176735. doi: 10.1371/journal.pone.0176735 (PMC5409164; doi:10.1371/journal.pone.0176735)
Supplement: S1 Dataset — (ZIP) [file pone.0176735.s001.zip › S1_Dataset/RatFix/Specimen02/Plate_02Z.txt]

%Tester: Sukopp Matthias
%Projekt: 
%Zeit: 10.03.2015 13:20:56
%Dateipfad: D:\Messungen\Fixator\Measurements\Fixator_20150310.txt
%Kommentar: Plate_02Z
%VI Version: D:\LVProjekte\Fixator\HauptVI\Fixator_v0.12.vi
%Virtueller Drehpunkt: 	0,0000	0,0000	0,0000
%Sensor zu Hexapod (Mitte): 	0,000000	0,000000	-26,500000
%Sensor zu Hexapod Trans (Mitte): 	-0,500000	-0,866025	0,000000	-0,866025	0,500000	0,000000	0,000000	0,000000	1,000000
%Hexapod zu Labor (Mitte): 	0,354015	3,237972	-0,126990
%Hexapod zu Labor Trans (Mitte): 	0,999971	-0,004695	0,005954	0,004765	0,999920	-0,011717	-0,005899	0,011745	0,999914
%Labor zu CR (Mitte): 	0,000000	0,000000	78,500000
%Labor zu CR Trans (Mitte): 	1,000000	0,000000	0,000000	0,000000	1,000000	0,000000	0,000000	0,000000	1,000000
%Zentrum Sensormasse: 	0,000000	0,000000	2,000000
%Sensormasse: 	200,000000E-3
--------------------------------------------------
Time	X	Y	Z	U	V	W	Exp_ Fx	Exp_ Fy	Exp_ Fz	Exp_ Mx	Exp_ My	Exp_ Mz	Sen_ Fx	Sen_ Fy	Sen_ Fz	Sen_ Mx	Sen_ My	Sen_ Mz	Hex_ Fx	Hex_ Fy	Hex_ Fz	Hex_ Mx	Hex_ My	Hex_ Mz	Lab_ Fx	Lab_ Fy	Lab_ Fz	Lab_ Mx	Lab_ My	Lab_ Mz	Laser
13:20:56,22	0,354015	3,237972	-0,126990	0,672992	0,337978	0,272998	0,029421	-0,072483	0,007258	0,703477	1,768219	0,434907	-0,594166	-2,925383	-1,146856	-15,777975	5,618573	13,686256	0,029421	-0,072483	0,007258	-4,986468	-0,541310	0,434907	0,029421	-0,072483	0,007258	-4,986468	-0,541310	0,434907
13:20:56,27	0,354015	3,237972	-0,126990	0,672992	0,337978	0,272998	0,029421	-0,072483	0,007258	0,703477	1,768219	0,434907	-0,594367	-2,927397	-1,147403	-15,737625	5,619995	13,698605	0,029421	-0,072483	0,007258	-4,986468	-0,541310	0,434907	0,029421	-0,072483	0,007258	-4,986468	-0,541310	0,434907
13:20:56,32	0,354015	3,237972	-0,126990	0,672992	0,337978	0,272998	0,031265	-0,073316	0,006711	0,768181	1,898371	0,447255	-0,596778	-2,925563	-1,145494	-15,763018	5,617523	13,682945	0,031265	-0,073316	0,006711	-4,987127	-0,555960	0,447255	0,031265	-0,073316	0,006711	-4,987127	-0,555960	0,447255
13:20:56,37	0,354015	3,237972	-0,126990	0,672992	0,337978	0,272998	0,030883	-0,070311	0,008620	0,597091	1,857724	0,431595	-0,593286	-2,927026	-1,148964	-15,758405	5,562774	13,703022	0,030883	-0,070311	0,008620	-4,922335	-0,566578	0,431595	0,030883	-0,070311	0,008620	-4,922335	-0,566578	0,431595
13:20:56,42	0,354015	3,237972	-0,126990	0,672992	0,337978	0,272998	0,030404	-0,074067	0,005151	0,747281	1,864194	0,451672	-0,596172	-2,927794	-1,150123	-15,745113	5,605180	13,704337	0,030404	-0,074067	0,005151	-5,066969	-0,522519	0,451672	0,030404	-0,074067	0,005151	-5,066969	-0,522519	0,451672
13:20:56,47	0,354015	3,237972	-0,126990	0,672992	0,337978	0,272998	0,032512	-0,071952	0,003991	0,680657	1,964119	0,452987	-0,592645	-2,926514	-1,147397	-15,744880	5,592588	13,712762	0,032512	-0,071952	0,003991	-4,967544	-0,588072	0,452987	0,032512	-0,071952	0,003991	-4,967544	-0,588072	0,452987
13:20:56,52	0,354015	3,237972	-0,126990	0,672992	0,337978	0,272998	0,029639	-0,074366	0,006718	0,795417	1,821227	0,461412	-0,594467	-2,928688	-1,147428	-15,788837	5,620074	13,689250	0,029639	-0,074366	0,006718	-5,042315	-0,505444	0,461412	0,029639	-0,074366	0,006718	-5,042315	-0,505444	0,461412
13:20:56,57	0,354015	3,237972	-0,126990	0,672992	0,337978	0,272998	0,032434	-0,073875	0,006686	0,771725	1,914738	0,437900	-0,594492	-2,925428	-1,147822	-15,785278	5,606922	13,699201	0,032434	-0,073875	0,006686	-5,027485	-0,631313	0,437900	0,032434	-0,073875	0,006686	-5,027485	-0,631313	0,437900
13:20:56,62	0,354015	3,237972	-0,126990	0,672992	0,337978	0,272998	0,029623	-0,072223	0,006293	0,676219	1,778219	0,447851	-0,593272	-2,929989	-1,148966	-15,777856	5,611583	13,694659	0,029623	-0,072223	0,006293	-4,993322	-0,547160	0,447851	0,029623	-0,072223	0,006293	-4,993322	-0,547160	0,447851
13:20:56,67	0,354015	3,237972	-0,126990	0,672992	0,337978	0,272998	0,032963	-0,075561	0,005148	0,857498	1,956013	0,443310	-0,594380	-2,924168	-1,145489	-15,739719	5,616590	13,678449	0,032963	-0,075561	0,005148	-5,074008	-0,631582	0,443310	0,032963	-0,075561	0,005148	-5,074008	-0,631582	0,443310
13:20:56,72	0,354015	3,237972	-0,126990	0,672992	0,337978	0,272998	0,028476	-0,071691	0,008625	0,679698	1,753191	0,427099	-0,590396	-2,929172	-1,148597	-15,796607	5,572377	13,679455	0,028476	-0,071691	0,008625	-4,948067	-0,482140	0,427099	0,028476	-0,071691	0,008625	-4,948067	-0,482140	0,427099
13:20:56,77	0,354015	3,237972	-0,126990	0,672992	0,337978	0,272998	0,030817	-0,077643	0,005517	0,922462	1,847771	0,428105	-0,595606	-2,930164	-1,147000	-15,767201	5,609281	13,721921	0,030817	-0,077643	0,005517	-5,172526	-0,571341	0,428105	0,030817	-0,077643	0,005517	-5,172526	-0,571341	0,428105
13:20:56,82	0,354015	3,237972	-0,126990	0,672992	0,337978	0,272998	0,034281	-0,073627	0,007115	0,760305	2,034944	0,470572	-0,592671	-2,926333	-1,146266	-15,772426	5,621762	13,684243	0,034281	-0,073627	0,007115	-5,019445	-0,656139	0,470572	0,034281	-0,073627	0,007115	-5,019445	-0,656139	0,470572
13:20:56,87	0,354015	3,237972	-0,126990	0,672992	0,337978	0,272998	0,029496	-0,074254	0,007848	0,801061	1,775344	0,432893	-0,592641	-2,923705	-1,147415	-15,743497	5,611873	13,704103	0,029496	-0,074254	0,007848	-5,027841	-0,540093	0,432893	0,029496	-0,074254	0,007848	-5,027841	-0,540093	0,432893
13:20:56,92	0,354015	3,237972	-0,126990	0,672992	0,337978	0,272998	0,027205	-0,072965	0,006699	0,739958	1,686206	0,452754	-0,593922	-2,928305	-1,146654	-15,809801	5,623943	13,698959	0,027205	-0,072965	0,006699	-4,987795	-0,449383	0,452754	0,027205	-0,072965	0,006699	-4,987795	-0,449383	0,452754
13:20:56,97	0,354015	3,237972	-0,126990	0,672992	0,337978	0,272998	0,031829	-0,074156	0,007460	0,779201	1,863204	0,447610	-0,597412	-2,928485	-1,149352	-15,776564	5,607309	13,713633	0,031829	-0,074156	0,007460	-5,042061	-0,635378	0,447610	0,031829	-0,074156	0,007460	-5,042061	-0,635378	0,447610
13:20:57,02	0,354015	3,237972	-0,126990	0,672992	0,337978	0,272998	0,033730	-0,071224	0,004762	0,628920	1,999130	0,462283	-0,592678	-2,925717	-1,148204	-15,763966	5,605464	13,689748	0,033730	-0,071224	0,004762	-4,962135	-0,648640	0,462283	0,033730	-0,071224	0,004762	-4,962135	-0,648640	0,462283
13:20:57,07	0,354015	3,237972	-0,126990	0,672992	0,337978	0,272998	0,028966	-0,073939	0,005910	0,774825	1,763235	0,438399	-0,592069	-2,923687	-1,147815	-15,737453	5,567022	13,683569	0,028966	-0,073939	0,005910	-5,029392	-0,510561	0,438399	0,028966	-0,073939	0,005910	-5,029392	-0,510561	0,438399
13:20:57,12	0,354015	3,237972	-0,126990	0,672992	0,337978	0,272998	0,026904	-0,073452	0,006299	0,729436	1,698208	0,432220	-0,592055	-2,924245	-1,146641	-15,740086	5,586561	13,693117	0,026904	-0,073452	0,006299	-5,036507	-0,413744	0,432220	0,026904	-0,073452	0,006299	-5,036507	-0,413744	0,432220
13:20:57,17	0,354015	3,237972	-0,126990	0,672992	0,337978	0,272998	0,027380	-0,073743	0,007473	0,760206	1,710909	0,441768	-0,594428	-2,923364	-1,147416	-15,753294	5,619799	13,713891	0,027380	-0,073743	0,007473	-5,028630	-0,438407	0,441768	0,027380	-0,073743	0,007473	-5,028630	-0,438407	0,441768
13:20:57,22	0,354015	3,237972	-0,126990	0,672992	0,337978	0,272998	0,027803	-0,071247	0,006698	0,652600	1,704869	0,462541	-0,593285	-2,925521	-1,147823	-15,768600	5,591882	13,684208	0,027803	-0,071247	0,006698	-4,940308	-0,477685	0,462541	0,027803	-0,071247	0,006698	-4,940308	-0,477685	0,462541
13:20:57,27	0,354015	3,237972	-0,126990	0,672992	0,337978	0,272998	0,029100	-0,073315	0,006291	0,728307	1,772989	0,432859	-0,594453	-2,927304	-1,148198	-15,776946	5,623230	13,699595	0,029100	-0,073315	0,006291	-5,026940	-0,511338	0,432859	0,029100	-0,073315	0,006291	-5,026940	-0,511338	0,432859
13:20:57,32	0,354015	3,237972	-0,126990	0,672992	0,337978	0,272998	0,031227	-0,073195	0,005916	0,745034	1,860728	0,448246	-0,592091	-2,924209	-1,146249	-15,756974	5,589844	13,707692	0,031227	-0,073195	0,005916	-5,000781	-0,590624	0,448246	0,031227	-0,073195	0,005916	-5,000781	-0,590624	0,448246
13:20:57,37	0,354015	3,237972	-0,126990	0,672992	0,337978	0,272998	0,027367	-0,073694	0,007865	0,752040	1,693950	0,456343	-0,596254	-2,925775	-1,150171	-15,781162	5,605034	13,675946	0,027367	-0,073694	0,007865	-5,032924	-0,454321	0,456343	0,027367	-0,073694	0,007865	-5,032924	-0,454321	0,456343
13:20:57,42	0,354015	3,237972	-0,126990	0,672992	0,337978	0,272998	0,030804	-0,070872	0,003944	0,606345	1,844168	0,424596	-0,590269	-2,924942	-1,148976	-15,737870	5,607779	13,680865	0,030804	-0,070872	0,003944	-4,957075	-0,573963	0,424596	0,030804	-0,070872	0,003944	-4,957075	-0,573963	0,424596
13:20:57,47	0,354015	3,237972	-0,126990	0,672992	0,337978	0,272998	0,027090	-0,075638	0,005138	0,878203	1,687152	0,429515	-0,590994	-2,924264	-1,149378	-15,779876	5,558522	13,694474	0,027090	-0,075638	0,005138	-5,059351	-0,439419	0,429515	0,027090	-0,075638	0,005138	-5,059351	-0,439419	0,429515
13:20:57,52	0,354015	3,237972	-0,126990	0,672992	0,337978	0,272998	0,026866	-0,074671	0,004737	0,764268	1,663738	0,443124	-0,595574	-2,927031	-1,148194	-15,764593	5,667413	13,700728	0,026866	-0,074671	0,004737	-5,097391	-0,445224	0,443124	0,026866	-0,074671	0,004737	-5,097391	-0,445224	0,443124
13:20:57,57	0,354015	3,237972	-0,126990	0,672992	0,337978	0,272998	0,031552	-0,072089	0,005920	0,731947	1,866209	0,449379	-0,594477	-2,925892	-1,150188	-15,787483	5,626268	13,652766	0,031552	-0,072089	0,005920	-4,927025	-0,610618	0,449379	0,031552	-0,072089	0,005920	-4,927025	-0,610618	0,449379
13:20:57,62	0,354015	3,237972	-0,126990	0,672992	0,337978	0,272998	0,030017	-0,072468	0,003926	0,704608	1,787149	0,401416	-0,592043	-2,927373	-1,147405	-15,748878	5,609432	13,698788	0,030017	-0,072468	0,003926	-4,984161	-0,569197	0,401416	0,030017	-0,072468	0,003926	-4,984161	-0,569197	0,401416
13:20:57,67	0,354015	3,237972	-0,126990	0,672992	0,337978	0,272998	0,030082	-0,075317	0,006710	0,857445	1,832395	0,447439	-0,592704	-2,925803	-1,146644	-15,775622	5,599052	13,703231	0,030082	-0,075317	0,006710	-5,054921	-0,529076	0,447439	0,030082	-0,075317	0,006710	-5,054921	-0,529076	0,447439
13:20:57,72	0,354015	3,237972	-0,126990	0,672992	0,337978	0,272998	0,029054	-0,073960	0,007470	0,764510	1,760937	0,451882	-0,592140	-2,927435	-1,148211	-15,788739	5,593192	13,684607	0,029054	-0,073960	0,007470	-5,041317	-0,519789	0,451882	0,029054	-0,073960	0,007470	-5,041317	-0,519789	0,451882
13:20:57,77	0,354015	3,237972	-0,126990	0,672992	0,337978	0,272998	0,030184	-0,075264	0,005903	0,820696	1,811290	0,433257	-0,597881	-2,926312	-1,143942	-15,737946	5,626089	13,662335	0,030184	-0,075264	0,005903	-5,087512	-0,558175	0,433257	0,030184	-0,075264	0,005903	-5,087512	-0,558175	0,433257
13:20:57,82	0,354015	3,237972	-0,126990	0,672992	0,337978	0,272998	0,032082	-0,069731	0,010173	0,586876	1,937515	0,410985	-0,593274	-2,928854	-1,145467	-15,778130	5,601897	13,702081	0,032082	-0,069731	0,010173	-4,887006	-0,580928	0,410985	0,032082	-0,069731	0,010173	-4,887006	-0,580928	0,410985
13:20:57,87	0,354015	3,237972	-0,126990	0,672992	0,337978	0,272998	0,031981	-0,074991	0,008647	0,819380	1,909554	0,450732	-0,589095	-2,928451	-1,148157	-15,736811	5,580066	13,713066	0,031981	-0,074991	0,008647	-5,067453	-0,600952	0,450732	0,031981	-0,074991	0,008647	-5,067453	-0,600952	0,450732
13:20:57,92	0,354015	3,237972	-0,126990	0,672992	0,337978	0,272998	0,029542	-0,078410	0,005958	0,998870	1,829443	0,461717	-0,597932	-2,926174	-1,148210	-15,748898	5,619513	13,679381	0,029542	-0,078410	0,005958	-5,156277	-0,489630	0,461717	0,029542	-0,078410	0,005958	-5,156277	-0,489630	0,461717
13:20:57,97	0,354015	3,237972	-0,126990	0,672992	0,337978	0,272998	0,031989	-0,069618	0,005904	0,569823	1,926456	0,428032	-0,590347	-2,924366	-1,148212	-15,769154	5,594816	13,685224	0,031989	-0,069618	0,005904	-4,895180	-0,584645	0,428032	0,031989	-0,069618	0,005904	-4,895180	-0,584645	0,428032
13:20:58,02	0,354015	3,237972	-0,126990	0,672992	0,337978	0,272998	0,026631	-0,075282	0,005902	0,832863	1,642657	0,433874	-0,592658	-2,927999	-1,147776	-15,745886	5,569966	13,716901	0,026631	-0,075282	0,005902	-5,076807	-0,447858	0,433874	0,026631	-0,075282	0,005902	-5,076807	-0,447858	0,433874
13:20:58,07	0,354015	3,237972	-0,126990	0,672992	0,337978	0,272998	0,030933	-0,075097	0,006338	0,813353	1,898932	0,465551	-0,595634	-2,924864	-1,150164	-15,759946	5,592602	13,675568	0,030933	-0,075097	0,006338	-5,081788	-0,529283	0,465551	0,030933	-0,075097	0,006338	-5,081788	-0,529283	0,465551
13:20:58,12	0,354015	3,237972	-0,126990	0,672992	0,337978	0,272998	0,029705	-0,070953	0,003950	0,610422	1,811604	0,424218	-0,593270	-2,928162	-1,146653	-15,774955	5,601786	13,678644	0,029705	-0,070953	0,003950	-4,959391	-0,520246	0,424218	0,029705	-0,070953	0,003950	-4,959391	-0,520246	0,424218
13:20:58,17	0,354015	3,237972	-0,126990	0,672992	0,337978	0,272998	0,031379	-0,074649	0,007462	0,803042	1,881059	0,427295	-0,591554	-2,925116	-1,148985	-15,778205	5,583924	13,694808	0,031379	-0,074649	0,007462	-5,056876	-0,582196	0,427295	0,031379	-0,074649	0,007462	-5,056876	-0,582196	0,427295
13:20:58,22	0,354015	3,237972	-0,126990	0,672992	0,337978	0,272998	0,027884	-0,074612	0,005129	0,784033	1,705412	0,443459	-0,593851	-2,922615	-1,148203	-15,743991	5,581390	13,698719	0,027884	-0,074612	0,005129	-5,072993	-0,483451	0,443459	0,027884	-0,074612	0,005129	-5,072993	-0,483451	0,443459
13:20:58,27	0,354015	3,237972	-0,126990	0,672992	0,337978	0,272998	0,026866	-0,071372	0,005911	0,630480	1,683412	0,447369	-0,593270	-2,922697	-1,149779	-15,755874	5,604625	13,676407	0,026866	-0,071372	0,005911	-4,972228	-0,425596	0,447369	0,026866	-0,071372	0,005911	-4,972228	-0,425596	0,447369
13:20:58,32	0,354015	3,237972	-0,126990	0,672992	0,337978	0,272998	0,026647	-0,071916	0,004335	0,672954	1,650088	0,425057	-0,594423	-2,927534	-1,147799	-15,755140	5,597297	13,698269	0,026647	-0,071916	0,004335	-4,972467	-0,441687	0,425057	0,026647	-0,071916	0,004335	-4,972467	-0,441687	0,425057
13:20:58,37	0,354015	3,237972	-0,126990	0,672992	0,337978	0,272998	0,031412	-0,073337	0,006315	0,740842	1,902171	0,446919	-0,593264	-2,925980	-1,148953	-15,759665	5,611398	13,724126	0,031412	-0,073337	0,006315	-5,016089	-0,563662	0,446919	0,031412	-0,073337	0,006315	-5,016089	-0,563662	0,446919
13:20:58,42	0,354015	3,237972	-0,126990	0,672992	0,337978	0,272998	0,029487	-0,073563	0,005161	0,762575	1,791093	0,472776	-0,591484	-2,926453	-1,147811	-15,755921	5,593734	13,684303	0,029487	-0,073563	0,005161	-5,012145	-0,523614	0,472776	0,029487	-0,073563	0,005161	-5,012145	-0,523614	0,472776
13:20:58,47	0,354015	3,237972	-0,126990	0,672992	0,337978	0,272998	0,029006	-0,075341	0,006304	0,841591	1,778183	0,432953	-0,591553	-2,925224	-1,147431	-15,778573	5,577484	13,693644	0,029006	-0,075341	0,006304	-5,072680	-0,498808	0,432953	0,029006	-0,075341	0,006304	-5,072680	-0,498808	0,432953
13:20:58,52	0,354015	3,237972	-0,126990	0,672992	0,337978	0,272998	0,027976	-0,074667	0,006683	0,781158	1,713138	0,442295	-0,593300	-2,925633	-1,146660	-15,774655	5,582192	13,683233	0,027976	-0,074667	0,006683	-5,080225	-0,483008	0,442295	0,027976	-0,074667	0,006683	-5,080225	-0,483008	0,442295
13:20:58,57	0,354015	3,237972	-0,126990	0,672992	0,337978	0,272998	0,029204	-0,073358	0,007454	0,719134	1,777999	0,431883	-0,591428	-2,925948	-1,148146	-15,713972	5,571054	13,731885	0,029204	-0,073358	0,007454	-5,039505	-0,514493	0,431883	0,029204	-0,073358	0,007454	-5,039505	-0,514493	0,431883
13:20:58,62	0,354015	3,237972	-0,126990	0,672992	0,337978	0,272998	0,028541	-0,075137	0,005968	0,832307	1,801639	0,480535	-0,590372	-2,929036	-1,149347	-15,784867	5,585365	13,709301	0,030688	-0,077595	0,004767	-5,154145	-0,564249	0,457952	0,030688	-0,077595	0,004767	-5,154145	-0,564249	0,457952
13:20:58,67	0,354015	3,237972	-0,126990	0,672992	0,337978	0,272998	0,030688	-0,077595	0,004767	0,937102	1,844733	0,457952	-0,593872	-2,927308	-1,146281	-15,776556	5,588150	13,663485	0,030941	-0,073700	0,007834	-5,044354	-0,565149	0,412135	0,030941	-0,073700	0,007834	-5,044354	-0,565149	0,412135
13:20:58,72	0,354015	3,237972	-0,126990	0,672992	0,337978	0,272998	0,030941	-0,073700	0,007834	0,741119	1,863698	0,412135	-0,594481	-2,926184	-1,148571	-15,771738	5,590762	13,723116	0,030271	-0,072611	0,005543	-5,010827	-0,544537	0,471766	0,030271	-0,072611	0,005543	-5,010827	-0,544537	0,471766
13:20:58,77	0,354015	3,237972	-0,126990	0,672992	0,337978	0,272998	0,030271	-0,072611	0,005543	0,689166	1,831744	0,471766	-0,595046	-2,924597	-1,147439	-15,764304	5,593277	13,683808	0,030271	-0,072611	0,005543	-5,010827	-0,544537	0,471766	0,030271	-0,072611	0,005543	-5,010827	-0,544537	0,471766
13:20:58,82	0,354015	3,237972	-0,126990	0,672992	0,337978	0,272998	0,029180	-0,071328	0,006675	0,628345	1,780162	0,432458	-0,589200	-2,925713	-1,149747	-15,775376	5,576629	13,705018	0,029180	-0,071328	0,006675	-4,970932	-0,510431	0,432458	0,029180	-0,071328	0,006675	-4,970932	-0,510431	0,432458
13:20:58,87	0,354015	3,237972	-0,126990	0,672992	0,337978	0,272998	0,027223	-0,076949	0,004367	0,900676	1,677165	0,453669	-0,590966	-2,928125	-1,147399	-15,786297	5,584787	13,722680	0,027223	-0,076949	0,004367	-5,139838	-0,459851	0,453669	0,027223	-0,076949	0,004367	-5,139838	-0,459851	0,453669
13:20:58,92	0,354015	3,237972	-0,126990	0,672992	0,337978	0,272998	0,030195	-0,076626	0,006715	0,885489	1,818188	0,471331	-0,592658	-2,927654	-1,148947	-15,755950	5,608841	13,719013	0,030195	-0,076626	0,006715	-5,129677	-0,552154	0,471331	0,030195	-0,076626	0,006715	-5,129677	-0,552154	0,471331
13:20:58,97	0,354015	3,237972	-0,126990	0,672992	0,337978	0,272998	0,030633	-0,074925	0,005167	0,833015	1,855194	0,467664	-0,593852	-2,923948	-1,146232	-15,750112	5,588061	13,731514	0,030633	-0,074925	0,005167	-5,048581	-0,549494	0,467664	0,030633	-0,074925	0,005167	-5,048581	-0,549494	0,467664
13:20:59,02	0,354015	3,237972	-0,126990	0,672992	0,337978	0,272998	0,028021	-0,072037	0,007883	0,667794	1,734802	0,480165	-0,591677	-2,923968	-1,148781	-15,735979	5,566881	13,689008	0,028021	-0,072037	0,007883	-4,987142	-0,464823	0,480165	0,028021	-0,072037	0,007883	-4,987142	-0,464823	0,480165
13:20:59,07	0,354015	3,237972	-0,126990	0,672992	0,337978	0,272998	0,026951	-0,073931	0,005334	0,754988	1,701984	0,437658	-0,593262	-2,925994	-1,150940	-15,759607	5,604765	13,666978	0,026951	-0,073931	0,005334	-5,048601	-0,413635	0,437658	0,026951	-0,073931	0,005334	-5,048601	-0,413635	0,437658
13:20:59,12	0,354015	3,237972	-0,126990	0,672992	0,337978	0,272998	0,029498	-0,073572	0,003174	0,757318	1,795048	0,415628	-0,593317	-2,923480	-1,147425	-15,776392	5,595072	13,713516	0,029498	-0,073572	0,003174	-5,018093	-0,520547	0,415628	0,029498	-0,073572	0,003174	-5,018093	-0,520547	0,415628
13:20:59,17	0,354015	3,237972	-0,126990	0,672992	0,337978	0,272998	0,027348	-0,072267	0,006689	0,672679	1,673570	0,462167	-0,590894	-2,928939	-1,147807	-15,755779	5,571756	13,673637	0,027348	-0,072267	0,006689	-5,000302	-0,473269	0,462167	0,027348	-0,072267	0,006689	-5,000302	-0,473269	0,462167
13:20:59,22	0,354015	3,237972	-0,126990	0,672992	0,337978	0,272998	0,030865	-0,077095	0,006307	0,913835	1,885938	0,422288	-0,594474	-2,929612	-1,149330	-15,770325	5,574725	13,727387	0,030865	-0,077095	0,006307	-5,138123	-0,536946	0,422288	0,030865	-0,077095	0,006307	-5,138123	-0,536946	0,422288
13:20:59,27	0,354015	3,237972	-0,126990	0,672992	0,337978	0,272998	0,033237	-0,074331	0,004784	0,765396	1,995215	0,476037	-0,592690	-2,926534	-1,148581	-15,761940	5,582812	13,698798	0,033237	-0,074331	0,004784	-5,069574	-0,613893	0,476037	0,033237	-0,074331	0,004784	-5,069574	-0,613893	0,476037
13:20:59,32	0,354015	3,237972	-0,126990	0,672992	0,337978	0,272998	0,029680	-0,074338	0,005533	0,776940	1,813453	0,447449	-0,589177	-2,925226	-1,150137	-15,755997	5,553864	13,694713	0,029680	-0,074338	0,005533	-5,058555	-0,516406	0,447449	0,029680	-0,074338	0,005533	-5,058555	-0,516406	0,447449
13:20:59,37	0,354015	3,237972	-0,126990	0,672992	0,337978	0,272998	0,026790	-0,076725	0,003977	0,879005	1,682805	0,443363	-0,594995	-2,925682	-1,148966	-15,746886	5,619269	13,704619	0,026790	-0,076725	0,003977	-5,143929	-0,420206	0,443363	0,026790	-0,076725	0,003977	-5,143929	-0,420206	0,443363
13:20:59,42	0,354015	3,237972	-0,126990	0,672992	0,337978	0,272998	0,030094	-0,071916	0,005149	0,690095	1,829803	0,453269	-0,593858	-2,925638	-1,150912	-15,758101	5,607450	13,705743	0,030094	-0,071916	0,005149	-4,955273	-0,532575	0,453269	0,030094	-0,071916	0,005149	-4,955273	-0,532575	0,453269
13:20:59,47	0,354015	3,237972	-0,126990	0,672992	0,337978	0,272998	0,029487	-0,072878	0,003202	0,724297	1,794457	0,454393	-0,594608	-2,927729	-1,148132	-15,753186	5,601941	13,684811	0,029487	-0,072878	0,003202	-4,996619	-0,520305	0,454393	0,029487	-0,072878	0,003202	-4,996619	-0,520305	0,454393
13:20:59,52	0,354015	3,237972	-0,126990	0,672992	0,337978	0,272998	0,029593	-0,075594	0,006286	0,836339	1,776715	0,428392	-0,591558	-2,927088	-1,147828	-15,792814	5,593778	13,679742	0,029593	-0,075594	0,006286	-5,097794	-0,546325	0,428392	0,029593	-0,075594	0,006286	-5,097794	-0,546325	0,428392
13:20:59,57	0,354015	3,237972	-0,126990	0,672992	0,337978	0,272998	0,029593	-0,075594	0,006286	0,836339	1,776715	0,428392	-0,591274	-2,929050	-1,149295	-15,787321	5,548698	13,652244	0,029593	-0,075594	0,006286	-5,097794	-0,546325	0,428392	0,029593	-0,075594	0,006286	-5,097794	-0,546325	0,428392
13:20:59,62	0,354015	3,237972	-0,126990	0,672992	0,337978	0,272998	0,031151	-0,076822	0,004819	0,863900	1,885012	0,400894	-0,592153	-2,928636	-1,159846	-15,760614	5,554032	13,694808	0,031151	-0,076822	0,004819	-5,166629	-0,560307	0,400894	0,031151	-0,076822	0,004819	-5,166629	-0,560307	0,400894
13:20:59,67	0,354015	3,237972	-0,126990	0,672992	0,337978	0,272998	0,031231	-0,075853	-0,005732	0,831484	1,909656	0,443459	-0,488527	-3,005172	-6,452872	-7,417354	-6,722075	14,129572	0,031231	-0,075853	-0,005732	-5,122977	-0,541976	0,443459	0,031231	-0,075853	-0,005732	-5,122977	-0,541976	0,443459
13:20:59,72	0,353978	3,238009	-0,117046	0,672978	0,337992	0,272979	0,045700	-0,203864	-5,298758	1,028255	16,025590	0,878223	-0,489769	-3,001884	-6,498244	-7,129418	-6,769878	14,116625	0,045700	-0,203864	-5,298758	-14,975046	12,438110	0,878223	0,045700	-0,203864	-5,298758	-14,975046	12,438110	0,878223
13:20:59,77	0,353978	3,238009	-0,117046	0,672978	0,337992	0,272979	0,045476	-0,200462	-5,322387	1,020440	16,255563	0,824782	-0,491361	-3,003276	-6,476501	-7,123531	-6,696493	14,076132	0,045476	-0,200462	-5,322387	-14,715839	12,685736	0,824782	0,045476	-0,200462	-5,322387	-14,715839	12,685736	0,824782
13:20:59,82	0,353978	3,238009	-0,117046	0,672978	0,337992	0,272979	0,045476	-0,200462	-5,322387	1,020440	16,255563	0,824782	-0,491328	-3,003482	-6,462500	-7,146717	-6,657139	14,098158	0,045476	-0,200462	-5,322387	-14,715839	12,685736	0,824782	0,045476	-0,200462	-5,322387	-14,715839	12,685736	0,824782
13:20:59,87	0,353978	3,238009	-0,117046	0,672978	0,337992	0,272979	0,044897	-0,199288	-5,303765	0,975459	16,071781	0,861286	-0,492088	-3,002189	-6,457879	-7,248617	-6,605731	14,112636	0,044897	-0,199288	-5,303765	-14,668673	12,547354	0,861286	0,044897	-0,199288	-5,303765	-14,668673	12,547354	0,861286
13:20:59,92	0,353978	3,238009	-0,117046	0,672978	0,337992	0,272979	0,044897	-0,199288	-5,303765	0,975459	16,071781	0,861286	-0,493277	-3,006371	-6,448181	-7,295588	-6,577260	14,092768	0,044897	-0,199288	-5,303765	-14,668673	12,547354	0,861286	0,044897	-0,199288	-5,303765	-14,668673	12,547354	0,861286
13:20:59,97	0,353978	3,238009	-0,117046	0,672978	0,337992	0,272979	0,049113	-0,200350	-5,294067	1,031847	16,236104	0,841419	-0,491534	-3,004121	-6,443913	-7,307861	-6,578692	14,100576	0,049113	-0,200350	-5,294067	-14,695640	12,380714	0,841419	0,049113	-0,200350	-5,294067	-14,695640	12,380714	0,841419
13:21:00,02	0,353978	3,238009	-0,117046	0,672978	0,337992	0,272979	0,046294	-0,200735	-5,289798	1,044465	16,079577	0,849227	-0,492070	-3,006782	-6,438090	-7,302526	-6,585521	14,072047	0,046294	-0,200735	-5,289798	-14,713207	12,445518	0,849227	0,046294	-0,200735	-5,289798	-14,713207	12,445518	0,849227
13:21:00,07	0,353978	3,238009	-0,117046	0,672978	0,337992	0,272979	0,048866	-0,201600	-5,283976	1,086239	16,221369	0,820697	-0,491577	-3,006333	-6,436152	-7,351579	-6,571860	14,096187	0,048230	-0,201803	-5,282038	-14,757470	12,352921	0,844837	0,048230	-0,201803	-5,282038	-14,757470	12,352921	0,844837
13:21:00,12	0,353978	3,238009	-0,117046	0,672978	0,337992	0,272979	0,048230	-0,201803	-5,282038	1,084095	16,139004	0,844837	-0,490453	-3,002779	-6,434628	-7,380835	-6,544865	14,092301	0,048230	-0,201803	-5,282038	-14,757470	12,352921	0,844837	0,048230	-0,201803	-5,282038	-14,757470	12,352921	0,844837
13:21:00,17	0,353978	3,238009	-0,117046	0,672978	0,337992	0,272979	0,044591	-0,200999	-5,280514	1,051029	15,910937	0,840951	-0,492764	-3,006039	-6,433835	-7,378743	-6,517871	14,096624	0,044591	-0,200999	-5,280514	-14,727409	12,410522	0,840951	0,044591	-0,200999	-5,280514	-14,727409	12,410522	0,840951
13:21:00,22	0,353978	3,238009	-0,117046	0,672978	0,337992	0,272979	0,048570	-0,200628	-5,279721	1,056128	16,106125	0,845274	-0,492811	-3,007464	-6,427616	-7,419061	-6,504606	14,112840	0,048570	-0,200628	-5,279721	-14,693137	12,293412	0,845274	0,048570	-0,200628	-5,279721	-14,693137	12,293412	0,845274
13:21:00,27	0,353978	3,238009	-0,117046	0,672978	0,337992	0,272979	0,049827	-0,201300	-5,273502	1,082398	16,129969	0,861490	-0,492850	-3,004499	-6,431126	-7,428543	-6,485391	14,120967	0,049827	-0,201300	-5,273502	-14,719616	12,218537	0,861490	0,049827	-0,201300	-5,273502	-14,719616	12,218537	0,861490
13:21:00,32	0,353978	3,238009	-0,117046	0,672978	0,337992	0,272979	0,047279	-0,199783	-5,277012	1,015457	15,979667	0,869617	-0,496940	-3,007149	-6,430347	-7,417636	-6,499184	14,109148	0,047279	-0,199783	-5,277012	-14,667538	12,268235	0,869617	0,047279	-0,199783	-5,277012	-14,667538	12,268235	0,869617
13:21:00,37	0,353978	3,238009	-0,117046	0,672978	0,337992	0,272979	0,051619	-0,197567	-5,276232	0,893702	16,221669	0,857799	-0,491762	-3,006375	-6,431138	-7,476857	-6,480818	14,121527	0,051619	-0,197567	-5,276232	-14,615289	12,169577	0,857799	0,051619	-0,197567	-5,276232	-14,615289	12,169577	0,857799
13:21:00,42	0,353978	3,238009	-0,117046	0,672978	0,337992	0,272979	0,048360	-0,201664	-5,277024	1,093071	15,991729	0,870177	-0,493533	-3,007582	-6,429984	-7,482112	-6,492277	14,105491	0,048360	-0,201664	-5,277024	-14,737580	12,195472	0,870177	0,048360	-0,201664	-5,277024	-14,737580	12,195472	0,870177
13:21:00,47	0,353978	3,238009	-0,117046	0,672978	0,337992	0,272979	0,052119	-0,199641	-5,273173	0,957303	16,134557	0,852959	-0,495394	-3,008619	-6,427287	-7,537716	-6,480955	14,104309	0,052119	-0,199641	-5,273173	-14,714506	12,043222	0,852959	0,052119	-0,199641	-5,273173	-14,714506	12,043222	0,852959
13:21:00,52	0,353978	3,238009	-0,117046	0,672978	0,337992	0,272979	0,052119	-0,199641	-5,273173	0,957303	16,134557	0,852959	-0,490087	-3,006682	-6,428845	-7,529149	-6,478953	14,096747	0,052119	-0,199641	-5,273173	-14,714506	12,043222	0,852959	0,052119	-0,199641	-5,273173	-14,714506	12,043222	0,852959
13:21:00,57	0,353978	3,238009	-0,117046	0,672978	0,337992	0,272979	0,047788	-0,203268	-5,274731	1,151915	15,915775	0,845398	-0,495883	-3,008123	-6,428041	-7,495979	-6,455660	14,114828	0,047788	-0,203268	-5,274731	-14,804600	12,164406	0,845398	0,047788	-0,203268	-5,274731	-14,804600	12,164406	0,845398
13:21:00,62	0,353978	3,238009	-0,117046	0,672978	0,337992	0,272979	0,051934	-0,198969	-5,273926	0,965152	16,148460	0,863478	-0,494669	-3,005619	-6,425316	-7,473056	-6,467502	14,117982	0,051934	-0,198969	-5,273926	-14,653934	12,071610	0,863478	0,051934	-0,198969	-5,273926	-14,653934	12,071610	0,863478
13:21:00,67	0,353978	3,238009	-0,117046	0,672978	0,337992	0,272979	0,049158	-0,198769	-5,271202	0,955926	16,029853	0,866632	-0,493581	-3,006790	-6,421448	-7,535107	-6,440151	14,122001	0,049158	-0,198769	-5,271202	-14,647411	12,170962	0,866632	0,049158	-0,198769	-5,271202	-14,647411	12,170962	0,866632
13:21:00,72	0,353978	3,238009	-0,117046	0,672978	0,337992	0,272979	0,049629	-0,200296	-5,267334	1,028028	15,986931	0,870652	-0,493025	-3,011225	-6,422622	-7,555207	-6,462064	14,097432	0,049629	-0,200296	-5,267334	-14,695234	12,091066	0,870652	0,049629	-0,200296	-5,267334	-14,695234	12,091066	0,870652
13:21:00,77	0,353978	3,238009	-0,117046	0,672978	0,337992	0,272979	0,053192	-0,202996	-5,268507	1,139362	16,165741	0,846083	-0,492983	-3,011273	-6,420684	-7,543973	-6,455553	14,081811	0,053192	-0,202996	-5,268507	-14,795792	11,990205	0,846083	0,053192	-0,202996	-5,268507	-14,795792	11,990205	0,846083
13:21:00,82	0,353978	3,238009	-0,117046	0,672978	0,337992	0,272979	0,053212	-0,203055	-5,266570	1,153720	16,173296	0,830462	-0,491240	-3,006803	-6,419518	-7,546414	-6,444198	14,106681	0,053212	-0,203055	-5,266570	-14,786118	11,996127	0,830462	0,053212	-0,203055	-5,266570	-14,786118	11,996127	0,830462
13:21:00,87	0,353978	3,238009	-0,117046	0,672978	0,337992	0,272979	0,048469	-0,202330	-5,265404	1,124626	15,918857	0,855331	-0,494782	-3,006471	-6,416839	-7,555768	-6,454303	14,065499	0,048469	-0,202330	-5,265404	-14,758288	12,114030	0,855331	0,048469	-0,202330	-5,265404	-14,758288	12,114030	0,855331
13:21:00,92	0,353978	3,238009	-0,117046	0,672978	0,337992	0,272979	0,049953	-0,199097	-5,262724	0,943051	15,992966	0,814149	-0,489982	-3,002517	-6,416778	-7,515805	-6,397724	14,136111	0,049953	-0,199097	-5,262724	-14,686025	12,071661	0,814149	0,049953	-0,199097	-5,262724	-14,686025	12,071661	0,814149
13:21:00,97	0,353978	3,238009	-0,117046	0,672978	0,337992	0,272979	0,044128	-0,201277	-5,262663	1,125394	15,696405	0,884762	-0,494749	-3,005643	-6,417173	-7,535311	-6,438048	14,129128	0,044128	-0,201277	-5,262663	-14,674817	12,232334	0,884762	0,044128	-0,201277	-5,262663	-14,674817	12,232334	0,884762
13:21:01,02	0,353978	3,238009	-0,117046	0,672978	0,337992	0,272979	0,049219	-0,198712	-5,263059	0,947337	15,964414	0,877779	-0,492312	-3,005996	-6,414868	-7,525678	-6,390238	14,081076	0,049219	-0,198712	-5,263059	-14,651517	12,100687	0,877779	0,049219	-0,198712	-5,263059	-14,651517	12,100687	0,877779
13:21:01,07	0,353978	3,238009	-0,117046	0,672978	0,337992	0,272979	0,048306	-0,200998	-5,260754	1,112462	15,901347	0,829726	-0,492338	-3,008505	-6,412506	-7,525395	-6,448368	14,106467	0,048306	-0,200998	-5,260754	-14,665892	12,109334	0,829726	0,048306	-0,200998	-5,260754	-14,665892	12,109334	0,829726
13:21:01,12	0,353978	3,238009	-0,117046	0,672978	0,337992	0,272979	0,050492	-0,202231	-5,258391	1,126347	16,044348	0,855117	-0,493475	-3,004954	-6,412118	-7,509397	-6,410832	14,117290	0,050492	-0,202231	-5,258391	-14,748751	12,080706	0,855117	0,050492	-0,202231	-5,258391	-14,748751	12,080706	0,855117
13:21:01,17	0,353978	3,238009	-0,117046	0,672978	0,337992	0,272979	0,047986	-0,199470	-5,258004	1,023326	15,909089	0,865940	-0,494163	-3,008026	-6,413305	-7,557311	-6,427511	14,102860	0,047986	-0,199470	-5,258004	-14,635101	12,142219	0,865940	0,047986	-0,199470	-5,258004	-14,635101	12,142219	0,865940
13:21:01,22	0,353978	3,238009	-0,117046	0,672978	0,337992	0,272979	0,050989	-0,200410	-5,259191	1,033801	16,032134	0,851511	-0,492296	-3,006091	-6,410572	-7,526017	-6,383587	14,107737	0,050989	-0,200410	-5,259191	-14,698411	12,029462	0,851511	0,050989	-0,200410	-5,259191	-14,698411	12,029462	0,851511
13:21:01,27	0,353978	3,238009	-0,117046	0,672978	0,337992	0,272979	0,048381	-0,201060	-5,256458	1,121245	15,901640	0,856388	-0,496535	-3,007530	-6,411369	-7,566195	-6,429883	14,106206	0,048381	-0,201060	-5,256458	-14,661927	12,103722	0,856388	0,048381	-0,201060	-5,256458	-14,661927	12,103722	0,856388
13:21:01,32	0,353978	3,238009	-0,117046	0,672978	0,337992	0,272979	0,051747	-0,198108	-5,257254	0,907570	16,065019	0,854856	-0,491843	-3,010496	-6,410568	-7,591408	-6,405380	14,126514	0,051747	-0,198108	-5,257254	-14,643889	12,002878	0,854856	0,051747	-0,198108	-5,257254	-14,643889	12,002878	0,854856
13:21:01,37	0,353978	3,238009	-0,117046	0,672978	0,337992	0,272979	0,051969	-0,203654	-5,256454	1,204583	16,042481	0,875165	-0,495270	-3,007780	-6,411359	-7,545013	-6,376790	14,103019	0,051969	-0,203654	-5,256454	-14,782248	11,962906	0,875165	0,051969	-0,203654	-5,256454	-14,782248	11,962906	0,875165
13:21:01,42	0,353978	3,238009	-0,117046	0,672978	0,337992	0,272979	0,051330	-0,199329	-5,257245	1,027634	16,035146	0,851670	-0,495345	-3,004172	-6,407875	-7,562187	-6,415790	14,114884	0,051330	-0,199329	-5,257245	-14,619674	12,005720	0,851670	0,051330	-0,199329	-5,257245	-14,619674	12,005720	0,851670
13:21:01,47	0,353978	3,238009	-0,117046	0,672978	0,337992	0,272979	0,048243	-0,197459	-5,253761	0,888062	15,879234	0,863535	-0,495288	-3,006542	-6,407465	-7,556261	-6,373470	14,125278	0,048243	-0,197459	-5,253761	-14,612497	12,092160	0,863535	0,048243	-0,197459	-5,253761	-14,612497	12,092160	0,863535
13:21:01,52	0,353978	3,238009	-0,117046	0,672978	0,337992	0,272979	0,050267	-0,198694	-5,253351	0,991869	15,968471	0,873929	-0,495350	-3,004132	-6,408676	-7,567645	-6,412615	14,086464	0,050267	-0,198694	-5,253351	-14,605598	12,022488	0,873929	0,050267	-0,198694	-5,253351	-14,605598	12,022488	0,873929
13:21:01,57	0,353978	3,238009	-0,117046	0,672978	0,337992	0,272979	0,048212	-0,197435	-5,254562	0,886819	15,871289	0,835114	-0,493620	-3,006756	-6,410583	-7,591417	-6,387928	14,132175	0,048212	-0,197435	-5,254562	-14,611832	12,086677	0,835114	0,048212	-0,197435	-5,254562	-14,611832	12,086677	0,835114
13:21:01,62	0,353978	3,238009	-0,117046	0,672978	0,337992	0,272979	0,049619	-0,200245	-5,256469	1,042449	15,911546	0,880825	-0,494726	-3,009410	-6,405547	-7,591983	-6,349986	14,095831	0,049619	-0,200245	-5,256469	-14,676811	12,016448	0,880825	0,049619	-0,200245	-5,256469	-14,676811	12,016448	0,880825
13:21:01,67	0,353978	3,238009	-0,117046	0,672978	0,337992	0,272979	0,052470	-0,200615	-5,251433	1,094229	16,040327	0,844482	-0,498883	-3,006178	-6,404786	-7,588190	-6,383543	14,098860	0,052470	-0,200615	-5,251433	-14,654023	11,921441	0,844482	0,052470	-0,200615	-5,251433	-14,654023	11,921441	0,844482
13:21:01,72	0,353978	3,238009	-0,117046	0,672978	0,337992	0,272979	0,051749	-0,195399	-5,250671	0,795830	16,022905	0,847511	-0,495271	-3,006523	-6,402479	-7,578539	-6,341017	14,050841	0,051749	-0,195399	-5,250671	-14,542962	11,960607	0,847511	0,051749	-0,195399	-5,250671	-14,542962	11,960607	0,847511
13:21:01,77	0,353978	3,238009	-0,117046	0,672978	0,337992	0,272979	0,050243	-0,198699	-5,248365	1,009099	15,931675	0,799492	-0,496471	-3,005233	-6,405161	-7,567154	-6,358497	14,105077	0,050243	-0,198699	-5,248365	-14,588766	11,987617	0,799492	0,050243	-0,198699	-5,248365	-14,588766	11,987617	0,799492
13:21:01,82	0,353978	3,238009	-0,117046	0,672978	0,337992	0,272979	0,049725	-0,197015	-5,251047	0,912082	15,923347	0,853727	-0,498269	-3,008462	-6,403206	-7,587335	-6,373010	14,117375	0,049725	-0,197015	-5,251047	-14,553584	12,019940	0,853727	0,049725	-0,197015	-5,251047	-14,553584	12,019940	0,853727
13:21:01,87	0,353978	3,238009	-0,117046	0,672978	0,337992	0,272979	0,053421	-0,197072	-5,249091	0,892401	16,105308	0,866026	-0,495330	-3,005729	-6,402832	-7,597858	-6,334473	14,114559	0,053421	-0,197072	-5,249091	-14,577762	11,911781	0,866026	0,053421	-0,197072	-5,249091	-14,577762	11,911781	0,866026
13:21:01,92	0,353978	3,238009	-0,117046	0,672978	0,337992	0,272979	0,049584	-0,198251	-5,248718	0,981792	15,877425	0,863209	-0,491167	-3,004483	-6,401267	-7,557807	-6,398434	14,102360	0,049584	-0,198251	-5,248718	-14,580876	11,985067	0,863209	0,049584	-0,198251	-5,248718	-14,580876	11,985067	0,863209
13:21:01,97	0,353978	3,238009	-0,117046	0,672978	0,337992	0,272979	0,046423	-0,201233	-5,247153	1,101532	15,779711	0,851011	-0,494690	-3,006337	-6,400882	-7,572014	-6,359760	14,102627	0,046423	-0,201233	-5,247153	-14,695287	12,135504	0,851011	0,046423	-0,201233	-5,247153	-14,695287	12,135504	0,851011
13:21:02,03	0,353978	3,238009	-0,117046	0,672978	0,337992	0,272979	0,049791	-0,199109	-5,246768	1,017436	15,923184	0,851277	-0,497090	-3,008105	-6,401243	-7,574137	-6,410670	14,134476	0,049791	-0,199109	-5,246768	-14,612593	12,014623	0,851277	0,049791	-0,199109	-5,246768	-14,612593	12,014623	0,851277
13:21:02,08	0,353978	3,238009	-0,117046	0,672978	0,337992	0,272979	0,052521	-0,197915	-5,247129	0,910219	16,088804	0,883127	-0,492875	-3,004836	-6,399750	-7,547885	-6,377568	14,048359	0,052521	-0,197915	-5,247129	-14,626115	11,965872	0,883127	0,052521	-0,197915	-5,247129	-14,626115	11,965872	0,883127
13:21:02,13	0,353978	3,238009	-0,117046	0,672978	0,337992	0,272979	0,047583	-0,199931	-5,245635	1,056845	15,838209	0,797009	-0,492347	-3,008461	-6,398143	-7,581587	-6,376595	14,115145	0,047583	-0,199931	-5,245635	-14,637746	12,102914	0,797009	0,047583	-0,199931	-5,245635	-14,637746	12,102914	0,797009
13:21:02,18	0,353978	3,238009	-0,117046	0,672978	0,337992	0,272979	0,050459	-0,202200	-5,244029	1,158827	15,958053	0,863795	-0,498733	-3,004279	-6,398152	-7,534023	-6,357530	14,109944	0,050459	-0,202200	-5,244029	-14,713884	11,997045	0,863795	0,050459	-0,202200	-5,244029	-14,713884	11,997045	0,863795
13:21:02,23	0,353978	3,238009	-0,117046	0,672978	0,337992	0,272979	0,050030	-0,194578	-5,244038	0,802792	15,967426	0,858594	-0,493484	-3,006886	-6,396975	-7,574599	-6,332437	14,125504	0,049663	-0,200428	-5,242860	-14,625192	12,002098	0,874154	0,049663	-0,200428	-5,242860	-14,625192	12,002098	0,874154
13:21:02,28	0,353978	3,238009	-0,117046	0,672978	0,337992	0,272979	0,049663	-0,200428	-5,242860	1,108423	15,900662	0,874154	-0,493518	-3,004492	-6,398556	-7,569096	-6,374818	14,101175	0,049663	-0,200428	-5,242860	-14,625192	12,002098	0,874154	0,049663	-0,200428	-5,242860	-14,625192	12,002098	0,874154
13:21:02,33	0,353978	3,238009	-0,117046	0,672978	0,337992	0,272979	0,047607	-0,199202	-5,244441	1,010708	15,819696	0,849825	-0,493435	-3,006987	-6,396222	-7,557849	-6,335734	14,081155	0,047607	-0,199202	-5,244441	-14,626649	12,082542	0,849825	0,047607	-0,199202	-5,244441	-14,626649	12,082542	0,849825
13:21:02,38	0,353978	3,238009	-0,117046	0,672978	0,337992	0,272979	0,049727	-0,200521	-5,242108	1,118768	15,920117	0,829806	-0,492855	-3,009346	-6,397751	-7,557341	-6,351225	14,100715	0,049727	-0,200521	-5,242108	-14,622131	12,016569	0,829806	0,049727	-0,200521	-5,242108	-14,622131	12,016569	0,829806
13:21:02,43	0,353978	3,238009	-0,117046	0,672978	0,337992	0,272979	0,051479	-0,202203	-5,243637	1,193057	16,019402	0,849365	-0,497175	-3,005093	-6,398556	-7,628617	-6,358844	14,140339	0,051479	-0,202203	-5,243637	-14,679858	11,978330	0,849365	0,051479	-0,202203	-5,243637	-14,679858	11,978330	0,849365
13:21:02,48	0,353978	3,238009	-0,117046	0,672978	0,337992	0,272979	0,049956	-0,196336	-5,244442	0,845729	15,882297	0,888989	-0,497054	-3,005194	-6,398965	-7,577865	-6,362210	14,081822	0,049956	-0,196336	-5,244442	-14,566616	11,960767	0,888989	0,049956	-0,196336	-5,244442	-14,566616	11,960767	0,888989
13:21:02,53	0,353978	3,238009	-0,117046	0,672978	0,337992	0,272979	0,049983	-0,196490	-5,244851	0,876215	15,929326	0,830473	-0,491149	-3,004307	-6,395424	-7,574092	-6,349587	14,129637	0,049983	-0,196490	-5,244851	-14,548244	12,005693	0,830473	0,049983	-0,196490	-5,244851	-14,548244	12,005693	0,830473
13:21:02,58	0,353978	3,238009	-0,117046	0,672978	0,337992	0,272979	0,046262	-0,201161	-5,241310	1,131945	15,732836	0,878287	-0,494028	-3,006568	-6,396583	-7,556117	-6,326576	14,120371	0,046262	-0,201161	-5,241310	-14,659218	12,101232	0,878287	0,046262	-0,201161	-5,241310	-14,659218	12,101232	0,878287
13:21:02,63	0,353978	3,238009	-0,117046	0,672978	0,337992	0,272979	0,049660	-0,199798	-5,242469	1,089970	15,913552	0,869022	-0,494060	-3,009673	-6,393861	-7,569837	-6,371739	14,112098	0,049660	-0,199798	-5,242469	-14,594175	12,015267	0,869022	0,049660	-0,199798	-5,242469	-14,594175	12,015267	0,869022
13:21:02,68	0,353978	3,238009	-0,117046	0,672978	0,337992	0,272979	0,052365	-0,201323	-5,239747	1,123276	16,064938	0,860748	-0,494114	-3,006554	-6,396637	-7,601262	-6,326629	14,077247	0,052365	-0,201323	-5,239747	-14,680549	11,954270	0,860748	0,052365	-0,201323	-5,239747	-14,680549	11,954270	0,860748
13:21:02,73	0,353978	3,238009	-0,117046	0,672978	0,337992	0,272979	0,049690	-0,199717	-5,242523	1,063120	15,876061	0,825898	-0,498200	-3,005852	-6,395836	-7,575197	-6,340553	14,104515	0,049690	-0,199717	-5,242523	-14,614637	11,975391	0,825898	0,049690	-0,199717	-5,242523	-14,614637	11,975391	0,825898
13:21:02,78	0,353978	3,238009	-0,117046	0,672978	0,337992	0,272979	0,051126	-0,195827	-5,241722	0,861847	15,980258	0,853165	-0,492846	-3,006331	-6,389998	-7,560140	-6,354442	14,091527	0,051126	-0,195827	-5,241722	-14,510595	11,966878	0,853165	0,051126	-0,195827	-5,241722	-14,510595	11,966878	0,853165
13:21:02,83	0,353978	3,238009	-0,117046	0,672978	0,337992	0,272979	0,048864	-0,200703	-5,235884	1,110897	15,882612	0,840177	-0,500592	-3,006590	-6,393509	-7,601120	-6,329857	14,112875	0,048864	-0,200703	-5,235884	-14,644308	12,046808	0,840177	0,048864	-0,200703	-5,235884	-14,644308	12,046808	0,840177
13:21:02,88	0,353978	3,238009	-0,117046	0,672978	0,337992	0,272979	0,049292	-0,197501	-5,238999	0,958300	15,876849	0,857287	-0,495833	-3,005101	-6,393113	-7,577473	-6,328379	14,108637	0,049292	-0,197501	-5,238999	-14,545551	12,007413	0,857287	0,049292	-0,197501	-5,238999	-14,545551	12,007413	0,857287
13:21:02,93	0,353978	3,238009	-0,117046	0,672978	0,337992	0,272979	0,049292	-0,197501	-5,238999	0,958300	15,876849	0,857287	-0,491738	-3,005528	-6,394290	-7,579328	-6,366376	14,084574	0,049292	-0,197501	-5,238999	-14,545551	12,007413	0,857287	0,049292	-0,197501	-5,238999	-14,545551	12,007413	0,857287
13:21:02,98	0,353978	3,238009	-0,117046	0,672978	0,337992	0,272979	0,047614	-0,201261	-5,240176	1,119974	15,806995	0,833224	-0,492864	-3,006650	-6,394266	-7,567668	-6,331813	14,104566	0,047614	-0,201261	-5,240176	-14,679019	12,069267	0,833224	0,047614	-0,201261	-5,240176	-14,679019	12,069267	0,833224
13:21:03,03	0,353978	3,238009	-0,117046	0,672978	0,337992	0,272979	0,049149	-0,200847	-5,240152	1,134201	15,879615	0,853216	-0,494074	-3,008167	-6,391136	-7,585776	-6,339273	14,136090	0,049149	-0,200847	-5,240152	-14,632282	12,021413	0,853216	0,049149	-0,200847	-5,240152	-14,632282	12,021413	0,853216
13:21:03,08	0,353978	3,238009	-0,117046	0,672978	0,337992	0,272979	0,051068	-0,200558	-5,237022	1,103677	15,967435	0,884741	-0,494674	-3,009694	-6,393129	-7,604052	-6,323719	14,074672	0,051068	-0,200558	-5,237022	-14,640146	11,958616	0,884741	0,051068	-0,200558	-5,237022	-14,640146	11,958616	0,884741
13:21:03,13	0,353978	3,238009	-0,117046	0,672978	0,337992	0,272979	0,052690	-0,200802	-5,239015	1,120685	16,028183	0,823322	-0,494139	-3,003705	-6,390792	-7,599178	-6,365494	14,111603	0,047236	-0,198270	-5,236678	-14,608920	12,061655	0,860254	0,047236	-0,198270	-5,236678	-14,608920	12,061655	0,860254
13:21:03,18	0,353978	3,238009	-0,117046	0,672978	0,337992	0,272979	0,047236	-0,198270	-5,236678	0,955282	15,769700	0,860254	-0,494593	-3,005511	-6,391165	-7,568173	-6,288194	14,103951	0,047236	-0,198270	-5,236678	-14,608920	12,061655	0,860254	0,047236	-0,198270	-5,236678	-14,608920	12,061655	0,860254
13:21:03,23	0,353978	3,238009	-0,117046	0,672978	0,337992	0,272979	0,049027	-0,198780	-5,237051	1,064241	15,851023	0,852602	-0,494053	-3,006662	-6,392319	-7,579028	-6,319963	14,118206	0,049027	-0,198780	-5,237051	-14,539984	12,002401	0,852602	0,049027	-0,198780	-5,237051	-14,539984	12,002401	0,852602
13:21:03,28	0,353978	3,238009	-0,117046	0,672978	0,337992	0,272979	0,049754	-0,199823	-5,238205	1,085536	15,895286	0,866856	-0,494630	-3,009035	-6,390391	-7,589702	-6,310686	14,092761	0,049754	-0,199823	-5,238205	-14,600563	11,989631	0,866856	0,049754	-0,199823	-5,238205	-14,600563	11,989631	0,866856
13:21:03,33	0,353978	3,238009	-0,117046	0,672978	0,337992	0,272979	0,052097	-0,200510	-5,236276	1,123962	16,003288	0,841412	-0,494631	-3,009731	-6,391920	-7,581622	-6,323624	14,117317	0,052097	-0,200510	-5,236276	-14,616074	11,913634	0,841412	0,052097	-0,200510	-5,236276	-14,616074	11,913634	0,841412
13:21:03,38	0,353978	3,238009	-0,117046	0,672978	0,337992	0,272979	0,052201	-0,201148	-5,235499	1,125803	15,985384	0,860216	-0,494129	-3,009444	-6,389613	-7,625527	-6,326210	14,111566	0,052201	-0,201148	-5,235499	-14,664349	11,887640	0,860216	0,052201	-0,201148	-5,235499	-14,664349	11,887640	0,860216
13:21:03,43	0,353978	3,238009	-0,117046	0,672978	0,337992	0,272979	0,052201	-0,201148	-5,235499	1,125803	15,985384	0,860216	-0,495887	-3,005989	-6,388090	-7,615156	-6,334700	14,086244	0,052201	-0,201148	-5,235499	-14,664349	11,887640	0,860216	0,052201	-0,201148	-5,235499	-14,664349	11,887640	0,860216
13:21:03,48	0,353978	3,238009	-0,117046	0,672978	0,337992	0,272979	0,050088	-0,197898	-5,233976	0,954632	15,888735	0,834894	-0,495269	-3,005639	-6,387300	-7,602259	-6,330844	14,095603	0,050088	-0,197898	-5,233976	-14,580389	11,956860	0,834894	0,050088	-0,197898	-5,233976	-14,580389	11,956860	0,834894
13:21:03,53	0,353978	3,238009	-0,117046	0,672978	0,337992	0,272979	0,049476	-0,198259	-5,233186	0,983181	15,866155	0,844253	-0,497636	-3,003967	-6,390826	-7,611923	-6,291300	14,079573	0,049476	-0,198259	-5,233186	-14,580162	11,982318	0,844253	0,049476	-0,198259	-5,233186	-14,580162	11,982318	0,844253
13:21:03,58	0,353978	3,238009	-0,117046	0,672978	0,337992	0,272979	0,049211	-0,195373	-5,236712	0,862528	15,824266	0,828223	-0,496444	-3,007541	-6,389602	-7,599805	-6,325467	14,125736	0,049211	-0,195373	-5,236712	-14,474271	11,961183	0,828223	0,049211	-0,195373	-5,236712	-14,474271	11,961183	0,828223
13:21:03,63	0,353978	3,238009	-0,117046	0,672978	0,337992	0,272979	0,051711	-0,198192	-5,235488	0,985581	15,981810	0,874386	-0,494674	-3,006546	-6,387273	-7,600886	-6,323657	14,124841	0,051711	-0,198192	-5,235488	-14,572503	11,922529	0,874386	0,051711	-0,198192	-5,235488	-14,572503	11,922529	0,874386
13:21:03,68	0,353978	3,238009	-0,117046	0,672978	0,337992	0,272979	0,049963	-0,199228	-5,233158	1,040466	15,889117	0,873492	-0,493533	-3,008527	-6,389248	-7,621196	-6,335430	14,082172	0,049963	-0,199228	-5,233158	-14,598923	11,966986	0,873492	0,049963	-0,199228	-5,233158	-14,598923	11,966986	0,873492
13:21:03,73	0,353978	3,238009	-0,117046	0,672978	0,337992	0,272979	0,051109	-0,201206	-5,235133	1,122960	15,936975	0,830822	-0,495888	-3,009023	-6,388470	-7,634922	-6,298846	14,092221	0,051109	-0,201206	-5,235133	-14,671684	11,924932	0,830822	0,051109	-0,201206	-5,235133	-14,671684	11,924932	0,830822
13:21:03,78	0,353978	3,238009	-0,117046	0,672978	0,337992	0,272979	0,052716	-0,199415	-5,234356	1,054640	15,990376	0,840872	-0,494706	-3,009065	-6,390018	-7,623791	-6,317146	14,092660	0,052716	-0,199415	-5,234356	-14,599400	11,852159	0,840872	0,052716	-0,199415	-5,234356	-14,599400	11,852159	0,840872
13:21:03,83	0,353978	3,238009	-0,117046	0,672978	0,337992	0,272979	0,052161	-0,200459	-5,235903	1,098667	15,980306	0,841311	-0,494110	-3,006061	-6,387673	-7,615794	-6,310121	14,120996	0,052161	-0,200459	-5,235903	-14,637359	11,885656	0,841311	0,052161	-0,200459	-5,235903	-14,637359	11,885656	0,841311
13:21:03,88	0,353978	3,238009	-0,117046	0,672978	0,337992	0,272979	0,049262	-0,199474	-5,233558	1,057530	15,832945	0,869646	-0,494112	-3,004858	-6,384187	-7,621440	-6,310103	14,114266	0,049262	-0,199474	-5,233558	-14,601176	11,965905	0,869646	0,049262	-0,199474	-5,233558	-14,601176	11,965905	0,869646
13:21:03,93	0,353978	3,238009	-0,117046	0,672978	0,337992	0,272979	0,048221	-0,198870	-5,230073	1,023323	15,773949	0,862917	-0,494001	-3,007693	-6,387214	-7,611774	-6,324522	14,115146	0,048221	-0,198870	-5,230073	-14,587981	11,988577	0,862917	0,048221	-0,198870	-5,230073	-14,587981	11,988577	0,862917
13:21:03,98	0,353978	3,238009	-0,117046	0,672978	0,337992	0,272979	0,050621	-0,200384	-5,233100	1,094390	15,914297	0,863796	-0,495997	-3,006156	-6,387551	-7,618817	-6,334728	14,114979	0,050621	-0,200384	-5,233100	-14,635753	11,940573	0,863796	0,050621	-0,200384	-5,233100	-14,635753	11,940573	0,863796
13:21:04,03	0,353978	3,238009	-0,117046	0,672978	0,337992	0,272979	0,050288	-0,197887	-5,233437	0,952163	15,895994	0,863630	-0,494651	-3,005222	-6,386524	-7,594734	-6,317284	14,090811	0,050288	-0,197887	-5,233437	-14,581930	11,948396	0,863630	0,050288	-0,197887	-5,233437	-14,581930	11,948396	0,863630
13:21:04,08	0,353978	3,238009	-0,117046	0,672978	0,337992	0,272979	0,048805	-0,198585	-5,232410	1,015641	15,831038	0,839462	-0,497032	-3,008311	-6,386513	-7,626049	-6,277308	14,110918	0,048805	-0,198585	-5,232410	-14,573296	11,999817	0,839462	0,048805	-0,198585	-5,232410	-14,573296	11,999817	0,839462
13:21:04,13	0,353978	3,238009	-0,117046	0,672978	0,337992	0,272979	0,052671	-0,198068	-5,232399	1,007699	15,984954	0,859568	-0,496476	-3,006069	-6,384005	-7,632536	-6,302722	14,101805	0,052671	-0,198068	-5,232399	-14,540622	11,850265	0,859568	0,052671	-0,198068	-5,232399	-14,540622	11,850265	0,859568
13:21:04,18	0,353978	3,238009	-0,117046	0,672978	0,337992	0,272979	0,050452	-0,197428	-5,229891	0,949201	15,876629	0,850456	-0,497053	-3,012567	-6,385336	-7,639551	-6,306222	14,108779	0,050452	-0,197428	-5,229891	-14,548933	11,916170	0,850456	0,050452	-0,197428	-5,229891	-14,548933	11,916170	0,850456
13:21:04,23	0,353978	3,238009	-0,117046	0,672978	0,337992	0,272979	0,056368	-0,200178	-5,231222	1,085626	16,179958	0,857429	-0,493545	-3,008435	-6,386524	-7,637825	-6,312630	14,095963	0,056368	-0,200178	-5,231222	-14,628328	11,755060	0,857429	0,056368	-0,200178	-5,231222	-14,628328	11,755060	0,857429
13:21:04,28	0,353978	3,238009	-0,117046	0,672978	0,337992	0,272979	0,051035	-0,201150	-5,232410	1,131505	15,907353	0,844613	-0,491131	-3,008403	-6,385320	-7,609446	-6,313402	14,124407	0,051035	-0,201150	-5,232410	-14,658783	11,901077	0,844613	0,051035	-0,201150	-5,232410	-14,658783	11,901077	0,844613
13:21:04,33	0,353978	3,238009	-0,117046	0,672978	0,337992	0,272979	0,049800	-0,203224	-5,231206	1,252880	15,868083	0,873057	-0,497018	-3,006368	-6,382648	-7,628348	-6,264365	14,094759	0,049800	-0,203224	-5,231206	-14,700226	11,958775	0,873057	0,049800	-0,203224	-5,231206	-14,700226	11,958775	0,873057
13:21:04,38	0,353978	3,238009	-0,117046	0,672978	0,337992	0,272979	0,050982	-0,197109	-5,228534	0,967880	15,888649	0,843410	-0,493500	-3,007610	-6,385365	-7,628478	-6,283476	14,086535	0,050982	-0,197109	-5,228534	-14,505145	11,886569	0,843410	0,050982	-0,197109	-5,228534	-14,505145	11,886569	0,843410
13:21:04,43	0,353978	3,238009	-0,117046	0,672978	0,337992	0,272979	0,050299	-0,200776	-5,231251	1,141985	15,862566	0,835185	-0,495320	-3,007203	-6,386526	-7,649422	-6,275555	14,111682	0,050299	-0,200776	-5,231251	-14,618954	11,914115	0,835185	0,050299	-0,200776	-5,231251	-14,618954	11,914115	0,835185
13:21:04,48	0,353978	3,238009	-0,117046	0,672978	0,337992	0,272979	0,050856	-0,198997	-5,232412	1,045839	15,869454	0,860332	-0,495761	-3,003667	-6,387701	-7,570801	-6,282971	14,073039	0,050856	-0,198997	-5,232412	-14,575410	11,877245	0,860332	0,050856	-0,198997	-5,232412	-14,575410	11,877245	0,860332
13:21:04,53	0,353978	3,238009	-0,117046	0,672978	0,337992	0,272979	0,048014	-0,196846	-5,233587	0,966901	15,793446	0,821689	-0,495818	-3,007011	-6,384195	-7,614334	-6,272911	14,090550	0,048014	-0,196846	-5,233587	-14,485533	12,024363	0,821689	0,048014	-0,196846	-5,233587	-14,485533	12,024363	0,821689
13:21:04,58	0,353978	3,238009	-0,117046	0,672978	0,337992	0,272979	0,050939	-0,198469	-5,230081	1,038248	15,902809	0,839200	-0,498763	-3,002265	-6,381884	-7,603745	-6,279373	14,089023	0,050939	-0,198469	-5,230081	-14,541599	11,904124	0,839200	0,050939	-0,198469	-5,230081	-14,541599	11,904124	0,839200
13:21:04,63	0,353978	3,238009	-0,117046	0,672978	0,337992	0,272979	0,048300	-0,193546	-5,227770	0,781927	15,778015	0,837673	-0,495262	-3,005652	-6,382631	-7,613570	-6,311233	14,108041	0,048300	-0,193546	-5,227770	-14,411430	11,986442	0,837673	0,048300	-0,193546	-5,227770	-14,411430	11,986442	0,837673
13:21:04,68	0,353978	3,238009	-0,117046	0,672978	0,337992	0,272979	0,049484	-0,198271	-5,228517	0,995149	15,846975	0,856692	-0,495273	-3,007677	-6,381075	-7,628408	-6,307829	14,107054	0,049484	-0,198271	-5,228517	-14,569160	11,962503	0,856692	0,049484	-0,198271	-5,228517	-14,569160	11,962503	0,856692
13:21:04,73	0,353978	3,238009	-0,117046	0,672978	0,337992	0,272979	0,051243	-0,199274	-5,226961	1,042816	15,923879	0,855704	-0,494604	-3,007285	-6,383004	-7,587053	-6,307326	14,103147	0,051243	-0,199274	-5,226961	-14,600201	11,901343	0,855704	0,051243	-0,199274	-5,226961	-14,600201	11,901343	0,855704
13:21:04,78	0,353978	3,238009	-0,117046	0,672978	0,337992	0,272979	0,050569	-0,199657	-5,228889	1,083860	15,924406	0,851797	-0,497512	-3,004595	-6,382633	-7,586374	-6,242374	14,100046	0,050569	-0,199657	-5,228889	-14,589245	11,954761	0,851797	0,050569	-0,199657	-5,228889	-14,589245	11,954761	0,851797
13:21:04,83	0,353978	3,238009	-0,117046	0,672978	0,337992	0,272979	0,049693	-0,195794	-5,228519	0,939554	15,846988	0,848696	-0,492863	-3,005921	-6,384179	-7,603830	-6,276431	14,105527	0,049693	-0,195794	-5,228519	-14,430276	11,946076	0,848696	0,049693	-0,195794	-5,228519	-14,430276	11,946076	0,848696
13:21:04,88	0,353978	3,238009	-0,117046	0,672978	0,337992	0,272979	0,048517	-0,200484	-5,230065	1,145191	15,787729	0,854178	-0,497613	-3,004183	-6,382647	-7,618285	-6,281295	14,104024	0,048517	-0,200484	-5,230065	-14,592773	11,979160	0,854178	0,048517	-0,200484	-5,230065	-14,592773	11,979160	0,854178
13:21:04,93	0,353978	3,238009	-0,117046	0,672978	0,337992	0,272979	0,049387	-0,195500	-5,228532	0,874627	15,822880	0,852675	-0,495832	-3,008173	-6,378347	-7,619155	-6,311571	14,109853	0,049387	-0,195500	-5,228532	-14,472159	11,946020	0,852675	0,049387	-0,195500	-5,228532	-14,472159	11,946020	0,852675
13:21:04,98	0,353978	3,238009	-0,117046	0,672978	0,337992	0,272979	0,051952	-0,199038	-5,224232	1,031943	15,970648	0,858504	-0,492940	-3,008622	-6,384554	-7,638848	-6,289207	14,129518	0,051952	-0,199038	-5,224232	-14,592569	11,892430	0,858504	0,051952	-0,199038	-5,224232	-14,592569	11,892430	0,858504
13:21:05,03	0,353978	3,238009	-0,117046	0,672978	0,337992	0,272979	0,050895	-0,201768	-5,230440	1,183385	15,887451	0,878168	-0,495329	-3,003509	-6,379515	-7,649279	-6,285239	14,151257	0,050895	-0,201768	-5,230440	-14,655372	11,892202	0,878168	0,050895	-0,201768	-5,230440	-14,655372	11,892202	0,878168
13:21:05,08	0,353978	3,238009	-0,117046	0,672978	0,337992	0,272979	0,047661	-0,197141	-5,225401	0,941042	15,708283	0,899908	-0,492893	-3,005574	-6,380286	-7,613278	-6,302260	14,121855	0,047661	-0,197141	-5,225401	-14,534555	11,966876	0,899908	0,047661	-0,197141	-5,225401	-14,534555	11,966876	0,899908
13:21:05,13	0,353978	3,238009	-0,117046	0,672978	0,337992	0,272979	0,048231	-0,200284	-5,226172	1,107734	15,777616	0,870505	-0,497107	-3,008588	-6,379140	-7,672272	-6,283542	14,121188	0,048231	-0,200284	-5,226172	-14,614583	11,991457	0,870505	0,048231	-0,200284	-5,226172	-14,614583	11,991457	0,870505
13:21:05,18	0,353978	3,238009	-0,117046	0,672978	0,337992	0,272979	0,052949	-0,198142	-5,225026	0,983050	15,962463	0,869839	-0,496486	-3,009686	-6,379515	-7,654551	-6,299113	14,120680	0,052949	-0,198142	-5,225026	-14,571101	11,806002	0,869839	0,052949	-0,198142	-5,225026	-14,571101	11,806002	0,869839
13:21:05,23	0,353978	3,238009	-0,117046	0,672978	0,337992	0,272979	0,053589	-0,199228	-5,225401	1,034900	16,018923	0,869330	-0,495264	-3,004986	-6,379550	-7,627392	-6,295007	14,082701	0,053589	-0,199228	-5,225401	-14,604505	11,812150	0,869330	0,053589	-0,199228	-5,225401	-14,604505	11,812150	0,869330
13:21:05,28	0,353978	3,238009	-0,117046	0,672978	0,337992	0,272979	0,048908	-0,197937	-5,225436	0,984897	15,796955	0,831351	-0,495274	-3,005533	-6,378381	-7,641312	-6,275464	14,092366	0,048908	-0,197937	-5,225436	-14,553155	11,957676	0,831351	0,048908	-0,197937	-5,225436	-14,553155	11,957676	0,831351
13:21:05,33	0,353978	3,238009	-0,117046	0,672978	0,337992	0,272979	0,049386	-0,198202	-5,224267	1,008643	15,800004	0,841016	-0,492336	-3,007900	-6,377588	-7,646423	-6,291752	14,096416	0,049386	-0,198202	-5,224267	-14,550213	11,923172	0,841016	0,049386	-0,198202	-5,224267	-14,550213	11,923172	0,841016
13:21:05,38	0,353978	3,238009	-0,117046	0,672978	0,337992	0,272979	0,049967	-0,201930	-5,223474	1,185827	15,833932	0,845067	-0,495766	-3,009550	-6,379128	-7,620259	-6,230454	14,098210	0,049967	-0,201930	-5,223474	-14,665661	11,911494	0,845067	0,049967	-0,201930	-5,223474	-14,665661	11,911494	0,845067
13:21:05,43	0,353978	3,238009	-0,117046	0,672978	0,337992	0,272979	0,053111	-0,199784	-5,225014	1,140422	15,989403	0,846860	-0,493507	-3,005794	-6,379138	-7,636976	-6,280121	14,112280	0,053111	-0,199784	-5,225014	-14,542635	11,820202	0,846860	0,053111	-0,199784	-5,225014	-14,542635	11,820202	0,846860
13:21:05,47	0,353978	3,238009	-0,117046	0,672978	0,337992	0,272979	0,048729	-0,199862	-5,225024	1,093096	15,771909	0,860930	-0,497548	-3,007690	-6,379900	-7,600095	-6,287513	14,106303	0,048729	-0,199862	-5,225024	-14,596067	11,946674	0,860930	0,048729	-0,199862	-5,225024	-14,596067	11,946674	0,860930
13:21:05,52	0,353978	3,238009	-0,117046	0,672978	0,337992	0,272979	0,052392	-0,197310	-5,225786	0,972445	15,998002	0,854953	-0,494893	-3,001254	-6,379127	-7,574978	-6,305412	14,117316	0,052392	-0,197310	-5,225786	-14,516408	11,885250	0,854953	0,052392	-0,197310	-5,225786	-14,516408	11,885250	0,854953
13:21:05,57	0,353978	3,238009	-0,117046	0,672978	0,337992	0,272979	0,045490	-0,196392	-5,225013	0,921733	15,669836	0,865967	-0,493467	-3,006538	-6,378730	-7,617662	-6,286548	14,121214	0,045490	-0,196392	-5,225013	-14,495005	12,098836	0,865967	0,045490	-0,196392	-5,225013	-14,495005	12,098836	0,865967
13:21:05,62	0,353978	3,238009	-0,117046	0,672978	0,337992	0,272979	0,049353	-0,200268	-5,224616	1,118327	15,824300	0,869865	-0,492815	-3,007209	-6,377696	-7,666023	-6,278448	14,099552	0,049353	-0,200268	-5,224616	-14,602750	11,950076	0,869865	0,049353	-0,200268	-5,224616	-14,602750	11,950076	0,869865
13:21:05,67	0,353978	3,238009	-0,117046	0,672978	0,337992	0,272979	0,049608	-0,201169	-5,223582	1,147997	15,791609	0,848202	-0,494639	-3,009618	-6,376415	-7,619883	-6,320006	14,084181	0,052606	-0,200794	-5,222301	-14,646761	11,878672	0,832832	0,052606	-0,200794	-5,222301	-14,646761	11,878672	0,832832
13:21:05,73	0,353978	3,238009	-0,117046	0,672978	0,337992	0,272979	0,050898	-0,200403	-5,227339	1,124158	15,864851	0,881855	-0,492871	-3,008055	-6,378729	-7,624693	-6,269649	14,116860	0,050898	-0,200403	-5,227339	-14,607454	11,869353	0,881855	0,050898	-0,200403	-5,227339	-14,607454	11,869353	0,881855
13:21:05,78	0,353978	3,238009	-0,117046	0,672978	0,337992	0,272979	0,050898	-0,200403	-5,227339	1,124158	15,864851	0,881855	-0,496930	-3,005304	-6,377201	-7,594813	-6,267550	14,086326	0,050898	-0,200403	-5,227339	-14,607454	11,869353	0,881855	0,050898	-0,200403	-5,227339	-14,607454	11,869353	0,881855
13:21:05,83	0,353978	3,238009	-0,117046	0,672978	0,337992	0,272979	0,050016	-0,196652	-5,223087	0,958169	15,869049	0,834977	-0,494935	-3,010260	-6,453711	-7,563914	-6,442018	14,121740	0,050016	-0,196652	-5,223087	-14,479046	11,942802	0,834977	0,050016	-0,196652	-5,223087	-14,479046	11,942802	0,834977
13:21:05,88	0,354050	3,237989	-0,116007	0,672958	0,337981	0,272994	0,053311	-0,200858	-5,299597	1,041229	16,154382	0,870390	-0,488350	-3,023983	-6,966476	-7,047199	-7,406830	14,149536	0,053311	-0,200858	-5,299597	-14,726146	11,969479	0,870390	0,053311	-0,200858	-5,299597	-14,726146	11,969479	0,870390
13:21:05,93	0,354050	3,237989	-0,116007	0,672958	0,337981	0,272994	0,061902	-0,213423	-5,812362	1,117386	17,531027	0,898186	-0,488820	-3,022829	-6,961428	-7,019253	-7,352265	14,133479	0,061902	-0,213423	-5,812362	-15,636298	12,671702	0,898186	0,061902	-0,213423	-5,812362	-15,636298	12,671702	0,898186
13:21:05,98	0,354050	3,237989	-0,116007	0,672958	0,337981	0,272994	0,061138	-0,212439	-5,807314	1,127473	17,488221	0,882130	-0,491271	-3,019643	-6,957561	-7,061213	-7,348205	14,155962	0,061138	-0,212439	-5,807314	-15,549007	12,688867	0,882130	0,061138	-0,212439	-5,807314	-15,549007	12,688867	0,882130
13:21:06,03	0,354050	3,237989	-0,116007	0,672958	0,337981	0,272994	0,059604	-0,208723	-5,803447	0,916781	17,370085	0,904613	-0,489468	-3,023529	-6,957514	-7,039173	-7,385070	14,178487	0,059604	-0,208723	-5,803447	-15,467999	12,691148	0,904613	0,059604	-0,208723	-5,803447	-15,467999	12,691148	0,904613
13:21:06,08	0,354050	3,237989	-0,116007	0,672958	0,337981	0,272994	0,062069	-0,212228	-5,803400	1,078116	17,535748	0,927137	-0,490613	-3,022541	-6,953635	-7,051845	-7,318105	14,183196	0,062069	-0,212228	-5,803400	-15,581779	12,663365	0,927137	0,062069	-0,212228	-5,803400	-15,581779	12,663365	0,927137
13:21:06,13	0,354050	3,237989	-0,116007	0,672958	0,337981	0,272994	0,061786	-0,210742	-5,799521	1,052494	17,476593	0,931846	-0,487056	-3,022100	-6,952876	-7,032555	-7,356735	14,143217	0,061786	-0,210742	-5,799521	-15,490739	12,626398	0,931846	0,061786	-0,210742	-5,799521	-15,490739	12,626398	0,931846
13:21:06,18	0,354050	3,237989	-0,116007	0,672958	0,337981	0,272994	0,059625	-0,213602	-5,798762	1,177434	17,400241	0,891868	-0,489391	-3,016642	-6,952900	-7,019076	-7,327029	14,139606	0,059625	-0,213602	-5,798762	-15,590353	12,719687	0,891868	0,059625	-0,213602	-5,798762	-15,590353	12,719687	0,891868
13:21:06,23	0,354050	3,237989	-0,116007	0,672958	0,337981	0,272994	0,056065	-0,208851	-5,798786	0,962820	17,211970	0,888256	-0,489911	-3,022475	-6,946675	-7,022675	-7,310955	14,116035	0,056065	-0,208851	-5,798786	-15,431973	12,810831	0,888256	0,056065	-0,208851	-5,798786	-15,431973	12,810831	0,888256
13:21:06,28	0,354050	3,237989	-0,116007	0,672958	0,337981	0,272994	0,061568	-0,211358	-5,790582	1,076876	17,482819	0,921045	-0,489971	-3,022661	-6,944696	-7,040475	-7,333493	14,172395	0,061568	-0,211358	-5,790582	-15,514700	12,649705	0,921045	0,061568	-0,211358	-5,790582	-15,514700	12,649705	0,921045
13:21:06,33	0,354050	3,237989	-0,116007	0,672958	0,337981	0,272994	0,061568	-0,211358	-5,790582	1,076876	17,482819	0,921045	-0,489434	-3,017715	-6,947059	-7,040558	-7,355958	14,159405	0,061568	-0,211358	-5,790582	-15,514700	12,649705	0,921045	0,061568	-0,211358	-5,790582	-15,514700	12,649705	0,921045
13:21:06,38	0,354050	3,237989	-0,116007	0,672958	0,337981	0,272994	0,057016	-0,209350	-5,792945	0,952987	17,257248	0,908056	-0,491156	-3,021974	-6,944299	-7,043062	-7,324962	14,191731	0,057016	-0,209350	-5,792945	-15,480996	12,781508	0,908056	0,057016	-0,209350	-5,792945	-15,480996	12,781508	0,908056
13:21:06,43	0,354050	3,237989	-0,116007	0,672958	0,337981	0,272994	0,061566	-0,209988	-5,790185	1,011769	17,476187	0,940381	-0,490616	-3,019693	-6,945165	-7,066382	-7,334381	14,100570	0,061566	-0,209988	-5,790185	-15,472319	12,643264	0,940381	0,061566	-0,209988	-5,790185	-15,472319	12,643264	0,940381
13:21:06,48	0,354050	3,237989	-0,116007	0,672958	0,337981	0,272994	0,059321	-0,209315	-5,791051	0,956941	17,343956	0,849220	-0,487653	-3,022988	-6,946659	-7,064910	-7,311681	14,155511	0,059321	-0,209315	-5,791051	-15,474295	12,687272	0,849220	0,059321	-0,209315	-5,791051	-15,474295	12,687272	0,849220
13:21:06,53	0,354050	3,237989	-0,116007	0,672958	0,337981	0,272994	0,060692	-0,213529	-5,792545	1,196467	17,405183	0,904161	-0,498209	-3,026966	-6,946246	-7,042841	-7,338470	14,171140	0,060692	-0,213529	-5,792545	-15,565571	12,640860	0,904161	0,060692	-0,213529	-5,792545	-15,565571	12,640860	0,904161
13:21:06,58	0,354050	3,237989	-0,116007	0,672958	0,337981	0,272994	0,069415	-0,206376	-5,792132	0,812330	17,891301	0,919791	-0,489334	-3,019716	-6,939686	-7,032443	-7,313542	14,126843	0,069415	-0,206376	-5,792132	-15,388176	12,442200	0,919791	0,069415	-0,206376	-5,792132	-15,388176	12,442200	0,919791
13:21:06,63	0,354050	3,237989	-0,116007	0,672958	0,337981	0,272994	0,058700	-0,210437	-5,785572	1,050306	17,330627	0,875494	-0,493418	-3,020893	-6,939668	-7,015018	-7,314427	14,140280	0,058700	-0,210437	-5,785572	-15,469012	12,722706	0,875494	0,058700	-0,210437	-5,785572	-15,469012	12,722706	0,875494
13:21:06,68	0,354050	3,237989	-0,116007	0,672958	0,337981	0,272994	0,061761	-0,207489	-5,785554	0,904941	17,505338	0,888931	-0,490491	-3,020111	-6,938116	-7,040152	-7,265989	14,151458	0,061761	-0,207489	-5,785554	-15,382937	12,657119	0,888931	0,061761	-0,207489	-5,785554	-15,382937	12,657119	0,888931
13:21:06,73	0,354050	3,237989	-0,116007	0,672958	0,337981	0,272994	0,059620	-0,209633	-5,784002	1,045806	17,348015	0,900108	-0,488184	-3,023577	-6,938504	-7,061507	-7,299081	14,141048	0,059620	-0,209633	-5,784002	-15,410370	12,667872	0,900108	0,059620	-0,209633	-5,784002	-15,410370	12,667872	0,900108
13:21:06,78	0,354050	3,237989	-0,116007	0,672958	0,337981	0,272994	0,061468	-0,213364	-5,784390	1,200468	17,442203	0,889698	-0,488156	-3,019501	-6,938488	-7,037401	-7,289543	14,170776	0,061468	-0,213364	-5,784390	-15,548569	12,616933	0,889698	0,061468	-0,213364	-5,784390	-15,548569	12,616933	0,889698
13:21:06,83	0,354050	3,237989	-0,116007	0,672958	0,337981	0,272994	0,057924	-0,211350	-5,784374	1,116065	17,274026	0,919427	-0,487580	-3,022140	-6,935781	-7,049055	-7,317947	14,143821	0,057924	-0,211350	-5,784374	-15,474891	12,726954	0,919427	0,057924	-0,211350	-5,784374	-15,474891	12,726954	0,919427
13:21:06,88	0,354050	3,237989	-0,116007	0,672958	0,337981	0,272994	0,059921	-0,213168	-5,781666	1,180172	17,381978	0,892471	-0,489978	-3,019271	-6,937342	-7,064540	-7,291326	14,165175	0,059921	-0,213168	-5,781666	-15,553492	12,678144	0,892471	0,059921	-0,213168	-5,781666	-15,553492	12,678144	0,892471
13:21:06,93	0,354050	3,237989	-0,116007	0,672958	0,337981	0,272994	0,058636	-0,209657	-5,783228	1,012925	17,288419	0,913825	-0,490409	-3,020200	-6,936946	-7,006431	-7,265992	14,135865	0,058636	-0,209657	-5,783228	-15,445146	12,685485	0,913825	0,058636	-0,209657	-5,783228	-15,445146	12,685485	0,913825
13:21:06,98	0,354050	3,237989	-0,116007	0,672958	0,337981	0,272994	0,059656	-0,209748	-5,782832	1,068642	17,379094	0,884515	-0,490516	-3,023158	-6,936158	-7,048046	-7,307911	14,158239	0,059656	-0,209748	-5,782832	-15,396559	12,696122	0,884515	0,059656	-0,209748	-5,782832	-15,396559	12,696122	0,884515
13:21:07,03	0,354050	3,237989	-0,116007	0,672958	0,337981	0,272994	0,062271	-0,211135	-5,782044	1,083646	17,499993	0,906889	-0,489942	-3,022093	-6,936564	-7,054548	-7,304157	14,144394	0,062271	-0,211135	-5,782044	-15,490419	12,611745	0,906889	0,062271	-0,211135	-5,782044	-15,490419	12,611745	0,906889
13:21:07,08	0,354050	3,237989	-0,116007	0,672958	0,337981	0,272994	0,061062	-0,211099	-5,782450	1,081810	17,429615	0,893045	-0,488771	-3,021307	-6,935399	-7,062386	-7,289983	14,149385	0,061062	-0,211099	-5,782450	-15,489483	12,636278	0,893045	0,061062	-0,211099	-5,782450	-15,489483	12,636278	0,893045
13:21:07,13	0,354050	3,237989	-0,116007	0,672958	0,337981	0,272994	0,059795	-0,211721	-5,781285	1,122473	17,349900	0,898035	-0,488191	-3,020254	-6,933476	-7,074543	-7,276435	14,134494	0,059795	-0,211721	-5,781285	-15,497591	12,655956	0,898035	0,059795	-0,211721	-5,781285	-15,497591	12,655956	0,898035
13:21:07,18	0,354050	3,237989	-0,116007	0,672958	0,337981	0,272994	0,058594	-0,211696	-5,779362	1,126828	17,270117	0,883145	-0,489315	-3,021832	-6,935782	-7,036276	-7,310052	14,138844	0,058594	-0,211696	-5,779362	-15,491275	12,670495	0,883145	0,058594	-0,211696	-5,779362	-15,491275	12,670495	0,883145
13:21:07,23	0,354050	3,237989	-0,116007	0,672958	0,337981	0,272994	0,060522	-0,211512	-5,781668	1,107278	17,420316	0,887495	-0,490291	-3,020901	-6,932639	-7,029110	-7,316894	14,185867	0,060522	-0,211512	-5,781668	-15,496378	12,669353	0,887495	0,060522	-0,211512	-5,781668	-15,496378	12,669353	0,887495
13:21:07,28	0,354050	3,237989	-0,116007	0,672958	0,337981	0,272994	0,060204	-0,210201	-5,778525	1,036787	17,413437	0,934518	-0,493433	-3,020731	-6,934244	-7,048275	-7,268874	14,138802	0,060204	-0,210201	-5,778525	-15,463990	12,687392	0,934518	0,060204	-0,210201	-5,778525	-15,463990	12,687392	0,934518
13:21:07,33	0,354050	3,237989	-0,116007	0,672958	0,337981	0,272994	0,061628	-0,207395	-5,780130	0,922864	17,446839	0,887452	-0,486935	-3,020750	-6,931120	-7,025369	-7,330301	14,130973	0,061628	-0,207395	-5,780130	-15,357619	12,609069	0,887452	0,061628	-0,207395	-5,780130	-15,357619	12,609069	0,887452
13:21:07,38	0,354050	3,237989	-0,116007	0,672958	0,337981	0,272994	0,058395	-0,213032	-5,777006	1,174235	17,329308	0,879624	-0,492840	-3,019693	-6,931106	-7,049290	-7,255204	14,181204	0,058395	-0,213032	-5,777006	-15,548740	12,745277	0,879624	0,058395	-0,213032	-5,777006	-15,548740	12,745277	0,879624
13:21:07,43	0,354050	3,237989	-0,116007	0,672958	0,337981	0,272994	0,060432	-0,207390	-5,776992	0,933929	17,376973	0,929854	-0,489950	-3,020911	-6,929176	-7,071592	-7,291011	14,164895	0,060043	-0,210501	-5,775062	-15,470777	12,641950	0,913545	0,060043	-0,210501	-5,775062	-15,470777	12,641950	0,913545
13:21:07,48	0,354050	3,237989	-0,116007	0,672958	0,337981	0,272994	0,060043	-0,210501	-5,775062	1,053585	17,355287	0,913545	-0,487887	-3,021484	-6,930747	-7,074296	-7,287337	14,138004	0,060043	-0,210501	-5,775062	-15,470777	12,641950	0,913545	0,060043	-0,210501	-5,775062	-15,470777	12,641950	0,913545
13:21:07,53	0,354050	3,237989	-0,116007	0,672958	0,337981	0,272994	0,059507	-0,212574	-5,776633	1,163181	17,323254	0,886655	-0,488750	-3,021521	-6,929560	-7,063092	-7,289795	14,160352	0,059507	-0,212574	-5,776633	-15,523868	12,651966	0,886655	0,059507	-0,212574	-5,776633	-15,523868	12,651966	0,886655
13:21:07,58	0,354050	3,237989	-0,116007	0,672958	0,337981	0,272994	0,059970	-0,211846	-5,775446	1,128797	17,358290	0,909002	-0,489952	-3,022752	-6,928421	-7,091346	-7,264980	14,136128	0,059970	-0,211846	-5,775446	-15,501101	12,650615	0,909002	0,059970	-0,211846	-5,775446	-15,501101	12,650615	0,909002
13:21:07,63	0,354050	3,237989	-0,116007	0,672958	0,337981	0,272994	0,061637	-0,211420	-5,774307	1,114025	17,408080	0,884779	-0,489324	-3,021331	-6,925329	-7,073205	-7,280642	14,109652	0,061637	-0,211420	-5,774307	-15,482457	12,569572	0,884779	0,061637	-0,211420	-5,774307	-15,482457	12,569572	0,884779
13:21:07,68	0,354050	3,237989	-0,116007	0,672958	0,337981	0,272994	0,060093	-0,211253	-5,771214	1,100858	17,351314	0,858302	-0,488698	-3,021950	-6,930356	-7,053839	-7,257418	14,127808	0,060093	-0,211253	-5,771214	-15,482530	12,634040	0,858302	0,060093	-0,211253	-5,771214	-15,482530	12,634040	0,858302
13:21:07,73	0,354050	3,237989	-0,116007	0,672958	0,337981	0,272994	0,060315	-0,212105	-5,776242	1,174935	17,368058	0,876458	-0,489874	-3,020151	-6,929196	-7,045442	-7,271669	14,126623	0,060315	-0,212105	-5,776242	-15,475301	12,633295	0,876458	0,060315	-0,212105	-5,776242	-15,475301	12,633295	0,876458
13:21:07,78	0,354050	3,237989	-0,116007	0,672958	0,337981	0,272994	0,059346	-0,210187	-5,775082	1,067076	17,332052	0,875273	-0,488136	-3,019894	-6,928002	-7,049958	-7,289242	14,164479	0,059346	-0,210187	-5,775082	-15,432627	12,673380	0,875273	0,059346	-0,210187	-5,775082	-15,432627	12,673380	0,875273
13:21:07,83	0,354050	3,237989	-0,116007	0,672958	0,337981	0,272994	0,058254	-0,211564	-5,773888	1,121170	17,280146	0,913130	-0,491094	-3,021014	-6,926466	-7,066203	-7,282434	14,148717	0,058254	-0,211564	-5,773888	-15,486578	12,707192	0,913130	0,058254	-0,211564	-5,773888	-15,486578	12,707192	0,913130
13:21:07,88	0,354050	3,237989	-0,116007	0,672958	0,337981	0,272994	0,060704	-0,209562	-5,772352	1,014849	17,390042	0,897367	-0,488197	-3,021364	-6,925688	-7,084792	-7,298829	14,153203	0,060704	-0,209562	-5,772352	-15,435756	12,624810	0,897367	0,060704	-0,209562	-5,772352	-15,435756	12,624810	0,897367
13:21:07,93	0,354050	3,237989	-0,116007	0,672958	0,337981	0,272994	0,059558	-0,212246	-5,771574	1,130938	17,322578	0,901854	-0,494739	-3,022216	-6,928066	-7,128384	-7,260083	14,126012	0,059558	-0,212246	-5,771574	-15,530383	12,647264	0,901854	0,059558	-0,212246	-5,771574	-15,530383	12,647264	0,901854
13:21:07,98	0,354050	3,237989	-0,116007	0,672958	0,337981	0,272994	0,063567	-0,207006	-5,773952	0,870227	17,473891	0,874662	-0,492274	-3,017660	-6,925695	-7,062260	-7,270818	14,158564	0,063567	-0,207006	-5,773952	-15,379768	12,483916	0,874662	0,063567	-0,207006	-5,773952	-15,379768	12,483916	0,874662
13:21:08,03	0,354050	3,237989	-0,116007	0,672958	0,337981	0,272994	0,058389	-0,206863	-5,771581	0,886564	17,267271	0,907214	-0,490471	-3,021179	-6,924928	-7,066995	-7,252632	14,124601	0,058389	-0,206863	-5,771581	-15,352218	12,683763	0,907214	0,058389	-0,206863	-5,771581	-15,352218	12,683763	0,907214
13:21:08,08	0,354050	3,237989	-0,116007	0,672958	0,337981	0,272994	0,060534	-0,210184	-5,770814	1,072613	17,365653	0,873252	-0,491100	-3,020835	-6,925319	-7,082462	-7,253240	14,134611	0,060534	-0,210184	-5,770814	-15,426830	12,613709	0,873252	0,060534	-0,210184	-5,770814	-15,426830	12,613709	0,873252
13:21:08,13	0,354050	3,237989	-0,116007	0,672958	0,337981	0,272994	0,060551	-0,209468	-5,771205	1,027101	17,353438	0,883262	-0,489314	-3,018086	-6,924265	-7,058527	-7,275323	14,154729	0,060551	-0,209468	-5,771205	-15,416106	12,600172	0,883262	0,060551	-0,209468	-5,771205	-15,416106	12,600172	0,883262
13:21:08,18	0,354050	3,237989	-0,116007	0,672958	0,337981	0,272994	0,057277	-0,209639	-5,770151	1,028860	17,214971	0,903379	-0,489947	-3,022969	-6,922973	-7,097739	-7,268042	14,147285	0,057277	-0,209639	-5,770151	-15,427807	12,718696	0,903379	0,057277	-0,209639	-5,770151	-15,427807	12,718696	0,903379
13:21:08,23	0,354050	3,237989	-0,116007	0,672958	0,337981	0,272994	0,061823	-0,211533	-5,768859	1,114051	17,413755	0,895935	-0,488752	-3,019019	-6,921814	-7,079670	-7,273525	14,147011	0,061823	-0,211533	-5,768859	-15,491300	12,560634	0,895935	0,061823	-0,211533	-5,768859	-15,491300	12,560634	0,895935
13:21:08,28	0,354050	3,237989	-0,116007	0,672958	0,337981	0,272994	0,057804	-0,210593	-5,767700	1,069450	17,223168	0,895661	-0,489293	-3,019830	-6,925286	-7,055316	-7,261186	14,163590	0,057804	-0,210593	-5,767700	-15,462100	12,685522	0,895661	0,057804	-0,210593	-5,767700	-15,462100	12,685522	0,895661
13:21:08,33	0,354050	3,237989	-0,116007	0,672958	0,337981	0,272994	0,058778	-0,210529	-5,771172	1,089012	17,288710	0,912240	-0,489887	-3,021744	-6,922966	-7,063727	-7,277864	14,141964	0,058778	-0,210529	-5,771172	-15,437554	12,674645	0,912240	0,058778	-0,210529	-5,771172	-15,437554	12,674645	0,912240
13:21:08,38	0,354050	3,237989	-0,116007	0,672958	0,337981	0,272994	0,060732	-0,210972	-5,768852	1,093378	17,391365	0,890614	-0,490497	-3,019149	-6,922201	-7,080443	-7,239648	14,152863	0,060732	-0,210972	-5,768852	-15,467932	12,623923	0,890614	0,060732	-0,210972	-5,768852	-15,467932	12,623923	0,890614
13:21:08,43	0,354050	3,237989	-0,116007	0,672958	0,337981	0,272994	0,058790	-0,209146	-5,768087	1,023176	17,256830	0,901514	-0,490404	-3,020536	-6,921820	-7,046957	-7,236395	14,113441	0,058790	-0,209146	-5,768087	-15,394812	12,641785	0,901514	0,058790	-0,209146	-5,768087	-15,394812	12,641785	0,901514
13:21:08,48	0,354050	3,237989	-0,116007	0,672958	0,337981	0,272994	0,059944	-0,209921	-5,767706	1,083019	17,344216	0,862092	-0,489888	-3,023266	-6,924910	-7,082433	-7,225928	14,144776	0,059944	-0,209921	-5,767706	-15,395780	12,638575	0,862092	0,059944	-0,209921	-5,767706	-15,395780	12,638575	0,862092
13:21:08,53	0,354050	3,237989	-0,116007	0,672958	0,337981	0,272994	0,062050	-0,211732	-5,770796	1,168532	17,417770	0,893427	-0,487533	-3,022909	-6,920242	-7,080472	-7,255846	14,146262	0,062050	-0,211732	-5,770796	-15,452451	12,546810	0,893427	0,062050	-0,211732	-5,770796	-15,452451	12,546810	0,893427
13:21:08,58	0,354050	3,237989	-0,116007	0,672958	0,337981	0,272994	0,060564	-0,213593	-5,766128	1,240373	17,357135	0,894913	-0,491275	-3,019297	-6,920714	-7,073295	-7,260958	14,144586	0,060564	-0,213593	-5,766128	-15,526697	12,602857	0,894913	0,060564	-0,213593	-5,766128	-15,526697	12,602857	0,894913
13:21:08,64	0,354050	3,237989	-0,116007	0,672958	0,337981	0,272994	0,059307	-0,208547	-5,766600	0,977146	17,300540	0,893237	-0,489337	-3,021225	-6,920619	-7,089893	-7,251209	14,180591	0,059307	-0,208547	-5,766600	-15,393819	12,644939	0,893237	0,059307	-0,208547	-5,766600	-15,393819	12,644939	0,893237
13:21:08,69	0,354050	3,237989	-0,116007	0,672958	0,337981	0,272994	0,057778	-0,211237	-5,769638	1,094306	17,225113	0,901462	-0,490488	-3,020008	-6,921021	-7,072871	-7,259017	14,161012	0,057778	-0,211237	-5,769638	-15,487831	12,689540	0,901462	0,057778	-0,211237	-5,769638	-15,487831	12,689540	0,901462
13:21:08,74	0,354050	3,237989	-0,116007	0,672958	0,337981	0,272994	0,059530	-0,209584	-5,766907	1,032937	17,311515	0,909662	-0,491243	-3,021053	-6,973882	-7,052001	-7,261016	14,149007	0,059530	-0,209584	-5,766907	-15,419392	12,638436	0,909662	0,059530	-0,209584	-5,766907	-15,419392	12,638436	0,909662
13:21:08,79	0,353984	3,237994	-0,114996	0,672977	0,338003	0,272995	0,070432	-0,224706	-6,349187	1,165987	18,995500	0,924619	-0,482844	-3,037011	-7,503301	-6,432097	-8,383309	14,175969	0,070432	-0,224706	-6,349187	-16,473395	13,466601	0,924619	0,070432	-0,224706	-6,349187	-16,473395	13,466601	0,924619
13:21:08,84	0,353984	3,237994	-0,114996	0,672977	0,338003	0,272995	0,070432	-0,224706	-6,349187	1,165987	18,995500	0,924619	-0,482235	-3,032619	-7,499012	-6,423464	-8,360079	14,213531	0,070432	-0,224706	-6,349187	-16,473395	13,466601	0,924619	0,070432	-0,224706	-6,349187	-16,473395	13,466601	0,924619
13:21:08,89	0,353984	3,237994	-0,114996	0,672977	0,338003	0,272995	0,066325	-0,223036	-6,344898	1,103624	18,777788	0,962182	-0,486257	-3,033825	-7,492810	-6,405887	-8,328440	14,180646	0,066325	-0,223036	-6,344898	-16,404729	13,571302	0,962182	0,066325	-0,223036	-6,344898	-16,404729	13,571302	0,962182
13:21:08,94	0,353984	3,237994	-0,114996	0,672977	0,338003	0,272995	0,069379	-0,220156	-6,338695	0,990055	18,936016	0,929296	-0,484526	-3,033955	-7,489321	-6,440580	-8,297324	14,185001	0,069379	-0,220156	-6,338695	-16,292221	13,489765	0,929296	0,069379	-0,220156	-6,338695	-16,292221	13,489765	0,929296
13:21:08,99	0,353984	3,237994	-0,114996	0,672977	0,338003	0,272995	0,068627	-0,221720	-6,335207	1,080977	18,851298	0,933651	-0,482772	-3,031267	-7,484667	-6,439302	-8,324739	14,181980	0,068627	-0,221720	-6,335207	-16,324063	13,464095	0,933651	0,068627	-0,221720	-6,335207	-16,324063	13,464095	0,933651
13:21:09,04	0,353984	3,237994	-0,114996	0,672977	0,338003	0,272995	0,065422	-0,221895	-6,330553	1,066974	18,699447	0,930630	-0,483880	-3,034252	-7,476474	-6,429863	-8,319040	14,200672	0,065422	-0,221895	-6,330553	-16,351804	13,563845	0,930630	0,065422	-0,221895	-6,330553	-16,351804	13,563845	0,930630
13:21:09,09	0,353984	3,237994	-0,114996	0,672977	0,338003	0,272995	0,068561	-0,222428	-6,322360	1,104349	18,868011	0,949322	-0,480890	-3,033866	-7,476853	-6,405502	-8,325812	14,196163	0,068561	-0,222428	-6,322360	-16,356274	13,485981	0,949322	0,068561	-0,222428	-6,322360	-16,356274	13,485981	0,949322
13:21:09,14	0,353984	3,237994	-0,114996	0,672977	0,338003	0,272995	0,066732	-0,224825	-6,322739	1,235278	18,797377	0,944814	-0,482183	-3,035266	-7,475706	-6,462788	-8,330117	14,200330	0,066732	-0,224825	-6,322739	-16,413464	13,558937	0,944814	0,066732	-0,224825	-6,322739	-16,413464	13,558937	0,944814
13:21:09,19	0,353984	3,237994	-0,114996	0,672977	0,338003	0,272995	0,068590	-0,224405	-6,321592	1,181090	18,846545	0,948981	-0,482047	-3,032570	-7,472203	-6,410765	-8,301026	14,189329	0,068590	-0,224405	-6,321592	-16,434716	13,462237	0,948981	0,068590	-0,224405	-6,321592	-16,434716	13,462237	0,948981
13:21:09,24	0,353984	3,237994	-0,114996	0,672977	0,338003	0,272995	0,066188	-0,223174	-6,318089	1,168292	18,752129	0,937980	-0,481536	-3,032337	-7,468741	-6,454810	-8,303603	14,168335	0,066188	-0,223174	-6,318089	-16,350894	13,556407	0,937980	0,066188	-0,223174	-6,318089	-16,350894	13,556407	0,937980
13:21:09,29	0,353984	3,237994	-0,114996	0,672977	0,338003	0,272995	0,065731	-0,223501	-6,314627	1,161023	18,691513	0,916986	-0,483171	-3,030637	-7,467568	-6,401706	-8,276322	14,158229	0,065731	-0,223501	-6,314627	-16,383805	13,531659	0,916986	0,065731	-0,223501	-6,314627	-16,383805	13,531659	0,916986
13:21:09,34	0,353984	3,237994	-0,114996	0,672977	0,338003	0,272995	0,065075	-0,221234	-6,313454	1,093340	18,689790	0,906879	-0,486851	-3,033684	-7,465594	-6,460717	-8,312005	14,223235	0,065075	-0,221234	-6,313454	-16,273563	13,581372	0,906879	0,065075	-0,221234	-6,313454	-16,273563	13,581372	0,906879
13:21:09,39	0,353984	3,237994	-0,114996	0,672977	0,338003	0,272995	0,069554	-0,219572	-6,311480	0,946469	18,889420	0,971886	-0,482576	-3,033804	-7,462898	-6,415907	-8,278658	14,155091	0,069554	-0,219572	-6,311480	-16,289908	13,429424	0,971886	0,069554	-0,219572	-6,311480	-16,289908	13,429424	0,971886
13:21:09,44	0,353984	3,237994	-0,114996	0,672977	0,338003	0,272995	0,067521	-0,223334	-6,308784	1,193373	18,805850	0,903742	-0,485631	-3,035818	-7,463671	-6,453188	-8,320437	14,178005	0,067521	-0,223334	-6,308784	-16,338314	13,505424	0,903742	0,067521	-0,223334	-6,308784	-16,338314	13,505424	0,903742
13:21:09,49	0,353984	3,237994	-0,114996	0,672977	0,338003	0,272995	0,070792	-0,221695	-6,309556	1,053352	18,964553	0,926656	-0,484350	-3,031151	-7,462105	-6,397912	-8,312985	14,182482	0,070792	-0,221695	-6,309556	-16,349718	13,407342	0,926656	0,070792	-0,221695	-6,309556	-16,349718	13,407342	0,926656
13:21:09,54	0,353984	3,237994	-0,114996	0,672977	0,338003	0,272995	0,066111	-0,220471	-6,307991	1,023797	18,765241	0,931133	-0,485562	-3,030920	-7,459416	-6,436590	-8,265488	14,168054	0,066111	-0,220471	-6,307991	-16,283191	13,575555	0,931133	0,066111	-0,220471	-6,307991	-16,283191	13,575555	0,931133
13:21:09,59	0,353984	3,237994	-0,114996	0,672977	0,338003	0,272995	0,068359	-0,222468	-6,303324	1,141343	18,852225	0,929016	-0,483745	-3,034096	-7,457438	-6,416944	-8,286141	14,180365	0,068359	-0,222468	-6,303324	-16,322365	13,486083	0,929016	0,068359	-0,222468	-6,303324	-16,322365	13,486083	0,929016
13:21:09,64	0,353984	3,237994	-0,114996	0,672977	0,338003	0,272995	0,068359	-0,222468	-6,303324	1,141343	18,852225	0,929016	-0,484331	-3,033166	-7,457052	-6,412632	-8,290030	14,179998	0,067846	-0,221494	-6,302938	-16,297787	13,505353	0,928649	0,067846	-0,221494	-6,302938	-16,297787	13,505353	0,928649
13:21:09,69	0,353984	3,237994	-0,114996	0,672977	0,338003	0,272995	0,067846	-0,221494	-6,302938	1,089524	18,831235	0,928649	-0,483132	-3,034410	-7,456275	-6,412678	-8,279023	14,170211	0,067846	-0,221494	-6,302938	-16,297787	13,505353	0,928649	0,067846	-0,221494	-6,302938	-16,297787	13,505353	0,928649
13:21:09,74	0,353984	3,237994	-0,114996	0,672977	0,338003	0,272995	0,068324	-0,223155	-6,302161	1,185401	18,850568	0,918861	-0,485620	-3,031711	-7,457828	-6,457195	-8,281522	14,219955	0,068324	-0,223155	-6,302161	-16,332292	13,487131	0,918861	0,068324	-0,223155	-6,302161	-16,332292	13,487131	0,918861
13:21:09,79	0,353984	3,237994	-0,114996	0,672977	0,338003	0,272995	0,067230	-0,219651	-6,303714	0,978737	18,756387	0,968606	-0,483750	-3,035809	-7,456615	-6,430790	-8,250246	14,239044	0,067230	-0,219651	-6,303714	-16,263842	13,478815	0,968606	0,067230	-0,219651	-6,303714	-16,263842	13,478815	0,968606
13:21:09,84	0,353984	3,237994	-0,114996	0,672977	0,338003	0,272995	0,069844	-0,223320	-6,302501	1,209811	18,899530	0,987694	-0,485447	-3,031247	-7,452803	-6,397973	-8,268581	14,148970	0,069844	-0,223320	-6,302501	-16,320781	13,416780	0,987694	0,069844	-0,223320	-6,302501	-16,320781	13,416780	0,987694
13:21:09,89	0,353984	3,237994	-0,114996	0,672977	0,338003	0,272995	0,066742	-0,219569	-6,298689	1,015299	18,775832	0,897621	-0,484380	-3,031000	-7,454368	-6,448110	-8,257657	14,165544	0,066742	-0,219569	-6,298689	-16,220855	13,536562	0,897621	0,066742	-0,219569	-6,298689	-16,220855	13,536562	0,897621
13:21:09,94	0,353984	3,237994	-0,114996	0,672977	0,338003	0,272995	0,065994	-0,220369	-6,300254	1,041302	18,688057	0,914195	-0,483189	-3,035779	-7,453551	-6,447201	-8,275585	14,188186	0,065994	-0,220369	-6,300254	-16,257668	13,507500	0,914195	0,065994	-0,220369	-6,300254	-16,257668	13,507500	0,914195
13:21:09,99	0,353984	3,237994	-0,114996	0,672977	0,338003	0,272995	0,069538	-0,223790	-6,299436	1,204132	18,882063	0,936836	-0,487238	-3,032832	-7,453553	-6,411041	-8,257274	14,188139	0,069538	-0,223790	-6,299436	-16,363400	13,423353	0,936836	0,069538	-0,223790	-6,299436	-16,363400	13,423353	0,936836
13:21:10,04	0,353984	3,237994	-0,114996	0,672977	0,338003	0,272995	0,069010	-0,218810	-6,299438	0,979106	18,876803	0,936790	-0,484340	-3,032877	-7,452405	-6,445434	-8,231531	14,179423	0,069010	-0,218810	-6,299438	-16,197492	13,459486	0,936790	0,069010	-0,218810	-6,299438	-16,197492	13,459486	0,936790
13:21:10,09	0,353984	3,237994	-0,114996	0,672977	0,338003	0,272995	0,067600	-0,221343	-6,298291	1,115893	18,760790	0,928073	-0,480785	-3,035205	-7,450828	-6,427442	-8,282894	14,176902	0,067600	-0,221343	-6,298291	-16,259505	13,454213	0,928073	0,067600	-0,221343	-6,298291	-16,259505	13,454213	0,928073
13:21:10,14	0,353984	3,237994	-0,114996	0,672977	0,338003	0,272995	0,067839	-0,225585	-6,296714	1,301032	18,814495	0,925553	-0,483922	-3,033336	-7,451223	-6,427505	-8,257555	14,185765	0,067839	-0,225585	-6,296714	-16,407424	13,489135	0,925553	0,067839	-0,225585	-6,296714	-16,407424	13,489135	0,925553
13:21:10,19	0,353984	3,237994	-0,114996	0,672977	0,338003	0,272995	0,067789	-0,221934	-6,297109	1,133057	18,799168	0,934415	-0,482025	-3,033813	-7,450053	-6,455171	-8,271130	14,201310	0,067789	-0,221934	-6,297109	-16,288742	13,477738	0,934415	0,067789	-0,221934	-6,297109	-16,288742	13,477738	0,934415
13:21:10,24	0,353984	3,237994	-0,114996	0,672977	0,338003	0,272995	0,067253	-0,223816	-6,295939	1,205329	18,754138	0,949961	-0,485461	-3,031957	-7,447340	-6,418146	-8,252110	14,185035	0,067253	-0,223816	-6,295939	-16,364203	13,474763	0,949961	0,067253	-0,223816	-6,295939	-16,364203	13,474763	0,949961
13:21:10,29	0,353984	3,237994	-0,114996	0,672977	0,338003	0,272995	0,067364	-0,219912	-6,293226	1,037307	18,782432	0,933685	-0,483440	-3,031842	-7,450757	-6,434896	-8,243632	14,172177	0,067364	-0,219912	-6,293226	-16,225764	13,494393	0,933685	0,067364	-0,219912	-6,293226	-16,225764	13,494393	0,933685
13:21:10,34	0,353984	3,237994	-0,114996	0,672977	0,338003	0,272995	0,066254	-0,221605	-6,296642	1,124312	18,705983	0,920827	-0,485522	-3,034627	-7,445797	-6,458590	-8,248667	14,179369	0,066254	-0,221605	-6,296642	-16,271661	13,505054	0,920827	0,066254	-0,221605	-6,296642	-16,271661	13,505054	0,920827
13:21:10,39	0,353984	3,237994	-0,114996	0,672977	0,338003	0,272995	0,069707	-0,221194	-6,291683	1,086747	18,867520	0,928020	-0,480746	-3,032069	-7,446551	-6,407245	-8,286195	14,184149	0,069707	-0,221194	-6,291683	-16,276984	13,395557	0,928020	0,069707	-0,221194	-6,291683	-16,276984	13,395557	0,928020
13:21:10,44	0,353984	3,237994	-0,114996	0,672977	0,338003	0,272995	0,065103	-0,224051	-6,292437	1,228462	18,691380	0,932799	-0,486061	-3,031206	-7,445778	-6,414516	-8,275395	14,197844	0,065103	-0,224051	-6,292437	-16,359513	13,580773	0,932799	0,065103	-0,224051	-6,292437	-16,359513	13,580773	0,932799
13:21:10,49	0,353984	3,237994	-0,114996	0,672977	0,338003	0,272995	0,067013	-0,219016	-6,291664	0,972405	18,778990	0,946494	-0,484243	-3,033764	-7,445764	-6,415225	-8,224796	14,199398	0,067013	-0,219016	-6,291664	-16,220390	13,518467	0,946494	0,067013	-0,219016	-6,291664	-16,220390	13,518467	0,946494
13:21:10,54	0,353984	3,237994	-0,114996	0,672977	0,338003	0,272995	0,068320	-0,221870	-6,291650	1,164265	18,821029	0,948048	-0,478363	-3,031421	-7,444222	-6,398547	-8,287028	14,173433	0,068320	-0,221870	-6,291650	-16,252549	13,457924	0,948048	0,068320	-0,221870	-6,291650	-16,252549	13,457924	0,948048
13:21:10,59	0,353984	3,237994	-0,114996	0,672977	0,338003	0,272995	0,063351	-0,225790	-6,290108	1,322561	18,608187	0,922084	-0,485520	-3,030154	-7,446602	-6,437990	-8,274934	14,155245	0,063351	-0,225790	-6,290108	-16,401990	13,635170	0,922084	0,063351	-0,225790	-6,290108	-16,401990	13,635170	0,922084
13:21:10,64	0,353984	3,237994	-0,114996	0,672977	0,338003	0,272995	0,065831	-0,218959	-6,292488	0,958077	18,696988	0,903895	-0,483713	-3,031482	-7,445785	-6,433092	-8,237296	14,194779	0,065831	-0,218959	-6,292488	-16,230204	13,529221	0,903895	0,065831	-0,218959	-6,292488	-16,230204	13,529221	0,903895
13:21:10,69	0,353984	3,237994	-0,114996	0,672977	0,338003	0,272995	0,066078	-0,221188	-6,291670	1,109019	18,695257	0,943429	-0,483110	-3,033286	-7,445376	-6,424232	-8,256031	14,203366	0,066078	-0,221188	-6,291670	-16,254223	13,508096	0,943429	0,066078	-0,221188	-6,291670	-16,254223	13,508096	0,943429
13:21:10,74	0,353984	3,237994	-0,114996	0,672977	0,338003	0,272995	0,067339	-0,222613	-6,291262	1,171324	18,777869	0,952017	-0,482584	-3,033673	-7,443430	-6,454284	-8,261798	14,221720	0,067339	-0,222613	-6,291262	-16,303780	13,491721	0,952017	0,067339	-0,222613	-6,291262	-16,303780	13,491721	0,952017
13:21:10,79	0,353984	3,237994	-0,114996	0,672977	0,338003	0,272995	0,067411	-0,223261	-6,289316	1,185033	18,758459	0,970371	-0,486649	-3,033282	-7,444245	-6,441082	-8,230461	14,173988	0,067411	-0,223261	-6,289316	-16,340990	13,466677	0,970371	0,067411	-0,223261	-6,289316	-16,340990	13,466677	0,970371
13:21:10,84	0,353984	3,237994	-0,114996	0,672977	0,338003	0,272995	0,069105	-0,219545	-6,290131	1,025543	18,842291	0,922639	-0,484791	-3,033051	-7,443838	-6,394619	-8,244904	14,168310	0,069105	-0,219545	-6,290131	-16,208777	13,417561	0,922639	0,069105	-0,219545	-6,290131	-16,208777	13,417561	0,922639
13:21:10,89	0,353984	3,237994	-0,114996	0,672977	0,338003	0,272995	0,067976	-0,221039	-6,289724	1,113930	18,831069	0,916961	-0,486356	-3,035479	-7,444109	-6,446351	-8,235437	14,173525	0,067976	-0,221039	-6,289724	-16,237632	13,494925	0,916961	0,067976	-0,221039	-6,289724	-16,237632	13,494925	0,916961
13:21:10,94	0,353984	3,237994	-0,114996	0,672977	0,338003	0,272995	0,070861	-0,220897	-6,289994	1,088897	18,931539	0,922175	-0,485454	-3,032752	-7,440755	-6,438456	-8,235700	14,162265	0,070861	-0,220897	-6,289994	-16,251545	13,368946	0,922175	0,070861	-0,220897	-6,289994	-16,251545	13,368946	0,922175
13:21:10,99	0,353984	3,237994	-0,114996	0,672977	0,338003	0,272995	0,068049	-0,220315	-6,286641	1,062325	18,792271	0,910915	-0,484273	-3,033390	-7,440343	-6,435786	-8,237656	14,186259	0,068049	-0,220315	-6,286641	-16,232389	13,450440	0,910915	0,068049	-0,220315	-6,286641	-16,232389	13,450440	0,910915
13:21:11,04	0,353984	3,237994	-0,114996	0,672977	0,338003	0,272995	0,068010	-0,221657	-6,286229	1,131756	18,793567	0,934909	-0,483737	-3,032850	-7,439574	-6,467495	-8,214331	14,196727	0,068010	-0,221657	-6,286229	-16,268313	13,454746	0,934909	0,068010	-0,221657	-6,286229	-16,268313	13,454746	0,934909
13:21:11,09	0,353984	3,237994	-0,114996	0,672977	0,338003	0,272995	0,067275	-0,221852	-6,285460	1,146225	18,716215	0,945377	-0,481973	-3,033461	-7,441135	-6,453038	-8,264472	14,171911	0,067275	-0,221852	-6,285460	-16,269128	13,435104	0,945377	0,067275	-0,221852	-6,285460	-16,269128	13,435104	0,945377
13:21:11,15	0,353984	3,237994	-0,114996	0,672977	0,338003	0,272995	0,066922	-0,223685	-6,287021	1,205344	18,735440	0,920561	-0,483119	-3,032606	-7,441909	-6,443654	-8,236549	14,177954	0,066922	-0,223685	-6,287021	-16,353896	13,482054	0,920561	0,066922	-0,223685	-6,287021	-16,353896	13,482054	0,920561
13:21:11,20	0,353984	3,237994	-0,114996	0,672977	0,338003	0,272995	0,066292	-0,221401	-6,284666	1,131154	18,725074	0,938920	-0,483635	-3,031773	-7,438780	-6,411364	-8,237107	14,190270	0,066292	-0,221401	-6,284666	-16,248856	13,521165	0,938920	0,066292	-0,221401	-6,284666	-16,248856	13,521165	0,938920
13:21:11,25	0,353984	3,237994	-0,114996	0,672977	0,338003	0,272995	0,066292	-0,221401	-6,284666	1,131154	18,725074	0,938920	-0,481221	-3,035471	-7,513024	-6,447874	-8,462911	14,184851	0,066292	-0,221401	-6,284666	-16,248856	13,521165	0,938920	0,066292	-0,221401	-6,284666	-16,248856	13,521165	0,938920
13:21:11,30	0,354055	3,238008	-0,113985	0,672977	0,337992	0,272996	0,068287	-0,225341	-6,358910	1,122185	18,910097	0,933501	-0,476267	-3,049741	-8,012150	-5,881696	-9,461558	14,226618	0,068287	-0,225341	-6,358910	-16,567051	13,549581	0,933501	0,068287	-0,225341	-6,358910	-16,567051	13,549581	0,933501
13:21:11,35	0,354055	3,238008	-0,113985	0,672977	0,337992	0,272996	0,078168	-0,236766	-6,858036	1,134556	20,413589	0,975269	-0,476262	-3,044991	-8,004379	-5,894012	-9,416155	14,258092	0,078168	-0,236766	-6,858036	-17,451596	14,277366	0,975269	0,078168	-0,236766	-6,858036	-17,451596	14,277366	0,975269
13:21:11,40	0,354055	3,238008	-0,113985	0,672977	0,337992	0,272996	0,074052	-0,234395	-6,850265	1,044430	20,166188	1,006742	-0,477315	-3,047742	-7,993096	-5,934421	-9,404528	14,282917	0,074052	-0,234395	-6,850265	-17,355604	14,353074	1,006742	0,074052	-0,234395	-6,850265	-17,355604	14,353074	1,006742
13:21:11,45	0,354055	3,238008	-0,113985	0,672977	0,337992	0,272996	0,076961	-0,234859	-6,838982	1,058391	20,276637	1,031568	-0,475516	-3,046474	-7,988887	-5,909656	-9,385198	14,269107	0,076961	-0,234859	-6,838982	-17,378020	14,235181	1,031568	0,076961	-0,234859	-6,838982	-17,378020	14,235181	1,031568
13:21:11,50	0,354055	3,238008	-0,113985	0,672977	0,337992	0,272996	0,074963	-0,235783	-6,834773	1,135585	20,184532	1,017758	-0,476817	-3,046386	-7,985742	-5,933604	-9,374013	14,248205	0,074963	-0,235783	-6,834773	-17,373394	14,299906	1,017758	0,074963	-0,235783	-6,834773	-17,373394	14,299906	1,017758
13:21:11,55	0,354055	3,238008	-0,113985	0,672977	0,337992	0,272996	0,075538	-0,234612	-6,831627	1,072406	20,188064	0,996856	-0,477407	-3,044037	-7,978566	-5,902628	-9,362816	14,223131	0,075538	-0,234612	-6,831627	-17,344650	14,258354	0,996856	0,075538	-0,234612	-6,831627	-17,344650	14,258354	0,996856
13:21:11,60	0,354055	3,238008	-0,113985	0,672977	0,337992	0,272996	0,073798	-0,232927	-6,824452	1,009944	20,118819	0,971781	-0,478632	-3,044926	-7,980513	-5,892362	-9,389774	14,208871	0,073798	-0,232927	-6,824452	-17,274799	14,325688	0,971781	0,073798	-0,232927	-6,824452	-17,274799	14,325688	0,971781
13:21:11,65	0,354055	3,238008	-0,113985	0,672977	0,337992	0,272996	0,075181	-0,232311	-6,826399	0,959706	20,213107	0,957521	-0,474937	-3,045859	-7,977081	-5,903997	-9,353374	14,244907	0,075181	-0,232311	-6,826399	-17,276692	14,311407	0,957521	0,075181	-0,232311	-6,826399	-17,276692	14,311407	0,957521
13:21:11,70	0,354055	3,238008	-0,113985	0,672977	0,337992	0,272996	0,074141	-0,235976	-6,822967	1,176025	20,130769	0,993557	-0,480784	-3,045890	-7,973685	-5,890978	-9,352010	14,240524	0,074141	-0,235976	-6,822967	-17,348126	14,310682	0,993557	0,074141	-0,235976	-6,822967	-17,348126	14,310682	0,993557
13:21:11,75	0,354055	3,238008	-0,113985	0,672977	0,337992	0,272996	0,076599	-0,233258	-6,818798	1,003401	20,248564	0,998308	-0,478520	-3,046628	-7,972912	-5,928293	-9,375457	14,249658	0,076599	-0,233258	-6,818798	-17,307362	14,235557	0,998308	0,076599	-0,233258	-6,818798	-17,307362	14,235557	0,998308
13:21:11,80	0,354055	3,238008	-0,113985	0,672977	0,337992	0,272996	0,076599	-0,233258	-6,818798	1,003401	20,248564	0,998308	-0,475489	-3,046926	-7,967852	-5,906901	-9,356109	14,237768	0,076599	-0,233258	-6,818798	-17,307362	14,235557	0,998308	0,076599	-0,233258	-6,818798	-17,307362	14,235557	0,998308
13:21:11,85	0,354055	3,238008	-0,113985	0,672977	0,337992	0,272996	0,075342	-0,236033	-6,813738	1,175129	20,192039	0,986419	-0,477837	-3,048715	-7,969830	-5,920806	-9,322855	14,195902	0,075342	-0,236033	-6,813738	-17,353436	14,277726	0,986419	0,075342	-0,236033	-6,813738	-17,353436	14,277726	0,986419
13:21:11,90	0,354055	3,238008	-0,113985	0,672977	0,337992	0,272996	0,078064	-0,234893	-6,815715	1,137728	20,304959	0,944553	-0,479820	-3,044658	-7,967561	-5,914365	-9,340664	14,220792	0,078064	-0,234893	-6,815715	-17,301397	14,176901	0,944553	0,078064	-0,234893	-6,815715	-17,301397	14,176901	0,944553
13:21:11,95	0,354055	3,238008	-0,113985	0,672977	0,337992	0,272996	0,075543	-0,231147	-6,813447	0,930725	20,188314	0,969443	-0,475632	-3,048564	-7,964467	-5,915460	-9,365843	14,212203	0,075543	-0,231147	-6,813447	-17,214327	14,258208	0,969443	0,075543	-0,231147	-6,813447	-17,214327	14,258208	0,969443
13:21:12,00	0,354055	3,238008	-0,113985	0,672977	0,337992	0,272996	0,076831	-0,236728	-6,810353	1,198554	20,266955	0,960853	-0,477818	-3,043529	-7,964388	-5,908314	-9,316484	14,217665	0,076831	-0,236728	-6,810353	-17,384561	14,235704	0,960853	0,076831	-0,236728	-6,810353	-17,384561	14,235704	0,960853
13:21:12,05	0,354055	3,238008	-0,113985	0,672977	0,337992	0,272996	0,073564	-0,232317	-6,810274	1,015516	20,078576	0,966315	-0,478781	-3,044044	-7,960121	-5,916150	-9,298973	14,209815	0,073564	-0,232317	-6,810274	-17,221358	14,303791	0,966315	0,073564	-0,232317	-6,810274	-17,221358	14,303791	0,966315
13:21:12,10	0,354055	3,238008	-0,113985	0,672977	0,337992	0,272996	0,074491	-0,231740	-6,806007	0,996787	20,111253	0,958465	-0,478396	-3,046492	-7,963203	-5,916196	-9,303888	14,231424	0,074491	-0,231740	-6,806007	-17,194834	14,263678	0,958465	0,074491	-0,231740	-6,806007	-17,194834	14,263678	0,958465
13:21:12,15	0,354055	3,238008	-0,113985	0,672977	0,337992	0,272996	0,076419	-0,233297	-6,809089	1,073467	20,213912	0,980075	-0,477246	-3,045521	-7,957776	-5,928334	-9,331790	14,222851	0,076419	-0,233297	-6,809089	-17,240371	14,215010	0,980075	0,076419	-0,233297	-6,809089	-17,240371	14,215010	0,980075
13:21:12,20	0,354055	3,238008	-0,113985	0,672977	0,337992	0,272996	0,075003	-0,233808	-6,803662	1,069785	20,143710	0,971501	-0,472352	-3,045142	-7,957140	-5,878553	-9,351715	14,255324	0,075003	-0,233808	-6,803662	-17,284136	14,255978	0,971501	0,075003	-0,233808	-6,803662	-17,284136	14,255978	0,971501
13:21:12,25	0,354055	3,238008	-0,113985	0,672977	0,337992	0,272996	0,072227	-0,237857	-6,803026	1,287974	20,052453	1,003975	-0,475997	-3,045305	-7,957739	-5,899290	-9,307860	14,252615	0,072227	-0,237857	-6,803026	-17,383803	14,382605	1,003975	0,072227	-0,237857	-6,803026	-17,383803	14,382605	1,003975
13:21:12,30	0,354055	3,238008	-0,113985	0,672977	0,337992	0,272996	0,074191	-0,234782	-6,803625	1,155684	20,114683	1,001266	-0,477183	-3,042156	-7,955450	-5,901627	-9,312478	14,217445	0,074191	-0,234782	-6,803625	-17,274704	14,290680	1,001266	0,074191	-0,234782	-6,803625	-17,274704	14,290680	1,001266
13:21:12,35	0,354055	3,238008	-0,113985	0,672977	0,337992	0,272996	0,072057	-0,232181	-6,801336	1,015249	20,004010	0,966095	-0,477708	-3,044922	-7,955726	-5,877316	-9,319443	14,208159	0,072057	-0,232181	-6,801336	-17,210937	14,347511	0,966095	0,072057	-0,232181	-6,801336	-17,210937	14,347511	0,966095
13:21:12,40	0,354055	3,238008	-0,113985	0,672977	0,337992	0,272996	0,074715	-0,233109	-6,801612	1,069632	20,166772	0,956810	-0,475928	-3,045646	-7,955014	-5,866478	-9,333755	14,235216	0,074715	-0,233109	-6,801612	-17,229407	14,301605	0,956810	0,074715	-0,233109	-6,801612	-17,229407	14,301605	0,956810
13:21:12,45	0,354055	3,238008	-0,113985	0,672977	0,337992	0,272996	0,074453	-0,235012	-6,800900	1,161628	20,169654	0,983867	-0,478337	-3,048793	-7,954256	-5,914906	-9,297039	14,225855	0,074453	-0,235012	-6,800900	-17,286820	14,325108	0,983867	0,074453	-0,235012	-6,800900	-17,286820	14,325108	0,983867
13:21:12,50	0,354055	3,238008	-0,113985	0,672977	0,337992	0,272996	0,078382	-0,234499	-6,800142	1,142542	20,313698	0,974506	-0,476617	-3,048114	-7,953470	-5,917243	-9,347121	14,238731	0,078382	-0,234499	-6,800142	-17,265647	14,160674	0,974506	0,078382	-0,234499	-6,800142	-17,265647	14,160674	0,974506
13:21:12,55	0,354055	3,238008	-0,113985	0,672977	0,337992	0,272996	0,076934	-0,235650	-6,799356	1,157836	20,261409	0,987381	-0,479915	-3,043984	-7,948969	-5,893758	-9,313520	14,167826	0,076934	-0,235650	-6,799356	-17,340680	14,222068	0,987381	0,076934	-0,235650	-6,799356	-17,340680	14,222068	0,987381
13:21:12,60	0,354055	3,238008	-0,113985	0,672977	0,337992	0,272996	0,075006	-0,230729	-6,794855	0,942767	20,164694	0,916476	-0,476287	-3,047512	-7,950375	-5,917305	-9,317607	14,223404	0,075006	-0,230729	-6,794855	-17,169422	14,276696	0,916476	0,075006	-0,230729	-6,794855	-17,169422	14,276696	0,916476
13:21:12,65	0,354055	3,238008	-0,113985	0,672977	0,337992	0,272996	0,076247	-0,235634	-6,796261	1,182558	20,210881	0,972054	-0,477725	-3,047617	-7,953278	-5,889432	-9,335410	14,224050	0,076247	-0,235634	-6,796261	-17,314739	14,225460	0,972054	0,076247	-0,235634	-6,796261	-17,314739	14,225460	0,972054
13:21:12,70	0,354055	3,238008	-0,113985	0,672977	0,337992	0,272996	0,077057	-0,234441	-6,799164	1,119048	20,286040	0,972700	-0,474282	-3,043810	-7,951913	-5,926251	-9,315674	14,268995	0,077057	-0,234441	-6,799164	-17,284610	14,237035	0,972700	0,077057	-0,234441	-6,799164	-17,284610	14,237035	0,972700
13:21:12,75	0,354055	3,238008	-0,113985	0,672977	0,337992	0,272996	0,072039	-0,235520	-6,797798	1,173807	19,983344	1,017646	-0,476267	-3,044879	-7,950076	-5,900381	-9,331314	14,194740	0,072039	-0,235520	-6,797798	-17,314506	14,328261	1,017646	0,072039	-0,235520	-6,797798	-17,314506	14,328261	1,017646
13:21:12,80	0,354055	3,238008	-0,113985	0,672977	0,337992	0,272996	0,073958	-0,234335	-6,795962	1,111590	20,113327	0,943390	-0,476565	-3,041878	-7,949228	-5,905867	-9,292253	14,224188	0,073958	-0,234335	-6,795962	-17,283720	14,307647	0,943390	0,073958	-0,234335	-6,795962	-17,283720	14,307647	0,943390
13:21:12,85	0,354055	3,238008	-0,113985	0,672977	0,337992	0,272996	0,071508	-0,232577	-6,795114	1,051232	19,961659	0,972839	-0,478198	-3,043678	-7,948456	-5,894951	-9,300901	14,202592	0,071508	-0,232577	-6,795114	-17,206033	14,348283	0,972839	0,071508	-0,232577	-6,795114	-17,206033	14,348283	0,972839
13:21:12,90	0,354055	3,238008	-0,113985	0,672977	0,337992	0,272996	0,073883	-0,232062	-6,794342	1,022429	20,098925	0,951242	-0,475521	-3,042789	-7,948439	-5,902949	-9,292741	14,229764	0,073883	-0,232062	-6,794342	-17,194421	14,299130	0,951242	0,073883	-0,232062	-6,794342	-17,194421	14,299130	0,951242
13:21:12,95	0,354055	3,238008	-0,113985	0,672977	0,337992	0,272996	0,071775	-0,233936	-6,794325	1,122957	19,978318	0,978415	-0,474158	-3,045153	-7,946872	-5,898161	-9,283110	14,227743	0,071775	-0,233936	-6,794325	-17,241021	14,343978	0,978415	0,071775	-0,233936	-6,794325	-17,241021	14,343978	0,978415
13:21:13,00	0,354055	3,238008	-0,113985	0,672977	0,337992	0,272996	0,073141	-0,236299	-6,792758	1,256554	20,048664	0,976394	-0,477674	-3,045428	-7,946473	-5,893718	-9,270454	14,242555	0,073141	-0,236299	-6,792758	-17,292899	14,307117	0,976394	0,073141	-0,236299	-6,792758	-17,292899	14,307117	0,976394
13:21:13,05	0,354055	3,238008	-0,113985	0,672977	0,337992	0,272996	0,075137	-0,233391	-6,792359	1,118535	20,149985	0,991206	-0,478320	-3,045058	-7,946901	-5,914446	-9,293838	14,207499	0,075137	-0,233391	-6,792359	-17,202663	14,251740	0,991206	0,075137	-0,233391	-6,792359	-17,202663	14,251740	0,991206
13:21:13,10	0,354055	3,238008	-0,113985	0,672977	0,337992	0,272996	0,075139	-0,232646	-6,792787	1,049200	20,143820	0,956150	-0,479164	-3,047608	-7,943880	-5,908125	-9,282566	14,244194	0,075139	-0,232646	-6,792787	-17,213546	14,245433	0,956150	0,075139	-0,232646	-6,792787	-17,213546	14,245433	0,956150
13:21:13,15	0,354055	3,238008	-0,113985	0,672977	0,337992	0,272996	0,077770	-0,233191	-6,789766	1,090420	20,280483	0,992844	-0,477726	-3,043171	-7,946983	-5,911769	-9,270599	14,235297	0,077770	-0,233191	-6,789766	-17,215045	14,175542	0,992844	0,077770	-0,233191	-6,789766	-17,215045	14,175542	0,992844
13:21:13,20	0,354055	3,238008	-0,113985	0,672977	0,337992	0,272996	0,073208	-0,232218	-6,792869	1,048370	20,034123	0,983947	-0,479527	-3,048659	-7,941435	-5,941932	-9,301116	14,237396	0,073208	-0,232218	-6,792869	-17,180720	14,287295	0,983947	0,073208	-0,232218	-6,792869	-17,180720	14,287295	0,983947
13:21:13,25	0,354055	3,238008	-0,113985	0,672977	0,337992	0,272996	0,078861	-0,233402	-6,787321	1,068418	20,317233	0,986046	-0,475769	-3,044201	-7,942618	-5,911219	-9,319802	14,215094	0,078861	-0,233402	-6,787321	-17,253601	14,126618	0,986046	0,078861	-0,233402	-6,787321	-17,253601	14,126618	0,986046
13:21:13,30	0,354055	3,238008	-0,113985	0,672977	0,337992	0,272996	0,073121	-0,234427	-6,788504	1,120920	20,054675	0,963744	-0,478504	-3,042103	-7,946538	-5,927877	-9,287668	14,198331	0,073121	-0,234427	-6,788504	-17,281603	14,314678	0,963744	0,073121	-0,234427	-6,788504	-17,281603	14,314678	0,963744
13:21:13,35	0,354055	3,238008	-0,113985	0,672977	0,337992	0,272996	0,072672	-0,231009	-6,792424	0,962705	20,000823	0,946981	-0,476007	-3,043556	-7,944535	-5,884851	-9,315132	14,237536	0,072672	-0,231009	-6,792424	-17,171538	14,296089	0,946981	0,072672	-0,231009	-6,792424	-17,171538	14,296089	0,946981
13:21:13,40	0,354055	3,238008	-0,113985	0,672977	0,337992	0,272996	0,072682	-0,233899	-6,790421	1,110669	20,052332	0,986186	-0,475952	-3,043605	-7,943012	-5,919203	-9,271934	14,216199	0,072682	-0,233899	-6,790421	-17,250371	14,346819	0,986186	0,072682	-0,233899	-6,790421	-17,250371	14,346819	0,986186
13:21:13,46	0,354055	3,238008	-0,113985	0,672977	0,337992	0,272996	0,072697	-0,233971	-6,788898	1,134677	20,001767	0,964849	-0,478911	-3,044746	-7,945707	-5,913081	-9,291120	14,245551	0,072697	-0,233971	-6,788898	-17,232061	14,295072	0,964849	0,072697	-0,233971	-6,788898	-17,232061	14,295072	0,964849
13:21:13,51	0,354055	3,238008	-0,113985	0,672977	0,337992	0,272996	0,075164	-0,231979	-6,791593	1,017527	20,144981	0,994202	-0,474769	-3,047907	-7,943234	-5,914181	-9,305059	14,235782	0,075164	-0,231979	-6,791593	-17,192822	14,244573	0,994202	0,075164	-0,231979	-6,791593	-17,192822	14,244573	0,994202
13:21:13,56	0,354055	3,238008	-0,113985	0,672977	0,337992	0,272996	0,075831	-0,237146	-6,789120	1,273601	20,185679	0,984433	-0,474967	-3,043289	-7,991187	-5,874306	-9,388814	14,222143	0,075831	-0,237146	-6,789120	-17,342373	14,232916	0,984433	0,075831	-0,237146	-6,789120	-17,342373	14,232916	0,984433
13:21:13,61	0,354007	3,237994	-0,112990	0,672986	0,337976	0,273026	0,071931	-0,234666	-6,837073	1,092018	20,059248	0,970794	-0,470832	-3,061555	-8,527660	-5,368087	-10,356430	14,239060	0,071931	-0,234666	-6,837073	-17,329237	14,412697	0,970794	0,071931	-0,234666	-6,837073	-17,329237	14,412697	0,970794
13:21:13,66	0,354007	3,237994	-0,112990	0,672986	0,337976	0,273026	0,085682	-0,247380	-7,373546	1,168313	21,696536	0,987711	-0,473324	-3,058985	-8,518533	-5,408139	-10,311196	14,272464	0,085682	-0,247380	-7,373546	-18,251046	14,970486	0,987711	0,085682	-0,247380	-7,373546	-18,251046	14,970486	0,987711
13:21:13,71	0,354007	3,237994	-0,112990	0,672986	0,337976	0,273026	0,084702	-0,243937	-7,364419	1,008422	21,588287	1,021115	-0,466100	-3,061810	-8,510935	-5,397088	-10,334890	14,259723	0,084702	-0,243937	-7,364419	-18,140658	14,939147	1,021115	0,084702	-0,243937	-7,364419	-18,140658	14,939147	1,021115
13:21:13,76	0,354007	3,237994	-0,112990	0,672986	0,337976	0,273026	0,083537	-0,251606	-7,356821	1,392185	21,549104	1,008373	-0,473180	-3,063266	-8,503960	-5,437421	-10,283440	14,260946	0,083537	-0,251606	-7,356821	-18,358865	14,991447	1,008373	0,083537	-0,251606	-7,356821	-18,358865	14,991447	1,008373
13:21:13,81	0,354007	3,237994	-0,112990	0,672986	0,337976	0,273026	0,088337	-0,246202	-7,349846	1,135577	21,738073	1,009597	-0,471951	-3,061324	-8,499697	-5,422729	-10,272536	14,244515	0,088337	-0,246202	-7,349846	-18,191274	14,803581	1,009597	0,088337	-0,246202	-7,349846	-18,191274	14,803581	1,009597
13:21:13,86	0,354007	3,237994	-0,112990	0,672986	0,337976	0,273026	0,086042	-0,246295	-7,345582	1,157225	21,625973	0,993166	-0,471209	-3,059260	-8,495206	-5,408678	-10,238276	14,273049	0,083883	-0,245906	-7,341092	-18,129946	14,923948	1,021700	0,083883	-0,245906	-7,341092	-18,129946	14,923948	1,021700
13:21:13,91	0,354007	3,237994	-0,112990	0,672986	0,337976	0,273026	0,083883	-0,245906	-7,341092	1,173674	21,508726	1,021700	-0,472241	-3,063331	-8,491821	-5,438524	-10,278172	14,249047	0,083883	-0,245906	-7,341092	-18,129946	14,923948	1,021700	0,083883	-0,245906	-7,341092	-18,129946	14,923948	1,021700
13:21:13,96	0,354007	3,237994	-0,112990	0,672986	0,337976	0,273026	0,087925	-0,247048	-7,337707	1,183568	21,713032	0,997698	-0,472419	-3,062456	-8,489557	-5,399300	-10,233853	14,268166	0,087925	-0,247048	-7,337707	-18,209675	14,810924	0,997698	0,087925	-0,247048	-7,337707	-18,209675	14,810924	0,997698
13:21:14,01	0,354007	3,237994	-0,112990	0,672986	0,337976	0,273026	0,087256	-0,246456	-7,335443	1,210784	21,690032	1,016817	-0,472111	-3,060014	-8,486950	-5,387889	-10,249865	14,253041	0,087256	-0,246456	-7,335443	-18,135997	14,840472	1,016817	0,087256	-0,246456	-7,335443	-18,135997	14,840472	1,016817
13:21:14,06	0,354007	3,237994	-0,112990	0,672986	0,337976	0,273026	0,084987	-0,245501	-7,332836	1,152992	21,589950	1,001691	-0,470666	-3,058289	-8,484529	-5,403646	-10,240269	14,258599	0,082771	-0,245890	-7,330415	-18,128741	14,958770	1,007249	0,082771	-0,245890	-7,330415	-18,128741	14,958770	1,007249
13:21:14,11	0,354007	3,237994	-0,112990	0,672986	0,337976	0,273026	0,082771	-0,245890	-7,330415	1,173648	21,456256	1,007249	-0,468303	-3,062254	-8,484121	-5,409489	-10,245731	14,260479	0,082771	-0,245890	-7,330415	-18,128741	14,958770	1,007249	0,082771	-0,245890	-7,330415	-18,128741	14,958770	1,007249
13:21:14,16	0,354007	3,237994	-0,112990	0,672986	0,337976	0,273026	0,085023	-0,249920	-7,330007	1,375523	21,571044	1,009129	-0,472397	-3,059808	-8,479055	-5,386492	-10,272614	14,285025	0,085023	-0,249920	-7,330007	-18,243171	14,896756	1,009129	0,085023	-0,249920	-7,330007	-18,243171	14,896756	1,009129
13:21:14,21	0,354007	3,237994	-0,112990	0,672986	0,337976	0,273026	0,084952	-0,245151	-7,324941	1,115777	21,600704	1,033675	-0,473543	-3,055862	-8,480629	-5,386016	-10,193005	14,284070	0,084952	-0,245151	-7,324941	-18,128588	14,931997	1,033675	0,084952	-0,245151	-7,324941	-18,128588	14,931997	1,033675
13:21:14,26	0,354007	3,237994	-0,112990	0,672986	0,337976	0,273026	0,082107	-0,242186	-7,326515	1,030758	21,413391	1,032721	-0,472102	-3,060952	-8,478175	-5,406173	-10,225171	14,296994	0,085795	-0,245979	-7,324061	-18,119273	14,868888	1,045645	0,085795	-0,245979	-7,324061	-18,119273	14,868888	1,045645
13:21:14,31	0,354007	3,237994	-0,112990	0,672986	0,337976	0,273026	0,085795	-0,245979	-7,324061	1,190058	21,603784	1,045645	-0,474121	-3,062002	-8,475198	-5,402069	-10,222359	14,245063	0,085795	-0,245979	-7,324061	-18,119273	14,868888	1,045645	0,085795	-0,245979	-7,324061	-18,119273	14,868888	1,045645
13:21:14,36	0,354007	3,237994	-0,112990	0,672986	0,337976	0,273026	0,087713	-0,244755	-7,321084	1,130906	21,705696	0,993714	-0,468821	-3,061591	-8,473994	-5,394706	-10,236336	14,283545	0,087713	-0,244755	-7,321084	-18,082353	14,820194	0,993714	0,087713	-0,244755	-7,321084	-18,082353	14,820194	0,993714
13:21:14,41	0,354007	3,237994	-0,112990	0,672986	0,337976	0,273026	0,084708	-0,249139	-7,319880	1,350474	21,562787	1,032195	-0,472374	-3,059790	-8,472468	-5,403229	-10,236783	14,267807	0,084708	-0,249139	-7,319880	-18,206964	14,913198	1,032195	0,084708	-0,249139	-7,319880	-18,206964	14,913198	1,032195
13:21:14,46	0,354007	3,237994	-0,112990	0,672986	0,337976	0,273026	0,084925	-0,245162	-7,318354	1,138990	21,566890	1,016458	-0,472063	-3,060116	-8,470566	-5,401965	-10,222316	14,294562	0,084925	-0,245162	-7,318354	-18,106207	14,900303	1,016458	0,084925	-0,245162	-7,318354	-18,106207	14,900303	1,016458
13:21:14,51	0,354007	3,237994	-0,112990	0,672986	0,337976	0,273026	0,085051	-0,245594	-7,316452	1,174608	21,567322	1,043212	-0,475717	-3,059337	-8,469448	-5,391091	-10,220713	14,279173	0,085051	-0,245594	-7,316452	-18,104491	14,890816	1,043212	0,085051	-0,245594	-7,316452	-18,104491	14,890816	1,043212
13:21:14,56	0,354007	3,237994	-0,112990	0,672986	0,337976	0,273026	0,086204	-0,242041	-7,315334	0,996685	21,635873	1,027824	-0,472755	-3,061751	-8,466993	-5,395096	-10,213420	14,296277	0,086204	-0,242041	-7,315334	-18,003515	14,868887	1,027824	0,086204	-0,242041	-7,315334	-18,003515	14,868887	1,027824
13:21:14,61	0,354007	3,237994	-0,112990	0,672986	0,337976	0,273026	0,086813	-0,245813	-7,312878	1,197133	21,660455	1,044928	-0,473557	-3,060317	-8,467433	-5,433934	-10,189170	14,261457	0,086813	-0,245813	-7,312878	-18,099155	14,845619	1,044928	0,086813	-0,245813	-7,312878	-18,099155	14,845619	1,044928
13:21:14,66	0,354007	3,237994	-0,112990	0,672986	0,337976	0,273026	0,085972	-0,244401	-7,313319	1,125316	21,570976	1,010107	-0,472324	-3,058944	-8,467816	-5,405051	-10,188075	14,257000	0,085972	-0,244401	-7,313319	-18,060168	14,822139	1,010107	0,085972	-0,244401	-7,313319	-18,060168	14,822139	1,010107
13:21:14,71	0,354007	3,237994	-0,112990	0,672986	0,337976	0,273026	0,084167	-0,244782	-7,313702	1,160506	21,501542	1,005650	-0,472574	-3,060803	-8,469935	-5,424050	-10,198448	14,282867	0,084167	-0,244782	-7,313702	-18,054868	14,894458	1,005650	0,084167	-0,244782	-7,313702	-18,054868	14,894458	1,005650
13:21:14,76	0,354007	3,237994	-0,112990	0,672986	0,337976	0,273026	0,085902	-0,245495	-7,315821	1,179113	21,580494	1,031517	-0,471280	-3,059867	-8,466034	-5,400819	-10,187679	14,291055	0,085902	-0,245495	-7,315821	-18,092252	14,837213	1,031517	0,085902	-0,245495	-7,315821	-18,092252	14,837213	1,031517
13:21:14,81	0,354007	3,237994	-0,112990	0,672986	0,337976	0,273026	0,086734	-0,243508	-7,310185	1,077615	21,623497	1,036690	-0,474711	-3,060531	-8,464299	-5,423403	-10,196724	14,288039	0,086734	-0,243508	-7,310185	-18,037784	14,814843	1,036690	0,086734	-0,243508	-7,310185	-18,037784	14,814843	1,036690
13:21:14,86	0,354007	3,237994	-0,112990	0,672986	0,337976	0,273026	0,086734	-0,243508	-7,310185	1,077615	21,623497	1,036690	-0,472488	-3,057768	-8,463143	-5,390899	-10,198476	14,266744	0,086734	-0,243508	-7,310185	-18,037784	14,814843	1,036690	0,086734	-0,243508	-7,310185	-18,037784	14,814843	1,036690
13:21:14,91	0,354007	3,237994	-0,112990	0,672986	0,337976	0,273026	0,083230	-0,244052	-7,309029	1,120618	21,470298	1,015395	-0,474062	-3,058559	-8,465480	-5,403302	-10,160636	14,265887	0,083230	-0,244052	-7,309029	-18,037456	14,936732	1,015395	0,083230	-0,244052	-7,309029	-18,037456	14,936732	1,015395
13:21:14,96	0,354007	3,237994	-0,112990	0,672986	0,337976	0,273026	0,084702	-0,243085	-7,311366	1,096884	21,517195	1,014537	-0,472285	-3,061802	-8,463521	-5,400857	-10,191032	14,263521	0,084702	-0,243085	-7,311366	-17,985252	14,868056	1,014537	0,084702	-0,243085	-7,311366	-17,985252	14,868056	1,014537
13:21:15,01	0,354007	3,237994	-0,112990	0,672986	0,337976	0,273026	0,086622	-0,246244	-7,309407	1,236100	21,634342	1,012172	-0,474619	-3,058466	-8,462008	-5,396842	-10,167697	14,229482	0,086622	-0,246244	-7,309407	-18,094092	14,834496	1,012172	0,086622	-0,246244	-7,309407	-18,094092	14,834496	1,012172
13:21:15,06	0,354007	3,237994	-0,112990	0,672986	0,337976	0,273026	0,084901	-0,242555	-7,307894	1,066487	21,536628	0,978133	-0,472831	-3,058910	-8,460816	-5,381815	-10,185271	14,247664	0,084901	-0,242555	-7,307894	-17,974117	14,871928	0,978133	0,084901	-0,242555	-7,307894	-17,974117	14,871928	0,978133
13:21:15,11	0,354007	3,237994	-0,112990	0,672986	0,337976	0,273026	0,084390	-0,244326	-7,306702	1,150866	21,531883	0,996314	-0,471479	-3,060672	-8,460545	-5,389799	-10,205364	14,256599	0,084390	-0,244326	-7,306702	-18,028751	14,907257	0,996314	0,084390	-0,244326	-7,306702	-18,028751	14,907257	0,996314
13:21:15,16	0,354007	3,237994	-0,112990	0,672986	0,337976	0,273026	0,085241	-0,246378	-7,306430	1,236139	21,579251	1,005250	-0,472934	-3,058488	-8,460862	-5,384814	-10,169130	14,278162	0,085241	-0,246378	-7,306430	-18,104502	14,887847	1,005250	0,085241	-0,246378	-7,306430	-18,104502	14,887847	1,005250
13:21:15,21	0,354007	3,237994	-0,112990	0,672986	0,337976	0,273026	0,084077	-0,244027	-7,306747	1,147756	21,504923	1,026813	-0,475806	-3,059747	-8,458478	-5,414096	-10,142703	14,276369	0,084077	-0,244027	-7,306747	-18,008327	14,904892	1,026813	0,084077	-0,244027	-7,306747	-18,008327	14,904892	1,026813
13:21:15,26	0,354007	3,237994	-0,112990	0,672986	0,337976	0,273026	0,086603	-0,242168	-7,304364	1,059359	21,597716	1,025019	-0,470011	-3,057420	-8,458603	-5,394026	-10,179639	14,273172	0,086603	-0,242168	-7,304364	-17,950831	14,799374	1,025019	0,086603	-0,242168	-7,304364	-17,950831	14,799374	1,025019
13:21:15,31	0,354007	3,237994	-0,112990	0,672986	0,337976	0,273026	0,081691	-0,246023	-7,304489	1,237882	21,378113	1,021822	-0,472989	-3,060527	-8,456678	-5,417244	-10,198662	14,250466	0,081691	-0,246023	-7,304489	-18,074949	14,965406	1,021822	0,081691	-0,246023	-7,304489	-18,074949	14,965406	1,021822
13:21:15,36	0,354007	3,237994	-0,112990	0,672986	0,337976	0,273026	0,085870	-0,244998	-7,302563	1,156472	21,584869	0,999116	-0,474590	-3,055805	-8,461994	-5,373428	-10,167825	14,249010	0,085870	-0,244998	-7,302563	-18,075856	14,844044	0,999116	0,085870	-0,244998	-7,302563	-18,075856	14,844044	0,999116
13:21:15,41	0,354007	3,237994	-0,112990	0,672986	0,337976	0,273026	0,082581	-0,241251	-7,307880	1,010229	21,436333	0,997660	-0,474704	-3,060227	-8,458093	-5,427217	-10,212810	14,274143	0,082581	-0,241251	-7,307880	-17,927940	14,953748	0,997660	0,082581	-0,241251	-7,307880	-17,927940	14,953748	0,997660
13:21:15,46	0,354007	3,237994	-0,112990	0,672986	0,337976	0,273026	0,086468	-0,243363	-7,303979	1,054205	21,614375	1,022793	-0,472417	-3,061901	-8,457296	-5,381075	-10,198102	14,258459	0,086468	-0,243363	-7,303979	-18,049764	14,826648	1,022793	0,086468	-0,243363	-7,303979	-18,049764	14,826648	1,022793
13:21:15,51	0,354007	3,237994	-0,112990	0,672986	0,337976	0,273026	0,086774	-0,246180	-7,303182	1,236512	21,662908	1,007109	-0,469764	-3,059344	-8,455859	-5,404956	-10,181933	14,255148	0,086774	-0,246180	-7,303182	-18,088613	14,851138	1,007109	0,086774	-0,246180	-7,303182	-18,088613	14,851138	1,007109
13:21:15,56	0,354007	3,237994	-0,112990	0,672986	0,337976	0,273026	0,083233	-0,247199	-7,301745	1,291591	21,450016	1,003799	-0,472725	-3,059219	-8,455357	-5,418717	-10,152437	14,291774	0,083233	-0,247199	-7,301745	-18,113569	14,916206	1,003799	0,083233	-0,247199	-7,301745	-18,113569	14,916206	1,003799
13:21:15,61	0,354007	3,237994	-0,112990	0,672986	0,337976	0,273026	0,084605	-0,244573	-7,301243	1,173654	21,494686	1,040425	-0,472244	-3,061593	-8,455342	-5,388068	-10,210265	14,277216	0,084605	-0,244573	-7,301243	-18,025291	14,853185	1,040425	0,084605	-0,244573	-7,301243	-18,025291	14,853185	1,040425
13:21:15,67	0,354007	3,237994	-0,112990	0,672986	0,337976	0,273026	0,085683	-0,242285	-7,302838	1,036822	21,557574	0,994388	-0,475245	-3,059009	-8,456952	-5,421734	-10,171337	14,245737	0,085683	-0,242285	-7,302838	-17,982546	14,831459	0,994388	0,085683	-0,242285	-7,302838	-17,982546	14,831459	0,994388
13:21:15,72	0,354007	3,237994	-0,112990	0,672986	0,337976	0,273026	0,085683	-0,242285	-7,302838	1,036822	21,557574	0,994388	-0,474597	-3,061924	-8,456144	-5,406797	-10,157561	14,259748	0,085683	-0,242285	-7,302838	-17,982546	14,831459	0,994388	0,085683	-0,242285	-7,302838	-17,982546	14,831459	0,994388
13:21:15,77	0,354007	3,237994	-0,112990	0,672986	0,337976	0,273026	0,087884	-0,244304	-7,302030	1,161188	21,678079	1,008398	-0,472004	-3,061916	-8,506658	-5,420086	-10,301811	14,286451	0,087884	-0,244304	-7,302030	-18,016639	14,779177	1,008398	0,087884	-0,244304	-7,302030	-18,016639	14,779177	1,008398
13:21:15,82	0,353940	3,237965	-0,111978	0,672985	0,337997	0,272998	0,086580	-0,246545	-7,352544	1,146199	21,670906	1,035101	-0,465758	-3,071771	-9,039984	-4,750895	-11,232417	14,297731	0,086580	-0,246545	-7,352544	-18,207620	14,874341	1,035101	0,086580	-0,246545	-7,352544	-18,207620	14,874341	1,035101
13:21:15,87	0,353940	3,237965	-0,111978	0,672985	0,337997	0,272998	0,091992	-0,256882	-7,885870	1,212388	22,997158	1,046381	-0,467399	-3,075382	-9,031010	-4,738929	-11,168884	14,317589	0,091992	-0,256882	-7,885870	-18,952880	15,775767	1,046381	0,091992	-0,256882	-7,885870	-18,952880	15,775767	1,046381
13:21:15,92	0,353940	3,237965	-0,111978	0,672985	0,337997	0,272998	0,095940	-0,257266	-7,876896	1,293339	23,181035	1,066239	-0,469181	-3,071844	-9,027530	-4,745275	-11,161057	14,320849	0,095940	-0,257266	-7,876896	-18,902043	15,649749	1,066239	0,095940	-0,257266	-7,876896	-18,902043	15,649749	1,066239
13:21:15,97	0,353940	3,237965	-0,111978	0,672985	0,337997	0,272998	0,093767	-0,253954	-7,873416	1,124727	23,058615	1,069500	-0,465684	-3,071310	-9,020541	-4,735045	-11,150399	14,301366	0,093767	-0,253954	-7,873416	-18,810672	15,697932	1,069500	0,093767	-0,253954	-7,873416	-18,810672	15,697932	1,069500
13:21:16,02	0,353940	3,237965	-0,111978	0,672985	0,337997	0,272998	0,091556	-0,256716	-7,866427	1,282692	22,947197	1,050016	-0,466868	-3,071372	-9,012289	-4,739682	-11,128462	14,294862	0,091556	-0,256716	-7,866427	-18,869518	15,760042	1,050016	0,091556	-0,256716	-7,866427	-18,869518	15,760042	1,050016
13:21:16,07	0,353940	3,237965	-0,111978	0,672985	0,337997	0,272998	0,092202	-0,255721	-7,858175	1,247633	22,965803	1,043513	-0,470214	-3,072840	-9,012005	-4,732099	-11,113211	14,278557	0,092202	-0,255721	-7,858175	-18,826471	15,727939	1,043513	0,092202	-0,255721	-7,858175	-18,826471	15,727939	1,043513
13:21:16,12	0,353940	3,237965	-0,111978	0,672985	0,337997	0,272998	0,095146	-0,253557	-7,857891	1,152111	23,117821	1,027208	-0,469526	-3,071676	-9,009523	-4,726728	-11,121653	14,306892	0,095146	-0,253557	-7,857891	-18,752130	15,648870	1,027208	0,095146	-0,253557	-7,857891	-18,752130	15,648870	1,027208
13:21:16,17	0,353940	3,237965	-0,111978	0,672985	0,337997	0,272998	0,093794	-0,253572	-7,855409	1,148235	23,056374	1,055542	-0,469589	-3,075395	-9,006162	-4,732122	-11,115549	14,279501	0,093794	-0,253572	-7,855409	-18,757137	15,693579	1,055542	0,093794	-0,253572	-7,855409	-18,757137	15,693579	1,055542
13:21:16,22	0,353940	3,237965	-0,111978	0,672985	0,337997	0,272998	0,097046	-0,255377	-7,852047	1,244695	23,217799	1,028151	-0,471956	-3,072054	-9,001104	-4,745195	-11,082266	14,316472	0,097046	-0,255377	-7,852047	-18,802387	15,599655	1,028151	0,097046	-0,255377	-7,852047	-18,802387	15,599655	1,028151
13:21:16,27	0,353940	3,237965	-0,111978	0,672985	0,337997	0,272998	0,095337	-0,251656	-7,846990	1,073521	23,100923	1,065122	-0,466688	-3,071910	-9,000349	-4,749969	-11,128786	14,281587	0,095337	-0,251656	-7,846990	-18,681508	15,617004	1,065122	0,095337	-0,251656	-7,846990	-18,681508	15,617004	1,065122
13:21:16,32	0,353940	3,237965	-0,111978	0,672985	0,337997	0,272998	0,092578	-0,256147	-7,846235	1,264331	22,976582	1,030237	-0,467873	-3,075420	-8,996068	-4,771398	-11,126420	14,283398	0,092578	-0,256147	-7,846235	-18,843170	15,709242	1,030237	0,092578	-0,256147	-7,846235	-18,843170	15,709242	1,030237
13:21:16,37	0,353940	3,237965	-0,111978	0,672985	0,337997	0,272998	0,096210	-0,256875	-7,841954	1,293553	23,145728	1,032048	-0,470246	-3,071470	-8,997639	-4,764699	-11,129092	14,284375	0,096210	-0,256875	-7,841954	-18,871144	15,593241	1,032048	0,096210	-0,256875	-7,841954	-18,871144	15,593241	1,032048
13:21:16,42	0,353940	3,237965	-0,111978	0,672985	0,337997	0,272998	0,093975	-0,252845	-7,843525	1,085006	23,036666	1,033026	-0,471013	-3,072869	-8,993669	-4,778737	-11,087498	14,310552	0,093975	-0,252845	-7,843525	-18,763302	15,659596	1,033026	0,093975	-0,252845	-7,843525	-18,763302	15,659596	1,033026
13:21:16,47	0,353940	3,237965	-0,111978	0,672985	0,337997	0,272998	0,095570	-0,252880	-7,839555	1,115856	23,086655	1,059202	-0,467501	-3,069830	-8,993333	-4,731834	-11,100392	14,308492	0,095570	-0,252880	-7,839555	-18,735241	15,584372	1,059202	0,095570	-0,252880	-7,839555	-18,735241	15,584372	1,059202
13:21:16,52	0,353940	3,237965	-0,111978	0,672985	0,337997	0,272998	0,091182	-0,254402	-7,839219	1,207266	22,905545	1,057142	-0,467216	-3,074334	-8,992542	-4,749524	-11,099804	14,311226	0,091182	-0,254402	-7,839219	-18,763278	15,747721	1,057142	0,091182	-0,254402	-7,839219	-18,763278	15,747721	1,057142
13:21:16,57	0,353940	3,237965	-0,111978	0,672985	0,337997	0,272998	0,094940	-0,256901	-7,838428	1,328875	23,085344	1,059876	-0,470109	-3,070713	-8,990217	-4,727258	-11,077010	14,315194	0,094940	-0,256901	-7,838428	-18,837836	15,632521	1,059876	0,094940	-0,256901	-7,838428	-18,837836	15,632521	1,059876
13:21:16,62	0,353940	3,237965	-0,111978	0,672985	0,337997	0,272998	0,093251	-0,252585	-7,836102	1,135341	23,005378	1,063845	-0,468357	-3,073100	-8,989828	-4,738072	-11,091289	14,304870	0,093251	-0,252585	-7,836102	-18,692602	15,685178	1,063845	0,093251	-0,252585	-7,836102	-18,692602	15,685178	1,063845
13:21:16,67	0,353940	3,237965	-0,111978	0,672985	0,337997	0,272998	0,094443	-0,255295	-7,835714	1,258498	23,065125	1,053520	-0,467194	-3,073109	-8,987888	-4,749397	-11,090029	14,304046	0,094443	-0,255295	-7,835714	-18,782194	15,651370	1,053520	0,094443	-0,255295	-7,835714	-18,782194	15,651370	1,053520
13:21:16,72	0,353940	3,237965	-0,111978	0,672985	0,337997	0,272998	0,093869	-0,256307	-7,833774	1,306537	23,024843	1,052696	-0,467180	-3,075291	-8,985572	-4,753400	-11,099622	14,272978	0,093869	-0,256307	-7,833774	-18,813577	15,656142	1,052696	0,093869	-0,256307	-7,833774	-18,813577	15,656142	1,052696
13:21:16,77	0,353940	3,237965	-0,111978	0,672985	0,337997	0,272998	0,095752	-0,257411	-7,831458	1,353613	23,124088	1,021628	-0,471884	-3,070469	-8,985182	-4,748591	-11,055993	14,307908	0,095752	-0,257411	-7,831458	-18,853132	15,607572	1,021628	0,095752	-0,257411	-7,831458	-18,853132	15,607572	1,021628
13:21:16,82	0,353940	3,237965	-0,111978	0,672985	0,337997	0,272998	0,093928	-0,250925	-7,831068	1,056558	23,011577	1,056558	-0,469674	-3,075607	-8,985073	-4,750559	-11,094012	14,290517	0,093928	-0,250925	-7,831068	-18,641078	15,638264	1,056558	0,093928	-0,250925	-7,831068	-18,641078	15,638264	1,056558
13:21:16,87	0,353940	3,237965	-0,111978	0,672985	0,337997	0,272998	0,097272	-0,255409	-7,830959	1,255776	23,202794	1,039167	-0,467178	-3,069863	-8,985182	-4,740118	-11,086910	14,298043	0,097272	-0,255409	-7,830959	-18,793792	15,566942	1,039167	0,097272	-0,255409	-7,830959	-18,793792	15,566942	1,039167
13:21:16,92	0,353940	3,237965	-0,111978	0,672985	0,337997	0,272998	0,091050	-0,254699	-7,831068	1,230233	22,884722	1,046693	-0,468924	-3,072209	-8,982831	-4,745125	-11,069028	14,315967	0,091050	-0,254699	-7,831068	-18,763610	15,737326	1,046693	0,091050	-0,254699	-7,831068	-18,763610	15,737326	1,046693
13:21:16,97	0,353940	3,237965	-0,111978	0,672985	0,337997	0,272998	0,093954	-0,254359	-7,828716	1,225567	23,022486	1,064618	-0,471851	-3,070502	-8,982859	-4,742958	-11,046227	14,292214	0,093954	-0,254359	-7,828716	-18,741633	15,647075	1,064618	0,093954	-0,254359	-7,828716	-18,741633	15,647075	1,064618
13:21:17,02	0,353940	3,237965	-0,111978	0,672985	0,337997	0,272998	0,093940	-0,250971	-7,828745	1,070190	23,012196	1,040865	-0,466586	-3,076967	-8,979302	-4,766741	-11,079187	14,337641	0,093940	-0,250971	-7,828745	-18,631005	15,637941	1,040865	0,093940	-0,250971	-7,828745	-18,631005	15,637941	1,040865
13:21:17,07	0,353940	3,237965	-0,111978	0,672985	0,337997	0,272998	0,096906	-0,258763	-7,825187	1,434981	23,162338	1,086291	-0,465346	-3,074341	-8,979314	-4,732020	-11,084673	14,313493	0,096906	-0,258763	-7,825187	-18,877951	15,555212	1,086291	0,096906	-0,258763	-7,825187	-18,877951	15,555212	1,086291
13:21:17,12	0,353940	3,237965	-0,111978	0,672985	0,337997	0,272998	0,094012	-0,258524	-7,825199	1,435137	23,044647	1,062144	-0,467648	-3,068173	-8,979729	-4,703994	-11,048553	14,300597	0,094012	-0,258524	-7,825199	-18,858995	15,664724	1,062144	0,094012	-0,258524	-7,825199	-18,858995	15,664724	1,062144
13:21:17,17	0,353940	3,237965	-0,111978	0,672985	0,337997	0,272998	0,089821	-0,253446	-7,825615	1,216365	22,832940	1,049248	-0,470348	-3,073011	-8,978751	-4,724185	-11,098791	14,298627	0,089821	-0,253446	-7,825615	-18,679129	15,781989	1,049248	0,089821	-0,253446	-7,825615	-18,679129	15,781989	1,049248
13:21:17,22	0,353940	3,237965	-0,111978	0,672985	0,337997	0,272998	0,095361	-0,253527	-7,824637	1,166971	23,128667	1,047277	-0,469367	-3,069669	-8,976503	-4,735098	-11,056023	14,297388	0,095361	-0,253527	-7,824637	-18,734877	15,642806	1,047277	0,095361	-0,253527	-7,824637	-18,734877	15,642806	1,047277
13:21:17,27	0,353940	3,237965	-0,111978	0,672985	0,337997	0,272998	0,091977	-0,252706	-7,822389	1,155864	22,921833	1,046038	-0,467191	-3,072655	-8,979723	-4,764013	-11,080074	14,318995	0,091977	-0,252706	-7,822389	-18,681541	15,701663	1,046038	0,091977	-0,252706	-7,822389	-18,681541	15,701663	1,046038
13:21:17,32	0,353940	3,237965	-0,111978	0,672985	0,337997	0,272998	0,093474	-0,256083	-7,825609	1,296207	22,986690	1,067645	-0,467045	-3,070647	-8,976984	-4,703822	-11,057439	14,317758	0,093474	-0,256083	-7,825609	-18,806330	15,648962	1,067645	0,093474	-0,256083	-7,825609	-18,806330	15,648962	1,067645
13:21:17,37	0,353940	3,237965	-0,111978	0,672985	0,337997	0,272998	0,091662	-0,255206	-7,822870	1,300267	22,933262	1,066408	-0,467706	-3,070595	-8,974295	-4,737225	-11,080694	14,296233	0,091662	-0,255206	-7,822870	-18,733375	15,737796	1,066408	0,091662	-0,255206	-7,822870	-18,733375	15,737796	1,066408
13:21:17,42	0,353940	3,237965	-0,111978	0,672985	0,337997	0,272998	0,091948	-0,254607	-7,820181	1,232291	22,930847	1,044884	-0,469518	-3,075355	-8,975050	-4,776199	-11,049753	14,326136	0,091948	-0,254607	-7,820181	-18,754348	15,712910	1,044884	0,091948	-0,254607	-7,820181	-18,754348	15,712910	1,044884
13:21:17,47	0,353940	3,237965	-0,111978	0,672985	0,337997	0,272998	0,096976	-0,255418	-7,820936	1,281778	23,143061	1,074786	-0,468926	-3,070443	-8,975074	-4,759362	-11,062432	14,311866	0,096976	-0,255418	-7,820936	-18,768535	15,530454	1,074786	0,096976	-0,255418	-7,820936	-18,768535	15,530454	1,074786
13:21:17,52	0,353940	3,237965	-0,111978	0,672985	0,337997	0,272998	0,092426	-0,253474	-7,820960	1,178129	22,927389	1,060517	-0,468305	-3,073165	-8,976202	-4,755117	-11,035715	14,342140	0,092426	-0,253474	-7,820960	-18,719582	15,671947	1,060517	0,092426	-0,253474	-7,820960	-18,719582	15,671947	1,060517
13:21:17,57	0,353940	3,237965	-0,111978	0,672985	0,337997	0,272998	0,094473	-0,255373	-7,822088	1,302154	23,024171	1,090790	-0,468268	-3,070447	-8,972717	-4,719427	-11,094204	14,318808	0,094473	-0,255373	-7,822088	-18,744653	15,608008	1,090790	0,094473	-0,255373	-7,822088	-18,744653	15,608008	1,090790
13:21:17,62	0,353940	3,237965	-0,111978	0,672985	0,337997	0,272998	0,092100	-0,254046	-7,818603	1,200338	22,960914	1,067458	-0,469669	-3,072578	-8,972464	-4,771634	-11,073563	14,290222	0,092100	-0,254046	-7,818603	-18,742294	15,731053	1,067458	0,092100	-0,254046	-7,818603	-18,742294	15,731053	1,067458
13:21:17,67	0,353940	3,237965	-0,111978	0,672985	0,337997	0,272998	0,094647	-0,253899	-7,818350	1,184443	23,037809	1,038872	-0,473568	-3,071536	-8,975090	-4,753124	-11,002360	14,288547	0,094647	-0,253899	-7,818350	-18,746614	15,608033	1,038872	0,094647	-0,253899	-7,818350	-18,746614	15,608033	1,038872
13:21:17,72	0,353940	3,237965	-0,111978	0,672985	0,337997	0,272998	0,095694	-0,250001	-7,820976	1,052667	23,072702	1,037197	-0,471275	-3,073525	-8,974281	-4,779304	-11,015955	14,331595	0,095694	-0,250001	-7,820976	-18,572399	15,560706	1,037197	0,095694	-0,250001	-7,820976	-18,572399	15,560706	1,037197
13:21:17,77	0,353940	3,237965	-0,111978	0,672985	0,337997	0,272998	0,096269	-0,252981	-7,820166	1,182782	23,086735	1,080245	-0,470111	-3,074450	-8,972738	-4,783228	-11,047122	14,310382	0,096269	-0,252981	-7,820166	-18,676241	15,529588	1,080245	0,096269	-0,252981	-7,820166	-18,676241	15,529588	1,080245
13:21:17,82	0,353940	3,237965	-0,111978	0,672985	0,337997	0,272998	0,096489	-0,254451	-7,818624	1,230270	23,110323	1,059032	-0,471317	-3,073214	-8,972914	-4,741614	-11,057693	14,318580	0,096489	-0,254451	-7,818624	-18,744151	15,535964	1,059032	0,096489	-0,254451	-7,818624	-18,744151	15,535964	1,059032
13:21:17,87	0,353940	3,237965	-0,111978	0,672985	0,337997	0,272998	0,096021	-0,252790	-7,818800	1,155527	23,127343	1,067230	-0,466442	-3,070519	-8,970398	-4,714202	-11,053457	14,294727	0,096021	-0,252790	-7,818800	-18,688471	15,589673	1,067230	0,096021	-0,252790	-7,818800	-18,688471	15,589673	1,067230
13:21:17,92	0,353940	3,237965	-0,111978	0,672985	0,337997	0,272998	0,091251	-0,255664	-7,816283	1,322338	22,900885	1,043377	-0,473299	-3,072270	-8,969389	-4,760608	-11,051589	14,288360	0,091251	-0,255664	-7,816283	-18,747251	15,737720	1,043377	0,091251	-0,255664	-7,816283	-18,747251	15,737720	1,043377
13:21:17,97	0,353940	3,237965	-0,111978	0,672985	0,337997	0,272998	0,096195	-0,250601	-7,815275	1,037495	23,116891	1,037011	-0,470670	-3,071040	-8,969667	-4,767293	-11,057636	14,269661	0,096195	-0,250601	-7,815275	-18,634677	15,565560	1,037011	0,096195	-0,250601	-7,815275	-18,634677	15,565560	1,037011
13:21:18,02	0,353940	3,237965	-0,111978	0,672985	0,337997	0,272998	0,093815	-0,252262	-7,815553	1,115303	22,990352	1,018311	-0,470372	-3,073145	-8,967585	-4,766962	-11,066011	14,311468	0,093815	-0,252262	-7,815553	-18,687280	15,625871	1,018311	0,093815	-0,252262	-7,815553	-18,687280	15,625871	1,018311
13:21:18,08	0,353940	3,237965	-0,111978	0,672985	0,337997	0,272998	0,095489	-0,253573	-7,813471	1,176388	23,081858	1,060118	-0,469450	-3,072387	-8,970024	-4,745167	-11,066075	14,288772	0,095489	-0,253573	-7,813471	-18,729109	15,585992	1,060118	0,095489	-0,253573	-7,813471	-18,729109	15,585992	1,060118
13:21:18,13	0,353940	3,237965	-0,111978	0,672985	0,337997	0,272998	0,094371	-0,253992	-7,815910	1,209033	23,042658	1,037422	-0,471275	-3,073280	-8,967311	-4,788945	-11,035282	14,302645	0,096057	-0,252858	-7,813197	-18,694546	15,536523	1,051295	0,096057	-0,252858	-7,813197	-18,694546	15,536523	1,051295
13:21:18,18	0,353940	3,237965	-0,111978	0,672985	0,337997	0,272998	0,096057	-0,252858	-7,813197	1,154837	23,077022	1,051295	-0,467650	-3,081561	-9,230310	-4,469279	-11,505814	14,259601	0,096057	-0,252858	-7,813197	-18,694546	15,536523	1,051295	0,096057	-0,252858	-7,813197	-18,694546	15,536523	1,051295
13:21:18,23	0,353939	3,237979	-0,110984	0,672985	0,337997	0,272999	0,101417	-0,260138	-8,076196	1,285729	23,867806	1,008252	-0,466673	-3,081282	-9,544430	-4,035545	-11,980203	14,322281	0,101417	-0,260138	-8,076196	-19,135121	15,906608	1,008252	0,101417	-0,260138	-8,076196	-19,135121	15,906608	1,008252
13:21:18,28	0,353939	3,237979	-0,110984	0,672985	0,337997	0,272999	0,100686	-0,260846	-8,390316	1,128549	24,442663	1,070931	-0,469225	-3,086246	-9,535959	-4,090458	-11,961095	14,353464	0,100686	-0,260846	-8,390316	-19,347833	16,538773	1,070931	0,100686	-0,260846	-8,390316	-19,347833	16,538773	1,070931
13:21:18,33	0,353939	3,237979	-0,110984	0,672985	0,337997	0,272999	0,106261	-0,261117	-8,381845	1,131772	24,675432	1,102115	-0,466822	-3,084488	-9,528215	-4,110901	-11,877525	14,332934	0,106261	-0,261117	-8,381845	-19,365943	16,333936	1,102115	0,106261	-0,261117	-8,381845	-19,365943	16,333936	1,102115
13:21:18,38	0,353939	3,237979	-0,110984	0,672985	0,337997	0,272999	0,103537	-0,262319	-8,374100	1,256422	24,474292	1,081585	-0,468863	-3,087569	-9,522105	-4,127379	-11,867967	14,311924	0,103537	-0,262319	-8,374100	-19,335641	16,346635	1,081585	0,103537	-0,262319	-8,374100	-19,335641	16,346635	1,081585
13:21:18,43	0,353939	3,237979	-0,110984	0,672985	0,337997	0,272999	0,107226	-0,262092	-8,367991	1,244623	24,647088	1,060575	-0,465603	-3,083512	-9,521233	-4,100292	-11,892448	14,309074	0,107226	-0,262092	-8,367991	-19,329570	16,229818	1,060575	0,107226	-0,262092	-8,367991	-19,329570	16,229818	1,060575
13:21:18,48	0,353939	3,237979	-0,110984	0,672985	0,337997	0,272999	0,102083	-0,262887	-8,367119	1,278346	24,415323	1,057725	-0,465001	-3,081960	-9,515374	-4,098784	-11,885216	14,354510	0,102083	-0,262887	-8,367119	-19,358315	16,401821	1,057725	0,102083	-0,262887	-8,367119	-19,358315	16,401821	1,057725
13:21:18,53	0,353939	3,237979	-0,110984	0,672985	0,337997	0,272999	0,100437	-0,262632	-8,361259	1,272063	24,327449	1,103161	-0,468803	-3,082847	-9,513404	-4,112409	-11,855910	14,271234	0,100437	-0,262632	-8,361259	-19,344520	16,443115	1,103161	0,100437	-0,262632	-8,361259	-19,344520	16,443115	1,103161
13:21:18,58	0,353939	3,237979	-0,110984	0,672985	0,337997	0,272999	0,103107	-0,259783	-8,359290	1,142524	24,439804	1,019885	-0,468738	-3,085266	-9,512900	-4,095170	-11,839552	14,270927	0,103107	-0,259783	-8,359290	-19,250475	16,345924	1,019885	0,103107	-0,259783	-8,359290	-19,250475	16,345924	1,019885
13:21:18,63	0,353939	3,237979	-0,110984	0,672985	0,337997	0,272999	0,105169	-0,261049	-8,358785	1,231135	24,553801	1,019577	-0,466608	-3,081196	-9,507208	-4,049558	-11,857707	14,335217	0,105169	-0,261049	-8,358785	-19,261235	16,298020	1,019577	0,105169	-0,261049	-8,358785	-19,261235	16,298020	1,019577
13:21:18,68	0,353939	3,237979	-0,110984	0,672985	0,337997	0,272999	0,100580	-0,260858	-8,353094	1,228287	24,363727	1,083868	-0,466674	-3,085407	-9,504890	-4,091147	-11,876875	14,318448	0,100580	-0,260858	-8,353094	-19,249091	16,468220	1,083868	0,100580	-0,260858	-8,353094	-19,249091	16,468220	1,083868
13:21:18,73	0,353939	3,237979	-0,110984	0,672985	0,337997	0,272999	0,104260	-0,262907	-8,350775	1,297426	24,528643	1,067099	-0,469729	-3,083705	-9,502177	-4,108913	-11,838893	14,333265	0,104260	-0,262907	-8,350775	-19,340777	16,344271	1,067099	0,104260	-0,262907	-8,350775	-19,340777	16,344271	1,067099
13:21:18,78	0,353939	3,237979	-0,110984	0,672985	0,337997	0,272999	0,104313	-0,259410	-8,348063	1,139578	24,497042	1,081915	-0,466077	-3,081607	-9,499865	-4,102118	-11,837447	14,307744	0,104313	-0,259410	-8,348063	-19,224089	16,308481	1,081915	0,104313	-0,259410	-8,348063	-19,224089	16,308481	1,081915
13:21:18,83	0,353939	3,237979	-0,110984	0,672985	0,337997	0,272999	0,100670	-0,261524	-8,345751	1,254172	24,312751	1,056394	-0,465401	-3,080772	-9,501034	-4,052811	-11,859696	14,278405	0,100670	-0,261524	-8,345751	-19,275468	16,410190	1,056394	0,100670	-0,261524	-8,345751	-19,275468	16,410190	1,056394
13:21:18,88	0,353939	3,237979	-0,110984	0,672985	0,337997	0,272999	0,099608	-0,261692	-8,346919	1,268285	24,311390	1,027055	-0,470801	-3,081572	-9,499067	-4,113389	-11,809732	14,351056	0,099608	-0,261692	-8,346919	-19,274529	16,492140	1,027055	0,099608	-0,261692	-8,346919	-19,274529	16,492140	1,027055
13:21:18,93	0,353939	3,237979	-0,110984	0,672985	0,337997	0,272999	0,103002	-0,257416	-8,344953	1,058896	24,410414	1,099707	-0,469558	-3,081874	-9,495178	-4,086074	-11,831149	14,333358	0,103002	-0,257416	-8,344953	-19,148226	16,324764	1,099707	0,103002	-0,257416	-8,344953	-19,148226	16,324764	1,099707
13:21:18,98	0,353939	3,237979	-0,110984	0,672985	0,337997	0,272999	0,102642	-0,258643	-8,341064	1,117828	24,426066	1,082008	-0,470185	-3,084224	-9,495599	-4,113667	-11,831681	14,294662	0,102642	-0,258643	-8,341064	-19,185642	16,368664	1,082008	0,102642	-0,258643	-8,341064	-19,185642	16,368664	1,082008
13:21:19,03	0,353939	3,237979	-0,110984	0,672985	0,337997	0,272999	0,104990	-0,259275	-8,341485	1,136430	24,524540	1,043313	-0,468203	-3,083939	-9,492782	-4,095181	-11,864172	14,322788	0,104990	-0,259275	-8,341485	-19,216644	16,282808	1,043313	0,104990	-0,259275	-8,341485	-19,216644	16,282808	1,043313
13:21:19,08	0,353939	3,237979	-0,110984	0,672985	0,337997	0,272999	0,103753	-0,260848	-8,338668	1,199349	24,492439	1,071438	-0,469571	-3,081960	-9,490148	-4,108898	-11,818054	14,316400	0,103753	-0,260848	-8,338668	-19,277233	16,347859	1,071438	0,103753	-0,260848	-8,338668	-19,277233	16,347859	1,071438
13:21:19,13	0,353939	3,237979	-0,110984	0,672985	0,337997	0,272999	0,102723	-0,258674	-8,336033	1,119380	24,403950	1,065051	-0,468614	-3,085940	-9,489055	-4,090209	-11,810427	14,311729	0,102723	-0,258674	-8,336033	-19,186540	16,340211	1,065051	0,102723	-0,258674	-8,336033	-19,186540	16,340211	1,065051
13:21:19,18	0,353939	3,237979	-0,110984	0,672985	0,337997	0,272999	0,105690	-0,261493	-8,334941	1,281925	24,570641	1,060379	-0,468371	-3,081297	-9,490139	-4,094562	-11,823373	14,321228	0,105690	-0,261493	-8,334941	-19,245298	16,273940	1,060379	0,105690	-0,261493	-8,334941	-19,245298	16,273940	1,060379
13:21:19,23	0,353939	3,237979	-0,110984	0,672985	0,337997	0,272999	0,105193	-0,261532	-8,333272	1,261430	24,563447	1,081514	-0,468973	-3,083959	-9,488949	-4,095121	-11,859439	14,338236	0,105193	-0,261532	-8,333272	-19,268857	16,305763	1,081514	0,105193	-0,261532	-8,333272	-19,268857	16,305763	1,081514
13:21:19,28	0,353939	3,237979	-0,110984	0,672985	0,337997	0,272999	0,104155	-0,260191	-8,334835	1,169328	24,511045	1,086887	-0,466181	-3,083213	-9,487938	-4,091860	-11,824277	14,301354	0,104155	-0,260191	-8,334835	-19,255699	16,334883	1,086887	0,104155	-0,260191	-8,334835	-19,255699	16,334883	1,086887
13:21:19,33	0,353939	3,237979	-0,110984	0,672985	0,337997	0,272999	0,102113	-0,262237	-8,333824	1,307755	24,390100	1,050004	-0,464217	-3,082154	-9,488171	-4,087278	-11,815798	14,335325	0,102113	-0,262237	-8,333824	-19,277814	16,374242	1,050004	0,102113	-0,262237	-8,333824	-19,277814	16,374242	1,050004
13:21:19,38	0,353939	3,237979	-0,110984	0,672985	0,337997	0,272999	0,100214	-0,263408	-8,334057	1,378299	24,291073	1,083975	-0,467070	-3,084143	-9,486612	-4,050661	-11,828432	14,313426	0,100214	-0,263408	-8,334057	-19,299222	16,424298	1,083975	0,100214	-0,263408	-8,334057	-19,299222	16,424298	1,083975
13:21:19,43	0,353939	3,237979	-0,110984	0,672985	0,337997	0,272999	0,103363	-0,261932	-8,332497	1,308903	24,492880	1,062076	-0,470591	-3,081292	-9,486622	-4,087867	-11,801764	14,345170	0,103363	-0,261932	-8,332497	-19,252734	16,378862	1,062076	0,103363	-0,261932	-8,332497	-19,252734	16,378862	1,062076
13:21:19,48	0,353939	3,237979	-0,110984	0,672985	0,337997	0,272999	0,102654	-0,257457	-8,332508	1,080723	24,410446	1,093820	-0,469568	-3,085558	-9,483909	-4,124993	-11,824137	14,331422	0,102654	-0,257457	-8,332508	-19,129669	16,352100	1,093820	0,102654	-0,257457	-8,332508	-19,129669	16,352100	1,093820
13:21:19,54	0,353939	3,237979	-0,110984	0,672985	0,337997	0,272999	0,105837	-0,260476	-8,329794	1,199752	24,555003	1,080072	-0,470729	-3,083404	-9,480788	-4,056924	-11,804497	14,318670	0,105837	-0,260476	-8,329794	-19,247600	16,246782	1,080072	0,105837	-0,260476	-8,329794	-19,247600	16,246782	1,080072
13:21:19,59	0,353939	3,237979	-0,110984	0,672985	0,337997	0,272999	0,104552	-0,258393	-8,326674	1,142496	24,537301	1,067320	-0,468928	-3,083169	-9,486613	-4,085916	-11,830229	14,342626	0,104552	-0,258393	-8,326674	-19,141366	16,329970	1,067320	0,104552	-0,258393	-8,326674	-19,141366	16,329970	1,067320
13:21:19,64	0,353939	3,237979	-0,110984	0,672985	0,337997	0,272999	0,103448	-0,259836	-8,332498	1,180740	24,467639	1,091276	-0,469480	-3,083539	-9,484661	-4,076208	-11,821025	14,346328	0,103448	-0,259836	-8,332498	-19,216379	16,346990	1,091276	0,103448	-0,259836	-8,332498	-19,216379	16,346990	1,091276
13:21:19,69	0,353939	3,237979	-0,110984	0,672985	0,337997	0,272999	0,104044	-0,259543	-8,330547	1,178313	24,502461	1,094979	-0,469552	-3,081648	-9,483176	-4,112625	-11,827658	14,287712	0,104044	-0,259543	-8,330547	-19,195783	16,334989	1,094979	0,104044	-0,259543	-8,330547	-19,195783	16,334989	1,094979
13:21:19,74	0,353939	3,237979	-0,110984	0,672985	0,337997	0,272999	0,102443	-0,258535	-8,329061	1,101956	24,390979	1,036363	-0,467115	-3,081189	-9,480813	-4,082329	-11,808979	14,307643	0,102443	-0,258535	-8,329061	-19,193029	16,349199	1,036363	0,102443	-0,258535	-8,329061	-19,193029	16,349199	1,036363
13:21:19,79	0,353939	3,237979	-0,110984	0,672985	0,337997	0,272999	0,100827	-0,260416	-8,326699	1,231096	24,323830	1,056293	-0,469426	-3,083512	-9,479631	-4,075916	-11,788510	14,315249	0,100827	-0,260416	-8,326699	-19,211553	16,408928	1,056293	0,100827	-0,260416	-8,326699	-19,211553	16,408928	1,056293
13:21:19,84	0,353939	3,237979	-0,110984	0,672985	0,337997	0,272999	0,103994	-0,259576	-8,325517	1,208346	24,483853	1,063899	-0,465923	-3,082281	-9,479600	-4,070344	-11,823828	14,353590	0,103994	-0,259576	-8,325517	-19,168358	16,320311	1,063899	0,103994	-0,259576	-8,325517	-19,168358	16,320311	1,063899
13:21:19,89	0,353939	3,237979	-0,110984	0,672985	0,337997	0,272999	0,101176	-0,261994	-8,325486	1,306289	24,359816	1,102241	-0,468143	-3,086231	-9,479481	-4,114800	-11,809580	14,348616	0,101176	-0,261994	-8,325486	-19,260239	16,417465	1,102241	0,101176	-0,261994	-8,325486	-19,260239	16,417465	1,102241
13:21:19,94	0,353939	3,237979	-0,110984	0,672985	0,337997	0,272999	0,105708	-0,262047	-8,325366	1,299131	24,549829	1,097266	-0,472418	-3,082093	-9,478092	-4,091862	-11,801273	14,318605	0,105708	-0,262047	-8,325366	-19,271520	16,251757	1,097266	0,105708	-0,262047	-8,325366	-19,271520	16,251757	1,097266
13:21:19,99	0,353939	3,237979	-0,110984	0,672985	0,337997	0,272999	0,104261	-0,256275	-8,323977	1,017701	24,490318	1,067256	-0,465637	-3,082036	-9,478371	-4,086167	-11,807342	14,318492	0,104261	-0,256275	-8,323977	-19,099924	16,305803	1,067256	0,104261	-0,256275	-8,323977	-19,099924	16,305803	1,067256
13:21:20,04	0,353939	3,237979	-0,110984	0,672985	0,337997	0,272999	0,100822	-0,262119	-8,324257	1,319181	24,319435	1,067142	-0,464702	-3,083574	-9,474562	-4,076099	-11,796511	14,327252	0,100822	-0,262119	-8,324257	-19,257200	16,404915	1,067142	0,100822	-0,262119	-8,324257	-19,257200	16,404915	1,067142
13:21:20,09	0,353939	3,237979	-0,110984	0,672985	0,337997	0,272999	0,101686	-0,263698	-8,320448	1,415691	24,367648	1,075903	-0,467171	-3,084971	-9,478460	-4,116491	-11,818375	14,333550	0,101686	-0,263698	-8,320448	-19,284623	16,385331	1,075903	0,101686	-0,263698	-8,320448	-19,284623	16,385331	1,075903
13:21:20,14	0,353939	3,237979	-0,110984	0,672985	0,337997	0,272999	0,104130	-0,262259	-8,324346	1,301702	24,470723	1,082201	-0,466995	-3,078092	-9,478081	-4,034250	-11,776664	14,310636	0,104130	-0,262259	-8,324346	-19,285604	16,296499	1,082201	0,104130	-0,262259	-8,324346	-19,285604	16,296499	1,082201
13:21:20,19	0,353939	3,237979	-0,110984	0,672985	0,337997	0,272999	0,098084	-0,258971	-8,323967	1,208001	24,206703	1,059286	-0,469430	-3,079730	-9,474197	-4,075402	-11,791801	14,326927	0,098084	-0,258971	-8,323967	-19,121246	16,507082	1,059286	0,098084	-0,258971	-8,323967	-19,121246	16,507082	1,059286
13:21:20,24	0,353939	3,237979	-0,110984	0,672985	0,337997	0,272999	0,100186	-0,262774	-8,321623	1,332239	24,306489	1,075652	-0,467078	-3,081166	-9,473019	-4,076201	-11,811978	14,330611	0,100186	-0,262774	-8,321623	-19,295509	16,441878	1,075652	0,100186	-0,262774	-8,321623	-19,295509	16,441878	1,075652
13:21:20,29	0,353939	3,237979	-0,110984	0,672985	0,337997	0,272999	0,100788	-0,260436	-8,318904	1,232620	24,328639	1,079261	-0,466508	-3,083662	-9,557484	-3,926419	-12,016945	14,327601	0,100788	-0,260436	-8,318904	-19,211625	16,416752	1,079261	0,100788	-0,260436	-8,318904	-19,211625	16,416752	1,079261
13:21:20,34	0,353967	3,238010	-0,109991	0,672994	0,337980	0,272971	0,102665	-0,262177	-8,403369	1,220546	24,658419	1,076251	-0,460269	-3,093871	-10,046284	-3,256235	-13,002386	14,360841	0,108387	-0,272686	-8,892170	-20,157176	17,520695	1,109491	0,108387	-0,272686	-8,892170	-20,157176	17,520695	1,109491
13:21:20,39	0,353967	3,238010	-0,109991	0,672994	0,337980	0,272971	0,108387	-0,272686	-8,892170	1,248654	26,029099	1,109491	-0,458084	-3,089437	-10,033760	-3,243051	-12,911827	14,358233	0,108387	-0,272686	-8,892170	-20,157176	17,520695	1,109491	0,108387	-0,272686	-8,892170	-20,157176	17,520695	1,109491
13:21:20,44	0,353967	3,238010	-0,109991	0,672994	0,337980	0,272971	0,103454	-0,272361	-8,879646	1,316792	25,738718	1,106883	-0,460199	-3,090036	-10,026882	-3,277822	-12,927490	14,352237	0,103454	-0,272361	-8,879646	-20,063556	17,617559	1,106883	0,103454	-0,272361	-8,879646	-20,063556	17,617559	1,106883
13:21:20,49	0,353967	3,238010	-0,109991	0,672994	0,337980	0,272971	0,105030	-0,270829	-8,872768	1,206170	25,798376	1,100888	-0,460675	-3,091782	-10,022954	-3,240374	-12,911652	14,373854	0,105030	-0,270829	-8,872768	-20,053905	17,553520	1,100888	0,105030	-0,270829	-8,872768	-20,053905	17,553520	1,100888
13:21:20,54	0,353967	3,238010	-0,109991	0,672994	0,337980	0,272971	0,106234	-0,268237	-8,863423	1,123116	25,845819	1,120520	-0,463045	-3,089783	-10,017537	-3,265109	-12,875099	14,371870	0,106234	-0,268237	-8,863423	-19,933488	17,506418	1,120520	0,106234	-0,268237	-8,863423	-19,933488	17,506418	1,120520
13:21:20,59	0,353967	3,238010	-0,109991	0,672994	0,337980	0,272971	0,107924	-0,270648	-8,859912	1,266236	25,935625	1,113710	-0,461802	-3,092451	-10,014026	-3,254529	-12,860694	14,365060	0,107924	-0,270648	-8,859912	-19,979605	17,463612	1,113710	0,107924	-0,270648	-8,859912	-19,979605	17,463612	1,113710
13:21:20,64	0,353967	3,238010	-0,109991	0,672994	0,337980	0,272971	0,109546	-0,270790	-8,859532	1,205365	26,025920	1,111450	-0,462490	-3,093927	-10,013646	-3,283510	-12,922813	14,362799	0,109546	-0,270790	-8,859532	-20,051672	17,426594	1,111450	0,109546	-0,270790	-8,859532	-20,051672	17,426594	1,111450
13:21:20,69	0,353967	3,238010	-0,109991	0,672994	0,337980	0,272971	0,109546	-0,270790	-8,859532	1,205365	26,025920	1,111450	-0,461826	-3,089025	-10,008604	-3,278539	-12,825042	14,373344	0,109546	-0,270790	-8,859532	-20,051672	17,426594	1,111450	0,109546	-0,270790	-8,859532	-20,051672	17,426594	1,111450
13:21:20,74	0,353967	3,238010	-0,109991	0,672994	0,337980	0,272971	0,104968	-0,268914	-8,854490	1,194950	25,743322	1,121994	-0,460673	-3,089569	-10,004328	-3,280482	-12,882076	14,369054	0,104968	-0,268914	-8,854490	-19,914791	17,503311	1,121994	0,104968	-0,268914	-8,854490	-19,914791	17,503311	1,121994
13:21:20,79	0,353967	3,238010	-0,109991	0,672994	0,337980	0,272971	0,104863	-0,270185	-8,850214	1,210658	25,764696	1,117704	-0,461885	-3,093701	-10,001231	-3,316088	-12,879731	14,352252	0,104863	-0,270185	-8,850214	-19,998826	17,532928	1,117704	0,104863	-0,270185	-8,850214	-19,998826	17,532928	1,117704
13:21:20,84	0,353967	3,238010	-0,109991	0,672994	0,337980	0,272971	0,109048	-0,271201	-8,847117	1,247743	25,950297	1,100903	-0,462384	-3,088534	-9,999281	-3,275669	-12,841646	14,367086	0,109048	-0,271201	-8,847117	-20,041536	17,390023	1,100903	0,109048	-0,271201	-8,847117	-20,041536	17,390023	1,100903
13:21:20,89	0,353967	3,238010	-0,109991	0,672994	0,337980	0,272971	0,104951	-0,271670	-8,844676	1,314007	25,761483	1,105521	-0,459431	-3,090388	-9,998790	-3,274169	-12,855565	14,356871	0,104951	-0,271670	-8,844676	-20,012071	17,522809	1,105521	0,104951	-0,271670	-8,844676	-20,012071	17,522809	1,105521
13:21:20,94	0,353967	3,238010	-0,109991	0,672994	0,337980	0,272971	0,108627	-0,271057	-8,843213	1,252816	25,962995	1,102874	-0,461800	-3,093265	-9,997327	-3,279846	-12,886149	14,354224	0,108627	-0,271057	-8,843213	-20,025155	17,435778	1,102874	0,108627	-0,271057	-8,843213	-20,025155	17,435778	1,102874
13:21:20,99	0,353967	3,238010	-0,109991	0,672994	0,337980	0,272971	0,106145	-0,273032	-8,840496	1,369135	25,819037	1,102582	-0,458848	-3,092103	-9,994611	-3,285969	-12,866916	14,353932	0,106145	-0,273032	-8,840496	-20,063910	17,486618	1,102582	0,106145	-0,273032	-8,840496	-20,063910	17,486618	1,102582
13:21:21,04	0,353967	3,238010	-0,109991	0,672994	0,337980	0,272971	0,106145	-0,273032	-8,840496	1,369135	25,819037	1,102582	-0,465313	-3,090018	-9,994604	-3,270619	-12,867131	14,377181	0,106145	-0,273032	-8,840496	-20,063910	17,486618	1,102582	0,106145	-0,273032	-8,840496	-20,063910	17,486618	1,102582
13:21:21,09	0,353967	3,238010	-0,109991	0,672994	0,337980	0,272971	0,107572	-0,266391	-8,840490	1,031249	25,906618	1,125831	-0,460553	-3,090042	-9,990304	-3,253688	-12,871919	14,389592	0,107572	-0,266391	-8,840490	-19,880414	17,462216	1,125831	0,107572	-0,266391	-8,840490	-19,880414	17,462216	1,125831
13:21:21,14	0,353967	3,238010	-0,109991	0,672994	0,337980	0,272971	0,105213	-0,270525	-8,836190	1,250569	25,801027	1,138242	-0,461718	-3,089362	-9,989526	-3,250587	-12,860160	14,394208	0,105207	-0,269177	-8,835412	-19,938190	17,538761	1,142858	0,105207	-0,269177	-8,835412	-19,938190	17,538761	1,142858
13:21:21,19	0,353967	3,238010	-0,109991	0,672994	0,337980	0,272971	0,105207	-0,269177	-8,835412	1,192175	25,797482	1,142858	-0,461840	-3,090940	-9,991918	-3,326039	-12,821251	14,353823	0,105207	-0,269177	-8,835412	-19,938190	17,538761	1,142858	0,105207	-0,269177	-8,835412	-19,938190	17,538761	1,142858
13:21:21,24	0,353967	3,238010	-0,109991	0,672994	0,337980	0,272971	0,106635	-0,269860	-8,837803	1,223660	25,786938	1,102474	-0,463477	-3,092927	-9,987984	-3,272488	-12,829313	14,374269	0,106635	-0,269860	-8,837803	-19,960319	17,416123	1,102474	0,106635	-0,269860	-8,837803	-19,960319	17,416123	1,102474
13:21:21,29	0,353967	3,238010	-0,109991	0,672994	0,337980	0,272971	0,109173	-0,269436	-8,833870	1,221402	25,969366	1,122919	-0,459921	-3,089526	-9,987623	-3,256961	-12,832434	14,340993	0,109173	-0,269436	-8,833870	-19,929288	17,399250	1,122919	0,109173	-0,269436	-8,833870	-19,929288	17,399250	1,122919
13:21:21,34	0,353967	3,238010	-0,109991	0,672994	0,337980	0,272971	0,104450	-0,270815	-8,833509	1,298187	25,738738	1,089644	-0,458797	-3,092804	-9,987219	-3,288993	-12,834234	14,360107	0,104450	-0,270815	-8,833509	-19,960778	17,539438	1,089644	0,104450	-0,270815	-8,833509	-19,960778	17,539438	1,089644
13:21:21,39	0,353967	3,238010	-0,109991	0,672994	0,337980	0,272971	0,106727	-0,273427	-8,833105	1,416437	25,830306	1,108758	-0,461666	-3,090666	-9,984865	-3,250760	-12,830791	14,382439	0,106727	-0,273427	-8,833105	-20,047572	17,452253	1,108758	0,106727	-0,273427	-8,833105	-20,047572	17,452253	1,108758
13:21:21,44	0,353967	3,238010	-0,109991	0,672994	0,337980	0,272971	0,106310	-0,269873	-8,830751	1,253745	25,840041	1,131090	-0,459864	-3,091712	-9,982934	-3,244048	-12,832171	14,352237	0,106310	-0,269873	-8,830751	-19,931301	17,494680	1,131090	0,106310	-0,269873	-8,830751	-19,931301	17,494680	1,131090
13:21:21,49	0,353967	3,238010	-0,109991	0,672994	0,337980	0,272971	0,106315	-0,271957	-8,828820	1,364258	25,846768	1,100887	-0,458217	-3,087337	-9,983737	-3,280836	-12,846817	14,363258	0,106315	-0,271957	-8,828820	-19,984359	17,501067	1,100887	0,106315	-0,271957	-8,828820	-19,984359	17,501067	1,100887
13:21:21,54	0,353967	3,238010	-0,109991	0,672994	0,337980	0,272971	0,101702	-0,271195	-8,829623	1,293571	25,582381	1,111909	-0,459359	-3,090517	-9,982582	-3,289698	-12,812171	14,338861	0,101702	-0,271195	-8,829623	-19,995251	17,598763	1,111909	0,101702	-0,271195	-8,829623	-19,995251	17,598763	1,111909
13:21:21,59	0,353967	3,238010	-0,109991	0,672994	0,337980	0,272971	0,105028	-0,271797	-8,828467	1,350415	25,730305	1,087511	-0,459932	-3,089686	-9,979875	-3,285667	-12,816018	14,322538	0,105028	-0,271797	-8,828467	-19,985614	17,485641	1,087511	0,105028	-0,271797	-8,828467	-19,985614	17,485641	1,087511
13:21:21,64	0,353967	3,238010	-0,109991	0,672994	0,337980	0,272971	0,104594	-0,270885	-8,825761	1,301708	25,713192	1,071189	-0,460505	-3,091316	-9,981401	-3,276229	-12,816532	14,347238	0,104594	-0,270885	-8,825761	-19,962778	17,502536	1,071189	0,104594	-0,270885	-8,825761	-19,962778	17,502536	1,071189
13:21:21,69	0,353967	3,238010	-0,109991	0,672994	0,337980	0,272971	0,106292	-0,271204	-8,827287	1,322552	25,809895	1,095889	-0,458722	-3,087661	-9,981789	-3,253926	-12,827918	14,352576	0,106292	-0,271204	-8,827287	-19,966949	17,465982	1,095889	0,106292	-0,271204	-8,827287	-19,966949	17,465982	1,095889
13:21:21,74	0,353967	3,238010	-0,109991	0,672994	0,337980	0,272971	0,102235	-0,270920	-8,827675	1,309104	25,623969	1,101226	-0,459975	-3,093795	-9,979470	-3,310002	-12,831958	14,335950	0,102235	-0,270920	-8,827675	-19,958147	17,598484	1,101226	0,102235	-0,270920	-8,827675	-19,958147	17,598484	1,101226
13:21:21,79	0,353967	3,238010	-0,109991	0,672994	0,337980	0,272971	0,108174	-0,272903	-8,825356	1,380641	25,886227	1,084600	-0,464660	-3,091255	-9,978653	-3,287113	-12,823827	14,398032	0,108174	-0,272903	-8,825356	-20,042213	17,394572	1,084600	0,108174	-0,272903	-8,825356	-20,042213	17,394572	1,084600
13:21:21,84	0,353967	3,238010	-0,109991	0,672994	0,337980	0,272971	0,108317	-0,267575	-8,824538	1,122115	25,909413	1,146682	-0,460814	-3,090876	-9,976620	-3,296722	-12,801048	14,345048	0,108317	-0,267575	-8,824538	-19,882555	17,406542	1,146682	0,108317	-0,267575	-8,824538	-19,882555	17,406542	1,146682
13:21:21,89	0,353967	3,238010	-0,109991	0,672994	0,337980	0,272971	0,106066	-0,270716	-8,822506	1,300370	25,772639	1,093698	-0,460533	-3,091964	-9,979058	-3,296205	-12,806656	14,370459	0,106066	-0,270716	-8,822506	-19,950870	17,446488	1,093698	0,106066	-0,270716	-8,822506	-19,950870	17,446488	1,093698
13:21:21,94	0,353967	3,238010	-0,109991	0,672994	0,337980	0,272971	0,106867	-0,271504	-8,824943	1,336709	25,817583	1,119109	-0,457881	-3,088640	-9,977897	-3,272247	-12,857641	14,362768	0,106867	-0,271504	-8,824943	-19,976331	17,428494	1,119109	0,106867	-0,271504	-8,824943	-19,976331	17,428494	1,119109
13:21:21,99	0,353967	3,238010	-0,109991	0,672994	0,337980	0,272971	0,102663	-0,272138	-8,823783	1,337537	25,645202	1,111418	-0,461669	-3,088839	-9,974418	-3,281623	-12,801466	14,348539	0,102663	-0,272138	-8,823783	-20,025324	17,586147	1,111418	0,102663	-0,272138	-8,823783	-20,025324	17,586147	1,111418
13:21:22,04	0,353967	3,238010	-0,109991	0,672994	0,337980	0,272971	0,104729	-0,268958	-8,820304	1,216099	25,716437	1,097189	-0,459892	-3,089263	-9,972466	-3,277796	-12,812553	14,352046	0,104729	-0,268958	-8,820304	-19,897074	17,495184	1,097189	0,104729	-0,268958	-8,820304	-19,897074	17,495184	1,097189
13:21:22,09	0,353967	3,238010	-0,109991	0,672994	0,337980	0,272971	0,104208	-0,270708	-8,818352	1,299440	25,698191	1,100696	-0,459925	-3,088807	-9,972466	-3,281219	-12,841759	14,356053	0,104208	-0,270708	-8,818352	-19,951152	17,517855	1,100696	0,104208	-0,270708	-8,818352	-19,951152	17,517855	1,100696
13:21:22,14	0,353967	3,238010	-0,109991	0,672994	0,337980	0,272971	0,103829	-0,270451	-8,818352	1,259082	25,690129	1,104703	-0,459890	-3,090672	-9,972832	-3,272888	-12,825428	14,370977	0,103829	-0,270451	-8,818352	-19,971352	17,539533	1,104703	0,103829	-0,270451	-8,818352	-19,971352	17,539533	1,104703
13:21:22,19	0,353967	3,238010	-0,109991	0,672994	0,337980	0,272971	0,105427	-0,271415	-8,818718	1,327481	25,772267	1,119628	-0,458597	-3,091480	-9,974973	-3,285200	-12,829763	14,367526	0,105427	-0,271415	-8,818718	-19,978569	17,496239	1,119628	0,105427	-0,271415	-8,818718	-19,978569	17,496239	1,119628
13:21:22,24	0,353967	3,238010	-0,109991	0,672994	0,337980	0,272971	0,105480	-0,272938	-8,820858	1,396774	25,766533	1,116176	-0,460563	-3,090278	-9,972445	-3,310844	-12,819498	14,395490	0,105480	-0,272938	-8,820858	-20,028842	17,486338	1,116176	0,105480	-0,272938	-8,820858	-20,028842	17,486338	1,116176
13:21:22,29	0,353967	3,238010	-0,109991	0,672994	0,337980	0,272971	0,105422	-0,270635	-8,818330	1,273076	25,736156	1,144140	-0,458700	-3,089389	-9,972046	-3,261348	-12,833995	14,380192	0,105422	-0,270635	-8,818330	-19,971741	17,460544	1,144140	0,105422	-0,270635	-8,818330	-19,971741	17,460544	1,144140
13:21:22,34	0,353967	3,238010	-0,109991	0,672994	0,337980	0,272971	0,103721	-0,271804	-8,817932	1,346058	25,697819	1,128843	-0,462229	-3,090674	-9,969354	-3,284090	-12,795329	14,355000	0,103721	-0,271804	-8,817932	-19,990527	17,555733	1,128843	0,103721	-0,271804	-8,817932	-19,990527	17,555733	1,128843
13:21:22,39	0,353967	3,238010	-0,109991	0,672994	0,337980	0,272971	0,106598	-0,269390	-8,815240	1,242644	25,808402	1,103651	-0,461681	-3,086593	-9,967833	-3,287855	-12,824137	14,334510	0,106598	-0,269390	-8,815240	-19,904441	17,440460	1,103651	0,106598	-0,269390	-8,815240	-19,904441	17,440460	1,103651
13:21:22,44	0,353967	3,238010	-0,109991	0,672994	0,337980	0,272971	0,102790	-0,267824	-8,813719	1,134396	25,621548	1,083161	-0,462893	-3,092450	-9,968979	-3,320395	-12,808786	14,349491	0,102790	-0,267824	-8,813719	-19,889779	17,552507	1,083161	0,102790	-0,267824	-8,813719	-19,889779	17,552507	1,083161
13:21:22,49	0,353967	3,238010	-0,109991	0,672994	0,337980	0,272971	0,108468	-0,269703	-8,814865	1,229124	25,880941	1,098142	-0,460439	-3,089752	-9,968971	-3,268456	-12,809813	14,340053	0,108468	-0,269703	-8,814865	-19,942547	17,366188	1,098142	0,108468	-0,269703	-8,814865	-19,942547	17,366188	1,098142
13:21:22,54	0,353967	3,238010	-0,109991	0,672994	0,337980	0,272971	0,104904	-0,270479	-8,814857	1,294554	25,741111	1,088704	-0,462238	-3,089776	-9,969735	-3,291578	-12,769408	14,375652	0,104904	-0,270479	-8,814857	-19,938030	17,506126	1,088704	0,104904	-0,270479	-8,814857	-19,938030	17,506126	1,088704
13:21:22,59	0,353967	3,238010	-0,109991	0,672994	0,337980	0,272971	0,105825	-0,268933	-8,815620	1,237624	25,748752	1,124302	-0,461710	-3,092499	-9,967823	-3,320518	-12,814060	14,334282	0,105825	-0,268933	-8,815620	-19,873645	17,441504	1,124302	0,105825	-0,268933	-8,815620	-19,873645	17,441504	1,124302
13:21:22,64	0,353967	3,238010	-0,109991	0,672994	0,337980	0,272971	0,107919	-0,270752	-8,813709	1,279031	25,854903	1,082932	-0,461615	-3,086334	-9,968589	-3,264286	-12,791725	14,350352	0,107919	-0,270752	-8,813709	-19,974968	17,383277	1,082932	0,107919	-0,270752	-8,813709	-19,974968	17,383277	1,082932
13:21:22,69	0,353967	3,238010	-0,109991	0,672994	0,337980	0,272971	0,102533	-0,267752	-8,814475	1,170491	25,612366	1,099002	-0,458779	-3,088545	-9,966657	-3,325432	-12,788507	14,354915	0,102533	-0,267752	-8,814475	-19,848010	17,563534	1,099002	0,102533	-0,267752	-8,814475	-19,848010	17,563534	1,099002
13:21:22,74	0,353967	3,238010	-0,109991	0,672994	0,337980	0,272971	0,103029	-0,271313	-8,812542	1,327919	25,583622	1,103565	-0,464068	-3,091780	-9,966628	-3,323037	-12,793693	14,382383	0,103029	-0,271313	-8,812542	-19,970184	17,495813	1,103565	0,103029	-0,271313	-8,812542	-19,970184	17,495813	1,103565
13:21:22,79	0,353967	3,238010	-0,109991	0,672994	0,337980	0,272971	0,108475	-0,268350	-8,812514	1,170520	25,871470	1,131034	-0,463439	-3,090477	-9,965488	-3,322910	-12,747776	14,354390	0,108475	-0,268350	-8,812514	-19,894943	17,356168	1,131034	0,108475	-0,268350	-8,812514	-19,894943	17,356168	1,131034
13:21:22,84	0,353967	3,238010	-0,109991	0,672994	0,337980	0,272971	0,107032	-0,268243	-8,811374	1,204777	25,773597	1,103041	-0,460498	-3,089751	-9,964340	-3,313626	-12,790236	14,323781	0,107032	-0,268243	-8,811374	-19,852275	17,371552	1,103041	0,107032	-0,268243	-8,811374	-19,852275	17,371552	1,103041
13:21:22,89	0,353967	3,238010	-0,109991	0,672994	0,337980	0,272971	0,104933	-0,270428	-8,810225	1,286280	25,693719	1,072432	-0,460465	-3,087768	-9,964339	-3,293243	-12,790357	14,323867	0,104933	-0,270428	-8,810225	-19,942314	17,456446	1,072432	0,104933	-0,270428	-8,810225	-19,942314	17,456446	1,072432
13:21:22,94	0,353967	3,238010	-0,109991	0,672994	0,337980	0,272971	0,103200	-0,269464	-8,810225	1,246258	25,621282	1,072518	-0,462277	-3,091394	-9,966649	-3,315579	-12,791969	14,348825	0,103200	-0,269464	-8,810225	-19,906690	17,520101	1,072518	0,103200	-0,269464	-8,810225	-19,906690	17,520101	1,072518
13:21:22,99	0,353967	3,238010	-0,109991	0,672994	0,337980	0,272971	0,107246	-0,269708	-8,812535	1,246385	25,813154	1,097476	-0,461045	-3,091394	-9,963520	-3,298557	-12,780938	14,361848	0,107246	-0,269708	-8,812535	-19,925722	17,394335	1,097476	0,107246	-0,269708	-8,812535	-19,925722	17,394335	1,097476
13:21:23,04	0,353967	3,238010	-0,109991	0,672994	0,337980	0,272971	0,106629	-0,270775	-8,809406	1,319925	25,790298	1,110499	-0,461048	-3,089168	-9,966247	-3,294324	-12,764919	14,364307	0,106629	-0,270775	-8,809406	-19,935929	17,419910	1,110499	0,106629	-0,270775	-8,809406	-19,935929	17,419910	1,110499
13:21:23,09	0,353967	3,238010	-0,109991	0,672994	0,337980	0,272971	0,104704	-0,269660	-8,812133	1,277902	25,685823	1,112957	-0,460441	-3,091719	-9,965839	-3,283123	-12,793351	14,367604	0,104704	-0,269660	-8,812133	-19,890377	17,466595	1,112957	0,104704	-0,269660	-8,812133	-19,890377	17,466595	1,112957
13:21:23,14	0,353967	3,238010	-0,109991	0,672994	0,337980	0,272971	0,106609	-0,271461	-8,811724	1,352532	25,808830	1,116255	-0,459895	-3,089433	-9,965468	-3,295303	-12,802600	14,362796	0,106609	-0,271461	-8,811724	-19,957125	17,440013	1,116255	0,106609	-0,271461	-8,811724	-19,957125	17,440013	1,116255
13:21:23,19	0,353967	3,238010	-0,109991	0,672994	0,337980	0,272971	0,104357	-0,270790	-8,811354	1,303583	25,685773	1,111446	-0,460506	-3,089227	-9,965077	-3,299938	-12,816159	14,371786	0,104357	-0,270790	-8,811354	-19,953466	17,493783	1,111446	0,104357	-0,270790	-8,811354	-19,953466	17,493783	1,111446
13:21:23,24	0,353967	3,238010	-0,109991	0,672994	0,337980	0,272971	0,104484	-0,270158	-8,810962	1,256650	25,695156	1,120437	-0,459939	-3,088725	-9,963960	-3,325957	-12,789677	14,323944	0,104484	-0,270158	-8,810962	-19,950772	17,493176	1,120437	0,104484	-0,270158	-8,810962	-19,950772	17,493176	1,120437
13:21:23,29	0,353967	3,238010	-0,109991	0,672994	0,337980	0,272971	0,103765	-0,270399	-8,809846	1,279078	25,622006	1,072594	-0,464594	-3,091220	-9,965462	-3,309301	-12,752146	14,378011	0,103765	-0,270399	-8,809846	-19,947220	17,476450	1,072594	0,103765	-0,270399	-8,809846	-19,947220	17,476450	1,072594
13:21:23,34	0,353967	3,238010	-0,109991	0,672994	0,337980	0,272971	0,108253	-0,267615	-8,811348	1,175151	25,851064	1,126661	-0,458158	-3,093065	-9,962361	-3,328810	-12,794017	14,356441	0,108253	-0,267615	-8,811348	-19,832618	17,353165	1,126661	0,108253	-0,267615	-8,811348	-19,832618	17,353165	1,126661
13:21:23,39	0,353967	3,238010	-0,109991	0,672994	0,337980	0,272971	0,106634	-0,274111	-8,808246	1,466928	25,770872	1,105091	-0,457500	-3,089480	-9,961199	-3,289691	-12,796863	14,346196	0,106634	-0,274111	-8,808246	-20,050779	17,400131	1,105091	0,106634	-0,274111	-8,808246	-20,050779	17,400131	1,105091
13:21:23,44	0,353967	3,238010	-0,109991	0,672994	0,337980	0,272971	0,103200	-0,272888	-8,807085	1,420422	25,627599	1,094846	-0,459266	-3,089287	-9,960429	-3,288655	-12,801910	14,340433	0,103200	-0,272888	-8,807085	-20,001272	17,526436	1,094846	0,103200	-0,272888	-8,807085	-20,001272	17,526436	1,094846
13:21:23,49	0,353967	3,238010	-0,109991	0,672994	0,337980	0,272971	0,103915	-0,271263	-8,806314	1,332057	25,668231	1,089084	-0,462246	-3,087400	-9,961212	-3,308610	-12,766084	14,361408	0,103915	-0,271263	-8,806314	-19,962056	17,510894	1,089084	0,103915	-0,271263	-8,806314	-19,962056	17,510894	1,089084
13:21:23,54	0,353967	3,238010	-0,109991	0,672994	0,337980	0,272971	0,103772	-0,267738	-8,807098	1,169831	25,625577	1,110058	-0,458644	-3,088600	-9,963160	-3,280164	-12,769021	14,323890	0,103772	-0,267738	-8,807098	-19,847608	17,479500	1,110058	0,103772	-0,267738	-8,807098	-19,847608	17,479500	1,110058
13:21:23,59	0,353967	3,238010	-0,109991	0,672994	0,337980	0,272971	0,103010	-0,271457	-8,809046	1,374906	25,612062	1,072541	-0,462181	-3,087279	-9,958862	-3,291151	-12,736824	14,375300	0,103010	-0,271457	-8,809046	-19,934485	17,525793	1,072541	0,103010	-0,271457	-8,809046	-19,934485	17,525793	1,072541
13:21:23,64	0,353967	3,238010	-0,109991	0,672994	0,337980	0,272971	0,103635	-0,267734	-8,804748	1,203673	25,618937	1,123951	-0,460437	-3,085635	-9,962378	-3,283661	-12,764436	14,352798	0,103635	-0,267734	-8,804748	-19,813422	17,483624	1,123951	0,103635	-0,267734	-8,804748	-19,813422	17,483624	1,123951
13:21:23,69	0,353967	3,238010	-0,109991	0,672994	0,337980	0,272971	0,101338	-0,268422	-8,808264	1,219316	25,519816	1,101449	-0,460790	-3,089127	-9,960102	-3,316381	-12,784445	14,364258	0,101338	-0,268422	-8,808264	-19,851840	17,564771	1,101449	0,101338	-0,268422	-8,808264	-19,851840	17,564771	1,101449
13:21:23,74	0,353967	3,238010	-0,109991	0,672994	0,337980	0,272971	0,104539	-0,269862	-8,805988	1,260501	25,667932	1,112908	-0,459839	-3,090079	-9,960816	-3,292443	-12,773286	14,341408	0,104539	-0,269862	-8,805988	-19,923685	17,461615	1,112908	0,104539	-0,269862	-8,805988	-19,923685	17,461615	1,112908
13:21:23,79	0,353967	3,238010	-0,109991	0,672994	0,337980	0,272971	0,104888	-0,271163	-8,806702	1,349748	25,701217	1,090059	-0,458791	-3,088998	-9,959457	-3,306423	-12,771643	14,352424	0,104888	-0,271163	-8,806702	-19,936509	17,467525	1,090059	0,104888	-0,271163	-8,806702	-19,936509	17,467525	1,090059
13:21:23,84	0,353967	3,238010	-0,109991	0,672994	0,337980	0,272971	0,103428	-0,271529	-8,805343	1,363264	25,612358	1,101075	-0,461581	-3,090454	-9,959621	-3,282841	-12,765257	14,374399	0,103428	-0,271529	-8,805343	-19,951801	17,493292	1,101075	0,103428	-0,271529	-8,805343	-19,951801	17,493292	1,101075
13:21:23,89	0,353967	3,238010	-0,109991	0,672994	0,337980	0,272971	0,106083	-0,269841	-8,805507	1,292775	25,767679	1,123049	-0,460172	-3,087773	-9,959115	-3,258216	-12,778627	14,355478	0,106083	-0,269841	-8,805507	-19,889731	17,440149	1,123049	0,106083	-0,269841	-8,805507	-19,889731	17,440149	1,123049
13:21:23,94	0,353967	3,238010	-0,109991	0,672994	0,337980	0,272971	0,103058	-0,269721	-8,805001	1,287279	25,638359	1,104128	-0,463994	-3,091224	-9,958474	-3,314536	-12,764341	14,368680	0,103058	-0,269721	-8,805001	-19,885822	17,548338	1,104128	0,103058	-0,269721	-8,805001	-19,885822	17,548338	1,104128
13:21:23,99	0,353967	3,238010	-0,109991	0,672994	0,337980	0,272971	0,107957	-0,268136	-8,804360	1,189086	25,837197	1,117330	-0,465171	-3,090094	-9,957316	-3,309170	-12,778561	14,362584	0,107957	-0,268136	-8,804360	-19,859615	17,362593	1,117330	0,107957	-0,268136	-8,804360	-19,859615	17,362593	1,117330
13:21:24,04	0,353967	3,238010	-0,109991	0,672994	0,337980	0,272971	0,107567	-0,266552	-8,803202	1,097047	25,828677	1,111234	-0,463973	-3,087810	-9,960425	-3,293406	-12,761358	14,365410	0,107567	-0,266552	-8,803202	-19,827251	17,384683	1,111234	0,107567	-0,266552	-8,803202	-19,827251	17,384683	1,111234
13:21:24,09	0,353967	3,238010	-0,109991	0,672994	0,337980	0,272971	0,104990	-0,266447	-8,806311	1,114416	25,699718	1,114061	-0,462178	-3,091264	-9,957306	-3,280355	-12,811200	14,347044	0,104990	-0,266447	-8,806311	-19,801712	17,458027	1,114061	0,104990	-0,266447	-8,806311	-19,801712	17,458027	1,114061
13:21:24,14	0,353967	3,238010	-0,109991	0,672994	0,337980	0,272971	0,107083	-0,269729	-8,803191	1,248402	25,844808	1,095694	-0,463930	-3,089199	-9,958867	-3,282637	-12,758017	14,354570	0,107083	-0,269729	-8,803191	-19,925306	17,438770	1,095694	0,107083	-0,269729	-8,803191	-19,925306	17,438770	1,095694
13:21:24,19	0,353967	3,238010	-0,109991	0,672994	0,337980	0,272971	0,106171	-0,267179	-8,804753	1,160727	25,768811	1,103220	-0,459233	-3,087800	-9,954978	-3,293275	-12,756404	14,363074	0,106171	-0,267179	-8,804753	-19,812816	17,434373	1,103220	0,106171	-0,267179	-8,804753	-19,812816	17,434373	1,103220
13:21:24,24	0,353967	3,238010	-0,109991	0,672994	0,337980	0,272971	0,102612	-0,270547	-8,800864	1,331971	25,573690	1,111724	-0,460509	-3,091318	-9,954243	-3,348680	-12,773645	14,323140	0,102612	-0,270547	-8,800864	-19,906006	17,518685	1,111724	0,102612	-0,270547	-8,800864	-19,906006	17,518685	1,111724
13:21:24,29	0,353967	3,238010	-0,109991	0,672994	0,337980	0,272971	0,106296	-0,271201	-8,800129	1,323306	25,725906	1,071790	-0,464694	-3,090118	-9,956188	-3,377459	-12,742238	14,354151	0,106296	-0,271201	-8,800129	-19,965952	17,381692	1,071790	0,106296	-0,271201	-8,800129	-19,965952	17,381692	1,071790
13:21:24,34	0,353967	3,238010	-0,109991	0,672994	0,337980	0,272971	0,107349	-0,266977	-8,802073	1,116473	25,740035	1,102801	-0,459299	-3,086045	-9,954205	-3,307749	-12,788885	14,376496	0,107349	-0,266977	-8,802073	-19,841208	17,313161	1,102801	0,107349	-0,266977	-8,802073	-19,841208	17,313161	1,102801
13:21:24,39	0,353967	3,238010	-0,109991	0,672994	0,337980	0,272971	0,101124	-0,269613	-8,800091	1,247998	25,500040	1,125147	-0,464055	-3,093894	-9,956931	-3,354980	-12,760898	14,363015	0,101124	-0,269613	-8,800091	-19,916602	17,561812	1,125147	0,101124	-0,269613	-8,800091	-19,916602	17,561812	1,125147
13:21:24,44	0,353967	3,238010	-0,109991	0,672994	0,337980	0,272971	0,110300	-0,269419	-8,802816	1,238526	25,922285	1,111665	-0,461665	-3,089911	-9,954227	-3,336720	-12,758676	14,347721	0,110300	-0,269419	-8,802816	-19,910836	17,263756	1,111665	0,110300	-0,269419	-8,802816	-19,910836	17,263756	1,111665
13:21:24,49	0,353967	3,238010	-0,109991	0,672994	0,337980	0,272971	0,105655	-0,269496	-8,800113	1,253626	25,695467	1,096372	-0,461622	-3,089218	-9,957720	-3,305317	-12,768566	14,339627	0,105655	-0,269496	-8,800113	-19,901844	17,401542	1,096372	0,105655	-0,269496	-8,800113	-19,901844	17,401542	1,096372
13:21:24,54	0,353967	3,238010	-0,109991	0,672994	0,337980	0,272971	0,105034	-0,269188	-8,803606	1,244730	25,695307	1,088278	-0,460511	-3,091907	-9,954987	-3,345887	-12,770326	14,362344	0,105034	-0,269188	-8,803606	-19,886537	17,450143	1,088278	0,105034	-0,269188	-8,803606	-19,886537	17,450143	1,088278
13:21:24,59	0,353967	3,238010	-0,109991	0,672994	0,337980	0,272971	0,106807	-0,271494	-8,800873	1,342830	25,753241	1,110994	-0,463358	-3,087669	-9,953437	-3,298100	-12,754101	14,356721	0,106807	-0,271494	-8,800873	-19,969454	17,368908	1,110994	0,106807	-0,271494	-8,800873	-19,969454	17,368908	1,110994
13:21:24,64	0,353967	3,238010	-0,109991	0,672994	0,337980	0,272971	0,104560	-0,266909	-8,799323	1,142368	25,669685	1,105371	-0,461610	-3,091319	-9,953430	-3,314751	-12,761822	14,351556	0,104560	-0,266909	-8,799323	-19,810014	17,461718	1,105371	0,104560	-0,266909	-8,799323	-19,810014	17,461718	1,105371
13:21:24,69	0,353967	3,238010	-0,109991	0,672994	0,337980	0,272971	0,106847	-0,270248	-8,799316	1,300975	25,778060	1,100206	-0,459831	-3,090206	-9,954229	-3,309721	-12,756907	14,323549	0,106847	-0,270248	-8,799316	-19,913504	17,390547	1,100206	0,106847	-0,270248	-8,799316	-19,913504	17,390547	1,100206
13:21:24,74	0,353967	3,238010	-0,109991	0,672994	0,337980	0,272971	0,104994	-0,271233	-8,800115	1,358945	25,683569	1,072200	-0,462784	-3,092096	-9,952244	-3,312570	-12,766155	14,374580	0,104994	-0,271233	-8,800115	-19,932823	17,441567	1,072200	0,104994	-0,271233	-8,800115	-19,932823	17,441567	1,072200
13:21:24,79	0,353967	3,238010	-0,109991	0,672994	0,337980	0,272971	0,108107	-0,269620	-8,798130	1,265672	25,847627	1,123231	-0,459218	-3,088538	-9,954212	-3,290846	-12,759618	14,342992	0,108107	-0,269620	-8,798130	-19,899532	17,361217	1,123231	0,108107	-0,269620	-8,798130	-19,899532	17,361217	1,123231
13:21:24,84	0,353967	3,238010	-0,109991	0,672994	0,337980	0,272971	0,103243	-0,270930	-8,800098	1,350282	25,610237	1,091642	-0,459885	-3,092354	-9,952667	-3,336388	-12,772926	14,336567	0,103243	-0,270930	-8,800098	-19,917707	17,505661	1,091642	0,103243	-0,270930	-8,800098	-19,917707	17,505661	1,091642
13:21:24,89	0,353967	3,238010	-0,109991	0,672994	0,337980	0,272971	0,106881	-0,272260	-8,798553	1,385156	25,766617	1,085218	-0,463917	-3,089862	-9,953424	-3,296893	-12,731869	14,361836	0,106881	-0,272260	-8,798553	-19,987253	17,376473	1,085218	0,106881	-0,272260	-8,798553	-19,987253	17,376473	1,085218
13:21:24,94	0,353967	3,238010	-0,109991	0,672994	0,337980	0,272971	0,106739	-0,267522	-8,799310	1,194086	25,772896	1,110486	-0,459800	-3,090748	-9,955731	-3,289814	-12,750351	14,377690	0,106739	-0,267522	-8,799310	-19,806393	17,393916	1,110486	0,106739	-0,267522	-8,799310	-19,806393	17,393916	1,110486
13:21:24,99	0,353967	3,238010	-0,109991	0,672994	0,337980	0,272971	0,105448	-0,271530	-8,801617	1,390027	25,721147	1,126341	-0,460989	-3,086787	-9,951116	-3,305520	-12,725750	14,347143	0,105448	-0,271530	-8,801617	-19,925067	17,443494	1,126341	0,105448	-0,271530	-8,801617	-19,925067	17,443494	1,126341
13:21:25,04	0,353967	3,238010	-0,109991	0,672994	0,337980	0,272971	0,102612	-0,268520	-8,797002	1,246956	25,547764	1,095793	-0,458603	-3,088179	-9,953411	-3,277950	-12,755739	14,366882	0,102612	-0,268520	-8,797002	-19,831848	17,492750	1,095793	0,102612	-0,268520	-8,797002	-19,831848	17,492750	1,095793
13:21:25,09	0,353967	3,238010	-0,109991	0,672994	0,337980	0,272971	0,102624	-0,271282	-8,799297	1,378415	25,587286	1,115532	-0,459889	-3,091773	-9,951089	-3,333727	-12,779350	14,369375	0,102624	-0,271282	-8,799297	-19,917238	17,531290	1,115532	0,102624	-0,271282	-8,799297	-19,917238	17,531290	1,115532
13:21:25,14	0,353967	3,238010	-0,109991	0,672994	0,337980	0,272971	0,106380	-0,271966	-8,796974	1,365629	25,746113	1,118026	-0,460476	-3,089290	-9,953807	-3,322613	-12,770421	14,381158	0,106380	-0,271966	-8,796974	-19,983691	17,395251	1,118026	0,106380	-0,271966	-8,796974	-19,983691	17,395251	1,118026
13:21:25,19	0,353967	3,238010	-0,109991	0,672994	0,337980	0,272971	0,104523	-0,270216	-8,799693	1,287920	25,654699	1,129809	-0,458731	-3,087892	-9,952663	-3,321602	-12,807625	14,355544	0,104523	-0,270216	-8,799693	-19,924028	17,449626	1,129809	0,104523	-0,270216	-8,799693	-19,924028	17,449626	1,129809
13:21:25,24	0,353967	3,238010	-0,109991	0,672994	0,337980	0,272971	0,102440	-0,271028	-8,798549	1,298434	25,565844	1,104194	-0,461542	-3,090577	-9,954227	-3,288688	-12,748986	14,313545	0,102440	-0,271028	-8,798549	-19,977262	17,524311	1,104194	0,102440	-0,271028	-8,798549	-19,977262	17,524311	1,104194
13:21:25,29	0,353967	3,238010	-0,109991	0,672994	0,337980	0,272971	0,106171	-0,269936	-8,800113	1,308895	25,759045	1,062195	-0,460412	-3,089984	-9,950704	-3,308639	-12,754123	14,360176	0,106171	-0,269936	-8,800113	-19,881086	17,424623	1,062195	0,106171	-0,269936	-8,800113	-19,881086	17,424623	1,062195
13:21:25,34	0,353967	3,238010	-0,109991	0,672994	0,337980	0,272971	0,105092	-0,270619	-8,796590	1,329967	25,688235	1,108827	-0,462241	-3,087167	-9,951914	-3,323906	-12,775618	14,331412	0,105092	-0,270619	-8,796590	-19,913600	17,438502	1,108827	0,105092	-0,270619	-8,796590	-19,913600	17,438502	1,108827
13:21:25,39	0,353967	3,238010	-0,109991	0,672994	0,337980	0,272971	0,103567	-0,267626	-8,797799	1,148079	25,606459	1,080062	-0,462185	-3,090836	-9,948370	-3,329615	-12,716866	14,374267	0,103567	-0,267626	-8,797799	-19,860532	17,476442	1,080062	0,103567	-0,267626	-8,797799	-19,860532	17,476442	1,080062
13:21:25,44	0,353967	3,238010	-0,109991	0,672994	0,337980	0,272971	0,106717	-0,269509	-8,794255	1,294043	25,735929	1,122918	-0,460951	-3,089068	-9,952124	-3,328018	-12,738543	14,336171	0,106717	-0,269509	-8,794255	-19,862417	17,358653	1,122918	0,106717	-0,269509	-8,794255	-19,862417	17,358653	1,122918
13:21:25,49	0,353967	3,238010	-0,109991	0,672994	0,337980	0,272971	0,104569	-0,269694	-8,798010	1,285667	25,636446	1,084822	-0,461675	-3,088687	-9,950719	-3,342367	-12,758612	14,370053	0,104601	-0,268876	-8,796605	-19,888167	17,424554	1,118703	0,104601	-0,268876	-8,796605	-19,888167	17,424554	1,118703
13:21:25,54	0,353967	3,238010	-0,109991	0,672994	0,337980	0,272971	0,104601	-0,268876	-8,796605	1,218589	25,635727	1,118703	-0,463298	-3,091455	-9,950689	-3,298520	-12,711630	14,370398	0,104601	-0,268876	-8,796605	-19,888167	17,424554	1,118703	0,104601	-0,268876	-8,796605	-19,888167	17,424554	1,118703
13:21:25,59	0,353967	3,238010	-0,109991	0,672994	0,337980	0,272971	0,107809	-0,268855	-8,796575	1,280097	25,817028	1,119048	-0,459811	-3,090340	-9,951471	-3,298946	-12,763248	14,365147	0,107809	-0,268855	-8,796575	-19,824994	17,354023	1,119048	0,107809	-0,268855	-8,796575	-19,824994	17,354023	1,119048
13:21:25,64	0,353967	3,238010	-0,109991	0,672994	0,337980	0,272971	0,105100	-0,271316	-8,797357	1,363195	25,701584	1,113797	-0,462226	-3,091671	-9,949540	-3,338961	-12,746043	14,369165	0,105100	-0,271316	-8,797357	-19,935147	17,451259	1,113797	0,105100	-0,271316	-8,797357	-19,935147	17,451259	1,113797
13:21:25,69	0,353967	3,238010	-0,109991	0,672994	0,337980	0,272971	0,107460	-0,269891	-8,795426	1,283979	25,781087	1,117815	-0,463399	-3,089039	-9,949957	-3,332534	-12,744204	14,345373	0,107460	-0,269891	-8,795426	-19,902488	17,345444	1,117815	0,107460	-0,269891	-8,795426	-19,902488	17,345444	1,117815
13:21:25,74	0,353967	3,238010	-0,109991	0,672994	0,337980	0,272971	0,105768	-0,267559	-8,795843	1,167501	25,697703	1,094024	-0,459861	-3,088976	-9,951102	-3,321056	-12,760069	14,360600	0,105768	-0,267559	-8,795843	-19,835873	17,394951	1,094024	0,105768	-0,267559	-8,795843	-19,835873	17,394951	1,094024
13:21:25,79	0,353967	3,238010	-0,109991	0,672994	0,337980	0,272971	0,103944	-0,270591	-8,796988	1,317194	25,620743	1,109250	-0,462819	-3,087379	-9,950722	-3,325033	-12,753417	14,365194	0,103944	-0,270591	-8,796988	-19,924237	17,461153	1,109250	0,103944	-0,270591	-8,796988	-19,924237	17,461153	1,109250
13:21:25,84	0,353967	3,238010	-0,109991	0,672994	0,337980	0,272971	0,104039	-0,267231	-8,796608	1,146243	25,618940	1,113845	-0,460469	-3,087976	-9,950746	-3,333402	-12,754273	14,331668	0,104039	-0,267231	-8,796608	-19,831423	17,451851	1,113845	0,104039	-0,267231	-8,796608	-19,831423	17,451851	1,113845
13:21:25,89	0,353967	3,238010	-0,109991	0,672994	0,337980	0,272971	0,103382	-0,269565	-8,796632	1,262679	25,577936	1,080319	-0,460999	-3,086279	-9,950761	-3,308627	-12,742048	14,307749	0,103382	-0,269565	-8,796632	-19,898196	17,462452	1,080319	0,103382	-0,269565	-8,796632	-19,898196	17,462452	1,080319
13:21:25,94	0,353967	3,238010	-0,109991	0,672994	0,337980	0,272971	0,102177	-0,268257	-8,796647	1,217639	25,530623	1,056399	-0,461617	-3,090702	-9,947974	-3,328859	-12,745436	14,382912	0,102177	-0,268257	-8,796647	-19,840560	17,509725	1,056399	0,102177	-0,268257	-8,796647	-19,840560	17,509725	1,056399
13:21:25,99	0,353967	3,238010	-0,109991	0,672994	0,337980	0,272971	0,106317	-0,269934	-8,793860	1,291757	25,730058	1,131562	-0,462825	-3,090011	-9,944877	-3,353987	-12,723875	14,386716	0,106317	-0,269934	-8,793860	-19,898033	17,384197	1,131562	0,106317	-0,269934	-8,793860	-19,898033	17,384197	1,131562
13:21:26,04	0,353967	3,238010	-0,109991	0,672994	0,337980	0,272971	0,106322	-0,268542	-8,790763	1,225507	25,697806	1,135366	-0,462809	-3,090644	-9,948380	-3,339935	-12,733699	14,368916	0,106322	-0,268542	-8,790763	-19,855050	17,351507	1,135366	0,106322	-0,268542	-8,790763	-19,855050	17,351507	1,135366
13:21:26,09	0,353967	3,238010	-0,109991	0,672994	0,337980	0,272971	0,106862	-0,268873	-8,794266	1,241227	25,742968	1,117567	-0,462824	-3,085994	-9,949169	-3,330083	-12,740463	14,374611	0,106862	-0,268873	-8,794266	-19,865297	17,354278	1,117567	0,106862	-0,268873	-8,794266	-19,865297	17,354278	1,117567
13:21:26,14	0,353967	3,238010	-0,109991	0,672994	0,337980	0,272971	0,102843	-0,266535	-8,795055	1,118719	25,545874	1,123261	-0,459187	-3,084511	-9,947611	-3,289392	-12,723973	14,355241	0,102843	-0,266535	-8,795055	-19,804273	17,472706	1,123261	0,102843	-0,266535	-8,795055	-19,804273	17,472706	1,123261
13:21:26,19	0,353967	3,238010	-0,109991	0,672994	0,337980	0,272971	0,099740	-0,268943	-8,793497	1,278572	25,411503	1,103891	-0,462101	-3,088428	-9,947223	-3,284304	-12,736515	14,334085	0,099740	-0,268943	-8,793497	-19,833463	17,581935	1,103891	0,099740	-0,268943	-8,793497	-19,833463	17,581935	1,103891
13:21:26,24	0,353967	3,238010	-0,109991	0,672994	0,337980	0,272971	0,104589	-0,268377	-8,793109	1,240826	25,674343	1,082736	-0,463308	-3,086822	-9,948785	-3,299922	-12,705393	14,345913	0,104589	-0,268377	-8,793109	-19,826784	17,464106	1,082736	0,104589	-0,268377	-8,793109	-19,826784	17,464106	1,082736
13:21:26,29	0,353967	3,238010	-0,109991	0,672994	0,337980	0,272971	0,103802	-0,266529	-8,794671	1,163884	25,604337	1,094563	-0,460452	-3,092265	-9,947985	-3,330073	-12,779861	14,357572	0,103802	-0,266529	-8,794671	-19,758674	17,455873	1,094563	0,103802	-0,266529	-8,794671	-19,758674	17,455873	1,094563
13:21:26,34	0,353967	3,238010	-0,109991	0,672994	0,337980	0,272971	0,107088	-0,271724	-8,793871	1,354445	25,786316	1,106222	-0,461068	-3,089626	-9,948385	-3,346648	-12,741678	14,369184	0,105110	-0,269872	-8,794271	-19,902032	17,398888	1,117835	0,105110	-0,269872	-8,794271	-19,902032	17,398888	1,117835
13:21:26,39	0,353967	3,238010	-0,109991	0,672994	0,337980	0,272971	0,105110	-0,269872	-8,794271	1,282896	25,650028	1,117835	-0,463916	-3,088842	-9,945667	-3,308790	-12,734970	14,352445	0,105110	-0,269872	-8,794271	-19,902032	17,398888	1,117835	0,105110	-0,269872	-8,794271	-19,902032	17,398888	1,117835
13:21:26,44	0,353967	3,238010	-0,109991	0,672994	0,337980	0,272971	0,105855	-0,267013	-8,791552	1,158973	25,718194	1,101095	-0,460952	-3,087421	-9,947208	-3,302749	-12,702871	14,369607	0,105855	-0,267013	-8,791552	-19,801533	17,408581	1,101095	0,105855	-0,267013	-8,791552	-19,801533	17,408581	1,101095
13:21:26,49	0,353967	3,238010	-0,109991	0,672994	0,337980	0,272971	0,103142	-0,268869	-8,793094	1,286304	25,566314	1,118258	-0,459821	-3,088844	-9,948757	-3,314884	-12,730805	14,374609	0,103142	-0,268869	-8,793094	-19,819898	17,469650	1,118258	0,103142	-0,268869	-8,793094	-19,819898	17,469650	1,118258
13:21:26,54	0,353967	3,238010	-0,109991	0,672994	0,337980	0,272971	0,103809	-0,270560	-8,794642	1,344012	25,604452	1,123260	-0,459836	-3,090428	-9,947571	-3,316259	-12,759843	14,392114	0,103809	-0,270560	-8,794642	-19,894986	17,455435	1,123260	0,103809	-0,270560	-8,794642	-19,894986	17,455435	1,123260
13:21:26,59	0,353967	3,238010	-0,109991	0,672994	0,337980	0,272971	0,105189	-0,271339	-8,793457	1,358657	25,689510	1,140765	-0,463967	-3,092058	-9,945277	-3,346211	-12,721781	14,357374	0,105189	-0,271339	-8,793457	-19,941450	17,432209	1,140765	0,105189	-0,271339	-8,793457	-19,941450	17,432209	1,140765
13:21:26,64	0,353967	3,238010	-0,109991	0,672994	0,337980	0,272971	0,108666	-0,268576	-8,791163	1,232991	25,825387	1,106025	-0,461524	-3,090258	-9,942565	-3,303727	-12,738932	14,326356	0,108666	-0,268576	-8,791163	-19,850257	17,295075	1,106025	0,108666	-0,268576	-8,791163	-19,850257	17,295075	1,106025
13:21:26,69	0,353967	3,238010	-0,109991	0,672994	0,337980	0,272971	0,105886	-0,269792	-8,788451	1,302609	25,726150	1,075006	-0,460407	-3,086886	-9,943318	-3,311213	-12,750820	14,380500	0,105886	-0,269792	-8,788451	-19,876090	17,414136	1,075006	0,105886	-0,269792	-8,788451	-19,876090	17,414136	1,075006
13:21:26,74	0,353967	3,238010	-0,109991	0,672994	0,337980	0,272971	0,102407	-0,269074	-8,789204	1,251200	25,544729	1,129151	-0,461008	-3,089109	-9,946840	-3,321409	-12,748204	14,343637	0,102407	-0,269074	-8,789204	-19,871084	17,505777	1,129151	0,102407	-0,269074	-8,789204	-19,871084	17,505777	1,129151
13:21:26,79	0,353967	3,238010	-0,109991	0,672994	0,337980	0,272971	0,104632	-0,269664	-8,792726	1,279079	25,650313	1,092287	-0,460999	-3,087539	-9,946827	-3,320178	-12,719063	14,369010	0,104632	-0,269664	-8,792726	-19,889568	17,436666	1,092287	0,104632	-0,269664	-8,792726	-19,889568	17,436666	1,092287
13:21:26,84	0,353967	3,238010	-0,109991	0,672994	0,337980	0,272971	0,103269	-0,268887	-8,792713	1,264536	25,565893	1,117661	-0,459852	-3,088541	-9,945298	-3,330014	-12,759978	14,333004	0,103269	-0,268887	-8,792713	-19,843129	17,459301	1,117661	0,103269	-0,268887	-8,792713	-19,843129	17,459301	1,117661
13:21:26,89	0,353967	3,238010	-0,109991	0,672994	0,337980	0,272971	0,103562	-0,270382	-8,791184	1,301919	25,593110	1,081654	-0,462150	-3,089075	-9,944896	-3,315566	-12,726658	14,342892	0,103562	-0,270382	-8,791184	-19,923095	17,463454	1,081654	0,103562	-0,270382	-8,791184	-19,923095	17,463454	1,081654
13:21:26,94	0,353967	3,238010	-0,109991	0,672994	0,337980	0,272971	0,105174	-0,268659	-8,790782	1,248374	25,672750	1,091543	-0,464540	-3,086427	-9,943724	-3,326189	-12,716149	14,376521	0,105174	-0,268659	-8,790782	-19,841342	17,416607	1,091543	0,105174	-0,268659	-8,790782	-19,841342	17,416607	1,091543
13:21:26,99	0,353967	3,238010	-0,109991	0,672994	0,337980	0,272971	0,104076	-0,265265	-8,789610	1,075688	25,601206	1,125171	-0,459223	-3,090742	-9,946408	-3,311992	-12,752724	14,381960	0,104076	-0,265265	-8,789610	-19,747617	17,431247	1,125171	0,104076	-0,265265	-8,789610	-19,747617	17,431247	1,125171
13:21:27,04	0,353967	3,238010	-0,109991	0,672994	0,337980	0,272971	0,105154	-0,272027	-8,792294	1,402715	25,687852	1,130611	-0,461540	-3,090363	-9,944106	-3,298528	-12,761648	14,341030	0,105154	-0,272027	-8,792294	-19,951376	17,433258	1,130611	0,105154	-0,272027	-8,792294	-19,951376	17,433258	1,130611
13:21:27,09	0,353967	3,238010	-0,109991	0,672994	0,337980	0,272971	0,105984	-0,269831	-8,789991	1,287555	25,747129	1,089680	-0,455683	-3,090726	-9,943308	-3,317509	-12,752299	14,366223	0,105984	-0,269831	-8,789991	-19,894192	17,427388	1,089680	0,105984	-0,269831	-8,789991	-19,894192	17,427388	1,089680
13:21:27,14	0,353967	3,238010	-0,109991	0,672994	0,337980	0,272971	0,103370	-0,275084	-8,789194	1,559325	25,590112	1,114873	-0,464507	-3,091014	-9,944909	-3,330069	-12,706270	14,328471	0,108032	-0,267587	-8,790794	-19,802533	17,318109	1,077122	0,108032	-0,267587	-8,790794	-19,802533	17,318109	1,077122
13:21:27,19	0,353967	3,238010	-0,109991	0,672994	0,337980	0,272971	0,108032	-0,267587	-8,790794	1,203044	25,798626	1,077122	-0,459767	-3,088427	-9,942567	-3,306867	-12,727491	14,332177	0,108032	-0,267587	-8,790794	-19,802533	17,318109	1,077122	0,108032	-0,267587	-8,790794	-19,802533	17,318109	1,077122
13:21:27,24	0,353967	3,238010	-0,109991	0,672994	0,337980	0,272971	0,103421	-0,270399	-8,788453	1,342473	25,589557	1,080827	-0,462718	-3,086201	-9,941384	-3,302355	-12,724045	14,370102	0,103421	-0,270399	-8,788453	-19,883818	17,471004	1,080827	0,103421	-0,270399	-8,788453	-19,883818	17,471004	1,080827
13:21:27,29	0,353967	3,238010	-0,109991	0,672994	0,337980	0,272971	0,102969	-0,266730	-8,787270	1,156945	25,568213	1,118753	-0,462155	-3,089315	-9,942201	-3,321988	-12,742836	14,311692	0,102969	-0,266730	-8,787270	-19,781359	17,485180	1,118753	0,102969	-0,266730	-8,787270	-19,781359	17,485180	1,118753
13:21:27,34	0,353967	3,238010	-0,109991	0,672994	0,337980	0,272971	0,105384	-0,268774	-8,788086	1,237157	25,686229	1,060343	-0,462738	-3,087114	-9,946032	-3,312688	-12,694889	14,393212	0,105384	-0,268774	-8,788086	-19,861622	17,413553	1,060343	0,105384	-0,268774	-8,788086	-19,861622	17,413553	1,060343
13:21:27,39	0,353967	3,238010	-0,109991	0,672994	0,337980	0,272971	0,103770	-0,267169	-8,791918	1,199878	25,586357	1,141863	-0,466921	-3,088876	-9,943343	-3,331255	-12,760593	14,359607	0,107387	-0,264427	-8,789229	-19,766442	17,361343	1,108257	0,107387	-0,264427	-8,789229	-19,766442	17,361343	1,108257
13:21:27,44	0,353967	3,238010	-0,109991	0,672994	0,337980	0,272971	0,107387	-0,264427	-8,789229	0,991108	25,791207	1,108257	-0,465103	-3,087523	-9,943351	-3,319684	-12,719974	14,346774	0,107387	-0,264427	-8,789229	-19,766442	17,361343	1,108257	0,107387	-0,264427	-8,789229	-19,766442	17,361343	1,108257
13:21:27,49	0,353967	3,238010	-0,109991	0,672994	0,337980	0,272971	0,105306	-0,265325	-8,789237	1,078771	25,672700	1,095424	-0,459858	-3,088561	-9,943735	-3,335757	-12,756667	14,346749	0,105306	-0,265325	-8,789237	-19,749278	17,406204	1,095424	0,105306	-0,265325	-8,789237	-19,749278	17,406204	1,095424
13:21:27,54	0,353967	3,238010	-0,109991	0,672994	0,337980	0,272971	0,103583	-0,270386	-8,789621	1,302125	25,587555	1,095400	-0,462207	-3,090510	-9,944498	-3,339060	-12,742742	14,361534	0,103583	-0,270386	-8,789621	-19,923205	17,456278	1,095400	0,103583	-0,270386	-8,789621	-19,923205	17,456278	1,095400
13:21:27,59	0,353967	3,238010	-0,109991	0,672994	0,337980	0,272971	0,106445	-0,269326	-8,790384	1,257417	25,726559	1,110184	-0,463365	-3,090943	-9,943727	-3,346855	-12,701742	14,357349	0,106445	-0,269326	-8,790384	-19,884710	17,370610	1,110184	0,106445	-0,269326	-8,790384	-19,884710	17,370610	1,110184
13:21:27,64	0,353967	3,238010	-0,109991	0,672994	0,337980	0,272971	0,107399	-0,268541	-8,789613	1,248177	25,748912	1,105999	-0,462174	-3,089700	-9,941400	-3,341055	-12,707045	14,351249	0,105727	-0,268951	-8,787286	-19,844834	17,370058	1,099899	0,105727	-0,268951	-8,787286	-19,844834	17,370058	1,099899
13:21:27,69	0,353967	3,238010	-0,109991	0,672994	0,337980	0,272971	0,105727	-0,268951	-8,787286	1,267791	25,669652	1,099899	-0,460391	-3,090097	-9,943715	-3,320231	-12,734469	14,356659	0,105727	-0,268951	-8,787286	-19,844834	17,370058	1,099899	0,105727	-0,268951	-8,787286	-19,844834	17,370058	1,099899
13:21:27,74	0,353967	3,238010	-0,109991	0,672994	0,337980	0,272971	0,105180	-0,270693	-8,789601	1,345046	25,672931	1,105309	-0,457375	-3,087549	-9,942945	-3,291746	-12,712169	14,338131	0,105180	-0,270693	-8,789601	-19,904340	17,416312	1,105309	0,105180	-0,270693	-8,789601	-19,904340	17,416312	1,105309
13:21:27,79	0,353967	3,238010	-0,109991	0,672994	0,337980	0,272971	0,105146	-0,268522	-8,789254	1,224395	25,616051	1,091604	-0,462163	-3,089328	-9,943342	-3,316476	-12,752550	14,341087	0,105146	-0,268522	-8,789254	-19,854550	17,362108	1,091604	0,105146	-0,268522	-8,789254	-19,854550	17,362108	1,091604
13:21:27,84	0,353967	3,238010	-0,109991	0,672994	0,337980	0,272971	0,105146	-0,268522	-8,789254	1,224395	25,616051	1,091604	-0,462685	-3,087500	-9,942158	-3,291304	-12,720770	14,360687	0,105146	-0,268522	-8,789254	-19,854550	17,362108	1,091604	0,105146	-0,268522	-8,789254	-19,854550	17,362108	1,091604
13:21:27,89	0,353967	3,238010	-0,109991	0,672994	0,337980	0,272971	0,107552	-0,267948	-8,787664	1,208889	25,762762	1,114088	-0,463955	-3,090779	-9,941778	-3,345944	-12,712017	14,365437	0,107552	-0,267948	-8,787664	-19,825006	17,319969	1,114088	0,107552	-0,267948	-8,787664	-19,825006	17,319969	1,114088
13:21:27,94	0,353967	3,238010	-0,109991	0,672994	0,337980	0,272971	0,107552	-0,267948	-8,787664	1,208889	25,762762	1,114088	-0,462780	-3,090036	-9,941788	-3,348267	-12,707627	14,356231	0,107552	-0,267948	-8,787664	-19,825006	17,319969	1,114088	0,107552	-0,267948	-8,787664	-19,825006	17,319969	1,114088
13:21:27,99	0,353967	3,238010	-0,109991	0,672994	0,337980	0,272971	0,106321	-0,268594	-8,787674	1,245124	25,694576	1,104881	-0,462199	-3,088309	-9,940227	-3,351793	-12,697318	14,375385	0,106321	-0,268594	-8,787674	-19,839487	17,348368	1,104881	0,106321	-0,268594	-8,787674	-19,839487	17,348368	1,104881
13:21:28,04	0,353967	3,238010	-0,109991	0,672994	0,337980	0,272971	0,104535	-0,268234	-8,786113	1,233554	25,593499	1,124035	-0,463917	-3,091810	-9,943721	-3,339583	-12,679595	14,357756	0,104535	-0,268234	-8,786113	-19,822776	17,387486	1,124035	0,104535	-0,268234	-8,786113	-19,822776	17,387486	1,124035
13:21:28,09	0,353967	3,238010	-0,109991	0,672994	0,337980	0,272971	0,108426	-0,268496	-8,789606	1,268669	25,797522	1,106406	-0,459815	-3,087623	-9,944494	-3,320443	-12,724281	14,367618	0,108426	-0,268496	-8,789606	-19,808283	17,286098	1,106406	0,108426	-0,268496	-8,789606	-19,808283	17,286098	1,106406
13:21:28,14	0,353967	3,238010	-0,109991	0,672994	0,337980	0,272971	0,102749	-0,269955	-8,790380	1,315376	25,541235	1,116269	-0,461612	-3,089760	-9,940214	-3,335382	-12,758265	14,373142	0,102749	-0,269955	-8,790380	-19,876059	17,475459	1,116269	0,102749	-0,269955	-8,790380	-19,876059	17,475459	1,116269
13:21:28,19	0,353967	3,238010	-0,109991	0,672994	0,337980	0,272971	0,105498	-0,269468	-8,786100	1,253148	25,688265	1,121792	-0,463345	-3,090313	-9,939453	-3,349533	-12,685440	14,360240	0,105498	-0,269468	-8,786100	-19,900053	17,406650	1,121792	0,105498	-0,269468	-8,786100	-19,900053	17,406650	1,121792
13:21:28,24	0,353967	3,238010	-0,109991	0,672994	0,337980	0,272971	0,106844	-0,268243	-8,785339	1,245467	25,709552	1,108890	-0,461567	-3,089432	-9,940999	-3,328472	-12,716168	14,360418	0,106844	-0,268243	-8,785339	-19,811611	17,322334	1,108890	0,106844	-0,268243	-8,785339	-19,811611	17,322334	1,108890
13:21:28,29	0,353967	3,238010	-0,109991	0,672994	0,337980	0,272971	0,105192	-0,269342	-8,786885	1,286546	25,657267	1,109068	-0,462092	-3,091658	-9,938663	-3,321632	-12,684169	14,349840	0,105192	-0,269342	-8,786885	-19,856821	17,399707	1,109068	0,105192	-0,269342	-8,786885	-19,856821	17,399707	1,109068
13:21:28,34	0,353967	3,238010	-0,109991	0,672994	0,337980	0,272971	0,107382	-0,270000	-8,784549	1,351896	25,761097	1,098490	-0,459200	-3,088861	-9,938684	-3,325686	-12,726747	14,334910	0,107382	-0,270000	-8,784549	-19,843127	17,331583	1,098490	0,107382	-0,270000	-8,784549	-19,843127	17,331583	1,098490
13:21:28,39	0,353967	3,238010	-0,109991	0,672994	0,337980	0,272971	0,103514	-0,271107	-8,784570	1,370540	25,577703	1,083560	-0,463959	-3,090914	-9,943352	-3,340742	-12,734803	14,336520	0,103514	-0,271107	-8,784570	-19,911354	17,451881	1,083560	0,103514	-0,271107	-8,784570	-19,911354	17,451881	1,083560
13:21:28,44	0,353967	3,238010	-0,109991	0,672994	0,337980	0,272971	0,107671	-0,268012	-8,789238	1,195082	25,784856	1,085170	-0,460980	-3,087228	-9,939855	-3,323904	-12,728667	14,340322	0,107671	-0,268012	-8,789238	-19,843833	17,332711	1,085170	0,107671	-0,268012	-8,789238	-19,843833	17,332711	1,085170
13:21:28,49	0,353967	3,238010	-0,109991	0,672994	0,337980	0,272971	0,102989	-0,268748	-8,785741	1,247112	25,552921	1,088973	-0,460464	-3,087412	-9,939819	-3,353363	-12,721452	14,403883	0,102989	-0,268748	-8,785741	-19,849618	17,468289	1,088973	0,102989	-0,268748	-8,785741	-19,849618	17,468289	1,088973
13:21:28,54	0,353967	3,238010	-0,109991	0,672994	0,337980	0,272971	0,102891	-0,269287	-8,785705	1,266673	25,518699	1,152533	-0,463389	-3,091245	-9,941398	-3,353592	-12,730851	14,355020	0,102891	-0,269287	-8,785705	-19,872389	17,441770	1,152533	0,102891	-0,269287	-8,785705	-19,872389	17,441770	1,152533
13:21:28,59	0,353967	3,238010	-0,109991	0,672994	0,337980	0,272971	0,107672	-0,268670	-8,787284	1,226336	25,771841	1,103670	-0,466946	-3,091409	-9,939080	-3,371126	-12,724653	14,353348	0,107672	-0,268670	-8,787284	-19,864294	17,319560	1,103670	0,107672	-0,268670	-8,787284	-19,864294	17,319560	1,103670
13:21:28,64	0,353967	3,238010	-0,109991	0,672994	0,337980	0,272971	0,109593	-0,265673	-8,784966	1,067054	25,853439	1,101999	-0,462107	-3,091100	-9,939838	-3,318999	-12,703708	14,340291	0,109593	-0,265673	-8,784966	-19,788254	17,250375	1,101999	0,109593	-0,265673	-8,784966	-19,788254	17,250375	1,101999
13:21:28,69	0,353967	3,238010	-0,109991	0,672994	0,337980	0,272971	0,106906	-0,269709	-8,785723	1,321126	25,748396	1,088942	-0,464549	-3,091033	-9,941778	-3,352842	-12,699620	14,370610	0,106906	-0,269709	-8,785723	-19,851004	17,356245	1,088942	0,106906	-0,269709	-8,785723	-19,851004	17,356245	1,088942
13:21:28,74	0,353967	3,238010	-0,109991	0,672994	0,337980	0,272971	0,108069	-0,267560	-8,787663	1,196016	25,777492	1,119260	-0,461513	-3,090706	-9,937890	-3,322903	-12,690087	14,349434	0,108069	-0,267560	-8,787663	-19,807445	17,294088	1,119260	0,108069	-0,267560	-8,787663	-19,807445	17,294088	1,119260
13:21:28,79	0,353967	3,238010	-0,109991	0,672994	0,337980	0,272971	0,106268	-0,270026	-8,783776	1,347495	25,705009	1,098085	-0,463305	-3,093881	-9,938674	-3,337200	-12,707968	14,334169	0,106268	-0,270026	-8,783776	-19,849581	17,362972	1,098085	0,106268	-0,270026	-8,783776	-19,849581	17,362972	1,098085
13:21:28,84	0,353967	3,238010	-0,109991	0,672994	0,337980	0,272971	0,109914	-0,270061	-8,784560	1,326676	25,891144	1,082820	-0,460961	-3,089799	-9,939437	-3,324434	-12,715499	14,364343	0,109914	-0,270061	-8,784560	-19,873140	17,262920	1,082820	0,109914	-0,270061	-8,784560	-19,873140	17,262920	1,082820
13:21:28,89	0,353967	3,238010	-0,109991	0,672994	0,337980	0,272971	0,105207	-0,270050	-8,785323	1,325966	25,661211	1,112993	-0,461588	-3,091194	-9,938663	-3,359343	-12,677051	14,374837	0,105207	-0,270050	-8,785323	-19,872987	17,402471	1,112993	0,105207	-0,270050	-8,785323	-19,872987	17,402471	1,112993
13:21:28,94	0,353967	3,238010	-0,109991	0,672994	0,337980	0,272971	0,106728	-0,270205	-8,784549	1,349858	25,690851	1,123488	-0,465783	-3,088432	-9,941066	-3,380415	-12,697782	14,317395	0,106728	-0,270205	-8,784549	-19,861247	17,312706	1,123488	0,106728	-0,270205	-8,784549	-19,861247	17,312706	1,123488
13:21:28,99	0,353967	3,238010	-0,109991	0,672994	0,337980	0,272971	0,106433	-0,265191	-8,786952	1,060644	25,667648	1,066045	-0,462700	-3,087505	-9,940209	-3,302646	-12,714203	14,374360	0,106433	-0,265191	-8,786952	-19,756867	17,312629	1,066045	0,106433	-0,265191	-8,786952	-19,756867	17,312629	1,066045
13:21:29,04	0,353967	3,238010	-0,109991	0,672994	0,337980	0,272971	0,104089	-0,267398	-8,786095	1,200039	25,621309	1,123011	-0,462765	-3,088228	-9,940236	-3,334166	-12,723911	14,354890	0,104089	-0,267398	-8,786095	-19,790674	17,450312	1,123011	0,104089	-0,267398	-8,786095	-19,790674	17,450312	1,123011
13:21:29,09	0,353967	3,238010	-0,109991	0,672994	0,337980	0,272971	0,104748	-0,267702	-8,786121	1,191706	25,633122	1,103541	-0,461515	-3,088052	-9,938658	-3,310862	-12,696717	14,369340	0,104748	-0,267702	-8,786121	-19,822910	17,410412	1,103541	0,104748	-0,267702	-8,786121	-19,822910	17,410412	1,103541
13:21:29,14	0,353967	3,238010	-0,109991	0,672994	0,337980	0,272971	0,103971	-0,268697	-8,784544	1,278642	25,599283	1,117990	-0,459799	-3,087061	-9,939467	-3,328946	-12,711244	14,340925	0,103971	-0,268697	-8,784544	-19,814070	17,437597	1,117990	0,103971	-0,268697	-8,784544	-19,814070	17,437597	1,117990
13:21:29,19	0,353967	3,238010	-0,109991	0,672994	0,337980	0,272971	0,102255	-0,269688	-8,785353	1,308546	25,501656	1,089576	-0,462778	-3,089642	-9,938653	-3,340601	-12,730219	14,387495	0,102255	-0,269688	-8,785353	-19,861954	17,474672	1,089576	0,102255	-0,269688	-8,785353	-19,861954	17,474672	1,089576
13:21:29,24	0,353967	3,238010	-0,109991	0,672994	0,337980	0,272971	0,105979	-0,268398	-8,784539	1,219226	25,694706	1,136146	-0,460968	-3,089792	-9,936347	-3,341289	-12,699218	14,348622	0,105979	-0,268398	-8,784539	-19,850038	17,375376	1,136146	0,105979	-0,268398	-8,784539	-19,850038	17,375376	1,136146
13:21:29,29	0,353967	3,238010	-0,109991	0,672994	0,337980	0,272971	0,105204	-0,270040	-8,782233	1,331120	25,638306	1,097272	-0,464419	-3,089447	-9,937881	-3,288500	-12,725606	14,352467	0,105204	-0,270040	-8,782233	-19,867052	17,379820	1,097272	0,105204	-0,270040	-8,782233	-19,867052	17,379820	1,097272
13:21:29,34	0,353967	3,238010	-0,109991	0,672994	0,337980	0,272971	0,106631	-0,266880	-8,783767	1,170309	25,771430	1,101118	-0,461507	-3,090355	-9,935929	-3,309722	-12,722463	14,366502	0,106631	-0,266880	-8,783767	-19,779753	17,400909	1,101118	0,106631	-0,266880	-8,783767	-19,779753	17,400909	1,101118
13:21:29,40	0,353967	3,238010	-0,109991	0,672994	0,337980	0,272971	0,105961	-0,269856	-8,781815	1,317168	25,716667	1,115152	-0,463405	-3,088681	-9,936772	-3,369973	-12,721177	14,328835	0,105961	-0,269856	-8,781815	-19,866504	17,398700	1,115152	0,105961	-0,269856	-8,781815	-19,866504	17,398700	1,115152
13:21:29,45	0,353967	3,238010	-0,109991	0,672994	0,337980	0,272971	0,104816	-0,268373	-8,781455	1,217904	25,607024	1,120660	-0,460415	-3,092202	-9,937493	-3,352294	-12,721178	14,367847	0,104816	-0,268373	-8,781455	-19,849406	17,378972	1,120660	0,104816	-0,268373	-8,781455	-19,849406	17,378972	1,120660
13:21:29,50	0,353967	3,238010	-0,109991	0,672994	0,337980	0,272971	0,107014	-0,271724	-8,783378	1,394161	25,733913	1,116497	-0,466305	-3,089382	-9,934021	-3,373453	-12,655892	14,372289	0,107014	-0,271724	-8,783378	-19,936195	17,333284	1,116497	0,107014	-0,271724	-8,783378	-19,936195	17,333284	1,116497
13:21:29,55	0,353967	3,238010	-0,109991	0,672994	0,337980	0,272971	0,107518	-0,265214	-8,779907	1,101578	25,709119	1,120939	-0,572578	-3,022503	-4,672624	-12,106750	-0,142703	13,939835	0,107518	-0,265214	-8,779907	-19,717707	17,268979	1,120939	0,107518	-0,265214	-8,779907	-19,717707	17,268979	1,120939
13:21:29,60	0,354023	3,237986	-0,119881	0,672989	0,337999	0,272990	0,102735	-0,139739	-3,518510	1,046996	11,640557	0,688486	-0,568115	-3,014854	-4,572008	-12,111674	-0,184917	13,898597	0,102735	-0,139739	-3,518510	-9,922550	3,575878	0,688486	0,102735	-0,139739	-3,518510	-9,922550	3,575878	0,688486
13:21:29,65	0,354023	3,237986	-0,119881	0,672989	0,337999	0,272990	0,093879	-0,139780	-3,417894	1,010080	11,196884	0,647247	-0,567508	-3,014489	-4,590570	-12,025679	-0,275560	13,974095	0,093879	-0,139780	-3,417894	-9,962644	3,827408	0,647247	0,093879	-0,139780	-3,417894	-9,962644	3,827408	0,647247
13:21:29,70	0,354023	3,237986	-0,119881	0,672989	0,337999	0,272990	0,090082	-0,139027	-3,445793	0,957038	11,162952	0,699356	-0,566868	-3,011189	-4,599908	-11,977034	-0,278699	13,950706	0,090082	-0,139027	-3,445793	-9,956593	4,091511	0,699356	0,090082	-0,139027	-3,445793	-9,956593	4,091511	0,699356
13:21:29,75	0,354023	3,237986	-0,119881	0,672989	0,337999	0,272990	0,090082	-0,139027	-3,445793	0,957038	11,162952	0,699356	-0,567476	-3,015362	-4,610385	-11,968076	-0,305306	13,945722	0,090082	-0,139027	-3,445793	-9,956593	4,091511	0,699356	0,090082	-0,139027	-3,445793	-9,956593	4,091511	0,699356
13:21:29,80	0,354023	3,237986	-0,119881	0,672989	0,337999	0,272990	0,094000	-0,140587	-3,456271	1,019582	11,387746	0,694373	-0,565672	-3,011213	-4,613866	-11,915140	-0,352482	13,956403	0,094000	-0,140587	-3,456271	-10,016489	4,008746	0,694373	0,094000	-0,140587	-3,456271	-10,016489	4,008746	0,694373
13:21:29,85	0,354023	3,237986	-0,119881	0,672989	0,337999	0,272990	0,089505	-0,140075	-3,459752	0,978584	11,223428	0,705053	-0,565595	-3,015879	-4,617355	-11,885419	-0,362110	13,923317	0,089505	-0,140075	-3,459752	-10,017316	4,197302	0,705053	0,089505	-0,140075	-3,459752	-10,017316	4,197302	0,705053
13:21:29,90	0,354023	3,237986	-0,119881	0,672989	0,337999	0,272990	0,093507	-0,142475	-3,463241	1,109885	11,462092	0,671968	-0,562653	-3,011414	-4,623576	-11,853988	-0,388726	13,922253	0,093507	-0,142475	-3,463241	-10,074382	4,121798	0,671968	0,093507	-0,142475	-3,463241	-10,074382	4,121798	0,671968
13:21:29,95	0,354023	3,237986	-0,119881	0,672989	0,337999	0,272990	0,088169	-0,142790	-3,469462	1,118942	11,225036	0,670903	-0,565580	-3,013920	-4,629371	-11,825787	-0,424158	13,942857	0,091803	-0,141508	-3,475257	-10,072696	4,249620	0,691507	0,091803	-0,141508	-3,475257	-10,072696	4,249620	0,691507
13:21:30,00	0,354023	3,237986	-0,119881	0,672989	0,337999	0,272990	0,091803	-0,141508	-3,475257	1,035719	11,456151	0,691507	-0,566721	-3,010611	-4,631343	-11,799299	-0,425666	13,910114	0,091803	-0,141508	-3,475257	-10,072696	4,249620	0,691507	0,091803	-0,141508	-3,475257	-10,072696	4,249620	0,691507
13:21:30,05	0,354023	3,237986	-0,119881	0,672989	0,337999	0,272990	0,089508	-0,138866	-3,477229	0,910239	11,360487	0,658765	-0,566143	-3,013770	-4,630132	-11,802334	-0,447486	13,951947	0,089508	-0,138866	-3,477229	-9,990727	4,334140	0,658765	0,089508	-0,138866	-3,477229	-9,990727	4,334140	0,658765
13:21:30,10	0,354023	3,237986	-0,119881	0,672989	0,337999	0,272990	0,091954	-0,140946	-3,476018	0,997990	11,495994	0,700598	-0,564334	-3,010810	-4,630164	-11,777373	-0,455660	13,908593	0,091954	-0,140946	-3,476018	-10,066263	4,277586	0,700598	0,091954	-0,140946	-3,476018	-10,066263	4,277586	0,700598
13:21:30,15	0,354023	3,237986	-0,119881	0,672989	0,337999	0,272990	0,088487	-0,141033	-3,476050	1,007907	11,341385	0,657244	-0,563669	-3,009726	-4,630092	-11,733046	-0,448532	13,981275	0,088487	-0,141033	-3,476050	-10,063164	4,395180	0,657244	0,088487	-0,141033	-3,476050	-10,063164	4,395180	0,657244
13:21:30,20	0,354023	3,237986	-0,119881	0,672989	0,337999	0,272990	0,087215	-0,141066	-3,475978	1,037972	11,310098	0,729926	-0,565270	-3,011158	-4,628146	-11,659744	-0,473013	13,934458	0,087215	-0,141066	-3,475978	-10,035708	4,463696	0,729926	0,087215	-0,141066	-3,475978	-10,035708	4,463696	0,729926
13:21:30,25	0,354023	3,237986	-0,119881	0,672989	0,337999	0,272990	0,089256	-0,140396	-3,474032	1,018580	11,491927	0,683109	-0,567766	-3,010113	-4,630502	-11,729020	-0,433314	13,956980	0,089256	-0,140396	-3,474032	-10,002502	4,485343	0,683109	0,089256	-0,140396	-3,474032	-10,002502	4,485343	0,683109
13:21:30,30	0,354023	3,237986	-0,119881	0,672989	0,337999	0,272990	0,089599	-0,137711	-3,476388	0,878728	11,429904	0,705630	-0,564176	-3,008949	-4,633203	-11,678328	-0,481764	13,952498	0,089599	-0,137711	-3,476388	-9,931619	4,396418	0,705630	0,089599	-0,137711	-3,476388	-9,931619	4,396418	0,705630
13:21:30,35	0,354023	3,237986	-0,119881	0,672989	0,337999	0,272990	0,086796	-0,140239	-3,479088	0,993525	11,352277	0,701148	-0,564213	-3,009687	-4,633599	-11,692961	-0,494707	13,947514	0,086796	-0,140239	-3,479088	-10,015201	4,538820	0,701148	0,086796	-0,140239	-3,479088	-10,015201	4,538820	0,701148
13:21:30,40	0,354023	3,237986	-0,119881	0,672989	0,337999	0,272990	0,087454	-0,140576	-3,479484	0,992528	11,380305	0,696164	-0,566464	-3,007837	-4,634349	-11,633464	-0,500483	13,961595	0,087454	-0,140576	-3,479484	-10,042660	4,515176	0,696164	0,087454	-0,140576	-3,479484	-10,042660	4,515176	0,696164
13:21:30,45	0,354023	3,237986	-0,119881	0,672989	0,337999	0,272990	0,086977	-0,137701	-3,480235	0,867808	11,409907	0,710245	-0,567621	-3,009499	-4,631641	-11,629308	-0,521024	13,934574	0,086977	-0,137701	-3,480235	-9,941743	4,582234	0,710245	0,086977	-0,137701	-3,480235	-9,941743	4,582234	0,710245
13:21:30,50	0,354023	3,237986	-0,119881	0,672989	0,337999	0,272990	0,088995	-0,137530	-3,477527	0,843200	11,528710	0,683224	-0,565301	-3,005557	-4,635525	-11,640329	-0,476732	13,963681	0,088995	-0,137530	-3,477527	-9,952919	4,542629	0,683224	0,088995	-0,137530	-3,477527	-9,952919	4,542629	0,683224
13:21:30,55	0,354023	3,237986	-0,119881	0,672989	0,337999	0,272990	0,084421	-0,137569	-3,481411	0,878046	11,259176	0,712331	-0,565334	-3,009158	-4,637088	-11,650829	-0,518769	13,938628	0,084421	-0,137569	-3,481411	-9,921091	4,632147	0,712331	0,084421	-0,137569	-3,481411	-9,921091	4,632147	0,712331
13:21:30,60	0,354023	3,237986	-0,119881	0,672989	0,337999	0,272990	0,087556	-0,139340	-3,482974	0,928495	11,434126	0,687278	-0,566553	-3,012852	-4,640572	-11,679363	-0,493872	13,955615	0,087556	-0,139340	-3,482974	-10,009683	4,560992	0,687278	0,087556	-0,139340	-3,482974	-10,009683	4,560992	0,687278
13:21:30,65	0,354023	3,237986	-0,119881	0,672989	0,337999	0,272990	0,091365	-0,140132	-3,486458	0,976977	11,595018	0,704266	-0,564778	-3,009959	-4,639022	-11,666061	-0,508412	13,954805	0,091365	-0,140132	-3,486458	-10,023379	4,422902	0,704266	0,091365	-0,140132	-3,486458	-10,023379	4,422902	0,704266
13:21:30,70	0,354023	3,237986	-0,119881	0,672989	0,337999	0,272990	0,087971	-0,140223	-3,484908	0,975749	11,437367	0,703456	-0,563576	-3,009237	-4,641377	-11,651440	-0,513867	13,917467	0,087971	-0,140223	-3,484908	-10,031722	4,531609	0,703456	0,087971	-0,140223	-3,484908	-10,031722	4,531609	0,703456
13:21:30,75	0,354023	3,237986	-0,119881	0,672989	0,337999	0,272990	0,086745	-0,140902	-3,487263	1,013647	11,388980	0,666118	-0,564742	-3,009074	-4,639381	-11,650976	-0,482476	13,989753	0,086745	-0,140902	-3,487263	-10,047131	4,579500	0,666118	0,086745	-0,140902	-3,487263	-10,047131	4,579500	0,666118
13:21:30,80	0,354023	3,237986	-0,119881	0,672989	0,337999	0,272990	0,087187	-0,139811	-3,485267	0,984361	11,396649	0,738404	-0,563063	-3,012566	-4,644483	-11,695320	-0,493664	13,929740	0,087187	-0,139811	-3,485267	-9,990816	4,552505	0,738404	0,087187	-0,139811	-3,485267	-9,990816	4,552505	0,738404
13:21:30,86	0,354023	3,237986	-0,119881	0,672989	0,337999	0,272990	0,089372	-0,143011	-3,490369	1,118892	11,477483	0,678390	-0,563040	-3,010143	-4,644113	-11,672671	-0,519787	13,904583	0,089372	-0,143011	-3,490369	-10,107474	4,461782	0,678390	0,089372	-0,143011	-3,490369	-10,107474	4,461782	0,678390
13:21:30,91	0,354023	3,237986	-0,119881	0,672989	0,337999	0,272990	0,087262	-0,141820	-3,489999	1,045641	11,400443	0,653234	-0,566516	-3,009367	-4,642146	-11,657918	-0,477934	13,938006	0,087262	-0,141820	-3,489999	-10,087200	4,550371	0,653234	0,087262	-0,141820	-3,489999	-10,087200	4,550371	0,653234
13:21:30,96	0,354023	3,237986	-0,119881	0,672989	0,337999	0,272990	0,088328	-0,138421	-3,488032	0,912516	11,447717	0,686656	-0,562446	-3,012979	-4,647549	-11,663314	-0,522268	13,964322	0,088328	-0,138421	-3,488032	-9,953505	4,513975	0,686656	0,088328	-0,138421	-3,488032	-9,953505	4,513975	0,686656
13:21:31,01	0,354023	3,237986	-0,119881	0,672989	0,337999	0,272990	0,089421	-0,143751	-3,493435	1,148626	11,522053	0,712972	-0,563718	-3,007621	-4,644888	-11,706763	-0,504255	13,944921	0,089421	-0,143751	-3,493435	-10,135864	4,502502	0,712972	0,089421	-0,143751	-3,493435	-10,135864	4,502502	0,712972
13:21:31,06	0,354023	3,237986	-0,119881	0,672989	0,337999	0,272990	0,085417	-0,139971	-3,490774	0,945923	11,267211	0,693571	-0,564815	-3,009000	-4,648332	-11,656529	-0,518411	13,979569	0,085417	-0,139971	-3,490774	-10,041809	4,561973	0,693571	0,085417	-0,139971	-3,490774	-10,041809	4,561973	0,693571
13:21:31,11	0,354023	3,237986	-0,119881	0,672989	0,337999	0,272990	0,087159	-0,139711	-3,494218	0,945234	11,408399	0,728219	-0,564838	-3,009136	-4,647582	-11,668269	-0,531399	13,949722	0,087159	-0,139711	-3,494218	-10,022048	4,566381	0,728219	0,087159	-0,139711	-3,494218	-10,022048	4,566381	0,728219
13:21:31,16	0,354023	3,237986	-0,119881	0,672989	0,337999	0,272990	0,087289	-0,139758	-3,493468	0,930595	11,411437	0,698372	-0,567765	-3,008306	-4,647208	-11,658616	-0,534472	13,934379	0,087289	-0,139758	-3,493468	-10,040430	4,559288	0,698372	0,087289	-0,139758	-3,493468	-10,040430	4,559288	0,698372
13:21:31,21	0,354023	3,237986	-0,119881	0,672989	0,337999	0,272990	0,088033	-0,136809	-3,493094	0,779408	11,460053	0,683029	-0,565351	-3,010389	-4,647172	-11,628446	-0,554641	13,948044	0,088033	-0,136809	-3,493094	-9,960114	4,549451	0,683029	0,088033	-0,136809	-3,493094	-9,960114	4,549451	0,683029
13:21:31,26	0,354023	3,237986	-0,119881	0,672989	0,337999	0,272990	0,088630	-0,139941	-3,493057	0,939903	11,527308	0,696694	-0,564278	-3,007474	-4,648364	-11,672054	-0,540632	13,955129	0,088630	-0,139941	-3,493057	-10,045500	4,569844	0,696694	0,088630	-0,139941	-3,493057	-10,045500	4,569844	0,696694
13:21:31,31	0,354023	3,237986	-0,119881	0,672989	0,337999	0,272990	0,085570	-0,139413	-3,494250	0,902728	11,323394	0,703780	-0,567200	-3,011941	-4,649521	-11,669631	-0,546679	13,944757	0,085570	-0,139413	-3,494250	-10,041155	4,606176	0,703780	0,085570	-0,139413	-3,494250	-10,041155	4,606176	0,703780
13:21:31,36	0,354023	3,237986	-0,119881	0,672989	0,337999	0,272990	0,090899	-0,139116	-3,495407	0,883263	11,605623	0,693407	-0,561254	-3,009728	-4,649895	-11,637107	-0,547298	13,945986	0,090899	-0,139116	-3,495407	-10,037313	4,470081	0,693407	0,090899	-0,139116	-3,495407	-10,037313	4,470081	0,693407
13:21:31,41	0,354023	3,237986	-0,119881	0,672989	0,337999	0,272990	0,086010	-0,143159	-3,495781	1,109225	11,379886	0,694637	-0,566537	-3,008255	-4,653004	-11,613288	-0,559366	13,951397	0,086010	-0,143159	-3,495781	-10,128727	4,628108	0,694637	0,086010	-0,143159	-3,495781	-10,128727	4,628108	0,694637
13:21:31,46	0,354023	3,237986	-0,119881	0,672989	0,337999	0,272990	0,087375	-0,137847	-3,498890	0,834478	11,477530	0,700047	-0,564210	-3,010076	-4,652626	-11,638696	-0,547130	13,937417	0,087375	-0,137847	-3,498890	-9,986509	4,618595	0,700047	0,087375	-0,137847	-3,498890	-9,986509	4,618595	0,700047
13:21:31,51	0,354023	3,237986	-0,119881	0,672989	0,337999	0,272990	0,087788	-0,140772	-3,498512	0,984494	11,470910	0,686067	-0,564209	-3,007928	-4,655350	-11,629090	-0,540839	13,939496	0,087788	-0,140772	-3,498512	-10,066141	4,579515	0,686067	0,087788	-0,140772	-3,498512	-10,066141	4,579515	0,686067
13:21:31,56	0,354023	3,237986	-0,119881	0,672989	0,337999	0,272990	0,085928	-0,139700	-3,501236	0,938975	11,379344	0,688147	-0,563601	-3,011183	-4,651428	-11,626719	-0,559366	13,965185	0,085928	-0,139700	-3,501236	-10,027469	4,633989	0,688147	0,085928	-0,139700	-3,501236	-10,027469	4,633989	0,688147
13:21:31,61	0,354023	3,237986	-0,119881	0,672989	0,337999	0,272990	0,088443	-0,141854	-3,497314	1,036134	11,521443	0,713835	-0,561872	-3,008667	-4,653398	-11,638058	-0,554537	13,947946	0,088443	-0,141854	-3,497314	-10,099414	4,578658	0,713835	0,088443	-0,141854	-3,497314	-10,099414	4,578658	0,713835
13:21:31,66	0,354023	3,237986	-0,119881	0,672989	0,337999	0,272990	0,085399	-0,142093	-3,499284	1,047066	11,350924	0,696597	-0,562966	-3,007527	-4,652635	-11,598602	-0,562344	13,912891	0,085399	-0,142093	-3,499284	-10,107231	4,647088	0,696597	0,085399	-0,142093	-3,499284	-10,107231	4,647088	0,696597
13:21:31,71	0,354023	3,237986	-0,119881	0,672989	0,337999	0,272990	0,084959	-0,140576	-3,498521	0,981154	11,366129	0,661541	-0,563075	-3,012212	-4,653011	-11,654004	-0,575000	13,936795	0,084959	-0,140576	-3,498521	-10,054066	4,696815	0,661541	0,084959	-0,140576	-3,498521	-10,054066	4,696815	0,661541
13:21:31,76	0,354023	3,237986	-0,119881	0,672989	0,337999	0,272990	0,089071	-0,142824	-3,498897	1,059370	11,538287	0,685446	-0,564196	-3,006748	-4,655341	-11,612280	-0,560356	13,948560	0,089071	-0,142824	-3,498897	-10,152289	4,546203	0,685446	0,089071	-0,142824	-3,498897	-10,152289	4,546203	0,685446
13:21:31,81	0,354023	3,237986	-0,119881	0,672989	0,337999	0,272990	0,084900	-0,139120	-3,501227	0,900341	11,350190	0,697210	-0,563030	-3,008809	-4,654957	-11,621586	-0,572020	13,933409	0,084900	-0,139120	-3,501227	-10,020609	4,685555	0,697210	0,084900	-0,139120	-3,501227	-10,020609	4,685555	0,697210
13:21:31,86	0,354023	3,237986	-0,119881	0,672989	0,337999	0,272990	0,086102	-0,141161	-3,500843	0,991724	11,410460	0,682059	-0,564842	-3,010822	-4,657681	-11,653749	-0,538084	13,940718	0,086102	-0,141161	-3,500843	-10,089452	4,651478	0,682059	0,086102	-0,141161	-3,500843	-10,089452	4,651478	0,682059
13:21:31,91	0,354023	3,237986	-0,119881	0,672989	0,337999	0,272990	0,088751	-0,140598	-3,503567	0,975753	11,503401	0,689368	-0,566619	-3,010287	-4,654977	-11,650816	-0,575550	13,923079	0,088751	-0,140598	-3,503567	-10,061222	4,536451	0,689368	0,088751	-0,140598	-3,503567	-10,061222	4,536451	0,689368
13:21:31,96	0,354023	3,237986	-0,119881	0,672989	0,337999	0,272990	0,089176	-0,138793	-3,500863	0,850867	11,546784	0,671729	-0,564291	-3,008581	-4,656145	-11,666070	-0,547301	13,935197	0,089176	-0,138793	-3,500863	-10,044348	4,546455	0,671729	0,089176	-0,138793	-3,500863	-10,044348	4,546455	0,671729
13:21:32,01	0,354023	3,237986	-0,119881	0,672989	0,337999	0,272990	0,086535	-0,139955	-3,502031	0,928152	11,382097	0,683847	-0,566641	-3,010569	-4,657707	-11,669458	-0,539929	13,921182	0,086535	-0,139955	-3,502031	-10,058314	4,589118	0,683847	0,086535	-0,139955	-3,502031	-10,058314	4,589118	0,683847
13:21:32,06	0,354023	3,237986	-0,119881	0,672989	0,337999	0,272990	0,089431	-0,138914	-3,503593	0,878704	11,526065	0,669832	-0,561362	-3,007372	-4,657689	-11,666484	-0,544377	13,951455	0,089431	-0,138914	-3,503593	-10,026034	4,505755	0,669832	0,089431	-0,138914	-3,503593	-10,026034	4,505755	0,669832
13:21:32,11	0,354023	3,237986	-0,119881	0,672989	0,337999	0,272990	0,084023	-0,141887	-3,503575	1,030945	11,249640	0,700106	-0,563657	-3,005542	-4,659624	-11,624047	-0,559929	13,951573	0,084023	-0,141887	-3,503575	-10,107189	4,653871	0,700106	0,084023	-0,141887	-3,503575	-10,107189	4,653871	0,700106
13:21:32,16	0,354023	3,237986	-0,119881	0,672989	0,337999	0,272990	0,083586	-0,138984	-3,505510	0,887748	11,271467	0,700224	-0,563053	-3,007850	-4,658457	-11,628877	-0,552694	13,941216	0,083586	-0,138984	-3,505510	-10,022513	4,709967	0,700224	0,083586	-0,138984	-3,505510	-10,022513	4,709967	0,700224
13:21:32,21	0,354023	3,237986	-0,119881	0,672989	0,337999	0,272990	0,085283	-0,140662	-3,504343	0,978853	11,351898	0,689867	-0,564786	-3,009653	-4,659990	-11,608710	-0,567404	13,950594	0,085283	-0,140662	-3,504343	-10,063130	4,657203	0,689867	0,085283	-0,140662	-3,504343	-10,063130	4,657203	0,689867
13:21:32,26	0,354023	3,237986	-0,119881	0,672989	0,337999	0,272990	0,087710	-0,140062	-3,505876	0,944975	11,502954	0,699244	-0,567797	-3,008764	-4,659235	-11,638520	-0,567186	13,950059	0,087710	-0,140062	-3,505876	-10,049874	4,617692	0,699244	0,087710	-0,140062	-3,505876	-10,049874	4,617692	0,699244
13:21:32,31	0,354023	3,237986	-0,119881	0,672989	0,337999	0,272990	0,088446	-0,137010	-3,505121	0,771573	11,515308	0,698710	-0,561257	-3,007431	-4,658055	-11,615736	-0,547649	13,951061	0,088446	-0,137010	-3,505121	-9,983721	4,572259	0,698710	0,088446	-0,137010	-3,505121	-9,983721	4,572259	0,698710
13:21:32,36	0,354023	3,237986	-0,119881	0,672989	0,337999	0,272990	0,084022	-0,142008	-3,503940	1,059769	11,295183	0,699711	-0,564191	-3,009433	-4,658815	-11,601954	-0,579745	13,959239	0,084022	-0,142008	-3,503940	-10,087851	4,699478	0,699711	0,084022	-0,142008	-3,503940	-10,087851	4,699478	0,699711
13:21:32,41	0,354023	3,237986	-0,119881	0,672989	0,337999	0,272990	0,087222	-0,140468	-3,504701	0,958781	11,489605	0,707890	-0,561880	-3,009349	-4,659596	-11,618666	-0,587086	13,960064	0,087222	-0,140468	-3,504701	-10,067944	4,642642	0,707890	0,087222	-0,140468	-3,504701	-10,067944	4,642642	0,707890
13:21:32,46	0,354023	3,237986	-0,119881	0,672989	0,337999	0,272990	0,085994	-0,142428	-3,505482	1,045970	11,414940	0,708714	-0,565379	-3,011818	-4,661936	-11,618734	-0,551730	13,942269	0,085994	-0,142428	-3,505482	-10,134589	4,664384	0,708714	0,085994	-0,142428	-3,505482	-10,134589	4,664384	0,708714
13:21:32,51	0,354023	3,237986	-0,119881	0,672989	0,337999	0,272990	0,089882	-0,140632	-3,507822	0,983166	11,599354	0,690920	-0,567166	-3,009814	-4,660385	-11,614971	-0,579539	13,950074	0,089882	-0,140632	-3,507822	-10,056411	4,543628	0,690920	0,089882	-0,140632	-3,507822	-10,056411	4,543628	0,690920
13:21:32,56	0,354023	3,237986	-0,119881	0,672989	0,337999	0,272990	0,089040	-0,138082	-3,506271	0,828373	11,572730	0,698725	-0,563089	-3,010733	-4,661548	-11,630606	-0,598003	13,950920	0,089040	-0,138082	-3,506271	-10,011043	4,583106	0,698725	0,089040	-0,138082	-3,506271	-10,011043	4,583106	0,698725
13:21:32,61	0,354023	3,237986	-0,119881	0,672989	0,337999	0,272990	0,087797	-0,142071	-3,507434	1,012029	11,503802	0,699570	-0,562484	-3,009514	-4,661927	-11,625282	-0,574755	13,966661	0,087797	-0,142071	-3,507434	-10,140577	4,611729	0,699570	0,087797	-0,142071	-3,507434	-10,140577	4,611729	0,699570
13:21:32,66	0,354023	3,237986	-0,119881	0,672989	0,337999	0,272990	0,086439	-0,141986	-3,507813	1,030402	11,426165	0,715311	-0,564212	-3,011094	-4,662723	-11,621144	-0,553846	13,933324	0,086439	-0,141986	-3,507813	-10,115527	4,640707	0,715311	0,086439	-0,141986	-3,507813	-10,115527	4,640707	0,715311
13:21:32,71	0,354023	3,237986	-0,119881	0,672989	0,337999	0,272990	0,088672	-0,141280	-3,508609	1,013830	11,535388	0,681974	-0,564749	-3,012196	-4,660369	-11,603410	-0,551065	13,946077	0,088672	-0,141280	-3,508609	-10,076623	4,574673	0,681974	0,088672	-0,141280	-3,508609	-10,076623	4,574673	0,681974
13:21:32,76	0,354023	3,237986	-0,119881	0,672989	0,337999	0,272990	0,089894	-0,141366	-3,506255	1,029610	11,612950	0,694728	-0,562516	-3,010511	-4,662728	-11,629481	-0,620180	13,931667	0,089894	-0,141366	-3,506255	-10,067643	4,556233	0,694728	0,089894	-0,141366	-3,506255	-10,067643	4,556233	0,694728
13:21:32,81	0,354023	3,237986	-0,119881	0,672989	0,337999	0,272990	0,087318	-0,142457	-3,508614	1,013449	11,490949	0,680318	-0,564266	-3,011400	-4,664256	-11,622401	-0,605713	13,961624	0,087318	-0,142457	-3,508614	-10,169444	4,636490	0,680318	0,087318	-0,142457	-3,508614	-10,169444	4,636490	0,680318
13:21:32,86	0,354023	3,237986	-0,119881	0,672989	0,337999	0,272990	0,088964	-0,141386	-3,510141	0,973825	11,575420	0,710274	-0,560700	-3,007267	-4,665020	-11,592416	-0,608832	13,977446	0,088964	-0,141386	-3,510141	-10,124994	4,591779	0,710274	0,088964	-0,141386	-3,510141	-10,124994	4,591779	0,710274
13:21:32,91	0,354023	3,237986	-0,119881	0,672989	0,337999	0,272990	0,083601	-0,142407	-3,510906	1,039219	11,324090	0,726096	-0,566593	-3,005990	-4,665828	-11,597808	-0,589024	13,958418	0,083601	-0,142407	-3,510906	-10,139764	4,761416	0,726096	0,083601	-0,142407	-3,510906	-10,139764	4,761416	0,726096
13:21:32,96	0,354023	3,237986	-0,119881	0,672989	0,337999	0,272990	0,085442	-0,136665	-3,511714	0,755093	11,405242	0,707068	-0,562432	-3,008737	-4,662316	-11,604821	-0,558617	13,957639	0,085442	-0,136665	-3,511714	-9,973143	4,698058	0,707068	0,085442	-0,136665	-3,511714	-9,973143	4,698058	0,707068
13:21:33,01	0,354023	3,237986	-0,119881	0,672989	0,337999	0,272990	0,085740	-0,141643	-3,508202	1,036764	11,399471	0,706289	-0,562426	-3,011111	-4,663889	-11,592595	-0,610494	13,912851	0,085740	-0,141643	-3,508202	-10,082227	4,668880	0,706289	0,085740	-0,141643	-3,508202	-10,082227	4,668880	0,706289
13:21:33,06	0,354023	3,237986	-0,119881	0,672989	0,337999	0,272990	0,087793	-0,142835	-3,509775	1,059930	11,542752	0,661501	-0,560799	-3,009938	-4,666224	-11,644177	-0,618476	13,944072	0,087793	-0,142835	-3,509775	-10,152628	4,651003	0,661501	0,087793	-0,142835	-3,509775	-10,152628	4,651003	0,661501
13:21:33,11	0,354023	3,237986	-0,119881	0,672989	0,337999	0,272990	0,085964	-0,143657	-3,512110	1,069976	11,406958	0,692722	-0,565897	-3,011010	-4,665014	-11,564020	-0,584891	13,957083	0,085964	-0,143657	-3,512110	-10,207116	4,658794	0,692722	0,085964	-0,143657	-3,512110	-10,207116	4,658794	0,692722
13:21:33,16	0,354023	3,237986	-0,119881	0,672989	0,337999	0,272990	0,089441	-0,139779	-3,510899	0,937473	11,640418	0,705733	-0,564306	-3,011823	-4,664271	-11,652839	-0,576495	13,957967	0,089441	-0,139779	-3,510899	-10,035179	4,619263	0,705733	0,089441	-0,139779	-3,510899	-10,035179	4,619263	0,705733
13:21:33,21	0,354023	3,237986	-0,119881	0,672989	0,337999	0,272990	0,089350	-0,141563	-3,510157	0,993110	11,554527	0,706617	-0,561286	-3,007682	-4,664650	-11,594166	-0,612683	13,952727	0,089350	-0,141563	-3,510157	-10,119597	4,540578	0,706617	0,089350	-0,141563	-3,510157	-10,119597	4,540578	0,706617
13:21:33,26	0,354023	3,237986	-0,119881	0,672989	0,337999	0,272990	0,084254	-0,142108	-3,510536	1,019457	11,358445	0,701377	-0,567166	-3,010377	-4,664656	-11,606379	-0,586117	13,947446	0,084254	-0,142108	-3,510536	-10,136049	4,744526	0,701377	0,084254	-0,142108	-3,510536	-10,136049	4,744526	0,701377
13:21:33,31	0,354023	3,237986	-0,119881	0,672989	0,337999	0,272990	0,089528	-0,138363	-3,510542	0,841604	11,608832	0,696096	-0,561240	-3,008935	-4,663859	-11,582943	-0,596372	13,957319	0,089528	-0,138363	-3,510542	-10,019900	4,580906	0,696096	0,089528	-0,138363	-3,510542	-10,019900	4,580906	0,696096
13:21:33,36	0,354023	3,237986	-0,119881	0,672989	0,337999	0,272990	0,085315	-0,142774	-3,509744	1,073799	11,415220	0,705970	-0,564837	-3,007725	-4,665084	-11,611188	-0,600148	13,909341	0,085315	-0,142774	-3,509744	-10,133948	4,717954	0,705970	0,085315	-0,142774	-3,509744	-10,133948	4,717954	0,705970
13:21:33,41	0,354023	3,237986	-0,119881	0,672989	0,337999	0,272990	0,086066	-0,139054	-3,510970	0,862949	11,431680	0,657991	-0,563116	-3,008777	-4,665838	-11,621713	-0,624198	13,938349	0,086066	-0,139054	-3,510970	-10,052751	4,675490	0,657991	0,086066	-0,139054	-3,510970	-10,052751	4,675490	0,657991
13:21:33,46	0,354023	3,237986	-0,119881	0,672989	0,337999	0,272990	0,085910	-0,141359	-3,513601	0,992796	11,430842	0,696182	-0,563061	-3,011278	-4,665026	-11,610642	-0,598056	13,962443	0,085910	-0,141359	-3,513601	-10,103886	4,686907	0,696182	0,085910	-0,141359	-3,513601	-10,103886	4,686907	0,696182
13:21:33,51	0,354023	3,237986	-0,119881	0,672989	0,337999	0,272990	0,088256	-0,142369	-3,510912	1,037439	11,544963	0,711094	-0,563009	-3,008672	-4,641363	-11,637221	-0,574903	13,930074	0,088256	-0,142369	-3,510912	-10,138526	4,616893	0,711094	0,088256	-0,142369	-3,510912	-10,138526	4,616893	0,711094
13:21:33,56	0,353993	3,237953	-0,120954	0,672980	0,338015	0,272975	0,085972	-0,141110	-3,487249	0,978755	11,391635	0,678725	-0,564988	-2,996434	-4,093253	-12,255080	0,334196	13,909673	0,085972	-0,141110	-3,487249	-10,098412	4,642807	0,678725	0,085972	-0,141110	-3,487249	-10,098412	4,642807	0,678725
13:21:33,61	0,353993	3,237953	-0,120954	0,672980	0,338015	0,272975	0,076364	-0,133278	-2,939139	1,049821	9,902353	0,658323	-0,565622	-2,995482	-4,097932	-12,256430	0,307450	13,897174	0,076364	-0,133278	-2,939139	-9,412470	3,907806	0,658323	0,076364	-0,133278	-2,939139	-9,412470	3,907806	0,658323
13:21:33,66	0,353993	3,237953	-0,120954	0,672980	0,338015	0,272975	0,078804	-0,129775	-2,946563	0,826360	10,005372	0,637487	-0,569242	-2,996796	-4,100677	-12,296438	0,310331	13,888837	0,078804	-0,129775	-2,946563	-9,361008	3,819250	0,637487	0,078804	-0,129775	-2,946563	-9,361008	3,819250	0,637487
13:21:33,71	0,353993	3,237953	-0,120954	0,672980	0,338015	0,272975	0,078804	-0,129775	-2,946563	0,826360	10,005372	0,637487	-0,567969	-2,996618	-4,104502	-12,239338	0,311470	13,934467	0,078804	-0,129775	-2,946563	-9,361008	3,819250	0,637487	0,078804	-0,129775	-2,946563	-9,361008	3,819250	0,637487
13:21:33,76	0,353993	3,237953	-0,120954	0,672980	0,338015	0,272975	0,078013	-0,130788	-2,950388	0,908559	10,013122	0,683117	-0,566778	-2,995945	-4,103743	-12,236201	0,312615	13,910089	0,078013	-0,130788	-2,950388	-9,358309	3,889091	0,683117	0,078013	-0,130788	-2,950388	-9,358309	3,889091	0,683117
13:21:33,81	0,353993	3,237953	-0,120954	0,672980	0,338015	0,272975	0,076835	-0,131484	-2,949629	0,947284	9,953995	0,658739	-0,567967	-2,995677	-4,105294	-12,246596	0,343818	13,926508	0,076835	-0,131484	-2,949629	-9,374180	3,922460	0,658739	0,076835	-0,131484	-2,949629	-9,374180	3,922460	0,658739
13:21:33,86	0,353993	3,237953	-0,120954	0,672980	0,338015	0,272975	0,077197	-0,130320	-2,951179	0,908592	9,948243	0,675159	-0,570869	-2,996761	-4,104511	-12,234441	0,353859	13,925566	0,077197	-0,130320	-2,951179	-9,321515	3,888249	0,675159	0,077197	-0,130320	-2,951179	-9,321515	3,888249	0,675159
13:21:33,91	0,353993	3,237953	-0,120954	0,672980	0,338015	0,272975	0,079587	-0,128348	-2,950396	0,820854	10,078033	0,674217	-0,567329	-2,995401	-4,106450	-12,216983	0,331379	13,921815	0,079587	-0,128348	-2,950396	-9,254500	3,830419	0,674217	0,079587	-0,128348	-2,950396	-9,254500	3,830419	0,674217
13:21:33,96	0,353993	3,237953	-0,120954	0,672980	0,338015	0,272975	0,076639	-0,130734	-2,952336	0,934166	9,951064	0,670466	-0,569612	-2,994836	-4,108012	-12,180295	0,328844	13,897771	0,076639	-0,130734	-2,952336	-9,328457	3,934915	0,670466	0,076639	-0,130734	-2,952336	-9,328457	3,934915	0,670466
13:21:34,01	0,353993	3,237953	-0,120954	0,672980	0,338015	0,272975	0,077291	-0,128475	-2,953897	0,832819	10,018041	0,646421	-0,571441	-2,996282	-4,109560	-12,215481	0,353082	13,923546	0,077291	-0,128475	-2,953897	-9,252431	3,950661	0,646421	0,077291	-0,128475	-2,953897	-9,252431	3,950661	0,646421
13:21:34,06	0,353993	3,237953	-0,120954	0,672980	0,338015	0,272975	0,079458	-0,127613	-2,955445	0,791439	10,088135	0,672196	-0,565589	-2,995654	-4,109187	-12,223877	0,320117	13,899229	0,075988	-0,132368	-2,955073	-9,384953	3,951813	0,647879	0,075988	-0,132368	-2,955073	-9,384953	3,951813	0,647879
13:21:34,11	0,353993	3,237953	-0,120954	0,672980	0,338015	0,272975	0,075988	-0,132368	-2,955073	1,005923	9,916901	0,647879	-0,566145	-2,997933	-4,115019	-12,229287	0,390823	13,890128	0,075988	-0,132368	-2,955073	-9,384953	3,951813	0,647879	0,075988	-0,132368	-2,955073	-9,384953	3,951813	0,647879
13:21:34,16	0,353993	3,237953	-0,120954	0,672980	0,338015	0,272975	0,078240	-0,133026	-2,960905	1,098668	9,993966	0,638778	-0,566788	-2,993801	-4,114993	-12,198516	0,276532	13,930243	0,078240	-0,133026	-2,960905	-9,343861	3,852097	0,638778	0,078240	-0,133026	-2,960905	-9,343861	3,852097	0,638778
13:21:34,21	0,353993	3,237953	-0,120954	0,672980	0,338015	0,272975	0,074983	-0,130402	-2,960878	0,878657	9,908364	0,678893	-0,568016	-2,996189	-4,115076	-12,204865	0,330445	13,898411	0,074983	-0,130402	-2,960878	-9,357936	4,022218	0,678893	0,074983	-0,130402	-2,960878	-9,357936	4,022218	0,678893
13:21:34,26	0,353993	3,237953	-0,120954	0,672980	0,338015	0,272975	0,077665	-0,130533	-2,960962	0,928987	10,015407	0,647061	-0,572092	-2,999312	-4,116934	-12,223770	0,313543	13,926290	0,077665	-0,130533	-2,960962	-9,317892	3,918672	0,647061	0,077665	-0,130533	-2,960962	-9,317892	3,918672	0,647061
13:21:34,31	0,353993	3,237953	-0,120954	0,672980	0,338015	0,272975	0,082408	-0,128565	-2,962820	0,802543	10,254103	0,674940	-0,570280	-2,998292	-4,113046	-12,213392	0,328360	13,924756	0,082408	-0,128565	-2,962820	-9,289822	3,785071	0,674940	0,082408	-0,128565	-2,962820	-9,289822	3,785071	0,674940
13:21:34,36	0,353993	3,237953	-0,120954	0,672980	0,338015	0,272975	0,080618	-0,129623	-2,958931	0,875594	10,162622	0,673406	-0,566200	-2,996937	-4,116971	-12,230164	0,335573	13,884848	0,080618	-0,129623	-2,958931	-9,299844	3,834076	0,673406	0,080618	-0,129623	-2,958931	-9,299844	3,834076	0,673406
13:21:34,41	0,353993	3,237953	-0,120954	0,672980	0,338015	0,272975	0,077406	-0,132479	-2,962857	1,021969	9,977424	0,633498	-0,564430	-2,997342	-4,120051	-12,209427	0,301666	13,905049	0,077406	-0,132479	-2,962857	-9,377670	3,901085	0,633498	0,077406	-0,132479	-2,962857	-9,377670	3,901085	0,633498
13:21:34,46	0,353993	3,237953	-0,120954	0,672980	0,338015	0,272975	0,076871	-0,134215	-2,965937	1,093238	9,984551	0,653700	-0,567445	-2,995673	-4,120473	-12,241436	0,311525	13,895987	0,076871	-0,134215	-2,965937	-9,442665	3,950156	0,653700	0,076871	-0,134215	-2,965937	-9,442665	3,950156	0,653700
13:21:34,51	0,353993	3,237953	-0,120954	0,672980	0,338015	0,272975	0,076933	-0,130769	-2,966359	0,906579	9,955129	0,644637	-0,569806	-2,996397	-4,120068	-12,244731	0,315697	13,919618	0,076933	-0,130769	-2,966359	-9,358813	3,915861	0,644637	0,076933	-0,130769	-2,966359	-9,358813	3,915861	0,644637
13:21:34,56	0,353993	3,237953	-0,120954	0,672980	0,338015	0,272975	0,078741	-0,129087	-2,965954	0,821058	10,044170	0,668269	-0,569189	-2,997715	-4,122807	-12,245336	0,348680	13,888343	0,078741	-0,129087	-2,965954	-9,312262	3,863027	0,668269	0,078741	-0,129087	-2,965954	-9,312262	3,863027	0,668269
13:21:34,61	0,353993	3,237953	-0,120954	0,672980	0,338015	0,272975	0,079573	-0,130280	-2,968693	0,911369	10,070460	0,636993	-0,569800	-2,995104	-4,121238	-12,233152	0,305851	13,915244	0,079573	-0,130280	-2,968693	-9,315623	3,823942	0,636993	0,079573	-0,130280	-2,968693	-9,315623	3,823942	0,636993
13:21:34,66	0,353993	3,237953	-0,120954	0,672980	0,338015	0,272975	0,077618	-0,128446	-2,967124	0,784988	10,000725	0,663894	-0,565681	-2,995050	-4,124336	-12,233332	0,319717	13,923140	0,077618	-0,128446	-2,967124	-9,298013	3,907736	0,663894	0,077618	-0,128446	-2,967124	-9,298013	3,907736	0,663894
13:21:34,71	0,353993	3,237953	-0,120954	0,672980	0,338015	0,272975	0,075511	-0,131985	-2,970222	0,980962	9,884096	0,671790	-0,568497	-2,997500	-4,123151	-12,187692	0,333058	13,911836	0,075511	-0,131985	-2,970222	-9,379892	3,956472	0,671790	0,075511	-0,131985	-2,970222	-9,379892	3,956472	0,671790
13:21:34,76	0,353993	3,237953	-0,120954	0,672980	0,338015	0,272975	0,079041	-0,130772	-2,969037	0,952235	10,100530	0,660487	-0,568626	-2,998340	-4,123552	-12,236728	0,300699	13,921091	0,079041	-0,130772	-2,969037	-9,313362	3,895773	0,660487	0,079041	-0,130772	-2,969037	-9,313362	3,895773	0,660487
13:21:34,81	0,353993	3,237953	-0,120954	0,672980	0,338015	0,272975	0,079833	-0,131080	-2,969437	0,915733	10,115399	0,669742	-0,567456	-3,001148	-4,123168	-12,243693	0,279338	13,900650	0,079833	-0,131080	-2,969437	-9,374077	3,848512	0,669742	0,079833	-0,131080	-2,969437	-9,374077	3,848512	0,669742
13:21:34,86	0,353993	3,237953	-0,120954	0,672980	0,338015	0,272975	0,081679	-0,133497	-2,969053	1,019440	10,216065	0,649300	-0,567378	-2,994450	-4,123921	-12,184971	0,282215	13,935520	0,081679	-0,133497	-2,969053	-9,460112	3,804228	0,649300	0,081679	-0,133497	-2,969053	-9,460112	3,804228	0,649300
13:21:34,91	0,353993	3,237953	-0,120954	0,672980	0,338015	0,272975	0,075840	-0,130216	-2,969807	0,880648	9,961837	0,684170	-0,569140	-2,993993	-4,126294	-12,188568	0,299705	13,888873	0,075840	-0,130216	-2,969807	-9,341296	4,008386	0,684170	0,075840	-0,130216	-2,969807	-9,341296	4,008386	0,684170
13:21:34,96	0,353993	3,237953	-0,120954	0,672980	0,338015	0,272975	0,076326	-0,128462	-2,972180	0,802776	9,975224	0,637524	-0,569183	-2,995390	-4,126682	-12,206234	0,286816	13,893508	0,076326	-0,128462	-2,972180	-9,281461	3,983659	0,637524	0,076326	-0,128462	-2,972180	-9,281461	3,983659	0,637524
13:21:35,01	0,353993	3,237953	-0,120954	0,672980	0,338015	0,272975	0,077556	-0,129123	-2,972568	0,817184	10,030368	0,642159	-0,567989	-2,996019	-4,125503	-12,203476	0,291343	13,902711	0,077556	-0,129123	-2,972568	-9,318988	3,942191	0,642159	0,077556	-0,129123	-2,972568	-9,318988	3,942191	0,642159
13:21:35,06	0,353993	3,237953	-0,120954	0,672980	0,338015	0,272975	0,077505	-0,130472	-2,971389	0,892602	10,027815	0,651361	-0,566744	-2,993120	-4,127047	-12,167847	0,311795	13,909430	0,077505	-0,130472	-2,971389	-9,349422	3,943679	0,651361	0,077505	-0,130472	-2,971389	-9,349422	3,943679	0,651361
13:21:35,11	0,353993	3,237953	-0,120954	0,672980	0,338015	0,272975	0,074371	-0,130100	-2,972933	0,908819	9,885489	0,658080	-0,567372	-2,997571	-4,126649	-12,193707	0,298500	13,913104	0,074371	-0,130100	-2,972933	-9,304055	4,047354	0,658080	0,074371	-0,130100	-2,972933	-9,304055	4,047354	0,658080
13:21:35,16	0,353993	3,237953	-0,120954	0,672980	0,338015	0,272975	0,078540	-0,131782	-2,972535	0,971799	10,086535	0,661754	-0,568588	-2,996256	-4,128195	-12,199121	0,290738	13,938062	0,078540	-0,131782	-2,972535	-9,373052	3,921125	0,661754	0,078540	-0,131782	-2,972535	-9,373052	3,921125	0,661754
13:21:35,21	0,353993	3,237953	-0,120954	0,672980	0,338015	0,272975	0,078010	-0,130071	-2,974081	0,873432	10,058142	0,686712	-0,566890	-2,995295	-4,125868	-12,228691	0,282856	13,951669	0,078010	-0,130071	-2,974081	-9,337157	3,934375	0,686712	0,078010	-0,130071	-2,974081	-9,337157	3,934375	0,686712
13:21:35,26	0,353993	3,237953	-0,120954	0,672980	0,338015	0,272975	0,076328	-0,131062	-2,971754	0,903333	9,949033	0,700319	-0,566867	-2,998129	-4,127831	-12,218729	0,256934	13,903063	0,076328	-0,131062	-2,971754	-9,385018	3,957269	0,700319	0,076328	-0,131062	-2,971754	-9,385018	3,957269	0,700319
13:21:35,31	0,353993	3,237953	-0,120954	0,672980	0,338015	0,272975	0,078771	-0,132498	-2,973717	0,960559	10,097660	0,651713	-0,572148	-2,996278	-4,128607	-12,216145	0,303319	13,923737	0,078771	-0,132498	-2,973717	-9,440552	3,914116	0,651713	0,078771	-0,132498	-2,973717	-9,440552	3,914116	0,651713
13:21:35,36	0,353993	3,237953	-0,120954	0,672980	0,338015	0,272975	0,079808	-0,127000	-2,974493	0,716094	10,130634	0,672387	-0,568034	-2,997268	-4,128985	-12,215033	0,281629	13,923825	0,079808	-0,127000	-2,974493	-9,253376	3,865679	0,672387	0,079808	-0,127000	-2,974493	-9,253376	3,865679	0,672387
13:21:35,41	0,353993	3,237953	-0,120954	0,672980	0,338015	0,272975	0,078608	-0,131057	-2,974871	0,908848	10,080046	0,672475	-0,566273	-2,996155	-4,127460	-12,226945	0,296342	13,894889	0,078608	-0,131057	-2,974871	-9,379124	3,909285	0,672475	0,078608	-0,131057	-2,974871	-9,379124	3,909285	0,672475
13:21:35,46	0,353993	3,237953	-0,120954	0,672980	0,338015	0,272975	0,076765	-0,132025	-2,973346	0,965986	9,966499	0,643540	-0,567490	-2,996386	-4,128606	-12,227905	0,262737	13,923346	0,076765	-0,132025	-2,973346	-9,397998	3,940472	0,643540	0,076765	-0,132025	-2,973346	-9,397998	3,940472	0,643540
13:21:35,51	0,353993	3,237953	-0,120954	0,672980	0,338015	0,272975	0,077573	-0,131087	-2,974492	0,887629	10,024499	0,671997	-0,567442	-2,996341	-4,128609	-12,210703	0,272433	13,908961	0,077573	-0,131087	-2,974492	-9,402725	3,935024	0,671997	0,077573	-0,131087	-2,974492	-9,402725	3,935024	0,671997
13:21:35,56	0,353993	3,237953	-0,120954	0,672980	0,338015	0,272975	0,077510	-0,131106	-2,974495	0,905589	10,031265	0,657612	-0,568651	-2,998182	-4,131707	-12,224995	0,281013	13,925321	0,077510	-0,131106	-2,974495	-9,386218	3,946747	0,657612	0,077510	-0,131106	-2,974495	-9,386218	3,946747	0,657612
13:21:35,62	0,353993	3,237953	-0,120954	0,672980	0,338015	0,272975	0,079709	-0,130980	-2,977592	0,899306	10,128951	0,673972	-0,568051	-2,995691	-4,130953	-12,225032	0,304166	13,906698	0,079709	-0,130980	-2,977592	-9,382587	3,871805	0,673972	0,079709	-0,130980	-2,977592	-9,382587	3,871805	0,673972
13:21:35,67	0,353993	3,237953	-0,120954	0,672980	0,338015	0,272975	0,077251	-0,130254	-2,976839	0,881608	9,989557	0,655348	-0,569254	-2,998951	-4,134428	-12,234415	0,299847	13,927459	0,077251	-0,130254	-2,976839	-9,343326	3,925317	0,655348	0,077251	-0,130254	-2,976839	-9,343326	3,925317	0,655348
13:21:35,72	0,353993	3,237953	-0,120954	0,672980	0,338015	0,272975	0,077389	-0,130600	-2,904932	0,863197	9,994572	0,659272	-0,567820	-2,995983	-4,059046	-12,245079	0,273709	13,910621	0,077389	-0,130600	-2,904932	-9,388893	3,919541	0,659272	0,077389	-0,130600	-2,904932	-9,388893	3,919541	0,659272
13:21:35,77	0,353946	3,237966	-0,121974	0,672970	0,337999	0,272989	0,077389	-0,130600	-2,904932	0,863197	9,994572	0,659272	-0,568982	-2,985073	-3,538598	-12,989593	1,199583	13,874919	0,077389	-0,130600	-2,904932	-9,388893	3,919541	0,659272	0,077389	-0,130600	-2,904932	-9,388893	3,919541	0,659272
13:21:35,82	0,353946	3,237966	-0,121974	0,672970	0,337999	0,272989	0,068522	-0,124139	-2,384484	0,956807	8,425770	0,623569	-0,570153	-2,984307	-3,550261	-12,952387	1,165544	13,856229	0,068522	-0,124139	-2,384484	-8,788108	3,046818	0,623569	0,068522	-0,124139	-2,384484	-8,788108	3,046818	0,623569
13:21:35,87	0,353946	3,237966	-0,121974	0,672970	0,337999	0,272989	0,068444	-0,122741	-2,396147	0,873235	8,470954	0,604879	-0,569699	-2,983103	-3,556854	-12,986990	1,146533	13,903850	0,068444	-0,122741	-2,396147	-8,761937	3,098127	0,604879	0,068444	-0,122741	-2,396147	-8,761937	3,098127	0,604879
13:21:35,92	0,353946	3,237966	-0,121974	0,672970	0,337999	0,272989	0,067174	-0,122533	-2,402739	0,828635	8,384475	0,652501	-0,569656	-2,986295	-3,558797	-12,978979	1,159592	13,880677	0,067174	-0,122533	-2,402739	-8,790180	3,111309	0,652501	0,067174	-0,122533	-2,402739	-8,790180	3,111309	0,652501
13:21:35,97	0,353946	3,237966	-0,121974	0,672970	0,337999	0,272989	0,069917	-0,124166	-2,404683	0,928884	8,527513	0,629327	-0,570252	-2,983869	-3,563092	-12,968037	1,155462	13,863922	0,069917	-0,124166	-2,404683	-8,818150	3,039031	0,629327	0,069917	-0,124166	-2,404683	-8,818150	3,039031	0,629327
13:21:36,02	0,353946	3,237966	-0,121974	0,672970	0,337999	0,272989	0,068114	-0,122437	-2,408978	0,840865	8,445283	0,612572	-0,570876	-2,987342	-3,567740	-12,984159	1,158201	13,876071	0,068114	-0,122437	-2,408978	-8,770433	3,098358	0,612572	0,068114	-0,122437	-2,408978	-8,770433	3,098358	0,612572
13:21:36,07	0,353946	3,237966	-0,121974	0,672970	0,337999	0,272989	0,071434	-0,123633	-2,413626	0,897376	8,602602	0,624721	-0,572059	-2,983515	-3,573572	-12,949700	1,114453	13,878227	0,071434	-0,123633	-2,413626	-8,807821	2,995042	0,624721	0,071434	-0,123633	-2,413626	-8,807821	2,995042	0,624721
13:21:36,12	0,353946	3,237966	-0,121974	0,672970	0,337999	0,272989	0,068711	-0,120694	-2,419458	0,723895	8,512721	0,626878	-0,569721	-2,985985	-3,573158	-12,966856	1,126786	13,902810	0,068711	-0,120694	-2,419458	-8,750598	3,118919	0,626878	0,068711	-0,120694	-2,419458	-8,750598	3,118919	0,626878
13:21:36,17	0,353946	3,237966	-0,121974	0,672970	0,337999	0,272989	0,069681	-0,123954	-2,419044	0,895510	8,542124	0,651461	-0,570358	-2,987635	-3,573545	-12,991419	1,126293	13,912617	0,069681	-0,123954	-2,419044	-8,834881	3,072197	0,651461	0,069681	-0,123954	-2,419044	-8,834881	3,072197	0,651461
13:21:36,22	0,353946	3,237966	-0,121974	0,672970	0,337999	0,272989	0,071429	-0,124228	-2,419430	0,897044	8,611998	0,661268	-0,571559	-2,987628	-3,578231	-12,991411	1,111947	13,885732	0,071429	-0,124228	-2,419430	-8,854847	3,004846	0,661268	0,071429	-0,124228	-2,419430	-8,854847	3,004846	0,661268
13:21:36,27	0,353946	3,237966	-0,121974	0,672970	0,337999	0,272989	0,072023	-0,123184	-2,424117	0,830323	8,650061	0,634383	-0,569146	-2,984988	-3,580945	-12,945418	1,088152	13,877267	0,072023	-0,123184	-2,424117	-8,839595	2,996288	0,634383	0,072023	-0,123184	-2,424117	-8,839595	2,996288	0,634383
13:21:36,32	0,353946	3,237966	-0,121974	0,672970	0,337999	0,272989	0,068530	-0,123953	-2,426831	0,872743	8,520176	0,625918	-0,572139	-2,986364	-3,581742	-12,985906	1,133860	13,874066	0,068530	-0,123953	-2,426831	-8,857606	3,140570	0,625918	0,068530	-0,123953	-2,426831	-8,857606	3,140570	0,625918
13:21:36,37	0,353946	3,237966	-0,121974	0,672970	0,337999	0,272989	0,071218	-0,122050	-2,427628	0,793117	8,602045	0,622716	-0,571551	-2,984818	-3,586383	-12,956262	1,092109	13,894959	0,071218	-0,122050	-2,427628	-8,787830	3,011414	0,622716	0,071218	-0,122050	-2,427628	-8,787830	3,011414	0,622716
13:21:36,42	0,353946	3,237966	-0,121974	0,672970	0,337999	0,272989	0,069585	-0,121786	-2,432269	0,758053	8,563689	0,643610	-0,568638	-2,984858	-3,587184	-12,979313	1,111286	13,872570	0,069585	-0,121786	-2,432269	-8,802169	3,101230	0,643610	0,069585	-0,121786	-2,432269	-8,802169	3,101230	0,643610
13:21:36,47	0,353946	3,237966	-0,121974	0,672970	0,337999	0,272989	0,068163	-0,124329	-2,433070	0,895361	8,460168	0,621220	-0,568646	-2,986322	-3,584071	-12,991487	1,108219	13,875329	0,068163	-0,124329	-2,433070	-8,864471	3,109376	0,621220	0,068163	-0,124329	-2,433070	-8,864471	3,109376	0,621220
13:21:36,52	0,353946	3,237966	-0,121974	0,672970	0,337999	0,272989	0,069435	-0,125054	-2,429957	0,924333	8,517311	0,623979	-0,570346	-2,986572	-3,585222	-12,964400	1,125854	13,880830	0,069435	-0,125054	-2,429957	-8,892434	3,066654	0,623979	0,069435	-0,125054	-2,429957	-8,892434	3,066654	0,623979
13:21:36,57	0,353946	3,237966	-0,121974	0,672970	0,337999	0,272989	0,070502	-0,123706	-2,431108	0,883041	8,587405	0,629480	-0,571583	-2,984586	-3,589122	-12,972412	1,108225	13,882801	0,069400	-0,121643	-2,435008	-8,792482	3,084090	0,631452	0,069400	-0,121643	-2,435008	-8,792482	3,084090	0,631452
13:21:36,62	0,353946	3,237966	-0,121974	0,672970	0,337999	0,272989	0,069400	-0,121643	-2,435008	0,756468	8,532022	0,631452	-0,571032	-2,985587	-3,589901	-12,988325	1,099140	13,883095	0,069400	-0,121643	-2,435008	-8,792482	3,084090	0,631452	0,069400	-0,121643	-2,435008	-8,792482	3,084090	0,631452
13:21:36,67	0,353946	3,237966	-0,121974	0,672970	0,337999	0,272989	0,069992	-0,122620	-2,435787	0,791469	8,553554	0,631745	-0,571016	-2,985589	-3,589146	-12,988237	1,105599	13,853773	0,069992	-0,122620	-2,435787	-8,834208	3,059171	0,631745	0,069992	-0,122620	-2,435787	-8,834208	3,059171	0,631745
13:21:36,72	0,353946	3,237966	-0,121974	0,672970	0,337999	0,272989	0,069986	-0,122635	-2,435032	0,797870	8,550077	0,602423	-0,571020	-2,986490	-3,589896	-12,975238	1,069987	13,877046	0,069986	-0,122635	-2,435032	-8,828960	3,056183	0,602423	0,069986	-0,122635	-2,435032	-8,828960	3,056183	0,602423
13:21:36,77	0,353946	3,237966	-0,121974	0,672970	0,337999	0,272989	0,070767	-0,123082	-2,435781	0,796800	8,619768	0,625697	-0,568052	-2,985112	-3,592611	-12,963683	1,092302	13,880012	0,070767	-0,123082	-2,435781	-8,865161	3,064541	0,625697	0,070767	-0,123082	-2,435781	-8,865161	3,064541	0,625697
13:21:36,82	0,353946	3,237966	-0,121974	0,672970	0,337999	0,272989	0,068090	-0,124963	-2,438497	0,919702	8,479416	0,628662	-0,567464	-2,988188	-3,593351	-12,960747	1,073643	13,908551	0,068090	-0,124963	-2,438497	-8,889898	3,134331	0,628662	0,068090	-0,124963	-2,438497	-8,889898	3,134331	0,628662
13:21:36,87	0,353946	3,237966	-0,121974	0,672970	0,337999	0,272989	0,070460	-0,127010	-2,439237	1,011470	8,614505	0,657201	-0,570477	-2,987163	-3,592623	-13,001302	1,093270	13,879713	0,070460	-0,127010	-2,439237	-8,958842	3,083409	0,657201	0,070460	-0,127010	-2,439237	-8,958842	3,083409	0,657201
13:21:36,92	0,353946	3,237966	-0,121974	0,672970	0,337999	0,272989	0,071079	-0,123889	-2,438509	0,845891	8,601783	0,628364	-0,568723	-2,984652	-3,594952	-12,995755	1,094887	13,891491	0,071079	-0,123889	-2,438509	-8,879411	3,022058	0,628364	0,071079	-0,123889	-2,438509	-8,879411	3,022058	0,628364
13:21:36,97	0,353946	3,237966	-0,121974	0,672970	0,337999	0,272989	0,068028	-0,124152	-2,440838	0,863744	8,447108	0,640142	-0,567446	-2,982097	-3,594179	-12,944287	1,086174	13,866587	0,068028	-0,124152	-2,440838	-8,882209	3,106914	0,640142	0,068028	-0,124152	-2,440838	-8,882209	3,106914	0,640142
13:21:37,02	0,353946	3,237966	-0,121974	0,672970	0,337999	0,272989	0,065176	-0,123980	-2,440065	0,872999	8,347758	0,615237	-0,567555	-2,989735	-3,596861	-12,984671	1,024983	13,899438	0,065176	-0,123980	-2,440065	-8,859468	3,231408	0,615237	0,065176	-0,123980	-2,440065	-8,859468	3,231408	0,615237
13:21:37,07	0,353946	3,237966	-0,121974	0,672970	0,337999	0,272989	0,071845	-0,127705	-2,442746	0,993490	8,690160	0,648088	-0,570425	-2,985320	-3,596894	-12,953174	1,057334	13,866414	0,071845	-0,127705	-2,442746	-9,031353	3,050305	0,648088	0,071845	-0,127705	-2,442746	-9,031353	3,050305	0,648088
13:21:37,12	0,353946	3,237966	-0,121974	0,672970	0,337999	0,272989	0,069457	-0,123012	-2,442780	0,793206	8,577061	0,615064	-0,567550	-2,983445	-3,596520	-12,984472	1,066755	13,872429	0,069457	-0,123012	-2,442780	-8,863217	3,124702	0,615064	0,069457	-0,123012	-2,442780	-8,863217	3,124702	0,615064
13:21:37,17	0,353946	3,237966	-0,121974	0,672970	0,337999	0,272989	0,066396	-0,124564	-2,442406	0,866440	8,386066	0,621080	-0,566404	-2,986666	-3,596124	-13,010590	1,074655	13,877275	0,066396	-0,124564	-2,442406	-8,911845	3,174007	0,621080	0,066396	-0,124564	-2,442406	-8,911845	3,174007	0,621080
13:21:37,22	0,353946	3,237966	-0,121974	0,672970	0,337999	0,272989	0,068612	-0,127168	-2,442010	0,995626	8,474748	0,625926	-0,568111	-2,987261	-3,597705	-12,978980	1,050038	13,823444	0,068612	-0,127168	-2,442010	-8,987065	3,088704	0,625926	0,068612	-0,127168	-2,442010	-8,987065	3,088704	0,625926
13:21:37,27	0,353946	3,237966	-0,121974	0,672970	0,337999	0,272989	0,069981	-0,125987	-2,443590	0,928688	8,585599	0,572094	-0,571050	-2,985343	-3,597292	-12,981878	1,095664	13,872912	0,069981	-0,125987	-2,443590	-8,961277	3,092119	0,572094	0,069981	-0,125987	-2,443590	-8,961277	3,092119	0,572094
13:21:37,32	0,353946	3,237966	-0,121974	0,672970	0,337999	0,272989	0,069790	-0,122482	-2,443178	0,784524	8,550347	0,621563	-0,568159	-2,984368	-3,599991	-12,983235	1,059675	13,903131	0,069790	-0,122482	-2,443178	-8,830347	3,071858	0,621563	0,069790	-0,122482	-2,443178	-8,830347	3,071858	0,621563
13:21:37,37	0,353946	3,237966	-0,121974	0,672970	0,337999	0,272989	0,067500	-0,124499	-2,445877	0,857521	8,448100	0,651781	-0,568167	-2,989148	-3,598816	-12,999228	1,050243	13,896723	0,067500	-0,124499	-2,445877	-8,915622	3,149355	0,651781	0,067500	-0,124499	-2,445877	-8,915622	3,149355	0,651781
13:21:37,42	0,353946	3,237966	-0,121974	0,672970	0,337999	0,272989	0,071643	-0,126882	-2,444702	0,965286	8,654425	0,645373	-0,572857	-2,986642	-3,598423	-12,982023	1,055054	13,915402	0,071643	-0,126882	-2,444702	-8,994943	3,030419	0,645373	0,071643	-0,126882	-2,444702	-8,994943	3,030419	0,645373
13:21:37,47	0,353946	3,237966	-0,121974	0,672970	0,337999	0,272989	0,071818	-0,121568	-2,444309	0,701707	8,676011	0,664053	-0,568751	-2,988616	-3,601941	-12,996982	1,065714	13,879694	0,071818	-0,121568	-2,444309	-8,841344	3,038281	0,664053	0,071818	-0,121568	-2,444309	-8,841344	3,038281	0,664053
13:21:37,52	0,353946	3,237966	-0,121974	0,672970	0,337999	0,272989	0,071475	-0,126110	-2,447827	0,939677	8,639869	0,628344	-0,567574	-2,988552	-3,601964	-13,002336	1,070112	13,851046	0,071475	-0,126110	-2,447827	-8,959971	3,029095	0,628344	0,071475	-0,126110	-2,447827	-8,959971	3,029095	0,628344
13:21:37,57	0,353946	3,237966	-0,121974	0,672970	0,337999	0,272989	0,070831	-0,127097	-2,447850	0,992148	8,599541	0,599696	-0,568774	-2,983979	-3,603871	-12,981618	1,049236	13,914783	0,070831	-0,127097	-2,447850	-8,985004	3,039328	0,599696	0,070831	-0,127097	-2,447850	-8,985004	3,039328	0,599696
13:21:37,62	0,353946	3,237966	-0,121974	0,672970	0,337999	0,272989	0,067471	-0,123772	-2,449757	0,811494	8,453189	0,663433	-0,569917	-2,986595	-3,600784	-12,993416	1,080643	13,879530	0,067471	-0,123772	-2,449757	-8,904594	3,156755	0,663433	0,067471	-0,123772	-2,449757	-8,904594	3,156755	0,663433
13:21:37,67	0,353946	3,237966	-0,121974	0,672970	0,337999	0,272989	0,070307	-0,124090	-2,446670	0,849330	8,574787	0,628180	-0,572281	-2,986786	-3,601951	-12,988478	1,061998	13,879155	0,070307	-0,124090	-2,446670	-8,891721	3,055656	0,628180	0,070307	-0,124090	-2,446670	-8,891721	3,055656	0,628180
13:21:37,72	0,353946	3,237966	-0,121974	0,672970	0,337999	0,272989	0,071654	-0,122138	-2,447836	0,734181	8,658435	0,627805	-0,572886	-2,987865	-3,599623	-13,004603	1,064768	13,877728	0,071654	-0,122138	-2,447836	-8,853687	3,033557	0,627805	0,071654	-0,122138	-2,447836	-8,853687	3,033557	0,627805
13:21:37,77	0,353946	3,237966	-0,121974	0,672970	0,337999	0,272989	0,072892	-0,122154	-2,445509	0,729304	8,707414	0,626379	-0,567608	-2,987246	-3,603894	-13,002133	1,053811	13,876110	0,072892	-0,122154	-2,445509	-8,859752	2,985424	0,626379	0,072892	-0,122154	-2,445509	-8,859752	2,985424	0,626379
13:21:37,82	0,353946	3,237966	-0,121974	0,672970	0,337999	0,272989	0,069716	-0,126415	-2,449780	0,942652	8,549922	0,624760	-0,570426	-2,986273	-3,602325	-12,952306	1,079957	13,875138	0,069716	-0,126415	-2,449780	-8,980937	3,077185	0,624760	0,069716	-0,126415	-2,449780	-8,980937	3,077185	0,624760
13:21:37,87	0,353946	3,237966	-0,121974	0,672970	0,337999	0,272989	0,070283	-0,123488	-2,448211	0,838007	8,609449	0,623788	-0,569899	-2,986058	-3,602703	-12,968298	1,054637	13,899070	0,070283	-0,123488	-2,448211	-8,855817	3,092256	0,623788	0,070283	-0,123488	-2,448211	-8,855817	3,092256	0,623788
13:21:37,92	0,353946	3,237966	-0,121974	0,672970	0,337999	0,272989	0,069833	-0,123837	-2,448589	0,826208	8,584867	0,647720	-0,569414	-2,984573	-3,602357	-13,006624	1,025951	13,874412	0,069833	-0,123837	-2,448589	-8,894977	3,102988	0,647720	0,069833	-0,123837	-2,448589	-8,894977	3,102988	0,647720
13:21:37,97	0,353946	3,237966	-0,121974	0,672970	0,337999	0,272989	0,068304	-0,123514	-2,448243	0,765430	8,486532	0,623063	-0,569292	-2,985589	-3,605058	-12,960575	1,061578	13,866904	0,068304	-0,123514	-2,448243	-8,930435	3,124646	0,623063	0,068304	-0,123514	-2,448243	-8,930435	3,124646	0,623063
13:21:38,02	0,353946	3,237966	-0,121974	0,672970	0,337999	0,272989	0,069124	-0,124128	-2,450944	0,851233	8,551209	0,615554	-0,568107	-2,984925	-3,603464	-12,951983	1,059618	13,914538	0,069124	-0,124128	-2,450944	-8,892825	3,124997	0,615554	0,069124	-0,124128	-2,450944	-8,892825	3,124997	0,615554
13:21:38,07	0,353946	3,237966	-0,121974	0,672970	0,337999	0,272989	0,067956	-0,124823	-2,449350	0,889955	8,498913	0,663188	-0,565206	-2,985358	-3,604659	-12,965141	1,026885	13,876028	0,067956	-0,124823	-2,449350	-8,908637	3,164360	0,663188	0,067956	-0,124823	-2,449350	-8,908637	3,164360	0,663188
13:21:38,12	0,353946	3,237966	-0,121974	0,672970	0,337999	0,272989	0,066880	-0,127551	-2,450545	0,996876	8,447942	0,624678	-0,569320	-2,986265	-3,604242	-12,969438	1,058485	13,919591	0,066880	-0,127551	-2,450545	-9,015851	3,197840	0,624678	0,066880	-0,127551	-2,450545	-9,015851	3,197840	0,624678
13:21:38,17	0,353946	3,237966	-0,121974	0,672970	0,337999	0,272989	0,069723	-0,124442	-2,450127	0,860442	8,576246	0,668241	-0,574563	-2,984625	-3,606182	-12,939306	1,075626	13,925193	0,069723	-0,124442	-2,450127	-8,908253	3,102985	0,668241	0,069723	-0,124442	-2,450127	-8,908253	3,102985	0,668241
13:21:38,23	0,353946	3,237966	-0,121974	0,672970	0,337999	0,272989	0,070924	-0,119081	-2,452067	0,611580	8,656218	0,673843	-0,567629	-2,987048	-3,602699	-12,989580	0,995501	13,907327	0,070924	-0,119081	-2,452067	-8,736275	3,088687	0,673843	0,070924	-0,119081	-2,452067	-8,736275	3,088687	0,673843
13:21:38,28	0,353946	3,237966	-0,121974	0,672970	0,337999	0,272989	0,073190	-0,127076	-2,449766	0,979805	8,724426	0,629115	-0,566987	-2,984990	-3,608927	-12,957942	1,018474	13,887718	0,073190	-0,127076	-2,449766	-8,995642	2,979031	0,629115	0,073190	-0,127076	-2,449766	-8,995642	2,979031	0,629115
13:21:38,33	0,353946	3,237966	-0,121974	0,672970	0,337999	0,272989	0,067452	-0,125824	-2,454813	0,903431	8,488129	0,636369	-0,571531	-2,986444	-3,577830	-12,968915	1,095680	13,894607	0,067452	-0,125824	-2,454813	-8,973792	3,193121	0,636369	0,067452	-0,125824	-2,454813	-8,973792	3,193121	0,636369
13:21:38,38	0,353982	3,238014	-0,122987	0,672980	0,337994	0,272988	0,070983	-0,122616	-2,423716	0,797987	8,623621	0,643257	-0,573653	-2,972495	-3,031717	-13,658581	2,037065	13,858041	0,070983	-0,122616	-2,423716	-8,827402	3,051451	0,643257	0,070983	-0,122616	-2,423716	-8,827402	3,051451	0,643257
13:21:38,43	0,353982	3,238014	-0,122987	0,672980	0,337994	0,272988	0,059964	-0,113804	-1,877603	0,810189	6,982683	0,606691	-0,572024	-2,971995	-3,041824	-13,685028	1,993200	13,873104	0,059964	-0,113804	-1,877603	-8,123453	2,275489	0,606691	0,059964	-0,113804	-1,877603	-8,123453	2,275489	0,606691
13:21:38,48	0,353982	3,238014	-0,122987	0,672980	0,337994	0,272988	0,058717	-0,114965	-1,887710	0,819348	6,916833	0,621754	-0,574917	-2,975501	-3,047659	-13,667179	2,006390	13,841957	0,058717	-0,114965	-1,887710	-8,205430	2,307581	0,621754	0,058717	-0,114965	-1,887710	-8,205430	2,307581	0,621754
13:21:38,53	0,353982	3,238014	-0,122987	0,672980	0,337994	0,272988	0,063199	-0,114212	-1,893545	0,800543	7,158794	0,590608	-0,573263	-2,977970	-3,052307	-13,695486	1,949877	13,862566	0,063199	-0,114212	-1,893545	-8,165130	2,197654	0,590608	0,063199	-0,114212	-1,893545	-8,165130	2,197654	0,590608
13:21:38,58	0,353982	3,238014	-0,122987	0,672980	0,337994	0,272988	0,064511	-0,116879	-1,898193	0,876123	7,230754	0,611217	-0,571402	-2,973988	-3,057389	-13,643586	1,967432	13,813303	0,064511	-0,116879	-1,898193	-8,298897	2,166629	0,611217	0,064511	-0,116879	-1,898193	-8,298897	2,166629	0,611217
13:21:38,63	0,353982	3,238014	-0,122987	0,672980	0,337994	0,272988	0,060132	-0,116500	-1,903275	0,897533	7,039184	0,561954	-0,574938	-2,973612	-3,060069	-13,619148	1,931367	13,861424	0,060132	-0,116500	-1,903275	-8,247682	2,318858	0,561954	0,060132	-0,116500	-1,903275	-8,247682	2,318858	0,561954
13:21:38,68	0,353982	3,238014	-0,122987	0,672980	0,337994	0,272988	0,061574	-0,113250	-1,905954	0,709559	7,153395	0,610074	-0,573836	-2,973679	-3,060868	-13,647705	1,909838	13,847159	0,061081	-0,114238	-1,906754	-8,239679	2,318931	0,595809	0,061081	-0,114238	-1,906754	-8,239679	2,318931	0,595809
13:21:38,73	0,353982	3,238014	-0,122987	0,672980	0,337994	0,272988	0,061081	-0,114238	-1,906754	0,727979	7,113780	0,595809	-0,574434	-2,974983	-3,067073	-13,648448	1,928625	13,860937	0,061081	-0,114238	-1,906754	-8,239679	2,318931	0,595809	0,061081	-0,114238	-1,906754	-8,239679	2,318931	0,595809
13:21:38,78	0,353982	3,238014	-0,122987	0,672980	0,337994	0,272988	0,062509	-0,114372	-1,912958	0,750840	7,178027	0,609588	-0,569059	-2,973879	-3,068215	-13,603907	1,914468	13,861814	0,062509	-0,114372	-1,912958	-8,227330	2,271038	0,609588	0,062509	-0,114372	-1,912958	-8,227330	2,271038	0,609588
13:21:38,83	0,353982	3,238014	-0,122987	0,672980	0,337994	0,272988	0,058866	-0,118475	-1,914101	0,974211	7,034197	0,610464	-0,573245	-2,974268	-3,070194	-13,633914	1,916687	13,838391	0,058866	-0,118475	-1,914101	-8,326051	2,413253	0,610464	0,058866	-0,118475	-1,914101	-8,326051	2,413253	0,610464
13:21:38,88	0,353982	3,238014	-0,122987	0,672980	0,337994	0,272988	0,061296	-0,115044	-1,916080	0,782752	7,133489	0,587041	-0,572620	-2,975768	-3,069400	-13,629572	1,940111	13,848189	0,061296	-0,115044	-1,916080	-8,248229	2,321746	0,587041	0,061296	-0,115044	-1,916080	-8,248229	2,321746	0,587041
13:21:38,93	0,353982	3,238014	-0,122987	0,672980	0,337994	0,272988	0,062282	-0,116336	-1,915286	0,872364	7,176831	0,596839	-0,573234	-2,973830	-3,069809	-13,620363	1,890704	13,827562	0,062282	-0,116336	-1,915286	-8,259997	2,287655	0,596839	0,062282	-0,116336	-1,915286	-8,259997	2,287655	0,596839
13:21:38,98	0,353982	3,238014	-0,122987	0,672980	0,337994	0,272988	0,060910	-0,114835	-1,915695	0,756131	7,138165	0,576212	-0,574411	-2,975730	-3,074451	-13,612253	1,886264	13,844210	0,060910	-0,114835	-1,915695	-8,258404	2,356692	0,576212	0,060910	-0,114835	-1,915695	-8,258404	2,356692	0,576212
13:21:39,03	0,353982	3,238014	-0,122987	0,672980	0,337994	0,272988	0,063145	-0,114766	-1,920336	0,752755	7,263595	0,592861	-0,574513	-2,974261	-3,074459	-13,656712	1,895970	13,869409	0,063145	-0,114766	-1,920336	-8,256367	2,306725	0,592861	0,063145	-0,114766	-1,920336	-8,256367	2,306725	0,592861
13:21:39,08	0,353982	3,238014	-0,122987	0,672980	0,337994	0,272988	0,061924	-0,113942	-1,920344	0,696098	7,156735	0,618059	-0,567618	-2,974794	-3,080274	-13,597294	1,904303	13,837378	0,061924	-0,113942	-1,920344	-8,248361	2,295733	0,618059	0,061924	-0,113942	-1,920344	-8,248361	2,295733	0,618059
13:21:39,13	0,353982	3,238014	-0,122987	0,672980	0,337994	0,272988	0,058938	-0,120180	-1,926160	1,057416	7,048762	0,586028	-0,572757	-2,977157	-3,081080	-13,653049	1,871746	13,828892	0,063553	-0,116911	-1,926966	-8,346193	2,267832	0,577543	0,063553	-0,116911	-1,926966	-8,346193	2,267832	0,577543
13:21:39,18	0,353982	3,238014	-0,122987	0,672980	0,337994	0,272988	0,063553	-0,116911	-1,926966	0,831348	7,256758	0,577543	-0,570944	-2,975389	-3,077931	-13,633814	1,889820	13,876384	0,063553	-0,116911	-1,926966	-8,346193	2,267832	0,577543	0,063553	-0,116911	-1,926966	-8,346193	2,267832	0,577543
13:21:39,23	0,353982	3,238014	-0,122987	0,672980	0,337994	0,272988	0,061116	-0,117597	-1,923817	0,892282	7,137638	0,625035	-0,570931	-2,975951	-3,078732	-13,636389	1,902750	13,843315	0,061116	-0,117597	-1,923817	-8,339096	2,340042	0,625035	0,061116	-0,117597	-1,923817	-8,339096	2,340042	0,625035
13:21:39,28	0,353982	3,238014	-0,122987	0,672980	0,337994	0,272988	0,061596	-0,117889	-1,924618	0,917379	7,153921	0,591966	-0,572758	-2,975034	-3,082617	-13,643586	1,878116	13,859320	0,061596	-0,117889	-1,924618	-8,336926	2,318618	0,591966	0,061596	-0,117889	-1,924618	-8,336926	2,318618	0,591966
13:21:39,33	0,353982	3,238014	-0,122987	0,672980	0,337994	0,272988	0,061715	-0,115849	-1,928503	0,786346	7,166201	0,607970	-0,572819	-2,975025	-3,083030	-13,671846	1,874851	13,845212	0,061715	-0,115849	-1,928503	-8,307787	2,321544	0,607970	0,061715	-0,115849	-1,928503	-8,307787	2,321544	0,607970
13:21:39,38	0,353982	3,238014	-0,122987	0,672980	0,337994	0,272988	0,061738	-0,115792	-1,928916	0,766416	7,144554	0,593863	-0,572665	-2,978356	-3,082996	-13,613370	1,884727	13,834749	0,061738	-0,115792	-1,928916	-8,323231	2,298095	0,593863	0,061738	-0,115792	-1,928916	-8,323231	2,298095	0,593863
13:21:39,43	0,353982	3,238014	-0,122987	0,672980	0,337994	0,272988	0,064546	-0,117591	-1,928882	0,897769	7,336267	0,583399	-0,574593	-2,976084	-3,084970	-13,670992	1,866568	13,845655	0,064546	-0,117591	-1,928882	-8,333121	2,269390	0,583399	0,064546	-0,117591	-1,928882	-8,333121	2,269390	0,583399
13:21:39,48	0,353982	3,238014	-0,122987	0,672980	0,337994	0,272988	0,063542	-0,114785	-1,930856	0,707308	7,243219	0,594306	-0,570396	-2,974875	-3,084954	-13,637355	1,877183	13,846544	0,063542	-0,114785	-1,930856	-8,303293	2,255182	0,594306	0,063542	-0,114785	-1,930856	-8,303293	2,255182	0,594306
13:21:39,53	0,353982	3,238014	-0,122987	0,672980	0,337994	0,272988	0,060397	-0,117815	-1,930839	0,890875	7,103485	0,595195	-0,570449	-2,974942	-3,088442	-13,643388	1,847933	13,862308	0,060397	-0,117815	-1,930839	-8,357574	2,362356	0,595195	0,060397	-0,117815	-1,930839	-8,357574	2,362356	0,595195
13:21:39,58	0,353982	3,238014	-0,122987	0,672980	0,337994	0,272988	0,060481	-0,117802	-1,934328	0,861879	7,117281	0,610959	-0,572759	-2,975529	-3,086902	-13,640366	1,881243	13,842540	0,060481	-0,117802	-1,934328	-8,385592	2,369516	0,610959	0,060481	-0,117802	-1,934328	-8,385592	2,369516	0,610959
13:21:39,63	0,353982	3,238014	-0,122987	0,672980	0,337994	0,272988	0,062145	-0,116095	-1,932788	0,803489	7,189765	0,591190	-0,572198	-2,978317	-3,088066	-13,664608	1,898198	13,843724	0,062145	-0,116095	-1,932788	-8,310006	2,311385	0,591190	0,062145	-0,116095	-1,932788	-8,310006	2,311385	0,591190
13:21:39,68	0,353982	3,238014	-0,122987	0,672980	0,337994	0,272988	0,064279	-0,117975	-1,933951	0,903775	7,271245	0,592374	-0,572142	-2,976411	-3,090386	-13,621909	1,878552	13,844360	0,064279	-0,117975	-1,933951	-8,357244	2,225371	0,592374	0,064279	-0,117975	-1,933951	-8,357244	2,225371	0,592374
13:21:39,73	0,353982	3,238014	-0,122987	0,672980	0,337994	0,272988	0,061599	-0,118494	-1,935488	0,906221	7,189805	0,601616	-0,570408	-2,976256	-3,089602	-13,626737	1,847953	13,852965	0,061599	-0,118494	-1,935488	-8,395594	2,354311	0,601616	0,061599	-0,118494	-1,935488	-8,395594	2,354311	0,601616
13:21:39,78	0,353982	3,238014	-0,122987	0,672980	0,337994	0,272988	0,061599	-0,118494	-1,935488	0,906221	7,189805	0,601616	-0,568130	-2,976106	-3,091544	-13,654596	1,840607	13,869149	0,061599	-0,118494	-1,935488	-8,395594	2,354311	0,601616	0,061599	-0,118494	-1,935488	-8,395594	2,354311	0,601616
13:21:39,83	0,353982	3,238014	-0,122987	0,672980	0,337994	0,272988	0,060330	-0,120392	-1,937430	0,984623	7,103364	0,617800	-0,573890	-2,975541	-3,089586	-13,606556	1,873516	13,872452	0,060330	-0,120392	-1,937430	-8,466182	2,367485	0,617800	0,060330	-0,120392	-1,937430	-8,466182	2,367485	0,617800
13:21:39,88	0,353982	3,238014	-0,122987	0,672980	0,337994	0,272988	0,062720	-0,115122	-1,935472	0,763097	7,252828	0,621103	-0,572164	-2,971921	-3,091561	-13,606998	1,849081	13,849485	0,062720	-0,115122	-1,935472	-8,274002	2,329283	0,621103	0,062720	-0,115122	-1,935472	-8,274002	2,329283	0,621103
13:21:39,93	0,353982	3,238014	-0,122987	0,672980	0,337994	0,272988	0,058723	-0,114806	-1,937447	0,725291	7,056783	0,598135	-0,571068	-2,972226	-3,093900	-13,648425	1,872978	13,861934	0,058723	-0,114806	-1,937447	-8,287016	2,447056	0,598135	0,058723	-0,114806	-1,937447	-8,287016	2,447056	0,598135
13:21:39,98	0,353982	3,238014	-0,122987	0,672980	0,337994	0,272988	0,058439	-0,115909	-1,939786	0,782585	6,994200	0,610584	-0,569855	-2,973944	-3,091159	-13,627576	1,832184	13,863545	0,058439	-0,115909	-1,939786	-8,316241	2,406752	0,610584	0,058439	-0,115909	-1,939786	-8,316241	2,406752	0,610584
13:21:40,03	0,353982	3,238014	-0,122987	0,672980	0,337994	0,272988	0,059320	-0,117818	-1,937045	0,856963	7,078496	0,612195	-0,569300	-2,974577	-3,091957	-13,659066	1,871710	13,851087	0,059320	-0,117818	-1,937045	-8,391740	2,421841	0,612195	0,059320	-0,117818	-1,937045	-8,391740	2,421841	0,612195
13:21:40,08	0,353982	3,238014	-0,122987	0,672980	0,337994	0,272988	0,059591	-0,118615	-1,937843	0,916884	7,045505	0,599737	-0,572827	-2,973173	-3,097004	-13,641516	1,874385	13,863352	0,059591	-0,118615	-1,937843	-8,394371	2,367650	0,599737	0,059591	-0,118615	-1,937843	-8,394371	2,367650	0,599737
13:21:40,13	0,353982	3,238014	-0,122987	0,672980	0,337994	0,272988	0,060138	-0,114858	-1,942890	0,732650	7,087855	0,612003	-0,571701	-2,979491	-3,093119	-13,681266	1,843605	13,845133	0,060138	-0,114858	-1,942890	-8,283738	2,366993	0,612003	0,060138	-0,114858	-1,942890	-8,283738	2,366993	0,612003
13:21:40,18	0,353982	3,238014	-0,122987	0,672980	0,337994	0,272988	0,065047	-0,118993	-1,939005	0,901128	7,324074	0,593783	-0,569858	-2,975108	-3,095446	-13,627388	1,835341	13,841854	0,065047	-0,118993	-1,939005	-8,439842	2,217877	0,593783	0,065047	-0,118993	-1,939005	-8,439842	2,217877	0,593783
13:21:40,23	0,353982	3,238014	-0,122987	0,672980	0,337994	0,272988	0,060329	-0,118397	-1,941332	0,889926	7,129547	0,590504	-0,573351	-2,972052	-3,096621	-13,619460	1,899644	13,849242	0,060329	-0,118397	-1,941332	-8,404269	2,393688	0,590504	0,060329	-0,118397	-1,941332	-8,404269	2,393688	0,590504
13:21:40,28	0,353982	3,238014	-0,122987	0,672980	0,337994	0,272988	0,059429	-0,113844	-1,942507	0,712809	7,057465	0,597893	-0,575681	-2,973856	-3,093888	-13,604576	1,864978	13,850490	0,059429	-0,113844	-1,942507	-8,223957	2,392251	0,597893	0,059429	-0,113844	-1,942507	-8,223957	2,392251	0,597893
13:21:40,33	0,353982	3,238014	-0,122987	0,672980	0,337994	0,272988	0,062157	-0,112729	-1,939773	0,632234	7,229506	0,599141	-0,574581	-2,975644	-3,096215	-13,641322	1,869504	13,866889	0,062157	-0,112729	-1,939773	-8,216981	2,350201	0,599141	0,062157	-0,112729	-1,939773	-8,216981	2,350201	0,599141
13:21:40,38	0,353982	3,238014	-0,122987	0,672980	0,337994	0,272988	0,063155	-0,114575	-1,942101	0,713761	7,247342	0,615540	-0,571696	-2,973998	-3,095458	-13,662100	1,852973	13,857165	0,063155	-0,114575	-1,942101	-8,280347	2,289654	0,615540	0,063155	-0,114575	-1,942101	-8,280347	2,289654	0,615540
13:21:40,43	0,353982	3,238014	-0,122987	0,672980	0,337994	0,272988	0,060288	-0,116250	-1,941344	0,776195	7,088511	0,605815	-0,572943	-2,976889	-3,093382	-13,635506	1,854286	13,873195	0,060288	-0,116250	-1,941344	-8,349460	2,355910	0,605815	0,060288	-0,116250	-1,941344	-8,349460	2,355910	0,605815
13:21:40,48	0,353982	3,238014	-0,122987	0,672980	0,337994	0,272988	0,063415	-0,116616	-1,939268	0,809641	7,273489	0,621846	-0,573914	-2,975926	-3,097781	-13,608597	1,873246	13,828938	0,063415	-0,116616	-1,939268	-8,344715	2,295420	0,621846	0,063415	-0,116616	-1,939268	-8,344715	2,295420	0,621846
13:21:40,54	0,353982	3,238014	-0,122987	0,672980	0,337994	0,272988	0,063066	-0,115293	-1,943667	0,770730	7,269163	0,577589	-0,572182	-2,976405	-3,095837	-13,621971	1,852439	13,832300	0,063066	-0,115293	-1,943667	-8,279786	2,318493	0,577589	0,063066	-0,115293	-1,943667	-8,279786	2,318493	0,577589
13:21:40,59	0,353982	3,238014	-0,122987	0,672980	0,337994	0,272988	0,062615	-0,117034	-1,941723	0,836526	7,244523	0,580950	-0,571673	-2,976415	-3,096630	-13,667632	1,882239	13,839137	0,062615	-0,117034	-1,941723	-8,350614	2,329270	0,580950	0,062615	-0,117034	-1,941723	-8,350614	2,329270	0,580950
13:21:40,64	0,353982	3,238014	-0,122987	0,672980	0,337994	0,272988	0,062369	-0,117479	-1,942515	0,862667	7,177281	0,587788	-0,566824	-2,972825	-3,072492	-13,621670	1,838888	13,872411	0,062369	-0,117479	-1,942515	-8,359441	2,281350	0,587788	0,062369	-0,117479	-1,942515	-8,359441	2,281350	0,587788
13:21:40,69	0,353990	3,237955	-0,123971	0,672981	0,338005	0,273001	0,056836	-0,119884	-1,918378	0,973145	6,951059	0,621061	-0,577799	-2,967111	-2,517507	-14,457334	3,050877	13,803948	0,056836	-0,119884	-1,918378	-8,437727	2,489447	0,621061	0,056836	-0,119884	-1,918378	-8,437727	2,489447	0,621061
13:21:40,74	0,353990	3,237955	-0,123971	0,672981	0,338005	0,273001	0,057375	-0,107522	-1,363393	0,962094	5,649404	0,552598	-0,580791	-2,968411	-2,531495	-14,452518	3,044324	13,806645	0,057375	-0,107522	-1,363393	-7,478349	1,145454	0,552598	0,057375	-0,107522	-1,363393	-7,478349	1,145454	0,552598
13:21:40,79	0,353990	3,237955	-0,123971	0,672981	0,338005	0,273001	0,059996	-0,105581	-1,377381	0,857912	5,793131	0,555295	-0,577921	-2,969483	-2,535391	-14,468742	2,998625	13,793520	0,059996	-0,105581	-1,377381	-7,430188	1,083450	0,555295	0,059996	-0,105581	-1,377381	-7,430188	1,083450	0,555295
13:21:40,84	0,353990	3,237955	-0,123971	0,672981	0,338005	0,273001	0,059489	-0,108602	-1,381277	0,967333	5,775592	0,542170	-0,578446	-2,965636	-2,541209	-14,417507	3,000884	13,801931	0,059489	-0,108602	-1,381277	-7,557942	1,105672	0,542170	0,059489	-0,108602	-1,381277	-7,557942	1,105672	0,542170
13:21:40,89	0,353990	3,237955	-0,123971	0,672981	0,338005	0,273001	0,056420	-0,106223	-1,387095	0,871204	5,659247	0,550581	-0,580212	-2,966820	-2,548192	-14,417812	3,037900	13,816578	0,056420	-0,106223	-1,387095	-7,467327	1,230241	0,550581	0,056420	-0,106223	-1,387095	-7,467327	1,230241	0,550581
13:21:40,94	0,353990	3,237955	-0,123971	0,672981	0,338005	0,273001	0,058329	-0,105286	-1,394078	0,854367	5,739711	0,565229	-0,578567	-2,963955	-2,549771	-14,450004	2,997354	13,817281	0,058329	-0,105286	-1,394078	-7,410584	1,160896	0,565229	0,058329	-0,105286	-1,394078	-7,410584	1,160896	0,565229
13:21:40,99	0,353990	3,237955	-0,123971	0,672981	0,338005	0,273001	0,055026	-0,105278	-1,395657	0,802759	5,560337	0,565931	-0,580900	-2,967486	-2,555596	-14,426340	2,959267	13,794209	0,055026	-0,105278	-1,395657	-7,461591	1,240826	0,565931	0,055026	-0,105278	-1,395657	-7,461591	1,240826	0,565931
13:21:41,04	0,353990	3,237955	-0,123971	0,672981	0,338005	0,273001	0,059250	-0,105024	-1,401482	0,768378	5,819531	0,542860	-0,579108	-2,967866	-2,554793	-14,411086	2,948166	13,812842	0,059250	-0,105024	-1,401482	-7,476001	1,168422	0,542860	0,059250	-0,105024	-1,401482	-7,476001	1,168422	0,542860
13:21:41,09	0,353990	3,237955	-0,123971	0,672981	0,338005	0,273001	0,061006	-0,106650	-1,405361	0,822841	5,909289	0,549169	-0,580369	-2,969820	-2,559475	-14,442750	2,933968	13,800518	0,061006	-0,106650	-1,405361	-7,549218	1,120323	0,549169	0,061006	-0,106650	-1,405361	-7,549218	1,120323	0,549169
13:21:41,14	0,353990	3,237955	-0,123971	0,672981	0,338005	0,273001	0,061006	-0,106650	-1,405361	0,822841	5,909289	0,549169	-0,582068	-2,966417	-2,562210	-14,416251	2,987001	13,789285	0,061006	-0,106650	-1,405361	-7,549218	1,120323	0,549169	0,061006	-0,106650	-1,405361	-7,549218	1,120323	0,549169
13:21:41,19	0,353990	3,237955	-0,123971	0,672981	0,338005	0,273001	0,058908	-0,103478	-1,408096	0,717056	5,796613	0,537935	-0,583266	-2,968455	-2,563761	-14,425537	2,979390	13,789571	0,058908	-0,103478	-1,408096	-7,405972	1,172359	0,537935	0,058908	-0,103478	-1,408096	-7,405972	1,172359	0,537935
13:21:41,24	0,353990	3,237955	-0,123971	0,672981	0,338005	0,273001	0,061272	-0,103459	-1,409647	0,704817	5,915305	0,538221	-0,580429	-2,969361	-2,565328	-14,469450	2,962967	13,790805	0,061272	-0,103459	-1,409647	-7,416695	1,105476	0,538221	0,061272	-0,103459	-1,409647	-7,416695	1,105476	0,538221
13:21:41,29	0,353990	3,237955	-0,123971	0,672981	0,338005	0,273001	0,060638	-0,106369	-1,411213	0,819982	5,852520	0,539456	-0,578007	-2,968143	-2,563739	-14,429860	2,945909	13,813710	0,060638	-0,106369	-1,411213	-7,530001	1,092458	0,539456	0,060638	-0,106369	-1,411213	-7,530001	1,092458	0,539456
13:21:41,34	0,353990	3,237955	-0,123971	0,672981	0,338005	0,273001	0,056468	-0,104100	-1,414680	0,740731	5,703486	0,560856	-0,580309	-2,964615	-2,568794	-14,391367	2,962608	13,812206	0,056468	-0,104100	-1,414680	-7,431147	1,270762	0,560856	0,056468	-0,104100	-1,414680	-7,431147	1,270762	0,560856
13:21:41,39	0,353990	3,237955	-0,123971	0,672981	0,338005	0,273001	0,056468	-0,104100	-1,414680	0,740731	5,703486	0,560856	-0,578053	-2,969423	-2,570724	-14,430247	2,916617	13,821674	0,056468	-0,104100	-1,414680	-7,431147	1,270762	0,560856	0,056468	-0,104100	-1,414680	-7,431147	1,270762	0,560856
13:21:41,44	0,353990	3,237955	-0,123971	0,672981	0,338005	0,273001	0,059504	-0,108458	-1,416610	0,908038	5,850693	0,570324	-0,579213	-2,973303	-2,571489	-14,436715	2,935075	13,822021	0,059504	-0,108458	-1,416610	-7,605882	1,179627	0,570324	0,059504	-0,108458	-1,416610	-7,605882	1,179627	0,570324
13:21:41,49	0,353990	3,237955	-0,123971	0,672981	0,338005	0,273001	0,063444	-0,109393	-1,417375	0,969456	6,040737	0,570671	-0,580344	-2,969168	-2,570733	-14,417910	2,966060	13,808243	0,063444	-0,109393	-1,417375	-7,617933	1,060389	0,570671	0,063444	-0,109393	-1,417375	-7,617933	1,060389	0,570671
13:21:41,54	0,353990	3,237955	-0,123971	0,672981	0,338005	0,273001	0,060428	-0,106346	-1,416619	0,847223	5,884708	0,556893	-0,581662	-2,967870	-2,574251	-14,463044	2,942025	13,819732	0,060428	-0,106346	-1,416619	-7,500938	1,141101	0,556893	0,060428	-0,106346	-1,416619	-7,500938	1,141101	0,556893
13:21:41,59	0,353990	3,237955	-0,123971	0,672981	0,338005	0,273001	0,059963	-0,104556	-1,420137	0,710760	5,833458	0,568383	-0,581587	-2,967169	-2,571907	-14,437179	2,961503	13,823626	0,059963	-0,104556	-1,420137	-7,496884	1,126354	0,568383	0,059963	-0,104556	-1,420137	-7,496884	1,126354	0,568383
13:21:41,64	0,353990	3,237955	-0,123971	0,672981	0,338005	0,273001	0,059319	-0,104270	-1,417793	0,725700	5,812613	0,572276	-0,576844	-2,969100	-2,574989	-14,412151	2,933900	13,824893	0,059319	-0,104270	-1,417793	-7,459510	1,156090	0,572276	0,059319	-0,104270	-1,417793	-7,459510	1,156090	0,572276
13:21:41,69	0,353990	3,237955	-0,123971	0,672981	0,338005	0,273001	0,058619	-0,109344	-1,420875	0,978129	5,811721	0,573544	-0,581625	-2,969100	-2,575778	-14,446167	2,948565	13,839901	0,058619	-0,109344	-1,420875	-7,605348	1,210101	0,573544	0,058619	-0,109344	-1,420875	-7,605348	1,210101	0,573544
13:21:41,74	0,353990	3,237955	-0,123971	0,672981	0,338005	0,273001	0,061010	-0,105203	-1,421664	0,758494	5,899266	0,588552	-0,576280	-2,967515	-2,578108	-14,404906	2,905122	13,816437	0,061010	-0,105203	-1,421664	-7,499921	1,109945	0,588552	0,061010	-0,105203	-1,421664	-7,499921	1,109945	0,588552
13:21:41,79	0,353990	3,237955	-0,123971	0,672981	0,338005	0,273001	0,056965	-0,109039	-1,423994	0,940990	5,746364	0,565087	-0,581633	-2,967317	-2,578108	-14,426584	2,909476	13,840130	0,056965	-0,109039	-1,423994	-7,618576	1,274600	0,565087	0,056965	-0,109039	-1,423994	-7,618576	1,274600	0,565087
13:21:41,84	0,353990	3,237955	-0,123971	0,672981	0,338005	0,273001	0,059470	-0,104305	-1,423994	0,687743	5,855658	0,588780	-0,582312	-2,968122	-2,580093	-14,475691	2,925059	13,813033	0,059470	-0,104305	-1,423994	-7,500187	1,187276	0,588780	0,059470	-0,104305	-1,423994	-7,500187	1,187276	0,588780
13:21:41,89	0,353990	3,237955	-0,123971	0,672981	0,338005	0,273001	0,060506	-0,104119	-1,425978	0,667026	5,859222	0,561684	-0,576867	-2,965344	-2,578493	-14,389244	2,884938	13,825774	0,060506	-0,104119	-1,425978	-7,506324	1,109497	0,561684	0,060506	-0,104119	-1,425978	-7,506324	1,109497	0,561684
13:21:41,94	0,353990	3,237955	-0,123971	0,672981	0,338005	0,273001	0,055379	-0,107445	-1,424378	0,848463	5,687531	0,574425	-0,579861	-2,969505	-2,580459	-14,430972	2,911281	13,802883	0,055379	-0,107445	-1,424378	-7,585989	1,340295	0,574425	0,055379	-0,107445	-1,424378	-7,585989	1,340295	0,574425
13:21:41,99	0,353990	3,237955	-0,123971	0,672981	0,338005	0,273001	0,060479	-0,106933	-1,426345	0,823779	5,903412	0,551534	-0,582205	-2,970019	-2,582782	-14,427843	2,931560	13,814123	0,060479	-0,106933	-1,426345	-7,570466	1,155840	0,551534	0,060479	-0,106933	-1,426345	-7,570466	1,155840	0,551534
13:21:42,04	0,353990	3,237955	-0,123971	0,672981	0,338005	0,273001	0,062096	-0,105160	-1,428668	0,750721	5,980090	0,562774	-0,576338	-2,969519	-2,581617	-14,425407	2,885669	13,803317	0,062096	-0,105160	-1,428668	-7,504360	1,105548	0,562774	0,062096	-0,105160	-1,428668	-7,504360	1,105548	0,562774
13:21:42,09	0,353990	3,237955	-0,123971	0,672981	0,338005	0,273001	0,058729	-0,109990	-1,427503	0,963367	5,830082	0,551967	-0,579280	-2,968755	-2,581985	-14,410471	2,866432	13,831447	0,058729	-0,109990	-1,427503	-7,670886	1,219818	0,551967	0,058729	-0,109990	-1,427503	-7,670886	1,219818	0,551967
13:21:42,14	0,353990	3,237955	-0,123971	0,672981	0,338005	0,273001	0,059539	-0,107061	-1,427871	0,801867	5,894713	0,580097	-0,580463	-2,966776	-2,582018	-14,412677	2,871557	13,802672	0,059539	-0,107061	-1,427871	-7,602458	1,220928	0,580097	0,059539	-0,107061	-1,427871	-7,602458	1,220928	0,580097
13:21:42,19	0,353990	3,237955	-0,123971	0,672981	0,338005	0,273001	0,058416	-0,105048	-1,427904	0,700483	5,831879	0,551323	-0,577571	-2,969056	-2,583964	-14,434479	2,851933	13,793923	0,058416	-0,105048	-1,427904	-7,545756	1,246197	0,551323	0,058416	-0,105048	-1,427904	-7,545756	1,246197	0,551323
13:21:42,24	0,353990	3,237955	-0,123971	0,672981	0,338005	0,273001	0,058945	-0,108691	-1,429850	0,862065	5,850306	0,542574	-0,582169	-2,969312	-2,585889	-14,402040	2,924926	13,805957	0,058945	-0,108691	-1,429850	-7,670212	1,223115	0,542574	0,058945	-0,108691	-1,429850	-7,670212	1,223115	0,542574
13:21:42,29	0,353990	3,237955	-0,123971	0,672981	0,338005	0,273001	0,061466	-0,104838	-1,431775	0,741098	5,972994	0,554607	-0,579344	-2,966175	-2,586295	-14,444562	2,918060	13,821910	0,061466	-0,104838	-1,431775	-7,488653	1,147905	0,554607	0,061466	-0,104838	-1,431775	-7,488653	1,147905	0,554607
13:21:42,34	0,353990	3,237955	-0,123971	0,672981	0,338005	0,273001	0,057336	-0,105716	-1,432181	0,759575	5,724853	0,570561	-0,578675	-2,968462	-2,586267	-14,415391	2,925272	13,826446	0,057336	-0,105716	-1,432181	-7,539141	1,223953	0,570561	0,057336	-0,105716	-1,432181	-7,539141	1,223953	0,570561
13:21:42,39	0,353990	3,237955	-0,123971	0,672981	0,338005	0,273001	0,058983	-0,107439	-1,432153	0,869989	5,832115	0,575096	-0,578128	-2,969170	-2,586662	-14,418294	2,870752	13,815269	0,058983	-0,107439	-1,432153	-7,563963	1,201984	0,575096	0,058983	-0,107439	-1,432153	-7,563963	1,201984	0,575096
13:21:42,44	0,353990	3,237955	-0,123971	0,672981	0,338005	0,273001	0,062225	-0,108543	-1,432177	0,871739	5,996011	0,544286	-0,579340	-2,971823	-2,586291	-14,447326	2,879419	13,795636	0,062225	-0,108543	-1,432177	-7,648906	1,111320	0,544286	0,062225	-0,108543	-1,432177	-7,648906	1,111320	0,544286
13:21:42,49	0,353990	3,237955	-0,123971	0,672981	0,338005	0,273001	0,062225	-0,108543	-1,432177	0,871739	5,996011	0,544286	-0,579361	-2,968567	-2,587060	-14,438167	2,863035	13,820190	0,062225	-0,108543	-1,432177	-7,648906	1,111320	0,544286	0,062225	-0,108543	-1,432177	-7,648906	1,111320	0,544286
13:21:42,54	0,353990	3,237955	-0,123971	0,672981	0,338005	0,273001	0,059416	-0,106897	-1,432946	0,776545	5,866056	0,568840	-0,581703	-2,969585	-2,588625	-14,448728	2,909284	13,812485	0,059416	-0,106897	-1,432946	-7,614900	1,201888	0,568840	0,059416	-0,106897	-1,432946	-7,614900	1,201888	0,568840
13:21:42,59	0,353990	3,237955	-0,123971	0,672981	0,338005	0,273001	0,061469	-0,105378	-1,434511	0,732286	5,940553	0,561136	-0,577604	-2,969067	-2,588618	-14,457899	2,910243	13,823082	0,061469	-0,105378	-1,434511	-7,539853	1,115207	0,561136	0,061469	-0,105378	-1,434511	-7,539853	1,115207	0,561136
13:21:42,64	0,353990	3,237955	-0,123971	0,672981	0,338005	0,273001	0,058971	-0,108669	-1,434503	0,899665	5,802237	0,571732	-0,577509	-2,964550	-2,590133	-14,386327	2,887270	13,857135	0,058971	-0,108669	-1,434503	-7,630821	1,172981	0,571732	0,058971	-0,108669	-1,434503	-7,630821	1,172981	0,571732
13:21:42,69	0,353990	3,237955	-0,123971	0,672981	0,338005	0,273001	0,055011	-0,106492	-1,436019	0,802380	5,669787	0,605785	-0,577513	-2,970228	-2,587839	-14,406031	2,858356	13,786340	0,055011	-0,106492	-1,436019	-7,557254	1,351390	0,605785	0,055011	-0,106492	-1,436019	-7,557254	1,351390	0,605785
13:21:42,74	0,353990	3,237955	-0,123971	0,672981	0,338005	0,273001	0,059931	-0,109328	-1,433725	0,914958	5,923004	0,534990	-0,580595	-2,968789	-2,590213	-14,479170	2,910375	13,789884	0,059931	-0,109328	-1,433725	-7,667298	1,218411	0,534990	0,059931	-0,109328	-1,433725	-7,667298	1,218411	0,534990
13:21:42,79	0,353990	3,237955	-0,123971	0,672981	0,338005	0,273001	0,060226	-0,105940	-1,436099	0,747243	5,848967	0,538534	-0,577613	-2,974092	-2,592517	-14,452147	2,848719	13,774226	0,060226	-0,105940	-1,436099	-7,569027	1,121258	0,538534	0,060226	-0,105940	-1,436099	-7,569027	1,121258	0,538534
13:21:42,84	0,353990	3,237955	-0,123971	0,672981	0,338005	0,273001	0,063328	-0,111173	-1,438403	0,979507	6,064497	0,522876	-0,581138	-2,969381	-2,590582	-14,447689	2,880601	13,793494	0,063328	-0,111173	-1,438403	-7,747602	1,093288	0,522876	0,063328	-0,111173	-1,438403	-7,747602	1,093288	0,522876
13:21:42,89	0,353990	3,237955	-0,123971	0,672981	0,338005	0,273001	0,061010	-0,105765	-1,436468	0,728136	5,931921	0,542145	-0,576379	-2,969929	-2,592095	-14,416425	2,865971	13,818592	0,061010	-0,105765	-1,436468	-7,574452	1,142615	0,542145	0,061010	-0,105765	-1,436468	-7,574452	1,142615	0,542145
13:21:42,94	0,353990	3,237955	-0,123971	0,672981	0,338005	0,273001	0,059626	-0,104422	-1,438002	0,709709	5,892186	0,548479	-0,581609	-2,967511	-2,592117	-14,394059	2,909028	13,799829	0,059626	-0,104422	-1,438002	-7,487417	1,211521	0,548479	0,059626	-0,104422	-1,438002	-7,487417	1,211521	0,548479
13:21:42,99	0,353990	3,237955	-0,123971	0,672981	0,338005	0,273001	0,060336	-0,105404	-1,438015	0,722215	5,906360	0,548103	-0,581114	-2,968616	-2,592129	-14,433001	2,887006	13,799453	0,060336	-0,105404	-1,438015	-7,551975	1,170008	0,548103	0,060336	-0,105404	-1,438015	-7,551975	1,170008	0,548103
13:21:43,05	0,353990	3,237955	-0,123971	0,672981	0,338005	0,273001	0,060336	-0,105404	-1,438015	0,722215	5,906360	0,548103	-0,582863	-2,973248	-2,591342	-14,431157	2,862762	13,787499	0,060336	-0,105404	-1,438015	-7,551975	1,170008	0,548103	0,060336	-0,105404	-1,438015	-7,551975	1,170008	0,548103
13:21:43,10	0,353990	3,237955	-0,123971	0,672981	0,338005	0,273001	0,065221	-0,106205	-1,437228	0,743795	6,174125	0,536149	-0,577602	-2,966664	-2,592495	-14,424169	2,858107	13,828626	0,065221	-0,106205	-1,437228	-7,593277	1,054261	0,536149	0,065221	-0,106205	-1,437228	-7,593277	1,054261	0,536149
13:21:43,15	0,353990	3,237955	-0,123971	0,672981	0,338005	0,273001	0,056889	-0,107469	-1,438381	0,808976	5,749235	0,577277	-0,578626	-2,970277	-2,562172	-14,433527	2,893592	13,820385	0,056889	-0,107469	-1,438381	-7,627306	1,283441	0,577277	0,056889	-0,107469	-1,438381	-7,627306	1,283441	0,577277
13:21:43,20	0,353984	3,237985	-0,124975	0,672981	0,337994	0,272986	0,060530	-0,108388	-1,408058	0,882863	5,912739	0,569036	-0,581450	-2,953431	-2,017533	-14,883021	3,807487	13,762295	0,060530	-0,108388	-1,408058	-7,625630	1,161098	0,569036	0,060530	-0,108388	-1,408058	-7,625630	1,161098	0,569036
13:21:43,25	0,353984	3,237985	-0,124975	0,672981	0,337994	0,272986	0,047353	-0,097520	-0,863418	0,884390	4,381284	0,510946	-0,582169	-2,950478	-2,023775	-14,909309	3,767649	13,765402	0,047353	-0,097520	-0,863418	-6,770895	0,664084	0,510946	0,047353	-0,097520	-0,863418	-6,770895	0,664084	0,510946
13:21:43,30	0,353984	3,237985	-0,124975	0,672981	0,337994	0,272986	0,045155	-0,095421	-0,869661	0,727606	4,264135	0,514052	-0,580960	-2,950221	-2,030367	-14,880185	3,765410	13,769289	0,045155	-0,095421	-0,869661	-6,762922	0,719486	0,514052	0,045155	-0,095421	-0,869661	-6,762922	0,719486	0,514052
13:21:43,35	0,353984	3,237985	-0,124975	0,672981	0,337994	0,272986	0,044328	-0,096340	-0,876252	0,788010	4,247476	0,517939	-0,581529	-2,950521	-2,036578	-14,853371	3,745176	13,762311	0,044328	-0,096340	-0,876252	-6,774648	0,767742	0,517939	0,044328	-0,096340	-0,876252	-6,774648	0,767742	0,517939
13:21:43,40	0,353984	3,237985	-0,124975	0,672981	0,337994	0,272986	0,044872	-0,095997	-0,882464	0,766075	4,309131	0,510962	-0,582209	-2,950537	-2,043183	-14,882225	3,750934	13,786072	0,044872	-0,095997	-0,882464	-6,769684	0,786651	0,510962	0,044872	-0,095997	-0,882464	-6,769684	0,786651	0,510962
13:21:43,45	0,353984	3,237985	-0,124975	0,672981	0,337994	0,272986	0,045226	-0,095416	-0,889068	0,726428	4,299644	0,534722	-0,581706	-2,953453	-2,049786	-14,907071	3,722349	13,789084	0,045226	-0,095416	-0,889068	-6,763730	0,749416	0,534722	0,045226	-0,095416	-0,889068	-6,763730	0,749416	0,534722
13:21:43,50	0,353984	3,237985	-0,124975	0,672981	0,337994	0,272986	0,047500	-0,097310	-0,895672	0,787720	4,410669	0,537734	-0,581629	-2,955613	-2,050949	-14,871417	3,702917	13,759424	0,047500	-0,097310	-0,895672	-6,851090	0,681930	0,537734	0,047500	-0,097310	-0,895672	-6,851090	0,681930	0,537734
13:21:43,55	0,353984	3,237985	-0,124975	0,672981	0,337994	0,272986	0,049332	-0,098456	-0,896835	0,848329	4,546521	0,508075	-0,581120	-2,950437	-2,051371	-14,898961	3,716202	13,761246	0,049332	-0,098456	-0,896835	-6,880472	0,673977	0,508075	0,049332	-0,098456	-0,896835	-6,880472	0,673977	0,508075
13:21:43,60	0,353984	3,237985	-0,124975	0,672981	0,337994	0,272986	0,044595	-0,096309	-0,897257	0,734408	4,269731	0,509896	-0,582871	-2,953721	-2,052908	-14,885398	3,682103	13,760160	0,044595	-0,096309	-0,897257	-6,825837	0,768996	0,509896	0,044595	-0,096309	-0,897257	-6,825837	0,768996	0,509896
13:21:43,65	0,353984	3,237985	-0,124975	0,672981	0,337994	0,272986	0,048315	-0,096434	-0,898794	0,718155	4,491928	0,508810	-0,581071	-2,955109	-2,056381	-14,869415	3,693634	13,772274	0,048315	-0,096434	-0,898794	-6,851897	0,699232	0,508810	0,048315	-0,096434	-0,898794	-6,851897	0,699232	0,508810
13:21:43,70	0,353984	3,237985	-0,124975	0,672981	0,337994	0,272986	0,048617	-0,098687	-0,902267	0,853321	4,515722	0,520924	-0,581085	-2,954909	-2,057552	-14,880020	3,713057	13,773745	0,048617	-0,098687	-0,902267	-6,893641	0,699297	0,520924	0,048617	-0,098687	-0,902267	-6,893641	0,699297	0,520924
13:21:43,75	0,353984	3,237985	-0,124975	0,672981	0,337994	0,272986	0,048450	-0,098574	-0,903438	0,858966	4,488151	0,522395	-0,583505	-2,953020	-2,064193	-14,882706	3,677892	13,747478	0,048450	-0,098574	-0,903438	-6,879130	0,684822	0,522395	0,048450	-0,098574	-0,903438	-6,879130	0,684822	0,522395
13:21:43,80	0,353984	3,237985	-0,124975	0,672981	0,337994	0,272986	0,046876	-0,096248	-0,908143	0,708753	4,423526	0,485568	-0,582312	-2,952382	-2,062257	-14,879711	3,679092	13,736918	0,046876	-0,096248	-0,908143	-6,846749	0,743797	0,485568	0,046876	-0,096248	-0,908143	-6,846749	0,743797	0,485568
13:21:43,85	0,353984	3,237985	-0,124975	0,672981	0,337994	0,272986	0,046876	-0,096248	-0,908143	0,708753	4,423526	0,485568	-0,581108	-2,954586	-2,064946	-14,878946	3,719308	13,763941	0,046876	-0,096248	-0,908143	-6,846749	0,743797	0,485568	0,046876	-0,096248	-0,908143	-6,846749	0,743797	0,485568
13:21:43,90	0,353984	3,237985	-0,124975	0,672981	0,337994	0,272986	0,048182	-0,098394	-0,910832	0,855518	4,472036	0,512592	-0,579979	-2,953429	-2,066886	-14,879266	3,678249	13,773867	0,048182	-0,098394	-0,910832	-6,868388	0,689721	0,512592	0,048182	-0,098394	-0,910832	-6,868388	0,689721	0,512592
13:21:43,95	0,353984	3,237985	-0,124975	0,672981	0,337994	0,272986	0,046615	-0,098793	-0,912772	0,840565	4,410793	0,522517	-0,576531	-2,954283	-2,064942	-14,911332	3,639824	13,781942	0,046615	-0,098793	-0,912772	-6,914689	0,751505	0,522517	0,046615	-0,098793	-0,912772	-6,914689	0,751505	0,522517
13:21:44,00	0,353984	3,237985	-0,124975	0,672981	0,337994	0,272986	0,045631	-0,102206	-0,910828	0,968736	4,351073	0,530593	-0,580650	-2,953599	-2,068430	-14,914285	3,687418	13,809235	0,045631	-0,102206	-0,910828	-7,054445	0,769021	0,530593	0,045631	-0,102206	-0,910828	-7,054445	0,769021	0,530593
13:21:44,05	0,353984	3,237985	-0,124975	0,672981	0,337994	0,272986	0,047098	-0,098296	-0,914316	0,805167	4,401008	0,557885	-0,582459	-2,953289	-2,071950	-14,924199	3,675747	13,791458	0,047098	-0,098296	-0,914316	-6,911096	0,703788	0,557885	0,047098	-0,098296	-0,914316	-6,911096	0,703788	0,557885
13:21:44,10	0,353984	3,237985	-0,124975	0,672981	0,337994	0,272986	0,047734	-0,096575	-0,917836	0,700580	4,431324	0,540108	-0,581171	-2,953749	-2,071520	-14,881212	3,702954	13,816006	0,047734	-0,096575	-0,917836	-6,880537	0,684188	0,540108	0,047734	-0,096575	-0,917836	-6,880537	0,684188	0,540108
13:21:44,15	0,353984	3,237985	-0,124975	0,672981	0,337994	0,272986	0,047488	-0,097921	-0,917405	0,815621	4,442150	0,564656	-0,581165	-2,955983	-2,071143	-14,879788	3,677094	13,785532	0,047488	-0,097921	-0,917405	-6,871148	0,714333	0,564656	0,047488	-0,097921	-0,917405	-6,871148	0,714333	0,564656
13:21:44,20	0,353984	3,237985	-0,124975	0,672981	0,337994	0,272986	0,049420	-0,099043	-0,917029	0,852283	4,556773	0,534183	-0,580026	-2,955171	-2,076993	-14,881946	3,661844	13,764717	0,049420	-0,099043	-0,917029	-6,922564	0,677300	0,534183	0,049420	-0,099043	-0,917029	-6,922564	0,677300	0,534183
13:21:44,25	0,353984	3,237985	-0,124975	0,672981	0,337994	0,272986	0,048148	-0,099623	-0,922879	0,868178	4,496363	0,513367	-0,582344	-2,954432	-2,073874	-14,878604	3,698428	13,783046	0,048148	-0,099623	-0,922879	-6,952231	0,716775	0,513367	0,048148	-0,099623	-0,922879	-6,952231	0,716775	0,513367
13:21:44,30	0,353984	3,237985	-0,124975	0,672981	0,337994	0,272986	0,048666	-0,097246	-0,919760	0,777937	4,507947	0,531697	-0,582946	-2,949626	-2,075065	-14,862184	3,671548	13,768815	0,048666	-0,097246	-0,919760	-6,855892	0,687628	0,531697	0,048666	-0,097246	-0,919760	-6,855892	0,687628	0,531697
13:21:44,35	0,353984	3,237985	-0,124975	0,672981	0,337994	0,272986	0,050321	-0,099456	-0,922478	0,865491	4,563464	0,542995	-0,581258	-2,956969	-2,076593	-14,918695	3,690006	13,794344	0,050321	-0,099456	-0,922478	-6,941782	0,613278	0,542995	0,050321	-0,099456	-0,922478	-6,941782	0,613278	0,542995
13:21:44,40	0,353984	3,237985	-0,124975	0,672981	0,337994	0,272986	0,045936	-0,096876	-0,925629	0,697679	4,368828	0,510151	-0,581299	-2,951882	-2,079744	-14,906609	3,644171	13,761501	0,045936	-0,096876	-0,925629	-6,907063	0,762865	0,510151	0,045936	-0,096876	-0,925629	-6,907063	0,762865	0,510151
13:21:44,45	0,353984	3,237985	-0,124975	0,672981	0,337994	0,272986	0,045936	-0,096876	-0,925629	0,697679	4,368828	0,510151	-0,582390	-2,953285	-2,077791	-14,878883	3,656043	13,750321	0,047696	-0,096632	-0,923677	-6,876469	0,734287	0,498972	0,047696	-0,096632	-0,923677	-6,876469	0,734287	0,498972
13:21:44,50	0,353984	3,237985	-0,124975	0,672981	0,337994	0,272986	0,046490	-0,101282	-0,924804	0,912831	4,411140	0,547972	-0,577760	-2,954565	-2,078919	-14,901943	3,625311	13,799321	0,046490	-0,101282	-0,924804	-7,037843	0,761638	0,547972	0,046490	-0,101282	-0,924804	-7,037843	0,761638	0,547972
13:21:44,55	0,353984	3,237985	-0,124975	0,672981	0,337994	0,272986	0,046490	-0,101282	-0,924804	0,912831	4,411140	0,547972	-0,581863	-2,950821	-2,079744	-14,896155	3,656479	13,761848	0,046490	-0,101282	-0,924804	-7,037843	0,761638	0,547972	0,046490	-0,101282	-0,924804	-7,037843	0,761638	0,547972
13:21:44,60	0,353984	3,237985	-0,124975	0,672981	0,337994	0,272986	0,045133	-0,095005	-0,926794	0,619595	4,291514	0,536437	-0,582518	-2,950251	-2,080909	-14,927828	3,678572	13,787787	0,045133	-0,095005	-0,926794	-6,838312	0,748559	0,536437	0,045133	-0,095005	-0,926794	-6,838312	0,748559	0,536437
13:21:44,65	0,353984	3,237985	-0,124975	0,672981	0,337994	0,272986	0,045133	-0,095005	-0,926794	0,619595	4,291514	0,536437	-0,578943	-2,953887	-2,080872	-14,898873	3,624002	13,790642	0,045133	-0,095005	-0,926794	-6,838312	0,748559	0,536437	0,045133	-0,095005	-0,926794	-6,838312	0,748559	0,536437
13:21:44,70	0,353984	3,237985	-0,124975	0,672981	0,337994	0,272986	0,046494	-0,099920	-0,926758	0,842363	4,414656	0,539293	-0,581373	-2,956496	-2,079726	-14,950410	3,644490	13,785479	0,046494	-0,099920	-0,926758	-7,001325	0,764849	0,539293	0,046494	-0,099920	-0,926758	-7,001325	0,764849	0,539293
13:21:44,75	0,353984	3,237985	-0,124975	0,672981	0,337994	0,272986	0,049969	-0,099119	-0,925611	0,792713	4,540444	0,534129	-0,582996	-2,954749	-2,084382	-14,874567	3,652123	13,763530	0,049969	-0,099119	-0,925611	-6,988138	0,617902	0,534129	0,049969	-0,099119	-0,925611	-6,988138	0,617902	0,534129
13:21:44,80	0,353984	3,237985	-0,124975	0,672981	0,337994	0,272986	0,049267	-0,096840	-0,930268	0,718738	4,565800	0,512180	-0,583040	-2,954340	-2,083608	-14,883818	3,619699	13,767013	0,049267	-0,096840	-0,930268	-6,883214	0,698374	0,512180	0,049267	-0,096840	-0,930268	-6,883214	0,698374	0,512180
13:21:44,85	0,353984	3,237985	-0,124975	0,672981	0,337994	0,272986	0,048935	-0,096598	-0,929493	0,673431	4,556775	0,515664	-0,583112	-2,954301	-2,083987	-14,912081	3,616503	13,796497	0,048935	-0,096598	-0,929493	-6,909498	0,715353	0,515664	0,048935	-0,096598	-0,929493	-6,909498	0,715353	0,515664
13:21:44,90	0,353984	3,237985	-0,124975	0,672981	0,337994	0,272986	0,048938	-0,096516	-0,929873	0,652254	4,534013	0,545147	-0,580075	-2,953769	-2,083219	-14,881404	3,638892	13,763119	0,048938	-0,096516	-0,929873	-6,924216	0,692415	0,545147	0,048938	-0,096516	-0,929873	-6,924216	0,692415	0,545147
13:21:44,95	0,353984	3,237985	-0,124975	0,672981	0,337994	0,272986	0,046958	-0,098879	-0,929105	0,809899	4,446451	0,511770	-0,581824	-2,954097	-2,085530	-14,866005	3,637070	13,783338	0,046958	-0,098879	-0,929105	-6,952129	0,760244	0,511770	0,046958	-0,098879	-0,929105	-6,952129	0,760244	0,511770
13:21:45,00	0,353984	3,237985	-0,124975	0,672981	0,337994	0,272986	0,047977	-0,098769	-0,931802	0,810047	4,491355	0,542589	-0,580681	-2,954596	-2,085916	-14,885454	3,648046	13,793938	0,047977	-0,098769	-0,931802	-6,943293	0,725157	0,542589	0,047977	-0,098769	-0,931802	-6,943293	0,725157	0,542589
13:21:45,05	0,353984	3,237985	-0,124975	0,672981	0,337994	0,272986	0,047977	-0,098769	-0,931802	0,810047	4,491355	0,542589	-0,582483	-2,955951	-2,085153	-14,896936	3,613885	13,777450	0,047977	-0,098769	-0,931802	-6,943293	0,725157	0,542589	0,047977	-0,098769	-0,931802	-6,943293	0,725157	0,542589
13:21:45,10	0,353984	3,237985	-0,124975	0,672981	0,337994	0,272986	0,050052	-0,097885	-0,931039	0,728786	4,606385	0,526100	-0,581286	-2,953699	-2,084370	-14,892569	3,644194	13,792976	0,050052	-0,097885	-0,931039	-6,955209	0,677308	0,526100	0,050052	-0,097885	-0,931039	-6,955209	0,677308	0,526100
13:21:45,15	0,353984	3,237985	-0,124975	0,672981	0,337994	0,272986	0,048588	-0,095702	-0,934142	0,652947	4,520470	0,543769	-0,583642	-2,953592	-2,088256	-14,886580	3,651408	13,795119	0,048588	-0,095702	-0,934142	-6,859688	0,706310	0,543769	0,048588	-0,095702	-0,934142	-6,859688	0,706310	0,543769
13:21:45,20	0,353984	3,237985	-0,124975	0,672981	0,337994	0,272986	0,048588	-0,095702	-0,934142	0,652947	4,520470	0,543769	-0,581330	-2,954251	-2,086323	-14,912207	3,647419	13,789535	0,048588	-0,095702	-0,934142	-6,859688	0,706310	0,543769	0,048588	-0,095702	-0,934142	-6,859688	0,706310	0,543769
13:21:45,25	0,353984	3,237985	-0,124975	0,672981	0,337994	0,272986	0,045035	-0,097031	-0,932201	0,721534	4,329018	0,553299	-0,580715	-2,951179	-2,086315	-14,892640	3,654350	13,804648	0,045035	-0,097031	-0,932201	-6,895369	0,793733	0,553299	0,045035	-0,097031	-0,932201	-6,895369	0,793733	0,553299
13:21:45,30	0,353984	3,237985	-0,124975	0,672981	0,337994	0,272986	0,045035	-0,097031	-0,932201	0,721534	4,329018	0,553299	-0,582467	-2,951008	-2,091360	-14,863493	3,619950	13,801194	0,045035	-0,097031	-0,932201	-6,895369	0,793733	0,553299	0,045035	-0,097031	-0,932201	-6,895369	0,793733	0,553299
13:21:45,36	0,353984	3,237985	-0,124975	0,672981	0,337994	0,272986	0,045763	-0,095428	-0,937246	0,622966	4,409267	0,549845	-0,581310	-2,954365	-2,086728	-14,901231	3,634389	13,760167	0,045763	-0,095428	-0,937246	-6,868110	0,816909	0,549845	0,045763	-0,095428	-0,937246	-6,868110	0,816909	0,549845
13:21:45,41	0,353984	3,237985	-0,124975	0,672981	0,337994	0,272986	0,045375	-0,097285	-0,935701	0,761792	4,354755	0,536403	-0,580705	-2,952642	-2,087866	-14,882216	3,631668	13,794853	0,045375	-0,097285	-0,935701	-6,875106	0,792821	0,536403	0,045375	-0,097285	-0,935701	-6,875106	0,792821	0,536403
13:21:45,46	0,353984	3,237985	-0,124975	0,672981	0,337994	0,272986	0,046297	-0,097770	-0,933752	0,745561	4,414993	0,543503	-0,582204	-2,954255	-2,000848	-14,993706	3,813958	13,787151	0,046297	-0,097770	-0,933752	-6,929400	0,780667	0,543503	0,046297	-0,097770	-0,933752	-6,929400	0,780667	0,543503
13:21:45,51	0,354027	3,237988	-0,125978	0,672991	0,338000	0,272999	0,048444	-0,097278	-0,846734	0,822114	4,338913	0,535801	-0,586077	-2,942734	-1,516458	-15,521166	4,635180	13,748048	0,048444	-0,097278	-0,846734	-6,814245	0,536087	0,535801	0,048444	-0,097278	-0,846734	-6,814245	0,536087	0,535801
13:21:45,56	0,354027	3,237988	-0,125978	0,672991	0,338000	0,272999	0,040403	-0,088164	-0,362344	0,795656	3,053387	0,496698	-0,584907	-2,940319	-1,522298	-15,487363	4,571174	13,725539	0,040403	-0,088164	-0,362344	-6,125256	-0,118237	0,496698	0,040403	-0,088164	-0,362344	-6,125256	-0,118237	0,496698
13:21:45,61	0,354027	3,237988	-0,125978	0,672991	0,338000	0,272999	0,037725	-0,087970	-0,368184	0,747023	2,975434	0,474190	-0,585562	-2,937666	-1,530853	-15,492746	4,570219	13,740740	0,037725	-0,087970	-0,368184	-6,158636	0,013994	0,474190	0,037725	-0,087970	-0,368184	-6,158636	0,013994	0,474190
13:21:45,66	0,354027	3,237988	-0,125978	0,672991	0,338000	0,272999	0,035756	-0,086076	-0,376739	0,645031	2,868865	0,489391	-0,583799	-2,939794	-1,534723	-15,491396	4,568807	13,747870	0,035756	-0,086076	-0,376739	-6,111970	0,061987	0,489391	0,035756	-0,086076	-0,376739	-6,111970	0,061987	0,489391
13:21:45,71	0,354027	3,237988	-0,125978	0,672991	0,338000	0,272999	0,036717	-0,088667	-0,380609	0,779200	2,920688	0,496520	-0,584468	-2,940815	-1,539392	-15,513131	4,542204	13,749815	0,036717	-0,088667	-0,380609	-6,181173	0,038408	0,496520	0,036717	-0,088667	-0,380609	-6,181173	0,038408	0,496520
13:21:45,76	0,354027	3,237988	-0,125978	0,672991	0,338000	0,272999	0,037936	-0,088598	-0,385278	0,741699	2,978576	0,498466	-0,586776	-2,941890	-1,545580	-15,484437	4,559176	13,772651	0,037936	-0,088598	-0,385278	-6,213247	0,000572	0,498466	0,037936	-0,088598	-0,385278	-6,213247	0,000572	0,498466
13:21:45,81	0,354027	3,237988	-0,125978	0,672991	0,338000	0,272999	0,040021	-0,087137	-0,391466	0,694778	3,103351	0,521302	-0,583249	-2,939732	-1,550650	-15,469123	4,539775	13,746816	0,040021	-0,087137	-0,391466	-6,145488	-0,038312	0,521302	0,040021	-0,087137	-0,391466	-6,145488	-0,038312	0,521302
13:21:45,86	0,354027	3,237988	-0,125978	0,672991	0,338000	0,272999	0,036389	-0,089112	-0,396536	0,788330	2,937445	0,495467	-0,583357	-2,936740	-1,550315	-15,500417	4,494168	13,711982	0,036389	-0,089112	-0,396536	-6,206969	0,080901	0,495467	0,036389	-0,089112	-0,396536	-6,206969	0,080901	0,495467
13:21:45,91	0,354027	3,237988	-0,125978	0,672991	0,338000	0,272999	0,033852	-0,087523	-0,396201	0,650535	2,801199	0,460633	-0,583367	-2,941830	-1,553381	-15,512653	4,507408	13,747557	0,038264	-0,090059	-0,399267	-6,281871	0,009697	0,496208	0,038264	-0,090059	-0,399267	-6,281871	0,009697	0,496208
13:21:45,96	0,354027	3,237988	-0,125978	0,672991	0,338000	0,272999	0,038264	-0,090059	-0,399267	0,787798	3,013434	0,496208	-0,585659	-2,941142	-1,556111	-15,481197	4,514568	13,724605	0,038264	-0,090059	-0,399267	-6,281871	0,009697	0,496208	0,038264	-0,090059	-0,399267	-6,281871	0,009697	0,496208
13:21:46,01	0,354027	3,237988	-0,125978	0,672991	0,338000	0,272999	0,038815	-0,087730	-0,401997	0,688599	3,065751	0,473255	-0,585185	-2,938712	-1,560390	-15,510016	4,495514	13,751562	0,038815	-0,087730	-0,401997	-6,198213	0,018756	0,473255	0,038815	-0,087730	-0,401997	-6,198213	0,018756	0,473255
13:21:46,06	0,354027	3,237988	-0,125978	0,672991	0,338000	0,272999	0,036473	-0,086926	-0,406276	0,615884	2,928547	0,500213	-0,582785	-2,941270	-1,558822	-15,504736	4,507825	13,746139	0,036473	-0,086926	-0,406276	-6,207819	0,065382	0,500213	0,036473	-0,086926	-0,406276	-6,207819	0,065382	0,500213
13:21:46,11	0,354027	3,237988	-0,125978	0,672991	0,338000	0,272999	0,037489	-0,090283	-0,404708	0,803726	2,979749	0,494789	-0,584624	-2,943542	-1,563098	-15,532239	4,499570	13,752949	0,037489	-0,090283	-0,404708	-6,283467	0,036898	0,494789	0,037489	-0,090283	-0,404708	-6,283467	0,036898	0,494789
13:21:46,16	0,354027	3,237988	-0,125978	0,672991	0,338000	0,272999	0,040376	-0,089826	-0,408984	0,759100	3,110208	0,501599	-0,582812	-2,942372	-1,561148	-15,492450	4,439703	13,740232	0,040376	-0,089826	-0,408984	-6,292277	-0,059311	0,501599	0,040376	-0,089826	-0,408984	-6,292277	-0,059311	0,501599
13:21:46,21	0,354027	3,237988	-0,125978	0,672991	0,338000	0,272999	0,040728	-0,092124	-0,411314	0,896445	3,136498	0,483940	-0,582811	-2,944996	-1,565428	-15,516396	4,511087	13,735289	0,040728	-0,092124	-0,411314	-6,335254	-0,060689	0,483940	0,040728	-0,092124	-0,411314	-6,335254	-0,060689	0,483940
13:21:46,26	0,354027	3,237988	-0,125978	0,672991	0,338000	0,272999	0,040728	-0,092124	-0,411314	0,896445	3,136498	0,483940	-0,582838	-2,940321	-1,565820	-15,512145	4,507601	13,755442	0,040728	-0,092124	-0,411314	-6,335254	-0,060689	0,483940	0,040728	-0,092124	-0,411314	-6,335254	-0,060689	0,483940
13:21:46,31	0,354027	3,237988	-0,125978	0,672991	0,338000	0,272999	0,036693	-0,089763	-0,411705	0,772795	2,932097	0,504092	-0,584077	-2,941369	-1,572439	-15,534268	4,516008	13,749907	0,036693	-0,089763	-0,411705	-6,273590	0,051666	0,504092	0,036693	-0,089763	-0,411705	-6,273590	0,051666	0,504092
13:21:46,36	0,354027	3,237988	-0,125978	0,672991	0,338000	0,272999	0,038220	-0,089214	-0,418325	0,740454	2,988130	0,498557	-0,585145	-2,942592	-1,568906	-15,477014	4,472792	13,755109	0,038220	-0,089214	-0,418325	-6,262815	-0,012157	0,498557	0,038220	-0,089214	-0,418325	-6,262815	-0,012157	0,498557
13:21:46,41	0,354027	3,237988	-0,125978	0,672991	0,338000	0,272999	0,039813	-0,088900	-0,414792	0,715350	3,142165	0,503759	-0,583388	-2,940091	-1,571247	-15,471467	4,474385	13,752356	0,039813	-0,088900	-0,414792	-6,263304	0,016814	0,503759	0,039813	-0,088900	-0,414792	-6,263304	0,016814	0,503759
13:21:46,47	0,354027	3,237988	-0,125978	0,672991	0,338000	0,272999	0,036769	-0,089171	-0,417133	0,733618	2,987862	0,501007	-0,585236	-2,944225	-1,573529	-15,480937	4,494763	13,718839	0,036769	-0,089171	-0,417133	-6,266344	0,101500	0,501007	0,036769	-0,089171	-0,417133	-6,266344	0,101500	0,501007
13:21:46,52	0,354027	3,237988	-0,125978	0,672991	0,338000	0,272999	0,041273	-0,089638	-0,419414	0,770808	3,203674	0,467489	-0,584019	-2,941659	-1,572845	-15,501258	4,483494	13,705134	0,041273	-0,089638	-0,419414	-6,265804	-0,036244	0,467489	0,041273	-0,089638	-0,419414	-6,265804	-0,036244	0,467489
13:21:46,57	0,354027	3,237988	-0,125978	0,672991	0,338000	0,272999	0,038443	-0,089409	-0,418731	0,738963	3,044560	0,453784	-0,583454	-2,944056	-1,573588	-15,506578	4,464809	13,738700	0,038443	-0,089409	-0,418731	-6,279646	0,026782	0,453784	0,038443	-0,089409	-0,418731	-6,279646	0,026782	0,453784
13:21:46,62	0,354027	3,237988	-0,125978	0,672991	0,338000	0,272999	0,040236	-0,091097	-0,419474	0,807886	3,142511	0,487351	-0,582860	-2,945274	-1,573567	-15,495000	4,433065	13,752008	0,040236	-0,091097	-0,419474	-6,343214	-0,015987	0,487351	0,040236	-0,091097	-0,419474	-6,343214	-0,015987	0,487351
13:21:46,67	0,354027	3,237988	-0,125978	0,672991	0,338000	0,272999	0,040994	-0,092220	-0,419452	0,844577	3,207830	0,500659	-0,586385	-2,936975	-1,577882	-15,474446	4,471007	13,741725	0,040994	-0,092220	-0,419452	-6,394674	-0,010176	0,500659	0,040994	-0,092220	-0,419452	-6,394674	-0,010176	0,500659
13:21:46,72	0,354027	3,237988	-0,125978	0,672991	0,338000	0,272999	0,035569	-0,085019	-0,423768	0,513249	2,924573	0,490376	-0,582236	-2,940533	-1,577451	-15,468177	4,465736	13,765645	0,035569	-0,085019	-0,423768	-6,160706	0,132409	0,490376	0,035569	-0,085019	-0,423768	-6,160706	0,132409	0,490376
13:21:46,77	0,354027	3,237988	-0,125978	0,672991	0,338000	0,272999	0,036576	-0,090390	-0,423337	0,791155	2,984989	0,514295	-0,584020	-2,940764	-1,576680	-15,486293	4,489927	13,770639	0,036576	-0,090390	-0,423337	-6,304490	0,113794	0,514295	0,036576	-0,090390	-0,423337	-6,304490	0,113794	0,514295
13:21:46,82	0,354027	3,237988	-0,125978	0,672991	0,338000	0,272999	0,037668	-0,088960	-0,422566	0,728684	3,014009	0,519289	-0,582910	-2,943631	-1,576695	-15,516145	4,455596	13,750241	0,037668	-0,088960	-0,422566	-6,254702	0,057061	0,519289	0,037668	-0,088960	-0,422566	-6,254702	0,057061	0,519289
13:21:46,87	0,354027	3,237988	-0,125978	0,672991	0,338000	0,272999	0,039596	-0,091355	-0,422581	0,808549	3,105565	0,498891	-0,585836	-2,942623	-1,580968	-15,494643	4,452411	13,752162	0,039596	-0,091355	-0,422581	-6,362819	-0,002712	0,498891	0,039596	-0,091355	-0,422581	-6,362819	-0,002712	0,498891
13:21:46,92	0,354027	3,237988	-0,125978	0,672991	0,338000	0,272999	0,040186	-0,088317	-0,426853	0,658580	3,156452	0,500812	-0,582209	-2,940647	-1,576256	-15,451660	4,456084	13,793497	0,040186	-0,088317	-0,426853	-6,274326	0,001871	0,500812	0,040186	-0,088317	-0,426853	-6,274326	0,001871	0,500812
13:21:46,97	0,354027	3,237988	-0,125978	0,672991	0,338000	0,272999	0,036661	-0,090470	-0,422141	0,795200	3,008559	0,542147	-0,583467	-2,941880	-1,580595	-15,491261	4,454744	13,728269	0,036661	-0,090470	-0,422141	-6,306704	0,130662	0,542147	0,036661	-0,090470	-0,422141	-6,306704	0,130662	0,542147
13:21:47,02	0,354027	3,237988	-0,125978	0,672991	0,338000	0,272999	0,038358	-0,089998	-0,426481	0,749672	3,063190	0,476920	-0,584671	-2,943349	-1,579840	-15,509083	4,447125	13,703097	0,038358	-0,089998	-0,426481	-6,315145	0,052059	0,476920	0,038358	-0,089998	-0,426481	-6,315145	0,052059	0,476920
13:21:47,07	0,354027	3,237988	-0,125978	0,672991	0,338000	0,272999	0,040232	-0,089689	-0,425726	0,718114	3,148992	0,451748	-0,582857	-2,940383	-1,580975	-15,467326	4,429302	13,732612	0,036756	-0,089777	-0,426861	-6,319365	0,127962	0,481263	0,036756	-0,089777	-0,426861	-6,319365	0,127962	0,481263
13:21:47,12	0,354027	3,237988	-0,125978	0,672991	0,338000	0,272999	0,036756	-0,089777	-0,426861	0,728134	3,013332	0,481263	-0,582936	-2,944612	-1,582930	-15,526649	4,471671	13,730282	0,036756	-0,089777	-0,426861	-6,319365	0,127962	0,481263	0,036756	-0,089777	-0,426861	-6,319365	0,127962	0,481263
13:21:47,17	0,354027	3,237988	-0,125978	0,672991	0,338000	0,272999	0,040458	-0,091824	-0,428816	0,841586	3,133266	0,478933	-0,582987	-2,941935	-1,583709	-15,537182	4,465050	13,750421	0,040458	-0,091824	-0,428816	-6,366568	-0,042694	0,478933	0,040458	-0,091824	-0,428816	-6,366568	-0,042694	0,478933
13:21:47,22	0,354027	3,237988	-0,125978	0,672991	0,338000	0,272999	0,038165	-0,090441	-0,429594	0,758685	3,008237	0,499071	-0,584192	-2,942118	-1,585629	-15,532314	4,434662	13,779402	0,038165	-0,090441	-0,429594	-6,340926	0,012250	0,499071	0,038165	-0,090441	-0,429594	-6,340926	0,012250	0,499071
13:21:47,27	0,354027	3,237988	-0,125978	0,672991	0,338000	0,272999	0,038926	-0,089489	-0,431515	0,685278	3,067201	0,528052	-0,586507	-2,944776	-1,586421	-15,527360	4,448543	13,745567	0,038926	-0,089489	-0,431515	-6,339570	0,011502	0,528052	0,038926	-0,089489	-0,431515	-6,339570	0,011502	0,528052
13:21:47,32	0,354027	3,237988	-0,125978	0,672991	0,338000	0,272999	0,042386	-0,088813	-0,432307	0,664662	3,244458	0,494217	-0,584707	-2,943524	-1,585255	-15,521845	4,479496	13,746289	0,042386	-0,088813	-0,432307	-6,307177	-0,082832	0,494217	0,042386	-0,088813	-0,432307	-6,307177	-0,082832	0,494217
13:21:47,37	0,354027	3,237988	-0,125978	0,672991	0,338000	0,272999	0,040402	-0,089746	-0,431141	0,742736	3,130589	0,494939	-0,584718	-2,940158	-1,586448	-15,517829	4,479242	13,728082	0,040402	-0,089746	-0,431141	-6,302336	-0,040956	0,494939	0,040402	-0,089746	-0,431141	-6,302336	-0,040956	0,494939
13:21:47,42	0,354027	3,237988	-0,125978	0,672991	0,338000	0,272999	0,037492	-0,088053	-0,432334	0,656507	2,982867	0,476733	-0,582878	-2,944148	-1,586779	-15,473528	4,429389	13,750183	0,037492	-0,088053	-0,432334	-6,255692	0,039768	0,476733	0,037492	-0,088053	-0,432334	-6,255692	0,039768	0,476733
13:21:47,47	0,354027	3,237988	-0,125978	0,672991	0,338000	0,272999	0,040028	-0,091642	-0,432665	0,822097	3,178026	0,498834	-0,582859	-2,939320	-1,588728	-15,451707	4,442039	13,757115	0,040028	-0,091642	-0,432665	-6,371817	0,035858	0,498834	0,040028	-0,091642	-0,432665	-6,371817	0,035858	0,498834
13:21:47,52	0,354027	3,237988	-0,125978	0,672991	0,338000	0,272999	0,035837	-0,089245	-0,434614	0,719282	2,972665	0,505766	-0,581683	-2,941403	-1,586027	-15,466668	4,440145	13,726388	0,035837	-0,089245	-0,434614	-6,286413	0,159493	0,505766	0,035837	-0,089245	-0,434614	-6,286413	0,159493	0,505766
13:21:47,57	0,354027	3,237988	-0,125978	0,672991	0,338000	0,272999	0,037053	-0,091304	-0,431913	0,817272	3,023903	0,475038	-0,585274	-2,945412	-1,587186	-15,501973	4,446500	13,740979	0,037053	-0,091304	-0,431913	-6,350118	0,115252	0,475038	0,037053	-0,091304	-0,431913	-6,350118	0,115252	0,475038
13:21:47,62	0,354027	3,237988	-0,125978	0,672991	0,338000	0,272999	0,042320	-0,090199	-0,433072	0,747625	3,264048	0,489630	-0,579992	-2,942325	-1,590668	-15,482456	4,412745	13,757723	0,042320	-0,090199	-0,433072	-6,332965	-0,058083	0,489630	0,042320	-0,090199	-0,433072	-6,332965	-0,058083	0,489630
13:21:47,67	0,354027	3,237988	-0,125978	0,672991	0,338000	0,272999	0,037005	-0,093229	-0,436554	0,885749	3,021465	0,506374	-0,585873	-2,941391	-1,591071	-15,495401	4,474790	13,764056	0,037005	-0,093229	-0,436554	-6,432753	0,116534	0,506374	0,037005	-0,093229	-0,436554	-6,432753	0,116534	0,506374
13:21:47,72	0,354027	3,237988	-0,125978	0,672991	0,338000	0,272999	0,039137	-0,087670	-0,436957	0,643919	3,090091	0,512706	-0,584760	-2,944406	-1,587991	-15,531363	4,437283	13,727179	0,039137	-0,087670	-0,436957	-6,238169	0,017807	0,512706	0,039137	-0,087670	-0,436957	-6,238169	0,017807	0,512706
13:21:47,77	0,354027	3,237988	-0,125978	0,672991	0,338000	0,272999	0,041192	-0,090141	-0,433877	0,721946	3,184561	0,475829	-0,581997	-2,942308	-1,495085	-15,551778	4,552399	13,752855	0,041192	-0,090141	-0,433877	-6,354111	-0,049042	0,475829	0,041192	-0,090141	-0,433877	-6,354111	-0,049042	0,475829
13:21:47,82	0,354015	3,237972	-0,126990	0,672992	0,337978	0,272998	0,037993	-0,091485	-0,340971	0,881315	2,942978	0,501505	-0,583491	-2,925658	-0,998687	-16,089362	5,395486	13,689041	0,037993	-0,091485	-0,340971	-6,300240	-0,039508	0,501505	0,037993	-0,091485	-0,340971	-6,300240	-0,039508	0,501505
13:21:47,87	0,354015	3,237972	-0,126990	0,672992	0,337978	0,272998	0,024321	-0,081866	0,155427	0,842458	1,344929	0,437692	-0,587084	-2,924056	-1,011122	-16,082566	5,384988	13,705509	0,024321	-0,081866	0,155427	-5,583989	-0,564304	0,437692	0,024321	-0,081866	0,155427	-5,583989	-0,564304	0,437692
13:21:47,92	0,354015	3,237972	-0,126990	0,672992	0,337978	0,272998	0,024730	-0,077953	0,142992	0,633319	1,377307	0,454159	-0,585368	-2,928768	-1,018478	-16,098837	5,373924	13,723931	0,024730	-0,077953	0,142992	-5,486003	-0,563996	0,454159	0,024730	-0,077953	0,142992	-5,486003	-0,563996	0,454159
13:21:47,97	0,354015	3,237972	-0,126990	0,672992	0,337978	0,272998	0,027953	-0,081795	0,135636	0,815376	1,536334	0,472581	-0,586588	-2,926260	-1,027440	-16,104974	5,401515	13,715957	0,027953	-0,081795	0,135636	-5,605528	-0,657959	0,472581	0,027953	-0,081795	0,135636	-5,605528	-0,657959	0,472581
13:21:48,02	0,354015	3,237972	-0,126990	0,672992	0,337978	0,272998	0,026391	-0,079485	0,126674	0,716085	1,436006	0,464607	-0,587253	-2,928090	-1,032460	-16,113398	5,352303	13,755896	0,026391	-0,079485	0,126674	-5,523488	-0,635680	0,464607	0,026391	-0,079485	0,126674	-5,523488	-0,635680	0,464607
13:21:48,07	0,354015	3,237972	-0,126990	0,672992	0,337978	0,272998	0,028308	-0,079824	0,121654	0,686892	1,553021	0,504546	-0,590759	-2,929848	-1,032885	-16,127147	5,403853	13,713474	0,031584	-0,077667	0,121230	-5,484374	-0,793661	0,462124	0,031584	-0,077667	0,121230	-5,484374	-0,793661	0,462124
13:21:48,12	0,354015	3,237972	-0,126990	0,672992	0,337978	0,272998	0,031584	-0,077667	0,121230	0,612488	1,685662	0,462124	-0,589037	-2,928864	-1,039123	-16,122721	5,363227	13,687296	0,031584	-0,077667	0,121230	-5,484374	-0,793661	0,462124	0,031584	-0,077667	0,121230	-5,484374	-0,793661	0,462124
13:21:48,17	0,354015	3,237972	-0,126990	0,672992	0,337978	0,272998	0,029870	-0,078666	0,114991	0,631463	1,620716	0,435947	-0,586710	-2,926861	-1,042986	-16,108110	5,329785	13,718195	0,029870	-0,078666	0,114991	-5,543816	-0,724112	0,435947	0,029870	-0,078666	0,114991	-5,543816	-0,724112	0,435947
13:21:48,22	0,354015	3,237972	-0,126990	0,672992	0,337978	0,272998	0,026973	-0,079680	0,111128	0,662540	1,499406	0,466845	-0,585449	-2,929885	-1,044134	-16,088169	5,363537	13,709849	0,026973	-0,079680	0,111128	-5,592346	-0,617946	0,466845	0,026973	-0,079680	0,111128	-5,592346	-0,617946	0,466845
13:21:48,27	0,354015	3,237972	-0,126990	0,672992	0,337978	0,272998	0,028961	-0,082284	0,109980	0,837131	1,603173	0,458500	-0,588445	-2,931457	-1,049195	-16,106828	5,363729	13,707530	0,028961	-0,082284	0,109980	-5,622142	-0,670234	0,458500	0,028961	-0,082284	0,109980	-5,622142	-0,670234	0,458500
13:21:48,32	0,354015	3,237972	-0,126990	0,672992	0,337978	0,272998	0,031821	-0,080475	0,104919	0,733905	1,735643	0,456181	-0,587935	-2,928953	-1,049209	-16,111999	5,292839	13,705781	0,031821	-0,080475	0,104919	-5,583370	-0,762282	0,456181	0,031821	-0,080475	0,104919	-5,583370	-0,762282	0,456181
13:21:48,37	0,354015	3,237972	-0,126990	0,672992	0,337978	0,272998	0,029396	-0,079665	0,104905	0,627812	1,640536	0,454431	-0,583219	-2,931225	-1,051917	-16,117095	5,307433	13,703581	0,029396	-0,079665	0,104905	-5,625886	-0,667066	0,454431	0,029396	-0,079665	0,104905	-5,625886	-0,667066	0,454431
13:21:48,42	0,354015	3,237972	-0,126990	0,672992	0,337978	0,272998	0,029006	-0,084885	0,102197	0,909321	1,608558	0,452232	-0,586200	-2,926766	-1,055442	-16,119579	5,320293	13,701465	0,029006	-0,084885	0,102197	-5,754113	-0,668448	0,452232	0,029006	-0,084885	0,102197	-5,754113	-0,668448	0,452232
13:21:48,47	0,354015	3,237972	-0,126990	0,672992	0,337978	0,272998	0,026635	-0,080074	0,098672	0,669073	1,476670	0,450115	-0,584391	-2,929615	-1,055412	-16,110084	5,332008	13,716150	0,026635	-0,080074	0,098672	-5,616742	-0,614190	0,450115	0,026635	-0,080074	0,098672	-5,616742	-0,614190	0,450115
13:21:48,52	0,354015	3,237972	-0,126990	0,672992	0,337978	0,272998	0,028198	-0,083065	0,098702	0,839509	1,560323	0,464800	-0,586842	-2,932317	-1,058135	-16,150767	5,319986	13,726706	0,028198	-0,083065	0,098702	-5,681116	-0,653250	0,464800	0,028198	-0,083065	0,098702	-5,681116	-0,653250	0,464800
13:21:48,57	0,354015	3,237972	-0,126990	0,672992	0,337978	0,272998	0,031764	-0,082293	0,095979	0,768614	1,716495	0,475356	-0,583812	-2,930778	-1,058146	-16,103908	5,296877	13,687481	0,031764	-0,082293	0,095979	-5,691412	-0,776951	0,475356	0,031764	-0,082293	0,095979	-5,691412	-0,776951	0,475356
13:21:48,62	0,354015	3,237972	-0,126990	0,672992	0,337978	0,272998	0,028916	-0,084148	0,095969	0,868453	1,620537	0,436131	-0,584444	-2,929795	-1,059322	-16,116428	5,289708	13,688133	0,028916	-0,084148	0,095969	-5,737134	-0,649344	0,436131	0,028916	-0,084148	0,095969	-5,737134	-0,649344	0,436131
13:21:48,67	0,354015	3,237972	-0,126990	0,672992	0,337978	0,272998	0,028380	-0,083109	0,094792	0,801965	1,585428	0,436783	-0,588596	-2,927248	-1,065160	-16,116457	5,307921	13,701619	0,028380	-0,083109	0,094792	-5,722073	-0,642409	0,436783	0,028380	-0,083109	0,094792	-5,722073	-0,642409	0,436783
13:21:48,72	0,354015	3,237972	-0,126990	0,672992	0,337978	0,272998	0,028251	-0,078240	0,088955	0,564534	1,569566	0,450269	-0,585066	-2,926747	-1,063595	-16,108370	5,275871	13,705087	0,028251	-0,078240	0,088955	-5,577285	-0,648111	0,450269	0,028251	-0,078240	0,088955	-5,577285	-0,648111	0,450269
13:21:48,77	0,354015	3,237972	-0,126990	0,672992	0,337978	0,272998	0,026051	-0,081047	0,090519	0,686774	1,478226	0,453737	-0,584421	-2,930222	-1,064343	-16,096096	5,296118	13,715351	0,026051	-0,081047	0,090519	-5,675377	-0,566798	0,453737	0,026051	-0,081047	0,090519	-5,675377	-0,566798	0,453737
13:21:48,82	0,354015	3,237972	-0,126990	0,672992	0,337978	0,272998	0,028739	-0,083342	0,089771	0,829836	1,618491	0,464001	-0,583902	-2,926437	-1,064354	-16,118646	5,303036	13,735842	0,028739	-0,083342	0,089771	-5,712549	-0,637516	0,464001	0,028739	-0,083342	0,089771	-5,712549	-0,637516	0,464001
13:21:48,87	0,354015	3,237972	-0,126990	0,672992	0,337978	0,272998	0,025201	-0,081900	0,089760	0,749526	1,411556	0,484493	-0,585624	-2,929470	-1,066691	-16,104085	5,301286	13,707240	0,025201	-0,081900	0,089760	-5,679599	-0,566761	0,484493	0,025201	-0,081900	0,089760	-5,679599	-0,566761	0,484493
13:21:48,92	0,354015	3,237972	-0,126990	0,672992	0,337978	0,272998	0,028689	-0,081924	0,087424	0,756567	1,606383	0,455890	-0,585714	-2,935037	-1,068623	-16,140658	5,256166	13,711350	0,033555	-0,084630	0,085491	-5,803550	-0,783757	0,460001	0,033555	-0,084630	0,085491	-5,803550	-0,783757	0,460001
13:21:48,97	0,354015	3,237972	-0,126990	0,672992	0,337978	0,272998	0,033555	-0,084630	0,085491	0,839909	1,850311	0,460001	-0,586892	-2,929469	-1,068251	-16,138137	5,293595	13,722610	0,033555	-0,084630	0,085491	-5,803550	-0,783757	0,460001	0,033555	-0,084630	0,085491	-5,803550	-0,783757	0,460001
13:21:49,02	0,354015	3,237972	-0,126990	0,672992	0,337978	0,272998	0,029322	-0,080826	0,085863	0,675793	1,613660	0,471260	-0,583921	-2,930429	-1,068661	-16,131126	5,286842	13,679335	0,029322	-0,080826	0,085863	-5,669078	-0,688112	0,471260	0,029322	-0,080826	0,085863	-5,669078	-0,688112	0,471260
13:21:49,07	0,354015	3,237972	-0,126990	0,672992	0,337978	0,272998	0,025149	-0,082536	0,083556	0,768296	1,435025	0,492196	-0,583325	-2,926710	-1,070558	-16,103102	5,277545	13,743546	0,025149	-0,082536	0,083556	-5,710757	-0,539160	0,492196	0,025149	-0,082536	0,083556	-5,710757	-0,539160	0,492196
13:21:49,12	0,354015	3,237972	-0,126990	0,672992	0,337978	0,272998	0,025149	-0,082536	0,083556	0,768296	1,435025	0,492196	-0,584492	-2,931357	-1,069021	-16,124170	5,296057	13,708613	0,025149	-0,082536	0,083556	-5,710757	-0,539160	0,492196	0,025149	-0,082536	0,083556	-5,710757	-0,539160	0,492196
13:21:49,17	0,354015	3,237972	-0,126990	0,672992	0,337978	0,272998	0,029757	-0,083848	0,085093	0,842037	1,647152	0,457263	-0,585716	-2,928655	-1,073693	-16,123322	5,281615	13,716019	0,029757	-0,083848	0,085093	-5,740037	-0,688779	0,457263	0,029757	-0,083848	0,085093	-5,740037	-0,688779	0,457263
13:21:49,22	0,354015	3,237972	-0,126990	0,672992	0,337978	0,272998	0,028029	-0,081437	0,080421	0,704594	1,565245	0,464669	-0,586031	-2,930928	-1,074066	-16,130809	5,265240	13,728730	0,028029	-0,081437	0,080421	-5,688236	-0,635029	0,464669	0,028029	-0,081437	0,080421	-5,688236	-0,635029	0,464669
13:21:49,27	0,354015	3,237972	-0,126990	0,672992	0,337978	0,272998	0,030155	-0,082301	0,080048	0,731602	1,677522	0,477381	-0,585724	-2,930929	-1,070192	-16,133383	5,262378	13,713036	0,030155	-0,082301	0,080048	-5,729058	-0,689676	0,477381	0,030155	-0,082301	0,080048	-5,729058	-0,689676	0,477381
13:21:49,32	0,354015	3,237972	-0,126990	0,672992	0,337978	0,272998	0,030002	-0,082567	0,083922	0,741667	1,668757	0,461687	-0,587512	-2,928610	-1,073314	-16,128514	5,253865	13,709803	0,030002	-0,082567	0,083922	-5,739872	-0,686413	0,461687	0,030002	-0,082567	0,083922	-5,739872	-0,686413	0,461687
13:21:49,37	0,354015	3,237972	-0,126990	0,672992	0,337978	0,272998	0,028889	-0,079859	0,080800	0,595915	1,619329	0,458454	-0,586243	-2,926782	-1,073675	-16,098009	5,313362	13,736332	0,028889	-0,079859	0,080800	-5,673049	-0,648432	0,458454	0,028889	-0,079859	0,080800	-5,673049	-0,648432	0,458454
13:21:49,42	0,354015	3,237972	-0,126990	0,672992	0,337978	0,272998	0,026670	-0,080045	0,080439	0,672324	1,500652	0,484982	-0,585130	-2,930395	-1,073690	-16,125521	5,269334	13,710644	0,026670	-0,080045	0,080439	-5,611179	-0,592980	0,484982	0,026670	-0,080045	0,080439	-5,611179	-0,592980	0,484982
13:21:49,47	0,354015	3,237972	-0,126990	0,672992	0,337978	0,272998	0,032554	-0,084176	0,078511	0,869051	1,831863	0,455094	-0,585607	-2,933943	-1,075603	-16,085175	5,285072	13,706444	0,032554	-0,084176	0,078511	-5,738732	-0,723639	0,455094	0,032554	-0,084176	0,078511	-5,738732	-0,723639	0,455094
13:21:49,52	0,354015	3,237972	-0,126990	0,672992	0,337978	0,272998	0,032554	-0,084176	0,078511	0,869051	1,831863	0,455094	-0,586931	-2,933046	-1,075211	-16,126129	5,225531	13,743384	0,032554	-0,084176	0,078511	-5,738732	-0,723639	0,455094	0,032554	-0,084176	0,078511	-5,738732	-0,723639	0,455094
13:21:49,57	0,354015	3,237972	-0,126990	0,672992	0,337978	0,272998	0,032151	-0,080370	0,076149	0,631173	1,773914	0,466039	-0,584016	-2,932384	-1,074846	-16,151662	5,254437	13,725572	0,032151	-0,080370	0,076149	-5,677872	-0,749966	0,466039	0,032151	-0,080370	0,076149	-5,677872	-0,749966	0,466039
13:21:49,62	0,354015	3,237972	-0,126990	0,672992	0,337978	0,272998	0,032151	-0,080370	0,076149	0,631173	1,773914	0,466039	-0,589283	-2,930136	-1,078752	-16,124355	5,255238	13,707736	0,032151	-0,080370	0,076149	-5,677872	-0,749966	0,466039	0,032151	-0,080370	0,076149	-5,677872	-0,749966	0,466039
13:21:49,67	0,354015	3,237972	-0,126990	0,672992	0,337978	0,272998	0,031095	-0,079089	0,075363	0,559105	1,736966	0,456386	-0,583997	-2,933662	-1,077199	-16,146155	5,254382	13,687998	0,031095	-0,079089	0,075363	-5,649356	-0,703981	0,456386	0,031095	-0,079089	0,075363	-5,649356	-0,703981	0,456386
13:21:49,72	0,354015	3,237972	-0,126990	0,672992	0,337978	0,272998	0,031506	-0,085430	0,076915	0,877197	1,739875	0,436648	-0,586918	-2,933328	-1,079509	-16,127740	5,257813	13,713094	0,031506	-0,085430	0,076915	-5,829034	-0,733317	0,436648	0,031506	-0,085430	0,076915	-5,829034	-0,733317	0,436648
13:21:49,77	0,354015	3,237972	-0,126990	0,672992	0,337978	0,272998	0,029346	-0,081493	0,071876	0,667751	1,683215	0,452923	-0,586326	-2,929823	-1,082239	-16,100340	5,222443	13,704273	0,029346	-0,081493	0,071876	-5,729472	-0,620438	0,452923	0,029346	-0,081493	0,071876	-5,729472	-0,620438	0,452923
13:21:49,82	0,354015	3,237972	-0,126990	0,672992	0,337978	0,272998	0,029346	-0,081493	0,071876	0,667751	1,683215	0,452923	-0,585196	-2,930502	-1,081448	-16,120472	5,214023	13,728049	0,029346	-0,081493	0,071876	-5,729472	-0,620438	0,452923	0,029346	-0,081493	0,071876	-5,729472	-0,620438	0,452923
13:21:49,87	0,354015	3,237972	-0,126990	0,672992	0,337978	0,272998	0,029369	-0,082811	0,072666	0,718911	1,671181	0,476699	-0,585162	-2,933767	-1,077968	-16,172078	5,228457	13,715948	0,029369	-0,082811	0,072666	-5,781747	-0,634269	0,476699	0,029369	-0,082811	0,072666	-5,781747	-0,634269	0,476699
13:21:49,92	0,354015	3,237972	-0,126990	0,672992	0,337978	0,272998	0,031851	-0,081626	0,074216	0,730301	1,762676	0,463185	-0,587464	-2,932059	-1,079898	-16,116518	5,296045	13,714534	0,031851	-0,081626	0,074216	-5,677335	-0,737639	0,463185	0,031851	-0,081626	0,074216	-5,677335	-0,737639	0,463185
13:21:49,97	0,354015	3,237972	-0,126990	0,672992	0,337978	0,272998	0,031851	-0,081626	0,074216	0,730301	1,762676	0,463185	-0,586327	-2,932751	-1,081833	-16,125393	5,274553	13,724899	0,031851	-0,081626	0,074216	-5,677335	-0,737639	0,463185	0,031851	-0,081626	0,074216	-5,677335	-0,737639	0,463185
13:21:50,02	0,354015	3,237972	-0,126990	0,672992	0,337978	0,272998	0,031882	-0,082956	0,072281	0,776411	1,767354	0,473549	-0,583734	-2,932234	-1,079642	-16,134964	5,260515	13,689823	0,031882	-0,082956	0,072281	-5,735630	-0,735404	0,473549	0,031882	-0,082956	0,072281	-5,735630	-0,735404	0,473549
13:21:50,07	0,354015	3,237972	-0,126990	0,672992	0,337978	0,272998	0,028022	-0,084096	0,075333	0,808065	1,571450	0,413721	-0,583410	-2,929978	-1,078781	-16,135013	5,248205	13,665070	0,028022	-0,084096	0,075333	-5,793469	-0,628257	0,413721	0,028022	-0,084096	0,075333	-5,793469	-0,628257	0,413721
13:21:50,12	0,354015	3,237972	-0,126990	0,672992	0,337978	0,272998	0,028022	-0,084096	0,075333	0,808065	1,571450	0,413721	-0,584648	-2,927772	-1,083814	-16,142346	5,250064	13,711987	0,028022	-0,084096	0,075333	-5,793469	-0,628257	0,413721	0,028022	-0,084096	0,075333	-5,793469	-0,628257	0,413721
13:21:50,17	0,354015	3,237972	-0,126990	0,672992	0,337978	0,272998	0,026731	-0,081921	0,070300	0,692915	1,497033	0,460637	-0,584494	-2,933319	-1,081042	-16,088104	5,243945	13,713596	0,026731	-0,081921	0,070300	-5,737891	-0,601323	0,460637	0,026731	-0,081921	0,070300	-5,737891	-0,601323	0,460637
13:21:50,22	0,354015	3,237972	-0,126990	0,672992	0,337978	0,272998	0,031457	-0,084828	0,073072	0,865876	1,792850	0,462246	-0,585773	-2,928651	-1,081875	-16,123416	5,242434	13,690663	0,031457	-0,084828	0,073072	-5,793092	-0,676542	0,462246	0,031457	-0,084828	0,073072	-5,793092	-0,676542	0,462246
13:21:50,27	0,354015	3,237972	-0,126990	0,672992	0,337978	0,272998	0,028054	-0,081386	0,072239	0,667957	1,586056	0,439314	-0,585788	-2,928437	-1,086114	-16,117168	5,245624	13,736916	0,028054	-0,081386	0,072239	-5,720859	-0,616182	0,439314	0,028054	-0,081386	0,072239	-5,720859	-0,616182	0,439314
13:21:50,32	0,354015	3,237972	-0,126990	0,672992	0,337978	0,272998	0,027877	-0,081266	0,068000	0,667617	1,580646	0,485566	-0,585157	-2,930519	-1,084559	-16,121143	5,285288	13,727391	0,027877	-0,081266	0,068000	-5,711800	-0,607664	0,485566	0,027877	-0,081266	0,068000	-5,711800	-0,607664	0,485566
13:21:50,37	0,354015	3,237972	-0,126990	0,672992	0,337978	0,272998	0,029364	-0,082854	0,069556	0,782533	1,634717	0,476041	-0,583360	-2,929347	-1,083364	-16,081442	5,218963	13,743996	0,029364	-0,082854	0,069556	-5,721507	-0,670356	0,476041	0,029364	-0,082854	0,069556	-5,721507	-0,670356	0,476041
13:21:50,42	0,354015	3,237972	-0,126990	0,672992	0,337978	0,272998	0,027451	-0,083824	0,070750	0,795360	1,602778	0,492646	-0,582289	-2,929926	-1,081847	-16,140718	5,226719	13,724649	0,027451	-0,083824	0,070750	-5,784788	-0,552112	0,492646	0,027451	-0,083824	0,070750	-5,784788	-0,552112	0,492646
13:21:50,47	0,354015	3,237972	-0,126990	0,672992	0,337978	0,272998	0,027416	-0,085041	0,072267	0,835760	1,545775	0,473300	-0,585233	-2,932937	-1,084560	-16,143150	5,227054	13,725380	0,027416	-0,085041	0,072267	-5,839979	-0,606413	0,473300	0,027416	-0,085041	0,072267	-5,839979	-0,606413	0,473300
13:21:50,52	0,354015	3,237972	-0,126990	0,672992	0,337978	0,272998	0,031988	-0,085054	0,067611	0,853605	1,811525	0,445771	-0,584564	-2,933892	-1,086503	-16,107858	5,227596	13,697121	0,031988	-0,085054	0,067611	-5,823124	-0,699545	0,445771	0,031988	-0,085054	0,067611	-5,823124	-0,699545	0,445771
13:21:50,57	0,354015	3,237972	-0,126990	0,672992	0,337978	0,272998	0,031988	-0,085054	0,067611	0,853605	1,811525	0,445771	-0,583989	-2,928770	-1,085347	-16,107283	5,244180	13,712337	0,031988	-0,085054	0,067611	-5,823124	-0,699545	0,445771	0,031988	-0,085054	0,067611	-5,823124	-0,699545	0,445771
13:21:50,62	0,354015	3,237972	-0,126990	0,672992	0,337978	0,272998	0,027265	-0,082991	0,068767	0,760962	1,558134	0,460987	-0,583999	-2,935094	-1,086112	-16,113167	5,199087	13,695943	0,027265	-0,082991	0,068767	-5,753796	-0,582179	0,460987	0,027265	-0,082991	0,068767	-5,753796	-0,582179	0,460987
13:21:50,67	0,354015	3,237972	-0,126990	0,672992	0,337978	0,272998	0,032747	-0,086144	0,068003	0,882961	1,860628	0,444593	-0,587076	-2,931181	-1,088061	-16,163662	5,225100	13,746982	0,032747	-0,086144	0,068003	-5,879362	-0,709990	0,444593	0,032747	-0,086144	0,068003	-5,879362	-0,709990	0,444593
13:21:50,72	0,354015	3,237972	-0,126990	0,672992	0,337978	0,272998	0,030897	-0,081523	0,066053	0,639917	1,707692	0,495632	-0,582316	-2,932339	-1,089600	-16,140801	5,220182	13,738486	0,030897	-0,081523	0,066053	-5,759608	-0,717702	0,495632	0,030897	-0,081523	0,066053	-5,759608	-0,717702	0,495632
13:21:50,77	0,354015	3,237972	-0,126990	0,672992	0,337978	0,272998	0,029520	-0,086224	0,064514	0,891579	1,658336	0,487137	-0,585759	-2,930932	-1,087283	-16,117326	5,265162	13,718509	0,030022	-0,082538	0,066831	-5,728662	-0,674436	0,467160	0,030022	-0,082538	0,066831	-5,728662	-0,674436	0,467160
13:21:50,82	0,354015	3,237972	-0,126990	0,672992	0,337978	0,272998	0,030022	-0,082538	0,066831	0,750593	1,682325	0,467160	-0,586413	-2,930192	-1,086156	-16,141955	5,238565	13,688150	0,030022	-0,082538	0,066831	-5,728662	-0,674436	0,467160	0,030022	-0,082538	0,066831	-5,728662	-0,674436	0,467160
13:21:50,87	0,354015	3,237972	-0,126990	0,672992	0,337978	0,272998	0,029709	-0,081603	0,067958	0,666591	1,657979	0,436800	-0,585998	-2,937384	-1,088631	-16,096890	5,228642	13,686668	0,029709	-0,081603	0,067958	-5,739214	-0,674152	0,436800	0,029709	-0,081603	0,067958	-5,739214	-0,674152	0,436800
13:21:50,92	0,354015	3,237972	-0,126990	0,672992	0,337978	0,272998	0,028473	-0,085015	0,066056	0,840167	1,631658	0,461674	-0,582839	-2,930828	-1,088058	-16,111022	5,216240	13,713024	0,028473	-0,085015	0,066056	-5,833510	-0,603446	0,461674	0,028473	-0,085015	0,066056	-5,833510	-0,603446	0,461674
13:21:50,97	0,354015	3,237972	-0,126990	0,672992	0,337978	0,272998	0,028473	-0,085015	0,066056	0,840167	1,631658	0,461674	-0,585175	-2,932067	-1,086889	-16,116720	5,246377	13,717594	0,028473	-0,085015	0,066056	-5,833510	-0,603446	0,461674	0,028473	-0,085015	0,066056	-5,833510	-0,603446	0,461674
13:21:51,02	0,354015	3,237972	-0,126990	0,672992	0,337978	0,272998	0,030713	-0,083612	0,067225	0,790469	1,728170	0,466244	-0,583484	-2,929054	-1,089662	-16,136940	5,225175	13,675942	0,030713	-0,083612	0,067225	-5,773084	-0,682828	0,466244	0,030713	-0,083612	0,067225	-5,773084	-0,682828	0,466244
13:21:51,07	0,354015	3,237972	-0,126990	0,672992	0,337978	0,272998	0,027259	-0,083570	0,064452	0,759800	1,541644	0,424593	-0,585248	-2,929388	-1,090024	-16,132883	5,229920	13,709835	0,027259	-0,083570	0,064452	-5,800435	-0,598203	0,424593	0,027259	-0,083570	0,064452	-5,800435	-0,598203	0,424593
13:21:51,12	0,354015	3,237972	-0,126990	0,672992	0,337978	0,272998	0,028429	-0,082209	0,064090	0,695182	1,603638	0,458485	-0,586932	-2,929595	-1,089985	-16,100025	5,257358	13,743946	0,028429	-0,082209	0,064090	-5,758240	-0,628074	0,458485	0,028429	-0,082209	0,064090	-5,758240	-0,628074	0,458485
13:21:51,17	0,354015	3,237972	-0,126990	0,672992	0,337978	0,272998	0,029451	-0,080854	0,064130	0,664927	1,671483	0,492597	-0,582799	-2,929529	-1,086106	-16,093725	5,222712	13,721755	0,029451	-0,080854	0,064130	-5,682148	-0,640401	0,492597	0,029451	-0,080854	0,064130	-5,682148	-0,640401	0,492597
13:21:51,22	0,354015	3,237972	-0,126990	0,672992	0,337978	0,272998	0,027328	-0,084401	0,068008	0,822469	1,583868	0,470405	-0,584577	-2,932386	-1,091173	-16,101229	5,227379	13,695263	0,027328	-0,084401	0,068008	-5,802973	-0,561365	0,470405	0,027328	-0,084401	0,068008	-5,802973	-0,561365	0,470405
13:21:51,27	0,354015	3,237972	-0,126990	0,672992	0,337978	0,272998	0,030691	-0,084290	0,062942	0,816988	1,749914	0,443913	-0,586326	-2,928874	-1,088073	-16,090688	5,231947	13,698479	0,028524	-0,081019	0,066041	-5,703837	-0,595049	0,447129	0,028524	-0,081019	0,066041	-5,703837	-0,595049	0,447129
13:21:51,32	0,354015	3,237972	-0,126990	0,672992	0,337978	0,272998	0,028524	-0,081019	0,066041	0,656128	1,644081	0,447129	-0,585265	-2,929240	-1,087299	-16,126070	5,174851	13,711207	0,028524	-0,081019	0,066041	-5,703837	-0,595049	0,447129	0,028524	-0,081019	0,066041	-5,703837	-0,595049	0,447129
13:21:51,37	0,354015	3,237972	-0,126990	0,672992	0,337978	0,272998	0,028310	-0,082121	0,066815	0,646304	1,630871	0,459857	-0,588107	-2,927976	-1,089233	-16,086566	5,220354	13,713131	0,028310	-0,082121	0,066815	-5,800184	-0,591479	0,459857	0,028310	-0,082121	0,066815	-5,800184	-0,591479	0,459857
13:21:51,42	0,354015	3,237972	-0,126990	0,672992	0,337978	0,272998	0,028637	-0,079028	0,064881	0,544609	1,659323	0,461782	-0,585155	-2,929455	-1,091155	-16,082222	5,220165	13,724232	0,028637	-0,079028	0,064881	-5,659051	-0,588678	0,461782	0,028637	-0,079028	0,064881	-5,659051	-0,588678	0,461782
13:21:51,47	0,354015	3,237972	-0,126990	0,672992	0,337978	0,272998	0,028442	-0,082324	0,062959	0,718020	1,653029	0,472882	-0,582299	-2,931242	-1,089224	-16,124217	5,194145	13,718038	0,028442	-0,082324	0,062959	-5,744391	-0,579648	0,472882	0,028442	-0,082324	0,062959	-5,744391	-0,579648	0,472882
13:21:51,52	0,354015	3,237972	-0,126990	0,672992	0,337978	0,272998	0,028561	-0,085690	0,064890	0,849553	1,635897	0,466688	-0,586440	-2,931545	-1,087692	-16,148193	5,225662	13,707911	0,028561	-0,085690	0,064890	-5,877139	-0,606180	0,466688	0,028561	-0,085690	0,064890	-5,877139	-0,606180	0,466688
13:21:51,57	0,354015	3,237972	-0,126990	0,672992	0,337978	0,272998	0,030894	-0,082256	0,066422	0,686259	1,720651	0,456562	-0,586445	-2,932236	-1,088847	-16,145712	5,215955	13,717864	0,030894	-0,082256	0,066422	-5,770815	-0,704507	0,456562	0,030894	-0,082256	0,066422	-5,770815	-0,704507	0,456562
13:21:51,62	0,354015	3,237972	-0,126990	0,672992	0,337978	0,272998	0,031495	-0,082597	0,065267	0,696821	1,758922	0,466514	-0,584553	-2,931514	-1,091934	-16,091830	5,250041	13,715869	0,031495	-0,082597	0,065267	-5,787015	-0,713440	0,466514	0,031495	-0,082597	0,065267	-5,787015	-0,713440	0,466514
13:21:51,67	0,354015	3,237972	-0,126990	0,672992	0,337978	0,272998	0,029924	-0,083874	0,062180	0,819719	1,706852	0,464520	-0,582812	-2,931311	-1,091186	-16,102028	5,229099	13,681263	0,029924	-0,083874	0,062180	-5,764413	-0,642188	0,464520	0,029924	-0,083874	0,062180	-5,764413	-0,642188	0,464520
13:21:51,72	0,354015	3,237972	-0,126990	0,672992	0,337978	0,272998	0,028878	-0,085280	0,062928	0,869593	1,654089	0,429913	-0,587556	-2,930641	-1,091565	-16,116039	5,247004	13,715407	0,028878	-0,085280	0,062928	-5,824905	-0,612825	0,429913	0,028878	-0,085280	0,062928	-5,824905	-0,612825	0,429913
13:21:51,77	0,354015	3,237972	-0,126990	0,672992	0,337978	0,272998	0,030669	-0,080837	0,062549	0,647043	1,726142	0,464057	-0,581094	-2,928475	-1,093113	-16,094760	5,185333	13,710748	0,030669	-0,080837	0,062549	-5,698659	-0,681378	0,464057	0,030669	-0,080837	0,062549	-5,698659	-0,681378	0,464057
13:21:51,82	0,354015	3,237972	-0,126990	0,672992	0,337978	0,272998	0,025562	-0,085350	0,061001	0,838953	1,509862	0,459398	-0,585293	-2,929865	-1,094694	-16,146638	5,229823	13,707891	0,025562	-0,085350	0,061001	-5,861024	-0,496788	0,459398	0,025562	-0,085350	0,061001	-5,861024	-0,496788	0,459398
13:21:51,87	0,354015	3,237972	-0,126990	0,672992	0,337978	0,272998	0,028866	-0,082409	0,059420	0,698588	1,614463	0,456542	-0,586470	-2,930003	-1,094294	-16,141510	5,218930	13,721558	0,028866	-0,082409	0,059420	-5,770484	-0,651500	0,456542	0,028866	-0,082409	0,059420	-5,770484	-0,651500	0,456542
13:21:51,92	0,354015	3,237972	-0,126990	0,672992	0,337978	0,272998	0,029573	-0,081458	0,059820	0,642309	1,661136	0,470208	-0,584628	-2,929709	-1,091951	-16,111762	5,220758	13,715402	0,029573	-0,081458	0,059820	-5,752175	-0,660359	0,470208	0,029573	-0,081458	0,059820	-5,752175	-0,660359	0,470208
13:21:51,97	0,354015	3,237972	-0,126990	0,672992	0,337978	0,272998	0,028398	-0,082907	0,062163	0,734087	1,624885	0,464052	-0,585358	-2,930033	-1,094475	-16,106285	5,224819	13,715625	0,028398	-0,082907	0,062163	-5,774102	-0,604373	0,464052	0,028398	-0,082907	0,062163	-5,774102	-0,604373	0,464052
13:21:52,02	0,354015	3,237972	-0,126990	0,672992	0,337978	0,272998	0,029044	-0,082437	0,059639	0,715887	1,661181	0,464276	-0,583496	-2,931703	-1,095067	-16,126559	5,199271	13,702126	0,029044	-0,082437	0,059639	-5,755384	-0,618775	0,464276	0,029044	-0,082437	0,059639	-5,755384	-0,618775	0,464276
13:21:52,07	0,354015	3,237972	-0,126990	0,672992	0,337978	0,272998	0,029559	-0,084884	0,059047	0,810906	1,683156	0,450776	-0,587681	-2,931027	-1,091194	-16,157124	5,191917	13,713760	0,029559	-0,084884	0,059047	-5,852510	-0,637196	0,450776	0,029559	-0,084884	0,059047	-5,852510	-0,637196	0,450776
13:21:52,12	0,354015	3,237972	-0,126990	0,672992	0,337978	0,272998	0,031066	-0,080922	0,062920	0,583194	1,738751	0,462411	-0,585285	-2,929177	-1,096255	-16,137864	5,226481	13,699057	0,031066	-0,080922	0,062920	-5,769150	-0,699937	0,462411	0,031066	-0,080922	0,062920	-5,769150	-0,699937	0,462411
13:21:52,17	0,354015	3,237972	-0,126990	0,672992	0,337978	0,272998	0,028266	-0,082072	0,057859	0,682561	1,592532	0,447707	-0,582893	-2,930197	-1,092358	-16,119479	5,190110	13,690748	0,028266	-0,082072	0,057859	-5,760064	-0,626330	0,447707	0,028266	-0,082072	0,057859	-5,760064	-0,626330	0,447707
13:21:52,22	0,354015	3,237972	-0,126990	0,672992	0,337978	0,272998	0,027953	-0,084654	0,061757	0,794522	1,610394	0,439399	-0,585206	-2,928230	-1,095075	-16,087874	5,187508	13,691885	0,027953	-0,084654	0,061757	-5,850794	-0,583944	0,439399	0,027953	-0,084654	0,061757	-5,850794	-0,583944	0,439399
13:21:52,27	0,354015	3,237972	-0,126990	0,672992	0,337978	0,272998	0,027406	-0,081667	0,059039	0,652747	1,610622	0,440536	-0,584169	-2,932090	-1,092764	-16,173514	5,202000	13,691431	0,027406	-0,081667	0,059039	-5,758088	-0,540777	0,440536	0,027406	-0,081667	0,059039	-5,758088	-0,540777	0,440536
13:21:52,32	0,354015	3,237972	-0,126990	0,672992	0,337978	0,272998	0,030230	-0,084495	0,061350	0,769550	1,676065	0,440081	-0,588154	-2,928653	-1,093488	-16,089804	5,194375	13,739039	0,030230	-0,084495	0,061350	-5,863309	-0,697028	0,440081	0,030230	-0,084495	0,061350	-5,863309	-0,697028	0,440081
13:21:52,37	0,354015	3,237972	-0,126990	0,672992	0,337978	0,272998	0,029246	-0,079325	0,060627	0,535967	1,701197	0,487689	-0,585221	-2,930668	-1,095831	-16,104923	5,210376	13,717114	0,029246	-0,079325	0,060627	-5,691055	-0,594642	0,487689	0,029246	-0,079325	0,060627	-5,691055	-0,594642	0,487689
13:21:52,42	0,354015	3,237972	-0,126990	0,672992	0,337978	0,272998	0,029525	-0,082872	0,058284	0,726725	1,694599	0,465765	-0,585186	-2,930949	-1,093902	-16,088856	5,187684	13,685942	0,029525	-0,082872	0,058284	-5,778761	-0,623122	0,465765	0,029525	-0,082872	0,058284	-5,778761	-0,623122	0,465765
13:21:52,47	0,354015	3,237972	-0,126990	0,672992	0,337978	0,272998	0,029751	-0,083043	0,060212	0,723986	1,731601	0,434593	-0,586398	-2,931508	-1,094256	-16,102969	5,199570	13,739688	0,029751	-0,083043	0,060212	-5,794904	-0,603847	0,434593	0,029751	-0,083043	0,060212	-5,794904	-0,603847	0,434593
13:21:52,52	0,354015	3,237972	-0,126990	0,672992	0,337978	0,272998	0,030841	-0,082274	0,059858	0,687199	1,770139	0,488338	-0,586981	-2,932569	-1,092735	-16,113264	5,205487	13,695193	0,030841	-0,082274	0,059858	-5,771271	-0,650908	0,488338	0,030841	-0,082274	0,059858	-5,771271	-0,650908	0,488338
13:21:52,57	0,354015	3,237972	-0,126990	0,672992	0,337978	0,272998	0,032052	-0,082299	0,061379	0,688518	1,821195	0,443844	-0,584082	-2,929227	-1,095082	-16,126701	5,221226	13,698261	0,032052	-0,082299	0,061379	-5,771977	-0,694853	0,443844	0,032052	-0,082299	0,061379	-5,771977	-0,694853	0,443844
13:21:52,62	0,354015	3,237972	-0,126990	0,672992	0,337978	0,272998	0,027707	-0,083139	0,059032	0,739077	1,575773	0,446911	-0,585842	-2,931009	-1,094270	-16,123477	5,216361	13,735770	0,027707	-0,083139	0,059032	-5,787309	-0,599229	0,446911	0,027707	-0,083139	0,059032	-5,787309	-0,599229	0,446911
13:21:52,67	0,354015	3,237972	-0,126990	0,672992	0,337978	0,272998	0,030131	-0,082505	0,059845	0,703537	1,707030	0,484420	-0,581181	-2,930853	-1,097412	-16,139871	5,198316	13,694495	0,030131	-0,082505	0,059845	-5,773125	-0,658232	0,484420	0,030131	-0,082505	0,059845	-5,773125	-0,658232	0,484420
13:21:52,72	0,354015	3,237972	-0,126990	0,672992	0,337978	0,272998	0,027665	-0,086464	0,056702	0,885566	1,573651	0,443145	-0,584640	-2,931052	-1,095801	-16,101059	5,198080	13,750622	0,027665	-0,086464	0,056702	-5,901854	-0,598072	0,443145	0,027665	-0,086464	0,056702	-5,901854	-0,598072	0,443145
13:21:52,77	0,354015	3,237972	-0,126990	0,672992	0,337978	0,272998	0,029566	-0,083568	0,058313	0,754173	1,706241	0,499273	-0,585289	-2,928676	-1,093935	-16,141027	5,216769	13,687750	0,027834	-0,081817	0,060179	-5,763310	-0,612763	0,436400	0,027834	-0,081817	0,060179	-5,763310	-0,612763	0,436400
13:21:52,82	0,354015	3,237972	-0,126990	0,672992	0,337978	0,272998	0,027834	-0,081817	0,060179	0,659331	1,572179	0,436400	-0,588855	-2,931251	-1,096638	-16,158613	5,229497	13,713211	0,027834	-0,081817	0,060179	-5,763310	-0,612763	0,436400	0,027834	-0,081817	0,060179	-5,763310	-0,612763	0,436400
13:21:52,87	0,354015	3,237972	-0,126990	0,672992	0,337978	0,272998	0,031847	-0,080017	0,057476	0,567942	1,759278	0,461861	-0,585276	-2,932185	-1,097405	-16,122986	5,177955	13,692760	0,031847	-0,080017	0,057476	-5,713370	-0,740710	0,461861	0,031847	-0,080017	0,057476	-5,713370	-0,740710	0,461861
13:21:52,92	0,354015	3,237972	-0,126990	0,672992	0,337978	0,272998	0,030866	-0,083584	0,056709	0,726599	1,764900	0,441410	-0,583510	-2,933115	-1,095825	-16,127338	5,183146	13,721247	0,030866	-0,083584	0,056709	-5,834717	-0,658093	0,441410	0,030866	-0,083584	0,056709	-5,834717	-0,658093	0,441410
13:21:52,97	0,354015	3,237972	-0,126990	0,672992	0,337978	0,272998	0,030789	-0,085578	0,058290	0,832649	1,754516	0,469897	-0,582865	-2,932746	-1,098921	-16,091757	5,173893	13,717790	0,030789	-0,085578	0,058290	-5,885260	-0,662409	0,469897	0,030789	-0,085578	0,058290	-5,885260	-0,662409	0,469897
13:21:53,02	0,354015	3,237972	-0,126990	0,672992	0,337978	0,272998	0,030146	-0,085952	0,055193	0,861825	1,756547	0,466440	-0,583487	-2,929033	-1,097774	-16,103176	5,186099	13,722889	0,030146	-0,085952	0,055193	-5,885369	-0,609942	0,466440	0,030146	-0,085952	0,055193	-5,885369	-0,609942	0,466440
13:21:53,07	0,354015	3,237972	-0,126990	0,672992	0,337978	0,272998	0,027242	-0,083557	0,056341	0,742158	1,589550	0,471539	-0,585197	-2,929554	-1,097417	-16,125173	5,178991	13,694034	0,027242	-0,083557	0,056341	-5,817047	-0,548980	0,471539	0,027242	-0,083557	0,056341	-5,817047	-0,548980	0,471539
13:21:53,12	0,354015	3,237972	-0,126990	0,672992	0,337978	0,272998	0,028548	-0,082337	0,056697	0,661554	1,641950	0,442684	-0,582903	-2,928868	-1,095459	-16,107847	5,173749	13,701878	0,028548	-0,082337	0,056697	-5,801865	-0,599076	0,442684	0,028548	-0,082337	0,056697	-5,801865	-0,599076	0,442684
13:21:53,17	0,354015	3,237972	-0,126990	0,672992	0,337978	0,272998	0,026807	-0,083980	0,058655	0,751118	1,569045	0,450528	-0,585230	-2,929559	-1,097799	-16,093969	5,174526	13,683299	0,026807	-0,083980	0,058655	-5,841284	-0,535315	0,450528	0,026807	-0,083980	0,058655	-5,841284	-0,535315	0,450528
13:21:53,22	0,354015	3,237972	-0,126990	0,672992	0,337978	0,272998	0,028569	-0,082310	0,056315	0,671899	1,672285	0,431949	-0,587081	-2,933151	-1,096639	-16,150048	5,192453	13,692581	0,028569	-0,082310	0,056315	-5,789422	-0,570371	0,431949	0,028569	-0,082310	0,056315	-5,789422	-0,570371	0,431949
13:21:53,27	0,354015	3,237972	-0,126990	0,672992	0,337978	0,272998	0,032606	-0,082503	0,057475	0,669428	1,824664	0,441231	-0,582936	-2,928065	-1,096630	-16,121334	5,183417	13,707997	0,032606	-0,082503	0,057475	-5,807054	-0,734873	0,441231	0,032606	-0,082503	0,057475	-5,807054	-0,734873	0,441231
13:21:53,32	0,354015	3,237972	-0,126990	0,672992	0,337978	0,272998	0,026129	-0,083550	0,057484	0,730422	1,517246	0,456648	-0,586486	-2,933913	-1,102421	-16,131311	5,189767	13,739417	0,026129	-0,083550	0,057484	-5,828277	-0,533847	0,456648	0,026129	-0,083550	0,057484	-5,828277	-0,533847	0,456648
13:21:53,37	0,354015	3,237972	-0,126990	0,672992	0,337978	0,272998	0,032967	-0,083399	0,051693	0,723087	1,861053	0,488067	-0,585897	-2,929925	-1,101294	-16,141630	5,235545	13,716771	0,032967	-0,083399	0,051693	-5,823769	-0,726894	0,488067	0,032967	-0,083399	0,051693	-5,823769	-0,726894	0,488067
13:21:53,42	0,354015	3,237972	-0,126990	0,672992	0,337978	0,272998	0,029219	-0,081916	0,052820	0,680429	1,634303	0,465421	-0,584056	-2,933431	-1,096612	-16,111747	5,188982	13,697386	0,029219	-0,081916	0,052820	-5,749969	-0,659383	0,465421	0,029219	-0,081916	0,052820	-5,749969	-0,659383	0,465421
13:21:53,47	0,354015	3,237972	-0,126990	0,672992	0,337978	0,272998	0,031335	-0,085263	0,057502	0,829085	1,793512	0,446036	-0,584062	-2,928941	-1,101267	-16,103196	5,227572	13,731102	0,031335	-0,085263	0,057502	-5,864045	-0,666303	0,446036	0,031335	-0,085263	0,057502	-5,864045	-0,666303	0,446036
13:21:53,52	0,354015	3,237972	-0,126990	0,672992	0,337978	0,272998	0,027450	-0,083013	0,052847	0,749779	1,579598	0,479753	-0,583543	-2,933785	-1,096973	-16,136145	5,173468	13,745847	0,027450	-0,083013	0,052847	-5,766724	-0,575239	0,479753	0,027450	-0,083013	0,052847	-5,766724	-0,575239	0,479753
13:21:53,57	0,354015	3,237972	-0,126990	0,672992	0,337978	0,272998	0,031386	-0,085884	0,057141	0,835771	1,782764	0,494497	-0,584072	-2,932726	-1,098542	-16,108661	5,182436	13,717801	0,031386	-0,085884	0,057141	-5,906152	-0,681013	0,494497	0,031386	-0,085884	0,057141	-5,906152	-0,681013	0,494497
13:21:53,62	0,354015	3,237972	-0,126990	0,672992	0,337978	0,272998	0,030733	-0,084897	0,055572	0,805930	1,768122	0,466452	-0,586996	-2,933199	-1,097749	-16,099388	5,182746	13,736038	0,030733	-0,084897	0,055572	-5,858474	-0,644389	0,466452	0,030733	-0,084897	0,055572	-5,858474	-0,644389	0,466452
13:21:53,67	0,354015	3,237972	-0,126990	0,672992	0,337978	0,272998	0,032604	-0,082601	0,056366	0,691435	1,873312	0,484688	-0,586430	-2,931389	-1,097416	-16,119429	5,202636	13,683748	0,032604	-0,082601	0,056366	-5,792722	-0,686107	0,484688	0,032604	-0,082601	0,056366	-5,792722	-0,686107	0,484688
13:21:53,72	0,354015	3,237972	-0,126990	0,672992	0,337978	0,272998	0,030753	-0,082186	0,056698	0,677067	1,749781	0,432399	-0,586467	-2,931078	-1,100157	-16,140952	5,228480	13,671970	0,030753	-0,082186	0,056698	-5,774522	-0,664368	0,432399	0,030753	-0,082186	0,056698	-5,774522	-0,664368	0,432399
13:21:53,77	0,354015	3,237972	-0,126990	0,672992	0,337978	0,272998	0,030503	-0,081999	0,053957	0,678978	1,705205	0,420620	-0,586491	-2,931395	-1,102424	-16,119724	5,170168	13,743889	0,030503	-0,081999	0,053957	-5,757955	-0,689296	0,420620	0,030503	-0,081999	0,053957	-5,757955	-0,689296	0,420620
13:21:53,82	0,354015	3,237972	-0,126990	0,672992	0,337978	0,272998	0,030790	-0,082136	0,051691	0,646203	1,767645	0,492539	-0,587640	-2,931995	-1,100920	-16,127969	5,198129	13,680679	0,030790	-0,082136	0,051691	-5,801464	-0,649349	0,492539	0,030790	-0,082136	0,051691	-5,801464	-0,649349	0,492539
13:21:53,87	0,354015	3,237972	-0,126990	0,672992	0,337978	0,272998	0,031884	-0,081441	0,053195	0,630179	1,803430	0,429330	-0,585251	-2,930712	-1,100491	-16,099527	5,181065	13,718944	0,031884	-0,081441	0,053195	-5,762967	-0,699470	0,429330	0,031884	-0,081441	0,053195	-5,762967	-0,699470	0,429330
13:21:53,92	0,354015	3,237972	-0,126990	0,672992	0,337978	0,272998	0,029578	-0,082868	0,053623	0,703821	1,716665	0,467595	-0,582972	-2,932499	-1,100852	-16,136312	5,186893	13,763464	0,029578	-0,082868	0,053623	-5,801336	-0,605189	0,467595	0,029578	-0,082868	0,053623	-5,801336	-0,605189	0,467595
13:21:53,97	0,354015	3,237972	-0,126990	0,672992	0,337978	0,272998	0,029986	-0,085736	0,053262	0,839580	1,703128	0,512114	-0,584684	-2,931286	-1,098556	-16,107544	5,155790	13,707362	0,029986	-0,085736	0,053262	-5,890667	-0,650781	0,512114	0,029986	-0,085736	0,053262	-5,890667	-0,650781	0,512114
13:21:54,02	0,354015	3,237972	-0,126990	0,672992	0,337978	0,272998	0,029791	-0,083646	0,055558	0,718392	1,733469	0,456013	-0,579938	-2,928224	-1,100503	-16,088295	5,176573	13,700599	0,029791	-0,083646	0,055558	-5,847856	-0,605156	0,456013	0,029791	-0,083646	0,055558	-5,847856	-0,605156	0,456013
13:21:54,07	0,354015	3,237972	-0,126990	0,672992	0,337978	0,272998	0,024767	-0,086226	0,053611	0,880153	1,478493	0,449249	-0,584671	-2,931099	-1,102437	-16,095606	5,162160	13,709835	0,024767	-0,086226	0,053611	-5,888593	-0,465738	0,449249	0,024767	-0,086226	0,053611	-5,888593	-0,465738	0,449249
13:21:54,12	0,354015	3,237972	-0,126990	0,672992	0,337978	0,272998	0,029623	-0,083564	0,051677	0,725596	1,731890	0,458485	-0,583478	-2,934803	-1,100098	-16,118355	5,205805	13,709700	0,029623	-0,083564	0,051677	-5,834189	-0,593553	0,458485	0,029623	-0,083564	0,051677	-5,834189	-0,593553	0,458485
13:21:54,17	0,354015	3,237972	-0,126990	0,672992	0,337978	0,272998	0,032235	-0,086450	0,054016	0,902059	1,826166	0,458350	-0,585851	-2,930223	-1,102466	-16,108708	5,196550	13,686789	0,032235	-0,086450	0,054016	-5,884228	-0,704282	0,458350	0,032235	-0,086450	0,054016	-5,884228	-0,704282	0,458350
13:21:54,22	0,354015	3,237972	-0,126990	0,672992	0,337978	0,272998	0,029455	-0,082105	0,051648	0,672951	1,694582	0,435440	-0,585973	-2,933542	-1,102066	-16,169247	5,190342	13,720371	0,029455	-0,082105	0,051648	-5,772290	-0,617627	0,435440	0,029455	-0,082105	0,051648	-5,772290	-0,617627	0,435440
13:21:54,27	0,354015	3,237972	-0,126990	0,672992	0,337978	0,272998	0,032390	-0,083658	0,052049	0,718073	1,797895	0,469022	-0,585301	-2,931821	-1,101285	-16,133083	5,203809	13,710638	0,032390	-0,083658	0,052049	-5,849095	-0,744738	0,469022	0,032390	-0,083658	0,052049	-5,849095	-0,744738	0,469022
13:21:54,32	0,354015	3,237972	-0,126990	0,672992	0,337978	0,272998	0,030563	-0,083380	0,052829	0,733356	1,727480	0,459288	-0,586132	-2,929576	-1,100765	-16,097374	5,199598	13,748770	0,030563	-0,083380	0,052829	-5,811981	-0,671738	0,459288	0,030563	-0,083380	0,052829	-5,811981	-0,671738	0,459288
13:21:54,37	0,354015	3,237972	-0,126990	0,672992	0,337978	0,272998	0,029035	-0,081538	0,053349	0,651779	1,681023	0,497420	-0,582355	-2,930212	-1,101643	-16,114489	5,177574	13,744488	0,029035	-0,081538	0,053349	-5,748960	-0,598199	0,497420	0,029035	-0,081538	0,053349	-5,748960	-0,598199	0,497420
13:21:54,42	0,354015	3,237972	-0,126990	0,672992	0,337978	0,272998	0,027697	-0,085127	0,052471	0,810772	1,607645	0,493138	-0,583222	-2,932990	-1,101244	-16,112884	5,170349	13,742224	0,027697	-0,085127	0,052471	-5,871697	-0,566557	0,493138	0,027697	-0,085127	0,052471	-5,871697	-0,566557	0,493138
13:21:54,47	0,354015	3,237972	-0,126990	0,672992	0,337978	0,272998	0,030537	-0,085765	0,052870	0,838480	1,760328	0,490874	-0,585287	-2,931279	-1,102830	-16,113564	5,181034	13,715575	0,030537	-0,085765	0,052870	-5,894052	-0,636815	0,490874	0,030537	-0,085765	0,052870	-5,894052	-0,636815	0,490874
13:21:54,52	0,354015	3,237972	-0,126990	0,672992	0,337978	0,272998	0,030087	-0,083121	0,051284	0,709922	1,730995	0,464226	-0,587109	-2,928497	-1,101262	-16,123431	5,162973	13,757848	0,030087	-0,083121	0,051284	-5,815080	-0,630820	0,464226	0,030087	-0,083121	0,051284	-5,815080	-0,630820	0,464226
13:21:54,57	0,354015	3,237972	-0,126990	0,672992	0,337978	0,272998	0,028589	-0,080152	0,052852	0,534949	1,653581	0,506499	-0,585312	-2,932819	-1,102071	-16,125995	5,158403	13,690058	0,028589	-0,080152	0,052852	-5,756972	-0,590635	0,506499	0,028589	-0,080152	0,052852	-5,756972	-0,590635	0,506499
13:21:54,62	0,354015	3,237972	-0,126990	0,672992	0,337978	0,272998	0,031433	-0,083869	0,052044	0,723012	1,801544	0,438708	-0,584714	-2,929598	-1,103573	-16,106064	5,171868	13,764457	0,031433	-0,083869	0,052044	-5,860722	-0,665943	0,438708	0,031433	-0,083869	0,052044	-5,860722	-0,665943	0,438708
13:21:54,67	0,354015	3,237972	-0,126990	0,672992	0,337978	0,272998	0,028345	-0,082777	0,050541	0,687833	1,651489	0,513107	-0,584103	-2,932595	-1,102430	-16,113925	5,179086	13,720128	0,028345	-0,082777	0,050541	-5,810147	-0,573579	0,513107	0,028345	-0,082777	0,050541	-5,810147	-0,573579	0,513107
13:21:54,72	0,354015	3,237972	-0,126990	0,672992	0,337978	0,272998	0,030635	-0,084804	0,051684	0,795589	1,760150	0,468778	-0,584097	-2,929962	-1,100881	-16,107537	5,182227	13,724457	0,030635	-0,084804	0,051684	-5,861557	-0,644679	0,468778	0,030635	-0,084804	0,051684	-5,861557	-0,644679	0,468778
13:21:54,77	0,354015	3,237972	-0,126990	0,672992	0,337978	0,272998	0,028352	-0,083494	0,053233	0,733343	1,645391	0,473107	-0,581776	-2,931161	-1,102805	-16,118888	5,174958	13,745116	0,028352	-0,083494	0,053233	-5,820908	-0,580217	0,473107	0,028352	-0,083494	0,053233	-5,820908	-0,580217	0,473107
13:21:54,82	0,354015	3,237972	-0,126990	0,672992	0,337978	0,272998	0,028230	-0,086102	0,051309	0,857020	1,632855	0,493766	-0,581736	-2,931108	-1,099719	-16,118540	5,200934	13,715010	0,028230	-0,086102	0,051309	-5,902006	-0,583180	0,493766	0,028230	-0,086102	0,051309	-5,902006	-0,583180	0,493766
13:21:54,87	0,354015	3,237972	-0,126990	0,672992	0,337978	0,272998	0,028163	-0,086111	0,054395	0,880134	1,616716	0,463660	-0,585264	-2,931964	-1,102463	-16,110907	5,184269	13,681414	0,028163	-0,086111	0,054395	-5,879563	-0,594108	0,463660	0,028163	-0,086111	0,054395	-5,879563	-0,594108	0,463660
13:21:54,92	0,354015	3,237972	-0,126990	0,672992	0,337978	0,272998	0,030669	-0,083483	0,051651	0,732871	1,761941	0,430065	-0,586165	-2,932371	-1,101728	-16,102812	5,155137	13,747567	0,030669	-0,083483	0,051651	-5,820541	-0,645558	0,430065	0,030669	-0,083483	0,051651	-5,820541	-0,645558	0,430065
13:21:54,97	0,354015	3,237972	-0,126990	0,672992	0,337978	0,272998	0,031471	-0,082907	0,052386	0,681732	1,825254	0,496217	-0,584739	-2,929592	-1,103214	-16,122950	5,175080	13,735441	0,031471	-0,082907	0,052386	-5,826457	-0,645252	0,496217	0,031471	-0,082907	0,052386	-5,826457	-0,645252	0,496217
13:21:55,02	0,354015	3,237972	-0,126990	0,672992	0,337978	0,272998	0,028352	-0,082753	0,050900	0,680913	1,635645	0,484091	-0,582292	-2,929771	-1,102435	-16,078220	5,151503	13,705077	0,028352	-0,082753	0,050900	-5,815166	-0,590005	0,484091	0,028352	-0,082753	0,050900	-5,815166	-0,590005	0,484091
13:21:55,07	0,354015	3,237972	-0,126990	0,672992	0,337978	0,272998	0,027284	-0,084961	0,051679	0,797683	1,630615	0,453727	-0,588215	-2,933226	-1,098935	-16,116465	5,178254	13,722041	0,027284	-0,084961	0,051679	-5,871735	-0,511168	0,453727	0,027284	-0,084961	0,051679	-5,871735	-0,511168	0,453727
13:21:55,12	0,354015	3,237972	-0,126990	0,672992	0,337978	0,272998	0,033237	-0,081559	0,055179	0,624814	1,893700	0,470692	-0,583487	-2,930194	-1,105140	-16,086134	5,172999	13,731449	0,033237	-0,081559	0,055179	-5,777533	-0,715431	0,470692	0,033237	-0,081559	0,055179	-5,777533	-0,715431	0,470692
13:21:55,17	0,354015	3,237972	-0,126990	0,672992	0,337978	0,272998	0,028248	-0,084138	0,048975	0,769552	1,663134	0,480099	-0,582916	-2,931872	-1,103201	-16,105048	5,176990	13,725596	0,028248	-0,084138	0,048975	-5,835270	-0,554312	0,480099	0,028248	-0,084138	0,048975	-5,835270	-0,554312	0,480099
13:21:55,22	0,354015	3,237972	-0,126990	0,672992	0,337978	0,272998	0,029415	-0,085471	0,050913	0,832863	1,705464	0,474247	-0,585264	-2,925964	-1,102845	-16,089306	5,180717	13,711272	0,029415	-0,085471	0,050913	-5,876593	-0,603623	0,474247	0,029415	-0,085471	0,050913	-5,876593	-0,603623	0,474247
13:21:55,27	0,354015	3,237972	-0,126990	0,672992	0,337978	0,272998	0,025472	-0,080483	0,051269	0,584603	1,512217	0,459923	-0,584673	-2,929870	-1,102479	-16,095452	5,152281	13,661273	0,025472	-0,080483	0,051269	-5,733321	-0,487374	0,459923	0,025472	-0,080483	0,051269	-5,733321	-0,487374	0,459923
13:21:55,32	0,354015	3,237972	-0,126990	0,672992	0,337978	0,272998	0,028560	-0,082948	0,051635	0,685096	1,681661	0,409924	-0,584684	-2,933339	-1,108663	-16,106260	5,188043	13,694847	0,028560	-0,082948	0,051635	-5,826350	-0,560298	0,409924	0,028560	-0,082948	0,051635	-5,826350	-0,560298	0,409924
13:21:55,37	0,354015	3,237972	-0,126990	0,672992	0,337978	0,272998	0,029968	-0,085761	0,052069	0,846503	1,712142	0,469119	-0,582941	-2,932496	-1,102045	-16,124881	5,186786	13,720468	0,029968	-0,085761	0,052069	-5,885707	-0,640349	0,469119	0,029968	-0,085761	0,052069	-5,885707	-0,640349	0,469119
13:21:55,42	0,354015	3,237972	-0,126990	0,672992	0,337978	0,272998	0,029968	-0,085761	0,052069	0,846503	1,712142	0,469119	-0,587087	-2,932111	-1,105544	-16,128916	5,195453	13,731948	0,029968	-0,085761	0,052069	-5,885707	-0,640349	0,469119	0,029968	-0,085761	0,052069	-5,885707	-0,640349	0,469119
13:21:55,47	0,354015	3,237972	-0,126990	0,672992	0,337978	0,272998	0,031708	-0,081978	0,048570	0,655317	1,794782	0,480598	-0,582996	-2,933733	-1,107117	-16,141981	5,173718	13,698893	0,031708	-0,081978	0,048570	-5,779991	-0,694281	0,480598	0,031708	-0,081978	0,048570	-5,779991	-0,694281	0,480598
13:21:55,52	0,354015	3,237972	-0,126990	0,672992	0,337978	0,272998	0,031067	-0,086332	0,046997	0,856351	1,761019	0,447544	-0,583501	-2,934291	-1,103577	-16,104696	5,166792	13,729879	0,031067	-0,086332	0,046997	-5,920717	-0,677750	0,447544	0,031067	-0,086332	0,046997	-5,920717	-0,677750	0,447544
13:21:55,57	0,354015	3,237972	-0,126990	0,672992	0,337978	0,272998	0,031803	-0,086174	0,050538	0,860770	1,835036	0,478530	-0,581087	-2,929885	-1,105181	-16,134273	5,164160	13,703076	0,031803	-0,086174	0,050538	-5,903882	-0,661497	0,478530	0,031803	-0,086174	0,050538	-5,903882	-0,661497	0,478530
13:21:55,62	0,354015	3,237972	-0,126990	0,672992	0,337978	0,272998	0,026780	-0,086061	0,048933	0,837830	1,549525	0,451726	-0,584090	-2,931242	-1,106704	-16,090863	5,162664	13,717323	0,026780	-0,086061	0,048933	-5,917956	-0,552678	0,451726	0,026780	-0,086061	0,048933	-5,917956	-0,552678	0,451726
13:21:55,67	0,354015	3,237972	-0,126990	0,672992	0,337978	0,272998	0,029457	-0,084139	0,047411	0,758277	1,727072	0,465973	-0,582368	-2,930693	-1,104803	-16,128067	5,190396	13,683900	0,029457	-0,084139	0,047411	-5,846605	-0,585277	0,465973	0,029457	-0,084139	0,047411	-5,846605	-0,585277	0,465973
13:21:55,72	0,354015	3,237972	-0,126990	0,672992	0,337978	0,272998	0,028121	-0,085356	0,049312	0,826981	1,611516	0,432550	-0,586450	-2,929340	-1,103646	-16,104567	5,179626	13,672415	0,028121	-0,085356	0,049312	-5,873444	-0,595959	0,432550	0,028121	-0,085356	0,049312	-5,873444	-0,595959	0,432550
13:21:55,77	0,354015	3,237972	-0,126990	0,672992	0,337978	0,272998	0,028989	-0,081144	0,050468	0,610407	1,682405	0,421065	-0,584085	-2,925929	-1,102055	-16,089203	5,181962	13,725575	0,028989	-0,081144	0,050468	-5,759417	-0,593233	0,421065	0,028989	-0,081144	0,050468	-5,759417	-0,593233	0,421065
13:21:55,82	0,354015	3,237972	-0,126990	0,672992	0,337978	0,272998	0,024853	-0,081486	0,052059	0,637903	1,479463	0,474225	-0,587046	-2,929050	-1,105944	-16,092034	5,162789	13,711846	0,024853	-0,081486	0,052059	-5,758778	-0,471488	0,474225	0,024853	-0,081486	0,052059	-5,758778	-0,471488	0,474225
13:21:55,87	0,354015	3,237972	-0,126990	0,672992	0,337978	0,272998	0,029036	-0,080483	0,048170	0,567698	1,704128	0,460497	-0,586449	-2,929798	-1,104792	-16,106919	5,199122	13,697919	0,029036	-0,080483	0,048170	-5,750204	-0,575209	0,460497	0,029036	-0,080483	0,048170	-5,750204	-0,575209	0,460497
13:21:55,92	0,354015	3,237972	-0,126990	0,672992	0,337978	0,272998	0,032426	-0,083153	0,050520	0,717302	1,864770	0,464017	-0,581765	-2,930443	-1,105918	-16,104372	5,168327	13,737066	0,032426	-0,083153	0,050520	-5,810203	-0,680667	0,464017	0,032426	-0,083153	0,050520	-5,810203	-0,680667	0,464017
13:21:55,97	0,354015	3,237972	-0,126990	0,672992	0,337978	0,272998	0,027602	-0,085753	0,048196	0,840373	1,616108	0,485716	-0,587709	-2,927963	-1,105142	-16,121273	5,171985	13,770142	0,027602	-0,085753	0,048196	-5,891234	-0,550663	0,485716	0,027602	-0,085753	0,048196	-5,891234	-0,550663	0,485716
13:21:56,02	0,354015	3,237972	-0,126990	0,672992	0,337978	0,272998	0,028426	-0,079365	0,048972	0,502939	1,642503	0,518792	-0,581167	-2,929702	-1,103984	-16,095037	5,142963	13,720659	0,028426	-0,079365	0,048972	-5,727248	-0,588972	0,518792	0,028426	-0,079365	0,048972	-5,727248	-0,588972	0,518792
13:21:56,07	0,354015	3,237972	-0,126990	0,672992	0,337978	0,272998	0,026662	-0,085900	0,050130	0,830742	1,587962	0,469309	-0,585281	-2,929522	-1,103218	-16,094035	5,148483	13,714829	0,026662	-0,085900	0,050130	-5,912441	-0,504971	0,469309	0,026662	-0,085900	0,050130	-5,912441	-0,504971	0,469309
13:21:56,12	0,354015	3,237972	-0,126990	0,672992	0,337978	0,272998	0,028563	-0,082248	0,050897	0,646089	1,684919	0,463480	-0,586475	-2,931325	-1,107101	-16,102498	5,160257	13,717183	0,028563	-0,082248	0,050897	-5,810365	-0,557238	0,463480	0,028563	-0,082248	0,050897	-5,810365	-0,557238	0,463480
13:21:56,17	0,354015	3,237972	-0,126990	0,672992	0,337978	0,272998	0,030721	-0,082115	0,047013	0,645171	1,783940	0,465833	-0,582379	-2,932602	-1,106348	-16,107980	5,109355	13,672063	0,030721	-0,082115	0,047013	-5,800893	-0,627652	0,465833	0,030721	-0,082115	0,047013	-5,800893	-0,627652	0,465833
13:21:56,22	0,354015	3,237972	-0,126990	0,672992	0,337978	0,272998	0,029779	-0,086301	0,047766	0,815982	1,755643	0,420713	-0,587678	-2,930043	-1,106340	-16,113565	5,162242	13,712034	0,029779	-0,086301	0,047766	-5,958627	-0,581976	0,420713	0,029779	-0,086301	0,047766	-5,958627	-0,581976	0,420713
13:21:56,27	0,354015	3,237972	-0,126990	0,672992	0,337978	0,272998	0,030212	-0,080432	0,047775	0,553827	1,746886	0,460684	-0,589477	-2,931412	-1,109458	-16,137094	5,192869	13,709795	0,030212	-0,080432	0,047775	-5,760101	-0,624736	0,460684	0,030212	-0,080432	0,047775	-5,760101	-0,624736	0,460684
13:21:56,32	0,354015	3,237972	-0,126990	0,672992	0,337978	0,272998	0,032297	-0,079559	0,044656	0,523177	1,819649	0,458446	-0,585914	-2,931607	-1,105937	-16,120807	5,167408	13,721792	0,032297	-0,079559	0,044656	-5,722201	-0,715695	0,458446	0,032297	-0,079559	0,044656	-5,722201	-0,715695	0,458446
13:21:56,37	0,354015	3,237972	-0,126990	0,672992	0,337978	0,272998	0,030684	-0,082742	0,048177	0,674766	1,762607	0,470443	-0,582987	-2,933783	-1,106327	-16,136522	5,170519	13,712783	0,030684	-0,082742	0,048177	-5,820446	-0,646114	0,470443	0,030684	-0,082742	0,048177	-5,820446	-0,646114	0,470443
13:21:56,42	0,354015	3,237972	-0,126990	0,672992	0,337978	0,272998	0,031105	-0,086365	0,047787	0,858010	1,769336	0,461434	-0,585845	-2,931630	-1,105911	-16,086947	5,167418	13,735972	0,031105	-0,086365	0,047787	-5,921624	-0,672437	0,461434	0,031105	-0,086365	0,047787	-5,921624	-0,672437	0,461434
13:21:56,47	0,354015	3,237972	-0,126990	0,672992	0,337978	0,272998	0,030670	-0,082813	0,048203	0,695423	1,791190	0,484623	-0,587084	-2,931579	-1,105515	-16,115140	5,176013	13,765161	0,030670	-0,082813	0,048203	-5,805401	-0,616421	0,484623	0,030670	-0,082813	0,048203	-5,805401	-0,616421	0,484623
13:21:56,52	0,354015	3,237972	-0,126990	0,672992	0,337978	0,272998	0,031245	-0,081715	0,048599	0,631673	1,792370	0,513811	-0,586515	-2,930011	-1,105941	-16,119149	5,160237	13,726526	0,031245	-0,081715	0,048599	-5,782958	-0,660368	0,513811	0,031245	-0,081715	0,048599	-5,782958	-0,660368	0,513811
13:21:56,57	0,354015	3,237972	-0,126990	0,672992	0,337978	0,272998	0,029603	-0,081423	0,048173	0,600829	1,711416	0,475176	-0,586434	-2,931723	-1,107864	-16,093248	5,192705	13,728230	0,029603	-0,081423	0,048173	-5,790890	-0,612447	0,475176	0,029603	-0,081423	0,048173	-5,790890	-0,612447	0,475176
13:21:56,62	0,354015	3,237972	-0,126990	0,672992	0,337978	0,272998	0,031045	-0,082349	0,046250	0,690063	1,792593	0,476880	-0,585893	-2,932982	-1,107464	-16,104471	5,154496	13,741320	0,031045	-0,082349	0,046250	-5,774368	-0,644460	0,476880	0,031045	-0,082349	0,046250	-5,774368	-0,644460	0,476880
13:21:56,67	0,354015	3,237972	-0,126990	0,672992	0,337978	0,272998	0,031865	-0,083448	0,046650	0,708483	1,844582	0,489970	-0,584638	-2,931300	-1,103590	-16,068059	5,132939	13,709293	0,031865	-0,083448	0,046650	-5,842178	-0,656787	0,489970	0,031865	-0,083448	0,046650	-5,842178	-0,656787	0,489970
13:21:56,72	0,354015	3,237972	-0,126990	0,672992	0,337978	0,272998	0,029780	-0,083693	0,050524	0,720784	1,778517	0,457944	-0,582911	-2,932553	-1,105929	-16,096824	5,163948	13,707273	0,029780	-0,083693	0,050524	-5,849146	-0,559244	0,457944	0,029780	-0,083693	0,050524	-5,849146	-0,559244	0,457944
13:21:56,77	0,354015	3,237972	-0,126990	0,672992	0,337978	0,272998	0,030003	-0,085816	0,048185	0,843634	1,749662	0,455923	-0,582936	-2,933238	-1,107464	-16,100030	5,151014	13,731945	0,030003	-0,085816	0,048185	-5,892924	-0,605551	0,455923	0,030003	-0,085816	0,048185	-5,892924	-0,605551	0,455923
13:21:56,82	0,354015	3,237972	-0,126990	0,672992	0,337978	0,272998	0,030608	-0,086136	0,046650	0,847482	1,784847	0,480596	-0,583519	-2,930202	-1,105922	-16,097508	5,166498	13,731827	0,030608	-0,086136	0,046650	-5,914215	-0,617911	0,480596	0,030608	-0,086136	0,046650	-5,914215	-0,617911	0,480596
13:21:56,87	0,354015	3,237972	-0,126990	0,672992	0,337978	0,272998	0,028270	-0,084113	0,048192	0,756957	1,657703	0,480477	-0,581710	-2,928933	-1,109033	-16,074995	5,181090	13,719922	0,028270	-0,084113	0,048192	-5,845936	-0,561507	0,480477	0,028270	-0,084113	0,048192	-5,845936	-0,561507	0,480477
13:21:56,92	0,354015	3,237972	-0,126990	0,672992	0,337978	0,272998	0,026267	-0,085046	0,045081	0,829361	1,565730	0,468572	-0,583526	-2,932236	-1,104377	-16,112345	5,169879	13,716309	0,026267	-0,085046	0,045081	-5,846764	-0,496218	0,468572	0,026267	-0,085046	0,045081	-5,846764	-0,496218	0,468572
13:21:56,97	0,354015	3,237972	-0,126990	0,672992	0,337978	0,272998	0,030036	-0,085124	0,049737	0,805040	1,734979	0,464959	-0,584710	-2,931763	-1,105550	-16,104356	5,145896	13,706348	0,030036	-0,085124	0,049737	-5,877219	-0,622837	0,464959	0,030036	-0,085124	0,049737	-5,877219	-0,622837	0,464959
13:21:57,02	0,354015	3,237972	-0,126990	0,672992	0,337978	0,272998	0,030218	-0,083862	0,048564	0,722630	1,763350	0,454998	-0,583537	-2,934864	-1,105551	-16,124332	5,169969	13,697377	0,030218	-0,083862	0,048564	-5,860546	-0,608748	0,454998	0,030218	-0,083862	0,048564	-5,860546	-0,608748	0,454998
13:21:57,07	0,354015	3,237972	-0,126990	0,672992	0,337978	0,272998	0,032317	-0,086429	0,048563	0,866975	1,843173	0,446028	-0,585862	-2,930896	-1,108653	-16,089317	5,164024	13,713437	0,032317	-0,086429	0,048563	-5,917711	-0,693713	0,446028	0,032317	-0,086429	0,048563	-5,917711	-0,693713	0,446028
13:21:57,12	0,354015	3,237972	-0,126990	0,672992	0,337978	0,272998	0,030043	-0,082431	0,045461	0,671440	1,758227	0,462087	-0,583544	-2,932941	-1,105933	-16,115550	5,156898	13,711920	0,030043	-0,082431	0,045461	-5,799407	-0,600160	0,462087	0,030043	-0,082431	0,045461	-5,799407	-0,600160	0,462087
13:21:57,17	0,354015	3,237972	-0,126990	0,672992	0,337978	0,272998	0,030655	-0,085461	0,048181	0,809719	1,770907	0,460571	-0,583533	-2,932786	-1,105922	-16,115009	5,176373	13,727092	0,030655	-0,085461	0,048181	-5,898993	-0,635538	0,460571	0,030655	-0,085461	0,048181	-5,898993	-0,635538	0,460571
13:21:57,22	0,354015	3,237972	-0,126990	0,672992	0,337978	0,272998	0,030516	-0,085393	0,048192	0,823321	1,754369	0,475743	-0,586403	-2,932356	-1,105556	-16,096019	5,212206	13,693474	0,030516	-0,085393	0,048192	-5,880055	-0,641103	0,475743	0,030516	-0,085393	0,048192	-5,880055	-0,641103	0,475743
13:21:57,27	0,354015	3,237972	-0,126990	0,672992	0,337978	0,272998	0,031578	-0,082693	0,048558	0,723427	1,808161	0,442124	-0,585270	-2,930394	-1,108260	-16,092853	5,184085	13,723744	0,031578	-0,082693	0,048558	-5,767967	-0,670736	0,442124	0,031578	-0,082693	0,048558	-5,767967	-0,670736	0,442124
13:21:57,32	0,354015	3,237972	-0,126990	0,672992	0,337978	0,272998	0,029312	-0,082693	0,045854	0,700684	1,707114	0,472394	-0,585969	-2,930152	-1,108639	-16,131437	5,164081	13,762406	0,029312	-0,082693	0,045854	-5,790751	-0,593876	0,472394	0,029312	-0,082693	0,045854	-5,790751	-0,593876	0,472394
13:21:57,37	0,354015	3,237972	-0,126990	0,672992	0,337978	0,272998	0,029453	-0,081967	0,045475	0,626276	1,691019	0,511057	-0,585930	-2,931610	-1,106329	-16,126494	5,164157	13,721981	0,029453	-0,081967	0,045475	-5,808109	-0,621018	0,511057	0,029453	-0,081967	0,045475	-5,808109	-0,621018	0,511057
13:21:57,42	0,354015	3,237972	-0,126990	0,672992	0,337978	0,272998	0,030696	-0,082729	0,047785	0,668468	1,759892	0,470632	-0,585280	-2,931320	-1,107083	-16,091195	5,154993	13,731630	0,030696	-0,082729	0,047785	-5,825779	-0,649711	0,470632	0,030696	-0,082729	0,047785	-5,825779	-0,649711	0,470632
13:21:57,47	0,354015	3,237972	-0,126990	0,672992	0,337978	0,272998	0,030119	-0,083147	0,047031	0,699924	1,765057	0,480280	-0,582910	-2,929836	-1,107086	-16,084555	5,163792	13,727630	0,030119	-0,083147	0,047031	-5,827147	-0,599278	0,480280	0,030119	-0,083147	0,047031	-5,827147	-0,599278	0,480280
13:21:57,52	0,354015	3,237972	-0,126990	0,672992	0,337978	0,272998	0,027649	-0,084458	0,047028	0,779003	1,637964	0,476280	-0,585338	-2,931248	-1,107884	-16,119227	5,158200	13,717973	0,027649	-0,084458	0,047028	-5,850932	-0,532470	0,476280	0,027649	-0,084458	0,047028	-5,850932	-0,532470	0,476280
13:21:57,57	0,354015	3,237972	-0,126990	0,672992	0,337978	0,272998	0,030085	-0,083061	0,046230	0,684217	1,737437	0,466624	-0,587711	-2,930425	-1,109051	-16,122588	5,161410	13,728223	0,030085	-0,083061	0,046230	-5,836108	-0,624272	0,466624	0,030085	-0,083061	0,046230	-5,836108	-0,624272	0,466624
13:21:57,62	0,354015	3,237972	-0,126990	0,672992	0,337978	0,272998	0,030560	-0,080595	0,045063	0,557055	1,757589	0,476873	-0,588187	-2,931590	-1,106314	-16,086752	5,184435	13,721826	0,030560	-0,080595	0,045063	-5,769644	-0,641358	0,476873	0,030560	-0,080595	0,045063	-5,769644	-0,641358	0,476873
13:21:57,67	0,354015	3,237972	-0,126990	0,672992	0,337978	0,272998	0,031806	-0,080765	0,047800	0,603773	1,841914	0,470477	-0,585225	-2,930379	-1,106711	-16,081392	5,197069	13,708574	0,031806	-0,080765	0,047800	-5,736301	-0,654861	0,470477	0,031806	-0,080765	0,047800	-5,736301	-0,654861	0,470477
13:21:57,72	0,354015	3,237972	-0,126990	0,672992	0,337978	0,272998	0,029276	-0,082724	0,047403	0,719265	1,708696	0,457224	-0,584681	-2,932455	-1,108273	-16,084845	5,132850	13,687908	0,029276	-0,082724	0,047403	-5,774595	-0,589499	0,457224	0,029276	-0,082724	0,047403	-5,774595	-0,589499	0,457224
13:21:57,77	0,354015	3,237972	-0,126990	0,672992	0,337978	0,272998	0,030803	-0,084234	0,045841	0,740425	1,817201	0,436559	-0,587630	-2,932424	-1,109411	-16,096470	5,185031	13,738338	0,030803	-0,084234	0,045841	-5,871942	-0,600836	0,436559	0,030803	-0,084234	0,045841	-5,871942	-0,600836	0,436559
13:21:57,82	0,354015	3,237972	-0,126990	0,672992	0,337978	0,272998	0,032251	-0,081664	0,044703	0,646183	1,856312	0,486988	-0,586495	-2,929348	-1,107898	-16,104774	5,153616	13,703233	0,032251	-0,081664	0,044703	-5,764470	-0,675353	0,486988	0,032251	-0,081664	0,044703	-5,764470	-0,675353	0,486988
13:21:57,87	0,354015	3,237972	-0,126990	0,672992	0,337978	0,272998	0,029019	-0,081109	0,046216	0,585945	1,696792	0,451883	-0,585472	-2,932449	-1,110009	-16,110638	5,155631	13,722529	0,029019	-0,081109	0,046216	-5,781110	-0,581203	0,451883	0,029019	-0,081109	0,046216	-5,781110	-0,581203	0,451883
13:21:57,92	0,354015	3,237972	-0,126990	0,672992	0,337978	0,272998	0,031192	-0,083546	0,044105	0,711472	1,803716	0,471179	-0,587714	-2,931206	-1,106718	-16,136063	5,178556	13,732220	0,031192	-0,083546	0,044105	-5,846873	-0,644880	0,471179	0,031192	-0,083546	0,044105	-5,846873	-0,644880	0,471179
13:21:57,97	0,354015	3,237972	-0,126990	0,672992	0,337978	0,272998	0,031237	-0,080983	0,047396	0,585333	1,772582	0,480870	-0,584806	-2,929565	-1,111520	-16,132793	5,139906	13,681320	0,031237	-0,080983	0,047396	-5,771810	-0,679558	0,480870	0,031237	-0,080983	0,047396	-5,771810	-0,679558	0,480870
13:21:58,02	0,354015	3,237972	-0,126990	0,672992	0,337978	0,272998	0,028362	-0,082680	0,042594	0,641768	1,645239	0,429970	-0,585906	-2,931448	-1,110606	-16,108955	5,167248	13,709996	0,028362	-0,082680	0,042594	-5,848632	-0,581213	0,429970	0,028362	-0,082680	0,042594	-5,848632	-0,581213	0,429970
13:21:58,07	0,354015	3,237972	-0,126990	0,672992	0,337978	0,272998	0,030543	-0,082670	0,043508	0,676814	1,765621	0,458646	-0,585503	-2,933355	-1,110002	-16,121821	5,143545	13,734225	0,030543	-0,082670	0,043508	-5,812752	-0,632035	0,458646	0,030543	-0,082670	0,043508	-5,812752	-0,632035	0,458646
13:21:58,12	0,354015	3,237972	-0,126990	0,672992	0,337978	0,272998	0,031992	-0,083972	0,044112	0,717578	1,841681	0,482875	-0,582281	-2,930822	-1,110225	-16,066321	5,154534	13,670877	0,031992	-0,083972	0,044112	-5,874227	-0,669726	0,482875	0,031992	-0,083972	0,044112	-5,874227	-0,669726	0,482875
13:21:58,17	0,354015	3,237972	-0,126990	0,672992	0,337978	0,272998	0,028188	-0,085495	0,043889	0,834043	1,686432	0,419527	-0,584738	-2,931535	-1,108664	-16,114906	5,158780	13,708793	0,030035	-0,083724	0,045450	-5,851016	-0,619474	0,457443	0,030035	-0,083724	0,045450	-5,851016	-0,619474	0,457443
13:21:58,22	0,354015	3,237972	-0,126990	0,672992	0,337978	0,272998	0,030035	-0,083724	0,045450	0,721356	1,738248	0,457443	-0,585346	-2,928620	-1,111780	-16,101615	5,135224	13,710125	0,030035	-0,083724	0,045450	-5,851016	-0,619474	0,457443	0,030035	-0,083724	0,045450	-5,851016	-0,619474	0,457443
13:21:58,27	0,354015	3,237972	-0,126990	0,672992	0,337978	0,272998	0,029333	-0,081954	0,042744	0,642683	1,701588	0,483639	-0,585920	-2,930042	-1,111371	-16,108351	5,170432	13,734989	0,029333	-0,081954	0,042744	-5,790741	-0,601016	0,483639	0,029333	-0,081954	0,042744	-5,790741	-0,601016	0,483639
13:21:58,32	0,354015	3,237972	-0,126990	0,672992	0,337978	0,272998	0,029333	-0,081954	0,042744	0,642683	1,701588	0,483639	-0,586453	-2,932857	-1,111379	-16,104260	5,202372	13,706394	0,029333	-0,081954	0,042744	-5,790741	-0,601016	0,483639	0,029333	-0,081954	0,042744	-5,790741	-0,601016	0,483639
13:21:58,37	0,354015	3,237972	-0,126990	0,672992	0,337978	0,272998	0,032037	-0,082900	0,042735	0,721573	1,829772	0,455045	-0,583547	-2,934762	-1,110951	-16,107197	5,153670	13,743584	0,032037	-0,082900	0,042735	-5,786099	-0,685101	0,455045	0,032037	-0,082900	0,042735	-5,786099	-0,685101	0,455045
13:21:58,42	0,354015	3,237972	-0,126990	0,672992	0,337978	0,272998	0,032234	-0,086369	0,043163	0,858295	1,861830	0,492235	-0,585926	-2,931755	-1,108652	-16,110093	5,134907	13,722269	0,032234	-0,086369	0,043163	-5,921663	-0,668517	0,492235	0,032234	-0,086369	0,043163	-5,921663	-0,668517	0,492235
13:21:58,47	0,354015	3,237972	-0,126990	0,672992	0,337978	0,272998	0,030819	-0,082805	0,045462	0,655284	1,795115	0,470919	-0,584732	-2,929002	-1,110604	-16,091977	5,132638	13,714122	0,030819	-0,082805	0,045462	-5,844920	-0,624142	0,470919	0,030819	-0,082805	0,045462	-5,844920	-0,624142	0,470919
13:21:58,52	0,354015	3,237972	-0,126990	0,672992	0,337978	0,272998	0,028233	-0,084737	0,047016	0,780776	1,646147	0,471603	-0,582960	-2,930482	-1,107099	-16,110161	5,163831	13,722952	0,028233	-0,084737	0,047016	-5,871111	-0,570147	0,471603	0,028233	-0,084737	0,047016	-5,871111	-0,570147	0,471603
13:21:58,57	0,354015	3,237972	-0,126990	0,672992	0,337978	0,272998	0,028233	-0,084737	0,047016	0,780776	1,646147	0,471603	-0,585346	-2,928481	-1,109832	-16,112417	5,161242	13,724440	0,028233	-0,084737	0,047016	-5,871111	-0,570147	0,471603	0,028233	-0,084737	0,047016	-5,871111	-0,570147	0,471603
13:21:58,62	0,354015	3,237972	-0,126990	0,672992	0,337978	0,272998	0,027693	-0,081671	0,044283	0,617927	1,617421	0,473090	-0,582926	-2,931749	-1,111764	-16,087713	5,154001	13,700838	0,027693	-0,081671	0,044283	-5,793208	-0,556503	0,473090	0,027693	-0,081671	0,044283	-5,793208	-0,556503	0,473090
13:21:58,67	0,354015	3,237972	-0,126990	0,672992	0,337978	0,272998	0,029314	-0,085401	0,042350	0,817993	1,726695	0,449488	-0,583548	-2,930889	-1,111772	-16,095001	5,137138	13,700398	0,029314	-0,085401	0,042350	-5,885984	-0,574427	0,449488	0,029314	-0,085401	0,042350	-5,885984	-0,574427	0,449488
13:21:58,72	0,354015	3,237972	-0,126990	0,672992	0,337978	0,272998	0,028880	-0,084432	0,042342	0,749357	1,706247	0,449048	-0,584735	-2,931399	-1,109430	-16,114453	5,171749	13,724226	0,028880	-0,084432	0,042342	-5,878554	-0,560806	0,449048	0,028880	-0,084432	0,042342	-5,878554	-0,560806	0,449048
13:21:58,77	0,354015	3,237972	-0,126990	0,672992	0,337978	0,272998	0,029915	-0,083659	0,044684	0,729387	1,725930	0,472876	-0,586509	-2,928512	-1,110230	-16,106833	5,163247	13,709948	0,029915	-0,083659	0,044684	-5,837810	-0,622393	0,472876	0,029915	-0,083659	0,044684	-5,837810	-0,622393	0,472876
13:21:58,82	0,354015	3,237972	-0,126990	0,672992	0,337978	0,272998	0,028302	-0,080680	0,043884	0,570925	1,652892	0,458599	-0,583532	-2,935393	-1,109399	-16,110056	5,166712	13,738151	0,028302	-0,080680	0,043884	-5,762419	-0,568792	0,458599	0,028302	-0,080680	0,043884	-5,762419	-0,568792	0,458599
13:21:58,87	0,354015	3,237972	-0,126990	0,672992	0,337978	0,272998	0,030444	-0,084036	0,043542	0,764517	1,780247	0,482858	-0,584673	-2,932046	-1,110572	-16,083483	5,171758	13,734208	0,030444	-0,084036	0,043542	-5,832326	-0,609592	0,482858	0,030444	-0,084036	0,043542	-5,832326	-0,609592	0,482858
13:21:58,92	0,354015	3,237972	-0,126990	0,672992	0,337978	0,272998	0,030444	-0,084036	0,043542	0,764517	1,780247	0,482858	-0,582977	-2,931757	-1,110223	-16,116028	5,157298	13,700286	0,030444	-0,084036	0,043542	-5,832326	-0,609592	0,482858	0,030444	-0,084036	0,043542	-5,832326	-0,609592	0,482858
13:21:58,97	0,354015	3,237972	-0,126990	0,672992	0,337978	0,272998	0,029346	-0,085360	0,043892	0,804566	1,702208	0,448937	-0,586512	-2,931427	-1,110997	-16,102929	5,127705	13,703958	0,030828	-0,082134	0,043117	-5,829793	-0,614588	0,452609	0,030828	-0,082134	0,043117	-5,829793	-0,614588	0,452609
13:21:59,02	0,354015	3,237972	-0,126990	0,672992	0,337978	0,272998	0,030828	-0,082134	0,043117	0,617733	1,805414	0,452609	-0,584758	-2,931556	-1,110572	-16,109482	5,142583	13,752979	0,030828	-0,082134	0,043117	-5,829793	-0,614588	0,452609	0,030828	-0,082134	0,043117	-5,829793	-0,614588	0,452609
13:21:59,07	0,354015	3,237972	-0,126990	0,672992	0,337978	0,272998	0,030063	-0,083718	0,043542	0,709695	1,752510	0,501629	-0,586520	-2,931440	-1,112139	-16,097416	5,117991	13,733353	0,030843	-0,082134	0,041975	-5,835440	-0,605356	0,482003	0,030843	-0,082134	0,041975	-5,835440	-0,605356	0,482003
13:21:59,12	0,354015	3,237972	-0,126990	0,672992	0,337978	0,272998	0,030843	-0,082134	0,041975	0,612058	1,815828	0,482003	-0,584779	-2,928179	-1,113354	-16,111008	5,138976	13,692083	0,030843	-0,082134	0,041975	-5,835440	-0,605356	0,482003	0,030843	-0,082134	0,041975	-5,835440	-0,605356	0,482003
13:21:59,17	0,354015	3,237972	-0,126990	0,672992	0,337978	0,272998	0,027148	-0,082011	0,040760	0,617068	1,601436	0,440733	-0,582405	-2,934133	-1,112528	-16,115606	5,135301	13,720107	0,027148	-0,082011	0,040760	-5,820817	-0,529708	0,440733	0,027148	-0,082011	0,040760	-5,820817	-0,529708	0,440733
13:21:59,22	0,354015	3,237972	-0,126990	0,672992	0,337978	0,272998	0,031118	-0,087044	0,041586	0,873283	1,805714	0,468758	-0,581750	-2,933051	-1,110979	-16,093674	5,155309	13,705318	0,031118	-0,087044	0,041586	-5,959663	-0,637048	0,468758	0,031118	-0,087044	0,041586	-5,959663	-0,637048	0,468758
13:21:59,27	0,354015	3,237972	-0,126990	0,672992	0,337978	0,272998	0,029853	-0,087070	0,043136	0,902934	1,748913	0,453969	-0,585871	-2,931417	-1,111011	-16,097438	5,173670	13,681270	0,029853	-0,087070	0,043136	-5,932062	-0,594530	0,453969	0,029853	-0,087070	0,043136	-5,932062	-0,594530	0,453969
13:21:59,32	0,354015	3,237972	-0,126990	0,672992	0,337978	0,272998	0,030498	-0,082684	0,043103	0,688892	1,770043	0,429920	-0,584219	-2,933923	-1,111404	-16,142742	5,133470	13,685445	0,030498	-0,082684	0,043103	-5,801819	-0,624079	0,429920	0,030498	-0,082684	0,043103	-5,801819	-0,624079	0,429920
13:21:59,37	0,354015	3,237972	-0,126990	0,672992	0,337978	0,272998	0,032919	-0,083416	0,040814	0,712578	1,923901	0,463742	-0,586448	-2,933879	-1,113300	-16,080374	5,147248	13,715092	0,032919	-0,083416	0,040814	-5,835552	-0,660234	0,463742	0,032919	-0,083416	0,040814	-5,835552	-0,660234	0,463742
13:21:59,42	0,354015	3,237972	-0,126990	0,672992	0,337978	0,272998	0,032919	-0,083416	0,040814	0,712578	1,923901	0,463742	-0,585313	-2,931399	-1,109827	-16,097139	5,132178	13,703542	0,032919	-0,083416	0,040814	-5,835552	-0,660234	0,463742	0,032919	-0,083416	0,040814	-5,835552	-0,660234	0,463742
13:21:59,47	0,354015	3,237972	-0,126990	0,672992	0,337978	0,272998	0,030204	-0,083158	0,044287	0,677745	1,775747	0,452192	-0,585939	-2,932258	-1,113703	-16,106960	5,131552	13,720281	0,030204	-0,083158	0,044287	-5,850158	-0,595275	0,452192	0,030204	-0,083158	0,044287	-5,850158	-0,595275	0,452192
13:21:59,52	0,354015	3,237972	-0,126990	0,672992	0,337978	0,272998	0,031261	-0,083045	0,040411	0,666440	1,822528	0,468931	-0,585262	-2,929699	-1,112524	-16,072824	5,167717	13,730558	0,031261	-0,083045	0,040411	-5,852629	-0,631483	0,468931	0,031261	-0,083045	0,040411	-5,852629	-0,631483	0,468931
13:21:59,57	0,354015	3,237972	-0,126990	0,672992	0,337978	0,272998	0,028706	-0,082352	0,041590	0,678778	1,701151	0,479208	-0,584127	-2,932545	-1,109031	-16,102560	5,152960	13,723194	0,028706	-0,082352	0,041590	-5,785868	-0,552298	0,479208	0,028706	-0,082352	0,041590	-5,785868	-0,552298	0,479208
13:21:59,62	0,354015	3,237972	-0,126990	0,672992	0,337978	0,272998	0,030603	-0,084759	0,045083	0,776287	1,781427	0,471844	-0,581847	-2,934579	-1,112126	-16,123256	5,116513	13,738750	0,030603	-0,084759	0,045083	-5,877298	-0,620944	0,471844	0,030603	-0,084759	0,045083	-5,877298	-0,620944	0,471844
13:21:59,67	0,354015	3,237972	-0,126990	0,672992	0,337978	0,272998	0,031225	-0,087750	0,041988	0,889899	1,814049	0,487401	-0,583994	-2,930122	-1,112449	-16,085744	5,116359	13,704930	0,031225	-0,087750	0,041988	-5,998468	-0,637116	0,487401	0,031225	-0,087750	0,041988	-5,998468	-0,637116	0,487401
13:21:59,72	0,354015	3,237972	-0,126990	0,672992	0,337978	0,272998	0,028439	-0,083662	0,041666	0,695975	1,701725	0,453581	-0,583591	-2,932212	-1,112537	-16,112440	5,130745	13,720014	0,028439	-0,083662	0,041666	-5,871528	-0,530716	0,453581	0,028439	-0,083662	0,041666	-5,871528	-0,530716	0,453581
13:21:59,77	0,354015	3,237972	-0,126990	0,672992	0,337978	0,272998	0,030047	-0,085056	0,041577	0,767572	1,755046	0,468665	-0,581778	-2,929184	-1,113321	-16,081654	5,125835	13,706245	0,030047	-0,085056	0,041577	-5,909358	-0,603649	0,468665	0,030047	-0,085056	0,041577	-5,909358	-0,603649	0,468665
13:21:59,82	0,354015	3,237972	-0,126990	0,672992	0,337978	0,272998	0,026518	-0,085112	0,040793	0,781608	1,600656	0,454895	-0,584731	-2,931230	-1,114088	-16,102601	5,171613	13,726960	0,029767	-0,083578	0,040026	-5,829875	-0,608142	0,475610	0,029767	-0,083578	0,040026	-5,829875	-0,608142	0,475610
13:21:59,87	0,354015	3,237972	-0,126990	0,672992	0,337978	0,272998	0,028707	-0,082938	0,042319	0,689272	1,658916	0,440649	-0,584755	-2,929992	-1,111795	-16,119391	5,171555	13,691999	0,028707	-0,082938	0,042319	-5,821348	-0,594551	0,440649	0,028707	-0,082938	0,042319	-5,821348	-0,594551	0,440649
13:21:59,92	0,354015	3,237972	-0,126990	0,672992	0,337978	0,272998	0,028707	-0,082938	0,042319	0,689272	1,658916	0,440649	-0,584021	-2,932432	-1,113679	-16,045559	5,152784	13,710930	0,028707	-0,082938	0,042319	-5,821348	-0,594551	0,440649	0,028707	-0,082938	0,042319	-5,821348	-0,594551	0,440649
13:21:59,97	0,354015	3,237972	-0,126990	0,672992	0,337978	0,272998	0,030453	-0,084794	0,040435	0,806433	1,823047	0,459581	-0,583543	-2,929142	-1,115667	-16,093118	5,172606	13,699299	0,030453	-0,084794	0,040435	-5,849868	-0,567501	0,459581	0,030453	-0,084794	0,040435	-5,849868	-0,567501	0,459581
13:22:00,02	0,354015	3,237972	-0,126990	0,672992	0,337978	0,272998	0,027364	-0,083563	0,038447	0,735824	1,611339	0,447950	-0,585908	-2,930100	-1,112931	-16,097236	5,157393	13,720864	0,027364	-0,083563	0,038447	-5,823866	-0,536750	0,447950	0,027364	-0,083563	0,038447	-5,823866	-0,536750	0,447950
13:22:00,07	0,354015	3,237972	-0,126990	0,672992	0,337978	0,272998	0,029722	-0,086982	0,040791	0,904150	1,732871	0,441243	-0,581761	-2,932893	-1,113324	-16,098764	5,164947	13,692592	0,029722	-0,086982	0,040791	-5,923923	-0,600285	0,441243	0,029722	-0,086982	0,040791	-5,923923	-0,600285	0,441243
13:22:00,12	0,354015	3,237972	-0,126990	0,672992	0,337978	0,272998	0,029722	-0,086982	0,040791	0,904150	1,732871	0,441243	-0,584782	-2,927359	-1,113732	-16,113123	5,155169	13,712355	0,029722	-0,086982	0,040791	-5,923923	-0,600285	0,441243	0,029722	-0,086982	0,040791	-5,923923	-0,600285	0,441243
13:22:00,17	0,354015	3,237972	-0,126990	0,672992	0,337978	0,272998	0,026440	-0,081598	0,040382	0,608551	1,554695	0,461005	-0,584693	-2,930208	-1,113318	-16,074957	5,139098	13,705943	0,026440	-0,081598	0,040382	-5,796902	-0,520876	0,461005	0,026440	-0,081598	0,040382	-5,796902	-0,520876	0,461005
13:22:00,22	0,354015	3,237972	-0,126990	0,672992	0,337978	0,272998	0,028863	-0,083100	0,040796	0,691796	1,721758	0,454594	-0,585521	-2,933766	-1,115351	-16,131230	5,171802	13,732361	0,028863	-0,083100	0,040796	-5,831528	-0,543987	0,454594	0,028863	-0,083100	0,040796	-5,831528	-0,543987	0,454594
13:22:00,27	0,354015	3,237972	-0,126990	0,672992	0,337978	0,272998	0,032358	-0,084162	0,038764	0,747227	1,838399	0,481011	-0,584142	-2,929658	-1,114862	-16,089726	5,152648	13,731871	0,032358	-0,084162	0,038764	-5,859497	-0,701683	0,481011	0,032358	-0,084162	0,038764	-5,859497	-0,701683	0,481011
13:22:00,32	0,354015	3,237972	-0,126990	0,672992	0,337978	0,272998	0,028111	-0,083302	0,039252	0,706681	1,663090	0,480521	-0,580644	-2,931643	-1,114880	-16,110057	5,136871	13,702825	0,028111	-0,083302	0,039252	-5,832547	-0,543624	0,480521	0,028111	-0,083302	0,039252	-5,832547	-0,543624	0,480521
13:22:00,37	0,354015	3,237972	-0,126990	0,672992	0,337978	0,272998	0,028080	-0,087324	0,039235	0,891967	1,651782	0,451475	-0,584151	-2,931870	-1,111010	-16,110757	5,146324	13,685605	0,028080	-0,087324	0,039235	-5,962944	-0,552533	0,451475	0,028080	-0,087324	0,039235	-5,962944	-0,552533	0,451475
13:22:00,42	0,354015	3,237972	-0,126990	0,672992	0,337978	0,272998	0,030031	-0,084400	0,043104	0,747770	1,747872	0,434255	-0,580011	-2,931522	-1,114446	-16,075442	5,108335	13,740180	0,030031	-0,084400	0,043104	-5,877629	-0,609553	0,434255	0,030031	-0,084400	0,043104	-5,877629	-0,609553	0,434255
13:22:00,47	0,354015	3,237972	-0,126990	0,672992	0,337978	0,272998	0,027659	-0,087811	0,039668	0,909923	1,674123	0,488830	-0,583072	-2,929309	-1,114121	-16,127447	5,105179	13,706298	0,027659	-0,087811	0,039668	-5,983274	-0,497124	0,488830	0,027659	-0,087811	0,039668	-5,983274	-0,497124	0,488830
13:22:00,52	0,354015	3,237972	-0,126990	0,672992	0,337978	0,272998	0,027273	-0,084054	0,039993	0,685780	1,610600	0,454949	-0,585889	-2,932886	-1,114084	-16,087190	5,138047	13,715588	0,027273	-0,084054	0,039993	-5,912427	-0,530359	0,454949	0,027273	-0,084054	0,039993	-5,912427	-0,530359	0,454949
13:22:00,57	0,354015	3,237972	-0,126990	0,672992	0,337978	0,272998	0,031779	-0,083403	0,040030	0,700532	1,863344	0,464238	-0,585309	-2,934016	-1,113315	-16,092184	5,122494	13,700070	0,031779	-0,083403	0,040030	-5,846589	-0,631340	0,464238	0,031779	-0,083403	0,040030	-5,846589	-0,631340	0,464238
13:22:00,62	0,354015	3,237972	-0,126990	0,672992	0,337978	0,272998	0,032468	-0,084471	0,040799	0,740097	1,902625	0,448720	-0,584151	-2,935213	-1,114475	-16,103464	5,126990	13,705903	0,032468	-0,084471	0,040799	-5,890854	-0,646147	0,448720	0,032468	-0,084471	0,040799	-5,890854	-0,646147	0,448720
13:22:00,67	0,354015	3,237972	-0,126990	0,672992	0,337978	0,272998	0,032926	-0,086072	0,039639	0,821615	1,914402	0,454554	-0,583603	-2,931490	-1,112950	-16,120466	5,137144	13,696433	0,032926	-0,086072	0,039639	-5,935033	-0,670290	0,454554	0,032926	-0,086072	0,039639	-5,935033	-0,670290	0,454554
13:22:00,72	0,354015	3,237972	-0,126990	0,672992	0,337978	0,272998	0,029428	-0,084685	0,041164	0,749781	1,712678	0,445083	-0,582939	-2,933230	-1,112507	-16,083120	5,128172	13,734110	0,029428	-0,084685	0,041164	-5,897983	-0,597381	0,445083	0,029428	-0,084685	0,041164	-5,897983	-0,597381	0,445083
13:22:00,77	0,354015	3,237972	-0,126990	0,672992	0,337978	0,272998	0,030602	-0,086130	0,041607	0,835825	1,810592	0,482760	-0,584142	-2,930965	-1,116418	-16,090049	5,149422	13,722834	0,030602	-0,086130	0,041607	-5,925373	-0,591681	0,482760	0,030602	-0,086130	0,041607	-5,925373	-0,591681	0,482760
13:22:00,82	0,354015	3,237972	-0,126990	0,672992	0,337978	0,272998	0,029242	-0,083956	0,037696	0,737702	1,723247	0,471484	-0,585378	-2,927501	-1,111414	-16,107605	5,109195	13,689910	0,029242	-0,083956	0,037696	-5,852816	-0,572268	0,471484	0,029242	-0,083956	0,037696	-5,852816	-0,572268	0,471484
13:22:00,87	0,354015	3,237972	-0,126990	0,672992	0,337978	0,272998	0,026861	-0,081153	0,042700	0,548357	1,604338	0,438561	-0,583624	-2,930845	-1,111777	-16,128863	5,137174	13,715278	0,026861	-0,081153	0,042700	-5,822167	-0,504259	0,438561	0,026861	-0,081153	0,042700	-5,822167	-0,504259	0,438561
13:22:00,92	0,354015	3,237972	-0,126990	0,672992	0,337978	0,272998	0,028927	-0,083085	0,038084	0,668370	1,731333	0,470097	-0,584738	-2,930257	-1,116030	-16,080904	5,116354	13,721446	0,028927	-0,083085	0,038084	-5,853814	-0,539473	0,470097	0,028927	-0,083085	0,038084	-5,853814	-0,539473	0,470097
13:22:00,97	0,354015	3,237972	-0,126990	0,672992	0,337978	0,272998	0,028927	-0,083085	0,038084	0,668370	1,731333	0,470097	-0,584745	-2,930207	-1,114393	-16,100622	5,152065	13,713324	0,028927	-0,083085	0,038084	-5,853814	-0,539473	0,470097	0,028927	-0,083085	0,038084	-5,853814	-0,539473	0,470097
13:22:01,02	0,354015	3,237972	-0,126990	0,672992	0,337978	0,272998	0,028888	-0,083055	0,039721	0,687848	1,694344	0,461975	-0,583596	-2,932903	-1,113691	-16,109959	5,121038	13,729967	0,028888	-0,083055	0,039721	-5,831936	-0,573356	0,461975	0,028888	-0,083055	0,039721	-5,831936	-0,573356	0,461975
13:22:01,07	0,354015	3,237972	-0,126990	0,672992	0,337978	0,272998	0,030648	-0,085397	0,040423	0,778134	1,793318	0,478617	-0,582948	-2,927888	-1,112142	-16,075749	5,131114	13,729851	0,030648	-0,085397	0,040423	-5,925557	-0,612583	0,478617	0,030648	-0,085397	0,040423	-5,925557	-0,612583	0,478617
13:22:01,12	0,354015	3,237972	-0,126990	0,672992	0,337978	0,272998	0,025981	-0,083451	0,041972	0,702755	1,575227	0,478502	-0,585506	-2,929241	-1,115338	-16,089018	5,110747	13,748807	0,025981	-0,083451	0,041972	-5,848150	-0,464320	0,478502	0,025981	-0,083451	0,041972	-5,848150	-0,464320	0,478502
13:22:01,17	0,354015	3,237972	-0,126990	0,672992	0,337978	0,272998	0,028432	-0,081912	0,038776	0,598460	1,701332	0,497457	-0,582480	-2,933202	-1,113392	-16,078814	5,138299	13,718053	0,028432	-0,081912	0,038776	-5,831641	-0,530559	0,497457	0,028432	-0,081912	0,038776	-5,831641	-0,530559	0,497457
13:22:01,22	0,354015	3,237972	-0,126990	0,672992	0,337978	0,272998	0,030349	-0,086514	0,040722	0,866708	1,796086	0,466704	-0,585898	-2,932479	-1,114878	-16,079411	5,102284	13,690678	0,030349	-0,086514	0,040722	-5,924623	-0,586304	0,466704	0,030349	-0,086514	0,040722	-5,924623	-0,586304	0,466704
13:22:01,27	0,354015	3,237972	-0,126990	0,672992	0,337978	0,272998	0,031432	-0,083191	0,039236	0,662459	1,869898	0,439329	-0,584764	-2,931622	-1,114499	-16,103996	5,119684	13,696426	0,031432	-0,083191	0,039236	-5,868069	-0,597516	0,439329	0,031432	-0,083191	0,039236	-5,868069	-0,597516	0,439329
13:22:01,32	0,354015	3,237972	-0,126990	0,672992	0,337978	0,272998	0,030123	-0,083745	0,039615	0,694024	1,771843	0,445076	-0,588235	-2,936289	-1,113308	-16,096925	5,145570	13,704856	0,030123	-0,083745	0,039615	-5,879963	-0,592820	0,445076	0,030123	-0,083745	0,039615	-5,879963	-0,592820	0,445076
13:22:01,37	0,354015	3,237972	-0,126990	0,672992	0,337978	0,272998	0,035900	-0,083073	0,040807	0,685006	2,065419	0,453506	-0,585311	-2,928650	-1,114876	-16,073473	5,118916	13,711199	0,035900	-0,083073	0,040807	-5,836188	-0,752727	0,453506	0,035900	-0,083073	0,040807	-5,836188	-0,752727	0,453506
13:22:01,42	0,354015	3,237972	-0,126990	0,672992	0,337978	0,272998	0,029494	-0,081996	0,039610	0,610710	1,722471	0,455361	-0,585965	-2,930203	-1,114504	-16,114609	5,134638	13,706710	0,029494	-0,081996	0,039610	-5,825966	-0,592823	0,455361	0,029494	-0,081996	0,039610	-5,825966	-0,592823	0,455361
13:22:01,47	0,354015	3,237972	-0,126990	0,672992	0,337978	0,272998	0,029494	-0,081996	0,039610	0,610710	1,722471	0,455361	-0,584755	-2,929383	-1,116824	-16,094077	5,138977	13,713226	0,029494	-0,081996	0,039610	-5,825966	-0,592823	0,455361	0,029494	-0,081996	0,039610	-5,825966	-0,592823	0,455361
13:22:01,52	0,354015	3,237972	-0,126990	0,672992	0,337978	0,272998	0,028179	-0,082633	0,037291	0,657883	1,669711	0,461876	-0,582982	-2,931103	-1,116416	-16,090573	5,124687	13,722226	0,028179	-0,082633	0,037291	-5,828835	-0,542367	0,461876	0,028179	-0,082633	0,037291	-5,828835	-0,542367	0,461876
13:22:01,57	0,354015	3,237972	-0,126990	0,672992	0,337978	0,272998	0,028782	-0,085029	0,037698	0,771829	1,711251	0,470876	-0,583056	-2,931765	-1,117961	-16,116353	5,111762	13,747131	0,028782	-0,085029	0,037698	-5,902942	-0,548169	0,470876	0,028782	-0,085029	0,037698	-5,902942	-0,548169	0,470876
13:22:01,62	0,354015	3,237972	-0,126990	0,672992	0,337978	0,272998	0,030549	-0,086641	0,038482	0,831236	1,772178	0,489740	-0,582469	-2,933439	-1,115632	-16,129580	5,119003	13,741090	0,030549	-0,086641	0,038482	-5,970091	-0,625925	0,489740	0,030549	-0,086641	0,038482	-5,970091	-0,625925	0,489740
13:22:01,67	0,354015	3,237972	-0,126990	0,672992	0,337978	0,272998	0,030549	-0,086641	0,038482	0,831236	1,772178	0,489740	-0,588817	-2,930296	-1,114879	-16,086911	5,183514	13,712558	0,030549	-0,086641	0,038482	-5,970091	-0,625925	0,489740	0,030549	-0,086641	0,038482	-5,970091	-0,625925	0,489740
13:22:01,72	0,354015	3,237972	-0,126990	0,672992	0,337978	0,272998	0,031000	-0,079572	0,039235	0,540861	1,800341	0,461209	-0,584758	-2,931022	-1,116839	-16,104342	5,143901	13,690240	0,031000	-0,079572	0,039235	-5,705564	-0,633187	0,461209	0,031000	-0,079572	0,039235	-5,705564	-0,633187	0,461209
13:22:01,77	0,354015	3,237972	-0,126990	0,672992	0,337978	0,272998	0,029600	-0,083450	0,037276	0,699494	1,732252	0,438890	-0,583267	-2,934153	-1,113556	-16,104429	5,140323	13,726280	0,029600	-0,083450	0,037276	-5,851353	-0,591376	0,438890	0,029600	-0,083450	0,037276	-5,851353	-0,591376	0,438890
13:22:01,82	0,354015	3,237972	-0,126990	0,672992	0,337978	0,272998	0,029920	-0,085036	0,038857	0,783564	1,765243	0,455777	-0,585330	-2,931686	-1,117987	-16,093269	5,141702	13,703881	0,029920	-0,085036	0,038857	-5,891749	-0,583478	0,455777	0,029920	-0,085036	0,038857	-5,891749	-0,583478	0,455777
13:22:01,87	0,354015	3,237972	-0,126990	0,672992	0,337978	0,272998	0,029920	-0,085036	0,038857	0,783564	1,765243	0,455777	-0,583245	-2,934534	-1,116318	-16,084833	5,117248	13,700722	0,029920	-0,085036	0,038857	-5,891749	-0,583478	0,455777	0,029920	-0,085036	0,038857	-5,891749	-0,583478	0,455777
13:22:01,92	0,354015	3,237972	-0,126990	0,672992	0,337978	0,272998	0,031885	-0,086517	0,037796	0,845650	1,881284	0,449373	-0,583588	-2,928197	-1,114489	-16,094192	5,123974	13,721394	0,031885	-0,086517	0,037796	-5,945956	-0,621702	0,449373	0,031885	-0,086517	0,037796	-5,945956	-0,621702	0,449373
13:22:01,97	0,354015	3,237972	-0,126990	0,672992	0,337978	0,272998	0,026568	-0,083051	0,039626	0,666561	1,593338	0,470044	-0,584154	-2,931788	-1,116431	-16,093621	5,129978	13,702751	0,026568	-0,083051	0,039626	-5,852960	-0,492273	0,470044	0,026568	-0,083051	0,039626	-5,852960	-0,492273	0,470044
13:22:02,02	0,354015	3,237972	-0,126990	0,672992	0,337978	0,272998	0,029961	-0,084356	0,037683	0,739921	1,767272	0,451401	-0,585930	-2,931399	-1,117207	-16,097590	5,141122	13,713062	0,029961	-0,084356	0,037683	-5,882064	-0,584697	0,451401	0,029961	-0,084356	0,037683	-5,882064	-0,584697	0,451401
13:22:02,07	0,354015	3,237972	-0,126990	0,672992	0,337978	0,272998	0,031629	-0,082662	0,038473	0,682153	1,852885	0,460838	-0,586456	-2,932385	-1,115641	-16,079400	5,156825	13,712188	0,031629	-0,082662	0,038473	-5,806792	-0,629999	0,460838	0,031629	-0,082662	0,038473	-5,806792	-0,629999	0,460838
13:22:02,12	0,354015	3,237972	-0,126990	0,672992	0,337978	0,272998	0,031629	-0,082662	0,038473	0,682153	1,852885	0,460838	-0,582419	-2,932510	-1,115245	-16,090963	5,073505	13,719766	0,031629	-0,082662	0,038473	-5,806792	-0,629999	0,460838	0,031629	-0,082662	0,038473	-5,806792	-0,629999	0,460838
13:22:02,17	0,354015	3,237972	-0,126990	0,672992	0,337978	0,272998	0,029719	-0,086220	0,038869	0,789242	1,785209	0,468417	-0,582975	-2,932562	-1,115252	-16,091404	5,115054	13,711312	0,029719	-0,086220	0,038869	-5,979024	-0,547737	0,468417	0,029719	-0,086220	0,038869	-5,979024	-0,547737	0,468417
13:22:02,22	0,354015	3,237972	-0,126990	0,672992	0,337978	0,272998	0,030043	-0,085765	0,038862	0,801322	1,780886	0,459962	-0,583019	-2,934198	-1,113683	-16,104294	5,079547	13,728483	0,030043	-0,085765	0,038862	-5,931194	-0,577472	0,459962	0,030043	-0,085765	0,038862	-5,931194	-0,577472	0,459962
13:22:02,27	0,354015	3,237972	-0,126990	0,672992	0,337978	0,272998	0,031276	-0,083698	0,034204	0,674690	1,849254	0,476372	-0,585382	-2,932597	-1,119910	-16,097330	5,096338	13,727722	0,031276	-0,083698	0,034204	-5,895602	-0,605934	0,476372	0,031276	-0,083698	0,034204	-5,895602	-0,605934	0,476372
13:22:02,32	0,354015	3,237972	-0,126990	0,672992	0,337978	0,272998	0,031276	-0,083698	0,034204	0,674690	1,849254	0,476372	-0,583595	-2,932062	-1,117972	-16,100675	5,124103	13,723009	0,031276	-0,083698	0,034204	-5,895602	-0,605934	0,476372	0,031276	-0,083698	0,034204	-5,895602	-0,605934	0,476372
13:22:02,37	0,354015	3,237972	-0,126990	0,672992	0,337978	0,272998	0,029919	-0,084978	0,036142	0,763635	1,761909	0,471660	-0,583598	-2,931702	-1,115261	-16,098693	5,098190	13,710872	0,029919	-0,084978	0,036142	-5,907155	-0,586752	0,471660	0,029919	-0,084978	0,036142	-5,907155	-0,586752	0,471660
13:22:02,42	0,354015	3,237972	-0,126990	0,672992	0,337978	0,272998	0,029609	-0,084796	0,038853	0,732685	1,760438	0,459522	-0,581197	-2,931899	-1,114846	-16,094383	5,149306	13,736824	0,029609	-0,084796	0,038853	-5,923764	-0,563852	0,459522	0,029609	-0,084796	0,038853	-5,923764	-0,563852	0,459522
13:22:02,47	0,354015	3,237972	-0,126990	0,672992	0,337978	0,272998	0,031641	-0,083304	0,035356	0,695557	1,856707	0,452558	-0,585905	-2,932716	-1,118758	-16,086625	5,137892	13,703908	0,031641	-0,083304	0,035356	-5,843829	-0,627102	0,452558	0,031641	-0,083304	0,035356	-5,843829	-0,627102	0,452558
13:22:02,52	0,354015	3,237972	-0,126990	0,672992	0,337978	0,272998	0,031641	-0,083304	0,035356	0,695557	1,856707	0,452558	-0,583556	-2,932950	-1,114094	-16,093069	5,117732	13,700862	0,030669	-0,085455	0,040020	-5,921505	-0,596839	0,449512	0,030669	-0,085455	0,040020	-5,921505	-0,596839	0,449512
13:22:02,57	0,354015	3,237972	-0,126990	0,672992	0,337978	0,272998	0,030669	-0,085455	0,040020	0,786715	1,810649	0,449512	-0,587744	-2,929134	-1,117606	-16,109891	5,135958	13,722978	0,030669	-0,085455	0,040020	-5,921505	-0,596839	0,449512	0,030669	-0,085455	0,040020	-5,921505	-0,596839	0,449512
13:22:02,62	0,354015	3,237972	-0,126990	0,672992	0,337978	0,272998	0,030341	-0,080573	0,036525	0,594061	1,785261	0,462623	-0,587620	-2,930225	-1,117590	-16,069724	5,174906	13,713972	0,030341	-0,080573	0,036525	-5,730958	-0,596535	0,462623	0,030341	-0,080573	0,036525	-5,730958	-0,596535	0,462623
13:22:02,67	0,354015	3,237972	-0,126990	0,672992	0,337978	0,272998	0,028398	-0,082738	0,036516	0,634799	1,703008	0,461117	-0,584774	-2,929624	-1,117598	-16,089331	5,103292	13,712466	0,028398	-0,082738	0,036516	-5,860143	-0,526196	0,461117	0,028398	-0,082738	0,036516	-5,860143	-0,526196	0,461117
13:22:02,72	0,354015	3,237972	-0,126990	0,672992	0,337978	0,272998	0,028398	-0,082738	0,036516	0,634799	1,703008	0,461117	-0,586529	-2,931072	-1,115627	-16,101826	5,147095	13,751042	0,028398	-0,082738	0,036516	-5,860143	-0,526196	0,461117	0,028398	-0,082738	0,036516	-5,860143	-0,526196	0,461117
13:22:02,77	0,354015	3,237972	-0,126990	0,672992	0,337978	0,272998	0,030529	-0,081942	0,038487	0,625112	1,781123	0,499692	-0,581163	-2,931934	-1,117578	-16,071838	5,136206	13,708765	0,028592	-0,087020	0,036536	-5,936359	-0,532655	0,457415	0,028592	-0,087020	0,036536	-5,936359	-0,532655	0,457415
13:22:02,82	0,354015	3,237972	-0,126990	0,672992	0,337978	0,272998	0,028592	-0,087020	0,036536	0,894701	1,711807	0,457415	-0,586497	-2,935189	-1,118734	-16,086502	5,121244	13,722270	0,028592	-0,087020	0,036536	-5,936359	-0,532655	0,457415	0,028592	-0,087020	0,036536	-5,936359	-0,532655	0,457415
13:22:02,87	0,354015	3,237972	-0,126990	0,672992	0,337978	0,272998	0,031742	-0,082202	0,035831	0,654504	1,858300	0,439300	-0,586911	-2,932253	-1,118283	-16,081665	5,153829	13,690649	0,031742	-0,082202	0,035831	-5,798329	-0,633459	0,439300	0,031742	-0,082202	0,035831	-5,798329	-0,633459	0,439300
[truncated: 182,337 more chars]
