# Supplementary material for: Characterization of interfragmentary motion associated with common osteosynthesis devices for rat fracture healing studies
Source: PLoS One. 2017 Apr 28;12(4):e0176735. doi: 10.1371/journal.pone.0176735 (PMC5409164; doi:10.1371/journal.pone.0176735)
Supplement: S1 Dataset — (ZIP) [file pone.0176735.s001.zip › S1_Dataset/RatFix/Specimen03/Plate_03U.txt]

%Tester: Sukopp Matthias
%Projekt: 
%Zeit: 10.03.2015 14:37:29
%Dateipfad: D:\Messungen\Fixator\Measurements\Fixator_20150310.txt
%Kommentar: Plate_03U
%VI Version: D:\LVProjekte\Fixator\HauptVI\Fixator_v0.12.vi
%Virtueller Drehpunkt: 	0,0000	0,0000	0,0000
%Sensor zu Hexapod (Mitte): 	0,000000	0,000000	-26,500000
%Sensor zu Hexapod Trans (Mitte): 	-0,500000	-0,866025	0,000000	-0,866025	0,500000	0,000000	0,000000	0,000000	1,000000
%Hexapod zu Labor (Mitte): 	0,383061	3,296917	-0,117986
%Hexapod zu Labor Trans (Mitte): 	0,999838	-0,016933	0,006103	0,016981	0,999825	-0,007855	-0,005968	0,007958	0,999951
%Labor zu CR (Mitte): 	0,000000	0,000000	78,500000
%Labor zu CR Trans (Mitte): 	1,000000	0,000000	0,000000	0,000000	1,000000	0,000000	0,000000	0,000000	1,000000
%Zentrum Sensormasse: 	0,000000	0,000000	2,000000
%Sensormasse: 	200,000000E-3
--------------------------------------------------
Time	X	Y	Z	U	V	W	Exp_ Fx	Exp_ Fy	Exp_ Fz	Exp_ Mx	Exp_ My	Exp_ Mz	Sen_ Fx	Sen_ Fy	Sen_ Fz	Sen_ Mx	Sen_ My	Sen_ Mz	Hex_ Fx	Hex_ Fy	Hex_ Fz	Hex_ Mx	Hex_ My	Hex_ Mz	Lab_ Fx	Lab_ Fy	Lab_ Fz	Lab_ Mx	Lab_ My	Lab_ Mz	Laser
14:37:29,94	0,383061	3,296917	-0,117986	0,455947	0,341970	0,972999	0,090642	-0,093077	0,041507	-0,947621	-0,919048	1,255787	-0,551428	-3,024323	-1,155756	-22,321468	5,578843	13,738853	0,090642	-0,093077	0,041507	-8,254204	-8,034472	1,255787	0,090642	-0,093077	0,041507	-8,254204	-8,034472	1,255787
14:37:29,99	0,383061	3,296917	-0,117986	0,455947	0,341970	0,972999	0,090642	-0,093077	0,041507	-0,947621	-0,919048	1,255787	-0,549087	-3,026584	-1,161541	-22,321032	5,587776	13,781485	0,086442	-0,090754	0,039948	-8,153840	-7,887728	1,247766	0,086442	-0,090754	0,039948	-8,153840	-7,887728	1,247766
14:37:30,04	0,383061	3,296917	-0,117986	0,455947	0,341970	0,972999	0,086442	-0,090754	0,039948	-1,029675	-1,102019	1,247766	-0,550245	-3,027296	-1,159613	-22,324135	5,599605	13,761037	0,086442	-0,090754	0,039948	-8,153840	-7,887728	1,247766	0,086442	-0,090754	0,039948	-8,153840	-7,887728	1,247766
14:37:30,09	0,383061	3,296917	-0,117986	0,455947	0,341970	0,972999	0,087637	-0,090106	0,041876	-1,054665	-1,048466	1,227317	-0,553298	-3,027938	-1,161558	-22,355210	5,557709	13,779955	0,087637	-0,090106	0,041876	-8,127981	-7,928005	1,227317	0,087637	-0,090106	0,041876	-8,127981	-7,928005	1,227317
14:37:30,14	0,383061	3,296917	-0,117986	0,455947	0,341970	0,972999	0,089720	-0,087783	0,039931	-1,227259	-0,946118	1,246236	-0,549077	-3,027940	-1,162307	-22,315896	5,581351	13,786338	0,089720	-0,087783	0,039931	-8,118255	-7,989166	1,246236	0,089720	-0,087783	0,039931	-8,118255	-7,989166	1,246236
14:37:30,19	0,383061	3,296917	-0,117986	0,455947	0,341970	0,972999	0,087612	-0,091440	0,039183	-0,996996	-1,033545	1,252619	-0,550829	-3,025141	-1,159645	-22,314069	5,582606	13,726711	0,087612	-0,091440	0,039183	-8,175017	-7,911059	1,252619	0,087612	-0,091440	0,039183	-8,175017	-7,911059	1,252619
14:37:30,24	0,383061	3,296917	-0,117986	0,455947	0,341970	0,972999	0,086063	-0,088523	0,041845	-1,146672	-1,113120	1,192991	-0,547346	-3,028597	-1,158055	-22,335464	5,550839	13,758951	0,086063	-0,088523	0,041845	-8,095720	-7,869065	1,192991	0,086063	-0,088523	0,041845	-8,095720	-7,869065	1,192991
14:37:30,29	0,383061	3,296917	-0,117986	0,455947	0,341970	0,972999	0,087315	-0,093267	0,043434	-0,938194	-1,050678	1,225232	-0,548453	-3,028518	-1,159585	-22,301253	5,562573	13,774262	0,087315	-0,093267	0,043434	-8,259643	-7,904880	1,225232	0,087315	-0,093267	0,043434	-8,259643	-7,904880	1,225232
14:37:30,34	0,383061	3,296917	-0,117986	0,455947	0,341970	0,972999	0,087800	-0,092269	0,041905	-0,962805	-1,001658	1,240542	-0,553171	-3,028549	-1,159243	-22,318205	5,586897	13,730581	0,087800	-0,092269	0,041905	-8,205936	-7,893991	1,240542	0,087800	-0,092269	0,041905	-8,205936	-7,893991	1,240542
14:37:30,39	0,383061	3,296917	-0,117986	0,455947	0,341970	0,972999	0,090185	-0,088199	0,042246	-1,161887	-0,904481	1,196862	-0,551388	-3,026824	-1,160755	-22,293574	5,575661	13,779903	0,090185	-0,088199	0,042246	-8,085477	-7,984037	1,196862	0,090185	-0,088199	0,042246	-8,085477	-7,984037	1,196862
14:37:30,44	0,383061	3,296917	-0,117986	0,455947	0,341970	0,972999	0,087801	-0,088880	0,040735	-1,123857	-1,001535	1,246184	-0,549695	-3,029139	-1,161167	-22,332420	5,564589	13,755922	0,087801	-0,088880	0,040735	-8,100956	-7,893893	1,246184	0,087801	-0,088880	0,040735	-8,100956	-7,893893	1,246184
14:37:30,49	0,383061	3,296917	-0,117986	0,455947	0,341970	0,972999	0,088959	-0,091504	0,040323	-1,016407	-0,969409	1,222203	-0,552642	-3,028235	-1,161187	-22,333828	5,567994	13,741147	0,088959	-0,091504	0,040323	-8,199510	-7,952695	1,222203	0,088959	-0,091504	0,040323	-8,199510	-7,952695	1,222203
14:37:30,54	0,383061	3,296917	-0,117986	0,455947	0,341970	0,972999	0,089650	-0,088500	0,040303	-1,170396	-0,936417	1,207428	-0,552009	-3,027708	-1,159234	-22,325903	5,601062	13,750814	0,089650	-0,088500	0,040303	-8,117647	-7,973918	1,207428	0,089650	-0,088500	0,040303	-8,117647	-7,973918	1,207428
14:37:30,59	0,383061	3,296917	-0,117986	0,455947	0,341970	0,972999	0,088876	-0,088785	0,042256	-1,122986	-0,986320	1,217095	-0,551472	-3,026806	-1,158832	-22,338777	5,582217	13,779396	0,088876	-0,088785	0,042256	-8,092594	-7,963086	1,217095	0,088876	-0,088785	0,042256	-8,092594	-7,963086	1,217095
14:37:30,64	0,383061	3,296917	-0,117986	0,455947	0,341970	0,972999	0,087827	-0,088798	0,042657	-1,145036	-1,042610	1,245677	-0,545578	-3,030316	-1,161144	-22,349607	5,604591	13,782129	0,087827	-0,088798	0,042657	-8,115712	-7,937006	1,245677	0,087827	-0,088798	0,042657	-8,115712	-7,937006	1,245677
14:37:30,69	0,383061	3,296917	-0,117986	0,455947	0,341970	0,972999	0,087920	-0,095658	0,040345	-0,774364	-1,058342	1,248409	-0,551996	-3,027376	-1,161530	-22,319169	5,630242	13,796735	0,087920	-0,095658	0,040345	-8,283535	-7,960036	1,248409	0,087920	-0,095658	0,040345	-8,283535	-7,960036	1,248409
14:37:30,74	0,383061	3,296917	-0,117986	0,455947	0,341970	0,972999	0,088582	-0,088630	0,039960	-1,102390	-1,010364	1,263015	-0,550328	-3,029851	-1,160004	-22,369898	5,606262	13,771255	0,088582	-0,088630	0,039960	-8,059858	-7,964054	1,263015	0,088582	-0,088630	0,039960	-8,059858	-7,964054	1,263015
14:37:30,79	0,383061	3,296917	-0,117986	0,455947	0,341970	0,972999	0,089892	-0,091312	0,041485	-1,009063	-0,974191	1,237536	-0,551448	-3,027314	-1,160772	-22,329926	5,595156	13,775984	0,089892	-0,091312	0,041485	-8,177061	-8,030710	1,237536	0,089892	-0,091312	0,041485	-8,177061	-8,030710	1,237536
14:37:30,84	0,383061	3,296917	-0,117986	0,455947	0,341970	0,972999	0,088254	-0,089074	0,040717	-1,115093	-1,019170	1,242265	-0,552629	-3,030238	-1,158462	-22,342893	5,581154	13,739709	0,088254	-0,089074	0,040717	-8,107374	-7,947147	1,242265	0,088254	-0,089074	0,040717	-8,107374	-7,947147	1,242265
14:37:30,89	0,383061	3,296917	-0,117986	0,455947	0,341970	0,972999	0,091377	-0,089513	0,043027	-1,110860	-0,861018	1,205990	-0,549129	-3,024699	-1,161154	-22,329365	5,571491	13,795621	0,091377	-0,089513	0,043027	-8,137624	-8,034127	1,205990	0,091377	-0,089513	0,043027	-8,137624	-8,034127	1,205990
14:37:30,94	0,383061	3,296917	-0,117986	0,455947	0,341970	0,972999	0,084830	-0,089774	0,040336	-1,098905	-1,184899	1,261902	-0,554969	-3,028251	-1,158834	-22,328231	5,588398	13,768978	0,084830	-0,089774	0,040336	-8,146140	-7,844093	1,261902	0,084830	-0,089774	0,040336	-8,146140	-7,844093	1,261902
14:37:30,99	0,383061	3,296917	-0,117986	0,455947	0,341970	0,972999	0,090826	-0,086493	0,042655	-1,254299	-0,880588	1,235259	-0,549032	-3,026798	-1,159610	-22,299052	5,574807	13,750576	0,090826	-0,086493	0,042655	-8,043989	-8,010454	1,235259	0,090826	-0,086493	0,042655	-8,043989	-8,010454	1,235259
14:37:31,04	0,383061	3,296917	-0,117986	0,455947	0,341970	0,972999	0,086600	-0,090908	0,041880	-1,021894	-1,068274	1,216856	-0,549132	-3,027308	-1,161551	-22,341265	5,578087	13,776429	0,087092	-0,091076	0,039938	-8,180900	-7,917616	1,242709	0,087092	-0,091076	0,039938	-8,180900	-7,917616	1,242709
14:37:31,09	0,383061	3,296917	-0,117986	0,455947	0,341970	0,972999	0,087092	-0,091076	0,039938	-1,031399	-1,080926	1,242709	-0,549095	-3,029701	-1,158814	-22,323465	5,542608	13,773095	0,087092	-0,091076	0,039938	-8,180900	-7,917616	1,242709	0,087092	-0,091076	0,039938	-8,180900	-7,917616	1,242709
14:37:31,14	0,383061	3,296917	-0,117986	0,455947	0,341970	0,972999	0,089145	-0,092305	0,042676	-0,989345	-0,940981	1,239376	-0,548529	-3,026299	-1,160787	-22,336621	5,581869	13,761755	0,089145	-0,092305	0,042676	-8,235280	-7,938883	1,239376	0,089145	-0,092305	0,042676	-8,235280	-7,938883	1,239376
14:37:31,19	0,383061	3,296917	-0,117986	0,455947	0,341970	0,972999	0,085916	-0,091094	0,040703	-1,024864	-1,139900	1,228036	-0,551397	-3,026815	-1,160005	-22,304773	5,582124	13,750698	0,085916	-0,091094	0,040703	-8,175780	-7,884345	1,228036	0,085916	-0,091094	0,040703	-8,175780	-7,884345	1,228036
14:37:31,24	0,383061	3,296917	-0,117986	0,455947	0,341970	0,972999	0,087797	-0,088868	0,041485	-1,124480	-1,014664	1,216978	-0,549079	-3,024529	-1,158855	-22,328562	5,610389	13,751888	0,087797	-0,088868	0,041485	-8,100642	-7,906722	1,216978	0,087797	-0,088868	0,041485	-8,100642	-7,906722	1,216978
14:37:31,29	0,383061	3,296917	-0,117986	0,455947	0,341970	0,972999	0,084658	-0,089733	0,042634	-1,066929	-1,212613	1,218169	-0,552648	-3,027977	-1,160781	-22,344262	5,600475	13,771156	0,084658	-0,089733	0,042634	-8,110974	-7,858281	1,218169	0,084658	-0,089733	0,042634	-8,110974	-7,858281	1,218169
14:37:31,34	0,383061	3,296917	-0,117986	0,455947	0,341970	0,972999	0,089429	-0,088366	0,040708	-1,154440	-0,973173	1,237437	-0,547955	-3,029487	-1,160364	-22,339741	5,553520	13,789319	0,089429	-0,088366	0,040708	-8,091189	-7,993345	1,237437	0,089429	-0,088366	0,040708	-8,091189	-7,993345	1,237437
14:37:31,39	0,383061	3,296917	-0,117986	0,455947	0,341970	0,972999	0,088390	-0,093185	0,041126	-0,942269	-0,999801	1,255600	-0,550280	-3,027233	-1,162749	-22,335224	5,592991	13,733779	0,088390	-0,093185	0,041126	-8,257289	-7,938422	1,255600	0,088390	-0,093185	0,041126	-8,257289	-7,938422	1,255600
14:37:31,44	0,383061	3,296917	-0,117986	0,455947	0,341970	0,972999	0,087601	-0,090045	0,038741	-1,069124	-1,056658	1,200060	-0,549680	-3,026310	-1,163487	-22,314097	5,574124	13,777254	0,087601	-0,090045	0,038741	-8,137630	-7,933335	1,200060	0,087601	-0,090045	0,038741	-8,137630	-7,933335	1,200060
14:37:31,49	0,383061	3,296917	-0,117986	0,455947	0,341970	0,972999	0,086501	-0,090103	0,038003	-1,071865	-1,086117	1,243534	-0,552086	-3,027294	-1,162310	-22,329675	5,545903	13,799458	0,086501	-0,090103	0,038003	-8,144953	-7,876459	1,243534	0,086501	-0,090103	0,038003	-8,144953	-7,876459	1,243534
14:37:31,54	0,383061	3,296917	-0,117986	0,455947	0,341970	0,972999	0,088557	-0,088511	0,039180	-1,186873	-0,978615	1,265738	-0,552610	-3,028155	-1,160782	-22,322228	5,580991	13,755751	0,088557	-0,088511	0,039180	-8,134995	-7,930309	1,265738	0,088557	-0,088511	0,039180	-8,134995	-7,930309	1,265738
14:37:31,59	0,383061	3,296917	-0,117986	0,455947	0,341970	0,972999	0,089564	-0,088487	0,040708	-1,153993	-0,937331	1,222031	-0,551489	-3,025727	-1,158510	-22,344763	5,556094	13,701060	0,089564	-0,088487	0,040708	-8,100257	-7,968098	1,222031	0,089564	-0,088487	0,040708	-8,100257	-7,968098	1,222031
14:37:31,64	0,383061	3,296917	-0,117986	0,455947	0,341970	0,972999	0,086901	-0,088245	0,042979	-1,199448	-1,082865	1,167340	-0,553139	-3,025710	-1,161536	-22,288596	5,596474	13,780857	0,086901	-0,088245	0,042979	-8,126652	-7,904600	1,167340	0,086901	-0,088245	0,042979	-8,126652	-7,904600	1,167340
14:37:31,69	0,383061	3,296917	-0,117986	0,455947	0,341970	0,972999	0,087711	-0,086807	0,039953	-1,211151	-1,012282	1,247138	-0,550265	-3,028172	-1,159227	-22,327935	5,573712	13,755033	0,087711	-0,086807	0,039953	-8,025502	-7,897619	1,247138	0,087711	-0,086807	0,039953	-8,025502	-7,897619	1,247138
14:37:31,74	0,383061	3,296917	-0,117986	0,455947	0,341970	0,972999	0,088406	-0,090527	0,042263	-1,057084	-0,998840	1,221313	-0,549091	-3,026546	-1,160003	-22,332146	5,600768	13,766549	0,088406	-0,090527	0,042263	-8,163469	-7,938719	1,221313	0,088406	-0,090527	0,042263	-8,163469	-7,938719	1,221313
14:37:31,79	0,383061	3,296917	-0,117986	0,455947	0,341970	0,972999	0,086411	-0,090731	0,041486	-1,025142	-1,119740	1,232830	-0,549703	-3,028348	-1,162333	-22,334620	5,574253	13,761925	0,086411	-0,090731	0,041486	-8,147553	-7,903033	1,232830	0,086411	-0,090731	0,041486	-8,147553	-7,903033	1,232830
14:37:31,84	0,383061	3,296917	-0,117986	0,455947	0,341970	0,972999	0,088278	-0,091102	0,039157	-1,030079	-1,011557	1,228205	-0,550242	-3,026172	-1,161180	-22,307496	5,567029	13,741562	0,088278	-0,091102	0,039157	-8,181569	-7,941387	1,228205	0,088278	-0,091102	0,039157	-8,181569	-7,941387	1,228205
14:37:31,89	0,383061	3,296917	-0,117986	0,455947	0,341970	0,972999	0,086663	-0,089547	0,040310	-1,103609	-1,068436	1,207843	-0,548437	-3,025668	-1,157674	-22,305296	5,598102	13,750478	0,086663	-0,089547	0,040310	-8,133068	-7,871486	1,207843	0,086663	-0,089547	0,040310	-8,133068	-7,871486	1,207843
14:37:31,94	0,383061	3,296917	-0,117986	0,455947	0,341970	0,972999	0,085324	-0,090858	0,043816	-1,007434	-1,151686	1,216759	-0,550883	-3,029018	-1,161962	-22,343269	5,582800	13,742378	0,085324	-0,090858	0,043816	-8,139796	-7,849638	1,216759	0,085324	-0,090858	0,043816	-8,139796	-7,849638	1,216759
14:37:31,99	0,383061	3,296917	-0,117986	0,455947	0,341970	0,972999	0,089448	-0,090415	0,039528	-1,062714	-0,962472	1,208658	-0,549646	-3,028347	-1,161909	-22,306361	5,577543	13,790563	0,089448	-0,090415	0,039528	-8,160292	-7,984158	1,208658	0,089448	-0,090415	0,039528	-8,160292	-7,984158	1,208658
14:37:32,04	0,383061	3,296917	-0,117986	0,455947	0,341970	0,972999	0,088248	-0,091151	0,039580	-1,010564	-0,990281	1,256844	-0,549719	-3,028392	-1,161183	-22,346048	5,574267	13,746798	0,088248	-0,091151	0,039580	-8,165884	-7,917767	1,256844	0,088248	-0,091151	0,039580	-8,165884	-7,917767	1,256844
14:37:32,09	0,383061	3,296917	-0,117986	0,455947	0,341970	0,972999	0,088324	-0,091110	0,040306	-1,035340	-1,019084	1,213079	-0,551998	-3,027692	-1,161171	-22,314561	5,594519	13,751671	0,088324	-0,091110	0,040306	-8,187495	-7,952500	1,213079	0,088324	-0,091110	0,040306	-8,187495	-7,952500	1,213079
14:37:32,14	0,383061	3,296917	-0,117986	0,455947	0,341970	0,972999	0,088857	-0,088787	0,040318	-1,122880	-0,974200	1,217952	-0,554415	-3,027776	-1,157660	-22,348882	5,605268	13,793408	0,088857	-0,088787	0,040318	-8,092641	-7,949496	1,217952	0,088857	-0,088787	0,040318	-8,092641	-7,949496	1,217952
14:37:32,19	0,383061	3,296917	-0,117986	0,455947	0,341970	0,972999	0,090138	-0,086735	0,043829	-1,237444	-0,942688	1,259689	-0,549667	-3,025069	-1,160787	-22,313913	5,577336	13,756517	0,090138	-0,086735	0,043829	-8,046110	-8,018539	1,259689	0,090138	-0,086735	0,043829	-8,046110	-8,018539	1,259689
14:37:32,24	0,383061	3,296917	-0,117986	0,455947	0,341970	0,972999	0,085420	-0,089493	0,040703	-1,100706	-1,143779	1,222798	-0,550196	-3,026080	-1,158033	-22,295866	5,593119	13,783992	0,085420	-0,089493	0,040703	-8,125917	-7,849259	1,222798	0,085420	-0,089493	0,040703	-8,125917	-7,849259	1,222798
14:37:32,29	0,383061	3,296917	-0,117986	0,455947	0,341970	0,972999	0,086560	-0,089541	0,043456	-1,075548	-1,076782	1,250272	-0,549087	-3,026087	-1,159596	-22,318596	5,574832	13,784781	0,086560	-0,089541	0,043456	-8,104482	-7,871720	1,250272	0,086560	-0,089541	0,043456	-8,104482	-7,871720	1,250272
14:37:32,34	0,383061	3,296917	-0,117986	0,455947	0,341970	0,972999	0,086012	-0,090505	0,041893	-1,052594	-1,115807	1,251062	-0,552029	-3,029850	-1,161944	-22,324285	5,568678	13,751088	0,086012	-0,090505	0,041893	-8,157244	-7,867746	1,251062	0,086012	-0,090505	0,041893	-8,157244	-7,867746	1,251062
14:37:32,39	0,383061	3,296917	-0,117986	0,455947	0,341970	0,972999	0,090741	-0,089839	0,039545	-1,095421	-0,871725	1,217369	-0,549037	-3,026358	-1,159980	-22,285589	5,542365	13,769069	0,090741	-0,089839	0,039545	-8,147758	-7,994927	1,217369	0,090741	-0,089839	0,039545	-8,147758	-7,994927	1,217369
14:37:32,44	0,383061	3,296917	-0,117986	0,455947	0,341970	0,972999	0,086221	-0,090684	0,041509	-1,054916	-1,060120	1,235349	-0,552626	-3,026473	-1,159625	-22,343170	5,629602	13,766756	0,086221	-0,090684	0,041509	-8,173591	-7,828467	1,235349	0,086221	-0,090684	0,041509	-8,173591	-7,828467	1,235349
14:37:32,49	0,383061	3,296917	-0,117986	0,455947	0,341970	0,972999	0,088115	-0,087633	0,041865	-1,166805	-1,055098	1,233037	-0,551467	-3,027844	-1,161557	-22,343790	5,608137	13,772092	0,088723	-0,089322	0,039933	-8,109655	-7,978072	1,238373	0,088723	-0,089322	0,039933	-8,109655	-7,978072	1,238373
14:37:32,54	0,383061	3,296917	-0,117986	0,455947	0,341970	0,972999	0,088723	-0,089322	0,039933	-1,097850	-1,013281	1,238373	-0,550216	-3,024599	-1,160776	-22,300578	5,599421	13,766746	0,088723	-0,089322	0,039933	-8,109655	-7,978072	1,238373	0,088723	-0,089322	0,039933	-8,109655	-7,978072	1,238373
14:37:32,59	0,383061	3,296917	-0,117986	0,455947	0,341970	0,972999	0,085288	-0,088783	0,040714	-1,111855	-1,150142	1,233027	-0,554967	-3,028922	-1,161551	-22,320008	5,575380	13,765185	0,085288	-0,088783	0,040714	-8,081296	-7,845253	1,233027	0,085288	-0,088783	0,040714	-8,081296	-7,845253	1,233027
14:37:32,64	0,383061	3,296917	-0,117986	0,455947	0,341970	0,972999	0,091407	-0,086830	0,039938	-1,243943	-0,836761	1,231466	-0,550290	-3,024029	-1,160387	-22,326263	5,583226	13,785707	0,091407	-0,086830	0,039938	-8,060078	-8,012211	1,231466	0,091407	-0,086830	0,039938	-8,060078	-8,012211	1,231466
14:37:32,69	0,383061	3,296917	-0,117986	0,455947	0,341970	0,972999	0,084831	-0,088433	0,041102	-1,156883	-1,188072	1,251988	-0,551420	-3,028005	-1,158440	-22,327326	5,604977	13,769910	0,084831	-0,088433	0,041102	-8,098909	-7,847278	1,251988	0,084831	-0,088433	0,041102	-8,098909	-7,847278	1,251988
14:37:32,74	0,383061	3,296917	-0,117986	0,455947	0,341970	0,972999	0,088839	-0,089443	0,043049	-1,086056	-0,991436	1,236191	-0,551465	-3,026674	-1,159974	-22,332723	5,591954	13,809432	0,088839	-0,089443	0,043049	-8,107370	-7,965294	1,236191	0,088839	-0,089443	0,043049	-8,107370	-7,965294	1,236191
14:37:32,79	0,383061	3,296917	-0,117986	0,455947	0,341970	0,972999	0,087709	-0,088738	0,041516	-1,136694	-1,048363	1,275713	-0,549689	-3,028470	-1,161904	-22,318190	5,558119	13,804569	0,087709	-0,088738	0,041516	-8,102663	-7,933511	1,275713	0,087709	-0,088738	0,041516	-8,102663	-7,933511	1,275713
14:37:32,84	0,383061	3,296917	-0,117986	0,455947	0,341970	0,972999	0,088377	-0,091175	0,039586	-1,032021	-0,984138	1,270849	-0,547884	-3,028603	-1,162291	-22,307625	5,576117	13,795874	0,088377	-0,091175	0,039586	-8,189272	-7,921701	1,270849	0,088377	-0,091175	0,039586	-8,189272	-7,921701	1,270849
14:37:32,89	0,383061	3,296917	-0,117986	0,455947	0,341970	0,972999	0,087589	-0,092805	0,039198	-0,926422	-1,024941	1,262155	-0,546694	-3,027995	-1,158804	-22,310371	5,580606	13,784530	0,087589	-0,092805	0,039198	-8,211581	-7,900680	1,262155	0,087589	-0,092805	0,039198	-8,211581	-7,900680	1,262155
14:37:32,94	0,383061	3,296917	-0,117986	0,455947	0,341970	0,972999	0,086468	-0,093531	0,042686	-0,886144	-1,087870	1,250810	-0,550790	-3,025704	-1,158829	-22,299817	5,598932	13,765275	0,086468	-0,093531	0,042686	-8,228312	-7,875588	1,250810	0,086468	-0,093531	0,042686	-8,228312	-7,875588	1,250810
14:37:32,99	0,383061	3,296917	-0,117986	0,455947	0,341970	0,972999	0,086532	-0,088839	0,042660	-1,108982	-1,084575	1,231556	-0,551447	-3,026951	-1,161140	-22,311090	5,552986	13,794098	0,086532	-0,088839	0,042660	-8,082825	-7,877302	1,231556	0,086532	-0,088839	0,042660	-8,082825	-7,877302	1,231556
14:37:33,04	0,383061	3,296917	-0,117986	0,455947	0,341970	0,972999	0,087940	-0,088893	0,040350	-1,151611	-0,998107	1,260378	-0,552658	-3,031336	-1,162309	-22,348310	5,587684	13,790598	0,087940	-0,088893	0,040350	-8,129677	-7,901425	1,260378	0,087940	-0,088893	0,040350	-8,129677	-7,901425	1,260378
14:37:33,09	0,383061	3,296917	-0,117986	0,455947	0,341970	0,972999	0,092343	-0,090036	0,039181	-1,080701	-0,818762	1,256878	-0,552059	-3,023128	-1,160416	-22,327652	5,581323	13,756435	0,092343	-0,090036	0,039181	-8,148545	-8,067672	1,256878	0,092343	-0,090036	0,039181	-8,148545	-8,067672	1,256878
14:37:33,14	0,383061	3,296917	-0,117986	0,455947	0,341970	0,972999	0,084935	-0,086451	0,041073	-1,262312	-1,182872	1,222716	-0,549689	-3,028415	-1,158849	-22,340415	5,584057	13,745636	0,084935	-0,086451	0,041073	-8,048717	-7,850308	1,222716	0,084935	-0,086451	0,041073	-8,048717	-7,850308	1,222716
14:37:33,19	0,383061	3,296917	-0,117986	0,455947	0,341970	0,972999	0,088329	-0,091147	0,042640	-1,022124	-1,018837	1,211916	-0,554440	-3,028254	-1,162315	-22,351351	5,605191	13,805878	0,088329	-0,091147	0,042640	-8,177180	-7,952653	1,211916	0,088329	-0,091147	0,042640	-8,177180	-7,952653	1,211916
14:37:33,25	0,383061	3,296917	-0,117986	0,455947	0,341970	0,972999	0,090565	-0,086952	0,039175	-1,227430	-0,922582	1,272159	-0,552613	-3,028179	-1,159594	-22,322371	5,581071	13,784099	0,090565	-0,086952	0,039175	-8,053178	-8,031955	1,272159	0,090565	-0,086952	0,039175	-8,053178	-8,031955	1,272159
14:37:33,30	0,383061	3,296917	-0,117986	0,455947	0,341970	0,972999	0,088918	-0,090788	0,041889	-1,044895	-0,987721	1,246031	-0,549688	-3,029543	-1,157658	-22,351455	5,613401	13,779713	0,088918	-0,090788	0,041889	-8,171748	-7,967758	1,246031	0,088918	-0,090788	0,041889	-8,171748	-7,967758	1,246031
14:37:33,35	0,383061	3,296917	-0,117986	0,455947	0,341970	0,972999	0,089305	-0,091712	0,043832	-0,972869	-0,992302	1,245994	-0,543962	-3,031157	-1,156935	-22,560720	5,201905	13,812599	0,089305	-0,091712	0,043832	-8,172251	-8,002757	1,245994	0,089305	-0,091712	0,043832	-8,172251	-8,002757	1,245994
14:37:33,40	0,383061	3,296917	-0,117986	0,455947	0,341970	0,972999	0,087840	-0,097478	0,044555	-1,134047	-1,043969	1,278880	-0,281286	-3,143046	-0,740889	-29,327933	-7,530266	14,325568	0,087840	-0,097478	0,044555	-8,786043	-7,939411	1,278880	0,087840	-0,097478	0,044555	-8,786043	-7,939411	1,278880
14:37:33,45	0,383061	3,296917	-0,117986	0,455947	0,341970	0,972999	0,053401	-0,380907	0,460601	-0,805727	-2,329290	1,791848	-0,532207	-2,961437	-0,578347	-19,758463	6,282330	13,764580	0,053401	-0,380907	0,460601	-30,706894	-6,521268	1,791848	0,053401	-0,380907	0,460601	-30,706894	-6,521268	1,791848
14:37:33,50	0,383061	3,296917	-0,117986	0,455947	0,341970	0,972999	0,021583	-0,072798	0,623142	-0,080576	-2,602697	1,230861	-0,583012	-2,931173	-0,911081	-17,269613	8,819990	13,563019	0,021583	-0,072798	0,623142	-5,795232	-4,297001	1,230861	0,021583	-0,072798	0,623142	-5,795232	-4,297001	1,230861
14:37:33,55	0,382994	3,296886	-0,117979	0,505964	0,341985	0,973041	0,020776	-0,013667	0,290409	0,286725	-1,758098	1,029300	-0,565396	-2,991166	-1,033676	-20,112198	7,695418	13,683095	0,020776	-0,013667	0,290409	-0,786165	-3,389032	1,029300	0,020776	-0,013667	0,290409	-0,786165	-3,389032	1,029300
14:37:33,60	0,382994	3,296886	-0,117979	0,505964	0,341985	0,973041	0,063924	-0,058920	0,167814	0,244666	-1,413900	1,149376	-0,565560	-2,987070	-1,038743	-20,156105	7,672420	13,715543	0,063924	-0,058920	0,167814	-4,380561	-6,431901	1,149376	0,063924	-0,058920	0,167814	-4,380561	-6,431901	1,149376
14:37:33,65	0,382994	3,296886	-0,117979	0,505964	0,341985	0,973041	0,060458	-0,056730	0,162747	0,088916	-1,620636	1,181824	-0,566209	-2,992609	-1,034475	-20,192102	7,623583	13,696283	0,060458	-0,056730	0,162747	-4,364397	-6,366590	1,181824	0,060458	-0,056730	0,162747	-4,364397	-6,366590	1,181824
14:37:33,70	0,382994	3,296886	-0,117979	0,505964	0,341985	0,973041	0,065579	-0,058938	0,167015	0,143415	-1,361078	1,162563	-0,566731	-2,994838	-1,034853	-20,174007	7,642533	13,686823	0,065579	-0,058938	0,167015	-4,483189	-6,509062	1,162563	0,065579	-0,058938	0,167015	-4,483189	-6,509062	1,162563
14:37:33,75	0,382994	3,296886	-0,117979	0,505964	0,341985	0,973041	0,067771	-0,059600	0,166636	0,203299	-1,240907	1,153103	-0,564486	-2,989510	-1,037206	-20,195123	7,612171	13,698368	0,067771	-0,059600	0,166636	-4,475274	-6,560950	1,153103	0,067771	-0,059600	0,166636	-4,475274	-6,560950	1,153103
14:37:33,80	0,382994	3,296886	-0,117979	0,505964	0,341985	0,973041	0,062034	-0,058880	0,164283	0,129044	-1,542325	1,164649	-0,562713	-2,996755	-1,036363	-20,194073	7,572312	13,739405	0,062034	-0,058880	0,164283	-4,493066	-6,412032	1,164649	0,062034	-0,058880	0,164283	-4,493066	-6,412032	1,164649
14:37:33,85	0,382994	3,296886	-0,117979	0,505964	0,341985	0,973041	0,064187	-0,087995	0,173835	0,184454	-1,412981	1,233765	-0,540348	-3,005931	-1,027654	-20,909296	6,340335	13,767484	0,064187	-0,087995	0,173835	-6,723119	-6,451640	1,233765	0,064187	-0,087995	0,173835	-6,723119	-6,451640	1,233765
14:37:33,90	0,382994	3,296886	-0,117979	0,505964	0,341985	0,973041	0,064187	-0,087995	0,173835	0,184454	-1,412981	1,233765	-0,308356	-3,173604	-0,717350	-29,943416	-5,308348	14,360152	0,064187	-0,087995	0,173835	-6,723119	-6,451640	1,233765	0,064187	-0,087995	0,173835	-6,723119	-6,451640	1,233765
14:37:33,95	0,382994	3,296886	-0,117979	0,505964	0,341985	0,973041	0,093400	-0,372742	0,484140	0,386218	-1,893336	1,826432	-0,546695	-2,962706	-0,448050	-19,427029	8,042232	13,696811	0,093400	-0,372742	0,484140	-28,874042	-9,225218	1,826432	0,093400	-0,372742	0,484140	-28,874042	-9,225218	1,826432
14:37:34,00	0,382994	3,296886	-0,117979	0,505964	0,341985	0,973041	0,029926	-0,060886	0,753439	0,989811	-2,761816	1,163091	-0,609608	-2,963750	-0,901016	-18,461831	11,021005	13,596306	0,029926	-0,060886	0,753439	-3,789715	-5,110995	1,163091	0,029926	-0,060886	0,753439	-3,789715	-5,110995	1,163091
14:37:34,05	0,382945	3,296978	-0,117995	0,556002	0,341993	0,972998	0,062287	-0,006923	0,300474	1,246040	-1,732544	1,062587	-0,593102	-3,023238	-1,027497	-21,256682	9,869093	13,693039	0,062287	-0,006923	0,300474	0,702587	-6,622062	1,062587	0,062287	-0,006923	0,300474	0,702587	-6,622062	1,062587
14:37:34,10	0,382945	3,296978	-0,117995	0,556002	0,341993	0,972998	0,105552	-0,050963	0,173993	1,141091	-1,327217	1,159319	-0,586106	-3,022534	-1,033702	-21,253698	9,804765	13,700882	0,105552	-0,050963	0,173993	-2,859473	-9,613041	1,159319	0,105552	-0,050963	0,173993	-2,859473	-9,613041	1,159319
14:37:34,15	0,382945	3,296978	-0,117995	0,556002	0,341993	0,972998	0,101444	-0,056669	0,167788	1,383586	-1,506080	1,167163	-0,589793	-3,026175	-1,033709	-21,321056	9,772231	13,718739	0,101444	-0,056669	0,167788	-3,064900	-9,469433	1,167163	0,101444	-0,056669	0,167788	-3,064900	-9,469433	1,167163
14:37:34,20	0,382945	3,296978	-0,117995	0,556002	0,341993	0,972998	0,106441	-0,055296	0,167781	1,250359	-1,288290	1,185020	-0,586821	-3,023927	-1,030627	-21,310594	9,765403	13,683469	0,106441	-0,055296	0,167781	-3,090381	-9,643927	1,185020	0,106441	-0,055296	0,167781	-3,090381	-9,643927	1,185020
14:37:34,25	0,382945	3,296978	-0,117995	0,556002	0,341993	0,972998	0,103009	-0,056746	0,170863	1,325067	-1,454314	1,149749	-0,589178	-3,024450	-1,033716	-21,307552	9,779201	13,709500	0,103009	-0,056746	0,170863	-3,129484	-9,540487	1,149749	0,103009	-0,056746	0,170863	-3,129484	-9,540487	1,149749
14:37:34,30	0,382945	3,296978	-0,117995	0,556002	0,341993	0,972998	0,104639	-0,054967	0,167773	1,246023	-1,373788	1,175781	-0,590371	-3,027309	-1,032550	-21,320380	9,765213	13,702999	0,104639	-0,054967	0,167773	-3,068867	-9,587962	1,175781	0,104639	-0,054967	0,167773	-3,068867	-9,587962	1,175781
14:37:34,35	0,382945	3,296978	-0,117995	0,556002	0,341993	0,972998	0,107712	-0,055363	0,168940	1,248077	-1,218132	1,169280	-0,589771	-3,025236	-1,034484	-21,317028	9,804598	13,725195	0,107712	-0,055363	0,168940	-3,097884	-9,673499	1,169280	0,107712	-0,055363	0,168940	-3,097884	-9,673499	1,169280
14:37:34,40	0,382945	3,296978	-0,117995	0,556002	0,341993	0,972998	0,105616	-0,054846	0,167006	1,257001	-1,343889	1,191475	-0,589257	-3,022924	-1,033733	-21,346096	9,798607	13,720431	0,105616	-0,054846	0,167006	-3,048411	-9,634757	1,191475	0,105616	-0,054846	0,167006	-3,048411	-9,634757	1,191475
14:37:34,45	0,382945	3,296978	-0,117995	0,556002	0,341993	0,972998	0,103357	-0,054135	0,167757	1,200302	-1,483534	1,186712	-0,588120	-3,022880	-1,035679	-21,357311	9,786789	13,721555	0,103357	-0,054135	0,167757	-3,049288	-9,597073	1,186712	0,103357	-0,054135	0,167757	-3,049288	-9,597073	1,186712
14:37:34,50	0,382945	3,296978	-0,117995	0,556002	0,341993	0,972998	0,102751	-0,055097	0,165811	1,234503	-1,518880	1,187836	-0,585233	-3,023067	-1,037610	-21,375392	9,776824	13,742449	0,102751	-0,055097	0,165811	-3,090634	-9,584802	1,187836	0,102751	-0,055097	0,165811	-3,090634	-9,584802	1,187836
14:37:34,55	0,382945	3,296978	-0,117995	0,556002	0,341993	0,972998	0,101469	-0,057691	0,163879	1,351704	-1,596193	1,208729	-0,588146	-3,025858	-1,033734	-21,370577	9,754572	13,714184	0,101469	-0,057691	0,163879	-3,177037	-9,561518	1,208729	0,101469	-0,057691	0,163879	-3,177037	-9,561518	1,208729
14:37:34,60	0,382945	3,296978	-0,117995	0,556002	0,341993	0,972998	0,105343	-0,056564	0,167756	1,276255	-1,379440	1,180465	-0,588740	-3,027492	-1,034912	-21,378023	9,757246	13,695338	0,105343	-0,056564	0,167756	-3,164044	-9,648888	1,180465	0,105343	-0,056564	0,167756	-3,164044	-9,648888	1,180465
14:37:34,65	0,382945	3,296978	-0,117995	0,556002	0,341993	0,972998	0,107055	-0,056867	0,166578	1,290594	-1,298209	1,161618	-0,588720	-3,026180	-1,036043	-21,355160	9,747466	13,734437	0,107055	-0,056867	0,166578	-3,173476	-9,702039	1,161618	0,107055	-0,056867	0,166578	-3,173476	-9,702039	1,161618
14:37:34,70	0,382945	3,296978	-0,117995	0,556002	0,341993	0,972998	0,105909	-0,056228	0,165446	1,260303	-1,333117	1,200718	-0,588141	-3,023085	-1,032576	-21,369335	9,773914	13,719344	0,105909	-0,056228	0,165446	-3,153567	-9,646977	1,200718	0,105909	-0,056228	0,165446	-3,153567	-9,646977	1,200718
14:37:34,75	0,382945	3,296978	-0,117995	0,556002	0,341993	0,972998	0,102939	-0,055182	0,168914	1,221728	-1,513080	1,185625	-0,585231	-3,023355	-1,036464	-21,370699	9,747631	13,711654	0,102939	-0,055182	0,168914	-3,110032	-9,593759	1,185625	0,102939	-0,055182	0,168914	-3,110032	-9,593759	1,185625
14:37:34,80	0,382945	3,296978	-0,117995	0,556002	0,341993	0,972998	0,101717	-0,057837	0,165026	1,336370	-1,564621	1,177935	-0,589297	-3,024184	-1,034886	-21,363307	9,798688	13,740499	0,101717	-0,057837	0,165026	-3,203846	-9,549437	1,177935	0,101717	-0,057837	0,165026	-3,203846	-9,549437	1,177935
14:37:34,85	0,382945	3,296978	-0,117995	0,556002	0,341993	0,972998	0,104468	-0,054731	0,166604	1,222740	-1,440708	1,206780	-0,590469	-3,024438	-1,035282	-21,352891	9,771513	13,724987	0,104468	-0,054731	0,166604	-3,073610	-9,641460	1,206780	0,104468	-0,054731	0,166604	-3,073610	-9,641460	1,206780
14:37:34,90	0,382945	3,296978	-0,117995	0,556002	0,341993	0,972998	0,105275	-0,053842	0,166208	1,158225	-1,376162	1,191267	-0,591037	-3,024885	-1,033344	-21,349097	9,770970	13,713896	0,105275	-0,053842	0,166208	-3,068396	-9,640224	1,191267	0,105275	-0,053842	0,166208	-3,068396	-9,640224	1,191267
14:37:34,95	0,382945	3,296978	-0,117995	0,556002	0,341993	0,972998	0,105946	-0,053574	0,168146	1,145693	-1,337711	1,180177	-0,586939	-3,027184	-1,035669	-21,353995	9,742803	13,705136	0,105946	-0,053574	0,168146	-3,059857	-9,654449	1,180177	0,105946	-0,053574	0,168146	-3,059857	-9,654449	1,180177
14:37:35,00	0,382945	3,296978	-0,117995	0,556002	0,341993	0,972998	0,105888	-0,058272	0,165820	1,363170	-1,330858	1,171417	-0,584636	-3,025820	-1,032968	-21,381725	9,745207	13,699610	0,105888	-0,058272	0,165820	-3,211208	-9,643084	1,171417	0,105888	-0,058272	0,165820	-3,211208	-9,643084	1,171417
14:37:35,05	0,382945	3,296978	-0,117995	0,556002	0,341993	0,972998	0,103555	-0,059585	0,168522	1,419649	-1,477428	1,165891	-0,585246	-3,024142	-1,032599	-21,391040	9,750996	13,690120	0,103555	-0,059585	0,168522	-3,257778	-9,606459	1,165891	0,103555	-0,059585	0,168522	-3,257778	-9,606459	1,165891
14:37:35,10	0,382945	3,296978	-0,117995	0,556002	0,341993	0,972998	0,102406	-0,058218	0,168891	1,348898	-1,548093	1,156400	-0,586374	-3,020740	-1,034911	-21,353042	9,756051	13,715833	0,102406	-0,058218	0,168891	-3,221185	-9,586994	1,156400	0,102406	-0,058218	0,168891	-3,221185	-9,586994	1,156400
14:37:35,15	0,382945	3,296978	-0,117995	0,556002	0,341993	0,972998	0,100025	-0,055539	0,166579	1,233004	-1,641565	1,182114	-0,591716	-3,026950	-1,038789	-21,387188	9,776854	13,722211	0,100025	-0,055539	0,166579	-3,126833	-9,493496	1,182114	0,100025	-0,055539	0,166579	-3,126833	-9,493496	1,182114
14:37:35,20	0,382945	3,296978	-0,117995	0,556002	0,341993	0,972998	0,108074	-0,054018	0,162700	1,154856	-1,262985	1,188492	-0,593565	-3,026036	-1,037271	-21,428181	9,778275	13,707035	0,108074	-0,054018	0,162700	-3,085585	-9,746770	1,188492	0,108074	-0,054018	0,162700	-3,085585	-9,746770	1,188492
14:37:35,25	0,382945	3,296978	-0,117995	0,556002	0,341993	0,972998	0,108206	-0,051960	0,164218	1,028560	-1,292295	1,173316	-0,585220	-3,024639	-1,035267	-21,370992	9,757519	13,744973	0,108206	-0,051960	0,164218	-3,050306	-9,786499	1,173316	0,108206	-0,051960	0,164218	-3,050306	-9,786499	1,173316
14:37:35,30	0,382945	3,296978	-0,117995	0,556002	0,341993	0,972998	0,102824	-0,058488	0,166223	1,378633	-1,512268	1,211254	-0,587707	-3,026540	-1,036083	-21,442017	9,771423	13,731398	0,102824	-0,058488	0,166223	-3,212678	-9,583965	1,211254	0,102824	-0,058488	0,166223	-3,212678	-9,583965	1,211254
14:37:35,35	0,382945	3,296978	-0,117995	0,556002	0,341993	0,972998	0,105715	-0,057285	0,165407	1,292611	-1,430430	1,197678	-0,592352	-3,025326	-1,035697	-21,413673	9,785991	13,725871	0,105715	-0,057285	0,165407	-3,204272	-9,729020	1,197678	0,105715	-0,057285	0,165407	-3,204272	-9,729020	1,197678
14:37:35,40	0,382945	3,296978	-0,117995	0,556002	0,341993	0,972998	0,106985	-0,052655	0,165793	1,078634	-1,347105	1,192151	-0,591100	-3,026777	-1,035692	-21,380485	9,771005	13,700822	0,106985	-0,052655	0,165793	-3,054786	-9,745424	1,192151	0,106985	-0,052655	0,165793	-3,054786	-9,745424	1,192151
14:37:35,45	0,382945	3,296978	-0,117995	0,556002	0,341993	0,972998	0,107616	-0,054466	0,165797	1,176411	-1,278059	1,167103	-0,588721	-3,024673	-1,037243	-21,359699	9,766757	13,702139	0,107616	-0,054466	0,165797	-3,099156	-9,725910	1,167103	0,107616	-0,054466	0,165797	-3,099156	-9,725910	1,167103
14:37:35,50	0,382945	3,296978	-0,117995	0,556002	0,341993	0,972998	0,104604	-0,055474	0,164247	1,235552	-1,414546	1,168420	-0,591184	-3,024068	-1,038794	-21,396651	9,754618	13,736654	0,104604	-0,055474	0,164247	-3,119160	-9,625973	1,168420	0,104604	-0,055474	0,164247	-3,119160	-9,625973	1,168420
14:37:35,56	0,382945	3,296978	-0,117995	0,556002	0,341993	0,972998	0,105311	-0,053038	0,162695	1,079878	-1,403706	1,202935	-0,588238	-3,025886	-1,034116	-21,404753	9,741653	13,743405	0,105311	-0,053038	0,162695	-3,083587	-9,670644	1,202935	0,105311	-0,053038	0,162695	-3,083587	-9,670644	1,202935
14:37:35,61	0,382945	3,296978	-0,117995	0,556002	0,341993	0,972998	0,105413	-0,056499	0,167373	1,244558	-1,398944	1,209686	-0,589293	-3,027112	-1,038379	-21,348147	9,750073	13,721097	0,105413	-0,056499	0,167373	-3,190577	-9,673878	1,209686	0,105413	-0,056499	0,167373	-3,190577	-9,673878	1,209686
14:37:35,66	0,382945	3,296978	-0,117995	0,556002	0,341993	0,972998	0,107003	-0,056197	0,163111	1,264498	-1,271473	1,187378	-0,580718	-3,031656	-1,031882	-21,661799	9,442433	13,721011	0,107003	-0,056197	0,163111	-3,147004	-9,671190	1,187378	0,107003	-0,056197	0,163111	-3,147004	-9,671190	1,187378
14:37:35,71	0,382945	3,296978	-0,117995	0,556002	0,341993	0,972998	0,106650	-0,065896	0,169607	1,345547	-1,407635	1,187292	-0,312363	-3,151185	-0,694633	-28,413211	-3,998192	14,312216	0,106650	-0,065896	0,169607	-3,827252	-9,779649	1,187292	0,106650	-0,065896	0,169607	-3,827252	-9,779649	1,187292
14:37:35,76	0,382945	3,296978	-0,117995	0,556002	0,341993	0,972998	0,057805	-0,070892	0,690154	2,136255	-2,756008	1,168972	-0,551969	-2,991853	-0,511336	-20,364446	9,306440	13,702691	0,057805	-0,070892	0,690154	-3,428750	-7,293734	1,168972	0,057805	-0,070892	0,690154	-3,428750	-7,293734	1,168972
14:37:35,81	0,382945	3,296978	-0,117995	0,556002	0,341993	0,972998	0,057805	-0,070892	0,690154	2,136255	-2,756008	1,168972	-0,602619	-2,950866	-0,885786	-17,369382	11,737932	13,601896	0,057805	-0,070892	0,690154	-3,428750	-7,293734	1,168972	0,057805	-0,070892	0,690154	-3,428750	-7,293734	1,168972
14:37:35,86	0,383066	3,296954	-0,117985	0,606004	0,341983	0,972999	0,047635	-0,006534	0,315703	2,392927	-1,906836	1,068176	-0,582498	-3,013638	-1,024770	-20,308945	10,356597	13,676286	0,047635	-0,006534	0,315703	1,879990	-5,646154	1,068176	0,047635	-0,006534	0,315703	1,879990	-5,646154	1,068176
14:37:35,91	0,383066	3,296954	-0,117985	0,606004	0,341983	0,972999	0,091936	-0,055345	0,176720	2,265059	-1,458235	1,142566	-0,581400	-3,015658	-1,027845	-20,329660	10,325480	13,720869	0,091936	-0,055345	0,176720	-2,079560	-8,675206	1,142566	0,091936	-0,055345	0,176720	-2,079560	-8,675206	1,142566
14:37:35,96	0,383066	3,296954	-0,117985	0,606004	0,341983	0,972999	0,093136	-0,057306	0,173645	2,329696	-1,398193	1,187150	-0,581986	-3,018920	-1,028994	-20,321680	10,289352	13,719744	0,093136	-0,057306	0,173645	-2,168816	-8,709399	1,187150	0,093136	-0,057306	0,173645	-2,168816	-8,709399	1,187150
14:37:36,01	0,383066	3,296954	-0,117985	0,606004	0,341983	0,972999	0,096254	-0,058430	0,172495	2,360860	-1,211095	1,186025	-0,580949	-3,015735	-1,031387	-20,392551	10,332469	13,699736	0,096254	-0,058430	0,172495	-2,225908	-8,767045	1,186025	0,096254	-0,058430	0,172495	-2,225908	-8,767045	1,186025
14:37:36,06	0,383066	3,296954	-0,117985	0,606004	0,341983	0,972999	0,092978	-0,057735	0,170102	2,326633	-1,464398	1,166016	-0,580901	-3,015852	-1,027836	-20,370404	10,332653	13,755486	0,092978	-0,057735	0,170102	-2,205589	-8,763157	1,166016	0,092978	-0,057735	0,170102	-2,205589	-8,763157	1,166016
14:37:36,11	0,383066	3,296954	-0,117985	0,606004	0,341983	0,972999	0,093054	-0,057835	0,173654	2,343063	-1,441324	1,221767	-0,580885	-3,014481	-1,030593	-20,358454	10,329177	13,708684	0,093054	-0,057835	0,173654	-2,197004	-8,746100	1,221767	0,093054	-0,057835	0,173654	-2,197004	-8,746100	1,221767
14:37:36,16	0,383066	3,296954	-0,117985	0,606004	0,341983	0,972999	0,091859	-0,057164	0,170897	2,311115	-1,491379	1,174965	-0,569891	-3,021280	-1,035305	-20,591855	9,926467	13,726167	0,091859	-0,057164	0,170897	-2,176248	-8,702344	1,174965	0,091859	-0,057164	0,170897	-2,176248	-8,702344	1,174965
14:37:36,21	0,383066	3,296954	-0,117985	0,606004	0,341983	0,972999	0,092250	-0,070084	0,166185	2,517509	-1,471821	1,192448	-0,283751	-3,168207	-0,672416	-28,709259	-4,488407	14,419275	0,092250	-0,070084	0,166185	-2,984092	-8,713483	1,192448	0,092250	-0,070084	0,166185	-2,984092	-8,713483	1,192448
14:37:36,26	0,383066	3,296954	-0,117985	0,606004	0,341983	0,972999	0,076424	-0,391352	0,529074	2,681107	-2,117250	1,885556	-0,529689	-2,963055	-0,524059	-18,282722	9,020639	13,721922	0,076424	-0,391352	0,529074	-28,040039	-8,116513	1,885556	0,076424	-0,391352	0,529074	-28,040039	-8,116513	1,885556
14:37:36,31	0,383066	3,296954	-0,117985	0,606004	0,341983	0,972999	0,021725	-0,075788	0,677431	3,184223	-2,686441	1,188203	-0,573858	-2,951868	-0,924964	-16,516498	10,960591	13,640497	0,021725	-0,075788	0,677431	-2,765155	-4,391890	1,188203	0,021725	-0,075788	0,677431	-2,765155	-4,391890	1,188203
14:37:36,36	0,383026	3,296904	-0,117988	0,656016	0,341994	0,972987	0,034122	-0,031943	0,276526	3,467442	-1,482203	1,106778	-0,555812	-3,015043	-1,065947	-19,669236	9,804628	13,773547	0,034122	-0,031943	0,276526	0,959896	-4,160780	1,106778	0,034122	-0,031943	0,276526	0,959896	-4,160780	1,106778
14:37:36,41	0,383026	3,296904	-0,117988	0,656016	0,341994	0,972987	0,079809	-0,079159	0,135543	3,345186	-1,258831	1,239828	-0,553093	-3,014908	-1,066000	-19,759055	9,752499	13,753942	0,079809	-0,079159	0,135543	-2,868777	-7,523862	1,239828	0,079809	-0,079159	0,135543	-2,868777	-7,523862	1,239828
14:37:36,46	0,383026	3,296904	-0,117988	0,656016	0,341994	0,972987	0,078333	-0,081445	0,135490	3,374032	-1,387302	1,220223	-0,553670	-3,015824	-1,068689	-19,746444	9,751921	13,784265	0,078333	-0,081445	0,135490	-3,019425	-7,536470	1,220223	0,078333	-0,081445	0,135490	-3,019425	-7,536470	1,220223
14:37:36,51	0,383026	3,296904	-0,117988	0,656016	0,341994	0,972987	0,079415	-0,081404	0,132801	3,377708	-1,319837	1,250546	-0,553043	-3,017962	-1,069449	-19,739393	9,772087	13,789938	0,079415	-0,081404	0,132801	-3,012535	-7,553928	1,250546	0,079415	-0,081404	0,132801	-3,012535	-7,553928	1,250546
14:37:36,56	0,383026	3,296904	-0,117988	0,656016	0,341994	0,972987	0,080953	-0,083016	0,132041	3,482519	-1,243825	1,256218	-0,553151	-3,014133	-1,067975	-19,783914	9,755619	13,731379	0,080953	-0,083016	0,132041	-3,034261	-7,598668	1,256218	0,080953	-0,083016	0,132041	-3,034261	-7,598668	1,256218
14:37:36,61	0,383026	3,296904	-0,117988	0,656016	0,341994	0,972987	0,077691	-0,081008	0,133514	3,341571	-1,443789	1,197660	-0,556085	-3,016519	-1,070259	-19,772257	9,749516	13,780044	0,077691	-0,081008	0,133514	-3,017567	-7,542538	1,197660	0,077691	-0,081008	0,133514	-3,017567	-7,542538	1,197660
14:37:36,66	0,383026	3,296904	-0,117988	0,656016	0,341994	0,972987	0,081225	-0,079661	0,131230	3,272050	-1,246887	1,246324	-0,553773	-3,017352	-1,071437	-19,781568	9,709748	13,760478	0,081225	-0,079661	0,131230	-2,981318	-7,623036	1,246324	0,081225	-0,079661	0,131230	-2,981318	-7,623036	1,246324
14:37:36,71	0,383026	3,296904	-0,117988	0,656016	0,341994	0,972987	0,080790	-0,082079	0,130052	3,358689	-1,257682	1,226758	-0,554527	-3,016736	-1,067568	-19,875301	9,754724	13,799250	0,080790	-0,082079	0,130052	-3,084490	-7,599690	1,226758	0,080790	-0,082079	0,130052	-3,084490	-7,599690	1,226758
14:37:36,76	0,383026	3,296904	-0,117988	0,656016	0,341994	0,972987	0,080633	-0,081118	0,133922	3,300824	-1,369498	1,265530	-0,556822	-3,017458	-1,069925	-19,850135	9,755450	13,751493	0,080633	-0,081118	0,133922	-3,066951	-7,699198	1,265530	0,080633	-0,081118	0,133922	-3,066951	-7,699198	1,265530
14:37:36,81	0,383026	3,296904	-0,117988	0,656016	0,341994	0,972987	0,082406	-0,079492	0,131565	3,229460	-1,255864	1,217774	-0,553338	-3,019582	-1,070307	-19,865408	9,717012	13,750938	0,082406	-0,079492	0,131565	-3,010638	-7,724754	1,217774	0,082406	-0,079492	0,131565	-3,010638	-7,724754	1,217774
14:37:36,86	0,383026	3,296904	-0,117988	0,656016	0,341994	0,972987	0,082504	-0,083570	0,131183	3,400624	-1,244812	1,217219	-0,553879	-3,017145	-1,071827	-19,831864	9,726012	13,790836	0,082504	-0,083570	0,131183	-3,159647	-7,721342	1,217219	0,082504	-0,083570	0,131183	-3,159647	-7,721342	1,217219
14:37:36,91	0,383026	3,296904	-0,117988	0,656016	0,341994	0,972987	0,080664	-0,081884	0,129662	3,337481	-1,315914	1,257117	-0,549734	-3,016720	-1,068717	-19,829943	9,733515	13,785099	0,080664	-0,081884	0,129662	-3,090382	-7,648046	1,257117	0,080664	-0,081884	0,129662	-3,090382	-7,648046	1,257117
14:37:36,96	0,383026	3,296904	-0,117988	0,656016	0,341994	0,972987	0,078223	-0,085261	0,132772	3,520566	-1,444922	1,251379	-0,555074	-3,016593	-1,067210	-19,857358	9,741063	13,749885	0,078223	-0,085261	0,132772	-3,172425	-7,585453	1,251379	0,078223	-0,085261	0,132772	-3,172425	-7,585453	1,251379
14:37:37,01	0,383026	3,296904	-0,117988	0,656016	0,341994	0,972987	0,080783	-0,080573	0,134280	3,269601	-1,339326	1,216165	-0,549731	-3,016942	-1,065245	-19,836278	9,723844	13,753638	0,080783	-0,080573	0,134280	-3,055355	-7,680805	1,216165	0,080783	-0,080573	0,134280	-3,055355	-7,680805	1,216165
14:37:37,06	0,383026	3,296904	-0,117988	0,656016	0,341994	0,972987	0,081866	-0,082675	0,133157	3,398150	-1,239266	1,230655	-0,553795	-3,018582	-1,068333	-19,809862	9,735865	13,764375	0,081866	-0,082675	0,133157	-3,091811	-7,665778	1,230655	0,081866	-0,082675	0,133157	-3,091811	-7,665778	1,230655
14:37:37,11	0,383026	3,296904	-0,117988	0,656016	0,341994	0,972987	0,081866	-0,082675	0,133157	3,398150	-1,239266	1,230655	-0,553257	-3,017481	-1,068347	-19,833252	9,742901	13,765105	0,081866	-0,082675	0,133157	-3,091811	-7,665778	1,230655	0,081866	-0,082675	0,133157	-3,091811	-7,665778	1,230655
14:37:37,16	0,383026	3,296904	-0,117988	0,656016	0,341994	0,972987	0,080644	-0,082590	0,133143	3,388146	-1,326604	1,231386	-0,558591	-3,017601	-1,067973	-19,839036	9,711551	13,758148	0,080644	-0,082590	0,133143	-3,095170	-7,657161	1,231386	0,080644	-0,082590	0,133143	-3,095170	-7,657161	1,231386
14:37:37,21	0,383026	3,296904	-0,117988	0,656016	0,341994	0,972987	0,083415	-0,078031	0,133517	3,121018	-1,171866	1,224429	-0,550976	-3,018530	-1,069903	-19,843419	9,670726	13,759238	0,083415	-0,078031	0,133517	-3,004388	-7,719916	1,224429	0,083415	-0,078031	0,133517	-3,004388	-7,719916	1,224429
14:37:37,26	0,383026	3,296904	-0,117988	0,656016	0,341994	0,972987	0,080412	-0,085090	0,131587	3,450559	-1,311410	1,225519	-0,555706	-3,017155	-1,067986	-19,865424	9,708051	13,754035	0,080412	-0,085090	0,131587	-3,229009	-7,623718	1,225519	0,080412	-0,085090	0,131587	-3,229009	-7,623718	1,225519
14:37:37,31	0,383026	3,296904	-0,117988	0,656016	0,341994	0,972987	0,081586	-0,080306	0,133504	3,223123	-1,288042	1,220316	-0,553908	-3,018609	-1,068731	-19,855325	9,722927	13,779182	0,081586	-0,080306	0,133504	-3,080917	-7,692568	1,220316	0,081586	-0,080306	0,133504	-3,080917	-7,692568	1,220316
14:37:37,36	0,383026	3,296904	-0,117988	0,656016	0,341994	0,972987	0,081946	-0,082591	0,132759	3,359843	-1,268050	1,245463	-0,554470	-3,016416	-1,067947	-19,833889	9,712499	13,788069	0,081946	-0,082591	0,132759	-3,123521	-7,700780	1,245463	0,081946	-0,082591	0,132759	-3,123521	-7,700780	1,245463
14:37:37,41	0,383026	3,296904	-0,117988	0,656016	0,341994	0,972987	0,080328	-0,081007	0,133542	3,279185	-1,328389	1,254350	-0,555125	-3,017165	-1,067600	-19,882737	9,747599	13,760189	0,080328	-0,081007	0,133542	-3,079869	-7,634135	1,254350	0,080328	-0,081007	0,133542	-3,079869	-7,634135	1,254350
14:37:37,46	0,383026	3,296904	-0,117988	0,656016	0,341994	0,972987	0,081304	-0,080815	0,133890	3,275181	-1,337487	1,226470	-0,553916	-3,017120	-1,070707	-19,859949	9,735712	13,747145	0,081304	-0,080815	0,133890	-3,068811	-7,719856	1,226470	0,081304	-0,080815	0,133890	-3,068811	-7,719856	1,226470
14:37:37,51	0,383026	3,296904	-0,117988	0,656016	0,341994	0,972987	0,080661	-0,081839	0,130782	3,329522	-1,345259	1,213426	-0,550437	-3,017430	-1,067577	-19,872465	9,687580	13,773453	0,080661	-0,081839	0,130782	-3,094845	-7,677130	1,213426	0,080661	-0,081839	0,130782	-3,094845	-7,677130	1,213426
14:37:37,56	0,383026	3,296904	-0,117988	0,656016	0,341994	0,972987	0,079190	-0,085007	0,133912	3,446332	-1,408523	1,239734	-0,554555	-3,017669	-1,068758	-19,879272	9,715772	13,764707	0,079190	-0,085007	0,133912	-3,226746	-7,624923	1,239734	0,079190	-0,085007	0,133912	-3,226746	-7,624923	1,239734
14:37:37,61	0,383026	3,296904	-0,117988	0,656016	0,341994	0,972987	0,081456	-0,081560	0,132732	3,288095	-1,310687	1,230988	-0,551551	-3,019856	-1,067979	-19,866639	9,728608	13,740484	0,081456	-0,081560	0,132732	-3,114386	-7,704960	1,230988	0,081456	-0,081560	0,132732	-3,114386	-7,704960	1,230988
14:37:37,66	0,383026	3,296904	-0,117988	0,656016	0,341994	0,972987	0,081848	-0,085255	0,133510	3,497671	-1,285789	1,206765	-0,553314	-3,020575	-1,065630	-19,858259	9,697742	13,756949	0,081848	-0,085255	0,133510	-3,194873	-7,710821	1,206765	0,081848	-0,085255	0,133510	-3,194873	-7,710821	1,206765
14:37:37,71	0,383026	3,296904	-0,117988	0,656016	0,341994	0,972987	0,083352	-0,084088	0,135860	3,414428	-1,184869	1,223229	-0,554495	-3,017299	-1,066458	-19,854485	9,696253	13,709196	0,083352	-0,084088	0,135860	-3,186478	-7,727998	1,223229	0,083352	-0,084088	0,135860	-3,186478	-7,727998	1,223229
14:37:37,76	0,383026	3,296904	-0,117988	0,656016	0,341994	0,972987	0,081105	-0,081427	0,135032	3,276663	-1,297712	1,175477	-0,553337	-3,017184	-1,066426	-19,859844	9,700767	13,753200	0,081105	-0,081427	0,135032	-3,115369	-7,664434	1,175477	0,081105	-0,081427	0,135032	-3,115369	-7,664434	1,175477
14:37:37,81	0,383026	3,296904	-0,117988	0,656016	0,341994	0,972987	0,080426	-0,082373	0,135064	3,327057	-1,339899	1,219481	-0,554552	-3,018314	-1,067608	-19,887817	9,725540	13,744933	0,080426	-0,082373	0,135064	-3,139194	-7,653348	1,219481	0,080426	-0,082373	0,135064	-3,139194	-7,653348	1,219481
14:37:37,86	0,383026	3,296904	-0,117988	0,656016	0,341994	0,972987	0,082013	-0,081885	0,133882	3,309175	-1,293986	1,211213	-0,550948	-3,015281	-1,066066	-19,839651	9,683536	13,709311	0,082013	-0,081885	0,133882	-3,118808	-7,732016	1,211213	0,082013	-0,081885	0,133882	-3,118808	-7,732016	1,211213
14:37:37,91	0,383026	3,296904	-0,117988	0,656016	0,341994	0,972987	0,077584	-0,083490	0,135424	3,380346	-1,461572	1,175591	-0,553317	-3,013316	-1,071102	-19,848410	9,749065	13,753207	0,077584	-0,083490	0,135424	-3,173636	-7,551936	1,175591	0,077584	-0,083490	0,135424	-3,173636	-7,551936	1,175591
14:37:37,96	0,383026	3,296904	-0,117988	0,656016	0,341994	0,972987	0,077067	-0,080456	0,130387	3,274924	-1,528841	1,219488	-0,552745	-3,018159	-1,065646	-19,864298	9,704689	13,752854	0,077067	-0,080456	0,130387	-3,040852	-7,578567	1,219488	0,077067	-0,080456	0,130387	-3,040852	-7,578567	1,219488
14:37:38,01	0,383026	3,296904	-0,117988	0,656016	0,341994	0,972987	0,080975	-0,083373	0,135844	3,380223	-1,317157	1,219135	-0,553942	-3,018759	-1,066043	-19,878406	9,716481	13,748478	0,080975	-0,083373	0,135844	-3,164522	-7,673721	1,219135	0,080975	-0,083373	0,135844	-3,164522	-7,673721	1,219135
14:37:38,06	0,383026	3,296904	-0,117988	0,656016	0,341994	0,972987	0,082093	-0,082636	0,135446	3,345098	-1,277132	1,214759	-0,553347	-3,015225	-1,070324	-19,845264	9,677822	13,740441	0,082093	-0,082636	0,135446	-3,141855	-7,721463	1,214759	0,082093	-0,082636	0,135446	-3,141855	-7,721463	1,214759
14:37:38,11	0,383026	3,296904	-0,117988	0,656016	0,341994	0,972987	0,078734	-0,081384	0,131165	3,263093	-1,403770	1,206722	-0,556285	-3,018488	-1,066412	-19,854231	9,675151	13,766146	0,078734	-0,081384	0,131165	-3,125589	-7,584418	1,206722	0,078734	-0,081384	0,131165	-3,125589	-7,584418	1,206722
14:37:38,16	0,383026	3,296904	-0,117988	0,656016	0,341994	0,972987	0,083030	-0,080471	0,135078	3,208795	-1,186835	1,232426	-0,554455	-3,017579	-1,065268	-19,827221	9,667121	13,721760	0,083030	-0,080471	0,135078	-3,108179	-7,704678	1,232426	0,083030	-0,080471	0,135078	-3,108179	-7,704678	1,232426
14:37:38,21	0,383026	3,296904	-0,117988	0,656016	0,341994	0,972987	0,081327	-0,081601	0,136222	3,274131	-1,247953	1,188041	-0,555120	-3,017622	-1,067590	-19,861786	9,689236	13,758031	0,081327	-0,081601	0,136222	-3,131586	-7,632159	1,188041	0,081327	-0,081601	0,136222	-3,131586	-7,632159	1,188041
14:37:38,26	0,383026	3,296904	-0,117988	0,656016	0,341994	0,972987	0,081698	-0,081047	0,133900	3,247179	-1,269683	1,224312	-0,551674	-3,013541	-1,066826	-19,888605	9,679699	13,773273	0,081698	-0,081047	0,133900	-3,115029	-7,682966	1,224312	0,081698	-0,081047	0,133900	-3,115029	-7,682966	1,224312
14:37:38,31	0,383026	3,296904	-0,117988	0,656016	0,341994	0,972987	0,076440	-0,081991	0,134664	3,274577	-1,561546	1,239554	-0,554491	-3,020467	-1,069890	-19,846653	9,696441	13,773728	0,076440	-0,081991	0,134664	-3,161703	-7,562092	1,239554	0,076440	-0,081991	0,134664	-3,161703	-7,562092	1,239554
14:37:38,36	0,383026	3,296904	-0,117988	0,656016	0,341994	0,972987	0,083846	-0,083014	0,131600	3,363279	-1,148463	1,240009	-0,552150	-3,018297	-1,071861	-19,848212	9,698627	13,746669	0,083846	-0,083014	0,131600	-3,153353	-7,730396	1,240009	0,083846	-0,083014	0,131600	-3,153353	-7,730396	1,240009
14:37:38,41	0,383026	3,296904	-0,117988	0,656016	0,341994	0,972987	0,080797	-0,083957	0,129629	3,413425	-1,309483	1,212950	-0,552748	-3,016320	-1,065661	-19,855741	9,685098	13,737885	0,080797	-0,083957	0,129629	-3,177226	-7,652026	1,212950	0,080797	-0,083957	0,129629	-3,177226	-7,652026	1,212950
14:37:38,46	0,383026	3,296904	-0,117988	0,656016	0,341994	0,972987	0,079384	-0,082450	0,135829	3,319575	-1,382707	1,204166	-0,553950	-3,018851	-1,066443	-19,878719	9,703479	13,733758	0,079384	-0,082450	0,135829	-3,152769	-7,614342	1,204166	0,079384	-0,082450	0,135829	-3,152769	-7,614342	1,204166
14:37:38,51	0,383026	3,296904	-0,117988	0,656016	0,341994	0,972987	0,082177	-0,082676	0,135047	3,335720	-1,266567	1,200038	-0,553954	-3,015631	-1,069515	-19,876062	9,755213	13,800721	0,082177	-0,082676	0,135047	-3,154310	-7,717442	1,200038	0,082177	-0,082676	0,135047	-3,154310	-7,717442	1,200038
14:37:38,56	0,383026	3,296904	-0,117988	0,656016	0,341994	0,972987	0,079390	-0,081062	0,131975	3,297951	-1,435064	1,267001	-0,551554	-3,014445	-1,067210	-19,830140	9,656955	13,738148	0,079390	-0,081062	0,131975	-3,065422	-7,667150	1,267001	0,079390	-0,081062	0,131975	-3,065422	-7,667150	1,267001
14:37:38,61	0,383026	3,296904	-0,117988	0,656016	0,341994	0,972987	0,077163	-0,082547	0,134279	3,313059	-1,461955	1,204429	-0,554577	-3,015937	-1,067235	-19,882370	9,689722	13,734161	0,077163	-0,082547	0,134279	-3,166919	-7,519242	1,204429	0,077163	-0,082547	0,134279	-3,166919	-7,519242	1,204429
14:37:38,66	0,383026	3,296904	-0,117988	0,656016	0,341994	0,972987	0,079966	-0,080675	0,134254	3,217963	-1,377791	1,200441	-0,554631	-3,017303	-1,067590	-19,900039	9,676903	13,782387	0,079966	-0,080675	0,134254	-3,115041	-7,655150	1,200441	0,079966	-0,080675	0,134254	-3,115041	-7,655150	1,200441
14:37:38,71	0,383026	3,296904	-0,117988	0,656016	0,341994	0,972987	0,081176	-0,081312	0,133900	3,231124	-1,323763	1,248667	-0,553889	-3,016577	-1,068782	-19,851597	9,732445	13,721642	0,081176	-0,081312	0,133900	-3,151844	-7,696107	1,248667	0,081176	-0,081312	0,133900	-3,151844	-7,696107	1,248667
14:37:38,76	0,383026	3,296904	-0,117988	0,656016	0,341994	0,972987	0,080177	-0,081591	0,132708	3,317955	-1,361561	1,187923	-0,551116	-3,020104	-1,067551	-19,872557	9,554193	13,792877	0,080177	-0,081591	0,132708	-3,086917	-7,655437	1,187923	0,080177	-0,081591	0,132708	-3,086917	-7,655437	1,187923
14:37:38,81	0,383026	3,296904	-0,117988	0,656016	0,341994	0,972987	0,081845	-0,085756	0,133938	3,369680	-1,203836	1,259158	-0,302600	-3,181302	-0,761514	-28,861765	-2,898091	14,370601	0,081845	-0,085756	0,133938	-3,362137	-7,628672	1,259158	0,081845	-0,085756	0,133938	-3,362137	-7,628672	1,259158
14:37:38,86	0,383026	3,296904	-0,117988	0,656016	0,341994	0,972987	0,027626	-0,075997	0,678384	4,147422	-2,590178	1,222833	-0,532459	-2,968270	-0,523105	-17,988916	9,950707	13,756552	0,027626	-0,075997	0,678384	-1,818311	-4,758857	1,222833	0,027626	-0,075997	0,678384	-1,818311	-4,758857	1,222833
14:37:38,91	0,383026	3,296904	-0,117988	0,656016	0,341994	0,972987	0,027626	-0,075997	0,678384	4,147422	-2,590178	1,222833	-0,588080	-2,953779	-0,920598	-16,284259	12,497952	13,643197	0,027626	-0,075997	0,678384	-1,818311	-4,758857	1,222833	0,027626	-0,075997	0,678384	-1,818311	-4,758857	1,222833
14:37:38,96	0,383007	3,296999	-0,117986	0,706011	0,342000	0,973019	0,042888	-0,020581	0,280892	4,324130	-1,593945	1,109477	-0,562153	-3,019768	-1,082246	-19,494758	11,083963	13,694882	0,042888	-0,020581	0,280892	2,708502	-4,960625	1,109477	0,042888	-0,020581	0,280892	2,708502	-4,960625	1,109477
14:37:39,01	0,383007	3,296999	-0,117986	0,706011	0,342000	0,973019	0,087072	-0,076030	0,119243	4,377658	-1,369734	1,161162	-0,563366	-3,020572	-1,080280	-19,509692	11,076439	13,732030	0,087072	-0,076030	0,119243	-1,590686	-8,204889	1,161162	0,087072	-0,076030	0,119243	-1,590686	-8,204889	1,161162
14:37:39,06	0,383007	3,296999	-0,117986	0,706011	0,342000	0,973019	0,088375	-0,075382	0,121210	4,329966	-1,311152	1,198310	-0,566414	-3,020070	-1,083795	-19,552944	11,089563	13,744272	0,088375	-0,075382	0,121210	-1,587490	-8,248589	1,198310	0,088375	-0,075382	0,121210	-1,587490	-8,248589	1,198310
14:37:39,11	0,383007	3,296999	-0,117986	0,706011	0,342000	0,973019	0,089464	-0,072490	0,117694	4,169347	-1,298539	1,210552	-0,560025	-3,024428	-1,082218	-19,595504	11,054354	13,762460	0,089464	-0,072490	0,117694	-1,521125	-8,321469	1,210552	0,089464	-0,072490	0,117694	-1,521125	-8,321469	1,210552
14:37:39,16	0,383007	3,296999	-0,117986	0,706011	0,342000	0,973019	0,090044	-0,080202	0,119272	4,518596	-1,287648	1,228741	-0,563559	-3,021890	-1,083027	-19,589425	11,053782	13,738411	0,090044	-0,080202	0,119272	-1,777264	-8,356085	1,228741	0,090044	-0,080202	0,119272	-1,777264	-8,356085	1,228741
14:37:39,21	0,383007	3,296999	-0,117986	0,706011	0,342000	0,973019	0,089613	-0,075873	0,118463	4,296036	-1,304514	1,204692	-0,565301	-3,019659	-1,083411	-19,567865	11,048605	13,747978	0,089613	-0,075873	0,118463	-1,660003	-8,339110	1,204692	0,089613	-0,075873	0,118463	-1,660003	-8,339110	1,204692
14:37:39,26	0,383007	3,296999	-0,117986	0,706011	0,342000	0,973019	0,088551	-0,073249	0,118079	4,165886	-1,338442	1,214258	-0,558781	-3,028101	-1,079943	-19,781092	10,852209	13,775558	0,088551	-0,073249	0,118079	-1,584171	-8,289725	1,214258	0,088551	-0,073249	0,118079	-1,584171	-8,289725	1,214258
14:37:39,31	0,383007	3,296999	-0,117986	0,706011	0,342000	0,973019	0,092603	-0,083117	0,121547	4,402310	-1,214219	1,241839	-0,320309	-3,145139	-0,758779	-26,584613	-1,368526	14,280548	0,092603	-0,083117	0,121547	-2,122362	-8,483556	1,241839	0,092603	-0,083117	0,121547	-2,122362	-8,483556	1,241839
14:37:39,36	0,383007	3,296999	-0,117986	0,706011	0,342000	0,973019	0,074725	-0,348158	0,442711	4,199215	-1,925542	1,746829	-0,560245	-2,966417	-0,554531	-17,683029	12,253967	13,725499	0,074725	-0,348158	0,442711	-23,131169	-7,791432	1,746829	0,074725	-0,348158	0,442711	-23,131169	-7,791432	1,746829
14:37:39,41	0,383007	3,296999	-0,117986	0,706011	0,342000	0,973019	0,039915	-0,051007	0,646959	4,995567	-2,837891	1,191780	-0,605666	-2,950387	-0,969853	-15,871856	14,068723	13,600425	0,039915	-0,051007	0,646959	0,991547	-5,971232	1,191780	0,039915	-0,051007	0,646959	0,991547	-5,971232	1,191780
14:37:39,46	0,383000	3,296992	-0,117987	0,756028	0,341987	0,972994	0,048743	-0,003656	0,231637	5,010550	-1,717685	1,066706	-0,578953	-3,022712	-1,157489	-19,180304	12,539034	13,746788	0,048743	-0,003656	0,231637	4,723547	-5,544034	1,066706	0,048743	-0,003656	0,231637	4,723547	-5,544034	1,066706
14:37:39,51	0,383000	3,296992	-0,117987	0,756028	0,341987	0,972994	0,098022	-0,062953	0,044000	5,115015	-1,255550	1,213068	-0,581486	-3,027658	-1,158702	-19,264852	12,501180	13,712095	0,098022	-0,062953	0,044000	0,173207	-8,950273	1,213068	0,098022	-0,062953	0,044000	0,173207	-8,950273	1,213068
14:37:39,56	0,383000	3,296992	-0,117987	0,756028	0,341987	0,972994	0,103572	-0,063232	0,042787	5,054448	-1,021238	1,178375	-0,578040	-3,025832	-1,153660	-19,301646	12,478912	13,724093	0,103572	-0,063232	0,042787	0,090765	-9,151644	1,178375	0,103572	-0,063232	0,042787	0,090765	-9,151644	1,178375
14:37:39,61	0,383000	3,296992	-0,117987	0,756028	0,341987	0,972994	0,100267	-0,065303	0,047830	5,124490	-1,213808	1,190374	-0,582191	-3,026814	-1,155612	-19,317486	12,490928	13,724965	0,100267	-0,065303	0,047830	-0,001813	-9,084801	1,190374	0,100267	-0,065303	0,047830	-0,001813	-9,084801	1,190374
14:37:39,66	0,383000	3,296992	-0,117987	0,756028	0,341987	0,972994	0,103193	-0,062199	0,045878	4,965566	-1,081379	1,191246	-0,578671	-3,022986	-1,153700	-19,311123	12,461889	13,694912	0,103193	-0,062199	0,045878	0,082931	-9,182068	1,191246	0,103193	-0,062199	0,045878	0,082931	-9,182068	1,191246
14:37:39,71	0,383000	3,296992	-0,117987	0,756028	0,341987	0,972994	0,098118	-0,063334	0,047790	5,002614	-1,325252	1,161192	-0,582226	-3,026919	-1,154829	-19,329228	12,478010	13,738710	0,098118	-0,063334	0,047790	0,030889	-9,027549	1,161192	0,098118	-0,063334	0,047790	0,030889	-9,027549	1,161192
14:37:39,76	0,383000	3,296992	-0,117987	0,756028	0,341987	0,972994	0,103751	-0,063811	0,048226	5,036248	-1,084391	1,224236	-0,581075	-3,028103	-1,153263	-19,351765	12,495579	13,757955	0,103751	-0,063811	0,048226	0,027116	-9,228859	1,224236	0,103751	-0,063811	0,048226	0,027116	-9,228859	1,224236
14:37:39,81	0,383000	3,296992	-0,117987	0,756028	0,341987	0,972994	0,103751	-0,063811	0,048226	5,036248	-1,084391	1,224236	-0,574676	-3,028812	-1,152489	-19,366011	12,414678	13,746350	0,103751	-0,063811	0,048226	0,027116	-9,228859	1,224236	0,103751	-0,063811	0,048226	0,027116	-9,228859	1,224236
14:37:39,86	0,383000	3,296992	-0,117987	0,756028	0,341987	0,972994	0,101166	-0,069707	0,049001	5,265655	-1,190727	1,212630	-0,580504	-3,026711	-1,152121	-19,350770	12,463659	13,732307	0,101166	-0,069707	0,049001	-0,206314	-9,132228	1,212630	0,101166	-0,069707	0,049001	-0,206314	-9,132228	1,212630
14:37:39,91	0,383000	3,296992	-0,117987	0,756028	0,341987	0,972994	0,102261	-0,063609	0,049368	4,998618	-1,145083	1,198588	-0,580602	-3,027787	-1,151759	-19,383599	12,408575	13,711102	0,102261	-0,063609	0,049368	0,005313	-9,172536	1,198588	0,102261	-0,063609	0,049368	0,005313	-9,172536	1,198588
14:37:39,96	0,383000	3,296992	-0,117987	0,756028	0,341987	0,972994	0,103241	-0,064061	0,049731	4,958028	-1,094963	1,177383	-0,578796	-3,026006	-1,153278	-19,353053	12,407039	13,746156	0,103241	-0,064061	0,049731	-0,070796	-9,199419	1,177383	0,103241	-0,064061	0,049731	-0,070796	-9,199419	1,177383
14:37:40,01	0,383000	3,296992	-0,117987	0,756028	0,341987	0,972994	0,100796	-0,064735	0,048211	5,006994	-1,194903	1,212437	-0,580694	-3,030287	-1,153305	-19,429222	12,415222	13,736564	0,100796	-0,064735	0,048211	-0,074701	-9,107394	1,212437	0,100796	-0,064735	0,048211	-0,074701	-9,107394	1,212437
14:37:40,06	0,383000	3,296992	-0,117987	0,756028	0,341987	0,972994	0,105453	-0,065232	0,048185	5,001867	-1,022812	1,202845	-0,579411	-3,025863	-1,152498	-19,357915	12,387008	13,754695	0,105453	-0,065232	0,048185	-0,118884	-9,300852	1,202845	0,105453	-0,065232	0,048185	-0,118884	-9,300852	1,202845
14:37:40,11	0,383000	3,296992	-0,117987	0,756028	0,341987	0,972994	0,100980	-0,064132	0,048992	4,955837	-1,179548	1,220976	-0,577042	-3,028330	-1,153278	-19,363639	12,399233	13,736283	0,100980	-0,064132	0,048992	-0,078489	-9,106456	1,220976	0,100980	-0,064132	0,048992	-0,078489	-9,106456	1,220976
14:37:40,16	0,383000	3,296992	-0,117987	0,756028	0,341987	0,972994	0,101931	-0,067416	0,048212	5,134374	-1,141130	1,202564	-0,578823	-3,027901	-1,154855	-19,373066	12,413553	13,718174	0,101931	-0,067416	0,048212	-0,157812	-9,142746	1,202564	0,101931	-0,067416	0,048212	-0,157812	-9,142746	1,202564
14:37:40,22	0,383000	3,296992	-0,117987	0,756028	0,341987	0,972994	0,102451	-0,065660	0,046634	5,050722	-1,129449	1,184454	-0,578951	-3,030951	-1,152882	-19,420738	12,361990	13,768633	0,102451	-0,065660	0,046634	-0,103577	-9,171831	1,184454	0,102451	-0,065660	0,046634	-0,103577	-9,171831	1,184454
14:37:40,27	0,383000	3,296992	-0,117987	0,756028	0,341987	0,972994	0,105156	-0,067073	0,048607	5,055723	-1,004284	1,234914	-0,578194	-3,027742	-1,152884	-19,349565	12,398009	13,740592	0,105156	-0,067073	0,048607	-0,209519	-9,259022	1,234914	0,105156	-0,067073	0,048607	-0,209519	-9,259022	1,234914
14:37:40,32	0,383000	3,296992	-0,117987	0,756028	0,341987	0,972994	0,101999	-0,066125	0,048606	5,073211	-1,124829	1,206873	-0,580076	-3,028381	-1,151748	-19,397477	12,367085	13,729293	0,101999	-0,066125	0,048606	-0,117619	-9,131728	1,206873	0,101999	-0,066125	0,048606	-0,117619	-9,131728	1,206873
14:37:40,37	0,383000	3,296992	-0,117987	0,756028	0,341987	0,972994	0,103493	-0,064815	0,049742	4,954330	-1,073177	1,195574	-0,580073	-3,025532	-1,153307	-19,390353	12,383106	13,735950	0,103493	-0,064815	0,049742	-0,133629	-9,197349	1,195574	0,103493	-0,064815	0,049742	-0,133629	-9,197349	1,195574
14:37:40,42	0,383000	3,296992	-0,117987	0,756028	0,341987	0,972994	0,101024	-0,063393	0,048183	4,897834	-1,203386	1,202231	-0,580070	-3,026444	-1,151728	-19,383010	12,357288	13,758177	0,101024	-0,063393	0,048183	-0,078516	-9,133771	1,202231	0,101024	-0,063393	0,048183	-0,078516	-9,133771	1,202231
14:37:40,47	0,383000	3,296992	-0,117987	0,756028	0,341987	0,972994	0,101813	-0,063851	0,049762	4,902956	-1,143099	1,224458	-0,577113	-3,025799	-1,153318	-19,385911	12,379601	13,712045	0,101813	-0,063851	0,049762	-0,109336	-9,135406	1,224458	0,101813	-0,063851	0,049762	-0,109336	-9,135406	1,224458
14:37:40,52	0,383000	3,296992	-0,117987	0,756028	0,341987	0,972994	0,099775	-0,066090	0,048172	5,037249	-1,262749	1,178325	-0,579479	-3,029401	-1,149802	-19,402072	12,371040	13,728234	0,099775	-0,066090	0,048172	-0,150794	-9,095066	1,178325	0,099775	-0,066090	0,048172	-0,150794	-9,095066	1,178325
14:37:40,57	0,383000	3,296992	-0,117987	0,756028	0,341987	0,972994	0,104078	-0,065841	0,051688	5,008844	-1,048682	1,194515	-0,576555	-3,026171	-1,153293	-19,393335	12,367309	13,745670	0,104078	-0,065841	0,051688	-0,159707	-9,218824	1,194515	0,104078	-0,065841	0,051688	-0,159707	-9,218824	1,194515
14:37:40,62	0,383000	3,296992	-0,117987	0,756028	0,341987	0,972994	0,099818	-0,066759	0,048196	5,057672	-1,260759	1,211950	-0,575388	-3,025688	-1,149784	-19,396624	12,352393	13,762744	0,099818	-0,066759	0,048196	-0,182875	-9,096508	1,211950	0,099818	-0,066759	0,048196	-0,182875	-9,096508	1,211950
14:37:40,67	0,383000	3,296992	-0,117987	0,756028	0,341987	0,972994	0,098816	-0,067528	0,051706	5,083103	-1,308265	1,229025	-0,580745	-3,029932	-1,152131	-19,438702	12,376349	13,754126	0,098816	-0,067528	0,051706	-0,217818	-9,065340	1,229025	0,098816	-0,067528	0,051706	-0,217818	-9,065340	1,229025
14:37:40,72	0,383000	3,296992	-0,117987	0,756028	0,341987	0,972994	0,105171	-0,065011	0,049358	4,951921	-1,026236	1,220407	-0,579495	-3,030678	-1,150586	-19,413595	12,374324	13,719053	0,105171	-0,065011	0,049358	-0,151407	-9,282158	1,220407	0,105171	-0,065011	0,049358	-0,151407	-9,282158	1,220407
14:37:40,77	0,383000	3,296992	-0,117987	0,756028	0,341987	0,972994	0,105192	-0,066466	0,050903	5,038410	-1,002398	1,185333	-0,580072	-3,027968	-1,149436	-19,395267	12,347622	13,703076	0,105192	-0,066466	0,050903	-0,179180	-9,259955	1,185333	0,105192	-0,066466	0,050903	-0,179180	-9,259955	1,185333
14:37:40,82	0,383000	3,296992	-0,117987	0,756028	0,341987	0,972994	0,103133	-0,064612	0,052053	4,928019	-1,080249	1,169357	-0,577165	-3,029288	-1,152135	-19,413043	12,360411	13,729843	0,103133	-0,064612	0,052053	-0,143998	-9,176164	1,169357	0,103133	-0,064612	0,052053	-0,143998	-9,176164	1,169357
14:37:40,87	0,383000	3,296992	-0,117987	0,756028	0,341987	0,972994	0,102823	-0,067789	0,049354	5,095412	-1,118164	1,196124	-0,577130	-3,031499	-1,151330	-19,394648	12,337869	13,742656	0,102823	-0,067789	0,049354	-0,226001	-9,189735	1,196124	0,102823	-0,067789	0,049354	-0,226001	-9,189735	1,196124
14:37:40,92	0,383000	3,296992	-0,117987	0,756028	0,341987	0,972994	0,104720	-0,068925	0,050160	5,144149	-0,992289	1,208936	-0,577850	-3,026581	-1,150232	-19,445691	12,330508	13,713810	0,104720	-0,068925	0,050160	-0,266425	-9,212819	1,208936	0,104720	-0,068925	0,050160	-0,266425	-9,212819	1,208936
14:37:40,97	0,383000	3,296992	-0,117987	0,756028	0,341987	0,972994	0,100821	-0,065842	0,051258	4,951974	-1,235584	1,180091	-0,578341	-3,028047	-1,155611	-19,390455	12,336374	13,755163	0,100821	-0,065842	0,051258	-0,216640	-9,150008	1,180091	0,100821	-0,065842	0,051258	-0,216640	-9,150008	1,180091
14:37:41,02	0,383000	3,296992	-0,117987	0,756028	0,341987	0,972994	0,102336	-0,066150	0,045878	5,000679	-1,111876	1,221443	-0,577680	-3,028952	-1,150951	-19,383189	12,372797	13,738864	0,102336	-0,066150	0,045878	-0,192100	-9,145266	1,221443	0,102336	-0,066150	0,045878	-0,192100	-9,145266	1,221443
14:37:41,07	0,383000	3,296992	-0,117987	0,756028	0,341987	0,972994	0,102790	-0,067175	0,050539	5,089139	-1,100214	1,205144	-0,578344	-3,030371	-1,150580	-19,406255	12,320379	13,722335	0,102790	-0,067175	0,050539	-0,184077	-9,169202	1,205144	0,102790	-0,067175	0,050539	-0,184077	-9,169202	1,205144
14:37:41,12	0,383000	3,296992	-0,117987	0,756028	0,341987	0,972994	0,104351	-0,067309	0,050910	5,039204	-1,012804	1,188616	-0,573760	-3,023992	-1,153701	-19,439971	12,321571	13,755429	0,104351	-0,067309	0,050910	-0,244571	-9,204337	1,188616	0,104351	-0,067309	0,050910	-0,244571	-9,204337	1,188616
14:37:41,18	0,383000	3,296992	-0,117987	0,756028	0,341987	0,972994	0,096534	-0,068089	0,047788	5,063936	-1,449079	1,221709	-0,577117	-3,026664	-1,155244	-19,372770	12,343933	13,721500	0,096534	-0,068089	0,047788	-0,281064	-9,026983	1,221709	0,096534	-0,068089	0,047788	-0,281064	-9,026983	1,221709
14:37:41,23	0,383000	3,296992	-0,117987	0,756028	0,341987	0,972994	0,100527	-0,066519	0,046245	5,035246	-1,194438	1,187781	-0,576695	-3,027835	-1,151367	-19,451599	12,325324	13,748326	0,100527	-0,066519	0,046245	-0,186486	-9,085775	1,187781	0,100527	-0,066519	0,046245	-0,186486	-9,085775	1,187781
14:37:41,28	0,383000	3,296992	-0,117987	0,756028	0,341987	0,972994	0,101330	-0,067470	0,050122	5,029165	-1,211641	1,214606	-0,550786	-3,042252	-1,139847	-20,116170	10,925500	13,826774	0,101330	-0,067470	0,050122	-0,267216	-9,166021	1,214606	0,101330	-0,067470	0,050122	-0,267216	-9,166021	1,214606
14:37:41,33	0,383000	3,296992	-0,117987	0,756028	0,341987	0,972994	0,054110	-0,343896	0,375695	5,037782	-1,881261	1,758794	-0,309594	-3,123437	-0,772062	-24,883851	-1,120374	14,289017	0,054110	-0,343896	0,375695	-21,958022	-6,128893	1,758794	0,054110	-0,343896	0,375695	-21,958022	-6,128893	1,758794
14:37:41,38	0,383000	3,296992	-0,117987	0,756028	0,341987	0,972994	0,054110	-0,343896	0,375695	5,037782	-1,881261	1,758794	-0,575332	-2,926483	-0,585873	-15,082255	13,427898	13,623097	0,054110	-0,343896	0,375695	-21,958022	-6,128893	1,758794	0,054110	-0,343896	0,375695	-21,958022	-6,128893	1,758794
14:37:41,43	0,383000	3,296992	-0,117987	0,756028	0,341987	0,972994	0,012875	-0,017974	0,615617	5,594911	-2,578630	1,089378	-0,588641	-2,912538	-1,067141	-13,299422	13,760917	13,612502	0,012875	-0,017974	0,615617	4,183952	-3,589288	1,089378	0,012875	-0,017974	0,615617	4,183952	-3,589288	1,089378
14:37:41,48	0,382989	3,296980	-0,117973	0,806017	0,341995	0,973000	0,007452	0,000524	0,134348	5,812826	-1,483124	1,078783	-0,582317	-2,971189	-1,164085	-15,922174	13,275939	13,626853	0,007452	0,000524	0,134348	5,853973	-2,068126	1,078783	0,007452	0,000524	0,134348	5,853973	-2,068126	1,078783
14:37:41,53	0,382989	3,296980	-0,117973	0,806017	0,341995	0,973000	0,055084	-0,034277	0,037405	5,891121	-1,035159	1,093134	-0,584843	-2,971327	-1,166397	-15,950632	13,160056	13,672835	0,055084	-0,034277	0,037405	3,200357	-5,359245	1,093134	0,055084	-0,034277	0,037405	3,200357	-5,359245	1,093134
14:37:41,58	0,382989	3,296980	-0,117973	0,806017	0,341995	0,973000	0,056466	-0,032159	0,035092	5,666401	-0,929985	1,139116	-0,580306	-2,970648	-1,166069	-16,026766	13,132377	13,634655	0,056466	-0,032159	0,035092	3,141896	-5,362578	1,139116	0,056466	-0,032159	0,035092	3,141896	-5,362578	1,139116
14:37:41,63	0,382989	3,296980	-0,117973	0,806017	0,341995	0,973000	0,053610	-0,035749	0,035420	5,791010	-1,130594	1,100936	-0,582638	-2,973081	-1,164879	-16,009174	13,094477	13,646307	0,053610	-0,035749	0,035420	2,984740	-5,338987	1,100936	0,053610	-0,035749	0,035420	2,984740	-5,338987	1,100936
14:37:41,68	0,382989	3,296980	-0,117973	0,806017	0,341995	0,973000	0,056882	-0,034945	0,036611	5,725219	-0,926255	1,112588	-0,580374	-2,967725	-1,168028	-16,024460	13,067286	13,629315	0,056882	-0,034945	0,036611	2,981998	-5,391515	1,112588	0,056882	-0,034945	0,036611	2,981998	-5,391515	1,112588
14:37:41,73	0,382989	3,296980	-0,117973	0,806017	0,341995	0,973000	0,051112	-0,034229	0,033461	5,656745	-1,225967	1,095596	-0,580522	-2,971549	-1,164519	-16,086818	13,009296	13,659286	0,051112	-0,034229	0,033461	2,969806	-5,238239	1,095596	0,051112	-0,034229	0,033461	2,969806	-5,238239	1,095596
14:37:41,78	0,382989	3,296980	-0,117973	0,806017	0,341995	0,973000	0,054498	-0,036012	0,036970	5,668082	-1,074869	1,125567	-0,544267	-2,984934	-1,154966	-16,796934	11,409373	13,720396	0,054498	-0,036012	0,036970	2,841146	-5,352993	1,125567	0,054498	-0,036012	0,036970	2,841146	-5,352993	1,125567
14:37:41,83	0,382989	3,296980	-0,117973	0,806017	0,341995	0,973000	0,047962	-0,074102	0,046523	5,908130	-1,229769	1,186676	-0,339860	-3,103507	-0,820668	-23,702100	1,102203	14,244549	0,047962	-0,074102	0,046523	0,091130	-4,994800	1,186676	0,047962	-0,074102	0,046523	0,091130	-4,994800	1,186676
14:37:41,88	0,382989	3,296980	-0,117973	0,806017	0,341995	0,973000	0,048446	-0,310410	0,380822	5,817307	-2,031087	1,710830	-0,604150	-2,909270	-0,628139	-13,567295	15,767909	13,516814	0,048446	-0,310410	0,380822	-18,549887	-5,834074	1,710830	0,048446	-0,310410	0,380822	-18,549887	-5,834074	1,710830
14:37:41,93	0,382989	3,296980	-0,117973	0,806017	0,341995	0,973000	0,012377	0,015590	0,573350	6,633590	-2,462520	0,983095	-0,611037	-2,899426	-1,083510	-12,166143	15,370402	13,505401	0,012377	0,015590	0,573350	7,857376	-3,434112	0,983095	0,012377	0,015590	0,573350	7,857376	-3,434112	0,983095
14:37:41,98	0,382956	3,297039	-0,117998	0,855998	0,341992	0,973006	0,007295	0,026476	0,117979	6,423812	-1,314575	0,971682	-0,596585	-2,961130	-1,192891	-14,977825	14,557209	13,602067	0,007295	0,026476	0,117979	8,502196	-1,887264	0,971682	0,007295	0,026476	0,117979	8,502196	-1,887264	0,971682
14:37:42,03	0,382956	3,297039	-0,117998	0,855998	0,341992	0,973006	0,053506	-0,016892	0,008599	6,568871	-0,940012	1,068348	-0,597970	-2,956634	-1,194106	-15,047855	14,523328	13,607714	0,053506	-0,016892	0,008599	5,242854	-5,140238	1,068348	0,053506	-0,016892	0,008599	5,242854	-5,140238	1,068348
14:37:42,08	0,382956	3,297039	-0,117998	0,855998	0,341992	0,973006	0,050306	-0,013444	0,007383	6,325239	-1,150143	1,073994	-0,596896	-2,959152	-1,196064	-15,099146	14,521393	13,604337	0,050306	-0,013444	0,007383	5,269858	-5,099132	1,073994	0,050306	-0,013444	0,007383	5,269858	-5,099132	1,073994
14:37:42,13	0,382956	3,297039	-0,117998	0,855998	0,341992	0,973006	0,051949	-0,015634	0,005426	6,411755	-1,108127	1,070618	-0,591693	-2,961138	-1,190645	-15,147443	14,475157	13,581279	0,051949	-0,015634	0,005426	5,184524	-5,186140	1,070618	0,051949	-0,015634	0,005426	5,184524	-5,186140	1,070618
14:37:42,18	0,382956	3,297039	-0,117998	0,855998	0,341992	0,973006	0,051067	-0,021133	0,010844	6,633514	-1,172697	1,047560	-0,598136	-2,964352	-1,189075	-15,144891	14,488243	13,593662	0,051067	-0,021133	0,010844	4,974609	-5,181476	1,047560	0,051067	-0,021133	0,010844	4,974609	-5,181476	1,047560
14:37:42,23	0,382956	3,297039	-0,117998	0,855998	0,341992	0,973006	0,057072	-0,017160	0,012415	6,439528	-0,864757	1,059942	-0,598848	-2,958627	-1,191820	-15,175594	14,477564	13,615412	0,057072	-0,017160	0,012415	5,092503	-5,344948	1,059942	0,057072	-0,017160	0,012415	5,092503	-5,344948	1,059942
14:37:42,28	0,382956	3,297039	-0,117998	0,855998	0,341992	0,973006	0,052470	-0,013680	0,009670	6,233994	-1,125323	1,081693	-0,598306	-2,961656	-1,193758	-15,195090	14,458834	13,615836	0,052470	-0,013680	0,009670	5,160110	-5,244239	1,081693	0,052470	-0,013680	0,009670	5,160110	-5,244239	1,081693
14:37:42,33	0,382956	3,297039	-0,117998	0,855998	0,341992	0,973006	0,054822	-0,015664	0,007732	6,311197	-1,010546	1,082117	-0,597767	-2,963051	-1,192592	-15,206767	14,407657	13,613494	0,054822	-0,015664	0,007732	5,081564	-5,314082	1,082117	0,054822	-0,015664	0,007732	5,081564	-5,314082	1,082117
14:37:42,38	0,382956	3,297039	-0,117998	0,855998	0,341992	0,973006	0,055761	-0,016829	0,008898	6,321585	-0,946240	1,079774	-0,593636	-2,962458	-1,191816	-15,209937	14,424822	13,609560	0,055761	-0,016829	0,008898	5,000547	-5,323490	1,079774	0,055761	-0,016829	0,008898	5,000547	-5,323490	1,079774
14:37:42,43	0,382956	3,297039	-0,117998	0,855998	0,341992	0,973006	0,053182	-0,020109	0,009674	6,505471	-1,091663	1,075841	-0,593018	-2,961825	-1,190652	-15,184028	14,383219	13,592919	0,053182	-0,020109	0,009674	4,926885	-5,266481	1,075841	0,053182	-0,020109	0,009674	4,926885	-5,266481	1,075841
14:37:42,48	0,382956	3,297039	-0,117998	0,855998	0,341992	0,973006	0,052325	-0,020329	0,010838	6,493798	-1,093027	1,059199	-0,593651	-2,961063	-1,191852	-15,220530	14,434422	13,576287	0,052325	-0,020329	0,010838	4,898000	-5,200512	1,059199	0,052325	-0,020329	0,010838	4,898000	-5,200512	1,059199
14:37:42,53	0,382956	3,297039	-0,117998	0,855998	0,341992	0,973006	0,051982	-0,019399	0,009638	6,471548	-1,168082	1,042568	-0,596121	-2,961355	-1,191438	-15,255739	14,399720	13,632958	0,051982	-0,019399	0,009638	4,948727	-5,248632	1,042568	0,051982	-0,019399	0,009638	4,948727	-5,248632	1,042568
14:37:42,58	0,382956	3,297039	-0,117998	0,855998	0,341992	0,973006	0,053469	-0,017406	0,010051	6,320269	-1,103891	1,099238	-0,596713	-2,960418	-1,193018	-15,251370	14,389245	13,604504	0,053469	-0,017406	0,010051	4,953878	-5,301182	1,099238	0,053469	-0,017406	0,010051	4,953878	-5,301182	1,099238
14:37:42,63	0,382956	3,297039	-0,117998	0,855998	0,341992	0,973006	0,052953	-0,016425	0,008472	6,262363	-1,121670	1,070785	-0,595449	-2,961998	-1,193376	-15,230653	14,439192	13,620629	0,052953	-0,016425	0,008472	4,972991	-5,278503	1,070785	0,052953	-0,016425	0,008472	4,972991	-5,278503	1,070785
14:37:42,68	0,382956	3,297039	-0,117998	0,855998	0,341992	0,973006	0,053690	-0,018309	0,008113	6,413964	-1,090377	1,086909	-0,594937	-2,963379	-1,189500	-15,264872	14,401067	13,617284	0,053690	-0,018309	0,008113	4,976669	-5,305066	1,086909	0,053690	-0,018309	0,008113	4,976669	-5,305066	1,086909
14:37:42,73	0,382956	3,297039	-0,117998	0,855998	0,341992	0,973006	0,054630	-0,019443	0,011989	6,422793	-1,052062	1,083565	-0,595537	-2,964637	-1,188320	-15,264739	14,374644	13,629963	0,054630	-0,019443	0,011989	4,896498	-5,340553	1,083565	0,054630	-0,019443	0,011989	4,896498	-5,340553	1,083565
14:37:42,78	0,382956	3,297039	-0,117998	0,855998	0,341992	0,973006	0,056020	-0,019553	0,013170	6,405664	-0,966480	1,096244	-0,596734	-2,964362	-1,194175	-15,269422	14,389444	13,604811	0,056020	-0,019553	0,013170	4,870783	-5,364048	1,096244	0,056020	-0,019553	0,013170	4,870783	-5,364048	1,096244
14:37:42,83	0,382956	3,297039	-0,117998	0,855998	0,341992	0,973006	0,056379	-0,018379	0,007315	6,355108	-0,959246	1,071092	-0,596142	-2,964445	-1,190654	-15,258117	14,348014	13,625541	0,056379	-0,018379	0,007315	4,912361	-5,385028	1,071092	0,056379	-0,018379	0,007315	4,912361	-5,385028	1,071092
14:37:42,88	0,382956	3,297039	-0,117998	0,855998	0,341992	0,973006	0,056155	-0,018933	0,010836	6,353681	-0,940386	1,091822	-0,591465	-2,964775	-1,190660	-15,282573	14,365821	13,622281	0,056155	-0,018933	0,010836	4,867457	-5,348588	1,091822	0,056155	-0,018933	0,010836	4,867457	-5,348588	1,091822
14:37:42,93	0,382956	3,297039	-0,117998	0,855998	0,341992	0,973006	0,054103	-0,023148	0,010830	6,576063	-1,077186	1,088561	-0,597854	-2,961477	-1,191059	-15,256425	14,440079	13,624019	0,054103	-0,023148	0,010830	4,758949	-5,324287	1,088561	0,054103	-0,023148	0,010830	4,758949	-5,324287	1,088561
14:37:42,98	0,382956	3,297039	-0,117998	0,855998	0,341992	0,973006	0,054441	-0,015966	0,010431	6,279981	-1,074079	1,090299	-0,594356	-2,965572	-1,192608	-15,269366	14,401697	13,609326	0,054441	-0,015966	0,010431	5,026656	-5,347735	1,090299	0,054441	-0,015966	0,010431	5,026656	-5,347735	1,090299
14:37:43,03	0,382956	3,297039	-0,117998	0,855998	0,341992	0,973006	0,056238	-0,021043	0,008882	6,504284	-0,972668	1,075607	-0,595033	-2,966791	-1,191068	-15,308694	14,378519	13,607753	0,056238	-0,021043	0,008882	4,852400	-5,387364	1,075607	0,056238	-0,021043	0,008882	4,852400	-5,387364	1,075607
14:37:43,08	0,382956	3,297039	-0,117998	0,855998	0,341992	0,973006	0,057633	-0,021067	0,010422	6,465771	-0,922605	1,074034	-0,595618	-2,965332	-1,192629	-15,290548	14,348581	13,597983	0,057633	-0,021067	0,010422	4,812040	-5,446796	1,074034	0,057633	-0,021067	0,010422	4,812040	-5,446796	1,074034
14:37:43,13	0,382956	3,297039	-0,117998	0,855998	0,341992	0,973006	0,056662	-0,019830	0,008861	6,384636	-0,942423	1,064263	-0,594439	-2,963963	-1,188756	-15,301235	14,366021	13,591856	0,056662	-0,019830	0,008861	4,827944	-5,390376	1,064263	0,056662	-0,019830	0,008861	4,827944	-5,390376	1,064263
14:37:43,18	0,382956	3,297039	-0,117998	0,855998	0,341992	0,973006	0,054887	-0,020166	0,012734	6,411863	-1,052685	1,058137	-0,594961	-2,961186	-1,193407	-15,266411	14,407306	13,605663	0,054887	-0,020166	0,012734	4,828802	-5,361322	1,058137	0,054887	-0,020166	0,012734	4,828802	-5,361322	1,058137
14:37:43,23	0,382956	3,297039	-0,117998	0,855998	0,341992	0,973006	0,052743	-0,018326	0,008083	6,369318	-1,154661	1,071943	-0,595661	-2,965712	-1,191470	-15,326501	14,387584	13,608523	0,052743	-0,018326	0,008083	4,930744	-5,294988	1,071943	0,052743	-0,018326	0,008083	4,930744	-5,294988	1,071943
14:37:43,28	0,382956	3,297039	-0,117998	0,855998	0,341992	0,973006	0,057012	-0,019983	0,010020	6,408350	-0,974844	1,074803	-0,596241	-2,963488	-1,192254	-15,310609	14,373849	13,603781	0,057012	-0,019983	0,010020	4,839713	-5,450297	1,074803	0,057012	-0,019983	0,010020	4,839713	-5,450297	1,074803
14:37:43,33	0,382956	3,297039	-0,117998	0,855998	0,341992	0,973006	0,055376	-0,018368	0,009236	6,320462	-1,039279	1,070062	-0,592150	-2,969296	-1,190672	-15,331320	14,339532	13,611468	0,055376	-0,018368	0,009236	4,878540	-5,386318	1,070062	0,055376	-0,018368	0,009236	4,878540	-5,386318	1,070062
14:37:43,38	0,382956	3,297039	-0,117998	0,855998	0,341992	0,973006	0,058360	-0,024815	0,010818	6,615616	-0,884878	1,077748	-0,594532	-2,963984	-1,191842	-15,324158	14,340077	13,636726	0,058360	-0,024815	0,010818	4,667629	-5,466177	1,077748	0,058360	-0,024815	0,010818	4,667629	-5,466177	1,077748
14:37:43,43	0,382956	3,297039	-0,117998	0,855998	0,341992	0,973006	0,054951	-0,020096	0,009648	6,374286	-1,056220	1,103006	-0,592163	-2,962082	-1,189158	-15,320907	14,332644	13,591906	0,054951	-0,020096	0,009648	4,796732	-5,369906	1,103006	0,054951	-0,020096	0,009648	4,796732	-5,369906	1,103006
14:37:43,49	0,382956	3,297039	-0,117998	0,855998	0,341992	0,973006	0,052119	-0,021198	0,012331	6,426743	-1,196950	1,058187	-0,593946	-2,963402	-1,193791	-15,327410	14,360049	13,633927	0,052119	-0,021198	0,012331	4,762735	-5,288327	1,058187	0,052119	-0,021198	0,012331	4,762735	-5,288327	1,058187
14:37:43,54	0,382956	3,297039	-0,117998	0,855998	0,341992	0,973006	0,054154	-0,020313	0,007699	6,401250	-1,110467	1,100208	-0,596259	-2,965672	-1,191084	-15,320388	14,354546	13,602224	0,054154	-0,020313	0,007699	4,806646	-5,361587	1,100208	0,054154	-0,020313	0,007699	4,806646	-5,361587	1,100208
14:37:43,59	0,382956	3,297039	-0,117998	0,855998	0,341992	0,973006	0,057277	-0,019445	0,010406	6,354839	-0,939272	1,068505	-0,590019	-2,972403	-1,196608	-15,610705	14,063775	13,618716	0,057277	-0,019445	0,010406	4,828404	-5,435497	1,068505	0,057277	-0,019445	0,010406	4,828404	-5,435497	1,068505
14:37:43,64	0,382956	3,297039	-0,117998	0,855998	0,341992	0,973006	0,059986	-0,028214	0,004882	6,413869	-0,904448	1,084996	-0,359809	-3,124629	-0,911947	-24,056552	2,351239	14,216034	0,059986	-0,028214	0,004882	4,199044	-5,613318	1,084996	0,059986	-0,028214	0,004882	4,199044	-5,613318	1,084996
14:37:43,69	0,382956	3,297039	-0,117998	0,855998	0,341992	0,973006	0,076712	-0,303695	0,289542	6,372612	-1,492709	1,682315	-0,622160	-2,911303	-0,612161	-13,430451	17,175538	13,518290	0,076712	-0,303695	0,289542	-17,467476	-7,514620	1,682315	0,076712	-0,303695	0,289542	-17,467476	-7,514620	1,682315
14:37:43,74	0,382956	3,297039	-0,117998	0,855998	0,341992	0,973006	0,023143	0,030170	0,589329	7,162851	-2,488011	0,984570	-0,661277	-2,937154	-1,061144	-13,533851	18,620851	13,484250	0,023143	0,030170	0,589329	9,531233	-4,304706	0,984570	0,023143	0,030170	0,589329	9,531233	-4,304706	0,984570
14:37:43,79	0,383097	3,297040	-0,117991	0,906001	0,341981	0,972984	0,065088	0,051122	0,140346	7,273364	-1,119032	0,950531	-0,638662	-2,996229	-1,199343	-16,446090	17,371463	13,567934	0,065088	0,051122	0,140346	11,286418	-6,228472	0,950531	0,065088	0,051122	0,140346	11,286418	-6,228472	0,950531
14:37:43,84	0,383097	3,297040	-0,117991	0,906001	0,341981	0,972984	0,104941	0,001999	0,002146	7,289630	-0,944066	1,034214	-0,636504	-2,994500	-1,199367	-16,511679	17,312202	13,581889	0,104941	0,001999	0,002146	7,446543	-9,181948	1,034214	0,104941	0,001999	0,002146	7,446543	-9,181948	1,034214
14:37:43,89	0,383097	3,297040	-0,117991	0,906001	0,341981	0,972984	0,102366	0,000994	0,002122	7,257757	-1,105169	1,048169	-0,637291	-2,993043	-1,201369	-16,584142	17,269296	13,558332	0,102366	0,000994	0,002122	7,335803	-9,140866	1,048169	0,102366	0,000994	0,002122	7,335803	-9,140866	1,048169
14:37:43,94	0,383097	3,297040	-0,117991	0,906001	0,341981	0,972984	0,101497	0,002404	0,000120	7,111050	-1,191635	1,024612	-0,640177	-2,998873	-1,201311	-16,565354	17,263428	13,595313	0,101497	0,002404	0,000120	7,299777	-9,159152	1,024612	0,101497	0,002404	0,000120	7,299777	-9,159152	1,024612
14:37:43,99	0,383097	3,297040	-0,117991	0,906001	0,341981	0,972984	0,107989	0,001989	0,000178	7,136960	-0,834864	1,061594	-0,636787	-2,997284	-1,200155	-16,603120	17,189180	13,607976	0,107989	0,001989	0,000178	7,293083	-9,311976	1,061594	0,107989	0,001989	0,000178	7,293083	-9,311976	1,061594
14:37:44,04	0,383097	3,297040	-0,117991	0,906001	0,341981	0,972984	0,104917	-0,000153	0,001335	7,165131	-0,990164	1,074257	-0,637422	-2,997051	-1,202568	-16,624439	17,172145	13,516985	0,104917	-0,000153	0,001335	7,153151	-9,226163	1,074257	0,104917	-0,000153	0,001335	7,153151	-9,226163	1,074257
14:37:44,09	0,383097	3,297040	-0,117991	0,906001	0,341981	0,972984	0,105034	0,000513	-0,001078	7,105088	-0,994052	0,983265	-0,615294	-3,005680	-1,201488	-17,179708	16,033472	13,643149	0,105034	0,000513	-0,001078	7,145386	-9,239196	0,983265	0,105034	0,000513	-0,001078	7,145386	-9,239196	0,983265
14:37:44,14	0,383097	3,297040	-0,117991	0,906001	0,341981	0,972984	0,101443	-0,022964	1,467031E-6	7,062160	-1,092322	1,109430	-0,381389	-3,099961	-0,773793	-22,890866	4,412552	14,171412	0,101443	-0,022964	1,467031E-6	5,259482	-9,055576	1,109430	0,101443	-0,022964	1,467031E-6	5,259482	-9,055576	1,109430
14:37:44,19	0,383097	3,297040	-0,117991	0,906001	0,341981	0,972984	0,066140	-0,272673	0,427697	7,127438	-2,063630	1,637692	-0,655544	-2,915419	-0,598996	-13,370306	19,487971	13,465915	0,066140	-0,272673	0,427697	-14,277391	-7,255588	1,637692	0,066140	-0,272673	0,427697	-14,277391	-7,255588	1,637692
14:37:44,24	0,383097	3,297040	-0,117991	0,906001	0,341981	0,972984	0,043399	0,057024	0,602494	7,799154	-2,538817	0,932196	-0,665109	-2,878072	-0,923692	-10,616053	19,769465	13,400984	0,043399	0,057024	0,602494	12,275554	-5,945624	0,932196	0,043399	0,057024	0,602494	12,275554	-5,945624	0,932196
14:37:44,29	0,383044	3,296954	-0,118003	0,956006	0,341998	0,972992	0,015838	0,083980	0,277798	8,018338	-1,727467	0,867265	-0,644422	-2,948175	-1,109100	-14,016270	18,304992	13,490169	0,015838	0,083980	0,277798	14,610801	-2,970762	0,867265	0,015838	0,083980	0,277798	14,610801	-2,970762	0,867265
14:37:44,34	0,383044	3,296954	-0,118003	0,956006	0,341998	0,972992	0,066205	0,031014	0,092390	7,804209	-1,320814	0,956450	-0,639326	-2,948841	-1,109859	-14,075858	18,216474	13,537641	0,066205	0,031014	0,092390	10,238815	-6,517927	0,956450	0,066205	0,031014	0,092390	10,238815	-6,517927	0,956450
14:37:44,39	0,383044	3,296954	-0,118003	0,956006	0,341998	0,972992	0,064234	0,026268	0,091631	7,944571	-1,430639	1,003922	-0,639975	-2,951343	-1,111785	-14,092881	18,183569	13,556831	0,064234	0,026268	0,091631	10,006581	-6,473047	1,003922	0,064234	0,026268	0,091631	10,006581	-6,473047	1,003922
14:37:44,44	0,383044	3,296954	-0,118003	0,956006	0,341998	0,972992	0,066726	0,025579	0,089704	7,943377	-1,299392	1,023112	-0,641850	-2,953626	-1,109529	-14,142163	18,123466	13,475855	0,066726	0,025579	0,089704	9,951321	-6,537351	1,023112	0,066726	0,025579	0,089704	9,951321	-6,537351	1,023112
14:37:44,49	0,383044	3,296954	-0,118003	0,956006	0,341998	0,972992	0,069640	0,026061	0,091960	7,841634	-1,160451	0,942136	-0,644831	-2,954875	-1,111843	-14,170998	18,175681	13,517292	0,069640	0,026061	0,091960	9,887397	-6,627221	0,942136	0,069640	0,026061	0,091960	9,887397	-6,627221	0,942136
14:37:44,54	0,383044	3,296954	-0,118003	0,956006	0,341998	0,972992	0,072213	0,028018	0,089647	7,770660	-1,077771	0,983573	-0,637774	-2,951189	-1,110295	-14,148239	18,108103	13,501183	0,072213	0,028018	0,089647	9,970065	-6,746466	0,983573	0,072213	0,028018	0,089647	9,970065	-6,746466	0,983573
14:37:44,59	0,383044	3,296954	-0,118003	0,956006	0,341998	0,972992	0,065492	0,023750	0,091194	7,945459	-1,373749	0,967464	-0,640163	-2,949995	-1,109925	-14,159637	18,102393	13,495811	0,065492	0,023750	0,091194	9,809815	-6,514868	0,967464	0,065492	0,023750	0,091194	9,809815	-6,514868	0,967464
14:37:44,64	0,383044	3,296954	-0,118003	0,956006	0,341998	0,972992	0,065652	0,026416	0,091565	7,796178	-1,372446	0,962091	-0,638986	-2,953441	-1,109494	-14,158350	18,081153	13,528463	0,065652	0,026416	0,091565	9,869823	-6,526123	0,962091	0,065652	0,026416	0,091565	9,869823	-6,526123	0,962091
14:37:44,69	0,383044	3,296954	-0,118003	0,956006	0,341998	0,972992	0,068048	0,023673	0,091996	7,921068	-1,236129	0,994744	-0,639109	-2,950570	-1,111503	-14,213346	18,093874	13,492302	0,068048	0,023673	0,091996	9,779379	-6,577879	0,994744	0,068048	0,023673	0,091996	9,779379	-6,577879	0,994744
14:37:44,74	0,383044	3,296954	-0,118003	0,956006	0,341998	0,972992	0,065623	0,025215	0,089987	7,824400	-1,416196	0,958583	-0,639049	-2,950851	-1,110297	-14,174795	18,064761	13,519279	0,065623	0,025215	0,089987	9,803762	-6,567614	0,958583	0,065623	0,025215	0,089987	9,803762	-6,567614	0,958583
14:37:44,79	0,383044	3,296954	-0,118003	0,956006	0,341998	0,972992	0,065837	0,025022	0,091193	7,828477	-1,357156	0,985560	-0,639051	-2,949392	-1,107965	-14,156317	18,006352	13,516015	0,064574	0,025754	0,093525	9,770759	-6,446670	0,982296	0,064574	0,025754	0,093525	9,770759	-6,446670	0,982296
14:37:44,84	0,383044	3,296954	-0,118003	0,956006	0,341998	0,972992	0,064574	0,025754	0,093525	7,749100	-1,377588	0,982296	-0,643789	-2,957703	-1,108741	-14,211467	18,070112	13,512200	0,064574	0,025754	0,093525	9,770759	-6,446670	0,982296	0,064574	0,025754	0,093525	9,770759	-6,446670	0,982296
14:37:44,89	0,383044	3,296954	-0,118003	0,956006	0,341998	0,972992	0,074141	0,025701	0,092748	7,779464	-0,959773	0,978480	-0,636214	-2,953401	-1,109898	-14,214624	18,016079	13,537378	0,074141	0,025701	0,092748	9,797015	-6,779824	0,978480	0,074141	0,025701	0,092748	9,797015	-6,779824	0,978480
14:37:44,94	0,383044	3,296954	-0,118003	0,956006	0,341998	0,972992	0,066627	0,021292	0,091592	7,960362	-1,326194	1,003659	-0,634958	-2,951441	-1,107181	-14,182903	18,023692	13,521615	0,066627	0,021292	0,091592	9,631803	-6,556431	1,003659	0,066627	0,021292	0,091592	9,631803	-6,556431	1,003659
14:37:44,99	0,383044	3,296954	-0,118003	0,956006	0,341998	0,972992	0,064302	0,021185	0,094309	7,988413	-1,423459	0,987896	-0,640866	-2,951045	-1,107978	-14,186497	18,014375	13,511186	0,064302	0,021185	0,094309	9,651404	-6,471140	0,987896	0,064302	0,021185	0,094309	9,651404	-6,471140	0,987896
14:37:45,04	0,383044	3,296954	-0,118003	0,956006	0,341998	0,972992	0,066913	0,026499	0,093512	7,702179	-1,286117	0,977467	-0,637384	-2,951721	-1,107195	-14,206594	17,995365	13,520499	0,066913	0,026499	0,093512	9,782380	-6,538798	0,977467	0,066913	0,026499	0,093512	9,782380	-6,538798	0,977467
14:37:45,09	0,383044	3,296954	-0,118003	0,956006	0,341998	0,972992	0,065758	0,023146	0,094295	7,850042	-1,354104	0,986780	-0,642671	-2,951766	-1,109532	-14,212736	18,048282	13,527604	0,065758	0,023146	0,094295	9,667004	-6,516075	0,986780	0,065758	0,023146	0,094295	9,667004	-6,516075	0,986780
14:37:45,14	0,383044	3,296954	-0,118003	0,956006	0,341998	0,972992	0,068440	0,027701	0,091958	7,655914	-1,246396	0,993885	-0,639743	-2,951883	-1,107573	-14,201569	17,983249	13,534393	0,068440	0,027701	0,091958	9,830481	-6,618938	0,993885	0,068440	0,027701	0,091958	9,830481	-6,618938	0,993885
14:37:45,19	0,383044	3,296954	-0,118003	0,956006	0,341998	0,972992	0,067078	0,025108	0,093917	7,740049	-1,275048	1,000674	-0,638611	-2,952197	-1,108777	-14,237220	18,016832	13,502801	0,067078	0,025108	0,093917	9,711011	-6,540649	1,000674	0,067078	0,025108	0,093917	9,711011	-6,540649	1,000674
14:37:45,24	0,383044	3,296954	-0,118003	0,956006	0,341998	0,972992	0,069965	0,025510	0,095070	7,720817	-1,157595	0,990483	-0,641536	-2,954182	-1,106420	-14,229008	18,001060	13,524203	0,069965	0,025510	0,095070	9,723386	-6,649821	0,990483	0,069965	0,025510	0,095070	9,723386	-6,649821	0,990483
14:37:45,29	0,383044	3,296954	-0,118003	0,956006	0,341998	0,972992	0,069965	0,025510	0,095070	7,720817	-1,157595	0,990483	-0,639214	-2,951973	-1,107608	-14,241768	18,009780	13,511530	0,069965	0,025510	0,095070	9,723386	-6,649821	0,990483	0,069965	0,025510	0,095070	9,723386	-6,649821	0,990483
14:37:45,34	0,383044	3,296954	-0,118003	0,956006	0,341998	0,972992	0,066891	0,024605	0,093882	7,769095	-1,332859	0,977810	-0,640987	-2,955885	-1,108365	-14,242439	17,982244	13,519919	0,066891	0,024605	0,093882	9,700552	-6,583769	0,977810	0,066891	0,024605	0,093882	9,700552	-6,583769	0,977810
14:37:45,39	0,383044	3,296954	-0,118003	0,956006	0,341998	0,972992	0,071165	0,024184	0,093125	7,766794	-1,097420	0,986199	-0,639238	-2,953548	-1,105672	-14,254342	17,987205	13,499830	0,071165	0,024184	0,093125	9,665219	-6,683845	0,986199	0,071165	0,024184	0,093125	9,665219	-6,683845	0,986199
14:37:45,44	0,383044	3,296954	-0,118003	0,956006	0,341998	0,972992	0,068266	0,023838	0,095818	7,783117	-1,260930	0,966111	-0,637444	-2,953087	-1,109150	-14,229804	17,979168	13,511505	0,068266	0,023838	0,095818	9,654401	-6,619824	0,966111	0,068266	0,023838	0,095818	9,654401	-6,619824	0,966111
14:37:45,49	0,383044	3,296954	-0,118003	0,956006	0,341998	0,972992	0,066970	0,022515	0,092340	7,857220	-1,303056	0,977786	-0,640434	-2,951776	-1,106056	-14,246118	17,959966	13,513698	0,066970	0,022515	0,092340	9,624652	-6,560209	0,977786	0,066970	0,022515	0,092340	9,624652	-6,560209	0,977786
14:37:45,54	0,383044	3,296954	-0,118003	0,956006	0,341998	0,972992	0,067330	0,025760	0,095434	7,663700	-1,288866	0,979978	-0,641585	-2,948940	-1,107236	-14,233324	17,984498	13,505602	0,067330	0,025760	0,095434	9,685854	-6,574275	0,979978	0,067330	0,025760	0,095434	9,685854	-6,574275	0,979978
14:37:45,59	0,383044	3,296954	-0,118003	0,956006	0,341998	0,972992	0,065450	0,028175	0,094253	7,565774	-1,387826	0,971883	-0,639237	-2,952946	-1,107996	-14,240282	17,967653	13,505408	0,065450	0,028175	0,094253	9,777488	-6,525633	0,971883	0,065450	0,028175	0,094253	9,777488	-6,525633	0,971883
14:37:45,64	0,383044	3,296954	-0,118003	0,956006	0,341998	0,972992	0,067745	0,024138	0,093493	7,757608	-1,266103	0,971689	-0,639832	-2,954712	-1,106432	-14,248240	17,963967	13,513745	0,067745	0,024138	0,093493	9,652451	-6,584048	0,971689	0,067745	0,024138	0,093493	9,652451	-6,584048	0,971689
14:37:45,69	0,383044	3,296954	-0,118003	0,956006	0,341998	0,972992	0,069572	0,023770	0,095058	7,769589	-1,176137	0,980026	-0,636956	-2,951041	-1,107247	-14,265467	17,944013	13,490595	0,069572	0,023770	0,095058	9,635520	-6,637518	0,980026	0,069572	0,023770	0,095058	9,635520	-6,637518	0,980026
14:37:45,74	0,383044	3,296954	-0,118003	0,956006	0,341998	0,972992	0,064955	0,023115	0,094243	7,777747	-1,421153	0,956875	-0,636988	-2,955838	-1,107604	-14,281634	17,921616	13,513770	0,064955	0,023115	0,094243	9,592273	-6,520113	0,956875	0,064955	0,023115	0,094243	9,592273	-6,520113	0,956875
14:37:45,79	0,383044	3,296954	-0,118003	0,956006	0,341998	0,972992	0,069125	0,020744	0,093885	7,873539	-1,207130	0,980050	-0,635157	-2,951089	-1,110340	-14,249020	17,958713	13,497928	0,069125	0,020744	0,093885	9,501971	-6,633415	0,980050	0,069125	0,020744	0,093885	9,501971	-6,633415	0,980050
14:37:45,84	0,383044	3,296954	-0,118003	0,956006	0,341998	0,972992	0,064097	0,021533	0,091149	7,880961	-1,458896	0,964209	-0,636890	-2,953634	-1,109158	-14,237766	17,947355	13,500897	0,064097	0,021533	0,091149	9,571307	-6,490473	0,964209	0,064097	0,021533	0,091149	9,571307	-6,490473	0,964209
14:37:45,90	0,383044	3,296954	-0,118003	0,956006	0,341998	0,972992	0,067167	0,021761	0,092331	7,864873	-1,283784	0,967178	-0,637503	-2,950775	-1,107195	-14,236015	17,936985	13,543277	0,067167	0,021761	0,092331	9,573150	-6,556427	0,967178	0,067167	0,021761	0,092331	9,573150	-6,556427	0,967178
14:37:45,94	0,383044	3,296954	-0,118003	0,956006	0,341998	0,972992	0,064998	0,023721	0,094295	7,754863	-1,389903	1,009558	-0,639954	-2,952673	-1,109943	-14,284411	17,944341	13,530442	0,064998	0,023721	0,094295	9,616977	-6,492230	1,009558	0,064998	0,023721	0,094295	9,616977	-6,492230	1,009558
14:37:45,99	0,383044	3,296954	-0,118003	0,956006	0,341998	0,972992	0,067867	0,024896	0,091546	7,675971	-1,286293	0,996722	-0,634295	-2,956774	-1,106480	-14,370337	17,820943	13,501409	0,067867	0,024896	0,091546	9,630270	-6,613855	0,996722	0,067867	0,024896	0,091546	9,630270	-6,613855	0,996722
14:37:46,04	0,383044	3,296954	-0,118003	0,956006	0,341998	0,972992	0,068589	0,017944	0,095010	7,887608	-1,261491	0,967689	-0,412241	-3,098178	-0,774867	-22,378267	6,557138	14,060846	0,068589	0,017944	0,095010	9,296233	-6,645689	0,967689	0,068589	0,017944	0,095010	9,296233	-6,645689	0,967689
14:37:46,09	0,383044	3,296954	-0,118003	0,956006	0,341998	0,972992	0,021573	0,049711	0,754340	8,539747	-3,151791	0,932237	-0,638298	-2,900174	-0,447150	-12,738113	19,539012	13,465956	0,021573	0,049711	0,754340	12,442050	-4,845263	0,932237	0,021573	0,049711	0,754340	12,442050	-4,845263	0,932237
14:37:46,14	0,383044	3,296954	-0,118003	0,956006	0,341998	0,972992	0,021573	0,049711	0,754340	8,539747	-3,151791	0,932237	-0,674795	-2,892799	-0,975591	-11,060362	20,839341	13,346414	0,021573	0,049711	0,754340	12,442050	-4,845263	0,932237	0,021573	0,049711	0,754340	12,442050	-4,845263	0,932237
14:37:46,19	0,383004	3,297003	-0,117969	1,006012	0,341999	0,973002	0,033435	0,085006	0,225899	8,669401	-1,732159	0,812695	-0,657603	-2,963850	-1,154000	-14,545584	19,644058	13,493388	0,033435	0,085006	0,225899	15,342359	-4,356795	0,812695	0,033435	0,085006	0,225899	15,342359	-4,356795	0,812695
14:37:46,24	0,383004	3,297003	-0,117969	1,006012	0,341999	0,973002	0,086371	0,034592	0,047490	8,513180	-1,400145	0,959669	-0,655983	-2,966148	-1,154788	-14,583878	19,542194	13,486092	0,086371	0,034592	0,047490	11,228630	-8,180242	0,959669	0,086371	0,034592	0,047490	11,228630	-8,180242	0,959669
14:37:46,29	0,383004	3,297003	-0,117969	1,006012	0,341999	0,973002	0,087551	0,032039	0,046702	8,538533	-1,321016	0,952373	-0,651974	-2,967808	-1,155153	-14,625576	19,510895	13,524948	0,087551	0,032039	0,046702	11,053632	-8,193744	0,952373	0,087551	0,032039	0,046702	11,053632	-8,193744	0,952373
14:37:46,34	0,383004	3,297003	-0,117969	1,006012	0,341999	0,973002	0,086984	0,027738	0,046336	8,714269	-1,370930	0,991229	-0,656133	-2,971137	-1,153226	-14,651704	19,497178	13,507857	0,086984	0,027738	0,046336	10,891680	-8,199197	0,991229	0,086984	0,027738	0,046336	10,891680	-8,199197	0,991229
14:37:46,39	0,383004	3,297003	-0,117969	1,006012	0,341999	0,973002	0,091947	0,029675	0,048264	8,588610	-1,128644	0,974137	-0,653211	-2,970763	-1,152454	-14,661346	19,490452	13,502986	0,091947	0,029675	0,048264	10,918064	-8,346475	0,974137	0,091947	0,029675	0,048264	10,918064	-8,346475	0,974137
14:37:46,44	0,383004	3,297003	-0,117969	1,006012	0,341999	0,973002	0,090161	0,027331	0,049036	8,699814	-1,226480	0,969267	-0,659164	-2,969852	-1,151691	-14,679478	19,464969	13,510689	0,090161	0,027331	0,049036	10,845321	-8,304144	0,969267	0,090161	0,027331	0,049036	10,845321	-8,304144	0,969267
14:37:46,49	0,383004	3,297003	-0,117969	1,006012	0,341999	0,973002	0,092349	0,032942	0,049798	8,376924	-1,115664	0,976969	-0,642443	-2,981164	-1,156413	-14,967012	18,958255	13,511188	0,092349	0,032942	0,049798	10,962868	-8,365088	0,976969	0,092349	0,032942	0,049798	10,962868	-8,365088	0,976969
14:37:46,54	0,383004	3,297003	-0,117969	1,006012	0,341999	0,973002	0,093785	0,012806	0,045077	8,841407	-1,036658	0,977468	-0,439968	-3,082982	-0,782317	-21,390393	8,537740	14,038610	0,093785	0,012806	0,045077	9,846668	-8,398791	0,977468	0,093785	0,012806	0,045077	9,846668	-8,398791	0,977468
14:37:46,59	0,383004	3,297003	-0,117969	1,006012	0,341999	0,973002	0,080725	-0,213452	0,419173	8,370707	-2,068341	1,504890	-0,671544	-2,895836	-0,516115	-11,924229	21,954171	13,368321	0,080725	-0,213452	0,419173	-8,385286	-8,405246	1,504890	0,080725	-0,213452	0,419173	-8,385286	-8,405246	1,504890
14:37:46,64	0,383004	3,297003	-0,117969	1,006012	0,341999	0,973002	0,034439	0,080672	0,685374	9,428298	-2,985471	0,834602	-0,712167	-2,873448	-0,998915	-9,761946	23,307666	13,262850	0,034439	0,080672	0,685374	15,761050	-5,688960	0,834602	0,034439	0,080672	0,685374	15,761050	-5,688960	0,834602
14:37:46,69	0,382983	3,296960	-0,117980	1,056022	0,341992	0,972998	0,035363	0,127046	0,202575	9,270135	-1,741597	0,729131	-0,694116	-2,946521	-1,173736	-13,068002	21,925007	13,404492	0,035363	0,127046	0,202575	19,243272	-4,517593	0,729131	0,035363	0,127046	0,202575	19,243272	-4,517593	0,729131
14:37:46,74	0,382983	3,296960	-0,117980	1,056022	0,341992	0,972998	0,089620	0,074877	0,027754	9,132472	-1,092015	0,870772	-0,690102	-2,945164	-1,171028	-13,101189	21,870855	13,407191	0,089620	0,074877	0,027754	15,010351	-8,127210	0,870772	0,089620	0,074877	0,027754	15,010351	-8,127210	0,870772
14:37:46,79	0,382983	3,296960	-0,117980	1,056022	0,341992	0,972998	0,086438	0,072079	0,030461	9,214495	-1,259166	0,873471	-0,693713	-2,941683	-1,171805	-13,101959	21,811942	13,434748	0,086438	0,072079	0,030461	14,872705	-8,044539	0,873471	0,086438	0,072079	0,030461	14,872705	-8,044539	0,873471
14:37:46,84	0,382983	3,296960	-0,117980	1,056022	0,341992	0,972998	0,085228	0,076947	0,029685	8,909973	-1,293272	0,901028	-0,689049	-2,947843	-1,167552	-13,146716	21,787970	13,388137	0,085228	0,076947	0,029685	14,950291	-7,983697	0,901028	0,085228	0,076947	0,029685	14,950291	-7,983697	0,901028
14:37:46,89	0,382983	3,296960	-0,117980	1,056022	0,341992	0,972998	0,088231	0,069828	0,033938	9,237005	-1,163900	0,854418	-0,688524	-2,946007	-1,171047	-13,161280	21,785172	13,410068	0,088231	0,069828	0,033938	14,718508	-8,090047	0,854418	0,088231	0,069828	0,033938	14,718508	-8,090047	0,854418
14:37:46,94	0,382983	3,296960	-0,117980	1,056022	0,341992	0,972998	0,086379	0,070291	0,030442	9,203226	-1,271444	0,876349	-0,690401	-2,946830	-1,170695	-13,198532	21,728263	13,383741	0,086379	0,070291	0,030442	14,721072	-8,052169	0,876349	0,086379	0,070291	0,030442	14,721072	-8,052169	0,876349
14:37:46,99	0,382983	3,296960	-0,117980	1,056022	0,341992	0,972998	0,088030	0,071505	0,030795	9,072197	-1,189380	0,850022	-0,684408	-2,947145	-1,168330	-13,166277	21,760307	13,393677	0,088030	0,071505	0,030795	14,685328	-8,099736	0,850022	0,088030	0,071505	0,030795	14,685328	-8,099736	0,850022
14:37:47,04	0,382983	3,296960	-0,117980	1,056022	0,341992	0,972998	0,085306	0,066157	0,033159	9,394141	-1,319119	0,859958	-0,689803	-2,949286	-1,165587	-13,204017	21,729241	13,443447	0,085306	0,066157	0,033159	14,587498	-8,015638	0,859958	0,085306	0,066157	0,033159	14,587498	-8,015638	0,859958
14:37:47,09	0,382983	3,296960	-0,117980	1,056022	0,341992	0,972998	0,089858	0,069760	0,035902	9,161045	-1,099578	0,909728	-0,687456	-2,948714	-1,170683	-13,189950	21,685959	13,377675	0,089858	0,069760	0,035902	14,637187	-8,153411	0,909728	0,089858	0,069760	0,035902	14,637187	-8,153411	0,909728
14:37:47,14	0,382983	3,296960	-0,117980	1,056022	0,341992	0,972998	0,088189	0,068013	0,030807	9,221412	-1,152528	0,843956	-0,687563	-2,949839	-1,169101	-13,246367	21,708895	13,440829	0,088189	0,068013	0,030807	14,560456	-8,075366	0,843956	0,088189	0,068013	0,030807	14,560456	-8,075366	0,843956
14:37:47,19	0,382983	3,296960	-0,117980	1,056022	0,341992	0,972998	0,089218	0,067543	0,032388	9,237517	-1,159370	0,907109	-0,686970	-2,951103	-1,167175	-13,246128	21,683623	13,409689	0,089218	0,067543	0,032388	14,539649	-8,162949	0,907109	0,089218	0,067543	0,032388	14,539649	-8,162949	0,907109
14:37:47,24	0,382983	3,296960	-0,117980	1,056022	0,341992	0,972998	0,090015	0,066397	0,034315	9,275349	-1,105057	0,875969	-0,691095	-2,953550	-1,169922	-13,251457	21,679417	13,371443	0,090015	0,066397	0,034315	14,487512	-8,171241	0,875969	0,090015	0,066397	0,034315	14,487512	-8,171241	0,875969
14:37:47,29	0,382983	3,296960	-0,117980	1,056022	0,341992	0,972998	0,094197	0,068747	0,031567	9,146854	-0,890129	0,837724	-0,686419	-2,949845	-1,168362	-13,240020	21,622458	13,384445	0,094197	0,068747	0,031567	14,543473	-8,284562	0,837724	0,094197	0,068747	0,031567	14,543473	-8,284562	0,837724
14:37:47,34	0,382983	3,296960	-0,117980	1,056022	0,341992	0,972998	0,088650	0,066549	0,033128	9,217510	-1,140177	0,850726	-0,686380	-2,946088	-1,168389	-13,234521	21,680592	13,367450	0,088650	0,066549	0,033128	14,441632	-8,099189	0,850726	0,088650	0,066549	0,033128	14,441632	-8,099189	0,850726
14:37:47,39	0,382983	3,296960	-0,117980	1,056022	0,341992	0,972998	0,085377	0,068394	0,033101	9,174679	-1,334647	0,833731	-0,685289	-2,947425	-1,171075	-13,257805	21,652700	13,416873	0,085377	0,068394	0,033101	14,543612	-8,036776	0,833731	0,085377	0,068394	0,033101	14,543612	-8,036776	0,833731
14:37:47,44	0,382983	3,296960	-0,117980	1,056022	0,341992	0,972998	0,085990	0,066781	0,030414	9,222769	-1,309028	0,883154	-0,689374	-2,951526	-1,166781	-13,253387	21,639115	13,422155	0,085990	0,066781	0,030414	14,465066	-8,059218	0,883154	0,085990	0,066781	0,030414	14,465066	-8,059218	0,883154
14:37:47,50	0,382983	3,296960	-0,117980	1,056022	0,341992	0,972998	0,091583	0,068268	0,034708	9,135868	-1,007539	0,888436	-0,686397	-2,947448	-1,164465	-13,223170	21,606233	13,401121	0,091583	0,068268	0,034708	14,494925	-8,196831	0,888436	0,091583	0,068268	0,034708	14,494925	-8,196831	0,888436
14:37:47,55	0,382983	3,296960	-0,117980	1,056022	0,341992	0,972998	0,086563	0,067729	0,037025	9,150551	-1,225984	0,867401	-0,688856	-2,946970	-1,167980	-13,278135	21,655649	13,419589	0,086563	0,067729	0,037025	14,467261	-8,021184	0,867401	0,086563	0,067729	0,037025	14,467261	-8,021184	0,867401
14:37:47,60	0,382983	3,296960	-0,117980	1,056022	0,341992	0,972998	0,087379	0,070097	0,033510	9,042717	-1,255879	0,885870	-0,687637	-2,948098	-1,165234	-13,248881	21,605097	13,425732	0,087379	0,070097	0,033510	14,545333	-8,115108	0,885870	0,087379	0,070097	0,033510	14,545333	-8,115108	0,885870
14:37:47,65	0,382983	3,296960	-0,117980	1,056022	0,341992	0,972998	0,087746	0,068478	0,036255	9,097778	-1,186161	0,892012	-0,684725	-2,948103	-1,167212	-13,271790	21,624217	13,389524	0,087746	0,068478	0,036255	14,473264	-8,074235	0,892012	0,087746	0,068478	0,036255	14,473264	-8,074235	0,892012
14:37:47,70	0,382983	3,296960	-0,117980	1,056022	0,341992	0,972998	0,086294	0,065953	0,034278	9,234153	-1,291063	0,855805	-0,687745	-2,949798	-1,167196	-13,307903	21,627871	13,427991	0,086294	0,065953	0,034278	14,411470	-8,065157	0,855805	0,086294	0,065953	0,034278	14,411470	-8,065157	0,855805
14:37:47,75	0,382983	3,296960	-0,117980	1,056022	0,341992	0,972998	0,089273	0,067721	0,034294	9,127321	-1,169287	0,894271	-0,684114	-2,947839	-1,167186	-13,253606	21,611863	13,413296	0,089273	0,067721	0,034294	14,443431	-8,177188	0,894271	0,089273	0,067721	0,034294	14,443431	-8,177188	0,894271
14:37:47,80	0,382983	3,296960	-0,117980	1,056022	0,341992	0,972998	0,085761	0,065556	0,034304	9,253220	-1,296884	0,879577	-0,684792	-2,948991	-1,165659	-13,298306	21,598389	13,397572	0,085761	0,065556	0,034304	14,399327	-8,029094	0,879577	0,085761	0,065556	0,034304	14,399327	-8,029094	0,879577
14:37:47,85	0,382983	3,296960	-0,117980	1,056022	0,341992	0,972998	0,087097	0,065567	0,035831	9,218618	-1,259359	0,863852	-0,683067	-2,949534	-1,166822	-13,329554	21,639151	13,414659	0,087097	0,065567	0,035831	14,365605	-8,096485	0,863852	0,087097	0,065567	0,035831	14,365605	-8,096485	0,863852
14:37:47,90	0,382983	3,296960	-0,117980	1,056022	0,341992	0,972998	0,086704	0,063802	0,034668	9,330076	-1,327229	0,880940	-0,686026	-2,945523	-1,170309	-13,299802	21,593690	13,439329	0,086704	0,063802	0,034668	14,338510	-8,133518	0,880940	0,086704	0,063802	0,034668	14,338510	-8,133518	0,880940
14:37:47,95	0,382983	3,296960	-0,117980	1,056022	0,341992	0,972998	0,084711	0,068370	0,031180	9,068020	-1,382405	0,905609	-0,685405	-2,949413	-1,166810	-13,300232	21,581597	13,416966	0,084711	0,068370	0,031180	14,435081	-8,032188	0,905609	0,084711	0,068370	0,031180	14,435081	-8,032188	0,905609
14:37:48,00	0,382983	3,296960	-0,117980	1,056022	0,341992	0,972998	0,087769	0,065887	0,034679	9,186468	-1,217678	0,883247	-0,683639	-2,948000	-1,165290	-13,322349	21,635217	13,389430	0,087769	0,065887	0,034679	14,358582	-8,107570	0,883247	0,087769	0,065887	0,034679	14,358582	-8,107570	0,883247
14:37:48,05	0,382983	3,296960	-0,117980	1,056022	0,341992	0,972998	0,085662	0,065064	0,036199	9,264615	-1,373209	0,855711	-0,687171	-2,950012	-1,167631	-13,325840	21,641367	13,375643	0,085662	0,065064	0,036199	14,372165	-8,097696	0,855711	0,085662	0,065064	0,036199	14,372165	-8,097696	0,855711
14:37:48,10	0,382983	3,296960	-0,117980	1,056022	0,341992	0,972998	0,089171	0,067117	0,033859	9,161453	-1,196858	0,841924	-0,687186	-2,949614	-1,167591	-13,312606	21,602499	13,422745	0,089171	0,067117	0,033859	14,430143	-8,196775	0,841924	0,089171	0,067117	0,033859	14,430143	-8,196775	0,841924
14:37:48,15	0,382983	3,296960	-0,117980	1,056022	0,341992	0,972998	0,088834	0,067329	0,033899	9,123377	-1,183474	0,889026	-0,686547	-2,951851	-1,168370	-13,300180	21,612891	13,398977	0,088834	0,067329	0,033899	14,408722	-8,156956	0,889026	0,088834	0,067329	0,033899	14,408722	-8,156956	0,889026
14:37:48,20	0,382983	3,296960	-0,117980	1,056022	0,341992	0,972998	0,090451	0,065657	0,033120	9,225523	-1,093809	0,865258	-0,689542	-2,948950	-1,166842	-13,320807	21,619499	13,398384	0,090451	0,065657	0,033120	14,379632	-8,194248	0,865258	0,090451	0,065657	0,033120	14,379632	-8,194248	0,865258
14:37:48,25	0,382983	3,296960	-0,117980	1,056022	0,341992	0,972998	0,089436	0,069701	0,034648	9,010645	-1,167765	0,864665	-0,683614	-2,948425	-1,164101	-13,295626	21,586634	13,401352	0,089436	0,069701	0,034648	14,482207	-8,188515	0,864665	0,089436	0,069701	0,034648	14,482207	-8,188515	0,864665
14:37:48,30	0,382983	3,296960	-0,117980	1,056022	0,341992	0,972998	0,086018	0,064830	0,037389	9,248066	-1,307283	0,867633	-0,683680	-2,951887	-1,164861	-13,322702	21,560906	13,420125	0,086018	0,064830	0,037389	14,337254	-8,059686	0,867633	0,086018	0,064830	0,037389	14,337254	-8,059686	0,867633
14:37:48,35	0,382983	3,296960	-0,117980	1,056022	0,341992	0,972998	0,089049	0,063156	0,036628	9,299311	-1,160229	0,886405	-0,683673	-2,950634	-1,164490	-13,316864	21,554324	13,400435	0,089049	0,063156	0,036628	14,257064	-8,150606	0,886405	0,089049	0,063156	0,036628	14,257064	-8,150606	0,886405
14:37:48,40	0,382983	3,296960	-0,117980	1,056022	0,341992	0,972998	0,087961	0,063776	0,036999	9,264278	-1,208486	0,866715	-0,686559	-2,949706	-1,162935	-13,295526	21,570755	13,399434	0,087961	0,063776	0,036999	14,270720	-8,113413	0,866715	0,087961	0,063776	0,036999	14,270720	-8,113413	0,866715
14:37:48,45	0,382983	3,296960	-0,117980	1,056022	0,341992	0,972998	0,088600	0,066740	0,038555	9,135064	-1,165004	0,865715	-0,686663	-2,950947	-1,164490	-13,340998	21,567593	13,419925	0,088600	0,066740	0,038555	14,374157	-8,120077	0,865715	0,088600	0,066740	0,038555	14,374157	-8,120077	0,865715
14:37:48,51	0,382983	3,296960	-0,117980	1,056022	0,341992	0,972998	0,089727	0,066210	0,037000	9,137156	-1,144197	0,886205	-0,685398	-2,950516	-1,165650	-13,287826	21,533002	13,395033	0,089727	0,066210	0,037000	14,334634	-8,187743	0,886205	0,089727	0,066210	0,037000	14,334634	-8,187743	0,886205
14:37:48,56	0,382983	3,296960	-0,117980	1,056022	0,341992	0,972998	0,088721	0,065330	0,035840	9,179547	-1,133173	0,861314	-0,686595	-2,949804	-1,164856	-13,296014	21,544812	13,428827	0,088721	0,065330	0,035840	14,307942	-8,097736	0,861314	0,088721	0,065330	0,035840	14,307942	-8,097736	0,861314
14:37:48,61	0,382983	3,296960	-0,117980	1,056022	0,341992	0,972998	0,088139	0,055766	0,043534	9,220786	-1,240918	0,892708	-0,676825	-2,954794	-1,157956	-13,583012	21,176776	13,426428	0,088139	0,055766	0,043534	13,598400	-8,159861	0,892708	0,088139	0,055766	0,043534	13,598400	-8,159861	0,892708
14:37:48,66	0,382983	3,296960	-0,117980	1,056022	0,341992	0,972998	0,088139	0,055766	0,043534	9,220786	-1,240918	0,892708	-0,445622	-3,076628	-0,682348	-21,068351	9,767687	13,989608	0,088139	0,055766	0,043534	13,598400	-8,159861	0,892708	0,088139	0,055766	0,043534	13,598400	-8,159861	0,892708
14:37:48,71	0,382983	3,296960	-0,117980	1,056022	0,341992	0,972998	0,078049	-0,205378	0,519141	9,177042	-2,543572	1,455889	-0,710462	-2,892329	-0,547057	-11,332838	24,313278	13,319614	0,078049	-0,205378	0,519141	-6,945137	-8,670408	1,455889	0,078049	-0,205378	0,519141	-6,945137	-8,670408	1,455889
14:37:48,76	0,382983	3,296960	-0,117980	1,056022	0,341992	0,972998	0,050861	0,116129	0,654433	9,923250	-2,798923	0,785895	-0,724060	-2,871862	-0,991303	-9,154454	24,522189	13,230917	0,050861	0,116129	0,654433	19,039414	-6,791535	0,785895	0,050861	0,116129	0,654433	19,039414	-6,791535	0,785895
14:37:48,81	0,382952	3,296955	-0,117986	1,106004	0,341995	0,973009	0,039936	0,138139	0,210187	10,048865	-1,584972	0,697198	-0,710365	-2,936557	-1,163397	-12,372669	23,416455	13,384202	0,039936	0,138139	0,210187	20,892782	-4,719929	0,697198	0,039936	0,138139	0,210187	20,892782	-4,719929	0,697198
14:37:48,86	0,382952	3,296955	-0,117986	1,106004	0,341995	0,973009	0,092451	0,089415	0,041162	9,933566	-1,106550	0,798382	-0,705292	-2,936707	-1,162311	-12,457761	23,324542	13,319340	0,092451	0,089415	0,041162	16,952640	-8,363946	0,798382	0,092451	0,089415	0,041162	16,952640	-8,363946	0,798382
14:37:48,91	0,382952	3,296955	-0,117986	1,106004	0,341995	0,973009	0,092451	0,089415	0,041162	9,933566	-1,106550	0,798382	-0,705994	-2,938076	-1,159562	-12,497774	23,282038	13,374534	0,092451	0,089415	0,041162	16,952640	-8,363946	0,798382	0,092451	0,089415	0,041162	16,952640	-8,363946	0,798382
14:37:48,96	0,382952	3,296955	-0,117986	1,106004	0,341995	0,973009	0,088245	0,089386	0,041928	9,838345	-1,348190	0,840814	-0,706000	-2,941168	-1,158022	-12,500064	23,236791	13,337795	0,088245	0,089386	0,041928	16,855174	-8,275461	0,840814	0,088245	0,089386	0,041928	16,855174	-8,275461	0,840814
14:37:49,01	0,382952	3,296955	-0,117986	1,106004	0,341995	0,973009	0,090926	0,087845	0,043468	9,878159	-1,188161	0,804076	-0,704288	-2,940791	-1,158387	-12,515499	23,225662	13,376933	0,090926	0,087845	0,043468	16,774002	-8,325855	0,804076	0,090926	0,087845	0,043468	16,774002	-8,325855	0,804076
14:37:49,06	0,382952	3,296955	-0,117986	1,106004	0,341995	0,973009	0,089744	0,086551	0,043102	9,928104	-1,257444	0,843213	-0,706741	-2,940154	-1,159622	-12,563419	23,226366	13,324573	0,089744	0,086551	0,043102	16,722349	-8,302326	0,843213	0,089744	0,086551	0,043102	16,722349	-8,302326	0,843213
14:37:49,11	0,382952	3,296955	-0,117986	1,106004	0,341995	0,973009	0,090418	0,088994	0,041868	9,777692	-1,264220	0,790853	-0,700675	-2,943905	-1,162359	-12,699036	23,058091	13,351804	0,090418	0,088994	0,041868	16,763751	-8,362052	0,790853	0,090418	0,088994	0,041868	16,763751	-8,362052	0,790853
14:37:49,16	0,382952	3,296955	-0,117986	1,106004	0,341995	0,973009	0,090634	0,081865	0,039131	9,934870	-1,286294	0,818085	-0,483897	-3,081095	-0,767002	-20,640633	12,101054	13,900693	0,090634	0,081865	0,039131	16,361290	-8,401089	0,818085	0,090634	0,081865	0,039131	16,361290	-8,401089	0,818085
14:37:49,21	0,382952	3,296955	-0,117986	1,106004	0,341995	0,973009	0,101055	-0,174465	0,434487	9,804168	-2,143498	1,366974	-0,713171	-2,893015	-0,484759	-11,041840	25,007887	13,285860	0,101055	-0,174465	0,434487	-3,891324	-10,076352	1,366974	0,101055	-0,174465	0,434487	-3,891324	-10,076352	1,366974
14:37:49,26	0,382952	3,296955	-0,117986	1,106004	0,341995	0,973009	0,052810	0,118132	0,716731	10,566157	-2,792896	0,752141	-0,744539	-2,875920	-1,008928	-9,358425	26,125152	13,203731	0,052810	0,118132	0,716731	19,839534	-6,938463	0,752141	0,052810	0,118132	0,716731	19,839534	-6,938463	0,752141
14:37:49,31	0,382969	3,297001	-0,117988	1,156019	0,341975	0,972978	0,053689	0,153846	0,192562	10,518344	-1,847922	0,670012	-0,735292	-2,947931	-1,170922	-12,588099	25,281181	13,323603	0,053689	0,153846	0,192562	22,595227	-6,062520	0,670012	0,053689	0,153846	0,192562	22,595227	-6,062520	0,670012
14:37:49,36	0,382969	3,297001	-0,117988	1,156019	0,341975	0,972978	0,111429	0,109832	0,030568	10,461317	-1,220449	0,789884	-0,732599	-2,950982	-1,170965	-12,675010	25,161113	13,296463	0,111429	0,109832	0,030568	19,083129	-9,967616	0,789884	0,111429	0,109832	0,030568	19,083129	-9,967616	0,789884
14:37:49,41	0,382969	3,297001	-0,117988	1,156019	0,341975	0,972978	0,112725	0,105974	0,030525	10,514507	-1,168284	0,762744	-0,731522	-2,954313	-1,167853	-12,735500	25,162642	13,314314	0,112725	0,105974	0,030525	18,833448	-10,017195	0,762744	0,112725	0,105974	0,030525	18,833448	-10,017195	0,762744
14:37:49,46	0,382969	3,297001	-0,117988	1,156019	0,341975	0,972978	0,115071	0,103376	0,033636	10,620677	-1,099451	0,780594	-0,732232	-2,952224	-1,165158	-12,782382	25,139327	13,322286	0,115071	0,103376	0,033636	18,735684	-10,132510	0,780594	0,115071	0,103376	0,033636	18,735684	-10,132510	0,780594
14:37:49,51	0,382969	3,297001	-0,117988	1,156019	0,341975	0,972978	0,113617	0,105035	0,036332	10,490775	-1,204000	0,788567	-0,730556	-2,955345	-1,168276	-12,813547	25,095810	13,308401	0,113617	0,105035	0,036332	18,736016	-10,122924	0,788567	0,113617	0,105035	0,036332	18,736016	-10,122924	0,788567
14:37:49,56	0,382969	3,297001	-0,117988	1,156019	0,341975	0,972978	0,115482	0,102023	0,033213	10,594149	-1,112251	0,774682	-0,728832	-2,953860	-1,170594	-12,806743	25,048850	13,328136	0,113334	0,101273	0,030895	18,545780	-10,091285	0,794417	0,113334	0,101273	0,030895	18,545780	-10,091285	0,794417
14:37:49,61	0,382969	3,297001	-0,117988	1,156019	0,341975	0,972978	0,113334	0,101273	0,030895	10,595876	-1,194569	0,794417	-0,732499	-2,956069	-1,164012	-12,890146	25,061813	13,338977	0,113334	0,101273	0,030895	18,545780	-10,091285	0,794417	0,113334	0,101273	0,030895	18,545780	-10,091285	0,794417
14:37:49,66	0,382969	3,297001	-0,117988	1,156019	0,341975	0,972978	0,117080	0,103343	0,037477	10,457719	-1,078475	0,805258	-0,728332	-2,952370	-1,164802	-12,856293	25,046281	13,315656	0,117080	0,103343	0,037477	18,570181	-10,269272	0,805258	0,117080	0,103343	0,037477	18,570181	-10,269272	0,805258
14:37:49,71	0,382969	3,297001	-0,117988	1,156019	0,341975	0,972978	0,111793	0,101585	0,036688	10,552638	-1,316305	0,781936	-0,727849	-2,957005	-1,164399	-12,899879	24,998555	13,333106	0,111793	0,101585	0,036688	18,527056	-10,092089	0,781936	0,111793	0,101585	0,036688	18,527056	-10,092089	0,781936
14:37:49,76	0,382969	3,297001	-0,117988	1,156019	0,341975	0,972978	0,115566	0,098849	0,037091	10,631785	-1,134021	0,799387	-0,727272	-2,954705	-1,165950	-12,889431	24,982782	13,343569	0,115566	0,098849	0,037091	18,391426	-10,205942	0,799387	0,115566	0,098849	0,037091	18,391426	-10,205942	0,799387
14:37:49,81	0,382969	3,297001	-0,117988	1,156019	0,341975	0,972978	0,113285	0,099499	0,035539	10,589551	-1,235678	0,809849	-0,729557	-2,955371	-1,164391	-12,869750	25,006383	13,337835	0,113285	0,099499	0,035539	18,400214	-10,128571	0,809849	0,113285	0,099499	0,035539	18,400214	-10,128571	0,809849
14:37:49,86	0,382969	3,297001	-0,117988	1,156019	0,341975	0,972978	0,115005	0,101144	0,037099	10,534273	-1,141004	0,804115	-0,726746	-2,955840	-1,168319	-12,911429	24,950891	13,300531	0,115005	0,101144	0,037099	18,474096	-10,168903	0,804115	0,115005	0,101144	0,037099	18,474096	-10,168903	0,804115
14:37:49,91	0,382969	3,297001	-0,117988	1,156019	0,341975	0,972978	0,114005	0,098476	0,033170	10,604135	-1,201332	0,766812	-0,727938	-2,958984	-1,165187	-12,942924	24,992178	13,333515	0,114005	0,098476	0,033170	18,334485	-10,150761	0,766812	0,114005	0,098476	0,033170	18,334485	-10,150761	0,766812
14:37:49,96	0,382969	3,297001	-0,117988	1,156019	0,341975	0,972978	0,117324	0,097936	0,036302	10,652188	-1,076667	0,799795	-0,727951	-2,952306	-1,166418	-12,935031	24,991681	13,281859	0,117324	0,097936	0,036302	18,340202	-10,286632	0,799795	0,117324	0,097936	0,036302	18,340202	-10,286632	0,799795
14:37:50,01	0,382969	3,297001	-0,117988	1,156019	0,341975	0,972978	0,111547	0,101287	0,035071	10,481493	-1,369986	0,748139	-0,730351	-2,953754	-1,164423	-12,953017	24,989542	13,357653	0,114002	0,102641	0,037067	18,457537	-10,206004	0,823934	0,114002	0,102641	0,037067	18,457537	-10,206004	0,823934
14:37:50,06	0,382969	3,297001	-0,117988	1,156019	0,341975	0,972978	0,114002	0,102641	0,037067	10,400231	-1,256871	0,823934	-0,729736	-2,956399	-1,163658	-12,942041	24,954567	13,316908	0,114002	0,102641	0,037067	18,457537	-10,206004	0,823934	0,114002	0,102641	0,037067	18,457537	-10,206004	0,823934
14:37:50,11	0,382969	3,297001	-0,117988	1,156019	0,341975	0,972978	0,115984	0,100786	0,037831	10,471884	-1,126776	0,783189	-0,723160	-2,955475	-1,163226	-12,881192	24,918978	13,330688	0,115984	0,100786	0,037831	18,383582	-10,231553	0,783189	0,115984	0,100786	0,037831	18,383582	-10,231553	0,783189
14:37:50,16	0,382969	3,297001	-0,117988	1,156019	0,341975	0,972978	0,111897	0,095552	0,038264	10,743636	-1,268854	0,796969	-0,729224	-2,957394	-1,162494	-12,980584	24,952053	13,330991	0,111897	0,095552	0,038264	18,244494	-10,052733	0,796969	0,111897	0,095552	0,038264	18,244494	-10,052733	0,796969
14:37:50,21	0,382969	3,297001	-0,117988	1,156019	0,341975	0,972978	0,116590	0,099846	0,038995	10,499339	-1,127387	0,797272	-0,727960	-2,953540	-1,160931	-12,928881	24,940084	13,329916	0,116590	0,099846	0,038995	18,337211	-10,279733	0,797272	0,116590	0,099846	0,038995	18,337211	-10,279733	0,797272
14:37:50,26	0,382969	3,297001	-0,117988	1,156019	0,341975	0,972978	0,112621	0,100677	0,040558	10,471588	-1,283046	0,796197	-0,722684	-2,957819	-1,162484	-12,942771	24,913232	13,306195	0,112621	0,100677	0,040558	18,374732	-10,123778	0,796197	0,112621	0,100677	0,040558	18,374732	-10,123778	0,796197
14:37:50,31	0,382969	3,297001	-0,117988	1,156019	0,341975	0,972978	0,113689	0,093968	0,039005	10,790242	-1,226116	0,772475	-0,726787	-2,955742	-1,160896	-12,921843	24,905779	13,357670	0,113689	0,093968	0,039005	18,166751	-10,150681	0,772475	0,113689	0,093968	0,039005	18,166751	-10,150681	0,772475
14:37:50,36	0,382969	3,297001	-0,117988	1,156019	0,341975	0,972978	0,113941	0,098560	0,040594	10,555459	-1,191136	0,823951	-0,728655	-2,955425	-1,162489	-12,965673	24,900660	13,339269	0,113941	0,098560	0,040594	18,292453	-10,135523	0,823951	0,113941	0,098560	0,040594	18,292453	-10,135523	0,823951
14:37:50,41	0,382969	3,297001	-0,117988	1,156019	0,341975	0,972978	0,114601	0,100337	0,039001	10,436717	-1,192243	0,805550	-0,726933	-2,955747	-1,162889	-12,984136	24,889492	13,329905	0,114601	0,100337	0,039001	18,313190	-10,188395	0,805550	0,114601	0,100337	0,039001	18,313190	-10,188395	0,805550
14:37:50,46	0,382969	3,297001	-0,117988	1,156019	0,341975	0,972978	0,114018	0,098685	0,038600	10,503729	-1,232925	0,796185	-0,729199	-2,958255	-1,160559	-12,972924	24,939143	13,309818	0,114018	0,098685	0,038600	18,250502	-10,183372	0,796185	0,114018	0,098685	0,038600	18,250502	-10,183372	0,796185
14:37:50,51	0,382969	3,297001	-0,117988	1,156019	0,341975	0,972978	0,117323	0,099393	0,040930	10,515501	-1,076179	0,776098	-0,729868	-2,953283	-1,162907	-12,984312	24,922013	13,325972	0,117323	0,099393	0,040930	18,317879	-10,286070	0,776098	0,117323	0,099393	0,040930	18,317879	-10,286070	0,776098
14:37:50,56	0,382969	3,297001	-0,117988	1,156019	0,341975	0,972978	0,113352	0,102458	0,038582	10,335613	-1,283982	0,792253	-0,726275	-2,956220	-1,160950	-12,957750	24,883632	13,304084	0,113352	0,102458	0,038582	18,378562	-10,182130	0,792253	0,113352	0,102458	0,038582	18,378562	-10,182130	0,792253
14:37:50,61	0,382969	3,297001	-0,117988	1,156019	0,341975	0,972978	0,114099	0,097878	0,040540	10,553806	-1,202961	0,770364	-0,727402	-2,958083	-1,160551	-12,949349	24,911730	13,304183	0,114099	0,097878	0,040540	18,237239	-10,159723	0,770364	0,114099	0,097878	0,040540	18,237239	-10,159723	0,770364
14:37:50,66	0,382969	3,297001	-0,117988	1,156019	0,341975	0,972978	0,116276	0,097922	0,040939	10,580046	-1,096510	0,770464	-0,723983	-2,956304	-1,162884	-12,969490	24,847102	13,319130	0,116276	0,097922	0,040939	18,266942	-10,224197	0,770464	0,116276	0,097922	0,040939	18,266942	-10,224197	0,770464
14:37:50,71	0,382969	3,297001	-0,117988	1,156019	0,341975	0,972978	0,113026	0,095851	0,038606	10,621719	-1,250674	0,785411	-0,728705	-2,958538	-1,164029	-12,997127	24,917057	13,359965	0,113026	0,095851	0,038606	18,146009	-10,123183	0,785411	0,113026	0,095851	0,038606	18,146009	-10,123183	0,785411
14:37:50,76	0,382969	3,297001	-0,117988	1,156019	0,341975	0,972978	0,117321	0,098823	0,037461	10,513921	-1,086211	0,826246	-0,726952	-2,955993	-1,163300	-12,984989	24,857014	13,300012	0,117321	0,098823	0,037461	18,271541	-10,295929	0,826246	0,117321	0,098823	0,037461	18,271541	-10,295929	0,826246
14:37:50,82	0,382969	3,297001	-0,117988	1,156019	0,341975	0,972978	0,114242	0,098578	0,038190	10,480750	-1,205821	0,766293	-0,726944	-2,957381	-1,160174	-12,991251	24,863695	13,317564	0,114242	0,098578	0,038190	18,219109	-10,173786	0,766293	0,114242	0,098578	0,038190	18,219109	-10,173786	0,766293
14:37:50,87	0,382969	3,297001	-0,117988	1,156019	0,341975	0,972978	0,115439	0,097877	0,041316	10,519826	-1,152307	0,783845	-0,727531	-2,954189	-1,164431	-12,971365	24,869328	13,349574	0,115439	0,097877	0,041316	18,203203	-10,214286	0,783845	0,115439	0,097877	0,041316	18,203203	-10,214286	0,783845
14:37:50,92	0,382969	3,297001	-0,117988	1,156019	0,341975	0,972978	0,112968	0,099981	0,037059	10,425260	-1,266395	0,815855	-0,714721	-2,967255	-1,165326	-13,401866	24,236037	13,353913	0,112968	0,099981	0,037059	18,273770	-10,134399	0,815855	0,112968	0,099981	0,037059	18,273770	-10,134399	0,815855
14:37:50,97	0,382969	3,297001	-0,117988	1,156019	0,341975	0,972978	0,117879	0,082355	0,036164	10,578128	-1,067208	0,820194	-0,511481	-3,076848	-0,748182	-20,014081	14,271752	13,822223	0,117879	0,082355	0,036164	17,042978	-10,320717	0,820194	0,117879	0,082355	0,036164	17,042978	-10,320717	0,820194
14:37:51,02	0,382969	3,297001	-0,117988	1,156019	0,341975	0,972978	0,111169	-0,148453	0,453308	10,644710	-2,160352	1,288504	-0,753974	-2,879789	-0,543190	-10,047382	27,839202	13,198147	0,111169	-0,148453	0,453308	-1,008859	-10,887090	1,288504	0,111169	-0,148453	0,453308	-1,008859	-10,887090	1,288504
14:37:51,07	0,382969	3,297001	-0,117988	1,156019	0,341975	0,972978	0,069395	0,194117	0,097179	11,018912	-1,593183	0,624703	-0,787268	-2,869385	-1,104311	-8,547754	28,653177	13,158423	0,069395	0,194117	0,097179	26,257082	-7,040668	0,624703	0,069395	0,194117	0,097179	26,257082	-7,040668	0,624703
14:37:51,12	0,382995	3,296951	-0,117982	1,206006	0,341997	0,972962	0,069395	0,194117	0,097179	11,018912	-1,593183	0,624703	-0,772604	-2,947623	-1,284674	-11,959359	27,727479	13,211214	0,069395	0,194117	0,097179	26,257082	-7,040668	0,624703	0,069395	0,194117	0,097179	26,257082	-7,040668	0,624703
14:37:51,17	0,382995	3,296951	-0,117982	1,206006	0,341997	0,972962	0,129818	0,142298	-0,083184	11,205985	-0,942858	0,677495	-0,770429	-2,948219	-1,283886	-12,035911	27,713844	13,264669	0,129818	0,142298	-0,083184	22,376415	-11,133572	0,677495	0,129818	0,142298	-0,083184	22,376415	-11,133572	0,677495
14:37:51,22	0,382995	3,296951	-0,117982	1,206006	0,341997	0,972962	0,129246	0,140117	-0,082396	11,269337	-1,032055	0,730949	-0,768846	-2,953084	-1,285043	-12,097395	27,618651	13,281888	0,129246	0,140117	-0,082396	22,268522	-11,177905	0,730949	0,129246	0,140117	-0,082396	22,268522	-11,177905	0,730949
14:37:51,27	0,382995	3,296951	-0,117982	1,206006	0,341997	0,972962	0,132669	0,136314	-0,083554	11,353925	-0,859719	0,748168	-0,771326	-2,951194	-1,281998	-12,162163	27,625929	13,251715	0,132669	0,136314	-0,083554	22,054555	-11,274260	0,748168	0,132669	0,136314	-0,083554	22,054555	-11,274260	0,748168
14:37:51,32	0,382995	3,296951	-0,117982	1,206006	0,341997	0,972962	0,132272	0,139406	-0,080508	11,167022	-0,940107	0,717995	-0,771931	-2,950398	-1,281602	-12,158392	27,602612	13,265237	0,132272	0,139406	-0,080508	22,110432	-11,323462	0,717995	0,132272	0,139406	-0,080508	22,110432	-11,323462	0,717995
14:37:51,37	0,382995	3,296951	-0,117982	1,206006	0,341997	0,972962	0,131885	0,140328	-0,080112	11,100771	-0,945301	0,731517	-0,769007	-2,948786	-1,284315	-12,145428	27,566541	13,271189	0,131885	0,140328	-0,080112	22,116556	-11,298285	0,731517	0,131885	0,140328	-0,080112	22,116556	-11,298285	0,731517
14:37:51,42	0,382995	3,296951	-0,117982	1,206006	0,341997	0,972962	0,129027	0,138602	-0,082825	11,165802	-1,064640	0,737469	-0,743351	-2,967897	-1,259298	-13,018439	26,300339	13,308345	0,129027	0,138602	-0,082825	22,046043	-11,193293	0,737469	0,129027	0,138602	-0,082825	22,046043	-11,193293	0,737469
14:37:51,47	0,382995	3,296951	-0,117982	1,206006	0,341997	0,972962	0,132750	0,106827	-0,057808	11,285008	-0,994034	0,774626	-0,538366	-3,073463	-0,852479	-19,265995	16,145283	13,798204	0,132750	0,106827	-0,057808	19,670950	-11,414878	0,774626	0,132750	0,106827	-0,057808	19,670950	-11,414878	0,774626
14:37:51,52	0,382995	3,296951	-0,117982	1,206006	0,341997	0,972962	0,070881	0,203564	0,562281	11,946489	-2,535609	0,533802	-0,796193	-2,865949	-0,639208	-8,721416	30,391781	13,067521	0,070881	0,203564	0,562281	27,926282	-8,099745	0,533802	0,070881	0,203564	0,562281	27,926282	-8,099745	0,533802
14:37:51,57	0,382995	3,296951	-0,117982	1,206006	0,341997	0,972962	0,070881	0,203564	0,562281	11,946489	-2,535609	0,533802	-0,794632	-2,840304	-1,166986	-6,626385	29,593589	13,079159	0,070881	0,203564	0,562281	27,926282	-8,099745	0,533802	0,070881	0,203564	0,562281	27,926282	-8,099745	0,533802
14:37:51,62	0,382921	3,297021	-0,117963	1,255986	0,342009	0,972976	0,047892	0,215035	0,034503	11,706249	-1,517598	0,545440	-0,773103	-2,915200	-1,321910	-9,816709	28,470753	13,230693	0,047892	0,215035	0,034503	28,586530	-5,277088	0,545440	0,047892	0,215035	0,034503	28,586530	-5,277088	0,545440
14:37:51,67	0,382921	3,297021	-0,117963	1,255986	0,342009	0,972976	0,101989	0,158943	-0,120421	12,055514	-0,906038	0,696973	-0,776711	-2,915898	-1,317287	-9,847434	28,418619	13,196728	0,101989	0,158943	-0,120421	24,532502	-8,912139	0,696973	0,101989	0,158943	-0,120421	24,532502	-8,912139	0,696973
14:37:51,72	0,382921	3,297021	-0,117963	1,255986	0,342009	0,972976	0,104397	0,161718	-0,115798	11,850684	-0,781343	0,663008	-0,773803	-2,912220	-1,317320	-9,853287	28,405166	13,173199	0,104397	0,161718	-0,115798	24,545537	-8,976503	0,663008	0,104397	0,161718	-0,115798	24,545537	-8,976503	0,663008
14:37:51,77	0,382921	3,297021	-0,117963	1,255986	0,342009	0,972976	0,099758	0,161038	-0,115830	11,871437	-1,020928	0,639480	-0,774415	-2,916384	-1,316157	-9,860448	28,349664	13,150683	0,099758	0,161038	-0,115830	24,512956	-8,851905	0,639480	0,099758	0,161038	-0,115830	24,512956	-8,851905	0,639480
14:37:51,82	0,382921	3,297021	-0,117963	1,255986	0,342009	0,972976	0,103670	0,159486	-0,114667	11,900492	-0,795952	0,616963	-0,770988	-2,919173	-1,314988	-9,907070	28,314577	13,159196	0,103670	0,159486	-0,114667	24,420181	-8,934025	0,616963	0,103670	0,159486	-0,114667	24,420181	-8,934025	0,616963
14:37:51,87	0,382921	3,297021	-0,117963	1,255986	0,342009	0,972976	0,104372	0,155124	-0,113499	12,073634	-0,782272	0,625477	-0,772762	-2,912930	-1,315391	-9,889891	28,309176	13,169401	0,104372	0,155124	-0,113499	24,250883	-8,975465	0,625477	0,104372	0,155124	-0,113499	24,250883	-8,975465	0,625477
14:37:51,92	0,382921	3,297021	-0,117963	1,255986	0,342009	0,972976	0,099853	0,159782	-0,113902	11,835343	-0,999680	0,635682	-0,771695	-2,917925	-1,316146	-9,929471	28,249074	13,192011	0,099853	0,159782	-0,113902	24,378226	-8,838135	0,635682	0,099853	0,159782	-0,113902	24,378226	-8,838135	0,635682
14:37:51,97	0,382921	3,297021	-0,117963	1,255986	0,342009	0,972976	0,103644	0,156360	-0,114656	11,941420	-0,806762	0,658292	-0,771123	-2,917694	-1,314976	-9,934002	28,236738	13,200774	0,103644	0,156360	-0,114656	24,215717	-8,942829	0,658292	0,103644	0,156360	-0,114656	24,215717	-8,942829	0,658292
14:37:52,02	0,382921	3,297021	-0,117963	1,255986	0,342009	0,972976	0,103159	0,155981	-0,113486	11,948201	-0,829763	0,667055	-0,773466	-2,920331	-1,315762	-9,940336	28,250647	13,181587	0,103159	0,155981	-0,113486	24,192713	-8,927720	0,667055	0,103159	0,155981	-0,113486	24,192713	-8,927720	0,667055
14:37:52,07	0,382921	3,297021	-0,117963	1,255986	0,342009	0,972976	0,106614	0,156691	-0,114273	11,920145	-0,662528	0,647867	-0,767726	-2,914539	-1,315782	-9,970480	28,185022	13,196193	0,098728	0,154616	-0,114292	24,093513	-8,816033	0,662474	0,098728	0,154616	-0,114292	24,093513	-8,816033	0,662474
14:37:52,12	0,382921	3,297021	-0,117963	1,255986	0,342009	0,972976	0,098728	0,154616	-0,114292	11,956157	-1,065901	0,662474	-0,770622	-2,916875	-1,311900	-9,975330	28,221152	13,184501	0,098728	0,154616	-0,114292	24,093513	-8,816033	0,662474	0,098728	0,154616	-0,114292	24,093513	-8,816033	0,662474
14:37:52,17	0,382921	3,297021	-0,117963	1,255986	0,342009	0,972976	0,102199	0,155956	-0,110410	11,915318	-0,907672	0,650781	-0,768892	-2,917212	-1,312687	-9,988193	28,206728	13,175208	0,102199	0,155956	-0,110410	24,157900	-8,930281	0,650781	0,102199	0,155956	-0,110410	24,157900	-8,930281	0,650781
14:37:52,22	0,382921	3,297021	-0,117963	1,255986	0,342009	0,972976	0,101625	0,154290	-0,111197	11,983057	-0,941417	0,641489	-0,773575	-2,915416	-1,314209	-9,957307	28,195346	13,218516	0,101625	0,154290	-0,111197	24,094813	-8,919014	0,641489	0,101625	0,154290	-0,111197	24,094813	-8,919014	0,641489
14:37:52,27	0,382921	3,297021	-0,117963	1,255986	0,342009	0,972976	0,102412	0,159243	-0,112719	11,731078	-0,868059	0,684796	-0,770059	-2,914793	-1,313074	-9,965649	28,179431	13,179340	0,102412	0,159243	-0,112719	24,231657	-8,907428	0,684796	0,102412	0,159243	-0,112719	24,231657	-8,907428	0,684796
14:37:52,32	0,382921	3,297021	-0,117963	1,255986	0,342009	0,972976	0,100114	0,156510	-0,111584	11,855260	-0,986818	0,645621	-0,770665	-2,914766	-1,313829	-9,954025	28,136679	13,202436	0,100114	0,156510	-0,111584	24,141269	-8,845800	0,645621	0,100114	0,156510	-0,111584	24,141269	-8,845800	0,645621
14:37:52,37	0,382921	3,297021	-0,117963	1,255986	0,342009	0,972976	0,100394	0,157048	-0,112339	11,796074	-0,940831	0,668716	-0,770705	-2,918185	-1,313425	-10,004144	28,208304	13,233556	0,100394	0,157048	-0,112339	24,124313	-8,821769	0,668716	0,100394	0,157048	-0,112339	24,124313	-8,821769	0,668716
14:37:52,42	0,382921	3,297021	-0,117963	1,255986	0,342009	0,972976	0,104365	0,153420	-0,110007	11,979641	-0,772158	0,657855	-0,769509	-2,920019	-1,311497	-9,989293	28,151211	13,191575	0,104365	0,153420	-0,110007	24,023143	-8,964804	0,657855	0,104365	0,153420	-0,110007	24,023143	-8,964804	0,657855
14:37:52,47	0,382921	3,297021	-0,117963	1,255986	0,342009	0,972976	0,104365	0,153420	-0,110007	11,979641	-0,772158	0,657855	-0,772499	-2,918429	-1,311900	-10,004643	28,151361	13,196547	0,104365	0,153420	-0,110007	24,023143	-8,964804	0,657855	0,104365	0,153420	-0,110007	24,023143	-8,964804	0,657855
14:37:52,52	0,382921	3,297021	-0,117963	1,255986	0,342009	0,972976	0,104483	0,156805	-0,110410	11,796094	-0,779392	0,662828	-0,773085	-2,921590	-1,311900	-10,007550	28,134698	13,180937	0,104483	0,156805	-0,110410	24,105291	-8,981300	0,662828	0,104483	0,156805	-0,110410	24,105291	-8,981300	0,662828
14:37:52,57	0,382921	3,297021	-0,117963	1,255986	0,342009	0,972976	0,107513	0,155732	-0,110410	11,836015	-0,615988	0,647218	-0,769538	-2,918724	-1,311098	-9,994744	28,144704	13,215593	0,107513	0,155732	-0,110410	24,060968	-9,055795	0,647218	0,107513	0,155732	-0,110410	24,060968	-9,055795	0,647218
14:37:52,62	0,382921	3,297021	-0,117963	1,255986	0,342009	0,972976	0,103258	0,154092	-0,109609	11,936337	-0,831181	0,681873	-0,768476	-2,916908	-1,314225	-10,020379	28,093842	13,216582	0,103258	0,154092	-0,109609	24,032589	-8,936941	0,681873	0,103258	0,154092	-0,109609	24,032589	-8,936941	0,681873
14:37:52,67	0,382921	3,297021	-0,117963	1,255986	0,342009	0,972976	0,101154	0,154081	-0,112735	11,880062	-0,937337	0,682863	-0,770716	-2,915690	-1,312684	-9,974939	28,107549	13,181494	0,101154	0,154081	-0,112735	23,975424	-8,877965	0,682863	0,101154	0,154081	-0,112735	23,975424	-8,877965	0,682863
14:37:52,72	0,382921	3,297021	-0,117963	1,255986	0,342009	0,972976	0,101220	0,156630	-0,111195	11,782097	-0,901448	0,647775	-0,767849	-2,920995	-1,312676	-10,033450	28,133600	13,192324	0,101220	0,156630	-0,111195	24,077566	-8,847194	0,647775	0,101220	0,156630	-0,111195	24,077566	-8,847194	0,647775
14:37:52,77	0,382921	3,297021	-0,117963	1,255986	0,342009	0,972976	0,104380	0,151495	-0,111187	12,042439	-0,800807	0,658605	-0,769043	-2,918488	-1,310731	-10,033222	28,125851	13,210436	0,104380	0,151495	-0,111187	23,934785	-8,994641	0,658605	0,104380	0,151495	-0,111187	23,934785	-8,994641	0,658605
14:37:52,82	0,382921	3,297021	-0,117963	1,255986	0,342009	0,972976	0,102807	0,153782	-0,109242	11,916890	-0,878544	0,676717	-0,767324	-2,915565	-1,313496	-10,036782	28,094917	13,168289	0,102807	0,153782	-0,109242	23,988809	-8,948879	0,676717	0,102807	0,153782	-0,109242	23,988809	-8,948879	0,676717
14:37:52,87	0,382921	3,297021	-0,117963	1,255986	0,342009	0,972976	0,099415	0,153755	-0,112006	11,889749	-1,042510	0,634569	-0,771387	-2,917910	-1,313070	-10,019195	28,116843	13,201417	0,099415	0,153755	-0,112006	23,959511	-8,846623	0,634569	0,099415	0,153755	-0,112006	23,959511	-8,846623	0,634569
14:37:52,92	0,382921	3,297021	-0,117963	1,255986	0,342009	0,972976	0,103477	0,156102	-0,111580	11,795508	-0,827020	0,667697	-0,770874	-2,920286	-1,310744	-10,063943	28,114423	13,204966	0,103477	0,156102	-0,111580	24,049477	-8,949998	0,667697	0,103477	0,156102	-0,111580	24,049477	-8,949998	0,667697
14:37:52,97	0,382921	3,297021	-0,117963	1,255986	0,342009	0,972976	0,105279	0,154469	-0,109255	11,855952	-0,770906	0,671246	-0,772039	-2,919214	-1,311147	-10,047462	28,087164	13,184745	0,105279	0,154469	-0,109255	23,981734	-9,035270	0,671246	0,105279	0,154469	-0,109255	23,981734	-9,035270	0,671246
14:37:53,02	0,382921	3,297021	-0,117963	1,255986	0,342009	0,972976	0,103567	0,156077	-0,112735	11,779728	-0,812978	0,682299	-0,771411	-2,917999	-1,314225	-10,019596	28,097382	13,216018	0,103567	0,156077	-0,112735	24,031773	-8,942989	0,682299	0,103567	0,156077	-0,112735	24,031773	-8,942989	0,682299
14:37:53,07	0,382921	3,297021	-0,117963	1,255986	0,342009	0,972976	0,103567	0,156077	-0,112735	11,779728	-0,812978	0,682299	-0,770230	-2,919798	-1,311888	-10,010347	28,043591	13,203025	0,103567	0,156077	-0,112735	24,031773	-8,942989	0,682299	0,103567	0,156077	-0,112735	24,031773	-8,942989	0,682299
14:37:53,12	0,382921	3,297021	-0,117963	1,255986	0,342009	0,972976	0,104534	0,154155	-0,110398	11,837704	-0,727768	0,669306	-0,769056	-2,916940	-1,310731	-10,014462	28,067376	13,208597	0,104534	0,154155	-0,110398	23,938884	-8,933719	0,669306	0,104534	0,154155	-0,110398	23,938884	-8,933719	0,669306
14:37:53,17	0,382921	3,297021	-0,117963	1,255986	0,342009	0,972976	0,101472	0,154567	-0,109241	11,834817	-0,902480	0,674878	-0,771407	-2,916000	-1,313854	-10,016099	28,100497	13,201618	0,101472	0,154567	-0,109241	23,968346	-8,868016	0,674878	0,101472	0,154567	-0,109241	23,968346	-8,868016	0,674878
14:37:53,22	0,382921	3,297021	-0,117963	1,255986	0,342009	0,972976	0,101834	0,157073	-0,112364	11,732371	-0,901630	0,667899	-0,769133	-2,916192	-1,314250	-10,039494	28,057508	13,201087	0,101834	0,157073	-0,112364	24,062620	-8,895590	0,667899	0,101834	0,157073	-0,112364	24,062620	-8,895590	0,667899
14:37:53,27	0,382921	3,297021	-0,117963	1,255986	0,342009	0,972976	0,100863	0,155009	-0,112760	11,790800	-0,950898	0,667368	-0,771472	-2,914988	-1,310365	-10,039488	28,071368	13,208632	0,100863	0,155009	-0,112760	23,958982	-8,868620	0,667368	0,100863	0,155009	-0,112760	23,958982	-8,868620	0,667368
14:37:53,32	0,382921	3,297021	-0,117963	1,255986	0,342009	0,972976	0,100990	0,157636	-0,108876	11,666187	-0,951225	0,674913	-0,770866	-2,921149	-1,311540	-10,056314	28,088445	13,170497	0,100990	0,157636	-0,108876	24,040611	-8,878906	0,674913	0,100990	0,157636	-0,108876	24,040611	-8,878906	0,674913
14:37:53,37	0,382921	3,297021	-0,117963	1,255986	0,342009	0,972976	0,106022	0,154031	-0,110051	11,860040	-0,712637	0,636777	-0,766144	-2,915671	-1,312315	-10,031534	28,079962	13,181761	0,106022	0,154031	-0,110051	23,951447	-9,035382	0,636777	0,106022	0,154031	-0,110051	23,951447	-9,035382	0,636777
14:37:53,42	0,382921	3,297021	-0,117963	1,255986	0,342009	0,972976	0,098917	0,152680	-0,110826	11,935329	-1,056383	0,648041	-0,770918	-2,917935	-1,311915	-10,058670	28,065616	13,209246	0,098917	0,152680	-0,110826	23,920692	-8,821404	0,648041	0,098917	0,152680	-0,110826	23,920692	-8,821404	0,648041
14:37:53,47	0,382921	3,297021	-0,117963	1,255986	0,342009	0,972976	0,103265	0,155683	-0,110425	11,753183	-0,846642	0,675527	-0,770346	-2,922929	-1,309574	-10,087058	28,073059	13,207710	0,103265	0,155683	-0,110425	23,974279	-8,952940	0,675527	0,103265	0,155683	-0,110425	23,974279	-8,952940	0,675527
14:37:53,52	0,382921	3,297021	-0,117963	1,255986	0,342009	0,972976	0,107304	0,152690	-0,108085	11,901063	-0,664907	0,673991	-0,767377	-2,921303	-1,310739	-10,062633	28,049972	13,198493	0,107304	0,152690	-0,108085	23,887219	-9,088286	0,673991	0,107304	0,152690	-0,108085	23,887219	-9,088286	0,673991
14:37:53,57	0,382921	3,297021	-0,117963	1,255986	0,342009	0,972976	0,104411	0,150932	-0,109249	11,984675	-0,782664	0,664773	-0,768822	-2,916677	-1,310820	-10,046356	28,075222	13,197197	0,104411	0,150932	-0,109249	23,832862	-8,978917	0,664773	0,104411	0,150932	-0,109249	23,832862	-8,978917	0,664773
14:37:53,62	0,382921	3,297021	-0,117963	1,255986	0,342009	0,972976	0,101127	0,154497	-0,109330	11,829336	-0,951934	0,663478	-0,770316	-2,917662	-1,311139	-10,051686	28,059725	13,203813	0,101127	0,154497	-0,109330	23,957323	-8,890433	0,663478	0,101127	0,154497	-0,109330	23,957323	-8,890433	0,663478
14:37:53,67	0,382921	3,297021	-0,117963	1,255986	0,342009	0,972976	0,102728	0,155297	-0,109649	11,771627	-0,865592	0,670094	-0,767406	-2,920047	-1,311139	-10,068170	28,036912	13,193711	0,102728	0,155297	-0,109649	23,962449	-8,929705	0,670094	0,102728	0,155297	-0,109649	23,962449	-8,929705	0,670094
14:37:53,72	0,382921	3,297021	-0,117963	1,255986	0,342009	0,972976	0,103338	0,151586	-0,109650	11,936632	-0,836724	0,659992	-0,768640	-2,918125	-1,313050	-10,070867	28,016187	13,252451	0,103338	0,151586	-0,109650	23,836093	-8,948748	0,659992	0,103338	0,151586	-0,109650	23,836093	-8,948748	0,659992
14:37:53,77	0,382921	3,297021	-0,117963	1,255986	0,342009	0,972976	0,102291	0,153615	-0,111560	11,811820	-0,883152	0,718731	-0,771593	-2,919509	-1,311555	-10,082277	27,993723	13,177546	0,102291	0,153615	-0,111560	23,870569	-8,912970	0,718731	0,102291	0,153615	-0,111560	23,870569	-8,912970	0,718731
14:37:53,82	0,382921	3,297021	-0,117963	1,255986	0,342009	0,972976	0,104966	0,155480	-0,110065	11,689647	-0,742694	0,643827	-0,770335	-2,918042	-1,308807	-10,053050	28,020888	13,201105	0,104966	0,155480	-0,110065	23,894848	-8,982510	0,643827	0,104966	0,155480	-0,110065	23,894848	-8,982510	0,643827
14:37:53,87	0,382921	3,297021	-0,117963	1,255986	0,342009	0,972976	0,103066	0,155124	-0,107318	11,746289	-0,829754	0,667385	-0,765633	-2,919088	-1,312688	-10,052481	28,015912	13,194268	0,103066	0,155124	-0,107318	23,923558	-8,920438	0,667385	0,103066	0,155124	-0,107318	23,923558	-8,920438	0,667385
14:37:53,92	0,382921	3,297021	-0,117963	1,255986	0,342009	0,972976	0,101621	0,150529	-0,111198	11,981207	-0,901919	0,660549	-0,768552	-2,917223	-1,309991	-10,061030	28,071238	13,184569	0,101621	0,150529	-0,111198	23,797764	-8,879162	0,660549	0,101621	0,150529	-0,111198	23,797764	-8,879162	0,660549
14:37:53,97	0,382921	3,297021	-0,117963	1,255986	0,342009	0,972976	0,101465	0,153990	-0,108501	11,844897	-0,945088	0,650850	-0,769741	-2,917714	-1,309186	-10,045926	28,014987	13,210914	0,101465	0,153990	-0,108501	23,933108	-8,910099	0,650850	0,101465	0,153990	-0,108501	23,933108	-8,910099	0,650850
14:37:54,02	0,382921	3,297021	-0,117963	1,255986	0,342009	0,972976	0,102485	0,154774	-0,107696	11,762970	-0,850828	0,677195	-0,765086	-2,919510	-1,309549	-10,071389	28,010220	13,240854	0,102485	0,154774	-0,107696	23,912720	-8,895930	0,677195	0,102485	0,154774	-0,107696	23,912720	-8,895930	0,677195
14:37:54,07	0,382921	3,297021	-0,117963	1,255986	0,342009	0,972976	0,101713	0,149844	-0,108060	12,002457	-0,910667	0,707134	-0,770424	-2,918475	-1,309996	-10,100548	28,040355	13,198015	0,101713	0,149844	-0,108060	23,765222	-8,895127	0,707134	0,101713	0,149844	-0,108060	23,765222	-8,895127	0,707134
14:37:54,12	0,382921	3,297021	-0,117963	1,255986	0,342009	0,972976	0,103486	0,154984	-0,108506	11,746682	-0,858793	0,664296	-0,769729	-2,919822	-1,309587	-10,044047	28,002074	13,181344	0,103486	0,154984	-0,108506	23,912956	-8,982430	0,664296	0,103486	0,154984	-0,108506	23,912956	-8,982430	0,664296
14:37:54,17	0,382921	3,297021	-0,117963	1,255986	0,342009	0,972976	0,104304	0,153709	-0,108097	11,808078	-0,748152	0,647625	-0,768586	-2,918345	-1,310754	-10,054485	28,006427	13,192408	0,104304	0,153709	-0,108097	23,874268	-8,936052	0,647625	0,104304	0,153709	-0,108097	23,874268	-8,936052	0,647625
14:37:54,22	0,382921	3,297021	-0,117963	1,255986	0,342009	0,972976	0,102454	0,153458	-0,109265	11,819705	-0,855600	0,658689	-0,767376	-2,919574	-1,311915	-10,043190	28,010892	13,183478	0,102454	0,153458	-0,109265	23,866155	-8,898227	0,658689	0,102454	0,153458	-0,109265	23,866155	-8,898227	0,658689
14:37:54,27	0,382921	3,297021	-0,117963	1,255986	0,342009	0,972976	0,102914	0,151795	-0,110425	11,915687	-0,824148	0,649758	-0,769187	-2,919892	-1,309584	-10,072962	28,028670	13,201955	0,102914	0,151795	-0,110425	23,831604	-8,902859	0,649758	0,102914	0,151795	-0,110425	23,831604	-8,902859	0,649758
14:37:54,32	0,382921	3,297021	-0,117963	1,255986	0,342009	0,972976	0,104094	0,153205	-0,108094	11,842902	-0,797426	0,668236	-0,768582	-2,921028	-1,309173	-10,061070	28,009905	13,215453	0,104094	0,153205	-0,108094	23,869467	-8,968819	0,668236	0,104094	0,153205	-0,108094	23,869467	-8,968819	0,668236
14:37:54,37	0,382921	3,297021	-0,117963	1,255986	0,342009	0,972976	0,104776	0,152113	-0,107684	11,889386	-0,742301	0,681734	-0,767979	-2,918150	-1,309975	-10,042128	27,990808	13,186596	0,104776	0,152113	-0,107684	23,830221	-8,967200	0,681734	0,104776	0,152113	-0,107684	23,830221	-8,967200	0,681734
14:37:54,42	0,382921	3,297021	-0,117963	1,255986	0,342009	0,972976	0,101982	0,153029	-0,108486	11,834653	-0,861641	0,652876	-0,767327	-2,919530	-1,309578	-10,031644	28,030405	13,182577	0,101982	0,153029	-0,108486	23,847445	-8,867204	0,652876	0,101982	0,153029	-0,108486	23,847445	-8,867204	0,652876
14:37:54,47	0,382921	3,297021	-0,117963	1,255986	0,342009	0,972976	0,102851	0,151775	-0,108089	11,939424	-0,827158	0,648858	-0,767517	-2,915521	-1,313085	-10,087208	28,000995	13,228508	0,102851	0,151775	-0,108089	23,853733	-8,900958	0,648858	0,102851	0,151775	-0,108089	23,853733	-8,900958	0,648858
14:37:54,52	0,382921	3,297021	-0,117963	1,255986	0,342009	0,972976	0,099474	0,153944	-0,111595	11,773359	-1,036192	0,694789	-0,771004	-2,918367	-1,311947	-10,082866	28,007223	13,178495	0,099474	0,153944	-0,111595	23,857972	-8,844875	0,694789	0,099474	0,153944	-0,111595	23,857972	-8,844875	0,694789
14:37:54,57	0,382921	3,297021	-0,117963	1,255986	0,342009	0,972976	0,103682	0,155540	-0,110458	11,697915	-0,816702	0,644775	-0,769405	-2,917472	-1,308552	-10,073145	28,015402	13,210108	0,103682	0,155540	-0,110458	23,907840	-8,955755	0,644775	0,103682	0,155540	-0,110458	23,907840	-8,955755	0,644775
14:37:54,62	0,382921	3,297021	-0,117963	1,255986	0,342009	0,972976	0,102107	0,154604	-0,107062	11,758559	-0,894268	0,676389	-0,768121	-2,918443	-1,312718	-10,111833	28,016747	13,199434	0,102107	0,154604	-0,107062	23,894965	-8,909691	0,676389	0,102107	0,154604	-0,107062	23,894965	-8,909691	0,676389
14:37:54,67	0,382921	3,297021	-0,117963	1,255986	0,342009	0,972976	0,102307	0,153006	-0,111228	11,823457	-0,918080	0,665714	-0,769206	-2,919223	-1,309597	-10,081216	28,028620	13,192452	0,102307	0,153006	-0,111228	23,834448	-8,949150	0,665714	0,102307	0,153006	-0,111228	23,834448	-8,949150	0,665714
14:37:54,73	0,382921	3,297021	-0,117963	1,255986	0,342009	0,972976	0,105531	0,153083	-0,108479	11,815046	-0,703031	0,666907	-0,769841	-2,921791	-1,308041	-10,104034	28,005518	13,195354	0,105531	0,153083	-0,108479	23,832048	-8,987191	0,666907	0,105531	0,153083	-0,108479	23,832048	-8,987191	0,666907
14:37:54,78	0,382921	3,297021	-0,117963	1,255986	0,342009	0,972976	0,105531	0,153083	-0,108479	11,815046	-0,703031	0,666907	-0,770442	-2,918684	-1,309607	-10,101317	28,014430	13,196922	0,105531	0,153083	-0,108479	23,832048	-8,987191	0,666907	0,105531	0,153083	-0,108479	23,832048	-8,987191	0,666907
14:37:54,83	0,382921	3,297021	-0,117963	1,255986	0,342009	0,972976	0,103675	0,154896	-0,108118	11,728442	-0,836653	0,663203	-0,761855	-2,922093	-1,309186	-10,097964	27,647454	13,200390	0,103675	0,154896	-0,108118	23,887778	-8,975149	0,663203	0,103675	0,154896	-0,108118	23,887778	-8,975149	0,663203
14:37:54,88	0,382921	3,297021	-0,117963	1,255986	0,342009	0,972976	0,102334	0,145754	-0,107696	11,887667	-0,719997	0,666670	-0,521923	-3,032921	-0,919924	-16,701166	15,691436	13,715144	0,102334	0,145754	-0,107696	23,329393	-8,753219	0,666670	0,102334	0,145754	-0,107696	23,329393	-8,753219	0,666670
14:37:54,93	0,382921	3,297021	-0,117963	1,255986	0,342009	0,972976	0,078348	-0,117446	0,281566	11,918282	-1,707777	1,181424	-0,759296	-2,861751	-0,714962	-8,028308	28,614322	13,163149	0,078348	-0,117446	0,281566	2,698769	-7,858131	1,181424	0,078348	-0,117446	0,281566	2,698769	-7,858131	1,181424
14:37:54,98	0,382921	3,297021	-0,117963	1,255986	0,342009	0,972976	0,048797	0,173710	0,486527	12,306154	-2,194983	0,629429	-0,785973	-2,807696	-1,137302	-4,237288	29,669616	13,011395	0,048797	0,173710	0,486527	25,942368	-6,025549	0,629429	0,048797	0,173710	0,486527	25,942368	-6,025549	0,629429
14:37:55,03	0,383007	3,296984	-0,117964	1,305989	0,341983	0,973020	0,015323	0,223840	0,064188	12,508777	-1,180171	0,477675	-0,771515	-2,875508	-1,323494	-7,698381	28,753075	13,157259	0,015323	0,223840	0,064188	30,080252	-2,383011	0,477675	0,015323	0,223840	0,064188	30,080252	-2,383011	0,477675
14:37:55,08	0,383007	3,296984	-0,117964	1,305989	0,341983	0,973020	0,066821	0,177413	-0,122004	12,398690	-1,041400	0,623539	-0,769734	-2,879108	-1,318034	-7,691527	28,693597	13,151735	0,066821	0,177413	-0,122004	26,325642	-6,286829	0,623539	0,066821	0,177413	-0,122004	26,325642	-6,286829	0,623539
14:37:55,13	0,383007	3,296984	-0,117964	1,305989	0,341983	0,973020	0,069048	0,174071	-0,116545	12,524436	-0,889919	0,618015	-0,768729	-2,880810	-1,320767	-7,744378	28,617017	13,156254	0,069048	0,174071	-0,116545	26,188975	-6,310172	0,618015	0,069048	0,174071	-0,116545	26,188975	-6,310172	0,618015
14:37:55,18	0,383007	3,296984	-0,117964	1,305989	0,341983	0,973020	0,070019	0,172350	-0,119277	12,521169	-0,846897	0,622535	-0,766945	-2,882063	-1,318447	-7,738435	28,589712	13,124958	0,070019	0,172350	-0,119277	26,050628	-6,343388	0,622535	0,070019	0,172350	-0,119277	26,050628	-6,343388	0,622535
14:37:55,23	0,383007	3,296984	-0,117964	1,305989	0,341983	0,973020	0,070213	0,170178	-0,116958	12,613442	-0,818030	0,591239	-0,767057	-2,884167	-1,319214	-7,782023	28,563931	13,153787	0,070213	0,170178	-0,116958	25,972393	-6,329720	0,591239	0,070213	0,170178	-0,116958	25,972393	-6,329720	0,591239
14:37:55,28	0,383007	3,296984	-0,117964	1,305989	0,341983	0,973020	0,072090	0,169222	-0,117724	12,618997	-0,745253	0,620067	-0,768233	-2,885583	-1,318842	-7,788330	28,562780	13,128949	0,072090	0,169222	-0,117724	25,902956	-6,404333	0,620067	0,072090	0,169222	-0,117724	25,902956	-6,404333	0,620067
14:37:55,33	0,383007	3,296984	-0,117964	1,305989	0,341983	0,973020	0,073905	0,169533	-0,117353	12,598687	-0,655772	0,595230	-0,744909	-2,896085	-1,302288	-8,437281	27,597678	13,203697	0,073905	0,169533	-0,117353	25,907042	-6,457311	0,595230	0,073905	0,169533	-0,117353	25,907042	-6,457311	0,595230
14:37:55,38	0,383007	3,296984	-0,117964	1,305989	0,341983	0,973020	0,071338	0,144084	-0,100798	12,761791	-0,868732	0,669978	-0,560459	-3,036412	-0,994142	-16,462272	18,180855	13,670524	0,071338	0,144084	-0,100798	24,072347	-6,468731	0,669978	0,071338	0,144084	-0,100798	24,072347	-6,468731	0,669978
14:37:55,43	0,383007	3,296984	-0,117964	1,305989	0,341983	0,973020	0,023828	0,219101	0,633341	13,071233	-2,824979	0,513653	-0,786121	-2,817431	-0,568149	-5,886726	30,986819	13,047372	0,023828	0,219101	0,633341	30,270672	-4,695443	0,513653	0,023828	0,219101	0,633341	30,270672	-4,695443	0,513653
14:37:55,48	0,383007	3,296984	-0,117964	1,305989	0,341983	0,973020	0,023828	0,219101	0,633341	13,071233	-2,824979	0,513653	-0,835590	-2,839345	-1,179760	-5,387023	32,753107	13,008575	0,023828	0,219101	0,633341	30,270672	-4,695443	0,513653	0,023828	0,219101	0,633341	30,270672	-4,695443	0,513653
14:37:55,53	0,383007	3,296966	-0,117978	1,356005	0,341976	0,972992	0,067540	0,250985	0,021729	13,192781	-1,002307	0,474856	-0,814753	-2,922686	-1,394531	-9,332437	31,526742	13,078468	0,067540	0,250985	0,021729	32,895092	-6,304218	0,474856	0,067540	0,250985	0,021729	32,895092	-6,304218	0,474856
14:37:55,58	0,383007	3,296966	-0,117978	1,356005	0,341976	0,972992	0,129297	0,191269	-0,193041	13,263220	-0,594596	0,544749	-0,814821	-2,920732	-1,387492	-9,339984	31,458836	13,149888	0,129297	0,191269	-0,193041	28,277861	-10,744419	0,544749	0,129297	0,191269	-0,193041	28,277861	-10,744419	0,544749
14:37:55,63	0,383007	3,296966	-0,117978	1,356005	0,341976	0,972992	0,127639	0,192305	-0,186002	13,146767	-0,653408	0,616168	-0,814451	-2,922441	-1,392576	-9,421483	31,414023	13,147349	0,127639	0,192305	-0,186002	28,242733	-10,673058	0,616168	0,127639	0,192305	-0,186002	28,242733	-10,673058	0,616168
14:37:55,68	0,383007	3,296966	-0,117978	1,356005	0,341976	0,972992	0,128934	0,191130	-0,191087	13,128315	-0,634260	0,613630	-0,809141	-2,920793	-1,390648	-9,413879	31,396649	13,122477	0,128934	0,191130	-0,191087	28,132033	-10,755540	0,613630	0,128934	0,191130	-0,191087	28,132033	-10,755540	0,613630
14:37:55,73	0,383007	3,296966	-0,117978	1,356005	0,341976	0,972992	0,124852	0,187355	-0,189158	13,313370	-0,831247	0,588758	-0,812729	-2,921842	-1,388709	-9,435301	31,370471	13,129594	0,124852	0,187355	-0,189158	28,020752	-10,632098	0,588758	0,124852	0,187355	-0,189158	28,020752	-10,632098	0,588758
14:37:55,78	0,383007	3,296966	-0,117978	1,356005	0,341976	0,972992	0,127554	0,189938	-0,187220	13,145683	-0,696173	0,595875	-0,808722	-2,923083	-1,388728	-9,474732	31,313122	13,114146	0,127554	0,189938	-0,187220	28,055814	-10,709180	0,595875	0,127554	0,189938	-0,187220	28,055814	-10,709180	0,595875
14:37:55,83	0,383007	3,296966	-0,117978	1,356005	0,341976	0,972992	0,126625	0,185847	-0,187238	13,289019	-0,749947	0,580427	-0,811231	-2,924379	-1,389169	-9,554238	31,320503	13,090617	0,126625	0,185847	-0,187238	27,878029	-10,690040	0,580427	0,126625	0,185847	-0,187238	27,878029	-10,690040	0,580427
14:37:55,88	0,383007	3,296966	-0,117978	1,356005	0,341976	0,972992	0,129002	0,187373	-0,187679	13,176345	-0,698902	0,556897	-0,811216	-2,922705	-1,389929	-9,523737	31,274993	13,104094	0,129002	0,187373	-0,187679	27,885087	-10,825568	0,556897	0,129002	0,187373	-0,187679	27,885087	-10,825568	0,556897
14:37:55,93	0,383007	3,296966	-0,117978	1,356005	0,341976	0,972992	0,127545	0,188197	-0,188439	13,109327	-0,725505	0,570375	-0,809541	-2,926568	-1,385278	-9,580728	31,257693	13,096167	0,127545	0,188197	-0,188439	27,882764	-10,737783	0,570375	0,127545	0,188197	-0,188439	27,882764	-10,737783	0,570375
14:37:55,98	0,383007	3,296966	-0,117978	1,356005	0,341976	0,972992	0,130053	0,184814	-0,183788	13,241731	-0,635817	0,562448	-0,810164	-2,922849	-1,386834	-9,580893	31,256874	13,116914	0,130053	0,184814	-0,183788	27,749655	-10,844939	0,562448	0,130053	0,184814	-0,183788	27,749655	-10,844939	0,562448
14:37:56,03	0,383007	3,296966	-0,117978	1,356005	0,341976	0,972992	0,127143	0,187213	-0,185344	13,116184	-0,786846	0,583195	-0,807829	-2,926191	-1,385643	-9,596163	31,246565	13,135304	0,127143	0,187213	-0,185344	27,812440	-10,767570	0,583195	0,127143	0,187213	-0,185344	27,812440	-10,767570	0,583195
14:37:56,08	0,383007	3,296966	-0,117978	1,356005	0,341976	0,972992	0,128870	0,183520	-0,184153	13,291677	-0,705100	0,601585	-0,810212	-2,925606	-1,386038	-9,604765	31,244127	13,140075	0,128870	0,183520	-0,184153	27,698002	-10,821410	0,601585	0,128870	0,183520	-0,184153	27,698002	-10,821410	0,601585
14:37:56,13	0,383007	3,296966	-0,117978	1,356005	0,341976	0,972992	0,129555	0,185876	-0,184548	13,162750	-0,675720	0,606356	-0,809550	-2,921361	-1,387225	-9,556957	31,231409	13,106727	0,129555	0,185876	-0,184548	27,754025	-10,845790	0,606356	0,129555	0,185876	-0,184548	27,754025	-10,845790	0,606356
14:37:56,18	0,383007	3,296966	-0,117978	1,356005	0,341976	0,972992	0,125548	0,187426	-0,185735	13,095062	-0,836331	0,573007	-0,806060	-2,924810	-1,384130	-9,589463	31,212565	13,080440	0,125548	0,187426	-0,185735	27,807979	-10,691837	0,573007	0,125548	0,187426	-0,185735	27,807979	-10,691837	0,573007
14:37:56,23	0,383007	3,296966	-0,117978	1,356005	0,341976	0,972992	0,126789	0,182679	-0,182640	13,309319	-0,790496	0,546720	-0,807253	-2,925659	-1,382582	-9,598794	31,201716	13,074069	0,126789	0,182679	-0,182640	27,649618	-10,743468	0,546720	0,126789	0,182679	-0,182640	27,649618	-10,743468	0,546720
14:37:56,28	0,383007	3,296966	-0,117978	1,356005	0,341976	0,972992	0,128122	0,183288	-0,181092	13,263600	-0,723864	0,540350	-0,812622	-2,924013	-1,387228	-9,608471	31,196171	13,124585	0,128122	0,183288	-0,181092	27,651691	-10,781436	0,540350	0,128122	0,183288	-0,181092	27,651691	-10,781436	0,540350
14:37:56,33	0,383007	3,296966	-0,117978	1,356005	0,341976	0,972992	0,129381	0,188760	-0,185738	12,969408	-0,664015	0,590866	-0,808515	-2,925520	-1,387988	-9,615538	31,190736	13,135123	0,129381	0,188760	-0,185738	27,787062	-10,820402	0,590866	0,129381	0,188760	-0,185738	27,787062	-10,820402	0,590866
14:37:56,38	0,383007	3,296966	-0,117978	1,356005	0,341976	0,972992	0,128632	0,184450	-0,186498	13,185287	-0,706371	0,601404	-0,807285	-2,925372	-1,383719	-9,585959	31,143340	13,106712	0,128632	0,184450	-0,186498	27,664607	-10,803954	0,601404	0,128632	0,184450	-0,186498	27,664607	-10,803954	0,601404
14:37:56,43	0,383007	3,296966	-0,117978	1,356005	0,341976	0,972992	0,127889	0,183459	-0,182229	13,210574	-0,695694	0,572993	-0,810935	-2,926661	-1,383743	-9,648510	31,159298	13,111904	0,127889	0,183459	-0,182229	27,612083	-10,734949	0,572993	0,127889	0,183459	-0,182229	27,612083	-10,734949	0,572993
14:37:56,48	0,383007	3,296966	-0,117978	1,356005	0,341976	0,972992	0,130831	0,185975	-0,182253	13,062247	-0,604863	0,578184	-0,810906	-2,927028	-1,384473	-9,639263	31,191815	13,166542	0,130831	0,185975	-0,182253	27,661321	-10,875060	0,578184	0,130831	0,185975	-0,182253	27,661321	-10,875060	0,578184
14:37:56,53	0,383007	3,296966	-0,117978	1,356005	0,341976	0,972992	0,126638	0,180910	-0,179904	13,319813	-0,813834	0,592216	-0,804452	-2,925563	-1,381394	-9,643611	31,149720	13,125936	0,126638	0,180910	-0,179904	27,521238	-10,754930	0,592216	0,126638	0,180910	-0,179904	27,521238	-10,754930	0,592216
14:37:56,58	0,383007	3,296966	-0,117978	1,356005	0,341976	0,972992	0,126638	0,180910	-0,179904	13,319813	-0,813834	0,592216	-0,809102	-2,924727	-1,384496	-9,617336	31,183695	13,132807	0,126638	0,180910	-0,179904	27,521238	-10,754930	0,592216	0,126638	0,180910	-0,179904	27,521238	-10,754930	0,592216
14:37:56,63	0,383007	3,296966	-0,117978	1,356005	0,341976	0,972992	0,128239	0,185355	-0,183007	13,131215	-0,724819	0,599088	-0,810365	-2,922762	-1,384510	-9,648032	31,179176	13,147595	0,128239	0,185355	-0,183007	27,681602	-10,791588	0,599088	0,128239	0,185355	-0,183007	27,681602	-10,791588	0,599088
14:37:56,68	0,383007	3,296966	-0,117978	1,356005	0,341976	0,972992	0,127169	0,187431	-0,183020	13,004016	-0,804813	0,613876	-0,805733	-2,925542	-1,384533	-9,683206	31,138698	13,113146	0,127169	0,187431	-0,183020	27,717345	-10,787542	0,613876	0,127169	0,187431	-0,183020	27,717345	-10,787542	0,613876
14:37:56,73	0,383007	3,296966	-0,117978	1,356005	0,341976	0,972992	0,127260	0,182030	-0,183043	13,232225	-0,810281	0,579427	-0,806816	-2,923885	-1,384127	-9,624374	31,108196	13,111376	0,127260	0,182030	-0,183043	27,521577	-10,800187	0,579427	0,127260	0,182030	-0,183043	27,521577	-10,800187	0,579427
14:37:56,78	0,383007	3,296966	-0,117978	1,356005	0,341976	0,972992	0,126366	0,183796	-0,182638	13,143395	-0,790552	0,577657	-0,809176	-2,926278	-1,384911	-9,646827	31,151312	13,107857	0,126366	0,183796	-0,182638	27,571377	-10,710303	0,577657	0,126366	0,183796	-0,182638	27,571377	-10,710303	0,577657
14:37:56,83	0,383007	3,296966	-0,117978	1,356005	0,341976	0,972992	0,129619	0,184644	-0,183421	13,125412	-0,662417	0,574138	-0,809191	-2,924547	-1,386842	-9,627472	31,105773	13,122164	0,129619	0,184644	-0,183421	27,619961	-10,837502	0,574138	0,129619	0,184644	-0,183421	27,619961	-10,837502	0,574138
14:37:56,88	0,383007	3,296966	-0,117978	1,356005	0,341976	0,972992	0,128128	0,185521	-0,185352	13,050023	-0,700423	0,588445	-0,809195	-2,924749	-1,383347	-9,633809	31,096148	13,119764	0,128128	0,185521	-0,185352	27,613455	-10,758456	0,588445	0,128128	0,185521	-0,185352	27,613455	-10,758456	0,588445
14:37:56,93	0,383007	3,296966	-0,117978	1,356005	0,341976	0,972992	0,128305	0,185425	-0,181858	13,043545	-0,691908	0,586044	-0,808045	-2,925892	-1,383322	-9,650605	31,110453	13,154325	0,128305	0,185425	-0,181858	27,599389	-10,763816	0,586044	0,128305	0,185425	-0,181858	27,599389	-10,763816	0,586044
14:37:56,98	0,383007	3,296966	-0,117978	1,356005	0,341976	0,972992	0,128719	0,183857	-0,181833	13,129077	-0,692031	0,620605	-0,807999	-2,929194	-1,381372	-9,648619	31,126889	13,143472	0,128719	0,183857	-0,181833	27,561824	-10,796508	0,620605	0,128719	0,183857	-0,181833	27,561824	-10,796508	0,620605
14:37:57,03	0,383007	3,296966	-0,117978	1,356005	0,341976	0,972992	0,131556	0,182166	-0,179882	13,232228	-0,551044	0,609752	-0,807473	-2,927856	-1,382577	-9,659170	31,075432	13,104193	0,131556	0,182166	-0,179882	27,532244	-10,878167	0,609752	0,131556	0,182166	-0,179882	27,532244	-10,878167	0,609752
14:37:57,08	0,383007	3,296966	-0,117978	1,356005	0,341976	0,972992	0,130135	0,182380	-0,181088	13,171276	-0,608354	0,570474	-0,805711	-2,924758	-1,380222	-9,656530	31,086924	13,147472	0,130135	0,182380	-0,181088	27,488069	-10,823915	0,570474	0,130135	0,182380	-0,181088	27,488069	-10,823915	0,570474
14:37:57,13	0,383007	3,296966	-0,117978	1,356005	0,341976	0,972992	0,126570	0,182402	-0,178733	13,181365	-0,797158	0,613753	-0,803925	-2,919037	-1,380253	-9,636102	31,088358	13,124258	0,126570	0,182402	-0,178733	27,499945	-10,732921	0,613753	0,126570	0,182402	-0,178733	27,499945	-10,732921	0,613753
14:37:57,18	0,383007	3,296966	-0,117978	1,356005	0,341976	0,972992	0,120722	0,183717	-0,178763	13,124472	-1,084274	0,590539	-0,807512	-2,923190	-1,383735	-9,655007	31,065463	13,139138	0,120722	0,183717	-0,178763	27,546233	-10,560978	0,590539	0,120722	0,183717	-0,178763	27,546233	-10,560978	0,590539
14:37:57,23	0,383007	3,296966	-0,117978	1,356005	0,341976	0,972992	0,126113	0,184747	-0,182246	13,041640	-0,808906	0,605418	-0,808092	-2,924035	-1,383723	-9,659023	31,087638	13,154191	0,126113	0,184747	-0,182246	27,544244	-10,708743	0,605418	0,126113	0,184747	-0,182246	27,544244	-10,708743	0,605418
14:37:57,28	0,383007	3,296966	-0,117978	1,356005	0,341976	0,972992	0,130108	0,178346	-0,181855	13,357184	-0,606532	0,570633	-0,803967	-2,929850	-1,383345	-9,668302	31,053191	13,104352	0,130108	0,178346	-0,181855	27,357358	-10,819994	0,570633	0,130108	0,178346	-0,181855	27,357358	-10,819994	0,570633
14:37:57,33	0,383007	3,296966	-0,117978	1,356005	0,341976	0,972992	0,130108	0,178346	-0,181855	13,357184	-0,606532	0,570633	-0,802872	-2,930560	-1,382149	-9,699950	31,038350	13,156855	0,130108	0,178346	-0,181855	27,357358	-10,819994	0,570633	0,130108	0,178346	-0,181855	27,357358	-10,819994	0,570633
14:37:57,38	0,383007	3,296966	-0,117978	1,356005	0,341976	0,972992	0,130176	0,177043	-0,180660	13,396266	-0,622988	0,623135	-0,805274	-2,925711	-1,384117	-9,712024	31,061580	13,164070	0,130176	0,177043	-0,180660	27,294150	-10,841781	0,623135	0,130176	0,177043	-0,180660	27,294150	-10,841781	0,623135
14:37:57,43	0,383007	3,296966	-0,117978	1,356005	0,341976	0,972992	0,127177	0,181548	-0,182628	13,176090	-0,800979	0,630351	-0,807674	-2,927564	-1,383373	-9,725571	31,010590	13,122672	0,127177	0,181548	-0,182628	27,427611	-10,784394	0,630351	0,127177	0,181548	-0,182628	27,427611	-10,784394	0,630351
14:37:57,48	0,383007	3,296966	-0,117978	1,356005	0,341976	0,972992	0,129981	0,182700	-0,181883	13,065274	-0,641400	0,588953	-0,805082	-2,928377	-1,383310	-9,639142	31,077903	13,143610	0,129981	0,182700	-0,181883	27,407197	-10,844941	0,588953	0,129981	0,182700	-0,181883	27,407197	-10,844941	0,588953
14:37:57,53	0,383007	3,296966	-0,117978	1,356005	0,341976	0,972992	0,129390	0,180049	-0,181820	13,304633	-0,630950	0,609890	-0,807503	-2,923178	-1,380254	-9,666175	31,084995	13,123228	0,129390	0,180049	-0,181820	27,438456	-10,788080	0,609890	0,129390	0,180049	-0,181820	27,438456	-10,788080	0,609890
14:37:57,58	0,383007	3,296966	-0,117978	1,356005	0,341976	0,972992	0,126098	0,184744	-0,178765	13,053091	-0,829096	0,589508	-0,806419	-2,925150	-1,383381	-9,703546	31,063517	13,110186	0,126098	0,184744	-0,178765	27,555513	-10,727797	0,589508	0,126098	0,184744	-0,178765	27,555513	-10,727797	0,589508
14:37:57,63	0,383007	3,296966	-0,117978	1,356005	0,341976	0,972992	0,127263	0,182820	-0,181891	13,115862	-0,790128	0,576466	-0,805790	-2,927703	-1,380616	-9,686715	31,044922	13,141381	0,129160	0,180999	-0,179127	27,411286	-10,806695	0,607661	0,129160	0,180999	-0,179127	27,411286	-10,806695	0,607661
14:37:57,68	0,383007	3,296966	-0,117978	1,356005	0,341976	0,972992	0,129160	0,180999	-0,179127	13,202876	-0,667617	0,607661	-0,809909	-2,927204	-1,384148	-9,690206	31,072970	13,109910	0,129160	0,180999	-0,179127	27,411286	-10,806695	0,607661	0,129160	0,180999	-0,179127	27,411286	-10,806695	0,607661
14:37:57,73	0,383007	3,296966	-0,117978	1,356005	0,341976	0,972992	0,130788	0,184816	-0,182659	13,026953	-0,600029	0,576191	-0,806350	-2,923946	-1,381057	-9,675188	31,063465	13,089288	0,130788	0,184816	-0,182659	27,534973	-10,866874	0,576191	0,130788	0,184816	-0,182659	27,534973	-10,866874	0,576191
14:37:57,78	0,383007	3,296966	-0,117978	1,356005	0,341976	0,972992	0,126186	0,183362	-0,179567	13,101795	-0,821550	0,555569	-0,811057	-2,926934	-1,381795	-9,665982	31,039400	13,126376	0,126186	0,183362	-0,179567	27,495742	-10,727176	0,555569	0,126186	0,183362	-0,179567	27,495742	-10,727176	0,555569
14:37:57,83	0,383007	3,296966	-0,117978	1,356005	0,341976	0,972992	0,131128	0,185945	-0,180305	12,951284	-0,544583	0,592657	-0,806433	-2,927372	-1,383749	-9,702211	31,031222	13,123565	0,131128	0,185945	-0,180305	27,547933	-10,838122	0,592657	0,131128	0,185945	-0,180305	27,547933	-10,838122	0,592657
14:37:57,88	0,383007	3,296966	-0,117978	1,356005	0,341976	0,972992	0,129195	0,181721	-0,182259	13,145706	-0,672400	0,589846	-0,807612	-2,925994	-1,382197	-9,707279	31,049460	13,132948	0,129195	0,181721	-0,182259	27,410813	-10,814177	0,589846	0,129195	0,181721	-0,182259	27,410813	-10,814177	0,589846
14:37:57,93	0,383007	3,296966	-0,117978	1,356005	0,341976	0,972992	0,128591	0,183431	-0,180708	13,070038	-0,717303	0,599228	-0,803499	-2,928965	-1,381430	-9,720776	31,037600	13,103439	0,128591	0,183431	-0,180708	27,469393	-10,811685	0,599228	0,128591	0,183431	-0,180708	27,469393	-10,811685	0,599228
14:37:57,98	0,383007	3,296966	-0,117978	1,356005	0,341976	0,972992	0,129107	0,178383	-0,179940	13,315514	-0,696217	0,569720	-0,806414	-2,925334	-1,384164	-9,692885	31,037532	13,095158	0,129107	0,178383	-0,179940	27,318602	-10,831124	0,569720	0,129107	0,178383	-0,179940	27,318602	-10,831124	0,569720
14:37:58,03	0,383007	3,296966	-0,117978	1,356005	0,341976	0,972992	0,127421	0,182723	-0,182674	13,103714	-0,759717	0,561439	-0,805253	-2,925441	-1,380659	-9,704580	31,032374	13,107701	0,127421	0,182723	-0,182674	27,447502	-10,762249	0,561439	0,127421	0,182723	-0,182674	27,447502	-10,762249	0,561439
14:37:58,08	0,383007	3,296966	-0,117978	1,356005	0,341976	0,972992	0,126933	0,181665	-0,179170	13,148461	-0,792646	0,573982	-0,809418	-2,927802	-1,382205	-9,726713	31,038027	13,127360	0,126933	0,181665	-0,179170	27,409129	-10,756864	0,573982	0,126933	0,181665	-0,179170	27,409129	-10,756864	0,573982
14:37:58,13	0,383007	3,296966	-0,117978	1,356005	0,341976	0,972992	0,131060	0,184091	-0,180715	13,016125	-0,600014	0,593641	-0,804110	-2,928685	-1,381415	-9,725184	31,030538	13,127411	0,131060	0,184091	-0,180715	27,467253	-10,888235	0,593641	0,131060	0,184091	-0,180715	27,467253	-10,888235	0,593641
14:37:58,18	0,383007	3,296966	-0,117978	1,356005	0,341976	0,972992	0,129171	0,179053	-0,179926	13,272388	-0,693179	0,593691	-0,804656	-2,927372	-1,379474	-9,696174	31,000694	13,115386	0,129171	0,179053	-0,179926	27,328020	-10,833105	0,593691	0,129171	0,179053	-0,179926	27,328020	-10,833105	0,593691
14:37:58,23	0,383007	3,296966	-0,117978	1,356005	0,341976	0,972992	0,128307	0,180182	-0,177984	13,202321	-0,698088	0,581666	-0,808210	-2,930018	-1,380670	-9,719498	31,016617	13,081940	0,128307	0,180182	-0,177984	27,346608	-10,770150	0,581666	0,128307	0,180182	-0,177984	27,346608	-10,770150	0,581666
14:37:58,28	0,383007	3,296966	-0,117978	1,356005	0,341976	0,972992	0,132375	0,181937	-0,179180	13,113214	-0,514687	0,548221	-0,804705	-2,927304	-1,381389	-9,707410	30,994230	13,160067	0,132375	0,181937	-0,179180	27,395230	-10,906126	0,548221	0,132375	0,181937	-0,179180	27,395230	-10,906126	0,548221
14:37:58,33	0,383007	3,296966	-0,117978	1,356005	0,341976	0,972992	0,128272	0,180258	-0,179900	13,187132	-0,706387	0,626348	-0,804693	-2,929231	-1,381382	-9,710592	31,004070	13,160127	0,128272	0,180258	-0,179900	27,337417	-10,775731	0,626348	0,128272	0,180258	-0,179900	27,337417	-10,775731	0,626348
14:37:58,38	0,383007	3,296966	-0,117978	1,356005	0,341976	0,972992	0,129935	0,179285	-0,179893	13,244699	-0,627556	0,626408	-0,807102	-2,929879	-1,382988	-9,741775	31,011323	13,112693	0,129935	0,179285	-0,179893	27,318542	-10,827492	0,626408	0,129935	0,179285	-0,179893	27,318542	-10,827492	0,626408
14:37:58,43	0,383007	3,296966	-0,117978	1,356005	0,341976	0,972992	0,131701	0,181046	-0,181498	13,143784	-0,566401	0,578974	-0,806513	-2,928434	-1,381384	-9,723813	30,982790	13,173921	0,131701	0,181046	-0,181498	27,355915	-10,904900	0,578974	0,131701	0,181046	-0,181498	27,355915	-10,904900	0,578974
14:37:58,48	0,383007	3,296966	-0,117978	1,356005	0,341976	0,972992	0,130155	0,181259	-0,179894	13,116982	-0,616955	0,640202	-0,805315	-2,928071	-1,380657	-9,739283	31,032554	13,117351	0,130155	0,181259	-0,179894	27,345829	-10,834116	0,640202	0,130155	0,181259	-0,179894	27,345829	-10,834116	0,640202
14:37:58,53	0,383007	3,296966	-0,117978	1,356005	0,341976	0,972992	0,129241	0,180403	-0,179167	13,196864	-0,702746	0,583632	-0,805920	-2,926504	-1,381448	-9,737711	31,018854	13,107815	0,129241	0,180403	-0,179167	27,358501	-10,848184	0,583632	0,129241	0,180403	-0,179167	27,358501	-10,848184	0,583632
14:37:58,58	0,383007	3,296966	-0,117978	1,356005	0,341976	0,972992	0,128187	0,181711	-0,179958	13,117773	-0,749346	0,574096	-0,805332	-2,926165	-1,384156	-9,724932	31,003159	13,118671	0,128187	0,181711	-0,179958	27,382083	-10,812039	0,574096	0,128187	0,181711	-0,179958	27,382083	-10,812039	0,574096
14:37:58,63	0,383007	3,296966	-0,117978	1,356005	0,341976	0,972992	0,127599	0,181371	-0,182666	13,128262	-0,761015	0,584952	-0,804174	-2,924823	-1,381826	-9,735793	31,007612	13,127597	0,127599	0,181371	-0,182666	27,365866	-10,777539	0,584952	0,127599	0,181371	-0,182666	27,365866	-10,777539	0,584952
14:37:58,68	0,383007	3,296966	-0,117978	1,356005	0,341976	0,972992	0,125858	0,181039	-0,180336	13,143932	-0,863207	0,593878	-0,805333	-2,926767	-1,381831	-9,738992	31,022712	13,113093	0,125858	0,181039	-0,180336	27,355502	-10,743021	0,593878	0,125858	0,181039	-0,180336	27,355502	-10,743021	0,593878
14:37:58,73	0,383007	3,296966	-0,117978	1,356005	0,341976	0,972992	0,128121	0,181071	-0,180342	13,153770	-0,755842	0,579374	-0,805952	-2,927310	-1,382570	-9,735774	30,989766	13,160718	0,128121	0,181071	-0,180342	27,367816	-10,813315	0,579374	0,128121	0,181071	-0,180342	27,367816	-10,813315	0,579374
14:37:58,78	0,383007	3,296966	-0,117978	1,356005	0,341976	0,972992	0,128901	0,181336	-0,181080	13,113071	-0,696022	0,626998	-0,806530	-2,929643	-1,382182	-9,740708	30,995778	13,150589	0,128901	0,181336	-0,181080	27,347913	-10,814726	0,626998	0,128901	0,181336	-0,181080	27,347913	-10,814726	0,626998
14:37:58,83	0,383007	3,296966	-0,117978	1,356005	0,341976	0,972992	0,131210	0,180669	-0,180692	13,150461	-0,583208	0,616869	-0,804650	-2,927625	-1,380243	-9,680142	30,965005	13,114509	0,131210	0,180669	-0,180692	27,332995	-10,883206	0,616869	0,131210	0,180669	-0,180692	27,332995	-10,883206	0,616869
14:37:58,88	0,383007	3,296966	-0,117978	1,356005	0,341976	0,972992	0,128522	0,180051	-0,178754	13,186261	-0,655140	0,580790	-0,805291	-2,933228	-1,378328	-9,733924	30,984196	13,079653	0,128522	0,180051	-0,178754	27,320234	-10,744138	0,580790	0,128522	0,180051	-0,178754	27,320234	-10,744138	0,580790
14:37:58,93	0,383007	3,296966	-0,117978	1,356005	0,341976	0,972992	0,133696	0,177804	-0,176838	13,292823	-0,442289	0,545934	-0,809468	-2,927281	-1,382610	-9,741195	31,015275	13,117405	0,133696	0,177804	-0,176838	27,250424	-10,937409	0,545934	0,133696	0,177804	-0,176838	27,250424	-10,937409	0,545934
14:37:58,98	0,383007	3,296966	-0,117978	1,356005	0,341976	0,972992	0,130634	0,184395	-0,181121	12,973381	-0,623329	0,583686	-0,805298	-2,926612	-1,380648	-9,703863	30,964346	13,115016	0,130634	0,184395	-0,181121	27,448359	-10,878113	0,583686	0,130634	0,184395	-0,181121	27,448359	-10,878113	0,583686
14:37:59,03	0,383007	3,296966	-0,117978	1,356005	0,341976	0,972992	0,127969	0,181118	-0,179158	13,118320	-0,704122	0,581297	-0,803562	-2,927994	-1,381455	-9,732994	30,988869	13,082771	0,127969	0,181118	-0,179158	27,336092	-10,749692	0,581297	0,127969	0,181118	-0,179158	27,336092	-10,749692	0,581297
14:37:59,08	0,383007	3,296966	-0,117978	1,356005	0,341976	0,972992	0,128298	0,178923	-0,179965	13,239125	-0,724507	0,549052	-0,804705	-2,926137	-1,381782	-9,696286	30,971438	13,154790	0,128298	0,178923	-0,179965	27,284599	-10,795897	0,549052	0,128298	0,178923	-0,179965	27,284599	-10,795897	0,549052
14:37:59,13	0,383007	3,296966	-0,117978	1,356005	0,341976	0,972992	0,127262	0,180842	-0,180292	13,142616	-0,737885	0,621070	-0,804700	-2,928265	-1,380620	-9,700149	30,961836	13,138965	0,127262	0,180842	-0,180292	27,338702	-10,727932	0,621070	0,127262	0,180842	-0,180292	27,338702	-10,727932	0,621070
14:37:59,18	0,383007	3,296966	-0,117978	1,356005	0,341976	0,972992	0,129101	0,179773	-0,179131	13,187929	-0,640764	0,605245	-0,807114	-2,926539	-1,380653	-9,743558	31,020966	13,136319	0,129101	0,179773	-0,179131	27,300140	-10,775230	0,605245	0,129101	0,179773	-0,179131	27,300140	-10,775230	0,605245
14:37:59,23	0,383007	3,296966	-0,117978	1,356005	0,341976	0,972992	0,128814	0,182727	-0,179164	13,063848	-0,722889	0,602600	-0,805931	-2,932146	-1,380224	-9,740621	30,980363	13,153480	0,128814	0,182727	-0,179164	27,407913	-10,834760	0,602600	0,128814	0,182727	-0,179164	27,407913	-10,834760	0,602600
14:37:59,28	0,383007	3,296966	-0,117978	1,356005	0,341976	0,972992	0,133078	0,178899	-0,178734	13,229208	-0,478294	0,619761	-0,800704	-2,928438	-1,382223	-9,757671	30,949761	13,102048	0,133078	0,178899	-0,178734	27,272776	-10,924923	0,619761	0,133078	0,178899	-0,178734	27,272776	-10,924923	0,619761
14:37:59,33	0,383007	3,296966	-0,117978	1,356005	0,341976	0,972992	0,127253	0,176227	-0,180733	13,333137	-0,780643	0,568329	-0,806007	-2,925377	-1,379894	-9,766419	30,992937	13,130712	0,127253	0,176227	-0,180733	27,166936	-10,770032	0,568329	0,127253	0,176227	-0,180733	27,166936	-10,770032	0,568329
14:37:59,38	0,383007	3,296966	-0,117978	1,356005	0,341976	0,972992	0,127254	0,182350	-0,178404	13,047751	-0,809753	0,596993	-0,803605	-2,926035	-1,381445	-9,741100	30,979080	13,111889	0,127254	0,182350	-0,178404	27,362215	-10,799224	0,596993	0,127254	0,182350	-0,178404	27,362215	-10,799224	0,596993
14:37:59,43	0,383007	3,296966	-0,117978	1,356005	0,341976	0,972992	0,126623	0,179940	-0,179956	13,173703	-0,813733	0,578170	-0,806012	-2,925393	-1,383750	-9,749651	30,970174	13,161225	0,126623	0,179940	-0,179956	27,299023	-10,753636	0,578170	0,126623	0,179940	-0,179956	27,299023	-10,753636	0,578170
14:37:59,48	0,383007	3,296966	-0,117978	1,356005	0,341976	0,972992	0,127271	0,182346	-0,182261	13,036611	-0,782999	0,627506	-0,805436	-2,926173	-1,383777	-9,770308	30,996727	13,133217	0,127271	0,182346	-0,182261	27,350789	-10,773756	0,627506	0,127271	0,182346	-0,182261	27,350789	-10,773756	0,627506
14:37:59,53	0,383007	3,296966	-0,117978	1,356005	0,341976	0,972992	0,127658	0,181457	-0,182287	13,095526	-0,794020	0,599498	-0,807788	-2,927728	-1,380665	-9,777144	30,994500	13,135531	0,127658	0,181457	-0,182287	27,339888	-10,815188	0,599498	0,127658	0,181457	-0,182287	27,339888	-10,815188	0,599498
14:37:59,58	0,383007	3,296966	-0,117978	1,356005	0,341976	0,972992	0,132261	0,185523	-0,178010	12,875083	-0,519743	0,584834	-0,811258	-2,928126	-1,379500	-9,744556	30,971445	13,118554	0,132261	0,185523	-0,178010	27,438614	-10,902212	0,584834	0,132261	0,185523	-0,178010	27,438614	-10,902212	0,584834
14:37:59,63	0,383007	3,296966	-0,117978	1,356005	0,341976	0,972992	0,132261	0,185523	-0,178010	12,875083	-0,519743	0,584834	-0,804770	-2,925415	-1,383358	-9,721373	30,968109	13,146306	0,132261	0,185523	-0,178010	27,438614	-10,902212	0,584834	0,132261	0,185523	-0,178010	27,438614	-10,902212	0,584834
14:37:59,68	0,383007	3,296966	-0,117978	1,356005	0,341976	0,972992	0,126669	0,181259	-0,181868	13,105517	-0,788771	0,612586	-0,803711	-2,927341	-1,380272	-9,792456	30,979262	13,145413	0,126669	0,181259	-0,181868	27,334319	-10,732285	0,612586	0,126669	0,181259	-0,181868	27,334319	-10,732285	0,612586
14:37:59,73	0,383007	3,296966	-0,117978	1,356005	0,341976	0,972992	0,127807	0,179380	-0,178782	13,177349	-0,796728	0,611694	-0,807825	-2,926027	-1,381061	-9,774816	30,952230	13,134639	0,127807	0,179380	-0,178782	27,258640	-10,829581	0,611694	0,127807	0,179380	-0,178782	27,258640	-10,829581	0,611694
14:37:59,78	0,383007	3,296966	-0,117978	1,356005	0,341976	0,972992	0,128727	0,183599	-0,179571	12,943336	-0,720113	0,600920	-0,805370	-2,928548	-1,380246	-9,741136	30,967773	13,144036	0,128727	0,183599	-0,179571	27,355870	-10,825158	0,600920	0,128727	0,183599	-0,179571	27,355870	-10,825158	0,600920
14:37:59,83	0,383007	3,296966	-0,117978	1,356005	0,341976	0,972992	0,129682	0,180212	-0,178757	13,149760	-0,649016	0,610317	-0,808929	-2,929067	-1,382604	-9,760596	30,993298	13,126415	0,129682	0,180212	-0,178757	27,296416	-10,829090	0,610317	0,129682	0,180212	-0,178757	27,296416	-10,829090	0,610317
14:37:59,88	0,383007	3,296966	-0,117978	1,356005	0,341976	0,972992	0,131911	0,183035	-0,181114	13,015340	-0,562736	0,592696	-0,807744	-2,928515	-1,381431	-9,752315	30,978288	13,130268	0,131911	0,183035	-0,181114	27,383600	-10,917768	0,592696	0,131911	0,183035	-0,181114	27,383600	-10,917768	0,592696
14:37:59,93	0,383007	3,296966	-0,117978	1,356005	0,341976	0,972992	0,130841	0,182285	-0,179942	13,045515	-0,603723	0,596549	-0,803618	-2,928822	-1,383745	-9,736830	30,950024	13,136124	0,130841	0,182285	-0,179942	27,354850	-10,874724	0,596549	0,130841	0,182285	-0,179942	27,354850	-10,874724	0,596549
14:37:59,98	0,383007	3,296966	-0,117978	1,356005	0,341976	0,972992	0,127186	0,180995	-0,181878	13,117810	-0,783845	0,608171	-0,806025	-2,926850	-1,382041	-9,767347	30,965362	13,110332	0,127186	0,180995	-0,181878	27,325955	-10,767909	0,608171	0,127186	0,180995	-0,181878	27,325955	-10,767909	0,608171
14:38:00,03	0,383007	3,296966	-0,117978	1,356005	0,341976	0,972992	0,128539	0,181629	-0,180552	13,060888	-0,729985	0,576613	-0,806510	-2,929399	-1,382590	-9,716495	30,943787	13,110202	0,128539	0,181629	-0,180552	27,318770	-10,820274	0,576613	0,128539	0,181629	-0,180552	27,318770	-10,820274	0,576613
14:38:00,08	0,383007	3,296966	-0,117978	1,356005	0,341976	0,972992	0,130989	0,180774	-0,181101	13,112107	-0,547749	0,576482	-0,806628	-2,929949	-1,380667	-9,781391	30,960129	13,119810	0,130989	0,180774	-0,181101	27,302845	-10,830377	0,576482	0,130989	0,180774	-0,181101	27,302845	-10,830377	0,576482
14:38:00,13	0,383007	3,296966	-0,117978	1,356005	0,341976	0,972992	0,131525	0,180601	-0,179178	13,102806	-0,584270	0,586091	-0,804852	-2,925650	-1,381466	-9,761741	30,945415	13,101187	0,131525	0,180601	-0,179178	27,279966	-10,908944	0,586091	0,131525	0,180601	-0,179178	27,279966	-10,908944	0,586091
14:38:00,18	0,383007	3,296966	-0,117978	1,356005	0,341976	0,972992	0,126914	0,181213	-0,179976	13,068072	-0,799655	0,567468	-0,804207	-2,929573	-1,382193	-9,728517	30,907323	13,123823	0,126914	0,181213	-0,179976	27,293263	-10,762385	0,567468	0,126914	0,181213	-0,179976	27,293263	-10,762385	0,567468
14:38:00,23	0,383007	3,296966	-0,117978	1,356005	0,341976	0,972992	0,129988	0,178693	-0,180703	13,182716	-0,591958	0,590103	-0,805419	-2,925150	-1,383023	-9,753951	30,964193	13,097787	0,129988	0,178693	-0,180703	27,210115	-10,796043	0,590103	0,129988	0,178693	-0,180703	27,210115	-10,796043	0,590103
14:38:00,28	0,383007	3,296966	-0,117978	1,356005	0,341976	0,972992	0,126763	0,181954	-0,181533	13,049693	-0,810114	0,564068	-0,804135	-2,928970	-1,378284	-9,703022	30,920384	13,141083	0,126763	0,181954	-0,181533	27,333059	-10,761044	0,564068	0,126763	0,181954	-0,181533	27,333059	-10,761044	0,564068
14:38:00,33	0,383007	3,296966	-0,117978	1,356005	0,341976	0,972992	0,129430	0,178932	-0,176794	13,194366	-0,605449	0,607364	-0,808422	-2,930398	-1,380258	-9,789076	30,951932	13,152917	0,129430	0,178932	-0,176794	27,240499	-10,765694	0,607364	0,129430	0,178932	-0,176794	27,240499	-10,765694	0,607364
14:38:00,38	0,383007	3,296966	-0,117978	1,356005	0,341976	0,972992	0,132810	0,181931	-0,178768	13,022718	-0,519981	0,619197	-0,803661	-2,927824	-1,382227	-9,748874	30,914281	13,100404	0,132810	0,181931	-0,178768	27,304263	-10,945567	0,619197	0,132810	0,181931	-0,178768	27,304263	-10,945567	0,619197
14:38:00,43	0,383007	3,296966	-0,117978	1,356005	0,341976	0,972992	0,128200	0,179094	-0,180737	13,157723	-0,706039	0,566684	-0,805431	-2,928680	-1,382607	-9,758594	30,938489	13,115613	0,128200	0,179094	-0,180737	27,216584	-10,769771	0,566684	0,128200	0,179094	-0,180737	27,216584	-10,769771	0,566684
14:38:00,48	0,383007	3,296966	-0,117978	1,356005	0,341976	0,972992	0,129826	0,180199	-0,181118	13,116334	-0,642005	0,581894	-0,804779	-2,923596	-1,381811	-9,718559	30,951829	13,145082	0,129826	0,180199	-0,181118	27,261988	-10,833384	0,581894	0,129826	0,180199	-0,181118	27,261988	-10,833384	0,581894
14:38:00,53	0,383007	3,296966	-0,117978	1,356005	0,341976	0,972992	0,125098	0,182177	-0,180321	13,045075	-0,859876	0,611363	-0,803191	-2,927437	-1,379917	-9,809440	30,921451	13,109679	0,125098	0,182177	-0,180321	27,345962	-10,680081	0,611363	0,125098	0,182177	-0,180321	27,345962	-10,680081	0,611363
14:38:00,58	0,383007	3,296966	-0,117978	1,356005	0,341976	0,972992	0,127630	0,178880	-0,178427	13,144748	-0,791711	0,575960	-0,803008	-2,927291	-1,382962	-9,718409	30,934343	13,140134	0,127630	0,178880	-0,178427	27,186854	-10,810705	0,575960	0,127630	0,178880	-0,178427	27,186854	-10,810705	0,575960
14:38:00,63	0,383007	3,296966	-0,117978	1,356005	0,341976	0,972992	0,127412	0,178795	-0,181472	13,205861	-0,730693	0,606414	-0,804213	-2,927497	-1,381086	-9,741591	30,926606	13,066066	0,127412	0,178795	-0,181472	27,241276	-10,732521	0,606414	0,127412	0,178795	-0,181472	27,241276	-10,732521	0,606414
14:38:00,68	0,383007	3,296966	-0,117978	1,356005	0,341976	0,972992	0,128193	0,179736	-0,179596	13,138648	-0,706277	0,532347	-0,801914	-2,928821	-1,380649	-9,759140	30,909749	13,128629	0,128191	0,177082	-0,179159	27,154226	-10,776140	0,594909	0,128191	0,177082	-0,179159	27,154226	-10,776140	0,594909
14:38:00,73	0,383007	3,296966	-0,117978	1,356005	0,341976	0,972992	0,128191	0,177082	-0,179159	13,253253	-0,713165	0,594909	-0,802506	-2,924177	-1,383366	-9,749677	30,938041	13,155903	0,128191	0,177082	-0,179159	27,154226	-10,776140	0,594909	0,128191	0,177082	-0,179159	27,154226	-10,776140	0,594909
14:38:00,78	0,383007	3,296966	-0,117978	1,356005	0,341976	0,972992	0,124465	0,179917	-0,181876	13,135075	-0,912857	0,622184	-0,807158	-2,929435	-1,380650	-9,733326	30,904341	13,117503	0,124465	0,179917	-0,181876	27,258582	-10,683357	0,622184	0,124465	0,179917	-0,181876	27,258582	-10,683357	0,622184
14:38:00,83	0,383007	3,296966	-0,117978	1,356005	0,341976	0,972992	0,131344	0,181317	-0,179160	13,041258	-0,524126	0,583784	-0,801954	-2,928218	-1,383005	-9,767652	30,890158	13,105379	0,131344	0,181317	-0,179160	27,274677	-10,834647	0,583784	0,131344	0,181317	-0,179160	27,274677	-10,834647	0,583784
14:38:00,88	0,383007	3,296966	-0,117978	1,356005	0,341976	0,972992	0,127688	0,177419	-0,181515	13,214526	-0,736898	0,571660	-0,802430	-2,928842	-1,381800	-9,736868	30,951279	13,135184	0,127688	0,177419	-0,181515	27,141924	-10,760386	0,571660	0,127688	0,177419	-0,181515	27,141924	-10,760386	0,571660
14:38:00,93	0,383007	3,296966	-0,117978	1,356005	0,341976	0,972992	0,128466	0,177520	-0,180311	13,277618	-0,700309	0,601464	-0,807794	-2,924395	-1,379525	-9,749967	30,916443	13,103480	0,128466	0,177520	-0,180311	27,212916	-10,784921	0,601464	0,128466	0,177520	-0,180311	27,212916	-10,784921	0,601464
14:38:00,98	0,383007	3,296966	-0,117978	1,356005	0,341976	0,972992	0,127298	0,184388	-0,178035	12,883756	-0,755005	0,569760	-0,803658	-2,926348	-1,380274	-9,753612	30,940238	13,124541	0,127298	0,184388	-0,178035	27,358203	-10,747878	0,569760	0,127298	0,184388	-0,178035	27,358203	-10,747878	0,569760
14:38:01,03	0,383007	3,296966	-0,117978	1,356005	0,341976	0,972992	0,126921	0,179829	-0,178784	13,139578	-0,789670	0,590821	-0,804901	-2,930773	-1,383388	-9,796691	30,958673	13,121752	0,126921	0,179829	-0,178784	27,256189	-10,752937	0,590821	0,126921	0,179829	-0,178784	27,256189	-10,752937	0,590821
14:38:01,08	0,383007	3,296966	-0,117978	1,356005	0,341976	0,972992	0,131374	0,178694	-0,181898	13,193049	-0,604599	0,588033	-0,803691	-2,931110	-1,381808	-9,769638	30,917785	13,133898	0,131374	0,178694	-0,181898	27,220525	-10,917488	0,588033	0,131374	0,178694	-0,181898	27,220525	-10,917488	0,588033
14:38:01,13	0,383007	3,296966	-0,117978	1,356005	0,341976	0,972992	0,131061	0,177477	-0,180318	13,234438	-0,577028	0,600179	-0,804877	-2,927603	-1,383758	-9,765185	30,935808	13,145621	0,131061	0,177477	-0,180318	27,166397	-10,865307	0,600179	0,131061	0,177477	-0,180318	27,166397	-10,865307	0,600179
14:38:01,18	0,383007	3,296966	-0,117978	1,356005	0,341976	0,972992	0,128617	0,180258	-0,182268	13,107680	-0,709277	0,611902	-0,803039	-2,924096	-1,379888	-9,731930	30,930975	13,119382	0,128617	0,180258	-0,182268	27,257917	-10,805694	0,611902	0,128617	0,180258	-0,182268	27,257917	-10,805694	0,611902
14:38:01,23	0,383007	3,296966	-0,117978	1,356005	0,341976	0,972992	0,124661	0,180420	-0,178398	13,111702	-0,883772	0,585663	-0,807894	-2,930403	-1,379503	-9,805747	30,907123	13,131903	0,124661	0,180420	-0,178398	27,274651	-10,669645	0,585663	0,124661	0,180420	-0,178398	27,274651	-10,669645	0,585663
14:38:01,28	0,383007	3,296966	-0,117978	1,356005	0,341976	0,972992	0,132550	0,181471	-0,178013	12,999496	-0,525529	0,598184	-0,803690	-2,927628	-1,381449	-9,770822	30,940271	13,115548	0,132550	0,181471	-0,178013	27,244933	-10,930713	0,598184	0,132550	0,181471	-0,178013	27,244933	-10,930713	0,598184
14:38:01,33	0,383007	3,296966	-0,117978	1,356005	0,341976	0,972992	0,128045	0,179217	-0,179960	13,162847	-0,746101	0,581829	-0,807182	-2,928268	-1,382215	-9,756790	30,959390	13,125474	0,128045	0,179217	-0,179960	27,231384	-10,797665	0,581829	0,128045	0,179217	-0,179960	27,231384	-10,797665	0,581829
14:38:01,38	0,383007	3,296966	-0,117978	1,356005	0,341976	0,972992	0,130365	0,176537	-0,178770	13,290195	-0,636193	0,600186	-0,806735	-2,930970	-1,381460	-9,814079	30,905036	13,113848	0,130365	0,176537	-0,178770	27,148376	-10,869867	0,600186	0,130365	0,176537	-0,178770	27,148376	-10,869867	0,600186
14:38:01,43	0,383007	3,296966	-0,117978	1,356005	0,341976	0,972992	0,132462	0,180183	-0,179970	13,060454	-0,536274	0,580129	-0,805485	-2,926776	-1,379119	-9,783783	30,938508	13,128559	0,132462	0,180183	-0,179970	27,204850	-10,934555	0,580129	0,132462	0,180183	-0,179970	27,204850	-10,934555	0,580129
14:38:01,48	0,383007	3,296966	-0,117978	1,356005	0,341976	0,972992	0,128205	0,181198	-0,177630	13,051843	-0,748162	0,594839	-0,976804	-2,755825	-1,547255	-0,432702	39,391373	12,611520	0,128205	0,181198	-0,177630	27,275866	-10,812230	0,594839	0,128205	0,181198	-0,177630	27,275866	-10,812230	0,594839
14:38:01,53	0,383007	3,296966	-0,117978	1,356005	0,341976	0,972992	0,065816	0,415040	-0,345766	12,887985	-0,120523	0,077801	-0,782870	-2,918031	-1,961585	-8,438682	28,312859	13,094704	0,065816	0,415040	-0,345766	45,468615	-5,287099	0,077801	0,065816	0,415040	-0,345766	45,468615	-5,287099	0,077801
14:38:01,58	0,383007	3,296966	-0,117978	1,356005	0,341976	0,972992	0,095485	0,064244	-0,142750	11,894448	-0,687190	0,784093	-0,687840	-2,956917	-1,344239	-11,877019	23,788149	13,317812	0,095485	0,064244	-0,142750	16,937575	-8,182780	0,784093	0,095485	0,064244	-0,142750	16,937575	-8,182780	0,784093
14:38:01,63	0,383005	3,297108	-0,117994	1,306009	0,341982	0,972976	0,095485	0,064244	-0,142750	11,894448	-0,687190	0,784093	-0,699655	-2,874772	-1,127614	-8,060549	24,803671	13,184602	0,095485	0,064244	-0,142750	16,937575	-8,182780	0,784093	0,095485	0,064244	-0,142750	16,937575	-8,182780	0,784093
14:38:01,68	0,383005	3,297108	-0,117994	1,306009	0,341982	0,972976	0,030253	0,115548	0,073876	12,014325	-1,281849	0,650883	-0,703017	-2,869807	-1,127955	-7,981632	24,864684	13,234560	0,030253	0,115548	0,073876	21,084843	-3,656737	0,650883	0,030253	0,115548	0,073876	21,084843	-3,656737	0,650883
14:38:01,73	0,383005	3,297108	-0,117994	1,306009	0,341982	0,972976	0,027635	0,120942	0,073534	11,826111	-1,380188	0,700840	-0,705210	-2,872349	-1,125610	-7,936558	24,914323	13,214123	0,027635	0,120942	0,073534	21,320093	-3,549503	0,700840	0,027635	0,120942	0,073534	21,320093	-3,549503	0,700840
14:38:01,78	0,383005	3,297108	-0,117994	1,306009	0,341982	0,972976	0,030932	0,121571	0,075880	11,858955	-1,194488	0,680403	-0,701515	-2,869269	-1,122063	-7,848675	24,888662	13,235560	0,030932	0,121571	0,075880	21,402273	-3,622678	0,680403	0,030932	0,121571	0,075880	21,402273	-3,622678	0,680403
14:38:01,83	0,383005	3,297108	-0,117994	1,306009	0,341982	0,972976	0,026417	0,119911	0,079427	11,966977	-1,340332	0,701841	-0,703200	-2,871949	-1,121291	-7,815158	24,864247	13,194515	0,026417	0,119911	0,079427	21,380010	-3,414089	0,701841	0,026417	0,119911	0,079427	21,380010	-3,414089	0,701841
14:38:01,88	0,383005	3,297108	-0,117994	1,306009	0,341982	0,972976	0,028999	0,118219	0,086082	12,076891	-1,142860	0,705974	-0,701341	-2,872350	-1,115407	-7,782955	24,876022	13,239694	0,028999	0,118219	0,086082	21,357077	-3,419263	0,705974	0,028999	0,118219	0,086082	21,357077	-3,419263	0,705974
14:38:01,93	0,383005	3,297108	-0,117994	1,306009	0,341982	0,972976	0,028999	0,118219	0,086082	12,076891	-1,142860	0,705974	-0,711972	-2,865347	-1,127064	-7,617350	25,256184	13,208012	0,028999	0,118219	0,086082	21,357077	-3,419263	0,705974	0,028999	0,118219	0,086082	21,357077	-3,419263	0,705974
14:38:01,98	0,383005	3,297108	-0,117994	1,306009	0,341982	0,972976	0,028250	0,130928	0,074426	11,828071	-1,228475	0,674293	-0,981496	-2,720697	-1,537322	0,452785	38,659964	12,562811	0,028250	0,130928	0,074426	22,105889	-3,446074	0,674293	0,028250	0,130928	0,074426	22,105889	-3,446074	0,674293
14:38:02,03	0,383005	3,297108	-0,117994	1,306009	0,341982	0,972976	0,037741	0,436668	-0,335833	11,572657	-0,447903	0,029092	-0,778655	-2,916813	-1,853839	-9,247916	27,048219	13,162593	0,037741	0,436668	-0,335833	45,851081	-3,410534	0,029092	0,037741	0,436668	-0,335833	45,851081	-3,410534	0,029092
14:38:02,08	0,383005	3,297108	-0,117994	1,306009	0,341982	0,972976	0,106162	0,162944	-0,652349	10,899872	0,514827	0,628874	-0,689949	-2,973043	-1,376186	-13,080835	22,907828	13,347739	0,106162	0,162944	-0,652349	23,690993	-7,818874	0,628874	0,106162	0,162944	-0,652349	23,690993	-7,818874	0,628874
14:38:02,13	0,383034	3,297057	-0,117979	1,255958	0,342002	0,972947	0,110505	0,058007	-0,174696	10,854471	-0,508534	0,814020	-0,715437	-2,891140	-1,135628	-9,584858	24,536245	13,215649	0,110505	0,058007	-0,174696	15,408012	-9,183178	0,814020	0,110505	0,058007	-0,174696	15,408012	-9,183178	0,814020
14:38:02,18	0,383034	3,297057	-0,117979	1,255958	0,342002	0,972947	0,052319	0,121032	0,065861	10,735398	-1,320792	0,681929	-0,716512	-2,892678	-1,132074	-9,569660	24,619635	13,273729	0,052319	0,121032	0,065861	20,236420	-5,427864	0,681929	0,052319	0,121032	0,065861	20,236420	-5,427864	0,681929
14:38:02,23	0,383034	3,297057	-0,117979	1,255958	0,342002	0,972947	0,054188	0,121194	0,069415	10,806797	-1,252135	0,740010	-0,716466	-2,893725	-1,130167	-9,551251	24,587200	13,208206	0,054188	0,121194	0,069415	20,320527	-5,505927	0,740010	0,054188	0,121194	0,069415	20,320527	-5,505927	0,740010
14:38:02,28	0,383034	3,297057	-0,117979	1,255958	0,342002	0,972947	0,055073	0,120631	0,071323	10,817213	-1,173993	0,674486	-0,717131	-2,891554	-1,135226	-9,581581	24,625309	13,232405	0,055073	0,120631	0,071323	20,286709	-5,497199	0,674486	0,055073	0,120631	0,071323	20,286709	-5,497199	0,674486
14:38:02,33	0,383034	3,297057	-0,117979	1,255958	0,342002	0,972947	0,053524	0,122292	0,066263	10,748654	-1,299828	0,698686	-0,717586	-2,892465	-1,135199	-9,529162	24,647440	13,232344	0,053524	0,122292	0,066263	20,348577	-5,501491	0,698686	0,053524	0,122292	0,066263	20,348577	-5,501491	0,698686
14:38:02,38	0,383034	3,297057	-0,117979	1,255958	0,342002	0,972947	0,054541	0,122230	0,066291	10,797243	-1,212611	0,698625	-0,715830	-2,894870	-1,132117	-9,551229	24,646163	13,191841	0,055746	0,119507	0,069372	20,308017	-5,544496	0,658121	0,055746	0,119507	0,069372	20,308017	-5,544496	0,658121
14:38:02,43	0,383034	3,297057	-0,117979	1,255958	0,342002	0,972947	0,055746	0,119507	0,069372	10,926697	-1,168462	0,658121	-0,718876	-2,892891	-1,133680	-9,599219	24,685243	13,228220	0,055746	0,119507	0,069372	20,308017	-5,544496	0,658121	0,055746	0,119507	0,069372	20,308017	-5,544496	0,658121
14:38:02,48	0,383034	3,297057	-0,117979	1,255958	0,342002	0,972947	0,055555	0,123134	0,067810	10,747933	-1,239480	0,694500	-0,715916	-2,890712	-1,134054	-9,572218	24,649203	13,237541	0,055555	0,123134	0,067810	20,413986	-5,600542	0,694500	0,055555	0,123134	0,067810	20,413986	-5,600542	0,694500
14:38:02,53	0,383034	3,297057	-0,117979	1,255958	0,342002	0,972947	0,052188	0,121661	0,067435	10,806863	-1,373149	0,703821	-0,717066	-2,893275	-1,137176	-9,566965	24,657734	13,205165	0,052188	0,121661	0,067435	20,357217	-5,469919	0,703821	0,052188	0,121661	0,067435	20,357217	-5,469919	0,703821
14:38:02,58	0,383034	3,297057	-0,117979	1,255958	0,342002	0,972947	0,054983	0,121376	0,064313	10,831695	-1,227558	0,671445	-0,718799	-2,891266	-1,132487	-9,546199	24,646263	13,240490	0,054983	0,121376	0,064313	20,359682	-5,543686	0,671445	0,054983	0,121376	0,064313	20,359682	-5,543686	0,671445
14:38:02,63	0,383034	3,297057	-0,117979	1,255958	0,342002	0,972947	0,054109	0,123881	0,069003	10,701882	-1,249247	0,706771	-0,716946	-2,888402	-1,135627	-9,516537	24,699626	13,196099	0,054109	0,123881	0,069003	20,426514	-5,496825	0,706771	0,054109	0,123881	0,069003	20,426514	-5,496825	0,706771
14:38:02,68	0,383034	3,297057	-0,117979	1,255958	0,342002	0,972947	0,050702	0,123708	0,065863	10,771924	-1,427412	0,662379	-0,719952	-2,892447	-1,136770	-9,534740	24,654700	13,218649	0,055709	0,124288	0,064719	20,450349	-5,533500	0,684929	0,055709	0,124288	0,064719	20,450349	-5,533500	0,684929
14:38:02,73	0,383034	3,297057	-0,117979	1,255958	0,342002	0,972947	0,055709	0,124288	0,064719	10,693725	-1,160382	0,684929	-0,718826	-2,890269	-1,134449	-9,564603	24,678582	13,233361	0,055709	0,124288	0,064719	20,450349	-5,533500	0,684929	0,055709	0,124288	0,064719	20,450349	-5,533500	0,684929
14:38:02,78	0,383034	3,297057	-0,117979	1,255958	0,342002	0,972947	0,053260	0,124402	0,067041	10,693543	-1,325530	0,699642	-0,719444	-2,896251	-1,135588	-9,574667	24,632900	13,241391	0,053260	0,124402	0,067041	20,459124	-5,506405	0,699642	0,053260	0,124402	0,067041	20,459124	-5,506405	0,699642
14:38:02,83	0,383034	3,297057	-0,117979	1,255958	0,342002	0,972947	0,058749	0,121947	0,065902	10,776639	-1,025972	0,707671	-0,719346	-2,890671	-1,132514	-9,543606	24,687734	13,207886	0,058749	0,121947	0,065902	20,349458	-5,637741	0,707671	0,058749	0,121947	0,065902	20,349458	-5,637741	0,707671
14:38:02,88	0,383034	3,297057	-0,117979	1,255958	0,342002	0,972947	0,053867	0,124652	0,068976	10,698972	-1,280314	0,674167	-0,717647	-2,891886	-1,134044	-9,554759	24,637726	13,236514	0,053867	0,124652	0,068976	20,484171	-5,508907	0,674167	0,053867	0,124652	0,068976	20,484171	-5,508907	0,674167
14:38:02,94	0,383034	3,297057	-0,117979	1,255958	0,342002	0,972947	0,054071	0,122573	0,067445	10,758201	-1,254391	0,702795	-0,719435	-2,893421	-1,132114	-9,584453	24,671740	13,231353	0,054071	0,122573	0,067445	20,380191	-5,498952	0,702795	0,054071	0,122573	0,067445	20,380191	-5,498952	0,702795
14:38:02,99	0,383034	3,297057	-0,117979	1,255958	0,342002	0,972947	0,056293	0,123354	0,069375	10,732216	-1,181555	0,697633	-0,720522	-2,889369	-1,133299	-9,537645	24,686427	13,203405	0,056293	0,123354	0,069375	20,415488	-5,600564	0,697633	0,056293	0,123354	0,069375	20,415488	-5,600564	0,697633
14:38:03,04	0,383034	3,297057	-0,117979	1,255958	0,342002	0,972947	0,053328	0,126321	0,068190	10,614031	-1,302532	0,669686	-0,714156	-2,890893	-1,137153	-9,567600	24,644456	13,244349	0,053328	0,126321	0,068190	20,530249	-5,488803	0,669686	0,053328	0,126321	0,068190	20,530249	-5,488803	0,669686
14:38:03,09	0,383034	3,297057	-0,117979	1,255958	0,342002	0,972947	0,051465	0,120046	0,064336	10,889036	-1,404377	0,710630	-0,718199	-2,893686	-1,135237	-9,568986	24,708491	13,200530	0,051465	0,120046	0,064336	20,312622	-5,444384	0,710630	0,051465	0,120046	0,064336	20,312622	-5,444384	0,710630
14:38:03,14	0,383034	3,297057	-0,117979	1,255958	0,342002	0,972947	0,055905	0,122151	0,066252	10,834323	-1,206711	0,666810	-0,718716	-2,891579	-1,134055	-9,525204	24,691581	13,208732	0,055905	0,122151	0,066252	20,423174	-5,595264	0,666810	0,055905	0,122151	0,066252	20,423174	-5,595264	0,666810
14:38:03,19	0,383034	3,297057	-0,117979	1,255958	0,342002	0,972947	0,054339	0,123653	0,067435	10,763491	-1,241773	0,675012	-0,717587	-2,892815	-1,137899	-9,531145	24,673376	13,259012	0,054339	0,123653	0,067435	20,470212	-5,507393	0,675012	0,054339	0,123653	0,067435	20,470212	-5,507393	0,675012
14:38:03,24	0,383034	3,297057	-0,117979	1,255958	0,342002	0,972947	0,054845	0,122056	0,063590	10,827777	-1,211512	0,725293	-0,717655	-2,892335	-1,134440	-9,568310	24,663686	13,232813	0,054845	0,122056	0,063590	20,409165	-5,516839	0,725293	0,054845	0,122056	0,063590	20,409165	-5,516839	0,725293
14:38:03,29	0,383034	3,297057	-0,117979	1,255958	0,342002	0,972947	0,054463	0,122355	0,067049	10,785237	-1,258696	0,699093	-0,716433	-2,889459	-1,134813	-9,544109	24,684199	13,253466	0,054463	0,122355	0,067049	20,390123	-5,534068	0,699093	0,054463	0,122355	0,067049	20,390123	-5,534068	0,699093
14:38:03,34	0,383034	3,297057	-0,117979	1,255958	0,342002	0,972947	0,051361	0,122735	0,066677	10,795363	-1,409293	0,719747	-0,716496	-2,892897	-1,136761	-9,571043	24,658391	13,243891	0,051361	0,122735	0,066677	20,430047	-5,441166	0,719747	0,051361	0,122735	0,066677	20,430047	-5,441166	0,719747
14:38:03,39	0,383034	3,297057	-0,117979	1,255958	0,342002	0,972947	0,054370	0,121070	0,064728	10,846091	-1,263248	0,710171	-0,719261	-2,892963	-1,136015	-9,520367	24,726626	13,176782	0,055810	0,123432	0,065475	20,497132	-5,559698	0,643063	0,055810	0,123432	0,065475	20,497132	-5,559698	0,643063
14:38:03,44	0,383034	3,297057	-0,117979	1,255958	0,342002	0,972947	0,055810	0,123432	0,065475	10,807732	-1,178632	0,643063	-0,717585	-2,892506	-1,133658	-9,534902	24,650704	13,217029	0,055810	0,123432	0,065475	20,497132	-5,559698	0,643063	0,055810	0,123432	0,065475	20,497132	-5,559698	0,643063
14:38:03,49	0,383034	3,297057	-0,117979	1,255958	0,342002	0,972947	0,054576	0,122209	0,067831	10,798280	-1,217423	0,683310	-0,717539	-2,893864	-1,133652	-9,518392	24,650757	13,206974	0,054576	0,122209	0,067831	20,391721	-5,501626	0,683310	0,054576	0,122209	0,067831	20,391721	-5,501626	0,683310
14:38:03,54	0,383034	3,297057	-0,117979	1,255958	0,342002	0,972947	0,055730	0,121490	0,067837	10,843969	-1,143147	0,673254	-0,715217	-2,889217	-1,132500	-9,519848	24,639968	13,211878	0,055730	0,121490	0,067837	20,380968	-5,517934	0,673254	0,055730	0,121490	0,067837	20,380968	-5,517934	0,673254
14:38:03,59	0,383034	3,297057	-0,117979	1,255958	0,342002	0,972947	0,050544	0,121803	0,068989	10,817643	-1,408685	0,678158	-0,717583	-2,895863	-1,131715	-9,550117	24,657421	13,206031	0,050544	0,121803	0,068989	20,379180	-5,376371	0,678158	0,050544	0,121803	0,068989	20,379180	-5,376371	0,678158
14:38:03,64	0,383034	3,297057	-0,117979	1,255958	0,342002	0,972947	0,057482	0,120529	0,069774	10,883886	-1,082830	0,672311	-0,714631	-2,892971	-1,136750	-9,537590	24,689359	13,235153	0,057482	0,120529	0,069774	20,345391	-5,595178	0,672311	0,057482	0,120529	0,069774	20,345391	-5,595178	0,672311
14:38:03,69	0,383034	3,297057	-0,117979	1,255958	0,342002	0,972947	0,053502	0,119419	0,064740	10,975532	-1,294941	0,701434	-0,718700	-2,894361	-1,132493	-9,526414	24,685284	13,202337	0,053502	0,119419	0,064740	20,349898	-5,494813	0,701434	0,053502	0,119419	0,064740	20,349898	-5,494813	0,701434
14:38:03,74	0,383034	3,297057	-0,117979	1,255958	0,342002	0,972947	0,056740	0,122247	0,068997	10,830507	-1,114821	0,668618	-0,716418	-2,890096	-1,132897	-9,552567	24,700449	13,218900	0,056740	0,122247	0,068997	20,426914	-5,568918	0,668618	0,056740	0,122247	0,068997	20,426914	-5,568918	0,668618
14:38:03,79	0,383034	3,297057	-0,117979	1,255958	0,342002	0,972947	0,051906	0,122404	0,068593	10,822429	-1,396440	0,685181	-0,718710	-2,892262	-1,134443	-9,522635	24,688357	13,203893	0,051906	0,122404	0,068593	20,431115	-5,471039	0,685181	0,051906	0,122404	0,068593	20,431115	-5,471039	0,685181
14:38:03,84	0,383034	3,297057	-0,117979	1,255958	0,342002	0,972947	0,054927	0,123305	0,067047	10,780038	-1,207350	0,670174	-0,717013	-2,890483	-1,137548	-9,537409	24,673803	13,225406	0,054927	0,123305	0,067047	20,459503	-5,519143	0,670174	0,054927	0,123305	0,067047	20,459503	-5,519143	0,670174
14:38:03,89	0,383034	3,297057	-0,117979	1,255958	0,342002	0,972947	0,052539	0,122726	0,063941	10,790180	-1,337084	0,691687	-0,717570	-2,889509	-1,132502	-9,538493	24,699225	13,223209	0,052539	0,122726	0,063941	20,424155	-5,461358	0,691687	0,052539	0,122726	0,063941	20,424155	-5,461358	0,691687
14:38:03,94	0,383034	3,297057	-0,117979	1,255958	0,342002	0,972947	0,051973	0,123695	0,068987	10,761266	-1,380140	0,689490	-0,719946	-2,889048	-1,132885	-9,565166	24,764952	13,254550	0,051973	0,123695	0,068987	20,471308	-5,460022	0,689490	0,051973	0,123695	0,068987	20,471308	-5,460022	0,689490
14:38:03,99	0,383034	3,297057	-0,117979	1,255958	0,342002	0,972947	0,052762	0,125983	0,068604	10,685851	-1,395077	0,720831	-0,989053	-2,790854	-1,554310	-3,433883	37,693505	12,633409	0,052762	0,125983	0,068604	20,575536	-5,536892	0,720831	0,052762	0,125983	0,068604	20,575536	-5,536892	0,720831
14:38:04,04	0,383034	3,297057	-0,117979	1,255958	0,342002	0,972947	0,102277	0,408134	-0,352820	10,276124	0,025297	0,099689	-0,772990	-2,940839	-1,784223	-11,162989	26,164205	13,196226	0,102277	0,408134	-0,352820	42,314613	-8,003486	0,099689	0,102277	0,408134	-0,352820	42,314613	-8,003486	0,099689
14:38:04,09	0,383034	3,297057	-0,117979	1,255958	0,342002	0,972947	0,124136	0,146025	-0,582734	10,056542	0,233001	0,662506	-0,705883	-3,010070	-1,342009	-15,990939	22,853234	13,356547	0,124136	0,146025	-0,582734	21,519527	-9,511690	0,662506	0,124136	0,146025	-0,582734	21,519527	-9,511690	0,662506
14:38:04,14	0,382910	3,296972	-0,117962	1,205968	0,341985	0,972963	0,150539	0,053293	-0,140520	9,597270	-0,919709	0,822828	-0,726778	-2,924878	-1,121338	-11,809882	24,082129	13,247071	0,150539	0,053293	-0,140520	13,780759	-12,736996	0,822828	0,150539	0,053293	-0,140520	13,780759	-12,736996	0,822828
14:38:04,19	0,382910	3,296972	-0,117962	1,205968	0,341985	0,972963	0,087208	0,113985	0,080152	9,596064	-1,206448	0,713351	-0,723782	-2,926800	-1,113568	-11,806891	24,075684	13,222958	0,087208	0,113985	0,080152	18,543881	-8,052282	0,713351	0,087208	0,113985	0,080152	18,543881	-8,052282	0,713351
14:38:04,24	0,382910	3,296972	-0,117962	1,205968	0,341985	0,972963	0,087374	0,110429	0,087922	9,776865	-1,192007	0,689238	-0,723129	-2,920312	-1,112780	-11,766164	24,098666	13,248097	0,087374	0,110429	0,087922	18,445573	-8,050868	0,689238	0,087374	0,110429	0,087922	18,445573	-8,050868	0,689238
14:38:04,29	0,382910	3,296972	-0,117962	1,205968	0,341985	0,972963	0,081429	0,113107	0,088710	9,677876	-1,477389	0,714378	-0,723103	-2,922580	-1,113551	-11,747940	24,063065	13,232371	0,081429	0,113107	0,088710	18,556807	-7,869534	0,714378	0,081429	0,113107	0,088710	18,556807	-7,869534	0,714378
14:38:04,34	0,382910	3,296972	-0,117962	1,205968	0,341985	0,972963	0,083380	0,111951	0,087939	9,716303	-1,342329	0,698652	-0,725255	-2,920710	-1,109614	-11,659979	24,086611	13,258802	0,083380	0,111951	0,087939	18,504437	-7,887665	0,698652	0,083380	0,111951	0,087939	18,504437	-7,887665	0,698652
14:38:04,39	0,382910	3,296972	-0,117962	1,205968	0,341985	0,972963	0,082836	0,114749	0,091875	9,635144	-1,306211	0,725083	-0,725825	-2,918938	-1,107699	-11,663206	24,115112	13,234522	0,082836	0,114749	0,091875	18,642973	-7,808847	0,725083	0,082836	0,114749	0,091875	18,642973	-7,808847	0,725083
14:38:04,44	0,382910	3,296972	-0,117962	1,205968	0,341985	0,972963	0,081587	0,116129	0,093790	9,586470	-1,388204	0,700803	-0,723516	-2,918130	-1,110373	-11,665549	24,101290	13,299236	0,081587	0,116129	0,093790	18,702603	-7,792794	0,700803	0,081587	0,116129	0,093790	18,702603	-7,792794	0,700803
14:38:04,49	0,382910	3,296972	-0,117962	1,205968	0,341985	0,972963	0,079733	0,114534	0,091117	9,656283	-1,479723	0,765516	-0,973969	-2,774839	-1,412157	-3,618751	36,477150	12,650494	0,079733	0,114534	0,091117	18,647187	-7,738785	0,765516	0,079733	0,114534	0,091117	18,647187	-7,738785	0,765516
14:38:04,54	0,382910	3,296972	-0,117962	1,205968	0,341985	0,972963	0,080866	0,403078	-0,210668	9,393192	-0,640013	0,116775	-0,761740	-2,972048	-1,752027	-13,408224	24,401576	13,237467	0,080866	0,403078	-0,210668	41,034809	-6,988008	0,116775	0,080866	0,403078	-0,210668	41,034809	-6,988008	0,116775
14:38:04,59	0,382910	3,296972	-0,117962	1,205968	0,341985	0,972963	0,145539	0,120678	-0,550537	8,725526	0,282814	0,703747	-0,683677	-2,989321	-1,217847	-15,520757	20,753800	13,351493	0,145539	0,120678	-0,550537	18,198714	-11,141970	0,703747	0,145539	0,120678	-0,550537	18,198714	-11,141970	0,703747
14:38:04,64	0,382975	3,296998	-0,117974	1,155942	0,341984	0,972992	0,121467	0,044437	-0,016358	8,474702	-0,974546	0,817774	-0,704566	-2,913867	-0,980758	-12,077187	22,361418	13,245449	0,121467	0,044437	-0,016358	11,963007	-10,509682	0,817774	0,121467	0,044437	-0,016358	11,963007	-10,509682	0,817774
14:38:04,69	0,382975	3,296998	-0,117974	1,155942	0,341984	0,972992	0,066565	0,100254	0,220732	8,686243	-1,651007	0,711730	-0,705112	-2,912791	-0,981095	-12,049850	22,370560	13,303873	0,066565	0,100254	0,220732	16,556179	-6,876388	0,711730	0,066565	0,100254	0,220732	16,556179	-6,876388	0,711730
14:38:04,74	0,382975	3,296998	-0,117974	1,155942	0,341984	0,972992	0,065907	0,101265	0,220394	8,655257	-1,666126	0,770154	-0,705033	-2,913407	-0,980318	-12,024306	22,386788	13,284200	0,065907	0,101265	0,220394	16,604556	-6,839844	0,770154	0,065907	0,101265	0,220394	16,604556	-6,839844	0,770154
14:38:04,79	0,382975	3,296998	-0,117974	1,155942	0,341984	0,972992	0,066401	0,100889	0,221171	8,701633	-1,626443	0,750480	-0,707387	-2,911807	-0,979996	-12,045364	22,439343	13,222747	0,066401	0,100889	0,221171	16,621420	-6,838921	0,750480	0,066401	0,100889	0,221171	16,621420	-6,838921	0,750480
14:38:04,84	0,382975	3,296998	-0,117974	1,155942	0,341984	0,972992	0,066192	0,103727	0,221493	8,589039	-1,681806	0,689028	-0,706763	-2,908851	-0,981524	-12,009311	22,423554	13,252418	0,066192	0,103727	0,221493	16,731613	-6,877907	0,689028	0,066192	0,103727	0,221493	16,731613	-6,877907	0,689028
14:38:04,89	0,382975	3,296998	-0,117974	1,155942	0,341984	0,972992	0,063321	0,104665	0,219966	8,544618	-1,792018	0,718698	-0,706758	-2,910905	-0,980740	-12,012948	22,420448	13,251575	0,063321	0,104665	0,219966	16,760822	-6,762688	0,718698	0,063321	0,104665	0,219966	16,760822	-6,762688	0,718698
14:38:04,94	0,382975	3,296998	-0,117974	1,155942	0,341984	0,972992	0,065097	0,103634	0,220750	8,593739	-1,701242	0,717855	-0,708383	-2,908998	-0,981825	-11,942366	22,457523	13,330221	0,065097	0,103634	0,220750	16,728983	-6,811360	0,717855	0,065097	0,103634	0,220750	16,728983	-6,811360	0,717855
14:38:04,99	0,382975	3,296998	-0,117974	1,155942	0,341984	0,972992	0,061984	0,101353	0,219604	8,718783	-1,858993	0,743662	-0,703227	-2,909350	-0,981885	-12,006152	22,423977	13,277382	0,061984	0,101353	0,219604	16,675002	-6,724747	0,743662	0,061984	0,101353	0,219604	16,675002	-6,724747	0,743662
14:38:05,04	0,382975	3,296998	-0,117974	1,155942	0,341984	0,972992	0,061984	0,101353	0,219604	8,718783	-1,858993	0,743662	-0,709532	-2,912140	-0,982950	-11,956643	22,490394	13,249073	0,061984	0,101353	0,219604	16,675002	-6,724747	0,743662	0,061984	0,101353	0,219604	16,675002	-6,724747	0,743662
14:38:05,09	0,382975	3,296998	-0,117974	1,155942	0,341984	0,972992	0,067553	0,105419	0,218540	8,589654	-1,559733	0,715354	-0,708456	-2,911086	-0,982643	-11,980035	22,441348	13,286660	0,067553	0,105419	0,218540	16,865008	-6,862660	0,715354	0,067553	0,105419	0,218540	16,865008	-6,862660	0,715354
14:38:05,14	0,382975	3,296998	-0,117974	1,155942	0,341984	0,972992	0,066102	0,105013	0,218846	8,556565	-1,630928	0,752941	-0,708989	-2,911394	-0,980325	-11,970012	22,463483	13,261492	0,066102	0,105013	0,218846	16,800094	-6,819939	0,752941	0,066102	0,105013	0,218846	16,800094	-6,819939	0,752941
14:38:05,19	0,382975	3,296998	-0,117974	1,155942	0,341984	0,972992	0,066636	0,105320	0,221165	8,564763	-1,605556	0,727772	-0,705509	-2,912498	-0,983840	-11,992260	22,457304	13,239873	0,066636	0,105320	0,221165	16,832421	-6,836473	0,727772	0,066636	0,105320	0,221165	16,832421	-6,836473	0,727772
14:38:05,24	0,382975	3,296998	-0,117974	1,155942	0,341984	0,972992	0,065852	0,101755	0,217649	8,733681	-1,662516	0,706154	-0,707769	-2,911161	-0,982258	-11,952198	22,480832	13,263286	0,065852	0,101755	0,217649	16,721465	-6,831868	0,706154	0,065852	0,101755	0,217649	16,721465	-6,831868	0,706154
14:38:05,29	0,382975	3,296998	-0,117974	1,155942	0,341984	0,972992	0,065824	0,104381	0,219231	8,637550	-1,641023	0,729567	-0,706584	-2,911139	-0,984194	-11,940839	22,469005	13,264177	0,065824	0,104381	0,219231	16,831454	-6,808204	0,729567	0,065824	0,104381	0,219231	16,831454	-6,808204	0,729567
14:38:05,34	0,382975	3,296998	-0,117974	1,155942	0,341984	0,972992	0,065213	0,103365	0,217295	8,685800	-1,657066	0,730457	-0,706039	-2,910292	-0,982638	-11,953853	22,450169	13,277515	0,065213	0,103365	0,217295	16,799977	-6,776251	0,730457	0,065213	0,103365	0,217295	16,799977	-6,776251	0,730457
14:38:05,39	0,382975	3,296998	-0,117974	1,155942	0,341984	0,972992	0,064207	0,103317	0,218851	8,665513	-1,711231	0,743796	-0,706642	-2,910487	-0,981965	-11,970416	22,473119	13,279089	0,064207	0,103317	0,218851	16,775867	-6,751444	0,743796	0,064207	0,103317	0,218851	16,775867	-6,751444	0,743796
14:38:05,45	0,382975	3,296998	-0,117974	1,155942	0,341984	0,972992	0,064677	0,103742	0,219525	8,654976	-1,712588	0,745370	-0,703702	-2,912269	-0,982256	-11,968515	22,442949	13,262777	0,064677	0,103742	0,219525	16,798739	-6,789729	0,745370	0,064677	0,103742	0,219525	16,798739	-6,789729	0,745370
14:38:05,50	0,382975	3,296998	-0,117974	1,155942	0,341984	0,972992	0,064751	0,100305	0,219234	8,808537	-1,692032	0,729058	-0,704266	-2,912408	-0,983026	-11,963671	22,468288	13,268735	0,064751	0,100305	0,219234	16,682474	-6,774947	0,729058	0,064751	0,100305	0,219234	16,682474	-6,774947	0,729058
14:38:05,55	0,382975	3,296998	-0,117974	1,155942	0,341984	0,972992	0,065153	0,100724	0,218463	8,811134	-1,679597	0,735016	-0,705411	-2,910958	-0,983421	-11,951482	22,489683	13,264707	0,065153	0,100724	0,218463	16,717933	-6,794077	0,735016	0,065153	0,100724	0,218463	16,717933	-6,794077	0,735016
14:38:05,60	0,382975	3,296998	-0,117974	1,155942	0,341984	0,972992	0,064469	0,102440	0,218069	8,746507	-1,715267	0,730988	-0,707831	-2,907015	-0,984190	-11,961900	22,483867	13,308869	0,064469	0,102440	0,218069	16,788040	-6,776112	0,730988	0,064469	0,102440	0,218069	16,788040	-6,776112	0,730988
14:38:05,65	0,382975	3,296998	-0,117974	1,155942	0,341984	0,972992	0,062264	0,106508	0,217300	8,524740	-1,836058	0,775150	-0,704828	-2,912298	-0,982247	-11,945958	22,448224	13,262510	0,062264	0,106508	0,217300	16,885589	-6,723786	0,775150	0,062264	0,106508	0,217300	16,885589	-6,723786	0,775150
14:38:05,70	0,382975	3,296998	-0,117974	1,155942	0,341984	0,972992	0,065338	0,101265	0,219243	8,774441	-1,644567	0,728791	-0,708362	-2,909347	-0,984240	-11,955314	22,496231	13,226423	0,065338	0,101265	0,219243	16,723773	-6,773628	0,728791	0,065338	0,101265	0,219243	16,723773	-6,773628	0,728791
14:38:05,75	0,382975	3,296998	-0,117974	1,155942	0,341984	0,972992	0,064549	0,105802	0,217250	8,575455	-1,717707	0,692704	-0,707163	-2,909659	-0,982263	-11,933862	22,458621	13,253027	0,064549	0,105802	0,217250	16,880879	-6,784823	0,692704	0,064549	0,105802	0,217250	16,880879	-6,784823	0,692704
14:38:05,80	0,382975	3,296998	-0,117974	1,155942	0,341984	0,972992	0,064220	0,104608	0,219226	8,615701	-1,697445	0,719307	-0,707224	-2,910537	-0,985780	-11,972282	22,497500	13,246976	0,064220	0,104608	0,219226	16,827392	-6,738715	0,719307	0,064220	0,104608	0,219226	16,827392	-6,738715	0,719307
14:38:05,85	0,382975	3,296998	-0,117974	1,155942	0,341984	0,972992	0,065011	0,104221	0,215709	8,650260	-1,709017	0,713256	-0,708924	-2,912440	-0,984977	-11,941109	22,482852	13,254811	0,065011	0,104221	0,215709	16,831609	-6,812392	0,713256	0,065011	0,104221	0,215709	16,831609	-6,812392	0,713256
14:38:05,90	0,382975	3,296998	-0,117974	1,155942	0,341984	0,972992	0,067509	0,104741	0,216513	8,626103	-1,544804	0,721092	-0,708910	-2,911234	-0,981100	-11,941068	22,486121	13,247893	0,067509	0,104741	0,216513	16,848299	-6,844266	0,721092	0,067509	0,104741	0,216513	16,848299	-6,844266	0,721092
14:38:05,95	0,382975	3,296998	-0,117974	1,155942	0,341984	0,972992	0,066457	0,105333	0,220390	8,598193	-1,601085	0,714174	-0,710121	-2,913213	-0,981092	-11,961469	22,491548	13,262304	0,066457	0,105333	0,220390	16,866826	-6,817998	0,714174	0,066457	0,105333	0,220390	16,866826	-6,817998	0,714174
14:38:06,00	0,382975	3,296998	-0,117974	1,155942	0,341984	0,972992	0,068777	0,105391	0,220398	8,589656	-1,500857	0,728585	-0,704217	-2,912398	-0,981853	-11,946611	22,478040	13,268168	0,068777	0,105391	0,220398	16,862874	-6,899844	0,728585	0,068777	0,105391	0,220398	16,862874	-6,899844	0,728585
14:38:06,05	0,382975	3,296998	-0,117974	1,155942	0,341984	0,972992	0,065119	0,100687	0,219637	8,830026	-1,671451	0,734449	-0,704119	-2,909134	-0,984585	-11,886331	22,464730	13,235370	0,065119	0,100687	0,219637	16,733933	-6,783286	0,734449	0,065119	0,100687	0,219637	16,733933	-6,783286	0,734449
14:38:06,10	0,382975	3,296998	-0,117974	1,155942	0,341984	0,972992	0,062244	0,102234	0,216905	8,768193	-1,762102	0,701650	-0,708409	-2,910196	-0,984212	-11,964804	22,467157	13,264199	0,062244	0,102234	0,216905	16,793543	-6,648234	0,701650	0,062244	0,102234	0,216905	16,793543	-6,648234	0,701650
14:38:06,15	0,382975	3,296998	-0,117974	1,155942	0,341984	0,972992	0,065308	0,105418	0,217278	8,565492	-1,671911	0,730480	-0,705391	-2,911031	-0,985367	-11,934766	22,473388	13,250655	0,065308	0,105418	0,217278	16,840783	-6,798623	0,730480	0,065308	0,105418	0,217278	16,840783	-6,798623	0,730480
14:38:06,20	0,382975	3,296998	-0,117974	1,155942	0,341984	0,972992	0,064523	0,102386	0,216123	8,743532	-1,689866	0,716935	-0,708276	-2,908831	-0,981078	-11,913247	22,493102	13,272509	0,064523	0,102386	0,216123	16,780870	-6,754904	0,716935	0,064523	0,102386	0,216123	16,780870	-6,754904	0,716935
14:38:06,25	0,382975	3,296998	-0,117974	1,155942	0,341984	0,972992	0,064060	0,105985	0,220411	8,584230	-1,705161	0,738790	-0,708857	-2,909715	-0,981865	-11,917348	22,508724	13,258763	0,064060	0,105985	0,220411	16,904068	-6,733857	0,738790	0,064060	0,105985	0,220411	16,904068	-6,733857	0,738790
14:38:06,30	0,382975	3,296998	-0,117974	1,155942	0,341984	0,972992	0,065116	0,106046	0,219625	8,592543	-1,661610	0,725044	-0,709435	-2,910915	-0,983032	-11,905644	22,482184	13,243690	0,065116	0,106046	0,219625	16,917160	-6,773204	0,725044	0,065116	0,106046	0,219625	16,917160	-6,773204	0,725044
14:38:06,35	0,382975	3,296998	-0,117974	1,155942	0,341984	0,972992	0,066444	0,105947	0,218457	8,580573	-1,569138	0,709971	-0,707194	-2,910694	-0,985759	-11,950250	22,478064	13,260631	0,066444	0,105947	0,218457	16,897397	-6,784995	0,709971	0,066444	0,105947	0,218457	16,897397	-6,784995	0,709971
14:38:06,40	0,382975	3,296998	-0,117974	1,155942	0,341984	0,972992	0,072134	0,104201	0,217285	8,640180	-1,358002	0,725535	-0,710768	-2,916716	-0,984204	-11,994619	22,497556	13,259255	0,072134	0,104201	0,217285	16,819958	-7,020519	0,725535	0,072134	0,104201	0,217285	16,819958	-7,020519	0,725535
14:38:06,45	0,382975	3,296998	-0,117974	1,155942	0,341984	0,972992	0,072134	0,104201	0,217285	8,640180	-1,358002	0,725535	-0,713879	-2,907358	-0,986138	-11,816502	22,622960	13,224707	0,072134	0,104201	0,217285	16,819958	-7,020519	0,725535	0,072134	0,104201	0,217285	16,819958	-7,020519	0,725535
14:38:06,50	0,382975	3,296998	-0,117974	1,155942	0,341984	0,972992	0,065586	0,111574	0,215352	8,454461	-1,606952	0,690987	-0,962172	-2,771961	-1,433540	-3,879179	35,034199	12,662399	0,065586	0,111574	0,215352	17,212997	-6,755443	0,690987	0,065586	0,111574	0,215352	17,212997	-6,755443	0,690987
14:38:06,55	0,382975	3,296998	-0,117974	1,155942	0,341984	0,972992	0,072474	0,394300	-0,232050	8,469790	-0,580450	0,128680	-0,761376	-2,927982	-1,716823	-11,579667	23,718333	13,177121	0,072474	0,394300	-0,232050	39,422353	-6,269687	0,128680	0,072474	0,394300	-0,232050	39,422353	-6,269687	0,128680
14:38:06,60	0,382975	3,296998	-0,117974	1,155942	0,341984	0,972992	0,107195	0,142395	-0,515333	7,918774	0,214148	0,643401	-0,673617	-2,990736	-1,243731	-16,145831	19,608347	13,396646	0,107195	0,142395	-0,515333	19,096807	-8,200670	0,643401	0,107195	0,142395	-0,515333	19,096807	-8,200670	0,643401
14:38:06,65	0,382945	3,296986	-0,117965	1,105947	0,341983	0,973009	0,117662	0,035017	-0,042241	7,660014	-1,141010	0,862927	-0,697623	-2,901288	-0,991646	-11,991695	21,320650	13,240304	0,117662	0,035017	-0,042241	10,408851	-10,377453	0,862927	0,117662	0,035017	-0,042241	10,408851	-10,377453	0,862927
14:38:06,70	0,382945	3,296986	-0,117965	1,105947	0,341983	0,973009	0,052201	0,100531	0,209843	7,813271	-1,803528	0,706585	-0,701604	-2,899887	-0,993566	-11,940381	21,390908	13,257250	0,052201	0,100531	0,209843	15,704926	-5,901312	0,706585	0,052201	0,100531	0,209843	15,704926	-5,901312	0,706585
14:38:06,75	0,382945	3,296986	-0,117965	1,105947	0,341983	0,973009	0,052978	0,104679	0,207924	7,684057	-1,753801	0,723531	-0,705589	-2,899751	-0,991631	-11,888455	21,406120	13,221443	0,052978	0,104679	0,207924	15,901360	-5,912598	0,723531	0,052978	0,104679	0,207924	15,901360	-5,912598	0,723531
14:38:06,80	0,382945	3,296986	-0,117965	1,105947	0,341983	0,973009	0,054852	0,108198	0,209858	7,540200	-1,618999	0,687723	-0,703252	-2,898368	-0,988876	-11,893616	21,408610	13,273805	0,054852	0,108198	0,209858	16,033754	-5,924892	0,687723	0,054852	0,108198	0,209858	16,033754	-5,924892	0,687723
14:38:06,85	0,382945	3,296986	-0,117965	1,105947	0,341983	0,973009	0,052486	0,106866	0,212614	7,609066	-1,747753	0,740085	-0,703152	-2,902730	-0,989639	-11,874068	21,450958	13,255414	0,052486	0,106866	0,212614	15,998019	-5,867903	0,740085	0,052486	0,106866	0,212614	15,998019	-5,867903	0,740085
14:38:06,90	0,382945	3,296986	-0,117965	1,105947	0,341983	0,973009	0,056214	0,104598	0,211850	7,773451	-1,558134	0,721695	-0,705483	-2,899604	-0,987722	-11,859536	21,448388	13,234696	0,056214	0,104598	0,211850	15,984365	-5,970945	0,721695	0,056214	0,104598	0,211850	15,984365	-5,970945	0,721695
14:38:06,95	0,382945	3,296986	-0,117965	1,105947	0,341983	0,973009	0,053714	0,111509	0,216605	7,661276	-1,579448	0,750767	-0,707887	-2,897109	-0,984884	-11,656301	21,610711	13,284486	0,053714	0,111509	0,216605	16,414759	-5,795965	0,750767	0,053714	0,111509	0,216605	16,414759	-5,795965	0,750767
14:38:07,00	0,382945	3,296986	-0,117965	1,105947	0,341983	0,973009	0,053714	0,111509	0,216605	7,661276	-1,579448	0,750767	-0,955302	-2,748342	-1,385281	-3,363295	34,002771	12,670850	0,053714	0,111509	0,216605	16,414759	-5,795965	0,750767	0,053714	0,111509	0,216605	16,414759	-5,795965	0,750767
14:38:07,05	0,382945	3,296986	-0,117965	1,105947	0,341983	0,973009	0,048585	0,400160	-0,183791	7,529768	-0,860214	0,137130	-0,726939	-2,954661	-1,671578	-13,482897	21,249503	13,281022	0,048585	0,400160	-0,183791	38,942344	-4,674136	0,137130	0,048585	0,400160	-0,183791	38,942344	-4,674136	0,137130
14:38:07,10	0,382945	3,296986	-0,117965	1,105947	0,341983	0,973009	0,113081	0,099233	-0,470088	7,073531	0,106369	0,747303	-0,660527	-2,958431	-1,151126	-14,886405	18,293501	13,418263	0,113081	0,099233	-0,470088	14,863323	-8,770467	0,747303	0,113081	0,099233	-0,470088	14,863323	-8,770467	0,747303
14:38:07,15	0,383025	3,297019	-0,117986	1,055955	0,341996	0,973012	0,083140	0,039833	0,050364	6,900607	-1,188002	0,884544	-0,680638	-2,891357	-0,970526	-11,708651	19,567846	13,255173	0,083140	0,039833	0,050364	10,027496	-7,714520	0,884544	0,083140	0,039833	0,050364	10,027496	-7,714520	0,884544
14:38:07,20	0,383025	3,297019	-0,117986	1,055955	0,341996	0,973012	0,035108	0,090787	0,230964	6,943505	-1,570850	0,721454	-0,677505	-2,891030	-0,968522	-11,622225	19,570889	13,277979	0,035108	0,090787	0,230964	14,070262	-4,326816	0,721454	0,035108	0,090787	0,230964	14,070262	-4,326816	0,721454
14:38:07,25	0,383025	3,297019	-0,117986	1,055955	0,341996	0,973012	0,033258	0,088237	0,232967	7,121940	-1,593722	0,744259	-0,676304	-2,890624	-0,972415	-11,615101	19,601131	13,266975	0,033258	0,088237	0,232967	14,048542	-4,204467	0,744259	0,033258	0,088237	0,232967	14,048542	-4,204467	0,744259
14:38:07,30	0,383025	3,297019	-0,117986	1,055955	0,341996	0,973012	0,032306	0,087400	0,229075	7,195217	-1,652168	0,733256	-0,682667	-2,885469	-0,972036	-11,569024	19,662323	13,267896	0,032306	0,087400	0,229075	14,056113	-4,188196	0,733256	0,032306	0,087400	0,229075	14,056113	-4,188196	0,733256
14:38:07,35	0,383025	3,297019	-0,117986	1,055955	0,341996	0,973012	0,031024	0,095488	0,229454	6,850667	-1,709552	0,734177	-0,680796	-2,889324	-0,968908	-11,535349	19,651406	13,245668	0,031024	0,095488	0,229454	14,346481	-4,144900	0,734177	0,031024	0,095488	0,229454	14,346481	-4,144900	0,734177
14:38:07,40	0,383025	3,297019	-0,117986	1,055955	0,341996	0,973012	0,033426	0,091940	0,232582	7,042556	-1,550005	0,711949	-0,683248	-2,885778	-0,971619	-11,564864	19,668290	13,301561	0,033426	0,091940	0,232582	14,259837	-4,173941	0,711949	0,033426	0,091940	0,232582	14,259837	-4,173941	0,711949
14:38:07,45	0,383025	3,297019	-0,117986	1,055955	0,341996	0,973012	0,031581	0,095837	0,229871	6,839765	-1,679941	0,767841	-0,681933	-2,886894	-0,970033	-11,519135	19,705261	13,306217	0,031581	0,095837	0,229871	14,362978	-4,159056	0,767841	0,031581	0,095837	0,229871	14,362978	-4,159056	0,767841
14:38:07,50	0,383025	3,297019	-0,117986	1,055955	0,341996	0,973012	0,031890	0,094140	0,231457	6,982910	-1,642761	0,772498	-0,683668	-2,889443	-0,970826	-11,507824	19,687293	13,266569	0,031890	0,094140	0,231457	14,372879	-4,146125	0,772498	0,031890	0,094140	0,231457	14,372879	-4,146125	0,772498
14:38:07,55	0,383025	3,297019	-0,117986	1,055955	0,341996	0,973012	0,034965	0,094368	0,230663	6,961150	-1,464066	0,732849	-0,682492	-2,885107	-0,970056	-11,511021	19,727218	13,282793	0,034965	0,094368	0,230663	14,369017	-4,208841	0,732849	0,034965	0,094368	0,230663	14,369017	-4,208841	0,732849
14:38:07,60	0,383025	3,297019	-0,117986	1,055955	0,341996	0,973012	0,030622	0,095517	0,231434	6,934342	-1,712634	0,749074	-0,683634	-2,885809	-0,968100	-11,502838	19,739091	13,291289	0,030622	0,095517	0,231434	14,432462	-4,116482	0,749074	0,030622	0,095517	0,231434	14,432462	-4,116482	0,749074
14:38:07,65	0,383025	3,297019	-0,117986	1,055955	0,341996	0,973012	0,031801	0,096155	0,233389	6,915546	-1,650173	0,757569	-0,680088	-2,887106	-0,971986	-11,486166	19,710192	13,268751	0,031801	0,096155	0,233389	14,463739	-4,146577	0,757569	0,031801	0,096155	0,233389	14,463739	-4,146577	0,757569
14:38:07,70	0,383025	3,297019	-0,117986	1,055955	0,341996	0,973012	0,031152	0,092436	0,229503	7,092246	-1,655076	0,735031	-0,681279	-2,888209	-0,972364	-11,502768	19,741513	13,289166	0,031152	0,092436	0,229503	14,348492	-4,100469	0,735031	0,031152	0,092436	0,229503	14,348492	-4,100469	0,735031
14:38:07,75	0,383025	3,297019	-0,117986	1,055955	0,341996	0,973012	0,032702	0,092916	0,229126	7,086128	-1,604475	0,755446	-0,683660	-2,887359	-0,978243	-11,510348	19,751796	13,239568	0,032702	0,092916	0,229126	14,380028	-4,171601	0,755446	0,032702	0,092916	0,229126	14,380028	-4,171601	0,755446
14:38:07,80	0,383025	3,297019	-0,117986	1,055955	0,341996	0,973012	0,033156	0,095403	0,223247	6,961918	-1,592564	0,705849	-0,681231	-2,885446	-0,973524	-11,473297	19,751053	13,295138	0,033156	0,095403	0,223247	14,451048	-4,195343	0,705849	0,033156	0,095403	0,223247	14,451048	-4,195343	0,705849
14:38:07,85	0,383025	3,297019	-0,117986	1,055955	0,341996	0,973012	0,030285	0,094256	0,227966	7,039458	-1,709408	0,761418	-0,680635	-2,886936	-0,971996	-11,491440	19,780920	13,261317	0,030285	0,094256	0,227966	14,438527	-4,086797	0,761418	0,030285	0,094256	0,227966	14,438527	-4,086797	0,761418
14:38:07,90	0,383025	3,297019	-0,117986	1,055955	0,341996	0,973012	0,031277	0,092994	0,229494	7,121839	-1,688475	0,727598	-0,684255	-2,889874	-0,973599	-11,532819	19,754670	13,212364	0,031277	0,092994	0,229494	14,421898	-4,143729	0,727598	0,031277	0,092994	0,229494	14,421898	-4,143729	0,727598
14:38:07,96	0,383025	3,297019	-0,117986	1,055955	0,341996	0,973012	0,035632	0,094660	0,227890	6,991792	-1,484736	0,678645	-0,685358	-2,887998	-0,972002	-11,490249	19,753455	13,254610	0,035632	0,094660	0,227890	14,422620	-4,281841	0,678645	0,035632	0,094660	0,227890	14,422620	-4,281841	0,678645
14:38:08,01	0,383025	3,297019	-0,117986	1,055955	0,341996	0,973012	0,034558	0,096554	0,229487	6,913553	-1,503096	0,720891	-0,684838	-2,889052	-0,973555	-11,540979	19,815761	13,282231	0,034558	0,096554	0,229487	14,493036	-4,215913	0,720891	0,034558	0,096554	0,229487	14,493036	-4,215913	0,720891
14:38:08,06	0,383025	3,297019	-0,117986	1,055955	0,341996	0,973012	0,035211	0,095577	0,227935	6,992967	-1,544222	0,748512	-0,681858	-2,888153	-0,973942	-11,514127	19,789483	13,267462	0,035211	0,095577	0,227935	14,495730	-4,308307	0,748512	0,035211	0,095577	0,227935	14,495730	-4,308307	0,748512
14:38:08,11	0,383025	3,297019	-0,117986	1,055955	0,341996	0,973012	0,032943	0,093445	0,227548	7,094474	-1,625804	0,733742	-0,684194	-2,884836	-0,971605	-11,504657	19,809689	13,290904	0,032943	0,093445	0,227548	14,429914	-4,211791	0,733742	0,032943	0,093445	0,227548	14,429914	-4,211791	0,733742
14:38:08,16	0,383025	3,297019	-0,117986	1,055955	0,341996	0,973012	0,031238	0,097127	0,229884	6,925275	-1,716316	0,757185	-0,684739	-2,889418	-0,973551	-11,485624	19,776789	13,251303	0,031238	0,097127	0,229884	14,549706	-4,168535	0,757185	0,031238	0,097127	0,229884	14,549706	-4,168535	0,757185
14:38:08,21	0,383025	3,297019	-0,117986	1,055955	0,341996	0,973012	0,035479	0,095308	0,227939	7,000885	-1,462887	0,717584	-0,682941	-2,886739	-0,975451	-11,462565	19,801174	13,307008	0,035479	0,095308	0,227939	14,482527	-4,247971	0,717584	0,035479	0,095308	0,227939	14,482527	-4,247971	0,717584
14:38:08,26	0,383025	3,297019	-0,117986	1,055955	0,341996	0,973012	0,032260	0,095090	0,226039	7,044830	-1,622477	0,773289	-0,682416	-2,887170	-0,973940	-11,498300	19,792062	13,267430	0,032260	0,095090	0,226039	14,509417	-4,154901	0,773289	0,032260	0,095090	0,226039	14,509417	-4,154901	0,773289
14:38:08,31	0,383025	3,297019	-0,117986	1,055955	0,341996	0,973012	0,032371	0,094420	0,227550	7,053903	-1,643115	0,733710	-0,685976	-2,887928	-0,974341	-11,512984	19,794970	13,262345	0,032371	0,094420	0,227550	14,465908	-4,184224	0,733710	0,032371	0,094420	0,227550	14,465908	-4,184224	0,733710
14:38:08,36	0,383025	3,297019	-0,117986	1,055955	0,341996	0,973012	0,034807	0,097124	0,227149	6,908473	-1,530599	0,728626	-0,684143	-2,889282	-0,975504	-11,496740	19,825971	13,244614	0,034807	0,097124	0,227149	14,532739	-4,262956	0,728626	0,034807	0,097124	0,227149	14,532739	-4,262956	0,728626
14:38:08,41	0,383025	3,297019	-0,117986	1,055955	0,341996	0,973012	0,035063	0,094860	0,225985	7,061183	-1,518723	0,710895	-0,685348	-2,890101	-0,973924	-11,506074	19,815193	13,281835	0,035063	0,094860	0,225985	14,507707	-4,271172	0,710895	0,035063	0,094860	0,225985	14,507707	-4,271172	0,710895
14:38:08,46	0,383025	3,297019	-0,117986	1,055955	0,341996	0,973012	0,036375	0,095494	0,227566	7,014217	-1,453206	0,748115	-0,681729	-2,886577	-0,973552	-11,467431	19,831515	13,248967	0,036375	0,095494	0,227566	14,510505	-4,308628	0,748115	0,036375	0,095494	0,227566	14,510505	-4,308628	0,748115
14:38:08,51	0,383025	3,297019	-0,117986	1,055955	0,341996	0,973012	0,031513	0,094121	0,227937	7,119067	-1,680697	0,715247	-0,687092	-2,885651	-0,974330	-11,491536	19,839060	13,278211	0,031513	0,094121	0,227937	14,507578	-4,154494	0,715247	0,031513	0,094121	0,227937	14,507578	-4,154494	0,715247
14:38:08,56	0,383025	3,297019	-0,117986	1,055955	0,341996	0,973012	0,033393	0,099229	0,227159	6,847925	-1,607578	0,744492	-0,684722	-2,887194	-0,976261	-11,470105	19,792827	13,268175	0,033393	0,099229	0,227159	14,637426	-4,228965	0,744492	0,033393	0,099229	0,227159	14,637426	-4,228965	0,744492
14:38:08,61	0,383025	3,297019	-0,117986	1,055955	0,341996	0,973012	0,033544	0,096405	0,225228	6,965471	-1,558083	0,734456	-0,685940	-2,889488	-0,974336	-11,520457	19,853441	13,264067	0,033544	0,096405	0,225228	14,533256	-4,191274	0,734456	0,033544	0,096405	0,225228	14,533256	-4,191274	0,734456
14:38:08,66	0,383025	3,297019	-0,117986	1,055955	0,341996	0,973012	0,036140	0,096313	0,227153	6,997570	-1,497011	0,730348	-0,682338	-2,885736	-0,974322	-11,463520	19,808165	13,263202	0,036140	0,096313	0,227153	14,558136	-4,333977	0,730348	0,036140	0,096313	0,227153	14,558136	-4,333977	0,730348
14:38:08,71	0,383025	3,297019	-0,117986	1,055955	0,341996	0,973012	0,031090	0,095070	0,227168	7,051469	-1,687644	0,729482	-0,684654	-2,887332	-0,975473	-11,465514	19,867466	13,279720	0,031090	0,095070	0,227168	14,514453	-4,128215	0,729482	0,031090	0,095070	0,227168	14,514453	-4,128215	0,729482
14:38:08,76	0,383025	3,297019	-0,117986	1,055955	0,341996	0,973012	0,033630	0,096278	0,226017	7,039018	-1,586946	0,746001	-0,685840	-2,884993	-0,972795	-11,465737	19,846678	13,238808	0,033630	0,096278	0,226017	14,596821	-4,226900	0,746001	0,033630	0,096278	0,226017	14,596821	-4,226900	0,746001
14:38:08,81	0,383025	3,297019	-0,117986	1,055955	0,341996	0,973012	0,032197	0,098474	0,228695	6,906685	-1,651250	0,705089	-0,686458	-2,883791	-0,974349	-11,477490	19,865457	13,255083	0,032197	0,098474	0,228695	14,636914	-4,178731	0,705089	0,032197	0,098474	0,228695	14,636914	-4,178731	0,705089
14:38:08,86	0,383025	3,297019	-0,117986	1,055955	0,341996	0,973012	0,031465	0,099610	0,227141	6,858022	-1,708871	0,721364	-0,685566	-2,889175	-0,972242	-11,482032	19,841881	13,269406	0,031465	0,099610	0,227141	14,677394	-4,178907	0,721364	0,031465	0,099610	0,227141	14,677394	-4,178907	0,721364
14:38:08,91	0,383025	3,297019	-0,117986	1,055955	0,341996	0,973012	0,035682	0,096146	0,229247	7,015464	-1,481744	0,735687	-0,688176	-2,885656	-0,977817	-11,440607	19,834476	13,264939	0,035682	0,096146	0,229247	14,562908	-4,282797	0,735687	0,035682	0,096146	0,229247	14,562908	-4,282797	0,735687
14:38:08,96	0,383025	3,297019	-0,117986	1,055955	0,341996	0,973012	0,033940	0,100165	0,223673	6,820754	-1,532786	0,731219	-0,686316	-2,883392	-0,970821	-11,413073	19,855776	13,256893	0,033940	0,100165	0,223673	14,683722	-4,197039	0,731219	0,033940	0,100165	0,223673	14,683722	-4,197039	0,731219
14:38:09,01	0,383025	3,297019	-0,117986	1,055955	0,341996	0,973012	0,031048	0,099686	0,230669	6,877869	-1,669933	0,723174	-0,925098	-2,765803	-1,362327	-4,552867	31,886430	12,739610	0,031048	0,099686	0,230669	14,703245	-4,107225	0,723174	0,031048	0,099686	0,230669	14,703245	-4,107225	0,723174
14:38:09,06	0,383025	3,297019	-0,117986	1,055955	0,341996	0,973012	0,048605	0,365272	-0,160837	6,916341	-0,831197	0,205891	-0,687314	-2,937706	-1,645727	-13,067261	18,702554	13,295392	0,048605	0,365272	-0,160837	35,590228	-4,646698	0,205891	0,048605	0,365272	-0,160837	35,590228	-4,646698	0,205891
14:38:09,11	0,383025	3,297019	-0,117986	1,055955	0,341996	0,973012	0,078585	0,073394	-0,444237	6,419265	-0,053983	0,761673	-0,635890	-2,995156	-1,225690	-16,940556	16,315034	13,463787	0,078585	0,073394	-0,444237	12,180681	-6,222905	0,761673	0,078585	0,073394	-0,444237	12,180681	-6,222905	0,761673
14:38:09,16	0,382955	3,296961	-0,117966	1,005965	0,341981	0,973002	0,102626	0,000135	-0,024200	6,224429	-0,964451	0,930068	-0,665345	-2,917105	-0,997049	-13,436000	17,978246	13,359310	0,102626	0,000135	-0,024200	6,235021	-9,020608	0,930068	0,102626	0,000135	-0,024200	6,235021	-9,020608	0,930068
14:38:09,21	0,382955	3,296961	-0,117966	1,005965	0,341981	0,973002	0,049759	0,064669	0,204441	6,061308	-1,510095	0,825590	-0,665258	-2,915971	-0,995190	-13,355984	18,052600	13,334484	0,049759	0,064669	0,204441	11,137840	-5,416212	0,825590	0,049759	0,064669	0,204441	11,137840	-5,416212	0,825590
14:38:09,26	0,382955	3,296961	-0,117966	1,005965	0,341981	0,973002	0,048734	0,065160	0,206300	6,140191	-1,531290	0,800765	-0,666844	-2,919132	-0,995548	-13,308486	18,135260	13,331273	0,048734	0,065160	0,206300	11,255244	-5,356923	0,800765	0,048734	0,065160	0,206300	11,255244	-5,356923	0,800765
14:38:09,31	0,382955	3,296961	-0,117966	1,005965	0,341981	0,973002	0,052265	0,064953	0,205942	6,246280	-1,347900	0,797554	-0,667452	-2,916753	-0,994013	-13,320283	18,150779	13,326361	0,052265	0,064953	0,205942	11,345099	-5,450677	0,797554	0,052265	0,064953	0,205942	11,345099	-5,450677	0,797554
14:38:09,36	0,382955	3,296961	-0,117966	1,005965	0,341981	0,973002	0,050508	0,066670	0,207476	6,164552	-1,457209	0,792641	-0,667345	-2,914700	-0,995926	-13,260070	18,153854	13,341863	0,050508	0,066670	0,207476	11,398133	-5,422108	0,792641	0,050508	0,066670	0,207476	11,398133	-5,422108	0,792641
14:38:09,41	0,382955	3,296961	-0,117966	1,005965	0,341981	0,973002	0,048677	0,067603	0,205563	6,148789	-1,501852	0,808144	-0,668363	-2,914490	-0,993209	-13,213823	18,211022	13,312350	0,048677	0,067603	0,205563	11,455635	-5,322958	0,808144	0,048677	0,067603	0,205563	11,455635	-5,322958	0,808144
14:38:09,46	0,382955	3,296961	-0,117966	1,005965	0,341981	0,973002	0,050568	0,077287	0,197058	6,106188	-1,446268	0,789750	-0,676677	-2,911495	-1,004431	-13,066607	18,574446	13,323469	0,050568	0,077287	0,197058	12,173239	-5,415823	0,789750	0,050568	0,077287	0,197058	12,173239	-5,415823	0,789750
14:38:09,51	0,382955	3,296961	-0,117966	1,005965	0,341981	0,973002	0,050568	0,077287	0,197058	6,106188	-1,446268	0,789750	-0,891352	-2,774711	-1,316738	-5,423337	29,584928	12,772733	0,050568	0,077287	0,197058	12,173239	-5,415823	0,789750	0,050568	0,077287	0,197058	12,173239	-5,415823	0,789750
14:38:09,56	0,382955	3,296961	-0,117966	1,005965	0,341981	0,973002	0,039446	0,331593	-0,115249	6,239270	-0,910549	0,239014	-0,695632	-2,976154	-1,712853	-15,033872	18,058198	13,415881	0,039446	0,331593	-0,115249	32,269333	-4,007089	0,239014	0,039446	0,331593	-0,115249	32,269333	-4,007089	0,239014
14:38:09,61	0,382955	3,296961	-0,117966	1,005965	0,341981	0,973002	0,116041	0,061373	-0,511364	5,502999	0,512785	0,882161	-0,615447	-2,970329	-1,144175	-16,281653	14,753436	13,519654	0,116041	0,061373	-0,511364	10,320803	-8,596451	0,882161	0,116041	0,061373	-0,511364	10,320803	-8,596451	0,882161
14:38:09,66	0,382971	3,296942	-0,117991	0,955948	0,342008	0,973007	0,070904	-0,005156	0,057314	5,476631	-1,262585	0,985934	-0,636746	-2,902131	-0,950617	-12,889144	16,143009	13,408266	0,070904	-0,005156	0,057314	5,071877	-6,828541	0,985934	0,070904	-0,005156	0,057314	5,071877	-6,828541	0,985934
14:38:09,71	0,382971	3,296942	-0,117991	0,955948	0,342008	0,973007	0,022492	0,047388	0,250873	5,643994	-1,536808	0,874546	-0,641585	-2,900924	-0,949631	-12,768884	16,210563	13,370386	0,022492	0,047388	0,250873	9,363957	-3,302407	0,874546	0,022492	0,047388	0,250873	9,363957	-3,302407	0,874546
14:38:09,76	0,382971	3,296942	-0,117991	0,955948	0,342008	0,973007	0,023866	0,052182	0,251859	5,513318	-1,394968	0,836667	-0,641046	-2,899534	-0,947142	-12,758501	16,290376	13,321958	0,023866	0,052182	0,251859	9,609641	-3,268457	0,836667	0,023866	0,052182	0,251859	9,609641	-3,268457	0,836667
14:38:09,81	0,382971	3,296942	-0,117991	0,955948	0,342008	0,973007	0,022393	0,052411	0,254348	5,575770	-1,502501	0,788239	-0,643423	-2,893954	-0,949480	-12,756030	16,320067	13,348950	0,022393	0,052411	0,254348	9,689998	-3,260326	0,788239	0,022393	0,052411	0,254348	9,689998	-3,260326	0,788239
14:38:09,86	0,382971	3,296942	-0,117991	0,955948	0,342008	0,973007	0,018749	0,057259	0,252009	5,350606	-1,704672	0,815230	-0,643401	-2,895329	-0,951007	-12,739694	16,307156	13,368477	0,018749	0,057259	0,252009	9,845427	-3,176477	0,815230	0,018749	0,057259	0,252009	9,845427	-3,176477	0,815230
14:38:09,91	0,382971	3,296942	-0,117991	0,955948	0,342008	0,973007	0,019929	0,056553	0,250483	5,384323	-1,622698	0,834758	-0,644524	-2,897164	-0,949819	-12,731207	16,341783	13,382846	0,019929	0,056553	0,250483	9,823695	-3,187150	0,834758	0,019929	0,056553	0,250483	9,823695	-3,187150	0,834758
14:38:09,96	0,382971	3,296942	-0,117991	0,955948	0,342008	0,973007	0,022080	0,056607	0,251670	5,415719	-1,520839	0,849127	-0,640629	-2,893637	-0,949155	-12,701061	16,356808	13,357161	0,022080	0,056607	0,251670	9,859371	-3,254100	0,849127	0,022080	0,056607	0,251670	9,859371	-3,254100	0,849127
14:38:10,01	0,382971	3,296942	-0,117991	0,955948	0,342008	0,973007	0,017078	0,054998	0,252335	5,527466	-1,762357	0,823442	-0,642563	-2,895518	-0,947085	-12,649931	16,356464	13,357174	0,017078	0,054998	0,252335	9,844820	-3,102947	0,823442	0,017078	0,054998	0,252335	9,844820	-3,102947	0,823442
14:38:10,06	0,382971	3,296942	-0,117991	0,955948	0,342008	0,973007	0,019674	0,055732	0,254405	5,514578	-1,582907	0,823455	-0,639101	-2,895485	-0,947857	-12,672542	16,334139	13,372300	0,019674	0,055732	0,254405	9,889533	-3,127293	0,823455	0,019674	0,055732	0,254405	9,889533	-3,127293	0,823455
14:38:10,11	0,382971	3,296942	-0,117991	0,955948	0,342008	0,973007	0,017914	0,052750	0,253633	5,638975	-1,682849	0,838581	-0,643449	-2,894540	-0,945742	-12,662527	16,386345	13,348957	0,017914	0,052750	0,253633	9,779884	-3,089071	0,838581	0,017914	0,052750	0,253633	9,779884	-3,089071	0,838581
14:38:10,16	0,382971	3,296942	-0,117991	0,955948	0,342008	0,973007	0,019270	0,056988	0,255747	5,468834	-1,629761	0,815238	-0,641382	-2,892912	-0,946697	-12,638013	16,344561	13,361870	0,019270	0,056988	0,255747	9,942402	-3,142438	0,815238	0,019270	0,056988	0,255747	9,942402	-3,142438	0,815238
14:38:10,21	0,382971	3,296942	-0,117991	0,955948	0,342008	0,973007	0,016827	0,056013	0,254793	5,495632	-1,714671	0,828151	-0,644159	-2,893779	-0,949631	-12,652328	16,417868	13,346162	0,016827	0,056013	0,254793	9,892621	-3,035578	0,828151	0,016827	0,056013	0,254793	9,892621	-3,035578	0,828151
14:38:10,26	0,382971	3,296942	-0,117991	0,955948	0,342008	0,973007	0,018966	0,057984	0,251858	5,449455	-1,652492	0,812443	-0,643069	-2,895310	-0,948603	-12,626892	16,423966	13,393883	0,018966	0,057984	0,251858	10,001188	-3,141314	0,812443	0,018966	0,057984	0,251858	10,001188	-3,141314	0,812443
14:38:10,31	0,382971	3,296942	-0,117991	0,955948	0,342008	0,973007	0,019746	0,056274	0,252886	5,556351	-1,592935	0,860164	-0,644323	-2,892016	-0,946697	-12,618269	16,431120	13,360835	0,019746	0,056274	0,252886	9,973884	-3,143014	0,860164	0,019746	0,056274	0,252886	9,973884	-3,143014	0,860164
14:38:10,36	0,382971	3,296942	-0,117991	0,955948	0,342008	0,973007	0,017521	0,059008	0,254793	5,424718	-1,704750	0,827115	-0,644091	-2,896460	-0,948621	-12,621942	16,401844	13,362505	0,017521	0,059008	0,254793	10,056828	-3,080157	0,827115	0,017521	0,059008	0,254793	10,056828	-3,080157	0,827115
14:38:10,41	0,382971	3,296942	-0,117991	0,955948	0,342008	0,973007	0,021253	0,056585	0,252869	5,523527	-1,499220	0,828786	-0,644217	-2,893510	-0,949793	-12,630366	16,487467	13,377365	0,021253	0,056585	0,252869	9,965427	-3,167603	0,828786	0,021253	0,056585	0,252869	9,965427	-3,167603	0,828786
14:38:10,47	0,382971	3,296942	-0,117991	0,955948	0,342008	0,973007	0,018761	0,058169	0,251696	5,511075	-1,678906	0,843646	-0,641266	-2,895307	-0,949018	-12,627071	16,461373	13,356886	0,018761	0,058169	0,251696	10,077354	-3,151674	0,843646	0,018761	0,058169	0,251696	10,077354	-3,151674	0,843646
14:38:10,52	0,382971	3,296942	-0,117991	0,955948	0,342008	0,973007	0,018842	0,054714	0,252472	5,669773	-1,658812	0,823167	-0,641861	-2,897039	-0,948630	-12,634887	16,457631	13,351406	0,018842	0,054714	0,252472	9,964852	-3,137910	0,823167	0,018842	0,054714	0,252472	9,964852	-3,137910	0,823167
14:38:10,57	0,382971	3,296942	-0,117991	0,955948	0,342008	0,973007	0,020640	0,054364	0,252860	5,680822	-1,570227	0,817687	-0,639573	-2,896303	-0,950942	-12,648742	16,437295	13,386724	0,020640	0,054364	0,252860	9,948430	-3,190448	0,817687	0,020640	0,054364	0,252860	9,948430	-3,190448	0,817687
14:38:10,62	0,382971	3,296942	-0,117991	0,955948	0,342008	0,973007	0,018859	0,052750	0,250548	5,740218	-1,664681	0,853005	-0,643045	-2,897492	-0,951368	-12,642798	16,479058	13,334187	0,018859	0,052750	0,250548	9,881115	-3,145077	0,853005	0,018859	0,052750	0,250548	9,881115	-3,145077	0,853005
14:38:10,67	0,382971	3,296942	-0,117991	0,955948	0,342008	0,973007	0,021624	0,055162	0,250122	5,653937	-1,536594	0,800468	-0,639377	-2,893102	-0,950575	-12,609621	16,465800	13,352797	0,021624	0,055162	0,250122	9,984171	-3,234104	0,800468	0,021624	0,055162	0,250122	9,984171	-3,234104	0,800468
14:38:10,72	0,382971	3,296942	-0,117991	0,955948	0,342008	0,973007	0,015988	0,054182	0,250915	5,710040	-1,794307	0,819078	-0,643554	-2,892085	-0,948633	-12,589597	16,465258	13,351629	0,015988	0,054182	0,250915	9,963290	-3,049388	0,819078	0,015988	0,054182	0,250915	9,963290	-3,049388	0,819078
14:38:10,77	0,382971	3,296942	-0,117991	0,955948	0,342008	0,973007	0,017196	0,058307	0,252857	5,505038	-1,713901	0,817910	-0,643029	-2,897231	-0,947075	-12,629899	16,446747	13,349829	0,017196	0,058307	0,252857	10,082168	-3,063776	0,817910	0,017196	0,058307	0,252857	10,082168	-3,063776	0,817910
14:38:10,82	0,382971	3,296942	-0,117991	0,955948	0,342008	0,973007	0,021390	0,055280	0,254415	5,626306	-1,521430	0,816110	-0,643200	-2,892260	-0,946214	-12,574695	16,479372	13,327477	0,021390	0,055280	0,254415	9,965747	-3,200580	0,816110	0,021390	0,055280	0,254415	9,965747	-3,200580	0,816110
14:38:10,87	0,382971	3,296942	-0,117991	0,955948	0,342008	0,973007	0,017170	0,057913	0,255276	5,545215	-1,709389	0,793757	-0,646548	-2,894335	-0,946313	-12,633854	16,498141	13,355719	0,017170	0,057913	0,255276	10,091393	-3,057246	0,793757	0,017170	0,057913	0,255276	10,091393	-3,057246	0,793757
14:38:10,92	0,382971	3,296942	-0,117991	0,955948	0,342008	0,973007	0,020642	0,059775	0,255177	5,435066	-1,589466	0,822000	-0,643588	-2,894843	-0,949422	-12,607725	16,449152	13,331984	0,020642	0,059775	0,255177	10,127411	-3,209871	0,822000	0,020642	0,059775	0,255177	10,127411	-3,209871	0,822000
14:38:10,97	0,382971	3,296942	-0,117991	0,955948	0,342008	0,973007	0,019601	0,056957	0,252068	5,552229	-1,596476	0,798264	-0,641814	-2,896920	-0,949011	-12,617458	16,473824	13,352003	0,019601	0,056957	0,252068	10,023380	-3,135160	0,798264	0,019601	0,056957	0,252068	10,023380	-3,135160	0,798264
14:38:11,02	0,382971	3,296942	-0,117991	0,955948	0,342008	0,973007	0,020513	0,054383	0,252479	5,702589	-1,569807	0,818284	-0,640615	-2,893788	-0,951709	-12,603723	16,513750	13,389371	0,020513	0,054383	0,252479	9,971661	-3,180099	0,818284	0,020513	0,054383	0,252479	9,971661	-3,180099	0,818284
14:38:11,07	0,382971	3,296942	-0,117991	0,955948	0,342008	0,973007	0,017201	0,054911	0,249780	5,716597	-1,750098	0,855651	-0,642937	-2,892017	-0,950557	-12,584054	16,504755	13,373505	0,017201	0,054911	0,249780	10,027088	-3,100399	0,855651	0,017201	0,054911	0,249780	10,027088	-3,100399	0,855651
14:38:11,12	0,382971	3,296942	-0,117991	0,955948	0,342008	0,973007	0,016829	0,057807	0,250932	5,568033	-1,747919	0,839786	-0,644117	-2,897225	-0,947195	-12,682752	16,523556	13,353930	0,016829	0,057807	0,250932	10,105885	-3,069006	0,839786	0,016829	0,057807	0,250932	10,105885	-3,069006	0,839786
14:38:11,17	0,382971	3,296942	-0,117991	0,955948	0,342008	0,973007	0,021929	0,056225	0,254294	5,617247	-1,577613	0,820211	-0,642359	-2,895691	-0,947859	-12,611976	16,515320	13,338128	0,021929	0,056225	0,254294	10,030888	-3,299022	0,820211	0,021929	0,056225	0,254294	10,030888	-3,299022	0,820211
14:38:11,22	0,382971	3,296942	-0,117991	0,955948	0,342008	0,973007	0,019722	0,055469	0,253631	5,684791	-1,626979	0,804408	-0,642938	-2,893228	-0,950600	-12,600861	16,524202	13,320850	0,019722	0,055469	0,253631	10,039120	-3,175118	0,804408	0,019722	0,055469	0,253631	10,039120	-3,175118	0,804408
14:38:11,27	0,382971	3,296942	-0,117991	0,955948	0,342008	0,973007	0,017878	0,057202	0,250890	5,607913	-1,717649	0,787131	-0,644735	-2,893495	-0,952122	-12,607952	16,528942	13,370103	0,017878	0,057202	0,250890	10,098300	-3,121084	0,787131	0,017878	0,057202	0,250890	10,098300	-3,121084	0,787131
14:38:11,32	0,382971	3,296942	-0,117991	0,955948	0,342008	0,973007	0,019008	0,058625	0,249368	5,534508	-1,667431	0,836383	-0,884310	-2,788557	-1,329454	-6,224682	28,671075	12,797357	0,019008	0,058625	0,249368	10,136553	-3,159523	0,836383	0,019008	0,058625	0,249368	10,136553	-3,159523	0,836383
14:38:11,37	0,382971	3,296942	-0,117991	0,955948	0,342008	0,973007	0,047916	0,318572	-0,127964	5,724299	-0,707185	0,263638	-0,637208	-2,974580	-1,624038	-15,679674	14,867830	13,426810	0,047916	0,318572	-0,127964	30,732169	-4,468593	0,263638	0,047916	0,318572	-0,127964	30,732169	-4,468593	0,263638
14:38:11,42	0,382971	3,296942	-0,117991	0,955948	0,342008	0,973007	0,085466	0,011564	-0,422549	5,007265	-0,041233	0,893091	-0,597678	-3,031021	-1,239868	-19,438523	12,989281	13,587453	0,085466	0,011564	-0,422549	5,915007	-6,750300	0,893091	0,085466	0,011564	-0,422549	5,915007	-6,750300	0,893091
14:38:11,47	0,382985	3,296955	-0,117969	0,905953	0,341987	0,973042	0,114580	-0,050890	-0,038379	4,748572	-0,843254	1,053734	-0,624459	-2,950817	-1,036285	-15,956351	14,900348	13,482140	0,114580	-0,050890	-0,038379	0,753683	-9,837821	1,053734	0,114580	-0,050890	-0,038379	0,753683	-9,837821	1,053734
14:38:11,52	0,382985	3,296955	-0,117969	0,905953	0,341987	0,973042	0,058512	0,012404	0,165205	4,853369	-1,698716	0,948421	-0,626943	-2,952241	-1,034119	-15,830827	14,923452	13,439659	0,058512	0,012404	0,165205	5,827108	-6,291883	0,948421	0,058512	0,012404	0,165205	5,827108	-6,291883	0,948421
14:38:11,57	0,382985	3,296955	-0,117969	0,905953	0,341987	0,973042	0,060987	0,013844	0,167371	4,861294	-1,472848	0,905940	-0,628033	-2,953186	-1,032916	-15,812854	14,987247	13,474373	0,060987	0,013844	0,167371	5,948022	-6,260322	0,905940	0,060987	0,013844	0,167371	5,948022	-6,260322	0,905940
14:38:11,62	0,382985	3,296955	-0,117969	0,905953	0,341987	0,973042	0,062351	0,014316	0,168574	4,900991	-1,418272	0,940654	-0,631541	-2,953273	-1,034492	-15,801789	14,990035	13,445618	0,062351	0,014316	0,168574	6,024761	-6,312791	0,940654	0,062351	0,014316	0,168574	6,024761	-6,312791	0,940654
14:38:11,67	0,382985	3,296955	-0,117969	0,905953	0,341987	0,973042	0,064180	0,017309	0,166998	4,753272	-1,314949	0,911898	-0,627998	-2,950827	-1,035637	-15,796793	15,022713	13,477356	0,064180	0,017309	0,166998	6,112038	-6,353085	0,911898	0,064180	0,017309	0,166998	6,112038	-6,353085	0,911898
14:38:11,72	0,382985	3,296955	-0,117969	0,905953	0,341987	0,973042	0,060290	0,015464	0,165852	4,880009	-1,529263	0,943637	-0,627960	-2,949459	-1,036038	-15,779213	15,029073	13,458452	0,060290	0,015464	0,165852	6,093943	-6,262001	0,943637	0,060290	0,015464	0,165852	6,093943	-6,262001	0,943637
14:38:11,77	0,382985	3,296955	-0,117969	0,905953	0,341987	0,973042	0,059086	0,016115	0,165451	4,860446	-1,579814	0,924733	-0,629031	-2,950119	-1,036785	-15,731286	15,037611	13,468095	0,059086	0,016115	0,165451	6,125497	-6,218056	0,924733	0,059086	0,016115	0,165451	6,125497	-6,218056	0,924733
14:38:11,82	0,382985	3,296955	-0,117969	0,905953	0,341987	0,973042	0,060194	0,016712	0,164705	4,860754	-1,484967	0,934375	-0,864747	-2,807455	-1,429788	-7,610921	26,959782	12,910476	0,060194	0,016712	0,164705	6,172679	-6,210179	0,934375	0,060194	0,016712	0,164705	6,172679	-6,210179	0,934375
14:38:11,87	0,382985	3,296955	-0,117969	0,905953	0,341987	0,973042	0,054501	0,292181	-0,228299	4,921448	-0,709648	0,376756	-0,624784	-2,980914	-1,698077	-16,309749	13,199017	13,498766	0,054501	0,292181	-0,228299	27,857687	-4,987961	0,376756	0,054501	0,292181	-0,228299	27,857687	-4,987961	0,376756
14:38:11,92	0,382985	3,296955	-0,117969	0,905953	0,341987	0,973042	0,084739	-0,002362	-0,496587	3,971147	0,209733	0,965046	-0,572387	-2,995841	-1,229213	-17,909214	11,152967	13,610904	0,084739	-0,002362	-0,496587	3,785694	-6,442302	0,965046	0,084739	-0,002362	-0,496587	3,785694	-6,442302	0,965046
14:38:11,97	0,383040	3,297025	-0,117986	0,855941	0,342002	0,973020	0,071468	-0,055203	-0,027724	4,147204	-0,842542	1,077185	-0,591867	-2,921901	-1,033538	-14,454377	12,452373	13,463160	0,071468	-0,055203	-0,027724	-0,186248	-6,452756	1,077185	0,071468	-0,055203	-0,027724	-0,186248	-6,452756	1,077185
14:38:12,02	0,383040	3,297025	-0,117986	0,855941	0,342002	0,973020	0,017174	-0,001363	0,167952	4,200251	-1,323549	0,929441	-0,591859	-2,919886	-1,030453	-14,372575	12,494833	13,478253	0,017174	-0,001363	0,167952	4,093253	-2,671696	0,929441	0,017174	-0,001363	0,167952	4,093253	-2,671696	0,929441
14:38:12,07	0,383040	3,297025	-0,117986	0,855941	0,342002	0,973020	0,015425	-0,000363	0,171037	4,225904	-1,364868	0,944534	-0,592177	-2,918726	-1,034639	-14,350091	12,571584	13,505755	0,015425	-0,000363	0,171037	4,197436	-2,575744	0,944534	0,015425	-0,000363	0,171037	4,197436	-2,575744	0,944534
14:38:12,12	0,383040	3,297025	-0,117986	0,855941	0,342002	0,973020	0,014579	0,000493	0,166851	4,259130	-1,427769	0,972036	-0,593934	-2,919301	-1,035046	-14,370014	12,634652	13,493304	0,014579	0,000493	0,166851	4,297816	-2,572226	0,972036	0,014579	0,000493	0,166851	4,297816	-2,572226	0,972036
14:38:12,17	0,383040	3,297025	-0,117986	0,855941	0,342002	0,973020	0,015956	0,001728	0,166444	4,239581	-1,404977	0,959584	-0,595024	-2,920109	-1,032714	-14,339483	12,639997	13,472053	0,015956	0,001728	0,166444	4,375193	-2,657493	0,959584	0,015956	0,001728	0,166444	4,375193	-2,657493	0,959584
14:38:12,22	0,383040	3,297025	-0,117986	0,855941	0,342002	0,973020	0,017200	0,002267	0,168776	4,231441	-1,316496	0,938334	-0,598431	-2,915343	-1,029593	-14,289476	12,691346	13,490784	0,017200	0,002267	0,168776	4,409374	-2,666702	0,938334	0,017200	0,002267	0,168776	4,409374	-2,666702	0,938334
14:38:12,27	0,383040	3,297025	-0,117986	0,855941	0,342002	0,973020	0,014777	0,007601	0,171897	4,023532	-1,424880	0,957064	-0,595028	-2,917411	-1,031419	-14,300766	12,664072	13,463155	0,014777	0,007601	0,171897	4,620206	-2,584850	0,957064	0,014777	0,007601	0,171897	4,620206	-2,584850	0,957064
14:38:12,32	0,383040	3,297025	-0,117986	0,855941	0,342002	0,973020	0,014866	0,003620	0,170071	4,201281	-1,416385	0,929436	-0,595983	-2,917010	-1,028438	-14,245664	12,651607	13,435237	0,014866	0,003620	0,170071	4,485442	-2,583353	0,929436	0,014866	0,003620	0,170071	4,485442	-2,583353	0,929436
14:38:12,37	0,383040	3,297025	-0,117986	0,855941	0,342002	0,973020	0,014996	0,004647	0,173052	4,164640	-1,355683	0,901518	-0,594232	-2,917379	-1,034606	-14,248176	12,689044	13,498605	0,014996	0,004647	0,173052	4,529411	-2,532840	0,901518	0,014996	0,004647	0,173052	4,529411	-2,532840	0,901518
14:38:12,42	0,383040	3,297025	-0,117986	0,855941	0,342002	0,973020	0,014441	0,002946	0,166883	4,284235	-1,405438	0,964886	-0,596014	-2,918110	-1,031100	-14,280039	12,745813	13,527272	0,014441	0,002946	0,166883	4,515512	-2,539026	0,964886	0,014441	0,002946	0,166883	4,515512	-2,539026	0,964886
14:38:12,47	0,383040	3,297025	-0,117986	0,855941	0,342002	0,973020	0,015964	0,004124	0,170389	4,256236	-1,382182	0,993553	-0,595384	-2,919099	-1,031388	-14,256758	12,706897	13,467782	0,015964	0,004124	0,170389	4,579947	-2,635385	0,993553	0,015964	0,004124	0,170389	4,579947	-2,635385	0,993553
14:38:12,52	0,383040	3,297025	-0,117986	0,855941	0,342002	0,973020	0,016506	0,003084	0,170101	4,288241	-1,314390	0,934063	-0,597561	-2,917883	-1,032178	-14,234736	12,709988	13,492165	0,016506	0,003084	0,170101	4,530333	-2,610121	0,934063	0,016506	0,003084	0,170101	4,530333	-2,610121	0,934063
14:38:12,57	0,383040	3,297025	-0,117986	0,855941	0,342002	0,973020	0,016541	0,005577	0,169312	4,172315	-1,295038	0,958446	-0,591737	-2,914801	-1,036518	-14,191679	12,749635	13,516478	0,016541	0,005577	0,169312	4,610073	-2,593524	0,958446	0,016541	0,005577	0,169312	4,610073	-2,593524	0,958446
14:38:12,62	0,383040	3,297025	-0,117986	0,855941	0,342002	0,973020	0,010960	0,002074	0,164971	4,410307	-1,567815	0,982759	-0,598789	-2,916791	-1,031854	-14,188745	12,723195	13,516094	0,010960	0,002074	0,164971	4,573121	-2,428148	0,982759	0,010960	0,002074	0,164971	4,573121	-2,428148	0,982759
14:38:12,67	0,383040	3,297025	-0,117986	0,855941	0,342002	0,973020	0,016209	0,007186	0,169636	4,123033	-1,279077	0,982374	-0,594721	-2,920105	-1,033444	-14,232398	12,740465	13,469823	0,016209	0,007186	0,169636	4,687169	-2,551502	0,982374	0,016209	0,007186	0,169636	4,687169	-2,551502	0,982374
14:38:12,72	0,383040	3,297025	-0,117986	0,855941	0,342002	0,973020	0,017046	0,002007	0,168046	4,385514	-1,282016	0,936103	-0,594723	-2,918328	-1,033810	-14,212871	12,707961	13,498138	0,017046	0,002007	0,168046	4,543033	-2,620108	0,936103	0,017046	0,002007	0,168046	4,543033	-2,620108	0,936103
14:38:12,78	0,383040	3,297025	-0,117986	0,855941	0,342002	0,973020	0,015508	0,002897	0,167680	4,320850	-1,328836	0,964418	-0,598140	-2,916834	-1,033053	-14,177739	12,759352	13,464677	0,015508	0,002897	0,167680	4,548231	-2,546185	0,964418	0,015508	0,002897	0,167680	4,548231	-2,546185	0,964418
14:38:12,83	0,383040	3,297025	-0,117986	0,855941	0,342002	0,973020	0,015922	0,006603	0,168437	4,190180	-1,302548	0,930958	-0,598224	-2,916116	-1,032664	-14,220031	12,782092	13,494767	0,015922	0,006603	0,168437	4,708528	-2,552443	0,930958	0,015922	0,006603	0,168437	4,708528	-2,552443	0,930958
14:38:12,88	0,383040	3,297025	-0,117986	0,855941	0,342002	0,973020	0,015342	0,007035	0,168825	4,166292	-1,380697	0,961048	-0,597119	-2,914142	-1,031373	-14,168475	12,796462	13,466132	0,015342	0,007035	0,168825	4,718508	-2,585072	0,961048	0,015342	0,007035	0,168825	4,718508	-2,585072	0,961048
14:38:12,93	0,383040	3,297025	-0,117986	0,855941	0,342002	0,973020	0,013081	0,007065	0,170116	4,202946	-1,460828	0,932413	-0,594592	-2,917324	-1,032648	-14,174493	12,766258	13,474850	0,013081	0,007065	0,170116	4,757530	-2,487680	0,932413	0,013081	0,007065	0,170116	4,757530	-2,487680	0,932413
14:38:12,98	0,383040	3,297025	-0,117986	0,855941	0,342002	0,973020	0,014573	0,003285	0,168842	4,370331	-1,373372	0,941130	-0,600470	-2,915439	-1,032674	-14,171395	12,782813	13,460092	0,014573	0,003285	0,168842	4,628198	-2,517319	0,941130	0,014573	0,003285	0,168842	4,628198	-2,517319	0,941130
14:38:13,03	0,383040	3,297025	-0,117986	0,855941	0,342002	0,973020	0,015879	0,009319	0,168816	4,072459	-1,311019	0,926373	-0,595753	-2,918001	-1,033312	-14,204808	12,741397	13,469623	0,015879	0,009319	0,168816	4,803981	-2,557540	0,926373	0,015879	0,009319	0,168816	4,803981	-2,557540	0,926373
14:38:13,08	0,383040	3,297025	-0,117986	0,855941	0,342002	0,973020	0,015740	0,003952	0,168177	4,298961	-1,326510	0,935903	-0,596446	-2,918268	-1,031892	-14,224129	12,780764	13,474904	0,015740	0,003952	0,168177	4,609185	-2,562068	0,935903	0,015740	0,003952	0,168177	4,609185	-2,562068	0,935903
14:38:13,13	0,383040	3,297025	-0,117986	0,855941	0,342002	0,973020	0,016317	0,004419	0,169598	4,299112	-1,332911	0,941185	-0,599087	-2,917006	-1,030375	-14,176780	12,797396	13,493139	0,016317	0,004419	0,169598	4,645992	-2,613780	0,941185	0,016317	0,004419	0,169598	4,645992	-2,613780	0,941185
14:38:13,18	0,383040	3,297025	-0,117986	0,855941	0,342002	0,973020	0,016544	0,007337	0,171114	4,185450	-1,288384	0,959419	-0,597552	-2,916611	-1,032658	-14,199885	12,828103	13,486383	0,016544	0,007337	0,171114	4,761399	-2,587122	0,959419	0,016544	0,007337	0,171114	4,761399	-2,587122	0,959419
14:38:13,23	0,383040	3,297025	-0,117986	0,855941	0,342002	0,973020	0,015435	0,006205	0,168831	4,259334	-1,381441	0,952663	-0,596884	-2,918747	-1,029515	-14,158215	12,783497	13,492101	0,015435	0,006205	0,168831	4,746452	-2,593084	0,952663	0,015435	0,006205	0,168831	4,746452	-2,593084	0,952663
14:38:13,28	0,383040	3,297025	-0,117986	0,855941	0,342002	0,973020	0,016951	0,004559	0,171975	4,327168	-1,244230	0,958382	-0,599314	-2,917197	-1,033051	-14,190994	12,803598	13,475663	0,016951	0,004559	0,171975	4,685020	-2,574861	0,958382	0,016951	0,004559	0,171975	4,685020	-2,574861	0,958382
14:38:13,33	0,383040	3,297025	-0,117986	0,855941	0,342002	0,973020	0,016824	0,007438	0,168439	4,178450	-1,289256	0,941944	-0,596907	-2,917654	-1,030702	-14,181906	12,832049	13,485091	0,016824	0,007438	0,168439	4,762346	-2,609942	0,941944	0,016824	0,007438	0,168439	4,762346	-2,609942	0,941944
14:38:13,38	0,383040	3,297025	-0,117986	0,855941	0,342002	0,973020	0,016016	0,005125	0,170788	4,327897	-1,337643	0,951371	-0,599267	-2,917469	-1,034591	-14,181289	12,848991	13,487613	0,016016	0,005125	0,170788	4,730242	-2,594877	0,951371	0,016016	0,005125	0,170788	4,730242	-2,594877	0,951371
14:38:13,43	0,383040	3,297025	-0,117986	0,855941	0,342002	0,973020	0,017036	0,007262	0,166899	4,231788	-1,292549	0,953894	-0,596916	-2,916325	-1,031464	-14,175929	12,825505	13,509704	0,017036	0,007262	0,166899	4,801835	-2,629840	0,953894	0,017036	0,007262	0,166899	4,801835	-2,629840	0,953894
14:38:13,48	0,383040	3,297025	-0,117986	0,855941	0,342002	0,973020	0,012477	0,007956	0,171074	4,179347	-1,505757	0,920632	-0,595981	-2,915807	-1,029593	-14,174198	12,819021	13,487122	0,012477	0,007956	0,171074	4,803900	-2,485240	0,920632	0,012477	0,007956	0,171074	4,803900	-2,485240	0,920632
14:38:13,53	0,383040	3,297025	-0,117986	0,855941	0,342002	0,973020	0,012477	0,007956	0,171074	4,179347	-1,505757	0,920632	-0,595597	-2,916255	-1,031017	-14,164329	12,841376	13,491487	0,012477	0,007956	0,171074	4,803900	-2,485240	0,920632	0,012477	0,007956	0,171074	4,803900	-2,485240	0,920632
14:38:13,58	0,383040	3,297025	-0,117986	0,855941	0,342002	0,973020	0,014149	0,004690	0,170472	4,367386	-1,424152	0,957768	-0,604006	-2,913657	-1,034129	-13,995181	13,099530	13,502881	0,014149	0,004690	0,170472	4,735578	-2,534851	0,957768	0,014149	0,004690	0,170472	4,735578	-2,534851	0,957768
14:38:13,63	0,383040	3,297025	-0,117986	0,855941	0,342002	0,973020	0,016104	0,013271	0,167360	4,229317	-1,305089	0,969162	-0,835166	-2,786740	-1,324195	-6,954905	24,837781	12,895977	0,016104	0,013271	0,167360	5,271115	-2,569246	0,969162	0,016104	0,013271	0,167360	5,271115	-2,569246	0,969162
14:38:13,68	0,383040	3,297025	-0,117986	0,855941	0,342002	0,973020	0,021771	0,276920	-0,122706	4,205326	-0,782473	0,362257	-0,604536	-2,992023	-1,659476	-17,132182	11,632163	13,532294	0,021771	0,276920	-0,122706	25,943571	-2,491493	0,362257	0,021771	0,276920	-0,122706	25,943571	-2,491493	0,362257
14:38:13,73	0,383040	3,297025	-0,117986	0,855941	0,342002	0,973020	0,084236	-0,025452	-0,457986	3,403668	0,254757	0,998574	-0,543439	-2,995810	-1,190983	-18,279588	9,005960	13,693627	0,084236	-0,025452	-0,457986	1,405663	-6,357793	0,998574	0,084236	-0,025452	-0,457986	1,405663	-6,357793	0,998574
14:38:13,78	0,382994	3,297011	-0,117988	0,805959	0,342005	0,973000	0,056967	-0,080258	0,010506	3,405485	-0,843820	1,159908	-0,571478	-2,926905	-0,998388	-15,129118	10,719627	13,502577	0,056967	-0,080258	0,010506	-2,894739	-5,315740	1,159908	0,056967	-0,080258	0,010506	-2,894739	-5,315740	1,159908
14:38:13,83	0,382994	3,297011	-0,117988	0,805959	0,342005	0,973000	0,011313	-0,021522	0,203101	3,410560	-1,346261	0,968858	-0,572455	-2,928779	-1,003465	-15,082349	10,743365	13,520034	0,011313	-0,021522	0,203101	1,721061	-2,234365	0,968858	0,011313	-0,021522	0,203101	1,721061	-2,234365	0,968858
14:38:13,88	0,382994	3,297011	-0,117988	0,805959	0,342005	0,973000	0,013425	-0,021613	0,198025	3,459227	-1,207844	0,986315	-0,575462	-2,921855	-1,004725	-15,006619	10,847831	13,566272	0,013425	-0,021613	0,198025	1,762596	-2,261679	0,986315	0,013425	-0,021613	0,198025	1,762596	-2,261679	0,986315
14:38:13,93	0,382994	3,297011	-0,117988	0,805959	0,342005	0,973000	0,008931	-0,015547	0,196764	3,272129	-1,428143	1,032553	-0,575892	-2,925973	-1,003000	-15,023792	10,857325	13,522622	0,008931	-0,015547	0,196764	2,051681	-2,129255	1,032553	0,008931	-0,015547	0,196764	2,051681	-2,129255	1,032553
14:38:13,98	0,382994	3,297011	-0,117988	0,805959	0,342005	0,973000	0,012713	-0,017234	0,198490	3,359496	-1,251129	0,988903	-0,573455	-2,922679	-1,004523	-14,992439	10,921171	13,560098	0,012713	-0,017234	0,198490	2,006606	-2,249082	0,988903	0,012713	-0,017234	0,198490	2,006606	-2,249082	0,988903
14:38:14,03	0,382994	3,297011	-0,117988	0,805959	0,342005	0,973000	0,008642	-0,017698	0,196967	3,454557	-1,467604	1,026379	-0,575987	-2,925646	-1,003706	-14,960835	10,968943	13,580521	0,008642	-0,017698	0,196967	2,065298	-2,145964	1,026379	0,008642	-0,017698	0,196967	2,065298	-2,145964	1,026379
14:38:14,08	0,382994	3,297011	-0,117988	0,805959	0,342005	0,973000	0,012477	-0,016988	0,197783	3,474827	-1,264656	1,046801	-0,586321	-2,917999	-0,999176	-14,696614	11,486544	13,479942	0,012477	-0,016988	0,197783	2,141278	-2,244130	1,046801	0,012477	-0,016988	0,197783	2,141278	-2,244130	1,046801
14:38:14,13	0,382994	3,297011	-0,117988	0,805959	0,342005	0,973000	0,011022	-0,004215	0,202314	3,390982	-1,370330	0,946223	-0,823710	-2,829675	-1,373956	-9,419098	23,439349	12,999301	0,011022	-0,004215	0,202314	3,060135	-2,235533	0,946223	0,011022	-0,004215	0,202314	3,060135	-2,235533	0,946223
14:38:14,18	0,382994	3,297011	-0,117988	0,805959	0,342005	0,973000	0,053225	0,245531	-0,172467	3,394375	-0,581682	0,465581	-0,560393	-3,026142	-1,613447	-19,175721	9,103572	13,668525	0,053225	0,245531	-0,172467	22,668592	-4,759872	0,465581	0,053225	0,245531	-0,172467	22,668592	-4,759872	0,465581
14:38:14,23	0,382994	3,297011	-0,117988	0,805959	0,342005	0,973000	0,091713	-0,080741	-0,411958	3,067089	0,138075	1,134805	-0,553150	-3,057545	-1,149610	-21,943225	8,980645	13,757446	0,091713	-0,080741	-0,411958	-3,271080	-7,061380	1,134805	0,091713	-0,080741	-0,411958	-3,271080	-7,061380	1,134805
14:38:14,28	0,382951	3,297006	-0,117984	0,755961	0,341969	0,973024	0,115286	-0,102715	0,051879	2,719513	-0,971360	1,223727	-0,569829	-2,982763	-0,994892	-18,425184	10,149765	13,638889	0,115286	-0,102715	0,051879	-5,343594	-10,021345	1,223727	0,115286	-0,102715	0,051879	-5,343594	-10,021345	1,223727
14:38:14,33	0,382951	3,297006	-0,117984	0,755961	0,341969	0,973024	0,058863	-0,050880	0,206598	2,795599	-1,443252	1,105170	-0,574116	-2,979998	-0,994318	-18,340856	10,218426	13,599973	0,058863	-0,050880	0,206598	-1,198458	-6,063960	1,105170	0,058863	-0,050880	0,206598	-1,198458	-6,063960	1,105170
14:38:14,38	0,382951	3,297006	-0,117984	0,755961	0,341969	0,973024	0,058612	-0,045784	0,207172	2,632265	-1,417589	1,066254	-0,570613	-2,982206	-0,994618	-18,322868	10,240962	13,600971	0,058612	-0,045784	0,207172	-0,961805	-6,018617	1,066254	0,058612	-0,045784	0,207172	-0,961805	-6,018617	1,066254
14:38:14,43	0,382951	3,297006	-0,117984	0,755961	0,341969	0,973024	0,058773	-0,049922	0,206871	2,875935	-1,404913	1,067251	-0,576994	-2,984478	-0,993270	-18,257808	10,304158	13,629944	0,058773	-0,049922	0,206871	-1,042942	-6,018571	1,067251	0,058773	-0,049922	0,206871	-1,042942	-6,018571	1,067251
14:38:14,48	0,382951	3,297006	-0,117984	0,755961	0,341969	0,973024	0,063931	-0,045532	0,208220	2,734936	-1,111938	1,096225	-0,573851	-2,980102	-0,992315	-18,247305	10,299558	13,620610	0,063931	-0,045532	0,208220	-0,839359	-6,130519	1,096225	0,063931	-0,045532	0,208220	-0,839359	-6,130519	1,096225
14:38:14,53	0,382951	3,297006	-0,117984	0,755961	0,341969	0,973024	0,058570	-0,046066	0,209175	2,763942	-1,379314	1,086891	-0,572773	-2,978877	-0,990961	-18,203766	10,295055	13,590492	0,058570	-0,046066	0,209175	-0,852228	-5,977057	1,086891	0,058570	-0,046066	0,209175	-0,852228	-5,977057	1,086891
14:38:14,58	0,382951	3,297006	-0,117984	0,755961	0,341969	0,973024	0,056970	-0,046387	0,210529	2,798515	-1,422549	1,056772	-0,575698	-2,978970	-0,992515	-18,204415	10,334183	13,597023	0,056970	-0,046387	0,210529	-0,842870	-5,894703	1,056772	0,056970	-0,046387	0,210529	-0,842870	-5,894703	1,056772
14:38:14,63	0,382951	3,297006	-0,117984	0,755961	0,341969	0,973024	0,058512	-0,043900	0,208974	2,702749	-1,362477	1,063304	-0,574197	-2,978264	-0,993610	-18,196782	10,363730	13,602959	0,058512	-0,043900	0,208974	-0,743402	-5,955699	1,063304	0,058512	-0,043900	0,208974	-0,743402	-5,955699	1,063304
14:38:14,68	0,382951	3,297006	-0,117984	0,755961	0,341969	0,973024	0,057150	-0,044847	0,207880	2,781407	-1,441467	1,069240	-0,576806	-2,978008	-0,994811	-18,172091	10,368583	13,633057	0,057150	-0,044847	0,207880	-0,739096	-5,927769	1,069240	0,057150	-0,044847	0,207880	-0,739096	-5,927769	1,069240
14:38:14,73	0,382951	3,297006	-0,117984	0,755961	0,341969	0,973024	0,058234	-0,042460	0,206679	2,673844	-1,366170	1,099338	-0,577031	-2,975517	-0,991802	-18,146483	10,387663	13,628271	0,058234	-0,042460	0,206679	-0,659298	-5,937523	1,099338	0,058234	-0,042460	0,206679	-0,659298	-5,937523	1,099338
14:38:14,78	0,382951	3,297006	-0,117984	0,755961	0,341969	0,973024	0,056189	-0,041019	0,209688	2,628215	-1,459875	1,094551	-0,577914	-2,976498	-0,992309	-18,117892	10,416338	13,578436	0,056189	-0,041019	0,209688	-0,591772	-5,870693	1,094551	0,056189	-0,041019	0,209688	-0,591772	-5,870693	1,094551
14:38:14,83	0,382951	3,297006	-0,117984	0,755961	0,341969	0,973024	0,057480	-0,040745	0,209180	2,653121	-1,382300	1,044716	-0,574925	-2,979815	-0,986293	-18,157200	10,393305	13,565583	0,057480	-0,040745	0,209180	-0,545395	-5,894492	1,044716	0,057480	-0,040745	0,209180	-0,545395	-5,894492	1,044716
14:38:14,88	0,382951	3,297006	-0,117984	0,755961	0,341969	0,973024	0,058858	-0,044992	0,215196	2,834359	-1,333188	1,031864	-0,576110	-2,977603	-0,990527	-18,141873	10,401685	13,626535	0,058858	-0,044992	0,215196	-0,697539	-5,953524	1,031864	0,058858	-0,044992	0,215196	-0,697539	-5,953524	1,031864
14:38:14,93	0,382951	3,297006	-0,117984	0,755961	0,341969	0,973024	0,057535	-0,042860	0,210962	2,738413	-1,392894	1,092816	-0,575993	-2,978124	-0,990544	-18,104586	10,430808	13,578587	0,057535	-0,042860	0,210962	-0,626119	-5,909385	1,092816	0,057535	-0,042860	0,210962	-0,626119	-5,909385	1,092816
14:38:14,98	0,382951	3,297006	-0,117984	0,755961	0,341969	0,973024	0,057927	-0,043222	0,210946	2,801090	-1,354762	1,044868	-0,574217	-2,974210	-0,992866	-18,087061	10,442087	13,600449	0,057927	-0,043222	0,210946	-0,591841	-5,902051	1,044868	0,057927	-0,043222	0,210946	-0,591841	-5,902051	1,044868
14:38:15,03	0,382951	3,297006	-0,117984	0,755961	0,341969	0,973024	0,053649	-0,042803	0,208623	2,797822	-1,567668	1,066730	-0,574845	-2,978204	-0,988982	-18,116225	10,419112	13,592103	0,053649	-0,042803	0,208623	-0,562203	-5,779153	1,066730	0,053649	-0,042803	0,208623	-0,562203	-5,779153	1,066730
14:38:15,09	0,382951	3,297006	-0,117984	0,755961	0,341969	0,973024	0,057423	-0,044256	0,212507	2,838919	-1,385222	1,058384	-0,576221	-2,976449	-0,991832	-18,136693	10,432969	13,575134	0,057423	-0,044256	0,212507	-0,635196	-5,892917	1,058384	0,057423	-0,044256	0,212507	-0,635196	-5,892917	1,058384
14:38:15,14	0,382951	3,297006	-0,117984	0,755961	0,341969	0,973024	0,056591	-0,042187	0,209657	2,733089	-1,453130	1,041415	-0,573943	-2,975347	-0,991299	-18,089161	10,406836	13,610380	0,056591	-0,042187	0,209657	-0,578596	-5,895528	1,041415	0,056591	-0,042187	0,209657	-0,578596	-5,895528	1,041415
14:38:15,19	0,382951	3,297006	-0,117984	0,755961	0,341969	0,973024	0,054497	-0,043609	0,210190	2,808138	-1,507773	1,076660	-0,576547	-2,975567	-0,990154	-18,093127	10,465760	13,589325	0,054497	-0,043609	0,210190	-0,615130	-5,785815	1,076660	0,054497	-0,043609	0,210190	-0,615130	-5,785815	1,076660
14:38:15,24	0,382951	3,297006	-0,117984	0,755961	0,341969	0,973024	0,055990	-0,041464	0,211336	2,745664	-1,463058	1,055606	-0,577171	-2,975335	-0,991705	-18,097707	10,445663	13,599289	0,055990	-0,041464	0,211336	-0,509251	-5,858264	1,055606	0,055990	-0,041464	0,211336	-0,509251	-5,858264	1,055606
14:38:15,29	0,382951	3,297006	-0,117984	0,755961	0,341969	0,973024	0,056101	-0,040807	0,209784	2,691812	-1,451207	1,065570	-0,577666	-2,977215	-0,987767	-18,060801	10,442073	13,634795	0,056101	-0,040807	0,209784	-0,511538	-5,855121	1,065570	0,056101	-0,040807	0,209784	-0,511538	-5,855121	1,065570
14:38:15,34	0,382951	3,297006	-0,117984	0,755961	0,341969	0,973024	0,057977	-0,041319	0,213723	2,733755	-1,319874	1,101076	-0,573739	-2,973875	-0,990798	-18,026288	10,504018	13,600683	0,057977	-0,041319	0,213723	-0,509749	-5,871091	1,101076	0,057977	-0,041319	0,213723	-0,509749	-5,871091	1,101076
14:38:15,39	0,382951	3,297006	-0,117984	0,755961	0,341969	0,973024	0,053120	-0,043049	0,210691	2,894649	-1,573513	1,066963	-0,574769	-2,980481	-0,990971	-18,060869	10,479027	13,570921	0,053120	-0,043049	0,210691	-0,484708	-5,743468	1,066963	0,053120	-0,043049	0,210691	-0,484708	-5,743468	1,066963
14:38:15,44	0,382951	3,297006	-0,117984	0,755961	0,341969	0,973024	0,059357	-0,045460	0,210518	2,981095	-1,266661	1,037202	-0,577634	-2,977637	-0,988943	-18,057235	10,471223	13,616970	0,059357	-0,045460	0,210518	-0,587537	-5,926191	1,037202	0,059357	-0,045460	0,210518	-0,587537	-5,926191	1,037202
14:38:15,49	0,382951	3,297006	-0,117984	0,755961	0,341969	0,973024	0,058327	-0,041557	0,212547	2,773180	-1,313192	1,083251	-0,577678	-2,976598	-0,993201	-18,069988	10,493818	13,654479	0,058327	-0,041557	0,212547	-0,489040	-5,891837	1,083251	0,058327	-0,041557	0,212547	-0,489040	-5,891837	1,083251
14:38:15,54	0,382951	3,297006	-0,117984	0,755961	0,341969	0,973024	0,057449	-0,041000	0,208289	2,757404	-1,381186	1,120759	-0,578274	-2,974569	-0,994056	-18,065919	10,460495	13,562030	0,057449	-0,041000	0,208289	-0,461086	-5,890913	1,120759	0,057449	-0,041000	0,208289	-0,461086	-5,890913	1,120759
14:38:15,59	0,382951	3,297006	-0,117984	0,755961	0,341969	0,973024	0,055990	-0,039469	0,207434	2,650967	-1,436876	1,028311	-0,574466	-2,974442	-0,992258	-18,014584	10,482964	13,588454	0,055990	-0,039469	0,207434	-0,447338	-5,832061	1,028311	0,055990	-0,039469	0,207434	-0,447338	-5,832061	1,028311
14:38:15,64	0,382951	3,297006	-0,117984	0,755961	0,341969	0,973024	0,053975	-0,042703	0,209231	2,864281	-1,508417	1,054734	-0,575332	-2,977968	-0,991297	-18,087356	10,489785	13,600275	0,053975	-0,042703	0,209231	-0,487923	-5,745449	1,054734	0,053975	-0,042703	0,209231	-0,487923	-5,745449	1,054734
14:38:15,69	0,382951	3,297006	-0,117984	0,755961	0,341969	0,973024	0,057462	-0,043716	0,210192	2,886474	-1,393543	1,066556	-0,575684	-2,972788	-0,990642	-18,006886	10,477609	13,591292	0,057462	-0,043716	0,210192	-0,545245	-5,904279	1,066556	0,057462	-0,043716	0,210192	-0,545245	-5,904279	1,066556
14:38:15,74	0,382951	3,297006	-0,117984	0,755961	0,341969	0,973024	0,053152	-0,040821	0,210848	2,765627	-1,541877	1,057573	-0,575272	-2,976528	-0,993713	-18,045396	10,474217	13,601039	0,053152	-0,040821	0,210848	-0,438838	-5,714292	1,057573	0,053152	-0,040821	0,210848	-0,438838	-5,714292	1,057573
14:38:15,79	0,382951	3,297006	-0,117984	0,755961	0,341969	0,973024	0,056185	-0,043048	0,207777	2,859235	-1,415800	1,067320	-0,576999	-2,978458	-0,992060	-18,038462	10,481464	13,589919	0,056185	-0,043048	0,207777	-0,520045	-5,826328	1,067320	0,056185	-0,043048	0,207777	-0,520045	-5,826328	1,067320
14:38:15,84	0,382951	3,297006	-0,117984	0,755961	0,341969	0,973024	0,058719	-0,042518	0,209430	2,841406	-1,281634	1,056200	-0,575203	-2,977122	-0,991261	-18,032722	10,518936	13,620153	0,058719	-0,042518	0,209430	-0,496251	-5,891106	1,056200	0,058719	-0,042518	0,209430	-0,496251	-5,891106	1,056200
14:38:15,89	0,382951	3,297006	-0,117984	0,755961	0,341969	0,973024	0,056665	-0,043405	0,210229	2,922872	-1,402219	1,086434	-0,579341	-2,971779	-0,991291	-18,019376	10,498185	13,609757	0,056665	-0,043405	0,210229	-0,484445	-5,850433	1,086434	0,056665	-0,043405	0,210229	-0,484445	-5,850433	1,086434
14:38:15,94	0,382951	3,297006	-0,117984	0,755961	0,341969	0,973024	0,054107	-0,037150	0,210198	2,586289	-1,513304	1,076038	-0,573712	-2,973188	-0,990847	-18,015777	10,491703	13,533695	0,054107	-0,037150	0,210198	-0,329971	-5,760713	1,076038	0,054107	-0,037150	0,210198	-0,329971	-5,760713	1,076038
14:38:15,99	0,382951	3,297006	-0,117984	0,755961	0,341969	0,973024	0,052512	-0,042729	0,210642	2,872580	-1,589876	0,999976	-0,575751	-2,972078	-0,990906	-18,009673	10,534219	13,591773	0,052512	-0,042729	0,210642	-0,481628	-5,712092	0,999976	0,052512	-0,042729	0,210642	-0,481628	-5,712092	0,999976
14:38:16,04	0,382951	3,297006	-0,117984	0,755961	0,341969	0,973024	0,052571	-0,040409	0,210584	2,791809	-1,602809	1,058054	-0,822544	-2,845656	-1,337161	-10,625633	22,760003	13,033213	0,052571	-0,040409	0,210584	-0,380274	-5,729613	1,058054	0,052571	-0,040409	0,210584	-0,380274	-5,729613	1,058054
14:38:16,09	0,382951	3,297006	-0,117984	0,755961	0,341969	0,973024	0,066482	0,236532	-0,135672	2,670753	-0,597531	0,499494	-0,573661	-3,031023	-1,578463	-20,026066	9,319344	13,670773	0,066482	0,236532	-0,135672	21,238505	-5,816400	0,499494	0,066482	0,236532	-0,135672	21,238505	-5,816400	0,499494
14:38:16,14	0,382951	3,297006	-0,117984	0,755961	0,341969	0,973024	0,102573	-0,071691	-0,376974	2,358171	-0,141501	1,137054	-0,520924	-3,050670	-1,144971	-22,063988	6,774311	13,764456	0,102573	-0,071691	-0,376974	-3,269560	-8,193481	1,137054	0,102573	-0,071691	-0,376974	-3,269560	-8,193481	1,137054
14:38:16,19	0,383041	3,297013	-0,117975	0,705945	0,341992	0,973005	0,093220	-0,127186	0,056519	2,020873	-1,120244	1,230737	-0,554100	-2,976528	-0,936566	-18,627710	8,659672	13,657083	0,093220	-0,127186	0,056519	-7,963193	-8,437996	1,230737	0,093220	-0,127186	0,056519	-7,963193	-8,437996	1,230737
14:38:16,24	0,383041	3,297013	-0,117975	0,705945	0,341992	0,973005	0,045599	-0,061383	0,264924	1,950074	-1,563289	1,123364	-0,551470	-2,974376	-0,939755	-18,512062	8,714458	13,617969	0,045599	-0,061383	0,264924	-2,868529	-5,142830	1,123364	0,045599	-0,061383	0,264924	-2,868529	-5,142830	1,123364
14:38:16,29	0,383041	3,297013	-0,117975	0,705945	0,341992	0,973005	0,042420	-0,062585	0,261735	2,117821	-1,655835	1,084250	-0,550839	-2,971937	-0,935855	-18,501011	8,744248	13,641133	0,042420	-0,062585	0,261735	-2,795099	-4,985826	1,084250	0,042420	-0,062585	0,261735	-2,795099	-4,985826	1,084250
14:38:16,34	0,383041	3,297013	-0,117975	0,705945	0,341992	0,973005	0,039992	-0,061912	0,265634	2,114167	-1,787409	1,107414	-0,555897	-2,974182	-0,936196	-18,409348	8,794055	13,645632	0,039992	-0,061912	0,265634	-2,745948	-4,926812	1,107414	0,039992	-0,061912	0,265634	-2,745948	-4,926812	1,107414
14:38:16,39	0,383041	3,297013	-0,117975	0,705945	0,341992	0,973005	0,044466	-0,058654	0,265294	2,033726	-1,500308	1,111912	-0,556438	-2,972084	-0,937324	-18,402915	8,852176	13,619261	0,044466	-0,058654	0,265294	-2,570651	-4,990880	1,111912	0,044466	-0,058654	0,265294	-2,570651	-4,990880	1,111912
14:38:16,44	0,383041	3,297013	-0,117975	0,705945	0,341992	0,973005	0,042919	-0,057137	0,264165	2,008354	-1,604213	1,085541	-0,555883	-2,973188	-0,938125	-18,405180	8,826411	13,667330	0,042919	-0,057137	0,264165	-2,476879	-4,973388	1,085541	0,042919	-0,057137	0,264165	-2,476879	-4,973388	1,085541
14:38:16,49	0,383041	3,297013	-0,117975	0,705945	0,341992	0,973005	0,043598	-0,058169	0,263364	2,038605	-1,558031	1,133611	-0,552891	-2,975712	-0,936582	-18,416985	8,884696	13,639451	0,043598	-0,058169	0,263364	-2,527689	-4,980438	1,133611	0,043598	-0,058169	0,263364	-2,527689	-4,980438	1,133611
14:38:16,54	0,383041	3,297013	-0,117975	0,705945	0,341992	0,973005	0,044288	-0,062023	0,264907	2,283557	-1,561504	1,105732	-0,789998	-2,851220	-1,299976	-11,215213	20,501641	13,113839	0,044288	-0,062023	0,264907	-2,585232	-5,038094	1,105732	0,044288	-0,062023	0,264907	-2,585232	-5,038094	1,105732
14:38:16,59	0,383041	3,297013	-0,117975	0,705945	0,341992	0,973005	0,055028	0,205563	-0,098486	2,030533	-0,574565	0,580119	-0,567985	-3,037426	-1,529359	-20,721815	8,356244	13,694748	0,055028	0,205563	-0,098486	18,167249	-4,894272	0,580119	0,055028	0,205563	-0,098486	18,167249	-4,894272	0,580119
14:38:16,64	0,383041	3,297013	-0,117975	0,705945	0,341992	0,973005	0,105280	-0,079808	-0,327870	1,598330	-0,121720	1,161028	-0,507575	-3,066383	-1,151541	-23,185063	5,735235	13,862951	0,105280	-0,079808	-0,327870	-4,666613	-8,386205	1,161028	0,105280	-0,079808	-0,327870	-4,666613	-8,386205	1,161028
14:38:16,69	0,382983	3,296963	-0,117977	0,655949	0,341987	0,973001	0,100153	-0,146603	0,049949	1,570190	-1,211044	1,329232	-0,542763	-2,988745	-0,950953	-19,529713	7,511412	13,717207	0,100153	-0,146603	0,049949	-9,938165	-9,073074	1,329232	0,100153	-0,146603	0,049949	-9,938165	-9,073074	1,329232
14:38:16,74	0,382983	3,296963	-0,117977	0,655949	0,341987	0,973001	0,050510	-0,077310	0,250537	1,332850	-1,514947	1,183488	-0,542507	-2,988543	-0,949765	-19,432559	7,559990	13,688045	0,050510	-0,077310	0,250537	-4,736016	-5,479996	1,183488	0,050510	-0,077310	0,250537	-4,736016	-5,479996	1,183488
14:38:16,79	0,382983	3,296963	-0,117977	0,655949	0,341987	0,973001	0,050208	-0,077431	0,251725	1,429777	-1,470830	1,154326	-0,541770	-2,986734	-0,947797	-19,373422	7,592956	13,692537	0,050208	-0,077431	0,251725	-4,648569	-5,412131	1,154326	0,050208	-0,077431	0,251725	-4,648569	-5,412131	1,154326
14:38:16,84	0,382983	3,296963	-0,117977	0,655949	0,341987	0,973001	0,048272	-0,077165	0,253692	1,474058	-1,536728	1,158818	-0,544565	-2,985798	-0,947005	-19,324025	7,654761	13,693183	0,048272	-0,077165	0,253692	-4,583399	-5,326117	1,158818	0,048272	-0,077165	0,253692	-4,583399	-5,326117	1,158818
14:38:16,89	0,382983	3,296963	-0,117977	0,655949	0,341987	0,973001	0,048859	-0,074276	0,254485	1,402053	-1,494327	1,159463	-0,543895	-2,985068	-0,950486	-19,275502	7,648714	13,689987	0,048859	-0,074276	0,254485	-4,428618	-5,329796	1,159463	0,048859	-0,074276	0,254485	-4,428618	-5,329796	1,159463
14:38:16,94	0,382983	3,296963	-0,117977	0,655949	0,341987	0,973001	0,047892	-0,074492	0,251004	1,432299	-1,499604	1,156268	-0,542967	-2,987182	-0,946022	-19,288021	7,696864	13,675465	0,047892	-0,074492	0,251004	-4,415312	-5,259107	1,156268	0,047892	-0,074492	0,251004	-4,415312	-5,259107	1,156268
14:38:16,99	0,382983	3,296963	-0,117977	0,655949	0,341987	0,973001	0,049259	-0,076352	0,255468	1,564463	-1,463422	1,141745	-0,543679	-2,984208	-0,946988	-19,267482	7,704039	13,688502	0,049259	-0,076352	0,255468	-4,429165	-5,330255	1,141745	0,049259	-0,076352	0,255468	-4,429165	-5,330255	1,141745
14:38:17,04	0,382983	3,296963	-0,117977	0,655949	0,341987	0,973001	0,047039	-0,074249	0,254501	1,471605	-1,564638	1,154783	-0,545562	-2,985177	-0,946202	-19,259098	7,711894	13,693776	0,047039	-0,074249	0,254501	-4,356960	-5,257237	1,154783	0,047039	-0,074249	0,254501	-4,356960	-5,257237	1,154783
14:38:17,09	0,382983	3,296963	-0,117977	0,655949	0,341987	0,973001	0,048820	-0,073103	0,255288	1,422977	-1,468706	1,160057	-0,547880	-2,981279	-0,951292	-19,247468	7,777186	13,665107	0,048820	-0,073103	0,255288	-4,315580	-5,301095	1,160057	0,048820	-0,073103	0,255288	-4,315580	-5,301095	1,160057
14:38:17,14	0,382983	3,296963	-0,117977	0,655949	0,341987	0,973001	0,046603	-0,069146	0,250198	1,279610	-1,606552	1,131388	-0,546269	-2,980811	-0,945681	-19,226193	7,755185	13,703109	0,046603	-0,069146	0,250198	-4,148379	-5,264924	1,131388	0,046603	-0,069146	0,250198	-4,148379	-5,264924	1,131388
14:38:17,19	0,382983	3,296963	-0,117977	0,655949	0,341987	0,973001	0,045393	-0,070307	0,255808	1,331550	-1,640066	1,169390	-0,545479	-2,982811	-0,942331	-19,248486	7,783187	13,679426	0,045393	-0,070307	0,255808	-4,187554	-5,203424	1,169390	0,045393	-0,070307	0,255808	-4,187554	-5,203424	1,169390
14:38:17,24	0,382983	3,296963	-0,117977	0,655949	0,341987	0,973001	0,046730	-0,071991	0,259159	1,432234	-1,603859	1,145706	-0,546009	-2,984038	-0,947359	-19,226255	7,821449	13,692899	0,046730	-0,071991	0,259159	-4,219082	-5,272158	1,145706	0,046730	-0,071991	0,259159	-4,219082	-5,272158	1,145706
14:38:17,29	0,382983	3,296963	-0,117977	0,655949	0,341987	0,973001	0,048057	-0,072146	0,254130	1,484508	-1,534722	1,159180	-0,544242	-2,986911	-0,951228	-19,222564	7,810339	13,694739	0,048057	-0,072146	0,254130	-4,178919	-5,307207	1,159180	0,048057	-0,072146	0,254130	-4,178919	-5,307207	1,159180
14:38:17,34	0,382983	3,296963	-0,117977	0,655949	0,341987	0,973001	0,049662	-0,075112	0,250261	1,631001	-1,442504	1,161019	-0,548982	-2,983864	-0,947009	-19,242208	7,818392	13,658348	0,049662	-0,075112	0,250261	-4,265312	-5,340992	1,161019	0,049662	-0,075112	0,250261	-4,265312	-5,340992	1,161019
14:38:17,39	0,382983	3,296963	-0,117977	0,655949	0,341987	0,973001	0,049393	-0,069484	0,254481	1,335508	-1,477551	1,124629	-0,545721	-2,982949	-0,946991	-19,222011	7,798955	13,668704	0,049393	-0,069484	0,254481	-4,119024	-5,354891	1,124629	0,049393	-0,069484	0,254481	-4,119024	-5,354891	1,124629
14:38:17,44	0,382983	3,296963	-0,117977	0,655949	0,341987	0,973001	0,046970	-0,071851	0,254498	1,451835	-1,576316	1,134985	-0,545413	-2,983998	-0,946591	-19,214438	7,786355	13,671915	0,046970	-0,071851	0,254498	-4,188473	-5,263483	1,134985	0,046970	-0,071851	0,254498	-4,188473	-5,263483	1,134985
14:38:17,50	0,382983	3,296963	-0,117977	0,655949	0,341987	0,973001	0,047725	-0,072642	0,254898	1,485854	-1,524225	1,138195	-0,544751	-2,980311	-0,945019	-19,175007	7,796534	13,690921	0,047725	-0,072642	0,254898	-4,216566	-5,270618	1,138195	0,047725	-0,072642	0,254898	-4,216566	-5,270618	1,138195
14:38:17,55	0,382983	3,296963	-0,117977	0,655949	0,341987	0,973001	0,044200	-0,071372	0,256470	1,448311	-1,678435	1,157202	-0,548345	-2,984953	-0,947357	-19,213202	7,802864	13,686784	0,044200	-0,071372	0,256470	-4,154362	-5,148163	1,157202	0,044200	-0,071372	0,256470	-4,154362	-5,148163	1,157202
14:38:17,60	0,382983	3,296963	-0,117977	0,655949	0,341987	0,973001	0,050018	-0,070580	0,254132	1,393551	-1,412183	1,153064	-0,544797	-2,980649	-0,947741	-19,199563	7,822456	13,703292	0,050018	-0,070580	0,254132	-4,147011	-5,338561	1,153064	0,050018	-0,070580	0,254132	-4,147011	-5,338561	1,153064
14:38:17,65	0,382983	3,296963	-0,117977	0,655949	0,341987	0,973001	0,044516	-0,071501	0,253749	1,465212	-1,696268	1,169573	-0,548560	-2,981541	-0,947635	-19,187501	7,855290	13,666227	0,044516	-0,071501	0,253749	-4,147622	-5,190745	1,169573	0,044516	-0,071501	0,253749	-4,147622	-5,190745	1,169573
14:38:17,70	0,382983	3,296963	-0,117977	0,655949	0,341987	0,973001	0,046081	-0,074010	0,253053	1,615616	-1,610692	1,122956	-0,543407	-2,983259	-0,948437	-19,185984	7,837639	13,656675	0,046081	-0,074010	0,253053	-4,194171	-5,228064	1,122956	0,046081	-0,074010	0,253053	-4,194171	-5,228064	1,122956
14:38:17,75	0,382983	3,296963	-0,117977	0,655949	0,341987	0,973001	0,046081	-0,074010	0,253053	1,615616	-1,610692	1,122956	-0,546305	-2,983297	-0,945979	-19,171989	7,859075	13,691554	0,046081	-0,074010	0,253053	-4,194171	-5,228064	1,122956	0,046081	-0,074010	0,253053	-4,194171	-5,228064	1,122956
14:38:17,80	0,382983	3,296963	-0,117977	0,655949	0,341987	0,973001	0,047563	-0,071519	0,255511	1,511646	-1,532236	1,157835	-0,545278	-2,980107	-0,946190	-19,168852	7,867225	13,684083	0,047563	-0,071519	0,255511	-4,102597	-5,265929	1,157835	0,047563	-0,071519	0,255511	-4,102597	-5,265929	1,157835
14:38:17,85	0,382983	3,296963	-0,117977	0,655949	0,341987	0,973001	0,044287	-0,070813	0,255300	1,483580	-1,703935	1,150364	-0,545913	-2,981084	-0,946938	-19,184785	7,863494	13,727934	0,044287	-0,070813	0,255300	-4,075271	-5,180479	1,150364	0,044287	-0,070813	0,255300	-4,075271	-5,180479	1,150364
14:38:17,90	0,382983	3,296963	-0,117977	0,655949	0,341987	0,973001	0,045451	-0,070752	0,254552	1,469190	-1,655355	1,194215	-0,544807	-2,983931	-0,947946	-19,167902	7,872655	13,650914	0,045451	-0,070752	0,254552	-4,084842	-5,223250	1,194215	0,045451	-0,070752	0,254552	-4,084842	-5,223250	1,194215
14:38:17,95	0,382983	3,296963	-0,117977	0,655949	0,341987	0,973001	0,047363	-0,073133	0,253543	1,609385	-1,545880	1,117195	-0,549915	-2,980518	-0,947934	-19,140540	7,891558	13,679118	0,047363	-0,073133	0,253543	-4,131568	-5,263882	1,117195	0,047363	-0,073133	0,253543	-4,131568	-5,263882	1,117195
14:38:18,00	0,382983	3,296963	-0,117977	0,655949	0,341987	0,973001	0,046962	-0,067003	0,253555	1,320665	-1,552484	1,145399	-0,550527	-2,983154	-0,948156	-19,159942	7,884559	13,640778	0,046962	-0,067003	0,253555	-3,939066	-5,239014	1,145399	0,046962	-0,067003	0,253555	-3,939066	-5,239014	1,145399
14:38:18,05	0,382983	3,296963	-0,117977	0,655949	0,341987	0,973001	0,049551	-0,067791	0,253334	1,345877	-1,431185	1,107058	-0,548095	-2,983020	-0,948126	-19,125506	7,893454	13,655666	0,049551	-0,067791	0,253334	-3,975709	-5,320911	1,107058	0,049551	-0,067791	0,253334	-3,975709	-5,320911	1,107058
14:38:18,10	0,382983	3,296963	-0,117977	0,655949	0,341987	0,973001	0,048218	-0,069830	0,253363	1,476839	-1,475094	1,121947	-0,547581	-2,981171	-0,948157	-19,162524	7,910168	13,647274	0,048218	-0,069830	0,253363	-4,004829	-5,260229	1,121947	0,048218	-0,069830	0,253363	-4,004829	-5,260229	1,121947
14:38:18,15	0,382983	3,296963	-0,117977	0,655949	0,341987	0,973001	0,046361	-0,069351	0,253333	1,447903	-1,612107	1,113554	-0,552310	-2,982818	-0,948532	-19,164139	7,889253	13,665168	0,046361	-0,069351	0,253333	-3,996172	-5,251416	1,113554	0,046361	-0,069351	0,253333	-3,996172	-5,251416	1,113554
14:38:18,21	0,382983	3,296963	-0,117977	0,655949	0,341987	0,973001	0,050151	-0,066079	0,252957	1,258830	-1,405958	1,131448	-0,549969	-2,981305	-0,951234	-19,157533	7,885055	13,691464	0,050151	-0,066079	0,252957	-3,928379	-5,342799	1,131448	0,050151	-0,066079	0,252957	-3,928379	-5,342799	1,131448
14:38:18,26	0,382983	3,296963	-0,117977	0,655949	0,341987	0,973001	0,047671	-0,067350	0,250256	1,324589	-1,527105	1,157744	-0,546910	-2,980928	-0,946990	-19,127278	7,907495	13,626887	0,047671	-0,067350	0,250256	-3,962394	-5,269254	1,157744	0,047671	-0,067350	0,250256	-3,962394	-5,269254	1,157744
14:38:18,31	0,382983	3,296963	-0,117977	0,655949	0,341987	0,973001	0,045814	-0,069811	0,254499	1,487108	-1,608667	1,093168	-0,561367	-2,976512	-0,947895	-18,955265	8,481389	13,666435	0,045814	-0,069811	0,254499	-3,993041	-5,205073	1,093168	0,045814	-0,069811	0,254499	-3,993041	-5,205073	1,093168
14:38:18,36	0,382983	3,296963	-0,117977	0,655949	0,341987	0,973001	0,049219	-0,055083	0,253595	1,304263	-1,569616	1,132716	-0,784458	-2,848250	-1,289777	-11,490962	19,623460	13,147933	0,049219	-0,055083	0,253595	-3,019736	-5,433270	1,132716	0,049219	-0,055083	0,253595	-3,019736	-5,433270	1,132716
14:38:18,41	0,382983	3,296963	-0,117977	0,655949	0,341987	0,973001	0,049686	0,202251	-0,088288	1,304353	-0,652078	0,614214	-0,539954	-3,069971	-1,495041	-22,751372	6,360877	13,800404	0,049686	0,202251	-0,088288	17,181081	-4,552416	0,614214	0,049686	0,202251	-0,088288	17,181081	-4,552416	0,614214
14:38:18,46	0,382983	3,296963	-0,117977	0,655949	0,341987	0,973001	0,119449	-0,120356	-0,293551	0,964004	-0,144884	1,266685	-0,502531	-3,065807	-1,082961	-23,358246	4,707651	13,791042	0,119449	-0,120356	-0,293551	-8,483949	-9,521652	1,266685	0,119449	-0,120356	-0,293551	-8,483949	-9,521652	1,266685
14:38:18,51	0,382986	3,296986	-0,117983	0,605947	0,341982	0,972999	0,097132	-0,150683	0,118529	0,805852	-1,004357	1,257323	-0,529795	-2,989807	-0,902940	-20,035834	6,350796	13,740467	0,097132	-0,150683	0,118529	-11,022793	-8,629190	1,257323	0,097132	-0,150683	0,118529	-11,022793	-8,629190	1,257323
14:38:18,56	0,382986	3,296986	-0,117983	0,605947	0,341982	0,972999	0,044946	-0,089072	0,298549	0,686275	-1,662279	1,206748	-0,530281	-2,989750	-0,905663	-20,001904	6,398716	13,719009	0,044946	-0,089072	0,298549	-6,305883	-5,190558	1,206748	0,044946	-0,089072	0,298549	-6,305883	-5,190558	1,206748
14:38:18,61	0,382986	3,296986	-0,117983	0,605947	0,341982	0,972999	0,045140	-0,088623	0,295827	0,721370	-1,646754	1,185290	-0,534106	-2,990580	-0,904942	-19,953530	6,461230	13,745940	0,045140	-0,088623	0,295827	-6,235509	-5,190281	1,185290	0,045140	-0,088623	0,295827	-6,235509	-5,190281	1,185290
14:38:18,66	0,382986	3,296986	-0,117983	0,605947	0,341982	0,972999	0,047771	-0,085725	0,296548	0,649001	-1,499310	1,212220	-0,532987	-2,988225	-0,904459	-19,921739	6,499428	13,734972	0,047771	-0,085725	0,296548	-6,080386	-5,249364	1,212220	0,047771	-0,085725	0,296548	-6,080386	-5,249364	1,212220
14:38:18,71	0,382986	3,296986	-0,117983	0,605947	0,341982	0,972999	0,045172	-0,085517	0,297031	0,687152	-1,626026	1,201253	-0,530536	-2,985317	-0,904855	-19,880318	6,524306	13,712214	0,045172	-0,085517	0,297031	-6,025895	-5,172057	1,201253	0,045172	-0,085517	0,297031	-6,025895	-5,172057	1,201253
14:38:18,76	0,382986	3,296986	-0,117983	0,605947	0,341982	0,972999	0,041428	-0,086186	0,296635	0,764213	-1,797277	1,178495	-0,533670	-2,989928	-0,905083	-19,901639	6,572225	13,745182	0,041428	-0,086186	0,296635	-6,001377	-5,049411	1,178495	0,041428	-0,086186	0,296635	-6,001377	-5,049411	1,178495
14:38:18,81	0,382986	3,296986	-0,117983	0,605947	0,341982	0,972999	0,046989	-0,085776	0,296406	0,773748	-1,550575	1,211463	-0,539657	-2,980269	-0,897015	-19,638335	7,013331	13,700413	0,046989	-0,085776	0,296406	-5,959682	-5,239177	1,211463	0,046989	-0,085776	0,296406	-5,959682	-5,239177	1,211463
14:38:18,86	0,382986	3,296986	-0,117983	0,605947	0,341982	0,972999	0,093469	0,183724	-0,133849	0,608743	-0,645178	0,661467	-0,790305	-2,895431	-1,335339	-14,286204	19,321612	13,195186	0,093469	0,183724	-0,133849	15,031080	-7,982496	0,661467	0,093469	0,183724	-0,133849	15,031080	-7,982496	0,661467
14:38:18,91	0,382986	3,296986	-0,117983	0,605947	0,341982	0,972999	0,093469	0,183724	-0,133849	0,608743	-0,645178	0,661467	-0,529848	-3,041158	-1,461377	-21,707919	5,094894	13,743143	0,093469	0,183724	-0,133849	15,031080	-7,982496	0,661467	0,093469	0,183724	-0,133849	15,031080	-7,982496	0,661467
14:38:18,96	0,382986	3,296986	-0,117983	0,605947	0,341982	0,972999	0,089444	-0,114702	-0,259887	0,095349	-0,168495	1,209424	-0,498041	-3,090418	-1,120473	-25,134602	4,057274	13,947714	0,089444	-0,114702	-0,259887	-8,908764	-7,189873	1,209424	0,089444	-0,114702	-0,259887	-8,908764	-7,189873	1,209424
14:38:19,01	0,382937	3,297009	-0,117976	0,555945	0,341981	0,972998	0,071763	-0,108042	0,255095	0,141069	-1,616332	1,266603	-0,526775	-3,022516	-0,946395	-21,969527	5,698611	13,800323	0,071763	-0,108042	0,255095	-8,340247	-7,249740	1,266603	0,071763	-0,108042	0,255095	-8,340247	-7,249740	1,266603
14:38:19,06	0,382937	3,297009	-0,117976	0,555945	0,341981	0,972998	0,071763	-0,108042	0,255095	0,141069	-1,616332	1,266603	-0,529463	-3,023881	-0,942075	-21,890940	5,786586	13,808727	0,071763	-0,108042	0,255095	-8,340247	-7,249740	1,266603	0,071763	-0,108042	0,255095	-8,340247	-7,249740	1,266603
14:38:19,11	0,382937	3,297009	-0,117976	0,555945	0,341981	0,972998	0,074289	-0,106397	0,259415	0,170991	-1,460927	1,275008	-0,532193	-3,020234	-0,946739	-21,806885	5,877223	13,784603	0,074289	-0,106397	0,259415	-8,181163	-7,292599	1,275008	0,074289	-0,106397	0,259415	-8,181163	-7,292599	1,275008
14:38:19,16	0,382937	3,297009	-0,117976	0,555945	0,341981	0,972998	0,072496	-0,102208	0,254751	0,073714	-1,526677	1,250884	-0,529739	-3,020534	-0,939737	-21,773835	5,866817	13,765514	0,072496	-0,102208	0,254751	-7,949648	-7,217614	1,250884	0,072496	-0,102208	0,254751	-7,949648	-7,217614	1,250884
14:38:19,21	0,382937	3,297009	-0,117976	0,555945	0,341981	0,972998	0,071529	-0,104484	0,261753	0,199577	-1,543161	1,231794	-0,533182	-3,017708	-0,942837	-21,727159	5,895388	13,772505	0,071529	-0,104484	0,261753	-8,002448	-7,158151	1,231794	0,071529	-0,104484	0,261753	-8,002448	-7,158151	1,231794
14:38:19,26	0,382937	3,297009	-0,117976	0,555945	0,341981	0,972998	0,070803	-0,100089	0,258653	0,019101	-1,554745	1,238785	-0,532559	-3,019100	-0,943597	-21,722449	5,925252	13,783467	0,070803	-0,100089	0,258653	-7,837890	-7,112791	1,238785	0,070803	-0,100089	0,258653	-7,837890	-7,112791	1,238785
14:38:19,31	0,382937	3,297009	-0,117976	0,555945	0,341981	0,972998	0,071697	-0,101325	0,257893	0,111588	-1,519128	1,249748	-0,534491	-3,016421	-0,943543	-21,679038	5,971521	13,719124	0,071697	-0,101325	0,257893	-7,842425	-7,147325	1,249748	0,071697	-0,101325	0,257893	-7,842425	-7,147325	1,249748
14:38:19,36	0,382937	3,297009	-0,117976	0,555945	0,341981	0,972998	0,070343	-0,098312	0,257947	0,016692	-1,575080	1,185405	-0,532343	-3,016959	-0,945917	-21,651046	6,032037	13,768540	0,070343	-0,098312	0,257947	-7,700808	-7,096982	1,185405	0,070343	-0,098312	0,257947	-7,700808	-7,096982	1,185405
14:38:19,41	0,382937	3,297009	-0,117976	0,555945	0,341981	0,972998	0,069735	-0,100441	0,255573	0,193808	-1,612697	1,234820	-0,537111	-3,018678	-0,943607	-21,681116	6,014406	13,756109	0,069735	-0,100441	0,255573	-7,690823	-7,086894	1,234820	0,069735	-0,100441	0,255573	-7,690823	-7,086894	1,234820
14:38:19,46	0,382937	3,297009	-0,117976	0,555945	0,341981	0,972998	0,073608	-0,097172	0,257883	-0,006514	-1,428538	1,222390	-0,536499	-3,019383	-0,943604	-21,684574	6,050725	13,757308	0,073608	-0,097172	0,257883	-7,634484	-7,206748	1,222390	0,073608	-0,097172	0,257883	-7,634484	-7,206748	1,222390
14:38:19,51	0,382937	3,297009	-0,117976	0,555945	0,341981	0,972998	0,073911	-0,098054	0,257886	0,069115	-1,433909	1,223588	-0,534689	-3,018660	-0,942789	-21,647136	6,010378	13,784625	0,073911	-0,098054	0,257886	-7,628153	-7,235946	1,223588	0,073911	-0,098054	0,257886	-7,628153	-7,235946	1,223588
14:38:19,56	0,382937	3,297009	-0,117976	0,555945	0,341981	0,972998	0,072381	-0,099260	0,258701	0,115587	-1,460872	1,250906	-0,535293	-3,017436	-0,945608	-21,622911	6,059708	13,734452	0,072381	-0,099260	0,258701	-7,676326	-7,142806	1,250906	0,072381	-0,099260	0,258701	-7,676326	-7,142806	1,250906
14:38:19,61	0,382937	3,297009	-0,117976	0,555945	0,341981	0,972998	0,071623	-0,098125	0,255882	0,111396	-1,504006	1,200733	-0,535782	-3,015201	-0,941639	-21,614390	6,044641	13,765630	0,071623	-0,098125	0,255882	-7,591413	-7,126388	1,200733	0,071623	-0,098125	0,255882	-7,591413	-7,126388	1,200733
14:38:19,66	0,382937	3,297009	-0,117976	0,555945	0,341981	0,972998	0,069931	-0,096584	0,259851	0,022495	-1,577048	1,231911	-0,533390	-3,017565	-0,944332	-21,602860	6,060094	13,777398	0,069931	-0,096584	0,259851	-7,559374	-7,066651	1,231911	0,069931	-0,096584	0,259851	-7,559374	-7,066651	1,231911
14:38:19,71	0,382937	3,297009	-0,117976	0,555945	0,341981	0,972998	0,070783	-0,099838	0,257157	0,210828	-1,530512	1,243679	-0,533566	-3,015976	-0,944454	-21,621216	6,081730	13,765236	0,070783	-0,099838	0,257157	-7,626446	-7,086958	1,243679	0,070783	-0,099838	0,257157	-7,626446	-7,086958	1,243679
14:38:19,76	0,382937	3,297009	-0,117976	0,555945	0,341981	0,972998	0,069495	-0,098891	0,257035	0,171134	-1,624173	1,231516	-0,536305	-3,016547	-0,942784	-21,598182	6,086257	13,776894	0,069495	-0,098891	0,257035	-7,591786	-7,079556	1,231516	0,069495	-0,098891	0,257035	-7,591786	-7,079556	1,231516
14:38:19,81	0,382937	3,297009	-0,117976	0,555945	0,341981	0,972998	0,071359	-0,096804	0,258705	0,078086	-1,509591	1,243174	-0,537443	-3,014161	-0,944344	-21,587652	6,136767	13,779510	0,071359	-0,096804	0,258705	-7,521063	-7,111251	1,243174	0,071359	-0,096804	0,258705	-7,521063	-7,111251	1,243174
14:38:19,86	0,382937	3,297009	-0,117976	0,555945	0,341981	0,972998	0,069862	-0,094626	0,257145	0,013804	-1,603576	1,245791	-0,535041	-3,013899	-0,941628	-21,557687	6,090527	13,752296	0,069862	-0,094626	0,257145	-7,414320	-7,087714	1,245791	0,069862	-0,094626	0,257145	-7,414320	-7,087714	1,245791
14:38:19,91	0,382937	3,297009	-0,117976	0,555945	0,341981	0,972998	0,068433	-0,096575	0,259862	0,090111	-1,628787	1,218577	-0,536183	-3,014302	-0,946590	-21,590008	6,112518	13,720564	0,068433	-0,096575	0,259862	-7,491042	-7,000789	1,218577	0,068433	-0,096575	0,259862	-7,491042	-7,000789	1,218577
14:38:19,96	0,382937	3,297009	-0,117976	0,555945	0,341981	0,972998	0,068824	-0,102115	0,257144	0,341414	-1,643180	1,225443	-0,530438	-3,017007	-0,944346	-21,606133	6,076013	13,759163	0,068824	-0,102115	0,257144	-7,674652	-7,045835	1,225443	0,068824	-0,102115	0,257144	-7,674652	-7,045835	1,225443
14:38:20,01	0,382937	3,297009	-0,117976	0,555945	0,341981	0,972998	0,068824	-0,102115	0,257144	0,341414	-1,643180	1,225443	-0,535599	-3,013067	-0,944742	-21,554360	6,144925	13,751081	0,068824	-0,102115	0,257144	-7,674652	-7,045835	1,225443	0,068824	-0,102115	0,257144	-7,674652	-7,045835	1,225443
14:38:20,06	0,382937	3,297009	-0,117976	0,555945	0,341981	0,972998	0,067992	-0,095676	0,256748	0,092120	-1,676048	1,217362	-0,536245	-3,019456	-0,947834	-21,583520	6,121919	13,756311	0,067992	-0,095676	0,256748	-7,418437	-7,013415	1,217362	0,067992	-0,095676	0,256748	-7,418437	-7,013415	1,217362
14:38:20,11	0,382937	3,297009	-0,117976	0,555945	0,341981	0,972998	0,073848	-0,098310	0,253656	0,194607	-1,385262	1,222592	-0,535594	-3,015154	-0,945121	-21,552484	6,132058	13,750571	0,073848	-0,098310	0,253656	-7,522753	-7,182361	1,222592	0,073848	-0,098310	0,253656	-7,522753	-7,182361	1,222592
14:38:20,16	0,382937	3,297009	-0,117976	0,555945	0,341981	0,972998	0,069797	-0,096724	0,256369	0,136397	-1,574114	1,216852	-0,538529	-3,016632	-0,946206	-21,553675	6,150756	13,768882	0,069797	-0,096724	0,256369	-7,456407	-7,053196	1,216852	0,069797	-0,096724	0,256369	-7,456407	-7,053196	1,216852
14:38:20,21	0,382937	3,297009	-0,117976	0,555945	0,341981	0,972998	0,072545	-0,094921	0,255283	0,058253	-1,441636	1,235163	-0,537899	-3,015005	-0,944331	-21,540604	6,168602	13,765299	0,072545	-0,094921	0,255283	-7,393037	-7,136380	1,235163	0,072545	-0,094921	0,255283	-7,393037	-7,136380	1,235163
14:38:20,26	0,382937	3,297009	-0,117976	0,555945	0,341981	0,972998	0,070820	-0,094653	0,257159	0,066305	-1,528897	1,231579	-0,537310	-3,018200	-0,942788	-21,549234	6,149919	13,734407	0,070820	-0,094653	0,257159	-7,363943	-7,088292	1,231579	0,070820	-0,094653	0,257159	-7,363943	-7,088292	1,231579
14:38:20,31	0,382937	3,297009	-0,117976	0,555945	0,341981	0,972998	0,073293	-0,096760	0,258701	0,155406	-1,398468	1,200688	-0,533236	-3,015241	-0,946293	-21,570377	6,189575	13,748861	0,073293	-0,096760	0,258701	-7,440289	-7,151941	1,200688	0,073293	-0,096760	0,258701	-7,440289	-7,151941	1,200688
14:38:20,36	0,382937	3,297009	-0,117976	0,555945	0,341981	0,972998	0,068693	-0,098809	0,255197	0,285681	-1,675766	1,215141	-0,534375	-3,014457	-0,946272	-21,526719	6,126702	13,755995	0,068693	-0,098809	0,255197	-7,470794	-7,068201	1,215141	0,068693	-0,098809	0,255197	-7,470794	-7,068201	1,215141
14:38:20,41	0,382937	3,297009	-0,117976	0,555945	0,341981	0,972998	0,068584	-0,097431	0,255218	0,181421	-1,612212	1,222276	-0,534920	-3,018699	-0,941630	-21,545917	6,168567	13,715224	0,068584	-0,097431	0,255218	-7,466907	-6,996054	1,222276	0,068584	-0,097431	0,255218	-7,466907	-6,996054	1,222276
14:38:20,46	0,382937	3,297009	-0,117976	0,555945	0,341981	0,972998	0,072529	-0,099080	0,259860	0,293816	-1,444607	1,181505	-0,538415	-3,013899	-0,944334	-21,512948	6,190605	13,751261	0,072529	-0,099080	0,259860	-7,483941	-7,138167	1,181505	0,072529	-0,099080	0,259860	-7,483941	-7,138167	1,181505
14:38:20,51	0,382937	3,297009	-0,117976	0,555945	0,341981	0,972998	0,070120	-0,093653	0,257155	0,047191	-1,552351	1,217541	-0,537268	-3,013056	-0,945080	-21,520734	6,198311	13,800816	0,070120	-0,093653	0,257155	-7,304561	-7,056791	1,217541	0,070120	-0,093653	0,257155	-7,304561	-7,056791	1,217541
14:38:20,56	0,382937	3,297009	-0,117976	0,555945	0,341981	0,972998	0,068817	-0,094224	0,256410	0,079690	-1,630713	1,267097	-0,537259	-3,015227	-0,945092	-21,519083	6,178924	13,770794	0,068817	-0,094224	0,256410	-7,316926	-7,032852	1,267097	0,068817	-0,094224	0,256410	-7,316926	-7,032852	1,267097
14:38:20,61	0,382937	3,297009	-0,117976	0,555945	0,341981	0,972998	0,070693	-0,095318	0,256397	0,120574	-1,522063	1,237075	-0,536665	-3,016987	-0,945111	-21,521280	6,166597	13,736359	0,070693	-0,095318	0,256397	-7,361860	-7,071430	1,237075	0,070693	-0,095318	0,256397	-7,361860	-7,071430	1,237075
14:38:20,66	0,382937	3,297009	-0,117976	0,555945	0,341981	0,972998	0,071920	-0,096712	0,256379	0,181325	-1,453962	1,202639	-0,536228	-3,013796	-0,947818	-21,505534	6,163587	13,762522	0,071920	-0,096712	0,256379	-7,410595	-7,099703	1,202639	0,071920	-0,096712	0,256379	-7,410595	-7,099703	1,202639
14:38:20,71	0,382937	3,297009	-0,117976	0,555945	0,341981	0,972998	0,068938	-0,095495	0,253672	0,123306	-1,593903	1,228803	-0,538968	-3,014464	-0,938539	-21,543991	6,280966	13,721698	0,068938	-0,095495	0,253672	-7,373076	-7,005529	1,228803	0,068938	-0,095495	0,253672	-7,373076	-7,005529	1,228803
14:38:20,76	0,382937	3,297009	-0,117976	0,555945	0,341981	0,972998	0,070886	-0,093457	0,262951	0,099726	-1,584600	1,187978	-0,772284	-2,870267	-1,235208	-13,512286	17,987514	13,134023	0,070886	-0,093457	0,262951	-7,236631	-7,149145	1,187978	0,070886	-0,093457	0,262951	-7,236631	-7,149145	1,187978
14:38:20,81	0,382937	3,297009	-0,117976	0,555945	0,341981	0,972998	0,062666	0,180700	-0,033718	-0,002398	-0,909656	0,600303	-0,527341	-3,073301	-1,570815	-23,705697	4,323427	13,846038	0,062666	0,180700	-0,033718	14,182533	-5,828933	0,600303	0,062666	0,180700	-0,033718	14,182533	-5,828933	0,600303
14:38:20,86	0,382937	3,297009	-0,117976	0,555945	0,341981	0,972998	0,116027	-0,132944	-0,369325	-0,623043	-0,130590	1,312319	-0,461246	-3,068370	-1,122317	-24,262431	1,343348	13,975218	0,116027	-0,132944	-0,369325	-11,059186	-9,238705	1,312319	0,116027	-0,132944	-0,369325	-11,059186	-9,238705	1,312319
14:38:20,91	0,382950	3,296924	-0,117996	0,505935	0,341978	0,973012	0,078709	-0,187719	0,079173	-0,633954	-1,063221	1,441499	-0,490311	-2,997723	-0,936535	-20,753122	3,084020	13,819487	0,078709	-0,187719	0,079173	-15,369903	-7,241890	1,441499	0,078709	-0,187719	0,079173	-15,369903	-7,241890	1,441499
14:38:20,96	0,382950	3,296924	-0,117996	0,505935	0,341978	0,973012	0,032060	-0,127224	0,264954	-0,517589	-1,320175	1,285768	-0,493668	-2,991894	-0,940005	-20,670435	3,157835	13,847624	0,032060	-0,127224	0,264954	-10,504658	-3,836868	1,285768	0,032060	-0,127224	0,264954	-10,504658	-3,836868	1,285768
14:38:21,01	0,382950	3,296924	-0,117996	0,505935	0,341978	0,973012	0,028690	-0,121402	0,261485	-0,715042	-1,460708	1,313904	-0,491183	-2,993004	-0,937678	-20,635887	3,195962	13,808578	0,028690	-0,121402	0,261485	-10,245116	-3,712864	1,313904	0,028690	-0,121402	0,261485	-10,245116	-3,712864	1,313904
14:38:21,06	0,382950	3,296924	-0,117996	0,505935	0,341978	0,973012	0,028409	-0,124110	0,263812	-0,523960	-1,464448	1,274858	-0,488891	-2,992251	-0,938474	-20,660854	3,188571	13,799899	0,028409	-0,124110	0,263812	-10,266572	-3,694570	1,274858	0,028409	-0,124110	0,263812	-10,266572	-3,694570	1,274858
14:38:21,11	0,382950	3,296924	-0,117996	0,505935	0,341978	0,973012	0,026611	-0,125718	0,263016	-0,459200	-1,575880	1,266180	-0,492257	-2,994192	-0,938818	-20,596139	3,220733	13,814140	0,026611	-0,125718	0,263016	-10,328083	-3,664845	1,266180	0,026611	-0,125718	0,263016	-10,328083	-3,664845	1,266180
14:38:21,16	0,382950	3,296924	-0,117996	0,505935	0,341978	0,973012	0,029975	-0,123774	0,262672	-0,500112	-1,360997	1,280420	-0,495325	-2,993092	-0,937175	-20,608370	3,289737	13,822376	0,029975	-0,123774	0,262672	-10,216338	-3,714022	1,280420	0,029975	-0,123774	0,262672	-10,216338	-3,714022	1,280420
14:38:21,21	0,382950	3,296924	-0,117996	0,505935	0,341978	0,973012	0,027368	-0,121813	0,265823	-0,513643	-1,458841	1,309043	-0,492651	-2,990954	-0,935666	-20,519268	3,278425	13,842763	0,027368	-0,121813	0,265823	-10,075996	-3,607207	1,309043	0,027368	-0,121813	0,265823	-10,075996	-3,607207	1,309043
14:38:21,26	0,382950	3,296924	-0,117996	0,505935	0,341978	0,973012	0,027368	-0,121813	0,265823	-0,513643	-1,458841	1,309043	-0,737098	-2,854073	-1,313000	-12,679974	15,595595	13,216107	0,027368	-0,121813	0,265823	-10,075996	-3,607207	1,309043	0,027368	-0,121813	0,265823	-10,075996	-3,607207	1,309043
14:38:21,31	0,382950	3,296924	-0,117996	0,505935	0,341978	0,973012	0,031048	0,158325	-0,111511	-0,494201	-0,637002	0,682387	-0,508211	-3,048135	-1,566567	-22,574975	2,630203	13,860944	0,031048	0,158325	-0,111511	11,934288	-3,074308	0,682387	0,031048	0,158325	-0,111511	11,934288	-3,074308	0,682387
14:38:21,36	0,382950	3,296924	-0,117996	0,505935	0,341978	0,973012	0,084668	-0,136929	-0,365078	-1,316879	0,064597	1,327225	-0,457469	-3,078449	-1,187073	-24,868341	0,534402	13,969868	0,084668	-0,136929	-0,365078	-12,065780	-6,581850	1,327225	0,084668	-0,136929	-0,365078	-12,065780	-6,581850	1,327225
14:38:21,41	0,383061	3,296917	-0,117986	0,455947	0,341970	0,972999	0,085550	-0,196030	0,014416	-1,205321	-0,827777	1,436149	-0,482483	-3,018603	-1,048971	-22,078779	2,066717	13,842971	0,085550	-0,196030	0,014416	-16,593659	-7,543421	1,436149	0,085550	-0,196030	0,014416	-16,593659	-7,543421	1,436149
14:38:21,46	0,383061	3,296917	-0,117986	0,455947	0,341970	0,972999	0,046228	-0,144443	0,152519	-1,166019	-1,222832	1,309252	-0,486885	-3,015429	-1,049696	-21,957144	2,168714	13,864520	0,046228	-0,144443	0,152519	-12,504811	-4,851725	1,309252	0,046228	-0,144443	0,152519	-12,504811	-4,851725	1,309252
14:38:21,51	0,383061	3,296917	-0,117986	0,455947	0,341970	0,972999	0,045680	-0,139044	0,151793	-1,297643	-1,196968	1,330801	-0,486224	-3,015903	-1,054707	-21,925951	2,211408	13,897731	0,045680	-0,139044	0,151793	-12,212574	-4,782871	1,330801	0,045680	-0,139044	0,151793	-12,212574	-4,782871	1,330801
14:38:21,56	0,383061	3,296917	-0,117986	0,455947	0,341970	0,972999	0,045761	-0,139854	0,146782	-1,202940	-1,187110	1,364012	-0,488314	-3,015756	-1,049642	-21,840227	2,283636	13,866671	0,045761	-0,139854	0,146782	-12,181474	-4,779340	1,364012	0,045761	-0,139854	0,146782	-12,181474	-4,779340	1,364012
14:38:21,61	0,383061	3,296917	-0,117986	0,455947	0,341970	0,972999	0,046679	-0,137970	0,151848	-1,195489	-1,101256	1,332952	-0,483671	-3,015663	-1,050811	-21,862592	2,262477	13,867751	0,046679	-0,137970	0,151848	-12,026138	-4,765539	1,332952	0,046679	-0,137970	0,151848	-12,026138	-4,765539	1,332952
14:38:21,66	0,383061	3,296917	-0,117986	0,455947	0,341970	0,972999	0,044277	-0,141945	0,150678	-1,018309	-1,234961	1,334032	-0,487687	-3,013843	-1,048475	-21,831697	2,319841	13,872271	0,044277	-0,141945	0,150678	-12,160977	-4,710669	1,334032	0,044277	-0,141945	0,150678	-12,160977	-4,710669	1,334032
14:38:21,71	0,383061	3,296917	-0,117986	0,455947	0,341970	0,972999	0,044708	-0,137556	0,153014	-1,181379	-1,214449	1,338551	-0,486523	-3,014840	-1,050790	-21,842296	2,343780	13,893989	0,044708	-0,137556	0,153014	-11,979557	-4,724031	1,338551	0,044708	-0,137556	0,153014	-11,979557	-4,724031	1,338551
14:38:21,76	0,383061	3,296917	-0,117986	0,455947	0,341970	0,972999	0,044989	-0,139063	0,150699	-1,087607	-1,220962	1,360269	-0,488820	-3,014361	-1,047322	-21,828431	2,354341	13,852987	0,044989	-0,139063	0,150699	-12,004048	-4,752636	1,360269	0,044989	-0,139063	0,150699	-12,004048	-4,752636	1,360269
14:38:21,81	0,383061	3,296917	-0,117986	0,455947	0,341970	0,972999	0,045723	-0,136835	0,154168	-1,187402	-1,176100	1,319268	-0,489876	-3,011500	-1,043440	-21,792771	2,411426	13,842639	0,045723	-0,136835	0,154168	-11,928919	-4,765344	1,319268	0,045723	-0,136835	0,154168	-11,928919	-4,765344	1,319268
14:38:21,86	0,383061	3,296917	-0,117986	0,455947	0,341970	0,972999	0,043774	-0,134490	0,158049	-1,242079	-1,275108	1,308920	-0,491047	-3,014117	-1,049633	-21,776579	2,394000	13,854782	0,043774	-0,134490	0,158049	-11,799508	-4,711357	1,308920	0,043774	-0,134490	0,158049	-11,799508	-4,711357	1,308920
14:38:21,91	0,383061	3,296917	-0,117986	0,455947	0,341970	0,972999	0,046625	-0,134784	0,151856	-1,233752	-1,104098	1,321063	-0,489894	-3,013823	-1,048454	-21,798197	2,427708	13,884681	0,046625	-0,134784	0,151856	-11,814311	-4,764184	1,321063	0,046625	-0,134784	0,151856	-11,814311	-4,764184	1,321063
14:38:21,96	0,383061	3,296917	-0,117986	0,455947	0,341970	0,972999	0,045794	-0,135635	0,153035	-1,171106	-1,182888	1,350961	-0,490931	-3,012342	-1,048075	-21,746144	2,465273	13,851243	0,045794	-0,135635	0,153035	-11,818485	-4,777736	1,350961	0,045794	-0,135635	0,153035	-11,818485	-4,777736	1,350961
14:38:22,01	0,383061	3,296917	-0,117986	0,455947	0,341970	0,972999	0,045030	-0,133997	0,153415	-1,197737	-1,196338	1,317523	-0,490387	-3,015015	-1,047677	-21,758059	2,417398	13,854132	0,045030	-0,133997	0,153415	-11,716513	-4,731184	1,317523	0,045030	-0,133997	0,153415	-11,716513	-4,731184	1,317523
14:38:22,06	0,383061	3,296917	-0,117986	0,455947	0,341970	0,972999	0,047073	-0,135804	0,153813	-1,151173	-1,076467	1,320412	-0,494500	-3,009768	-1,048492	-21,756954	2,467984	13,841769	0,047073	-0,135804	0,153813	-11,811825	-4,771712	1,320412	0,047073	-0,135804	0,153813	-11,811825	-4,771712	1,320412
14:38:22,11	0,383061	3,296917	-0,117986	0,455947	0,341970	0,972999	0,044585	-0,129619	0,152998	-1,428464	-1,230163	1,308050	-0,489717	-3,011359	-1,047294	-21,741927	2,505367	13,857209	0,044585	-0,129619	0,152998	-11,603546	-4,730124	1,308050	0,044585	-0,129619	0,152998	-11,603546	-4,730124	1,308050
14:38:22,16	0,383061	3,296917	-0,117986	0,455947	0,341970	0,972999	0,043572	-0,134557	0,154196	-1,131809	-1,288541	1,323490	-0,487926	-3,013357	-1,048053	-21,716789	2,452109	13,850875	0,043572	-0,134557	0,154196	-11,694509	-4,708946	1,323490	0,043572	-0,134557	0,154196	-11,694509	-4,708946	1,323490
14:38:22,22	0,383061	3,296917	-0,117986	0,455947	0,341970	0,972999	0,044407	-0,137106	0,153437	-1,032781	-1,196746	1,317155	-0,487898	-3,009248	-1,046874	-21,698198	2,471408	13,880270	0,044407	-0,137106	0,153437	-11,795630	-4,682662	1,317155	0,044407	-0,137106	0,153437	-11,795630	-4,682662	1,317155
14:38:22,27	0,383061	3,296917	-0,117986	0,455947	0,341970	0,972999	0,040834	-0,135076	0,154616	-1,112340	-1,376079	1,346550	-0,494448	-3,011000	-1,049263	-21,739989	2,480983	13,832616	0,040834	-0,135076	0,154616	-11,715821	-4,581532	1,346550	0,040834	-0,135076	0,154616	-11,715821	-4,581532	1,346550
14:38:22,32	0,383061	3,296917	-0,117986	0,455947	0,341970	0,972999	0,045627	-0,130280	0,152227	-1,374328	-1,167833	1,298897	-0,491990	-3,013000	-1,047691	-21,703729	2,483502	13,816960	0,045627	-0,130280	0,152227	-11,601335	-4,749521	1,298897	0,045627	-0,130280	0,152227	-11,601335	-4,749521	1,298897
14:38:22,37	0,383061	3,296917	-0,117986	0,455947	0,341970	0,972999	0,046130	-0,133409	0,153798	-1,191339	-1,111533	1,283241	-0,489039	-3,013490	-1,049595	-21,706560	2,522237	13,863432	0,046130	-0,133409	0,153798	-11,663926	-4,732710	1,283241	0,046130	-0,133409	0,153798	-11,663926	-4,732710	1,283241
14:38:22,42	0,383061	3,296917	-0,117986	0,455947	0,341970	0,972999	0,045078	-0,136209	0,151895	-1,013570	-1,188042	1,329713	-0,494359	-3,012720	-1,046881	-21,719800	2,529853	13,875891	0,045078	-0,136209	0,151895	-11,706015	-4,726658	1,329713	0,045078	-0,136209	0,151895	-11,706015	-4,726658	1,329713
14:38:22,47	0,383061	3,296917	-0,117986	0,455947	0,341970	0,972999	0,047072	-0,131217	0,154608	-1,273230	-1,099643	1,342172	-0,491943	-3,012775	-1,047286	-21,691588	2,515952	13,832206	0,047072	-0,131217	0,154608	-11,573726	-4,794765	1,342172	0,047072	-0,131217	0,154608	-11,573726	-4,794765	1,342172
14:38:22,52	0,383061	3,296917	-0,117986	0,455947	0,341970	0,972999	0,045911	-0,133337	0,154203	-1,160920	-1,128614	1,298486	-0,490859	-3,010615	-1,049228	-21,721656	2,513801	13,863206	0,045911	-0,133337	0,154203	-11,627841	-4,732626	1,298486	0,045911	-0,133337	0,154203	-11,627841	-4,732626	1,298486
14:38:22,57	0,383061	3,296917	-0,117986	0,455947	0,341970	0,972999	0,043499	-0,133196	0,152261	-1,185148	-1,279003	1,329487	-0,494260	-3,015112	-1,048062	-21,696841	2,568787	13,828832	0,043499	-0,133196	0,152261	-11,641001	-4,693671	1,329487	0,043499	-0,133196	0,152261	-11,641001	-4,693671	1,329487
14:38:22,62	0,383061	3,296917	-0,117986	0,455947	0,341970	0,972999	0,049094	-0,132499	0,153427	-1,161358	-0,994085	1,295113	-0,493706	-3,011919	-1,048045	-21,705223	2,585501	13,873619	0,049094	-0,132499	0,153427	-11,562507	-4,847931	1,295113	0,049094	-0,132499	0,153427	-11,562507	-4,847931	1,295113
14:38:22,67	0,383061	3,296917	-0,117986	0,455947	0,341970	0,972999	0,046052	-0,131382	0,153444	-1,209133	-1,167883	1,339900	-0,489652	-3,009726	-1,046507	-21,723408	2,550710	13,867936	0,046052	-0,131382	0,153444	-11,522635	-4,782936	1,339900	0,046052	-0,131382	0,153444	-11,522635	-4,782936	1,339900
14:38:22,72	0,383061	3,296917	-0,117986	0,455947	0,341970	0,972999	0,042125	-0,133796	0,154983	-1,122822	-1,370417	1,334217	-0,490737	-3,011566	-1,049603	-21,686635	2,568949	13,855031	0,044261	-0,133777	0,151887	-11,591131	-4,711101	1,321311	0,044261	-0,133777	0,151887	-11,591131	-4,711101	1,321311
14:38:22,77	0,383061	3,296917	-0,117986	0,455947	0,341970	0,972999	0,044261	-0,133777	0,151887	-1,089657	-1,236639	1,321311	-0,490700	-3,011675	-1,049617	-21,669973	2,559170	13,825474	0,044261	-0,133777	0,151887	-11,591131	-4,711101	1,321311	0,044261	-0,133777	0,151887	-11,591131	-4,711101	1,321311
14:38:22,82	0,383061	3,296917	-0,117986	0,455947	0,341970	0,972999	0,044337	-0,133863	0,151873	-1,085298	-1,213335	1,291754	-0,494816	-3,010817	-1,048837	-21,665940	2,564683	13,839086	0,044337	-0,133863	0,151873	-11,593561	-4,693813	1,291754	0,044337	-0,133863	0,151873	-11,593561	-4,693813	1,291754
14:38:22,87	0,383061	3,296917	-0,117986	0,455947	0,341970	0,972999	0,045652	-0,129869	0,152653	-1,286187	-1,144236	1,305366	-0,491885	-3,010179	-1,049609	-21,674673	2,583871	13,850551	0,045652	-0,129869	0,152653	-11,480933	-4,727915	1,305366	0,045652	-0,129869	0,152653	-11,480933	-4,727915	1,305366
14:38:22,92	0,383061	3,296917	-0,117986	0,455947	0,341970	0,972999	0,043634	-0,132089	0,151881	-1,158506	-1,266336	1,316832	-0,496053	-3,011409	-1,049631	-21,697022	2,573228	13,835015	0,043634	-0,132089	0,151881	-11,527507	-4,691592	1,316832	0,043634	-0,132089	0,151881	-11,527507	-4,691592	1,316832
14:38:22,97	0,383061	3,296917	-0,117986	0,455947	0,341970	0,972999	0,046784	-0,129094	0,151859	-1,334634	-1,116579	1,301296	-0,490681	-3,011457	-1,046499	-21,651559	2,517076	13,826919	0,046784	-0,129094	0,151859	-11,468534	-4,789096	1,301296	0,046784	-0,129094	0,151859	-11,468534	-4,789096	1,301296
14:38:23,02	0,383061	3,296917	-0,117986	0,455947	0,341970	0,972999	0,044139	-0,133771	0,154991	-1,117358	-1,186644	1,293200	-0,489482	-3,009850	-1,044566	-21,655737	2,557153	13,822670	0,044139	-0,133771	0,154991	-11,618356	-4,651568	1,293200	0,044139	-0,133771	0,154991	-11,618356	-4,651568	1,293200
14:38:23,07	0,383061	3,296917	-0,117986	0,455947	0,341970	0,972999	0,042148	-0,134006	0,156924	-1,072512	-1,313861	1,288951	-0,493583	-3,007791	-1,048835	-21,646798	2,607879	13,845778	0,042148	-0,134006	0,156924	-11,591969	-4,622449	1,288951	0,042148	-0,134006	0,156924	-11,591969	-4,622449	1,288951
14:38:23,12	0,383061	3,296917	-0,117986	0,455947	0,341970	0,972999	0,042415	-0,129424	0,152655	-1,262356	-1,317565	1,312059	-0,497707	-3,013750	-1,048789	-21,651142	2,587852	13,882318	0,042415	-0,129424	0,152655	-11,422157	-4,647163	1,312059	0,042415	-0,129424	0,152655	-11,422157	-4,647163	1,312059
14:38:23,17	0,383061	3,296917	-0,117986	0,455947	0,341970	0,972999	0,049637	-0,128832	0,152701	-1,312655	-0,935767	1,348599	-0,491243	-3,007307	-1,044960	-21,655669	2,590887	13,833753	0,049637	-0,128832	0,152701	-11,425985	-4,832296	1,348599	0,049637	-0,128832	0,152701	-11,425985	-4,832296	1,348599
14:38:23,22	0,383061	3,296917	-0,117986	0,455947	0,341970	0,972999	0,040825	-0,131209	0,156530	-1,188677	-1,399426	1,300034	-0,492424	-3,005111	-1,048840	-21,645940	2,602452	13,851042	0,040825	-0,131209	0,156530	-11,488615	-4,604218	1,300034	0,040825	-0,131209	0,156530	-11,488615	-4,604218	1,300034
14:38:23,27	0,383061	3,296917	-0,117986	0,455947	0,341970	0,972999	0,039514	-0,129088	0,152649	-1,284103	-1,464953	1,317323	-0,494219	-3,009550	-1,047667	-21,671730	2,600947	13,854421	0,039514	-0,129088	0,152649	-11,417521	-4,566834	1,317323	0,039514	-0,129088	0,152649	-11,417521	-4,566834	1,317323
14:38:23,32	0,383061	3,296917	-0,117986	0,455947	0,341970	0,972999	0,044256	-0,129754	0,153823	-1,263697	-1,239966	1,320702	-0,489992	-3,010631	-1,049599	-21,643169	2,653774	13,838185	0,044256	-0,129754	0,153823	-11,449355	-4,714071	1,320702	0,044256	-0,129754	0,153823	-11,449355	-4,714071	1,320702
14:38:23,37	0,383061	3,296917	-0,117986	0,455947	0,341970	0,972999	0,043079	-0,133955	0,151890	-0,985212	-1,302876	1,304466	-0,495994	-3,010327	-1,048050	-21,686823	2,634883	13,870010	0,043079	-0,133955	0,151890	-11,500653	-4,684547	1,304466	0,043079	-0,133955	0,151890	-11,500653	-4,684547	1,304466
14:38:23,42	0,383061	3,296917	-0,117986	0,455947	0,341970	0,972999	0,045817	-0,128605	0,153440	-1,301590	-1,188841	1,336291	-0,491851	-3,010703	-1,049595	-21,665878	2,603373	13,860695	0,045817	-0,128605	0,153440	-11,397070	-4,785473	1,336291	0,045817	-0,128605	0,153440	-11,397070	-4,785473	1,336291
14:38:23,47	0,383061	3,296917	-0,117986	0,455947	0,341970	0,972999	0,044071	-0,132381	0,151895	-1,122060	-1,245736	1,326976	-0,493510	-3,007792	-1,047656	-21,618451	2,617627	13,845095	0,044071	-0,132381	0,151895	-11,513946	-4,705311	1,326976	0,044071	-0,132381	0,151895	-11,513946	-4,705311	1,326976
14:38:23,52	0,383061	3,296917	-0,117986	0,455947	0,341970	0,972999	0,042379	-0,129488	0,153834	-1,236439	-1,299767	1,311375	-0,493518	-3,010980	-1,048786	-21,627559	2,627566	13,879636	0,042379	-0,129488	0,153834	-11,401223	-4,626531	1,311375	0,042379	-0,129488	0,153834	-11,401223	-4,626531	1,311375
14:38:23,57	0,383061	3,296917	-0,117986	0,455947	0,341970	0,972999	0,045144	-0,131075	0,152703	-1,149825	-1,168830	1,345917	-0,494085	-3,009955	-1,046871	-21,628445	2,646369	13,850065	0,045144	-0,131075	0,152703	-11,439244	-4,712668	1,345917	0,045144	-0,131075	0,152703	-11,439244	-4,712668	1,345917
14:38:23,62	0,383061	3,296917	-0,117986	0,455947	0,341970	0,972999	0,044540	-0,130072	0,154619	-1,186175	-1,210427	1,316346	-0,494123	-3,009917	-1,048819	-21,639677	2,639835	13,851156	0,044540	-0,130072	0,154619	-11,396806	-4,706821	1,316346	0,044540	-0,130072	0,154619	-11,396806	-4,706821	1,316346
14:38:23,67	0,383061	3,296917	-0,117986	0,455947	0,341970	0,972999	0,044526	-0,130020	0,152671	-1,200118	-1,217611	1,317436	-0,494141	-3,010856	-1,048783	-21,632507	2,601029	13,888436	0,044526	-0,130020	0,152671	-11,406721	-4,712913	1,317436	0,044526	-0,130020	0,152671	-11,406721	-4,712913	1,317436
14:38:23,72	0,383061	3,296917	-0,117986	0,455947	0,341970	0,972999	0,042791	-0,133097	0,153830	-1,053922	-1,299974	1,302294	-0,490591	-3,009953	-1,047659	-21,639766	2,623993	13,836013	0,042791	-0,133097	0,153830	-11,502003	-4,659098	1,302294	0,042791	-0,133097	0,153830	-11,502003	-4,659098	1,302294
14:38:23,77	0,383061	3,296917	-0,117986	0,455947	0,341970	0,972999	0,042791	-0,133097	0,153830	-1,053922	-1,299974	1,302294	-0,491115	-3,010841	-1,047658	-21,621207	2,646113	13,821773	0,042791	-0,133097	0,153830	-11,502003	-4,659098	1,302294	0,042791	-0,133097	0,153830	-11,502003	-4,659098	1,302294
14:38:23,82	0,383061	3,296917	-0,117986	0,455947	0,341970	0,972999	0,043823	-0,133087	0,153831	-1,025990	-1,241341	1,288053	-0,491731	-3,010870	-1,044935	-21,626665	2,613169	13,828696	0,043823	-0,133087	0,153831	-11,473311	-4,681411	1,288053	0,043823	-0,133087	0,153831	-11,473311	-4,681411	1,288053
14:38:23,87	0,383061	3,296917	-0,117986	0,455947	0,341970	0,972999	0,044155	-0,132568	0,156554	-1,084245	-1,212286	1,294977	-0,493495	-3,008110	-1,048438	-21,625860	2,659783	13,842107	0,044155	-0,132568	0,156554	-11,490812	-4,678486	1,294977	0,044155	-0,132568	0,156554	-11,490812	-4,678486	1,294977
14:38:23,92	0,383061	3,296917	-0,117986	0,455947	0,341970	0,972999	0,042648	-0,129660	0,153052	-1,194660	-1,313302	1,308388	-0,491117	-3,011291	-1,046454	-21,629216	2,675450	13,875291	0,042648	-0,129660	0,153052	-11,372994	-4,661139	1,308388	0,042648	-0,129660	0,153052	-11,372994	-4,661139	1,308388
14:38:23,97	0,383061	3,296917	-0,117986	0,455947	0,341970	0,972999	0,044213	-0,133310	0,155036	-0,992970	-1,242664	1,341572	-0,491725	-3,013143	-1,047254	-21,637430	2,652176	13,840821	0,044213	-0,133310	0,155036	-11,457829	-4,713350	1,341572	0,044213	-0,133310	0,155036	-11,457829	-4,713350	1,341572
14:38:24,02	0,383061	3,296917	-0,117986	0,455947	0,341970	0,972999	0,046121	-0,133710	0,154236	-0,996455	-1,138922	1,307102	-0,491237	-3,013525	-1,048419	-21,673200	2,630113	13,860599	0,046207	-0,134324	0,153071	-11,545936	-4,781636	1,326880	0,046207	-0,134324	0,153071	-11,545936	-4,781636	1,326880
14:38:24,07	0,383061	3,296917	-0,117986	0,455947	0,341970	0,972999	0,046207	-0,134324	0,153071	-1,001533	-1,154357	1,326880	-0,495831	-3,010225	-1,049206	-21,618417	2,654229	13,841603	0,046207	-0,134324	0,153071	-11,545936	-4,781636	1,326880	0,046207	-0,134324	0,153071	-11,545936	-4,781636	1,326880
14:38:24,12	0,383061	3,296917	-0,117986	0,455947	0,341970	0,972999	0,045647	-0,128695	0,152283	-1,245944	-1,148108	1,307883	-0,492256	-3,010025	-1,047631	-21,606366	2,670860	13,856236	0,045647	-0,128695	0,152283	-11,348502	-4,731402	1,307883	0,045647	-0,128695	0,152283	-11,348502	-4,731402	1,307883
14:38:24,17	0,383061	3,296917	-0,117986	0,455947	0,341970	0,972999	0,043687	-0,131691	0,153859	-1,069745	-1,247923	1,322516	-0,492308	-3,012149	-1,047257	-21,632890	2,654760	13,840906	0,043687	-0,131691	0,153859	-11,407457	-4,677332	1,322516	0,043687	-0,131691	0,153859	-11,407457	-4,677332	1,322516
14:38:24,22	0,383061	3,296917	-0,117986	0,455947	0,341970	0,972999	0,045551	-0,132708	0,154233	-1,044051	-1,165884	1,307186	-0,495863	-3,010133	-1,046499	-21,646332	2,677010	13,840980	0,045551	-0,132708	0,154233	-11,461620	-4,741666	1,307186	0,045551	-0,132708	0,154233	-11,461620	-4,741666	1,307186
14:38:24,27	0,383061	3,296917	-0,117986	0,455947	0,341970	0,972999	0,045583	-0,128621	0,154990	-1,244007	-1,187009	1,307261	-0,490468	-3,007299	-1,046086	-21,582317	2,636841	13,840137	0,045583	-0,128621	0,154990	-11,340777	-4,765268	1,307261	0,045583	-0,128621	0,154990	-11,340777	-4,765268	1,307261
14:38:24,32	0,383061	3,296917	-0,117986	0,455947	0,341970	0,972999	0,040431	-0,131876	0,155403	-1,077550	-1,379384	1,306418	-0,491086	-3,008185	-1,047280	-21,603391	2,649193	13,812167	0,040431	-0,131876	0,155403	-11,429802	-4,553220	1,306418	0,040431	-0,131876	0,155403	-11,429802	-4,553220	1,306418
14:38:24,37	0,383061	3,296917	-0,117986	0,455947	0,341970	0,972999	0,041508	-0,131784	0,154209	-1,082144	-1,347828	1,278448	-0,492153	-3,008950	-1,044497	-21,555890	2,657901	13,863263	0,041508	-0,131784	0,154209	-11,427219	-4,606176	1,278448	0,041508	-0,131784	0,154209	-11,427219	-4,606176	1,278448
14:38:24,42	0,383061	3,296917	-0,117986	0,455947	0,341970	0,972999	0,042704	-0,131242	0,156993	-1,079039	-1,248839	1,329543	-0,492278	-3,011999	-1,049205	-21,621006	2,667645	13,827874	0,042704	-0,131242	0,156993	-11,381563	-4,601095	1,329543	0,042704	-0,131242	0,156993	-11,381563	-4,601095	1,329543
14:38:24,47	0,383061	3,296917	-0,117986	0,455947	0,341970	0,972999	0,045407	-0,132659	0,152284	-1,029513	-1,169560	1,294155	-0,494621	-3,010009	-1,046862	-21,617600	2,687937	13,856024	0,044854	-0,129635	0,154627	-11,343800	-4,726545	1,322305	0,044854	-0,129635	0,154627	-11,343800	-4,726545	1,322305
14:38:24,52	0,383061	3,296917	-0,117986	0,455947	0,341970	0,972999	0,044854	-0,129635	0,154627	-1,167486	-1,205471	1,322305	-0,495153	-3,011646	-1,047991	-21,591189	2,690669	13,880418	0,044854	-0,129635	0,154627	-11,343800	-4,726545	1,322305	0,044854	-0,129635	0,154627	-11,343800	-4,726545	1,322305
14:38:24,57	0,383061	3,296917	-0,117986	0,455947	0,341970	0,972999	0,046538	-0,129992	0,153498	-1,133321	-1,096400	1,346699	-0,493407	-3,008457	-1,049568	-21,593809	2,698718	13,867902	0,046538	-0,129992	0,153498	-11,337704	-4,749662	1,346699	0,046538	-0,129992	0,153498	-11,337704	-4,749662	1,346699
14:38:24,62	0,383061	3,296917	-0,117986	0,455947	0,341970	0,972999	0,042904	-0,129910	0,151921	-1,131911	-1,291690	1,334183	-0,492814	-3,008481	-1,048412	-21,582219	2,657151	13,846466	0,042904	-0,129910	0,151921	-11,329877	-4,659640	1,334183	0,042904	-0,129910	0,151921	-11,329877	-4,659640	1,334183
14:38:24,67	0,383061	3,296917	-0,117986	0,455947	0,341970	0,972999	0,042628	-0,130436	0,153078	-1,134788	-1,275220	1,312747	-0,494043	-3,009685	-1,047632	-21,616163	2,678786	13,866023	0,042628	-0,130436	0,153078	-11,374006	-4,621506	1,312747	0,042628	-0,130436	0,153078	-11,374006	-4,621506	1,312747
14:38:24,72	0,383061	3,296917	-0,117986	0,455947	0,341970	0,972999	0,044285	-0,129973	0,153858	-1,157103	-1,229260	1,332304	-0,493964	-3,009597	-1,048029	-21,587445	2,694927	13,837443	0,044285	-0,129973	0,153858	-11,359970	-4,705635	1,332304	0,044285	-0,129973	0,153858	-11,359970	-4,705635	1,332304
14:38:24,77	0,383061	3,296917	-0,117986	0,455947	0,341970	0,972999	0,044882	-0,130367	0,152714	-1,132494	-1,171685	1,342023	-0,492227	-3,010612	-1,049568	-21,592142	2,674071	13,852444	0,044882	-0,130367	0,152714	-11,366301	-4,694886	1,342023	0,044882	-0,130367	0,152714	-11,366301	-4,694886	1,342023
14:38:24,82	0,383061	3,296917	-0,117986	0,455947	0,341970	0,972999	0,044882	-0,130367	0,152714	-1,132494	-1,171685	1,342023	-0,493459	-3,008531	-1,050353	-21,611097	2,682493	13,868018	0,044882	-0,130367	0,152714	-11,366301	-4,694886	1,342023	0,044882	-0,130367	0,152714	-11,366301	-4,694886	1,342023
14:38:24,87	0,383061	3,296917	-0,117986	0,455947	0,341970	0,972999	0,042994	-0,129902	0,151136	-1,155027	-1,293863	1,334299	-0,495195	-3,007591	-1,048437	-21,606627	2,696852	13,838034	0,042994	-0,129902	0,151136	-11,352358	-4,668886	1,334299	0,042994	-0,129902	0,151136	-11,352358	-4,668886	1,334299
14:38:24,92	0,383061	3,296917	-0,117986	0,455947	0,341970	0,972999	0,043047	-0,127928	0,153053	-1,243017	-1,294389	1,304315	-0,492820	-3,009038	-1,047254	-21,596138	2,676671	13,841601	0,043047	-0,127928	0,153053	-11,285370	-4,673613	1,304315	0,043047	-0,127928	0,153053	-11,285370	-4,673613	1,304315
14:38:24,97	0,383061	3,296917	-0,117986	0,455947	0,341970	0,972999	0,043113	-0,130709	0,154236	-1,110627	-1,271799	1,307882	-0,494030	-3,014232	-1,048033	-21,631245	2,695199	13,832360	0,043113	-0,130709	0,154236	-11,371306	-4,656180	1,307882	0,043113	-0,130709	0,154236	-11,371306	-4,656180	1,307882
14:38:25,02	0,383061	3,296917	-0,117986	0,455947	0,341970	0,972999	0,048217	-0,132258	0,153456	-1,031615	-1,046085	1,298640	-0,494492	-3,010900	-1,046105	-21,564648	2,674907	13,791505	0,048217	-0,132258	0,153456	-11,413847	-4,831089	1,298640	0,048217	-0,132258	0,153456	-11,413847	-4,831089	1,298640
14:38:25,07	0,383061	3,296917	-0,117986	0,455947	0,341970	0,972999	0,045562	-0,130192	0,155385	-1,123329	-1,116293	1,257786	-0,493928	-3,012982	-1,044128	-21,591429	2,708202	13,839884	0,045562	-0,130192	0,155385	-11,343369	-4,692928	1,257786	0,045562	-0,130192	0,155385	-11,343369	-4,692928	1,257786
14:38:25,12	0,383061	3,296917	-0,117986	0,455947	0,341970	0,972999	0,047083	-0,131721	0,157362	-1,028347	-1,077040	1,306164	-0,493418	-3,006809	-1,046078	-21,591591	2,669526	13,865063	0,047083	-0,131721	0,157362	-11,368460	-4,773075	1,306164	0,047083	-0,131721	0,157362	-11,368460	-4,773075	1,306164
14:38:25,17	0,383061	3,296917	-0,117986	0,455947	0,341970	0,972999	0,041482	-0,129076	0,155411	-1,199452	-1,349097	1,331344	-0,493961	-3,009111	-1,046095	-21,585008	2,681960	13,826208	0,041482	-0,129076	0,155411	-11,331948	-4,605450	1,331344	0,041482	-0,129076	0,155411	-11,331948	-4,605450	1,331344
14:38:25,22	0,383061	3,296917	-0,117986	0,455947	0,341970	0,972999	0,043747	-0,129757	0,155394	-1,149984	-1,231861	1,292488	-0,495139	-3,010206	-1,045707	-21,601522	2,719763	13,831831	0,043747	-0,129757	0,155394	-11,335933	-4,665974	1,292488	0,043747	-0,129757	0,155394	-11,335933	-4,665974	1,292488
14:38:25,27	0,383061	3,296917	-0,117986	0,455947	0,341970	0,972999	0,045284	-0,129284	0,155783	-1,150116	-1,185109	1,298112	-0,495097	-3,010082	-1,045713	-21,589693	2,739187	13,817826	0,045284	-0,129284	0,155783	-11,298908	-4,739924	1,298112	0,045284	-0,129284	0,155783	-11,298908	-4,739924	1,298112
14:38:25,32	0,383061	3,296917	-0,117986	0,455947	0,341970	0,972999	0,045156	-0,129259	0,155777	-1,128659	-1,191253	1,284106	-0,493953	-3,007540	-1,048422	-21,578121	2,701284	13,838097	0,045156	-0,129259	0,155777	-11,275520	-4,735990	1,284106	0,045156	-0,129259	0,155777	-11,275520	-4,735990	1,284106
14:38:25,37	0,383061	3,296917	-0,117986	0,455947	0,341970	0,972999	0,042382	-0,128979	0,153067	-1,170304	-1,306506	1,304377	-0,494533	-3,009228	-1,049184	-21,574510	2,697528	13,847742	0,042382	-0,128979	0,153067	-11,295116	-4,633516	1,304377	0,042382	-0,128979	0,153067	-11,295116	-4,633516	1,304377
14:38:25,42	0,383061	3,296917	-0,117986	0,455947	0,341970	0,972999	0,044134	-0,129320	0,152305	-1,153994	-1,210393	1,314023	-0,493897	-3,011349	-1,046827	-21,573028	2,734017	13,866638	0,044134	-0,129320	0,152305	-11,305612	-4,674941	1,314023	0,044134	-0,129320	0,152305	-11,305612	-4,674941	1,314023
14:38:25,47	0,383061	3,296917	-0,117986	0,455947	0,341970	0,972999	0,045653	-0,130932	0,154663	-1,037835	-1,148378	1,332918	-0,492216	-3,010502	-1,047652	-21,602941	2,700019	13,823168	0,045653	-0,130932	0,154663	-11,315985	-4,732150	1,332918	0,045653	-0,130932	0,154663	-11,315985	-4,732150	1,332918
14:38:25,52	0,383061	3,296917	-0,117986	0,455947	0,341970	0,972999	0,044079	-0,131964	0,153837	-1,028556	-1,239118	1,289449	-0,493970	-3,010121	-1,045708	-21,606878	2,724207	13,832244	0,044079	-0,131964	0,153837	-11,387740	-4,699351	1,289449	0,044079	-0,131964	0,153837	-11,387740	-4,699351	1,289449
14:38:25,57	0,383061	3,296917	-0,117986	0,455947	0,341970	0,972999	0,044626	-0,130255	0,155782	-1,098475	-1,226181	1,298524	-0,496906	-3,012824	-1,047633	-21,590614	2,682382	13,835845	0,044626	-0,130255	0,155782	-11,323457	-4,729350	1,298524	0,044626	-0,130255	0,155782	-11,323457	-4,729350	1,298524
14:38:25,62	0,383061	3,296917	-0,117986	0,455947	0,341970	0,972999	0,048435	-0,129064	0,153856	-1,188487	-0,993115	1,302126	-0,494561	-3,011646	-1,049179	-21,602759	2,726882	13,858297	0,048435	-0,129064	0,153856	-11,319991	-4,795291	1,302126	0,048435	-0,129064	0,153856	-11,319991	-4,795291	1,302126
14:38:25,67	0,383061	3,296917	-0,117986	0,455947	0,341970	0,972999	0,046242	-0,130505	0,152311	-1,081053	-1,139918	1,324577	-0,495652	-3,009097	-1,048789	-21,557012	2,725510	13,848045	0,046242	-0,130505	0,152311	-11,325729	-4,769944	1,324577	0,046242	-0,130505	0,152311	-11,325729	-4,769944	1,324577
14:38:25,72	0,383061	3,296917	-0,117986	0,455947	0,341970	0,972999	0,044581	-0,128286	0,152700	-1,174800	-1,186030	1,314325	-0,496225	-3,010978	-1,045291	-21,559651	2,718611	13,840499	0,044581	-0,128286	0,152700	-11,245219	-4,685601	1,314325	0,044581	-0,128286	0,152700	-11,245219	-4,685601	1,314325
14:38:25,77	0,383061	3,296917	-0,117986	0,455947	0,341970	0,972999	0,046496	-0,128730	0,156199	-1,158981	-1,085252	1,306779	-0,496238	-3,007820	-1,049575	-21,562764	2,760495	13,849790	0,046496	-0,128730	0,156199	-11,264291	-4,735202	1,306779	0,046496	-0,128730	0,156199	-11,264291	-4,735202	1,306779
14:38:25,82	0,383061	3,296917	-0,117986	0,455947	0,341970	0,972999	0,043768	-0,127140	0,151915	-1,206956	-1,250758	1,316071	-0,494531	-3,006981	-1,048419	-21,581446	2,733101	13,848821	0,043768	-0,127140	0,151915	-11,187434	-4,686542	1,316071	0,043768	-0,127140	0,151915	-11,187434	-4,686542	1,316071
14:38:25,87	0,383061	3,296917	-0,117986	0,455947	0,341970	0,972999	0,042187	-0,128198	0,153070	-1,184981	-1,335429	1,315102	-0,495069	-3,007272	-1,048794	-21,560170	2,742235	13,853832	0,042187	-0,128198	0,153070	-11,248549	-4,647139	1,315102	0,042187	-0,128198	0,153070	-11,248549	-4,647139	1,315102
14:38:25,92	0,383061	3,296917	-0,117986	0,455947	0,341970	0,972999	0,042709	-0,127878	0,152696	-1,183079	-1,294461	1,320113	-0,494517	-3,011099	-1,046862	-21,588720	2,726866	13,832605	0,042709	-0,127878	0,152696	-11,221518	-4,647095	1,320113	0,042709	-0,127878	0,152696	-11,221518	-4,647095	1,320113
14:38:25,97	0,383061	3,296917	-0,117986	0,455947	0,341970	0,972999	0,045747	-0,130269	0,154628	-1,086324	-1,153505	1,298885	-0,496245	-3,010659	-1,048005	-21,569889	2,744498	13,857664	0,045747	-0,130269	0,154628	-11,312468	-4,744654	1,298885	0,045747	-0,130269	0,154628	-11,312468	-4,744654	1,298885
14:38:26,02	0,383061	3,296917	-0,117986	0,455947	0,341970	0,972999	0,046230	-0,128553	0,153485	-1,150876	-1,120920	1,323945	-0,493361	-3,011792	-1,048781	-21,586309	2,705393	13,857383	0,046230	-0,128553	0,153485	-11,242306	-4,749949	1,323945	0,046230	-0,128553	0,153485	-11,242306	-4,749949	1,323945
14:38:26,07	0,383061	3,296917	-0,117986	0,455947	0,341970	0,972999	0,044042	-0,126586	0,154624	-1,261299	-1,234241	1,308843	-0,496855	-3,007781	-1,046865	-21,573593	2,737255	13,842563	0,044042	-0,126586	0,154624	-11,198297	-4,691576	1,308843	0,044042	-0,126586	0,154624	-11,198297	-4,691576	1,308843
14:38:26,12	0,383061	3,296917	-0,117986	0,455947	0,341970	0,972999	0,043329	-0,127495	0,154605	-1,212772	-1,297502	1,295221	-0,495711	-3,007618	-1,046885	-21,595609	2,751408	13,828941	0,043329	-0,127495	0,154605	-11,221142	-4,698802	1,295221	0,043329	-0,127495	0,154605	-11,221142	-4,698802	1,295221
14:38:26,17	0,383061	3,296917	-0,117986	0,455947	0,341970	0,972999	0,043329	-0,127495	0,154605	-1,212772	-1,297502	1,295221	-0,496810	-3,007509	-1,050705	-21,544457	2,753415	13,888772	0,043329	-0,127495	0,154605	-11,221142	-4,698802	1,295221	0,043329	-0,127495	0,154605	-11,221142	-4,698802	1,295221
14:38:26,22	0,383061	3,296917	-0,117986	0,455947	0,341970	0,972999	0,043784	-0,126489	0,150785	-1,237797	-1,230540	1,355053	-0,495064	-3,008751	-1,046806	-21,555546	2,729473	13,900399	0,043784	-0,126489	0,150785	-11,167156	-4,667568	1,355053	0,043784	-0,126489	0,150785	-11,167156	-4,667568	1,355053
14:38:26,27	0,383061	3,296917	-0,117986	0,455947	0,341970	0,972999	0,043987	-0,128621	0,154683	-1,153173	-1,217624	1,366680	-0,494517	-3,010698	-1,046431	-21,569799	2,691249	13,879518	0,043987	-0,128621	0,154683	-11,249952	-4,670575	1,366680	0,043987	-0,128621	0,154683	-11,249952	-4,670575	1,366680
14:38:26,32	0,383061	3,296917	-0,117986	0,455947	0,341970	0,972999	0,045399	-0,130069	0,155059	-1,118102	-1,137406	1,345799	-0,493312	-3,006959	-1,046869	-21,569968	2,740801	13,833685	0,045399	-0,130069	0,155059	-11,328556	-4,701238	1,345799	0,045399	-0,130069	0,155059	-11,328556	-4,701238	1,345799
14:38:26,37	0,383061	3,296917	-0,117986	0,455947	0,341970	0,972999	0,042362	-0,129065	0,153849	-1,143245	-1,281400	1,289235	-0,493868	-3,007565	-1,047640	-21,544173	2,707753	13,822955	0,042362	-0,129065	0,153849	-11,274823	-4,606811	1,289235	0,042362	-0,129065	0,153849	-11,274823	-4,606811	1,289235
14:38:26,42	0,383061	3,296917	-0,117986	0,455947	0,341970	0,972999	0,042362	-0,129065	0,153849	-1,143245	-1,281400	1,289235	-0,498628	-3,008567	-1,049599	-21,583030	2,761351	13,830137	0,042362	-0,129065	0,153849	-11,274823	-4,606811	1,289235	0,042362	-0,129065	0,153849	-11,274823	-4,606811	1,289235
14:38:26,47	0,383061	3,296917	-0,117986	0,455947	0,341970	0,972999	0,045610	-0,125444	0,151891	-1,304553	-1,172968	1,296417	-0,494562	-3,009105	-1,048029	-21,596684	2,717021	13,847905	0,045610	-0,125444	0,151891	-11,151876	-4,753325	1,296417	0,045610	-0,125444	0,151891	-11,151876	-4,753325	1,296417
14:38:26,52	0,383061	3,296917	-0,117986	0,455947	0,341970	0,972999	0,044043	-0,129234	0,153461	-1,152678	-1,244111	1,314186	-0,493990	-3,011287	-1,045331	-21,629288	2,746980	13,823108	0,044043	-0,129234	0,153461	-11,297536	-4,701461	1,314186	0,044043	-0,129234	0,153461	-11,297536	-4,701461	1,314186
14:38:26,57	0,383061	3,296917	-0,117986	0,455947	0,341970	0,972999	0,045646	-0,130820	0,156158	-1,060568	-1,203962	1,289389	-0,494566	-3,004407	-1,049592	-21,581005	2,713474	13,854123	0,045646	-0,130820	0,156158	-11,329918	-4,787160	1,289389	0,045646	-0,130820	0,156158	-11,329918	-4,787160	1,289389
14:38:26,62	0,383061	3,296917	-0,117986	0,455947	0,341970	0,972999	0,039976	-0,126881	0,151897	-1,270236	-1,440241	1,320404	-0,496225	-3,010772	-1,048410	-21,558913	2,731468	13,828296	0,039976	-0,126881	0,151897	-11,230428	-4,578334	1,320404	0,039976	-0,126881	0,151897	-11,230428	-4,578334	1,320404
14:38:26,67	0,383061	3,296917	-0,117986	0,455947	0,341970	0,972999	0,046318	-0,128627	0,153080	-1,152815	-1,100331	1,294577	-0,495083	-3,008127	-1,044915	-21,575139	2,735896	13,846449	0,046318	-0,128627	0,153080	-11,250069	-4,736257	1,294577	0,046318	-0,128627	0,153080	-11,250069	-4,736257	1,294577
14:38:26,72	0,383061	3,296917	-0,117986	0,455947	0,341970	0,972999	0,043456	-0,128293	0,156574	-1,174462	-1,265395	1,312729	-0,495037	-3,010016	-1,048018	-21,555551	2,739132	13,833431	0,043456	-0,128293	0,156574	-11,245495	-4,676693	1,312729	0,043456	-0,128293	0,156574	-11,245495	-4,676693	1,312729
14:38:26,77	0,383061	3,296917	-0,117986	0,455947	0,341970	0,972999	0,045069	-0,129277	0,153472	-1,110698	-1,166174	1,299712	-0,496267	-3,008774	-1,047601	-21,566935	2,728232	13,886214	0,045069	-0,129277	0,153472	-11,258974	-4,704092	1,299712	0,045069	-0,129277	0,153472	-11,258974	-4,704092	1,299712
14:38:26,82	0,383061	3,296917	-0,117986	0,455947	0,341970	0,972999	0,044609	-0,127592	0,153888	-1,213497	-1,194521	1,352494	-0,494449	-3,008376	-1,048805	-21,548047	2,729872	13,824191	0,044609	-0,127592	0,153888	-11,229430	-4,696302	1,352494	0,044609	-0,127592	0,153888	-11,229430	-4,696302	1,352494
14:38:26,87	0,383061	3,296917	-0,117986	0,455947	0,341970	0,972999	0,043355	-0,128967	0,152685	-1,131125	-1,244194	1,290471	-0,496830	-3,009730	-1,045279	-21,571232	2,750426	13,870781	0,045717	-0,127582	0,156210	-11,212106	-4,740501	1,337062	0,045717	-0,127582	0,156210	-11,212106	-4,740501	1,337062
14:38:26,92	0,383061	3,296917	-0,117986	0,455947	0,341970	0,972999	0,045717	-0,127582	0,156210	-1,196918	-1,151686	1,337062	-0,496841	-3,008406	-1,048017	-21,565198	2,737273	13,852778	0,045717	-0,127582	0,156210	-11,212106	-4,740501	1,337062	0,045717	-0,127582	0,156210	-11,212106	-4,740501	1,337062
14:38:26,97	0,383061	3,296917	-0,117986	0,455947	0,341970	0,972999	0,044576	-0,126910	0,153473	-1,240218	-1,199227	1,319059	-0,494436	-3,007694	-1,048401	-21,539330	2,733115	13,843443	0,044576	-0,126910	0,153473	-11,202682	-4,698457	1,319059	0,044576	-0,126910	0,153473	-11,202682	-4,698457	1,319059
14:38:27,02	0,383061	3,296917	-0,117986	0,455947	0,341970	0,972999	0,042757	-0,128638	0,153089	-1,141063	-1,269337	1,309724	-0,496864	-3,010472	-1,048390	-21,574609	2,724434	13,866915	0,042757	-0,128638	0,153089	-11,239122	-4,625770	1,309724	0,042757	-0,128638	0,153089	-11,239122	-4,625770	1,309724
14:38:27,07	0,383061	3,296917	-0,117986	0,455947	0,341970	0,972999	0,046377	-0,127923	0,153099	-1,203381	-1,107317	1,333196	-0,493356	-3,010330	-1,048814	-21,590988	2,724717	13,824372	0,046377	-0,127923	0,153099	-11,245343	-4,747909	1,333196	0,046377	-0,127923	0,153099	-11,245343	-4,747909	1,333196
14:38:27,12	0,383061	3,296917	-0,117986	0,455947	0,341970	0,972999	0,044500	-0,130891	0,152675	-1,057007	-1,219223	1,290653	-0,497389	-3,008156	-1,046873	-21,552542	2,739869	13,818061	0,044500	-0,130891	0,152675	-11,331930	-4,712507	1,290653	0,044500	-0,130891	0,152675	-11,331930	-4,712507	1,290653
14:38:27,17	0,383061	3,296917	-0,117986	0,455947	0,341970	0,972999	0,044634	-0,126311	0,154616	-1,262790	-1,186556	1,284342	-0,494525	-3,010533	-1,050766	-21,603646	2,781852	13,822443	0,044634	-0,126311	0,154616	-11,178231	-4,690328	1,284342	0,044634	-0,126311	0,154616	-11,178231	-4,690328	1,284342
14:38:27,22	0,383061	3,296917	-0,117986	0,455947	0,341970	0,972999	0,045260	-0,129980	0,150723	-1,061223	-1,219257	1,288723	-0,495068	-3,009712	-1,048794	-21,577130	2,771561	13,849739	0,045260	-0,129980	0,150723	-11,264640	-4,772163	1,288723	0,045260	-0,129980	0,150723	-11,264640	-4,772163	1,288723
14:38:27,27	0,383061	3,296917	-0,117986	0,455947	0,341970	0,972999	0,044821	-0,129099	0,152695	-1,102699	-1,213962	1,316020	-0,495082	-3,011483	-1,045312	-21,584698	2,732795	13,821966	0,044821	-0,129099	0,152695	-11,236942	-4,732428	1,316020	0,044821	-0,129099	0,152695	-11,236942	-4,732428	1,316020
14:38:27,32	0,383061	3,296917	-0,117986	0,455947	0,341970	0,972999	0,046362	-0,129972	0,156177	-1,094632	-1,121026	1,288246	-0,496718	-3,009429	-1,048014	-21,530403	2,785925	13,829621	0,046362	-0,129972	0,156177	-11,297447	-4,760423	1,288246	0,046362	-0,129972	0,156177	-11,297447	-4,760423	1,288246
14:38:27,37	0,383061	3,296917	-0,117986	0,455947	0,341970	0,972999	0,045401	-0,127529	0,153476	-1,148534	-1,150518	1,295901	-0,492648	-3,011284	-1,048011	-21,544379	2,738346	13,823821	0,045401	-0,127529	0,153476	-11,159535	-4,714513	1,295901	0,045401	-0,127529	0,153476	-11,159535	-4,714513	1,295901
14:38:27,42	0,383061	3,296917	-0,117986	0,455947	0,341970	0,972999	0,044972	-0,131981	0,153479	-0,965223	-1,161132	1,290102	-0,495576	-3,009391	-1,047996	-21,541675	2,780692	13,858832	0,044972	-0,131981	0,153479	-11,325706	-4,691463	1,290102	0,044972	-0,131981	0,153479	-11,325706	-4,691463	1,290102
14:38:27,47	0,383061	3,296917	-0,117986	0,455947	0,341970	0,972999	0,044797	-0,128499	0,153494	-1,108245	-1,189076	1,325112	-0,495716	-3,006797	-1,049603	-21,592067	2,757784	13,835728	0,044797	-0,128499	0,153494	-11,195416	-4,705651	1,325112	0,044797	-0,128499	0,153494	-11,195416	-4,705651	1,325112
14:38:27,52	0,383061	3,296917	-0,117986	0,455947	0,341970	0,972999	0,042620	-0,127080	0,151887	-1,227065	-1,334466	1,302009	-0,496196	-3,011955	-1,048387	-21,553151	2,751024	13,848060	0,042620	-0,127080	0,151887	-11,202849	-4,680147	1,302009	0,042620	-0,127080	0,151887	-11,202849	-4,680147	1,302009
14:38:27,57	0,383061	3,296917	-0,117986	0,455947	0,341970	0,972999	0,047327	-0,129243	0,153102	-1,100963	-1,052617	1,314340	-0,492151	-3,005347	-1,048047	-21,579865	2,764583	13,830860	0,047327	-0,129243	0,153102	-11,246576	-4,767801	1,314340	0,047327	-0,129243	0,153102	-11,246576	-4,767801	1,314340
14:38:27,62	0,383061	3,296917	-0,117986	0,455947	0,341970	0,972999	0,039583	-0,129443	0,153442	-1,092196	-1,485254	1,297141	-0,495013	-3,008375	-1,047627	-21,554005	2,781228	13,844464	0,039583	-0,129443	0,153442	-11,253481	-4,592482	1,297141	0,039583	-0,129443	0,153442	-11,253481	-4,592482	1,297141
14:38:27,67	0,383061	3,296917	-0,117986	0,455947	0,341970	0,972999	0,043636	-0,128478	0,153862	-1,115032	-1,260417	1,310744	-0,493828	-3,011178	-1,049192	-21,549627	2,753301	13,810349	0,043636	-0,128478	0,153862	-11,200564	-4,685818	1,310744	0,043636	-0,128478	0,153862	-11,200564	-4,685818	1,310744
14:38:27,72	0,383061	3,296917	-0,117986	0,455947	0,341970	0,972999	0,045470	-0,130906	0,152298	-1,010804	-1,147260	1,276630	-0,492722	-3,009061	-1,047237	-21,579806	2,764251	13,853932	0,045470	-0,130906	0,152298	-11,286887	-4,716682	1,276630	0,045470	-0,130906	0,152298	-11,286887	-4,716682	1,276630
14:38:27,77	0,383061	3,296917	-0,117986	0,455947	0,341970	0,972999	0,043084	-0,130806	0,154253	-1,021610	-1,302957	1,320213	-0,496822	-3,008735	-1,048810	-21,572606	2,779405	13,835260	0,043084	-0,130806	0,154253	-11,289843	-4,685055	1,320213	0,043084	-0,130806	0,154253	-11,289843	-4,685055	1,320213
14:38:27,82	0,383061	3,296917	-0,117986	0,455947	0,341970	0,972999	0,044852	-0,127091	0,152680	-1,198023	-1,212391	1,301541	-0,496194	-3,007838	-1,049189	-21,545789	2,763718	13,834954	0,044852	-0,127091	0,152680	-11,174694	-4,733235	1,301541	0,044852	-0,127091	0,152680	-11,174694	-4,733235	1,301541
14:38:27,87	0,383061	3,296917	-0,117986	0,455947	0,341970	0,972999	0,043761	-0,127187	0,152300	-1,193219	-1,238019	1,301235	-0,494425	-3,011670	-1,049574	-21,546093	2,733263	13,814573	0,043761	-0,127187	0,152300	-11,177409	-4,673274	1,301235	0,043761	-0,127187	0,152300	-11,177409	-4,673274	1,301235
14:38:27,92	0,383061	3,296917	-0,117986	0,455947	0,341970	0,972999	0,046195	-0,130635	0,151915	-1,040463	-1,096518	1,280854	-0,495549	-3,009345	-1,048015	-21,535759	2,790369	13,830033	0,046195	-0,130635	0,151915	-11,295301	-4,722795	1,280854	0,046195	-0,130635	0,151915	-11,295301	-4,722795	1,280854
14:38:27,97	0,383061	3,296917	-0,117986	0,455947	0,341970	0,972999	0,044743	-0,128499	0,153475	-1,096894	-1,191590	1,296314	-0,494424	-3,007266	-1,049183	-21,549080	2,784968	13,845746	0,044743	-0,128499	0,153475	-11,184085	-4,703939	1,296314	0,044743	-0,128499	0,153475	-11,184085	-4,703939	1,296314
14:38:28,02	0,383061	3,296917	-0,117986	0,455947	0,341970	0,972999	0,042381	-0,128434	0,152307	-1,111608	-1,323268	1,312027	-0,494391	-3,008911	-1,048786	-21,527965	2,749369	13,834218	0,042381	-0,128434	0,152307	-11,193702	-4,650172	1,312027	0,042381	-0,128434	0,152307	-11,193702	-4,650172	1,312027
14:38:28,07	0,383061	3,296917	-0,117986	0,455947	0,341970	0,972999	0,042229	-0,123531	0,153827	-1,395224	-1,326704	1,295470	-0,498594	-3,004683	-1,047662	-21,559518	2,757929	13,829189	0,042229	-0,123531	0,153827	-11,092395	-4,641659	1,295470	0,042229	-0,123531	0,153827	-11,092395	-4,641659	1,295470
14:38:28,12	0,383061	3,296917	-0,117986	0,455947	0,341970	0,972999	0,042229	-0,123531	0,153827	-1,395224	-1,326704	1,295470	-0,495526	-3,008002	-1,050698	-21,507155	2,777301	13,869918	0,042229	-0,123531	0,153827	-11,092395	-4,641659	1,295470	0,042229	-0,123531	0,153827	-11,092395	-4,641659	1,295470
14:38:28,17	0,383061	3,296917	-0,117986	0,455947	0,341970	0,972999	0,043570	-0,127847	0,150791	-1,127807	-1,221314	1,336198	-0,497391	-3,009771	-1,047616	-21,566019	2,782181	13,863373	0,043570	-0,127847	0,150791	-11,163825	-4,641531	1,336198	0,043570	-0,127847	0,150791	-11,163825	-4,641531	1,336198
14:38:28,22	0,383061	3,296917	-0,117986	0,455947	0,341970	0,972999	0,046034	-0,127116	0,153874	-1,191030	-1,146605	1,329654	-0,497364	-3,007676	-1,046454	-21,556522	2,801549	13,863505	0,046034	-0,127116	0,153874	-11,169656	-4,760244	1,329654	0,046034	-0,127116	0,153874	-11,169656	-4,760244	1,329654
14:38:28,27	0,383061	3,296917	-0,117986	0,455947	0,341970	0,972999	0,044206	-0,126093	0,155035	-1,222712	-1,243107	1,329786	-0,494396	-3,009643	-1,048399	-21,531224	2,742927	13,828856	0,044206	-0,126093	0,155035	-11,121021	-4,713268	1,329786	0,044206	-0,126093	0,155035	-11,121021	-4,713268	1,329786
