# Supplementary material for: Characterization of interfragmentary motion associated with common osteosynthesis devices for rat fracture healing studies
Source: PLoS One. 2017 Apr 28;12(4):e0176735. doi: 10.1371/journal.pone.0176735 (PMC5409164; doi:10.1371/journal.pone.0176735)
Supplement: S1 Dataset — (ZIP) [file pone.0176735.s001.zip › S1_Dataset/RatFix/Specimen03/Plate_03V.txt]

%Tester: Sukopp Matthias
%Projekt: 
%Zeit: 10.03.2015 14:41:17
%Dateipfad: D:\Messungen\Fixator\Measurements\Fixator_20150310.txt
%Kommentar: Plate_03V
%VI Version: D:\LVProjekte\Fixator\HauptVI\Fixator_v0.12.vi
%Virtueller Drehpunkt: 	0,0000	0,0000	0,0000
%Sensor zu Hexapod (Mitte): 	0,000000	0,000000	-26,500000
%Sensor zu Hexapod Trans (Mitte): 	-0,500000	-0,866025	0,000000	-0,866025	0,500000	0,000000	0,000000	0,000000	1,000000
%Hexapod zu Labor (Mitte): 	0,382962	3,294070	-0,116978
%Hexapod zu Labor Trans (Mitte): 	0,999838	-0,016933	0,006103	0,016981	0,999825	-0,007891	-0,005969	0,007993	0,999950
%Labor zu CR (Mitte): 	0,000000	0,000000	78,500000
%Labor zu CR Trans (Mitte): 	1,000000	0,000000	0,000000	0,000000	1,000000	0,000000	0,000000	0,000000	1,000000
%Zentrum Sensormasse: 	0,000000	0,000000	2,000000
%Sensormasse: 	200,000000E-3
--------------------------------------------------
Time	X	Y	Z	U	V	W	Exp_ Fx	Exp_ Fy	Exp_ Fz	Exp_ Mx	Exp_ My	Exp_ Mz	Sen_ Fx	Sen_ Fy	Sen_ Fz	Sen_ Mx	Sen_ My	Sen_ Mz	Hex_ Fx	Hex_ Fy	Hex_ Fz	Hex_ Mx	Hex_ My	Hex_ Mz	Lab_ Fx	Lab_ Fy	Lab_ Fz	Lab_ Mx	Lab_ My	Lab_ Mz	Laser
14:41:17,44	0,382962	3,294070	-0,116978	0,457982	0,341980	0,973011	0,036310	-0,073071	0,072962	0,074833	-0,549768	1,267133	-0,540463	-2,971646	-1,126233	-18,560762	5,785659	13,761558	0,036310	-0,073071	0,072962	-5,661207	-3,400104	1,267133	0,036310	-0,073071	0,072962	-5,661207	-3,400104	1,267133
14:41:17,49	0,382962	3,294070	-0,116978	0,457982	0,341980	0,973011	0,036310	-0,073071	0,072962	0,074833	-0,549768	1,267133	-0,538743	-2,970581	-1,128159	-18,567423	5,771188	13,791861	0,036310	-0,073071	0,072962	-5,661207	-3,400104	1,267133	0,036310	-0,073071	0,072962	-5,661207	-3,400104	1,267133
14:41:17,54	0,382962	3,294070	-0,116978	0,457982	0,341980	0,973011	0,032770	-0,071710	0,073331	0,015700	-0,733942	1,258142	-0,536946	-2,972245	-1,127760	-18,558003	5,766598	13,786593	0,032770	-0,071710	0,073331	-5,613539	-3,306410	1,258142	0,032770	-0,071710	0,073331	-5,613539	-3,306410	1,258142
14:41:17,59	0,382962	3,294070	-0,116978	0,457982	0,341980	0,973011	0,033313	-0,074098	0,073730	0,140582	-0,695288	1,252874	-0,539947	-2,972546	-1,129349	-18,587680	5,776512	13,763394	0,033313	-0,074098	0,073730	-5,676072	-3,310330	1,252874	0,033313	-0,074098	0,073730	-5,676072	-3,310330	1,252874
14:41:17,64	0,382962	3,294070	-0,116978	0,457982	0,341980	0,973011	0,035074	-0,071650	0,072141	0,007061	-0,634352	1,229674	-0,538749	-2,973186	-1,128181	-18,584922	5,781016	13,758066	0,035074	-0,071650	0,072141	-5,617466	-3,387666	1,229674	0,035074	-0,071650	0,072141	-5,617466	-3,387666	1,229674
14:41:17,69	0,382962	3,294070	-0,116978	0,457982	0,341980	0,973011	0,035029	-0,073007	0,073308	0,082894	-0,636533	1,224347	-0,538141	-2,974957	-1,127349	-18,570378	5,765603	13,810055	0,035029	-0,073007	0,073308	-5,648142	-3,386348	1,224347	0,035029	-0,073007	0,073308	-5,648142	-3,386348	1,224347
14:41:17,74	0,382962	3,294070	-0,116978	0,457982	0,341980	0,973011	0,036259	-0,074419	0,074141	0,150251	-0,552321	1,276336	-0,540504	-2,972932	-1,131253	-18,561205	5,762953	13,797608	0,036259	-0,074419	0,074141	-5,691641	-3,398615	1,276336	0,036259	-0,074419	0,074141	-5,691641	-3,398615	1,276336
14:41:17,79	0,382962	3,294070	-0,116978	0,457982	0,341980	0,973011	0,035687	-0,071360	0,070236	-0,006505	-0,572776	1,263889	-0,539297	-2,971691	-1,128172	-18,555317	5,764109	13,762186	0,035687	-0,071360	0,070236	-5,608296	-3,374199	1,263889	0,035687	-0,071360	0,070236	-5,608296	-3,374199	1,263889
14:41:17,84	0,382962	3,294070	-0,116978	0,457982	0,341980	0,973011	0,034009	-0,071785	0,073318	0,019510	-0,655512	1,228467	-0,542298	-2,973360	-1,126613	-18,591257	5,780750	13,785600	0,034009	-0,071785	0,073318	-5,615599	-3,325209	1,228467	0,034009	-0,071785	0,073318	-5,615599	-3,325209	1,228467
14:41:17,89	0,382962	3,294070	-0,116978	0,457982	0,341980	0,973011	0,036954	-0,070021	0,074877	-0,075765	-0,541806	1,251881	-0,537076	-2,972227	-1,123545	-18,565936	5,764008	13,711330	0,036954	-0,070021	0,074877	-5,572416	-3,442704	1,251881	0,036954	-0,070021	0,074877	-5,572416	-3,442704	1,251881
14:41:17,94	0,382962	3,294070	-0,116978	0,457982	0,341980	0,973011	0,033362	-0,073977	0,077945	0,128098	-0,698289	1,177611	-0,539907	-2,971560	-1,125062	-18,565834	5,753871	13,769679	0,033362	-0,073977	0,077945	-5,679083	-3,317217	1,177611	0,033362	-0,073977	0,077945	-5,679083	-3,317217	1,177611
14:41:17,99	0,382962	3,294070	-0,116978	0,457982	0,341980	0,973011	0,034200	-0,071192	0,076427	-0,025455	-0,649561	1,235960	-0,536925	-2,973666	-1,127382	-18,553007	5,760159	13,761673	0,034200	-0,071192	0,076427	-5,614006	-3,334265	1,235960	0,034200	-0,071192	0,076427	-5,614006	-3,334265	1,235960
14:41:18,04	0,382962	3,294070	-0,116978	0,457982	0,341980	0,973011	0,034532	-0,074827	0,074108	0,175440	-0,624318	1,227953	-0,535772	-2,973791	-1,124654	-18,564787	5,748496	13,774477	0,034532	-0,074827	0,074108	-5,698482	-3,335104	1,227953	0,034532	-0,074827	0,074108	-5,698482	-3,335104	1,227953
14:41:18,09	0,382962	3,294070	-0,116978	0,457982	0,341980	0,973011	0,034064	-0,075888	0,076836	0,214617	-0,653026	1,240757	-0,540517	-2,972208	-1,126612	-18,586143	5,792218	13,786393	0,034064	-0,075888	0,076836	-5,742587	-3,327072	1,240757	0,034064	-0,075888	0,076836	-5,742587	-3,327072	1,240757
14:41:18,14	0,382962	3,294070	-0,116978	0,457982	0,341980	0,973011	0,035067	-0,070987	0,074877	-0,013055	-0,641260	1,252674	-0,540531	-2,972885	-1,127381	-18,589262	5,785767	13,796274	0,035067	-0,070987	0,074877	-5,585521	-3,393990	1,252674	0,035067	-0,070987	0,074877	-5,585521	-3,393990	1,252674
14:41:18,19	0,382962	3,294070	-0,116978	0,457982	0,341980	0,973011	0,035659	-0,071313	0,074109	-0,003221	-0,609925	1,262554	-0,538091	-2,972035	-1,127384	-18,557165	5,804288	13,772861	0,035659	-0,071313	0,074109	-5,601321	-3,409167	1,262554	0,035659	-0,071313	0,074109	-5,601321	-3,409167	1,262554
14:41:18,27	0,382962	3,294070	-0,116978	0,457982	0,341980	0,973011	0,033703	-0,073002	0,074106	0,116664	-0,693114	1,239142	-0,539903	-2,973255	-1,130857	-18,557026	5,763589	13,802246	0,033703	-0,073002	0,074106	-5,613975	-3,338790	1,239142	0,033703	-0,073002	0,074106	-5,613975	-3,338790	1,239142
14:41:18,32	0,382962	3,294070	-0,116978	0,457982	0,341980	0,973011	0,035666	-0,072042	0,070633	0,031567	-0,570584	1,268527	-0,534644	-2,973791	-1,131245	-18,559320	5,707386	13,791844	0,035666	-0,072042	0,070633	-5,623712	-3,370332	1,268527	0,035666	-0,072042	0,070633	-5,623712	-3,370332	1,268527
14:41:18,37	0,382962	3,294070	-0,116978	0,457982	0,341980	0,973011	0,033501	-0,076864	0,070245	0,232523	-0,657026	1,258125	-0,538792	-2,974850	-1,128139	-18,586699	5,732541	13,804703	0,033501	-0,076864	0,070245	-5,801332	-3,286857	1,258125	0,033501	-0,076864	0,070245	-5,801332	-3,286857	1,258125
14:41:18,42	0,382962	3,294070	-0,116978	0,457982	0,341980	0,973011	0,036492	-0,073801	0,073350	0,081344	-0,537804	1,270984	-0,538818	-2,974463	-1,130128	-18,613506	5,774571	13,763982	0,036492	-0,073801	0,073350	-5,712068	-3,402395	1,270984	0,036492	-0,073801	0,073350	-5,712068	-3,402395	1,270984
14:41:18,47	0,382962	3,294070	-0,116978	0,457982	0,341980	0,973011	0,036170	-0,073586	0,071362	0,093153	-0,598766	1,230262	-0,538786	-2,972652	-1,127355	-18,539850	5,747440	13,797281	0,036170	-0,073586	0,071362	-5,683372	-3,438099	1,230262	0,036170	-0,073586	0,071362	-5,683372	-3,438099	1,230262
14:41:18,52	0,382962	3,294070	-0,116978	0,457982	0,341980	0,973011	0,034586	-0,072708	0,074134	0,060813	-0,603789	1,263562	-0,539852	-2,970647	-1,126218	-18,544919	5,782978	13,776090	0,034586	-0,072708	0,074134	-5,646764	-3,318766	1,263562	0,034586	-0,072708	0,074134	-5,646764	-3,318766	1,263562
14:41:18,57	0,382962	3,294070	-0,116978	0,457982	0,341980	0,973011	0,033381	-0,070783	0,075271	-0,011062	-0,688573	1,242371	-0,541712	-2,973860	-1,127379	-18,582106	5,752174	13,789929	0,033381	-0,070783	0,075271	-5,567501	-3,309010	1,242371	0,033381	-0,070783	0,075271	-5,567501	-3,309010	1,242371
14:41:18,62	0,382962	3,294070	-0,116978	0,457982	0,341980	0,973011	0,036722	-0,071330	0,069857	0,014713	-0,517229	1,264368	-0,541048	-2,973814	-1,131633	-18,548333	5,781845	13,798087	0,036722	-0,071330	0,069857	-5,584695	-3,399938	1,264368	0,036722	-0,071330	0,069857	-5,584695	-3,399938	1,264368
14:41:18,67	0,382962	3,294070	-0,116978	0,457982	0,341980	0,973011	0,036722	-0,071330	0,069857	0,014713	-0,517229	1,264368	-0,543427	-2,975187	-1,129730	-18,577058	5,798975	13,758397	0,036722	-0,071330	0,069857	-5,584695	-3,399938	1,264368	0,036722	-0,071330	0,069857	-5,584695	-3,399938	1,264368
14:41:18,72	0,382962	3,294070	-0,116978	0,457982	0,341980	0,973011	0,039101	-0,069957	0,071760	-0,056233	-0,426959	1,224678	-0,538783	-2,975028	-1,128573	-18,610451	5,797337	13,758810	0,039101	-0,069957	0,071760	-5,547826	-3,496424	1,224678	0,039101	-0,069957	0,071760	-5,547826	-3,496424	1,224678
14:41:18,77	0,382962	3,294070	-0,116978	0,457982	0,341980	0,973011	0,036641	-0,073899	0,072916	0,130636	-0,582978	1,225091	-0,538805	-2,974166	-1,129352	-18,594809	5,732387	13,752322	0,036641	-0,073899	0,072916	-5,670404	-3,459335	1,225091	0,036641	-0,073899	0,072916	-5,670404	-3,459335	1,225091
14:41:18,82	0,382962	3,294070	-0,116978	0,457982	0,341980	0,973011	0,035207	-0,072432	0,071015	0,033193	-0,588992	1,263020	-0,539336	-2,973052	-1,130475	-18,561643	5,744723	13,796739	0,035207	-0,072432	0,071015	-5,652690	-3,352747	1,263020	0,035207	-0,072432	0,071015	-5,652690	-3,352747	1,263020
14:41:18,87	0,382962	3,294070	-0,116978	0,457982	0,341980	0,973011	0,035207	-0,072432	0,071015	0,033193	-0,588992	1,263020	-0,535150	-2,973584	-1,128528	-18,529833	5,713285	13,770639	0,035207	-0,072432	0,071015	-5,652690	-3,352747	1,263020	0,035207	-0,072432	0,071015	-5,652690	-3,352747	1,263020
14:41:18,92	0,382962	3,294070	-0,116978	0,457982	0,341980	0,973011	0,033575	-0,076323	0,072962	0,224205	-0,630607	1,236920	-0,535792	-2,967762	-1,130920	-18,543017	5,725210	13,734604	0,033575	-0,076323	0,072962	-5,767123	-3,266222	1,236920	0,033575	-0,076323	0,072962	-5,767123	-3,266222	1,236920
14:41:18,97	0,382962	3,294070	-0,116978	0,457982	0,341980	0,973011	0,028854	-0,072856	0,070570	0,047671	-0,893486	1,200885	-0,542310	-2,974708	-1,130098	-18,586153	5,761281	13,791688	0,028854	-0,072856	0,070570	-5,671520	-3,158492	1,200885	0,028854	-0,072856	0,070570	-5,671520	-3,158492	1,200885
14:41:19,02	0,382962	3,294070	-0,116978	0,457982	0,341980	0,973011	0,036434	-0,073137	0,071752	0,061130	-0,533867	1,209083	-0,539339	-2,974468	-1,129737	-18,573532	5,741497	13,742802	0,036434	-0,073137	0,071752	-5,680119	-3,393947	1,209083	0,036434	-0,073137	0,071752	-5,680119	-3,393947	1,209083
14:41:19,07	0,382962	3,294070	-0,116978	0,457982	0,341980	0,973011	0,036434	-0,073137	0,071752	0,061130	-0,533867	1,209083	-0,540425	-2,973588	-1,128936	-18,541402	5,782446	13,762619	0,036434	-0,073137	0,071752	-5,680119	-3,393947	1,209083	0,036434	-0,073137	0,071752	-5,680119	-3,393947	1,209083
14:41:19,12	0,382962	3,294070	-0,116978	0,457982	0,341980	0,973011	0,037420	-0,072412	0,070240	0,055005	-0,471013	1,248923	-0,540460	-2,974959	-1,131250	-18,547727	5,763037	13,782642	0,037420	-0,072412	0,070240	-5,629359	-3,408501	1,248923	0,037420	-0,072412	0,070240	-5,629359	-3,408501	1,248923
14:41:19,17	0,382962	3,294070	-0,116978	0,457982	0,341980	0,973011	0,037420	-0,072412	0,070240	0,055005	-0,471013	1,248923	-0,536985	-2,974075	-1,130481	-18,577878	5,773125	13,788384	0,037420	-0,072412	0,070240	-5,629359	-3,408501	1,248923	0,037420	-0,072412	0,070240	-5,629359	-3,408501	1,248923
14:41:19,22	0,382962	3,294070	-0,116978	0,457982	0,341980	0,973011	0,032721	-0,072995	0,070195	0,065205	-0,742810	1,226007	-0,537605	-2,971181	-1,131295	-18,581527	5,759321	13,759726	0,032721	-0,072995	0,070195	-5,664928	-3,311373	1,226007	0,032721	-0,072995	0,070195	-5,664928	-3,311373	1,226007
14:41:19,27	0,382962	3,294070	-0,116978	0,457982	0,341980	0,973011	0,032721	-0,072995	0,070195	0,065205	-0,742810	1,226007	-0,538729	-2,975331	-1,130859	-18,560732	5,748670	13,787167	0,032721	-0,072995	0,070195	-5,664928	-3,311373	1,226007	0,032721	-0,072995	0,070195	-5,664928	-3,311373	1,226007
14:41:19,32	0,382962	3,294070	-0,116978	0,457982	0,341980	0,973011	0,036876	-0,074097	0,070630	0,123676	-0,503378	1,253448	-0,536890	-2,974788	-1,130462	-18,535761	5,773139	13,783006	0,036876	-0,074097	0,070630	-5,692954	-3,398166	1,253448	0,036876	-0,074097	0,070630	-5,692954	-3,398166	1,253448
14:41:19,37	0,382962	3,294070	-0,116978	0,457982	0,341980	0,973011	0,035487	-0,075418	0,071027	0,226049	-0,566236	1,249286	-0,538185	-2,972909	-1,130516	-18,583656	5,758829	13,754057	0,035487	-0,075418	0,071027	-5,694287	-3,351955	1,249286	0,035487	-0,075418	0,071027	-5,694287	-3,351955	1,249286
14:41:19,42	0,382962	3,294070	-0,116978	0,457982	0,341980	0,973011	0,034507	-0,073358	0,070973	0,082551	-0,651510	1,220337	-0,540485	-2,971671	-1,130116	-18,555280	5,762854	13,763127	0,034507	-0,073358	0,070973	-5,676018	-3,360314	1,220337	0,034507	-0,073358	0,070973	-5,676018	-3,360314	1,220337
14:41:19,47	0,382962	3,294070	-0,116978	0,457982	0,341980	0,973011	0,034510	-0,071340	0,071746	-0,007617	-0,654531	1,220127	-0,539947	-2,974662	-1,130516	-18,585889	5,757116	13,748615	0,034510	-0,071340	0,071746	-5,607796	-3,363598	1,220127	0,034510	-0,071340	0,071746	-5,607796	-3,363598	1,220127
14:41:19,52	0,382962	3,294070	-0,116978	0,457982	0,341980	0,973011	0,036906	-0,072708	0,070973	0,046183	-0,527826	1,214896	-0,537016	-2,973594	-1,131669	-18,581158	5,743839	13,764043	0,037631	-0,073183	0,070210	-5,681344	-3,405060	1,209254	0,037631	-0,073183	0,070210	-5,681344	-3,405060	1,209254
14:41:19,57	0,382962	3,294070	-0,116978	0,457982	0,341980	0,973011	0,037631	-0,073183	0,070210	0,063488	-0,450997	1,209254	-0,541091	-2,976802	-1,129715	-18,572884	5,749585	13,761773	0,037631	-0,073183	0,070210	-5,681344	-3,405060	1,209254	0,037631	-0,073183	0,070210	-5,681344	-3,405060	1,209254
14:41:19,62	0,382962	3,294070	-0,116978	0,457982	0,341980	0,973011	0,039331	-0,072787	0,071775	0,050272	-0,386698	1,228053	-0,538723	-2,969495	-1,127794	-18,550837	5,745127	13,756882	0,039331	-0,072787	0,071775	-5,663522	-3,474205	1,228053	0,039331	-0,072787	0,071775	-5,663522	-3,474205	1,228053
14:41:19,67	0,382962	3,294070	-0,116978	0,457982	0,341980	0,973011	0,031819	-0,071184	0,073696	-0,025910	-0,756008	1,223163	-0,538773	-2,973383	-1,130122	-18,580036	5,745298	13,758019	0,031819	-0,071184	0,073696	-5,613886	-3,253810	1,223163	0,031819	-0,071184	0,073696	-5,613886	-3,253810	1,223163
14:41:19,72	0,382962	3,294070	-0,116978	0,457982	0,341980	0,973011	0,029411	-0,073125	0,071345	0,054598	-0,889895	1,210476	-0,535838	-2,968379	-1,130144	-18,568538	5,731779	13,744196	0,029411	-0,073125	0,071345	-5,685726	-3,198645	1,210476	0,029411	-0,073125	0,071345	-5,685726	-3,198645	1,210476
14:41:19,77	0,382962	3,294070	-0,116978	0,457982	0,341980	0,973011	0,029411	-0,073125	0,071345	0,054598	-0,889895	1,210476	-0,539317	-2,972991	-1,130108	-18,561327	5,757655	13,767869	0,029411	-0,073125	0,071345	-5,685726	-3,198645	1,210476	0,029411	-0,073125	0,071345	-5,685726	-3,198645	1,210476
14:41:19,82	0,382962	3,294070	-0,116978	0,457982	0,341980	0,973011	0,034454	-0,073341	0,069835	0,087397	-0,644354	1,249994	-0,538173	-2,972855	-1,131655	-18,572230	5,758839	13,783713	0,034454	-0,073341	0,069835	-5,669850	-3,349030	1,249994	0,034454	-0,073341	0,069835	-5,669850	-3,349030	1,249994
14:41:19,87	0,382962	3,294070	-0,116978	0,457982	0,341980	0,973011	0,034454	-0,073341	0,069835	0,087397	-0,644354	1,249994	-0,539345	-2,973150	-1,130510	-18,567554	5,734929	13,752886	0,034454	-0,073341	0,069835	-5,669850	-3,349030	1,249994	0,034454	-0,073341	0,069835	-5,669850	-3,349030	1,249994
14:41:19,92	0,382962	3,294070	-0,116978	0,457982	0,341980	0,973011	0,035295	-0,072473	0,070979	0,023918	-0,584620	1,219166	-0,541633	-2,973527	-1,132437	-18,546910	5,777907	13,764461	0,035295	-0,072473	0,070979	-5,665230	-3,355311	1,219166	0,035295	-0,072473	0,070979	-5,665230	-3,355311	1,219166
14:41:19,97	0,382962	3,294070	-0,116978	0,457982	0,341980	0,973011	0,036766	-0,070680	0,069052	-0,021801	-0,511742	1,230742	-0,541169	-2,973864	-1,132444	-18,599481	5,765609	13,784023	0,036766	-0,070680	0,069052	-5,570160	-3,397901	1,230742	0,036766	-0,070680	0,069052	-5,570160	-3,397901	1,230742
14:41:20,02	0,382962	3,294070	-0,116978	0,457982	0,341980	0,973011	0,036827	-0,071250	0,069045	-0,029059	-0,547986	1,250304	-0,539352	-2,977041	-1,130466	-18,579836	5,744956	13,796334	0,036827	-0,071250	0,069045	-5,622220	-3,438878	1,250304	0,036827	-0,071250	0,069045	-5,622220	-3,438878	1,250304
14:41:20,07	0,382962	3,294070	-0,116978	0,457982	0,341980	0,973011	0,038670	-0,074412	0,071024	0,127285	-0,424816	1,262614	-0,541089	-2,971736	-1,128957	-18,578438	5,804467	13,768724	0,038670	-0,074412	0,071024	-5,714070	-3,460374	1,262614	0,038670	-0,074412	0,071024	-5,714070	-3,460374	1,262614
14:41:20,12	0,382962	3,294070	-0,116978	0,457982	0,341980	0,973011	0,033138	-0,071889	0,071378	0,035091	-0,742714	1,255342	-0,538772	-2,970989	-1,130112	-18,586519	5,793864	13,789061	0,033138	-0,071889	0,071378	-5,608189	-3,344021	1,255342	0,033138	-0,071889	0,071378	-5,608189	-3,344021	1,255342
14:41:20,17	0,382962	3,294070	-0,116978	0,457982	0,341980	0,973011	0,033138	-0,071889	0,071378	0,035091	-0,742714	1,255342	-0,540505	-2,971201	-1,129714	-18,553017	5,736922	13,781475	0,033138	-0,071889	0,071378	-5,608189	-3,344021	1,255342	0,033138	-0,071889	0,071378	-5,608189	-3,344021	1,255342
14:41:20,22	0,382962	3,294070	-0,116978	0,457982	0,341980	0,973011	0,034188	-0,070494	0,071775	-0,070028	-0,630600	1,247756	-0,540483	-2,973080	-1,130482	-18,550372	5,749979	13,782059	0,034188	-0,070494	0,071775	-5,603775	-3,314377	1,247756	0,034188	-0,070494	0,071775	-5,603775	-3,314377	1,247756
14:41:20,27	0,382962	3,294070	-0,116978	0,457982	0,341980	0,973011	0,035804	-0,071453	0,071008	-0,007512	-0,550806	1,248339	-0,540509	-2,970963	-1,130932	-18,568991	5,765979	13,725204	0,035804	-0,071453	0,071008	-5,616567	-3,361439	1,248339	0,035804	-0,071453	0,071008	-5,616567	-3,361439	1,248339
14:41:20,32	0,382962	3,294070	-0,116978	0,457982	0,341980	0,973011	0,033984	-0,070371	0,070558	-0,059226	-0,669593	1,191485	-0,540517	-2,970166	-1,132462	-18,565593	5,772435	13,760340	0,033984	-0,070371	0,070558	-5,583350	-3,337322	1,191485	0,033984	-0,070371	0,070558	-5,583350	-3,337322	1,191485
14:41:20,37	0,382962	3,294070	-0,116978	0,457982	0,341980	0,973011	0,033298	-0,069966	0,069028	-0,073002	-0,705549	1,226620	-0,538722	-2,972871	-1,132422	-18,538029	5,716032	13,777515	0,033298	-0,069966	0,069028	-5,565324	-3,319429	1,226620	0,033298	-0,069966	0,069028	-5,565324	-3,319429	1,226620
14:41:20,42	0,382962	3,294070	-0,116978	0,457982	0,341980	0,973011	0,035560	-0,073390	0,071792	0,118336	-0,575651	1,248931	-0,538683	-2,973838	-1,129698	-18,548353	5,777793	13,782650	0,035560	-0,073390	0,071792	-5,642815	-3,367132	1,248931	0,035560	-0,073390	0,071792	-5,642815	-3,367132	1,248931
14:41:20,47	0,382962	3,294070	-0,116978	0,457982	0,341980	0,973011	0,035560	-0,073390	0,071792	0,118336	-0,575651	1,248931	-0,539943	-2,977729	-1,132799	-18,588943	5,776769	13,798662	0,035560	-0,073390	0,071792	-5,642815	-3,367132	1,248931	0,035560	-0,073390	0,071792	-5,642815	-3,367132	1,248931
14:41:20,52	0,382962	3,294070	-0,116978	0,457982	0,341980	0,973011	0,039561	-0,074244	0,068691	0,141554	-0,402271	1,264942	-0,541644	-2,974815	-1,130892	-18,564088	5,790985	13,754234	0,039561	-0,074244	0,068691	-5,686623	-3,507782	1,264942	0,039561	-0,074244	0,068691	-5,686623	-3,507782	1,264942
14:41:20,57	0,382962	3,294070	-0,116978	0,457982	0,341980	0,973011	0,037887	-0,071315	0,070597	0,013957	-0,474861	1,220514	-0,537569	-2,976362	-1,133598	-18,577015	5,769287	13,765483	0,037887	-0,071315	0,070597	-5,584252	-3,449025	1,220514	0,037887	-0,071315	0,070597	-5,584252	-3,449025	1,220514
14:41:20,62	0,382962	3,294070	-0,116978	0,457982	0,341980	0,973011	0,037190	-0,075617	0,067891	0,212397	-0,511491	1,231764	-0,538746	-2,972481	-1,132435	-18,564894	5,764672	13,779410	0,037190	-0,075617	0,067891	-5,723504	-3,430880	1,231764	0,037190	-0,075617	0,067891	-5,723504	-3,430880	1,231764
14:41:20,67	0,382962	3,294070	-0,116978	0,457982	0,341980	0,973011	0,034417	-0,072657	0,069055	0,060572	-0,642867	1,245691	-0,519642	-2,929636	-0,470974	-17,567708	5,431424	13,729039	0,034417	-0,072657	0,069055	-5,643017	-3,344599	1,245691	0,034417	-0,072657	0,069055	-5,643017	-3,344599	1,245691
14:41:20,72	0,382962	3,294070	-0,116978	0,457982	0,341980	0,973011	-0,012240	-0,067779	0,730515	0,016911	-2,038813	1,195319	-0,441512	-2,865451	2,142598	-20,001919	5,291919	13,737573	-0,012240	-0,067779	0,730515	-5,303760	-1,077979	1,195319	-0,012240	-0,067779	0,730515	-5,303760	-1,077979	1,195319
14:41:20,77	0,382962	3,294070	-0,116978	0,457982	0,341980	0,973011	-0,106890	-0,103349	3,344088	0,528621	-8,998978	1,203854	-0,615188	-3,175350	-1,155746	-28,802918	9,430689	13,890577	-0,106890	-0,103349	3,344088	-7,584279	-0,608074	1,203854	-0,106890	-0,103349	3,344088	-7,584279	-0,608074	1,203854
14:41:20,82	0,382993	3,294032	-0,116967	0,457991	0,391950	0,972984	0,248327	-0,107891	0,045743	-0,051413	-0,218929	1,356858	-0,592751	-3,092214	-3,111793	-19,818779	5,463347	13,894036	0,248327	-0,107891	0,045743	-8,520865	-19,712613	1,356858	0,248327	-0,107891	0,045743	-8,520865	-19,712613	1,356858
14:41:20,87	0,382993	3,294032	-0,116967	0,457991	0,391950	0,972984	0,165111	-0,085754	-1,910304	-0,146270	5,218004	1,360317	-0,594853	-3,093773	-3,091186	-19,779876	5,558831	13,873871	0,165111	-0,085754	-1,910304	-6,877991	-7,743232	1,360317	0,165111	-0,085754	-1,910304	-6,877991	-7,743232	1,360317
14:41:20,92	0,382993	3,294032	-0,116967	0,457991	0,391950	0,972984	0,167512	-0,084713	-1,889696	-0,098270	5,328811	1,340151	-0,594655	-3,090938	-3,079475	-19,698405	5,559003	13,905129	0,167512	-0,084713	-1,889696	-6,748255	-7,820912	1,340151	0,167512	-0,084713	-1,889696	-6,748255	-7,820912	1,340151
14:41:20,97	0,382993	3,294032	-0,116967	0,457991	0,391950	0,972984	0,164958	-0,083467	-1,877985	-0,122166	5,266440	1,371410	-0,595811	-3,084073	-3,070591	-19,689081	5,551100	13,866277	0,164958	-0,083467	-1,877985	-6,674357	-7,682745	1,371410	0,164958	-0,083467	-1,877985	-6,674357	-7,682745	1,371410
14:41:21,02	0,382993	3,294032	-0,116967	0,457991	0,391950	0,972984	0,159591	-0,079034	-1,869102	-0,354904	4,999390	1,332558	-0,589290	-3,085412	-3,067835	-19,684169	5,574119	13,890441	0,159591	-0,079034	-1,869102	-6,559045	-7,528497	1,332558	0,159591	-0,079034	-1,869102	-6,559045	-7,528497	1,332558
14:41:21,07	0,382993	3,294032	-0,116967	0,457991	0,391950	0,972984	0,157490	-0,085350	-1,866345	-0,004051	4,882913	1,356721	-0,594644	-3,085537	-3,069009	-19,718942	5,617377	13,911335	0,157490	-0,085350	-1,866345	-6,704044	-7,480091	1,356721	0,157490	-0,085350	-1,866345	-6,704044	-7,480091	1,356721
14:41:21,12	0,382993	3,294032	-0,116967	0,457991	0,391950	0,972984	0,160275	-0,080776	-1,867519	-0,221816	4,975956	1,377616	-0,594583	-3,086796	-3,067098	-19,713229	5,643355	13,857473	0,160275	-0,080776	-1,867519	-6,562759	-7,605620	1,377616	0,160275	-0,080776	-1,867519	-6,562759	-7,605620	1,377616
14:41:21,17	0,382993	3,294032	-0,116967	0,457991	0,391950	0,972984	0,161335	-0,081459	-1,865608	-0,160969	5,023060	1,323753	-0,519241	-2,949156	-2,066954	-14,388694	3,191102	13,807999	0,161335	-0,081459	-1,865608	-6,555494	-7,641765	1,323753	0,161335	-0,081459	-1,865608	-6,555494	-7,641765	1,323753
14:41:21,22	0,382993	3,294032	-0,116967	0,457991	0,391950	0,972984	0,004464	-0,077886	-0,865464	0,191798	2,703073	1,274280	-0,454938	-2,879503	0,960318	-17,211266	3,890109	13,749119	0,004464	-0,077886	-0,865464	-5,922258	2,352624	1,274280	0,004464	-0,077886	-0,865464	-5,922258	2,352624	1,274280
14:41:21,27	0,382993	3,294032	-0,116967	0,457991	0,391950	0,972984	-0,088009	-0,098748	2,161808	0,470701	-4,899450	1,215400	-0,628022	-3,208105	-2,153148	-27,353983	8,346013	13,902960	-0,088009	-0,098748	2,161808	-7,281033	2,009242	1,215400	-0,088009	-0,098748	2,161808	-7,281033	2,009242	1,215400
14:41:21,32	0,382952	3,294010	-0,116950	0,457980	0,441972	0,973000	0,283111	-0,113154	-0,951659	0,007382	3,386992	1,369241	-0,607141	-3,128589	-4,361246	-17,909257	3,916610	13,898940	0,283111	-0,113154	-0,951659	-8,875228	-18,837238	1,369241	0,283111	-0,113154	-0,951659	-8,875228	-18,837238	1,369241
14:41:21,37	0,382952	3,294010	-0,116950	0,457980	0,441972	0,973000	0,203808	-0,091480	-3,159756	-0,233306	9,657287	1,365221	-0,605785	-3,123920	-4,337502	-17,864378	3,944183	13,939138	0,203808	-0,091480	-3,159756	-7,414463	-6,341628	1,365221	0,203808	-0,091480	-3,159756	-7,414463	-6,341628	1,365221
14:41:21,42	0,382952	3,294010	-0,116950	0,457980	0,441972	0,973000	0,199086	-0,090319	-3,136012	-0,247328	9,436851	1,405418	-0,607411	-3,124603	-4,323123	-17,844182	3,984929	13,921413	0,199086	-0,090319	-3,136012	-7,337394	-6,191429	1,405418	0,199086	-0,090319	-3,136012	-7,337394	-6,191429	1,405418
14:41:21,47	0,382952	3,294010	-0,116950	0,457980	0,441972	0,973000	0,200491	-0,089253	-3,121633	-0,257394	9,506995	1,387694	-0,607353	-3,124491	-4,318043	-17,809163	3,939664	13,935919	0,200491	-0,089253	-3,121633	-7,263750	-6,231528	1,387694	0,200491	-0,089253	-3,121633	-7,263750	-6,231528	1,387694
14:41:21,52	0,382952	3,294010	-0,116950	0,457980	0,441972	0,973000	0,200358	-0,091940	-3,112277	-0,145823	9,530160	1,405072	-0,605017	-3,125831	-4,313766	-17,832191	3,945519	13,938791	0,200358	-0,091940	-3,112277	-7,363081	-6,197909	1,405072	0,200358	-0,091940	-3,112277	-7,363081	-6,197909	1,405072
14:41:21,57	0,382952	3,294010	-0,116950	0,457980	0,441972	0,973000	0,200358	-0,091940	-3,112277	-0,145823	9,530160	1,405072	-0,605564	-3,123813	-4,307945	-17,816919	3,938454	13,930225	0,200358	-0,091940	-3,112277	-7,363081	-6,197909	1,405072	0,200358	-0,091940	-3,112277	-7,363081	-6,197909	1,405072
14:41:21,62	0,382952	3,294010	-0,116950	0,457980	0,441972	0,973000	0,198883	-0,090457	-3,106455	-0,221402	9,470267	1,396506	-0,606126	-3,124636	-4,308365	-17,820704	3,967008	13,887609	0,198883	-0,090457	-3,106455	-7,322274	-6,142088	1,396506	0,198883	-0,090457	-3,106455	-7,322274	-6,142088	1,396506
14:41:21,67	0,382952	3,294010	-0,116950	0,457980	0,441972	0,973000	0,199877	-0,090382	-3,106875	-0,202464	9,504367	1,353890	-0,605807	-3,123891	-4,304546	-17,811592	3,970669	13,924236	0,199877	-0,090382	-3,106875	-7,297451	-6,185968	1,353890	0,199877	-0,090382	-3,106875	-7,297451	-6,185968	1,353890
14:41:21,72	0,382952	3,294010	-0,116950	0,457980	0,441972	0,973000	0,199073	-0,090286	-3,103056	-0,199742	9,468611	1,390516	-0,605559	-3,120583	-4,303300	-17,818982	3,948117	13,923365	0,199073	-0,090286	-3,103056	-7,287174	-6,158596	1,390516	0,199073	-0,090286	-3,103056	-7,287174	-6,158596	1,390516
14:41:21,77	0,382952	3,294010	-0,116950	0,457980	0,441972	0,973000	0,200943	-0,089042	-3,099850	-0,282088	9,604112	1,372181	-0,607819	-3,124889	-4,301340	-17,787282	3,936235	13,905901	0,200943	-0,089042	-3,099850	-7,271878	-6,169877	1,372181	0,200943	-0,089042	-3,099850	-7,271878	-6,169877	1,372181
14:41:21,82	0,382952	3,294010	-0,116950	0,457980	0,441972	0,973000	0,200943	-0,089042	-3,099850	-0,282088	9,604112	1,372181	-0,606645	-3,122314	-4,300556	-17,804408	4,005479	13,937474	0,200943	-0,089042	-3,099850	-7,271878	-6,169877	1,372181	0,200943	-0,089042	-3,099850	-7,271878	-6,169877	1,372181
14:41:21,87	0,382952	3,294010	-0,116950	0,457980	0,441972	0,973000	0,198126	-0,088771	-3,099067	-0,244753	9,408185	1,403755	-0,603165	-3,124083	-4,297863	-17,823298	3,944337	13,895648	0,198126	-0,088771	-3,099067	-7,213304	-6,144685	1,403755	0,198126	-0,088771	-3,099067	-7,213304	-6,144685	1,403755
14:41:21,92	0,382952	3,294010	-0,116950	0,457980	0,441972	0,973000	0,197918	-0,092670	-3,096373	-0,104433	9,411574	1,361929	-0,608409	-3,123005	-4,296680	-17,807141	3,987583	13,924472	0,197918	-0,092670	-3,096373	-7,379006	-6,124957	1,361929	0,197918	-0,092670	-3,096373	-7,379006	-6,124957	1,361929
14:41:21,97	0,382952	3,294010	-0,116950	0,457980	0,441972	0,973000	0,199606	-0,087590	-3,095190	-0,323047	9,491755	1,390753	-0,607304	-3,122059	-4,296308	-17,848385	4,014715	13,930715	0,199606	-0,087590	-3,095190	-7,198864	-6,177338	1,390753	0,199606	-0,087590	-3,095190	-7,198864	-6,177338	1,390753
14:41:22,02	0,382952	3,294010	-0,116950	0,457980	0,441972	0,973000	0,198235	-0,088074	-3,094818	-0,295010	9,371139	1,396996	-0,608435	-3,120391	-4,295184	-17,823324	3,990638	13,870913	0,198235	-0,088074	-3,094818	-7,208811	-6,190272	1,396996	0,198235	-0,088074	-3,094818	-7,208811	-6,190272	1,396996
14:41:22,07	0,382952	3,294010	-0,116950	0,457980	0,441972	0,973000	0,197356	-0,086259	-3,093695	-0,397680	9,359180	1,337194	-0,603642	-3,121364	-4,293193	-17,799807	4,024792	13,905154	0,197356	-0,086259	-3,093695	-7,169050	-6,133239	1,337194	0,197356	-0,086259	-3,093695	-7,169050	-6,133239	1,337194
14:41:22,12	0,382952	3,294010	-0,116950	0,457980	0,441972	0,973000	0,195801	-0,090897	-3,091704	-0,115187	9,281632	1,371435	-0,605357	-3,121222	-4,291600	-17,770740	4,016585	13,942109	0,195801	-0,090897	-3,091704	-7,250610	-6,088754	1,371435	0,195801	-0,090897	-3,091704	-7,250610	-6,088754	1,371435
14:41:22,17	0,382952	3,294010	-0,116950	0,457980	0,441972	0,973000	0,196536	-0,089341	-3,090110	-0,188676	9,349141	1,408389	-0,604822	-3,120264	-4,290484	-17,800183	4,013860	13,898273	0,196536	-0,089341	-3,090110	-7,201950	-6,078962	1,408389	0,196536	-0,089341	-3,090110	-7,201950	-6,078962	1,408389
14:41:22,22	0,382952	3,294010	-0,116950	0,457980	0,441972	0,973000	0,195439	-0,089325	-3,088994	-0,206605	9,267929	1,364554	-0,604239	-3,122871	-4,290067	-17,794896	3,975729	13,915838	0,195439	-0,089325	-3,088994	-7,218598	-6,074010	1,364554	0,195439	-0,089325	-3,088994	-7,218598	-6,074010	1,364554
14:41:22,27	0,382952	3,294010	-0,116950	0,457980	0,441972	0,973000	0,197405	-0,091134	-3,088578	-0,142912	9,393822	1,382119	-0,602997	-3,122920	-4,286147	-17,772417	3,983561	13,942751	0,197405	-0,091134	-3,088578	-7,296919	-6,102474	1,382119	0,197405	-0,091134	-3,088578	-7,296919	-6,102474	1,382119
14:41:22,32	0,382952	3,294010	-0,116950	0,457980	0,441972	0,973000	0,196826	-0,092233	-3,084658	-0,067713	9,379283	1,409032	-0,606554	-3,120829	-4,288107	-17,779976	4,002489	13,944324	0,196826	-0,092233	-3,084658	-7,308034	-6,071587	1,409032	0,196826	-0,092233	-3,084658	-7,308034	-6,071587	1,409032
14:41:22,37	0,382952	3,294010	-0,116950	0,457980	0,441972	0,973000	0,196794	-0,088108	-3,086618	-0,269638	9,361590	1,410604	-0,607192	-3,125197	-4,287337	-17,816808	4,002154	13,933774	0,196794	-0,088108	-3,086618	-7,186090	-6,086741	1,410604	0,196794	-0,088108	-3,086618	-7,186090	-6,086741	1,410604
14:41:22,42	0,382952	3,294010	-0,116950	0,457980	0,441972	0,973000	0,200896	-0,089740	-3,085847	-0,203473	9,543161	1,400055	-0,604866	-3,117143	-4,283108	-17,825331	4,017171	13,918831	0,200896	-0,089740	-3,085847	-7,248048	-6,227173	1,400055	0,200896	-0,089740	-3,085847	-7,248048	-6,227173	1,400055
14:41:22,47	0,382952	3,294010	-0,116950	0,457980	0,441972	0,973000	0,192758	-0,087726	-3,081619	-0,299421	9,105119	1,385111	-0,607121	-3,122516	-4,285399	-17,787532	4,018241	13,923529	0,192758	-0,087726	-3,081619	-7,185951	-6,026417	1,385111	0,192758	-0,087726	-3,081619	-7,185951	-6,026417	1,385111
14:41:22,52	0,382952	3,294010	-0,116950	0,457980	0,441972	0,973000	0,198539	-0,088460	-3,083910	-0,241462	9,437884	1,389810	-0,605459	-3,122394	-4,284618	-17,820849	3,977951	13,946636	0,198539	-0,088460	-3,083910	-7,185559	-6,147390	1,389810	0,198539	-0,088460	-3,083910	-7,185559	-6,147390	1,389810
14:41:22,57	0,382952	3,294010	-0,116950	0,457980	0,441972	0,973000	0,197602	-0,089839	-3,083128	-0,221314	9,380498	1,412917	-0,604180	-3,120098	-4,285406	-17,782250	4,014616	13,919385	0,197602	-0,089839	-3,083128	-7,273648	-6,131292	1,412917	0,197602	-0,089839	-3,083128	-7,273648	-6,131292	1,412917
14:41:22,62	0,382952	3,294010	-0,116950	0,457980	0,441972	0,973000	0,194974	-0,089798	-3,083917	-0,172354	9,258923	1,385665	-0,606572	-3,121149	-4,280746	-17,803623	3,996199	13,925300	0,197080	-0,088252	-3,079256	-7,207183	-6,111663	1,391580	0,197080	-0,088252	-3,079256	-7,207183	-6,111663	1,391580
14:41:22,67	0,382952	3,294010	-0,116950	0,457980	0,441972	0,973000	0,197080	-0,088252	-3,079256	-0,279408	9,359145	1,391580	-0,607231	-3,121881	-4,283092	-17,841218	4,018298	13,927599	0,197080	-0,088252	-3,079256	-7,207183	-6,111663	1,391580	0,197080	-0,088252	-3,079256	-7,207183	-6,111663	1,391580
14:41:22,72	0,382952	3,294010	-0,116950	0,457980	0,441972	0,973000	0,198044	-0,088047	-3,081602	-0,289708	9,365645	1,393879	-0,606010	-3,120562	-4,282336	-17,823761	4,019383	13,893485	0,198044	-0,088047	-3,081602	-7,201420	-6,180805	1,393879	0,198044	-0,088047	-3,081602	-7,201420	-6,180805	1,393879
14:41:22,77	0,382952	3,294010	-0,116950	0,457980	0,441972	0,973000	0,196291	-0,088445	-3,080846	-0,259364	9,289055	1,359766	-0,607143	-3,121453	-4,281539	-17,799318	4,002039	13,901555	0,196291	-0,088445	-3,080846	-7,202288	-6,119770	1,359766	0,196291	-0,088445	-3,080846	-7,202288	-6,119770	1,359766
14:41:22,82	0,382952	3,294010	-0,116950	0,457980	0,441972	0,973000	0,197629	-0,087910	-3,080049	-0,289997	9,388490	1,367836	-0,606023	-3,124840	-4,278841	-17,842917	4,000239	13,875770	0,197629	-0,087910	-3,080049	-7,190903	-6,125398	1,367836	0,197629	-0,087910	-3,080049	-7,190903	-6,125398	1,367836
14:41:22,87	0,382952	3,294010	-0,116950	0,457980	0,441972	0,973000	0,200002	-0,090574	-3,077351	-0,174829	9,475026	1,342050	-0,605975	-3,122377	-4,280735	-17,792044	3,964432	13,924077	0,200002	-0,090574	-3,077351	-7,284856	-6,225139	1,342050	0,200002	-0,090574	-3,077351	-7,284856	-6,225139	1,342050
14:41:22,92	0,382952	3,294010	-0,116950	0,457980	0,441972	0,973000	0,197845	-0,089383	-3,079246	-0,242301	9,424836	1,390358	-0,604156	-3,119859	-4,278796	-17,775005	3,992077	13,919451	0,197845	-0,089383	-3,079246	-7,258885	-6,106023	1,390358	0,197845	-0,089383	-3,079246	-7,258885	-6,106023	1,390358
14:41:22,97	0,382952	3,294010	-0,116950	0,457980	0,441972	0,973000	0,194755	-0,089700	-3,077306	-0,193378	9,265054	1,385731	-0,605353	-3,124404	-4,280334	-17,795880	4,004087	13,929795	0,194755	-0,089700	-3,077306	-7,234814	-6,023186	1,385731	0,194755	-0,089700	-3,077306	-7,234814	-6,023186	1,385731
14:41:23,02	0,382952	3,294010	-0,116950	0,457980	0,441972	0,973000	0,199289	-0,090936	-3,078845	-0,129149	9,476782	1,396076	-0,607655	-3,121334	-4,277246	-17,770201	4,001545	13,908247	0,199289	-0,090936	-3,078845	-7,267601	-6,167442	1,396076	0,199289	-0,090936	-3,078845	-7,267601	-6,167442	1,396076
14:41:23,07	0,382952	3,294010	-0,116950	0,457980	0,441972	0,973000	0,197782	-0,087407	-3,075756	-0,302020	9,421891	1,374528	-0,605933	-3,119613	-4,276101	-17,790682	4,003277	13,898680	0,197782	-0,087407	-3,075756	-7,163443	-6,103980	1,374528	0,197782	-0,087407	-3,075756	-7,163443	-6,103980	1,374528
14:41:23,12	0,382952	3,294010	-0,116950	0,457980	0,441972	0,973000	0,195431	-0,088038	-3,074612	-0,277937	9,281029	1,364960	-0,607116	-3,123550	-4,276858	-17,803066	4,012034	13,913295	0,195431	-0,088038	-3,074612	-7,188912	-6,060277	1,364960	0,195431	-0,088038	-3,074612	-7,188912	-6,060277	1,364960
14:41:23,17	0,382952	3,294010	-0,116950	0,457980	0,441972	0,973000	0,199431	-0,088982	-3,075368	-0,227454	9,473959	1,379576	-0,604220	-3,121676	-4,276467	-17,823078	4,021474	13,933724	0,199431	-0,088982	-3,075368	-7,212537	-6,181397	1,379576	0,199431	-0,088982	-3,075368	-7,212537	-6,181397	1,379576
14:41:23,22	0,382952	3,294010	-0,116950	0,457980	0,441972	0,973000	0,196361	-0,090553	-3,074978	-0,147611	9,292244	1,400005	-0,607204	-3,126160	-4,274510	-17,854714	4,022058	13,951077	0,196361	-0,090553	-3,074978	-7,255990	-6,122081	1,400005	0,196361	-0,090553	-3,074978	-7,255990	-6,122081	1,400005
14:41:23,27	0,382952	3,294010	-0,116950	0,457980	0,441972	0,973000	0,201736	-0,090210	-3,073020	-0,180714	9,544060	1,417357	-0,606539	-3,121042	-4,276474	-17,808792	4,031983	13,923921	0,201736	-0,090210	-3,073020	-7,262236	-6,292210	1,417357	0,201736	-0,090210	-3,073020	-7,262236	-6,292210	1,417357
14:41:23,32	0,382952	3,294010	-0,116950	0,457980	0,441972	0,973000	0,196971	-0,088227	-3,074984	-0,252281	9,331106	1,390202	-0,602957	-3,122276	-4,277262	-17,791774	4,029084	13,885808	0,196971	-0,088227	-3,074984	-7,178126	-6,131141	1,390202	0,196971	-0,088227	-3,074984	-7,178126	-6,131141	1,390202
14:41:23,37	0,382952	3,294010	-0,116950	0,457980	0,441972	0,973000	0,196248	-0,091947	-3,075773	-0,052882	9,309692	1,352089	-0,601221	-3,120219	-4,274543	-17,793474	3,995184	13,893380	0,196248	-0,091947	-3,075773	-7,270688	-6,095791	1,352089	0,196248	-0,091947	-3,075773	-7,270688	-6,095791	1,352089
14:41:23,42	0,382952	3,294010	-0,116950	0,457980	0,441972	0,973000	0,193599	-0,092421	-3,073053	-0,058398	9,187424	1,359661	-0,603584	-3,123367	-4,274491	-17,808132	4,025498	13,956582	0,193599	-0,092421	-3,073053	-7,313479	-6,010116	1,359661	0,193599	-0,092421	-3,073053	-7,313479	-6,010116	1,359661
14:41:23,47	0,382952	3,294010	-0,116950	0,457980	0,441972	0,973000	0,197507	-0,091949	-3,073002	-0,064059	9,362785	1,422863	-0,608253	-3,120378	-4,276463	-17,771490	4,000935	13,922339	0,197507	-0,091949	-3,073002	-7,282027	-6,141528	1,422863	0,197507	-0,091949	-3,073002	-7,282027	-6,141528	1,422863
14:41:23,52	0,382952	3,294010	-0,116950	0,457980	0,441972	0,973000	0,197253	-0,086411	-3,074974	-0,354981	9,393594	1,388620	-0,605329	-3,121278	-4,273745	-17,792624	4,010560	13,921582	0,197253	-0,086411	-3,074974	-7,138225	-6,090783	1,388620	0,197253	-0,086411	-3,074974	-7,138225	-6,090783	1,388620
14:41:23,57	0,382952	3,294010	-0,116950	0,457980	0,441972	0,973000	0,196571	-0,089393	-3,072255	-0,202136	9,334982	1,387863	-0,604711	-3,120588	-4,273762	-17,795389	4,056499	13,903921	0,196571	-0,089393	-3,072255	-7,219485	-6,095809	1,387863	0,196571	-0,089393	-3,072255	-7,219485	-6,095809	1,387863
14:41:23,62	0,382952	3,294010	-0,116950	0,457980	0,441972	0,973000	0,195664	-0,089584	-3,072272	-0,153821	9,262472	1,370202	-0,604174	-3,122115	-4,272193	-17,801921	3,989144	13,915278	0,195664	-0,089584	-3,072272	-7,186136	-6,097146	1,370202	0,195664	-0,089584	-3,072272	-7,186136	-6,097146	1,370202
14:41:23,67	0,382952	3,294010	-0,116950	0,457980	0,441972	0,973000	0,196718	-0,090812	-3,070704	-0,151567	9,345289	1,381559	-0,606309	-3,122786	-4,271522	-17,783718	4,019332	13,893377	0,196718	-0,090812	-3,070704	-7,280273	-6,097051	1,381559	0,196718	-0,090812	-3,070704	-7,280273	-6,097051	1,381559
14:41:23,72	0,382952	3,294010	-0,116950	0,457980	0,441972	0,973000	0,198367	-0,089298	-3,070032	-0,195014	9,431713	1,359658	-0,605299	-3,120175	-4,270262	-17,781608	4,000822	13,899826	0,198367	-0,089298	-3,070032	-7,204924	-6,140083	1,359658	0,198367	-0,089298	-3,070032	-7,204924	-6,140083	1,359658
14:41:23,77	0,382952	3,294010	-0,116950	0,457980	0,441972	0,973000	0,195600	-0,088867	-3,068773	-0,232399	9,298919	1,366107	-0,563037	-3,049699	-3,673366	-15,006207	2,549459	13,852441	0,195600	-0,088867	-3,068773	-7,208479	-6,055679	1,366107	0,195600	-0,088867	-3,068773	-7,208479	-6,055679	1,366107
14:41:23,82	0,382952	3,294010	-0,116950	0,457980	0,441972	0,973000	0,113436	-0,090230	-2,471877	-0,030775	8,155624	1,318721	-0,477408	-2,857135	-0,495826	-11,943710	2,412621	13,738532	0,113436	-0,090230	-2,471877	-7,113797	-0,749076	1,318721	0,113436	-0,090230	-2,471877	-7,113797	-0,749076	1,318721
14:41:23,87	0,382952	3,294010	-0,116950	0,457980	0,441972	0,973000	-0,096144	-0,068104	0,705663	0,231465	-0,021901	1,204813	-0,614375	-3,170507	-2,517322	-23,630572	6,437788	13,931350	-0,096144	-0,068104	0,705663	-5,114738	7,525402	1,204813	-0,096144	-0,068104	0,705663	-5,114738	7,525402	1,204813
14:41:23,92	0,382952	3,294010	-0,116950	0,457980	0,441972	0,973000	0,243728	-0,106173	-1,315833	-0,146483	5,517726	1,397631	-0,619951	-3,143047	-5,537222	-15,028151	2,272403	13,960989	0,243728	-0,106173	-1,315833	-8,481103	-13,614894	1,397631	0,243728	-0,106173	-1,315833	-8,481103	-13,614894	1,397631
14:41:23,97	0,383042	3,294068	-0,116973	0,457989	0,491991	0,972989	0,222734	-0,087615	-4,335732	-0,417651	13,958664	1,427269	-0,624207	-3,134986	-5,548352	-14,590781	2,531948	13,938124	0,222734	-0,087615	-4,335732	-7,295416	-3,525960	1,427269	0,222734	-0,087615	-4,335732	-7,295416	-3,525960	1,427269
14:41:24,02	0,383042	3,294068	-0,116973	0,457989	0,491991	0,972989	0,217881	-0,079899	-4,346863	-0,375440	13,955312	1,404405	-0,621760	-3,132280	-5,537859	-14,578265	2,579884	13,938816	0,217881	-0,079899	-4,346863	-6,647476	-3,148356	1,404405	0,217881	-0,079899	-4,346863	-6,647476	-3,148356	1,404405
14:41:24,07	0,383042	3,294068	-0,116973	0,457989	0,491991	0,972989	0,214314	-0,080664	-4,336370	-0,287839	13,756683	1,405097	-0,621209	-3,132833	-5,531340	-14,598799	2,553978	13,958469	0,214314	-0,080664	-4,336370	-6,620002	-3,066951	1,405097	0,214314	-0,080664	-4,336370	-6,620002	-3,066951	1,405097
14:41:24,12	0,383042	3,294068	-0,116973	0,457989	0,491991	0,972989	0,214518	-0,081418	-4,329850	-0,281365	13,762458	1,424750	-0,621217	-3,130397	-5,528899	-14,597577	2,554762	13,986427	0,214518	-0,081418	-4,329850	-6,672669	-3,077185	1,424750	0,214518	-0,081418	-4,329850	-6,672669	-3,077185	1,424750
14:41:24,17	0,383042	3,294068	-0,116973	0,457989	0,491991	0,972989	0,212412	-0,080193	-4,327410	-0,343758	13,653637	1,452708	-0,623509	-3,134517	-5,520378	-14,615934	2,598153	13,938207	0,212412	-0,080193	-4,327410	-6,638925	-3,020723	1,452708	0,212412	-0,080193	-4,327410	-6,638925	-3,020723	1,452708
14:41:24,22	0,383042	3,294068	-0,116973	0,457989	0,491991	0,972989	0,217126	-0,080268	-4,318888	-0,311463	13,861159	1,404488	-0,624166	-3,133064	-5,520414	-14,637390	2,571492	13,913472	0,217126	-0,080268	-4,318888	-6,612512	-3,183230	1,404488	0,217126	-0,080268	-4,318888	-6,612512	-3,183230	1,404488
14:41:24,27	0,383042	3,294068	-0,116973	0,457989	0,491991	0,972989	0,216196	-0,078973	-4,318924	-0,412634	13,807575	1,379752	-0,584819	-3,057366	-4,967049	-11,813154	1,303753	13,878845	0,216196	-0,078973	-4,318924	-6,612004	-3,163849	1,379752	0,216196	-0,078973	-4,318924	-6,612004	-3,163849	1,379752
14:41:24,32	0,383042	3,294068	-0,116973	0,457989	0,491991	0,972989	-0,094391	-0,092258	-0,708589	0,282194	4,983774	1,248490	-0,457367	-2,870730	-1,910078	-8,290242	-1,088426	13,782209	-0,094391	-0,092258	-0,708589	-6,960071	12,393466	1,248490	-0,094391	-0,092258	-0,708589	-6,960071	12,393466	1,248490
14:41:24,37	0,383042	3,294068	-0,116973	0,457989	0,491991	0,972989	-0,094391	-0,092258	-0,708589	0,282194	4,983774	1,248490	-0,618956	-3,180705	-3,667518	-20,467297	4,642824	13,996263	-0,094391	-0,092258	-0,708589	-6,960071	12,393466	1,248490	-0,094391	-0,092258	-0,708589	-6,960071	12,393466	1,248490
14:41:24,42	0,383042	3,294068	-0,116973	0,457989	0,491991	0,972989	0,254850	-0,107306	-2,466028	-0,060456	9,733022	1,462544	-0,616142	-3,172800	-6,739219	-12,909771	0,050206	14,009418	0,254850	-0,107306	-2,466028	-8,483951	-10,272666	1,462544	0,254850	-0,107306	-2,466028	-8,483951	-10,272666	1,462544
14:41:24,47	0,382994	3,293975	-0,116963	0,457988	0,542011	0,973008	0,246596	-0,105790	-5,537730	-0,337807	18,145178	1,475699	-0,619199	-3,165506	-6,837860	-11,988522	0,026654	14,001630	0,246596	-0,105790	-5,537730	-8,642357	-1,212645	1,475699	0,246596	-0,105790	-5,537730	-8,642357	-1,212645	1,475699
14:41:24,52	0,382994	3,293975	-0,116963	0,457988	0,542011	0,973008	0,241808	-0,099495	-5,636371	-0,224929	18,705769	1,467910	-0,619084	-3,161012	-6,820775	-11,978849	0,091717	13,998749	0,237859	-0,097349	-5,619285	-7,917236	-0,195651	1,465030	0,237859	-0,097349	-5,619285	-7,917236	-0,195651	1,465030
14:41:24,57	0,382994	3,293975	-0,116963	0,457988	0,542011	0,973008	0,237859	-0,097349	-5,619285	-0,275377	18,476267	1,465030	-0,621880	-3,156369	-6,814916	-11,906336	0,095102	14,023824	0,237859	-0,097349	-5,619285	-7,917236	-0,195651	1,465030	0,237859	-0,097349	-5,619285	-7,917236	-0,195651	1,465030
14:41:24,62	0,382994	3,293975	-0,116963	0,457988	0,542011	0,973008	0,235236	-0,092605	-5,613426	-0,482845	18,400987	1,490105	-0,618414	-3,156905	-6,808704	-11,930874	0,034048	14,018860	0,235236	-0,092605	-5,613426	-7,752347	-0,065041	1,490105	0,235236	-0,092605	-5,613426	-7,752347	-0,065041	1,490105
14:41:24,67	0,382994	3,293975	-0,116963	0,457988	0,542011	0,973008	0,233967	-0,095875	-5,607214	-0,377979	18,344265	1,485141	-0,620122	-3,158486	-6,802090	-11,938017	0,087660	14,025787	0,233967	-0,095875	-5,607214	-7,904130	-0,022131	1,485141	0,233967	-0,095875	-5,607214	-7,904130	-0,022131	1,485141
14:41:24,72	0,382994	3,293975	-0,116963	0,457988	0,542011	0,973008	0,236190	-0,095186	-5,600600	-0,370924	18,426876	1,492067	-0,617116	-3,157333	-6,800561	-11,921422	0,106781	13,982383	0,236190	-0,095186	-5,600600	-7,843027	-0,114036	1,492067	0,236190	-0,095186	-5,600600	-7,843027	-0,114036	1,492067
14:41:24,77	0,382994	3,293975	-0,116963	0,457988	0,542011	0,973008	0,233688	-0,097213	-5,599071	-0,240658	18,301584	1,448664	-0,619419	-3,155516	-6,796243	-11,896040	0,114198	14,037745	0,233688	-0,097213	-5,599071	-7,871889	-0,042923	1,448664	0,233688	-0,097213	-5,599071	-7,871889	-0,042923	1,448664
14:41:24,82	0,382994	3,293975	-0,116963	0,457988	0,542011	0,973008	0,233266	-0,094310	-5,594753	-0,372512	18,297932	1,504026	-0,622403	-3,157499	-6,791594	-11,927342	0,108185	14,029391	0,233266	-0,094310	-5,594753	-7,775838	-0,013476	1,504026	0,233266	-0,094310	-5,594753	-7,775838	-0,013476	1,504026
14:41:24,87	0,382994	3,293975	-0,116963	0,457988	0,542011	0,973008	0,236476	-0,092717	-5,590105	-0,476203	18,440742	1,495671	-0,621849	-3,158343	-6,788909	-11,965169	0,138064	14,000002	0,236476	-0,092717	-5,590105	-7,754483	-0,122639	1,495671	0,236476	-0,092717	-5,590105	-7,754483	-0,122639	1,495671
14:41:24,92	0,382994	3,293975	-0,116963	0,457988	0,542011	0,973008	0,236930	-0,093619	-5,587419	-0,422343	18,416637	1,466283	-0,621219	-3,158046	-6,790043	-11,935557	0,125672	14,024370	0,236930	-0,093619	-5,587419	-7,771421	-0,182360	1,466283	0,236930	-0,093619	-5,587419	-7,771421	-0,182360	1,466283
14:41:24,97	0,382994	3,293975	-0,116963	0,457988	0,542011	0,973008	0,236358	-0,094016	-5,588554	-0,397600	18,418715	1,490650	-0,618894	-3,159715	-6,788889	-11,942809	0,076273	13,998088	0,236358	-0,094016	-5,588554	-7,777880	-0,135354	1,490650	0,236358	-0,094016	-5,588554	-7,777880	-0,135354	1,490650
14:41:25,02	0,382994	3,293975	-0,116963	0,457988	0,542011	0,973008	0,236640	-0,096864	-5,587400	-0,295941	18,451821	1,464369	-0,618267	-3,159313	-6,786159	-11,935340	0,096395	14,006853	0,236640	-0,096864	-5,587400	-7,899744	-0,124419	1,464369	0,236640	-0,096864	-5,587400	-7,899744	-0,124419	1,464369
14:41:25,07	0,382994	3,293975	-0,116963	0,457988	0,542011	0,973008	0,235979	-0,097206	-5,584670	-0,256977	18,413864	1,473134	-0,620625	-3,155755	-6,780741	-11,958843	0,162066	14,015712	0,235979	-0,097206	-5,584670	-7,887655	-0,110499	1,473134	0,235979	-0,097206	-5,584670	-7,887655	-0,110499	1,473134
14:41:25,12	0,382994	3,293975	-0,116963	0,457988	0,542011	0,973008	0,234076	-0,093385	-5,579251	-0,410534	18,261719	1,481993	-0,617108	-3,157090	-6,782256	-11,953744	0,133331	14,049987	0,234076	-0,093385	-5,579251	-7,741284	-0,113260	1,481993	0,234076	-0,093385	-5,579251	-7,741284	-0,113260	1,481993
14:41:25,17	0,382994	3,293975	-0,116963	0,457988	0,542011	0,973008	0,233474	-0,097098	-5,580767	-0,239824	18,249183	1,516268	-0,621782	-3,157483	-6,780359	-11,943658	0,122004	13,989358	0,233474	-0,097098	-5,580767	-7,861999	-0,078516	1,516268	0,233474	-0,097098	-5,580767	-7,861999	-0,078516	1,516268
14:41:25,22	0,382994	3,293975	-0,116963	0,457988	0,542011	0,973008	0,236152	-0,093247	-5,578869	-0,444830	18,402836	1,455639	-0,616390	-3,153803	-6,776457	-11,898526	0,120814	13,992805	0,236152	-0,093247	-5,578869	-7,764721	-0,135084	1,455639	0,236152	-0,093247	-5,578869	-7,764721	-0,135084	1,455639
14:41:25,27	0,382994	3,293975	-0,116963	0,457988	0,542011	0,973008	0,230269	-0,096076	-5,574967	-0,276165	18,136595	1,459085	-0,622400	-3,157531	-6,775797	-11,963440	0,116681	13,994980	0,230269	-0,096076	-5,574967	-7,818164	0,060499	1,459085	0,230269	-0,096076	-5,574967	-7,818164	0,060499	1,459085
14:41:25,32	0,382994	3,293975	-0,116963	0,457988	0,542011	0,973008	0,236502	-0,092736	-5,574307	-0,485919	18,406570	1,461261	-0,620531	-3,156143	-6,776834	-11,914886	0,136223	14,012014	0,236502	-0,092736	-5,574307	-7,765671	-0,158830	1,461261	0,236502	-0,092736	-5,574307	-7,765671	-0,158830	1,461261
14:41:25,37	0,382994	3,293975	-0,116963	0,457988	0,542011	0,973008	0,234365	-0,093660	-5,575345	-0,396634	18,327723	1,478295	-0,616527	-3,154555	-6,776849	-11,952936	0,098207	14,016969	0,234365	-0,093660	-5,575345	-7,748975	-0,069922	1,478295	0,234365	-0,093660	-5,575345	-7,748975	-0,069922	1,478295
14:41:25,42	0,382994	3,293975	-0,116963	0,457988	0,542011	0,973008	0,230988	-0,096333	-5,575360	-0,309587	18,138184	1,483250	-0,620570	-3,156806	-6,772553	-11,946204	0,152642	14,034377	0,230988	-0,096333	-5,575360	-7,871757	0,005620	1,483250	0,230988	-0,096333	-5,575360	-7,871757	0,005620	1,483250
14:41:25,47	0,382994	3,293975	-0,116963	0,457988	0,542011	0,973008	0,234959	-0,093958	-5,571063	-0,382582	18,323290	1,500658	-0,616443	-3,155250	-6,773730	-11,927675	0,114525	14,010400	0,234959	-0,093958	-5,571063	-7,758310	-0,121000	1,500658	0,234959	-0,093958	-5,571063	-7,758310	-0,121000	1,500658
14:41:25,52	0,382994	3,293975	-0,116963	0,457988	0,542011	0,973008	0,231548	-0,096754	-5,572240	-0,260931	18,181000	1,476681	-0,617640	-3,158461	-6,772185	-11,959340	0,142730	14,000316	0,231548	-0,096754	-5,572240	-7,856153	0,004508	1,476681	0,231548	-0,096754	-5,572240	-7,856153	0,004508	1,476681
14:41:25,57	0,382994	3,293975	-0,116963	0,457988	0,542011	0,973008	0,234927	-0,097323	-5,570695	-0,222774	18,315222	1,466596	-0,618289	-3,155638	-6,771792	-11,969048	0,119329	14,028804	0,234927	-0,097323	-5,570695	-7,862625	-0,126580	1,466596	0,234927	-0,097323	-5,570695	-7,862625	-0,126580	1,466596
14:41:25,62	0,382994	3,293975	-0,116963	0,457988	0,542011	0,973008	0,232807	-0,095349	-5,570303	-0,350535	18,208264	1,495085	-0,617675	-3,157996	-6,769835	-11,968420	0,123365	14,032337	0,232807	-0,095349	-5,570303	-7,835437	-0,067101	1,495085	0,232807	-0,095349	-5,570303	-7,835437	-0,067101	1,495085
14:41:25,67	0,382994	3,293975	-0,116963	0,457988	0,542011	0,973008	0,234542	-0,097060	-5,568345	-0,257771	18,297012	1,498618	-0,622929	-3,159553	-6,767122	-11,975504	0,179727	14,026581	0,234542	-0,097060	-5,568345	-7,876961	-0,114554	1,498618	0,234542	-0,097060	-5,568345	-7,876961	-0,114554	1,498618
14:41:25,72	0,382994	3,293975	-0,116963	0,457988	0,542011	0,973008	0,238518	-0,093289	-5,565632	-0,408570	18,469418	1,492862	-0,615315	-3,153989	-6,769465	-11,955793	0,115796	14,018207	0,238518	-0,093289	-5,565632	-7,731773	-0,254218	1,492862	0,238518	-0,093289	-5,565632	-7,731773	-0,254218	1,492862
14:41:25,77	0,382994	3,293975	-0,116963	0,457988	0,542011	0,973008	0,229893	-0,097101	-5,567975	-0,255887	18,069946	1,484488	-0,619983	-3,158095	-6,768700	-11,957306	0,133890	13,987850	0,229893	-0,097101	-5,567975	-7,878284	0,023384	1,484488	0,229893	-0,097101	-5,567975	-7,878284	0,023384	1,484488
14:41:25,82	0,382994	3,293975	-0,116963	0,457988	0,542011	0,973008	0,235782	-0,095111	-5,567210	-0,344441	18,365856	1,454131	-0,618203	-3,159577	-6,768648	-11,953036	0,145595	14,041534	0,235782	-0,095111	-5,567210	-7,810642	-0,143052	1,454131	0,235782	-0,095111	-5,567210	-7,810642	-0,143052	1,454131
14:41:25,87	0,382994	3,293975	-0,116963	0,457988	0,542011	0,973008	0,236175	-0,097393	-5,567159	-0,213502	18,384141	1,507815	-0,618808	-3,155662	-6,767525	-11,969286	0,186934	14,018592	0,236175	-0,097393	-5,567159	-7,858846	-0,155623	1,507815	0,236175	-0,097393	-5,567159	-7,858846	-0,155623	1,507815
14:41:25,92	0,382994	3,293975	-0,116963	0,457988	0,542011	0,973008	0,233087	-0,094912	-5,566036	-0,314824	18,188811	1,484873	-0,619375	-3,154903	-6,765181	-11,954283	0,170151	14,031024	0,233087	-0,094912	-5,566036	-7,765431	-0,108527	1,484873	0,233087	-0,094912	-5,566036	-7,765431	-0,108527	1,484873
14:41:25,97	0,382994	3,293975	-0,116963	0,457988	0,542011	0,973008	0,232714	-0,094042	-5,563691	-0,367132	18,190799	1,497305	-0,618190	-3,157170	-6,764001	-11,947385	0,135832	14,029004	0,232714	-0,094042	-5,563691	-7,749391	-0,077258	1,497305	0,232714	-0,094042	-5,563691	-7,749391	-0,077258	1,497305
14:41:26,02	0,382994	3,293975	-0,116963	0,457988	0,542011	0,973008	0,234085	-0,096202	-5,562511	-0,281083	18,285205	1,495285	-0,621142	-3,154185	-6,763278	-11,956267	0,155312	13,985606	0,234085	-0,096202	-5,562511	-7,832903	-0,090446	1,495285	0,234085	-0,096202	-5,562511	-7,832903	-0,090446	1,495285
14:41:26,07	0,382994	3,293975	-0,116963	0,457988	0,542011	0,973008	0,232975	-0,092152	-5,561788	-0,479244	18,210070	1,451887	-0,620537	-3,155181	-6,760919	-11,955177	0,162564	14,013419	0,232975	-0,092152	-5,561788	-7,713155	-0,078472	1,451887	0,232975	-0,092152	-5,561788	-7,713155	-0,078472	1,451887
14:41:26,12	0,382994	3,293975	-0,116963	0,457988	0,542011	0,973008	0,233536	-0,093174	-5,559429	-0,419264	18,236537	1,479700	-0,615298	-3,156984	-6,762080	-11,968995	0,109668	14,008366	0,233536	-0,093174	-5,559429	-7,733417	-0,096009	1,479700	0,233536	-0,093174	-5,559429	-7,733417	-0,096009	1,479700
14:41:26,17	0,382994	3,293975	-0,116963	0,457988	0,542011	0,973008	0,232478	-0,098613	-5,560590	-0,189156	18,196008	1,474647	-0,619387	-3,156749	-6,758981	-11,967733	0,134706	14,001753	0,232478	-0,098613	-5,560590	-7,930268	-0,053494	1,474647	0,232478	-0,098613	-5,560590	-7,930268	-0,053494	1,474647
14:41:26,22	0,382994	3,293975	-0,116963	0,457988	0,542011	0,973008	0,234319	-0,094954	-5,557492	-0,357097	18,280304	1,468034	-0,617052	-3,157073	-6,760553	-11,986481	0,159769	13,984680	0,234319	-0,094954	-5,557492	-7,810997	-0,113702	1,468034	0,234319	-0,094954	-5,557492	-7,810997	-0,113702	1,468034
14:41:26,27	0,382994	3,293975	-0,116963	0,457988	0,542011	0,973008	0,233431	-0,097138	-5,559064	-0,231209	18,205384	1,450961	-0,618745	-3,154724	-6,758978	-11,953148	0,180602	14,008328	0,233431	-0,097138	-5,559064	-7,856536	-0,118949	1,450961	0,233431	-0,097138	-5,559064	-7,856536	-0,118949	1,450961
14:41:26,32	0,382994	3,293975	-0,116963	0,457988	0,542011	0,973008	0,232244	-0,094497	-5,557488	-0,333815	18,162101	1,474608	-0,618188	-3,155911	-6,758200	-11,964057	0,155348	14,007078	0,232244	-0,094497	-5,557488	-7,751851	-0,069038	1,474608	0,232244	-0,094497	-5,557488	-7,751851	-0,069038	1,474608
14:41:26,37	0,382994	3,293975	-0,116963	0,457988	0,542011	0,973008	0,232994	-0,095573	-5,556711	-0,305186	18,204267	1,473358	-0,620536	-3,154949	-6,760171	-11,971207	0,198207	13,985235	0,232994	-0,095573	-5,556711	-7,807690	-0,085727	1,473358	0,232994	-0,095573	-5,556711	-7,807690	-0,085727	1,473358
14:41:26,42	0,382994	3,293975	-0,116963	0,457988	0,542011	0,973008	0,233334	-0,093059	-5,558682	-0,402373	18,194332	1,451516	-0,616407	-3,156837	-6,758568	-11,957066	0,153973	14,021892	0,233334	-0,093059	-5,558682	-7,707527	-0,122362	1,451516	0,233334	-0,093059	-5,558682	-7,707527	-0,122362	1,451516
14:41:26,47	0,382994	3,293975	-0,116963	0,457988	0,542011	0,973008	0,232904	-0,097578	-5,557078	-0,198615	18,206374	1,488172	-0,620568	-3,157267	-6,759730	-11,970330	0,153037	14,041302	0,232904	-0,097578	-5,557078	-7,858522	-0,076623	1,488172	0,232904	-0,097578	-5,557078	-7,858522	-0,076623	1,488172
14:41:26,52	0,382994	3,293975	-0,116963	0,457988	0,542011	0,973008	0,235357	-0,094191	-5,558240	-0,382221	18,322892	1,507583	-0,621746	-3,160093	-6,758985	-11,982928	0,145451	13,991661	0,235357	-0,094191	-5,558240	-7,776189	-0,152636	1,507583	0,235357	-0,094191	-5,558240	-7,776189	-0,152636	1,507583
14:41:26,57	0,382994	3,293975	-0,116963	0,457988	0,542011	0,973008	0,238394	-0,094583	-5,557495	-0,374698	18,473690	1,457942	-0,620610	-3,157510	-6,757441	-11,993725	0,133589	13,995878	0,238394	-0,094583	-5,557495	-7,799448	-0,240229	1,457942	0,238394	-0,094583	-5,557495	-7,799448	-0,240229	1,457942
14:41:26,62	0,382994	3,293975	-0,116963	0,457988	0,542011	0,973008	0,235588	-0,094276	-5,555952	-0,406344	18,324375	1,462159	-0,618207	-3,160808	-6,756237	-11,980506	0,132994	14,014297	0,235588	-0,094276	-5,555952	-7,806979	-0,169298	1,462159	0,235588	-0,094276	-5,555952	-7,806979	-0,169298	1,462159
14:41:26,67	0,382994	3,293975	-0,116963	0,457988	0,542011	0,973008	0,237243	-0,098006	-5,554748	-0,206282	18,422166	1,480578	-0,621278	-3,157193	-6,757052	-12,026307	0,129791	14,020011	0,237243	-0,098006	-5,554748	-7,899733	-0,201403	1,480578	0,237243	-0,098006	-5,554748	-7,899733	-0,201403	1,480578
14:41:26,72	0,382994	3,293975	-0,116963	0,457988	0,542011	0,973008	0,235648	-0,093539	-5,555562	-0,464245	18,301174	1,486292	-0,618726	-3,156136	-6,756249	-11,953809	0,184004	14,011422	0,235648	-0,093539	-5,555562	-7,807031	-0,197205	1,486292	0,235648	-0,093539	-5,555562	-7,807031	-0,197205	1,486292
14:41:26,77	0,382994	3,293975	-0,116963	0,457988	0,542011	0,973008	0,233457	-0,095220	-5,554759	-0,293596	18,222922	1,477702	-0,615184	-3,155587	-6,755459	-11,939893	0,155171	14,015413	0,233457	-0,095220	-5,554759	-7,768398	-0,103465	1,477702	0,233457	-0,095220	-5,554759	-7,768398	-0,103465	1,477702
14:41:26,82	0,382994	3,293975	-0,116963	0,457988	0,542011	0,973008	0,231210	-0,098013	-5,553969	-0,166406	18,132546	1,481694	-0,618162	-3,159480	-6,753497	-11,963124	0,145996	14,037298	0,231210	-0,098013	-5,553969	-7,860407	-0,017452	1,481694	0,231210	-0,098013	-5,553969	-7,860407	-0,017452	1,481694
14:41:26,87	0,382994	3,293975	-0,116963	0,457988	0,542011	0,973008	0,236071	-0,097381	-5,552007	-0,218826	18,369784	1,503578	-0,622305	-3,157268	-6,754682	-11,964258	0,144866	14,032761	0,236071	-0,097381	-5,552007	-7,863223	-0,161798	1,503578	0,236071	-0,097381	-5,552007	-7,863223	-0,161798	1,503578
14:41:26,92	0,382994	3,293975	-0,116963	0,457988	0,542011	0,973008	0,236227	-0,092687	-5,553193	-0,464468	18,377470	1,499042	-0,618738	-3,157670	-6,752383	-11,971809	0,177672	13,984597	0,236227	-0,092687	-5,553193	-7,740373	-0,166344	1,499042	0,236227	-0,092687	-5,553193	-7,740373	-0,166344	1,499042
14:41:26,97	0,382994	3,293975	-0,116963	0,457988	0,542011	0,973008	0,234791	-0,095977	-5,550894	-0,268743	18,279846	1,450877	-0,619936	-3,154171	-6,755099	-11,967444	0,189213	14,011112	0,234791	-0,095977	-5,550894	-7,802927	-0,151228	1,450877	0,234791	-0,095977	-5,550894	-7,802927	-0,151228	1,450877
14:41:27,02	0,382994	3,293975	-0,116963	0,457988	0,542011	0,973008	0,232360	-0,093190	-5,553610	-0,401487	18,151446	1,477392	-0,620554	-3,157863	-6,751960	-11,995615	0,198706	14,047901	0,232360	-0,093190	-5,553610	-7,716897	-0,088798	1,477392	0,232360	-0,093190	-5,553610	-7,716897	-0,088798	1,477392
14:41:27,07	0,382994	3,293975	-0,116963	0,457988	0,542011	0,973008	0,235867	-0,094501	-5,550470	-0,339173	18,304664	1,514182	-0,616985	-3,156598	-6,753527	-11,967096	0,169702	14,014522	0,235867	-0,094501	-5,550470	-7,757505	-0,210875	1,514182	0,235867	-0,094501	-5,550470	-7,757505	-0,210875	1,514182
14:41:27,12	0,382994	3,293975	-0,116963	0,457988	0,542011	0,973008	0,232986	-0,096959	-5,552037	-0,222229	18,194062	1,480802	-0,620285	-3,157180	-6,750342	-11,956267	0,170748	14,023962	0,232986	-0,096959	-5,552037	-7,833494	-0,095334	1,480802	0,232986	-0,096959	-5,552037	-7,833494	-0,095334	1,480802
14:41:27,17	0,382994	3,293975	-0,116963	0,457988	0,542011	0,973008	0,235140	-0,094392	-5,548853	-0,349402	18,314934	1,490243	-0,622284	-3,154463	-6,751605	-11,968442	0,180427	14,008265	0,235140	-0,094392	-5,548853	-7,759144	-0,143565	1,490243	0,235140	-0,094392	-5,548853	-7,759144	-0,143565	1,490243
14:41:27,22	0,382994	3,293975	-0,116963	0,457988	0,542011	0,973008	0,233787	-0,091302	-5,550116	-0,507749	18,229195	1,474546	-0,621148	-3,155155	-6,753541	-11,977318	0,158936	14,018630	0,233787	-0,091302	-5,550116	-7,674983	-0,123093	1,474546	0,233787	-0,091302	-5,550116	-7,674983	-0,123093	1,474546
14:41:27,27	0,382994	3,293975	-0,116963	0,457988	0,542011	0,973008	0,234719	-0,093879	-5,550482	-0,362959	18,260085	1,494827	-0,620519	-3,156559	-6,751972	-11,978262	0,198593	14,028546	0,234719	-0,093879	-5,550482	-7,732433	-0,165385	1,494827	0,234719	-0,093879	-5,550482	-7,732433	-0,165385	1,494827
14:41:27,32	0,382994	3,293975	-0,116963	0,457988	0,542011	0,973008	0,234719	-0,093879	-5,550482	-0,362959	18,260085	1,494827	-0,621122	-3,157987	-6,751188	-11,973069	0,149440	14,026125	0,234719	-0,093879	-5,550482	-7,732433	-0,165385	1,494827	0,234719	-0,093879	-5,550482	-7,732433	-0,165385	1,494827
14:41:27,37	0,382994	3,293975	-0,116963	0,457988	0,542011	0,973008	0,236257	-0,094070	-5,549699	-0,392964	18,369142	1,492406	-0,619303	-3,156668	-6,750020	-11,961640	0,190116	14,027110	0,236257	-0,094070	-5,549699	-7,777484	-0,177072	1,492406	0,236257	-0,094070	-5,549699	-7,777484	-0,177072	1,492406
14:41:27,42	0,382994	3,293975	-0,116963	0,457988	0,542011	0,973008	0,234206	-0,094987	-5,548530	-0,304369	18,252015	1,493390	-0,619331	-3,155848	-6,749675	-11,986239	0,212730	13,989232	0,234206	-0,094987	-5,548530	-7,760828	-0,133143	1,493390	0,234206	-0,094987	-5,548530	-7,760828	-0,133143	1,493390
14:41:27,48	0,382994	3,293975	-0,116963	0,457988	0,542011	0,973008	0,233510	-0,094552	-5,548185	-0,319701	18,183238	1,455513	-0,617578	-3,157138	-6,747325	-11,986213	0,175772	14,001266	0,233510	-0,094552	-5,548185	-7,742017	-0,147321	1,455513	0,233510	-0,094552	-5,548185	-7,742017	-0,147321	1,455513
14:41:27,53	0,382994	3,293975	-0,116963	0,457988	0,542011	0,973008	0,233751	-0,096715	-5,545835	-0,239195	18,214247	1,467546	-0,618642	-3,153722	-6,748072	-11,925467	0,193830	14,026223	0,233751	-0,096715	-5,545835	-7,831342	-0,135194	1,467546	0,233751	-0,096715	-5,545835	-7,831342	-0,135194	1,467546
14:41:27,58	0,382994	3,293975	-0,116963	0,457988	0,542011	0,973008	0,231324	-0,094086	-5,546582	-0,329899	18,131637	1,492504	-0,616394	-3,155809	-6,750045	-11,968875	0,157354	13,997709	0,231324	-0,094086	-5,546582	-7,715658	-0,027308	1,492504	0,231324	-0,094086	-5,546582	-7,715658	-0,027308	1,492504
14:41:27,63	0,382994	3,293975	-0,116963	0,457988	0,542011	0,973008	0,232008	-0,097076	-5,548555	-0,227742	18,147823	1,463990	-0,616941	-3,151854	-6,747699	-11,956782	0,208535	14,032205	0,232008	-0,097076	-5,548555	-7,848171	-0,064776	1,463990	0,232008	-0,097076	-5,548555	-7,848171	-0,064776	1,463990
14:41:27,68	0,382994	3,293975	-0,116963	0,457988	0,542011	0,973008	0,228856	-0,094625	-5,546209	-0,304809	17,968805	1,498486	-0,617646	-3,156480	-6,748512	-12,011527	0,165969	13,992330	0,228856	-0,094625	-5,546209	-7,732856	0,003634	1,498486	0,228856	-0,094625	-5,546209	-7,732856	0,003634	1,498486
14:41:27,73	0,382994	3,293975	-0,116963	0,457988	0,542011	0,973008	0,233214	-0,096327	-5,547023	-0,280517	18,169334	1,458611	-0,621706	-3,157957	-6,748499	-12,001425	0,213746	14,002518	0,233214	-0,096327	-5,547023	-7,842206	-0,138002	1,458611	0,233214	-0,096327	-5,547023	-7,842206	-0,138002	1,458611
14:41:27,78	0,382994	3,293975	-0,116963	0,457988	0,542011	0,973008	0,236524	-0,093550	-5,547010	-0,378531	18,326289	1,468799	-0,619331	-3,156825	-6,745367	-11,984778	0,190256	14,024493	0,236524	-0,093550	-5,547010	-7,722170	-0,240844	1,468799	0,236524	-0,093550	-5,547010	-7,722170	-0,240844	1,468799
14:41:27,83	0,382994	3,293975	-0,116963	0,457988	0,542011	0,973008	0,234356	-0,095040	-5,543877	-0,313026	18,239722	1,490773	-0,619908	-3,158450	-6,746517	-11,980940	0,192973	14,034590	0,234356	-0,095040	-5,543877	-7,773698	-0,157234	1,490773	0,234356	-0,095040	-5,543877	-7,773698	-0,157234	1,490773
14:41:27,88	0,382994	3,293975	-0,116963	0,457988	0,542011	0,973008	0,236052	-0,095353	-5,545028	-0,292493	18,329861	1,500870	-0,616968	-3,154295	-6,745350	-11,961871	0,160109	14,043445	0,236052	-0,095353	-5,545028	-7,777712	-0,200203	1,500870	0,236052	-0,095353	-5,545028	-7,777712	-0,200203	1,500870
14:41:27,93	0,382994	3,293975	-0,116963	0,457988	0,542011	0,973008	0,230984	-0,095822	-5,543860	-0,287013	18,099269	1,509726	-0,618755	-3,156332	-6,745001	-11,999599	0,210274	14,005855	0,230984	-0,095822	-5,543860	-7,809077	-0,032953	1,509726	0,230984	-0,095822	-5,543860	-7,809077	-0,032953	1,509726
14:41:27,98	0,382994	3,293975	-0,116963	0,457988	0,542011	0,973008	0,233641	-0,095293	-5,543511	-0,289975	18,179700	1,472136	-0,615827	-3,154122	-6,745358	-11,983887	0,174285	14,044354	0,233641	-0,095293	-5,543511	-7,770460	-0,161132	1,472136	0,233641	-0,095293	-5,543511	-7,770460	-0,161132	1,472136
14:41:28,03	0,382994	3,293975	-0,116963	0,457988	0,542011	0,973008	0,230263	-0,096723	-5,543869	-0,238900	18,035636	1,510635	-0,618743	-3,155464	-6,742657	-11,978239	0,161643	14,012473	0,230263	-0,096723	-5,543869	-7,831680	-0,040009	1,510635	0,230263	-0,096723	-5,543869	-7,831680	-0,040009	1,510635
14:41:28,08	0,382994	3,293975	-0,116963	0,457988	0,542011	0,973008	0,232884	-0,094869	-5,541167	-0,343427	18,183126	1,478754	-0,619841	-3,159147	-6,746129	-11,955710	0,196223	14,014726	0,232884	-0,094869	-5,541167	-7,790677	-0,098246	1,478754	0,232884	-0,094869	-5,541167	-7,790677	-0,098246	1,478754
14:41:28,13	0,382994	3,293975	-0,116963	0,457988	0,542011	0,973008	0,236622	-0,095760	-5,544639	-0,255911	18,379738	1,481006	-0,618153	-3,157599	-6,744188	-11,982562	0,175332	14,033054	0,236622	-0,095760	-5,544639	-7,773062	-0,195089	1,481006	0,236622	-0,095760	-5,544639	-7,773062	-0,195089	1,481006
14:41:28,18	0,382994	3,293975	-0,116963	0,457988	0,542011	0,973008	0,234438	-0,096448	-5,542699	-0,251625	18,253336	1,499334	-0,617491	-3,155693	-6,744226	-11,962600	0,211406	13,981128	0,234438	-0,096448	-5,542699	-7,822827	-0,150009	1,499334	0,234438	-0,096448	-5,542699	-7,822827	-0,150009	1,499334
14:41:28,23	0,382994	3,293975	-0,116963	0,457988	0,542011	0,973008	0,232456	-0,096068	-5,542736	-0,230178	18,149528	1,447408	-0,619272	-3,154694	-6,744236	-11,969365	0,219278	13,981295	0,232456	-0,096068	-5,542736	-7,771528	-0,098239	1,447408	0,232456	-0,096068	-5,542736	-7,771528	-0,098239	1,447408
14:41:28,28	0,382994	3,293975	-0,116963	0,457988	0,542011	0,973008	0,232481	-0,094026	-5,542746	-0,332941	18,141077	1,447576	-0,620462	-3,157512	-6,745350	-11,965254	0,195586	14,033845	0,232481	-0,094026	-5,542746	-7,713973	-0,108717	1,447576	0,232481	-0,094026	-5,542746	-7,713973	-0,108717	1,447576
14:41:28,33	0,382994	3,293975	-0,116963	0,457988	0,542011	0,973008	0,235516	-0,094404	-5,543860	-0,331717	18,314302	1,500126	-0,618131	-3,156971	-6,744969	-11,968329	0,168767	14,023579	0,235516	-0,094404	-5,543860	-7,742468	-0,173738	1,500126	0,235516	-0,094404	-5,543860	-7,742468	-0,173738	1,500126
14:41:28,38	0,382994	3,293975	-0,116963	0,457988	0,542011	0,973008	0,233883	-0,096153	-5,543479	-0,265577	18,240093	1,489859	-0,620457	-3,155547	-6,743802	-11,961899	0,198757	14,033263	0,233883	-0,096153	-5,543479	-7,813556	-0,119697	1,489859	0,233883	-0,096153	-5,543479	-7,813556	-0,119697	1,489859
14:41:28,43	0,382994	3,293975	-0,116963	0,457988	0,542011	0,973008	0,233813	-0,093427	-5,542313	-0,378142	18,227030	1,499544	-0,620455	-3,154953	-6,743422	-11,959093	0,192230	14,023192	0,233813	-0,093427	-5,542313	-7,712130	-0,127271	1,499544	0,233813	-0,093427	-5,542313	-7,712130	-0,127271	1,499544
14:41:28,48	0,382994	3,293975	-0,116963	0,457988	0,542011	0,973008	0,233297	-0,093131	-5,541933	-0,397770	18,205888	1,489473	-0,620463	-3,154268	-6,745374	-11,956006	0,185637	14,014547	0,233297	-0,093131	-5,541933	-7,708543	-0,107902	1,489473	0,233297	-0,093131	-5,541933	-7,708543	-0,107902	1,489473
14:41:28,53	0,382994	3,293975	-0,116963	0,457988	0,542011	0,973008	0,232708	-0,092782	-5,543884	-0,420094	18,181242	1,480827	-0,621123	-3,161206	-6,744218	-12,015940	0,198431	13,999190	0,232708	-0,092782	-5,543884	-7,703455	-0,086329	1,480827	0,232708	-0,092782	-5,543884	-7,703455	-0,086329	1,480827
14:41:28,58	0,382994	3,293975	-0,116963	0,457988	0,542011	0,973008	0,239046	-0,095680	-5,542728	-0,288293	18,452543	1,465471	-0,618058	-3,155459	-6,745354	-11,938921	0,194598	14,019730	0,239046	-0,095680	-5,542728	-7,799135	-0,312601	1,465471	0,239046	-0,095680	-5,542728	-7,799135	-0,312601	1,465471
14:41:28,63	0,382994	3,293975	-0,116963	0,457988	0,542011	0,973008	0,232537	-0,095460	-5,543864	-0,264515	18,182655	1,486010	-0,621054	-3,154599	-6,740316	-11,974442	0,211172	14,031706	0,232537	-0,095460	-5,543864	-7,758130	-0,071477	1,486010	0,232537	-0,095460	-5,543864	-7,758130	-0,071477	1,486010
14:41:28,68	0,382994	3,293975	-0,116963	0,457988	0,542011	0,973008	0,230710	-0,095714	-5,540390	-0,247113	18,047117	1,480569	-0,622786	-3,156555	-6,738390	-11,965981	0,196495	13,995471	0,230710	-0,095714	-5,540390	-7,760658	-0,063650	1,480569	0,230710	-0,095714	-5,540390	-7,760658	-0,063650	1,480569
14:41:28,73	0,382994	3,293975	-0,116963	0,457988	0,542011	0,973008	0,235850	-0,091913	-5,536900	-0,460834	18,330541	1,461752	-0,618650	-3,153852	-6,741876	-11,948432	0,206958	14,008553	0,235850	-0,091913	-5,536900	-7,676028	-0,183652	1,461752	0,235850	-0,091913	-5,536900	-7,676028	-0,183652	1,461752
14:41:28,78	0,382994	3,293975	-0,116963	0,457988	0,542011	0,973008	0,231441	-0,094144	-5,540386	-0,327000	18,111273	1,474834	-0,620970	-3,156142	-6,737606	-11,947152	0,204767	13,990596	0,231441	-0,094144	-5,540386	-7,717306	-0,056863	1,474834	0,231441	-0,094144	-5,540386	-7,717306	-0,056863	1,474834
14:41:28,83	0,382994	3,293975	-0,116963	0,457988	0,542011	0,973008	0,233704	-0,096015	-5,541174	-0,255505	18,182681	1,475537	-0,618161	-3,156747	-6,742664	-12,001389	0,207725	14,009257	0,233704	-0,096015	-5,541174	-7,792710	-0,163067	1,475537	0,233704	-0,096015	-5,541174	-7,792710	-0,163067	1,475537
14:41:28,88	0,382994	3,293975	-0,116963	0,457988	0,542011	0,973008	0,233704	-0,096015	-5,541174	-0,255505	18,182681	1,475537	-0,621024	-3,155304	-6,739971	-11,971783	0,214360	13,968484	0,233704	-0,096015	-5,541174	-7,792710	-0,163067	1,475537	0,233704	-0,096015	-5,541174	-7,792710	-0,163067	1,475537
14:41:28,93	0,382994	3,293975	-0,116963	0,457988	0,542011	0,973008	0,233886	-0,092814	-5,538481	-0,401442	18,214453	1,434765	-0,618716	-3,155742	-6,741510	-11,991075	0,220042	13,994361	0,233886	-0,092814	-5,538481	-7,687318	-0,145561	1,434765	0,233886	-0,092814	-5,538481	-7,687318	-0,145561	1,434765
14:41:28,98	0,382994	3,293975	-0,116963	0,457988	0,542011	0,973008	0,233110	-0,095032	-5,540020	-0,290817	18,154585	1,460641	-0,618127	-3,156775	-6,740705	-11,990157	0,214283	14,022696	0,233110	-0,095032	-5,540020	-7,750827	-0,144562	1,460641	0,233110	-0,095032	-5,540020	-7,750827	-0,144562	1,460641
14:41:29,03	0,382994	3,293975	-0,116963	0,457988	0,542011	0,973008	0,233711	-0,096058	-5,539215	-0,241978	18,189493	1,488977	-0,622780	-3,157321	-6,741907	-11,981285	0,254793	13,975298	0,233711	-0,096058	-5,539215	-7,782552	-0,156805	1,488977	0,233711	-0,096058	-5,539215	-7,782552	-0,156805	1,488977
14:41:29,08	0,382994	3,293975	-0,116963	0,457988	0,542011	0,973008	0,236510	-0,092302	-5,540418	-0,397794	18,322477	1,441578	-0,617559	-3,157524	-6,739542	-11,987514	0,163047	14,010617	0,236510	-0,092302	-5,540418	-7,643488	-0,243553	1,441578	0,236510	-0,092302	-5,540418	-7,643488	-0,243553	1,441578
14:41:29,13	0,382994	3,293975	-0,116963	0,457988	0,542011	0,973008	0,234075	-0,096925	-5,538053	-0,239970	18,236336	1,476898	-0,619843	-3,157482	-6,739522	-11,959061	0,183353	14,025110	0,234075	-0,096925	-5,538053	-7,848565	-0,138548	1,476898	0,234075	-0,096925	-5,538053	-7,848565	-0,138548	1,476898
14:41:29,18	0,382994	3,293975	-0,116963	0,457988	0,542011	0,973008	0,235181	-0,094926	-5,538032	-0,312105	18,308335	1,491390	-0,620457	-3,158618	-6,738770	-11,975358	0,173065	13,995145	0,235181	-0,094926	-5,538032	-7,763780	-0,153368	1,491390	0,235181	-0,094926	-5,538032	-7,763780	-0,153368	1,491390
14:41:29,23	0,382994	3,293975	-0,116963	0,457988	0,542011	0,973008	0,236472	-0,094962	-5,537281	-0,327293	18,366498	1,461426	-0,619342	-3,158393	-6,740325	-12,002921	0,183981	14,011485	0,236472	-0,094962	-5,537281	-7,781792	-0,196549	1,461426	0,236472	-0,094962	-5,537281	-7,781792	-0,196549	1,461426
14:41:29,28	0,382994	3,293975	-0,116963	0,457988	0,542011	0,973008	0,235719	-0,095815	-5,538835	-0,287241	18,298026	1,477766	-0,618738	-3,155403	-6,740706	-11,983668	0,177933	14,026409	0,235719	-0,095815	-5,538835	-7,808736	-0,205929	1,477766	0,235719	-0,095815	-5,538835	-7,808736	-0,205929	1,477766
14:41:29,33	0,382994	3,293975	-0,116963	0,457988	0,542011	0,973008	0,232828	-0,094843	-5,539216	-0,333427	18,167377	1,492690	-0,619280	-3,158302	-6,736423	-11,991203	0,216529	14,024593	0,232828	-0,094843	-5,539216	-7,778573	-0,109613	1,492690	0,232828	-0,094843	-5,539216	-7,778573	-0,109613	1,492690
14:41:29,38	0,382994	3,293975	-0,116963	0,457988	0,542011	0,973008	0,235610	-0,095823	-5,534934	-0,252778	18,286202	1,490874	-0,619260	-3,155736	-6,738784	-11,968043	0,196790	13,986782	0,235610	-0,095823	-5,534934	-7,774902	-0,209151	1,490874	0,235610	-0,095823	-5,534934	-7,774902	-0,209151	1,490874
14:41:29,43	0,382994	3,293975	-0,116963	0,457988	0,542011	0,973008	0,233377	-0,094558	-5,537295	-0,324087	18,200056	1,453063	-0,619319	-3,152938	-6,738392	-11,989464	0,209681	14,021497	0,233377	-0,094558	-5,537295	-7,746887	-0,120073	1,453063	0,233377	-0,094558	-5,537295	-7,746887	-0,120073	1,453063
14:41:29,48	0,382994	3,293975	-0,116963	0,457988	0,542011	0,973008	0,230984	-0,093107	-5,536902	-0,399064	18,050590	1,487778	-0,619784	-3,156970	-6,737613	-11,939420	0,180035	13,970429	0,230984	-0,093107	-5,536902	-7,707992	-0,081638	1,487778	0,230984	-0,093107	-5,536902	-7,707992	-0,081638	1,487778
14:41:29,53	0,382994	3,293975	-0,116963	0,457988	0,542011	0,973008	0,234708	-0,094721	-5,536123	-0,315817	18,302427	1,436710	-0,621661	-3,156346	-6,737990	-11,993600	0,213973	14,025368	0,234708	-0,094721	-5,536123	-7,751401	-0,122175	1,436710	0,234708	-0,094721	-5,536123	-7,751401	-0,122175	1,436710
14:41:29,58	0,382994	3,293975	-0,116963	0,457988	0,542011	0,973008	0,235106	-0,092783	-5,536501	-0,414279	18,259229	1,491649	-0,619250	-3,155546	-6,739950	-11,967361	0,216209	13,988137	0,235106	-0,092783	-5,536501	-7,697749	-0,196610	1,491649	0,235106	-0,092783	-5,536501	-7,697749	-0,196610	1,491649
14:41:29,63	0,382994	3,293975	-0,116963	0,457988	0,542011	0,973008	0,233208	-0,094472	-5,538461	-0,311418	18,182137	1,454417	-0,621633	-3,156864	-6,739941	-11,984748	0,226889	14,007425	0,233208	-0,094472	-5,538461	-7,727441	-0,124707	1,454417	0,233208	-0,094472	-5,538461	-7,727441	-0,124707	1,454417
14:41:29,68	0,382994	3,293975	-0,116963	0,457988	0,542011	0,973008	0,235541	-0,093067	-5,538452	-0,383920	18,283040	1,473706	-0,619835	-3,155326	-6,735686	-11,977477	0,225432	13,981028	0,235541	-0,093067	-5,538452	-7,689653	-0,206921	1,473706	0,235541	-0,093067	-5,538452	-7,689653	-0,206921	1,473706
14:41:29,73	0,382994	3,293975	-0,116963	0,457988	0,542011	0,973008	0,233310	-0,093854	-5,534197	-0,340603	18,174046	1,447309	-0,619317	-3,153543	-6,738782	-11,992269	0,216185	14,017038	0,233310	-0,093854	-5,534197	-7,708145	-0,140770	1,447309	0,233310	-0,093854	-5,534197	-7,708145	-0,140770	1,447309
14:41:29,78	0,382994	3,293975	-0,116963	0,457988	0,542011	0,973008	0,231507	-0,093411	-5,537293	-0,379020	18,072103	1,483318	-0,619245	-3,156261	-6,736447	-11,976190	0,226090	13,995997	0,231507	-0,093411	-5,537293	-7,711821	-0,101177	1,483318	0,231507	-0,093411	-5,537293	-7,711821	-0,101177	1,483318
14:41:29,83	0,382994	3,293975	-0,116963	0,457988	0,542011	0,973008	0,233825	-0,094833	-5,534957	-0,288474	18,201600	1,462278	-0,619269	-3,155440	-6,736841	-11,989591	0,242264	14,001856	0,233825	-0,094833	-5,534957	-7,732880	-0,153626	1,462278	0,233825	-0,094833	-5,534957	-7,732880	-0,153626	1,462278
14:41:29,88	0,382994	3,293975	-0,116963	0,457988	0,542011	0,973008	0,233126	-0,094402	-5,535351	-0,303599	18,145580	1,468136	-0,622800	-3,154479	-6,734097	-11,979257	0,222514	14,037741	0,233126	-0,094402	-5,535351	-7,714141	-0,154805	1,468136	0,233126	-0,094402	-5,535351	-7,714141	-0,154805	1,468136
14:41:29,93	0,382994	3,293975	-0,116963	0,457988	0,542011	0,973008	0,235792	-0,091881	-5,534574	-0,451146	18,308227	1,461085	-0,622786	-3,156488	-6,736063	-11,977009	0,216016	13,994804	0,235792	-0,091881	-5,534574	-7,663768	-0,201433	1,461085	0,235792	-0,091881	-5,534574	-7,663768	-0,201433	1,461085
14:41:29,98	0,382994	3,293975	-0,116963	0,457988	0,542011	0,973008	0,235792	-0,091881	-5,534574	-0,451146	18,308227	1,461085	-0,617521	-3,157383	-6,734847	-11,986999	0,202152	14,052641	0,235792	-0,091881	-5,534574	-7,663768	-0,201433	1,461085	0,235792	-0,091881	-5,534574	-7,663768	-0,201433	1,461085
14:41:30,03	0,382994	3,293975	-0,116963	0,457988	0,542011	0,973008	0,233934	-0,096887	-5,533357	-0,207792	18,209897	1,518922	-0,619866	-3,154999	-6,736024	-11,964558	0,173609	14,042470	0,233934	-0,096887	-5,533357	-7,813450	-0,153918	1,518922	0,233934	-0,096887	-5,533357	-7,813450	-0,153918	1,518922
14:41:30,08	0,382994	3,293975	-0,116963	0,457988	0,542011	0,973008	0,233043	-0,093664	-5,534534	-0,388889	18,197251	1,508751	-0,621647	-3,153667	-6,734136	-11,998239	0,236589	13,999969	0,233043	-0,093664	-5,534534	-7,741538	-0,096590	1,508751	0,233043	-0,093664	-5,534534	-7,741538	-0,096590	1,508751
14:41:30,13	0,382994	3,293975	-0,116963	0,457988	0,542011	0,973008	0,232779	-0,091456	-5,532647	-0,466006	18,122900	1,466250	-0,621070	-3,159331	-6,737592	-12,001550	0,214756	14,024892	0,232779	-0,091456	-5,532647	-7,645323	-0,150270	1,466250	0,232779	-0,091456	-5,532647	-7,645323	-0,150270	1,466250
14:41:30,18	0,382994	3,293975	-0,116963	0,457988	0,542011	0,973008	0,228590	-0,093794	-5,534568	-0,349479	17,927154	1,492057	-0,617528	-3,151208	-6,736058	-11,981599	0,221184	14,025776	0,228590	-0,093794	-5,534568	-7,712287	-0,017133	1,492057	0,228590	-0,093794	-5,534568	-7,712287	-0,017133	1,492057
14:41:30,23	0,382994	3,293975	-0,116963	0,457988	0,542011	0,973008	0,228590	-0,093794	-5,534568	-0,349479	17,927154	1,492057	-0,618603	-3,158311	-6,736026	-11,939924	0,178167	14,003330	0,228590	-0,093794	-5,534568	-7,712287	-0,017133	1,492057	0,228590	-0,093794	-5,534568	-7,712287	-0,017133	1,492057
14:41:30,28	0,382994	3,293975	-0,116963	0,457988	0,542011	0,973008	0,235279	-0,096414	-5,534536	-0,229633	18,332591	1,469611	-0,621077	-3,157347	-6,735283	-12,009394	0,224415	14,009635	0,235279	-0,096414	-5,534536	-7,798144	-0,136796	1,469611	0,235279	-0,096414	-5,534536	-7,798144	-0,136796	1,469611
14:41:30,33	0,382994	3,293975	-0,116963	0,457988	0,542011	0,973008	0,235681	-0,093789	-5,533794	-0,360803	18,270223	1,475915	-0,621595	-3,154403	-6,732962	-11,978838	0,236644	13,994112	0,235681	-0,093789	-5,533794	-7,723272	-0,230743	1,475915	0,235681	-0,093789	-5,533794	-7,723272	-0,230743	1,475915
14:41:30,38	0,382994	3,293975	-0,116963	0,457988	0,542011	0,973008	0,233390	-0,091869	-5,531473	-0,434789	18,171443	1,460393	-0,621575	-3,156378	-6,734505	-11,970906	0,233468	13,994577	0,233390	-0,091869	-5,531473	-7,646515	-0,149685	1,460393	0,233390	-0,091869	-5,531473	-7,646515	-0,149685	1,460393
14:41:30,43	0,382994	3,293975	-0,116963	0,457988	0,542011	0,973008	0,235091	-0,092874	-5,533015	-0,381340	18,268366	1,460858	-0,617528	-3,157520	-6,733341	-11,998651	0,195623	13,993472	0,235091	-0,092874	-5,533015	-7,671919	-0,186312	1,460858	0,235091	-0,092874	-5,533015	-7,671919	-0,186312	1,460858
14:41:30,48	0,382994	3,293975	-0,116963	0,457988	0,542011	0,973008	0,234057	-0,096950	-5,531852	-0,216029	18,209457	1,459753	-0,617463	-3,156233	-6,731384	-11,970068	0,202091	14,002087	0,234057	-0,096950	-5,531852	-7,826583	-0,163998	1,459753	0,234057	-0,096950	-5,531852	-7,826583	-0,163998	1,459753
14:41:30,53	0,382994	3,293975	-0,116963	0,457988	0,542011	0,973008	0,232909	-0,096362	-5,529894	-0,226704	18,171319	1,468368	-0,620412	-3,155215	-6,733322	-11,965508	0,208727	14,017609	0,232909	-0,096362	-5,529894	-7,791112	-0,112076	1,468368	0,232909	-0,096362	-5,529894	-7,791112	-0,112076	1,468368
14:41:30,58	0,382994	3,293975	-0,116963	0,457988	0,542011	0,973008	0,233502	-0,093300	-5,531832	-0,377921	18,202778	1,483890	-0,619793	-3,155436	-6,734100	-11,955273	0,219031	14,008691	0,233502	-0,093300	-5,531832	-7,701932	-0,127156	1,483890	0,233502	-0,093300	-5,531832	-7,701932	-0,127156	1,483890
14:41:30,63	0,382994	3,293975	-0,116963	0,457988	0,542011	0,973008	0,233384	-0,093946	-5,532610	-0,330261	18,200331	1,474972	-0,616949	-3,157728	-6,734879	-11,999791	0,199472	14,013993	0,233384	-0,093946	-5,532610	-7,705025	-0,120305	1,474972	0,233384	-0,093946	-5,532610	-7,705025	-0,120305	1,474972
14:41:30,68	0,382994	3,293975	-0,116963	0,457988	0,542011	0,973008	0,233947	-0,097555	-5,533390	-0,181795	18,200836	1,480274	-0,621573	-3,155281	-6,732544	-11,960066	0,210789	14,016935	0,233947	-0,097555	-5,533390	-7,839859	-0,164001	1,480274	0,233947	-0,097555	-5,533390	-7,839859	-0,164001	1,480274
14:41:30,73	0,382994	3,293975	-0,116963	0,457988	0,542011	0,973008	0,234140	-0,092327	-5,531054	-0,423991	18,239629	1,483216	-0,618719	-3,156681	-6,735664	-12,000728	0,210561	14,014685	0,234140	-0,092327	-5,531054	-7,671651	-0,140377	1,483216	0,234140	-0,092327	-5,531054	-7,671651	-0,140377	1,483216
14:41:30,78	0,382994	3,293975	-0,116963	0,457988	0,542011	0,973008	0,233925	-0,095498	-5,534174	-0,279609	18,193348	1,480965	-0,618663	-3,156221	-6,734094	-11,970117	0,194354	14,017819	0,233925	-0,095498	-5,534174	-7,776220	-0,169779	1,480965	0,233925	-0,095498	-5,534174	-7,776220	-0,169779	1,480965
14:41:30,83	0,382994	3,293975	-0,116963	0,457988	0,542011	0,973008	0,233499	-0,095317	-5,532605	-0,287752	18,205799	1,484100	-0,619283	-3,153504	-6,734497	-11,992065	0,242265	14,029811	0,233499	-0,095317	-5,532605	-7,770154	-0,123872	1,484100	0,233499	-0,095317	-5,532605	-7,770154	-0,123872	1,484100
14:41:30,88	0,382994	3,293975	-0,116963	0,457988	0,542011	0,973008	0,231456	-0,093422	-5,533007	-0,355805	18,056602	1,496091	-0,619313	-3,156970	-6,734486	-12,007768	0,223015	14,033675	0,231456	-0,093422	-5,533007	-7,689403	-0,112696	1,496091	0,231456	-0,093422	-5,533007	-7,689403	-0,112696	1,496091
14:41:30,92	0,382994	3,293975	-0,116963	0,457988	0,542011	0,973008	0,234472	-0,095129	-5,532997	-0,291550	18,209458	1,499955	-0,618106	-3,155059	-6,733742	-11,993192	0,214322	13,989679	0,234472	-0,095129	-5,532997	-7,759168	-0,196593	1,499955	0,234472	-0,095129	-5,532997	-7,759168	-0,196593	1,499955
14:41:30,97	0,382994	3,293975	-0,116963	0,457988	0,542011	0,973008	0,232214	-0,095218	-5,532252	-0,287131	18,109011	1,455960	-0,622142	-3,156185	-6,734092	-11,952967	0,219925	14,017864	0,232214	-0,095218	-5,532252	-7,761782	-0,119787	1,455960	0,232214	-0,095218	-5,532252	-7,761782	-0,119787	1,455960
14:41:31,02	0,382994	3,293975	-0,116963	0,457988	0,542011	0,973008	0,235207	-0,092286	-5,532602	-0,414640	18,296680	1,484145	-0,619785	-3,157287	-6,731755	-11,969485	0,248415	14,022614	0,235207	-0,092286	-5,532602	-7,659115	-0,167066	1,484145	0,235207	-0,092286	-5,532602	-7,659115	-0,167066	1,484145
14:41:31,07	0,382994	3,293975	-0,116963	0,457988	0,542011	0,973008	0,234983	-0,094879	-5,530266	-0,263421	18,256476	1,488895	-0,619210	-3,153221	-6,732944	-11,950707	0,206555	14,003126	0,234983	-0,094879	-5,530266	-7,711398	-0,189677	1,488895	0,234983	-0,094879	-5,530266	-7,711398	-0,189677	1,488895
14:41:31,12	0,382994	3,293975	-0,116963	0,457988	0,542011	0,973008	0,231174	-0,093344	-5,531455	-0,370110	18,095614	1,469406	-0,621069	-3,156302	-6,729453	-12,009950	0,214794	14,015631	0,231174	-0,093344	-5,531455	-7,697581	-0,051553	1,469406	0,231174	-0,093344	-5,531455	-7,697581	-0,051553	1,469406
14:41:31,17	0,382994	3,293975	-0,116963	0,457988	0,542011	0,973008	0,234772	-0,093274	-5,527963	-0,396226	18,227269	1,481912	-0,619339	-3,155205	-6,731061	-12,027578	0,213165	13,959059	0,234772	-0,093274	-5,527963	-7,718217	-0,202317	1,481912	0,234772	-0,093274	-5,527963	-7,718217	-0,202317	1,481912
14:41:31,22	0,382994	3,293975	-0,116963	0,457988	0,542011	0,973008	0,232957	-0,094224	-5,529572	-0,357045	18,118440	1,425339	-0,621040	-3,154521	-6,731012	-11,978992	0,182183	14,000951	0,232957	-0,094224	-5,529572	-7,753620	-0,168673	1,425339	0,232957	-0,094224	-5,529572	-7,753620	-0,168673	1,425339
14:41:31,27	0,382994	3,293975	-0,116963	0,457988	0,542011	0,973008	0,233216	-0,092409	-5,529523	-0,453967	18,189464	1,467231	-0,619198	-3,155009	-6,730989	-11,964691	0,242412	14,017500	0,233216	-0,092409	-5,529523	-7,708059	-0,117963	1,467231	0,233216	-0,092409	-5,529523	-7,708059	-0,117963	1,467231
14:41:31,32	0,382994	3,293975	-0,116963	0,457988	0,542011	0,973008	0,232717	-0,094247	-5,529499	-0,299048	18,145787	1,483781	-0,619198	-3,157051	-6,732533	-11,962673	0,229513	14,017703	0,232717	-0,094247	-5,529499	-7,697472	-0,122470	1,483781	0,232717	-0,094247	-5,529499	-7,697472	-0,122470	1,483781
14:41:31,37	0,382994	3,293975	-0,116963	0,457988	0,542011	0,973008	0,234486	-0,095268	-5,531044	-0,256119	18,245968	1,483984	-0,622785	-3,159129	-6,733308	-11,989109	0,229278	14,032046	0,234486	-0,095268	-5,531044	-7,734691	-0,161149	1,483984	0,234486	-0,095268	-5,531044	-7,734691	-0,161149	1,483984
14:41:31,42	0,382994	3,293975	-0,116963	0,457988	0,542011	0,973008	0,238078	-0,093201	-5,531819	-0,377036	18,409998	1,498327	-0,619961	-3,157408	-6,730637	-12,049175	0,229003	14,007547	0,238078	-0,093201	-5,531819	-7,693330	-0,279126	1,498327	0,238078	-0,093201	-5,531819	-7,693330	-0,279126	1,498327
14:41:31,47	0,382994	3,293975	-0,116963	0,457988	0,542011	0,973008	0,235176	-0,094787	-5,529147	-0,324844	18,207206	1,473828	-0,619882	-3,154769	-6,730613	-12,003187	0,228867	14,026841	0,235176	-0,094787	-5,529147	-7,765625	-0,254101	1,473828	0,235176	-0,094787	-5,529147	-7,765625	-0,254101	1,473828
14:41:31,52	0,382994	3,293975	-0,116963	0,457988	0,542011	0,973008	0,232851	-0,093535	-5,529123	-0,367054	18,126215	1,493122	-0,618174	-3,156470	-6,730607	-12,027943	0,211334	14,036263	0,232851	-0,093535	-5,529123	-7,709580	-0,152599	1,493122	0,232851	-0,093535	-5,529123	-7,709580	-0,152599	1,493122
14:41:31,57	0,382994	3,293975	-0,116963	0,457988	0,542011	0,973008	0,233470	-0,095865	-5,529117	-0,273454	18,145736	1,502544	-0,619323	-3,154206	-6,731015	-12,023467	0,252131	14,023374	0,233470	-0,095865	-5,529117	-7,798888	-0,181680	1,502544	0,233470	-0,095865	-5,529117	-7,798888	-0,181680	1,502544
14:41:31,62	0,382994	3,293975	-0,116963	0,457988	0,542011	0,973008	0,232084	-0,093738	-5,529525	-0,346493	18,057133	1,489655	-0,622783	-3,155258	-6,729450	-11,988226	0,232381	14,015828	0,232084	-0,093738	-5,529525	-7,704952	-0,161468	1,489655	0,232084	-0,093738	-5,529525	-7,704952	-0,161468	1,489655
14:41:31,67	0,382994	3,293975	-0,116963	0,457988	0,542011	0,973008	0,234725	-0,091268	-5,527960	-0,474421	18,234863	1,482109	-0,620990	-3,156108	-6,729065	-11,986520	0,247192	14,001699	0,234725	-0,091268	-5,527960	-7,638978	-0,191061	1,482109	0,234725	-0,091268	-5,527960	-7,638978	-0,191061	1,482109
14:41:31,72	0,382994	3,293975	-0,116963	0,457988	0,542011	0,973008	0,234565	-0,093245	-5,527575	-0,357952	18,220584	1,467980	-0,618707	-3,154803	-6,729070	-12,008910	0,226848	14,011559	0,234565	-0,093245	-5,527575	-7,677681	-0,192733	1,467980	0,234565	-0,093245	-5,527575	-7,677681	-0,192733	1,467980
14:41:31,77	0,382994	3,293975	-0,116963	0,457988	0,542011	0,973008	0,232293	-0,094570	-5,527581	-0,317874	18,093240	1,477840	-0,623406	-3,154680	-6,732172	-12,002869	0,251158	14,027905	0,232293	-0,094570	-5,527581	-7,741604	-0,141753	1,477840	0,232293	-0,094570	-5,527581	-7,741604	-0,141753	1,477840
14:41:31,82	0,382994	3,293975	-0,116963	0,457988	0,542011	0,973008	0,234536	-0,090439	-5,530682	-0,508611	18,202977	1,494185	-0,619889	-3,152813	-6,729831	-11,999919	0,225556	14,041050	0,234536	-0,090439	-5,530682	-7,608058	-0,208129	1,494185	0,234536	-0,090439	-5,530682	-7,608058	-0,208129	1,494185
14:41:31,87	0,382994	3,293975	-0,116963	0,457988	0,542011	0,973008	0,231161	-0,092551	-5,528342	-0,419466	18,042792	1,507331	-0,620468	-3,155145	-6,731783	-11,999197	0,221752	14,017437	0,231161	-0,092551	-5,528342	-7,684732	-0,103314	1,507331	0,231161	-0,092551	-5,528342	-7,684732	-0,103314	1,507331
14:41:31,92	0,382994	3,293975	-0,116963	0,457988	0,542011	0,973008	0,233469	-0,093216	-5,530294	-0,387852	18,165382	1,483718	-0,620443	-3,157066	-6,728670	-12,007948	0,247891	14,016189	0,233469	-0,093216	-5,530294	-7,705272	-0,161972	1,483718	0,233469	-0,093216	-5,530294	-7,705272	-0,161972	1,483718
14:41:31,97	0,382994	3,293975	-0,116963	0,457988	0,542011	0,973008	0,235121	-0,094198	-5,527181	-0,318523	18,230587	1,482470	-0,620407	-3,153116	-6,729462	-11,978553	0,241125	14,002209	0,235121	-0,094198	-5,527181	-7,713035	-0,226373	1,482470	0,235121	-0,094198	-5,527181	-7,713035	-0,226373	1,482470
14:41:32,02	0,382994	3,293975	-0,116963	0,457988	0,542011	0,973008	0,231683	-0,092254	-5,527972	-0,410747	18,080655	1,468489	-0,617495	-3,156637	-6,730622	-12,000419	0,237816	13,998169	0,231683	-0,092254	-5,527972	-7,652694	-0,106429	1,468489	0,231683	-0,092254	-5,527972	-7,652694	-0,106429	1,468489
14:41:32,07	0,382994	3,293975	-0,116963	0,457988	0,542011	0,973008	0,233276	-0,096537	-5,529132	-0,201848	18,146206	1,464450	-0,618037	-3,155645	-6,730592	-11,973307	0,240438	14,027081	0,233276	-0,096537	-5,529132	-7,779984	-0,165924	1,464450	0,233276	-0,096537	-5,529132	-7,779984	-0,165924	1,464450
14:41:32,12	0,382994	3,293975	-0,116963	0,457988	0,542011	0,973008	0,232688	-0,095571	-5,529103	-0,236225	18,137803	1,493362	-0,619863	-3,158229	-6,729064	-12,007427	0,222577	14,001005	0,232688	-0,095571	-5,529103	-7,738572	-0,128175	1,493362	0,232688	-0,095571	-5,529103	-7,738572	-0,128175	1,493362
14:41:32,17	0,382994	3,293975	-0,116963	0,457988	0,542011	0,973008	0,235838	-0,095282	-5,527575	-0,283802	18,281025	1,467286	-0,619210	-3,153830	-6,727916	-11,976021	0,239133	13,981899	0,235838	-0,095282	-5,527575	-7,763431	-0,232289	1,467286	0,235838	-0,095282	-5,527575	-7,763431	-0,232289	1,467286
14:41:32,22	0,382994	3,293975	-0,116963	0,457988	0,542011	0,973008	0,231701	-0,093648	-5,526427	-0,338721	18,084818	1,448180	-0,618710	-3,160018	-6,727889	-12,032768	0,246650	14,015791	0,231701	-0,093648	-5,526427	-7,690094	-0,103737	1,448180	0,231701	-0,093648	-5,526427	-7,690094	-0,103737	1,448180
14:41:32,27	0,382994	3,293975	-0,116963	0,457988	0,542011	0,973008	0,236811	-0,097175	-5,526400	-0,177190	18,297603	1,482072	-0,621074	-3,156520	-6,728442	-11,996168	0,252825	13,994458	0,236811	-0,097175	-5,526400	-7,805418	-0,292038	1,482072	0,236811	-0,097175	-5,526400	-7,805418	-0,292038	1,482072
14:41:32,32	0,382994	3,293975	-0,116963	0,457988	0,542011	0,973008	0,234963	-0,093379	-5,526952	-0,350934	18,230132	1,460739	-0,620439	-3,154358	-6,729838	-11,995678	0,247711	14,022016	0,234963	-0,093379	-5,526952	-7,681176	-0,214465	1,460739	0,234963	-0,093379	-5,526952	-7,681176	-0,214465	1,460739
14:41:32,37	0,382994	3,293975	-0,116963	0,457988	0,542011	0,973008	0,232774	-0,092848	-5,528348	-0,382738	18,119260	1,488296	-0,614373	-3,142286	-6,760271	-11,250245	0,172810	13,989706	0,232774	-0,092848	-5,528348	-7,671284	-0,153463	1,488296	0,232774	-0,092848	-5,528348	-7,671284	-0,153463	1,488296
14:41:32,42	0,382994	3,293975	-0,116963	0,457988	0,542011	0,973008	0,219286	-0,092065	-5,558781	-0,115584	18,100907	1,455987	-0,748719	-3,344981	-9,215433	-16,446336	3,367633	14,113176	0,219286	-0,092065	-5,558781	-7,342694	0,886979	1,455987	0,219286	-0,092065	-5,558781	-7,342694	0,886979	1,455987
14:41:32,47	0,382994	3,293975	-0,116963	0,457988	0,542011	0,973008	0,461998	-0,077066	-8,013944	-0,726798	24,624576	1,579457	-0,617629	-3,102349	-8,543011	-5,284556	-2,439110	14,019134	0,461998	-0,077066	-8,013944	-6,776461	-11,642245	1,579457	0,461998	-0,077066	-8,013944	-6,776461	-11,642245	1,579457
14:41:32,52	0,382994	3,293975	-0,116963	0,457988	0,542011	0,973008	0,186327	-0,069276	-7,341522	-0,579752	22,859473	1,485415	-0,565485	-3,022655	-5,124495	-9,122763	0,128327	13,912992	0,186327	-0,069276	-7,341522	-6,017930	8,232770	1,485415	0,186327	-0,069276	-7,341522	-6,017930	8,232770	1,485415
14:41:32,57	0,383018	3,294007	-0,116990	0,457979	0,492018	0,972989	0,091238	-0,074587	-3,923006	0,000796	13,307145	1,379273	-0,564324	-3,053668	-4,687537	-11,845769	0,527320	13,916041	0,091238	-0,074587	-3,923006	-5,854319	6,144925	1,379273	0,091238	-0,074587	-3,923006	-5,854319	6,144925	1,379273
14:41:32,62	0,383018	3,294007	-0,116990	0,457979	0,492018	0,972989	0,117516	-0,091099	-3,486047	-0,156549	12,115903	1,382322	-0,562527	-3,049717	-4,703833	-11,771739	0,479804	13,929416	0,117516	-0,091099	-3,486047	-7,307850	2,890876	1,382322	0,117516	-0,091099	-3,486047	-7,307850	2,890876	1,382322
14:41:32,67	0,383018	3,294007	-0,116990	0,457979	0,492018	0,972989	0,113196	-0,090680	-3,502343	-0,182504	11,979099	1,395697	-0,566667	-3,054356	-4,709656	-11,793293	0,517874	13,932997	0,113196	-0,090680	-3,502343	-7,300866	3,093244	1,395697	0,113196	-0,090680	-3,502343	-7,300866	3,093244	1,395697
14:41:32,72	0,383018	3,294007	-0,116990	0,457979	0,492018	0,972989	0,119283	-0,089414	-3,508167	-0,226114	12,257959	1,399278	-0,563262	-3,053621	-4,712026	-11,840989	0,492172	13,910578	0,119283	-0,089414	-3,508167	-7,245139	2,894216	1,399278	0,119283	-0,089414	-3,508167	-7,245139	2,894216	1,399278
14:41:32,77	0,383018	3,294007	-0,116990	0,457979	0,492018	0,972989	0,116944	-0,091996	-3,510536	-0,137985	12,107875	1,376858	-0,567890	-3,056806	-4,713536	-11,816076	0,529707	13,945086	0,116944	-0,091996	-3,510536	-7,359653	2,927746	1,376858	0,116944	-0,091996	-3,510536	-7,359653	2,927746	1,376858
14:41:32,82	0,383018	3,294007	-0,116990	0,457979	0,492018	0,972989	0,122017	-0,089580	-3,512046	-0,218651	12,374443	1,411367	-0,565532	-3,051915	-4,716273	-11,799680	0,534987	13,938195	0,122017	-0,089580	-3,512046	-7,250669	2,796137	1,411367	0,122017	-0,089580	-3,512046	-7,250669	2,796137	1,411367
14:41:32,87	0,383018	3,294007	-0,116990	0,457979	0,492018	0,972989	0,116602	-0,089177	-3,514783	-0,226837	12,104440	1,404476	-0,582700	-3,073549	-4,880972	-12,532162	0,892627	13,930092	0,116602	-0,089177	-3,514783	-7,227218	2,951185	1,404476	0,116602	-0,089177	-3,514783	-7,227218	2,951185	1,404476
14:41:32,92	0,383018	3,294007	-0,116990	0,457979	0,492018	0,972989	0,143922	-0,085126	-3,679483	-0,493986	12,711909	1,396373	-0,742090	-3,341472	-7,928234	-20,156686	5,513115	14,063478	0,143922	-0,085126	-3,679483	-7,176393	1,414040	1,396373	0,143922	-0,085126	-3,679483	-7,176393	1,414040	1,396373
14:41:32,97	0,383018	3,294007	-0,116990	0,457979	0,492018	0,972989	0,455645	-0,081052	-6,726744	-0,516671	20,008225	1,529759	-0,621561	-3,089409	-7,251810	-8,614670	0,296978	13,967050	0,455645	-0,081052	-6,726744	-6,879218	-15,759888	1,529759	0,455645	-0,081052	-6,726744	-6,879218	-15,759888	1,529759
14:41:33,02	0,383018	3,294007	-0,116990	0,457979	0,492018	0,972989	0,177087	-0,059401	-6,050320	-0,388773	18,126964	1,433331	-0,547129	-3,018762	-3,787530	-12,937883	1,467378	13,916933	0,177087	-0,059401	-6,050320	-5,051789	4,225635	1,433331	0,177087	-0,059401	-6,050320	-5,051789	4,225635	1,433331
14:41:33,07	0,383005	3,293937	-0,116993	0,457990	0,441999	0,972957	0,078689	-0,088538	-2,586040	-0,021674	8,681060	1,383214	-0,545247	-3,048063	-3,421513	-15,192003	1,883576	13,896274	0,078689	-0,088538	-2,586040	-6,971922	2,503971	1,383214	0,078689	-0,088538	-2,586040	-6,971922	2,503971	1,383214
14:41:33,12	0,383005	3,293937	-0,116993	0,457990	0,441999	0,972957	0,103124	-0,104818	-2,220024	0,058260	7,791442	1,362555	-0,542428	-3,042869	-3,436673	-15,209112	1,898918	13,931649	0,103124	-0,104818	-2,220024	-8,169963	-0,303773	1,362555	0,103124	-0,104818	-2,220024	-8,169963	-0,303773	1,362555
14:41:33,17	0,383005	3,293937	-0,116993	0,457990	0,441999	0,972957	0,097216	-0,104663	-2,235183	0,054914	7,461747	1,397930	-0,544125	-3,046544	-3,443262	-15,169301	1,880882	13,914453	0,097216	-0,104663	-2,235183	-8,161114	-0,169704	1,397930	0,097216	-0,104663	-2,235183	-8,161114	-0,169704	1,397930
14:41:33,22	0,383005	3,293937	-0,116993	0,457990	0,441999	0,972957	0,101247	-0,105030	-2,241772	0,078298	7,714865	1,380733	-0,547788	-3,046039	-3,447946	-15,206613	1,847956	13,920919	0,101247	-0,105030	-2,241772	-8,166560	-0,233034	1,380733	0,101247	-0,105030	-2,241772	-8,166560	-0,233034	1,380733
14:41:33,27	0,383005	3,293937	-0,116993	0,457990	0,441999	0,972957	0,102641	-0,101605	-2,246456	-0,146973	7,771493	1,387199	-0,546023	-3,046874	-3,452246	-15,204882	1,843138	13,879938	0,102641	-0,101605	-2,246456	-8,122968	-0,285821	1,387199	0,102641	-0,101605	-2,246456	-8,122968	-0,285821	1,387199
14:41:33,32	0,383005	3,293937	-0,116993	0,457990	0,441999	0,972957	0,102482	-0,103551	-2,250756	-0,049081	7,767114	1,346218	-0,548985	-3,046080	-3,455338	-15,218793	1,898454	13,922101	0,102482	-0,103551	-2,250756	-8,177849	-0,277690	1,346218	0,102482	-0,103551	-2,250756	-8,177849	-0,277690	1,346218
14:41:33,37	0,383005	3,293937	-0,116993	0,457990	0,441999	0,972957	0,103275	-0,100589	-2,253848	-0,162150	7,768669	1,388382	-0,544869	-3,047111	-3,459230	-15,206511	1,857162	13,894508	0,103275	-0,100589	-2,253848	-8,058408	-0,338422	1,388382	0,103275	-0,100589	-2,253848	-8,058408	-0,338422	1,388382
14:41:33,42	0,383005	3,293937	-0,116993	0,457990	0,441999	0,972957	0,102110	-0,104669	-2,257740	0,020399	7,739385	1,360789	-0,547215	-3,047484	-3,461944	-15,208527	1,893643	13,906579	0,102110	-0,104669	-2,257740	-8,196151	-0,276274	1,360789	0,102110	-0,104669	-2,257740	-8,196151	-0,276274	1,360789
14:41:33,47	0,383005	3,293937	-0,116993	0,457990	0,441999	0,972957	0,103606	-0,102825	-2,260455	-0,044940	7,797180	1,372859	-0,545552	-3,045148	-3,463901	-15,237610	1,869347	13,917614	0,103606	-0,102825	-2,260455	-8,116682	-0,335899	1,372859	0,103606	-0,102825	-2,260455	-8,116682	-0,335899	1,372859
14:41:33,52	0,383005	3,293937	-0,116993	0,457990	0,441999	0,972957	0,100751	-0,103096	-2,262411	-0,066400	7,635691	1,383895	-0,544870	-3,050107	-3,466205	-15,203625	1,866885	13,903435	0,100751	-0,103096	-2,262411	-8,159460	-0,273285	1,383895	0,100751	-0,103096	-2,262411	-8,159460	-0,273285	1,383895
14:41:33,57	0,383005	3,293937	-0,116993	0,457990	0,441999	0,972957	0,104705	-0,106167	-2,264716	0,108129	7,871954	1,369716	-0,542514	-3,045632	-3,464679	-15,188646	1,839844	13,878331	0,104705	-0,106167	-2,264716	-8,225969	-0,347399	1,369716	0,104705	-0,106167	-2,264716	-8,225969	-0,347399	1,369716
14:41:33,62	0,383005	3,293937	-0,116993	0,457990	0,441999	0,972957	0,099652	-0,105970	-2,263189	0,081939	7,635693	1,344612	-0,546650	-3,052771	-3,464642	-15,209800	1,839335	13,905807	0,099652	-0,105970	-2,263189	-8,236669	-0,187003	1,344612	0,099652	-0,105970	-2,263189	-8,236669	-0,187003	1,344612
14:41:33,67	0,383005	3,293937	-0,116993	0,457990	0,441999	0,972957	0,107903	-0,105957	-2,263153	0,070274	8,046645	1,372088	-0,546646	-3,046112	-3,467373	-15,179510	1,825911	13,912561	0,107903	-0,105957	-2,263153	-8,247357	-0,423702	1,372088	0,107903	-0,105957	-2,263153	-8,247357	-0,423702	1,372088
14:41:33,72	0,383005	3,293937	-0,116993	0,457990	0,441999	0,972957	0,102133	-0,102631	-2,265884	-0,099175	7,779583	1,378842	-0,548456	-3,048054	-3,473190	-15,200190	1,853295	13,935970	0,102133	-0,102631	-2,265884	-8,155690	-0,237870	1,378842	0,102133	-0,102631	-2,265884	-8,155690	-0,237870	1,378842
14:41:33,77	0,383005	3,293937	-0,116993	0,457990	0,441999	0,972957	0,104720	-0,102035	-2,271700	-0,116804	7,882520	1,402251	-0,547862	-3,046527	-3,472798	-15,187456	1,834363	13,940168	0,104720	-0,102035	-2,271700	-8,126515	-0,338035	1,402251	0,104720	-0,102035	-2,271700	-8,126515	-0,338035	1,402251
14:41:33,82	0,383005	3,293937	-0,116993	0,457990	0,441999	0,972957	0,100151	-0,101484	-2,271339	-0,142751	7,678911	1,368268	-0,546648	-3,043821	-3,472829	-15,169393	1,838585	13,901987	0,100151	-0,101484	-2,271339	-8,109277	-0,182907	1,368268	0,100151	-0,101484	-2,271339	-8,109277	-0,182907	1,368268
14:41:33,87	0,383005	3,293937	-0,116993	0,457990	0,441999	0,972957	0,100151	-0,101484	-2,271339	-0,142751	7,678911	1,368268	-0,549104	-3,048007	-3,475957	-15,239896	1,891493	13,900419	0,100151	-0,101484	-2,271339	-8,109277	-0,182907	1,368268	0,100151	-0,101484	-2,271339	-8,109277	-0,182907	1,368268
14:41:33,92	0,383005	3,293937	-0,116993	0,457990	0,441999	0,972957	0,105004	-0,101450	-2,274468	-0,133959	7,843766	1,366700	-0,547817	-3,048315	-3,474751	-15,178753	1,857064	13,912666	0,105004	-0,101450	-2,274468	-8,097804	-0,399027	1,366700	0,105004	-0,101450	-2,274468	-8,097804	-0,399027	1,366700
14:41:33,97	0,383005	3,293937	-0,116993	0,457990	0,441999	0,972957	0,104627	-0,102718	-2,273261	-0,067275	7,894318	1,378947	-0,546701	-3,048163	-3,475928	-15,206543	1,861484	13,914025	0,104627	-0,102718	-2,273261	-8,130647	-0,318867	1,378947	0,104627	-0,102718	-2,273261	-8,130647	-0,318867	1,378947
14:41:34,02	0,383005	3,293937	-0,116993	0,457990	0,441999	0,972957	0,103937	-0,103609	-2,274438	-0,031031	7,832191	1,380305	-0,545524	-3,049043	-3,477874	-15,193383	1,820485	13,894453	0,103937	-0,103609	-2,274438	-8,164315	-0,326873	1,380305	0,103937	-0,103609	-2,274438	-8,164315	-0,326873	1,380305
14:41:34,07	0,383005	3,293937	-0,116993	0,457990	0,441999	0,972957	0,104110	-0,105068	-2,276385	0,015942	7,873082	1,360734	-0,547924	-3,043063	-3,476719	-15,200131	1,830797	13,923693	0,104110	-0,105068	-2,276385	-8,231920	-0,299561	1,360734	0,104110	-0,105068	-2,276385	-8,231920	-0,299561	1,360734
14:41:34,12	0,383005	3,293937	-0,116993	0,457990	0,441999	0,972957	0,100132	-0,100000	-2,275229	-0,242041	7,655197	1,389974	-0,548573	-3,049918	-3,477514	-15,254095	1,846753	13,895042	0,100132	-0,100000	-2,275229	-8,092060	-0,205129	1,389974	0,100132	-0,100000	-2,275229	-8,092060	-0,205129	1,389974
14:41:34,17	0,383005	3,293937	-0,116993	0,457990	0,441999	0,972957	0,106393	-0,102865	-2,276024	-0,106222	7,926081	1,361323	-0,543149	-3,042864	-3,480555	-15,154266	1,816066	13,955010	0,106393	-0,102865	-2,276024	-8,181148	-0,425770	1,361323	0,106393	-0,102865	-2,276024	-8,181148	-0,425770	1,361323
14:41:34,22	0,383005	3,293937	-0,116993	0,457990	0,441999	0,972957	0,097572	-0,104036	-2,279065	-0,022019	7,569180	1,421290	-0,546063	-3,046267	-3,477862	-15,181157	1,881385	13,920815	0,097572	-0,104036	-2,279065	-8,188827	-0,090212	1,421290	0,097572	-0,104036	-2,279065	-8,188827	-0,090212	1,421290
14:41:34,27	0,383005	3,293937	-0,116993	0,457990	0,441999	0,972957	0,101977	-0,103213	-2,276372	-0,021659	7,742274	1,387096	-0,545595	-3,046935	-3,480237	-15,217865	1,820293	13,881901	0,101977	-0,103213	-2,276372	-8,123911	-0,262883	1,387096	0,101977	-0,103213	-2,276372	-8,123911	-0,262883	1,387096
14:41:34,32	0,383005	3,293937	-0,116993	0,457990	0,441999	0,972957	0,102320	-0,103953	-2,278747	-0,054457	7,758906	1,348182	-0,546731	-3,046968	-3,479018	-15,195452	1,825695	13,939043	0,102320	-0,103953	-2,278747	-8,214774	-0,273236	1,348182	0,102320	-0,103953	-2,278747	-8,214774	-0,273236	1,348182
14:41:34,37	0,383005	3,293937	-0,116993	0,457990	0,441999	0,972957	0,102917	-0,102986	-2,277529	-0,088867	7,806638	1,405324	-0,547971	-3,050163	-3,482914	-15,227180	1,827811	13,931428	0,102917	-0,102986	-2,277529	-8,173259	-0,272337	1,405324	0,102917	-0,102986	-2,277529	-8,173259	-0,272337	1,405324
14:41:34,42	0,383005	3,293937	-0,116993	0,457990	0,441999	0,972957	0,106304	-0,103509	-2,281424	-0,075688	7,954237	1,397709	-0,548494	-3,043658	-3,482576	-15,197525	1,862437	13,884451	0,106304	-0,103509	-2,281424	-8,201157	-0,390634	1,397709	0,106304	-0,103509	-2,281424	-8,201157	-0,390634	1,397709
14:41:34,47	0,383005	3,293937	-0,116993	0,457990	0,441999	0,972957	0,100932	-0,099804	-2,281086	-0,223545	7,683251	1,350731	-0,549166	-3,048192	-3,483713	-15,229473	1,826454	13,917445	0,100932	-0,099804	-2,281086	-8,058154	-0,239901	1,350731	0,100932	-0,099804	-2,281086	-8,058154	-0,239901	1,350731
14:41:34,52	0,383005	3,293937	-0,116993	0,457990	0,441999	0,972957	0,105195	-0,101489	-2,282223	-0,183058	7,895252	1,383726	-0,548515	-3,045933	-3,482545	-15,196418	1,823693	13,911909	0,105195	-0,101489	-2,282223	-8,149945	-0,362547	1,383726	0,105195	-0,101489	-2,282223	-8,149945	-0,362547	1,383726
14:41:34,57	0,383005	3,293937	-0,116993	0,457990	0,441999	0,972957	0,102913	-0,100923	-2,281055	-0,198339	7,806581	1,378190	-0,546743	-3,046697	-3,483282	-15,194575	1,838565	13,956614	0,102913	-0,100923	-2,281055	-8,120817	-0,272060	1,378190	0,102913	-0,100923	-2,281055	-8,120817	-0,272060	1,378190
14:41:34,62	0,383005	3,293937	-0,116993	0,457990	0,441999	0,972957	0,102688	-0,102840	-2,281792	-0,084879	7,789063	1,422895	-0,544993	-3,044991	-3,484847	-15,192514	1,827243	13,948048	0,102688	-0,102840	-2,281792	-8,157803	-0,271949	1,422895	0,102688	-0,102840	-2,281792	-8,157803	-0,271949	1,422895
14:41:34,67	0,383005	3,293937	-0,116993	0,457990	0,441999	0,972957	0,100336	-0,103502	-2,283357	-0,059237	7,674192	1,414329	-0,545592	-3,045553	-3,482137	-15,200462	1,813758	13,936171	0,100336	-0,103502	-2,283357	-8,184117	-0,202169	1,414329	0,100336	-0,103502	-2,283357	-8,184117	-0,202169	1,414329
14:41:34,72	0,383005	3,293937	-0,116993	0,457990	0,441999	0,972957	0,101122	-0,103264	-2,280647	-0,087239	7,714938	1,402452	-0,544966	-3,050129	-3,485237	-15,204715	1,853434	13,924266	0,101122	-0,103264	-2,280647	-8,193476	-0,223145	1,402452	0,101122	-0,103264	-2,280647	-8,193476	-0,223145	1,402452
14:41:34,77	0,383005	3,293937	-0,116993	0,457990	0,441999	0,972957	0,104772	-0,106095	-2,283747	0,092177	7,881225	1,390547	-0,546189	-3,044928	-3,484878	-15,209190	1,842212	13,919450	0,104772	-0,106095	-2,283747	-8,236248	-0,343396	1,390547	0,104772	-0,106095	-2,283747	-8,236248	-0,343396	1,390547
14:41:34,82	0,383005	3,293937	-0,116993	0,457990	0,441999	0,972957	0,100879	-0,102435	-2,283389	-0,110078	7,680537	1,385730	-0,547810	-3,047274	-3,487580	-15,146221	1,846888	13,895742	0,100879	-0,102435	-2,283389	-8,151224	-0,238502	1,385730	0,100879	-0,102435	-2,283389	-8,151224	-0,238502	1,385730
14:41:34,87	0,383005	3,293937	-0,116993	0,457990	0,441999	0,972957	0,103721	-0,102204	-2,286091	-0,086538	7,880510	1,362023	-0,547901	-3,046565	-3,487974	-15,182738	1,843642	13,915723	0,103721	-0,102204	-2,286091	-8,109579	-0,261618	1,362023	0,103721	-0,102204	-2,286091	-8,109579	-0,261618	1,362023
14:41:34,92	0,383005	3,293937	-0,116993	0,457990	0,441999	0,972957	0,103154	-0,101771	-2,286484	-0,130144	7,820982	1,382004	-0,548493	-3,048274	-3,486434	-15,196067	1,849638	13,895379	0,103154	-0,101771	-2,286484	-8,119163	-0,276573	1,382004	0,103154	-0,101771	-2,286484	-8,119163	-0,276573	1,382004
14:41:34,97	0,383005	3,293937	-0,116993	0,457990	0,441999	0,972957	0,104929	-0,102113	-2,284944	-0,113836	7,898782	1,361660	-0,548529	-3,045062	-3,486053	-15,198336	1,833268	13,904807	0,104929	-0,102113	-2,284944	-8,129697	-0,338172	1,361660	0,104929	-0,102113	-2,284944	-8,129697	-0,338172	1,361660
14:41:35,02	0,383005	3,293937	-0,116993	0,457990	0,441999	0,972957	0,102166	-0,100475	-2,284564	-0,214291	7,761300	1,371087	-0,545538	-3,048334	-3,485223	-15,167787	1,787865	13,931635	0,102166	-0,100475	-2,284564	-8,101617	-0,258718	1,371087	0,102166	-0,100475	-2,284564	-8,101617	-0,258718	1,371087
14:41:35,07	0,383005	3,293937	-0,116993	0,457990	0,441999	0,972957	0,103503	-0,104702	-2,283733	-0,018558	7,880001	1,397916	-0,547944	-3,048765	-3,490676	-15,187036	1,801558	13,930265	0,103503	-0,104702	-2,283733	-8,237665	-0,245002	1,397916	0,103503	-0,104702	-2,283733	-8,237665	-0,245002	1,397916
14:41:35,12	0,383005	3,293937	-0,116993	0,457990	0,441999	0,972957	0,105080	-0,102833	-2,289187	-0,113515	7,938463	1,396546	-0,545579	-3,045473	-3,486803	-15,183237	1,803871	13,923996	0,105080	-0,102833	-2,289187	-8,185900	-0,310295	1,396546	0,105080	-0,102833	-2,289187	-8,185900	-0,310295	1,396546
14:41:35,18	0,383005	3,293937	-0,116993	0,457990	0,441999	0,972957	0,101046	-0,103235	-2,285314	-0,088686	7,730861	1,390276	-0,548529	-3,047495	-3,488758	-15,204041	1,849569	13,916362	0,101046	-0,103235	-2,285314	-8,192663	-0,201277	1,390276	0,101046	-0,103235	-2,285314	-8,192663	-0,201277	1,390276
14:41:35,23	0,383005	3,293937	-0,116993	0,457990	0,441999	0,972957	0,103747	-0,099331	-2,290779	-0,268996	7,842762	1,374571	-0,545579	-3,046466	-3,490693	-15,188109	1,829758	13,917404	0,103747	-0,099331	-2,290779	-8,066464	-0,301413	1,374571	0,103747	-0,099331	-2,290779	-8,066464	-0,301413	1,374571
14:41:35,28	0,383005	3,293937	-0,116993	0,457990	0,441999	0,972957	0,101907	-0,103733	-2,289204	-0,042849	7,758437	1,383685	-0,547248	-3,050857	-3,526537	-15,368746	1,847338	13,897088	0,101907	-0,103733	-2,289204	-8,185855	-0,241240	1,383685	0,101907	-0,103733	-2,289204	-8,185855	-0,241240	1,383685
14:41:35,33	0,383005	3,293937	-0,116993	0,457990	0,441999	0,972957	0,106544	-0,104483	-2,325047	-0,078933	7,834339	1,363369	-0,726113	-3,320762	-6,210119	-24,094277	7,541582	14,015965	0,106544	-0,104483	-2,325047	-8,280830	-0,529349	1,363369	0,106544	-0,104483	-2,325047	-8,280830	-0,529349	1,363369
14:41:35,38	0,383005	3,293937	-0,116993	0,457990	0,441999	0,972957	0,429721	-0,084534	-5,008629	-0,547695	14,235898	1,482246	-0,620152	-3,115716	-6,560110	-12,653189	1,836197	13,957936	0,429721	-0,084534	-5,008629	-7,183586	-19,497192	1,482246	0,429721	-0,084534	-5,008629	-7,183586	-19,497192	1,482246
14:41:35,43	0,383005	3,293937	-0,116993	0,457990	0,441999	0,972957	0,199165	-0,073775	-5,358621	-0,327611	15,007976	1,424216	-0,543734	-2,960695	-2,830145	-13,068398	3,074553	13,808237	0,199165	-0,073775	-5,358621	-6,118941	-0,626512	1,424216	0,199165	-0,073775	-5,358621	-6,118941	-0,626512	1,424216
14:41:35,48	0,383006	3,293942	-0,117000	0,457991	0,391973	0,973012	0,026704	-0,062444	-1,628655	-0,051954	5,061226	1,274517	-0,538362	-3,006718	-2,167372	-16,899201	3,836701	13,845599	0,026704	-0,062444	-1,628655	-4,953841	2,964954	1,274517	0,026704	-0,062444	-1,628655	-4,953841	2,964954	1,274517
14:41:35,53	0,383006	3,293942	-0,117000	0,457991	0,391973	0,973012	0,063875	-0,090108	-0,965882	0,131180	3,295475	1,311880	-0,541413	-3,005754	-2,183711	-16,918327	3,849430	13,850916	0,063875	-0,090108	-0,965882	-6,942283	-1,718723	1,311880	0,063875	-0,090108	-0,965882	-6,942283	-1,718723	1,311880
14:41:35,58	0,383006	3,293942	-0,117000	0,457991	0,391973	0,973012	0,064566	-0,086984	-0,982221	-0,029800	3,308488	1,317197	-0,537056	-3,007479	-2,192936	-16,929597	3,837574	13,848284	0,064566	-0,086984	-0,982221	-6,858039	-1,759967	1,317197	0,064566	-0,086984	-0,982221	-6,858039	-1,759967	1,317197
14:41:35,63	0,383006	3,293942	-0,117000	0,457991	0,391973	0,973012	0,063881	-0,091620	-0,991447	0,195365	3,269002	1,314565	-0,537840	-3,004214	-2,196545	-16,860677	3,803865	13,809068	0,063881	-0,091620	-0,991447	-6,996795	-1,745629	1,314565	0,063881	-0,091620	-0,991447	-6,996795	-1,745629	1,314565
14:41:35,68	0,383006	3,293942	-0,117000	0,457991	0,391973	0,973012	0,061446	-0,089308	-0,995055	0,080412	3,218919	1,275349	-0,541399	-3,005671	-2,201190	-16,856024	3,780786	13,829657	0,061446	-0,089308	-0,995055	-6,930261	-1,604559	1,275349	0,061446	-0,089308	-0,995055	-6,930261	-1,604559	1,275349
14:41:35,73	0,383006	3,293942	-0,117000	0,457991	0,391973	0,973012	0,064486	-0,086955	-0,999701	-0,059611	3,392612	1,295938	-0,539770	-3,008000	-2,203167	-16,917618	3,756711	13,806432	0,064486	-0,086955	-0,999701	-6,885565	-1,669573	1,295938	0,064486	-0,086955	-0,999701	-6,885565	-1,669573	1,295938
14:41:35,78	0,383006	3,293942	-0,117000	0,457991	0,391973	0,973012	0,064173	-0,088324	-1,023496	-0,054274	3,227333	1,278895	-0,540056	-3,006084	-2,224986	-17,018007	3,798228	13,812615	0,064173	-0,088324	-1,023496	-6,987747	-1,810280	1,278895	0,064173	-0,088324	-1,023496	-6,987747	-1,810280	1,278895
14:41:35,83	0,383006	3,293942	-0,117000	0,457991	0,391973	0,973012	0,064173	-0,088324	-1,023496	-0,054274	3,227333	1,278895	-0,699063	-3,307237	-4,669406	-27,711925	8,653338	14,020369	0,064173	-0,088324	-1,023496	-6,987747	-1,810280	1,278895	0,064173	-0,088324	-1,023496	-6,987747	-1,810280	1,278895
14:41:35,88	0,383006	3,293942	-0,117000	0,457991	0,391973	0,973012	0,404483	-0,101197	-3,467917	-0,527202	9,234662	1,486650	-0,621185	-3,080527	-5,306867	-14,605362	4,089984	13,878913	0,404483	-0,101197	-3,467917	-8,471187	-22,517233	1,486650	0,404483	-0,101197	-3,467917	-8,471187	-22,517233	1,486650
14:41:35,93	0,383006	3,293942	-0,117000	0,457991	0,391973	0,973012	0,169207	-0,055286	-4,105377	-0,313289	10,632597	1,345194	-0,527885	-2,933883	-1,679130	-15,195970	4,498348	13,753775	0,169207	-0,055286	-4,105377	-4,653233	-2,650129	1,345194	0,169207	-0,055286	-4,105377	-4,653233	-2,650129	1,345194
14:41:35,98	0,382998	3,294006	-0,116994	0,457973	0,341974	0,973011	-0,004440	-0,062764	-0,477640	0,133926	0,887289	1,220055	-0,536941	-2,976778	-0,999205	-18,850339	5,871007	13,796414	-0,004440	-0,062764	-0,477640	-4,793057	1,235853	1,220055	-0,004440	-0,062764	-0,477640	-4,793057	1,235853	1,220055
14:41:36,03	0,382998	3,294006	-0,116994	0,457973	0,341974	0,973011	0,037235	-0,076369	0,202285	0,202939	-0,796676	1,262694	-0,536928	-2,975291	-1,025244	-18,788080	5,857181	13,772637	0,037235	-0,076369	0,202285	-5,792006	-3,719659	1,262694	0,037235	-0,076369	0,202285	-5,792006	-3,719659	1,262694
14:41:36,08	0,382998	3,294006	-0,116994	0,457973	0,341974	0,973011	0,035941	-0,075637	0,176246	0,184041	-0,803148	1,238918	-0,539390	-2,979565	-1,034191	-18,836386	5,871012	13,773116	0,035941	-0,075637	0,176246	-5,753458	-3,624530	1,238918	0,035941	-0,075637	0,176246	-5,753458	-3,624530	1,238918
14:41:36,13	0,382998	3,294006	-0,116994	0,457973	0,341974	0,973011	0,040873	-0,075642	0,167298	0,172109	-0,595419	1,239397	-0,535253	-2,974290	-1,040419	-18,801364	5,858509	13,763107	0,040873	-0,075642	0,167298	-5,765756	-3,803984	1,239397	0,040873	-0,075642	0,167298	-5,765756	-3,803984	1,239397
14:41:36,18	0,382998	3,294006	-0,116994	0,457973	0,341974	0,973011	0,034237	-0,076586	0,161070	0,227921	-0,903920	1,229388	-0,538289	-2,977229	-1,047419	-18,831948	5,842524	13,766208	0,034237	-0,076586	0,161070	-5,784110	-3,591544	1,229388	0,034237	-0,076586	0,161070	-5,784110	-3,591544	1,229388
14:41:36,23	0,382998	3,294006	-0,116994	0,457973	0,341974	0,973011	0,038301	-0,075427	0,154071	0,138482	-0,711123	1,232489	-0,541139	-2,974210	-1,053211	-18,761747	5,835969	13,797827	0,038301	-0,075427	0,154071	-5,782514	-3,717715	1,232489	0,038301	-0,075427	0,154071	-5,782514	-3,717715	1,232489
14:41:36,28	0,382998	3,294006	-0,116994	0,457973	0,341974	0,973011	0,037111	-0,071449	0,148279	-0,038913	-0,708930	1,264108	-0,538323	-2,973444	-1,055944	-18,792132	5,770766	13,798315	0,037111	-0,071449	0,148279	-5,647693	-3,622107	1,264108	0,037111	-0,071449	0,148279	-5,647693	-3,622107	1,264108
14:41:36,33	0,382998	3,294006	-0,116994	0,457973	0,341974	0,973011	0,035040	-0,073505	0,145545	-0,003671	-0,810312	1,264595	-0,539381	-2,974745	-1,060986	-18,759054	5,850549	13,788687	0,035040	-0,073505	0,145545	-5,773831	-3,560949	1,264595	0,035040	-0,073505	0,145545	-5,773831	-3,560949	1,264595
14:41:36,38	0,382998	3,294006	-0,116994	0,457973	0,341974	0,973011	0,036695	-0,073239	0,140504	0,068122	-0,735476	1,254967	-0,533554	-2,973931	-1,059847	-18,789397	5,843550	13,764983	0,036695	-0,073239	0,140504	-5,681145	-3,616064	1,254967	0,036695	-0,073239	0,140504	-5,681145	-3,616064	1,254967
14:41:36,43	0,382998	3,294006	-0,116994	0,457973	0,341974	0,973011	0,033077	-0,077879	0,141643	0,288145	-0,946400	1,231264	-0,537674	-2,974229	-1,066058	-18,773921	5,839195	13,772553	0,033077	-0,077879	0,141643	-5,825325	-3,542959	1,231264	0,033077	-0,077879	0,141643	-5,825325	-3,542959	1,231264
14:41:36,48	0,382998	3,294006	-0,116994	0,457973	0,341974	0,973011	0,035395	-0,074460	0,135432	0,114338	-0,810282	1,238834	-0,538315	-2,975346	-1,070355	-18,784595	5,806068	13,744869	0,035395	-0,074460	0,135432	-5,730763	-3,588807	1,238834	0,035395	-0,074460	0,135432	-5,730763	-3,588807	1,238834
14:41:36,53	0,382998	3,294006	-0,116994	0,457973	0,341974	0,973011	0,036682	-0,074463	0,131134	0,080469	-0,736025	1,211150	-0,539518	-2,977997	-1,071463	-18,791231	5,801855	13,812708	0,036682	-0,074463	0,131134	-5,764868	-3,615599	1,211150	0,036682	-0,074463	0,131134	-5,764868	-3,615599	1,211150
14:41:36,58	0,382998	3,294006	-0,116994	0,457973	0,341974	0,973011	0,039580	-0,074747	0,130026	0,088271	-0,588990	1,278988	-0,538889	-2,978737	-1,071868	-18,789086	5,834873	13,784918	0,039580	-0,074747	0,130026	-5,779361	-3,696027	1,278988	0,039580	-0,074747	0,130026	-5,779361	-3,696027	1,278988
14:41:36,63	0,382998	3,294006	-0,116994	0,457973	0,341974	0,973011	0,039906	-0,075661	0,129621	0,165457	-0,586681	1,251198	-0,540078	-2,974697	-1,075389	-18,776400	5,830078	13,772635	0,039906	-0,075661	0,129621	-5,773911	-3,719321	1,251198	0,039906	-0,075661	0,129621	-5,773911	-3,719321	1,251198
14:41:36,68	0,382998	3,294006	-0,116994	0,457973	0,341974	0,973011	0,037002	-0,072611	0,126100	0,009072	-0,724322	1,238915	-0,536566	-2,976736	-1,072652	-18,791329	5,817688	13,785565	0,037002	-0,072611	0,126100	-5,690908	-3,628973	1,238915	0,037002	-0,072611	0,126100	-5,690908	-3,628973	1,238915
14:41:36,73	0,382998	3,294006	-0,116994	0,457973	0,341974	0,973011	0,037012	-0,076673	0,128838	0,202104	-0,730525	1,251846	-0,538935	-2,976429	-1,077709	-18,795944	5,844324	13,789179	0,037012	-0,076673	0,128838	-5,816748	-3,635977	1,251846	0,037012	-0,076673	0,128838	-5,816748	-3,635977	1,251846
14:41:36,78	0,382998	3,294006	-0,116994	0,457973	0,341974	0,973011	0,037930	-0,074467	0,123781	0,108144	-0,700092	1,255460	-0,536633	-2,976988	-1,074600	-18,803644	5,772250	13,785373	0,037930	-0,074467	0,123781	-5,737524	-3,677626	1,255460	0,037930	-0,074467	0,123781	-5,737524	-3,677626	1,255460
14:41:36,83	0,382998	3,294006	-0,116994	0,457973	0,341974	0,973011	0,037264	-0,076741	0,126890	0,160128	-0,705375	1,251653	-0,538418	-2,977113	-1,080437	-18,804479	5,780015	13,779165	0,037264	-0,076741	0,126890	-5,864054	-3,630597	1,251653	0,037264	-0,076741	0,126890	-5,864054	-3,630597	1,251653
14:41:36,88	0,382998	3,294006	-0,116994	0,457973	0,341974	0,973011	0,038264	-0,075258	0,121052	0,089291	-0,657964	1,245446	-0,537194	-2,975583	-1,080826	-18,786342	5,800566	13,775466	0,038264	-0,075258	0,121052	-5,818434	-3,661712	1,245446	0,038264	-0,075258	0,121052	-5,818434	-3,661712	1,245446
14:41:36,93	0,382998	3,294006	-0,116994	0,457973	0,341974	0,973011	0,036328	-0,075552	0,120664	0,131473	-0,753216	1,241747	-0,535969	-2,973533	-1,080456	-18,765626	5,808094	13,746715	0,036328	-0,075552	0,120664	-5,799373	-3,604970	1,241747	0,036328	-0,075552	0,120664	-5,799373	-3,604970	1,241747
14:41:36,98	0,382998	3,294006	-0,116994	0,457973	0,341974	0,973011	0,033939	-0,075588	0,121033	0,150220	-0,863265	1,212996	-0,537770	-2,976216	-1,083141	-18,760720	5,754530	13,779789	0,033939	-0,075588	0,121033	-5,783448	-3,527485	1,212996	0,033939	-0,075588	0,121033	-5,783448	-3,527485	1,212996
14:41:37,03	0,382998	3,294006	-0,116994	0,457973	0,341974	0,973011	0,037164	-0,075370	0,118349	0,094927	-0,664536	1,246069	-0,537787	-2,973607	-1,080420	-18,765762	5,757731	13,798052	0,037164	-0,075370	0,118349	-5,821595	-3,581916	1,246069	0,037164	-0,075370	0,118349	-5,821595	-3,581916	1,246069
14:41:37,08	0,382998	3,294006	-0,116994	0,457973	0,341974	0,973011	0,034913	-0,074051	0,121070	0,026589	-0,787565	1,264333	-0,538897	-2,975441	-1,083157	-18,745875	5,779183	13,756130	0,034913	-0,074051	0,121070	-5,786389	-3,528227	1,264333	0,034913	-0,074051	0,121070	-5,786389	-3,528227	1,264333
14:41:37,13	0,382998	3,294006	-0,116994	0,457973	0,341974	0,973011	0,037056	-0,074007	0,118333	0,052834	-0,669632	1,222411	-0,536631	-2,972457	-1,085695	-18,768319	5,761920	13,767070	0,037056	-0,074007	0,118333	-5,756708	-3,578520	1,222411	0,037056	-0,074007	0,118333	-5,756708	-3,578520	1,222411
14:41:37,18	0,382998	3,294006	-0,116994	0,457973	0,341974	0,973011	0,033339	-0,074476	0,115794	0,051077	-0,873727	1,233350	-0,535474	-2,975234	-1,085904	-18,790462	5,769732	13,744044	0,033339	-0,074476	0,115794	-5,795322	-3,490823	1,233350	0,033339	-0,074476	0,115794	-5,795322	-3,490823	1,233350
14:41:37,23	0,382998	3,294006	-0,116994	0,457973	0,341974	0,973011	0,035165	-0,076868	0,115586	0,171112	-0,801832	1,210325	-0,537811	-2,974027	-1,087438	-18,767946	5,757518	13,768356	0,035165	-0,076868	0,115586	-5,862994	-3,562307	1,210325	0,035165	-0,076868	0,115586	-5,862994	-3,562307	1,210325
14:41:37,28	0,382998	3,294006	-0,116994	0,457973	0,341974	0,973011	0,035288	-0,074240	0,114052	0,035154	-0,769850	1,234637	-0,539607	-2,974604	-1,087332	-18,792306	5,777894	13,751841	0,035288	-0,074240	0,114052	-5,792681	-3,539949	1,234637	0,035288	-0,074240	0,114052	-5,792681	-3,539949	1,234637
14:41:37,33	0,382998	3,294006	-0,116994	0,457973	0,341974	0,973011	0,036686	-0,072973	0,114157	-0,025254	-0,728443	1,218121	-0,536683	-2,975764	-1,087809	-18,798833	5,778330	13,798574	0,036686	-0,072973	0,114157	-5,753645	-3,608278	1,218121	0,036686	-0,072973	0,114157	-5,753645	-3,608278	1,218121
14:41:37,38	0,382998	3,294006	-0,116994	0,457973	0,341974	0,973011	0,036228	-0,076086	0,113681	0,133705	-0,758111	1,264855	-0,537890	-2,977792	-1,088611	-18,819318	5,777181	13,769655	0,036228	-0,076086	0,113681	-5,839009	-3,602022	1,264855	0,036228	-0,076086	0,113681	-5,839009	-3,602022	1,264855
14:41:37,43	0,382998	3,294006	-0,116994	0,457973	0,341974	0,973011	0,038588	-0,076054	0,112879	0,120843	-0,652548	1,235936	-0,540208	-2,974474	-1,090938	-18,787250	5,777773	13,780542	0,038588	-0,076054	0,112879	-5,849419	-3,681733	1,235936	0,038588	-0,076054	0,112879	-5,849419	-3,681733	1,235936
14:41:37,48	0,382998	3,294006	-0,116994	0,457973	0,341974	0,973011	0,036874	-0,072387	0,110552	-0,053301	-0,714228	1,246823	-0,539605	-2,978226	-1,088221	-18,798512	5,778629	13,759199	0,036874	-0,072387	0,110552	-5,735693	-3,608821	1,246823	0,036874	-0,072387	0,110552	-5,735693	-3,608821	1,246823
14:41:37,53	0,382998	3,294006	-0,116994	0,457973	0,341974	0,973011	0,039822	-0,074786	0,113269	0,066570	-0,571099	1,225480	-0,535459	-2,977266	-1,089761	-18,771503	5,747058	13,759707	0,039822	-0,074786	0,113269	-5,804163	-3,697133	1,225480	0,039822	-0,074786	0,113269	-5,804163	-3,697133	1,225480
14:41:37,58	0,382998	3,294006	-0,116994	0,457973	0,341974	0,973011	0,036917	-0,077897	0,111729	0,214458	-0,682967	1,225987	-0,534825	-2,974970	-1,090525	-18,738395	5,737782	13,769674	0,036917	-0,077897	0,111729	-5,900418	-3,580982	1,225987	0,036917	-0,077897	0,111729	-5,900418	-3,580982	1,225987
14:41:37,63	0,382998	3,294006	-0,116994	0,457973	0,341974	0,973011	0,034612	-0,077298	0,110965	0,191844	-0,769541	1,235955	-0,540797	-2,975716	-1,091695	-18,775775	5,744807	13,794078	0,034612	-0,077298	0,110965	-5,876030	-3,486575	1,235955	0,034612	-0,077298	0,110965	-5,876030	-3,486575	1,235955
14:41:37,68	0,382998	3,294006	-0,116994	0,457973	0,341974	0,973011	0,038245	-0,072498	0,109795	-0,070324	-0,616526	1,260359	-0,536064	-2,975274	-1,092465	-18,774170	5,775520	13,796398	0,038245	-0,072498	0,109795	-5,761455	-3,618726	1,260359	0,038245	-0,072498	0,109795	-5,761455	-3,618726	1,260359
14:41:37,73	0,382998	3,294006	-0,116994	0,457973	0,341974	0,973011	0,035495	-0,076376	0,109024	0,158732	-0,773456	1,262679	-0,538431	-2,977895	-1,093621	-18,786192	5,786226	13,806460	0,035495	-0,076376	0,109024	-5,836820	-3,559837	1,262679	0,035495	-0,076376	0,109024	-5,836820	-3,559837	1,262679
14:41:37,78	0,382998	3,294006	-0,116994	0,457973	0,341974	0,973011	0,038948	-0,075637	0,107868	0,123547	-0,609680	1,272741	-0,539003	-2,978510	-1,094420	-18,771682	5,753135	13,766786	0,038948	-0,075637	0,107868	-5,813969	-3,667098	1,272741	0,038948	-0,075637	0,107868	-5,813969	-3,667098	1,272741
14:41:37,83	0,382998	3,294006	-0,116994	0,457973	0,341974	0,973011	0,039767	-0,075449	0,107070	0,092364	-0,537978	1,233067	-0,534312	-2,978232	-1,093644	-18,787646	5,767689	13,767796	0,039767	-0,075449	0,107070	-5,830387	-3,659690	1,233067	0,039767	-0,075449	0,107070	-5,830387	-3,659690	1,233067
14:41:37,88	0,382998	3,294006	-0,116994	0,457973	0,341974	0,973011	0,037181	-0,079372	0,107846	0,301001	-0,693576	1,234077	-0,536681	-2,976369	-1,095594	-18,779070	5,752150	13,768264	0,037181	-0,079372	0,107846	-5,929733	-3,612253	1,234077	0,037181	-0,079372	0,107846	-5,929733	-3,612253	1,234077
14:41:37,93	0,382998	3,294006	-0,116994	0,457973	0,341974	0,973011	0,036751	-0,076390	0,105895	0,136731	-0,700704	1,234545	-0,538433	-2,975426	-1,094433	-18,774688	5,760051	13,767603	0,036751	-0,076390	0,105895	-5,859860	-3,585679	1,234545	0,036751	-0,076390	0,105895	-5,859860	-3,585679	1,234545
14:41:37,98	0,382998	3,294006	-0,116994	0,457973	0,341974	0,973011	0,036811	-0,074401	0,107056	0,042339	-0,697752	1,233883	-0,536673	-2,975105	-1,095951	-18,762035	5,739152	13,806840	0,036811	-0,074401	0,107056	-5,798121	-3,587418	1,233883	0,036811	-0,074401	0,107056	-5,798121	-3,587418	1,233883
14:41:38,03	0,382998	3,294006	-0,116994	0,457973	0,341974	0,973011	0,035653	-0,075765	0,105538	0,101489	-0,736576	1,273121	-0,535490	-2,976359	-1,095201	-18,773366	5,750117	13,768109	0,035653	-0,075765	0,105538	-5,846035	-3,535316	1,273121	0,035653	-0,075765	0,105538	-5,846035	-3,535316	1,273121
14:41:38,08	0,382998	3,294006	-0,116994	0,457973	0,341974	0,973011	0,036147	-0,077416	0,106288	0,191172	-0,726151	1,234389	-0,536651	-2,979433	-1,097794	-18,760514	5,733637	13,786538	0,036147	-0,077416	0,106288	-5,885957	-3,563719	1,234389	0,036147	-0,077416	0,106288	-5,885957	-3,563719	1,234389
14:41:38,13	0,382998	3,294006	-0,116994	0,457973	0,341974	0,973011	0,039390	-0,077947	0,103696	0,210960	-0,538154	1,252819	-0,536216	-2,976841	-1,097914	-18,815241	5,710626	13,802644	0,039390	-0,077947	0,103696	-5,907885	-3,630284	1,252819	0,039390	-0,077947	0,103696	-5,907885	-3,630284	1,252819
14:41:38,18	0,382998	3,294006	-0,116994	0,457973	0,341974	0,973011	0,036928	-0,077028	0,103575	0,115873	-0,702097	1,268924	-0,536597	-2,975984	-1,099425	-18,709290	5,700160	13,802200	0,036928	-0,077028	0,103575	-5,930820	-3,600915	1,268924	0,036928	-0,077028	0,103575	-5,930820	-3,600915	1,268924
14:41:38,23	0,382998	3,294006	-0,116994	0,457973	0,341974	0,973011	0,036377	-0,076270	0,102065	0,120354	-0,633755	1,268481	-0,534291	-2,976358	-1,095559	-18,756464	5,741621	13,797158	0,036377	-0,076270	0,102065	-5,866814	-3,489327	1,268481	0,036377	-0,076270	0,102065	-5,866814	-3,489327	1,268481
14:41:38,28	0,382998	3,294006	-0,116994	0,457973	0,341974	0,973011	0,035547	-0,078454	0,105931	0,246236	-0,738470	1,263439	-0,539619	-2,975288	-1,098307	-18,762822	5,742537	13,781205	0,035547	-0,078454	0,105931	-5,912368	-3,528931	1,263439	0,035547	-0,078454	0,105931	-5,912368	-3,528931	1,263439
14:41:38,33	0,382998	3,294006	-0,116994	0,457973	0,341974	0,973011	0,037285	-0,073305	0,103183	-0,023893	-0,654069	1,247486	-0,539024	-2,973105	-1,100253	-18,747261	5,733224	13,779935	0,037285	-0,073305	0,103183	-5,778308	-3,580947	1,247486	0,037285	-0,073305	0,103183	-5,778308	-3,580947	1,247486
14:41:38,38	0,382998	3,294006	-0,116994	0,457973	0,341974	0,973011	0,035097	-0,072729	0,101237	-0,054125	-0,749723	1,246216	-0,536137	-2,978836	-1,098316	-18,790246	5,717132	13,758951	0,035097	-0,072729	0,101237	-5,763330	-3,504826	1,246216	0,035097	-0,072729	0,101237	-5,763330	-3,504826	1,246216
14:41:38,43	0,382998	3,294006	-0,116994	0,457973	0,341974	0,973011	0,038616	-0,078094	0,103174	0,189461	-0,595913	1,225232	-0,535507	-2,975693	-1,097930	-18,770365	5,737018	13,759724	0,035579	-0,077069	0,103559	-5,886601	-3,539499	1,226005	0,035579	-0,077069	0,103559	-5,886601	-3,539499	1,226005
14:41:38,48	0,382998	3,294006	-0,116994	0,457973	0,341974	0,973011	0,035579	-0,077069	0,103559	0,163278	-0,746577	1,226005	-0,539591	-2,975814	-1,102962	-18,748576	5,761895	13,782016	0,035579	-0,077069	0,103559	-5,886601	-3,539499	1,226005	0,035579	-0,077069	0,103559	-5,886601	-3,539499	1,226005
14:41:38,53	0,382998	3,294006	-0,116994	0,457973	0,341974	0,973011	0,037726	-0,073592	0,098528	0,014941	-0,628502	1,248296	-0,532537	-2,974630	-1,101027	-18,743005	5,717171	13,761362	0,037726	-0,073592	0,098528	-5,762038	-3,589963	1,248296	0,037726	-0,073592	0,098528	-5,762038	-3,589963	1,248296
14:41:38,58	0,382998	3,294006	-0,116994	0,457973	0,341974	0,973011	0,033174	-0,079109	0,100463	0,265897	-0,838009	1,227643	-0,538467	-2,977156	-1,101798	-18,777339	5,756738	13,786278	0,033174	-0,079109	0,100463	-5,944194	-3,442153	1,227643	0,033174	-0,079109	0,100463	-5,944194	-3,442153	1,227643
14:41:38,63	0,382998	3,294006	-0,116994	0,457973	0,341974	0,973011	0,038326	-0,075237	0,099691	0,081610	-0,619614	1,252559	-0,537612	-2,974306	-1,101218	-18,734910	5,741676	13,771042	0,038326	-0,075237	0,099691	-5,824466	-3,628204	1,252559	0,038326	-0,075237	0,099691	-5,824466	-3,628204	1,252559
14:41:38,68	0,382998	3,294006	-0,116994	0,457973	0,341974	0,973011	0,035430	-0,074552	0,100271	0,054195	-0,725910	1,237323	-0,537945	-2,979297	-1,100648	-18,797961	5,695844	13,764232	0,035430	-0,074552	0,100271	-5,798160	-3,507195	1,237323	0,035430	-0,074552	0,100271	-5,798160	-3,507195	1,237323
14:41:38,73	0,382998	3,294006	-0,116994	0,457973	0,341974	0,973011	0,039919	-0,076759	0,100842	0,097715	-0,524192	1,230512	-0,538453	-2,978562	-1,101034	-18,777943	5,753554	13,761286	0,039919	-0,076759	0,100842	-5,927849	-3,657830	1,230512	0,039919	-0,076759	0,100842	-5,927849	-3,657830	1,230512
14:41:38,78	0,382998	3,294006	-0,116994	0,457973	0,341974	0,973011	0,039537	-0,075952	0,100456	0,115741	-0,555581	1,227566	-0,539669	-2,976020	-1,100282	-18,788859	5,745730	13,751166	0,039537	-0,075952	0,100456	-5,846478	-3,659222	1,227566	0,039537	-0,075952	0,100456	-5,846478	-3,659222	1,227566
14:41:38,83	0,382998	3,294006	-0,116994	0,457973	0,341974	0,973011	0,037943	-0,073628	0,101208	-0,017349	-0,643978	1,217447	-0,537295	-2,977319	-1,102194	-18,772262	5,728724	13,771212	0,037943	-0,073628	0,101208	-5,797121	-3,622539	1,217447	0,037943	-0,073628	0,101208	-5,797121	-3,622539	1,217447
14:41:38,88	0,382998	3,294006	-0,116994	0,457973	0,341974	0,973011	0,037882	-0,076333	0,099296	0,116880	-0,624302	1,237493	-0,539609	-2,974749	-1,102180	-18,743508	5,729436	13,790293	0,037882	-0,076333	0,099296	-5,875232	-3,598032	1,237493	0,037882	-0,076333	0,099296	-5,875232	-3,598032	1,237493
14:41:38,93	0,382998	3,294006	-0,116994	0,457973	0,341974	0,973011	0,036813	-0,073043	0,099309	-0,039163	-0,655363	1,256574	-0,535036	-2,976071	-1,102191	-18,800568	5,698679	13,795340	0,036813	-0,073043	0,099309	-5,773076	-3,545149	1,256574	0,036813	-0,073043	0,099309	-5,773076	-3,545149	1,256574
14:41:38,98	0,382998	3,294006	-0,116994	0,457973	0,341974	0,973011	0,035671	-0,077666	0,099299	0,146022	-0,748760	1,261621	-0,533770	-2,974451	-1,103748	-18,765087	5,728894	13,777969	0,035671	-0,077666	0,099299	-5,950728	-3,548934	1,261621	0,035671	-0,077666	0,099299	-5,950728	-3,548934	1,261621
14:41:39,03	0,382998	3,294006	-0,116994	0,457973	0,341974	0,973011	0,033635	-0,077952	0,097742	0,204817	-0,838999	1,244250	-0,537375	-2,974631	-1,106064	-18,724795	5,728311	13,779508	0,033635	-0,077952	0,097742	-5,914409	-3,479367	1,244250	0,033635	-0,077952	0,097742	-5,914409	-3,479367	1,244250
14:41:39,08	0,382998	3,294006	-0,116994	0,457973	0,341974	0,973011	0,035594	-0,074920	0,095425	0,066794	-0,701974	1,245788	-0,536714	-2,973053	-1,104537	-18,752803	5,706305	13,767608	0,035594	-0,074920	0,095425	-5,814420	-3,496081	1,245788	0,035594	-0,074920	0,095425	-5,814420	-3,496081	1,245788
14:41:39,13	0,382998	3,294006	-0,116994	0,457973	0,341974	0,973011	0,033897	-0,074703	0,096952	0,022444	-0,803455	1,233889	-0,539166	-2,978304	-1,105432	-18,776963	5,745711	13,773306	0,033897	-0,074703	0,096952	-5,841728	-3,464371	1,233889	0,033897	-0,074703	0,096952	-5,841728	-3,464371	1,233889
14:41:39,18	0,382998	3,294006	-0,116994	0,457973	0,341974	0,973011	0,039670	-0,075205	0,096058	0,070581	-0,543880	1,239586	-0,536710	-2,976201	-1,103738	-18,767338	5,732487	13,787025	0,039670	-0,075205	0,096058	-5,832977	-3,657984	1,239586	0,039670	-0,075205	0,096058	-5,832977	-3,657984	1,239586
14:41:39,23	0,382998	3,294006	-0,116994	0,457973	0,341974	0,973011	0,036620	-0,076280	0,097751	0,119888	-0,687524	1,253305	-0,538442	-2,976632	-1,106444	-18,740964	5,717659	13,792406	0,036620	-0,076280	0,097751	-5,868128	-3,562216	1,253305	0,036620	-0,076280	0,097751	-5,868128	-3,562216	1,253305
14:41:39,28	0,382998	3,294006	-0,116994	0,457973	0,341974	0,973011	0,037860	-0,074996	0,095046	0,053438	-0,592822	1,258687	-0,533194	-2,974755	-1,106060	-18,760941	5,716509	13,798372	0,037860	-0,074996	0,095046	-5,833743	-3,564805	1,258687	0,037860	-0,074996	0,095046	-5,833743	-3,564805	1,258687
14:41:39,33	0,382998	3,294006	-0,116994	0,457973	0,341974	0,973011	0,033611	-0,078602	0,095429	0,229984	-0,830490	1,264653	-0,540171	-2,976135	-1,106872	-18,738702	5,751412	13,745048	0,033611	-0,078602	0,095429	-5,940297	-3,468934	1,264653	0,033611	-0,078602	0,095429	-5,940297	-3,468934	1,264653
14:41:39,38	0,382998	3,294006	-0,116994	0,457973	0,341974	0,973011	0,038294	-0,073250	0,094618	-0,006995	-0,585161	1,211329	-0,536741	-2,975646	-1,105304	-18,770392	5,709698	13,777665	0,038294	-0,073250	0,094618	-5,757111	-3,591229	1,211329	0,038294	-0,073250	0,094618	-5,757111	-3,591229	1,211329
14:41:39,43	0,382998	3,294006	-0,116994	0,457973	0,341974	0,973011	0,036156	-0,075977	0,096186	0,082821	-0,702940	1,243946	-0,533124	-2,978315	-1,106839	-18,731579	5,690665	13,758439	0,036156	-0,075977	0,096186	-5,881338	-3,541150	1,243946	0,036156	-0,075977	0,096186	-5,881338	-3,541150	1,243946
14:41:39,48	0,382998	3,294006	-0,116994	0,457973	0,341974	0,973011	0,036658	-0,080443	0,094651	0,318012	-0,633692	1,224720	-0,537258	-2,977212	-1,106055	-18,743665	5,725385	13,787719	0,036658	-0,080443	0,094651	-5,996781	-3,511332	1,224720	0,036658	-0,080443	0,094651	-5,996781	-3,511332	1,224720
14:41:39,53	0,382998	3,294006	-0,116994	0,457973	0,341974	0,973011	0,037770	-0,076312	0,095434	0,127196	-0,603692	1,254000	-0,541405	-2,978618	-1,106834	-18,744069	5,688799	13,786100	0,037770	-0,076312	0,095434	-5,863270	-3,568629	1,254000	0,037770	-0,076312	0,095434	-5,863270	-3,568629	1,254000
14:41:39,58	0,382998	3,294006	-0,116994	0,457973	0,341974	0,973011	0,041061	-0,073423	0,094656	-0,054886	-0,414616	1,252380	-0,538167	-2,976868	-1,106406	-18,751340	5,708738	13,760724	0,041061	-0,073423	0,094656	-5,818613	-3,637897	1,252380	0,041061	-0,073423	0,094656	-5,818613	-3,637897	1,252380
14:41:39,63	0,382998	3,294006	-0,116994	0,457973	0,341974	0,973011	0,037926	-0,075352	0,095084	0,059065	-0,593875	1,227004	-0,539665	-2,978243	-1,108987	-18,769748	5,738364	13,781139	0,037926	-0,075352	0,095084	-5,856105	-3,571100	1,227004	0,037926	-0,075352	0,095084	-5,856105	-3,571100	1,227004
14:41:39,68	0,382998	3,294006	-0,116994	0,457973	0,341974	0,973011	0,039866	-0,074743	0,092503	0,043806	-0,523764	1,247419	-0,535542	-2,975645	-1,105661	-18,753489	5,701202	13,806715	0,039866	-0,074743	0,092503	-5,823492	-3,653257	1,247419	0,039866	-0,074743	0,092503	-5,823492	-3,653257	1,247419
14:41:39,73	0,382998	3,294006	-0,116994	0,457973	0,341974	0,973011	0,035555	-0,077014	0,095828	0,137885	-0,715259	1,272996	-0,536684	-2,971616	-1,106573	-18,739452	5,732931	13,774626	0,035555	-0,077014	0,095828	-5,907749	-3,506362	1,272996	0,035555	-0,077014	0,095828	-5,907749	-3,506362	1,272996
14:41:39,78	0,382998	3,294006	-0,116994	0,457973	0,341974	0,973011	0,032637	-0,074010	0,094917	0,016166	-0,870727	1,240907	-0,535972	-2,972825	-1,108998	-18,745058	5,721528	13,775738	0,032637	-0,074010	0,094917	-5,793641	-3,432730	1,240907	0,032637	-0,074010	0,094917	-5,793641	-3,432730	1,240907
14:41:39,83	0,382998	3,294006	-0,116994	0,457973	0,341974	0,973011	0,033328	-0,075232	0,092492	0,067012	-0,833938	1,242018	-0,532784	-2,976977	-1,103811	-18,766122	5,714340	13,764428	0,033328	-0,075232	0,092492	-5,838693	-3,450201	1,242018	0,033328	-0,075232	0,092492	-5,838693	-3,450201	1,242018
14:41:39,88	0,382998	3,294006	-0,116994	0,457973	0,341974	0,973011	0,035329	-0,080069	0,097679	0,301773	-0,744525	1,230708	-0,537904	-2,973628	-1,106862	-18,755571	5,711577	13,778619	0,035329	-0,080069	0,097679	-5,983627	-3,517879	1,230708	0,035329	-0,080069	0,097679	-5,983627	-3,517879	1,230708
14:41:39,93	0,382998	3,294006	-0,116994	0,457973	0,341974	0,973011	0,034989	-0,073960	0,094628	-0,012990	-0,751682	1,244900	-0,536763	-2,977574	-1,108783	-18,773693	5,700011	13,793752	0,034989	-0,073960	0,094628	-5,818866	-3,498353	1,244900	0,034989	-0,073960	0,094628	-5,818866	-3,498353	1,244900
14:41:39,98	0,382998	3,294006	-0,116994	0,457973	0,341974	0,973011	0,037836	-0,076921	0,092706	0,121913	-0,613572	1,260032	-0,540682	-2,974259	-1,110293	-18,763276	5,711434	13,787476	0,037836	-0,076921	0,092706	-5,916416	-3,583698	1,260032	0,037836	-0,076921	0,092706	-5,916416	-3,583698	1,260032
14:41:40,03	0,382998	3,294006	-0,116994	0,457973	0,341974	0,973011	0,036925	-0,071869	0,091196	-0,125703	-0,657646	1,253757	-0,534401	-2,971354	-1,108812	-18,762487	5,718255	13,781034	0,036925	-0,071869	0,091196	-5,767430	-3,556241	1,253757	0,036925	-0,071869	0,091196	-5,767430	-3,556241	1,253757
14:41:40,08	0,382998	3,294006	-0,116994	0,457973	0,341974	0,973011	0,031268	-0,075857	0,092678	0,087966	-0,954517	1,247315	-0,534886	-2,973330	-1,109572	-18,708894	5,685256	13,760131	0,031268	-0,075857	0,092678	-5,866806	-3,409068	1,247315	0,031268	-0,075857	0,092678	-5,866806	-3,409068	1,247315
14:41:40,13	0,382998	3,294006	-0,116994	0,457973	0,341974	0,973011	0,033222	-0,076424	0,091917	0,115690	-0,789979	1,226412	-0,537333	-2,976678	-1,108806	-18,763779	5,692820	13,764396	0,033222	-0,076424	0,091917	-5,883624	-3,397945	1,226412	0,033222	-0,076424	0,091917	-5,883624	-3,397945	1,226412
14:41:40,18	0,382998	3,294006	-0,116994	0,457973	0,341974	0,973011	0,037346	-0,075979	0,092684	0,071652	-0,626882	1,230677	-0,536693	-2,976976	-1,107372	-18,752014	5,718338	13,765902	0,037346	-0,075979	0,092684	-5,892720	-3,558525	1,230677	0,037346	-0,075979	0,092684	-5,892720	-3,558525	1,230677
14:41:40,23	0,382998	3,294006	-0,116994	0,457973	0,341974	0,973011	0,037283	-0,076683	0,094118	0,136221	-0,632713	1,232183	-0,534488	-2,973987	-1,110443	-18,721786	5,666281	13,768636	0,037283	-0,076683	0,094118	-5,883383	-3,559435	1,232183	0,037283	-0,076683	0,094118	-5,883383	-3,559435	1,232183
14:41:40,28	0,382998	3,294006	-0,116994	0,457973	0,341974	0,973011	0,033592	-0,077097	0,091047	0,127802	-0,772428	1,234916	-0,539028	-2,976477	-1,111910	-18,782764	5,674090	13,787421	0,033592	-0,077097	0,091047	-5,924334	-3,409421	1,234916	0,033592	-0,077097	0,091047	-5,924334	-3,409421	1,234916
14:41:40,33	0,382998	3,294006	-0,116994	0,457973	0,341974	0,973011	0,038018	-0,074411	0,089580	-0,035626	-0,598985	1,253701	-0,533794	-2,977040	-1,109933	-18,760166	5,706212	13,804793	0,038018	-0,074411	0,089580	-5,876867	-3,583425	1,253701	0,038018	-0,074411	0,089580	-5,876867	-3,583425	1,253701
14:41:40,38	0,382998	3,294006	-0,116994	0,457973	0,341974	0,973011	0,035890	-0,079225	0,091556	0,253848	-0,706175	1,271074	-0,538230	-2,974157	-1,112402	-18,758208	5,703047	13,776764	0,035890	-0,079225	0,091556	-5,965334	-3,523502	1,271074	0,035890	-0,079225	0,091556	-5,965334	-3,523502	1,271074
14:41:40,43	0,382998	3,294006	-0,116994	0,457973	0,341974	0,973011	0,035611	-0,073943	0,089088	-0,022616	-0,717396	1,243045	-0,537268	-2,975709	-1,113440	-18,725781	5,712119	13,786980	0,035611	-0,073943	0,089088	-5,827103	-3,512834	1,243045	0,035611	-0,073943	0,089088	-5,827103	-3,512834	1,243045
14:41:40,48	0,382998	3,294006	-0,116994	0,457973	0,341974	0,973011	0,036474	-0,075551	0,088050	0,085114	-0,648962	1,253260	-0,536120	-2,977766	-1,111097	-18,746431	5,707045	13,800032	0,036474	-0,075551	0,088050	-5,845668	-3,512164	1,253260	0,036474	-0,075551	0,088050	-5,845668	-3,512164	1,253260
14:41:40,53	0,382998	3,294006	-0,116994	0,457973	0,341974	0,973011	0,037681	-0,077574	0,090393	0,175561	-0,601555	1,266313	-0,537250	-2,975474	-1,111572	-18,764309	5,709587	13,796694	0,037681	-0,077574	0,090393	-5,913981	-3,559490	1,266313	0,037681	-0,077574	0,090393	-5,913981	-3,559490	1,266313
14:41:40,58	0,382998	3,294006	-0,116994	0,457973	0,341974	0,973011	0,036261	-0,075449	0,089917	0,058321	-0,692139	1,262975	-0,538267	-2,974501	-1,111615	-18,778530	5,697657	13,756077	0,036261	-0,075449	0,089917	-5,864406	-3,538618	1,262975	0,036261	-0,075449	0,089917	-5,864406	-3,538618	1,262975
14:41:40,63	0,382998	3,294006	-0,116994	0,457973	0,341974	0,973011	0,035927	-0,074082	0,089874	-0,030170	-0,715857	1,222357	-0,539724	-2,975963	-1,110942	-18,773379	5,697645	13,781389	0,035927	-0,074082	0,089874	-5,845639	-3,536119	1,222357	0,035927	-0,074082	0,089874	-5,845639	-3,536119	1,222357
14:41:40,68	0,382998	3,294006	-0,116994	0,457973	0,341974	0,973011	0,037921	-0,073551	0,090548	-0,055230	-0,607678	1,247670	-0,540864	-2,975231	-1,112679	-18,751743	5,705279	13,790859	0,037921	-0,073551	0,090548	-5,828997	-3,584505	1,247670	0,037921	-0,073551	0,090548	-5,828997	-3,584505	1,247670
14:41:40,73	0,382998	3,294006	-0,116994	0,457973	0,341974	0,973011	0,037858	-0,072198	0,088811	-0,108154	-0,596061	1,257139	-0,537316	-2,976430	-1,110735	-18,757270	5,715480	13,780805	0,037858	-0,072198	0,088811	-5,775715	-3,567902	1,257139	0,037858	-0,072198	0,088811	-5,775715	-3,567902	1,257139
14:41:40,78	0,382998	3,294006	-0,116994	0,457973	0,341974	0,973011	0,037122	-0,075870	0,090755	0,088855	-0,644210	1,247085	-0,536737	-2,972256	-1,111878	-18,732581	5,683436	13,819700	0,037122	-0,075870	0,090755	-5,866949	-3,558289	1,247085	0,037122	-0,075870	0,090755	-5,866949	-3,558289	1,247085
14:41:40,83	0,382998	3,294006	-0,116994	0,457973	0,341974	0,973011	0,033218	-0,074285	0,089612	-0,008975	-0,809816	1,285981	-0,537393	-2,977262	-1,112677	-18,777990	5,679824	13,790611	0,033218	-0,074285	0,089612	-5,840351	-3,417430	1,285981	0,033218	-0,074285	0,089612	-5,840351	-3,417430	1,285981
14:41:40,88	0,382998	3,294006	-0,116994	0,457973	0,341974	0,973011	0,037881	-0,076219	0,088813	0,065780	-0,604854	1,256891	-0,539663	-2,974251	-1,111132	-18,729910	5,664263	13,769352	0,037881	-0,076219	0,088813	-5,917444	-3,578522	1,256891	0,037881	-0,076219	0,088813	-5,917444	-3,578522	1,256891
14:41:40,93	0,382998	3,294006	-0,116994	0,457973	0,341974	0,973011	0,036409	-0,072748	0,090357	-0,104184	-0,632000	1,235632	-0,539092	-2,975303	-1,113862	-18,757923	5,726480	13,768391	0,036409	-0,072748	0,090357	-5,814881	-3,490083	1,235632	0,036409	-0,072748	0,090357	-5,814881	-3,490083	1,235632
14:41:40,98	0,382998	3,294006	-0,116994	0,457973	0,341974	0,973011	0,037034	-0,073768	0,087628	-0,011239	-0,654832	1,234672	-0,535693	-2,975213	-1,110909	-18,725329	5,708366	13,792121	0,037034	-0,073768	0,087628	-5,802051	-3,562033	1,234672	0,037034	-0,073768	0,087628	-5,802051	-3,562033	1,234672
14:41:41,03	0,382998	3,294006	-0,116994	0,457973	0,341974	0,973011	0,035257	-0,076668	0,090581	0,140139	-0,709986	1,258401	-0,537392	-2,979602	-1,116582	-18,788925	5,705750	13,759667	0,035257	-0,076668	0,090581	-5,878274	-3,477641	1,258401	0,035257	-0,076668	0,090581	-5,878274	-3,477641	1,258401
14:41:41,08	0,382998	3,294006	-0,116994	0,457973	0,341974	0,973011	0,039907	-0,077391	0,084907	0,143675	-0,521933	1,225948	-0,536208	-2,977073	-1,111137	-18,788545	5,706985	13,776350	0,039907	-0,077391	0,084907	-5,931500	-3,654644	1,225948	0,039907	-0,077391	0,084907	-5,931500	-3,654644	1,225948
14:41:41,13	0,382998	3,294006	-0,116994	0,457973	0,341974	0,973011	0,037125	-0,077151	0,090353	0,132474	-0,666905	1,242630	-0,535815	-2,977566	-1,112564	-18,778392	5,678703	13,764090	0,037125	-0,077151	0,090353	-5,923891	-3,581200	1,242630	0,037125	-0,077151	0,090353	-5,923891	-3,581200	1,242630
14:41:41,18	0,382998	3,294006	-0,116994	0,457973	0,341974	0,973011	0,037355	-0,077738	0,088925	0,143593	-0,631982	1,230370	-0,537387	-2,977235	-1,116944	-18,760993	5,663488	13,792514	0,037355	-0,077738	0,088925	-5,958868	-3,564375	1,230370	0,037355	-0,077738	0,088925	-5,958868	-3,564375	1,230370
14:41:41,23	0,382998	3,294006	-0,116994	0,457973	0,341974	0,973011	0,037855	-0,076211	0,084546	0,059694	-0,583330	1,258794	-0,534954	-2,978353	-1,113075	-18,754761	5,704911	13,752916	0,037855	-0,076211	0,084546	-5,922871	-3,554939	1,258794	0,037855	-0,076211	0,084546	-5,922871	-3,554939	1,258794
14:41:41,28	0,382998	3,294006	-0,116994	0,457973	0,341974	0,973011	0,037607	-0,078878	0,088414	0,237349	-0,611557	1,219197	-0,536203	-2,977442	-1,116199	-18,784871	5,723057	13,760472	0,037607	-0,078878	0,088414	-5,954547	-3,563673	1,219197	0,037607	-0,078878	0,088414	-5,954547	-3,563673	1,219197
14:41:41,33	0,382998	3,294006	-0,116994	0,457973	0,341974	0,973011	0,037442	-0,077340	0,085290	0,158062	-0,655287	1,226753	-0,539615	-2,974458	-1,115401	-18,714322	5,706311	13,768269	0,037442	-0,077340	0,085290	-5,913146	-3,594448	1,226753	0,037442	-0,077340	0,085290	-5,913146	-3,594448	1,226753
14:41:41,38	0,382998	3,294006	-0,116994	0,457973	0,341974	0,973011	0,036563	-0,072893	0,086089	-0,052399	-0,631490	1,234549	-0,537326	-2,975983	-1,113070	-18,743750	5,676452	13,771211	0,036563	-0,072893	0,086089	-5,774532	-3,501703	1,234549	0,036563	-0,072893	0,086089	-5,774532	-3,501703	1,234549
14:41:41,43	0,382998	3,294006	-0,116994	0,457973	0,341974	0,973011	0,036740	-0,075638	0,088420	0,049745	-0,632845	1,237491	-0,534925	-2,977337	-1,116151	-18,710351	5,649657	13,776943	0,036740	-0,075638	0,088420	-5,887836	-3,516947	1,237491	0,036740	-0,075638	0,088420	-5,887836	-3,516947	1,237491
14:41:41,48	0,382998	3,294006	-0,116994	0,457973	0,341974	0,973011	0,036712	-0,078394	0,085339	0,186569	-0,591988	1,243223	-0,538035	-2,976082	-1,115399	-18,795516	5,688847	13,807336	0,036712	-0,078394	0,085339	-5,967385	-3,473879	1,243223	0,036712	-0,078394	0,085339	-5,967385	-3,473879	1,243223
14:41:41,53	0,382998	3,294006	-0,116994	0,457973	0,341974	0,973011	0,037181	-0,075074	0,086090	0,005249	-0,660969	1,273617	-0,535801	-2,974707	-1,116434	-18,751405	5,670354	13,786514	0,037181	-0,075074	0,086090	-5,888029	-3,579648	1,273617	0,037181	-0,075074	0,086090	-5,888029	-3,579648	1,273617
14:41:41,58	0,382998	3,294006	-0,116994	0,457973	0,341974	0,973011	0,034872	-0,076320	0,085055	0,076121	-0,733550	1,252795	-0,539239	-2,975635	-1,114204	-18,769550	5,688526	13,748856	0,034872	-0,076320	0,085055	-5,915029	-3,471031	1,252795	0,034872	-0,076320	0,085055	-5,915029	-3,471031	1,252795
14:41:41,63	0,382998	3,294006	-0,116994	0,457973	0,341974	0,973011	0,037395	-0,073808	0,087285	-0,047871	-0,627180	1,215136	-0,534408	-2,977534	-1,113047	-18,756662	5,673106	13,795722	0,037395	-0,073808	0,087285	-5,841780	-3,562678	1,215136	0,037395	-0,073808	0,087285	-5,841780	-3,562678	1,215136
14:41:41,68	0,382998	3,294006	-0,116994	0,457973	0,341974	0,973011	0,036624	-0,078940	0,088443	0,212115	-0,648373	1,262002	-0,537916	-2,979239	-1,118080	-18,747818	5,705158	13,813397	0,036624	-0,078940	0,088443	-5,984703	-3,523390	1,262002	0,036624	-0,078940	0,088443	-5,984703	-3,523390	1,262002
14:41:41,73	0,382998	3,294006	-0,116994	0,457973	0,341974	0,973011	0,039855	-0,076756	0,083410	0,130690	-0,488757	1,279677	-0,537389	-2,974281	-1,116978	-18,770355	5,702205	13,770083	0,039855	-0,076756	0,083410	-5,894629	-3,617363	1,279677	0,039855	-0,076756	0,083410	-5,894629	-3,617363	1,279677
14:41:41,78	0,382998	3,294006	-0,116994	0,457973	0,341974	0,973011	0,035297	-0,074732	0,084512	0,011643	-0,743798	1,236364	-0,541665	-2,974757	-1,114511	-18,756202	5,704915	13,773367	0,035297	-0,074732	0,084512	-5,854832	-3,514625	1,236364	0,035297	-0,074732	0,084512	-5,854832	-3,514625	1,236364
14:41:41,83	0,382998	3,294006	-0,116994	0,457973	0,341974	0,973011	0,037848	-0,071268	0,086979	-0,159093	-0,600265	1,239647	-0,536768	-2,976856	-1,115471	-18,761192	5,691097	13,770057	0,037848	-0,071268	0,086979	-5,753597	-3,571313	1,239647	0,037848	-0,071268	0,086979	-5,753597	-3,571313	1,239647
14:41:41,88	0,382998	3,294006	-0,116994	0,457973	0,341974	0,973011	0,037217	-0,076558	0,086018	0,101540	-0,630472	1,236338	-0,535834	-2,974768	-1,114197	-18,775117	5,673089	13,761244	0,037217	-0,076558	0,086018	-5,908251	-3,552014	1,236338	0,037217	-0,076558	0,086018	-5,908251	-3,552014	1,236338
14:41:41,93	0,382998	3,294006	-0,116994	0,457973	0,341974	0,973011	0,034941	-0,076323	0,087293	0,066747	-0,751876	1,227524	-0,537313	-2,974597	-1,116180	-18,726202	5,669791	13,768072	0,034941	-0,076323	0,087293	-5,924574	-3,494758	1,227524	0,034941	-0,076323	0,087293	-5,924574	-3,494758	1,227524
14:41:41,98	0,382998	3,294006	-0,116994	0,457973	0,341974	0,973011	0,035533	-0,074956	0,085310	0,017277	-0,677079	1,234353	-0,537560	-2,975241	-1,117747	-18,777570	5,691567	13,779803	0,035533	-0,074956	0,085310	-5,866754	-3,466436	1,234353	0,035533	-0,074956	0,085310	-5,866754	-3,466436	1,234353
14:41:42,03	0,382998	3,294006	-0,116994	0,457973	0,341974	0,973011	0,036214	-0,075064	0,083742	0,016080	-0,697052	1,246084	-0,534270	-2,978226	-1,116123	-18,743804	5,682799	13,741974	0,036214	-0,075064	0,083742	-5,876447	-3,539851	1,246084	0,036214	-0,075064	0,083742	-5,876447	-3,539851	1,246084
14:41:42,08	0,382998	3,294006	-0,116994	0,457973	0,341974	0,973011	0,037154	-0,079406	0,085367	0,251151	-0,614527	1,208255	-0,535330	-2,977330	-1,118207	-18,765906	5,677726	13,791708	0,037154	-0,079406	0,085367	-5,982220	-3,531144	1,208255	0,037154	-0,079406	0,085367	-5,982220	-3,531144	1,208255
14:41:42,13	0,382998	3,294006	-0,116994	0,457973	0,341974	0,973011	0,036908	-0,078040	0,083283	0,164700	-0,643924	1,257989	-0,537355	-2,980549	-1,117735	-18,759037	5,666832	13,753835	0,036908	-0,078040	0,083283	-5,961476	-3,541229	1,257989	0,036908	-0,078040	0,083283	-5,961476	-3,541229	1,257989
14:41:42,18	0,382998	3,294006	-0,116994	0,457973	0,341974	0,973011	0,040709	-0,077896	0,083755	0,151187	-0,434911	1,220116	-0,537961	-2,976760	-1,116574	-18,764544	5,688785	13,773726	0,040709	-0,077896	0,083755	-5,963648	-3,630542	1,220116	0,040709	-0,077896	0,083755	-5,963648	-3,630542	1,220116
14:41:42,23	0,382998	3,294006	-0,116994	0,457973	0,341974	0,973011	0,037730	-0,075476	0,084916	0,041625	-0,605537	1,240007	-0,534515	-2,977151	-1,118205	-18,722348	5,650030	13,766314	0,037730	-0,075476	0,084916	-5,883269	-3,567358	1,240007	0,037730	-0,075476	0,084916	-5,883269	-3,567358	1,240007
14:41:42,28	0,382998	3,294006	-0,116994	0,457973	0,341974	0,973011	0,036346	-0,078656	0,083284	0,194501	-0,621606	1,232594	-0,537790	-2,974714	-1,119030	-18,756199	5,665581	13,787645	0,035873	-0,074602	0,082460	-5,876017	-3,499303	1,253926	0,035873	-0,074602	0,082460	-5,876017	-3,499303	1,253926
14:41:42,33	0,382998	3,294006	-0,116994	0,457973	0,341974	0,973011	0,035873	-0,074602	0,082460	-0,019774	-0,683302	1,253926	-0,533833	-2,976125	-1,119678	-18,756317	5,692869	13,771624	0,035873	-0,074602	0,082460	-5,876017	-3,499303	1,253926	0,035873	-0,074602	0,082460	-5,876017	-3,499303	1,253926
14:41:42,38	0,382998	3,294006	-0,116994	0,457973	0,341974	0,973011	0,035116	-0,078735	0,081811	0,218698	-0,736372	1,237905	-0,537421	-2,976052	-1,120462	-18,784402	5,711974	13,786928	0,035116	-0,078735	0,081811	-5,961961	-3,493009	1,237905	0,035116	-0,078735	0,081811	-5,961961	-3,493009	1,237905
14:41:42,43	0,382998	3,294006	-0,116994	0,457973	0,341974	0,973011	0,036847	-0,075591	0,081027	0,057727	-0,680248	1,253209	-0,535016	-2,978365	-1,117719	-18,760654	5,675651	13,783924	0,036847	-0,075591	0,081027	-5,876149	-3,572750	1,253209	0,036847	-0,075591	0,081027	-5,876149	-3,572750	1,253209
14:41:42,48	0,382998	3,294006	-0,116994	0,457973	0,341974	0,973011	0,037648	-0,078830	0,083770	0,206590	-0,599885	1,250204	-0,533882	-2,975639	-1,118907	-18,770941	5,670173	13,775487	0,037648	-0,078830	0,083770	-5,981574	-3,555240	1,250204	0,037648	-0,078830	0,083770	-5,981574	-3,555240	1,250204
14:41:42,53	0,382998	3,294006	-0,116994	0,457973	0,341974	0,973011	0,034720	-0,078449	0,082583	0,176887	-0,758306	1,241767	-0,535535	-2,978561	-1,118904	-18,738920	5,697660	13,746246	0,034720	-0,078449	0,082583	-5,981363	-3,483819	1,241767	0,034720	-0,078449	0,082583	-5,981363	-3,483819	1,241767
14:41:42,58	0,382998	3,294006	-0,116994	0,457973	0,341974	0,973011	0,038077	-0,078478	0,082586	0,218185	-0,569748	1,212527	-0,535613	-2,975295	-1,120824	-18,746823	5,671571	13,800428	0,038077	-0,078478	0,082586	-5,942304	-3,558796	1,212527	0,038077	-0,078478	0,082586	-5,942304	-3,558796	1,212527
14:41:42,63	0,382998	3,294006	-0,116994	0,457973	0,341974	0,973011	0,035288	-0,076778	0,080665	0,103267	-0,708592	1,266709	-0,538488	-2,977846	-1,118497	-18,729811	5,675206	13,773853	0,035288	-0,076778	0,080665	-5,923813	-3,478679	1,266709	0,035288	-0,076778	0,080665	-5,923813	-3,478679	1,266709
14:41:42,68	0,382998	3,294006	-0,116994	0,457973	0,341974	0,973011	0,038934	-0,075563	0,082993	0,051734	-0,506080	1,240133	-0,538000	-2,976888	-1,116943	-18,770773	5,666130	13,802335	0,038934	-0,075563	0,082993	-5,879958	-3,562385	1,240133	0,038934	-0,075563	0,082993	-5,879958	-3,562385	1,240133
14:41:42,73	0,382998	3,294006	-0,116994	0,457973	0,341974	0,973011	0,037860	-0,075507	0,084547	0,020480	-0,592829	1,268615	-0,537769	-2,975701	-1,116445	-18,765442	5,695425	13,778905	0,037860	-0,075507	0,084547	-5,906815	-3,564878	1,268615	0,037860	-0,075507	0,084547	-5,906815	-3,564878	1,268615
14:41:42,78	0,382998	3,294006	-0,116994	0,457973	0,341974	0,973011	0,036717	-0,075114	0,085045	0,028076	-0,662317	1,245186	-0,539701	-2,976361	-1,119646	-18,740286	5,690174	13,813911	0,036717	-0,075114	0,085045	-5,868362	-3,544607	1,245186	0,036717	-0,075114	0,085045	-5,868362	-3,544607	1,245186
14:41:42,83	0,382998	3,294006	-0,116994	0,457973	0,341974	0,973011	0,038255	-0,073770	0,081844	-0,033758	-0,557947	1,280191	-0,538248	-2,976669	-1,120141	-18,741549	5,662467	13,797796	0,038255	-0,073770	0,081844	-5,824728	-3,560945	1,280191	0,038255	-0,073770	0,081844	-5,824728	-3,560945	1,280191
14:41:42,88	0,382998	3,294006	-0,116994	0,457973	0,341974	0,973011	0,037794	-0,075182	0,081348	0,015046	-0,569123	1,264077	-0,540426	-2,973620	-1,118202	-18,734816	5,700649	13,809959	0,037794	-0,075182	0,081348	-5,886775	-3,535988	1,264077	0,037794	-0,075182	0,081348	-5,886775	-3,535988	1,264077
14:41:42,93	0,382998	3,294006	-0,116994	0,457973	0,341974	0,973011	0,036244	-0,071772	0,083288	-0,125882	-0,663028	1,276239	-0,535276	-2,978524	-1,119330	-18,750283	5,700724	13,788762	0,036244	-0,071772	0,083288	-5,759957	-3,508150	1,276239	0,036244	-0,071772	0,083288	-5,759957	-3,508150	1,276239
14:41:42,98	0,382998	3,294006	-0,116994	0,457973	0,341974	0,973011	0,037916	-0,078684	0,082160	0,225894	-0,589507	1,255043	-0,537349	-2,975588	-1,120842	-18,742449	5,689200	13,776389	0,037916	-0,078684	0,082160	-5,950803	-3,565895	1,255043	0,037916	-0,078684	0,082160	-5,950803	-3,565895	1,255043
14:41:43,03	0,382998	3,294006	-0,116994	0,457973	0,341974	0,973011	0,036409	-0,075420	0,080648	0,050105	-0,655305	1,242670	-0,539096	-2,976800	-1,120046	-18,730818	5,674529	13,789369	0,036409	-0,075420	0,080648	-5,870371	-3,513423	1,242670	0,036409	-0,075420	0,080648	-5,870371	-3,513423	1,242670
14:41:43,08	0,382998	3,294006	-0,116994	0,457973	0,341974	0,973011	0,038333	-0,074514	0,081444	-0,003922	-0,537882	1,255650	-0,535055	-2,973531	-1,122796	-18,755838	5,671986	13,777866	0,038333	-0,074514	0,081444	-5,853240	-3,546984	1,255650	0,038333	-0,074514	0,081444	-5,853240	-3,546984	1,255650
14:41:43,13	0,382998	3,294006	-0,116994	0,457973	0,341974	0,973011	0,033481	-0,076379	0,078694	0,078379	-0,810553	1,244147	-0,533036	-2,976234	-1,119155	-18,711253	5,647439	13,791312	0,033481	-0,076379	0,078694	-5,917391	-3,438817	1,244147	0,033481	-0,076379	0,078694	-5,917391	-3,438817	1,244147
14:41:43,18	0,382998	3,294006	-0,116994	0,457973	0,341974	0,973011	0,034813	-0,079478	0,082335	0,240573	-0,690428	1,257593	-0,537966	-2,975655	-1,118918	-18,747991	5,649703	13,754513	0,034813	-0,079478	0,082335	-5,998488	-3,423218	1,257593	0,034813	-0,079478	0,082335	-5,998488	-3,423218	1,257593
14:41:43,23	0,382998	3,294006	-0,116994	0,457973	0,341974	0,973011	0,036776	-0,074920	0,082572	-0,012890	-0,621287	1,220794	-0,536800	-2,976052	-1,121217	-18,750186	5,663907	13,795293	0,036776	-0,074920	0,082572	-5,894088	-3,508192	1,220794	0,036776	-0,074920	0,082572	-5,894088	-3,508192	1,220794
14:41:43,28	0,382998	3,294006	-0,116994	0,457973	0,341974	0,973011	0,036536	-0,076128	0,080273	0,061150	-0,642749	1,261574	-0,538523	-2,975561	-1,119680	-18,747980	5,704245	13,776022	0,036536	-0,076128	0,080273	-5,914907	-3,510844	1,261574	0,036536	-0,076128	0,080273	-5,914907	-3,510844	1,261574
14:41:43,33	0,382998	3,294006	-0,116994	0,457973	0,341974	0,973011	0,036973	-0,074390	0,081810	0,006805	-0,638299	1,242303	-0,537322	-2,973565	-1,121642	-18,727523	5,692255	13,748055	0,036973	-0,074390	0,081810	-5,832811	-3,540676	1,242303	0,036973	-0,074390	0,081810	-5,832811	-3,540676	1,242303
14:41:43,38	0,382998	3,294006	-0,116994	0,457973	0,341974	0,973011	0,034644	-0,074432	0,079847	0,008839	-0,735687	1,214335	-0,536721	-2,977867	-1,121210	-18,730252	5,693166	13,781231	0,034644	-0,074432	0,079847	-5,834081	-3,455251	1,214335	0,034644	-0,074432	0,079847	-5,834081	-3,455251	1,214335
14:41:43,43	0,382998	3,294006	-0,116994	0,457973	0,341974	0,973011	0,038069	-0,077104	0,080279	0,147197	-0,560411	1,247511	-0,536147	-2,973654	-1,123154	-18,711021	5,664298	13,791706	0,038069	-0,077104	0,080279	-5,905460	-3,548830	1,247511	0,038069	-0,077104	0,080279	-5,905460	-3,548830	1,247511
14:41:43,48	0,382998	3,294006	-0,116994	0,457973	0,341974	0,973011	0,034134	-0,075495	0,078335	0,048123	-0,733962	1,257986	-0,538301	-2,976484	-1,121949	-18,769174	5,675906	13,781459	0,034134	-0,075495	0,078335	-5,878196	-3,413454	1,257986	0,034134	-0,075495	0,078335	-5,878196	-3,413454	1,257986
14:41:43,53	0,382998	3,294006	-0,116994	0,457973	0,341974	0,973011	0,037661	-0,075044	0,079541	0,005680	-0,606691	1,247740	-0,540311	-2,978495	-1,123160	-18,755855	5,702541	13,791957	0,037661	-0,075044	0,079541	-5,885284	-3,563102	1,247740	0,037661	-0,075044	0,079541	-5,885284	-3,563102	1,247740
14:41:43,58	0,382998	3,294006	-0,116994	0,457973	0,341974	0,973011	0,040408	-0,074309	0,078330	-0,002797	-0,465643	1,258238	-0,535750	-2,976720	-1,121284	-18,727778	5,678412	13,773040	0,040408	-0,074309	0,078330	-5,836089	-3,637674	1,258238	0,040408	-0,074309	0,078330	-5,836089	-3,637674	1,258238
14:41:43,63	0,382998	3,294006	-0,116994	0,457973	0,341974	0,973011	0,036590	-0,077371	0,080206	0,149569	-0,627816	1,239321	-0,536825	-2,977956	-1,123585	-18,776010	5,688215	13,752674	0,036590	-0,077371	0,080206	-5,924090	-3,500108	1,239321	0,036590	-0,077371	0,080206	-5,924090	-3,500108	1,239321
14:41:43,68	0,382998	3,294006	-0,116994	0,457973	0,341974	0,973011	0,038198	-0,077059	0,077905	0,117686	-0,590865	1,218955	-0,534837	-2,976582	-1,124835	-18,746296	5,668551	13,799479	0,038198	-0,077059	0,077905	-5,931432	-3,589395	1,218955	0,038198	-0,077059	0,077905	-5,931432	-3,589395	1,218955
14:41:43,73	0,382998	3,294006	-0,116994	0,457973	0,341974	0,973011	0,036014	-0,078093	0,076655	0,169278	-0,668854	1,265760	-0,536190	-2,976893	-1,120447	-18,754097	5,687257	13,781059	0,036014	-0,078093	0,076655	-5,961003	-3,495962	1,265760	0,036014	-0,078093	0,076655	-5,961003	-3,495962	1,265760
14:41:43,78	0,382998	3,294006	-0,116994	0,457973	0,341974	0,973011	0,036960	-0,077077	0,081042	0,128748	-0,635802	1,247339	-0,537923	-2,977992	-1,123155	-18,730755	5,672459	13,781530	0,036960	-0,077077	0,081042	-5,921782	-3,537123	1,247339	0,036960	-0,077077	0,081042	-5,921782	-3,537123	1,247339
14:41:43,83	0,382998	3,294006	-0,116994	0,457973	0,341974	0,973011	0,038778	-0,076125	0,078335	0,078118	-0,513613	1,247810	-0,537743	-2,977717	-1,120300	-18,751340	5,703573	13,801261	0,038778	-0,076125	0,078335	-5,897707	-3,557707	1,247810	0,038778	-0,076125	0,078335	-5,897707	-3,557707	1,247810
14:41:43,88	0,382998	3,294006	-0,116994	0,457973	0,341974	0,973011	0,038449	-0,076144	0,081190	0,095754	-0,564094	1,267541	-0,536195	-2,976290	-1,124372	-18,745579	5,664327	13,729417	0,038449	-0,076144	0,081190	-5,881556	-3,582377	1,267541	0,038449	-0,076144	0,081190	-5,881556	-3,582377	1,267541
14:41:43,93	0,382998	3,294006	-0,116994	0,457973	0,341974	0,973011	0,036440	-0,076771	0,077117	0,097256	-0,643957	1,195697	-0,536006	-2,974425	-1,120634	-18,724364	5,672665	13,786854	0,036440	-0,076771	0,077117	-5,929281	-3,504524	1,195697	0,036440	-0,076771	0,077117	-5,929281	-3,504524	1,195697
14:41:43,98	0,382998	3,294006	-0,116994	0,457973	0,341974	0,973011	0,034731	-0,076002	0,080856	0,075086	-0,718665	1,253134	-0,536283	-2,978182	-1,119998	-18,753220	5,675328	13,768074	0,034731	-0,076002	0,080856	-5,891068	-3,445009	1,253134	0,034731	-0,076002	0,080856	-5,891068	-3,445009	1,253134
14:41:44,03	0,382998	3,294006	-0,116994	0,457973	0,341974	0,973011	0,038122	-0,077641	0,081492	0,148192	-0,568621	1,234355	-0,533814	-2,975913	-1,122578	-18,716800	5,622217	13,768332	0,038122	-0,077641	0,081492	-5,946624	-3,561210	1,234355	0,038122	-0,077641	0,081492	-5,946624	-3,561210	1,234355
14:41:44,08	0,382998	3,294006	-0,116994	0,457973	0,341974	0,973011	0,034923	-0,078645	0,078911	0,172612	-0,676875	1,234612	-0,538188	-2,974736	-1,121609	-18,718780	5,694714	13,781616	0,034923	-0,078645	0,078911	-6,001013	-3,418338	1,234612	0,034923	-0,078645	0,078911	-6,001013	-3,418338	1,234612
14:41:44,13	0,382998	3,294006	-0,116994	0,457973	0,341974	0,973011	0,036090	-0,074268	0,079881	0,006817	-0,654136	1,247897	-0,535039	-2,975140	-1,124331	-18,734669	5,629872	13,781843	0,036090	-0,074268	0,079881	-5,823237	-3,487237	1,247897	0,036090	-0,074268	0,079881	-5,823237	-3,487237	1,247897
14:41:44,18	0,382998	3,294006	-0,116994	0,457973	0,341974	0,973011	0,034866	-0,077197	0,077159	0,094999	-0,699131	1,248123	-0,533159	-2,976756	-1,123083	-18,770557	5,663569	13,770504	0,034866	-0,077197	0,077159	-5,964941	-3,436136	1,248123	0,034866	-0,077197	0,077159	-5,964941	-3,436136	1,248123
14:41:44,23	0,382998	3,294006	-0,116994	0,457973	0,341974	0,973011	0,035326	-0,079633	0,078407	0,232935	-0,723176	1,236785	-0,535878	-2,977432	-1,124844	-18,764073	5,632461	13,794168	0,035326	-0,079633	0,078407	-6,018269	-3,496235	1,236785	0,035326	-0,079633	0,078407	-6,018269	-3,496235	1,236785
14:41:44,28	0,382998	3,294006	-0,116994	0,457973	0,341974	0,973011	0,037271	-0,077616	0,076645	0,104360	-0,600863	1,260449	-0,538991	-2,979498	-1,120617	-18,754542	5,674040	13,804098	0,037271	-0,077616	0,076645	-5,988521	-3,526611	1,260449	0,037271	-0,077616	0,076645	-5,988521	-3,526611	1,260449
14:41:44,33	0,382998	3,294006	-0,116994	0,457973	0,341974	0,973011	0,040616	-0,075954	0,080873	0,058671	-0,439431	1,270379	-0,534460	-2,976486	-1,123949	-18,758046	5,669482	13,778175	0,040616	-0,075954	0,080873	-5,903685	-3,627802	1,270379	0,040616	-0,075954	0,080873	-5,903685	-3,627802	1,270379
14:41:44,38	0,382998	3,294006	-0,116994	0,457973	0,341974	0,973011	0,035743	-0,078371	0,077541	0,178698	-0,693603	1,244455	-0,532692	-2,973446	-1,124755	-18,749833	5,664557	13,750109	0,035743	-0,078371	0,077541	-5,973457	-3,499413	1,244455	0,035743	-0,078371	0,077541	-5,973457	-3,499413	1,244455
14:41:44,43	0,382998	3,294006	-0,116994	0,457973	0,341974	0,973011	0,032226	-0,078382	0,076735	0,179101	-0,866924	1,216389	-0,536817	-2,978560	-1,126274	-18,756149	5,660643	13,778572	0,032226	-0,078382	0,076735	-5,973901	-3,396631	1,216389	0,032226	-0,078382	0,076735	-5,973901	-3,396631	1,216389
14:41:44,48	0,382998	3,294006	-0,116994	0,457973	0,341974	0,973011	0,038717	-0,077367	0,075215	0,119768	-0,532876	1,244853	-0,538308	-2,977924	-1,126471	-18,768964	5,682636	13,790266	0,038717	-0,077367	0,075215	-5,953547	-3,572170	1,244853	0,038717	-0,077367	0,075215	-5,953547	-3,572170	1,244853
14:41:44,53	0,382998	3,294006	-0,116994	0,457973	0,341974	0,973011	0,038912	-0,075758	0,075019	0,048728	-0,544836	1,256547	-0,536313	-2,976649	-1,122916	-18,746189	5,642730	13,768955	0,038912	-0,075758	0,075019	-5,898265	-3,599430	1,256547	0,038912	-0,075758	0,075019	-5,898265	-3,599430	1,256547
14:41:44,58	0,382998	3,294006	-0,116994	0,457973	0,341974	0,973011	0,036810	-0,076848	0,078574	0,082256	-0,614464	1,235236	-0,536076	-2,977679	-1,125964	-18,746497	5,652468	13,801295	0,036810	-0,076848	0,078574	-5,950333	-3,504050	1,235236	0,036810	-0,076848	0,078574	-5,950333	-3,504050	1,235236
14:41:44,63	0,382998	3,294006	-0,116994	0,457973	0,341974	0,973011	0,037583	-0,077568	0,075526	0,127982	-0,579384	1,267576	-0,534829	-2,976801	-1,125485	-18,732935	5,638790	13,786640	0,037583	-0,077568	0,075526	-5,961136	-3,529680	1,267576	0,037583	-0,077568	0,075526	-5,961136	-3,529680	1,267576
14:41:44,68	0,382998	3,294006	-0,116994	0,457973	0,341974	0,973011	0,036200	-0,078209	0,076005	0,156241	-0,632754	1,252921	-0,540866	-2,976853	-1,125506	-18,731339	5,695249	13,768821	0,036200	-0,078209	0,076005	-5,983183	-3,474427	1,252921	0,036200	-0,078209	0,076005	-5,983183	-3,474427	1,252921
14:41:44,73	0,382998	3,294006	-0,116994	0,457973	0,341974	0,973011	0,039263	-0,073008	0,075983	-0,064550	-0,500293	1,235102	-0,537994	-2,978134	-1,121603	-18,759613	5,656328	13,794867	0,039263	-0,073008	0,075983	-5,795648	-3,582461	1,235102	0,039263	-0,073008	0,075983	-5,795648	-3,582461	1,235102
14:41:44,78	0,382998	3,294006	-0,116994	0,457973	0,341974	0,973011	0,038937	-0,076136	0,079887	0,050258	-0,522305	1,261148	-0,537280	-2,979179	-1,124858	-18,753223	5,671539	13,762514	0,038937	-0,076136	0,079887	-5,926381	-3,578829	1,261148	0,038937	-0,076136	0,079887	-5,926381	-3,578829	1,261148
14:41:44,83	0,382998	3,294006	-0,116994	0,457973	0,341974	0,973011	0,039485	-0,077276	0,076632	0,125910	-0,495885	1,228795	-0,537378	-2,978875	-1,125477	-18,746301	5,669838	13,797517	0,039485	-0,077276	0,076632	-5,940225	-3,595420	1,228795	0,039485	-0,077276	0,076632	-5,940225	-3,595420	1,228795
14:41:44,88	0,382998	3,294006	-0,116994	0,457973	0,341974	0,973011	0,039270	-0,077039	0,076012	0,115578	-0,500178	1,263798	-0,540513	-2,978264	-1,123561	-18,784677	5,716979	13,795382	0,039270	-0,077039	0,076012	-5,931959	-3,582899	1,263798	0,039270	-0,077039	0,076012	-5,931959	-3,582899	1,263798
14:41:44,93	0,382998	3,294006	-0,116994	0,457973	0,341974	0,973011	0,040309	-0,074019	0,077929	-0,019804	-0,502976	1,261662	-0,538283	-2,976634	-1,125805	-18,760925	5,708297	13,817040	0,040309	-0,074019	0,077929	-5,830301	-3,667227	1,261662	0,040309	-0,074019	0,077929	-5,830301	-3,667227	1,261662
14:41:44,98	0,382998	3,294006	-0,116994	0,457973	0,341974	0,973011	0,037782	-0,075134	0,075685	0,042548	-0,609458	1,283321	-0,536273	-2,978063	-1,127419	-18,771146	5,667744	13,818579	0,037782	-0,075134	0,075685	-5,855500	-3,575357	1,283321	0,037782	-0,075134	0,075685	-5,855500	-3,575357	1,283321
14:41:45,03	0,382998	3,294006	-0,116994	0,457973	0,341974	0,973011	0,038015	-0,077590	0,074071	0,130015	-0,585943	1,284859	-0,537499	-2,973162	-1,125042	-18,740213	5,715529	13,760719	0,038015	-0,077590	0,074071	-5,960806	-3,570092	1,284859	0,038015	-0,077590	0,074071	-5,960806	-3,570092	1,284859
14:41:45,08	0,382998	3,294006	-0,116994	0,457973	0,341974	0,973011	0,034383	-0,074078	0,076448	0,004225	-0,771871	1,227000	-0,537341	-2,976852	-1,127119	-18,766433	5,668699	13,792533	0,034383	-0,074078	0,076448	-5,810881	-3,470968	1,227000	0,034383	-0,074078	0,076448	-5,810881	-3,470968	1,227000
14:41:45,13	0,382998	3,294006	-0,116994	0,457973	0,341974	0,973011	0,037500	-0,076060	0,074371	0,053628	-0,609086	1,258814	-0,535123	-2,978855	-1,127033	-18,780302	5,646295	13,812987	0,037500	-0,076060	0,074371	-5,917073	-3,552858	1,258814	0,037500	-0,076060	0,074371	-5,917073	-3,552858	1,258814
14:41:45,18	0,382998	3,294006	-0,116994	0,457973	0,341974	0,973011	0,038125	-0,078982	0,074456	0,179236	-0,577388	1,279268	-0,534485	-2,975699	-1,125506	-18,765933	5,675895	13,784367	0,038125	-0,078982	0,074456	-6,020844	-3,570233	1,279268	0,038125	-0,078982	0,074456	-6,020844	-3,570233	1,279268
14:41:45,23	0,382998	3,294006	-0,116994	0,457973	0,341974	0,973011	0,035073	-0,077956	0,075983	0,158728	-0,738467	1,250647	-0,536735	-2,975015	-1,125864	-18,717560	5,692911	13,803725	0,035073	-0,077956	0,075983	-5,960848	-3,491702	1,250647	0,035073	-0,077956	0,075983	-5,960848	-3,491702	1,250647
14:41:45,28	0,382998	3,294006	-0,116994	0,457973	0,341974	0,973011	0,035606	-0,075665	0,075625	0,078524	-0,677367	1,270006	-0,538942	-2,976191	-1,127400	-18,697133	5,641229	13,813140	0,035606	-0,075665	0,075625	-5,861217	-3,472442	1,270006	0,035606	-0,075665	0,075625	-5,861217	-3,472442	1,270006
14:41:45,33	0,382998	3,294006	-0,116994	0,457973	0,341974	0,973011	0,037728	-0,074343	0,074089	-0,024795	-0,523483	1,279421	-0,536813	-2,978176	-1,126464	-18,758336	5,680092	13,788273	0,037728	-0,074343	0,074089	-5,860713	-3,485148	1,279421	0,037728	-0,074343	0,074089	-5,860713	-3,485148	1,279421
14:41:45,38	0,382998	3,294006	-0,116994	0,457973	0,341974	0,973011	0,038382	-0,077179	0,075025	0,125737	-0,561900	1,254554	-0,539124	-2,977136	-1,127431	-18,732777	5,680836	13,789185	0,038382	-0,077179	0,075025	-5,932814	-3,574919	1,254554	0,038382	-0,077179	0,075025	-5,932814	-3,574919	1,254554
14:41:45,43	0,382998	3,294006	-0,116994	0,457973	0,341974	0,973011	0,038637	-0,074657	0,074058	0,008035	-0,526883	1,255466	-0,536774	-2,978744	-1,124310	-18,734171	5,647746	13,791253	0,038637	-0,074657	0,074058	-5,852567	-3,559910	1,255466	0,038637	-0,074657	0,074058	-5,852567	-3,559910	1,255466
14:41:45,48	0,382998	3,294006	-0,116994	0,457973	0,341974	0,973011	0,038855	-0,077496	0,077179	0,126302	-0,500246	1,257534	-0,538001	-2,976508	-1,126685	-18,758128	5,672265	13,764779	0,038855	-0,077496	0,077179	-5,957151	-3,550331	1,257534	0,038855	-0,077496	0,077179	-5,957151	-3,550331	1,257534
14:41:45,53	0,382998	3,294006	-0,116994	0,457973	0,341974	0,973011	0,037531	-0,075316	0,074805	0,022191	-0,602055	1,231060	-0,536767	-2,975671	-1,124501	-18,723100	5,655695	13,806503	0,037531	-0,075316	0,074805	-5,890121	-3,548275	1,231060	0,037531	-0,075316	0,074805	-5,890121	-3,548275	1,231060
14:41:45,58	0,382998	3,294006	-0,116994	0,457973	0,341974	0,973011	0,036190	-0,075967	0,076988	0,059177	-0,633191	1,272784	-0,533340	-2,977283	-1,127425	-18,761722	5,625274	13,803213	0,036190	-0,075967	0,076988	-5,904193	-3,474106	1,272784	0,036190	-0,075967	0,076988	-5,904193	-3,474106	1,272784
14:41:45,63	0,382998	3,294006	-0,116994	0,457973	0,341974	0,973011	0,035872	-0,079740	0,074065	0,209755	-0,667946	1,269493	-0,536190	-2,976363	-1,124734	-18,734608	5,651391	13,758171	0,035872	-0,079740	0,074065	-6,049854	-3,483926	1,269493	0,035872	-0,079740	0,074065	-6,049854	-3,483926	1,269493
14:41:45,68	0,382998	3,294006	-0,116994	0,457973	0,341974	0,973011	0,036501	-0,076812	0,076756	0,093655	-0,624855	1,224451	-0,538010	-2,975961	-1,125531	-18,761150	5,662520	13,754185	0,036501	-0,076812	0,076756	-5,936077	-3,490150	1,224451	0,036501	-0,076812	0,076756	-5,936077	-3,490150	1,224451
14:41:45,73	0,382998	3,294006	-0,116994	0,457973	0,341974	0,973011	0,037063	-0,075035	0,075959	-0,002387	-0,624160	1,220465	-0,535369	-2,975692	-1,128070	-18,751829	5,659830	13,813379	0,037063	-0,075035	0,075959	-5,892618	-3,533605	1,220465	0,037063	-0,075035	0,075959	-5,892618	-3,533605	1,220465
14:41:45,78	0,382998	3,294006	-0,116994	0,457973	0,341974	0,973011	0,035509	-0,077187	0,073419	0,111884	-0,695561	1,279660	-0,540928	-2,979544	-1,128194	-18,749417	5,672699	13,808271	0,035509	-0,077187	0,073419	-5,947333	-3,483001	1,279660	0,035509	-0,077187	0,073419	-5,947333	-3,483001	1,279660
14:41:45,83	0,382998	3,294006	-0,116994	0,457973	0,341974	0,973011	0,041625	-0,074300	0,073296	-0,025939	-0,381887	1,274552	-0,533885	-2,975517	-1,125869	-18,748064	5,650562	13,807948	0,041625	-0,074300	0,073296	-5,858451	-3,649414	1,274552	0,041625	-0,074300	0,073296	-5,858451	-3,649414	1,274552
14:41:45,88	0,382998	3,294006	-0,116994	0,457973	0,341974	0,973011	0,034616	-0,078385	0,075621	0,168001	-0,734094	1,274229	-0,538740	-2,976858	-1,126469	-18,728396	5,648249	13,774698	0,034616	-0,078385	0,075621	-5,985205	-3,451446	1,274229	0,034616	-0,078385	0,075621	-5,985205	-3,451446	1,274229
14:41:45,93	0,382998	3,294006	-0,116994	0,457973	0,341974	0,973011	0,038205	-0,074851	0,075021	-0,007930	-0,529272	1,240979	-0,537388	-2,976882	-1,128213	-18,737235	5,656653	13,784425	0,038205	-0,074851	0,075021	-5,883726	-3,528369	1,240979	0,038205	-0,074851	0,075021	-5,883726	-3,528369	1,240979
14:41:45,98	0,382998	3,294006	-0,116994	0,457973	0,341974	0,973011	0,037550	-0,076034	0,073277	0,056458	-0,575206	1,250705	-0,536776	-2,978468	-1,129783	-18,733150	5,660489	13,751416	0,038617	-0,077357	0,071707	-5,941911	-3,549522	1,217696	0,038617	-0,077357	0,071707	-5,941911	-3,549522	1,217696
14:41:46,03	0,382998	3,294006	-0,116994	0,457973	0,341974	0,973011	0,038617	-0,077357	0,071707	0,130604	-0,518087	1,217696	-0,537300	-2,978546	-1,127428	-18,750535	5,666076	13,792229	0,038617	-0,077357	0,071707	-5,941911	-3,549522	1,217696	0,038617	-0,077357	0,071707	-5,941911	-3,549522	1,217696
14:41:46,08	0,382998	3,294006	-0,116994	0,457973	0,341974	0,973011	0,038946	-0,076941	0,074061	0,105146	-0,518813	1,258510	-0,539197	-2,975205	-1,127487	-18,763453	5,670938	13,745885	0,038946	-0,076941	0,074061	-5,934756	-3,576098	1,258510	0,038946	-0,076941	0,074061	-5,934756	-3,576098	1,258510
14:41:46,13	0,382998	3,294006	-0,116994	0,457973	0,341974	0,973011	0,037002	-0,073629	0,074003	-0,069358	-0,633553	1,212166	-0,535383	-2,978064	-1,128420	-18,762420	5,640973	13,772366	0,037002	-0,073629	0,074003	-5,849220	-3,538183	1,212166	0,037002	-0,073629	0,074003	-5,849220	-3,538183	1,212166
14:41:46,18	0,382998	3,294006	-0,116994	0,457973	0,341974	0,973011	0,037571	-0,078362	0,073070	0,151310	-0,588089	1,238646	-0,537269	-2,975145	-1,128423	-18,730326	5,673919	13,769163	0,037571	-0,078362	0,073070	-6,000072	-3,537385	1,238646	0,037571	-0,078362	0,073070	-6,000072	-3,537385	1,238646
14:41:46,23	0,382998	3,294006	-0,116994	0,457973	0,341974	0,973011	0,035986	-0,075269	0,073067	0,035071	-0,659182	1,235443	-0,535672	-2,975791	-1,127872	-18,766206	5,661591	13,741526	0,035986	-0,075269	0,073067	-5,873538	-3,484063	1,235443	0,035986	-0,075269	0,073067	-5,873538	-3,484063	1,235443
14:41:46,28	0,382998	3,294006	-0,116994	0,457973	0,341974	0,973011	0,035747	-0,076974	0,073617	0,095118	-0,696527	1,207806	-0,539068	-2,977100	-1,125017	-18,764819	5,637278	13,787877	0,035747	-0,076974	0,073617	-5,947338	-3,502635	1,207806	0,035747	-0,076974	0,073617	-5,947338	-3,502635	1,207806
14:41:46,33	0,382998	3,294006	-0,116994	0,457973	0,341974	0,973011	0,038578	-0,074688	0,076472	-0,044123	-0,535932	1,254158	-0,537459	-2,977687	-1,127027	-18,763526	5,637345	13,821984	0,038578	-0,074688	0,076472	-5,907117	-3,564311	1,254158	0,038578	-0,074688	0,076472	-5,907117	-3,564311	1,254158
14:41:46,38	0,382998	3,294006	-0,116994	0,457973	0,341974	0,973011	0,038282	-0,076375	0,074463	0,044314	-0,550218	1,288265	-0,537409	-2,977584	-1,127055	-18,751695	5,656721	13,778918	0,038282	-0,076375	0,074463	-5,951124	-3,555391	1,288265	0,038282	-0,076375	0,074463	-5,951124	-3,555391	1,288265
14:41:46,43	0,382998	3,294006	-0,116994	0,457973	0,341974	0,973011	0,038168	-0,076367	0,074435	0,066602	-0,555619	1,245199	-0,536175	-2,974766	-1,128987	-18,716380	5,664195	13,785447	0,038168	-0,076367	0,074435	-5,928219	-3,551798	1,245199	0,038168	-0,076367	0,074435	-5,928219	-3,551798	1,245199
14:41:46,48	0,382998	3,294006	-0,116994	0,457973	0,341974	0,973011	0,035111	-0,076027	0,072502	0,073026	-0,687751	1,251728	-0,537707	-2,976134	-1,124822	-18,711117	5,673618	13,802880	0,035111	-0,076027	0,072502	-5,895066	-3,443932	1,251728	0,035111	-0,076027	0,072502	-5,895066	-3,443932	1,251728
14:41:46,53	0,382998	3,294006	-0,116994	0,457973	0,341974	0,973011	0,037061	-0,075384	0,076668	0,050381	-0,586466	1,269161	-0,533239	-2,974786	-1,126993	-18,699301	5,608956	13,836089	0,037061	-0,075384	0,076668	-5,867234	-3,495780	1,269161	0,037061	-0,075384	0,076668	-5,867234	-3,495780	1,269161
14:41:46,58	0,382998	3,294006	-0,116994	0,457973	0,341974	0,973011	0,033660	-0,078579	0,074496	0,166434	-0,720775	1,302370	-0,535667	-2,977834	-1,127816	-18,758646	5,652069	13,798948	0,033660	-0,078579	0,074496	-6,001996	-3,363080	1,302370	0,033660	-0,078579	0,074496	-6,001996	-3,363080	1,302370
14:41:46,63	0,382998	3,294006	-0,116994	0,457973	0,341974	0,973011	0,037513	-0,078000	0,073673	0,144031	-0,593365	1,265229	-0,537768	-2,977636	-1,128722	-18,737038	5,673592	13,793173	0,037513	-0,078000	0,073673	-5,979008	-3,538137	1,265229	0,037513	-0,078000	0,073673	-5,979008	-3,538137	1,265229
14:41:46,68	0,382998	3,294006	-0,116994	0,457973	0,341974	0,973011	0,038393	-0,076082	0,072768	0,073733	-0,539677	1,259453	-0,537463	-2,975674	-1,126270	-18,765629	5,643715	13,807512	0,038393	-0,076082	0,072768	-5,898734	-3,553494	1,259453	0,038393	-0,076082	0,072768	-5,898734	-3,553494	1,259453
14:41:46,73	0,382998	3,294006	-0,116994	0,457973	0,341974	0,973011	0,036540	-0,075364	0,075219	-0,003770	-0,645807	1,273793	-0,534440	-2,977363	-1,125870	-18,733618	5,633809	13,787514	0,036540	-0,075364	0,075219	-5,919878	-3,514236	1,273793	0,036540	-0,075364	0,075219	-5,919878	-3,514236	1,273793
14:41:46,78	0,382998	3,294006	-0,116994	0,457973	0,341974	0,973011	0,036492	-0,078827	0,075619	0,183720	-0,615641	1,253794	-0,539017	-2,976712	-1,127895	-18,742291	5,673718	13,826968	0,038216	-0,074538	0,073595	-5,860331	-3,553433	1,293249	0,038216	-0,074538	0,073595	-5,860331	-3,553433	1,293249
14:41:46,83	0,382998	3,294006	-0,116994	0,457973	0,341974	0,973011	0,038216	-0,074538	0,073595	-0,009079	-0,553458	1,293249	-0,538592	-2,974857	-1,130167	-18,739388	5,655287	13,785685	0,038216	-0,074538	0,073595	-5,860331	-3,553433	1,293249	0,038216	-0,074538	0,073595	-5,860331	-3,553433	1,293249
14:41:46,88	0,382998	3,294006	-0,116994	0,457973	0,341974	0,973011	0,036397	-0,073979	0,071323	-0,052676	-0,636315	1,251965	-0,539786	-2,977335	-1,131348	-18,762137	5,680117	13,767478	0,036397	-0,073979	0,071323	-5,860020	-3,493500	1,251965	0,036397	-0,073979	0,071323	-5,860020	-3,493500	1,251965
14:41:46,93	0,382998	3,294006	-0,116994	0,457973	0,341974	0,973011	0,039141	-0,074184	0,070141	-0,031893	-0,525777	1,233759	-0,535003	-2,975360	-1,129002	-18,724767	5,668647	13,766418	0,039141	-0,074184	0,070141	-5,855321	-3,598316	1,233759	0,039141	-0,074184	0,070141	-5,855321	-3,598316	1,233759
14:41:46,98	0,382998	3,294006	-0,116994	0,457973	0,341974	0,973011	0,035039	-0,077338	0,072488	0,140902	-0,700964	1,232699	-0,536913	-2,975131	-1,128772	-18,777248	5,628478	13,764427	0,035039	-0,077338	0,072488	-5,930167	-3,451523	1,232699	0,035039	-0,077338	0,072488	-5,930167	-3,451523	1,232699
14:41:47,03	0,382998	3,294006	-0,116994	0,457973	0,341974	0,973011	0,035796	-0,075570	0,072718	-0,012078	-0,686990	1,230708	-0,536255	-2,975595	-1,128215	-18,748356	5,641588	13,794135	0,035796	-0,075570	0,072718	-5,944335	-3,496937	1,230708	0,035796	-0,075570	0,072718	-5,944335	-3,496937	1,230708
14:41:47,08	0,382998	3,294006	-0,116994	0,457973	0,341974	0,973011	0,035868	-0,076372	0,073275	0,055416	-0,664736	1,260415	-0,538637	-2,974307	-1,129784	-18,753785	5,639063	13,789999	0,035868	-0,076372	0,073275	-5,939782	-3,480401	1,260415	0,035868	-0,076372	0,073275	-5,939782	-3,480401	1,260415
14:41:47,13	0,382998	3,294006	-0,116994	0,457973	0,341974	0,973011	0,035944	-0,073665	0,071706	-0,090264	-0,664222	1,256279	-0,536790	-2,975750	-1,129355	-18,726625	5,663691	13,814579	0,035944	-0,073665	0,071706	-5,872940	-3,485855	1,256279	0,035944	-0,073665	0,071706	-5,872940	-3,485855	1,256279
14:41:47,18	0,382998	3,294006	-0,116994	0,457973	0,341974	0,973011	0,036270	-0,075986	0,072134	0,065348	-0,636084	1,280859	-0,538302	-2,974799	-1,130349	-18,733410	5,637758	13,797344	0,036270	-0,075986	0,072134	-5,899545	-3,483276	1,280859	0,036270	-0,075986	0,072134	-5,899545	-3,483276	1,280859
14:41:47,23	0,382998	3,294006	-0,116994	0,457973	0,341974	0,973011	0,036203	-0,074201	0,071140	-0,053300	-0,632500	1,263625	-0,539789	-2,976929	-1,130542	-18,748816	5,647731	13,799789	0,036203	-0,074201	0,071140	-5,878106	-3,474399	1,263625	0,036203	-0,074201	0,071140	-5,878106	-3,474399	1,263625
14:41:47,28	0,382998	3,294006	-0,116994	0,457973	0,341974	0,973011	0,038791	-0,073978	0,070948	-0,063983	-0,516242	1,266069	-0,536206	-2,976160	-1,128244	-18,739556	5,660996	13,746157	0,038791	-0,073978	0,070948	-5,871252	-3,561315	1,266069	0,038791	-0,073978	0,070948	-5,871252	-3,561315	1,266069
14:41:47,33	0,382998	3,294006	-0,116994	0,457973	0,341974	0,973011	0,036333	-0,076697	0,073245	0,093524	-0,642649	1,212438	-0,541233	-2,974066	-1,127779	-18,748998	5,688825	13,789103	0,036333	-0,076697	0,073245	-5,927188	-3,494802	1,212438	0,036333	-0,076697	0,073245	-5,927188	-3,494802	1,212438
14:41:47,38	0,382998	3,294006	-0,116994	0,457973	0,341974	0,973011	0,037034	-0,071296	0,073711	-0,167955	-0,628316	1,255384	-0,538562	-2,977419	-1,131323	-18,734174	5,665120	13,781429	0,037034	-0,071296	0,073711	-5,764679	-3,535456	1,255384	0,037034	-0,071296	0,073711	-5,764679	-3,535456	1,255384
14:41:47,43	0,382998	3,294006	-0,116994	0,457973	0,341974	0,973011	0,038601	-0,075285	0,070167	0,026388	-0,522099	1,247710	-0,535688	-2,977826	-1,130536	-18,758678	5,639024	13,800184	0,038601	-0,075285	0,070167	-5,883521	-3,552313	1,247710	0,038601	-0,075285	0,070167	-5,883521	-3,552313	1,247710
14:41:47,48	0,382998	3,294006	-0,116994	0,457973	0,341974	0,973011	0,037517	-0,077978	0,070953	0,131541	-0,586676	1,266464	-0,538252	-2,978247	-1,126781	-18,730039	5,643429	13,782704	0,037517	-0,077978	0,070953	-5,989721	-3,531741	1,266464	0,037517	-0,077978	0,070953	-5,989721	-3,531741	1,266464
14:41:47,53	0,382998	3,294006	-0,116994	0,457973	0,341974	0,973011	0,039164	-0,075968	0,074709	0,045176	-0,478427	1,248985	-0,536797	-2,979130	-1,130165	-18,741869	5,657293	13,761224	0,039164	-0,075968	0,074709	-5,918332	-3,552790	1,248985	0,039164	-0,075968	0,074709	-5,918332	-3,552790	1,248985
14:41:47,58	0,382998	3,294006	-0,116994	0,457973	0,341974	0,973011	0,039201	-0,077669	0,071324	0,139711	-0,493688	1,227505	-0,530937	-2,979711	-1,131314	-18,744676	5,630895	13,771723	0,039201	-0,077669	0,071324	-5,957313	-3,570944	1,227505	0,039201	-0,077669	0,071324	-5,957313	-3,570944	1,227505
14:41:47,63	0,382998	3,294006	-0,116994	0,457973	0,341974	0,973011	0,036773	-0,083035	0,070176	0,394489	-0,609138	1,238004	-0,540231	-2,976837	-1,129701	-18,738094	5,676421	13,793563	0,036773	-0,083035	0,070176	-6,123782	-3,495853	1,238004	0,036773	-0,083035	0,070176	-6,123782	-3,495853	1,238004
14:41:47,68	0,382998	3,294006	-0,116994	0,457973	0,341974	0,973011	0,038932	-0,073549	0,071789	-0,056061	-0,513954	1,259843	-0,534474	-2,975360	-1,128611	-18,735839	5,620629	13,774538	0,038932	-0,073549	0,071789	-5,829688	-3,570119	1,259843	0,038932	-0,073549	0,071789	-5,829688	-3,570119	1,259843
14:41:47,73	0,382998	3,294006	-0,116994	0,457973	0,341974	0,973011	0,034774	-0,077796	0,072879	0,117575	-0,700320	1,240818	-0,536812	-2,977399	-1,126484	-18,745002	5,639455	13,758699	0,034774	-0,077796	0,072879	-5,989414	-3,430084	1,240818	0,034774	-0,077796	0,072879	-5,989414	-3,430084	1,240818
14:41:47,78	0,382998	3,294006	-0,116994	0,457973	0,341974	0,973011	0,037709	-0,076791	0,075006	0,077060	-0,565059	1,224979	-0,536816	-2,976089	-1,130165	-18,727791	5,618212	13,769966	0,037709	-0,076791	0,075006	-5,951071	-3,525203	1,224979	0,037709	-0,076791	0,075006	-5,951071	-3,525203	1,224979
14:41:47,83	0,382998	3,294006	-0,116994	0,457973	0,341974	0,973011	0,036576	-0,076132	0,071324	0,032990	-0,598415	1,236246	-0,535083	-2,977004	-1,127476	-18,760227	5,633078	13,740231	0,036576	-0,076132	0,071324	-5,943393	-3,469669	1,236246	0,036576	-0,076132	0,071324	-5,943393	-3,469669	1,236246
14:41:47,88	0,382998	3,294006	-0,116994	0,457973	0,341974	0,973011	0,036503	-0,078091	0,074014	0,131498	-0,637773	1,206512	-0,537847	-2,977833	-1,130037	-18,761373	5,638424	13,780941	0,036503	-0,078091	0,074014	-5,998641	-3,503239	1,206512	0,036503	-0,078091	0,074014	-5,998641	-3,503239	1,206512
14:41:47,93	0,382998	3,294006	-0,116994	0,457973	0,341974	0,973011	0,038603	-0,076112	0,071453	0,032639	-0,532232	1,247221	-0,540320	-2,978005	-1,132454	-18,714085	5,634175	13,814445	0,038603	-0,076112	0,071453	-5,942137	-3,562557	1,247221	0,038603	-0,076112	0,071453	-5,942137	-3,562557	1,247221
14:41:47,98	0,382998	3,294006	-0,116994	0,457973	0,341974	0,973011	0,036788	-0,077423	0,068508	0,141893	-0,618481	1,193701	-0,535804	-2,976918	-1,132981	-18,733819	5,669927	13,727421	0,036788	-0,077423	0,068508	-5,935831	-3,506360	1,193701	0,036788	-0,077423	0,068508	-5,935831	-3,506360	1,193701
14:41:48,03	0,382998	3,294006	-0,116994	0,457973	0,341974	0,973011	0,036788	-0,077423	0,068508	0,141893	-0,618481	1,193701	-0,539168	-2,978638	-1,130944	-18,739499	5,641872	13,765688	0,036788	-0,077423	0,068508	-5,935831	-3,506360	1,193701	0,036788	-0,077423	0,068508	-5,935831	-3,506360	1,193701
14:41:48,08	0,382998	3,294006	-0,116994	0,457973	0,341974	0,973011	0,039960	-0,075371	0,070546	0,008015	-0,444462	1,231968	-0,538581	-2,979462	-1,130544	-18,749099	5,662018	13,780703	0,039960	-0,075371	0,070546	-5,908570	-3,581291	1,231968	0,039960	-0,075371	0,070546	-5,908570	-3,581291	1,231968
14:41:48,13	0,382998	3,294006	-0,116994	0,457973	0,341974	0,973011	0,040380	-0,076290	0,070946	0,068485	-0,440974	1,246983	-0,537403	-2,975548	-1,130939	-18,731202	5,643524	13,780951	0,040380	-0,076290	0,070946	-5,920294	-3,610826	1,246983	0,040380	-0,076290	0,070946	-5,920294	-3,610826	1,246983
14:41:48,18	0,382998	3,294006	-0,116994	0,457973	0,341974	0,973011	0,036402	-0,075354	0,070550	0,012742	-0,623118	1,247232	-0,537425	-2,979848	-1,134433	-18,756836	5,672867	13,778794	0,036402	-0,075354	0,070550	-5,902558	-3,480645	1,247232	0,036402	-0,075354	0,070550	-5,902558	-3,480645	1,247232
14:41:48,23	0,382998	3,294006	-0,116994	0,457973	0,341974	0,973011	0,040136	-0,077485	0,067057	0,136126	-0,465789	1,245074	-0,536354	-2,977117	-1,130010	-18,739202	5,615593	13,804555	0,040136	-0,077485	0,067057	-5,946421	-3,616484	1,245074	0,040136	-0,077485	0,067057	-5,946421	-3,616484	1,245074
14:41:48,28	0,382998	3,294006	-0,116994	0,457973	0,341974	0,973011	0,037236	-0,077046	0,071480	0,072551	-0,572700	1,270836	-0,535029	-2,972869	-1,130547	-18,713353	5,636060	13,785943	0,037236	-0,077046	0,071480	-5,975590	-3,495716	1,270836	0,037236	-0,077046	0,071480	-5,975590	-3,495716	1,270836
14:41:48,33	0,382998	3,294006	-0,116994	0,457973	0,341974	0,973011	0,032894	-0,076071	0,070943	0,052461	-0,786303	1,252224	-0,537468	-2,977069	-1,131305	-18,749411	5,611230	13,814006	0,032894	-0,076071	0,070943	-5,919084	-3,368515	1,252224	0,032894	-0,076071	0,070943	-5,919084	-3,368515	1,252224
14:41:48,38	0,382998	3,294006	-0,116994	0,457973	0,341974	0,973011	0,037751	-0,076059	0,070185	0,012303	-0,552551	1,280286	-0,535600	-2,976588	-1,129373	-18,718892	5,638935	13,779882	0,037751	-0,076059	0,070185	-5,958297	-3,516037	1,280286	0,037751	-0,076059	0,070185	-5,958297	-3,516037	1,280286
14:41:48,43	0,382998	3,294006	-0,116994	0,457973	0,341974	0,973011	0,036401	-0,077435	0,072117	0,123151	-0,610199	1,246163	-0,538577	-2,977039	-1,127850	-18,743392	5,645694	13,754617	0,036401	-0,077435	0,072117	-5,955530	-3,467672	1,246163	0,036401	-0,077435	0,072117	-5,955530	-3,467672	1,246163
14:41:48,48	0,382998	3,294006	-0,116994	0,457973	0,341974	0,973011	0,038280	-0,075082	0,073639	-0,005599	-0,537069	1,220897	-0,535672	-2,978325	-1,131726	-18,761026	5,658427	13,767566	0,038280	-0,075082	0,073639	-5,899574	-3,542071	1,220897	0,038280	-0,075082	0,073639	-5,899574	-3,542071	1,220897
14:41:48,53	0,382998	3,294006	-0,116994	0,457973	0,341974	0,973011	0,037941	-0,078241	0,069763	0,160862	-0,576365	1,233847	-0,535683	-2,977977	-1,130156	-18,753532	5,622800	13,784823	0,037941	-0,078241	0,069763	-5,981069	-3,554711	1,233847	0,037941	-0,078241	0,069763	-5,981069	-3,554711	1,233847
14:41:48,58	0,382998	3,294006	-0,116994	0,457973	0,341974	0,973011	0,037645	-0,078058	0,071333	0,124237	-0,567422	1,251103	-0,537419	-2,979151	-1,133642	-18,753719	5,679366	13,797974	0,037645	-0,078058	0,071333	-6,003325	-3,522579	1,251103	0,037645	-0,078058	0,071333	-6,003325	-3,522579	1,251103
14:41:48,63	0,382998	3,294006	-0,116994	0,457973	0,341974	0,973011	0,039530	-0,077141	0,067847	0,125460	-0,497868	1,264255	-0,538013	-2,977922	-1,132497	-18,741995	5,633274	13,771534	0,039530	-0,077141	0,067847	-5,930137	-3,600966	1,264255	0,039530	-0,077141	0,067847	-5,930137	-3,600966	1,264255
14:41:48,68	0,382998	3,294006	-0,116994	0,457973	0,341974	0,973011	0,037583	-0,078079	0,073670	0,147974	-0,570433	1,250203	-0,535634	-2,977933	-1,127820	-18,741985	5,642313	13,783922	0,037583	-0,078079	0,073670	-5,981196	-3,520678	1,250203	0,037583	-0,078079	0,073670	-5,981196	-3,520678	1,250203
14:41:48,73	0,382998	3,294006	-0,116994	0,457973	0,341974	0,973011	0,037583	-0,078079	0,073670	0,147974	-0,570433	1,250203	-0,532425	-2,978883	-1,131323	-18,744990	5,615555	13,767472	0,037583	-0,078079	0,073670	-5,981196	-3,520678	1,250203	0,037583	-0,078079	0,073670	-5,981196	-3,520678	1,250203
14:41:48,78	0,382998	3,294006	-0,116994	0,457973	0,341974	0,973011	0,036801	-0,081332	0,070167	0,292487	-0,600317	1,233753	-0,536845	-2,975263	-1,130185	-18,746791	5,637618	13,761221	0,036801	-0,081332	0,070167	-6,092092	-3,489180	1,233753	0,036801	-0,081332	0,070167	-6,092092	-3,489180	1,233753
14:41:48,83	0,382998	3,294006	-0,116994	0,457973	0,341974	0,973011	0,035876	-0,075695	0,071305	0,017553	-0,661000	1,227502	-0,536883	-2,975855	-1,131336	-18,760971	5,637667	13,786200	0,035876	-0,075695	0,071305	-5,924497	-3,477262	1,227502	0,035876	-0,075695	0,071305	-5,924497	-3,477262	1,227502
14:41:48,88	0,382998	3,294006	-0,116994	0,457973	0,341974	0,973011	0,036408	-0,075958	0,070154	0,024171	-0,645661	1,252481	-0,536216	-2,976421	-1,133276	-18,741258	5,686867	13,774250	0,036408	-0,075958	0,070154	-5,938509	-3,503655	1,252481	0,036408	-0,075958	0,070154	-5,938509	-3,503655	1,252481
14:41:48,93	0,382998	3,294006	-0,116994	0,457973	0,341974	0,973011	0,036564	-0,076818	0,068213	0,121362	-0,645055	1,240531	-0,536774	-2,976389	-1,132494	-18,718171	5,657076	13,767646	0,036564	-0,076818	0,068213	-5,908837	-3,515328	1,240531	0,036564	-0,076818	0,068213	-5,908837	-3,515328	1,240531
14:41:48,98	0,382998	3,294006	-0,116994	0,457973	0,341974	0,973011	0,036815	-0,076319	0,068996	0,081173	-0,597116	1,233927	-0,535638	-2,975003	-1,134061	-18,728922	5,648427	13,763990	0,036815	-0,076319	0,068996	-5,909878	-3,487090	1,233927	0,036815	-0,076319	0,068996	-5,909878	-3,487090	1,233927
14:41:49,03	0,382998	3,294006	-0,116994	0,457973	0,341974	0,973011	0,035048	-0,076610	0,067429	0,083422	-0,693999	1,230270	-0,536287	-2,977724	-1,129800	-18,763536	5,618899	13,750601	0,035048	-0,076610	0,067429	-5,930445	-3,445244	1,230270	0,035048	-0,076610	0,067429	-5,930445	-3,445244	1,230270
14:41:49,08	0,382998	3,294006	-0,116994	0,457973	0,341974	0,973011	0,037728	-0,077408	0,071690	0,082046	-0,569834	1,216882	-0,537378	-2,977223	-1,132487	-18,733475	5,679255	13,782817	0,037728	-0,077408	0,071690	-5,994475	-3,531485	1,216882	0,037728	-0,077408	0,071690	-5,994475	-3,531485	1,216882
14:41:49,13	0,382998	3,294006	-0,116994	0,457973	0,341974	0,973011	0,037840	-0,076213	0,069003	0,087201	-0,568180	1,249097	-0,535675	-2,976128	-1,131745	-18,739232	5,599874	13,741577	0,037840	-0,076213	0,069003	-5,895505	-3,538584	1,249097	0,037840	-0,076213	0,069003	-5,895505	-3,538584	1,249097
14:41:49,18	0,382998	3,294006	-0,116994	0,457973	0,341974	0,973011	0,036040	-0,077140	0,069744	0,063799	-0,627045	1,207858	-0,534484	-2,979958	-1,129368	-18,751238	5,624134	13,784275	0,036040	-0,077140	0,069744	-5,991704	-3,456194	1,207858	0,036040	-0,077140	0,069744	-5,991704	-3,456194	1,207858
14:41:49,23	0,382998	3,294006	-0,116994	0,457973	0,341974	0,973011	0,038761	-0,080087	0,072122	0,232023	-0,508066	1,250556	-0,534522	-2,978614	-1,129760	-18,762148	5,620825	13,794403	0,038761	-0,080087	0,072122	-6,054779	-3,550836	1,250556	0,038761	-0,080087	0,072122	-6,054779	-3,550836	1,250556
14:41:49,28	0,382998	3,294006	-0,116994	0,457973	0,341974	0,973011	0,037616	-0,079382	0,071730	0,187060	-0,575406	1,260684	-0,539019	-2,978258	-1,132781	-18,742339	5,669545	13,781128	0,037616	-0,079382	0,071730	-6,044425	-3,528284	1,260684	0,037616	-0,079382	0,071730	-6,044425	-3,528284	1,260684
14:41:49,33	0,382998	3,294006	-0,116994	0,457973	0,341974	0,973011	0,039557	-0,075309	0,068708	0,027365	-0,481714	1,247408	-0,536252	-2,978143	-1,134055	-18,743117	5,631792	13,763027	0,039557	-0,075309	0,068708	-5,884397	-3,586907	1,247408	0,039557	-0,075309	0,068708	-5,884397	-3,586907	1,247408
14:41:49,38	0,382998	3,294006	-0,116994	0,457973	0,341974	0,973011	0,038074	-0,077648	0,067434	0,115903	-0,540619	1,229308	-0,534465	-2,975660	-1,134425	-18,726339	5,639966	13,788245	0,038074	-0,077648	0,067434	-5,979461	-3,529410	1,229308	0,038074	-0,077648	0,067434	-5,979461	-3,529410	1,229308
14:41:49,43	0,382998	3,294006	-0,116994	0,457973	0,341974	0,973011	0,035029	-0,077954	0,067064	0,147283	-0,688482	1,254526	-0,536250	-2,974757	-1,135210	-18,727817	5,631604	13,788295	0,035029	-0,077954	0,067064	-5,972101	-3,438291	1,254526	0,035029	-0,077954	0,067064	-5,972101	-3,438291	1,254526
14:41:49,48	0,382998	3,294006	-0,116994	0,457973	0,341974	0,973011	0,035141	-0,075957	0,066280	0,035452	-0,679804	1,254576	-0,536193	-2,976029	-1,135179	-18,705394	5,641428	13,807563	0,035141	-0,075957	0,066280	-5,927158	-3,438334	1,254576	0,035141	-0,075957	0,066280	-5,927158	-3,438334	1,254576
14:41:49,53	0,382998	3,294006	-0,116994	0,457973	0,341974	0,973011	0,036213	-0,076643	0,066310	0,090831	-0,609529	1,273843	-0,538557	-2,976822	-1,134022	-18,714515	5,642336	13,801610	0,036213	-0,076643	0,066310	-5,925612	-3,452248	1,273843	0,036213	-0,076643	0,066310	-5,925612	-3,452248	1,273843
14:41:49,58	0,382998	3,294006	-0,116994	0,457973	0,341974	0,973011	0,038082	-0,074991	0,067468	0,001191	-0,520707	1,267890	-0,537356	-2,976708	-1,131349	-18,725208	5,669459	13,743045	0,037382	-0,075975	0,070141	-5,893550	-3,514415	1,209326	0,037382	-0,075975	0,070141	-5,893550	-3,514415	1,209326
14:41:49,63	0,382998	3,294006	-0,116994	0,457973	0,341974	0,973011	0,037382	-0,075975	0,070141	0,070479	-0,579890	1,209326	-0,539210	-2,978053	-1,132477	-18,742555	5,619153	13,799920	0,037382	-0,075975	0,070141	-5,893550	-3,514415	1,209326	0,037382	-0,075975	0,070141	-5,893550	-3,514415	1,209326
14:41:49,68	0,382998	3,294006	-0,116994	0,457973	0,341974	0,973011	0,039474	-0,075041	0,069013	-0,030298	-0,460993	1,266200	-0,537926	-2,976225	-1,134422	-18,706306	5,675291	13,783642	0,039474	-0,075041	0,069013	-5,921054	-3,559714	1,266200	0,039474	-0,075041	0,069013	-5,921054	-3,559714	1,266200
14:41:49,73	0,382998	3,294006	-0,116994	0,457973	0,341974	0,973011	0,037249	-0,075239	0,067067	0,046736	-0,573372	1,249922	-0,538529	-2,976709	-1,131715	-18,719627	5,671534	13,772144	0,037249	-0,075239	0,067067	-5,859558	-3,497427	1,249922	0,037249	-0,075239	0,067067	-5,859558	-3,497427	1,249922
14:41:49,78	0,382998	3,294006	-0,116994	0,457973	0,341974	0,973011	0,037970	-0,074959	0,069775	0,022230	-0,545535	1,238425	-0,536183	-2,977637	-1,130920	-18,712335	5,628620	13,780170	0,037970	-0,074959	0,069775	-5,862036	-3,526192	1,238425	0,037970	-0,074959	0,069775	-5,862036	-3,526192	1,238425
14:41:49,83	0,382998	3,294006	-0,116994	0,457973	0,341974	0,973011	0,037601	-0,077454	0,070569	0,118485	-0,536981	1,246450	-0,539145	-2,976916	-1,133635	-18,726472	5,677439	13,807351	0,037601	-0,077454	0,070569	-5,961689	-3,488626	1,246450	0,037601	-0,077454	0,070569	-5,961689	-3,488626	1,246450
14:41:49,88	0,382998	3,294006	-0,116994	0,457973	0,341974	0,973011	0,038457	-0,074530	0,067855	0,001608	-0,529080	1,273632	-0,536720	-2,979977	-1,130136	-18,700295	5,637879	13,769735	0,038457	-0,074530	0,067855	-5,848973	-3,547984	1,273632	0,038457	-0,074530	0,067855	-5,848973	-3,547984	1,273632
14:41:49,93	0,382998	3,294006	-0,116994	0,457973	0,341974	0,973011	0,039896	-0,078160	0,071354	0,169197	-0,411800	1,236015	-0,539780	-2,976811	-1,133670	-18,742705	5,650836	13,772677	0,039896	-0,078160	0,071354	-5,966340	-3,543668	1,236015	0,039896	-0,078160	0,071354	-5,966340	-3,543668	1,236015
14:41:49,98	0,382998	3,294006	-0,116994	0,457973	0,341974	0,973011	0,038684	-0,073927	0,067820	-0,060898	-0,518041	1,238957	-0,538639	-2,976945	-1,131709	-18,754572	5,632691	13,800272	0,038684	-0,073927	0,067820	-5,864151	-3,554752	1,238957	0,038684	-0,073927	0,067820	-5,864151	-3,554752	1,238957
14:41:50,03	0,382998	3,294006	-0,116994	0,457973	0,341974	0,973011	0,038229	-0,074981	0,069781	-0,027707	-0,542899	1,266553	-0,534421	-2,977654	-1,133259	-18,718374	5,649811	13,772945	0,038229	-0,074981	0,069781	-5,913746	-3,543902	1,266553	0,038229	-0,074981	0,069781	-5,913746	-3,543902	1,266553
14:41:50,08	0,382998	3,294006	-0,116994	0,457973	0,341974	0,973011	0,036734	-0,078989	0,068231	0,213637	-0,597876	1,239226	-0,537418	-2,974531	-1,135203	-18,732666	5,666091	13,803813	0,035528	-0,074832	0,066286	-5,869910	-3,470050	1,270093	0,035528	-0,074832	0,066286	-5,869910	-3,470050	1,270093
14:41:50,13	0,382998	3,294006	-0,116994	0,457973	0,341974	0,973011	0,035528	-0,074832	0,066286	0,004405	-0,681089	1,270093	-0,538534	-2,978434	-1,135219	-18,727758	5,690980	13,760191	0,035528	-0,074832	0,066286	-5,869910	-3,470050	1,270093	0,035528	-0,074832	0,066286	-5,869910	-3,470050	1,270093
14:41:50,18	0,382998	3,294006	-0,116994	0,457973	0,341974	0,973011	0,039466	-0,075818	0,066271	0,079666	-0,484499	1,226471	-0,536232	-2,976135	-1,133657	-18,728335	5,634950	13,777571	0,039466	-0,075818	0,066271	-5,872021	-3,582605	1,226471	0,039466	-0,075818	0,066271	-5,872021	-3,582605	1,226471
14:41:50,23	0,382998	3,294006	-0,116994	0,457973	0,341974	0,973011	0,036324	-0,076662	0,067832	0,074738	-0,620363	1,243852	-0,538015	-2,978980	-1,133659	-18,752751	5,662506	13,777976	0,036324	-0,076662	0,067832	-5,943196	-3,471829	1,243852	0,036324	-0,076662	0,067832	-5,943196	-3,471829	1,243852
14:41:50,28	0,382998	3,294006	-0,116994	0,457973	0,341974	0,973011	0,039680	-0,076540	0,067831	0,080084	-0,480806	1,244256	-0,537986	-2,975820	-1,134039	-18,721244	5,639617	13,787314	0,039680	-0,076540	0,067831	-5,928325	-3,595670	1,244256	0,039680	-0,076540	0,067831	-5,928325	-3,595670	1,244256
14:41:50,33	0,382998	3,294006	-0,116994	0,457973	0,341974	0,973011	0,036929	-0,074985	0,067450	-0,004869	-0,585112	1,253595	-0,538601	-2,977943	-1,132487	-18,753726	5,674874	13,792257	0,036929	-0,074985	0,067450	-5,891174	-3,484046	1,253595	0,036929	-0,074985	0,067450	-5,891174	-3,484046	1,253595
14:41:50,38	0,382998	3,294006	-0,116994	0,457973	0,341974	0,973011	0,039075	-0,075514	0,069002	0,036918	-0,519297	1,258538	-0,538030	-2,975066	-1,134436	-18,740559	5,646067	13,792910	0,039075	-0,075514	0,069002	-5,890893	-3,586664	1,258538	0,039075	-0,075514	0,069002	-5,890893	-3,586664	1,258538
14:41:50,43	0,382998	3,294006	-0,116994	0,457973	0,341974	0,973011	0,036298	-0,074570	0,067054	-0,030515	-0,637875	1,259191	-0,536798	-2,977327	-1,134059	-18,716543	5,614892	13,747706	0,036298	-0,074570	0,067054	-5,884250	-3,487278	1,259191	0,036298	-0,074570	0,067054	-5,884250	-3,487278	1,259191
14:41:50,48	0,382998	3,294006	-0,116994	0,457973	0,341974	0,973011	0,037639	-0,076767	0,067431	0,068755	-0,531740	1,213987	-0,538510	-2,975643	-1,135581	-18,680675	5,619479	13,782281	0,037639	-0,076767	0,067431	-5,957469	-3,486437	1,213987	0,037639	-0,076767	0,067431	-5,957469	-3,486437	1,213987
14:41:50,53	0,382998	3,294006	-0,116994	0,457973	0,341974	0,973011	0,038014	-0,077623	0,066307	0,120333	-0,533835	1,273495	-0,536244	-2,978079	-1,135183	-18,731692	5,631825	13,807214	0,038014	-0,077623	0,066307	-5,973051	-3,517955	1,273495	0,038014	-0,077623	0,066307	-5,973051	-3,517955	1,273495
14:41:50,58	0,382998	3,294006	-0,116994	0,457973	0,341974	0,973011	0,038014	-0,077623	0,066307	0,120333	-0,533835	1,273495	-0,535563	-2,975180	-1,131314	-18,695572	5,642031	13,776293	0,038014	-0,077623	0,066307	-5,973051	-3,517955	1,273495	0,038014	-0,077623	0,066307	-5,973051	-3,517955	1,273495
14:41:50,63	0,382998	3,294006	-0,116994	0,457973	0,341974	0,973011	0,035163	-0,076764	0,070175	0,102552	-0,655938	1,242574	-0,537463	-2,979770	-1,137922	-18,762328	5,663068	13,795200	0,035163	-0,076764	0,070175	-5,923383	-3,416211	1,242574	0,035163	-0,076764	0,070175	-5,923383	-3,416211	1,242574
14:41:50,68	0,382998	3,294006	-0,116994	0,457973	0,341974	0,973011	0,040088	-0,077413	0,063568	0,121146	-0,468160	1,261480	-0,537453	-2,978627	-1,133656	-18,762514	5,659864	13,787830	0,040088	-0,077413	0,063568	-5,955744	-3,615060	1,261480	0,040088	-0,077413	0,063568	-5,955744	-3,615060	1,261480
14:41:50,73	0,382998	3,294006	-0,116994	0,457973	0,341974	0,973011	0,039093	-0,076850	0,067833	0,089014	-0,518467	1,254110	-0,536178	-2,972335	-1,134834	-18,711409	5,693070	13,775703	0,039093	-0,076850	0,067833	-5,943698	-3,587247	1,254110	0,039093	-0,076850	0,067833	-5,943698	-3,587247	1,254110
14:41:50,78	0,382998	3,294006	-0,116994	0,457973	0,341974	0,973011	0,033006	-0,074808	0,066656	0,037169	-0,807305	1,241984	-0,537424	-2,977940	-1,135201	-18,742454	5,656541	13,793409	0,033006	-0,074808	0,066656	-5,835290	-3,398302	1,241984	0,033006	-0,074808	0,066656	-5,835290	-3,398302	1,241984
14:41:50,83	0,382998	3,294006	-0,116994	0,457973	0,341974	0,973011	0,038483	-0,076531	0,066289	0,079597	-0,531119	1,259690	-0,533842	-2,977397	-1,134015	-18,711565	5,630955	13,797095	0,038483	-0,076531	0,066289	-5,928102	-3,552065	1,259690	0,038483	-0,076531	0,066289	-5,928102	-3,552065	1,259690
14:41:50,88	0,382998	3,294006	-0,116994	0,457973	0,341974	0,973011	0,036223	-0,079362	0,067475	0,220109	-0,609128	1,263376	-0,537390	-2,975156	-1,137940	-18,718527	5,662750	13,771222	0,036223	-0,079362	0,067475	-6,009843	-3,452615	1,263376	0,036223	-0,079362	0,067475	-6,009843	-3,452615	1,263376
14:41:50,93	0,382998	3,294006	-0,116994	0,457973	0,341974	0,973011	0,036055	-0,075169	0,063550	0,026112	-0,639776	1,237502	-0,536780	-2,976548	-1,132880	-18,713112	5,634369	13,767077	0,036055	-0,075169	0,063550	-5,874668	-3,470097	1,237502	0,036055	-0,075169	0,063550	-5,874668	-3,470097	1,237502
14:41:50,98	0,382998	3,294006	-0,116994	0,457973	0,341974	0,973011	0,036957	-0,076393	0,068610	0,067883	-0,574013	1,233357	-0,536845	-2,978896	-1,133659	-18,758107	5,666950	13,778388	0,036957	-0,076393	0,068610	-5,928972	-3,475110	1,233357	0,036957	-0,076393	0,068610	-5,928972	-3,475110	1,233357
14:41:51,03	0,382998	3,294006	-0,116994	0,457973	0,341974	0,973011	0,039022	-0,077511	0,067830	0,131725	-0,521877	1,244669	-0,536826	-2,977020	-1,137914	-18,721269	5,631064	13,794266	0,039022	-0,077511	0,067830	-5,952874	-3,585096	1,244669	0,039022	-0,077511	0,067830	-5,952874	-3,585096	1,244669
14:41:51,08	0,382998	3,294006	-0,116994	0,457973	0,341974	0,973011	0,037388	-0,076590	0,063575	0,071184	-0,556994	1,260547	-0,535715	-2,974954	-1,134430	-18,757186	5,645255	13,808003	0,037388	-0,076590	0,063575	-5,941131	-3,491952	1,260547	0,037388	-0,076590	0,063575	-5,941131	-3,491952	1,260547
14:41:51,13	0,382998	3,294006	-0,116994	0,457973	0,341974	0,973011	0,035043	-0,076519	0,067060	0,061830	-0,717132	1,274284	-0,535103	-2,976819	-1,132503	-18,754065	5,629738	13,772215	0,035043	-0,076519	0,067060	-5,944922	-3,468012	1,274284	0,035043	-0,076519	0,067060	-5,944922	-3,468012	1,274284
14:41:51,18	0,382998	3,294006	-0,116994	0,457973	0,341974	0,973011	0,037325	-0,077261	0,065901	0,120087	-0,569808	1,250059	-0,536213	-2,977301	-1,135589	-18,722516	5,647944	13,783778	0,037325	-0,077261	0,065901	-5,944927	-3,499793	1,250059	0,037325	-0,077261	0,065901	-5,944927	-3,499793	1,250059
14:41:51,23	0,382998	3,294006	-0,116994	0,457973	0,341974	0,973011	0,037325	-0,077261	0,065901	0,120087	-0,569808	1,250059	-0,540355	-2,972338	-1,136768	-18,716895	5,656418	13,799265	0,037325	-0,077261	0,065901	-5,944927	-3,499793	1,250059	0,037325	-0,077261	0,065901	-5,944927	-3,499793	1,250059
14:41:51,28	0,382998	3,294006	-0,116994	0,457973	0,341974	0,973011	0,035098	-0,071193	0,064722	-0,185342	-0,684978	1,265546	-0,538020	-2,978198	-1,137175	-18,749294	5,662329	13,755964	0,039005	-0,076144	0,064314	-5,916247	-3,574709	1,222244	0,039005	-0,076144	0,064314	-5,916247	-3,574709	1,222244
14:41:51,33	0,382998	3,294006	-0,116994	0,457973	0,341974	0,973011	0,039005	-0,076144	0,064314	0,061051	-0,512806	1,222244	-0,537931	-2,976208	-1,137115	-18,695053	5,662289	13,813821	0,039005	-0,076144	0,064314	-5,916247	-3,574709	1,222244	0,039005	-0,076144	0,064314	-5,916247	-3,574709	1,222244
14:41:51,38	0,382998	3,294006	-0,116994	0,457973	0,341974	0,973011	0,037237	-0,075227	0,064374	0,040440	-0,557774	1,280101	-0,533938	-2,977917	-1,135967	-18,753777	5,634212	13,808418	0,037237	-0,075227	0,064374	-5,864853	-3,480850	1,280101	0,037237	-0,075227	0,064374	-5,864853	-3,480850	1,280101
14:41:51,43	0,382998	3,294006	-0,116994	0,457973	0,341974	0,973011	0,036721	-0,079539	0,065523	0,211019	-0,621409	1,274698	-0,537406	-2,975755	-1,136371	-18,732675	5,675844	13,794966	0,036721	-0,079539	0,065523	-6,032816	-3,504001	1,274698	0,036721	-0,079539	0,065523	-6,032816	-3,504001	1,274698
14:41:51,48	0,382998	3,294006	-0,116994	0,457973	0,341974	0,973011	0,036583	-0,075455	0,065119	0,045219	-0,631126	1,261246	-0,539217	-2,979166	-1,138294	-18,736628	5,619069	13,808074	0,036583	-0,075455	0,065119	-5,877966	-3,502885	1,261246	0,036583	-0,075455	0,065119	-5,877966	-3,502885	1,261246
14:41:51,53	0,382998	3,294006	-0,116994	0,457973	0,341974	0,973011	0,040442	-0,075592	0,063196	0,001213	-0,405502	1,274355	-0,536239	-2,976378	-1,137173	-18,741147	5,673766	13,761668	0,040442	-0,075592	0,063196	-5,932748	-3,580181	1,274355	0,040442	-0,075592	0,063196	-5,932748	-3,580181	1,274355
14:41:51,58	0,382998	3,294006	-0,116994	0,457973	0,341974	0,973011	0,036538	-0,076777	0,064317	0,107941	-0,639747	1,227948	-0,538059	-2,977796	-1,134437	-18,758602	5,636491	13,787534	0,036538	-0,076777	0,064317	-5,919041	-3,508000	1,227948	0,036538	-0,076777	0,064317	-5,919041	-3,508000	1,227948
14:41:51,63	0,382998	3,294006	-0,116994	0,457973	0,341974	0,973011	0,038676	-0,075910	0,067053	0,021831	-0,525043	1,253815	-0,536829	-2,975354	-1,133647	-18,718964	5,608378	13,791166	0,038676	-0,075910	0,067053	-5,937066	-3,561138	1,253815	0,038676	-0,075910	0,067053	-5,937066	-3,561138	1,253815
14:41:51,68	0,382998	3,294006	-0,116994	0,457973	0,341974	0,973011	0,035946	-0,075754	0,067843	0,009215	-0,618622	1,257446	-0,535588	-2,977635	-1,135187	-18,707051	5,648575	13,788299	0,035946	-0,075754	0,067843	-5,937471	-3,440408	1,257446	0,035946	-0,075754	0,067843	-5,937471	-3,440408	1,257446
14:41:51,73	0,382998	3,294006	-0,116994	0,457973	0,341974	0,973011	0,037301	-0,077969	0,066303	0,165183	-0,557965	1,254580	-0,539156	-2,978913	-1,137946	-18,729855	5,661129	13,751047	0,037301	-0,077969	0,066303	-5,955409	-3,486086	1,254580	0,037301	-0,077969	0,066303	-5,955409	-3,486086	1,254580
14:41:51,78	0,382998	3,294006	-0,116994	0,457973	0,341974	0,973011	0,040192	-0,075518	0,063544	0,037206	-0,433633	1,217328	-0,535100	-2,977279	-1,138703	-18,739505	5,626369	13,785353	0,040192	-0,075518	0,063544	-5,890991	-3,588737	1,217328	0,040192	-0,075518	0,063544	-5,890991	-3,588737	1,217328
14:41:51,83	0,382998	3,294006	-0,116994	0,457973	0,341974	0,973011	0,036749	-0,078213	0,062786	0,142420	-0,603649	1,251633	-0,535662	-2,974317	-1,136768	-18,725923	5,635375	13,784666	0,036749	-0,078213	0,062786	-5,997338	-3,488473	1,251633	0,036749	-0,078213	0,062786	-5,997338	-3,488473	1,251633
14:41:51,88	0,382998	3,294006	-0,116994	0,457973	0,341974	0,973011	0,034465	-0,076246	0,064722	0,054697	-0,715168	1,250947	-0,536851	-2,980290	-1,133639	-18,758800	5,657330	13,797248	0,034465	-0,076246	0,064722	-5,930606	-3,420683	1,250947	0,034465	-0,076246	0,064722	-5,930606	-3,420683	1,250947
14:41:51,93	0,382998	3,294006	-0,116994	0,457973	0,341974	0,973011	0,040232	-0,078203	0,067850	0,159039	-0,454738	1,263528	-0,536267	-2,974375	-1,138313	-18,737827	5,663964	13,805912	0,040232	-0,078203	0,067850	-5,979893	-3,612956	1,263528	0,040232	-0,078203	0,067850	-5,979893	-3,612956	1,263528
14:41:51,98	0,382998	3,294006	-0,116994	0,457973	0,341974	0,973011	0,034818	-0,075751	0,063177	0,047780	-0,721445	1,272193	-0,540411	-2,980411	-1,137541	-18,759281	5,640629	13,783923	0,034818	-0,075751	0,063177	-5,898691	-3,454625	1,272193	0,034818	-0,075751	0,063177	-5,898691	-3,454625	1,272193
14:41:52,03	0,382998	3,294006	-0,116994	0,457973	0,341974	0,973011	0,042117	-0,075181	0,063948	-0,012832	-0,348776	1,250204	-0,538600	-2,977978	-1,138705	-18,731301	5,642247	13,780225	0,042117	-0,075181	0,063948	-5,914503	-3,654979	1,250204	0,042117	-0,075181	0,063948	-5,914503	-3,654979	1,250204
14:41:52,08	0,382998	3,294006	-0,116994	0,457973	0,341974	0,973011	0,039104	-0,075532	0,062784	0,020832	-0,482023	1,246505	-0,536295	-2,980666	-1,135591	-18,766166	5,638430	13,788255	0,039104	-0,075532	0,062784	-5,908424	-3,551714	1,246505	0,039104	-0,075532	0,062784	-5,908424	-3,551714	1,246505
14:41:52,13	0,382998	3,294006	-0,116994	0,457973	0,341974	0,973011	0,040280	-0,078872	0,065899	0,173790	-0,449164	1,254536	-0,536829	-2,978256	-1,136769	-18,738218	5,650591	13,769959	0,040280	-0,078872	0,065899	-6,017680	-3,611160	1,254536	0,040280	-0,078872	0,065899	-6,017680	-3,611160	1,254536
14:41:52,18	0,382998	3,294006	-0,116994	0,457973	0,341974	0,973011	0,038460	-0,077205	0,064721	0,111581	-0,525715	1,236240	-0,536780	-2,975426	-1,135603	-18,719776	5,679653	13,775264	0,038460	-0,077205	0,064721	-5,948983	-3,544791	1,236240	0,038460	-0,077205	0,064721	-5,948983	-3,544791	1,236240
14:41:52,23	0,382998	3,294006	-0,116994	0,457973	0,341974	0,973011	0,035985	-0,075832	0,065887	0,074599	-0,652962	1,241545	-0,535080	-2,975979	-1,136767	-18,733495	5,632822	13,779671	0,035985	-0,075832	0,065887	-5,878222	-3,477768	1,241545	0,035985	-0,075832	0,065887	-5,878222	-3,477768	1,241545
14:41:52,28	0,382998	3,294006	-0,116994	0,457973	0,341974	0,973011	0,035614	-0,077581	0,064723	0,118113	-0,660719	1,245951	-0,535610	-2,977424	-1,135608	-18,728854	5,674461	13,760565	0,037130	-0,077844	0,065882	-5,940584	-3,513390	1,226845	0,037130	-0,077844	0,065882	-5,940584	-3,513390	1,226845
14:41:52,33	0,382998	3,294006	-0,116994	0,457973	0,341974	0,973011	0,037130	-0,077844	0,065882	0,170205	-0,598665	1,226845	-0,536733	-2,976223	-1,136380	-18,694946	5,663418	13,755471	0,037130	-0,077844	0,065882	-5,940584	-3,513390	1,226845	0,037130	-0,077844	0,065882	-5,940584	-3,513390	1,226845
14:41:52,38	0,382998	3,294006	-0,116994	0,457973	0,341974	0,973011	0,036652	-0,076272	0,065109	0,095817	-0,588671	1,221752	-0,535624	-2,980027	-1,133628	-18,717598	5,603349	13,785649	0,036652	-0,076272	0,065109	-5,891518	-3,465816	1,221752	0,036652	-0,076272	0,065109	-5,891518	-3,465816	1,221752
14:41:52,43	0,382998	3,294006	-0,116994	0,457973	0,341974	0,973011	0,039391	-0,079134	0,067861	0,181321	-0,435818	1,251930	-0,539802	-2,975362	-1,137640	-18,736340	5,644196	13,795618	0,039391	-0,079134	0,067861	-6,030723	-3,527986	1,251930	0,039391	-0,079134	0,067861	-6,030723	-3,527986	1,251930
14:41:52,48	0,382998	3,294006	-0,116994	0,457973	0,341974	0,973011	0,037440	-0,073183	0,063849	-0,102127	-0,573891	1,261898	-0,540318	-2,978415	-1,135236	-18,727349	5,659952	13,739517	0,037440	-0,073183	0,063849	-5,847018	-3,512956	1,261898	0,037440	-0,073183	0,063849	-5,847018	-3,512956	1,261898
14:41:52,53	0,382998	3,294006	-0,116994	0,457973	0,341974	0,973011	0,040342	-0,074262	0,066253	-0,027871	-0,423108	1,205798	-0,534530	-2,977762	-1,135630	-18,758407	5,620536	13,744756	0,040342	-0,074262	0,066253	-5,857474	-3,589936	1,205798	0,040342	-0,074262	0,066253	-5,857474	-3,589936	1,205798
14:41:52,58	0,382998	3,294006	-0,116994	0,457973	0,341974	0,973011	0,036883	-0,078949	0,065859	0,166162	-0,610168	1,211037	-0,536271	-2,975526	-1,136378	-18,731248	5,612151	13,783455	0,036883	-0,078949	0,065859	-6,031330	-3,505460	1,211037	0,036883	-0,078949	0,065859	-6,031330	-3,505460	1,211037
14:41:52,63	0,382998	3,294006	-0,116994	0,457973	0,341974	0,973011	0,035816	-0,076323	0,065112	0,035908	-0,637903	1,249736	-0,539157	-2,977037	-1,134823	-18,726870	5,657908	13,778361	0,035816	-0,076323	0,065112	-5,955414	-3,449491	1,249736	0,035816	-0,076323	0,065112	-5,955414	-3,449491	1,249736
14:41:52,68	0,382998	3,294006	-0,116994	0,457973	0,341974	0,973011	0,038568	-0,074579	0,066667	-0,012926	-0,513923	1,244642	-0,536833	-2,977502	-1,139473	-18,729305	5,647263	13,790898	0,038568	-0,074579	0,066667	-5,867401	-3,541487	1,244642	0,038568	-0,074579	0,066667	-5,867401	-3,541487	1,244642
14:41:52,73	0,382998	3,294006	-0,116994	0,457973	0,341974	0,973011	0,037809	-0,076824	0,062016	0,093376	-0,550142	1,257179	-0,540392	-2,977141	-1,136022	-18,749860	5,643669	13,749572	0,037809	-0,076824	0,062016	-5,937329	-3,518177	1,257179	0,037809	-0,076824	0,062016	-5,937329	-3,518177	1,257179
14:41:52,78	0,382998	3,294006	-0,116994	0,457973	0,341974	0,973011	0,039276	-0,073562	0,065467	-0,089652	-0,489906	1,215853	-0,538639	-2,977972	-1,136762	-18,753930	5,648817	13,794015	0,039276	-0,073562	0,065467	-5,864269	-3,573034	1,215853	0,039276	-0,073562	0,065467	-5,864269	-3,573034	1,215853
14:41:52,83	0,382998	3,294006	-0,116994	0,457973	0,341974	0,973011	0,039119	-0,075495	0,064728	0,013287	-0,504166	1,260295	-0,534507	-2,976957	-1,138718	-18,737979	5,623676	13,766029	0,039119	-0,075495	0,064728	-5,913070	-3,574975	1,260295	0,039119	-0,075495	0,064728	-5,913070	-3,574975	1,260295
14:41:52,88	0,382998	3,294006	-0,116994	0,457973	0,341974	0,973011	0,036174	-0,078566	0,062772	0,159205	-0,630916	1,232310	-0,538581	-2,977028	-1,139469	-18,727274	5,674637	13,801210	0,036174	-0,078566	0,062772	-6,008260	-3,470550	1,232310	0,036174	-0,078566	0,062772	-6,008260	-3,470550	1,232310
14:41:52,93	0,382998	3,294006	-0,116994	0,457973	0,341974	0,973011	0,038272	-0,075074	0,062020	0,027059	-0,537995	1,267491	-0,539128	-2,976489	-1,138316	-18,696008	5,628567	13,769626	0,038272	-0,075074	0,062020	-5,866213	-3,542374	1,267491	0,038272	-0,075074	0,062020	-5,866213	-3,542374	1,267491
14:41:52,98	0,382998	3,294006	-0,116994	0,457973	0,341974	0,973011	0,038079	-0,074331	0,063174	-0,035839	-0,497916	1,235906	-0,536247	-2,978037	-1,139063	-18,720295	5,618743	13,809045	0,038079	-0,074331	0,063174	-5,870789	-3,487149	1,235906	0,038079	-0,074331	0,063174	-5,870789	-3,487149	1,235906
14:41:53,03	0,382998	3,294006	-0,116994	0,457973	0,341974	0,973011	0,037979	-0,077600	0,062426	0,113520	-0,519246	1,275326	-0,538066	-2,976940	-1,138331	-18,754918	5,642810	13,780504	0,037979	-0,077600	0,062426	-5,978080	-3,500616	1,275326	0,037979	-0,077600	0,062426	-5,978080	-3,500616	1,275326
14:41:53,08	0,382998	3,294006	-0,116994	0,457973	0,341974	0,973011	0,037938	-0,075476	0,063159	0,006606	-0,563388	1,246785	-0,533288	-2,976856	-1,137909	-18,720676	5,634665	13,795008	0,037938	-0,075476	0,063159	-5,918264	-3,541552	1,246785	0,037938	-0,075476	0,063159	-5,918264	-3,541552	1,246785
14:41:53,13	0,382998	3,294006	-0,116994	0,457973	0,341974	0,973011	0,035477	-0,079571	0,063580	0,229634	-0,657649	1,261289	-0,537445	-2,979098	-1,137528	-18,753609	5,666288	13,799922	0,035477	-0,079571	0,063580	-6,016726	-3,442600	1,261289	0,035477	-0,079571	0,063580	-6,016726	-3,442600	1,261289
14:41:53,18	0,382998	3,294006	-0,116994	0,457973	0,341974	0,973011	0,039497	-0,077092	0,063961	0,111623	-0,492931	1,266202	-0,536817	-2,978308	-1,138693	-18,721505	5,634344	13,784968	0,039497	-0,077092	0,063961	-5,940100	-3,593468	1,266202	0,039497	-0,077092	0,063961	-5,940100	-3,593468	1,266202
14:41:53,23	0,382998	3,294006	-0,116994	0,457973	0,341974	0,973011	0,038499	-0,077241	0,062796	0,107775	-0,501058	1,251248	-0,532156	-2,978320	-1,137917	-18,738552	5,609995	13,784695	0,038499	-0,077241	0,062796	-5,955669	-3,523242	1,251248	0,038499	-0,077241	0,062796	-5,955669	-3,523242	1,251248
14:41:53,28	0,382998	3,294006	-0,116994	0,457973	0,341974	0,973011	0,036178	-0,081284	0,063572	0,288378	-0,624323	1,250975	-0,539778	-2,979486	-1,137133	-18,732379	5,631471	13,797887	0,036178	-0,081284	0,063572	-6,092407	-3,464332	1,250975	0,036178	-0,081284	0,063572	-6,092407	-3,464332	1,250975
14:41:53,33	0,382998	3,294006	-0,116994	0,457973	0,341974	0,973011	0,041000	-0,075266	0,064357	-0,002873	-0,378996	1,264167	-0,537993	-2,974194	-1,139122	-18,719759	5,655554	13,757226	0,041000	-0,075266	0,064357	-5,911245	-3,597494	1,264167	0,041000	-0,075266	0,064357	-5,911245	-3,597494	1,264167
14:41:53,38	0,382998	3,294006	-0,116994	0,457973	0,341974	0,973011	0,035524	-0,074165	0,062368	-0,032936	-0,664862	1,223507	-0,535613	-2,976779	-1,136758	-18,720309	5,664693	13,780340	0,035524	-0,074165	0,062368	-5,854914	-3,453492	1,223507	0,035524	-0,074165	0,062368	-5,854914	-3,453492	1,223507
14:41:53,43	0,382998	3,294006	-0,116994	0,457973	0,341974	0,973011	0,033872	-0,076584	0,061650	0,065082	-0,720645	1,290936	-0,536915	-2,976326	-1,140295	-18,757727	5,621186	13,757099	0,033872	-0,076584	0,061650	-5,946740	-3,379597	1,290936	0,033872	-0,076584	0,061650	-5,946740	-3,379597	1,290936
14:41:53,48	0,382998	3,294006	-0,116994	0,457973	0,341974	0,973011	0,033872	-0,076584	0,061650	0,065082	-0,720645	1,290936	-0,536198	-2,977256	-1,139078	-18,705433	5,638113	13,785420	0,033872	-0,076584	0,061650	-5,946740	-3,379597	1,290936	0,033872	-0,076584	0,061650	-5,946740	-3,379597	1,290936
14:41:53,53	0,382998	3,294006	-0,116994	0,457973	0,341974	0,973011	0,037278	-0,077251	0,062412	0,119571	-0,552505	1,251701	-0,536191	-2,980652	-1,136333	-18,715191	5,641654	13,802842	0,037278	-0,077251	0,062412	-5,944623	-3,478857	1,251701	0,037278	-0,077251	0,062412	-5,944623	-3,478857	1,251701
14:41:53,58	0,382998	3,294006	-0,116994	0,457973	0,341974	0,973011	0,040216	-0,078956	0,065156	0,206421	-0,409967	1,269123	-0,539175	-2,979041	-1,140639	-18,719143	5,628676	13,780584	0,040216	-0,078956	0,065156	-5,991618	-3,566927	1,269123	0,040216	-0,078956	0,065156	-5,991618	-3,566927	1,269123
14:41:53,63	0,382998	3,294006	-0,116994	0,457973	0,341974	0,973011	0,040313	-0,075565	0,060851	0,016893	-0,401869	1,246865	-0,538591	-2,978060	-1,139078	-18,720328	5,629287	13,794448	0,040313	-0,075565	0,060851	-5,914982	-3,566424	1,246865	0,040313	-0,075565	0,060851	-5,914982	-3,566424	1,246865
14:41:53,68	0,382998	3,294006	-0,116994	0,457973	0,341974	0,973011	0,039171	-0,075581	0,062412	0,017647	-0,462550	1,260729	-0,539211	-2,977533	-1,140270	-18,740711	5,651306	13,776679	0,039171	-0,075581	0,062412	-5,915462	-3,537511	1,260729	0,039171	-0,075581	0,062412	-5,915462	-3,537511	1,260729
14:41:53,73	0,382998	3,294006	-0,116994	0,457973	0,341974	0,973011	0,039024	-0,074781	0,061220	-0,015091	-0,498877	1,242960	-0,538030	-2,977572	-1,136763	-18,746491	5,655872	13,789484	0,039024	-0,074781	0,061220	-5,885377	-3,562266	1,242960	0,039024	-0,074781	0,061220	-5,885377	-3,562266	1,242960
14:41:53,78	0,382998	3,294006	-0,116994	0,457973	0,341974	0,973011	0,038468	-0,075823	0,064727	0,040177	-0,535063	1,255765	-0,536235	-2,974406	-1,138329	-18,726538	5,663912	13,776734	0,038468	-0,075823	0,064727	-5,911935	-3,554829	1,255765	0,038468	-0,075823	0,064727	-5,911935	-3,554829	1,255765
14:41:53,83	0,382998	3,294006	-0,116994	0,457973	0,341974	0,973011	0,034829	-0,075795	0,063160	0,055635	-0,711050	1,243015	-0,539200	-2,978119	-1,139884	-18,743430	5,664315	13,771958	0,034829	-0,075795	0,063160	-5,894240	-3,445125	1,243015	0,034829	-0,075795	0,063160	-5,894240	-3,445125	1,243015
14:41:53,88	0,382998	3,294006	-0,116994	0,457973	0,341974	0,973011	0,039527	-0,075083	0,061606	0,010523	-0,481584	1,238239	-0,536218	-2,977786	-1,139862	-18,719298	5,651094	13,781529	0,039527	-0,075083	0,061606	-5,883474	-3,584453	1,238239	0,039527	-0,075083	0,061606	-5,883474	-3,584453	1,238239
14:41:53,93	0,382998	3,294006	-0,116994	0,457973	0,341974	0,973011	0,037747	-0,077500	0,061627	0,136814	-0,546616	1,247810	-0,535746	-2,977223	-1,139859	-18,773670	5,667968	13,821553	0,037747	-0,077500	0,061627	-5,946904	-3,509782	1,247810	0,037747	-0,077500	0,061627	-5,946904	-3,509782	1,247810
14:41:53,98	0,382998	3,294006	-0,116994	0,457973	0,341974	0,973011	0,037023	-0,077626	0,061630	0,130833	-0,639794	1,287833	-0,536816	-2,975296	-1,138752	-18,736237	5,682743	13,733856	0,037023	-0,077626	0,061630	-5,962836	-3,546118	1,287833	0,037023	-0,077626	0,061630	-5,962836	-3,546118	1,287833
14:41:54,03	0,382998	3,294006	-0,116994	0,457973	0,341974	0,973011	0,035890	-0,075736	0,062738	0,064051	-0,673692	1,200136	-0,535099	-2,977805	-1,139836	-18,736485	5,636161	13,825008	0,035890	-0,075736	0,062738	-5,881232	-3,491057	1,200136	0,035890	-0,075736	0,062738	-5,881232	-3,491057	1,200136
14:41:54,08	0,382998	3,294006	-0,116994	0,457973	0,341974	0,973011	0,037204	-0,078478	0,061654	0,166167	-0,582287	1,291289	-0,536832	-2,975561	-1,139078	-18,720437	5,640698	13,805180	0,037204	-0,078478	0,061654	-5,994358	-3,502802	1,291289	0,037204	-0,078478	0,061654	-5,994358	-3,502802	1,291289
14:41:54,13	0,382998	3,294006	-0,116994	0,457973	0,341974	0,973011	0,036128	-0,075854	0,062411	0,041692	-0,626629	1,271461	-0,533276	-2,975602	-1,138277	-18,703640	5,621643	13,819053	0,036128	-0,075854	0,062411	-5,912879	-3,462648	1,271461	0,036128	-0,075854	0,062411	-5,912879	-3,462648	1,271461
14:41:54,18	0,382998	3,294006	-0,116994	0,457973	0,341974	0,973011	0,034385	-0,078955	0,063212	0,194807	-0,693148	1,285334	-0,537937	-2,976240	-1,139879	-18,695081	5,649151	13,756934	0,034385	-0,078955	0,063212	-6,003142	-3,392408	1,285334	0,034385	-0,078955	0,063212	-6,003142	-3,392408	1,285334
14:41:54,23	0,382998	3,294006	-0,116994	0,457973	0,341974	0,973011	0,037268	-0,075238	0,061611	0,029613	-0,549599	1,223215	-0,536863	-2,977685	-1,138688	-18,735675	5,624617	13,804263	0,037268	-0,075238	0,061611	-5,876533	-3,475136	1,223215	0,037268	-0,075238	0,061611	-5,876533	-3,475136	1,223215
14:41:54,28	0,382998	3,294006	-0,116994	0,457973	0,341974	0,973011	0,037983	-0,076890	0,062802	0,073995	-0,535310	1,270544	-0,536897	-2,976318	-1,137928	-18,752098	5,631046	13,799527	0,037983	-0,076890	0,062802	-5,961866	-3,516970	1,270544	0,037983	-0,076890	0,062802	-5,961866	-3,516970	1,270544
14:41:54,33	0,382998	3,294006	-0,116994	0,457973	0,341974	0,973011	0,036816	-0,076177	0,063562	0,034291	-0,613436	1,265808	-0,539789	-2,978123	-1,139071	-18,726260	5,624871	13,808683	0,036816	-0,076177	0,063562	-5,945624	-3,503480	1,265808	0,036816	-0,076177	0,063562	-5,945624	-3,503480	1,265808
14:41:54,38	0,382998	3,294006	-0,116994	0,457973	0,341974	0,973011	0,039825	-0,074575	0,062418	-0,041433	-0,431501	1,274963	-0,539791	-2,978617	-1,138301	-18,739952	5,650863	13,804269	0,039825	-0,074575	0,062418	-5,895605	-3,557756	1,274963	0,039825	-0,074575	0,062418	-5,895605	-3,557756	1,274963
14:41:54,43	0,382998	3,294006	-0,116994	0,457973	0,341974	0,973011	0,040254	-0,074820	0,063188	-0,013049	-0,434054	1,270549	-0,537382	-2,976403	-1,140259	-18,713022	5,662765	13,777238	0,040254	-0,074820	0,063188	-5,886423	-3,593974	1,270549	0,040254	-0,074820	0,063188	-5,886423	-3,593974	1,270549
14:41:54,48	0,382998	3,294006	-0,116994	0,457973	0,341974	0,973011	0,037132	-0,075800	0,061230	0,061667	-0,579028	1,243519	-0,538626	-2,976519	-1,137546	-18,747411	5,661678	13,790209	0,037132	-0,075800	0,061230	-5,888613	-3,493870	1,243519	0,037132	-0,075800	0,061230	-5,888613	-3,493870	1,243519
14:41:54,53	0,382998	3,294006	-0,116994	0,457973	0,341974	0,973011	0,037854	-0,074780	0,063944	-0,009493	-0,570714	1,256490	-0,539157	-2,978343	-1,136379	-18,727193	5,654682	13,769324	0,037854	-0,074780	0,063944	-5,879726	-3,542245	1,256490	0,037854	-0,074780	0,063944	-5,879726	-3,542245	1,256490
14:41:54,58	0,382998	3,294006	-0,116994	0,457973	0,341974	0,973011	0,039699	-0,075233	0,065111	0,018094	-0,453766	1,235605	-0,535622	-2,977963	-1,139482	-18,725864	5,671162	13,772394	0,039699	-0,075233	0,065111	-5,887671	-3,570130	1,235605	0,039699	-0,075233	0,065111	-5,887671	-3,570130	1,235605
14:41:54,63	0,382998	3,294006	-0,116994	0,457973	0,341974	0,973011	0,037602	-0,078103	0,062007	0,182294	-0,569871	1,238675	-0,536755	-2,977336	-1,140613	-18,694763	5,666692	13,806432	0,037602	-0,078103	0,062007	-5,948801	-3,521663	1,238675	0,037602	-0,078103	0,062007	-5,948801	-3,521663	1,238675
14:41:54,68	0,382998	3,294006	-0,116994	0,457973	0,341974	0,973011	0,037626	-0,076809	0,060877	0,126703	-0,539478	1,272713	-0,540374	-2,977730	-1,139090	-18,730124	5,637190	13,789705	0,037626	-0,076809	0,060877	-5,902839	-3,493117	1,272713	0,037626	-0,076809	0,060877	-5,902839	-3,493117	1,272713
14:41:54,73	0,382998	3,294006	-0,116994	0,457973	0,341974	0,973011	0,039777	-0,073872	0,062400	-0,069296	-0,443515	1,255986	-0,535720	-2,977018	-1,139466	-18,743999	5,612801	13,809586	0,039777	-0,073872	0,062400	-5,868217	-3,565984	1,255986	0,039777	-0,073872	0,062400	-5,868217	-3,565984	1,255986
14:41:54,78	0,382998	3,294006	-0,116994	0,457973	0,341974	0,973011	0,036833	-0,077546	0,062023	0,093723	-0,596390	1,275867	-0,537453	-2,976014	-1,137939	-18,739302	5,633633	13,780054	0,036830	-0,075543	0,063551	-5,920182	-3,494078	1,246335	0,036830	-0,075543	0,063551	-5,920182	-3,494078	1,246335
14:41:54,83	0,382998	3,294006	-0,116994	0,457973	0,341974	0,973011	0,036830	-0,075543	0,063551	0,009956	-0,602889	1,246335	-0,535610	-2,978865	-1,139477	-18,712777	5,642009	13,766346	0,036830	-0,075543	0,063551	-5,920182	-3,494078	1,246335	0,036830	-0,075543	0,063551	-5,920182	-3,494078	1,246335
14:41:54,88	0,382998	3,294006	-0,116994	0,457973	0,341974	0,973011	0,038378	-0,078565	0,062013	0,187626	-0,503657	1,232626	-0,537971	-2,974064	-1,139508	-18,713618	5,671750	13,757940	0,038378	-0,078565	0,062013	-5,979753	-3,516292	1,232626	0,038378	-0,078565	0,062013	-5,979753	-3,516292	1,232626
14:41:54,93	0,382998	3,294006	-0,116994	0,457973	0,341974	0,973011	0,035400	-0,074120	0,061982	-0,018192	-0,674093	1,224221	-0,536850	-2,978214	-1,138326	-18,743764	5,647308	13,770861	0,035400	-0,074120	0,061982	-5,836618	-3,452984	1,224221	0,035400	-0,074120	0,061982	-5,836618	-3,452984	1,224221
14:41:54,98	0,382998	3,294006	-0,116994	0,457973	0,341974	0,973011	0,038434	-0,077166	0,063164	0,103936	-0,530183	1,237142	-0,535634	-2,974975	-1,140667	-18,706270	5,622273	13,752409	0,038434	-0,077166	0,063164	-5,953566	-3,547285	1,237142	0,038434	-0,077166	0,063164	-5,953566	-3,547285	1,237142
14:41:55,03	0,382998	3,294006	-0,116994	0,457973	0,341974	0,973011	0,035021	-0,076599	0,060822	0,071560	-0,662699	1,218689	-0,537986	-2,976172	-1,141794	-18,706316	5,642687	13,801616	0,035021	-0,076599	0,060822	-5,941495	-3,411838	1,218689	0,035021	-0,076599	0,060822	-5,941495	-3,411838	1,218689
14:41:55,08	0,382998	3,294006	-0,116994	0,457973	0,341974	0,973011	0,037233	-0,075161	0,059695	0,014424	-0,557897	1,267897	-0,540451	-2,976626	-1,140273	-18,747575	5,598177	13,784660	0,037233	-0,075161	0,059695	-5,885724	-3,480716	1,267897	0,037233	-0,075161	0,059695	-5,885724	-3,480716	1,267897
14:41:55,13	0,382998	3,294006	-0,116994	0,457973	0,341974	0,973011	0,038859	-0,073253	0,061217	-0,143951	-0,486839	1,250940	-0,537456	-2,979890	-1,141433	-18,745784	5,633739	13,767139	0,038859	-0,073253	0,061217	-5,894347	-3,537273	1,250940	0,038859	-0,073253	0,061217	-5,894347	-3,537273	1,250940
14:41:55,18	0,382998	3,294006	-0,116994	0,457973	0,341974	0,973011	0,040188	-0,077479	0,060057	0,107445	-0,433946	1,233420	-0,534539	-2,978164	-1,140271	-18,754963	5,630206	13,772018	0,040188	-0,077479	0,060057	-5,974618	-3,588728	1,233420	0,040188	-0,077479	0,060057	-5,974618	-3,588728	1,233420
14:41:55,23	0,382998	3,294006	-0,116994	0,457973	0,341974	0,973011	0,037235	-0,079142	0,061219	0,186282	-0,593692	1,238299	-0,537980	-2,975448	-1,139477	-18,714311	5,662154	13,791330	0,037235	-0,079142	0,061219	-6,026342	-3,516652	1,238299	0,037235	-0,079142	0,061219	-6,026342	-3,516652	1,238299
14:41:55,28	0,382998	3,294006	-0,116994	0,457973	0,341974	0,973011	0,035855	-0,078396	0,059663	0,178972	-0,662534	1,235280	-0,534495	-2,976596	-1,141826	-18,736701	5,656008	13,768999	0,035855	-0,078396	0,059663	-5,975100	-3,477171	1,235280	0,035855	-0,078396	0,059663	-5,975100	-3,477171	1,235280
14:41:55,33	0,382998	3,294006	-0,116994	0,457973	0,341974	0,973011	0,035855	-0,078396	0,059663	0,178972	-0,662534	1,235280	-0,533900	-2,976616	-1,138694	-18,725169	5,621050	13,790180	0,035855	-0,078396	0,059663	-5,975100	-3,477171	1,235280	0,035855	-0,078396	0,059663	-5,975100	-3,477171	1,235280
14:41:55,38	0,382998	3,294006	-0,116994	0,457973	0,341974	0,973011	0,035575	-0,078921	0,062795	0,181768	-0,649647	1,256461	-0,533312	-2,977025	-1,138322	-18,726902	5,611915	13,765495	0,035575	-0,078921	0,062795	-6,013523	-3,442275	1,256461	0,035575	-0,078921	0,062795	-6,013523	-3,442275	1,256461
14:41:55,43	0,382998	3,294006	-0,116994	0,457973	0,341974	0,973011	0,035635	-0,079636	0,063167	0,210150	-0,643454	1,231775	-0,539208	-2,978875	-1,138310	-18,746832	5,657953	13,794944	0,035635	-0,079636	0,063167	-6,041238	-3,440802	1,231775	0,035635	-0,079636	0,063167	-6,041238	-3,440802	1,231775
14:41:55,48	0,382998	3,294006	-0,116994	0,457973	0,341974	0,973011	0,040185	-0,075454	0,063180	0,022638	-0,447115	1,261224	-0,535669	-2,975470	-1,141044	-18,725736	5,638556	13,777506	0,040185	-0,075454	0,063180	-5,900533	-3,601664	1,261224	0,040185	-0,075454	0,063180	-5,900533	-3,601664	1,261224
14:41:55,53	0,382998	3,294006	-0,116994	0,457973	0,341974	0,973011	0,035467	-0,076817	0,060446	0,087244	-0,664489	1,243786	-0,536855	-2,976964	-1,139085	-18,732415	5,631036	13,795095	0,035467	-0,076817	0,060446	-5,942894	-3,448666	1,243786	0,035467	-0,076817	0,060446	-5,942894	-3,448666	1,243786
14:41:55,58	0,382998	3,294006	-0,116994	0,457973	0,341974	0,973011	0,037354	-0,076537	0,062404	0,062812	-0,568398	1,261376	-0,537999	-2,976787	-1,139872	-18,726062	5,658965	13,781697	0,037354	-0,076537	0,062404	-5,945315	-3,500690	1,261376	0,037354	-0,076537	0,062404	-5,945315	-3,500690	1,261376
14:41:55,63	0,382998	3,294006	-0,116994	0,457973	0,341974	0,973011	0,037773	-0,075457	0,061617	0,034050	-0,555068	1,247977	-0,533313	-2,979316	-1,141418	-18,737754	5,644417	13,777881	0,037773	-0,075457	0,061617	-5,889348	-3,520260	1,247977	0,037773	-0,075457	0,061617	-5,889348	-3,520260	1,247977
14:41:55,68	0,382998	3,294006	-0,116994	0,457973	0,341974	0,973011	0,037620	-0,080780	0,060072	0,292369	-0,565869	1,244162	-0,535659	-2,975281	-1,142210	-18,725054	5,657975	13,778860	0,037620	-0,080780	0,060072	-6,048836	-3,519061	1,244162	0,037620	-0,080780	0,060072	-6,048836	-3,519061	1,244162
14:41:55,73	0,382998	3,294006	-0,116994	0,457973	0,341974	0,973011	0,035298	-0,076731	0,059280	0,099913	-0,682408	1,245140	-0,536337	-2,979982	-1,141029	-18,763198	5,612310	13,795636	0,035298	-0,076731	0,059280	-5,923448	-3,453300	1,245140	0,035298	-0,076731	0,059280	-5,923448	-3,453300	1,245140
14:41:55,78	0,382998	3,294006	-0,116994	0,457973	0,341974	0,973011	0,039708	-0,078494	0,060461	0,132991	-0,463273	1,261917	-0,535654	-2,975392	-1,143370	-18,714167	5,638486	13,778814	0,039708	-0,078494	0,060461	-6,028796	-3,580374	1,261917	0,039708	-0,078494	0,060461	-6,028796	-3,580374	1,261917
14:41:55,83	0,382998	3,294006	-0,116994	0,457973	0,341974	0,973011	0,035392	-0,076790	0,058119	0,091573	-0,658342	1,245095	-0,535729	-2,975038	-1,139134	-18,751786	5,615850	13,751712	0,035392	-0,076790	0,058119	-5,936459	-3,436621	1,245095	0,035392	-0,076790	0,058119	-5,936459	-3,436621	1,245095
14:41:55,88	0,382998	3,294006	-0,116994	0,457973	0,341974	0,973011	0,035123	-0,076548	0,062356	0,040587	-0,693579	1,217992	-0,539175	-2,978305	-1,140650	-18,721483	5,638349	13,771344	0,035123	-0,076548	0,062356	-5,968464	-3,450760	1,217992	0,035123	-0,076548	0,062356	-5,968464	-3,450760	1,217992
14:41:55,93	0,382998	3,294006	-0,116994	0,457973	0,341974	0,973011	0,039675	-0,075198	0,060839	0,004984	-0,441893	1,237625	-0,536878	-2,978300	-1,139106	-18,749765	5,631078	13,770860	0,039675	-0,075198	0,060839	-5,898032	-3,556388	1,237625	0,039675	-0,075198	0,060839	-5,898032	-3,556388	1,237625
14:41:55,98	0,382998	3,294006	-0,116994	0,457973	0,341974	0,973011	0,038522	-0,077184	0,062384	0,087845	-0,522705	1,237140	-0,536216	-2,976415	-1,141035	-18,713092	5,650975	13,777533	0,038522	-0,077184	0,062384	-5,971112	-3,546691	1,237140	0,038522	-0,077184	0,062384	-5,971112	-3,546691	1,237140
14:41:56,03	0,382998	3,294006	-0,116994	0,457973	0,341974	0,973011	0,036559	-0,076815	0,060455	0,104240	-0,602970	1,243814	-0,536296	-2,979180	-1,141021	-18,748337	5,631726	13,801072	0,036559	-0,076815	0,060455	-5,925774	-3,472861	1,243814	0,036559	-0,076815	0,060455	-5,925774	-3,472861	1,243814
14:41:56,08	0,382998	3,294006	-0,116994	0,457973	0,341974	0,973011	0,038994	-0,078128	0,060468	0,138211	-0,497275	1,267353	-0,536306	-2,979443	-1,139478	-18,749246	5,605811	13,784736	0,038994	-0,078128	0,060468	-5,994856	-3,558274	1,267353	0,038994	-0,078128	0,060468	-5,994856	-3,558274	1,267353
14:41:56,13	0,382998	3,294006	-0,116994	0,457973	0,341974	0,973011	0,039226	-0,078252	0,062012	0,121735	-0,473011	1,251017	-0,536895	-2,975584	-1,142994	-18,737527	5,617854	13,777921	0,039226	-0,078252	0,062012	-6,021025	-3,552266	1,251017	0,039226	-0,078252	0,062012	-6,021025	-3,552266	1,251017
14:41:56,18	0,382998	3,294006	-0,116994	0,457973	0,341974	0,973011	0,036179	-0,075812	0,058496	0,011141	-0,627343	1,244202	-0,539202	-2,973630	-1,141042	-18,717232	5,634863	13,791497	0,036179	-0,075812	0,058496	-5,940075	-3,467385	1,244202	0,036179	-0,075812	0,058496	-5,940075	-3,467385	1,244202
14:41:56,23	0,382998	3,294006	-0,116994	0,457973	0,341974	0,973011	0,035640	-0,072837	0,060447	-0,118667	-0,646295	1,257777	-0,538572	-2,979226	-1,141009	-18,714510	5,642281	13,800655	0,035640	-0,072837	0,060447	-5,836368	-3,444033	1,257777	0,035640	-0,072837	0,060447	-5,836368	-3,444033	1,257777
14:41:56,28	0,382998	3,294006	-0,116994	0,457973	0,341974	0,973011	0,040172	-0,076181	0,060481	0,062996	-0,411995	1,266936	-0,535633	-2,974267	-1,142206	-18,697497	5,618978	13,772635	0,040172	-0,076181	0,060481	-5,917193	-3,565476	1,266936	0,040172	-0,076181	0,060481	-5,917193	-3,565476	1,266936
14:41:56,33	0,382998	3,294006	-0,116994	0,457973	0,341974	0,973011	0,034407	-0,076246	0,059284	0,054703	-0,685373	1,238915	-0,533355	-2,976729	-1,139865	-18,748569	5,637862	13,796595	0,034407	-0,076246	0,059284	-5,930591	-3,386327	1,238915	0,034407	-0,076246	0,059284	-5,930591	-3,386327	1,238915
14:41:56,38	0,382998	3,294006	-0,116994	0,457973	0,341974	0,973011	0,035400	-0,079450	0,061624	0,212163	-0,687393	1,262875	-0,535779	-2,980014	-1,141811	-18,786284	5,642101	13,802241	0,035400	-0,079450	0,061624	-6,024695	-3,466321	1,262875	0,035400	-0,079450	0,061624	-6,024695	-3,466321	1,262875
14:41:56,43	0,382998	3,294006	-0,116994	0,457973	0,341974	0,973011	0,039457	-0,078993	0,059679	0,173180	-0,511213	1,268521	-0,540383	-2,979450	-1,142219	-18,743855	5,659867	13,763149	0,039457	-0,078993	0,059679	-6,027755	-3,608612	1,268521	0,039457	-0,078993	0,059679	-6,027755	-3,608612	1,268521
14:41:56,48	0,382998	3,294006	-0,116994	0,457973	0,341974	0,973011	0,041271	-0,074724	0,059271	-0,012172	-0,389044	1,229429	-0,536240	-2,975655	-1,144119	-18,709866	5,644420	13,813191	0,041271	-0,074724	0,059271	-5,878045	-3,628811	1,229429	0,041271	-0,074724	0,059271	-5,878045	-3,628811	1,229429
14:41:56,53	0,382998	3,294006	-0,116994	0,457973	0,341974	0,973011	0,035913	-0,076414	0,057370	0,079323	-0,630484	1,279472	-0,535076	-2,975844	-1,142588	-18,716130	5,622925	13,782738	0,035913	-0,076414	0,057370	-5,919212	-3,449674	1,279472	0,035913	-0,076414	0,057370	-5,919212	-3,449674	1,279472
14:41:56,58	0,382998	3,294006	-0,116994	0,457973	0,341974	0,973011	0,035495	-0,077517	0,058902	0,114902	-0,646920	1,249018	-0,536293	-2,976364	-1,143743	-18,735699	5,637986	13,808063	0,035495	-0,077517	0,058902	-5,970172	-3,433262	1,249018	0,035495	-0,077517	0,058902	-5,970172	-3,433262	1,249018
14:41:56,63	0,382998	3,294006	-0,116994	0,457973	0,341974	0,973011	0,036554	-0,076723	0,057746	0,076872	-0,616327	1,274343	-0,537986	-2,975011	-1,141823	-18,700791	5,623103	13,767205	0,036554	-0,076723	0,057746	-5,945873	-3,485806	1,274343	0,036554	-0,076723	0,057746	-5,945873	-3,485806	1,274343
14:41:56,68	0,382998	3,294006	-0,116994	0,457973	0,341974	0,973011	0,036228	-0,074580	0,059667	-0,029988	-0,595589	1,233486	-0,535095	-2,974076	-1,142981	-18,707888	5,590379	13,782109	0,036228	-0,074580	0,059667	-5,884523	-3,439502	1,233486	0,036228	-0,074580	0,059667	-5,884523	-3,439502	1,233486
14:41:56,73	0,382998	3,294006	-0,116994	0,457973	0,341974	0,973011	0,033973	-0,076617	0,058509	0,044045	-0,702648	1,248389	-0,539177	-2,976924	-1,141812	-18,715278	5,638255	13,781879	0,033973	-0,076617	0,058509	-5,970391	-3,369521	1,248389	0,033973	-0,076617	0,058509	-5,970391	-3,369521	1,248389
14:41:56,78	0,382998	3,294006	-0,116994	0,457973	0,341974	0,973011	0,038480	-0,074505	0,059678	-0,028005	-0,498619	1,248160	-0,537452	-2,977109	-1,142978	-18,733288	5,640055	13,787947	0,038480	-0,074505	0,059678	-5,876661	-3,519296	1,248160	0,038480	-0,074505	0,059678	-5,876661	-3,519296	1,248160
14:41:56,83	0,382998	3,294006	-0,116994	0,457973	0,341974	0,973011	0,037778	-0,076091	0,058511	0,047038	-0,551618	1,254228	-0,535637	-2,973944	-1,144529	-18,702048	5,648115	13,789611	0,037778	-0,076091	0,058511	-5,926144	-3,517192	1,254228	0,037778	-0,076091	0,058511	-5,926144	-3,517192	1,254228
14:41:56,88	0,382998	3,294006	-0,116994	0,457973	0,341974	0,973011	0,034129	-0,076081	0,056961	0,069105	-0,718326	1,255892	-0,533885	-2,975138	-1,140666	-18,718507	5,633831	13,758027	0,034129	-0,076081	0,056961	-5,903273	-3,397476	1,255892	0,034129	-0,076081	0,056961	-5,903273	-3,397476	1,255892
14:41:56,93	0,382998	3,294006	-0,116994	0,457973	0,341974	0,973011	0,034288	-0,078196	0,060824	0,158471	-0,717203	1,224307	-0,539727	-2,979405	-1,139052	-18,703837	5,634671	13,813420	0,034288	-0,078196	0,060824	-5,979913	-3,408784	1,224307	0,034288	-0,078196	0,060824	-5,979913	-3,408784	1,224307
14:41:56,98	0,382998	3,294006	-0,116994	0,457973	0,341974	0,973011	0,037855	-0,076902	0,059711	0,097321	-0,508897	1,272143	-0,536789	-2,977581	-1,141778	-18,695704	5,627756	13,805862	0,037855	-0,076902	0,059711	-5,939479	-3,480543	1,272143	0,037855	-0,076902	0,059711	-5,939479	-3,480543	1,272143
14:41:57,03	0,382998	3,294006	-0,116994	0,457973	0,341974	0,973011	0,037855	-0,076902	0,059711	0,097321	-0,508897	1,272143	-0,535024	-2,975910	-1,143752	-18,688041	5,613133	13,768307	0,037855	-0,076902	0,059711	-5,939479	-3,480543	1,272143	0,037855	-0,076902	0,059711	-5,939479	-3,480543	1,272143
14:41:57,08	0,382998	3,294006	-0,116994	0,457973	0,341974	0,973011	0,035526	-0,077595	0,057738	0,124522	-0,616088	1,234588	-0,539213	-2,977491	-1,144151	-18,729315	5,638224	13,778510	0,035526	-0,077595	0,057738	-5,966675	-3,404860	1,234588	0,035526	-0,077595	0,057738	-5,966675	-3,404860	1,234588
14:41:57,13	0,382998	3,294006	-0,116994	0,457973	0,341974	0,973011	0,038989	-0,074758	0,057339	-0,021904	-0,484289	1,244791	-0,536234	-2,975781	-1,139872	-18,721488	5,650982	13,781848	0,038989	-0,074758	0,057339	-5,890405	-3,544927	1,244791	0,038989	-0,074758	0,057339	-5,890405	-3,544927	1,244791
14:41:57,18	0,382998	3,294006	-0,116994	0,457973	0,341974	0,973011	0,036019	-0,076483	0,061618	0,082743	-0,638356	1,248129	-0,536330	-2,977250	-1,143384	-18,750785	5,612050	13,773115	0,036019	-0,076483	0,061618	-5,921148	-3,465809	1,248129	0,036019	-0,076483	0,061618	-5,921148	-3,465809	1,248129
14:41:57,23	0,382998	3,294006	-0,116994	0,457973	0,341974	0,973011	0,037339	-0,077134	0,058106	0,068259	-0,575609	1,239395	-0,537482	-2,976662	-1,142990	-18,736710	5,610826	13,777424	0,037339	-0,077134	0,058106	-5,986778	-3,506702	1,239395	0,037339	-0,077134	0,058106	-5,986778	-3,506702	1,239395
14:41:57,28	0,382998	3,294006	-0,116994	0,457973	0,341974	0,973011	0,037406	-0,075843	0,058500	0,007096	-0,559309	1,243705	-0,537341	-2,976902	-1,142172	-18,692886	5,675747	13,802770	0,037406	-0,075843	0,058500	-5,946585	-3,495684	1,243705	0,037406	-0,075843	0,058500	-5,946585	-3,495684	1,243705
14:41:57,33	0,382998	3,294006	-0,116994	0,457973	0,341974	0,973011	0,037543	-0,076085	0,059318	0,097803	-0,546680	1,269051	-0,535058	-2,975943	-1,141006	-18,705213	5,616528	13,810518	0,037543	-0,076085	0,059318	-5,874857	-3,493829	1,269051	0,037543	-0,076085	0,059318	-5,874857	-3,493829	1,269051
14:41:57,38	0,382998	3,294006	-0,116994	0,457973	0,341974	0,973011	0,035571	-0,077582	0,060483	0,118220	-0,630286	1,276798	-0,539758	-2,974916	-1,142983	-18,717770	5,679682	13,788987	0,035571	-0,077582	0,060483	-5,971987	-3,422638	1,276798	0,035571	-0,077582	0,060483	-5,971987	-3,422638	1,276798
14:41:57,43	0,382998	3,294006	-0,116994	0,457973	0,341974	0,973011	0,037032	-0,072998	0,058506	-0,071759	-0,596806	1,255268	-0,537448	-2,975881	-1,141420	-18,727593	5,633554	13,796605	0,037032	-0,072998	0,058506	-5,802084	-3,503786	1,255268	0,037032	-0,072998	0,058506	-5,802084	-3,503786	1,255268
