# Supplementary material for: Characterization of interfragmentary motion associated with common osteosynthesis devices for rat fracture healing studies
Source: PLoS One. 2017 Apr 28;12(4):e0176735. doi: 10.1371/journal.pone.0176735 (PMC5409164; doi:10.1371/journal.pone.0176735)
Supplement: S1 Dataset — (ZIP) [file pone.0176735.s001.zip › S1_Dataset/RatFix/Specimen03/Plate_03VV(redo)V.txt]

%Tester: Sukopp Matthias
%Projekt: 
%Zeit: 12.03.2015 15:05:18
%Dateipfad: D:\Messungen\Fixator\Measurements\Fixator_20150312.txt
%Kommentar: Plate_03VV
%VI Version: D:\LVProjekte\Fixator\HauptVI\Fixator_v0.12.vi
%Virtueller Drehpunkt: 	0,0000	0,0000	0,0000
%Sensor zu Hexapod (Mitte): 	0,000000	0,000000	-26,500000
%Sensor zu Hexapod Trans (Mitte): 	-0,500000	-0,866025	0,000000	-0,866025	0,500000	0,000000	0,000000	0,000000	1,000000
%Hexapod zu Labor (Mitte): 	0,307979	3,252909	-0,174985
%Hexapod zu Labor Trans (Mitte): 	0,999842	0,016973	0,005322	-0,016894	0,999752	-0,014525	-0,005568	0,014432	0,999880
%Labor zu CR (Mitte): 	0,000000	0,000000	78,500000
%Labor zu CR Trans (Mitte): 	1,000000	0,000000	0,000000	0,000000	1,000000	0,000000	0,000000	0,000000	1,000000
%Zentrum Sensormasse: 	0,000000	0,000000	2,000000
%Sensormasse: 	200,000000E-3
--------------------------------------------------
Time	X	Y	Z	U	V	W	Exp_ Fx	Exp_ Fy	Exp_ Fz	Exp_ Mx	Exp_ My	Exp_ Mz	Sen_ Fx	Sen_ Fy	Sen_ Fz	Sen_ Mx	Sen_ My	Sen_ Mz	Hex_ Fx	Hex_ Fy	Hex_ Fz	Hex_ Mx	Hex_ My	Hex_ Mz	Lab_ Fx	Lab_ Fy	Lab_ Fz	Lab_ Mx	Lab_ My	Lab_ Mz	Laser
15:05:18,32	0,307979	3,252909	-0,174985	0,826961	0,319002	-0,968011	-0,005820	0,013984	-0,055967	3,214235	-0,587675	1,506458	-0,607941	-2,932321	-1,277149	-14,410455	12,785212	14,067880	-0,005820	0,013984	-0,055967	4,311959	-0,130804	1,506458	-0,005820	0,013984	-0,055967	4,311959	-0,130804	1,506458
15:05:18,37	0,307979	3,252909	-0,174985	0,826961	0,319002	-0,968011	-0,005820	0,013984	-0,055967	3,214235	-0,587675	1,506458	-0,607988	-2,932813	-1,277125	-14,406707	12,717176	14,094637	-0,005820	0,013984	-0,055967	4,311959	-0,130804	1,506458	-0,005820	0,013984	-0,055967	4,311959	-0,130804	1,506458
15:05:18,42	0,307979	3,252909	-0,174985	0,826961	0,319002	-0,968011	-0,002725	0,015629	-0,057890	3,107956	-0,417937	1,530376	-0,609813	-2,932657	-1,276757	-14,457374	12,786756	14,101716	-0,002725	0,015629	-0,057890	4,334804	-0,203997	1,530376	-0,002725	0,015629	-0,057890	4,334804	-0,203997	1,530376
15:05:18,47	0,307979	3,252909	-0,174985	0,826961	0,319002	-0,968011	-0,001948	0,017287	-0,057523	3,056669	-0,456179	1,537455	-0,604447	-2,931007	-1,276745	-14,415855	12,762854	14,091998	-0,001948	0,017287	-0,057523	4,413662	-0,303268	1,537455	-0,001948	0,017287	-0,057523	4,413662	-0,303268	1,537455
15:05:18,52	0,307979	3,252909	-0,174985	0,826961	0,319002	-0,968011	-0,006060	0,013465	-0,057511	3,255462	-0,622114	1,527737	-0,607479	-2,932896	-1,277540	-14,452594	12,740480	14,086493	-0,006060	0,013465	-0,057511	4,312444	-0,146383	1,527737	-0,006060	0,013465	-0,057511	4,312444	-0,146383	1,527737
15:05:18,57	0,307979	3,252909	-0,174985	0,826961	0,319002	-0,968011	-0,002908	0,015146	-0,058305	3,130289	-0,478835	1,522232	-0,603809	-2,931746	-1,274393	-14,384866	12,721389	14,093766	-0,002908	0,015146	-0,058305	4,319253	-0,250542	1,522232	-0,002908	0,015146	-0,058305	4,319253	-0,250542	1,522232
15:05:18,62	0,307979	3,252909	-0,174985	0,826961	0,319002	-0,968011	-0,005739	0,012543	-0,055159	3,282971	-0,557845	1,529505	-0,603315	-2,932783	-1,274419	-14,429181	12,709071	14,079239	-0,005739	0,012543	-0,055159	4,267606	-0,107324	1,529505	-0,005739	0,012543	-0,055159	4,267606	-0,107324	1,529505
15:05:18,67	0,307979	3,252909	-0,174985	0,826961	0,319002	-0,968011	-0,005088	0,011596	-0,055185	3,299389	-0,556207	1,514978	-0,603983	-2,930457	-1,273648	-14,458267	12,708411	14,103502	-0,005088	0,011596	-0,055185	4,209687	-0,156795	1,514978	-0,005088	0,011596	-0,055185	4,209687	-0,156795	1,514978
15:05:18,72	0,307979	3,252909	-0,174985	0,826961	0,319002	-0,968011	-0,006768	0,013338	-0,054413	3,193714	-0,668433	1,539241	-0,609135	-2,932628	-1,275561	-14,406011	12,754947	14,109253	-0,006768	0,013338	-0,054413	4,240723	-0,137132	1,539241	-0,006768	0,013338	-0,054413	4,240723	-0,137132	1,539241
15:05:18,77	0,307979	3,252909	-0,174985	0,826961	0,319002	-0,968011	-0,002313	0,016714	-0,056326	3,084555	-0,414754	1,544992	-0,606762	-2,933871	-1,274418	-14,411639	12,763878	14,070366	-0,002313	0,016714	-0,056326	4,396634	-0,233218	1,544992	-0,002313	0,016714	-0,056326	4,396634	-0,233218	1,544992
15:05:18,82	0,307979	3,252909	-0,174985	0,826961	0,319002	-0,968011	-0,002422	0,014037	-0,055184	3,228679	-0,429777	1,506105	-0,606155	-2,931309	-1,277497	-14,388996	12,774039	14,111578	-0,002422	0,014037	-0,055184	4,330615	-0,239662	1,506105	-0,002422	0,014037	-0,055184	4,330615	-0,239662	1,506105
15:05:18,87	0,307979	3,252909	-0,174985	0,826961	0,319002	-0,968011	-0,004944	0,014793	-0,058262	3,209531	-0,546418	1,547317	-0,609671	-2,931588	-1,275567	-14,384269	12,767226	14,094953	-0,004944	0,014793	-0,058262	4,370748	-0,158287	1,547317	-0,004944	0,014793	-0,058262	4,370748	-0,158287	1,547317
15:05:18,92	0,307979	3,252909	-0,174985	0,826961	0,319002	-0,968011	-0,002945	0,017698	-0,056333	3,054920	-0,434952	1,530692	-0,605576	-2,933075	-1,275566	-14,402536	12,768278	14,090816	-0,002945	0,017698	-0,056333	4,444202	-0,203770	1,530692	-0,002945	0,017698	-0,056333	4,444202	-0,203770	1,530692
15:05:18,97	0,307979	3,252909	-0,174985	0,826961	0,319002	-0,968011	-0,003705	0,013408	-0,056332	3,269760	-0,490808	1,526555	-0,607981	-2,932693	-1,275198	-14,417507	12,743147	14,079891	-0,003705	0,013408	-0,056332	4,322303	-0,199980	1,526555	-0,003705	0,013408	-0,056332	4,322303	-0,199980	1,526555
15:05:19,02	0,307979	3,252909	-0,174985	0,826961	0,319002	-0,968011	-0,002833	0,015682	-0,055963	3,122282	-0,445852	1,515630	-0,607346	-2,931141	-1,273246	-14,393313	12,737223	14,083450	-0,002833	0,015682	-0,055963	4,353305	-0,223493	1,515630	-0,002833	0,015682	-0,055963	4,353305	-0,223493	1,515630
15:05:19,07	0,307979	3,252909	-0,174985	0,826961	0,319002	-0,968011	-0,004495	0,015909	-0,054012	3,117457	-0,508371	1,519189	-0,603758	-2,931911	-1,271652	-14,362803	12,714997	14,106186	-0,004495	0,015909	-0,054012	4,366281	-0,155530	1,519189	-0,004495	0,015909	-0,054012	4,366281	-0,155530	1,519189
15:05:19,12	0,307979	3,252909	-0,174985	0,826961	0,319002	-0,968011	-0,005622	0,012416	-0,052417	3,295077	-0,529435	1,541925	-0,606258	-2,935795	-1,274792	-14,437269	12,719223	14,093454	-0,005622	0,012416	-0,052417	4,269734	-0,088131	1,541925	-0,005622	0,012416	-0,052417	4,269734	-0,088131	1,541925
15:05:19,17	0,307979	3,252909	-0,174985	0,826961	0,319002	-0,968011	-0,001008	0,012639	-0,055557	3,249909	-0,356105	1,529193	-0,606759	-2,931363	-1,275170	-14,388853	12,737817	14,104043	-0,001008	0,012639	-0,055557	4,242070	-0,277008	1,529193	-0,001008	0,012639	-0,055557	4,242070	-0,277008	1,529193
15:05:19,22	0,307979	3,252909	-0,174985	0,826961	0,319002	-0,968011	-0,004596	0,015289	-0,055936	3,152418	-0,510056	1,539782	-0,606200	-2,931113	-1,273239	-14,404584	12,731967	14,098131	-0,004596	0,015289	-0,055936	4,352606	-0,149289	1,539782	-0,004596	0,015289	-0,055936	4,352606	-0,149289	1,539782
15:05:19,27	0,307979	3,252909	-0,174985	0,826961	0,319002	-0,968011	-0,005092	0,014930	-0,054004	3,158162	-0,546557	1,533870	-0,606239	-2,933646	-1,274785	-14,427632	12,738582	14,108828	-0,005092	0,014930	-0,054004	4,330158	-0,146838	1,533870	-0,005092	0,014930	-0,054004	4,330158	-0,146838	1,533870
15:05:19,32	0,307979	3,252909	-0,174985	0,826961	0,319002	-0,968011	-0,002879	0,013697	-0,055551	3,216464	-0,454731	1,544567	-0,608575	-2,935733	-1,274026	-14,431301	12,745996	14,078857	-0,002879	0,013697	-0,055551	4,291697	-0,228759	1,544567	-0,002879	0,013697	-0,055551	4,291697	-0,228759	1,544567
15:05:19,37	0,307979	3,252909	-0,174985	0,826961	0,319002	-0,968011	9,695413E-5	0,014677	-0,054792	3,170128	-0,306886	1,514596	-0,601459	-2,929453	-1,272461	-14,397282	12,756156	14,094578	9,695413E-5	0,014677	-0,054792	4,322235	-0,314497	1,514596	9,695413E-5	0,014677	-0,054792	4,322235	-0,314497	1,514596
15:05:19,42	0,307979	3,252909	-0,174985	0,826961	0,319002	-0,968011	-0,008900	0,011654	-0,053227	3,353117	-0,750363	1,530317	-0,605635	-2,931683	-1,276660	-14,418744	12,747073	14,076629	-0,008900	0,011654	-0,053227	4,267940	-0,051688	1,530317	-0,008900	0,011654	-0,053227	4,267940	-0,051688	1,530317
15:05:19,47	0,307979	3,252909	-0,174985	0,826961	0,319002	-0,968011	-0,004881	0,014156	-0,057425	3,204422	-0,555398	1,512368	-0,606814	-2,934019	-1,274825	-14,429153	12,741157	14,055500	-0,004881	0,014156	-0,057425	4,315644	-0,172247	1,512368	-0,004881	0,014156	-0,057425	4,315644	-0,172247	1,512368
15:05:19,52	0,307979	3,252909	-0,174985	0,826961	0,319002	-0,968011	-0,002268	0,014008	-0,055591	3,201756	-0,425606	1,491239	-0,608573	-2,933983	-1,275206	-14,440673	12,794513	14,076641	-0,002268	0,014008	-0,055591	4,301411	-0,247535	1,491239	-0,002268	0,014008	-0,055591	4,301411	-0,247535	1,491239
15:05:19,57	0,307979	3,252909	-0,174985	0,826961	0,319002	-0,968011	-0,001420	0,015550	-0,055972	3,162060	-0,418134	1,512380	-0,606840	-2,931421	-1,275585	-14,423027	12,724827	14,089673	-0,001420	0,015550	-0,055972	4,382702	-0,306677	1,512380	-0,001420	0,015550	-0,055972	4,382702	-0,306677	1,512380
15:05:19,62	0,307979	3,252909	-0,174985	0,826961	0,319002	-0,968011	-0,004505	0,015330	-0,056351	3,121967	-0,528446	1,525412	-0,603852	-2,934705	-1,275183	-14,426978	12,763701	14,085898	-0,004505	0,015330	-0,056351	4,325348	-0,174791	1,525412	-0,004505	0,015330	-0,056351	4,325348	-0,174791	1,525412
15:05:19,67	0,307979	3,252909	-0,174985	0,826961	0,319002	-0,968011	-0,003155	0,011101	-0,055949	3,373569	-0,481109	1,521637	-0,606218	-2,928892	-1,274017	-14,411693	12,754552	14,114263	-0,003155	0,011101	-0,055949	4,244967	-0,233422	1,521637	-0,003155	0,011101	-0,055949	4,244967	-0,233422	1,521637
15:05:19,72	0,307979	3,252909	-0,174985	0,826961	0,319002	-0,968011	-0,007006	0,016056	-0,054783	3,115618	-0,663524	1,550002	-0,606269	-2,930280	-1,273654	-14,440558	12,748126	14,089692	-0,007006	0,016056	-0,054783	4,376000	-0,113573	1,550002	-0,007006	0,016056	-0,054783	4,376000	-0,113573	1,550002
15:05:19,77	0,307979	3,252909	-0,174985	0,826961	0,319002	-0,968011	-0,005779	0,015406	-0,054420	3,129403	-0,621509	1,525431	-0,603249	-2,933260	-1,275164	-14,403271	12,731809	14,104320	-0,005779	0,015406	-0,054420	4,338786	-0,167870	1,525431	-0,005779	0,015406	-0,054420	4,338786	-0,167870	1,525431
15:05:19,82	0,307979	3,252909	-0,174985	0,826961	0,319002	-0,968011	-0,004708	0,011301	-0,055929	3,347393	-0,525365	1,540059	-0,606202	-2,934186	-1,274418	-14,424434	12,761268	14,075309	-0,004708	0,011301	-0,055929	4,234507	-0,155804	1,540059	-0,004708	0,011301	-0,055929	4,234507	-0,155804	1,540059
15:05:19,87	0,307979	3,252909	-0,174985	0,826961	0,319002	-0,968011	-0,002430	0,013395	-0,055184	3,253430	-0,439953	1,511048	-0,608475	-2,930390	-1,272075	-14,378611	12,761956	14,088140	-0,002430	0,013395	-0,055184	4,304932	-0,249234	1,511048	-0,002430	0,013395	-0,055184	4,304932	-0,249234	1,511048
15:05:19,92	0,307979	3,252909	-0,174985	0,826961	0,319002	-0,968011	-0,004580	0,017261	-0,052840	3,075881	-0,512458	1,523879	-0,604984	-2,930875	-1,274797	-14,392369	12,752547	14,085323	-0,004580	0,017261	-0,052840	4,430901	-0,152895	1,523879	-0,004580	0,017261	-0,052840	4,430901	-0,152895	1,523879
15:05:19,97	0,307979	3,252909	-0,174985	0,826961	0,319002	-0,968011	-0,005906	0,013996	-0,055563	3,230637	-0,588589	1,521062	-0,607393	-2,930840	-1,274414	-14,420579	12,766402	14,099947	-0,005906	0,013996	-0,055563	4,329348	-0,124983	1,521062	-0,005906	0,013996	-0,055563	4,329348	-0,124983	1,521062
15:05:20,02	0,307979	3,252909	-0,174985	0,826961	0,319002	-0,968011	-0,004731	0,016100	-0,055180	3,119158	-0,558875	1,535686	-0,606809	-2,933175	-1,274790	-14,425583	12,760648	14,104643	-0,004731	0,016100	-0,055180	4,382980	-0,187464	1,535686	-0,004731	0,016100	-0,055180	4,382980	-0,187464	1,535686
15:05:20,07	0,307979	3,252909	-0,174985	0,826961	0,319002	-0,968011	-0,003001	0,014426	-0,055556	3,198706	-0,470374	1,540382	-0,606838	-2,930753	-1,275583	-14,419995	12,724796	14,094584	-0,003001	0,014426	-0,055556	4,331142	-0,234764	1,540382	-0,003001	0,014426	-0,055556	4,331142	-0,234764	1,540382
15:05:20,12	0,307979	3,252909	-0,174985	0,826961	0,319002	-0,968011	-0,005085	0,015663	-0,056349	3,106147	-0,555932	1,530323	-0,602720	-2,932746	-1,272468	-14,446322	12,761654	14,099401	-0,005085	0,015663	-0,056349	4,335659	-0,156796	1,530323	-0,005085	0,015663	-0,056349	4,335659	-0,156796	1,530323
15:05:20,17	0,307979	3,252909	-0,174985	0,826961	0,319002	-0,968011	-0,005417	0,011100	-0,053233	3,362172	-0,614465	1,535140	-0,603797	-2,930258	-1,276353	-14,378205	12,734193	14,076142	-0,005417	0,011100	-0,053233	4,233498	-0,189206	1,535140	-0,005417	0,011100	-0,053233	4,233498	-0,189206	1,535140
15:05:20,22	0,307979	3,252909	-0,174985	0,826961	0,319002	-0,968011	-0,007033	0,013276	-0,057119	3,259259	-0,625773	1,511881	-0,606201	-2,932451	-1,270903	-14,416303	12,741846	14,101793	-0,007033	0,013276	-0,057119	4,301458	-0,073662	1,511881	-0,007033	0,013276	-0,057119	4,301458	-0,073662	1,511881
15:05:20,27	0,307979	3,252909	-0,174985	0,826961	0,319002	-0,968011	-0,003933	0,014262	-0,051669	3,195579	-0,501360	1,537532	-0,605050	-2,932161	-1,271700	-14,437864	12,768945	14,089074	-0,003933	0,014262	-0,051669	4,315159	-0,192650	1,537532	-0,003933	0,014262	-0,051669	4,315159	-0,192650	1,537532
15:05:20,32	0,307979	3,252909	-0,174985	0,826961	0,319002	-0,968011	-0,004759	0,013411	-0,052466	3,252553	-0,576567	1,524813	-0,604452	-2,934763	-1,273232	-14,421235	12,724246	14,092966	-0,004759	0,013411	-0,052466	4,305278	-0,202965	1,524813	-0,004759	0,013411	-0,052466	4,305278	-0,202965	1,524813
15:05:20,37	0,307979	3,252909	-0,174985	0,826961	0,319002	-0,968011	-0,002805	0,011591	-0,053998	3,316768	-0,438182	1,528705	-0,607956	-2,931439	-1,272096	-14,411638	12,749634	14,073496	-0,002805	0,011591	-0,053998	4,226668	-0,218010	1,528705	-0,002805	0,011591	-0,053998	4,226668	-0,218010	1,528705
15:05:20,42	0,307979	3,252909	-0,174985	0,826961	0,319002	-0,968011	-0,003932	0,016288	-0,052861	3,099323	-0,501169	1,509235	-0,603332	-2,934542	-1,275162	-14,443198	12,731931	14,123909	-0,003932	0,016288	-0,052861	4,377915	-0,192526	1,509235	-0,003932	0,016288	-0,052861	4,377915	-0,192526	1,509235
15:05:20,47	0,307979	3,252909	-0,174985	0,826961	0,319002	-0,968011	-0,003556	0,010732	-0,055927	3,357131	-0,500090	1,559648	-0,603952	-2,935216	-1,272889	-14,462743	12,705378	14,053838	-0,003556	0,010732	-0,055927	4,199566	-0,220975	1,559648	-0,003556	0,010732	-0,055927	4,199566	-0,220975	1,559648
15:05:20,52	0,307979	3,252909	-0,174985	0,826961	0,319002	-0,968011	-0,002663	0,010931	-0,053655	3,313973	-0,457315	1,489577	-0,602658	-2,932193	-1,272839	-14,409743	12,748631	14,103771	-0,002663	0,010931	-0,053655	4,172093	-0,248283	1,489577	-0,002663	0,010931	-0,053655	4,172093	-0,248283	1,489577
15:05:20,57	0,307979	3,252909	-0,174985	0,826961	0,319002	-0,968011	-0,005927	0,011322	-0,053604	3,357630	-0,602804	1,539510	-0,607928	-2,932660	-1,272872	-14,405960	12,762637	14,064460	-0,005927	0,011322	-0,053604	4,246398	-0,137497	1,539510	-0,005927	0,011322	-0,053604	4,246398	-0,137497	1,539510
15:05:20,62	0,307979	3,252909	-0,174985	0,826961	0,319002	-0,968011	-0,002888	0,015653	-0,053638	3,146434	-0,448491	1,500199	-0,604452	-2,930042	-1,273643	-14,411069	12,730437	14,084320	-0,002888	0,015653	-0,053638	4,375193	-0,221763	1,500199	-0,002888	0,015653	-0,053638	4,375193	-0,221763	1,500199
15:05:20,67	0,307979	3,252909	-0,174985	0,826961	0,319002	-0,968011	-0,006894	0,013952	-0,054409	3,204469	-0,645098	1,520059	-0,605623	-2,936642	-1,274381	-14,424294	12,739361	14,108235	-0,006894	0,013952	-0,054409	4,299664	-0,103944	1,520059	-0,006894	0,013952	-0,054409	4,299664	-0,103944	1,520059
15:05:20,72	0,307979	3,252909	-0,174985	0,826961	0,319002	-0,968011	-0,000592	0,011666	-0,055147	3,324428	-0,333313	1,543974	-0,604376	-2,932584	-1,271275	-14,394452	12,759863	14,107512	-0,000592	0,011666	-0,055147	4,240214	-0,286861	1,543974	-0,000592	0,011666	-0,055147	4,240214	-0,286861	1,543974
15:05:20,77	0,307979	3,252909	-0,174985	0,826961	0,319002	-0,968011	-0,004730	0,012615	-0,052040	3,307786	-0,532883	1,543251	-0,606235	-2,931647	-1,274415	-14,424135	12,741697	14,094428	-0,004730	0,012615	-0,052040	4,298025	-0,161617	1,543251	-0,004730	0,012615	-0,052040	4,298025	-0,161617	1,543251
15:05:20,82	0,307979	3,252909	-0,174985	0,826961	0,319002	-0,968011	-0,004612	0,014693	-0,055180	3,169106	-0,543384	1,530167	-0,603212	-2,930558	-1,272481	-14,396481	12,754365	14,064987	-0,004612	0,014693	-0,055180	4,322544	-0,181360	1,530167	-0,004612	0,014693	-0,055180	4,322544	-0,181360	1,530167
15:05:20,87	0,307979	3,252909	-0,174985	0,826961	0,319002	-0,968011	-0,007067	0,012619	-0,053247	3,301758	-0,653423	1,500726	-0,603249	-2,932697	-1,270892	-14,411863	12,738387	14,106949	-0,007067	0,012619	-0,053247	4,292376	-0,098691	1,500726	-0,007067	0,012619	-0,053247	4,292376	-0,098691	1,500726
15:05:20,92	0,307979	3,252909	-0,174985	0,826961	0,319002	-0,968011	-0,005196	0,011582	-0,051658	3,334163	-0,561466	1,542688	-0,605001	-2,929465	-1,272847	-14,403021	12,768780	14,109197	-0,005196	0,011582	-0,051658	4,243364	-0,153604	1,542688	-0,005196	0,011582	-0,051658	4,243364	-0,153604	1,542688
15:05:20,97	0,307979	3,252909	-0,174985	0,826961	0,319002	-0,968011	-0,007345	0,009385	-0,051279	3,427639	-0,630730	1,512485	-0,605629	-2,934560	-1,273638	-14,431770	12,755435	14,079612	-0,007345	0,009385	-0,051279	4,164342	-0,054169	1,512485	-0,007345	0,009385	-0,051279	4,164342	-0,054169	1,512485
15:05:21,02	0,307979	3,252909	-0,174985	0,826961	0,319002	-0,968011	-0,002392	0,012711	-0,054404	3,280255	-0,441439	1,515351	-0,606854	-2,933932	-1,275964	-14,440302	12,741199	14,099920	-0,002392	0,012711	-0,054404	4,278099	-0,253664	1,515351	-0,002392	0,012711	-0,054404	4,278099	-0,253664	1,515351
15:05:21,07	0,307979	3,252909	-0,174985	0,826961	0,319002	-0,968011	-0,002323	0,014087	-0,056729	3,192138	-0,438125	1,535659	-0,603844	-2,935032	-1,273235	-14,416828	12,731332	14,083524	-0,002323	0,014087	-0,056729	4,297952	-0,255762	1,535659	-0,002323	0,014087	-0,056729	4,297952	-0,255762	1,535659
15:05:21,12	0,307979	3,252909	-0,174985	0,826961	0,319002	-0,968011	-0,002876	0,010930	-0,054001	3,359479	-0,441592	1,519263	-0,605001	-2,934026	-1,273650	-14,423789	12,781918	14,061192	-0,002876	0,010930	-0,054001	4,217491	-0,215859	1,519263	-0,002876	0,010930	-0,054001	4,217491	-0,215859	1,519263
15:05:21,17	0,307979	3,252909	-0,174985	0,826961	0,319002	-0,968011	-0,003168	0,012435	-0,054416	3,321577	-0,488131	1,496931	-0,605069	-2,933602	-1,273245	-14,438728	12,746290	14,093926	-0,003168	0,012435	-0,054416	4,297687	-0,239425	1,496931	-0,003168	0,012435	-0,054416	4,297687	-0,239425	1,496931
15:05:21,22	0,307979	3,252909	-0,174985	0,826961	0,319002	-0,968011	-0,003502	0,012706	-0,054011	3,269141	-0,500615	1,529665	-0,605577	-2,930641	-1,275202	-14,391174	12,742160	14,065776	-0,003502	0,012706	-0,054011	4,266554	-0,225702	1,529665	-0,003502	0,012706	-0,054011	4,266554	-0,225702	1,529665
15:05:21,27	0,307979	3,252909	-0,174985	0,826961	0,319002	-0,968011	-0,005812	0,014626	-0,055967	3,189484	-0,577500	1,501515	-0,606172	-2,932540	-1,270896	-14,399643	12,732114	14,101297	-0,005812	0,014626	-0,055967	4,337642	-0,121232	1,501515	-0,005812	0,014626	-0,055967	4,337642	-0,121232	1,501515
15:05:21,32	0,307979	3,252909	-0,174985	0,826961	0,319002	-0,968011	-0,003870	0,014192	-0,051661	3,199107	-0,478799	1,537036	-0,607450	-2,930446	-1,274042	-14,435515	12,730703	14,089090	-0,003870	0,014192	-0,051661	4,313212	-0,175021	1,537036	-0,003870	0,014192	-0,051661	4,313212	-0,175021	1,537036
15:05:21,37	0,307979	3,252909	-0,174985	0,826961	0,319002	-0,968011	-0,005044	0,016346	-0,054808	3,067969	-0,570244	1,524828	-0,606870	-2,932664	-1,273622	-14,445808	12,741230	14,122964	-0,005044	0,016346	-0,054808	4,351122	-0,174253	1,524828	-0,005044	0,016346	-0,054808	4,351122	-0,174253	1,524828
15:05:21,42	0,307979	3,252909	-0,174985	0,826961	0,319002	-0,968011	-0,003414	0,014734	-0,054388	3,155753	-0,499616	1,558703	-0,605639	-2,933504	-1,273607	-14,415503	12,716513	14,117095	-0,003414	0,014734	-0,054388	4,312380	-0,231648	1,558703	-0,003414	0,014734	-0,054388	4,312380	-0,231648	1,558703
15:05:21,47	0,307979	3,252909	-0,174985	0,826961	0,319002	-0,968011	-0,003301	0,013248	-0,054372	3,226773	-0,455171	1,552834	-0,603383	-2,931911	-1,274036	-14,465070	12,731783	14,099600	-0,003301	0,013248	-0,054372	4,266747	-0,196021	1,552834	-0,003301	0,013248	-0,054372	4,266747	-0,196021	1,552834
15:05:21,52	0,307979	3,252909	-0,174985	0,826961	0,319002	-0,968011	-0,005809	0,012091	-0,054801	3,275370	-0,636123	1,535339	-0,604491	-2,933390	-1,274437	-14,437602	12,724090	14,060143	-0,005809	0,012091	-0,054801	4,224530	-0,180133	1,535339	-0,005809	0,012091	-0,054801	4,224530	-0,180133	1,535339
15:05:21,57	0,307979	3,252909	-0,174985	0,826961	0,319002	-0,968011	-0,003974	0,012312	-0,055202	3,270977	-0,513096	1,495882	-0,606246	-2,932935	-1,272870	-14,441313	12,754775	14,084201	-0,003974	0,012312	-0,055202	4,237445	-0,201111	1,495882	-0,003974	0,012312	-0,055202	4,237445	-0,201111	1,495882
15:05:21,62	0,307979	3,252909	-0,174985	0,826961	0,319002	-0,968011	-0,003491	0,014058	-0,053635	3,204865	-0,506503	1,519940	-0,606774	-2,929894	-1,275584	-14,399220	12,753913	14,085752	-0,003491	0,014058	-0,053635	4,308452	-0,232484	1,519940	-0,003491	0,014058	-0,053635	4,308452	-0,232484	1,519940
15:05:21,67	0,307979	3,252909	-0,174985	0,826961	0,319002	-0,968011	-0,005860	0,016037	-0,056350	3,122303	-0,592820	1,521491	-0,606811	-2,933352	-1,272483	-14,431777	12,750943	14,073895	-0,005860	0,016037	-0,056350	4,381172	-0,132814	1,521491	-0,005860	0,016037	-0,056350	4,381172	-0,132814	1,521491
15:05:21,72	0,307979	3,252909	-0,174985	0,826961	0,319002	-0,968011	-0,002847	0,014339	-0,053249	3,191712	-0,462868	1,509634	-0,606784	-2,932730	-1,271299	-14,417600	12,750964	14,092507	-0,002847	0,014339	-0,053249	4,317343	-0,239362	1,509634	-0,002847	0,014339	-0,053249	4,317343	-0,239362	1,509634
15:05:21,77	0,307979	3,252909	-0,174985	0,826961	0,319002	-0,968011	-0,003400	0,014627	-0,052065	3,183848	-0,479323	1,528246	-0,603832	-2,932439	-1,270884	-14,404983	12,731298	14,116273	-0,003400	0,014627	-0,052065	4,332079	-0,212459	1,528246	-0,003400	0,014627	-0,052065	4,332079	-0,212459	1,528246
15:05:21,82	0,307979	3,252909	-0,174985	0,826961	0,319002	-0,968011	-0,005238	0,013643	-0,054005	3,236143	-0,563400	1,529634	-0,604450	-2,930038	-1,271667	-14,411126	12,737046	14,126937	-0,005238	0,013643	-0,054005	4,307113	-0,152206	1,529634	-0,005238	0,013643	-0,054005	4,307113	-0,152206	1,529634
15:05:21,87	0,307979	3,252909	-0,174985	0,826961	0,319002	-0,968011	-0,006898	0,013952	-0,052433	3,210141	-0,648681	1,562676	-0,610891	-2,934153	-1,275188	-14,418675	12,785644	14,090229	-0,006898	0,013952	-0,052433	4,305370	-0,107181	1,562676	-0,006898	0,013952	-0,052433	4,305370	-0,107181	1,562676
15:05:21,92	0,307979	3,252909	-0,174985	0,826961	0,319002	-0,968011	-0,000113	0,017472	-0,055954	3,065388	-0,326711	1,525968	-0,705688	-3,213799	-3,594039	-24,179253	15,229649	14,255630	-0,000113	0,017472	-0,055954	4,436976	-0,317814	1,525968	-0,000113	0,017472	-0,055954	4,436976	-0,317814	1,525968
15:05:21,97	0,307979	3,252909	-0,174985	0,826961	0,319002	-0,968011	0,289465	-0,040254	-2,374804	3,303438	5,056472	1,691369	-0,594072	-3,063109	-4,039318	-15,166589	9,203270	14,253482	0,289465	-0,040254	-2,374804	0,143509	-17,666555	1,691369	0,289465	-0,040254	-2,374804	0,143509	-17,666555	1,691369
15:05:22,02	0,307979	3,252909	-0,174985	0,826961	0,319002	-0,968011	0,103156	-0,061572	-2,820084	3,699300	6,186786	1,689221	-0,560967	-2,836427	-0,228769	-12,484720	11,980135	13,989748	0,103156	-0,061572	-2,820084	-1,134076	-1,910985	1,689221	0,103156	-0,061572	-2,820084	-1,134076	-1,910985	1,689221
15:05:22,07	0,308024	3,252958	-0,175001	0,827007	0,269013	-0,968016	-0,109709	0,023100	0,990465	3,042134	-3,948065	1,425487	-0,562819	-2,875648	0,381687	-15,983056	12,964170	14,002639	-0,109709	0,023100	0,990465	4,855497	4,664073	1,425487	-0,109709	0,023100	0,990465	4,855497	4,664073	1,425487
15:05:22,12	0,308024	3,252958	-0,175001	0,827007	0,269013	-0,968016	-0,070167	0,003166	1,584241	3,121937	-5,359969	1,444987	-0,559384	-2,876125	0,365364	-15,974398	12,889506	13,991233	-0,070167	0,003166	1,584241	3,370457	0,148173	1,444987	-0,070167	0,003166	1,584241	3,370457	0,148173	1,444987
15:05:22,17	0,308024	3,252958	-0,175001	0,827007	0,269013	-0,968016	-0,070167	0,003166	1,584241	3,121937	-5,359969	1,444987	-0,562313	-2,877010	0,361506	-15,961680	12,899463	14,022202	-0,070167	0,003166	1,584241	3,370457	0,148173	1,444987	-0,070167	0,003166	1,584241	3,370457	0,148173	1,444987
15:05:22,22	0,308024	3,252958	-0,175001	0,827007	0,269013	-0,968016	-0,073890	0,003975	1,580740	3,094343	-5,556268	1,457941	-0,562386	-2,876831	0,355680	-15,978177	12,889602	14,040150	-0,073890	0,003975	1,580740	3,406350	0,244068	1,457941	-0,073890	0,003975	1,580740	3,406350	0,244068	1,457941
15:05:22,27	0,308024	3,252958	-0,175001	0,827007	0,269013	-0,968016	-0,074008	0,004127	1,574915	3,069644	-5,571795	1,475889	-0,559968	-2,878691	0,354114	-15,958380	12,895235	13,997616	-0,074008	0,004127	1,574915	3,393594	0,237856	1,475889	-0,074008	0,004127	1,574915	3,393594	0,237856	1,475889
15:05:22,32	0,308024	3,252958	-0,175001	0,827007	0,269013	-0,968016	-0,073607	0,001103	1,573348	3,241669	-5,536597	1,433355	-0,561266	-2,875563	0,348246	-15,978014	12,841788	13,980535	-0,073607	0,001103	1,573348	3,328235	0,241548	1,433355	-0,073607	0,001103	1,573348	3,328235	0,241548	1,433355
15:05:22,37	0,308024	3,252958	-0,175001	0,827007	0,269013	-0,968016	-0,075666	0,003790	1,567480	3,045807	-5,633969	1,416274	-0,562580	-2,880665	0,339704	-16,058920	12,912085	14,016903	-0,075666	0,003790	1,567480	3,343354	0,305844	1,416274	-0,075666	0,003790	1,567480	3,343354	0,305844	1,416274
15:05:22,42	0,308024	3,252958	-0,175001	0,827007	0,269013	-0,968016	-0,070591	0,002378	1,558939	3,139689	-5,475284	1,452642	-0,670742	-3,212693	-2,290081	-27,972912	15,220593	14,233861	-0,070591	0,002378	1,558939	3,326346	0,066141	1,452642	-0,070591	0,002378	1,558939	3,326346	0,066141	1,452642
15:05:22,47	0,308024	3,252958	-0,175001	0,827007	0,269013	-0,968016	0,271034	-0,069965	-1,070847	2,943758	0,817179	1,669600	-0,569080	-3,002835	-2,576387	-16,634346	10,050280	14,194005	0,271034	-0,069965	-1,070847	-2,548516	-20,459006	1,669600	0,271034	-0,069965	-1,070847	-2,548516	-20,459006	1,669600
15:05:22,52	0,308024	3,252958	-0,175001	0,827007	0,269013	-0,968016	0,038461	-0,053078	-1,357153	3,257269	1,128015	1,629744	-0,518214	-2,823233	0,930077	-14,950528	11,895545	13,993287	0,038461	-0,053078	-1,357153	-0,909333	-1,891180	1,629744	0,038461	-0,053078	-1,357153	-0,909333	-1,891180	1,629744
15:05:22,57	0,307951	3,252948	-0,174998	0,826995	0,218989	-0,967993	-0,142511	-0,007328	2,149312	3,318225	-7,746963	1,429026	-0,535909	-2,858007	1,660390	-18,719892	13,623277	13,978772	-0,142511	-0,007328	2,149312	2,742995	3,440189	1,429026	-0,142511	-0,007328	2,149312	2,742995	3,440189	1,429026
15:05:22,62	0,307951	3,252948	-0,174998	0,826995	0,218989	-0,967993	-0,103548	-0,009391	2,879624	3,037101	-9,849113	1,414511	-0,535420	-2,859172	1,644456	-18,731631	13,604067	13,983039	-0,103548	-0,009391	2,879624	2,299892	-1,720562	1,414511	-0,103548	-0,009391	2,879624	2,299892	-1,720562	1,414511
15:05:22,67	0,307951	3,252948	-0,174998	0,826995	0,218989	-0,967993	-0,102785	-0,010397	2,863690	3,066904	-9,809966	1,418778	-0,534370	-2,861679	1,635099	-18,771642	13,569453	13,953929	-0,102785	-0,010397	2,863690	2,250728	-1,741359	1,418778	-0,102785	-0,010397	2,863690	2,250728	-1,741359	1,418778
15:05:22,72	0,307951	3,252948	-0,174998	0,826995	0,218989	-0,967993	-0,101139	-0,012560	2,854333	3,129378	-9,741708	1,389668	-0,539629	-2,855845	1,628884	-18,728353	13,589508	13,977245	-0,101139	-0,012560	2,854333	2,143437	-1,802326	1,389668	-0,101139	-0,012560	2,854333	2,143437	-1,802326	1,389668
15:05:22,77	0,307951	3,252948	-0,174998	0,826995	0,218989	-0,967993	-0,103561	-0,005089	2,848119	2,779890	-9,840230	1,412984	-0,536747	-2,858526	1,622298	-18,746711	13,579554	13,995758	-0,103561	-0,005089	2,848119	2,380435	-1,710661	1,412984	-0,103561	-0,005089	2,848119	2,380435	-1,710661	1,412984
15:05:22,82	0,307951	3,252948	-0,174998	0,826995	0,218989	-0,967993	-0,102680	-0,008925	2,841532	2,961591	-9,805326	1,431497	-0,536177	-2,859884	1,619198	-18,758920	13,599632	14,008000	-0,102680	-0,008925	2,841532	2,260967	-1,744935	1,431497	-0,102680	-0,008925	2,841532	2,260967	-1,744935	1,431497
15:05:22,87	0,307951	3,252948	-0,174998	0,826995	0,218989	-0,967993	-0,101789	-0,010098	2,838433	3,033839	-9,779608	1,443739	-0,534367	-2,863796	1,619587	-18,742476	13,565927	13,972331	-0,101789	-0,010098	2,838433	2,241183	-1,789158	1,443739	-0,101789	-0,010098	2,838433	2,241183	-1,789158	1,443739
15:05:22,92	0,307951	3,252948	-0,174998	0,826995	0,218989	-0,967993	-0,099306	-0,013621	2,838822	3,196109	-9,619396	1,408070	-0,534432	-2,859390	1,616877	-18,733654	13,513768	14,006777	-0,099306	-0,013621	2,838822	2,126835	-1,823867	1,408070	-0,099306	-0,013621	2,838822	2,126835	-1,823867	1,408070
15:05:22,97	0,307951	3,252948	-0,174998	0,826995	0,218989	-0,967993	-0,103090	-0,011361	2,836112	3,037817	-9,782431	1,442516	-0,537393	-2,860027	1,614876	-18,765051	13,569042	13,951341	-0,103090	-0,011361	2,836112	2,145970	-1,689878	1,442516	-0,103090	-0,011361	2,836112	2,145970	-1,689878	1,442516
15:05:23,02	0,307951	3,252948	-0,174998	0,826995	0,218989	-0,967993	-0,101057	-0,009115	2,834110	2,953205	-9,731572	1,387080	-0,537425	-2,858511	1,611802	-18,764168	13,572207	14,006819	-0,101057	-0,009115	2,834110	2,237655	-1,798566	1,387080	-0,101057	-0,009115	2,834110	2,237655	-1,798566	1,387080
15:05:23,07	0,307951	3,252948	-0,174998	0,826995	0,218989	-0,967993	-0,102355	-0,008330	2,831036	2,915547	-9,799853	1,442558	-0,537324	-2,858952	1,614523	-18,714695	13,536557	13,974394	-0,102355	-0,008330	2,831036	2,261651	-1,765002	1,442558	-0,102355	-0,008330	2,831036	2,261651	-1,765002	1,442558
15:05:23,12	0,307951	3,252948	-0,174998	0,826995	0,218989	-0,967993	-0,102023	-0,008638	2,833758	2,925434	-9,721950	1,410133	-0,533860	-2,861253	1,609482	-18,742642	13,536949	13,987709	-0,102023	-0,008638	2,833758	2,247346	-1,713114	1,410133	-0,102023	-0,008638	2,833758	2,247346	-1,713114	1,410133
15:05:23,17	0,307951	3,252948	-0,174998	0,826995	0,218989	-0,967993	-0,101762	-0,012788	2,828717	3,127622	-9,732777	1,423448	-0,534487	-2,858265	1,608312	-18,746067	13,529688	14,003094	-0,101762	-0,012788	2,828717	2,123727	-1,744430	1,423448	-0,101762	-0,012788	2,828717	2,123727	-1,744430	1,423448
15:05:23,22	0,307951	3,252948	-0,174998	0,826995	0,218989	-0,967993	-0,104036	-0,010751	2,827547	3,013673	-9,850346	1,438833	-0,533866	-2,863216	1,605595	-18,740341	13,523960	13,974807	-0,104036	-0,010751	2,827547	2,169719	-1,683511	1,438833	-0,104036	-0,010751	2,827547	2,169719	-1,683511	1,438833
15:05:23,27	0,307951	3,252948	-0,174998	0,826995	0,218989	-0,967993	-0,100059	-0,013764	2,824829	3,168271	-9,635730	1,410546	-0,533152	-2,860601	1,604824	-18,763606	13,531690	14,010998	-0,100059	-0,013764	2,824829	2,087766	-1,781075	1,410546	-0,100059	-0,013764	2,824829	2,087766	-1,781075	1,410546
15:05:23,32	0,307951	3,252948	-0,174998	0,826995	0,218989	-0,967993	-0,102681	-0,013075	2,824058	3,127494	-9,796080	1,446737	-0,539117	-2,860718	1,604815	-18,723437	13,570286	13,985745	-0,102681	-0,013075	2,824058	2,101092	-1,735608	1,446737	-0,102681	-0,013075	2,824058	2,101092	-1,735608	1,446737
15:05:23,37	0,307951	3,252948	-0,174998	0,826995	0,218989	-0,967993	-0,099597	-0,007968	2,824050	2,915425	-9,620219	1,421484	-0,533886	-2,861971	1,606784	-18,740334	13,514254	14,012715	-0,099597	-0,007968	2,824050	2,289946	-1,801846	1,421484	-0,099597	-0,007968	2,824050	2,289946	-1,801846	1,421484
15:05:23,42	0,307951	3,252948	-0,174998	0,826995	0,218989	-0,967993	-0,101128	-0,013125	2,826019	3,126627	-9,686436	1,448454	-0,536233	-2,861427	1,606362	-18,737647	13,511742	13,973778	-0,101128	-0,013125	2,826019	2,096306	-1,747899	1,448454	-0,101128	-0,013125	2,826019	2,096306	-1,747899	1,448454
15:05:23,47	0,307951	3,252948	-0,174998	0,826995	0,218989	-0,967993	-0,101256	-0,011707	2,821351	3,064711	-9,682746	1,441535	-0,533263	-2,861961	1,601699	-18,729219	13,537334	13,963246	-0,101256	-0,011707	2,821351	2,145740	-1,734187	1,441535	-0,101256	-0,011707	2,821351	2,145740	-1,734187	1,441535
15:05:23,52	0,307951	3,252948	-0,174998	0,826995	0,218989	-0,967993	-0,101447	-0,013659	2,820934	3,179936	-9,704971	1,398985	-0,534364	-2,862174	1,600414	-18,754143	13,516789	13,950081	-0,101447	-0,013659	2,820934	2,107702	-1,741342	1,398985	-0,101447	-0,013659	2,820934	2,107702	-1,741342	1,398985
15:05:23,57	0,307951	3,252948	-0,174998	0,826995	0,218989	-0,967993	-0,100713	-0,012812	2,819649	3,105659	-9,678094	1,385820	-0,535614	-2,858644	1,598226	-18,702925	13,528216	14,003644	-0,100713	-0,012812	2,819649	2,099882	-1,772117	1,385820	-0,100713	-0,012812	2,819649	2,099882	-1,772117	1,385820
15:05:23,62	0,307951	3,252948	-0,174998	0,826995	0,218989	-0,967993	-0,100681	-0,012676	2,819748	3,099298	-9,668416	1,384347	-0,533909	-2,860710	1,601678	-18,763372	13,569110	13,964702	-0,100681	-0,012676	2,819748	2,104196	-1,764931	1,384347	-0,100681	-0,012676	2,819748	2,104196	-1,764931	1,384347
15:05:23,68	0,307951	3,252948	-0,174998	0,826995	0,218989	-0,967993	-0,102208	-0,012474	2,820913	3,128781	-9,789964	1,400441	-0,537464	-2,859671	1,599349	-18,752786	13,536203	13,974187	-0,102208	-0,012474	2,820913	2,149535	-1,766664	1,400441	-0,102208	-0,012474	2,820913	2,149535	-1,766664	1,400441
15:05:23,73	0,307951	3,252948	-0,174998	0,826995	0,218989	-0,967993	-0,101330	-0,008877	2,818583	2,918482	-9,718712	1,409926	-0,536858	-2,857387	1,597428	-18,725452	13,517194	13,999135	-0,101330	-0,008877	2,818583	2,221675	-1,764297	1,409926	-0,101330	-0,008877	2,818583	2,221675	-1,764297	1,409926
15:05:23,78	0,307951	3,252948	-0,174998	0,826995	0,218989	-0,967993	-0,103611	-0,008259	2,816662	2,883584	-9,804153	1,434874	-0,533488	-2,860390	1,592366	-18,796206	13,507906	14,007627	-0,103611	-0,008259	2,816662	2,235240	-1,670671	1,434874	-0,103611	-0,008259	2,816662	2,235240	-1,670671	1,434874
15:05:23,83	0,307951	3,252948	-0,174998	0,826995	0,218989	-0,967993	-0,102696	-0,012679	2,811600	3,069999	-9,813192	1,443366	-0,678309	-3,172873	-1,041746	-29,486103	17,767536	14,118655	-0,102696	-0,012679	2,811600	2,074692	-1,751556	1,443366	-0,102696	-0,012679	2,811600	2,074692	-1,751556	1,443366
15:05:23,88	0,307951	3,252948	-0,174998	0,826995	0,218989	-0,967993	0,240333	-0,043502	0,177489	3,016767	-3,363208	1,554394	-0,563273	-3,007867	-1,419040	-20,574434	11,642195	14,201696	0,240333	-0,043502	0,177489	-0,398107	-22,229361	1,554394	0,240333	-0,043502	0,177489	-0,398107	-22,229361	1,554394
15:05:23,93	0,307951	3,252948	-0,174998	0,826995	0,218989	-0,967993	0,039916	-0,060623	-0,199806	3,058242	-3,004523	1,637435	-0,528455	-2,797899	2,096857	-17,368533	14,603139	13,934696	0,039916	-0,060623	-0,199806	-1,700701	-6,137897	1,637435	0,039916	-0,060623	-0,199806	-1,700701	-6,137897	1,637435
15:05:23,98	0,308018	3,253075	-0,174993	0,826984	0,168981	-0,968014	-0,159331	0,014208	3,316091	3,334220	-12,069446	1,370435	-0,540744	-2,846171	2,854220	-21,598437	15,956453	13,900238	-0,159331	0,014208	3,316091	4,449528	0,438065	1,370435	-0,159331	0,014208	3,316091	4,449528	0,438065	1,370435
15:05:24,03	0,308018	3,253075	-0,174993	0,826984	0,168981	-0,968014	-0,111382	0,000714	4,073454	3,092944	-13,915927	1,335977	-0,543669	-2,844179	2,841040	-21,579245	16,034136	13,953945	-0,111382	0,000714	4,073454	3,148997	-5,172458	1,335977	-0,111382	0,000714	4,073454	3,148997	-5,172458	1,335977
15:05:24,08	0,308018	3,253075	-0,174993	0,826984	0,168981	-0,968014	-0,111644	0,004243	4,060274	2,986286	-13,951778	1,389684	-0,544280	-2,843455	2,828584	-21,565124	16,029864	13,927329	-0,111644	0,004243	4,060274	3,319397	-5,187732	1,389684	-0,111644	0,004243	4,060274	3,319397	-5,187732	1,389684
15:05:24,13	0,308018	3,253075	-0,174993	0,826984	0,168981	-0,968014	-0,111966	0,005134	4,047818	2,943318	-13,954162	1,363068	-0,544865	-2,844824	2,823523	-21,566006	16,048636	13,911333	-0,111966	0,005134	4,047818	3,346368	-5,164832	1,363068	-0,111966	0,005134	4,047818	3,346368	-5,164832	1,363068
15:05:24,18	0,308018	3,253075	-0,174993	0,826984	0,168981	-0,968014	-0,110487	0,004957	4,042757	2,968358	-13,887419	1,347072	-0,541381	-2,847082	2,820828	-21,564880	15,980973	13,925597	-0,110487	0,004957	4,042757	3,357484	-5,214168	1,347072	-0,110487	0,004957	4,042757	3,357484	-5,214168	1,347072
15:05:24,23	0,308018	3,253075	-0,174993	0,826984	0,168981	-0,968014	-0,110274	0,000811	4,040063	3,125923	-13,841516	1,361336	-0,545537	-2,846580	2,816525	-21,579745	16,002543	13,909035	-0,110274	0,000811	4,040063	3,189576	-5,185015	1,361336	-0,110274	0,000811	4,040063	3,189576	-5,185015	1,361336
15:05:24,28	0,308018	3,253075	-0,174993	0,826984	0,168981	-0,968014	-0,108631	0,004661	4,035759	2,936989	-13,779730	1,344774	-0,543808	-2,845648	2,812260	-21,598819	16,046395	13,937893	-0,108631	0,004661	4,035759	3,302839	-5,252218	1,344774	-0,108631	0,004661	4,035759	3,302839	-5,252218	1,344774
15:05:24,33	0,308018	3,253075	-0,174993	0,826984	0,168981	-0,968014	-0,110303	0,003629	4,031495	3,019060	-13,905115	1,373632	-0,666940	-3,159244	0,291916	-32,736019	19,259417	14,104550	-0,110303	0,003629	4,031495	3,303949	-5,246357	1,373632	-0,110303	0,003629	4,031495	3,303949	-5,246357	1,373632
15:05:24,38	0,308018	3,253075	-0,174993	0,826984	0,168981	-0,968014	0,222845	-0,046533	1,511151	2,841464	-7,833031	1,540289	-0,564734	-2,948963	0,022354	-21,437214	14,143788	14,072435	0,222845	-0,046533	1,511151	-0,811399	-25,326380	1,540289	0,222845	-0,046533	1,511151	-0,811399	-25,326380	1,540289
15:05:24,43	0,308018	3,253075	-0,174993	0,826984	0,168981	-0,968014	-0,010366	-0,029906	1,241588	3,195962	-7,617175	1,508174	-0,524067	-2,782510	3,618490	-20,829559	16,555940	13,856117	-0,010366	-0,029906	1,241588	0,848376	-6,803409	1,508174	-0,010366	-0,029906	1,241588	0,848376	-6,803409	1,508174
15:05:24,48	0,307983	3,252964	-0,174998	0,826992	0,118969	-0,968049	-0,174852	0,018102	4,837724	3,092365	-16,850254	1,291856	-0,537875	-2,815161	4,166785	-23,938874	17,879776	13,822184	-0,174852	0,018102	4,837724	4,513395	-3,124374	1,291856	-0,174852	0,018102	4,837724	4,513395	-3,124374	1,291856
15:05:24,53	0,307983	3,252964	-0,174998	0,826992	0,118969	-0,968049	-0,139672	0,013735	5,386019	2,911265	-18,375538	1,257923	-0,536679	-2,816913	4,144712	-23,885960	17,883810	13,888444	-0,139672	0,013735	5,386019	3,989488	-7,411316	1,257923	-0,139672	0,013735	5,386019	3,989488	-7,411316	1,257923
15:05:24,58	0,307983	3,252964	-0,174998	0,826992	0,118969	-0,968049	-0,138752	0,011823	5,363946	3,040648	-18,283908	1,324183	-0,537935	-2,816375	4,132237	-23,877868	17,814051	13,840284	-0,138752	0,011823	5,363946	3,968765	-7,391879	1,324183	-0,138752	0,011823	5,363946	3,968765	-7,391879	1,324183
15:05:24,63	0,307983	3,252964	-0,174998	0,826992	0,118969	-0,968049	-0,138591	0,013180	5,351471	2,913750	-18,233639	1,276023	-0,540285	-2,815218	4,125266	-23,867571	17,853612	13,879368	-0,138591	0,013180	5,351471	3,948343	-7,354263	1,276023	-0,138591	0,013180	5,351471	3,948343	-7,354263	1,276023
15:05:24,68	0,307983	3,252964	-0,174998	0,826992	0,118969	-0,968049	-0,138417	0,015793	5,344500	2,817261	-18,235482	1,315107	-0,537995	-2,816466	4,119045	-23,879123	17,820239	13,872724	-0,138417	0,015793	5,344500	4,057008	-7,369722	1,315107	-0,138417	0,015793	5,344500	4,057008	-7,369722	1,315107
15:05:24,73	0,307983	3,252964	-0,174998	0,826992	0,118969	-0,968049	-0,138482	0,013186	5,338279	2,918138	-18,232145	1,308463	-0,532750	-2,817433	4,113228	-23,878058	17,767176	13,875315	-0,138482	0,013186	5,338279	3,953250	-7,361336	1,308463	-0,138482	0,013186	5,338279	3,953250	-7,361336	1,308463
15:05:24,78	0,307983	3,252964	-0,174998	0,826992	0,118969	-0,968049	-0,140267	0,008160	5,332463	3,134058	-18,297518	1,311054	-0,535066	-2,817271	4,110089	-23,866065	17,790549	13,833869	-0,140267	0,008160	5,332463	3,774645	-7,286576	1,311054	-0,140267	0,008160	5,332463	3,774645	-7,286576	1,311054
15:05:24,83	0,307983	3,252964	-0,174998	0,826992	0,118969	-0,968049	-0,139249	0,010247	5,329323	3,051790	-18,245877	1,269608	-0,536230	-2,815916	4,108165	-23,848678	17,789252	13,859045	-0,139249	0,010247	5,329323	3,856179	-7,314856	1,269608	-0,139249	0,010247	5,329323	3,856179	-7,314856	1,269608
15:05:24,88	0,307983	3,252964	-0,174998	0,826992	0,118969	-0,968049	-0,139840	0,011933	5,327399	2,971695	-18,260940	1,294784	-0,539187	-2,816195	4,105420	-23,855639	17,799125	13,836324	-0,139840	0,011933	5,327399	3,908424	-7,283468	1,294784	-0,139840	0,011933	5,327399	3,908424	-7,283468	1,294784
15:05:24,93	0,307983	3,252964	-0,174998	0,826992	0,118969	-0,968049	-0,138120	0,014354	5,324655	2,850875	-18,182453	1,272063	-0,536883	-2,815991	4,100756	-23,866328	17,788430	13,839358	-0,138120	0,014354	5,324655	3,977649	-7,340020	1,272063	-0,138120	0,014354	5,324655	3,977649	-7,340020	1,272063
15:05:24,98	0,307983	3,252964	-0,174998	0,826992	0,118969	-0,968049	-0,139449	0,012460	5,319990	2,934748	-18,255439	1,275097	-0,533961	-2,816380	4,100011	-23,862517	17,759061	13,873195	-0,139449	0,012460	5,319990	3,912856	-7,308727	1,275097	-0,139449	0,012460	5,319990	3,912856	-7,308727	1,275097
15:05:25,03	0,307983	3,252964	-0,174998	0,826992	0,118969	-0,968049	-0,140573	0,009735	5,319246	3,052913	-18,295901	1,308934	-0,533470	-2,820622	4,099208	-23,921537	17,759866	13,849546	-0,140573	0,009735	5,319246	3,817117	-7,260957	1,308934	-0,140573	0,009735	5,319246	3,817117	-7,260957	1,308934
15:05:25,08	0,307983	3,252964	-0,174998	0,826992	0,118969	-0,968049	-0,137144	0,007190	5,318443	3,156464	-18,169149	1,285285	-0,535139	-2,816443	4,097694	-23,851507	17,744846	13,888358	-0,137144	0,007190	5,318443	3,720851	-7,403320	1,285285	-0,137144	0,007190	5,318443	3,720851	-7,403320	1,285285
15:05:25,13	0,307983	3,252964	-0,174998	0,826992	0,118969	-0,968049	-0,139929	0,010724	5,316929	2,994666	-18,245797	1,324097	-0,535212	-2,821164	4,096927	-23,890021	17,728908	13,897688	-0,139929	0,010724	5,316929	3,836528	-7,261367	1,324097	-0,139929	0,010724	5,316929	3,836528	-7,261367	1,324097
15:05:25,18	0,307983	3,252964	-0,174998	0,826992	0,118969	-0,968049	-0,135804	0,008427	5,316161	3,081048	-18,056679	1,333427	-0,533482	-2,818226	4,092224	-23,882239	17,691430	13,856398	-0,135804	0,008427	5,316161	3,742599	-7,396065	1,333427	-0,135804	0,008427	5,316161	3,742599	-7,396065	1,333427
15:05:25,23	0,307983	3,252964	-0,174998	0,826992	0,118969	-0,968049	-0,139214	0,008398	5,311459	3,054013	-18,208525	1,292137	-0,536353	-2,816839	4,091446	-23,864909	17,756426	13,858485	-0,139214	0,008398	5,311459	3,713254	-7,280220	1,292137	-0,139214	0,008398	5,311459	3,713254	-7,280220	1,292137
15:05:25,28	0,307983	3,252964	-0,174998	0,826992	0,118969	-0,968049	-0,138979	0,011577	5,310681	2,953633	-18,213791	1,294224	-0,531643	-2,816761	4,092654	-23,859071	17,745118	13,901759	-0,138979	0,011577	5,310681	3,862463	-7,303939	1,294224	-0,138979	0,011577	5,310681	3,862463	-7,303939	1,294224
15:05:25,33	0,307983	3,252964	-0,174998	0,826992	0,118969	-0,968049	-0,141402	0,007538	5,311889	3,156832	-18,329061	1,337498	-0,534663	-2,820451	4,089489	-23,904079	17,742152	13,839997	-0,141402	0,007538	5,311889	3,748533	-7,229028	1,337498	-0,141402	0,007538	5,311889	3,748533	-7,229028	1,337498
15:05:25,38	0,307983	3,252964	-0,174998	0,826992	0,118969	-0,968049	-0,136696	0,008308	5,308723	3,091688	-18,121879	1,275736	-0,534089	-2,817611	4,091057	-23,896710	17,723219	13,867952	-0,136696	0,008308	5,308723	3,743881	-7,391214	1,275736	-0,136696	0,008308	5,308723	3,743881	-7,391214	1,275736
15:05:25,43	0,307983	3,252964	-0,174998	0,826992	0,118969	-0,968049	-0,139443	0,009232	5,310291	3,030964	-18,248853	1,303691	-0,535092	-2,819273	4,083597	-23,880747	17,748019	13,881180	-0,139443	0,009232	5,310291	3,755637	-7,302582	1,303691	-0,139443	0,009232	5,310291	3,755637	-7,302582	1,303691
15:05:25,49	0,307983	3,252964	-0,174998	0,826992	0,118969	-0,968049	-0,137764	0,006985	5,306790	3,120387	-18,179092	1,300603	-0,531647	-2,817426	4,087972	-23,850791	17,725515	13,869880	-0,137764	0,006985	5,306790	3,668708	-7,364614	1,300603	-0,137764	0,006985	5,306790	3,668708	-7,364614	1,300603
15:05:25,54	0,307983	3,252964	-0,174998	0,826992	0,118969	-0,968049	-0,137764	0,006985	5,306790	3,120387	-18,179092	1,300603	-0,534681	-2,816389	4,085616	-23,885778	17,728889	13,871411	-0,137764	0,006985	5,306790	3,668708	-7,364614	1,300603	-0,137764	0,006985	5,306790	3,668708	-7,364614	1,300603
15:05:25,59	0,307983	3,252964	-0,174998	0,826992	0,118969	-0,968049	-0,140205	0,010355	5,304851	2,982927	-18,281862	1,307150	-0,536244	-2,823982	4,057976	-24,058369	17,805294	13,881364	-0,140205	0,010355	5,304851	3,795781	-7,275748	1,307150	-0,140205	0,010355	5,304851	3,795781	-7,275748	1,307150
15:05:25,64	0,307983	3,252964	-0,174998	0,826992	0,118969	-0,968049	-0,132848	0,007912	5,277211	3,089817	-18,086944	1,317103	-0,699259	-3,150036	1,242403	-35,515646	22,881013	13,996016	-0,132848	0,007912	5,277211	3,710924	-7,658390	1,317103	-0,132848	0,007912	5,277211	3,710924	-7,658390	1,317103
15:05:25,69	0,307983	3,252964	-0,174998	0,826992	0,118969	-0,968049	0,231031	-0,013940	2,461637	2,893208	-11,625388	1,431755	-0,559431	-2,956962	1,001677	-25,220178	15,466483	14,031254	0,231031	-0,013940	2,461637	1,798894	-29,761331	1,431755	0,231031	-0,013940	2,461637	1,798894	-29,761331	1,431755
15:05:25,74	0,307983	3,252964	-0,174998	0,826992	0,118969	-0,968049	-0,006090	-0,038498	2,220912	2,896761	-11,332308	1,466993	-0,531888	-2,765568	4,742022	-23,586721	18,926093	13,815692	-0,006090	-0,038498	2,220912	-0,125313	-10,854214	1,466993	-0,006090	-0,038498	2,220912	-0,125313	-10,854214	1,466993
15:05:25,79	0,307936	3,252991	-0,174998	0,827002	0,068976	-0,968043	-0,185614	0,033347	5,961256	2,973691	-20,982729	1,251431	-0,537936	-2,800614	5,249638	-26,463744	19,932382	13,790093	-0,185614	0,033347	5,961256	5,591401	-6,412026	1,251431	-0,185614	0,033347	5,961256	5,591401	-6,412026	1,251431
15:05:25,84	0,307936	3,252991	-0,174998	0,827002	0,068976	-0,968043	-0,152239	0,021061	6,468873	3,045478	-22,241945	1,225832	-0,539141	-2,798994	5,234535	-26,423087	19,898330	13,851104	-0,152239	0,021061	6,468873	4,698805	-10,291183	1,225832	-0,152239	0,021061	6,468873	4,698805	-10,291183	1,225832
15:05:25,89	0,307936	3,252991	-0,174998	0,827002	0,068976	-0,968043	-0,153040	0,022914	6,453769	2,939965	-22,231364	1,286843	-0,535675	-2,801337	5,225980	-26,439863	19,879121	13,836737	-0,153040	0,022914	6,453769	4,738746	-10,217720	1,286843	-0,153040	0,022914	6,453769	4,738746	-10,217720	1,286843
15:05:25,94	0,307936	3,252991	-0,174998	0,827002	0,068976	-0,968043	-0,152744	0,018741	6,445214	3,131948	-22,220887	1,272476	-0,535714	-2,801191	5,215083	-26,428160	19,846343	13,813142	-0,152744	0,018741	6,445214	4,603132	-10,230493	1,272476	-0,152744	0,018741	6,445214	4,603132	-10,230493	1,272476
15:05:25,99	0,307936	3,252991	-0,174998	0,827002	0,068976	-0,968043	-0,152850	0,018848	6,434317	3,103862	-22,199903	1,248881	-0,539554	-2,796626	5,210956	-26,420601	19,856606	13,782001	-0,152850	0,018848	6,434317	4,583426	-10,201145	1,248881	-0,152850	0,018848	6,434317	4,583426	-10,201145	1,248881
15:05:26,04	0,307936	3,252991	-0,174998	0,827002	0,068976	-0,968043	-0,154884	0,024456	6,430190	2,824924	-22,304210	1,217740	-0,538655	-2,804032	5,205373	-26,413085	19,836725	13,803122	-0,154884	0,024456	6,430190	4,744699	-10,145851	1,217740	-0,154884	0,024456	6,430190	4,744699	-10,145851	1,217740
15:05:26,09	0,307936	3,252991	-0,174998	0,827002	0,068976	-0,968043	-0,148919	0,019975	6,424607	3,044463	-21,977606	1,238861	-0,542998	-2,811811	5,156253	-26,757770	19,949108	13,789797	-0,148919	0,019975	6,424607	4,612501	-10,287462	1,238861	-0,148919	0,019975	6,424607	4,612501	-10,287462	1,238861
15:05:26,14	0,307936	3,252991	-0,174998	0,827002	0,068976	-0,968043	-0,140011	0,019846	6,375488	2,976153	-21,869103	1,225536	-0,655654	-3,117459	2,369637	-37,102637	22,273177	14,002481	-0,140011	0,019846	6,375488	4,534066	-10,878214	1,225536	-0,140011	0,019846	6,375488	4,534066	-10,878214	1,225536
15:05:26,19	0,307936	3,252991	-0,174998	0,827002	0,068976	-0,968043	0,181015	-0,035415	3,588872	2,689995	-15,296671	1,438220	-0,540746	-2,909314	2,325967	-26,563301	16,864913	14,006571	0,181015	-0,035415	3,588872	-0,090081	-29,506365	1,438220	0,181015	-0,035415	3,588872	-0,090081	-29,506365	1,438220
15:05:26,24	0,307936	3,252991	-0,174998	0,827002	0,068976	-0,968043	-0,056697	-0,030856	3,545201	3,038889	-15,826250	1,442310	-0,494125	-2,762921	5,989121	-26,839212	19,111650	13,839598	-0,056697	-0,030856	3,545201	0,616715	-11,375529	1,442310	-0,056697	-0,030856	3,545201	0,616715	-11,375529	1,442310
15:05:26,29	0,307931	3,252983	-0,174974	0,826991	0,018957	-0,968022	-0,206788	0,001966	7,208355	3,139943	-24,993278	1,275337	-0,502926	-2,794667	6,436962	-29,459628	19,989750	13,795191	-0,206788	0,001966	7,208355	3,294261	-8,760440	1,275337	-0,206788	0,001966	7,208355	3,294261	-8,760440	1,275337
15:05:26,34	0,307931	3,252983	-0,174974	0,826991	0,018957	-0,968022	-0,174894	-0,006285	7,656197	3,019249	-26,043205	1,230930	-0,502985	-2,793918	6,412095	-29,429032	19,966319	13,794823	-0,174894	-0,006285	7,656197	2,525855	-12,314017	1,230930	-0,174894	-0,006285	7,656197	2,525855	-12,314017	1,230930
15:05:26,39	0,307931	3,252983	-0,174974	0,826991	0,018957	-0,968022	-0,175514	-0,005860	7,631330	2,992120	-26,037227	1,230562	-0,501327	-2,792350	6,398096	-29,445340	19,957949	13,803760	-0,175514	-0,005860	7,631330	2,532143	-12,259378	1,230562	-0,175514	-0,005860	7,631330	2,532143	-12,259378	1,230562
15:05:26,44	0,307931	3,252983	-0,174974	0,826991	0,018957	-0,968022	-0,177700	-0,006511	7,617331	3,010592	-26,160847	1,239499	-0,501214	-2,791610	6,389198	-29,362938	19,931700	13,812461	-0,177700	-0,006511	7,617331	2,499477	-12,211382	1,239499	-0,177700	-0,006511	7,617331	2,499477	-12,211382	1,239499
15:05:26,49	0,307931	3,252983	-0,174974	0,826991	0,018957	-0,968022	-0,178398	-0,006239	7,608432	3,014919	-26,112652	1,248200	-0,500085	-2,792187	6,383743	-29,371389	19,910063	13,795903	-0,178398	-0,006239	7,608432	2,525152	-12,108401	1,248200	-0,178398	-0,006239	7,608432	2,525152	-12,108401	1,248200
15:05:26,54	0,307931	3,252983	-0,174974	0,826991	0,018957	-0,968022	-0,176958	-0,006307	7,596407	3,006088	-26,038113	1,279168	-0,501875	-2,792891	6,377173	-29,369432	19,921170	13,843429	-0,176958	-0,006307	7,596407	2,510984	-12,146929	1,279168	-0,176958	-0,006307	7,596407	2,510984	-12,146929	1,279168
15:05:26,59	0,307931	3,252983	-0,174974	0,826991	0,018957	-0,968022	-0,176958	-0,006307	7,596407	3,006088	-26,038113	1,279168	-0,500750	-2,792789	6,369392	-29,369196	19,889708	13,832828	-0,176958	-0,006307	7,596407	2,510984	-12,146929	1,279168	-0,176958	-0,006307	7,596407	2,510984	-12,146929	1,279168
15:05:26,64	0,307931	3,252983	-0,174974	0,826991	0,018957	-0,968022	-0,177609	-0,007230	7,588626	3,026974	-26,056031	1,268567	-0,503655	-2,793697	6,368607	-29,362044	19,915893	13,818898	-0,177609	-0,007230	7,588626	2,459386	-12,113741	1,268567	-0,177609	-0,007230	7,588626	2,459386	-12,113741	1,268567
15:05:26,69	0,307931	3,252983	-0,174974	0,826991	0,018957	-0,968022	-0,178065	-0,006219	7,587800	2,950485	-26,093704	1,225292	-0,501398	-2,791888	6,368566	-29,393228	19,876000	13,789553	-0,178065	-0,006219	7,587800	2,462306	-12,115614	1,225292	-0,178065	-0,006219	7,587800	2,462306	-12,115614	1,225292
15:05:26,74	0,307931	3,252983	-0,174974	0,826991	0,018957	-0,968022	-0,178065	-0,006219	7,587800	2,950485	-26,093704	1,225292	-0,501885	-2,792908	6,366661	-29,341295	19,872164	13,804356	-0,178065	-0,006219	7,587800	2,462306	-12,115614	1,225292	-0,178065	-0,006219	7,587800	2,462306	-12,115614	1,225292
15:05:26,79	0,307931	3,252983	-0,174974	0,826991	0,018957	-0,968022	-0,176938	-0,006307	7,585896	2,977723	-25,988224	1,240095	-0,500744	-2,790646	6,358898	-29,331423	19,860084	13,823659	-0,176938	-0,006307	7,585896	2,482608	-12,098578	1,240095	-0,176938	-0,006307	7,585896	2,482608	-12,098578	1,240095
15:05:26,84	0,307931	3,252983	-0,174974	0,826991	0,018957	-0,968022	-0,175524	-0,007098	7,580446	3,031737	-25,937629	1,229494	-0,501907	-2,794529	6,361212	-29,354745	19,894798	13,793755	-0,175524	-0,007098	7,580446	2,474522	-12,159030	1,229494	-0,175524	-0,007098	7,580446	2,474522	-12,159030	1,229494
15:05:26,89	0,307931	3,252983	-0,174974	0,826991	0,018957	-0,968022	-0,175524	-0,007098	7,580446	3,031737	-25,937629	1,229494	-0,500825	-2,793137	6,355779	-29,371303	19,863396	13,820845	-0,175524	-0,007098	7,580446	2,474522	-12,159030	1,229494	-0,175524	-0,007098	7,580446	2,474522	-12,159030	1,229494
15:05:26,94	0,307931	3,252983	-0,174974	0,826991	0,018957	-0,968022	-0,177270	-0,007339	7,575013	3,008797	-26,027061	1,256584	-0,502538	-2,792631	6,355377	-29,357755	19,897191	13,802431	-0,177270	-0,007339	7,575013	2,432660	-12,111398	1,256584	-0,177270	-0,007339	7,575013	2,432660	-12,111398	1,256584
15:05:26,99	0,307931	3,252983	-0,174974	0,826991	0,018957	-0,968022	-0,176852	-0,005603	7,574612	2,954558	-26,010492	1,238170	-0,503106	-2,794841	6,352273	-29,350979	19,903100	13,794323	-0,176852	-0,005603	7,574612	2,514709	-12,127639	1,238170	-0,176852	-0,005603	7,574612	2,514709	-12,127639	1,238170
15:05:27,04	0,307931	3,252983	-0,174974	0,826991	0,018957	-0,968022	-0,174654	-0,006216	7,571508	2,994928	-25,893283	1,230062	-0,500803	-2,790115	6,347613	-29,340985	19,872714	13,816562	-0,174654	-0,006216	7,571508	2,506976	-12,182972	1,230062	-0,174654	-0,006216	7,571508	2,506976	-12,182972	1,230062
15:05:27,09	0,307931	3,252983	-0,174974	0,826991	0,018957	-0,968022	-0,179898	-0,005848	7,566848	2,954456	-26,142137	1,252301	-0,500836	-2,794006	6,348380	-29,375751	19,889161	13,801861	-0,179898	-0,005848	7,566848	2,495419	-12,020151	1,252301	-0,179898	-0,005848	7,566848	2,495419	-12,020151	1,252301
15:05:27,14	0,307931	3,252983	-0,174974	0,826991	0,018957	-0,968022	-0,176511	-0,007765	7,567615	3,051007	-26,004371	1,237600	-0,503215	-2,793526	6,344121	-29,362212	19,854209	13,822235	-0,176511	-0,007765	7,567615	2,441476	-12,148225	1,237600	-0,176511	-0,007765	7,567615	2,441476	-12,148225	1,237600
15:05:27,19	0,307931	3,252983	-0,174974	0,826991	0,018957	-0,968022	-0,175738	-0,005464	7,563355	2,907859	-25,934955	1,257974	-0,501965	-2,791475	6,343767	-29,319012	19,855316	13,851633	-0,175738	-0,005464	7,563355	2,478950	-12,139518	1,257974	-0,175738	-0,005464	7,563355	2,478950	-12,139518	1,257974
15:05:27,24	0,307931	3,252983	-0,174974	0,826991	0,018957	-0,968022	-0,178139	-0,005522	7,563001	2,933422	-26,022968	1,287372	-0,502067	-2,796576	6,342574	-29,387734	19,875022	13,828696	-0,178139	-0,005522	7,563001	2,499978	-12,039022	1,287372	-0,178139	-0,005522	7,563001	2,499978	-12,039022	1,287372
15:05:27,30	0,307931	3,252983	-0,174974	0,826991	0,018957	-0,968022	-0,173671	-0,007983	7,561808	3,044143	-25,859972	1,264435	-0,502493	-2,793670	6,342951	-29,311973	19,880649	13,784619	-0,173671	-0,007983	7,561808	2,417444	-12,226807	1,264435	-0,173671	-0,007983	7,561808	2,417444	-12,226807	1,264435
15:05:27,35	0,307931	3,252983	-0,174974	0,826991	0,018957	-0,968022	-0,175974	-0,006162	7,562185	2,992167	-25,916935	1,220358	-0,500840	-2,793113	6,340230	-29,355072	19,879167	13,811264	-0,175974	-0,006162	7,562185	2,508474	-12,102977	1,220358	-0,175974	-0,006162	7,562185	2,508474	-12,102977	1,220358
15:05:27,40	0,307931	3,252983	-0,174974	0,826991	0,018957	-0,968022	-0,177283	-0,007314	7,559465	3,029280	-26,021563	1,247003	-0,503809	-2,796531	6,334826	-29,365402	19,895738	13,852931	-0,177283	-0,007314	7,559465	2,455092	-12,104884	1,247003	-0,177283	-0,007314	7,559465	2,455092	-12,104884	1,247003
15:05:27,45	0,307931	3,252983	-0,174974	0,826991	0,018957	-0,968022	-0,172838	-0,006452	7,554060	2,993622	-25,807700	1,288670	-0,686096	-3,112038	3,671230	-40,596914	26,133658	13,923592	-0,172838	-0,006452	7,554060	2,487130	-12,239886	1,288670	-0,172838	-0,006452	7,554060	2,487130	-12,239886	1,288670
15:05:27,50	0,307931	3,252983	-0,174974	0,826991	0,018957	-0,968022	0,191541	-0,006341	4,890464	2,774282	-19,705679	1,359331	-0,561999	-2,934936	3,229391	-30,723923	19,565663	13,961413	0,191541	-0,006341	4,890464	2,276514	-34,741681	1,359331	0,191541	-0,006341	4,890464	2,276514	-34,741681	1,359331
15:05:27,55	0,307931	3,252983	-0,174974	0,826991	0,018957	-0,968022	-0,023881	-0,025261	4,448626	3,006546	-19,073400	1,397152	-0,515227	-2,706322	6,801969	-26,660048	21,704017	13,668349	-0,023881	-0,025261	4,448626	1,023593	-17,198728	1,397152	-0,023881	-0,025261	4,448626	1,023593	-17,198728	1,397152
15:05:27,60	0,307973	3,252937	-0,174981	0,827012	-0,031006	-0,968017	-0,245253	0,048541	8,021204	3,052692	-28,134495	1,104088	-0,532127	-2,754217	7,599010	-30,849975	23,656226	13,661696	-0,245253	0,048541	8,021204	6,863129	-8,882134	1,104088	-0,245253	0,048541	8,021204	6,863129	-8,882134	1,104088
15:05:27,65	0,307973	3,252937	-0,174981	0,827012	-0,031006	-0,968017	-0,195325	0,039229	8,818244	3,132589	-30,142906	1,097435	-0,535750	-2,752774	7,577622	-30,850142	23,668180	13,664992	-0,195325	0,039229	8,818244	6,212072	-14,809922	1,097435	-0,195325	0,039229	8,818244	6,212072	-14,809922	1,097435
15:05:27,70	0,307973	3,252937	-0,174981	0,827012	-0,031006	-0,968017	-0,194762	0,043088	8,796856	2,942195	-30,119792	1,100731	-0,535174	-2,750723	7,567125	-30,829996	23,665125	13,661788	-0,194762	0,043088	8,796856	6,324602	-14,830942	1,100731	-0,194762	0,043088	8,796856	6,324602	-14,830942	1,100731
15:05:27,75	0,307973	3,252937	-0,174981	0,827012	-0,031006	-0,968017	-0,196827	0,043615	8,786360	2,922233	-30,208152	1,097527	-0,535775	-2,753498	7,558604	-30,820402	23,654746	13,680562	-0,196827	0,043615	8,786360	6,345988	-14,757268	1,097527	-0,196827	0,043615	8,786360	6,345988	-14,757268	1,097527
15:05:27,80	0,307973	3,252937	-0,174981	0,827012	-0,031006	-0,968017	-0,194123	0,042748	8,777838	2,963135	-30,054080	1,116301	-0,537185	-2,749408	7,554168	-30,809231	23,623766	13,659907	-0,194123	0,042748	8,777838	6,318816	-14,815410	1,116301	-0,194123	0,042748	8,777838	6,318816	-14,815410	1,116301
15:05:27,85	0,307973	3,252937	-0,174981	0,827012	-0,031006	-0,968017	-0,196961	0,046014	8,773402	2,772043	-30,176460	1,095646	-0,535806	-2,751608	7,548491	-30,818128	23,677071	13,682837	-0,196961	0,046014	8,773402	6,384129	-14,715053	1,095646	-0,196961	0,046014	8,773402	6,384129	-14,715053	1,095646
15:05:27,90	0,307973	3,252937	-0,174981	0,827012	-0,031006	-0,968017	-0,195744	0,043719	8,767726	2,933070	-30,147556	1,118576	-0,534233	-2,754337	7,538345	-30,916495	23,730671	13,672225	-0,195744	0,043719	8,767726	6,365042	-14,781650	1,118576	-0,195744	0,043719	8,767726	6,365042	-14,781650	1,118576
15:05:27,95	0,307973	3,252937	-0,174981	0,827012	-0,031006	-0,968017	-0,194168	0,040992	8,757580	3,072116	-30,177579	1,107964	-0,657250	-3,033820	5,245711	-41,071493	27,233160	13,854781	-0,194168	0,040992	8,757580	6,290007	-14,935410	1,107964	-0,194168	0,040992	8,757580	6,290007	-14,935410	1,107964
15:05:28,00	0,307973	3,252937	-0,174981	0,827012	-0,031006	-0,968017	0,109380	0,007787	6,464945	2,754522	-24,938809	1,290520	-0,566513	-2,906081	4,484937	-32,733947	21,981634	13,846477	0,109380	0,007787	6,464945	3,365818	-33,525158	1,290520	0,109380	0,007787	6,464945	3,365818	-33,525158	1,290520
15:05:28,05	0,307973	3,252937	-0,174981	0,827012	-0,031006	-0,968017	-0,046613	-0,006924	5,704172	3,140309	-23,204194	1,282216	-0,509760	-2,721654	8,191127	-31,410453	23,597559	13,651925	-0,046613	-0,006924	5,704172	2,596799	-19,545039	1,282216	-0,046613	-0,006924	5,704172	2,596799	-19,545039	1,282216
15:05:28,10	0,307997	3,252941	-0,174980	0,826983	-0,081033	-0,967998	-0,234708	0,036139	9,410361	2,962204	-32,646901	1,087664	-0,516464	-2,762288	8,800567	-35,019213	24,627959	13,631072	-0,234708	0,036139	9,410361	5,799150	-14,222314	1,087664	-0,234708	0,036139	9,410361	5,799150	-14,222314	1,087664
15:05:28,15	0,307997	3,252941	-0,174980	0,826983	-0,081033	-0,967998	-0,196166	0,021629	10,019801	2,804739	-34,283187	1,066811	-0,515296	-2,762010	8,771487	-34,951523	24,602476	13,686259	-0,196166	0,021629	10,019801	4,502587	-18,884157	1,066811	-0,196166	0,021629	10,019801	4,502587	-18,884157	1,066811
15:05:28,20	0,307997	3,252941	-0,174980	0,826983	-0,081033	-0,967998	-0,196991	0,020756	9,990722	2,861892	-34,254711	1,121998	-0,514137	-2,763627	8,755191	-34,919935	24,567655	13,694695	-0,196991	0,020756	9,990722	4,491238	-18,790939	1,121998	-0,196991	0,020756	9,990722	4,491238	-18,790939	1,121998
15:05:28,25	0,307997	3,252941	-0,174980	0,826983	-0,081033	-0,967998	-0,196170	0,018944	9,974426	2,941774	-34,167288	1,130434	-0,515496	-2,768565	8,742350	-34,988347	24,553436	13,692099	-0,196170	0,018944	9,974426	4,428848	-18,767911	1,130434	-0,196170	0,018944	9,974426	4,428848	-18,767911	1,130434
15:05:28,30	0,307997	3,252941	-0,174980	0,826983	-0,081033	-0,967998	-0,191214	0,017652	9,961584	2,962425	-33,961692	1,127838	-0,513731	-2,764727	8,731880	-34,942970	24,515845	13,717054	-0,191214	0,017652	9,961584	4,348097	-18,951393	1,127838	-0,191214	0,017652	9,961584	4,348097	-18,951393	1,127838
15:05:28,35	0,307997	3,252941	-0,174980	0,826983	-0,081033	-0,967998	-0,195420	0,018043	9,951115	2,932241	-34,122318	1,152793	-0,515454	-2,762685	8,725258	-34,917053	24,546135	13,697567	-0,195420	0,018043	9,951115	4,348584	-18,781836	1,152793	-0,195420	0,018043	9,951115	4,348584	-18,781836	1,152793
15:05:28,40	0,307997	3,252941	-0,174980	0,826983	-0,081033	-0,967998	-0,196327	0,020555	9,944492	2,840764	-34,162176	1,133306	-0,515515	-2,766728	8,722919	-34,946791	24,526831	13,683532	-0,196327	0,020555	9,944492	4,454365	-18,750504	1,133306	-0,196327	0,020555	9,944492	4,454365	-18,750504	1,133306
15:05:28,45	0,307997	3,252941	-0,174980	0,826983	-0,081033	-0,967998	-0,192795	0,018587	9,942153	2,911535	-33,994618	1,119271	-0,515588	-2,765540	8,713949	-34,970263	24,549205	13,665886	-0,192795	0,018587	9,942153	4,370614	-18,860202	1,119271	-0,192795	0,018587	9,942153	4,370614	-18,860202	1,119271
15:05:28,50	0,307997	3,252941	-0,174980	0,826983	-0,081033	-0,967998	-0,193788	0,019244	9,933183	2,885005	-34,077786	1,101625	-0,513768	-2,765695	8,710086	-34,937242	24,547667	13,672985	-0,193788	0,019244	9,933183	4,395669	-18,865392	1,101625	-0,193788	0,019244	9,933183	4,395669	-18,865392	1,101625
15:05:28,55	0,307997	3,252941	-0,174980	0,826983	-0,081033	-0,967998	-0,194564	0,017590	9,929320	2,986176	-34,088748	1,108724	-0,517349	-2,762426	8,707728	-34,944965	24,543808	13,669396	-0,194564	0,017590	9,929320	4,367025	-18,815475	1,108724	-0,194564	0,017590	9,929320	4,367025	-18,815475	1,108724
15:05:28,60	0,307997	3,252941	-0,174980	0,826983	-0,081033	-0,967998	-0,195604	0,022326	9,926962	2,732711	-34,147591	1,105135	-0,514456	-2,767738	8,702323	-34,969679	24,543781	13,696876	-0,195604	0,022326	9,926962	4,485321	-18,792671	1,105135	-0,195604	0,022326	9,926962	4,485321	-18,792671	1,105135
15:05:28,65	0,307997	3,252941	-0,174980	0,826983	-0,081033	-0,967998	-0,192450	0,017165	9,921557	2,988732	-34,004990	1,132615	-0,517468	-2,769864	8,698758	-34,944194	24,508215	13,672582	-0,192450	0,017165	9,921557	4,336158	-18,897633	1,132615	-0,192450	0,017165	9,921557	4,336158	-18,897633	1,132615
15:05:28,70	0,307997	3,252941	-0,174980	0,826983	-0,081033	-0,967998	-0,189104	0,018711	9,917992	2,890286	-33,791099	1,108321	-0,515620	-2,767165	8,694920	-34,938722	24,506599	13,660993	-0,189104	0,018711	9,917992	4,359066	-18,946472	1,108321	-0,189104	0,018711	9,917992	4,359066	-18,946472	1,108321
15:05:28,75	0,307997	3,252941	-0,174980	0,826983	-0,081033	-0,967998	-0,192365	0,018460	9,914155	2,904669	-33,955140	1,096732	-0,515613	-2,764711	8,691827	-34,933723	24,548589	13,693606	-0,192365	0,018460	9,914155	4,353754	-18,854500	1,096732	-0,192365	0,018460	9,914155	4,353754	-18,854500	1,096732
15:05:28,80	0,307997	3,252941	-0,174980	0,826983	-0,081033	-0,967998	-0,194494	0,019680	9,911061	2,880055	-34,082498	1,129345	-0,517968	-2,766653	8,689099	-34,936970	24,555929	13,680303	-0,194494	0,019680	9,911061	4,424968	-18,814755	1,129345	-0,194494	0,019680	9,911061	4,424968	-18,814755	1,129345
15:05:28,85	0,307997	3,252941	-0,174980	0,826983	-0,081033	-0,967998	-0,191634	0,020748	9,908334	2,829260	-33,940282	1,116042	-0,515632	-2,768334	8,686788	-34,921768	24,487017	13,684345	-0,191634	0,020748	9,908334	4,457998	-18,897015	1,116042	-0,191634	0,020748	9,908334	4,457998	-18,897015	1,116042
15:05:28,90	0,307997	3,252941	-0,174980	0,826983	-0,081033	-0,967998	-0,191346	0,017885	9,906022	2,926076	-33,877707	1,120084	-0,514483	-2,765993	8,682492	-34,928435	24,504173	13,673588	-0,191346	0,017885	9,906022	4,330041	-18,857015	1,120084	-0,191346	0,017885	9,906022	4,330041	-18,857015	1,120084
15:05:28,95	0,307997	3,252941	-0,174980	0,826983	-0,081033	-0,967998	-0,193948	0,018061	9,901727	2,928464	-34,027350	1,109327	-0,516999	-2,766661	8,679385	-34,988285	24,488840	13,713830	-0,193948	0,018061	9,901727	4,346220	-18,802421	1,109327	-0,193948	0,018061	9,901727	4,346220	-18,802421	1,109327
15:05:29,00	0,307997	3,252941	-0,174980	0,826983	-0,081033	-0,967998	-0,192112	0,019905	9,898619	2,789346	-33,976029	1,149569	-0,514561	-2,769966	8,679385	-34,963634	24,488114	13,674723	-0,192112	0,019905	9,898619	4,351896	-18,895247	1,149569	-0,192112	0,019905	9,898619	4,351896	-18,895247	1,149569
15:05:29,05	0,307997	3,252941	-0,174980	0,826983	-0,081033	-0,967998	-0,190468	0,016142	9,898619	2,996746	-33,868852	1,110462	-0,515133	-2,766981	8,676662	-34,938742	24,477533	13,676129	-0,190468	0,016142	9,898619	4,263860	-18,917090	1,110462	-0,190468	0,016142	9,898619	4,263860	-18,917090	1,110462
15:05:29,10	0,307997	3,252941	-0,174980	0,826983	-0,081033	-0,967998	-0,192767	0,018130	9,895897	2,896639	-33,961562	1,111868	-0,516338	-2,766897	8,674313	-34,949763	24,482732	13,663107	-0,192767	0,018130	9,895897	4,319831	-18,829314	1,111868	-0,192767	0,018130	9,895897	4,319831	-18,829314	1,111868
15:05:29,15	0,307997	3,252941	-0,174980	0,826983	-0,081033	-0,967998	-0,192238	0,019215	9,893547	2,839191	-33,946185	1,098846	-0,515812	-2,765631	8,669250	-34,966989	24,486382	13,666761	-0,192238	0,019215	9,893547	4,347586	-18,855484	1,098846	-0,192238	0,019215	9,893547	4,347586	-18,855484	1,098846
15:05:29,20	0,307997	3,252941	-0,174980	0,826983	-0,081033	-0,967998	-0,193597	0,019392	9,888484	2,824523	-34,033596	1,102500	-0,519240	-2,767836	8,669286	-34,920243	24,482900	13,679763	-0,193597	0,019392	9,888484	4,346830	-18,836213	1,102500	-0,193597	0,019392	9,888484	4,346830	-18,836213	1,102500
15:05:29,25	0,307997	3,252941	-0,174980	0,826983	-0,081033	-0,967998	-0,189974	0,021259	9,888520	2,747826	-33,802967	1,115502	-0,515158	-2,769609	8,669678	-34,933905	24,448299	13,674154	-0,189974	0,021259	9,888520	4,416648	-18,890003	1,115502	-0,189974	0,021259	9,888520	4,416648	-18,890003	1,115502
15:05:29,30	0,307997	3,252941	-0,174980	0,826983	-0,081033	-0,967998	-0,190479	0,016838	9,888912	2,940931	-33,823774	1,109893	-0,514580	-2,765172	8,666130	-34,925048	24,445233	13,628430	-0,190479	0,016838	9,888912	4,262690	-18,871143	1,109893	-0,190479	0,016838	9,888912	4,262690	-18,871143	1,109893
15:05:29,35	0,307997	3,252941	-0,174980	0,826983	-0,081033	-0,967998	-0,194610	0,018555	9,885365	2,853386	-34,029383	1,064168	-0,519916	-2,767365	8,664616	-34,946660	24,475691	13,692288	-0,194610	0,018555	9,885365	4,309981	-18,752468	1,064168	-0,194610	0,018555	9,885365	4,309981	-18,752468	1,064168
15:05:29,40	0,307997	3,252941	-0,174980	0,826983	-0,081033	-0,967998	-0,190044	0,022080	9,883850	2,685676	-33,825870	1,128027	-0,515791	-2,765487	8,663456	-34,938339	24,476527	13,698772	-0,190044	0,022080	9,883850	4,418956	-18,907427	1,128027	-0,190044	0,022080	9,883850	4,418956	-18,907427	1,128027
15:05:29,45	0,307997	3,252941	-0,174980	0,826983	-0,081033	-0,967998	-0,193732	0,019446	9,882690	2,827506	-34,010888	1,134511	-0,510458	-2,764412	8,658779	-34,905200	24,442754	13,657670	-0,193732	0,019446	9,882690	4,354052	-18,802890	1,134511	-0,193732	0,019446	9,882690	4,354052	-18,802890	1,134511
15:05:29,50	0,307997	3,252941	-0,174980	0,826983	-0,081033	-0,967998	-0,197329	0,015365	9,878013	3,027039	-34,152346	1,093409	-0,515230	-2,766618	8,659154	-34,937707	24,438089	13,656475	-0,197329	0,015365	9,878013	4,233227	-18,661984	1,093409	-0,197329	0,015365	9,878013	4,233227	-18,661984	1,093409
15:05:29,55	0,307997	3,252941	-0,174980	0,826983	-0,081033	-0,967998	-0,193033	0,018395	9,878389	2,849220	-33,954771	1,092214	-0,514013	-2,762954	8,654901	-34,904451	24,455217	13,684249	-0,193033	0,018395	9,878389	4,293210	-18,801649	1,092214	-0,193033	0,018395	9,878389	4,293210	-18,801649	1,092214
15:05:29,60	0,307997	3,252941	-0,174980	0,826983	-0,081033	-0,967998	-0,196815	0,019173	9,874135	2,840209	-34,131176	1,119988	-0,515962	-2,768242	8,658101	-34,941023	24,452021	13,671764	-0,196815	0,019173	9,874135	4,345297	-18,681202	1,119988	-0,196815	0,019173	9,874135	4,345297	-18,681202	1,119988
15:05:29,65	0,307997	3,252941	-0,174980	0,826983	-0,081033	-0,967998	-0,191261	0,018217	9,877336	2,868871	-33,872458	1,107503	-0,514727	-2,768116	8,654528	-34,961919	24,425779	13,712305	-0,191261	0,018217	9,877336	4,298907	-18,858448	1,107503	-0,191261	0,018217	9,877336	4,298907	-18,858448	1,107503
15:05:29,70	0,307997	3,252941	-0,174980	0,826983	-0,081033	-0,967998	-0,191988	0,017210	9,873763	2,888038	-33,915212	1,148044	-0,515172	-2,762950	8,652586	-34,887527	24,450726	13,699676	-0,191988	0,017210	9,873763	4,239058	-18,844172	1,148044	-0,191988	0,017210	9,873763	4,239058	-18,844172	1,148044
15:05:29,75	0,307997	3,252941	-0,174980	0,826983	-0,081033	-0,967998	-0,196239	0,020179	9,871821	2,792482	-34,084329	1,135415	-0,515740	-2,765969	8,649871	-34,878637	24,440466	13,685826	-0,196239	0,020179	9,871821	4,376523	-18,679560	1,135415	-0,196239	0,020179	9,871821	4,376523	-18,679560	1,135415
15:05:29,80	0,307997	3,252941	-0,174980	0,826983	-0,081033	-0,967998	-0,193340	0,019161	9,869106	2,840954	-33,920752	1,121565	-0,517543	-2,766905	8,649086	-34,899957	24,451676	13,686432	-0,193340	0,019161	9,869106	4,345117	-18,743554	1,121565	-0,193340	0,019161	9,869106	4,345117	-18,743554	1,121565
15:05:29,85	0,307997	3,252941	-0,174980	0,826983	-0,081033	-0,967998	-0,191628	0,020254	9,868320	2,783162	-33,855804	1,122171	-0,513516	-2,768889	8,649459	-34,931361	24,387881	13,665505	-0,191628	0,020254	9,868320	4,373131	-18,812987	1,122171	-0,191628	0,020254	9,868320	4,373131	-18,812987	1,122171
15:05:29,90	0,307997	3,252941	-0,174980	0,826983	-0,081033	-0,967998	-0,191924	0,015775	9,868693	2,945121	-33,866467	1,101244	-0,515287	-2,768164	8,647501	-34,945393	24,437876	13,663398	-0,191924	0,015775	9,868693	4,183487	-18,800456	1,101244	-0,191924	0,015775	9,868693	4,183487	-18,800456	1,101244
15:05:29,95	0,307997	3,252941	-0,174980	0,826983	-0,081033	-0,967998	-0,191666	0,017672	9,866736	2,882789	-33,890207	1,099137	-0,514624	-2,767091	8,648301	-34,912263	24,451420	13,677814	-0,191666	0,017672	9,866736	4,270023	-18,844440	1,099137	-0,191666	0,017672	9,866736	4,270023	-18,844440	1,099137
15:05:30,00	0,307997	3,252941	-0,174980	0,826983	-0,081033	-0,967998	-0,192927	0,017634	9,867536	2,913062	-33,933879	1,113553	-0,514694	-2,767936	8,643633	-34,921727	24,402693	13,674208	-0,192927	0,017634	9,867536	4,297310	-18,789094	1,113553	-0,192927	0,017634	9,867536	4,297310	-18,789094	1,113553
15:05:30,05	0,307997	3,252941	-0,174980	0,826983	-0,081033	-0,967998	-0,192160	0,017272	9,862868	2,884938	-33,877811	1,109947	-0,514089	-2,763435	8,644029	-34,907070	24,422545	13,699451	-0,192160	0,017272	9,862868	4,240794	-18,793260	1,109947	-0,192160	0,017272	9,862868	4,240794	-18,793260	1,109947
15:05:30,10	0,307997	3,252941	-0,174980	0,826983	-0,081033	-0,967998	-0,196360	0,018999	9,863263	2,819674	-34,093472	1,135190	-0,519333	-2,767828	8,641308	-34,893024	24,433477	13,675528	-0,196360	0,018999	9,863263	4,311071	-18,679178	1,135190	-0,196360	0,018999	9,863263	4,311071	-18,679178	1,135190
15:05:30,15	0,307997	3,252941	-0,174980	0,826983	-0,081033	-0,967998	-0,189934	0,021343	9,860543	2,714235	-33,752620	1,111267	-0,518181	-2,768912	8,638969	-34,909535	24,447645	13,667923	-0,189934	0,021343	9,860543	4,389698	-18,842771	1,111267	-0,189934	0,021343	9,860543	4,389698	-18,842771	1,111267
15:05:30,20	0,307997	3,252941	-0,174980	0,826983	-0,081033	-0,967998	-0,189571	0,019804	9,858203	2,798317	-33,755133	1,103662	-0,517655	-2,769572	8,644048	-34,934953	24,419316	13,712631	-0,189571	0,019804	9,858203	4,352909	-18,873770	1,103662	-0,189571	0,019804	9,858203	4,352909	-18,873770	1,103662
15:05:30,25	0,307997	3,252941	-0,174980	0,826983	-0,081033	-0,967998	-0,189263	0,019018	9,863282	2,801948	-33,746925	1,148370	-0,515235	-2,768815	8,640175	-34,892001	24,405328	13,704938	-0,189263	0,019018	9,863282	4,294837	-18,889800	1,148370	-0,189263	0,019018	9,863282	4,294837	-18,889800	1,148370
15:05:30,30	0,307997	3,252941	-0,174980	0,826983	-0,081033	-0,967998	-0,191128	0,017301	9,859409	2,900587	-33,799731	1,140677	-0,513520	-2,765361	8,637022	-34,916285	24,439253	13,679931	-0,191128	0,017301	9,859409	4,258701	-18,796177	1,140677	-0,191128	0,017301	9,859409	4,258701	-18,796177	1,140677
15:05:30,35	0,307997	3,252941	-0,174980	0,826983	-0,081033	-0,967998	-0,194977	0,017543	9,856257	2,905256	-34,037845	1,115670	-0,517003	-2,766861	8,637436	-34,894682	24,439004	13,698005	-0,194977	0,017543	9,856257	4,282345	-18,732186	1,115670	-0,194977	0,017543	9,856257	4,282345	-18,732186	1,115670
15:05:30,40	0,307997	3,252941	-0,174980	0,826983	-0,081033	-0,967998	-0,191937	0,019809	9,856671	2,797963	-33,860943	1,133744	-0,516441	-2,769432	8,636660	-34,900540	24,400797	13,687339	-0,191937	0,019809	9,856671	4,353004	-18,793907	1,133744	-0,191937	0,019809	9,856671	4,353004	-18,793907	1,133744
15:05:30,45	0,307997	3,252941	-0,174980	0,826983	-0,081033	-0,967998	-0,189991	0,018037	9,855895	2,854115	-33,745710	1,123078	-0,518235	-2,767665	8,634332	-34,903991	24,408595	13,708374	-0,189991	0,018037	9,855895	4,270015	-18,831450	1,123078	-0,189991	0,018037	9,855895	4,270015	-18,831450	1,123078
15:05:30,50	0,307997	3,252941	-0,174980	0,826983	-0,081033	-0,967998	-0,190624	0,020474	9,853567	2,732420	-33,785525	1,144113	-0,513458	-2,770969	8,630854	-34,868138	24,377771	13,685244	-0,190624	0,020474	9,853567	4,339623	-18,821559	1,144113	-0,190624	0,020474	9,853567	4,339623	-18,821559	1,144113
15:05:30,55	0,307997	3,252941	-0,174980	0,826983	-0,081033	-0,967998	-0,190151	0,014685	9,850088	3,024657	-33,714484	1,120983	-0,516443	-2,768548	8,633554	-34,896771	24,413646	13,694578	-0,190151	0,014685	9,850088	4,177458	-18,787623	1,120983	-0,190151	0,014685	9,850088	4,177458	-18,787623	1,120983
15:05:30,60	0,307997	3,252941	-0,174980	0,826983	-0,081033	-0,967998	-0,190756	0,018481	9,852788	2,844045	-33,788648	1,130317	-0,513576	-2,767998	8,631595	-34,928478	24,413335	13,691818	-0,190756	0,018481	9,852788	4,294790	-18,814340	1,130317	-0,190756	0,018481	9,852788	4,294790	-18,814340	1,130317
15:05:30,65	0,307997	3,252941	-0,174980	0,826983	-0,081033	-0,967998	-0,192665	0,016273	9,850830	2,942729	-33,915264	1,127557	-0,517069	-2,767438	8,631600	-34,908837	24,419423	13,696133	-0,192665	0,016273	9,850830	4,220160	-18,791032	1,127557	-0,192665	0,016273	9,850830	4,220160	-18,791032	1,127557
15:05:30,70	0,307997	3,252941	-0,174980	0,826983	-0,081033	-0,967998	-0,191404	0,019577	9,850835	2,786004	-33,835703	1,131872	-0,518237	-2,765660	8,632738	-34,900437	24,405125	13,665887	-0,191404	0,019577	9,850835	4,322814	-18,810495	1,131872	-0,191404	0,019577	9,850835	4,322814	-18,810495	1,131872
15:05:30,75	0,307997	3,252941	-0,174980	0,826983	-0,081033	-0,967998	-0,192359	0,021478	9,851972	2,678975	-33,870966	1,101626	-0,515267	-2,767807	8,628490	-34,882183	24,395169	13,673005	-0,192359	0,021478	9,851972	4,365005	-18,770751	1,101626	-0,192359	0,021478	9,851972	4,365005	-18,770751	1,101626
15:05:30,80	0,307997	3,252941	-0,174980	0,826983	-0,081033	-0,967998	-0,191985	0,017833	9,847724	2,869039	-33,830718	1,108744	-0,514676	-2,768006	8,627718	-34,883236	24,405500	13,678735	-0,191985	0,017833	9,847724	4,268908	-18,759883	1,108744	-0,191985	0,017833	9,847724	4,268908	-18,759883	1,108744
15:05:30,85	0,307997	3,252941	-0,174980	0,826983	-0,081033	-0,967998	-0,192108	0,017221	9,846952	2,909260	-33,843187	1,114474	-0,518257	-2,767847	8,627697	-34,916607	24,440816	13,679626	-0,192108	0,017221	9,846952	4,261123	-18,762703	1,114474	-0,192108	0,017221	9,846952	4,261123	-18,762703	1,114474
15:05:30,90	0,307997	3,252941	-0,174980	0,826983	-0,081033	-0,967998	-0,190456	0,020402	9,846932	2,757772	-33,803822	1,115365	-0,517578	-2,766908	8,624600	-34,861332	24,421776	13,666054	-0,190456	0,020402	9,846932	4,359305	-18,853049	1,115365	-0,190456	0,020402	9,846932	4,359305	-18,853049	1,115365
15:05:30,95	0,307997	3,252941	-0,174980	0,826983	-0,081033	-0,967998	-0,191608	0,020283	9,843834	2,775070	-33,806344	1,101793	-0,514693	-2,764834	8,627316	-34,874303	24,382597	13,673776	-0,191608	0,020283	9,843834	4,367319	-18,765127	1,101793	-0,191608	0,020283	9,843834	4,367319	-18,765127	1,101793
15:05:31,00	0,307997	3,252941	-0,174980	0,826983	-0,081033	-0,967998	-0,194847	0,018822	9,846550	2,810673	-33,966426	1,109515	-0,515926	-2,767903	8,622643	-34,905576	24,397659	13,667065	-0,194847	0,018822	9,846550	4,288164	-18,670931	1,109515	-0,194847	0,018822	9,846550	4,288164	-18,670931	1,109515
15:05:31,05	0,307997	3,252941	-0,174980	0,826983	-0,081033	-0,967998	-0,191573	0,018356	9,841878	2,832298	-33,830772	1,102804	-0,513496	-2,769145	8,624209	-34,882945	24,409880	13,656816	-0,191573	0,018356	9,841878	4,273230	-18,792317	1,102804	-0,191573	0,018356	9,841878	4,273230	-18,792317	1,102804
15:05:31,10	0,307997	3,252941	-0,174980	0,826983	-0,081033	-0,967998	-0,191712	0,015630	9,843444	2,995938	-33,824520	1,092555	-0,516440	-2,767006	8,623044	-34,867402	24,393757	13,666348	-0,191712	0,015630	9,843444	4,222896	-18,775141	1,092555	-0,191712	0,015630	9,843444	4,222896	-18,775141	1,092555
15:05:31,15	0,307997	3,252941	-0,174980	0,826983	-0,081033	-0,967998	-0,192093	0,019249	9,842279	2,801552	-33,822807	1,102087	-0,517105	-2,769198	8,618392	-34,894662	24,386715	13,688173	-0,192093	0,019249	9,842279	4,312611	-18,743524	1,102087	-0,192093	0,019249	9,842279	4,312611	-18,743524	1,102087
15:05:31,21	0,307997	3,252941	-0,174980	0,826983	-0,081033	-0,967998	-0,189861	0,018729	9,837627	2,808878	-33,726856	1,123912	-0,513560	-2,768598	8,621861	-34,897372	24,380589	13,647835	-0,189861	0,018729	9,837627	4,279095	-18,822745	1,123912	-0,189861	0,018729	9,837627	4,279095	-18,822745	1,123912
15:05:31,26	0,307997	3,252941	-0,174980	0,826983	-0,081033	-0,967998	-0,192205	0,014511	9,840940	3,057694	-33,820368	1,103297	-0,516481	-2,768967	8,620726	-34,882132	24,384107	13,681838	-0,192205	0,014511	9,840940	4,196799	-18,732246	1,103297	-0,192205	0,014511	9,840940	4,196799	-18,732246	1,103297
15:05:31,31	0,307997	3,252941	-0,174980	0,826983	-0,081033	-0,967998	-0,190374	0,018304	9,839960	2,834967	-33,741338	1,117577	-0,514563	-2,766134	8,628893	-34,800315	24,317780	13,650429	-0,190374	0,018304	9,839960	4,271848	-18,797015	1,117577	-0,190374	0,018304	9,839960	4,271848	-18,797015	1,117577
15:05:31,36	0,307997	3,252941	-0,174980	0,826983	-0,081033	-0,967998	-0,193786	0,018060	9,848127	2,831153	-33,814781	1,086168	-0,435777	-2,499814	10,779272	-25,472811	23,005855	13,492692	-0,193786	0,018060	9,848127	4,248833	-18,602559	1,086168	-0,193786	0,018060	9,848127	4,248833	-18,602559	1,086168
15:05:31,41	0,307997	3,252941	-0,174980	0,826983	-0,081033	-0,967998	-0,463819	0,082989	11,998506	2,982428	-39,122688	0,928431	-0,525927	-2,704331	10,422244	-35,226445	26,885612	13,573609	-0,463819	0,082989	11,998506	9,497050	-2,712867	0,928431	-0,463819	0,082989	11,998506	9,497050	-2,712867	0,928431
15:05:31,46	0,307997	3,252941	-0,174980	0,826983	-0,081033	-0,967998	-0,241627	0,058803	11,641479	2,723262	-37,955466	1,009348	-0,589112	-2,876410	6,948174	-36,442870	25,995800	13,740644	-0,241627	0,058803	11,641479	7,339264	-18,987729	1,009348	-0,241627	0,058803	11,641479	7,339264	-18,987729	1,009348
15:05:31,51	0,307992	3,252975	-0,174971	0,826982	-0,031044	-0,968002	-0,061010	0,027482	8,167408	2,973107	-29,171895	1,176383	-0,582836	-2,828596	6,297783	-32,776182	24,688781	13,716175	-0,061010	0,027482	8,167408	5,130463	-24,382646	1,176383	-0,061010	0,027482	8,167408	5,130463	-24,382646	1,176383
15:05:31,56	0,307992	3,252975	-0,174971	0,826982	-0,031044	-0,968002	-0,105556	0,045955	7,517018	2,713964	-27,659335	1,151914	-0,580499	-2,830887	6,310235	-32,814518	24,694948	13,738325	-0,105556	0,045955	7,517018	6,321420	-19,373223	1,151914	-0,105556	0,045955	7,517018	6,321420	-19,373223	1,151914
15:05:31,61	0,307992	3,252975	-0,174971	0,826982	-0,031044	-0,968002	-0,104740	0,042785	7,529469	2,864964	-27,653225	1,174064	-0,581678	-2,833356	6,318370	-32,836445	24,681085	13,703515	-0,104740	0,042785	7,529469	6,223595	-19,431111	1,174064	-0,104740	0,042785	7,529469	6,223595	-19,431111	1,174064
15:05:31,66	0,307992	3,252975	-0,174971	0,826982	-0,031044	-0,968002	-0,102013	0,042572	7,537605	2,853090	-27,523449	1,139254	-0,576901	-2,834611	6,323467	-32,819579	24,692635	13,735166	-0,102013	0,042572	7,537605	6,194970	-19,515449	1,139254	-0,102013	0,042572	7,537605	6,194970	-19,515449	1,139254
15:05:31,71	0,307992	3,252975	-0,174971	0,826982	-0,031044	-0,968002	-0,103314	0,037807	7,542702	3,119312	-27,582289	1,170905	-0,580387	-2,830012	6,327728	-32,804114	24,724556	13,738362	-0,103314	0,037807	7,542702	6,087131	-19,472132	1,170905	-0,103314	0,037807	7,542702	6,087131	-19,472132	1,170905
15:05:31,76	0,307992	3,252975	-0,174971	0,826982	-0,031044	-0,968002	-0,105554	0,043126	7,546962	2,878076	-27,701337	1,174101	-0,582708	-2,828276	6,330057	-32,784588	24,715617	13,736314	-0,105554	0,043126	7,546962	6,263473	-19,415339	1,174101	-0,105554	0,043126	7,546962	6,263473	-19,415339	1,174101
15:05:31,81	0,307992	3,252975	-0,174971	0,826982	-0,031044	-0,968002	-0,105897	0,046004	7,549291	2,730445	-27,697777	1,172053	-0,578829	-2,829289	6,349952	-32,652031	24,680846	13,736787	-0,105897	0,046004	7,549291	6,341761	-19,384878	1,172053	-0,105897	0,046004	7,549291	6,341761	-19,384878	1,172053
15:05:31,86	0,307992	3,252975	-0,174971	0,826982	-0,031044	-0,968002	-0,106960	0,042138	7,569187	2,967648	-27,620859	1,172526	-0,425769	-2,532176	9,015765	-22,453015	19,936505	13,585440	-0,106960	0,042138	7,569187	6,275476	-19,224531	1,172526	-0,106960	0,042138	7,569187	6,275476	-19,224531	1,172526
15:05:31,91	0,307992	3,252975	-0,174971	0,826982	-0,031044	-0,968002	-0,440797	0,058141	10,235000	3,126294	-33,775610	1,021179	-0,545681	-2,724186	9,251567	-32,664553	26,243380	13,631894	-0,440797	0,058141	10,235000	7,690339	0,826922	1,021179	-0,440797	0,058141	10,235000	7,690339	0,826922	1,021179
15:05:31,96	0,307992	3,252975	-0,174971	0,826982	-0,031044	-0,968002	-0,214555	0,065983	10,470801	3,074657	-34,007926	1,067633	-0,566846	-2,920425	5,723182	-35,046523	22,816851	13,902042	-0,214555	0,065983	10,470801	8,254291	-17,165367	1,067633	-0,214555	0,065983	10,470801	8,254291	-17,165367	1,067633
15:05:32,01	0,307913	3,252966	-0,174983	0,826983	0,018995	-0,968037	-0,034025	-0,013808	6,942417	3,065321	-24,969939	1,337781	-0,551773	-2,881618	5,052585	-31,516382	21,114116	13,898161	-0,034025	-0,013808	6,942417	1,981397	-22,298997	1,337781	-0,034025	-0,013808	6,942417	1,981397	-22,298997	1,337781
15:05:32,06	0,307913	3,252966	-0,174983	0,826983	0,018995	-0,968037	-0,075169	-0,007458	6,271820	3,025575	-23,200904	1,333900	-0,553501	-2,882384	5,062666	-31,524878	21,119067	13,867635	-0,075169	-0,007458	6,271820	2,440134	-17,300105	1,333900	-0,075169	-0,007458	6,271820	2,440134	-17,300105	1,333900
15:05:32,11	0,307913	3,252966	-0,174983	0,826983	0,018995	-0,968037	-0,073642	-0,006345	6,281900	2,967725	-23,131303	1,303374	-0,553414	-2,881379	5,070477	-31,491629	21,116019	13,901368	-0,073642	-0,006345	6,281900	2,469676	-17,350419	1,303374	-0,073642	-0,006345	6,281900	2,469676	-17,350419	1,303374
15:05:32,16	0,307913	3,252966	-0,174983	0,826983	0,018995	-0,968037	-0,074556	-0,005917	6,289711	2,959462	-23,148514	1,337107	-0,551063	-2,876820	5,079031	-31,498992	21,128181	13,931627	-0,074556	-0,005917	6,289711	2,494999	-17,295879	1,337107	-0,074556	-0,005917	6,289711	2,494999	-17,295879	1,337107
15:05:32,21	0,307913	3,252966	-0,174983	0,826983	0,018995	-0,968037	-0,079679	-0,005674	6,298265	2,953682	-23,427384	1,367366	-0,550926	-2,882275	5,082925	-31,466921	21,141484	13,889807	-0,079679	-0,005674	6,298265	2,508287	-17,172569	1,367366	-0,079679	-0,005674	6,298265	2,508287	-17,172569	1,367366
15:05:32,26	0,307913	3,252966	-0,174983	0,826983	0,018995	-0,968037	-0,075024	-0,008519	6,302160	3,129205	-23,164170	1,325546	-0,553301	-2,877016	5,087965	-31,476811	21,164905	13,912188	-0,075024	-0,008519	6,302160	2,460437	-17,274820	1,325546	-0,075024	-0,008519	6,302160	2,460437	-17,274820	1,325546
15:05:32,31	0,307913	3,252966	-0,174983	0,826983	0,018995	-0,968037	-0,078390	-0,003834	6,307199	2,900880	-23,359505	1,347927	-0,552165	-2,877736	5,084502	-31,474573	21,130444	13,952018	-0,078390	-0,003834	6,307199	2,599949	-17,205881	1,347927	-0,078390	-0,003834	6,307199	2,599949	-17,205881	1,347927
15:05:32,36	0,307913	3,252966	-0,174983	0,826983	0,018995	-0,968037	-0,078335	-0,005177	6,303737	2,942042	-23,337477	1,387757	-0,554461	-2,878675	5,093388	-31,483909	21,157413	13,884048	-0,078335	-0,005177	6,303737	2,535608	-17,188171	1,387757	-0,078335	-0,005177	6,303737	2,535608	-17,188171	1,387757
15:05:32,41	0,307913	3,252966	-0,174983	0,826983	0,018995	-0,968037	-0,076373	-0,003658	6,312622	2,881737	-23,257042	1,319787	-0,550878	-2,878320	5,091488	-31,458671	21,176407	13,922564	-0,076373	-0,003658	6,312622	2,594552	-17,261724	1,319787	-0,076373	-0,003658	6,312622	2,594552	-17,261724	1,319787
15:05:32,46	0,307913	3,252966	-0,174983	0,826983	0,018995	-0,968037	-0,078473	-0,006584	6,310723	3,062925	-23,353835	1,358303	-0,552149	-2,879535	5,098077	-31,504675	21,137359	13,919799	-0,078473	-0,006584	6,310723	2,546098	-17,193738	1,358303	-0,078473	-0,006584	6,310723	2,546098	-17,193738	1,358303
15:05:32,51	0,307913	3,252966	-0,174983	0,826983	0,018995	-0,968037	-0,076785	-0,006090	6,317311	2,980446	-23,286380	1,355538	-0,550397	-2,877777	5,095997	-31,467591	21,159391	13,895305	-0,076785	-0,006090	6,317311	2,502356	-17,258785	1,355538	-0,076785	-0,006090	6,317311	2,502356	-17,258785	1,355538
15:05:32,56	0,307913	3,252966	-0,174983	0,826983	0,018995	-0,968037	-0,080312	-0,009508	6,317691	3,148510	-23,450544	1,336244	-0,547426	-2,878190	5,098457	-31,492855	21,119366	13,900505	-0,080312	-0,009508	6,317691	2,402107	-17,146089	1,336244	-0,080312	-0,009508	6,317691	2,402107	-17,146089	1,336244
15:05:32,61	0,307913	3,252966	-0,174983	0,826983	0,018995	-0,968037	-0,080312	-0,009508	6,317691	3,148510	-23,450544	1,336244	-0,549917	-2,878263	5,096984	-31,464940	21,132943	13,909991	-0,080312	-0,009508	6,317691	2,402107	-17,146089	1,336244	-0,080312	-0,009508	6,317691	2,402107	-17,146089	1,336244
15:05:32,66	0,307913	3,252966	-0,174983	0,826983	0,018995	-0,968037	-0,079003	-0,007388	6,316218	3,063953	-23,365099	1,345730	-0,552351	-2,877974	5,102121	-31,484635	21,175093	13,867664	-0,079003	-0,007388	6,316218	2,484019	-17,163387	1,345730	-0,079003	-0,007388	6,316218	2,484019	-17,163387	1,345730
15:05:32,71	0,307913	3,252966	-0,174983	0,826983	0,018995	-0,968037	-0,078035	-0,005135	6,321355	2,973480	-23,352926	1,303403	-0,550944	-2,876914	5,102337	-31,498239	21,148237	13,908396	-0,078035	-0,005135	6,321355	2,570364	-17,227154	1,303403	-0,078035	-0,005135	6,321355	2,570364	-17,227154	1,303403
15:05:32,76	0,307913	3,252966	-0,174983	0,826983	0,018995	-0,968037	-0,079657	-0,005824	6,321571	2,979249	-23,435618	1,344135	-0,551339	-2,881141	5,103119	-31,463341	21,126295	13,869017	-0,079657	-0,005824	6,321571	2,522046	-17,182527	1,344135	-0,079657	-0,005824	6,321571	2,522046	-17,182527	1,344135
15:05:32,81	0,307913	3,252966	-0,174983	0,826983	0,018995	-0,968037	-0,075799	-0,007595	6,322353	3,069779	-23,193816	1,304756	-0,550354	-2,878591	5,101952	-31,500210	21,142429	13,903473	-0,075799	-0,007595	6,322353	2,473566	-17,243566	1,304756	-0,075799	-0,007595	6,322353	2,473566	-17,243566	1,304756
15:05:32,86	0,307913	3,252966	-0,174983	0,826983	0,018995	-0,968037	-0,078500	-0,007173	6,321186	3,043392	-23,374232	1,339212	-0,553859	-2,878999	5,103518	-31,507954	21,200549	13,928020	-0,078500	-0,007173	6,321186	2,480277	-17,212003	1,339212	-0,078500	-0,007173	6,321186	2,480277	-17,212003	1,339212
15:05:32,91	0,307913	3,252966	-0,174983	0,826983	0,018995	-0,968037	-0,076394	-0,004342	6,322753	2,942604	-23,300519	1,363759	-0,553830	-2,880646	5,106994	-31,503693	21,181207	13,886241	-0,076394	-0,004342	6,322753	2,601779	-17,303562	1,363759	-0,076394	-0,004342	6,322753	2,601779	-17,303562	1,363759
15:05:32,96	0,307913	3,252966	-0,174983	0,826983	0,018995	-0,968037	-0,074982	-0,005191	6,326229	2,972126	-23,213727	1,321980	-0,551437	-2,877330	5,108957	-31,477267	21,177020	13,909773	-0,074982	-0,005191	6,326229	2,564663	-17,327622	1,321980	-0,074982	-0,005191	6,326229	2,564663	-17,327622	1,321980
15:05:33,01	0,307913	3,252966	-0,174983	0,826983	0,018995	-0,968037	-0,079051	-0,005605	6,328191	3,003254	-23,400302	1,345512	-0,550797	-2,880431	5,105042	-31,467442	21,192990	13,848018	-0,079051	-0,005605	6,328191	2,563272	-17,194832	1,345512	-0,079051	-0,005605	6,328191	2,563272	-17,194832	1,345512
15:05:33,06	0,307913	3,252966	-0,174983	0,826983	0,018995	-0,968037	-0,076685	-0,007710	6,324276	3,131439	-23,276753	1,283757	-0,553842	-2,879242	5,108570	-31,508745	21,194208	13,924718	-0,076685	-0,007710	6,324276	2,526242	-17,257004	1,283757	-0,076685	-0,007710	6,324276	2,526242	-17,257004	1,283757
15:05:33,12	0,307913	3,252966	-0,174983	0,826983	0,018995	-0,968037	-0,075086	-0,010192	6,327189	3,213785	-23,237551	1,300037	-0,549052	-2,880200	5,107048	-31,450615	21,130892	13,918859	-0,075086	-0,010192	6,327189	2,413746	-17,343330	1,300037	-0,075086	-0,010192	6,327189	2,413746	-17,343330	1,300037
15:05:33,17	0,307913	3,252966	-0,174983	0,826983	0,018995	-0,968037	-0,075086	-0,010192	6,327189	3,213785	-23,237551	1,300037	-0,554964	-2,877271	5,108949	-31,482691	21,202599	13,910052	-0,075086	-0,010192	6,327189	2,413746	-17,343330	1,300037	-0,075086	-0,010192	6,327189	2,413746	-17,343330	1,300037
15:05:33,22	0,307913	3,252966	-0,174983	0,826983	0,018995	-0,968037	-0,077338	-0,002521	6,328184	2,862318	-23,328723	1,345791	-0,554154	-2,876162	5,117141	-31,386333	21,180589	13,893986	-0,077338	-0,002521	6,328184	2,664442	-17,257708	1,345791	-0,077338	-0,002521	6,328184	2,664442	-17,257708	1,345791
15:05:33,27	0,307913	3,252966	-0,174983	0,826983	0,018995	-0,968037	-0,078704	-0,002668	6,336375	2,899073	-23,305317	1,329725	-0,424759	-2,532077	7,788402	-18,871255	17,849042	13,690977	-0,078704	-0,002668	6,336375	2,689668	-17,127048	1,329725	-0,078704	-0,002668	6,336375	2,689668	-17,127048	1,329725
15:05:33,32	0,307913	3,252966	-0,174983	0,826983	0,018995	-0,968037	-0,441388	0,057316	9,007637	3,152274	-29,660715	1,126716	-0,536252	-2,738739	8,134064	-29,913826	23,802561	13,692926	-0,441388	0,057316	9,007637	7,651563	4,988208	1,126716	-0,441388	0,057316	9,007637	7,651563	4,988208	1,126716
15:05:33,37	0,307913	3,252966	-0,174983	0,826983	0,018995	-0,968037	-0,206666	0,050540	9,353298	3,139205	-29,995102	1,128665	-0,592650	-2,915025	4,379985	-31,021534	21,871796	13,954843	-0,206666	0,050540	9,353298	7,106627	-13,771812	1,128665	-0,206666	0,050540	9,353298	7,106627	-13,771812	1,128665
15:05:33,42	0,307920	3,252974	-0,174980	0,826993	0,069015	-0,968014	-0,025800	0,011239	5,599220	2,956934	-20,583973	1,390582	-0,595967	-2,882442	3,871704	-27,936506	21,282285	13,879847	-0,025800	0,011239	5,599220	3,839195	-18,558689	1,390582	-0,025800	0,011239	5,599220	3,839195	-18,558689	1,390582
15:05:33,47	0,307920	3,252974	-0,174980	0,826993	0,069015	-0,968014	-0,052359	0,030403	5,090939	2,992384	-18,998569	1,315586	-0,595390	-2,881632	3,888397	-27,988964	21,331973	13,886576	-0,052359	0,030403	5,090939	5,379026	-14,888412	1,315586	-0,052359	0,030403	5,090939	5,379026	-14,888412	1,315586
15:05:33,52	0,307920	3,252974	-0,174980	0,826993	0,069015	-0,968014	-0,053349	0,030309	5,107631	3,014092	-19,120318	1,322315	-0,593114	-2,881015	3,892889	-27,961919	21,327837	13,898452	-0,053349	0,030309	5,107631	5,393327	-14,932453	1,322315	-0,053349	0,030309	5,107631	5,393327	-14,932453	1,322315
15:05:33,57	0,307920	3,252974	-0,174980	0,826993	0,069015	-0,968014	-0,055020	0,028646	5,112123	3,110486	-19,181765	1,334191	-0,593089	-2,874983	3,898671	-27,933652	21,278917	13,851581	-0,055020	0,028646	5,112123	5,359209	-14,862660	1,334191	-0,055020	0,028646	5,112123	5,359209	-14,862660	1,334191
15:05:33,62	0,307920	3,252974	-0,174980	0,826993	0,069015	-0,968014	-0,060257	0,031640	5,117905	2,926573	-19,405129	1,287320	-0,593487	-2,882158	3,903171	-27,944961	21,291978	13,856723	-0,060257	0,031640	5,117905	5,410314	-14,674950	1,287320	-0,060257	0,031640	5,117905	5,410314	-14,674950	1,287320
15:05:33,67	0,307920	3,252974	-0,174980	0,826993	0,069015	-0,968014	-0,053844	0,028398	5,122405	3,100829	-19,087999	1,292462	-0,590904	-2,881843	3,906826	-27,976676	21,292703	13,909445	-0,053844	0,028398	5,122405	5,330050	-14,861207	1,292462	-0,053844	0,028398	5,122405	5,330050	-14,861207	1,292462
15:05:33,72	0,307920	3,252974	-0,174980	0,826993	0,069015	-0,968014	-0,055409	0,026318	5,126060	3,193733	-19,197177	1,345184	-0,589697	-2,878313	3,942501	-27,822446	21,108331	13,889861	-0,055409	0,026318	5,126060	5,259713	-14,847579	1,345184	-0,055409	0,026318	5,126060	5,259713	-14,847579	1,345184
15:05:33,77	0,307920	3,252974	-0,174980	0,826993	0,069015	-0,968014	-0,059069	0,027038	5,161736	3,073753	-19,161751	1,325600	-0,453643	-2,594040	6,479241	-18,168648	17,065219	13,749026	-0,059069	0,027038	5,161736	5,196230	-14,524832	1,325600	-0,059069	0,027038	5,161736	5,196230	-14,524832	1,325600
15:05:33,82	0,307920	3,252974	-0,174980	0,826993	0,069015	-0,968014	-0,373284	0,051348	7,698475	3,135080	-25,118951	1,184765	-0,569106	-2,752916	7,024612	-27,218282	23,470137	13,732389	-0,373284	0,051348	7,698475	7,165916	4,183855	1,184765	-0,373284	0,051348	7,698475	7,165916	4,183855	1,184765
15:05:33,87	0,307920	3,252974	-0,174980	0,826993	0,069015	-0,968014	-0,177962	0,071904	8,243846	3,088159	-26,001868	1,168128	-0,593803	-2,941369	3,355071	-28,917630	20,108050	13,993580	-0,177962	0,071904	8,243846	8,732658	-12,031850	1,168128	-0,177962	0,071904	8,243846	8,732658	-12,031850	1,168128
15:05:33,92	0,307937	3,253021	-0,174980	0,826975	0,119025	-0,968021	-0,002408	-0,000935	4,574306	3,114463	-16,663707	1,429319	-0,579464	-2,903127	2,776764	-25,789749	18,729185	14,025362	-0,002408	-0,000935	4,574306	3,041099	-16,474659	1,429319	-0,002408	-0,000935	4,574306	3,041099	-16,474659	1,429319
15:05:33,97	0,307937	3,253021	-0,174980	0,826975	0,119025	-0,968021	-0,042696	0,005768	3,995999	3,135727	-15,360423	1,461100	-0,581591	-2,902971	2,797379	-25,742832	18,785673	14,018646	-0,042696	0,005768	3,995999	3,588531	-12,008774	1,461100	-0,042696	0,005768	3,995999	3,588531	-12,008774	1,461100
15:05:34,02	0,307937	3,253021	-0,174980	0,826975	0,119025	-0,968021	-0,041767	0,007689	4,016613	3,108231	-15,299742	1,454385	-0,578769	-2,902298	2,805036	-25,765586	18,761100	13,962339	-0,041767	0,007689	4,016613	3,711808	-12,020998	1,454385	-0,041767	0,007689	4,016613	3,711808	-12,020998	1,454385
15:05:34,07	0,307937	3,253021	-0,174980	0,826975	0,119025	-0,968021	-0,043762	0,005581	4,024270	3,185181	-15,410860	1,398078	-0,582173	-2,903928	2,813654	-25,780190	18,788746	13,970221	-0,043762	0,005581	4,024270	3,623292	-11,975570	1,398078	-0,043762	0,005581	4,024270	3,623292	-11,975570	1,398078
15:05:34,12	0,307937	3,253021	-0,174980	0,826975	0,119025	-0,968021	-0,040648	0,007714	4,032888	3,090904	-15,275410	1,405960	-0,577658	-2,902441	2,819323	-25,734977	18,774684	13,986238	-0,040648	0,007714	4,032888	3,696457	-12,084557	1,405960	-0,040648	0,007714	4,032888	3,696457	-12,084557	1,405960
15:05:34,17	0,307937	3,253021	-0,174980	0,826975	0,119025	-0,968021	-0,044193	0,004547	4,038557	3,265994	-15,413593	1,421977	-0,577366	-2,903092	2,826487	-25,753034	18,767879	13,957574	-0,044193	0,004547	4,038557	3,622972	-11,944413	1,421977	-0,044193	0,004547	4,038557	3,622972	-11,944413	1,421977
15:05:34,22	0,307937	3,253021	-0,174980	0,826975	0,119025	-0,968021	-0,043775	0,003969	4,045722	3,281128	-15,404082	1,393313	-0,580287	-2,904562	2,828070	-25,759946	18,813711	13,996188	-0,043775	0,003969	4,045722	3,592733	-11,967732	1,393313	-0,043775	0,003969	4,045722	3,592733	-11,967732	1,393313
15:05:34,27	0,307937	3,253021	-0,174980	0,826975	0,119025	-0,968021	-0,041042	0,005764	4,047305	3,224024	-15,290868	1,431927	-0,579694	-2,903989	2,827267	-25,739895	18,755800	13,951197	-0,041042	0,005764	4,047305	3,676536	-12,069057	1,431927	-0,041042	0,005764	4,047305	3,676536	-12,069057	1,431927
15:05:34,32	0,307937	3,253021	-0,174980	0,826975	0,119025	-0,968021	-0,041835	0,005537	4,046501	3,195743	-15,285763	1,386936	-0,577868	-2,901484	2,833875	-25,734167	18,803056	13,959009	-0,041835	0,005537	4,046501	3,630372	-12,001733	1,386936	-0,041835	0,005537	4,046501	3,630372	-12,001733	1,386936
15:05:34,37	0,307937	3,253021	-0,174980	0,826975	0,119025	-0,968021	-0,044917	0,005208	4,053109	3,256634	-15,464726	1,394748	-0,580793	-2,903758	2,836222	-25,744564	18,835949	13,977279	-0,044917	0,005208	4,053109	3,665445	-11,938711	1,394748	-0,044917	0,005208	4,053109	3,665445	-11,938711	1,394748
15:05:34,42	0,307937	3,253021	-0,174980	0,826975	0,119025	-0,968021	-0,041485	0,006604	4,055456	3,207319	-15,311708	1,413018	-0,580597	-2,904700	2,838736	-25,786826	18,804775	13,981135	-0,041485	0,006604	4,055456	3,725732	-12,055113	1,413018	-0,041485	0,006604	4,055456	3,725732	-12,055113	1,413018
15:05:34,47	0,307937	3,253021	-0,174980	0,826975	0,119025	-0,968021	-0,040767	0,005964	4,057971	3,192469	-15,295394	1,416874	-0,579048	-2,900947	2,839707	-25,748518	18,818229	13,975350	-0,040767	0,005964	4,057971	3,660645	-12,095148	1,416874	-0,040767	0,005964	4,057971	3,660645	-12,095148	1,416874
15:05:34,52	0,307937	3,253021	-0,174980	0,826975	0,119025	-0,968021	-0,044792	0,006499	4,058942	3,195465	-15,478220	1,411089	-0,580540	-2,902534	2,840639	-25,779326	18,849219	13,935222	-0,044792	0,006499	4,058942	3,705622	-11,962049	1,411089	-0,044792	0,006499	4,058942	3,705622	-11,962049	1,411089
15:05:34,57	0,307937	3,253021	-0,174980	0,826975	0,119025	-0,968021	-0,042672	0,006998	4,059874	3,180961	-15,410154	1,370961	-0,577889	-2,901025	2,842399	-25,765669	18,816223	13,944942	-0,042672	0,006998	4,059874	3,730276	-12,060406	1,370961	-0,042672	0,006998	4,059874	3,730276	-12,060406	1,370961
15:05:34,62	0,307937	3,253021	-0,174980	0,826975	0,119025	-0,968021	-0,045305	0,005456	4,061634	3,239384	-15,518722	1,380681	-0,578469	-2,902149	2,845909	-25,770650	18,819046	13,957216	-0,045305	0,005456	4,061634	3,667673	-11,962317	1,380681	-0,045305	0,005456	4,061634	3,667673	-11,962317	1,380681
15:05:34,67	0,307937	3,253021	-0,174980	0,826975	0,119025	-0,968021	-0,044040	0,005396	4,065143	3,242463	-15,458712	1,392955	-0,578537	-2,900608	2,843955	-25,797851	18,831909	13,969004	-0,044040	0,005396	4,065143	3,666034	-12,001542	1,392955	-0,044040	0,005396	4,065143	3,666034	-12,001542	1,392955
15:05:34,72	0,307937	3,253021	-0,174980	0,826975	0,119025	-0,968021	-0,045341	0,006226	4,063189	3,196847	-15,556338	1,404743	-0,579057	-2,901357	2,849400	-25,772447	18,812005	13,954900	-0,045341	0,006226	4,063189	3,685566	-11,997062	1,404743	-0,045341	0,006226	4,063189	3,685566	-11,997062	1,404743
15:05:34,77	0,307937	3,253021	-0,174980	0,826975	0,119025	-0,968021	-0,044433	0,006301	4,068635	3,188391	-15,477160	1,390639	-0,578516	-2,904138	2,847857	-25,802376	18,825732	13,970803	-0,044433	0,006301	4,068635	3,683028	-11,989176	1,390639	-0,044433	0,006301	4,068635	3,683028	-11,989176	1,390639
15:05:34,82	0,307937	3,253021	-0,174980	0,826975	0,119025	-0,968021	-0,042295	0,004442	4,067091	3,281964	-15,398767	1,406542	-0,581457	-2,903262	2,851040	-25,753581	18,810737	13,963468	-0,042295	0,004442	4,067091	3,630699	-12,078616	1,406542	-0,042295	0,004442	4,067091	3,630699	-12,078616	1,406542
15:05:34,87	0,307937	3,253021	-0,174980	0,826975	0,119025	-0,968021	-0,041583	0,007427	4,070275	3,138194	-15,311982	1,399207	-0,579112	-2,903364	2,850571	-25,804260	18,812186	13,968749	-0,041583	0,007427	4,070275	3,721193	-12,047731	1,399207	-0,041583	0,007427	4,070275	3,721193	-12,047731	1,399207
15:05:34,93	0,307937	3,253021	-0,174980	0,826975	0,119025	-0,968021	-0,042667	0,005346	4,069805	3,222321	-15,412994	1,404488	-0,580155	-2,901930	2,850986	-25,746837	18,840093	13,978523	-0,042667	0,005346	4,069805	3,641961	-12,063603	1,404488	-0,042667	0,005346	4,069805	3,641961	-12,063603	1,404488
15:05:34,98	0,307937	3,253021	-0,174980	0,826975	0,119025	-0,968021	-0,043387	0,006966	4,070220	3,190947	-15,414650	1,414262	-0,579588	-2,903001	2,850975	-25,757290	18,827762	13,963646	-0,043387	0,006966	4,070220	3,737778	-12,008751	1,414262	-0,043387	0,006966	4,070220	3,737778	-12,008751	1,414262
15:05:35,03	0,307937	3,253021	-0,174980	0,826975	0,119025	-0,968021	-0,042743	0,005939	4,070210	3,228437	-15,384058	1,399385	-0,578188	-2,895108	2,878602	-25,576906	18,638233	13,933055	-0,042743	0,005939	4,070210	3,694662	-12,028700	1,399385	-0,042743	0,005939	4,070210	3,694662	-12,028700	1,399385
15:05:35,08	0,307937	3,253021	-0,174980	0,826975	0,119025	-0,968021	-0,050279	0,008673	4,097836	3,012323	-15,524948	1,368794	-0,442621	-2,595734	5,616134	-15,511234	15,182573	13,792566	-0,050279	0,008673	4,097836	3,693168	-11,578015	1,368794	-0,050279	0,008673	4,097836	3,693168	-11,578015	1,368794
15:05:35,13	0,307937	3,253021	-0,174980	0,826975	0,119025	-0,968021	-0,377328	0,040956	6,835369	3,373750	-22,086525	1,228305	-0,549075	-2,813847	5,666755	-26,589397	20,349693	13,852297	-0,377328	0,040956	6,835369	6,588818	7,533729	1,228305	-0,377328	0,040956	6,835369	6,588818	7,533729	1,228305
15:05:35,18	0,307937	3,253021	-0,174980	0,826975	0,119025	-0,968021	-0,135210	0,024091	6,885989	3,186501	-21,673887	1,288036	-0,593896	-2,978293	2,154309	-27,196105	18,139041	14,044442	-0,135210	0,024091	6,885989	5,077671	-11,059938	1,288036	-0,135210	0,024091	6,885989	5,077671	-11,059938	1,288036
15:05:35,23	0,307971	3,252984	-0,175001	0,826985	0,169036	-0,968029	0,029616	-0,019316	3,373543	3,225850	-12,523073	1,480181	-0,590759	-2,932095	1,537933	-23,510965	17,103448	14,009420	0,029616	-0,019316	3,373543	1,709542	-14,847906	1,480181	0,029616	-0,019316	3,373543	1,709542	-14,847906	1,480181
15:05:35,28	0,307971	3,252984	-0,175001	0,826985	0,169036	-0,968029	-0,011961	0,001067	2,757167	3,111672	-10,975852	1,445159	-0,587939	-2,932822	1,560474	-23,470814	17,101457	14,055364	-0,011961	0,001067	2,757167	3,195403	-10,036897	1,445159	-0,011961	0,001067	2,757167	3,195403	-10,036897	1,445159
15:05:35,33	0,307971	3,252984	-0,175001	0,826985	0,169036	-0,968029	-0,012742	-0,001739	2,779708	3,275924	-10,980685	1,491103	-0,588750	-2,929083	1,571782	-23,450174	17,096271	14,027523	-0,012742	-0,001739	2,779708	3,139401	-9,980441	1,491103	-0,012742	-0,001739	2,779708	3,139401	-9,980441	1,491103
15:05:35,38	0,307971	3,252984	-0,175001	0,826985	0,169036	-0,968029	-0,015575	0,000832	2,791017	3,148029	-11,107519	1,463262	-0,590306	-2,925812	1,581097	-23,372298	17,113887	13,983075	-0,015575	0,000832	2,791017	3,213378	-9,884905	1,463262	-0,015575	0,000832	2,791017	3,213378	-9,884905	1,463262
15:05:35,43	0,307971	3,252984	-0,175001	0,826985	0,169036	-0,968029	-0,017630	0,003816	2,800332	3,047092	-11,155760	1,418814	-0,587576	-2,926386	1,587701	-23,355250	17,150409	14,044232	-0,017630	0,003816	2,800332	3,346628	-9,771806	1,418814	-0,017630	0,003816	2,800332	3,346628	-9,771806	1,418814
15:05:35,48	0,307971	3,252984	-0,175001	0,826985	0,169036	-0,968029	-0,018497	0,001165	2,806935	3,225090	-11,204358	1,479971	-0,585097	-2,927362	1,591596	-23,350070	17,139556	14,041744	-0,018497	0,001165	2,806935	3,316534	-9,752319	1,479971	-0,018497	0,001165	2,806935	3,316534	-9,752319	1,479971
15:05:35,53	0,307971	3,252984	-0,175001	0,826985	0,169036	-0,968029	-0,018892	-0,001471	2,810831	3,355339	-11,214942	1,477483	-0,584982	-2,927045	1,616868	-23,328086	17,091556	14,036783	-0,018892	-0,001471	2,810831	3,239878	-9,731959	1,477483	-0,018892	-0,001471	2,810831	3,239878	-9,731959	1,477483
15:05:35,58	0,307971	3,252984	-0,175001	0,826985	0,169036	-0,968029	-0,019224	-0,001411	2,836102	3,321654	-11,189188	1,472522	-0,427791	-2,622348	4,160519	-12,580482	12,041645	13,875121	-0,019224	-0,001411	2,836102	3,210884	-9,680114	1,472522	-0,019224	-0,001411	2,836102	3,210884	-9,680114	1,472522
15:05:35,63	0,307971	3,252984	-0,175001	0,826985	0,169036	-0,968029	-0,361695	0,014806	5,379753	3,478828	-17,165011	1,310860	-0,561848	-2,810485	4,444043	-22,796978	18,882544	13,859371	-0,361695	0,014806	5,379753	4,641085	11,228007	1,310860	-0,361695	0,014806	5,379753	4,641085	11,228007	1,310860
15:05:35,68	0,307971	3,252984	-0,175001	0,826985	0,169036	-0,968029	-0,131734	0,036834	5,663278	3,149500	-17,475272	1,295110	-0,584803	-2,976426	0,796688	-23,180697	15,302045	14,078880	-0,131734	0,036834	5,663278	6,040975	-7,134127	1,295110	-0,131734	0,036834	5,663278	6,040975	-7,134127	1,295110
15:05:35,73	0,307896	3,252994	-0,174991	0,826996	0,219032	-0,968008	0,031823	-0,027644	2,219092	3,338743	-8,686397	1,507470	-0,574078	-2,947362	0,379837	-20,779732	14,274965	14,097003	0,031823	-0,027644	2,219092	1,168684	-11,184505	1,507470	0,031823	-0,027644	2,219092	1,168684	-11,184505	1,507470
15:05:35,78	0,307896	3,252994	-0,174991	0,826996	0,219032	-0,968008	-0,007081	-0,021013	1,599072	3,175900	-6,942535	1,532742	-0,573337	-2,948100	0,398614	-20,812714	14,331904	14,097449	-0,007081	-0,021013	1,599072	1,526368	-6,386659	1,532742	-0,007081	-0,021013	1,599072	1,526368	-6,386659	1,532742
15:05:35,83	0,307896	3,252994	-0,174991	0,826996	0,219032	-0,968008	-0,006812	-0,022024	1,617848	3,261280	-6,985592	1,533188	-0,575791	-2,945230	0,415287	-20,843798	14,360826	14,124890	-0,006812	-0,022024	1,617848	1,532403	-6,450815	1,533188	-0,006812	-0,022024	1,617848	1,532403	-6,450815	1,533188
15:05:35,88	0,307896	3,252994	-0,174991	0,826996	0,219032	-0,968008	-0,008071	-0,018464	1,634521	3,085661	-7,092393	1,560629	-0,573326	-2,948981	0,419068	-20,825368	14,386972	14,077077	-0,008071	-0,018464	1,634521	1,636249	-6,458856	1,560629	-0,008071	-0,018464	1,634521	1,636249	-6,458856	1,560629
15:05:35,93	0,307896	3,252994	-0,174991	0,826996	0,219032	-0,968008	-0,006054	-0,022474	1,638303	3,326049	-6,984662	1,512816	-0,573980	-2,947699	0,427631	-20,858789	14,373642	14,120312	-0,006054	-0,022474	1,638303	1,561837	-6,509398	1,512816	-0,006054	-0,022474	1,638303	1,561837	-6,509398	1,512816
15:05:35,98	0,307896	3,252994	-0,174991	0,826996	0,219032	-0,968008	-0,006838	-0,021267	1,646865	3,235005	-7,047684	1,556051	-0,569783	-2,949561	0,432679	-20,838611	14,358565	14,083083	-0,006838	-0,021267	1,646865	1,565581	-6,510913	1,556051	-0,006838	-0,021267	1,646865	1,565581	-6,510913	1,556051
15:05:36,03	0,307896	3,252994	-0,174991	0,826996	0,219032	-0,968008	-0,007324	-0,025832	1,651914	3,469421	-7,047950	1,518822	-0,575653	-2,947262	0,434887	-20,830833	14,379006	14,109097	-0,007324	-0,025832	1,651914	1,441638	-6,473017	1,518822	-0,007324	-0,025832	1,651914	1,441638	-6,473017	1,518822
15:05:36,08	0,307896	3,252994	-0,174991	0,826996	0,219032	-0,968008	-0,006380	-0,019599	1,654121	3,166922	-7,002333	1,544836	-0,572695	-2,944828	0,435687	-20,826971	14,396748	14,101936	-0,006380	-0,019599	1,654121	1,628391	-6,501525	1,544836	-0,006380	-0,019599	1,654121	1,628391	-6,501525	1,544836
15:05:36,13	0,307896	3,252994	-0,174991	0,826996	0,219032	-0,968008	-0,009967	-0,020944	1,654921	3,254173	-7,194379	1,537675	-0,573886	-2,948629	0,438892	-20,851175	14,399899	14,094721	-0,009967	-0,020944	1,654921	1,610038	-6,411998	1,537675	-0,009967	-0,020944	1,654921	1,610038	-6,411998	1,537675
15:05:36,18	0,307896	3,252994	-0,174991	0,826996	0,219032	-0,968008	-0,006080	-0,021813	1,658126	3,289983	-7,014790	1,530460	-0,572664	-2,950229	0,445900	-20,846781	14,394894	14,095070	-0,006080	-0,021813	1,658126	1,577639	-6,537540	1,530460	-0,006080	-0,021813	1,658126	1,577639	-6,537540	1,530460
15:05:36,23	0,307896	3,252994	-0,174991	0,826996	0,219032	-0,968008	-0,005305	-0,023671	1,665134	3,384464	-6,968185	1,530809	-0,573931	-2,945367	0,445876	-20,881469	14,419411	14,116109	-0,005305	-0,023671	1,665134	1,526262	-6,551769	1,530809	-0,005305	-0,023671	1,665134	1,526262	-6,551769	1,530809
15:05:36,28	0,307896	3,252994	-0,174991	0,826996	0,219032	-0,968008	-0,008882	-0,020143	1,665111	3,204886	-7,196482	1,551848	-0,572625	-2,946846	0,448806	-20,833223	14,417477	14,094394	-0,008882	-0,020143	1,665111	1,623648	-6,499280	1,551848	-0,008882	-0,020143	1,665111	1,623648	-6,499280	1,551848
15:05:36,33	0,307896	3,252994	-0,174991	0,826996	0,219032	-0,968008	-0,008254	-0,022014	1,668040	3,324605	-7,121087	1,530133	-0,572702	-2,946942	0,450957	-20,865735	14,407886	14,131845	-0,008254	-0,022014	1,668040	1,596525	-6,473168	1,530133	-0,008254	-0,022014	1,668040	1,596525	-6,473168	1,530133
15:05:36,38	0,307896	3,252994	-0,174991	0,826996	0,219032	-0,968008	-0,008132	-0,021995	1,670192	3,299057	-7,138128	1,567584	-0,570819	-2,945994	0,454063	-20,821579	14,416138	14,101162	-0,008132	-0,021995	1,670192	1,572466	-6,499749	1,567584	-0,008132	-0,021995	1,670192	1,572466	-6,499749	1,567584
15:05:36,43	0,307896	3,252994	-0,174991	0,826996	0,219032	-0,968008	-0,009895	-0,023152	1,673297	3,388441	-7,195692	1,536901	-0,573833	-2,948378	0,454054	-20,860723	14,419775	14,105656	-0,009895	-0,023152	1,673297	1,571032	-6,418915	1,536901	-0,009895	-0,023152	1,673297	1,571032	-6,418915	1,536901
15:05:36,48	0,307896	3,252994	-0,174991	0,826996	0,219032	-0,968008	-0,006324	-0,021733	1,673289	3,298260	-7,045686	1,541395	-0,572636	-2,944820	0,460629	-20,849585	14,391708	14,072306	-0,006324	-0,021733	1,673289	1,592199	-6,549282	1,541395	-0,006324	-0,021733	1,673289	1,592199	-6,549282	1,541395
15:05:36,53	0,307896	3,252994	-0,174991	0,826996	0,219032	-0,968008	-0,010003	-0,020991	1,679863	3,240915	-7,213315	1,508045	-0,573886	-2,947681	0,459476	-20,902776	14,445851	14,108564	-0,010003	-0,020991	1,679863	1,593135	-6,428108	1,508045	-0,010003	-0,020991	1,679863	1,593135	-6,428108	1,508045
15:05:36,58	0,307896	3,252994	-0,174991	0,826996	0,219032	-0,968008	-0,006901	-0,021339	1,678710	3,279321	-7,125156	1,544303	-0,574159	-2,948473	0,461110	-20,896886	14,446196	14,120276	-0,006901	-0,021339	1,678710	1,604198	-6,583443	1,544303	-0,006901	-0,021339	1,678710	1,604198	-6,583443	1,544303
15:05:36,63	0,307896	3,252994	-0,174991	0,826996	0,219032	-0,968008	-0,006078	-0,021498	1,680345	3,290852	-7,077428	1,556015	-0,573188	-2,944738	0,462195	-20,855229	14,456043	14,092769	-0,006078	-0,021498	1,680345	1,603219	-6,600326	1,556015	-0,006078	-0,021498	1,680345	1,603219	-6,600326	1,556015
15:05:36,68	0,307896	3,252994	-0,174991	0,826996	0,219032	-0,968008	-0,009798	-0,020471	1,681429	3,266801	-7,239732	1,528508	-0,574853	-2,946087	0,462901	-20,866900	14,427792	14,128617	-0,009798	-0,020471	1,681429	1,659793	-6,470585	1,528508	-0,009798	-0,020471	1,681429	1,659793	-6,470585	1,528508
15:05:36,73	0,307896	3,252994	-0,174991	0,826996	0,219032	-0,968008	-0,007797	-0,019704	1,682135	3,196590	-7,131669	1,564356	-0,572634	-2,946447	0,462215	-20,868717	14,443813	14,116572	-0,007797	-0,019704	1,682135	1,649830	-6,519589	1,564356	-0,007797	-0,019704	1,682135	1,649830	-6,519589	1,564356
15:05:36,78	0,307896	3,252994	-0,174991	0,826996	0,219032	-0,968008	-0,007229	-0,022556	1,681431	3,326385	-7,107999	1,527055	-0,576224	-2,943215	0,465298	-20,846871	14,503149	14,093217	-0,007229	-0,022556	1,681431	1,555717	-6,540493	1,527055	-0,007229	-0,022556	1,681431	1,555717	-6,540493	1,527055
15:05:36,83	0,307896	3,252994	-0,174991	0,826996	0,219032	-0,968008	-0,009599	-0,017081	1,684532	3,135481	-7,245721	1,528956	-0,571997	-2,947833	0,468796	-20,863126	14,428374	14,068313	-0,009599	-0,017081	1,684532	1,794610	-6,492162	1,528956	-0,009599	-0,017081	1,684532	1,794610	-6,492162	1,528956
15:05:36,88	0,307896	3,252994	-0,174991	0,826996	0,219032	-0,968008	-0,007713	-0,023051	1,688031	3,373024	-7,124331	1,504052	-0,576176	-2,945942	0,468006	-20,894386	14,469488	14,089371	-0,007713	-0,023051	1,688031	1,563525	-6,518835	1,504052	-0,007713	-0,023051	1,688031	1,563525	-6,518835	1,504052
15:05:36,93	0,307896	3,252994	-0,174991	0,826996	0,219032	-0,968008	-0,007262	-0,018486	1,687240	3,155630	-7,148475	1,525110	-0,570261	-2,946060	0,471142	-20,877838	14,439932	14,101887	-0,007262	-0,018486	1,687240	1,704468	-6,578432	1,525110	-0,007262	-0,018486	1,687240	1,704468	-6,578432	1,525110
15:05:36,98	0,307896	3,252994	-0,174991	0,826996	0,219032	-0,968008	-0,010116	-0,023667	1,690376	3,407730	-7,267814	1,537626	-0,572603	-2,945238	0,468823	-20,868645	14,460150	14,122949	-0,010116	-0,023667	1,690376	1,549845	-6,473671	1,537626	-0,010116	-0,023667	1,690376	1,549845	-6,473671	1,537626
15:05:37,03	0,307896	3,252994	-0,174991	0,826996	0,219032	-0,968008	-0,007602	-0,019073	1,691350	3,188522	-7,118085	1,534907	-0,575497	-2,945941	0,472116	-20,851570	14,447496	14,099168	-0,007602	-0,019073	1,691350	1,691272	-6,521344	1,534907	-0,007602	-0,019073	1,691350	1,691272	-6,521344	1,534907
15:05:37,08	0,307896	3,252994	-0,174991	0,826996	0,219032	-0,968008	-0,007602	-0,019073	1,691350	3,188522	-7,118085	1,534907	-0,575564	-2,945183	0,472317	-20,879423	14,454007	14,129923	-0,007602	-0,019073	1,691350	1,691272	-6,521344	1,534907	-0,007602	-0,019073	1,691350	1,691272	-6,521344	1,534907
15:05:37,13	0,307896	3,252994	-0,174991	0,826996	0,219032	-0,968008	-0,008225	-0,018637	1,691551	3,157554	-7,177860	1,565662	-0,571100	-2,945614	0,473081	-20,859541	14,435785	14,089002	-0,008225	-0,018637	1,691551	1,694543	-6,532209	1,565662	-0,008225	-0,018637	1,691551	1,694543	-6,532209	1,565662
15:05:37,18	0,307896	3,252994	-0,174991	0,826996	0,219032	-0,968008	-0,010083	-0,022718	1,692315	3,363926	-7,248156	1,524741	-0,570893	-2,944547	0,473073	-20,893436	14,429581	14,105500	-0,010083	-0,022718	1,692315	1,580557	-6,456638	1,524741	-0,010083	-0,022718	1,692315	1,580557	-6,456638	1,524741
15:05:37,23	0,307896	3,252994	-0,174991	0,826996	0,219032	-0,968008	-0,011111	-0,022363	1,692308	3,323167	-7,327868	1,541239	-0,570835	-2,945785	0,474267	-20,876527	14,449165	14,124435	-0,011111	-0,022363	1,692308	1,567633	-6,455646	1,541239	-0,011111	-0,022363	1,692308	1,567633	-6,455646	1,541239
15:05:37,28	0,307896	3,252994	-0,174991	0,826996	0,219032	-0,968008	-0,010067	-0,023033	1,693501	3,383390	-7,268749	1,560174	-0,574994	-2,945529	0,474703	-20,859193	14,475076	14,100722	-0,010067	-0,023033	1,693501	1,575309	-6,478451	1,560174	-0,010067	-0,023033	1,693501	1,575309	-6,478451	1,560174
15:05:37,33	0,307896	3,252994	-0,174991	0,826996	0,219032	-0,968008	-0,008210	-0,019303	1,693938	3,220546	-7,170120	1,536461	-0,573189	-2,946462	0,474636	-20,885193	14,462995	14,104854	-0,008210	-0,019303	1,693938	1,705256	-6,525609	1,536461	-0,008210	-0,019303	1,693938	1,705256	-6,525609	1,536461
15:05:37,38	0,307896	3,252994	-0,174991	0,826996	0,219032	-0,968008	-0,009118	-0,020663	1,692816	3,256619	-7,226840	1,565158	-0,571904	-2,945446	0,475992	-20,898911	14,451370	14,110227	-0,009118	-0,020663	1,692816	1,634565	-6,511064	1,565158	-0,009118	-0,020663	1,692816	1,634565	-6,511064	1,565158
15:05:37,43	0,307896	3,252994	-0,174991	0,826996	0,219032	-0,968008	-0,009827	-0,021938	1,695227	3,317187	-7,276728	1,545966	-0,573806	-2,946746	0,478513	-20,914774	14,488478	14,108312	-0,009827	-0,021938	1,695227	1,595035	-6,505311	1,545966	-0,009827	-0,021938	1,695227	1,595035	-6,505311	1,545966
15:05:37,48	0,307896	3,252994	-0,174991	0,826996	0,219032	-0,968008	-0,007750	-0,020941	1,697747	3,289527	-7,201012	1,544051	-0,574008	-2,949152	0,479413	-20,880349	14,489944	14,108276	-0,007750	-0,020941	1,697747	1,645671	-6,592647	1,544051	-0,007750	-0,020941	1,697747	1,645671	-6,592647	1,544051
15:05:37,53	0,307896	3,252994	-0,174991	0,826996	0,219032	-0,968008	-0,005565	-0,021969	1,698648	3,361451	-7,058313	1,544015	-0,573750	-2,944277	0,480464	-20,880667	14,475410	14,111577	-0,005565	-0,021969	1,698648	1,636918	-6,621468	1,544015	-0,005565	-0,021969	1,698648	1,636918	-6,621468	1,544015
15:05:37,58	0,307896	3,252994	-0,174991	0,826996	0,219032	-0,968008	-0,009916	-0,019755	1,699698	3,233610	-7,277585	1,547316	-0,574265	-2,944478	0,478904	-20,853334	14,494187	14,088502	-0,009916	-0,019755	1,699698	1,682826	-6,499169	1,547316	-0,009916	-0,019755	1,699698	1,682826	-6,499169	1,547316
15:05:37,63	0,307896	3,252994	-0,174991	0,826996	0,219032	-0,968008	-0,009485	-0,019409	1,698139	3,245516	-7,240883	1,524241	-0,574150	-2,946729	0,478849	-20,939911	14,473514	14,054533	-0,009485	-0,019409	1,698139	1,721939	-6,496312	1,524241	-0,009485	-0,019409	1,698139	1,721939	-6,496312	1,524241
15:05:37,68	0,307896	3,252994	-0,174991	0,826996	0,219032	-0,968008	-0,007592	-0,020634	1,698083	3,248057	-7,207109	1,490272	-0,572545	-2,945212	0,481342	-20,869229	14,462883	14,100903	-0,007592	-0,020634	1,698083	1,628268	-6,611107	1,490272	-0,007592	-0,020634	1,698083	1,628268	-6,611107	1,490272
15:05:37,74	0,307896	3,252994	-0,174991	0,826996	0,219032	-0,968008	-0,009709	-0,021266	1,700576	3,307047	-7,250649	1,536642	-0,572552	-2,946228	0,480545	-20,886042	14,504853	14,122941	-0,009709	-0,021266	1,700576	1,637659	-6,488487	1,536642	-0,009709	-0,021266	1,700576	1,637659	-6,488487	1,536642
15:05:37,79	0,307896	3,252994	-0,174991	0,826996	0,219032	-0,968008	-0,008825	-0,021768	1,699779	3,361063	-7,240234	1,558680	-0,573157	-2,943279	0,482802	-20,881766	14,482527	14,125179	-0,008825	-0,021768	1,699779	1,652310	-6,547455	1,558680	-0,008825	-0,021768	1,699779	1,652310	-6,547455	1,558680
15:05:37,84	0,307896	3,252994	-0,174991	0,826996	0,219032	-0,968008	-0,011077	-0,019769	1,702037	3,239935	-7,342487	1,560918	-0,573624	-2,943214	0,505520	-20,719210	14,436153	14,083902	-0,011077	-0,019769	1,702037	1,688078	-6,472904	1,560918	-0,011077	-0,019769	1,702037	1,688078	-6,472904	1,560918
15:05:37,89	0,307896	3,252994	-0,174991	0,826996	0,219032	-0,968008	-0,010900	-0,019332	1,724755	3,258352	-7,169294	1,519641	-0,445558	-2,673604	3,003162	-11,706473	10,975726	13,969175	-0,010900	-0,019332	1,724755	1,740764	-6,313642	1,519641	-0,010900	-0,019332	1,724755	1,740764	-6,313642	1,519641
15:05:37,94	0,307896	3,252994	-0,174991	0,826996	0,219032	-0,968008	-0,308422	0,004564	4,222396	3,525278	-13,104948	1,404914	-0,563939	-2,851158	3,425675	-21,852707	17,159963	13,971696	-0,308422	0,004564	4,222396	3,883577	11,106150	1,404914	-0,308422	0,004564	4,222396	3,883577	11,106150	1,404914
15:05:37,99	0,307896	3,252994	-0,174991	0,826996	0,219032	-0,968008	-0,095465	0,018308	4,644910	3,093174	-13,910220	1,407435	-0,602568	-3,014999	-0,219940	-22,215049	14,592683	14,127926	-0,095465	0,018308	4,644910	4,530381	-6,416208	1,407435	-0,095465	0,018308	4,644910	4,530381	-6,416208	1,407435
15:05:38,04	0,308067	3,252997	-0,175009	0,826978	0,269019	-0,968002	0,065740	-0,030159	0,999295	3,208954	-4,557733	1,563665	-0,597630	-2,975884	-0,814016	-18,807271	13,452062	14,148337	0,065740	-0,030159	0,999295	0,841508	-9,718290	1,563665	0,065740	-0,030159	0,999295	0,841508	-9,718290	1,563665
15:05:38,09	0,308067	3,252997	-0,175009	0,826978	0,269019	-0,968002	0,029396	-0,014877	0,405218	3,130415	-2,926059	1,584076	-0,593471	-2,980388	-0,789936	-18,849196	13,440924	14,114429	0,029396	-0,014877	0,405218	1,962543	-5,233658	1,584076	0,029396	-0,014877	0,405218	1,962543	-5,233658	1,584076
15:05:38,14	0,308067	3,252997	-0,175009	0,826978	0,269019	-0,968002	0,031217	-0,020731	0,429299	3,404202	-2,862113	1,550168	-0,596368	-2,979474	-0,779048	-18,861766	13,496581	14,138421	0,031217	-0,020731	0,429299	1,776810	-5,312650	1,550168	0,031217	-0,020731	0,429299	1,776810	-5,312650	1,550168
15:05:38,19	0,308067	3,252997	-0,175009	0,826978	0,269019	-0,968002	0,031874	-0,017765	0,440187	3,291900	-2,866644	1,574160	-0,593046	-2,977995	-0,776511	-18,817986	13,473891	14,126804	0,031874	-0,017765	0,440187	1,897316	-5,368785	1,574160	0,031874	-0,017765	0,440187	1,897316	-5,368785	1,574160
15:05:38,24	0,308067	3,252997	-0,175009	0,826978	0,269019	-0,968002	0,028933	-0,019903	0,442723	3,405277	-2,970350	1,562543	-0,596978	-2,978215	-0,769736	-18,883811	13,489682	14,137687	0,028933	-0,019903	0,442723	1,842919	-5,241573	1,562543	0,028933	-0,019903	0,442723	1,842919	-5,241573	1,562543
15:05:38,29	0,308067	3,252997	-0,175009	0,826978	0,269019	-0,968002	0,031089	-0,016608	0,449499	3,214697	-2,923120	1,573426	-0,597465	-2,979207	-0,762719	-18,865558	13,531498	14,148873	0,031089	-0,016608	0,449499	1,911001	-5,363618	1,573426	0,031089	-0,016608	0,449499	1,911001	-5,363618	1,573426
15:05:38,34	0,308067	3,252997	-0,175009	0,826978	0,269019	-0,968002	0,032192	-0,016682	0,456516	3,263902	-2,870883	1,584612	-0,595600	-2,977004	-0,754917	-18,803751	13,462025	14,156450	0,032192	-0,016682	0,456516	1,954371	-5,397939	1,584612	0,032192	-0,016682	0,456516	1,954371	-5,397939	1,584612
15:05:38,39	0,308067	3,252997	-0,175009	0,826978	0,269019	-0,968002	0,029351	-0,017195	0,464318	3,261340	-2,930321	1,592189	-0,466293	-2,660481	1,958384	-7,911445	10,084340	13,964394	0,029351	-0,017195	0,464318	1,911503	-5,234405	1,592189	0,029351	-0,017195	0,464318	1,911503	-5,234405	1,592189
15:05:38,44	0,308067	3,252997	-0,175009	0,826978	0,269019	-0,968002	-0,309419	0,029083	3,177618	3,375846	-9,424526	1,400133	-0,566254	-2,862408	2,314960	-19,130920	15,279933	13,987985	-0,309419	0,029083	3,177618	5,658879	14,864860	1,400133	-0,309419	0,029083	3,177618	5,658879	14,864860	1,400133
15:05:38,49	0,308067	3,252997	-0,175009	0,826978	0,269019	-0,968002	-0,084565	0,014688	3,534194	3,014153	-10,046252	1,423724	-0,605349	-3,047389	-1,373601	-20,127576	12,638235	14,246366	-0,084565	0,014688	3,534194	4,167192	-3,407917	1,423724	-0,084565	0,014688	3,534194	4,167192	-3,407917	1,423724
15:05:38,54	0,307953	3,252951	-0,175006	0,827010	0,319029	-0,968011	0,095181	-0,043945	-0,154366	3,276984	-0,241744	1,682105	-0,590306	-3,015931	-1,882441	-17,338635	11,268713	14,209705	0,095181	-0,043945	-0,154366	-0,172697	-7,713464	1,682105	0,095181	-0,043945	-0,154366	-0,172697	-7,713464	1,682105
15:05:38,59	0,307953	3,252951	-0,175006	0,827010	0,319029	-0,968011	0,060416	-0,041244	-0,663206	3,344955	1,050521	1,645444	-0,592549	-3,014711	-1,851767	-17,365705	11,331915	14,193136	0,060416	-0,041244	-0,663206	0,107314	-3,692134	1,645444	0,060416	-0,041244	-0,663206	0,107314	-3,692134	1,645444
15:05:38,64	0,307953	3,252951	-0,175006	0,827010	0,319029	-0,968011	0,060481	-0,038691	-0,632532	3,253417	0,998838	1,628875	-0,590721	-3,016746	-1,843183	-17,351902	11,317874	14,211561	0,060481	-0,038691	-0,632532	0,216159	-3,748890	1,628875	0,060481	-0,038691	-0,632532	0,216159	-3,748890	1,628875
15:05:38,69	0,307953	3,252951	-0,175006	0,827010	0,319029	-0,968011	0,061329	-0,041292	-0,623949	3,383406	1,061924	1,647300	-0,590271	-3,012580	-1,835829	-17,417642	11,318503	14,232704	0,061329	-0,041292	-0,623949	0,141977	-3,752397	1,647300	0,061329	-0,041292	-0,623949	0,141977	-3,752397	1,647300
15:05:38,74	0,307953	3,252951	-0,175006	0,827010	0,319029	-0,968011	0,057496	-0,039599	-0,616595	3,263042	0,805383	1,668443	-0,593064	-3,015046	-1,829220	-17,383225	11,357913	14,204516	0,057496	-0,039599	-0,616595	0,154517	-3,708080	1,668443	0,057496	-0,039599	-0,616595	0,154517	-3,708080	1,668443
15:05:38,79	0,307953	3,252951	-0,175006	0,827010	0,319029	-0,968011	0,061029	-0,038413	-0,609986	3,252684	0,999159	1,640255	-0,591351	-3,016686	-1,827263	-17,413410	11,356671	14,227875	0,061029	-0,038413	-0,609986	0,237297	-3,791583	1,640255	0,061029	-0,038413	-0,609986	0,237297	-3,791583	1,640255
15:05:38,84	0,307953	3,252951	-0,175006	0,827010	0,319029	-0,968011	0,061592	-0,040716	-0,608029	3,356284	1,002931	1,663614	-0,591285	-3,013073	-1,821047	-17,379489	11,340398	14,223769	0,061592	-0,040716	-0,608029	0,160093	-3,832031	1,663614	0,061592	-0,040716	-0,608029	0,160093	-3,832031	1,663614
15:05:38,89	0,307953	3,252951	-0,175006	0,827010	0,319029	-0,968011	0,058430	-0,038967	-0,601813	3,268235	0,876051	1,659508	-0,592848	-3,014438	-1,815979	-17,446126	11,346315	14,150833	0,058430	-0,038967	-0,601813	0,209293	-3,710741	1,659508	0,058430	-0,038967	-0,601813	0,209293	-3,710741	1,659508
15:05:38,94	0,307953	3,252951	-0,175006	0,827010	0,319029	-0,968011	0,060394	-0,038296	-0,596744	3,205119	0,917471	1,586572	-0,590029	-3,012519	-1,815981	-17,354117	11,348185	14,225820	0,060394	-0,038296	-0,596744	0,198896	-3,823434	1,586572	0,060394	-0,038296	-0,596744	0,198896	-3,823434	1,586572
15:05:38,99	0,307953	3,252951	-0,175006	0,827010	0,319029	-0,968011	0,057323	-0,039778	-0,596747	3,329791	0,836521	1,661559	-0,587198	-3,012849	-1,810550	-17,417878	11,351413	14,243095	0,057323	-0,039778	-0,596747	0,207255	-3,663302	1,661559	0,057323	-0,039778	-0,596747	0,207255	-3,663302	1,661559
15:05:39,04	0,307953	3,252951	-0,175006	0,827010	0,319029	-0,968011	0,056192	-0,042394	-0,591316	3,436776	0,720922	1,678834	-0,590605	-3,012281	-1,808600	-17,369802	11,373732	14,231934	0,056192	-0,042394	-0,591316	0,108827	-3,690187	1,678834	0,056192	-0,042394	-0,591316	0,108827	-3,690187	1,678834
15:05:39,09	0,307953	3,252951	-0,175006	0,827010	0,319029	-0,968011	0,057405	-0,039160	-0,589366	3,311954	0,814433	1,667673	-0,589271	-3,013505	-1,806994	-17,377764	11,316296	14,209060	0,057405	-0,039160	-0,589366	0,237905	-3,691835	1,667673	0,057405	-0,039160	-0,589366	0,237905	-3,691835	1,667673
15:05:39,14	0,307953	3,252951	-0,175006	0,827010	0,319029	-0,968011	0,057798	-0,040927	-0,587760	3,350122	0,856699	1,644799	-0,589775	-3,009177	-1,806034	-17,381777	11,342626	14,222028	0,057798	-0,040927	-0,587760	0,137355	-3,680432	1,644799	0,057798	-0,040927	-0,587760	0,137355	-3,680432	1,644799
15:05:39,19	0,307953	3,252951	-0,175006	0,827010	0,319029	-0,968011	0,054302	-0,038327	-0,586800	3,235712	0,658252	1,657767	-0,588978	-3,010807	-1,802304	-17,379820	11,382750	14,216882	0,054302	-0,038327	-0,586800	0,227054	-3,604419	1,657767	0,054302	-0,038327	-0,586800	0,227054	-3,604419	1,657767
15:05:39,24	0,307953	3,252951	-0,175006	0,827010	0,319029	-0,968011	0,055315	-0,039832	-0,583069	3,349698	0,692575	1,652621	-0,591227	-3,012243	-1,797757	-17,414397	11,389615	14,206821	0,055315	-0,039832	-0,583069	0,222898	-3,649639	1,652621	0,055315	-0,039832	-0,583069	0,222898	-3,649639	1,652621
15:05:39,29	0,307953	3,252951	-0,175006	0,827010	0,319029	-0,968011	0,057682	-0,038602	-0,578523	3,274421	0,782300	1,642560	-0,588272	-3,013201	-1,798922	-17,407474	11,376403	14,192869	0,057682	-0,038602	-0,578523	0,244137	-3,745751	1,642560	0,057682	-0,038602	-0,578523	0,244137	-3,745751	1,642560
15:05:39,34	0,307953	3,252951	-0,175006	0,827010	0,319029	-0,968011	0,057034	-0,041640	-0,579688	3,424396	0,761209	1,628608	-0,589549	-3,010142	-1,797366	-17,433017	11,345954	14,230203	0,057034	-0,041640	-0,579688	0,155660	-3,715979	1,628608	0,057034	-0,041640	-0,579688	0,155660	-3,715979	1,628608
15:05:39,39	0,307953	3,252951	-0,175006	0,827010	0,319029	-0,968011	0,055024	-0,039005	-0,578131	3,248249	0,649762	1,665942	-0,586787	-3,010971	-1,796959	-17,389660	11,356786	14,217291	0,055024	-0,039005	-0,578131	0,186338	-3,669594	1,665942	0,055024	-0,039005	-0,578131	0,186338	-3,669594	1,665942
15:05:39,44	0,307953	3,252951	-0,175006	0,827010	0,319029	-0,968011	0,054361	-0,041811	-0,577725	3,425228	0,647428	1,653030	-0,590693	-3,014543	-1,791922	-17,435585	11,328900	14,210985	0,054361	-0,041811	-0,577725	0,143035	-3,619898	1,653030	0,054361	-0,041811	-0,577725	0,143035	-3,619898	1,653030
15:05:39,49	0,307953	3,252951	-0,175006	0,827010	0,319029	-0,968011	0,059407	-0,040215	-0,572687	3,295086	0,883988	1,646724	-0,592624	-3,011773	-1,790806	-17,388239	11,386124	14,221420	0,059407	-0,040215	-0,572687	0,138236	-3,779445	1,646724	0,059407	-0,040215	-0,572687	0,138236	-3,779445	1,646724
15:05:39,54	0,307953	3,252951	-0,175006	0,827010	0,319029	-0,968011	0,057974	-0,037157	-0,571571	3,209332	0,821861	1,657159	-0,589397	-3,011037	-1,791913	-17,380091	11,352577	14,207066	0,057974	-0,037157	-0,571571	0,292487	-3,729077	1,657159	0,057974	-0,037157	-0,571571	0,292487	-3,729077	1,657159
15:05:39,59	0,307953	3,252951	-0,175006	0,827010	0,319029	-0,968011	0,055723	-0,039584	-0,572678	3,310568	0,728667	1,642805	-0,590194	-3,010720	-1,792439	-17,397799	11,393919	14,211225	0,055723	-0,039584	-0,572678	0,203189	-3,645611	1,642805	0,055723	-0,039584	-0,572678	0,203189	-3,645611	1,642805
15:05:39,64	0,307953	3,252951	-0,175006	0,827010	0,319029	-0,968011	0,055847	-0,038735	-0,573204	3,293351	0,699079	1,646964	-0,591153	-3,013969	-1,789191	-17,399102	11,383450	14,205856	0,055847	-0,038735	-0,573204	0,252644	-3,684889	1,646964	0,055847	-0,038735	-0,573204	0,252644	-3,684889	1,646964
15:05:39,69	0,307953	3,252951	-0,175006	0,827010	0,319029	-0,968011	0,059140	-0,039529	-0,569957	3,324907	0,874444	1,641595	-0,587724	-3,010520	-1,788022	-17,434555	11,377245	14,245176	0,059140	-0,039529	-0,569957	0,221892	-3,768059	1,641595	0,059140	-0,039529	-0,569957	0,221892	-3,768059	1,641595
15:05:39,74	0,307953	3,252951	-0,175006	0,827010	0,319029	-0,968011	0,054439	-0,040774	-0,568788	3,366568	0,602389	1,680915	-0,588995	-3,013950	-1,785314	-17,428633	11,379336	14,206467	0,054439	-0,040774	-0,568788	0,165790	-3,671083	1,680915	0,054439	-0,040774	-0,568788	0,165790	-3,671083	1,680915
15:05:39,79	0,307953	3,252951	-0,175006	0,827010	0,319029	-0,968011	0,058044	-0,041389	-0,566080	3,403289	0,793948	1,642206	-0,584778	-3,012902	-1,787615	-17,434066	11,357702	14,249298	0,058044	-0,041389	-0,566080	0,154280	-3,762539	1,642206	0,058044	-0,041389	-0,566080	0,154280	-3,762539	1,642206
15:05:39,84	0,307953	3,252951	-0,175006	0,827010	0,319029	-0,968011	0,055029	-0,044516	-0,568381	3,544478	0,643253	1,685037	-0,588844	-3,014156	-1,784125	-17,422436	11,366596	14,231915	0,055029	-0,044516	-0,568381	0,049943	-3,676517	1,685037	0,055029	-0,044516	-0,568381	0,049943	-3,676517	1,685037
15:05:39,89	0,307953	3,252951	-0,175006	0,827010	0,319029	-0,968011	0,058148	-0,041622	-0,564891	3,407484	0,811055	1,667654	-0,590578	-3,012403	-1,785677	-17,403226	11,380869	14,237925	0,058148	-0,041622	-0,564891	0,140164	-3,753540	1,667654	0,058148	-0,041622	-0,564891	0,140164	-3,753540	1,667654
15:05:39,94	0,307953	3,252951	-0,175006	0,827010	0,319029	-0,968011	0,057497	-0,039244	-0,566442	3,305823	0,786695	1,673664	-0,590060	-3,012184	-1,784941	-17,436015	11,365220	14,203519	0,057497	-0,039244	-0,566442	0,225131	-3,726783	1,673664	0,057497	-0,039244	-0,566442	0,225131	-3,726783	1,673664
15:05:39,99	0,307953	3,252951	-0,175006	0,827010	0,319029	-0,968011	0,057048	-0,039583	-0,565706	3,293505	0,742791	1,639258	-0,590051	-3,012094	-1,782201	-17,441358	11,388039	14,231724	0,057048	-0,039583	-0,565706	0,186201	-3,735465	1,639258	0,057048	-0,039583	-0,565706	0,186201	-3,735465	1,639258
15:05:40,04	0,307953	3,252951	-0,175006	0,827010	0,319029	-0,968011	0,056965	-0,039546	-0,562967	3,308659	0,722449	1,667463	-0,592608	-3,009593	-1,782374	-17,387369	11,383567	14,246806	0,056965	-0,039546	-0,562967	0,204278	-3,749308	1,667463	0,056965	-0,039546	-0,562967	0,204278	-3,749308	1,667463
15:05:40,09	0,307953	3,252951	-0,175006	0,827010	0,319029	-0,968011	0,056078	-0,036081	-0,563139	3,151592	0,725335	1,682545	-0,589384	-3,013005	-1,782971	-17,411581	11,398365	14,217661	0,056078	-0,036081	-0,563139	0,319226	-3,676820	1,682545	0,056078	-0,036081	-0,563139	0,319226	-3,676820	1,682545
15:05:40,14	0,307953	3,252951	-0,175006	0,827010	0,319029	-0,968011	0,057421	-0,040579	-0,563736	3,386189	0,766792	1,653400	-0,589402	-3,009123	-1,779857	-17,410787	11,395032	14,245295	0,057421	-0,040579	-0,563736	0,200743	-3,740770	1,653400	0,057421	-0,040579	-0,563736	0,200743	-3,740770	1,653400
15:05:40,19	0,307953	3,252951	-0,175006	0,827010	0,319029	-0,968011	0,054068	-0,038623	-0,560622	3,281987	0,594763	1,681034	-0,590220	-3,012937	-1,778547	-17,444837	11,388981	14,178537	0,054068	-0,038623	-0,560622	0,250088	-3,649547	1,681034	0,054068	-0,038623	-0,560622	0,250088	-3,649547	1,681034
15:05:40,24	0,307953	3,252951	-0,175006	0,827010	0,319029	-0,968011	0,057780	-0,039821	-0,559312	3,322039	0,761356	1,614276	-0,589428	-3,012670	-1,781819	-17,421059	11,359445	14,206163	0,057780	-0,039821	-0,559312	0,196064	-3,774394	1,614276	0,057780	-0,039821	-0,559312	0,196064	-3,774394	1,614276
15:05:40,29	0,307953	3,252951	-0,175006	0,827010	0,319029	-0,968011	0,057153	-0,040374	-0,562584	3,337073	0,764112	1,641902	-0,590558	-3,015267	-1,778694	-17,421573	11,390918	14,214384	0,057153	-0,040374	-0,562584	0,167736	-3,722418	1,641902	0,057153	-0,040374	-0,562584	0,167736	-3,722418	1,641902
15:05:40,34	0,307953	3,252951	-0,175006	0,827010	0,319029	-0,968011	0,059967	-0,040693	-0,559459	3,380688	0,894246	1,650123	-0,586258	-3,011530	-1,774945	-17,414644	11,352511	14,212099	0,059967	-0,040693	-0,559459	0,186268	-3,813164	1,650123	0,059967	-0,040693	-0,559459	0,186268	-3,813164	1,650123
15:05:40,39	0,307953	3,252951	-0,175006	0,827010	0,319029	-0,968011	0,054871	-0,041857	-0,559480	3,424866	0,672144	1,620810	-0,587003	-3,011435	-1,778714	-17,392580	11,355332	14,185071	0,054871	-0,041857	-0,559480	0,139114	-3,635214	1,620810	0,054871	-0,041857	-0,559480	0,139114	-3,635214	1,620810
15:05:40,44	0,307953	3,252951	-0,175006	0,827010	0,319029	-0,968011	0,054871	-0,041857	-0,559480	3,424866	0,672144	1,620810	-0,589702	-3,011329	-1,776060	-17,423439	11,386863	14,249742	0,054871	-0,041857	-0,559480	0,139114	-3,635214	1,620810	0,054871	-0,041857	-0,559480	0,139114	-3,635214	1,620810
15:05:40,49	0,307953	3,252951	-0,175006	0,827010	0,319029	-0,968011	0,056129	-0,039466	-0,556825	3,312405	0,695072	1,685481	-0,587674	-3,013836	-1,775286	-17,411059	11,388905	14,176510	0,056129	-0,039466	-0,556825	0,214357	-3,711041	1,685481	0,056129	-0,039466	-0,556825	0,214357	-3,711041	1,685481
15:05:40,54	0,307953	3,252951	-0,175006	0,827010	0,319029	-0,968011	0,057286	-0,042476	-0,556052	3,476887	0,764945	1,612249	-0,584717	-3,012069	-1,774799	-17,429553	11,357979	14,236751	0,057286	-0,042476	-0,556052	0,142548	-3,732006	1,612249	0,057286	-0,042476	-0,556052	0,142548	-3,732006	1,612249
15:05:40,59	0,307953	3,252951	-0,175006	0,827010	0,319029	-0,968011	0,054277	-0,044153	-0,555564	3,528078	0,607928	1,672490	-0,592691	-3,013022	-1,772730	-17,473344	11,416383	14,181786	0,054277	-0,044153	-0,555564	0,062070	-3,652823	1,672490	0,054277	-0,044153	-0,555564	0,062070	-3,652823	1,672490
15:05:40,64	0,307953	3,252951	-0,175006	0,827010	0,319029	-0,968011	0,059089	-0,037723	-0,553496	3,222425	0,791033	1,617525	-0,586502	-3,010999	-1,772107	-17,452945	11,388604	14,221649	0,059089	-0,037723	-0,553496	0,261137	-3,847471	1,617525	0,059089	-0,037723	-0,553496	0,261137	-3,847471	1,617525
15:05:40,69	0,307953	3,252951	-0,175006	0,827010	0,319029	-0,968011	0,054243	-0,042072	-0,552873	3,434691	0,570598	1,657388	-0,588860	-3,011739	-1,771349	-17,461837	11,395961	14,201617	0,054243	-0,042072	-0,552873	0,132043	-3,687496	1,657388	0,054243	-0,042072	-0,552873	0,132043	-3,687496	1,657388
15:05:40,74	0,307953	3,252951	-0,175006	0,827010	0,319029	-0,968011	0,056062	-0,040400	-0,552115	3,349689	0,653818	1,637356	-0,589462	-3,012039	-1,773653	-17,457709	11,388883	14,236517	0,056062	-0,040400	-0,552115	0,178268	-3,747086	1,637356	0,056062	-0,040400	-0,552115	0,178268	-3,747086	1,637356
15:05:40,79	0,307953	3,252951	-0,175006	0,827010	0,319029	-0,968011	0,056624	-0,040029	-0,554418	3,326297	0,690118	1,672256	-0,589395	-3,012703	-1,772101	-17,437993	11,401894	14,216320	0,056624	-0,040029	-0,554418	0,184051	-3,754845	1,672256	0,056624	-0,040029	-0,554418	0,184051	-3,754845	1,672256
15:05:40,84	0,307953	3,252951	-0,175006	0,827010	0,319029	-0,968011	0,057165	-0,040419	-0,552867	3,367723	0,728838	1,652059	-0,590574	-3,009662	-1,768997	-17,429500	11,384396	14,223721	0,057165	-0,040419	-0,552867	0,194831	-3,758622	1,652059	0,057165	-0,040419	-0,552867	0,194831	-3,758622	1,652059
15:05:40,89	0,307953	3,252951	-0,175006	0,827010	0,319029	-0,968011	0,055121	-0,037877	-0,549762	3,224620	0,638648	1,659460	-0,588919	-3,012256	-1,772894	-17,487077	11,402488	14,227165	0,055121	-0,037877	-0,549762	0,251293	-3,688349	1,659460	0,055121	-0,037877	-0,549762	0,251293	-3,688349	1,659460
15:05:40,94	0,307953	3,252951	-0,175006	0,827010	0,319029	-0,968011	0,056540	-0,040608	-0,553660	3,353505	0,653533	1,662904	-0,588215	-3,013592	-1,769004	-17,441744	11,383738	14,194584	0,056540	-0,040608	-0,553660	0,165804	-3,784864	1,662904	0,056540	-0,040608	-0,553660	0,165804	-3,784864	1,662904
15:05:40,99	0,307953	3,252951	-0,175006	0,827010	0,319029	-0,968011	0,057344	-0,041885	-0,549770	3,426352	0,743985	1,630323	-0,591182	-3,011202	-1,772131	-17,442265	11,390236	14,191696	0,057344	-0,041885	-0,549770	0,138385	-3,757540	1,630323	0,057344	-0,041885	-0,549770	0,138385	-3,757540	1,630323
15:05:41,04	0,307953	3,252951	-0,175006	0,827010	0,319029	-0,968011	0,056758	-0,038120	-0,552896	3,235953	0,709810	1,627435	-0,592333	-3,012625	-1,769778	-17,437342	11,395691	14,209360	0,056758	-0,038120	-0,552896	0,243518	-3,745710	1,627435	0,056758	-0,038120	-0,552896	0,243518	-3,745710	1,627435
15:05:41,09	0,307953	3,252951	-0,175006	0,827010	0,319029	-0,968011	0,058566	-0,037836	-0,550544	3,228339	0,805358	1,645099	-0,588213	-3,009369	-1,769021	-17,439670	11,412689	14,196127	0,058566	-0,037836	-0,550544	0,258245	-3,792085	1,645099	0,058566	-0,037836	-0,550544	0,258245	-3,792085	1,645099
15:05:41,14	0,307953	3,252951	-0,175006	0,827010	0,319029	-0,968011	0,053686	-0,039775	-0,549786	3,342748	0,541081	1,631866	-0,589697	-3,011783	-1,771230	-17,424926	11,354522	14,209377	0,053686	-0,039775	-0,549786	0,220406	-3,673278	1,631866	0,053686	-0,039775	-0,549786	0,220406	-3,673278	1,631866
15:05:41,19	0,307953	3,252951	-0,175006	0,827010	0,319029	-0,968011	0,056519	-0,039697	-0,551996	3,295698	0,730247	1,645116	-0,586265	-3,011824	-1,767851	-17,458479	11,420274	14,194209	0,056519	-0,039697	-0,551996	0,179467	-3,706500	1,645116	0,056519	-0,039697	-0,551996	0,179467	-3,706500	1,645116
15:05:41,24	0,307953	3,252951	-0,175006	0,827010	0,319029	-0,968011	0,054838	-0,042690	-0,548617	3,491495	0,580921	1,629948	-0,591723	-3,007565	-1,765486	-17,425678	11,418889	14,251833	0,054838	-0,042690	-0,548617	0,140321	-3,723898	1,629948	0,054838	-0,042690	-0,548617	0,140321	-3,723898	1,629948
15:05:41,29	0,307953	3,252951	-0,175006	0,827010	0,319029	-0,968011	0,053880	-0,035834	-0,546252	3,150155	0,560160	1,687572	-0,587029	-3,010992	-1,766651	-17,429882	11,378420	14,227366	0,053880	-0,035834	-0,546252	0,337222	-3,669389	1,687572	0,053880	-0,035834	-0,546252	0,337222	-3,669389	1,687572
15:05:41,34	0,307953	3,252951	-0,175006	0,827010	0,319029	-0,968011	0,054500	-0,041612	-0,547417	3,413494	0,609009	1,663105	-0,590032	-3,011708	-1,768212	-17,467426	11,417615	14,243868	0,054500	-0,041612	-0,547417	0,146938	-3,669233	1,663105	0,054500	-0,041612	-0,547417	0,146938	-3,669233	1,663105
15:05:41,39	0,307953	3,252951	-0,175006	0,827010	0,319029	-0,968011	0,056622	-0,039370	-0,548978	3,312061	0,667241	1,679607	-0,588292	-3,010265	-1,768234	-17,466273	11,380378	14,218966	0,056622	-0,039370	-0,548978	0,221534	-3,777577	1,679607	0,056622	-0,039370	-0,548978	0,221534	-3,777577	1,679607
15:05:41,44	0,307953	3,252951	-0,175006	0,827010	0,319029	-0,968011	0,054502	-0,040155	-0,549000	3,321227	0,576634	1,654705	-0,588219	-3,012380	-1,762990	-17,463049	11,417094	14,200869	0,054502	-0,040155	-0,549000	0,169051	-3,701789	1,654705	0,054502	-0,040155	-0,549000	0,169051	-3,701789	1,654705
15:05:41,49	0,307953	3,252951	-0,175006	0,827010	0,319029	-0,968011	0,056297	-0,041275	-0,543755	3,412892	0,654396	1,636608	-0,585876	-3,008405	-1,764717	-17,434993	11,369808	14,231394	0,056297	-0,041275	-0,543755	0,172771	-3,764916	1,636608	0,056297	-0,041275	-0,543755	0,172771	-3,764916	1,636608
15:05:41,54	0,307953	3,252951	-0,175006	0,827010	0,319029	-0,968011	0,051683	-0,041317	-0,545482	3,388145	0,462410	1,667133	-0,589344	-3,013511	-1,765495	-17,435730	11,418319	14,207847	0,051683	-0,041317	-0,545482	0,144741	-3,594705	1,667133	0,051683	-0,041317	-0,545482	0,144741	-3,594705	1,667133
15:05:41,59	0,307953	3,252951	-0,175006	0,827010	0,319029	-0,968011	0,057839	-0,040867	-0,546261	3,406373	0,757608	1,643586	-0,587694	-3,011159	-1,765915	-17,441061	11,418756	14,180542	0,057839	-0,040867	-0,546261	0,198316	-3,782722	1,643586	0,057839	-0,040867	-0,546261	0,198316	-3,782722	1,643586
15:05:41,64	0,307953	3,252951	-0,175006	0,827010	0,319029	-0,968011	0,054977	-0,041120	-0,546680	3,417245	0,603952	1,616281	-0,588161	-3,011120	-1,764338	-17,418892	11,383718	14,196730	0,054977	-0,041120	-0,546680	0,189322	-3,711717	1,616281	0,054977	-0,041120	-0,546680	0,189322	-3,711717	1,616281
15:05:41,69	0,307953	3,252951	-0,175006	0,827010	0,319029	-0,968011	0,055177	-0,040695	-0,545104	3,375901	0,651071	1,632469	-0,591159	-3,010493	-1,764934	-17,461767	11,450436	14,214992	0,055177	-0,040695	-0,545104	0,181319	-3,680300	1,632469	0,055177	-0,040695	-0,545104	0,181319	-3,680300	1,632469
15:05:41,74	0,307953	3,252951	-0,175006	0,827010	0,319029	-0,968011	0,056133	-0,037786	-0,545700	3,260945	0,630293	1,650731	-0,591213	-3,011659	-1,764441	-17,473912	11,405944	14,225322	0,056133	-0,037786	-0,545700	0,294763	-3,776124	1,650731	0,056133	-0,037786	-0,545700	0,294763	-3,776124	1,650731
15:05:41,79	0,307953	3,252951	-0,175006	0,827010	0,319029	-0,968011	0,057169	-0,038322	-0,545207	3,244251	0,695933	1,661061	-0,589649	-3,015157	-1,763917	-17,445133	11,419824	14,234998	0,057169	-0,038322	-0,545207	0,235937	-3,791869	1,661061	0,057169	-0,038322	-0,545207	0,235937	-3,791869	1,661061
15:05:41,84	0,307953	3,252951	-0,175006	0,827010	0,319029	-0,968011	0,059417	-0,041426	-0,544683	3,432054	0,830781	1,670737	-0,592347	-3,015243	-1,763547	-17,471897	11,428488	14,230809	0,059417	-0,041426	-0,544683	0,180098	-3,833441	1,670737	0,059417	-0,041426	-0,544683	0,180098	-3,833441	1,670737
15:05:41,89	0,307953	3,252951	-0,175006	0,827010	0,319029	-0,968011	0,060840	-0,039132	-0,544313	3,306876	0,877288	1,666548	-0,589192	-3,009352	-1,760718	-17,456308	11,428176	14,222261	0,060840	-0,039132	-0,544313	0,235017	-3,898673	1,666548	0,060840	-0,039132	-0,544313	0,235017	-3,898673	1,666548
15:05:41,94	0,307953	3,252951	-0,175006	0,827010	0,319029	-0,968011	0,054161	-0,038920	-0,541483	3,303359	0,543647	1,658000	-0,591791	-3,008358	-1,762420	-17,468679	11,415734	14,216263	0,054161	-0,038920	-0,541483	0,248168	-3,708028	1,658000	0,054161	-0,038920	-0,541483	0,248168	-3,708028	1,658000
15:05:41,99	0,307953	3,252951	-0,175006	0,827010	0,319029	-0,968011	0,054600	-0,036171	-0,543186	3,143479	0,561977	1,652002	-0,590369	-3,010739	-1,761020	-17,419810	11,382384	14,222212	0,054600	-0,036171	-0,543186	0,304041	-3,724151	1,652002	0,054600	-0,036171	-0,543186	0,304041	-3,724151	1,652002
15:05:42,04	0,307953	3,252951	-0,175006	0,827010	0,319029	-0,968011	0,055951	-0,038594	-0,541786	3,264998	0,691204	1,657951	-0,590004	-3,014237	-1,758915	-17,478189	11,398473	14,193731	0,055951	-0,038594	-0,541786	0,235399	-3,700945	1,657951	0,055951	-0,038594	-0,541786	0,235399	-3,700945	1,657951
15:05:42,09	0,307953	3,252951	-0,175006	0,827010	0,319029	-0,968011	0,058798	-0,040659	-0,539680	3,357119	0,780630	1,629470	-0,592976	-3,013705	-1,762803	-17,487352	11,418057	14,206074	0,058798	-0,040659	-0,539680	0,165422	-3,834984	1,629470	0,058798	-0,040659	-0,539680	0,165422	-3,834984	1,629470
15:05:42,14	0,307953	3,252951	-0,175006	0,827010	0,319029	-0,968011	0,059823	-0,037818	-0,543569	3,221796	0,816225	1,641813	-0,587250	-3,012139	-1,759109	-17,478364	11,424951	14,201139	0,059823	-0,037818	-0,543569	0,253071	-3,879886	1,641813	0,059823	-0,037818	-0,543569	0,253071	-3,879886	1,641813
15:05:42,19	0,307953	3,252951	-0,175006	0,827010	0,319029	-0,968011	0,055603	-0,041994	-0,539875	3,449430	0,601137	1,636878	-0,592298	-3,013535	-1,759658	-17,446791	11,412265	14,227926	0,055603	-0,041994	-0,539875	0,152864	-3,763727	1,636878	0,055603	-0,041994	-0,539875	0,152864	-3,763727	1,636878
15:05:42,24	0,307953	3,252951	-0,175006	0,827010	0,319029	-0,968011	0,059337	-0,038320	-0,540424	3,263177	0,828991	1,663665	-0,588260	-3,012970	-1,759264	-17,484137	11,416511	14,253214	0,059337	-0,038320	-0,540424	0,255028	-3,828992	1,663665	0,059337	-0,038320	-0,540424	0,255028	-3,828992	1,663665
15:05:42,29	0,307953	3,252951	-0,175006	0,827010	0,319029	-0,968011	0,056828	-0,041535	-0,540030	3,415366	0,664064	1,688953	-0,588266	-3,011301	-1,759677	-17,470521	11,374190	14,223145	0,056828	-0,041535	-0,540030	0,154832	-3,796973	1,688953	0,056828	-0,041535	-0,540030	0,154832	-3,796973	1,688953
15:05:42,34	0,307953	3,252951	-0,175006	0,827010	0,319029	-0,968011	0,055386	-0,040695	-0,540442	3,341843	0,621989	1,658884	-0,592320	-3,010184	-1,758913	-17,454116	11,418555	14,208863	0,055386	-0,040695	-0,540442	0,147249	-3,725785	1,658884	0,055386	-0,040695	-0,540442	0,147249	-3,725785	1,658884
15:05:42,39	0,307953	3,252951	-0,175006	0,827010	0,319029	-0,968011	0,056446	-0,036626	-0,539679	3,176843	0,669149	1,644602	-0,590599	-3,012548	-1,760859	-17,470562	11,394487	14,199701	0,056446	-0,036626	-0,539679	0,301718	-3,761859	1,644602	0,056446	-0,036626	-0,539679	0,301718	-3,761859	1,644602
15:05:42,44	0,307953	3,252951	-0,175006	0,827010	0,319029	-0,968011	0,057633	-0,039299	-0,541624	3,286784	0,728648	1,635440	-0,587743	-3,013172	-1,757478	-17,478181	11,408353	14,211488	0,057633	-0,039299	-0,541624	0,201811	-3,795515	1,635440	0,057633	-0,039299	-0,541624	0,201811	-3,795515	1,635440
15:05:42,49	0,307953	3,252951	-0,175006	0,827010	0,319029	-0,968011	0,056745	-0,042084	-0,538243	3,439798	0,668938	1,647227	-0,594069	-3,010330	-1,757644	-17,446145	11,415178	14,214844	0,056745	-0,042084	-0,538243	0,136211	-3,785512	1,647227	0,056745	-0,042084	-0,538243	0,136211	-3,785512	1,647227
15:05:42,54	0,307953	3,252951	-0,175006	0,827010	0,319029	-0,968011	0,057447	-0,035185	-0,538409	3,102971	0,729775	1,650583	-0,586959	-3,009929	-1,756541	-17,418946	11,394851	14,231489	0,057447	-0,035185	-0,538409	0,340966	-3,779785	1,650583	0,057447	-0,035185	-0,538409	0,340966	-3,779785	1,650583
15:05:42,59	0,307953	3,252951	-0,175006	0,827010	0,319029	-0,968011	0,053544	-0,041142	-0,537307	3,408726	0,560577	1,667228	-0,593484	-3,012826	-1,757369	-17,466088	11,436974	14,188663	0,053544	-0,041142	-0,537307	0,179104	-3,642656	1,667228	0,053544	-0,041142	-0,537307	0,179104	-3,642656	1,667228
15:05:42,64	0,307953	3,252951	-0,175006	0,827010	0,319029	-0,968011	0,059316	-0,036940	-0,538135	3,203123	0,798817	1,624402	-0,585311	-3,009579	-1,755403	-17,473981	11,386952	14,226600	0,059316	-0,036940	-0,538135	0,303370	-3,857494	1,624402	0,059316	-0,036940	-0,538135	0,303370	-3,857494	1,624402
15:05:42,69	0,307953	3,252951	-0,175006	0,827010	0,319029	-0,968011	0,052418	-0,042394	-0,536169	3,439466	0,458270	1,662339	-0,588847	-3,009605	-1,758514	-17,468463	11,386504	14,227807	0,052418	-0,042394	-0,536169	0,111571	-3,656508	1,662339	0,052418	-0,042394	-0,536169	0,111571	-3,656508	1,662339
15:05:42,74	0,307953	3,252951	-0,175006	0,827010	0,319029	-0,968011	0,054208	-0,039344	-0,539280	3,283272	0,556382	1,663546	-0,588733	-3,010886	-1,757332	-17,428978	11,406033	14,217447	0,054208	-0,039344	-0,539280	0,194750	-3,698955	1,663546	0,054208	-0,039344	-0,539280	0,194750	-3,698955	1,663546
15:05:42,79	0,307953	3,252951	-0,175006	0,827010	0,319029	-0,968011	0,055261	-0,040084	-0,538098	3,358374	0,635548	1,653186	-0,589365	-3,012656	-1,756175	-17,453909	11,399078	14,211560	0,055261	-0,040084	-0,538098	0,211811	-3,702419	1,653186	0,055261	-0,040084	-0,538098	0,211811	-3,702419	1,653186
15:05:42,84	0,307953	3,252951	-0,175006	0,827010	0,319029	-0,968011	0,057108	-0,040421	-0,536941	3,357449	0,713518	1,647299	-0,588797	-3,013614	-1,755764	-17,464051	11,399796	14,240464	0,057108	-0,040421	-0,536941	0,184371	-3,769497	1,647299	0,057108	-0,040421	-0,536941	0,184371	-3,769497	1,647299
15:05:42,89	0,307953	3,252951	-0,175006	0,827010	0,319029	-0,968011	0,057655	-0,041392	-0,536530	3,403487	0,732801	1,676203	-0,587076	-3,011826	-1,754634	-17,489905	11,411232	14,216745	0,057655	-0,041392	-0,536530	0,154193	-3,793126	1,676203	0,057655	-0,041392	-0,536530	0,154193	-3,793126	1,676203
15:05:42,94	0,307953	3,252951	-0,175006	0,827010	0,319029	-0,968011	0,055246	-0,041989	-0,535399	3,431482	0,579401	1,652484	-0,590605	-3,012469	-1,755806	-17,492847	11,427081	14,212446	0,055246	-0,041989	-0,535399	0,135363	-3,757383	1,652484	0,055246	-0,041989	-0,535399	0,135363	-3,757383	1,652484
15:05:42,99	0,307953	3,252951	-0,175006	0,827010	0,319029	-0,968011	0,057567	-0,039254	-0,536572	3,301522	0,689623	1,648185	-0,592927	-3,011825	-1,755802	-17,478562	11,437613	14,217173	0,057567	-0,039254	-0,536572	0,220092	-3,829363	1,648185	0,057567	-0,039254	-0,536572	0,220092	-3,829363	1,648185
15:05:43,04	0,307953	3,252951	-0,175006	0,827010	0,319029	-0,968011	0,058170	-0,036920	-0,536568	3,196438	0,728113	1,652912	-0,587199	-3,008644	-1,754563	-17,443165	11,397856	14,213821	0,058170	-0,036920	-0,536568	0,298197	-3,838252	1,652912	0,058170	-0,036920	-0,536568	0,298197	-3,838252	1,652912
15:05:43,09	0,307953	3,252951	-0,175006	0,827010	0,319029	-0,968011	0,052551	-0,040291	-0,535329	3,354970	0,486463	1,649560	-0,588841	-3,015718	-1,756953	-17,484833	11,380385	14,211388	0,052551	-0,040291	-0,535329	0,192147	-3,638818	1,649560	0,052551	-0,040291	-0,535329	0,192147	-3,638818	1,649560
15:05:43,14	0,307953	3,252951	-0,175006	0,827010	0,319029	-0,968011	0,059499	-0,042406	-0,537718	3,428975	0,820395	1,647127	-0,593450	-3,014366	-1,753847	-17,455917	11,427449	14,205267	0,059499	-0,042406	-0,537718	0,100140	-3,850283	1,647127	0,059499	-0,042406	-0,537718	0,100140	-3,850283	1,647127
15:05:43,19	0,307953	3,252951	-0,175006	0,827010	0,319029	-0,968011	0,060633	-0,037738	-0,534613	3,241504	0,880864	1,641006	-0,587566	-3,012988	-1,755408	-17,444025	11,397634	14,186981	0,060633	-0,037738	-0,534613	0,279035	-3,878819	1,641006	0,060633	-0,037738	-0,534613	0,279035	-3,878819	1,641006
15:05:43,24	0,307953	3,252951	-0,175006	0,827010	0,319029	-0,968011	0,056497	-0,042145	-0,536173	3,450794	0,691006	1,622720	-0,588142	-3,012872	-1,753408	-17,426457	11,377721	14,252695	0,056497	-0,042145	-0,536173	0,142374	-3,744013	1,622720	0,056497	-0,042145	-0,536173	0,142374	-3,744013	1,622720
15:05:43,29	0,307953	3,252951	-0,175006	0,827010	0,319029	-0,968011	0,056685	-0,041589	-0,534173	3,413372	0,725931	1,688434	-0,590506	-3,009869	-1,756565	-17,435656	11,420411	14,217354	0,056685	-0,041589	-0,534173	0,148672	-3,723813	1,688434	0,056685	-0,041589	-0,534173	0,148672	-3,723813	1,688434
15:05:43,34	0,307953	3,252951	-0,175006	0,827010	0,319029	-0,968011	0,055266	-0,038039	-0,537331	3,261181	0,622875	1,653093	-0,590510	-3,012611	-1,754220	-17,448068	11,420647	14,225345	0,055266	-0,038039	-0,537331	0,275098	-3,715543	1,653093	0,055266	-0,038039	-0,537331	0,275098	-3,715543	1,653093
15:05:43,39	0,307953	3,252951	-0,175006	0,827010	0,319029	-0,968011	0,057643	-0,039408	-0,534986	3,326328	0,735583	1,661084	-0,588206	-3,012618	-1,752269	-17,478003	11,433699	14,249507	0,057643	-0,039408	-0,534986	0,232839	-3,789386	1,661084	0,057643	-0,039408	-0,534986	0,232839	-3,789386	1,661084
15:05:43,44	0,307953	3,252951	-0,175006	0,827010	0,319029	-0,968011	0,056497	-0,041406	-0,533035	3,426589	0,643530	1,685246	-0,593512	-3,012196	-1,754997	-17,474629	11,437107	14,250387	0,056497	-0,041406	-0,533035	0,176212	-3,791462	1,685246	0,056497	-0,041406	-0,533035	0,176212	-3,791462	1,685246
15:05:43,49	0,307953	3,252951	-0,175006	0,827010	0,319029	-0,968011	0,058784	-0,036600	-0,535763	3,181312	0,763697	1,686126	-0,585309	-3,010854	-1,753457	-17,485473	11,403304	14,230714	0,058784	-0,036600	-0,535763	0,308212	-3,850863	1,686126	0,058784	-0,036600	-0,535763	0,308212	-3,850863	1,686126
15:05:43,54	0,307953	3,252951	-0,175006	0,827010	0,319029	-0,968011	0,053520	-0,043033	-0,534222	3,481107	0,497494	1,666453	-0,589388	-3,013242	-1,751881	-17,479314	11,425244	14,248716	0,053520	-0,043033	-0,534222	0,103054	-3,703864	1,666453	0,053520	-0,043033	-0,534222	0,103054	-3,703864	1,666453
15:05:43,59	0,307953	3,252951	-0,175006	0,827010	0,319029	-0,968011	0,057628	-0,040694	-0,532646	3,381606	0,705456	1,684455	-0,591078	-3,008867	-1,755802	-17,431029	11,429477	14,202647	0,057628	-0,040694	-0,532646	0,187093	-3,818352	1,684455	0,057628	-0,040694	-0,532646	0,187093	-3,818352	1,684455
15:05:43,64	0,307953	3,252951	-0,175006	0,827010	0,319029	-0,968011	0,054684	-0,037044	-0,536567	3,219572	0,592063	1,638386	-0,590542	-3,010153	-1,751135	-17,459249	11,407605	14,213834	0,054684	-0,037044	-0,536567	0,311648	-3,700635	1,638386	0,054684	-0,037044	-0,536567	0,311648	-3,700635	1,638386
15:05:43,69	0,307953	3,252951	-0,175006	0,827010	0,319029	-0,968011	0,055530	-0,038150	-0,531901	3,244078	0,622528	1,649573	-0,591254	-3,014413	-1,753098	-17,524060	11,403962	14,205132	0,055530	-0,038150	-0,531901	0,249265	-3,736545	1,649573	0,055530	-0,038150	-0,531901	0,249265	-3,736545	1,649573
15:05:43,74	0,307953	3,252951	-0,175006	0,827010	0,319029	-0,968011	0,059575	-0,039664	-0,533863	3,287201	0,778576	1,640871	-0,590512	-3,011946	-1,751139	-17,461890	11,436873	14,200005	0,059575	-0,039664	-0,533863	0,173605	-3,898051	1,640871	0,059575	-0,039664	-0,533863	0,173605	-3,898051	1,640871
15:05:43,79	0,307953	3,252951	-0,175006	0,827010	0,319029	-0,968011	0,057067	-0,039073	-0,531905	3,316077	0,685563	1,635744	-0,590001	-3,008218	-1,752726	-17,484611	11,430732	14,191958	0,057067	-0,039073	-0,531905	0,248844	-3,794213	1,635744	0,057067	-0,039073	-0,531905	0,248844	-3,794213	1,635744
15:05:43,84	0,307953	3,252951	-0,175006	0,827010	0,319029	-0,968011	0,053584	-0,037651	-0,533492	3,225456	0,487812	1,627697	-0,591149	-3,014049	-1,751140	-17,471102	11,381249	14,193051	0,053584	-0,037651	-0,533492	0,269847	-3,718505	1,627697	0,053584	-0,037651	-0,533492	0,269847	-3,718505	1,627697
15:05:43,89	0,307953	3,252951	-0,175006	0,827010	0,319029	-0,968011	0,059207	-0,039573	-0,531906	3,289298	0,816675	1,628790	-0,589361	-3,011326	-1,753467	-17,459100	11,412041	14,205733	0,059207	-0,039573	-0,531906	0,182817	-3,831088	1,628790	0,059207	-0,039573	-0,531906	0,182817	-3,831088	1,628790
15:05:43,94	0,307953	3,252951	-0,175006	0,827010	0,319029	-0,968011	0,055955	-0,039760	-0,534232	3,331688	0,642576	1,641472	-0,584584	-3,013196	-1,751824	-17,501628	11,396893	14,200388	0,055955	-0,039760	-0,534232	0,210529	-3,749915	1,641472	0,055955	-0,039760	-0,534232	0,210529	-3,749915	1,641472
15:05:43,99	0,307953	3,252951	-0,175006	0,827010	0,319029	-0,968011	0,055186	-0,044831	-0,532589	3,561016	0,573336	1,636127	-0,587078	-3,009882	-1,751524	-17,492292	11,417715	14,229908	0,055186	-0,044831	-0,532589	0,041755	-3,758795	1,636127	0,055186	-0,044831	-0,532589	0,041755	-3,758795	1,636127
15:05:44,04	0,307953	3,252951	-0,175006	0,827010	0,319029	-0,968011	0,053563	-0,041015	-0,532289	3,385262	0,486574	1,665647	-0,588738	-3,012466	-1,749962	-17,452776	11,409552	14,203394	0,053563	-0,041015	-0,532289	0,165591	-3,718091	1,665647	0,053563	-0,041015	-0,532289	0,165591	-3,718091	1,665647
15:05:44,09	0,307953	3,252951	-0,175006	0,827010	0,319029	-0,968011	0,056631	-0,040869	-0,530727	3,390351	0,684447	1,639133	-0,590043	-3,010385	-1,751925	-17,500078	11,408226	14,219651	0,056631	-0,040869	-0,530727	0,182153	-3,761107	1,639133	0,056631	-0,040869	-0,530727	0,182153	-3,761107	1,639133
15:05:44,14	0,307953	3,252951	-0,175006	0,827010	0,319029	-0,968011	0,055482	-0,038699	-0,532691	3,252705	0,584361	1,655390	-0,590002	-3,012442	-1,750370	-17,492341	11,411598	14,203900	0,055482	-0,038699	-0,532691	0,214861	-3,770941	1,655390	0,055482	-0,038699	-0,532691	0,214861	-3,770941	1,655390
15:05:44,19	0,307953	3,252951	-0,175006	0,827010	0,319029	-0,968011	0,057242	-0,039763	-0,531136	3,314837	0,680940	1,639639	-0,587045	-3,009874	-1,750741	-17,480919	11,424216	14,229530	0,057242	-0,039763	-0,531136	0,193447	-3,812589	1,639639	0,057242	-0,039763	-0,531136	0,193447	-3,812589	1,639639
15:05:44,24	0,307953	3,252951	-0,175006	0,827010	0,319029	-0,968011	0,053540	-0,041039	-0,531507	3,397857	0,492005	1,665269	-0,588842	-3,015411	-1,751528	-17,517549	11,445390	14,210551	0,053540	-0,041039	-0,531507	0,176257	-3,710897	1,665269	0,053540	-0,041039	-0,531507	0,176257	-3,710897	1,665269
15:05:44,29	0,307953	3,252951	-0,175006	0,827010	0,319029	-0,968011	0,059233	-0,042252	-0,532294	3,460915	0,745729	1,646290	-0,585867	-3,014176	-1,748017	-17,488858	11,393279	14,211993	0,059233	-0,042252	-0,532294	0,144155	-3,904070	1,646290	0,059233	-0,042252	-0,532294	0,144155	-3,904070	1,646290
15:05:44,34	0,307953	3,252951	-0,175006	0,827010	0,319029	-0,968011	0,056676	-0,044211	-0,528782	3,531989	0,663686	1,647732	-0,590567	-3,012719	-1,748035	-17,493607	11,433784	14,207909	0,056676	-0,044211	-0,528782	0,061462	-3,785415	1,647732	0,056676	-0,044211	-0,528782	0,061462	-3,785415	1,647732
15:05:44,39	0,307953	3,252951	-0,175006	0,827010	0,319029	-0,968011	0,057765	-0,039412	-0,528801	3,315179	0,695916	1,643648	-0,585212	-3,010944	-1,751531	-17,451664	11,409760	14,185799	0,057765	-0,039412	-0,528801	0,221323	-3,838623	1,643648	0,057765	-0,039412	-0,528801	0,221323	-3,838623	1,643648
15:05:44,44	0,307953	3,252951	-0,175006	0,827010	0,319029	-0,968011	0,053550	-0,043162	-0,532296	3,510345	0,525095	1,621538	-0,588772	-3,010424	-1,751903	-17,454913	11,402925	14,219218	0,053550	-0,043162	-0,532296	0,122114	-3,678602	1,621538	0,053550	-0,043162	-0,532296	0,122114	-3,678602	1,621538
15:05:44,49	0,307953	3,252951	-0,175006	0,827010	0,319029	-0,968011	0,054879	-0,039819	-0,532669	3,328946	0,594804	1,654957	-0,588790	-3,011274	-1,747650	-17,475481	11,399817	14,197231	0,054879	-0,039819	-0,532669	0,203169	-3,713215	1,654957	0,054879	-0,039819	-0,532669	0,203169	-3,713215	1,654957
15:05:44,54	0,307953	3,252951	-0,175006	0,827010	0,319029	-0,968011	0,055625	-0,040228	-0,528415	3,337252	0,617305	1,632970	-0,591228	-3,013895	-1,747645	-17,521507	11,410592	14,221462	0,055625	-0,040228	-0,528415	0,179348	-3,749227	1,632970	0,055625	-0,040228	-0,528415	0,179348	-3,749227	1,632970
15:05:44,59	0,307953	3,252951	-0,175006	0,827010	0,319029	-0,968011	0,059114	-0,039427	-0,528410	3,281927	0,753507	1,657201	-0,589392	-3,012713	-1,748033	-17,493590	11,428500	14,207942	0,059114	-0,039427	-0,528410	0,186888	-3,886942	1,657201	0,059114	-0,039427	-0,528410	0,186888	-3,886942	1,657201
15:05:44,64	0,307953	3,252951	-0,175006	0,827010	0,319029	-0,968011	0,057172	-0,040426	-0,528799	3,363324	0,667754	1,643681	-0,588220	-3,011995	-1,746855	-17,496056	11,432970	14,227084	0,057172	-0,040426	-0,528799	0,189893	-3,820261	1,643681	0,057172	-0,040426	-0,528799	0,189893	-3,820261	1,643681
15:05:44,69	0,307953	3,252951	-0,175006	0,827010	0,319029	-0,968011	0,055964	-0,041082	-0,527621	3,400076	0,600576	1,662823	-0,590558	-3,013617	-1,747654	-17,486119	11,407863	14,187258	0,055964	-0,041082	-0,527621	0,175145	-3,792624	1,662823	0,055964	-0,041082	-0,527621	0,175145	-3,792624	1,662823
15:05:44,74	0,307953	3,252951	-0,175006	0,827010	0,319029	-0,968011	0,058538	-0,039868	-0,528420	3,320200	0,755566	1,622997	-0,587594	-3,010260	-1,748436	-17,476809	11,436605	14,189569	0,058538	-0,039868	-0,528420	0,190527	-3,839667	1,622997	0,058538	-0,039868	-0,528420	0,190527	-3,839667	1,622997
15:05:44,79	0,307953	3,252951	-0,175006	0,827010	0,319029	-0,968011	0,054149	-0,040757	-0,529202	3,395950	0,521006	1,625308	-0,588112	-3,008470	-1,748791	-17,440523	11,455392	14,224106	0,054149	-0,040757	-0,529202	0,196527	-3,729654	1,625308	0,054149	-0,040757	-0,529202	0,196527	-3,729654	1,625308
15:05:44,84	0,307953	3,252951	-0,175006	0,827010	0,319029	-0,968011	0,052857	-0,039413	-0,529556	3,360495	0,475885	1,659845	-0,589385	-3,012097	-1,744161	-17,501953	11,441528	14,196492	0,052857	-0,039413	-0,529556	0,266546	-3,673403	1,659845	0,052857	-0,039413	-0,529556	0,266546	-3,673403	1,659845
15:05:44,89	0,307953	3,252951	-0,175006	0,827010	0,319029	-0,968011	0,056635	-0,040124	-0,524927	3,354731	0,626051	1,632231	-0,589406	-3,012083	-1,747246	-17,496386	11,425275	14,226860	0,056635	-0,040124	-0,524927	0,204990	-3,819776	1,632231	0,056635	-0,040124	-0,524927	0,204990	-3,819776	1,632231
15:05:44,94	0,307953	3,252951	-0,175006	0,827010	0,319029	-0,968011	0,056633	-0,040099	-0,528011	3,342138	0,638933	1,662599	-0,591113	-3,013704	-1,746485	-17,486703	11,449468	14,192621	0,056633	-0,040099	-0,528011	0,194362	-3,806795	1,662599	0,056633	-0,040099	-0,528011	0,194362	-3,806795	1,662599
15:05:44,99	0,307953	3,252951	-0,175006	0,827010	0,319029	-0,968011	0,058891	-0,039431	-0,527251	3,333212	0,752624	1,628360	-0,589400	-3,008786	-1,747670	-17,486910	11,421776	14,193483	0,058891	-0,039431	-0,527251	0,237849	-3,870334	1,628360	0,058891	-0,039431	-0,527251	0,237849	-3,870334	1,628360
15:05:45,04	0,307953	3,252951	-0,175006	0,827010	0,319029	-0,968011	0,053775	-0,038456	-0,528435	3,258399	0,500271	1,629222	-0,587093	-3,013347	-1,745703	-17,524818	11,427790	14,216816	0,053775	-0,038456	-0,528435	0,239615	-3,721100	1,629222	0,053775	-0,038456	-0,528435	0,239615	-3,721100	1,629222
15:05:45,09	0,307953	3,252951	-0,175006	0,827010	0,319029	-0,968011	0,056572	-0,042735	-0,526468	3,467160	0,609836	1,652555	-0,588195	-3,009826	-1,748411	-17,480677	11,449018	14,228713	0,056572	-0,042735	-0,526468	0,112475	-3,831035	1,652555	0,056572	-0,042735	-0,526468	0,112475	-3,831035	1,652555
15:05:45,14	0,307953	3,252951	-0,175006	0,827010	0,319029	-0,968011	0,054073	-0,040020	-0,529177	3,366425	0,507505	1,664452	-0,587624	-3,012340	-1,747611	-17,486364	11,423869	14,246585	0,054073	-0,040020	-0,529177	0,224882	-3,737200	1,664452	0,054073	-0,040020	-0,529177	0,224882	-3,737200	1,664452
15:05:45,19	0,307953	3,252951	-0,175006	0,827010	0,319029	-0,968011	0,055965	-0,041771	-0,528377	3,432888	0,613553	1,682324	-0,589331	-3,011595	-1,746473	-17,459946	11,412239	14,201457	0,055965	-0,041771	-0,528377	0,153840	-3,779696	1,682324	0,055965	-0,041771	-0,528377	0,153840	-3,779696	1,682324
15:05:45,24	0,307953	3,252951	-0,175006	0,827010	0,319029	-0,968011	0,056173	-0,039920	-0,527238	3,339775	0,653090	1,637196	-0,589310	-3,009208	-1,746082	-17,460742	11,464032	14,217781	0,056173	-0,039920	-0,527238	0,206028	-3,756529	1,637196	0,056173	-0,039920	-0,527238	0,206028	-3,756529	1,637196
15:05:45,29	0,307953	3,252951	-0,175006	0,827010	0,319029	-0,968011	0,054096	-0,038745	-0,526848	3,323116	0,518452	1,653519	-0,591684	-3,013433	-1,746075	-17,474137	11,445652	14,216287	0,054096	-0,038745	-0,526848	0,281630	-3,728049	1,653519	0,054096	-0,038745	-0,526848	0,281630	-3,728049	1,653519
15:05:45,34	0,307953	3,252951	-0,175006	0,827010	0,319029	-0,968011	0,058941	-0,038801	-0,526840	3,303408	0,768029	1,652026	-0,591168	-3,009891	-1,746105	-17,491853	11,423343	14,206698	0,058941	-0,038801	-0,526840	0,257534	-3,858877	1,652026	0,058941	-0,038801	-0,526840	0,257534	-3,858877	1,652026
15:05:45,39	0,307953	3,252951	-0,175006	0,827010	0,319029	-0,968011	0,055616	-0,037478	-0,526870	3,206415	0,590912	1,642437	-0,588182	-3,010733	-1,748042	-17,473188	11,423073	14,193531	0,055616	-0,037478	-0,526870	0,264424	-3,774938	1,642437	0,055616	-0,037478	-0,526870	0,264424	-3,774938	1,642437
15:05:45,44	0,307953	3,252951	-0,175006	0,827010	0,319029	-0,968011	0,054853	-0,040484	-0,528807	3,371861	0,567527	1,629270	-0,591704	-3,008677	-1,745339	-17,480771	11,461585	14,192895	0,054853	-0,040484	-0,528807	0,193845	-3,738414	1,629270	0,054853	-0,040484	-0,528807	0,193845	-3,738414	1,629270
15:05:45,49	0,307953	3,252951	-0,175006	0,827010	0,319029	-0,968011	0,054833	-0,036406	-0,526104	3,189344	0,540676	1,628634	-0,589935	-3,012536	-1,747251	-17,469962	11,418161	14,201980	0,054833	-0,036406	-0,526104	0,331484	-3,763713	1,628634	0,054833	-0,036406	-0,526104	0,331484	-3,763713	1,628634
15:05:45,54	0,307953	3,252951	-0,175006	0,827010	0,319029	-0,968011	0,057290	-0,039868	-0,528017	3,337151	0,699527	1,637719	-0,588785	-3,009667	-1,746099	-17,485364	11,441951	14,207669	0,057290	-0,039868	-0,528017	0,207547	-3,797759	1,637719	0,057290	-0,039868	-0,528017	0,207547	-3,797759	1,637719
15:05:45,59	0,307953	3,252951	-0,175006	0,827010	0,319029	-0,968011	0,054230	-0,039429	-0,526864	3,327241	0,515163	1,643408	-0,589931	-3,008416	-1,746077	-17,462658	11,437464	14,231492	0,054230	-0,039429	-0,526864	0,232075	-3,741896	1,643408	0,054230	-0,039429	-0,526864	0,232075	-3,741896	1,643408
15:05:45,64	0,307953	3,252951	-0,175006	0,827010	0,319029	-0,968011	0,053720	-0,037811	-0,526843	3,250568	0,510542	1,667231	-0,588197	-3,012218	-1,743366	-17,491105	11,423318	14,210036	0,053720	-0,037811	-0,526843	0,282421	-3,706470	1,667231	0,053720	-0,037811	-0,526843	0,282421	-3,706470	1,667231
15:05:45,69	0,307953	3,252951	-0,175006	0,827010	0,319029	-0,968011	0,056146	-0,041214	-0,524132	3,401038	0,619114	1,645775	-0,588222	-3,010654	-1,746476	-17,495591	11,436140	14,222303	0,056146	-0,041214	-0,524132	0,165772	-3,788313	1,645775	0,056146	-0,041214	-0,524132	0,165772	-3,788313	1,645775
15:05:45,74	0,307953	3,252951	-0,175006	0,827010	0,319029	-0,968011	0,054804	-0,040410	-0,527241	3,368123	0,539039	1,658042	-0,588739	-3,008519	-1,743766	-17,462921	11,432199	14,201039	0,054804	-0,040410	-0,527241	0,195923	-3,763049	1,658042	0,054804	-0,040410	-0,527241	0,195923	-3,763049	1,658042
15:05:45,79	0,307953	3,252951	-0,175006	0,827010	0,319029	-0,968011	0,053214	-0,038895	-0,524532	3,302239	0,486627	1,636778	-0,586481	-3,011255	-1,745703	-17,498077	11,395821	14,211088	0,053214	-0,038895	-0,524532	0,249007	-3,690653	1,636778	0,053214	-0,038895	-0,524532	0,249007	-3,690653	1,636778
15:05:45,84	0,307953	3,252951	-0,175006	0,827010	0,319029	-0,968011	0,054453	-0,042218	-0,526468	3,425995	0,538837	1,646827	-0,589967	-3,009240	-1,743028	-17,494370	11,434258	14,166744	0,054453	-0,042218	-0,526468	0,111843	-3,735763	1,646827	0,054453	-0,042218	-0,526468	0,111843	-3,735763	1,646827
15:05:45,89	0,307953	3,252951	-0,175006	0,827010	0,319029	-0,968011	0,054452	-0,038192	-0,523793	3,251748	0,522753	1,602483	-0,585240	-3,012570	-1,744880	-17,470179	11,397162	14,244279	0,054452	-0,038192	-0,523793	0,253691	-3,751732	1,602483	0,054452	-0,038192	-0,523793	0,253691	-3,751732	1,602483
15:05:45,94	0,307953	3,252951	-0,175006	0,827010	0,319029	-0,968011	0,054972	-0,043951	-0,525646	3,531177	0,589267	1,680018	-0,591740	-3,012933	-1,742577	-17,500017	11,436029	14,233562	0,054972	-0,043951	-0,525646	0,081051	-3,726002	1,680018	0,054972	-0,043951	-0,525646	0,081051	-3,726002	1,680018
15:05:45,99	0,307953	3,252951	-0,175006	0,827010	0,319029	-0,968011	0,058537	-0,038503	-0,523343	3,266646	0,729382	1,669301	-0,592881	-3,015540	-1,745273	-17,483707	11,438154	14,244209	0,058537	-0,038503	-0,523343	0,244152	-3,865753	1,669301	0,058537	-0,038503	-0,523343	0,244152	-3,865753	1,669301
15:05:46,04	0,307953	3,252951	-0,175006	0,827010	0,319029	-0,968011	0,061364	-0,038818	-0,526038	3,293033	0,889482	1,679948	-0,589303	-3,008765	-1,745322	-17,452790	11,441281	14,192349	0,061364	-0,038818	-0,526038	0,245793	-3,927623	1,679948	0,061364	-0,038818	-0,526038	0,245793	-3,927623	1,679948
15:05:46,09	0,307953	3,252951	-0,175006	0,827010	0,319029	-0,968011	0,053708	-0,038530	-0,526088	3,296184	0,516564	1,628088	-0,587595	-3,013988	-1,744135	-17,482103	11,404527	14,204806	0,053708	-0,038530	-0,526088	0,271613	-3,699518	1,628088	0,053708	-0,038530	-0,526088	0,271613	-3,699518	1,628088
15:05:46,14	0,307953	3,252951	-0,175006	0,827010	0,319029	-0,968011	0,057377	-0,042620	-0,524901	3,462411	0,700345	1,640545	-0,587639	-3,012770	-1,743750	-17,493468	11,388273	14,214031	0,057377	-0,042620	-0,524901	0,116724	-3,803757	1,640545	0,057377	-0,042620	-0,524901	0,116724	-3,803757	1,640545
15:05:46,19	0,307953	3,252951	-0,175006	0,827010	0,319029	-0,968011	0,056345	-0,041973	-0,524515	3,409002	0,644951	1,649770	-0,590032	-3,011827	-1,741851	-17,534589	11,444221	14,190591	0,056345	-0,041973	-0,524515	0,114114	-3,778116	1,649770	0,056345	-0,041973	-0,524515	0,114114	-3,778116	1,649770
15:05:46,24	0,307953	3,252951	-0,175006	0,827010	0,319029	-0,968011	0,056725	-0,039429	-0,522616	3,304579	0,601125	1,626330	-0,588147	-3,010729	-1,742580	-17,473127	11,449209	14,220122	0,056725	-0,039429	-0,522616	0,209436	-3,851772	1,626330	0,056725	-0,039429	-0,522616	0,209436	-3,851772	1,626330
15:05:46,29	0,307953	3,252951	-0,175006	0,827010	0,319029	-0,968011	0,054831	-0,040513	-0,523345	3,396009	0,553405	1,655861	-0,589938	-3,007342	-1,744529	-17,457503	11,411487	14,224978	0,054831	-0,040513	-0,523345	0,215755	-3,750865	1,655861	0,054831	-0,040513	-0,523345	0,215755	-3,750865	1,655861
15:05:46,34	0,307953	3,252951	-0,175006	0,827010	0,319029	-0,968011	0,052794	-0,037269	-0,525295	3,202450	0,479832	1,660717	-0,590479	-3,011767	-1,743010	-17,460383	11,417551	14,155695	0,052794	-0,037269	-0,525295	0,276873	-3,664473	1,660717	0,052794	-0,037269	-0,525295	0,276873	-3,664473	1,660717
15:05:46,39	0,307953	3,252951	-0,175006	0,827010	0,319029	-0,968011	0,056896	-0,039012	-0,523775	3,296920	0,687625	1,591434	-0,592308	-3,005940	-1,744547	-17,468132	11,431702	14,220698	0,056896	-0,039012	-0,523775	0,234482	-3,778710	1,591434	0,056896	-0,039012	-0,523775	0,234482	-3,778710	1,591434
15:05:46,44	0,307953	3,252951	-0,175006	0,827010	0,319029	-0,968011	0,052764	-0,034514	-0,525313	3,071408	0,458995	1,656437	-0,589296	-3,008912	-1,742966	-17,447701	11,431666	14,219605	0,052764	-0,034514	-0,525313	0,362058	-3,683008	1,656437	0,052764	-0,034514	-0,525313	0,362058	-3,683008	1,656437
15:05:46,49	0,307953	3,252951	-0,175006	0,827010	0,319029	-0,968011	0,056801	-0,039492	-0,523375	3,302121	0,627534	1,640625	-0,590026	-3,016455	-1,743380	-17,538786	11,441216	14,200473	0,056801	-0,039492	-0,523375	0,202000	-3,831325	1,640625	0,056801	-0,039492	-0,523375	0,202000	-3,831325	1,640625
15:05:46,54	0,307953	3,252951	-0,175006	0,827010	0,319029	-0,968011	0,060730	-0,041748	-0,524145	3,420481	0,807251	1,636212	-0,592322	-3,009161	-1,741047	-17,499835	11,461186	14,224204	0,060730	-0,041748	-0,524145	0,143273	-3,960036	1,636212	0,060730	-0,041748	-0,524145	0,143273	-3,960036	1,636212
15:05:46,59	0,307953	3,252951	-0,175006	0,827010	0,319029	-0,968011	0,055561	-0,036113	-0,521812	3,164213	0,562214	1,659943	-0,588265	-3,011057	-1,742973	-17,508385	11,397363	14,233529	0,055561	-0,036113	-0,521812	0,329380	-3,799313	1,659943	0,055561	-0,036113	-0,521812	0,329380	-3,799313	1,659943
15:05:46,64	0,307953	3,252951	-0,175006	0,827010	0,319029	-0,968011	0,055174	-0,040575	-0,523739	3,336693	0,566606	1,669268	-0,592349	-3,011826	-1,743776	-17,511995	11,448265	14,205795	0,055174	-0,040575	-0,523739	0,151589	-3,764554	1,669268	0,055174	-0,040575	-0,523739	0,151589	-3,764554	1,669268
15:05:46,69	0,307953	3,252951	-0,175006	0,827010	0,319029	-0,968011	0,057882	-0,037421	-0,524541	3,215006	0,678849	1,641534	-0,585165	-3,014627	-1,739838	-17,462323	11,420061	14,212501	0,057882	-0,037421	-0,524541	0,277425	-3,864895	1,641534	0,057882	-0,037421	-0,524541	0,277425	-3,864895	1,641534
15:05:46,74	0,307953	3,252951	-0,175006	0,827010	0,319029	-0,968011	0,056716	-0,045044	-0,520604	3,611784	0,675308	1,648240	-0,588191	-3,011594	-1,742199	-17,488214	11,423320	14,214235	0,056716	-0,045044	-0,520604	0,075840	-3,776864	1,648240	0,056716	-0,045044	-0,520604	0,075840	-3,776864	1,648240
15:05:46,79	0,307953	3,252951	-0,175006	0,827010	0,319029	-0,968011	0,055603	-0,040907	-0,522964	3,386565	0,593380	1,649974	-0,588210	-3,011661	-1,742201	-17,494128	11,413596	14,213972	0,055603	-0,040907	-0,522964	0,175332	-3,771420	1,649974	0,055603	-0,040907	-0,522964	0,175332	-3,771420	1,649974
15:05:46,84	0,307953	3,252951	-0,175006	0,827010	0,319029	-0,968011	0,055670	-0,040924	-0,522967	3,376045	0,596638	1,649711	-0,590583	-3,007784	-1,743395	-17,487655	11,404427	14,199968	0,055670	-0,040924	-0,522967	0,163518	-3,773473	1,649711	0,055670	-0,040924	-0,522967	0,163518	-3,773473	1,649711
15:05:46,89	0,307953	3,252951	-0,175006	0,827010	0,319029	-0,968011	0,053499	-0,036931	-0,524161	3,163690	0,493921	1,635707	-0,590512	-3,008770	-1,743756	-17,469837	11,449904	14,220708	0,053499	-0,036931	-0,524161	0,264636	-3,705744	1,635707	0,053499	-0,036931	-0,524161	0,264636	-3,705744	1,635707
15:05:46,94	0,307953	3,252951	-0,175006	0,827010	0,319029	-0,968011	0,054317	-0,037485	-0,524521	3,240806	0,529147	1,656447	-0,588194	-3,010379	-1,741781	-17,477007	11,407104	14,252287	0,054317	-0,037485	-0,524521	0,298240	-3,734726	1,656447	0,054317	-0,037485	-0,524521	0,298240	-3,734726	1,656447
15:05:46,99	0,307953	3,252951	-0,175006	0,827010	0,319029	-0,968011	0,054552	-0,040297	-0,522547	3,346374	0,556546	1,688026	-0,586456	-3,010670	-1,740263	-17,500896	11,412155	14,213267	0,054552	-0,040297	-0,522547	0,183074	-3,725757	1,688026	0,054552	-0,040297	-0,522547	0,183074	-3,725757	1,688026
15:05:47,04	0,307953	3,252951	-0,175006	0,827010	0,319029	-0,968011	0,053934	-0,041947	-0,521029	3,424632	0,501230	1,649006	-0,589405	-3,009624	-1,740674	-17,507449	11,431760	14,199322	0,053934	-0,041947	-0,521029	0,131765	-3,732612	1,649006	0,053934	-0,041947	-0,521029	0,131765	-3,732612	1,649006
15:05:47,09	0,307953	3,252951	-0,175006	0,827010	0,319029	-0,968011	0,054503	-0,038871	-0,521440	3,278363	0,515339	1,635061	-0,591718	-3,013121	-1,740265	-17,494925	11,426320	14,202697	0,054503	-0,038871	-0,521440	0,226990	-3,763168	1,635061	0,054503	-0,038871	-0,521440	0,226990	-3,763168	1,635061
15:05:47,14	0,307953	3,252951	-0,175006	0,827010	0,319029	-0,968011	0,058689	-0,038616	-0,521031	3,266676	0,746539	1,638436	-0,589359	-3,011368	-1,742192	-17,493064	11,457806	14,229752	0,058689	-0,038616	-0,521031	0,235287	-3,860510	1,638436	0,058689	-0,038616	-0,521031	0,235287	-3,860510	1,638436
15:05:47,19	0,307953	3,252951	-0,175006	0,827010	0,319029	-0,968011	0,055990	-0,039783	-0,522957	3,355519	0,592095	1,665491	-0,591117	-3,010658	-1,741039	-17,483849	11,436504	14,213540	0,055990	-0,039783	-0,522957	0,232580	-3,803136	1,665491	0,055990	-0,039783	-0,522957	0,232580	-3,803136	1,665491
15:05:47,24	0,307953	3,252951	-0,175006	0,827010	0,319029	-0,968011	0,056255	-0,037905	-0,521805	3,244030	0,624495	1,649279	-0,587649	-3,010001	-1,740643	-17,503569	11,414181	14,232864	0,056255	-0,037905	-0,521805	0,268502	-3,791522	1,649279	0,056255	-0,037905	-0,521805	0,268502	-3,791522	1,649279
15:05:47,29	0,307953	3,252951	-0,175006	0,827010	0,319029	-0,968011	0,053952	-0,040580	-0,521408	3,353954	0,498819	1,668603	-0,589378	-3,008119	-1,740257	-17,495159	11,454448	14,238658	0,053952	-0,040580	-0,521408	0,168414	-3,736407	1,668603	0,053952	-0,040580	-0,521408	0,168414	-3,736407	1,668603
15:05:47,34	0,307953	3,252951	-0,175006	0,827010	0,319029	-0,968011	0,053187	-0,038141	-0,521022	3,266205	0,446172	1,674397	-0,590001	-3,013259	-1,739883	-17,524049	11,441136	14,208360	0,053187	-0,038141	-0,521022	0,272123	-3,728976	1,674397	0,053187	-0,038141	-0,521022	0,272123	-3,728976	1,674397
15:05:47,39	0,307953	3,252951	-0,175006	0,827010	0,319029	-0,968011	0,057949	-0,040172	-0,520648	3,345836	0,675447	1,644099	-0,589454	-3,013050	-1,739880	-17,534353	11,419044	14,217572	0,057949	-0,040172	-0,520648	0,192333	-3,873540	1,644099	0,057949	-0,040172	-0,520648	0,192333	-3,873540	1,644099
15:05:47,44	0,307953	3,252951	-0,175006	0,827010	0,319029	-0,968011	0,057495	-0,040541	-0,520646	3,340749	0,653952	1,653311	-0,589408	-3,010530	-1,741060	-17,500049	11,399357	14,193463	0,057495	-0,040541	-0,520646	0,158265	-3,859382	1,653311	0,057495	-0,040541	-0,520646	0,158265	-3,859382	1,653311
15:05:47,49	0,307953	3,252951	-0,175006	0,827010	0,319029	-0,968011	0,055290	-0,039321	-0,521825	3,277397	0,578838	1,629202	-0,587012	-3,012235	-1,738707	-17,502398	11,437621	14,207978	0,055290	-0,039321	-0,521825	0,190705	-3,761394	1,629202	0,055290	-0,039321	-0,521825	0,190705	-3,761394	1,629202
15:05:47,54	0,307953	3,252951	-0,175006	0,827010	0,319029	-0,968011	0,055568	-0,042248	-0,519473	3,461566	0,572143	1,643717	-0,589363	-3,012909	-1,741416	-17,494209	11,435194	14,218648	0,055568	-0,042248	-0,519473	0,145102	-3,789936	1,643717	0,055568	-0,042248	-0,519473	0,145102	-3,789936	1,643717
15:05:47,59	0,307953	3,252951	-0,175006	0,827010	0,319029	-0,968011	0,057327	-0,040549	-0,522182	3,375218	0,671924	1,654387	-0,588240	-3,013095	-1,739917	-17,523045	11,413662	14,159368	0,057327	-0,040549	-0,522182	0,192115	-3,828248	1,654387	0,057327	-0,040549	-0,522182	0,192115	-3,828248	1,654387
15:05:47,64	0,307953	3,252951	-0,175006	0,827010	0,319029	-0,968011	0,056927	-0,041615	-0,520683	3,397579	0,636928	1,595106	-0,586423	-3,013130	-1,741008	-17,495371	11,435014	14,238262	0,056927	-0,041615	-0,520683	0,130802	-3,831860	1,595106	0,056927	-0,041615	-0,520683	0,130802	-3,831860	1,595106
15:05:47,69	0,307953	3,252951	-0,175006	0,827010	0,319029	-0,968011	0,056048	-0,043206	-0,521774	3,512659	0,604509	1,674001	-0,589155	-3,013776	-1,741294	-17,499184	11,453267	14,206998	0,056048	-0,043206	-0,521774	0,120961	-3,795275	1,674001	0,056048	-0,043206	-0,521774	0,120961	-3,795275	1,674001
15:05:47,74	0,307953	3,252951	-0,175006	0,827010	0,319029	-0,968011	0,057975	-0,041163	-0,522060	3,420303	0,692256	1,642737	-0,593511	-3,010865	-1,737944	-17,507194	11,434200	14,211379	0,057975	-0,041163	-0,522060	0,189012	-3,858756	1,642737	0,057975	-0,041163	-0,522060	0,189012	-3,858756	1,642737
15:05:47,79	0,307953	3,252951	-0,175006	0,827010	0,319029	-0,968011	0,057631	-0,035935	-0,518710	3,127942	0,676967	1,647118	-0,584660	-3,010953	-1,738686	-17,490928	11,417288	14,232018	0,057631	-0,035935	-0,518710	0,307029	-3,847044	1,647118	0,057631	-0,035935	-0,518710	0,307029	-3,847044	1,647118
15:05:47,84	0,307953	3,252951	-0,175006	0,827010	0,319029	-0,968011	0,053282	-0,043644	-0,519451	3,522301	0,473383	1,667757	-0,589372	-3,009891	-1,736759	-17,491441	11,415701	14,225298	0,053282	-0,043644	-0,519451	0,096225	-3,709263	1,667757	0,053282	-0,043644	-0,519451	0,096225	-3,709263	1,667757
15:05:47,89	0,307953	3,252951	-0,175006	0,827010	0,319029	-0,968011	0,054718	-0,039033	-0,517524	3,280880	0,548387	1,661037	-0,588819	-3,013400	-1,737525	-17,518943	11,426238	14,235650	0,054718	-0,039033	-0,517524	0,216795	-3,746959	1,661037	0,054718	-0,039033	-0,517524	0,216795	-3,746959	1,661037
15:05:47,94	0,307953	3,252951	-0,175006	0,827010	0,319029	-0,968011	0,057480	-0,041266	-0,518291	3,392349	0,662955	1,671389	-0,587012	-3,011699	-1,735963	-17,499878	11,431230	14,240073	0,057480	-0,041266	-0,518291	0,153006	-3,849253	1,671389	0,057480	-0,041266	-0,518291	0,153006	-3,849253	1,671389
15:05:47,99	0,307953	3,252951	-0,175006	0,827010	0,319029	-0,968011	0,055104	-0,041981	-0,516728	3,443387	0,553391	1,675812	-0,589391	-3,013590	-1,740236	-17,508671	11,435309	14,242202	0,055104	-0,041981	-0,516728	0,147914	-3,772261	1,675812	0,055104	-0,041981	-0,516728	0,147914	-3,772261	1,675812
15:05:48,04	0,307953	3,252951	-0,175006	0,827010	0,319029	-0,968011	0,057931	-0,040865	-0,521002	3,384531	0,690768	1,677941	-0,588763	-3,011958	-1,740627	-17,484194	11,429296	14,232657	0,057931	-0,040865	-0,521002	0,176603	-3,856845	1,677941	0,057931	-0,040865	-0,521002	0,176603	-3,856845	1,677941
15:05:48,09	0,307953	3,252951	-0,175006	0,827010	0,319029	-0,968011	0,056203	-0,040593	-0,521393	3,377426	0,625115	1,668396	-0,587576	-3,007993	-1,739082	-17,471725	11,427068	14,232311	0,056203	-0,040593	-0,521393	0,190837	-3,786848	1,668396	0,056203	-0,040593	-0,521393	0,190837	-3,786848	1,668396
15:05:48,14	0,307953	3,252951	-0,175006	0,827010	0,319029	-0,968011	0,052176	-0,039639	-0,519848	3,332098	0,427593	1,668050	-0,591152	-3,012599	-1,737526	-17,515404	11,456226	14,241135	0,052176	-0,039639	-0,519848	0,220436	-3,668205	1,668050	0,052176	-0,039639	-0,519848	0,220436	-3,668205	1,668050
15:05:48,19	0,307953	3,252951	-0,175006	0,827010	0,319029	-0,968011	0,057953	-0,038846	-0,518292	3,294257	0,675627	1,676874	-0,588783	-3,012727	-1,739455	-17,493282	11,419659	14,241301	0,057953	-0,038846	-0,518292	0,244872	-3,873719	1,676874	0,057953	-0,038846	-0,518292	0,244872	-3,873719	1,676874
15:05:48,24	0,307953	3,252951	-0,175006	0,827010	0,319029	-0,968011	0,056880	-0,040961	-0,520221	3,383658	0,657240	1,677040	-0,591139	-3,011531	-1,737938	-17,498905	11,423659	14,206418	0,056880	-0,040961	-0,520221	0,168203	-3,807827	1,677040	0,056880	-0,040961	-0,520221	0,168203	-3,807827	1,677040
15:05:48,29	0,307953	3,252951	-0,175006	0,827010	0,319029	-0,968011	0,057022	-0,038322	-0,518704	3,247075	0,657781	1,642157	-0,590569	-3,011356	-1,738370	-17,532421	11,485814	14,170379	0,057022	-0,038322	-0,518704	0,238793	-3,818473	1,642157	0,057022	-0,038322	-0,518704	0,238793	-3,818473	1,642157
15:05:48,34	0,307953	3,252951	-0,175006	0,827010	0,319029	-0,968011	0,056585	-0,038729	-0,519135	3,305297	0,574944	1,606118	-0,584137	-3,012470	-1,739864	-17,526306	11,424438	14,228348	0,056585	-0,038729	-0,519135	0,265084	-3,866990	1,606118	0,056585	-0,038729	-0,519135	0,265084	-3,866990	1,606118
15:05:48,39	0,307953	3,252951	-0,175006	0,827010	0,319029	-0,968011	0,054334	-0,044856	-0,520629	3,573817	0,493867	1,664087	-0,586410	-3,013508	-1,737531	-17,490960	11,405887	14,206043	0,054334	-0,044856	-0,520629	0,052616	-3,771351	1,664087	0,054334	-0,044856	-0,520629	0,052616	-3,771351	1,664087
15:05:48,44	0,307953	3,252951	-0,175006	0,827010	0,319029	-0,968011	0,056369	-0,043406	-0,518296	3,500020	0,639586	1,641782	-0,588162	-3,011093	-1,736392	-17,491258	11,433134	14,186901	0,056369	-0,043406	-0,518296	0,092650	-3,785399	1,641782	0,056369	-0,043406	-0,518296	0,092650	-3,785399	1,641782
15:05:48,49	0,307953	3,252951	-0,175006	0,827010	0,319029	-0,968011	0,055154	-0,040682	-0,517158	3,381811	0,562490	1,622640	-0,589907	-3,012060	-1,737917	-17,478806	11,437873	14,216478	0,055154	-0,040682	-0,517158	0,188289	-3,767066	1,622640	0,055154	-0,040682	-0,517158	0,188289	-3,767066	1,622640
15:05:48,54	0,307953	3,252951	-0,175006	0,827010	0,319029	-0,968011	0,056864	-0,039654	-0,518683	3,338690	0,659869	1,652217	-0,586986	-3,012427	-1,736770	-17,491706	11,424681	14,191715	0,056864	-0,039654	-0,518683	0,225858	-3,803989	1,652217	0,056864	-0,039654	-0,518683	0,225858	-3,803989	1,652217
15:05:48,59	0,307953	3,252951	-0,175006	0,827010	0,319029	-0,968011	0,055722	-0,042367	-0,517535	3,461907	0,595865	1,627454	-0,592284	-3,009518	-1,734061	-17,495308	11,451632	14,205018	0,055722	-0,042367	-0,517535	0,136081	-3,778279	1,627454	0,055722	-0,042367	-0,517535	0,136081	-3,778279	1,627454
15:05:48,64	0,307953	3,252951	-0,175006	0,827010	0,319029	-0,968011	0,055851	-0,036324	-0,514826	3,169218	0,586009	1,640757	-0,587655	-3,010531	-1,737957	-17,528600	11,446669	14,198532	0,055851	-0,036324	-0,514826	0,317756	-3,798308	1,640757	0,055851	-0,036324	-0,514826	0,317756	-3,798308	1,640757
15:05:48,69	0,307953	3,252951	-0,175006	0,827010	0,319029	-0,968011	0,054413	-0,040840	-0,518723	3,383063	0,484890	1,634271	-0,588768	-3,010892	-1,736376	-17,490294	11,416344	14,210494	0,054413	-0,040840	-0,518723	0,177160	-3,786556	1,634271	0,054413	-0,040840	-0,518723	0,177160	-3,786556	1,634271
15:05:48,74	0,307953	3,252951	-0,175006	0,827010	0,319029	-0,968011	0,055283	-0,040056	-0,517141	3,335188	0,578437	1,646233	-0,589412	-3,008967	-1,736759	-17,515816	11,444881	14,245994	0,055283	-0,040056	-0,517141	0,190826	-3,761258	1,646233	0,055283	-0,040056	-0,517141	0,190826	-3,761258	1,646233
15:05:48,79	0,307953	3,252951	-0,175006	0,827010	0,319029	-0,968011	0,053938	-0,038536	-0,517524	3,268109	0,472150	1,681733	-0,592317	-3,012661	-1,736373	-17,515561	11,461519	14,225859	0,053938	-0,038536	-0,517524	0,243055	-3,762001	1,681733	0,053938	-0,038536	-0,517524	0,243055	-3,762001	1,681733
15:05:48,84	0,307953	3,252951	-0,175006	0,827010	0,319029	-0,968011	0,058589	-0,037867	-0,517139	3,247876	0,705913	1,661598	-0,587033	-3,013076	-1,739497	-17,506056	11,411671	14,188156	0,058589	-0,037867	-0,517139	0,275310	-3,893354	1,661598	0,058589	-0,037867	-0,517139	0,275310	-3,893354	1,661598
15:05:48,89	0,307953	3,252951	-0,175006	0,827010	0,319029	-0,968011	0,056307	-0,042651	-0,520263	3,458214	0,620389	1,623895	-0,590522	-3,011398	-1,737536	-17,504391	11,482677	14,227627	0,056307	-0,042651	-0,520263	0,110123	-3,799719	1,623895	0,056307	-0,042651	-0,520263	0,110123	-3,799719	1,623895
15:05:48,94	0,307953	3,252951	-0,175006	0,827010	0,319029	-0,968011	0,056598	-0,038790	-0,518301	3,319758	0,601449	1,663366	-0,587086	-3,007539	-1,736770	-17,526378	11,443961	14,241848	0,056598	-0,038790	-0,518301	0,274770	-3,841485	1,663366	0,056598	-0,038790	-0,518301	0,274770	-3,841485	1,663366
15:05:48,99	0,307953	3,252951	-0,175006	0,827010	0,319029	-0,968011	0,051538	-0,039836	-0,517535	3,329643	0,338663	1,677587	-0,587573	-3,010720	-1,737936	-17,483993	11,427201	14,197423	0,051538	-0,039836	-0,517535	0,202520	-3,707086	1,677587	0,051538	-0,039836	-0,517535	0,202520	-3,707086	1,677587
15:05:49,04	0,307953	3,252951	-0,175006	0,827010	0,319029	-0,968011	0,054537	-0,041006	-0,518702	3,397144	0,539663	1,633162	-0,589346	-3,012382	-1,735213	-17,502855	11,448288	14,205773	0,054537	-0,041006	-0,518702	0,178202	-3,741456	1,633162	0,054537	-0,041006	-0,518702	0,178202	-3,741456	1,633162
15:05:49,09	0,307953	3,252951	-0,175006	0,827010	0,319029	-0,968011	0,056862	-0,040301	-0,515979	3,369321	0,633725	1,641512	-0,589958	-3,010132	-1,735617	-17,503851	11,437812	14,201076	0,056862	-0,040301	-0,515979	0,205712	-3,829968	1,641512	0,056862	-0,040301	-0,515979	0,205712	-3,829968	1,641512
15:05:49,14	0,307953	3,252951	-0,175006	0,827010	0,319029	-0,968011	0,055220	-0,038646	-0,516382	3,273682	0,552703	1,636815	-0,592300	-3,011252	-1,738331	-17,503527	11,464595	14,207856	0,055220	-0,038646	-0,516382	0,240003	-3,782073	1,636815	0,055220	-0,038646	-0,516382	0,240003	-3,782073	1,636815
15:05:49,19	0,307953	3,252951	-0,175006	0,827010	0,319029	-0,968011	0,057360	-0,037177	-0,519096	3,220667	0,650894	1,643595	-0,588141	-3,013070	-1,735595	-17,488983	11,439775	14,200851	0,057360	-0,037177	-0,519096	0,302281	-3,851904	1,643595	0,057360	-0,037177	-0,519096	0,302281	-3,851904	1,643595
15:05:49,24	0,307953	3,252951	-0,175006	0,827010	0,319029	-0,968011	0,056855	-0,041688	-0,516360	3,441037	0,649637	1,636590	-0,591046	-3,012203	-1,734405	-17,467960	11,443274	14,228721	0,056855	-0,041688	-0,516360	0,168507	-3,813515	1,636590	0,056855	-0,041688	-0,516360	0,168507	-3,813515	1,636590
15:05:49,29	0,307953	3,252951	-0,175006	0,827010	0,319029	-0,968011	0,057557	-0,038739	-0,515171	3,301198	0,702569	1,664460	-0,588841	-3,011355	-1,738336	-17,526591	11,429301	14,207549	0,057557	-0,038739	-0,515171	0,260214	-3,815646	1,664460	0,057557	-0,038739	-0,515171	0,260214	-3,815646	1,664460
15:05:49,34	0,307953	3,252951	-0,175006	0,827010	0,319029	-0,968011	0,055720	-0,040224	-0,519102	3,337034	0,563270	1,643288	-0,590031	-3,012531	-1,738336	-17,543419	11,454126	14,212982	0,055720	-0,040224	-0,519102	0,179427	-3,810763	1,643288	0,055720	-0,040224	-0,519102	0,179427	-3,810763	1,643288
15:05:49,39	0,307953	3,252951	-0,175006	0,827010	0,319029	-0,968011	0,057334	-0,039782	-0,519102	3,327109	0,620216	1,648721	-0,589966	-3,012903	-1,734060	-17,516348	11,431519	14,194798	0,057334	-0,039782	-0,519102	0,204239	-3,880521	1,648721	0,057334	-0,039782	-0,519102	0,204239	-3,880521	1,648721
15:05:49,44	0,307953	3,252951	-0,175006	0,827010	0,319029	-0,968011	0,057623	-0,040024	-0,514826	3,333674	0,670003	1,630537	-0,589384	-3,013857	-1,735598	-17,515148	11,425671	14,210029	0,057623	-0,040024	-0,514826	0,191770	-3,853439	1,630537	0,057623	-0,040024	-0,514826	0,191770	-3,853439	1,630537
15:05:49,49	0,307953	3,252951	-0,175006	0,827010	0,319029	-0,968011	0,058158	-0,041005	-0,516363	3,380232	0,701778	1,645768	-0,591704	-3,009900	-1,736371	-17,485789	11,429519	14,225042	0,058158	-0,041005	-0,516363	0,161304	-3,863648	1,645768	0,058158	-0,041005	-0,516363	0,161304	-3,863648	1,645768
15:05:49,54	0,307953	3,252951	-0,175006	0,827010	0,319029	-0,968011	0,055892	-0,037018	-0,517136	3,190889	0,607427	1,660781	-0,588808	-3,012895	-1,734814	-17,516420	11,419776	14,224154	0,055892	-0,037018	-0,517136	0,284988	-3,780087	1,660781	0,055892	-0,037018	-0,517136	0,284988	-3,780087	1,660781
15:05:49,59	0,307953	3,252951	-0,175006	0,827010	0,319029	-0,968011	0,057037	-0,041023	-0,515579	3,375416	0,645318	1,659893	-0,585206	-3,011979	-1,735595	-17,489765	11,436236	14,201415	0,057037	-0,041023	-0,515579	0,155092	-3,832089	1,659893	0,057037	-0,041023	-0,515579	0,155092	-3,832089	1,659893
15:05:49,64	0,307953	3,252951	-0,175006	0,827010	0,319029	-0,968011	0,054443	-0,043684	-0,516361	3,541370	0,525278	1,637154	-0,589329	-3,009276	-1,734455	-17,482775	11,425389	14,185455	0,054443	-0,043684	-0,516361	0,112157	-3,748491	1,637154	0,054443	-0,043684	-0,516361	0,112157	-3,748491	1,637154
15:05:49,69	0,307953	3,252951	-0,175006	0,827010	0,319029	-0,968011	0,054164	-0,038762	-0,515221	3,279522	0,522263	1,621194	-0,588730	-3,011857	-1,735991	-17,494961	11,468288	14,202145	0,054164	-0,038762	-0,515221	0,236695	-3,729628	1,621194	0,054164	-0,038762	-0,515221	0,236695	-3,729628	1,621194
15:05:49,74	0,307953	3,252951	-0,175006	0,827010	0,319029	-0,968011	0,056099	-0,040571	-0,516757	3,404657	0,590883	1,637884	-0,588771	-3,010119	-1,732509	-17,509403	11,448828	14,199802	0,056099	-0,040571	-0,516757	0,219810	-3,812911	1,637884	0,056099	-0,040571	-0,516757	0,219810	-3,812911	1,637884
15:05:49,79	0,307953	3,252951	-0,175006	0,827010	0,319029	-0,968011	0,054615	-0,039668	-0,513274	3,333589	0,510916	1,635541	-0,588825	-3,011478	-1,735567	-17,515817	11,422983	14,263677	0,054615	-0,039668	-0,513274	0,219685	-3,776350	1,635541	0,054615	-0,039668	-0,513274	0,219685	-3,776350	1,635541
15:05:49,84	0,307953	3,252951	-0,175006	0,827010	0,319029	-0,968011	0,055819	-0,040300	-0,516333	3,340870	0,580913	1,699416	-0,585846	-3,011087	-1,737171	-17,502598	11,416065	14,187346	0,055819	-0,040300	-0,516333	0,177345	-3,800900	1,699416	0,055819	-0,040300	-0,516333	0,177345	-3,800900	1,699416
15:05:49,89	0,307953	3,252951	-0,175006	0,827010	0,319029	-0,968011	0,053991	-0,042685	-0,517937	3,465504	0,500734	1,623085	-0,587546	-3,010773	-1,734051	-17,484102	11,440278	14,195476	0,053991	-0,042685	-0,517937	0,114763	-3,737535	1,623085	0,053991	-0,042685	-0,517937	0,114763	-3,737535	1,623085
15:05:49,94	0,307953	3,252951	-0,175006	0,827010	0,319029	-0,968011	0,054569	-0,041055	-0,514816	3,410981	0,534727	1,631215	-0,589439	-3,013190	-1,736019	-17,540375	11,422351	14,186301	0,054569	-0,041055	-0,514816	0,188165	-3,748954	1,631215	0,054569	-0,041055	-0,514816	0,188165	-3,748954	1,631215
15:05:49,99	0,307953	3,252951	-0,175006	0,827010	0,319029	-0,968011	0,057609	-0,040624	-0,516785	3,344897	0,653016	1,622040	-0,587615	-3,007563	-1,734816	-17,492146	11,414198	14,234414	0,057609	-0,040624	-0,516785	0,155929	-3,869273	1,622040	0,057609	-0,040624	-0,516785	0,155929	-3,869273	1,622040
15:05:50,04	0,307953	3,252951	-0,175006	0,827010	0,319029	-0,968011	0,051823	-0,039391	-0,515582	3,297826	0,398006	1,670153	-0,589323	-3,010555	-1,732883	-17,488668	11,438509	14,204171	0,051823	-0,039391	-0,515582	0,205663	-3,670110	1,670153	0,051823	-0,039391	-0,515582	0,205663	-3,670110	1,670153
15:05:50,09	0,307953	3,252951	-0,175006	0,827010	0,319029	-0,968011	0,055269	-0,039407	-0,513649	3,321474	0,568051	1,639910	-0,589328	-3,010511	-1,734049	-17,488527	11,438476	14,204884	0,055269	-0,039407	-0,513649	0,228021	-3,770570	1,639910	0,055269	-0,039407	-0,513649	0,228021	-3,770570	1,639910
15:05:50,14	0,307953	3,252951	-0,175006	0,827010	0,319029	-0,968011	0,055233	-0,039380	-0,514815	3,320126	0,566299	1,640623	-0,591103	-3,013604	-1,732844	-17,496968	11,436952	14,247029	0,055233	-0,039380	-0,514815	0,228771	-3,769468	1,640623	0,055233	-0,039380	-0,514815	0,228771	-3,769468	1,640623
15:05:50,19	0,307953	3,252951	-0,175006	0,827010	0,319029	-0,968011	0,058799	-0,039390	-0,513610	3,315085	0,745221	1,682768	-0,589978	-3,010795	-1,733659	-17,518227	11,444433	14,224368	0,058799	-0,039390	-0,513610	0,222975	-3,870535	1,682768	0,058799	-0,039390	-0,513610	0,222975	-3,870535	1,682768
15:05:50,24	0,307953	3,252951	-0,175006	0,827010	0,319029	-0,968011	0,055804	-0,038960	-0,514425	3,288566	0,567327	1,660107	-0,588758	-3,011412	-1,733663	-17,504040	11,448876	14,205106	0,055804	-0,038960	-0,514425	0,230223	-3,813317	1,660107	0,055804	-0,038960	-0,514425	0,230223	-3,813317	1,660107
15:05:50,29	0,307953	3,252951	-0,175006	0,827010	0,319029	-0,968011	0,055728	-0,040325	-0,514428	3,370491	0,573416	1,640845	-0,585835	-3,013571	-1,736745	-17,508501	11,438985	14,226276	0,055728	-0,040325	-0,514428	0,204990	-3,801226	1,640845	0,055728	-0,040325	-0,514428	0,204990	-3,801226	1,640845
15:05:50,34	0,307953	3,252951	-0,175006	0,827010	0,319029	-0,968011	0,056136	-0,043935	-0,517511	3,547439	0,595742	1,662015	-0,587007	-3,006632	-1,734049	-17,482128	11,408253	14,219362	0,056136	-0,043935	-0,517511	0,098516	-3,810971	1,662015	0,056136	-0,043935	-0,517511	0,098516	-3,810971	1,662015
15:05:50,39	0,307953	3,252951	-0,175006	0,827010	0,319029	-0,968011	0,050713	-0,039452	-0,514814	3,300865	0,351941	1,655101	-0,588773	-3,014586	-1,734407	-17,518748	11,462070	14,239575	0,050713	-0,039452	-0,514814	0,203902	-3,629050	1,655101	0,050713	-0,039452	-0,514814	0,203902	-3,629050	1,655101
15:05:50,44	0,307953	3,252951	-0,175006	0,827010	0,319029	-0,968011	0,058484	-0,041898	-0,515173	3,456378	0,697416	1,675314	-0,588774	-3,010030	-1,733240	-17,503579	11,452139	14,258447	0,058484	-0,041898	-0,515173	0,167368	-3,893607	1,675314	0,058484	-0,041898	-0,515173	0,167368	-3,893607	1,675314
15:05:50,49	0,307953	3,252951	-0,175006	0,827010	0,319029	-0,968011	0,054540	-0,039620	-0,514005	3,336877	0,510392	1,694186	-0,588793	-3,013453	-1,733639	-17,519052	11,439315	14,233702	0,054540	-0,039620	-0,514005	0,226735	-3,770969	1,694186	0,054540	-0,039620	-0,514005	0,226735	-3,770969	1,694186
15:05:50,54	0,307953	3,252951	-0,175006	0,827010	0,319029	-0,968011	0,057513	-0,041315	-0,514405	3,406186	0,658019	1,669441	-0,586962	-3,011239	-1,728600	-17,497376	11,444329	14,211837	0,057513	-0,041315	-0,514405	0,162969	-3,856751	1,669441	0,057513	-0,041315	-0,514405	0,162969	-3,856751	1,669441
15:05:50,59	0,307953	3,252951	-0,175006	0,827010	0,319029	-0,968011	0,054680	-0,041794	-0,509365	3,446277	0,526968	1,647576	-0,586421	-3,010917	-1,729777	-17,512911	11,431907	14,207612	0,054680	-0,041794	-0,509365	0,165453	-3,765412	1,647576	0,054680	-0,041794	-0,509365	0,165453	-3,765412	1,647576
15:05:50,64	0,307953	3,252951	-0,175006	0,827010	0,319029	-0,968011	0,054131	-0,042102	-0,510542	3,443754	0,491183	1,643351	-0,589152	-3,012041	-1,732215	-17,500183	11,431831	14,229319	0,054131	-0,042102	-0,510542	0,138774	-3,758110	1,643351	0,054131	-0,042102	-0,510542	0,138774	-3,758110	1,643351
15:05:50,69	0,307953	3,252951	-0,175006	0,827010	0,319029	-0,968011	0,056470	-0,040298	-0,512981	3,356276	0,623874	1,665058	-0,587026	-3,012353	-1,734840	-17,519708	11,440956	14,191354	0,056470	-0,040298	-0,512981	0,192862	-3,809032	1,665058	0,056470	-0,040298	-0,512981	0,192862	-3,809032	1,665058
15:05:50,74	0,307953	3,252951	-0,175006	0,827010	0,319029	-0,968011	0,055677	-0,042296	-0,515606	3,458274	0,561184	1,627093	-0,587029	-3,011110	-1,732895	-17,519613	11,437709	14,199940	0,055677	-0,042296	-0,515606	0,138074	-3,809498	1,627093	0,055677	-0,042296	-0,515606	0,138074	-3,809498	1,627093
15:05:50,79	0,307953	3,252951	-0,175006	0,827010	0,319029	-0,968011	0,054603	-0,041671	-0,513661	3,423030	0,507000	1,635679	-0,587592	-3,010581	-1,733664	-17,511737	11,463017	14,210809	0,054603	-0,041671	-0,513661	0,151862	-3,779311	1,635679	0,054603	-0,041671	-0,513661	0,151862	-3,779311	1,635679
15:05:50,84	0,307953	3,252951	-0,175006	0,827010	0,319029	-0,968011	0,054425	-0,040919	-0,514430	3,409807	0,491949	1,646548	-0,587696	-3,012147	-1,735144	-17,505549	11,433234	14,211249	0,054425	-0,040919	-0,514430	0,197632	-3,780446	1,646548	0,054425	-0,040919	-0,514430	0,197632	-3,780446	1,646548
15:05:50,89	0,307953	3,252951	-0,175006	0,827010	0,319029	-0,968011	0,055834	-0,041612	-0,515910	3,423112	0,585450	1,646988	-0,588811	-3,011624	-1,731342	-17,527437	11,429498	14,203273	0,055834	-0,041612	-0,515910	0,156585	-3,797525	1,646988	0,055834	-0,041612	-0,515910	0,156585	-3,797525	1,646988
15:05:50,94	0,307953	3,252951	-0,175006	0,827010	0,319029	-0,968011	0,055938	-0,040385	-0,512107	3,345121	0,573785	1,639012	-0,587648	-3,014663	-1,735201	-17,536018	11,440537	14,225194	0,055938	-0,040385	-0,512107	0,174925	-3,817377	1,639012	0,055938	-0,040385	-0,512107	0,174925	-3,817377	1,639012
15:05:50,99	0,307953	3,252951	-0,175006	0,827010	0,319029	-0,968011	0,057989	-0,042912	-0,515967	3,481822	0,667452	1,660933	-0,587057	-3,011553	-1,733672	-17,538851	11,460442	14,210958	0,057989	-0,042912	-0,515967	0,113215	-3,884661	1,660933	0,057989	-0,042912	-0,515967	0,113215	-3,884661	1,660933
15:05:51,04	0,307953	3,252951	-0,175006	0,827010	0,319029	-0,968011	0,055000	-0,041868	-0,514437	3,443354	0,499609	1,646697	-0,590607	-3,013946	-1,731341	-17,549363	11,437572	14,207946	0,055000	-0,041868	-0,514437	0,156703	-3,817853	1,646697	0,055000	-0,041868	-0,514437	0,156703	-3,817853	1,646697
15:05:51,09	0,307953	3,252951	-0,175006	0,827010	0,319029	-0,968011	0,058847	-0,039990	-0,512106	3,320630	0,702022	1,643685	-0,592279	-3,010260	-1,732085	-17,493024	11,448544	14,242345	0,058847	-0,039990	-0,512106	0,181412	-3,917487	1,643685	0,058847	-0,039990	-0,512106	0,181412	-3,917487	1,643685
15:05:51,14	0,307953	3,252951	-0,175006	0,827010	0,319029	-0,968011	0,056491	-0,036700	-0,512850	3,187215	0,622822	1,678084	-0,584111	-3,009553	-1,732869	-17,512533	11,405006	14,233455	0,056491	-0,036700	-0,512850	0,306272	-3,811752	1,678084	0,056491	-0,036700	-0,512850	0,306272	-3,811752	1,678084
15:05:51,19	0,307953	3,252951	-0,175006	0,827010	0,319029	-0,968011	0,051795	-0,043420	-0,513635	3,489199	0,383487	1,669194	-0,587574	-3,009519	-1,732111	-17,495295	11,437036	14,204178	0,051795	-0,043420	-0,513635	0,080730	-3,682426	1,669194	0,051795	-0,043420	-0,513635	0,080730	-3,682426	1,669194
15:05:51,24	0,307953	3,252951	-0,175006	0,827010	0,319029	-0,968011	0,053497	-0,040404	-0,512877	3,368713	0,470891	1,639917	-0,587027	-3,008501	-1,732498	-17,507712	11,431113	14,219133	0,053497	-0,040404	-0,512877	0,197018	-3,728608	1,639917	0,053497	-0,040404	-0,512877	0,197018	-3,728608	1,639917
15:05:51,29	0,307953	3,252951	-0,175006	0,827010	0,319029	-0,968011	0,052342	-0,040368	-0,513264	3,355525	0,403027	1,654871	-0,587015	-3,014794	-1,729744	-17,513480	11,405618	14,230303	0,052342	-0,040368	-0,513264	0,186622	-3,705787	1,654871	0,052342	-0,040368	-0,513264	0,186622	-3,705787	1,654871
15:05:51,34	0,307953	3,252951	-0,175006	0,827010	0,319029	-0,968011	0,057786	-0,043526	-0,510509	3,494753	0,693868	1,666042	-0,592906	-3,010527	-1,732502	-17,516894	11,457648	14,218763	0,057786	-0,043526	-0,510509	0,077985	-3,842300	1,666042	0,057786	-0,043526	-0,510509	0,077985	-3,842300	1,666042
15:05:51,39	0,307953	3,252951	-0,175006	0,827010	0,319029	-0,968011	0,057036	-0,036290	-0,513268	3,161851	0,625928	1,654502	-0,587568	-3,011580	-1,728623	-17,510186	11,446955	14,187686	0,057036	-0,036290	-0,513268	0,313082	-3,851413	1,654502	0,057036	-0,036290	-0,513268	0,313082	-3,851413	1,654502
15:05:51,44	0,307953	3,252951	-0,175006	0,827010	0,319029	-0,968011	0,055279	-0,041439	-0,509389	3,423715	0,545699	1,623425	-0,590531	-3,010356	-1,732096	-17,510633	11,469806	14,233812	0,055279	-0,041439	-0,509389	0,170716	-3,793687	1,623425	0,055279	-0,041439	-0,509389	0,170716	-3,793687	1,623425
15:05:51,49	0,307953	3,252951	-0,175006	0,827010	0,319029	-0,968011	0,055700	-0,038262	-0,512862	3,278038	0,555780	1,669551	-0,587002	-3,011868	-1,732890	-17,505984	11,428008	14,194533	0,055700	-0,038262	-0,512862	0,274492	-3,816657	1,669551	0,055700	-0,038262	-0,512862	0,274492	-3,816657	1,669551
15:05:51,54	0,307953	3,252951	-0,175006	0,827010	0,319029	-0,968011	0,055245	-0,042074	-0,513655	3,442379	0,557048	1,630272	-0,588797	-3,009430	-1,732501	-17,517659	11,448824	14,219360	0,055245	-0,042074	-0,513655	0,139605	-3,779676	1,630272	0,055245	-0,042074	-0,513655	0,139605	-3,779676	1,630272
15:05:51,59	0,307953	3,252951	-0,175006	0,827010	0,319029	-0,968011	0,054031	-0,039300	-0,513266	3,310328	0,473406	1,655099	-0,592892	-3,009886	-1,730557	-17,513917	11,464156	14,222700	0,056473	-0,035982	-0,511322	0,328374	-3,837167	1,658439	0,056473	-0,035982	-0,511322	0,328374	-3,837167	1,658439
15:05:51,64	0,307953	3,252951	-0,175006	0,827010	0,319029	-0,968011	0,056473	-0,035982	-0,511322	3,152949	0,595973	1,658439	-0,585185	-3,011462	-1,729403	-17,498410	11,449306	14,174009	0,056473	-0,035982	-0,511322	0,328374	-3,837167	1,658439	0,056473	-0,035982	-0,511322	0,328374	-3,837167	1,658439
15:05:51,69	0,307953	3,252951	-0,175006	0,827010	0,319029	-0,968011	0,053985	-0,043444	-0,510168	3,535889	0,487451	1,609748	-0,588695	-3,009593	-1,730937	-17,472878	11,442344	14,203199	0,053985	-0,043444	-0,510168	0,125513	-3,750381	1,609748	0,053985	-0,043444	-0,510168	0,125513	-3,750381	1,609748
15:05:51,74	0,307953	3,252951	-0,175006	0,827010	0,319029	-0,968011	0,054121	-0,039470	-0,511702	3,335965	0,520109	1,638938	-0,590006	-3,011975	-1,730189	-17,528676	11,395889	14,186713	0,054121	-0,039470	-0,511702	0,237566	-3,728390	1,638938	0,054121	-0,039470	-0,511702	0,237566	-3,728390	1,638938
15:05:51,79	0,307953	3,252951	-0,175006	0,827010	0,319029	-0,968011	0,056840	-0,039525	-0,510954	3,270706	0,636405	1,622452	-0,588684	-3,012155	-1,729769	-17,484607	11,461975	14,198014	0,056840	-0,039525	-0,510954	0,167972	-3,825540	1,622452	0,056840	-0,039525	-0,510954	0,167972	-3,825540	1,622452
15:05:51,84	0,307953	3,252951	-0,175006	0,827010	0,319029	-0,968011	0,056335	-0,040760	-0,510534	3,414197	0,615269	1,633753	-0,587594	-3,014201	-1,730917	-17,516663	11,437379	14,227210	0,056335	-0,040760	-0,510534	0,214511	-3,807037	1,633753	0,056335	-0,040760	-0,510534	0,214511	-3,807037	1,633753
15:05:51,89	0,307953	3,252951	-0,175006	0,827010	0,319029	-0,968011	0,057561	-0,042727	-0,511683	3,479144	0,663563	1,662949	-0,588795	-3,010884	-1,730962	-17,524090	11,442423	14,193844	0,057561	-0,042727	-0,511683	0,125061	-3,854991	1,662949	0,057561	-0,042727	-0,511683	0,125061	-3,854991	1,662949
15:05:51,94	0,307953	3,252951	-0,175006	0,827010	0,319029	-0,968011	0,055289	-0,040029	-0,511728	3,339510	0,536476	1,629583	-0,589454	-3,013022	-1,730959	-17,568033	11,464696	14,213956	0,055289	-0,040029	-0,511728	0,197208	-3,803744	1,629583	0,055289	-0,040029	-0,511728	0,197208	-3,803744	1,629583
15:05:51,99	0,307953	3,252951	-0,175006	0,827010	0,319029	-0,968011	0,057471	-0,040527	-0,511724	3,362715	0,600710	1,649695	-0,591095	-3,011622	-1,729780	-17,504724	11,453069	14,202450	0,057471	-0,040527	-0,511724	0,181333	-3,910739	1,649695	0,057471	-0,040527	-0,511724	0,181333	-3,910739	1,649695
15:05:52,04	0,307953	3,252951	-0,175006	0,827010	0,319029	-0,968011	0,057079	-0,038406	-0,510546	3,274023	0,640971	1,638189	-0,587017	-3,010990	-1,731708	-17,519214	11,457241	14,228929	0,057079	-0,038406	-0,510546	0,259117	-3,839713	1,638189	0,057079	-0,038406	-0,510546	0,259117	-3,839713	1,638189
15:05:52,09	0,307953	3,252951	-0,175006	0,827010	0,319029	-0,968011	0,054492	-0,041621	-0,512473	3,437564	0,491843	1,664668	-0,588786	-3,010866	-1,730185	-17,524004	11,448929	14,193582	0,054492	-0,041621	-0,512473	0,170291	-3,785808	1,664668	0,054492	-0,041621	-0,512473	0,170291	-3,785808	1,664668
15:05:52,14	0,307953	3,252951	-0,175006	0,827010	0,319029	-0,968011	0,055269	-0,040027	-0,510950	3,345080	0,532255	1,629321	-0,587639	-3,012151	-1,729030	-17,546852	11,453472	14,183577	0,055269	-0,040027	-0,510950	0,202940	-3,806391	1,629321	0,055269	-0,040027	-0,510950	0,202940	-3,806391	1,629321
15:05:52,19	0,307953	3,252951	-0,175006	0,827010	0,319029	-0,968011	0,055809	-0,041664	-0,509795	3,422686	0,538258	1,619316	-0,591140	-3,011564	-1,731707	-17,515958	11,446581	14,232601	0,055809	-0,041664	-0,509795	0,152085	-3,842749	1,619316	0,055809	-0,041664	-0,509795	0,152085	-3,842749	1,619316
15:05:52,24	0,307953	3,252951	-0,175006	0,827010	0,319029	-0,968011	0,057051	-0,038338	-0,512472	3,259249	0,633045	1,668340	-0,589272	-3,011116	-1,730938	-17,479926	11,464526	14,198811	0,057051	-0,038338	-0,512472	0,249685	-3,845464	1,668340	0,057051	-0,038338	-0,512472	0,249685	-3,845464	1,668340
15:05:52,29	0,307953	3,252951	-0,175006	0,827010	0,319029	-0,968011	0,055729	-0,039732	-0,511703	3,365254	0,586554	1,634550	-0,588133	-3,013291	-1,732861	-17,484120	11,423664	14,213125	0,055729	-0,039732	-0,511703	0,246321	-3,788209	1,634550	0,055729	-0,039732	-0,511703	0,246321	-3,788209	1,634550
15:05:52,34	0,307953	3,252951	-0,175006	0,827010	0,319029	-0,968011	0,057043	-0,041805	-0,513627	3,435597	0,671652	1,648864	-0,590556	-3,012214	-1,728639	-17,524114	11,421269	14,176716	0,057043	-0,041805	-0,513627	0,153886	-3,806216	1,648864	0,057043	-0,041805	-0,513627	0,153886	-3,806216	1,648864
15:05:52,39	0,307953	3,252951	-0,175006	0,827010	0,319029	-0,968011	0,057322	-0,039168	-0,509405	3,276414	0,652716	1,612455	-0,589394	-3,012758	-1,729444	-17,537959	11,428920	14,143797	0,057322	-0,039168	-0,509405	0,201690	-3,847045	1,612455	0,057322	-0,039168	-0,509405	0,201690	-3,847045	1,612455
15:05:52,44	0,307953	3,252951	-0,175006	0,827010	0,319029	-0,968011	0,057212	-0,040448	-0,510210	3,342632	0,631186	1,579536	-0,588803	-3,009160	-1,730928	-17,504792	11,403470	14,236238	0,057212	-0,040448	-0,510210	0,167495	-3,859948	1,579536	0,057212	-0,040448	-0,510210	0,167495	-3,859948	1,579536
15:05:52,49	0,307953	3,252951	-0,175006	0,827010	0,319029	-0,968011	0,053801	-0,039160	-0,511694	3,270208	0,495258	1,671977	-0,588191	-3,009797	-1,730939	-17,513621	11,449493	14,223285	0,053801	-0,039160	-0,511694	0,196166	-3,728106	1,671977	0,053801	-0,039160	-0,511694	0,196166	-3,728106	1,671977
15:05:52,54	0,307953	3,252951	-0,175006	0,827010	0,319029	-0,968011	0,054046	-0,040008	-0,511704	3,349748	0,477350	1,659024	-0,588193	-3,009762	-1,732115	-17,513480	11,449437	14,209467	0,054046	-0,040008	-0,511704	0,209136	-3,765262	1,659024	0,054046	-0,040008	-0,511704	0,209136	-3,765262	1,659024
15:05:52,59	0,307953	3,252951	-0,175006	0,827010	0,319029	-0,968011	0,054017	-0,039989	-0,512881	3,348816	0,475969	1,645206	-0,589982	-3,012310	-1,729017	-17,536141	11,444607	14,197282	0,054017	-0,039989	-0,512881	0,209645	-3,764330	1,645206	0,054017	-0,039989	-0,512881	0,209645	-3,764330	1,645206
15:05:52,64	0,307953	3,252951	-0,175006	0,827010	0,319029	-0,968011	0,057118	-0,039714	-0,509782	3,318989	0,620029	1,633021	-0,588721	-3,009573	-1,728591	-17,489822	11,452189	14,231330	0,057118	-0,039714	-0,509782	0,201425	-3,863727	1,633021	0,057118	-0,039714	-0,509782	0,201425	-3,863727	1,633021
15:05:52,69	0,307953	3,252951	-0,175006	0,827010	0,319029	-0,968011	0,054117	-0,039437	-0,509357	3,334302	0,500310	1,667069	-0,592288	-3,012053	-1,729781	-17,523893	11,487591	14,213173	0,054117	-0,039437	-0,509357	0,238495	-3,747883	1,667069	0,054117	-0,039437	-0,509357	0,238495	-3,747883	1,667069
15:05:52,74	0,307953	3,252951	-0,175006	0,827010	0,319029	-0,968011	0,058048	-0,037588	-0,510547	3,251773	0,657521	1,648912	-0,585201	-3,014246	-1,728988	-17,505394	11,433299	14,197125	0,058048	-0,037588	-0,510547	0,301120	-3,899265	1,648912	0,058048	-0,037588	-0,510547	0,301120	-3,899265	1,648912
15:05:52,79	0,307953	3,252951	-0,175006	0,827010	0,319029	-0,968011	0,056404	-0,044823	-0,509753	3,590205	0,615165	1,632864	-0,591722	-3,011884	-1,730562	-17,522995	11,458964	14,208000	0,056404	-0,044823	-0,509753	0,071633	-3,812515	1,632864	0,056404	-0,044823	-0,509753	0,071633	-3,812515	1,632864
15:05:52,84	0,307953	3,252951	-0,175006	0,827010	0,319029	-0,968011	0,057619	-0,037994	-0,511327	3,248555	0,650270	1,643739	-0,588178	-3,011129	-1,730552	-17,513999	11,452806	14,213274	0,057619	-0,037994	-0,511327	0,266013	-3,872789	1,643739	0,057619	-0,037994	-0,511327	0,266013	-3,872789	1,643739
15:05:52,89	0,307953	3,252951	-0,175006	0,827010	0,319029	-0,968011	0,055194	-0,040686	-0,511318	3,387687	0,535038	1,649013	-0,588776	-3,011686	-1,728206	-17,516348	11,436113	14,230530	0,055194	-0,040686	-0,511318	0,193848	-3,797655	1,649013	0,055194	-0,040686	-0,511318	0,193848	-3,797655	1,649013
15:05:52,94	0,307953	3,252951	-0,175006	0,827010	0,319029	-0,968011	0,055975	-0,040446	-0,508972	3,359581	0,581977	1,666269	-0,585815	-3,010541	-1,730930	-17,499959	11,429225	14,217945	0,055975	-0,040446	-0,508972	0,184574	-3,812046	1,666269	0,055975	-0,040446	-0,508972	0,184574	-3,812046	1,666269
15:05:52,99	0,307953	3,252951	-0,175006	0,827010	0,319029	-0,968011	0,053503	-0,042438	-0,511695	3,465385	0,471072	1,653684	-0,589442	-3,011391	-1,727099	-17,560126	11,438707	14,181867	0,053503	-0,042438	-0,511695	0,134019	-3,728903	1,653684	0,053503	-0,042438	-0,511695	0,134019	-3,728903	1,653684
15:05:53,04	0,307953	3,252951	-0,175006	0,827010	0,319029	-0,968011	0,056052	-0,039722	-0,507865	3,302303	0,546762	1,617606	-0,590542	-3,013056	-1,727839	-17,539758	11,486266	14,212265	0,056052	-0,039722	-0,507865	0,184111	-3,853293	1,617606	0,056052	-0,039722	-0,507865	0,184111	-3,853293	1,617606
15:05:53,09	0,307953	3,252951	-0,175006	0,827010	0,319029	-0,968011	0,058044	-0,039602	-0,508604	3,347406	0,644202	1,648004	-0,589992	-3,012923	-1,730174	-17,539033	11,444628	14,207614	0,058044	-0,039602	-0,508604	0,238678	-3,912218	1,648004	0,058044	-0,039602	-0,508604	0,238678	-3,912218	1,648004
15:05:53,14	0,307953	3,252951	-0,175006	0,827010	0,319029	-0,968011	0,057654	-0,040012	-0,510939	3,333047	0,645392	1,643353	-0,586402	-3,011586	-1,729763	-17,504657	11,431957	14,217114	0,057654	-0,040012	-0,510939	0,192106	-3,880449	1,643353	0,057654	-0,040012	-0,510939	0,192106	-3,880449	1,643353
15:05:53,19	0,307953	3,252951	-0,175006	0,827010	0,319029	-0,968011	0,054701	-0,042453	-0,510528	3,466184	0,527950	1,652853	-0,588761	-3,008936	-1,729784	-17,503849	11,442359	14,207747	0,054701	-0,042453	-0,510528	0,133639	-3,766093	1,652853	0,054701	-0,042453	-0,510528	0,133639	-3,766093	1,652853
15:05:53,24	0,307953	3,252951	-0,175006	0,827010	0,319029	-0,968011	0,053585	-0,039084	-0,510550	3,300420	0,465420	1,643486	-0,590599	-3,011281	-1,726288	-17,554146	11,460291	14,225426	0,053585	-0,039084	-0,510550	0,232324	-3,741021	1,643486	0,053585	-0,039084	-0,510550	0,232324	-3,741021	1,643486
15:05:53,29	0,307953	3,252951	-0,175006	0,827010	0,319029	-0,968011	0,056536	-0,038665	-0,507054	3,269004	0,566331	1,661165	-0,590598	-3,013153	-1,729776	-17,551532	11,460304	14,227245	0,056536	-0,038665	-0,507054	0,233813	-3,871738	1,661165	0,056536	-0,038665	-0,507054	0,233813	-3,871738	1,661165
15:05:53,34	0,307953	3,252951	-0,175006	0,827010	0,319029	-0,968011	0,058156	-0,039602	-0,510541	3,319031	0,652814	1,662984	-0,588784	-3,013721	-1,726661	-17,531185	11,439493	14,215012	0,058156	-0,039602	-0,510541	0,210308	-3,912404	1,662984	0,058156	-0,039602	-0,510541	0,210308	-3,912404	1,662984
15:05:53,39	0,307953	3,252951	-0,175006	0,827010	0,319029	-0,968011	0,057741	-0,041457	-0,507427	3,407664	0,659253	1,650751	-0,586996	-3,012823	-1,725090	-17,515693	11,425089	14,228414	0,057741	-0,041457	-0,507427	0,153291	-3,873376	1,650751	0,057741	-0,041457	-0,507427	0,153291	-3,873376	1,650751
15:05:53,44	0,307953	3,252951	-0,175006	0,827010	0,319029	-0,968011	0,056069	-0,042556	-0,505856	3,460090	0,592971	1,664153	-0,586432	-3,012165	-1,729773	-17,524349	11,441721	14,212699	0,056069	-0,042556	-0,505856	0,119435	-3,808472	1,664153	0,056069	-0,042556	-0,505856	0,119435	-3,808472	1,664153
