# Supplementary material for: Characterization of interfragmentary motion associated with common osteosynthesis devices for rat fracture healing studies
Source: PLoS One. 2017 Apr 28;12(4):e0176735. doi: 10.1371/journal.pone.0176735 (PMC5409164; doi:10.1371/journal.pone.0176735)
Supplement: S1 Dataset — (ZIP) [file pone.0176735.s001.zip › S1_Dataset/RatFix/Specimen03/Plate_03W.txt]

%Tester: Sukopp Matthias
%Projekt: 
%Zeit: 10.03.2015 14:45:05
%Dateipfad: D:\Messungen\Fixator\Measurements\Fixator_20150310.txt
%Kommentar: Plate_03W
%VI Version: D:\LVProjekte\Fixator\HauptVI\Fixator_v0.12.vi
%Virtueller Drehpunkt: 	0,0000	0,0000	0,0000
%Sensor zu Hexapod (Mitte): 	0,000000	0,000000	-26,500000
%Sensor zu Hexapod Trans (Mitte): 	-0,500000	-0,866025	0,000000	-0,866025	0,500000	0,000000	0,000000	0,000000	1,000000
%Hexapod zu Labor (Mitte): 	0,383005	3,294011	-0,117944
%Hexapod zu Labor Trans (Mitte): 	0,999735	-0,022169	0,006145	0,022217	0,999722	-0,007859	-0,005969	0,007993	0,999950
%Labor zu CR (Mitte): 	0,000000	0,000000	78,500000
%Labor zu CR Trans (Mitte): 	1,000000	0,000000	0,000000	0,000000	1,000000	0,000000	0,000000	0,000000	1,000000
%Zentrum Sensormasse: 	0,000000	0,000000	2,000000
%Sensormasse: 	200,000000E-3
--------------------------------------------------
Time	X	Y	Z	U	V	W	Exp_ Fx	Exp_ Fy	Exp_ Fz	Exp_ Mx	Exp_ My	Exp_ Mz	Sen_ Fx	Sen_ Fy	Sen_ Fz	Sen_ Mx	Sen_ My	Sen_ Mz	Hex_ Fx	Hex_ Fy	Hex_ Fz	Hex_ Mx	Hex_ My	Hex_ Mz	Lab_ Fx	Lab_ Fy	Lab_ Fz	Lab_ Mx	Lab_ My	Lab_ Mz	Laser
14:45:05,01	0,383005	3,294011	-0,117944	0,457978	0,341997	1,273046	0,069975	-0,066678	-0,077662	0,532754	-0,414055	-0,015303	-0,561703	-3,000285	-1,279151	-19,576471	7,252949	12,518417	0,069975	-0,066678	-0,077662	-4,701473	-5,907069	-0,015303	0,069975	-0,066678	-0,077662	-4,701473	-5,907069	-0,015303
14:45:05,06	0,383005	3,294011	-0,117944	0,457978	0,341997	1,273046	0,069975	-0,066678	-0,077662	0,532754	-0,414055	-0,015303	-0,559759	-2,996654	-1,280657	-19,475019	7,241524	12,538180	0,065858	-0,066546	-0,079168	-4,657139	-5,704406	0,004460	0,065858	-0,066546	-0,079168	-4,657139	-5,704406	0,004460
14:45:05,11	0,383005	3,294011	-0,117944	0,457978	0,341997	1,273046	0,065858	-0,066546	-0,079168	0,566714	-0,534544	0,004460	-0,561629	-2,997491	-1,278329	-19,480382	7,296433	12,535707	0,067518	-0,065345	-0,076839	-4,580445	-5,780480	0,001988	0,067518	-0,065345	-0,076839	-4,580445	-5,780480	0,001988
14:45:05,16	0,383005	3,294011	-0,117944	0,457978	0,341997	1,273046	0,067518	-0,065345	-0,076839	0,549139	-0,480352	0,001988	-0,560361	-2,995795	-1,280649	-19,471021	7,224680	12,552153	0,067518	-0,065345	-0,076839	-4,580445	-5,780480	0,001988	0,067518	-0,065345	-0,076839	-4,580445	-5,780480	0,001988
14:45:05,21	0,383005	3,294011	-0,117944	0,457978	0,341997	1,273046	0,065415	-0,065595	-0,079160	0,504686	-0,545712	0,018434	-0,564013	-2,999237	-1,277585	-19,548777	7,237555	12,526133	0,065415	-0,065595	-0,079160	-4,644533	-5,680774	0,018434	0,065415	-0,065595	-0,079160	-4,644533	-5,680774	0,018434
14:45:05,26	0,383005	3,294011	-0,117944	0,457978	0,341997	1,273046	0,070222	-0,064153	-0,076096	0,401981	-0,369508	-0,007587	-0,561765	-2,998632	-1,281262	-19,520782	7,235616	12,529710	0,068574	-0,065797	-0,079772	-4,665301	-5,813046	-0,004010	0,068574	-0,065797	-0,079772	-4,665301	-5,813046	-0,004010
14:45:05,31	0,383005	3,294011	-0,117944	0,457978	0,341997	1,273046	0,069445	-0,065803	-0,077244	0,508618	-0,396810	-0,001606	-0,562196	-2,999389	-1,278734	-19,527011	7,249066	12,532113	0,069445	-0,065803	-0,077244	-4,656916	-5,848264	-0,001606	0,069445	-0,065803	-0,077244	-4,656916	-5,848264	-0,001606
14:45:05,36	0,383005	3,294011	-0,117944	0,457978	0,341997	1,273046	0,069445	-0,065803	-0,077244	0,508618	-0,396810	-0,001606	-0,560489	-2,996629	-1,277350	-19,497426	7,238250	12,557973	0,069445	-0,065803	-0,077244	-4,656916	-5,848264	-0,001606	0,069445	-0,065803	-0,077244	-4,656916	-5,848264	-0,001606
14:45:05,41	0,383005	3,294011	-0,117944	0,457978	0,341997	1,273046	0,066201	-0,065902	-0,075860	0,519184	-0,534464	0,024254	-0,560444	-2,998310	-1,282581	-19,511044	7,228071	12,577687	0,066201	-0,065902	-0,075860	-4,654111	-5,731271	0,024254	0,066201	-0,065902	-0,075860	-4,654111	-5,731271	0,024254
14:45:05,46	0,383005	3,294011	-0,117944	0,457978	0,341997	1,273046	0,067087	-0,065717	-0,078792	0,487191	-0,531575	0,028826	-0,561091	-2,997304	-1,280282	-19,546020	7,240438	12,562545	0,067087	-0,065717	-0,078792	-4,671625	-5,797924	0,028826	0,067087	-0,065717	-0,078792	-4,671625	-5,797924	0,028826
14:45:05,51	0,383005	3,294011	-0,117944	0,457978	0,341997	1,273046	0,067087	-0,065717	-0,078792	0,487191	-0,531575	0,028826	-0,558862	-3,000217	-1,280726	-19,535324	7,226670	12,590077	0,067087	-0,065717	-0,078792	-4,671625	-5,797924	0,028826	0,067087	-0,065717	-0,078792	-4,671625	-5,797924	0,028826
14:45:05,56	0,383005	3,294011	-0,117944	0,457978	0,341997	1,273046	0,068495	-0,069104	-0,079237	0,656719	-0,442233	0,056358	-0,560562	-2,997701	-1,278347	-19,576070	7,234647	12,566369	0,068495	-0,069104	-0,079237	-4,767946	-5,819079	0,056358	0,068495	-0,069104	-0,079237	-4,767946	-5,819079	0,056358
14:45:05,61	0,383005	3,294011	-0,117944	0,457978	0,341997	1,273046	0,067166	-0,066374	-0,076857	0,501315	-0,550613	0,032650	-0,559611	-2,997438	-1,281278	-19,548572	7,249977	12,528995	0,067166	-0,066374	-0,076857	-4,709076	-5,823138	0,032650	0,067166	-0,066374	-0,076857	-4,709076	-5,823138	0,032650
14:45:05,66	0,383005	3,294011	-0,117944	0,457978	0,341997	1,273046	0,066463	-0,067066	-0,079788	0,564284	-0,571030	-0,004724	-0,559238	-2,998721	-1,279885	-19,495415	7,187126	12,531115	0,066463	-0,067066	-0,079788	-4,700369	-5,788354	-0,004724	0,066463	-0,067066	-0,079788	-4,700369	-5,788354	-0,004724
14:45:05,71	0,383005	3,294011	-0,117944	0,457978	0,341997	1,273046	0,067388	-0,068031	-0,078395	0,586626	-0,445467	-0,002604	-0,561740	-2,999652	-1,280301	-19,511030	7,219438	12,504133	0,067388	-0,068031	-0,078395	-4,753799	-5,735407	-0,002604	0,067388	-0,068031	-0,078395	-4,753799	-5,735407	-0,002604
14:45:05,76	0,383005	3,294011	-0,117944	0,457978	0,341997	1,273046	0,069445	-0,066329	-0,078811	0,518310	-0,368195	-0,029586	-0,561024	-2,998704	-1,278719	-19,523964	7,243775	12,551588	0,069445	-0,066329	-0,078811	-4,688528	-5,819590	-0,029586	0,069445	-0,066329	-0,078811	-4,688528	-5,819590	-0,029586
14:45:05,81	0,383005	3,294011	-0,117944	0,457978	0,341997	1,273046	0,068266	-0,066475	-0,077229	0,540526	-0,452831	0,017869	-0,559062	-2,999529	-1,281252	-19,520237	7,231671	12,531925	0,068266	-0,066475	-0,077229	-4,677794	-5,811736	0,017869	0,068266	-0,066475	-0,077229	-4,677794	-5,811736	0,017869
14:45:05,86	0,383005	3,294011	-0,117944	0,457978	0,341997	1,273046	0,068000	-0,068587	-0,079763	0,641702	-0,457416	-0,001795	-0,559563	-2,999830	-1,280271	-19,526329	7,233944	12,547482	0,068000	-0,068587	-0,079763	-4,742367	-5,795391	-0,001795	0,068000	-0,068587	-0,079763	-4,742367	-5,795391	-0,001795
14:45:05,91	0,383005	3,294011	-0,117944	0,457978	0,341997	1,273046	0,070944	-0,069373	-0,079572	0,694915	-0,335745	-0,009497	-0,559854	-3,002473	-1,281062	-19,541315	7,258063	12,524222	0,070944	-0,069373	-0,079572	-4,750891	-5,904874	-0,009497	0,070944	-0,069373	-0,079572	-4,750891	-5,904874	-0,009497
14:45:05,96	0,383005	3,294011	-0,117944	0,457978	0,341997	1,273046	0,070944	-0,069373	-0,079572	0,694915	-0,335745	-0,009497	-0,559798	-3,000633	-1,278314	-19,510155	7,251578	12,551375	0,070944	-0,069373	-0,079572	-4,750891	-5,904874	-0,009497	0,070944	-0,069373	-0,079572	-4,750891	-5,904874	-0,009497
14:45:06,01	0,383005	3,294011	-0,117944	0,457978	0,341997	1,273046	0,069324	-0,068502	-0,076824	0,659559	-0,389796	0,017656	-0,556836	-2,999059	-1,279079	-19,485959	7,222041	12,556237	0,069324	-0,068502	-0,076824	-4,717832	-5,831697	0,017656	0,069324	-0,068502	-0,076824	-4,717832	-5,831697	0,017656
14:45:06,06	0,383005	3,294011	-0,117944	0,457978	0,341997	1,273046	0,065320	-0,067527	-0,078777	0,596171	-0,576409	0,018806	-0,558641	-2,996678	-1,280267	-19,497804	7,229799	12,552526	0,065320	-0,067527	-0,078777	-4,704678	-5,704011	0,018806	0,065320	-0,067527	-0,078777	-4,704678	-5,704011	0,018806
14:45:06,11	0,383005	3,294011	-0,117944	0,457978	0,341997	1,273046	0,065320	-0,067527	-0,078777	0,596171	-0,576409	0,018806	-0,567541	-2,997653	-1,282224	-19,536288	7,262983	12,568028	0,065320	-0,067527	-0,078777	-4,704678	-5,704011	0,018806	0,065320	-0,067527	-0,078777	-4,704678	-5,704011	0,018806
14:45:06,16	0,383005	3,294011	-0,117944	0,457978	0,341997	1,273046	0,070614	-0,060306	-0,080735	0,230206	-0,351004	0,034309	-0,561632	-2,997672	-1,277200	-19,541823	7,259332	12,522323	0,070614	-0,060306	-0,080735	-4,503841	-5,894239	0,034309	0,070614	-0,060306	-0,080735	-4,503841	-5,894239	0,034309
14:45:06,21	0,383005	3,294011	-0,117944	0,457978	0,341997	1,273046	0,067676	-0,065433	-0,075710	0,490854	-0,506795	-0,011396	-0,562810	-2,998928	-1,280652	-19,530825	7,254941	12,572231	0,067676	-0,065433	-0,075710	-4,645623	-5,819327	-0,011396	0,067676	-0,065433	-0,075710	-4,645623	-5,819327	-0,011396
14:45:06,26	0,383005	3,294011	-0,117944	0,457978	0,341997	1,273046	0,069353	-0,065041	-0,079162	0,472174	-0,407842	0,038512	-0,563981	-3,001696	-1,280670	-19,537595	7,250597	12,537644	0,069353	-0,065041	-0,079162	-4,633543	-5,852061	0,038512	0,069353	-0,065041	-0,079162	-4,633543	-5,852061	0,038512
14:45:06,31	0,383005	3,294011	-0,117944	0,457978	0,341997	1,273046	0,071915	-0,065886	-0,081713	0,503152	-0,336895	0,028723	-0,563359	-3,001570	-1,283203	-19,591265	7,274849	12,562443	0,071915	-0,065886	-0,081713	-4,668922	-5,982261	0,028723	0,071915	-0,065886	-0,081713	-4,668922	-5,982261	0,028723
14:45:06,36	0,383005	3,294011	-0,117944	0,457978	0,341997	1,273046	0,071915	-0,065886	-0,081713	0,503152	-0,336895	0,028723	-0,558007	-2,998272	-1,279117	-19,493687	7,246680	12,518281	0,071915	-0,065886	-0,081713	-4,668922	-5,982261	0,028723	0,071915	-0,065886	-0,081713	-4,668922	-5,982261	0,028723
14:45:06,41	0,383005	3,294011	-0,117944	0,457978	0,341997	1,273046	0,066383	-0,068872	-0,077627	0,682806	-0,525979	-0,015438	-0,560474	-2,999069	-1,282999	-19,525675	7,215081	12,543642	0,066383	-0,068872	-0,077627	-4,723652	-5,737069	-0,015438	0,066383	-0,068872	-0,077627	-4,723652	-5,737069	-0,015438
14:45:06,46	0,383005	3,294011	-0,117944	0,457978	0,341997	1,273046	0,068307	-0,067134	-0,081510	0,549085	-0,437853	0,009922	-0,559230	-2,997084	-1,279885	-19,499556	7,225972	12,542337	0,068307	-0,067134	-0,081510	-4,720962	-5,799948	0,009922	0,068307	-0,067134	-0,081510	-4,720962	-5,799948	0,009922
14:45:06,51	0,383005	3,294011	-0,117944	0,457978	0,341997	1,273046	0,065966	-0,067219	-0,078396	0,575994	-0,542425	0,008618	-0,562191	-3,000774	-1,280287	-19,521961	7,236112	12,522697	0,065966	-0,067219	-0,078396	-4,700721	-5,720730	0,008618	0,065966	-0,067219	-0,078396	-4,700721	-5,720730	0,008618
14:45:06,56	0,383005	3,294011	-0,117944	0,457978	0,341997	1,273046	0,070642	-0,066499	-0,078798	0,536142	-0,323744	-0,011023	-0,560949	-2,998607	-1,279105	-19,495247	7,259940	12,537538	0,070642	-0,066499	-0,078798	-4,684066	-5,869119	-0,011023	0,070642	-0,066499	-0,078798	-4,684066	-5,869119	-0,011023
14:45:06,61	0,383005	3,294011	-0,117944	0,457978	0,341997	1,273046	0,068144	-0,066492	-0,077616	0,569733	-0,442387	0,003819	-0,560996	-3,002845	-1,280638	-19,508782	7,218004	12,551165	0,068144	-0,066492	-0,077616	-4,649870	-5,791717	0,003819	0,068144	-0,066492	-0,077616	-4,649870	-5,791717	0,003819
14:45:06,66	0,383005	3,294011	-0,117944	0,457978	0,341997	1,273046	0,071838	-0,068571	-0,079148	0,634756	-0,241065	0,017445	-0,560048	-2,998875	-1,282226	-19,522084	7,244127	12,536899	0,071838	-0,068571	-0,079148	-4,748048	-5,880356	0,017445	0,071838	-0,068571	-0,079148	-4,748048	-5,880356	0,017445
14:45:06,71	0,383005	3,294011	-0,117944	0,457978	0,341997	1,273046	0,067926	-0,067407	-0,080736	0,590189	-0,469071	0,003180	-0,564538	-2,997936	-1,276795	-19,531782	7,285567	12,541653	0,067926	-0,067407	-0,080736	-4,701225	-5,801269	0,003180	0,067926	-0,067407	-0,080736	-4,701225	-5,801269	0,003180
14:45:06,76	0,383005	3,294011	-0,117944	0,457978	0,341997	1,273046	0,069358	-0,063048	-0,075305	0,394599	-0,423745	0,007933	-0,560433	-2,999820	-1,279887	-19,517615	7,221679	12,536927	0,069358	-0,063048	-0,075305	-4,554693	-5,868326	0,007933	0,069358	-0,063048	-0,075305	-4,554693	-5,868326	0,007933
14:45:06,81	0,383005	3,294011	-0,117944	0,457978	0,341997	1,273046	0,068937	-0,067545	-0,078398	0,580196	-0,401431	0,003208	-0,561647	-2,999886	-1,280272	-19,529234	7,214012	12,551351	0,068937	-0,067545	-0,078398	-4,722107	-5,812953	0,003208	0,068937	-0,067545	-0,078398	-4,722107	-5,812953	0,003208
14:45:06,86	0,383005	3,294011	-0,117944	0,457978	0,341997	1,273046	0,069601	-0,066527	-0,078782	0,514819	-0,373098	0,017632	-0,556934	-2,998244	-1,280288	-19,533305	7,231676	12,533646	0,069601	-0,066527	-0,078782	-4,707583	-5,836795	0,017632	0,069601	-0,066527	-0,078782	-4,707583	-5,836795	0,017632
14:45:06,91	0,383005	3,294011	-0,117944	0,457978	0,341997	1,273046	0,065822	-0,069787	-0,078798	0,697594	-0,581962	-7,351293E-5	-0,563197	-3,000076	-1,279782	-19,520493	7,278867	12,553955	0,065822	-0,069787	-0,078798	-4,780708	-5,749009	-7,351293E-5	0,065822	-0,069787	-0,078798	-4,780708	-5,749009	-7,351293E-5
14:45:06,96	0,383005	3,294011	-0,117944	0,457978	0,341997	1,273046	0,070540	-0,065280	-0,078292	0,510482	-0,349114	0,020236	-0,560471	-2,996717	-1,279109	-19,543554	7,276729	12,572853	0,066268	-0,065961	-0,077619	-4,645423	-5,792234	0,039134	0,066268	-0,065961	-0,077619	-4,645423	-5,792234	0,039134
14:45:07,01	0,383005	3,294011	-0,117944	0,457978	0,341997	1,273046	0,066268	-0,065961	-0,077619	0,532526	-0,590167	0,039134	-0,561738	-3,001809	-1,282679	-19,514267	7,247967	12,560716	0,066268	-0,065961	-0,077619	-4,645423	-5,792234	0,039134	0,066268	-0,065961	-0,077619	-4,645423	-5,792234	0,039134
14:45:07,06	0,383005	3,294011	-0,117944	0,457978	0,341997	1,273046	0,071312	-0,067410	-0,081190	0,597584	-0,288173	0,026997	-0,558693	-2,999464	-1,280259	-19,521762	7,210523	12,561418	0,071312	-0,067410	-0,081190	-4,694073	-5,886136	0,026997	0,071312	-0,067410	-0,081190	-4,694073	-5,886136	0,026997
14:45:07,11	0,383005	3,294011	-0,117944	0,457978	0,341997	1,273046	0,067759	-0,068875	-0,078769	0,637581	-0,460690	0,027698	-0,562043	-3,001335	-1,279955	-19,542502	7,231530	12,542689	0,067759	-0,068875	-0,078769	-4,769067	-5,779754	0,027698	0,067759	-0,068875	-0,078769	-4,769067	-5,779754	0,027698
14:45:07,16	0,383005	3,294011	-0,117944	0,457978	0,341997	1,273046	0,071054	-0,066909	-0,078465	0,543184	-0,317803	0,008970	-0,561024	-2,996712	-1,279643	-19,521560	7,253888	12,539825	0,071054	-0,066909	-0,078465	-4,709150	-5,895542	0,008970	0,071054	-0,066909	-0,078465	-4,709150	-5,895542	0,008970
14:45:07,21	0,383005	3,294011	-0,117944	0,457978	0,341997	1,273046	0,066540	-0,065480	-0,078153	0,498714	-0,545554	0,006105	-0,561604	-2,999969	-1,277158	-19,518143	7,220579	12,549548	0,066540	-0,065480	-0,078153	-4,641452	-5,768975	0,006105	0,066540	-0,065480	-0,078153	-4,641452	-5,768975	0,006105
14:45:07,26	0,383005	3,294011	-0,117944	0,457978	0,341997	1,273046	0,069652	-0,066605	-0,075669	0,530109	-0,364162	0,015828	-0,560436	-3,001022	-1,277579	-19,540079	7,250967	12,512287	0,069652	-0,066605	-0,075669	-4,698417	-5,831805	0,015828	0,069652	-0,066605	-0,075669	-4,698417	-5,831805	0,015828
14:45:07,31	0,383005	3,294011	-0,117944	0,457978	0,341997	1,273046	0,069979	-0,068144	-0,076090	0,625437	-0,381308	-0,021432	-0,561722	-2,997838	-1,278355	-19,509951	7,247785	12,516232	0,069979	-0,068144	-0,076090	-4,723828	-5,874683	-0,021432	0,069979	-0,068144	-0,076090	-4,723828	-5,874683	-0,021432
14:45:07,36	0,383005	3,294011	-0,117944	0,457978	0,341997	1,273046	0,067864	-0,065438	-0,076866	0,497056	-0,463599	-0,017487	-0,558596	-2,998705	-1,280263	-19,484326	7,229883	12,537559	0,067864	-0,065438	-0,076866	-4,639822	-5,790956	-0,017487	0,067864	-0,065438	-0,076866	-4,639822	-5,790956	-0,017487
14:45:07,41	0,383005	3,294011	-0,117944	0,457978	0,341997	1,273046	0,067053	-0,068579	-0,078773	0,657681	-0,474646	0,003840	-0,559622	-3,001639	-1,279628	-19,553326	7,215154	12,546488	0,067053	-0,068579	-0,078773	-4,725741	-5,738313	0,003840	0,067053	-0,068579	-0,078773	-4,725741	-5,738313	0,003840
14:45:07,46	0,383005	3,294011	-0,117944	0,457978	0,341997	1,273046	0,070107	-0,069158	-0,078139	0,640531	-0,368243	0,012769	-0,560443	-3,001566	-1,279489	-19,537145	7,254253	12,552203	0,070107	-0,069158	-0,078139	-4,788338	-5,871628	0,012769	0,070107	-0,069158	-0,078139	-4,788338	-5,871628	0,012769
14:45:07,51	0,383005	3,294011	-0,117944	0,457978	0,341997	1,273046	0,070454	-0,068410	-0,077999	0,643613	-0,355726	0,018484	-0,562157	-3,000065	-1,278340	-19,513070	7,252344	12,526896	0,070011	-0,066175	-0,076850	-4,656960	-5,852821	-0,006823	0,070011	-0,066175	-0,076850	-4,656960	-5,852821	-0,006823
14:45:07,56	0,383005	3,294011	-0,117944	0,457978	0,341997	1,273046	0,070011	-0,066175	-0,076850	0,537760	-0,356957	-0,006823	-0,559559	-2,997247	-1,279825	-19,528672	7,249968	12,511793	0,070011	-0,066175	-0,076850	-4,656960	-5,852821	-0,006823	0,070011	-0,066175	-0,076850	-4,656960	-5,852821	-0,006823
14:45:07,61	0,383005	3,294011	-0,117944	0,457978	0,341997	1,273046	0,066271	-0,067015	-0,078335	0,571604	-0,563742	-0,021926	-0,556157	-2,997836	-1,281573	-19,526759	7,215679	12,544541	0,066271	-0,067015	-0,078335	-4,689089	-5,766045	-0,021926	0,066271	-0,067015	-0,078335	-4,689089	-5,766045	-0,021926
14:45:07,67	0,383005	3,294011	-0,117944	0,457978	0,341997	1,273046	0,065081	-0,070256	-0,080083	0,711409	-0,606844	0,010821	-0,561057	-2,996502	-1,281875	-19,536701	7,256477	12,510761	0,065081	-0,070256	-0,080083	-4,803722	-5,715696	0,010821	0,065081	-0,070256	-0,080083	-4,803722	-5,715696	0,010821
14:45:07,72	0,383005	3,294011	-0,117944	0,457978	0,341997	1,273046	0,066375	-0,065346	-0,080386	0,486428	-0,568558	-0,022958	-0,562824	-2,999689	-1,280314	-19,545367	7,248409	12,508864	0,066375	-0,065346	-0,080386	-4,643234	-5,779001	-0,022958	0,066375	-0,065346	-0,080386	-4,643234	-5,779001	-0,022958
14:45:07,77	0,383005	3,294011	-0,117944	0,457978	0,341997	1,273046	0,070019	-0,065409	-0,078825	0,478410	-0,382548	-0,024856	-0,559559	-3,000547	-1,276381	-19,543797	7,266546	12,558346	0,070019	-0,065409	-0,078825	-4,656236	-5,879034	-0,024856	0,070019	-0,065409	-0,078825	-4,656236	-5,879034	-0,024856
14:45:07,82	0,383005	3,294011	-0,117944	0,457978	0,341997	1,273046	0,069129	-0,068666	-0,074891	0,664241	-0,436529	0,024627	-0,565121	-3,002613	-1,277947	-19,524494	7,239772	12,530327	0,069129	-0,068666	-0,074891	-4,726042	-5,863161	0,024627	0,069129	-0,068666	-0,074891	-4,726042	-5,863161	0,024627
14:45:07,87	0,383005	3,294011	-0,117944	0,457978	0,341997	1,273046	0,073699	-0,064881	-0,076457	0,453909	-0,168765	-0,003393	-0,561319	-2,997299	-1,222920	-19,470081	7,383076	12,553194	0,073699	-0,064881	-0,076457	-4,639286	-5,954172	-0,003393	0,073699	-0,064881	-0,076457	-4,639286	-5,954172	-0,003393
14:45:07,92	0,383005	3,294011	-0,117944	0,457978	0,341997	1,273046	0,067196	-0,065517	-0,021431	0,638281	-0,531456	0,019475	-0,573049	-2,960707	-1,121928	-17,702791	8,158163	12,387946	0,067196	-0,065517	-0,021431	-4,504824	-5,806370	0,019475	0,067196	-0,065517	-0,021431	-4,504824	-5,806370	0,019475
14:45:07,97	0,383005	3,294011	-0,117944	0,457978	0,341997	1,273046	0,041372	-0,037063	0,079562	0,713539	-0,731323	-0,145773	-0,635449	-2,952479	-1,118328	-17,482900	11,430850	12,057237	0,041372	-0,037063	0,079562	-2,195891	-3,979063	-0,145773	0,041372	-0,037063	0,079562	-2,195891	-3,979063	-0,145773
14:45:08,02	0,382953	3,293983	-0,117982	0,457990	0,341978	1,322976	0,065446	0,021091	0,083161	0,633710	-0,925420	-0,476482	-0,648276	-2,959670	-1,145069	-17,847157	11,840943	12,113753	0,065446	0,021091	0,083161	2,289362	-6,062919	-0,476482	0,065446	0,021091	0,083161	2,289362	-6,062919	-0,476482
14:45:08,07	0,382953	3,293983	-0,117982	0,457990	0,341978	1,322976	0,078087	0,028604	0,056421	0,416038	-0,788564	-0,419966	-0,647114	-2,961305	-1,145547	-17,892829	11,884229	12,140084	0,078087	0,028604	0,056421	2,661488	-6,918422	-0,419966	0,078087	0,028604	0,056421	2,661488	-6,918422	-0,419966
14:45:08,12	0,382953	3,293983	-0,117982	0,457990	0,341978	1,322976	0,078923	0,026780	0,055943	0,525569	-0,806330	-0,393635	-0,650348	-2,963641	-1,146070	-17,957030	11,857675	12,122348	0,078923	0,026780	0,055943	2,627786	-7,001750	-0,393635	0,078923	0,026780	0,055943	2,627786	-7,001750	-0,393635
14:45:08,17	0,382953	3,293983	-0,117982	0,457990	0,341978	1,322976	0,082563	0,028413	0,055419	0,385554	-0,659356	-0,411371	-0,646168	-2,962872	-1,145699	-17,948142	11,900713	12,090330	0,082563	0,028413	0,055419	2,615964	-7,140542	-0,411371	0,082563	0,028413	0,055419	2,615964	-7,140542	-0,411371
14:45:08,22	0,382953	3,293983	-0,117982	0,457990	0,341978	1,322976	0,079806	0,025177	0,055790	0,595534	-0,816524	-0,443389	-0,646265	-2,962397	-1,146101	-17,979827	11,868264	12,094760	0,079806	0,025177	0,055790	2,571930	-7,081313	-0,443389	0,079806	0,025177	0,055790	2,571930	-7,081313	-0,443389
14:45:08,27	0,382953	3,293983	-0,117982	0,457990	0,341978	1,322976	0,079443	0,025499	0,055388	0,534830	-0,846604	-0,438959	-0,646553	-2,962980	-1,150946	-17,966674	11,864630	12,102972	0,080092	0,025457	0,050544	2,538840	-7,086902	-0,430747	0,080092	0,025457	0,050544	2,538840	-7,086902	-0,430747
14:45:08,32	0,382953	3,293983	-0,117982	0,457990	0,341978	1,322976	0,080092	0,025457	0,050544	0,540453	-0,799652	-0,430747	-0,648686	-2,961208	-1,149482	-17,934930	11,882576	12,106262	0,080092	0,025457	0,050544	2,538840	-7,086902	-0,430747	0,080092	0,025457	0,050544	2,538840	-7,086902	-0,430747
14:45:08,37	0,382953	3,293983	-0,117982	0,457990	0,341978	1,322976	0,079624	0,028190	0,052008	0,429754	-0,805496	-0,427457	-0,645531	-2,964388	-1,152239	-17,959147	11,889980	12,092349	0,079624	0,028190	0,052008	2,642676	-7,055969	-0,427457	0,079624	0,028190	0,052008	2,642676	-7,055969	-0,427457
14:45:08,42	0,382953	3,293983	-0,117982	0,457990	0,341978	1,322976	0,080800	0,023868	0,049251	0,648822	-0,768986	-0,441371	-0,651237	-2,881209	-1,080287	-14,024061	12,190089	11,865970	0,080800	0,023868	0,049251	2,522436	-7,111824	-0,441371	0,080800	0,023868	0,049251	2,522436	-7,111824	-0,441371
14:45:08,47	0,382953	3,293983	-0,117982	0,457990	0,341978	1,322976	0,011619	0,070399	0,121203	0,456663	-1,108592	-0,667750	-0,710544	-2,918697	-1,092494	-15,900120	15,149577	11,685805	0,011619	0,070399	0,121203	5,982948	-2,020688	-0,667750	0,011619	0,070399	0,121203	5,982948	-2,020688	-0,667750
14:45:08,52	0,382994	3,293967	-0,117978	0,457983	0,341983	1,372993	0,073738	0,103016	0,108995	0,385503	-0,982855	-0,847915	-0,715542	-2,932158	-1,115188	-16,377858	15,379271	11,713866	0,073738	0,103016	0,108995	8,472279	-6,771303	-0,847915	0,073738	0,103016	0,108995	8,472279	-6,771303	-0,847915
14:45:08,57	0,382994	3,293967	-0,117978	0,457983	0,341983	1,372993	0,087894	0,100614	0,086302	0,470479	-0,775325	-0,819854	-0,712735	-2,928992	-1,117439	-16,433531	15,383116	11,696698	0,087894	0,100614	0,086302	8,368667	-7,675016	-0,819854	0,087894	0,100614	0,086302	8,368667	-7,675016	-0,819854
14:45:08,62	0,382994	3,293967	-0,117978	0,457983	0,341983	1,372993	0,083749	0,099766	0,084051	0,490058	-1,040986	-0,837022	-0,712820	-2,931535	-1,117542	-16,471689	15,375777	11,740939	0,083749	0,099766	0,084051	8,321693	-7,615319	-0,837022	0,083749	0,099766	0,084051	8,321693	-7,615319	-0,837022
14:45:08,67	0,382994	3,293967	-0,117978	0,457983	0,341983	1,372993	0,085994	0,098568	0,083948	0,526913	-0,953659	-0,792780	-0,713319	-2,927043	-1,120285	-16,422988	15,394235	11,709363	0,085994	0,098568	0,083948	8,264516	-7,704169	-0,792780	0,085994	0,098568	0,083948	8,264516	-7,704169	-0,792780
14:45:08,72	0,382994	3,293967	-0,117978	0,457983	0,341983	1,372993	0,082354	0,101247	0,081205	0,427973	-1,110000	-0,824357	-0,711299	-2,929843	-1,114358	-16,446567	15,349631	11,702081	0,082354	0,101247	0,081205	8,375828	-7,574757	-0,824357	0,082354	0,101247	0,081205	8,375828	-7,574757	-0,824357
14:45:08,77	0,382994	3,293967	-0,117978	0,457983	0,341983	1,372993	0,083768	0,098097	0,087132	0,541311	-1,034558	-0,831638	-0,708608	-2,930087	-1,121066	-16,437084	15,405652	11,686486	0,083768	0,098097	0,087132	8,241957	-7,610362	-0,831638	0,083768	0,098097	0,087132	8,241957	-7,610362	-0,831638
14:45:08,82	0,382994	3,293967	-0,117978	0,457983	0,341983	1,372993	0,082634	0,095645	0,080424	0,722115	-1,113330	-0,847234	-0,712325	-2,932407	-1,121000	-16,472958	15,383740	11,702892	0,082634	0,095645	0,080424	8,230215	-7,600106	-0,847234	0,082634	0,095645	0,080424	8,230215	-7,600106	-0,847234
14:45:08,87	0,382994	3,293967	-0,117978	0,457983	0,341983	1,372993	0,086502	0,097703	0,080489	0,578143	-0,932316	-0,830828	-0,712203	-2,936369	-1,119462	-16,471252	15,386330	11,741831	0,086502	0,097703	0,080489	8,247861	-7,722715	-0,830828	0,086502	0,097703	0,080489	8,247861	-7,722715	-0,830828
14:45:08,92	0,382994	3,293967	-0,117978	0,457983	0,341983	1,372993	0,089871	0,095617	0,082027	0,689748	-0,756915	-0,791888	-0,708112	-2,931400	-1,123014	-16,459853	15,347907	11,685946	0,089871	0,095617	0,082027	8,195659	-7,811827	-0,791888	0,089871	0,095617	0,082027	8,195659	-7,811827	-0,791888
14:45:08,97	0,382994	3,293967	-0,117978	0,457983	0,341983	1,372993	0,083523	0,094558	0,078476	0,717214	-1,057960	-0,847773	-0,711680	-2,932813	-1,120691	-16,488825	15,363918	11,689363	0,083523	0,094558	0,078476	8,140033	-7,614504	-0,847773	0,083523	0,094558	0,078476	8,140033	-7,614504	-0,847773
14:45:09,02	0,382994	3,293967	-0,117978	0,457983	0,341983	1,372993	0,086530	0,096942	0,080798	0,592654	-0,934669	-0,844357	-0,711850	-2,934480	-1,119061	-16,486958	15,373590	11,693230	0,086530	0,096942	0,080798	8,202574	-7,727297	-0,844357	0,086530	0,096942	0,080798	8,202574	-7,727297	-0,844357
14:45:09,07	0,382994	3,293967	-0,117978	0,457983	0,341983	1,372993	0,088059	0,096255	0,082429	0,637652	-0,858401	-0,840490	-0,712877	-2,932415	-1,121002	-16,486938	15,345420	11,709788	0,086784	0,098177	0,080488	8,220236	-7,723148	-0,823932	0,086784	0,098177	0,080488	8,220236	-7,723148	-0,823932
14:45:09,12	0,382994	3,293967	-0,117978	0,457983	0,341983	1,372993	0,086784	0,098177	0,080488	0,513336	-0,910573	-0,823932	-0,710938	-2,933761	-1,116765	-16,436498	15,393865	11,701918	0,086784	0,098177	0,080488	8,220236	-7,723148	-0,823932	0,086784	0,098177	0,080488	8,220236	-7,723148	-0,823932
14:45:09,17	0,382994	3,293967	-0,117978	0,457983	0,341983	1,372993	0,086980	0,095825	0,084724	0,702809	-0,880923	-0,831801	-0,712308	-2,934055	-1,119141	-16,505578	15,340731	11,687556	0,086980	0,095825	0,084724	8,225086	-7,708881	-0,831801	0,086980	0,095825	0,084724	8,225086	-7,708881	-0,831801
14:45:09,22	0,382994	3,293967	-0,117978	0,457983	0,341983	1,372993	0,087920	0,096865	0,082349	0,568189	-0,865303	-0,846164	-0,711108	-2,929943	-1,119936	-16,486912	15,348137	11,674367	0,087920	0,096865	0,082349	8,172082	-7,767048	-0,846164	0,087920	0,096865	0,082349	8,172082	-7,767048	-0,846164
14:45:09,27	0,382994	3,293967	-0,117978	0,457983	0,341983	1,372993	0,083759	0,097881	0,081554	0,531102	-1,069216	-0,859352	-0,709923	-2,932058	-1,119876	-16,473962	15,323603	11,731444	0,083759	0,097881	0,081554	8,214754	-7,644318	-0,859352	0,083759	0,097881	0,081554	8,214754	-7,644318	-0,859352
14:45:09,32	0,382994	3,293967	-0,117978	0,457983	0,341983	1,372993	0,084998	0,095798	0,081614	0,624662	-0,981307	-0,802275	-0,708533	-2,932673	-1,121984	-16,511760	15,317486	11,702382	0,084998	0,095798	0,081614	8,144774	-7,653669	-0,802275	0,084998	0,095798	0,081614	8,144774	-7,653669	-0,802275
14:45:09,37	0,382994	3,293967	-0,117978	0,457983	0,341983	1,372993	0,084836	0,094286	0,079506	0,679044	-1,019406	-0,831337	-0,712402	-2,932496	-1,120701	-16,506293	15,370234	11,690480	0,084836	0,094286	0,079506	8,080533	-7,679051	-0,831337	0,084836	0,094286	0,079506	8,080533	-7,679051	-0,831337
14:45:09,42	0,382994	3,293967	-0,117978	0,457983	0,341983	1,372993	0,086617	0,097725	0,080789	0,548642	-0,948443	-0,843239	-0,714131	-2,934236	-1,123386	-16,518073	15,342153	11,738422	0,086617	0,097725	0,080789	8,220076	-7,747882	-0,843239	0,086617	0,097725	0,080789	8,220076	-7,747882	-0,843239
14:45:09,47	0,382994	3,293967	-0,117978	0,457983	0,341983	1,372993	0,088988	0,098353	0,078104	0,485791	-0,821305	-0,795297	-0,712449	-2,934040	-1,122608	-16,523047	15,370358	11,740031	0,088988	0,098353	0,078104	8,206502	-7,806879	-0,795297	0,088988	0,098353	0,078104	8,206502	-7,806879	-0,795297
14:45:09,52	0,382994	3,293967	-0,117978	0,457983	0,341983	1,372993	0,087822	0,097726	0,079815	0,522236	-0,927968	-0,820244	-0,713004	-2,933540	-1,121674	-16,556028	15,368473	11,713475	0,087822	0,097726	0,079815	8,193690	-7,822010	-0,820244	0,087822	0,097726	0,079815	8,193690	-7,822010	-0,820244
14:45:09,57	0,382994	3,293967	-0,117978	0,457983	0,341983	1,372993	0,087822	0,097726	0,079815	0,522236	-0,927968	-0,820244	-0,709981	-2,933716	-1,124556	-16,504527	15,343024	11,720437	0,087822	0,097726	0,079815	8,193690	-7,822010	-0,820244	0,087822	0,097726	0,079815	8,193690	-7,822010	-0,820244
14:45:09,62	0,382994	3,293967	-0,117978	0,457983	0,341983	1,372993	0,086463	0,095019	0,076934	0,666701	-0,941327	-0,813283	-0,709984	-2,932797	-1,121444	-16,523184	15,388500	11,739708	0,086463	0,095019	0,076934	8,125670	-7,728662	-0,813283	0,086463	0,095019	0,076934	8,125670	-7,728662	-0,813283
14:45:09,67	0,382994	3,293967	-0,117978	0,457983	0,341983	1,372993	0,085668	0,095481	0,080046	0,672717	-1,021538	-0,794011	-0,714116	-2,932584	-1,124585	-16,522070	15,380896	11,706766	0,085668	0,095481	0,080046	8,167976	-7,746502	-0,794011	0,085668	0,095481	0,080046	8,167976	-7,746502	-0,794011
14:45:09,72	0,382994	3,293967	-0,117978	0,457983	0,341983	1,372993	0,087550	0,099166	0,076905	0,475058	-0,918901	-0,826954	-0,712468	-2,933857	-1,120036	-16,526512	15,335247	11,717213	0,087550	0,099166	0,076905	8,259605	-7,791612	-0,826954	0,087550	0,099166	0,076905	8,259605	-7,791612	-0,826954
14:45:09,77	0,382994	3,293967	-0,117978	0,457983	0,341983	1,372993	0,087829	0,097102	0,081454	0,540631	-0,885462	-0,816507	-0,713534	-2,935827	-1,123007	-16,525330	15,352556	11,719086	0,087829	0,097102	0,081454	8,163156	-7,780004	-0,816507	0,087829	0,097102	0,081454	8,163156	-7,780004	-0,816507
14:45:09,82	0,382994	3,293967	-0,117978	0,457983	0,341983	1,372993	0,090067	0,097041	0,078483	0,559416	-0,776678	-0,814633	-0,712971	-2,934074	-1,122650	-16,540000	15,362765	11,695478	0,090067	0,097041	0,078483	8,177104	-7,846962	-0,814633	0,090067	0,097041	0,078483	8,177104	-7,846962	-0,814633
14:45:09,87	0,382994	3,293967	-0,117978	0,457983	0,341983	1,372993	0,088268	0,097429	0,078840	0,540720	-0,888043	-0,838241	-0,714083	-2,931758	-1,120684	-16,495165	15,335548	11,712482	0,088268	0,097429	0,078840	8,188906	-7,817093	-0,838241	0,088268	0,097429	0,078840	8,188906	-7,817093	-0,838241
14:45:09,92	0,382994	3,293967	-0,117978	0,457983	0,341983	1,372993	0,086818	0,099551	0,080805	0,429251	-0,911007	-0,821238	-0,710523	-2,933148	-1,123926	-16,523487	15,326286	11,711628	0,086818	0,099551	0,080805	8,243971	-7,726231	-0,821238	0,086818	0,099551	0,080805	8,243971	-7,726231	-0,821238
14:45:09,97	0,382994	3,293967	-0,117978	0,457983	0,341983	1,372993	0,086242	0,095772	0,077563	0,603541	-0,960837	-0,822092	-0,708827	-2,931236	-1,123406	-16,504350	15,318155	11,709816	0,086242	0,095772	0,077563	8,121664	-7,730873	-0,822092	0,086242	0,095772	0,077563	8,121664	-7,730873	-0,822092
14:45:10,02	0,382994	3,293967	-0,117978	0,457983	0,341983	1,372993	0,083738	0,095260	0,078083	0,632701	-1,070425	-0,823903	-0,711773	-2,936361	-1,122231	-16,521902	15,321960	11,708134	0,089650	0,095249	0,079258	8,104838	-7,817623	-0,825585	0,089650	0,095249	0,079258	8,104838	-7,817623	-0,825585
14:45:10,07	0,382994	3,293967	-0,117978	0,457983	0,341983	1,372993	0,089650	0,095249	0,079258	0,627808	-0,780137	-0,825585	-0,710609	-2,933061	-1,123045	-16,518095	15,309927	11,674979	0,089650	0,095249	0,079258	8,104838	-7,817623	-0,825585	0,089650	0,095249	0,079258	8,104838	-7,817623	-0,825585
14:45:10,12	0,382994	3,293967	-0,117978	0,457983	0,341983	1,372993	0,086210	0,095891	0,078445	0,585916	-0,949677	-0,858740	-0,712492	-2,935176	-1,125758	-16,573374	15,324466	11,710940	0,086210	0,095891	0,078445	8,113328	-7,717163	-0,858740	0,086210	0,095891	0,078445	8,113328	-7,717163	-0,858740
14:45:10,17	0,382994	3,293967	-0,117978	0,457983	0,341983	1,372993	0,088983	0,096464	0,075732	0,541048	-0,860615	-0,822779	-0,711458	-2,934474	-1,124081	-16,510686	15,341558	11,707684	0,087858	0,095919	0,077409	8,145190	-7,770224	-0,826036	0,087858	0,095919	0,077409	8,145190	-7,770224	-0,826036
14:45:10,22	0,382994	3,293967	-0,117978	0,457983	0,341983	1,372993	0,087858	0,095919	0,077409	0,615515	-0,873398	-0,826036	-0,712939	-2,936382	-1,122619	-16,516318	15,323989	11,708173	0,087858	0,095919	0,077409	8,145190	-7,770224	-0,826036	0,087858	0,095919	0,077409	8,145190	-7,770224	-0,826036
14:45:10,27	0,382994	3,293967	-0,117978	0,457983	0,341983	1,372993	0,090251	0,096248	0,078871	0,580390	-0,745038	-0,825547	-0,713579	-2,933056	-1,125726	-16,529894	15,349120	11,740462	0,090251	0,096248	0,078871	8,135870	-7,829742	-0,825547	0,090251	0,096248	0,078871	8,135870	-7,829742	-0,825547
14:45:10,32	0,382994	3,293967	-0,117978	0,457983	0,341983	1,372993	0,087691	0,098464	0,075763	0,480116	-0,902496	-0,793258	-0,709293	-2,934011	-1,124062	-16,522869	15,331681	11,738206	0,087691	0,098464	0,075763	8,209579	-7,786216	-0,793258	0,087691	0,098464	0,075763	8,209579	-7,786216	-0,793258
14:45:10,38	0,382994	3,293967	-0,117978	0,457983	0,341983	1,372993	0,086374	0,094276	0,077427	0,686338	-0,956143	-0,795513	-0,709994	-2,935978	-1,123383	-16,508933	15,313994	11,718501	0,086374	0,094276	0,077427	8,086989	-7,736530	-0,795513	0,086374	0,094276	0,077427	8,086989	-7,736530	-0,795513
14:45:10,43	0,382994	3,293967	-0,117978	0,457983	0,341983	1,372993	0,088429	0,093899	0,078107	0,697583	-0,828411	-0,815219	-0,715382	-2,933115	-1,126914	-16,558700	15,386204	11,732658	0,088429	0,093899	0,078107	8,068654	-7,770053	-0,815219	0,088429	0,093899	0,078107	8,068654	-7,770053	-0,815219
14:45:10,48	0,382994	3,293967	-0,117978	0,457983	0,341983	1,372993	0,088643	0,099997	0,074576	0,418135	-0,896454	-0,801062	-0,712369	-2,932031	-1,120698	-16,569966	15,288129	11,735010	0,088643	0,099997	0,074576	8,267906	-7,854947	-0,801062	0,088643	0,099997	0,074576	8,267906	-7,854947	-0,801062
14:45:10,53	0,382994	3,293967	-0,117978	0,457983	0,341983	1,372993	0,086198	0,097929	0,080792	0,435097	-0,984341	-0,798709	-0,693699	-2,874407	-1,105745	-13,681586	14,357693	11,534053	0,086198	0,097929	0,080792	8,122537	-7,750859	-0,798709	0,086198	0,097929	0,080792	8,122537	-7,750859	-0,798709
14:45:10,58	0,382994	3,293967	-0,117978	0,457983	0,341983	1,372993	0,026960	0,110573	0,095744	0,416025	-1,098095	-0,999666	-0,754531	-2,868522	-1,117448	-13,012552	17,631343	11,323470	0,026960	0,110573	0,095744	9,096009	-3,214422	-0,999666	0,026960	0,110573	0,095744	9,096009	-3,214422	-0,999666
14:45:10,63	0,383000	3,294013	-0,117988	0,457986	0,341995	1,423011	0,052278	0,166198	0,084041	0,693125	-0,838960	-1,210250	-0,770179	-2,873532	-1,121080	-13,363844	18,286662	11,279809	0,052278	0,166198	0,084041	13,739642	-4,942786	-1,210250	0,052278	0,166198	0,084041	13,739642	-4,942786	-1,210250
14:45:10,68	0,383000	3,294013	-0,117988	0,457986	0,341995	1,423011	0,064441	0,177244	0,080410	0,510583	-0,838385	-1,253910	-0,764342	-2,873682	-1,123782	-13,387775	18,305640	11,307520	0,064441	0,177244	0,080410	14,424251	-5,896986	-1,253910	0,064441	0,177244	0,080410	14,424251	-5,896986	-1,253910
14:45:10,73	0,383000	3,294013	-0,117988	0,457986	0,341995	1,423011	0,061653	0,172114	0,077707	0,781806	-1,013568	-1,226200	-0,767994	-2,875183	-1,120323	-13,456663	18,311949	11,295781	0,061653	0,172114	0,077707	14,292779	-5,853321	-1,226200	0,061653	0,172114	0,077707	14,292779	-5,853321	-1,226200
14:45:10,78	0,383000	3,294013	-0,117988	0,457986	0,341995	1,423011	0,064778	0,174526	0,081166	0,627417	-0,913851	-1,237938	-0,765494	-2,876009	-1,122349	-13,452084	18,300724	11,302973	0,064778	0,174526	0,081166	14,327710	-5,998962	-1,237938	0,064778	0,174526	0,081166	14,327710	-5,998962	-1,237938
14:45:10,83	0,383000	3,294013	-0,117988	0,457986	0,341995	1,423011	0,064244	0,171948	0,079140	0,754023	-0,932055	-1,230746	-0,767493	-2,877393	-1,125386	-13,489590	18,296326	11,288768	0,064244	0,171948	0,079140	14,251970	-5,975226	-1,230746	0,064244	0,171948	0,079140	14,251970	-5,975226	-1,230746
14:45:10,88	0,383000	3,294013	-0,117988	0,457986	0,341995	1,423011	0,066442	0,172988	0,076103	0,677420	-0,848034	-1,244951	-0,768120	-2,873803	-1,121486	-13,501522	18,302195	11,335581	0,066442	0,172988	0,076103	14,256948	-6,063759	-1,244951	0,066442	0,172988	0,076103	14,256948	-6,063759	-1,244951
14:45:10,93	0,383000	3,294013	-0,117988	0,457986	0,341995	1,423011	0,063647	0,175325	0,080004	0,554980	-1,006668	-1,198138	-0,770846	-2,874720	-1,126770	-13,531274	18,299362	11,305700	0,063647	0,175325	0,080004	14,318012	-6,002946	-1,198138	0,063647	0,175325	0,080004	14,318012	-6,002946	-1,198138
14:45:10,98	0,383000	3,294013	-0,117988	0,457986	0,341995	1,423011	0,065803	0,177228	0,074720	0,438731	-0,918899	-1,228020	-0,773979	-2,869664	-1,115047	-13,282456	18,608726	11,271808	0,065803	0,177228	0,074720	14,351093	-6,084432	-1,228020	0,065803	0,177228	0,074720	14,351093	-6,084432	-1,228020
14:45:11,03	0,383000	3,294013	-0,117988	0,457986	0,341995	1,423011	0,062991	0,182469	0,086442	0,558501	-1,004308	-1,261912	-0,789998	-2,807193	-1,116574	-9,930703	19,498164	11,031021	0,062991	0,182469	0,086442	14,882319	-5,949121	-1,261912	0,062991	0,182469	0,086442	14,882319	-5,949121	-1,261912
14:45:11,08	0,383000	3,294013	-0,117988	0,457986	0,341995	1,423011	0,016900	0,227578	0,084915	0,659012	-0,943087	-1,502698	-0,834550	-2,840968	-1,176302	-11,592699	21,809378	10,923701	0,016900	0,227578	0,084915	18,523846	-2,269711	-1,502698	0,016900	0,227578	0,084915	18,523846	-2,269711	-1,502698
14:45:11,13	0,382952	3,294006	-0,117981	0,457962	0,341979	1,473073	0,068426	0,249272	0,025188	0,701448	-0,858667	-1,610018	-0,845526	-2,845314	-1,183929	-11,916007	22,489800	10,886317	0,068426	0,249272	0,025188	20,269331	-6,230091	-1,610018	0,068426	0,249272	0,025188	20,269331	-6,230091	-1,610018
14:45:11,18	0,382952	3,294006	-0,117981	0,457962	0,341979	1,473073	0,077677	0,256605	0,017560	0,747739	-0,997789	-1,647402	-0,846830	-2,850814	-1,183934	-11,980599	22,466239	10,890033	0,077677	0,256605	0,017560	20,891265	-7,095462	-1,647402	0,077677	0,256605	0,017560	20,891265	-7,095462	-1,647402
14:45:11,23	0,382952	3,294006	-0,117981	0,457962	0,341979	1,473073	0,083092	0,254985	0,017556	0,779304	-0,760379	-1,643686	-0,846458	-2,855349	-1,186345	-12,006933	22,432050	10,903391	0,083092	0,254985	0,017556	20,795622	-7,283110	-1,643686	0,083092	0,254985	0,017556	20,795622	-7,283110	-1,643686
14:45:11,28	0,382952	3,294006	-0,117981	0,457962	0,341979	1,473073	0,086834	0,252395	0,015145	0,871190	-0,571535	-1,630328	-0,846425	-2,853790	-1,186289	-12,062217	22,444280	10,891230	0,086834	0,252395	0,015145	20,684221	-7,387970	-1,630328	0,086834	0,252395	0,015145	20,684221	-7,387970	-1,630328
14:45:11,33	0,382952	3,294006	-0,117981	0,457962	0,341979	1,473073	0,085467	0,253146	0,015200	0,815088	-0,696575	-1,642489	-0,847038	-2,853192	-1,187078	-12,053472	22,391704	10,875383	0,085467	0,253146	0,015200	20,687072	-7,405754	-1,642489	0,085467	0,253146	0,015200	20,687072	-7,405754	-1,642489
14:45:11,38	0,382952	3,294006	-0,117981	0,457962	0,341979	1,473073	0,085256	0,253976	0,014412	0,730807	-0,673703	-1,658336	-0,847065	-2,849656	-1,185550	-12,071458	22,423978	10,871347	0,085256	0,253976	0,014412	20,667886	-7,366292	-1,658336	0,085256	0,253976	0,014412	20,667886	-7,366292	-1,658336
14:45:11,43	0,382952	3,294006	-0,117981	0,457962	0,341979	1,473073	0,082207	0,255767	0,015940	0,656621	-0,863956	-1,662372	-0,845939	-2,852853	-1,187071	-12,068707	22,337790	10,893429	0,084413	0,253194	0,014419	20,592868	-7,330186	-1,640290	0,084413	0,253194	0,014419	20,592868	-7,330186	-1,640290
14:45:11,48	0,382952	3,294006	-0,117981	0,457962	0,341979	1,473073	0,084413	0,253194	0,014419	0,717137	-0,703784	-1,640290	-0,848893	-2,849424	-1,187870	-12,088469	22,417293	10,903124	0,084413	0,253194	0,014419	20,592868	-7,330186	-1,640290	0,084413	0,253194	0,014419	20,592868	-7,330186	-1,640290
14:45:11,53	0,382952	3,294006	-0,117981	0,457962	0,341979	1,473073	0,082920	0,257466	0,013620	0,553970	-0,838279	-1,630596	-0,845306	-2,846828	-1,187081	-12,047216	22,383458	10,900526	0,082920	0,257466	0,013620	20,765043	-7,347492	-1,630596	0,082920	0,257466	0,013620	20,765043	-7,347492	-1,630596
14:45:11,58	0,382952	3,294006	-0,117981	0,457962	0,341979	1,473073	0,078878	0,255658	0,014408	0,639302	-0,995815	-1,633193	-0,845353	-2,852941	-1,186682	-12,080647	22,367610	10,899204	0,078878	0,255658	0,014408	20,708460	-7,187737	-1,633193	0,078878	0,255658	0,014408	20,708460	-7,187737	-1,633193
14:45:11,63	0,382952	3,294006	-0,117981	0,457962	0,341979	1,473073	0,084196	0,252642	0,014807	0,765698	-0,740320	-1,634515	-0,844172	-2,850804	-1,186712	-12,082278	22,381619	10,871138	0,084196	0,252642	0,014807	20,598094	-7,349685	-1,634515	0,084196	0,252642	0,014807	20,598094	-7,349685	-1,634515
14:45:11,68	0,382952	3,294006	-0,117981	0,457962	0,341979	1,473073	0,081755	0,252688	0,014778	0,774619	-0,875646	-1,662581	-0,848297	-2,854719	-1,187461	-12,082983	22,364674	10,893990	0,087208	0,254303	0,014028	20,638401	-7,430058	-1,639729	0,087208	0,254303	0,014028	20,638401	-7,430058	-1,639729
14:45:11,73	0,382952	3,294006	-0,117981	0,457962	0,341979	1,473073	0,087208	0,254303	0,014028	0,675614	-0,584254	-1,639729	-0,848344	-2,851283	-1,187099	-12,101370	22,377464	10,890025	0,087208	0,254303	0,014028	20,638401	-7,430058	-1,639729	0,087208	0,254303	0,014028	20,638401	-7,430058	-1,639729
14:45:11,78	0,382952	3,294006	-0,117981	0,457962	0,341979	1,473073	0,084255	0,256061	0,014391	0,586063	-0,760092	-1,643694	-0,846003	-2,852528	-1,187103	-12,112772	22,376687	10,880649	0,084164	0,253411	0,014387	20,610280	-7,381192	-1,653070	0,084164	0,253411	0,014387	20,610280	-7,381192	-1,653070
14:45:11,83	0,382952	3,294006	-0,117981	0,457962	0,341979	1,473073	0,084164	0,253411	0,014387	0,717489	-0,774353	-1,653070	-0,846771	-2,851033	-1,188365	-12,099983	22,318251	10,884348	0,083253	0,254824	0,013125	20,603493	-7,316762	-1,649371	0,083253	0,254824	0,013125	20,603493	-7,316762	-1,649371
14:45:11,88	0,382952	3,294006	-0,117981	0,457962	0,341979	1,473073	0,083253	0,254824	0,013125	0,599840	-0,781421	-1,649371	-0,846585	-2,852345	-1,184377	-12,111775	22,372918	10,888477	0,083253	0,254824	0,013125	20,603493	-7,316762	-1,649371	0,083253	0,254824	0,013125	20,603493	-7,316762	-1,649371
14:45:11,93	0,382952	3,294006	-0,117981	0,457962	0,341979	1,473073	0,084296	0,254007	0,017113	0,683771	-0,764723	-1,645243	-0,848982	-2,854523	-1,187520	-12,127162	22,347784	10,845398	0,084296	0,254007	0,017113	20,623289	-7,381951	-1,645243	0,084296	0,254007	0,017113	20,623289	-7,381951	-1,645243
14:45:11,98	0,382952	3,294006	-0,117981	0,457962	0,341979	1,473073	0,087381	0,254994	0,013970	0,602972	-0,605054	-1,688321	-0,847185	-2,853217	-1,185908	-12,115965	22,382105	10,918583	0,087381	0,254994	0,013970	20,619993	-7,464466	-1,688321	0,087381	0,254994	0,013970	20,619993	-7,464466	-1,688321
14:45:12,03	0,382952	3,294006	-0,117981	0,457962	0,341979	1,473073	0,085351	0,254091	0,015582	0,685267	-0,718066	-1,615136	-0,844301	-2,847620	-1,186714	-12,118723	22,352330	10,909787	0,085351	0,254091	0,015582	20,631375	-7,418141	-1,615136	0,085351	0,254091	0,015582	20,631375	-7,418141	-1,615136
14:45:12,08	0,382952	3,294006	-0,117981	0,457962	0,341979	1,473073	0,079062	0,254391	0,014776	0,642466	-1,032632	-1,623933	-0,843570	-2,852347	-1,186584	-12,110827	22,339190	10,876330	0,079062	0,254391	0,014776	20,612178	-7,238964	-1,623933	0,079062	0,254391	0,014776	20,612178	-7,238964	-1,623933
14:45:12,13	0,382952	3,294006	-0,117981	0,457962	0,341979	1,473073	0,082791	0,251395	0,014906	0,790840	-0,825316	-1,657390	-0,846010	-2,855014	-1,189407	-12,118707	22,386538	10,906284	0,082791	0,251395	0,014906	20,525346	-7,324374	-1,657390	0,082791	0,251395	0,014906	20,525346	-7,324374	-1,657390
14:45:12,18	0,382952	3,294006	-0,117981	0,457962	0,341979	1,473073	0,086320	0,252175	0,012082	0,787350	-0,672284	-1,627435	-0,848020	-2,852590	-1,187567	-12,130848	22,359006	10,881001	0,086320	0,252175	0,012082	20,583079	-7,448403	-1,627435	0,086320	0,252175	0,012082	20,583079	-7,448403	-1,627435
14:45:12,23	0,382952	3,294006	-0,117981	0,457962	0,341979	1,473073	0,085225	0,255128	0,013923	0,603888	-0,725955	-1,652719	-0,849087	-2,855877	-1,190307	-12,179275	22,385212	10,911597	0,085225	0,255128	0,013923	20,631415	-7,416143	-1,652719	0,085225	0,255128	0,013923	20,631415	-7,416143	-1,652719
14:45:12,28	0,382952	3,294006	-0,117981	0,457962	0,341979	1,473073	0,087149	0,254518	0,013630	0,647272	-0,604916	-1,637016	-0,848454	-2,854560	-1,187860	-12,106816	22,358623	10,896703	0,087149	0,254518	0,013630	20,626945	-7,446118	-1,637016	0,087149	0,254518	0,013630	20,626945	-7,446118	-1,637016
14:45:12,33	0,382952	3,294006	-0,117981	0,457962	0,341979	1,473073	0,087149	0,254518	0,013630	0,647272	-0,604916	-1,637016	-0,847216	-2,850374	-1,190589	-12,114559	22,381807	10,912134	0,087149	0,254518	0,013630	20,626945	-7,446118	-1,637016	0,087149	0,254518	0,013630	20,626945	-7,446118	-1,637016
14:45:12,38	0,382952	3,294006	-0,117981	0,457962	0,341979	1,473073	0,082905	0,255539	0,010900	0,610400	-0,843930	-1,621585	-0,848978	-2,852333	-1,187470	-12,117529	22,367237	10,918895	0,082905	0,255539	0,010900	20,670200	-7,351935	-1,621585	0,082905	0,255539	0,010900	20,670200	-7,351935	-1,621585
14:45:12,43	0,382952	3,294006	-0,117981	0,457962	0,341979	1,473073	0,085482	0,256086	0,014020	0,567865	-0,705168	-1,614825	-0,847056	-2,853173	-1,186913	-12,138218	22,351967	10,888608	0,085482	0,256086	0,014020	20,670586	-7,415536	-1,614825	0,085482	0,256086	0,014020	20,670586	-7,415536	-1,614825
14:45:12,48	0,382952	3,294006	-0,117981	0,457962	0,341979	1,473073	0,085248	0,254001	0,014577	0,652721	-0,727630	-1,645111	-0,846044	-2,851966	-1,187868	-12,118699	22,355594	10,903591	0,085248	0,254001	0,014577	20,591763	-7,419611	-1,645111	0,085248	0,254001	0,014577	20,591763	-7,419611	-1,645111
14:45:12,53	0,382952	3,294006	-0,117981	0,457962	0,341979	1,473073	0,083697	0,253728	0,013622	0,679798	-0,793197	-1,630128	-0,847464	-2,851793	-1,187564	-12,098832	22,356726	10,868699	0,083697	0,253728	0,013622	20,597439	-7,363417	-1,630128	0,083697	0,253728	0,013622	20,597439	-7,363417	-1,630128
14:45:12,58	0,382952	3,294006	-0,117981	0,457962	0,341979	1,473073	0,084257	0,255044	0,013926	0,622252	-0,747454	-1,665021	-0,844914	-2,851302	-1,186748	-12,146692	22,355110	10,861081	0,084257	0,255044	0,013926	20,643241	-7,361609	-1,665021	0,084257	0,255044	0,013926	20,643241	-7,361609	-1,665021
14:45:12,63	0,382952	3,294006	-0,117981	0,457962	0,341979	1,473073	0,082557	0,253081	0,014741	0,699006	-0,876469	-1,672639	-0,846642	-2,848456	-1,189054	-12,105387	22,333655	10,890566	0,082557	0,253081	0,014741	20,565888	-7,357212	-1,672639	0,082557	0,253081	0,014741	20,565888	-7,357212	-1,672639
14:45:12,68	0,382952	3,294006	-0,117981	0,457962	0,341979	1,473073	0,080956	0,256001	0,012436	0,549230	-0,913226	-1,643153	-0,848458	-2,851621	-1,187503	-12,136627	22,325595	10,888902	0,080956	0,256001	0,012436	20,645345	-7,268284	-1,643153	0,080956	0,256001	0,012436	20,645345	-7,268284	-1,643153
14:45:12,73	0,382952	3,294006	-0,117981	0,457962	0,341979	1,473073	0,084605	0,255991	0,013986	0,527163	-0,746519	-1,644817	-0,844924	-2,849939	-1,188687	-12,140574	22,348510	10,871876	0,084605	0,255991	0,013986	20,622473	-7,387999	-1,644817	0,084605	0,255991	0,013986	20,622473	-7,387999	-1,644817
14:45:12,78	0,382952	3,294006	-0,117981	0,457962	0,341979	1,473073	0,081382	0,253772	0,012803	0,660447	-0,928974	-1,661843	-0,846708	-2,848369	-1,189469	-12,139020	22,340117	10,876837	0,081382	0,253772	0,012803	20,581528	-7,317474	-1,661843	0,081382	0,253772	0,012803	20,581528	-7,317474	-1,661843
14:45:12,83	0,382952	3,294006	-0,117981	0,457962	0,341979	1,473073	0,080914	0,256102	0,012021	0,532795	-0,947783	-1,656882	-0,844595	-2,850709	-1,185640	-12,131595	22,343514	10,864060	0,080914	0,256102	0,012021	20,636782	-7,299522	-1,656882	0,080914	0,256102	0,012021	20,636782	-7,299522	-1,656882
14:45:12,89	0,382952	3,294006	-0,117981	0,457962	0,341979	1,473073	0,081884	0,253102	0,015850	0,695423	-0,892612	-1,669659	-0,844405	-2,851150	-1,185153	-12,168656	22,326676	10,927367	0,081884	0,253102	0,015850	20,563950	-7,320495	-1,669659	0,081884	0,253102	0,015850	20,563950	-7,320495	-1,669659
14:45:12,94	0,382952	3,294006	-0,117981	0,457962	0,341979	1,473073	0,078985	0,251031	0,011280	0,802071	-1,016833	-1,641750	-0,848452	-2,850617	-1,188683	-12,143658	22,364416	10,881395	0,083733	0,256488	0,012807	20,665749	-7,390386	-1,652324	0,083733	0,256488	0,012807	20,665749	-7,390386	-1,652324
14:45:12,99	0,382952	3,294006	-0,117981	0,457962	0,341979	1,473073	0,083733	0,256488	0,012807	0,531420	-0,817372	-1,652324	-0,845470	-2,851266	-1,183990	-12,123664	22,331928	10,897094	0,083733	0,256488	0,012807	20,665749	-7,390386	-1,652324	0,083733	0,256488	0,012807	20,665749	-7,390386	-1,652324
14:45:13,04	0,382952	3,294006	-0,117981	0,457962	0,341979	1,473073	0,082804	0,253580	0,017500	0,664490	-0,832112	-1,636626	-0,859677	-2,781394	-1,118795	-8,734714	23,063596	10,663767	0,082804	0,253580	0,017500	20,570553	-7,332212	-1,636626	0,082804	0,253580	0,017500	20,570553	-7,332212	-1,636626
14:45:13,09	0,382952	3,294006	-0,117981	0,457962	0,341979	1,473073	0,029397	0,300821	0,082695	0,536122	-1,040190	-1,869952	-0,945556	-2,772324	-1,130552	-8,118987	27,588661	10,399956	0,029397	0,300821	0,082695	24,150533	-3,347849	-1,869952	0,029397	0,300821	0,082695	24,150533	-3,347849	-1,869952
14:45:13,14	0,382957	3,293995	-0,117970	0,457986	0,341990	1,523021	0,064481	0,379729	0,070937	0,659575	-0,945122	-2,133764	-0,952192	-2,784058	-1,140072	-8,594155	27,907545	10,384043	0,064481	0,379729	0,070937	30,468286	-6,006870	-2,133764	0,064481	0,379729	0,070937	30,468286	-6,006870	-2,133764
14:45:13,19	0,382957	3,293995	-0,117970	0,457986	0,341990	1,523021	0,077961	0,379609	0,061418	0,704404	-0,815092	-2,149676	-0,952864	-2,782052	-1,145153	-8,625026	27,926156	10,378540	0,077961	0,379609	0,061418	30,503677	-6,935050	-2,149676	0,077961	0,379609	0,061418	30,503677	-6,935050	-2,149676
14:45:13,24	0,382957	3,293995	-0,117970	0,457986	0,341990	1,523021	0,076560	0,381194	0,056336	0,622659	-0,924016	-2,155180	-0,948233	-2,781967	-1,147089	-8,647478	27,898514	10,394411	0,076560	0,381194	0,056336	30,546366	-6,933947	-2,155180	0,076560	0,381194	0,056336	30,546366	-6,933947	-2,155180
14:45:13,29	0,382957	3,293995	-0,117970	0,457986	0,341990	1,523021	0,074171	0,377225	0,054400	0,793853	-1,053872	-2,139308	-0,948198	-2,779713	-1,145542	-8,643041	27,940589	10,395112	0,074171	0,377225	0,054400	30,406038	-6,876260	-2,139308	0,074171	0,377225	0,054400	30,406038	-6,876260	-2,139308
14:45:13,34	0,382957	3,293995	-0,117970	0,457986	0,341990	1,523021	0,072201	0,378322	0,055948	0,775461	-1,173478	-2,138607	-0,951754	-2,780633	-1,150682	-8,694041	27,898222	10,440262	0,072201	0,378322	0,055948	30,473767	-6,841264	-2,138607	0,072201	0,378322	0,055948	30,473767	-6,841264	-2,138607
14:45:13,39	0,382957	3,293995	-0,117970	0,457986	0,341990	1,523021	0,074776	0,380942	0,050807	0,577049	-1,062568	-2,093457	-0,950926	-2,782912	-1,148590	-8,663970	27,888253	10,389714	0,074776	0,380942	0,050807	30,480996	-6,932482	-2,093457	0,074776	0,380942	0,050807	30,480996	-6,932482	-2,093457
14:45:13,44	0,382957	3,293995	-0,117970	0,457986	0,341990	1,523021	0,076335	0,379086	0,052900	0,679975	-0,950462	-2,144005	-0,952051	-2,785985	-1,148920	-8,744348	27,914517	10,415158	0,076335	0,379086	0,052900	30,438208	-6,942775	-2,144005	0,076335	0,379086	0,052900	30,438208	-6,942775	-2,144005
14:45:13,49	0,382957	3,293995	-0,117970	0,457986	0,341990	1,523021	0,079559	0,378523	0,052570	0,691798	-0,865550	-2,118561	-0,947998	-2,786333	-1,145587	-8,791378	27,792427	10,386126	0,079559	0,378523	0,052570	30,405850	-7,110955	-2,118561	0,079559	0,378523	0,052570	30,405850	-7,110955	-2,118561
14:45:13,54	0,382957	3,293995	-0,117970	0,457986	0,341990	1,523021	0,077834	0,374839	0,055903	0,754090	-0,934943	-2,147594	-0,936594	-2,742518	-1,098608	-6,578916	27,278317	10,220210	0,077834	0,374839	0,055903	30,178990	-7,044923	-2,147594	0,077834	0,374839	0,055903	30,178990	-7,044923	-2,147594
14:45:13,59	0,382957	3,293995	-0,117970	0,457986	0,341990	1,523021	0,034187	0,386870	0,102881	0,789480	-1,031501	-2,313509	-0,986796	-2,751121	-1,154926	-6,940472	29,880968	10,045748	0,034187	0,386870	0,102881	31,158808	-3,715166	-2,313509	0,034187	0,386870	0,102881	31,158808	-3,715166	-2,313509
14:45:13,64	0,382999	3,293941	-0,118003	0,457964	0,341995	1,573056	0,066738	0,426045	0,046563	0,825573	-0,953261	-2,487971	-0,991579	-2,754007	-1,168866	-7,191358	29,994619	10,043275	0,066738	0,426045	0,046563	34,270123	-6,192224	-2,487971	0,066738	0,426045	0,046563	34,270123	-6,192224	-2,487971
14:45:13,69	0,382999	3,293941	-0,118003	0,457964	0,341995	1,573056	0,071630	0,428745	0,032624	0,658175	-0,973011	-2,490445	-0,990850	-2,752619	-1,172181	-7,209607	30,026219	10,009447	0,071630	0,428745	0,032624	34,314645	-6,595944	-2,490445	0,071630	0,428745	0,032624	34,314645	-6,595944	-2,490445
14:45:13,74	0,382999	3,293941	-0,118003	0,457964	0,341995	1,573056	0,070063	0,428807	0,029309	0,673195	-1,086063	-2,524272	-0,992139	-2,758990	-1,168677	-7,272282	29,993083	10,020265	0,070063	0,428807	0,029309	34,334528	-6,586041	-2,524272	0,070063	0,428807	0,029309	34,334528	-6,586041	-2,524272
14:45:13,79	0,382999	3,293941	-0,118003	0,457964	0,341995	1,573056	0,076225	0,426739	0,032812	0,720712	-0,803372	-2,513454	-0,989760	-2,754147	-1,171410	-7,282510	29,978512	10,034001	0,076225	0,426739	0,032812	34,219685	-6,787032	-2,513454	0,076225	0,426739	0,032812	34,219685	-6,787032	-2,513454
14:45:13,84	0,382999	3,293941	-0,118003	0,457964	0,341995	1,573056	0,070841	0,427099	0,030079	0,684224	-1,084893	-2,499718	-0,989830	-2,758724	-1,171391	-7,288399	29,998678	10,037235	0,070841	0,427099	0,030079	34,211510	-6,645939	-2,499718	0,070841	0,427099	0,030079	34,211510	-6,645939	-2,499718
14:45:13,89	0,382999	3,293941	-0,118003	0,457964	0,341995	1,573056	0,074841	0,424871	0,030099	0,814584	-0,892107	-2,496484	-0,990510	-2,759332	-1,172164	-7,313668	29,955970	10,055770	0,074841	0,424871	0,030099	34,166995	-6,767106	-2,496484	0,074841	0,424871	0,030099	34,166995	-6,767106	-2,496484
14:45:13,94	0,382999	3,293941	-0,118003	0,457964	0,341995	1,573056	0,075707	0,425156	0,029326	0,750146	-0,847589	-2,477949	-0,989864	-2,757357	-1,170631	-7,304822	30,005107	10,032499	0,075707	0,425156	0,029326	34,124926	-6,790592	-2,477949	0,075707	0,425156	0,029326	34,124926	-6,790592	-2,477949
14:45:13,99	0,382999	3,293941	-0,118003	0,457964	0,341995	1,573056	0,073674	0,425584	0,030859	0,774881	-0,970233	-2,501220	-0,988843	-2,762152	-1,173703	-7,360782	29,954718	10,086091	0,073674	0,425584	0,030859	34,183238	-6,753616	-2,501220	0,073674	0,425584	0,030859	34,183238	-6,753616	-2,501220
14:45:14,04	0,382999	3,293941	-0,118003	0,457964	0,341995	1,573056	0,077316	0,422303	0,027787	0,873904	-0,804124	-2,447628	-0,989439	-2,756423	-1,172992	-7,362874	29,973187	10,033722	0,077316	0,422303	0,027787	34,024659	-6,873393	-2,447628	0,077316	0,422303	0,027787	34,024659	-6,873393	-2,447628
14:45:14,09	0,382999	3,293941	-0,118003	0,457964	0,341995	1,573056	0,072652	0,425683	0,028498	0,713075	-1,057696	-2,499997	-0,989450	-2,761187	-1,172170	-7,373270	29,960571	10,070977	0,072652	0,425683	0,028498	34,129186	-6,760845	-2,499997	0,072652	0,425683	0,028498	34,129186	-6,760845	-2,499997
14:45:14,14	0,382999	3,293941	-0,118003	0,457964	0,341995	1,573056	0,076783	0,423310	0,029319	0,820321	-0,845551	-2,462742	-0,990416	-2,761044	-1,170452	-7,380062	29,981176	10,037407	0,076783	0,423310	0,029319	34,050191	-6,873025	-2,462742	0,076783	0,423310	0,029319	34,050191	-6,873025	-2,462742
14:45:14,19	0,382999	3,293941	-0,118003	0,457964	0,341995	1,573056	0,077142	0,424218	0,031038	0,787553	-0,843074	-2,496312	-0,991184	-2,762921	-1,173717	-7,358474	29,955565	10,066204	0,077142	0,424218	0,031038	34,088702	-6,898720	-2,496312	0,077142	0,424218	0,031038	34,088702	-6,898720	-2,496312
14:45:14,24	0,382999	3,293941	-0,118003	0,457964	0,341995	1,573056	0,079152	0,423946	0,027773	0,790355	-0,707032	-2,467516	-0,991830	-2,757262	-1,171815	-7,377911	29,964418	10,056568	0,079152	0,423946	0,027773	34,070086	-6,920495	-2,467516	0,079152	0,423946	0,027773	34,070086	-6,920495	-2,467516
14:45:14,29	0,382999	3,293941	-0,118003	0,457964	0,341995	1,573056	0,074574	0,427334	0,029674	0,612084	-0,966360	-2,477152	-0,989441	-2,760722	-1,173001	-7,354973	29,930797	10,077679	0,074574	0,427334	0,029674	34,157839	-6,820431	-2,477152	0,074574	0,427334	0,029674	34,157839	-6,820431	-2,477152
14:45:14,34	0,382999	3,293941	-0,118003	0,457964	0,341995	1,573056	0,076376	0,423535	0,028489	0,791994	-0,835992	-2,456040	-0,987687	-2,761517	-1,172174	-7,374760	29,952649	10,061307	0,076376	0,423535	0,028489	34,039512	-6,831501	-2,456040	0,076376	0,423535	0,028489	34,039512	-6,831501	-2,456040
14:45:14,39	0,382999	3,293941	-0,118003	0,457964	0,341995	1,573056	0,076187	0,421619	0,029315	0,900655	-0,873865	-2,472413	-0,991655	-2,760251	-1,172858	-7,364623	29,950124	10,065885	0,076187	0,421619	0,029315	33,997770	-6,854564	-2,472413	0,076187	0,421619	0,029315	33,997770	-6,854564	-2,472413
14:45:14,44	0,382999	3,293941	-0,118003	0,457964	0,341995	1,573056	0,077075	0,425688	0,028632	0,691953	-0,817649	-2,467835	-0,990051	-2,754797	-1,172963	-7,361219	29,966087	10,082047	0,077075	0,425688	0,028632	34,108479	-6,868054	-2,467835	0,077075	0,425688	0,028632	34,108479	-6,868054	-2,467835
14:45:14,49	0,382999	3,293941	-0,118003	0,457964	0,341995	1,573056	0,071550	0,427026	0,028527	0,637893	-1,110003	-2,451673	-0,987796	-2,758628	-1,171806	-7,424127	29,975253	10,082104	0,071550	0,427026	0,028527	34,159467	-6,726665	-2,451673	0,071550	0,427026	0,028527	34,159467	-6,726665	-2,451673
14:45:14,54	0,382999	3,293941	-0,118003	0,457964	0,341995	1,573056	0,073740	0,423158	0,029684	0,815541	-1,055172	-2,451615	-0,989498	-2,759932	-1,170247	-7,395748	29,957309	10,065266	0,073740	0,423158	0,029684	34,033435	-6,843770	-2,451615	0,073740	0,423158	0,029684	34,033435	-6,843770	-2,451615
14:45:14,59	0,382999	3,293941	-0,118003	0,457964	0,341995	1,573056	0,075720	0,423980	0,031243	0,771444	-0,918666	-2,468453	-0,988810	-2,756628	-1,171428	-7,412071	29,973268	10,073329	0,075720	0,423980	0,031243	34,053868	-6,862690	-2,468453	0,075720	0,423980	0,031243	34,053868	-6,862690	-2,468453
14:45:14,64	0,382999	3,293941	-0,118003	0,457964	0,341995	1,573056	0,072515	0,425036	0,030062	0,722184	-1,107436	-2,460390	-0,989548	-2,761077	-1,174322	-7,408699	29,944313	10,075359	0,072515	0,425036	0,030062	34,087515	-6,799876	-2,460390	0,072515	0,425036	0,030062	34,087515	-6,799876	-2,460390
14:45:14,69	0,382999	3,293941	-0,118003	0,457964	0,341995	1,573056	0,076737	0,423451	0,027168	0,781220	-0,870497	-2,458360	-0,992467	-2,757746	-1,172594	-7,391351	29,941134	10,061097	0,076737	0,423451	0,027168	34,022120	-6,894360	-2,458360	0,076737	0,423451	0,027168	34,022120	-6,894360	-2,458360
14:45:14,74	0,382999	3,293941	-0,118003	0,457964	0,341995	1,573056	0,075312	0,427644	0,028896	0,569102	-0,927986	-2,472622	-0,988089	-2,758337	-1,173871	-7,398203	29,901012	10,035891	0,075312	0,427644	0,028896	34,139158	-6,839982	-2,472622	0,075312	0,427644	0,028896	34,139158	-6,839982	-2,472622
14:45:14,79	0,382999	3,293941	-0,118003	0,457964	0,341995	1,573056	0,073634	0,423557	0,027619	0,743436	-1,001100	-2,497828	-0,990135	-2,761695	-1,171055	-7,420622	29,943768	10,031292	0,073634	0,423557	0,027619	33,992688	-6,781396	-2,497828	0,073634	0,423557	0,027619	33,992688	-6,781396	-2,497828
14:45:14,84	0,382999	3,293941	-0,118003	0,457964	0,341995	1,573056	0,077565	0,423650	0,030435	0,764432	-0,837484	-2,502427	-0,988856	-2,759276	-1,173396	-7,431048	29,944936	10,037075	0,077565	0,423650	0,030435	34,020964	-6,926360	-2,502427	0,077565	0,423650	0,030435	34,020964	-6,926360	-2,502427
14:45:14,89	0,382999	3,293941	-0,118003	0,457964	0,341995	1,573056	0,074831	0,423752	0,028093	0,754953	-0,989273	-2,496644	-0,988361	-2,759246	-1,176058	-7,387163	29,922674	10,087284	0,074831	0,423752	0,028093	34,019451	-6,863518	-2,496644	0,074831	0,423752	0,028093	34,019451	-6,863518	-2,496644
14:45:14,94	0,382999	3,293941	-0,118003	0,457964	0,341995	1,573056	0,074557	0,423338	0,025431	0,779101	-0,954373	-2,446436	-0,988994	-2,762180	-1,176848	-7,417562	29,928693	10,073190	0,074557	0,423338	0,025431	34,011166	-6,807126	-2,446436	0,074557	0,423338	0,025431	34,011166	-6,807126	-2,446436
14:45:14,99	0,382999	3,293941	-0,118003	0,457964	0,341995	1,573056	0,077415	0,422419	0,024641	0,816915	-0,835128	-2,460530	-0,987780	-2,760416	-1,173748	-7,397897	29,910386	10,056451	0,075281	0,422250	0,027741	33,966307	-6,829450	-2,477269	0,075281	0,422250	0,027741	33,966307	-6,829450	-2,477269
14:45:15,04	0,382999	3,293941	-0,118003	0,457964	0,341995	1,573056	0,075281	0,422250	0,027741	0,819702	-0,919904	-2,477269	-0,988972	-2,760257	-1,173005	-7,419859	29,941588	10,027970	0,075281	0,422250	0,027741	33,966307	-6,829450	-2,477269	0,075281	0,422250	0,027741	33,966307	-6,829450	-2,477269
14:45:15,09	0,382999	3,293941	-0,118003	0,457964	0,341995	1,573056	0,075739	0,423362	0,028485	0,777928	-0,930689	-2,505749	-0,988988	-2,760182	-1,174138	-7,419721	29,941626	10,072274	0,075739	0,423362	0,028485	34,011812	-6,876218	-2,505749	0,075739	0,423362	0,028485	34,011812	-6,876218	-2,505749
14:45:15,14	0,382999	3,293941	-0,118003	0,457964	0,341995	1,573056	0,075682	0,423413	0,027352	0,775334	-0,933556	-2,461445	-0,991968	-2,757631	-1,174341	-7,383354	29,938872	10,058879	0,075682	0,423413	0,027352	34,013287	-6,874604	-2,461445	0,075682	0,423413	0,027352	34,013287	-6,874604	-2,461445
14:45:15,19	0,382999	3,293941	-0,118003	0,457964	0,341995	1,573056	0,074962	0,427270	0,027149	0,590609	-0,938112	-2,474841	-0,989606	-2,762219	-1,174136	-7,423019	29,895726	10,065583	0,074962	0,427270	0,027149	34,131276	-6,822660	-2,474841	0,074962	0,427270	0,027149	34,131276	-6,822660	-2,474841
14:45:15,24	0,382999	3,293941	-0,118003	0,457964	0,341995	1,573056	0,077754	0,422930	0,027353	0,759075	-0,805702	-2,468137	-0,989556	-2,764157	-1,170906	-7,417719	29,920271	10,082239	0,077754	0,422930	0,027353	33,959075	-6,909427	-2,468137	0,077754	0,422930	0,027353	33,959075	-6,909427	-2,468137
14:45:15,29	0,382999	3,293941	-0,118003	0,457964	0,341995	1,573056	0,079408	0,421918	0,030584	0,835610	-0,727403	-2,451480	-0,990154	-2,758720	-1,173381	-7,395516	29,885165	10,040701	0,074999	0,425154	0,028109	34,022623	-6,807304	-2,493019	0,074999	0,425154	0,028109	34,022623	-6,807304	-2,493019
14:45:15,34	0,382999	3,293941	-0,118003	0,457964	0,341995	1,573056	0,074999	0,425154	0,028109	0,648022	-0,919898	-2,493019	-0,989641	-2,760320	-1,172608	-7,436864	29,889155	10,050324	0,074999	0,425154	0,028109	34,022623	-6,807304	-2,493019	0,074999	0,425154	0,028109	34,022623	-6,807304	-2,493019
14:45:15,40	0,382999	3,293941	-0,118003	0,457964	0,341995	1,573056	0,076128	0,423910	0,028882	0,695521	-0,898996	-2,483395	-0,987859	-2,760230	-1,176484	-7,431249	29,916805	10,058678	0,076128	0,423910	0,028882	33,972423	-6,875023	-2,483395	0,076128	0,423910	0,028882	33,972423	-6,875023	-2,483395
14:45:15,45	0,382999	3,293941	-0,118003	0,457964	0,341995	1,573056	0,075159	0,422412	0,025006	0,800157	-0,958337	-2,475042	-0,986128	-2,762047	-1,172204	-7,456343	29,905877	10,065701	0,075159	0,422412	0,025006	33,959486	-6,858313	-2,475042	0,075159	0,422412	0,025006	33,959486	-6,858313	-2,475042
14:45:15,50	0,382999	3,293941	-0,118003	0,457964	0,341995	1,573056	0,075867	0,420004	0,029286	0,903370	-0,937779	-2,468018	-0,992798	-2,762773	-1,173064	-7,596300	30,045258	10,051486	0,075867	0,420004	0,029286	33,873659	-6,893347	-2,468018	0,075867	0,420004	0,029286	33,873659	-6,893347	-2,468018
14:45:15,55	0,382999	3,293941	-0,118003	0,457964	0,341995	1,573056	0,079830	0,425418	0,028426	0,672576	-0,922582	-2,482233	-1,029582	-2,700288	-1,101868	-4,619570	32,182124	9,787294	0,079830	0,425418	0,028426	34,067856	-7,189273	-2,482233	0,079830	0,425418	0,028426	34,067856	-7,189273	-2,482233
14:45:15,60	0,382999	3,293941	-0,118003	0,457964	0,341995	1,573056	0,044109	0,488516	0,099622	0,730414	-1,270583	-2,746425	-1,086364	-2,698894	-1,191477	-4,264329	34,955840	9,600862	0,044109	0,488516	0,099622	39,078903	-4,733178	-2,746425	0,044109	0,488516	0,099622	39,078903	-4,733178	-2,746425
14:45:15,65	0,382985	3,293937	-0,117997	0,457973	0,341973	1,623007	0,071292	0,538387	0,010013	0,716837	-0,936290	-2,932857	-1,085734	-2,713764	-1,212868	-4,729734	35,036297	9,611066	0,071292	0,538387	0,010013	42,980219	-6,532731	-2,932857	0,071292	0,538387	0,010013	42,980219	-6,532731	-2,932857
14:45:15,70	0,382985	3,293937	-0,117997	0,457973	0,341973	1,623007	0,083856	0,530407	-0,011378	0,968791	-0,726240	-2,922653	-1,086983	-2,707992	-1,214454	-4,760479	35,086651	9,624291	0,083856	0,530407	-0,011378	42,605715	-7,308959	-2,922653	0,083856	0,530407	-0,011378	42,605715	-7,308959	-2,922653
14:45:15,75	0,382985	3,293937	-0,117997	0,457973	0,341973	1,623007	0,079481	0,534374	-0,012964	0,790700	-1,005544	-2,909428	-1,089520	-2,710629	-1,215264	-4,822921	35,003293	9,607391	0,079481	0,534374	-0,012964	42,739097	-7,244824	-2,909428	0,079481	0,534374	-0,012964	42,739097	-7,244824	-2,909428
14:45:15,80	0,382985	3,293937	-0,117997	0,457973	0,341973	1,623007	0,083034	0,535253	-0,013775	0,641619	-0,833220	-2,926328	-1,087311	-2,712634	-1,217561	-4,822493	35,010514	9,638171	0,083034	0,535253	-0,013775	42,658959	-7,351359	-2,926328	0,083034	0,535253	-0,013775	42,658959	-7,351359	-2,926328
14:45:15,85	0,382985	3,293937	-0,117997	0,457973	0,341973	1,623007	0,083665	0,532337	-0,016072	0,799701	-0,803624	-2,895548	-1,088904	-2,708591	-1,217606	-4,813968	35,039376	9,600598	0,083665	0,532337	-0,016072	42,588162	-7,371332	-2,895548	0,083665	0,532337	-0,016072	42,588162	-7,371332	-2,895548
14:45:15,90	0,382985	3,293937	-0,117997	0,457973	0,341973	1,623007	0,080961	0,535738	-0,016116	0,652100	-0,951298	-2,933121	-1,087179	-2,710255	-1,216046	-4,838552	35,034855	9,609498	0,080961	0,535738	-0,016116	42,707550	-7,306714	-2,933121	0,080961	0,535738	-0,016116	42,707550	-7,306714	-2,933121
14:45:15,95	0,382985	3,293937	-0,117997	0,457973	0,341973	1,623007	0,081540	0,533412	-0,014556	0,756842	-0,940218	-2,924221	-1,088983	-2,711782	-1,213340	-4,850630	34,987781	9,591394	0,081540	0,533412	-0,014556	42,629705	-7,341088	-2,924221	0,081540	0,533412	-0,014556	42,629705	-7,341088	-2,924221
14:45:16,00	0,382985	3,293937	-0,117997	0,457973	0,341973	1,623007	0,083764	0,534211	-0,011850	0,668483	-0,811490	-2,942325	-1,082668	-2,714543	-1,213715	-4,896949	34,887567	9,608951	0,083764	0,534211	-0,011850	42,604075	-7,386950	-2,942325	0,083764	0,534211	-0,011850	42,604075	-7,386950	-2,942325
14:45:16,05	0,382985	3,293937	-0,117997	0,457973	0,341973	1,623007	0,082997	0,527362	-0,012226	0,914692	-0,841371	-2,924768	-1,077477	-2,664127	-1,168215	-2,383986	34,702936	9,412545	0,082997	0,527362	-0,012226	42,312624	-7,356636	-2,924768	0,082997	0,527362	-0,012226	42,312624	-7,356636	-2,924768
14:45:16,10	0,382985	3,293937	-0,117997	0,457973	0,341973	1,623007	0,086415	0,612538	-0,018421	1,012009	-0,708322	-3,343172	-1,158142	-2,674915	-1,219911	-2,672422	38,829962	9,190547	0,086415	0,612538	-0,018421	49,096268	-7,491921	-3,343172	0,086415	0,612538	-0,018421	49,096268	-7,491921	-3,343172
14:45:16,15	0,382991	3,293980	-0,117969	0,457982	0,341986	1,672987	0,086415	0,612538	-0,018421	1,012009	-0,708322	-3,343172	-1,162308	-2,680189	-1,227165	-3,287138	38,960311	9,203952	0,086415	0,612538	-0,018421	49,096268	-7,491921	-3,343172	0,086415	0,612538	-0,018421	49,096268	-7,491921	-3,343172
14:45:16,20	0,382991	3,293980	-0,117969	0,457982	0,341986	1,672987	0,093066	0,613509	-0,025675	0,767065	-0,960004	-3,329768	-1,161851	-2,685314	-1,230688	-3,344390	38,918924	9,175606	0,093066	0,613509	-0,025675	48,927518	-8,265707	-3,329768	0,093066	0,613509	-0,025675	48,927518	-8,265707	-3,329768
14:45:16,25	0,382991	3,293980	-0,117969	0,457982	0,341986	1,672987	0,097276	0,610551	-0,029198	0,856434	-0,770000	-3,358113	-1,161847	-2,684012	-1,229506	-3,338468	38,918919	9,199246	0,097276	0,610551	-0,029198	48,784651	-8,406145	-3,358113	0,097276	0,610551	-0,029198	48,784651	-8,406145	-3,358113
14:45:16,30	0,382991	3,293980	-0,117969	0,457982	0,341986	1,672987	0,096146	0,611198	-0,028017	0,825725	-0,823593	-3,334474	-1,165429	-2,686146	-1,228387	-3,376242	38,925133	9,154610	0,096146	0,611198	-0,028017	48,804764	-8,371088	-3,334474	0,096146	0,611198	-0,028017	48,804764	-8,371088	-3,334474
14:45:16,35	0,382991	3,293980	-0,117969	0,457982	0,341986	1,672987	0,099785	0,613234	-0,026898	0,706364	-0,670195	-3,379109	-1,163124	-2,683922	-1,233399	-3,372238	38,911161	9,216041	0,099785	0,613234	-0,026898	48,845205	-8,503337	-3,379109	0,099785	0,613234	-0,026898	48,845205	-8,503337	-3,379109
14:45:16,40	0,382991	3,293980	-0,117969	0,457982	0,341986	1,672987	0,096707	0,612349	-0,031909	0,742256	-0,819820	-3,317679	-1,162474	-2,686094	-1,232552	-3,424622	38,917727	9,197895	0,096707	0,612349	-0,031909	48,811669	-8,411304	-3,317679	0,096707	0,612349	-0,031909	48,811669	-8,411304	-3,317679
14:45:16,45	0,382991	3,293980	-0,117969	0,457982	0,341986	1,672987	0,098263	0,610701	-0,031062	0,807470	-0,787570	-3,335824	-1,163134	-2,684860	-1,229154	-3,387433	38,898302	9,179145	0,098263	0,610701	-0,031062	48,747479	-8,501180	-3,335824	0,098263	0,610701	-0,031062	48,747479	-8,501180	-3,335824
14:45:16,50	0,382991	3,293980	-0,117969	0,457982	0,341986	1,672987	0,097524	0,611888	-0,027664	0,747480	-0,784039	-3,354574	-1,164423	-2,679560	-1,232278	-3,408688	38,877309	9,205382	0,097524	0,611888	-0,027664	48,780727	-8,439699	-3,354574	0,097524	0,611888	-0,027664	48,780727	-8,439699	-3,354574
14:45:16,55	0,382991	3,293980	-0,117969	0,457982	0,341986	1,672987	0,093579	0,615655	-0,030788	0,522806	-0,997121	-3,328338	-1,160260	-2,683085	-1,232268	-3,402189	38,878441	9,186161	0,093579	0,615655	-0,030788	48,851735	-8,343051	-3,328338	0,093579	0,615655	-0,030788	48,851735	-8,343051	-3,328338
14:45:16,60	0,382991	3,293980	-0,117969	0,457982	0,341986	1,672987	0,094550	0,610287	-0,030779	0,806182	-0,941563	-3,347558	-1,161478	-2,684698	-1,231514	-3,420551	38,851370	9,160348	0,094550	0,610287	-0,030779	48,713707	-8,363722	-3,347558	0,094550	0,610287	-0,030779	48,713707	-8,363722	-3,347558
14:45:16,65	0,382991	3,293980	-0,117969	0,457982	0,341986	1,672987	0,096556	0,610536	-0,030024	0,760607	-0,839594	-3,373372	-1,160881	-2,684972	-1,230307	-3,416289	38,858582	9,208315	0,096556	0,610536	-0,030024	48,687681	-8,419260	-3,373372	0,096556	0,610536	-0,030024	48,687681	-8,419260	-3,373372
14:45:16,70	0,382991	3,293980	-0,117969	0,457982	0,341986	1,672987	0,096494	0,609882	-0,028818	0,803004	-0,842738	-3,325404	-1,162116	-2,685043	-1,230344	-3,444793	38,854104	9,179192	0,096494	0,609882	-0,028818	48,678721	-8,417529	-3,325404	0,096494	0,609882	-0,028818	48,678721	-8,417529	-3,325404
14:45:16,75	0,382991	3,293980	-0,117969	0,457982	0,341986	1,672987	0,097173	0,610915	-0,028854	0,731122	-0,829878	-3,354527	-1,159812	-2,685794	-1,228810	-3,470732	38,837113	9,158887	0,097173	0,610915	-0,028854	48,687984	-8,457967	-3,354527	0,097173	0,610915	-0,028854	48,687984	-8,457967	-3,354527
14:45:16,80	0,382991	3,293980	-0,117969	0,457982	0,341986	1,672987	0,096672	0,608545	-0,027320	0,826722	-0,869922	-3,374832	-1,162170	-2,687151	-1,230323	-3,465719	38,834820	9,207525	0,096672	0,608545	-0,027320	48,597471	-8,458647	-3,374832	0,096672	0,608545	-0,027320	48,597471	-8,458647	-3,374832
14:45:16,85	0,382991	3,293980	-0,117969	0,457982	0,341986	1,672987	0,099026	0,609909	-0,028833	0,756296	-0,742018	-3,326194	-1,160990	-2,684311	-1,231527	-3,464176	38,848741	9,170552	0,099026	0,609909	-0,028833	48,634148	-8,515545	-3,326194	0,099026	0,609909	-0,028833	48,634148	-8,515545	-3,326194
14:45:16,90	0,382991	3,293980	-0,117969	0,457982	0,341986	1,672987	0,095976	0,610306	-0,030037	0,748464	-0,906211	-3,363167	-1,164520	-2,687028	-1,230353	-3,476497	38,864796	9,179156	0,095976	0,610306	-0,030037	48,657505	-8,440360	-3,363167	0,095976	0,610306	-0,030037	48,657505	-8,440360	-3,363167
14:45:16,95	0,382991	3,293980	-0,117969	0,457982	0,341986	1,672987	0,100095	0,612006	-0,028863	0,667831	-0,710768	-3,354563	-1,163357	-2,687204	-1,231890	-3,465908	38,827068	9,193484	0,100095	0,612006	-0,028863	48,710285	-8,568187	-3,354563	0,100095	0,612006	-0,028863	48,710285	-8,568187	-3,354563
14:45:17,00	0,382991	3,293980	-0,117969	0,457982	0,341986	1,672987	0,099666	0,610910	-0,030400	0,697426	-0,705042	-3,340235	-1,163901	-2,687740	-1,233440	-3,463100	38,884835	9,196075	0,099666	0,610910	-0,030400	48,653873	-8,528784	-3,340235	0,099666	0,610910	-0,030400	48,653873	-8,528784	-3,340235
14:45:17,05	0,382991	3,293980	-0,117969	0,457982	0,341986	1,672987	0,100401	0,611113	-0,031950	0,738306	-0,693233	-3,337644	-1,158641	-2,685799	-1,230688	-3,454005	38,815675	9,232050	0,100401	0,611113	-0,031950	48,710681	-8,574734	-3,337644	0,100401	0,611113	-0,031950	48,710681	-8,574734	-3,337644
14:45:17,10	0,382991	3,293980	-0,117969	0,457982	0,341986	1,672987	0,096091	0,607528	-0,029199	0,869399	-0,874914	-3,301669	-1,160530	-2,686217	-1,232286	-3,506780	38,800863	9,208476	0,096091	0,607528	-0,029199	48,560322	-8,418054	-3,301669	0,096091	0,607528	-0,029199	48,560322	-8,418054	-3,301669
14:45:17,15	0,382991	3,293980	-0,117969	0,457982	0,341986	1,672987	0,097397	0,608955	-0,030796	0,755957	-0,845277	-3,325243	-1,162793	-2,686607	-1,231868	-3,480505	38,853653	9,233420	0,097397	0,608955	-0,030796	48,558933	-8,490973	-3,325243	0,097397	0,608955	-0,030796	48,558933	-8,490973	-3,325243
14:45:17,20	0,382991	3,293980	-0,117969	0,457982	0,341986	1,672987	0,098867	0,610720	-0,030378	0,723038	-0,772523	-3,300300	-1,162828	-2,686857	-1,232670	-3,487045	38,817926	9,203716	0,098867	0,610720	-0,030378	48,664559	-8,533545	-3,300300	0,098867	0,610720	-0,030378	48,664559	-8,533545	-3,300300
14:45:17,25	0,382991	3,293980	-0,117969	0,457982	0,341986	1,672987	0,099101	0,610625	-0,031180	0,693761	-0,748135	-3,330003	-1,159306	-2,681970	-1,233831	-3,476374	38,821257	9,225134	0,099101	0,610625	-0,031180	48,627833	-8,527555	-3,330003	0,099101	0,610625	-0,031180	48,627833	-8,527555	-3,330003
14:45:17,30	0,382991	3,293980	-0,117969	0,457982	0,341986	1,672987	0,093107	0,610019	-0,032342	0,733509	-1,052228	-3,308585	-1,162815	-2,686113	-1,231915	-3,489297	38,834082	9,179684	0,093107	0,610019	-0,032342	48,619987	-8,361150	-3,308585	0,093107	0,610019	-0,032342	48,619987	-8,361150	-3,308585
14:45:17,35	0,382991	3,293980	-0,117969	0,457982	0,341986	1,672987	0,098450	0,610986	-0,030425	0,687838	-0,792008	-3,354035	-1,156948	-2,686032	-1,231097	-3,489129	38,814239	9,223181	0,098450	0,610986	-0,030425	48,650273	-8,520337	-3,354035	0,098450	0,610986	-0,030425	48,650273	-8,520337	-3,354035
14:45:17,40	0,382991	3,293980	-0,117969	0,457982	0,341986	1,672987	0,095446	0,605945	-0,029607	0,932883	-0,938156	-3,310538	-1,162264	-2,688410	-1,234979	-3,494336	38,815354	9,229206	0,095446	0,605945	-0,029607	48,499580	-8,430660	-3,310538	0,095446	0,605945	-0,029607	48,499580	-8,430660	-3,310538
14:45:17,45	0,382991	3,293980	-0,117969	0,457982	0,341986	1,672987	0,100163	0,609360	-0,033489	0,753650	-0,697934	-3,304513	-1,161706	-2,684526	-1,231912	-3,493095	38,770355	9,192643	0,096520	0,610819	-0,030422	48,588753	-8,440624	-3,341076	0,096520	0,610819	-0,030422	48,588753	-8,440624	-3,341076
14:45:17,50	0,382991	3,293980	-0,117969	0,457982	0,341986	1,672987	0,096520	0,610819	-0,030422	0,639446	-0,863782	-3,341076	-1,163469	-2,690541	-1,234590	-3,509591	38,804557	9,228257	0,096520	0,610819	-0,030422	48,588753	-8,440624	-3,341076	0,096520	0,610819	-0,030422	48,588753	-8,440624	-3,341076
14:45:17,55	0,382991	3,293980	-0,117969	0,457982	0,341986	1,672987	0,102611	0,609339	-0,033100	0,737809	-0,578453	-3,305463	-1,160572	-2,685365	-1,234248	-3,525726	38,813730	9,200706	0,102611	0,609339	-0,033100	48,570890	-8,633414	-3,305463	0,102611	0,609339	-0,033100	48,570890	-8,633414	-3,305463
14:45:17,60	0,382991	3,293980	-0,117969	0,457982	0,341986	1,672987	0,096681	0,609417	-0,032759	0,733602	-0,905393	-3,333013	-1,161168	-2,687130	-1,235024	-3,528028	38,800227	9,195559	0,096681	0,609417	-0,032759	48,572848	-8,494818	-3,333013	0,096681	0,609417	-0,032759	48,572848	-8,494818	-3,333013
14:45:17,65	0,382991	3,293980	-0,117969	0,457982	0,341986	1,672987	0,098507	0,609051	-0,033534	0,739806	-0,805652	-3,338161	-1,161693	-2,686175	-1,233062	-3,500970	38,809364	9,208966	0,097942	0,609983	-0,031573	48,596446	-8,504636	-3,324753	0,097942	0,609983	-0,031573	48,596446	-8,504636	-3,324753
14:45:17,70	0,382991	3,293980	-0,117969	0,457982	0,341986	1,672987	0,097942	0,609983	-0,031573	0,712763	-0,816151	-3,324753	-1,158784	-2,685768	-1,234598	-3,504958	38,792891	9,234203	0,097942	0,609983	-0,031573	48,596446	-8,504636	-3,324753	0,097942	0,609983	-0,031573	48,596446	-8,504636	-3,324753
14:45:17,75	0,382991	3,293980	-0,117969	0,457982	0,341986	1,672987	0,096136	0,607667	-0,033108	0,816944	-0,905326	-3,299517	-1,161639	-2,688901	-1,233094	-3,490520	38,809409	9,145498	0,096136	0,607667	-0,033108	48,518806	-8,451972	-3,299517	0,096136	0,607667	-0,033108	48,518806	-8,451972	-3,299517
14:45:17,81	0,382991	3,293980	-0,117969	0,457982	0,341986	1,672987	0,100276	0,608573	-0,031604	0,791340	-0,685787	-3,388222	-1,159358	-2,683166	-1,231893	-3,486998	38,759749	9,217062	0,100276	0,608573	-0,031604	48,564348	-8,557444	-3,388222	0,100276	0,608573	-0,031604	48,564348	-8,557444	-3,388222
14:45:17,86	0,382991	3,293980	-0,117969	0,457982	0,341986	1,672987	0,094169	0,609466	-0,030404	0,703677	-0,975452	-3,316657	-1,162351	-2,685312	-1,233842	-3,519632	38,786023	9,223435	0,094169	0,609466	-0,030404	48,546756	-8,367739	-3,316657	0,094169	0,609466	-0,030404	48,546756	-8,367739	-3,316657
14:45:17,91	0,382991	3,293980	-0,117969	0,457982	0,341986	1,672987	0,097524	0,610985	-0,032352	0,631116	-0,842401	-3,310285	-1,162007	-2,687609	-1,229507	-3,520505	38,806537	9,203416	0,097524	0,610985	-0,032352	48,593452	-8,498039	-3,310285	0,097524	0,610985	-0,032352	48,593452	-8,498039	-3,310285
14:45:17,96	0,382991	3,293980	-0,117969	0,457982	0,341986	1,672987	0,099342	0,609538	-0,028017	0,723685	-0,758896	-3,330304	-1,172432	-2,628332	-1,201804	-0,454998	39,536343	8,951240	0,099342	0,609538	-0,028017	48,572439	-8,557220	-3,330304	0,099342	0,609538	-0,028017	48,572439	-8,557220	-3,330304
14:45:18,01	0,382991	3,293980	-0,117969	0,457982	0,341986	1,672987	0,053218	0,648205	-0,000314	0,877777	-0,867400	-3,582479	-1,209802	-2,630653	-1,274686	-0,540781	41,337335	8,814790	0,053218	0,648205	-0,000314	51,761901	-5,045052	-3,582479	0,053218	0,648205	-0,000314	51,761901	-5,045052	-3,582479
14:45:18,06	0,382998	3,293988	-0,117969	0,457972	0,341999	1,723025	0,073913	0,679408	-0,073197	0,772065	-0,766053	-3,718929	-1,220972	-2,638748	-1,299721	-0,921195	41,741576	8,814680	0,073913	0,679408	-0,073197	54,105578	-6,568253	-3,718929	0,073913	0,679408	-0,073197	54,105578	-6,568253	-3,718929
14:45:18,11	0,382998	3,293988	-0,117969	0,457972	0,341999	1,723025	0,086509	0,685034	-0,098232	0,639372	-0,642640	-3,719039	-1,218088	-2,643024	-1,299323	-0,957750	41,731886	8,819213	0,086509	0,685034	-0,098232	54,414551	-7,433610	-3,719039	0,086509	0,685034	-0,098232	54,414551	-7,433610	-3,719039
14:45:18,16	0,382998	3,293988	-0,117969	0,457972	0,341999	1,723025	0,088770	0,680398	-0,097834	0,853777	-0,551901	-3,714507	-1,218162	-2,641749	-1,302449	-0,974605	41,705786	8,815783	0,087703	0,681101	-0,100959	54,252610	-7,493604	-3,717936	0,087703	0,681101	-0,100959	54,252610	-7,493604	-3,717936
14:45:18,21	0,382998	3,293988	-0,117969	0,457972	0,341999	1,723025	0,087703	0,681101	-0,100959	0,786219	-0,608923	-3,717936	-1,215995	-2,643743	-1,303616	-1,051792	41,675922	8,845480	0,087703	0,681101	-0,100959	54,252610	-7,493604	-3,717936	0,087703	0,681101	-0,100959	54,252610	-7,493604	-3,717936
14:45:18,26	0,382998	3,293988	-0,117969	0,457972	0,341999	1,723025	0,088346	0,678226	-0,102127	0,871213	-0,627398	-3,688240	-1,216602	-2,639965	-1,301727	-1,068495	41,704292	8,807105	0,088346	0,678226	-0,102127	54,111992	-7,562559	-3,688240	0,088346	0,678226	-0,102127	54,111992	-7,562559	-3,688240
14:45:18,31	0,382998	3,293988	-0,117969	0,457972	0,341999	1,723025	0,085378	0,680641	-0,100237	0,761860	-0,810410	-3,726614	-1,216636	-2,643882	-1,304827	-1,086493	41,697952	8,808386	0,085378	0,680641	-0,100237	54,192202	-7,512545	-3,726614	0,085378	0,680641	-0,100237	54,192202	-7,512545	-3,726614
14:45:18,36	0,382998	3,293988	-0,117969	0,457972	0,341999	1,723025	0,088787	0,678712	-0,103337	0,847686	-0,645518	-3,725333	-1,216664	-2,645943	-1,304825	-1,101504	41,688345	8,807921	0,088787	0,678712	-0,103337	54,126591	-7,615321	-3,725333	0,088787	0,678712	-0,103337	54,126591	-7,615321	-3,725333
14:45:18,41	0,382998	3,293988	-0,117969	0,457972	0,341999	1,723025	0,090586	0,677705	-0,103336	0,884212	-0,560172	-3,725798	-1,218159	-2,646122	-1,286225	-1,242320	41,567736	8,818128	0,090586	0,677705	-0,103336	54,084086	-7,671187	-3,725798	0,090586	0,677705	-0,103336	54,084086	-7,671187	-3,725798
14:45:18,46	0,382998	3,293988	-0,117969	0,457972	0,341999	1,723025	0,091489	0,678911	-0,084735	0,646663	-0,574877	-3,715592	-1,211253	-2,591508	-1,183528	1,347899	41,612687	8,671919	0,091489	0,678911	-0,084735	53,941175	-7,756755	-3,715592	0,091489	0,678911	-0,084735	53,941175	-7,756755	-3,715592
14:45:18,51	0,382998	3,293988	-0,117969	0,457972	0,341999	1,723025	0,090050	0,763326	-0,014820	0,945625	-0,981413	-4,115096	-1,290545	-2,602668	-1,216310	0,814712	45,793993	8,418623	0,090050	0,763326	-0,014820	60,866742	-8,050299	-4,115096	0,090050	0,763326	-0,014820	60,866742	-8,050299	-4,115096
14:45:18,56	0,382998	3,294039	-0,117981	0,457964	0,342000	1,773008	0,090050	0,763326	-0,014820	0,945625	-0,981413	-4,115096	-1,296191	-2,614094	-1,233991	0,307011	46,010110	8,424316	0,090050	0,763326	-0,014820	60,866742	-8,050299	-4,115096	0,090050	0,763326	-0,014820	60,866742	-8,050299	-4,115096
14:45:18,61	0,382998	3,294039	-0,117981	0,457964	0,342000	1,773008	0,102768	0,762503	-0,032501	0,921771	-0,867791	-4,109403	-1,296990	-2,612719	-1,236381	0,234234	45,954225	8,400569	0,102768	0,762503	-0,032501	60,778226	-8,935078	-4,109403	0,102768	0,762503	-0,032501	60,778226	-8,935078	-4,109403
14:45:18,66	0,382998	3,294039	-0,117981	0,457964	0,342000	1,773008	0,101976	0,763882	-0,034892	0,765270	-0,944062	-4,133150	-1,297511	-2,615899	-1,235980	0,259588	45,940804	8,384537	0,101976	0,763882	-0,034892	60,729986	-8,949174	-4,133150	0,101976	0,763882	-0,034892	60,729986	-8,949174	-4,133150
14:45:18,71	0,382998	3,294039	-0,117981	0,457964	0,342000	1,773008	0,104990	0,762743	-0,034490	0,825536	-0,758640	-4,149182	-1,297139	-2,614294	-1,236787	0,176252	45,912174	8,404651	0,104990	0,762743	-0,034490	60,700865	-9,000390	-4,149182	0,104990	0,762743	-0,034490	60,700865	-9,000390	-4,149182
14:45:18,76	0,382998	3,294039	-0,117981	0,457964	0,342000	1,773008	0,103414	0,763224	-0,035297	0,734068	-0,898449	-4,129069	-1,295914	-2,614379	-1,234421	0,198559	45,906994	8,432086	0,103414	0,763224	-0,035297	60,647146	-9,016482	-4,129069	0,103414	0,763224	-0,035297	60,647146	-9,016482	-4,129069
14:45:18,81	0,382998	3,294039	-0,117981	0,457964	0,342000	1,773008	0,102876	0,762120	-0,032932	0,798125	-0,904547	-4,101633	-1,296043	-2,614912	-1,236792	0,139375	45,906957	8,414654	0,102876	0,762120	-0,032932	60,624567	-8,980301	-4,101633	0,102876	0,762120	-0,032932	60,624567	-8,980301	-4,101633
14:45:18,86	0,382998	3,294039	-0,117981	0,457964	0,342000	1,773008	0,103401	0,761966	-0,035302	0,776544	-0,928451	-4,119066	-1,291986	-2,616037	-1,239906	0,128627	45,852752	8,400922	0,103401	0,761966	-0,035302	60,590844	-9,045466	-4,119066	0,103401	0,761966	-0,035302	60,590844	-9,045466	-4,119066
14:45:18,91	0,382998	3,294039	-0,117981	0,457964	0,342000	1,773008	0,102347	0,757890	-0,038417	0,936184	-0,965464	-4,132798	-1,297826	-2,611400	-1,237179	0,149797	45,891999	8,433896	0,102347	0,757890	-0,038417	60,430511	-8,999740	-4,132798	0,102347	0,757890	-0,038417	60,430511	-8,999740	-4,132798
14:45:18,96	0,382998	3,294039	-0,117981	0,457964	0,342000	1,773008	0,101251	0,765265	-0,035690	0,597208	-1,023746	-4,099823	-1,294348	-2,615732	-1,236788	0,130346	45,830980	8,417326	0,101251	0,765265	-0,035690	60,670547	-8,971986	-4,099823	0,101251	0,765265	-0,035690	60,670547	-8,971986	-4,099823
14:45:19,01	0,382998	3,294039	-0,117981	0,457964	0,342000	1,773008	0,103265	0,760088	-0,035298	0,803892	-0,905379	-4,116393	-1,294978	-2,616487	-1,236799	0,098384	45,862868	8,418463	0,103265	0,760088	-0,035298	60,470763	-9,011680	-4,116393	0,103265	0,760088	-0,035298	60,470763	-9,011680	-4,116393
14:45:19,06	0,382998	3,294039	-0,117981	0,457964	0,342000	1,773008	0,104234	0,760255	-0,035310	0,806808	-0,898633	-4,115257	-1,292712	-2,615571	-1,236824	0,080286	45,793846	8,397600	0,104234	0,760255	-0,035310	60,486840	-9,080974	-4,115257	0,104234	0,760255	-0,035310	60,486840	-9,080974	-4,115257
14:45:19,11	0,382998	3,294039	-0,117981	0,457964	0,342000	1,773008	0,102307	0,758751	-0,035335	0,816187	-0,979991	-4,136120	-1,294987	-2,619926	-1,235245	0,082855	45,856606	8,407274	0,102307	0,758751	-0,035335	60,378163	-9,011075	-4,136120	0,102307	0,758751	-0,035335	60,378163	-9,011075	-4,136120
14:45:19,16	0,382998	3,294039	-0,117981	0,457964	0,342000	1,773008	0,107216	0,758544	-0,033756	0,882620	-0,753847	-4,126445	-1,295606	-2,614655	-1,236410	0,107137	45,800563	8,425993	0,107216	0,758544	-0,033756	60,428297	-9,170335	-4,126445	0,107216	0,758544	-0,033756	60,428297	-9,170335	-4,126445
14:45:19,21	0,382998	3,294039	-0,117981	0,457964	0,342000	1,773008	0,102961	0,761715	-0,034920	0,681298	-0,926096	-4,107726	-1,293279	-2,616443	-1,234869	0,076214	45,822560	8,411680	0,102961	0,761715	-0,034920	60,475953	-9,008507	-4,107726	0,102961	0,761715	-0,034920	60,475953	-9,008507	-4,107726
14:45:19,26	0,382998	3,294039	-0,117981	0,457964	0,342000	1,773008	0,103345	0,758806	-0,033379	0,836158	-0,943872	-4,122040	-1,295037	-2,613718	-1,233699	0,094524	45,801188	8,424731	0,103345	0,758806	-0,033379	60,402452	-9,056477	-4,122040	0,103345	0,758806	-0,033379	60,402452	-9,056477	-4,122040
14:45:19,31	0,382998	3,294039	-0,117981	0,457964	0,342000	1,773008	0,101865	0,761691	-0,032209	0,676792	-0,994304	-4,108989	-1,294505	-2,618170	-1,236405	0,074250	45,766309	8,429745	0,101865	0,761691	-0,032209	60,469547	-8,990708	-4,108989	0,101865	0,761691	-0,032209	60,469547	-8,990708	-4,108989
14:45:19,36	0,382998	3,294039	-0,117981	0,457964	0,342000	1,773008	0,105454	0,759005	-0,034915	0,776153	-0,807796	-4,103974	-1,295013	-2,618357	-1,236823	0,096071	45,794800	8,377276	0,105454	0,759005	-0,034915	60,358009	-9,085934	-4,103974	0,105454	0,759005	-0,034915	60,358009	-9,085934	-4,103974
14:45:19,41	0,382998	3,294039	-0,117981	0,457964	0,342000	1,773008	0,105870	0,759351	-0,035334	0,793733	-0,781507	-4,156443	-1,295118	-2,616275	-1,239144	0,065672	45,784978	8,422583	0,105870	0,759351	-0,035334	60,402769	-9,092308	-4,156443	0,105870	0,759351	-0,035334	60,402769	-9,092308	-4,156443
14:45:19,46	0,382998	3,294039	-0,117981	0,457964	0,342000	1,773008	0,104120	0,760483	-0,037655	0,711152	-0,893912	-4,111136	-1,292133	-2,616621	-1,239136	0,086773	45,771764	8,412712	0,104120	0,760483	-0,037655	60,409066	-9,067354	-4,111136	0,104120	0,760483	-0,037655	60,409066	-9,067354	-4,111136
14:45:19,51	0,382998	3,294039	-0,117981	0,457964	0,342000	1,773008	0,102927	0,757725	-0,037647	0,853679	-0,931086	-4,121007	-1,295727	-2,620627	-1,237581	0,040212	45,791167	8,426186	0,102927	0,757725	-0,037647	60,335084	-9,010848	-4,121007	0,102927	0,757725	-0,037647	60,335084	-9,010848	-4,121007
14:45:19,56	0,382998	3,294039	-0,117981	0,457964	0,342000	1,773008	0,108193	0,758835	-0,036091	0,789496	-0,707281	-4,107534	-1,290403	-2,615182	-1,237949	0,087781	45,734654	8,445219	0,108193	0,758835	-0,036091	60,358015	-9,200421	-4,107534	0,108193	0,758835	-0,036091	60,358015	-9,200421	-4,107534
14:45:19,61	0,382998	3,294039	-0,117981	0,457964	0,342000	1,773008	0,100816	0,756946	-0,036459	0,862531	-1,021427	-4,088500	-1,292208	-2,613583	-1,237220	0,066936	45,739211	8,406300	0,100816	0,756946	-0,036459	60,282817	-8,935481	-4,088500	0,100816	0,756946	-0,036459	60,282817	-8,935481	-4,088500
14:45:19,66	0,382998	3,294039	-0,117981	0,457964	0,342000	1,773008	0,100333	0,759309	-0,035731	0,733219	-1,066865	-4,127419	-1,293364	-2,616936	-1,237592	0,068645	45,741437	8,410728	0,100333	0,759309	-0,035731	60,338941	-8,943016	-4,127419	0,100333	0,759309	-0,035731	60,338941	-8,943016	-4,127419
14:45:19,71	0,382998	3,294039	-0,117981	0,457964	0,342000	1,773008	0,103815	0,758634	-0,036102	0,771098	-0,885426	-4,122992	-1,293414	-2,618391	-1,237215	0,045153	45,725306	8,400309	0,103815	0,758634	-0,036102	60,323837	-9,034926	-4,122992	0,103815	0,758634	-0,036102	60,323837	-9,034926	-4,122992
14:45:19,76	0,382998	3,294039	-0,117981	0,457964	0,342000	1,773008	0,105101	0,757949	-0,035726	0,780971	-0,830873	-4,133411	-1,292828	-2,616351	-1,238728	0,048274	45,758289	8,465644	0,105101	0,757949	-0,035726	60,279985	-9,081265	-4,133411	0,105101	0,757949	-0,035726	60,279985	-9,081265	-4,133411
14:45:19,81	0,382998	3,294039	-0,117981	0,457964	0,342000	1,773008	0,103041	0,758462	-0,037238	0,784426	-0,951773	-4,068075	-1,289956	-2,616064	-1,240727	0,021403	45,728704	8,403742	0,103041	0,758462	-0,037238	60,323700	-9,040467	-4,068075	0,103041	0,758462	-0,037238	60,323700	-9,040467	-4,068075
14:45:19,86	0,382998	3,294039	-0,117981	0,457964	0,342000	1,773008	0,101357	0,756118	-0,039238	0,867258	-1,047827	-4,129978	-1,292263	-2,618408	-1,236042	0,033741	45,720083	8,414277	0,101357	0,756118	-0,039238	60,222528	-9,004316	-4,129978	0,101357	0,756118	-0,039238	60,222528	-9,004316	-4,129978
14:45:19,91	0,382998	3,294039	-0,117981	0,457964	0,342000	1,773008	0,104540	0,756944	-0,034553	0,823024	-0,867307	-4,119443	-1,294604	-2,616559	-1,233308	0,042292	45,724174	8,441597	0,104540	0,756944	-0,034553	60,243112	-9,073675	-4,119443	0,104540	0,756944	-0,034553	60,243112	-9,073675	-4,119443
14:45:19,96	0,382998	3,294039	-0,117981	0,457964	0,342000	1,773008	0,104109	0,759896	-0,031818	0,677331	-0,884335	-4,092123	-1,293518	-2,617087	-1,235645	0,005697	45,718892	8,453025	0,104109	0,759896	-0,031818	60,329163	-9,056905	-4,092123	0,104109	0,759896	-0,031818	60,329163	-9,056905	-4,092123
14:45:20,01	0,382998	3,294039	-0,117981	0,457964	0,342000	1,773008	0,101547	0,759326	-0,035335	0,721007	-1,015790	-4,113341	-1,292830	-2,614625	-1,236824	0,050864	45,735466	8,420378	0,101547	0,759326	-0,035335	60,328136	-8,987230	-4,113341	0,101547	0,759326	-0,035335	60,328136	-8,987230	-4,113341
14:45:20,06	0,382998	3,294039	-0,117981	0,457964	0,342000	1,773008	0,101547	0,759326	-0,035335	0,721007	-1,015790	-4,113341	-1,291689	-2,620123	-1,235642	0,025941	45,711081	8,423360	0,101547	0,759326	-0,035335	60,328136	-8,987230	-4,113341	0,101547	0,759326	-0,035335	60,328136	-8,987230	-4,113341
14:45:20,11	0,382998	3,294039	-0,117981	0,457964	0,342000	1,773008	0,105738	0,755589	-0,034152	0,881801	-0,807256	-4,110359	-1,291197	-2,614448	-1,237214	0,006401	45,695147	8,444315	0,105738	0,755589	-0,034152	60,195501	-9,107680	-4,110359	0,105738	0,755589	-0,034152	60,195501	-9,107680	-4,110359
14:45:20,16	0,382998	3,294039	-0,117981	0,457964	0,342000	1,773008	0,100577	0,758001	-0,035724	0,732783	-1,084580	-4,089405	-1,292308	-2,618424	-1,237591	0,022280	45,707099	8,429446	0,104575	0,756975	-0,036101	60,226956	-9,078052	-4,104273	0,104575	0,756975	-0,036101	60,226956	-9,078052	-4,104273
14:45:20,22	0,382998	3,294039	-0,117981	0,457964	0,342000	1,773008	0,103499	0,754957	-0,034945	0,877509	-0,939507	-4,104948	-1,290865	-2,618625	-1,240628	0,019314	45,692871	8,437549	0,103499	0,754957	-0,034945	60,141662	-9,064164	-4,104948	0,103499	0,754957	-0,034945	60,141662	-9,064164	-4,104948
14:45:20,27	0,382998	3,294039	-0,117981	0,457964	0,342000	1,773008	0,103499	0,754957	-0,034945	0,877509	-0,939507	-4,104948	-1,289931	-2,618326	-1,236808	0,028315	45,712761	8,429514	0,103499	0,754957	-0,034945	60,141662	-9,064164	-4,104948	0,103499	0,754957	-0,034945	60,141662	-9,064164	-4,104948
14:45:20,32	0,382998	3,294039	-0,117981	0,457964	0,342000	1,773008	0,103302	0,754966	-0,035318	0,916822	-0,932692	-4,104205	-1,296168	-2,619243	-1,230611	0,005642	46,056621	8,421242	0,103302	0,754966	-0,035318	60,181642	-9,041921	-4,104205	0,103302	0,754966	-0,035318	60,181642	-9,041921	-4,104205
14:45:20,37	0,382998	3,294039	-0,117981	0,457964	0,342000	1,773008	0,107215	0,759908	-0,029122	0,946271	-0,920788	-4,112477	-1,301075	-2,541775	-1,151615	3,887382	46,567113	8,171315	0,107215	0,759908	-0,029122	60,599072	-9,337177	-4,112477	0,107215	0,759908	-0,029122	60,599072	-9,337177	-4,112477
14:45:20,42	0,382998	3,294039	-0,117981	0,457964	0,342000	1,773008	0,042579	0,802892	0,049874	1,094082	-1,175417	-4,362405	-1,338875	-2,525054	-1,261814	4,879754	48,197696	8,000176	0,042579	0,802892	0,049874	64,121110	-4,517888	-4,362405	0,042579	0,802892	0,049874	64,121110	-4,517888	-4,362405
14:45:20,47	0,383042	3,293961	-0,117978	0,457986	0,342008	1,823006	0,046999	0,843988	-0,060325	0,865420	-0,901464	-4,533543	-1,347559	-2,540149	-1,272946	4,258721	48,540925	7,981826	0,046999	0,843988	-0,060325	67,118458	-4,590883	-4,533543	0,046999	0,843988	-0,060325	67,118458	-4,590883	-4,533543
14:45:20,52	0,383042	3,293961	-0,117978	0,457986	0,342008	1,823006	0,064413	0,843961	-0,071457	0,853527	-0,705372	-4,551893	-1,345425	-2,540536	-1,275310	4,160334	48,540108	7,994251	0,064413	0,843961	-0,071457	67,104483	-5,761803	-4,551893	0,064413	0,843961	-0,071457	67,104483	-5,761803	-4,551893
14:45:20,57	0,383042	3,293961	-0,117978	0,457986	0,342008	1,823006	0,063682	0,841919	-0,073820	0,909827	-0,828209	-4,539468	-1,346036	-2,542759	-1,273751	4,162041	48,478040	7,986016	0,063682	0,841919	-0,073820	67,000461	-5,827214	-4,539468	0,063682	0,841919	-0,073820	67,000461	-5,827214	-4,539468
14:45:20,62	0,383042	3,293961	-0,117978	0,457986	0,342008	1,823006	0,065912	0,841337	-0,072262	0,887198	-0,679720	-4,547703	-1,347355	-2,542492	-1,276904	4,095039	48,496206	7,974481	0,065912	0,841337	-0,072262	66,932136	-5,853806	-4,547703	0,065912	0,841337	-0,072262	66,932136	-5,853806	-4,547703
14:45:20,67	0,383042	3,293961	-0,117978	0,457986	0,342008	1,823006	0,066340	0,842613	-0,075414	0,803074	-0,724546	-4,559238	-1,343319	-2,544078	-1,275761	4,048144	48,487552	7,955072	0,066340	0,842613	-0,075414	66,948182	-5,932269	-4,559238	0,066340	0,842613	-0,075414	66,948182	-5,932269	-4,559238
14:45:20,72	0,383042	3,293961	-0,117978	0,457986	0,342008	1,823006	0,065696	0,838325	-0,074272	0,995109	-0,794324	-4,578647	-1,348692	-2,545419	-1,275742	4,025233	48,462835	7,996983	0,069544	0,842307	-0,074252	66,876282	-6,060935	-4,536736	0,069544	0,842307	-0,074252	66,876282	-6,060935	-4,536736
14:45:20,77	0,383042	3,293961	-0,117978	0,457986	0,342008	1,823006	0,069544	0,842307	-0,074252	0,755159	-0,601724	-4,536736	-1,343435	-2,544720	-1,280771	4,022242	48,455147	8,025066	0,069544	0,842307	-0,074252	66,876282	-6,060935	-4,536736	0,069544	0,842307	-0,074252	66,876282	-6,060935	-4,536736
14:45:20,82	0,383042	3,293961	-0,117978	0,457986	0,342008	1,823006	0,066310	0,838104	-0,079281	0,965603	-0,768648	-4,508654	-1,346390	-2,539934	-1,274506	4,224917	48,639406	7,996201	0,066310	0,838104	-0,079281	66,756729	-5,973974	-4,508654	0,066310	0,838104	-0,079281	66,756729	-5,973974	-4,508654
14:45:20,87	0,383042	3,293961	-0,117978	0,457986	0,342008	1,823006	0,063643	0,843056	-0,073016	0,968963	-0,823934	-4,537518	-1,384126	-2,487785	-1,193326	6,793505	50,550326	7,759954	0,063643	0,843056	-0,073016	67,148891	-5,819910	-4,537518	0,063643	0,843056	-0,073016	67,148891	-5,819910	-4,537518
14:45:20,92	0,383042	3,293961	-0,117978	0,457986	0,342008	1,823006	0,037348	0,901811	0,008164	0,852937	-0,922261	-4,773765	-1,437920	-2,531291	-1,333811	4,834352	53,117669	7,578366	0,037348	0,901811	0,008164	71,645077	-3,854097	-4,773765	0,037348	0,901811	0,008164	71,645077	-3,854097	-4,773765
14:45:20,97	0,382988	3,293992	-0,117977	0,457971	0,341982	1,873020	0,101922	0,926645	-0,132322	0,805361	-0,544758	-4,955354	-1,440258	-2,539700	-1,347930	4,487730	53,359349	7,582073	0,101922	0,926645	-0,132322	73,546994	-8,545656	-4,955354	0,101922	0,926645	-0,132322	73,546994	-8,545656	-4,955354
14:45:21,02	0,382988	3,293992	-0,117977	0,457971	0,341982	1,873020	0,110374	0,924465	-0,146440	0,954689	-0,526280	-4,951646	-1,438039	-2,535771	-1,342520	4,426469	53,355240	7,594782	0,110374	0,924465	-0,146440	73,525224	-9,190656	-4,951646	0,110374	0,924465	-0,146440	73,525224	-9,190656	-4,951646
14:45:21,07	0,382988	3,293992	-0,117977	0,457971	0,341982	1,873020	0,105862	0,924508	-0,141031	0,918261	-0,811925	-4,938938	-1,438253	-2,536462	-1,342114	4,367097	53,251624	7,649828	0,105862	0,924508	-0,141031	73,492176	-9,122076	-4,938938	0,105862	0,924508	-0,141031	73,492176	-9,122076	-4,938938
14:45:21,12	0,382988	3,293992	-0,117977	0,457971	0,341982	1,873020	0,106567	0,924348	-0,140625	0,807171	-0,774863	-4,883891	-1,436520	-2,539103	-1,339432	4,344175	53,217894	7,593962	0,106567	0,924348	-0,140625	73,368512	-9,140375	-4,883891	0,106567	0,924348	-0,140625	73,368512	-9,140375	-4,883891
14:45:21,17	0,382988	3,293992	-0,117977	0,457971	0,341982	1,873020	0,107988	0,921527	-0,137942	0,913229	-0,703982	-4,939757	-1,434882	-2,542816	-1,343702	4,298830	53,174426	7,605056	0,107988	0,921527	-0,137942	73,253063	-9,181004	-4,939757	0,107988	0,921527	-0,137942	73,253063	-9,181004	-4,939757
14:45:21,22	0,382988	3,293992	-0,117977	0,457971	0,341982	1,873020	0,110384	0,918251	-0,142212	1,023221	-0,596894	-4,928663	-1,436649	-2,541315	-1,343715	4,305845	53,162787	7,594847	0,109968	0,920532	-0,142225	73,159818	-9,239126	-4,938873	0,109968	0,920532	-0,142225	73,159818	-9,239126	-4,938873
14:45:21,27	0,382988	3,293992	-0,117977	0,457971	0,341982	1,873020	0,109968	0,920532	-0,142225	0,898059	-0,606642	-4,938873	-1,436224	-2,539498	-1,346843	4,245906	53,153534	7,616793	0,109968	0,920532	-0,142225	73,159818	-9,239126	-4,938873	0,109968	0,920532	-0,142225	73,159818	-9,239126	-4,938873
14:45:21,32	0,382988	3,293992	-0,117977	0,457971	0,341982	1,873020	0,108182	0,921073	-0,145354	0,831960	-0,746819	-4,916926	-1,436795	-2,539539	-1,344099	4,263021	53,120605	7,638014	0,108182	0,921073	-0,145354	73,136163	-9,239068	-4,916926	0,108182	0,921073	-0,145354	73,136163	-9,239068	-4,916926
14:45:21,37	0,382988	3,293992	-0,117977	0,457971	0,341982	1,873020	0,108503	0,921547	-0,142609	0,787339	-0,698833	-4,895706	-1,437340	-2,539889	-1,343710	4,278471	53,126497	7,627970	0,108503	0,921547	-0,142609	73,128771	-9,216290	-4,895706	0,108503	0,921547	-0,142609	73,128771	-9,216290	-4,895706
14:45:21,42	0,382988	3,293992	-0,117977	0,457971	0,341982	1,873020	0,109078	0,921844	-0,142220	0,784706	-0,658456	-4,905749	-1,435700	-2,541746	-1,344139	4,224915	53,086200	7,593583	0,109078	0,921844	-0,142220	73,149478	-9,221116	-4,905749	0,109078	0,921844	-0,142220	73,149478	-9,221116	-4,905749
14:45:21,47	0,382988	3,293992	-0,117977	0,457971	0,341982	1,873020	0,109867	0,919495	-0,142649	0,845190	-0,643672	-4,940137	-1,433930	-2,542297	-1,341409	4,228288	53,062167	7,596187	0,109867	0,919495	-0,142649	73,025547	-9,268252	-4,940137	0,109867	0,919495	-0,142649	73,025547	-9,268252	-4,940137
14:45:21,52	0,382988	3,293992	-0,117977	0,457971	0,341982	1,873020	0,109459	0,917687	-0,139919	0,920085	-0,649971	-4,937533	-1,432780	-2,544009	-1,345291	4,214485	53,073101	7,598986	0,109459	0,917687	-0,139919	72,958505	-9,242492	-4,937533	0,109459	0,917687	-0,139919	72,958505	-9,242492	-4,937533
14:45:21,57	0,382988	3,293992	-0,117977	0,457971	0,341982	1,873020	0,110367	0,915835	-0,143802	1,018951	-0,620185	-4,934733	-1,432274	-2,541783	-1,345304	4,190704	53,050901	7,608635	0,110367	0,915835	-0,143802	72,911998	-9,283969	-4,934733	0,110367	0,915835	-0,143802	72,911998	-9,283969	-4,934733
14:45:21,62	0,382988	3,293992	-0,117977	0,457971	0,341982	1,873020	0,108186	0,916509	-0,143814	0,952769	-0,743071	-4,925084	-1,435287	-2,548248	-1,346426	4,155538	53,035348	7,656153	0,108186	0,916509	-0,143814	72,898751	-9,235679	-4,925084	0,108186	0,916509	-0,143814	72,898751	-9,235679	-4,925084
14:45:21,67	0,382988	3,293992	-0,117977	0,457971	0,341982	1,873020	0,115291	0,915886	-0,144937	0,954119	-0,396286	-4,877567	-1,434120	-2,544718	-1,344152	4,137658	53,068774	7,608298	0,115291	0,915886	-0,144937	72,851186	-9,446641	-4,877567	0,115291	0,915886	-0,144937	72,851186	-9,446641	-4,877567
14:45:21,72	0,382988	3,293992	-0,117977	0,457971	0,341982	1,873020	0,111650	0,916641	-0,142663	0,934894	-0,617807	-4,925422	-1,434172	-2,545244	-1,344552	4,135722	52,997418	7,591652	0,111650	0,916641	-0,142663	72,891188	-9,382356	-4,925422	0,111650	0,916641	-0,142663	72,891188	-9,382356	-4,925422
14:45:21,77	0,382988	3,293992	-0,117977	0,457971	0,341982	1,873020	0,112132	0,916423	-0,143062	0,883465	-0,558741	-4,942067	-1,432274	-2,543402	-1,344526	4,194931	53,018561	7,597152	0,112132	0,916423	-0,143062	72,822646	-9,361128	-4,942067	0,112132	0,916423	-0,143062	72,822646	-9,361128	-4,942067
14:45:21,82	0,382988	3,293992	-0,117977	0,457971	0,341982	1,873020	0,109588	0,915700	-0,143036	0,968972	-0,650333	-4,936568	-1,433563	-2,543673	-1,345310	4,159883	52,978472	7,610977	0,109588	0,915700	-0,143036	72,851405	-9,253002	-4,936568	0,109588	0,915700	-0,143036	72,851405	-9,253002	-4,936568
14:45:21,87	0,382988	3,293992	-0,117977	0,457971	0,341982	1,873020	0,110467	0,916680	-0,143820	0,865735	-0,614943	-4,922742	-1,430004	-2,543053	-1,341803	4,168457	52,972412	7,614113	0,110467	0,916680	-0,143820	72,825151	-9,286598	-4,922742	0,110467	0,916680	-0,143820	72,825151	-9,286598	-4,922742
14:45:21,92	0,382988	3,293992	-0,117977	0,457971	0,341982	1,873020	0,108151	0,913909	-0,140313	1,008911	-0,724918	-4,919606	-1,431857	-2,543217	-1,348017	4,144732	52,967254	7,637009	0,108151	0,913909	-0,140313	72,750735	-9,214770	-4,919606	0,108151	0,913909	-0,140313	72,750735	-9,214770	-4,919606
14:45:21,97	0,382988	3,293992	-0,117977	0,457971	0,341982	1,873020	0,109219	0,915431	-0,146528	0,913401	-0,687359	-4,896710	-1,433604	-2,543095	-1,344139	4,145572	52,968778	7,629560	0,109219	0,915431	-0,146528	72,774756	-9,261035	-4,896710	0,109219	0,915431	-0,146528	72,774756	-9,261035	-4,896710
14:45:22,02	0,382988	3,293992	-0,117977	0,457971	0,341982	1,873020	0,109987	0,917005	-0,142649	0,833302	-0,647443	-4,904159	-1,431180	-2,540160	-1,344893	4,181304	52,990476	7,650582	0,109987	0,917005	-0,142649	72,818203	-9,281429	-4,904159	0,109987	0,917005	-0,142649	72,818203	-9,281429	-4,904159
14:45:22,07	0,382988	3,293992	-0,117977	0,457971	0,341982	1,873020	0,106234	0,916373	-0,143403	0,902819	-0,822524	-4,883137	-1,432456	-2,544527	-1,342228	4,122271	52,960329	7,589591	0,106234	0,916373	-0,143403	72,838113	-9,161868	-4,883137	0,106234	0,916373	-0,143403	72,838113	-9,161868	-4,883137
14:45:22,12	0,382988	3,293992	-0,117977	0,457971	0,341982	1,873020	0,110653	0,915294	-0,140738	0,903292	-0,628751	-4,944128	-1,432448	-2,542520	-1,345300	4,148221	52,943979	7,634576	0,110653	0,915294	-0,140738	72,753901	-9,315039	-4,944128	0,110653	0,915294	-0,140738	72,753901	-9,315039	-4,944128
14:45:22,17	0,382988	3,293992	-0,117977	0,457971	0,341982	1,873020	0,108912	0,916291	-0,143811	0,850261	-0,688678	-4,899143	-1,432532	-2,544646	-1,346073	4,115922	52,918170	7,648757	0,108912	0,916291	-0,143811	72,779139	-9,238233	-4,899143	0,108912	0,916291	-0,143811	72,779139	-9,238233	-4,899143
14:45:22,22	0,382988	3,293992	-0,117977	0,457971	0,341982	1,873020	0,110794	0,915301	-0,144583	0,863256	-0,605877	-4,884963	-1,430687	-2,541503	-1,345289	4,152794	52,936019	7,649258	0,107150	0,915274	-0,143800	72,747580	-9,183613	-4,884462	0,107150	0,915274	-0,143800	72,747580	-9,183613	-4,884462
14:45:22,27	0,382988	3,293992	-0,117977	0,457971	0,341982	1,873020	0,107150	0,915274	-0,143800	0,898539	-0,772337	-4,884462	-1,428377	-2,546112	-1,346472	4,120458	52,925639	7,615777	0,107150	0,915274	-0,143800	72,747580	-9,183613	-4,884462	0,107150	0,915274	-0,143800	72,747580	-9,183613	-4,884462
14:45:22,32	0,382988	3,293992	-0,117977	0,457971	0,341982	1,873020	0,109986	0,910970	-0,144983	1,097199	-0,647660	-4,917942	-1,431997	-2,541565	-1,344154	4,090286	52,931633	7,648833	0,109986	0,910970	-0,144983	72,608362	-9,281589	-4,917942	0,109986	0,910970	-0,144983	72,608362	-9,281589	-4,917942
14:45:22,37	0,382988	3,293992	-0,117977	0,457971	0,341982	1,873020	0,107859	0,916378	-0,142664	0,806101	-0,787422	-4,884886	-1,430789	-2,539723	-1,343396	4,110234	52,913236	7,618989	0,107859	0,916378	-0,142664	72,741773	-9,254335	-4,884886	0,107859	0,916378	-0,142664	72,741773	-9,254335	-4,884886
14:45:22,42	0,382988	3,293992	-0,117977	0,457971	0,341982	1,873020	0,105659	0,916254	-0,141906	0,806607	-0,875332	-4,914730	-1,430118	-2,544692	-1,344127	4,138476	52,914109	7,633086	0,105659	0,916254	-0,141906	72,732520	-9,169569	-4,914730	0,105659	0,916254	-0,141906	72,732520	-9,169569	-4,914730
14:45:22,47	0,382988	3,293992	-0,117977	0,457971	0,341982	1,873020	0,109627	0,913187	-0,142637	0,980927	-0,644995	-4,900633	-1,432011	-2,543681	-1,343736	4,086333	52,915596	7,676861	0,109627	0,913187	-0,142637	72,666143	-9,250689	-4,900633	0,109627	0,913187	-0,142637	72,666143	-9,250689	-4,900633
14:45:22,52	0,382988	3,293992	-0,117977	0,457971	0,341982	1,873020	0,109698	0,915333	-0,142247	0,844597	-0,687195	-4,856859	-1,431940	-2,544388	-1,343359	4,111564	52,918822	7,642466	0,109698	0,915333	-0,142247	72,698204	-9,298474	-4,856859	0,109698	0,915333	-0,142247	72,698204	-9,298474	-4,856859
14:45:22,57	0,382988	3,293992	-0,117977	0,457971	0,341982	1,873020	0,110275	0,914917	-0,141869	0,881594	-0,636947	-4,891253	-1,431395	-2,544105	-1,346074	4,107142	52,893408	7,653177	0,110275	0,914917	-0,141869	72,702612	-9,293531	-4,891253	0,110275	0,914917	-0,141869	72,702612	-9,293531	-4,891253
14:45:22,62	0,382988	3,293992	-0,117977	0,457971	0,341982	1,873020	0,109757	0,914587	-0,144584	0,874539	-0,655011	-4,880543	-1,431410	-2,545388	-1,344154	4,084365	52,909717	7,628346	0,109757	0,914587	-0,144584	72,669645	-9,270924	-4,880543	0,109757	0,914587	-0,144584	72,669645	-9,270924	-4,880543
14:45:22,67	0,382988	3,293992	-0,117977	0,457971	0,341982	1,873020	0,110876	0,913958	-0,142665	0,909986	-0,624695	-4,905373	-1,432022	-2,545120	-1,343412	4,068760	52,909072	7,594052	0,110876	0,913958	-0,142665	72,655710	-9,328462	-4,905373	0,110876	0,913958	-0,142665	72,655710	-9,328462	-4,905373
14:45:22,73	0,382988	3,293992	-0,117977	0,457971	0,341982	1,873020	0,110950	0,914623	-0,141922	0,867068	-0,634043	-4,939667	-1,432604	-2,543798	-1,342606	4,091994	52,869542	7,626068	0,110950	0,914623	-0,141922	72,664959	-9,343613	-4,939667	0,110950	0,914623	-0,141922	72,664959	-9,343613	-4,939667
14:45:22,78	0,382988	3,293992	-0,117977	0,457971	0,341982	1,873020	0,110096	0,915788	-0,141117	0,783886	-0,638562	-4,907651	-1,429703	-2,545452	-1,346463	4,089936	52,833663	7,651769	0,110096	0,915788	-0,141117	72,673207	-9,281097	-4,907651	0,110096	0,915788	-0,141117	72,673207	-9,281097	-4,907651
14:45:22,83	0,382988	3,293992	-0,117977	0,457971	0,341982	1,873020	0,110078	0,912448	-0,144974	0,925426	-0,623335	-4,881950	-1,429762	-2,544709	-1,344547	4,053680	52,849888	7,641905	0,110078	0,912448	-0,144974	72,552616	-9,264465	-4,881950	0,110078	0,912448	-0,144974	72,552616	-9,264465	-4,881950
14:45:22,88	0,382988	3,293992	-0,117977	0,457971	0,341982	1,873020	0,109464	0,912871	-0,143058	0,899363	-0,694782	-4,891814	-1,400385	-2,453667	-1,257012	8,682391	51,464806	7,437761	0,109464	0,912871	-0,143058	72,559744	-9,287701	-4,891814	0,109464	0,912871	-0,143058	72,559744	-9,287701	-4,891814
14:45:22,93	0,382988	3,293992	-0,117977	0,457971	0,341982	1,873020	0,015931	0,932950	-0,055522	0,970077	-0,857383	-5,095958	-1,460427	-2,464011	-1,320339	8,259096	54,511261	7,294992	0,015931	0,932950	-0,055522	74,206687	-2,107954	-5,095958	0,015931	0,932950	-0,055522	74,206687	-2,107954	-5,095958
14:45:22,98	0,382955	3,294049	-0,117982	0,457994	0,341992	1,923021	0,054910	0,979776	-0,118849	0,961793	-0,720277	-5,238728	-1,465833	-2,473388	-1,327963	7,812142	54,801951	7,209463	0,054910	0,979776	-0,118849	77,874229	-5,030713	-5,238728	0,054910	0,979776	-0,118849	77,874229	-5,030713	-5,238728
14:45:23,03	0,382955	3,294049	-0,117982	0,457994	0,341992	1,923021	0,065734	0,979770	-0,126474	0,990405	-0,689866	-5,324256	-1,463044	-2,472649	-1,326447	7,753474	54,753066	7,193633	0,065734	0,979770	-0,126474	77,902321	-5,849959	-5,324256	0,065734	0,979770	-0,126474	77,902321	-5,849959	-5,324256
14:45:23,08	0,382955	3,294049	-0,117982	0,457994	0,341992	1,923021	0,063699	0,977724	-0,124957	1,025124	-0,822053	-5,340086	-1,464958	-2,474029	-1,330317	7,690080	54,767570	7,249866	0,063699	0,977724	-0,124957	77,776436	-5,822395	-5,340086	0,063699	0,977724	-0,124957	77,776436	-5,822395	-5,340086
14:45:23,13	0,382955	3,294049	-0,117982	0,457994	0,341992	1,923021	0,065852	0,978692	-0,128828	0,955648	-0,772253	-5,283854	-1,466211	-2,475000	-1,329519	7,668831	54,730839	7,286822	0,065852	0,978692	-0,128828	77,782953	-5,941601	-5,283854	0,065852	0,978692	-0,128828	77,782953	-5,941601	-5,283854
14:45:23,18	0,382955	3,294049	-0,117982	0,457994	0,341992	1,923021	0,067319	0,979291	-0,128029	0,882071	-0,696000	-5,246897	-1,462735	-2,474369	-1,328780	7,643515	54,711677	7,247952	0,067319	0,979291	-0,128029	77,756388	-5,980516	-5,246897	0,067319	0,979291	-0,128029	77,756388	-5,980516	-5,246897
14:45:23,23	0,382955	3,294049	-0,117982	0,457994	0,341992	1,923021	0,065034	0,976596	-0,127291	0,992931	-0,827126	-5,285767	-1,460380	-2,481843	-1,328758	7,632228	54,682059	7,236714	0,065034	0,976596	-0,127291	77,655732	-5,932326	-5,285767	0,065034	0,976596	-0,127291	77,655732	-5,932326	-5,285767
14:45:23,28	0,382955	3,294049	-0,117982	0,457994	0,341992	1,923021	0,070330	0,970819	-0,127268	1,262031	-0,546743	-5,297005	-1,464656	-2,476687	-1,327250	7,588228	54,635462	7,239627	0,070330	0,970819	-0,127268	77,471354	-6,067614	-5,297005	0,070330	0,970819	-0,127268	77,471354	-6,067614	-5,297005
14:45:23,33	0,382955	3,294049	-0,117982	0,457994	0,341992	1,923021	0,068002	0,977101	-0,125760	0,873019	-0,682565	-5,294093	-1,462174	-2,476198	-1,332272	7,646571	54,670118	7,243695	0,068002	0,977101	-0,125760	77,575470	-6,020749	-5,294093	0,068002	0,977101	-0,125760	77,575470	-6,020749	-5,294093
14:45:23,38	0,382955	3,294049	-0,117982	0,457994	0,341992	1,923021	0,066337	0,975196	-0,130782	1,031294	-0,735948	-5,290025	-1,481504	-2,449783	-1,201018	8,778029	55,721466	7,089552	0,066337	0,975196	-0,130782	77,584156	-5,943427	-5,290025	0,066337	0,975196	-0,130782	77,584156	-5,943427	-5,290025
14:45:23,43	0,382955	3,294049	-0,117982	0,457994	0,341992	1,923021	0,053127	1,005144	0,000472	0,950197	-0,968707	-5,444168	-1,526479	-2,448670	-1,311057	9,162473	58,037363	6,913890	0,053127	1,005144	0,000472	79,854012	-5,139146	-5,444168	0,053127	1,005144	0,000472	79,854012	-5,139146	-5,444168
14:45:23,48	0,383075	3,293999	-0,117960	0,457962	0,341998	1,973024	0,087720	1,039514	-0,137863	1,086179	-0,670992	-5,662225	-1,528566	-2,462557	-1,339353	8,439619	58,137559	6,871494	0,087720	1,039514	-0,137863	82,687994	-7,556978	-5,662225	0,087720	1,039514	-0,137863	82,687994	-7,556978	-5,662225
14:45:23,53	0,383075	3,293999	-0,117960	0,457962	0,341998	1,973024	0,087720	1,039514	-0,137863	1,086179	-0,670992	-5,662225	-1,527561	-2,459319	-1,337055	8,398406	58,034872	6,867884	0,084414	1,040262	-0,135565	82,598294	-7,453718	-5,665836	0,084414	1,040262	-0,135565	82,598294	-7,453718	-5,665836
14:45:23,58	0,383075	3,293999	-0,117960	0,457962	0,341998	1,973024	0,084414	1,040262	-0,135565	0,937721	-0,827250	-5,665836	-1,526713	-2,462732	-1,342923	8,269472	57,971313	6,875229	0,084414	1,040262	-0,135565	82,598294	-7,453718	-5,665836	0,084414	1,040262	-0,135565	82,598294	-7,453718	-5,665836
14:45:23,63	0,383075	3,293999	-0,117960	0,457962	0,341998	1,973024	0,086945	1,037822	-0,141433	0,945105	-0,775500	-5,658490	-1,525081	-2,463603	-1,340967	8,231899	57,892207	6,905960	0,086945	1,037822	-0,141433	82,414116	-7,600679	-5,658490	0,086945	1,037822	-0,141433	82,414116	-7,600679	-5,658490
14:45:23,68	0,383075	3,293999	-0,117960	0,457962	0,341998	1,973024	0,086883	1,035973	-0,139477	0,953972	-0,771686	-5,627759	-1,523960	-2,462670	-1,340564	8,230755	57,831785	6,928349	0,086883	1,035973	-0,139477	82,277816	-7,592035	-5,627759	0,086883	1,035973	-0,139477	82,277816	-7,592035	-5,627759
14:45:23,73	0,383075	3,293999	-0,117960	0,457962	0,341998	1,973024	0,085515	1,035469	-0,139074	0,927282	-0,813629	-5,605370	-1,523510	-2,464962	-1,341368	8,163630	57,822779	6,919287	0,085515	1,035469	-0,139074	82,211561	-7,526549	-5,605370	0,085515	1,035469	-0,139074	82,211561	-7,526549	-5,605370
14:45:23,78	0,383075	3,293999	-0,117960	0,457962	0,341998	1,973024	0,087275	1,033932	-0,139879	0,965827	-0,775730	-5,614432	-1,521241	-2,467403	-1,339450	8,130317	57,760473	6,887426	0,087275	1,033932	-0,139879	82,129476	-7,626822	-5,614432	0,087275	1,033932	-0,139879	82,129476	-7,626822	-5,614432
14:45:23,83	0,383075	3,293999	-0,117960	0,457962	0,341998	1,973024	0,088255	1,030747	-0,137961	1,060812	-0,722495	-5,646293	-1,520767	-2,466804	-1,339467	8,099389	57,699431	6,885970	0,088255	1,030747	-0,137961	81,974469	-7,650475	-5,646293	0,088255	1,030747	-0,137961	81,974469	-7,650475	-5,646293
14:45:23,88	0,383075	3,293999	-0,117960	0,457962	0,341998	1,973024	0,087498	1,030637	-0,137978	0,998238	-0,758075	-5,647750	-1,517976	-2,467863	-1,339476	8,037906	57,666873	6,900425	0,087498	1,030637	-0,137978	81,903210	-7,626702	-5,647750	0,087498	1,030637	-0,137978	81,903210	-7,626702	-5,647750
14:45:23,93	0,383075	3,293999	-0,117960	0,457962	0,341998	1,973024	0,087020	1,027689	-0,137986	1,092568	-0,819900	-5,633295	-1,520909	-2,467723	-1,342596	8,055695	57,644277	6,881550	0,087020	1,027689	-0,137986	81,766164	-7,651001	-5,633295	0,087020	1,027689	-0,137986	81,766164	-7,651001	-5,633295
14:45:23,98	0,383075	3,293999	-0,117960	0,457962	0,341998	1,973024	0,088366	1,030299	-0,141107	0,946165	-0,723236	-5,652169	-1,519827	-2,467643	-1,341827	8,010649	57,645539	6,896320	0,088366	1,030299	-0,141107	81,824659	-7,659949	-5,652169	0,088366	1,030299	-0,141107	81,824659	-7,659949	-5,652169
14:45:24,03	0,383075	3,293999	-0,117960	0,457962	0,341998	1,973024	0,087756	1,029403	-0,140338	0,971368	-0,794597	-5,637400	-1,519191	-2,469084	-1,340641	8,044121	57,594345	6,893510	0,087756	1,029403	-0,140338	81,779465	-7,683427	-5,637400	0,087756	1,029403	-0,140338	81,779465	-7,683427	-5,637400
14:45:24,08	0,383075	3,293999	-0,117960	0,457962	0,341998	1,973024	0,088685	1,028132	-0,139151	1,009854	-0,691684	-5,640210	-1,518112	-2,466813	-1,341422	8,003166	57,611682	6,924556	0,088685	1,028132	-0,139151	81,718186	-7,653471	-5,640210	0,088685	1,028132	-0,139151	81,718186	-7,653471	-5,640210
14:45:24,13	0,383075	3,293999	-0,117960	0,457962	0,341998	1,973024	0,086179	1,028332	-0,139932	0,993966	-0,866140	-5,609164	-1,518145	-2,468412	-1,339899	7,984907	57,585810	6,883984	0,086179	1,028332	-0,139932	81,718036	-7,631196	-5,609164	0,086179	1,028332	-0,139932	81,718036	-7,631196	-5,609164
14:45:24,18	0,383075	3,293999	-0,117960	0,457962	0,341998	1,973024	0,087580	1,027561	-0,138410	1,002522	-0,796183	-5,649735	-1,518733	-2,466066	-1,339512	7,989910	57,591587	6,893819	0,087580	1,027561	-0,138410	81,666070	-7,671189	-5,649735	0,087580	1,027561	-0,138410	81,666070	-7,671189	-5,649735
14:45:24,23	0,383075	3,293999	-0,117960	0,457962	0,341998	1,973024	0,085843	1,029243	-0,138022	0,922559	-0,885055	-5,639901	-1,517655	-2,470861	-1,337925	7,968658	57,482885	6,918136	0,085843	1,029243	-0,138022	81,718150	-7,623718	-5,639901	0,085843	1,029243	-0,138022	81,718150	-7,623718	-5,639901
14:45:24,28	0,383075	3,293999	-0,117960	0,457962	0,341998	1,973024	0,089456	1,025912	-0,136436	0,991005	-0,661225	-5,615584	-1,516571	-2,469070	-1,339135	7,914156	57,526112	6,901889	0,089456	1,025912	-0,136436	81,525113	-7,683520	-5,615584	0,089456	1,025912	-0,136436	81,525113	-7,683520	-5,615584
14:45:24,33	0,383075	3,293999	-0,117960	0,457962	0,341998	1,973024	0,087363	1,025870	-0,137646	1,003400	-0,838870	-5,631830	-1,516590	-2,468038	-1,339517	7,924738	57,483892	6,910500	0,087363	1,025870	-0,137646	81,534171	-7,696872	-5,631830	0,087363	1,025870	-0,137646	81,534171	-7,696872	-5,631830
14:45:24,38	0,383075	3,293999	-0,117960	0,457962	0,341998	1,973024	0,086479	1,026402	-0,138027	0,944452	-0,854574	-5,623219	-1,516569	-2,473125	-1,343777	7,923933	57,497024	6,903080	0,086479	1,026402	-0,138027	81,517003	-7,643167	-5,623219	0,086479	1,026402	-0,138027	81,517003	-7,643167	-5,623219
14:45:24,43	0,383075	3,293999	-0,117960	0,457962	0,341998	1,973024	0,090873	1,023840	-0,142287	1,088637	-0,633325	-5,630639	-1,517180	-2,469185	-1,338760	7,919728	57,473599	6,880419	0,090873	1,023840	-0,142287	81,460085	-7,766884	-5,630639	0,090873	1,023840	-0,142287	81,460085	-7,766884	-5,630639
14:45:24,48	0,383075	3,293999	-0,117960	0,457962	0,341998	1,973024	0,087767	1,026339	-0,137271	0,936288	-0,786759	-5,653301	-1,518422	-2,472891	-1,344141	7,896618	57,482323	6,956123	0,087767	1,026339	-0,137271	81,503926	-7,676506	-5,653301	0,087767	1,026339	-0,137271	81,503926	-7,676506	-5,653301
14:45:24,53	0,383075	3,293999	-0,117960	0,457962	0,341998	1,973024	0,091597	1,025562	-0,142652	0,972694	-0,611977	-5,577597	-1,517261	-2,470890	-1,339925	7,900894	57,415301	6,884032	0,091597	1,025562	-0,142652	81,479334	-7,802376	-5,577597	0,091597	1,025562	-0,142652	81,479334	-7,802376	-5,577597
14:45:24,58	0,383075	3,293999	-0,117960	0,457962	0,341998	1,973024	0,089284	1,025556	-0,138435	0,917091	-0,695062	-5,649688	-1,517327	-2,472660	-1,341841	7,869816	57,428409	6,929269	0,089284	1,025556	-0,138435	81,423276	-7,703856	-5,649688	0,089284	1,025556	-0,138435	81,423276	-7,703856	-5,649688
14:45:24,63	0,383075	3,293999	-0,117960	0,457962	0,341998	1,973024	0,090850	1,024729	-0,140351	0,955941	-0,647090	-5,604450	-1,515479	-2,469907	-1,341061	7,922267	57,397599	6,913461	0,090850	1,024729	-0,140351	81,397156	-7,778827	-5,604450	0,090850	1,024729	-0,140351	81,397156	-7,778827	-5,604450
14:45:24,68	0,383075	3,293999	-0,117960	0,457962	0,341998	1,973024	0,087542	1,024505	-0,139571	0,967134	-0,758284	-5,620259	-1,518541	-2,474066	-1,344945	7,863389	57,407755	6,934989	0,087542	1,024505	-0,139571	81,390763	-7,630333	-5,620259	0,087542	1,024505	-0,139571	81,390763	-7,630333	-5,620259
14:45:24,73	0,383075	3,293999	-0,117960	0,457962	0,341998	1,973024	0,092675	1,025077	-0,143455	0,916740	-0,547443	-5,598730	-1,518028	-2,473166	-1,341481	7,822375	57,405147	6,918906	0,092675	1,025077	-0,143455	81,385280	-7,822421	-5,598730	0,092675	1,025077	-0,143455	81,385280	-7,822421	-5,598730
14:45:24,78	0,383075	3,293999	-0,117960	0,457962	0,341998	1,973024	0,091639	1,025083	-0,139991	0,893650	-0,635546	-5,614813	-1,514365	-2,473095	-1,342988	7,890516	57,395734	6,934000	0,091639	1,025083	-0,139991	81,362680	-7,829175	-5,614813	0,091639	1,025083	-0,139991	81,362680	-7,829175	-5,614813
14:45:24,84	0,383075	3,293999	-0,117960	0,457962	0,341998	1,973024	0,089746	1,021946	-0,141498	1,082688	-0,670221	-5,599719	-1,515029	-2,469560	-1,344620	7,867241	57,375331	6,867157	0,089746	1,021946	-0,141498	81,305470	-7,715313	-5,599719	0,089746	1,021946	-0,141498	81,305470	-7,715313	-5,599719
14:45:24,89	0,383075	3,293999	-0,117960	0,457962	0,341998	1,973024	0,087016	1,024289	-0,143131	0,931568	-0,822156	-5,666562	-1,513302	-2,473229	-1,341466	7,839103	57,374280	6,918544	0,087016	1,024289	-0,143131	81,338241	-7,652913	-5,666562	0,087016	1,024289	-0,143131	81,338241	-7,652913	-5,666562
14:45:24,94	0,383075	3,293999	-0,117960	0,457962	0,341998	1,973024	0,089331	1,020959	-0,139977	1,089755	-0,725635	-5,615176	-1,517341	-2,473991	-1,327839	7,870790	57,321842	6,931661	0,089331	1,020959	-0,139977	81,235014	-7,738095	-5,615176	0,089331	1,020959	-0,139977	81,235014	-7,738095	-5,615176
14:45:24,99	0,383075	3,293999	-0,117960	0,457962	0,341998	1,973024	0,092009	1,024075	-0,126349	0,898119	-0,532690	-5,602058	-1,513316	-2,385126	-1,170609	12,088558	57,436652	6,659996	0,092009	1,024075	-0,126349	81,288037	-7,755416	-5,602058	0,092009	1,024075	-0,126349	81,288037	-7,755416	-5,602058
14:45:25,04	0,383075	3,293999	-0,117960	0,457962	0,341998	1,973024	0,013038	1,065023	0,030881	0,977180	-1,043919	-5,873723	-1,588069	-2,421375	-1,289282	10,315166	61,317475	6,512444	0,013038	1,065023	0,030881	84,581448	-2,067385	-5,873723	0,013038	1,065023	0,030881	84,581448	-2,067385	-5,873723
14:45:25,09	0,383035	3,294008	-0,118004	0,457988	0,341996	2,022998	0,081807	1,111636	-0,087792	1,027480	-0,944109	-6,021275	-1,590151	-2,436669	-1,321022	9,614073	61,388540	6,519231	0,081807	1,111636	-0,087792	88,290896	-7,365996	-6,021275	0,081807	1,111636	-0,087792	88,290896	-7,365996	-6,021275
14:45:25,14	0,383035	3,294008	-0,118004	0,457988	0,341996	2,022998	0,096093	1,105792	-0,119533	1,042362	-0,843980	-6,014489	-1,587505	-2,437718	-1,319882	9,513541	61,268467	6,535406	0,096093	1,105792	-0,119533	87,847029	-8,387246	-6,014489	0,096093	1,105792	-0,119533	87,847029	-8,387246	-6,014489
14:45:25,19	0,383035	3,294008	-0,118004	0,457988	0,341996	2,022998	0,095678	1,102976	-0,118392	1,034559	-0,892570	-5,998313	-1,584250	-2,440342	-1,320300	9,417093	61,152253	6,533102	0,095678	1,102976	-0,118392	87,618143	-8,403285	-5,998313	0,095678	1,102976	-0,118392	87,618143	-8,403285	-5,998313
14:45:25,24	0,383035	3,294008	-0,118004	0,457988	0,341996	2,022998	0,096324	1,098845	-0,118810	1,100487	-0,884412	-6,000617	-1,581444	-2,438997	-1,320716	9,378172	61,087067	6,522662	0,096324	1,098845	-0,118810	87,359813	-8,445816	-6,000617	0,096324	1,098845	-0,118810	87,359813	-8,445816	-6,000617
14:45:25,29	0,383035	3,294008	-0,118004	0,457988	0,341996	2,022998	0,093756	1,097087	-0,119227	1,115995	-1,019056	-6,011058	-1,582116	-2,440407	-1,319595	9,343907	61,041111	6,476928	0,093756	1,097087	-0,119227	87,237310	-8,378879	-6,011058	0,093756	1,097087	-0,119227	87,237310	-8,378879	-6,011058
14:45:25,34	0,383035	3,294008	-0,118004	0,457988	0,341996	2,022998	0,095313	1,096964	-0,118105	1,065437	-0,944775	-6,056791	-1,580556	-2,443109	-1,323846	9,286340	60,949006	6,525476	0,095313	1,096964	-0,118105	87,177130	-8,426843	-6,056791	0,095313	1,096964	-0,118105	87,177130	-8,426843	-6,056791
14:45:25,39	0,383035	3,294008	-0,118004	0,457988	0,341996	2,022998	0,096873	1,094263	-0,122357	1,097378	-0,867464	-6,008243	-1,585266	-2,440876	-1,320336	9,296894	60,931236	6,556096	0,096873	1,094263	-0,122357	86,996985	-8,471981	-6,008243	0,096873	1,094263	-0,122357	86,996985	-8,471981	-6,008243
14:45:25,44	0,383035	3,294008	-0,118004	0,457988	0,341996	2,022998	0,097294	1,099458	-0,118846	0,817113	-0,827542	-5,977623	-1,585490	-2,448214	-1,322311	9,155228	60,993283	6,559614	0,097294	1,099458	-0,118846	87,124547	-8,465116	-5,977623	0,097294	1,099458	-0,118846	87,124547	-8,465116	-5,977623
14:45:25,49	0,383035	3,294008	-0,118004	0,457988	0,341996	2,022998	0,103760	1,095983	-0,120821	0,980709	-0,644994	-5,974106	-1,592072	-2,405633	-1,211775	11,025777	61,454848	6,381655	0,103760	1,095983	-0,120821	87,015364	-8,790187	-5,974106	0,103760	1,095983	-0,120821	87,015364	-8,790187	-5,974106
14:45:25,54	0,383035	3,294008	-0,118004	0,457988	0,341996	2,022998	0,070176	1,122973	-0,010285	0,912202	-1,002228	-6,152065	-1,624697	-2,375388	-1,327561	12,764531	63,253102	6,146685	0,070176	1,122973	-0,010285	89,065615	-6,511040	-6,152065	0,070176	1,122973	-0,010285	89,065615	-6,511040	-6,152065
14:45:25,59	0,382947	3,294066	-0,117972	0,457968	0,341978	2,073033	0,060295	1,166350	-0,126072	1,083337	-0,909345	-6,387035	-1,619712	-2,389179	-1,351472	12,191968	62,919555	6,140715	0,060295	1,166350	-0,126072	92,641800	-5,642524	-6,387035	0,060295	1,166350	-0,126072	92,641800	-5,642524	-6,387035
14:45:25,64	0,382947	3,294066	-0,117972	0,457968	0,341978	2,073033	0,069746	1,155137	-0,149983	1,091255	-0,746968	-6,393004	-1,614934	-2,392087	-1,355012	12,003386	62,769500	6,174311	0,069875	1,149545	-0,153523	91,397094	-6,313757	-6,359408	0,069875	1,149545	-0,153523	91,397094	-6,313757	-6,359408
14:45:25,69	0,382947	3,294066	-0,117972	0,457968	0,341978	2,073033	0,069875	1,149545	-0,153523	1,157793	-0,828569	-6,359408	-1,614565	-2,397411	-1,353479	11,929008	62,634239	6,159393	0,069875	1,149545	-0,153523	91,397094	-6,313757	-6,359408	0,069875	1,149545	-0,153523	91,397094	-6,313757	-6,359408
14:45:25,74	0,382947	3,294066	-0,117972	0,457968	0,341978	2,073033	0,074302	1,146564	-0,151989	1,158483	-0,595168	-6,374326	-1,610792	-2,395741	-1,355031	11,829299	62,495765	6,225658	0,074302	1,146564	-0,151989	91,163765	-6,427844	-6,374326	0,074302	1,146564	-0,151989	91,163765	-6,427844	-6,374326
14:45:25,79	0,382947	3,294066	-0,117972	0,457968	0,341978	2,073033	0,070969	1,144132	-0,153541	1,115197	-0,785572	-6,308061	-1,607847	-2,397799	-1,355791	11,848540	62,427499	6,219095	0,070969	1,144132	-0,153541	90,929528	-6,356645	-6,308061	0,070969	1,144132	-0,153541	90,929528	-6,356645	-6,308061
14:45:25,84	0,382947	3,294066	-0,117972	0,457968	0,341978	2,073033	0,071279	1,140552	-0,154301	1,251849	-0,718681	-6,314624	-1,607499	-2,395871	-1,354702	11,755816	62,366384	6,183858	0,071279	1,140552	-0,154301	90,785163	-6,314052	-6,314624	0,071279	1,140552	-0,154301	90,785163	-6,314052	-6,314624
14:45:25,89	0,382947	3,294066	-0,117972	0,457968	0,341978	2,073033	0,069435	1,141215	-0,153212	1,118082	-0,864276	-6,349862	-1,609411	-2,398664	-1,359758	11,720689	62,283545	6,188742	0,069435	1,141215	-0,153212	90,703443	-6,314949	-6,349862	0,069435	1,141215	-0,153212	90,703443	-6,314949	-6,349862
14:45:25,94	0,382947	3,294066	-0,117972	0,457968	0,341978	2,073033	0,072809	1,141474	-0,158268	1,015314	-0,677839	-6,344977	-1,605339	-2,398404	-1,356247	11,699265	62,265179	6,211206	0,072809	1,141474	-0,158268	90,621000	-6,393356	-6,344977	0,072809	1,141474	-0,158268	90,621000	-6,393356	-6,344977
14:45:25,99	0,382947	3,294066	-0,117972	0,457968	0,341978	2,073033	0,070549	1,138078	-0,154758	1,165280	-0,804754	-6,322513	-1,604848	-2,398784	-1,360492	11,680349	62,226859	6,261236	0,070549	1,138078	-0,154758	90,504394	-6,342823	-6,322513	0,070549	1,138078	-0,154758	90,504394	-6,342823	-6,322513
14:45:26,04	0,382947	3,294066	-0,117972	0,457968	0,341978	2,073033	0,070632	1,137463	-0,159002	1,154633	-0,797656	-6,272484	-1,603101	-2,401948	-1,357812	11,654937	62,212611	6,201100	0,070632	1,137463	-0,159002	90,445443	-6,342247	-6,272484	0,070632	1,137463	-0,159002	90,445443	-6,342247	-6,272484
14:45:26,09	0,382947	3,294066	-0,117972	0,457968	0,341978	2,073033	0,072499	1,134368	-0,156322	1,290529	-0,715455	-6,332619	-1,602606	-2,399911	-1,358998	11,636129	62,161175	6,195911	0,072499	1,134368	-0,156322	90,338380	-6,406607	-6,332619	0,072499	1,134368	-0,156322	90,338380	-6,406607	-6,332619
14:45:26,14	0,382947	3,294066	-0,117972	0,457968	0,341978	2,073033	0,070487	1,134958	-0,157509	1,205901	-0,810646	-6,337809	-1,603895	-2,400154	-1,358255	11,589969	62,134055	6,180270	0,070487	1,134958	-0,157509	90,300065	-6,343860	-6,337809	0,070487	1,134958	-0,157509	90,300065	-6,343860	-6,337809
14:45:26,19	0,382947	3,294066	-0,117972	0,457968	0,341978	2,073033	0,071342	1,135952	-0,156765	1,107613	-0,792606	-6,353450	-1,604506	-2,402687	-1,358597	11,589777	62,104476	6,227503	0,071342	1,135952	-0,156765	90,279857	-6,392932	-6,353450	0,071342	1,135952	-0,156765	90,279857	-6,392932	-6,353450
14:45:26,24	0,382947	3,294066	-0,117972	0,457968	0,341978	2,073033	0,073842	1,135215	-0,157108	1,120257	-0,647982	-6,306217	-1,601679	-2,401044	-1,358263	11,540739	62,084656	6,189140	0,073842	1,135215	-0,157108	90,234597	-6,444559	-6,306217	0,073842	1,135215	-0,157108	90,234597	-6,444559	-6,306217
14:45:26,29	0,382947	3,294066	-0,117972	0,457968	0,341978	2,073033	0,071004	1,133588	-0,156774	1,163176	-0,828088	-6,344579	-1,601159	-2,402857	-1,357460	11,515509	62,059508	6,226687	0,071004	1,133588	-0,156774	90,149800	-6,401923	-6,344579	0,071004	1,133588	-0,156774	90,149800	-6,401923	-6,344579
14:45:26,34	0,382947	3,294066	-0,117972	0,457968	0,341978	2,073033	0,072315	1,132230	-0,155971	1,199355	-0,769202	-6,307032	-1,605239	-2,404083	-1,358253	11,532850	62,052046	6,196794	0,072315	1,132230	-0,155971	90,079441	-6,445937	-6,307032	0,072315	1,132230	-0,155971	90,079441	-6,445937	-6,307032
14:45:26,39	0,382947	3,294066	-0,117972	0,457968	0,341978	2,073033	0,075417	1,135152	-0,156763	1,049665	-0,589155	-6,336925	-1,599998	-2,406022	-1,359387	11,529776	61,979741	6,220043	0,075417	1,135152	-0,156763	90,159059	-6,509388	-6,336925	0,075417	1,135152	-0,156763	90,159059	-6,509388	-6,336925
14:45:26,44	0,382947	3,294066	-0,117972	0,457968	0,341978	2,073033	0,074476	1,129643	-0,157897	1,271949	-0,604609	-6,313676	-1,599436	-2,404123	-1,359785	11,515559	62,002943	6,226399	0,074476	1,129643	-0,157897	89,948930	-6,450955	-6,313676	0,074476	1,129643	-0,157897	89,948930	-6,450955	-6,313676
14:45:26,49	0,382947	3,294066	-0,117972	0,457968	0,341978	2,073033	0,072550	1,130106	-0,158295	1,260869	-0,728664	-6,307321	-1,601843	-2,405219	-1,359029	11,499670	61,961674	6,204821	0,072550	1,130106	-0,158295	89,974180	-6,423835	-6,307321	0,072550	1,130106	-0,158295	89,974180	-6,423835	-6,307321
14:45:26,54	0,382947	3,294066	-0,117972	0,457968	0,341978	2,073033	0,074703	1,131642	-0,157540	1,137313	-0,609852	-6,328898	-1,599517	-2,405230	-1,357854	11,488275	61,951167	6,218823	0,074703	1,131642	-0,157540	89,971198	-6,474005	-6,328898	0,074703	1,131642	-0,157540	89,971198	-6,474005	-6,328898
14:45:26,59	0,382947	3,294066	-0,117972	0,457968	0,341978	2,073033	0,073549	1,129623	-0,156365	1,227509	-0,674448	-6,314897	-1,598288	-2,403534	-1,360561	11,512607	61,981399	6,231342	0,073549	1,129623	-0,156365	89,902895	-6,448053	-6,314897	0,073549	1,129623	-0,156365	89,902895	-6,448053	-6,314897
14:45:26,64	0,382947	3,294066	-0,117972	0,457968	0,341978	2,073033	0,071466	1,129407	-0,159071	1,277101	-0,776835	-6,302377	-1,603085	-2,403467	-1,355543	11,473923	61,947525	6,217092	0,071466	1,129407	-0,159071	89,935514	-6,386883	-6,302377	0,071466	1,129407	-0,159071	89,935514	-6,386883	-6,302377
14:45:26,69	0,382947	3,294066	-0,117972	0,457968	0,341978	2,073033	0,073806	1,133594	-0,154053	1,010660	-0,671681	-6,316627	-1,598395	-2,404171	-1,357490	11,476388	61,910131	6,198379	0,073806	1,133594	-0,154053	89,997811	-6,465477	-6,316627	0,073806	1,133594	-0,154053	89,997811	-6,465477	-6,316627
14:45:26,74	0,382947	3,294066	-0,117972	0,457968	0,341978	2,073033	0,072071	1,129180	-0,156000	1,209058	-0,741095	-6,335340	-1,597364	-2,404373	-1,359441	11,430228	61,859446	6,213101	0,072071	1,129180	-0,156000	89,849677	-6,398655	-6,335340	0,072071	1,129180	-0,156000	89,849677	-6,398655	-6,335340
14:45:26,79	0,382947	3,294066	-0,117972	0,457968	0,341978	2,073033	0,071730	1,128187	-0,157951	1,193738	-0,773433	-6,320619	-1,599592	-2,402332	-1,357887	11,479239	61,892596	6,198096	0,071730	1,128187	-0,157951	89,756378	-6,404265	-6,320619	0,071730	1,128187	-0,157951	89,756378	-6,404265	-6,320619
14:45:26,85	0,382947	3,294066	-0,117972	0,457968	0,341978	2,073033	0,071076	1,131136	-0,156397	1,093553	-0,781569	-6,335624	-1,600945	-2,403643	-1,357894	11,399519	61,888314	6,232270	0,071076	1,131136	-0,156397	89,887768	-6,361065	-6,335624	0,071076	1,131136	-0,156397	89,887768	-6,361065	-6,335624
14:45:26,90	0,382947	3,294066	-0,117972	0,457968	0,341978	2,073033	0,071899	1,130114	-0,158501	1,131521	-0,773225	-6,316588	-1,599674	-2,402979	-1,359046	11,447858	61,882926	6,222929	0,071899	1,130114	-0,158501	89,845455	-6,417299	-6,316588	0,071899	1,130114	-0,158501	89,845455	-6,417299	-6,316588
14:45:26,95	0,382947	3,294066	-0,117972	0,457968	0,341978	2,073033	0,071678	1,130884	-0,157556	1,082626	-0,772624	-6,310790	-1,600295	-2,404838	-1,355557	11,422645	61,876036	6,215617	0,071678	1,130884	-0,157556	89,857007	-6,399351	-6,310790	0,071678	1,130884	-0,157556	89,857007	-6,399351	-6,310790
14:45:27,00	0,382947	3,294066	-0,117972	0,457968	0,341978	2,073033	0,073599	1,130493	-0,154068	1,084397	-0,691149	-6,318103	-1,604000	-2,343038	-1,188685	14,302266	62,334914	6,005959	0,073599	1,130493	-0,154068	89,828067	-6,468634	-6,318103	0,073599	1,130493	-0,154068	89,828067	-6,468634	-6,318103
14:45:27,05	0,382947	3,294066	-0,117972	0,457968	0,341978	2,073033	0,021931	1,164601	0,012804	1,147989	-1,113470	-6,527760	-1,687801	-2,397173	-1,313116	11,725385	66,546387	5,847472	0,021931	1,164601	0,012804	92,569139	-2,835063	-6,527760	0,021931	1,164601	0,012804	92,569139	-2,835063	-6,527760
14:45:27,10	0,383003	3,294040	-0,117995	0,457976	0,342009	2,123025	0,110713	1,210108	-0,111626	1,140430	-0,834183	-6,686247	-1,686663	-2,408227	-1,342837	11,220404	66,445055	5,851523	0,110713	1,210108	-0,111626	96,133873	-9,525167	-6,686247	0,110713	1,210108	-0,111626	96,133873	-9,525167	-6,686247
14:45:27,15	0,383003	3,294040	-0,117995	0,457976	0,342009	2,123025	0,119717	1,203594	-0,141348	1,138887	-0,752619	-6,682196	-1,682243	-2,407933	-1,341721	11,137685	66,277990	5,827770	0,119717	1,203594	-0,141348	95,621018	-10,150441	-6,682196	0,119717	1,203594	-0,141348	95,621018	-10,150441	-6,682196
14:45:27,20	0,383003	3,294040	-0,117995	0,457976	0,342009	2,123025	0,117253	1,199914	-0,140232	1,144193	-0,868883	-6,705949	-1,681311	-2,409205	-1,343674	11,064295	66,169013	5,850420	0,117888	1,198471	-0,142185	95,168139	-10,099142	-6,683300	0,117888	1,198471	-0,142185	95,168139	-10,099142	-6,683300
14:45:27,25	0,383003	3,294040	-0,117995	0,457976	0,342009	2,123025	0,117888	1,198471	-0,142185	1,088179	-0,844909	-6,683300	-1,676315	-2,408456	-1,344887	10,954566	66,086833	5,850627	0,117888	1,198471	-0,142185	95,168139	-10,099142	-6,683300	0,117888	1,198471	-0,142185	95,168139	-10,099142	-6,683300
14:45:27,30	0,383003	3,294040	-0,117995	0,457976	0,342009	2,123025	0,114742	1,194519	-0,143397	1,167664	-1,062453	-6,683092	-1,674692	-2,414073	-1,342933	10,901142	65,998239	5,861132	0,118795	1,190304	-0,141443	94,722257	-10,179064	-6,672587	0,118795	1,190304	-0,141443	94,722257	-10,179064	-6,672587
14:45:27,35	0,383003	3,294040	-0,117995	0,457976	0,342009	2,123025	0,118795	1,190304	-0,141443	1,283363	-0,853694	-6,672587	-1,674217	-2,413754	-1,344507	10,886161	65,894978	5,844531	0,118795	1,190304	-0,141443	94,722257	-10,179064	-6,672587	0,118795	1,190304	-0,141443	94,722257	-10,179064	-6,672587
14:45:27,40	0,383003	3,294040	-0,117995	0,457976	0,342009	2,123025	0,118281	1,190052	-0,143018	1,199574	-0,841734	-6,689189	-1,672573	-2,412149	-1,344493	10,848074	65,867599	5,893010	0,118281	1,190052	-0,143018	94,618651	-10,126802	-6,689189	0,118281	1,190052	-0,143018	94,618651	-10,126802	-6,689189
14:45:27,45	0,383003	3,294040	-0,117995	0,457976	0,342009	2,123025	0,116069	1,189431	-0,143003	1,189087	-0,976063	-6,640709	-1,676124	-2,414117	-1,335228	10,759547	66,020005	5,858342	0,116069	1,189431	-0,143003	94,559453	-10,087474	-6,640709	0,116069	1,189431	-0,143003	94,559453	-10,087474	-6,640709
14:45:27,50	0,383003	3,294040	-0,117995	0,457976	0,342009	2,123025	0,119549	1,191522	-0,133738	1,168082	-0,947966	-6,675377	-1,668775	-2,334179	-1,175367	14,654405	65,915991	5,604862	0,119549	1,191522	-0,133738	94,702586	-10,332567	-6,675377	0,119549	1,191522	-0,133738	94,702586	-10,332567	-6,675377
14:45:27,55	0,383003	3,294040	-0,117995	0,457976	0,342009	2,123025	0,046646	1,225127	0,026122	1,277998	-1,313856	-6,928857	-1,712532	-2,310954	-1,269412	16,195087	68,209931	5,439443	0,046646	1,225127	0,026122	97,450455	-4,975593	-6,928857	0,046646	1,225127	0,026122	97,450455	-4,975593	-6,928857
14:45:27,60	0,382957	3,293967	-0,117951	0,457986	0,341996	2,173034	0,048411	1,274634	-0,067922	1,460573	-1,034782	-7,094277	-1,712773	-2,327191	-1,317922	15,394395	67,955448	5,422982	0,048411	1,274634	-0,067922	101,519347	-4,835065	-7,094277	0,048411	1,274634	-0,067922	101,519347	-4,835065	-7,094277
14:45:27,65	0,382957	3,293967	-0,117951	0,457986	0,341996	2,173034	0,062593	1,266725	-0,116432	1,251125	-0,863516	-7,110738	-1,709244	-2,331118	-1,321474	15,184480	67,762086	5,450204	0,062593	1,266725	-0,116432	100,689015	-5,777055	-7,110738	0,062593	1,266725	-0,116432	100,689015	-5,777055	-7,110738
14:45:27,70	0,382957	3,293967	-0,117951	0,457986	0,341996	2,173034	0,064229	1,261705	-0,119984	1,239762	-0,863529	-7,083515	-1,705474	-2,331103	-1,320332	15,077659	67,597769	5,475069	0,064229	1,261705	-0,119984	100,283565	-5,905533	-7,083515	0,064229	1,261705	-0,119984	100,283565	-5,905533	-7,083515
14:45:27,75	0,382957	3,293967	-0,117951	0,457986	0,341996	2,173034	0,062331	1,258448	-0,118842	1,213404	-0,972572	-7,058651	-1,700489	-2,336001	-1,319956	14,959422	67,480306	5,491808	0,062331	1,258448	-0,118842	100,001546	-5,865589	-7,058651	0,062331	1,258448	-0,118842	100,001546	-5,865589	-7,058651
14:45:27,80	0,382957	3,293967	-0,117951	0,457986	0,341996	2,173034	0,064081	1,251681	-0,118467	1,404428	-0,925256	-7,041911	-1,700727	-2,338133	-1,322696	14,893643	67,350659	5,494486	0,064081	1,251681	-0,118467	99,661384	-5,955619	-7,041911	0,064081	1,251681	-0,118467	99,661384	-5,955619	-7,041911
14:45:27,85	0,382957	3,293967	-0,117951	0,457986	0,341996	2,173034	0,066046	1,250822	-0,121206	1,303942	-0,815222	-7,039233	-1,695563	-2,335625	-1,321548	14,865825	67,258675	5,492391	0,066046	1,250822	-0,121206	99,493447	-5,999831	-7,039233	0,066046	1,250822	-0,121206	99,493447	-5,999831	-7,039233
14:45:27,90	0,382957	3,293967	-0,117951	0,457986	0,341996	2,173034	0,061292	1,247603	-0,120058	1,377725	-1,040530	-7,041328	-1,698627	-2,340737	-1,321573	14,797352	67,252717	5,477096	0,061292	1,247603	-0,120058	99,314592	-5,851950	-7,041328	0,061292	1,247603	-0,120058	99,314592	-5,851950	-7,041328
14:45:27,95	0,382957	3,293967	-0,117951	0,457986	0,341996	2,173034	0,067251	1,247700	-0,120083	1,333283	-0,786972	-7,056623	-1,697486	-2,341853	-1,322334	14,803914	67,182623	5,484969	0,067251	1,247700	-0,120083	99,277768	-6,066188	-7,056623	0,067251	1,247700	-0,120083	99,277768	-6,066188	-7,056623
14:45:28,00	0,382957	3,293967	-0,117951	0,457986	0,341996	2,173034	0,067647	1,246155	-0,120845	1,356235	-0,725647	-7,048751	-1,695894	-2,339241	-1,320052	14,742584	67,125964	5,468523	0,067647	1,246155	-0,120845	99,179385	-6,035955	-7,048751	0,067647	1,246155	-0,120845	99,179385	-6,035955	-7,048751
14:45:28,05	0,382957	3,293967	-0,117951	0,457986	0,341996	2,173034	0,064589	1,246082	-0,118562	1,280293	-0,909465	-7,065197	-1,694700	-2,337035	-1,318077	14,775624	67,068756	5,499598	0,064589	1,246082	-0,118562	99,097721	-5,979692	-7,065197	0,064589	1,246082	-0,118562	99,097721	-5,979692	-7,065197
14:45:28,10	0,382957	3,293967	-0,117951	0,457986	0,341996	2,173034	0,062082	1,246151	-0,116588	1,243656	-0,982610	-7,034121	-1,695380	-2,340121	-1,319650	14,733311	67,048822	5,485241	0,062082	1,246151	-0,116588	99,066538	-5,856040	-7,034121	0,062082	1,246151	-0,116588	99,066538	-5,856040	-7,034121
14:45:28,15	0,382957	3,293967	-0,117951	0,457986	0,341996	2,173034	0,065095	1,245197	-0,118160	1,254859	-0,852629	-7,048478	-1,693715	-2,341382	-1,322762	14,710700	66,985760	5,485448	0,065095	1,245197	-0,118160	99,002830	-5,962553	-7,048478	0,065095	1,245197	-0,118160	99,002830	-5,962553	-7,048478
14:45:28,20	0,382957	3,293967	-0,117951	0,457986	0,341996	2,173034	0,065354	1,243124	-0,121272	1,296753	-0,827173	-7,048272	-1,694406	-2,341592	-1,322781	14,658654	66,998174	5,491087	0,065881	1,243618	-0,121292	98,879792	-6,022732	-7,042633	0,065881	1,243618	-0,121292	98,879792	-6,022732	-7,042633
14:45:28,25	0,382957	3,293967	-0,117951	0,457986	0,341996	2,173034	0,065881	1,243618	-0,121292	1,255783	-0,851050	-7,042633	-1,691420	-2,338829	-1,322771	14,699747	66,955603	5,490220	0,065881	1,243618	-0,121292	98,879792	-6,022732	-7,042633	0,065881	1,243618	-0,121292	98,879792	-6,022732	-7,042633
14:45:28,30	0,382957	3,293967	-0,117951	0,457986	0,341996	2,173034	0,061996	1,242413	-0,121281	1,302109	-0,996209	-7,043499	-1,687991	-2,340255	-1,320071	14,648077	66,933423	5,479089	0,061996	1,242413	-0,121281	98,831545	-5,862899	-7,043499	0,061996	1,242413	-0,121281	98,831545	-5,862899	-7,043499
14:45:28,35	0,382957	3,293967	-0,117951	0,457986	0,341996	2,173034	0,061516	1,238731	-0,118581	1,448558	-1,054852	-7,054630	-1,689812	-2,341320	-1,321209	14,631813	66,921997	5,522716	0,061516	1,238731	-0,118581	98,688914	-5,883825	-7,054630	0,061516	1,238731	-0,118581	98,688914	-5,883825	-7,054630
14:45:28,40	0,382957	3,293967	-0,117951	0,457986	0,341996	2,173034	0,063348	1,239775	-0,119720	1,376230	-0,967917	-7,011003	-1,688695	-2,344529	-1,322419	14,588866	66,926525	5,470459	0,063348	1,239775	-0,119720	98,698559	-5,940767	-7,011003	0,063348	1,239775	-0,119720	98,698559	-5,940767	-7,011003
14:45:28,45	0,382957	3,293967	-0,117951	0,457986	0,341996	2,173034	0,065570	1,237203	-0,120930	1,492408	-0,891867	-7,063260	-1,690492	-2,343239	-1,323175	14,600623	66,879271	5,503081	0,065570	1,237203	-0,120930	98,612855	-6,039087	-7,063260	0,065570	1,237203	-0,120930	98,612855	-6,039087	-7,063260
14:45:28,50	0,382957	3,293967	-0,117951	0,457986	0,341996	2,173034	0,065351	1,239404	-0,121685	1,342917	-0,869434	-7,030638	-1,688843	-2,342991	-1,323186	14,556475	66,851907	5,512678	0,065351	1,239404	-0,121685	98,636136	-5,999481	-7,030638	0,065351	1,239404	-0,121685	98,636136	-5,999481	-7,030638
14:45:28,55	0,382957	3,293967	-0,117951	0,457986	0,341996	2,173034	0,064311	1,238101	-0,121697	1,364901	-0,948047	-7,021042	-1,691656	-2,341002	-1,321630	14,622572	66,839037	5,491067	0,064311	1,238101	-0,121697	98,555834	-5,996483	-7,021042	0,064311	1,238101	-0,121697	98,555834	-5,996483	-7,021042
14:45:28,60	0,382957	3,293967	-0,117951	0,457986	0,341996	2,173034	0,063996	1,241531	-0,120140	1,208437	-0,900764	-7,042652	-1,692953	-2,344931	-1,323962	14,564868	66,834800	5,506672	0,063996	1,241531	-0,120140	98,668636	-5,924451	-7,042652	0,063996	1,241531	-0,120140	98,668636	-5,924451	-7,042652
14:45:28,65	0,382957	3,293967	-0,117951	0,457986	0,341996	2,173034	0,068046	1,240690	-0,122472	1,219681	-0,737999	-7,027047	-1,687039	-2,344731	-1,321629	14,594569	66,759730	5,479368	0,068046	1,240690	-0,122472	98,613810	-6,079641	-7,027047	0,068046	1,240690	-0,122472	98,613810	-6,079641	-7,027047
14:45:28,70	0,382957	3,293967	-0,117951	0,457986	0,341996	2,173034	0,064916	1,235668	-0,120139	1,430626	-0,837504	-7,054351	-1,687707	-2,342795	-1,322017	14,557759	66,788271	5,514985	0,064916	1,235668	-0,120139	98,430584	-5,933437	-7,054351	0,064916	1,235668	-0,120139	98,430584	-5,933437	-7,054351
14:45:28,75	0,382957	3,293967	-0,117951	0,457986	0,341996	2,173034	0,063574	1,237215	-0,120527	1,356522	-0,953443	-7,018734	-1,686513	-2,343995	-1,322406	14,557854	66,799246	5,505910	0,063574	1,237215	-0,120527	98,477878	-5,944020	-7,018734	0,063574	1,237215	-0,120527	98,477878	-5,944020	-7,018734
14:45:28,80	0,382957	3,293967	-0,117951	0,457986	0,341996	2,173034	0,064016	1,235581	-0,120916	1,451051	-0,935863	-7,027809	-1,685392	-2,344341	-1,322032	14,545275	66,748567	5,489795	0,064016	1,235581	-0,120916	98,444124	-5,961139	-7,027809	0,064016	1,235581	-0,120916	98,444124	-5,961139	-7,027809
14:45:28,85	0,382957	3,293967	-0,117951	0,457986	0,341996	2,173034	0,063755	1,234437	-0,120542	1,460330	-0,934999	-7,043924	-1,684841	-2,346475	-1,321255	14,512724	66,772034	5,495033	0,063755	1,234437	-0,120542	98,363645	-5,939772	-7,043924	0,063755	1,234437	-0,120542	98,363645	-5,939772	-7,043924
14:45:28,90	0,382957	3,293967	-0,117951	0,457986	0,341996	2,173034	0,065328	1,232893	-0,119766	1,544690	-0,893125	-7,038686	-1,685974	-2,342288	-1,320873	14,560571	66,721919	5,483438	0,065328	1,232893	-0,119766	98,326764	-6,021381	-7,038686	0,065328	1,232893	-0,119766	98,326764	-6,021381	-7,038686
14:45:28,95	0,382957	3,293967	-0,117951	0,457986	0,341996	2,173034	0,062268	1,235967	-0,119383	1,365344	-0,985735	-7,050281	-1,689018	-2,340552	-1,323194	14,528612	66,725333	5,533471	0,062268	1,235967	-0,119383	98,388758	-5,873805	-7,050281	0,062268	1,235967	-0,119383	98,388758	-5,873805	-7,050281
14:45:29,00	0,382957	3,293967	-0,117951	0,457986	0,341996	2,173034	0,062287	1,239471	-0,121704	1,170104	-1,014176	-7,000248	-1,687273	-2,343563	-1,323973	14,514907	66,711052	5,518948	0,062287	1,239471	-0,121704	98,468596	-5,903669	-7,000248	0,062287	1,239471	-0,121704	98,468596	-5,903669	-7,000248
14:45:29,05	0,382957	3,293967	-0,117951	0,457986	0,341996	2,173034	0,064021	1,236455	-0,122483	1,307735	-0,928696	-7,014771	-1,688445	-2,345760	-1,322424	14,510799	66,700261	5,502639	0,064021	1,236455	-0,122483	98,369442	-5,954370	-7,014771	0,064021	1,236455	-0,122483	98,369442	-5,954370	-7,014771
14:45:29,10	0,382957	3,293967	-0,117951	0,457986	0,341996	2,173034	0,066510	1,236371	-0,120935	1,300681	-0,797439	-7,031081	-1,682628	-2,341881	-1,320872	14,500220	66,657478	5,516549	0,066510	1,236371	-0,120935	98,355828	-6,018486	-7,031081	0,066510	1,236371	-0,120935	98,355828	-6,018486	-7,031081
14:45:29,15	0,382957	3,293967	-0,117951	0,457986	0,341996	2,173034	0,060243	1,233273	-0,119383	1,419449	-1,111119	-7,017170	-1,687830	-2,344307	-1,321638	14,534593	66,674852	5,506269	0,060243	1,233273	-0,119383	98,231384	-5,840168	-7,017170	0,060243	1,233273	-0,119383	98,231384	-5,840168	-7,017170
14:45:29,20	0,382957	3,293967	-0,117951	0,457986	0,341996	2,173034	0,064944	1,236565	-0,120149	1,280491	-0,845544	-7,027450	-1,683828	-2,344554	-1,321263	14,482387	66,659658	5,511591	0,064944	1,236565	-0,120149	98,350859	-5,943684	-7,027450	0,064944	1,236565	-0,120149	98,350859	-5,943684	-7,027450
14:45:29,25	0,382957	3,293967	-0,117951	0,457986	0,341996	2,173034	0,063157	1,232976	-0,119773	1,427875	-0,976097	-7,022129	-1,684434	-2,344816	-1,322028	14,475402	66,665573	5,531554	0,063688	1,233370	-0,120539	98,228552	-5,957000	-7,002165	0,063688	1,233370	-0,120539	98,228552	-5,957000	-7,002165
14:45:29,30	0,382957	3,293967	-0,117951	0,457986	0,341996	2,173034	0,063688	1,233370	-0,120539	1,409015	-0,957519	-7,002165	-1,683198	-2,343063	-1,321263	14,512010	66,637444	5,501214	0,063688	1,233370	-0,120539	98,228552	-5,957000	-7,002165	0,063688	1,233370	-0,120539	98,228552	-5,957000	-7,002165
14:45:29,36	0,382957	3,293967	-0,117951	0,457986	0,341996	2,173034	0,061551	1,233176	-0,119773	1,413050	-1,022868	-7,032505	-1,687330	-2,342911	-1,319699	14,507183	66,639793	5,523922	0,061551	1,233176	-0,119773	98,217353	-5,854606	-7,032505	0,061551	1,233176	-0,119773	98,217353	-5,854606	-7,032505
14:45:29,41	0,382957	3,293967	-0,117951	0,457986	0,341996	2,173034	0,063486	1,236831	-0,118210	1,222616	-0,927617	-7,009797	-1,681549	-2,346063	-1,320886	14,453015	66,623237	5,500976	0,063486	1,236831	-0,118210	98,313828	-5,911231	-7,009797	0,063486	1,236831	-0,118210	98,313828	-5,911231	-7,009797
14:45:29,46	0,382957	3,293967	-0,117951	0,457986	0,341996	2,173034	0,063325	1,230248	-0,119396	1,523516	-0,974613	-7,032743	-1,683492	-2,344983	-1,313121	14,379174	66,579522	5,543885	0,063325	1,230248	-0,119396	98,097953	-5,945602	-7,032743	0,063325	1,230248	-0,119396	98,097953	-5,945602	-7,032743
14:45:29,51	0,382957	3,293967	-0,117951	0,457986	0,341996	2,173034	0,063362	1,232471	-0,111631	1,333147	-1,014781	-6,989834	-1,704017	-2,315038	-1,186904	15,724141	67,810117	5,304614	0,063362	1,232471	-0,111631	98,082082	-5,988672	-6,989834	0,063362	1,232471	-0,111631	98,082082	-5,988672	-6,989834
14:45:29,56	0,382957	3,293967	-0,117951	0,457986	0,341996	2,173034	0,047690	1,265218	0,014586	1,368477	-1,280210	-7,229105	-1,770526	-2,340861	-1,331653	14,799811	71,057590	5,151732	0,047690	1,265218	0,014586	100,688104	-5,023905	-7,229105	0,047690	1,265218	0,014586	100,688104	-5,023905	-7,229105
14:45:29,61	0,382984	3,294128	-0,117973	0,457979	0,341973	2,223015	0,103309	1,309905	-0,130164	1,394971	-0,812287	-7,381988	-1,769044	-2,349125	-1,359815	14,380117	71,173351	5,127468	0,103309	1,309905	-0,130164	104,222543	-8,922020	-7,381988	0,103309	1,309905	-0,130164	104,222543	-8,922020	-7,381988
14:45:29,66	0,382984	3,294128	-0,117973	0,457979	0,341973	2,223015	0,109724	1,304489	-0,158325	1,567009	-0,900039	-7,406251	-1,771639	-2,349836	-1,360194	14,309338	71,073802	5,182826	0,109724	1,304489	-0,158325	103,969424	-9,513371	-7,406251	0,109724	1,304489	-0,158325	103,969424	-9,513371	-7,406251
14:45:29,71	0,382984	3,294128	-0,117973	0,457979	0,341973	2,223015	0,111637	1,306381	-0,158705	1,347036	-0,812082	-7,350894	-1,770736	-2,349696	-1,358343	14,197300	70,997169	5,127276	0,111637	1,306381	-0,158705	103,897953	-9,575589	-7,350894	0,111637	1,306381	-0,158705	103,897953	-9,575589	-7,350894
14:45:29,76	0,382984	3,294128	-0,117973	0,457979	0,341973	2,223015	0,111065	1,305670	-0,156854	1,261630	-0,900562	-7,406443	-1,766864	-2,350591	-1,356793	14,114299	70,894533	5,158351	0,111065	1,305670	-0,156854	103,756723	-9,619129	-7,406443	0,111065	1,305670	-0,156854	103,756723	-9,619129	-7,406443
14:45:29,81	0,382984	3,294128	-0,117973	0,457979	0,341973	2,223015	0,109904	1,301869	-0,155304	1,328894	-0,981485	-7,375368	-1,764712	-2,353997	-1,356823	14,048437	70,777125	5,135771	0,109904	1,301869	-0,155304	103,525612	-9,608933	-7,375368	0,109904	1,301869	-0,155304	103,525612	-9,608933	-7,375368
14:45:29,86	0,382984	3,294128	-0,117973	0,457979	0,341973	2,223015	0,111778	1,298302	-0,155333	1,379764	-0,882379	-7,397949	-1,766561	-2,354874	-1,361874	14,021539	70,772030	5,153043	0,111778	1,298302	-0,155333	103,296480	-9,656923	-7,397949	0,111778	1,298302	-0,155333	103,296480	-9,656923	-7,397949
14:45:29,91	0,382984	3,294128	-0,117973	0,457979	0,341973	2,223015	0,113461	1,299465	-0,160384	1,301422	-0,815581	-7,380676	-1,766630	-2,356982	-1,356033	14,001316	70,694502	5,166270	0,113461	1,299465	-0,160384	103,309441	-9,722285	-7,380676	0,113461	1,299465	-0,160384	103,309441	-9,722285	-7,380676
14:45:29,96	0,382984	3,294128	-0,117973	0,457979	0,341973	2,223015	0,115322	1,298471	-0,154543	1,275880	-0,697574	-7,367450	-1,761877	-2,358467	-1,353001	13,802930	70,502333	5,165755	0,115322	1,298471	-0,154543	103,205835	-9,750342	-7,367450	0,115322	1,298471	-0,154543	103,205835	-9,750342	-7,367450
14:45:30,01	0,382984	3,294128	-0,117973	0,457979	0,341973	2,223015	0,114231	1,293612	-0,151512	1,262934	-0,830040	-7,367965	-1,752484	-2,259262	-1,192728	18,726989	70,338464	4,936655	0,114231	1,293612	-0,151512	102,811454	-9,797148	-7,367965	0,114231	1,293612	-0,151512	102,811454	-9,797148	-7,367965
14:45:30,06	0,382984	3,294128	-0,117973	0,457979	0,341973	2,223015	0,062696	1,382583	-0,082959	1,301124	-0,920016	-7,805328	-1,813161	-2,269351	-1,284448	18,378127	73,247183	4,728391	0,062696	1,382583	-0,082959	109,833906	-5,841678	-7,805328	0,062696	1,382583	-0,082959	109,833906	-5,841678	-7,805328
14:45:30,11	0,383037	3,294055	-0,117961	0,457991	0,341996	2,273070	0,062696	1,382583	-0,082959	1,301124	-0,920016	-7,805328	-1,804896	-2,283477	-1,324689	17,688866	73,014262	4,780904	0,062696	1,382583	-0,082959	109,833906	-5,841678	-7,805328	0,062696	1,382583	-0,082959	109,833906	-5,841678	-7,805328
14:45:30,16	0,383037	3,294055	-0,117961	0,457991	0,341996	2,273070	0,070798	1,368362	-0,123200	1,494264	-0,979203	-7,752815	-1,798438	-2,287385	-1,325153	17,502676	72,697416	4,758952	0,070798	1,368362	-0,123200	108,910706	-6,536820	-7,752815	0,070798	1,368362	-0,123200	108,910706	-6,536820	-7,752815
14:45:30,21	0,383037	3,294055	-0,117961	0,457991	0,341996	2,273070	0,070953	1,360816	-0,123663	1,519198	-0,973963	-7,774768	-1,794093	-2,288840	-1,325932	17,388878	72,543505	4,809496	0,070953	1,360816	-0,123663	108,343229	-6,543750	-7,774768	0,070953	1,360816	-0,123663	108,343229	-6,543750	-7,774768
14:45:30,26	0,383037	3,294055	-0,117961	0,457991	0,341996	2,273070	0,070040	1,356325	-0,124442	1,562523	-1,042998	-7,724223	-1,796764	-2,292590	-1,325611	17,276491	72,401850	4,770985	0,070040	1,356325	-0,124442	108,034036	-6,541172	-7,724223	0,070040	1,356325	-0,124442	108,034036	-6,541172	-7,724223
14:45:30,31	0,383037	3,294055	-0,117961	0,457991	0,341996	2,273070	0,074624	1,356763	-0,124121	1,360878	-0,831170	-7,762735	-1,793429	-2,295547	-1,326773	17,206494	72,327826	4,794404	0,074624	1,356763	-0,124121	107,866772	-6,689131	-7,762735	0,074624	1,356763	-0,124121	107,866772	-6,689131	-7,762735
14:45:30,36	0,383037	3,294055	-0,117961	0,457991	0,341996	2,273070	0,075517	1,352397	-0,125284	1,488827	-0,808336	-7,739315	-1,794150	-2,298011	-1,324845	17,167657	72,230123	4,785164	0,075517	1,352397	-0,125284	107,651957	-6,736406	-7,739315	0,075517	1,352397	-0,125284	107,651957	-6,736406	-7,739315
14:45:30,41	0,383037	3,294055	-0,117961	0,457991	0,341996	2,273070	0,078011	1,351789	-0,123355	1,416364	-0,663404	-7,748555	-1,787911	-2,296190	-1,329915	17,090656	72,178192	4,808106	0,078011	1,351789	-0,123355	107,531837	-6,787292	-7,748555	0,078011	1,351789	-0,123355	107,531837	-6,787292	-7,748555
14:45:30,46	0,383037	3,294055	-0,117961	0,457991	0,341996	2,273070	0,073315	1,347297	-0,128425	1,566523	-0,948320	-7,725613	-1,788521	-2,295809	-1,327595	17,098664	72,112736	4,789932	0,073315	1,347297	-0,128425	107,329301	-6,703566	-7,725613	0,073315	1,347297	-0,128425	107,329301	-6,703566	-7,725613
14:45:30,51	0,383037	3,294055	-0,117961	0,457991	0,341996	2,273070	0,073289	1,348015	-0,126105	1,476492	-0,909997	-7,743788	-1,788621	-2,296731	-1,330692	17,077543	72,057620	4,814339	0,073289	1,348015	-0,126105	107,295652	-6,663219	-7,743788	0,073289	1,348015	-0,126105	107,295652	-6,663219	-7,743788
14:45:30,56	0,383037	3,294055	-0,117961	0,457991	0,341996	2,273070	0,074138	1,347641	-0,129202	1,437637	-0,856598	-7,719380	-1,784016	-2,297866	-1,329512	17,026796	72,056118	4,848638	0,074138	1,347641	-0,129202	107,227453	-6,676443	-7,719380	0,074138	1,347641	-0,129202	107,227453	-6,676443	-7,719380
14:45:30,61	0,383037	3,294055	-0,117961	0,457991	0,341996	2,273070	0,072819	1,343085	-0,128022	1,647876	-0,968410	-7,685081	-1,785860	-2,298365	-1,326839	17,008414	71,970014	4,795599	0,072819	1,343085	-0,128022	107,080045	-6,684674	-7,685081	0,072819	1,343085	-0,128022	107,080045	-6,684674	-7,685081
14:45:30,66	0,383037	3,294055	-0,117961	0,457991	0,341996	2,273070	0,074173	1,344432	-0,125350	1,494064	-0,870858	-7,738121	-1,783618	-2,298558	-1,328381	16,979244	71,917315	4,824578	0,074173	1,344432	-0,125350	107,031985	-6,693426	-7,738121	0,074173	1,344432	-0,125350	107,031985	-6,693426	-7,738121
14:45:30,71	0,383037	3,294055	-0,117961	0,457991	0,341996	2,273070	0,073219	1,342395	-0,126892	1,539794	-0,919364	-7,709141	-1,783118	-2,301723	-1,327246	16,931066	71,895395	4,794226	0,073219	1,342395	-0,126892	106,917766	-6,667065	-7,709141	0,073219	1,342395	-0,126892	106,917766	-6,667065	-7,709141
14:45:30,76	0,383037	3,294055	-0,117961	0,457991	0,341996	2,273070	0,070897	1,340407	-0,127677	1,617012	-1,045897	-7,708461	-1,780735	-2,297541	-1,329167	16,961175	71,897550	4,825258	0,070897	1,340407	-0,127677	106,838936	-6,611288	-7,708461	0,070897	1,340407	-0,127677	106,838936	-6,611288	-7,708461
14:45:30,81	0,383037	3,294055	-0,117961	0,457991	0,341996	2,273070	0,070897	1,340407	-0,127677	1,617012	-1,045897	-7,708461	-1,781452	-2,299664	-1,328784	16,917873	71,835490	4,832734	0,070897	1,340407	-0,127677	106,838936	-6,611288	-7,708461	0,070897	1,340407	-0,127677	106,838936	-6,611288	-7,708461
14:45:30,86	0,383037	3,294055	-0,117961	0,457991	0,341996	2,273070	0,073714	1,338352	-0,126538	1,618285	-0,941245	-7,710948	-1,780365	-2,301008	-1,328028	16,872137	71,827063	4,822772	0,073714	1,338352	-0,126538	106,678928	-6,727820	-7,710948	0,073714	1,338352	-0,126538	106,678928	-6,727820	-7,710948
14:45:30,91	0,383037	3,294055	-0,117961	0,457991	0,341996	2,273070	0,073714	1,338352	-0,126538	1,618285	-0,941245	-7,710948	-1,780378	-2,298866	-1,328804	16,870400	71,839920	4,838524	0,073714	1,338352	-0,126538	106,678928	-6,727820	-7,710948	0,073714	1,338352	-0,126538	106,678928	-6,727820	-7,710948
14:45:30,96	0,383037	3,294055	-0,117961	0,457991	0,341996	2,273070	0,071866	1,339435	-0,127314	1,572245	-1,045302	-7,695195	-1,782166	-2,299189	-1,324936	16,869618	71,783067	4,814620	0,071866	1,339435	-0,127314	106,717889	-6,686766	-7,695195	0,071866	1,339435	-0,127314	106,717889	-6,686766	-7,695195
14:45:31,01	0,383037	3,294055	-0,117961	0,457991	0,341996	2,273070	0,073040	1,340822	-0,123446	1,450512	-0,956514	-7,719099	-1,783428	-2,303079	-1,330377	16,834685	71,772226	4,817147	0,073040	1,340822	-0,123446	106,705008	-6,690122	-7,719099	0,073040	1,340822	-0,123446	106,705008	-6,690122	-7,719099
14:45:31,06	0,383037	3,294055	-0,117961	0,457991	0,341996	2,273070	0,077039	1,339970	-0,128887	1,467954	-0,773358	-7,716572	-1,778104	-2,298740	-1,327662	16,854503	71,761234	4,811659	0,077039	1,339970	-0,128887	106,655578	-6,820950	-7,716572	0,077039	1,339970	-0,128887	106,655578	-6,820950	-7,716572
14:45:31,11	0,383037	3,294055	-0,117961	0,457991	0,341996	2,273070	0,070620	1,337528	-0,126173	1,595296	-1,084512	-7,722061	-1,781654	-2,297963	-1,326874	16,840908	71,793339	4,845765	0,070620	1,337528	-0,126173	106,591271	-6,628175	-7,722061	0,070620	1,337528	-0,126173	106,591271	-6,628175	-7,722061
14:45:31,16	0,383037	3,294055	-0,117961	0,457991	0,341996	2,273070	0,071722	1,340991	-0,125384	1,436255	-1,055036	-7,687954	-1,779405	-2,305120	-1,329979	16,808652	71,698750	4,824902	0,071722	1,340991	-0,125384	106,704032	-6,685203	-7,687954	0,071722	1,340991	-0,125384	106,704032	-6,685203	-7,687954
14:45:31,21	0,383037	3,294055	-0,117961	0,457991	0,341996	2,273070	0,076795	1,335464	-0,128490	1,625585	-0,771855	-7,708817	-1,779449	-2,300983	-1,328452	16,787784	71,721270	4,825515	0,076795	1,335464	-0,128490	106,459537	-6,800289	-7,708817	0,076795	1,335464	-0,128490	106,459537	-6,800289	-7,708817
14:45:31,26	0,383037	3,294055	-0,117961	0,457991	0,341996	2,273070	0,073235	1,337572	-0,126962	1,525057	-0,986337	-7,708204	-1,780621	-2,301260	-1,330739	16,814911	71,677919	4,868602	0,073235	1,337572	-0,126962	106,524458	-6,735267	-7,708204	0,073235	1,337572	-0,126962	106,524458	-6,735267	-7,708204
14:45:31,31	0,383037	3,294055	-0,117961	0,457991	0,341996	2,273070	0,074060	1,338449	-0,129249	1,455490	-0,898248	-7,665117	-1,778856	-2,301605	-1,330390	16,807824	71,673181	4,815268	0,074060	1,338449	-0,129249	106,523710	-6,711971	-7,665117	0,074060	1,338449	-0,129249	106,523710	-6,711971	-7,665117
14:45:31,36	0,383037	3,294055	-0,117961	0,457991	0,341996	2,273070	0,073476	1,336747	-0,128900	1,536344	-0,932384	-7,718451	-1,777753	-2,300427	-1,329984	16,790560	71,641967	4,853325	0,073476	1,336747	-0,128900	106,470963	-6,700266	-7,718451	0,073476	1,336747	-0,128900	106,470963	-6,700266	-7,718451
14:45:31,41	0,383037	3,294055	-0,117961	0,457991	0,341996	2,273070	0,071905	1,336380	-0,128494	1,519728	-1,013426	-7,680394	-1,779488	-2,303506	-1,326491	16,782381	71,659866	4,836565	0,071905	1,336380	-0,128494	106,425591	-6,657974	-7,680394	0,071905	1,336380	-0,128494	106,425591	-6,657974	-7,680394
14:45:31,46	0,383037	3,294055	-0,117961	0,457991	0,341996	2,273070	0,075439	1,336343	-0,125001	1,533060	-0,845679	-7,697154	-1,780125	-2,301238	-1,329604	16,781352	71,636369	4,847633	0,075439	1,336343	-0,125001	106,436024	-6,767663	-7,697154	0,075439	1,336343	-0,125001	106,436024	-6,767663	-7,697154
14:45:31,51	0,383037	3,294055	-0,117961	0,457991	0,341996	2,273070	0,073794	1,338030	-0,128114	1,424517	-0,920384	-7,686086	-1,777197	-2,301552	-1,328856	16,768681	71,629626	4,808791	0,073794	1,338030	-0,128114	106,459844	-6,713202	-7,686086	0,073794	1,338030	-0,128114	106,459844	-6,713202	-7,686086
14:45:31,57	0,383037	3,294055	-0,117961	0,457991	0,341996	2,273070	0,072601	1,335337	-0,127366	1,552372	-0,989990	-7,724928	-1,777815	-2,303409	-1,328446	16,760322	71,606480	4,831730	0,072601	1,335337	-0,127366	106,376307	-6,689207	-7,724928	0,072601	1,335337	-0,127366	106,376307	-6,689207	-7,724928
14:45:31,62	0,383037	3,294055	-0,117961	0,457991	0,341996	2,273070	0,074518	1,334944	-0,126957	1,548573	-0,885982	-7,701990	-1,782503	-2,301480	-1,326917	16,763610	71,630763	4,816483	0,074518	1,334944	-0,126957	106,341672	-6,735668	-7,701990	0,074518	1,334944	-0,126957	106,341672	-6,735668	-7,701990
14:45:31,67	0,383037	3,294055	-0,117961	0,457991	0,341996	2,273070	0,075192	1,339968	-0,125427	1,309987	-0,860232	-7,717236	-1,780894	-2,302878	-1,318419	16,620691	71,772402	4,822235	0,075192	1,339968	-0,125427	106,497489	-6,762821	-7,717236	0,075192	1,339968	-0,125427	106,497489	-6,762821	-7,717236
14:45:31,72	0,383037	3,294055	-0,117961	0,457991	0,341996	2,273070	0,075598	1,337876	-0,116929	1,470007	-1,033743	-7,711485	-1,799222	-2,281416	-1,144628	17,272243	72,892005	4,639075	0,075598	1,337876	-0,116929	106,493238	-6,968154	-7,711485	0,075598	1,337876	-0,116929	106,493238	-6,968154	-7,711485
14:45:31,77	0,383037	3,294055	-0,117961	0,457991	0,341996	2,273070	0,066175	1,364479	0,056862	1,382005	-1,519247	-7,894645	-1,847236	-2,284677	-1,291579	17,697835	75,126249	4,438055	0,066175	1,364479	0,056862	108,493611	-6,714003	-7,894645	0,066175	1,364479	0,056862	108,493611	-6,714003	-7,894645
14:45:31,82	0,382952	3,294063	-0,117986	0,457976	0,341987	2,322997	0,093006	1,404430	-0,090090	1,452284	-0,872580	-8,095664	-1,843153	-2,293875	-1,328658	17,223582	74,998458	4,465585	0,093006	1,404430	-0,090090	111,700008	-8,173576	-8,095664	0,093006	1,404430	-0,090090	111,700008	-8,173576	-8,095664
14:45:31,87	0,382952	3,294063	-0,117986	0,457976	0,341987	2,322997	0,102183	1,396151	-0,132636	1,414652	-0,812243	-8,042245	-1,844654	-2,296763	-1,334126	17,102791	74,929258	4,491474	0,102183	1,396151	-0,132636	111,012503	-8,833573	-8,042245	0,102183	1,396151	-0,132636	111,012503	-8,833573	-8,042245
14:45:31,92	0,382952	3,294063	-0,117986	0,457976	0,341987	2,322997	0,102183	1,396151	-0,132636	1,414652	-0,812243	-8,042245	-1,841859	-2,296946	-1,331041	17,051469	74,854532	4,483341	0,102183	1,396151	-0,132636	111,012503	-8,833573	-8,042245	0,102183	1,396151	-0,132636	111,012503	-8,833573	-8,042245
14:45:31,97	0,382952	3,294063	-0,117986	0,457976	0,341987	2,322997	0,100943	1,393639	-0,129551	1,454908	-0,883771	-8,050378	-1,840085	-2,294649	-1,334925	17,078877	74,823653	4,480236	0,100943	1,393639	-0,129551	110,855555	-8,807814	-8,050378	0,100943	1,393639	-0,129551	110,855555	-8,807814	-8,050378
14:45:32,02	0,382952	3,294063	-0,117986	0,457976	0,341987	2,322997	0,098067	1,393250	-0,133435	1,462066	-0,994163	-8,053483	-1,837341	-2,297686	-1,331819	17,008968	74,719946	4,495147	0,098067	1,393250	-0,133435	110,832225	-8,692417	-8,053483	0,098067	1,393250	-0,133435	110,832225	-8,692417	-8,053483
14:45:32,07	0,382952	3,294063	-0,117986	0,457976	0,341987	2,322997	0,099325	1,389356	-0,130329	1,539821	-0,937436	-8,038572	-1,837492	-2,299465	-1,331444	16,955904	74,655221	4,497946	0,099325	1,389356	-0,130329	110,604249	-8,734443	-8,038572	0,099325	1,389356	-0,130329	110,604249	-8,734443	-8,038572
14:45:32,12	0,382952	3,294063	-0,117986	0,457976	0,341987	2,322997	0,100941	1,388597	-0,129955	1,496676	-0,866967	-8,035773	-1,834626	-2,298144	-1,334591	16,922000	74,664527	4,472128	0,100941	1,388597	-0,129955	110,501564	-8,790874	-8,035773	0,100941	1,388597	-0,129955	110,501564	-8,790874	-8,035773
14:45:32,17	0,382952	3,294063	-0,117986	0,457976	0,341987	2,322997	0,098364	1,386775	-0,133101	1,582518	-1,034989	-8,061591	-1,844964	-2,290135	-1,315918	17,127110	75,162180	4,435239	0,098364	1,386775	-0,133101	110,444393	-8,756598	-8,061591	0,098364	1,386775	-0,133101	110,444393	-8,756598	-8,061591
14:45:32,22	0,382952	3,294063	-0,117986	0,457976	0,341987	2,322997	0,096598	1,399733	-0,114428	1,442273	-1,198061	-8,098480	-1,850931	-2,192625	-1,136633	22,070225	75,540437	4,170074	0,096598	1,399733	-0,114428	111,321296	-8,780971	-8,098480	0,096598	1,399733	-0,114428	111,321296	-8,780971	-8,098480
14:45:32,27	0,382952	3,294063	-0,117986	0,457976	0,341987	2,322997	0,015135	1,453655	0,064856	1,437445	-1,342384	-8,363645	-1,895660	-2,230308	-1,277625	20,643866	77,742746	4,037042	0,015135	1,453655	0,064856	115,549378	-2,530480	-8,363645	0,015135	1,453655	0,064856	115,549378	-2,530480	-8,363645
14:45:32,32	0,383041	3,293960	-0,117971	0,457999	0,342004	2,373041	0,070134	1,473551	-0,076135	1,596939	-0,818877	-8,496678	-1,889349	-2,251065	-1,321531	19,566927	77,544708	4,071340	0,070134	1,473551	-0,076135	117,270691	-6,324358	-8,496678	0,070134	1,473551	-0,076135	117,270691	-6,324358	-8,496678
14:45:32,37	0,383041	3,293960	-0,117971	0,457999	0,342004	2,373041	0,084954	1,457707	-0,120041	1,710849	-0,881824	-8,462380	-1,883324	-2,250886	-1,323520	19,449918	77,285372	4,071358	0,084954	1,457707	-0,120041	116,140851	-7,550751	-8,462380	0,084954	1,457707	-0,120041	116,140851	-7,550751	-8,462380
14:45:32,42	0,383041	3,293960	-0,117971	0,457999	0,342004	2,373041	0,081787	1,452579	-0,122030	1,694432	-1,018204	-8,462361	-1,883703	-2,251683	-1,323933	19,322196	77,155801	4,112194	0,081787	1,452579	-0,122030	115,721851	-7,438475	-8,462361	0,081787	1,452579	-0,122030	115,721851	-7,438475	-8,462361
14:45:32,47	0,383041	3,293960	-0,117971	0,457999	0,342004	2,373041	0,082666	1,452508	-0,122443	1,522025	-1,018292	-8,421525	-1,878133	-2,253168	-1,326686	19,231047	76,989966	4,105391	0,082666	1,452508	-0,122443	115,543911	-7,507607	-8,421525	0,082666	1,452508	-0,122443	115,543911	-7,507607	-8,421525
14:45:32,52	0,383041	3,293960	-0,117971	0,457999	0,342004	2,373041	0,081168	1,446942	-0,125196	1,622286	-1,092231	-8,428328	-1,878957	-2,257445	-1,325540	19,138419	76,905365	4,111849	0,081168	1,446942	-0,125196	115,207209	-7,463918	-8,428328	0,081168	1,446942	-0,125196	115,207209	-7,463918	-8,428328
14:45:32,57	0,383041	3,293960	-0,117971	0,457999	0,342004	2,373041	0,085284	1,445517	-0,124050	1,576803	-0,916135	-8,421870	-1,879664	-2,257397	-1,327468	19,110408	76,852893	4,150276	0,085284	1,445517	-0,124050	115,049867	-7,610901	-8,421870	0,085284	1,445517	-0,124050	115,049867	-7,610901	-8,421870
14:45:32,62	0,383041	3,293960	-0,117971	0,457999	0,342004	2,373041	0,085595	1,446153	-0,125978	1,484261	-0,897970	-8,383443	-1,876241	-2,258061	-1,328281	19,091010	76,742940	4,104335	0,085595	1,446153	-0,125978	115,007285	-7,617172	-8,383443	0,085595	1,446153	-0,125978	115,007285	-7,617172	-8,383443
14:45:32,67	0,383041	3,293960	-0,117971	0,457999	0,342004	2,373041	0,084459	1,442857	-0,126791	1,550757	-0,918849	-8,429385	-1,878166	-2,258253	-1,325572	19,033931	76,686145	4,125318	0,084459	1,442857	-0,126791	114,815008	-7,548899	-8,429385	0,084459	1,442857	-0,126791	114,815008	-7,548899	-8,429385
14:45:32,72	0,383041	3,293960	-0,117971	0,457999	0,342004	2,373041	0,085588	1,444428	-0,124082	1,391308	-0,881186	-8,408401	-1,876593	-2,260608	-1,327524	18,955133	76,652421	4,145539	0,085588	1,444428	-0,124082	114,778930	-7,599847	-8,408401	0,085588	1,444428	-0,124082	114,778930	-7,599847	-8,408401
14:45:32,77	0,383041	3,293960	-0,117971	0,457999	0,342004	2,373041	0,086841	1,441888	-0,126034	1,454777	-0,867430	-8,388181	-1,874310	-2,265146	-1,324395	18,929240	76,580603	4,155857	0,086841	1,441888	-0,126034	114,643019	-7,684419	-8,388181	0,086841	1,441888	-0,126034	114,643019	-7,684419	-8,388181
14:45:32,82	0,383041	3,293960	-0,117971	0,457999	0,342004	2,373041	0,089630	1,437642	-0,122906	1,600438	-0,708909	-8,377862	-1,870831	-2,261444	-1,327532	18,940685	76,509274	4,127443	0,089630	1,437642	-0,122906	114,455350	-7,744847	-8,377862	0,089630	1,437642	-0,122906	114,455350	-7,744847	-8,377862
14:45:32,87	0,383041	3,293960	-0,117971	0,457999	0,342004	2,373041	0,084684	1,436481	-0,126042	1,604788	-0,920522	-8,406276	-1,871439	-2,257123	-1,325603	18,937757	76,518227	4,136812	0,084684	1,436481	-0,126042	114,368520	-7,568203	-8,406276	0,084684	1,436481	-0,126042	114,368520	-7,568203	-8,406276
14:45:32,92	0,383041	3,293960	-0,117971	0,457999	0,342004	2,373041	0,081246	1,439167	-0,124113	1,471376	-1,106318	-8,396907	-1,869758	-2,260216	-1,327933	18,906677	76,481239	4,137196	0,081246	1,439167	-0,124113	114,446004	-7,484105	-8,396907	0,081246	1,439167	-0,124113	114,446004	-7,484105	-8,396907
14:45:32,97	0,383041	3,293960	-0,117971	0,457999	0,342004	2,373041	0,083084	1,436165	-0,126443	1,579904	-1,019161	-8,396523	-1,873410	-2,261884	-1,327950	18,859704	76,448562	4,140609	0,083084	1,436165	-0,126443	114,318879	-7,541235	-8,396523	0,083084	1,436165	-0,126443	114,318879	-7,541235	-8,396523
14:45:33,02	0,383041	3,293960	-0,117971	0,457999	0,342004	2,373041	0,086354	1,438493	-0,126460	1,407071	-0,873436	-8,393110	-1,871635	-2,262233	-1,328715	18,869413	76,434153	4,145613	0,086354	1,438493	-0,126460	114,328781	-7,652245	-8,393110	0,086354	1,438493	-0,126460	114,328781	-7,652245	-8,393110
14:45:33,07	0,383041	3,293960	-0,117971	0,457999	0,342004	2,373041	0,085769	1,436782	-0,127225	1,488443	-0,888250	-8,388106	-1,868815	-2,262008	-1,327173	18,819540	76,404794	4,154458	0,085769	1,436782	-0,127225	114,275804	-7,621126	-8,388106	0,085769	1,436782	-0,127225	114,275804	-7,621126	-8,388106
14:45:33,12	0,383041	3,293960	-0,117971	0,457999	0,342004	2,373041	0,084164	1,434453	-0,125683	1,559193	-1,000208	-8,379261	-1,868247	-2,261171	-1,327952	18,823470	76,376136	4,154196	0,084164	1,434453	-0,125683	114,163721	-7,607111	-8,379261	0,084164	1,434453	-0,125683	114,163721	-7,607111	-8,379261
14:45:33,17	0,383041	3,293960	-0,117971	0,457999	0,342004	2,373041	0,083155	1,434379	-0,126462	1,540154	-1,034946	-8,379523	-1,867712	-2,263053	-1,328720	18,809355	76,337926	4,163088	0,083155	1,434379	-0,126462	114,138924	-7,562640	-8,379523	0,083155	1,434379	-0,126462	114,138924	-7,562640	-8,379523
14:45:33,22	0,383041	3,293960	-0,117971	0,457999	0,342004	2,373041	0,084518	1,432975	-0,127230	1,573046	-0,957224	-8,370631	-1,867746	-2,263338	-1,328345	18,802674	76,302254	4,147202	0,084518	1,432975	-0,127230	114,061553	-7,591860	-8,370631	0,084518	1,432975	-0,127230	114,061553	-7,591860	-8,370631
14:45:33,27	0,383041	3,293960	-0,117971	0,457999	0,342004	2,373041	0,084782	1,432861	-0,126855	1,544702	-0,931455	-8,386517	-1,864338	-2,265458	-1,327190	18,747798	76,267118	4,146213	0,084782	1,432861	-0,126855	114,024319	-7,586803	-8,386517	0,084782	1,432861	-0,126855	114,024319	-7,586803	-8,386517
14:45:33,32	0,383041	3,293960	-0,117971	0,457999	0,342004	2,373041	0,084914	1,428850	-0,125701	1,695414	-0,954541	-8,387506	-1,867809	-2,266139	-1,326399	18,767374	76,289521	4,155237	0,084914	1,428850	-0,125701	113,860156	-7,620259	-8,387506	0,084914	1,428850	-0,125701	113,860156	-7,620259	-8,387506
14:45:33,37	0,383041	3,293960	-0,117971	0,457999	0,342004	2,373041	0,087239	1,431516	-0,124909	1,586006	-0,827856	-8,378482	-1,863812	-2,263160	-1,327564	18,735528	76,251433	4,185257	0,087239	1,431516	-0,124909	113,959977	-7,676136	-8,378482	0,087239	1,431516	-0,124909	113,959977	-7,676136	-8,378482
14:45:33,42	0,383041	3,293960	-0,117971	0,457999	0,342004	2,373041	0,082660	1,429543	-0,126075	1,639649	-1,074492	-8,348462	-1,866118	-2,262619	-1,327955	18,760788	76,248959	4,175147	0,082660	1,429543	-0,126075	113,858808	-7,563331	-8,348462	0,082660	1,429543	-0,126075	113,858808	-7,563331	-8,348462
14:45:33,47	0,383041	3,293960	-0,117971	0,457999	0,342004	2,373041	0,083345	1,431811	-0,126465	1,532210	-1,015785	-8,358572	-1,865531	-2,264466	-1,328737	18,763877	76,220421	4,155124	0,083345	1,431811	-0,126465	113,929392	-7,558359	-8,358572	0,083345	1,431811	-0,126465	113,929392	-7,558359	-8,358572
14:45:33,52	0,383041	3,293960	-0,117971	0,457999	0,342004	2,373041	0,084651	1,430380	-0,127247	1,583478	-0,930925	-8,378595	-1,867889	-2,265903	-1,327168	18,757409	76,224657	4,173132	0,084651	1,430380	-0,127247	113,868287	-7,576026	-8,378595	0,084651	1,430380	-0,127247	113,868287	-7,576026	-8,378595
14:45:33,57	0,383041	3,293960	-0,117971	0,457999	0,342004	2,373041	0,087074	1,431703	-0,125679	1,515125	-0,812645	-8,360587	-1,865030	-2,266567	-1,326804	18,732053	76,166061	4,147464	0,087074	1,431703	-0,125679	113,903777	-7,647957	-8,360587	0,087074	1,431703	-0,125679	113,903777	-7,647957	-8,360587
14:45:33,62	0,383041	3,293960	-0,117971	0,457999	0,342004	2,373041	0,086219	1,428895	-0,125314	1,597714	-0,849747	-8,386256	-1,865081	-2,267908	-1,328346	18,714527	76,153162	4,167342	0,086219	1,428895	-0,125314	113,765942	-7,617969	-8,386256	0,086219	1,428895	-0,125314	113,765942	-7,617969	-8,386256
14:45:33,67	0,383041	3,293960	-0,117971	0,457999	0,342004	2,373041	0,087407	1,428268	-0,126856	1,610358	-0,796727	-8,366378	-1,863368	-2,266093	-1,329897	18,699926	76,151619	4,188332	0,087407	1,428268	-0,126856	113,729407	-7,658165	-8,366378	0,087407	1,428268	-0,126856	113,729407	-7,658165	-8,366378
14:45:33,72	0,383041	3,293960	-0,117971	0,457999	0,342004	2,373041	0,084978	1,427693	-0,128407	1,631642	-0,934902	-8,345387	-1,868000	-2,262304	-1,328783	18,734574	76,162729	4,129274	0,084978	1,427693	-0,128407	113,705522	-7,605674	-8,345387	0,084978	1,427693	-0,128407	113,705522	-7,605674	-8,345387
14:45:33,77	0,383041	3,293960	-0,117971	0,457999	0,342004	2,373041	0,084013	1,433598	-0,127293	1,351510	-0,960629	-8,404446	-1,862196	-2,263477	-1,328759	18,700645	76,146179	4,163823	0,084013	1,433598	-0,127293	113,888959	-7,555651	-8,404446	0,084013	1,433598	-0,127293	113,888959	-7,555651	-8,404446
14:45:33,82	0,383041	3,293960	-0,117971	0,457999	0,342004	2,373041	0,082127	1,427985	-0,127269	1,612073	-1,079795	-8,369897	-1,862237	-2,263610	-1,331104	18,694473	76,116914	4,149814	0,082127	1,427985	-0,127269	113,708925	-7,526787	-8,369897	0,082127	1,427985	-0,127269	113,708925	-7,526787	-8,369897
14:45:33,88	0,383041	3,293960	-0,117971	0,457999	0,342004	2,373041	0,082262	1,427954	-0,129614	1,585256	-1,063504	-8,383906	-1,865786	-2,263252	-1,328767	18,690716	76,103649	4,166825	0,082262	1,427954	-0,129614	113,679673	-7,521070	-8,383906	0,082262	1,427954	-0,129614	113,679673	-7,521070	-8,383906
14:45:33,93	0,383041	3,293960	-0,117971	0,457999	0,342004	2,373041	0,083727	1,431207	-0,127277	1,402746	-0,983946	-8,366894	-1,866388	-2,264798	-1,329936	18,677895	76,116075	4,162888	0,083727	1,431207	-0,127277	113,752505	-7,556513	-8,366894	0,083727	1,431207	-0,127277	113,752505	-7,556513	-8,366894
14:45:33,98	0,383041	3,293960	-0,117971	0,457999	0,342004	2,373041	0,085367	1,430956	-0,128446	1,420166	-0,915995	-8,370831	-1,864166	-2,268457	-1,324918	18,605002	76,079890	4,135040	0,085367	1,430956	-0,128446	113,750195	-7,617282	-8,370831	0,085367	1,430956	-0,128446	113,750195	-7,617282	-8,370831
14:45:34,03	0,383041	3,293960	-0,117971	0,457999	0,342004	2,373041	0,087425	1,427202	-0,123429	1,547587	-0,853996	-8,398679	-1,859883	-2,219529	-1,184228	20,909278	76,337978	4,003254	0,087425	1,427202	-0,123429	113,582932	-7,716864	-8,398679	0,087425	1,427202	-0,123429	113,582932	-7,716864	-8,398679
14:45:34,08	0,383041	3,293960	-0,117971	0,457999	0,342004	2,373041	0,042911	1,447956	0,017262	1,844003	-1,302228	-8,530466	-1,917238	-2,214105	-1,360412	21,354846	78,836902	3,755292	0,042911	1,447956	0,017262	115,508575	-4,670716	-8,530466	0,042911	1,447956	0,017262	115,508575	-4,670716	-8,530466
14:45:34,13	0,382952	3,294012	-0,117985	0,457986	0,341986	2,423001	0,066890	1,500339	-0,158922	1,507029	-0,918871	-8,778428	-1,925254	-2,231637	-1,403064	20,550677	79,193753	3,787264	0,066890	1,500339	-0,158922	119,283625	-6,169767	-8,778428	0,066890	1,500339	-0,158922	119,283625	-6,169767	-8,778428
14:45:34,18	0,382952	3,294012	-0,117985	0,457986	0,341986	2,423001	0,086082	1,498515	-0,201574	1,508806	-0,795764	-8,746455	-1,920168	-2,234225	-1,402300	20,494323	79,040427	3,778118	0,086082	1,498515	-0,201574	119,142260	-7,553200	-8,746455	0,086082	1,498515	-0,201574	119,142260	-7,553200	-8,746455
14:45:34,23	0,382952	3,294012	-0,117985	0,457986	0,341986	2,423001	0,085780	1,492817	-0,200811	1,644155	-0,783624	-8,755602	-1,918057	-2,236735	-1,403857	20,415199	78,939230	3,805700	0,085780	1,492817	-0,200811	118,830296	-7,517330	-8,755602	0,085780	1,492817	-0,200811	118,830296	-7,517330	-8,755602
14:45:34,28	0,382952	3,294012	-0,117985	0,457986	0,341986	2,423001	0,086898	1,489733	-0,202367	1,677304	-0,743406	-8,728020	-1,916404	-2,235464	-1,399190	20,376008	78,892508	3,836156	0,086898	1,489733	-0,202367	118,621377	-7,564887	-8,728020	0,086898	1,489733	-0,202367	118,621377	-7,564887	-8,728020
14:45:34,33	0,382952	3,294012	-0,117985	0,457986	0,341986	2,423001	0,084971	1,488938	-0,197700	1,658606	-0,854186	-8,697563	-1,910067	-2,236900	-1,398817	20,335842	78,798668	3,819683	0,084971	1,488938	-0,197700	118,540242	-7,524402	-8,697563	0,084971	1,488938	-0,197700	118,540242	-7,524402	-8,697563
14:45:34,38	0,382952	3,294012	-0,117985	0,457986	0,341986	2,423001	0,083046	1,482732	-0,197327	1,879992	-0,942146	-8,714036	-1,914332	-2,237020	-1,400402	20,290354	78,745784	3,813821	0,083046	1,482732	-0,197327	118,274419	-7,461256	-8,714036	0,083046	1,482732	-0,197327	118,274419	-7,461256	-8,714036
14:45:34,43	0,382952	3,294012	-0,117985	0,457986	0,341986	2,423001	0,085282	1,486365	-0,198913	1,622496	-0,838799	-8,719898	-1,914539	-2,238127	-1,400813	20,217662	78,674531	3,822026	0,085282	1,486365	-0,198913	118,302171	-7,533475	-8,719898	0,085282	1,486365	-0,198913	118,302171	-7,533475	-8,719898
14:45:34,48	0,382952	3,294012	-0,117985	0,457986	0,341986	2,423001	0,086345	1,485991	-0,199324	1,543911	-0,810900	-8,711693	-1,912637	-2,238773	-1,394203	20,237260	78,751108	3,805953	0,086345	1,485991	-0,199324	118,194196	-7,588946	-8,711693	0,086345	1,485991	-0,199324	118,194196	-7,588946	-8,711693
14:45:34,53	0,382952	3,294012	-0,117985	0,457986	0,341986	2,423001	0,085953	1,484020	-0,192714	1,722491	-0,852550	-8,727766	-1,927821	-2,182981	-1,174550	22,740210	79,834360	3,619899	0,085953	1,484020	-0,192714	118,218096	-7,599900	-8,727766	0,085953	1,484020	-0,192714	118,218096	-7,599900	-8,727766
14:45:34,58	0,382952	3,294012	-0,117985	0,457986	0,341986	2,423001	0,045228	1,525067	0,026939	1,777680	-1,344288	-8,913820	-1,978878	-2,202760	-1,355494	21,900096	82,216364	3,443831	0,045228	1,525067	0,026939	121,495422	-4,894682	-8,913820	0,045228	1,525067	0,026939	121,495422	-4,894682	-8,913820
14:45:34,63	0,382949	3,294063	-0,117968	0,457975	0,341980	2,473006	0,087885	1,559393	-0,154004	1,635524	-1,044659	-9,089888	-1,968759	-2,223577	-1,406282	21,067976	81,720021	3,470894	0,100854	1,540222	-0,204793	122,693953	-8,759794	-9,062825	0,100854	1,540222	-0,204793	122,693953	-8,759794	-9,062825
14:45:34,68	0,382949	3,294063	-0,117968	0,457975	0,341980	2,473006	0,100854	1,540222	-0,204793	1,786512	-0,842769	-9,062825	-1,966408	-2,223627	-1,410646	20,870239	81,515434	3,469427	0,100854	1,540222	-0,204793	122,693953	-8,759794	-9,062825	0,100854	1,540222	-0,204793	122,693953	-8,759794	-9,062825
14:45:34,73	0,382949	3,294063	-0,117968	0,457975	0,341980	2,473006	0,099722	1,538161	-0,209156	1,617651	-0,970574	-9,064292	-1,965051	-2,226036	-1,406403	20,735808	81,319750	3,490907	0,099722	1,538161	-0,209156	122,363284	-8,798753	-9,064292	0,099722	1,538161	-0,209156	122,363284	-8,798753	-9,064292
14:45:34,78	0,382949	3,294063	-0,117968	0,457975	0,341980	2,473006	0,101129	1,535781	-0,204913	1,504739	-0,915980	-9,042813	-1,961186	-2,235557	-1,408724	20,636073	81,204501	3,503443	0,101129	1,535781	-0,204913	122,063525	-8,854621	-9,042813	0,101129	1,535781	-0,204913	122,063525	-8,854621	-9,042813
14:45:34,83	0,382949	3,294063	-0,117968	0,457975	0,341980	2,473006	0,107442	1,527674	-0,207234	1,776636	-0,616453	-9,030276	-1,958482	-2,234144	-1,410323	20,580961	81,051701	3,481384	0,107442	1,527674	-0,207234	121,699008	-9,050664	-9,030276	0,107442	1,527674	-0,207234	121,699008	-9,050664	-9,030276
14:45:34,88	0,382949	3,294063	-0,117968	0,457975	0,341980	2,473006	0,104867	1,526038	-0,208833	1,701779	-0,721692	-9,052335	-1,958097	-2,233682	-1,406828	20,509831	80,981118	3,521469	0,104867	1,526038	-0,208833	121,495793	-8,953751	-9,052335	0,104867	1,526038	-0,208833	121,495793	-8,953751	-9,052335
14:45:34,93	0,382949	3,294063	-0,117968	0,457975	0,341980	2,473006	0,104274	1,525936	-0,205338	1,610408	-0,778826	-9,012250	-1,955882	-2,233371	-1,408406	20,471868	80,908870	3,511244	0,104274	1,525936	-0,205338	121,396390	-8,964349	-9,012250	0,104274	1,525936	-0,205338	121,396390	-8,964349	-9,012250
14:45:34,98	0,382949	3,294063	-0,117968	0,457975	0,341980	2,473006	0,102897	1,524173	-0,206916	1,620523	-0,847188	-9,022475	-1,952491	-2,237213	-1,410354	20,432074	80,808861	3,499961	0,102897	1,524173	-0,206916	121,268126	-8,924610	-9,022475	0,102897	1,524173	-0,206916	121,268126	-8,924610	-9,022475
14:45:35,03	0,382949	3,294063	-0,117968	0,457975	0,341980	2,473006	0,104529	1,519316	-0,208865	1,766609	-0,746782	-9,033759	-1,952612	-2,235806	-1,415784	20,404212	80,782770	3,541664	0,104529	1,519316	-0,208865	121,032893	-8,952315	-9,033759	0,104529	1,519316	-0,208865	121,032893	-8,952315	-9,033759
14:45:35,08	0,382949	3,294063	-0,117968	0,457975	0,341980	2,473006	0,103371	1,520123	-0,214294	1,688086	-0,818076	-8,992055	-1,948612	-2,239825	-1,411542	20,341029	80,732153	3,504290	0,103371	1,520123	-0,214294	121,017768	-8,932715	-8,992055	0,103371	1,520123	-0,214294	121,017768	-8,932715	-8,992055
14:45:35,13	0,382949	3,294063	-0,117968	0,457975	0,341980	2,473006	0,104851	1,514650	-0,210052	1,897295	-0,770519	-9,029429	-1,949798	-2,235459	-1,411914	20,366753	80,695063	3,537423	0,104851	1,514650	-0,210052	120,797287	-9,001349	-9,029429	0,104851	1,514650	-0,210052	120,797287	-9,001349	-9,029429
14:45:35,18	0,382949	3,294063	-0,117968	0,457975	0,341980	2,473006	0,101663	1,517860	-0,210425	1,711099	-0,895493	-8,996296	-1,951120	-2,237148	-1,410767	20,308386	80,651855	3,540307	0,101663	1,517860	-0,210425	120,863101	-8,876032	-8,996296	0,101663	1,517860	-0,210425	120,863101	-8,876032	-8,996296
14:45:35,23	0,382949	3,294063	-0,117968	0,457975	0,341980	2,473006	0,103787	1,518160	-0,209278	1,628878	-0,813992	-8,993412	-1,951782	-2,237558	-1,411201	20,272689	80,641488	3,501669	0,103787	1,518160	-0,209278	120,804458	-8,961261	-8,993412	0,103787	1,518160	-0,209278	120,804458	-8,961261	-8,993412
14:45:35,28	0,382949	3,294063	-0,117968	0,457975	0,341980	2,473006	0,104474	1,518529	-0,209711	1,582888	-0,803999	-9,032050	-1,950703	-2,236544	-1,411572	20,254797	80,584316	3,539346	0,104474	1,518529	-0,209711	120,787397	-9,005197	-9,032050	0,104474	1,518529	-0,209711	120,787397	-9,005197	-9,032050
14:45:35,33	0,382949	3,294063	-0,117968	0,457975	0,341980	2,473006	0,103056	1,518101	-0,210082	1,546684	-0,864654	-8,994374	-1,945434	-2,240306	-1,411158	20,243342	80,544567	3,547981	0,103056	1,518101	-0,210082	120,717598	-8,954523	-8,994374	0,103056	1,518101	-0,210082	120,717598	-8,954523	-8,994374
14:45:35,38	0,382949	3,294063	-0,117968	0,457975	0,341980	2,473006	0,103680	1,511657	-0,209668	1,841588	-0,822256	-8,985739	-1,948479	-2,242555	-1,411183	20,210981	80,480044	3,526022	0,103680	1,511657	-0,209668	120,506697	-8,961104	-8,985739	0,103680	1,511657	-0,209668	120,506697	-8,961104	-8,985739
14:45:35,43	0,382949	3,294063	-0,117968	0,457975	0,341980	2,473006	0,107150	1,513170	-0,209694	1,690872	-0,637583	-9,007698	-1,951522	-2,238226	-1,412015	20,174128	80,486486	3,507849	0,107150	1,513170	-0,209694	120,474724	-9,048820	-9,007698	0,107150	1,513170	-0,209694	120,474724	-9,048820	-9,007698
14:45:35,48	0,382949	3,294063	-0,117968	0,457975	0,341980	2,473006	0,104922	1,517970	-0,210525	1,428439	-0,788576	-9,025871	-1,948026	-2,238014	-1,413947	20,163486	80,483575	3,524212	0,104922	1,517970	-0,210525	120,589068	-9,024915	-9,025871	0,104922	1,517970	-0,210525	120,589068	-9,024915	-9,025871
14:45:35,53	0,382949	3,294063	-0,117968	0,457975	0,341980	2,473006	0,102990	1,515048	-0,212457	1,572530	-0,896785	-9,009508	-1,946346	-2,239643	-1,411969	20,150827	80,394787	3,563949	0,102990	1,515048	-0,212457	120,503800	-8,981485	-9,009508	0,102990	1,515048	-0,212457	120,503800	-8,981485	-9,009508
14:45:35,58	0,382949	3,294063	-0,117968	0,457975	0,341980	2,473006	0,103561	1,512778	-0,210480	1,607354	-0,833644	-8,969770	-1,943927	-2,237056	-1,410814	20,185425	80,384050	3,539123	0,103561	1,512778	-0,210480	120,360419	-8,963195	-8,969770	0,103561	1,512778	-0,210480	120,360419	-8,963195	-8,969770
14:45:35,63	0,382949	3,294063	-0,117968	0,457975	0,341980	2,473006	0,100111	1,511977	-0,209324	1,657003	-0,977745	-8,994597	-1,944652	-2,239057	-1,409259	20,131235	80,341502	3,561174	0,100111	1,511977	-0,209324	120,347195	-8,836423	-8,994597	0,100111	1,511977	-0,209324	120,347195	-8,836423	-8,994597
14:45:35,68	0,382949	3,294063	-0,117968	0,457975	0,341980	2,473006	0,102206	1,511604	-0,207770	1,612438	-0,894423	-8,972545	-1,942763	-2,243035	-1,413337	20,120037	80,325713	3,546043	0,102206	1,511604	-0,207770	120,273377	-8,917615	-8,972545	0,102206	1,511604	-0,207770	120,273377	-8,917615	-8,972545
14:45:35,73	0,382949	3,294063	-0,117968	0,457975	0,341980	2,473006	0,104707	1,507980	-0,211848	1,781626	-0,766196	-8,987676	-1,944177	-2,242170	-1,409670	20,077511	80,316321	3,546254	0,104707	1,507980	-0,211848	120,158062	-8,985685	-8,987676	0,104707	1,507980	-0,211848	120,158062	-8,985685	-8,987676
14:45:35,78	0,382949	3,294063	-0,117968	0,457975	0,341980	2,473006	0,104665	1,509636	-0,208180	1,666108	-0,800504	-8,987465	-1,943614	-2,241294	-1,411250	20,075983	80,290839	3,517572	0,104665	1,509636	-0,208180	120,172554	-9,016709	-8,987465	0,104665	1,509636	-0,208180	120,172554	-9,016709	-8,987465
14:45:35,83	0,382949	3,294063	-0,117968	0,457975	0,341980	2,473006	0,103625	1,509587	-0,209760	1,645825	-0,843187	-9,016147	-1,945999	-2,245322	-1,412788	20,057582	80,288651	3,532152	0,103625	1,509587	-0,209760	120,148422	-8,977720	-9,016147	0,103625	1,509587	-0,209760	120,148422	-8,977720	-9,016147
14:45:35,88	0,382949	3,294063	-0,117968	0,457975	0,341980	2,473006	0,108306	1,509638	-0,211298	1,632073	-0,614616	-9,001567	-1,943684	-2,242463	-1,414751	20,047767	80,290834	3,524652	0,108306	1,509638	-0,211298	120,138681	-9,116608	-9,001567	0,108306	1,509638	-0,211298	120,138681	-9,116608	-9,001567
14:45:35,93	0,382949	3,294063	-0,117968	0,457975	0,341980	2,473006	0,104672	1,509063	-0,213261	1,658959	-0,813146	-9,009068	-1,939574	-2,243689	-1,410458	20,042399	80,259576	3,536157	0,104672	1,509063	-0,213261	120,120425	-9,029914	-9,009068	0,104672	1,509063	-0,213261	120,120425	-9,029914	-9,009068
14:45:35,98	0,382949	3,294063	-0,117968	0,457975	0,341980	2,473006	0,103678	1,504891	-0,208968	1,846169	-0,853839	-8,997562	-1,943763	-2,244035	-1,411263	20,006877	80,271579	3,526931	0,103678	1,504891	-0,208968	119,980102	-8,992600	-8,997562	0,103678	1,504891	-0,208968	119,980102	-8,992600	-8,997562
14:45:36,03	0,382949	3,294063	-0,117968	0,457975	0,341980	2,473006	0,106073	1,508346	-0,209773	1,659139	-0,766075	-9,006788	-1,941390	-2,242432	-1,410052	20,042728	80,212359	3,568183	0,106073	1,508346	-0,209773	120,064296	-9,092827	-9,006788	0,106073	1,508346	-0,209773	120,064296	-9,092827	-9,006788
14:45:36,08	0,382949	3,294063	-0,117968	0,457975	0,341980	2,473006	0,103498	1,507092	-0,208563	1,691001	-0,839305	-8,965536	-1,941361	-2,242420	-1,408895	20,048502	80,222093	3,553202	0,103498	1,507092	-0,208563	119,997698	-8,963937	-8,965536	0,103498	1,507092	-0,208563	119,997698	-8,963937	-8,965536
14:45:36,13	0,382949	3,294063	-0,117968	0,457975	0,341980	2,473006	0,103474	1,507073	-0,207405	1,703285	-0,840439	-8,980517	-1,937940	-2,243608	-1,408126	20,020869	80,134980	3,545798	0,103474	1,507073	-0,207405	120,008521	-8,963157	-8,980517	0,103474	1,507073	-0,207405	120,008521	-8,963157	-8,980517
14:45:36,18	0,382949	3,294063	-0,117968	0,457975	0,341980	2,473006	0,102792	1,503516	-0,206636	1,798993	-0,856296	-8,987921	-1,942100	-2,246577	-1,412777	20,007187	80,134088	3,562116	0,102792	1,503516	-0,206636	119,825001	-8,925450	-8,987921	0,102792	1,503516	-0,206636	119,825001	-8,925450	-8,987921
14:45:36,23	0,382949	3,294063	-0,117968	0,457975	0,341980	2,473006	0,107443	1,505634	-0,211287	1,681235	-0,625810	-8,971603	-1,941580	-2,242409	-1,408924	19,981106	80,124830	3,555606	0,107443	1,505634	-0,211287	119,873518	-9,060123	-8,971603	0,107443	1,505634	-0,211287	119,873518	-9,060123	-8,971603
14:45:36,28	0,382949	3,294063	-0,117968	0,457975	0,341980	2,473006	0,103574	1,507268	-0,207435	1,575235	-0,845001	-8,978113	-1,939746	-2,244037	-1,414349	20,024551	80,100587	3,538379	0,103574	1,507268	-0,207435	119,895748	-8,975529	-8,978113	0,103574	1,507268	-0,207435	119,895748	-8,975529	-8,978113
14:45:36,33	0,382949	3,294063	-0,117968	0,457975	0,341980	2,473006	0,104067	1,504866	-0,212860	1,700849	-0,769616	-8,995340	-1,940383	-2,244488	-1,413965	20,005598	80,087064	3,542575	0,104067	1,504866	-0,212860	119,832832	-8,938849	-8,995340	0,104067	1,504866	-0,212860	119,832832	-8,938849	-8,995340
14:45:36,38	0,382949	3,294063	-0,117968	0,457975	0,341980	2,473006	0,104776	1,505192	-0,212475	1,662712	-0,742398	-8,991144	-1,939300	-2,243634	-1,412408	19,958296	80,104553	3,576904	0,104776	1,505192	-0,212475	119,820281	-8,967291	-8,991144	0,104776	1,505192	-0,212475	119,820281	-8,967291	-8,991144
14:45:36,43	0,382949	3,294063	-0,117968	0,457975	0,341980	2,473006	0,103494	1,504682	-0,210919	1,680745	-0,858747	-8,956815	-1,938108	-2,246099	-1,413999	19,975914	80,037617	3,502710	0,103494	1,504682	-0,210919	119,798252	-8,983039	-8,956815	0,103494	1,504682	-0,210919	119,798252	-8,983039	-8,956815
14:45:36,48	0,382949	3,294063	-0,117968	0,457975	0,341980	2,473006	0,105034	1,502416	-0,212509	1,749390	-0,729976	-9,031010	-1,940545	-2,245015	-1,412792	19,929326	80,096975	3,596153	0,105034	1,502416	-0,212509	119,689057	-8,975107	-9,031010	0,105034	1,502416	-0,212509	119,689057	-8,975107	-9,031010
14:45:36,53	0,382949	3,294063	-0,117968	0,457975	0,341980	2,473006	0,105313	1,505069	-0,211302	1,639569	-0,785464	-8,937566	-1,944005	-2,244794	-1,410833	19,970404	80,070690	3,597977	0,105313	1,505069	-0,211302	119,787461	-9,052541	-8,937566	0,105313	1,505069	-0,211302	119,787461	-9,052541	-8,937566
14:45:36,58	0,382949	3,294063	-0,117968	0,457975	0,341980	2,473006	0,106852	1,508176	-0,209344	1,475778	-0,656734	-8,935742	-1,938862	-2,247123	-1,413582	19,908775	80,024259	3,575114	0,106852	1,508176	-0,209344	119,867575	-9,044599	-8,935742	0,106852	1,508176	-0,209344	119,867575	-9,044599	-8,935742
14:45:36,63	0,382949	3,294063	-0,117968	0,457975	0,341980	2,473006	0,106297	1,502558	-0,212093	1,696899	-0,715736	-8,958606	-1,937696	-2,247771	-1,410857	19,894504	80,032078	3,583648	0,106297	1,502558	-0,212093	119,647667	-9,060056	-8,958606	0,106297	1,502558	-0,212093	119,647667	-9,060056	-8,958606
14:45:36,68	0,382949	3,294063	-0,117968	0,457975	0,341980	2,473006	0,106276	1,501223	-0,209368	1,765914	-0,733124	-8,950071	-1,935255	-2,243037	-1,412410	19,949993	80,027651	3,575315	0,106276	1,501223	-0,209368	119,611947	-9,075754	-8,950071	0,106276	1,501223	-0,209368	119,611947	-9,075754	-8,950071
14:45:36,73	0,382949	3,294063	-0,117968	0,457975	0,341980	2,473006	0,100955	1,501477	-0,210920	1,776652	-0,959511	-8,958404	-1,941175	-2,242690	-1,412432	19,940572	80,015117	3,564362	0,100955	1,501477	-0,210920	119,642571	-8,884497	-8,958404	0,100955	1,501477	-0,210920	119,642571	-8,884497	-8,958404
14:45:36,78	0,382949	3,294063	-0,117968	0,457975	0,341980	2,473006	0,103614	1,506777	-0,210943	1,485468	-0,823132	-8,969357	-1,939993	-2,247392	-1,410878	19,924911	80,013356	3,543647	0,103614	1,506777	-0,210943	119,767464	-8,956854	-8,969357	0,103614	1,506777	-0,210943	119,767464	-8,956854	-8,969357
14:45:36,83	0,382949	3,294063	-0,117968	0,457975	0,341980	2,473006	0,107096	1,503403	-0,209389	1,651587	-0,654792	-8,990072	-1,939475	-2,247302	-1,412819	19,914120	79,965273	3,553192	0,107096	1,503403	-0,209389	119,668685	-9,061790	-8,990072	0,107096	1,503403	-0,209389	119,668685	-9,061790	-8,990072
14:45:36,88	0,382949	3,294063	-0,117968	0,457975	0,341980	2,473006	0,106758	1,502998	-0,211329	1,625564	-0,657652	-8,980527	-1,940698	-2,247418	-1,410089	19,891017	79,964205	3,580576	0,106758	1,502998	-0,211329	119,610939	-9,038146	-8,980527	0,106758	1,502998	-0,211329	119,610939	-9,038146	-8,980527
14:45:36,93	0,382949	3,294063	-0,117968	0,457975	0,341980	2,473006	0,107471	1,504000	-0,208600	1,561013	-0,640058	-8,953143	-1,937743	-2,245631	-1,410884	19,899097	79,963806	3,557514	0,107471	1,504000	-0,208600	119,625001	-9,076509	-8,953143	0,107471	1,504000	-0,208600	119,625001	-9,076509	-8,953143
14:45:36,98	0,382949	3,294063	-0,117968	0,457975	0,341980	2,473006	0,104445	1,502334	-0,209394	1,651307	-0,790198	-8,976205	-1,938934	-2,243698	-1,413221	19,907917	79,949456	3,558467	0,104445	1,502334	-0,209394	119,584562	-8,989132	-8,976205	0,104445	1,502334	-0,209394	119,584562	-8,989132	-8,976205
14:45:37,03	0,382949	3,294063	-0,117968	0,457975	0,341980	2,473006	0,103367	1,504332	-0,211732	1,539404	-0,831462	-8,975252	-1,936023	-2,245765	-1,413580	19,886826	79,962366	3,593428	0,103367	1,504332	-0,211732	119,629487	-8,945740	-8,975252	0,103367	1,504332	-0,211732	119,629487	-8,945740	-8,975252
14:45:37,08	0,382949	3,294063	-0,117968	0,457975	0,341980	2,473006	0,103702	1,500777	-0,212091	1,724898	-0,838757	-8,940291	-1,937800	-2,242942	-1,413992	19,894219	79,947391	3,578699	0,103702	1,500777	-0,212091	119,535914	-8,979340	-8,940291	0,103702	1,500777	-0,212091	119,535914	-8,979340	-8,940291
14:45:37,13	0,382949	3,294063	-0,117968	0,457975	0,341980	2,473006	0,102145	1,503728	-0,212502	1,562213	-0,905822	-8,955020	-1,936085	-2,245192	-1,412061	19,855630	79,955861	3,568465	0,102145	1,503728	-0,212502	119,604824	-8,924195	-8,955020	0,102145	1,503728	-0,212502	119,604824	-8,924195	-8,955020
14:45:37,18	0,382949	3,294063	-0,117968	0,457975	0,341980	2,473006	0,103236	1,501118	-0,210572	1,685960	-0,886730	-8,965255	-1,935518	-2,249711	-1,411268	19,840847	79,930805	3,571604	0,103236	1,501118	-0,210572	119,523706	-8,990767	-8,965255	0,103236	1,501118	-0,210572	119,523706	-8,990767	-8,965255
14:45:37,23	0,382949	3,294063	-0,117968	0,457975	0,341980	2,473006	0,106867	1,498367	-0,209778	1,799885	-0,698222	-8,962116	-1,936631	-2,245736	-1,411621	19,887195	79,932663	3,615406	0,106867	1,498367	-0,209778	119,421733	-9,087248	-8,962116	0,106867	1,498367	-0,209778	119,421733	-9,087248	-8,962116
14:45:37,28	0,382949	3,294063	-0,117968	0,457975	0,341980	2,473006	0,103980	1,501319	-0,210131	1,671177	-0,809111	-8,918314	-1,937813	-2,244634	-1,411252	19,892476	79,911913	3,595040	0,103980	1,501319	-0,210131	119,524737	-8,971546	-8,918314	0,103980	1,501319	-0,210131	119,524737	-8,971546	-8,918314
14:45:37,33	0,382949	3,294063	-0,117968	0,457975	0,341980	2,473006	0,103617	1,502894	-0,209762	1,573983	-0,813039	-8,938679	-1,935570	-2,248374	-1,414766	19,835506	79,911197	3,583039	0,103617	1,502894	-0,209762	119,551128	-8,946979	-8,938679	0,103617	1,502894	-0,209762	119,551128	-8,946979	-8,938679
14:45:37,38	0,382949	3,294063	-0,117968	0,457975	0,341980	2,473006	0,105734	1,499080	-0,213276	1,743160	-0,751937	-8,950680	-1,938469	-2,248541	-1,412430	19,863563	79,875805	3,574825	0,105734	1,499080	-0,213276	119,420975	-9,052056	-8,950680	0,105734	1,499080	-0,213276	119,420975	-9,052056	-8,950680
14:45:37,43	0,382949	3,294063	-0,117968	0,457975	0,341980	2,473006	0,107328	1,501508	-0,210940	1,600311	-0,627038	-8,958895	-1,934965	-2,248283	-1,412058	19,841895	79,892369	3,561460	0,107328	1,501508	-0,210940	119,468681	-9,052313	-8,958895	0,107328	1,501508	-0,210940	119,468681	-9,052313	-8,958895
14:45:37,48	0,382949	3,294063	-0,117968	0,457975	0,341980	2,473006	0,105353	1,498602	-0,210568	1,754921	-0,756817	-8,972260	-1,936141	-2,244196	-1,414014	19,854753	79,900610	3,563185	0,105353	1,498602	-0,210568	119,395189	-9,027005	-8,972260	0,105353	1,498602	-0,210568	119,395189	-9,027005	-8,972260
14:45:37,53	0,382949	3,294063	-0,117968	0,457975	0,341980	2,473006	0,102401	1,501664	-0,212524	1,609262	-0,903272	-8,970535	-1,937462	-2,247092	-1,410933	19,779522	79,883459	3,556031	0,102401	1,501664	-0,212524	119,489898	-8,941780	-8,970535	0,102401	1,501664	-0,212524	119,489898	-8,941780	-8,970535
14:45:37,58	0,382949	3,294063	-0,117968	0,457975	0,341980	2,473006	0,105570	1,501360	-0,209444	1,572592	-0,795084	-8,977688	-1,938005	-2,244967	-1,412460	19,823272	79,853528	3,579999	0,105570	1,501360	-0,209444	119,429377	-9,082323	-8,977688	0,105570	1,501360	-0,209444	119,429377	-9,082323	-8,977688
14:45:37,63	0,382949	3,294063	-0,117968	0,457975	0,341980	2,473006	0,104001	1,502893	-0,210970	1,488855	-0,823829	-8,953721	-1,938025	-2,248844	-1,411290	19,794191	79,873249	3,579639	0,104001	1,502893	-0,210970	119,465944	-8,987885	-8,953721	0,104001	1,502893	-0,210970	119,465944	-8,987885	-8,953721
14:45:37,68	0,382949	3,294063	-0,117968	0,457975	0,341980	2,473006	0,107369	1,500972	-0,209801	1,591288	-0,683718	-8,954080	-1,935175	-2,249810	-1,412077	19,755738	79,853605	3,580233	0,107369	1,500972	-0,209801	119,417575	-9,112192	-8,954080	0,107369	1,500972	-0,209801	119,417575	-9,112192	-8,954080
14:45:37,73	0,382949	3,294063	-0,117968	0,457975	0,341980	2,473006	0,106780	1,498020	-0,210587	1,708528	-0,737815	-8,953486	-1,935178	-2,252022	-1,414018	19,762816	79,817975	3,565336	0,106780	1,498020	-0,210587	119,303120	-9,120069	-8,953486	0,106780	1,498020	-0,210587	119,303120	-9,120069	-8,953486
14:45:37,78	0,382949	3,294063	-0,117968	0,457975	0,341980	2,473006	0,108698	1,496917	-0,212529	1,738582	-0,614159	-8,968383	-1,937427	-2,245848	-1,413636	19,813501	79,860616	3,566476	0,108698	1,496917	-0,212529	119,246565	-9,146938	-8,968383	0,108698	1,496917	-0,212529	119,246565	-9,146938	-8,968383
14:45:37,83	0,382949	3,294063	-0,117968	0,457975	0,341980	2,473006	0,104475	1,501952	-0,212146	1,539014	-0,811156	-8,967244	-1,936831	-2,247632	-1,413206	19,822359	79,841928	3,604124	0,104475	1,501952	-0,212146	119,442273	-9,012468	-8,967244	0,104475	1,501952	-0,212146	119,442273	-9,012468	-8,967244
14:45:37,88	0,382949	3,294063	-0,117968	0,457975	0,341980	2,473006	0,105722	1,500544	-0,211716	1,600489	-0,729288	-8,929596	-1,935679	-2,246357	-1,412463	19,811328	79,833299	3,569981	0,105722	1,500544	-0,211716	119,393199	-9,028503	-8,929596	0,105722	1,500544	-0,211716	119,393199	-9,028503	-8,929596
14:45:37,93	0,382949	3,294063	-0,117968	0,457975	0,341980	2,473006	0,104042	1,500183	-0,210974	1,606264	-0,821923	-8,963738	-1,933948	-2,247571	-1,412847	19,805950	79,793001	3,569098	0,104042	1,500183	-0,210974	119,370648	-8,989202	-8,963738	0,104042	1,500183	-0,210974	119,370648	-8,989202	-8,963738
14:45:37,98	0,382949	3,294063	-0,117968	0,457975	0,341980	2,473006	0,104228	1,498077	-0,211358	1,678193	-0,796762	-8,964621	-1,934628	-2,245690	-1,412097	19,757714	79,821533	3,575058	0,104228	1,498077	-0,211358	119,277249	-8,978638	-8,964621	0,104228	1,498077	-0,211358	119,277249	-8,978638	-8,964621
14:45:38,03	0,382949	3,294063	-0,117968	0,457975	0,341980	2,473006	0,102938	1,499607	-0,210607	1,599243	-0,919857	-8,958661	-1,936359	-2,244854	-1,411705	19,778669	79,813195	3,574162	0,102938	1,499607	-0,210607	119,318375	-9,000506	-8,958661	0,102938	1,499607	-0,210607	119,318375	-9,000506	-8,958661
14:45:38,08	0,382949	3,294063	-0,117968	0,457975	0,341980	2,473006	0,103081	1,501524	-0,210216	1,502809	-0,890123	-8,959557	-1,936460	-2,247356	-1,411969	19,805683	79,782367	3,579936	0,103081	1,501524	-0,210216	119,372436	-8,981969	-8,959557	0,103081	1,501524	-0,210216	119,372436	-8,981969	-8,959557
14:45:38,13	0,382949	3,294063	-0,117968	0,457975	0,341980	2,473006	0,105298	1,500361	-0,210479	1,550103	-0,736033	-8,953783	-1,934678	-2,247272	-1,416737	19,761876	79,763151	3,595106	0,105298	1,500361	-0,210479	119,328421	-9,001909	-8,953783	0,105298	1,500361	-0,210479	119,328421	-9,001909	-8,953783
14:45:38,18	0,382949	3,294063	-0,117968	0,457975	0,341980	2,473006	0,104334	1,498859	-0,215248	1,589636	-0,814485	-8,938613	-1,933406	-2,248891	-1,415138	19,811353	79,732063	3,611989	0,104334	1,498859	-0,215248	119,250086	-9,004696	-8,938613	0,104334	1,498859	-0,215248	119,250086	-9,004696	-8,938613
14:45:38,23	0,382949	3,294063	-0,117968	0,457975	0,341980	2,473006	0,105100	1,496948	-0,213648	1,686820	-0,716267	-8,921731	-1,933454	-2,247188	-1,413236	19,767925	79,787141	3,593905	0,105100	1,496948	-0,213648	119,197262	-8,966599	-8,921731	0,105100	1,496948	-0,213648	119,197262	-8,966599	-8,921731
14:45:38,28	0,382949	3,294063	-0,117968	0,457975	0,341980	2,473006	0,103650	1,497841	-0,211746	1,666361	-0,856814	-8,939814	-1,933556	-2,248578	-1,411696	19,716344	79,780803	3,597917	0,103650	1,497841	-0,211746	119,246915	-8,993324	-8,939814	0,103650	1,497841	-0,211746	119,246915	-8,993324	-8,939814
14:45:38,33	0,382949	3,294063	-0,117968	0,457975	0,341980	2,473006	0,104904	1,497235	-0,210206	1,666615	-0,833094	-8,935802	-1,933432	-2,249770	-1,412829	19,767396	79,800286	3,603395	0,105875	1,496531	-0,211339	119,223305	-9,059312	-8,930324	0,105875	1,496531	-0,211339	119,223305	-9,059312	-8,930324
14:45:38,38	0,382949	3,294063	-0,117968	0,457975	0,341980	2,473006	0,105875	1,496531	-0,211339	1,745631	-0,748153	-8,930324	-1,932953	-2,248949	-1,412109	19,720439	79,774863	3,559224	0,105875	1,496531	-0,211339	119,223305	-9,059312	-8,930324	0,105875	1,496531	-0,211339	119,223305	-9,059312	-8,930324
14:45:38,43	0,382949	3,294063	-0,117968	0,457975	0,341980	2,473006	0,104924	1,496527	-0,210620	1,700362	-0,825566	-8,974495	-1,935335	-2,247080	-1,412839	19,728869	79,759474	3,631632	0,104924	1,496527	-0,210620	119,177693	-9,062063	-8,974495	0,104924	1,496527	-0,210620	119,177693	-9,062063	-8,974495
14:45:38,48	0,382949	3,294063	-0,117968	0,457975	0,341980	2,473006	0,104496	1,499524	-0,211350	1,535363	-0,832800	-8,902088	-1,933426	-2,250838	-1,412845	19,779944	79,751634	3,567645	0,104496	1,499524	-0,211350	119,248024	-9,035739	-8,902088	0,104496	1,499524	-0,211350	119,248024	-9,035739	-8,902088
14:45:38,53	0,382949	3,294063	-0,117968	0,457975	0,341980	2,473006	0,106796	1,495992	-0,211355	1,737776	-0,665029	-8,966075	-1,934086	-2,247931	-1,414420	19,764920	79,731375	3,568426	0,106796	1,495992	-0,211355	119,173173	-9,048547	-8,966075	0,106796	1,495992	-0,211355	119,173173	-9,048547	-8,966075
14:45:38,58	0,382949	3,294063	-0,117968	0,457975	0,341980	2,473006	0,104608	1,498017	-0,212930	1,607424	-0,781685	-8,965294	-1,935820	-2,248366	-1,411706	19,768783	79,742621	3,557040	0,104608	1,498017	-0,212930	119,201776	-8,993448	-8,965294	0,104608	1,498017	-0,212930	119,201776	-8,993448	-8,965294
14:45:38,63	0,382949	3,294063	-0,117968	0,457975	0,341980	2,473006	0,105852	1,499301	-0,210217	1,552319	-0,719291	-8,976679	-1,930655	-2,249809	-1,413230	19,716496	79,725484	3,611931	0,105852	1,499301	-0,210217	119,247478	-9,028682	-8,976679	0,105852	1,499301	-0,210217	119,247478	-9,028682	-8,976679
14:45:38,68	0,382949	3,294063	-0,117968	0,457975	0,341980	2,473006	0,104519	1,494107	-0,211740	1,781428	-0,825310	-8,921788	-1,934783	-2,251186	-1,414805	19,721922	79,692070	3,581775	0,104519	1,494107	-0,211740	119,068849	-9,030077	-8,921788	0,104519	1,494107	-0,211740	119,068849	-9,030077	-8,921788
14:45:38,73	0,382949	3,294063	-0,117968	0,457975	0,341980	2,473006	0,107777	1,496993	-0,213315	1,605127	-0,634528	-8,951945	-1,929957	-2,246297	-1,413998	19,783617	79,706363	3,602048	0,107777	1,496993	-0,213315	119,119105	-9,094987	-8,951945	0,107777	1,496993	-0,213315	119,119105	-9,094987	-8,951945
14:45:38,78	0,382949	3,294063	-0,117968	0,457975	0,341980	2,473006	0,101129	1,495259	-0,212509	1,738555	-0,933903	-8,931672	-1,937142	-2,247840	-1,413297	19,714650	79,715409	3,547852	0,101129	1,495259	-0,212509	119,116363	-8,872552	-8,931672	0,101129	1,495259	-0,212509	119,116363	-8,872552	-8,931672
14:45:38,83	0,382949	3,294063	-0,117968	0,457975	0,341980	2,473006	0,106057	1,500709	-0,211807	1,428490	-0,741894	-8,985867	-1,934228	-2,251316	-1,414022	19,698467	79,715444	3,601745	0,106057	1,500709	-0,211807	119,234146	-9,067396	-8,985867	0,106057	1,500709	-0,211807	119,234146	-9,067396	-8,985867
14:45:38,88	0,382949	3,294063	-0,117968	0,457975	0,341980	2,473006	0,107611	1,496448	-0,212532	1,642025	-0,675114	-8,931974	-1,932474	-2,248628	-1,416763	19,722312	79,655346	3,572874	0,107611	1,496448	-0,212532	119,113156	-9,122612	-8,931974	0,107611	1,496448	-0,212532	119,113156	-9,122612	-8,931974
14:45:38,93	0,382949	3,294063	-0,117968	0,457975	0,341980	2,473006	0,104406	1,496272	-0,215273	1,611004	-0,791072	-8,960845	-1,932445	-2,249354	-1,413254	19,724770	79,665222	3,580618	0,105020	1,495884	-0,211765	119,067888	-9,006058	-8,953101	0,105020	1,495884	-0,211765	119,067888	-9,006058	-8,953101
14:45:38,98	0,382949	3,294063	-0,117968	0,457975	0,341980	2,473006	0,105020	1,495884	-0,211765	1,640973	-0,761958	-8,953101	-1,934156	-2,248106	-1,414031	19,741576	79,705483	3,582097	0,105020	1,495884	-0,211765	119,067888	-9,006058	-8,953101	0,105020	1,495884	-0,211765	119,067888	-9,006058	-8,953101
14:45:39,03	0,382949	3,294063	-0,117968	0,457975	0,341980	2,473006	0,104796	1,497990	-0,212541	1,574721	-0,779219	-8,951623	-1,932486	-2,247236	-1,412119	19,700407	79,684580	3,566569	0,104796	1,497990	-0,212541	119,166972	-9,005679	-8,951623	0,104796	1,497990	-0,212541	119,166972	-9,005679	-8,951623
14:45:39,08	0,382949	3,294063	-0,117968	0,457975	0,341980	2,473006	0,103207	1,496979	-0,210630	1,588634	-0,887043	-8,967150	-1,936624	-2,249790	-1,411728	19,688966	79,677292	3,569966	0,103207	1,496979	-0,210630	119,101479	-8,988776	-8,967150	0,103207	1,496979	-0,210630	119,101479	-8,988776	-8,967150
14:45:39,13	0,382949	3,294063	-0,117968	0,457975	0,341980	2,473006	0,107488	1,499286	-0,210238	1,456638	-0,670689	-8,963753	-1,931909	-2,246811	-1,411739	19,690958	79,694894	3,562083	0,107488	1,499286	-0,210238	119,150582	-9,108490	-8,963753	0,107488	1,499286	-0,210238	119,150582	-9,108490	-8,963753
14:45:39,18	0,382949	3,294063	-0,117968	0,457975	0,341980	2,473006	0,102550	1,496692	-0,210250	1,607773	-0,934527	-8,971636	-1,933661	-2,248017	-1,412909	19,702645	79,673638	3,546977	0,102550	1,496692	-0,210250	119,098078	-8,984715	-8,971636	0,102550	1,496692	-0,210250	119,098078	-8,984715	-8,971636
14:45:39,23	0,382949	3,294063	-0,117968	0,457975	0,341980	2,473006	0,104471	1,497606	-0,211419	1,547659	-0,813893	-8,986743	-1,931937	-2,251678	-1,414798	19,691418	79,649744	3,600528	0,104471	1,497606	-0,211419	119,109744	-9,014869	-8,986743	0,104471	1,497606	-0,211419	119,109744	-9,014869	-8,986743
14:45:39,28	0,382949	3,294063	-0,117968	0,457975	0,341980	2,473006	0,106780	1,494282	-0,213309	1,694189	-0,691627	-8,933191	-1,931939	-2,249031	-1,412863	19,692205	79,656140	3,604785	0,106780	1,494282	-0,213309	118,995358	-9,073821	-8,933191	0,106780	1,494282	-0,213309	118,995358	-9,073821	-8,933191
14:45:39,33	0,382949	3,294063	-0,117968	0,457975	0,341980	2,473006	0,104488	1,495608	-0,211373	1,631216	-0,813322	-8,928935	-1,931315	-2,249324	-1,414002	19,713411	79,653508	3,624620	0,104488	1,495608	-0,211373	119,036406	-9,015603	-8,928935	0,104488	1,495608	-0,211373	119,036406	-9,015603	-8,928935
14:45:39,38	0,382949	3,294063	-0,117968	0,457975	0,341980	2,473006	0,104429	1,494920	-0,212512	1,675276	-0,796666	-8,909099	-1,930179	-2,252176	-1,410145	19,678077	79,641958	3,588124	0,104429	1,494920	-0,212512	119,026517	-8,994379	-8,909099	0,104429	1,494920	-0,212512	119,026517	-8,994379	-8,909099
14:45:39,43	0,382949	3,294063	-0,117968	0,457975	0,341980	2,473006	0,106332	1,492511	-0,208655	1,772890	-0,722584	-8,945596	-1,934341	-2,249289	-1,411708	19,674287	79,637570	3,603218	0,106332	1,492511	-0,208655	118,935002	-9,069610	-8,945596	0,106332	1,492511	-0,208655	118,935002	-9,069610	-8,945596
14:45:39,48	0,382949	3,294063	-0,117968	0,457975	0,341980	2,473006	0,105912	1,497559	-0,210219	1,504714	-0,745471	-8,930501	-1,931367	-2,249610	-1,411303	19,689787	79,627634	3,607805	0,105912	1,497559	-0,210219	119,063071	-9,059587	-8,930501	0,105912	1,497559	-0,210219	119,063071	-9,059587	-8,930501
14:45:39,53	0,382949	3,294063	-0,117968	0,457975	0,341980	2,473006	0,104703	1,494823	-0,209814	1,646098	-0,789953	-8,925914	-1,932576	-2,250358	-1,414416	19,686393	79,606926	3,603906	0,104703	1,494823	-0,209814	118,989729	-9,009155	-8,925914	0,104703	1,494823	-0,209814	118,989729	-9,009155	-8,925914
14:45:39,58	0,382949	3,294063	-0,117968	0,457975	0,341980	2,473006	0,105955	1,495496	-0,212926	1,591492	-0,717421	-8,929813	-1,931981	-2,246860	-1,416337	19,690434	79,656000	3,650833	0,105955	1,495496	-0,212926	118,987922	-9,034925	-8,929813	0,105955	1,495496	-0,212926	118,987922	-9,034925	-8,929813
14:45:39,63	0,382949	3,294063	-0,117968	0,457975	0,341980	2,473006	0,102629	1,496730	-0,214847	1,571856	-0,911433	-8,882886	-1,932575	-2,248947	-1,417129	19,698339	79,603543	3,615225	0,102629	1,496730	-0,214847	119,065137	-8,967812	-8,882886	0,102629	1,496730	-0,214847	119,065137	-8,967812	-8,882886
14:45:39,68	0,382949	3,294063	-0,117968	0,457975	0,341980	2,473006	0,104733	1,496201	-0,215639	1,557882	-0,768963	-8,918494	-1,932063	-2,249568	-1,415608	19,638620	79,652872	3,601955	0,104733	1,496201	-0,215639	119,009644	-8,990487	-8,918494	0,104733	1,496201	-0,215639	119,009644	-8,990487	-8,918494
14:45:39,73	0,382949	3,294063	-0,117968	0,457975	0,341980	2,473006	0,105015	1,495447	-0,214119	1,609946	-0,830661	-8,931764	-1,931472	-2,252336	-1,409768	19,632142	79,621358	3,601995	0,105015	1,495447	-0,214119	119,002526	-9,074354	-8,931764	0,105015	1,495447	-0,214119	119,002526	-9,074354	-8,931764
14:45:39,78	0,382949	3,294063	-0,117968	0,457975	0,341980	2,473006	0,107116	1,493551	-0,208278	1,677993	-0,711259	-8,931725	-1,932637	-2,246191	-1,412116	19,654324	79,635956	3,604374	0,107116	1,493551	-0,208278	118,921759	-9,119885	-8,931725	0,107116	1,493551	-0,208278	118,921759	-9,119885	-8,931725
14:45:39,83	0,382949	3,294063	-0,117968	0,457975	0,341980	2,473006	0,102377	1,497632	-0,210627	1,489511	-0,945775	-8,929345	-1,934464	-2,250074	-1,414848	19,631136	79,601843	3,584909	0,102377	1,497632	-0,210627	119,053640	-8,982391	-8,929345	0,102377	1,497632	-0,210627	119,053640	-8,982391	-8,929345
14:45:39,88	0,382949	3,294063	-0,117968	0,457975	0,341980	2,473006	0,106654	1,497273	-0,213359	1,467073	-0,726428	-8,948810	-1,930245	-2,249147	-1,416373	19,692006	79,570259	3,585066	0,103742	1,494083	-0,214883	118,921522	-8,953067	-8,948653	0,103742	1,494083	-0,214883	118,921522	-8,953067	-8,948653
14:45:39,93	0,382949	3,294063	-0,117968	0,457975	0,341980	2,473006	0,103742	1,494083	-0,214883	1,636034	-0,809341	-8,948653	-1,929778	-2,250204	-1,414853	19,630663	79,561233	3,569871	0,103742	1,494083	-0,214883	118,921522	-8,953067	-8,948653	0,103742	1,494083	-0,214883	118,921522	-8,953067	-8,948653
14:45:39,98	0,382949	3,294063	-0,117968	0,457975	0,341980	2,473006	0,104423	1,493150	-0,213363	1,646049	-0,822539	-8,963848	-1,929103	-2,249785	-1,413653	19,666448	79,578083	3,593718	0,104423	1,493150	-0,213363	118,858317	-9,019725	-8,963848	0,104423	1,493150	-0,213363	118,858317	-9,019725	-8,963848
14:45:40,03	0,382949	3,294063	-0,117968	0,457975	0,341980	2,473006	0,103723	1,492775	-0,212163	1,698025	-0,836381	-8,940002	-1,930903	-2,248072	-1,413242	19,657112	79,589249	3,642316	0,103723	1,492775	-0,212163	118,880868	-8,978606	-8,940002	0,103723	1,492775	-0,212163	118,880868	-8,978606	-8,940002
14:45:40,08	0,382949	3,294063	-0,117968	0,457975	0,341980	2,473006	0,103140	1,495190	-0,211752	1,577467	-0,880370	-8,891404	-1,931448	-2,248535	-1,413274	19,672251	79,582092	3,588491	0,103140	1,495190	-0,211752	118,949858	-8,976822	-8,891404	0,103140	1,495190	-0,211752	118,949858	-8,976822	-8,891404
14:45:40,13	0,382949	3,294063	-0,117968	0,457975	0,341980	2,473006	0,103813	1,495431	-0,211785	1,566287	-0,828684	-8,945228	-1,933856	-2,251917	-1,415978	19,651109	79,570116	3,608433	0,103813	1,495431	-0,211785	118,957626	-8,977968	-8,945228	0,103813	1,495431	-0,211785	118,957626	-8,977968	-8,945228
14:45:40,18	0,382949	3,294063	-0,117968	0,457975	0,341980	2,473006	0,107945	1,495825	-0,214489	1,524846	-0,626095	-8,925286	-1,930907	-2,251462	-1,414063	19,641869	79,582827	3,574431	0,107945	1,495825	-0,214489	118,947130	-9,099811	-8,925286	0,107945	1,495825	-0,214489	118,947130	-9,099811	-8,925286
14:45:40,23	0,382949	3,294063	-0,117968	0,457975	0,341980	2,473006	0,106077	1,493498	-0,212573	1,652246	-0,737602	-8,959289	-1,930888	-2,252058	-1,414426	19,650350	79,589374	3,598915	0,106584	1,493184	-0,212937	118,893438	-9,074017	-8,934804	0,106584	1,493184	-0,212937	118,893438	-9,074017	-8,934804
14:45:40,28	0,382949	3,294063	-0,117968	0,457975	0,341980	2,473006	0,106584	1,493184	-0,212937	1,678483	-0,707180	-8,934804	-1,930941	-2,250055	-1,414843	19,631186	79,585992	3,585010	0,106584	1,493184	-0,212937	118,893438	-9,074017	-8,934804	0,106584	1,493184	-0,212937	118,893438	-9,074017	-8,934804
14:45:40,33	0,382949	3,294063	-0,117968	0,457975	0,341980	2,473006	0,104876	1,494232	-0,213354	1,611506	-0,810915	-8,948710	-1,931552	-2,250313	-1,415234	19,618602	79,595138	3,590371	0,104876	1,494232	-0,213354	118,908684	-9,043653	-8,948710	0,104876	1,494232	-0,213354	118,908684	-9,043653	-8,948710
14:45:40,38	0,382949	3,294063	-0,117968	0,457975	0,341980	2,473006	0,105404	1,494632	-0,213744	1,592335	-0,798901	-8,943348	-1,933358	-2,250022	-1,414434	19,631791	79,512296	3,615897	0,105404	1,494632	-0,213744	118,920912	-9,073132	-8,943348	0,105404	1,494632	-0,213744	118,920912	-9,073132	-8,943348
14:45:40,43	0,382949	3,294063	-0,117968	0,457975	0,341980	2,473006	0,106056	1,496341	-0,212944	1,438276	-0,712180	-8,917822	-1,933327	-2,248334	-1,414079	19,627966	79,564050	3,583718	0,106056	1,496341	-0,212944	118,901074	-9,037554	-8,917822	0,106056	1,496341	-0,212944	118,901074	-9,037554	-8,917822
14:45:40,48	0,382949	3,294063	-0,117968	0,457975	0,341980	2,473006	0,104578	1,497159	-0,212589	1,438684	-0,818217	-8,950001	-1,930907	-2,248062	-1,413231	19,657111	79,589272	3,656846	0,104578	1,497159	-0,212589	118,965640	-9,027581	-8,950001	0,104578	1,497159	-0,212589	118,965640	-9,027581	-8,950001
14:45:40,53	0,382949	3,294063	-0,117968	0,457975	0,341980	2,473006	0,103133	1,495198	-0,211741	1,577052	-0,880742	-8,876873	-1,931564	-2,249898	-1,413677	19,620724	79,569216	3,593476	0,103133	1,495198	-0,211741	118,950099	-8,976652	-8,876873	0,103133	1,495198	-0,211741	118,950099	-8,976652	-8,876873
14:45:40,58	0,382949	3,294063	-0,117968	0,457975	0,341980	2,473006	0,105050	1,494849	-0,212187	1,559623	-0,802495	-8,940243	-1,931570	-2,249215	-1,413289	19,618156	79,572440	3,598315	0,105050	1,494849	-0,212187	118,905295	-9,048959	-8,940243	0,105050	1,494849	-0,212187	118,905295	-9,048959	-8,940243
14:45:40,63	0,382949	3,294063	-0,117968	0,457975	0,341980	2,473006	0,104462	1,495197	-0,211799	1,543075	-0,836918	-8,935404	-1,932662	-2,250577	-1,412877	19,651622	79,581047	3,602451	0,104462	1,495197	-0,211799	118,916004	-9,037209	-8,935404	0,104462	1,495197	-0,211799	118,916004	-9,037209	-8,935404
14:45:40,68	0,382949	3,294063	-0,117968	0,457975	0,341980	2,473006	0,106188	1,495461	-0,211388	1,553527	-0,722484	-8,931269	-1,929759	-2,247931	-1,413257	19,663913	79,515805	3,615895	0,106188	1,495461	-0,211388	118,947191	-9,058270	-8,931269	0,106188	1,495461	-0,211388	118,947191	-9,058270	-8,931269
14:45:40,73	0,382949	3,294063	-0,117968	0,457975	0,341980	2,473006	0,102445	1,494270	-0,211768	1,565075	-0,873867	-8,917824	-1,933367	-2,252491	-1,414483	19,603547	79,541533	3,553799	0,102445	1,494270	-0,211768	118,865288	-8,915810	-8,917824	0,102445	1,494270	-0,211768	118,865288	-8,915810	-8,917824
14:45:40,78	0,382949	3,294063	-0,117968	0,457975	0,341980	2,473006	0,108198	1,495114	-0,212994	1,513293	-0,639846	-8,979920	-1,931544	-2,250780	-1,415234	19,639554	79,536751	3,573682	0,108198	1,495114	-0,212994	118,879749	-9,133410	-8,979920	0,108198	1,495114	-0,212994	118,879749	-9,133410	-8,979920
14:45:40,83	0,382949	3,294063	-0,117968	0,457975	0,341980	2,473006	0,105805	1,494391	-0,213745	1,564749	-0,730726	-8,960037	-1,931598	-2,252085	-1,412898	19,605259	79,546663	3,592108	0,105805	1,494391	-0,213745	118,874453	-9,036413	-8,960037	0,105805	1,494391	-0,213745	118,874453	-9,036413	-8,960037
14:45:40,88	0,382949	3,294063	-0,117968	0,457975	0,341980	2,473006	0,106962	1,493785	-0,211409	1,587702	-0,705204	-8,941611	-1,931596	-2,251178	-1,414852	19,603514	79,569249	3,584484	0,106962	1,493785	-0,211409	118,849826	-9,101736	-8,941611	0,106962	1,493785	-0,211409	118,849826	-9,101736	-8,941611
14:45:40,93	0,382949	3,294063	-0,117968	0,457975	0,341980	2,473006	0,106175	1,494237	-0,213363	1,582892	-0,758926	-8,949236	-1,932783	-2,251432	-1,413664	19,608186	79,545433	3,611778	0,106175	1,494237	-0,213363	118,880490	-9,093687	-8,949236	0,106175	1,494237	-0,213363	118,880490	-9,093687	-8,949236
14:45:40,98	0,382949	3,294063	-0,117968	0,457975	0,341980	2,473006	0,106989	1,495138	-0,212174	1,517751	-0,700679	-8,921942	-1,928047	-2,251618	-1,412481	19,630146	79,504871	3,610324	0,106989	1,495138	-0,212174	118,886077	-9,099287	-8,921942	0,106989	1,495138	-0,212174	118,886077	-9,099287	-8,921942
14:45:41,03	0,382949	3,294063	-0,117968	0,457975	0,341980	2,473006	0,104782	1,490944	-0,210991	1,711707	-0,776106	-8,923396	-1,929248	-2,249428	-1,413674	19,617335	79,529442	3,597550	0,104782	1,490944	-0,210991	118,750780	-9,001522	-8,923396	0,104782	1,490944	-0,210991	118,750780	-9,001522	-8,923396
14:45:41,08	0,382949	3,294063	-0,117968	0,457975	0,341980	2,473006	0,103486	1,493079	-0,212185	1,615553	-0,866883	-8,936169	-1,930477	-2,250806	-1,413666	19,594051	79,525115	3,616610	0,105294	1,493454	-0,212177	118,816778	-9,056461	-8,917109	0,105294	1,493454	-0,212177	118,816778	-9,056461	-8,917109
14:45:41,13	0,382949	3,294063	-0,117968	0,457975	0,341980	2,473006	0,105294	1,493454	-0,212177	1,580674	-0,790884	-8,917109	-1,931667	-2,250923	-1,414845	19,593635	79,510891	3,602117	0,105294	1,493454	-0,212177	118,816778	-9,056461	-8,917109	0,105294	1,493454	-0,212177	118,816778	-9,056461	-8,917109
14:45:41,18	0,382949	3,294063	-0,117968	0,457975	0,341980	2,473006	0,105990	1,494426	-0,213355	1,517581	-0,747936	-8,931602	-1,929282	-2,250449	-1,413288	19,612993	79,484097	3,590905	0,105990	1,494426	-0,213355	118,830021	-9,068156	-8,931602	0,105990	1,494426	-0,213355	118,830021	-9,068156	-8,931602
14:45:41,23	0,382949	3,294063	-0,117968	0,457975	0,341980	2,473006	0,104388	1,492598	-0,211798	1,599117	-0,801090	-8,942815	-1,928634	-2,250117	-1,417923	19,659689	79,461851	3,602384	0,104388	1,492598	-0,211798	118,768052	-8,995535	-8,942815	0,104388	1,492598	-0,211798	118,768052	-8,995535	-8,942815
14:45:41,28	0,382949	3,294063	-0,117968	0,457975	0,341980	2,473006	0,103776	1,492202	-0,216433	1,623760	-0,781336	-8,931335	-1,929363	-2,248883	-1,414845	19,580190	79,500239	3,617151	0,103776	1,492202	-0,216433	118,761656	-8,927762	-8,931335	0,103776	1,492202	-0,216433	118,761656	-8,927762	-8,931335
14:45:41,33	0,382949	3,294063	-0,117968	0,457975	0,341980	2,473006	0,103071	1,493451	-0,213355	1,552359	-0,906024	-8,916569	-1,927599	-2,251652	-1,414849	19,561740	79,521644	3,603387	0,103071	1,493451	-0,213355	118,788224	-8,997128	-8,916569	0,103071	1,493451	-0,213355	118,788224	-8,997128	-8,916569
14:45:41,38	0,382949	3,294063	-0,117968	0,457975	0,341980	2,473006	0,104588	1,490539	-0,213360	1,713073	-0,853840	-8,930332	-1,927517	-2,253534	-1,413673	19,610348	79,463339	3,575814	0,104588	1,490539	-0,213360	118,720379	-9,064000	-8,930332	0,104588	1,490539	-0,213360	118,720379	-9,064000	-8,930332
14:45:41,43	0,382949	3,294063	-0,117968	0,457975	0,341980	2,473006	0,106177	1,489526	-0,212184	1,739549	-0,699984	-8,957906	-1,932260	-2,247226	-1,414067	19,599102	79,519861	3,621701	0,106177	1,489526	-0,212184	118,667351	-9,034850	-8,957906	0,106177	1,489526	-0,212184	118,667351	-9,034850	-8,957906
14:45:41,48	0,382949	3,294063	-0,117968	0,457975	0,341980	2,473006	0,103086	1,496788	-0,212577	1,405250	-0,898717	-8,912018	-1,929955	-2,251361	-1,414457	19,574715	79,486800	3,606380	0,103086	1,496788	-0,212577	118,903121	-8,990939	-8,912018	0,103086	1,496788	-0,212577	118,903121	-8,990939	-8,912018
14:45:41,53	0,382949	3,294063	-0,117968	0,457975	0,341980	2,473006	0,105514	1,492725	-0,212967	1,575732	-0,777043	-8,927339	-1,929337	-2,253060	-1,414848	19,584032	79,480965	3,586809	0,105514	1,492725	-0,212967	118,754611	-9,059873	-8,927339	0,105514	1,492725	-0,212967	118,754611	-9,059873	-8,927339
14:45:41,58	0,382949	3,294063	-0,117968	0,457975	0,341980	2,473006	0,106676	1,491340	-0,213358	1,647314	-0,705634	-8,946910	-1,925898	-2,251007	-1,412903	19,547975	79,471600	3,615667	0,106676	1,491340	-0,213358	118,717534	-9,079679	-8,946910	0,106676	1,491340	-0,213358	118,717534	-9,079679	-8,946910
14:45:41,63	0,382949	3,294063	-0,117968	0,457975	0,341980	2,473006	0,103179	1,489388	-0,211414	1,722691	-0,914028	-8,918053	-1,930043	-2,250635	-1,413334	19,527087	79,496500	3,582364	0,103179	1,489388	-0,211414	118,639662	-9,013550	-8,918053	0,103179	1,489388	-0,211414	118,639662	-9,013550	-8,918053
14:45:41,68	0,382949	3,294063	-0,117968	0,457975	0,341980	2,473006	0,104929	1,493164	-0,211845	1,537489	-0,853549	-8,951355	-1,931166	-2,254686	-1,416804	19,553907	79,482449	3,582954	0,108998	1,492111	-0,215314	118,724174	-9,168057	-8,950765	0,108998	1,492111	-0,215314	118,724174	-9,168057	-8,950765
14:45:41,73	0,382949	3,294063	-0,117968	0,457975	0,341980	2,473006	0,108998	1,492111	-0,215314	1,593475	-0,611695	-8,950765	-1,929492	-2,253283	-1,414863	19,526513	79,442106	3,600641	0,108998	1,492111	-0,215314	118,724174	-9,168057	-8,950765	0,108998	1,492111	-0,215314	118,724174	-9,168057	-8,950765
14:45:41,78	0,382949	3,294063	-0,117968	0,457975	0,341980	2,473006	0,106947	1,491363	-0,213373	1,583744	-0,721930	-8,933079	-1,926994	-2,249368	-1,416771	19,589074	79,502635	3,628336	0,106947	1,491363	-0,213373	118,655713	-9,117241	-8,933079	0,106947	1,491363	-0,213373	118,655713	-9,117241	-8,933079
14:45:41,83	0,382949	3,294063	-0,117968	0,457975	0,341980	2,473006	0,102307	1,491156	-0,215281	1,678175	-0,939281	-8,905384	-1,928266	-2,253939	-1,414065	19,546158	79,443374	3,609799	0,102307	1,491156	-0,215281	118,733944	-8,970374	-8,905384	0,102307	1,491156	-0,215281	118,733944	-8,970374	-8,905384
14:45:41,88	0,382949	3,294063	-0,117968	0,457975	0,341980	2,473006	0,106902	1,489973	-0,212575	1,666913	-0,707895	-8,923921	-1,930538	-2,254352	-1,414060	19,566749	79,492867	3,605870	0,106902	1,489973	-0,212575	118,629815	-9,099668	-8,923921	0,106902	1,489973	-0,212575	118,629815	-9,099668	-8,923921
14:45:41,93	0,382949	3,294063	-0,117968	0,457975	0,341980	2,473006	0,108396	1,491734	-0,212570	1,628527	-0,637114	-8,927849	-1,929981	-2,255076	-1,412501	19,563790	79,444910	3,608250	0,108396	1,491734	-0,212570	118,729624	-9,146178	-8,927849	0,108396	1,491734	-0,212570	118,729624	-9,146178	-8,927849
14:45:41,98	0,382949	3,294063	-0,117968	0,457975	0,341980	2,473006	0,108744	1,490890	-0,211011	1,629393	-0,597579	-8,925470	-1,931813	-2,254583	-1,417969	19,543186	79,446155	3,592205	0,108744	1,490890	-0,211011	118,664251	-9,133994	-8,925470	0,108744	1,490890	-0,211011	118,664251	-9,133994	-8,925470
14:45:42,03	0,382949	3,294063	-0,117968	0,457975	0,341980	2,473006	0,109233	1,492722	-0,216479	1,524879	-0,590613	-8,941515	-1,927049	-2,247882	-1,414074	19,579379	79,447466	3,610703	0,109233	1,492722	-0,216479	118,703589	-9,165422	-8,941515	0,109233	1,492722	-0,216479	118,703589	-9,165422	-8,941515
14:45:42,08	0,382949	3,294063	-0,117968	0,457975	0,341980	2,473006	0,101048	1,491947	-0,212584	1,584438	-0,985580	-8,923017	-1,927124	-2,251054	-1,412527	19,525156	79,470419	3,615415	0,101048	1,491947	-0,212584	118,702269	-8,917812	-8,923017	0,101048	1,491947	-0,212584	118,702269	-8,917812	-8,923017
14:45:42,13	0,382949	3,294063	-0,117968	0,457975	0,341980	2,473006	0,103833	1,490426	-0,211037	1,656275	-0,899195	-8,918304	-1,928935	-2,253628	-1,413311	19,507977	79,442784	3,604799	0,103833	1,490426	-0,211037	118,654741	-9,050050	-8,918304	0,103833	1,490426	-0,211037	118,654741	-9,050050	-8,918304
14:45:42,19	0,382949	3,294063	-0,117968	0,457975	0,341980	2,473006	0,106966	1,490708	-0,211822	1,609116	-0,737289	-8,928920	-1,925321	-2,249243	-1,417199	19,555902	79,462218	3,594034	0,106966	1,490708	-0,211822	118,629678	-9,134159	-8,928920	0,106966	1,490708	-0,211822	118,629678	-9,134159	-8,928920
14:45:42,24	0,382949	3,294063	-0,117968	0,457975	0,341980	2,473006	0,101362	1,489771	-0,215709	1,698636	-0,996933	-8,939685	-1,927061	-2,250681	-1,413305	19,566797	79,434644	3,590156	0,101362	1,489771	-0,215709	118,645638	-8,953854	-8,939685	0,101362	1,489771	-0,215709	118,645638	-8,953854	-8,939685
14:45:42,29	0,382949	3,294063	-0,117968	0,457975	0,341980	2,473006	0,106317	1,490343	-0,214907	1,637876	-0,735629	-8,917847	-1,928294	-2,253248	-1,416397	19,543558	79,433554	3,615873	0,106317	1,490343	-0,214907	118,629811	-9,081521	-8,917847	0,106317	1,490343	-0,214907	118,629811	-9,081521	-8,917847
14:45:42,34	0,382949	3,294063	-0,117968	0,457975	0,341980	2,473006	0,106317	1,490343	-0,214907	1,637876	-0,735629	-8,917847	-1,876910	-2,266517	-1,497581	19,021333	76,816244	3,821434	0,106317	1,490343	-0,214907	118,629811	-9,081521	-8,917847	0,106317	1,490343	-0,214907	118,629811	-9,081521	-8,917847
14:45:42,39	0,382949	3,294063	-0,117968	0,457975	0,341980	2,473006	0,092117	1,439208	-0,296091	1,769116	-0,617663	-8,712285	-1,812747	-2,250439	-1,365743	19,533964	73,214582	4,060421	0,092117	1,439208	-0,296091	114,746970	-7,848811	-8,712285	0,092117	1,439208	-0,296091	114,746970	-7,848811	-8,712285
14:45:42,44	0,382967	3,293924	-0,117968	0,457985	0,342010	2,423116	0,046111	1,391681	-0,164254	1,377747	-0,765168	-8,473299	-1,802853	-2,233980	-1,315414	20,060666	72,970842	4,059488	0,046111	1,391681	-0,164254	110,624672	-4,384883	-8,473299	0,046111	1,391681	-0,164254	110,624672	-4,384883	-8,473299
14:45:42,49	0,382967	3,293924	-0,117968	0,457985	0,342010	2,423116	0,026910	1,391341	-0,113924	1,447650	-1,185599	-8,474232	-1,802242	-2,241755	-1,312679	20,071312	72,884330	4,024824	0,026910	1,391341	-0,113924	110,667949	-3,298057	-8,474232	0,026910	1,391341	-0,113924	110,667949	-3,298057	-8,474232
14:45:42,54	0,382967	3,293924	-0,117968	0,457985	0,342010	2,423116	0,033338	1,386925	-0,111190	1,607718	-0,798878	-8,508895	-1,801604	-2,240250	-1,315773	20,088974	72,933432	4,042967	0,033338	1,386925	-0,111190	110,481309	-3,415917	-8,508895	0,033338	1,386925	-0,111190	110,481309	-3,415917	-8,508895
14:45:42,59	0,382967	3,293924	-0,117968	0,457985	0,342010	2,423116	0,031715	1,387125	-0,114283	1,648659	-0,892507	-8,490752	-1,799775	-2,235985	-1,314232	20,125543	72,928503	4,023064	0,031715	1,387125	-0,114283	110,537970	-3,382174	-8,490752	0,031715	1,387125	-0,114283	110,537970	-3,382174	-8,490752
14:45:42,64	0,382967	3,293924	-0,117968	0,457985	0,342010	2,423116	0,027107	1,387673	-0,112743	1,634165	-1,097994	-8,510655	-1,800916	-2,238797	-1,313808	20,141116	72,917771	4,045914	0,027107	1,387673	-0,112743	110,566515	-3,225925	-8,510655	0,027107	1,387673	-0,112743	110,566515	-3,225925	-8,510655
14:45:42,69	0,382967	3,293924	-0,117968	0,457985	0,342010	2,423116	0,030114	1,387255	-0,112319	1,654386	-0,922814	-8,487806	-1,801573	-2,235190	-1,311878	20,117953	72,917060	4,064756	0,030114	1,387255	-0,112319	110,553934	-3,286740	-8,487806	0,030114	1,387255	-0,112319	110,553934	-3,286740	-8,487806
14:45:42,74	0,382967	3,293924	-0,117968	0,457985	0,342010	2,423116	0,027318	1,389628	-0,110388	1,518834	-1,087889	-8,468963	-1,801597	-2,237506	-1,309567	20,102121	72,888019	4,033164	0,027318	1,389628	-0,110388	110,604600	-3,232360	-8,468963	0,027318	1,389628	-0,110388	110,604600	-3,232360	-8,468963
14:45:42,79	0,382967	3,293924	-0,117968	0,457985	0,342010	2,423116	0,029336	1,388491	-0,108077	1,544870	-0,982129	-8,500556	-1,802093	-2,240525	-1,315338	20,132910	72,949110	4,076544	0,029336	1,388491	-0,108077	110,541416	-3,285036	-8,500556	0,029336	1,388491	-0,108077	110,541416	-3,285036	-8,500556
14:45:42,84	0,382967	3,293924	-0,117968	0,457985	0,342010	2,423116	0,032198	1,387411	-0,113849	1,669350	-0,837199	-8,457175	-1,791709	-2,297137	-1,488079	17,193001	72,214873	4,288341	0,032198	1,387411	-0,113849	110,581085	-3,364754	-8,457175	0,032198	1,387411	-0,113849	110,581085	-3,364754	-8,457175
14:45:42,89	0,382967	3,293924	-0,117968	0,457985	0,342010	2,423116	0,076034	1,350113	-0,286589	1,503031	-0,736668	-8,245379	-1,735750	-2,294272	-1,294619	17,292898	69,392148	4,481729	0,076034	1,350113	-0,286589	107,486863	-6,705312	-8,245379	0,076034	1,350113	-0,286589	107,486863	-6,705312	-8,245379
14:45:42,94	0,383082	3,293999	-0,117980	0,457970	0,342009	2,373055	0,045573	1,303082	-0,093129	1,553993	-0,822760	-8,051990	-1,734345	-2,286962	-1,254482	17,634980	69,325106	4,443280	0,045573	1,303082	-0,093129	103,845964	-4,400221	-8,051990	0,045573	1,303082	-0,093129	103,845964	-4,400221	-8,051990
14:45:42,99	0,383082	3,293999	-0,117980	0,457970	0,342009	2,373055	0,038540	1,305521	-0,052993	1,540157	-0,858706	-8,090439	-1,733781	-2,284059	-1,256773	17,653744	69,293138	4,502127	0,038540	1,305521	-0,052993	104,023573	-3,884073	-8,090439	0,038540	1,305521	-0,052993	104,023573	-3,884073	-8,090439
14:45:43,04	0,383082	3,293999	-0,117980	0,457970	0,342009	2,373055	0,035744	1,306484	-0,055283	1,471789	-0,971834	-8,031592	-1,729615	-2,284178	-1,253687	17,653176	69,320077	4,463059	0,035744	1,306484	-0,055283	104,030784	-3,777761	-8,031592	0,035744	1,306484	-0,055283	104,030784	-3,777761	-8,031592
14:45:43,09	0,383082	3,293999	-0,117980	0,457970	0,342009	2,373055	0,033764	1,302817	-0,052197	1,685542	-1,088780	-8,070660	-1,730120	-2,278536	-1,253284	17,707201	69,325663	4,482568	0,033764	1,302817	-0,052197	103,956642	-3,739239	-8,070660	0,033764	1,302817	-0,052197	103,956642	-3,739239	-8,070660
14:45:43,14	0,383082	3,293999	-0,117980	0,457970	0,342009	2,373055	0,029130	1,306075	-0,051794	1,547964	-1,285759	-8,051151	-1,734172	-2,282395	-1,249800	17,712618	69,344405	4,445804	0,029130	1,306075	-0,051794	104,074836	-3,572442	-8,051151	0,029130	1,306075	-0,051794	104,074836	-3,572442	-8,051151
14:45:43,19	0,383082	3,293999	-0,117980	0,457970	0,342009	2,373055	0,034498	1,307654	-0,048310	1,484772	-1,011268	-8,087916	-1,736026	-2,282697	-1,252909	17,682782	69,336094	4,466751	0,034498	1,307654	-0,048310	104,135630	-3,719391	-8,087916	0,034498	1,307654	-0,048310	104,135630	-3,719391	-8,087916
14:45:43,24	0,383082	3,293999	-0,117980	0,457970	0,342009	2,373055	0,035687	1,309109	-0,051419	1,387008	-0,971168	-8,066968	-1,732941	-2,281611	-1,250927	17,744294	69,348819	4,480550	0,035687	1,309109	-0,051419	104,152067	-3,772560	-8,066968	0,035687	1,309109	-0,051419	104,152067	-3,772560	-8,066968
14:45:43,29	0,383082	3,293999	-0,117980	0,457970	0,342009	2,373055	0,033204	1,306980	-0,049437	1,539486	-1,053367	-8,053169	-1,730080	-2,281439	-1,247084	17,700056	69,329179	4,444642	0,033204	1,306980	-0,049437	104,137428	-3,659856	-8,053169	0,033204	1,306980	-0,049437	104,137428	-3,659856	-8,053169
14:45:43,34	0,383082	3,293999	-0,117980	0,457970	0,342009	2,373055	0,035086	1,309358	-0,045580	1,409488	-0,999665	-8,064833	-1,735941	-2,282052	-1,247070	17,702851	69,365399	4,468886	0,035086	1,309358	-0,045580	104,194072	-3,753919	-8,064833	0,035086	1,309358	-0,045580	104,194072	-3,753919	-8,064833
14:45:43,39	0,383082	3,293999	-0,117980	0,457970	0,342009	2,373055	0,035086	1,309358	-0,045580	1,409488	-0,999665	-8,064833	-1,732888	-2,285563	-1,248201	17,743334	69,371792	4,464525	0,035086	1,309358	-0,045580	104,194072	-3,753919	-8,064833	0,035086	1,309358	-0,045580	104,194072	-3,753919	-8,064833
14:45:43,44	0,383082	3,293999	-0,117980	0,457970	0,342009	2,373055	0,036599	1,304958	-0,046712	1,664028	-0,889114	-8,069194	-1,734114	-2,282751	-1,249373	17,727639	69,386656	4,485461	0,036599	1,304958	-0,046712	104,103269	-3,762156	-8,069194	0,036599	1,304958	-0,046712	104,103269	-3,762156	-8,069194
14:45:43,49	0,383082	3,293999	-0,117980	0,457970	0,342009	2,373055	0,034778	1,307427	-0,047883	1,540702	-1,004863	-8,048258	-1,734699	-2,279606	-1,249385	17,730529	69,408579	4,486507	0,034778	1,307427	-0,047883	104,173703	-3,734908	-8,048258	0,034778	1,307427	-0,047883	104,173703	-3,734908	-8,048258
14:45:43,54	0,383082	3,293999	-0,117980	0,457970	0,342009	2,373055	0,032347	1,309505	-0,047896	1,453053	-1,139732	-8,047212	-1,729498	-2,282080	-1,250956	17,696707	69,352444	4,462318	0,032347	1,309505	-0,047896	104,249214	-3,678946	-8,047212	0,032347	1,309505	-0,047896	104,249214	-3,678946	-8,047212
14:45:43,59	0,383082	3,293999	-0,117980	0,457970	0,342009	2,373055	0,031889	1,303764	-0,049466	1,686074	-1,164769	-8,071401	-1,733557	-2,283559	-1,248603	17,701152	69,410038	4,485990	0,031889	1,303764	-0,049466	104,031544	-3,668034	-8,071401	0,031889	1,303764	-0,049466	104,031544	-3,668034	-8,071401
14:45:43,64	0,383082	3,293999	-0,117980	0,457970	0,342009	2,373055	0,035199	1,306540	-0,047113	1,593836	-1,017590	-8,047729	-1,730511	-2,280430	-1,250163	17,754985	69,412758	4,458393	0,035199	1,306540	-0,047113	104,157201	-3,780698	-8,047729	0,035199	1,306540	-0,047113	104,157201	-3,780698	-8,047729
14:45:43,69	0,383082	3,293999	-0,117980	0,457970	0,342009	2,373055	0,030966	1,305466	-0,048674	1,678926	-1,192414	-8,075326	-1,729986	-2,280046	-1,249405	17,722735	69,416608	4,453690	0,030966	1,305466	-0,048674	104,158028	-3,623280	-8,075326	0,030966	1,305466	-0,048674	104,158028	-3,623280	-8,075326
14:45:43,74	0,383082	3,293999	-0,117980	0,457970	0,342009	2,373055	0,030371	1,305204	-0,047916	1,679794	-1,253228	-8,080030	-1,734712	-2,283114	-1,247078	17,709175	69,399052	4,445734	0,030371	1,305204	-0,047916	104,138276	-3,637356	-8,080030	0,030371	1,305204	-0,047916	104,138276	-3,637356	-8,080030
14:45:43,79	0,383082	3,293999	-0,117980	0,457970	0,342009	2,373055	0,035391	1,307763	-0,045589	1,524746	-0,995165	-8,087986	-1,732848	-2,279162	-1,249007	17,760875	69,423273	4,452906	0,035391	1,307763	-0,045589	104,184104	-3,773347	-8,087986	0,035391	1,307763	-0,045589	104,184104	-3,773347	-8,087986
14:45:43,84	0,383082	3,293999	-0,117980	0,457970	0,342009	2,373055	0,031036	1,308124	-0,047518	1,552760	-1,188938	-8,080814	-1,732357	-2,280323	-1,251335	17,732960	69,381752	4,467727	0,031036	1,308124	-0,047518	104,240517	-3,625288	-8,080814	0,031036	1,308124	-0,047518	104,240517	-3,625288	-8,080814
14:45:43,89	0,383082	3,293999	-0,117980	0,457970	0,342009	2,373055	0,031797	1,307118	-0,049846	1,555162	-1,152821	-8,065992	-1,734046	-2,282780	-1,248982	17,755901	69,389874	4,470508	0,031797	1,307118	-0,049846	104,163940	-3,648849	-8,065992	0,031797	1,307118	-0,049846	104,163940	-3,648849	-8,065992
14:45:43,94	0,383082	3,293999	-0,117980	0,457970	0,342009	2,373055	0,034769	1,307353	-0,047492	1,561463	-0,982472	-8,063211	-1,737575	-2,282519	-1,246690	17,728705	69,454384	4,441818	0,034769	1,307353	-0,047492	104,188663	-3,711800	-8,063211	0,034769	1,307353	-0,047492	104,188663	-3,711800	-8,063211
14:45:43,99	0,383082	3,293999	-0,117980	0,457970	0,342009	2,373055	0,036307	1,310539	-0,045201	1,438039	-0,958283	-8,091902	-1,733457	-2,279634	-1,248629	17,753210	69,409722	4,442454	0,036307	1,310539	-0,045201	104,315372	-3,808375	-8,091902	0,036307	1,310539	-0,045201	104,315372	-3,808375	-8,091902
14:45:44,04	0,383082	3,293999	-0,117980	0,457970	0,342009	2,373055	0,031750	1,308415	-0,047139	1,522062	-1,151697	-8,091265	-1,736949	-2,282953	-1,247438	17,755057	69,435551	4,460823	0,036370	1,309780	-0,045949	104,292121	-3,777818	-8,072896	0,036370	1,309780	-0,045949	104,292121	-3,777818	-8,072896
14:45:44,09	0,383082	3,293999	-0,117980	0,457970	0,342009	2,373055	0,036370	1,309780	-0,045949	1,474379	-0,922745	-8,072896	-1,734591	-2,281824	-1,247037	17,771673	69,398993	4,469502	0,036370	1,309780	-0,045949	104,292121	-3,777818	-8,072896	0,036370	1,309780	-0,045949	104,292121	-3,777818	-8,072896
14:45:44,14	0,383082	3,293999	-0,117980	0,457970	0,342009	2,373055	0,034213	1,308304	-0,045547	1,527811	-1,002252	-8,064217	-1,736350	-2,283977	-1,248207	17,761718	69,426457	4,460883	0,034213	1,308304	-0,045547	104,229639	-3,687982	-8,064217	0,034213	1,308304	-0,045547	104,229639	-3,687982	-8,064217
14:45:44,20	0,383082	3,293999	-0,117980	0,457970	0,342009	2,373055	0,036957	1,308749	-0,046718	1,523428	-0,881910	-8,072836	-1,735240	-2,280430	-1,249789	17,738030	69,437152	4,458304	0,036957	1,308749	-0,046718	104,260263	-3,783056	-8,072836	0,036957	1,308749	-0,046718	104,260263	-3,783056	-8,072836
14:45:44,25	0,383082	3,293999	-0,117980	0,457970	0,342009	2,373055	0,033331	1,309562	-0,048300	1,478599	-1,096351	-8,075415	-1,734602	-2,283375	-1,249030	17,741684	69,450840	4,414310	0,033331	1,309562	-0,048300	104,279212	-3,712814	-8,075415	0,033331	1,309562	-0,048300	104,279212	-3,712814	-8,075415
14:45:44,30	0,383082	3,293999	-0,117980	0,457970	0,342009	2,373055	0,030904	1,305548	-0,042069	1,568917	-1,119655	-8,088466	-1,730551	-2,280335	-1,243559	17,767931	69,283178	4,445253	0,030904	1,305548	-0,042069	104,054454	-3,545627	-8,088466	0,030904	1,305548	-0,042069	104,054454	-3,545627	-8,088466
14:45:44,35	0,383082	3,293999	-0,117980	0,457970	0,342009	2,373055	0,030904	1,305548	-0,042069	1,568917	-1,119655	-8,088466	-1,721493	-2,331174	-1,443921	15,657980	68,541285	4,670554	0,030904	1,305548	-0,042069	104,054454	-3,545627	-8,088466	0,030904	1,305548	-0,042069	104,054454	-3,545627	-8,088466
14:45:44,40	0,383082	3,293999	-0,117980	0,457970	0,342009	2,373055	0,070403	1,272284	-0,242431	1,601160	-0,522054	-7,863165	-1,664439	-2,339276	-1,303246	14,973820	65,695156	4,868017	0,070403	1,272284	-0,242431	101,475490	-6,048662	-7,863165	0,070403	1,272284	-0,242431	101,475490	-6,048662	-7,863165
14:45:44,45	0,383000	3,293946	-0,117959	0,457985	0,342003	2,323012	0,048892	1,218824	-0,101756	1,574213	-0,810049	-7,665703	-1,652258	-2,329222	-1,273897	15,370442	65,029500	4,915569	0,048892	1,218824	-0,101756	97,251885	-4,648062	-7,665703	0,048892	1,218824	-0,101756	97,251885	-4,648062	-7,665703
14:45:44,50	0,383000	3,293946	-0,117959	0,457985	0,342003	2,323012	0,034095	1,213302	-0,072408	1,483196	-0,903173	-7,618151	-1,651492	-2,325605	-1,271962	15,449425	65,042824	4,875914	0,034095	1,213302	-0,072408	96,727387	-3,579631	-7,618151	0,034095	1,213302	-0,072408	96,727387	-3,579631	-7,618151
14:45:44,55	0,383000	3,293946	-0,117959	0,457985	0,342003	2,323012	0,030580	1,214447	-0,070472	1,474684	-1,024226	-7,657805	-1,652606	-2,326669	-1,269206	15,484558	65,012586	4,896782	0,030580	1,214447	-0,070472	96,808761	-3,424738	-7,657805	0,030580	1,214447	-0,070472	96,808761	-3,424738	-7,657805
14:45:44,60	0,383000	3,293946	-0,117959	0,457985	0,342003	2,323012	0,032058	1,214880	-0,067716	1,443562	-0,901812	-7,636937	-1,653292	-2,328196	-1,268453	15,426535	65,031568	4,892338	0,032058	1,214880	-0,067716	96,811608	-3,418367	-7,636937	0,032058	1,214880	-0,067716	96,811608	-3,418367	-7,636937
14:45:44,65	0,383000	3,293946	-0,117959	0,457985	0,342003	2,323012	0,033724	1,214710	-0,066963	1,439804	-0,874936	-7,641381	-1,647920	-2,326447	-1,270745	15,479621	65,007642	4,912990	0,029522	1,210932	-0,069255	96,700243	-3,352977	-7,620729	0,029522	1,210932	-0,069255	96,700243	-3,352977	-7,620729
14:45:44,70	0,383000	3,293946	-0,117959	0,457985	0,342003	2,323012	0,029522	1,210932	-0,069255	1,642094	-1,035468	-7,620729	-1,649750	-2,327687	-1,266122	15,434709	65,006000	4,881015	0,029522	1,210932	-0,069255	96,700243	-3,352977	-7,620729	0,029522	1,210932	-0,069255	96,700243	-3,352977	-7,620729
14:45:44,75	0,383000	3,293946	-0,117959	0,457985	0,342003	2,323012	0,031511	1,211897	-0,064633	1,568030	-0,970125	-7,652704	-1,652065	-2,327873	-1,265751	15,451110	65,000315	4,850940	0,031511	1,211897	-0,064633	96,701941	-3,443753	-7,652704	0,031511	1,211897	-0,064633	96,701941	-3,443753	-7,652704
14:45:44,80	0,383000	3,293946	-0,117959	0,457985	0,342003	2,323012	0,032830	1,213809	-0,064262	1,471878	-0,884523	-7,682779	-1,650236	-2,325336	-1,272325	15,478698	65,073203	4,891600	0,032830	1,213809	-0,064262	96,755889	-3,461645	-7,682779	0,032830	1,213809	-0,064262	96,755889	-3,461645	-7,682779
14:45:44,85	0,383000	3,293946	-0,117959	0,457985	0,342003	2,323012	0,102440	1,173323	-0,245492	1,387576	-0,604328	-7,380294	-1,651808	-2,408400	-1,446982	11,464214	64,773856	5,153425	0,102440	1,173323	-0,245492	93,493445	-8,645830	-7,380294	0,102440	1,173323	-0,245492	93,493445	-8,645830	-7,380294
14:45:44,90	0,383000	3,293946	-0,117959	0,457985	0,342003	2,323012	0,102440	1,173323	-0,245492	1,387576	-0,604328	-7,380294	-1,589496	-2,379653	-1,330783	12,857579	61,715638	5,328668	0,102440	1,173323	-0,245492	93,493445	-8,645830	-7,380294	0,102440	1,173323	-0,245492	93,493445	-8,645830	-7,380294
14:45:44,95	0,382986	3,294081	-0,117987	0,457982	0,341977	2,272998	0,046388	1,133733	-0,129294	1,494461	-0,783199	-7,205051	-1,581933	-2,363387	-1,281889	13,707322	61,364886	5,292358	0,046388	1,133733	-0,129294	90,492492	-4,424672	-7,205051	0,046388	1,133733	-0,129294	90,492492	-4,424672	-7,205051
14:45:45,00	0,382986	3,294081	-0,117987	0,457982	0,341977	2,272998	0,028519	1,135316	-0,080399	1,533269	-0,801097	-7,241362	-1,580649	-2,360387	-1,284591	13,760293	61,395024	5,299935	0,028519	1,135316	-0,080399	90,655546	-3,039877	-7,241362	0,028519	1,135316	-0,080399	90,655546	-3,039877	-7,241362
14:45:45,05	0,382986	3,294081	-0,117987	0,457982	0,341977	2,272998	0,025279	1,135704	-0,083102	1,565683	-0,938782	-7,233784	-1,583004	-2,360592	-1,278749	13,748265	61,405808	5,325483	0,025279	1,135704	-0,083102	90,718413	-2,923207	-7,233784	0,025279	1,135704	-0,083102	90,718413	-2,923207	-7,233784
14:45:45,10	0,382986	3,294081	-0,117987	0,457982	0,341977	2,272998	0,026635	1,137641	-0,077260	1,468279	-0,884090	-7,208237	-1,584133	-2,359172	-1,279915	13,771655	61,420693	5,321599	0,026635	1,137641	-0,077260	90,773070	-2,974943	-7,208237	0,026635	1,137641	-0,077260	90,773070	-2,974943	-7,208237
14:45:45,15	0,382986	3,294081	-0,117987	0,457982	0,341977	2,272998	0,025969	1,139328	-0,078426	1,405106	-0,905887	-7,212120	-1,582897	-2,357702	-1,279524	13,795252	61,438022	5,317260	0,025969	1,139328	-0,078426	90,842379	-2,944491	-7,212120	0,025969	1,139328	-0,078426	90,842379	-2,944491	-7,212120
14:45:45,20	0,382986	3,294081	-0,117987	0,457982	0,341977	2,272998	0,024078	1,138993	-0,078034	1,449363	-0,992451	-7,216459	-1,579941	-2,359821	-1,280660	13,796649	61,444394	5,337718	0,024078	1,138993	-0,078034	90,860292	-2,882607	-7,216459	0,024078	1,138993	-0,078034	90,860292	-2,882607	-7,216459
14:45:45,25	0,382986	3,294081	-0,117987	0,457982	0,341977	2,272998	0,024436	1,135374	-0,079171	1,643750	-0,975851	-7,196001	-1,585209	-2,356892	-1,278341	13,833379	61,390193	5,324028	0,024436	1,135374	-0,079171	90,770614	-2,894049	-7,196001	0,024436	1,135374	-0,079171	90,770614	-2,894049	-7,196001
14:45:45,30	0,382986	3,294081	-0,117987	0,457982	0,341977	2,272998	0,024533	1,141400	-0,076852	1,301803	-0,911892	-7,209692	-1,583522	-2,360086	-1,278768	13,767517	61,437547	5,292383	0,024533	1,141400	-0,076852	90,901739	-2,837714	-7,209692	0,024533	1,141400	-0,076852	90,901739	-2,837714	-7,209692
14:45:45,35	0,382986	3,294081	-0,117987	0,457982	0,341977	2,272998	0,026456	1,138342	-0,077279	1,468897	-0,892596	-7,241337	-1,581657	-2,357403	-1,277219	13,825428	61,403491	5,261403	0,026456	1,138342	-0,077279	90,828781	-2,969395	-7,241337	0,026456	1,138342	-0,077279	90,828781	-2,969395	-7,241337
14:45:45,40	0,382986	3,294081	-0,117987	0,457982	0,341977	2,272998	0,023200	1,138069	-0,075730	1,482579	-0,994730	-7,272316	-1,582866	-2,360584	-1,275642	13,793761	61,431767	5,294910	0,023200	1,138069	-0,075730	90,820998	-2,815930	-7,272316	0,023200	1,138069	-0,075730	90,820998	-2,815930	-7,272316
14:45:45,45	0,382986	3,294081	-0,117987	0,457982	0,341977	2,272998	0,026559	1,137526	-0,074152	1,519490	-0,861623	-7,238810	-1,583464	-2,358222	-1,277208	13,798820	61,430982	5,291188	0,026559	1,137526	-0,074152	90,815251	-2,946507	-7,238810	0,026559	1,137526	-0,074152	90,815251	-2,946507	-7,238810
14:45:45,50	0,382986	3,294081	-0,117987	0,457982	0,341977	2,272998	0,024813	1,139224	-0,075718	1,433023	-0,947655	-7,242532	-1,583472	-2,356272	-1,276063	13,796489	61,430880	5,276264	0,024813	1,139224	-0,075718	90,862108	-2,895458	-7,242532	0,024813	1,139224	-0,075718	90,862108	-2,895458	-7,242532
14:45:45,55	0,382986	3,294081	-0,117987	0,457982	0,341977	2,272998	0,023127	1,140206	-0,074573	1,380716	-1,037271	-7,257455	-1,584030	-2,357650	-1,276803	13,801181	61,466074	5,316254	0,023127	1,140206	-0,074573	90,886872	-2,852758	-7,257455	0,023127	1,140206	-0,074573	90,886872	-2,852758	-7,257455
14:45:45,60	0,382986	3,294081	-0,117987	0,457982	0,341977	2,272998	0,024600	1,140000	-0,075313	1,424228	-0,974235	-7,217465	-1,582261	-2,360672	-1,277577	13,798763	61,451789	5,301614	0,024600	1,140000	-0,075313	90,914250	-2,905313	-7,217465	0,024600	1,140000	-0,075313	90,914250	-2,905313	-7,217465
14:45:45,65	0,382986	3,294081	-0,117987	0,457982	0,341977	2,272998	0,026332	1,136957	-0,076087	1,568883	-0,879103	-7,232105	-1,583994	-2,357725	-1,277993	13,817985	61,456238	5,272879	0,026332	1,136957	-0,076087	90,820031	-2,946172	-7,232105	0,026332	1,136957	-0,076087	90,820031	-2,946172	-7,232105
14:45:45,70	0,382986	3,294081	-0,117987	0,457982	0,341977	2,272998	0,024647	1,139932	-0,076504	1,427655	-0,952312	-7,260840	-1,583444	-2,357414	-1,277581	13,807992	61,447171	5,311343	0,024647	1,139932	-0,076504	90,912329	-2,887093	-7,260840	0,024647	1,139932	-0,076504	90,912329	-2,887093	-7,260840
14:45:45,75	0,382986	3,294081	-0,117987	0,457982	0,341977	2,272998	0,024102	1,139611	-0,076091	1,431531	-0,984744	-7,222376	-1,583993	-2,358602	-1,277591	13,825470	61,430364	5,281289	0,024102	1,139611	-0,076091	90,890957	-2,876784	-7,222376	0,024102	1,139611	-0,076091	90,890957	-2,876784	-7,222376
14:45:45,80	0,382986	3,294081	-0,117987	0,457982	0,341977	2,272998	0,025406	1,139493	-0,076101	1,431845	-0,893406	-7,252430	-1,583437	-2,358906	-1,277580	13,812674	61,427777	5,300763	0,025406	1,139493	-0,076101	90,882017	-2,887795	-7,252430	0,025406	1,139493	-0,076101	90,882017	-2,887795	-7,252430
14:45:45,85	0,382986	3,294081	-0,117987	0,457982	0,341977	2,272998	0,025392	1,138859	-0,076090	1,456180	-0,903953	-7,232957	-1,581629	-2,357279	-1,275640	13,831513	61,426273	5,290204	0,025392	1,138859	-0,076090	90,856575	-2,897197	-7,232957	0,025392	1,138859	-0,076090	90,856575	-2,897197	-7,232957
14:45:45,90	0,382986	3,294081	-0,117987	0,457982	0,341977	2,272998	0,023078	1,138106	-0,074151	1,503410	-1,007172	-7,243515	-1,580411	-2,354398	-1,275638	13,850114	61,450018	5,296255	0,023078	1,138106	-0,074151	90,844759	-2,818830	-7,243515	0,023078	1,138106	-0,074151	90,844759	-2,818830	-7,243515
14:45:45,95	0,382986	3,294081	-0,117987	0,457982	0,341977	2,272998	0,019975	1,138492	-0,074149	1,513225	-1,164334	-7,237464	-1,583380	-2,357398	-1,278356	13,836395	61,450357	5,297103	0,019975	1,138492	-0,074149	90,884840	-2,732343	-7,237464	0,019975	1,138492	-0,074149	90,884840	-2,732343	-7,237464
14:45:46,00	0,382986	3,294081	-0,117987	0,457982	0,341977	2,272998	0,024057	1,139563	-0,076866	1,450945	-0,964106	-7,236617	-1,582810	-2,357802	-1,276024	13,823318	61,447812	5,300621	0,024057	1,139563	-0,076866	90,906667	-2,852574	-7,236617	0,024057	1,139563	-0,076866	90,906667	-2,852574	-7,236617
14:45:46,05	0,382986	3,294081	-0,117987	0,457982	0,341977	2,272998	0,024122	1,138867	-0,074535	1,478390	-0,970777	-7,233099	-1,583426	-2,358678	-1,277947	13,813441	61,453748	5,330916	0,024122	1,138867	-0,074535	90,879483	-2,864350	-7,233099	0,024122	1,138867	-0,074535	90,879483	-2,864350	-7,233099
14:45:46,10	0,382986	3,294081	-0,117987	0,457982	0,341977	2,272998	0,025189	1,138964	-0,076457	1,473589	-0,926836	-7,202803	-1,583984	-2,355800	-1,275644	13,826797	61,456235	5,300718	0,025189	1,138964	-0,076457	90,882235	-2,904136	-7,202803	0,025189	1,138964	-0,076457	90,882235	-2,904136	-7,202803
14:45:46,15	0,382986	3,294081	-0,117987	0,457982	0,341977	2,272998	0,022975	1,140886	-0,074155	1,382473	-1,031639	-7,233002	-1,584563	-2,356474	-1,277575	13,823376	61,491323	5,317387	0,022975	1,140886	-0,074155	90,942001	-2,835143	-7,233002	0,022975	1,140886	-0,074155	90,942001	-2,835143	-7,233002
14:45:46,20	0,382986	3,294081	-0,117987	0,457982	0,341977	2,272998	0,023848	1,141050	-0,076085	1,402624	-1,006750	-7,216332	-1,580507	-2,358273	-1,280327	13,803999	61,440356	5,269611	0,023848	1,141050	-0,076085	90,975023	-2,878783	-7,216332	0,023848	1,141050	-0,076085	90,975023	-2,878783	-7,216332
14:45:46,25	0,382986	3,294081	-0,117987	0,457982	0,341977	2,272998	0,023378	1,136638	-0,078838	1,578188	-1,022469	-7,264109	-1,584611	-2,357266	-1,276832	13,797317	61,478369	5,282746	0,023378	1,136638	-0,078838	90,804294	-2,857636	-7,264109	0,023378	1,136638	-0,078838	90,804294	-2,857636	-7,264109
14:45:46,31	0,382986	3,294081	-0,117987	0,457982	0,341977	2,272998	0,024558	1,140696	-0,075343	1,396781	-0,985877	-7,250974	-1,586353	-2,357039	-1,277962	13,820980	61,466845	5,321315	0,024558	1,140696	-0,075343	90,941396	-2,913711	-7,250974	0,024558	1,140696	-0,075343	90,941396	-2,913711	-7,250974
14:45:46,36	0,382986	3,294081	-0,117987	0,457982	0,341977	2,272998	0,025837	1,136562	-0,077240	1,576497	-0,883047	-7,222414	-1,581670	-2,360440	-1,278730	13,811174	61,429654	5,311306	0,025837	1,136562	-0,077240	90,796581	-2,911229	-7,222414	0,025837	1,136562	-0,077240	90,796581	-2,911229	-7,222414
14:45:46,41	0,382986	3,294081	-0,117987	0,457982	0,341977	2,272998	0,025837	1,136562	-0,077240	1,576497	-0,883047	-7,222414	-1,582757	-2,359732	-1,283380	13,865275	61,425007	5,303657	0,025837	1,136562	-0,077240	90,796581	-2,911229	-7,222414	0,025837	1,136562	-0,077240	90,796581	-2,911229	-7,222414
14:45:46,46	0,382986	3,294081	-0,117987	0,457982	0,341977	2,272998	0,025767	1,137857	-0,081890	1,532157	-0,837494	-7,230062	-1,579898	-2,422376	-1,501940	11,014033	60,818212	5,505549	0,025767	1,137857	-0,081890	90,853937	-2,860206	-7,230062	0,025767	1,137857	-0,081890	90,853937	-2,860206	-7,230062
14:45:46,51	0,382986	3,294081	-0,117987	0,457982	0,341977	2,272998	0,078589	1,104059	-0,300450	1,338527	-0,256607	-7,028171	-1,530947	-2,439398	-1,353768	9,611665	58,546467	5,740888	0,078589	1,104059	-0,300450	88,007173	-6,425835	-7,028171	0,078589	1,104059	-0,300450	88,007173	-6,425835	-7,028171
14:45:46,56	0,382992	3,294004	-0,117979	0,457960	0,341993	2,222972	0,068854	1,053155	-0,152278	1,316982	-0,841429	-6,792832	-1,525286	-2,426529	-1,311945	10,308046	58,456638	5,684066	0,068854	1,053155	-0,152278	83,989634	-6,246476	-6,792832	0,068854	1,053155	-0,152278	83,989634	-6,246476	-6,792832
14:45:46,61	0,382992	3,294004	-0,117979	0,457960	0,341993	2,222972	0,054879	1,054687	-0,110456	1,507681	-0,920134	-6,849653	-1,527704	-2,428375	-1,313476	10,276706	58,473840	5,728785	0,054879	1,054687	-0,110456	84,300646	-5,228140	-6,849653	0,054879	1,054687	-0,110456	84,300646	-5,228140	-6,849653
14:45:46,66	0,382992	3,294004	-0,117979	0,457960	0,341993	2,222972	0,057687	1,055858	-0,111987	1,446020	-0,809864	-6,804934	-1,526383	-2,426395	-1,309559	10,336772	58,491248	5,741399	0,057687	1,055858	-0,111987	84,330904	-5,338291	-6,804934	0,057687	1,055858	-0,111987	84,330904	-5,338291	-6,804934
14:45:46,71	0,382992	3,294004	-0,117979	0,457960	0,341993	2,222972	0,055311	1,055704	-0,108069	1,499157	-0,890074	-6,792320	-1,528750	-2,427776	-1,311485	10,336100	58,485658	5,761166	0,055311	1,055704	-0,108069	84,371921	-5,232027	-6,792320	0,055311	1,055704	-0,108069	84,371921	-5,232027	-6,792320
14:45:46,76	0,382992	3,294004	-0,117979	0,457960	0,341993	2,222972	0,057691	1,057064	-0,109995	1,423264	-0,764142	-6,772554	-1,529269	-2,429457	-1,307239	10,340006	58,514370	5,710671	0,057691	1,057064	-0,109995	84,402781	-5,292862	-6,772554	0,057691	1,057064	-0,109995	84,402781	-5,292862	-6,772554
14:45:46,81	0,382992	3,294004	-0,117979	0,457960	0,341993	2,222972	0,059407	1,056672	-0,105749	1,470437	-0,685894	-6,823048	-1,526953	-2,425461	-1,308782	10,346771	58,490610	5,740843	0,059407	1,056672	-0,105749	84,419226	-5,349305	-6,823048	0,059407	1,056672	-0,105749	84,419226	-5,349305	-6,823048
14:45:46,86	0,382992	3,294004	-0,117979	0,457960	0,341993	2,222972	0,054787	1,056665	-0,107292	1,453636	-0,908349	-6,792876	-1,526274	-2,427637	-1,309178	10,370799	58,513952	5,702619	0,054787	1,056665	-0,107292	84,401832	-5,209159	-6,792876	0,054787	1,056665	-0,107292	84,401832	-5,209159	-6,792876
14:45:46,91	0,382992	3,294004	-0,117979	0,457960	0,341993	2,222972	0,056333	1,054989	-0,107689	1,573016	-0,818854	-6,831101	-1,524271	-2,429230	-1,305713	10,245345	58,377171	5,721753	0,056333	1,054989	-0,107689	84,389648	-5,240973	-6,831101	0,056333	1,054989	-0,107689	84,389648	-5,240973	-6,831101
14:45:46,96	0,382992	3,294004	-0,117979	0,457960	0,341993	2,222972	0,056711	1,052457	-0,104223	1,523473	-0,839437	-6,811966	-1,497594	-2,481779	-1,452969	7,714607	56,897362	5,961206	0,056711	1,052457	-0,104223	84,141379	-5,291255	-6,811966	0,056711	1,052457	-0,104223	84,141379	-5,291255	-6,811966
14:45:47,01	0,382992	3,294004	-0,117979	0,457960	0,341993	2,222972	0,088881	1,003080	-0,251480	1,544200	-0,618386	-6,572513	-1,434291	-2,453036	-1,316584	9,082647	53,674287	6,115278	0,088881	1,003080	-0,251480	80,285946	-7,595532	-6,572513	0,088881	1,003080	-0,251480	80,285946	-7,595532	-6,572513
14:45:47,06	0,382949	3,294011	-0,117986	0,457987	0,341985	2,172976	0,032337	0,962630	-0,115094	1,540340	-0,762352	-6,418442	-1,431564	-2,440187	-1,277524	9,569661	53,455712	6,135178	0,032337	0,962630	-0,115094	77,106785	-3,300836	-6,418442	0,032337	0,962630	-0,115094	77,106785	-3,300836	-6,418442
14:45:47,11	0,382949	3,294011	-0,117986	0,457987	0,341985	2,172976	0,019846	0,966692	-0,076035	1,383307	-0,880858	-6,398542	-1,428537	-2,441351	-1,274391	9,604193	53,439392	6,132744	0,019846	0,966692	-0,076035	77,268656	-2,438756	-6,398542	0,019846	0,966692	-0,076035	77,268656	-2,438756	-6,398542
14:45:47,16	0,382949	3,294011	-0,117986	0,457987	0,341985	2,172976	0,019340	0,963489	-0,072901	1,553033	-0,869072	-6,400975	-1,427232	-2,438247	-1,272056	9,669612	53,424204	6,111470	0,019340	0,963489	-0,072901	77,186890	-2,387297	-6,400975	0,019340	0,963489	-0,072901	77,186890	-2,387297	-6,400975
14:45:47,21	0,382949	3,294011	-0,117986	0,457987	0,341985	2,172976	0,016000	0,963911	-0,070567	1,550617	-0,978532	-6,422250	-1,430091	-2,436457	-1,271273	9,700351	53,463273	6,116545	0,016000	0,963911	-0,070567	77,217644	-2,234525	-6,422250	0,016000	0,963911	-0,070567	77,217644	-2,234525	-6,422250
14:45:47,26	0,382949	3,294011	-0,117986	0,457987	0,341985	2,172976	0,015879	0,967282	-0,069783	1,424549	-0,977741	-6,417174	-1,430594	-2,437546	-1,268500	9,735058	53,469347	6,158054	0,015879	0,967282	-0,069783	77,356170	-2,224230	-6,417174	0,015879	0,967282	-0,069783	77,356170	-2,224230	-6,417174
14:45:47,31	0,382949	3,294011	-0,117986	0,457987	0,341985	2,172976	0,017074	0,967173	-0,067011	1,452819	-0,888555	-6,375666	-1,428828	-2,435240	-1,271635	9,751267	53,444932	6,125743	0,017074	0,967173	-0,067011	77,375901	-2,228891	-6,375666	0,017074	0,967173	-0,067011	77,375901	-2,228891	-6,375666
14:45:47,36	0,382949	3,294011	-0,117986	0,457987	0,341985	2,172976	0,014194	0,966797	-0,070145	1,459355	-1,012076	-6,407976	-1,431167	-2,436441	-1,268927	9,734455	53,488061	6,115378	0,014194	0,966797	-0,070145	77,352885	-2,126323	-6,407976	0,014194	0,966797	-0,070145	77,352885	-2,126323	-6,407976
14:45:47,41	0,382949	3,294011	-0,117986	0,457987	0,341985	2,172976	0,016404	0,968222	-0,067438	1,414189	-0,933286	-6,418342	-1,431231	-2,441252	-1,267364	9,695659	53,472189	6,123282	0,016404	0,968222	-0,067438	77,419598	-2,221010	-6,418342	0,016404	0,968222	-0,067438	77,419598	-2,221010	-6,418342
14:45:47,46	0,382949	3,294011	-0,117986	0,457987	0,341985	2,172976	0,020602	0,965871	-0,065874	1,503267	-0,740663	-6,410437	-1,430591	-2,436289	-1,267754	9,735297	53,465997	6,123761	0,020602	0,965871	-0,065874	77,324168	-2,357913	-6,410437	0,020602	0,965871	-0,065874	77,324168	-2,357913	-6,410437
14:45:47,51	0,382949	3,294011	-0,117986	0,457987	0,341985	2,172976	0,015984	0,967799	-0,066265	1,417474	-0,943377	-6,409958	-1,428168	-2,434979	-1,267367	9,769657	53,458563	6,104167	0,015984	0,967799	-0,066265	77,389714	-2,198113	-6,409958	0,015984	0,967799	-0,066265	77,389714	-2,198113	-6,409958
14:45:47,56	0,382949	3,294011	-0,117986	0,457987	0,341985	2,172976	0,013638	0,966355	-0,065877	1,503298	-1,031913	-6,429553	-1,431748	-2,438163	-1,270853	9,743580	53,474545	6,125357	0,013638	0,966355	-0,065877	77,362193	-2,102460	-6,429553	0,013638	0,966355	-0,065877	77,362193	-2,102460	-6,429553
14:45:47,61	0,382949	3,294011	-0,117986	0,457987	0,341985	2,172976	0,018185	0,967864	-0,069363	1,425655	-0,826016	-6,408362	-1,431107	-2,435221	-1,270452	9,750764	53,552868	6,152321	0,018185	0,967864	-0,069363	77,402972	-2,253544	-6,408362	0,018185	0,967864	-0,069363	77,402972	-2,253544	-6,408362
14:45:47,66	0,382949	3,294011	-0,117986	0,457987	0,341985	2,172976	0,015317	0,968779	-0,068963	1,449488	-1,008090	-6,381398	-1,430488	-2,438115	-1,267743	9,766517	53,495252	6,109582	0,017514	0,966797	-0,066253	77,404095	-2,226257	-6,424138	0,017514	0,966797	-0,066253	77,404095	-2,226257	-6,424138
14:45:47,71	0,382949	3,294011	-0,117986	0,457987	0,341985	2,172976	0,017514	0,966797	-0,066253	1,510546	-0,851387	-6,424138	-1,430617	-2,436609	-1,267421	9,752491	53,509699	6,123922	0,017514	0,966797	-0,066253	77,404095	-2,226257	-6,424138	0,017514	0,966797	-0,066253	77,404095	-2,226257	-6,424138
14:45:47,76	0,382949	3,294011	-0,117986	0,457987	0,341985	2,172976	0,016273	0,967661	-0,065932	1,471091	-0,935280	-6,409797	-1,432787	-2,431740	-1,262727	9,796016	53,499052	6,082671	0,016273	0,967661	-0,065932	77,432503	-2,212746	-6,409797	0,016273	0,967661	-0,065932	77,432503	-2,212746	-6,409797
14:45:47,81	0,382949	3,294011	-0,117986	0,457987	0,341985	2,172976	0,013142	0,971975	-0,061238	1,259297	-1,055087	-6,451048	-1,433337	-2,438597	-1,268121	9,809794	53,495470	6,099120	0,013142	0,971975	-0,061238	77,559370	-2,086752	-6,451048	0,013142	0,971975	-0,061238	77,559370	-2,086752	-6,451048
14:45:47,86	0,382949	3,294011	-0,117986	0,457987	0,341985	2,172976	0,019356	0,969023	-0,066632	1,416607	-0,718251	-6,434599	-1,434006	-2,436198	-1,267728	9,780934	53,501306	6,138365	0,019356	0,969023	-0,066632	77,484918	-2,237691	-6,434599	0,019356	0,969023	-0,066632	77,484918	-2,237691	-6,434599
14:45:47,91	0,382949	3,294011	-0,117986	0,457987	0,341985	2,172976	0,017612	0,970802	-0,066238	1,314740	-0,836821	-6,395354	-1,430466	-2,435903	-1,268125	9,776382	53,521084	6,125408	0,017612	0,970802	-0,066238	77,522678	-2,219402	-6,395354	0,017612	0,970802	-0,066238	77,522678	-2,219402	-6,395354
14:45:47,96	0,382949	3,294011	-0,117986	0,457987	0,341985	2,172976	0,015587	0,967884	-0,066635	1,481324	-0,955986	-6,408312	-1,433433	-2,438938	-1,267326	9,756865	53,531297	6,153557	0,015587	0,967884	-0,066635	77,460204	-2,179554	-6,408312	0,015587	0,967884	-0,066635	77,460204	-2,179554	-6,408312
14:45:48,01	0,382949	3,294011	-0,117986	0,457987	0,341985	2,172976	0,019699	0,968935	-0,065836	1,425753	-0,764154	-6,380162	-1,432844	-2,438778	-1,265387	9,757794	53,515715	6,147149	0,019699	0,968935	-0,065836	77,487145	-2,310539	-6,380162	0,019699	0,968935	-0,065836	77,487145	-2,310539	-6,380162
14:45:48,06	0,382949	3,294011	-0,117986	0,457987	0,341985	2,172976	0,019266	0,968506	-0,063897	1,435024	-0,778094	-6,386571	-1,429036	-2,434980	-1,265469	9,812178	53,478677	6,105491	0,019266	0,968506	-0,063897	77,462750	-2,290458	-6,386571	0,019266	0,968506	-0,063897	77,462750	-2,290458	-6,386571
14:45:48,11	0,382949	3,294011	-0,117986	0,457987	0,341985	2,172976	0,014073	0,967107	-0,063979	1,502913	-0,982513	-6,428228	-1,434565	-2,434021	-1,266591	9,796773	53,494063	6,103589	0,014073	0,967107	-0,063979	77,420780	-2,087227	-6,428228	0,014073	0,967107	-0,063979	77,420780	-2,087227	-6,428228
14:45:48,16	0,382949	3,294011	-0,117986	0,457987	0,341985	2,172976	0,016007	0,972375	-0,065101	1,234602	-0,902981	-6,430130	-1,434549	-2,439593	-1,267730	9,776619	53,543029	6,119770	0,016007	0,972375	-0,065101	77,566003	-2,159512	-6,430130	0,016007	0,972375	-0,065101	77,566003	-2,159512	-6,430130
14:45:48,21	0,382949	3,294011	-0,117986	0,457987	0,341985	2,172976	0,016099	0,968963	-0,066242	1,435534	-0,948041	-6,393508	-1,431657	-2,435806	-1,267732	9,765390	53,539374	6,140211	0,016099	0,968963	-0,066242	77,499155	-2,211778	-6,393508	0,016099	0,968963	-0,066242	77,499155	-2,211778	-6,393508
14:45:48,26	0,382949	3,294011	-0,117986	0,457987	0,341985	2,172976	0,016099	0,968963	-0,066242	1,435534	-0,948041	-6,393508	-1,431069	-2,433809	-1,268523	9,786131	53,491152	6,119952	0,016099	0,968963	-0,066242	77,499155	-2,211778	-6,393508	0,016099	0,968963	-0,066242	77,499155	-2,211778	-6,393508
14:45:48,31	0,382949	3,294011	-0,117986	0,457987	0,341985	2,172976	0,014075	0,969453	-0,067033	1,378693	-1,011190	-6,413767	-1,431543	-2,436418	-1,268887	9,813563	53,549055	6,121278	0,014075	0,969453	-0,067033	77,480735	-2,116082	-6,413767	0,014075	0,969453	-0,067033	77,480735	-2,116082	-6,413767
14:45:48,36	0,382949	3,294011	-0,117986	0,457987	0,341985	2,172976	0,016571	0,968559	-0,067398	1,489040	-0,886586	-6,412441	-1,433319	-2,433561	-1,268135	9,815441	53,543842	6,106215	0,016571	0,968559	-0,067398	77,520906	-2,187424	-6,412441	0,016571	0,968559	-0,067398	77,520906	-2,187424	-6,412441
14:45:48,41	0,382949	3,294011	-0,117986	0,457987	0,341985	2,172976	0,014985	0,971525	-0,066646	1,331199	-0,964808	-6,427504	-1,428692	-2,436820	-1,265403	9,766517	53,535989	6,124500	0,014985	0,971525	-0,066646	77,595946	-2,141170	-6,427504	0,014985	0,971525	-0,066646	77,595946	-2,141170	-6,427504
14:45:48,46	0,382949	3,294011	-0,117986	0,457987	0,341985	2,172976	0,015494	0,965889	-0,063913	1,593049	-0,976784	-6,409219	-1,429802	-2,431727	-1,266958	9,823906	53,508479	6,119695	0,015494	0,965889	-0,063913	77,415308	-2,193101	-6,409219	0,015494	0,965889	-0,063913	77,415308	-2,193101	-6,409219
14:45:48,52	0,382949	3,294011	-0,117986	0,457987	0,341985	2,172976	0,011639	0,969397	-0,065469	1,415501	-1,113836	-6,414025	-1,434684	-2,435756	-1,268696	9,793970	53,549957	6,139116	0,011639	0,969397	-0,065469	77,513142	-2,027465	-6,414025	0,011639	0,969397	-0,065469	77,513142	-2,027465	-6,414025
14:45:48,57	0,382949	3,294011	-0,117986	0,457987	0,341985	2,172976	0,015802	0,970889	-0,065833	1,342386	-0,928133	-6,403741	-1,431573	-2,437103	-1,269683	9,799158	53,542561	6,102215	0,015802	0,970889	-0,065833	77,557188	-2,168594	-6,403741	0,015802	0,970889	-0,065833	77,557188	-2,168594	-6,403741
14:45:48,62	0,382949	3,294011	-0,117986	0,457987	0,341985	2,172976	0,017180	0,968242	-0,068193	1,492681	-0,864159	-6,431505	-1,430468	-2,436670	-1,271616	9,789892	53,491832	6,121497	0,017180	0,968242	-0,068193	77,499687	-2,212784	-6,431505	0,017180	0,968242	-0,068193	77,499687	-2,212784	-6,431505
14:45:48,67	0,382949	3,294011	-0,117986	0,457987	0,341985	2,172976	0,016253	0,967502	-0,070127	1,482613	-0,895029	-6,412222	-1,435465	-2,512912	-1,452333	6,239979	53,528598	6,358698	0,016253	0,967502	-0,070127	77,431503	-2,170876	-6,412222	0,016253	0,967502	-0,070127	77,431503	-2,170876	-6,412222
14:45:48,72	0,382949	3,294011	-0,117986	0,457987	0,341985	2,172976	0,084778	0,933709	-0,250843	1,496746	-0,424406	-6,175021	-1,385151	-2,546189	-1,364591	4,303335	50,876663	6,583183	0,084778	0,933709	-0,250843	74,792865	-7,079494	-6,175021	0,084778	0,933709	-0,250843	74,792865	-7,079494	-6,175021
14:45:48,77	0,383031	3,293965	-0,117968	0,457986	0,341991	2,122982	0,088440	0,873497	-0,163101	1,362782	-0,585211	-5,950536	-1,379211	-2,529366	-1,319630	4,979896	50,469594	6,597496	0,088440	0,873497	-0,163101	69,932295	-7,527745	-5,950536	0,088440	0,873497	-0,163101	69,932295	-7,527745	-5,950536
14:45:48,82	0,383031	3,293965	-0,117968	0,457986	0,341991	2,122982	0,070901	0,876764	-0,118140	1,178624	-0,707794	-5,936224	-1,372616	-2,527750	-1,314573	5,027097	50,463218	6,570883	0,070901	0,876764	-0,118140	70,004631	-6,273503	-5,936224	0,070901	0,876764	-0,118140	70,004631	-6,273503	-5,936224
14:45:48,87	0,383031	3,293965	-0,117968	0,457986	0,341991	2,122982	0,066204	0,871861	-0,113083	1,451682	-0,907962	-5,962836	-1,376768	-2,529825	-1,323904	5,022926	50,471840	6,566164	0,066204	0,871861	-0,113083	69,892769	-6,104974	-5,962836	0,066204	0,871861	-0,113083	69,892769	-6,104974	-5,962836
14:45:48,92	0,383031	3,293965	-0,117968	0,457986	0,341991	2,122982	0,070077	0,874419	-0,122414	1,324063	-0,714486	-5,967555	-1,375586	-2,526312	-1,318076	5,010533	50,515206	6,589086	0,070077	0,874419	-0,122414	69,965929	-6,215532	-5,967555	0,070077	0,874419	-0,122414	69,965929	-6,215532	-5,967555
14:45:48,97	0,383031	3,293965	-0,117968	0,457986	0,341991	2,122982	0,066443	0,875151	-0,116586	1,317325	-0,935865	-5,944634	-1,374884	-2,527425	-1,317658	5,062201	50,506128	6,587966	0,066443	0,875151	-0,116586	70,016703	-6,151650	-5,944634	0,066443	0,875151	-0,116586	70,016703	-6,151650	-5,944634
14:45:49,02	0,383031	3,293965	-0,117968	0,457986	0,341991	2,122982	0,067057	0,873987	-0,116168	1,395818	-0,854671	-5,945754	-1,376068	-2,527349	-1,317287	5,051212	50,524371	6,573709	0,067057	0,873987	-0,116168	70,003833	-6,118626	-5,945754	0,067057	0,873987	-0,116168	70,003833	-6,118626	-5,945754
14:45:49,07	0,383031	3,293965	-0,117968	0,457986	0,341991	2,122982	0,067582	0,875050	-0,115798	1,350859	-0,845983	-5,960010	-1,377244	-2,532281	-1,316098	5,045947	50,500791	6,581039	0,067582	0,875050	-0,115798	70,042301	-6,151191	-5,960010	0,067582	0,875050	-0,115798	70,042301	-6,151191	-5,960010
14:45:49,12	0,383031	3,293965	-0,117968	0,457986	0,341991	2,122982	0,072442	0,873603	-0,114608	1,403072	-0,586049	-5,952680	-1,378876	-2,529131	-1,317725	4,984453	50,874940	6,546380	0,072442	0,873603	-0,114608	69,980890	-6,272742	-5,952680	0,072442	0,873603	-0,114608	69,980890	-6,272742	-5,952680
14:45:49,17	0,383031	3,293965	-0,117968	0,457986	0,341991	2,122982	0,085855	0,848244	-0,255558	1,293915	-0,327570	-5,772930	-1,361990	-2,556577	-1,457048	3,951852	49,483795	6,760789	0,085855	0,848244	-0,255558	67,881102	-7,067211	-5,772930	0,085855	0,848244	-0,255558	67,881102	-7,067211	-5,772930
14:45:49,22	0,383031	3,293965	-0,117968	0,457986	0,341991	2,122982	0,085855	0,848244	-0,255558	1,293915	-0,327570	-5,772930	-1,291706	-2,541171	-1,351974	4,607073	45,913302	6,972946	0,085855	0,848244	-0,255558	67,881102	-7,067211	-5,772930	0,085855	0,848244	-0,255558	67,881102	-7,067211	-5,772930
14:45:49,27	0,383022	3,293962	-0,117996	0,457988	0,341976	2,072932	0,037372	0,795080	-0,150485	1,293925	-0,496019	-5,560774	-1,281537	-2,534257	-1,322653	4,980957	45,735086	6,987097	0,037372	0,795080	-0,150485	63,707727	-3,429719	-5,560774	0,037372	0,795080	-0,150485	63,707727	-3,429719	-5,560774
14:45:49,32	0,383022	3,293962	-0,117996	0,457988	0,341976	2,072932	0,026300	0,789730	-0,121163	1,604724	-0,658864	-5,546622	-1,290406	-2,531775	-1,319578	4,941265	45,810363	6,996571	0,026300	0,789730	-0,121163	63,598557	-2,723410	-5,546622	0,026300	0,789730	-0,121163	63,598557	-2,723410	-5,546622
14:45:49,37	0,383022	3,293962	-0,117996	0,457988	0,341976	2,072932	0,028585	0,798652	-0,118088	1,186161	-0,612060	-5,537149	-1,286143	-2,532853	-1,319207	4,998903	45,795040	6,923162	0,028585	0,798652	-0,118088	63,880317	-2,855972	-5,537149	0,028585	0,798652	-0,118088	63,880317	-2,855972	-5,537149
14:45:49,42	0,383022	3,293962	-0,117996	0,457988	0,341976	2,072932	0,027387	0,794421	-0,117718	1,421684	-0,616753	-5,610558	-1,287337	-2,532815	-1,318790	4,993283	45,803649	6,966647	0,027387	0,794421	-0,117718	63,783764	-2,766661	-5,610558	0,027387	0,794421	-0,117718	63,783764	-2,766661	-5,610558
14:45:49,47	0,383022	3,293962	-0,117996	0,457988	0,341976	2,072932	0,027950	0,795475	-0,117301	1,371567	-0,596642	-5,567072	-1,286730	-2,531838	-1,319928	5,014639	45,791231	6,996043	0,027950	0,795475	-0,117301	63,816318	-2,790756	-5,567072	0,027950	0,795475	-0,117301	63,816318	-2,790756	-5,567072
14:45:49,52	0,383022	3,293962	-0,117996	0,457988	0,341976	2,072932	0,026801	0,795437	-0,118438	1,373465	-0,631702	-5,537677	-1,286671	-2,529104	-1,316066	5,027201	45,823566	6,970789	0,026801	0,795437	-0,118438	63,815235	-2,735595	-5,537677	0,026801	0,795437	-0,118438	63,815235	-2,735595	-5,537677
14:45:49,57	0,383022	3,293962	-0,117996	0,457988	0,341976	2,072932	0,024404	0,796753	-0,114576	1,339283	-0,761637	-5,562930	-1,288816	-2,527925	-1,316902	5,048825	45,796947	6,975680	0,024404	0,796753	-0,114576	63,884410	-2,677362	-5,562930	0,024404	0,796753	-0,114576	63,884410	-2,677362	-5,562930
14:45:49,62	0,383022	3,293962	-0,117996	0,457988	0,341976	2,072932	0,024455	0,799201	-0,115413	1,199770	-0,726940	-5,558039	-1,283663	-2,530872	-1,313340	5,047643	45,813730	6,949483	0,024455	0,799201	-0,115413	63,937029	-2,646682	-5,558039	0,024455	0,799201	-0,115413	63,937029	-2,646682	-5,558039
14:45:49,67	0,383022	3,293962	-0,117996	0,457988	0,341976	2,072932	0,024431	0,793264	-0,111850	1,522444	-0,737617	-5,584237	-1,287099	-2,532006	-1,317967	5,093153	45,839265	6,971267	0,024431	0,793264	-0,111850	63,793640	-2,655453	-5,584237	0,024431	0,793264	-0,111850	63,793640	-2,655453	-5,584237
14:45:49,72	0,383022	3,293962	-0,117996	0,457988	0,341976	2,072932	0,027131	0,795673	-0,116477	1,442048	-0,570561	-5,562453	-1,288409	-2,531822	-1,321492	5,037124	45,844471	6,973955	0,027131	0,795673	-0,116477	63,902345	-2,700363	-5,562453	0,027131	0,795673	-0,116477	63,902345	-2,700363	-5,562453
14:45:49,77	0,383022	3,293962	-0,117996	0,457988	0,341976	2,072932	0,027627	0,796900	-0,120002	1,354740	-0,595913	-5,559764	-1,289541	-2,530571	-1,315660	5,043007	45,869310	6,980822	0,027627	0,796900	-0,120002	63,911354	-2,764624	-5,559764	0,027627	0,796900	-0,120002	63,911354	-2,764624	-5,559764
14:45:49,82	0,383022	3,293962	-0,117996	0,457988	0,341976	2,072932	0,027110	0,798505	-0,114171	1,295710	-0,630129	-5,552897	-1,286021	-2,528428	-1,319532	5,058177	45,850012	6,997866	0,027110	0,798505	-0,114171	63,978349	-2,758244	-5,552897	0,027110	0,798505	-0,114171	63,978349	-2,758244	-5,552897
14:45:49,87	0,383022	3,293962	-0,117996	0,457988	0,341976	2,072932	0,023493	0,796528	-0,118042	1,389364	-0,795397	-5,535854	-1,291333	-2,531352	-1,316434	5,022227	45,899995	6,996600	0,023493	0,796528	-0,118042	63,916843	-2,639622	-5,535854	0,023493	0,796528	-0,118042	63,916843	-2,639622	-5,535854
14:45:49,92	0,383022	3,293962	-0,117996	0,457988	0,341976	2,072932	0,028682	0,799666	-0,114945	1,251520	-0,581720	-5,537120	-1,286598	-2,527666	-1,316073	5,056382	45,842900	6,951959	0,028682	0,799666	-0,114945	64,025301	-2,833243	-5,537120	0,028682	0,799666	-0,114945	64,025301	-2,833243	-5,537120
14:45:49,97	0,383022	3,293962	-0,117996	0,457988	0,341976	2,072932	0,023121	0,797409	-0,114583	1,336538	-0,812730	-5,581761	-1,286037	-2,531229	-1,315684	5,028741	45,853447	6,947067	0,023121	0,797409	-0,114583	63,933112	-2,627767	-5,581761	0,023121	0,797409	-0,114583	63,933112	-2,627767	-5,581761
14:45:50,02	0,383022	3,293962	-0,117996	0,457988	0,341976	2,072932	0,025927	0,795141	-0,114195	1,449770	-0,696038	-5,586652	-1,287072	-2,528158	-1,315270	5,082023	45,920199	6,968063	0,023785	0,797573	-0,113781	64,017226	-2,661805	-5,565656	0,023785	0,797573	-0,113781	64,017226	-2,661805	-5,565656
14:45:50,07	0,383022	3,293962	-0,117996	0,457988	0,341976	2,072932	0,023785	0,797573	-0,113781	1,407764	-0,794652	-5,565656	-1,287121	-2,529324	-1,314884	5,077140	45,855403	6,960776	0,024820	0,797032	-0,113395	63,944347	-2,661047	-5,572943	0,024820	0,797032	-0,113395	63,944347	-2,661047	-5,572943
14:45:50,12	0,383022	3,293962	-0,117996	0,457988	0,341976	2,072932	0,024820	0,797032	-0,113395	1,377311	-0,712692	-5,572943	-1,288182	-2,530375	-1,315585	5,074956	45,886793	6,973197	0,024820	0,797032	-0,113395	63,944347	-2,661047	-5,572943	0,024820	0,797032	-0,113395	63,944347	-2,661047	-5,572943
14:45:50,17	0,383022	3,293962	-0,117996	0,457988	0,341976	2,072932	0,026260	0,797426	-0,114096	1,382924	-0,655383	-5,560522	-1,288983	-2,530677	-1,316065	5,019694	45,892604	6,972445	0,026260	0,797426	-0,114096	63,980877	-2,716801	-5,560522	0,026260	0,797426	-0,114096	63,980877	-2,716801	-5,560522
14:45:50,22	0,383022	3,293962	-0,117996	0,457988	0,341976	2,072932	0,026922	0,797969	-0,114575	1,332092	-0,671724	-5,561275	-1,287142	-2,531655	-1,316455	5,049262	45,891150	6,943434	0,026922	0,797969	-0,114575	63,972667	-2,785108	-5,561275	0,026922	0,797969	-0,114575	63,972667	-2,785108	-5,561275
14:45:50,27	0,383022	3,293962	-0,117996	0,457988	0,341976	2,072932	0,026849	0,795886	-0,114965	1,453957	-0,649199	-5,590286	-1,291868	-2,533205	-1,316056	5,042360	45,886469	6,961446	0,026849	0,795886	-0,114965	63,930979	-2,756834	-5,590286	0,026849	0,795886	-0,114965	63,930979	-2,756834	-5,590286
14:45:50,32	0,383022	3,293962	-0,117996	0,457988	0,341976	2,072932	0,030554	0,799203	-0,114566	1,273952	-0,460179	-5,572274	-1,289441	-2,527394	-1,316842	5,074103	45,937157	6,959658	0,030554	0,799203	-0,114566	64,011383	-2,858651	-5,572274	0,030554	0,799203	-0,114566	64,011383	-2,858651	-5,572274
14:45:50,37	0,383022	3,293962	-0,117996	0,457988	0,341976	2,072932	0,024308	0,800007	-0,115352	1,291921	-0,782819	-5,574061	-1,290643	-2,528534	-1,315278	5,074975	45,887424	6,966417	0,025897	0,800478	-0,113788	64,062310	-2,707473	-5,567302	0,025897	0,800478	-0,113788	64,062310	-2,707473	-5,567302
14:45:50,42	0,383022	3,293962	-0,117996	0,457988	0,341976	2,072932	0,025897	0,800478	-0,113788	1,224777	-0,674573	-5,567302	-1,292370	-2,528598	-1,315662	5,080116	45,931025	6,972532	0,025897	0,800478	-0,113788	64,062310	-2,707473	-5,567302	0,025897	0,800478	-0,113788	64,062310	-2,707473	-5,567302
14:45:50,47	0,383022	3,293962	-0,117996	0,457988	0,341976	2,072932	0,024568	0,797841	-0,113780	1,366857	-0,747589	-5,561767	-1,287696	-2,528702	-1,315270	5,074042	45,893693	6,971952	0,024568	0,797841	-0,113780	63,997396	-2,676215	-5,561767	0,024568	0,797841	-0,113780	63,997396	-2,676215	-5,561767
14:45:50,52	0,383022	3,293962	-0,117996	0,457988	0,341976	2,072932	0,024568	0,797841	-0,113780	1,366857	-0,747589	-5,561767	-1,290031	-2,527375	-1,316478	5,080217	45,904072	6,924299	0,024568	0,797841	-0,113780	63,997396	-2,676215	-5,561767	0,024568	0,797841	-0,113780	63,997396	-2,676215	-5,561767
14:45:50,57	0,383022	3,293962	-0,117996	0,457988	0,341976	2,072932	0,024586	0,800528	-0,114988	1,239241	-0,746503	-5,609421	-1,290598	-2,525847	-1,312982	5,087366	45,906724	6,927156	0,024586	0,800528	-0,114988	64,080661	-2,676530	-5,609421	0,024586	0,800528	-0,114988	64,080661	-2,676530	-5,609421
14:45:50,63	0,383022	3,293962	-0,117996	0,457988	0,341976	2,072932	0,026157	0,798235	-0,115332	1,370774	-0,665785	-5,570313	-1,287119	-2,530353	-1,317598	5,072126	45,881347	6,968003	0,026157	0,798235	-0,115332	64,032186	-2,719115	-5,570313	0,026157	0,798235	-0,115332	64,032186	-2,719115	-5,570313
14:45:50,68	0,383022	3,293962	-0,117996	0,457988	0,341976	2,072932	0,026157	0,798235	-0,115332	1,370774	-0,665785	-5,570313	-1,289905	-2,528536	-1,314108	5,120100	45,943133	6,942928	0,026157	0,798235	-0,115332	64,032186	-2,719115	-5,570313	0,026157	0,798235	-0,115332	64,032186	-2,719115	-5,570313
14:45:50,73	0,383022	3,293962	-0,117996	0,457988	0,341976	2,072932	0,025529	0,799838	-0,112619	1,328878	-0,682496	-5,590791	-1,288042	-2,527675	-1,315237	5,180708	45,915667	6,957097	0,025529	0,799838	-0,112619	64,116151	-2,686491	-5,590791	0,025529	0,799838	-0,112619	64,116151	-2,686491	-5,590791
14:45:50,78	0,383022	3,293962	-0,117996	0,457988	0,341976	2,072932	0,023852	0,798655	-0,113747	1,396912	-0,703483	-5,576622	-1,310218	-2,622410	-1,477707	0,652975	46,794312	7,175739	0,023852	0,798655	-0,113747	64,091319	-2,575827	-5,576622	0,023852	0,798655	-0,113747	64,091319	-2,575827	-5,576622
14:45:50,83	0,383022	3,293962	-0,117996	0,457988	0,341976	2,072932	0,116982	0,770492	-0,276218	1,358431	-0,221132	-5,357980	-1,242971	-2,614237	-1,337504	0,729968	43,715976	7,386630	0,116982	0,770492	-0,276218	61,842072	-9,404247	-5,357980	0,116982	0,770492	-0,276218	61,842072	-9,404247	-5,357980
14:45:50,88	0,382985	3,293979	-0,118003	0,457999	0,341979	2,022941	0,076282	0,716341	-0,136014	1,546850	-0,731715	-5,147090	-1,246022	-2,603448	-1,305394	1,310016	43,406959	7,410446	0,076282	0,716341	-0,136014	57,779657	-6,719836	-5,147090	0,076282	0,716341	-0,136014	57,779657	-6,719836	-5,147090
14:45:50,93	0,382985	3,293979	-0,118003	0,457999	0,341979	2,022941	0,068463	0,724378	-0,103904	1,151353	-0,481456	-5,123273	-1,243586	-2,599082	-1,306928	1,381083	43,353920	7,414864	0,068463	0,724378	-0,103904	58,015036	-5,855789	-5,123273	0,068463	0,724378	-0,103904	58,015036	-5,855789	-5,123273
14:45:50,98	0,382985	3,293979	-0,118003	0,457999	0,341979	2,022941	0,063464	0,724451	-0,105438	1,137170	-0,653321	-5,118855	-1,242908	-2,600554	-1,303444	1,391373	43,400042	7,380098	0,063464	0,724451	-0,105438	58,006564	-5,635260	-5,118855	0,063464	0,724451	-0,105438	58,006564	-5,635260	-5,118855
14:45:51,03	0,382985	3,293979	-0,118003	0,457999	0,341979	2,022941	0,064400	0,723128	-0,101954	1,251038	-0,618810	-5,153621	-1,242306	-2,598059	-1,308110	1,413846	43,397120	7,378242	0,064400	0,723128	-0,101954	58,016600	-5,674207	-5,153621	0,064400	0,723128	-0,101954	58,016600	-5,674207	-5,153621
14:45:51,08	0,382985	3,293979	-0,118003	0,457999	0,341979	2,022941	0,061938	0,723854	-0,106620	1,221995	-0,725895	-5,155478	-1,243387	-2,599519	-1,302663	1,435776	43,418819	7,365303	0,061938	0,723854	-0,106620	58,044544	-5,588050	-5,155478	0,061938	0,723854	-0,106620	58,044544	-5,588050	-5,155478
14:45:51,13	0,382985	3,293979	-0,118003	0,457999	0,341979	2,022941	0,063743	0,724060	-0,101173	1,241022	-0,623925	-5,168416	-1,240984	-2,596822	-1,301477	1,464997	43,417880	7,384447	0,063743	0,724060	-0,101173	58,079768	-5,627723	-5,168416	0,063743	0,724060	-0,101173	58,079768	-5,627723	-5,168416
14:45:51,18	0,382985	3,293979	-0,118003	0,457999	0,341979	2,022941	0,060206	0,723328	-0,099987	1,292921	-0,782050	-5,149272	-1,243327	-2,599520	-1,304954	1,475290	43,409059	7,395060	0,060206	0,723328	-0,099987	58,074149	-5,508228	-5,149272	0,060206	0,723328	-0,099987	58,074149	-5,508228	-5,149272
14:45:51,23	0,382985	3,293979	-0,118003	0,457999	0,341979	2,022941	0,058662	0,720644	-0,103811	1,365590	-0,672487	-5,152652	-1,237888	-2,596827	-1,305301	1,595982	43,265051	7,381067	0,058662	0,720644	-0,103811	57,936180	-5,277462	-5,152652	0,058662	0,720644	-0,103811	57,936180	-5,277462	-5,152652
14:45:51,28	0,382985	3,293979	-0,118003	0,457999	0,341979	2,022941	0,058662	0,720644	-0,103811	1,365590	-0,672487	-5,152652	-1,201014	-2,619596	-1,416643	0,516664	41,052257	7,600365	0,058662	0,720644	-0,103811	57,936180	-5,277462	-5,152652	0,058662	0,720644	-0,103811	57,936180	-5,277462	-5,152652
14:45:51,33	0,382985	3,293979	-0,118003	0,457999	0,341979	2,022941	0,059944	0,677326	-0,215153	1,162158	-0,434131	-4,933354	-1,163031	-2,627906	-1,340816	0,043781	39,231384	7,796799	0,059944	0,677326	-0,215153	54,332246	-5,139760	-4,933354	0,059944	0,677326	-0,215153	54,332246	-5,139760	-4,933354
14:45:51,38	0,383066	3,293952	-0,117967	0,457963	0,341985	1,972952	0,048149	0,640277	-0,139326	1,275339	-0,546594	-4,736921	-1,157327	-2,625710	-1,305754	0,238091	39,033196	7,782965	0,043395	0,636435	-0,104264	51,360801	-3,932922	-4,750754	0,043395	0,636435	-0,104264	51,360801	-3,932922	-4,750754
14:45:51,43	0,383066	3,293952	-0,117967	0,457963	0,341985	1,972952	0,043395	0,636435	-0,104264	1,400626	-0,526420	-4,750754	-1,157900	-2,619944	-1,301888	0,241713	39,068054	7,787293	0,043395	0,636435	-0,104264	51,360801	-3,932922	-4,750754	0,043395	0,636435	-0,104264	51,360801	-3,932922	-4,750754
14:45:51,48	0,383066	3,293952	-0,117967	0,457963	0,341985	1,972952	0,038688	0,639814	-0,100398	1,256922	-0,785452	-4,746426	-1,157758	-2,622084	-1,301849	0,305712	39,058416	7,786011	0,038688	0,639814	-0,100398	51,482341	-3,822491	-4,746426	0,038688	0,639814	-0,100398	51,482341	-3,822491	-4,746426
14:45:51,53	0,383066	3,293952	-0,117967	0,457963	0,341985	1,972952	0,040470	0,638621	-0,100360	1,342618	-0,632545	-4,747708	-1,160675	-2,620461	-1,299911	0,313195	39,078076	7,789966	0,040470	0,638621	-0,100360	51,474377	-3,809470	-4,747708	0,040470	0,638621	-0,100360	51,474377	-3,809470	-4,747708
14:45:51,58	0,383066	3,293952	-0,117967	0,457963	0,341985	1,972952	0,040523	0,641959	-0,098421	1,189832	-0,633138	-4,743753	-1,158208	-2,621534	-1,301856	0,353452	39,099870	7,752940	0,040523	0,641959	-0,098421	51,583589	-3,814224	-4,743753	0,040523	0,641959	-0,098421	51,583589	-3,814224	-4,743753
14:45:51,63	0,383066	3,293952	-0,117967	0,457963	0,341985	1,972952	0,040219	0,639286	-0,100366	1,367805	-0,625005	-4,780780	-1,158765	-2,616355	-1,303397	0,382466	39,118432	7,783917	0,040219	0,639286	-0,100366	51,551771	-3,782188	-4,780780	0,040219	0,639286	-0,100366	51,551771	-3,782188	-4,780780
14:45:51,68	0,383066	3,293952	-0,117967	0,457963	0,341985	1,972952	0,036013	0,642357	-0,101908	1,238681	-0,827871	-4,749802	-1,159372	-2,622048	-1,302213	0,356542	39,121452	7,792300	0,036013	0,642357	-0,101908	51,663741	-3,654884	-4,749802	0,036013	0,642357	-0,101908	51,663741	-3,654884	-4,749802
14:45:51,73	0,383066	3,293952	-0,117967	0,457963	0,341985	1,972952	0,041246	0,640037	-0,100723	1,348978	-0,579702	-4,741419	-1,159340	-2,617558	-1,299885	0,382858	39,111526	7,795812	0,041246	0,640037	-0,100723	51,591913	-3,817526	-4,741419	0,041246	0,640037	-0,100723	51,591913	-3,817526	-4,741419
14:45:51,78	0,383066	3,293952	-0,117967	0,457963	0,341985	1,972952	0,037342	0,642254	-0,098396	1,238264	-0,754951	-4,737907	-1,159927	-2,618017	-1,304185	0,368976	39,165934	7,771074	0,037342	0,642254	-0,098396	51,655222	-3,686320	-4,737907	0,037342	0,642254	-0,098396	51,655222	-3,686320	-4,737907
14:45:51,83	0,383066	3,293952	-0,117967	0,457963	0,341985	1,972952	0,038033	0,642533	-0,102696	1,263958	-0,758270	-4,762645	-1,160552	-2,618325	-1,302598	0,403635	39,146393	7,791583	0,038033	0,642533	-0,102696	51,702780	-3,743844	-4,762645	0,038033	0,642533	-0,102696	51,702780	-3,743844	-4,762645
14:45:51,88	0,383066	3,293952	-0,117967	0,457963	0,341985	1,972952	0,038612	0,642920	-0,101109	1,244222	-0,688379	-4,742136	-1,160334	-2,619893	-1,301017	0,445573	39,165525	7,792222	0,038612	0,642920	-0,101109	51,713451	-3,719400	-4,742136	0,038612	0,642920	-0,101109	51,713451	-3,719400	-4,742136
14:45:51,93	0,383066	3,293952	-0,117967	0,457963	0,341985	1,972952	0,039861	0,641947	-0,099527	1,332339	-0,596647	-4,741497	-1,162780	-2,617997	-1,302244	0,409090	39,156439	7,749305	0,039861	0,641947	-0,099527	51,725214	-3,725762	-4,741497	0,039861	0,641947	-0,099527	51,725214	-3,725762	-4,741497
14:45:51,98	0,383066	3,293952	-0,117967	0,457963	0,341985	1,972952	0,039442	0,645014	-0,100754	1,146789	-0,645488	-4,784414	-1,162723	-2,620211	-1,299082	0,433115	39,143733	7,790015	0,039442	0,645014	-0,100754	51,780356	-3,741710	-4,784414	0,039442	0,645014	-0,100754	51,780356	-3,741710	-4,784414
14:45:52,03	0,383066	3,293952	-0,117967	0,457963	0,341985	1,972952	0,041331	0,643858	-0,097593	1,207911	-0,520109	-4,743704	-1,161578	-2,617096	-1,301851	0,412994	39,183555	7,755082	0,041331	0,643858	-0,097593	51,750730	-3,764605	-4,743704	0,041331	0,643858	-0,097593	51,750730	-3,764605	-4,743704
14:45:52,08	0,383066	3,293952	-0,117967	0,457963	0,341985	1,972952	0,038061	0,644423	-0,100362	1,202923	-0,727497	-4,778638	-1,159821	-2,620093	-1,302228	0,404974	39,172548	7,754900	0,038061	0,644423	-0,100362	51,790146	-3,715280	-4,778638	0,038061	0,644423	-0,100362	51,790146	-3,715280	-4,778638
14:45:52,13	0,383066	3,293952	-0,117967	0,457963	0,341985	1,972952	0,039778	0,641403	-0,100738	1,346435	-0,639673	-4,778819	-1,160944	-2,618679	-1,301429	0,428308	39,194019	7,779103	0,039778	0,641403	-0,100738	51,696567	-3,762213	-4,778819	0,039778	0,641403	-0,100738	51,696567	-3,762213	-4,778819
14:45:52,18	0,383066	3,293952	-0,117967	0,457963	0,341985	1,972952	0,039114	0,643083	-0,099940	1,289350	-0,664682	-4,754616	-1,161003	-2,617612	-1,300680	0,410803	39,161521	7,758554	0,038220	0,643668	-0,099191	51,749950	-3,710378	-4,775166	0,038220	0,643668	-0,099191	51,749950	-3,710378	-4,775166
14:45:52,23	0,383066	3,293952	-0,117967	0,457963	0,341985	1,972952	0,038220	0,643668	-0,099191	1,222029	-0,710102	-4,775166	-1,158533	-2,618923	-1,301408	0,467035	39,154259	7,777799	0,038220	0,643668	-0,099191	51,749950	-3,710378	-4,775166	0,038220	0,643668	-0,099191	51,749950	-3,710378	-4,775166
14:45:52,28	0,383066	3,293952	-0,117967	0,457963	0,341985	1,972952	0,038120	0,640873	-0,099918	1,389198	-0,662976	-4,755920	-1,160989	-2,618310	-1,301454	0,418972	39,155042	7,753787	0,038120	0,640873	-0,099918	51,697708	-3,655397	-4,755920	0,038120	0,640873	-0,099918	51,697708	-3,655397	-4,755920
14:45:52,33	0,383066	3,293952	-0,117967	0,457963	0,341985	1,972952	0,038817	0,643306	-0,099965	1,239303	-0,668743	-4,779932	-1,159205	-2,619735	-1,299088	0,412215	39,186245	7,792274	0,038817	0,643306	-0,099965	51,738843	-3,715885	-4,779932	0,038817	0,643306	-0,099965	51,738843	-3,715885	-4,779932
14:45:52,38	0,383066	3,293952	-0,117967	0,457963	0,341985	1,972952	0,039159	0,641049	-0,097598	1,380346	-0,672400	-4,741445	-1,157984	-2,616969	-1,302222	0,441760	39,183891	7,755662	0,039159	0,641049	-0,097598	51,702658	-3,746407	-4,741445	0,039159	0,641049	-0,097598	51,702658	-3,746407	-4,741445
14:45:52,43	0,383066	3,293952	-0,117967	0,457963	0,341985	1,972952	0,036154	0,641374	-0,100732	1,376147	-0,801912	-4,778057	-1,162090	-2,617434	-1,301044	0,445415	39,192740	7,773793	0,036154	0,641374	-0,100732	51,724021	-3,640003	-4,778057	0,036154	0,641374	-0,100732	51,724021	-3,640003	-4,778057
14:45:52,48	0,383066	3,293952	-0,117967	0,457963	0,341985	1,972952	0,038609	0,644698	-0,099554	1,212782	-0,675496	-4,759926	-1,161570	-2,615085	-1,301170	0,462944	39,252986	7,737297	0,038609	0,644698	-0,099554	51,821602	-3,706327	-4,759926	0,038609	0,644698	-0,099554	51,821602	-3,706327	-4,759926
14:45:52,53	0,383066	3,293952	-0,117967	0,457963	0,341985	1,972952	0,036316	0,645422	-0,099681	1,236106	-0,809716	-4,796422	-1,160924	-2,616286	-1,299508	0,445215	39,171184	7,753162	0,036316	0,645422	-0,099681	51,901711	-3,660485	-4,796422	0,036316	0,645422	-0,099681	51,901711	-3,660485	-4,796422
14:45:52,58	0,383066	3,293952	-0,117967	0,457963	0,341985	1,972952	0,037032	0,644262	-0,098018	1,216720	-0,746905	-4,780558	-1,161445	-2,617774	-1,300262	0,466569	39,196599	7,763594	0,037032	0,644262	-0,098018	51,791263	-3,653927	-4,780558	0,037032	0,644262	-0,098018	51,791263	-3,653927	-4,780558
14:45:52,63	0,383066	3,293952	-0,117967	0,457963	0,341985	1,972952	0,038581	0,643970	-0,098772	1,264591	-0,660566	-4,770125	-1,161478	-2,618846	-1,299502	0,433185	39,232355	7,754765	0,038581	0,643970	-0,098772	51,816212	-3,689193	-4,770125	0,038581	0,643970	-0,098772	51,816212	-3,689193	-4,770125
14:45:52,68	0,383066	3,293952	-0,117967	0,457963	0,341985	1,972952	0,039527	0,643462	-0,098013	1,305267	-0,658192	-4,778954	-1,159703	-2,618413	-1,302183	0,451894	39,221147	7,794978	0,039527	0,643462	-0,098013	51,817030	-3,761036	-4,778954	0,039527	0,643462	-0,098013	51,817030	-3,761036	-4,778954
14:45:52,73	0,383066	3,293952	-0,117967	0,457963	0,341985	1,972952	0,038264	0,642141	-0,100694	1,373590	-0,702025	-4,738741	-1,160243	-2,615779	-1,299884	0,481370	39,194427	7,749111	0,038264	0,642141	-0,100694	51,781680	-3,705779	-4,738741	0,038264	0,642141	-0,100694	51,781680	-3,705779	-4,738741
14:45:52,78	0,383066	3,293952	-0,117967	0,457963	0,341985	1,972952	0,036253	0,643926	-0,098395	1,272402	-0,767729	-4,784608	-1,161372	-2,619857	-1,299087	0,491193	39,196712	7,747798	0,036253	0,643926	-0,098395	51,820563	-3,613591	-4,784608	0,036253	0,643926	-0,098395	51,820563	-3,613591	-4,784608
14:45:52,83	0,383066	3,293952	-0,117967	0,457963	0,341985	1,972952	0,040349	0,642864	-0,097598	1,334473	-0,547399	-4,785921	-1,163754	-2,618920	-1,301017	0,478125	39,229941	7,783815	0,040349	0,642864	-0,097598	51,799333	-3,714757	-4,785921	0,040349	0,642864	-0,097598	51,799333	-3,714757	-4,785921
14:45:52,88	0,383066	3,293952	-0,117967	0,457963	0,341985	1,972952	0,040729	0,645395	-0,099528	1,225104	-0,555563	-4,749905	-1,160210	-2,617776	-1,299848	0,494846	39,194581	7,777736	0,040729	0,645395	-0,099528	51,888647	-3,752762	-4,749905	0,040729	0,645395	-0,099528	51,888647	-3,752762	-4,749905
14:45:52,94	0,383066	3,293952	-0,117967	0,457963	0,341985	1,972952	0,037966	0,642899	-0,098358	1,332666	-0,667081	-4,755984	-1,161457	-2,617436	-1,302199	0,456418	39,228991	7,780499	0,037966	0,642899	-0,098358	51,800225	-3,647381	-4,755984	0,037966	0,642899	-0,098358	51,800225	-3,647381	-4,755984
14:45:52,99	0,383066	3,293952	-0,117967	0,457963	0,341985	1,972952	0,038295	0,644149	-0,100710	1,278266	-0,700454	-4,753221	-1,160275	-2,616144	-1,300663	0,456759	39,226887	7,760509	0,038295	0,644149	-0,100710	51,843929	-3,706587	-4,753221	0,038295	0,644149	-0,100710	51,843929	-3,706587	-4,753221
14:45:53,04	0,383066	3,293952	-0,117967	0,457963	0,341985	1,972952	0,036585	0,643772	-0,099174	1,296221	-0,788030	-4,773211	-1,162731	-2,615229	-1,303768	0,444159	39,162770	7,784410	0,036585	0,643772	-0,099174	51,832285	-3,659922	-4,773211	0,036585	0,643772	-0,099174	51,832285	-3,659922	-4,773211
14:45:53,09	0,383066	3,293952	-0,117967	0,457963	0,341985	1,972952	0,037020	0,646356	-0,102278	1,100015	-0,744228	-4,749309	-1,186681	-2,695396	-1,412775	-3,426181	40,317005	7,969601	0,037020	0,646356	-0,102278	51,838940	-3,650321	-4,749309	0,037020	0,646356	-0,102278	51,838940	-3,650321	-4,749309
14:45:53,14	0,383066	3,293952	-0,117967	0,457963	0,341985	1,972952	0,118422	0,627013	-0,211285	1,170249	-0,440258	-4,564118	-1,112235	-2,663328	-1,316327	-1,861854	36,718083	8,131492	0,118422	0,627013	-0,211285	50,390791	-9,736400	-4,564118	0,118422	0,627013	-0,211285	50,390791	-9,736400	-4,564118
14:45:53,19	0,382910	3,294031	-0,117998	0,457985	0,341984	1,922964	0,035398	0,571967	-0,087370	1,210318	-0,653972	-4,376569	-1,097498	-2,651019	-1,288860	-1,283594	35,821033	8,157151	0,035398	0,571967	-0,087370	46,109738	-3,432752	-4,376569	0,035398	0,571967	-0,087370	46,109738	-3,432752	-4,376569
14:45:53,24	0,382910	3,294031	-0,117998	0,457985	0,341984	1,922964	0,035398	0,571967	-0,087370	1,210318	-0,653972	-4,376569	-1,100833	-2,650741	-1,285741	-1,225781	35,901766	8,142174	0,035398	0,571967	-0,087370	46,109738	-3,432752	-4,376569	0,035398	0,571967	-0,087370	46,109738	-3,432752	-4,376569
14:45:53,29	0,382910	3,294031	-0,117998	0,457985	0,341984	1,922964	0,036825	0,574994	-0,084252	1,151739	-0,570072	-4,391545	-1,099621	-2,647808	-1,289609	-1,195785	35,912452	8,164587	0,036825	0,574994	-0,084252	46,288776	-3,460864	-4,391545	0,036825	0,574994	-0,084252	46,288776	-3,460864	-4,391545
14:45:53,34	0,382910	3,294031	-0,117998	0,457985	0,341984	1,922964	0,033680	0,575411	-0,088119	1,154325	-0,713017	-4,369133	-1,097169	-2,647859	-1,284552	-1,167512	35,924687	8,147492	0,033680	0,575411	-0,088119	46,324070	-3,356867	-4,369133	0,033680	0,575411	-0,088119	46,324070	-3,356867	-4,369133
14:45:53,39	0,382910	3,294031	-0,117998	0,457985	0,341984	1,922964	0,032498	0,573262	-0,083062	1,290782	-0,756109	-4,386228	-1,102420	-2,648626	-1,285303	-1,131040	35,893365	8,164930	0,032498	0,573262	-0,083062	46,291865	-3,307178	-4,386228	0,032498	0,573262	-0,083062	46,291865	-3,307178	-4,386228
14:45:53,44	0,382910	3,294031	-0,117998	0,457985	0,341984	1,922964	0,035788	0,577426	-0,083813	1,065393	-0,537773	-4,368789	-1,099404	-2,648717	-1,284118	-1,108999	35,919110	8,170160	0,035788	0,577426	-0,083813	46,393306	-3,347121	-4,368789	0,035788	0,577426	-0,083813	46,393306	-3,347121	-4,368789
14:45:53,49	0,382910	3,294031	-0,117998	0,457985	0,341984	1,922964	0,034358	0,574768	-0,082629	1,236886	-0,605900	-4,363559	-1,098261	-2,647553	-1,282952	-1,114887	35,894350	8,178778	0,034358	0,574768	-0,082629	46,356207	-3,303019	-4,363559	0,034358	0,574768	-0,082629	46,356207	-3,303019	-4,363559
14:45:53,54	0,382910	3,294031	-0,117998	0,457985	0,341984	1,922964	0,032778	0,574361	-0,081462	1,233695	-0,680768	-4,354941	-1,098233	-2,649727	-1,289159	-1,108341	35,929976	8,178466	0,032778	0,574361	-0,081462	46,321018	-3,253874	-4,354941	0,032778	0,574361	-0,081462	46,321018	-3,253874	-4,354941
14:45:53,59	0,382910	3,294031	-0,117998	0,457985	0,341984	1,922964	0,034648	0,573250	-0,087669	1,325608	-0,595701	-4,355253	-1,101712	-2,695744	-1,413518	-3,445986	36,000414	8,355359	0,034648	0,573250	-0,087669	46,325695	-3,315558	-4,355253	0,034648	0,573250	-0,087669	46,325695	-3,315558	-4,355253
14:45:53,64	0,382910	3,294031	-0,117998	0,457985	0,341984	1,922964	0,076239	0,553254	-0,212028	1,257554	-0,492617	-4,178361	-1,073954	-2,723737	-1,338950	-5,036667	34,571507	8,504083	0,076239	0,553254	-0,212028	44,687992	-6,477413	-4,178361	0,076239	0,553254	-0,212028	44,687992	-6,477413	-4,178361
14:45:53,69	0,382956	3,293976	-0,117976	0,457961	0,341997	1,872963	0,086603	0,515219	-0,137460	1,202586	-0,616844	-4,029636	-1,067058	-2,707863	-1,312206	-4,172682	34,193621	8,465527	0,086603	0,515219	-0,137460	41,647243	-7,415156	-4,029636	0,086603	0,515219	-0,137460	41,647243	-7,415156	-4,029636
14:45:53,74	0,382956	3,293976	-0,117976	0,457961	0,341997	1,872963	0,069408	0,517183	-0,110716	1,205163	-0,573813	-4,068192	-1,066428	-2,703837	-1,312587	-4,154688	34,236174	8,487024	0,069408	0,517183	-0,110716	41,804038	-6,022311	-4,068192	0,069408	0,517183	-0,110716	41,804038	-6,022311	-4,068192
14:45:53,79	0,382956	3,293976	-0,117976	0,457961	0,341997	1,872963	0,065606	0,518651	-0,111098	1,174686	-0,777192	-4,046695	-1,066895	-2,704891	-1,308244	-4,108523	34,255279	8,542424	0,065606	0,518651	-0,111098	41,888783	-5,927260	-4,046695	0,065606	0,518651	-0,111098	41,888783	-5,927260	-4,046695
14:45:53,84	0,382956	3,293976	-0,117976	0,457961	0,341997	1,872963	0,066752	0,518528	-0,106755	1,220707	-0,687168	-3,991296	-1,069773	-2,703320	-1,306344	-4,089749	34,274840	8,488140	0,066752	0,518528	-0,106755	41,925153	-5,927204	-3,991296	0,066752	0,518528	-0,106755	41,925153	-5,927204	-3,991296
14:45:53,89	0,382956	3,293976	-0,117976	0,457961	0,341997	1,872963	0,071377	0,522506	-0,104406	1,071842	-0,438323	-3,992917	-1,072652	-2,706907	-1,305896	-4,072297	34,301314	8,540803	0,071377	0,522506	-0,104406	42,088545	-6,041406	-3,992917	0,071377	0,522506	-0,104406	42,088545	-6,041406	-3,992917
14:45:53,94	0,382956	3,293976	-0,117976	0,457961	0,341997	1,872963	0,071377	0,522506	-0,104406	1,071842	-0,438323	-3,992917	-1,069581	-2,705070	-1,305140	-4,024268	34,323590	8,488070	0,071377	0,522506	-0,104406	42,088545	-6,041406	-3,992917	0,071377	0,522506	-0,104406	42,088545	-6,041406	-3,992917
14:45:53,99	0,382956	3,293976	-0,117976	0,457961	0,341997	1,872963	0,068250	0,520764	-0,103650	1,205701	-0,570463	-4,045650	-1,068984	-2,703439	-1,306677	-4,005566	34,307867	8,508035	0,068250	0,520764	-0,103650	42,085704	-5,928087	-4,045650	0,068250	0,520764	-0,103650	42,085704	-5,928087	-4,045650
14:45:54,04	0,382956	3,293976	-0,117976	0,457961	0,341997	1,872963	0,066539	0,521063	-0,105188	1,185897	-0,635354	-4,025685	-1,069540	-2,705569	-1,307053	-4,004132	34,336572	8,513601	0,066539	0,521063	-0,105188	42,089357	-5,858700	-4,025685	0,066539	0,521063	-0,105188	42,089357	-5,858700	-4,025685
14:45:54,09	0,382956	3,293976	-0,117976	0,457961	0,341997	1,872963	0,068662	0,520479	-0,105563	1,241838	-0,538115	-4,020118	-1,071804	-2,702470	-1,299690	-3,978249	34,360087	8,490296	0,068662	0,520479	-0,105563	42,099460	-5,928046	-4,020118	0,068662	0,520479	-0,105563	42,099460	-5,928046	-4,020118
14:45:54,14	0,382956	3,293976	-0,117976	0,457961	0,341997	1,872963	0,067110	0,523990	-0,098200	1,092597	-0,608136	-4,043423	-1,068362	-2,707442	-1,305495	-4,018412	34,354144	8,513289	0,067110	0,523990	-0,098200	42,225794	-5,876273	-4,043423	0,067110	0,523990	-0,098200	42,225794	-5,876273	-4,043423
14:45:54,19	0,382956	3,293976	-0,117976	0,457961	0,341997	1,872963	0,069695	0,518523	-0,104005	1,351666	-0,505540	-4,020431	-1,069380	-2,702288	-1,305505	-3,932361	34,349314	8,478928	0,069695	0,518523	-0,104005	42,055684	-5,976579	-4,020431	0,069695	0,518523	-0,104005	42,055684	-5,976579	-4,020431
14:45:54,24	0,382956	3,293976	-0,117976	0,457961	0,341997	1,872963	0,065740	0,521981	-0,104016	1,210659	-0,634245	-4,054791	-1,067163	-2,704233	-1,304700	-3,992403	34,335756	8,536858	0,065740	0,521981	-0,104016	42,186181	-5,794843	-4,054791	0,065740	0,521981	-0,104016	42,186181	-5,794843	-4,054791
14:45:54,29	0,382956	3,293976	-0,117976	0,457961	0,341997	1,872963	0,066316	0,519089	-0,103210	1,319285	-0,649538	-3,996862	-1,068839	-2,701888	-1,307424	-3,942071	34,340181	8,518817	0,066316	0,519089	-0,103210	42,067777	-5,855313	-3,996862	0,066316	0,519089	-0,103210	42,067777	-5,855313	-3,996862
14:45:54,34	0,382956	3,293976	-0,117976	0,457961	0,341997	1,872963	0,065123	0,521713	-0,105934	1,211839	-0,670182	-4,014902	-1,069414	-2,700495	-1,308997	-3,947367	34,388088	8,506935	0,065123	0,521713	-0,105934	42,166310	-5,782330	-4,014902	0,065123	0,521713	-0,105934	42,166310	-5,782330	-4,014902
14:45:54,39	0,382956	3,293976	-0,117976	0,457961	0,341997	1,872963	0,064204	0,522908	-0,107508	1,188544	-0,746484	-4,026784	-1,068851	-2,701802	-1,304337	-3,964299	34,366189	8,503476	0,064204	0,522908	-0,107508	42,236817	-5,786530	-4,026784	0,064204	0,522908	-0,107508	42,236817	-5,786530	-4,026784
14:45:54,44	0,382956	3,293976	-0,117976	0,457961	0,341997	1,872963	0,065054	0,521766	-0,102847	1,220489	-0,705996	-4,030244	-1,069967	-2,704883	-1,307809	-3,944652	34,391014	8,510377	0,065054	0,521766	-0,102847	42,179126	-5,812770	-4,030244	0,065054	0,521766	-0,102847	42,179126	-5,812770	-4,030244
14:45:54,49	0,382956	3,293976	-0,117976	0,457961	0,341997	1,872963	0,068281	0,521192	-0,106320	1,281664	-0,533613	-4,023342	-1,070133	-2,700830	-1,308256	-4,011154	34,387537	8,497258	0,068281	0,521192	-0,106320	42,195236	-5,893671	-4,023342	0,068281	0,521192	-0,106320	42,195236	-5,893671	-4,023342
14:45:54,54	0,382956	3,293976	-0,117976	0,457961	0,341997	1,872963	0,064854	0,523363	-0,106767	1,132519	-0,767694	-4,036461	-1,071064	-2,700932	-1,305829	-3,956882	34,420550	8,505795	0,064854	0,523363	-0,106767	42,216501	-5,858698	-4,036461	0,064854	0,523363	-0,106767	42,216501	-5,858698	-4,036461
14:45:54,59	0,382956	3,293976	-0,117976	0,457961	0,341997	1,872963	0,065408	0,524118	-0,104339	1,148998	-0,708387	-4,027924	-1,072336	-2,701300	-1,309388	-3,951189	34,427280	8,507843	0,065408	0,524118	-0,104339	42,292227	-5,842888	-4,027924	0,065408	0,524118	-0,104339	42,292227	-5,842888	-4,027924
14:45:54,64	0,382956	3,293976	-0,117976	0,457961	0,341997	1,872963	0,066362	0,525035	-0,107898	1,109947	-0,657173	-4,025876	-1,068143	-2,705545	-1,306234	-3,936633	34,435080	8,525500	0,066362	0,525035	-0,107898	42,325224	-5,866624	-4,025876	0,066362	0,525035	-0,107898	42,325224	-5,866624	-4,025876
14:45:54,69	0,382956	3,293976	-0,117976	0,457961	0,341997	1,872963	0,067942	0,519281	-0,104744	1,423187	-0,566308	-4,008219	-1,071137	-2,700039	-1,306284	-3,945303	34,428483	8,501482	0,064671	0,524628	-0,104795	42,318405	-5,817294	-4,032237	0,064671	0,524628	-0,104795	42,318405	-5,817294	-4,032237
14:45:54,74	0,382956	3,293976	-0,117976	0,457961	0,341997	1,872963	0,064671	0,524628	-0,104795	1,135131	-0,740653	-4,032237	-1,071202	-2,702765	-1,307056	-3,974720	34,412428	8,511014	0,067064	0,523321	-0,105567	42,255165	-5,898178	-4,022705	0,067064	0,523321	-0,105567	42,255165	-5,898178	-4,022705
14:45:54,79	0,382956	3,293976	-0,117976	0,457961	0,341997	1,872963	0,067064	0,523321	-0,105567	1,174467	-0,633624	-4,022705	-1,068765	-2,700249	-1,302792	-3,940318	34,408263	8,484502	0,067064	0,523321	-0,105567	42,255165	-5,898178	-4,022705	0,067064	0,523321	-0,105567	42,255165	-5,898178	-4,022705
14:45:54,84	0,382956	3,293976	-0,117976	0,457961	0,341997	1,872963	0,065776	0,519937	-0,102439	1,363612	-0,698227	-4,014147	-1,067627	-2,703342	-1,303929	-3,966069	34,422650	8,519572	0,065776	0,519937	-0,102439	42,178667	-5,861662	-4,014147	0,065776	0,519937	-0,102439	42,178667	-5,861662	-4,014147
14:45:54,89	0,382956	3,293976	-0,117976	0,457961	0,341997	1,872963	0,065776	0,519937	-0,102439	1,363612	-0,698227	-4,014147	-1,069376	-2,702409	-1,302778	-3,961687	34,430527	8,504381	0,065776	0,519937	-0,102439	42,178667	-5,861662	-4,014147	0,065776	0,519937	-0,102439	42,178667	-5,861662	-4,014147
14:45:54,94	0,382956	3,293976	-0,117976	0,457961	0,341997	1,872963	0,067996	0,523393	-0,104769	1,210635	-0,592863	-4,007767	-1,071730	-2,703537	-1,306259	-3,961449	34,450828	8,525953	0,067996	0,523393	-0,104769	42,296953	-5,930585	-4,007767	0,067996	0,523393	-0,104769	42,296953	-5,930585	-4,007767
14:45:54,99	0,382956	3,293976	-0,117976	0,457961	0,341997	1,872963	0,065778	0,524572	-0,103212	1,166381	-0,665386	-4,018698	-1,071642	-2,701026	-1,304702	-3,915827	34,444205	8,515022	0,065778	0,524572	-0,103212	42,345283	-5,828982	-4,018698	0,065778	0,524572	-0,103212	42,345283	-5,828982	-4,018698
14:45:55,04	0,382956	3,293976	-0,117976	0,457961	0,341997	1,872963	0,065778	0,524572	-0,103212	1,166381	-0,665386	-4,018698	-1,073929	-2,703956	-1,304711	-3,918110	34,513277	8,492207	0,065778	0,524572	-0,103212	42,345283	-5,828982	-4,018698	0,065778	0,524572	-0,103212	42,345283	-5,828982	-4,018698
14:45:55,09	0,382956	3,293976	-0,117976	0,457961	0,341997	1,872963	0,069459	0,525087	-0,103221	1,198271	-0,510477	-4,041512	-1,070507	-2,702409	-1,305742	-3,941318	34,447462	8,494209	0,069459	0,525087	-0,103221	42,417611	-5,963047	-4,041512	0,069459	0,525087	-0,103221	42,417611	-5,963047	-4,041512
14:45:55,15	0,382956	3,293976	-0,117976	0,457961	0,341997	1,872963	0,066409	0,522897	-0,104253	1,243533	-0,656319	-4,039511	-1,075056	-2,698966	-1,302753	-3,872433	34,485918	8,514441	0,066409	0,522897	-0,104253	42,290982	-5,869387	-4,039511	0,066409	0,522897	-0,104253	42,290982	-5,869387	-4,039511
14:45:55,20	0,382956	3,293976	-0,117976	0,457961	0,341997	1,872963	0,065701	0,528558	-0,101263	1,016911	-0,652667	-4,019278	-1,071568	-2,700158	-1,306277	-3,889308	34,469987	8,477913	0,065701	0,528558	-0,101263	42,508743	-5,810218	-4,019278	0,065701	0,528558	-0,101263	42,508743	-5,810218	-4,019278
14:45:55,25	0,382956	3,293976	-0,117976	0,457961	0,341997	1,872963	0,064989	0,524942	-0,104787	1,182748	-0,696347	-4,055806	-1,070570	-2,701912	-1,301215	-3,964955	34,419640	8,522362	0,064989	0,524942	-0,104787	42,390665	-5,797995	-4,055806	0,064989	0,524942	-0,104787	42,390665	-5,797995	-4,055806
14:45:55,30	0,382956	3,293976	-0,117976	0,457961	0,341997	1,872963	0,066010	0,523201	-0,099726	1,191860	-0,683616	-4,011357	-1,061116	-2,754468	-1,356077	-6,570037	34,000324	8,688899	0,066010	0,523201	-0,099726	42,263100	-5,865379	-4,011357	0,066010	0,523201	-0,099726	42,263100	-5,865379	-4,011357
14:45:55,35	0,382956	3,293976	-0,117976	0,457961	0,341997	1,872963	0,106798	0,488734	-0,154587	1,318430	-0,609058	-3,844821	-0,977505	-2,728329	-1,255819	-5,408198	29,598951	8,939045	0,106798	0,488734	-0,154587	39,684063	-8,992665	-3,844821	0,106798	0,488734	-0,154587	39,684063	-8,992665	-3,844821
14:45:55,40	0,382991	3,293987	-0,118003	0,457977	0,341989	1,822935	0,042355	0,429395	-0,054329	1,173302	-0,753220	-3,594674	-0,964833	-2,720336	-1,239607	-4,812627	29,065892	8,957812	0,042355	0,429395	-0,054329	34,880789	-4,078059	-3,594674	0,042355	0,429395	-0,054329	34,880789	-4,078059	-3,594674
14:45:55,45	0,382991	3,293987	-0,118003	0,457977	0,341989	1,822935	0,029097	0,422418	-0,038118	1,372257	-0,660319	-3,575907	-0,966924	-2,711013	-1,234935	-4,690682	29,114915	8,951463	0,029097	0,422418	-0,038118	34,532037	-2,944417	-3,575907	0,029097	0,422418	-0,038118	34,532037	-2,944417	-3,575907
14:45:55,50	0,382991	3,293987	-0,118003	0,457977	0,341989	1,822935	0,022068	0,428889	-0,033446	1,139152	-0,944711	-3,582257	-0,969077	-2,716136	-1,237733	-4,693229	29,174500	8,955179	0,022068	0,428889	-0,033446	34,806967	-2,677062	-3,582257	0,022068	0,428889	-0,033446	34,806967	-2,677062	-3,582257
14:45:55,55	0,382991	3,293987	-0,118003	0,457977	0,341989	1,822935	0,027582	0,428192	-0,036243	1,225724	-0,690004	-3,578541	-0,970926	-2,713562	-1,237647	-4,663018	29,188579	8,939583	0,027582	0,428192	-0,036243	34,838825	-2,855171	-3,578541	0,027582	0,428192	-0,036243	34,838825	-2,855171	-3,578541
14:45:55,60	0,382991	3,293987	-0,118003	0,457977	0,341989	1,822935	0,026276	0,431082	-0,036158	1,102787	-0,738753	-3,594136	-0,970327	-2,710739	-1,233370	-4,655616	29,182668	8,951773	0,026276	0,431082	-0,036158	34,942687	-2,801458	-3,594136	0,026276	0,431082	-0,036158	34,942687	-2,801458	-3,594136
14:45:55,65	0,382991	3,293987	-0,118003	0,457977	0,341989	1,822935	0,023533	0,431974	-0,031881	1,054967	-0,872044	-3,581947	-0,969602	-2,712087	-1,238026	-4,599731	29,209090	8,920887	0,023533	0,431974	-0,031881	34,964914	-2,719392	-3,581947	0,023533	0,431974	-0,031881	34,964914	-2,719392	-3,581947
14:45:55,70	0,382991	3,293987	-0,118003	0,457977	0,341989	1,822935	0,024338	0,430672	-0,036536	1,173481	-0,795027	-3,612833	-0,971397	-2,710471	-1,234180	-4,626145	29,229970	8,895191	0,024338	0,430672	-0,036536	34,981244	-2,705523	-3,612833	0,024338	0,430672	-0,036536	34,981244	-2,705523	-3,612833
14:45:55,75	0,382991	3,293987	-0,118003	0,457977	0,341989	1,822935	0,023835	0,433034	-0,032690	1,055517	-0,854462	-3,638529	-0,968853	-2,712363	-1,236020	-4,504217	29,144890	8,940943	0,023835	0,433034	-0,032690	35,048721	-2,725527	-3,638529	0,023835	0,433034	-0,032690	35,048721	-2,725527	-3,638529
14:45:55,80	0,382991	3,293987	-0,118003	0,457977	0,341989	1,822935	0,024202	0,429885	-0,034531	1,206586	-0,687256	-3,592777	-0,971791	-2,792445	-1,337583	-8,449121	29,455814	9,205594	0,024202	0,429885	-0,034531	34,952535	-2,587114	-3,592777	0,024202	0,429885	-0,034531	34,952535	-2,587114	-3,592777
14:45:55,85	0,382991	3,293987	-0,118003	0,457977	0,341989	1,822935	0,095024	0,392389	-0,136093	1,453198	-0,576337	-3,328126	-0,928667	-2,800734	-1,251376	-9,110942	27,102872	9,352430	0,095024	0,392389	-0,136093	32,255705	-8,035756	-3,328126	0,095024	0,392389	-0,136093	32,255705	-8,035756	-3,328126
14:45:55,90	0,383034	3,293954	-0,117972	0,457993	0,341994	1,772965	0,065451	0,349787	-0,013941	1,168497	-0,807011	-3,215476	-0,920110	-2,788135	-1,215430	-8,567097	26,637162	9,318243	0,065451	0,349787	-0,013941	28,626738	-5,944898	-3,215476	0,065451	0,349787	-0,013941	28,626738	-5,944898	-3,215476
14:45:55,95	0,383034	3,293954	-0,117972	0,457993	0,341994	1,772965	0,065451	0,349787	-0,013941	1,168497	-0,807011	-3,215476	-0,922287	-2,783818	-1,215370	-8,485509	26,696196	9,377665	0,065451	0,349787	-0,013941	28,626738	-5,944898	-3,215476	0,065451	0,349787	-0,013941	28,626738	-5,944898	-3,215476
14:45:56,00	0,383034	3,293954	-0,117972	0,457993	0,341994	1,772965	0,062801	0,353830	-0,013880	1,050129	-0,903682	-3,156054	-0,924526	-2,787886	-1,215349	-8,447300	26,706951	9,362078	0,062801	0,353830	-0,013880	28,825822	-5,833528	-3,156054	0,062801	0,353830	-0,013880	28,825822	-5,833528	-3,156054
14:45:56,05	0,383034	3,293954	-0,117972	0,457993	0,341994	1,772965	0,067443	0,353736	-0,013860	1,083471	-0,634552	-3,171641	-0,923825	-2,785384	-1,212260	-8,413216	26,749585	9,327790	0,067443	0,353736	-0,013860	28,851732	-5,928846	-3,171641	0,067443	0,353736	-0,013860	28,851732	-5,928846	-3,171641
14:45:56,10	0,383034	3,293954	-0,117972	0,457993	0,341994	1,772965	0,064925	0,354379	-0,010770	1,103973	-0,757281	-3,205929	-0,920091	-2,782917	-1,217258	-8,311899	26,778851	9,346275	0,064925	0,354379	-0,010770	28,922749	-5,853921	-3,205929	0,064925	0,354379	-0,010770	28,922749	-5,853921	-3,205929
14:45:56,15	0,383034	3,293954	-0,117972	0,457993	0,341994	1,772965	0,060922	0,352379	-0,015769	1,284003	-0,892332	-3,187445	-0,925353	-2,781183	-1,213021	-8,320849	26,838281	9,320814	0,060922	0,352379	-0,015769	28,945739	-5,674729	-3,187445	0,060922	0,352379	-0,015769	28,945739	-5,674729	-3,187445
14:45:56,20	0,383034	3,293954	-0,117972	0,457993	0,341994	1,772965	0,062051	0,357803	-0,011531	1,048944	-0,871079	-3,212905	-0,924127	-2,784155	-1,210635	-8,294552	26,804088	9,356529	0,062051	0,357803	-0,011531	29,136469	-5,742118	-3,212905	0,062051	0,357803	-0,011531	29,136469	-5,742118	-3,212905
14:45:56,25	0,383034	3,293954	-0,117972	0,457993	0,341994	1,772965	0,064012	0,355255	-0,009145	1,164964	-0,729247	-3,177191	-0,925287	-2,782335	-1,211064	-8,309226	26,874076	9,325336	0,064012	0,355255	-0,009145	29,052490	-5,754210	-3,177191	0,064012	0,355255	-0,009145	29,052490	-5,754210	-3,177191
14:45:56,30	0,383034	3,293954	-0,117972	0,457993	0,341994	1,772965	0,063017	0,357170	-0,009574	1,118650	-0,828719	-3,208384	-0,927572	-2,783002	-1,209505	-8,289545	26,897677	9,319602	0,063017	0,357170	-0,009574	29,156516	-5,775529	-3,208384	0,063017	0,357170	-0,009574	29,156516	-5,775529	-3,208384
14:45:56,35	0,383034	3,293954	-0,117972	0,457993	0,341994	1,772965	0,064736	0,358816	-0,008015	1,063372	-0,734045	-3,214118	-0,926395	-2,786248	-1,211829	-8,293119	26,892501	9,310919	0,064736	0,358816	-0,008015	29,230397	-5,815860	-3,214118	0,064736	0,358816	-0,008015	29,230397	-5,815860	-3,214118
14:45:56,40	0,383034	3,293954	-0,117972	0,457993	0,341994	1,772965	0,066959	0,356173	-0,010340	1,194533	-0,619000	-3,222800	-0,928696	-2,783463	-1,214169	-8,263541	26,912552	9,303006	0,066959	0,356173	-0,010340	29,154091	-5,875255	-3,222800	0,066959	0,356173	-0,010340	29,154091	-5,875255	-3,222800
14:45:56,45	0,383034	3,293954	-0,117972	0,457993	0,341994	1,772965	0,065698	0,359558	-0,012680	1,050642	-0,668989	-3,230713	-0,926276	-2,784816	-1,212179	-8,235767	26,908642	9,335518	0,065698	0,359558	-0,012680	29,275960	-5,826244	-3,230713	0,065698	0,359558	-0,012680	29,275960	-5,826244	-3,230713
14:45:56,50	0,383034	3,293954	-0,117972	0,457993	0,341994	1,772965	0,065659	0,356786	-0,010689	1,205317	-0,644969	-3,198201	-0,926874	-2,781042	-1,211404	-8,235673	26,927340	9,355482	0,065659	0,356786	-0,010689	29,212988	-5,799223	-3,198201	0,065659	0,356786	-0,010689	29,212988	-5,799223	-3,198201
14:45:56,55	0,383034	3,293954	-0,117972	0,457993	0,341994	1,772965	0,062690	0,359191	-0,009914	1,096482	-0,808660	-3,178238	-0,925056	-2,783355	-1,211815	-8,223455	26,925929	9,302235	0,062690	0,359191	-0,009914	29,292968	-5,729795	-3,178238	0,062690	0,359191	-0,009914	29,292968	-5,729795	-3,178238
14:45:56,60	0,383034	3,293954	-0,117972	0,457993	0,341994	1,772965	0,063784	0,356460	-0,010325	1,243380	-0,740441	-3,231484	-0,926223	-2,782109	-1,211445	-8,217634	26,924631	9,282511	0,063784	0,356460	-0,010325	29,225483	-5,747522	-3,231484	0,063784	0,356460	-0,010325	29,225483	-5,747522	-3,231484
14:45:56,65	0,383034	3,293954	-0,117972	0,457993	0,341994	1,772965	0,063289	0,358094	-0,009956	1,160203	-0,760535	-3,251208	-0,922710	-2,781575	-1,215684	-8,221540	26,950876	9,330264	0,063289	0,358094	-0,009956	29,270568	-5,728691	-3,251208	0,063289	0,358094	-0,009956	29,270568	-5,728691	-3,251208
14:45:56,70	0,383034	3,293954	-0,117972	0,457993	0,341994	1,772965	0,061070	0,355318	-0,014195	1,325305	-0,892417	-3,203455	-0,926788	-2,782068	-1,211808	-8,217851	26,972723	9,318100	0,061070	0,355318	-0,014195	29,217794	-5,686399	-3,203455	0,061070	0,355318	-0,014195	29,217794	-5,686399	-3,203455
14:45:56,75	0,383034	3,293954	-0,117972	0,457993	0,341994	1,772965	0,063535	0,358603	-0,010319	1,175259	-0,771947	-3,215620	-0,925623	-2,779905	-1,210707	-8,225141	26,991158	9,333152	0,063535	0,358603	-0,010319	29,325605	-5,759460	-3,215620	0,063535	0,358603	-0,010319	29,325605	-5,759460	-3,215620
14:45:56,80	0,383034	3,293954	-0,117972	0,457993	0,341994	1,772965	0,061080	0,358676	-0,009217	1,183809	-0,915151	-3,200567	-0,927344	-2,780908	-1,214113	-8,195830	26,985007	9,348816	0,061080	0,358676	-0,009217	29,339847	-5,709926	-3,200567	0,061080	0,358676	-0,009217	29,339847	-5,709926	-3,200567
14:45:56,85	0,383034	3,293954	-0,117972	0,457993	0,341994	1,772965	0,062266	0,360749	-0,010704	1,072908	-0,864801	-3,185326	-0,928011	-2,779896	-1,212194	-8,236493	26,994146	9,348394	0,062266	0,360749	-0,010704	29,391702	-5,752683	-3,185326	0,062266	0,360749	-0,010704	29,391702	-5,752683	-3,185326
14:45:56,90	0,383034	3,293954	-0,117972	0,457993	0,341994	1,772965	0,062266	0,360749	-0,010704	1,072908	-0,864801	-3,185326	-0,924925	-2,780793	-1,214121	-8,172679	26,993835	9,320230	0,062266	0,360749	-0,010704	29,391702	-5,752683	-3,185326	0,062266	0,360749	-0,010704	29,391702	-5,752683	-3,185326
14:45:56,95	0,383034	3,293954	-0,117972	0,457993	0,341994	1,772965	0,061500	0,357627	-0,012631	1,266866	-0,849209	-3,213489	-0,928448	-2,780003	-1,214515	-8,174844	27,025857	9,325871	0,061500	0,357627	-0,012631	29,340619	-5,676965	-3,213489	0,061500	0,357627	-0,012631	29,340619	-5,676965	-3,213489
14:45:57,00	0,383034	3,293954	-0,117972	0,457993	0,341994	1,772965	0,062577	0,361073	-0,013025	1,114333	-0,811090	-3,207848	-0,929069	-2,780695	-1,211419	-8,188933	26,996175	9,313281	0,062577	0,361073	-0,013025	29,458582	-5,723391	-3,207848	0,062577	0,361073	-0,013025	29,458582	-5,723391	-3,207848
14:45:57,05	0,383034	3,293954	-0,117972	0,457993	0,341994	1,772965	0,063487	0,361265	-0,009929	1,071587	-0,761114	-3,220438	-0,927214	-2,781376	-1,212929	-8,152772	27,023957	9,344008	0,063487	0,361265	-0,009929	29,430927	-5,744875	-3,220438	0,063487	0,361265	-0,009929	29,430927	-5,744875	-3,220438
14:45:57,10	0,383034	3,293954	-0,117972	0,457993	0,341994	1,772965	0,063150	0,359318	-0,011439	1,214981	-0,761252	-3,189711	-0,929680	-2,782576	-1,214903	-8,209337	27,037792	9,335939	0,063150	0,359318	-0,011439	29,421466	-5,718500	-3,189711	0,063150	0,359318	-0,011439	29,421466	-5,718500	-3,189711
14:45:57,16	0,383034	3,293954	-0,117972	0,457993	0,341994	1,772965	0,059731	0,358526	-0,009112	1,258537	-0,913623	-3,200603	-0,926639	-2,780029	-1,210621	-8,151919	26,992070	9,317647	0,059731	0,358526	-0,009112	29,402799	-5,602501	-3,200603	0,059731	0,358526	-0,009112	29,402799	-5,602501	-3,200603
14:45:57,21	0,383034	3,293954	-0,117972	0,457993	0,341994	1,772965	0,064580	0,357585	-0,010797	1,311389	-0,705979	-3,203388	-0,926428	-2,783482	-1,212287	-8,166197	27,038932	9,330331	0,064580	0,357585	-0,010797	29,381780	-5,775522	-3,203388	0,064580	0,357585	-0,010797	29,381780	-5,775522	-3,203388
14:45:57,26	0,383034	3,293954	-0,117972	0,457993	0,341994	1,772965	0,064580	0,357585	-0,010797	1,311389	-0,705979	-3,203388	-0,934306	-2,778755	-1,211024	-8,174661	27,062040	9,333767	0,064580	0,357585	-0,010797	29,381780	-5,775522	-3,203388	0,064580	0,357585	-0,010797	29,381780	-5,775522	-3,203388
14:45:57,31	0,383034	3,293954	-0,117972	0,457993	0,341994	1,772965	0,064426	0,366770	-0,009535	0,849510	-0,732903	-3,199952	-0,913677	-2,829863	-1,308514	-10,540654	26,185819	9,511296	0,064426	0,366770	-0,009535	29,640983	-5,790309	-3,199952	0,064426	0,366770	-0,009535	29,640983	-5,790309	-3,199952
14:45:57,36	0,383034	3,293954	-0,117972	0,457993	0,341994	1,772965	0,098372	0,323352	-0,107025	1,165443	-0,578610	-3,022424	-0,859830	-2,826908	-1,289579	-10,476917	23,191836	9,737583	0,098372	0,323352	-0,107025	26,548568	-8,300776	-3,022424	0,098372	0,323352	-0,107025	26,548568	-8,300776	-3,022424
14:45:57,41	0,383027	3,294059	-0,117995	0,457964	0,341981	1,722983	0,068889	0,278196	-0,088090	0,952565	-0,559498	-2,796136	-0,848433	-2,810437	-1,262674	-9,762190	22,584037	9,740801	0,068889	0,278196	-0,088090	22,790936	-5,967307	-2,796136	0,068889	0,278196	-0,088090	22,790936	-5,967307	-2,796136
14:45:57,46	0,383027	3,294059	-0,117995	0,457964	0,341981	1,722983	0,048926	0,276561	-0,061184	0,868562	-0,674721	-2,792919	-0,847195	-2,812268	-1,262028	-9,617633	22,619020	9,722220	0,048926	0,276561	-0,061184	22,578612	-4,515407	-2,792919	0,048926	0,276561	-0,061184	22,578612	-4,515407	-2,792919
14:45:57,51	0,383027	3,294059	-0,117995	0,457964	0,341981	1,722983	0,049893	0,274574	-0,060539	1,074452	-0,516742	-2,811500	-0,848370	-2,810085	-1,261240	-9,619214	22,650196	9,751947	0,048590	0,276683	-0,059751	22,710632	-4,415764	-2,781772	0,048590	0,276683	-0,059751	22,710632	-4,415764	-2,781772
14:45:57,56	0,383027	3,294059	-0,117995	0,457964	0,341981	1,722983	0,048590	0,276683	-0,059751	0,990994	-0,601450	-2,781772	-0,847977	-2,810854	-1,262255	-9,590043	22,700240	9,758666	0,048590	0,276683	-0,059751	22,710632	-4,415764	-2,781772	0,048590	0,276683	-0,059751	22,710632	-4,415764	-2,781772
14:45:57,61	0,383027	3,294059	-0,117995	0,457964	0,341981	1,722983	0,049059	0,275958	-0,060765	1,086613	-0,576800	-2,775053	-0,849281	-2,808974	-1,261608	-9,539318	22,785080	9,740334	0,049059	0,275958	-0,060765	22,749347	-4,427962	-2,775053	0,049059	0,275958	-0,060765	22,749347	-4,427962	-2,775053
14:45:57,66	0,383027	3,294059	-0,117995	0,457964	0,341981	1,722983	0,048084	0,278027	-0,060118	1,077885	-0,626035	-2,793385	-0,849815	-2,809223	-1,258103	-9,513629	22,761862	9,733027	0,048084	0,278027	-0,060118	22,902999	-4,400593	-2,793385	0,048084	0,278027	-0,060118	22,902999	-4,400593	-2,793385
14:45:57,71	0,383027	3,294059	-0,117995	0,457964	0,341981	1,722983	0,048566	0,278365	-0,056613	1,053059	-0,567078	-2,800692	-0,850925	-2,807282	-1,261991	-9,494020	22,831785	9,732682	0,048566	0,278365	-0,056613	22,904687	-4,379528	-2,800692	0,048566	0,278365	-0,056613	22,904687	-4,379528	-2,800692
14:45:57,76	0,383027	3,294059	-0,117995	0,457964	0,341981	1,722983	0,047441	0,280297	-0,060502	1,022943	-0,643596	-2,801037	-0,850337	-2,808255	-1,258496	-9,509729	22,848756	9,731218	0,047441	0,280297	-0,060502	23,026250	-4,367676	-2,801037	0,047441	0,280297	-0,060502	23,026250	-4,367676	-2,801037
14:45:57,81	0,383027	3,294059	-0,117995	0,457964	0,341981	1,722983	0,047988	0,279301	-0,057007	1,081574	-0,637194	-2,802501	-0,881791	-2,880830	-1,329776	-13,220708	24,384260	9,908702	0,047988	0,279301	-0,057007	23,006701	-4,404286	-2,802501	0,047988	0,279301	-0,057007	23,006701	-4,404286	-2,802501
14:45:57,86	0,383027	3,294059	-0,117995	0,457964	0,341981	1,722983	0,126568	0,270254	-0,128286	1,026314	-0,532623	-2,625018	-0,808460	-2,865190	-1,247174	-12,400007	20,602019	10,112074	0,126568	0,270254	-0,128286	22,241250	-10,468189	-2,625018	0,126568	0,270254	-0,128286	22,241250	-10,468189	-2,625018
14:45:57,91	0,382984	3,293934	-0,117951	0,457982	0,341974	1,672959	0,076357	0,214567	-0,045684	1,056867	-0,541719	-2,421645	-0,797339	-2,851899	-1,221645	-11,746280	20,174080	10,113923	0,076357	0,214567	-0,045684	17,900383	-6,535734	-2,421645	0,076357	0,214567	-0,045684	17,900383	-6,535734	-2,421645
14:45:57,96	0,382984	3,293934	-0,117951	0,457982	0,341974	1,672959	0,059286	0,211582	-0,020155	1,168345	-0,649282	-2,419796	-0,800849	-2,851792	-1,220879	-11,633841	20,278257	10,123123	0,059286	0,211582	-0,020155	17,777539	-5,303247	-2,419796	0,059286	0,211582	-0,020155	17,777539	-5,303247	-2,419796
14:45:58,01	0,382984	3,293934	-0,117951	0,457982	0,341974	1,672959	0,060949	0,214675	-0,019390	1,153960	-0,517518	-2,410596	-0,804358	-2,847964	-1,221255	-11,578705	20,356560	10,050559	0,060949	0,214675	-0,019390	18,005937	-5,302030	-2,410596	0,060949	0,214675	-0,019390	18,005937	-5,302030	-2,410596
14:45:58,06	0,382984	3,293934	-0,117951	0,457982	0,341974	1,672959	0,054594	0,219020	-0,015424	1,087276	-0,813874	-2,412452	-0,801435	-2,844116	-1,216913	-11,524672	20,399138	10,121268	0,054594	0,219020	-0,015424	18,280357	-5,099521	-2,412452	0,054594	0,219020	-0,015424	18,280357	-5,099521	-2,412452
14:45:58,11	0,382984	3,293934	-0,117951	0,457982	0,341974	1,672959	0,054594	0,219020	-0,015424	1,087276	-0,813874	-2,412452	-0,804840	-2,845617	-1,219662	-11,497822	20,479761	10,066294	0,054594	0,219020	-0,015424	18,280357	-5,099521	-2,412452	0,054594	0,219020	-0,015424	18,280357	-5,099521	-2,412452
14:45:58,16	0,382984	3,293934	-0,117951	0,457982	0,341974	1,672959	0,057596	0,221219	-0,018173	1,056202	-0,674835	-2,467425	-0,803986	-2,841632	-1,218263	-11,422843	20,453582	10,093643	0,057596	0,221219	-0,018173	18,421863	-5,196129	-2,467425	0,057596	0,221219	-0,018173	18,421863	-5,196129	-2,467425
14:45:58,21	0,382984	3,293934	-0,117951	0,457982	0,341974	1,672959	0,053718	0,222472	-0,016773	1,005828	-0,798454	-2,440077	-0,806410	-2,845101	-1,217695	-11,427581	20,533075	10,061043	0,053718	0,222472	-0,016773	18,469903	-5,015347	-2,440077	0,053718	0,222472	-0,016773	18,469903	-5,015347	-2,440077
14:45:58,26	0,382984	3,293934	-0,117951	0,457982	0,341974	1,672959	0,057935	0,222836	-0,016205	1,053381	-0,623041	-2,472677	-0,804016	-2,841754	-1,215661	-11,376793	20,589849	10,079777	0,053839	0,222436	-0,014171	18,609987	-5,046799	-2,453942	0,053839	0,222436	-0,014171	18,609987	-5,046799	-2,453942
14:45:58,31	0,382984	3,293934	-0,117951	0,457982	0,341974	1,672959	0,053839	0,222436	-0,014171	1,148731	-0,820430	-2,453942	-0,807368	-2,841059	-1,221148	-11,329010	20,603711	10,086631	0,053839	0,222436	-0,014171	18,609987	-5,046799	-2,453942	0,053839	0,222436	-0,014171	18,609987	-5,046799	-2,453942
14:45:58,36	0,382984	3,293934	-0,117951	0,457982	0,341974	1,672959	0,054913	0,225687	-0,019658	1,015593	-0,730143	-2,447089	-0,810810	-2,837564	-1,216488	-11,314672	20,690042	10,098450	0,054913	0,225687	-0,019658	18,732026	-5,040803	-2,447089	0,054913	0,225687	-0,019658	18,732026	-5,040803	-2,447089
14:45:58,41	0,382984	3,293934	-0,117951	0,457982	0,341974	1,672959	0,053608	0,230415	-0,014999	0,851648	-0,828739	-2,435270	-0,808180	-2,840465	-1,219500	-11,272257	20,666220	10,095070	0,053608	0,230415	-0,014999	18,939263	-5,036976	-2,435270	0,053608	0,230415	-0,014999	18,939263	-5,036976	-2,435270
14:45:58,46	0,382984	3,293934	-0,117951	0,457982	0,341974	1,672959	0,054805	0,226687	-0,018010	1,046093	-0,717877	-2,438650	-0,807268	-2,839633	-1,218447	-11,307000	20,657965	10,055234	0,054805	0,226687	-0,018010	18,841043	-5,020041	-2,438650	0,054805	0,226687	-0,018010	18,841043	-5,020041	-2,438650
14:45:58,51	0,382984	3,293934	-0,117951	0,457982	0,341974	1,672959	0,053629	0,226314	-0,016957	1,040983	-0,804995	-2,478485	-0,808915	-2,840334	-1,219945	-11,259605	20,701617	10,100274	0,053629	0,226314	-0,016957	18,806630	-5,014835	-2,478485	0,053629	0,226314	-0,016957	18,806630	-5,014835	-2,478485
14:45:58,56	0,382984	3,293934	-0,117951	0,457982	0,341974	1,672959	0,055059	0,227390	-0,018456	1,046553	-0,711365	-2,433445	-0,807594	-2,840408	-1,217229	-11,253322	20,723514	10,087363	0,055059	0,227390	-0,018456	18,896635	-5,033536	-2,433445	0,055059	0,227390	-0,018456	18,896635	-5,033536	-2,433445
14:45:58,61	0,382984	3,293934	-0,117951	0,457982	0,341974	1,672959	0,054463	0,226208	-0,015739	1,130075	-0,747908	-2,446356	-0,809442	-2,839284	-1,216470	-11,249031	20,733428	10,070064	0,054463	0,226208	-0,015739	18,887441	-5,023227	-2,446356	0,054463	0,226208	-0,015739	18,887441	-5,023227	-2,446356
14:45:58,66	0,382984	3,293934	-0,117951	0,457982	0,341974	1,672959	0,054413	0,228371	-0,014981	1,028369	-0,751752	-2,463655	-0,808576	-2,838731	-1,216903	-11,250424	20,730553	10,099553	0,054413	0,228371	-0,014981	18,955472	-5,023141	-2,463655	0,054413	0,228371	-0,014981	18,955472	-5,023141	-2,463655
14:45:58,71	0,382984	3,293934	-0,117951	0,457982	0,341974	1,672959	0,053501	0,227897	-0,015414	1,049798	-0,798936	-2,434167	-0,808153	-2,839427	-1,214502	-11,198547	20,724938	10,068278	0,053501	0,227897	-0,015414	18,939741	-4,998745	-2,434167	0,053501	0,227897	-0,015414	18,939741	-4,998745	-2,434167
14:45:58,76	0,382984	3,293934	-0,117951	0,457982	0,341974	1,672959	0,053892	0,227183	-0,013013	1,108033	-0,730867	-2,465442	-0,810000	-2,840930	-1,218521	-11,246533	20,772353	10,089151	0,053892	0,227183	-0,013013	18,941880	-4,961376	-2,465442	0,053892	0,227183	-0,013013	18,941880	-4,961376	-2,465442
14:45:58,81	0,382984	3,293934	-0,117951	0,457982	0,341974	1,672959	0,056118	0,228031	-0,017032	1,080989	-0,680373	-2,444568	-0,810389	-2,837995	-1,216566	-11,195254	20,774424	10,091906	0,056118	0,228031	-0,017032	18,981430	-5,085632	-2,444568	0,056118	0,228031	-0,017032	18,981430	-5,085632	-2,444568
14:45:58,86	0,382984	3,293934	-0,117951	0,457982	0,341974	1,672959	0,053771	0,229835	-0,015076	1,014597	-0,759061	-2,441813	-0,812769	-2,842966	-1,214878	-11,192384	20,811125	10,069881	0,053771	0,229835	-0,015076	19,056678	-4,980054	-2,441813	0,053771	0,229835	-0,015076	19,056678	-4,980054	-2,441813
14:45:58,91	0,382984	3,293934	-0,117951	0,457982	0,341974	1,672959	0,059265	0,229411	-0,013389	1,069871	-0,489212	-2,463838	-0,809896	-2,837807	-1,216069	-11,208693	20,807333	10,071913	0,059265	0,229411	-0,013389	19,078657	-5,141523	-2,463838	0,059265	0,229411	-0,013389	19,078657	-5,141523	-2,463838
14:45:58,96	0,382984	3,293934	-0,117951	0,457982	0,341974	1,672959	0,053361	0,229502	-0,014579	1,053691	-0,808454	-2,461806	-0,813355	-2,837805	-1,217213	-11,174743	20,823162	10,086706	0,053361	0,229502	-0,014579	19,069635	-4,997292	-2,461806	0,053361	0,229502	-0,014579	19,069635	-4,997292	-2,461806
14:45:59,01	0,382984	3,293934	-0,117951	0,457982	0,341974	1,672959	0,059010	0,227899	-0,016224	1,123216	-0,495603	-2,488124	-0,811332	-2,843500	-1,217713	-11,199045	20,785789	10,045595	0,059010	0,227899	-0,016224	19,013321	-5,127851	-2,488124	0,059010	0,227899	-0,016224	19,013321	-5,127851	-2,488124
14:45:59,06	0,382984	3,293934	-0,117951	0,457982	0,341974	1,672959	0,059010	0,227899	-0,016224	1,123216	-0,495603	-2,488124	-0,812718	-2,838213	-1,219175	-11,177061	20,891798	10,061101	0,059010	0,227899	-0,016224	19,013321	-5,127851	-2,488124	0,059010	0,227899	-0,016224	19,013321	-5,127851	-2,488124
14:45:59,11	0,382984	3,293934	-0,117951	0,457982	0,341974	1,672959	0,055124	0,231743	-0,017685	1,026143	-0,731629	-2,472619	-0,812808	-2,839382	-1,220142	-11,202048	20,844847	10,075596	0,055124	0,231743	-0,017685	19,217977	-5,058845	-2,472619	0,055124	0,231743	-0,017685	19,217977	-5,058845	-2,472619
14:45:59,16	0,382984	3,293934	-0,117951	0,457982	0,341974	1,672959	0,056181	0,231237	-0,018652	0,999324	-0,674818	-2,458123	-0,811544	-2,835561	-1,214898	-11,181914	20,902728	10,078875	0,056181	0,231237	-0,018652	19,151401	-5,085023	-2,458123	0,056181	0,231237	-0,018652	19,151401	-5,085023	-2,458123
14:45:59,21	0,382984	3,293934	-0,117951	0,457982	0,341974	1,672959	0,052240	0,232053	-0,013408	1,017091	-0,891262	-2,454844	-0,813269	-2,838864	-1,218781	-11,151407	20,858783	10,049657	0,052240	0,232053	-0,013408	19,233217	-4,992086	-2,454844	0,052240	0,232053	-0,013408	19,233217	-4,992086	-2,454844
14:45:59,26	0,382984	3,293934	-0,117951	0,457982	0,341974	1,672959	0,055963	0,231895	-0,017291	1,002501	-0,649266	-2,484062	-0,812057	-2,835825	-1,221863	-11,126698	20,885726	10,086718	0,055963	0,231895	-0,017291	19,206227	-5,042358	-2,484062	0,055963	0,231895	-0,017291	19,206227	-5,042358	-2,484062
14:45:59,31	0,382984	3,293934	-0,117951	0,457982	0,341974	1,672959	0,052725	0,232365	-0,020373	1,013739	-0,809713	-2,447001	-0,810712	-2,836415	-1,217873	-11,150832	20,879129	10,059439	0,052725	0,232365	-0,020373	19,254375	-4,948625	-2,447001	0,052725	0,232365	-0,020373	19,254375	-4,948625	-2,447001
14:45:59,37	0,382984	3,293934	-0,117951	0,457982	0,341974	1,672959	0,052564	0,230905	-0,016384	1,071867	-0,835701	-2,474280	-0,809742	-2,835924	-1,218372	-11,149661	20,875266	10,084881	0,052564	0,230905	-0,016384	19,197909	-4,961954	-2,474280	0,052564	0,230905	-0,016384	19,197909	-4,961954	-2,474280
14:45:59,42	0,382984	3,293934	-0,117951	0,457982	0,341974	1,672959	0,051654	0,230310	-0,016883	1,100022	-0,880084	-2,448839	-0,813248	-2,835171	-1,216834	-11,151880	20,913803	10,075018	0,051654	0,230310	-0,016883	19,179395	-4,934889	-2,448839	0,051654	0,230310	-0,016883	19,179395	-4,934889	-2,448839
14:45:59,47	0,382984	3,293934	-0,117951	0,457982	0,341974	1,672959	0,052754	0,233723	-0,015345	0,954822	-0,844062	-2,458702	-0,810777	-2,837024	-1,217602	-11,109423	20,925957	10,046519	0,052754	0,233723	-0,015345	19,302098	-4,985234	-2,458702	0,052754	0,233723	-0,015345	19,302098	-4,985234	-2,458702
14:45:59,52	0,382984	3,293934	-0,117951	0,457982	0,341974	1,672959	0,053123	0,230656	-0,016113	1,146051	-0,794153	-2,487200	-0,800089	-2,894360	-1,297409	-14,029867	20,035393	10,283716	0,053123	0,230656	-0,016113	19,252581	-4,964337	-2,487200	0,053123	0,230656	-0,016113	19,252581	-4,964337	-2,487200
14:45:59,57	0,382984	3,293934	-0,117951	0,457982	0,341974	1,672959	0,066695	0,145851	-0,050931	0,904328	-0,620964	-2,055344	-0,744119	-2,891180	-1,252420	-13,896407	17,163820	10,478375	0,066695	0,145851	-0,050931	12,353646	-5,856510	-2,055344	0,066695	0,145851	-0,050931	12,353646	-5,856510	-2,055344
14:45:59,62	0,382985	3,294027	-0,117998	0,457973	0,341973	1,622978	0,066695	0,145851	-0,050931	0,904328	-0,620964	-2,055344	-0,738224	-2,878520	-1,223778	-13,340985	16,959351	10,466928	0,066695	0,145851	-0,050931	12,353646	-5,856510	-2,055344	0,066695	0,145851	-0,050931	12,353646	-5,856510	-2,055344
14:45:59,67	0,382985	3,294027	-0,117998	0,457973	0,341973	1,622978	0,052783	0,147076	-0,022289	0,941248	-0,761118	-2,066791	-0,742525	-2,876827	-1,222926	-13,218161	17,100407	10,467154	0,052783	0,147076	-0,022289	12,486753	-4,904612	-2,066791	0,052783	0,147076	-0,022289	12,486753	-4,904612	-2,066791
14:45:59,72	0,382985	3,294027	-0,117998	0,457973	0,341973	1,622978	0,053468	0,151647	-0,021436	0,887139	-0,689670	-2,066565	-0,739615	-2,876774	-1,219535	-13,193946	17,150314	10,434247	0,053468	0,151647	-0,021436	12,791447	-4,886918	-2,066565	0,053468	0,151647	-0,021436	12,791447	-4,886918	-2,066565
14:45:59,77	0,382985	3,294027	-0,117998	0,457973	0,341973	1,622978	0,051967	0,149154	-0,018045	1,072125	-0,771707	-2,099472	-0,747332	-2,877818	-1,220116	-13,107402	17,227674	10,477500	0,056729	0,155315	-0,018627	13,054246	-4,941056	-2,056220	0,056729	0,155315	-0,018627	13,054246	-4,941056	-2,056220
14:45:59,82	0,382985	3,294027	-0,117998	0,457973	0,341973	1,622978	0,056729	0,155315	-0,018627	0,861997	-0,487795	-2,056220	-0,745144	-2,878076	-1,215579	-13,087121	17,306640	10,463671	0,056729	0,155315	-0,018627	13,054246	-4,941056	-2,056220	0,056729	0,155315	-0,018627	13,054246	-4,941056	-2,056220
14:45:59,87	0,382985	3,294027	-0,117998	0,457973	0,341973	1,622978	0,055859	0,153291	-0,014089	1,045800	-0,554971	-2,070048	-0,745614	-2,874868	-1,219448	-13,021772	17,325188	10,466343	0,055859	0,153291	-0,014089	13,079122	-4,939912	-2,070048	0,055859	0,153291	-0,014089	13,079122	-4,939912	-2,070048
14:45:59,92	0,382985	3,294027	-0,117998	0,457973	0,341973	1,622978	0,053316	0,155302	-0,017959	0,989955	-0,639903	-2,067376	-0,748357	-2,872377	-1,219144	-12,941362	17,363545	10,411544	0,053316	0,155302	-0,017959	13,181157	-4,825194	-2,067376	0,053316	0,155302	-0,017959	13,181157	-4,825194	-2,067376
14:45:59,97	0,382985	3,294027	-0,117998	0,457973	0,341973	1,622978	0,052530	0,158923	-0,017654	0,875068	-0,630329	-2,122175	-0,747547	-2,871301	-1,216503	-12,910666	17,386000	10,463130	0,052530	0,158923	-0,017654	13,350546	-4,753900	-2,122175	0,052530	0,158923	-0,017654	13,350546	-4,753900	-2,122175
14:46:00,02	0,382985	3,294027	-0,117998	0,457973	0,341973	1,622978	0,051193	0,158760	-0,015013	0,918375	-0,684495	-2,070590	-0,751018	-2,930057	-1,233550	-15,696143	17,462287	10,618809	0,051193	0,158760	-0,015013	13,381002	-4,703114	-2,070590	0,051193	0,158760	-0,015013	13,381002	-4,703114	-2,070590
14:46:00,07	0,382985	3,294027	-0,117998	0,457973	0,341973	1,622978	0,103813	0,132388	-0,032060	0,963035	-0,398663	-1,914910	-0,670599	-2,921588	-1,204461	-15,593145	13,452606	10,859842	0,103813	0,132388	-0,032060	11,355478	-8,547996	-1,914910	0,103813	0,132388	-0,032060	11,355478	-8,547996	-1,914910
14:46:00,12	0,382917	3,293987	-0,117977	0,457965	0,341994	1,572956	0,056269	0,066978	-0,002972	0,943370	-0,776928	-1,673878	-0,666598	-2,905804	-1,185030	-14,642582	13,148438	10,870299	0,056269	0,066978	-0,002972	6,201128	-5,194032	-1,673878	0,056269	0,066978	-0,002972	6,201128	-5,194032	-1,673878
14:46:00,17	0,382917	3,293987	-0,117977	0,457965	0,341994	1,572956	0,040599	0,071404	0,016460	0,925086	-0,616448	-1,663420	-0,672368	-2,895232	-1,180704	-14,397248	13,446078	10,860715	0,040599	0,071404	0,016460	6,530280	-3,803494	-1,663420	0,040599	0,071404	0,016460	6,530280	-3,803494	-1,663420
14:46:00,22	0,382917	3,293987	-0,117977	0,457965	0,341994	1,572956	0,034328	0,081687	0,020786	0,770765	-0,878892	-1,673004	-0,677351	-2,896197	-1,181464	-14,300158	13,580062	10,829551	0,034328	0,081687	0,020786	7,183229	-3,573668	-1,673004	0,034328	0,081687	0,020786	7,183229	-3,573668	-1,673004
14:46:00,27	0,382917	3,293987	-0,117977	0,457965	0,341994	1,572956	0,037655	0,085520	0,020026	0,736039	-0,688802	-1,704168	-0,678800	-2,890847	-1,180641	-14,191678	13,740136	10,857832	0,033747	0,089450	0,020849	7,746374	-3,527264	-1,675887	0,033747	0,089450	0,020849	7,746374	-3,527264	-1,675887
14:46:00,32	0,382917	3,293987	-0,117977	0,457965	0,341994	1,572956	0,033747	0,089450	0,020849	0,724575	-0,878120	-1,675887	-0,678215	-2,892412	-1,178368	-14,099787	13,819367	10,798962	0,033747	0,089450	0,020849	7,746374	-3,527264	-1,675887	0,033747	0,089450	0,020849	7,746374	-3,527264	-1,675887
14:46:00,37	0,382917	3,293987	-0,117977	0,457965	0,341994	1,572956	0,034810	0,088161	0,023121	0,906132	-0,782899	-1,734757	-0,679004	-2,889758	-1,180625	-14,116403	13,844154	10,839915	0,034810	0,088161	0,023121	7,826794	-3,515459	-1,734757	0,034810	0,088161	0,023121	7,826794	-3,515459	-1,734757
14:46:00,42	0,382917	3,293987	-0,117977	0,457965	0,341994	1,572956	0,032906	0,090171	0,020864	0,814798	-0,908688	-1,693804	-0,680705	-2,887390	-1,177459	-14,029260	13,893257	10,878695	0,032906	0,090171	0,020864	7,893203	-3,491788	-1,693804	0,032906	0,090171	0,020864	7,893203	-3,491788	-1,693804
14:46:00,47	0,382917	3,293987	-0,117977	0,457965	0,341994	1,572956	0,031706	0,092828	0,024031	0,762703	-0,920154	-1,655024	-0,683280	-2,892817	-1,176038	-14,008040	14,000439	10,833767	0,031706	0,092828	0,024031	8,049722	-3,409080	-1,655024	0,031706	0,092828	0,024031	8,049722	-3,409080	-1,655024
14:46:00,52	0,382917	3,293987	-0,117977	0,457965	0,341994	1,572956	0,037693	0,092345	0,025451	0,891288	-0,644037	-1,699952	-0,681669	-2,889448	-1,175522	-13,982317	14,002392	10,831607	0,037693	0,092345	0,025451	8,140336	-3,602953	-1,699952	0,037693	0,092345	0,025451	8,140336	-3,602953	-1,699952
14:46:00,57	0,382917	3,293987	-0,117977	0,457965	0,341994	1,572956	0,033970	0,092634	0,025967	0,890796	-0,816346	-1,702112	-0,685150	-2,887260	-1,177869	-13,961160	14,037485	10,819129	0,033970	0,092634	0,025967	8,162558	-3,482986	-1,702112	0,033970	0,092634	0,025967	8,162558	-3,482986	-1,702112
14:46:00,62	0,382917	3,293987	-0,117977	0,457965	0,341994	1,572956	0,033816	0,096743	0,023621	0,718078	-0,823595	-1,714590	-0,686243	-2,890045	-1,175911	-13,962941	14,127311	10,825077	0,033816	0,096743	0,023621	8,312426	-3,478121	-1,714590	0,033816	0,096743	0,023621	8,312426	-3,478121	-1,714590
14:46:00,67	0,382917	3,293987	-0,117977	0,457965	0,341994	1,572956	0,036774	0,096296	0,025578	0,818216	-0,716227	-1,708642	-0,682041	-2,888552	-1,176260	-13,905095	14,086029	10,843700	0,036774	0,096296	0,025578	8,377485	-3,602968	-1,708642	0,036774	0,096296	0,025578	8,377485	-3,602968	-1,708642
14:46:00,72	0,382917	3,293987	-0,117977	0,457965	0,341994	1,572956	0,033380	0,093404	0,025230	0,961768	-0,821989	-1,690019	-0,686615	-2,888368	-1,174330	-13,870272	14,152546	10,814465	0,033380	0,093404	0,025230	8,294020	-3,442283	-1,690019	0,033380	0,093404	0,025230	8,294020	-3,442283	-1,690019
14:46:00,77	0,382917	3,293987	-0,117977	0,457965	0,341994	1,572956	0,035507	0,097457	0,027160	0,826047	-0,714443	-1,719255	-0,684895	-2,889278	-1,177814	-13,880287	14,134879	10,830819	0,035507	0,097457	0,027160	8,476432	-3,501772	-1,719255	0,035507	0,097457	0,027160	8,476432	-3,501772	-1,719255
14:46:00,82	0,382917	3,293987	-0,117977	0,457965	0,341994	1,572956	0,035436	0,095514	0,023676	0,906807	-0,718014	-1,702900	-0,685809	-2,887855	-1,176990	-13,863489	14,175392	10,806463	0,035436	0,095514	0,023676	8,404620	-3,499710	-1,702900	0,035436	0,095514	0,023676	8,404620	-3,499710	-1,702900
14:46:00,87	0,382917	3,293987	-0,117977	0,457965	0,341994	1,572956	0,034660	0,097016	0,024500	0,872151	-0,764045	-1,727256	-0,690577	-2,887609	-1,174708	-13,821816	14,235822	10,811447	0,034660	0,097016	0,024500	8,487926	-3,484870	-1,727256	0,034660	0,097016	0,024500	8,487926	-3,484870	-1,727256
14:46:00,92	0,382917	3,293987	-0,117977	0,457965	0,341994	1,572956	0,036831	0,101268	0,026782	0,724210	-0,645299	-1,722272	-0,688123	-2,886437	-1,175362	-13,809772	14,207947	10,797698	0,034589	0,099729	0,026128	8,614874	-3,452750	-1,736021	0,034589	0,099729	0,026128	8,614874	-3,452750	-1,736021
14:46:00,97	0,382917	3,293987	-0,117977	0,457965	0,341994	1,572956	0,034589	0,099729	0,026128	0,786124	-0,737487	-1,736021	-0,689372	-2,888692	-1,175884	-13,821266	14,259719	10,788744	0,034589	0,099729	0,026128	8,614874	-3,452750	-1,736021	0,034589	0,099729	0,026128	8,614874	-3,452750	-1,736021
14:46:01,02	0,382917	3,293987	-0,117977	0,457965	0,341994	1,572956	0,037167	0,099683	0,025605	0,827601	-0,639293	-1,744975	-0,684662	-2,883083	-1,175477	-13,807375	14,270771	10,829115	0,037167	0,099683	0,025605	8,652745	-3,556895	-1,744975	0,037167	0,099683	0,025605	8,652745	-3,556895	-1,744975
14:46:01,07	0,382917	3,293987	-0,117977	0,457965	0,341994	1,572956	0,029954	0,098409	0,026013	0,910399	-1,007848	-1,704604	-0,689082	-2,888018	-1,176976	-13,826999	14,288095	10,809100	0,029954	0,098409	0,026013	8,635484	-3,359256	-1,704604	0,029954	0,098409	0,026013	8,635484	-3,359256	-1,704604
14:46:01,12	0,382917	3,293987	-0,117977	0,457965	0,341994	1,572956	0,036438	0,099769	0,024514	0,844832	-0,696363	-1,724620	-0,689972	-2,886786	-1,175882	-13,829814	14,291479	10,809408	0,036438	0,099769	0,024514	8,676734	-3,556726	-1,724620	0,036438	0,099769	0,024514	8,676734	-3,556726	-1,724620
14:46:01,17	0,382917	3,293987	-0,117977	0,457965	0,341994	1,572956	0,035816	0,101156	0,025608	0,774258	-0,732842	-1,724311	-0,689348	-2,886168	-1,176260	-13,821607	14,324482	10,820501	0,035816	0,101156	0,025608	8,714999	-3,544370	-1,724311	0,035816	0,101156	0,025608	8,714999	-3,544370	-1,724311
14:46:01,22	0,382917	3,293987	-0,117977	0,457965	0,341994	1,572956	0,034969	0,100925	0,025229	0,818973	-0,786249	-1,713219	-0,690338	-2,883519	-1,174215	-13,735617	14,329588	10,792109	0,034969	0,100925	0,025229	8,741553	-3,531334	-1,713219	0,034969	0,100925	0,025229	8,741553	-3,531334	-1,713219
14:46:01,27	0,382917	3,293987	-0,117977	0,457965	0,341994	1,572956	0,033170	0,103106	0,027275	0,752957	-0,807895	-1,741610	-0,689827	-2,883727	-1,177828	-13,770857	14,343084	10,787892	0,033170	0,103106	0,027275	8,846777	-3,411736	-1,741610	0,033170	0,103106	0,027275	8,846777	-3,411736	-1,741610
14:46:01,32	0,382917	3,293987	-0,117977	0,457965	0,341994	1,572956	0,032456	0,101520	0,024484	0,841968	-0,863294	-1,702697	-0,688607	-2,883694	-1,177006	-13,748183	14,344368	10,831022	0,032456	0,101520	0,024484	8,811254	-3,411088	-1,702697	0,032456	0,101520	0,024484	8,811254	-3,411088	-1,702697
14:46:01,37	0,382917	3,293987	-0,117977	0,457965	0,341994	1,572956	0,032456	0,101520	0,024484	0,841968	-0,863294	-1,702697	-0,689839	-2,884022	-1,178885	-13,738594	14,381396	10,824917	0,032456	0,101520	0,024484	8,811254	-3,411088	-1,702697	0,032456	0,101520	0,024484	8,811254	-3,411088	-1,702697
14:46:01,42	0,382917	3,293987	-0,117977	0,457965	0,341994	1,572956	0,033356	0,102423	0,022604	0,831854	-0,826714	-1,708803	-0,688656	-2,886463	-1,175482	-13,783252	14,338037	10,795917	0,033356	0,102423	0,022604	8,872055	-3,445143	-1,708803	0,033356	0,102423	0,022604	8,872055	-3,445143	-1,708803
14:46:01,48	0,382917	3,293987	-0,117977	0,457965	0,341994	1,572956	0,034878	0,100177	0,026008	0,888742	-0,764553	-1,737802	-0,689707	-2,885511	-1,176626	-13,733865	14,382143	10,802323	0,034878	0,100177	0,026008	8,752670	-3,502477	-1,737802	0,034878	0,100177	0,026008	8,752670	-3,502477	-1,737802
14:46:01,53	0,382917	3,293987	-0,117977	0,457965	0,341994	1,572956	0,029118	0,106226	0,024402	0,653774	-1,012694	-1,677384	-0,689138	-2,883090	-1,177006	-13,734305	14,385881	10,827362	0,029118	0,106226	0,024402	8,992541	-3,298462	-1,677384	0,029118	0,106226	0,024402	8,992541	-3,298462	-1,677384
14:46:01,58	0,382917	3,293987	-0,117977	0,457965	0,341994	1,572956	0,032198	0,102281	0,024484	0,845251	-0,885452	-1,706357	-0,692635	-2,884997	-1,180129	-13,726054	14,404950	10,799830	0,032198	0,102281	0,024484	8,874329	-3,412988	-1,706357	0,032198	0,102281	0,024484	8,874329	-3,412988	-1,706357
14:46:01,63	0,382917	3,293987	-0,117977	0,457965	0,341994	1,572956	0,035598	0,104357	0,021360	0,757975	-0,711023	-1,733889	-0,704592	-2,943798	-1,252675	-16,733801	14,907789	10,967417	0,035598	0,104357	0,021360	8,949964	-3,505485	-1,733889	0,035598	0,104357	0,021360	8,949964	-3,505485	-1,733889
14:46:01,68	0,382917	3,293987	-0,117977	0,457965	0,341994	1,572956	0,092500	0,085312	-0,051185	0,679910	-0,608344	-1,566303	-0,659953	-2,934348	-1,204773	-16,082283	12,758684	11,162557	0,092500	0,085312	-0,051185	7,376870	-7,869581	-1,566303	0,092500	0,085312	-0,051185	7,376870	-7,869581	-1,566303
14:46:01,73	0,382996	3,293942	-0,117977	0,457958	0,341993	1,522978	0,061996	0,051378	-0,003283	0,909042	-0,555755	-1,371163	-0,648687	-2,916617	-1,173043	-15,379013	12,242588	11,135372	0,061996	0,051378	-0,003283	4,942208	-5,422449	-1,371163	0,061996	0,051378	-0,003283	4,942208	-5,422449	-1,371163
14:46:01,78	0,382996	3,293942	-0,117977	0,457958	0,341993	1,522978	0,041008	0,050486	0,028447	0,860087	-0,780044	-1,398347	-0,657479	-2,918641	-1,173803	-15,348875	12,337884	11,144833	0,041008	0,050486	0,028447	4,823265	-3,999164	-1,398347	0,041008	0,050486	0,028447	4,823265	-3,999164	-1,398347
14:46:01,83	0,382996	3,293942	-0,117977	0,457958	0,341993	1,522978	0,047157	0,057089	0,027687	0,614358	-0,481829	-1,388886	-0,649971	-2,911097	-1,168130	-15,219761	12,383840	11,143943	0,047157	0,057089	0,027687	5,095826	-4,183668	-1,388886	0,047157	0,057089	0,027687	5,095826	-4,183668	-1,388886
14:46:01,88	0,382996	3,293942	-0,117977	0,457958	0,341993	1,522978	0,036870	0,054358	0,033359	0,860691	-0,927932	-1,389776	-0,653078	-2,908029	-1,170287	-15,215692	12,386930	11,140386	0,036870	0,054358	0,033359	5,127829	-3,822216	-1,389776	0,036870	0,054358	0,033359	5,127829	-3,822216	-1,389776
14:46:01,93	0,382996	3,293942	-0,117977	0,457958	0,341993	1,522978	0,035766	0,058583	0,031203	0,645711	-0,983335	-1,393334	-0,654218	-2,914041	-1,167951	-15,254895	12,489921	11,136732	0,035766	0,058583	0,031203	5,244497	-3,790995	-1,393334	0,035766	0,058583	0,031203	5,244497	-3,790995	-1,393334
14:46:01,98	0,382996	3,293942	-0,117977	0,457958	0,341993	1,522978	0,041543	0,056564	0,033538	0,820282	-0,768402	-1,396987	-0,653570	-2,907846	-1,167657	-15,198087	12,452865	11,139448	0,041543	0,056564	0,033538	5,260589	-4,029518	-1,396987	0,041543	0,056564	0,033538	5,260589	-4,029518	-1,396987
14:46:02,03	0,382996	3,293942	-0,117977	0,457958	0,341993	1,522978	0,035854	0,059101	0,033832	0,684718	-0,996504	-1,394272	-0,653364	-2,913581	-1,164210	-15,139249	12,493782	11,131184	0,035854	0,059101	0,033832	5,324108	-3,811035	-1,394272	0,035854	0,059101	0,033832	5,324108	-3,811035	-1,394272
14:46:02,08	0,382996	3,293942	-0,117977	0,457958	0,341993	1,522978	0,039546	0,056864	0,032413	0,862906	-0,824305	-1,376395	-0,653479	-2,912162	-1,169076	-15,184275	12,516335	11,157325	0,039546	0,056864	0,032413	5,326704	-3,928641	-1,376395	0,039546	0,056864	0,032413	5,326704	-3,928641	-1,376395
14:46:02,13	0,382996	3,293942	-0,117977	0,457958	0,341993	1,522978	0,039546	0,056864	0,032413	0,862906	-0,824305	-1,376395	-0,623941	-2,979876	-1,230024	-18,679295	10,730353	11,395903	0,039546	0,056864	0,032413	5,326704	-3,928641	-1,376395	0,039546	0,056864	0,032413	5,326704	-3,928641	-1,376395
14:46:02,18	0,382996	3,293942	-0,117977	0,457958	0,341993	1,522978	0,083419	-0,002574	-0,028535	0,659442	-0,676695	-1,137816	-0,577363	-2,977973	-1,245306	-18,551038	8,233519	11,579339	0,083419	-0,002574	-0,028535	0,457395	-7,225058	-1,137816	0,083419	-0,002574	-0,028535	0,457395	-7,225058	-1,137816
14:46:02,23	0,383034	3,293950	-0,117972	0,457981	0,341989	1,473001	0,058481	-0,041960	-0,043817	0,609330	-0,613937	-0,954380	-0,579033	-2,966417	-1,229371	-17,786517	8,337326	11,566536	0,058481	-0,041960	-0,043817	-2,684530	-5,204733	-0,954380	0,058481	-0,041960	-0,043817	-2,684530	-5,204733	-0,954380
14:46:02,28	0,383034	3,293950	-0,117972	0,457981	0,341989	1,473001	0,049309	-0,034736	-0,027881	0,705854	-0,480710	-0,967184	-0,584957	-2,960348	-1,224713	-17,541747	8,601881	11,584072	0,049309	-0,034736	-0,027881	-2,020941	-4,351473	-0,967184	0,049309	-0,034736	-0,027881	-2,020941	-4,351473	-0,967184
14:46:02,33	0,383034	3,293950	-0,117972	0,457981	0,341989	1,473001	0,047015	-0,026571	-0,023224	0,632757	-0,520319	-0,949647	-0,586424	-2,959806	-1,225105	-17,454887	8,742615	11,534456	0,047015	-0,026571	-0,023224	-1,453065	-4,210972	-0,949647	0,047015	-0,026571	-0,023224	-1,453065	-4,210972	-0,949647
14:46:02,38	0,383034	3,293950	-0,117972	0,457981	0,341989	1,473001	0,047279	-0,025030	-0,023615	0,717919	-0,501702	-0,999263	-0,588457	-2,948477	-1,223499	-17,313234	8,862877	11,585656	0,047279	-0,025030	-0,023615	-1,246911	-4,213130	-0,999263	0,047279	-0,025030	-0,023615	-1,246911	-4,213130	-0,999263
14:46:02,43	0,383034	3,293950	-0,117972	0,457981	0,341989	1,473001	0,038485	-0,017604	-0,022009	0,506752	-0,896482	-0,948063	-0,589457	-2,956982	-1,227797	-17,349724	8,948870	11,531824	0,038485	-0,017604	-0,022009	-0,875150	-3,917526	-0,948063	0,038485	-0,017604	-0,022009	-0,875150	-3,917526	-0,948063
14:46:02,48	0,383034	3,293950	-0,117972	0,457981	0,341989	1,473001	0,046350	-0,020991	-0,026307	0,739094	-0,562069	-1,001895	-0,592315	-2,953860	-1,219594	-17,276070	9,040639	11,562901	0,046350	-0,020991	-0,026307	-0,908674	-4,200561	-1,001895	0,046350	-0,020991	-0,026307	-0,908674	-4,200561	-1,001895
14:46:02,53	0,383034	3,293950	-0,117972	0,457981	0,341989	1,473001	0,045076	-0,016955	-0,018105	0,645516	-0,610451	-0,970818	-0,593259	-2,950265	-1,224247	-17,163608	9,074684	11,532122	0,045076	-0,016955	-0,018105	-0,685415	-4,148881	-0,970818	0,045076	-0,016955	-0,018105	-0,685415	-4,148881	-0,970818
14:46:02,58	0,383034	3,293950	-0,117972	0,457981	0,341989	1,473001	0,042434	-0,014340	-0,022758	0,595271	-0,667457	-1,001598	-0,594598	-2,952085	-1,221587	-17,181629	9,146988	11,540578	0,042434	-0,014340	-0,022758	-0,530413	-3,998498	-1,001598	0,042434	-0,014340	-0,022758	-0,530413	-3,998498	-1,001598
14:46:02,63	0,383034	3,293950	-0,117972	0,457981	0,341989	1,473001	0,044679	-0,014090	-0,020098	0,635863	-0,602437	-0,993141	-0,596694	-2,953572	-1,221910	-17,173514	9,197815	11,533661	0,044679	-0,014090	-0,020098	-0,470174	-4,109769	-0,993141	0,044679	-0,014090	-0,020098	-0,470174	-4,109769	-0,993141
14:46:02,68	0,383034	3,293950	-0,117972	0,457981	0,341989	1,473001	0,047015	-0,013018	-0,020420	0,628231	-0,499380	-1,000059	-0,594395	-2,951598	-1,220270	-17,094304	9,157734	11,519142	0,047015	-0,013018	-0,020420	-0,393711	-4,190044	-1,000059	0,047015	-0,013018	-0,020420	-0,393711	-4,190044	-1,000059
14:46:02,73	0,383034	3,293950	-0,117972	0,457981	0,341989	1,473001	0,044157	-0,014022	-0,018780	0,685338	-0,559370	-1,014577	-0,593541	-2,951531	-1,219154	-17,096514	9,255890	11,538746	0,044157	-0,014022	-0,018780	-0,415424	-4,025662	-1,014577	0,044157	-0,014022	-0,018780	-0,415424	-4,025662	-1,014577
14:46:02,78	0,383034	3,293950	-0,117972	0,457981	0,341989	1,473001	0,043671	-0,014728	-0,017664	0,805933	-0,635596	-0,994974	-0,594716	-2,948864	-1,220748	-17,089945	9,257673	11,501136	0,043671	-0,014728	-0,017664	-0,350224	-4,063795	-0,994974	0,043671	-0,014728	-0,017664	-0,350224	-4,063795	-0,994974
14:46:02,83	0,383034	3,293950	-0,117972	0,457981	0,341989	1,473001	0,041949	-0,012377	-0,019258	0,688523	-0,720361	-1,032583	-0,595161	-2,949832	-1,217226	-17,043322	9,289630	11,499317	0,041949	-0,012377	-0,019258	-0,283102	-4,013355	-1,032583	0,041949	-0,012377	-0,019258	-0,283102	-4,013355	-1,032583
14:46:02,88	0,383034	3,293950	-0,117972	0,457981	0,341989	1,473001	0,043010	-0,012476	-0,015736	0,744651	-0,640797	-1,034402	-0,598551	-2,948685	-1,217942	-17,020529	9,326156	11,578603	0,043010	-0,012476	-0,015736	-0,234735	-4,017069	-1,034402	0,043010	-0,012476	-0,015736	-0,234735	-4,017069	-1,034402
14:46:02,93	0,383034	3,293950	-0,117972	0,457981	0,341989	1,473001	0,043712	-0,008967	-0,016453	0,605184	-0,602824	-0,955116	-0,596230	-2,945917	-1,221863	-16,992131	9,352969	11,528264	0,043712	-0,008967	-0,016453	-0,098703	-4,034193	-0,955116	0,043712	-0,008967	-0,016453	-0,098703	-4,034193	-0,955116
14:46:02,98	0,383034	3,293950	-0,117972	0,457981	0,341989	1,473001	0,040154	-0,009592	-0,020374	0,675136	-0,776623	-1,005456	-0,600876	-2,945545	-1,222252	-16,956159	9,341607	11,517329	0,040154	-0,009592	-0,020374	-0,077861	-3,928734	-1,005456	0,040154	-0,009592	-0,020374	-0,077861	-3,928734	-1,005456
14:46:03,03	0,383034	3,293950	-0,117972	0,457981	0,341989	1,473001	0,042155	-0,005383	-0,020762	0,464417	-0,635772	-1,016391	-0,598489	-2,947664	-1,221472	-16,971917	9,405774	11,514324	0,042155	-0,005383	-0,020762	0,041821	-3,944909	-1,016391	0,042155	-0,005383	-0,020762	0,041821	-3,944909	-1,016391
14:46:03,08	0,383034	3,293950	-0,117972	0,457981	0,341989	1,473001	0,042796	-0,008510	-0,019982	0,674689	-0,648153	-1,019395	-0,600802	-2,949251	-1,217302	-16,957086	9,391159	11,530719	0,042796	-0,008510	-0,019982	0,006660	-4,007636	-1,019395	0,042796	-0,008510	-0,019982	0,006660	-4,007636	-1,019395
14:46:03,13	0,383034	3,293950	-0,117972	0,457981	0,341989	1,473001	0,045328	-0,007300	-0,015813	0,606530	-0,496343	-1,003000	-0,597837	-2,948998	-1,219420	-16,961100	9,437311	11,513890	0,045328	-0,007300	-0,015813	0,033482	-4,054579	-1,003000	0,045328	-0,007300	-0,015813	0,033482	-4,054579	-1,003000
14:46:03,18	0,383034	3,293950	-0,117972	0,457981	0,341989	1,473001	0,043626	-0,009742	-0,017930	0,771471	-0,611416	-1,019830	-0,598339	-2,948944	-1,221192	-16,960968	9,436780	11,526984	0,043626	-0,009742	-0,017930	0,006733	-4,036020	-1,019830	0,043626	-0,009742	-0,017930	0,006733	-4,036020	-1,019830
14:46:03,23	0,383034	3,293950	-0,117972	0,457981	0,341989	1,473001	0,043830	-0,009280	-0,019703	0,747059	-0,600423	-1,006735	-0,596062	-2,945407	-1,222239	-16,939217	9,427480	11,515905	0,043830	-0,009280	-0,019703	0,018580	-4,041048	-1,006735	0,043830	-0,009280	-0,019703	0,018580	-4,041048	-1,006735
14:46:03,28	0,383034	3,293950	-0,117972	0,457981	0,341989	1,473001	0,039629	-0,009483	-0,020750	0,760443	-0,795376	-1,017815	-0,599999	-2,949107	-1,221340	-16,947783	9,479640	11,540113	0,039629	-0,009483	-0,020750	0,016018	-3,906240	-1,017815	0,039629	-0,009483	-0,020750	0,016018	-3,906240	-1,017815
14:46:03,33	0,383034	3,293950	-0,117972	0,457981	0,341989	1,473001	0,044801	-0,007923	-0,019850	0,720205	-0,559930	-0,993606	-0,600082	-2,947139	-1,217170	-16,918619	9,468911	11,522674	0,044801	-0,007923	-0,019850	0,098251	-4,076798	-0,993606	0,044801	-0,007923	-0,019850	0,098251	-4,076798	-0,993606
14:46:03,38	0,383034	3,293950	-0,117972	0,457981	0,341989	1,473001	0,043138	-0,006868	-0,015680	0,670620	-0,615786	-1,011045	-0,601780	-2,946560	-1,219533	-16,899101	9,505844	11,476436	0,043138	-0,006868	-0,015680	0,131505	-4,002106	-1,011045	0,043138	-0,006868	-0,015680	0,131505	-4,002106	-1,011045
14:46:03,43	0,383034	3,293950	-0,117972	0,457981	0,341989	1,473001	0,043486	-0,005107	-0,018044	0,620814	-0,599263	-1,057284	-0,597169	-2,944758	-1,218904	-16,885452	9,491636	11,531433	0,043486	-0,005107	-0,018044	0,219905	-4,012887	-1,057284	0,043486	-0,005107	-0,018044	0,219905	-4,012887	-1,057284
14:46:03,48	0,383034	3,293950	-0,117972	0,457981	0,341989	1,473001	0,039620	-0,008200	-0,017414	0,776155	-0,781344	-1,002286	-0,601223	-2,948941	-1,219890	-16,910021	9,490413	11,509930	0,039620	-0,008200	-0,017414	0,132468	-3,891526	-1,002286	0,039620	-0,008200	-0,017414	0,132468	-3,891526	-1,002286
14:46:03,53	0,383034	3,293950	-0,117972	0,457981	0,341989	1,473001	0,045269	-0,006781	-0,018401	0,689010	-0,508248	-1,023789	-0,599379	-2,947354	-1,222214	-16,886341	9,550438	11,513577	0,045269	-0,006781	-0,018401	0,156735	-4,061899	-1,023789	0,045269	-0,006781	-0,018401	0,156735	-4,061899	-1,023789
14:46:03,58	0,383034	3,293950	-0,117972	0,457981	0,341989	1,473001	0,042973	-0,007584	-0,020724	0,794603	-0,637147	-1,020142	-0,601665	-2,946827	-1,219520	-16,866648	9,564216	11,473099	0,042973	-0,007584	-0,020724	0,199271	-4,010558	-1,020142	0,042973	-0,007584	-0,020724	0,199271	-4,010558	-1,020142
14:46:03,63	0,383034	3,293950	-0,117972	0,457981	0,341989	1,473001	0,043659	-0,005341	-0,018030	0,699758	-0,591322	-1,060620	-0,600525	-2,943292	-1,219495	-16,873507	9,578285	11,527623	0,043659	-0,005341	-0,018030	0,280484	-4,018566	-1,060620	0,043659	-0,005341	-0,018030	0,280484	-4,018566	-1,060620
14:46:03,69	0,383034	3,293950	-0,117972	0,457981	0,341989	1,473001	0,040028	-0,004561	-0,018006	0,667936	-0,793130	-1,006096	-0,601061	-2,945204	-1,216752	-16,853659	9,564896	11,534635	0,042292	-0,005219	-0,018767	0,300925	-3,992674	-1,001099	0,042292	-0,005219	-0,018767	0,300925	-3,992674	-1,001099
14:46:03,74	0,383034	3,293950	-0,117972	0,457981	0,341989	1,473001	0,042292	-0,005219	-0,018767	0,710587	-0,672789	-1,001099	-0,596783	-2,944355	-1,219853	-16,841607	9,563446	11,536006	0,042292	-0,005219	-0,018767	0,300925	-3,992674	-1,001099	0,042292	-0,005219	-0,018767	0,300925	-3,992674	-1,001099
14:46:03,79	0,383034	3,293950	-0,117972	0,457981	0,341989	1,473001	0,039078	-0,008333	-0,018364	0,867175	-0,807454	-0,997714	-0,602878	-2,946563	-1,233065	-16,837798	9,533538	11,538033	0,039078	-0,008333	-0,018364	0,213060	-3,875102	-0,997714	0,039078	-0,008333	-0,018364	0,213060	-3,875102	-0,997714
14:46:03,84	0,383034	3,293950	-0,117972	0,457981	0,341989	1,473001	0,044038	-0,004158	-0,031575	0,626091	-0,531322	-0,995686	-0,588015	-2,986472	-1,274889	-18,805700	9,017180	11,655874	0,044038	-0,004158	-0,031575	0,299694	-3,988269	-0,995686	0,044038	-0,004158	-0,031575	0,299694	-3,988269	-0,995686
14:46:03,89	0,383034	3,293950	-0,117972	0,457981	0,341989	1,473001	0,071168	-0,036985	-0,073400	0,901963	-0,566590	-0,877845	-0,535027	-2,983065	-1,185732	-18,876877	6,070501	11,919775	0,071168	-0,036985	-0,073400	-2,001351	-6,153311	-0,877845	0,071168	-0,036985	-0,073400	-2,001351	-6,153311	-0,877845
14:46:03,94	0,382950	3,293950	-0,117960	0,457977	0,341977	1,422968	0,041724	-0,081170	0,015758	0,612096	-0,686000	-0,613945	-0,528792	-2,971851	-1,177185	-18,178754	5,756280	11,924300	0,041724	-0,081170	0,015758	-5,759738	-3,961336	-0,613945	0,041724	-0,081170	0,015758	-5,759738	-3,961336	-0,613945
14:46:03,99	0,382950	3,293950	-0,117960	0,457977	0,341977	1,422968	0,028894	-0,080962	0,024305	0,678233	-0,591435	-0,609419	-0,527162	-2,970988	-1,174239	-18,104565	5,874972	11,921920	0,028894	-0,080962	0,024305	-5,677296	-2,859650	-0,609419	0,028894	-0,080962	0,024305	-5,677296	-2,859650	-0,609419
14:46:04,04	0,382950	3,293950	-0,117960	0,457977	0,341977	1,422968	0,027332	-0,081943	0,027250	0,869115	-0,667782	-0,611800	-0,534790	-2,962597	-1,167463	-18,029390	5,982816	11,905062	0,027332	-0,081943	0,027250	-5,563400	-2,813340	-0,611800	0,027332	-0,081943	0,027250	-5,563400	-2,813340	-0,611800
14:46:04,09	0,382950	3,293950	-0,117960	0,457977	0,341977	1,422968	0,023879	-0,071142	0,034027	0,438433	-0,836148	-0,628658	-0,535075	-2,961801	-1,172095	-17,901535	6,043560	11,874665	0,023879	-0,071142	0,034027	-5,146184	-2,710658	-0,628658	0,023879	-0,071142	0,034027	-5,146184	-2,710658	-0,628658
14:46:04,14	0,382950	3,293950	-0,117960	0,457977	0,341977	1,422968	0,023332	-0,070496	0,029394	0,521415	-0,784224	-0,659054	-0,533911	-2,965361	-1,166421	-17,900008	6,102356	11,901824	0,023332	-0,070496	0,029394	-5,012552	-2,615816	-0,659054	0,023332	-0,070496	0,029394	-5,012552	-2,615816	-0,659054
14:46:04,19	0,382950	3,293950	-0,117960	0,457977	0,341977	1,422968	0,025834	-0,073285	0,035069	0,718079	-0,682238	-0,631895	-0,536004	-2,960749	-1,170905	-17,840929	6,204468	11,878468	0,025834	-0,073285	0,035069	-5,034755	-2,710174	-0,631895	0,025834	-0,073285	0,035069	-5,034755	-2,710174	-0,631895
14:46:04,24	0,382950	3,293950	-0,117960	0,457977	0,341977	1,422968	0,022886	-0,069166	0,030584	0,621874	-0,835385	-0,655252	-0,537142	-2,961879	-1,169981	-17,837769	6,241758	11,895661	0,022886	-0,069166	0,030584	-4,807637	-2,631964	-0,655252	0,022886	-0,069166	0,030584	-4,807637	-2,631964	-0,655252
14:46:04,29	0,382950	3,293950	-0,117960	0,457977	0,341977	1,422968	0,024434	-0,068746	0,031509	0,633898	-0,770825	-0,638059	-0,535530	-2,961958	-1,166665	-17,902781	6,189035	11,861396	0,024434	-0,068746	0,031509	-4,762628	-2,688880	-0,638059	0,024434	-0,068746	0,031509	-4,762628	-2,688880	-0,638059
14:46:04,34	0,382950	3,293950	-0,117960	0,457977	0,341977	1,422968	0,023697	-0,070181	0,034825	0,630361	-0,839105	-0,672323	-0,533864	-3,037312	-1,207874	-21,576696	6,070814	12,113050	0,023697	-0,070181	0,034825	-4,878825	-2,699282	-0,672323	0,023697	-0,070181	0,034825	-4,878825	-2,699282	-0,672323
14:46:04,39	0,382950	3,293950	-0,117960	0,457977	0,341977	1,422968	0,088121	-0,109301	-0,006385	0,725264	-0,611623	-0,420670	-0,497789	-3,031908	-1,202978	-21,401020	4,260109	12,265641	0,088121	-0,109301	-0,006385	-7,854845	-7,529123	-0,420670	0,088121	-0,109301	-0,006385	-7,854845	-7,529123	-0,420670
14:46:04,44	0,383035	3,294040	-0,117988	0,457973	0,341988	1,372950	0,065404	-0,137840	-0,001488	0,729048	-0,735434	-0,268079	-0,497733	-3,020464	-1,183721	-20,779819	4,102784	12,229671	0,065404	-0,137840	-0,001488	-10,091425	-5,869621	-0,268079	0,065404	-0,137840	-0,001488	-10,091425	-5,869621	-0,268079
14:46:04,49	0,383035	3,294040	-0,117988	0,457973	0,341988	1,372950	0,055465	-0,132168	0,017769	0,608413	-0,635593	-0,304048	-0,502034	-3,014037	-1,179758	-20,566390	4,335284	12,246451	0,055465	-0,132168	0,017769	-9,766741	-4,989614	-0,304048	0,055465	-0,132168	0,017769	-9,766741	-4,989614	-0,304048
14:46:04,54	0,383035	3,294040	-0,117988	0,457973	0,341988	1,372950	0,052050	-0,125229	0,021732	0,555647	-0,744598	-0,287268	-0,505620	-3,011315	-1,181308	-20,456471	4,492046	12,208272	0,052050	-0,125229	0,021732	-9,274791	-4,830527	-0,287268	0,052050	-0,125229	0,021732	-9,274791	-4,830527	-0,287268
14:46:04,59	0,383035	3,294040	-0,117988	0,457973	0,341988	1,372950	0,051485	-0,120762	0,020181	0,514105	-0,757147	-0,325447	-0,508855	-3,009354	-1,181240	-20,346170	4,605101	12,249211	0,051485	-0,120762	0,020181	-8,965707	-4,798752	-0,325447	0,051485	-0,120762	0,020181	-8,965707	-4,798752	-0,325447
14:46:04,64	0,383035	3,294040	-0,117988	0,457973	0,341988	1,372950	0,051405	-0,116980	0,020249	0,470502	-0,722346	-0,284508	-0,509459	-3,013359	-1,179943	-20,258154	4,694170	12,261785	0,051405	-0,116980	0,020249	-8,712426	-4,757620	-0,284508	0,051405	-0,116980	0,020249	-8,712426	-4,757620	-0,284508
14:46:04,69	0,383035	3,294040	-0,117988	0,457973	0,341988	1,372950	0,055175	-0,118460	0,021547	0,668599	-0,494605	-0,271935	-0,512023	-3,009625	-1,179659	-20,246199	4,789576	12,228317	0,055175	-0,118460	0,021547	-8,630498	-4,825840	-0,271935	0,055175	-0,118460	0,021547	-8,630498	-4,825840	-0,271935
14:46:04,74	0,383035	3,294040	-0,117988	0,457973	0,341988	1,372950	0,053224	-0,114372	0,021830	0,544621	-0,633425	-0,305402	-0,514168	-3,010649	-1,177340	-20,188603	4,868258	12,175015	0,053224	-0,114372	0,021830	-8,433562	-4,811480	-0,305402	0,053224	-0,114372	0,021830	-8,433562	-4,811480	-0,305402
14:46:04,79	0,383035	3,294040	-0,117988	0,457973	0,341988	1,372950	0,055183	-0,113027	0,024150	0,571607	-0,521007	-0,358704	-0,512042	-3,006628	-1,177700	-20,152690	4,896113	12,209830	0,055183	-0,113027	0,024150	-8,300976	-4,852860	-0,358704	0,055183	-0,113027	0,024150	-8,300976	-4,852860	-0,358704
14:46:04,84	0,383035	3,294040	-0,117988	0,457973	0,341988	1,372950	0,050637	-0,112857	0,023789	0,604893	-0,740202	-0,323889	-0,511605	-3,007429	-1,176144	-20,112067	4,945085	12,181728	0,050637	-0,112857	0,023789	-8,254414	-4,715229	-0,323889	0,050637	-0,112857	0,023789	-8,254414	-4,715229	-0,323889
14:46:04,89	0,383035	3,294040	-0,117988	0,457973	0,341988	1,372950	0,051112	-0,113636	0,025346	0,708085	-0,704821	-0,351991	-0,513291	-3,004709	-1,177666	-20,077458	4,998272	12,222876	0,051112	-0,113636	0,025346	-8,212317	-4,717116	-0,351991	0,051112	-0,113636	0,025346	-8,212317	-4,717116	-0,351991
14:46:04,94	0,383035	3,294040	-0,117988	0,457973	0,341988	1,372950	0,049599	-0,110816	0,023823	0,624831	-0,780094	-0,310844	-0,516177	-3,001944	-1,178841	-20,036307	4,982063	12,208024	0,049599	-0,110816	0,023823	-8,074231	-4,673654	-0,310844	0,049599	-0,110816	0,023823	-8,074231	-4,673654	-0,310844
14:46:04,99	0,383035	3,294040	-0,117988	0,457973	0,341988	1,372950	0,048648	-0,106934	0,022649	0,429504	-0,785821	-0,325695	-0,513765	-3,001356	-1,179212	-20,028510	5,046070	12,225260	0,048648	-0,106934	0,022649	-7,964820	-4,604702	-0,325695	0,048648	-0,106934	0,022649	-7,964820	-4,604702	-0,325695
14:46:05,04	0,383035	3,294040	-0,117988	0,457973	0,341988	1,372950	0,046933	-0,108729	0,022277	0,582171	-0,900249	-0,308460	-0,514809	-3,003277	-1,181534	-19,974990	5,061059	12,197066	0,046933	-0,108729	0,022277	-7,953054	-4,584506	-0,308460	0,046933	-0,108729	0,022277	-7,953054	-4,584506	-0,308460
14:46:05,09	0,383035	3,294040	-0,117988	0,457973	0,341988	1,372950	0,049118	-0,108785	0,019955	0,624850	-0,747760	-0,336653	-0,518976	-3,001974	-1,179598	-20,014624	5,125000	12,226888	0,049118	-0,108785	0,019955	-7,914811	-4,603561	-0,336653	0,049118	-0,108785	0,019955	-7,914811	-4,603561	-0,336653
14:46:05,14	0,383035	3,294040	-0,117988	0,457973	0,341988	1,372950	0,050074	-0,104525	0,021891	0,438847	-0,764386	-0,306831	-0,519941	-3,002287	-1,179600	-20,006513	5,119677	12,219961	0,050074	-0,104525	0,021891	-7,766342	-4,695167	-0,306831	0,050074	-0,104525	0,021891	-7,766342	-4,695167	-0,306831
14:46:05,19	0,383035	3,294040	-0,117988	0,457973	0,341988	1,372950	0,050827	-0,103846	0,021890	0,402984	-0,715505	-0,313758	-0,518213	-3,001703	-1,178049	-19,945201	5,135247	12,177281	0,050827	-0,103846	0,021890	-7,748904	-4,705455	-0,313758	0,050827	-0,103846	0,021890	-7,748904	-4,705455	-0,313758
14:46:05,24	0,383035	3,294040	-0,117988	0,457973	0,341988	1,372950	0,049457	-0,105050	0,023441	0,509750	-0,741442	-0,356439	-0,521779	-3,002716	-1,180071	-19,983077	5,221736	12,226933	0,049457	-0,105050	0,023441	-7,736678	-4,623833	-0,356439	0,049457	-0,105050	0,023441	-7,736678	-4,623833	-0,356439
14:46:05,29	0,383035	3,294040	-0,117988	0,457973	0,341988	1,372950	0,052118	-0,102468	0,021419	0,431465	-0,679144	-0,306787	-0,517578	-3,002450	-1,174149	-19,948768	5,184667	12,191062	0,052118	-0,102468	0,021419	-7,612300	-4,770382	-0,306787	0,052118	-0,102468	0,021419	-7,612300	-4,770382	-0,306787
14:46:05,34	0,383035	3,294040	-0,117988	0,457973	0,341988	1,372950	0,049786	-0,105974	0,027340	0,598800	-0,752121	-0,342658	-0,519334	-3,005030	-1,180357	-19,949678	5,218522	12,195247	0,049786	-0,105974	0,027340	-7,720143	-4,660358	-0,342658	0,049786	-0,105974	0,027340	-7,720143	-4,660358	-0,342658
14:46:05,39	0,383035	3,294040	-0,117988	0,457973	0,341988	1,372950	0,052899	-0,105743	0,021132	0,615679	-0,607995	-0,338472	-0,516355	-3,004195	-1,178016	-19,928709	5,195589	12,193511	0,052899	-0,105743	0,021132	-7,685170	-4,760550	-0,338472	0,052899	-0,105743	0,021132	-7,685170	-4,760550	-0,338472
14:46:05,44	0,383035	3,294040	-0,117988	0,457973	0,341988	1,372950	0,050687	-0,107906	0,023474	0,718739	-0,693380	-0,340209	-0,517106	-3,000889	-1,176657	-19,882668	5,254499	12,183557	0,050687	-0,107906	0,023474	-7,751846	-4,672312	-0,340209	0,050687	-0,107906	0,023474	-7,751846	-4,672312	-0,340209
14:46:05,49	0,383035	3,294040	-0,117988	0,457973	0,341988	1,372950	0,048199	-0,105602	0,024832	0,672977	-0,812331	-0,350162	-0,520365	-3,002315	-1,178783	-19,886331	5,246377	12,199600	0,048199	-0,105602	0,024832	-7,616756	-4,595967	-0,350162	0,048199	-0,105602	0,024832	-7,616756	-4,595967	-0,350162
14:46:05,54	0,383035	3,294040	-0,117988	0,457973	0,341988	1,372950	0,051063	-0,103492	0,022706	0,554427	-0,662500	-0,334119	-0,517322	-3,001890	-1,177200	-19,844825	5,255887	12,208794	0,051063	-0,103492	0,022706	-7,569724	-4,670982	-0,334119	0,051063	-0,103492	0,022706	-7,569724	-4,670982	-0,334119
14:46:05,59	0,383035	3,294040	-0,117988	0,457973	0,341988	1,372950	0,049174	-0,105915	0,024290	0,709404	-0,729580	-0,324925	-0,519969	-3,000423	-1,177913	-19,847771	5,289318	12,223010	0,049174	-0,105915	0,024290	-7,604941	-4,589711	-0,324925	0,049174	-0,105915	0,024290	-7,604941	-4,589711	-0,324925
14:46:05,64	0,383035	3,294040	-0,117988	0,457973	0,341988	1,372950	0,049227	-0,102890	0,023576	0,579550	-0,746067	-0,310710	-0,517951	-2,999303	-1,178801	-19,867171	5,284243	12,177265	0,049227	-0,102890	0,023576	-7,497282	-4,610395	-0,310710	0,049227	-0,102890	0,023576	-7,497282	-4,610395	-0,310710
14:46:05,69	0,383035	3,294040	-0,117988	0,457973	0,341988	1,372950	0,047248	-0,104078	0,022688	0,627233	-0,863248	-0,356454	-0,522195	-3,005043	-1,180505	-19,873776	5,318334	12,216638	0,047248	-0,104078	0,022688	-7,542860	-4,572209	-0,356454	0,047248	-0,104078	0,022688	-7,542860	-4,572209	-0,356454
14:46:05,74	0,383035	3,294040	-0,117988	0,457973	0,341988	1,372950	0,054341	-0,103272	0,020985	0,611565	-0,517169	-0,317081	-0,523218	-3,001028	-1,177980	-19,858085	5,304976	12,229467	0,054341	-0,103272	0,020985	-7,495291	-4,782943	-0,317081	0,054341	-0,103272	0,020985	-7,495291	-4,782943	-0,317081
14:46:05,79	0,383035	3,294040	-0,117988	0,457973	0,341988	1,372950	0,051375	-0,100378	0,023510	0,457365	-0,651132	-0,304253	-0,522589	-3,002124	-1,178381	-19,869178	5,376955	12,212696	0,051375	-0,100378	0,023510	-7,422329	-4,684077	-0,304253	0,051375	-0,100378	0,023510	-7,422329	-4,684077	-0,304253
14:46:05,84	0,383035	3,294040	-0,117988	0,457973	0,341988	1,372950	0,052010	-0,101471	0,023108	0,570966	-0,663694	-0,321023	-0,524320	-2,999533	-1,177638	-19,839891	5,342507	12,167318	0,052010	-0,101471	0,023108	-7,394492	-4,746508	-0,321023	0,052010	-0,101471	0,023108	-7,394492	-4,746508	-0,321023
14:46:05,89	0,383035	3,294040	-0,117988	0,457973	0,341988	1,372950	0,050632	-0,098677	0,023851	0,410492	-0,692794	-0,366401	-0,522541	-3,000244	-1,178775	-19,837820	5,363828	12,197945	0,050632	-0,098677	0,023851	-7,335643	-4,667388	-0,366401	0,050632	-0,098677	0,023851	-7,335643	-4,667388	-0,366401
14:46:05,94	0,383035	3,294040	-0,117988	0,457973	0,341988	1,372950	0,050358	-0,100573	0,022715	0,528590	-0,715913	-0,335775	-0,520720	-3,000724	-1,177236	-19,817102	5,349411	12,157816	0,050358	-0,100573	0,022715	-7,366389	-4,668992	-0,335775	0,050358	-0,100573	0,022715	-7,366389	-4,668992	-0,335775
14:46:06,00	0,383035	3,294040	-0,117988	0,457973	0,341988	1,372950	0,049864	-0,102390	0,024254	0,620928	-0,716456	-0,375904	-0,522491	-2,999068	-1,175654	-19,815292	5,360606	12,205584	0,049864	-0,102390	0,024254	-7,416657	-4,630747	-0,375904	0,049864	-0,102390	0,024254	-7,416657	-4,630747	-0,375904
14:46:06,05	0,383035	3,294040	-0,117988	0,457973	0,341988	1,372950	0,049314	-0,100028	0,025836	0,508743	-0,749042	-0,328135	-0,520617	-3,000117	-1,178755	-19,786624	5,423967	12,189994	0,049314	-0,100028	0,025836	-7,343483	-4,620224	-0,328135	0,049314	-0,100028	0,025836	-7,343483	-4,620224	-0,328135
14:46:06,10	0,383035	3,294040	-0,117988	0,457973	0,341988	1,372950	0,049286	-0,102175	0,022734	0,689592	-0,757380	-0,343725	-0,521786	-2,998331	-1,184557	-19,773419	5,458247	12,233310	0,049286	-0,102175	0,022734	-7,331171	-4,626322	-0,343725	0,049286	-0,102175	0,022734	-7,331171	-4,626322	-0,343725
14:46:06,15	0,383035	3,294040	-0,117988	0,457973	0,341988	1,372950	0,048324	-0,100269	0,016933	0,626774	-0,813120	-0,300409	-0,535716	-3,018514	-1,180655	-20,827716	6,232257	12,295080	0,048324	-0,100269	0,016933	-7,244375	-4,606526	-0,300409	0,048324	-0,100269	0,016933	-7,244375	-4,606526	-0,300409
14:46:06,20	0,383035	3,294040	-0,117988	0,457973	0,341988	1,372950	0,072768	-0,098298	0,020834	0,667415	-0,842062	-0,238639	-0,464446	-3,019730	-1,224908	-20,644564	2,130170	12,612699	0,072768	-0,098298	0,020834	-7,048964	-6,554357	-0,238639	0,072768	-0,098298	0,020834	-7,048964	-6,554357	-0,238639
14:46:06,25	0,383000	3,293977	-0,117955	0,457961	0,341994	1,322962	0,025970	-0,165988	-0,013139	0,474364	-0,543522	0,045737	-0,453695	-3,011831	-1,214629	-20,318160	1,650717	12,579456	0,025970	-0,165988	-0,013139	-12,555709	-2,582140	0,045737	0,025970	-0,165988	-0,013139	-12,555709	-2,582140	0,045737
14:46:06,30	0,383000	3,293977	-0,117955	0,457961	0,341994	1,322962	0,025970	-0,165988	-0,013139	0,474364	-0,543522	0,045737	-0,455655	-3,011774	-1,215061	-20,254093	1,736024	12,573387	0,025970	-0,165988	-0,013139	-12,555709	-2,582140	0,045737	0,025970	-0,165988	-0,013139	-12,555709	-2,582140	0,045737
14:46:06,35	0,383000	3,293977	-0,117955	0,457961	0,341994	1,322962	0,026900	-0,164263	-0,013571	0,490574	-0,482302	0,039668	-0,454841	-3,009038	-1,209638	-20,190719	1,827319	12,524456	0,026900	-0,164263	-0,013571	-12,404084	-2,593970	0,039668	0,026900	-0,164263	-0,013571	-12,404084	-2,593970	0,039668
14:46:06,40	0,383000	3,293977	-0,117955	0,457961	0,341994	1,322962	0,024124	-0,163599	-0,008148	0,566790	-0,617444	-0,009264	-0,461697	-3,009026	-1,211154	-20,128973	1,953048	12,551814	0,024124	-0,163599	-0,008148	-12,275735	-2,511157	-0,009264	0,024124	-0,163599	-0,008148	-12,275735	-2,511157	-0,009264
14:46:06,45	0,383000	3,293977	-0,117955	0,457961	0,341994	1,322962	0,027541	-0,157656	-0,009664	0,397499	-0,449118	0,018094	-0,459199	-3,005642	-1,211934	-20,056885	1,955156	12,518633	0,027541	-0,157656	-0,009664	-11,978481	-2,611114	0,018094	0,027541	-0,157656	-0,009664	-11,978481	-2,611114	0,018094
14:46:06,50	0,383000	3,293977	-0,117955	0,457961	0,341994	1,322962	0,023362	-0,158128	-0,010445	0,459913	-0,605077	-0,015086	-0,459182	-3,004757	-1,209970	-20,058742	1,990891	12,552652	0,023362	-0,158128	-0,010445	-11,953120	-2,438982	-0,015086	0,023362	-0,158128	-0,010445	-11,953120	-2,438982	-0,015086
14:46:06,55	0,383000	3,293977	-0,117955	0,457961	0,341994	1,322962	0,022587	-0,157700	-0,008480	0,467694	-0,664851	0,018932	-0,456265	-3,007488	-1,214558	-20,040554	2,030549	12,536438	0,022587	-0,157700	-0,008480	-11,911768	-2,437920	0,018932	0,022587	-0,157700	-0,008480	-11,911768	-2,437920	0,018932
14:46:06,60	0,383000	3,293977	-0,117955	0,457961	0,341994	1,322962	0,020867	-0,157553	-0,012743	0,539712	-0,733793	0,008639	-0,458449	-3,003194	-1,214233	-20,001161	2,049624	12,542358	0,020867	-0,157553	-0,012743	-11,828222	-2,371840	0,008639	0,020867	-0,157553	-0,012743	-11,828222	-2,371840	0,008639
14:46:06,65	0,383000	3,293977	-0,117955	0,457961	0,341994	1,322962	0,020867	-0,157553	-0,012743	0,539712	-0,733793	0,008639	-0,459638	-3,081754	-1,275460	-23,935425	1,953673	12,769044	0,020867	-0,157553	-0,012743	-11,828222	-2,371840	0,008639	0,020867	-0,157553	-0,012743	-11,828222	-2,371840	0,008639
14:46:06,70	0,383000	3,293977	-0,117955	0,457961	0,341994	1,322962	0,031061	-0,228779	-0,013211	0,402836	-0,591923	0,385576	-0,401862	-3,047636	-1,214701	-22,257696	-1,082334	12,919296	0,031061	-0,228779	-0,013211	-17,556329	-3,030226	0,385576	0,031061	-0,228779	-0,013211	-17,556329	-3,030226	0,385576
14:46:06,75	0,382955	3,293981	-0,117996	0,457988	0,341979	1,272988	0,031061	-0,228779	-0,013211	0,402836	-0,591923	0,385576	-0,396880	-3,033511	-1,193434	-21,556959	-1,157069	12,928787	0,031061	-0,228779	-0,013211	-17,556329	-3,030226	0,385576	0,031061	-0,228779	-0,013211	-17,556329	-3,030226	0,385576
14:46:06,80	0,382955	3,293981	-0,117996	0,457988	0,341979	1,272988	0,016338	-0,226032	0,008055	0,545633	-0,713328	0,395067	-0,402527	-3,031197	-1,193894	-21,248178	-0,909374	12,928350	0,016338	-0,226032	0,008055	-17,197884	-1,995828	0,395067	0,016338	-0,226032	0,008055	-17,197884	-1,995828	0,395067
14:46:06,85	0,382955	3,293981	-0,117996	0,457988	0,341979	1,272988	0,017157	-0,219984	0,007595	0,600028	-0,527144	0,394630	-0,405220	-3,028737	-1,189837	-21,191119	-0,755218	12,881681	0,017157	-0,219984	0,007595	-16,668707	-1,873983	0,394630	0,017157	-0,219984	0,007595	-16,668707	-1,873983	0,394630
14:46:06,90	0,382955	3,293981	-0,117996	0,457988	0,341979	1,272988	0,016373	-0,216422	0,011652	0,576868	-0,595571	0,347961	-0,410822	-3,026589	-1,190204	-21,102655	-0,605732	12,880288	0,016373	-0,216422	0,011652	-16,412297	-1,880872	0,347961	0,016373	-0,216422	0,011652	-16,412297	-1,880872	0,347961
14:46:06,95	0,382955	3,293981	-0,117996	0,457988	0,341979	1,272988	0,017314	-0,210497	0,011286	0,442415	-0,544773	0,346569	-0,410469	-3,025445	-1,186636	-20,973184	-0,508430	12,899515	0,017314	-0,210497	0,011286	-16,081572	-1,903939	0,346569	0,017314	-0,210497	0,011286	-16,081572	-1,903939	0,346569
14:46:07,00	0,382955	3,293981	-0,117996	0,457988	0,341979	1,272988	0,016146	-0,210230	0,014853	0,577573	-0,542041	0,365796	-0,410840	-3,021173	-1,187800	-20,891859	-0,418564	12,878610	0,016146	-0,210230	0,014853	-15,925516	-1,809510	0,365796	0,016146	-0,210230	0,014853	-15,925516	-1,809510	0,365796
14:46:07,05	0,382955	3,293981	-0,117996	0,457988	0,341979	1,272988	0,012632	-0,207774	0,013689	0,568303	-0,699254	0,344891	-0,412699	-3,021301	-1,186400	-20,912391	-0,367473	12,860692	0,012632	-0,207774	0,013689	-15,741920	-1,690901	0,344891	0,012632	-0,207774	0,013689	-15,741920	-1,690901	0,344891
14:46:07,10	0,382955	3,293981	-0,117996	0,457988	0,341979	1,272988	0,013673	-0,206227	0,015089	0,521867	-0,688452	0,326973	-0,416515	-3,020007	-1,184674	-20,835881	-0,298092	12,884029	0,013673	-0,206227	0,015089	-15,666957	-1,761812	0,326973	0,013673	-0,206227	0,015089	-15,666957	-1,761812	0,326973
14:46:07,15	0,382955	3,293981	-0,117996	0,457988	0,341979	1,272988	0,014460	-0,202275	0,016815	0,414712	-0,615962	0,350309	-0,413505	-3,020018	-1,185832	-20,813556	-0,272436	12,876154	0,014460	-0,202275	0,016815	-15,463894	-1,751097	0,350309	0,014460	-0,202275	0,016815	-15,463894	-1,751097	0,350309
14:46:07,20	0,382955	3,293981	-0,117996	0,457988	0,341979	1,272988	0,012965	-0,204887	0,015658	0,583925	-0,687222	0,342434	-0,418085	-3,018130	-1,187386	-20,777079	-0,176877	12,874429	0,012965	-0,204887	0,015658	-15,499735	-1,704961	0,342434	0,012965	-0,204887	0,015658	-15,499735	-1,704961	0,342434
14:46:07,25	0,382955	3,293981	-0,117996	0,457988	0,341979	1,272988	0,013620	-0,199978	0,014103	0,429617	-0,669354	0,340710	-0,421526	-3,021374	-1,187751	-20,752289	-0,144640	12,879198	0,013620	-0,199978	0,014103	-15,268633	-1,738507	0,340710	0,013620	-0,199978	0,014103	-15,268633	-1,738507	0,340710
14:46:07,30	0,382955	3,293981	-0,117996	0,457988	0,341979	1,272988	0,018150	-0,198619	0,013739	0,399273	-0,428453	0,345479	-0,419145	-3,024263	-1,187383	-20,771391	-0,093467	12,842032	0,018150	-0,198619	0,013739	-15,192313	-1,853196	0,345479	0,018150	-0,198619	0,013739	-15,192313	-1,853196	0,345479
14:46:07,35	0,382955	3,293981	-0,117996	0,457988	0,341979	1,272988	0,019461	-0,202126	0,014106	0,616404	-0,402410	0,308312	-0,417459	-3,019905	-1,183079	-20,718490	-0,073052	12,869532	0,019461	-0,202126	0,014106	-15,250482	-1,930067	0,308312	0,019461	-0,202126	0,014106	-15,250482	-1,930067	0,308312
14:46:07,40	0,382955	3,293981	-0,117996	0,457988	0,341979	1,272988	0,014844	-0,201406	0,018411	0,623117	-0,606888	0,335812	-0,418910	-3,018662	-1,184270	-20,677982	-0,028907	12,822736	0,014844	-0,201406	0,018411	-15,187284	-1,772111	0,335812	0,014844	-0,201406	0,018411	-15,187284	-1,772111	0,335812
14:46:07,45	0,382955	3,293981	-0,117996	0,457988	0,341979	1,272988	0,014493	-0,199529	0,017220	0,583962	-0,612123	0,289017	-0,420658	-3,018221	-1,185429	-20,670436	-0,011295	12,833381	0,014493	-0,199529	0,017220	-15,079040	-1,749805	0,289017	0,014493	-0,199529	0,017220	-15,079040	-1,749805	0,289017
14:46:07,50	0,382955	3,293981	-0,117996	0,457988	0,341979	1,272988	0,014985	-0,197794	0,016061	0,512801	-0,588818	0,299662	-0,422359	-3,017821	-1,185754	-20,634861	0,003181	12,901275	0,014985	-0,197794	0,016061	-15,014054	-1,765111	0,299662	0,014985	-0,197794	0,016061	-15,014054	-1,765111	0,299662
14:46:07,55	0,382955	3,293981	-0,117996	0,457988	0,341979	1,272988	0,015489	-0,196121	0,015736	0,456101	-0,539008	0,367555	-0,418711	-3,016692	-1,183062	-20,612919	0,068324	12,849000	0,015489	-0,196121	0,015736	-14,939381	-1,754912	0,367555	0,015489	-0,196121	0,015736	-14,939381	-1,754912	0,367555
14:46:07,60	0,382955	3,293981	-0,117996	0,457988	0,341979	1,272988	0,012687	-0,198716	0,018427	0,658459	-0,698291	0,315280	-0,419547	-3,014738	-1,185639	-20,582481	0,078062	12,862825	0,012687	-0,198716	0,018427	-14,940778	-1,694222	0,315280	0,012687	-0,198716	0,018427	-14,940778	-1,694222	0,315280
14:46:07,65	0,382955	3,293981	-0,117996	0,457988	0,341979	1,272988	0,011413	-0,197015	0,015851	0,593630	-0,743061	0,329106	-0,422788	-3,016542	-1,183051	-20,589430	0,067353	12,857728	0,011413	-0,197015	0,015851	-14,872035	-1,638964	0,329106	0,011413	-0,197015	0,015851	-14,872035	-1,638964	0,329106
14:46:07,70	0,382955	3,293981	-0,117996	0,457988	0,341979	1,272988	0,014596	-0,195111	0,018438	0,481868	-0,578181	0,324009	-0,422016	-3,017314	-1,183395	-20,608194	0,091946	12,837134	0,014596	-0,195111	0,018438	-14,834324	-1,723990	0,324009	0,014596	-0,195111	0,018438	-14,834324	-1,723990	0,324009
14:46:07,75	0,382955	3,293981	-0,117996	0,457988	0,341979	1,272988	0,014878	-0,196165	0,018095	0,548617	-0,592062	0,303415	-0,423803	-3,017887	-1,184180	-20,545176	0,160256	12,875096	0,014878	-0,196165	0,018095	-14,850351	-1,760011	0,303415	0,014878	-0,196165	0,018095	-14,850351	-1,760011	0,303415
14:46:07,80	0,382955	3,293981	-0,117996	0,457988	0,341979	1,272988	0,016268	-0,194904	0,017310	0,573692	-0,499373	0,341377	-0,421587	-3,017694	-1,187711	-20,601154	0,149588	12,863355	0,016268	-0,194904	0,017310	-14,726258	-1,776420	0,341377	0,016268	-0,194904	0,017310	-14,726258	-1,776420	0,341377
14:46:07,85	0,382955	3,293981	-0,117996	0,457988	0,341979	1,272988	0,014993	-0,196726	0,013779	0,631231	-0,608842	0,329635	-0,422147	-3,016742	-1,183817	-20,596724	0,165272	12,876022	0,014993	-0,196726	0,013779	-14,811780	-1,785764	0,329635	0,014993	-0,196726	0,013779	-14,811780	-1,785764	0,329635
14:46:07,90	0,382955	3,293981	-0,117996	0,457988	0,341979	1,272988	0,014449	-0,195765	0,017673	0,597057	-0,641113	0,342303	-0,425609	-3,015263	-1,184609	-20,573053	0,203680	12,857731	0,014449	-0,195765	0,017673	-14,770516	-1,775366	0,342303	0,014449	-0,195765	0,017673	-14,770516	-1,775366	0,342303
14:46:07,95	0,382955	3,293981	-0,117996	0,457988	0,341979	1,272988	0,014899	-0,192028	0,016881	0,447805	-0,616407	0,324012	-0,426684	-3,014481	-1,186166	-20,529893	0,225037	12,834624	0,014899	-0,192028	0,016881	-14,626375	-1,786001	0,324012	0,014899	-0,192028	0,016881	-14,626375	-1,786001	0,324012
14:46:08,00	0,382955	3,293981	-0,117996	0,457988	0,341979	1,272988	0,014759	-0,190706	0,015323	0,419140	-0,597016	0,300905	-0,423734	-3,016761	-1,185349	-20,529092	0,218519	12,867998	0,014759	-0,190706	0,015323	-14,551268	-1,755576	0,300905	0,014759	-0,190706	0,015323	-14,551268	-1,755576	0,300905
14:46:08,05	0,382955	3,293981	-0,117996	0,457988	0,341979	1,272988	0,015258	-0,194400	0,016141	0,606013	-0,567089	0,334278	-0,423750	-3,016810	-1,183835	-20,546118	0,221741	12,823738	0,015258	-0,194400	0,016141	-14,654418	-1,764861	0,334278	0,015258	-0,194400	0,016141	-14,654418	-1,764861	0,334278
14:46:08,10	0,382955	3,293981	-0,117996	0,457988	0,341979	1,272988	0,015309	-0,194411	0,017654	0,600856	-0,580810	0,290019	-0,423684	-3,017594	-1,182610	-20,510060	0,212158	12,875507	0,015309	-0,194411	0,017654	-14,660429	-1,782559	0,290019	0,015309	-0,194411	0,017654	-14,660429	-1,782559	0,290019
14:46:08,15	0,382955	3,293981	-0,117996	0,457988	0,341979	1,272988	0,015955	-0,194860	0,018880	0,633940	-0,511193	0,341787	-0,424199	-3,013902	-1,184028	-20,522552	0,235123	12,829241	0,015955	-0,194860	0,018880	-14,662600	-1,763663	0,341787	0,015955	-0,194860	0,018880	-14,662600	-1,763663	0,341787
14:46:08,20	0,382955	3,293981	-0,117996	0,457988	0,341979	1,272988	0,013015	-0,192568	0,017462	0,528400	-0,686366	0,295522	-0,424794	-3,015336	-1,184961	-20,482954	0,246384	12,848828	0,013015	-0,192568	0,017462	-14,588221	-1,708059	0,295522	0,013015	-0,192568	0,017462	-14,588221	-1,708059	0,295522
14:46:08,25	0,382955	3,293981	-0,117996	0,457988	0,341979	1,272988	0,014555	-0,192770	0,016528	0,568446	-0,577653	0,315108	-0,427066	-3,014120	-1,184567	-20,443289	0,250380	12,843251	0,014555	-0,192770	0,016528	-14,564019	-1,720191	0,315108	0,014555	-0,192770	0,016528	-14,564019	-1,720191	0,315108
14:46:08,30	0,382955	3,293981	-0,117996	0,457988	0,341979	1,272988	0,014637	-0,190194	0,016923	0,457782	-0,541002	0,309531	-0,423054	-3,013680	-1,183412	-20,492377	0,241661	12,853222	0,014637	-0,190194	0,016923	-14,472458	-1,690029	0,309531	0,014637	-0,190194	0,016923	-14,472458	-1,690029	0,309531
14:46:08,35	0,382955	3,293981	-0,117996	0,457988	0,341979	1,272988	0,012251	-0,193449	0,018077	0,594915	-0,703263	0,319503	-0,423562	-3,013442	-1,185743	-20,474794	0,312315	12,846980	0,012251	-0,193449	0,018077	-14,590794	-1,664933	0,319503	0,012251	-0,193449	0,018077	-14,590794	-1,664933	0,319503
14:46:08,40	0,382955	3,293981	-0,117996	0,457988	0,341979	1,272988	0,015928	-0,193643	0,017693	0,666330	-0,532290	0,301471	-0,424724	-3,016962	-1,183797	-20,479280	0,304860	12,835190	0,015928	-0,193643	0,017693	-14,534679	-1,782644	0,301471	0,015928	-0,193643	0,017693	-14,534679	-1,782644	0,301471
14:46:08,45	0,382955	3,293981	-0,117996	0,457988	0,341979	1,272988	0,015928	-0,193643	0,017693	0,666330	-0,532290	0,301471	-0,425913	-3,018280	-1,183406	-20,490963	0,313484	12,839793	0,015928	-0,193643	0,017693	-14,534679	-1,782644	0,301471	0,015928	-0,193643	0,017693	-14,534679	-1,782644	0,301471
14:46:08,50	0,382955	3,293981	-0,117996	0,457988	0,341979	1,272988	0,017664	-0,193273	0,018084	0,648685	-0,456462	0,306073	-0,424637	-3,013563	-1,183371	-20,429947	0,317694	12,874115	0,017664	-0,193273	0,018084	-14,523230	-1,843069	0,306073	0,017664	-0,193273	0,018084	-14,523230	-1,843069	0,306073
14:46:08,55	0,382955	3,293981	-0,117996	0,457988	0,341979	1,272988	0,012941	-0,192020	0,018119	0,617678	-0,651334	0,340396	-0,428266	-3,014614	-1,185335	-20,485988	0,356289	12,881185	0,012941	-0,192020	0,018119	-14,455869	-1,667168	0,340396	0,012941	-0,192020	0,018119	-14,455869	-1,667168	0,340396
14:46:08,60	0,382955	3,293981	-0,117996	0,457988	0,341979	1,272988	0,015666	-0,189402	0,016154	0,486969	-0,577458	0,347466	-0,425248	-3,014110	-1,183771	-20,461141	0,375507	12,876344	0,015666	-0,189402	0,016154	-14,381101	-1,807214	0,347466	0,015666	-0,189402	0,016154	-14,381101	-1,807214	0,347466
14:46:08,65	0,382955	3,293981	-0,117996	0,457988	0,341979	1,272988	0,013704	-0,191795	0,016150	0,646068	-0,651149	0,314232	-0,425213	-3,014112	-1,185339	-20,444111	0,372168	12,847952	0,013704	-0,191795	0,016150	-14,409811	-1,726897	0,314232	0,013704	-0,191795	0,016150	-14,409811	-1,726897	0,314232
14:46:08,70	0,382955	3,293981	-0,117996	0,457988	0,341979	1,272988	0,015125	-0,191984	0,018507	0,644334	-0,544511	0,325965	-0,425760	-3,015437	-1,182983	-20,421545	0,345769	12,859684	0,015125	-0,191984	0,018507	-14,426407	-1,731813	0,325965	0,015125	-0,191984	0,018507	-14,426407	-1,731813	0,325965
14:46:08,75	0,382955	3,293981	-0,117996	0,457988	0,341979	1,272988	0,015125	-0,191984	0,018507	0,644334	-0,544511	0,325965	-0,429322	-3,013619	-1,183410	-20,430012	0,338759	12,830390	0,015125	-0,191984	0,018507	-14,426407	-1,731813	0,325965	0,015125	-0,191984	0,018507	-14,426407	-1,731813	0,325965
14:46:08,80	0,382955	3,293981	-0,117996	0,457988	0,341979	1,272988	0,015332	-0,187990	0,018079	0,426348	-0,537569	0,296671	-0,430470	-3,013962	-1,187295	-20,420582	0,369895	12,828560	0,015332	-0,187990	0,018079	-14,330874	-1,741129	0,296671	0,015332	-0,187990	0,018079	-14,330874	-1,741129	0,296671
14:46:08,85	0,382955	3,293981	-0,117996	0,457988	0,341979	1,272988	0,014274	-0,189463	0,015358	0,546764	-0,610952	0,290423	-0,427517	-3,013439	-1,186132	-20,423996	0,385871	12,824142	0,014274	-0,189463	0,015358	-14,326106	-1,731428	0,290423	0,014274	-0,189463	0,015358	-14,326106	-1,731428	0,290423
14:46:08,90	0,382955	3,293981	-0,117996	0,457988	0,341979	1,272988	0,014063	-0,187408	0,016529	0,494454	-0,621031	0,290811	-0,429191	-3,012229	-1,184960	-20,395958	0,432666	12,824530	0,014063	-0,187408	0,016529	-14,217107	-1,724957	0,290811	0,014063	-0,187408	0,016529	-14,217107	-1,724957	0,290811
14:46:08,95	0,382955	3,293981	-0,117996	0,457988	0,341979	1,272988	0,014063	-0,187408	0,016529	0,494454	-0,621031	0,290811	-0,427457	-3,013274	-1,184947	-20,406396	0,415098	12,838747	0,014063	-0,187408	0,016529	-14,217107	-1,724957	0,290811	0,014063	-0,187408	0,016529	-14,217107	-1,724957	0,290811
14:46:09,00	0,382955	3,293981	-0,117996	0,457988	0,341979	1,272988	0,014100	-0,189432	0,016542	0,579258	-0,619344	0,305028	-0,428621	-3,012735	-1,183778	-20,398149	0,410656	12,842533	0,014100	-0,189432	0,016542	-14,291170	-1,726202	0,305028	0,014100	-0,189432	0,016542	-14,291170	-1,726202	0,305028
14:46:09,05	0,382955	3,293981	-0,117996	0,457988	0,341979	1,272988	0,014215	-0,188155	0,017711	0,513144	-0,604007	0,308813	-0,427399	-3,014652	-1,185702	-20,378686	0,408665	12,843366	0,014215	-0,188155	0,017711	-14,257060	-1,719883	0,308813	0,014215	-0,188155	0,017711	-14,257060	-1,719883	0,308813
14:46:09,10	0,382955	3,293981	-0,117996	0,457988	0,341979	1,272988	0,015265	-0,190172	0,015787	0,625985	-0,531567	0,309647	-0,431556	-3,013719	-1,182992	-20,402654	0,430453	12,856617	0,015265	-0,190172	0,015787	-14,302478	-1,729851	0,309647	0,015265	-0,190172	0,015787	-14,302478	-1,729851	0,309647
14:46:09,15	0,382955	3,293981	-0,117996	0,457988	0,341979	1,272988	0,016535	-0,186106	0,018497	0,421463	-0,497149	0,322897	-0,429845	-3,013670	-1,184167	-20,436783	0,461437	12,863823	0,016535	-0,186106	0,018497	-14,187857	-1,795173	0,322897	0,016535	-0,186106	0,018497	-14,187857	-1,795173	0,322897
14:46:09,20	0,382955	3,293981	-0,117996	0,457988	0,341979	1,272988	0,015638	-0,187563	0,017323	0,506994	-0,588876	0,330103	-0,429186	-3,013938	-1,185347	-20,409659	0,468435	12,825799	0,015638	-0,187563	0,017323	-14,216698	-1,816434	0,330103	0,015638	-0,187563	0,017323	-14,216698	-1,816434	0,330103
14:46:09,25	0,382955	3,293981	-0,117996	0,457988	0,341979	1,272988	0,015539	-0,188267	0,016143	0,563237	-0,573991	0,292080	-0,426796	-3,011568	-1,182229	-20,381573	0,435108	12,828156	0,015539	-0,188267	0,016143	-14,215739	-1,793839	0,292080	0,015539	-0,188267	0,016143	-14,215739	-1,793839	0,292080
14:46:09,30	0,382955	3,293981	-0,117996	0,457988	0,341979	1,272988	0,012292	-0,189152	0,019260	0,594435	-0,701879	0,294437	-0,427968	-3,013876	-1,185337	-20,392441	0,472870	12,825978	0,012292	-0,189152	0,019260	-14,254009	-1,666792	0,294437	0,012292	-0,189152	0,019260	-14,254009	-1,666792	0,294437
14:46:09,35	0,382955	3,293981	-0,117996	0,457988	0,341979	1,272988	0,014877	-0,189291	0,016152	0,628925	-0,595760	0,292259	-0,432634	-3,012123	-1,184564	-20,367207	0,471211	12,824649	0,014877	-0,189291	0,016152	-14,230419	-1,763583	0,292259	0,014877	-0,189291	0,016152	-14,230419	-1,763583	0,292259
14:46:09,40	0,382955	3,293981	-0,117996	0,457988	0,341979	1,272988	0,015692	-0,184373	0,016926	0,384384	-0,530691	0,290929	-0,430830	-3,012388	-1,182209	-20,357153	0,482849	12,843138	0,015692	-0,184373	0,016926	-14,088920	-1,762501	0,290929	0,015692	-0,184373	0,016926	-14,088920	-1,762501	0,290929
14:46:09,45	0,382955	3,293981	-0,117996	0,457988	0,341979	1,272988	0,015020	-0,186068	0,019281	0,487624	-0,562760	0,309419	-0,431412	-3,012781	-1,180687	-20,364416	0,488736	12,803555	0,015020	-0,186068	0,019281	-14,118728	-1,741798	0,309419	0,015020	-0,186068	0,019281	-14,118728	-1,741798	0,309419
14:46:09,50	0,382955	3,293981	-0,117996	0,457988	0,341979	1,272988	0,015650	-0,185761	0,020803	0,473122	-0,539190	0,269836	-0,430274	-3,010896	-1,183388	-20,355877	0,450887	12,833446	0,015650	-0,185761	0,020803	-14,109124	-1,767749	0,269836	0,015650	-0,185761	0,020803	-14,109124	-1,767749	0,269836
14:46:09,55	0,382955	3,293981	-0,117996	0,457988	0,341979	1,272988	0,015177	-0,186199	0,020468	0,488588	-0,525909	0,322362	-0,430796	-3,012590	-1,181022	-20,335262	0,463445	12,856081	0,015177	-0,186199	0,020468	-14,128064	-1,717312	0,322362	0,015177	-0,186199	0,020468	-14,128064	-1,717312	0,322362
14:46:09,60	0,382955	3,293981	-0,117996	0,457988	0,341979	1,272988	0,015177	-0,186199	0,020468	0,488588	-0,525909	0,322362	-0,429668	-3,013769	-1,184152	-20,357772	0,461361	12,833944	0,015177	-0,186199	0,020468	-14,128064	-1,717312	0,322362	0,015177	-0,186199	0,020468	-14,128064	-1,717312	0,322362
14:46:09,65	0,382955	3,293981	-0,117996	0,457988	0,341979	1,272988	0,014890	-0,185986	0,016561	0,489152	-0,572237	0,311296	-0,430837	-3,012235	-1,184929	-20,356643	0,489256	12,845015	0,014890	-0,185986	0,016561	-14,110746	-1,741138	0,311296	0,014890	-0,185986	0,016561	-14,110746	-1,741138	0,311296
14:46:09,70	0,382955	3,293981	-0,117996	0,457988	0,341979	1,272988	0,014890	-0,185986	0,016561	0,489152	-0,572237	0,311296	-0,430773	-3,014055	-1,182974	-20,348052	0,525082	12,844626	0,014890	-0,185986	0,016561	-14,110746	-1,741138	0,311296	0,014890	-0,185986	0,016561	-14,110746	-1,741138	0,311296
14:46:09,75	0,382955	3,293981	-0,117996	0,457988	0,341979	1,272988	0,016435	-0,186951	0,018516	0,574678	-0,502390	0,310906	-0,433183	-3,007362	-1,184583	-20,357170	0,531952	12,822269	0,016435	-0,186951	0,018516	-14,101009	-1,792543	0,310906	0,016435	-0,186951	0,018516	-14,101009	-1,792543	0,310906
14:46:09,80	0,382955	3,293981	-0,117996	0,457988	0,341979	1,272988	0,011843	-0,181518	0,016907	0,293543	-0,752496	0,288550	-0,431379	-3,012522	-1,184929	-20,340966	0,501621	12,835423	0,011843	-0,181518	0,016907	-13,955638	-1,682191	0,288550	0,011843	-0,181518	0,016907	-13,955638	-1,682191	0,288550
14:46:09,85	0,382955	3,293981	-0,117996	0,457988	0,341979	1,272988	0,015410	-0,185660	0,016561	0,490743	-0,537833	0,301704	-0,426629	-3,009717	-1,182226	-20,328195	0,512788	12,811016	0,015410	-0,185660	0,016561	-14,083558	-1,747509	0,301704	0,015410	-0,185660	0,016561	-14,083558	-1,747509	0,301704
14:46:09,90	0,382955	3,293981	-0,117996	0,457988	0,341979	1,272988	0,010606	-0,188371	0,019264	0,647789	-0,782170	0,277297	-0,427261	-3,012679	-1,184543	-20,347481	0,505838	12,826389	0,010606	-0,188371	0,019264	-14,139352	-1,614723	0,277297	0,010606	-0,188371	0,019264	-14,139352	-1,614723	0,277297
14:46:09,95	0,382955	3,293981	-0,117996	0,457988	0,341979	1,272988	0,013487	-0,189304	0,016946	0,680655	-0,645576	0,292670	-0,427227	-3,010531	-1,183781	-20,337756	0,531656	12,812442	0,013487	-0,189304	0,016946	-14,179744	-1,704302	0,292670	0,013487	-0,189304	0,016946	-14,179744	-1,704302	0,292670
14:46:10,00	0,382955	3,293981	-0,117996	0,457988	0,341979	1,272988	0,011610	-0,188261	0,017708	0,653612	-0,747679	0,278722	-0,431950	-3,014589	-1,183369	-20,356247	0,546597	12,840512	0,011610	-0,188261	0,017708	-14,124869	-1,659042	0,278722	0,011610	-0,188261	0,017708	-14,124869	-1,659042	0,278722
14:46:10,05	0,382955	3,293981	-0,117996	0,457988	0,341979	1,272988	0,015208	-0,184960	0,016580	0,497138	-0,537802	0,312078	-0,432484	-3,011742	-1,185293	-20,309236	0,523085	12,855311	0,015208	-0,184960	0,016580	-14,022187	-1,731609	0,312078	0,015208	-0,184960	0,016580	-14,022187	-1,731609	0,312078
14:46:10,10	0,382955	3,293981	-0,117996	0,457988	0,341979	1,272988	0,015208	-0,184960	0,016580	0,497138	-0,537802	0,312078	-0,428386	-3,012245	-1,181413	-20,322630	0,498226	12,843235	0,015208	-0,184960	0,016580	-14,022187	-1,731609	0,312078	0,015208	-0,184960	0,016580	-14,022187	-1,731609	0,312078
14:46:10,15	0,382955	3,293981	-0,117996	0,457988	0,341979	1,272988	0,013674	-0,188114	0,020077	0,624573	-0,610517	0,309516	-0,428955	-3,011508	-1,181847	-20,336470	0,555879	12,797048	0,013674	-0,188114	0,020077	-14,142358	-1,683933	0,309516	0,013674	-0,188114	0,020077	-14,142358	-1,683933	0,309516
14:46:10,20	0,382955	3,293981	-0,117996	0,457988	0,341979	1,272988	0,013320	-0,187252	0,019642	0,622773	-0,669746	0,263329	-0,433667	-3,010589	-1,185740	-20,338228	0,593085	12,804794	0,013320	-0,187252	0,019642	-14,076514	-1,715360	0,263329	0,013320	-0,187252	0,019642	-14,076514	-1,715360	0,263329
14:46:10,25	0,382955	3,293981	-0,117996	0,457988	0,341979	1,272988	0,014880	-0,182712	0,015750	0,418052	-0,608722	0,271075	-0,435452	-3,011864	-1,182988	-20,343855	0,575280	12,845715	0,014880	-0,182712	0,015750	-13,924871	-1,776841	0,271075	0,014880	-0,182712	0,015750	-13,924871	-1,776841	0,271075
14:46:10,30	0,382955	3,293981	-0,117996	0,457988	0,341979	1,272988	0,016876	-0,181804	0,018502	0,352569	-0,500904	0,311996	-0,430674	-3,011993	-1,184137	-20,299038	0,534620	12,830923	0,016876	-0,181804	0,018502	-13,919024	-1,825704	0,311996	0,016876	-0,181804	0,018502	-13,919024	-1,825704	0,311996
14:46:10,35	0,382955	3,293981	-0,117996	0,457988	0,341979	1,272988	0,014599	-0,186006	0,017353	0,558293	-0,560162	0,297203	-0,430659	-3,013327	-1,181410	-20,305071	0,547750	12,834396	0,014599	-0,186006	0,017353	-14,043193	-1,706223	0,297203	0,014599	-0,186006	0,017353	-14,043193	-1,706223	0,297203
14:46:10,40	0,382955	3,293981	-0,117996	0,457988	0,341979	1,272988	0,015748	-0,186686	0,020079	0,602008	-0,512250	0,300677	-0,431841	-3,009128	-1,184545	-20,297444	0,565662	12,822682	0,015748	-0,186686	0,020079	-14,052859	-1,748437	0,300677	0,015748	-0,186686	0,020079	-14,052859	-1,748437	0,300677
14:46:10,45	0,382955	3,293981	-0,117996	0,457988	0,341979	1,272988	0,012702	-0,183563	0,016944	0,458913	-0,672994	0,288963	-0,431856	-3,010579	-1,186101	-20,298308	0,542985	12,813004	0,012702	-0,183563	0,016944	-13,950761	-1,670069	0,288963	0,012702	-0,183563	0,016944	-13,950761	-1,670069	0,288963
14:46:10,50	0,382955	3,293981	-0,117996	0,457988	0,341979	1,272988	0,013966	-0,184276	0,015388	0,475916	-0,596670	0,279284	-0,431939	-3,010522	-1,183380	-20,343427	0,556093	12,841296	0,013966	-0,184276	0,015388	-13,989726	-1,692976	0,279284	0,013966	-0,184276	0,015388	-13,989726	-1,692976	0,279284
14:46:10,55	0,382955	3,293981	-0,117996	0,457988	0,341979	1,272988	0,013958	-0,184175	0,018109	0,459478	-0,642709	0,307577	-0,427108	-3,009835	-1,184120	-20,278064	0,538124	12,846281	0,010948	-0,188016	0,017370	-14,082921	-1,593046	0,312562	0,010948	-0,188016	0,017370	-14,082921	-1,593046	0,312562
14:46:10,60	0,382955	3,293981	-0,117996	0,457988	0,341979	1,272988	0,012449	-0,183437	0,016178	0,480960	-0,701479	0,305038	-0,431824	-3,008846	-1,185311	-20,296450	0,598083	12,838757	0,012449	-0,183437	0,016178	-13,918860	-1,678723	0,305038	0,012449	-0,183437	0,016178	-13,918860	-1,678723	0,305038
14:46:10,65	0,382955	3,293981	-0,117996	0,457988	0,341979	1,272988	0,012449	-0,183437	0,016178	0,480960	-0,701479	0,305038	-0,428731	-3,010451	-1,180520	-20,229644	0,559093	12,822089	0,012449	-0,183437	0,016178	-13,918860	-1,678723	0,305038	0,012449	-0,183437	0,016178	-13,918860	-1,678723	0,305038
14:46:10,70	0,382955	3,293981	-0,117996	0,457988	0,341979	1,272988	0,013839	-0,184910	0,017336	0,528626	-0,615829	0,283778	-0,431243	-3,010786	-1,184153	-20,299329	0,566360	12,817498	0,013839	-0,184910	0,017336	-13,986799	-1,702192	0,283778	0,013839	-0,184910	0,017336	-13,986799	-1,702192	0,283778
14:46:10,75	0,382955	3,293981	-0,117996	0,457988	0,341979	1,272988	0,013839	-0,184910	0,017336	0,528626	-0,615829	0,283778	-0,430035	-3,008452	-1,182982	-20,294649	0,609648	12,833214	0,013839	-0,184910	0,017336	-13,986799	-1,702192	0,283778	0,013839	-0,184910	0,017336	-13,986799	-1,702192	0,283778
14:46:10,80	0,382955	3,293981	-0,117996	0,457988	0,341979	1,272988	0,011214	-0,184789	0,018508	0,562186	-0,769942	0,299495	-0,430622	-3,011579	-1,184159	-20,297413	0,592928	12,803787	0,011214	-0,184789	0,018508	-13,943776	-1,650208	0,299495	0,011214	-0,184789	0,018508	-13,943776	-1,650208	0,299495
14:46:10,85	0,382955	3,293981	-0,117996	0,457988	0,341979	1,272988	0,014215	-0,185844	0,017331	0,601174	-0,607919	0,270067	-0,427568	-3,007226	-1,184535	-20,232285	0,585915	12,799450	0,014215	-0,185844	0,017331	-13,987590	-1,723771	0,270067	0,014215	-0,185844	0,017331	-13,987590	-1,723771	0,270067
14:46:10,90	0,382955	3,293981	-0,117996	0,457988	0,341979	1,272988	0,008918	-0,186313	0,016954	0,652059	-0,823426	0,265731	-0,430660	-3,007683	-1,184129	-20,291052	0,573342	12,861789	0,008918	-0,186313	0,016954	-13,973531	-1,523506	0,265731	0,008918	-0,186313	0,016954	-13,973531	-1,523506	0,265731
14:46:10,95	0,382955	3,293981	-0,117996	0,457988	0,341979	1,272988	0,010860	-0,183863	0,017361	0,484379	-0,767067	0,328069	-0,432250	-3,007737	-1,183745	-20,234760	0,633085	12,823846	0,010860	-0,183863	0,017361	-13,948873	-1,619567	0,328069	0,010860	-0,183863	0,017361	-13,948873	-1,619567	0,328069
14:46:11,00	0,382955	3,293981	-0,117996	0,457988	0,341979	1,272988	0,011702	-0,182513	0,017745	0,494060	-0,704420	0,290127	-0,428862	-3,011090	-1,182201	-20,306674	0,611017	12,827872	0,011702	-0,182513	0,017745	-13,833211	-1,622993	0,290127	0,011702	-0,182513	0,017745	-13,833211	-1,622993	0,290127
14:46:11,05	0,382955	3,293981	-0,117996	0,457988	0,341979	1,272988	0,012911	-0,187124	0,019289	0,678768	-0,692750	0,294153	-0,434652	-3,009274	-1,182619	-20,264112	0,624257	12,783776	0,014234	-0,181201	0,018870	-13,820770	-1,711096	0,250057	0,014234	-0,181201	0,018870	-13,820770	-1,711096	0,250057
14:46:11,10	0,382955	3,293981	-0,117996	0,457988	0,341979	1,272988	0,014234	-0,181201	0,018870	0,403526	-0,593763	0,250057	-0,433519	-3,007138	-1,182211	-20,277261	0,631915	12,828027	0,014234	-0,181201	0,018870	-13,820770	-1,711096	0,250057	0,014234	-0,181201	0,018870	-13,820770	-1,711096	0,250057
14:46:11,15	0,382955	3,293981	-0,117996	0,457988	0,341979	1,272988	0,015196	-0,184397	0,018920	0,560573	-0,577841	0,318537	-0,432366	-3,011705	-1,182570	-20,298244	0,633414	12,852256	0,015196	-0,184397	0,018920	-13,914595	-1,770745	0,318537	0,015196	-0,184397	0,018920	-13,914595	-1,770745	0,318537
14:46:11,20	0,382955	3,293981	-0,117996	0,457988	0,341979	1,272988	0,015196	-0,184397	0,018920	0,560573	-0,577841	0,318537	-0,431209	-3,009062	-1,185714	-20,291814	0,611618	12,815236	0,015196	-0,184397	0,018920	-13,914595	-1,770745	0,318537	0,015196	-0,184397	0,018920	-13,914595	-1,770745	0,318537
14:46:11,25	0,382955	3,293981	-0,117996	0,457988	0,341979	1,272988	0,012329	-0,184078	0,015776	0,528309	-0,710490	0,281517	-0,431077	-3,013657	-1,183739	-20,256117	0,637850	12,809004	0,012329	-0,184078	0,015776	-13,921796	-1,678287	0,281517	0,012329	-0,184078	0,015776	-13,921796	-1,678287	0,281517
14:46:11,30	0,382955	3,293981	-0,117996	0,457988	0,341979	1,272988	0,014612	-0,186132	0,018899	0,648762	-0,595761	0,279689	-0,430572	-3,012066	-1,182590	-20,288445	0,625441	12,813408	0,014612	-0,186132	0,018899	-13,962565	-1,742784	0,279689	0,014612	-0,186132	0,018899	-13,962565	-1,742784	0,279689
14:46:11,35	0,382955	3,293981	-0,117996	0,457988	0,341979	1,272988	0,011650	-0,186542	0,017390	0,685434	-0,700627	0,319158	-0,428735	-3,009706	-1,184100	-20,238207	0,614142	12,852877	0,011650	-0,186542	0,017390	-13,958106	-1,615134	0,319158	0,011650	-0,186542	0,017390	-13,958106	-1,615134	0,319158
14:46:11,40	0,382955	3,293981	-0,117996	0,457988	0,341979	1,272988	0,011650	-0,186542	0,017390	0,685434	-0,700627	0,319158	-0,433491	-3,009625	-1,186084	-20,266165	0,638428	12,825269	0,011650	-0,186542	0,017390	-13,958106	-1,615134	0,319158	0,011650	-0,186542	0,017390	-13,958106	-1,615134	0,319158
14:46:11,45	0,382955	3,293981	-0,117996	0,457988	0,341979	1,272988	0,013958	-0,182383	0,015405	0,476218	-0,616977	0,291550	-0,434074	-3,010111	-1,183361	-20,268200	0,634690	12,828185	0,013958	-0,182383	0,015405	-13,840839	-1,712646	0,291550	0,013958	-0,182383	0,015405	-13,840839	-1,712646	0,291550
14:46:11,50	0,382955	3,293981	-0,117996	0,457988	0,341979	1,272988	0,012964	-0,181792	0,017326	0,431285	-0,667160	0,270812	-0,433506	-3,008469	-1,184164	-20,271982	0,625410	12,804532	0,012964	-0,181792	0,017326	-13,839350	-1,684852	0,270812	0,012964	-0,181792	0,017326	-13,839350	-1,684852	0,270812
14:46:11,55	0,382955	3,293981	-0,117996	0,457988	0,341979	1,272988	0,012964	-0,181792	0,017326	0,431285	-0,667160	0,270812	-0,436443	-3,010435	-1,181046	-20,274970	0,616124	12,811259	0,012964	-0,181792	0,017326	-13,839350	-1,684852	0,270812	0,012964	-0,181792	0,017326	-13,839350	-1,684852	0,270812
14:46:11,60	0,382955	3,293981	-0,117996	0,457988	0,341979	1,272988	0,016135	-0,180231	0,020443	0,340606	-0,500235	0,277540	-0,431151	-3,008961	-1,181801	-20,280097	0,644190	12,842874	0,016135	-0,180231	0,020443	-13,807534	-1,766816	0,277540	0,016135	-0,180231	0,020443	-13,807534	-1,766816	0,277540
14:46:11,65	0,382955	3,293981	-0,117996	0,457988	0,341979	1,272988	0,012212	-0,184077	0,019688	0,562356	-0,722685	0,309155	-0,436420	-3,010596	-1,186497	-20,270527	0,658121	12,796475	0,012212	-0,184077	0,019688	-13,887720	-1,681339	0,309155	0,012212	-0,184077	0,019688	-13,887720	-1,681339	0,309155
14:46:11,70	0,382955	3,293981	-0,117996	0,457988	0,341979	1,272988	0,016262	-0,180332	0,014993	0,384435	-0,510757	0,262755	-0,435149	-3,011197	-1,183351	-20,239337	0,678926	12,819263	0,016262	-0,180332	0,014993	-13,771611	-1,787345	0,262755	0,016262	-0,180332	0,014993	-13,771611	-1,787345	0,262755
14:46:11,75	0,382955	3,293981	-0,117996	0,457988	0,341979	1,272988	0,016148	-0,181733	0,018139	0,490924	-0,500104	0,285543	-0,433383	-3,010687	-1,185296	-20,237199	0,683886	12,816119	0,016148	-0,181733	0,018139	-13,775138	-1,767700	0,285543	0,016148	-0,181733	0,018139	-13,775138	-1,767700	0,285543
14:46:11,80	0,382955	3,293981	-0,117996	0,457988	0,341979	1,272988	0,014823	-0,183007	0,016194	0,562536	-0,569604	0,282399	-0,431643	-3,010332	-1,185667	-20,241346	0,672729	12,840609	0,014823	-0,183007	0,016194	-13,803535	-1,733231	0,282399	0,014823	-0,183007	0,016194	-13,803535	-1,733231	0,282399
[truncated: 82,525 more chars]
