# Supplementary material for: Characterization of interfragmentary motion associated with common osteosynthesis devices for rat fracture healing studies
Source: PLoS One. 2017 Apr 28;12(4):e0176735. doi: 10.1371/journal.pone.0176735 (PMC5409164; doi:10.1371/journal.pone.0176735)
Supplement: S1 Dataset — (ZIP) [file pone.0176735.s001.zip › S1_Dataset/RatFix/Specimen03/Plate_03X.txt]

%Tester: Sukopp Matthias
%Projekt: 
%Zeit: 10.03.2015 14:19:11
%Dateipfad: D:\Messungen\Fixator\Measurements\Fixator_20150310.txt
%Kommentar: Plate_03X
%VI Version: D:\LVProjekte\Fixator\HauptVI\Fixator_v0.12.vi
%Virtueller Drehpunkt: 	0,0000	0,0000	0,0000
%Sensor zu Hexapod (Mitte): 	0,000000	0,000000	-26,500000
%Sensor zu Hexapod Trans (Mitte): 	-0,500000	-0,866025	0,000000	-0,866025	0,500000	0,000000	0,000000	0,000000	1,000000
%Hexapod zu Labor (Mitte): 	0,382998	3,251862	-0,116973
%Hexapod zu Labor Trans (Mitte): 	0,999842	-0,016754	0,005962	0,016807	0,999819	-0,008872	-0,005812	0,008971	0,999943
%Labor zu CR (Mitte): 	0,000000	0,000000	78,500000
%Labor zu CR Trans (Mitte): 	1,000000	0,000000	0,000000	0,000000	1,000000	0,000000	0,000000	0,000000	1,000000
%Zentrum Sensormasse: 	0,000000	0,000000	2,000000
%Sensormasse: 	200,000000E-3
--------------------------------------------------
Time	X	Y	Z	U	V	W	Exp_ Fx	Exp_ Fy	Exp_ Fz	Exp_ Mx	Exp_ My	Exp_ Mz	Sen_ Fx	Sen_ Fy	Sen_ Fz	Sen_ Mx	Sen_ My	Sen_ Mz	Hex_ Fx	Hex_ Fy	Hex_ Fz	Hex_ Mx	Hex_ My	Hex_ Mz	Lab_ Fx	Lab_ Fy	Lab_ Fz	Lab_ Mx	Lab_ My	Lab_ Mz	Laser
14:19:11,47	0,382998	3,251862	-0,116973	0,513992	0,333018	0,963005	0,090092	0,080527	0,017328	1,366428	-1,746200	1,015319	-0,699245	-2,944105	-1,184161	-17,391912	15,793180	13,549039	0,090092	0,080527	0,017328	7,687792	-8,818403	1,015319	0,090092	0,080527	0,017328	7,687792	-8,818403	1,015319
14:19:11,52	0,382998	3,251862	-0,116973	0,513992	0,333018	0,963005	0,090092	0,080527	0,017328	1,366428	-1,746200	1,015319	-0,701114	-2,945887	-1,185719	-17,368679	15,774207	13,524327	0,090092	0,080527	0,017328	7,687792	-8,818403	1,015319	0,090092	0,080527	0,017328	7,687792	-8,818403	1,015319
14:19:11,57	0,382998	3,251862	-0,116973	0,513992	0,333018	0,963005	0,092570	0,081254	0,015771	1,323794	-1,587722	0,990607	-0,703345	-2,945922	-1,188429	-17,371809	15,775969	13,545054	0,092570	0,081254	0,015771	7,702251	-8,854470	0,990607	0,092570	0,081254	0,015771	7,702251	-8,854470	0,990607
14:19:11,62	0,382998	3,251862	-0,116973	0,513992	0,333018	0,963005	0,093715	0,083169	0,013061	1,224189	-1,531758	1,011335	-0,698938	-2,943791	-1,186051	-17,373316	15,761473	13,524855	0,093715	0,083169	0,013061	7,752953	-8,888413	1,011335	0,093715	0,083169	0,013061	7,752953	-8,888413	1,011335
14:19:11,67	0,382998	3,251862	-0,116973	0,513992	0,333018	0,963005	0,089667	0,080418	0,015439	1,353956	-1,736341	0,991136	-0,700985	-2,946479	-1,186386	-17,423413	15,775856	13,529320	0,089667	0,080418	0,015439	7,666732	-8,775183	0,991136	0,089667	0,080418	0,015439	7,666732	-8,775183	0,991136
14:19:11,72	0,382998	3,251862	-0,116973	0,513992	0,333018	0,963005	0,093018	0,080847	0,015104	1,319047	-1,612645	0,995600	-0,702734	-2,945027	-1,184145	-17,367590	15,779897	13,557303	0,093018	0,080847	0,015104	7,665512	-8,914572	0,995600	0,093018	0,080847	0,015104	7,665512	-8,914572	0,995600
14:19:11,77	0,382998	3,251862	-0,116973	0,513992	0,333018	0,963005	0,092636	0,083088	0,017345	1,233936	-1,586219	1,023584	-0,699705	-2,945986	-1,183787	-17,397336	15,759563	13,523205	0,092636	0,083088	0,017345	7,756305	-8,858108	1,023584	0,092636	0,083088	0,017345	7,756305	-8,858108	1,023584
14:19:11,82	0,382998	3,251862	-0,116973	0,513992	0,333018	0,963005	0,091951	0,079984	0,017703	1,362819	-1,637397	0,989486	-0,701508	-2,941955	-1,187648	-17,342651	15,813243	13,551224	0,091951	0,079984	0,017703	7,641587	-8,855567	0,989486	0,091951	0,079984	0,017703	7,641587	-8,855567	0,989486
14:19:11,87	0,382998	3,251862	-0,116973	0,513992	0,333018	0,963005	0,089362	0,083561	0,013841	1,250643	-1,751523	1,017505	-0,698628	-2,945763	-1,186093	-17,376855	15,784079	13,544783	0,089362	0,083561	0,013841	7,810210	-8,766432	1,017505	0,089362	0,083561	0,013841	7,810210	-8,766432	1,017505
14:19:11,92	0,382998	3,251862	-0,116973	0,513992	0,333018	0,963005	0,091219	0,079164	0,015396	1,436974	-1,669979	1,011064	-0,700960	-2,944651	-1,184193	-17,371417	15,781579	13,494801	0,091219	0,079164	0,015396	7,651308	-8,830692	1,011064	0,091219	0,079164	0,015396	7,651308	-8,830692	1,011064
14:19:11,97	0,382998	3,251862	-0,116973	0,513992	0,333018	0,963005	0,091423	0,081739	0,017297	1,303608	-1,653442	0,961082	-0,700363	-2,946660	-1,186501	-17,375285	15,808213	13,516285	0,091423	0,081739	0,017297	7,720109	-8,830123	0,961082	0,091423	0,081739	0,017297	7,720109	-8,830123	0,961082
14:19:12,02	0,382998	3,251862	-0,116973	0,513992	0,333018	0,963005	0,092864	0,080217	0,014988	1,403855	-1,595179	0,982565	-0,704385	-2,947789	-1,187650	-17,410663	15,796759	13,562147	0,092864	0,080217	0,014988	7,700922	-8,884976	0,982565	0,092864	0,080217	0,014988	7,700922	-8,884976	0,982565
14:19:12,07	0,382998	3,251862	-0,116973	0,513992	0,333018	0,963005	0,095852	0,083136	0,013840	1,224478	-1,464676	1,028427	-0,705143	-2,944792	-1,186517	-17,400660	15,809816	13,530593	0,095852	0,083136	0,013840	7,750658	-8,989087	1,028427	0,095852	0,083136	0,013840	7,750658	-8,989087	1,028427
14:19:12,12	0,382998	3,251862	-0,116973	0,513992	0,333018	0,963005	0,093636	0,085291	0,014973	1,128727	-1,577777	0,996874	-0,702191	-2,947114	-1,189214	-17,388688	15,783697	13,536285	0,093636	0,085291	0,014973	7,824075	-8,928228	0,996874	0,093636	0,085291	0,014973	7,824075	-8,928228	0,996874
14:19:12,17	0,382998	3,251862	-0,116973	0,513992	0,333018	0,963005	0,094171	0,081574	0,012276	1,305396	-1,526545	1,002566	-0,701592	-2,942645	-1,184187	-17,396626	15,823094	13,530491	0,094171	0,081574	0,012276	7,708931	-8,918970	1,002566	0,094171	0,081574	0,012276	7,708931	-8,918970	1,002566
14:19:12,22	0,382998	3,251862	-0,116973	0,513992	0,333018	0,963005	0,090002	0,083290	0,017302	1,246322	-1,769923	0,996772	-0,699226	-2,945695	-1,184180	-17,381855	15,764011	13,509018	0,090002	0,083290	0,017302	7,784551	-8,835056	0,996772	0,090002	0,083290	0,017302	7,784551	-8,835056	0,996772
14:19:12,27	0,382998	3,251862	-0,116973	0,513992	0,333018	0,963005	0,091460	0,079715	0,017310	1,388411	-1,651756	0,975299	-0,698084	-2,944914	-1,186877	-17,384213	15,755426	13,544638	0,091460	0,079715	0,017310	7,646046	-8,831368	0,975299	0,091460	0,079715	0,017310	7,646046	-8,831368	0,975299
14:19:12,32	0,382998	3,251862	-0,116973	0,513992	0,333018	0,963005	0,090213	0,079117	0,014613	1,410911	-1,714369	1,010919	-0,699196	-2,943424	-1,185326	-17,366164	15,793084	13,539898	0,090213	0,079117	0,014613	7,621577	-8,796063	1,010919	0,090213	0,079117	0,014613	7,621577	-8,796063	1,010919
14:19:12,37	0,382998	3,251862	-0,116973	0,513992	0,333018	0,963005	0,089478	0,080825	0,016164	1,363723	-1,755764	1,006179	-0,701896	-2,945209	-1,186060	-17,398849	15,807206	13,525867	0,089478	0,080825	0,016164	7,708479	-8,779795	1,006179	0,089478	0,080825	0,016164	7,708479	-8,779795	1,006179
14:19:12,42	0,382998	3,251862	-0,116973	0,513992	0,333018	0,963005	0,092374	0,082270	0,015430	1,284455	-1,640558	0,992147	-0,700330	-2,941904	-1,183769	-17,350721	15,811295	13,543039	0,092374	0,082270	0,015430	7,742668	-8,891896	0,992147	0,092374	0,082270	0,015430	7,742668	-8,891896	0,992147
14:19:12,47	0,382998	3,251862	-0,116973	0,513992	0,333018	0,963005	0,088729	0,082568	0,017720	1,296600	-1,790463	1,009320	-0,701391	-2,946570	-1,187339	-17,390969	15,802354	13,534369	0,088729	0,082568	0,017720	7,778151	-8,755667	1,009320	0,088729	0,082568	0,017720	7,778151	-8,755667	1,009320
14:19:12,52	0,382998	3,251862	-0,116973	0,513992	0,333018	0,963005	0,093300	0,081153	0,014151	1,342291	-1,583131	1,000650	-0,702284	-2,945707	-1,185698	-17,344325	15,787824	13,540475	0,093300	0,081153	0,014151	7,712798	-8,907198	1,000650	0,093300	0,081153	0,014151	7,712798	-8,907198	1,000650
14:19:12,57	0,382998	3,251862	-0,116973	0,513992	0,333018	0,963005	0,092999	0,082358	0,015792	1,290389	-1,551128	1,006755	-0,700910	-2,945273	-1,186369	-17,389691	15,792003	13,537747	0,092999	0,082358	0,015792	7,755460	-8,851559	1,006755	0,092999	0,082358	0,015792	7,755460	-8,851559	1,006755
14:19:12,62	0,382998	3,251862	-0,116973	0,513992	0,333018	0,963005	0,091936	0,081385	0,015121	1,321921	-1,647799	1,004028	-0,699898	-2,943515	-1,184761	-17,381690	15,809142	13,525559	0,091936	0,081385	0,015121	7,710611	-8,864758	1,004028	0,091936	0,081385	0,015121	7,710611	-8,864758	1,004028
14:19:12,67	0,382998	3,251862	-0,116973	0,513992	0,333018	0,963005	0,089908	0,081387	0,016728	1,340628	-1,754894	0,991839	-0,700324	-2,946482	-1,184166	-17,345670	15,759585	13,503344	0,089908	0,081387	0,016728	7,729524	-8,812657	0,991839	0,089908	0,081387	0,016728	7,729524	-8,812657	0,991839
14:19:12,72	0,382998	3,251862	-0,116973	0,513992	0,333018	0,963005	0,092690	0,080273	0,017324	1,373664	-1,554243	0,969625	-0,700442	-2,945474	-1,185711	-17,398166	15,785537	13,554236	0,092690	0,080273	0,017324	7,675087	-8,830414	0,969625	0,092690	0,080273	0,017324	7,675087	-8,830414	0,969625
14:19:12,77	0,382998	3,251862	-0,116973	0,513992	0,333018	0,963005	0,091876	0,080879	0,015779	1,338368	-1,654995	1,020517	-0,700376	-2,943889	-1,189121	-17,363471	15,797058	13,530527	0,091876	0,080879	0,015779	7,687379	-8,867291	1,020517	0,091876	0,080879	0,015779	7,687379	-8,867291	1,020517
14:19:12,82	0,382998	3,251862	-0,116973	0,513992	0,333018	0,963005	0,090470	0,081615	0,012369	1,327447	-1,703827	0,996808	-0,699782	-2,947321	-1,185314	-17,366730	15,766747	13,533529	0,090470	0,081615	0,012369	7,734195	-8,805741	0,996808	0,090470	0,081615	0,012369	7,734195	-8,805741	0,996808
14:19:12,87	0,382998	3,251862	-0,116973	0,513992	0,333018	0,963005	0,093146	0,079384	0,016175	1,415553	-1,552337	0,999810	-0,701522	-2,942876	-1,186096	-17,346592	15,787382	13,544508	0,093146	0,079384	0,016175	7,647207	-8,864326	0,999810	0,093146	0,079384	0,016175	7,647207	-8,864326	0,999810
14:19:12,92	0,382998	3,251862	-0,116973	0,513992	0,333018	0,963005	0,090167	0,083113	0,015394	1,249572	-1,700144	1,010788	-0,702383	-2,944579	-1,186382	-17,386372	15,782330	13,525147	0,090167	0,083113	0,015394	7,773972	-8,778249	1,010788	0,090167	0,083113	0,015394	7,773972	-8,778249	1,010788
14:19:12,97	0,382998	3,251862	-0,116973	0,513992	0,333018	0,963005	0,092072	0,083008	0,015108	1,230804	-1,633017	0,991427	-0,701852	-2,945247	-1,187672	-17,373049	15,797685	13,520223	0,092072	0,083008	0,015108	7,746905	-8,860651	0,991427	0,092072	0,083008	0,015108	7,746905	-8,860651	0,991427
14:19:13,02	0,382998	3,251862	-0,116973	0,513992	0,333018	0,963005	0,092385	0,082214	0,013818	1,292040	-1,612860	0,986503	-0,701799	-2,944771	-1,186673	-17,344888	15,793654	13,541483	0,092385	0,082214	0,013818	7,745829	-8,865095	0,986503	0,092385	0,082214	0,013818	7,745829	-8,865095	0,986503
14:19:13,07	0,382998	3,251862	-0,116973	0,513992	0,333018	0,963005	0,091946	0,082406	0,014817	1,292637	-1,609284	1,007764	-0,700394	-2,946306	-1,185312	-17,373478	15,769359	13,548261	0,091946	0,082406	0,014817	7,761510	-8,827058	1,007764	0,091946	0,082406	0,014817	7,761510	-8,827058	1,007764
14:19:13,12	0,382998	3,251862	-0,116973	0,513992	0,333018	0,963005	0,092573	0,080421	0,016178	1,360518	-1,589323	1,014542	-0,699850	-2,947997	-1,189585	-17,381255	15,740750	13,545023	0,092573	0,080421	0,016178	7,673575	-8,856271	1,014542	0,092573	0,080421	0,016178	7,673575	-8,856271	1,014542
14:19:13,17	0,382998	3,251862	-0,116973	0,513992	0,333018	0,963005	0,093765	0,079105	0,011904	1,400303	-1,519743	1,011303	-0,701465	-2,947192	-1,186384	-17,426759	15,794315	13,529756	0,093765	0,079105	0,011904	7,610028	-8,880301	1,011303	0,093765	0,079105	0,011904	7,610028	-8,880301	1,011303
14:19:13,22	0,382998	3,251862	-0,116973	0,513992	0,333018	0,963005	0,093876	0,080906	0,015105	1,330271	-1,580179	0,996037	-0,697452	-2,944698	-1,184930	-17,366082	15,749564	13,538375	0,093876	0,080906	0,015105	7,681399	-8,949425	0,996037	0,093876	0,080906	0,015105	7,681399	-8,949425	0,996037
14:19:13,27	0,382998	3,251862	-0,116973	0,513992	0,333018	0,963005	0,089709	0,078678	0,016560	1,437727	-1,721915	1,004656	-0,702807	-2,945138	-1,184746	-17,374980	15,830567	13,537536	0,089709	0,078678	0,016560	7,613932	-8,764089	1,004656	0,089709	0,078678	0,016560	7,613932	-8,764089	1,004656
14:19:13,32	0,382998	3,251862	-0,116973	0,513992	0,333018	0,963005	0,092768	0,083095	0,016744	1,273747	-1,611063	1,003817	-0,700443	-2,948219	-1,186081	-17,399322	15,772725	13,563346	0,092768	0,083095	0,016744	7,796683	-8,893355	1,003817	0,092768	0,083095	0,016744	7,796683	-8,893355	1,003817
14:19:13,37	0,382998	3,251862	-0,116973	0,513992	0,333018	0,963005	0,094254	0,079507	0,015408	1,398050	-1,525946	1,029626	-0,699640	-2,945098	-1,187182	-17,357974	15,755333	13,512761	0,094254	0,079507	0,015408	7,639341	-8,924896	1,029626	0,094254	0,079507	0,015408	7,639341	-8,924896	1,029626
14:19:13,42	0,382998	3,251862	-0,116973	0,513992	0,333018	0,963005	0,091150	0,080372	0,014308	1,358662	-1,642873	0,979042	-0,702764	-2,944274	-1,186126	-17,381160	15,782989	13,520093	0,091150	0,080372	0,014308	7,667887	-8,798124	0,979042	0,091150	0,080372	0,014308	7,667887	-8,798124	0,979042
14:19:13,47	0,382998	3,251862	-0,116973	0,513992	0,333018	0,963005	0,091998	0,083490	0,015364	1,208915	-1,632683	0,986374	-0,699227	-2,946815	-1,188032	-17,375984	15,770513	13,545260	0,091998	0,083490	0,015364	7,762856	-8,854505	0,986374	0,091998	0,083490	0,015364	7,762856	-8,854505	0,986374
14:19:13,52	0,382998	3,251862	-0,116973	0,513992	0,333018	0,963005	0,092430	0,079157	0,013457	1,426010	-1,599476	1,011541	-0,701549	-2,945011	-1,185717	-17,361829	15,771279	13,529061	0,092430	0,079157	0,013457	7,639816	-8,855243	1,011541	0,092430	0,079157	0,013457	7,639816	-8,855243	1,011541
14:19:13,57	0,382998	3,251862	-0,116973	0,513992	0,333018	0,963005	0,092029	0,082069	0,015773	1,282290	-1,608454	0,995342	-0,699677	-2,943129	-1,184736	-17,384722	15,799973	13,561715	0,092029	0,082069	0,015773	7,724744	-8,832741	0,995342	0,092029	0,082069	0,015773	7,724744	-8,832741	0,995342
14:19:13,62	0,382998	3,251862	-0,116973	0,513992	0,333018	0,963005	0,089463	0,081390	0,016753	1,331051	-1,776078	1,027996	-0,698646	-2,944418	-1,188809	-17,370823	15,770973	13,555840	0,089463	0,081390	0,016753	7,720128	-8,798905	1,027996	0,089463	0,081390	0,016753	7,720128	-8,798905	1,027996
14:19:13,67	0,382998	3,251862	-0,116973	0,513992	0,333018	0,963005	0,090064	0,079852	0,012681	1,392843	-1,718263	1,022121	-0,702806	-2,946764	-1,186498	-17,409723	15,799388	13,544987	0,090064	0,079852	0,012681	7,661216	-8,788307	1,022121	0,090064	0,079852	0,012681	7,661216	-8,788307	1,022121
14:19:13,72	0,382998	3,251862	-0,116973	0,513992	0,333018	0,963005	0,094175	0,082282	0,014991	1,271646	-1,552385	1,011268	-0,701540	-2,945451	-1,186086	-17,364095	15,797281	13,554304	0,094175	0,082282	0,014991	7,730767	-8,945147	1,011268	0,094175	0,082282	0,014991	7,730767	-8,945147	1,011268
14:19:13,77	0,382998	3,251862	-0,116973	0,513992	0,333018	0,963005	0,092405	0,081842	0,015404	1,315520	-1,603851	1,020584	-0,698687	-2,944066	-1,186141	-17,391412	15,744998	13,500345	0,092405	0,081842	0,015404	7,740094	-8,857675	1,020584	0,092405	0,081842	0,015404	7,740094	-8,857675	1,020584
14:19:13,82	0,382998	3,251862	-0,116973	0,513992	0,333018	0,963005	0,089779	0,080063	0,015349	1,349091	-1,737922	0,966626	-0,700295	-2,946961	-1,185317	-17,336733	15,779053	13,514201	0,089779	0,080063	0,015349	7,634014	-8,785600	0,966626	0,089779	0,080063	0,015349	7,634014	-8,785600	0,966626
14:19:13,87	0,382998	3,251862	-0,116973	0,513992	0,333018	0,963005	0,093091	0,080008	0,016172	1,408762	-1,535396	0,980482	-0,698847	-2,946023	-1,185687	-17,348366	15,800827	13,549548	0,093091	0,080008	0,016172	7,689399	-8,843031	0,980482	0,093091	0,080008	0,016172	7,689399	-8,843031	0,980482
14:19:13,92	0,382998	3,251862	-0,116973	0,513992	0,333018	0,963005	0,091554	0,079223	0,015803	1,462625	-1,636260	1,015829	-0,702716	-2,943759	-1,185711	-17,350410	15,766773	13,538470	0,091554	0,079223	0,015803	7,681635	-8,823271	1,015829	0,091554	0,079223	0,015803	7,681635	-8,823271	1,015829
14:19:13,97	0,382998	3,251862	-0,116973	0,513992	0,333018	0,963005	0,091528	0,083706	0,015778	1,199008	-1,622356	1,004751	-0,700976	-2,945989	-1,187668	-17,366314	15,762133	13,515420	0,091528	0,083706	0,015778	7,769914	-8,807325	1,004751	0,091528	0,083706	0,015778	7,769914	-8,807325	1,004751
14:19:14,02	0,382998	3,251862	-0,116973	0,513992	0,333018	0,963005	0,092589	0,081084	0,013822	1,323382	-1,578651	0,981700	-0,702733	-2,943583	-1,185695	-17,361157	15,786275	13,568289	0,092589	0,081084	0,013822	7,688460	-8,846888	0,981700	0,092589	0,081084	0,013822	7,688460	-8,846888	0,981700
14:19:14,07	0,382998	3,251862	-0,116973	0,513992	0,333018	0,963005	0,091384	0,083809	0,015795	1,205170	-1,648917	1,034570	-0,702131	-2,949673	-1,184168	-17,394611	15,826106	13,514884	0,091384	0,083809	0,015795	7,784158	-8,822561	1,034570	0,091384	0,083809	0,015795	7,784158	-8,822561	1,034570
14:19:14,12	0,382998	3,251862	-0,116973	0,513992	0,333018	0,963005	0,090595	0,081604	0,013172	1,292700	-1,695023	0,996448	-0,700429	-2,944002	-1,188318	-17,379105	15,765337	13,530167	0,090595	0,081604	0,013172	7,698631	-8,806724	0,996448	0,090595	0,081604	0,013172	7,698631	-8,806724	0,996448
14:19:14,17	0,382998	3,251862	-0,116973	0,513992	0,333018	0,963005	0,090595	0,081604	0,013172	1,292700	-1,695023	0,996448	-0,698657	-2,943234	-1,186101	-17,376555	15,764485	13,549372	0,090595	0,081604	0,013172	7,698631	-8,806724	0,996448	0,090595	0,081604	0,013172	7,698631	-8,806724	0,996448
14:19:14,22	0,382998	3,251862	-0,116973	0,513992	0,333018	0,963005	0,089044	0,080454	0,015389	1,353066	-1,773039	1,015653	-0,699789	-2,943317	-1,183352	-17,359882	15,773128	13,576669	0,089044	0,080454	0,015389	7,668679	-8,762989	1,015653	0,089044	0,080454	0,015389	7,668679	-8,762989	1,015653
14:19:14,27	0,382998	3,251862	-0,116973	0,513992	0,333018	0,963005	0,089682	0,081392	0,018137	1,320108	-1,729748	1,042949	-0,698058	-2,944163	-1,183016	-17,392034	15,787882	13,519299	0,089682	0,081392	0,018137	7,709359	-8,769777	1,042949	0,089682	0,081392	0,018137	7,709359	-8,769777	1,042949
14:19:14,32	0,382998	3,251862	-0,116973	0,513992	0,333018	0,963005	0,089549	0,079470	0,018474	1,416751	-1,771867	0,985579	-0,700336	-2,945602	-1,186063	-17,342046	15,772560	13,567992	0,089549	0,079470	0,018474	7,655128	-8,801484	0,985579	0,089549	0,079470	0,018474	7,655128	-8,801484	0,985579
14:19:14,37	0,382998	3,251862	-0,116973	0,513992	0,333018	0,963005	0,091934	0,080724	0,015427	1,363280	-1,596915	1,034273	-0,700961	-2,941016	-1,187293	-17,360894	15,804032	13,522064	0,091934	0,080724	0,015427	7,700079	-8,813724	1,034273	0,091934	0,080724	0,015427	7,700079	-8,813724	1,034273
14:19:14,42	0,382998	3,251862	-0,116973	0,513992	0,333018	0,963005	0,088275	0,083557	0,014196	1,233751	-1,819235	0,988345	-0,702779	-2,946818	-1,187667	-17,392921	15,789600	13,530674	0,088275	0,083557	0,014196	7,793006	-8,748822	0,988345	0,088275	0,083557	0,014196	7,793006	-8,748822	0,988345
14:19:14,47	0,382998	3,251862	-0,116973	0,513992	0,333018	0,963005	0,094209	0,082230	0,013822	1,274242	-1,531205	0,996954	-0,701857	-2,943779	-1,187022	-17,363835	15,774652	13,525268	0,094209	0,082230	0,013822	7,729329	-8,926585	0,996954	0,094209	0,082230	0,013822	7,729329	-8,926585	0,996954
14:19:14,52	0,382998	3,251862	-0,116973	0,513992	0,333018	0,963005	0,091116	0,082952	0,014468	1,238326	-1,659352	0,991549	-0,704071	-2,945683	-1,185702	-17,382156	15,811794	13,561517	0,091116	0,082952	0,014468	7,750044	-8,811970	0,991549	0,091116	0,082952	0,014468	7,750044	-8,811970	0,991549
14:19:14,57	0,382998	3,251862	-0,116973	0,513992	0,333018	0,963005	0,093871	0,083917	0,015787	1,211135	-1,550518	1,027798	-0,701820	-2,946612	-1,184092	-17,362488	15,783001	13,527363	0,093871	0,083917	0,015787	7,798631	-8,919421	1,027798	0,093871	0,083917	0,015787	7,798631	-8,919421	1,027798
14:19:14,62	0,382998	3,251862	-0,116973	0,513992	0,333018	0,963005	0,093551	0,081504	0,017398	1,321543	-1,535735	0,993643	-0,701878	-2,944853	-1,184414	-17,382937	15,788348	13,552417	0,093551	0,081504	0,017398	7,719569	-8,879508	0,993643	0,093551	0,081504	0,017398	7,719569	-8,879508	0,993643
14:19:14,67	0,382998	3,251862	-0,116973	0,513992	0,333018	0,963005	0,092056	0,082433	0,017075	1,267604	-1,633867	1,018698	-0,703900	-2,946712	-1,186085	-17,375566	15,817662	13,559324	0,092056	0,082433	0,017075	7,738612	-8,860269	1,018698	0,092056	0,082433	0,017075	7,738612	-8,860269	1,018698
14:19:14,72	0,382998	3,251862	-0,116973	0,513992	0,333018	0,963005	0,094677	0,083255	0,015405	1,253953	-1,505833	1,025605	-0,705245	-2,946558	-1,187646	-17,362619	15,825370	13,546450	0,094677	0,083255	0,015405	7,789455	-8,938007	1,025605	0,094677	0,083255	0,015405	7,789455	-8,938007	1,025605
14:19:14,77	0,382998	3,251862	-0,116973	0,513992	0,333018	0,963005	0,095217	0,084496	0,013843	1,202545	-1,470414	1,012731	-0,701459	-2,943436	-1,186702	-17,404856	15,775193	13,545821	0,095217	0,084496	0,013843	7,835504	-8,944949	1,012731	0,095217	0,084496	0,013843	7,835504	-8,944949	1,012731
14:19:14,82	0,382998	3,251862	-0,116973	0,513992	0,333018	0,963005	0,090620	0,082779	0,014787	1,227255	-1,720956	1,012101	-0,699781	-2,942322	-1,186883	-17,361256	15,802108	13,541147	0,090620	0,082779	0,014787	7,725431	-8,834615	1,012101	0,090620	0,082779	0,014787	7,725431	-8,834615	1,012101
14:19:14,87	0,382998	3,251862	-0,116973	0,513992	0,333018	0,963005	0,088816	0,081882	0,014607	1,319003	-1,790452	1,007428	-0,702172	-2,943704	-1,185746	-17,390068	15,812755	13,516249	0,088816	0,081882	0,014607	7,746772	-8,762511	1,007428	0,088816	0,081882	0,014607	7,746772	-8,762511	1,007428
14:19:14,92	0,382998	3,251862	-0,116973	0,513992	0,333018	0,963005	0,091208	0,083262	0,015743	1,242071	-1,696333	0,982529	-0,701561	-2,944250	-1,185331	-17,369771	15,784231	13,534279	0,091208	0,083262	0,015743	7,778150	-8,856180	0,982529	0,091208	0,083262	0,015743	7,778150	-8,856180	0,982529
14:19:14,97	0,382998	3,251862	-0,116973	0,513992	0,333018	0,963005	0,091376	0,082460	0,016159	1,269239	-1,655786	1,000560	-0,702674	-2,947084	-1,184913	-17,342910	15,773471	13,542481	0,091376	0,082460	0,016159	7,742333	-8,828778	1,000560	0,091376	0,082460	0,016159	7,742333	-8,828778	1,000560
14:19:15,02	0,382998	3,251862	-0,116973	0,513992	0,333018	0,963005	0,094386	0,082007	0,016577	1,296900	-1,470583	1,008762	-0,698013	-2,946882	-1,189960	-17,347965	15,748954	13,545654	0,094386	0,082007	0,016577	7,734445	-8,879923	1,008762	0,094386	0,082007	0,016577	7,734445	-8,879923	1,008762
14:19:15,07	0,382998	3,251862	-0,116973	0,513992	0,333018	0,963005	0,091882	0,078071	0,011529	1,477788	-1,592958	1,011935	-0,699708	-2,943728	-1,183355	-17,339256	15,812030	13,558277	0,091882	0,078071	0,011529	7,606393	-8,805661	1,011935	0,091882	0,078071	0,011529	7,606393	-8,805661	1,011935
14:19:15,12	0,382998	3,251862	-0,116973	0,513992	0,333018	0,963005	0,089998	0,081116	0,018134	1,378426	-1,714920	1,024557	-0,698609	-2,944383	-1,187238	-17,359364	15,784004	13,569732	0,089998	0,081116	0,018134	7,746067	-8,779732	1,024557	0,089998	0,081116	0,018134	7,746067	-8,779732	1,024557
14:19:15,17	0,382998	3,251862	-0,116973	0,513992	0,333018	0,963005	0,090015	0,079838	0,014251	1,410594	-1,717425	1,036012	-0,702147	-2,945222	-1,184542	-17,374242	15,793460	13,548430	0,090015	0,079838	0,014251	7,677856	-8,783589	1,036012	0,090015	0,079838	0,014251	7,677856	-8,783589	1,036012
14:19:15,22	0,382998	3,251862	-0,116973	0,513992	0,333018	0,963005	0,092511	0,082482	0,016948	1,273845	-1,605253	1,014711	-0,702095	-2,946878	-1,187635	-17,359487	15,825899	13,550963	0,092511	0,082482	0,016948	7,748677	-8,867343	1,014711	0,092511	0,082482	0,016948	7,748677	-8,867343	1,014711
14:19:15,27	0,382998	3,251862	-0,116973	0,513992	0,333018	0,963005	0,093919	0,081609	0,013854	1,354708	-1,535479	1,017244	-0,700434	-2,946722	-1,188031	-17,392662	15,785552	13,560253	0,093919	0,081609	0,013854	7,761015	-8,908095	1,017244	0,093919	0,081609	0,013854	7,761015	-8,908095	1,017244
14:19:15,32	0,382998	3,251862	-0,116973	0,513992	0,333018	0,963005	0,092953	0,080249	0,013459	1,373922	-1,594246	1,026533	-0,701500	-2,946274	-1,184936	-17,350606	15,787566	13,519123	0,092953	0,080249	0,013459	7,673434	-8,891064	1,026533	0,092953	0,080249	0,013459	7,673434	-8,891064	1,026533
14:19:15,37	0,382998	3,251862	-0,116973	0,513992	0,333018	0,963005	0,093098	0,081396	0,016553	1,337047	-1,551308	0,985404	-0,703837	-2,944131	-1,186702	-17,384490	15,810535	13,534116	0,093098	0,081396	0,016553	7,726603	-8,859483	0,985404	0,093098	0,081396	0,016553	7,726603	-8,859483	0,985404
14:19:15,42	0,382998	3,251862	-0,116973	0,513992	0,333018	0,963005	0,092411	0,084491	0,014787	1,179058	-1,627872	1,000397	-0,700865	-2,942589	-1,185047	-17,358554	15,786520	13,569154	0,092411	0,084491	0,014787	7,811571	-8,882102	1,000397	0,092411	0,084491	0,014787	7,811571	-8,882102	1,000397
14:19:15,47	0,382998	3,251862	-0,116973	0,513992	0,333018	0,963005	0,089589	0,082688	0,016443	1,264967	-1,740113	1,035435	-0,703315	-2,945247	-1,186905	-17,368601	15,788880	13,505851	0,089589	0,082688	0,016443	7,755970	-8,772868	1,035435	0,089589	0,082688	0,016443	7,755970	-8,772868	1,035435
14:19:15,52	0,382998	3,251862	-0,116973	0,513992	0,333018	0,963005	0,093117	0,083481	0,014585	1,220756	-1,566571	0,972132	-0,704772	-2,945205	-1,185719	-17,372877	15,827188	13,537649	0,093117	0,083481	0,014585	7,774002	-8,876223	0,972132	0,093117	0,083481	0,014585	7,774002	-8,876223	0,972132
14:19:15,57	0,382998	3,251862	-0,116973	0,513992	0,333018	0,963005	0,093808	0,084764	0,015770	1,185087	-1,553470	1,003930	-0,701528	-2,944243	-1,184549	-17,358397	15,790732	13,533901	0,093808	0,084764	0,015770	7,839035	-8,917405	1,003930	0,093808	0,084764	0,015770	7,839035	-8,917405	1,003930
14:19:15,62	0,382998	3,251862	-0,116973	0,513992	0,333018	0,963005	0,091353	0,082435	0,016941	1,281834	-1,650355	1,000182	-0,699789	-2,951360	-1,184515	-17,379465	15,763781	13,547014	0,091353	0,082435	0,016941	7,752999	-8,821584	1,000182	0,091353	0,082435	0,016941	7,752999	-8,821584	1,000182
14:19:15,67	0,382998	3,251862	-0,116973	0,513992	0,333018	0,963005	0,096647	0,077371	0,016975	1,511305	-1,379844	1,013294	-0,700461	-2,944649	-1,187208	-17,398415	15,758617	13,507166	0,096647	0,077371	0,016975	7,584920	-8,966641	1,013294	0,096647	0,077371	0,016975	7,584920	-8,966641	1,013294
14:19:15,72	0,382998	3,251862	-0,116973	0,513992	0,333018	0,963005	0,091171	0,081308	0,014282	1,292603	-1,678411	0,973447	-0,703320	-2,943991	-1,184434	-17,374238	15,802968	13,528461	0,091171	0,081308	0,014282	7,675320	-8,835364	0,973447	0,091171	0,081308	0,014282	7,675320	-8,835364	0,973447
14:19:15,77	0,382998	3,251862	-0,116973	0,513992	0,333018	0,963005	0,092031	0,084113	0,017055	1,197280	-1,634963	0,994742	-0,702733	-2,944895	-1,186887	-17,367078	15,786257	13,530119	0,092031	0,084113	0,017055	7,800130	-8,859373	0,994742	0,092031	0,084113	0,017055	7,800130	-8,859373	0,994742
14:19:15,82	0,382998	3,251862	-0,116973	0,513992	0,333018	0,963005	0,092520	0,083153	0,014603	1,236294	-1,594953	0,996400	-0,702659	-2,943364	-1,189140	-17,385586	15,764371	13,526374	0,092520	0,083153	0,014603	7,763804	-8,857789	0,996400	0,092520	0,083153	0,014603	7,763804	-8,857789	0,996400
14:19:15,87	0,382998	3,251862	-0,116973	0,513992	0,333018	0,963005	0,091158	0,083854	0,012350	1,171633	-1,670897	0,992655	-0,702254	-2,945128	-1,185353	-17,424849	15,796676	13,535007	0,091158	0,083854	0,012350	7,754173	-8,826764	0,992655	0,091158	0,083854	0,012350	7,754173	-8,826764	0,992655
14:19:15,92	0,382998	3,251862	-0,116973	0,513992	0,333018	0,963005	0,092482	0,082621	0,016136	1,244089	-1,652176	1,001288	-0,704095	-2,946297	-1,183315	-17,384250	15,746937	13,503405	0,092482	0,082621	0,016136	7,729847	-8,912019	1,001288	0,092482	0,082621	0,016136	7,729847	-8,912019	1,001288
14:19:15,97	0,382998	3,251862	-0,116973	0,513992	0,333018	0,963005	0,094416	0,083631	0,018175	1,168778	-1,491584	0,969685	-0,702541	-2,944421	-1,185689	-17,333580	15,756438	13,553632	0,094416	0,083631	0,018175	7,733844	-8,903237	0,969685	0,094416	0,083631	0,018175	7,733844	-8,903237	0,969685
14:19:16,02	0,382998	3,251862	-0,116973	0,513992	0,333018	0,963005	0,092014	0,083223	0,015801	1,223582	-1,577362	1,019912	-0,702776	-2,945381	-1,186513	-17,397744	15,809003	13,526011	0,092014	0,083223	0,015801	7,756583	-8,800451	1,019912	0,092014	0,083223	0,015801	7,756583	-8,800451	1,019912
14:19:16,07	0,382998	3,251862	-0,116973	0,513992	0,333018	0,963005	0,092963	0,082947	0,014976	1,251357	-1,609873	0,992292	-0,701556	-2,946337	-1,185710	-17,367894	15,771364	13,533769	0,092963	0,082947	0,014976	7,762719	-8,907446	0,992292	0,092963	0,082947	0,014976	7,762719	-8,907446	0,992292
14:19:16,12	0,382998	3,251862	-0,116973	0,513992	0,333018	0,963005	0,093181	0,081412	0,015779	1,313516	-1,553853	1,000050	-0,702572	-2,944902	-1,186690	-17,364341	15,796955	13,531552	0,093181	0,081412	0,015779	7,704364	-8,868560	1,000050	0,093181	0,081412	0,015779	7,704364	-8,868560	1,000050
14:19:16,17	0,382998	3,251862	-0,116973	0,513992	0,333018	0,963005	0,092446	0,083009	0,014800	1,254395	-1,601810	0,997833	-0,701399	-2,944111	-1,185396	-17,379472	15,769842	13,540466	0,092446	0,083009	0,014800	7,770631	-8,858791	0,997833	0,092446	0,083009	0,014800	7,770631	-8,858791	0,997833
14:19:16,22	0,382998	3,251862	-0,116973	0,513992	0,333018	0,963005	0,091174	0,082389	0,016094	1,255603	-1,667483	1,006747	-0,700452	-2,947360	-1,187261	-17,406895	15,792093	13,555197	0,091174	0,082389	0,016094	7,723148	-8,824639	1,006747	0,091174	0,082389	0,016094	7,723148	-8,824639	1,006747
14:19:16,27	0,382998	3,251862	-0,116973	0,513992	0,333018	0,963005	0,093515	0,079944	0,014229	1,388290	-1,580632	1,021478	-0,704738	-2,945613	-1,186189	-17,339012	15,774480	13,535843	0,093515	0,079944	0,014229	7,663921	-8,921547	1,021478	0,093515	0,079944	0,014229	7,663921	-8,921547	1,021478
14:19:16,32	0,382998	3,251862	-0,116973	0,513992	0,333018	0,963005	0,094145	0,084530	0,015301	1,168514	-1,480255	1,002124	-0,703980	-2,948177	-1,189206	-17,399177	15,781981	13,550401	0,094145	0,084530	0,015301	7,804133	-8,870658	1,002124	0,094145	0,084530	0,015301	7,804133	-8,870658	1,002124
14:19:16,37	0,382998	3,251862	-0,116973	0,513992	0,333018	0,963005	0,095986	0,082591	0,012284	1,245767	-1,440371	1,016682	-0,700946	-2,947211	-1,186104	-17,366292	15,784953	13,519868	0,095986	0,082591	0,012284	7,729158	-8,975303	1,016682	0,095986	0,082591	0,012284	7,729158	-8,975303	1,016682
14:19:16,42	0,382998	3,251862	-0,116973	0,513992	0,333018	0,963005	0,093633	0,080447	0,015386	1,376270	-1,535749	0,986149	-0,701362	-2,944064	-1,185389	-17,365138	15,777941	13,540587	0,093633	0,080447	0,015386	7,691359	-8,885948	0,986149	0,093633	0,080447	0,015386	7,691359	-8,885948	0,986149
14:19:16,47	0,382998	3,251862	-0,116973	0,513992	0,333018	0,963005	0,091116	0,082381	0,016100	1,270224	-1,662155	1,006868	-0,702142	-2,946076	-1,182987	-17,372270	15,777323	13,541976	0,091116	0,082381	0,016100	7,737106	-8,814728	1,006868	0,091116	0,082381	0,016100	7,737106	-8,814728	1,006868
14:19:16,52	0,382998	3,251862	-0,116973	0,513992	0,333018	0,963005	0,093248	0,082050	0,018503	1,283294	-1,557132	1,008256	-0,702724	-2,949599	-1,183358	-17,382814	15,796390	13,551988	0,093248	0,082050	0,018503	7,724253	-8,877107	1,008256	0,093248	0,082050	0,018503	7,724253	-8,877107	1,008256
14:19:16,57	0,382998	3,251862	-0,116973	0,513992	0,333018	0,963005	0,096590	0,080793	0,018131	1,359941	-1,402034	1,018269	-0,699731	-2,946677	-1,182962	-17,346780	15,776525	13,551691	0,096590	0,080793	0,018131	7,702161	-8,984325	1,018269	0,096590	0,080793	0,018131	7,702161	-8,984325	1,018269
14:19:16,62	0,382998	3,251862	-0,116973	0,513992	0,333018	0,963005	0,092563	0,079662	0,018528	1,419557	-1,570296	1,017971	-0,699854	-2,941278	-1,185726	-17,352654	15,808985	13,530219	0,092563	0,079662	0,018528	7,673008	-8,836472	1,017971	0,092563	0,079662	0,018528	7,673008	-8,836472	1,017971
14:19:16,67	0,382998	3,251862	-0,116973	0,513992	0,333018	0,963005	0,087948	0,082468	0,015764	1,298823	-1,831581	0,996500	-0,700946	-2,941955	-1,183771	-17,353605	15,784753	13,543317	0,087948	0,082468	0,015764	7,772540	-8,735497	0,996500	0,087948	0,082468	0,015764	7,772540	-8,735497	0,996500
14:19:16,72	0,382998	3,251862	-0,116973	0,513992	0,333018	0,963005	0,089080	0,083075	0,017718	1,245792	-1,761417	1,009598	-0,702794	-2,945556	-1,184962	-17,404026	15,792840	13,524585	0,089080	0,083075	0,017718	7,767167	-8,754206	1,009598	0,089080	0,083075	0,017718	7,767167	-8,754206	1,009598
14:19:16,77	0,382998	3,251862	-0,116973	0,513992	0,333018	0,963005	0,093123	0,082875	0,016528	1,237961	-1,598889	0,990865	-0,704511	-2,945413	-1,185708	-17,369303	15,774815	13,548055	0,093123	0,082875	0,016528	7,743672	-8,909056	0,990865	0,093123	0,082875	0,016528	7,743672	-8,909056	0,990865
14:19:16,82	0,382998	3,251862	-0,116973	0,513992	0,333018	0,963005	0,093858	0,084433	0,015781	1,158696	-1,521604	1,014336	-0,698700	-2,943961	-1,188825	-17,385532	15,741748	13,545434	0,093858	0,084433	0,015781	7,786711	-8,889441	1,014336	0,093858	0,084433	0,015781	7,786711	-8,889441	1,014336
14:19:16,87	0,382998	3,251862	-0,116973	0,513992	0,333018	0,963005	0,089695	0,080127	0,012664	1,345876	-1,735606	1,011715	-0,700414	-2,945808	-1,183383	-17,382329	15,756396	13,537143	0,089695	0,080127	0,012664	7,635840	-8,776640	1,011715	0,089695	0,080127	0,012664	7,635840	-8,776640	1,011715
14:19:16,92	0,382998	3,251862	-0,116973	0,513992	0,333018	0,963005	0,092152	0,080688	0,018107	1,330990	-1,612391	1,003424	-0,700381	-2,942279	-1,183782	-17,366399	15,782119	13,533730	0,092152	0,080688	0,018107	7,664995	-8,846300	1,003424	0,092152	0,080688	0,018107	7,664995	-8,846300	1,003424
14:19:16,97	0,382998	3,251862	-0,116973	0,513992	0,333018	0,963005	0,089079	0,082424	0,017708	1,270958	-1,771220	1,000011	-0,698921	-2,944410	-1,185724	-17,366626	15,756101	13,520289	0,089079	0,082424	0,017708	7,741242	-8,763948	1,000011	0,089079	0,082424	0,017708	7,741242	-8,763948	1,000011
14:19:17,02	0,382998	3,251862	-0,116973	0,513992	0,333018	0,963005	0,090195	0,080094	0,015765	1,369474	-1,700415	0,986570	-0,699834	-2,943734	-1,185332	-17,390263	15,795761	13,544925	0,090195	0,080094	0,015765	7,656850	-8,780691	0,986570	0,090195	0,080094	0,015765	7,656850	-8,780691	0,986570
14:19:17,07	0,382998	3,251862	-0,116973	0,513992	0,333018	0,963005	0,090065	0,081223	0,016157	1,333305	-1,747429	1,011206	-0,702140	-2,945800	-1,189199	-17,360050	15,783627	13,545873	0,090065	0,081223	0,016157	7,709291	-8,817570	1,011206	0,090065	0,081223	0,016157	7,709291	-8,817570	1,011206
14:19:17,13	0,382998	3,251862	-0,116973	0,513992	0,333018	0,963005	0,093007	0,082186	0,012291	1,287803	-1,562215	1,012154	-0,700407	-2,947028	-1,184175	-17,387937	15,769380	13,513693	0,093007	0,082186	0,012291	7,739421	-8,863299	1,012154	0,093007	0,082186	0,012291	7,739421	-8,863299	1,012154
14:19:17,18	0,382998	3,251862	-0,116973	0,513992	0,333018	0,963005	0,093205	0,080071	0,017314	1,371493	-1,568992	0,979974	-0,700966	-2,943757	-1,187288	-17,367649	15,794451	13,516571	0,093205	0,080071	0,017314	7,657096	-8,885549	0,979974	0,093205	0,080071	0,017314	7,657096	-8,885549	0,979974
14:19:17,23	0,382998	3,251862	-0,116973	0,513992	0,333018	0,963005	0,090651	0,082191	0,014201	1,293122	-1,696751	0,982852	-0,678765	-2,914370	-1,160267	-15,928060	14,668559	13,539831	0,090651	0,082191	0,014201	7,745125	-8,812842	0,982852	0,090651	0,082191	0,014201	7,745125	-8,812842	0,982852
14:19:17,28	0,382998	3,251862	-0,116973	0,513992	0,333018	0,963005	0,054101	0,077658	0,041223	1,273571	-1,787661	1,006112	0,437189	-0,994070	-1,006199	85,325426	-42,621392	13,058757	0,054101	0,077658	0,041223	7,369751	-6,034613	1,006112	0,054101	0,077658	0,041223	7,369751	-6,034613	1,006112
14:19:17,33	0,432884	3,251984	-0,117015	0,513980	0,333002	0,963003	-2,166903	0,071364	0,195290	2,613089	-0,946879	0,525037	0,630552	-0,662132	-1,019269	102,476594	-52,626105	13,025693	-2,166903	0,071364	0,195290	8,215164	169,155036	0,525037	-2,166903	0,071364	0,195290	8,215164	169,155036	0,525037
14:19:17,38	0,432884	3,251984	-0,117015	0,513980	0,333002	0,963003	-2,551051	0,069876	0,182221	2,601720	-1,066881	0,491974	0,627592	-0,665150	-1,015607	102,259983	-52,465760	13,020178	-2,551051	0,069876	0,182221	8,086983	199,190657	0,491974	-2,551051	0,069876	0,182221	8,086983	199,190657	0,491974
14:19:17,43	0,432884	3,251984	-0,117015	0,513980	0,333002	0,963003	-2,546958	0,070930	0,185883	2,577447	-1,121770	0,486459	0,628778	-0,669596	-1,011641	102,078673	-52,380013	13,036456	-2,546958	0,070930	0,185883	8,145483	198,814410	0,486459	-2,546958	0,070930	0,185883	8,145483	198,814410	0,486459
14:19:17,48	0,432884	3,251984	-0,117015	0,513980	0,333002	0,963003	-2,543701	0,067680	0,189849	2,730070	-1,152322	0,502737	0,629315	-0,673618	-1,011675	102,026195	-52,343550	12,998919	-2,543701	0,067680	0,189849	8,042952	198,528218	0,502737	-2,543701	0,067680	0,189849	8,042952	198,528218	0,502737
14:19:17,53	0,432884	3,251984	-0,117015	0,513980	0,333002	0,963003	-2,540487	0,065204	0,189814	2,864145	-1,048842	0,465200	0,627935	-0,671796	-1,008246	101,903912	-52,270123	12,995628	-2,540487	0,065204	0,189814	7,982686	198,379354	0,465200	-2,540487	0,065204	0,189814	7,982686	198,379354	0,465200
14:19:17,58	0,432884	3,251984	-0,117015	0,513980	0,333002	0,963003	-2,541374	0,067310	0,193244	2,757098	-1,237601	0,461909	0,626475	-0,672436	-1,008958	101,852466	-52,227654	13,026674	-2,541374	0,067310	0,193244	8,040934	198,260257	0,461909	-2,541374	0,067310	0,193244	8,040934	198,260257	0,461909
14:19:17,63	0,432884	3,251984	-0,117015	0,513980	0,333002	0,963003	-2,540090	0,068255	0,192531	2,719033	-1,236622	0,492955	0,624686	-0,673524	-1,008292	101,736859	-52,198309	13,032772	-2,540090	0,068255	0,192531	8,077022	198,160442	0,492955	-2,540090	0,068255	0,192531	8,077022	198,160442	0,492955
14:19:17,68	0,432884	3,251984	-0,117015	0,513980	0,333002	0,963003	-2,538253	0,069260	0,193197	2,634367	-1,255914	0,499053	0,623048	-0,676784	-1,005292	101,705120	-52,177814	13,020261	-2,538253	0,069260	0,193197	8,071273	197,996985	0,499053	-2,538253	0,069260	0,193197	8,071273	197,996985	0,499053
14:19:17,73	0,432884	3,251984	-0,117015	0,513980	0,333002	0,963003	-2,534611	0,069049	0,196198	2,647221	-1,104247	0,486541	0,666399	-0,613909	-1,017886	104,988625	-54,053590	13,010264	-2,534611	0,069049	0,196198	8,067561	197,862728	0,486541	-2,534611	0,069049	0,196198	8,067561	197,862728	0,486541
14:19:17,78	0,432884	3,251984	-0,117015	0,513980	0,333002	0,963003	-2,610738	0,062943	0,183603	2,982035	-1,281340	0,476544	1,582392	0,959814	-1,134637	186,868290	-100,752280	12,642489	-2,610738	0,062943	0,183603	7,923026	203,661565	0,476544	-2,610738	0,062943	0,183603	7,923026	203,661565	0,476544
14:19:17,83	0,482975	3,252022	-0,117014	0,513996	0,333003	0,963002	-4,431618	0,056532	0,066853	3,813000	-1,707916	0,108770	1,780301	1,302255	-1,093157	204,323426	-110,483391	12,647203	-4,431618	0,056532	0,066853	8,250737	346,174066	0,108770	-4,431618	0,056532	0,066853	8,250737	346,174066	0,108770
14:19:17,88	0,482975	3,252022	-0,117014	0,513996	0,333003	0,963002	-4,827135	0,056358	0,108332	4,122212	-2,292682	0,113484	1,779481	1,300920	-1,079303	204,062217	-110,339818	12,617857	-4,827135	0,056358	0,108332	8,546318	376,637417	0,113484	-4,827135	0,056358	0,108332	8,546318	376,637417	0,113484
14:19:17,93	0,482975	3,252022	-0,117014	0,513996	0,333003	0,963002	-4,825569	0,056401	0,122187	4,113711	-2,509241	0,084138	1,777815	1,295633	-1,071227	203,822252	-110,192170	12,622700	-4,825569	0,056401	0,122187	8,541190	376,297914	0,084138	-4,825569	0,056401	0,122187	8,541190	376,297914	0,084138
14:19:17,98	0,482975	3,252022	-0,117014	0,513996	0,333003	0,963002	-4,820157	0,055200	0,130263	4,184060	-2,509448	0,088981	1,774019	1,290760	-1,063931	203,635644	-110,094730	12,597695	-4,820157	0,055200	0,130263	8,517242	375,872852	0,088981	-4,820157	0,055200	0,130263	8,517242	375,872852	0,088981
14:19:18,03	0,482975	3,252022	-0,117014	0,513996	0,333003	0,963002	-4,814039	0,056051	0,137559	4,130865	-2,401650	0,063976	1,770456	1,289590	-1,065942	203,471297	-110,050913	12,607683	-4,814039	0,056051	0,137559	8,530888	375,500403	0,063976	-4,814039	0,056051	0,137559	8,530888	375,500403	0,063976
14:19:18,08	0,482975	3,252022	-0,117014	0,513996	0,333003	0,963002	-4,811244	0,058552	0,135547	3,956622	-2,420534	0,073964	1,771812	1,290620	-1,062100	203,390778	-109,992583	12,601968	-4,811244	0,058552	0,135547	8,552918	375,262092	0,073964	-4,811244	0,058552	0,135547	8,552918	375,262092	0,073964
14:19:18,13	0,482975	3,252022	-0,117014	0,513996	0,333003	0,963002	-4,812814	0,057893	0,139390	4,001144	-2,601089	0,068249	1,770962	1,286799	-1,059796	203,236955	-109,931164	12,637317	-4,812814	0,057893	0,139390	8,545711	375,204811	0,068249	-4,812814	0,057893	0,139390	8,545711	375,204811	0,068249
14:19:18,18	0,482975	3,252022	-0,117014	0,513996	0,333003	0,963002	-4,809080	0,056718	0,141693	4,038492	-2,570832	0,103598	1,772960	1,285957	-1,057789	203,192019	-109,913574	12,611904	-4,809080	0,056718	0,141693	8,490869	374,941927	0,103598	-4,809080	0,056718	0,141693	8,490869	374,941927	0,103598
14:19:18,23	0,482975	3,252022	-0,117014	0,513996	0,333003	0,963002	-4,809350	0,054566	0,143700	4,143163	-2,632571	0,078185	1,768889	1,285906	-1,061054	203,062349	-109,845335	12,622755	-4,809350	0,054566	0,143700	8,426605	374,901367	0,078185	-4,809350	0,054566	0,143700	8,426605	374,901367	0,078185
14:19:18,28	0,482975	3,252022	-0,117014	0,513996	0,333003	0,963002	-4,807271	0,058067	0,140436	3,955391	-2,670879	0,089035	1,767004	1,285451	-1,056795	202,998120	-109,840457	12,639967	-4,807271	0,058067	0,140436	8,513634	374,699856	0,089035	-4,807271	0,058067	0,140436	8,513634	374,699856	0,089035
14:19:18,33	0,482975	3,252022	-0,117014	0,513996	0,333003	0,963002	-4,805933	0,059472	0,144695	3,854434	-2,659413	0,106248	1,766944	1,282947	-1,056830	202,952673	-109,820892	12,606784	-4,805933	0,059472	0,144695	8,522980	374,606359	0,106248	-4,805933	0,059472	0,144695	8,522980	374,606359	0,106248
14:19:18,38	0,482975	3,252022	-0,117014	0,513996	0,333003	0,963002	-4,803735	0,058272	0,144659	3,911076	-2,594216	0,073065	1,767302	1,281073	-1,058039	202,830421	-109,784478	12,614572	-4,803735	0,058272	0,144659	8,485389	374,498951	0,073065	-4,803735	0,058272	0,144659	8,485389	374,498951	0,073065
14:19:18,43	0,482975	3,252022	-0,117014	0,513996	0,333003	0,963002	-4,802291	0,057024	0,143451	3,946340	-2,643253	0,080852	1,769598	1,278077	-1,055711	202,776860	-109,746134	12,619732	-4,802291	0,057024	0,143451	8,422748	374,336627	0,080852	-4,802291	0,057024	0,143451	8,422748	374,336627	0,080852
14:19:18,48	0,482975	3,252022	-0,117014	0,513996	0,333003	0,963002	-4,800845	0,053538	0,145779	4,134053	-2,633581	0,086012	1,769411	1,279030	-1,056541	202,684678	-109,723481	12,612328	-4,800845	0,053538	0,145779	8,336787	374,232732	0,086012	-4,800845	0,053538	0,145779	8,336787	374,232732	0,086012
14:19:18,53	0,482975	3,252022	-0,117014	0,513996	0,333003	0,963002	-4,801576	0,054176	0,144949	4,074396	-2,762764	0,078609	1,766452	1,278553	-1,053815	202,671321	-109,716624	12,629825	-4,801576	0,054176	0,144949	8,327225	374,160951	0,078609	-4,801576	0,054176	0,144949	8,327225	374,160951	0,078609
14:19:18,58	0,482975	3,252022	-0,117014	0,513996	0,333003	0,963002	-4,799683	0,056501	0,147675	3,952772	-2,679346	0,096106	1,764566	1,277641	-1,053042	202,610397	-109,702066	12,659057	-4,799683	0,056501	0,147675	8,388091	374,095802	0,096106	-4,799683	0,056501	0,147675	8,388091	374,095802	0,096106
14:19:18,63	0,482975	3,252022	-0,117014	0,513996	0,333003	0,963002	-4,797951	0,057678	0,148447	3,873697	-2,649280	0,125338	1,767427	1,277183	-1,054133	202,562667	-109,677974	12,651719	-4,797951	0,057678	0,148447	8,401434	373,989841	0,125338	-4,797951	0,057678	0,148447	8,401434	373,989841	0,125338
14:19:18,68	0,482975	3,252022	-0,117014	0,513996	0,333003	0,963002	-4,798985	0,054971	0,147357	4,011470	-2,756434	0,118000	1,765576	1,277530	-1,055027	202,518763	-109,655469	12,658012	-4,798985	0,054971	0,147357	8,326694	373,963864	0,118000	-4,798985	0,054971	0,147357	8,326694	373,963864	0,118000
14:19:18,73	0,482975	3,252022	-0,117014	0,513996	0,333003	0,963002	-4,798360	0,056748	0,146462	3,916600	-2,773200	0,124293	1,764967	1,273943	-1,051947	202,479851	-109,626637	12,622908	-4,798360	0,056748	0,146462	8,371324	373,898022	0,124293	-4,798360	0,056748	0,146462	8,371324	373,898022	0,124293
14:19:18,78	0,482975	3,252022	-0,117014	0,513996	0,333003	0,963002	-4,794949	0,055481	0,149542	3,987983	-2,643943	0,089189	1,763745	1,275431	-1,051982	202,452579	-109,601997	12,604628	-4,794949	0,055481	0,149542	8,343268	373,759516	0,089189	-4,794949	0,055481	0,149542	8,343268	373,759516	0,089189
14:19:18,83	0,482975	3,252022	-0,117014	0,513996	0,333003	0,963002	-4,795626	0,057284	0,149507	3,901973	-2,715131	0,070909	1,767169	1,280431	-1,053178	202,412729	-109,588944	12,612362	-4,795626	0,057284	0,149507	8,398729	373,741543	0,070909	-4,795626	0,057284	0,149507	8,398729	373,741543	0,070909
14:19:18,88	0,482975	3,252022	-0,117014	0,513996	0,333003	0,963002	-4,801669	0,056818	0,148312	3,917536	-3,070368	0,078643	1,765856	1,277203	-1,052021	202,335601	-109,573653	12,631615	-4,801669	0,056818	0,148312	8,377784	373,860626	0,078643	-4,801669	0,056818	0,148312	8,377784	373,860626	0,078643
14:19:18,93	0,482975	3,252022	-0,117014	0,513996	0,333003	0,963002	-4,798217	0,056342	0,149469	3,916972	-2,965302	0,097896	1,766457	1,275460	-1,054120	202,289726	-109,564812	12,613305	-4,798217	0,056342	0,149469	8,339845	373,694705	0,097896	-4,798217	0,056342	0,149469	8,339845	373,694705	0,097896
14:19:18,98	0,482975	3,252022	-0,117014	0,513996	0,333003	0,963002	-4,797007	0,054949	0,147369	3,974128	-2,946573	0,079585	1,763949	1,270728	-1,051627	202,260851	-109,591236	12,649671	-4,797007	0,054949	0,147369	8,287648	373,618512	0,079585	-4,797007	0,054949	0,147369	8,287648	373,618512	0,079585
14:19:19,03	0,482975	3,252022	-0,117014	0,513996	0,333003	0,963002	-4,791656	0,054756	0,149863	3,946845	-2,680074	0,115952	1,765051	1,273017	-1,053216	202,225727	-109,570751	12,637649	-4,791656	0,054756	0,149863	8,245212	373,464896	0,115952	-4,791656	0,054756	0,149863	8,245212	373,464896	0,115952
14:19:19,08	0,482975	3,252022	-0,117014	0,513996	0,333003	0,963002	-4,794189	0,054946	0,148274	3,937153	-2,852452	0,103930	1,768575	1,270556	-1,051670	202,203077	-109,554011	12,618342	-4,794189	0,054946	0,148274	8,250421	373,491359	0,103930	-4,794189	0,054946	0,148274	8,250421	373,491359	0,103930
14:19:19,13	0,482975	3,252022	-0,117014	0,513996	0,333003	0,963002	-4,793820	0,050664	0,149819	4,163002	-2,861253	0,084622	1,764940	1,268251	-1,051666	202,135541	-109,499018	12,658586	-4,793820	0,050664	0,149819	8,140113	373,453597	0,084622	-4,793820	0,050664	0,149819	8,140113	373,453597	0,084622
14:19:19,18	0,482975	3,252022	-0,117014	0,513996	0,333003	0,963002	-4,790006	0,052659	0,149823	4,073103	-2,748897	0,124866	1,767209	1,268594	-1,048579	202,103469	-109,541959	12,646414	-4,790006	0,052659	0,149823	8,206847	373,266536	0,124866	-4,790006	0,052659	0,149823	8,206847	373,266536	0,124866
14:19:19,23	0,482975	3,252022	-0,117014	0,513996	0,333003	0,963002	-4,791438	0,050866	0,152911	4,113146	-2,829674	0,112695	1,767792	1,272629	-1,050957	202,098947	-109,506030	12,610996	-4,791438	0,050866	0,152911	8,106093	373,298183	0,112695	-4,791438	0,050866	0,152911	8,106093	373,298183	0,112695
14:19:19,28	0,482975	3,252022	-0,117014	0,513996	0,333003	0,963002	-4,795223	0,052378	0,150533	4,063363	-3,048400	0,077277	1,765326	1,267946	-1,050950	202,037911	-109,504863	12,634762	-4,795223	0,052378	0,150533	8,175022	373,376619	0,077277	-4,795223	0,052378	0,150533	8,175022	373,376619	0,077277
14:19:19,33	0,482975	3,252022	-0,117014	0,513996	0,333003	0,963002	-4,789935	0,052172	0,150539	4,044564	-2,826853	0,101043	1,765969	1,269697	-1,047814	202,057130	-109,481528	12,667690	-4,789935	0,052172	0,150539	8,140056	373,183037	0,101043	-4,789935	0,052172	0,150539	8,140056	373,183037	0,101043
14:19:19,38	0,482975	3,252022	-0,117014	0,513996	0,333003	0,963002	-4,791773	0,052491	0,153676	4,057769	-2,917439	0,133971	1,761698	1,268093	-1,049804	201,981824	-109,469483	12,649705	-4,791773	0,052491	0,153676	8,178341	373,236715	0,133971	-4,791773	0,052491	0,153676	8,178341	373,236715	0,133971
14:19:19,43	0,482975	3,252022	-0,117014	0,513996	0,333003	0,963002	-4,788248	0,055387	0,151685	3,879960	-2,805409	0,115985	1,765298	1,272153	-1,046705	202,011701	-109,459571	12,634518	-4,788248	0,055387	0,151685	8,227862	373,072078	0,115985	-4,788248	0,055387	0,151685	8,227862	373,072078	0,115985
14:19:19,48	0,482975	3,252022	-0,117014	0,513996	0,333003	0,963002	-4,793564	0,054300	0,154784	3,960022	-3,060932	0,100799	1,764023	1,269696	-1,049043	201,960603	-109,444442	12,646056	-4,793564	0,054300	0,154784	8,222571	373,233875	0,100799	-4,793564	0,054300	0,154784	8,222571	373,233875	0,100799
14:19:19,53	0,482975	3,252022	-0,117014	0,513996	0,333003	0,963002	-4,790799	0,054175	0,152446	3,954058	-2,968935	0,112337	1,763389	1,267400	-1,048280	201,927494	-109,435166	12,636089	-4,790799	0,054175	0,152446	8,206820	373,108768	0,112337	-4,790799	0,054175	0,152446	8,206820	373,108768	0,112337
14:19:19,58	0,482975	3,252022	-0,117014	0,513996	0,333003	0,963002	-4,788493	0,053577	0,153210	3,976672	-2,882361	0,102369	1,764510	1,269455	-1,050600	201,919687	-109,450304	12,666665	-4,788493	0,053577	0,153210	8,182432	373,014362	0,102369	-4,788493	0,053577	0,153210	8,182432	373,014362	0,102369
14:19:19,63	0,482975	3,252022	-0,117014	0,513996	0,333003	0,963002	-4,790834	0,053633	0,150890	3,956699	-3,003253	0,132946	1,762791	1,268462	-1,046712	201,920918	-109,419519	12,664828	-4,790834	0,053633	0,150890	8,166927	373,077190	0,132946	-4,790834	0,053633	0,150890	8,166927	373,077190	0,132946
14:19:19,68	0,482975	3,252022	-0,117014	0,513996	0,333003	0,963002	-4,789114	0,054626	0,154778	3,932364	-2,928160	0,131109	1,762032	1,265596	-1,049857	201,839739	-109,423273	12,652364	-4,789114	0,054626	0,154778	8,220505	373,017294	0,131109	-4,789114	0,054626	0,154778	8,220505	373,017294	0,131109
14:19:19,73	0,482975	3,252022	-0,117014	0,513996	0,333003	0,963002	-4,786252	0,053850	0,151633	3,928865	-2,847768	0,118645	1,763135	1,265348	-1,048724	201,810587	-109,457737	12,621954	-4,786252	0,053850	0,151633	8,156106	372,873027	0,118645	-4,786252	0,053850	0,151633	8,156106	372,873027	0,118645
14:19:19,78	0,482975	3,252022	-0,117014	0,513996	0,333003	0,963002	-4,786589	0,052770	0,152765	3,940602	-2,873314	0,088235	1,764972	1,266212	-1,048310	201,825351	-109,394314	12,648253	-4,786589	0,052770	0,152765	8,083063	372,873948	0,088235	-4,786589	0,052770	0,152765	8,083063	372,873948	0,088235
14:19:19,83	0,482975	3,252022	-0,117014	0,513996	0,333003	0,963002	-4,788256	0,051612	0,153179	4,063153	-2,978901	0,114534	1,766036	1,266753	-1,049491	201,788225	-109,428824	12,653357	-4,788256	0,051612	0,153179	8,114670	372,899187	0,114534	-4,788256	0,051612	0,153179	8,114670	372,899187	0,114534
14:19:19,88	0,482975	3,252022	-0,117014	0,513996	0,333003	0,963002	-4,789257	0,050961	0,151999	4,048519	-3,045833	0,119638	1,766565	1,263850	-1,049882	201,752241	-109,424810	12,653754	-4,787008	0,049051	0,151607	7,983851	372,818041	0,120035	-4,787008	0,049051	0,151607	7,983851	372,818041	0,120035
14:19:19,93	0,482975	3,252022	-0,117014	0,513996	0,333003	0,963002	-4,787008	0,049051	0,151607	4,133335	-2,962058	0,120035	1,766937	1,267164	-1,046202	201,740985	-109,413667	12,662234	-4,787008	0,049051	0,151607	7,983851	372,818041	0,120035	-4,787008	0,049051	0,151607	7,983851	372,818041	0,120035
14:19:19,98	0,482975	3,252022	-0,117014	0,513996	0,333003	0,963002	-4,790063	0,050387	0,155287	4,067918	-3,136255	0,128515	1,761129	1,264308	-1,052257	201,686241	-109,401101	12,650920	-4,790063	0,050387	0,155287	8,023260	372,883688	0,128515	-4,790063	0,050387	0,155287	8,023260	372,883688	0,128515
14:19:20,03	0,482975	3,252022	-0,117014	0,513996	0,333003	0,963002	-4,784685	0,053988	0,149233	3,864142	-2,910298	0,117201	1,762945	1,264720	-1,051474	201,705070	-109,392828	12,646045	-4,784685	0,053988	0,149233	8,102215	372,687481	0,117201	-4,784685	0,053988	0,149233	8,102215	372,687481	0,117201
14:19:20,08	0,482975	3,252022	-0,117014	0,513996	0,333003	0,963002	-4,785950	0,052622	0,150016	3,951772	-2,963926	0,112326	1,765892	1,265579	-1,046412	201,703496	-109,402685	12,657838	-4,785950	0,052622	0,150016	8,082585	372,733183	0,112326	-4,785950	0,052622	0,150016	8,082585	372,733183	0,112326
14:19:20,13	0,482975	3,252022	-0,117014	0,513996	0,333003	0,963002	-4,788168	0,050499	0,155078	4,052858	-3,075674	0,124118	1,763514	1,263953	-1,048774	201,673157	-109,353203	12,631449	-4,788168	0,050499	0,155078	8,016995	372,795514	0,124118	-4,788168	0,050499	0,155078	8,016995	372,795514	0,124118
14:19:20,18	0,482975	3,252022	-0,117014	0,513996	0,333003	0,963002	-4,785571	0,051745	0,152715	4,015736	-2,991660	0,097730	1,765141	1,261605	-1,049928	201,617019	-109,380406	12,665705	-4,785571	0,051745	0,152715	8,077704	372,675685	0,097730	-4,785571	0,051745	0,152715	8,077704	372,675685	0,097730
14:19:20,23	0,482975	3,252022	-0,117014	0,513996	0,333003	0,963002	-4,784350	0,049162	0,151562	4,098409	-2,963193	0,131986	1,762774	1,263388	-1,048797	201,614115	-109,389416	12,635543	-4,784350	0,049162	0,151562	7,957636	372,608318	0,131986	-4,784350	0,049162	0,151562	7,957636	372,608318	0,131986
14:19:20,28	0,482975	3,252022	-0,117014	0,513996	0,333003	0,963002	-4,784711	0,052103	0,152693	3,936212	-2,979945	0,101824	1,763305	1,262069	-1,048790	201,573762	-109,353006	12,661242	-4,784711	0,052103	0,152693	8,026322	372,619859	0,101824	-4,784711	0,052103	0,152693	8,026322	372,619859	0,101824
14:19:20,33	0,482975	3,252022	-0,117014	0,513996	0,333003	0,963002	-4,783835	0,050984	0,152700	4,005758	-2,987527	0,127522	1,762771	1,266143	-1,048416	201,615270	-109,376580	12,640964	-4,783835	0,050984	0,152700	8,008023	372,543484	0,127522	-4,783835	0,050984	0,152700	8,008023	372,543484	0,127522
14:19:20,38	0,482975	3,252022	-0,117014	0,513996	0,333003	0,963002	-4,787096	0,053484	0,153074	3,876115	-3,109365	0,107244	1,761542	1,263705	-1,047230	201,575574	-109,341858	12,679949	-4,787096	0,053484	0,153074	8,074602	372,677634	0,107244	-4,787096	0,053484	0,153074	8,074602	372,677634	0,107244
14:19:20,43	0,482975	3,252022	-0,117014	0,513996	0,333003	0,963002	-4,784370	0,053329	0,154260	3,894403	-3,019369	0,146230	1,759115	1,263765	-1,048050	201,536222	-109,328102	12,651812	-4,784370	0,053329	0,154260	8,080713	372,553666	0,146230	-4,784370	0,053329	0,154260	8,080713	372,553666	0,146230
14:19:20,48	0,482975	3,252022	-0,117014	0,513996	0,333003	0,963002	-4,783209	0,055460	0,153439	3,775799	-2,999944	0,118093	1,764432	1,261103	-1,050349	201,540677	-109,322576	12,668402	-4,783209	0,055460	0,153439	8,129436	372,481936	0,118093	-4,783209	0,055460	0,153439	8,129436	372,481936	0,118093
14:19:20,53	0,482975	3,252022	-0,117014	0,513996	0,333003	0,963002	-4,783561	0,049525	0,151141	4,091468	-3,017193	0,134682	1,766167	1,258846	-1,048038	201,507776	-109,310880	12,643448	-4,783561	0,049525	0,151141	7,979153	372,492379	0,134682	-4,783561	0,049525	0,151141	7,979153	372,492379	0,134682
14:19:20,58	0,482975	3,252022	-0,117014	0,513996	0,333003	0,963002	-4,782474	0,046894	0,153451	4,221927	-2,995013	0,109729	1,763747	1,265156	-1,048430	201,514091	-109,352518	12,676721	-4,782474	0,046894	0,153451	7,903127	372,429234	0,109729	-4,782474	0,046894	0,153451	7,903127	372,429234	0,109729
14:19:20,63	0,482975	3,252022	-0,117014	0,513996	0,333003	0,963002	-4,786729	0,052145	0,153060	3,915973	-3,189958	0,143002	1,757858	1,262114	-1,047682	201,477442	-109,280527	12,653254	-4,786729	0,052145	0,153060	8,009377	372,568267	0,143002	-4,786729	0,052145	0,153060	8,009377	372,568267	0,143002
14:19:20,68	0,482975	3,252022	-0,117014	0,513996	0,333003	0,963002	-4,781150	0,055724	0,153807	3,773911	-2,967570	0,119535	1,759570	1,262351	-1,049996	201,472808	-109,317674	12,678077	-4,781150	0,055724	0,153807	8,148228	372,352680	0,119535	-4,781150	0,055724	0,153807	8,148228	372,352680	0,119535
14:19:20,73	0,482975	3,252022	-0,117014	0,513996	0,333003	0,963002	-4,782211	0,054360	0,151493	3,810361	-3,008195	0,144358	1,761949	1,261702	-1,049213	201,481184	-109,321709	12,672855	-4,782211	0,054360	0,151493	8,077591	372,395365	0,144358	-4,782211	0,054360	0,151493	8,077591	372,395365	0,144358
14:19:20,78	0,482975	3,252022	-0,117014	0,513996	0,333003	0,963002	-4,782839	0,051975	0,152277	3,935065	-3,031602	0,139135	1,765346	1,261823	-1,050400	201,424940	-109,337572	12,674252	-4,782839	0,051975	0,152277	8,015087	372,421289	0,139135	-4,782839	0,051975	0,152277	8,015087	372,421289	0,139135
14:19:20,83	0,482975	3,252022	-0,117014	0,513996	0,333003	0,963002	-4,784642	0,049094	0,151090	4,043028	-3,166100	0,140532	1,760661	1,262670	-1,046975	201,400621	-109,267847	12,606135	-4,784642	0,049094	0,151090	7,896875	372,428274	0,140532	-4,784642	0,049094	0,151090	7,896875	372,428274	0,140532
14:19:20,88	0,482975	3,252022	-0,117014	0,513996	0,333003	0,963002	-4,783033	0,053575	0,154515	3,858233	-3,138367	0,072416	1,764854	1,259915	-1,047275	201,432948	-109,260141	12,679226	-4,783033	0,053575	0,154515	8,063850	372,329718	0,072416	-4,783033	0,053575	0,154515	8,063850	372,329718	0,072416
14:19:20,93	0,482975	3,252022	-0,117014	0,513996	0,333003	0,963002	-4,782744	0,048565	0,154214	4,141567	-3,099195	0,145506	1,760607	1,259221	-1,047333	201,379230	-109,290301	12,639249	-4,782744	0,048565	0,154214	7,953933	372,346202	0,145506	-4,782744	0,048565	0,154214	7,953933	372,346202	0,145506
14:19:20,98	0,482975	3,252022	-0,117014	0,513996	0,333003	0,963002	-4,780020	0,051897	0,154157	3,915360	-2,988969	0,105529	1,762404	1,259149	-1,049239	201,395534	-109,275520	12,674930	-4,780020	0,051897	0,154157	7,989235	372,242565	0,105529	-4,780020	0,051897	0,154157	7,989235	372,242565	0,105529
14:19:21,03	0,482975	3,252022	-0,117014	0,513996	0,333003	0,963002	-4,780855	0,050305	0,152250	4,019091	-3,025703	0,141211	1,759435	1,257800	-1,047337	201,378522	-109,294683	12,629014	-4,780855	0,050305	0,152250	7,968003	372,271444	0,141211	-4,780855	0,050305	0,152250	7,968003	372,271444	0,141211
14:19:21,08	0,482975	3,252022	-0,117014	0,513996	0,333003	0,963002	-4,778203	0,052201	0,154153	3,895360	-2,892925	0,095295	1,760019	1,261522	-1,049276	201,366446	-109,216448	12,662548	-4,778203	0,052201	0,154153	7,993164	372,196002	0,095295	-4,778203	0,052201	0,154153	7,993164	372,196002	0,095295
14:19:21,13	0,482975	3,252022	-0,117014	0,513996	0,333003	0,963002	-4,781718	0,053556	0,152214	3,886629	-3,125292	0,128829	1,761140	1,261786	-1,046536	201,356614	-109,267022	12,693511	-4,781718	0,053556	0,152214	8,090779	372,239579	0,128829	-4,781718	0,053556	0,152214	8,090779	372,239579	0,128829
14:19:21,18	0,482975	3,252022	-0,117014	0,513996	0,333003	0,963002	-4,782507	0,052717	0,154954	3,881536	-3,149525	0,159791	1,759361	1,259594	-1,048521	201,335288	-109,246130	12,641678	-4,782507	0,052717	0,154954	8,019835	372,277248	0,159791	-4,782507	0,052717	0,154954	8,019835	372,277248	0,159791
14:19:21,23	0,482975	3,252022	-0,117014	0,513996	0,333003	0,963002	-4,779719	0,053163	0,152968	3,865804	-3,033499	0,107959	1,763974	1,259817	-1,051239	201,302003	-109,260822	12,658569	-4,779719	0,053163	0,152968	8,039069	372,174469	0,107959	-4,779719	0,053163	0,152968	8,039069	372,174469	0,107959
14:19:21,28	0,482975	3,252022	-0,117014	0,513996	0,333003	0,963002	-4,782219	0,049278	0,150250	4,038420	-3,184953	0,124850	1,762187	1,260649	-1,048931	201,289044	-109,262631	12,642519	-4,782046	0,051242	0,152558	7,950769	372,204321	0,108800	-4,782046	0,051242	0,152558	7,950769	372,204321	0,108800
14:19:21,33	0,482975	3,252022	-0,117014	0,513996	0,333003	0,963002	-4,782046	0,051242	0,152558	3,928247	-3,186271	0,108800	1,762858	1,255005	-1,046961	201,302999	-109,248702	12,636056	-4,782046	0,051242	0,152558	7,950769	372,204321	0,108800	-4,782046	0,051242	0,152558	7,950769	372,204321	0,108800
14:19:21,38	0,482975	3,252022	-0,117014	0,513996	0,333003	0,963002	-4,777493	0,047839	0,154529	4,124268	-2,944417	0,102337	1,760977	1,262018	-1,045822	201,266947	-109,241078	12,665764	-4,782626	0,052975	0,155668	8,004305	372,189797	0,132045	-4,782626	0,052975	0,155668	8,004305	372,189797	0,132045
14:19:21,43	0,482975	3,252022	-0,117014	0,513996	0,333003	0,963002	-4,782626	0,052975	0,155668	3,845760	-3,246381	0,132045	1,762164	1,257450	-1,047749	201,262994	-109,242917	12,661601	-4,782626	0,052975	0,155668	8,004305	372,189797	0,132045	-4,782626	0,052975	0,155668	8,004305	372,189797	0,132045
14:19:21,48	0,482975	3,252022	-0,117014	0,513996	0,333003	0,963002	-4,779264	0,049663	0,153741	4,014444	-3,074019	0,127882	1,763348	1,257539	-1,049698	201,268981	-109,245040	12,648340	-4,779264	0,049663	0,153741	7,912952	372,098180	0,127882	-4,779264	0,049663	0,153741	7,912952	372,098180	0,127882
14:19:21,53	0,482975	3,252022	-0,117014	0,513996	0,333003	0,963002	-4,779933	0,048682	0,151791	4,066606	-3,102599	0,114621	1,760341	1,256621	-1,047765	201,225100	-109,215469	12,662441	-4,779933	0,048682	0,151791	7,888114	372,122173	0,114621	-4,779933	0,048682	0,151791	7,888114	372,122173	0,114621
14:19:21,58	0,482975	3,252022	-0,117014	0,513996	0,333003	0,963002	-4,777635	0,050827	0,153725	3,958695	-3,035853	0,128722	1,762673	1,257367	-1,048164	201,217108	-109,219614	12,653457	-4,777635	0,050827	0,153725	7,948645	372,008471	0,128722	-4,777635	0,050827	0,153725	7,948645	372,008471	0,128722
14:19:21,63	0,482975	3,252022	-0,117014	0,513996	0,333003	0,963002	-4,779447	0,049180	0,153326	4,036777	-3,134917	0,119738	1,763843	1,258228	-1,049717	201,215152	-109,208761	12,659945	-4,779447	0,049180	0,153326	7,897401	372,051634	0,119738	-4,779447	0,049180	0,153326	7,897401	372,051634	0,119738
14:19:21,68	0,482975	3,252022	-0,117014	0,513996	0,333003	0,963002	-4,780777	0,048598	0,151773	4,075472	-3,211201	0,126225	1,761424	1,255180	-1,047783	201,184651	-109,240130	12,652362	-4,780777	0,048598	0,151773	7,890394	372,079761	0,126225	-4,780777	0,048598	0,151773	7,890394	372,079761	0,126225
14:19:21,73	0,482975	3,252022	-0,117014	0,513996	0,333003	0,963002	-4,776928	0,049168	0,153707	4,003391	-3,021830	0,118642	1,763809	1,257278	-1,047368	201,205381	-109,237792	12,681765	-4,776928	0,049168	0,153707	7,863095	371,967057	0,118642	-4,776928	0,049168	0,153707	7,863095	371,967057	0,118642
14:19:21,78	0,482975	3,252022	-0,117014	0,513996	0,333003	0,963002	-4,779938	0,048152	0,154121	4,068620	-3,161528	0,148046	1,762079	1,255633	-1,045436	201,203636	-109,213539	12,661461	-4,779938	0,048152	0,154121	7,848556	372,063586	0,148046	-4,779938	0,048152	0,154121	7,848556	372,063586	0,148046
14:19:21,83	0,482975	3,252022	-0,117014	0,513996	0,333003	0,963002	-4,777648	0,048828	0,156053	4,053602	-3,056108	0,127742	1,761398	1,259955	-1,044686	201,172360	-109,214334	12,671514	-4,777648	0,048828	0,156053	7,886601	371,989274	0,127742	-4,777648	0,048828	0,156053	7,886601	371,989274	0,127742
14:19:21,88	0,482975	3,252022	-0,117014	0,513996	0,333003	0,963002	-4,781050	0,051578	0,156804	3,894273	-3,259701	0,137794	1,762523	1,253991	-1,047016	201,139456	-109,229082	12,657572	-4,781050	0,051578	0,156804	7,943151	372,052739	0,137794	-4,781050	0,051578	0,156804	7,943151	372,052739	0,137794
14:19:21,93	0,482975	3,252022	-0,117014	0,513996	0,333003	0,963002	-4,776447	0,047622	0,154474	4,070755	-3,041475	0,123852	1,760184	1,255547	-1,047006	201,140653	-109,189373	12,682878	-4,776447	0,047622	0,154474	7,809095	371,909642	0,123852	-4,776447	0,047622	0,154474	7,809095	371,909642	0,123852
14:19:21,98	0,482975	3,252022	-0,117014	0,513996	0,333003	0,963002	-4,776626	0,050426	0,154483	3,959923	-3,069571	0,149159	1,762496	1,259442	-1,048960	201,147106	-109,226159	12,683799	-4,776626	0,050426	0,154483	7,918394	371,895553	0,149159	-4,776626	0,050426	0,154483	7,918394	371,895553	0,149159
14:19:22,03	0,482975	3,252022	-0,117014	0,513996	0,333003	0,963002	-4,781155	0,050371	0,152530	3,934159	-3,281089	0,150080	1,758349	1,256534	-1,047451	201,105630	-109,184814	12,639877	-4,781155	0,050371	0,152530	7,888302	372,039549	0,150080	-4,781155	0,050371	0,152530	7,888302	372,039549	0,150080
14:19:22,08	0,482975	3,252022	-0,117014	0,513996	0,333003	0,963002	-4,776563	0,052509	0,154039	3,838060	-3,098927	0,106158	1,763665	1,256345	-1,048586	201,121532	-109,198854	12,660226	-4,776563	0,052509	0,154039	7,960023	371,861284	0,106158	-4,776563	0,052509	0,154039	7,960023	371,861284	0,106158
14:19:22,13	0,482975	3,252022	-0,117014	0,513996	0,333003	0,963002	-4,779057	0,047810	0,152904	4,078193	-3,207830	0,126507	1,760743	1,256701	-1,049005	201,123235	-109,179246	12,626723	-4,777904	0,050519	0,152485	7,920903	371,909290	0,093004	-4,777904	0,050519	0,152485	7,920903	371,909290	0,093004
14:19:22,18	0,482975	3,252022	-0,117014	0,513996	0,333003	0,963002	-4,777904	0,050519	0,152485	3,955184	-3,156212	0,093004	1,760698	1,257322	-1,046660	201,103409	-109,179155	12,659503	-4,777904	0,050519	0,152485	7,920903	371,909290	0,093004	-4,777904	0,050519	0,152485	7,920903	371,909290	0,093004
14:19:22,23	0,482975	3,252022	-0,117014	0,513996	0,333003	0,963002	-4,778420	0,050868	0,154830	3,927179	-3,200240	0,125784	1,762451	1,255491	-1,046690	201,095316	-109,206514	12,610309	-4,778420	0,050868	0,154830	7,920327	371,905739	0,125784	-4,778420	0,050868	0,154830	7,920327	371,905739	0,125784
14:19:22,28	0,482975	3,252022	-0,117014	0,513996	0,333003	0,963002	-4,777711	0,048435	0,154800	4,025969	-3,156671	0,076589	1,760683	1,254136	-1,044336	201,071847	-109,149728	12,649191	-4,777711	0,048435	0,154800	7,828106	371,893606	0,076589	-4,777711	0,048435	0,154800	7,828106	371,893606	0,076589
14:19:22,33	0,482975	3,252022	-0,117014	0,513996	0,333003	0,963002	-4,775653	0,049288	0,157154	4,019051	-3,098401	0,115472	1,761874	1,250797	-1,047044	201,079246	-109,167887	12,640201	-4,775653	0,049288	0,157154	7,888158	371,790366	0,115472	-4,775653	0,049288	0,157154	7,888158	371,790366	0,115472
14:19:22,38	0,482975	3,252022	-0,117014	0,513996	0,333003	0,963002	-4,773357	0,046588	0,154446	4,147442	-2,963510	0,106482	1,764720	1,256426	-1,049434	201,059658	-109,200988	12,603362	-4,773357	0,046588	0,154446	7,804572	371,745004	0,106482	-4,773357	0,046588	0,154446	7,804572	371,745004	0,106482
14:19:22,43	0,482975	3,252022	-0,117014	0,513996	0,333003	0,963002	-4,779655	0,046937	0,152056	4,090803	-3,291453	0,069643	1,761190	1,257694	-1,046320	201,054187	-109,178599	12,626045	-4,779655	0,046937	0,152056	7,775375	371,911504	0,069643	-4,779655	0,046937	0,152056	7,775375	371,911504	0,069643
14:19:22,48	0,482975	3,252022	-0,117014	0,513996	0,333003	0,963002	-4,778988	0,050628	0,155170	3,915556	-3,272677	0,092325	1,763551	1,254824	-1,049401	201,046250	-109,146887	12,648380	-4,778988	0,050628	0,155170	7,889825	371,877884	0,092325	-4,778988	0,050628	0,155170	7,889825	371,877884	0,092325
14:19:22,53	0,482975	3,252022	-0,117014	0,513996	0,333003	0,963002	-4,777683	0,047148	0,152089	4,119989	-3,227560	0,114660	1,759355	1,252141	-1,047055	201,011638	-109,167032	12,679455	-4,777683	0,047148	0,152089	7,821112	371,820579	0,114660	-4,777683	0,047148	0,152089	7,821112	371,820579	0,114660
14:19:22,58	0,482975	3,252022	-0,117014	0,513996	0,333003	0,963002	-4,773262	0,049441	0,154435	3,966016	-3,017553	0,145736	1,764026	1,253826	-1,048644	200,990735	-109,152671	12,648238	-4,773262	0,049441	0,154435	7,847115	371,683511	0,145736	-4,773262	0,049441	0,154435	7,847115	371,683511	0,145736
14:19:22,63	0,482975	3,252022	-0,117014	0,513996	0,333003	0,963002	-4,777057	0,046238	0,152846	4,134537	-3,240166	0,114519	1,758136	1,254826	-1,049034	201,001232	-109,168473	12,656682	-4,777057	0,046238	0,152846	7,764231	371,758790	0,114519	-4,777057	0,046238	0,152846	7,764231	371,758790	0,114519
14:19:22,68	0,482975	3,252022	-0,117014	0,513996	0,333003	0,963002	-4,774978	0,051839	0,152456	3,834869	-3,115057	0,122963	1,763431	1,254952	-1,047464	200,984385	-109,130552	12,677430	-4,774978	0,051839	0,152456	7,904212	371,720683	0,122963	-4,774978	0,051839	0,152456	7,904212	371,720683	0,122963
14:19:22,73	0,482975	3,252022	-0,117014	0,513996	0,333003	0,963002	-4,777734	0,047316	0,154025	4,094452	-3,291938	0,143710	1,761103	1,252850	-1,047092	200,986317	-109,126392	12,647531	-4,777734	0,047316	0,154025	7,808785	371,760177	0,143710	-4,777734	0,047316	0,154025	7,808785	371,760177	0,143710
14:19:22,78	0,482975	3,252022	-0,117014	0,513996	0,333003	0,963002	-4,774750	0,048281	0,154398	4,048842	-3,137157	0,113812	1,766382	1,252809	-1,045518	200,997745	-109,195520	12,654838	-4,774750	0,048281	0,154398	7,838925	371,680683	0,113812	-4,774750	0,048281	0,154398	7,838925	371,680683	0,113812
14:19:22,83	0,482975	3,252022	-0,117014	0,513996	0,333003	0,963002	-4,777354	0,043689	0,155972	4,233488	-3,228107	0,121119	1,770060	1,271108	-1,056074	201,819683	-109,570944	12,682900	-4,777354	0,043689	0,155972	7,663077	371,794152	0,121119	-4,777354	0,043689	0,155972	7,663077	371,794152	0,121119
14:19:22,88	0,482975	3,252022	-0,117014	0,513996	0,333003	0,963002	-4,795040	0,049653	0,145415	4,009190	-3,248254	0,149180	2,656372	2,794572	-1,182941	280,851091	-154,290771	12,270533	-4,795040	0,049653	0,145415	7,906971	373,162365	0,149180	-4,795040	0,049653	0,145415	7,906971	373,162365	0,149180
14:19:22,93	0,532945	3,251964	-0,116985	0,513984	0,332996	0,962972	-6,557554	0,043817	0,018549	5,099906	-4,095919	-0,263186	2,893933	3,210880	-1,088093	301,695941	-166,118749	12,240943	-6,557554	0,043817	0,018549	8,539519	510,672087	-0,263186	-6,557554	0,043817	0,018549	8,539519	510,672087	-0,263186
14:19:22,98	0,532945	3,251964	-0,116985	0,513984	0,332996	0,962972	-7,036868	0,046237	0,113397	5,153144	-5,054083	-0,292776	2,891123	3,204026	-1,070757	301,352695	-165,902911	12,210263	-7,036868	0,046237	0,113397	8,782762	547,340052	-0,292776	-7,036868	0,046237	0,113397	8,782762	547,340052	-0,292776
14:19:23,03	0,532945	3,251964	-0,116985	0,513984	0,332996	0,962972	-7,029527	0,045244	0,130732	5,220098	-5,077545	-0,323456	2,891401	3,201621	-1,069275	301,148105	-165,756080	12,225549	-7,029527	0,045244	0,130732	8,771734	546,740344	-0,323456	-7,029527	0,045244	0,130732	8,771734	546,740344	-0,323456
14:19:23,08	0,532945	3,251964	-0,116985	0,513984	0,332996	0,962972	-7,027583	0,043801	0,132215	5,319992	-5,227065	-0,308171	2,888702	3,191732	-1,060400	300,927549	-165,708952	12,221991	-7,027583	0,043801	0,132215	8,758364	546,438239	-0,308171	-7,027583	0,043801	0,132215	8,758364	546,438239	-0,308171
14:19:23,13	0,532945	3,251964	-0,116985	0,513984	0,332996	0,962972	-7,017669	0,041194	0,141090	5,386090	-4,926103	-0,311728	2,886338	3,200478	-1,053052	300,887605	-165,568886	12,252377	-7,017669	0,041194	0,141090	8,619815	545,960945	-0,311728	-7,017669	0,041194	0,141090	8,619815	545,960945	-0,311728
14:19:23,18	0,532945	3,251964	-0,116985	0,513984	0,332996	0,962972	-7,024061	0,047614	0,148438	5,153597	-5,363114	-0,281342	2,886051	3,191292	-1,055045	300,732339	-165,574880	12,229356	-7,024061	0,047614	0,148438	8,891263	546,025708	-0,281342	-7,024061	0,047614	0,148438	8,891263	546,025708	-0,281342
14:19:23,23	0,532945	3,251964	-0,116985	0,513984	0,332996	0,962972	-7,015963	0,043269	0,146445	5,296678	-5,073464	-0,304364	2,884150	3,192798	-1,053126	300,648132	-165,502038	12,260353	-7,015963	0,043269	0,146445	8,693316	545,679633	-0,304364	-7,015963	0,043269	0,146445	8,693316	545,679633	-0,304364
14:19:23,28	0,532945	3,251964	-0,116985	0,513984	0,332996	0,962972	-7,016316	0,045669	0,148363	5,192882	-5,201189	-0,273367	2,885094	3,188130	-1,051621	300,524973	-165,513483	12,240426	-7,016316	0,045669	0,148363	8,777883	545,579652	-0,273367	-7,016316	0,045669	0,148363	8,777883	545,579652	-0,273367
14:19:23,33	0,532945	3,251964	-0,116985	0,513984	0,332996	0,962972	-7,012746	0,042517	0,149868	5,285262	-5,116456	-0,293293	2,908675	3,225208	-1,050110	302,395103	-166,623917	12,233053	-7,012746	0,042517	0,149868	8,622879	545,384096	-0,293293	-7,012746	0,042517	0,149868	8,622879	545,384096	-0,293293
14:19:23,38	0,532945	3,251964	-0,116985	0,513984	0,332996	0,962972	-7,056648	0,040634	0,151379	5,356582	-5,224553	-0,300666	3,802331	4,749683	-1,112322	380,681044	-211,520687	11,920416	-7,056648	0,040634	0,151379	8,546381	548,722290	-0,300666	-7,056648	0,040634	0,151379	8,546381	548,722290	-0,300666
14:19:23,43	0,583036	3,251968	-0,116975	0,513981	0,332995	0,962985	-8,823708	0,028944	0,089168	6,225740	-6,865732	-0,613303	3,989299	5,064983	-1,036185	396,491472	-220,576121	11,849457	-8,823708	0,028944	0,089168	8,497823	685,795360	-0,613303	-8,823708	0,028944	0,089168	8,497823	685,795360	-0,613303
14:19:23,48	0,583036	3,251968	-0,116975	0,513981	0,332995	0,962985	-9,190250	0,024675	0,165305	6,510706	-7,705955	-0,684262	3,977402	5,059188	-1,015425	395,982589	-220,223214	11,845599	-9,190250	0,024675	0,165305	8,447680	713,728657	-0,684262	-9,190250	0,024675	0,165305	8,447680	713,728657	-0,684262
14:19:23,53	0,583036	3,251968	-0,116975	0,513981	0,332995	0,962985	-9,179283	0,032080	0,186065	6,176809	-7,752850	-0,688120	3,982223	5,052236	-1,010844	395,683550	-220,080905	11,869626	-9,179283	0,032080	0,186065	8,695107	712,820882	-0,688120	-9,179283	0,032080	0,186065	8,695107	712,820882	-0,688120
14:19:23,58	0,583036	3,251968	-0,116975	0,513981	0,332995	0,962985	-9,175673	0,024429	0,190646	6,548394	-7,895263	-0,664093	3,976000	5,048246	-1,007825	395,472328	-219,969773	11,867008	-9,175673	0,024429	0,190646	8,466074	712,395090	-0,664093	-9,175673	0,024429	0,190646	8,466074	712,395090	-0,664093
14:19:23,63	0,583036	3,251968	-0,116975	0,513981	0,332995	0,962985	-9,169106	0,027824	0,193664	6,362508	-7,792248	-0,666712	3,975598	5,045484	-1,007905	395,260995	-219,920868	11,875161	-9,169106	0,027824	0,193664	8,546663	711,982564	-0,666712	-9,169106	0,027824	0,193664	8,546663	711,982564	-0,666712
14:19:23,68	0,583036	3,251968	-0,116975	0,513981	0,332995	0,962985	-9,166513	0,026791	0,193584	6,352898	-7,864878	-0,658558	3,975984	5,040441	-1,000186	395,101731	-219,819176	11,869832	-9,166513	0,026791	0,193584	8,455982	711,706374	-0,658558	-9,166513	0,026791	0,193584	8,455982	711,706374	-0,658558
14:19:23,73	0,583036	3,251968	-0,116975	0,513981	0,332995	0,962985	-9,162339	0,023935	0,201303	6,509857	-7,836611	-0,663887	3,974525	5,043555	-1,002576	394,973846	-219,784851	11,893290	-9,162339	0,023935	0,201303	8,388727	711,406995	-0,663887	-9,162339	0,023935	0,201303	8,388727	711,406995	-0,663887
14:19:23,78	0,583036	3,251968	-0,116975	0,513981	0,332995	0,962985	-9,164306	0,026756	0,198914	6,328957	-8,066795	-0,640429	3,974937	5,041741	-0,997591	394,846372	-219,706161	11,869664	-9,164306	0,026756	0,198914	8,429264	711,331199	-0,640429	-9,164306	0,026756	0,198914	8,429264	711,331199	-0,640429
14:19:23,83	0,583036	3,251968	-0,116975	0,513981	0,332995	0,962985	-9,162941	0,025491	0,203898	6,399098	-8,145597	-0,664055	3,971123	5,034670	-1,001115	394,700518	-219,689909	11,891500	-9,162941	0,025491	0,203898	8,400178	711,145308	-0,664055	-9,162941	0,025491	0,203898	8,400178	711,145308	-0,664055
14:19:23,88	0,583036	3,251968	-0,116975	0,513981	0,332995	0,962985	-9,154910	0,025259	0,200375	6,352329	-7,862388	-0,642219	3,973320	5,033823	-0,996913	394,588820	-219,625736	11,853640	-9,154910	0,025259	0,200375	8,335167	710,798028	-0,642219	-9,154910	0,025259	0,200375	8,335167	710,798028	-0,642219
14:19:23,93	0,583036	3,251968	-0,116975	0,513981	0,332995	0,962985	-9,155276	0,022933	0,204577	6,473031	-8,010234	-0,680079	3,970188	5,029996	-0,997739	394,469022	-219,560403	11,846667	-9,155276	0,022933	0,204577	8,273242	710,678904	-0,680079	-9,155276	0,022933	0,204577	8,273242	710,678904	-0,680079
14:19:23,98	0,583036	3,251968	-0,116975	0,513981	0,332995	0,962985	-9,150395	0,023732	0,203751	6,428143	-7,892866	-0,687052	3,971203	5,026821	-0,995795	394,380725	-219,549146	11,880373	-9,150395	0,023732	0,203751	8,291107	710,413158	-0,687052	-9,150395	0,023732	0,203751	8,291107	710,413158	-0,687052
14:19:24,03	0,583036	3,251968	-0,116975	0,513981	0,332995	0,962985	-9,148153	0,021266	0,205694	6,521998	-7,858369	-0,653346	3,972798	5,028214	-0,997801	394,296141	-219,524778	11,854655	-9,148153	0,021266	0,205694	8,191347	710,271645	-0,653346	-9,148153	0,021266	0,205694	8,191347	710,271645	-0,653346
14:19:24,08	0,583036	3,251968	-0,116975	0,513981	0,332995	0,962985	-9,150157	0,020580	0,203688	6,536443	-8,047992	-0,679064	3,970796	5,028831	-0,997816	394,185298	-219,497292	11,909726	-9,150157	0,020580	0,203688	8,151999	710,239304	-0,679064	-9,150157	0,020580	0,203688	8,151999	710,239304	-0,679064
14:19:24,13	0,583036	3,251968	-0,116975	0,513981	0,332995	0,962985	-9,149690	0,022622	0,203673	6,398636	-8,133475	-0,623993	3,968421	5,027660	-0,994353	394,145999	-219,447671	11,884803	-9,149690	0,022622	0,203673	8,174497	710,117209	-0,623993	-9,149690	0,022622	0,203673	8,174497	710,117209	-0,623993
14:19:24,18	0,583036	3,251968	-0,116975	0,513981	0,332995	0,962985	-9,147489	0,024095	0,207136	6,345409	-8,077836	-0,648917	3,969354	5,022313	-0,996332	394,030976	-219,478617	11,875875	-9,147489	0,024095	0,207136	8,236832	710,000022	-0,648917	-9,147489	0,024095	0,207136	8,236832	710,000022	-0,648917
14:19:24,23	0,583036	3,251968	-0,116975	0,513981	0,332995	0,962985	-9,143324	0,020613	0,205158	6,442157	-7,945427	-0,657844	3,973344	5,024407	-0,997148	393,966517	-219,455072	11,869098	-9,143324	0,020613	0,205158	8,060249	709,805525	-0,657844	-9,143324	0,020613	0,205158	8,060249	709,805525	-0,657844
14:19:24,28	0,583036	3,251968	-0,116975	0,513981	0,332995	0,962985	-9,147133	0,018204	0,204342	6,555547	-8,211086	-0,664621	3,974430	5,024265	-0,994802	393,903031	-219,392061	11,923805	-9,147133	0,018204	0,204342	7,984592	709,838866	-0,664621	-9,147133	0,018204	0,204342	7,984592	709,838866	-0,664621
14:19:24,34	0,583036	3,251968	-0,116975	0,513981	0,332995	0,962985	-9,147553	0,017193	0,206688	6,630971	-8,319411	-0,609914	3,965456	5,019333	-0,996011	393,812581	-219,352173	11,909930	-9,147553	0,017193	0,206688	7,980613	709,763509	-0,609914	-9,147553	0,017193	0,206688	7,980613	709,763509	-0,609914
14:19:24,39	0,583036	3,251968	-0,116975	0,513981	0,332995	0,962985	-9,138795	0,022498	0,205478	6,344428	-7,962262	-0,623789	3,971261	5,019586	-0,994105	393,762633	-219,342904	11,881551	-9,138795	0,022498	0,205478	8,110516	709,433143	-0,623789	-9,138795	0,022498	0,205478	8,110516	709,433143	-0,623789
14:19:24,44	0,583036	3,251968	-0,116975	0,513981	0,332995	0,962985	-9,141917	0,017597	0,207384	6,582314	-8,172482	-0,652169	3,968188	5,017421	-0,995670	393,695909	-219,323066	11,902352	-9,141917	0,017597	0,207384	7,963703	709,467977	-0,652169	-9,141917	0,017597	0,207384	7,963703	709,467977	-0,652169
14:19:24,49	0,583036	3,251968	-0,116975	0,513981	0,332995	0,962985	-9,138505	0,019176	0,205820	6,484041	-8,062785	-0,631367	3,969252	5,018409	-0,996871	393,637833	-219,299236	11,895084	-9,138505	0,019176	0,205820	7,989355	709,309868	-0,631367	-9,138505	0,019176	0,205820	7,989355	709,309868	-0,631367
14:19:24,54	0,583036	3,251968	-0,116975	0,513981	0,332995	0,962985	-9,139893	0,018749	0,204618	6,497824	-8,197149	-0,638636	3,969699	5,015490	-0,994164	393,556505	-219,288610	11,908792	-9,139893	0,018749	0,204618	7,969649	709,284428	-0,638636	-9,139893	0,018749	0,204618	7,969649	709,284428	-0,638636
14:19:24,59	0,583036	3,251968	-0,116975	0,513981	0,332995	0,962985	-9,137588	0,016903	0,207325	6,562394	-8,153068	-0,624927	3,965518	5,016044	-0,992619	393,513525	-219,237617	11,933513	-9,137588	0,016903	0,207325	7,889248	709,147617	-0,624927	-9,137588	0,016903	0,207325	7,889248	709,147617	-0,624927
14:19:24,64	0,583036	3,251968	-0,116975	0,513981	0,332995	0,962985	-9,134909	0,021591	0,206103	6,338819	-8,104032	-0,646632	3,964299	5,015514	-0,995386	393,488414	-219,225957	11,887087	-9,134909	0,021591	0,206103	8,033700	708,986318	-0,646632	-9,134909	0,021591	0,206103	8,033700	708,986318	-0,646632
14:19:24,69	0,583036	3,251968	-0,116975	0,513981	0,332995	0,962985	-9,133870	0,020426	0,207657	6,387945	-8,110282	-0,622243	3,964788	5,014032	-0,993833	393,430492	-219,205707	11,911476	-9,133870	0,020426	0,207657	7,991420	708,898492	-0,622243	-9,133870	0,020426	0,207657	7,991420	708,898492	-0,622243
14:19:24,74	0,583036	3,251968	-0,116975	0,513981	0,332995	0,962985	-9,133870	0,020426	0,207657	6,387945	-8,110282	-0,622243	3,969364	5,014386	-0,994645	393,363834	-219,194442	11,899325	-9,133870	0,020426	0,207657	7,991420	708,898492	-0,622243	-9,133870	0,020426	0,207657	7,991420	708,898492	-0,622243
14:19:24,79	0,583036	3,251968	-0,116975	0,513981	0,332995	0,962985	-9,136465	0,016640	0,206844	6,561255	-8,308583	-0,634395	3,969880	5,012215	-0,993099	393,314168	-219,174189	11,904155	-9,136465	0,016640	0,206844	7,867511	708,903901	-0,634395	-9,136465	0,016640	0,206844	7,867511	708,903901	-0,634395
14:19:24,84	0,583036	3,251968	-0,116975	0,513981	0,332995	0,962985	-9,131392	0,017410	0,206772	6,483767	-8,194944	-0,656829	3,966161	5,010378	-0,994718	393,215094	-219,151794	11,876890	-9,131392	0,017410	0,206772	7,850487	708,619339	-0,656829	-9,131392	0,017410	0,206772	7,850487	708,619339	-0,656829
14:19:24,89	0,583036	3,251968	-0,116975	0,513981	0,332995	0,962985	-9,131392	0,017410	0,206772	6,483767	-8,194944	-0,656829	3,959680	5,012527	-0,992776	393,213729	-219,135738	11,899661	-9,131392	0,017410	0,206772	7,850487	708,619339	-0,656829	-9,131392	0,017410	0,206772	7,850487	708,619339	-0,656829
14:19:24,94	0,583036	3,251968	-0,116975	0,513981	0,332995	0,962985	-9,130012	0,024097	0,208713	6,149271	-8,132391	-0,634058	3,966136	5,009826	-0,991600	393,189831	-219,125684	11,900228	-9,130012	0,024097	0,208713	8,040911	708,573558	-0,634058	-9,130012	0,024097	0,208713	8,040911	708,573558	-0,634058
14:19:24,99	0,583036	3,251968	-0,116975	0,513981	0,332995	0,962985	-9,130902	0,017156	0,209890	6,506991	-8,204386	-0,633491	3,961851	5,011030	-0,991285	393,098966	-219,084556	11,872655	-9,130902	0,017156	0,209890	7,853718	708,571416	-0,633491	-9,130902	0,017156	0,209890	7,853718	708,571416	-0,633491
14:19:25,04	0,583036	3,251968	-0,116975	0,513981	0,332995	0,962985	-9,129802	0,021469	0,210204	6,272890	-8,246433	-0,661064	3,961223	5,009933	-0,988150	393,077010	-219,084933	11,914296	-9,129802	0,021469	0,210204	7,958204	708,443006	-0,661064	-9,129802	0,021469	0,210204	7,958204	708,443006	-0,661064
14:19:25,09	0,583036	3,251968	-0,116975	0,513981	0,332995	0,962985	-9,128538	0,021465	0,213339	6,261816	-8,199533	-0,619423	3,963419	5,005712	-0,990916	392,983775	-219,059672	11,883584	-9,128538	0,021465	0,213339	7,946781	708,390684	-0,619423	-9,128538	0,021465	0,213339	7,946781	708,390684	-0,619423
14:19:25,14	0,583036	3,251968	-0,116975	0,513981	0,332995	0,962985	-9,125980	0,017452	0,210573	6,445744	-8,159915	-0,650135	3,964002	5,008006	-0,990503	392,994166	-219,068860	11,922134	-9,125980	0,017452	0,210573	7,815700	708,229536	-0,650135	-9,125980	0,017452	0,210573	7,815700	708,229536	-0,650135
14:19:25,19	0,583036	3,251968	-0,116975	0,513981	0,332995	0,962985	-9,128258	0,018094	0,210987	6,409598	-8,264784	-0,611586	3,960296	5,008081	-0,991759	392,903963	-219,053101	11,865559	-9,128258	0,018094	0,210987	7,829952	708,303499	-0,611586	-9,128258	0,018094	0,210987	7,829952	708,303499	-0,611586
14:19:25,24	0,583036	3,251968	-0,116975	0,513981	0,332995	0,962985	-9,126470	0,021341	0,209731	6,209285	-8,257775	-0,668161	3,963203	5,004717	-0,993663	392,882549	-219,043394	11,906013	-9,126470	0,021341	0,209731	7,884551	708,170104	-0,668161	-9,126470	0,021341	0,209731	7,884551	708,170104	-0,668161
14:19:25,29	0,583036	3,251968	-0,116975	0,513981	0,332995	0,962985	-9,125010	0,017141	0,207827	6,425384	-8,205285	-0,627706	3,962634	5,006840	-0,993283	392,874857	-218,979227	11,912978	-9,125010	0,017141	0,207827	7,770950	708,108031	-0,627706	-9,125010	0,017141	0,207827	7,770950	708,108031	-0,627706
14:19:25,34	0,583036	3,251968	-0,116975	0,513981	0,332995	0,962985	-9,126564	0,018696	0,208207	6,396268	-8,324822	-0,620741	3,969026	5,007657	-0,991346	392,850414	-219,030974	11,911619	-9,126564	0,018696	0,208207	7,863872	708,110459	-0,620741	-9,126564	0,018696	0,208207	7,863872	708,110459	-0,620741
14:19:25,39	0,583036	3,251968	-0,116975	0,513981	0,332995	0,962985	-9,130468	0,013568	0,210143	6,605870	-8,523107	-0,622100	3,964267	5,007078	-0,990982	392,813767	-218,996817	11,907115	-9,130468	0,013568	0,210143	7,670954	708,218611	-0,622100	-9,130468	0,013568	0,210143	7,670954	708,218611	-0,622100
14:19:25,44	0,583036	3,251968	-0,116975	0,513981	0,332995	0,962985	-9,127587	0,017400	0,210508	6,417835	-8,422119	-0,626605	3,959403	5,007262	-0,991427	392,729545	-218,959475	11,894098	-9,127587	0,017400	0,210508	7,783774	708,093453	-0,626605	-9,127587	0,017400	0,210508	7,783774	708,093453	-0,626605
14:19:25,49	0,583036	3,251968	-0,116975	0,513981	0,332995	0,962985	-9,125314	0,021705	0,210062	6,184223	-8,395541	-0,639621	3,961125	5,005282	-0,993744	392,703119	-218,938115	11,915849	-9,125314	0,021705	0,210062	7,888074	707,941612	-0,639621	-9,125314	0,021705	0,210062	7,888074	707,941612	-0,639621
14:19:25,54	0,583036	3,251968	-0,116975	0,513981	0,332995	0,962985	-9,124461	0,019223	0,207745	6,318566	-8,384743	-0,617871	3,962848	5,005902	-0,989881	392,660486	-218,894070	11,910892	-9,124461	0,019223	0,207745	7,827589	707,885440	-0,617871	-9,124461	0,019223	0,207745	7,827589	707,885440	-0,617871
14:19:25,59	0,583036	3,251968	-0,116975	0,513981	0,332995	0,962985	-9,125860	0,018041	0,211608	6,396854	-8,516421	-0,622828	3,961641	5,002227	-0,991432	392,655340	-218,940528	11,899956	-9,125860	0,018041	0,211608	7,813095	707,863562	-0,622828	-9,125860	0,018041	0,211608	7,813095	707,863562	-0,622828
14:19:25,64	0,583036	3,251968	-0,116975	0,513981	0,332995	0,962985	-9,122074	0,017249	0,210058	6,395246	-8,300770	-0,633763	3,961576	5,001181	-0,990291	392,605069	-218,901513	11,891172	-9,122074	0,017249	0,210058	7,749294	707,782003	-0,633763	-9,122074	0,017249	0,210058	7,749294	707,782003	-0,633763
14:19:25,69	0,583036	3,251968	-0,116975	0,513981	0,332995	0,962985	-9,121135	0,016782	0,211198	6,428172	-8,314985	-0,642548	3,963291	5,004758	-0,991855	392,604398	-218,932375	11,896814	-9,121135	0,016782	0,211198	7,745577	707,694075	-0,642548	-9,121135	0,016782	0,211198	7,745577	707,694075	-0,642548
14:19:25,74	0,583036	3,251968	-0,116975	0,513981	0,332995	0,962985	-9,125090	0,017086	0,209634	6,385311	-8,505800	-0,636905	3,964317	5,002362	-0,990334	392,513990	-218,905018	11,892670	-9,125090	0,017086	0,209634	7,726564	707,813734	-0,636905	-9,125090	0,017086	0,209634	7,726564	707,813734	-0,636905
14:19:25,79	0,583036	3,251968	-0,116975	0,513981	0,332995	0,962985	-9,123528	0,014999	0,211156	6,472311	-8,516557	-0,641049	3,961344	5,001019	-0,992291	392,484930	-218,859347	11,890065	-9,123528	0,014999	0,211156	7,649752	707,680372	-0,641049	-9,123528	0,014999	0,211156	7,649752	707,680372	-0,641049
14:19:25,84	0,583036	3,251968	-0,116975	0,513981	0,332995	0,962985	-9,120878	0,016903	0,209198	6,398361	-8,426789	-0,643655	3,962402	4,999107	-0,992273	392,430699	-218,864427	11,933954	-9,120878	0,016903	0,209198	7,725213	707,562160	-0,643655	-9,120878	0,016903	0,209198	7,725213	707,562160	-0,643655
14:19:25,89	0,583036	3,251968	-0,116975	0,513981	0,332995	0,962985	-9,119751	0,015030	0,209217	6,464208	-8,412584	-0,599766	3,963006	4,998807	-0,990724	392,429365	-218,854054	11,923727	-9,119751	0,015030	0,209217	7,644081	707,487856	-0,599766	-9,119751	0,015030	0,209217	7,644081	707,487856	-0,599766
14:19:25,94	0,583036	3,251968	-0,116975	0,513981	0,332995	0,962985	-9,119794	0,014357	0,210765	6,507540	-8,421178	-0,609992	3,961255	4,998900	-0,987634	392,430120	-218,859059	11,902009	-9,119794	0,014357	0,210765	7,634553	707,482661	-0,609992	-9,119794	0,014357	0,210765	7,634553	707,482661	-0,609992
14:19:25,99	0,583036	3,251968	-0,116975	0,513981	0,332995	0,962985	-9,118999	0,015920	0,213856	6,422286	-8,376669	-0,631710	3,964684	4,999949	-0,988006	392,383447	-218,839201	11,952551	-9,118999	0,015920	0,213856	7,672026	707,464744	-0,631710	-9,118999	0,015920	0,213856	7,672026	707,464744	-0,631710
14:19:26,04	0,583036	3,251968	-0,116975	0,513981	0,332995	0,962985	-9,121622	0,013475	0,213484	6,543291	-8,563413	-0,581169	3,963480	5,000356	-0,989182	392,385522	-218,872908	11,942327	-9,121622	0,013475	0,213484	7,601093	707,483904	-0,581169	-9,121622	0,013475	0,213484	7,601093	707,483904	-0,581169
14:19:26,09	0,583036	3,251968	-0,116975	0,513981	0,332995	0,962985	-9,121372	0,014721	0,212308	6,450360	-8,531784	-0,591392	3,964553	4,998040	-0,988840	392,312459	-218,835912	11,909981	-9,121372	0,014721	0,212308	7,605950	707,495940	-0,591392	-9,121372	0,014721	0,212308	7,605950	707,495940	-0,591392
14:19:26,14	0,583036	3,251968	-0,116975	0,513981	0,332995	0,962985	-9,119903	0,012634	0,212650	6,554387	-8,537157	-0,623738	3,961019	4,997615	-0,988067	392,293342	-218,784317	11,920377	-9,119903	0,012634	0,212650	7,546155	707,375233	-0,623738	-9,119903	0,012634	0,212650	7,546155	707,375233	-0,623738
14:19:26,19	0,583036	3,251968	-0,116975	0,513981	0,332995	0,962985	-9,117768	0,015482	0,213423	6,441420	-8,468502	-0,613343	3,961597	4,995918	-0,986150	392,274431	-218,780373	11,885463	-9,117768	0,015482	0,213423	7,656749	707,276309	-0,613343	-9,117768	0,015482	0,213423	7,656749	707,276309	-0,613343
14:19:26,24	0,583036	3,251968	-0,116975	0,513981	0,332995	0,962985	-9,116587	0,014132	0,215340	6,505561	-8,425430	-0,648256	3,961436	4,998281	-0,990416	392,216679	-218,767523	11,947529	-9,116587	0,014132	0,215340	7,614943	707,226658	-0,648256	-9,116587	0,014132	0,215340	7,614943	707,226658	-0,648256
14:19:26,29	0,583036	3,251968	-0,116975	0,513981	0,332995	0,962985	-9,118553	0,015453	0,211073	6,419110	-8,584117	-0,586191	3,960222	4,994754	-0,986929	392,183877	-218,771682	11,935187	-9,118553	0,015453	0,211073	7,632208	707,222325	-0,586191	-9,118553	0,015453	0,211073	7,632208	707,222325	-0,586191
14:19:26,34	0,583036	3,251968	-0,116975	0,513981	0,332995	0,962985	-9,114892	0,014741	0,214561	6,436152	-8,420030	-0,598532	3,957906	4,996016	-0,985392	392,195454	-218,757940	11,914980	-9,114892	0,014741	0,214561	7,593327	707,098959	-0,598532	-9,114892	0,014741	0,214561	7,593327	707,098959	-0,598532
14:19:26,39	0,583036	3,251968	-0,116975	0,513981	0,332995	0,962985	-9,114826	0,017378	0,216097	6,316698	-8,413467	-0,618740	3,958984	4,996345	-0,986569	392,145631	-218,734036	11,931744	-9,114826	0,017378	0,216097	7,680907	707,100377	-0,618740	-9,114826	0,017378	0,216097	7,680907	707,100377	-0,618740
14:19:26,44	0,583036	3,251968	-0,116975	0,513981	0,332995	0,962985	-9,115650	0,016609	0,214921	6,352496	-8,511436	-0,601975	3,960070	4,992323	-0,986197	392,093367	-218,745571	11,916741	-9,115650	0,016609	0,214921	7,656308	707,067124	-0,601975	-9,115650	0,016609	0,214921	7,656308	707,067124	-0,601975
14:19:26,49	0,583036	3,251968	-0,116975	0,513981	0,332995	0,962985	-9,112710	0,013658	0,215293	6,469852	-8,398032	-0,616979	3,961195	4,996756	-0,988154	392,073479	-218,708959	11,934696	-9,112710	0,013658	0,215293	7,541972	706,949711	-0,616979	-9,112710	0,013658	0,215293	7,541972	706,949711	-0,616979
14:19:26,54	0,583036	3,251968	-0,116975	0,513981	0,332995	0,962985	-9,117112	0,014900	0,213336	6,427027	-8,662472	-0,599023	3,962917	4,992589	-0,986206	392,031707	-218,690626	11,939052	-9,117112	0,014900	0,213336	7,596650	707,030836	-0,599023	-9,117112	0,014900	0,213336	7,596650	707,030836	-0,599023
14:19:26,59	0,583036	3,251968	-0,116975	0,513981	0,332995	0,962985	-9,114364	0,011325	0,215284	6,607925	-8,564920	-0,594667	3,958182	4,992323	-0,987003	392,025099	-218,705196	11,923745	-9,114364	0,011325	0,215284	7,496899	706,912674	-0,594667	-9,114364	0,011325	0,215284	7,496899	706,912674	-0,594667
14:19:26,64	0,583036	3,251968	-0,116975	0,513981	0,332995	0,962985	-9,111766	0,015293	0,214487	6,385656	-8,428253	-0,609974	3,958748	4,993040	-0,986655	391,994160	-218,656017	11,891715	-9,111766	0,015293	0,214487	7,586135	706,845384	-0,609974	-9,111766	0,015293	0,214487	7,586135	706,845384	-0,609974
14:19:26,69	0,583036	3,251968	-0,116975	0,513981	0,332995	0,962985	-9,112670	0,015161	0,214834	6,419611	-8,526631	-0,642004	3,961660	4,992031	-0,985853	391,983825	-218,672339	11,920235	-9,112670	0,015161	0,214834	7,609773	706,817950	-0,642004	-9,112670	0,015161	0,214834	7,609773	706,817950	-0,642004
14:19:26,74	0,583036	3,251968	-0,116975	0,513981	0,332995	0,962985	-9,113252	0,012134	0,215637	6,557714	-8,557699	-0,613485	3,959867	4,991045	-0,985847	391,967963	-218,664328	11,934730	-9,113252	0,012134	0,215637	7,510253	706,832591	-0,613485	-9,113252	0,012134	0,215637	7,510253	706,832591	-0,613485
14:19:26,79	0,583036	3,251968	-0,116975	0,513981	0,332995	0,962985	-9,111502	0,013195	0,215642	6,501581	-8,484435	-0,598989	3,962680	4,993466	-0,985481	391,916581	-218,674381	11,945249	-9,111502	0,013195	0,215642	7,537361	706,768470	-0,598989	-9,111502	0,013195	0,215642	7,537361	706,768470	-0,598989
14:19:26,84	0,583036	3,251968	-0,116975	0,513981	0,332995	0,962985	-9,115005	0,011969	0,216009	6,530929	-8,706052	-0,588470	3,960324	4,991385	-0,985102	391,907224	-218,670193	11,929998	-9,115005	0,011969	0,216009	7,470479	706,821823	-0,588470	-9,115005	0,011969	0,216009	7,470479	706,821823	-0,588470
14:19:26,89	0,583036	3,251968	-0,116975	0,513981	0,332995	0,962985	-9,112025	0,012969	0,216387	6,477879	-8,561294	-0,603722	3,956195	4,995355	-0,986701	391,896806	-218,616324	11,908453	-9,112025	0,012969	0,216387	7,495925	706,732659	-0,603722	-9,112025	0,012969	0,216387	7,495925	706,732659	-0,603722
14:19:26,94	0,583036	3,251968	-0,116975	0,513981	0,332995	0,962985	-9,113399	0,018530	0,214788	6,230155	-8,668706	-0,625266	3,960215	4,988910	-0,987852	391,850458	-218,663646	11,912697	-9,113399	0,018530	0,214788	7,684732	706,733116	-0,625266	-9,113399	0,018530	0,214788	7,684732	706,733116	-0,625266
14:19:26,99	0,583036	3,251968	-0,116975	0,513981	0,332995	0,962985	-9,109827	0,011826	0,213638	6,514592	-8,499432	-0,621022	3,957213	4,991429	-0,984393	391,805252	-218,611556	11,907736	-9,109827	0,011826	0,213638	7,442928	706,621976	-0,621022	-9,109827	0,011826	0,213638	7,442928	706,621976	-0,621022
14:19:27,04	0,583036	3,251968	-0,116975	0,513981	0,332995	0,962985	-9,108673	0,016017	0,215946	6,303740	-8,503199	-0,606707	3,956008	4,990006	-0,985543	391,798769	-218,625648	11,927012	-9,108673	0,016017	0,215946	7,561043	706,527639	-0,606707	-9,108673	0,016017	0,215946	7,561043	706,527639	-0,606707
14:19:27,09	0,583036	3,251968	-0,116975	0,513981	0,332995	0,962985	-9,108673	0,016017	0,215946	6,303740	-8,503199	-0,606707	3,955402	4,990441	-0,987119	391,789359	-218,616613	11,908936	-9,108673	0,016017	0,215946	7,561043	706,527639	-0,606707	-9,108673	0,016017	0,215946	7,561043	706,527639	-0,606707
14:19:27,14	0,583036	3,251968	-0,116975	0,513981	0,332995	0,962985	-9,108746	0,016759	0,214371	6,268232	-8,519681	-0,624783	3,958904	4,990318	-0,985556	391,754311	-218,561007	11,934939	-9,108746	0,016759	0,214371	7,583849	706,516917	-0,624783	-9,108746	0,016759	0,214371	7,583849	706,516917	-0,624783
14:19:27,19	0,583036	3,251968	-0,116975	0,513981	0,332995	0,962985	-9,110390	0,013665	0,215934	6,459773	-8,663321	-0,598781	3,957123	4,990546	-0,984377	391,749745	-218,562753	11,958165	-9,110390	0,013665	0,215934	7,532479	706,502326	-0,598781	-9,110390	0,013665	0,215934	7,532479	706,502326	-0,598781
14:19:27,24	0,583036	3,251968	-0,116975	0,513981	0,332995	0,962985	-9,109697	0,015321	0,217112	6,369851	-8,630368	-0,575555	3,957080	4,992698	-0,984419	391,725524	-218,543451	11,930298	-9,109697	0,015321	0,217112	7,572576	706,480880	-0,575555	-9,109697	0,015321	0,217112	7,572576	706,480880	-0,575555
14:19:27,29	0,583036	3,251968	-0,116975	0,513981	0,332995	0,962985	-9,111540	0,016434	0,217070	6,316579	-8,756835	-0,603421	3,955858	4,987143	-0,982090	391,689139	-218,557255	11,918088	-9,111540	0,016434	0,217070	7,606675	706,499094	-0,603421	-9,111540	0,016434	0,217070	7,606675	706,499094	-0,603421
14:19:27,34	0,583036	3,251968	-0,116975	0,513981	0,332995	0,962985	-9,106119	0,014715	0,219399	6,375824	-8,499503	-0,615632	3,956968	4,989574	-0,981313	391,677714	-218,595051	11,936454	-9,106119	0,014715	0,219399	7,530974	706,330806	-0,615632	-9,106119	0,014715	0,219399	7,530974	706,330806	-0,615632
14:19:27,39	0,583036	3,251968	-0,116975	0,513981	0,332995	0,962985	-9,108778	0,014969	0,220176	6,324174	-8,628802	-0,597265	3,953431	4,987980	-0,984463	391,653187	-218,537090	11,896026	-9,108778	0,014969	0,220176	7,499258	706,410290	-0,597265	-9,108778	0,014969	0,220176	7,499258	706,410290	-0,597265
14:19:27,44	0,583036	3,251968	-0,116975	0,513981	0,332995	0,962985	-9,105630	0,017235	0,217027	6,244273	-8,515290	-0,637694	3,959865	4,987125	-0,983682	391,632158	-218,549855	11,896343	-9,105630	0,017235	0,217027	7,597239	706,276628	-0,637694	-9,105630	0,017235	0,217027	7,597239	706,276628	-0,637694
14:19:27,49	0,583036	3,251968	-0,116975	0,513981	0,332995	0,962985	-9,108106	0,011237	0,217807	6,534632	-8,655921	-0,637376	3,956255	4,986577	-0,986390	391,601094	-218,537210	11,936771	-9,108106	0,011237	0,217807	7,416707	706,330438	-0,637376	-9,108106	0,011237	0,217807	7,416707	706,330438	-0,637376
14:19:27,54	0,583036	3,251968	-0,116975	0,513981	0,332995	0,962985	-9,105826	0,014089	0,215100	6,381733	-8,570585	-0,596949	3,956834	4,987663	-0,983304	391,583423	-218,513902	11,921547	-9,105826	0,014089	0,215100	7,487710	706,236793	-0,596949	-9,105826	0,014089	0,215100	7,487710	706,236793	-0,596949
14:19:27,59	0,583036	3,251968	-0,116975	0,513981	0,332995	0,962985	-9,107057	0,014130	0,218186	6,390932	-8,661525	-0,612172	3,953864	4,991256	-0,982945	391,577256	-218,507386	11,911930	-9,107057	0,014130	0,218186	7,500157	706,242441	-0,612172	-9,107057	0,014130	0,218186	7,500157	706,242441	-0,612172
14:19:27,64	0,583036	3,251968	-0,116975	0,513981	0,332995	0,962985	-9,108683	0,018499	0,218545	6,166325	-8,754695	-0,621789	3,954382	4,985486	-0,982555	391,534063	-218,525899	11,905932	-9,108683	0,018499	0,218545	7,618485	706,276942	-0,621789	-9,108683	0,018499	0,218545	7,618485	706,276942	-0,621789
14:19:27,69	0,583036	3,251968	-0,116975	0,513981	0,332995	0,962985	-9,103946	0,015165	0,218935	6,302066	-8,536491	-0,627787	3,958514	4,988333	-0,983718	391,535212	-218,486185	11,918727	-9,103946	0,015165	0,218935	7,492503	706,123246	-0,627787	-9,103946	0,015165	0,218935	7,492503	706,123246	-0,627787
14:19:27,74	0,583036	3,251968	-0,116975	0,513981	0,332995	0,962985	-9,108477	0,013010	0,217772	6,449084	-8,790981	-0,614993	3,958486	4,990051	-0,980996	391,531970	-218,512133	11,931058	-9,108477	0,013010	0,217772	7,470367	706,224464	-0,614993	-9,108477	0,013010	0,217772	7,470367	706,224464	-0,614993
14:19:27,79	0,583036	3,251968	-0,116975	0,513981	0,332995	0,962985	-9,109951	0,013893	0,220493	6,379054	-8,857448	-0,602661	3,956677	4,984501	-0,982185	391,489654	-218,494233	11,897738	-9,109951	0,013893	0,220493	7,469686	706,273683	-0,602661	-9,109951	0,013893	0,220493	7,469686	706,273683	-0,602661
14:19:27,84	0,583036	3,251968	-0,116975	0,513981	0,332995	0,962985	-9,104240	0,012685	0,219304	6,436229	-8,606067	-0,635981	3,952496	4,983012	-0,982185	391,448692	-218,456140	11,922662	-9,104240	0,012685	0,219304	7,432009	706,076743	-0,635981	-9,104240	0,012685	0,219304	7,432009	706,076743	-0,635981
14:19:27,89	0,583036	3,251968	-0,116975	0,513981	0,332995	0,962985	-9,100860	0,015561	0,219305	6,299182	-8,484833	-0,611058	3,957761	4,986051	-0,979099	391,434271	-218,463806	11,907512	-9,100860	0,015561	0,219305	7,520734	705,932655	-0,611058	-9,100860	0,015561	0,219305	7,520734	705,932655	-0,611058
14:19:27,94	0,583036	3,251968	-0,116975	0,513981	0,332995	0,962985	-9,106124	0,012522	0,222390	6,443390	-8,767253	-0,626207	3,955288	4,982762	-0,982583	391,385095	-218,472528	11,942858	-9,106124	0,012522	0,222390	7,426336	706,063514	-0,626207	-9,106124	0,012522	0,222390	7,426336	706,063514	-0,626207
14:19:27,99	0,583036	3,251968	-0,116975	0,513981	0,332995	0,962985	-9,102039	0,013018	0,218907	6,385410	-8,593026	-0,590861	3,954121	4,984851	-0,981439	391,383288	-218,447895	11,928543	-9,102039	0,013018	0,218907	7,407362	705,917017	-0,590861	-9,102039	0,013018	0,218907	7,407362	705,917017	-0,590861
14:19:28,04	0,583036	3,251968	-0,116975	0,513981	0,332995	0,962985	-9,103265	0,015074	0,220051	6,298976	-8,670646	-0,605177	3,954708	4,983852	-0,981811	391,384348	-218,453711	11,943061	-9,103265	0,015074	0,220051	7,482251	705,935619	-0,605177	-9,103265	0,015074	0,220051	7,482251	705,935619	-0,605177
14:19:28,09	0,583036	3,251968	-0,116975	0,513981	0,332995	0,962985	-9,102693	0,014066	0,219678	6,346882	-8,637119	-0,590659	3,954121	4,987624	-0,979542	391,373332	-218,422114	11,889966	-9,102693	0,014066	0,219678	7,451034	705,924307	-0,590659	-9,102693	0,014066	0,219678	7,451034	705,924307	-0,590659
14:19:28,14	0,583036	3,251968	-0,116975	0,513981	0,332995	0,962985	-9,105666	0,016460	0,221948	6,244242	-8,817044	-0,643753	3,953433	4,983325	-0,983026	391,330921	-218,438731	11,910614	-9,105666	0,016460	0,221948	7,536335	705,977749	-0,643753	-9,105666	0,016460	0,221948	7,536335	705,977749	-0,643753
14:19:28,19	0,583036	3,251968	-0,116975	0,513981	0,332995	0,962985	-9,101599	0,014906	0,218464	6,289441	-8,633995	-0,623105	3,955752	4,985583	-0,983404	391,318243	-218,423434	11,941271	-9,104714	0,014027	0,218086	7,443186	705,905476	-0,592448	-9,104714	0,014027	0,218086	7,443186	705,905476	-0,592448
14:19:28,24	0,583036	3,251968	-0,116975	0,513981	0,332995	0,962985	-9,104714	0,014027	0,218086	6,342043	-8,814594	-0,592448	3,953969	4,984468	-0,979526	391,296359	-218,412093	11,939026	-9,104714	0,014027	0,218086	7,443186	705,905476	-0,592448	-9,104714	0,014027	0,218086	7,443186	705,905476	-0,592448
14:19:28,29	0,583036	3,251968	-0,116975	0,513981	0,332995	0,962985	-9,102857	0,015013	0,221963	6,289643	-8,742636	-0,594693	3,952167	4,984341	-0,980701	391,272925	-218,384713	11,945374	-9,102857	0,015013	0,221963	7,468199	705,831634	-0,594693	-9,102857	0,015013	0,221963	7,468199	705,831634	-0,594693
14:19:28,34	0,583036	3,251968	-0,116975	0,513981	0,332995	0,962985	-9,101846	0,016511	0,220789	6,223750	-8,724058	-0,588346	3,956856	4,979547	-0,977978	391,251260	-218,412015	11,923784	-9,101846	0,016511	0,220789	7,519887	705,770862	-0,588346	-9,101846	0,016511	0,220789	7,519887	705,770862	-0,588346
14:19:28,39	0,583036	3,251968	-0,116975	0,513981	0,332995	0,962985	-9,100214	0,010955	0,218423	6,464503	-8,685889	-0,625523	3,956162	4,980150	-0,983067	391,208411	-218,403066	11,908196	-9,100214	0,010955	0,218423	7,324506	705,680921	-0,625523	-9,100214	0,010955	0,218423	7,324506	705,680921	-0,625523
14:19:28,44	0,583036	3,251968	-0,116975	0,513981	0,332995	0,962985	-9,100214	0,010955	0,218423	6,464503	-8,685889	-0,625523	3,953281	4,981067	-0,979182	391,224095	-218,376841	11,906149	-9,100214	0,010955	0,218423	7,324506	705,680921	-0,625523	-9,100214	0,010955	0,218423	7,324506	705,680921	-0,625523
14:19:28,49	0,583036	3,251968	-0,116975	0,513981	0,332995	0,962985	-9,099568	0,013909	0,222307	6,341481	-8,651812	-0,627570	3,953866	4,981556	-0,979930	391,226072	-218,366494	11,945850	-9,099568	0,013909	0,222307	7,433323	705,664265	-0,627570	-9,099568	0,013909	0,222307	7,433323	705,664265	-0,627570
14:19:28,54	0,583036	3,251968	-0,116975	0,513981	0,332995	0,962985	-9,100284	0,013647	0,221560	6,365050	-8,692511	-0,587869	3,950850	4,981183	-0,981897	391,196080	-218,369535	11,936991	-9,100284	0,013647	0,221560	7,436331	705,679780	-0,587869	-9,100284	0,013647	0,221560	7,436331	705,679780	-0,587869
14:19:28,59	0,583036	3,251968	-0,116975	0,513981	0,332995	0,962985	-9,098453	0,016072	0,219593	6,221320	-8,621753	-0,596728	3,953814	4,981966	-0,975702	391,194368	-218,379429	11,904480	-9,098453	0,016072	0,219593	7,482965	705,606806	-0,596728	-9,098453	0,016072	0,219593	7,482965	705,606806	-0,596728
14:19:28,64	0,583036	3,251968	-0,116975	0,513981	0,332995	0,962985	-9,100613	0,013897	0,225788	6,325000	-8,730635	-0,629239	3,952535	4,982584	-0,982697	391,151129	-218,335376	11,939533	-9,100613	0,013897	0,225788	7,415899	705,667523	-0,629239	-9,100613	0,013897	0,225788	7,415899	705,667523	-0,629239
14:19:28,69	0,583036	3,251968	-0,116975	0,513981	0,332995	0,962985	-9,100509	0,015313	0,218793	6,267875	-8,784670	-0,594186	3,953090	4,980200	-0,979975	391,123355	-218,334549	11,942776	-9,100509	0,015313	0,218793	7,469968	705,605279	-0,594186	-9,100509	0,015313	0,218793	7,469968	705,605279	-0,594186
14:19:28,74	0,583036	3,251968	-0,116975	0,513981	0,332995	0,962985	-9,098721	0,013641	0,221515	6,341641	-8,716188	-0,590943	3,956141	4,978913	-0,977258	391,168864	-218,363923	11,896445	-9,098721	0,013641	0,221515	7,412492	705,533445	-0,590943	-9,098721	0,013641	0,221515	7,412492	705,533445	-0,590943
14:19:28,79	0,583036	3,251968	-0,116975	0,513981	0,332995	0,962985	-9,099132	0,010355	0,224231	6,509844	-8,683442	-0,637275	3,949488	4,979591	-0,981164	391,086551	-218,318687	11,938828	-9,099132	0,010355	0,224231	7,322722	705,598426	-0,637275	-9,099132	0,010355	0,224231	7,322722	705,598426	-0,637275
14:19:28,84	0,583036	3,251968	-0,116975	0,513981	0,332995	0,962985	-9,096393	0,016456	0,220326	6,190608	-8,634921	-0,594891	3,951263	4,978532	-0,978050	391,081833	-218,319983	11,937090	-9,096393	0,016456	0,220326	7,482419	705,431942	-0,594891	-9,096393	0,016456	0,220326	7,482419	705,431942	-0,594891
14:19:28,89	0,583036	3,251968	-0,116975	0,513981	0,332995	0,962985	-9,096364	0,014389	0,223439	6,294614	-8,636837	-0,596629	3,953493	4,977962	-0,977287	391,022485	-218,323969	11,947099	-9,096364	0,014389	0,223439	7,424160	705,427728	-0,596629	-9,096364	0,014389	0,223439	7,424160	705,427728	-0,596629
14:19:28,94	0,583036	3,251968	-0,116975	0,513981	0,332995	0,962985	-9,096985	0,012172	0,224203	6,376757	-8,718525	-0,586620	3,953574	4,978784	-0,975356	391,043206	-218,288337	11,922763	-9,096985	0,012172	0,224203	7,332291	705,394777	-0,586620	-9,096985	0,012172	0,224203	7,332291	705,394777	-0,586620
14:19:28,99	0,583036	3,251968	-0,116975	0,513981	0,332995	0,962985	-9,097737	0,012513	0,226134	6,400248	-8,757510	-0,610957	3,956406	4,978426	-0,978847	391,013125	-218,330762	11,943654	-9,097737	0,012513	0,226134	7,382545	705,414839	-0,610957	-9,097737	0,012513	0,226134	7,382545	705,414839	-0,610957
14:19:29,04	0,583036	3,251968	-0,116975	0,513981	0,332995	0,962985	-9,100691	0,012338	0,223004	6,373912	-8,943313	-0,598713	3,955203	4,981254	-0,978486	390,997604	-218,302933	11,935007	-9,100691	0,012338	0,223004	7,342463	705,460925	-0,598713	-9,100691	0,012338	0,223004	7,342463	705,460925	-0,598713
14:19:29,09	0,583036	3,251968	-0,116975	0,513981	0,332995	0,962985	-9,100691	0,012338	0,223004	6,373912	-8,943313	-0,598713	3,954129	4,979191	-0,974169	391,027927	-218,281171	11,961344	-9,100691	0,012338	0,223004	7,342463	705,460925	-0,598713	-9,100691	0,012338	0,223004	7,342463	705,460925	-0,598713
14:19:29,14	0,583036	3,251968	-0,116975	0,513981	0,332995	0,962985	-9,098367	0,012237	0,227321	6,413191	-8,807072	-0,572375	3,953397	4,976030	-0,976526	390,968326	-218,317330	11,947102	-9,098367	0,012237	0,227321	7,373785	705,414712	-0,572375	-9,098367	0,012237	0,227321	7,373785	705,414712	-0,572375
14:19:29,19	0,583036	3,251968	-0,116975	0,513981	0,332995	0,962985	-9,096135	0,011043	0,223402	6,452499	-8,724030	-0,603989	3,956393	4,974668	-0,975751	390,973245	-218,285070	11,928548	-9,096135	0,011043	0,223402	7,319351	705,322591	-0,603989	-9,096135	0,011043	0,223402	7,319351	705,322591	-0,603989
14:19:29,24	0,583036	3,251968	-0,116975	0,513981	0,332995	0,962985	-9,096135	0,011043	0,223402	6,452499	-8,724030	-0,603989	3,950425	4,979759	-0,976195	390,951416	-218,291405	11,909183	-9,096135	0,011043	0,223402	7,319351	705,322591	-0,603989	-9,096135	0,011043	0,223402	7,319351	705,322591	-0,603989
14:19:29,29	0,583036	3,251968	-0,116975	0,513981	0,332995	0,962985	-9,097007	0,015729	0,225295	6,184494	-8,797510	-0,624536	3,952808	4,978716	-0,976946	390,957667	-218,269471	11,929916	-9,097007	0,015729	0,225295	7,419202	705,317536	-0,624536	-9,097007	0,015729	0,225295	7,419202	705,317536	-0,624536
14:19:29,34	0,583036	3,251968	-0,116975	0,513981	0,332995	0,962985	-9,097295	0,013143	0,224544	6,341080	-8,818067	-0,603803	3,954468	4,976368	-0,974613	390,901648	-218,277147	11,948146	-9,097295	0,013143	0,224544	7,372798	705,319628	-0,603803	-9,097295	0,013143	0,224544	7,372798	705,319628	-0,603803
14:19:29,39	0,583036	3,251968	-0,116975	0,513981	0,332995	0,962985	-9,096092	0,010531	0,226877	6,442228	-8,800138	-0,585573	3,954516	4,977786	-0,978128	390,930712	-218,277386	11,916281	-9,096092	0,010531	0,226877	7,268932	705,243048	-0,585573	-9,096092	0,010531	0,226877	7,268932	705,243048	-0,585573
14:19:29,44	0,583036	3,251968	-0,116975	0,513981	0,332995	0,962985	-9,097344	0,011199	0,223361	6,421838	-8,839951	-0,617438	3,952696	4,977975	-0,977337	390,885729	-218,204485	11,966762	-9,097344	0,011199	0,223361	7,300948	705,301515	-0,617438	-9,097344	0,011199	0,223361	7,300948	705,301515	-0,617438
14:19:29,49	0,583036	3,251968	-0,116975	0,513981	0,332995	0,962985	-9,096598	0,012870	0,224153	6,375603	-8,876591	-0,566957	3,953327	4,978584	-0,976570	390,917239	-218,249366	11,935662	-9,096598	0,012870	0,224153	7,385864	705,206352	-0,566957	-9,096598	0,012870	0,224153	7,385864	705,206352	-0,566957
14:19:29,54	0,583036	3,251968	-0,116975	0,513981	0,332995	0,962985	-9,097440	0,012628	0,224919	6,365072	-8,870648	-0,598057	3,952664	4,977006	-0,976611	390,870418	-218,236941	11,902302	-9,097440	0,012628	0,224919	7,356340	705,278394	-0,598057	-9,097440	0,012628	0,224919	7,356340	705,278394	-0,598057
14:19:29,59	0,583036	3,251968	-0,116975	0,513981	0,332995	0,962985	-9,095743	0,012413	0,224878	6,363598	-8,829157	-0,631417	3,952086	4,977471	-0,973067	390,866666	-218,204931	11,969011	-9,095743	0,012413	0,224878	7,337993	705,186660	-0,631417	-9,095743	0,012413	0,224878	7,337993	705,186660	-0,631417
14:19:29,64	0,583036	3,251968	-0,116975	0,513981	0,332995	0,962985	-9,095856	0,013146	0,228423	6,351303	-8,854310	-0,564709	3,949060	4,977606	-0,974678	390,833568	-218,224270	11,920757	-9,095856	0,013146	0,228423	7,383277	705,170411	-0,564709	-9,095856	0,013146	0,228423	7,383277	705,170411	-0,564709
14:19:29,69	0,583036	3,251968	-0,116975	0,513981	0,332995	0,962985	-9,094460	0,015834	0,226811	6,178255	-8,800693	-0,612962	3,953163	4,975401	-0,973889	390,817727	-218,226386	11,925599	-9,094460	0,015834	0,226811	7,421199	705,114413	-0,612962	-9,094460	0,015834	0,226811	7,421199	705,114413	-0,612962
14:19:29,74	0,583036	3,251968	-0,116975	0,513981	0,332995	0,962985	-9,094602	0,011178	0,227600	6,410575	-8,820746	-0,608120	3,949613	4,974912	-0,976198	390,809551	-218,200771	11,965984	-9,094602	0,011178	0,227600	7,288082	705,105520	-0,608120	-9,094602	0,011178	0,227600	7,288082	705,105520	-0,608120
14:19:29,79	0,583036	3,251968	-0,116975	0,513981	0,332995	0,962985	-9,092403	0,014008	0,225292	6,281518	-8,726301	-0,567736	3,949003	4,975875	-0,971586	390,780209	-218,178662	11,920618	-9,092403	0,014008	0,225292	7,381167	705,027366	-0,567736	-9,092403	0,014008	0,225292	7,381167	705,027366	-0,567736
14:19:29,84	0,583036	3,251968	-0,116975	0,513981	0,332995	0,962985	-9,092932	0,015018	0,229904	6,233504	-8,790261	-0,613101	3,955481	4,972156	-0,971940	390,785885	-218,220481	11,929694	-9,092932	0,015018	0,229904	7,412394	705,004912	-0,613101	-9,092932	0,015018	0,229904	7,412394	705,004912	-0,613101
14:19:29,89	0,583036	3,251968	-0,116975	0,513981	0,332995	0,962985	-9,093347	0,012662	0,226792	6,355769	-8,875489	-0,589979	3,951251	4,975055	-0,974697	390,724934	-218,147044	11,943740	-9,093347	0,012662	0,226792	7,349700	704,952215	-0,589979	-9,093347	0,012662	0,226792	7,349700	704,952215	-0,589979
14:19:29,94	0,583036	3,251968	-0,116975	0,513981	0,332995	0,962985	-9,093347	0,012662	0,226792	6,355769	-8,875489	-0,589979	3,948914	4,975481	-0,974316	390,738451	-218,162460	11,932844	-9,093347	0,012662	0,226792	7,349700	704,952215	-0,589979	-9,093347	0,012662	0,226792	7,349700	704,952215	-0,589979
14:19:29,99	0,583036	3,251968	-0,116975	0,513981	0,332995	0,962985	-9,092547	0,014898	0,227174	6,232860	-8,814488	-0,600875	3,950038	4,970930	-0,974304	390,700582	-218,157724	11,942587	-9,092547	0,014898	0,227174	7,402385	704,950436	-0,600875	-9,092547	0,014898	0,227174	7,402385	704,950436	-0,600875
14:19:30,04	0,583036	3,251968	-0,116975	0,513981	0,332995	0,962985	-9,089167	0,011649	0,227185	6,386974	-8,673920	-0,591132	3,949989	4,974128	-0,974326	390,692628	-218,177369	11,937674	-9,089167	0,011649	0,227185	7,301453	704,825718	-0,591132	-9,089167	0,011649	0,227185	7,301453	704,825718	-0,591132
14:19:30,09	0,583036	3,251968	-0,116975	0,513981	0,332995	0,962985	-9,091913	0,013291	0,227164	6,280637	-8,813746	-0,596046	3,948790	4,968245	-0,973529	390,660034	-218,155480	11,951680	-9,091913	0,013291	0,227164	7,323958	704,901404	-0,596046	-9,091913	0,013291	0,227164	7,323958	704,901404	-0,596046
14:19:30,14	0,583036	3,251968	-0,116975	0,513981	0,332995	0,962985	-9,086219	0,011387	0,227961	6,382283	-8,556820	-0,582039	3,952369	4,976645	-0,974720	390,692322	-218,123221	11,940436	-9,086219	0,011387	0,227961	7,276172	704,711336	-0,582039	-9,086219	0,011387	0,227961	7,276172	704,711336	-0,582039
14:19:30,19	0,583036	3,251968	-0,116975	0,513981	0,332995	0,962985	-9,095282	0,012488	0,226769	6,369128	-9,016284	-0,593283	3,951184	4,973810	-0,973141	390,685180	-218,133911	11,962807	-9,092234	0,012096	0,228349	7,326222	704,881750	-0,570913	-9,092234	0,012096	0,228349	7,326222	704,881750	-0,570913
14:19:30,24	0,583036	3,251968	-0,116975	0,513981	0,332995	0,962985	-9,092234	0,012096	0,228349	6,376648	-8,858655	-0,570913	3,949378	4,973927	-0,975897	390,651370	-218,080682	11,942015	-9,092234	0,012096	0,228349	7,326222	704,881750	-0,570913	-9,092234	0,012096	0,228349	7,326222	704,881750	-0,570913
14:19:30,29	0,583036	3,251968	-0,116975	0,513981	0,332995	0,962985	-9,091433	0,013719	0,225593	6,321454	-8,872877	-0,591704	3,952368	4,975261	-0,970480	390,669264	-218,106869	11,899650	-9,091433	0,013719	0,225593	7,398420	704,804619	-0,591704	-9,091433	0,013719	0,225593	7,398420	704,804619	-0,591704
14:19:30,34	0,583036	3,251968	-0,116975	0,513981	0,332995	0,962985	-9,094083	0,011797	0,231010	6,407686	-8,982092	-0,634069	3,949928	4,975929	-0,972404	390,643825	-218,112516	11,949030	-9,094083	0,011797	0,231010	7,333745	704,903436	-0,634069	-9,094083	0,011797	0,231010	7,333745	704,903436	-0,634069
14:19:30,39	0,583036	3,251968	-0,116975	0,513981	0,332995	0,962985	-9,093442	0,014244	0,229085	6,262843	-8,967945	-0,584689	3,950440	4,967946	-0,975112	390,584407	-218,088799	11,955798	-9,093442	0,014244	0,229085	7,380975	704,867232	-0,584689	-9,093442	0,014244	0,229085	7,380975	704,867232	-0,584689
14:19:30,44	0,583036	3,251968	-0,116975	0,513981	0,332995	0,962985	-9,086784	0,009809	0,226378	6,484299	-8,685065	-0,577921	3,952902	4,972823	-0,970829	390,652429	-218,132000	11,947412	-9,086784	0,009809	0,226378	7,254276	704,627489	-0,577921	-9,086784	0,009809	0,226378	7,254276	704,627489	-0,577921
14:19:30,49	0,583036	3,251968	-0,116975	0,513981	0,332995	0,962985	-9,092239	0,010115	0,230661	6,464946	-8,888191	-0,586307	3,948013	4,974245	-0,968981	390,551417	-218,094715	11,899435	-9,092239	0,010115	0,230661	7,259002	704,852542	-0,586307	-9,092239	0,010115	0,230661	7,259002	704,852542	-0,586307
14:19:30,54	0,583036	3,251968	-0,116975	0,513981	0,332995	0,962985	-9,091026	0,015060	0,232508	6,189587	-8,931269	-0,634284	3,950937	4,970155	-0,970847	390,543628	-218,094639	11,978074	-9,091026	0,015060	0,232508	7,371829	704,714293	-0,634284	-9,091026	0,015060	0,232508	7,371829	704,714293	-0,634284
14:19:30,59	0,583036	3,251968	-0,116975	0,513981	0,332995	0,962985	-9,088945	0,010483	0,230643	6,423788	-8,829847	-0,555645	3,952774	4,969571	-0,969703	390,575320	-218,122063	11,923108	-9,088945	0,010483	0,230643	7,246697	704,652366	-0,555645	-9,088945	0,010483	0,230643	7,246697	704,652366	-0,555645
14:19:30,64	0,583036	3,251968	-0,116975	0,513981	0,332995	0,962985	-9,089359	0,008600	0,231787	6,513772	-8,810173	-0,610612	3,952193	4,970199	-0,972053	390,572279	-218,090358	11,906197	-9,089359	0,008600	0,231787	7,188908	704,704473	-0,610612	-9,089359	0,008600	0,231787	7,188908	704,704473	-0,610612
14:19:30,69	0,583036	3,251968	-0,116975	0,513981	0,332995	0,962985	-9,089612	0,009417	0,229437	6,497230	-8,841858	-0,627522	3,949168	4,969815	-0,970106	390,530888	-218,080247	11,939098	-9,089612	0,009417	0,229437	7,236493	704,692713	-0,627522	-9,089612	0,009417	0,229437	7,236493	704,692713	-0,627522
14:19:30,74	0,583036	3,251968	-0,116975	0,513981	0,332995	0,962985	-9,087767	0,011845	0,231384	6,359067	-8,786803	-0,594621	3,949727	4,972115	-0,969334	390,524393	-218,086222	11,948631	-9,087767	0,011845	0,231384	7,288880	704,602911	-0,594621	-9,087767	0,011845	0,231384	7,288880	704,602911	-0,594621
14:19:30,79	0,583036	3,251968	-0,116975	0,513981	0,332995	0,962985	-9,090038	0,012511	0,232156	6,316001	-8,907516	-0,585088	3,951481	4,972219	-0,970500	390,507466	-218,045518	11,955983	-9,090038	0,012511	0,232156	7,298113	704,660449	-0,585088	-9,090038	0,012511	0,232156	7,298113	704,660449	-0,585088
14:19:30,84	0,583036	3,251968	-0,116975	0,513981	0,332995	0,962985	-9,091005	0,011044	0,230989	6,419078	-8,992849	-0,577737	3,950824	4,969686	-0,970136	390,473503	-218,068696	11,930653	-9,091005	0,011044	0,230989	7,286021	704,651081	-0,577737	-9,091005	0,011044	0,230989	7,286021	704,651081	-0,577737
14:19:30,89	0,583036	3,251968	-0,116975	0,513981	0,332995	0,962985	-9,088484	0,010346	0,231353	6,418297	-8,879542	-0,603067	3,949031	4,966692	-0,970512	390,454145	-218,063823	11,945018	-9,088484	0,010346	0,231353	7,230483	704,566432	-0,603067	-9,088484	0,010346	0,231353	7,230483	704,566432	-0,603067
14:19:30,94	0,583036	3,251968	-0,116975	0,513981	0,332995	0,962985	-9,084994	0,010402	0,230977	6,409937	-8,717253	-0,588701	3,950864	4,971259	-0,971317	390,486165	-218,039662	11,913031	-9,084994	0,010402	0,230977	7,226501	704,454741	-0,588701	-9,084994	0,010402	0,230977	7,226501	704,454741	-0,588701
14:19:30,99	0,583036	3,251968	-0,116975	0,513981	0,332995	0,962985	-9,089866	0,011098	0,230173	6,410676	-8,954949	-0,620689	3,950842	4,968489	-0,968176	390,467924	-218,042597	11,949559	-9,089866	0,011098	0,230173	7,281881	704,599499	-0,620689	-9,089866	0,011098	0,230173	7,281881	704,599499	-0,620689
14:19:31,04	0,583036	3,251968	-0,116975	0,513981	0,332995	0,962985	-9,086914	0,010828	0,232913	6,412073	-8,841061	-0,583509	3,949623	4,968568	-0,968576	390,445560	-218,030831	11,950211	-9,086914	0,010828	0,232913	7,262065	704,481709	-0,583509	-9,086914	0,010828	0,232913	7,262065	704,481709	-0,583509
14:19:31,09	0,583036	3,251968	-0,116975	0,513981	0,332995	0,962985	-9,086914	0,010828	0,232913	6,412073	-8,841061	-0,583509	3,950700	4,969322	-0,969770	390,403603	-218,036185	11,941805	-9,086914	0,010828	0,232913	7,262065	704,481709	-0,583509	-9,086914	0,010828	0,232913	7,262065	704,481709	-0,583509
14:19:31,14	0,583036	3,251968	-0,116975	0,513981	0,332995	0,962985	-9,088106	0,010272	0,231720	6,415367	-8,936697	-0,591915	3,948444	4,966618	-0,965894	390,419821	-218,002725	11,905644	-9,088106	0,010272	0,231720	7,221717	704,479634	-0,591915	-9,088106	0,010272	0,231720	7,221717	704,479634	-0,591915
14:19:31,19	0,583036	3,251968	-0,116975	0,513981	0,332995	0,962985	-9,092579	0,015540	0,232108	6,153984	-9,135612	-0,572763	3,948297	4,969947	-0,969382	390,383798	-218,032090	11,960961	-9,092579	0,015540	0,232108	7,373836	704,631848	-0,572763	-9,092579	0,015540	0,232108	7,373836	704,631848	-0,572763
14:19:31,24	0,583036	3,251968	-0,116975	0,513981	0,332995	0,962985	-9,092579	0,015540	0,232108	6,153984	-9,135612	-0,572763	3,945487	4,970900	-0,967835	390,433627	-218,005991	11,930929	-9,092579	0,015540	0,232108	7,373836	704,631848	-0,572763	-9,092579	0,015540	0,232108	7,373836	704,631848	-0,572763
14:19:31,29	0,583036	3,251968	-0,116975	0,513981	0,332995	0,962985	-9,086866	0,015575	0,233655	6,180757	-8,861290	-0,602791	3,946562	4,966371	-0,967834	390,373184	-218,001247	11,940906	-9,086866	0,015575	0,233655	7,403416	704,457667	-0,602791	-9,086866	0,015575	0,233655	7,403416	704,457667	-0,602791
14:19:31,34	0,583036	3,251968	-0,116975	0,513981	0,332995	0,962985	-9,083481	0,012380	0,233655	6,320823	-8,740025	-0,592814	3,948303	4,971448	-0,968617	390,379203	-218,006213	11,956750	-9,083481	0,012380	0,233655	7,292615	704,313267	-0,592814	-9,083481	0,012380	0,233655	7,292615	704,313267	-0,592814
14:19:31,39	0,583036	3,251968	-0,116975	0,513981	0,332995	0,962985	-9,088748	0,013411	0,232873	6,265909	-9,006201	-0,576969	3,950691	4,967742	-0,970950	390,379070	-217,987490	11,929563	-9,088748	0,013411	0,232873	7,318651	704,460532	-0,576969	-9,088748	0,013411	0,232873	7,318651	704,460532	-0,576969
14:19:31,44	0,583036	3,251968	-0,116975	0,513981	0,332995	0,962985	-9,086733	0,009489	0,230540	6,485987	-8,910884	-0,604156	3,949464	4,971508	-0,969031	390,368162	-218,005067	11,928291	-9,086733	0,009489	0,230540	7,230873	704,397651	-0,604156	-9,086733	0,009489	0,230540	7,230873	704,397651	-0,604156
14:19:31,49	0,583036	3,251968	-0,116975	0,513981	0,332995	0,962985	-9,089381	0,012436	0,232459	6,312083	-9,049245	-0,605428	3,951731	4,974918	-0,965556	390,327039	-217,996241	11,937470	-9,089381	0,012436	0,232459	7,288285	704,467168	-0,605428	-9,089381	0,012436	0,232459	7,288285	704,467168	-0,605428
14:19:31,54	0,583036	3,251968	-0,116975	0,513981	0,332995	0,962985	-9,093468	0,012177	0,235934	6,312622	-9,301799	-0,596249	3,949978	4,969840	-0,968244	390,332187	-218,010782	11,952066	-9,093468	0,012177	0,235934	7,268509	704,535449	-0,596249	-9,093468	0,012177	0,235934	7,268509	704,535449	-0,596249
14:19:31,59	0,583036	3,251968	-0,116975	0,513981	0,332995	0,962985	-9,088194	0,011156	0,233246	6,355669	-9,015805	-0,581653	3,949891	4,965983	-0,969816	390,280502	-218,004121	11,938645	-9,088194	0,011156	0,233246	7,231446	704,407408	-0,581653	-9,088194	0,011156	0,233246	7,231446	704,407408	-0,581653
14:19:31,64	0,583036	3,251968	-0,116975	0,513981	0,332995	0,962985	-9,084810	0,009303	0,231674	6,431980	-8,887938	-0,595075	3,949336	4,965053	-0,969421	390,287546	-217,988446	11,938600	-9,084810	0,009303	0,231674	7,162253	704,269645	-0,595075	-9,084810	0,009303	0,231674	7,162253	704,269645	-0,595075
14:19:31,69	0,583036	3,251968	-0,116975	0,513981	0,332995	0,962985	-9,083727	0,009319	0,232069	6,448249	-8,833354	-0,595119	3,946380	4,967385	-0,966713	390,275573	-217,962304	11,947438	-9,083727	0,009319	0,232069	7,179771	704,239206	-0,595119	-9,083727	0,009319	0,232069	7,179771	704,239206	-0,595119
14:19:31,74	0,583036	3,251968	-0,116975	0,513981	0,332995	0,962985	-9,084268	0,013044	0,234777	6,271165	-8,884957	-0,586281	3,946380	4,965650	-0,970228	390,267442	-217,942881	11,920954	-9,084268	0,013044	0,234777	7,295157	704,230118	-0,586281	-9,084268	0,013044	0,234777	7,295157	704,230118	-0,586281
14:19:31,79	0,583036	3,251968	-0,116975	0,513981	0,332995	0,962985	-9,082765	0,012177	0,231262	6,329016	-8,823550	-0,612765	3,948675	4,969508	-0,966341	390,251156	-217,959996	11,948248	-9,082765	0,012177	0,231262	7,284930	704,173535	-0,612765	-9,082765	0,012177	0,231262	7,284930	704,173535	-0,612765
14:19:31,84	0,583036	3,251968	-0,116975	0,513981	0,332995	0,962985	-9,087254	0,012118	0,235149	6,309128	-9,062519	-0,585471	3,946293	4,965968	-0,968285	390,240848	-217,984969	11,938110	-9,087254	0,012118	0,235149	7,260397	704,286943	-0,585471	-9,087254	0,012118	0,235149	7,260397	704,286943	-0,585471
14:19:31,89	0,583036	3,251968	-0,116975	0,513981	0,332995	0,962985	-9,082997	0,012411	0,233205	6,267096	-8,837588	-0,595610	3,945730	4,966291	-0,965934	390,247986	-217,972517	11,961181	-9,082997	0,012411	0,233205	7,241389	704,177688	-0,595610	-9,082997	0,012411	0,233205	7,241389	704,177688	-0,595610
14:19:31,94	0,583036	3,251968	-0,116975	0,513981	0,332995	0,962985	-9,082996	0,013060	0,235556	6,247706	-8,837561	-0,572538	3,948755	4,969600	-0,967103	390,285472	-217,947063	11,948801	-9,082996	0,013060	0,235556	7,272936	704,177608	-0,572538	-9,082996	0,013060	0,235556	7,272936	704,177608	-0,572538
14:19:31,99	0,583036	3,251968	-0,116975	0,513981	0,332995	0,962985	-9,087374	0,012096	0,234387	6,338647	-9,045510	-0,584919	3,947423	4,965561	-0,968287	390,210426	-217,961010	11,949017	-9,087374	0,012096	0,234387	7,288164	704,313377	-0,584919	-9,087374	0,012096	0,234387	7,288164	704,313377	-0,584919
14:19:32,04	0,583036	3,251968	-0,116975	0,513981	0,332995	0,962985	-9,083211	0,011229	0,233202	6,334110	-8,887015	-0,584702	3,946254	4,963747	-0,964771	390,190683	-217,916557	11,977103	-9,083211	0,011229	0,233202	7,215597	704,145020	-0,584702	-9,083211	0,011229	0,233202	7,215597	704,145020	-0,584702
14:19:32,09	0,583036	3,251968	-0,116975	0,513981	0,332995	0,962985	-9,081055	0,011335	0,236719	6,357234	-8,814236	-0,556616	3,944482	4,967615	-0,967902	390,196785	-217,895976	11,970183	-9,081055	0,011335	0,236719	7,247027	704,048565	-0,556616	-9,081055	0,011335	0,236719	7,247027	704,048565	-0,556616
14:19:32,14	0,583036	3,251968	-0,116975	0,513981	0,332995	0,962985	-9,083518	0,014803	0,233587	6,197769	-8,947341	-0,563536	3,946814	4,968349	-0,967573	390,177595	-217,893704	11,902933	-9,083518	0,014803	0,233587	7,359806	704,108841	-0,563536	-9,083518	0,014803	0,233587	7,359806	704,108841	-0,563536
14:19:32,19	0,583036	3,251968	-0,116975	0,513981	0,332995	0,962985	-9,085320	0,013151	0,233916	6,276059	-9,058792	-0,630787	3,947388	4,965870	-0,968689	390,183247	-217,925349	11,950723	-9,085320	0,013151	0,233916	7,308393	704,138835	-0,630787	-9,085320	0,013151	0,233916	7,308393	704,138835	-0,630787
14:19:32,24	0,583036	3,251968	-0,116975	0,513981	0,332995	0,962985	-9,083460	0,011414	0,232801	6,341797	-8,941367	-0,582997	3,946166	4,967198	-0,967509	390,166577	-217,920039	11,989093	-9,083460	0,011414	0,232801	7,237787	704,110269	-0,582997	-9,083460	0,011414	0,232801	7,237787	704,110269	-0,582997
14:19:32,29	0,583036	3,251968	-0,116975	0,513981	0,332995	0,962985	-9,083999	0,013137	0,233981	6,248480	-8,986472	-0,544626	3,945053	4,965864	-0,965586	390,177645	-217,898482	11,949348	-9,083999	0,013137	0,233981	7,279702	704,107453	-0,544626	-9,083999	0,013137	0,233981	7,279702	704,107453	-0,544626
14:19:32,34	0,583036	3,251968	-0,116975	0,513981	0,332995	0,962985	-9,082288	0,013433	0,235903	6,257272	-8,898667	-0,584371	3,947302	4,967270	-0,967928	390,144249	-217,918888	11,960750	-9,082288	0,013433	0,235903	7,311759	704,060904	-0,584371	-9,082288	0,013433	0,235903	7,311759	704,060904	-0,584371
14:19:32,39	0,583036	3,251968	-0,116975	0,513981	0,332995	0,962985	-9,084629	0,012188	0,233562	6,287630	-9,039167	-0,572969	3,944346	4,966387	-0,966008	390,117572	-217,879645	11,945936	-9,084629	0,012188	0,233562	7,244402	704,104248	-0,572969	-9,084629	0,012188	0,233562	7,244402	704,104248	-0,572969
14:19:32,44	0,583036	3,251968	-0,116975	0,513981	0,332995	0,962985	-9,082387	0,014307	0,235481	6,198095	-8,965284	-0,587783	3,944943	4,965996	-0,964859	390,115925	-217,882274	11,920989	-9,082387	0,014307	0,235481	7,321199	704,002097	-0,587783	-9,082387	0,014307	0,235481	7,321199	704,002097	-0,587783
14:19:32,49	0,583036	3,251968	-0,116975	0,513981	0,332995	0,962985	-9,082347	0,013594	0,236630	6,232048	-8,963312	-0,612730	3,947839	4,964587	-0,965243	390,086580	-217,869438	11,931918	-9,082347	0,013594	0,236630	7,299216	704,000923	-0,612730	-9,082347	0,013594	0,236630	7,299216	704,000923	-0,612730
14:19:32,54	0,583036	3,251968	-0,116975	0,513981	0,332995	0,962985	-9,082575	0,010382	0,236246	6,395528	-9,007002	-0,601802	3,946683	4,964616	-0,968745	390,103647	-217,874008	11,918996	-9,082575	0,010382	0,236246	7,210536	703,975136	-0,601802	-9,082575	0,010382	0,236246	7,210536	703,975136	-0,601802
14:19:32,59	0,583036	3,251968	-0,116975	0,513981	0,332995	0,962985	-9,082022	0,011398	0,232744	6,347284	-8,961165	-0,614724	3,943687	4,964102	-0,965250	390,073176	-217,870365	11,936085	-9,082022	0,011398	0,232744	7,242029	703,977539	-0,614724	-9,082022	0,011398	0,232744	7,242029	703,977539	-0,614724
14:19:32,64	0,583036	3,251968	-0,116975	0,513981	0,332995	0,962985	-9,080079	0,013735	0,236240	6,213685	-8,888361	-0,597634	3,949476	4,967606	-0,964488	390,037986	-217,880711	11,946862	-9,080079	0,013735	0,236240	7,291877	703,897850	-0,597634	-9,080079	0,013735	0,236240	7,291877	703,897850	-0,597634
14:19:32,69	0,583036	3,251968	-0,116975	0,513981	0,332995	0,962985	-9,086008	0,010474	0,237002	6,356688	-9,221970	-0,586857	3,945944	4,964233	-0,964044	390,033830	-217,871041	12,008821	-9,086008	0,010474	0,237002	7,178912	704,029666	-0,586857	-9,086008	0,010474	0,237002	7,178912	704,029666	-0,586857
14:19:32,74	0,583036	3,251968	-0,116975	0,513981	0,332995	0,962985	-9,081321	0,011846	0,237445	6,291668	-8,986655	-0,524898	3,946545	4,961247	-0,964491	390,020427	-217,867177	11,921803	-9,081321	0,011846	0,237445	7,221552	703,897014	-0,524898	-9,081321	0,011846	0,237445	7,221552	703,897014	-0,524898
14:19:32,79	0,583036	3,251968	-0,116975	0,513981	0,332995	0,962985	-9,079035	0,009832	0,236998	6,393025	-8,881348	-0,611916	3,945906	4,960235	-0,965664	389,998810	-217,874229	11,922252	-9,079035	0,009832	0,236998	7,164834	703,822907	-0,611916	-9,079035	0,009832	0,236998	7,164834	703,822907	-0,611916
14:19:32,84	0,583036	3,251968	-0,116975	0,513981	0,332995	0,962985	-9,077839	0,009881	0,235826	6,373583	-8,834369	-0,611468	3,945406	4,961251	-0,961735	390,031726	-217,848782	11,964009	-9,077839	0,009881	0,235826	7,149205	703,776028	-0,611468	-9,077839	0,009881	0,235826	7,149205	703,776028	-0,611468
14:19:32,89	0,583036	3,251968	-0,116975	0,513981	0,332995	0,962985	-9,078469	0,010822	0,239755	6,363148	-8,851337	-0,569711	3,947042	4,964199	-0,962942	389,988561	-217,876369	11,950487	-9,078469	0,010822	0,239755	7,212637	703,808501	-0,569711	-9,078469	0,010822	0,239755	7,212637	703,808501	-0,569711
14:19:32,94	0,583036	3,251968	-0,116975	0,513981	0,332995	0,962985	-9,081840	0,010878	0,238548	6,314724	-9,050185	-0,583232	3,941746	4,964806	-0,963339	389,974109	-217,816939	11,961647	-9,081840	0,010878	0,238548	7,168668	703,874228	-0,583232	-9,081840	0,010878	0,238548	7,168668	703,874228	-0,583232
14:19:32,99	0,583036	3,251968	-0,116975	0,513981	0,332995	0,962985	-9,079718	0,015769	0,238151	6,104669	-8,982083	-0,572073	3,946400	4,964528	-0,963734	389,967409	-217,880252	11,946156	-9,079718	0,015769	0,238151	7,342503	703,775770	-0,572073	-9,079718	0,015769	0,238151	7,342503	703,775770	-0,572073
14:19:33,04	0,583036	3,251968	-0,116975	0,513981	0,332995	0,962985	-9,081805	0,011599	0,237755	6,263330	-9,064744	-0,587563	3,948249	4,964451	-0,964114	389,995175	-217,852534	11,937607	-9,081805	0,011599	0,237755	7,173817	703,856924	-0,587563	-9,081805	0,011599	0,237755	7,173817	703,856924	-0,587563
14:19:33,09	0,583036	3,251968	-0,116975	0,513981	0,332995	0,962985	-9,082662	0,009959	0,237376	6,386473	-9,099153	-0,596112	3,948192	4,961074	-0,961771	389,957157	-217,852235	11,955451	-9,082662	0,009959	0,237376	7,168257	703,889839	-0,596112	-9,082662	0,009959	0,237376	7,168257	703,889839	-0,596112
14:19:33,14	0,583036	3,251968	-0,116975	0,513981	0,332995	0,962985	-9,079709	0,008320	0,239719	6,452977	-8,978633	-0,578268	3,944631	4,960178	-0,959066	389,936364	-217,852479	11,948418	-9,079709	0,008320	0,239719	7,106060	703,778490	-0,578268	-9,079709	0,008320	0,239719	7,106060	703,778490	-0,578268
14:19:33,19	0,583036	3,251968	-0,116975	0,513981	0,332995	0,962985	-9,077152	0,010956	0,242424	6,305293	-8,863575	-0,585301	3,944084	4,964267	-0,961802	389,954624	-217,804755	11,942246	-9,077152	0,010956	0,242424	7,165308	703,692855	-0,585301	-9,077152	0,010956	0,242424	7,165308	703,692855	-0,585301
14:19:33,24	0,583036	3,251968	-0,116975	0,513981	0,332995	0,962985	-9,080420	0,013474	0,239687	6,224807	-9,041552	-0,591474	3,943995	4,963873	-0,964532	389,912867	-217,788553	11,954471	-9,080420	0,013474	0,239687	7,282500	703,771407	-0,591474	-9,080420	0,013474	0,239687	7,282500	703,771407	-0,591474
14:19:33,29	0,583036	3,251968	-0,116975	0,513981	0,332995	0,962985	-9,080035	0,013354	0,236958	6,224163	-9,065779	-0,579248	3,944622	4,961243	-0,963365	389,929529	-217,820254	11,928067	-9,080035	0,013354	0,236958	7,272491	703,716931	-0,579248	-9,080035	0,013354	0,236958	7,272491	703,716931	-0,579248
14:19:33,34	0,583036	3,251968	-0,116975	0,513981	0,332995	0,962985	-9,078070	0,011496	0,238124	6,301698	-8,933340	-0,605652	3,946426	4,963299	-0,962963	389,938530	-217,776363	11,949133	-9,078070	0,011496	0,238124	7,204111	703,695150	-0,605652	-9,078070	0,011496	0,238124	7,204111	703,695150	-0,605652
14:19:33,39	0,583036	3,251968	-0,116975	0,513981	0,332995	0,962985	-9,080753	0,010962	0,238527	6,371983	-9,087014	-0,584586	3,945816	4,962237	-0,963328	389,933657	-217,786595	11,977886	-9,080753	0,010962	0,238527	7,232468	703,752102	-0,584586	-9,080753	0,010962	0,238527	7,232468	703,752102	-0,584586
14:19:33,44	0,583036	3,251968	-0,116975	0,513981	0,332995	0,962985	-9,079528	0,010959	0,238161	6,360809	-9,022438	-0,555833	3,940442	4,961723	-0,961442	389,886323	-217,775757	11,937806	-9,079528	0,010959	0,238161	7,221108	703,720546	-0,555833	-9,079528	0,010959	0,238161	7,221108	703,720546	-0,555833
14:19:33,49	0,583036	3,251968	-0,116975	0,513981	0,332995	0,962985	-9,076396	0,015356	0,240047	6,117914	-8,905942	-0,595914	3,942778	4,964117	-0,964171	389,879844	-217,750850	11,941089	-9,076396	0,015356	0,240047	7,323332	703,591115	-0,595914	-9,076396	0,015356	0,240047	7,323332	703,591115	-0,595914
14:19:33,54	0,583036	3,251968	-0,116975	0,513981	0,332995	0,962985	-9,079637	0,014530	0,237318	6,179173	-9,092560	-0,592630	3,944015	4,961427	-0,964152	389,901594	-217,755999	11,935659	-9,079637	0,014530	0,237318	7,319786	703,658948	-0,592630	-9,079637	0,014530	0,237318	7,319786	703,658948	-0,592630
14:19:33,59	0,583036	3,251968	-0,116975	0,513981	0,332995	0,962985	-9,077926	0,012113	0,237338	6,311256	-8,982194	-0,598061	3,943880	4,958095	-0,964153	389,835369	-217,765481	11,954899	-9,077926	0,012113	0,237338	7,262159	703,635025	-0,598061	-9,077926	0,012113	0,237338	7,262159	703,635025	-0,598061
14:19:33,64	0,583036	3,251968	-0,116975	0,513981	0,332995	0,962985	-9,074973	0,010564	0,237336	6,350496	-8,881224	-0,578820	3,942088	4,960177	-0,962605	389,833759	-217,783563	11,963084	-9,074973	0,010564	0,237336	7,179779	703,504146	-0,578820	-9,074973	0,010564	0,237336	7,179779	703,504146	-0,578820
14:19:33,69	0,583036	3,251968	-0,116975	0,513981	0,332995	0,962985	-9,075880	0,013157	0,238885	6,199199	-8,920757	-0,570635	3,943956	4,959464	-0,961807	389,864266	-217,746034	11,963704	-9,075880	0,013157	0,238885	7,232027	703,535836	-0,570635	-9,075880	0,013157	0,238885	7,232027	703,535836	-0,570635
14:19:33,74	0,583036	3,251968	-0,116975	0,513981	0,332995	0,962985	-9,076197	0,011183	0,239683	6,349615	-8,929556	-0,570015	3,948012	4,962325	-0,960266	389,849114	-217,780856	11,962933	-9,076197	0,011183	0,239683	7,227463	703,551877	-0,570015	-9,076197	0,011183	0,239683	7,227463	703,551877	-0,570015
14:19:33,79	0,583036	3,251968	-0,116975	0,513981	0,332995	0,962985	-9,080703	0,009102	0,241223	6,420106	-9,159577	-0,570787	3,943856	4,960846	-0,963424	389,819640	-217,749456	11,916774	-9,077343	0,011961	0,238065	7,222798	703,545326	-0,616946	-9,077343	0,011961	0,238065	7,222798	703,545326	-0,616946
14:19:33,84	0,583036	3,251968	-0,116975	0,513981	0,332995	0,962985	-9,077343	0,011961	0,238065	6,283893	-9,026117	-0,616946	3,942659	4,962094	-0,962225	389,819629	-217,753855	11,969178	-9,077343	0,011961	0,238065	7,222798	703,545326	-0,616946	-9,077343	0,011961	0,238065	7,222798	703,545326	-0,616946
14:19:33,89	0,583036	3,251968	-0,116975	0,513981	0,332995	0,962985	-9,077826	0,013622	0,239264	6,193689	-9,049032	-0,564541	3,945537	4,959907	-0,963788	389,786853	-217,760496	11,960736	-9,077826	0,013622	0,239264	7,263008	703,560309	-0,564541	-9,077826	0,013622	0,239264	7,263008	703,560309	-0,564541
14:19:33,94	0,583036	3,251968	-0,116975	0,513981	0,332995	0,962985	-9,077371	0,010036	0,237701	6,358041	-9,050450	-0,572983	3,946162	4,959396	-0,958740	389,790469	-217,759751	11,947993	-9,077371	0,010036	0,237701	7,145831	703,523195	-0,572983	-9,077371	0,010036	0,237701	7,145831	703,523195	-0,572983
14:19:33,99	0,583036	3,251968	-0,116975	0,513981	0,332995	0,962985	-9,077240	0,009239	0,242750	6,401919	-9,040877	-0,585727	3,947243	4,959749	-0,961104	389,740788	-217,735928	11,936409	-9,077240	0,009239	0,242750	7,127172	703,522482	-0,585727	-9,077240	0,009239	0,242750	7,127172	703,522482	-0,585727
14:19:34,04	0,583036	3,251968	-0,116975	0,513981	0,332995	0,962985	-9,078087	0,008479	0,240386	6,437199	-9,139855	-0,597311	3,944932	4,962847	-0,960697	389,777720	-217,751448	11,959570	-9,078087	0,008479	0,240386	7,102839	703,489990	-0,597311	-9,078087	0,008479	0,240386	7,102839	703,489990	-0,597311
14:19:34,09	0,583036	3,251968	-0,116975	0,513981	0,332995	0,962985	-9,079614	0,012030	0,240792	6,257617	-9,179520	-0,574149	3,945589	4,963744	-0,961087	389,787009	-217,679565	11,957416	-9,079614	0,012030	0,240792	7,201943	703,570201	-0,574149	-9,079614	0,012030	0,240792	7,201943	703,570201	-0,574149
14:19:34,14	0,583036	3,251968	-0,116975	0,513981	0,332995	0,962985	-9,080720	0,011909	0,240403	6,330780	-9,264890	-0,576303	3,944309	4,958623	-0,959927	389,741429	-217,732332	11,949662	-9,080720	0,011909	0,240403	7,265646	703,571595	-0,576303	-9,080720	0,011909	0,240403	7,265646	703,571595	-0,576303
14:19:34,19	0,583036	3,251968	-0,116975	0,513981	0,332995	0,962985	-9,075645	0,010457	0,241563	6,337798	-9,014115	-0,584057	3,943141	4,960011	-0,959948	389,742104	-217,717429	11,930769	-9,075645	0,010457	0,241563	7,158680	703,424034	-0,584057	-9,075645	0,010457	0,241563	7,158680	703,424034	-0,584057
14:19:34,24	0,583036	3,251968	-0,116975	0,513981	0,332995	0,962985	-9,076263	0,012163	0,241541	6,262340	-9,053092	-0,602950	3,942509	4,960291	-0,959951	389,726410	-217,724510	11,940328	-9,076263	0,012163	0,241541	7,217129	703,433531	-0,602950	-9,076263	0,012163	0,241541	7,217129	703,433531	-0,602950
14:19:34,29	0,583036	3,251968	-0,116975	0,513981	0,332995	0,962985	-9,076189	0,012851	0,241539	6,212605	-9,059333	-0,593392	3,941327	4,959139	-0,959538	389,715267	-217,696388	11,974633	-9,076189	0,012851	0,241539	7,221370	703,421539	-0,593392	-9,076189	0,012851	0,241539	7,221370	703,421539	-0,593392
14:19:34,34	0,583036	3,251968	-0,116975	0,513981	0,332995	0,962985	-9,074600	0,013297	0,241952	6,208146	-9,000415	-0,559087	3,941305	4,958935	-0,958774	389,708899	-217,719081	11,958937	-9,074600	0,013297	0,241952	7,251999	703,355719	-0,559087	-9,074600	0,013297	0,241952	7,251999	703,355719	-0,559087
14:19:34,39	0,583036	3,251968	-0,116975	0,513981	0,332995	0,962985	-9,074413	0,013215	0,242715	6,189595	-8,984840	-0,574782	3,941889	4,956131	-0,959568	389,690347	-217,698921	11,930871	-9,074413	0,013215	0,242715	7,226978	703,356585	-0,574782	-9,074413	0,013215	0,242715	7,226978	703,356585	-0,574782
14:19:34,44	0,583036	3,251968	-0,116975	0,513981	0,332995	0,962985	-9,072277	0,011307	0,241921	6,297010	-8,899901	-0,602848	3,941235	4,958502	-0,962287	389,678343	-217,709412	11,956777	-9,072277	0,011307	0,241921	7,184589	703,273827	-0,602848	-9,072277	0,011307	0,241921	7,184589	703,273827	-0,602848
14:19:34,49	0,583036	3,251968	-0,116975	0,513981	0,332995	0,962985	-9,074003	0,013059	0,239203	6,190820	-8,994823	-0,576943	3,943635	4,958657	-0,961512	389,690293	-217,694050	11,942577	-9,074003	0,013059	0,239203	7,215930	703,314427	-0,576943	-9,074003	0,013059	0,239203	7,215930	703,314427	-0,576943
14:19:34,54	0,583036	3,251968	-0,116975	0,513981	0,332995	0,962985	-9,075337	0,011058	0,239978	6,314135	-9,061512	-0,591142	3,941846	4,955617	-0,960722	389,670794	-217,689144	11,956229	-9,075337	0,011058	0,239978	7,182190	703,352439	-0,591142	-9,075337	0,011058	0,239978	7,182190	703,352439	-0,591142
14:19:34,59	0,583036	3,251968	-0,116975	0,513981	0,332995	0,962985	-9,071810	0,011087	0,240767	6,307124	-8,897471	-0,577490	3,946532	4,960349	-0,959189	389,669686	-217,697546	11,946860	-9,071810	0,011087	0,240767	7,177459	703,239646	-0,577490	-9,071810	0,011087	0,240767	7,177459	703,239646	-0,577490
14:19:34,64	0,583036	3,251968	-0,116975	0,513981	0,332995	0,962985	-9,078251	0,009395	0,242301	6,387295	-9,229157	-0,586859	3,942357	4,958675	-0,959972	389,639385	-217,685438	11,956756	-9,078251	0,009395	0,242301	7,124782	703,413572	-0,586859	-9,078251	0,009395	0,242301	7,124782	703,413572	-0,586859
14:19:34,69	0,583036	3,251968	-0,116975	0,513981	0,332995	0,962985	-9,074714	0,012174	0,241518	6,238100	-9,077512	-0,576963	3,944170	4,956166	-0,957252	389,650864	-217,699682	11,930242	-9,073447	0,009349	0,244238	7,112307	703,271036	-0,603477	-9,073447	0,009349	0,244238	7,112307	703,271036	-0,603477
14:19:34,74	0,583036	3,251968	-0,116975	0,513981	0,332995	0,962985	-9,073447	0,009349	0,244238	6,378417	-8,994586	-0,603477	3,944169	4,955113	-0,958778	389,645707	-217,673659	11,965817	-9,073447	0,009349	0,244238	7,112307	703,271036	-0,603477	-9,073447	0,009349	0,244238	7,112307	703,271036	-0,603477
14:19:34,79	0,583036	3,251968	-0,116975	0,513981	0,332995	0,962985	-9,072535	0,008823	0,242712	6,425704	-8,964619	-0,567902	3,941793	4,955751	-0,959572	389,637333	-217,669647	11,956509	-9,072535	0,008823	0,242712	7,118338	703,229380	-0,567902	-9,072535	0,008823	0,242712	7,118338	703,229380	-0,567902
14:19:34,84	0,583036	3,251968	-0,116975	0,513981	0,332995	0,962985	-9,071900	0,011200	0,241917	6,301415	-8,940840	-0,577211	3,943547	4,956597	-0,959219	389,635768	-217,693898	11,912355	-9,071900	0,011200	0,241917	7,180601	703,203285	-0,577211	-9,071900	0,011200	0,241917	7,180601	703,203285	-0,577211
14:19:34,89	0,583036	3,251968	-0,116975	0,513981	0,332995	0,962985	-9,073510	0,010104	0,242271	6,336611	-9,013783	-0,621364	3,939386	4,954399	-0,957664	389,597320	-217,652490	11,931466	-9,073510	0,010104	0,242271	7,129779	703,256716	-0,621364	-9,073510	0,010104	0,242271	7,129779	703,256716	-0,621364
14:19:34,94	0,583036	3,251968	-0,116975	0,513981	0,332995	0,962985	-9,069525	0,012608	0,243826	6,223029	-8,860594	-0,602253	3,942910	4,954569	-0,956438	389,597766	-217,648739	12,004147	-9,069525	0,012608	0,243826	7,212777	703,097128	-0,602253	-9,069525	0,012608	0,243826	7,212777	703,097128	-0,602253
14:19:34,99	0,583036	3,251968	-0,116975	0,513981	0,332995	0,962985	-9,071434	0,009642	0,245052	6,380749	-8,961353	-0,529572	3,945824	4,956716	-0,957269	389,596511	-217,688139	11,941239	-9,071434	0,009642	0,245052	7,137640	703,146230	-0,529572	-9,071434	0,009642	0,245052	7,137640	703,146230	-0,529572
14:19:35,04	0,583036	3,251968	-0,116975	0,513981	0,332995	0,962985	-9,074750	0,008192	0,244221	6,421411	-9,115183	-0,592481	3,941693	4,959818	-0,956115	389,587921	-217,650303	11,956118	-9,074750	0,008192	0,244221	7,064461	703,252722	-0,592481	-9,074750	0,008192	0,244221	7,064461	703,252722	-0,592481
14:19:35,09	0,583036	3,251968	-0,116975	0,513981	0,332995	0,962985	-9,075371	0,013320	0,245375	6,183237	-9,173835	-0,577601	3,940494	4,957178	-0,955342	389,564575	-217,638363	11,950827	-9,075371	0,013320	0,245375	7,228819	703,242824	-0,577601	-9,075371	0,013320	0,245375	7,228819	703,242824	-0,577601
14:19:35,14	0,583036	3,251968	-0,116975	0,513981	0,332995	0,962985	-9,072486	0,013039	0,246147	6,196507	-9,049970	-0,582893	3,936664	4,951374	-0,956968	389,349900	-217,450229	11,963371	-9,072486	0,013039	0,246147	7,220046	703,140165	-0,582893	-9,072486	0,013039	0,246147	7,220046	703,140165	-0,582893
14:19:35,19	0,583036	3,251968	-0,116975	0,513981	0,332995	0,962985	-7,480051	0,014118	0,566839	5,481928	-8,280742	-0,268410	3,143341	3,578628	-0,634650	318,188856	-177,189881	12,265309	-7,480051	0,014118	0,566839	6,590181	578,903237	-0,268410	-7,480051	0,014118	0,566839	6,590181	578,903237	-0,268410
14:19:35,24	0,533251	3,251972	-0,116967	0,513966	0,332984	0,962972	-7,480051	0,014118	0,566839	5,481928	-8,280742	-0,268410	2,873801	3,119619	-0,603434	294,640224	-163,573961	12,388293	-7,480051	0,014118	0,566839	6,590181	578,903237	-0,268410	-7,480051	0,014118	0,566839	6,590181	578,903237	-0,268410
14:19:35,29	0,533251	3,251972	-0,116967	0,513966	0,332984	0,962972	-6,947767	0,018041	0,598056	5,295324	-7,803665	-0,145426	2,877033	3,122270	-0,602215	294,817491	-163,694435	12,358597	-6,947767	0,018041	0,598056	6,711560	537,596060	-0,145426	-6,947767	0,018041	0,598056	6,711560	537,596060	-0,145426
14:19:35,34	0,533251	3,251972	-0,116967	0,513966	0,332984	0,962972	-6,951679	0,016568	0,599275	5,356232	-7,793329	-0,175122	2,878385	3,121340	-0,603337	294,909745	-163,728935	12,352477	-6,951679	0,016568	0,599275	6,656819	537,913480	-0,175122	-6,951679	0,016568	0,599275	6,656819	537,913480	-0,175122
14:19:35,39	0,533251	3,251972	-0,116967	0,513966	0,332984	0,962972	-6,951550	0,014932	0,598153	5,457530	-7,689469	-0,181242	2,878452	3,124991	-0,603716	294,966318	-163,771338	12,351321	-6,951550	0,014932	0,598153	6,629728	538,007202	-0,181242	-6,951550	0,014932	0,598153	6,629728	538,007202	-0,181242
14:19:35,44	0,533251	3,251972	-0,116967	0,513966	0,332984	0,962972	-6,954745	0,016700	0,597773	5,357203	-7,785421	-0,182398	2,880289	3,124453	-0,604477	295,009349	-163,805234	12,340803	-6,954745	0,016700	0,597773	6,668121	538,162068	-0,182398	-6,954745	0,016700	0,597773	6,668121	538,162068	-0,182398
14:19:35,49	0,533251	3,251972	-0,116967	0,513966	0,332984	0,962972	-6,955198	0,014840	0,597013	5,446047	-7,754742	-0,192916	2,880877	3,123280	-0,605621	295,021068	-163,837011	12,354824	-6,955198	0,014840	0,597013	6,611010	538,228276	-0,192916	-6,955198	0,014840	0,597013	6,611010	538,228276	-0,192916
14:19:35,54	0,533251	3,251972	-0,116967	0,513966	0,332984	0,962972	-6,954476	0,013744	0,595869	5,481390	-7,691176	-0,178895	2,879324	3,128000	-0,603275	295,127886	-163,839091	12,338128	-6,954476	0,013744	0,595869	6,560300	538,235188	-0,178895	-6,954476	0,013744	0,595869	6,560300	538,235188	-0,178895
14:19:35,59	0,533251	3,251972	-0,116967	0,513966	0,332984	0,962972	-6,957787	0,017449	0,598215	5,340342	-7,769805	-0,195591	2,879424	3,123337	-0,604772	295,168835	-163,842091	12,362074	-6,957787	0,017449	0,598215	6,710087	538,416479	-0,195591	-6,957787	0,017449	0,598215	6,710087	538,416479	-0,195591
14:19:35,64	0,533251	3,251972	-0,116967	0,513966	0,332984	0,962972	-6,953799	0,015032	0,596718	5,483925	-7,525444	-0,171646	2,874483	3,126233	-0,608345	295,039634	-163,733585	12,368627	-6,953799	0,015032	0,596718	6,663904	538,347749	-0,171646	-6,953799	0,015032	0,596718	6,663904	538,347749	-0,171646
14:19:35,69	0,533251	3,251972	-0,116967	0,513966	0,332984	0,962972	-6,953836	0,020758	0,593145	5,215531	-7,693535	-0,165092	1,957319	1,539472	-0,468364	212,899373	-117,303238	12,704528	-6,953836	0,020758	0,593145	6,845015	538,182596	-0,165092	-6,953836	0,020758	0,593145	6,845015	538,182596	-0,165092
14:19:35,74	0,483161	3,252093	-0,116989	0,513988	0,332985	0,962959	-5,121080	0,021664	0,733125	4,308097	-6,740904	0,170809	1,726799	1,141382	-0,453057	192,524674	-105,749657	12,734909	-5,121080	0,021664	0,733125	6,008752	395,263863	0,170809	-5,121080	0,021664	0,733125	6,008752	395,263863	0,170809
14:19:35,79	0,483161	3,252093	-0,116989	0,513988	0,332985	0,962959	-4,661063	0,022255	0,748432	4,095701	-6,241827	0,201189	1,727262	1,147467	-0,457218	192,819552	-105,902659	12,740182	-4,661063	0,022255	0,748432	5,842756	359,651633	0,201189	-4,661063	0,022255	0,748432	5,842756	359,651633	0,201189
14:19:35,84	0,483161	3,252093	-0,116989	0,513988	0,332985	0,962959	-4,666565	0,024898	0,744271	3,973251	-6,196039	0,206463	1,729277	1,146065	-0,457140	192,949391	-105,949457	12,751977	-4,666565	0,024898	0,744271	5,927706	360,129299	0,206463	-4,666565	0,024898	0,744271	5,927706	360,129299	0,206463
14:19:35,89	0,483161	3,252093	-0,116989	0,513988	0,332985	0,962959	-4,666358	0,022452	0,744349	4,124832	-6,049458	0,218257	1,733076	1,151531	-0,461717	193,133149	-106,043608	12,780395	-4,666358	0,022452	0,744349	5,887279	360,259670	0,218257	-4,666358	0,022452	0,744349	5,887279	360,259670	0,218257
14:19:35,94	0,483161	3,252093	-0,116989	0,513988	0,332985	0,962959	-4,672992	0,021894	0,739773	4,164176	-6,188174	0,246676	1,732043	1,150982	-0,462454	193,221719	-106,103219	12,777764	-4,672992	0,021894	0,739773	5,882841	360,641665	0,246676	-4,672992	0,021894	0,739773	5,882841	360,641665	0,246676
14:19:35,99	0,483161	3,252093	-0,116989	0,513988	0,332985	0,962959	-4,672000	0,022514	0,739035	4,124604	-6,030078	0,244045	1,735697	1,149622	-0,462025	193,277827	-106,115755	12,781800	-4,672000	0,022514	0,739035	5,891928	360,721885	0,244045	-4,672000	0,022514	0,739035	5,891928	360,721885	0,244045
14:19:36,04	0,483161	3,252093	-0,116989	0,513988	0,332985	0,962959	-4,672649	0,018670	0,739464	4,341681	-6,008991	0,248081	1,728853	1,151109	-0,461990	193,392697	-106,132838	12,779089	-4,672649	0,018670	0,739464	5,807263	360,793955	0,248081	-4,672649	0,018670	0,739464	5,807263	360,793955	0,248081
14:19:36,09	0,483161	3,252093	-0,116989	0,513988	0,332985	0,962959	-4,670515	0,025340	0,739499	4,037458	-5,789997	0,245369	1,734223	1,155824	-0,463150	193,459723	-106,195882	12,764178	-4,670515	0,025340	0,739499	6,026670	360,845423	0,245369	-4,670515	0,025340	0,739499	6,026670	360,845423	0,245369
14:19:36,14	0,483161	3,252093	-0,116989	0,513988	0,332985	0,962959	-4,679826	0,024260	0,739518	4,152137	-6,124241	0,206264	1,734445	1,158633	-0,461972	193,551804	-106,157170	12,739984	-4,679826	0,024260	0,739518	6,056513	361,242136	0,206264	-4,679826	0,024260	0,739518	6,056513	361,242136	0,206264
14:19:36,19	0,483161	3,252093	-0,116989	0,513988	0,332985	0,962959	-4,676680	0,022996	0,739180	4,213058	-5,890220	0,218563	1,733966	1,155276	-0,462310	193,610390	-106,196514	12,752282	-4,676680	0,022996	0,739180	6,018251	361,229166	0,218563	-4,676680	0,022996	0,739180	6,018251	361,229166	0,218563
14:19:36,24	0,483161	3,252093	-0,116989	0,513988	0,332985	0,962959	-4,676680	0,022996	0,739180	4,213058	-5,890220	0,218563	1,732364	1,156041	-0,462278	193,693382	-106,208128	12,750874	-4,676680	0,022996	0,739180	6,018251	361,229166	0,218563	-4,676680	0,022996	0,739180	6,018251	361,229166	0,218563
14:19:36,29	0,483161	3,252093	-0,116989	0,513988	0,332985	0,962959	-4,676541	0,024766	0,739212	4,152471	-5,805293	0,217155	1,731753	1,158585	-0,463036	193,716593	-106,270478	12,778442	-4,676541	0,024766	0,739212	6,096586	361,303152	0,217155	-4,676541	0,024766	0,739212	6,096586	361,303152	0,217155
14:19:36,34	0,483161	3,252093	-0,116989	0,513988	0,332985	0,962959	-4,678439	0,026567	0,738454	4,016402	-5,852714	0,244723	1,737714	1,159879	-0,463051	193,756607	-106,297065	12,729959	-4,678439	0,026567	0,738454	6,101935	361,404728	0,244723	-4,678439	0,026567	0,738454	6,101935	361,404728	0,244723
14:19:36,39	0,483161	3,252093	-0,116989	0,513988	0,332985	0,962959	-4,682541	0,022051	0,738439	4,248216	-6,018059	0,196240	1,734362	1,160133	-0,464555	193,831100	-106,245577	12,760287	-4,682541	0,022051	0,738439	5,979243	361,561370	0,196240	-4,682541	0,022051	0,738439	5,979243	361,561370	0,196240
14:19:36,44	0,483161	3,252093	-0,116989	0,513988	0,332985	0,962959	-4,681084	0,025081	0,736935	4,172511	-5,903555	0,226568	1,734374	1,160655	-0,461040	193,862524	-106,333083	12,764792	-4,681084	0,025081	0,736935	6,141365	361,561544	0,226568	-4,681084	0,025081	0,736935	6,141365	361,561544	0,226568
14:19:36,49	0,483161	3,252093	-0,116989	0,513988	0,332985	0,962959	-4,681542	0,025332	0,740450	4,099398	-5,856392	0,231073	1,735712	1,164184	-0,464526	193,946390	-106,319264	12,747868	-4,681542	0,025332	0,740450	6,087941	361,644641	0,231073	-4,681542	0,025332	0,740450	6,087941	361,644641	0,231073
14:19:36,54	0,483161	3,252093	-0,116989	0,513988	0,332985	0,962959	-4,685267	0,025937	0,736963	4,121804	-5,984387	0,214149	1,734002	1,159686	-0,463734	193,960062	-106,324061	12,736439	-4,685267	0,025937	0,736963	6,157891	361,809082	0,214149	-4,685267	0,025937	0,736963	6,157891	361,809082	0,214149
14:19:36,59	0,483161	3,252093	-0,116989	0,513988	0,332985	0,962959	-4,680517	0,025169	0,737756	4,164425	-5,723137	0,202720	1,736422	1,158969	-0,465244	194,002038	-106,347580	12,760711	-4,680517	0,025169	0,737756	6,140219	361,697441	0,202720	-4,680517	0,025169	0,737756	6,140219	361,697441	0,202720
14:19:36,65	0,483161	3,252093	-0,116989	0,513988	0,332985	0,962959	-4,681106	0,022715	0,736245	4,292659	-5,705671	0,226992	1,734119	1,164898	-0,463704	194,034840	-106,334077	12,760350	-4,681106	0,022715	0,736245	6,075806	361,761169	0,226992	-4,681106	0,022715	0,736245	6,075806	361,761169	0,226992
14:19:36,70	0,483161	3,252093	-0,116989	0,513988	0,332985	0,962959	-4,685089	0,027674	0,737786	4,062877	-5,891142	0,226631	1,737156	1,163438	-0,462514	194,090920	-106,395871	12,742844	-4,685089	0,027674	0,737786	6,235319	361,888380	0,226631	-4,685089	0,027674	0,737786	6,235319	361,888380	0,226631
14:19:36,75	0,483161	3,252093	-0,116989	0,513988	0,332985	0,962959	-4,685343	0,024315	0,738975	4,212115	-5,824880	0,209124	1,734299	1,161488	-0,463651	194,109975	-106,333910	12,763922	-4,685343	0,024315	0,738975	6,120807	361,974572	0,209124	-4,685343	0,024315	0,738975	6,120807	361,974572	0,209124
14:19:36,80	0,483161	3,252093	-0,116989	0,513988	0,332985	0,962959	-4,682226	0,025814	0,737838	4,197343	-5,677240	0,230203	1,734860	1,165408	-0,462500	194,122556	-106,385405	12,757276	-4,682226	0,025814	0,737838	6,223724	361,877475	0,230203	-4,682226	0,025814	0,737838	6,223724	361,877475	0,230203
14:19:36,85	0,483161	3,252093	-0,116989	0,513988	0,332985	0,962959	-4,685901	0,027287	0,738989	4,082413	-5,831712	0,223557	1,736047	1,166204	-0,463649	194,131659	-106,381005	12,777726	-4,685901	0,027287	0,738989	6,224467	362,011513	0,223557	-4,685901	0,027287	0,738989	6,224467	362,011513	0,223557
14:19:36,90	0,483161	3,252093	-0,116989	0,513988	0,332985	0,962959	-4,687184	0,026658	0,737841	4,123494	-5,892742	0,244007	1,732616	1,164849	-0,463647	194,194136	-106,443002	12,740387	-4,687184	0,026658	0,737841	6,216154	362,051195	0,244007	-4,687184	0,026658	0,737841	6,216154	362,051195	0,244007
14:19:36,95	0,483161	3,252093	-0,116989	0,513988	0,332985	0,962959	-4,684296	0,028951	0,737843	3,981791	-5,657449	0,206668	1,736164	1,163227	-0,464026	194,186400	-106,413361	12,742019	-4,684296	0,028951	0,737843	6,254474	362,059762	0,206668	-4,684296	0,028951	0,737843	6,254474	362,059762	0,206668
14:19:37,00	0,483161	3,252093	-0,116989	0,513988	0,332985	0,962959	-4,684665	0,025068	0,737464	4,205527	-5,698155	0,208300	1,735192	1,163926	-0,464761	194,280166	-106,395196	12,746865	-4,684665	0,025068	0,737464	6,173368	362,048019	0,208300	-4,684665	0,025068	0,737464	6,173368	362,048019	0,208300
14:19:37,05	0,483161	3,252093	-0,116989	0,513988	0,332985	0,962959	-4,684783	0,026259	0,736729	4,206202	-5,632212	0,213146	1,738029	1,166129	-0,468664	194,261901	-106,450793	12,743619	-4,684783	0,026259	0,736729	6,267547	362,123290	0,213146	-4,684783	0,026259	0,736729	6,267547	362,123290	0,213146
14:19:37,10	0,483161	3,252093	-0,116989	0,513988	0,332985	0,962959	-4,688110	0,024904	0,732825	4,219390	-5,793206	0,209900	1,735777	1,164704	-0,465499	194,300753	-106,433516	12,789698	-4,688110	0,024904	0,732825	6,174354	362,223421	0,209900	-4,688110	0,024904	0,732825	6,174354	362,223421	0,209900
14:19:37,15	0,483161	3,252093	-0,116989	0,513988	0,332985	0,962959	-4,685750	0,026141	0,735991	4,189445	-5,645504	0,255979	1,737507	1,170747	-0,464780	194,306017	-106,474276	12,740645	-4,685750	0,026141	0,735991	6,241528	362,185901	0,255979	-4,685750	0,026141	0,735991	6,241528	362,185901	0,255979
14:19:37,20	0,483161	3,252093	-0,116989	0,513988	0,332985	0,962959	-4,691848	0,027665	0,736710	4,077554	-5,937645	0,206926	1,733478	1,167692	-0,464383	194,331862	-106,452394	12,725154	-4,687188	0,029627	0,737106	6,333099	362,260390	0,191435	-4,687188	0,029627	0,737106	6,333099	362,260390	0,191435
14:19:37,25	0,483161	3,252093	-0,116989	0,513988	0,332985	0,962959	-4,687188	0,029627	0,737106	4,007405	-5,683902	0,191435	1,737030	1,167164	-0,465517	194,346221	-106,458481	12,750262	-4,687188	0,029627	0,737106	6,333099	362,260390	0,191435	-4,687188	0,029627	0,737106	6,333099	362,260390	0,191435
14:19:37,30	0,483161	3,252093	-0,116989	0,513988	0,332985	0,962959	-4,688507	0,026286	0,735973	4,183024	-5,737005	0,216543	1,738875	1,167454	-0,465889	194,387225	-106,469702	12,745225	-4,688507	0,026286	0,735973	6,246481	362,310820	0,216543	-4,688507	0,026286	0,735973	6,246481	362,310820	0,216543
14:19:37,35	0,483161	3,252093	-0,116989	0,513988	0,332985	0,962959	-4,689681	0,024834	0,735601	4,269337	-5,756916	0,211505	1,740024	1,170018	-0,465106	194,387627	-106,488051	12,764116	-4,689681	0,024834	0,735601	6,218775	362,383042	0,211505	-4,689681	0,024834	0,735601	6,218775	362,383042	0,211505
14:19:37,40	0,483161	3,252093	-0,116989	0,513988	0,332985	0,962959	-4,692476	0,025121	0,736383	4,238729	-5,892730	0,230397	1,735417	1,168616	-0,464722	194,421045	-106,463639	12,739091	-4,692476	0,025121	0,736383	6,210689	362,466632	0,230397	-4,692476	0,025121	0,736383	6,210689	362,466632	0,230397
14:19:37,45	0,483161	3,252093	-0,116989	0,513988	0,332985	0,962959	-4,688958	0,028409	0,736768	4,105579	-5,693065	0,205371	1,737733	1,170592	-0,465918	194,413117	-106,484122	12,710866	-4,688958	0,028409	0,736768	6,335682	362,390142	0,205371	-4,688958	0,028409	0,736768	6,335682	362,390142	0,205371
14:19:37,50	0,483161	3,252093	-0,116989	0,513988	0,332985	0,962959	-4,691827	0,027392	0,735572	4,136759	-5,838881	0,177147	1,738437	1,168784	-0,467769	194,484064	-106,512578	12,778038	-4,691827	0,027392	0,735572	6,287030	362,469548	0,177147	-4,691827	0,027392	0,735572	6,287030	362,469548	0,177147
14:19:37,55	0,483161	3,252093	-0,116989	0,513988	0,332985	0,962959	-4,690613	0,025878	0,733721	4,226333	-5,700094	0,244318	1,734859	1,170385	-0,462764	194,457917	-106,522670	12,745486	-4,690613	0,025878	0,733721	6,257731	362,513052	0,244318	-4,690613	0,025878	0,733721	6,257731	362,513052	0,244318
14:19:37,60	0,483161	3,252093	-0,116989	0,513988	0,332985	0,962959	-4,690211	0,029777	0,738725	4,001763	-5,696756	0,211767	1,737330	1,168884	-0,467407	194,501564	-106,484666	12,734749	-4,690211	0,029777	0,738725	6,339246	362,484786	0,211767	-4,690211	0,029777	0,738725	6,339246	362,484786	0,211767
14:19:37,65	0,483161	3,252093	-0,116989	0,513988	0,332985	0,962959	-4,690146	0,026887	0,734082	4,206773	-5,674616	0,201029	1,737281	1,169766	-0,465840	194,500262	-106,539772	12,756392	-4,690146	0,026887	0,734082	6,317399	362,501881	0,201029	-4,690146	0,026887	0,734082	6,317399	362,501881	0,201029
14:19:37,70	0,483161	3,252093	-0,116989	0,513988	0,332985	0,962959	-4,690886	0,027370	0,735649	4,133287	-5,686644	0,222672	1,735630	1,170933	-0,468166	194,550758	-106,512559	12,743512	-4,690886	0,027370	0,735649	6,281823	362,547902	0,222672	-4,690886	0,027370	0,735649	6,281823	362,547902	0,222672
14:19:37,75	0,483161	3,252093	-0,116989	0,513988	0,332985	0,962959	-4,691071	0,029384	0,733323	4,077381	-5,666138	0,209793	1,736251	1,171028	-0,465067	194,562834	-106,528135	12,721744	-4,691071	0,029384	0,733323	6,384005	362,582927	0,209793	-4,691071	0,029384	0,733323	6,384005	362,582927	0,209793
14:19:37,80	0,483161	3,252093	-0,116989	0,513988	0,332985	0,962959	-4,691463	0,028893	0,736422	4,095440	-5,668303	0,188025	1,740994	1,169264	-0,464673	194,565948	-106,516752	12,707860	-4,691463	0,028893	0,736422	6,363553	362,611576	0,188025	-4,691463	0,028893	0,736422	6,363553	362,611576	0,188025
14:19:37,85	0,483161	3,252093	-0,116989	0,513988	0,332985	0,962959	-4,692308	0,023904	0,736816	4,366313	-5,715202	0,174140	1,734504	1,170764	-0,470106	194,584117	-106,533301	12,728930	-4,692308	0,023904	0,736816	6,242745	362,630955	0,174140	-4,692308	0,023904	0,736816	6,242745	362,630955	0,174140
14:19:37,90	0,483161	3,252093	-0,116989	0,513988	0,332985	0,962959	-4,690362	0,030274	0,731383	4,029790	-5,590015	0,195211	1,736844	1,172144	-0,470066	194,590211	-106,543860	12,782410	-4,690362	0,030274	0,731383	6,406319	362,603402	0,195211	-4,690362	0,030274	0,731383	6,406319	362,603402	0,195211
14:19:37,95	0,483161	3,252093	-0,116989	0,513988	0,332985	0,962959	-4,692727	0,028938	0,731424	4,093191	-5,702428	0,248691	1,736337	1,171113	-0,468919	194,614005	-106,531483	12,738017	-4,692727	0,028938	0,731424	6,364805	362,676628	0,248691	-4,692727	0,028938	0,731424	6,364805	362,676628	0,248691
14:19:38,00	0,483161	3,252093	-0,116989	0,513988	0,332985	0,962959	-4,691580	0,028861	0,732571	4,119805	-5,628390	0,204298	1,736384	1,172961	-0,465420	194,633965	-106,531504	12,735965	-4,691580	0,028861	0,732571	6,385384	362,660661	0,204298	-4,691580	0,028861	0,732571	6,385384	362,660661	0,204298
14:19:38,05	0,483161	3,252093	-0,116989	0,513988	0,332985	0,962959	-4,693205	0,029744	0,736069	4,083826	-5,695569	0,202246	1,735197	1,174991	-0,466983	194,637499	-106,529621	12,737036	-4,693205	0,029744	0,736069	6,418757	362,721008	0,202246	-4,693205	0,029744	0,736069	6,418757	362,721008	0,202246
14:19:38,10	0,483161	3,252093	-0,116989	0,513988	0,332985	0,962959	-4,694368	0,031787	0,734506	3,980991	-5,753962	0,203317	1,736926	1,171206	-0,466966	194,620306	-106,556769	12,745760	-4,694368	0,031787	0,734506	6,476294	362,753965	0,203317	-4,694368	0,031787	0,734506	6,476294	362,753965	0,203317
14:19:38,15	0,483161	3,252093	-0,116989	0,513988	0,332985	0,962959	-4,691955	0,028397	0,734524	4,125165	-5,629792	0,212041	1,739357	1,172151	-0,469665	194,658284	-106,541522	12,752906	-4,691955	0,028397	0,734524	6,354350	362,688700	0,212041	-4,691955	0,028397	0,734524	6,354350	362,688700	0,212041
14:19:38,20	0,483161	3,252093	-0,116989	0,513988	0,332985	0,962959	-4,693989	0,026765	0,731825	4,242249	-5,710294	0,219187	1,737551	1,169287	-0,464623	194,634485	-106,578716	12,738464	-4,693989	0,026765	0,731825	6,343282	362,767866	0,219187	-4,693989	0,026765	0,731825	6,343282	362,767866	0,219187
14:19:38,25	0,483161	3,252093	-0,116989	0,513988	0,332985	0,962959	-4,690606	0,026896	0,736867	4,191308	-5,536368	0,204745	1,737001	1,172516	-0,469650	194,671485	-106,569869	12,770881	-4,690606	0,026896	0,736867	6,302652	362,676193	0,204745	-4,690606	0,026896	0,736867	6,302652	362,676193	0,204745
14:19:38,30	0,483161	3,252093	-0,116989	0,513988	0,332985	0,962959	-4,693127	0,028988	0,731840	4,108716	-5,639842	0,237161	1,739391	1,173222	-0,468085	194,686011	-106,567460	12,775219	-4,693127	0,028988	0,731840	6,384237	362,770619	0,237161	-4,693127	0,028988	0,731840	6,384237	362,770619	0,237161
14:19:38,35	0,483161	3,252093	-0,116989	0,513988	0,332985	0,962959	-4,694934	0,027271	0,733405	4,207349	-5,722443	0,241500	1,737661	1,175349	-0,468123	194,707347	-106,579204	12,726213	-4,694934	0,027271	0,733405	6,348085	362,829886	0,241500	-4,694934	0,027271	0,733405	6,348085	362,829886	0,241500
14:19:38,40	0,483161	3,252093	-0,116989	0,513988	0,332985	0,962959	-4,695911	0,029832	0,733366	4,074638	-5,748912	0,192493	1,736537	1,172388	-0,466189	194,722555	-106,596469	12,689777	-4,695911	0,029832	0,733366	6,416469	362,880134	0,192493	-4,695911	0,029832	0,733366	6,416469	362,880134	0,192493
14:19:38,45	0,483161	3,252093	-0,116989	0,513988	0,332985	0,962959	-4,692785	0,029325	0,735301	4,093645	-5,564521	0,156057	1,739995	1,172711	-0,470447	194,700908	-106,599418	12,722212	-4,692785	0,029325	0,735301	6,395689	362,819079	0,156057	-4,692785	0,029325	0,735301	6,395689	362,819079	0,156057
14:19:38,50	0,483161	3,252093	-0,116989	0,513988	0,332985	0,962959	-4,694794	0,026492	0,731043	4,227601	-5,686258	0,188493	1,740103	1,173318	-0,468470	194,749032	-106,592904	12,740212	-4,694794	0,026492	0,731043	6,307228	362,855043	0,188493	-4,694794	0,026492	0,731043	6,307228	362,855043	0,188493
14:19:38,55	0,483161	3,252093	-0,116989	0,513988	0,332985	0,962959	-4,695373	0,026702	0,733020	4,246381	-5,677978	0,206493	1,738902	1,170747	-0,467711	194,720314	-106,571259	12,720769	-4,695373	0,026702	0,733020	6,342499	362,908823	0,206493	-4,695373	0,026702	0,733020	6,342499	362,908823	0,206493
14:19:38,60	0,483161	3,252093	-0,116989	0,513988	0,332985	0,962959	-4,692546	0,026456	0,733779	4,263562	-5,566651	0,187050	1,738298	1,169962	-0,465738	194,728397	-106,620363	12,751608	-4,692546	0,026456	0,733779	6,340365	362,798206	0,187050	-4,692546	0,026456	0,733779	6,340365	362,798206	0,187050
14:19:38,65	0,483161	3,252093	-0,116989	0,513988	0,332985	0,962959	-4,691565	0,026587	0,735752	4,218254	-5,484071	0,217889	1,738963	1,173178	-0,467298	194,765535	-106,597319	12,738970	-4,691565	0,026587	0,735752	6,305358	362,803753	0,217889	-4,691565	0,026587	0,735752	6,305358	362,803753	0,217889
14:19:38,70	0,483161	3,252093	-0,116989	0,513988	0,332985	0,962959	-4,694681	0,027619	0,734191	4,203112	-5,625502	0,205251	1,737789	1,170391	-0,466493	194,764220	-106,604792	12,761864	-4,694681	0,027619	0,734191	6,371233	362,906988	0,205251	-4,694681	0,027619	0,734191	6,371233	362,906988	0,205251
14:19:38,75	0,483161	3,252093	-0,116989	0,513988	0,332985	0,962959	-4,691682	0,027242	0,734996	4,215582	-5,466911	0,228145	1,738912	1,171790	-0,466935	194,736670	-106,603746	12,714400	-4,691682	0,027242	0,734996	6,354116	362,830088	0,228145	-4,691682	0,027242	0,734996	6,354116	362,830088	0,228145
14:19:38,80	0,483161	3,252093	-0,116989	0,513988	0,332985	0,962959	-4,693455	0,026970	0,734554	4,216897	-5,583488	0,180681	1,740728	1,173448	-0,467286	194,772448	-106,614977	12,748362	-4,693455	0,026970	0,734554	6,334019	362,852691	0,180681	-4,693455	0,026970	0,734554	6,334019	362,852691	0,180681
14:19:38,85	0,483161	3,252093	-0,116989	0,513988	0,332985	0,962959	-4,695798	0,026226	0,734203	4,263714	-5,668766	0,214643	1,740726	1,175533	-0,469622	194,781827	-106,615159	12,749990	-4,695798	0,026226	0,734203	6,322483	362,951403	0,214643	-4,695798	0,026226	0,734203	6,322483	362,951403	0,214643
14:19:38,90	0,483161	3,252093	-0,116989	0,513988	0,332985	0,962959	-4,697602	0,027270	0,731867	4,213972	-5,754359	0,216271	1,740121	1,172343	-0,468826	194,773091	-106,634993	12,762918	-4,697602	0,027270	0,731867	6,354673	363,007421	0,216271	-4,697602	0,027270	0,731867	6,354673	363,007421	0,216271
14:19:38,95	0,483161	3,252093	-0,116989	0,513988	0,332985	0,962959	-4,694538	0,026199	0,732664	4,248112	-5,592662	0,229198	1,736627	1,174941	-0,469252	194,790772	-106,622614	12,724412	-4,694538	0,026199	0,732664	6,304751	362,928567	0,229198	-4,694538	0,026199	0,732664	6,304751	362,928567	0,229198
14:19:39,00	0,483161	3,252093	-0,116989	0,513988	0,332985	0,962959	-4,695041	0,030524	0,732238	4,042786	-5,609698	0,190693	1,738403	1,174162	-0,469636	194,787017	-106,604557	12,725454	-4,695041	0,030524	0,732238	6,438917	362,951021	0,190693	-4,695041	0,030524	0,732238	6,438917	362,951021	0,190693
14:19:39,05	0,483161	3,252093	-0,116989	0,513988	0,332985	0,962959	-4,695254	0,028597	0,731854	4,156765	-5,633038	0,191735	1,735492	1,173595	-0,466886	194,801607	-106,607413	12,756868	-4,695254	0,028597	0,731854	6,401605	362,944377	0,191735	-4,695254	0,028597	0,731854	6,401605	362,944377	0,191735
14:19:39,10	0,483161	3,252093	-0,116989	0,513988	0,332985	0,962959	-4,693308	0,030833	0,734604	4,045277	-5,517778	0,223149	1,740781	1,172538	-0,466885	194,802509	-106,640883	12,742008	-4,693308	0,030833	0,734604	6,465700	362,906869	0,223149	-4,693308	0,030833	0,734604	6,465700	362,906869	0,223149
14:19:39,15	0,483161	3,252093	-0,116989	0,513988	0,332985	0,962959	-4,695048	0,031062	0,731894	4,046028	-5,554724	0,214415	1,736164	1,175217	-0,469595	194,854314	-106,623229	12,748135	-4,695048	0,031062	0,731894	6,484423	363,006541	0,214415	-4,695048	0,031062	0,731894	6,484423	363,006541	0,214415
14:19:39,20	0,483161	3,252093	-0,116989	0,513988	0,332985	0,962959	-4,695048	0,031062	0,731894	4,046028	-5,554724	0,214415	1,739107	1,178302	-0,469600	194,862628	-106,626884	12,748902	-4,695048	0,031062	0,731894	6,484423	363,006541	0,214415	-4,695048	0,031062	0,731894	6,484423	363,006541	0,214415
14:19:39,25	0,483161	3,252093	-0,116989	0,513988	0,332985	0,962959	-4,699192	0,030057	0,731890	4,099315	-5,761171	0,215182	1,743266	1,175821	-0,467230	194,879739	-106,654881	12,766118	-4,699192	0,030057	0,731890	6,458764	363,125379	0,215182	-4,699192	0,030057	0,731890	6,458764	363,125379	0,215182
14:19:39,30	0,483161	3,252093	-0,116989	0,513988	0,332985	0,962959	-4,699122	0,025215	0,734259	4,335401	-5,728749	0,232399	1,737933	1,179072	-0,471154	194,866011	-106,615192	12,754943	-4,699122	0,025215	0,734259	6,314764	363,152358	0,232399	-4,699122	0,025215	0,734259	6,314764	363,152358	0,232399
14:19:39,35	0,483161	3,252093	-0,116989	0,513988	0,332985	0,962959	-4,699271	0,031459	0,730336	4,038226	-5,768221	0,221224	1,739070	1,174701	-0,472319	194,828825	-106,591061	12,751510	-4,699271	0,031459	0,730336	6,507736	363,124569	0,221224	-4,699271	0,031459	0,730336	6,507736	363,124569	0,221224
14:19:39,40	0,483161	3,252093	-0,116989	0,513988	0,332985	0,962959	-4,696054	0,028288	0,729170	4,205424	-5,645200	0,217791	1,741543	1,170217	-0,466825	194,876828	-106,633664	12,760607	-4,696054	0,028288	0,729170	6,426008	362,995047	0,217791	-4,696054	0,028288	0,729170	6,426008	362,995047	0,217791
14:19:39,45	0,483161	3,252093	-0,116989	0,513988	0,332985	0,962959	-4,693407	0,023904	0,734665	4,420464	-5,444689	0,226887	1,739728	1,172369	-0,467646	194,864215	-106,651878	12,726742	-4,693407	0,023904	0,734665	6,296956	362,987777	0,226887	-4,693407	0,023904	0,734665	6,296956	362,987777	0,226887
14:19:39,50	0,483161	3,252093	-0,116989	0,513988	0,332985	0,962959	-4,694364	0,026552	0,733844	4,260693	-5,496263	0,193023	1,737965	1,175311	-0,471924	194,888917	-106,670187	12,728637	-4,694364	0,026552	0,733844	6,345046	363,011319	0,193023	-4,694364	0,026552	0,733844	6,345046	363,011319	0,193023
14:19:39,55	0,483161	3,252093	-0,116989	0,513988	0,332985	0,962959	-4,696031	0,029550	0,729566	4,101301	-5,552370	0,194917	1,737453	1,173412	-0,471520	194,896893	-106,605800	12,734846	-4,696031	0,029550	0,729566	6,420983	363,086026	0,194917	-4,696031	0,029550	0,729566	6,420983	363,086026	0,194917
14:19:39,60	0,483161	3,252093	-0,116989	0,513988	0,332985	0,962959	-4,694129	0,029044	0,729970	4,187350	-5,478776	0,201126	1,738050	1,177468	-0,467649	194,910047	-106,624800	12,727607	-4,694129	0,029044	0,729970	6,467328	363,010349	0,201126	-4,694129	0,029044	0,729970	6,467328	363,010349	0,201126
14:19:39,65	0,483161	3,252093	-0,116989	0,513988	0,332985	0,962959	-4,697941	0,030555	0,733841	4,098926	-5,656103	0,193887	1,736068	1,169209	-0,475198	194,684088	-106,482575	12,733877	-4,697941	0,030555	0,733841	6,497480	363,132255	0,193887	-4,697941	0,030555	0,733841	6,497480	363,132255	0,193887
14:19:39,70	0,483161	3,252093	-0,116989	0,513988	0,332985	0,962959	-4,689797	0,028142	0,726291	4,234584	-5,499423	0,200158	0,914219	-0,246258	-0,374163	121,052038	-64,699535	13,057722	-4,689797	0,028142	0,726291	6,443731	362,649646	0,200158	-4,689797	0,028142	0,726291	6,443731	362,649646	0,200158
14:19:39,75	0,433022	3,252027	-0,116990	0,513981	0,332969	0,962989	-2,424066	0,043844	0,752619	2,716644	-4,442349	0,601851	0,589604	-0,785121	-0,448870	93,215407	-48,709539	13,135570	-2,424066	0,043844	0,752619	6,158381	185,846845	0,601851	-2,424066	0,043844	0,752619	6,158381	185,846845	0,601851
14:19:39,80	0,433022	3,252027	-0,116990	0,513981	0,332969	0,962989	-2,424066	0,043844	0,752619	2,716644	-4,442349	0,601851	0,592001	-0,779077	-0,458785	93,629151	-48,938736	13,165236	-2,430499	0,044790	0,742704	6,191831	186,490225	0,631517	-2,430499	0,044790	0,742704	6,191831	186,490225	0,631517
14:19:39,85	0,433022	3,252027	-0,116990	0,513981	0,332969	0,962989	-2,430499	0,044790	0,742704	2,675833	-4,303942	0,631517	0,595312	-0,773844	-0,464199	93,840334	-49,007721	13,097666	-2,430499	0,044790	0,742704	6,191831	186,490225	0,631517	-2,430499	0,044790	0,742704	6,191831	186,490225	0,631517
14:19:39,90	0,433022	3,252027	-0,116990	0,513981	0,332969	0,962989	-2,436687	0,044539	0,737291	2,734730	-4,408318	0,563947	0,599649	-0,773980	-0,467233	93,975926	-49,091195	13,105865	-2,436687	0,044539	0,737291	6,231031	186,871579	0,563947	-2,436687	0,044539	0,737291	6,231031	186,871579	0,563947
14:19:39,95	0,433022	3,252027	-0,116990	0,513981	0,332969	0,962989	-2,438737	0,040715	0,734257	2,929091	-4,355781	0,572145	0,598707	-0,773523	-0,468293	94,131510	-49,192977	13,154852	-2,438737	0,040715	0,734257	6,125196	187,085081	0,572145	-2,438737	0,040715	0,734257	6,125196	187,085081	0,572145
14:19:40,00	0,433022	3,252027	-0,116990	0,513981	0,332969	0,962989	-2,438662	0,041759	0,733197	2,864447	-4,166245	0,621133	0,604825	-0,769735	-0,469429	94,262261	-49,239202	13,125267	-2,445002	0,038355	0,732061	6,077655	187,573069	0,591548	-2,445002	0,038355	0,732061	6,077655	187,573069	0,591548
14:19:40,05	0,433022	3,252027	-0,116990	0,513981	0,332969	0,962989	-2,445002	0,038355	0,732061	3,066783	-4,359561	0,591548	0,601395	-0,765334	-0,476779	94,355980	-49,285424	13,146736	-2,445002	0,038355	0,732061	6,077655	187,573069	0,591548	-2,445002	0,038355	0,732061	6,077655	187,573069	0,591548
14:19:40,10	0,433022	3,252027	-0,116990	0,513981	0,332969	0,962989	-2,447098	0,043525	0,724711	2,804757	-4,364276	0,613017	0,602750	-0,767820	-0,477512	94,452690	-49,345790	13,129584	-2,447098	0,043525	0,724711	6,221499	187,732885	0,613017	-2,447098	0,043525	0,724711	6,221499	187,732885	0,613017
14:19:40,15	0,433022	3,252027	-0,116990	0,513981	0,332969	0,962989	-2,430891	0,040436	0,716780	2,901749	-3,974032	0,585668	0,595967	-0,780915	-0,484710	93,932266	-49,114303	13,119388	-2,430891	0,040436	0,716780	6,075965	186,850899	0,585668	-2,430891	0,040436	0,716780	6,075965	186,850899	0,585668
14:19:40,20	0,433022	3,252027	-0,116990	0,513981	0,332969	0,962989	-2,430891	0,040436	0,716780	2,901749	-3,974032	0,585668	-0,378732	-2,425726	-0,705476	7,130676	0,628073	13,475919	-2,430891	0,040436	0,716780	6,075965	186,850899	0,585668	-2,430891	0,040436	0,716780	6,075965	186,850899	0,585668
14:19:40,25	0,383028	3,252025	-0,116975	0,513983	0,333001	0,962976	0,132652	0,065364	0,343498	1,306192	-4,335462	1,064371	-0,707393	-2,988544	-0,857991	-21,975256	17,459356	13,598090	0,132652	0,065364	0,343498	6,437245	-14,748620	1,064371	0,132652	0,065364	0,343498	6,437245	-14,748620	1,064371
14:19:40,30	0,383028	3,252025	-0,116975	0,513983	0,333001	0,962976	0,132652	0,065364	0,343498	1,306192	-4,335462	1,064371	-0,706557	-2,972748	-0,868280	-21,420264	17,175832	13,621123	0,132652	0,065364	0,343498	6,437245	-14,748620	1,064371	0,132652	0,065364	0,343498	6,437245	-14,748620	1,064371
14:19:40,35	0,383028	3,252025	-0,116975	0,513983	0,333001	0,962976	0,118554	0,072538	0,333210	0,965101	-4,446160	1,087404	-0,701791	-2,966810	-0,870838	-21,023676	16,958928	13,618206	0,118554	0,072538	0,333210	6,659314	-13,752623	1,087404	0,118554	0,072538	0,333210	6,659314	-13,752623	1,087404
14:19:40,40	0,383028	3,252025	-0,116975	0,513983	0,333001	0,962976	0,109136	0,071852	0,325331	1,078390	-4,178701	1,072316	-0,700045	-2,964534	-0,876930	-20,695314	16,823447	13,595457	0,109136	0,071852	0,325331	6,718803	-12,745843	1,072316	0,109136	0,071852	0,325331	6,718803	-12,745843	1,072316
14:19:40,45	0,383028	3,252025	-0,116975	0,513983	0,333001	0,962976	0,109136	0,071852	0,325331	1,078390	-4,178701	1,072316	-0,700181	-2,959517	-0,883833	-20,428464	16,737923	13,585205	0,109136	0,071852	0,325331	6,718803	-12,745843	1,072316	0,109136	0,071852	0,325331	6,718803	-12,745843	1,072316
14:19:40,50	0,383028	3,252025	-0,116975	0,513983	0,333001	0,962976	0,103907	0,073632	0,317656	1,024859	-4,129888	1,051486	-0,697418	-2,958548	-0,887209	-20,179756	16,600637	13,595462	0,103907	0,073632	0,317656	6,804972	-12,286620	1,051486	0,103907	0,073632	0,317656	6,804972	-12,286620	1,051486
14:19:40,55	0,383028	3,252025	-0,116975	0,513983	0,333001	0,962976	0,094750	0,074676	0,309269	0,985688	-4,078142	1,026284	-0,696506	-2,951064	-0,892220	-19,963705	16,487020	13,560004	0,094750	0,074676	0,309269	6,847716	-11,515997	1,026284	0,094750	0,074676	0,309269	6,847716	-11,515997	1,026284
14:19:40,60	0,383028	3,252025	-0,116975	0,513983	0,333001	0,962976	0,094750	0,074676	0,309269	0,985688	-4,078142	1,026284	-0,696781	-2,950330	-0,894447	-19,796035	16,460369	13,602449	0,094750	0,074676	0,309269	6,847716	-11,515997	1,026284	0,094750	0,074676	0,309269	6,847716	-11,515997	1,026284
14:19:40,65	0,383028	3,252025	-0,116975	0,513983	0,333001	0,962976	0,092520	0,073154	0,302475	1,124009	-3,783082	1,060871	-0,694074	-2,949894	-0,899014	-19,578164	16,332794	13,594590	0,092520	0,073154	0,302475	6,866606	-11,045910	1,060871	0,092520	0,073154	0,302475	6,866606	-11,045910	1,060871
14:19:40,70	0,383028	3,252025	-0,116975	0,513983	0,333001	0,962976	0,092520	0,073154	0,302475	1,124009	-3,783082	1,060871	-0,690911	-2,946092	-0,900909	-19,435822	16,254385	13,588034	0,092520	0,073154	0,302475	6,866606	-11,045910	1,060871	0,092520	0,073154	0,302475	6,866606	-11,045910	1,060871
14:19:40,75	0,383028	3,252025	-0,116975	0,513983	0,333001	0,962976	0,084167	0,075384	0,297476	1,015532	-3,869104	0,989196	-0,691829	-2,941545	-0,904013	-19,272728	16,165100	13,522916	0,084167	0,075384	0,297476	6,933195	-10,476180	0,989196	0,084167	0,075384	0,297476	6,933195	-10,476180	0,989196
14:19:40,80	0,383028	3,252025	-0,116975	0,513983	0,333001	0,962976	0,084167	0,075384	0,297476	1,015532	-3,869104	0,989196	-0,692220	-2,941959	-0,907411	-19,161504	16,148270	13,586159	0,084167	0,075384	0,297476	6,933195	-10,476180	0,989196	0,084167	0,075384	0,297476	6,933195	-10,476180	0,989196
14:19:40,85	0,383028	3,252025	-0,116975	0,513983	0,333001	0,962976	0,084721	0,075517	0,294078	1,049683	-3,735527	1,052439	-0,693173	-2,942985	-0,910477	-19,041280	16,108040	13,565803	0,084721	0,075517	0,294078	6,977741	-10,386139	1,052439	0,084721	0,075517	0,294078	6,977741	-10,386139	1,052439
14:19:40,90	0,383028	3,252025	-0,116975	0,513983	0,333001	0,962976	0,086087	0,075828	0,291012	1,058741	-3,540289	1,032083	-0,688301	-2,942827	-0,910422	-18,938220	16,028481	13,567872	0,086087	0,075828	0,291012	7,011274	-10,298092	1,032083	0,086087	0,075828	0,291012	7,011274	-10,298092	1,032083
14:19:40,95	0,383028	3,252025	-0,116975	0,513983	0,333001	0,962976	0,083514	0,071688	0,291068	1,256665	-3,545062	1,034152	-0,689330	-2,940349	-0,917365	-18,830676	15,984778	13,589162	0,083514	0,071688	0,291068	6,884187	-10,100871	1,034152	0,083514	0,071688	0,291068	6,884187	-10,100871	1,034152
14:19:41,00	0,383028	3,252025	-0,116975	0,513983	0,333001	0,962976	0,081882	0,073818	0,284125	1,161816	-3,514905	1,055442	-0,686233	-2,936638	-0,915028	-18,733818	15,912944	13,551613	0,081882	0,073818	0,284125	6,956564	-9,942653	1,055442	0,081882	0,073818	0,284125	6,956564	-9,942653	1,055442
14:19:41,05	0,383028	3,252025	-0,116975	0,513983	0,333001	0,962976	0,077120	0,072992	0,286462	1,191027	-3,642735	1,017893	-0,687197	-2,934749	-0,915742	-18,623243	15,911614	13,580053	0,077120	0,072992	0,286462	6,920873	-9,696659	1,017893	0,077120	0,072992	0,286462	6,920873	-9,696659	1,017893
14:19:41,10	0,383028	3,252025	-0,116975	0,513983	0,333001	0,962976	0,075966	0,074771	0,285747	1,152653	-3,606319	1,046334	-0,688273	-2,933954	-0,918473	-18,551124	15,845317	13,530330	0,075966	0,074771	0,285747	7,022154	-9,569651	1,046334	0,075966	0,074771	0,285747	7,022154	-9,569651	1,046334
14:19:41,16	0,383028	3,252025	-0,116975	0,513983	0,333001	0,962976	0,075815	0,076101	0,283017	1,062135	-3,518545	0,996611	-0,688093	-2,935736	-0,915691	-18,462571	15,809805	13,545737	0,075815	0,076101	0,283017	7,036044	-9,470056	0,996611	0,075815	0,076101	0,283017	7,036044	-9,470056	0,996611
14:19:41,21	0,383028	3,252025	-0,116975	0,513983	0,333001	0,962976	0,077268	0,075054	0,285799	1,130098	-3,348549	1,012018	-0,687317	-2,932715	-0,918329	-18,352742	15,803728	13,604743	0,077268	0,075054	0,285799	7,021823	-9,414112	1,012018	0,077268	0,075054	0,285799	7,021823	-9,414112	1,012018
14:19:41,26	0,383028	3,252025	-0,116975	0,513983	0,333001	0,962976	0,074264	0,075892	0,283161	1,136164	-3,406605	1,071023	-0,684916	-2,929990	-0,925350	-18,306410	15,773258	13,555085	0,074264	0,075892	0,283161	7,093686	-9,236353	1,071023	0,074264	0,075892	0,283161	7,093686	-9,236353	1,071023
14:19:41,31	0,383028	3,252025	-0,116975	0,513983	0,333001	0,962976	0,070703	0,075175	0,276140	1,170217	-3,536411	1,021366	-0,685298	-2,928881	-0,922595	-18,198845	15,730438	13,541340	0,070703	0,075175	0,276140	7,071469	-9,086629	1,021366	0,070703	0,075175	0,276140	7,071469	-9,086629	1,021366
14:19:41,36	0,383028	3,252025	-0,116975	0,513983	0,333001	0,962976	0,069935	0,076061	0,278895	1,140873	-3,461813	1,007621	-0,685826	-2,928124	-0,922558	-18,155614	15,703877	13,569114	0,069935	0,076061	0,278895	7,111633	-8,951698	1,007621	0,069935	0,076061	0,278895	7,111633	-8,951698	1,007621
14:19:41,41	0,383028	3,252025	-0,116975	0,513983	0,333001	0,962976	0,069543	0,076897	0,278932	1,096007	-3,431488	1,035395	-0,687415	-2,926896	-0,923329	-18,058928	15,666200	13,528529	0,069543	0,076897	0,278932	7,132403	-8,890585	1,035395	0,069543	0,076897	0,278932	7,132403	-8,890585	1,035395
14:19:41,46	0,383028	3,252025	-0,116975	0,513983	0,333001	0,962976	0,069274	0,078886	0,278161	1,008283	-3,342894	0,994810	-0,685032	-2,923524	-0,924861	-18,026706	15,652186	13,553819	0,069274	0,078886	0,278161	7,200831	-8,780892	0,994810	0,069274	0,078886	0,278161	7,200831	-8,780892	0,994810
14:19:41,51	0,383028	3,252025	-0,116975	0,513983	0,333001	0,962976	0,065162	0,078509	0,276629	1,031871	-3,521816	1,020100	-0,687834	-2,925896	-0,926002	-17,969497	15,665457	13,543824	0,065162	0,078509	0,276629	7,194809	-8,637006	1,020100	0,065162	0,078509	0,276629	7,194809	-8,637006	1,020100
14:19:41,56	0,383028	3,252025	-0,116975	0,513983	0,333001	0,962976	0,068617	0,079749	0,275488	1,007473	-3,299236	1,010105	-0,684788	-2,925117	-0,927137	-17,903498	15,622955	13,543117	0,068617	0,079749	0,275488	7,267774	-8,685660	1,010105	0,068617	0,079749	0,275488	7,267774	-8,685660	1,010105
14:19:41,61	0,383028	3,252025	-0,116975	0,513983	0,333001	0,962976	0,066419	0,077501	0,274352	1,120570	-3,335105	1,009398	-0,683023	-2,921665	-0,927500	-17,876365	15,582437	13,576495	0,066419	0,077501	0,274352	7,204390	-8,549016	1,009398	0,066419	0,077501	0,274352	7,204390	-8,549016	1,009398
14:19:41,66	0,383028	3,252025	-0,116975	0,513983	0,333001	0,962976	0,062547	0,077698	0,273989	1,088779	-3,492698	1,042775	-0,683460	-2,922747	-0,927854	-17,807599	15,581856	13,575748	0,062547	0,077698	0,273989	7,188099	-8,402648	1,042775	0,062547	0,077698	0,273989	7,188099	-8,402648	1,042775
14:19:41,71	0,383028	3,252025	-0,116975	0,513983	0,333001	0,962976	0,063703	0,077536	0,273636	1,131102	-3,372727	1,042029	-0,684023	-2,923736	-0,926695	-17,806382	15,594289	13,560650	0,063703	0,077536	0,273636	7,217677	-8,373446	1,042029	0,063703	0,077536	0,273636	7,217677	-8,373446	1,042029
14:19:41,76	0,383028	3,252025	-0,116975	0,513983	0,333001	0,962976	0,064841	0,077529	0,274794	1,142837	-3,318736	1,026930	-0,684574	-2,924313	-0,926679	-17,780501	15,567770	13,564188	0,064841	0,077529	0,274794	7,228870	-8,408754	1,026930	0,064841	0,077529	0,274794	7,228870	-8,408754	1,026930
14:19:41,81	0,383028	3,252025	-0,116975	0,513983	0,333001	0,962976	0,065617	0,077718	0,274811	1,123003	-3,242718	1,030469	-0,684534	-2,925298	-0,929369	-17,739499	15,515860	13,573292	0,065617	0,077718	0,274811	7,223843	-8,393641	1,030469	0,065617	0,077718	0,274811	7,223843	-8,393641	1,030469
14:19:41,86	0,383028	3,252025	-0,116975	0,513983	0,333001	0,962976	0,066449	0,077190	0,272120	1,125982	-3,137974	1,039573	-0,684343	-2,925558	-0,929725	-17,644142	15,493096	13,557258	0,066449	0,077190	0,272120	7,185407	-8,354234	1,039573	0,066449	0,077190	0,272120	7,185407	-8,354234	1,039573
14:19:41,91	0,383028	3,252025	-0,116975	0,513983	0,333001	0,962976	0,066578	0,076895	0,271765	1,169302	-3,037287	1,023539	-0,684821	-2,920967	-0,928962	-17,600697	15,540855	13,539095	0,066578	0,076895	0,271765	7,205546	-8,263697	1,023539	0,066578	0,076895	0,271765	7,205546	-8,263697	1,023539
14:19:41,96	0,383028	3,252025	-0,116975	0,513983	0,333001	0,962976	0,062842	0,079604	0,272528	1,091502	-3,217819	1,005376	-0,682498	-2,920506	-0,932049	-17,587232	15,484801	13,558890	0,062842	0,079604	0,272528	7,340425	-8,150946	1,005376	0,062842	0,079604	0,272528	7,340425	-8,150946	1,005376
14:19:42,01	0,383028	3,252025	-0,116975	0,513983	0,333001	0,962976	0,061281	0,077824	0,269441	1,142279	-3,259301	1,025171	-0,681881	-2,920395	-0,929303	-17,569558	15,466040	13,580785	0,061281	0,077824	0,269441	7,251429	-8,069891	1,025171	0,061281	0,077824	0,269441	7,251429	-8,069891	1,025171
14:19:42,06	0,383028	3,252025	-0,116975	0,513983	0,333001	0,962976	0,060877	0,077344	0,272187	1,159818	-3,255645	1,047066	-0,681123	-2,919303	-0,930471	-17,496594	15,482662	13,537966	0,060877	0,077344	0,272187	7,231303	-8,034488	1,047066	0,060877	0,077344	0,272187	7,231303	-8,034488	1,047066
14:19:42,11	0,383028	3,252025	-0,116975	0,513983	0,333001	0,962976	0,059552	0,077234	0,271018	1,216428	-3,269665	1,004247	-0,681155	-2,917641	-0,930065	-17,488809	15,437217	13,565495	0,059552	0,077234	0,271018	7,279260	-7,944499	1,004247	0,059552	0,077234	0,271018	7,279260	-7,944499	1,004247
14:19:42,16	0,383028	3,252025	-0,116975	0,513983	0,333001	0,962976	0,058129	0,078093	0,271424	1,136294	-3,314190	1,031776	-0,681637	-2,921212	-0,933131	-17,442950	15,443218	13,576158	0,058129	0,078093	0,271424	7,266560	-7,877328	1,031776	0,058129	0,078093	0,271424	7,266560	-7,877328	1,031776
14:19:42,21	0,383028	3,252025	-0,116975	0,513983	0,333001	0,962976	0,061462	0,076724	0,268359	1,235572	-3,104145	1,042439	-0,681578	-2,918719	-0,932367	-17,408700	15,430070	13,551075	0,061462	0,076724	0,268359	7,258427	-7,928945	1,042439	0,061462	0,076724	0,268359	7,258427	-7,928945	1,042439
14:19:42,26	0,383028	3,252025	-0,116975	0,513983	0,333001	0,962976	0,059274	0,077920	0,269122	1,179138	-3,181727	1,017356	-0,680948	-2,923116	-0,931563	-17,400368	15,424457	13,554622	0,062766	0,075176	0,269926	7,222439	-7,917241	1,020903	0,062766	0,075176	0,269926	7,222439	-7,917241	1,020903
14:19:42,31	0,383028	3,252025	-0,116975	0,513983	0,333001	0,962976	0,062766	0,075176	0,269926	1,321129	-2,990083	1,020903	-0,682021	-2,920108	-0,932352	-17,335328	15,393790	13,519796	0,062766	0,075176	0,269926	7,222439	-7,917241	1,020903	0,062766	0,075176	0,269926	7,222439	-7,917241	1,020903
14:19:42,36	0,383028	3,252025	-0,116975	0,513983	0,333001	0,962976	0,060698	0,077609	0,269138	1,200556	-3,025964	0,986076	-0,682010	-2,914869	-0,933120	-17,305785	15,377286	13,544436	0,060698	0,077609	0,269138	7,292885	-7,790777	0,986076	0,060698	0,077609	0,269138	7,292885	-7,790777	0,986076
14:19:42,41	0,383028	3,252025	-0,116975	0,513983	0,333001	0,962976	0,056155	0,080219	0,268370	1,065340	-3,228355	1,010716	-0,678477	-2,916139	-0,931554	-17,311626	15,374531	13,548722	0,056155	0,080219	0,268370	7,362515	-7,636554	1,010716	0,056155	0,080219	0,268370	7,362515	-7,636554	1,010716
14:19:42,46	0,383028	3,252025	-0,116975	0,513983	0,333001	0,962976	0,055489	0,076524	0,269936	1,252140	-3,266683	1,015002	-0,683740	-2,919990	-0,931911	-17,300748	15,375845	13,571614	0,055489	0,076524	0,269936	7,259309	-7,622580	1,015002	0,055489	0,076524	0,269936	7,259309	-7,622580	1,015002
14:19:42,51	0,383028	3,252025	-0,116975	0,513983	0,333001	0,962976	0,061455	0,079157	0,269579	1,121809	-2,947670	1,037895	-0,680695	-2,914885	-0,934252	-17,237904	15,371943	13,544481	0,061455	0,079157	0,269579	7,335656	-7,771923	1,037895	0,061455	0,079157	0,269579	7,335656	-7,771923	1,037895
14:19:42,56	0,383028	3,252025	-0,116975	0,513983	0,333001	0,962976	0,055512	0,079072	0,267237	1,154282	-3,200361	1,010762	-0,677687	-2,916646	-0,934230	-17,206208	15,349082	13,538823	0,055512	0,079072	0,267237	7,361441	-7,558044	1,010762	0,055512	0,079072	0,267237	7,361441	-7,558044	1,010762
14:19:42,61	0,383028	3,252025	-0,116975	0,513983	0,333001	0,962976	0,055533	0,075587	0,267260	1,331562	-3,160373	1,005103	-0,681276	-2,913430	-0,936188	-17,214159	15,338774	13,549313	0,055533	0,075587	0,267260	7,265133	-7,519728	1,005103	0,055533	0,075587	0,267260	7,265133	-7,519728	1,005103
14:19:42,66	0,383028	3,252025	-0,116975	0,513983	0,333001	0,962976	0,054543	0,080302	0,265301	1,073458	-3,213615	1,015594	-0,679981	-2,914970	-0,932706	-17,175478	15,333563	13,493328	0,054543	0,080302	0,265301	7,377189	-7,495209	1,015594	0,054543	0,080302	0,265301	7,377189	-7,495209	1,015594
14:19:42,71	0,383028	3,252025	-0,116975	0,513983	0,333001	0,962976	0,055229	0,078411	0,268784	1,186630	-3,141825	0,959609	-0,677552	-2,914151	-0,935367	-17,126757	15,329425	13,543307	0,055229	0,078411	0,268784	7,341899	-7,477290	0,959609	0,055229	0,078411	0,268784	7,341899	-7,477290	0,959609
14:19:42,76	0,383028	3,252025	-0,116975	0,513983	0,333001	0,962976	0,053305	0,076717	0,266123	1,295476	-3,197624	1,009587	-0,681564	-2,913279	-0,935330	-17,071749	15,338162	13,571506	0,053305	0,076717	0,266123	7,317795	-7,382036	1,009587	0,053305	0,076717	0,266123	7,317795	-7,382036	1,009587
14:19:42,81	0,383028	3,252025	-0,116975	0,513983	0,333001	0,962976	0,054555	0,080628	0,266160	1,127218	-3,089327	1,037786	-0,678623	-2,913579	-0,934180	-17,078735	15,334694	13,547005	0,054555	0,080628	0,266160	7,456484	-7,371904	1,037786	0,054555	0,080628	0,266160	7,456484	-7,371904	1,037786
14:19:42,86	0,383028	3,252025	-0,116975	0,513983	0,333001	0,962976	0,050747	0,076631	0,267707	1,306454	-3,217718	0,996823	-0,676199	-2,911979	-0,933782	-17,025764	15,278594	13,530542	0,050747	0,076631	0,267707	7,321975	-7,201393	0,996823	0,050747	0,076631	0,267707	7,321975	-7,201393	0,996823
14:19:42,91	0,383028	3,252025	-0,116975	0,513983	0,333001	0,962976	0,050747	0,076631	0,267707	1,306454	-3,217718	0,996823	-0,681628	-2,913679	-0,934183	-17,090172	15,289549	13,554834	0,050747	0,076631	0,267707	7,321975	-7,201393	0,996823	0,050747	0,076631	0,267707	7,321975	-7,201393	0,996823
14:19:42,96	0,383028	3,252025	-0,116975	0,513983	0,333001	0,962976	0,054934	0,080483	0,267307	1,083403	-3,061263	1,021114	-0,679171	-2,913569	-0,931079	-17,061303	15,314673	13,524824	0,054934	0,080483	0,267307	7,401352	-7,373598	1,021114	0,054934	0,080483	0,267307	7,401352	-7,373598	1,021114
14:19:43,01	0,383028	3,252025	-0,116975	0,513983	0,333001	0,962976	0,053610	0,078411	0,270410	1,227374	-3,117682	0,991105	-0,678555	-2,913378	-0,938809	-17,009581	15,256699	13,551499	0,053610	0,078411	0,270410	7,382619	-7,326067	0,991105	0,053610	0,078411	0,270410	7,382619	-7,326067	0,991105
14:19:43,06	0,383028	3,252025	-0,116975	0,513983	0,333001	0,962976	0,053137	0,077972	0,262680	1,225823	-3,068509	1,017780	-0,676774	-2,916458	-0,933749	-17,023450	15,262058	13,548585	0,053137	0,077972	0,262680	7,346658	-7,239748	1,017780	0,053137	0,077972	0,262680	7,346658	-7,239748	1,017780
14:19:43,11	0,383028	3,252025	-0,116975	0,513983	0,333001	0,962976	0,054914	0,074890	0,267741	1,383793	-2,990804	1,014866	-0,682036	-2,912179	-0,933780	-17,003816	15,285552	13,529500	0,054914	0,074890	0,267741	7,262690	-7,301526	1,014866	0,054914	0,074890	0,267741	7,262690	-7,301526	1,014866
14:19:43,16	0,383028	3,252025	-0,116975	0,513983	0,333001	0,962976	0,053839	0,081586	0,267709	1,065765	-3,041435	0,995781	-0,681941	-2,912182	-0,937640	-16,947271	15,272454	13,530864	0,053839	0,081586	0,267709	7,470298	-7,267788	0,995781	0,053839	0,081586	0,267709	7,470298	-7,267788	0,995781
14:19:43,21	0,383028	3,252025	-0,116975	0,513983	0,333001	0,962976	0,050994	0,080396	0,263876	1,128467	-3,101579	1,025716	-0,679583	-2,910311	-0,937614	-16,927397	15,242361	13,559436	0,050994	0,080396	0,263876	7,439559	-7,104628	1,025716	0,050994	0,080396	0,263876	7,439559	-7,104628	1,025716
14:19:43,26	0,383028	3,252025	-0,116975	0,513983	0,333001	0,962976	0,050994	0,080396	0,263876	1,128467	-3,101579	1,025716	-0,681290	-2,912981	-0,934508	-16,910823	15,227767	13,531991	0,050994	0,080396	0,263876	7,439559	-7,104628	1,025716	0,050994	0,080396	0,263876	7,439559	-7,104628	1,025716
14:19:43,31	0,383028	3,252025	-0,116975	0,513983	0,333001	0,962976	0,054161	0,080540	0,266981	1,116633	-2,915283	0,998272	-0,681268	-2,910801	-0,936053	-16,895445	15,243838	13,548150	0,054161	0,080540	0,266981	7,439020	-7,166884	0,998272	0,054161	0,080540	0,266981	7,439020	-7,166884	0,998272
14:19:43,36	0,383028	3,252025	-0,116975	0,513983	0,333001	0,962976	0,052262	0,081611	0,265436	1,082567	-3,008726	1,014431	-0,683049	-2,913186	-0,937987	-16,900656	15,235640	13,553302	0,052262	0,081611	0,265436	7,488998	-7,111289	1,014431	0,052262	0,081611	0,265436	7,488998	-7,111289	1,014431
14:19:43,41	0,383028	3,252025	-0,116975	0,513983	0,333001	0,962976	0,055217	0,081960	0,263502	1,054685	-2,855459	1,019583	-0,677134	-2,916665	-0,934885	-16,899265	15,206192	13,512201	0,055217	0,081960	0,263502	7,488557	-7,190021	1,019583	0,055217	0,081960	0,263502	7,488557	-7,190021	1,019583
14:19:43,46	0,383028	3,252025	-0,116975	0,513983	0,333001	0,962976	0,055273	0,075098	0,266605	1,386718	-2,836622	0,978482	-0,677685	-2,912242	-0,938776	-16,862253	15,205216	13,509874	0,055273	0,075098	0,266605	7,281898	-7,175575	0,978482	0,055273	0,075098	0,266605	7,281898	-7,175575	0,978482
14:19:43,51	0,383028	3,252025	-0,116975	0,513983	0,333001	0,962976	0,051718	0,077787	0,262713	1,264558	-2,988944	0,976154	-0,678206	-2,911185	-0,936405	-16,834883	15,227379	13,552532	0,051718	0,077787	0,262713	7,370813	-7,048825	0,976154	0,051718	0,077787	0,262713	7,370813	-7,048825	0,976154
14:19:43,56	0,383028	3,252025	-0,116975	0,513983	0,333001	0,962976	0,051063	0,078767	0,265085	1,246478	-3,010381	1,018813	-0,675781	-2,912165	-0,937956	-16,788072	15,174587	13,517662	0,051063	0,078767	0,265085	7,429662	-7,018846	1,018813	0,051063	0,078767	0,265085	7,429662	-7,018846	1,018813
14:19:43,61	0,383028	3,252025	-0,116975	0,513983	0,333001	0,962976	0,050700	0,076176	0,263533	1,358860	-2,962352	0,983942	-0,678645	-2,907751	-0,936390	-16,751032	15,210315	13,541858	0,050700	0,076176	0,263533	7,338706	-6,942275	0,983942	0,050700	0,076176	0,263533	7,338706	-6,942275	0,983942
14:19:43,66	0,383028	3,252025	-0,116975	0,513983	0,333001	0,962976	0,048309	0,080864	0,265100	1,164559	-3,072470	1,008138	-0,678104	-2,907072	-0,937570	-16,753330	15,158932	13,526613	0,048309	0,080864	0,265100	7,512391	-6,864701	1,008138	0,048309	0,080864	0,265100	7,512391	-6,864701	1,008138
14:19:43,71	0,383028	3,252025	-0,116975	0,513983	0,333001	0,962976	0,047451	0,080735	0,263919	1,125622	-3,093385	0,992893	-0,678080	-2,910896	-0,934053	-16,770865	15,198190	13,539883	0,047451	0,080735	0,263919	7,463324	-6,818262	0,992893	0,047451	0,080735	0,263919	7,463324	-6,818262	0,992893
14:19:43,76	0,383028	3,252025	-0,116975	0,513983	0,333001	0,962976	0,050750	0,078802	0,267436	1,251376	-2,956657	1,006164	-0,678721	-2,911872	-0,936402	-16,792340	15,191081	13,526514	0,050750	0,078802	0,267436	7,437326	-6,940498	1,006164	0,050750	0,078802	0,267436	7,437326	-6,940498	1,006164
14:19:43,81	0,383028	3,252025	-0,116975	0,513983	0,333001	0,962976	0,051916	0,078869	0,265087	1,231002	-2,911059	0,992795	-0,678051	-2,907530	-0,937554	-16,738620	15,188157	13,537019	0,051916	0,078869	0,265087	7,422206	-6,986445	0,992795	0,051916	0,078869	0,265087	7,422206	-6,986445	0,992795
14:19:43,86	0,383028	3,252025	-0,116975	0,513983	0,333001	0,962976	0,047820	0,080460	0,263936	1,172588	-3,076043	1,003300	-0,680951	-2,913511	-0,934792	-16,731627	15,175863	13,557710	0,047820	0,080460	0,263936	7,488700	-6,829929	1,003300	0,047820	0,080460	0,263936	7,488700	-6,829929	1,003300
14:19:43,91	0,383028	3,252025	-0,116975	0,513983	0,333001	0,962976	0,054450	0,079981	0,266698	1,190362	-2,719074	1,023991	-0,678549	-2,908565	-0,937521	-16,698030	15,190864	13,550964	0,054450	0,079981	0,266698	7,468848	-6,993424	1,023991	0,054450	0,079981	0,266698	7,468848	-6,993424	1,023991
14:19:43,96	0,383028	3,252025	-0,116975	0,513983	0,333001	0,962976	0,048966	0,080374	0,263969	1,199721	-2,982683	1,017245	-0,677988	-2,909060	-0,937929	-16,705764	15,165500	13,526277	0,048966	0,080374	0,263969	7,509049	-6,826482	1,017245	0,048966	0,080374	0,263969	7,509049	-6,826482	1,017245
14:19:44,01	0,383028	3,252025	-0,116975	0,513983	0,333001	0,962976	0,049113	0,079640	0,263561	1,212012	-2,969012	0,992558	-0,674949	-2,906687	-0,937915	-16,655333	15,161858	13,521666	0,049113	0,079640	0,263561	7,463788	-6,824415	0,992558	0,049113	0,079640	0,263561	7,463788	-6,824415	0,992558
14:19:44,06	0,383028	3,252025	-0,116975	0,513983	0,333001	0,962976	0,045539	0,078195	0,263575	1,309217	-3,109367	0,987947	-0,672073	-2,908536	-0,938658	-16,669415	15,113127	13,559686	0,045539	0,078195	0,263575	7,447555	-6,684208	0,987947	0,045539	0,078195	0,263575	7,447555	-6,684208	0,987947
14:19:44,11	0,383028	3,252025	-0,116975	0,513983	0,333001	0,962976	0,045703	0,074780	0,262832	1,437567	-3,088713	1,025966	-0,676687	-2,906436	-0,937892	-16,637184	15,160071	13,545371	0,045703	0,074780	0,262832	7,307807	-6,676362	1,025966	0,045703	0,074780	0,262832	7,307807	-6,676362	1,025966
14:19:44,16	0,383028	3,252025	-0,116975	0,513983	0,333001	0,962976	0,046191	0,079825	0,263598	1,231995	-3,058863	1,011652	-0,676757	-2,907784	-0,936746	-16,677250	15,160179	13,535187	0,046191	0,079825	0,263598	7,498271	-6,684869	1,011652	0,046191	0,079825	0,263598	7,498271	-6,684869	1,011652
14:19:44,21	0,383028	3,252025	-0,116975	0,513983	0,333001	0,962976	0,047394	0,079213	0,264743	1,243911	-3,031092	1,001467	-0,679118	-2,905545	-0,937923	-16,655349	15,112184	13,524374	0,047394	0,079213	0,264743	7,462097	-6,751484	1,001467	0,047394	0,079213	0,264743	7,462097	-6,751484	1,001467
14:19:44,26	0,383028	3,252025	-0,116975	0,513983	0,333001	0,962976	0,046635	0,082376	0,263566	1,048798	-3,027571	0,990655	-0,676693	-2,908752	-0,937904	-16,636074	15,121233	13,514708	0,046635	0,082376	0,263566	7,515314	-6,688420	0,990655	0,046635	0,082376	0,263566	7,515314	-6,688420	0,990655
14:19:44,31	0,383028	3,252025	-0,116975	0,513983	0,333001	0,962976	0,048200	0,078672	0,263585	1,258863	-2,934047	0,980988	-0,677876	-2,906236	-0,937533	-16,630103	15,110150	13,504544	0,048200	0,078672	0,263585	7,434641	-6,717711	0,980988	0,048200	0,078672	0,263585	7,434641	-6,717711	0,980988
14:19:44,36	0,383028	3,252025	-0,116975	0,513983	0,333001	0,962976	0,046613	0,080956	0,263956	1,133524	-3,005857	0,970824	-0,680731	-2,910015	-0,937488	-16,596302	15,113866	13,527460	0,046613	0,080956	0,263956	7,488533	-6,664944	0,970824	0,046613	0,080956	0,263956	7,488533	-6,664944	0,970824
14:19:44,41	0,383028	3,252025	-0,116975	0,513983	0,333001	0,962976	0,051312	0,081539	0,264002	1,123324	-2,734060	0,993740	-0,679555	-2,905009	-0,939055	-16,590811	15,143943	13,535111	0,051312	0,081539	0,264002	7,524103	-6,762071	0,993740	0,051312	0,081539	0,264002	7,524103	-6,762071	0,993740
14:19:44,46	0,383028	3,252025	-0,116975	0,513983	0,333001	0,962976	0,046389	0,083023	0,262435	1,074918	-3,000338	1,001392	-0,674248	-2,906841	-0,939825	-16,576367	15,094265	13,515105	0,046389	0,083023	0,262435	7,592237	-6,641895	1,001392	0,046389	0,083023	0,262435	7,592237	-6,641895	1,001392
14:19:44,51	0,383028	3,252025	-0,116975	0,513983	0,333001	0,962976	0,045322	0,077510	0,261665	1,325787	-3,018476	0,981386	-0,675930	-2,904717	-0,938231	-16,526916	15,085937	13,552145	0,045322	0,077510	0,261665	7,410347	-6,576271	0,981386	0,045322	0,077510	0,261665	7,410347	-6,576271	0,981386
14:19:44,56	0,383028	3,252025	-0,116975	0,513983	0,333001	0,962976	0,044324	0,080030	0,263259	1,212277	-3,023404	1,018426	-0,674849	-2,905982	-0,939817	-16,572369	15,077421	13,529078	0,044324	0,080030	0,263259	7,494631	-6,502824	1,018426	0,044324	0,080030	0,263259	7,494631	-6,502824	1,018426
14:19:44,61	0,383028	3,252025	-0,116975	0,513983	0,333001	0,962976	0,044879	0,078461	0,261673	1,263760	-3,029644	0,995359	-0,677112	-2,908767	-0,937069	-16,545267	15,091463	13,536463	0,044879	0,078461	0,261673	7,422953	-6,552639	0,995359	0,044879	0,078461	0,261673	7,422953	-6,552639	0,995359
14:19:44,66	0,383028	3,252025	-0,116975	0,513983	0,333001	0,962976	0,048422	0,079028	0,264421	1,259989	-2,828941	1,002744	-0,679448	-2,908102	-0,938644	-16,536525	15,098665	13,513032	0,048422	0,079028	0,264421	7,463689	-6,630086	1,002744	0,048422	0,079028	0,264421	7,463689	-6,630086	1,002744
14:19:44,71	0,383028	3,252025	-0,116975	0,513983	0,333001	0,962976	0,049014	0,081384	0,262846	1,148090	-2,794176	0,979312	-0,678736	-2,906554	-0,935889	-16,478385	15,099257	13,530510	0,049014	0,081384	0,262846	7,536728	-6,641811	0,979312	0,049014	0,081384	0,262846	7,536728	-6,641811	0,979312
14:19:44,76	0,383028	3,252025	-0,116975	0,513983	0,333001	0,962976	0,047318	0,081541	0,265601	1,169492	-2,832333	0,996790	-0,673531	-2,907051	-0,938980	-16,491999	15,030060	13,550521	0,047318	0,081541	0,265601	7,570480	-6,546802	0,996790	0,047318	0,081541	0,265601	7,570480	-6,546802	0,996790
14:19:44,81	0,383028	3,252025	-0,116975	0,513983	0,333001	0,962976	0,045146	0,076785	0,262510	1,350104	-2,922480	1,016801	-0,678769	-2,908683	-0,937474	-16,493565	15,076567	13,486976	0,045146	0,076785	0,262510	7,377696	-6,466430	1,016801	0,045146	0,076785	0,262510	7,377696	-6,466430	1,016801
14:19:44,86	0,383028	3,252025	-0,116975	0,513983	0,333001	0,962976	0,049178	0,080505	0,264016	1,196123	-2,737431	0,953257	-0,674068	-2,907807	-0,940136	-16,478673	15,061898	13,551902	0,049178	0,080505	0,264016	7,515787	-6,597886	0,953257	0,049178	0,080505	0,264016	7,515787	-6,597886	0,953257
14:19:44,91	0,383028	3,252025	-0,116975	0,513983	0,333001	0,962976	0,046069	0,076873	0,261353	1,379769	-2,878880	1,018183	-0,677049	-2,904647	-0,940527	-16,492792	15,091189	13,582248	0,046069	0,076873	0,261353	7,414261	-6,495258	1,018183	0,046069	0,076873	0,261353	7,414261	-6,495258	1,018183
14:19:44,96	0,383028	3,252025	-0,116975	0,513983	0,333001	0,962976	0,044823	0,081034	0,260963	1,181679	-2,970535	1,048528	-0,677494	-2,904629	-0,937805	-16,429983	15,077601	13,545521	0,044823	0,081034	0,260963	7,542848	-6,489118	1,048528	0,044823	0,081034	0,260963	7,542848	-6,489118	1,048528
14:19:45,01	0,383028	3,252025	-0,116975	0,513983	0,333001	0,962976	0,045029	0,081428	0,263685	1,180833	-2,898623	1,011801	-0,678723	-2,904745	-0,936676	-16,458627	15,073156	13,515685	0,045029	0,081428	0,263685	7,572923	-6,433395	1,011801	0,045029	0,081428	0,263685	7,572923	-6,433395	1,011801
14:19:45,06	0,383028	3,252025	-0,116975	0,513983	0,333001	0,962976	0,045744	0,082435	0,264814	1,110298	-2,884010	0,981966	-0,678653	-2,906746	-0,940922	-16,416866	15,056922	13,517035	0,045744	0,082435	0,264814	7,581436	-6,474935	0,981966	0,045744	0,082435	0,264814	7,581436	-6,474935	0,981966
14:19:45,11	0,383028	3,252025	-0,116975	0,513983	0,333001	0,962976	0,047442	0,081373	0,260567	1,172331	-2,751443	0,983316	-0,676272	-2,906117	-0,937770	-16,402712	15,052962	13,563801	0,047442	0,081373	0,260567	7,560121	-6,475642	0,983316	0,047442	0,081373	0,260567	7,560121	-6,475642	0,983316
14:19:45,16	0,383028	3,252025	-0,116975	0,513983	0,333001	0,962976	0,045707	0,079626	0,263719	1,266843	-2,827434	1,030082	-0,674549	-2,901785	-0,938568	-16,405637	15,038279	13,559942	0,045707	0,079626	0,263719	7,517463	-6,415422	1,030082	0,045707	0,079626	0,263719	7,517463	-6,415422	1,030082
14:19:45,21	0,383028	3,252025	-0,116975	0,513983	0,333001	0,962976	0,041094	0,080299	0,262921	1,217645	-3,062494	1,026222	-0,677424	-2,902153	-0,940142	-16,378877	15,048149	13,521628	0,041094	0,080299	0,262921	7,521132	-6,288374	1,026222	0,041094	0,080299	0,262921	7,521132	-6,288374	1,026222
14:19:45,26	0,383028	3,252025	-0,116975	0,513983	0,333001	0,962976	0,042850	0,082605	0,261347	1,119661	-2,952928	0,987909	-0,677471	-2,903969	-0,942477	-16,404352	15,057931	13,523346	0,044446	0,081738	0,259012	7,576924	-6,385914	0,989627	0,044446	0,081738	0,259012	7,576924	-6,385914	0,989627
14:19:45,31	0,383028	3,252025	-0,116975	0,513983	0,333001	0,962976	0,044446	0,081738	0,259012	1,160484	-2,896906	0,989627	-0,672115	-2,904974	-0,937772	-16,386275	15,053834	13,550014	0,044446	0,081738	0,259012	7,576924	-6,385914	0,989627	0,044446	0,081738	0,259012	7,576924	-6,385914	0,989627
14:19:45,36	0,383028	3,252025	-0,116975	0,513983	0,333001	0,962976	0,042638	0,076598	0,263717	1,433281	-2,973190	1,016294	-0,673962	-2,905223	-0,937045	-16,409433	14,990370	13,498969	0,042638	0,076598	0,263717	7,446191	-6,320312	1,016294	0,042638	0,076598	0,263717	7,446191	-6,320312	1,016294
14:19:45,41	0,383028	3,252025	-0,116975	0,513983	0,333001	0,962976	0,043778	0,078072	0,264444	1,290063	-2,902246	0,965250	-0,673856	-2,904122	-0,939334	-16,365264	15,038934	13,535561	0,043778	0,078072	0,264444	7,418726	-6,338840	0,965250	0,043778	0,078072	0,264444	7,418726	-6,338840	0,965250
14:19:45,46	0,383028	3,252025	-0,116975	0,513983	0,333001	0,962976	0,042772	0,078531	0,262155	1,330343	-2,940617	1,001842	-0,675691	-2,906651	-0,938961	-16,399244	15,021064	13,524728	0,042772	0,078531	0,262155	7,495029	-6,298196	1,001842	0,042772	0,078531	0,262155	7,495029	-6,298196	1,001842
14:19:45,51	0,383028	3,252025	-0,116975	0,513983	0,333001	0,962976	0,045879	0,078856	0,262529	1,281003	-2,799519	0,991009	-0,676212	-2,903412	-0,940490	-16,362126	15,049462	13,555648	0,045879	0,078856	0,262529	7,471162	-6,401037	0,991009	0,045879	0,078856	0,262529	7,471162	-6,401037	0,991009
14:19:45,56	0,383028	3,252025	-0,116975	0,513983	0,333001	0,962976	0,043334	0,080926	0,260999	1,216471	-2,913902	1,021929	-0,675599	-2,901823	-0,939732	-16,349076	15,043462	13,530976	0,043334	0,080926	0,260999	7,569192	-6,315654	1,021929	0,043334	0,080926	0,260999	7,569192	-6,315654	1,021929
14:19:45,61	0,383028	3,252025	-0,116975	0,513983	0,333001	0,962976	0,041652	0,081190	0,261758	1,204105	-2,987082	0,997257	-0,675574	-2,905290	-0,936218	-16,353373	15,043758	13,533227	0,041652	0,081190	0,261758	7,577500	-6,256770	0,997257	0,041652	0,081190	0,261758	7,577500	-6,256770	0,997257
14:19:45,66	0,383028	3,252025	-0,116975	0,513983	0,333001	0,962976	0,044642	0,079435	0,265271	1,293445	-2,835484	0,999508	-0,674338	-2,903111	-0,937365	-16,321004	15,057791	13,549114	0,044642	0,079435	0,265271	7,529114	-6,339868	0,999508	0,044642	0,079435	0,265271	7,529114	-6,339868	0,999508
14:19:45,71	0,383028	3,252025	-0,116975	0,513983	0,333001	0,962976	0,042137	0,079453	0,264124	1,320844	-2,944722	1,015395	-0,673242	-2,903908	-0,940118	-16,347164	15,020004	13,516003	0,042137	0,079453	0,264124	7,557930	-6,252474	1,015395	0,042137	0,079453	0,264124	7,557930	-6,252474	1,015395
14:19:45,76	0,383028	3,252025	-0,116975	0,513983	0,333001	0,962976	0,042279	0,078106	0,261371	1,345085	-2,941102	0,982284	-0,678469	-2,905288	-0,938540	-16,313465	15,008230	13,527746	0,042279	0,078106	0,261371	7,476429	-6,259997	0,982284	0,042279	0,078106	0,261371	7,476429	-6,259997	0,982284
14:19:45,81	0,383028	3,252025	-0,116975	0,513983	0,333001	0,962976	0,046088	0,081943	0,262949	1,152229	-2,707943	0,994027	-0,676765	-2,905473	-0,939723	-16,342761	15,010012	13,519401	0,046088	0,081943	0,262949	7,584756	-6,325875	0,994027	0,046088	0,081943	0,262949	7,584756	-6,325875	0,994027
14:19:45,86	0,383028	3,252025	-0,116975	0,513983	0,333001	0,962976	0,045396	0,080375	0,261767	1,220663	-2,770222	0,985682	-0,676725	-2,904631	-0,941256	-16,322161	15,026164	13,540152	0,045396	0,080375	0,261767	7,530097	-6,333782	0,985682	0,045396	0,080375	0,261767	7,530097	-6,333782	0,985682
14:19:45,91	0,383028	3,252025	-0,116975	0,513983	0,333001	0,962976	0,044647	0,080762	0,260233	1,224847	-2,799412	1,006433	-0,673760	-2,903843	-0,940480	-16,301364	14,990195	13,524408	0,044647	0,080762	0,260233	7,564630	-6,304165	1,006433	0,044647	0,080762	0,260233	7,564630	-6,304165	1,006433
14:19:45,96	0,383028	3,252025	-0,116975	0,513983	0,333001	0,962976	0,042482	0,078587	0,261009	1,317182	-2,875984	0,990689	-0,677857	-2,901544	-0,938155	-16,296466	15,018362	13,533168	0,042482	0,078587	0,261009	7,486249	-6,210804	0,990689	0,042482	0,078587	0,261009	7,486249	-6,210804	0,990689
14:19:46,01	0,383028	3,252025	-0,116975	0,513983	0,333001	0,962976	0,042539	0,083285	0,263334	1,099705	-2,882836	0,999449	-0,675423	-2,901418	-0,940476	-16,256374	15,017416	13,520042	0,042539	0,083285	0,263334	7,637600	-6,222170	0,999449	0,042539	0,083285	0,263334	7,637600	-6,222170	0,999449
14:19:46,06	0,383028	3,252025	-0,116975	0,513983	0,333001	0,962976	0,041213	0,081240	0,261014	1,225306	-2,916597	0,986323	-0,676026	-2,904403	-0,940459	-16,270028	15,020255	13,534252	0,041213	0,081240	0,261014	7,602616	-6,151835	0,986323	0,041213	0,081240	0,261014	7,602616	-6,151835	0,986323
14:19:46,11	0,383028	3,252025	-0,116975	0,513983	0,333001	0,962976	0,044100	0,080269	0,261030	1,271388	-2,779756	1,000533	-0,675467	-2,902522	-0,938139	-16,266685	14,968909	13,526691	0,044100	0,080269	0,261030	7,572538	-6,241566	1,000533	0,044100	0,080269	0,261030	7,572538	-6,241566	1,000533
14:19:46,16	0,383028	3,252025	-0,116975	0,513983	0,333001	0,962976	0,042192	0,080726	0,263351	1,204853	-2,850387	0,992972	-0,677190	-2,901848	-0,941613	-16,247030	15,005927	13,553817	0,042192	0,080726	0,263351	7,541841	-6,162445	0,992972	0,042192	0,080726	0,263351	7,541841	-6,162445	0,992972
14:19:46,21	0,383028	3,252025	-0,116975	0,513983	0,333001	0,962976	0,042469	0,082555	0,259877	1,151621	-2,837474	1,020097	-0,678346	-2,903131	-0,938912	-16,258451	15,034021	13,528575	0,042469	0,082555	0,259877	7,632199	-6,171271	1,020097	0,042469	0,082555	0,259877	7,632199	-6,171271	1,020097
14:19:46,26	0,383028	3,252025	-0,116975	0,513983	0,333001	0,962976	0,040728	0,082112	0,262955	1,195597	-2,913445	0,970291	-0,675936	-2,900561	-0,938534	-16,223940	15,016778	13,504010	0,040728	0,082112	0,262955	7,641404	-6,110559	0,970291	0,040728	0,082112	0,262955	7,641404	-6,110559	0,970291
14:19:46,31	0,383028	3,252025	-0,116975	0,513983	0,333001	0,962976	0,040728	0,082112	0,262955	1,195597	-2,913445	0,970291	-0,674159	-2,902251	-0,939679	-16,214695	14,999200	13,513795	0,040728	0,082112	0,262955	7,641404	-6,110559	0,970291	0,040728	0,082112	0,262955	7,641404	-6,110559	0,970291
14:19:46,36	0,383028	3,252025	-0,116975	0,513983	0,333001	0,962976	0,041303	0,079729	0,261811	1,308922	-2,866721	0,980075	-0,676597	-2,901658	-0,938885	-16,246016	14,996874	13,561678	0,041303	0,079729	0,261811	7,567649	-6,109015	0,980075	0,041303	0,079729	0,261811	7,567649	-6,109015	0,980075
14:19:46,41	0,383028	3,252025	-0,116975	0,513983	0,333001	0,962976	0,042008	0,082137	0,262604	1,166048	-2,856006	1,027958	-0,677099	-2,905408	-0,942375	-16,206382	14,980103	13,528297	0,042008	0,082137	0,262604	7,613778	-6,153667	1,027958	0,042008	0,082137	0,262604	7,613778	-6,153667	1,027958
14:19:46,46	0,383028	3,252025	-0,116975	0,513983	0,333001	0,962976	0,045507	0,080696	0,259115	1,246258	-2,631395	0,994578	-0,678213	-2,904049	-0,940422	-16,183189	15,001583	13,537258	0,045507	0,080696	0,259115	7,580891	-6,203657	0,994578	0,045507	0,080696	0,259115	7,580891	-6,203657	0,994578
14:19:46,51	0,383028	3,252025	-0,116975	0,513983	0,333001	0,962976	0,044887	0,082341	0,261068	1,190936	-2,654280	1,003538	-0,674214	-2,902456	-0,940062	-16,226838	14,966798	13,527610	0,044887	0,082341	0,261068	7,654673	-6,177885	1,003538	0,044887	0,082341	0,261068	7,654673	-6,177885	1,003538
14:19:46,56	0,383028	3,252025	-0,116975	0,513983	0,333001	0,962976	0,041508	0,079674	0,261428	1,277671	-2,850384	0,993891	-0,675342	-2,900501	-0,938484	-16,200927	14,975292	13,555822	0,041508	0,079674	0,261428	7,532048	-6,108758	0,993891	0,041508	0,079674	0,261428	7,532048	-6,108758	0,993891
14:19:46,61	0,383028	3,252025	-0,116975	0,513983	0,333001	0,962976	0,040378	0,081629	0,263006	1,196320	-2,890933	1,022102	-0,677722	-2,902001	-0,941597	-16,201997	14,950170	13,546599	0,040378	0,081629	0,263006	7,604168	-6,060630	1,022102	0,040378	0,081629	0,263006	7,604168	-6,060630	1,022102
14:19:46,66	0,383028	3,252025	-0,116975	0,513983	0,333001	0,962976	0,042868	0,082939	0,259892	1,105893	-2,749843	1,012879	-0,677072	-2,903652	-0,942747	-16,175567	14,947571	13,541965	0,042868	0,082939	0,259892	7,616600	-6,114968	1,012879	0,042868	0,082939	0,259892	7,616600	-6,114968	1,012879
14:19:46,71	0,383028	3,252025	-0,116975	0,513983	0,333001	0,962976	0,043973	0,081551	0,258743	1,189034	-2,668192	1,008246	-0,671757	-2,899058	-0,936548	-16,183037	14,985318	13,536234	0,043973	0,081551	0,258743	7,590782	-6,120063	1,008246	0,043973	0,081551	0,258743	7,590782	-6,120063	1,008246
14:19:46,76	0,383028	3,252025	-0,116975	0,513983	0,333001	0,962976	0,037336	0,079245	0,264942	1,337901	-3,038634	1,002515	-0,678177	-2,901193	-0,941198	-16,164691	15,024105	13,543537	0,037336	0,079245	0,264942	7,558627	-5,969538	1,002515	0,037336	0,079245	0,264942	7,558627	-5,969538	1,002515
14:19:46,81	0,383028	3,252025	-0,116975	0,513983	0,333001	0,962976	0,042396	0,083738	0,260291	1,147035	-2,779059	1,009817	-0,673509	-2,903580	-0,939655	-16,175169	14,957696	13,511960	0,042396	0,083738	0,260291	7,720452	-6,107114	1,009817	0,042396	0,083738	0,260291	7,720452	-6,107114	1,009817
14:19:46,86	0,383028	3,252025	-0,116975	0,513983	0,333001	0,962976	0,042128	0,078501	0,261835	1,356580	-2,768818	0,978241	-0,677004	-2,898887	-0,943145	-16,136912	14,963477	13,533348	0,042128	0,078501	0,261835	7,518936	-6,075904	0,978241	0,042128	0,078501	0,261835	7,518936	-6,075904	0,978241
14:19:46,91	0,383028	3,252025	-0,116975	0,513983	0,333001	0,962976	0,044860	0,081664	0,258760	1,223128	-2,636120	1,023825	-0,673968	-2,900842	-0,938846	-16,100179	14,937492	13,524912	0,044860	0,081664	0,258760	7,633719	-6,157612	1,023825	0,044860	0,081664	0,258760	7,633719	-6,157612	1,023825
14:19:46,96	0,383028	3,252025	-0,116975	0,513983	0,333001	0,962976	0,044860	0,081664	0,258760	1,223128	-2,636120	1,023825	-0,676934	-2,899694	-0,938862	-16,117707	14,970104	13,525805	0,044860	0,081664	0,258760	7,633719	-6,157612	1,023825	0,044860	0,081664	0,258760	7,633719	-6,157612	1,023825
14:19:47,01	0,383028	3,252025	-0,116975	0,513983	0,333001	0,962976	0,040475	0,083410	0,262627	1,140787	-2,811236	0,992085	-0,676385	-2,900513	-0,941574	-16,133025	14,973955	13,542244	0,040475	0,083410	0,262627	7,688501	-5,988529	0,992085	0,040475	0,083410	0,262627	7,688501	-5,988529	0,992085
14:19:47,06	0,383028	3,252025	-0,116975	0,513983	0,333001	0,962976	0,040911	0,082526	0,259916	1,182470	-2,803774	1,008524	-0,673506	-2,903578	-0,942734	-16,158315	14,941439	13,542211	0,040911	0,082526	0,259916	7,660731	-6,015266	1,008524	0,040911	0,082526	0,259916	7,660731	-6,015266	1,008524
14:19:47,11	0,383028	3,252025	-0,116975	0,513983	0,333001	0,962976	0,042125	0,078500	0,258756	1,351011	-2,746285	1,008492	-0,676999	-2,904536	-0,940801	-16,145332	14,934653	13,520558	0,042125	0,078500	0,258756	7,513242	-6,053083	1,008492	0,042125	0,078500	0,258756	7,513242	-6,053083	1,008492
14:19:47,16	0,383028	3,252025	-0,116975	0,513983	0,333001	0,962976	0,044701	0,081046	0,260688	1,219244	-2,597680	0,986839	-0,673960	-2,900154	-0,940406	-16,091405	14,934150	13,516077	0,044701	0,081046	0,260688	7,581319	-6,106719	0,986839	0,044701	0,081046	0,260688	7,581319	-6,106719	0,986839
14:19:47,21	0,383028	3,252025	-0,116975	0,513983	0,333001	0,962976	0,039387	0,080605	0,261084	1,268676	-2,827059	0,982358	-0,677563	-2,900622	-0,941986	-16,133354	14,966213	13,512959	0,039387	0,080605	0,261084	7,596175	-5,918942	0,982358	0,039387	0,080605	0,261084	7,596175	-5,918942	0,982358
14:19:47,26	0,383028	3,252025	-0,116975	0,513983	0,333001	0,962976	0,041594	0,083492	0,259504	1,125363	-2,764674	0,979240	-0,677022	-2,902510	-0,940789	-16,147525	14,934588	13,549938	0,041594	0,083492	0,259504	7,679464	-6,029778	0,979240	0,041594	0,083492	0,259504	7,679464	-6,029778	0,979240
14:19:47,31	0,383028	3,252025	-0,116975	0,513983	0,333001	0,962976	0,042958	0,082079	0,260701	1,164343	-2,690163	1,016219	-0,675740	-2,903282	-0,939625	-16,105530	14,929304	13,514820	0,042958	0,082079	0,260701	7,607558	-6,062405	1,016219	0,042958	0,082079	0,260701	7,607558	-6,062405	1,016219
14:19:47,36	0,383028	3,252025	-0,116975	0,513983	0,333001	0,962976	0,042986	0,080583	0,261865	1,258583	-2,649737	0,981101	-0,672129	-2,899624	-0,941150	-16,060922	14,948905	13,541310	0,042986	0,080583	0,261865	7,584321	-6,024117	0,981101	0,042986	0,080583	0,261865	7,584321	-6,024117	0,981101
14:19:47,41	0,383028	3,252025	-0,116975	0,513983	0,333001	0,962976	0,038013	0,079284	0,260339	1,365374	-2,879504	1,007591	-0,672153	-2,898877	-0,941167	-16,074549	14,958583	13,532187	0,038013	0,079284	0,260339	7,589195	-5,863500	1,007591	0,038013	0,079284	0,260339	7,589195	-5,863500	1,007591
14:19:47,46	0,383028	3,252025	-0,116975	0,513983	0,333001	0,962976	0,037377	0,079679	0,260323	1,346441	-2,929180	0,998467	-0,671584	-2,899313	-0,942338	-16,076456	14,936460	13,522554	0,037377	0,079679	0,260323	7,601210	-5,863305	0,998467	0,037377	0,079679	0,260323	7,601210	-5,863305	0,998467
14:19:47,51	0,383028	3,252025	-0,116975	0,513983	0,333001	0,962976	0,037471	0,078968	0,259151	1,363266	-2,914918	0,988834	-0,677452	-2,902803	-0,941553	-16,080870	14,950130	13,525873	0,037471	0,078968	0,259151	7,562274	-5,856368	0,988834	0,037471	0,078968	0,259151	7,562274	-5,856368	0,988834
14:19:47,56	0,383028	3,252025	-0,116975	0,513983	0,333001	0,962976	0,043428	0,082305	0,259936	1,199396	-2,615818	0,992153	-0,674489	-2,904129	-0,939230	-16,069537	14,907814	13,494231	0,043428	0,082305	0,259936	7,660325	-6,024883	0,992153	0,043428	0,082305	0,259936	7,660325	-6,024883	0,992153
14:19:47,61	0,383028	3,252025	-0,116975	0,513983	0,333001	0,962976	0,043094	0,079076	0,262260	1,336317	-2,602204	0,960512	-0,675773	-2,901340	-0,942716	-16,096781	14,903212	13,545129	0,043094	0,079076	0,262260	7,543780	-5,985064	0,960512	0,043094	0,079076	0,262260	7,543780	-5,985064	0,960512
14:19:47,66	0,383028	3,252025	-0,116975	0,513983	0,333001	0,962976	0,041321	0,081581	0,258774	1,188423	-2,715686	1,011409	-0,673301	-2,897876	-0,938461	-16,058264	14,937895	13,510280	0,041321	0,081581	0,258774	7,592568	-5,959375	1,011409	0,041321	0,081581	0,258774	7,592568	-5,959375	1,011409
14:19:47,71	0,383028	3,252025	-0,116975	0,513983	0,333001	0,962976	0,037085	0,081173	0,263029	1,258966	-2,919951	0,976560	-0,672105	-2,900551	-0,941541	-16,042234	14,916474	13,520803	0,037085	0,081173	0,263029	7,631035	-5,831102	0,976560	0,037085	0,081173	0,263029	7,631035	-5,831102	0,976560
14:19:47,76	0,383028	3,252025	-0,116975	0,513983	0,333001	0,962976	0,038803	0,078799	0,259948	1,371848	-2,805982	0,987084	-0,676245	-2,898169	-0,942330	-16,048428	14,938073	13,531367	0,038803	0,078799	0,259948	7,557603	-5,852056	0,987084	0,038803	0,078799	0,259948	7,557603	-5,852056	0,987084
14:19:47,81	0,383028	3,252025	-0,116975	0,513983	0,333001	0,962976	0,038811	0,083576	0,259160	1,139080	-2,821771	0,997648	-0,673311	-2,900526	-0,941526	-16,053540	14,921809	13,549948	0,038811	0,083576	0,259160	7,699788	-5,868411	0,997648	0,038811	0,083576	0,259160	7,699788	-5,868411	0,997648
14:19:47,86	0,383028	3,252025	-0,116975	0,513983	0,333001	0,962976	0,039385	0,079856	0,259963	1,315848	-2,788215	1,016228	-0,676231	-2,898404	-0,942322	-16,032309	14,908889	13,530229	0,039385	0,079856	0,259963	7,584582	-5,879918	1,016228	0,039385	0,079856	0,259963	7,584582	-5,879918	1,016228
14:19:47,91	0,383028	3,252025	-0,116975	0,513983	0,333001	0,962976	0,039006	0,083447	0,259167	1,128591	-2,783043	0,996510	-0,673872	-2,901193	-0,939195	-16,039227	14,895336	13,537647	0,039006	0,083447	0,259167	7,679146	-5,845045	0,996510	0,039006	0,083447	0,259167	7,679146	-5,845045	0,996510
14:19:47,96	0,383028	3,252025	-0,116975	0,513983	0,333001	0,962976	0,040243	0,080010	0,262295	1,292101	-2,717972	1,003928	-0,675002	-2,899778	-0,939997	-16,021435	14,913429	13,504631	0,040243	0,080010	0,262295	7,572878	-5,877021	1,003928	0,040243	0,080010	0,262295	7,572878	-5,877021	1,003928
14:19:48,01	0,383028	3,252025	-0,116975	0,513983	0,333001	0,962976	0,039582	0,081695	0,261493	1,229032	-2,745962	0,970911	-0,674989	-2,895779	-0,939994	-16,003243	14,913220	13,519567	0,039582	0,081695	0,261493	7,642102	-5,853154	0,970911	0,039582	0,081695	0,261493	7,642102	-5,853154	0,970911
14:19:48,06	0,383028	3,252025	-0,116975	0,513983	0,333001	0,962976	0,036113	0,083684	0,261495	1,134524	-2,910510	0,985847	-0,673211	-2,899235	-0,941501	-16,002328	14,921730	13,559302	0,036113	0,083684	0,261495	7,703724	-5,745356	0,985847	0,036113	0,083684	0,261495	7,703724	-5,745356	0,985847
14:19:48,11	0,383028	3,252025	-0,116975	0,513983	0,333001	0,962976	0,038216	0,080416	0,259988	1,312304	-2,804582	1,025583	-0,675535	-2,896725	-0,937645	-15,996255	14,935457	13,533078	0,038216	0,080416	0,259988	7,624940	-5,804565	1,025583	0,038216	0,080416	0,259988	7,624940	-5,804565	1,025583
14:19:48,16	0,383028	3,252025	-0,116975	0,513983	0,333001	0,962976	0,037205	0,083684	0,263844	1,157296	-2,858767	0,999359	-0,673247	-2,899204	-0,940745	-16,024814	14,928221	13,544744	0,037205	0,083684	0,263844	7,726465	-5,779373	0,999359	0,037205	0,083684	0,263844	7,726465	-5,779373	0,999359
14:19:48,21	0,383028	3,252025	-0,116975	0,513983	0,333001	0,962976	0,038208	0,080463	0,260744	1,304242	-2,827734	1,011025	-0,674972	-2,899159	-0,941527	-15,996003	14,900402	13,524361	0,038208	0,080463	0,260744	7,620561	-5,827064	1,011025	0,038208	0,080463	0,260744	7,620561	-5,827064	1,011025
14:19:48,26	0,383028	3,252025	-0,116975	0,513983	0,333001	0,962976	0,039031	0,081979	0,259962	1,215703	-2,746076	0,990642	-0,672601	-2,899998	-0,937238	-15,993966	14,886765	13,531269	0,039031	0,081979	0,259962	7,651060	-5,810013	0,990642	0,039031	0,081979	0,259962	7,651060	-5,810013	0,990642
14:19:48,31	0,383028	3,252025	-0,116975	0,513983	0,333001	0,962976	0,038572	0,079506	0,264251	1,333514	-2,761340	0,997550	-0,673780	-2,898135	-0,942303	-15,997331	14,937212	13,531229	0,038572	0,079506	0,264251	7,574731	-5,789278	0,997550	0,038572	0,079506	0,264251	7,574731	-5,789278	0,997550
14:19:48,36	0,383028	3,252025	-0,116975	0,513983	0,333001	0,962976	0,037548	0,081459	0,259186	1,273986	-2,842747	0,997510	-0,676101	-2,898474	-0,942682	-15,970273	14,905613	13,529718	0,037548	0,081459	0,259186	7,668480	-5,790269	0,997510	0,037548	0,081459	0,259186	7,668480	-5,790269	0,997510
14:19:48,41	0,383028	3,252025	-0,116975	0,513983	0,333001	0,962976	0,038292	0,080986	0,260360	1,291186	-2,778038	0,991011	-0,673742	-2,899015	-0,941129	-15,978471	14,917816	13,524730	0,038292	0,080986	0,260360	7,648593	-5,783948	0,991011	0,038292	0,080986	0,260360	7,648593	-5,783948	0,991011
14:19:48,46	0,383028	3,252025	-0,116975	0,513983	0,333001	0,962976	0,038292	0,080986	0,260360	1,291186	-2,778038	0,991011	-0,676083	-2,896960	-0,941515	-15,969182	14,934764	13,539848	0,038292	0,080986	0,260360	7,648593	-5,783948	0,991011	0,038292	0,080986	0,260360	7,648593	-5,783948	0,991011
14:19:48,51	0,383028	3,252025	-0,116975	0,513983	0,333001	0,962976	0,037683	0,084041	0,259975	1,151659	-2,810146	1,006129	-0,675548	-2,900327	-0,939192	-15,995469	14,893440	13,522439	0,037683	0,084041	0,259975	7,748866	-5,768234	1,006129	0,037683	0,084041	0,259975	7,748866	-5,768234	1,006129
14:19:48,56	0,383028	3,252025	-0,116975	0,513983	0,333001	0,962976	0,040331	0,081894	0,262297	1,214353	-2,674537	0,988719	-0,673103	-2,900046	-0,941502	-15,954836	14,911969	13,524484	0,040331	0,081894	0,262297	7,643049	-5,840517	0,988719	0,040331	0,081894	0,262297	7,643049	-5,840517	0,988719
14:19:48,61	0,383028	3,252025	-0,116975	0,513983	0,333001	0,962976	0,038865	0,079917	0,259988	1,353556	-2,724836	0,990765	-0,674236	-2,897315	-0,940737	-15,936723	14,933311	13,515035	0,038865	0,079917	0,259988	7,627003	-5,775748	0,990765	0,038865	0,079917	0,259988	7,627003	-5,775748	0,990765
14:19:48,66	0,383028	3,252025	-0,116975	0,513983	0,333001	0,962976	0,037066	0,082264	0,260753	1,259052	-2,813355	0,981316	-0,670801	-2,899830	-0,939945	-15,959135	14,846304	13,526753	0,037066	0,082264	0,260753	7,716738	-5,723067	0,981316	0,037066	0,082264	0,260753	7,716738	-5,723067	0,981316
14:19:48,71	0,383028	3,252025	-0,116975	0,513983	0,333001	0,962976	0,037527	0,078031	0,261545	1,392595	-2,765331	0,993033	-0,676077	-2,897956	-0,939569	-15,962064	14,902426	13,532563	0,037527	0,078031	0,261545	7,518015	-5,711167	0,993033	0,037527	0,078031	0,261545	7,518015	-5,711167	0,993033
14:19:48,76	0,383028	3,252025	-0,116975	0,513983	0,333001	0,962976	0,038542	0,083537	0,261921	1,153388	-2,743143	0,998844	-0,676093	-2,902112	-0,943036	-15,958343	14,863671	13,547309	0,038542	0,083537	0,261921	7,711080	-5,768665	0,998844	0,038542	0,083537	0,261921	7,711080	-5,768665	0,998844
14:19:48,81	0,383028	3,252025	-0,116975	0,513983	0,333001	0,962976	0,042149	0,081473	0,258454	1,229037	-2,532959	1,013590	-0,674887	-2,898687	-0,938801	-15,959618	14,893928	13,512515	0,042149	0,081473	0,258454	7,624671	-5,841661	1,013590	0,042149	0,081473	0,258454	7,624671	-5,841661	1,013590
14:19:48,86	0,383028	3,252025	-0,116975	0,513983	0,333001	0,962976	0,038580	0,082141	0,262689	1,219843	-2,734758	0,978795	-0,674245	-2,900045	-0,940721	-15,943480	14,923754	13,524073	0,038580	0,082141	0,262689	7,667949	-5,763326	0,978795	0,038580	0,082141	0,262689	7,667949	-5,763326	0,978795
14:19:48,91	0,383028	3,252025	-0,116975	0,513983	0,333001	0,962976	0,039435	0,080906	0,260768	1,318007	-2,691243	0,990354	-0,676632	-2,897792	-0,939189	-15,944122	14,888812	13,512259	0,039435	0,080906	0,260768	7,669099	-5,786916	0,990354	0,039435	0,080906	0,260768	7,669099	-5,786916	0,990354
14:19:48,96	0,383028	3,252025	-0,116975	0,513983	0,333001	0,962976	0,038678	0,084100	0,262301	1,121334	-2,713713	0,978540	-0,674858	-2,898068	-0,940331	-15,934186	14,880900	13,532245	0,038678	0,084100	0,262301	7,723160	-5,749930	0,978540	0,038678	0,084100	0,262301	7,723160	-5,749930	0,978540
14:19:49,01	0,383028	3,252025	-0,116975	0,513983	0,333001	0,962976	0,038029	0,082425	0,261158	1,206514	-2,734872	0,998526	-0,674205	-2,898103	-0,944973	-15,900727	14,897592	13,540213	0,038029	0,082425	0,261158	7,676907	-5,720185	0,998526	0,038029	0,082425	0,261158	7,676907	-5,720185	0,998526
14:19:49,06	0,383028	3,252025	-0,116975	0,513983	0,333001	0,962976	0,037734	0,081843	0,256516	1,267987	-2,729618	1,006494	-0,675997	-2,898010	-0,939575	-15,928200	14,902366	13,503152	0,037734	0,081843	0,256516	7,692657	-5,691720	1,006494	0,037734	0,081843	0,256516	7,692657	-5,691720	1,006494
14:19:49,11	0,383028	3,252025	-0,116975	0,513983	0,333001	0,962976	0,038548	0,083441	0,261914	1,175292	-2,713445	0,969433	-0,676652	-2,899125	-0,942288	-15,944618	14,872598	13,518275	0,038548	0,083441	0,261914	7,725400	-5,739483	0,969433	0,038548	0,083441	0,261914	7,725400	-5,739483	0,969433
14:19:49,16	0,383028	3,252025	-0,116975	0,513983	0,333001	0,962976	0,039842	0,083451	0,259201	1,140797	-2,645487	0,984555	-0,671891	-2,898203	-0,941483	-15,923691	14,887132	13,538376	0,039842	0,083451	0,259201	7,691669	-5,773109	0,984555	0,039842	0,083451	0,259201	7,691669	-5,773109	0,984555
14:19:49,21	0,383028	3,252025	-0,116975	0,513983	0,333001	0,962976	0,036662	0,079789	0,260006	1,354270	-2,799989	1,004656	-0,675345	-2,897470	-0,938779	-15,880032	14,847800	13,500617	0,036662	0,079789	0,260006	7,617678	-5,677984	1,004656	0,036662	0,079789	0,260006	7,617678	-5,677984	1,004656
14:19:49,26	0,383028	3,252025	-0,116975	0,513983	0,333001	0,962976	0,037755	0,083146	0,262711	1,167458	-2,685684	0,966898	-0,675393	-2,899814	-0,939167	-15,919340	14,883632	13,511739	0,039809	0,082016	0,262323	7,675843	-5,755859	0,978020	0,039809	0,082016	0,262323	7,675843	-5,755859	0,978020
14:19:49,31	0,383028	3,252025	-0,116975	0,513983	0,333001	0,962976	0,039809	0,082016	0,262323	1,237597	-2,630833	0,978020	-0,676572	-2,899106	-0,942672	-15,910528	14,879034	13,503845	0,039809	0,082016	0,262323	7,675843	-5,755859	0,978020	0,039809	0,082016	0,262323	7,675843	-5,755859	0,978020
14:19:49,36	0,383028	3,252025	-0,116975	0,513983	0,333001	0,962976	0,039786	0,083391	0,258818	1,166509	-2,622134	0,970126	-0,671801	-2,899149	-0,941473	-15,876741	14,857943	13,517447	0,039786	0,083391	0,258818	7,712712	-5,745301	0,970126	0,039786	0,083391	0,258818	7,712712	-5,745301	0,970126
14:19:49,41	0,383028	3,252025	-0,116975	0,513983	0,333001	0,962976	0,037437	0,079238	0,260016	1,381090	-2,704448	0,983727	-0,675381	-2,894838	-0,943472	-15,902608	14,905896	13,491415	0,037437	0,079238	0,260016	7,601287	-5,643261	0,983727	0,037437	0,079238	0,260016	7,601287	-5,643261	0,983727
14:19:49,46	0,383028	3,252025	-0,116975	0,513983	0,333001	0,962976	0,035494	0,084493	0,258017	1,136414	-2,851865	0,957696	-0,673665	-2,898295	-0,941061	-15,906852	14,839993	13,574877	0,035494	0,084493	0,258017	7,769145	-5,638148	0,957696	0,035494	0,084493	0,258017	7,769145	-5,638148	0,957696
14:19:49,51	0,383028	3,252025	-0,116975	0,513983	0,333001	0,962976	0,037629	0,081279	0,260429	1,244377	-2,711550	1,041157	-0,676464	-2,896703	-0,941885	-15,848332	14,856173	13,492680	0,037629	0,081279	0,260429	7,624763	-5,665458	1,041157	0,037629	0,081279	0,260429	7,624763	-5,665458	1,041157
14:19:49,56	0,383028	3,252025	-0,116975	0,513983	0,333001	0,962976	0,037650	0,084499	0,259605	1,120212	-2,667875	0,958960	-0,673017	-2,898616	-0,941103	-15,891154	14,846980	13,507197	0,037650	0,084499	0,259605	7,753364	-5,623422	0,958960	0,037650	0,084499	0,259605	7,753364	-5,623422	0,958960
14:19:49,61	0,383028	3,252025	-0,116975	0,513983	0,333001	0,962976	0,037584	0,080558	0,260387	1,295773	-2,703821	0,973477	-0,674091	-2,901277	-0,939880	-15,852381	14,862221	13,544723	0,037584	0,080558	0,260387	7,619554	-5,654148	0,973477	0,037584	0,080558	0,260387	7,619554	-5,654148	0,973477
14:19:49,66	0,383028	3,252025	-0,116975	0,513983	0,333001	0,962976	0,040425	0,080157	0,261609	1,349215	-2,530098	1,011004	-0,672937	-2,893763	-0,941476	-15,846587	14,872656	13,527903	0,040425	0,080157	0,261609	7,641511	-5,703493	1,011004	0,040425	0,080157	0,261609	7,641511	-5,703493	1,011004
14:19:49,71	0,383028	3,252025	-0,116975	0,513983	0,333001	0,962976	0,033341	0,082915	0,260013	1,217733	-2,898693	0,994184	-0,674682	-2,899599	-0,941835	-15,844754	14,858211	13,536162	0,033341	0,082915	0,260013	7,726532	-5,515954	0,994184	0,033341	0,082915	0,260013	7,726532	-5,515954	0,994184
14:19:49,76	0,383028	3,252025	-0,116975	0,513983	0,333001	0,962976	0,039267	0,081508	0,259655	1,279296	-2,581708	1,002443	-0,673515	-2,894227	-0,942655	-15,837223	14,855790	13,503589	0,039267	0,081508	0,259655	7,677658	-5,664194	1,002443	0,039267	0,081508	0,259655	7,677658	-5,664194	1,002443
14:19:49,81	0,383028	3,252025	-0,116975	0,513983	0,333001	0,962976	0,034031	0,083183	0,258834	1,193854	-2,846245	0,969870	-0,672369	-2,894199	-0,942648	-15,848494	14,850534	13,518270	0,034031	0,083183	0,258834	7,723719	-5,517709	0,969870	0,034031	0,083183	0,258834	7,723719	-5,517709	0,969870
14:19:49,86	0,383028	3,252025	-0,116975	0,513983	0,333001	0,962976	0,033434	0,082204	0,258842	1,234558	-2,884430	0,984551	-0,672297	-2,897580	-0,940679	-15,829849	14,857261	13,521451	0,033434	0,082204	0,258842	7,687596	-5,509017	0,984551	0,033434	0,082204	0,258842	7,687596	-5,509017	0,984551
14:19:49,91	0,383028	3,252025	-0,116975	0,513983	0,333001	0,962976	0,036326	0,080452	0,260811	1,340821	-2,721254	0,987732	-0,678744	-2,897731	-0,940697	-15,836290	14,915505	13,512567	0,036326	0,080452	0,260811	7,656311	-5,572876	0,987732	0,036326	0,080452	0,260811	7,656311	-5,572876	0,987732
14:19:49,96	0,383028	3,252025	-0,116975	0,513983	0,333001	0,962976	0,039681	0,085959	0,260793	1,101660	-2,581507	0,978848	-0,672334	-2,898675	-0,941071	-15,857719	14,883279	13,527486	0,039681	0,085959	0,260793	7,849476	-5,696476	0,978848	0,039681	0,085959	0,260793	7,849476	-5,696476	0,978848
14:19:50,01	0,383028	3,252025	-0,116975	0,513983	0,333001	0,962976	0,037294	0,079936	0,260419	1,376239	-2,708096	0,993767	-0,673569	-2,895175	-0,940323	-15,858280	14,826739	13,510996	0,037294	0,079936	0,260419	7,651241	-5,635657	0,993767	0,037294	0,079936	0,260419	7,651241	-5,635657	0,993767
14:19:50,06	0,383028	3,252025	-0,116975	0,513983	0,333001	0,962976	0,034880	0,082756	0,261167	1,180393	-2,805852	0,977277	-0,670005	-2,897530	-0,940300	-15,857990	14,849957	13,521680	0,034880	0,082756	0,261167	7,676705	-5,543895	0,977277	0,034880	0,082756	0,261167	7,676705	-5,543895	0,977277
14:19:50,13	0,383028	3,252025	-0,116975	0,513983	0,333001	0,962976	0,035137	0,078492	0,261190	1,422335	-2,803819	0,987960	-0,674677	-2,897038	-0,942248	-15,832937	14,845039	13,512025	0,035137	0,078492	0,261190	7,583981	-5,562077	0,987960	0,035137	0,078492	0,261190	7,583981	-5,562077	0,987960
14:19:50,18	0,383028	3,252025	-0,116975	0,513983	0,333001	0,962976	0,037047	0,082783	0,259242	1,207466	-2,680345	0,978306	-0,674766	-2,899223	-0,939917	-15,876719	14,825806	13,524636	0,037047	0,082783	0,259242	7,705962	-5,588535	0,978306	0,037047	0,082783	0,259242	7,705962	-5,588535	0,978306
14:19:50,23	0,383028	3,252025	-0,116975	0,513983	0,333001	0,962976	0,038984	0,081768	0,261573	1,221703	-2,607912	0,990917	-0,671768	-2,897657	-0,943781	-15,853195	14,867558	13,543370	0,038984	0,081768	0,261573	7,640514	-5,668170	0,990917	0,038984	0,081768	0,261573	7,640514	-5,668170	0,990917
14:19:50,28	0,383028	3,252025	-0,116975	0,513983	0,333001	0,962976	0,036129	0,079956	0,257708	1,363883	-2,756904	1,009651	-0,674635	-2,897498	-0,943361	-15,812716	14,864574	13,566356	0,036129	0,079956	0,257708	7,640399	-5,593003	1,009651	0,036129	0,079956	0,257708	7,640399	-5,593003	1,009651
14:19:50,33	0,383028	3,252025	-0,116975	0,513983	0,333001	0,962976	0,037425	0,082517	0,258128	1,248342	-2,652961	1,032637	-0,672923	-2,899561	-0,941832	-15,833007	14,811351	13,530003	0,037425	0,082517	0,258128	7,725932	-5,590800	1,032637	0,037425	0,082517	0,258128	7,725932	-5,590800	1,032637
14:19:50,38	0,383028	3,252025	-0,116975	0,513983	0,333001	0,962976	0,038355	0,080004	0,259658	1,322800	-2,595524	0,996284	-0,672810	-2,892419	-0,941835	-15,783860	14,879046	13,537592	0,038355	0,080004	0,259658	7,603091	-5,606425	0,996284	0,038355	0,080004	0,259658	7,603091	-5,606425	0,996284
14:19:50,43	0,383028	3,252025	-0,116975	0,513983	0,333001	0,962976	0,032114	0,083476	0,259655	1,225436	-2,911381	1,003873	-0,672881	-2,895379	-0,942615	-15,808445	14,833788	13,531574	0,032114	0,083476	0,259655	7,778307	-5,432304	1,003873	0,032114	0,083476	0,259655	7,778307	-5,432304	1,003873
14:19:50,48	0,383028	3,252025	-0,116975	0,513983	0,333001	0,962976	0,034712	0,082058	0,258875	1,247674	-2,774904	0,997854	-0,673476	-2,899094	-0,938742	-15,836525	14,849694	13,509981	0,034712	0,082058	0,258875	7,689250	-5,499835	0,997854	0,034712	0,082058	0,258875	7,689250	-5,499835	0,997854
14:19:50,53	0,383028	3,252025	-0,116975	0,513983	0,333001	0,962976	0,038227	0,080716	0,262748	1,317220	-2,624420	0,976261	-0,672844	-2,896683	-0,943764	-15,791794	14,833832	13,536761	0,038227	0,080716	0,262748	7,653406	-5,625241	0,976261	0,038227	0,080716	0,262748	7,653406	-5,625241	0,976261
14:19:50,58	0,383028	3,252025	-0,116975	0,513983	0,333001	0,962976	0,035823	0,081374	0,257726	1,291600	-2,702751	1,003042	-0,673421	-2,895748	-0,944588	-15,787337	14,829816	13,478985	0,035823	0,081374	0,257726	7,679489	-5,514869	1,003042	0,035823	0,081374	0,257726	7,679489	-5,514869	1,003042
14:19:50,63	0,383028	3,252025	-0,116975	0,513983	0,333001	0,962976	0,035302	0,082341	0,256902	1,240096	-2,724007	0,945266	-0,669864	-2,893714	-0,941079	-15,778072	14,833423	13,492322	0,035302	0,082341	0,256902	7,703851	-5,495179	0,945266	0,035302	0,082341	0,256902	7,703851	-5,495179	0,945266
14:19:50,68	0,383028	3,252025	-0,116975	0,513983	0,333001	0,962976	0,031762	0,080278	0,260411	1,355127	-2,901864	0,958603	-0,675210	-2,896241	-0,943012	-15,795163	14,821653	13,511379	0,031762	0,080278	0,260411	7,656937	-5,395150	0,958603	0,031762	0,080278	0,260411	7,656937	-5,395150	0,958603
14:19:50,73	0,383028	3,252025	-0,116975	0,513983	0,333001	0,962976	0,036623	0,083644	0,258477	1,161356	-2,657966	0,977660	-0,673410	-2,895380	-0,943006	-15,797372	14,881806	13,523454	0,036623	0,083644	0,258477	7,727397	-5,532904	0,977660	0,036623	0,083644	0,258477	7,727397	-5,532904	0,977660
14:19:50,78	0,383028	3,252025	-0,116975	0,513983	0,333001	0,962976	0,034977	0,082516	0,258484	1,271001	-2,775548	0,989735	-0,674034	-2,896063	-0,944953	-15,794550	14,829282	13,513028	0,034977	0,082516	0,258484	7,748496	-5,521274	0,989735	0,034977	0,082516	0,258484	7,748496	-5,521274	0,989735
14:19:50,83	0,383028	3,252025	-0,116975	0,513983	0,333001	0,962976	0,035882	0,082714	0,256536	1,216598	-2,699827	0,979309	-0,672200	-2,893740	-0,942207	-15,761308	14,834296	13,536063	0,035882	0,082714	0,256536	7,709682	-5,516528	0,979309	0,035882	0,082714	0,256536	7,709682	-5,516528	0,979309
14:19:50,88	0,383028	3,252025	-0,116975	0,513983	0,333001	0,962976	0,032953	0,082287	0,259282	1,259772	-2,825845	1,002344	-0,673976	-2,893669	-0,940285	-15,766326	14,819534	13,514795	0,032953	0,082287	0,259282	7,719326	-5,412632	1,002344	0,032953	0,082287	0,259282	7,719326	-5,412632	1,002344
14:19:50,93	0,383028	3,252025	-0,116975	0,513983	0,333001	0,962976	0,033779	0,083861	0,261205	1,162650	-2,779831	0,981076	-0,671599	-2,894096	-0,942974	-15,751615	14,825171	13,541034	0,033779	0,083861	0,261205	7,745735	-5,431500	0,981076	0,033779	0,083861	0,261205	7,745735	-5,431500	0,981076
14:19:50,98	0,383028	3,252025	-0,116975	0,513983	0,333001	0,962976	0,032960	0,081590	0,258516	1,293001	-2,812497	1,007315	-0,672861	-2,895347	-0,941436	-15,802673	14,843568	13,545654	0,032960	0,081590	0,258516	7,697779	-5,399875	1,007315	0,032960	0,081590	0,258516	7,697779	-5,399875	1,007315
14:19:51,03	0,383028	3,252025	-0,116975	0,513983	0,333001	0,962976	0,034674	0,082056	0,260054	1,259127	-2,776781	1,011934	-0,675164	-2,899571	-0,942589	-15,782065	14,825120	13,529993	0,034674	0,082056	0,260054	7,700556	-5,498714	1,011934	0,034674	0,082056	0,260054	7,700556	-5,498714	1,011934
14:19:51,08	0,383028	3,252025	-0,116975	0,513983	0,333001	0,962976	0,039484	0,081939	0,258901	1,259559	-2,499629	0,996273	-0,669852	-2,898455	-0,941429	-15,777039	14,820746	13,515643	0,039484	0,081939	0,258901	7,691771	-5,599087	0,996273	0,039484	0,081939	0,258901	7,691771	-5,599087	0,996273
14:19:51,13	0,383028	3,252025	-0,116975	0,513983	0,333001	0,962976	0,035861	0,077897	0,260061	1,468464	-2,681447	0,981924	-0,669828	-2,897695	-0,942611	-15,767950	14,830359	13,492468	0,035861	0,077897	0,260061	7,583385	-5,496558	0,981924	0,035861	0,077897	0,260061	7,583385	-5,496558	0,981924
14:19:51,18	0,383028	3,252025	-0,116975	0,513983	0,333001	0,962976	0,035192	0,078256	0,258878	1,462647	-2,713201	0,958749	-0,672191	-2,896581	-0,939882	-15,768345	14,824757	13,514615	0,035192	0,078256	0,258878	7,605778	-5,475749	0,958749	0,035192	0,078256	0,258878	7,605778	-5,475749	0,958749
14:19:51,23	0,383028	3,252025	-0,116975	0,513983	0,333001	0,962976	0,035408	0,080859	0,261608	1,322254	-2,699485	0,980896	-0,671602	-2,894199	-0,941045	-15,757583	14,821962	13,525268	0,035408	0,080859	0,261608	7,669703	-5,479027	0,980896	0,035408	0,080859	0,261608	7,669703	-5,479027	0,980896
14:19:51,28	0,383028	3,252025	-0,116975	0,513983	0,333001	0,962976	0,033051	0,081540	0,260445	1,289814	-2,811336	0,991548	-0,671009	-2,895880	-0,944145	-15,748299	14,803106	13,521463	0,033051	0,081540	0,260445	7,690704	-5,405847	0,991548	0,033051	0,081540	0,260445	7,690704	-5,405847	0,991548
14:19:51,33	0,383028	3,252025	-0,116975	0,513983	0,333001	0,962976	0,034210	0,080187	0,257345	1,348492	-2,733610	0,987743	-0,672696	-2,894153	-0,940267	-15,729024	14,843444	13,510471	0,034210	0,080187	0,257345	7,643156	-5,419087	0,987743	0,034210	0,080187	0,257345	7,643156	-5,419087	0,987743
14:19:51,38	0,383028	3,252025	-0,116975	0,513983	0,333001	0,962976	0,033558	0,082511	0,261222	1,272225	-2,770977	0,976752	-0,669807	-2,897340	-0,940259	-15,749082	14,801233	13,509347	0,033558	0,082511	0,261222	7,749308	-5,405292	0,976752	0,033558	0,082511	0,261222	7,749308	-5,405292	0,976752
14:19:51,43	0,383028	3,252025	-0,116975	0,513983	0,333001	0,962976	0,034874	0,078415	0,261231	1,438618	-2,698827	0,975628	-0,671553	-2,897510	-0,941445	-15,749940	14,828558	13,486400	0,034874	0,078415	0,261231	7,594188	-5,436423	0,975628	0,034874	0,078415	0,261231	7,594188	-5,436423	0,975628
14:19:51,48	0,383028	3,252025	-0,116975	0,513983	0,333001	0,962976	0,035894	0,079843	0,260045	1,387604	-2,660201	0,952681	-0,672747	-2,894368	-0,940661	-15,741166	14,811018	13,509756	0,035894	0,079843	0,260045	7,655261	-5,477854	0,952681	0,035894	0,079843	0,260045	7,655261	-5,477854	0,952681
14:19:51,53	0,383028	3,252025	-0,116975	0,513983	0,333001	0,962976	0,033770	0,082447	0,260829	1,241390	-2,754268	0,976037	-0,673268	-2,895359	-0,939470	-15,717377	14,823489	13,523485	0,033770	0,082447	0,260829	7,713464	-5,405206	0,976037	0,033770	0,082447	0,260829	7,713464	-5,405206	0,976037
14:19:51,58	0,383028	3,252025	-0,116975	0,513983	0,333001	0,962976	0,034889	0,082403	0,262020	1,266343	-2,681716	0,989766	-0,673310	-2,895735	-0,943730	-15,730820	14,836418	13,550792	0,034889	0,082403	0,262020	7,735009	-5,420491	0,989766	0,034889	0,082403	0,262020	7,735009	-5,420491	0,989766
14:19:51,63	0,383028	3,252025	-0,116975	0,513983	0,333001	0,962976	0,035235	0,082252	0,257760	1,278711	-2,681828	1,017073	-0,670360	-2,892563	-0,942971	-15,727791	14,848973	13,537147	0,035235	0,082252	0,257760	7,735462	-5,447769	1,017073	0,035235	0,082252	0,257760	7,735462	-5,447769	1,017073
14:19:51,68	0,383028	3,252025	-0,116975	0,513983	0,333001	0,962976	0,031013	0,081283	0,258519	1,341480	-2,905034	1,003427	-0,675708	-2,897979	-0,941805	-15,757746	14,824446	13,534231	0,031013	0,081283	0,258519	7,722174	-5,339536	1,003427	0,031013	0,081283	0,258519	7,722174	-5,339536	1,003427
14:19:51,73	0,383028	3,252025	-0,116975	0,513983	0,333001	0,962976	0,038378	0,083206	0,259685	1,205241	-2,535739	1,000512	-0,670369	-2,896844	-0,942191	-15,735692	14,816780	13,520550	0,038378	0,083206	0,259685	7,736927	-5,548384	1,000512	0,038378	0,083206	0,259685	7,736927	-5,548384	1,000512
14:19:51,78	0,383028	3,252025	-0,116975	0,513983	0,333001	0,962976	0,034725	0,079150	0,259299	1,420550	-2,702721	0,986830	-0,676915	-2,894784	-0,941436	-15,760031	14,813336	13,529095	0,034725	0,079150	0,259299	7,633827	-5,428668	0,986830	0,034725	0,079150	0,259299	7,633827	-5,428668	0,986830
14:19:51,83	0,383028	3,252025	-0,116975	0,513983	0,333001	0,962976	0,036214	0,085849	0,260053	1,057057	-2,644687	0,995376	-0,672758	-2,896533	-0,941054	-15,745203	14,788404	13,494454	0,036214	0,085849	0,260053	7,796195	-5,487463	0,995376	0,036214	0,085849	0,260053	7,796195	-5,487463	0,995376
14:19:51,88	0,383028	3,252025	-0,116975	0,513983	0,333001	0,962976	0,035650	0,081374	0,260436	1,275562	-2,648705	0,960735	-0,669746	-2,895406	-0,941791	-15,706298	14,788116	13,524252	0,035650	0,081374	0,260436	7,663439	-5,447210	0,960735	0,035650	0,081374	0,260436	7,663439	-5,447210	0,960735
14:19:51,93	0,383028	3,252025	-0,116975	0,513983	0,333001	0,962976	0,033169	0,079330	0,259698	1,401087	-2,743890	0,990533	-0,673825	-2,893252	-0,943374	-15,679255	14,783675	13,490494	0,033169	0,079330	0,259698	7,628459	-5,347623	0,990533	0,033169	0,079330	0,259698	7,628459	-5,347623	0,990533
14:19:51,98	0,383028	3,252025	-0,116975	0,513983	0,333001	0,962976	0,033342	0,083939	0,258115	1,171051	-2,709222	0,956775	-0,669165	-2,897771	-0,940616	-15,717043	14,785650	13,528163	0,034926	0,077643	0,260874	7,576269	-5,402270	0,994444	0,034926	0,077643	0,260874	7,576269	-5,402270	0,994444
14:19:52,03	0,383028	3,252025	-0,116975	0,513983	0,333001	0,962976	0,034926	0,077643	0,260874	1,481256	-2,660574	0,994444	-0,671517	-2,898276	-0,942189	-15,725113	14,812393	13,510198	0,034926	0,077643	0,260874	7,576269	-5,402270	0,994444	0,034926	0,077643	0,260874	7,576269	-5,402270	0,994444
14:19:52,08	0,383028	3,252025	-0,116975	0,513983	0,333001	0,962976	0,036540	0,079428	0,259300	1,407575	-2,597025	0,976479	-0,672626	-2,895869	-0,939085	-15,691163	14,804618	13,498186	0,036540	0,079428	0,259300	7,642690	-5,465390	0,976479	0,036540	0,079428	0,259300	7,642690	-5,465390	0,976479
14:19:52,13	0,383028	3,252025	-0,116975	0,513983	0,333001	0,962976	0,035009	0,081592	0,262405	1,305277	-2,643312	0,964467	-0,672085	-2,895469	-0,941004	-15,700873	14,795485	13,538075	0,035009	0,081592	0,262405	7,710283	-5,391548	0,964467	0,035009	0,081592	0,262405	7,710283	-5,391548	0,964467
14:19:52,18	0,383028	3,252025	-0,116975	0,513983	0,333001	0,962976	0,034392	0,081324	0,260486	1,306458	-2,679249	1,004356	-0,673230	-2,893423	-0,943358	-15,680223	14,800536	13,510492	0,034392	0,081324	0,260486	7,690411	-5,379036	1,004356	0,034392	0,081324	0,260486	7,690411	-5,379036	1,004356
14:19:52,23	0,383028	3,252025	-0,116975	0,513983	0,333001	0,962976	0,033192	0,083338	0,258132	1,216427	-2,726284	0,976773	-0,670928	-2,893495	-0,941811	-15,703131	14,783537	13,509629	0,033192	0,083338	0,258132	7,758483	-5,331880	0,976773	0,033192	0,083338	0,258132	7,758483	-5,331880	0,976773
14:19:52,28	0,383028	3,252025	-0,116975	0,513983	0,333001	0,962976	0,032105	0,081309	0,259679	1,295791	-2,794187	0,975909	-0,673316	-2,895539	-0,941780	-15,718179	14,784567	13,552688	0,032105	0,081309	0,259679	7,678522	-5,314395	0,975909	0,032105	0,081309	0,259679	7,678522	-5,314395	0,975909
14:19:52,33	0,383028	3,252025	-0,116975	0,513983	0,333001	0,962976	0,035068	0,082354	0,259710	1,234783	-2,653631	1,018969	-0,672127	-2,895923	-0,944522	-15,720141	14,805126	13,521268	0,035068	0,082354	0,259710	7,699602	-5,406474	1,018969	0,035068	0,082354	0,259710	7,699602	-5,406474	1,018969
14:19:52,38	0,383028	3,252025	-0,116975	0,513983	0,333001	0,962976	0,034807	0,081133	0,256968	1,315123	-2,679208	0,987548	-0,674249	-2,893322	-0,944772	-15,694100	14,807644	13,535788	0,034807	0,081133	0,256968	7,684056	-5,411523	0,987548	0,034807	0,081133	0,256968	7,684056	-5,411523	0,987548
14:19:52,43	0,383028	3,252025	-0,116975	0,513983	0,333001	0,962976	0,033615	0,084271	0,256717	1,167134	-2,719886	1,002068	-0,671454	-2,896285	-0,943746	-15,687700	14,808957	13,496422	0,033615	0,084271	0,256717	7,782423	-5,358648	1,002068	0,033615	0,084271	0,256717	7,782423	-5,358648	1,002068
14:19:52,48	0,383028	3,252025	-0,116975	0,513983	0,333001	0,962976	0,034783	0,080369	0,257744	1,374372	-2,654255	0,962702	-0,672623	-2,897843	-0,941383	-15,683319	14,794983	13,527974	0,034783	0,080369	0,257744	7,683358	-5,384719	0,962702	0,034783	0,080369	0,257744	7,683358	-5,384719	0,962702
14:19:52,53	0,383028	3,252025	-0,116975	0,513983	0,333001	0,962976	0,036717	0,080603	0,260107	1,352325	-2,542911	0,994255	-0,674347	-2,894605	-0,941815	-15,674302	14,838317	13,486109	0,036717	0,080603	0,260107	7,679630	-5,425187	0,994255	0,036717	0,080603	0,260107	7,679630	-5,425187	0,994255
14:19:52,58	0,383028	3,252025	-0,116975	0,513983	0,333001	0,962976	0,034775	0,083715	0,259674	1,232522	-2,657733	0,952389	-0,672612	-2,893736	-0,942935	-15,664759	14,801214	13,544074	0,034775	0,083715	0,259674	7,804143	-5,387591	0,952389	0,034775	0,083715	0,259674	7,804143	-5,387591	0,952389
14:19:52,63	0,383028	3,252025	-0,116975	0,513983	0,333001	0,962976	0,033155	0,082647	0,258555	1,260692	-2,715184	1,010354	-0,672680	-2,895333	-0,939843	-15,700048	14,778681	13,531895	0,033155	0,082647	0,258555	7,748484	-5,317832	1,010354	0,033155	0,082647	0,258555	7,748484	-5,317832	1,010354
14:19:52,68	0,383028	3,252025	-0,116975	0,513983	0,333001	0,962976	0,034572	0,081907	0,261646	1,262014	-2,660806	0,998175	-0,674349	-2,893531	-0,941007	-15,657949	14,805900	13,523330	0,034572	0,081907	0,261646	7,691715	-5,374671	0,998175	0,034572	0,081907	0,261646	7,691715	-5,374671	0,998175
14:19:52,73	0,383028	3,252025	-0,116975	0,513983	0,333001	0,962976	0,033846	0,084254	0,260483	1,184611	-2,675685	0,989611	-0,672048	-2,894134	-0,942568	-15,677779	14,792084	13,519505	0,033846	0,084254	0,260483	7,798523	-5,332594	0,989611	0,033846	0,084254	0,260483	7,798523	-5,332594	0,989611
14:19:52,78	0,383028	3,252025	-0,116975	0,513983	0,333001	0,962976	0,033217	0,081959	0,258922	1,282051	-2,718643	0,985785	-0,674428	-2,895004	-0,941424	-15,692813	14,783245	13,498759	0,033217	0,081959	0,258922	7,715835	-5,326200	0,985785	0,033217	0,081959	0,258922	7,715835	-5,326200	0,985785
14:19:52,83	0,383028	3,252025	-0,116975	0,513983	0,333001	0,962976	0,035161	0,083585	0,260066	1,182305	-2,626192	0,965040	-0,670259	-2,895826	-0,942812	-15,662734	14,765859	13,517102	0,035161	0,083585	0,260066	7,743763	-5,386297	0,965040	0,035161	0,083585	0,260066	7,743763	-5,386297	0,965040
14:19:52,88	0,383028	3,252025	-0,116975	0,513983	0,333001	0,962976	0,033788	0,079564	0,258678	1,391416	-2,662817	0,983382	-0,672003	-2,892600	-0,942947	-15,659660	14,817942	13,530303	0,033788	0,079564	0,258678	7,637172	-5,315186	0,983382	0,033788	0,079564	0,258678	7,637172	-5,315186	0,983382
14:19:52,93	0,383028	3,252025	-0,116975	0,513983	0,333001	0,962976	0,031867	0,082687	0,258543	1,275673	-2,786105	0,996584	-0,674400	-2,892133	-0,941815	-15,679916	14,809022	13,504966	0,031867	0,082687	0,258543	7,766568	-5,287650	0,996584	0,031867	0,082687	0,258543	7,766568	-5,287650	0,996584
14:19:52,98	0,383028	3,252025	-0,116975	0,513983	0,333001	0,962976	0,032661	0,084997	0,259675	1,137678	-2,757907	0,971246	-0,672040	-2,893339	-0,943343	-15,674293	14,804999	13,525318	0,032661	0,084997	0,259675	7,809941	-5,321769	0,971246	0,032661	0,084997	0,259675	7,809941	-5,321769	0,971246
14:19:53,03	0,383028	3,252025	-0,116975	0,513983	0,333001	0,962976	0,032525	0,082349	0,258147	1,274676	-2,758076	0,991599	-0,673190	-2,894199	-0,944113	-15,655395	14,784348	13,519760	0,032525	0,082349	0,258147	7,739109	-5,311294	0,991599	0,032525	0,082349	0,258147	7,739109	-5,311294	0,991599
14:19:53,08	0,383028	3,252025	-0,116975	0,513983	0,333001	0,962976	0,033845	0,082915	0,257376	1,236813	-2,662736	0,986041	-0,670738	-2,894982	-0,942167	-15,658879	14,773434	13,516954	0,033845	0,082915	0,257376	7,745670	-5,319587	0,986041	0,033845	0,082915	0,257376	7,745670	-5,319587	0,986041
14:19:53,13	0,383028	3,252025	-0,116975	0,513983	0,333001	0,962976	0,033297	0,080400	0,259323	1,356395	-2,688803	0,983235	-0,673824	-2,894096	-0,941809	-15,677283	14,767562	13,498570	0,033297	0,080400	0,259323	7,667832	-5,302620	0,983235	0,033297	0,080400	0,259323	7,667832	-5,302620	0,983235
14:19:53,18	0,383028	3,252025	-0,116975	0,513983	0,333001	0,962976	0,034073	0,083516	0,259681	1,180084	-2,661472	0,964851	-0,673101	-2,894866	-0,940206	-15,630049	14,807195	13,527461	0,034073	0,083516	0,259681	7,736113	-5,336177	0,964851	0,034073	0,083516	0,259681	7,736113	-5,336177	0,964851
14:19:53,23	0,383028	3,252025	-0,116975	0,513983	0,333001	0,962976	0,034378	0,082505	0,261284	1,290625	-2,624512	0,993741	-0,671946	-2,893414	-0,941770	-15,634886	14,808270	13,524067	0,034378	0,082505	0,261284	7,767248	-5,323175	0,993741	0,034378	0,082505	0,261284	7,767248	-5,323175	0,993741
14:19:53,28	0,383028	3,252025	-0,116975	0,513983	0,333001	0,962976	0,032543	0,082231	0,259719	1,303394	-2,724653	0,990347	-0,673693	-2,891138	-0,943320	-15,613185	14,803060	13,534345	0,032543	0,082231	0,259719	7,758495	-5,279277	0,990347	0,032543	0,082231	0,259719	7,758495	-5,279277	0,990347
14:19:53,33	0,383028	3,252025	-0,116975	0,513983	0,333001	0,962976	0,031445	0,084881	0,258170	1,171896	-2,760334	1,000626	-0,670814	-2,896456	-0,942541	-15,642793	14,747996	13,517585	0,031445	0,084881	0,258170	7,835077	-5,228789	1,000626	0,031445	0,084881	0,258170	7,835077	-5,228789	1,000626
14:19:53,38	0,383028	3,252025	-0,116975	0,513983	0,333001	0,962976	0,034612	0,079729	0,258948	1,377305	-2,593778	0,983866	-0,675489	-2,891099	-0,942577	-15,623975	14,778518	13,498997	0,034612	0,079729	0,258948	7,636061	-5,310815	0,983866	0,034612	0,079729	0,258948	7,636061	-5,310815	0,983866
14:19:53,43	0,383028	3,252025	-0,116975	0,513983	0,333001	0,962976	0,032310	0,086457	0,258913	1,063321	-2,712443	0,965278	-0,672643	-2,898255	-0,940214	-15,679170	14,746385	13,525599	0,032310	0,086457	0,258913	7,850180	-5,248778	0,965278	0,032310	0,086457	0,258913	7,850180	-5,248778	0,965278
14:19:53,48	0,383028	3,252025	-0,116975	0,513983	0,333001	0,962976	0,037084	0,080414	0,261275	1,322143	-2,495916	0,991880	-0,673766	-2,896529	-0,941750	-15,660386	14,796969	13,552248	0,037084	0,080414	0,261275	7,634608	-5,407029	0,991880	0,037084	0,080414	0,261275	7,634608	-5,407029	0,991880
14:19:53,53	0,383028	3,252025	-0,116975	0,513983	0,333001	0,962976	0,036150	0,082249	0,259740	1,279876	-2,553505	1,018529	-0,670130	-2,893872	-0,943289	-15,597316	14,777642	13,543250	0,036150	0,082249	0,259740	7,736459	-5,391305	1,018529	0,036150	0,082249	0,259740	7,736459	-5,391305	1,018529
14:19:53,58	0,383028	3,252025	-0,116975	0,513983	0,333001	0,962976	0,032031	0,080429	0,258201	1,389332	-2,703406	1,009530	-0,671984	-2,896328	-0,940969	-15,648012	14,776066	13,546469	0,032031	0,080429	0,258201	7,703017	-5,217870	1,009530	0,032031	0,080429	0,258201	7,703017	-5,217870	1,009530
14:19:53,63	0,383028	3,252025	-0,116975	0,513983	0,333001	0,962976	0,035085	0,080807	0,260520	1,342967	-2,587709	1,012750	-0,671985	-2,895623	-0,944483	-15,639182	14,766162	13,524078	0,035085	0,080807	0,260520	7,686319	-5,341919	1,012750	0,035085	0,080807	0,260520	7,686319	-5,341919	1,012750
14:19:53,68	0,383028	3,252025	-0,116975	0,513983	0,333001	0,962976	0,034476	0,081160	0,257006	1,320438	-2,606800	0,990359	-0,671308	-2,891864	-0,942534	-15,599436	14,789297	13,528744	0,034476	0,081160	0,257006	7,691516	-5,313170	0,990359	0,034476	0,081160	0,257006	7,691516	-5,313170	0,990359
14:19:53,73	0,383028	3,252025	-0,116975	0,513983	0,333001	0,962976	0,030882	0,082453	0,258956	1,293104	-2,770832	0,995025	-0,673126	-2,894853	-0,942551	-15,635680	14,797382	13,514093	0,030882	0,082453	0,258956	7,765692	-5,195077	0,995025	0,030882	0,082453	0,258956	7,765692	-5,195077	0,995025
14:19:53,78	0,383028	3,252025	-0,116975	0,513983	0,333001	0,962976	0,034380	0,082533	0,258939	1,277824	-2,624388	0,980374	-0,673117	-2,890918	-0,942160	-15,617715	14,790700	13,528577	0,034380	0,082533	0,258939	7,756692	-5,323193	0,980374	0,034380	0,082533	0,258939	7,756692	-5,323193	0,980374
14:19:53,83	0,383028	3,252025	-0,116975	0,513983	0,333001	0,962976	0,030967	0,084493	0,259329	1,179093	-2,782963	0,994858	-0,674257	-2,898638	-0,939029	-15,618502	14,764050	13,514794	0,030967	0,084493	0,259329	7,811831	-5,213851	0,994858	0,030967	0,084493	0,259329	7,811831	-5,213851	0,994858
14:19:53,88	0,383028	3,252025	-0,116975	0,513983	0,333001	0,962976	0,038223	0,081620	0,262461	1,305035	-2,392990	0,981075	-0,671881	-2,898228	-0,940580	-15,617018	14,798825	13,517308	0,038223	0,081620	0,262461	7,712214	-5,393500	0,981075	0,038223	0,081620	0,262461	7,712214	-5,393500	0,981075
14:19:53,93	0,383028	3,252025	-0,116975	0,513983	0,333001	0,962976	0,036679	0,079767	0,260910	1,432232	-2,489374	0,983589	-0,672589	-2,896525	-0,944463	-15,649114	14,778637	13,553400	0,036679	0,079767	0,260910	7,693977	-5,368689	0,983589	0,036679	0,079767	0,260910	7,693977	-5,368689	0,983589
14:19:53,98	0,383028	3,252025	-0,116975	0,513983	0,333001	0,962976	0,035559	0,081232	0,257027	1,322555	-2,565327	1,019681	-0,672510	-2,896751	-0,942526	-15,615846	14,765664	13,522374	0,035559	0,081232	0,257027	7,699250	-5,356705	1,019681	0,035559	0,081232	0,257027	7,699250	-5,356705	1,019681
14:19:54,03	0,383028	3,252025	-0,116975	0,513983	0,333001	0,962976	0,035715	0,081051	0,258963	1,337360	-2,521931	0,988654	-0,671294	-2,896860	-0,940574	-15,599224	14,757187	13,520937	0,035715	0,081051	0,258963	7,699856	-5,325537	0,988654	0,035715	0,081051	0,258963	7,699856	-5,325537	0,988654
14:19:54,08	0,383028	3,252025	-0,116975	0,513983	0,333001	0,962976	0,035201	0,079943	0,260916	1,395951	-2,530001	0,987218	-0,673086	-2,896016	-0,940595	-15,606528	14,745584	13,505933	0,035201	0,079943	0,260916	7,671461	-5,293294	0,987218	0,035201	0,079943	0,260916	7,671461	-5,293294	0,987218
14:19:54,13	0,383028	3,252025	-0,116975	0,513983	0,333001	0,962976	0,035367	0,081917	0,260895	1,279586	-2,521915	0,972214	-0,671823	-2,892478	-0,942909	-15,556667	14,759495	13,517708	0,035367	0,081917	0,260895	7,710079	-5,298206	0,972214	0,035367	0,081917	0,260895	7,710079	-5,298206	0,972214
14:19:54,18	0,383028	3,252025	-0,116975	0,513983	0,333001	0,962976	0,031671	0,082593	0,258581	1,281436	-2,677855	0,983989	-0,672537	-2,893388	-0,944110	-15,617517	14,762160	13,504356	0,031671	0,082593	0,258581	7,764959	-5,164049	0,983989	0,031671	0,082593	0,258581	7,764959	-5,164049	0,983989
14:19:54,23	0,383028	3,252025	-0,116975	0,513983	0,333001	0,962976	0,032816	0,082756	0,257379	1,244834	-2,672368	0,970637	-0,670157	-2,893924	-0,942905	-15,608830	14,771174	13,542915	0,032816	0,082756	0,257379	7,741166	-5,248410	0,970637	0,032816	0,082756	0,257379	7,741166	-5,248410	0,970637
14:19:54,28	0,383028	3,252025	-0,116975	0,513983	0,333001	0,962976	0,032090	0,080427	0,258584	1,378085	-2,707085	1,009196	-0,670113	-2,892245	-0,939804	-15,583810	14,748422	13,525763	0,032090	0,080427	0,258584	7,691600	-5,226166	1,009196	0,032090	0,080427	0,258584	7,691600	-5,226166	1,009196
14:19:54,33	0,383028	3,252025	-0,116975	0,513983	0,333001	0,962976	0,030614	0,081228	0,261685	1,329232	-2,750789	0,992044	-0,671915	-2,894342	-0,940561	-15,610655	14,779216	13,560780	0,030614	0,081228	0,261685	7,705638	-5,154009	0,992044	0,030614	0,081228	0,261685	7,705638	-5,154009	0,992044
14:19:54,38	0,383028	3,252025	-0,116975	0,513983	0,333001	0,962976	0,033331	0,081740	0,260929	1,315852	-2,648150	1,027060	-0,668352	-2,894689	-0,943315	-15,577852	14,711287	13,487830	0,033331	0,081740	0,260929	7,732452	-5,264656	1,027060	0,033331	0,081740	0,260929	7,732452	-5,264656	1,027060
14:19:54,43	0,383028	3,252025	-0,116975	0,513983	0,333001	0,962976	0,031850	0,078481	0,258174	1,442911	-2,662802	0,954110	-0,670142	-2,895365	-0,940964	-15,609576	14,768046	13,531740	0,031850	0,078481	0,258174	7,603653	-5,163030	0,954110	0,031850	0,078481	0,258174	7,603653	-5,163030	0,954110
14:19:54,48	0,383028	3,252025	-0,116975	0,513983	0,333001	0,962976	0,033331	0,079693	0,260525	1,413149	-2,641670	0,998021	-0,672522	-2,895592	-0,943685	-15,604810	14,736390	13,531887	0,033331	0,079693	0,260525	7,669080	-5,258116	0,998021	0,033331	0,079693	0,260525	7,669080	-5,258116	0,998021
14:19:54,53	0,383028	3,252025	-0,116975	0,513983	0,333001	0,962976	0,028502	0,082459	0,258565	1,298424	-2,887056	0,995712	-0,670123	-2,889800	-0,942925	-15,590095	14,790370	13,529432	0,028502	0,082459	0,258565	7,771434	-5,124445	0,995712	0,028502	0,082459	0,258565	7,771434	-5,124445	0,995712
14:19:54,58	0,383028	3,252025	-0,116975	0,513983	0,333001	0,962976	0,028502	0,082459	0,258565	1,298424	-2,887056	0,995712	-0,671333	-2,894208	-0,941750	-15,604156	14,747288	13,526618	0,028502	0,082459	0,258565	7,771434	-5,124445	0,995712	0,028502	0,082459	0,258565	7,771434	-5,124445	0,995712
14:19:54,63	0,383028	3,252025	-0,116975	0,513983	0,333001	0,962976	0,032924	0,081303	0,259740	1,314191	-2,647722	0,992899	-0,671324	-2,892672	-0,942900	-15,597411	14,766668	13,552325	0,032924	0,081303	0,259740	7,696462	-5,232277	0,992899	0,032924	0,081303	0,259740	7,696462	-5,232277	0,992899
14:19:54,68	0,383028	3,252025	-0,116975	0,513983	0,333001	0,962976	0,031589	0,082063	0,258590	1,294803	-2,720986	1,018605	-0,669522	-2,892317	-0,942954	-15,589950	14,768321	13,475175	0,031589	0,082063	0,258590	7,736771	-5,200751	1,018605	0,031589	0,082063	0,258590	7,736771	-5,200751	1,018605
14:19:54,73	0,383028	3,252025	-0,116975	0,513983	0,333001	0,962976	0,030381	0,080680	0,258536	1,371915	-2,778187	0,941456	-0,675999	-2,894198	-0,941786	-15,598307	14,778076	13,483155	0,030381	0,080680	0,258536	7,705267	-5,163095	0,941456	0,030381	0,080680	0,258536	7,705267	-5,163095	0,941456
14:19:54,78	0,383028	3,252025	-0,116975	0,513983	0,333001	0,962976	0,035248	0,085349	0,259703	1,133381	-2,537215	0,949436	-0,674149	-2,893170	-0,942909	-15,548445	14,770089	13,512613	0,035248	0,085349	0,259703	7,833272	-5,304185	0,949436	0,035248	0,085349	0,259703	7,833272	-5,304185	0,949436
14:19:54,83	0,383028	3,252025	-0,116975	0,513983	0,333001	0,962976	0,033434	0,084261	0,258580	1,207993	-2,584392	0,978894	-0,672991	-2,893134	-0,942136	-15,559629	14,771315	13,512502	0,033434	0,084261	0,258580	7,822443	-5,208928	0,978894	0,033434	0,084261	0,258580	7,822443	-5,208928	0,978894
14:19:54,88	0,383028	3,252025	-0,116975	0,513983	0,333001	0,962976	0,032823	0,083276	0,259354	1,254683	-2,626427	0,978783	-0,670119	-2,890648	-0,944074	-15,576868	14,761207	13,538626	0,032823	0,083276	0,259354	7,791810	-5,203053	0,978783	0,032823	0,083276	0,259354	7,791810	-5,203053	0,978783
14:19:54,93	0,383028	3,252025	-0,116975	0,513983	0,333001	0,962976	0,029234	0,082032	0,257416	1,301993	-2,822966	1,004907	-0,670066	-2,891423	-0,941359	-15,563207	14,764527	13,517454	0,029234	0,082032	0,257416	7,741474	-5,117802	1,004907	0,029234	0,082032	0,257416	7,741474	-5,117802	1,004907
14:19:54,98	0,383028	3,252025	-0,116975	0,513983	0,333001	0,962976	0,029879	0,081598	0,260130	1,334246	-2,779236	0,983734	-0,674900	-2,894243	-0,943303	-15,615667	14,750155	13,541687	0,029879	0,081598	0,260130	7,739688	-5,124733	0,983734	0,029879	0,081598	0,260130	7,739688	-5,124733	0,983734
14:19:55,03	0,383028	3,252025	-0,116975	0,513983	0,333001	0,962976	0,034738	0,084375	0,258186	1,151177	-2,564816	1,007968	-0,671292	-2,894926	-0,944869	-15,579043	14,730963	13,493720	0,034738	0,084375	0,258186	7,774596	-5,291741	1,007968	0,034738	0,084375	0,258186	7,774596	-5,291741	1,007968
14:19:55,08	0,383028	3,252025	-0,116975	0,513983	0,333001	0,962976	0,033525	0,080908	0,256620	1,333128	-2,586564	0,960001	-0,672496	-2,894166	-0,942526	-15,598345	14,755789	13,527108	0,033525	0,080908	0,256620	7,684425	-5,218291	0,960001	0,033525	0,080908	0,256620	7,684425	-5,218291	0,960001
14:19:55,13	0,383028	3,252025	-0,116975	0,513983	0,333001	0,962976	0,033469	0,082331	0,258964	1,270997	-2,618597	0,993389	-0,672936	-2,890451	-0,940953	-15,530441	14,780944	13,531579	0,033469	0,082331	0,258964	7,733975	-5,245940	0,993389	0,033469	0,082331	0,258964	7,733975	-5,245940	0,993389
14:19:55,18	0,383028	3,252025	-0,116975	0,513983	0,333001	0,962976	0,030472	0,084570	0,260536	1,210293	-2,728227	0,997860	-0,670052	-2,892187	-0,944460	-15,544010	14,738526	13,513354	0,030472	0,084570	0,260536	7,849051	-5,120283	0,997860	0,030472	0,084570	0,260536	7,849051	-5,120283	0,997860
14:19:55,23	0,383028	3,252025	-0,116975	0,513983	0,333001	0,962976	0,030534	0,081204	0,257030	1,341832	-2,715563	0,979635	-0,668922	-2,894848	-0,942524	-15,578751	14,739937	13,507533	0,030534	0,081204	0,257030	7,716320	-5,112459	0,979635	0,030534	0,081204	0,257030	7,716320	-5,112459	0,979635
14:19:55,28	0,383028	3,252025	-0,116975	0,513983	0,333001	0,962976	0,032273	0,078895	0,258966	1,445714	-2,655923	0,973814	-0,674817	-2,895277	-0,941717	-15,569088	14,714573	13,548655	0,032273	0,078895	0,258966	7,639002	-5,189336	0,973814	0,032273	0,078895	0,258966	7,639002	-5,189336	0,973814
14:19:55,33	0,383028	3,252025	-0,116975	0,513983	0,333001	0,962976	0,035592	0,083786	0,259773	1,174291	-2,462294	1,014935	-0,673604	-2,892820	-0,943298	-15,563895	14,764197	13,522656	0,035592	0,083786	0,259773	7,751456	-5,256235	1,014935	0,035592	0,083786	0,259773	7,751456	-5,256235	1,014935
14:19:55,38	0,383028	3,252025	-0,116975	0,513983	0,333001	0,962976	0,032858	0,083963	0,258191	1,210625	-2,624769	0,988937	-0,670691	-2,891117	-0,943288	-15,567561	14,750926	13,542400	0,032858	0,083963	0,258191	7,801737	-5,204102	0,988937	0,032858	0,083963	0,258191	7,801737	-5,204102	0,988937
14:19:55,43	0,383028	3,252025	-0,116975	0,513983	0,333001	0,962976	0,029927	0,082292	0,258201	1,284202	-2,773729	1,008680	-0,672322	-2,894222	-0,941337	-15,524848	14,765497	13,511427	0,029927	0,082292	0,258201	7,744125	-5,122965	1,008680	0,029927	0,082292	0,258201	7,744125	-5,122965	1,008680
14:19:55,48	0,383028	3,252025	-0,116975	0,513983	0,333001	0,962976	0,033430	0,082153	0,260152	1,325426	-2,561821	0,977707	-0,671786	-2,893280	-0,942477	-15,531982	14,743387	13,555324	0,033430	0,082153	0,260152	7,774404	-5,186114	0,977707	0,033430	0,082153	0,260152	7,774404	-5,186114	0,977707
14:19:55,53	0,383028	3,252025	-0,116975	0,513983	0,333001	0,962976	0,032347	0,082160	0,259013	1,302340	-2,613298	1,021605	-0,674143	-2,892547	-0,941741	-15,545555	14,770091	13,516812	0,032347	0,082160	0,259013	7,751880	-5,152518	1,021605	0,032347	0,082160	0,259013	7,751880	-5,152518	1,021605
14:19:55,58	0,383028	3,252025	-0,116975	0,513983	0,333001	0,962976	0,032891	0,084567	0,259748	1,193520	-2,610126	0,983092	-0,671218	-2,893269	-0,943669	-15,554839	14,779604	13,533319	0,032891	0,084567	0,259748	7,832003	-5,192035	0,983092	0,032891	0,084567	0,259748	7,832003	-5,192035	0,983092
14:19:55,63	0,383028	3,252025	-0,116975	0,513983	0,333001	0,962976	0,032053	0,081673	0,257820	1,347582	-2,666468	0,999599	-0,668282	-2,891231	-0,942930	-15,545176	14,733784	13,483660	0,032053	0,081673	0,257820	7,758920	-5,182641	0,999599	0,032053	0,081673	0,257820	7,758920	-5,182641	0,999599
14:19:55,68	0,383028	3,252025	-0,116975	0,513983	0,333001	0,962976	0,028820	0,080149	0,258560	1,391977	-2,803292	0,949941	-0,670522	-2,891449	-0,942437	-15,533962	14,738063	13,531414	0,028820	0,080149	0,258560	7,683685	-5,065695	0,949941	0,028820	0,080149	0,258560	7,683685	-5,065695	0,949941
14:19:55,73	0,383028	3,252025	-0,116975	0,513983	0,333001	0,962976	0,030130	0,081980	0,259053	1,306088	-2,727634	0,997695	-0,671136	-2,893458	-0,943649	-15,510231	14,760135	13,532210	0,030130	0,081980	0,259053	7,741515	-5,092821	0,997695	0,030130	0,081980	0,259053	7,741515	-5,092821	0,997695
14:19:55,78	0,383028	3,252025	-0,116975	0,513983	0,333001	0,962976	0,032176	0,081507	0,257841	1,361663	-2,611695	0,998491	-0,671235	-2,895973	-0,942100	-15,543894	14,695465	13,529152	0,032176	0,081507	0,257841	7,759962	-5,137541	0,998491	0,032176	0,081507	0,257841	7,759962	-5,137541	0,998491
14:19:55,83	0,383028	3,252025	-0,116975	0,513983	0,333001	0,962976	0,034404	0,080336	0,259389	1,349735	-2,492684	0,995433	-0,671754	-2,896487	-0,942482	-15,535313	14,762989	13,531293	0,034404	0,080336	0,259389	7,656084	-5,193387	0,995433	0,034404	0,080336	0,259389	7,656084	-5,193387	0,995433
14:19:55,88	0,383028	3,252025	-0,116975	0,513983	0,333001	0,962976	0,035108	0,080528	0,259007	1,402484	-2,482380	0,997574	-0,673532	-2,891513	-0,942903	-15,529570	14,767354	13,517525	0,035108	0,080528	0,259007	7,723957	-5,238386	0,997574	0,035108	0,080528	0,259007	7,723957	-5,238386	0,997574
14:19:55,93	0,383028	3,252025	-0,116975	0,513983	0,333001	0,962976	0,031690	0,084555	0,258586	1,199745	-2,657352	0,983806	-0,671222	-2,893365	-0,944444	-15,549552	14,763370	13,533201	0,031690	0,084555	0,258586	7,837318	-5,145004	0,983806	0,031690	0,084555	0,258586	7,837318	-5,145004	0,983806
14:19:55,98	0,383028	3,252025	-0,116975	0,513983	0,333001	0,962976	0,032138	0,081628	0,257046	1,338515	-2,649338	0,999482	-0,670038	-2,890072	-0,944877	-15,540057	14,754564	13,485327	0,032138	0,081628	0,257046	7,746307	-5,172206	0,999482	0,032138	0,081628	0,257046	7,746307	-5,172206	0,999482
14:19:56,03	0,383028	3,252025	-0,116975	0,513983	0,333001	0,962976	0,028695	0,082249	0,256612	1,303336	-2,815790	0,951607	-0,673655	-2,894441	-0,941343	-15,582385	14,731946	13,539755	0,028695	0,082249	0,256612	7,759889	-5,068319	0,951607	0,028695	0,082249	0,256612	7,759889	-5,068319	0,951607
14:19:56,08	0,383028	3,252025	-0,116975	0,513983	0,333001	0,962976	0,034287	0,083197	0,260147	1,213296	-2,550326	1,006036	-0,668846	-2,892139	-0,944852	-15,532478	14,739688	13,499192	0,034287	0,083197	0,260147	7,744255	-5,241869	1,006036	0,034287	0,083197	0,260147	7,744255	-5,241869	1,006036
14:19:56,13	0,383028	3,252025	-0,116975	0,513983	0,333001	0,962976	0,029889	0,080184	0,256637	1,401639	-2,739676	0,965472	-0,669410	-2,893038	-0,943268	-15,502134	14,677573	13,515076	0,029889	0,080184	0,256637	7,696064	-5,085970	0,965472	0,029889	0,080184	0,256637	7,696064	-5,085970	0,965472
14:19:56,18	0,383028	3,252025	-0,116975	0,513983	0,333001	0,962976	0,030949	0,080223	0,258221	1,361001	-2,627228	0,981357	-0,670614	-2,893590	-0,942117	-15,527357	14,702380	13,510294	0,030949	0,080223	0,258221	7,658471	-5,056720	0,981357	0,030949	0,080223	0,258221	7,658471	-5,056720	0,981357
14:19:56,23	0,383028	3,252025	-0,116975	0,513983	0,333001	0,962976	0,032029	0,080989	0,259373	1,329994	-2,605297	0,976575	-0,671164	-2,897032	-0,942083	-15,526302	14,734445	13,534910	0,032029	0,080989	0,259373	7,687667	-5,119598	0,976575	0,032029	0,080989	0,259373	7,687667	-5,119598	0,976575
14:19:56,28	0,383028	3,252025	-0,116975	0,513983	0,333001	0,962976	0,035285	0,079744	0,259406	1,423043	-2,451113	1,001191	-0,671140	-2,894397	-0,945197	-15,497317	14,717971	13,526684	0,035285	0,079744	0,259406	7,682964	-5,220995	1,001191	0,035285	0,079744	0,259406	7,682964	-5,220995	1,001191
14:19:56,33	0,383028	3,252025	-0,116975	0,513983	0,333001	0,962976	0,032992	0,081041	0,256292	1,355853	-2,537039	0,992965	-0,671726	-2,893796	-0,943281	-15,517355	14,766013	13,507870	0,032992	0,081041	0,256292	7,717546	-5,126877	0,992965	0,032992	0,081041	0,256292	7,717546	-5,126877	0,992965
14:19:56,38	0,383028	3,252025	-0,116975	0,513983	0,333001	0,962976	0,032764	0,081849	0,258209	1,345397	-2,590249	0,974151	-0,671803	-2,891686	-0,943642	-15,513080	14,684879	13,554198	0,030975	0,082971	0,257848	7,732168	-5,070553	1,020478	0,030975	0,082971	0,257848	7,732168	-5,070553	1,020478
14:19:56,43	0,383028	3,252025	-0,116975	0,513983	0,333001	0,962976	0,030975	0,082971	0,257848	1,218919	-2,638987	1,020478	-0,669972	-2,891638	-0,941736	-15,512999	14,741780	13,501887	0,030975	0,082971	0,257848	7,732168	-5,070553	1,020478	0,030975	0,082971	0,257848	7,732168	-5,070553	1,020478
14:19:56,48	0,383028	3,252025	-0,116975	0,513983	0,333001	0,962976	0,030018	0,081409	0,259754	1,349469	-2,717155	0,968168	-0,674073	-2,895216	-0,945990	-15,506825	14,753889	13,513251	0,030018	0,081409	0,259754	7,740090	-5,073560	0,968168	0,030018	0,081409	0,259754	7,740090	-5,073560	0,968168
14:19:56,53	0,383028	3,252025	-0,116975	0,513983	0,333001	0,962976	0,035168	0,083172	0,255500	1,271373	-2,450073	0,979531	-0,670574	-2,892118	-0,944447	-15,503809	14,711949	13,507157	0,035168	0,083172	0,255500	7,800379	-5,210738	0,979531	0,035168	0,083172	0,255500	7,800379	-5,210738	0,979531
14:19:56,58	0,383028	3,252025	-0,116975	0,513983	0,333001	0,962976	0,030735	0,081690	0,257043	1,313617	-2,657009	0,973437	-0,669970	-2,892383	-0,944075	-15,505002	14,722266	13,483112	0,030735	0,081690	0,257043	7,726296	-5,069681	0,973437	0,030735	0,081690	0,257043	7,726296	-5,069681	0,973437
14:19:56,63	0,383028	3,252025	-0,116975	0,513983	0,333001	0,962976	0,030662	0,081035	0,257415	1,356017	-2,666983	0,949393	-0,670569	-2,893602	-0,942095	-15,504784	14,702395	13,524591	0,030662	0,081035	0,257415	7,717277	-5,073944	0,949393	0,030662	0,081035	0,257415	7,717277	-5,073944	0,949393
14:19:56,68	0,383028	3,252025	-0,116975	0,513983	0,333001	0,962976	0,032018	0,080945	0,259394	1,343627	-2,586365	0,990872	-0,674634	-2,893205	-0,943274	-15,485984	14,730524	13,505992	0,032018	0,080945	0,259394	7,697777	-5,099745	0,990872	0,032018	0,080945	0,259394	7,697777	-5,099745	0,990872
14:19:56,73	0,383028	3,252025	-0,116975	0,513983	0,333001	0,962976	0,033706	0,084663	0,258215	1,184032	-2,496341	0,972273	-0,669434	-2,891798	-0,945211	-15,525372	14,739118	13,538029	0,033706	0,084663	0,258215	7,830074	-5,142276	0,972273	0,033706	0,084663	0,258215	7,830074	-5,142276	0,972273
14:19:56,78	0,383028	3,252025	-0,116975	0,513983	0,333001	0,962976	0,029887	0,080864	0,256279	1,369345	-2,733331	1,004309	-0,671097	-2,892265	-0,944821	-15,481992	14,740534	13,512809	0,029887	0,080864	0,256279	7,717140	-5,079484	1,004309	0,029887	0,080864	0,256279	7,717140	-5,079484	1,004309
14:19:56,83	0,383028	3,252025	-0,116975	0,513983	0,333001	0,962976	0,031123	0,082070	0,256668	1,329536	-2,632207	0,979090	-0,668796	-2,892303	-0,944451	-15,504758	14,723478	13,498128	0,031123	0,082070	0,256668	7,772023	-5,075372	0,979090	0,031123	0,082070	0,256668	7,772023	-5,075372	0,979090
14:19:56,88	0,383028	3,252025	-0,116975	0,513983	0,333001	0,962976	0,030006	0,080059	0,257039	1,407968	-2,701490	0,964408	-0,671784	-2,891273	-0,944810	-15,517230	14,733477	13,556573	0,030006	0,080059	0,257039	7,692570	-5,056955	0,964408	0,030006	0,080059	0,257039	7,692570	-5,056955	0,964408
14:19:56,93	0,383028	3,252025	-0,116975	0,513983	0,333001	0,962976	0,030608	0,083160	0,256680	1,249101	-2,685982	1,022853	-0,668753	-2,893686	-0,943257	-15,488391	14,723611	13,516420	0,030608	0,083160	0,256680	7,777190	-5,088711	1,022853	0,030608	0,083160	0,256680	7,777190	-5,088711	1,022853
14:19:56,98	0,383028	3,252025	-0,116975	0,513983	0,333001	0,962976	0,031182	0,079330	0,258232	1,454175	-2,626205	0,982701	-0,671129	-2,893545	-0,945997	-15,499201	14,740567	13,503816	0,031182	0,079330	0,258232	7,681551	-5,074024	0,982701	0,031182	0,079330	0,258232	7,681551	-5,074024	0,982701
14:19:57,03	0,383028	3,252025	-0,116975	0,513983	0,333001	0,962976	0,032248	0,081457	0,255493	1,352805	-2,588638	0,970097	-0,671050	-2,890873	-0,944809	-15,458727	14,750191	13,522777	0,032248	0,081457	0,255493	7,747217	-5,120101	0,970097	0,032248	0,081457	0,255493	7,747217	-5,120101	0,970097
14:19:57,08	0,383028	3,252025	-0,116975	0,513983	0,333001	0,962976	0,029894	0,082726	0,256680	1,315440	-2,680786	0,989057	-0,671743	-2,895658	-0,940938	-15,514038	14,707805	13,509112	0,029894	0,082726	0,256680	7,809393	-5,027490	0,989057	0,029894	0,082726	0,256680	7,809393	-5,027490	0,989057
14:19:57,13	0,383028	3,252025	-0,116975	0,513983	0,333001	0,962976	0,034385	0,080933	0,260552	1,344292	-2,473991	0,975392	-0,673447	-2,890440	-0,942500	-15,479125	14,741327	13,511257	0,034385	0,080933	0,260552	7,697525	-5,173194	0,975392	0,034385	0,080933	0,260552	7,697525	-5,173194	0,975392
14:19:57,18	0,383028	3,252025	-0,116975	0,513983	0,333001	0,962976	0,030718	0,085018	0,258989	1,178376	-2,651208	0,977538	-0,674376	-2,894290	-0,945014	-15,504388	14,742227	13,523649	0,030718	0,085018	0,258989	7,852257	-5,062541	0,977538	0,030718	0,085018	0,258989	7,852257	-5,062541	0,977538
14:19:57,23	0,383028	3,252025	-0,116975	0,513983	0,333001	0,962976	0,034516	0,083897	0,256476	1,224792	-2,476016	0,989929	-0,672372	-2,893522	-0,946389	-15,527480	14,742632	13,518736	0,034516	0,083897	0,256476	7,810710	-5,185529	0,989929	0,034516	0,083897	0,256476	7,810710	-5,185529	0,989929
14:19:57,28	0,383028	3,252025	-0,116975	0,513983	0,333001	0,962976	0,032850	0,082545	0,255100	1,283900	-2,582865	0,985016	-0,671717	-2,891513	-0,943275	-15,489648	14,717230	13,511205	0,032850	0,082545	0,255100	7,763687	-5,161572	0,985016	0,032850	0,082545	0,255100	7,763687	-5,161572	0,985016
14:19:57,33	0,383028	3,252025	-0,116975	0,513983	0,333001	0,962976	0,030782	0,082983	0,258214	1,258025	-2,644929	0,977485	-0,671110	-2,896084	-0,944416	-15,505245	14,763496	13,527503	0,030782	0,082983	0,258214	7,772221	-5,061310	0,977485	0,030782	0,082983	0,258214	7,772221	-5,061310	0,977485
14:19:57,38	0,383028	3,252025	-0,116975	0,513983	0,333001	0,962976	0,034437	0,080172	0,257074	1,436504	-2,491505	0,993784	-0,673452	-2,892364	-0,945588	-15,476740	14,734891	13,527154	0,034437	0,080172	0,257074	7,729979	-5,194809	0,993784	0,034437	0,080172	0,257074	7,729979	-5,194809	0,993784
14:19:57,43	0,383028	3,252025	-0,116975	0,513983	0,333001	0,962976	0,032387	0,084060	0,255901	1,223765	-2,559124	0,993435	-0,671189	-2,890289	-0,944458	-15,518271	14,733962	13,513027	0,032387	0,084060	0,255901	7,822512	-5,101492	0,993435	0,032387	0,084060	0,255901	7,822512	-5,101492	0,993435
14:19:57,48	0,383028	3,252025	-0,116975	0,513983	0,333001	0,962976	0,029458	0,083138	0,257032	1,250170	-2,746928	0,979308	-0,671733	-2,891516	-0,943667	-15,495335	14,713979	13,511394	0,029458	0,083138	0,257032	7,776493	-5,059378	0,979308	0,029458	0,083138	0,257032	7,776493	-5,059378	0,979308
14:19:57,53	0,383028	3,252025	-0,116975	0,513983	0,333001	0,962976	0,030793	0,082996	0,257823	1,251727	-2,647645	0,977674	-0,669922	-2,893844	-0,942879	-15,483261	14,712671	13,501026	0,030793	0,082996	0,257823	7,766888	-5,064907	0,977674	0,030793	0,082996	0,257823	7,766888	-5,064907	0,977674
14:19:57,58	0,383028	3,252025	-0,116975	0,513983	0,333001	0,962976	0,031904	0,080263	0,258611	1,398727	-2,578789	0,967306	-0,674600	-2,894466	-0,943249	-15,474848	14,740352	13,525376	0,031904	0,080263	0,258611	7,699377	-5,083224	0,967306	0,031904	0,080263	0,258611	7,699377	-5,083224	0,967306
14:19:57,63	0,383028	3,252025	-0,116975	0,513983	0,333001	0,962976	0,034781	0,084004	0,258240	1,232387	-2,435717	0,991657	-0,672861	-2,890627	-0,945601	-15,474523	14,741864	13,518032	0,034781	0,084004	0,258240	7,826686	-5,166031	0,991657	0,034781	0,084004	0,258240	7,826686	-5,166031	0,991657
14:19:57,68	0,383028	3,252025	-0,116975	0,513983	0,333001	0,962976	0,030587	0,084416	0,255888	1,212405	-2,654273	0,984313	-0,674090	-2,896057	-0,947520	-15,499285	14,721499	13,537165	0,030587	0,084416	0,255888	7,839091	-5,055368	0,984313	0,030587	0,084416	0,255888	7,839091	-5,055368	0,984313
14:19:57,73	0,383028	3,252025	-0,116975	0,513983	0,333001	0,962976	0,035904	0,082766	0,253970	1,268229	-2,389070	1,003445	-0,672283	-2,891856	-0,943267	-15,479886	14,719895	13,515881	0,035904	0,082766	0,253970	7,765327	-5,207521	1,003445	0,035904	0,082766	0,253970	7,765327	-5,207521	1,003445
14:19:57,78	0,383028	3,252025	-0,116975	0,513983	0,333001	0,962976	0,031362	0,083301	0,258223	1,248679	-2,607639	0,982162	-0,674637	-2,891751	-0,944813	-15,479553	14,736926	13,531508	0,031362	0,083301	0,258223	7,787835	-5,069562	0,982162	0,031362	0,083301	0,258223	7,787835	-5,069562	0,982162
14:19:57,83	0,383028	3,252025	-0,116975	0,513983	0,333001	0,962976	0,032448	0,085393	0,256676	1,154851	-2,559411	0,997789	-0,667620	-2,892009	-0,942100	-15,491787	14,679346	13,514777	0,032448	0,085393	0,256676	7,858169	-5,106559	0,997789	0,032448	0,085393	0,256676	7,858169	-5,106559	0,997789
14:19:57,88	0,383028	3,252025	-0,116975	0,513983	0,333001	0,962976	0,029163	0,079187	0,259390	1,421563	-2,712021	0,981058	-0,676325	-2,891523	-0,946966	-15,487070	14,742704	13,520710	0,029163	0,079187	0,259390	7,637735	-5,001320	0,981058	0,029163	0,079187	0,259390	7,637735	-5,001320	0,981058
14:19:57,93	0,383028	3,252025	-0,116975	0,513983	0,333001	0,962976	0,033095	0,086968	0,254523	1,074165	-2,535149	0,986991	-0,671111	-2,893259	-0,942892	-15,486159	14,708177	13,491111	0,033095	0,086968	0,254523	7,901168	-5,133112	0,986991	0,033095	0,086968	0,254523	7,901168	-5,133112	0,986991
14:19:57,98	0,383028	3,252025	-0,116975	0,513983	0,333001	0,962976	0,031991	0,081585	0,258598	1,324657	-2,574483	0,957391	-0,673426	-2,891859	-0,944462	-15,468472	14,725071	13,472852	0,031991	0,081585	0,258598	7,729061	-5,085815	0,957391	0,031991	0,081585	0,258598	7,729061	-5,085815	0,957391
14:19:58,03	0,383028	3,252025	-0,116975	0,513983	0,333001	0,962976	0,031937	0,084290	0,257028	1,207458	-2,570462	0,939133	-0,673908	-2,890462	-0,945204	-15,428536	14,779538	13,503833	0,031937	0,084290	0,257028	7,824225	-5,077493	0,939133	0,031937	0,084290	0,257028	7,824225	-5,077493	0,939133
14:19:58,08	0,383028	3,252025	-0,116975	0,513983	0,333001	0,962976	0,030968	0,085406	0,256285	1,216584	-2,613493	0,970114	-0,670482	-2,893664	-0,945192	-15,454066	14,686055	13,510901	0,030968	0,085406	0,256285	7,920926	-5,044464	0,970114	0,030968	0,085406	0,256285	7,920926	-5,044464	0,970114
14:19:58,13	0,383028	3,252025	-0,116975	0,513983	0,333001	0,962976	0,032027	0,080838	0,256298	1,360377	-2,533762	0,977181	-0,671043	-2,889899	-0,940941	-15,453852	14,724257	13,500307	0,032027	0,080838	0,256298	7,706161	-5,047912	0,977181	0,032027	0,080838	0,256298	7,706161	-5,047912	0,977181
14:19:58,18	0,383028	3,252025	-0,116975	0,513983	0,333001	0,962976	0,029048	0,083206	0,260549	1,270433	-2,707619	0,966588	-0,671623	-2,889652	-0,940944	-15,446972	14,717144	13,495101	0,029048	0,083206	0,260549	7,802103	-4,987867	0,966588	0,029048	0,083206	0,260549	7,802103	-4,987867	0,966588
14:19:58,23	0,383028	3,252025	-0,116975	0,513983	0,333001	0,962976	0,029123	0,083832	0,260546	1,235162	-2,694186	0,961382	-0,672905	-2,890996	-0,943275	-15,487174	14,703031	13,515441	0,029123	0,083832	0,260546	7,815971	-4,980348	0,961382	0,029123	0,083832	0,260546	7,815971	-4,980348	0,961382
14:19:58,28	0,383028	3,252025	-0,116975	0,513983	0,333001	0,962976	0,030928	0,084270	0,258215	1,180043	-2,628086	0,981721	-0,668690	-2,891370	-0,945981	-15,432226	14,671453	13,491958	0,030928	0,084270	0,258215	7,795266	-5,055941	0,981721	0,030928	0,084270	0,258215	7,795266	-5,055941	0,981721
14:19:58,33	0,383028	3,252025	-0,116975	0,513983	0,333001	0,962976	0,029145	0,080433	0,255509	1,379713	-2,657408	0,958239	-0,675095	-2,890359	-0,944019	-15,410626	14,716760	13,520108	0,029145	0,080433	0,255509	7,693701	-4,945325	0,958239	0,029145	0,080433	0,255509	7,693701	-4,945325	0,958239
14:19:58,38	0,383028	3,252025	-0,116975	0,513983	0,333001	0,962976	0,031472	0,086485	0,257470	1,115029	-2,540376	0,986389	-0,672789	-2,891881	-0,944033	-15,446084	14,735467	13,510755	0,031472	0,086485	0,257470	7,904125	-5,010926	0,986389	0,031472	0,086485	0,257470	7,904125	-5,010926	0,986389
14:19:58,43	0,383028	3,252025	-0,116975	0,513983	0,333001	0,962976	0,031637	0,083728	0,257457	1,256901	-2,571844	0,977035	-0,675119	-2,893518	-0,944378	-15,430935	14,733209	13,554505	0,031637	0,083728	0,257457	7,829518	-5,055365	0,977035	0,031637	0,083728	0,257457	7,829518	-5,055365	0,977035
14:19:58,48	0,383028	3,252025	-0,116975	0,513983	0,333001	0,962976	0,034220	0,084926	0,257112	1,200190	-2,423311	1,020785	-0,672280	-2,891283	-0,944778	-15,460370	14,697191	13,564410	0,034220	0,084926	0,257112	7,866902	-5,109551	1,020785	0,034220	0,084926	0,257112	7,866902	-5,109551	1,020785
14:19:58,53	0,383028	3,252025	-0,116975	0,513983	0,333001	0,962976	0,030865	0,083586	0,256711	1,223999	-2,605238	1,030690	-0,670447	-2,891404	-0,944008	-15,444030	14,724922	13,540735	0,030865	0,083586	0,256711	7,785461	-5,028133	1,030690	0,030865	0,083586	0,256711	7,785461	-5,028133	1,030690
14:19:58,58	0,383028	3,252025	-0,116975	0,513983	0,333001	0,962976	0,030053	0,081938	0,257481	1,341881	-2,647175	1,007015	-0,671030	-2,894117	-0,942873	-15,444584	14,688739	13,485091	0,030053	0,081938	0,257481	7,773975	-5,006331	1,007015	0,030053	0,081938	0,257481	7,773975	-5,006331	1,007015
14:19:58,63	0,383028	3,252025	-0,116975	0,513983	0,333001	0,962976	0,032694	0,081086	0,258616	1,354558	-2,492224	0,951371	-0,670437	-2,891634	-0,943625	-15,433511	14,698970	13,524994	0,032694	0,081086	0,258616	7,719792	-5,058710	0,951371	0,032694	0,081086	0,258616	7,719792	-5,058710	0,951371
14:19:58,68	0,383028	3,252025	-0,116975	0,513983	0,333001	0,962976	0,030247	0,081814	0,257864	1,331081	-2,615012	0,991275	-0,671068	-2,893164	-0,944425	-15,463218	14,714632	13,506571	0,030247	0,081814	0,257864	7,753490	-4,989380	0,991275	0,030247	0,081814	0,257864	7,753490	-4,989380	0,991275
14:19:58,73	0,383028	3,252025	-0,116975	0,513983	0,333001	0,962976	0,031887	0,081595	0,257065	1,341165	-2,563277	0,972852	-0,674601	-2,894142	-0,944416	-15,456097	14,691630	13,514690	0,031887	0,081595	0,257065	7,746403	-5,066405	0,972852	0,031887	0,081595	0,257065	7,746403	-5,066405	0,972852
14:19:58,78	0,383028	3,252025	-0,116975	0,513983	0,333001	0,962976	0,034501	0,084166	0,257074	1,191129	-2,409690	0,980971	-0,671639	-2,890883	-0,943633	-15,447156	14,713955	13,530368	0,034501	0,084166	0,257074	7,798168	-5,118003	0,980971	0,034501	0,084166	0,257074	7,798168	-5,118003	0,980971
14:19:58,83	0,383028	3,252025	-0,116975	0,513983	0,333001	0,962976	0,030197	0,083230	0,257857	1,263588	-2,636897	0,996649	-0,674600	-2,888572	-0,944417	-15,447959	14,720543	13,540586	0,030197	0,083230	0,257857	7,797177	-5,007378	0,996649	0,030197	0,083230	0,257857	7,797177	-5,007378	0,996649
14:19:58,88	0,383028	3,252025	-0,116975	0,513983	0,333001	0,962976	0,029677	0,086950	0,257073	1,075468	-2,667938	1,006867	-0,670800	-2,890834	-0,943369	-15,403034	14,650923	13,507699	0,029677	0,086950	0,257073	7,901052	-4,997582	1,006867	0,029677	0,086950	0,257073	7,901052	-4,997582	1,006867
14:19:58,93	0,383028	3,252025	-0,116975	0,513983	0,333001	0,962976	0,029736	0,082528	0,258121	1,267589	-2,591172	0,973980	-0,671605	-2,894862	-0,947505	-15,431377	14,701073	13,517030	0,029736	0,082528	0,258121	7,746036	-4,925419	0,973980	0,029736	0,082528	0,258121	7,746036	-4,925419	0,973980
14:19:58,98	0,383028	3,252025	-0,116975	0,513983	0,333001	0,962976	0,033627	0,081211	0,253984	1,365332	-2,438457	0,983310	-0,675767	-2,893637	-0,945566	-15,465638	14,755286	13,546472	0,033627	0,081211	0,253984	7,740396	-5,078154	0,983310	0,033627	0,081211	0,253984	7,740396	-5,078154	0,983310
14:19:59,03	0,383028	3,252025	-0,116975	0,513983	0,333001	0,962976	0,034647	0,085429	0,255923	1,175832	-2,442175	1,012753	-0,672161	-2,891940	-0,944768	-15,412338	14,706905	13,544763	0,034647	0,085429	0,255923	7,881983	-5,161971	1,012753	0,034647	0,085429	0,255923	7,881983	-5,161971	1,012753
14:19:59,08	0,383028	3,252025	-0,116975	0,513983	0,333001	0,962976	0,031374	0,083154	0,256722	1,278852	-2,542031	1,011044	-0,669266	-2,892544	-0,945177	-15,449395	14,739119	13,532300	0,031374	0,083154	0,256722	7,806461	-5,004882	1,011044	0,031374	0,083154	0,256722	7,806461	-5,004882	1,011044
14:19:59,13	0,383028	3,252025	-0,116975	0,513983	0,333001	0,962976	0,030450	0,080344	0,256313	1,434335	-2,638283	0,998581	-0,671580	-2,891486	-0,943600	-15,421701	14,723748	13,554547	0,030450	0,080344	0,256313	7,741370	-5,028592	0,998581	0,030450	0,080344	0,256313	7,741370	-5,028592	0,998581
14:19:59,18	0,383028	3,252025	-0,116975	0,513983	0,333001	0,962976	0,030690	0,082878	0,257890	1,303147	-2,594108	1,020827	-0,669854	-2,890652	-0,944404	-15,429040	14,689764	13,525374	0,030690	0,082878	0,257890	7,809033	-5,003297	1,020827	0,030690	0,082878	0,257890	7,809033	-5,003297	1,020827
14:19:59,23	0,383028	3,252025	-0,116975	0,513983	0,333001	0,962976	0,029105	0,081800	0,257086	1,326059	-2,665916	0,991654	-0,670771	-2,891960	-0,943703	-15,418026	14,721237	13,498034	0,029105	0,081800	0,257086	7,747389	-4,950646	0,991654	0,029105	0,081800	0,257086	7,747389	-4,950646	0,991654
14:19:59,28	0,383028	3,252025	-0,116975	0,513983	0,333001	0,962976	0,030696	0,081941	0,257787	1,351529	-2,589365	0,964314	-0,672256	-2,891066	-0,946001	-15,465056	14,726220	13,493491	0,030696	0,081941	0,257787	7,783868	-4,999014	0,964314	0,030696	0,081941	0,257787	7,783868	-4,999014	0,964314
14:19:59,33	0,383028	3,252025	-0,116975	0,513983	0,333001	0,962976	0,030665	0,083673	0,255488	1,242241	-2,634208	0,959772	-0,670571	-2,891867	-0,945482	-15,439115	14,737685	13,514040	0,030665	0,083673	0,255488	7,810579	-5,041407	0,959772	0,030665	0,083673	0,255488	7,810579	-5,041407	0,959772
14:19:59,38	0,383028	3,252025	-0,116975	0,513983	0,333001	0,962976	0,030515	0,081813	0,256008	1,361847	-2,625262	0,980321	-0,669306	-2,891438	-0,945952	-15,449873	14,703376	13,541480	0,030515	0,081813	0,256008	7,784196	-5,020706	0,980321	0,030515	0,081813	0,256008	7,784196	-5,020706	0,980321
14:19:59,43	0,383028	3,252025	-0,116975	0,513983	0,333001	0,962976	0,029512	0,080932	0,255538	1,372586	-2,669611	1,007760	-0,669760	-2,891609	-0,942065	-15,387746	14,670369	13,503398	0,029887	0,081240	0,259425	7,736378	-4,925915	0,969679	0,029887	0,081240	0,259425	7,736378	-4,925915	0,969679
14:19:59,48	0,383028	3,252025	-0,116975	0,513983	0,333001	0,962976	0,029887	0,081240	0,259425	1,359071	-2,579780	0,969679	-0,671008	-2,888683	-0,945171	-15,408761	14,688445	13,540218	0,029887	0,081240	0,259425	7,736378	-4,925915	0,969679	0,029887	0,081240	0,259425	7,736378	-4,925915	0,969679
14:19:59,53	0,383028	3,252025	-0,116975	0,513983	0,333001	0,962976	0,027977	0,083784	0,256319	1,231906	-2,706341	1,006499	-0,671540	-2,895054	-0,942821	-15,409368	14,701220	13,528476	0,027977	0,083784	0,256319	7,808953	-4,902536	1,006499	0,027977	0,083784	0,256319	7,808953	-4,902536	1,006499
14:19:59,58	0,383028	3,252025	-0,116975	0,513983	0,333001	0,962976	0,033760	0,081059	0,258669	1,384356	-2,412516	0,994757	-0,675114	-2,894205	-0,946742	-15,428309	14,723376	13,507049	0,033760	0,081059	0,258669	7,747505	-5,062711	0,994757	0,033760	0,081059	0,258669	7,747505	-5,062711	0,994757
14:19:59,63	0,383028	3,252025	-0,116975	0,513983	0,333001	0,962976	0,034812	0,084579	0,254748	1,211065	-2,385306	0,973329	-0,673330	-2,892521	-0,946712	-15,409418	14,715404	13,541055	0,034812	0,084579	0,254748	7,850486	-5,118064	0,973329	0,034812	0,084579	0,254748	7,850486	-5,118064	0,973329
14:19:59,68	0,383028	3,252025	-0,116975	0,513983	0,333001	0,962976	0,032462	0,083876	0,254778	1,250131	-2,487172	1,007336	-0,671517	-2,890370	-0,947094	-15,371146	14,684620	13,535696	0,032462	0,083876	0,254778	7,834414	-5,035437	1,007336	0,032462	0,083876	0,254778	7,834414	-5,035437	1,007336
14:19:59,73	0,383028	3,252025	-0,116975	0,513983	0,333001	0,962976	0,029692	0,083381	0,254396	1,268357	-2,582655	1,001976	-0,672192	-2,893361	-0,945552	-15,424402	14,690737	13,534940	0,029692	0,083381	0,254396	7,813768	-4,913506	1,001976	0,029692	0,083381	0,254396	7,813768	-4,913506	1,001976
14:19:59,78	0,383028	3,252025	-0,116975	0,513983	0,333001	0,962976	0,032620	0,082470	0,255937	1,294402	-2,479580	1,001221	-0,669797	-2,891929	-0,944009	-15,412216	14,702796	13,515508	0,032620	0,082470	0,255937	7,768294	-5,040277	1,001221	0,032620	0,082470	0,255937	7,768294	-5,040277	1,001221
14:19:59,83	0,383028	3,252025	-0,116975	0,513983	0,333001	0,962976	0,030182	0,081112	0,257480	1,381542	-2,601834	0,981789	-0,671578	-2,890473	-0,940533	-15,422285	14,700989	13,503657	0,030182	0,081112	0,257480	7,748850	-4,971144	0,981789	0,030182	0,081112	0,257480	7,748850	-4,971144	0,981789
14:19:59,88	0,383028	3,252025	-0,116975	0,513983	0,333001	0,962976	0,029812	0,083382	0,260956	1,256896	-2,628886	0,969937	-0,670990	-2,891299	-0,945188	-15,414973	14,698269	13,506306	0,029812	0,083382	0,260956	7,802409	-4,969157	0,969937	0,029812	0,083382	0,260956	7,802409	-4,969157	0,969937
14:19:59,93	0,383028	3,252025	-0,116975	0,513983	0,333001	0,962976	0,030234	0,082461	0,256302	1,306125	-2,599281	0,972586	-0,671568	-2,887599	-0,944019	-15,403820	14,710490	13,525701	0,030234	0,082461	0,256302	7,779284	-4,972633	0,972586	0,030234	0,082461	0,256302	7,779284	-4,972633	0,972586
14:19:59,98	0,383028	3,252025	-0,116975	0,513983	0,333001	0,962976	0,027318	0,084811	0,257470	1,200091	-2,747347	0,991982	-0,670336	-2,889043	-0,946735	-15,370663	14,682459	13,501888	0,027318	0,084811	0,257470	7,857716	-4,891819	0,991982	0,027318	0,084811	0,257470	7,857716	-4,891819	0,991982
14:20:00,03	0,383028	3,252025	-0,116975	0,513983	0,333001	0,962976	0,027953	0,083022	0,254755	1,285379	-2,671612	0,968168	-0,670467	-2,893202	-0,943654	-15,446028	14,669810	13,485208	0,027953	0,083022	0,254755	7,802633	-4,865909	0,968168	0,027953	0,083022	0,254755	7,802633	-4,865909	0,968168
14:20:00,08	0,383028	3,252025	-0,116975	0,513983	0,333001	0,962976	0,031620	0,081056	0,257835	1,339015	-2,539871	0,951488	-0,670993	-2,891430	-0,944786	-15,409829	14,682092	13,520006	0,031620	0,081056	0,257835	7,701875	-5,022027	0,951488	0,031620	0,081056	0,257835	7,701875	-5,022027	0,951488
14:20:00,13	0,383028	3,252025	-0,116975	0,513983	0,333001	0,962976	0,030349	0,082397	0,256704	1,297990	-2,580770	0,986286	-0,671719	-2,890080	-0,943704	-15,385545	14,684965	13,488579	0,030349	0,082397	0,256704	7,766163	-4,963129	0,986286	0,030349	0,082397	0,256704	7,766163	-4,963129	0,986286
14:20:00,18	0,383028	3,252025	-0,116975	0,513983	0,333001	0,962976	0,029542	0,083701	0,257785	1,244798	-2,603111	0,954859	-0,670347	-2,888885	-0,941685	-15,398320	14,724781	13,515012	0,029542	0,083701	0,257785	7,815356	-4,922166	0,954859	0,029542	0,083701	0,257785	7,815356	-4,922166	0,954859
14:20:00,23	0,383028	3,252025	-0,116975	0,513983	0,333001	0,962976	0,027822	0,083111	0,259804	1,303613	-2,723547	0,981293	-0,673955	-2,895856	-0,945177	-15,429893	14,682558	13,509606	0,027822	0,083111	0,259804	7,827795	-4,907546	0,981293	0,027822	0,083111	0,259804	7,827795	-4,907546	0,981293
14:20:00,28	0,383028	3,252025	-0,116975	0,513983	0,333001	0,962976	0,035662	0,082749	0,256313	1,270047	-2,322065	0,975886	-0,670925	-2,889270	-0,943606	-15,383132	14,711203	13,534813	0,035662	0,082749	0,256313	7,765868	-5,121554	0,975886	0,035662	0,082749	0,256313	7,765868	-5,121554	0,975886
14:20:00,33	0,383028	3,252025	-0,116975	0,513983	0,333001	0,962976	0,028444	0,083418	0,257884	1,283437	-2,671251	1,001094	-0,672232	-2,889169	-0,943704	-15,395646	14,695248	13,501171	0,028444	0,083418	0,257884	7,831789	-4,904090	1,001094	0,028444	0,083418	0,257884	7,831789	-4,904090	1,001094
14:20:00,38	0,383028	3,252025	-0,116975	0,513983	0,333001	0,962976	0,029010	0,084601	0,257786	1,201849	-2,644690	0,967452	-0,671635	-2,891730	-0,944782	-15,433929	14,684793	13,539563	0,029010	0,084601	0,257786	7,843063	-4,921943	0,967452	0,029010	0,084601	0,257786	7,843063	-4,921943	0,967452
14:20:00,43	0,383028	3,252025	-0,116975	0,513983	0,333001	0,962976	0,030929	0,082803	0,256708	1,267157	-2,572807	1,005843	-0,671372	-2,891880	-0,945465	-15,445978	14,680228	13,542401	0,030929	0,082803	0,256708	7,767217	-5,000734	1,005843	0,030929	0,082803	0,256708	7,767217	-5,000734	1,005843
14:20:00,48	0,383028	3,252025	-0,116975	0,513983	0,333001	0,962976	0,030927	0,082501	0,256025	1,272897	-2,581048	1,008682	-0,670997	-2,894239	-0,944768	-15,411212	14,662806	13,528664	0,030927	0,082501	0,256025	7,749229	-5,008842	1,008682	0,030927	0,082501	0,256025	7,749229	-5,008842	1,008682
14:20:00,53	0,383028	3,252025	-0,116975	0,513983	0,333001	0,962976	0,032783	0,080996	0,256722	1,353449	-2,445749	0,994945	-0,669806	-2,893526	-0,945549	-15,402334	14,660686	13,519602	0,032783	0,080996	0,256722	7,711643	-5,019190	0,994945	0,032783	0,080996	0,256722	7,711643	-5,019190	0,994945
14:20:00,58	0,383028	3,252025	-0,116975	0,513983	0,333001	0,962976	0,031570	0,080321	0,255940	1,391138	-2,500063	0,985882	-0,669797	-2,892376	-0,943988	-15,391266	14,644456	13,527881	0,031570	0,080321	0,255940	7,696365	-4,978304	0,985882	0,031570	0,080321	0,255940	7,696365	-4,978304	0,985882
14:20:00,63	0,383028	3,252025	-0,116975	0,513983	0,333001	0,962976	0,030569	0,080889	0,257502	1,353125	-2,534402	0,994161	-0,672086	-2,891586	-0,946308	-15,359498	14,664642	13,534179	0,030569	0,080889	0,257502	7,702874	-4,934084	0,994161	0,030569	0,080889	0,257502	7,702874	-4,934084	0,994161
14:20:00,68	0,383028	3,252025	-0,116975	0,513983	0,333001	0,962976	0,031030	0,083265	0,255182	1,262890	-2,493023	1,000459	-0,670480	-2,892201	-0,943472	-15,383820	14,705387	13,565688	0,031030	0,083265	0,255182	7,799228	-4,928875	1,000459	0,031030	0,083265	0,255182	7,799228	-4,928875	1,000459
14:20:00,73	0,383028	3,252025	-0,116975	0,513983	0,333001	0,962976	0,030759	0,081568	0,258017	1,374295	-2,548533	1,031969	-0,669355	-2,889267	-0,942710	-15,414986	14,665922	13,536647	0,030759	0,081568	0,258017	7,777364	-4,963139	1,031969	0,030759	0,081568	0,258017	7,777364	-4,963139	1,031969
14:20:00,78	0,383028	3,252025	-0,116975	0,513983	0,333001	0,962976	0,027656	0,082061	0,258780	1,298906	-2,717179	1,002928	-0,669837	-2,892832	-0,945166	-15,416190	14,663914	13,524557	0,027656	0,082061	0,258780	7,740663	-4,888151	1,002928	0,027656	0,082061	0,258780	7,740663	-4,888151	1,002928
14:20:00,83	0,383028	3,252025	-0,116975	0,513983	0,333001	0,962976	0,030984	0,080695	0,256323	1,367566	-2,544138	0,990838	-0,672722	-2,894416	-0,943233	-15,412038	14,703175	13,504482	0,030984	0,080695	0,256323	7,702140	-4,976395	0,990838	0,030984	0,080695	0,256323	7,702140	-4,976395	0,990838
14:20:00,88	0,383028	3,252025	-0,116975	0,513983	0,333001	0,962976	0,033799	0,082401	0,258256	1,314925	-2,413813	0,970762	-0,670908	-2,885885	-0,946345	-15,362087	14,707657	13,517275	0,033799	0,082401	0,258256	7,783429	-5,067017	0,970762	0,033799	0,082401	0,258256	7,783429	-5,067017	0,970762
14:20:00,93	0,383028	3,252025	-0,116975	0,513983	0,333001	0,962976	0,025504	0,085097	0,255145	1,203612	-2,804137	0,983555	-0,669806	-2,889744	-0,943704	-15,393298	14,643717	13,491755	0,025504	0,085097	0,255145	7,883719	-4,806179	0,983555	0,025504	0,085097	0,255145	7,883719	-4,806179	0,983555
14:20:00,98	0,383028	3,252025	-0,116975	0,513983	0,333001	0,962976	0,028295	0,082212	0,257786	1,282640	-2,654052	0,958036	-0,669763	-2,891320	-0,945551	-15,386783	14,689745	13,520708	0,028295	0,082212	0,257786	7,736294	-4,875207	0,958036	0,028295	0,082212	0,257786	7,736294	-4,875207	0,958036
14:20:01,03	0,383028	3,252025	-0,116975	0,513983	0,333001	0,962976	0,029638	0,081388	0,255939	1,368629	-2,601576	0,986989	-0,676795	-2,892792	-0,946324	-15,376375	14,705295	13,524981	0,029638	0,081388	0,255939	7,757566	-4,928174	0,986989	0,029638	0,081388	0,255939	7,757566	-4,928174	0,986989
14:20:01,08	0,383028	3,252025	-0,116975	0,513983	0,333001	0,962976	0,034429	0,086741	0,255166	1,108947	-2,351218	0,991262	-0,668308	-2,890451	-0,943999	-15,382545	14,650693	13,516427	0,034429	0,086741	0,255166	7,918088	-5,053891	0,991262	0,034429	0,086741	0,255166	7,918088	-5,053891	0,991262
14:20:01,13	0,383028	3,252025	-0,116975	0,513983	0,333001	0,962976	0,028159	0,080562	0,257491	1,379870	-2,655321	0,982708	-0,667453	-2,890732	-0,947092	-15,389805	14,656435	13,540477	0,028159	0,080562	0,257491	7,703981	-4,865768	0,982708	0,028159	0,080562	0,257491	7,703981	-4,865768	0,982708
14:20:01,18	0,383028	3,252025	-0,116975	0,513983	0,333001	0,962976	0,027974	0,079681	0,254398	1,427019	-2,674060	1,006757	-0,667989	-2,889553	-0,945149	-15,378864	14,694733	13,540491	0,027974	0,079681	0,254398	7,681980	-4,870043	1,006757	0,027974	0,079681	0,254398	7,681980	-4,870043	1,006757
14:20:01,23	0,383028	3,252025	-0,116975	0,513983	0,333001	0,962976	0,027221	0,080734	0,256341	1,410879	-2,722916	1,006772	-0,670326	-2,891482	-0,943978	-15,358779	14,637304	13,527352	0,027221	0,080734	0,256341	7,748531	-4,859750	1,006772	0,027221	0,080734	0,256341	7,748531	-4,859750	1,006772
14:20:01,28	0,383028	3,252025	-0,116975	0,513983	0,333001	0,962976	0,030060	0,081794	0,257512	1,316082	-2,529152	0,993633	-0,668556	-2,890984	-0,943594	-15,362296	14,652057	13,523162	0,030060	0,081794	0,257512	7,736922	-4,888888	0,993633	0,030060	0,081794	0,257512	7,736922	-4,888888	0,993633
14:20:01,33	0,383028	3,252025	-0,116975	0,513983	0,333001	0,962976	0,028743	0,080510	0,257896	1,393886	-2,608057	0,989443	-0,667761	-2,889816	-0,946251	-15,361137	14,686240	13,526980	0,028743	0,080510	0,257896	7,713905	-4,864412	0,989443	0,028743	0,080510	0,257896	7,713905	-4,864412	0,989443
14:20:01,38	0,383028	3,252025	-0,116975	0,513983	0,333001	0,962976	0,027334	0,080405	0,255239	1,429506	-2,697419	0,993261	-0,670894	-2,891226	-0,943214	-15,351811	14,636673	13,507355	0,027334	0,080405	0,255239	7,741317	-4,843156	0,993261	0,027334	0,080405	0,255239	7,741317	-4,843156	0,993261
14:20:01,43	0,383028	3,252025	-0,116975	0,513983	0,333001	0,962976	0,030123	0,082414	0,258275	1,286797	-2,519569	0,973636	-0,672260	-2,891811	-0,946904	-15,403263	14,692679	13,543094	0,030123	0,082414	0,258275	7,756280	-4,884186	0,973636	0,030123	0,082414	0,258275	7,756280	-4,884186	0,973636
14:20:01,48	0,383028	3,252025	-0,116975	0,513983	0,333001	0,962976	0,031311	0,083304	0,254586	1,263274	-2,530312	1,009374	-0,669176	-2,889853	-0,942056	-15,385531	14,677389	13,523337	0,031311	0,083304	0,254586	7,802652	-4,988252	1,009374	0,031311	0,083304	0,254586	7,802652	-4,988252	1,009374
14:20:01,53	0,383028	3,252025	-0,116975	0,513983	0,333001	0,962976	0,028074	0,081612	0,259434	1,346880	-2,675673	0,989618	-0,672701	-2,893520	-0,942504	-15,396822	14,711344	13,564844	0,028074	0,081612	0,259434	7,753441	-4,879451	0,989618	0,028074	0,081612	0,259434	7,753441	-4,879451	0,989618
14:20:01,58	0,383028	3,252025	-0,116975	0,513983	0,333001	0,962976	0,033012	0,082831	0,258985	1,307242	-2,445627	1,031125	-0,668594	-2,889254	-0,946698	-15,377530	14,684359	13,550718	0,033012	0,082831	0,258985	7,809510	-5,037076	1,031125	0,033012	0,082831	0,258985	7,809510	-5,037076	1,031125
14:20:01,63	0,383028	3,252025	-0,116975	0,513983	0,333001	0,962976	0,027264	0,081408	0,254792	1,367548	-2,714322	1,016999	-0,673296	-2,890396	-0,945946	-15,370878	14,653625	13,514310	0,027264	0,081408	0,254792	7,758059	-4,854555	1,016999	0,027264	0,081408	0,254792	7,758059	-4,854555	1,016999
14:20:01,68	0,383028	3,252025	-0,116975	0,513983	0,333001	0,962976	0,030604	0,084910	0,255544	1,162167	-2,519511	0,980590	-0,671503	-2,890610	-0,946722	-15,360626	14,658645	13,505425	0,030604	0,084910	0,255544	7,827565	-4,921938	0,980590	0,030604	0,084910	0,255544	7,827565	-4,921938	0,980590
14:20:01,73	0,383028	3,252025	-0,116975	0,513983	0,333001	0,962976	0,029893	0,083249	0,254768	1,257972	-2,550120	0,971706	-0,671184	-2,892153	-0,944950	-15,354891	14,659916	13,522324	0,029893	0,083249	0,254768	7,793042	-4,896725	0,971706	0,029893	0,083249	0,254768	7,793042	-4,896725	0,971706
14:20:01,78	0,383028	3,252025	-0,116975	0,513983	0,333001	0,962976	0,031070	0,082201	0,256539	1,316449	-2,484594	0,988605	-0,669622	-2,890133	-0,947386	-15,317649	14,693620	13,500847	0,031070	0,082201	0,256539	7,769232	-4,923581	0,988605	0,031070	0,082201	0,256539	7,769232	-4,923581	0,988605
14:20:01,83	0,383028	3,252025	-0,116975	0,513983	0,333001	0,962976	0,028539	0,081859	0,254104	1,382071	-2,600787	0,967128	-0,670305	-2,888108	-0,944388	-15,343389	14,643552	13,508768	0,027128	0,083462	0,257101	7,794231	-4,800971	0,975048	0,027128	0,083462	0,257101	7,794231	-4,800971	0,975048
14:20:01,88	0,383028	3,252025	-0,116975	0,513983	0,333001	0,962976	0,027128	0,083462	0,257101	1,242448	-2,671444	0,975048	-0,670906	-2,890465	-0,942829	-15,359752	14,649625	13,512573	0,027128	0,083462	0,257101	7,794231	-4,800971	0,975048	0,027128	0,083462	0,257101	7,794231	-4,800971	0,975048
14:20:01,93	0,383028	3,252025	-0,116975	0,513983	0,333001	0,962976	0,029469	0,082804	0,258661	1,273746	-2,566900	0,978854	-0,671514	-2,888191	-0,946315	-15,372710	14,710489	13,550926	0,029469	0,082804	0,258661	7,773870	-4,880224	0,978854	0,029469	0,082804	0,258661	7,773870	-4,880224	0,978854
14:20:01,98	0,383028	3,252025	-0,116975	0,513983	0,333001	0,962976	0,027804	0,084468	0,255174	1,233458	-2,695154	1,017206	-0,668508	-2,890022	-0,943200	-15,352496	14,694180	13,529167	0,027804	0,084468	0,255174	7,864193	-4,877746	1,017206	0,027804	0,084468	0,255174	7,864193	-4,877746	1,017206
14:20:02,03	0,383028	3,252025	-0,116975	0,513983	0,333001	0,962976	0,027887	0,080950	0,258289	1,412396	-2,665161	0,995448	-0,673486	-2,887455	-0,945470	-15,390228	14,677679	13,529929	0,027887	0,080950	0,258289	7,766940	-4,854292	0,995448	0,027887	0,080950	0,258289	7,766940	-4,854292	0,995448
14:20:02,08	0,383028	3,252025	-0,116975	0,513983	0,333001	0,962976	0,028152	0,086544	0,256019	1,088349	-2,675787	0,996209	-0,671512	-2,888546	-0,947495	-15,356989	14,661774	13,520799	0,028152	0,086544	0,256019	7,882025	-4,885752	0,996209	0,028152	0,086544	0,256019	7,882025	-4,885752	0,996209
14:20:02,13	0,383028	3,252025	-0,116975	0,513983	0,333001	0,962976	0,028110	0,084289	0,253994	1,208435	-2,641269	0,987079	-0,667961	-2,890417	-0,945929	-15,359948	14,668774	13,520436	0,028110	0,084289	0,253994	7,825122	-4,847883	0,987079	0,028110	0,084289	0,253994	7,825122	-4,847883	0,987079
14:20:02,18	0,383028	3,252025	-0,116975	0,513983	0,333001	0,962976	0,027955	0,080278	0,255561	1,421576	-2,655367	0,986717	-0,672658	-2,895271	-0,946310	-15,364895	14,667461	13,514300	0,027955	0,080278	0,255561	7,723421	-4,849850	0,986717	0,027955	0,080278	0,255561	7,723421	-4,849850	0,986717
14:20:02,23	0,383028	3,252025	-0,116975	0,513983	0,333001	0,962976	0,034507	0,081919	0,255180	1,332647	-2,318300	0,980580	-0,669181	-2,894395	-0,947892	-15,389389	14,667709	13,492027	0,034507	0,081919	0,255180	7,763290	-5,027101	0,980580	0,034507	0,081919	0,255180	7,763290	-5,027101	0,980580
14:20:02,28	0,383028	3,252025	-0,116975	0,513983	0,333001	0,962976	0,032010	0,079346	0,253598	1,454413	-2,469468	0,958308	-0,671156	-2,890406	-0,944486	-15,346917	14,676003	13,498514	0,032010	0,079346	0,253598	7,683072	-4,982273	0,958308	0,032010	0,079346	0,253598	7,683072	-4,982273	0,958308
14:20:02,33	0,383028	3,252025	-0,116975	0,513983	0,333001	0,962976	0,029543	0,083051	0,257003	1,290179	-2,565123	0,964794	-0,672169	-2,893040	-0,945260	-15,366262	14,690078	13,545500	0,029543	0,083051	0,257003	7,809671	-4,884260	0,964794	0,029543	0,083051	0,257003	7,809671	-4,884260	0,964794
14:20:02,38	0,383028	3,252025	-0,116975	0,513983	0,333001	0,962976	0,032331	0,082611	0,256230	1,315561	-2,443938	1,011781	-0,671171	-2,891519	-0,947226	-15,344997	14,661145	13,509611	0,032331	0,082611	0,256230	7,800535	-4,981932	1,011781	0,032331	0,082611	0,256230	7,800535	-4,981932	1,011781
14:20:02,43	0,383028	3,252025	-0,116975	0,513983	0,333001	0,962976	0,030514	0,082507	0,254264	1,306528	-2,505532	0,975892	-0,672632	-2,891059	-0,946321	-15,351534	14,696409	13,515726	0,030514	0,082507	0,254264	7,783363	-4,900903	0,975892	0,030514	0,082507	0,254264	7,783363	-4,900903	0,975892
14:20:02,48	0,383028	3,252025	-0,116975	0,513983	0,333001	0,962976	0,030846	0,084002	0,255168	1,256068	-2,511552	0,982007	-0,671882	-2,889878	-0,943525	-15,351640	14,699564	13,492628	0,029449	0,083944	0,257965	7,851373	-4,897640	0,958909	0,029449	0,083944	0,257965	7,851373	-4,897640	0,958909
14:20:02,53	0,383028	3,252025	-0,116975	0,513983	0,333001	0,962976	0,029449	0,083944	0,257965	1,261794	-2,585881	0,958909	-0,669022	-2,888959	-0,946414	-15,368959	14,674143	13,536776	0,029449	0,083944	0,257965	7,851373	-4,897640	0,958909	0,029449	0,083944	0,257965	7,851373	-4,897640	0,958909
14:20:02,58	0,383028	3,252025	-0,116975	0,513983	0,333001	0,962976	0,027223	0,081926	0,255075	1,336040	-2,703948	1,003057	-0,663843	-2,892193	-0,944766	-15,362236	14,640651	13,499919	0,027223	0,081926	0,255075	7,767229	-4,840926	1,003057	0,027223	0,081926	0,255075	7,767229	-4,840926	1,003057
14:20:02,63	0,383028	3,252025	-0,116975	0,513983	0,333001	0,962976	0,027434	0,075824	0,256724	1,627691	-2,670372	0,966199	-0,673610	-2,890855	-0,941721	-15,351165	14,677686	13,518645	0,027434	0,075824	0,256724	7,579888	-4,823968	0,966199	0,027434	0,075824	0,256724	7,579888	-4,823968	0,966199
14:20:02,68	0,383028	3,252025	-0,116975	0,513983	0,333001	0,962976	0,031159	0,084951	0,259768	1,190683	-2,485632	0,984925	-0,670286	-2,886662	-0,943207	-15,336926	14,662998	13,533049	0,031159	0,084951	0,259768	7,859369	-4,931593	0,984925	0,031159	0,084951	0,259768	7,859369	-4,931593	0,984925
14:20:02,73	0,383028	3,252025	-0,116975	0,513983	0,333001	0,962976	0,025866	0,084169	0,258282	1,225756	-2,741203	0,999330	-0,670246	-2,891960	-0,946307	-15,327126	14,656684	13,509627	0,025866	0,084169	0,258282	7,833039	-4,771649	0,999330	0,025866	0,084169	0,258282	7,833039	-4,771649	0,999330
14:20:02,78	0,383028	3,252025	-0,116975	0,513983	0,333001	0,962976	0,030434	0,081486	0,255183	1,364712	-2,492011	0,975908	-0,671902	-2,889172	-0,948373	-15,334281	14,658859	13,500253	0,030434	0,081486	0,255183	7,761368	-4,881062	0,975908	0,030434	0,081486	0,255183	7,761368	-4,881062	0,975908
14:20:02,83	0,383028	3,252025	-0,116975	0,513983	0,333001	0,962976	0,028847	0,084314	0,253117	1,215981	-2,581795	0,966534	-0,668525	-2,892068	-0,945136	-15,356165	14,678030	13,529559	0,028847	0,084314	0,253117	7,834606	-4,846303	0,966534	0,028847	0,084314	0,253117	7,834606	-4,846303	0,966534
14:20:02,88	0,383028	3,252025	-0,116975	0,513983	0,333001	0,962976	0,029667	0,079941	0,256353	1,449028	-2,567696	0,995840	-0,669655	-2,889614	-0,943953	-15,322162	14,663763	13,547582	0,029667	0,079941	0,256353	7,724388	-4,896568	0,995840	0,029667	0,079941	0,256353	7,724388	-4,896568	0,995840
14:20:02,93	0,383028	3,252025	-0,116975	0,513983	0,333001	0,962976	0,028107	0,082147	0,257536	1,338981	-2,612257	1,013863	-0,674953	-2,893029	-0,947089	-15,343549	14,710306	13,515863	0,028107	0,082147	0,257536	7,787483	-4,818636	1,013863	0,028107	0,082147	0,257536	7,787483	-4,818636	1,013863
14:20:02,98	0,383028	3,252025	-0,116975	0,513983	0,333001	0,962976	0,033713	0,085027	0,254400	1,218800	-2,362524	0,982144	-0,673791	-2,891261	-0,945516	-15,335347	14,679061	13,543354	0,033713	0,085027	0,254400	7,893434	-5,008997	0,982144	0,033713	0,085027	0,254400	7,893434	-5,008997	0,982144
14:20:03,03	0,383028	3,252025	-0,116975	0,513983	0,333001	0,962976	0,031601	0,084905	0,255974	1,202175	-2,449626	1,009635	-0,667956	-2,891299	-0,945901	-15,346863	14,639668	13,543448	0,031601	0,084905	0,255974	7,867249	-4,930301	1,009635	0,031601	0,084905	0,255974	7,867249	-4,930301	1,009635
14:20:03,08	0,383028	3,252025	-0,116975	0,513983	0,333001	0,962976	0,028716	0,079833	0,255588	1,426077	-2,589896	1,009729	-0,670782	-2,887605	-0,944375	-15,301565	14,675329	13,504495	0,028716	0,079833	0,255588	7,692952	-4,844139	1,009729	0,028716	0,079833	0,255588	7,692952	-4,844139	1,009729
14:20:03,13	0,383028	3,252025	-0,116975	0,513983	0,333001	0,962976	0,026930	0,084128	0,257114	1,256284	-2,661389	0,970776	-0,669201	-2,889119	-0,944961	-15,324255	14,614409	13,503182	0,026930	0,084128	0,257114	7,860294	-4,775400	0,970776	0,026930	0,084128	0,257114	7,860294	-4,775400	0,970776
14:20:03,18	0,383028	3,252025	-0,116975	0,513983	0,333001	0,962976	0,027451	0,082001	0,256529	1,302760	-2,623492	0,969462	-0,668628	-2,889056	-0,943623	-15,300728	14,663647	13,544187	0,027451	0,082001	0,256529	7,739838	-4,778395	0,969462	0,027451	0,082001	0,256529	7,739838	-4,778395	0,969462
14:20:03,23	0,383028	3,252025	-0,116975	0,513983	0,333001	0,962976	0,027110	0,081536	0,257867	1,381321	-2,645466	1,010468	-0,671961	-2,891657	-0,945938	-15,373939	14,667217	13,517238	0,027110	0,081536	0,257867	7,781933	-4,773603	1,010468	0,027110	0,081536	0,257867	7,781933	-4,773603	1,010468
14:20:03,28	0,383028	3,252025	-0,116975	0,513983	0,333001	0,962976	0,031029	0,083122	0,255552	1,265358	-2,506864	0,983518	-0,669698	-2,892005	-0,946402	-15,347301	14,665425	13,523585	0,031029	0,083122	0,255552	7,790437	-4,942646	0,983518	0,031029	0,083122	0,255552	7,790437	-4,942646	0,983518
14:20:03,33	0,383028	3,252025	-0,116975	0,513983	0,333001	0,962976	0,030199	0,080988	0,255088	1,388095	-2,526059	0,989865	-0,668534	-2,890350	-0,944739	-15,342464	14,642285	13,542820	0,030199	0,080988	0,255088	7,745651	-4,896685	0,989865	0,030199	0,080988	0,255088	7,745651	-4,896685	0,989865
14:20:03,38	0,383028	3,252025	-0,116975	0,513983	0,333001	0,962976	0,028184	0,080808	0,256751	1,379830	-2,615106	1,009101	-0,670790	-2,891139	-0,944335	-15,300609	14,646393	13,536924	0,028184	0,080808	0,256751	7,723261	-4,827515	1,009101	0,028184	0,080808	0,256751	7,723261	-4,827515	1,009101
14:20:03,43	0,383028	3,252025	-0,116975	0,513983	0,333001	0,962976	0,029995	0,082367	0,257155	1,323236	-2,486716	1,003205	-0,669063	-2,891300	-0,946689	-15,318476	14,648114	13,514644	0,029995	0,082367	0,257155	7,789066	-4,841327	1,003205	0,029995	0,082367	0,257155	7,789066	-4,841327	1,003205
14:20:03,48	0,383028	3,252025	-0,116975	0,513983	0,333001	0,962976	0,029271	0,080791	0,254800	1,397762	-2,540724	0,980925	-0,672111	-2,889895	-0,943657	-15,332784	14,679078	13,520080	0,029271	0,080791	0,254800	7,739850	-4,838461	0,980925	0,029271	0,080791	0,254800	7,739850	-4,838461	0,980925
14:20:03,53	0,383028	3,252025	-0,116975	0,513983	0,333001	0,962976	0,029578	0,084133	0,257832	1,243635	-2,552631	0,986361	-0,670344	-2,889910	-0,944447	-15,309403	14,684870	13,528884	0,029578	0,084133	0,257832	7,848077	-4,874469	0,986361	0,029578	0,084133	0,257832	7,848077	-4,874469	0,986361
14:20:03,58	0,383028	3,252025	-0,116975	0,513983	0,333001	0,962976	0,028707	0,082595	0,257042	1,340313	-2,580544	0,995165	-0,670233	-2,890111	-0,946295	-15,307284	14,637135	13,523602	0,028707	0,082595	0,257042	7,824029	-4,834049	0,995165	0,028707	0,082595	0,257042	7,824029	-4,834049	0,995165
14:20:03,63	0,383028	3,252025	-0,116975	0,513983	0,333001	0,962976	0,028826	0,082398	0,255194	1,310258	-2,548653	0,989883	-0,671627	-2,890274	-0,945268	-15,325040	14,655237	13,524282	0,028826	0,082398	0,255194	7,778539	-4,811501	0,989883	0,028826	0,082398	0,255194	7,778539	-4,811501	0,989883
14:20:03,68	0,383028	3,252025	-0,116975	0,513983	0,333001	0,962976	0,029664	0,083524	0,256222	1,258521	-2,529495	0,990562	-0,671425	-2,891888	-0,946311	-15,332516	14,671696	13,509973	0,029664	0,083524	0,256222	7,815167	-4,858140	0,990562	0,029664	0,083524	0,256222	7,815167	-4,858140	0,990562
14:20:03,73	0,383028	3,252025	-0,116975	0,513983	0,333001	0,962976	0,030961	0,082543	0,255178	1,320064	-2,476758	0,976254	-0,673746	-2,892625	-0,945146	-15,324435	14,682323	13,504166	0,030961	0,082543	0,255178	7,799679	-4,907213	0,976254	0,030961	0,082543	0,255178	7,799679	-4,907213	0,976254
14:20:03,78	0,383028	3,252025	-0,116975	0,513983	0,333001	0,962976	0,032760	0,084184	0,256344	1,247968	-2,381542	0,970447	-0,670225	-2,890796	-0,944344	-15,310371	14,643729	13,532248	0,032760	0,084184	0,256344	7,856412	-4,953194	0,970447	0,032760	0,084184	0,256344	7,856412	-4,953194	0,970447
14:20:03,83	0,383028	3,252025	-0,116975	0,513983	0,333001	0,962976	0,029415	0,082049	0,257146	1,332581	-2,524006	0,998528	-0,671603	-2,891348	-0,945903	-15,315831	14,657986	13,528544	0,029415	0,082049	0,257146	7,773451	-4,833074	0,998528	0,029415	0,082049	0,257146	7,773451	-4,833074	0,998528
14:20:03,88	0,383028	3,252025	-0,116975	0,513983	0,333001	0,962976	0,030582	0,082966	0,255586	1,294521	-2,475149	0,994825	-0,670614	-2,891011	-0,944297	-15,309308	14,634651	13,506785	0,030582	0,082966	0,255586	7,807366	-4,875872	0,994825	0,030582	0,082966	0,255586	7,807366	-4,875872	0,994825
14:20:03,93	0,383028	3,252025	-0,116975	0,513983	0,333001	0,962976	0,029796	0,082279	0,257192	1,313321	-2,498730	0,973066	-0,671822	-2,889278	-0,941535	-15,313379	14,679364	13,532872	0,029796	0,082279	0,257192	7,772201	-4,837713	0,973066	0,029796	0,082279	0,257192	7,772201	-4,837713	0,973066
14:20:03,98	0,383028	3,252025	-0,116975	0,513983	0,333001	0,962976	0,028899	0,084191	0,259954	1,250576	-2,571246	0,999152	-0,669636	-2,890572	-0,944628	-15,326564	14,684277	13,508988	0,028899	0,084191	0,259954	7,859560	-4,839830	0,999152	0,028899	0,084191	0,259954	7,859560	-4,839830	0,999152
14:20:04,03	0,383028	3,252025	-0,116975	0,513983	0,333001	0,962976	0,028927	0,081651	0,256861	1,380295	-2,583680	0,975269	-0,669569	-2,890204	-0,945103	-15,285277	14,673472	13,543296	0,028927	0,081651	0,256861	7,789926	-4,854439	0,975269	0,028927	0,081651	0,256861	7,789926	-4,854439	0,975269
14:20:04,08	0,383028	3,252025	-0,116975	0,513983	0,333001	0,962976	0,028575	0,081777	0,256387	1,385047	-2,560826	1,009577	-0,670850	-2,889222	-0,945515	-15,314487	14,626801	13,537431	0,028575	0,081777	0,256387	7,804541	-4,803953	1,009577	0,028575	0,081777	0,256387	7,804541	-4,803953	1,009577
14:20:04,13	0,383028	3,252025	-0,116975	0,513983	0,333001	0,962976	0,028365	0,083378	0,255974	1,246777	-2,573692	1,003712	-0,670404	-2,890273	-0,941543	-15,331933	14,648488	13,526119	0,028365	0,083378	0,255974	7,791942	-4,800357	1,003712	0,028365	0,083378	0,255974	7,791942	-4,800357	1,003712
14:20:04,18	0,383028	3,252025	-0,116975	0,513983	0,333001	0,962976	0,029052	0,082466	0,259947	1,304231	-2,563947	0,992399	-0,669591	-2,891801	-0,945903	-15,299066	14,665388	13,512739	0,029052	0,082466	0,259947	7,777847	-4,844502	0,992399	0,029052	0,082466	0,259947	7,777847	-4,844502	0,992399
14:20:04,23	0,383028	3,252025	-0,116975	0,513983	0,333001	0,962976	0,029968	0,080998	0,255587	1,411679	-2,496257	0,979020	-0,671306	-2,889363	-0,946676	-15,264265	14,658549	13,514313	0,029968	0,080998	0,255587	7,769992	-4,848784	0,979020	0,029968	0,080998	0,255587	7,769992	-4,848784	0,979020
14:20:04,28	0,383028	3,252025	-0,116975	0,513983	0,333001	0,962976	0,028715	0,083702	0,254814	1,282524	-2,527881	0,980594	-0,671353	-2,890855	-0,942783	-15,293556	14,652292	13,531196	0,028715	0,083702	0,254814	7,853138	-4,782008	0,980594	0,028715	0,083702	0,254814	7,853138	-4,782008	0,980594
14:20:04,33	0,383028	3,252025	-0,116975	0,513983	0,333001	0,962976	0,030030	0,082997	0,258706	1,299107	-2,481724	0,997477	-0,673749	-2,892762	-0,944380	-15,324889	14,669353	13,488733	0,030030	0,082997	0,258706	7,814398	-4,839101	0,997477	0,030030	0,082997	0,258706	7,814398	-4,839101	0,997477
14:20:04,38	0,383028	3,252025	-0,116975	0,513983	0,333001	0,962976	0,032880	0,084118	0,257110	1,239938	-2,369225	0,955013	-0,670269	-2,887363	-0,946696	-15,317502	14,643470	13,529401	0,032880	0,084118	0,257110	7,843207	-4,950275	0,955013	0,032880	0,084118	0,257110	7,843207	-4,950275	0,955013
14:20:04,43	0,383028	3,252025	-0,116975	0,513983	0,333001	0,962976	0,026464	0,083804	0,254793	1,237565	-2,683503	0,995682	-0,670777	-2,891808	-0,945922	-15,297897	14,643066	13,489207	0,026464	0,083804	0,254793	7,816153	-4,760919	0,995682	0,026464	0,083804	0,254793	7,816153	-4,760919	0,995682
14:20:04,48	0,383028	3,252025	-0,116975	0,513983	0,333001	0,962976	0,030568	0,082022	0,255568	1,339682	-2,452930	0,955487	-0,672581	-2,889594	-0,943190	-15,310396	14,644520	13,526497	0,030568	0,082022	0,255568	7,778382	-4,852486	0,955487	0,030568	0,082022	0,255568	7,778382	-4,852486	0,955487
14:20:04,53	0,383028	3,252025	-0,116975	0,513983	0,333001	0,962976	0,029552	0,084691	0,258299	1,195894	-2,517272	0,992778	-0,673224	-2,893844	-0,943963	-15,346860	14,650648	13,531642	0,029552	0,084691	0,258299	7,844126	-4,837135	0,992778	0,029552	0,084691	0,258299	7,844126	-4,837135	0,992778
14:20:04,58	0,383028	3,252025	-0,116975	0,513983	0,333001	0,962976	0,033555	0,083123	0,257526	1,264519	-2,343798	0,997923	-0,671402	-2,892245	-0,945135	-15,311165	14,632817	13,507744	0,033555	0,083123	0,257526	7,789641	-4,977838	0,997923	0,033555	0,083123	0,257526	7,789641	-4,977838	0,997923
14:20:04,63	0,383028	3,252025	-0,116975	0,513983	0,333001	0,962976	0,031259	0,082344	0,256354	1,307427	-2,423369	0,974025	-0,668148	-2,887878	-0,945923	-15,290401	14,626106	13,500122	0,031259	0,082344	0,256354	7,771406	-4,877161	0,974025	0,031259	0,082344	0,256354	7,771406	-4,877161	0,974025
14:20:04,68	0,383028	3,252025	-0,116975	0,513983	0,333001	0,962976	0,025850	0,081709	0,255566	1,344977	-2,683266	0,966403	-0,669077	-2,892891	-0,942799	-15,331106	14,632102	13,516501	0,025850	0,081709	0,255566	7,759170	-4,712502	0,966403	0,025850	0,081709	0,255566	7,759170	-4,712502	0,966403
14:20:04,73	0,383028	3,252025	-0,116975	0,513983	0,333001	0,962976	0,030656	0,080008	0,258690	1,418288	-2,471635	0,982782	-0,670212	-2,888958	-0,943604	-15,301727	14,630596	13,487956	0,030656	0,080008	0,258690	7,698923	-4,878095	0,982782	0,030656	0,080008	0,258690	7,698923	-4,878095	0,982782
14:20:04,78	0,383028	3,252025	-0,116975	0,513983	0,333001	0,962976	0,027817	0,082957	0,257886	1,278335	-2,593033	0,954237	-0,671378	-2,889603	-0,943559	-15,293492	14,636000	13,541017	0,027817	0,082957	0,257886	7,790453	-4,776683	0,954237	0,027817	0,082957	0,257886	7,790453	-4,776683	0,954237
14:20:04,83	0,383028	3,252025	-0,116975	0,513983	0,333001	0,962976	0,028959	0,083645	0,257931	1,251374	-2,529219	1,007297	-0,670100	-2,891109	-0,945937	-15,305137	14,651277	13,476046	0,028959	0,083645	0,257931	7,817473	-4,802517	1,007297	0,028959	0,083645	0,257931	7,817473	-4,802517	1,007297
14:20:04,88	0,383028	3,252025	-0,116975	0,513983	0,333001	0,962976	0,029624	0,081784	0,255552	1,355521	-2,512368	0,942327	-0,670184	-2,887817	-0,947873	-15,291362	14,672588	13,496812	0,029624	0,081784	0,255552	7,775580	-4,837860	0,942327	0,029624	0,081784	0,255552	7,775580	-4,837860	0,942327
14:20:04,93	0,383028	3,252025	-0,116975	0,513983	0,333001	0,962976	0,026815	0,083504	0,253616	1,291455	-2,657147	0,963093	-0,670815	-2,892004	-0,946277	-15,298755	14,610706	13,531966	0,026815	0,083504	0,253616	7,846488	-4,762154	0,963093	0,026815	0,083504	0,253616	7,846488	-4,762154	0,963093
14:20:04,98	0,383028	3,252025	-0,116975	0,513983	0,333001	0,962976	0,030756	0,081956	0,255212	1,314625	-2,427685	0,998247	-0,672537	-2,888133	-0,945532	-15,286847	14,654065	13,508830	0,030756	0,081956	0,255212	7,748198	-4,842048	0,998247	0,030756	0,081956	0,255212	7,748198	-4,842048	0,998247
14:20:05,03	0,383028	3,252025	-0,116975	0,513983	0,333001	0,962976	0,028265	0,085383	0,255958	1,179933	-2,568613	0,975110	-0,666627	-2,886688	-0,945489	-15,263499	14,637351	13,548025	0,028265	0,085383	0,255958	7,882513	-4,787388	0,975110	0,028265	0,085383	0,255958	7,882513	-4,787388	0,975110
14:20:05,08	0,383028	3,252025	-0,116975	0,513983	0,333001	0,962976	0,024059	0,080987	0,256001	1,405727	-2,758748	1,014306	-0,672034	-2,888950	-0,945908	-15,281178	14,651909	13,516165	0,024059	0,080987	0,256001	7,763217	-4,647352	1,014306	0,024059	0,080987	0,256001	7,763217	-4,647352	1,014306
14:20:05,13	0,383028	3,252025	-0,116975	0,513983	0,333001	0,962976	0,028721	0,084539	0,255582	1,224793	-2,538871	0,982445	-0,669011	-2,888826	-0,944363	-15,289969	14,638277	13,503306	0,028721	0,084539	0,255582	7,861113	-4,793506	0,982445	0,028721	0,084539	0,255582	7,861113	-4,793506	0,982445
14:20:05,18	0,383028	3,252025	-0,116975	0,513983	0,333001	0,962976	0,027102	0,081983	0,257127	1,341534	-2,623862	0,969587	-0,669601	-2,890774	-0,947183	-15,289680	14,646407	13,533152	0,027102	0,081983	0,257127	7,777162	-4,751398	0,969587	0,027102	0,081983	0,257127	7,777162	-4,751398	0,969587
14:20:05,23	0,383028	3,252025	-0,116975	0,513983	0,333001	0,962976	0,029085	0,081520	0,254306	1,372767	-2,524586	0,999433	-0,671964	-2,891777	-0,948594	-15,286662	14,635395	13,548413	0,029085	0,081520	0,254306	7,772091	-4,807749	0,999433	0,029085	0,081520	0,254306	7,772091	-4,807749	0,999433
