# Supplementary material for: Characterization of interfragmentary motion associated with common osteosynthesis devices for rat fracture healing studies
Source: PLoS One. 2017 Apr 28;12(4):e0176735. doi: 10.1371/journal.pone.0176735 (PMC5409164; doi:10.1371/journal.pone.0176735)
Supplement: S1 Dataset — (ZIP) [file pone.0176735.s001.zip › S1_Dataset/RatFix/Specimen03/Plate_03Y.txt]

%Tester: Sukopp Matthias
%Projekt: 
%Zeit: 10.03.2015 14:24:49
%Dateipfad: D:\Messungen\Fixator\Measurements\Fixator_20150310.txt
%Kommentar: Plate_03Y
%VI Version: D:\LVProjekte\Fixator\HauptVI\Fixator_v0.12.vi
%Virtueller Drehpunkt: 	0,0000	0,0000	0,0000
%Sensor zu Hexapod (Mitte): 	0,000000	0,000000	-26,500000
%Sensor zu Hexapod Trans (Mitte): 	-0,500000	-0,866025	0,000000	-0,866025	0,500000	0,000000	0,000000	0,000000	1,000000
%Hexapod zu Labor (Mitte): 	0,383067	3,296906	-0,116983
%Hexapod zu Labor Trans (Mitte): 	0,999842	-0,016754	0,005962	0,016807	0,999819	-0,008872	-0,005812	0,008970	0,999943
%Labor zu CR (Mitte): 	0,000000	0,000000	78,500000
%Labor zu CR Trans (Mitte): 	1,000000	0,000000	0,000000	0,000000	1,000000	0,000000	0,000000	0,000000	1,000000
%Zentrum Sensormasse: 	0,000000	0,000000	2,000000
%Sensormasse: 	200,000000E-3
--------------------------------------------------
Time	X	Y	Z	U	V	W	Exp_ Fx	Exp_ Fy	Exp_ Fz	Exp_ Mx	Exp_ My	Exp_ Mz	Sen_ Fx	Sen_ Fy	Sen_ Fz	Sen_ Mx	Sen_ My	Sen_ Mz	Hex_ Fx	Hex_ Fy	Hex_ Fz	Hex_ Mx	Hex_ My	Hex_ Mz	Lab_ Fx	Lab_ Fy	Lab_ Fz	Lab_ Mx	Lab_ My	Lab_ Mz	Laser
14:24:49,59	0,383067	3,296906	-0,116983	0,513982	0,333014	0,963014	-0,008273	-0,006226	-0,061635	2,077204	-0,851894	0,957172	-0,574932	-2,902294	-1,263124	-14,087904	9,497314	13,490891	-0,008273	-0,006226	-0,061635	1,588468	-0,202444	0,957172	-0,008273	-0,006226	-0,061635	1,588468	-0,202444	0,957172
14:24:49,64	0,383067	3,296906	-0,116983	0,513982	0,333014	0,963014	-0,008273	-0,006226	-0,061635	2,077204	-0,851894	0,957172	-0,574364	-2,896880	-1,262739	-14,097621	9,546324	13,522299	-0,008273	-0,006226	-0,061635	1,588468	-0,202444	0,957172	-0,008273	-0,006226	-0,061635	1,588468	-0,202444	0,957172
14:24:49,69	0,383067	3,296906	-0,116983	0,513982	0,333014	0,963014	-0,013246	-0,004010	-0,061250	1,999584	-1,143421	0,988580	-0,572166	-2,898374	-1,263155	-14,160941	9,503409	13,512296	-0,013246	-0,004010	-0,061250	1,684763	-0,103573	0,988580	-0,013246	-0,004010	-0,061250	1,684763	-0,103573	0,988580
14:24:49,74	0,383067	3,296906	-0,116983	0,513982	0,333014	0,963014	-0,013052	-0,006661	-0,061665	2,068582	-1,166670	0,978577	-0,572631	-2,897930	-1,262362	-14,113657	9,531964	13,507383	-0,013052	-0,006661	-0,061665	1,545701	-0,142116	0,978577	-0,013052	-0,006661	-0,061665	1,545701	-0,142116	0,978577
14:24:49,79	0,383067	3,296906	-0,116983	0,513982	0,333014	0,963014	-0,013204	-0,006037	-0,060873	2,084492	-1,147928	0,973664	-0,570852	-2,899762	-1,260776	-14,104922	9,508002	13,529822	-0,013204	-0,006037	-0,060873	1,610615	-0,111404	0,973664	-0,013204	-0,006037	-0,060873	1,610615	-0,111404	0,973664
14:24:49,84	0,383067	3,296906	-0,116983	0,513982	0,333014	0,963014	-0,012506	-0,008494	-0,059286	2,195874	-1,092098	0,996102	-0,576112	-2,898733	-1,260419	-14,100135	9,544653	13,500902	-0,012506	-0,008494	-0,059286	1,529120	-0,110349	0,996102	-0,012506	-0,008494	-0,059286	1,529120	-0,110349	0,996102
14:24:49,89	0,383067	3,296906	-0,116983	0,513982	0,333014	0,963014	-0,010768	-0,003423	-0,058929	1,966327	-1,015861	0,967182	-0,572094	-2,900349	-1,263534	-14,135948	9,509962	13,497664	-0,010768	-0,003423	-0,058929	1,697630	-0,170605	0,967182	-0,010768	-0,003423	-0,058929	1,697630	-0,170605	0,967182
14:24:49,94	0,383067	3,296906	-0,116983	0,513982	0,333014	0,963014	-0,011377	-0,007711	-0,062045	2,141340	-1,061229	0,963945	-0,574981	-2,897058	-1,265472	-14,109922	9,555381	13,514555	-0,011377	-0,007711	-0,062045	1,536054	-0,168121	0,963945	-0,011377	-0,007711	-0,062045	1,536054	-0,168121	0,963945
14:24:49,99	0,383067	3,296906	-0,116983	0,513982	0,333014	0,963014	-0,012784	-0,003565	-0,063982	1,978134	-1,134540	0,980836	-0,573236	-2,899846	-1,261173	-14,116557	9,505595	13,529681	-0,012784	-0,003565	-0,063982	1,698250	-0,131018	0,980836	-0,012784	-0,003565	-0,063982	1,698250	-0,131018	0,980836
14:24:50,04	0,383067	3,296906	-0,116983	0,513982	0,333014	0,963014	-0,011242	-0,006471	-0,059683	2,082768	-1,035231	0,995962	-0,575037	-2,898741	-1,265468	-14,122983	9,506839	13,517718	-0,011242	-0,006471	-0,059683	1,574832	-0,152723	0,995962	-0,011242	-0,006471	-0,059683	1,574832	-0,152723	0,995962
14:24:50,09	0,383067	3,296906	-0,116983	0,513982	0,333014	0,963014	-0,011298	-0,004358	-0,063978	1,970805	-1,044348	0,983999	-0,572631	-2,899832	-1,261958	-14,122441	9,545082	13,521901	-0,011298	-0,004358	-0,063978	1,628665	-0,157418	0,983999	-0,011298	-0,004358	-0,063978	1,628665	-0,157418	0,983999
14:24:50,14	0,383067	3,296906	-0,116983	0,513982	0,333014	0,963014	-0,011556	-0,006988	-0,060469	2,140917	-1,076405	0,988181	-0,572035	-2,900886	-1,261175	-14,121521	9,539276	13,521176	-0,011556	-0,006988	-0,060469	1,592380	-0,169238	0,988181	-0,011556	-0,006988	-0,060469	1,592380	-0,169238	0,988181
14:24:50,19	0,383067	3,296906	-0,116983	0,513982	0,333014	0,963014	-0,010942	-0,008031	-0,059686	2,190586	-1,040754	0,987456	-0,569648	-2,900421	-1,261970	-14,096506	9,502642	13,481949	-0,010942	-0,008031	-0,059686	1,560172	-0,181822	0,987456	-0,010942	-0,008031	-0,059686	1,560172	-0,181822	0,987456
14:24:50,24	0,383067	3,296906	-0,116983	0,513982	0,333014	0,963014	-0,012538	-0,009865	-0,060480	2,266761	-1,083760	0,948229	-0,573255	-2,897278	-1,265462	-14,128074	9,557238	13,534441	-0,012538	-0,009865	-0,060480	1,492339	-0,099549	0,948229	-0,012538	-0,009865	-0,060480	1,492339	-0,099549	0,948229
14:24:50,29	0,383067	3,296906	-0,116983	0,513982	0,333014	0,963014	-0,013456	-0,005170	-0,063972	2,054109	-1,186159	1,000722	-0,571477	-2,902047	-1,263925	-14,126631	9,504126	13,478093	-0,013456	-0,005170	-0,063972	1,648258	-0,129846	1,000722	-0,013456	-0,005170	-0,063972	1,648258	-0,129846	1,000722
14:24:50,34	0,383067	3,296906	-0,116983	0,513982	0,333014	0,963014	-0,010215	-0,009095	-0,062436	2,212922	-0,989820	0,944374	-0,573801	-2,898616	-1,260037	-14,122361	9,547072	13,501392	-0,010215	-0,009095	-0,062436	1,498978	-0,187927	0,944374	-0,010215	-0,009095	-0,062436	1,498978	-0,187927	0,944374
14:24:50,39	0,383067	3,296906	-0,116983	0,513982	0,333014	0,963014	-0,012025	-0,005366	-0,058547	2,058360	-1,101683	0,967673	-0,572019	-2,896930	-1,262347	-14,097814	9,529283	13,521915	-0,012025	-0,005366	-0,058547	1,637115	-0,157754	0,967673	-0,012025	-0,005366	-0,058547	1,637115	-0,157754	0,967673
14:24:50,44	0,383067	3,296906	-0,116983	0,513982	0,333014	0,963014	-0,014375	-0,006067	-0,060858	2,091650	-1,193773	0,988195	-0,574502	-2,901265	-1,262371	-14,156898	9,491446	13,505717	-0,014375	-0,006067	-0,060858	1,615421	-0,065304	0,988195	-0,014375	-0,006067	-0,060858	1,615421	-0,065304	0,988195
14:24:50,49	0,383067	3,296906	-0,116983	0,513982	0,333014	0,963014	-0,009380	-0,006084	-0,060882	2,030243	-0,966264	0,971997	-0,574468	-2,901762	-1,260830	-14,159215	9,523916	13,486394	-0,009380	-0,006084	-0,060882	1,552651	-0,229930	0,971997	-0,009380	-0,006084	-0,060882	1,552651	-0,229930	0,971997
14:24:50,54	0,383067	3,296906	-0,116983	0,513982	0,333014	0,963014	-0,008967	-0,006362	-0,059340	2,071637	-0,963014	0,952675	-0,570236	-2,900113	-1,263491	-14,083887	9,492311	13,521119	-0,008967	-0,006362	-0,059340	1,572257	-0,259125	0,952675	-0,008967	-0,006362	-0,059340	1,572257	-0,259125	0,952675
14:24:50,59	0,383067	3,296906	-0,116983	0,513982	0,333014	0,963014	-0,012511	-0,009202	-0,062001	2,229623	-1,066258	0,987400	-0,571490	-2,901730	-1,260804	-14,124878	9,471787	13,494565	-0,012511	-0,009202	-0,062001	1,507284	-0,084172	0,987400	-0,012511	-0,009202	-0,062001	1,507284	-0,084172	0,987400
14:24:50,64	0,383067	3,296906	-0,116983	0,513982	0,333014	0,963014	-0,010483	-0,008924	-0,059314	2,176919	-0,986061	0,960846	-0,570642	-2,897474	-1,261040	-14,135224	9,478080	13,467936	-0,010483	-0,008924	-0,059314	1,476370	-0,163142	0,960846	-0,010483	-0,008924	-0,059314	1,476370	-0,163142	0,960846
14:24:50,69	0,383067	3,296906	-0,116983	0,513982	0,333014	0,963014	-0,014593	-0,007531	-0,059551	2,104739	-1,211872	0,934216	-0,572603	-2,901473	-1,261186	-14,106925	9,512715	13,495770	-0,014593	-0,007531	-0,059551	1,513571	-0,066340	0,934216	-0,014593	-0,007531	-0,059551	1,513571	-0,066340	0,934216
14:24:50,74	0,383067	3,296906	-0,116983	0,513982	0,333014	0,963014	-0,010150	-0,007832	-0,059696	2,164559	-0,973644	0,962051	-0,573241	-2,899839	-1,263138	-14,116500	9,499010	13,501594	-0,010150	-0,007832	-0,059696	1,549727	-0,176891	0,962051	-0,010150	-0,007832	-0,059696	1,549727	-0,176891	0,962051
14:24:50,79	0,383067	3,296906	-0,116983	0,513982	0,333014	0,963014	-0,011245	-0,006463	-0,061648	2,076680	-1,032019	0,967875	-0,573782	-2,897482	-1,263916	-14,088781	9,504722	13,497377	-0,011245	-0,006463	-0,061648	1,569367	-0,149315	0,967875	-0,011245	-0,006463	-0,061648	1,569367	-0,149315	0,967875
14:24:50,84	0,383067	3,296906	-0,116983	0,513982	0,333014	0,963014	-0,013016	-0,004815	-0,062427	2,009833	-1,102969	0,963658	-0,572673	-2,898623	-1,263924	-14,128149	9,518988	13,503111	-0,013016	-0,004815	-0,062427	1,631824	-0,081230	0,963658	-0,013016	-0,004815	-0,062427	1,631824	-0,081230	0,963658
14:24:50,89	0,383067	3,296906	-0,116983	0,513982	0,333014	0,963014	-0,012582	-0,006347	-0,062434	2,082147	-1,121651	0,969392	-0,572075	-2,900181	-1,262382	-14,140920	9,539151	13,483442	-0,012582	-0,006347	-0,062434	1,583907	-0,133946	0,969392	-0,012582	-0,006347	-0,062434	1,583907	-0,133946	0,969392
14:24:50,94	0,383067	3,296906	-0,116983	0,513982	0,333014	0,963014	-0,011532	-0,007643	-0,060893	2,160616	-1,088181	0,949722	-0,572745	-2,899360	-1,262751	-14,159812	9,509383	13,526519	-0,011532	-0,007643	-0,060893	1,560639	-0,182918	0,949722	-0,011532	-0,007643	-0,060893	1,560639	-0,182918	0,949722
14:24:50,99	0,383067	3,296906	-0,116983	0,513982	0,333014	0,963014	-0,011908	-0,006653	-0,061262	2,073915	-1,109201	0,992800	-0,574377	-2,901191	-1,260407	-14,111263	9,517419	13,504917	-0,011908	-0,006653	-0,061262	1,551646	-0,174436	0,992800	-0,011908	-0,006653	-0,061262	1,551646	-0,174436	0,992800
14:24:51,04	0,383067	3,296906	-0,116983	0,513982	0,333014	0,963014	-0,009506	-0,006156	-0,058918	2,079275	-0,946293	0,971198	-0,570232	-2,897968	-1,261536	-14,085592	9,518236	13,550167	-0,009506	-0,006156	-0,058918	1,596065	-0,200051	0,971198	-0,009506	-0,006156	-0,058918	1,596065	-0,200051	0,971198
14:24:51,09	0,383067	3,296906	-0,116983	0,513982	0,333014	0,963014	-0,014370	-0,008133	-0,060046	2,195657	-1,177376	1,016448	-0,575630	-2,896211	-1,264298	-14,128641	9,538601	13,542580	-0,014370	-0,008133	-0,060046	1,557200	-0,049344	1,016448	-0,014370	-0,008133	-0,060046	1,557200	-0,049344	1,016448
14:24:51,14	0,383067	3,296906	-0,116983	0,513982	0,333014	0,963014	-0,013193	-0,002580	-0,062808	1,902990	-1,163630	1,008861	-0,574401	-2,898930	-1,264327	-14,118174	9,533362	13,479144	-0,013193	-0,002580	-0,062808	1,700479	-0,128000	1,008861	-0,013193	-0,002580	-0,062808	1,700479	-0,128000	1,008861
14:24:51,19	0,383067	3,296906	-0,116983	0,513982	0,333014	0,963014	-0,011452	-0,005003	-0,062838	2,029711	-1,061428	0,945425	-0,573293	-2,899364	-1,261391	-14,112960	9,537453	13,535704	-0,011452	-0,005003	-0,062838	1,636950	-0,162446	0,945425	-0,011452	-0,005003	-0,062838	1,636950	-0,162446	0,945425
14:24:51,24	0,383067	3,296906	-0,116983	0,513982	0,333014	0,963014	-0,011631	-0,006180	-0,059901	2,097030	-1,068245	1,001985	-0,570288	-2,903296	-1,261939	-14,126822	9,515260	13,525715	-0,011631	-0,006180	-0,059901	1,611927	-0,155243	1,001985	-0,011631	-0,006180	-0,059901	1,611927	-0,155243	1,001985
14:24:51,29	0,383067	3,296906	-0,116983	0,513982	0,333014	0,963014	-0,009728	-0,010749	-0,060449	2,308485	-0,970222	0,991996	-0,574471	-2,901965	-1,262390	-14,148641	9,491425	13,471628	-0,009728	-0,010749	-0,060449	1,464690	-0,206569	0,991996	-0,009728	-0,010749	-0,060449	1,464690	-0,206569	0,991996
14:24:51,34	0,383067	3,296906	-0,116983	0,513982	0,333014	0,963014	-0,008789	-0,006460	-0,060900	2,053918	-0,928382	0,937909	-0,574419	-2,898597	-1,261559	-14,110824	9,497839	13,539280	-0,008789	-0,006460	-0,060900	1,546791	-0,238425	0,937909	-0,008789	-0,006460	-0,060900	1,546791	-0,238425	0,937909
14:24:51,39	0,383067	3,296906	-0,116983	0,513982	0,333014	0,963014	-0,011732	-0,004822	-0,060069	1,993188	-1,051848	1,005560	-0,567983	-2,900586	-1,264277	-14,131579	9,494761	13,532175	-0,011732	-0,004822	-0,060069	1,614669	-0,130905	1,005560	-0,011732	-0,004822	-0,060069	1,614669	-0,130905	1,005560
14:24:51,44	0,383067	3,296906	-0,116983	0,513982	0,333014	0,963014	-0,013227	-0,011390	-0,062787	2,321666	-1,146020	0,998456	-0,573220	-2,899172	-1,263119	-14,102182	9,498998	13,520919	-0,013227	-0,011390	-0,062787	1,427582	-0,107725	0,998456	-0,013227	-0,011390	-0,062787	1,427582	-0,107725	0,998456
14:24:51,49	0,383067	3,296906	-0,116983	0,513982	0,333014	0,963014	-0,011833	-0,006148	-0,061630	2,067468	-1,050226	0,987200	-0,574397	-2,898790	-1,263118	-14,117778	9,552940	13,537195	-0,011833	-0,006148	-0,061630	1,584853	-0,121309	0,987200	-0,011833	-0,006148	-0,061630	1,584853	-0,121309	0,987200
14:24:51,54	0,383067	3,296906	-0,116983	0,513982	0,333014	0,963014	-0,011576	-0,004937	-0,061628	2,043414	-1,077329	1,003476	-0,572676	-2,898854	-1,259617	-14,129029	9,506211	13,543662	-0,011576	-0,004937	-0,061628	1,655862	-0,168602	1,003476	-0,011576	-0,004937	-0,061628	1,655862	-0,168602	1,003476
14:24:51,59	0,383067	3,296906	-0,116983	0,513982	0,333014	0,963014	-0,012381	-0,006460	-0,058127	2,076498	-1,105563	1,009942	-0,571479	-2,898165	-1,262396	-14,120092	9,497435	13,462921	-0,012381	-0,006460	-0,058127	1,569417	-0,133652	1,009942	-0,012381	-0,006460	-0,058127	1,569417	-0,133652	1,009942
14:24:51,64	0,383067	3,296906	-0,116983	0,513982	0,333014	0,963014	-0,013576	-0,007152	-0,060906	2,109345	-1,155551	0,929202	-0,570919	-2,898368	-1,261974	-14,132577	9,507873	13,511646	-0,013576	-0,007152	-0,060906	1,547950	-0,089869	0,929202	-0,013576	-0,007152	-0,060906	1,547950	-0,089869	0,929202
14:24:51,69	0,383067	3,296906	-0,116983	0,513982	0,333014	0,963014	-0,013680	-0,007738	-0,060485	2,142643	-1,177035	0,977926	-0,569724	-2,897242	-1,260444	-14,121488	9,486290	13,476367	-0,013680	-0,007738	-0,060485	1,535205	-0,103121	0,977926	-0,013680	-0,007738	-0,060485	1,535205	-0,103121	0,977926
14:24:51,74	0,383067	3,296906	-0,116983	0,513982	0,333014	0,963014	-0,015253	-0,008210	-0,058955	2,154021	-1,238421	0,942648	-0,569753	-2,895874	-1,260423	-14,126714	9,486279	13,515367	-0,015253	-0,008210	-0,058955	1,509558	-0,041050	0,942648	-0,015253	-0,008210	-0,058955	1,509558	-0,041050	0,942648
14:24:51,79	0,383067	3,296906	-0,116983	0,513982	0,333014	0,963014	-0,016423	-0,007501	-0,058934	2,114524	-1,303789	0,981647	-0,573213	-2,900709	-1,265449	-14,115288	9,547679	13,523804	-0,016423	-0,007501	-0,058934	1,525728	-0,014560	0,981647	-0,016423	-0,007501	-0,058934	1,525728	-0,014560	0,981647
14:24:51,84	0,383067	3,296906	-0,116983	0,513982	0,333014	0,963014	-0,010506	-0,006922	-0,063959	2,143349	-1,016885	0,990084	-0,570359	-2,899418	-1,261963	-14,143031	9,495589	13,525829	-0,010506	-0,006922	-0,063959	1,599936	-0,192178	0,990084	-0,010506	-0,006922	-0,063959	1,599936	-0,192178	0,990084
14:24:51,89	0,383067	3,296906	-0,116983	0,513982	0,333014	0,963014	-0,013050	-0,008748	-0,060474	2,179302	-1,147186	0,992110	-0,572109	-2,900460	-1,262371	-14,142003	9,500271	13,496689	-0,013050	-0,008748	-0,060474	1,492571	-0,122729	0,992110	-0,013050	-0,008748	-0,060474	1,492571	-0,122729	0,992110
14:24:51,94	0,383067	3,296906	-0,116983	0,513982	0,333014	0,963014	-0,012145	-0,007257	-0,062061	2,136423	-1,127071	0,955463	-0,572103	-2,899457	-1,263551	-14,149034	9,539091	13,489182	-0,012145	-0,007257	-0,062061	1,566765	-0,173662	0,955463	-0,012145	-0,007257	-0,062061	1,566765	-0,173662	0,955463
14:24:51,99	0,383067	3,296906	-0,116983	0,513982	0,333014	0,963014	-0,012145	-0,007257	-0,062061	2,136423	-1,127071	0,955463	-0,570825	-2,900172	-1,264281	-14,095702	9,527358	13,513043	-0,012145	-0,007257	-0,062061	1,566765	-0,173662	0,955463	-0,012145	-0,007257	-0,062061	1,566765	-0,173662	0,955463
14:24:52,04	0,383067	3,296906	-0,116983	0,513982	0,333014	0,963014	-0,012164	-0,008722	-0,062791	2,229108	-1,076012	0,979323	-0,570850	-2,899670	-1,261977	-14,110151	9,517627	13,487322	-0,012164	-0,008722	-0,062791	1,544448	-0,121102	0,979323	-0,012164	-0,008722	-0,062791	1,544448	-0,121102	0,979323
14:24:52,09	0,383067	3,296906	-0,116983	0,513982	0,333014	0,963014	-0,012587	-0,008449	-0,060487	2,199269	-1,105645	0,953603	-0,573873	-2,899180	-1,263147	-14,147772	9,540564	13,512932	-0,012587	-0,008449	-0,060487	1,536025	-0,117546	0,953603	-0,012587	-0,008449	-0,060487	1,536025	-0,117546	0,953603
14:24:52,14	0,383067	3,296906	-0,116983	0,513982	0,333014	0,963014	-0,011500	-0,005586	-0,061658	2,051451	-1,093155	0,979212	-0,573299	-2,898846	-1,263906	-14,146336	9,531436	13,537461	-0,011500	-0,005586	-0,061658	1,612946	-0,190408	0,979212	-0,011500	-0,005586	-0,061658	1,612946	-0,190408	0,979212
14:24:52,19	0,383067	3,296906	-0,116983	0,513982	0,333014	0,963014	-0,012076	-0,005916	-0,062417	2,061418	-1,117317	1,003742	-0,574991	-2,899011	-1,261954	-14,130190	9,575098	13,542034	-0,012076	-0,005916	-0,062417	1,597017	-0,169327	1,003742	-0,012076	-0,005916	-0,062417	1,597017	-0,169327	1,003742
14:24:52,24	0,383067	3,296906	-0,116983	0,513982	0,333014	0,963014	-0,011088	-0,004533	-0,060464	2,035385	-1,073757	1,008314	-0,570335	-2,898760	-1,264296	-14,123056	9,485737	13,517139	-0,011088	-0,004533	-0,060464	1,679554	-0,203375	1,008314	-0,011088	-0,004533	-0,060464	1,679554	-0,203375	1,008314
14:24:52,29	0,383067	3,296906	-0,116983	0,513982	0,333014	0,963014	-0,013633	-0,008440	-0,062806	2,164730	-1,155245	0,983420	-0,574971	-2,901479	-1,261570	-14,112647	9,520055	13,510423	-0,013633	-0,008440	-0,062806	1,502194	-0,085070	0,983420	-0,013633	-0,008440	-0,062806	1,502194	-0,085070	0,983420
14:24:52,34	0,383067	3,296906	-0,116983	0,513982	0,333014	0,963014	-0,008960	-0,005784	-0,060080	2,061558	-0,920406	0,976704	-0,575025	-2,902148	-1,262734	-14,132740	9,510357	13,520609	-0,008960	-0,005784	-0,060080	1,607496	-0,217042	0,976704	-0,008960	-0,005784	-0,060080	1,607496	-0,217042	0,976704
14:24:52,39	0,383067	3,296906	-0,116983	0,513982	0,333014	0,963014	-0,008354	-0,006072	-0,061245	2,058070	-0,901438	0,986890	-0,570908	-2,899865	-1,262349	-14,122295	9,485248	13,515668	-0,008354	-0,006072	-0,061245	1,581428	-0,245658	0,986890	-0,008354	-0,006072	-0,061245	1,581428	-0,245658	0,986890
14:24:52,44	0,383067	3,296906	-0,116983	0,513982	0,333014	0,963014	-0,012389	-0,008496	-0,060859	2,167603	-1,089679	0,981949	-0,570864	-2,899743	-1,260015	-14,116122	9,514489	13,515147	-0,012389	-0,008496	-0,060859	1,500665	-0,117119	0,981949	-0,012389	-0,008496	-0,060859	1,500665	-0,117119	0,981949
14:24:52,49	0,383067	3,296906	-0,116983	0,513982	0,333014	0,963014	-0,012517	-0,008473	-0,058525	2,194836	-1,105599	0,981427	-0,572618	-2,900762	-1,263480	-14,098241	9,502961	13,545319	-0,012517	-0,008473	-0,058525	1,529675	-0,123007	0,981427	-0,012517	-0,008473	-0,058525	1,529675	-0,123007	0,981427
14:24:52,54	0,383067	3,296906	-0,116983	0,513982	0,333014	0,963014	-0,010757	-0,007464	-0,061990	2,141300	-0,992841	1,011599	-0,573819	-2,903266	-1,262735	-14,132332	9,534310	13,511725	-0,010757	-0,007464	-0,061990	1,555382	-0,148392	1,011599	-0,010757	-0,007464	-0,061990	1,555382	-0,148392	1,011599
14:24:52,59	0,383067	3,296906	-0,116983	0,513982	0,333014	0,963014	-0,007988	-0,007675	-0,061245	2,162393	-0,894051	0,978005	-0,573298	-2,902621	-1,262755	-14,146057	9,482964	13,495884	-0,007988	-0,007675	-0,061245	1,559887	-0,266968	0,978005	-0,007988	-0,007675	-0,061245	1,559887	-0,266968	0,978005
14:24:52,64	0,383067	3,296906	-0,116983	0,513982	0,333014	0,963014	-0,008808	-0,007804	-0,061265	2,117779	-0,922865	0,962164	-0,568570	-2,896346	-1,261589	-14,129046	9,500445	13,511843	-0,008808	-0,007804	-0,061265	1,505135	-0,231472	0,962164	-0,008808	-0,007804	-0,061265	1,505135	-0,231472	0,962164
14:24:52,69	0,383067	3,296906	-0,116983	0,513982	0,333014	0,963014	-0,016606	-0,008761	-0,060100	2,191158	-1,322384	0,978124	-0,574993	-2,898652	-1,264297	-14,111296	9,526319	13,517530	-0,016606	-0,008761	-0,060100	1,503433	-0,018826	0,978124	-0,016606	-0,008761	-0,060100	1,503433	-0,018826	0,978124
14:24:52,74	0,383067	3,296906	-0,116983	0,513982	0,333014	0,963014	-0,011397	-0,004352	-0,062807	1,993194	-1,049110	0,983811	-0,573864	-2,902551	-1,263930	-14,151731	9,534208	13,488521	-0,011397	-0,004352	-0,062807	1,651544	-0,154415	0,983811	-0,011397	-0,004352	-0,062807	1,651544	-0,154415	0,983811
14:24:52,79	0,383067	3,296906	-0,116983	0,513982	0,333014	0,963014	-0,008585	-0,007279	-0,062441	2,132007	-0,941850	0,954802	-0,573876	-2,898807	-1,263504	-14,128937	9,498417	13,545576	-0,008585	-0,007279	-0,062441	1,560596	-0,267894	0,954802	-0,008585	-0,007279	-0,062441	1,560596	-0,267894	0,954802
14:24:52,84	0,383067	3,296906	-0,116983	0,513982	0,333014	0,963014	-0,011821	-0,005397	-0,062015	2,014517	-1,072464	1,011857	-0,570291	-2,900686	-1,263142	-14,120464	9,505286	13,487688	-0,011821	-0,005397	-0,062015	1,590884	-0,144516	1,011857	-0,011821	-0,005397	-0,062015	1,590884	-0,144516	1,011857
14:24:52,89	0,383067	3,296906	-0,116983	0,513982	0,333014	0,963014	-0,011987	-0,009441	-0,061653	2,234996	-1,077177	0,953968	-0,570368	-2,901512	-1,265448	-14,135586	9,466423	13,526627	-0,011987	-0,009441	-0,061653	1,493901	-0,136222	0,953968	-0,011987	-0,009441	-0,061653	1,493901	-0,136222	0,953968
14:24:52,94	0,383067	3,296906	-0,116983	0,513982	0,333014	0,963014	-0,011233	-0,009788	-0,063959	2,211817	-1,031628	0,992908	-0,573206	-2,897793	-1,263525	-14,095889	9,505362	13,502132	-0,011233	-0,009788	-0,063959	1,443490	-0,149870	0,992908	-0,011233	-0,009788	-0,063959	1,443490	-0,149870	0,992908
14:24:52,99	0,383067	3,296906	-0,116983	0,513982	0,333014	0,963014	-0,013035	-0,005470	-0,062036	2,040881	-1,110429	0,968412	-0,572092	-2,900078	-1,261988	-14,151894	9,552157	13,498279	-0,013035	-0,005470	-0,062036	1,611473	-0,087205	0,968412	-0,013035	-0,005470	-0,062036	1,611473	-0,087205	0,968412
14:24:53,04	0,383067	3,296906	-0,116983	0,513982	0,333014	0,963014	-0,011613	-0,007577	-0,060498	2,162970	-1,108398	0,964560	-0,573863	-2,895312	-1,262743	-14,124435	9,524178	13,541567	-0,011613	-0,007577	-0,060498	1,568160	-0,196780	0,964560	-0,011613	-0,007577	-0,060498	1,568160	-0,196780	0,964560
14:24:53,09	0,383067	3,296906	-0,116983	0,513982	0,333014	0,963014	-0,014855	-0,003661	-0,061253	1,948808	-1,239193	1,007848	-0,569796	-2,901711	-1,261925	-14,098384	9,515626	13,535436	-0,014855	-0,003661	-0,061253	1,661447	-0,073107	1,007848	-0,014855	-0,003661	-0,061253	1,661447	-0,073107	1,007848
14:24:53,14	0,383067	3,296906	-0,116983	0,513982	0,333014	0,963014	-0,011347	-0,010382	-0,060435	2,303939	-1,029941	1,001717	-0,573917	-2,899536	-1,263889	-14,143571	9,485497	13,555122	-0,011347	-0,010382	-0,060435	1,488950	-0,139232	1,001717	-0,011347	-0,010382	-0,060435	1,488950	-0,139232	1,001717
14:24:53,19	0,383067	3,296906	-0,116983	0,513982	0,333014	0,963014	-0,011170	-0,005725	-0,062400	2,013104	-1,044807	1,021403	-0,574973	-2,898479	-1,263509	-14,110670	9,552300	13,532441	-0,011170	-0,005725	-0,062400	1,563668	-0,167990	1,021403	-0,011170	-0,005725	-0,062400	1,563668	-0,167990	1,021403
14:24:53,24	0,383067	3,296906	-0,116983	0,513982	0,333014	0,963014	-0,011557	-0,004282	-0,062019	2,012366	-1,069869	0,998721	-0,573225	-2,895851	-1,263146	-14,098307	9,498777	13,502000	-0,011557	-0,004282	-0,062019	1,676213	-0,162627	0,998721	-0,011557	-0,004282	-0,062019	1,676213	-0,162627	0,998721
14:24:53,29	0,383067	3,296906	-0,116983	0,513982	0,333014	0,963014	-0,014707	-0,004482	-0,061657	1,982587	-1,196195	0,968280	-0,572200	-2,900534	-1,260849	-14,187519	9,493825	13,481462	-0,014707	-0,004482	-0,061657	1,630747	-0,041688	0,968280	-0,014707	-0,004482	-0,061657	1,630747	-0,041688	0,968280
14:24:53,34	0,383067	3,296906	-0,116983	0,513982	0,333014	0,963014	-0,011164	-0,007711	-0,059359	2,101610	-1,086728	0,947742	-0,571514	-2,897494	-1,263165	-14,128435	9,490926	13,482741	-0,011164	-0,007711	-0,059359	1,496278	-0,210368	0,947742	-0,011164	-0,007711	-0,059359	1,496278	-0,210368	0,947742
14:24:53,39	0,383067	3,296906	-0,116983	0,513982	0,333014	0,963014	-0,014139	-0,006786	-0,061676	2,080514	-1,188840	0,949021	-0,575638	-2,899797	-1,261988	-14,144622	9,519347	13,501428	-0,014139	-0,006786	-0,061676	1,547836	-0,078898	0,949021	-0,014139	-0,006786	-0,061676	1,547836	-0,078898	0,949021
14:24:53,44	0,383067	3,296906	-0,116983	0,513982	0,333014	0,963014	-0,010083	-0,004366	-0,060499	1,971187	-1,006154	0,967708	-0,572037	-2,897105	-1,260796	-14,104097	9,513120	13,520488	-0,010083	-0,004366	-0,060499	1,628488	-0,214613	0,967708	-0,010083	-0,004366	-0,060499	1,628488	-0,214613	0,967708
14:24:53,49	0,383067	3,296906	-0,116983	0,513982	0,333014	0,963014	-0,014215	-0,006139	-0,059306	2,078254	-1,182790	0,986769	-0,573180	-2,901094	-1,261591	-14,105189	9,521779	13,476865	-0,014215	-0,006139	-0,059306	1,596374	-0,066914	0,986769	-0,014215	-0,006139	-0,059306	1,596374	-0,066914	0,986769
14:24:53,54	0,383067	3,296906	-0,116983	0,513982	0,333014	0,963014	-0,010189	-0,007143	-0,060101	2,137423	-0,978722	0,943146	-0,568563	-2,900418	-1,263538	-14,130523	9,484359	13,482855	-0,010189	-0,007143	-0,060101	1,576717	-0,178875	0,943146	-0,010189	-0,007143	-0,060101	1,576717	-0,178875	0,943146
14:24:53,59	0,383067	3,296906	-0,116983	0,513982	0,333014	0,963014	-0,013083	-0,010803	-0,062048	2,282691	-1,132436	0,949136	-0,575059	-2,900111	-1,264312	-14,140475	9,506938	13,507300	-0,013083	-0,010803	-0,062048	1,434642	-0,105416	0,949136	-0,013083	-0,010803	-0,062048	1,434642	-0,105416	0,949136
14:24:53,64	0,383067	3,296906	-0,116983	0,513982	0,333014	0,963014	-0,010101	-0,005024	-0,062822	1,996770	-0,997274	0,973581	-0,571503	-2,896631	-1,264693	-14,119122	9,507105	13,518139	-0,010101	-0,005024	-0,062822	1,602359	-0,204351	0,973581	-0,010101	-0,005024	-0,062822	1,602359	-0,204351	0,973581
14:24:53,69	0,383067	3,296906	-0,116983	0,513982	0,333014	0,963014	-0,014893	-0,006364	-0,063203	2,077258	-1,228053	0,984420	-0,570325	-2,896767	-1,261960	-14,119616	9,495438	13,530826	-0,014893	-0,006364	-0,063203	1,577677	-0,058952	0,984420	-0,014893	-0,006364	-0,063203	1,577677	-0,058952	0,984420
14:24:53,74	0,383067	3,296906	-0,116983	0,513982	0,333014	0,963014	-0,015363	-0,007452	-0,060470	2,123460	-1,247109	0,997107	-0,570604	-2,898151	-1,262918	-14,110341	9,486275	13,535612	-0,015363	-0,007452	-0,060470	1,538506	-0,041079	0,997107	-0,015363	-0,007452	-0,060470	1,538506	-0,041079	0,997107
14:24:53,79	0,383067	3,296906	-0,116983	0,513982	0,333014	0,963014	-0,014025	-0,007902	-0,061429	2,143592	-1,164900	1,001893	-0,569765	-2,899733	-1,265871	-14,133140	9,479823	13,488895	-0,014025	-0,007902	-0,061429	1,523267	-0,063932	1,001893	-0,014025	-0,007902	-0,061429	1,523267	-0,063932	1,001893
14:24:53,84	0,383067	3,296906	-0,116983	0,513982	0,333014	0,963014	-0,013075	-0,009420	-0,064382	2,205510	-1,132007	0,955176	-0,571551	-2,897664	-1,259654	-14,146061	9,481352	13,509518	-0,013075	-0,009420	-0,064382	1,466068	-0,105632	0,955176	-0,013075	-0,009420	-0,064382	1,466068	-0,105632	0,955176
14:24:53,89	0,383067	3,296906	-0,116983	0,513982	0,333014	0,963014	-0,013974	-0,006839	-0,058164	2,066182	-1,190720	0,975799	-0,573276	-2,898539	-1,264704	-14,121895	9,485917	13,497525	-0,013974	-0,006839	-0,058164	1,529319	-0,093757	0,975799	-0,013974	-0,006839	-0,058164	1,529319	-0,093757	0,975799
14:24:53,94	0,383067	3,296906	-0,116983	0,513982	0,333014	0,963014	-0,012354	-0,005783	-0,063214	2,027288	-1,087831	0,963806	-0,571485	-2,898778	-1,264292	-14,111786	9,491016	13,516989	-0,012354	-0,005783	-0,063214	1,573348	-0,118043	0,963806	-0,012354	-0,005783	-0,063214	1,573348	-0,118043	0,963806
14:24:53,99	0,383067	3,296906	-0,116983	0,513982	0,333014	0,963014	-0,013043	-0,007453	-0,062802	2,123610	-1,117431	0,983270	-0,574384	-2,896873	-1,263119	-14,103308	9,543096	13,537019	-0,013043	-0,007453	-0,062802	1,538559	-0,093592	0,983270	-0,013043	-0,007453	-0,062802	1,538559	-0,093592	0,983270
14:24:54,04	0,383067	3,296906	-0,116983	0,513982	0,333014	0,963014	-0,013242	-0,003990	-0,061630	1,992871	-1,146508	1,003299	-0,573211	-2,899618	-1,263124	-14,110046	9,528208	13,517029	-0,013242	-0,003990	-0,061630	1,679672	-0,107000	1,003299	-0,013242	-0,003990	-0,061630	1,679672	-0,107000	1,003299
14:24:54,09	0,383067	3,296906	-0,116983	0,513982	0,333014	0,963014	-0,011452	-0,006378	-0,061634	2,100802	-1,051815	0,983309	-0,575656	-2,901166	-1,261571	-14,150916	9,513006	13,534745	-0,011452	-0,006378	-0,061634	1,600119	-0,152828	0,983309	-0,011452	-0,006378	-0,061634	1,600119	-0,152828	0,983309
14:24:54,14	0,383067	3,296906	-0,116983	0,513982	0,333014	0,963014	-0,008889	-0,005035	-0,060082	1,997359	-0,946323	1,001026	-0,571519	-2,902238	-1,263906	-14,133088	9,474998	13,506250	-0,008889	-0,005035	-0,060082	1,602110	-0,248546	1,001026	-0,008889	-0,005035	-0,060082	1,602110	-0,248546	1,001026
14:24:54,19	0,383067	3,296906	-0,116983	0,513982	0,333014	0,963014	-0,010028	-0,009154	-0,062417	2,187554	-0,971139	0,972531	-0,572696	-2,899563	-1,263149	-14,132177	9,486621	13,496656	-0,011757	-0,006797	-0,061659	1,541937	-0,143115	0,962936	-0,011757	-0,006797	-0,061659	1,541937	-0,143115	0,962936
14:24:54,24	0,383067	3,296906	-0,116983	0,513982	0,333014	0,963014	-0,011757	-0,006797	-0,061659	2,075505	-1,066052	0,962936	-0,570857	-2,895738	-1,261977	-14,097873	9,507694	13,501996	-0,011757	-0,006797	-0,061659	1,541937	-0,143115	0,962936	-0,011757	-0,006797	-0,061659	1,541937	-0,143115	0,962936
14:24:54,29	0,383067	3,296906	-0,116983	0,513982	0,333014	0,963014	-0,015989	-0,006477	-0,060488	2,094240	-1,266935	0,968276	-0,574485	-2,897767	-1,264689	-14,135542	9,500949	13,531960	-0,015989	-0,006477	-0,060488	1,585832	-0,011801	0,968276	-0,015989	-0,006477	-0,060488	1,585832	-0,011801	0,968276
14:24:54,35	0,383067	3,296906	-0,116983	0,513982	0,333014	0,963014	-0,012417	-0,004350	-0,063199	1,958965	-1,110459	0,998240	-0,576770	-2,899360	-1,267033	-14,126106	9,560142	13,505483	-0,012417	-0,004350	-0,063199	1,617519	-0,135700	0,998240	-0,012417	-0,004350	-0,063199	1,617519	-0,135700	0,998240
14:24:54,40	0,383067	3,296906	-0,116983	0,513982	0,333014	0,963014	-0,009895	-0,003167	-0,065544	1,953437	-1,000747	0,971764	-0,571567	-2,900174	-1,262372	-14,157680	9,487906	13,506281	-0,009895	-0,003167	-0,065544	1,704846	-0,223953	0,971764	-0,009895	-0,003167	-0,065544	1,704846	-0,223953	0,971764
14:24:54,45	0,383067	3,296906	-0,116983	0,513982	0,333014	0,963014	-0,011793	-0,008080	-0,060882	2,130576	-1,090623	0,972562	-0,559815	-2,905823	-1,277242	-14,498666	8,898006	13,525356	-0,011793	-0,008080	-0,060882	1,496301	-0,164906	0,972562	-0,011793	-0,008080	-0,060882	1,496301	-0,164906	0,972562
14:24:54,50	0,383067	3,296906	-0,116983	0,513982	0,333014	0,963014	-0,012776	-0,021082	-0,075752	2,125322	-1,142129	0,991637	0,361883	-3,495295	-1,394743	-45,161823	-40,244625	15,873963	-0,012776	-0,021082	-0,075752	0,470385	-0,139190	0,991637	-0,012776	-0,021082	-0,075752	0,470385	-0,139190	0,991637
14:24:54,55	0,382959	3,346877	-0,116970	0,513992	0,332964	0,962964	0,036873	-1,114032	-0,193254	1,068372	-0,544125	3,340244	0,510960	-3,579844	-1,438211	-49,527146	-48,392642	16,269225	0,036873	-1,114032	-0,193254	-86,383103	-3,438634	3,340244	0,036873	-1,114032	-0,193254	-86,383103	-3,438634	3,340244
14:24:54,60	0,382959	3,346877	-0,116970	0,513992	0,332964	0,962964	0,035556	-1,285410	-0,236721	0,741019	-0,319059	3,735506	0,496731	-3,574886	-1,436590	-49,229713	-47,776284	16,234750	0,035556	-1,285410	-0,236721	-100,163688	-3,110214	3,735506	0,035556	-1,285410	-0,236721	-100,163688	-3,110214	3,735506
14:24:54,65	0,382959	3,346877	-0,116970	0,513992	0,332964	0,962964	0,038376	-1,270609	-0,235100	0,653863	-0,222997	3,701031	0,494245	-3,568769	-1,437720	-49,089999	-47,510540	16,238147	0,038376	-1,270609	-0,235100	-99,088962	-3,235546	3,701031	0,038376	-1,270609	-0,235100	-99,088962	-3,235546	3,701031
14:24:54,70	0,382959	3,346877	-0,116970	0,513992	0,332964	0,962964	0,034322	-1,265397	-0,236230	0,682821	-0,445729	3,704428	0,486924	-3,569177	-1,439656	-49,007840	-47,297934	16,210050	0,034322	-1,265397	-0,236230	-98,650838	-3,139968	3,704428	0,034322	-1,265397	-0,236230	-98,650838	-3,139968	3,704428
14:24:54,75	0,382959	3,346877	-0,116970	0,513992	0,332964	0,962964	0,038336	-1,259262	-0,238167	0,588981	-0,272129	3,676330	0,486497	-3,567995	-1,438468	-48,945923	-47,256436	16,210121	0,038336	-1,259262	-0,238167	-98,263048	-3,281501	3,676330	0,038336	-1,259262	-0,238167	-98,263048	-3,281501	3,676330
14:24:54,80	0,382959	3,346877	-0,116970	0,513992	0,332964	0,962964	0,037525	-1,258300	-0,236978	0,605889	-0,281415	3,676401	0,487259	-3,567794	-1,435721	-48,900087	-47,168217	16,215811	0,037525	-1,258300	-0,236978	-98,170676	-3,227145	3,676401	0,037525	-1,258300	-0,236978	-98,170676	-3,227145	3,676401
14:24:54,85	0,382959	3,346877	-0,116970	0,513992	0,332964	0,962964	0,036970	-1,258860	-0,234232	0,734317	-0,314688	3,682092	0,484938	-3,565755	-1,439234	-48,902756	-47,080023	16,215857	0,036970	-1,258860	-0,234232	-98,086192	-3,216851	3,682092	0,036970	-1,258860	-0,234232	-98,086192	-3,216851	3,682092
14:24:54,90	0,382959	3,346877	-0,116970	0,513992	0,332964	0,962964	0,036366	-1,255830	-0,237744	0,651802	-0,392541	3,682138	0,485704	-3,563160	-1,435321	-48,840100	-47,021098	16,224928	0,036366	-1,255830	-0,237744	-97,930855	-3,247235	3,682138	0,036366	-1,255830	-0,237744	-97,930855	-3,247235	3,682138
14:24:54,95	0,382959	3,346877	-0,116970	0,513992	0,332964	0,962964	0,033734	-1,255196	-0,233832	0,701198	-0,504561	3,691208	0,525236	-3,592067	-1,425675	-50,343445	-49,175465	16,279481	0,033734	-1,255196	-0,233832	-97,831697	-3,152711	3,691208	0,033734	-1,255196	-0,233832	-97,831697	-3,152711	3,691208
14:24:55,00	0,382959	3,346877	-0,116970	0,513992	0,332964	0,962964	0,039003	-1,303886	-0,224186	0,615648	-0,455328	3,745762	1,207266	-3,962707	-1,327042	-70,314165	-86,082410	18,013818	0,039003	-1,303886	-0,224186	-101,739380	-3,517088	3,745762	0,039003	-1,303886	-0,224186	-101,739380	-3,517088	3,745762
14:24:55,05	0,382969	3,396952	-0,116995	0,513981	0,332983	0,963013	0,018971	-2,079860	-0,125552	-0,981362	-0,338679	5,480099	1,306991	-4,013112	-1,368116	-72,884207	-91,157022	18,217674	0,018971	-2,079860	-0,125552	-164,250408	-1,827903	5,480099	0,018971	-2,079860	-0,125552	-164,250408	-1,827903	5,480099
14:24:55,10	0,382969	3,396952	-0,116995	0,513981	0,332983	0,963013	0,012761	-2,191427	-0,166626	-0,859670	-0,350023	5,683954	1,290906	-4,007120	-1,368445	-72,447300	-90,283926	18,098951	0,012761	-2,191427	-0,166626	-172,886680	-1,351747	5,683954	0,012761	-2,191427	-0,166626	-172,886680	-1,351747	5,683954
14:24:55,15	0,382969	3,396952	-0,116995	0,513981	0,332983	0,963013	0,015615	-2,174502	-0,166956	-0,765210	-0,259802	5,565232	1,281405	-4,001813	-1,366068	-72,328673	-89,898709	18,136841	0,015615	-2,174502	-0,166956	-171,463582	-1,485548	5,565232	0,015615	-2,174502	-0,166956	-171,463582	-1,485548	5,565232
14:24:55,20	0,382969	3,396952	-0,116995	0,513981	0,332983	0,963013	0,015769	-2,163620	-0,164578	-0,938140	-0,341671	5,603122	1,280051	-3,999620	-1,367203	-72,194980	-89,715905	18,113034	0,015769	-2,163620	-0,164578	-170,782296	-1,579502	5,603122	0,015769	-2,163620	-0,164578	-170,782296	-1,579502	5,603122
14:24:55,25	0,382969	3,396952	-0,116995	0,513981	0,332983	0,963013	0,014547	-2,161351	-0,165713	-0,830979	-0,380815	5,579314	1,277248	-4,002085	-1,367586	-72,195856	-89,540409	18,113202	0,014547	-2,161351	-0,165713	-170,497002	-1,522750	5,579314	0,014547	-2,161351	-0,165713	-170,497002	-1,522750	5,579314
14:24:55,30	0,382969	3,396952	-0,116995	0,513981	0,332983	0,963013	0,018083	-2,160156	-0,166096	-0,741568	-0,285445	5,579483	1,274067	-3,999645	-1,370268	-72,078047	-89,372390	18,113972	0,018083	-2,160156	-0,166096	-170,313791	-1,704963	5,579483	0,018083	-2,160156	-0,166096	-170,313791	-1,704963	5,579483
14:24:55,35	0,382969	3,396952	-0,116995	0,513981	0,332983	0,963013	0,017561	-2,156181	-0,168778	-0,743842	-0,294598	5,580253	1,275957	-3,998039	-1,369067	-72,042963	-89,292772	18,145067	0,017561	-2,156181	-0,168778	-170,004047	-1,673101	5,580253	0,017561	-2,156181	-0,168778	-170,004047	-1,673101	5,580253
14:24:55,40	0,382969	3,396952	-0,116995	0,513981	0,332983	0,963013	0,015224	-2,157015	-0,167577	-0,613996	-0,425499	5,611348	1,270757	-3,996187	-1,366795	-72,028741	-89,220509	18,077397	0,015224	-2,157015	-0,167577	-169,939648	-1,620621	5,611348	0,015224	-2,157015	-0,167577	-169,939648	-1,620621	5,611348
14:24:55,45	0,382969	3,396952	-0,116995	0,513981	0,332983	0,963013	0,016220	-2,151585	-0,165305	-0,826661	-0,397526	5,543678	1,273242	-3,995660	-1,368678	-71,975969	-89,169484	18,123749	0,016220	-2,151585	-0,165305	-169,726061	-1,670827	5,543678	0,016220	-2,151585	-0,165305	-169,726061	-1,670827	5,543678
14:24:55,50	0,382969	3,396952	-0,116995	0,513981	0,332983	0,963013	0,017447	-2,147886	-0,166034	-0,821625	-0,346582	5,567739	1,266940	-3,995399	-1,367523	-71,941151	-89,043165	18,101459	0,017447	-2,147886	-0,166034	-169,430661	-1,716139	5,567739	0,017447	-2,147886	-0,166034	-169,430661	-1,716139	5,567739
14:24:55,55	0,382969	3,396952	-0,116995	0,513981	0,332983	0,963013	0,017447	-2,147886	-0,166034	-0,821625	-0,346582	5,567739	1,266410	-3,992786	-1,367142	-71,923778	-88,998512	18,097929	0,017447	-2,147886	-0,166034	-169,430661	-1,716139	5,567739	0,017447	-2,147886	-0,166034	-169,430661	-1,716139	5,567739
14:24:55,60	0,382969	3,396952	-0,116995	0,513981	0,332983	0,963013	0,015448	-2,146120	-0,165652	-0,866115	-0,457764	5,564210	1,265356	-3,994683	-1,366727	-71,881515	-88,970427	18,097678	0,015448	-2,146120	-0,165652	-169,336497	-1,670469	5,564210	0,015448	-2,146120	-0,165652	-169,336497	-1,670469	5,564210
14:24:55,65	0,382969	3,396952	-0,116995	0,513981	0,332983	0,963013	0,017619	-2,146155	-0,165237	-0,818801	-0,322359	5,563959	1,264260	-3,994852	-1,366337	-71,871340	-88,893784	18,094732	0,017619	-2,146155	-0,165237	-169,291991	-1,705420	5,563959	0,017619	-2,146155	-0,165237	-169,291991	-1,705420	5,563959
14:24:55,70	0,382969	3,396952	-0,116995	0,513981	0,332983	0,963013	0,018313	-2,145291	-0,164847	-0,792257	-0,315752	5,561013	1,268399	-3,994302	-1,367474	-71,857797	-88,892843	18,120338	0,018313	-2,145291	-0,164847	-169,197637	-1,753335	5,561013	0,018313	-2,145291	-0,164847	-169,197637	-1,753335	5,561013
14:24:55,75	0,382969	3,396952	-0,116995	0,513981	0,332983	0,963013	0,015767	-2,148601	-0,165984	-0,612592	-0,436889	5,586618	1,261992	-3,993584	-1,367498	-71,854749	-88,805478	18,102738	0,015767	-2,148601	-0,165984	-169,277744	-1,674606	5,586618	0,015767	-2,148601	-0,165984	-169,277744	-1,674606	5,586618
14:24:55,80	0,382969	3,396952	-0,116995	0,513981	0,332983	0,963013	0,018349	-2,142693	-0,166009	-0,842622	-0,343682	5,569019	1,265699	-3,990786	-1,368250	-71,768478	-88,798856	18,093886	0,018349	-2,142693	-0,166009	-169,044000	-1,784066	5,569019	0,018349	-2,142693	-0,166009	-169,044000	-1,784066	5,569019
14:24:55,85	0,382969	3,396952	-0,116995	0,513981	0,332983	0,963013	0,014072	-2,144505	-0,166760	-0,699529	-0,494667	5,560167	1,263452	-3,990714	-1,366295	-71,734164	-88,762311	18,093137	0,014072	-2,144505	-0,166760	-169,043146	-1,599331	5,560167	0,014072	-2,144505	-0,166760	-169,043146	-1,599331	5,560167
14:24:55,90	0,382969	3,396952	-0,116995	0,513981	0,332983	0,963013	0,015134	-2,142522	-0,164805	-0,753809	-0,428022	5,559418	1,263934	-3,989365	-1,369417	-71,779393	-88,742362	18,110960	0,015134	-2,142522	-0,164805	-168,941807	-1,616018	5,559418	0,015134	-2,142522	-0,164805	-168,941807	-1,616018	5,559418
14:24:55,95	0,382969	3,396952	-0,116995	0,513981	0,332983	0,963013	0,013724	-2,142265	-0,167927	-0,772526	-0,550485	5,577240	1,261684	-3,990072	-1,368634	-71,745788	-88,710690	18,097738	0,013724	-2,142265	-0,167927	-168,940327	-1,627797	5,577240	0,013724	-2,142265	-0,167927	-168,940327	-1,627797	5,577240
14:24:56,00	0,382969	3,396952	-0,116995	0,513981	0,332983	0,963013	0,015461	-2,140670	-0,167145	-0,811237	-0,446885	5,564019	1,259406	-3,989618	-1,367448	-71,729862	-88,646573	18,121191	0,015461	-2,140670	-0,167145	-168,853827	-1,660566	5,564019	0,015461	-2,140670	-0,167145	-168,853827	-1,660566	5,564019
14:24:56,05	0,382969	3,396952	-0,116995	0,513981	0,332983	0,963013	0,016207	-2,138471	-0,165959	-0,862111	-0,426340	5,587472	1,261790	-3,991969	-1,365520	-71,717485	-88,689468	18,074974	0,016207	-2,138471	-0,165959	-168,732056	-1,698611	5,587472	0,016207	-2,138471	-0,165959	-168,732056	-1,698611	5,587472
14:24:56,10	0,382969	3,396952	-0,116995	0,513981	0,332983	0,963013	0,017051	-2,141711	-0,164031	-0,724597	-0,350294	5,541255	1,265396	-3,993317	-1,366269	-71,707252	-88,624160	18,092375	0,017051	-2,141711	-0,164031	-168,848872	-1,688807	5,541255	0,017051	-2,141711	-0,164031	-168,848872	-1,688807	5,541255
14:24:56,15	0,382969	3,396952	-0,116995	0,513981	0,332983	0,963013	0,016416	-2,145507	-0,164780	-0,465492	-0,407117	5,558656	1,258346	-3,992050	-1,363984	-71,718230	-88,582791	18,057476	0,016416	-2,145507	-0,164780	-168,887810	-1,695766	5,558656	0,016416	-2,145507	-0,164780	-168,887810	-1,695766	5,558656
14:24:56,20	0,382969	3,396952	-0,116995	0,513981	0,332983	0,963013	0,018844	-2,138768	-0,162494	-0,785584	-0,311057	5,523757	1,263690	-3,989577	-1,367445	-71,673258	-88,606776	18,083868	0,014029	-2,142160	-0,165955	-168,767062	-1,611769	5,550148	0,014029	-2,142160	-0,165955	-168,767062	-1,611769	5,550148
14:24:56,25	0,382969	3,396952	-0,116995	0,513981	0,332983	0,963013	0,014029	-2,142160	-0,165955	-0,607486	-0,510479	5,550148	1,262629	-3,989317	-1,369005	-71,632588	-88,565937	18,056491	0,014029	-2,142160	-0,165955	-168,767062	-1,611769	5,550148	0,014029	-2,142160	-0,165955	-168,767062	-1,611769	5,550148
14:24:56,30	0,382969	3,396952	-0,116995	0,513981	0,332983	0,963013	0,014335	-2,141112	-0,167515	-0,606314	-0,479769	5,522772	1,259006	-3,991146	-1,367817	-71,686488	-88,530374	18,114706	0,014335	-2,141112	-0,167515	-168,683570	-1,605075	5,522772	0,014335	-2,141112	-0,167515	-168,683570	-1,605075	5,522772
14:24:56,35	0,382969	3,396952	-0,116995	0,513981	0,332983	0,963013	0,017730	-2,138888	-0,166327	-0,718094	-0,367700	5,580986	1,260264	-3,988517	-1,365097	-71,651735	-88,522792	18,103854	0,017730	-2,138888	-0,166327	-168,620795	-1,759497	5,580986	0,017730	-2,138888	-0,166327	-168,620795	-1,759497	5,580986
14:24:56,40	0,382969	3,396952	-0,116995	0,513981	0,332983	0,963013	0,014825	-2,138663	-0,163608	-0,705864	-0,492452	5,570135	1,257331	-3,988775	-1,366673	-71,652924	-88,503163	18,080683	0,014825	-2,138663	-0,163608	-168,590884	-1,656210	5,570135	0,014825	-2,138663	-0,163608	-168,590884	-1,656210	5,570135
14:24:56,45	0,382969	3,396952	-0,116995	0,513981	0,332983	0,963013	0,016514	-2,136252	-0,165184	-0,814815	-0,415470	5,546964	1,262145	-3,989191	-1,367425	-71,609744	-88,491887	18,076983	0,016514	-2,136252	-0,165184	-168,510595	-1,711812	5,546964	0,016514	-2,136252	-0,165184	-168,510595	-1,711812	5,546964
14:24:56,50	0,382969	3,396952	-0,116995	0,513981	0,332983	0,963013	0,014467	-2,140629	-0,165936	-0,555858	-0,490140	5,543264	1,258580	-3,989300	-1,366261	-71,627138	-88,485698	18,090555	0,014467	-2,140629	-0,165936	-168,595229	-1,625818	5,543264	0,014467	-2,140629	-0,165936	-168,595229	-1,625818	5,543264
14:24:56,55	0,382969	3,396952	-0,116995	0,513981	0,332983	0,963013	0,016345	-2,137596	-0,164772	-0,716903	-0,410666	5,556836	1,259804	-3,987811	-1,365109	-71,614741	-88,461883	18,071541	0,016345	-2,137596	-0,164772	-168,518197	-1,693730	5,556836	0,016345	-2,137596	-0,164772	-168,518197	-1,693730	5,556836
14:24:56,60	0,382969	3,396952	-0,116995	0,513981	0,332983	0,963013	0,014443	-2,137911	-0,163619	-0,673684	-0,510730	5,537822	1,259895	-3,989250	-1,365068	-71,570285	-88,471519	18,089933	0,014443	-2,137911	-0,163619	-168,499729	-1,644505	5,537822	0,014443	-2,137911	-0,163619	-168,499729	-1,644505	5,537822
14:24:56,65	0,382969	3,396952	-0,116995	0,513981	0,332983	0,963013	0,015644	-2,138710	-0,163578	-0,618273	-0,404985	5,556214	1,255747	-3,991341	-1,366652	-71,602621	-88,427029	18,067402	0,015644	-2,138710	-0,163578	-168,507010	-1,633001	5,556214	0,015644	-2,138710	-0,163578	-168,507010	-1,633001	5,556214
14:24:56,70	0,382969	3,396952	-0,116995	0,513981	0,332983	0,963013	0,019528	-2,136163	-0,165162	-0,728354	-0,253223	5,533682	1,259331	-3,989711	-1,367012	-71,578537	-88,407275	18,093093	0,019528	-2,136163	-0,165162	-168,417154	-1,786197	5,533682	0,019528	-2,136163	-0,165162	-168,417154	-1,786197	5,533682
14:24:56,75	0,382969	3,396952	-0,116995	0,513981	0,332983	0,963013	0,016325	-2,138452	-0,165522	-0,580194	-0,408801	5,559374	1,259921	-3,987370	-1,366634	-71,573516	-88,406805	18,088431	0,016325	-2,138452	-0,165522	-168,448654	-1,690336	5,559374	0,016325	-2,138452	-0,165522	-168,448654	-1,690336	5,559374
14:24:56,80	0,382969	3,396952	-0,116995	0,513981	0,332983	0,963013	0,014003	-2,137792	-0,165144	-0,611598	-0,525464	5,554711	1,257016	-3,987748	-1,364311	-71,569442	-88,383803	18,077463	0,014003	-2,137792	-0,165144	-168,428246	-1,624673	5,554711	0,014003	-2,137792	-0,165144	-168,428246	-1,624673	5,554711
14:24:56,85	0,382969	3,396952	-0,116995	0,513981	0,332983	0,963013	0,015783	-2,135465	-0,162821	-0,710624	-0,440881	5,543744	1,252368	-3,987869	-1,363929	-71,547162	-88,369173	18,062114	0,015783	-2,135465	-0,162821	-168,344633	-1,679814	5,543744	0,015783	-2,135465	-0,162821	-168,344633	-1,679814	5,543744
14:24:56,90	0,382969	3,396952	-0,116995	0,513981	0,332983	0,963013	0,018212	-2,131501	-0,162440	-0,892960	-0,302583	5,528395	1,259351	-3,986899	-1,366639	-71,571467	-88,384739	18,084246	0,018212	-2,131501	-0,162440	-168,215768	-1,732208	5,528395	0,018212	-2,131501	-0,162440	-168,215768	-1,732208	5,528395
14:24:56,95	0,382969	3,396952	-0,116995	0,513981	0,332983	0,963013	0,013880	-2,137063	-0,165150	-0,629356	-0,541107	5,550526	1,256502	-3,988580	-1,367788	-71,533800	-88,371491	18,079395	0,013880	-2,137063	-0,165150	-168,388801	-1,630678	5,550526	0,013880	-2,137063	-0,165150	-168,388801	-1,630678	5,550526
14:24:57,00	0,382969	3,396952	-0,116995	0,513981	0,332983	0,963013	0,016761	-2,135437	-0,166299	-0,683623	-0,365316	5,545676	1,256599	-3,987291	-1,364684	-71,499442	-88,355313	18,058499	0,016761	-2,135437	-0,166299	-168,315394	-1,681020	5,545676	0,016761	-2,135437	-0,166299	-168,315394	-1,681020	5,545676
14:24:57,05	0,382969	3,396952	-0,116995	0,513981	0,332983	0,963013	0,015596	-2,134876	-0,163195	-0,681598	-0,404216	5,524780	1,254836	-3,984953	-1,364298	-71,494456	-88,344252	18,068300	0,015596	-2,134876	-0,163195	-168,269341	-1,628488	5,524780	0,015596	-2,134876	-0,163195	-168,269341	-1,628488	5,524780
14:24:57,10	0,382969	3,396952	-0,116995	0,513981	0,332983	0,963013	0,014452	-2,132180	-0,162809	-0,809705	-0,464926	5,534581	1,252798	-3,987982	-1,365513	-71,525639	-88,291005	18,082723	0,014452	-2,132180	-0,162809	-168,185832	-1,599380	5,534581	0,014452	-2,132180	-0,162809	-168,185832	-1,599380	5,534581
14:24:57,16	0,382969	3,396952	-0,116995	0,513981	0,332983	0,963013	0,018095	-2,131930	-0,164024	-0,792187	-0,329124	5,549003	1,254207	-3,985496	-1,367794	-71,520082	-88,302716	18,086367	0,018095	-2,131930	-0,164024	-168,148684	-1,749545	5,549003	0,018095	-2,131930	-0,164024	-168,148684	-1,749545	5,549003
14:24:57,21	0,382969	3,396952	-0,116995	0,513981	0,332983	0,963013	0,015237	-2,131907	-0,166304	-0,800728	-0,467066	5,552647	1,253667	-3,986906	-1,362730	-71,503398	-88,325817	18,082072	0,015237	-2,131907	-0,166304	-168,155447	-1,663144	5,552647	0,015237	-2,131907	-0,166304	-168,155447	-1,663144	5,552647
14:24:57,26	0,382969	3,396952	-0,116995	0,513981	0,332983	0,963013	0,016729	-2,132144	-0,161241	-0,800077	-0,363488	5,548352	1,275673	-3,998618	-1,356218	-71,948745	-89,241195	18,113571	0,016729	-2,132144	-0,161241	-168,173387	-1,676679	5,548352	0,016729	-2,132144	-0,161241	-168,173387	-1,676679	5,548352
14:24:57,31	0,382969	3,396952	-0,116995	0,513981	0,332983	0,963013	-0,026346	-3,010031	-0,074920	-1,390345	-0,362269	7,280571	2,035476	-4,388547	-1,276410	-92,682778	-129,491718	19,814290	-0,026346	-3,010031	-0,074920	-237,677781	1,705864	7,280571	-0,026346	-3,010031	-0,074920	-237,677781	1,705864	7,280571
14:24:57,36	0,382964	3,447026	-0,116993	0,513972	0,332978	0,962978	-0,026346	-3,010031	-0,074920	-1,390345	-0,362269	7,280571	2,107636	-4,427063	-1,291727	-94,818025	-133,344713	20,014755	-0,026346	-3,010031	-0,074920	-237,677781	1,705864	7,280571	-0,026346	-3,010031	-0,074920	-237,677781	1,705864	7,280571
14:24:57,41	0,382964	3,447026	-0,116993	0,513972	0,332978	0,962978	-0,029069	-3,091781	-0,090237	-1,543745	-0,426589	7,481036	2,093865	-4,420662	-1,289689	-94,384792	-132,511254	19,942273	-0,029069	-3,091781	-0,090237	-244,248576	1,855367	7,481036	-0,029069	-3,091781	-0,090237	-244,248576	1,855367	7,481036
14:24:57,46	0,382964	3,447026	-0,116993	0,513972	0,332978	0,962978	-0,027728	-3,076655	-0,088200	-1,391906	-0,398365	7,408553	2,087430	-4,414871	-1,288077	-94,213089	-132,116645	19,961604	-0,027728	-3,076655	-0,088200	-242,909313	1,778275	7,408553	-0,027728	-3,076655	-0,088200	-242,909313	1,778275	7,408553
14:24:57,51	0,382964	3,447026	-0,116993	0,513972	0,332978	0,962978	-0,029525	-3,068186	-0,086587	-1,404699	-0,540425	7,427885	2,087162	-4,408480	-1,292324	-94,100226	-131,936140	19,969712	-0,029525	-3,068186	-0,086587	-242,257293	1,777296	7,427885	-0,029525	-3,068186	-0,086587	-242,257293	1,777296	7,427885
14:24:57,56	0,382964	3,447026	-0,116993	0,513972	0,332978	0,962978	-0,034926	-3,064759	-0,090834	-1,370159	-0,813798	7,435993	2,078599	-4,411155	-1,291537	-94,050805	-131,743961	19,953624	-0,034926	-3,064759	-0,090834	-241,953719	1,927918	7,435993	-0,034926	-3,064759	-0,090834	-241,953719	1,927918	7,435993
14:24:57,61	0,382964	3,447026	-0,116993	0,513972	0,332978	0,962978	-0,028328	-3,058680	-0,090047	-1,495105	-0,523977	7,419905	2,072892	-4,412833	-1,295044	-94,019572	-131,591120	19,925182	-0,028328	-3,058680	-0,090047	-241,601494	1,699773	7,419905	-0,028328	-3,058680	-0,090047	-241,601494	1,699773	7,419905
14:24:57,66	0,382964	3,447026	-0,116993	0,513972	0,332978	0,962978	-0,024021	-3,054577	-0,093554	-1,560477	-0,349408	7,391462	2,074226	-4,415331	-1,295776	-93,986409	-131,485993	19,947895	-0,024021	-3,054577	-0,093554	-241,344786	1,536279	7,391462	-0,024021	-3,054577	-0,093554	-241,344786	1,536279	7,391462
14:24:57,71	0,382964	3,447026	-0,116993	0,513972	0,332978	0,962978	-0,022525	-3,056981	-0,094287	-1,327849	-0,295426	7,414175	2,072653	-4,412569	-1,292305	-93,934302	-131,390665	19,899987	-0,022525	-3,056981	-0,094287	-241,300865	1,472774	7,414175	-0,022525	-3,056981	-0,094287	-241,300865	1,472774	7,414175
14:24:57,76	0,382964	3,447026	-0,116993	0,513972	0,332978	0,962978	-0,024130	-3,054238	-0,090815	-1,361864	-0,381426	7,366267	2,086146	-4,419150	-1,278452	-94,363377	-131,932508	19,909037	-0,024130	-3,054238	-0,090815	-241,119571	1,512770	7,366267	-0,024130	-3,054238	-0,090815	-241,119571	1,512770	7,366267
14:24:57,81	0,382964	3,447026	-0,116993	0,513972	0,332978	0,962978	-0,025178	-3,069214	-0,076962	-1,266923	-0,536583	7,375318	2,822886	-4,788644	-1,159745	-113,989276	-170,799850	21,651965	-0,025178	-3,069214	-0,076962	-242,200210	1,439869	7,375318	-0,025178	-3,069214	-0,076962	-242,200210	1,439869	7,375318
14:24:57,86	0,383040	3,497000	-0,116974	0,513981	0,332975	0,963013	-0,073557	-3,891996	0,041744	-1,955265	-0,615130	9,118246	2,918587	-4,842902	-1,181024	-116,598859	-175,777417	21,826643	-0,073557	-3,891996	0,041744	-307,476989	5,159060	9,118246	-0,073557	-3,891996	0,041744	-307,476989	5,159060	9,118246
14:24:57,91	0,383040	3,497000	-0,116974	0,513981	0,332975	0,963013	-0,074418	-4,002004	0,020466	-1,850345	-0,431090	9,292923	2,901611	-4,830852	-1,181689	-116,073300	-174,707990	21,762698	-0,076366	-3,981278	0,019801	-314,269515	5,382758	9,228979	-0,076366	-3,981278	0,019801	-314,269515	5,382758	9,228979
14:24:57,96	0,383040	3,497000	-0,116974	0,513981	0,332975	0,963013	-0,076366	-3,981278	0,019801	-1,739172	-0,611959	9,228979	2,895202	-4,829306	-1,180065	-115,892383	-174,342360	21,765840	-0,076366	-3,981278	0,019801	-314,269515	5,382758	9,228979	-0,076366	-3,981278	0,019801	-314,269515	5,382758	9,228979
14:24:58,01	0,383040	3,497000	-0,116974	0,513981	0,332975	0,963013	-0,074500	-3,974954	0,021424	-1,660922	-0,541092	9,232121	2,889225	-4,823636	-1,179673	-115,760410	-174,018588	21,735663	-0,074500	-3,974954	0,021424	-313,694823	5,307187	9,232121	-0,074500	-3,974954	0,021424	-313,694823	5,307187	9,232121
14:24:58,06	0,383040	3,497000	-0,116974	0,513981	0,332975	0,963013	-0,076422	-3,966944	0,021816	-1,731091	-0,688624	9,201944	2,885398	-4,819951	-1,182012	-115,682353	-173,815585	21,708756	-0,076422	-3,966944	0,021816	-313,136163	5,310524	9,201944	-0,076422	-3,966944	0,021816	-313,136163	5,310524	9,201944
14:24:58,11	0,383040	3,497000	-0,116974	0,513981	0,332975	0,963013	-0,077700	-3,961787	0,019477	-1,784416	-0,788964	9,175037	2,882180	-4,819232	-1,180419	-115,583315	-173,679775	21,710669	-0,077700	-3,961787	0,019477	-312,784670	5,310479	9,175037	-0,077700	-3,961787	0,019477	-312,784670	5,310479	9,175037
14:24:58,16	0,383040	3,497000	-0,116974	0,513981	0,332975	0,963013	-0,076713	-3,958640	0,021071	-1,780908	-0,719797	9,176950	2,882942	-4,820347	-1,182736	-115,555446	-173,526763	21,706970	-0,076713	-3,958640	0,021071	-312,534149	5,302199	9,176950	-0,076713	-3,958640	0,021071	-312,534149	5,302199	9,176950
14:24:58,21	0,383040	3,497000	-0,116974	0,513981	0,332975	0,963013	-0,076128	-3,959857	0,018754	-1,571160	-0,741745	9,173251	2,880208	-4,815498	-1,183915	-115,477037	-173,436107	21,676117	-0,076128	-3,959857	0,018754	-312,419962	5,234324	9,173251	-0,076128	-3,959857	0,018754	-312,419962	5,234324	9,173251
14:24:58,26	0,383040	3,497000	-0,116974	0,513981	0,332975	0,963013	-0,078961	-3,955065	0,017575	-1,702644	-0,866491	9,142397	2,879205	-4,817577	-1,181562	-115,441610	-173,333370	21,672285	-0,078961	-3,955065	0,017575	-312,175252	5,331980	9,142397	-0,078961	-3,955065	0,017575	-312,175252	5,331980	9,142397
14:24:58,31	0,383040	3,497000	-0,116974	0,513981	0,332975	0,963013	-0,076659	-3,955236	0,019928	-1,587045	-0,767477	9,138565	2,875176	-4,816551	-1,181947	-115,431848	-173,220878	21,685168	-0,076659	-3,955236	0,019928	-312,073108	5,250288	9,138565	-0,076659	-3,955236	0,019928	-312,073108	5,250288	9,138565
14:24:58,36	0,383040	3,497000	-0,116974	0,513981	0,332975	0,963013	-0,075534	-3,951234	0,019543	-1,692856	-0,756735	9,151449	2,874204	-4,814863	-1,182663	-115,345257	-173,163790	21,725386	-0,075534	-3,951234	0,019543	-311,864748	5,172667	9,151449	-0,075534	-3,951234	0,019543	-311,864748	5,172667	9,151449
14:24:58,41	0,383040	3,497000	-0,116974	0,513981	0,332975	0,963013	-0,076509	-3,949548	0,018827	-1,687823	-0,761008	9,191667	2,871312	-4,818309	-1,183467	-115,349690	-173,118053	21,677924	-0,076509	-3,949548	0,018827	-311,727318	5,244960	9,191667	-0,076509	-3,949548	0,018827	-311,727318	5,244960	9,191667
14:24:58,46	0,383040	3,497000	-0,116974	0,513981	0,332975	0,963013	-0,072079	-3,948766	0,018022	-1,691060	-0,557330	9,144205	2,873218	-4,812480	-1,183867	-115,306788	-173,012842	21,667755	-0,072079	-3,948766	0,018022	-311,669220	5,100844	9,144205	-0,072079	-3,948766	0,018022	-311,669220	5,100844	9,144205
14:24:58,51	0,383040	3,497000	-0,116974	0,513981	0,332975	0,963013	-0,078080	-3,947503	0,017622	-1,644192	-0,884835	9,134036	2,870923	-4,815346	-1,181524	-115,291286	-173,011798	21,660537	-0,078080	-3,947503	0,017622	-311,523173	5,244420	9,134036	-0,078080	-3,947503	0,017622	-311,523173	5,244420	9,134036
14:24:58,56	0,383040	3,497000	-0,116974	0,513981	0,332975	0,963013	-0,074451	-3,946949	0,019966	-1,664366	-0,683218	9,126817	2,868595	-4,814170	-1,184248	-115,292069	-172,946223	21,668920	-0,074305	-3,944344	0,017242	-311,374401	5,123822	9,135201	-0,074305	-3,944344	0,017242	-311,374401	5,123822	9,135201
14:24:58,61	0,383040	3,497000	-0,116974	0,513981	0,332975	0,963013	-0,074305	-3,944344	0,017242	-1,743417	-0,709101	9,135201	2,868793	-4,815057	-1,183832	-115,228473	-172,874854	21,660512	-0,074305	-3,944344	0,017242	-311,374401	5,123822	9,135201	-0,074305	-3,944344	0,017242	-311,374401	5,123822	9,135201
14:24:58,66	0,383040	3,497000	-0,116974	0,513981	0,332975	0,963013	-0,073636	-3,944960	0,017657	-1,617787	-0,654912	9,126793	2,867561	-4,817671	-1,182679	-115,268707	-172,859653	21,655265	-0,073636	-3,944960	0,017657	-311,297116	5,125479	9,126793	-0,073636	-3,944960	0,017657	-311,297116	5,125479	9,126793
14:24:58,71	0,383040	3,497000	-0,116974	0,513981	0,332975	0,963013	-0,070756	-3,945199	0,018811	-1,612268	-0,547635	9,121546	2,864744	-4,810775	-1,184986	-115,209552	-172,778745	21,697950	-0,070756	-3,945199	0,018811	-311,310425	5,006736	9,121546	-0,070756	-3,945199	0,018811	-311,310425	5,006736	9,121546
14:24:58,76	0,383040	3,497000	-0,116974	0,513981	0,332975	0,963013	-0,075319	-3,939312	0,016503	-1,818793	-0,774125	9,164230	2,871299	-4,812256	-1,185747	-115,176808	-172,785084	21,679406	-0,075319	-3,939312	0,016503	-311,054750	5,138425	9,164230	-0,075319	-3,939312	0,016503	-311,054750	5,138425	9,164230
14:24:58,81	0,383040	3,497000	-0,116974	0,513981	0,332975	0,963013	-0,077315	-3,945729	0,015743	-1,474201	-0,846366	9,145686	2,866084	-4,816118	-1,185369	-115,183368	-172,689765	21,656597	-0,077315	-3,945729	0,015743	-311,213930	5,222833	9,145686	-0,077315	-3,945729	0,015743	-311,213930	5,222833	9,145686
14:24:58,86	0,383040	3,497000	-0,116974	0,513981	0,332975	0,963013	-0,071363	-3,943144	0,016120	-1,529355	-0,590200	9,122877	2,866749	-4,813885	-1,182258	-115,150368	-172,685987	21,650086	-0,071363	-3,943144	0,016120	-311,066158	5,011764	9,122877	-0,071363	-3,943144	0,016120	-311,066158	5,011764	9,122877
14:24:58,91	0,383040	3,497000	-0,116974	0,513981	0,332975	0,963013	-0,073629	-3,942603	0,019231	-1,537718	-0,681340	9,116367	2,865611	-4,810791	-1,185357	-115,131066	-172,638772	21,672929	-0,073629	-3,942603	0,019231	-311,032049	5,098501	9,116367	-0,073629	-3,942603	0,019231	-311,032049	5,098501	9,116367
14:24:58,96	0,383040	3,497000	-0,116974	0,513981	0,332975	0,963013	-0,075739	-3,940071	0,016133	-1,618856	-0,797999	9,139210	2,860311	-4,808867	-1,184187	-115,145197	-172,576092	21,707656	-0,075739	-3,940071	0,016133	-310,914402	5,147550	9,139210	-0,075739	-3,940071	0,016133	-310,914402	5,147550	9,139210
14:24:59,01	0,383040	3,497000	-0,116974	0,513981	0,332975	0,963013	-0,074756	-3,934519	0,017302	-1,860346	-0,790426	9,173936	2,863958	-4,812055	-1,185333	-115,103188	-172,572392	21,683971	-0,074756	-3,934519	0,017302	-310,720056	5,077905	9,173936	-0,074756	-3,934519	0,017302	-310,720056	5,077905	9,173936
14:24:59,06	0,383040	3,497000	-0,116974	0,513981	0,332975	0,963013	-0,073818	-3,939271	0,016157	-1,589021	-0,707142	9,150252	2,864070	-4,809951	-1,184566	-115,059601	-172,546610	21,655143	-0,073818	-3,939271	0,016157	-310,821781	5,087590	9,150252	-0,073818	-3,939271	0,016157	-310,821781	5,087590	9,150252
14:24:59,11	0,383040	3,497000	-0,116974	0,513981	0,332975	0,963013	-0,075696	-3,938316	0,016923	-1,594576	-0,779919	9,121424	2,861665	-4,809720	-1,187314	-115,087071	-172,519923	21,643035	-0,075696	-3,938316	0,016923	-310,752344	5,162203	9,121424	-0,075696	-3,938316	0,016923	-310,752344	5,162203	9,121424
14:24:59,16	0,383040	3,497000	-0,116974	0,513981	0,332975	0,963013	-0,074693	-3,936118	0,014176	-1,699474	-0,764913	9,109316	2,861162	-4,813596	-1,183371	-115,059262	-172,523397	21,678338	-0,074693	-3,936118	0,014176	-310,684731	5,098497	9,109316	-0,074693	-3,936118	0,014176	-310,684731	5,098497	9,109316
14:24:59,21	0,383040	3,497000	-0,116974	0,513981	0,332975	0,963013	-0,071085	-3,937620	0,018119	-1,610485	-0,551491	9,144619	2,861760	-4,808183	-1,183815	-115,063146	-172,471287	21,637618	-0,071085	-3,937620	0,018119	-310,713632	5,028714	9,144619	-0,071085	-3,937620	0,018119	-310,713632	5,028714	9,144619
14:24:59,26	0,383040	3,497000	-0,116974	0,513981	0,332975	0,963013	-0,076072	-3,935432	0,017674	-1,681078	-0,840197	9,103898	2,863629	-4,809881	-1,183401	-115,019866	-172,475890	21,631999	-0,076072	-3,935432	0,017674	-310,612462	5,131431	9,103898	-0,076072	-3,935432	0,017674	-310,612462	5,131431	9,103898
14:24:59,31	0,383040	3,497000	-0,116974	0,513981	0,332975	0,963013	-0,075537	-3,937899	0,018089	-1,535123	-0,772588	9,098280	2,861932	-4,809921	-1,183355	-114,997754	-172,428972	21,681400	-0,075537	-3,937899	0,018089	-310,660193	5,157034	9,098280	-0,075537	-3,937899	0,018089	-310,660193	5,157034	9,098280
14:24:59,36	0,383040	3,497000	-0,116974	0,513981	0,332975	0,963013	-0,074653	-3,936450	0,018134	-1,558801	-0,730932	9,147680	2,863105	-4,809959	-1,183789	-115,003420	-172,437600	21,623501	-0,074653	-3,936450	0,018134	-310,570097	5,129300	9,147680	-0,074653	-3,936450	0,018134	-310,570097	5,129300	9,147680
14:24:59,41	0,383040	3,497000	-0,116974	0,513981	0,332975	0,963013	-0,075206	-3,937485	0,017701	-1,515293	-0,760324	9,089781	2,861988	-4,808111	-1,185737	-114,989781	-172,370862	21,621920	-0,075206	-3,937485	0,017701	-310,607827	5,143383	9,089781	-0,075206	-3,937485	0,017701	-310,607827	5,143383	9,089781
14:24:59,46	0,383040	3,497000	-0,116974	0,513981	0,332975	0,963013	-0,076248	-3,935593	0,015752	-1,549010	-0,836053	9,088200	2,863087	-4,812081	-1,184164	-115,036274	-172,372570	21,650057	-0,076248	-3,935593	0,015752	-310,493097	5,149433	9,088200	-0,076248	-3,935593	0,015752	-310,493097	5,149433	9,088200
14:24:59,51	0,383040	3,497000	-0,116974	0,513981	0,332975	0,963013	-0,073360	-3,938530	0,017326	-1,421032	-0,725269	9,116338	2,858514	-4,810023	-1,184165	-114,981555	-172,332140	21,635770	-0,073360	-3,938530	0,017326	-310,595644	5,033481	9,116338	-0,073360	-3,938530	0,017326	-310,595644	5,033481	9,116338
14:24:59,56	0,383040	3,497000	-0,116974	0,513981	0,332975	0,963013	-0,072856	-3,933540	0,017325	-1,618125	-0,671896	9,102051	2,860248	-4,806947	-1,182239	-114,995887	-172,323965	21,635763	-0,072856	-3,933540	0,017325	-310,401043	5,047303	9,102051	-0,072856	-3,933540	0,017325	-310,401043	5,047303	9,102051
14:24:59,61	0,383040	3,497000	-0,116974	0,513981	0,332975	0,963013	-0,076386	-3,933504	0,019251	-1,620112	-0,871953	9,102044	2,860370	-4,805167	-1,186839	-114,931744	-172,285206	21,692726	-0,076386	-3,933504	0,019251	-310,400160	5,124347	9,102044	-0,076386	-3,933504	0,019251	-310,400160	5,124347	9,102044
14:24:59,66	0,383040	3,497000	-0,116974	0,513981	0,332975	0,963013	-0,077989	-3,932720	0,014651	-1,595236	-0,919126	9,159007	2,858688	-4,807543	-1,183358	-114,919687	-172,257666	21,651962	-0,077989	-3,932720	0,014651	-310,313750	5,202990	9,159007	-0,077989	-3,932720	0,014651	-310,313750	5,202990	9,159007
14:24:59,71	0,383040	3,497000	-0,116974	0,513981	0,332975	0,963013	-0,075090	-3,932451	0,018132	-1,579349	-0,771728	9,118243	2,860461	-4,806658	-1,184529	-114,904226	-172,285162	21,637537	-0,075090	-3,932451	0,018132	-310,276741	5,122849	9,118243	-0,075090	-3,932451	0,018132	-310,276741	5,122849	9,118243
14:24:59,76	0,383040	3,497000	-0,116974	0,513981	0,332975	0,963013	-0,076744	-3,933544	0,016961	-1,538580	-0,830578	9,103818	2,859899	-4,806798	-1,182960	-114,905038	-172,250006	21,656980	-0,076744	-3,933544	0,016961	-310,321794	5,193808	9,103818	-0,076744	-3,933544	0,016961	-310,321794	5,193808	9,103818
14:24:59,81	0,383040	3,497000	-0,116974	0,513981	0,332975	0,963013	-0,076341	-3,933127	0,018530	-1,530207	-0,827920	9,123261	2,859789	-4,807190	-1,185705	-114,958081	-172,233823	21,654792	-0,076341	-3,933127	0,018530	-310,280712	5,164855	9,123261	-0,076341	-3,933127	0,018530	-310,280712	5,164855	9,123261
14:24:59,86	0,383040	3,497000	-0,116974	0,513981	0,332975	0,963013	-0,075946	-3,933229	0,015784	-1,537460	-0,861426	9,121073	2,858743	-4,808293	-1,186066	-114,912332	-172,192823	21,660355	-0,075946	-3,933229	0,015784	-310,295897	5,100368	9,121073	-0,075946	-3,933229	0,015784	-310,295897	5,100368	9,121073
14:24:59,91	0,383040	3,497000	-0,116974	0,513981	0,332975	0,963013	-0,074468	-3,932874	0,015424	-1,497521	-0,765453	9,126636	2,859932	-4,812579	-1,185279	-114,908929	-172,230304	21,643675	-0,074468	-3,932874	0,015424	-310,228117	5,080323	9,126636	-0,074468	-3,932874	0,015424	-310,228117	5,080323	9,126636
14:24:59,96	0,383040	3,497000	-0,116974	0,513981	0,332975	0,963013	-0,071351	-3,936047	0,016211	-1,363283	-0,581652	9,109955	2,855916	-4,804452	-1,185295	-114,866581	-172,144170	21,651365	-0,071351	-3,936047	0,016211	-310,342959	5,019395	9,109955	-0,071351	-3,936047	0,016211	-310,342959	5,019395	9,109955
14:25:00,01	0,383040	3,497000	-0,116974	0,513981	0,332975	0,963013	-0,076382	-3,928505	0,016195	-1,659699	-0,849636	9,117646	2,858858	-4,806829	-1,184513	-114,871692	-172,160481	21,640885	-0,076382	-3,928505	0,016195	-310,047327	5,146313	9,117646	-0,076382	-3,928505	0,016195	-310,047327	5,146313	9,117646
14:25:00,06	0,383040	3,497000	-0,116974	0,513981	0,332975	0,963013	-0,075794	-3,932241	0,016976	-1,482100	-0,815337	9,107166	2,857221	-4,807382	-1,181401	-114,822906	-172,155749	21,614051	-0,075794	-3,932241	0,016976	-310,163017	5,134465	9,107166	-0,075794	-3,932241	0,016976	-310,163017	5,134465	9,107166
14:25:00,11	0,383040	3,497000	-0,116974	0,513981	0,332975	0,963013	-0,074496	-3,931100	0,020088	-1,512916	-0,707993	9,080332	2,858890	-4,804003	-1,183738	-114,858936	-172,134671	21,646379	-0,074496	-3,931100	0,020088	-310,104302	5,139969	9,080332	-0,074496	-3,931100	0,020088	-310,104302	5,139969	9,080332
14:25:00,16	0,383040	3,497000	-0,116974	0,513981	0,332975	0,963013	-0,078257	-3,930856	0,017751	-1,525379	-0,945299	9,112660	2,857074	-4,808333	-1,184135	-114,895644	-172,129756	21,636509	-0,078257	-3,930856	0,017751	-310,097590	5,197890	9,112660	-0,078257	-3,930856	0,017751	-310,097590	5,197890	9,112660
14:25:00,21	0,383040	3,497000	-0,116974	0,513981	0,332975	0,963013	-0,073599	-3,931448	0,017355	-1,508706	-0,737317	9,102789	2,857185	-4,805341	-1,184499	-114,848345	-172,084516	21,657537	-0,073599	-3,931448	0,017355	-310,127368	5,040199	9,102789	-0,073599	-3,931448	0,017355	-310,127368	5,040199	9,102789
14:25:00,27	0,383040	3,497000	-0,116974	0,513981	0,332975	0,963013	-0,076246	-3,930048	0,016991	-1,518660	-0,856615	9,123818	2,855916	-4,804391	-1,182605	-114,883208	-172,121440	21,621565	-0,076246	-3,930048	0,016991	-310,027450	5,128684	9,123818	-0,076246	-3,930048	0,016991	-310,027450	5,128684	9,123818
14:25:00,32	0,383040	3,497000	-0,116974	0,513981	0,332975	0,963013	-0,076434	-3,928474	0,018885	-1,649907	-0,878143	9,087846	2,856605	-4,807042	-1,182193	-114,861587	-172,072039	21,622401	-0,076434	-3,928474	0,018885	-310,035151	5,121947	9,087846	-0,076434	-3,928474	0,018885	-310,035151	5,121947	9,087846
14:25:00,37	0,383040	3,497000	-0,116974	0,513981	0,332975	0,963013	-0,074483	-3,930397	0,019297	-1,496365	-0,782664	9,088682	2,874548	-4,820855	-1,175796	-115,606451	-172,844798	21,679984	-0,074483	-3,930397	0,019297	-310,032493	5,064267	9,088682	-0,074483	-3,930397	0,019297	-310,032493	5,064267	9,088682
14:25:00,42	0,383040	3,497000	-0,116974	0,513981	0,332975	0,963013	-0,071492	-3,952843	0,025694	-1,370834	-0,885788	9,146265	3,640528	-5,226365	-1,048790	-137,158020	-213,081639	23,475863	-0,071492	-3,952843	0,025694	-311,668972	4,726296	9,146265	-0,071492	-3,952843	0,025694	-311,668972	4,726296	9,146265
14:25:00,47	0,382969	3,546976	-0,116973	0,513989	0,332994	0,963006	-0,103300	-4,818955	0,152699	-1,954869	-1,085623	10,942143	3,732287	-5,264025	-1,049164	-138,990181	-217,657238	23,683248	-0,103300	-4,818955	0,152699	-380,242854	7,023453	10,942143	-0,103300	-4,818955	0,152699	-380,242854	7,023453	10,942143
14:25:00,52	0,382969	3,546976	-0,116973	0,513989	0,332994	0,963006	-0,116565	-4,917251	0,152326	-1,722164	-1,074304	11,149529	3,709222	-5,252677	-1,047838	-138,326335	-216,484149	23,604300	-0,116565	-4,917251	0,152326	-387,726350	8,076079	11,149529	-0,116565	-4,917251	0,152326	-387,726350	8,076079	11,149529
14:25:00,57	0,382969	3,546976	-0,116973	0,513989	0,332994	0,963006	-0,114860	-4,891602	0,153651	-1,708065	-0,997271	11,070581	3,698754	-5,246515	-1,047786	-138,118945	-216,064670	23,604988	-0,114860	-4,891602	0,153651	-385,698804	8,019254	11,070581	-0,114860	-4,891602	0,153651	-385,698804	8,019254	11,070581
14:25:00,62	0,382969	3,546976	-0,116973	0,513989	0,332994	0,963006	-0,114962	-4,879455	0,153704	-1,872701	-1,032719	11,071269	3,695203	-5,246665	-1,050487	-137,968340	-215,738301	23,547070	-0,114962	-4,879455	0,153704	-384,909950	7,991828	11,071269	-0,114962	-4,879455	0,153704	-384,909950	7,991828	11,071269
14:25:00,67	0,382969	3,546976	-0,116973	0,513989	0,332994	0,963006	-0,113057	-4,876455	0,151003	-1,670764	-0,966414	11,013351	3,693781	-5,247442	-1,045019	-137,881797	-215,568094	23,528564	-0,113057	-4,876455	0,151003	-384,472501	7,908587	11,013351	-0,113057	-4,876455	0,151003	-384,472501	7,908587	11,013351
14:25:00,72	0,382969	3,546976	-0,116973	0,513989	0,332994	0,963006	-0,111673	-4,875612	0,156471	-1,523931	-0,904601	10,994845	3,689956	-5,240438	-1,050839	-137,777412	-215,384800	23,527592	-0,111673	-4,875612	0,156471	-384,259483	7,861756	10,994845	-0,111673	-4,875612	0,156471	-384,259483	7,861756	10,994845
14:25:00,77	0,382969	3,546976	-0,116973	0,513989	0,332994	0,963006	-0,115827	-4,868797	0,150651	-1,667395	-1,121812	10,993872	3,686059	-5,243303	-1,050423	-137,728779	-215,246162	23,525336	-0,115827	-4,868797	0,150651	-383,867948	7,970568	10,993872	-0,115827	-4,868797	0,150651	-383,867948	7,970568	10,993872
14:25:00,82	0,382969	3,546976	-0,116973	0,513989	0,332994	0,963006	-0,111396	-4,866855	0,151067	-1,623989	-0,918653	10,991617	3,688602	-5,233875	-1,052745	-137,641191	-215,160050	23,535291	-0,111396	-4,866855	0,151067	-383,672110	7,825971	10,991617	-0,111396	-4,866855	0,151067	-383,672110	7,825971	10,991617
14:25:00,87	0,382969	3,546976	-0,116973	0,513989	0,332994	0,963006	-0,120833	-4,864343	0,148744	-1,636222	-1,376549	11,001571	3,696784	-5,244157	-1,042676	-137,861397	-215,532762	23,543602	-0,120833	-4,864343	0,148744	-383,487184	8,108833	11,001571	-0,120833	-4,864343	0,148744	-383,487184	8,108833	11,001571
14:25:00,92	0,382969	3,546976	-0,116973	0,513989	0,332994	0,963006	-0,116019	-4,876570	0,158814	-1,433306	-1,130598	11,009883	4,476819	-5,669763	-0,828101	-160,394930	-256,037977	25,422802	-0,116019	-4,876570	0,158814	-384,244076	7,976929	11,009883	-0,116019	-4,876570	0,158814	-384,244076	7,976929	11,009883
14:25:00,97	0,382959	3,597096	-0,116982	0,513980	0,332980	0,962999	-0,137452	-5,764903	0,373388	-1,585306	-1,507085	12,889083	4,558107	-5,707166	-0,814131	-162,485382	-260,171198	25,630457	-0,137452	-5,764903	0,373388	-454,130185	9,282896	12,889083	-0,137452	-5,764903	0,373388	-454,130185	9,282896	12,889083
14:25:01,02	0,382959	3,597096	-0,116982	0,513980	0,332980	0,962999	-0,145704	-5,854002	0,387358	-1,576861	-1,679956	13,096738	4,537434	-5,698395	-0,815651	-161,903683	-259,113681	25,546780	-0,145704	-5,854002	0,387358	-461,116006	9,757798	13,096738	-0,145704	-5,854002	0,387358	-461,116006	9,757798	13,096738
14:25:01,07	0,382959	3,597096	-0,116982	0,513980	0,332980	0,962999	-0,142963	-5,831713	0,385839	-1,529202	-1,562443	13,013060	4,530637	-5,694200	-0,814805	-161,642900	-258,693776	25,517722	-0,143198	-5,823729	0,386684	-458,613054	9,682299	12,984003	-0,143198	-5,823729	0,386684	-458,613054	9,682299	12,984003
14:25:01,12	0,382959	3,597096	-0,116982	0,513980	0,332980	0,962999	-0,143198	-5,823729	0,386684	-1,450317	-1,558768	12,984003	4,523514	-5,690415	-0,815921	-161,497101	-258,358103	25,531831	-0,143198	-5,823729	0,386684	-458,613054	9,682299	12,984003	-0,143198	-5,823729	0,386684	-458,613054	9,682299	12,984003
14:25:01,17	0,382959	3,597096	-0,116982	0,513980	0,332980	0,962999	-0,142915	-5,815668	0,385568	-1,505905	-1,585588	12,998112	4,520259	-5,687766	-0,817847	-161,423813	-258,164108	25,533449	-0,142915	-5,815668	0,385568	-458,035827	9,633211	12,998112	-0,142915	-5,815668	0,385568	-458,035827	9,633211	12,998112
14:25:01,22	0,382959	3,597096	-0,116982	0,513980	0,332980	0,962999	-0,143580	-5,811525	0,383643	-1,516689	-1,653735	12,999729	4,519387	-5,685917	-0,820949	-161,331347	-258,000191	25,500999	-0,143580	-5,811525	0,383643	-457,721392	9,617326	12,999729	-0,143580	-5,811525	0,383643	-457,721392	9,617326	12,999729
14:25:01,27	0,382959	3,597096	-0,116982	0,513980	0,332980	0,962999	-0,144747	-5,809845	0,380541	-1,415849	-1,716259	12,967280	4,516680	-5,687604	-0,815478	-161,282798	-257,863513	25,505676	-0,144747	-5,809845	0,380541	-457,488688	9,646350	12,967280	-0,144747	-5,809845	0,380541	-457,488688	9,646350	12,967280
14:25:01,32	0,382959	3,597096	-0,116982	0,513980	0,332980	0,962999	-0,141931	-5,808344	0,386012	-1,351276	-1,596162	12,971957	4,512804	-5,682088	-0,822085	-161,196391	-257,706109	25,494618	-0,141931	-5,808344	0,386012	-457,306262	9,545451	12,971957	-0,141931	-5,808344	0,386012	-457,306262	9,545451	12,971957
14:25:01,37	0,382959	3,597096	-0,116982	0,513980	0,332980	0,962999	-0,144770	-5,802229	0,379405	-1,489710	-1,747664	12,960899	4,514188	-5,683099	-0,817795	-161,138801	-257,636693	25,469503	-0,144770	-5,802229	0,379405	-456,964709	9,616815	12,960899	-0,144770	-5,802229	0,379405	-456,964709	9,616815	12,960899
14:25:01,42	0,382959	3,597096	-0,116982	0,513980	0,332980	0,962999	-0,144587	-5,803933	0,383694	-1,312203	-1,722945	12,935784	4,507235	-5,678818	-0,821688	-161,114472	-257,491812	25,485387	-0,144587	-5,803933	0,383694	-456,920947	9,627114	12,935784	-0,144587	-5,803933	0,383694	-456,920947	9,627114	12,935784
14:25:01,47	0,382959	3,597096	-0,116982	0,513980	0,332980	0,962999	-0,144818	-5,795771	0,379801	-1,598971	-1,786354	12,951667	4,505608	-5,677595	-0,821683	-161,063718	-257,445082	25,471724	-0,144818	-5,795771	0,379801	-456,567031	9,581877	12,951667	-0,144818	-5,795771	0,379801	-456,567031	9,581877	12,951667
14:25:01,52	0,382959	3,597096	-0,116982	0,513980	0,332980	0,962999	-0,144602	-5,797582	0,379061	-1,354624	-1,763791	12,940786	4,508695	-5,679910	-0,822429	-161,029553	-257,367382	25,474505	-0,144602	-5,797582	0,379061	-456,464781	9,587479	12,940786	-0,144602	-5,797582	0,379061	-456,464781	9,587479	12,940786
14:25:01,57	0,382959	3,597096	-0,116982	0,513980	0,332980	0,962999	-0,144602	-5,797582	0,379061	-1,354624	-1,763791	12,940786	4,506989	-5,682626	-0,819313	-161,036423	-257,304084	25,474010	-0,144602	-5,797582	0,379061	-456,464781	9,587479	12,940786	-0,144602	-5,797582	0,379061	-456,464781	9,587479	12,940786
14:25:01,62	0,382959	3,597096	-0,116982	0,513980	0,332980	0,962999	-0,141397	-5,797462	0,382176	-1,309451	-1,634722	12,940291	4,504175	-5,679899	-0,824343	-160,973458	-257,255495	25,487588	-0,141397	-5,797462	0,382176	-456,410233	9,464944	12,940291	-0,141397	-5,797462	0,382176	-456,410233	9,464944	12,940291
14:25:01,67	0,382959	3,597096	-0,116982	0,513980	0,332980	0,962999	-0,142352	-5,793662	0,377146	-1,433509	-1,654134	12,953869	4,502484	-5,679055	-0,823195	-160,969943	-257,169780	25,470052	-0,142352	-5,793662	0,377146	-456,235961	9,520479	12,953869	-0,142352	-5,793662	0,377146	-456,235961	9,520479	12,953869
14:25:01,72	0,382959	3,597096	-0,116982	0,513980	0,332980	0,962999	-0,142237	-5,791776	0,378294	-1,455597	-1,687991	12,936333	4,502670	-5,678790	-0,823575	-160,900909	-257,124477	25,442025	-0,142237	-5,791776	0,378294	-456,109992	9,477631	12,936333	-0,142237	-5,791776	0,378294	-456,109992	9,477631	12,936333
14:25:01,77	0,382959	3,597096	-0,116982	0,513980	0,332980	0,962999	-0,142560	-5,791804	0,377915	-1,380364	-1,667646	12,908306	4,502768	-5,676809	-0,822812	-160,886678	-257,030550	25,425354	-0,142560	-5,791804	0,377915	-456,036996	9,523319	12,908306	-0,142560	-5,791804	0,377915	-456,036996	9,523319	12,908306
14:25:01,82	0,382959	3,597096	-0,116982	0,513980	0,332980	0,962999	-0,144324	-5,790898	0,378677	-1,339016	-1,794021	12,891634	4,502278	-5,675464	-0,825495	-160,841315	-256,992349	25,456929	-0,144324	-5,790898	0,378677	-455,924529	9,535430	12,891634	-0,144324	-5,790898	0,378677	-455,924529	9,535430	12,891634
14:25:01,87	0,382959	3,597096	-0,116982	0,513980	0,332980	0,962999	-0,145244	-5,789801	0,375994	-1,340304	-1,821675	12,923210	4,502348	-5,679513	-0,823528	-160,825701	-256,985591	25,455200	-0,145244	-5,789801	0,375994	-455,839690	9,579996	12,923210	-0,145244	-5,789801	0,375994	-455,839690	9,579996	12,923210
14:25:01,92	0,382959	3,597096	-0,116982	0,513980	0,332980	0,962999	-0,141773	-5,791886	0,377962	-1,218221	-1,631012	12,921480	4,498249	-5,672395	-0,824335	-160,833570	-256,866957	25,469610	-0,141773	-5,791886	0,377962	-455,881285	9,498142	12,921480	-0,141773	-5,791886	0,377962	-455,881285	9,498142	12,921480
14:25:01,97	0,382959	3,597096	-0,116982	0,513980	0,332980	0,962999	-0,145887	-5,784778	0,377154	-1,489045	-1,911114	12,935891	4,498984	-5,675378	-0,826259	-160,773514	-256,866312	25,440797	-0,145887	-5,784778	0,377154	-455,594111	9,541053	12,935891	-0,145887	-5,784778	0,377154	-455,594111	9,541053	12,935891
14:25:02,02	0,382959	3,597096	-0,116982	0,513980	0,332980	0,962999	-0,143672	-5,786905	0,375231	-1,347825	-1,744200	12,907078	4,498504	-5,675395	-0,827003	-160,734268	-256,821512	25,461577	-0,143672	-5,786905	0,375231	-455,619904	9,534020	12,907078	-0,143672	-5,786905	0,375231	-455,619904	9,534020	12,907078
14:25:02,07	0,382959	3,597096	-0,116982	0,513980	0,332980	0,962999	-0,143417	-5,786499	0,374486	-1,310554	-1,719349	12,927858	4,495559	-5,672814	-0,827826	-160,745274	-256,776087	25,429604	-0,143417	-5,786499	0,374486	-455,550705	9,538848	12,927858	-0,143417	-5,786499	0,374486	-455,550705	9,538848	12,927858
14:25:02,12	0,382959	3,597096	-0,116982	0,513980	0,332980	0,962999	-0,144179	-5,782658	0,373664	-1,476418	-1,791261	12,895884	4,497325	-5,676507	-0,827418	-160,779682	-256,702663	25,451199	-0,144179	-5,782658	0,373664	-455,415098	9,526819	12,895884	-0,144179	-5,782658	0,373664	-455,415098	9,526819	12,895884
14:25:02,17	0,382959	3,597096	-0,116982	0,513980	0,332980	0,962999	-0,141864	-5,786034	0,374071	-1,254506	-1,737398	12,917480	4,495097	-5,674109	-0,825868	-160,717433	-256,708475	25,425175	-0,141864	-5,786034	0,374071	-455,458169	9,398965	12,917480	-0,141864	-5,786034	0,374071	-455,458169	9,398965	12,917480
14:25:02,22	0,382959	3,597096	-0,116982	0,513980	0,332980	0,962999	-0,142828	-5,782905	0,375622	-1,391104	-1,730663	12,891456	4,497483	-5,672162	-0,828569	-160,709204	-256,654319	25,453396	-0,142828	-5,782905	0,375622	-455,349167	9,481303	12,891456	-0,142828	-5,782905	0,375622	-455,349167	9,481303	12,891456
14:25:02,27	0,382959	3,597096	-0,116982	0,513980	0,332980	0,962999	-0,143198	-5,784196	0,372545	-1,211746	-1,784836	12,916293	4,496400	-5,674433	-0,828944	-160,691551	-256,593797	25,450012	-0,143198	-5,784196	0,372545	-455,271109	9,456187	12,916293	-0,143198	-5,784196	0,372545	-455,271109	9,456187	12,916293
14:25:02,32	0,382959	3,597096	-0,116982	0,513980	0,332980	0,962999	-0,143198	-5,784196	0,372545	-1,211746	-1,784836	12,916293	4,495874	-5,672244	-0,827389	-160,658741	-256,597747	25,443991	-0,143198	-5,784196	0,372545	-455,271109	9,456187	12,916293	-0,143198	-5,784196	0,372545	-455,271109	9,456187	12,916293
14:25:02,37	0,382959	3,597096	-0,116982	0,513980	0,332980	0,962999	-0,144831	-5,782645	0,374100	-1,279394	-1,839371	12,910271	4,498853	-5,673212	-0,828549	-160,640531	-256,610963	25,429922	-0,144831	-5,782645	0,374100	-455,217033	9,529855	12,910271	-0,144831	-5,782645	0,374100	-455,217033	9,529855	12,910271
14:25:02,42	0,382959	3,597096	-0,116982	0,513980	0,332980	0,962999	-0,145481	-5,785709	0,372940	-1,122395	-1,850811	12,896202	4,492925	-5,676528	-0,829756	-160,678207	-256,584438	25,391615	-0,145481	-5,785709	0,372940	-455,300576	9,569469	12,896202	-0,145481	-5,785709	0,372940	-455,300576	9,569469	12,896202
14:25:02,47	0,382959	3,597096	-0,116982	0,513980	0,332980	0,962999	-0,139646	-5,782234	0,371734	-1,298993	-1,593250	12,857896	4,492446	-5,670943	-0,829338	-160,636339	-256,500963	25,437957	-0,139646	-5,782234	0,371734	-455,204339	9,368933	12,857896	-0,139646	-5,782234	0,371734	-455,204339	9,368933	12,857896
14:25:02,52	0,382959	3,597096	-0,116982	0,513980	0,332980	0,962999	-0,144243	-5,779027	0,372152	-1,372538	-1,837804	12,904237	4,494197	-5,674039	-0,827411	-160,655925	-256,511946	25,407406	-0,144243	-5,779027	0,372152	-455,026124	9,485291	12,904237	-0,144243	-5,779027	0,372152	-455,026124	9,485291	12,904237
14:25:02,57	0,382959	3,597096	-0,116982	0,513980	0,332980	0,962999	-0,142438	-5,782090	0,374079	-1,232524	-1,755383	12,873687	4,491398	-5,672223	-0,827391	-160,596784	-256,469667	25,412771	-0,142438	-5,782090	0,374079	-455,126621	9,425972	12,873687	-0,142438	-5,782090	0,374079	-455,126621	9,425972	12,873687
14:25:02,62	0,382959	3,597096	-0,116982	0,513980	0,332980	0,962999	-0,142611	-5,778759	0,374098	-1,339593	-1,734325	12,879052	4,493718	-5,672925	-0,827371	-160,605698	-256,489881	25,436726	-0,142611	-5,778759	0,374098	-454,972143	9,460648	12,879052	-0,142611	-5,778759	0,374098	-454,972143	9,460648	12,879052
14:25:02,67	0,382959	3,597096	-0,116982	0,513980	0,332980	0,962999	-0,142518	-5,779491	0,369436	-1,265859	-1,759615	12,883480	4,491986	-5,672670	-0,832054	-160,605050	-256,423752	25,417200	-0,142518	-5,779491	0,369436	-454,955930	9,428071	12,883480	-0,142518	-5,779491	0,369436	-454,955930	9,428071	12,883480
14:25:02,72	0,382959	3,597096	-0,116982	0,513980	0,332980	0,962999	-0,142518	-5,779491	0,369436	-1,265859	-1,759615	12,883480	4,489767	-5,670080	-0,826614	-160,559030	-256,387279	25,404896	-0,142518	-5,779491	0,369436	-454,955930	9,428071	12,883480	-0,142518	-5,779491	0,369436	-454,955930	9,428071	12,883480
14:25:02,77	0,382959	3,597096	-0,116982	0,513980	0,332980	0,962999	-0,143651	-5,776274	0,374875	-1,378548	-1,796916	12,871176	4,491536	-5,668307	-0,828177	-160,551055	-256,388877	25,396592	-0,143651	-5,776274	0,374875	-454,816082	9,479715	12,871176	-0,143651	-5,776274	0,374875	-454,816082	9,479715	12,871176
14:25:02,82	0,382959	3,597096	-0,116982	0,513980	0,332980	0,962999	-0,146071	-5,776920	0,373313	-1,342384	-1,915045	12,862872	4,494519	-5,670368	-0,830061	-160,532545	-256,379244	25,446518	-0,146071	-5,776920	0,373313	-454,830581	9,551547	12,862872	-0,146071	-5,776920	0,373313	-454,830581	9,551547	12,862872
14:25:02,87	0,382959	3,597096	-0,116982	0,513980	0,332980	0,962999	-0,145778	-5,780534	0,371428	-1,136854	-1,888573	12,912798	4,490454	-5,669910	-0,828550	-160,530371	-256,328385	25,398119	-0,145778	-5,780534	0,371428	-454,908757	9,554987	12,912798	-0,145778	-5,780534	0,371428	-454,908757	9,554987	12,912798
14:25:02,92	0,382959	3,597096	-0,116982	0,513980	0,332980	0,962999	-0,144142	-5,776785	0,372940	-1,286657	-1,827055	12,864400	4,486915	-5,667041	-0,829331	-160,534500	-256,289980	25,419062	-0,144142	-5,776785	0,372940	-454,764284	9,488089	12,864400	-0,144142	-5,776785	0,372940	-454,764284	9,488089	12,864400
14:25:02,97	0,382959	3,597096	-0,116982	0,513980	0,332980	0,962999	-0,144857	-5,772285	0,372159	-1,489453	-1,887021	12,885342	4,490403	-5,670442	-0,830481	-160,550010	-256,325114	25,423739	-0,144857	-5,772285	0,372159	-454,613842	9,484262	12,885342	-0,144857	-5,772285	0,372159	-454,613842	9,484262	12,885342
14:25:03,02	0,382959	3,597096	-0,116982	0,513980	0,332980	0,962999	-0,143656	-5,777007	0,371009	-1,282113	-1,820404	12,890019	4,494618	-5,670951	-0,828105	-160,501229	-256,353236	25,440924	-0,143656	-5,777007	0,371009	-454,777146	9,456555	12,890019	-0,143656	-5,777007	0,371009	-454,777146	9,456555	12,890019
14:25:03,07	0,382959	3,597096	-0,116982	0,513980	0,332980	0,962999	-0,145322	-5,780912	0,373385	-1,079026	-1,850767	12,907205	4,486986	-5,668446	-0,828143	-160,506844	-256,289874	25,422707	-0,145322	-5,780912	0,373385	-454,880588	9,557030	12,907205	-0,145322	-5,780912	0,373385	-454,880588	9,557030	12,907205
14:25:03,12	0,382959	3,597096	-0,116982	0,513980	0,332980	0,962999	-0,143676	-5,773049	0,373346	-1,435807	-1,801712	12,888988	4,488862	-5,671579	-0,828909	-160,487555	-256,226331	25,405489	-0,143676	-5,773049	0,373346	-454,620168	9,476864	12,888988	-0,143676	-5,773049	0,373346	-454,620168	9,476864	12,888988
14:25:03,17	0,382959	3,597096	-0,116982	0,513980	0,332980	0,962999	-0,141901	-5,776240	0,372581	-1,205216	-1,724458	12,871769	4,488780	-5,672193	-0,828905	-160,524450	-256,226240	25,429989	-0,141901	-5,776240	0,372581	-454,640047	9,414748	12,871769	-0,141901	-5,776240	0,372581	-454,640047	9,414748	12,871769
14:25:03,22	0,382959	3,597096	-0,116982	0,513980	0,332980	0,962999	-0,141328	-5,776476	0,372585	-1,211299	-1,726669	12,896269	4,486546	-5,669615	-0,826207	-160,478460	-256,202858	25,389859	-0,141328	-5,776476	0,372585	-454,664677	9,367571	12,896269	-0,141328	-5,776476	0,372585	-454,664677	9,367571	12,896269
14:25:03,28	0,382959	3,597096	-0,116982	0,513980	0,332980	0,962999	-0,142443	-5,773253	0,375282	-1,335646	-1,756538	12,856140	4,484250	-5,671630	-0,828134	-160,453675	-256,198726	25,390213	-0,142443	-5,773253	0,375282	-454,536026	9,425270	12,856140	-0,142443	-5,773253	0,375282	-454,536026	9,425270	12,856140
14:25:03,33	0,382959	3,597096	-0,116982	0,513980	0,332980	0,962999	-0,139550	-5,772271	0,373356	-1,370734	-1,586702	12,856494	4,490138	-5,669274	-0,827347	-160,454613	-256,179824	25,406252	-0,139550	-5,772271	0,373356	-454,494034	9,368004	12,856494	-0,139550	-5,772271	0,373356	-454,494034	9,368004	12,856494
14:25:03,38	0,382959	3,597096	-0,116982	0,513980	0,332980	0,962999	-0,144535	-5,776193	0,374143	-1,150895	-1,856180	12,872533	4,514593	-5,688558	-0,817870	-161,335392	-257,366534	25,460103	-0,144535	-5,776193	0,374143	-454,582064	9,489840	12,872533	-0,144535	-5,776193	0,374143	-454,582064	9,489840	12,872533
14:25:03,43	0,382959	3,597096	-0,116982	0,513980	0,332980	0,962999	-0,140062	-5,807013	0,383619	-1,016361	-1,792969	12,926383	5,311357	-6,116513	-0,545509	-184,388233	-298,733212	27,429779	-0,140062	-5,807013	0,383619	-456,866906	9,201864	12,926383	-0,140062	-5,807013	0,383619	-456,866906	9,201864	12,926383
14:25:03,48	0,382996	3,647008	-0,116997	0,513979	0,332983	0,962992	-0,167824	-6,711009	0,655981	-1,359596	-2,517626	14,896060	5,418114	-6,176062	-0,535822	-187,511428	-304,176656	27,688534	-0,167824	-6,711009	0,655981	-528,173783	10,656579	14,896060	-0,167824	-6,711009	0,655981	-528,173783	10,656579	14,896060
14:25:03,53	0,382996	3,647008	-0,116997	0,513979	0,332983	0,962992	-0,169631	-6,833238	0,665668	-1,279454	-2,594639	15,154815	5,398678	-6,165694	-0,533767	-187,003979	-303,219717	27,628533	-0,169631	-6,833238	0,665668	-537,688602	10,721424	15,154815	-0,169631	-6,833238	0,665668	-537,688602	10,721424	15,154815
14:25:03,58	0,382996	3,647008	-0,116997	0,513979	0,332983	0,962992	-0,168893	-6,811222	0,667723	-1,341815	-2,595242	15,094814	5,394728	-6,161684	-0,534885	-186,783848	-302,809815	27,591542	-0,168893	-6,811222	0,667723	-536,022727	10,662848	15,094814	-0,168893	-6,811222	0,667723	-536,022727	10,662848	15,094814
14:25:03,63	0,382996	3,647008	-0,116997	0,513979	0,332983	0,962992	-0,168925	-6,798387	0,662768	-1,256303	-2,582833	15,050546	5,387580	-6,159249	-0,538721	-186,615329	-302,574721	27,584266	-0,168925	-6,798387	0,662768	-534,929705	10,677783	15,050546	-0,168925	-6,798387	0,662768	-534,929705	10,677783	15,050546
14:25:03,68	0,382996	3,647008	-0,116997	0,513979	0,332983	0,962992	-0,168925	-6,798387	0,662768	-1,256303	-2,582833	15,050546	5,383224	-6,156541	-0,537144	-186,524739	-302,346173	27,584499	-0,168925	-6,798387	0,662768	-534,929705	10,677783	15,050546	-0,168925	-6,798387	0,662768	-534,929705	10,677783	15,050546
14:25:03,73	0,382996	3,647008	-0,116997	0,513979	0,332983	0,962992	-0,169092	-6,793261	0,664346	-1,279626	-2,627334	15,050780	5,381200	-6,157740	-0,541008	-186,439826	-302,142751	27,560473	-0,169092	-6,793261	0,664346	-534,550646	10,646386	15,050780	-0,169092	-6,793261	0,664346	-534,550646	10,646386	15,050780
14:25:03,78	0,382996	3,647008	-0,116997	0,513979	0,332983	0,962992	-0,167042	-6,792108	0,660481	-1,120998	-2,548899	15,026754	5,377860	-6,154562	-0,540217	-186,375692	-302,044378	27,564801	-0,167042	-6,792108	0,660481	-534,301444	10,563881	15,026754	-0,167042	-6,792108	0,660481	-534,301444	10,563881	15,026754
14:25:03,83	0,382996	3,647008	-0,116997	0,513979	0,332983	0,962992	-0,168124	-6,787627	0,661273	-1,236734	-2,598837	15,031081	5,376341	-6,149964	-0,540209	-186,298816	-301,900541	27,559342	-0,168124	-6,787627	0,661273	-534,065445	10,598925	15,031081	-0,168124	-6,787627	0,661273	-534,065445	10,598925	15,031081
14:25:03,88	0,382996	3,647008	-0,116997	0,513979	0,332983	0,962992	-0,171347	-6,784012	0,661281	-1,261686	-2,771750	15,025623	5,412349	-6,172706	-0,533870	-187,374321	-303,615976	27,650102	-0,171347	-6,784012	0,661281	-533,806655	10,678979	15,025623	-0,171347	-6,784012	0,661281	-533,806655	10,678979	15,025623
14:25:03,93	0,382996	3,647008	-0,116997	0,513979	0,332983	0,962992	-0,169656	-6,826566	0,667620	-1,072242	-2,757507	15,116383	6,200274	-6,601834	-0,225671	-210,115202	-344,541350	29,539367	-0,169656	-6,826566	0,667620	-536,957698	10,560467	15,116383	-0,169656	-6,826566	0,667620	-536,957698	10,560467	15,116383
14:25:03,98	0,382997	3,696949	-0,116979	0,513969	0,332992	0,962999	-0,191983	-7,723493	0,975818	-1,244888	-3,149987	17,005648	6,310079	-6,667437	-0,200515	-213,514933	-349,967303	29,820812	-0,191983	-7,723493	0,975818	-607,539095	11,920644	17,005648	-0,191983	-7,723493	0,975818	-607,539095	11,920644	17,005648
14:25:04,03	0,382997	3,696949	-0,116979	0,513969	0,332992	0,962999	-0,190071	-7,851388	1,000974	-0,993212	-3,281875	17,287092	6,292619	-6,654288	-0,204997	-212,922379	-348,898570	29,816700	-0,190071	-7,851388	1,000974	-617,327194	11,638719	17,287092	-0,190071	-7,851388	1,000974	-617,327194	11,638719	17,287092
14:25:04,08	0,382997	3,696949	-0,116979	0,513969	0,332992	0,962999	-0,192729	-7,829694	0,996493	-0,899489	-3,441260	17,282981	6,278757	-6,647813	-0,210001	-212,686084	-348,349916	29,804385	-0,192729	-7,829694	0,996493	-615,530468	11,687940	17,282981	-0,192729	-7,829694	0,996493	-615,530468	11,687940	17,282981
14:25:04,13	0,382997	3,696949	-0,116979	0,513969	0,332992	0,962999	-0,191405	-7,814451	0,991489	-1,098836	-3,442134	17,270666	6,278819	-6,649827	-0,207580	-212,486935	-348,084509	29,789699	-0,191405	-7,814451	0,991489	-614,533231	11,583181	17,270666	-0,191405	-7,814451	0,991489	-614,533231	11,583181	17,270666
14:25:04,18	0,382997	3,696949	-0,116979	0,513969	0,332992	0,962999	-0,189692	-7,815512	0,993909	-0,714231	-3,313257	17,255979	6,269251	-6,646012	-0,211826	-212,415267	-347,790212	29,742550	-0,189692	-7,815512	0,993909	-614,231928	11,577532	17,255979	-0,189692	-7,815512	0,993909	-614,231928	11,577532	17,255979
14:25:04,23	0,382997	3,696949	-0,116979	0,513969	0,332992	0,962999	-0,188211	-7,805318	0,989664	-0,953603	-3,321363	17,208831	6,268221	-6,646139	-0,210294	-212,347597	-347,658500	29,758673	-0,188211	-7,805318	0,989664	-613,671092	11,453222	17,208831	-0,188211	-7,805318	0,989664	-613,671092	11,453222	17,208831
14:25:04,28	0,382997	3,696949	-0,116979	0,513969	0,332992	0,962999	-0,187586	-7,804490	0,991196	-0,848763	-3,296123	17,224954	6,263292	-6,640546	-0,214928	-212,215573	-347,469816	29,761313	-0,187586	-7,804490	0,991196	-613,501246	11,429412	17,224954	-0,187586	-7,804490	0,991196	-613,501246	11,429412	17,224954
14:25:04,33	0,382997	3,696949	-0,116979	0,513969	0,332992	0,962999	-0,189966	-7,797425	0,986562	-0,986724	-3,399864	17,227593	6,262270	-6,639209	-0,214558	-212,181589	-347,364133	29,725384	-0,189966	-7,797425	0,986562	-613,084607	11,512463	17,227593	-0,189966	-7,797425	0,986562	-613,084607	11,512463	17,227593
14:25:04,38	0,382997	3,696949	-0,116979	0,513969	0,332992	0,962999	-0,190612	-7,795871	0,986931	-0,959012	-3,456889	17,191665	6,257751	-6,637620	-0,215710	-212,135462	-347,216641	29,734636	-0,190612	-7,795871	0,986931	-612,934912	11,506183	17,191665	-0,190612	-7,795871	0,986931	-612,934912	11,506183	17,191665
14:25:04,43	0,382997	3,696949	-0,116979	0,513969	0,332992	0,962999	-0,189730	-7,791163	0,985780	-1,053062	-3,444782	17,200916	6,259598	-6,637903	-0,215317	-212,084255	-347,139847	29,705114	-0,189730	-7,791163	0,985780	-612,659340	11,448990	17,200916	-0,189730	-7,791163	0,985780	-612,659340	11,448990	17,200916
14:25:04,48	0,382997	3,696949	-0,116979	0,513969	0,332992	0,962999	-0,190408	-7,792904	0,986173	-0,870387	-3,474102	17,171394	6,259277	-6,641032	-0,219155	-212,033132	-347,056489	29,721187	-0,190408	-7,792904	0,986173	-612,613385	11,472913	17,171394	-0,190408	-7,792904	0,986173	-612,613385	11,472913	17,171394
14:25:04,53	0,382997	3,696949	-0,116979	0,513969	0,332992	0,962999	-0,187537	-7,794191	0,982334	-0,705735	-3,322244	17,187468	6,259395	-6,634331	-0,218788	-211,997449	-346,956352	29,710284	-0,187537	-7,794191	0,982334	-612,549727	11,399441	17,187468	-0,187537	-7,794191	0,982334	-612,549727	11,399441	17,187468
14:25:04,58	0,382997	3,696949	-0,116979	0,513969	0,332992	0,962999	-0,193400	-7,790943	0,982702	-0,770077	-3,646256	17,176564	6,254378	-6,637712	-0,217708	-211,961813	-346,911979	29,693566	-0,193400	-7,790943	0,982702	-612,359088	11,535629	17,176564	-0,193400	-7,790943	0,982702	-612,359088	11,535629	17,176564
14:25:04,63	0,382997	3,696949	-0,116979	0,513969	0,332992	0,962999	-0,187963	-7,788288	0,983782	-0,851857	-3,354884	17,159847	6,252614	-6,638419	-0,216807	-211,925828	-346,820624	29,706066	-0,187963	-7,788288	0,983782	-612,232502	11,400237	17,159847	-0,187963	-7,788288	0,983782	-612,232502	11,400237	17,159847
14:25:04,68	0,382997	3,696949	-0,116979	0,513969	0,332992	0,962999	-0,186469	-7,787114	0,984683	-0,815831	-3,291708	17,172347	6,252161	-6,637507	-0,218337	-211,882554	-346,743480	29,718771	-0,187032	-7,786265	0,983153	-611,993337	11,359958	17,185052	-0,187032	-7,786265	0,983153	-611,993337	11,359958	17,185052
14:25:04,73	0,382997	3,696949	-0,116979	0,513969	0,332992	0,962999	-0,187032	-7,786265	0,983153	-0,771502	-3,322085	17,185052	6,246945	-6,637483	-0,221849	-211,860066	-346,680926	29,697557	-0,187032	-7,786265	0,983153	-611,993337	11,359958	17,185052	-0,187032	-7,786265	0,983153	-611,993337	11,359958	17,185052
14:25:04,78	0,382997	3,696949	-0,116979	0,513969	0,332992	0,962999	-0,184445	-7,781737	0,979641	-0,941578	-3,199341	17,163838	6,251139	-6,631583	-0,220692	-211,822004	-346,660832	29,689015	-0,184445	-7,781737	0,979641	-611,807909	11,279591	17,163838	-0,184445	-7,781737	0,979641	-611,807909	11,279591	17,163838
14:25:04,83	0,382997	3,696949	-0,116979	0,513969	0,332992	0,962999	-0,191652	-7,782419	0,980798	-0,869689	-3,551175	17,155296	6,247749	-6,633032	-0,219899	-211,795039	-346,560565	29,690667	-0,191652	-7,782419	0,980798	-611,789545	11,493485	17,155296	-0,191652	-7,782419	0,980798	-611,789545	11,493485	17,155296
14:25:04,88	0,382997	3,696949	-0,116979	0,513969	0,332992	0,962999	-0,188701	-7,780207	0,981590	-0,884365	-3,424533	17,156948	6,248342	-6,635780	-0,219117	-211,813421	-346,527347	29,691139	-0,188701	-7,780207	0,981590	-611,630628	11,388516	17,156948	-0,188701	-7,780207	0,981590	-611,630628	11,388516	17,156948
14:25:04,93	0,382997	3,696949	-0,116979	0,513969	0,332992	0,962999	-0,186619	-7,782095	0,982372	-0,766639	-3,348778	17,157420	6,250780	-6,631929	-0,221060	-211,779347	-346,476581	29,689744	-0,186619	-7,782095	0,982372	-611,661069	11,300805	17,157420	-0,186619	-7,782095	0,982372	-611,661069	11,300805	17,157420
14:25:04,98	0,382997	3,696949	-0,116979	0,513969	0,332992	0,962999	-0,191172	-7,782281	0,980430	-0,695946	-3,581431	17,156025	6,245597	-6,632491	-0,217958	-211,741899	-346,455993	29,662927	-0,191172	-7,782281	0,980430	-611,605005	11,425598	17,156025	-0,191172	-7,782281	0,980430	-611,605005	11,425598	17,156025
14:25:05,03	0,382997	3,696949	-0,116979	0,513969	0,332992	0,962999	-0,188095	-7,778073	0,983531	-0,878219	-3,399251	17,129208	6,246805	-6,636674	-0,222581	-211,738889	-346,422203	29,690605	-0,188095	-7,778073	0,983531	-611,456935	11,366173	17,129208	-0,188095	-7,778073	0,983531	-611,456935	11,366173	17,129208
14:25:05,08	0,382997	3,696949	-0,116979	0,513969	0,332992	0,962999	-0,185075	-7,781210	0,978909	-0,684301	-3,256535	17,156885	6,243420	-6,633554	-0,221819	-211,696611	-346,331970	29,668250	-0,185075	-7,781210	0,978909	-611,509311	11,271874	17,156885	-0,185075	-7,781210	0,978909	-611,509311	11,271874	17,156885
14:25:05,13	0,382997	3,696949	-0,116979	0,513969	0,332992	0,962999	-0,186085	-7,776719	0,979670	-0,818579	-3,317554	17,134530	6,245777	-6,631569	-0,223712	-211,670770	-346,358831	29,727119	-0,186085	-7,776719	0,979670	-611,291002	11,290134	17,134530	-0,186085	-7,776719	0,979670	-611,291002	11,290134	17,134530
14:25:05,18	0,382997	3,696949	-0,116979	0,513969	0,332992	0,962999	-0,188983	-7,777767	0,977778	-0,774389	-3,432425	17,193399	6,241226	-6,631998	-0,219453	-211,638720	-346,272765	29,692188	-0,188983	-7,777767	0,977778	-611,329133	11,402733	17,193399	-0,188983	-7,777767	0,977778	-611,329133	11,402733	17,193399
14:25:05,23	0,382997	3,696949	-0,116979	0,513969	0,332992	0,962999	-0,186336	-7,774042	0,982037	-0,877577	-3,310054	17,158469	6,242505	-6,631811	-0,216718	-211,609642	-346,235838	29,691657	-0,186336	-7,774042	0,982037	-611,139836	11,317309	17,158469	-0,186336	-7,774042	0,982037	-611,139836	11,317309	17,158469
14:25:05,28	0,382997	3,696949	-0,116979	0,513969	0,332992	0,962999	-0,187138	-7,775055	0,984772	-0,778358	-3,345027	17,157938	6,244252	-6,631871	-0,217906	-211,627109	-346,214632	29,669306	-0,187138	-7,775055	0,984772	-611,120174	11,345274	17,157938	-0,187138	-7,775055	0,984772	-611,120174	11,345274	17,157938
14:25:05,33	0,382997	3,696949	-0,116979	0,513969	0,332992	0,962999	-0,187959	-7,776598	0,983583	-0,688467	-3,413450	17,135587	6,244368	-6,632306	-0,221369	-211,572742	-346,195246	29,681121	-0,187959	-7,776598	0,983583	-611,151444	11,341301	17,135587	-0,187959	-7,776598	0,983583	-611,151444	11,341301	17,135587
14:25:05,38	0,382997	3,696949	-0,116979	0,513969	0,332992	0,962999	-0,187640	-7,776916	0,980121	-0,627967	-3,359502	17,147402	6,241460	-6,631128	-0,219435	-211,573123	-346,146376	29,681186	-0,187640	-7,776916	0,980121	-611,115895	11,370253	17,147402	-0,187640	-7,776916	0,980121	-611,115895	11,370253	17,147402
14:25:05,43	0,382997	3,696949	-0,116979	0,513969	0,332992	0,962999	-0,187206	-7,773809	0,982055	-0,747419	-3,361684	17,147467	6,242097	-6,631281	-0,222550	-211,551318	-346,136167	29,659046	-0,187206	-7,773809	0,982055	-610,991417	11,333980	17,147467	-0,187206	-7,773809	0,982055	-610,991417	11,333980	17,147467
14:25:05,48	0,382997	3,696949	-0,116979	0,513969	0,332992	0,962999	-0,187393	-7,774437	0,978940	-0,695014	-3,357612	17,125327	6,239257	-6,627619	-0,220602	-211,506250	-346,106908	29,663232	-0,187393	-7,774437	0,978940	-610,988317	11,352705	17,125327	-0,187393	-7,774437	0,978940	-610,988317	11,352705	17,125327
14:25:05,53	0,382997	3,696949	-0,116979	0,513969	0,332992	0,962999	-0,189143	-7,770146	0,980887	-0,870277	-3,424247	17,129513	6,239891	-6,630837	-0,220206	-211,515608	-346,047740	29,659770	-0,189143	-7,770146	0,980887	-610,826732	11,423500	17,129513	-0,189143	-7,770146	0,980887	-610,826732	11,423500	17,129513
14:25:05,58	0,382997	3,696949	-0,116979	0,513969	0,332992	0,962999	-0,186673	-7,772305	0,981284	-0,711467	-3,333495	17,126050	6,240020	-6,629992	-0,220169	-211,460974	-346,018589	29,679648	-0,186673	-7,772305	0,981284	-610,837372	11,320355	17,126050	-0,186673	-7,772305	0,981284	-610,837372	11,320355	17,126050
14:25:05,63	0,382997	3,696949	-0,116979	0,513969	0,332992	0,962999	-0,187470	-7,771994	0,981320	-0,675069	-3,342172	17,145929	6,237032	-6,630983	-0,220182	-211,488139	-346,005313	29,679697	-0,187470	-7,771994	0,981320	-610,776572	11,374201	17,145929	-0,187470	-7,771994	0,981320	-610,776572	11,374201	17,145929
14:25:05,68	0,382997	3,696949	-0,116979	0,513969	0,332992	0,962999	-0,185118	-7,769901	0,981308	-0,785954	-3,250024	17,145977	6,239380	-6,626176	-0,220967	-211,477712	-346,003193	29,686100	-0,185118	-7,769901	0,981308	-610,723211	11,281706	17,145977	-0,185118	-7,769901	0,981308	-610,723211	11,281706	17,145977
14:25:05,73	0,382997	3,696949	-0,116979	0,513969	0,332992	0,962999	-0,190455	-7,769531	0,980523	-0,798157	-3,519610	17,152380	6,238845	-6,628391	-0,220221	-211,476415	-345,974549	29,632832	-0,190455	-7,769531	0,980523	-610,706351	11,431123	17,152380	-0,190455	-7,769531	0,980523	-610,706351	11,431123	17,152380
14:25:05,78	0,382997	3,696949	-0,116979	0,513969	0,332992	0,962999	-0,188269	-7,770175	0,981269	-0,739207	-3,419133	17,099112	6,236567	-6,627051	-0,221734	-211,430785	-345,967297	29,672082	-0,188269	-7,770175	0,981269	-610,697965	11,359992	17,099112	-0,188269	-7,770175	0,981269	-610,697965	11,359992	17,099112
14:25:05,83	0,382997	3,696949	-0,116979	0,513969	0,332992	0,962999	-0,188291	-7,767533	0,979756	-0,847515	-3,384386	17,138363	6,237867	-6,628640	-0,220957	-211,404292	-345,907663	29,644165	-0,188291	-7,767533	0,979756	-610,598846	11,396467	17,138363	-0,188291	-7,767533	0,979756	-610,598846	11,396467	17,138363
14:25:05,88	0,382997	3,696949	-0,116979	0,513969	0,332992	0,962999	-0,187565	-7,769453	0,980533	-0,682800	-3,353483	17,110446	6,238466	-6,629663	-0,221726	-211,397631	-345,916757	29,644225	-0,187565	-7,769453	0,980533	-610,584828	11,370343	17,110446	-0,187565	-7,769453	0,980533	-610,584828	11,370343	17,110446
14:25:05,93	0,382997	3,696949	-0,116979	0,513969	0,332992	0,962999	-0,186978	-7,770483	0,979764	-0,633751	-3,312648	17,110506	6,237323	-6,626730	-0,222871	-211,378925	-345,882431	29,679983	-0,186978	-7,770483	0,979764	-610,616685	11,365105	17,110506	-0,186978	-7,770483	0,979764	-610,616685	11,365105	17,110506
14:25:05,98	0,382997	3,696949	-0,116979	0,513969	0,332992	0,962999	-0,188946	-7,768027	0,978619	-0,722404	-3,415981	17,146263	6,236520	-6,625794	-0,218979	-211,353268	-345,863026	29,677973	-0,188946	-7,768027	0,978619	-610,512510	11,416310	17,146263	-0,188946	-7,768027	0,978619	-610,512510	11,416310	17,146263
14:25:06,03	0,382997	3,696949	-0,116979	0,513969	0,332992	0,962999	-0,189356	-7,766863	0,982511	-0,753275	-3,424763	17,144253	6,236254	-6,623917	-0,220555	-211,343437	-345,838381	29,655627	-0,189356	-7,766863	0,982511	-610,452041	11,439682	17,144253	-0,189356	-7,766863	0,982511	-610,452041	11,439682	17,144253
14:25:06,09	0,382997	3,696949	-0,116979	0,513969	0,332992	0,962999	-0,190848	-7,765694	0,980935	-0,787806	-3,506175	17,121907	6,238000	-6,629752	-0,222858	-211,376227	-345,797342	29,677496	-0,190848	-7,765694	0,980935	-610,394804	11,475421	17,121907	-0,190848	-7,765694	0,980935	-610,394804	11,475421	17,121907
14:25:06,14	0,382997	3,696949	-0,116979	0,513969	0,332992	0,962999	-0,186668	-7,770124	0,978632	-0,538329	-3,337717	17,143777	6,237393	-6,627024	-0,223678	-211,369130	-345,830626	29,633550	-0,186668	-7,770124	0,978632	-610,493039	11,315726	17,143777	-0,186668	-7,770124	0,978632	-610,493039	11,315726	17,143777
14:25:06,19	0,382997	3,696949	-0,116979	0,513969	0,332992	0,962999	-0,185810	-7,799438	0,986634	-0,293194	-3,322768	17,195129	6,262958	-6,645152	-0,214855	-212,041519	-346,890358	29,728849	-0,185810	-7,799438	0,986634	-612,549101	11,263346	17,195129	-0,185810	-7,799438	0,986634	-612,549101	11,263346	17,195129
14:25:06,24	0,382997	3,696949	-0,116979	0,513969	0,332992	0,962999	-0,185810	-7,799438	0,986634	-0,293194	-3,322768	17,195129	7,120633	-7,108137	0,177041	-237,216228	-391,373413	31,887415	-0,185810	-7,799438	0,986634	-612,549101	11,263346	17,195129	-0,185810	-7,799438	0,986634	-612,549101	11,263346	17,195129
14:25:06,29	0,382986	3,747015	-0,116989	0,513978	0,332981	0,963007	-0,213691	-8,773699	1,378530	-0,742427	-4,332964	19,353696	7,226268	-7,172231	0,225949	-240,472696	-396,609124	32,153686	-0,213691	-8,773699	1,378530	-689,477803	12,441785	19,353696	-0,213691	-8,773699	1,378530	-689,477803	12,441785	19,353696
14:25:06,34	0,382986	3,747015	-0,116989	0,513978	0,332981	0,963007	-0,211002	-8,897229	1,427439	-0,481384	-4,395460	19,619967	7,208636	-7,159911	0,225281	-239,945303	-395,634366	32,086619	-0,211002	-8,897229	1,427439	-698,913825	12,168197	19,619967	-0,211002	-8,897229	1,427439	-698,913825	12,168197	19,619967
14:25:06,39	0,382986	3,747015	-0,116989	0,513978	0,332981	0,963007	-0,212855	-8,875798	1,426771	-0,487888	-4,522461	19,552900	7,197823	-7,154112	0,223021	-239,655097	-395,124798	32,061565	-0,212855	-8,875798	1,426771	-697,238067	12,186660	19,552900	-0,212855	-8,875798	1,426771	-697,238067	12,186660	19,552900
14:25:06,44	0,382986	3,747015	-0,116989	0,513978	0,332981	0,963007	-0,212470	-8,863535	1,424510	-0,539179	-4,505911	19,527846	7,191903	-7,151833	0,216065	-239,505300	-394,755604	32,051173	-0,212470	-8,863535	1,424510	-696,326687	12,173005	19,527846	-0,212470	-8,863535	1,424510	-696,326687	12,173005	19,527846
14:25:06,49	0,382986	3,747015	-0,116989	0,513978	0,332981	0,963007	-0,211484	-8,857268	1,417555	-0,470426	-4,509507	19,517454	7,187065	-7,148493	0,219619	-239,354873	-394,556834	32,063181	-0,211484	-8,857268	1,417555	-695,765985	12,092005	19,517454	-0,211484	-8,857268	1,417555	-695,765985	12,092005	19,517454
14:25:06,54	0,382986	3,747015	-0,116989	0,513978	0,332981	0,963007	-0,211957	-8,851409	1,421109	-0,527753	-4,503219	19,529462	7,183826	-7,151093	0,215388	-239,282987	-394,362596	32,070294	-0,211957	-8,851409	1,421109	-695,363363	12,135432	19,529462	-0,211957	-8,851409	1,421109	-695,363363	12,135432	19,529462
14:25:06,59	0,382986	3,747015	-0,116989	0,513978	0,332981	0,963007	-0,208086	-8,849904	1,416878	-0,401865	-4,336790	19,536574	7,181772	-7,148208	0,217724	-239,196780	-394,206266	32,043996	-0,208086	-8,849904	1,416878	-695,119317	11,997986	19,536574	-0,208086	-8,849904	1,416878	-695,119317	11,997986	19,536574
14:25:06,64	0,382986	3,747015	-0,116989	0,513978	0,332981	0,963007	-0,209558	-8,846682	1,419213	-0,390889	-4,416822	19,510277	7,182040	-7,139357	0,219700	-239,094854	-394,073733	32,076422	-0,209558	-8,846682	1,419213	-694,855461	12,033476	19,510277	-0,209558	-8,846682	1,419213	-694,855461	12,033476	19,510277
14:25:06,69	0,382986	3,747015	-0,116989	0,513978	0,332981	0,963007	-0,217357	-8,842488	1,421190	-0,443244	-4,800387	19,542702	7,224908	-7,177375	0,246815	-240,746640	-396,233186	32,130624	-0,217357	-8,842488	1,421190	-694,578576	12,262164	19,542702	-0,217357	-8,842488	1,421190	-694,578576	12,262164	19,542702
14:25:06,74	0,382986	3,747015	-0,116989	0,513978	0,332981	0,963007	-0,205867	-8,898623	1,448304	-0,220286	-4,553650	19,596904	8,047730	-7,629941	0,583821	-264,935559	-438,594781	34,230581	-0,205867	-8,898623	1,448304	-698,762171	11,606908	19,596904	-0,205867	-8,898623	1,448304	-698,762171	11,606908	19,596904
14:25:06,79	0,383029	3,796974	-0,116972	0,513978	0,332996	0,962986	-0,225344	-9,837490	1,785311	-0,179873	-5,333880	21,696862	8,156286	-7,699878	0,588004	-268,321757	-444,074182	34,502697	-0,225344	-9,837490	1,785311	-772,422803	12,355645	21,696862	-0,225344	-9,837490	1,785311	-772,422803	12,355645	21,696862
14:25:06,84	0,383029	3,796974	-0,116972	0,513978	0,332996	0,962986	-0,219055	-9,966471	1,789493	0,088742	-5,199650	21,968978	8,130944	-7,682771	0,581172	-267,627113	-442,784008	34,451988	-0,219055	-9,966471	1,789493	-782,279196	11,996138	21,968978	-0,219055	-9,966471	1,789493	-782,279196	11,996138	21,968978
14:25:06,89	0,383029	3,796974	-0,116972	0,513978	0,332996	0,962986	-0,221199	-9,935971	1,782662	-0,032601	-5,354691	21,918269	8,117187	-7,678537	0,579704	-267,349818	-442,244860	34,451017	-0,221199	-9,935971	1,782662	-780,006307	12,009468	21,918269	-0,221199	-9,935971	1,782662	-780,006307	12,009468	21,918269
14:25:06,94	0,383029	3,796974	-0,116972	0,513978	0,332996	0,962986	-0,217987	-9,921939	1,781194	-0,156672	-5,217077	21,917297	8,113389	-7,670913	0,577822	-267,062468	-441,793053	34,410859	-0,217987	-9,921939	1,781194	-779,028911	11,894911	21,917297	-0,217987	-9,921939	1,781194	-779,028911	11,894911	21,917297
14:25:06,99	0,383029	3,796974	-0,116972	0,513978	0,332996	0,962986	-0,222691	-9,914838	1,779311	0,009007	-5,438731	21,877140	8,104470	-7,671326	0,573583	-266,941579	-441,446084	34,402327	-0,222691	-9,914838	1,779311	-778,305774	12,042513	21,877140	-0,222691	-9,914838	1,779311	-778,305774	12,042513	21,877140
14:25:07,04	0,383029	3,796974	-0,116972	0,513978	0,332996	0,962986	-0,217874	-9,907321	1,775072	-0,020941	-5,257024	21,868608	8,100195	-7,668817	0,569334	-266,818371	-441,178802	34,387616	-0,217874	-9,907321	1,775072	-777,745649	11,846064	21,868608	-0,217874	-9,907321	1,775072	-777,745649	11,846064	21,868608
14:25:07,09	0,383029	3,796974	-0,116972	0,513978	0,332996	0,962986	-0,217909	-9,902364	1,770824	0,014341	-5,285808	21,853896	8,093533	-7,664469	0,570143	-266,686026	-440,985224	34,386613	-0,218343	-9,894421	1,771632	-776,876906	11,849397	21,852893	-0,218343	-9,894421	1,771632	-776,876906	11,849397	21,852893
14:25:07,14	0,383029	3,796974	-0,116972	0,513978	0,332996	0,962986	-0,218343	-9,894421	1,771632	-0,164847	-5,290563	21,852893	8,091546	-7,663765	0,571722	-266,593210	-440,767155	34,372063	-0,218343	-9,894421	1,771632	-776,876906	11,849397	21,852893	-0,218343	-9,894421	1,771632	-776,876906	11,849397	21,852893
14:25:07,19	0,383029	3,796974	-0,116972	0,513978	0,332996	0,962986	-0,217960	-9,892348	1,773212	-0,037395	-5,299278	21,838344	8,088910	-7,666572	0,567125	-266,487876	-440,646909	34,386448	-0,217960	-9,892348	1,773212	-776,586703	11,810581	21,838344	-0,217960	-9,892348	1,773212	-776,586703	11,810581	21,838344
14:25:07,24	0,383029	3,796974	-0,116972	0,513978	0,332996	0,962986	-0,214211	-9,891468	1,768615	0,073676	-5,073211	21,852729	8,087437	-7,659002	0,565569	-266,392047	-440,467626	34,373641	-0,214211	-9,891468	1,768615	-776,406594	11,742322	21,852729	-0,214211	-9,891468	1,768615	-776,406594	11,742322	21,852729
14:25:07,29	0,383029	3,796974	-0,116972	0,513978	0,332996	0,962986	-0,220030	-9,886407	1,767059	0,013686	-5,382478	21,839922	8,082984	-7,656948	0,564777	-266,315165	-440,336468	34,328618	-0,220030	-9,886407	1,767059	-776,069303	11,889888	21,839922	-0,220030	-9,886407	1,767059	-776,069303	11,889888	21,839922
14:25:07,34	0,383029	3,796974	-0,116972	0,513978	0,332996	0,962986	-0,219582	-9,881525	1,766267	-0,088194	-5,358186	21,794899	8,085535	-7,659316	0,564040	-266,270155	-440,217200	34,337359	-0,219582	-9,881525	1,766267	-775,787880	11,879023	21,794899	-0,219582	-9,881525	1,766267	-775,787880	11,879023	21,794899
14:25:07,39	0,383029	3,796974	-0,116972	0,513978	0,332996	0,962986	-0,218807	-9,884918	1,765530	0,214035	-5,338511	21,803639	8,082864	-7,658116	0,564843	-266,191712	-440,071103	34,335615	-0,218807	-9,884918	1,765530	-775,752000	11,837815	21,803639	-0,218807	-9,884918	1,765530	-775,752000	11,837815	21,803639
14:25:07,44	0,383029	3,796974	-0,116972	0,513978	0,332996	0,962986	-0,218511	-9,882005	1,766332	0,228310	-5,328233	21,801896	8,081379	-7,654523	0,563723	-266,079577	-439,975865	34,353007	-0,220880	-9,878922	1,765213	-775,288819	11,937143	21,819287	-0,220880	-9,878922	1,765213	-775,288819	11,937143	21,819287
14:25:07,49	0,383029	3,796974	-0,116972	0,513978	0,332996	0,962986	-0,220880	-9,878922	1,765213	0,206543	-5,401958	21,819287	8,073789	-7,656569	0,562186	-266,072190	-439,905743	34,373878	-0,220880	-9,878922	1,765213	-775,288819	11,937143	21,819287	-0,220880	-9,878922	1,765213	-775,288819	11,937143	21,819287
14:25:07,54	0,383029	3,796974	-0,116972	0,513978	0,332996	0,962986	-0,215313	-9,873372	1,763675	-0,017623	-5,141126	21,840158	8,072849	-7,655455	0,561413	-265,988085	-439,829289	34,337174	-0,215313	-9,873372	1,763675	-775,077330	11,760947	21,840158	-0,215313	-9,873372	1,763675	-775,077330	11,760947	21,840158
14:25:07,59	0,383029	3,796974	-0,116972	0,513978	0,332996	0,962986	-0,215807	-9,872001	1,762902	0,019325	-5,132221	21,803455	8,071200	-7,654135	0,558680	-265,971550	-439,698301	34,323393	-0,215807	-9,872001	1,762902	-774,932723	11,808657	21,803455	-0,215807	-9,872001	1,762902	-774,932723	11,808657	21,803455
14:25:07,64	0,383029	3,796974	-0,116972	0,513978	0,332996	0,962986	-0,216127	-9,869913	1,760170	0,032475	-5,199991	21,789674	8,070785	-7,650968	0,559854	-265,900536	-439,656942	34,309137	-0,216127	-9,869913	1,760170	-774,755695	11,765941	21,789674	-0,216127	-9,869913	1,760170	-774,755695	11,765941	21,789674
14:25:07,69	0,383029	3,796974	-0,116972	0,513978	0,332996	0,962986	-0,218662	-9,867970	1,761343	0,002751	-5,290994	21,775418	8,068588	-7,649202	0,559476	-265,847506	-439,581649	34,306271	-0,218662	-9,867970	1,761343	-774,632874	11,873940	21,775418	-0,218662	-9,867970	1,761343	-774,632874	11,873940	21,775418
14:25:07,74	0,383029	3,796974	-0,116972	0,513978	0,332996	0,962986	-0,219093	-9,865184	1,760966	-0,050392	-5,305138	21,772551	8,067016	-7,647316	0,559115	-265,794362	-439,450592	34,324686	-0,219093	-9,865184	1,760966	-774,467328	11,893646	21,772551	-0,219093	-9,865184	1,760966	-774,467328	11,893646	21,772551
14:25:07,79	0,383029	3,796974	-0,116972	0,513978	0,332996	0,962986	-0,219940	-9,862880	1,760604	-0,030125	-5,368678	21,790967	8,063588	-7,647986	0,559479	-265,763267	-439,421814	34,275923	-0,219940	-9,862880	1,760604	-774,266203	11,896583	21,790967	-0,219940	-9,862880	1,760604	-774,266203	11,896583	21,790967
14:25:07,84	0,383029	3,796974	-0,116972	0,513978	0,332996	0,962986	-0,217645	-9,860246	1,760968	-0,126624	-5,236829	21,742204	8,062038	-7,644308	0,560284	-265,690421	-439,310296	34,293070	-0,217645	-9,860246	1,760968	-774,155932	11,848321	21,742204	-0,217645	-9,860246	1,760968	-774,155932	11,848321	21,742204
14:25:07,89	0,383029	3,796974	-0,116972	0,513978	0,332996	0,962986	-0,220056	-9,857065	1,761774	-0,159049	-5,354886	21,759351	8,063865	-7,649321	0,559912	-265,702490	-439,233625	34,290604	-0,220056	-9,857065	1,761774	-773,938629	11,919546	21,759351	-0,220056	-9,857065	1,761774	-773,938629	11,919546	21,759351
14:25:07,94	0,383029	3,796974	-0,116972	0,513978	0,332996	0,962986	-0,216628	-9,861153	1,761401	0,113919	-5,225412	21,756884	8,061044	-7,648233	0,557222	-265,641040	-439,214064	34,306444	-0,216628	-9,861153	1,761401	-773,986610	11,779914	21,756884	-0,216628	-9,861153	1,761401	-773,986610	11,779914	21,756884
14:25:07,99	0,383029	3,796974	-0,116972	0,513978	0,332996	0,962986	-0,216160	-9,858166	1,758712	0,006268	-5,157642	21,772725	8,064803	-7,644629	0,558344	-265,595826	-439,149987	34,319839	-0,216160	-9,858166	1,758712	-773,859794	11,810950	21,772725	-0,216160	-9,858166	1,758712	-773,859794	11,810950	21,772725
14:25:08,04	0,383029	3,796974	-0,116972	0,513978	0,332996	0,962986	-0,217549	-9,856357	1,759512	0,073180	-5,207719	21,756107	8,060172	-7,646125	0,558022	-265,541362	-439,085708	34,289826	-0,217549	-9,856357	1,759512	-773,650846	11,869901	21,756107	-0,217549	-9,856357	1,759512	-773,650846	11,869901	21,756107
14:25:08,09	0,383029	3,796974	-0,116972	0,513978	0,332996	0,962986	-0,217549	-9,856357	1,759512	0,073180	-5,207719	21,756107	8,061428	-7,645795	0,560350	-265,528716	-439,032598	34,275712	-0,217549	-9,856357	1,759512	-773,650846	11,869901	21,756107	-0,217549	-9,856357	1,759512	-773,650846	11,869901	21,756107
14:25:08,14	0,383029	3,796974	-0,116972	0,513978	0,332996	0,962986	-0,218463	-9,857280	1,761839	0,173510	-5,270854	21,741993	8,060867	-7,647063	0,555716	-265,518000	-439,000781	34,303381	-0,218463	-9,857280	1,761839	-773,622997	11,878522	21,741993	-0,218463	-9,857280	1,761839	-773,622997	11,878522	21,741993
14:25:08,19	0,383029	3,796974	-0,116972	0,513978	0,332996	0,962986	-0,217084	-9,857428	1,757205	0,214122	-5,205768	21,769662	8,057508	-7,646105	0,556492	-265,462786	-438,929892	34,279948	-0,217084	-9,857428	1,757205	-773,594008	11,835346	21,769662	-0,217084	-9,857428	1,757205	-773,594008	11,835346	21,769662
14:25:08,24	0,383029	3,796974	-0,116972	0,513978	0,332996	0,962986	-0,216235	-9,854040	1,757981	0,126922	-5,149230	21,746229	8,056600	-7,642531	0,558384	-265,398542	-438,867388	34,281320	-0,216235	-9,854040	1,757981	-773,415216	11,825210	21,746229	-0,216235	-9,854040	1,757981	-773,415216	11,825210	21,746229
14:25:08,29	0,383029	3,796974	-0,116972	0,513978	0,332996	0,962986	-0,218876	-9,851466	1,759873	0,079348	-5,262177	21,747600	8,054791	-7,644808	0,558062	-265,383388	-438,855151	34,265758	-0,218876	-9,851466	1,759873	-773,260765	11,919582	21,747600	-0,218876	-9,851466	1,759873	-773,260765	11,919582	21,747600
14:25:08,34	0,383029	3,796974	-0,116972	0,513978	0,332996	0,962986	-0,216000	-9,851039	1,759552	0,075295	-5,105619	21,732039	8,055422	-7,643328	0,556895	-265,377067	-438,799528	34,268514	-0,217597	-9,850845	1,758385	-773,174795	11,870356	21,734794	-0,217597	-9,850845	1,758385	-773,174795	11,870356	21,734794
14:25:08,39	0,383029	3,796974	-0,116972	0,513978	0,332996	0,962986	-0,217597	-9,850845	1,758385	0,116547	-5,210998	21,734794	8,053759	-7,639289	0,556486	-265,341903	-438,736759	34,246498	-0,217597	-9,850845	1,758385	-773,174795	11,870356	21,734794	-0,217597	-9,850845	1,758385	-773,174795	11,870356	21,734794
14:25:08,44	0,383029	3,796974	-0,116972	0,513978	0,332996	0,962986	-0,220262	-9,847385	1,757976	0,008573	-5,350542	21,712779	8,053278	-7,641918	0,557684	-265,320213	-438,675544	34,261569	-0,220262	-9,847385	1,757976	-773,011165	11,940063	21,712779	-0,220262	-9,847385	1,757976	-773,011165	11,940063	21,712779
14:25:08,49	0,383029	3,796974	-0,116972	0,513978	0,332996	0,962986	-0,217746	-9,848283	1,759174	0,119126	-5,231494	21,727850	8,052815	-7,639288	0,556551	-265,263239	-438,634145	34,287535	-0,217746	-9,848283	1,759174	-772,971104	11,861545	21,727850	-0,217746	-9,848283	1,759174	-772,971104	11,861545	21,727850
14:25:08,54	0,383029	3,796974	-0,116972	0,513978	0,332996	0,962986	-0,219792	-9,846568	1,758041	0,094257	-5,309282	21,753816	8,047610	-7,640023	0,557709	-265,249721	-438,561678	34,273469	-0,219792	-9,846568	1,758041	-772,861302	11,944425	21,753816	-0,219792	-9,846568	1,758041	-772,861302	11,944425	21,753816
14:25:08,59	0,383029	3,796974	-0,116972	0,513978	0,332996	0,962986	-0,216552	-9,842427	1,759198	-0,051526	-5,165322	21,739750	8,050591	-7,643261	0,554606	-265,247875	-438,532655	34,256922	-0,216552	-9,842427	1,759198	-772,682063	11,834036	21,739750	-0,216552	-9,842427	1,759198	-772,682063	11,834036	21,739750
14:25:08,64	0,383029	3,796974	-0,116972	0,513978	0,332996	0,962986	-0,215239	-9,846628	1,756095	0,192952	-5,109962	21,723203	8,048847	-7,640403	0,556504	-265,240221	-438,528159	34,212349	-0,215239	-9,846628	1,756095	-772,767316	11,786329	21,723203	-0,215239	-9,846628	1,756095	-772,767316	11,786329	21,723203
14:25:08,69	0,383029	3,796974	-0,116972	0,513978	0,332996	0,962986	-0,216843	-9,843688	1,757994	0,047810	-5,188946	21,678629	8,049597	-7,637062	0,556946	-265,168739	-438,479044	34,257150	-0,216843	-9,843688	1,757994	-772,681695	11,833193	21,678629	-0,216843	-9,843688	1,757994	-772,681695	11,833193	21,678629
14:25:08,74	0,383029	3,796974	-0,116972	0,513978	0,332996	0,962986	-0,220111	-9,842667	1,758435	0,073015	-5,321544	21,723431	8,049681	-7,639520	0,555023	-265,140497	-438,456273	34,253564	-0,220111	-9,842667	1,758435	-772,576373	11,957147	21,723431	-0,220111	-9,842667	1,758435	-772,576373	11,957147	21,723431
14:25:08,79	0,383029	3,796974	-0,116972	0,513978	0,332996	0,962986	-0,218024	-9,843970	1,756513	0,174574	-5,199971	21,719844	8,043939	-7,640192	0,558142	-265,098120	-438,403817	34,246974	-0,218024	-9,843970	1,756513	-772,577041	11,914928	21,719844	-0,218024	-9,843970	1,756513	-772,577041	11,914928	21,719844
14:25:08,84	0,383029	3,796974	-0,116972	0,513978	0,332996	0,962986	-0,214571	-9,839332	1,759632	5,404378E-5	-5,009949	21,713254	8,048643	-7,636172	0,555019	-265,103105	-438,353909	34,247088	-0,214571	-9,839332	1,759632	-772,387538	11,833897	21,713254	-0,214571	-9,839332	1,759632	-772,387538	11,833897	21,713254
14:25:08,89	0,383029	3,796974	-0,116972	0,513978	0,332996	0,962986	-0,220404	-9,841396	1,756509	0,148111	-5,342543	21,713369	8,044586	-7,634053	0,554629	-265,064917	-438,358275	34,241561	-0,220404	-9,841396	1,756509	-772,401505	11,959205	21,713369	-0,220404	-9,841396	1,756509	-772,401505	11,959205	21,713369
14:25:08,94	0,383029	3,796974	-0,116972	0,513978	0,332996	0,962986	-0,220211	-9,836823	1,756118	-0,074384	-5,297214	21,707842	8,046435	-7,636425	0,555833	-265,059314	-438,278420	34,272367	-0,220211	-9,836823	1,756118	-772,265002	11,989324	21,707842	-0,220211	-9,836823	1,756118	-772,265002	11,989324	21,707842
14:25:08,99	0,383029	3,796974	-0,116972	0,513978	0,332996	0,962986	-0,219082	-9,839611	1,757323	0,142531	-5,273590	21,738648	8,048194	-7,638860	0,554673	-265,059014	-438,305715	34,262448	-0,219082	-9,839611	1,757323	-772,266917	11,924336	21,738648	-0,219082	-9,839611	1,757323	-772,266917	11,924336	21,738648
14:25:09,04	0,383029	3,796974	-0,116972	0,513978	0,332996	0,962986	-0,217852	-9,842352	1,756163	0,261571	-5,195751	21,728729	8,043018	-7,636587	0,552334	-265,026488	-438,204318	34,256538	-0,217852	-9,842352	1,756163	-772,363039	11,905662	21,728729	-0,217852	-9,842352	1,756163	-772,363039	11,905662	21,728729
14:25:09,09	0,383029	3,796974	-0,116972	0,513978	0,332996	0,962986	-0,217233	-9,836732	1,753823	0,073415	-5,186048	21,722818	8,044973	-7,635604	0,555441	-264,953844	-438,186374	34,211352	-0,217233	-9,836732	1,753823	-772,110038	11,866705	21,722818	-0,217233	-9,836732	1,753823	-772,110038	11,866705	21,722818
14:25:09,14	0,383029	3,796974	-0,116972	0,513978	0,332996	0,962986	-0,219061	-9,837934	1,756931	0,187783	-5,227194	21,677633	8,047301	-7,633933	0,555449	-264,969239	-438,158068	34,237289	-0,219061	-9,837934	1,756931	-772,090030	11,969103	21,677633	-0,219061	-9,837934	1,756931	-772,090030	11,969103	21,677633
14:25:09,19	0,383029	3,796974	-0,116972	0,513978	0,332996	0,962986	-0,221673	-9,839115	1,756939	0,266000	-5,390501	21,703569	8,042630	-7,635344	0,553905	-264,952970	-438,149868	34,242152	-0,221673	-9,839115	1,756939	-772,104505	12,010834	21,703569	-0,221673	-9,839115	1,756939	-772,104505	12,010834	21,703569
14:25:09,24	0,383029	3,796974	-0,116972	0,513978	0,332996	0,962986	-0,218115	-9,835775	1,755395	0,107556	-5,195505	21,708433	8,044473	-7,631117	0,556222	-264,939758	-438,070422	34,234407	-0,218115	-9,835775	1,755395	-772,000759	11,926540	21,708433	-0,218115	-9,835775	1,755395	-772,000759	11,926540	21,708433
14:25:09,29	0,383029	3,796974	-0,116972	0,513978	0,332996	0,962986	-0,222698	-9,835257	1,757711	0,156057	-5,462068	21,700688	8,042769	-7,634712	0,554685	-264,922230	-438,055864	34,229955	-0,222698	-9,835257	1,757711	-771,911638	12,019692	21,700688	-0,222698	-9,835257	1,757711	-771,911638	12,019692	21,700688
14:25:09,34	0,383029	3,796974	-0,116972	0,513978	0,332996	0,962986	-0,218732	-9,835579	1,756174	0,194179	-5,247976	21,696236	8,041106	-7,633385	0,555068	-264,893736	-437,996146	34,216716	-0,218732	-9,835579	1,756174	-771,898803	11,922514	21,696236	-0,218732	-9,835579	1,756174	-771,898803	11,922514	21,696236
14:25:09,39	0,383029	3,796974	-0,116972	0,513978	0,332996	0,962986	-0,215798	-9,832612	1,755811	0,070582	-5,072844	21,710270	8,038733	-7,635770	0,554322	-264,887377	-438,040557	34,243989	-0,215798	-9,832612	1,755811	-771,789497	11,867276	21,710270	-0,215798	-9,832612	1,755811	-771,789497	11,867276	21,710270
14:25:09,44	0,383029	3,796974	-0,116972	0,513978	0,332996	0,962986	-0,215798	-9,832612	1,755811	0,070582	-5,072844	21,710270	8,042190	-7,635074	0,555651	-264,849706	-437,984705	34,263856	-0,215798	-9,832612	1,755811	-771,789497	11,867276	21,710270	-0,215798	-9,832612	1,755811	-771,789497	11,867276	21,710270
14:25:09,50	0,383029	3,796974	-0,116972	0,513978	0,332996	0,962986	-0,221635	-9,834169	1,755054	0,234786	-5,356781	21,718342	8,039506	-7,630102	0,555072	-264,827971	-437,939808	34,203518	-0,221635	-9,834169	1,755054	-771,747487	12,041538	21,718342	-0,221635	-9,834169	1,755054	-771,747487	12,041538	21,718342
14:25:09,54	0,383029	3,796974	-0,116972	0,513978	0,332996	0,962986	-0,221635	-9,834169	1,755054	0,234786	-5,356781	21,718342	8,038366	-7,632675	0,553539	-264,817175	-437,927923	34,213832	-0,221635	-9,834169	1,755054	-771,747487	12,041538	21,718342	-0,221635	-9,834169	1,755054	-771,747487	12,041538	21,718342
14:25:09,59	0,383029	3,796974	-0,116972	0,513978	0,332996	0,962986	-0,218294	-9,830747	1,755029	0,106243	-5,198188	21,680112	8,034204	-7,628968	0,551272	-264,637438	-437,663885	34,221652	-0,218294	-9,830747	1,755029	-771,607427	11,937915	21,680112	-0,218294	-9,830747	1,755029	-771,607427	11,937915	21,680112
14:25:09,64	0,383029	3,796974	-0,116972	0,513978	0,332996	0,962986	-0,219424	-9,825290	1,752762	0,140988	-5,233269	21,687933	6,889693	-6,900043	0,405263	-226,599572	-378,421217	31,303974	-0,219424	-9,825290	1,752762	-771,144273	11,991478	21,687933	-0,219424	-9,825290	1,752762	-771,144273	11,991478	21,687933
14:25:09,69	0,382990	3,747378	-0,116995	0,513978	0,332983	0,963064	-0,278436	-8,469652	1,606753	-0,027617	-4,981512	18,770255	6,656192	-6,755533	0,405977	-219,247123	-365,892962	30,655876	-0,278436	-8,469652	1,606753	-664,895305	16,875719	18,770255	-0,278436	-8,469652	1,606753	-664,895305	16,875719	18,770255
14:25:09,74	0,382990	3,747378	-0,116995	0,513978	0,332983	0,963064	-0,286834	-8,195179	1,607467	0,225804	-5,314921	18,122156	6,664186	-6,763071	0,403205	-219,471605	-366,412119	30,662884	-0,286834	-8,195179	1,607467	-643,095769	17,201538	18,122156	-0,286834	-8,195179	1,607467	-643,095769	17,201538	18,122156
14:25:09,79	0,382990	3,747378	-0,116995	0,513978	0,332983	0,963064	-0,284303	-8,205872	1,604695	0,219959	-5,118161	18,129165	6,667374	-6,765407	0,403218	-219,572248	-366,583370	30,721616	-0,284303	-8,205872	1,604695	-643,940959	17,199650	18,129165	-0,284303	-8,205872	1,604695	-643,940959	17,199650	18,129165
14:25:09,84	0,382990	3,747378	-0,116995	0,513978	0,332983	0,963064	-0,283875	-8,209800	1,604708	0,225627	-5,097411	18,187897	6,671347	-6,768088	0,405135	-219,606183	-366,731436	30,682429	-0,283875	-8,209800	1,604708	-644,243701	17,186760	18,187897	-0,283875	-8,209800	1,604708	-644,243701	17,186760	18,187897
14:25:09,89	0,382990	3,747378	-0,116995	0,513978	0,332983	0,963064	-0,283539	-8,214582	1,606624	0,329058	-5,035309	18,148709	6,670483	-6,767590	0,403569	-219,694280	-366,819566	30,724995	-0,283539	-8,214582	1,606624	-644,515601	17,222507	18,148709	-0,283539	-8,214582	1,606624	-644,515601	17,222507	18,148709
14:25:09,94	0,382990	3,747378	-0,116995	0,513978	0,332983	0,963064	-0,283538	-8,213584	1,605058	0,156813	-5,067490	18,191275	6,669864	-6,769987	0,401598	-219,710758	-366,833113	30,686705	-0,283538	-8,213584	1,605058	-644,609537	17,190253	18,191275	-0,283538	-8,213584	1,605058	-644,609537	17,190253	18,191275
14:25:09,99	0,382990	3,747378	-0,116995	0,513978	0,332983	0,963064	-0,281152	-8,214247	1,603088	0,171298	-4,950922	18,152986	6,673864	-6,766621	0,398877	-219,723625	-366,913451	30,706491	-0,281152	-8,214247	1,603088	-644,647068	17,119532	18,152986	-0,281152	-8,214247	1,603088	-644,647068	17,119532	18,152986
14:25:10,04	0,382990	3,747378	-0,116995	0,513978	0,332983	0,963064	-0,286068	-8,216028	1,600367	0,187904	-5,177504	18,172772	6,672030	-6,767148	0,394942	-219,742796	-366,947840	30,654289	-0,286068	-8,216028	1,600367	-644,770273	17,278819	18,172772	-0,286068	-8,216028	1,600367	-644,770273	17,278819	18,172772
14:25:10,09	0,382990	3,747378	-0,116995	0,513978	0,332983	0,963064	-0,284695	-8,214703	1,596431	0,079654	-5,105507	18,120570	6,667859	-6,761752	0,403175	-219,554365	-366,761438	30,672774	-0,287283	-8,208393	1,604665	-644,351677	17,381588	18,139055	-0,287283	-8,208393	1,604665	-644,351677	17,381588	18,139055
14:25:10,14	0,382990	3,747378	-0,116995	0,513978	0,332983	0,963064	-0,287283	-8,208393	1,604665	0,007177	-5,170095	18,139055	5,712507	-6,225334	0,012772	-190,418846	-317,304828	28,194701	-0,287283	-8,208393	1,604665	-644,351677	17,381588	18,139055	-0,287283	-8,208393	1,604665	-644,351677	17,381588	18,139055
14:25:10,19	0,382999	3,697131	-0,116982	0,513969	0,332994	0,963028	-0,274158	-7,112825	1,214262	0,436082	-3,983812	15,660982	5,554332	-6,135681	-0,014793	-185,738595	-309,194709	27,788946	-0,272712	-6,931015	1,186696	-543,739045	17,497398	15,255226	-0,272712	-6,931015	1,186696	-543,739045	17,497398	15,255226
14:25:10,24	0,382999	3,697131	-0,116982	0,513969	0,332994	0,963028	-0,272712	-6,931015	1,186696	0,345627	-3,910472	15,255226	5,567208	-6,141485	-0,016823	-186,078839	-309,925733	27,820077	-0,272712	-6,931015	1,186696	-543,739045	17,497398	15,255226	-0,272712	-6,931015	1,186696	-543,739045	17,497398	15,255226
14:25:10,29	0,382999	3,697131	-0,116982	0,513969	0,332994	0,963028	-0,274124	-6,945068	1,184666	0,273166	-3,913038	15,286358	5,573663	-6,145310	-0,015314	-186,270459	-310,226243	27,841121	-0,274124	-6,945068	1,184666	-544,914652	17,605664	15,286358	-0,274124	-6,945068	1,184666	-544,914652	17,605664	15,286358
14:25:10,34	0,382999	3,697131	-0,116982	0,513969	0,332994	0,963028	-0,274038	-6,952571	1,186176	0,307268	-3,924290	15,307401	5,580960	-6,147190	-0,018829	-186,369100	-310,416183	27,853707	-0,274038	-6,952571	1,186176	-545,469543	17,587708	15,307401	-0,274038	-6,952571	1,186176	-545,469543	17,587708	15,307401
14:25:10,39	0,382999	3,697131	-0,116982	0,513969	0,332994	0,963028	-0,276059	-6,959830	1,182661	0,470941	-4,019809	15,319987	5,581657	-6,148382	-0,018321	-186,441417	-310,462699	27,876013	-0,276059	-6,959830	1,182661	-545,875730	17,650794	15,319987	-0,276059	-6,959830	1,182661	-545,875730	17,650794	15,319987
14:25:10,44	0,382999	3,697131	-0,116982	0,513969	0,332994	0,963028	-0,275375	-6,961030	1,183169	0,456875	-4,023614	15,342293	5,582969	-6,146378	-0,017675	-186,469471	-310,577455	27,899000	-0,275375	-6,961030	1,183169	-545,983960	17,593300	15,342293	-0,275375	-6,961030	1,183169	-545,983960	17,593300	15,342293
14:25:10,49	0,382999	3,697131	-0,116982	0,513969	0,332994	0,963028	-0,277766	-6,961164	1,183815	0,350427	-4,114882	15,365281	5,587191	-6,146879	-0,015755	-186,535049	-310,666081	27,896323	-0,277766	-6,961164	1,183815	-546,100915	17,689753	15,365281	-0,277766	-6,961164	1,183815	-546,100915	17,689753	15,365281
14:25:10,54	0,382999	3,697131	-0,116982	0,513969	0,332994	0,963028	-0,279444	-6,965071	1,185735	0,444059	-4,214603	15,362603	5,586891	-6,149571	-0,018104	-186,519913	-310,740158	27,849955	-0,279444	-6,965071	1,185735	-546,313997	17,721735	15,362603	-0,279444	-6,965071	1,185735	-546,313997	17,721735	15,362603
14:25:10,59	0,382999	3,697131	-0,116982	0,513969	0,332994	0,963028	-0,276962	-6,966157	1,183386	0,443943	-4,035424	15,316235	5,589184	-6,151534	-0,018189	-186,590997	-310,817661	27,893177	-0,276962	-6,966157	1,183386	-546,399358	17,706124	15,316235	-0,276962	-6,966157	1,183386	-546,399358	17,706124	15,316235
14:25:10,64	0,382999	3,697131	-0,116982	0,513969	0,332994	0,963028	-0,276408	-6,969124	1,183301	0,495576	-4,029421	15,359458	5,586522	-6,151622	-0,020345	-186,572159	-310,835465	27,818556	-0,276408	-6,969124	1,183301	-546,580651	17,668632	15,359458	-0,276408	-6,969124	1,183301	-546,580651	17,668632	15,359458
14:25:10,69	0,382999	3,697131	-0,116982	0,513969	0,332994	0,963028	-0,275002	-6,966862	1,181144	0,371973	-3,931052	15,284837	5,590839	-6,152652	-0,021583	-186,550492	-310,885012	27,867352	-0,275002	-6,966862	1,181144	-546,526719	17,656567	15,284837	-0,275002	-6,966862	1,181144	-546,526719	17,656567	15,284837
14:25:10,74	0,382999	3,697131	-0,116982	0,513969	0,332994	0,963028	-0,276268	-6,971116	1,179906	0,561091	-3,953369	15,333633	5,592534	-6,149108	-0,021987	-186,562592	-310,915837	27,872398	-0,276268	-6,971116	1,179906	-546,671518	17,733666	15,333633	-0,276268	-6,971116	1,179906	-546,671518	17,733666	15,333633
14:25:10,79	0,382999	3,697131	-0,116982	0,513969	0,332994	0,963028	-0,280184	-6,970812	1,179503	0,512555	-4,152083	15,338679	5,589427	-6,148662	-0,019690	-186,622341	-310,970677	27,869388	-0,280184	-6,970812	1,179503	-546,696215	17,842382	15,338679	-0,280184	-6,970812	1,179503	-546,696215	17,842382	15,338679
14:25:10,84	0,382999	3,697131	-0,116982	0,513969	0,332994	0,963028	-0,279017	-6,967899	1,181799	0,283674	-4,115716	15,335668	5,588837	-6,149837	-0,020461	-186,616238	-310,993939	27,868772	-0,279017	-6,967899	1,181799	-546,696369	17,787129	15,335668	-0,279017	-6,967899	1,181799	-546,696369	17,787129	15,335668
14:25:10,89	0,382999	3,697131	-0,116982	0,513969	0,332994	0,963028	-0,277705	-6,967975	1,181029	0,270562	-4,030551	15,335053	5,594717	-6,152320	-0,023529	-186,610886	-311,017016	27,894719	-0,278494	-6,974309	1,177960	-546,900641	17,806354	15,360999	-0,278494	-6,974309	1,177960	-546,900641	17,806354	15,360999
14:25:10,94	0,382999	3,697131	-0,116982	0,513969	0,332994	0,963028	-0,278494	-6,974309	1,177960	0,582597	-4,055422	15,360999	5,589893	-6,147099	-0,025156	-186,649217	-311,018959	27,862065	-0,278494	-6,974309	1,177960	-546,900641	17,806354	15,360999	-0,278494	-6,974309	1,177960	-546,900641	17,806354	15,360999
14:25:10,99	0,382999	3,697131	-0,116982	0,513969	0,332994	0,963028	-0,280604	-6,967520	1,176334	0,208750	-4,197366	15,328346	5,592185	-6,151414	-0,022030	-186,679942	-311,061598	27,873404	-0,280604	-6,967520	1,176334	-546,741595	17,830046	15,328346	-0,280604	-6,967520	1,176334	-546,741595	17,830046	15,328346
14:25:11,04	0,382999	3,697131	-0,116982	0,513969	0,332994	0,963028	-0,278013	-6,971664	1,179460	0,371924	-4,067920	15,339685	5,592143	-6,153124	-0,020083	-186,693058	-311,103601	27,875593	-0,278013	-6,971664	1,179460	-546,903687	17,756093	15,339685	-0,278013	-6,971664	1,179460	-546,903687	17,756093	15,339685
14:25:11,10	0,382999	3,697131	-0,116982	0,513969	0,332994	0,963028	-0,276511	-6,972482	1,181407	0,371514	-3,980195	15,341874	5,592692	-6,149820	-0,026300	-186,689760	-311,100081	27,894576	-0,276511	-6,972482	1,181407	-546,968292	17,725945	15,341874	-0,276511	-6,972482	1,181407	-546,968292	17,725945	15,341874
14:25:11,15	0,382999	3,697131	-0,116982	0,513969	0,332994	0,963028	-0,279647	-6,971306	1,175190	0,315061	-4,142167	15,360856	5,591393	-6,152546	-0,021337	-186,712003	-311,127088	27,860412	-0,279647	-6,971306	1,175190	-546,932431	17,810143	15,360856	-0,279647	-6,971306	1,175190	-546,932431	17,810143	15,360856
14:25:11,20	0,382999	3,697131	-0,116982	0,513969	0,332994	0,963028	-0,276636	-6,971543	1,180152	0,292915	-3,991362	15,326693	5,595543	-6,153181	-0,024756	-186,727386	-311,158474	27,877611	-0,276636	-6,971543	1,180152	-546,973242	17,724595	15,326693	-0,276636	-6,971543	1,180152	-546,973242	17,724595	15,326693
14:25:11,25	0,382999	3,697131	-0,116982	0,513969	0,332994	0,963028	-0,278162	-6,975455	1,176733	0,461449	-4,068313	15,343892	5,591385	-6,152910	-0,024753	-186,743132	-311,149681	27,901600	-0,278162	-6,975455	1,176733	-547,111774	17,767390	15,343892	-0,278162	-6,975455	1,176733	-547,111774	17,767390	15,343892
14:25:11,30	0,382999	3,697131	-0,116982	0,513969	0,332994	0,963028	-0,276317	-6,971718	1,176737	0,266866	-3,990439	15,367880	5,592273	-6,151653	-0,022152	-186,738497	-311,170717	27,874198	-0,276317	-6,971718	1,176737	-547,013001	17,700481	15,367880	-0,276317	-6,971718	1,176737	-547,013001	17,700481	15,367880
14:25:11,35	0,382999	3,697131	-0,116982	0,513969	0,332994	0,963028	-0,277850	-6,971859	1,179338	0,258306	-4,055594	15,340479	5,594786	-6,149302	-0,024788	-186,771658	-311,224126	27,886117	-0,277850	-6,971859	1,179338	-547,032643	17,755624	15,340479	-0,277850	-6,971859	1,179338	-547,032643	17,755624	15,340479
14:25:11,40	0,382999	3,697131	-0,116982	0,513969	0,332994	0,963028	-0,281143	-6,972859	1,176702	0,247474	-4,228837	15,352398	5,594805	-6,154346	-0,025534	-186,783634	-311,191391	27,906378	-0,281143	-6,972859	1,176702	-547,121977	17,840869	15,352398	-0,281143	-6,972859	1,176702	-547,121977	17,840869	15,352398
14:25:11,45	0,382999	3,697131	-0,116982	0,513969	0,332994	0,963028	-0,276783	-6,975398	1,175956	0,401864	-4,028892	15,372659	5,594145	-6,154118	-0,025153	-186,810843	-311,204941	27,915602	-0,276783	-6,975398	1,175956	-547,166901	17,698609	15,372659	-0,276783	-6,975398	1,175956	-547,166901	17,698609	15,372659
14:25:11,50	0,382999	3,697131	-0,116982	0,513969	0,332994	0,963028	-0,276651	-6,974713	1,176337	0,340882	-4,038813	15,381883	5,593548	-6,153342	-0,024778	-186,807071	-311,228306	27,900063	-0,276651	-6,974713	1,176337	-547,174075	17,678321	15,381883	-0,276651	-6,974713	1,176337	-547,174075	17,678321	15,381883
14:25:11,55	0,382999	3,697131	-0,116982	0,513969	0,332994	0,963028	-0,277024	-6,973808	1,176712	0,275462	-4,043264	15,366344	5,595731	-6,153932	-0,023154	-186,826640	-311,231693	27,867964	-0,277024	-6,973808	1,176712	-547,168435	17,703157	15,366344	-0,277024	-6,973808	1,176712	-547,168435	17,703157	15,366344
14:25:11,60	0,382999	3,697131	-0,116982	0,513969	0,332994	0,963028	-0,277605	-6,975993	1,178336	0,376400	-4,088705	15,334245	5,597092	-6,156183	-0,023209	-186,802857	-311,260182	27,893390	-0,277605	-6,975993	1,178336	-547,239073	17,703286	15,334245	-0,277605	-6,975993	1,178336	-547,239073	17,703286	15,334245
14:25:11,65	0,382999	3,697131	-0,116982	0,513969	0,332994	0,963028	-0,276336	-6,978297	1,178281	0,483414	-3,987890	15,359671	5,598871	-6,151788	-0,023233	-186,788494	-311,258663	27,874885	-0,276336	-6,978297	1,178281	-547,312903	17,704507	15,359671	-0,276336	-6,978297	1,178281	-547,312903	17,704507	15,359671
14:25:11,70	0,382999	3,697131	-0,116982	0,513969	0,332994	0,963028	-0,281032	-6,977640	1,178257	0,457747	-4,220406	15,341165	5,595296	-6,151947	-0,026349	-186,794804	-311,278558	27,875567	-0,281032	-6,977640	1,178257	-547,286995	17,840632	15,341165	-0,281032	-6,977640	1,178257	-547,286995	17,840632	15,341165
14:25:11,75	0,382999	3,697131	-0,116982	0,513969	0,332994	0,963028	-0,279106	-6,974624	1,175141	0,280511	-4,115778	15,341848	5,596339	-6,151226	-0,024798	-186,853934	-311,280517	27,909371	-0,279106	-6,974624	1,175141	-547,227447	17,794079	15,341848	-0,279106	-6,974624	1,175141	-547,227447	17,794079	15,341848
14:25:11,80	0,382999	3,697131	-0,116982	0,513969	0,332994	0,963028	-0,280253	-6,975167	1,176692	0,277504	-4,225612	15,375652	5,595809	-6,153933	-0,022864	-186,831828	-311,310179	27,867763	-0,280253	-6,975167	1,176692	-547,273106	17,774226	15,375652	-0,280253	-6,975167	1,176692	-547,273106	17,774226	15,375652
14:25:11,85	0,382999	3,697131	-0,116982	0,513969	0,332994	0,963028	-0,277643	-6,976062	1,178626	0,309384	-4,055950	15,334044	5,595239	-6,154589	-0,024017	-186,835163	-311,268585	27,884171	-0,277643	-6,976062	1,178626	-547,311448	17,739053	15,334044	-0,277643	-6,976062	1,178626	-547,311448	17,739053	15,334044
14:25:11,90	0,382999	3,697131	-0,116982	0,513969	0,332994	0,963028	-0,276790	-6,975896	1,177472	0,335106	-4,035282	15,350452	5,593480	-6,153699	-0,022457	-186,831009	-311,267134	27,897589	-0,276790	-6,975896	1,177472	-547,272694	17,692766	15,350452	-0,276790	-6,975896	1,177472	-547,272694	17,692766	15,350452
14:25:11,95	0,382999	3,697131	-0,116982	0,513969	0,332994	0,963028	-0,276681	-6,973927	1,179033	0,236076	-4,026729	15,363869	5,595136	-6,154744	-0,022884	-186,880992	-311,288011	27,868754	-0,276681	-6,973927	1,179033	-547,217195	17,692742	15,363869	-0,276681	-6,973927	1,179033	-547,217195	17,692742	15,363869
14:25:12,00	0,382999	3,697131	-0,116982	0,513969	0,332994	0,963028	-0,276605	-6,975884	1,178606	0,294755	-4,055597	15,335034	5,594575	-6,152693	-0,021709	-186,854411	-311,314640	27,876810	-0,276605	-6,975884	1,178606	-547,312119	17,657865	15,335034	-0,276605	-6,975884	1,178606	-547,312119	17,657865	15,335034
14:25:12,05	0,382999	3,697131	-0,116982	0,513969	0,332994	0,963028	-0,278101	-6,974372	1,179781	0,206378	-4,097053	15,343091	5,597524	-6,154592	-0,023239	-186,863532	-311,282339	27,898478	-0,278101	-6,974372	1,179781	-547,281830	17,733844	15,343091	-0,278101	-6,974372	1,179781	-547,281830	17,733844	15,343091
14:25:12,10	0,382999	3,697131	-0,116982	0,513969	0,332994	0,963028	-0,277930	-6,977876	1,178251	0,411980	-4,112245	15,364759	5,595656	-6,155888	-0,024418	-186,897535	-311,323006	27,897727	-0,277930	-6,977876	1,178251	-547,351264	17,705280	15,364759	-0,277930	-6,977876	1,178251	-547,351264	17,705280	15,364759
14:25:12,15	0,382999	3,697131	-0,116982	0,513969	0,332994	0,963028	-0,275874	-6,976906	1,177071	0,309337	-4,014421	15,364008	5,596220	-6,155710	-0,022848	-186,902294	-311,341792	27,920569	-0,275874	-6,976906	1,177071	-547,377789	17,641669	15,364008	-0,275874	-6,976906	1,177071	-547,377789	17,641669	15,364008
14:25:12,20	0,382999	3,697131	-0,116982	0,513969	0,332994	0,963028	-0,276310	-6,977306	1,178641	0,311480	-4,031820	15,386849	5,598565	-6,153121	-0,025211	-186,890388	-311,372095	27,882942	-0,276310	-6,977306	1,178641	-547,407033	17,658493	15,386849	-0,276310	-6,977306	1,178641	-547,407033	17,658493	15,386849
14:25:12,25	0,382999	3,697131	-0,116982	0,513969	0,332994	0,963028	-0,279725	-6,978041	1,176278	0,329435	-4,183943	15,349223	5,596793	-6,155420	-0,024042	-186,906541	-311,354265	27,887165	-0,279725	-6,978041	1,176278	-547,446813	17,774456	15,349223	-0,279725	-6,978041	1,176278	-547,446813	17,774456	15,349223
14:25:12,30	0,382999	3,697131	-0,116982	0,513969	0,332994	0,963028	-0,276847	-6,977657	1,177448	0,316812	-4,057210	15,353446	5,596274	-6,153350	-0,023181	-186,880085	-311,332304	27,865488	-0,276847	-6,977657	1,177448	-547,429262	17,675296	15,353446	-0,276847	-6,977657	1,177448	-547,429262	17,675296	15,353446
14:25:12,35	0,382999	3,697131	-0,116982	0,513969	0,332994	0,963028	-0,278381	-6,976173	1,178308	0,271881	-4,125035	15,331768	5,600310	-6,154089	-0,024446	-186,906111	-311,373475	27,868216	-0,278381	-6,976173	1,178308	-547,357685	17,727871	15,331768	-0,278381	-6,976173	1,178308	-547,357685	17,727871	15,331768
14:25:12,40	0,382999	3,697131	-0,116982	0,513969	0,332994	0,963028	-0,279759	-6,980037	1,177044	0,424136	-4,198643	15,334497	5,596624	-6,157153	-0,024959	-186,935114	-311,377532	27,881333	-0,279759	-6,980037	1,177044	-547,508747	17,762434	15,334497	-0,279759	-6,980037	1,177044	-547,508747	17,762434	15,334497
14:25:12,45	0,382999	3,697131	-0,116982	0,513969	0,332994	0,963028	-0,275262	-6,978377	1,176531	0,319802	-3,987890	15,347613	5,596989	-6,153188	-0,023155	-186,872141	-311,372057	27,894546	-0,275262	-6,978377	1,176531	-547,482772	17,620175	15,347613	-0,275262	-6,978377	1,176531	-547,482772	17,620175	15,347613
14:25:12,50	0,382999	3,697131	-0,116982	0,513969	0,332994	0,963028	-0,278879	-6,976711	1,178334	0,269412	-4,124167	15,360827	5,593282	-6,155671	-0,021324	-186,901728	-311,354549	27,884809	-0,278879	-6,976711	1,178334	-547,402402	17,767820	15,360827	-0,278879	-6,976711	1,178334	-547,402402	17,767820	15,360827
14:25:12,55	0,382999	3,697131	-0,116982	0,513969	0,332994	0,963028	-0,274875	-6,974741	1,180165	0,167356	-3,950336	15,351090	5,596811	-6,152417	-0,022094	-186,881230	-311,386812	27,894816	-0,274875	-6,974741	1,180165	-547,349835	17,627337	15,351090	-0,274875	-6,974741	1,180165	-547,349835	17,627337	15,351090
14:25:12,60	0,382999	3,697131	-0,116982	0,513969	0,332994	0,963028	-0,279458	-6,976171	1,179396	0,224033	-4,154755	15,361097	5,595201	-6,155760	-0,024287	-186,909936	-311,365548	27,909273	-0,279458	-6,976171	1,179396	-547,405427	17,782662	15,361097	-0,279458	-6,976171	1,179396	-547,405427	17,782662	15,361097
14:25:12,65	0,382999	3,697131	-0,116982	0,513969	0,332994	0,963028	-0,275758	-6,976448	1,177203	0,242492	-3,997847	15,375554	5,595507	-6,154327	-0,023294	-186,946637	-311,381447	27,881346	-0,275758	-6,976448	1,177203	-547,408702	17,649120	15,375554	-0,275758	-6,976448	1,177203	-547,408702	17,649120	15,375554
14:25:12,70	0,382999	3,697131	-0,116982	0,513969	0,332994	0,963028	-0,277151	-6,975997	1,178196	0,186882	-4,094143	15,347627	5,585112	-6,149366	-0,030228	-186,693942	-310,971871	27,861112	-0,277151	-6,975997	1,178196	-547,428850	17,662213	15,347627	-0,277151	-6,975997	1,178196	-547,428850	17,662213	15,347627
14:25:12,75	0,382999	3,697131	-0,116982	0,513969	0,332994	0,963028	-0,276250	-6,964514	1,171262	0,070817	-4,033245	15,327392	4,658984	-5,628127	-0,360688	-158,792612	-262,499676	25,491211	-0,276250	-6,964514	1,171262	-546,643500	17,652393	15,327392	-0,276250	-6,964514	1,171262	-546,643500	17,652393	15,327392
14:25:12,80	0,382996	3,647008	-0,116997	0,513979	0,332983	0,962992	-0,264592	-5,901844	0,840802	0,740804	-3,499889	12,957491	4,527292	-5,553588	-0,381201	-154,804945	-255,850698	25,135063	-0,264592	-5,901844	0,840802	-462,553963	17,270614	12,957491	-0,264592	-5,901844	0,840802	-462,553963	17,270614	12,957491
14:25:12,85	0,382996	3,647008	-0,116997	0,513979	0,332983	0,962992	-0,263298	-5,750526	0,820288	0,624271	-3,303673	12,601343	4,537809	-5,561289	-0,381763	-155,162422	-256,551513	25,183926	-0,263298	-5,750526	0,820288	-450,792015	17,365255	12,601343	-0,263298	-5,750526	0,820288	-450,792015	17,365255	12,601343
14:25:12,90	0,382996	3,647008	-0,116997	0,513979	0,332983	0,962992	-0,261888	-5,763485	0,819726	0,512483	-3,189506	12,650206	4,546091	-5,564038	-0,377339	-155,316109	-256,896466	25,183688	-0,261888	-5,763485	0,819726	-451,921092	17,368701	12,650206	-0,261888	-5,763485	0,819726	-451,921092	17,368701	12,650206
14:25:12,95	0,382996	3,647008	-0,116997	0,513979	0,332983	0,962992	-0,263648	-5,772032	0,824151	0,581318	-3,241661	12,649969	4,553376	-5,566239	-0,379286	-155,410288	-257,122003	25,208620	-0,263648	-5,772032	0,824151	-452,523157	17,454728	12,649969	-0,263648	-5,772032	0,824151	-452,523157	17,454728	12,649969
14:25:13,00	0,382996	3,647008	-0,116997	0,513979	0,332983	0,962992	-0,265385	-5,779441	0,822204	0,724187	-3,300750	12,674901	4,551427	-5,565021	-0,373572	-155,458960	-257,241243	25,222260	-0,265385	-5,779441	0,822204	-452,961910	17,531951	12,674901	-0,265385	-5,779441	0,822204	-452,961910	17,531951	12,674901
14:25:13,05	0,382996	3,647008	-0,116997	0,513979	0,332983	0,962992	-0,265465	-5,777145	0,827917	0,477185	-3,287480	12,688540	4,552966	-5,568955	-0,378193	-155,546061	-257,316401	25,178424	-0,265465	-5,777145	0,827917	-453,028662	17,551560	12,688540	-0,265465	-5,777145	0,827917	-453,028662	17,551560	12,688540
14:25:13,10	0,382996	3,647008	-0,116997	0,513979	0,332983	0,962992	-0,262827	-5,780445	0,823296	0,540157	-3,188152	12,644705	4,559904	-5,569441	-0,377030	-155,576211	-257,416140	25,175958	-0,262827	-5,780445	0,823296	-453,224757	17,443798	12,644705	-0,262827	-5,780445	0,823296	-453,224757	17,443798	12,644705
14:25:13,15	0,382996	3,647008	-0,116997	0,513979	0,332983	0,962992	-0,265876	-5,786696	0,824459	0,763750	-3,322920	12,642239	4,559725	-5,571226	-0,378178	-155,629451	-257,493807	25,222871	-0,265876	-5,786696	0,824459	-453,491857	17,548344	12,642239	-0,265876	-5,786696	0,824459	-453,491857	17,548344	12,642239
14:25:13,20	0,382996	3,647008	-0,116997	0,513979	0,332983	0,962992	-0,264240	-5,787433	0,823312	0,708217	-3,245124	12,689152	4,544057	-5,559585	-0,384682	-155,160348	-256,841027	25,174106	-0,264240	-5,787433	0,823312	-453,605281	17,497718	12,689152	-0,264240	-5,787433	0,823312	-453,605281	17,497718	12,689152
14:25:13,25	0,382996	3,647008	-0,116997	0,513979	0,332983	0,962992	-0,266488	-5,768043	0,816807	0,499814	-3,282143	12,640386	3,716980	-5,104024	-0,680680	-130,552064	-213,693494	23,093992	-0,266488	-5,768043	0,816807	-452,291572	17,637149	12,640386	-0,266488	-5,768043	0,816807	-452,291572	17,637149	12,640386
14:25:13,30	0,383001	3,596988	-0,116988	0,513970	0,332986	0,963013	-0,247476	-4,823994	0,520810	1,080236	-2,555933	10,560272	3,541376	-5,000781	-0,684541	-125,059606	-204,611342	22,642308	-0,247476	-4,823994	0,520810	-377,603281	16,870972	10,560272	-0,247476	-4,823994	0,520810	-377,603281	16,870972	10,560272
14:25:13,35	0,383001	3,596988	-0,116988	0,513970	0,332986	0,963013	-0,249086	-4,620295	0,516948	1,099490	-2,424079	10,108589	3,553244	-5,007603	-0,684302	-125,445718	-205,389031	22,698974	-0,249086	-4,620295	0,516948	-361,593659	17,129144	10,108589	-0,249086	-4,620295	0,516948	-361,593659	17,129144	10,108589
14:25:13,40	0,383001	3,596988	-0,116988	0,513970	0,332986	0,963013	-0,249111	-4,633984	0,517187	0,944755	-2,370933	10,165254	3,563380	-5,009767	-0,679384	-125,644378	-205,750637	22,693523	-0,249111	-4,633984	0,517187	-362,822967	17,184277	10,165254	-0,249111	-4,633984	0,517187	-362,822967	17,184277	10,165254
14:25:13,45	0,383001	3,596988	-0,116988	0,513970	0,332986	0,963013	-0,252306	-4,643844	0,522105	1,044998	-2,528300	10,159804	3,567696	-5,011333	-0,684809	-125,747408	-205,943563	22,760049	-0,253107	-4,648365	0,516680	-363,835160	17,306166	10,226330	-0,253107	-4,648365	0,516680	-363,835160	17,306166	10,226330
14:25:13,50	0,383001	3,596988	-0,116988	0,513970	0,332986	0,963013	-0,253107	-4,648365	0,516680	1,061508	-2,562731	10,226330	3,570847	-5,013778	-0,682615	-125,812689	-206,115068	22,725002	-0,253107	-4,648365	0,516680	-363,835160	17,306166	10,226330	-0,253107	-4,648365	0,516680	-363,835160	17,306166	10,226330
14:25:13,55	0,383001	3,596988	-0,116988	0,513970	0,332986	0,963013	-0,252565	-4,652316	0,518874	1,085778	-2,505334	10,191283	3,570584	-5,017306	-0,683125	-125,891662	-206,264851	22,720757	-0,252565	-4,652316	0,518874	-364,121022	17,321023	10,191283	-0,252565	-4,652316	0,518874	-364,121022	17,321023	10,191283
14:25:13,60	0,383001	3,596988	-0,116988	0,513970	0,332986	0,963013	-0,249378	-4,653852	0,518365	0,996467	-2,333125	10,187038	3,574082	-5,014482	-0,686024	-125,929786	-206,344737	22,774674	-0,249378	-4,653852	0,518365	-364,330939	17,243074	10,187038	-0,249378	-4,653852	0,518365	-364,330939	17,243074	10,187038
14:25:13,65	0,383001	3,596988	-0,116988	0,513970	0,332986	0,963013	-0,253573	-4,655470	0,515466	0,992331	-2,544319	10,240955	3,573467	-5,017483	-0,683805	-125,981493	-206,414254	22,725855	-0,253573	-4,655470	0,515466	-364,462048	17,361158	10,240955	-0,253573	-4,655470	0,515466	-364,462048	17,361158	10,240955
14:25:13,70	0,383001	3,596988	-0,116988	0,513970	0,332986	0,963013	-0,250667	-4,656437	0,517685	0,956595	-2,403220	10,192136	3,573232	-5,019874	-0,684136	-126,026980	-206,481226	22,730444	-0,250667	-4,656437	0,517685	-364,573749	17,274123	10,192136	-0,250667	-4,656437	0,517685	-364,573749	17,274123	10,192136
14:25:13,75	0,383001	3,596988	-0,116988	0,513970	0,332986	0,963013	-0,248479	-4,657430	0,517354	0,927436	-2,295342	10,196725	3,574374	-5,016632	-0,685138	-126,071300	-206,568436	22,733028	-0,248479	-4,657430	0,517354	-364,680781	17,210230	10,196725	-0,248479	-4,657430	0,517354	-364,680781	17,210230	10,196725
14:25:13,80	0,383001	3,596988	-0,116988	0,513970	0,332986	0,963013	-0,251857	-4,656797	0,516351	0,796878	-2,465802	10,199309	3,579438	-5,022920	-0,682216	-126,128222	-206,591096	22,731051	-0,251857	-4,656797	0,516351	-364,761713	17,304984	10,199309	-0,251857	-4,656797	0,516351	-364,761713	17,304984	10,199309
14:25:13,85	0,383001	3,596988	-0,116988	0,513970	0,332986	0,963013	-0,248943	-4,664327	0,519274	1,140337	-2,352235	10,197332	3,576463	-5,016906	-0,683393	-126,103276	-206,646359	22,741021	-0,248943	-4,664327	0,519274	-365,009337	17,189794	10,197332	-0,248943	-4,664327	0,519274	-365,009337	17,189794	10,197332
14:25:13,90	0,383001	3,596988	-0,116988	0,513970	0,332986	0,963013	-0,252664	-4,658743	0,518096	0,814602	-2,496476	10,207301	3,581154	-5,023945	-0,682844	-126,193828	-206,718658	22,786712	-0,252664	-4,658743	0,518096	-364,896756	17,337628	10,207301	-0,252664	-4,658743	0,518096	-364,896756	17,337628	10,207301
14:25:13,95	0,383001	3,596988	-0,116988	0,513970	0,332986	0,963013	-0,248913	-4,666326	0,518645	1,100984	-2,343724	10,252992	3,582026	-5,024632	-0,686601	-126,227547	-206,762341	22,759731	-0,248913	-4,666326	0,518645	-365,205571	17,195971	10,252992	-0,248913	-4,666326	0,518645	-365,205571	17,195971	10,252992
14:25:14,00	0,383001	3,596988	-0,116988	0,513970	0,332986	0,963013	-0,248755	-4,667424	0,514888	1,103422	-2,342847	10,226011	3,581429	-5,021866	-0,683384	-126,221829	-206,776754	22,786631	-0,248755	-4,667424	0,514888	-365,289375	17,184413	10,226011	-0,248755	-4,667424	0,514888	-365,289375	17,184413	10,226011
14:25:14,05	0,383001	3,596988	-0,116988	0,513970	0,332986	0,963013	-0,250851	-4,665524	0,518105	0,995001	-2,439709	10,252911	3,584070	-5,022259	-0,685178	-126,272890	-206,845308	22,751322	-0,250851	-4,665524	0,518105	-365,248648	17,252130	10,252911	-0,250851	-4,665524	0,518105	-365,248648	17,252130	10,252911
14:25:14,10	0,383001	3,596988	-0,116988	0,513970	0,332986	0,963013	-0,251832	-4,668008	0,516312	1,039257	-2,500651	10,217602	3,582485	-5,020296	-0,683451	-126,259483	-206,840585	22,727288	-0,251832	-4,668008	0,516312	-365,399369	17,268177	10,217602	-0,251832	-4,668008	0,516312	-365,399369	17,268177	10,217602
14:25:14,15	0,383001	3,596988	-0,116988	0,513970	0,332986	0,963013	-0,252739	-4,665653	0,518038	0,927613	-2,538579	10,193568	3,585789	-5,022228	-0,682879	-126,255951	-206,894807	22,778747	-0,252739	-4,665653	0,518038	-365,326179	17,301468	10,193568	-0,252739	-4,665653	0,518038	-365,326179	17,301468	10,193568
14:25:14,21	0,383001	3,596988	-0,116988	0,513970	0,332986	0,963013	-0,252718	-4,669482	0,518610	1,081489	-2,507311	10,245028	3,581759	-5,022637	-0,681090	-126,298010	-206,925216	22,776360	-0,252718	-4,669482	0,518610	-365,472817	17,331078	10,245028	-0,252718	-4,669482	0,518610	-365,472817	17,331078	10,245028
14:25:14,26	0,383001	3,596988	-0,116988	0,513970	0,332986	0,963013	-0,250349	-4,666196	0,520399	0,863283	-2,405327	10,242640	3,585199	-5,025146	-0,687344	-126,332267	-206,954125	22,731362	-0,250349	-4,666196	0,520399	-365,433119	17,247072	10,242640	-0,250349	-4,666196	0,520399	-365,433119	17,247072	10,242640
14:25:14,31	0,383001	3,596988	-0,116988	0,513970	0,332986	0,963013	-0,249896	-4,670429	0,514146	1,041247	-2,396996	10,197642	3,586348	-5,022442	-0,684612	-126,342666	-206,946456	22,764568	-0,249896	-4,670429	0,514146	-365,587465	17,219861	10,197642	-0,249896	-4,670429	0,514146	-365,587465	17,219861	10,197642
14:25:14,36	0,383001	3,596988	-0,116988	0,513970	0,332986	0,963013	-0,252812	-4,670073	0,516877	1,024134	-2,561469	10,230849	3,585513	-5,023948	-0,684220	-126,352984	-206,994717	22,768982	-0,252812	-4,670073	0,516877	-365,576567	17,284295	10,230849	-0,252812	-4,670073	0,516877	-365,576567	17,284295	10,230849
14:25:14,41	0,383001	3,596988	-0,116988	0,513970	0,332986	0,963013	-0,251091	-4,670102	0,517270	0,978720	-2,456776	10,235262	3,581527	-5,023158	-0,682821	-126,381983	-207,009610	22,720947	-0,251091	-4,670102	0,517270	-365,624306	17,253880	10,235262	-0,251091	-4,670102	0,517270	-365,624306	17,253880	10,235262
14:25:14,46	0,383001	3,596988	-0,116988	0,513970	0,332986	0,963013	-0,249781	-4,666255	0,518669	0,751266	-2,406333	10,187228	3,586224	-5,026491	-0,682669	-126,383162	-207,036966	22,765126	-0,249781	-4,666255	0,518669	-365,549750	17,201503	10,187228	-0,249781	-4,666255	0,518669	-365,549750	17,201503	10,187228
14:25:14,51	0,383001	3,596988	-0,116988	0,513970	0,332986	0,963013	-0,249244	-4,671990	0,518820	1,025193	-2,365716	10,231406	3,584901	-5,024280	-0,686170	-126,397023	-207,016827	22,785908	-0,249244	-4,671990	0,518820	-365,726001	17,199911	10,231406	-0,249244	-4,671990	0,518820	-365,726001	17,199911	10,231406
14:25:14,56	0,383001	3,596988	-0,116988	0,513970	0,332986	0,963013	-0,250497	-4,669738	0,515320	0,918625	-2,452959	10,252189	3,587866	-5,021011	-0,685816	-126,403397	-207,090694	22,756934	-0,250497	-4,669738	0,515320	-365,655827	17,211048	10,252189	-0,250497	-4,669738	0,515320	-365,655827	17,211048	10,252189
14:25:14,61	0,383001	3,596988	-0,116988	0,513970	0,332986	0,963013	-0,254810	-4,670671	0,515674	0,899991	-2,645852	10,223214	3,584915	-5,026822	-0,686159	-126,412869	-207,099803	22,794337	-0,254810	-4,670671	0,515674	-365,747712	17,356772	10,223214	-0,254810	-4,670671	0,515674	-365,747712	17,356772	10,223214
14:25:14,66	0,383001	3,596988	-0,116988	0,513970	0,332986	0,963013	-0,248303	-4,671021	0,515330	0,905555	-2,311099	10,260618	3,589128	-5,023563	-0,684883	-126,445163	-207,131196	22,798944	-0,248303	-4,671021	0,515330	-365,769608	17,180669	10,260618	-0,248303	-4,671021	0,515330	-365,769608	17,180669	10,260618
14:25:14,71	0,383001	3,596988	-0,116988	0,513970	0,332986	0,963013	-0,253232	-4,673040	0,516606	0,967198	-2,579687	10,265225	3,587294	-5,026227	-0,686821	-126,400702	-207,106147	22,767455	-0,253232	-4,673040	0,516606	-365,866439	17,299021	10,265225	-0,253232	-4,673040	0,516606	-365,866439	17,299021	10,265225
14:25:14,76	0,383001	3,596988	-0,116988	0,513970	0,332986	0,963013	-0,250008	-4,672783	0,514668	0,997779	-2,386048	10,233736	3,585965	-5,022984	-0,685440	-126,457461	-207,128015	22,765134	-0,252152	-4,670012	0,516050	-365,789592	17,258150	10,231415	-0,252152	-4,670012	0,516050	-365,789592	17,258150	10,231415
14:25:14,81	0,383001	3,596988	-0,116988	0,513970	0,332986	0,963013	-0,252152	-4,670012	0,516050	0,806349	-2,535749	10,231415	3,586524	-5,025976	-0,685824	-126,476785	-207,133733	22,765036	-0,252152	-4,670012	0,516050	-365,789592	17,258150	10,231415	-0,252152	-4,670012	0,516050	-365,789592	17,258150	10,231415
14:25:14,86	0,383001	3,596988	-0,116988	0,513970	0,332986	0,963013	-0,249840	-4,671992	0,515666	0,894694	-2,429413	10,231316	3,587116	-5,025049	-0,685447	-126,472454	-207,142929	22,750172	-0,249840	-4,671992	0,515666	-365,856674	17,183014	10,231316	-0,249840	-4,671992	0,515666	-365,856674	17,183014	10,231316
14:25:14,91	0,383001	3,596988	-0,116988	0,513970	0,332986	0,963013	-0,250938	-4,672041	0,516042	0,891435	-2,478194	10,216453	3,588736	-5,030773	-0,685435	-126,543894	-207,169921	22,773691	-0,250938	-4,672041	0,516042	-365,863768	17,220476	10,216453	-0,250938	-4,672041	0,516042	-365,863768	17,220476	10,216453
14:25:14,96	0,383001	3,596988	-0,116988	0,513970	0,332986	0,963013	-0,246791	-4,676306	0,516055	1,054143	-2,310913	10,239971	3,587633	-5,027809	-0,683489	-126,496025	-207,197216	22,766544	-0,246791	-4,676306	0,516055	-366,035898	17,062204	10,239971	-0,246791	-4,676306	0,516055	-366,035898	17,062204	10,239971
14:25:15,01	0,383001	3,596988	-0,116988	0,513970	0,332986	0,963013	-0,248807	-4,673869	0,518000	0,927684	-2,360621	10,232825	3,591138	-5,024504	-0,685805	-126,481073	-207,232739	22,791984	-0,248807	-4,673869	0,518000	-365,971005	17,170719	10,232825	-0,248807	-4,673869	0,518000	-365,971005	17,170719	10,232825
14:25:15,06	0,383001	3,596988	-0,116988	0,513970	0,332986	0,963013	-0,253422	-4,675251	0,515685	0,976301	-2,569879	10,258264	3,589476	-5,026884	-0,687496	-126,497866	-207,187337	22,782694	-0,253422	-4,675251	0,515685	-366,030938	17,323721	10,258264	-0,253422	-4,675251	0,515685	-366,030938	17,323721	10,258264
14:25:15,11	0,383001	3,596988	-0,116988	0,513970	0,332986	0,963013	-0,250530	-4,675002	0,513994	0,994252	-2,456755	10,248975	3,587041	-5,024341	-0,685725	-126,471613	-207,230507	22,771845	-0,250530	-4,675002	0,513994	-365,993403	17,209847	10,248975	-0,250530	-4,675002	0,513994	-365,993403	17,209847	10,248975
14:25:15,16	0,383001	3,596988	-0,116988	0,513970	0,332986	0,963013	-0,251515	-4,671622	0,515765	0,794210	-2,463639	10,238126	3,586948	-5,026396	-0,686210	-126,512142	-207,246579	22,786256	-0,251515	-4,671622	0,515765	-365,928081	17,280263	10,238126	-0,251515	-4,671622	0,515765	-365,928081	17,280263	10,238126
14:25:15,21	0,383001	3,596988	-0,116988	0,513970	0,332986	0,963013	-0,249688	-4,672569	0,515280	0,809282	-2,395722	10,252537	3,590972	-5,026719	-0,683101	-126,558944	-207,258433	22,804494	-0,249688	-4,672569	0,515280	-365,987366	17,204796	10,252537	-0,249688	-4,672569	0,515280	-365,987366	17,204796	10,252537
14:25:15,26	0,383001	3,596988	-0,116988	0,513970	0,332986	0,963013	-0,251421	-4,676215	0,518389	0,965242	-2,520427	10,270774	3,590466	-5,024831	-0,687186	-126,566003	-207,283404	22,814924	-0,251421	-4,676215	0,518389	-366,117670	17,216108	10,270774	-0,251421	-4,676215	0,518389	-366,117670	17,216108	10,270774
14:25:15,31	0,383001	3,596988	-0,116988	0,513970	0,332986	0,963013	-0,252803	-4,674833	0,514303	0,868211	-2,585926	10,281205	3,588051	-5,027207	-0,681954	-126,555269	-207,254938	22,779067	-0,252803	-4,674833	0,514303	-366,106197	17,259106	10,281205	-0,252803	-4,674833	0,514303	-366,106197	17,259106	10,281205
14:25:15,36	0,383001	3,596988	-0,116988	0,513970	0,332986	0,963013	-0,249537	-4,673930	0,519536	0,851267	-2,421059	10,245348	3,589800	-5,026907	-0,688565	-126,536988	-207,298768	22,762464	-0,249537	-4,673930	0,519536	-366,052244	17,167635	10,245348	-0,249537	-4,673930	0,519536	-366,052244	17,167635	10,245348
14:25:15,41	0,383001	3,596988	-0,116988	0,513970	0,332986	0,963013	-0,250672	-4,675294	0,512925	0,893398	-2,442302	10,228745	3,587796	-5,024581	-0,682807	-126,479890	-207,197219	22,777372	-0,250672	-4,675294	0,512925	-366,117218	17,235444	10,228745	-0,250672	-4,675294	0,512925	-366,117218	17,235444	10,228745
14:25:15,46	0,383001	3,596988	-0,116988	0,513970	0,332986	0,963013	-0,251684	-4,672396	0,518682	0,859189	-2,496258	10,243653	2,723635	-4,551884	-0,918234	-101,009986	-161,791755	20,646117	-0,251684	-4,672396	0,518682	-365,923924	17,260938	10,243653	-0,251684	-4,672396	0,518682	-365,923924	17,260938	10,243653
14:25:15,51	0,383011	3,546958	-0,116981	0,513980	0,332999	0,962992	-0,228971	-3,687662	0,283256	1,710237	-1,960334	8,112398	2,586890	-4,474428	-0,911747	-96,932982	-154,866317	20,285478	-0,228971	-3,687662	0,283256	-287,771252	16,013882	8,112398	-0,228971	-3,687662	0,283256	-287,771252	16,013882	8,112398
14:25:15,56	0,383011	3,546958	-0,116981	0,513980	0,332999	0,962992	-0,227677	-3,530510	0,289743	1,574433	-1,824995	7,751759	2,604452	-4,484170	-0,911002	-97,342196	-155,649484	20,397764	-0,227677	-3,530510	0,289743	-275,570618	16,047669	7,751759	-0,227677	-3,530510	0,289743	-275,570618	16,047669	7,751759
14:25:15,61	0,383011	3,546958	-0,116981	0,513980	0,332999	0,962992	-0,228021	-3,550590	0,290487	1,735733	-1,805700	7,864045	2,606196	-4,486670	-0,910882	-97,521756	-155,974428	20,390269	-0,228021	-3,550590	0,290487	-276,985582	16,093984	7,864045	-0,228021	-3,550590	0,290487	-276,985582	16,093984	7,864045
14:25:15,66	0,383011	3,546958	-0,116981	0,513980	0,332999	0,962992	-0,226728	-3,553350	0,290608	1,508084	-1,731493	7,856550	2,612149	-4,486446	-0,912540	-97,618526	-156,259819	20,386212	-0,226728	-3,553350	0,290608	-277,429922	16,066687	7,856550	-0,226728	-3,553350	0,290608	-277,429922	16,066687	7,856550
14:25:15,71	0,383011	3,546958	-0,116981	0,513980	0,332999	0,962992	-0,229899	-3,558394	0,288949	1,474790	-1,837472	7,852492	2,614956	-4,488124	-0,910490	-97,752781	-156,414468	20,379607	-0,229899	-3,558394	0,288949	-277,859107	16,209598	7,852492	-0,229899	-3,558394	0,288949	-277,859107	16,209598	7,852492
14:25:15,76	0,383011	3,546958	-0,116981	0,513980	0,332999	0,962992	-0,229850	-3,561663	0,291000	1,443752	-1,873847	7,845888	2,618218	-4,491304	-0,908418	-97,772240	-156,550988	20,406970	-0,229850	-3,561663	0,291000	-278,146809	16,169346	7,845888	-0,229850	-3,561663	0,291000	-278,146809	16,169346	7,845888
14:25:15,81	0,383011	3,546958	-0,116981	0,513980	0,332999	0,962992	-0,228726	-3,566079	0,293072	1,545400	-1,764018	7,873251	2,619760	-4,488685	-0,908846	-97,816073	-156,708261	20,393608	-0,228726	-3,566079	0,293072	-278,391780	16,190981	7,873251	-0,228726	-3,566079	0,293072	-278,391780	16,190981	7,873251
14:25:15,86	0,383011	3,546958	-0,116981	0,513980	0,332999	0,962992	-0,231766	-3,566104	0,292644	1,388609	-1,881405	7,859889	2,621870	-4,490177	-0,911008	-97,852552	-156,743297	20,371305	-0,231766	-3,566104	0,292644	-278,550576	16,312207	7,859889	-0,231766	-3,566104	0,292644	-278,550576	16,312207	7,859889
14:25:15,91	0,383011	3,546958	-0,116981	0,513980	0,332999	0,962992	-0,231529	-3,568678	0,290482	1,473847	-1,883142	7,837586	2,606139	-4,480372	-0,910173	-97,289456	-156,024055	20,364578	-0,231529	-3,568678	0,290482	-278,667354	16,291846	7,837586	-0,231529	-3,568678	0,290482	-278,667354	16,291846	7,837586
14:25:15,96	0,383011	3,546958	-0,116981	0,513980	0,332999	0,962992	-0,232155	-3,550152	0,291316	1,414914	-1,787659	7,830859	1,818118	-4,062339	-1,102231	-74,679689	-114,664379	18,458613	-0,232155	-3,550152	0,291316	-277,271979	16,436470	7,830859	-0,232155	-3,550152	0,291316	-277,271979	16,436470	7,830859
14:25:16,01	0,383003	3,496972	-0,116982	0,513990	0,332980	0,962999	-0,200171	-2,658690	0,099259	2,182286	-1,223747	5,924893	1,678149	-3,984494	-1,075584	-70,983913	-107,510630	18,141256	-0,200171	-2,658690	0,099259	-206,524839	14,489700	5,924893	-0,200171	-2,658690	0,099259	-206,524839	14,489700	5,924893
14:25:16,06	0,383003	3,496972	-0,116982	0,513990	0,332980	0,962999	-0,197602	-2,498550	0,125906	1,898236	-1,466382	5,607536	1,696733	-3,996779	-1,073863	-71,519000	-108,580813	18,190338	-0,197602	-2,498550	0,125906	-194,237924	14,045372	5,607536	-0,197602	-2,498550	0,125906	-194,237924	14,045372	5,607536
14:25:16,11	0,383003	3,496972	-0,116982	0,513990	0,332980	0,962999	-0,198534	-2,530729	0,125242	1,891130	-1,451107	5,701819	1,706483	-3,999776	-1,076247	-71,768910	-108,997798	18,235538	-0,198534	-2,530729	0,125242	-196,771096	14,133837	5,701819	-0,198534	-2,530729	0,125242	-196,771096	14,133837	5,701819
14:25:16,16	0,383003	3,496972	-0,116982	0,513990	0,332980	0,962999	-0,198534	-2,530729	0,125242	1,891130	-1,451107	5,701819	1,715890	-4,007091	-1,072807	-71,953234	-109,363238	18,209638	-0,198534	-2,530729	0,125242	-196,771096	14,133837	5,701819	-0,198534	-2,530729	0,125242	-196,771096	14,133837	5,701819
14:25:16,21	0,383003	3,496972	-0,116982	0,513990	0,332980	0,962999	-0,196903	-2,542534	0,128683	2,096325	-1,343183	5,675919	1,720073	-4,010882	-1,072901	-72,079009	-109,525253	18,259255	-0,196903	-2,542534	0,128683	-197,492558	14,113696	5,675919	-0,196903	-2,542534	0,128683	-197,492558	14,113696	5,675919
14:25:16,26	0,383003	3,496972	-0,116982	0,513990	0,332980	0,962999	-0,195711	-2,548051	0,128589	2,180043	-1,309123	5,725536	1,719959	-4,009261	-1,072859	-72,137046	-109,705210	18,230057	-0,195711	-2,548051	0,128589	-197,841971	14,054194	5,725536	-0,195711	-2,548051	0,128589	-197,841971	14,054194	5,725536
14:25:16,31	0,383003	3,496972	-0,116982	0,513990	0,332980	0,962999	-0,197058	-2,547142	0,128631	1,947918	-1,339424	5,696338	1,724331	-4,011195	-1,077129	-72,236252	-109,849469	18,277974	-0,197058	-2,547142	0,128631	-198,002753	14,129594	5,696338	-0,197058	-2,547142	0,128631	-198,002753	14,129594	5,696338
14:25:16,36	0,383003	3,496972	-0,116982	0,513990	0,332980	0,962999	-0,197570	-2,551896	0,124360	2,020565	-1,379835	5,744255	1,724772	-4,012400	-1,072504	-72,286176	-109,949240	18,248149	-0,197570	-2,551896	0,124360	-198,303256	14,129378	5,744255	-0,197570	-2,551896	0,124360	-198,303256	14,129378	5,744255
14:25:16,41	0,383003	3,496972	-0,116982	0,513990	0,332980	0,962999	-0,196746	-2,552880	0,128986	1,960381	-1,330378	5,714429	1,728726	-4,012435	-1,075618	-72,325804	-110,042374	18,257836	-0,196746	-2,552880	0,128986	-198,440705	14,114213	5,714429	-0,196746	-2,552880	0,128986	-198,440705	14,114213	5,714429
14:25:16,46	0,383003	3,496972	-0,116982	0,513990	0,332980	0,962999	-0,198693	-2,556321	0,125871	2,038858	-1,419357	5,724117	1,729344	-4,013754	-1,074951	-72,358235	-110,122605	18,251471	-0,198693	-2,556321	0,125871	-198,632369	14,178048	5,724117	-0,198693	-2,556321	0,125871	-198,632369	14,178048	5,724117
14:25:16,51	0,383003	3,496972	-0,116982	0,513990	0,332980	0,962999	-0,197860	-2,557517	0,126539	2,015314	-1,363989	5,717751	1,731389	-4,016466	-1,077555	-72,400118	-110,217492	18,283102	-0,197860	-2,557517	0,126539	-198,749742	14,167991	5,717751	-0,197860	-2,557517	0,126539	-198,749742	14,167991	5,717751
14:25:16,56	0,383003	3,496972	-0,116982	0,513990	0,332980	0,962999	-0,196533	-2,560643	0,123935	2,074782	-1,283830	5,749382	1,729517	-4,013277	-1,074474	-72,430434	-110,261538	18,285123	-0,196533	-2,560643	0,123935	-198,935713	14,144006	5,749382	-0,196533	-2,560643	0,123935	-198,935713	14,144006	5,749382
14:25:16,61	0,383003	3,496972	-0,116982	0,513990	0,332980	0,962999	-0,198359	-2,557428	0,127016	1,854295	-1,383027	5,751403	1,735545	-4,017469	-1,078828	-72,488094	-110,306118	18,310371	-0,198359	-2,557428	0,127016	-198,903816	14,188170	5,751403	-0,198359	-2,557428	0,127016	-198,903816	14,188170	5,751403
14:25:16,66	0,383003	3,496972	-0,116982	0,513990	0,332980	0,962999	-0,197743	-2,564744	0,122662	2,167302	-1,378610	5,776651	1,732076	-4,015954	-1,076744	-72,482858	-110,370496	18,292481	-0,197743	-2,564744	0,122662	-199,165134	14,144186	5,776651	-0,197743	-2,564744	0,122662	-199,165134	14,144186	5,776651
14:25:16,71	0,383003	3,496972	-0,116982	0,513990	0,332980	0,962999	-0,197320	-2,560983	0,124745	1,918552	-1,319925	5,758761	1,733281	-4,011782	-1,077660	-72,536222	-110,422911	18,249935	-0,197320	-2,560983	0,124745	-199,118581	14,169717	5,758761	-0,197320	-2,560983	0,124745	-199,118581	14,169717	5,758761
14:25:16,76	0,383003	3,496972	-0,116982	0,513990	0,332980	0,962999	-0,201536	-2,559940	0,123830	1,792255	-1,559130	5,716216	1,737498	-4,014691	-1,080336	-72,545431	-110,462173	18,289459	-0,201536	-2,559940	0,123830	-199,163023	14,261417	5,716216	-0,201536	-2,559940	0,123830	-199,163023	14,261417	5,716216
14:25:16,81	0,383003	3,496972	-0,116982	0,513990	0,332980	0,962999	-0,201125	-2,565046	0,121153	2,019168	-1,526127	5,755740	1,735572	-4,017664	-1,078364	-72,540127	-110,517388	18,309888	-0,201125	-2,565046	0,121153	-199,336942	14,262194	5,755740	-0,201125	-2,565046	0,121153	-199,336942	14,262194	5,755740
14:25:16,86	0,383003	3,496972	-0,116982	0,513990	0,332980	0,962999	-0,197588	-2,564865	0,123125	1,964611	-1,309973	5,776169	1,733622	-4,018957	-1,077937	-72,635182	-110,510187	18,286081	-0,197588	-2,564865	0,123125	-199,377321	14,200650	5,776169	-0,197588	-2,564865	0,123125	-199,377321	14,200650	5,776169
14:25:16,92	0,383003	3,496972	-0,116982	0,513990	0,332980	0,962999	-0,195493	-2,563823	0,123552	1,869113	-1,286986	5,752362	1,735019	-4,020388	-1,076970	-72,648264	-110,593719	18,276924	-0,195493	-2,563823	0,123552	-199,390988	14,059228	5,752362	-0,195493	-2,563823	0,123552	-199,390988	14,059228	5,752362
14:25:16,97	0,383003	3,496972	-0,116982	0,513990	0,332980	0,962999	-0,194952	-2,565748	0,124520	1,890319	-1,228410	5,743205	1,735152	-4,019898	-1,077624	-72,691254	-110,656583	18,340044	-0,194952	-2,565748	0,124520	-199,520876	14,075323	5,743205	-0,194952	-2,565748	0,124520	-199,520876	14,075323	5,743205
14:25:17,02	0,383003	3,496972	-0,116982	0,513990	0,332980	0,962999	-0,195443	-2,565618	0,123866	1,807647	-1,259729	5,806325	1,737501	-4,021371	-1,079584	-72,686481	-110,693130	18,301444	-0,195443	-2,565618	0,123866	-199,593381	14,082532	5,806325	-0,195443	-2,565618	0,123866	-199,593381	14,082532	5,806325
14:25:17,07	0,383003	3,496972	-0,116982	0,513990	0,332980	0,962999	-0,195341	-2,568390	0,121905	1,922497	-1,232051	5,767724	1,737812	-4,019294	-1,076508	-72,685281	-110,688053	18,268590	-0,195341	-2,568390	0,121905	-199,696088	14,102253	5,767724	-0,195341	-2,568390	0,121905	-199,696088	14,102253	5,767724
14:25:17,12	0,383003	3,496972	-0,116982	0,513990	0,332980	0,962999	-0,197296	-2,567620	0,124982	1,887464	-1,335169	5,734871	1,736234	-4,019781	-1,079215	-72,707199	-110,743054	18,299850	-0,197296	-2,567620	0,124982	-199,670691	14,152540	5,734871	-0,197296	-2,567620	0,124982	-199,670691	14,152540	5,734871
14:25:17,17	0,383003	3,496972	-0,116982	0,513990	0,332980	0,962999	-0,196085	-2,566497	0,122275	1,770481	-1,263715	5,766130	1,737270	-4,021087	-1,078822	-72,769912	-110,754657	18,333785	-0,196085	-2,566497	0,122275	-199,699524	14,128986	5,766130	-0,196085	-2,566497	0,122275	-199,699524	14,128986	5,766130
14:25:17,22	0,383003	3,496972	-0,116982	0,513990	0,332980	0,962999	-0,195472	-2,568047	0,122667	1,809675	-1,280304	5,800065	1,740270	-4,019771	-1,076507	-72,735162	-110,797148	18,292610	-0,195472	-2,568047	0,122667	-199,782004	14,064210	5,800065	-0,195472	-2,568047	0,122667	-199,782004	14,064210	5,800065
14:25:17,27	0,383003	3,496972	-0,116982	0,513990	0,332980	0,962999	-0,198111	-2,569988	0,124983	1,891169	-1,366242	5,758891	1,739985	-4,018379	-1,079097	-72,765902	-110,793654	18,320612	-0,198111	-2,569988	0,124983	-199,852856	14,185508	5,758891	-0,198111	-2,569988	0,124983	-199,852856	14,185508	5,758891
14:25:17,32	0,383003	3,496972	-0,116982	0,513990	0,332980	0,962999	-0,199174	-2,569044	0,122392	1,829779	-1,449881	5,786893	1,740624	-4,026411	-1,078452	-72,833252	-110,864258	18,311108	-0,199174	-2,569044	0,122392	-199,840206	14,185306	5,786893	-0,199174	-2,569044	0,122392	-199,840206	14,185306	5,786893
14:25:17,37	0,383003	3,496972	-0,116982	0,513990	0,332980	0,962999	-0,192538	-2,573614	0,123038	1,972553	-1,127814	5,777389	1,738853	-4,022048	-1,077298	-72,830370	-110,846804	18,320968	-0,192538	-2,573614	0,123038	-200,056108	13,986418	5,777389	-0,192538	-2,573614	0,123038	-200,056108	13,986418	5,777389
14:25:17,42	0,383003	3,496972	-0,116982	0,513990	0,332980	0,962999	-0,195431	-2,569899	0,124191	1,795946	-1,284484	5,787248	1,739371	-4,019947	-1,081197	-72,832008	-110,901565	18,317159	-0,195431	-2,569899	0,124191	-199,941111	14,056852	5,787248	-0,195431	-2,569899	0,124191	-199,941111	14,056852	5,787248
14:25:17,47	0,383003	3,496972	-0,116982	0,513990	0,332980	0,962999	-0,197509	-2,569296	0,120292	1,716374	-1,366592	5,783439	1,735778	-4,024127	-1,080413	-72,867909	-110,908123	18,330135	-0,197509	-2,569296	0,120292	-199,973390	14,137888	5,783439	-0,197509	-2,569296	0,120292	-199,973390	14,137888	5,783439
14:25:17,52	0,383003	3,496972	-0,116982	0,513990	0,332980	0,962999	-0,192093	-2,568275	0,121076	1,639628	-1,112748	5,796416	1,739205	-4,022264	-1,081104	-72,867829	-110,921040	18,277713	-0,192093	-2,568275	0,121076	-199,969951	13,966540	5,796416	-0,192093	-2,568275	0,121076	-199,969951	13,966540	5,796416
14:25:17,57	0,383003	3,496972	-0,116982	0,513990	0,332980	0,962999	-0,195420	-2,570311	0,120386	1,734376	-1,279231	5,743994	1,745128	-4,022117	-1,080390	-72,875880	-110,960182	18,359520	-0,195420	-2,570311	0,120386	-200,035063	14,061236	5,743994	-0,195420	-2,570311	0,120386	-200,035063	14,061236	5,743994
14:25:17,62	0,383003	3,496972	-0,116982	0,513990	0,332980	0,962999	-0,198509	-2,575367	0,121100	1,959359	-1,427273	5,825801	1,741562	-4,023782	-1,082035	-72,893711	-110,964316	18,333868	-0,198509	-2,575367	0,121100	-200,206967	14,155700	5,825801	-0,198509	-2,575367	0,121100	-200,206967	14,155700	5,825801
14:25:17,67	0,383003	3,496972	-0,116982	0,513990	0,332980	0,962999	-0,195284	-2,573111	0,119455	1,829540	-1,272944	5,800149	1,742144	-4,022728	-1,079254	-72,895320	-110,976130	18,333686	-0,195284	-2,573111	0,119455	-200,159673	14,056860	5,800149	-0,195284	-2,573111	0,119455	-200,159673	14,056860	5,800149
14:25:17,72	0,383003	3,496972	-0,116982	0,513990	0,332980	0,962999	-0,196488	-2,573088	0,122236	1,817319	-1,331041	5,799967	1,742495	-4,021669	-1,081437	-72,912183	-110,979697	18,289262	-0,196488	-2,573088	0,122236	-200,170105	14,093281	5,799967	-0,196488	-2,573088	0,122236	-200,170105	14,093281	5,799967
14:25:17,77	0,383003	3,496972	-0,116982	0,513990	0,332980	0,962999	-0,197580	-2,572862	0,120052	1,794057	-1,400660	5,755543	1,745007	-4,022665	-1,078911	-72,923015	-111,025077	18,284247	-0,197580	-2,572862	0,120052	-200,175642	14,109406	5,755543	-0,197580	-2,572862	0,120052	-200,175642	14,109406	5,755543
14:25:17,82	0,383003	3,496972	-0,116982	0,513990	0,332980	0,962999	-0,196808	-2,575517	0,120128	1,880434	-1,327520	5,838331	1,744408	-4,023665	-1,081362	-72,909449	-111,040956	18,372051	-0,196808	-2,575517	0,120128	-200,297684	14,121946	5,838331	-0,196808	-2,575517	0,120128	-200,297684	14,121946	5,838331
14:25:17,87	0,383003	3,496972	-0,116982	0,513990	0,332980	0,962999	-0,196808	-2,575517	0,120128	1,880434	-1,327520	5,838331	1,742657	-4,024110	-1,080433	-72,912628	-111,037121	18,317976	-0,196808	-2,575517	0,120128	-200,297684	14,121946	5,838331	-0,196808	-2,575517	0,120128	-200,297684	14,121946	5,838331
14:25:17,92	0,383003	3,496972	-0,116982	0,513990	0,332980	0,962999	-0,195547	-2,574224	0,121057	1,814907	-1,266610	5,784256	1,743633	-4,022078	-1,080952	-72,915724	-111,094626	18,285458	-0,195547	-2,574224	0,121057	-200,261677	14,083854	5,784256	-0,195547	-2,574224	0,121057	-200,261677	14,083854	5,784256
14:25:17,97	0,383003	3,496972	-0,116982	0,513990	0,332980	0,962999	-0,197795	-2,574053	0,120538	1,754660	-1,357440	5,751739	1,739888	-4,025802	-1,081417	-72,954053	-111,081896	18,321682	-0,197795	-2,574053	0,120538	-200,308491	14,169500	5,751739	-0,197795	-2,574053	0,120538	-200,308491	14,169500	5,751739
14:25:18,02	0,383003	3,496972	-0,116982	0,513990	0,332980	0,962999	-0,192697	-2,572672	0,120072	1,674730	-1,131905	5,787962	1,743129	-4,020115	-1,081594	-72,928257	-111,098327	18,356318	-0,192697	-2,572672	0,120072	-200,280046	13,994845	5,787962	-0,192697	-2,572672	0,120072	-200,280046	13,994845	5,787962
14:25:18,07	0,383003	3,496972	-0,116982	0,513990	0,332980	0,962999	-0,199244	-2,572635	0,119896	1,671467	-1,441747	5,822598	1,745607	-4,024445	-1,081763	-73,013980	-111,127284	18,326281	-0,199244	-2,572635	0,119896	-200,280393	14,198874	5,822598	-0,199244	-2,572635	0,119896	-200,280393	14,198874	5,822598
14:25:18,12	0,383003	3,496972	-0,116982	0,513990	0,332980	0,962999	-0,196732	-2,576946	0,119727	1,827688	-1,370896	5,792562	1,738113	-4,018480	-1,079659	-72,847494	-110,961184	18,314473	-0,196732	-2,576946	0,119727	-200,462567	14,072553	5,792562	-0,196732	-2,576946	0,119727	-200,462567	14,072553	5,792562
14:25:18,17	0,383003	3,496972	-0,116982	0,513990	0,332980	0,962999	-0,198152	-2,567473	0,121830	1,562210	-1,383595	5,780754	0,950806	-3,617495	-1,255214	-51,161386	-69,473820	16,504930	-0,198152	-2,567473	0,121830	-199,984458	14,171308	5,780754	-0,198152	-2,567473	0,121830	-199,984458	14,171308	5,780754
14:25:18,22	0,382965	3,446936	-0,116992	0,513971	0,332978	0,963006	-0,151761	-1,685154	-0,053724	2,453721	-0,934260	3,971210	0,866942	-3,571567	-1,270151	-48,763165	-65,265099	16,296727	-0,151761	-1,685154	-0,053724	-129,830831	10,978990	3,971210	-0,151761	-1,685154	-0,053724	-129,830831	10,978990	3,971210
14:25:18,27	0,382965	3,446936	-0,116992	0,513971	0,332978	0,963006	-0,149604	-1,589561	-0,068662	2,326858	-0,849511	3,763008	0,886915	-3,582480	-1,270371	-49,416593	-66,401923	16,382855	-0,149604	-1,589561	-0,068662	-122,453651	10,894375	3,763008	-0,149604	-1,589561	-0,068662	-122,453651	10,894375	3,763008
14:25:18,32	0,382965	3,446936	-0,116992	0,513971	0,332978	0,963006	-0,150139	-1,612315	-0,068882	2,198832	-0,874832	3,849136	0,899148	-3,585419	-1,266884	-49,662155	-66,969181	16,388568	-0,150139	-1,612315	-0,068882	-124,367862	10,911093	3,849136	-0,150139	-1,612315	-0,068882	-124,367862	10,911093	3,849136
14:25:18,37	0,382965	3,446936	-0,116992	0,513971	0,332978	0,963006	-0,153710	-1,624379	-0,065395	2,212118	-0,989567	3,854848	0,901516	-3,589848	-1,268470	-49,822376	-67,296658	16,414357	-0,153710	-1,624379	-0,065395	-125,301598	11,076696	3,854848	-0,153710	-1,624379	-0,065395	-125,301598	11,076696	3,854848
14:25:18,42	0,382965	3,446936	-0,116992	0,513971	0,332978	0,963006	-0,151059	-1,628644	-0,066980	2,070191	-0,826689	3,880638	0,906435	-3,593839	-1,267731	-49,953057	-67,469324	16,409978	-0,151059	-1,628644	-0,066980	-125,778337	11,031406	3,880638	-0,151059	-1,628644	-0,066980	-125,778337	11,031406	3,880638
14:25:18,47	0,382965	3,446936	-0,116992	0,513971	0,332978	0,963006	-0,150062	-1,634899	-0,066241	2,180604	-0,801690	3,876258	0,910997	-3,593139	-1,271329	-50,011499	-67,664695	16,436473	-0,150062	-1,634899	-0,066241	-126,158983	10,978148	3,876258	-0,150062	-1,634899	-0,066241	-126,158983	10,978148	3,876258
14:25:18,52	0,382965	3,446936	-0,116992	0,513971	0,332978	0,963006	-0,152949	-1,638500	-0,069839	2,169430	-0,904764	3,902753	0,914880	-3,597155	-1,271501	-50,104729	-67,810149	16,449102	-0,152949	-1,638500	-0,069839	-126,452822	11,101739	3,902753	-0,152949	-1,638500	-0,069839	-126,452822	11,101739	3,902753
14:25:18,59	0,382965	3,446936	-0,116992	0,513971	0,332978	0,963006	-0,152758	-1,641309	-0,067868	2,049884	-0,911767	3,886453	0,914346	-3,601119	-1,270538	-50,227519	-67,959306	16,403944	-0,152758	-1,641309	-0,067868	-126,792877	11,079714	3,886453	-0,152758	-1,641309	-0,067868	-126,792877	11,079714	3,886453
14:25:18,62	0,382965	3,446936	-0,116992	0,513971	0,332978	0,963006	-0,147366	-1,620077	-0,071529	1,895079	-0,623970	3,884578	0,892251	-3,588763	-1,273018	-49,677919	-67,067908	16,418298	-0,147366	-1,620077	-0,071529	-125,281002	10,944293	3,884578	-0,147366	-1,620077	-0,071529	-125,281002	10,944293	3,884578
14:25:18,67	0,382965	3,446936	-0,116992	0,513971	0,332978	0,963006	-0,147366	-1,620077	-0,071529	1,895079	-0,623970	3,884578	0,212698	-3,252307	-1,451524	-31,481313	-31,361211	14,880516	-0,147366	-1,620077	-0,071529	-125,281002	10,944293	3,884578	-0,147366	-1,620077	-0,071529	-125,281002	10,944293	3,884578
14:25:18,72	0,382975	3,396998	-0,116987	0,513981	0,332993	0,962999	-0,098969	-0,863339	-0,250034	2,565895	-0,201936	2,346797	0,134452	-3,219067	-1,405816	-30,189494	-27,376093	14,756607	-0,098969	-0,863339	-0,250034	-65,206248	7,567128	2,346797	-0,098969	-0,863339	-0,250034	-65,206248	7,567128	2,346797
14:25:18,77	0,382975	3,396998	-0,116987	0,513981	0,332993	0,962999	-0,088633	-0,778956	-0,204326	2,275085	-0,538254	2,222888	0,156405	-3,237603	-1,403422	-30,990015	-28,671048	14,827919	-0,088633	-0,778956	-0,204326	-58,872969	6,419401	2,222888	-0,088633	-0,778956	-0,204326	-58,872969	6,419401	2,222888
14:25:18,82	0,382975	3,396998	-0,116987	0,513981	0,332993	0,962999	-0,083556	-0,807237	-0,201932	2,223953	-0,320083	2,294200	0,172836	-3,240635	-1,404161	-31,338427	-29,335053	14,867578	-0,083556	-0,807237	-0,201932	-61,144128	6,239087	2,294200	-0,083556	-0,807237	-0,201932	-61,144128	6,239087	2,294200
14:25:18,87	0,382975	3,396998	-0,116987	0,513981	0,332993	0,962999	-0,089146	-0,822982	-0,202672	2,293465	-0,580502	2,333859	0,179019	-3,245820	-1,399686	-31,565659	-29,663977	14,883198	-0,089146	-0,822982	-0,202672	-62,310634	6,417495	2,333859	-0,089146	-0,822982	-0,202672	-62,310634	6,417495	2,333859
14:25:18,92	0,382975	3,396998	-0,116987	0,513981	0,332993	0,962999	-0,087747	-0,830929	-0,198197	2,308240	-0,540046	2,349479	0,183506	-3,249484	-1,398817	-31,688720	-29,908413	14,877951	-0,087747	-0,830929	-0,198197	-62,919703	6,348078	2,349479	-0,087747	-0,830929	-0,198197	-62,919703	6,348078	2,349479
14:25:18,97	0,382975	3,396998	-0,116987	0,513981	0,332993	0,962999	-0,086818	-0,836647	-0,197327	2,332358	-0,476090	2,344232	0,186083	-3,253317	-1,396528	-31,801193	-30,125642	14,860942	-0,086818	-0,836647	-0,197327	-63,344449	6,339102	2,344232	-0,086818	-0,836647	-0,197327	-63,344449	6,339102	2,344232
14:25:19,02	0,382975	3,396998	-0,116987	0,513981	0,332993	0,962999	-0,084787	-0,840795	-0,195038	2,303696	-0,359262	2,327223	0,191555	-3,252417	-1,395396	-31,926556	-30,317386	14,885550	-0,084787	-0,840795	-0,195038	-63,698735	6,296486	2,327223	-0,084787	-0,840795	-0,195038	-63,698735	6,296486	2,327223
14:25:19,07	0,382975	3,396998	-0,116987	0,513981	0,332993	0,962999	-0,088301	-0,845084	-0,193907	2,297966	-0,554728	2,351831	0,188411	-3,255863	-1,393046	-31,981059	-30,449769	14,927836	-0,088301	-0,845084	-0,193907	-64,041119	6,376935	2,351831	-0,088301	-0,845084	-0,193907	-64,041119	6,376935	2,351831
14:25:19,12	0,382975	3,396998	-0,116987	0,513981	0,332993	0,962999	-0,083745	-0,844084	-0,191556	2,104093	-0,298817	2,394117	0,194038	-3,257471	-1,396964	-32,067562	-30,547528	14,919022	-0,083745	-0,844084	-0,191556	-64,156531	6,275186	2,394117	-0,083745	-0,844084	-0,191556	-64,156531	6,275186	2,394117
14:25:19,17	0,382975	3,396998	-0,116987	0,513981	0,332993	0,962999	-0,085167	-0,849762	-0,195475	2,271398	-0,398780	2,385303	0,193154	-3,258407	-1,395598	-32,113945	-30,615413	14,951328	-0,085167	-0,849762	-0,195475	-64,434891	6,286828	2,385303	-0,085167	-0,849762	-0,195475	-64,434891	6,286828	2,385303
14:25:19,22	0,382975	3,396998	-0,116987	0,513981	0,332993	0,962999	-0,083914	-0,849464	-0,194108	2,173941	-0,339846	2,417609	0,194878	-3,255383	-1,393504	-32,164635	-30,718165	14,937129	-0,083914	-0,849464	-0,194108	-64,508987	6,247394	2,417609	-0,083914	-0,849464	-0,194108	-64,508987	6,247394	2,417609
14:25:19,27	0,382975	3,396998	-0,116987	0,513981	0,332993	0,962999	-0,087395	-0,849445	-0,192014	2,058609	-0,513390	2,403410	0,197693	-3,255666	-1,393892	-32,188129	-30,822154	14,944410	-0,087395	-0,849445	-0,192014	-64,622808	6,347123	2,403410	-0,087395	-0,849445	-0,192014	-64,622808	6,347123	2,403410
14:25:19,32	0,382975	3,396998	-0,116987	0,513981	0,332993	0,962999	-0,088557	-0,852024	-0,192403	2,090942	-0,542168	2,410691	0,196327	-3,256175	-1,395355	-32,263012	-30,856315	14,939819	-0,088557	-0,852024	-0,192403	-64,792971	6,409565	2,410691	-0,088557	-0,852024	-0,192403	-64,792971	6,409565	2,410691
14:25:19,37	0,382975	3,396998	-0,116987	0,513981	0,332993	0,962999	-0,087433	-0,851096	-0,193866	1,975635	-0,531491	2,406100	0,197459	-3,259114	-1,390805	-32,276797	-30,922368	14,949371	-0,087433	-0,851096	-0,193866	-64,835392	6,332009	2,406100	-0,087433	-0,851096	-0,193866	-64,835392	6,332009	2,406100
14:25:19,42	0,382975	3,396998	-0,116987	0,513981	0,332993	0,962999	-0,085454	-0,853545	-0,189315	2,038910	-0,407499	2,415652	0,199060	-3,258317	-1,390837	-32,316458	-31,030077	14,932207	-0,085454	-0,853545	-0,189315	-64,964397	6,300657	2,415652	-0,085454	-0,853545	-0,189315	-64,964397	6,300657	2,415652
14:25:19,47	0,382975	3,396998	-0,116987	0,513981	0,332993	0,962999	-0,086944	-0,854534	-0,189347	1,977202	-0,465482	2,398488	0,200723	-3,259986	-1,391986	-32,348116	-31,074364	14,960924	-0,086944	-0,854534	-0,189347	-65,103701	6,359653	2,398488	-0,086944	-0,854534	-0,189347	-65,103701	6,359653	2,398488
14:25:19,52	0,382975	3,396998	-0,116987	0,513981	0,332993	0,962999	-0,086331	-0,856809	-0,190496	2,041316	-0,438852	2,427205	0,203585	-3,258565	-1,394696	-32,352895	-31,139582	14,980619	-0,086331	-0,856809	-0,190496	-65,218170	6,338122	2,427205	-0,086331	-0,856809	-0,190496	-65,218170	6,338122	2,427205
14:25:19,57	0,382975	3,396998	-0,116987	0,513981	0,332993	0,962999	-0,088993	-0,858577	-0,193206	2,074370	-0,548790	2,446900	0,204043	-3,258639	-1,392767	-32,398198	-31,194027	14,987925	-0,088993	-0,858577	-0,193206	-65,323886	6,437127	2,446900	-0,088993	-0,858577	-0,193206	-65,323886	6,437127	2,446900
14:25:19,63	0,382975	3,396998	-0,116987	0,513981	0,332993	0,962999	-0,089157	-0,859010	-0,191277	2,027095	-0,569375	2,454206	0,208094	-3,262404	-1,394726	-32,426587	-31,238348	14,954216	-0,089157	-0,859010	-0,191277	-65,405168	6,429486	2,454206	-0,089157	-0,859010	-0,191277	-65,405168	6,429486	2,454206
14:25:19,68	0,382975	3,396998	-0,116987	0,513981	0,332993	0,962999	-0,087923	-0,864401	-0,193237	2,254861	-0,507598	2,420496	0,206795	-3,262618	-1,391610	-32,478406	-31,255580	14,995650	-0,087923	-0,864401	-0,193237	-65,600612	6,394342	2,420496	-0,087923	-0,864401	-0,193237	-65,600612	6,394342	2,420496
14:25:19,73	0,382975	3,396998	-0,116987	0,513981	0,332993	0,962999	-0,087088	-0,863383	-0,190121	2,161103	-0,500448	2,461931	0,204355	-3,262296	-1,393802	-32,503463	-31,299484	14,945798	-0,087088	-0,863383	-0,190121	-65,614474	6,335959	2,461931	-0,087088	-0,863383	-0,190121	-65,614474	6,335959	2,461931
14:25:19,78	0,382975	3,396998	-0,116987	0,513981	0,332993	0,962999	-0,086146	-0,861108	-0,192312	1,992268	-0,451219	2,412079	0,208781	-3,260008	-1,391536	-32,485737	-31,336952	14,938085	-0,086146	-0,861108	-0,192312	-65,604745	6,311251	2,412079	-0,086146	-0,861108	-0,192312	-65,604745	6,311251	2,412079
14:25:19,83	0,382975	3,396998	-0,116987	0,513981	0,332993	0,962999	-0,090341	-0,863798	-0,190046	2,108530	-0,635249	2,404365	0,210786	-3,260329	-1,392034	-32,495666	-31,374794	14,964225	-0,090341	-0,863798	-0,190046	-65,699599	6,456492	2,404365	-0,090341	-0,863798	-0,190046	-65,699599	6,456492	2,404365
14:25:19,88	0,382975	3,396998	-0,116987	0,513981	0,332993	0,962999	-0,091065	-0,865695	-0,190545	2,169439	-0,662590	2,430506	0,207070	-3,261973	-1,392817	-32,565301	-31,413922	14,997194	-0,091065	-0,865695	-0,190545	-65,787607	6,486008	2,430506	-0,091065	-0,865695	-0,190545	-65,787607	6,486008	2,430506
14:25:19,93	0,382975	3,396998	-0,116987	0,513981	0,332993	0,962999	-0,087783	-0,863299	-0,191327	1,976155	-0,532691	2,463474	0,204080	-3,264341	-1,391293	-32,604271	-31,397320	14,972105	-0,087783	-0,863299	-0,191327	-65,792822	6,358304	2,463474	-0,087783	-0,863299	-0,191327	-65,792822	6,358304	2,463474
14:25:19,98	0,382975	3,396998	-0,116987	0,513981	0,332993	0,962999	-0,084238	-0,861893	-0,189803	1,897947	-0,390382	2,438386	0,207069	-3,265842	-1,391859	-32,568354	-31,454279	14,958437	-0,084238	-0,861893	-0,189803	-65,760675	6,222303	2,438386	-0,084238	-0,861893	-0,189803	-65,760675	6,222303	2,438386
14:25:20,03	0,382975	3,396998	-0,116987	0,513981	0,332993	0,962999	-0,084432	-0,865233	-0,190369	2,040227	-0,340902	2,424717	0,209120	-3,268896	-1,390855	-32,631880	-31,492240	15,017728	-0,084432	-0,865233	-0,190369	-65,880540	6,287037	2,424717	-0,084432	-0,865233	-0,190369	-65,880540	6,287037	2,424717
14:25:20,08	0,382975	3,396998	-0,116987	0,513981	0,332993	0,962999	-0,082813	-0,868535	-0,189365	2,147326	-0,292732	2,484009	0,209339	-3,264968	-1,391663	-32,572377	-31,550825	14,963056	-0,082813	-0,868535	-0,189365	-66,032698	6,208090	2,484009	-0,082813	-0,868535	-0,189365	-66,032698	6,208090	2,484009
14:25:20,13	0,382975	3,396998	-0,116987	0,513981	0,332993	0,962999	-0,086325	-0,866761	-0,190173	2,034071	-0,394522	2,429337	0,211603	-3,263350	-1,391679	-32,616259	-31,532257	14,974433	-0,086325	-0,866761	-0,190173	-66,006660	6,381976	2,429337	-0,086325	-0,866761	-0,190173	-66,006660	6,381976	2,429337
14:25:20,18	0,382975	3,396998	-0,116987	0,513981	0,332993	0,962999	-0,088857	-0,867913	-0,190189	2,088134	-0,573502	2,440713	0,211229	-3,264064	-1,391883	-32,625556	-31,620103	14,962785	-0,088857	-0,867913	-0,190189	-66,043060	6,401802	2,440713	-0,088857	-0,867913	-0,190189	-66,043060	6,401802	2,440713
14:25:20,23	0,382975	3,396998	-0,116987	0,513981	0,332993	0,962999	-0,088053	-0,867946	-0,190393	2,009093	-0,495779	2,429066	0,212080	-3,266169	-1,392443	-32,645776	-31,609312	14,991778	-0,088053	-0,867946	-0,190393	-66,124643	6,416345	2,429066	-0,088053	-0,867946	-0,190393	-66,124643	6,416345	2,429066
14:25:20,28	0,382975	3,396998	-0,116987	0,513981	0,332993	0,962999	-0,086654	-0,869735	-0,190954	2,101374	-0,445983	2,458058	0,210758	-3,263104	-1,390544	-32,699491	-31,636569	14,985682	-0,086654	-0,869735	-0,190954	-66,172825	6,356389	2,458058	-0,086654	-0,869735	-0,190954	-66,172825	6,356389	2,458058
14:25:20,33	0,382975	3,396998	-0,116987	0,513981	0,332993	0,962999	-0,088648	-0,867058	-0,189054	1,911697	-0,582554	2,451963	0,210228	-3,264716	-1,392861	-32,672936	-31,633916	14,981728	-0,088648	-0,867058	-0,189054	-66,152341	6,376336	2,451963	-0,088648	-0,867058	-0,189054	-66,152341	6,376336	2,451963
14:25:20,38	0,382975	3,396998	-0,116987	0,513981	0,332993	0,962999	-0,086987	-0,867405	-0,191371	1,945346	-0,474492	2,448009	0,210110	-3,267695	-1,389771	-32,731491	-31,666084	14,974112	-0,086987	-0,867405	-0,191371	-66,145978	6,353981	2,448009	-0,086987	-0,867405	-0,191371	-66,145978	6,353981	2,448009
14:25:20,43	0,382975	3,396998	-0,116987	0,513981	0,332993	0,962999	-0,084348	-0,868793	-0,188281	1,960349	-0,371906	2,440393	0,214222	-3,266779	-1,387838	-32,732851	-31,687843	14,958564	-0,084348	-0,868793	-0,188281	-66,239876	6,249429	2,440393	-0,084348	-0,868793	-0,188281	-66,239876	6,249429	2,440393
14:25:20,48	0,382975	3,396998	-0,116987	0,513981	0,332993	0,962999	-0,082334	-0,869186	-0,188668	1,933850	-0,269699	2,448917	0,216508	-3,267554	-1,390926	-32,742110	-31,734080	14,983563	-0,082334	-0,869186	-0,188668	-66,297233	6,193551	2,448917	-0,082334	-0,869186	-0,188668	-66,297233	6,193551	2,448917
14:25:20,53	0,382975	3,396998	-0,116987	0,513981	0,332993	0,962999	-0,087669	-0,874263	-0,189437	2,180618	-0,519799	2,449844	0,193368	-3,255912	-1,396634	-32,206382	-31,028320	14,934033	-0,087669	-0,874263	-0,189437	-66,449040	6,362238	2,449844	-0,087669	-0,874263	-0,189437	-66,449040	6,362238	2,449844
14:25:20,58	0,382975	3,396998	-0,116987	0,513981	0,332993	0,962999	-0,086182	-0,848401	-0,195144	1,714875	-0,331382	2,400314	-0,440972	-2,936696	-1,464182	-15,097531	2,569129	13,492408	-0,086182	-0,848401	-0,195144	-64,884632	6,433898	2,400314	-0,086182	-0,848401	-0,195144	-64,884632	6,433898	2,400314
14:25:20,63	0,383008	3,346996	-0,116972	0,513982	0,332981	0,962992	-0,045460	-0,139440	-0,262693	2,499523	-0,195898	0,958689	-0,487879	-2,918462	-1,402242	-14,536497	4,993008	13,535729	-0,045460	-0,139440	-0,262693	-8,446492	3,372746	0,958689	-0,045460	-0,139440	-0,262693	-8,446492	3,372746	0,958689
14:25:20,68	0,383008	3,346996	-0,116972	0,513982	0,332981	0,962992	-0,037798	-0,089700	-0,200753	2,292737	-0,523534	1,002009	-0,464472	-2,934310	-1,399713	-15,299378	3,713883	13,604499	-0,037798	-0,089700	-0,200753	-4,748743	2,443629	1,002009	-0,037798	-0,089700	-0,200753	-4,748743	2,443629	1,002009
14:25:20,73	0,383008	3,346996	-0,116972	0,513982	0,332981	0,962992	-0,035777	-0,117895	-0,198224	2,269669	-0,439529	1,070780	-0,450313	-2,936059	-1,395999	-15,615346	3,175192	13,614644	-0,035777	-0,117895	-0,198224	-6,985098	2,368949	1,070780	-0,035777	-0,117895	-0,198224	-6,985098	2,368949	1,070780
14:25:20,78	0,383008	3,346996	-0,116972	0,513982	0,332981	0,962992	-0,041342	-0,131032	-0,194510	2,328261	-0,733204	1,080925	-0,445549	-2,941685	-1,394428	-15,798553	2,801701	13,618132	-0,041342	-0,131032	-0,194510	-7,957719	2,512132	1,080925	-0,041342	-0,131032	-0,194510	-7,957719	2,512132	1,080925
14:25:20,83	0,383008	3,346996	-0,116972	0,513982	0,332981	0,962992	-0,038851	-0,137971	-0,192939	2,274031	-0,575620	1,084412	-0,439614	-2,946643	-1,391337	-15,961238	2,497462	13,652073	-0,038851	-0,137971	-0,192939	-8,556658	2,474221	1,084412	-0,038851	-0,137971	-0,192939	-8,556658	2,474221	1,084412
14:25:20,88	0,383008	3,346996	-0,116972	0,513982	0,332981	0,962992	-0,037526	-0,145589	-0,189847	2,325367	-0,495439	1,118354	-0,438164	-2,948288	-1,386722	-16,063831	2,324370	13,635092	-0,037526	-0,145589	-0,189847	-9,103365	2,450313	1,118354	-0,037526	-0,145589	-0,189847	-9,103365	2,450313	1,118354
14:25:20,93	0,383008	3,346996	-0,116972	0,513982	0,332981	0,962992	-0,036826	-0,147667	-0,185233	2,232243	-0,461365	1,101372	-0,435927	-2,951265	-1,387723	-16,165483	2,176896	13,636004	-0,036826	-0,147667	-0,185233	-9,359641	2,429472	1,101372	-0,036826	-0,147667	-0,185233	-9,359641	2,429472	1,101372
14:25:20,98	0,383008	3,346996	-0,116972	0,513982	0,332981	0,962992	-0,035366	-0,151093	-0,186234	2,231836	-0,399736	1,102285	-0,431521	-2,948495	-1,387910	-16,165603	2,059216	13,653710	-0,035366	-0,151093	-0,186234	-9,628963	2,376484	1,102285	-0,035366	-0,151093	-0,186234	-9,628963	2,376484	1,102285
14:25:21,03	0,383008	3,346996	-0,116972	0,513982	0,332981	0,962992	-0,041628	-0,145466	-0,183290	1,991545	-0,610975	1,113879	-0,437669	-2,943028	-1,384780	-16,040257	2,165013	13,647598	-0,041628	-0,145466	-0,183290	-9,427522	2,656820	1,113879	-0,041628	-0,145466	-0,183290	-9,427522	2,656820	1,113879
14:25:21,08	0,383008	3,346996	-0,116972	0,513982	0,332981	0,962992	-0,041628	-0,145466	-0,183290	1,991545	-0,610975	1,113879	-1,014232	-2,657123	-1,450416	-0,582438	33,029549	12,427161	-0,041628	-0,145466	-0,183290	-9,427522	2,656820	1,113879	-0,041628	-0,145466	-0,183290	-9,427522	2,656820	1,113879
14:25:21,13	0,382970	3,296905	-0,116982	0,513982	0,332981	0,963014	-0,000948	0,496804	-0,248926	3,051866	-0,541010	-0,106558	-1,058451	-2,636666	-1,406238	0,299793	35,313619	12,352369	-0,000948	0,496804	-0,248926	42,051007	-0,466617	-0,106558	-0,000948	0,496804	-0,248926	42,051007	-0,466617	-0,106558
14:25:21,18	0,382970	3,296905	-0,116982	0,513982	0,332981	0,963014	0,003446	0,545328	-0,204748	2,947808	-0,690561	-0,181351	-1,034475	-2,649340	-1,403297	-0,436969	33,966862	12,452939	0,003446	0,545328	-0,204748	45,756064	-0,961042	-0,181351	0,003446	0,545328	-0,204748	45,756064	-0,961042	-0,181351
14:25:21,23	0,382970	3,296905	-0,116982	0,513982	0,332981	0,963014	0,002433	0,518227	-0,201807	2,822341	-0,707875	-0,080781	-1,022531	-2,653772	-1,399885	-0,720366	33,374101	12,460420	0,002433	0,518227	-0,201807	43,503188	-0,898891	-0,080781	0,002433	0,518227	-0,201807	43,503188	-0,898891	-0,080781
14:25:21,28	0,382970	3,296905	-0,116982	0,513982	0,332981	0,963014	0,000299	0,505667	-0,198395	2,820428	-0,767888	-0,073299	-1,013774	-2,657806	-1,394905	-0,912046	32,965764	12,437505	0,000299	0,505667	-0,198395	42,515297	-0,791390	-0,073299	0,000299	0,505667	-0,198395	42,515297	-0,791390	-0,073299
14:25:21,33	0,382970	3,296905	-0,116982	0,513982	0,332981	0,963014	-0,000586	0,496066	-0,193416	2,870204	-0,775746	-0,096214	-1,011892	-2,660202	-1,392600	-1,051894	32,712268	12,468150	-0,000586	0,496066	-0,193416	41,811404	-0,729765	-0,096214	-0,000586	0,496066	-0,193416	41,811404	-0,729765	-0,096214
14:25:21,38	0,382970	3,296905	-0,116982	0,513982	0,332981	0,963014	0,000549	0,493239	-0,191111	2,727773	-0,711103	-0,065569	-1,005327	-2,661816	-1,391878	-1,199558	32,443981	12,461530	0,000549	0,493239	-0,191111	41,447019	-0,754201	-0,065569	0,000549	0,493239	-0,191111	41,447019	-0,754201	-0,065569
14:25:21,43	0,382970	3,296905	-0,116982	0,513982	0,332981	0,963014	-0,001336	0,486747	-0,190389	2,759196	-0,802859	-0,072189	-1,004968	-2,661085	-1,391882	-1,252195	32,305157	12,491713	-0,001336	0,486747	-0,190389	40,968798	-0,697986	-0,072189	-0,001336	0,486747	-0,190389	40,968798	-0,697986	-0,072189
14:25:21,48	0,382970	3,296905	-0,116982	0,513982	0,332981	0,963014	-0,002149	0,486800	-0,190392	2,609854	-0,821305	-0,042006	-0,999827	-2,661266	-1,390236	-1,332921	32,124376	12,520528	-0,002149	0,486800	-0,190392	40,823681	-0,652616	-0,042006	-0,002149	0,486800	-0,190392	40,823681	-0,652616	-0,042006
14:25:21,53	0,382970	3,296905	-0,116982	0,513982	0,332981	0,963014	-0,004562	0,482258	-0,188747	2,649132	-0,926324	-0,013191	-0,995474	-2,664519	-1,389213	-1,407993	32,010836	12,478548	-0,004562	0,482258	-0,188747	40,506384	-0,568179	-0,013191	-0,004562	0,482258	-0,188747	40,506384	-0,568179	-0,013191
14:25:21,58	0,382970	3,296905	-0,116982	0,513982	0,332981	0,963014	-0,003921	0,476862	-0,187724	2,793883	-0,901237	-0,055171	-0,996863	-2,667158	-1,389204	-1,476250	31,919070	12,519280	-0,003921	0,476862	-0,187724	40,227515	-0,593410	-0,055171	-0,003921	0,476862	-0,187724	40,227515	-0,593410	-0,055171
14:25:21,63	0,382970	3,296905	-0,116982	0,513982	0,332981	0,963014	-0,000942	0,476745	-0,187714	2,686334	-0,759526	-0,014440	-0,994782	-2,664626	-1,389816	-1,519058	31,827720	12,517094	-0,000942	0,476745	-0,187714	40,110831	-0,685600	-0,014440	-0,000942	0,476745	-0,187714	40,110831	-0,685600	-0,014440
14:25:21,68	0,382970	3,296905	-0,116982	0,513982	0,332981	0,963014	-0,004175	0,476208	-0,188326	2,613729	-0,919060	-0,016626	-0,991920	-2,670021	-1,390379	-1,573409	31,710639	12,538972	-0,004175	0,476208	-0,188326	39,996092	-0,591313	-0,016626	-0,004175	0,476208	-0,188326	39,996092	-0,591313	-0,016626
14:25:21,73	0,382970	3,296905	-0,116982	0,513982	0,332981	0,963014	-0,000934	0,471033	-0,188890	2,754306	-0,739025	0,005253	-0,993204	-2,667479	-1,387310	-1,595026	31,625024	12,515359	-0,000934	0,471033	-0,188890	39,730359	-0,665743	0,005253	-0,000934	0,471033	-0,188890	39,730359	-0,665743	0,005253
14:25:21,78	0,382970	3,296905	-0,116982	0,513982	0,332981	0,963014	-0,002493	0,473416	-0,185820	2,545415	-0,796017	-0,018361	-0,986790	-2,667675	-1,387267	-1,584296	31,518196	12,551641	-0,002493	0,473416	-0,185820	39,708567	-0,600338	-0,018361	-0,002493	0,473416	-0,185820	39,708567	-0,600338	-0,018361
14:25:21,83	0,382970	3,296905	-0,116982	0,513982	0,332981	0,963014	-0,005530	0,467763	-0,185778	2,752216	-0,891264	0,017922	-0,993997	-2,671418	-1,389252	-1,646274	31,485177	12,526402	-0,005530	0,467763	-0,185778	39,471614	-0,457137	0,017922	-0,005530	0,467763	-0,185778	39,471614	-0,457137	0,017922
14:25:21,88	0,382970	3,296905	-0,116982	0,513982	0,332981	0,963014	0,001315	0,472133	-0,187763	2,465388	-0,572494	-0,007318	-0,987078	-2,671212	-1,388108	-1,713495	31,472985	12,527232	0,001315	0,472133	-0,187763	39,527836	-0,675692	-0,007318	0,001315	0,472133	-0,187763	39,527836	-0,675692	-0,007318
14:25:21,93	0,382970	3,296905	-0,116982	0,513982	0,332981	0,963014	-0,002323	0,466244	-0,186618	2,727472	-0,813793	-0,006487	-0,985376	-2,668307	-1,386569	-1,705239	31,370861	12,513974	-0,002323	0,466244	-0,186618	39,327595	-0,631401	-0,006487	-0,002323	0,466244	-0,186618	39,327595	-0,631401	-0,006487
14:25:21,98	0,382970	3,296905	-0,116982	0,513982	0,332981	0,963014	-0,005690	0,466223	-0,185079	2,644251	-0,930634	-0,019745	-0,985471	-2,668438	-1,385022	-1,745383	31,354733	12,527429	-0,005690	0,466223	-0,185079	39,242725	-0,483979	-0,019745	-0,005690	0,466223	-0,185079	39,242725	-0,483979	-0,019745
14:25:22,04	0,382970	3,296905	-0,116982	0,513982	0,332981	0,963014	-0,005529	0,466239	-0,183532	2,609367	-0,948977	-0,006291	-0,986166	-2,672332	-1,386961	-1,785671	31,312171	12,536651	-0,005529	0,466239	-0,183532	39,209116	-0,514942	-0,006291	-0,005529	0,466239	-0,183532	39,209116	-0,514942	-0,006291
14:25:22,09	0,382970	3,296905	-0,116982	0,513982	0,332981	0,963014	-0,001809	0,464894	-0,185471	2,622269	-0,769150	0,002932	-0,984508	-2,675093	-1,385783	-1,820599	31,246099	12,553435	-0,001809	0,464894	-0,185471	39,116486	-0,627129	0,002932	-0,001809	0,464894	-0,185471	39,116486	-0,627129	0,002932
14:25:22,14	0,382970	3,296905	-0,116982	0,513982	0,332981	0,963014	-0,000248	0,462078	-0,184294	2,694068	-0,685170	0,019716	-0,985264	-2,671440	-1,388409	-1,792327	31,181009	12,555491	-0,000248	0,462078	-0,184294	38,967153	-0,665717	0,019716	-0,000248	0,462078	-0,184294	38,967153	-0,665717	0,019716
14:25:22,19	0,382970	3,296905	-0,116982	0,513982	0,332981	0,963014	-0,003032	0,464559	-0,186920	2,522788	-0,772935	0,021772	-0,982871	-2,672096	-1,385024	-1,840377	31,147229	12,555582	-0,003032	0,464559	-0,186920	38,990684	-0,534899	0,021772	-0,003032	0,464559	-0,186920	38,990684	-0,534899	0,021772
14:25:22,24	0,382970	3,296905	-0,116982	0,513982	0,332981	0,963014	-0,003661	0,462159	-0,183534	2,594308	-0,830374	0,021863	-0,982393	-2,672400	-1,385452	-1,892718	31,141333	12,532004	-0,003661	0,462159	-0,183534	38,873805	-0,542949	0,021863	-0,003661	0,462159	-0,183534	38,873805	-0,542949	0,021863
14:25:22,29	0,382970	3,296905	-0,116982	0,513982	0,332981	0,963014	-0,003637	0,461592	-0,183963	2,592519	-0,871477	-0,001716	-0,984343	-2,673468	-1,386044	-1,909385	31,070285	12,527341	-0,003637	0,461592	-0,183963	38,827502	-0,585981	-0,001716	-0,003637	0,461592	-0,183963	38,827502	-0,585981	-0,001716
14:25:22,34	0,382970	3,296905	-0,116982	0,513982	0,332981	0,963014	-0,001738	0,462747	-0,184555	2,462603	-0,751620	-0,006378	-0,980693	-2,673327	-1,386973	-1,885261	31,042660	12,563764	-0,001738	0,462747	-0,184555	38,788243	-0,615225	-0,006378	-0,001738	0,462747	-0,184555	38,788243	-0,615225	-0,006378
14:25:22,39	0,382970	3,296905	-0,116982	0,513982	0,332981	0,963014	-0,003684	0,459657	-0,185483	2,611422	-0,818146	0,030044	-0,979019	-2,677825	-1,388555	-1,928230	31,002469	12,524741	-0,003684	0,459657	-0,185483	38,694494	-0,528931	0,030044	-0,003684	0,459657	-0,185483	38,694494	-0,528931	0,030044
14:25:22,44	0,382970	3,296905	-0,116982	0,513982	0,332981	0,963014	-0,000626	0,455958	-0,187065	2,747473	-0,676236	-0,008978	-0,980269	-2,674177	-1,386978	-1,934082	30,962279	12,581021	-0,000626	0,455958	-0,187065	38,540183	-0,627090	-0,008978	-0,000626	0,455958	-0,187065	38,540183	-0,627090	-0,008978
14:25:22,49	0,382970	3,296905	-0,116982	0,513982	0,332981	0,963014	-0,003160	0,458864	-0,185488	2,558617	-0,792981	0,047302	-0,980319	-2,676481	-1,387011	-1,955546	30,923426	12,536061	-0,003160	0,458864	-0,185488	38,579467	-0,544911	0,047302	-0,003160	0,458864	-0,185488	38,579467	-0,544911	0,047302
14:25:22,54	0,382970	3,296905	-0,116982	0,513982	0,332981	0,963014	-0,001140	0,457756	-0,185522	2,571852	-0,687096	0,002342	-0,978548	-2,675581	-1,386196	-1,940142	30,902563	12,578784	-0,001140	0,457756	-0,185522	38,505727	-0,597605	0,002342	-0,001140	0,457756	-0,185522	38,505727	-0,597605	0,002342
14:25:22,59	0,382970	3,296905	-0,116982	0,513982	0,332981	0,963014	-0,002805	0,456672	-0,184706	2,617877	-0,749901	0,045065	-0,976883	-2,674175	-1,383141	-1,984333	30,871892	12,538132	-0,002805	0,456672	-0,184706	38,466622	-0,529713	0,045065	-0,002805	0,456672	-0,184706	38,466622	-0,529713	0,045065
14:25:22,64	0,382970	3,296905	-0,116982	0,513982	0,332981	0,963014	-0,004855	0,455933	-0,181651	2,607628	-0,879458	0,004413	-0,979263	-2,675032	-1,385065	-1,982514	30,846819	12,562168	-0,004855	0,455933	-0,181651	38,398391	-0,498312	0,004413	-0,004855	0,455933	-0,181651	38,398391	-0,498312	0,004413
14:25:22,69	0,382970	3,296905	-0,116982	0,513982	0,332981	0,963014	-0,002923	0,457566	-0,183575	2,501898	-0,764846	0,028449	-0,976977	-2,677756	-1,385845	-2,011896	30,820173	12,557237	-0,002923	0,457566	-0,183575	38,420867	-0,535417	0,028449	-0,002923	0,457566	-0,183575	38,420867	-0,535417	0,028449
14:25:22,74	0,382970	3,296905	-0,116982	0,513982	0,332981	0,963014	-0,001707	0,454224	-0,184355	2,637937	-0,713769	0,023518	-0,978261	-2,672818	-1,385105	-2,034341	30,773308	12,551182	-0,001707	0,454224	-0,184355	38,294525	-0,579747	0,023518	-0,001707	0,454224	-0,184355	38,294525	-0,579747	0,023518
14:25:22,79	0,382970	3,296905	-0,116982	0,513982	0,332981	0,963014	-0,005341	0,457805	-0,183616	2,399898	-0,898711	0,017463	-0,977153	-2,677474	-1,386635	-2,067010	30,755327	12,575599	-0,005341	0,457805	-0,183616	38,337622	-0,479466	0,017463	-0,005341	0,457805	-0,183616	38,337622	-0,479466	0,017463
14:25:22,84	0,382970	3,296905	-0,116982	0,513982	0,332981	0,963014	-0,001863	0,454518	-0,185145	2,538959	-0,737164	0,041880	-0,974786	-2,676233	-1,386657	-2,055537	30,734899	12,541518	-0,001863	0,454518	-0,185145	38,218587	-0,590932	0,041880	-0,001863	0,454518	-0,185145	38,218587	-0,590932	0,041880
14:25:22,89	0,382970	3,296905	-0,116982	0,513982	0,332981	0,963014	-0,004121	0,453088	-0,185168	2,601356	-0,834438	0,007798	-0,973085	-2,678367	-1,386244	-2,064944	30,662282	12,563240	-0,004121	0,453088	-0,185168	38,168743	-0,510941	0,007798	-0,004121	0,453088	-0,185168	38,168743	-0,510941	0,007798
14:25:22,94	0,382970	3,296905	-0,116982	0,513982	0,332981	0,963014	-0,003124	0,450548	-0,184755	2,665812	-0,754422	0,029521	-0,970704	-2,675528	-1,385466	-2,052154	30,677525	12,568801	-0,003124	0,450548	-0,184755	38,033857	-0,509205	0,029521	-0,003124	0,450548	-0,184755	38,033857	-0,509205	0,029521
14:25:22,99	0,382970	3,296905	-0,116982	0,513982	0,332981	0,963014	-0,006773	0,449906	-0,183976	2,718821	-0,940709	0,035082	-0,977235	-2,677448	-1,386260	-2,077657	30,670997	12,563079	-0,006773	0,449906	-0,183976	38,036425	-0,409055	0,035082	-0,006773	0,449906	-0,183976	38,036425	-0,409055	0,035082
14:25:23,04	0,382970	3,296905	-0,116982	0,513982	0,332981	0,963014	-0,001845	0,454602	-0,184771	2,456240	-0,703291	0,029359	-0,972604	-2,681955	-1,385108	-2,132274	30,669599	12,543645	-0,001845	0,454602	-0,184771	38,142458	-0,558461	0,029359	-0,001845	0,454602	-0,184771	38,142458	-0,558461	0,029359
14:25:23,09	0,382970	3,296905	-0,116982	0,513982	0,332981	0,963014	-0,000256	0,448338	-0,183618	2,753437	-0,667275	0,009926	-0,972687	-2,675085	-1,386681	-2,123291	30,597832	12,552907	-0,006165	0,451845	-0,185192	37,983221	-0,446915	0,019187	-0,006165	0,451845	-0,185192	37,983221	-0,446915	0,019187
14:25:23,14	0,382970	3,296905	-0,116982	0,513982	0,332981	0,963014	-0,006165	0,451845	-0,185192	2,513416	-0,930874	0,019187	-0,969085	-2,677182	-1,385064	-2,087559	30,575710	12,594764	-0,006165	0,451845	-0,185192	37,983221	-0,446915	0,019187	-0,006165	0,451845	-0,185192	37,983221	-0,446915	0,019187
14:25:23,19	0,382970	3,296905	-0,116982	0,513982	0,332981	0,963014	-0,006149	0,447676	-0,183574	2,728870	-0,888057	0,061045	-0,972098	-2,678904	-1,384706	-2,129270	30,582525	12,575037	-0,006149	0,447676	-0,183574	37,871471	-0,405323	0,061045	-0,006149	0,447676	-0,183574	37,871471	-0,405323	0,061045
14:25:23,24	0,382970	3,296905	-0,116982	0,513982	0,332981	0,963014	-0,003152	0,449425	-0,183217	2,622973	-0,771730	0,041317	-0,974505	-2,676013	-1,388586	-2,139101	30,599375	12,611967	-0,003152	0,449425	-0,183217	37,902864	-0,524280	0,041317	-0,003152	0,449425	-0,183217	37,902864	-0,524280	0,041317
14:25:23,29	0,382970	3,296905	-0,116982	0,513982	0,332981	0,963014	-0,004452	0,452955	-0,187096	2,449118	-0,856257	0,078248	-0,970438	-2,678317	-1,385483	-2,148981	30,509712	12,588289	-0,004452	0,452955	-0,187096	38,006071	-0,506775	0,078248	-0,004452	0,452955	-0,187096	38,006071	-0,506775	0,078248
14:25:23,34	0,382970	3,296905	-0,116982	0,513982	0,332981	0,963014	-0,004490	0,448281	-0,183993	2,609581	-0,821972	0,054570	-0,973383	-2,675696	-1,387846	-2,154246	30,551873	12,571631	-0,004490	0,448281	-0,183993	37,799618	-0,469486	0,054570	-0,004490	0,448281	-0,183993	37,799618	-0,469486	0,054570
14:25:23,39	0,382970	3,296905	-0,116982	0,513982	0,332981	0,963014	-0,005288	0,452142	-0,186356	2,442681	-0,889072	0,037911	-0,971670	-2,672932	-1,383602	-2,175314	30,530916	12,554764	-0,005288	0,452142	-0,186356	37,935818	-0,473998	0,037911	-0,005288	0,452142	-0,186356	37,935818	-0,473998	0,037911
14:25:23,44	0,382970	3,296905	-0,116982	0,513982	0,332981	0,963014	-0,008537	0,452041	-0,182112	2,419267	-1,065827	0,021045	-0,971775	-2,677165	-1,388261	-2,205853	30,472666	12,555401	-0,008537	0,452041	-0,182112	37,904449	-0,395645	0,021045	-0,008537	0,452041	-0,182112	37,904449	-0,395645	0,021045
14:25:23,49	0,382970	3,296905	-0,116982	0,513982	0,332981	0,963014	-0,004819	0,450015	-0,186772	2,458894	-0,869812	0,021682	-0,968708	-2,676678	-1,387050	-2,152834	30,488667	12,579460	-0,004819	0,450015	-0,186772	37,785049	-0,491496	0,021682	-0,004819	0,450015	-0,186772	37,785049	-0,491496	0,021682
14:25:23,54	0,382970	3,296905	-0,116982	0,513982	0,332981	0,963014	-0,006775	0,447602	-0,185561	2,624703	-0,933585	0,045741	-0,971249	-2,678462	-1,387076	-2,222905	30,431263	12,582499	-0,006775	0,447602	-0,185561	37,761490	-0,401759	0,045741	-0,006775	0,447602	-0,185561	37,761490	-0,401759	0,045741
14:25:23,59	0,382970	3,296905	-0,116982	0,513982	0,332981	0,963014	-0,003959	0,448910	-0,185586	2,471949	-0,819158	0,048779	-0,970026	-2,677038	-1,383195	-2,216392	30,458423	12,576517	-0,003959	0,448910	-0,185586	37,711397	-0,508352	0,048779	-0,003959	0,448910	-0,185586	37,711397	-0,508352	0,048779
14:25:23,64	0,382970	3,296905	-0,116982	0,513982	0,332981	0,963014	-0,005804	0,448564	-0,181705	2,516721	-0,923026	0,042798	-0,969466	-2,677102	-1,383984	-2,210662	30,400594	12,555793	-0,005804	0,448564	-0,181705	37,729005	-0,467405	0,042798	-0,005804	0,448564	-0,181705	37,729005	-0,467405	0,042798
14:25:23,69	0,382970	3,296905	-0,116982	0,513982	0,332981	0,963014	-0,006029	0,448047	-0,182495	2,496405	-0,900829	0,022074	-0,967747	-2,677899	-1,387047	-2,220365	30,395976	12,615929	-0,006029	0,448047	-0,182495	37,668079	-0,427575	0,022074	-0,006029	0,448047	-0,182495	37,668079	-0,427575	0,022074
14:25:23,74	0,382970	3,296905	-0,116982	0,513982	0,332981	0,963014	-0,006198	0,446159	-0,185557	2,585713	-0,915709	0,082210	-0,967729	-2,681292	-1,385512	-2,229978	30,399391	12,575942	-0,006198	0,446159	-0,185557	37,609205	-0,429193	0,082210	-0,006198	0,446159	-0,185557	37,609205	-0,429193	0,082210
14:25:23,79	0,382970	3,296905	-0,116982	0,513982	0,332981	0,963014	-0,003269	0,444447	-0,184022	2,672877	-0,773436	0,042223	-0,967896	-2,676975	-1,389816	-2,261102	30,324462	12,581938	-0,003269	0,444447	-0,184022	37,561994	-0,516843	0,042223	-0,003269	0,444447	-0,184022	37,561994	-0,516843	0,042223
14:25:23,84	0,382970	3,296905	-0,116982	0,513982	0,332981	0,963014	-0,006924	0,446750	-0,188327	2,472681	-0,952984	0,048218	-0,967779	-2,679069	-1,383566	-2,230816	30,347456	12,592804	-0,006924	0,446750	-0,188327	37,542564	-0,409476	0,048218	-0,006924	0,446750	-0,188327	37,542564	-0,409476	0,048218
14:25:23,89	0,382970	3,296905	-0,116982	0,513982	0,332981	0,963014	-0,005169	0,445602	-0,182076	2,567438	-0,847002	0,059085	-0,966711	-2,681814	-1,385895	-2,271676	30,313110	12,603009	-0,005169	0,445602	-0,182076	37,547196	-0,441246	0,059085	-0,005169	0,445602	-0,182076	37,547196	-0,441246	0,059085
14:25:23,94	0,382970	3,296905	-0,116982	0,513982	0,332981	0,963014	-0,003325	0,443304	-0,184406	2,636753	-0,769345	0,069290	-0,969021	-2,681162	-1,385125	-2,257303	30,330125	12,592945	-0,003325	0,443304	-0,184406	37,436129	-0,508316	0,069290	-0,003325	0,443304	-0,184406	37,436129	-0,508316	0,069290
14:25:23,99	0,382970	3,296905	-0,116982	0,513982	0,332981	0,963014	-0,002735	0,445631	-0,183635	2,537654	-0,734704	0,059226	-0,966635	-2,681757	-1,384741	-2,248699	30,332539	12,573644	-0,002735	0,445631	-0,183635	37,519724	-0,520022	0,059226	-0,002735	0,445631	-0,183635	37,519724	-0,520022	0,059226
14:25:24,04	0,382970	3,296905	-0,116982	0,513982	0,332981	0,963014	-0,003413	0,443267	-0,183251	2,666996	-0,763713	0,039925	-0,969653	-2,681871	-1,385146	-2,265823	30,284120	12,567132	-0,003413	0,443267	-0,183251	37,463460	-0,495813	0,039925	-0,003413	0,443267	-0,183251	37,463460	-0,495813	0,039925
14:25:24,09	0,382970	3,296905	-0,116982	0,513982	0,332981	0,963014	-0,001805	0,445824	-0,183656	2,483561	-0,670731	0,033412	-0,963874	-2,685471	-1,387468	-2,322343	30,287083	12,584220	-0,001805	0,445824	-0,183656	37,480715	-0,529037	0,033412	-0,001805	0,445824	-0,183656	37,480715	-0,529037	0,033412
14:25:24,14	0,382970	3,296905	-0,116982	0,513982	0,332981	0,963014	-0,001576	0,439019	-0,185978	2,811704	-0,709275	0,050501	-0,968553	-2,678831	-1,387099	-2,297690	30,311094	12,589533	-0,001576	0,439019	-0,185978	37,274701	-0,585524	0,050501	-0,001576	0,439019	-0,185978	37,274701	-0,585524	0,050501
14:25:24,19	0,382970	3,296905	-0,116982	0,513982	0,332981	0,963014	-0,004988	0,446392	-0,185610	2,461441	-0,877312	0,055814	-0,966847	-2,682295	-1,382846	-2,329927	30,261278	12,556391	-0,004988	0,446392	-0,185610	37,503200	-0,485782	0,055814	-0,004988	0,446392	-0,185610	37,503200	-0,485782	0,055814
14:25:24,24	0,382970	3,296905	-0,116982	0,513982	0,332981	0,963014	-0,002841	0,443182	-0,181356	2,569093	-0,768704	0,022672	-0,967987	-2,679578	-1,388277	-2,289391	30,250041	12,563970	-0,002841	0,443182	-0,181356	37,358877	-0,545675	0,022672	-0,002841	0,443182	-0,181356	37,358877	-0,545675	0,022672
14:25:24,29	0,382970	3,296905	-0,116982	0,513982	0,332981	0,963014	-0,004624	0,445527	-0,186787	2,457673	-0,820693	0,030251	-0,967480	-2,681962	-1,387456	-2,323028	30,234699	12,626046	-0,004624	0,445527	-0,186787	37,431565	-0,457703	0,030251	-0,004624	0,445527	-0,186787	37,431565	-0,457703	0,030251
14:25:24,34	0,382970	3,296905	-0,116982	0,513982	0,332981	0,963014	-0,002813	0,443897	-0,185967	2,512338	-0,747972	0,092327	-0,967452	-2,679137	-1,385942	-2,321470	30,266949	12,587805	-0,002813	0,443897	-0,185967	37,358260	-0,527159	0,092327	-0,002813	0,443897	-0,185967	37,358260	-0,527159	0,092327
14:25:24,39	0,382970	3,296905	-0,116982	0,513982	0,332981	0,963014	-0,005273	0,445285	-0,184453	2,468851	-0,890691	0,054085	-0,966316	-2,681447	-1,387099	-2,326118	30,213117	12,586686	-0,003840	0,443146	-0,185610	37,318118	-0,491821	0,052966	-0,003840	0,443146	-0,185610	37,318118	-0,491821	0,052966
14:25:24,44	0,382970	3,296905	-0,116982	0,513982	0,332981	0,963014	-0,003840	0,443146	-0,185610	2,531164	-0,793275	0,052966	-0,969293	-2,685985	-1,386327	-2,352238	30,203893	12,575311	-0,003840	0,443146	-0,185610	37,318118	-0,491821	0,052966	-0,003840	0,443146	-0,185610	37,318118	-0,491821	0,052966
14:25:24,49	0,382970	3,296905	-0,116982	0,513982	0,332981	0,963014	0,001578	0,443455	-0,184837	2,494048	-0,529560	0,041591	-0,964061	-2,683749	-1,386703	-2,359065	30,157322	12,599579	0,001578	0,443455	-0,184837	37,305258	-0,653400	0,041591	0,001578	0,443455	-0,184837	37,305258	-0,653400	0,041591
14:25:24,54	0,382970	3,296905	-0,116982	0,513982	0,332981	0,963014	-0,002974	0,440042	-0,185213	2,627778	-0,748881	0,065860	-0,964015	-2,681793	-1,384759	-2,338736	30,163740	12,598691	-0,002974	0,440042	-0,185213	37,171068	-0,515405	0,065860	-0,002974	0,440042	-0,185213	37,171068	-0,515405	0,065860
14:25:24,59	0,382970	3,296905	-0,116982	0,513982	0,332981	0,963014	-0,004692	0,440981	-0,183269	2,594674	-0,823785	0,064972	-0,967030	-2,683825	-1,384407	-2,370241	30,131624	12,563034	-0,004692	0,440981	-0,183269	37,211674	-0,455499	0,064972	-0,004692	0,440981	-0,183269	37,211674	-0,455499	0,064972
14:25:24,64	0,382970	3,296905	-0,116982	0,513982	0,332981	0,963014	-0,001424	0,442576	-0,182917	2,468184	-0,665102	0,029314	-0,966455	-2,683855	-1,382458	-2,393296	30,174483	12,582933	-0,001424	0,442576	-0,182917	37,210369	-0,553313	0,029314	-0,001424	0,442576	-0,182917	37,210369	-0,553313	0,029314
14:25:24,69	0,382970	3,296905	-0,116982	0,513982	0,332981	0,963014	-0,001686	0,442063	-0,180969	2,520447	-0,720102	0,049214	-0,965796	-2,683414	-1,385177	-2,357400	30,178185	12,565136	-0,001686	0,442063	-0,180969	37,222365	-0,587777	0,049214	-0,001686	0,442063	-0,180969	37,222365	-0,587777	0,049214
14:25:24,74	0,382970	3,296905	-0,116982	0,513982	0,332981	0,963014	-0,002398	0,441712	-0,183688	2,559832	-0,727892	0,031417	-0,965282	-2,681028	-1,384804	-2,386241	30,178691	12,575354	-0,002398	0,441712	-0,183688	37,234228	-0,539671	0,031417	-0,002398	0,441712	-0,183688	37,234228	-0,539671	0,031417
14:25:24,79	0,382970	3,296905	-0,116982	0,513982	0,332981	0,963014	-0,004720	0,442460	-0,183314	2,506940	-0,873882	0,041635	-0,964172	-2,684839	-1,386743	-2,397580	30,098964	12,564033	-0,004720	0,442460	-0,183314	37,240075	-0,503360	0,041635	-0,004720	0,442460	-0,183314	37,240075	-0,503360	0,041635
14:25:24,84	0,382970	3,296905	-0,116982	0,513982	0,332981	0,963014	-0,001975	0,439593	-0,185253	2,581306	-0,701105	0,030314	-0,960525	-2,681357	-1,383214	-2,347849	30,121947	12,587484	-0,001975	0,439593	-0,185253	37,089385	-0,546056	0,030314	-0,001975	0,439593	-0,185253	37,089385	-0,546056	0,030314
14:25:24,89	0,382970	3,296905	-0,116982	0,513982	0,332981	0,963014	-0,006814	0,438176	-0,181724	2,699785	-0,921147	0,053764	-0,962993	-2,682716	-1,386313	-2,388156	30,106637	12,622581	-0,006814	0,438176	-0,181724	37,096591	-0,386251	0,053764	-0,006814	0,438176	-0,181724	37,096591	-0,386251	0,053764
14:25:24,94	0,382970	3,296905	-0,116982	0,513982	0,332981	0,963014	-0,004403	0,439634	-0,184823	2,590536	-0,823036	0,088862	-0,964126	-2,682486	-1,384003	-2,363929	30,072973	12,580926	-0,004403	0,439634	-0,184823	37,101825	-0,477389	0,088862	-0,004403	0,439634	-0,184823	37,101825	-0,477389	0,088862
14:25:24,99	0,382970	3,296905	-0,116982	0,513982	0,332981	0,963014	-0,004035	0,440730	-0,182514	2,516528	-0,766104	0,047206	-0,961874	-2,681056	-1,387533	-2,397181	30,052487	12,563980	-0,004035	0,440730	-0,182514	37,113818	-0,449319	0,047206	-0,004035	0,440730	-0,182514	37,113818	-0,449319	0,047206
14:25:25,04	0,382970	3,296905	-0,116982	0,513982	0,332981	0,963014	-0,006400	0,439495	-0,186043	2,546370	-0,907613	0,030260	-0,963680	-2,682017	-1,387131	-2,418644	30,063777	12,592933	-0,006400	0,439495	-0,186043	37,046728	-0,405214	0,030260	-0,006400	0,439495	-0,186043	37,046728	-0,405214	0,030260
14:25:25,09	0,382970	3,296905	-0,116982	0,513982	0,332981	0,963014	-0,004666	0,440578	-0,185641	2,489095	-0,841656	0,059214	-0,962506	-2,677611	-1,388713	-2,421557	30,103589	12,581523	-0,004666	0,440578	-0,185641	37,074476	-0,475409	0,059214	-0,004666	0,440578	-0,185641	37,074476	-0,475409	0,059214
14:25:25,14	0,382970	3,296905	-0,116982	0,513982	0,332981	0,963014	-0,009068	0,441765	-0,187224	2,460422	-1,092985	0,047803	-0,961896	-2,681611	-1,387130	-2,411188	30,065548	12,588436	-0,009068	0,441765	-0,187224	37,138939	-0,381185	0,047803	-0,009068	0,441765	-0,187224	37,138939	-0,381185	0,047803
14:25:25,19	0,382970	3,296905	-0,116982	0,513982	0,332981	0,963014	-0,005908	0,439236	-0,185640	2,564129	-0,900715	0,054717	-0,964255	-2,683750	-1,386727	-2,415174	30,060055	12,601866	-0,005908	0,439236	-0,185640	37,044180	-0,436900	0,054717	-0,005908	0,439236	-0,185640	37,044180	-0,436900	0,054717
14:25:25,24	0,382970	3,296905	-0,116982	0,513982	0,332981	0,963014	-0,002877	0,440210	-0,185237	2,506752	-0,743791	0,068147	-0,965437	-2,682575	-1,386735	-2,409668	30,045802	12,596483	-0,002877	0,440210	-0,185237	37,063230	-0,517935	0,068147	-0,002877	0,440210	-0,185237	37,063230	-0,517935	0,068147
14:25:25,29	0,382970	3,296905	-0,116982	0,513982	0,332981	0,963014	-0,003303	0,441821	-0,185245	2,413366	-0,754063	0,062764	-0,964264	-2,682044	-1,383261	-2,418327	30,040543	12,570346	-0,003303	0,441821	-0,185245	37,096343	-0,494743	0,062764	-0,003303	0,441821	-0,185245	37,096343	-0,494743	0,062764
14:25:25,34	0,382970	3,296905	-0,116982	0,513982	0,332981	0,963014	-0,004350	0,441070	-0,181771	2,443539	-0,813364	0,036626	-0,963158	-2,681226	-1,385566	-2,437573	30,035241	12,620540	-0,004350	0,441070	-0,181771	37,067556	-0,471875	0,036626	-0,004350	0,441070	-0,181771	37,067556	-0,471875	0,036626
14:25:25,39	0,382970	3,296905	-0,116982	0,513982	0,332981	0,963014	-0,005611	0,440521	-0,184077	2,457872	-0,892936	0,086821	-0,959649	-2,683972	-1,385969	-2,449963	30,006512	12,586276	-0,005611	0,440521	-0,184077	37,038793	-0,452483	0,086821	-0,005611	0,440521	-0,184077	37,038793	-0,452483	0,086821
14:25:25,44	0,382970	3,296905	-0,116982	0,513982	0,332981	0,963014	-0,004988	0,436110	-0,184480	2,656209	-0,856911	0,052557	-0,964418	-2,682680	-1,386327	-2,466858	30,014708	12,654129	-0,004988	0,436110	-0,184480	36,890806	-0,465354	0,052557	-0,004988	0,436110	-0,184480	36,890806	-0,465354	0,052557
14:25:25,49	0,382970	3,296905	-0,116982	0,513982	0,332981	0,963014	-0,003722	0,440886	-0,184837	2,406487	-0,809831	0,120410	-0,964932	-2,681933	-1,387146	-2,429080	29,991205	12,580831	-0,003722	0,440886	-0,184837	37,016031	-0,517623	0,120410	-0,003722	0,440886	-0,184837	37,016031	-0,517623	0,120410
14:25:25,54	0,382970	3,296905	-0,116982	0,513982	0,332981	0,963014	-0,004111	0,441705	-0,185657	2,362454	-0,785593	0,047112	-0,961509	-2,683200	-1,387531	-2,474643	29,972224	12,600710	-0,004111	0,441705	-0,185657	37,036258	-0,462844	0,047112	-0,004111	0,441705	-0,185657	37,036258	-0,462844	0,047112
14:25:25,59	0,382970	3,296905	-0,116982	0,513982	0,332981	0,963014	-0,004726	0,438107	-0,186041	2,510327	-0,847521	0,066990	-0,962674	-2,682553	-1,387916	-2,466028	29,974222	12,605659	-0,004726	0,438107	-0,186041	36,901695	-0,476525	0,066990	-0,004726	0,438107	-0,186041	36,901695	-0,476525	0,066990
14:25:25,64	0,382970	3,296905	-0,116982	0,513982	0,332981	0,963014	-0,004704	0,439439	-0,186426	2,447089	-0,839909	0,071940	-0,963197	-2,684319	-1,387513	-2,439982	29,970467	12,599828	-0,004704	0,439439	-0,186426	36,943037	-0,470649	0,071940	-0,004704	0,439439	-0,186426	36,943037	-0,470649	0,071940
14:25:25,69	0,382970	3,296905	-0,116982	0,513982	0,332981	0,963014	-0,002913	0,439009	-0,186023	2,479210	-0,722369	0,066109	-0,966185	-2,686794	-1,384434	-2,479320	29,980630	12,573576	-0,002913	0,439009	-0,186023	36,941417	-0,493664	0,066109	-0,002913	0,439009	-0,186023	36,941417	-0,493664	0,066109
14:25:25,74	0,382970	3,296905	-0,116982	0,513982	0,332981	0,963014	0,000725	0,440359	-0,182945	2,398127	-0,572335	0,039856	-0,963895	-2,684303	-1,386395	-2,484844	29,934182	12,564413	0,000725	0,440359	-0,182945	36,966332	-0,629223	0,039856	0,000725	0,440359	-0,182945	36,966332	-0,629223	0,039856
14:25:25,79	0,382970	3,296905	-0,116982	0,513982	0,332981	0,963014	-0,002578	0,439622	-0,184905	2,393483	-0,725622	0,030693	-0,961522	-2,683107	-1,387147	-2,485616	29,985207	12,601016	-0,002578	0,439622	-0,184905	36,903805	-0,523269	0,030693	-0,002578	0,439622	-0,184905	36,903805	-0,523269	0,030693
14:25:25,84	0,382970	3,296905	-0,116982	0,513982	0,332981	0,963014	-0,004800	0,438164	-0,185658	2,513096	-0,867366	0,067297	-0,959794	-2,681799	-1,385558	-2,479464	29,931920	12,647223	-0,004800	0,438164	-0,185658	36,908974	-0,490558	0,067297	-0,004800	0,438164	-0,185658	36,908974	-0,490558	0,067297
14:25:25,89	0,382970	3,296905	-0,116982	0,513982	0,332981	0,963014	-0,006796	0,437322	-0,184068	2,513813	-0,939196	0,113504	-0,958774	-2,687851	-1,386767	-2,563570	29,907451	12,603712	-0,006796	0,437322	-0,184068	36,843586	-0,405687	0,113504	-0,006796	0,437322	-0,184068	36,843586	-0,405687	0,113504
14:25:25,94	0,382970	3,296905	-0,116982	0,513982	0,332981	0,963014	-0,002066	0,433413	-0,185278	2,653857	-0,753823	0,069993	-0,961619	-2,683441	-1,387160	-2,515187	29,936589	12,599705	-0,002066	0,433413	-0,185278	36,676745	-0,591644	0,069993	-0,002066	0,433413	-0,185278	36,676745	-0,591644	0,069993
14:25:25,99	0,382970	3,296905	-0,116982	0,513982	0,332981	0,963014	-0,004462	0,438082	-0,185671	2,460494	-0,851078	0,065985	-0,961007	-2,685724	-1,387920	-2,508676	29,937304	12,604735	-0,004462	0,438082	-0,185671	36,849899	-0,500820	0,065985	-0,004462	0,438082	-0,185671	36,849899	-0,500820	0,065985
14:25:26,04	0,382970	3,296905	-0,116982	0,513982	0,332981	0,963014	-0,002791	0,436410	-0,186430	2,551289	-0,758899	0,071016	-0,957477	-2,684553	-1,388694	-2,491901	29,895406	12,599630	-0,002791	0,436410	-0,186430	36,809478	-0,539825	0,071016	-0,002791	0,436410	-0,186430	36,809478	-0,539825	0,071016
14:25:26,09	0,382970	3,296905	-0,116982	0,513982	0,332981	0,963014	-0,005570	0,433938	-0,187204	2,651932	-0,867949	0,065911	-0,959853	-2,683888	-1,387961	-2,511388	29,912387	12,560855	-0,005570	0,433938	-0,187204	36,716074	-0,430695	0,065911	-0,005570	0,433938	-0,187204	36,716074	-0,430695	0,065911
14:25:26,14	0,382970	3,296905	-0,116982	0,513982	0,332981	0,963014	-0,004959	0,436329	-0,186471	2,532592	-0,861520	0,027136	-0,961052	-2,680628	-1,388720	-2,502247	29,901310	12,599906	-0,004959	0,436329	-0,186471	36,784383	-0,472265	0,027136	-0,004959	0,436329	-0,186471	36,784383	-0,472265	0,027136
14:25:26,19	0,382970	3,296905	-0,116982	0,513982	0,332981	0,963014	-0,007182	0,438996	-0,187231	2,388838	-0,963683	0,066187	-0,961078	-2,684310	-1,385601	-2,518686	29,869180	12,601442	-0,007182	0,438996	-0,187231	36,850060	-0,399889	0,066187	-0,007182	0,438996	-0,187231	36,850060	-0,399889	0,066187
14:25:26,24	0,382970	3,296905	-0,116982	0,513982	0,332981	0,963014	-0,003981	0,437178	-0,184111	2,447343	-0,795376	0,067723	-0,959287	-2,685045	-1,387134	-2,511014	29,887223	12,617610	-0,003981	0,437178	-0,184111	36,765831	-0,482901	0,067723	-0,003981	0,437178	-0,184111	36,765831	-0,482901	0,067723
14:25:26,29	0,382970	3,296905	-0,116982	0,513982	0,332981	0,963014	-0,004239	0,435259	-0,185645	2,566583	-0,811188	0,083891	-0,960509	-2,685912	-1,386380	-2,531717	29,869849	12,597087	-0,004239	0,435259	-0,185645	36,734445	-0,478431	0,083891	-0,004239	0,435259	-0,185645	36,734445	-0,478431	0,083891
14:25:26,34	0,382970	3,296905	-0,116982	0,513982	0,332981	0,963014	-0,002877	0,435884	-0,184890	2,508684	-0,749615	0,063368	-0,958769	-2,682041	-1,387569	-2,536906	29,881122	12,589410	-0,002877	0,435884	-0,184890	36,725610	-0,523763	0,063368	-0,002877	0,435884	-0,184890	36,725610	-0,523763	0,063368
14:25:26,39	0,382970	3,296905	-0,116982	0,513982	0,332981	0,963014	-0,007100	0,436313	-0,186079	2,493546	-0,979328	0,055690	-0,961169	-2,684444	-1,386769	-2,547576	29,840004	12,616015	-0,007100	0,436313	-0,186079	36,744146	-0,421990	0,055690	-0,007100	0,436313	-0,186079	36,744146	-0,421990	0,055690
14:25:26,44	0,382970	3,296905	-0,116982	0,513982	0,332981	0,963014	-0,003818	0,437190	-0,185279	2,406994	-0,797379	0,082296	-0,960039	-2,684962	-1,387193	-2,578308	29,850913	12,583141	-0,003818	0,437190	-0,185279	36,726444	-0,497627	0,082296	-0,003818	0,437190	-0,185279	36,726444	-0,497627	0,082296
14:25:26,49	0,382970	3,296905	-0,116982	0,513982	0,332981	0,963014	-0,003935	0,435952	-0,185703	2,465460	-0,835497	0,049421	-0,961114	-2,685920	-1,385958	-2,520235	29,827154	12,634000	-0,003935	0,435952	-0,185703	36,687714	-0,526615	0,049421	-0,003935	0,435952	-0,185703	36,687714	-0,526615	0,049421
14:25:26,54	0,382970	3,296905	-0,116982	0,513982	0,332981	0,963014	-0,002568	0,436404	-0,184469	2,450431	-0,702248	0,100281	-0,958850	-2,685648	-1,388329	-2,564524	29,835942	12,607541	-0,002568	0,436404	-0,184469	36,708145	-0,500663	0,100281	-0,002568	0,436404	-0,184469	36,708145	-0,500663	0,100281
14:25:26,59	0,382970	3,296905	-0,116982	0,513982	0,332981	0,963014	-0,003935	0,434579	-0,186840	2,530774	-0,816108	0,073821	-0,957617	-2,683818	-1,385226	-2,538945	29,827358	12,591064	-0,003935	0,434579	-0,186840	36,645261	-0,507175	0,073821	-0,003935	0,434579	-0,186840	36,645261	-0,507175	0,073821
14:25:26,64	0,382970	3,296905	-0,116982	0,513982	0,332981	0,963014	-0,006137	0,434427	-0,183737	2,544081	-0,904142	0,057345	-0,958864	-2,683121	-1,387581	-2,564136	29,822807	12,582807	-0,006137	0,434427	-0,183737	36,646564	-0,422391	0,057345	-0,006137	0,434427	-0,183737	36,646564	-0,422391	0,057345
14:25:26,69	0,382970	3,296905	-0,116982	0,513982	0,332981	0,963014	-0,006117	0,435855	-0,186092	2,453268	-0,922645	0,049088	-0,960666	-2,684471	-1,387182	-2,570020	29,785438	12,595452	-0,006117	0,435855	-0,186092	36,667880	-0,442459	0,049088	-0,006117	0,435855	-0,186092	36,667880	-0,442459	0,049088
14:25:26,74	0,382970	3,296905	-0,116982	0,513982	0,332981	0,963014	-0,004047	0,436741	-0,185693	2,371903	-0,801422	0,061732	-0,960611	-2,685460	-1,387934	-2,557889	29,827663	12,616380	-0,004047	0,436741	-0,185693	36,656048	-0,483723	0,061732	-0,004047	0,436741	-0,185693	36,656048	-0,483723	0,061732
14:25:26,79	0,382970	3,296905	-0,116982	0,513982	0,332981	0,963014	-0,003218	0,436199	-0,186444	2,442721	-0,768911	0,082661	-0,955322	-2,684480	-1,386024	-2,564603	29,810301	12,572184	-0,003218	0,436199	-0,186444	36,684319	-0,516303	0,082661	-0,003218	0,436199	-0,186444	36,684319	-0,516303	0,082661
14:25:26,84	0,382970	3,296905	-0,116982	0,513982	0,332981	0,963014	-0,006711	0,432109	-0,184534	2,636987	-0,947691	0,038465	-0,957117	-2,683342	-1,387555	-2,571001	29,824683	12,617107	-0,006711	0,432109	-0,184534	36,557552	-0,420866	0,038465	-0,006711	0,432109	-0,184534	36,557552	-0,420866	0,038465
14:25:26,89	0,382970	3,296905	-0,116982	0,513982	0,332981	0,963014	-0,006799	0,434232	-0,186066	2,535852	-0,964983	0,083388	-0,959494	-2,686934	-1,385629	-2,592705	29,812769	12,590607	-0,006799	0,434232	-0,186066	36,623064	-0,431275	0,083388	-0,006799	0,434232	-0,186066	36,623064	-0,431275	0,083388
14:25:26,94	0,382970	3,296905	-0,116982	0,513982	0,332981	0,963014	-0,002500	0,434494	-0,184140	2,501048	-0,754269	0,056888	-0,959493	-2,685372	-1,385226	-2,568259	29,757568	12,603110	-0,002500	0,434494	-0,184140	36,608843	-0,558039	0,056888	-0,002500	0,434494	-0,184140	36,608843	-0,558039	0,056888
14:25:26,99	0,382970	3,296905	-0,116982	0,513982	0,332981	0,963014	-0,003853	0,435275	-0,183737	2,424857	-0,775862	0,069391	-0,955411	-2,686587	-1,389489	-2,585648	29,771490	12,616544	-0,003853	0,435275	-0,183737	36,593955	-0,473409	0,069391	-0,003853	0,435275	-0,183737	36,593955	-0,473409	0,069391
14:25:27,04	0,382970	3,296905	-0,116982	0,513982	0,332981	0,963014	-0,004842	0,431132	-0,188000	2,643686	-0,849293	0,082825	-0,956659	-2,685035	-1,384848	-2,612076	29,737899	12,612930	-0,004842	0,431132	-0,188000	36,487512	-0,469231	0,082825	-0,004842	0,431132	-0,188000	36,487512	-0,469231	0,082825
14:25:27,09	0,382970	3,296905	-0,116982	0,513982	0,332981	0,963014	-0,005562	0,432989	-0,183358	2,504780	-0,892830	0,079211	-0,957225	-2,685026	-1,388714	-2,601124	29,766413	12,635367	-0,005562	0,432989	-0,183358	36,494437	-0,456240	0,079211	-0,005562	0,432989	-0,183358	36,494437	-0,456240	0,079211
14:25:27,14	0,382970	3,296905	-0,116982	0,513982	0,332981	0,963014	-0,005287	0,433484	-0,187224	2,509216	-0,883309	0,101648	-0,957261	-2,687179	-1,389112	-2,616447	29,743803	12,620182	-0,005287	0,433484	-0,187224	36,537722	-0,468296	0,101648	-0,005287	0,433484	-0,187224	36,537722	-0,468296	0,101648
14:25:27,19	0,382970	3,296905	-0,116982	0,513982	0,332981	0,963014	-0,003405	0,432438	-0,187622	2,536363	-0,787398	0,086463	-0,959586	-2,682513	-1,385630	-2,606425	29,773662	12,624052	-0,003405	0,432438	-0,187622	36,482761	-0,520141	0,086463	-0,003405	0,432438	-0,187622	36,482761	-0,520141	0,086463
14:25:27,24	0,382970	3,296905	-0,116982	0,513982	0,332981	0,963014	-0,006282	0,436785	-0,184140	2,341197	-0,943297	0,090333	-0,955490	-2,686954	-1,385595	-2,615330	29,735996	12,642345	-0,006282	0,436785	-0,184140	36,628822	-0,450128	0,090333	-0,006282	0,436785	-0,184140	36,628822	-0,450128	0,090333
14:25:27,29	0,382970	3,296905	-0,116982	0,513982	0,332981	0,963014	-0,004485	0,431016	-0,184105	2,604089	-0,838685	0,108626	-0,959553	-2,684728	-1,386800	-2,587973	29,744510	12,594247	-0,004485	0,431016	-0,184105	36,438883	-0,486651	0,108626	-0,004485	0,431016	-0,184105	36,438883	-0,486651	0,108626
14:25:27,34	0,382970	3,296905	-0,116982	0,513982	0,332981	0,963014	-0,004380	0,435649	-0,185310	2,384262	-0,813839	0,060527	-0,956628	-2,685021	-1,386769	-2,589449	29,731375	12,628201	-0,004380	0,435649	-0,185310	36,582692	-0,469973	0,060527	-0,004380	0,435649	-0,185310	36,582692	-0,469973	0,060527
14:25:27,39	0,382970	3,296905	-0,116982	0,513982	0,332981	0,963014	-0,005590	0,432969	-0,185280	2,511494	-0,871431	0,094481	-0,962488	-2,685753	-1,384473	-2,598218	29,767572	12,593016	-0,005590	0,432969	-0,185280	36,499566	-0,432639	0,094481	-0,005590	0,432969	-0,185280	36,499566	-0,432639	0,094481
14:25:27,44	0,382970	3,296905	-0,116982	0,513982	0,332981	0,963014	-0,002026	0,437678	-0,182983	2,293617	-0,711793	0,059296	-0,956718	-2,682551	-1,387176	-2,612036	29,698811	12,632833	-0,002026	0,437678	-0,182983	36,651302	-0,552779	0,059296	-0,002026	0,437678	-0,182983	36,651302	-0,552779	0,059296
14:25:27,49	0,382970	3,296905	-0,116982	0,513982	0,332981	0,963014	-0,007684	0,434282	-0,185686	2,403744	-0,983600	0,099114	-0,959020	-2,688451	-1,386813	-2,621841	29,732331	12,574372	-0,007684	0,434282	-0,185686	36,494854	-0,380426	0,099114	-0,007684	0,434282	-0,185686	36,494854	-0,380426	0,099114
14:25:27,54	0,382970	3,296905	-0,116982	0,513982	0,332981	0,963014	-0,001424	0,433325	-0,185324	2,477595	-0,683323	0,040653	-0,957929	-2,690429	-1,385635	-2,664925	29,727256	12,602902	-0,001424	0,433325	-0,185324	36,493640	-0,571571	0,040653	-0,001424	0,433325	-0,185324	36,493640	-0,571571	0,040653
14:25:27,59	0,382970	3,296905	-0,116982	0,513982	0,332981	0,963014	-0,000255	0,431391	-0,184146	2,552230	-0,657343	0,069182	-0,954956	-2,684895	-1,387197	-2,622621	29,690958	12,593899	-0,000255	0,431391	-0,184146	36,416451	-0,637307	0,069182	-0,000255	0,431391	-0,184146	36,416451	-0,637307	0,069182
14:25:27,64	0,382970	3,296905	-0,116982	0,513982	0,332981	0,963014	-0,006535	0,431583	-0,185708	2,531955	-0,929083	0,060180	-0,959105	-2,685455	-1,384487	-2,641907	29,693352	12,596569	-0,006535	0,431583	-0,185708	36,411260	-0,416119	0,060180	-0,006535	0,431583	-0,185708	36,411260	-0,416119	0,060180
14:25:27,69	0,382970	3,296905	-0,116982	0,513982	0,332981	0,963014	-0,003975	0,434897	-0,182997	2,352081	-0,813873	0,062850	-0,954365	-2,684524	-1,386402	-2,621012	29,694842	12,617906	-0,003975	0,434897	-0,182997	36,491499	-0,501854	0,062850	-0,003975	0,434897	-0,182997	36,491499	-0,501854	0,062850
14:25:27,74	0,382970	3,296905	-0,116982	0,513982	0,332981	0,963014	-0,007151	0,431258	-0,184912	2,553065	-0,961685	0,084186	-0,956731	-2,684473	-1,386810	-2,632104	29,711863	12,603877	-0,007151	0,431258	-0,184912	36,406794	-0,400332	0,084186	-0,007151	0,431258	-0,184912	36,406794	-0,400332	0,084186
14:25:27,79	0,382970	3,296905	-0,116982	0,513982	0,332981	0,963014	-0,006013	0,433332	-0,185320	2,454391	-0,920613	0,070157	-0,954473	-2,689954	-1,389117	-2,668416	29,662672	12,623036	-0,006013	0,433332	-0,185320	36,470960	-0,448613	0,070157	-0,006013	0,433332	-0,185320	36,470960	-0,448613	0,070157
14:25:27,84	0,382970	3,296905	-0,116982	0,513982	0,332981	0,963014	-0,002395	0,428636	-0,187628	2,637829	-0,739355	0,089316	-0,957943	-2,689163	-1,388349	-2,653520	29,704422	12,613580	-0,002395	0,428636	-0,187628	36,285758	-0,551328	0,089316	-0,002395	0,428636	-0,187628	36,285758	-0,551328	0,089316
14:25:27,89	0,382970	3,296905	-0,116982	0,513982	0,332981	0,963014	-0,001345	0,432037	-0,186859	2,504603	-0,692718	0,079860	-0,957950	-2,686476	-1,387215	-2,658191	29,713993	12,589416	-0,001345	0,432037	-0,186859	36,419478	-0,587133	0,079860	-0,001345	0,432037	-0,186859	36,419478	-0,587133	0,079860
14:25:27,94	0,382970	3,296905	-0,116982	0,513982	0,332981	0,963014	-0,003668	0,433386	-0,185725	2,440387	-0,822358	0,055697	-0,958591	-2,688402	-1,383729	-2,689318	29,697379	12,581841	-0,003668	0,433386	-0,185725	36,461191	-0,534397	0,055697	-0,003668	0,433386	-0,185725	36,461191	-0,534397	0,055697
14:25:27,99	0,382970	3,296905	-0,116982	0,513982	0,332981	0,963014	-0,001680	0,432978	-0,182239	2,431636	-0,737626	0,048122	-0,953879	-2,687126	-1,386805	-2,660958	29,650174	12,607138	-0,001680	0,432978	-0,182239	36,420436	-0,605733	0,048122	-0,001680	0,432978	-0,182239	36,420436	-0,605733	0,048122
14:25:28,04	0,382970	3,296905	-0,116982	0,513982	0,332981	0,963014	-0,005141	0,429536	-0,185315	2,583922	-0,869435	0,073419	-0,958507	-2,686327	-1,386375	-2,629195	29,694043	12,655726	-0,005141	0,429536	-0,185315	36,302520	-0,465854	0,073419	-0,005141	0,429536	-0,185315	36,302520	-0,465854	0,073419
14:25:28,09	0,382970	3,296905	-0,116982	0,513982	0,332981	0,963014	-0,003519	0,433943	-0,184885	2,408641	-0,779534	0,122007	-0,958611	-2,685286	-1,386446	-2,669357	29,654978	12,592080	-0,003519	0,433943	-0,184885	36,473173	-0,503255	0,122007	-0,003519	0,433943	-0,184885	36,473173	-0,503255	0,122007
14:25:28,14	0,382970	3,296905	-0,116982	0,513982	0,332981	0,963014	-0,004368	0,434554	-0,184957	2,322946	-0,838922	0,058361	-0,955030	-2,687176	-1,387965	-2,644174	29,645693	12,607322	-0,004368	0,434554	-0,184957	36,435457	-0,496010	0,058361	-0,004368	0,434554	-0,184957	36,435457	-0,496010	0,058361
14:25:28,19	0,382970	3,296905	-0,116982	0,513982	0,332981	0,963014	-0,004522	0,430507	-0,186475	2,537958	-0,820464	0,073602	-0,957411	-2,686599	-1,385656	-2,664031	29,656281	12,596444	-0,004522	0,430507	-0,186475	36,332754	-0,465485	0,073602	-0,004522	0,430507	-0,186475	36,332754	-0,465485	0,073602
14:25:28,24	0,382970	3,296905	-0,116982	0,513982	0,332981	0,963014	-0,003832	0,432859	-0,184166	2,414911	-0,807052	0,062724	-0,954506	-2,686220	-1,387979	-2,668106	29,633278	12,607411	-0,003832	0,432859	-0,184166	36,394314	-0,506272	0,062724	-0,003832	0,432859	-0,184166	36,394314	-0,506272	0,062724
14:25:28,29	0,382970	3,296905	-0,116982	0,513982	0,332981	0,963014	-0,005612	0,430532	-0,186489	2,513938	-0,891635	0,073692	-0,953333	-2,685086	-1,389169	-2,657049	29,598650	12,573367	-0,005612	0,430532	-0,186489	36,310701	-0,451131	0,073692	-0,005612	0,430532	-0,186489	36,310701	-0,451131	0,073692
14:25:28,34	0,382970	3,296905	-0,116982	0,513982	0,332981	0,963014	-0,007180	0,430083	-0,187679	2,512826	-0,946332	0,039648	-0,953967	-2,688107	-1,389122	-2,676620	29,591836	12,630906	-0,007180	0,430083	-0,187679	36,274341	-0,382664	0,039648	-0,007180	0,430083	-0,187679	36,274341	-0,382664	0,039648
14:25:28,39	0,382970	3,296905	-0,116982	0,513982	0,332981	0,963014	-0,004247	0,429121	-0,187632	2,547141	-0,807347	0,097186	-0,954529	-2,687333	-1,382921	-2,678385	29,597816	12,612824	-0,004247	0,429121	-0,187632	36,233173	-0,473937	0,097186	-0,004247	0,429121	-0,187632	36,233173	-0,473937	0,097186
14:25:28,44	0,382970	3,296905	-0,116982	0,513982	0,332981	0,963014	-0,004637	0,429996	-0,181432	2,505974	-0,832113	0,079105	-0,952718	-2,687869	-1,387194	-2,664287	29,631943	12,602071	-0,004637	0,429996	-0,181432	36,260639	-0,468137	0,079105	-0,004637	0,429996	-0,181432	36,260639	-0,468137	0,079105
14:25:28,49	0,382970	3,296905	-0,116982	0,513982	0,332981	0,963014	-0,005078	0,428159	-0,185704	2,638093	-0,859917	0,068351	-0,955788	-2,687531	-1,389147	-2,713823	29,628927	12,627417	-0,005078	0,428159	-0,185704	36,248566	-0,461295	0,068351	-0,005078	0,428159	-0,185704	36,248566	-0,461295	0,068351
14:25:28,54	0,382970	3,296905	-0,116982	0,513982	0,332981	0,963014	-0,003835	0,430987	-0,187657	2,463663	-0,836692	0,093697	-0,956328	-2,689506	-1,386015	-2,694202	29,609065	12,633977	-0,003835	0,430987	-0,187657	36,296125	-0,535615	0,093697	-0,003835	0,430987	-0,187657	36,296125	-0,535615	0,093697
14:25:28,59	0,382970	3,296905	-0,116982	0,513982	0,332981	0,963014	-0,001855	0,430467	-0,184526	2,483321	-0,706788	0,100258	-0,953365	-2,688337	-1,389927	-2,677671	29,602097	12,593044	-0,001855	0,430467	-0,184526	36,274950	-0,561173	0,100258	-0,001855	0,430467	-0,184526	36,274950	-0,561173	0,100258
14:25:28,64	0,382970	3,296905	-0,116982	0,513982	0,332981	0,963014	-0,004349	0,428485	-0,188437	2,588608	-0,818702	0,059324	-0,954568	-2,683632	-1,386442	-2,690207	29,626704	12,611711	-0,004349	0,428485	-0,188437	36,224662	-0,477268	0,059324	-0,004349	0,428485	-0,188437	36,224662	-0,477268	0,059324
14:25:28,69	0,382970	3,296905	-0,116982	0,513982	0,332981	0,963014	-0,007822	0,431880	-0,184953	2,427123	-1,022438	0,077992	-0,955693	-2,686241	-1,388383	-2,673808	29,635287	12,593036	-0,007822	0,431880	-0,184953	36,329666	-0,408404	0,077992	-0,007822	0,431880	-0,184953	36,329666	-0,408404	0,077992
14:25:28,74	0,382970	3,296905	-0,116982	0,513982	0,332981	0,963014	-0,005001	0,431550	-0,186893	2,459911	-0,865816	0,059317	-0,954518	-2,687112	-1,387979	-2,666306	29,604129	12,601479	-0,005001	0,431550	-0,186893	36,336556	-0,473261	0,059317	-0,005001	0,431550	-0,186893	36,336556	-0,473261	0,059317
14:25:28,79	0,382970	3,296905	-0,116982	0,513982	0,332981	0,963014	-0,004834	0,430096	-0,186489	2,512245	-0,835072	0,067760	-0,952817	-2,688056	-1,387962	-2,693405	29,596317	12,630722	-0,004834	0,430096	-0,186489	36,274814	-0,455602	0,067760	-0,004834	0,430096	-0,186489	36,274814	-0,455602	0,067760
14:25:28,84	0,382970	3,296905	-0,116982	0,513982	0,332981	0,963014	-0,004866	0,428151	-0,186473	2,593105	-0,856318	0,097003	-0,955231	-2,691081	-1,384876	-2,729418	29,574686	12,608275	-0,004866	0,428151	-0,186473	36,202939	-0,474306	0,097003	-0,004866	0,428151	-0,186473	36,202939	-0,474306	0,097003
14:25:28,89	0,382970	3,296905	-0,116982	0,513982	0,332981	0,963014	-0,001040	0,428729	-0,183387	2,526284	-0,677732	0,074556	-0,956889	-2,690430	-1,387585	-2,687101	29,618153	12,605846	-0,001040	0,428729	-0,183387	36,181528	-0,596071	0,074556	-0,001040	0,428729	-0,183387	36,181528	-0,596071	0,074556
14:25:28,94	0,382970	3,296905	-0,116982	0,513982	0,332981	0,963014	-0,000774	0,430490	-0,186095	2,493502	-0,648994	0,072126	-0,954062	-2,689180	-1,384444	-2,715163	29,553179	12,665802	-0,000774	0,430490	-0,186095	36,287003	-0,588203	0,072126	-0,000774	0,430490	-0,186095	36,287003	-0,588203	0,072126
14:25:28,99	0,382970	3,296905	-0,116982	0,513982	0,332981	0,963014	-0,003270	0,428667	-0,182955	2,518000	-0,770587	0,132083	-0,954651	-2,687952	-1,387640	-2,726540	29,578210	12,566998	-0,003270	0,428667	-0,182955	36,168392	-0,513880	0,132083	-0,003270	0,428667	-0,182955	36,168392	-0,513880	0,132083
14:25:29,04	0,382970	3,296905	-0,116982	0,513982	0,332981	0,963014	-0,004039	0,429792	-0,186151	2,475536	-0,832960	0,033279	-0,954608	-2,687527	-1,383309	-2,701815	29,565418	12,626757	-0,004039	0,429792	-0,186151	36,214171	-0,515862	0,033279	-0,004039	0,429792	-0,186151	36,214171	-0,515862	0,033279
14:25:29,09	0,382970	3,296905	-0,116982	0,513982	0,332981	0,963014	-0,004429	0,429967	-0,181820	2,467699	-0,825427	0,093037	-0,952242	-2,686776	-1,387981	-2,681523	29,544909	12,605028	-0,004429	0,429967	-0,181820	36,220102	-0,477721	0,093037	-0,004429	0,429967	-0,181820	36,220102	-0,477721	0,093037
14:25:29,14	0,382970	3,296905	-0,116982	0,513982	0,332981	0,963014	-0,006263	0,428293	-0,186491	2,547135	-0,892944	0,071309	-0,953406	-2,687262	-1,386811	-2,689546	29,579459	12,614922	-0,006263	0,428293	-0,186491	36,168124	-0,401304	0,071309	-0,006263	0,428293	-0,186491	36,168124	-0,401304	0,071309
14:25:29,19	0,382970	3,296905	-0,116982	0,513982	0,332981	0,963014	-0,005260	0,429058	-0,185321	2,533256	-0,864990	0,081203	-0,954012	-2,690338	-1,387933	-2,692315	29,562857	12,658147	-0,005260	0,429058	-0,185321	36,214311	-0,452117	0,081203	-0,005260	0,429058	-0,185321	36,214311	-0,452117	0,081203
14:25:29,24	0,382970	3,296905	-0,116982	0,513982	0,332981	0,963014	-0,002293	0,428045	-0,186443	2,570167	-0,704826	0,124428	-0,954080	-2,690355	-1,386418	-2,731916	29,566111	12,628652	-0,002293	0,428045	-0,186443	36,171705	-0,524828	0,124428	-0,002293	0,428045	-0,186443	36,171705	-0,524828	0,124428
14:25:29,29	0,382970	3,296905	-0,116982	0,513982	0,332981	0,963014	-0,002244	0,428096	-0,184929	2,550547	-0,738221	0,094932	-0,954094	-2,687358	-1,385253	-2,717979	29,527063	12,636681	-0,002244	0,428096	-0,184929	36,156068	-0,562038	0,094932	-0,002244	0,428096	-0,184929	36,156068	-0,562038	0,094932
14:25:29,34	0,382970	3,296905	-0,116982	0,513982	0,332981	0,963014	-0,004832	0,429606	-0,183763	2,445173	-0,841196	0,102962	-0,952889	-2,686970	-1,386452	-2,722109	29,570306	12,595498	-0,004832	0,429606	-0,183763	36,169237	-0,461866	0,102962	-0,004832	0,429606	-0,183763	36,169237	-0,461866	0,102962
14:25:29,39	0,382970	3,296905	-0,116982	0,513982	0,332981	0,963014	-0,005772	0,428756	-0,184963	2,524746	-0,915239	0,061779	-0,954007	-2,690495	-1,387188	-2,692767	29,549841	12,613653	-0,005772	0,428756	-0,184963	36,182104	-0,462172	0,061779	-0,005772	0,428756	-0,184963	36,182104	-0,462172	0,061779
14:25:29,44	0,382970	3,296905	-0,116982	0,513982	0,332981	0,963014	-0,002159	0,427962	-0,185699	2,562968	-0,691765	0,079934	-0,954703	-2,687831	-1,384874	-2,725644	29,513512	12,626230	-0,002159	0,427962	-0,185699	36,158017	-0,522250	0,079934	-0,002159	0,427962	-0,185699	36,158017	-0,522250	0,079934
14:25:29,49	0,382970	3,296905	-0,116982	0,513982	0,332981	0,963014	-0,004119	0,429897	-0,183385	2,414476	-0,803955	0,092510	-0,955235	-2,689201	-1,386432	-2,715121	29,551830	12,608621	-0,004119	0,429897	-0,183385	36,161379	-0,480637	0,092510	-0,004119	0,429897	-0,183385	36,161379	-0,480637	0,092510
14:25:29,54	0,382970	3,296905	-0,116982	0,513982	0,332981	0,963014	-0,002666	0,429672	-0,184943	2,464599	-0,738470	0,074902	-0,954694	-2,688778	-1,386460	-2,741543	29,558874	12,589911	-0,002666	0,429672	-0,184943	36,193874	-0,529175	0,074902	-0,002666	0,429672	-0,184943	36,193874	-0,529175	0,074902
14:25:29,59	0,382970	3,296905	-0,116982	0,513982	0,332981	0,963014	-0,003302	0,429416	-0,184970	2,470832	-0,797949	0,056191	-0,955277	-2,686646	-1,388383	-2,714766	29,525697	12,614184	-0,003302	0,429416	-0,184970	36,179964	-0,538723	0,056191	-0,003302	0,429416	-0,184970	36,179964	-0,538723	0,056191
14:25:29,64	0,382970	3,296905	-0,116982	0,513982	0,332981	0,963014	-0,004858	0,430987	-0,186893	2,373773	-0,839061	0,080465	-0,955355	-2,689040	-1,390728	-2,759933	29,545242	12,611488	-0,004858	0,430987	-0,186893	36,206263	-0,457723	0,080465	-0,004858	0,430987	-0,186893	36,206263	-0,457723	0,080465
14:25:29,69	0,382970	3,296905	-0,116982	0,513982	0,332981	0,963014	-0,002746	0,429857	-0,189238	2,426888	-0,778113	0,077768	-0,954634	-2,684053	-1,389527	-2,686263	29,552096	12,640154	-0,002746	0,429857	-0,189238	36,170656	-0,562585	0,077768	-0,002746	0,429857	-0,189238	36,170656	-0,562585	0,077768
14:25:29,74	0,382970	3,296905	-0,116982	0,513982	0,332981	0,963014	-0,007425	0,431726	-0,188037	2,372479	-0,961056	0,106435	-0,952389	-2,688527	-1,386819	-2,734502	29,486713	12,622097	-0,007425	0,431726	-0,188037	36,262951	-0,378215	0,106435	-0,007425	0,431726	-0,188037	36,262951	-0,378215	0,106435
14:25:29,79	0,382970	3,296905	-0,116982	0,513982	0,332981	0,963014	-0,004673	0,427545	-0,185329	2,509145	-0,827068	0,088378	-0,955343	-2,684783	-1,386824	-2,734528	29,509473	12,642255	-0,004673	0,427545	-0,185329	36,071412	-0,460211	0,088378	-0,004673	0,427545	-0,185329	36,071412	-0,460211	0,088378
14:25:29,84	0,382970	3,296905	-0,116982	0,513982	0,332981	0,963014	-0,006438	0,431975	-0,185334	2,298451	-0,930213	0,108535	-0,954143	-2,685936	-1,387248	-2,739804	29,530105	12,589968	-0,006438	0,431975	-0,185334	36,208521	-0,424860	0,108535	-0,006438	0,431975	-0,185334	36,208521	-0,424860	0,108535
14:25:29,89	0,382970	3,296905	-0,116982	0,513982	0,332981	0,963014	-0,006040	0,430359	-0,185758	2,397723	-0,924427	0,056249	-0,954761	-2,687825	-1,388002	-2,742649	29,497197	12,613240	-0,006040	0,430359	-0,185758	36,180922	-0,450279	0,056249	-0,006040	0,430359	-0,185758	36,180922	-0,450279	0,056249
14:25:29,94	0,382970	3,296905	-0,116982	0,513982	0,332981	0,963014	-0,004094	0,429950	-0,186512	2,389080	-0,809262	0,079521	-0,955352	-2,686007	-1,388008	-2,745823	29,519206	12,618994	-0,004094	0,429950	-0,186512	36,140157	-0,487850	0,079521	-0,004094	0,429950	-0,186512	36,140157	-0,487850	0,079521
14:25:29,99	0,382970	3,296905	-0,116982	0,513982	0,332981	0,963014	-0,005374	0,431371	-0,186518	2,332657	-0,889529	0,085275	-0,952455	-2,688333	-1,386448	-2,773422	29,509432	12,623017	-0,005374	0,431371	-0,186518	36,195289	-0,467707	0,085275	-0,005374	0,431371	-0,186518	36,195289	-0,467707	0,085275
14:25:30,04	0,382970	3,296905	-0,116982	0,513982	0,332981	0,963014	-0,004808	0,427699	-0,184959	2,501363	-0,879125	0,089297	-0,956549	-2,690576	-1,387202	-2,743538	29,453436	12,630025	-0,004808	0,427699	-0,184959	36,075704	-0,501713	0,089297	-0,004808	0,427699	-0,184959	36,075704	-0,501713	0,089297
14:25:30,09	0,382970	3,296905	-0,116982	0,513982	0,332981	0,963014	-0,000819	0,430123	-0,185713	2,341742	-0,617813	0,096305	-0,953660	-2,688974	-1,387619	-2,758801	29,427121	12,606103	-0,000819	0,430123	-0,185713	36,106399	-0,553547	0,096305	-0,000819	0,430123	-0,185713	36,106399	-0,553547	0,096305
14:25:30,14	0,382970	3,296905	-0,116982	0,513982	0,332981	0,963014	-0,003650	0,428423	-0,186129	2,399747	-0,765116	0,072384	-0,955955	-2,690717	-1,387999	-2,749962	29,473448	12,607072	-0,003650	0,428423	-0,186129	36,030914	-0,478571	0,072384	-0,003650	0,428423	-0,186129	36,030914	-0,478571	0,072384
14:25:30,19	0,382970	3,296905	-0,116982	0,513982	0,332981	0,963014	-0,008130	0,428956	-0,187704	2,413369	-1,020226	0,066062	-0,951883	-2,684827	-1,389194	-2,757308	29,474042	12,599781	-0,008130	0,428956	-0,187704	36,086442	-0,382026	0,066062	-0,008130	0,428956	-0,187704	36,086442	-0,382026	0,066062
14:25:30,24	0,382970	3,296905	-0,116982	0,513982	0,332981	0,963014	-0,008130	0,428956	-0,187704	2,413369	-1,020226	0,066062	-0,951884	-2,685389	-1,388410	-2,765627	29,490330	12,609518	-0,008130	0,428956	-0,187704	36,086442	-0,382026	0,066062	-0,008130	0,428956	-0,187704	36,086442	-0,382026	0,066062
14:25:30,29	0,382970	3,296905	-0,116982	0,513982	0,332981	0,963014	-0,007643	0,428677	-0,186921	2,437842	-1,010241	0,075799	-0,953032	-2,687592	-1,387221	-2,752850	29,476326	12,622225	-0,007643	0,428677	-0,186921	36,088986	-0,410286	0,075799	-0,007643	0,428677	-0,186921	36,088986	-0,410286	0,075799
14:25:30,34	0,382970	3,296905	-0,116982	0,513982	0,332981	0,963014	-0,005161	0,428569	-0,185731	2,437708	-0,863140	0,088506	-0,953071	-2,690471	-1,387596	-2,765834	29,444067	12,630810	-0,005161	0,428569	-0,185731	36,080390	-0,457976	0,088506	-0,005161	0,428569	-0,185731	36,080390	-0,457976	0,088506
14:25:30,39	0,382970	3,296905	-0,116982	0,513982	0,332981	0,963014	-0,002648	0,427164	-0,186107	2,476349	-0,727577	0,097091	-0,950115	-2,689917	-1,387985	-2,763507	29,456754	12,627177	-0,002648	0,427164	-0,186107	36,008722	-0,519686	0,097091	-0,002648	0,427164	-0,186107	36,008722	-0,519686	0,097091
14:25:30,44	0,382970	3,296905	-0,116982	0,513982	0,332981	0,963014	-0,004605	0,424880	-0,186495	2,607246	-0,833680	0,093457	-0,953107	-2,694387	-1,385641	-2,800743	29,460593	12,644457	-0,004605	0,424880	-0,186495	35,960359	-0,472148	0,093457	-0,004605	0,424880	-0,186495	35,960359	-0,472148	0,093457
14:25:30,49	0,382970	3,296905	-0,116982	0,513982	0,332981	0,963014	0,000761	0,425237	-0,184152	2,573417	-0,588801	0,110738	-0,951236	-2,685275	-1,386858	-2,736523	29,471461	12,588418	0,000761	0,425237	-0,184152	35,954512	-0,648521	0,110738	0,000761	0,425237	-0,184152	35,954512	-0,648521	0,110738
14:25:30,54	0,382970	3,296905	-0,116982	0,513982	0,332981	0,963014	-0,008065	0,428172	-0,185368	2,462303	-0,997571	0,054699	-0,952490	-2,688584	-1,387250	-2,779962	29,473704	12,593313	-0,008065	0,428172	-0,185368	36,073819	-0,364450	0,054699	-0,008065	0,428172	-0,185368	36,073819	-0,364450	0,054699
14:25:30,59	0,382970	3,296905	-0,116982	0,513982	0,332981	0,963014	-0,004573	0,427604	-0,185760	2,472085	-0,854737	0,059594	-0,955536	-2,688356	-1,385293	-2,824236	29,474084	12,645393	-0,004573	0,427604	-0,185760	36,038978	-0,495724	0,059594	-0,004573	0,427604	-0,185760	36,038978	-0,495724	0,059594
14:25:30,64	0,382970	3,296905	-0,116982	0,513982	0,332981	0,963014	-0,003247	0,430356	-0,183803	2,307166	-0,824283	0,111674	-0,950133	-2,687335	-1,389131	-2,751780	29,437170	12,661422	-0,003247	0,430356	-0,183803	36,090103	-0,569413	0,111674	-0,003247	0,430356	-0,183803	36,090103	-0,569413	0,111674
14:25:30,69	0,382970	3,296905	-0,116982	0,513982	0,332981	0,963014	-0,006833	0,426187	-0,187641	2,528184	-0,929584	0,127703	-0,951336	-2,687297	-1,387235	-2,779796	29,458658	12,617437	-0,006833	0,426187	-0,187641	35,983898	-0,393161	0,127703	-0,006833	0,426187	-0,187641	35,983898	-0,393161	0,127703
14:25:30,74	0,382970	3,296905	-0,116982	0,513982	0,332981	0,963014	-0,006264	0,427248	-0,185746	2,477652	-0,934987	0,083717	-0,950796	-2,690814	-1,388768	-2,807385	29,462713	12,642580	-0,006264	0,427248	-0,185746	36,016596	-0,443254	0,083717	-0,006264	0,427248	-0,185746	36,016596	-0,443254	0,083717
14:25:30,79	0,382970	3,296905	-0,116982	0,513982	0,332981	0,963014	-0,003488	0,425021	-0,187278	2,583135	-0,816570	0,108861	-0,952053	-2,686601	-1,386860	-2,821715	29,415907	12,630784	-0,003488	0,425021	-0,187278	35,947317	-0,542730	0,108861	-0,003488	0,425021	-0,187278	35,947317	-0,542730	0,108861
14:25:30,84	0,382970	3,296905	-0,116982	0,513982	0,332981	0,963014	-0,006508	0,428217	-0,185370	2,369288	-0,962621	0,097065	-0,949596	-2,685770	-1,388363	-2,767220	29,421502	12,665782	-0,006508	0,428217	-0,185370	35,984287	-0,451706	0,097065	-0,006508	0,428217	-0,185370	35,984287	-0,451706	0,097065
14:25:30,89	0,382970	3,296905	-0,116982	0,513982	0,332981	0,963014	-0,008457	0,426504	-0,186874	2,490418	-1,019553	0,132063	-0,948428	-2,689434	-1,386842	-2,806713	29,468303	12,622813	-0,008457	0,426504	-0,186874	35,971006	-0,355671	0,132063	-0,008457	0,426504	-0,186874	35,971006	-0,355671	0,132063
14:25:30,94	0,382970	3,296905	-0,116982	0,513982	0,332981	0,963014	-0,005868	0,423662	-0,185352	2,659028	-0,942502	0,089094	-0,951424	-2,689378	-1,389174	-2,811954	29,432816	12,632330	-0,005868	0,423662	-0,185352	35,916457	-0,481895	0,089094	-0,005868	0,423662	-0,185352	35,916457	-0,481895	0,089094
14:25:30,99	0,382970	3,296905	-0,116982	0,513982	0,332981	0,963014	-0,004418	0,426284	-0,187684	2,489300	-0,853938	0,098611	-0,953162	-2,687860	-1,388394	-2,793567	29,427703	12,636273	-0,004418	0,426284	-0,187684	35,952602	-0,507094	0,098611	-0,004418	0,426284	-0,187684	35,952602	-0,507094	0,098611
14:25:31,04	0,382970	3,296905	-0,116982	0,513982	0,332981	0,963014	-0,004864	0,428548	-0,186904	2,376318	-0,858628	0,102554	-0,949020	-2,688878	-1,386073	-2,792422	29,419010	12,606065	-0,004864	0,428548	-0,186904	36,017373	-0,476806	0,102554	-0,004864	0,428548	-0,186904	36,017373	-0,476806	0,102554
14:25:31,09	0,382970	3,296905	-0,116982	0,513982	0,332981	0,963014	-0,006054	0,424452	-0,184584	2,582392	-0,915162	0,072346	-0,951420	-2,692904	-1,388367	-2,810911	29,410363	12,649967	-0,006054	0,424452	-0,184584	35,901854	-0,439938	0,072346	-0,006054	0,424452	-0,184584	35,901854	-0,439938	0,072346
14:25:31,14	0,382970	3,296905	-0,116982	0,513982	0,332981	0,963014	-0,001367	0,424518	-0,186877	2,562238	-0,683114	0,116248	-0,952627	-2,691094	-1,388813	-2,819343	29,392739	12,591679	-0,001367	0,424518	-0,186877	35,886864	-0,575838	0,116248	-0,001367	0,424518	-0,186877	35,886864	-0,575838	0,116248
14:25:31,19	0,382970	3,296905	-0,116982	0,513982	0,332981	0,963014	-0,002331	0,426467	-0,187323	2,441371	-0,731753	0,057960	-0,950866	-2,690003	-1,389179	-2,814543	29,391275	12,621343	-0,002331	0,426467	-0,187323	35,919055	-0,548771	0,057960	-0,002331	0,426467	-0,187323	35,919055	-0,548771	0,057960
14:25:31,24	0,382970	3,296905	-0,116982	0,513982	0,332981	0,963014	-0,004156	0,425487	-0,187690	2,493456	-0,821757	0,087624	-0,952629	-2,686397	-1,388037	-2,809319	29,399009	12,611382	-0,004156	0,425487	-0,187690	35,894220	-0,495524	0,087624	-0,004156	0,425487	-0,187690	35,894220	-0,495524	0,087624
14:25:31,29	0,382970	3,296905	-0,116982	0,513982	0,332981	0,963014	-0,006397	0,428818	-0,186547	2,329589	-0,937660	0,077662	-0,952614	-2,688959	-1,387608	-2,809850	29,412201	12,649933	-0,006397	0,428818	-0,186547	35,991784	-0,435466	0,077662	-0,006397	0,428818	-0,186547	35,991784	-0,435466	0,077662
14:25:31,34	0,382970	3,296905	-0,116982	0,513982	0,332981	0,963014	-0,004186	0,427524	-0,186118	2,408027	-0,829742	0,116213	-0,952067	-2,691363	-1,390718	-2,820799	29,383656	12,641071	-0,004186	0,427524	-0,186118	35,968657	-0,501113	0,116213	-0,004186	0,427524	-0,186118	35,968657	-0,501113	0,116213
14:25:31,39	0,382970	3,296905	-0,116982	0,513982	0,332981	0,963014	-0,002378	0,425848	-0,189228	2,464981	-0,730923	0,107352	-0,950886	-2,687496	-1,386869	-2,819897	29,381451	12,610356	-0,002378	0,425848	-0,189228	35,894049	-0,544241	0,107352	-0,002378	0,425848	-0,189228	35,894049	-0,544241	0,107352
14:25:31,44	0,382970	3,296905	-0,116982	0,513982	0,332981	0,963014	-0,006317	0,426759	-0,185379	2,416155	-0,933849	0,076636	-0,951488	-2,689009	-1,386875	-2,838232	29,403638	12,606085	-0,006317	0,426759	-0,185379	35,916729	-0,437984	0,076636	-0,006317	0,426759	-0,185379	35,916729	-0,437984	0,076636
14:25:31,49	0,382970	3,296905	-0,116982	0,513982	0,332981	0,963014	-0,004706	0,426524	-0,185385	2,438420	-0,877056	0,072365	-0,950315	-2,689772	-1,388025	-2,830361	29,378920	12,615692	-0,004706	0,426524	-0,185385	35,920550	-0,507644	0,072365	-0,004706	0,426524	-0,185385	35,920550	-0,507644	0,072365
14:25:31,54	0,382970	3,296905	-0,116982	0,513982	0,332981	0,963014	-0,004632	0,425126	-0,186535	2,493629	-0,854037	0,081973	-0,953249	-2,689814	-1,390370	-2,836468	29,421246	12,608334	-0,004632	0,425126	-0,186535	35,866040	-0,490426	0,081973	-0,004632	0,425126	-0,186535	35,866040	-0,490426	0,081973
14:25:31,59	0,382970	3,296905	-0,116982	0,513982	0,332981	0,963014	-0,002365	0,427794	-0,186127	2,395468	-0,723674	0,091331	-0,953758	-2,690401	-1,387617	-2,799270	29,407791	12,625051	-0,002365	0,427794	-0,186127	35,977278	-0,538006	0,091331	-0,002365	0,427794	-0,186127	35,977278	-0,538006	0,091331
14:25:31,64	0,382970	3,296905	-0,116982	0,513982	0,332981	0,963014	-0,002365	0,427794	-0,186127	2,395468	-0,723674	0,091331	-0,953213	-2,689694	-1,388010	-2,801482	29,362937	12,624075	-0,002365	0,427794	-0,186127	35,977278	-0,538006	0,091331	-0,002365	0,427794	-0,186127	35,977278	-0,538006	0,091331
14:25:31,69	0,382970	3,296905	-0,116982	0,513982	0,332981	0,963014	-0,003250	0,427675	-0,186520	2,361686	-0,749181	0,090355	-0,955025	-2,688498	-1,389582	-2,824538	29,386981	12,625903	-0,003250	0,427675	-0,186520	35,934183	-0,494044	0,090355	-0,003250	0,427675	-0,186520	35,934183	-0,494044	0,090355
14:25:31,74	0,382970	3,296905	-0,116982	0,513982	0,332981	0,963014	-0,003380	0,429843	-0,188092	2,258269	-0,787919	0,092183	-0,953255	-2,686693	-1,387641	-2,827733	29,404961	12,630750	-0,003380	0,429843	-0,188092	36,000917	-0,522593	0,092183	-0,003380	0,429843	-0,188092	36,000917	-0,522593	0,092183
14:25:31,79	0,382970	3,296905	-0,116982	0,513982	0,332981	0,963014	-0,005828	0,429212	-0,186152	2,305053	-0,926980	0,097030	-0,953223	-2,688270	-1,387258	-2,811990	29,379066	12,605071	-0,005828	0,429212	-0,186152	35,998171	-0,469474	0,097030	-0,005828	0,429212	-0,186152	35,998171	-0,469474	0,097030
14:25:31,84	0,382970	3,296905	-0,116982	0,513982	0,332981	0,963014	-0,004478	0,428396	-0,185768	2,332918	-0,830192	0,071351	-0,947934	-2,687730	-1,389926	-2,798604	29,361759	12,660293	-0,004478	0,428396	-0,185768	35,961999	-0,478671	0,071351	-0,004478	0,428396	-0,185768	35,961999	-0,478671	0,071351
14:25:31,89	0,382970	3,296905	-0,116982	0,513982	0,332981	0,963014	-0,007590	0,424086	-0,188436	2,548754	-0,971794	0,126574	-0,954482	-2,690260	-1,388423	-2,849451	29,374742	12,620049	-0,007590	0,424086	-0,188436	35,839482	-0,375945	0,126574	-0,007590	0,424086	-0,188436	35,839482	-0,375945	0,126574
14:25:31,94	0,382970	3,296905	-0,116982	0,513982	0,332981	0,963014	-0,002125	0,428491	-0,186933	2,305488	-0,738111	0,086329	-0,950316	-2,689943	-1,386082	-2,830957	29,366007	12,614076	-0,002125	0,428491	-0,186933	35,942047	-0,571309	0,086329	-0,002125	0,428491	-0,186933	35,942047	-0,571309	0,086329
14:25:31,99	0,382970	3,296905	-0,116982	0,513982	0,332981	0,963014	-0,004483	0,425042	-0,184592	2,486530	-0,840339	0,080357	-0,953275	-2,689538	-1,389177	-2,829289	29,372664	12,639930	-0,004483	0,425042	-0,184592	35,852326	-0,488439	0,080357	-0,004483	0,425042	-0,184592	35,852326	-0,488439	0,080357
14:25:32,04	0,382970	3,296905	-0,116982	0,513982	0,332981	0,963014	-0,003354	0,427807	-0,187688	2,349370	-0,783517	0,106211	-0,952171	-2,688441	-1,385690	-2,858033	29,347979	12,647357	-0,003354	0,427807	-0,187688	35,932187	-0,520241	0,106211	-0,003354	0,427807	-0,187688	35,932187	-0,520241	0,106211
14:25:32,09	0,382970	3,296905	-0,116982	0,513982	0,332981	0,963014	-0,004856	0,427399	-0,184200	2,334827	-0,874184	0,113638	-0,951548	-2,687929	-1,389194	-2,838883	29,354907	12,630317	-0,004856	0,427399	-0,184200	35,885629	-0,492983	0,113638	-0,004856	0,427399	-0,184200	35,885629	-0,492983	0,113638
14:25:32,14	0,382970	3,296905	-0,116982	0,513982	0,332981	0,963014	-0,005611	0,427116	-0,187704	2,365113	-0,900314	0,096598	-0,949771	-2,687450	-1,391171	-2,836743	29,359796	12,583582	-0,005611	0,427116	-0,187704	35,893707	-0,459860	0,096598	-0,005611	0,427116	-0,187704	35,893707	-0,459860	0,096598
14:25:32,19	0,382970	3,296905	-0,116982	0,513982	0,332981	0,963014	-0,006915	0,425817	-0,189682	2,437971	-0,968699	0,049862	-0,949237	-2,689398	-1,386871	-2,862396	29,334748	12,618991	-0,006915	0,425817	-0,189682	35,864586	-0,425902	0,049862	-0,006915	0,425817	-0,189682	35,864586	-0,425902	0,049862
14:25:32,24	0,382970	3,296905	-0,116982	0,513982	0,332981	0,963014	-0,005495	0,424379	-0,185381	2,478194	-0,904555	0,085272	-0,948644	-2,690798	-1,386074	-2,874716	29,367927	12,643816	-0,005495	0,424379	-0,185381	35,791976	-0,473223	0,085272	-0,005495	0,424379	-0,185381	35,791976	-0,473223	0,085272
14:25:32,29	0,382970	3,296905	-0,116982	0,513982	0,332981	0,963014	-0,004578	0,423166	-0,184584	2,563862	-0,884146	0,110096	-0,951463	-2,686409	-1,388812	-2,809389	29,387220	12,611676	-0,004578	0,423166	-0,184584	35,782397	-0,524773	0,110096	-0,004578	0,423166	-0,184584	35,782397	-0,524773	0,110096
14:25:32,34	0,382970	3,296905	-0,116982	0,513982	0,332981	0,963014	-0,006970	0,427802	-0,187322	2,372162	-0,961601	0,077957	-0,952183	-2,688249	-1,389211	-2,862981	29,357561	12,620813	-0,006970	0,427802	-0,187322	35,954622	-0,414457	0,077957	-0,006970	0,427802	-0,187322	35,954622	-0,414457	0,077957
14:25:32,39	0,382970	3,296905	-0,116982	0,513982	0,332981	0,963014	-0,005017	0,427505	-0,187722	2,335111	-0,891607	0,087094	-0,953338	-2,693223	-1,386465	-2,862701	29,337264	12,627242	-0,005017	0,427505	-0,187722	35,894277	-0,497806	0,087094	-0,005017	0,427505	-0,187722	35,894277	-0,497806	0,087094
14:25:32,44	0,382970	3,296905	-0,116982	0,513982	0,332981	0,963014	-0,000132	0,426019	-0,184976	2,394969	-0,627206	0,093523	-0,949193	-2,689297	-1,388768	-2,833856	29,337994	12,663585	-0,000132	0,426019	-0,184976	35,837449	-0,616862	0,093523	-0,000132	0,426019	-0,184976	35,837449	-0,616862	0,093523
14:25:32,49	0,382970	3,296905	-0,116982	0,513982	0,332981	0,963014	-0,005604	0,424392	-0,187278	2,494598	-0,887156	0,129866	-0,952136	-2,691797	-1,389995	-2,844906	29,331722	12,580997	-0,005604	0,424392	-0,187278	35,809403	-0,447228	0,129866	-0,005604	0,424392	-0,187278	35,809403	-0,447228	0,129866
14:25:32,54	0,382970	3,296905	-0,116982	0,513982	0,332981	0,963014	-0,001967	0,425691	-0,188505	2,416114	-0,704460	0,047278	-0,949290	-2,690201	-1,390349	-2,866089	29,295823	12,643995	-0,001967	0,425691	-0,188505	35,832859	-0,550044	0,047278	-0,001967	0,425691	-0,188505	35,832859	-0,550044	0,047278
14:25:32,59	0,382970	3,296905	-0,116982	0,513982	0,332981	0,963014	-0,004772	0,424024	-0,188859	2,461106	-0,850736	0,110276	-0,953886	-2,692118	-1,387615	-2,840820	29,349558	12,642715	-0,004772	0,424024	-0,188859	35,747009	-0,476098	0,110276	-0,004772	0,424024	-0,188859	35,747009	-0,476098	0,110276
14:25:32,64	0,382970	3,296905	-0,116982	0,513982	0,332981	0,963014	-0,000814	0,427046	-0,186126	2,363155	-0,649898	0,108996	-0,954529	-2,688834	-1,388442	-2,871334	29,384393	12,615953	-0,000814	0,427046	-0,186126	35,886250	-0,585970	0,108996	-0,000814	0,427046	-0,186126	35,886250	-0,585970	0,108996
14:25:32,69	0,382970	3,296905	-0,116982	0,513982	0,332981	0,963014	-0,002113	0,421777	-0,188074	2,601677	-0,737843	0,105721	-0,948674	-2,693628	-1,389564	-2,876216	29,329068	12,639440	-0,002113	0,421777	-0,188074	35,711190	-0,571962	0,105721	-0,002113	0,421777	-0,188074	35,711190	-0,571962	0,105721
14:25:32,74	0,382970	3,296905	-0,116982	0,513982	0,332981	0,963014	-0,002113	0,421777	-0,188074	2,601677	-0,737843	0,105721	-0,951642	-2,689440	-1,388825	-2,879577	29,329057	12,619752	-0,002113	0,421777	-0,188074	35,711190	-0,571962	0,105721	-0,002113	0,421777	-0,188074	35,711190	-0,571962	0,105721
14:25:32,79	0,382970	3,296905	-0,116982	0,513982	0,332981	0,963014	-0,004256	0,426442	-0,187335	2,357442	-0,852156	0,086033	-0,947440	-2,690280	-1,388388	-2,843979	29,333358	12,648931	-0,004256	0,426442	-0,187335	35,833105	-0,518092	0,086033	-0,004256	0,426442	-0,187335	35,833105	-0,518092	0,086033
14:25:32,84	0,382970	3,296905	-0,116982	0,513982	0,332981	0,963014	-0,005629	0,422383	-0,186899	2,590026	-0,894920	0,115212	-0,950521	-2,690176	-1,389611	-2,899879	29,307579	12,614990	-0,005629	0,422383	-0,186899	35,747070	-0,453005	0,115212	-0,005629	0,422383	-0,186899	35,747070	-0,453005	0,115212
14:25:32,89	0,382970	3,296905	-0,116982	0,513982	0,332981	0,963014	-0,004179	0,425103	-0,188121	2,398291	-0,855005	0,081271	-0,950485	-2,692773	-1,387989	-2,889266	29,320846	12,681773	-0,004179	0,425103	-0,188121	35,768884	-0,526971	0,081271	-0,004179	0,425103	-0,188121	35,768884	-0,526971	0,081271
14:25:32,94	0,382970	3,296905	-0,116982	0,513982	0,332981	0,963014	-0,001948	0,423773	-0,186499	2,484271	-0,736427	0,148053	-0,949283	-2,690041	-1,389963	-2,871149	29,318530	12,644565	-0,001948	0,423773	-0,186499	35,750424	-0,583538	0,148053	-0,001948	0,423773	-0,186499	35,750424	-0,583538	0,148053
14:25:32,99	0,382970	3,296905	-0,116982	0,513982	0,332981	0,963014	-0,004914	0,424098	-0,188473	2,474397	-0,873838	0,110846	-0,947495	-2,691769	-1,388436	-2,873155	29,313907	12,595110	-0,004914	0,424098	-0,188473	35,766103	-0,488077	0,110846	-0,004914	0,424098	-0,188473	35,766103	-0,488077	0,110846
14:25:33,04	0,382970	3,296905	-0,116982	0,513982	0,332981	0,963014	-0,004312	0,421686	-0,186946	2,594848	-0,841969	0,061391	-0,948689	-2,687047	-1,389229	-2,868693	29,322154	12,601150	-0,004312	0,421686	-0,186946	35,697160	-0,503452	0,061391	-0,004312	0,421686	-0,186946	35,697160	-0,503452	0,061391
14:25:33,09	0,382970	3,296905	-0,116982	0,513982	0,332981	0,963014	-0,007804	0,425080	-0,187740	2,427692	-1,023809	0,067431	-0,953445	-2,690755	-1,389603	-2,885319	29,291632	12,618579	-0,007804	0,425080	-0,187740	35,796495	-0,411175	0,067431	-0,007804	0,425080	-0,187740	35,796495	-0,411175	0,067431
14:25:33,14	0,382970	3,296905	-0,116982	0,513982	0,332981	0,963014	-0,002215	0,427346	-0,188113	2,275145	-0,732314	0,084860	-0,951658	-2,690671	-1,391514	-2,879761	29,325868	12,655019	-0,002215	0,427346	-0,188113	35,821783	-0,558424	0,084860	-0,002215	0,427346	-0,188113	35,821783	-0,558424	0,084860
14:25:33,19	0,382970	3,296905	-0,116982	0,513982	0,332981	0,963014	-0,003181	0,425840	-0,190024	2,385868	-0,794866	0,121300	-0,951639	-2,688600	-1,390766	-2,875949	29,341939	12,626279	-0,003181	0,425840	-0,190024	35,814311	-0,545121	0,121300	-0,003181	0,425840	-0,190024	35,814311	-0,545121	0,121300
14:25:33,24	0,382970	3,296905	-0,116982	0,513982	0,332981	0,963014	-0,004984	0,426859	-0,189276	2,348720	-0,893341	0,092559	-0,946322	-2,689316	-1,391138	-2,844923	29,266271	12,614885	-0,004984	0,426859	-0,189276	35,857130	-0,502084	0,092559	-0,004984	0,426859	-0,189276	35,857130	-0,502084	0,092559
14:25:33,29	0,382970	3,296905	-0,116982	0,513982	0,332981	0,963014	-0,007023	0,421897	-0,189648	2,556732	-0,934661	0,081166	-0,951715	-2,691025	-1,388063	-2,909211	29,296730	12,608619	-0,007023	0,421897	-0,189648	35,675617	-0,383349	0,081166	-0,007023	0,421897	-0,189648	35,675617	-0,383349	0,081166
14:25:33,34	0,382970	3,296905	-0,116982	0,513982	0,332981	0,963014	-0,002846	0,425712	-0,186573	2,352572	-0,788373	0,074900	-0,948211	-2,691564	-1,390370	-2,911911	29,280891	12,634295	-0,002846	0,425712	-0,186573	35,770956	-0,564938	0,074900	-0,002846	0,425712	-0,186573	35,770956	-0,564938	0,074900
14:25:33,39	0,382970	3,296905	-0,116982	0,513982	0,332981	0,963014	-0,004131	0,422408	-0,188880	2,509299	-0,849622	0,100576	-0,949386	-2,691876	-1,390741	-2,896124	29,244035	12,647464	-0,004131	0,422408	-0,188880	35,668340	-0,525300	0,100576	-0,004131	0,422408	-0,188880	35,668340	-0,525300	0,100576
14:25:33,44	0,382970	3,296905	-0,116982	0,513982	0,332981	0,963014	-0,003274	0,423270	-0,189251	2,440456	-0,772910	0,113745	-0,951610	-2,690621	-1,387646	-2,850512	29,270753	12,611854	-0,003274	0,423270	-0,189251	35,667156	-0,515935	0,113745	-0,003274	0,423270	-0,189251	35,667156	-0,515935	0,113745
14:25:33,49	0,382970	3,296905	-0,116982	0,513982	0,332981	0,963014	-0,003248	0,425823	-0,186156	2,353633	-0,745462	0,078134	-0,951080	-2,693524	-1,388038	-2,886495	29,274767	12,612251	-0,003248	0,425823	-0,186156	35,780761	-0,490458	0,078134	-0,003248	0,425823	-0,186156	35,780761	-0,490458	0,078134
14:25:33,54	0,382970	3,296905	-0,116982	0,513982	0,332981	0,963014	-0,001000	0,423913	-0,186548	2,438449	-0,661687	0,078532	-0,951069	-2,689424	-1,386886	-2,879189	29,294024	12,612702	-0,001000	0,423913	-0,186548	35,715624	-0,583224	0,078532	-0,001000	0,423913	-0,186548	35,715624	-0,583224	0,078532
14:25:33,59	0,382970	3,296905	-0,116982	0,513982	0,332981	0,963014	-0,004556	0,425953	-0,185396	2,352696	-0,849929	0,078983	-0,951701	-2,691856	-1,386095	-2,901553	29,283891	12,631037	-0,004556	0,425953	-0,185396	35,790015	-0,492276	0,078983	-0,004556	0,425953	-0,185396	35,790015	-0,492276	0,078983
14:25:33,64	0,382970	3,296905	-0,116982	0,513982	0,332981	0,963014	-0,002134	0,425285	-0,184605	2,367488	-0,738280	0,097318	-0,951108	-2,691957	-1,388432	-2,902237	29,300638	12,623400	-0,002134	0,425285	-0,184605	35,752349	-0,570764	0,097318	-0,002134	0,425285	-0,184605	35,752349	-0,570764	0,097318
14:25:33,69	0,382970	3,296905	-0,116982	0,513982	0,332981	0,963014	-0,002343	0,424720	-0,186943	2,410999	-0,758103	0,089681	-0,952278	-2,689602	-1,388431	-2,879921	29,266868	12,627080	-0,002343	0,424720	-0,186943	35,751554	-0,574197	0,089681	-0,002343	0,424720	-0,186943	35,751554	-0,574197	0,089681
14:25:33,74	0,382970	3,296905	-0,116982	0,513982	0,332981	0,963014	-0,003797	0,426911	-0,186941	2,278979	-0,797530	0,093361	-0,949439	-2,689494	-1,391166	-2,930865	29,289289	12,635338	-0,003797	0,426911	-0,186941	35,791528	-0,499438	0,093361	-0,003797	0,426911	-0,186941	35,791528	-0,499438	0,093361
14:25:33,79	0,382970	3,296905	-0,116982	0,513982	0,332981	0,963014	-0,005310	0,424506	-0,189676	2,397985	-0,931539	0,101619	-0,951107	-2,692165	-1,390367	-2,886063	29,264916	12,623236	-0,005310	0,424506	-0,189676	35,721740	-0,514672	0,101619	-0,005310	0,424506	-0,189676	35,721740	-0,514672	0,101619
14:25:33,84	0,382970	3,296905	-0,116982	0,513982	0,332981	0,963014	-0,002163	0,424616	-0,188878	2,393592	-0,716908	0,089517	-0,950544	-2,692729	-1,388422	-2,894081	29,239665	12,626185	-0,002163	0,424616	-0,188878	35,725931	-0,547082	0,089517	-0,002163	0,424616	-0,188878	35,725931	-0,547082	0,089517
14:25:33,89	0,382970	3,296905	-0,116982	0,513982	0,332981	0,963014	-0,001957	0,423846	-0,186932	2,407748	-0,700475	0,092465	-0,947597	-2,694029	-1,389197	-2,905996	29,268669	12,623180	-0,001957	0,423846	-0,186932	35,679653	-0,546879	0,092465	-0,001957	0,423846	-0,186932	35,679653	-0,546879	0,092465
14:25:33,94	0,382970	3,296905	-0,116982	0,513982	0,332981	0,963014	-0,002304	0,420644	-0,187708	2,593411	-0,743373	0,089460	-0,949348	-2,689275	-1,389208	-2,878448	29,247125	12,622615	-0,002304	0,420644	-0,187708	35,613962	-0,562488	0,089460	-0,002304	0,420644	-0,187708	35,613962	-0,562488	0,089460
14:25:33,99	0,382970	3,296905	-0,116982	0,513982	0,332981	0,963014	-0,005545	0,424537	-0,187719	2,386066	-0,877273	0,088896	-0,949428	-2,690958	-1,390377	-2,926098	29,276424	12,639027	-0,005545	0,424537	-0,187719	35,712256	-0,441973	0,088896	-0,005545	0,424537	-0,187719	35,712256	-0,441973	0,088896
14:25:34,04	0,382970	3,296905	-0,116982	0,513982	0,332981	0,963014	-0,004048	0,423765	-0,188887	2,427789	-0,855340	0,105307	-0,948267	-2,690434	-1,390009	-2,929188	29,254866	12,614197	-0,004048	0,423765	-0,188887	35,693331	-0,537561	0,105307	-0,004048	0,423765	-0,188887	35,693331	-0,537561	0,105307
14:25:34,09	0,382970	3,296905	-0,116982	0,513982	0,332981	0,963014	-0,005082	0,423022	-0,188519	2,446200	-0,901015	0,080477	-0,949397	-2,694007	-1,389971	-2,905675	29,231182	12,631828	-0,005082	0,423022	-0,188519	35,653431	-0,502053	0,080477	-0,005082	0,423022	-0,188519	35,653431	-0,502053	0,080477
14:25:34,14	0,382970	3,296905	-0,116982	0,513982	0,332981	0,963014	-0,001423	0,422214	-0,188481	2,479472	-0,678504	0,098109	-0,948233	-2,688559	-1,388454	-2,909173	29,248306	12,613119	-0,001423	0,422214	-0,188481	35,623260	-0,566830	0,098109	-0,001423	0,422214	-0,188481	35,623260	-0,566830	0,098109
14:25:34,19	0,382970	3,296905	-0,116982	0,513982	0,332981	0,963014	-0,006723	0,423930	-0,186964	2,403303	-0,965726	0,079399	-0,946396	-2,689521	-1,389197	-2,874008	29,243667	12,627771	-0,006723	0,423930	-0,186964	35,681823	-0,437956	0,079399	-0,006723	0,423930	-0,186964	35,681823	-0,437956	0,079399
14:25:34,24	0,382970	3,296905	-0,116982	0,513982	0,332981	0,963014	-0,006808	0,421857	-0,187707	2,524649	-0,937380	0,094052	-0,950042	-2,690861	-1,387692	-2,942299	29,262866	12,603117	-0,006808	0,421857	-0,187707	35,640461	-0,402927	0,094052	-0,006808	0,421857	-0,187707	35,640461	-0,402927	0,094052
14:25:34,29	0,382970	3,296905	-0,116982	0,513982	0,332981	0,963014	-0,003825	0,424345	-0,186202	2,377773	-0,850989	0,069398	-0,950051	-2,689538	-1,388089	-2,941921	29,259530	12,598598	-0,003825	0,424345	-0,186202	35,688865	-0,550725	0,069398	-0,003825	0,424345	-0,186202	35,688865	-0,550725	0,069398
14:25:34,34	0,382970	3,296905	-0,116982	0,513982	0,332981	0,963014	-0,004966	0,425015	-0,186600	2,340250	-0,908306	0,064879	-0,949977	-2,691577	-1,386480	-2,911613	29,262987	12,640735	-0,004966	0,425015	-0,186600	35,703912	-0,518503	0,064879	-0,004966	0,425015	-0,186600	35,703912	-0,518503	0,064879
14:25:34,39	0,382970	3,296905	-0,116982	0,513982	0,332981	0,963014	-0,003237	0,423931	-0,184990	2,414768	-0,793910	0,107015	-0,948240	-2,690382	-1,390392	-2,917674	29,261335	12,614531	-0,003237	0,423931	-0,184990	35,693333	-0,539788	0,107015	-0,003237	0,423931	-0,184990	35,693333	-0,539788	0,107015
14:25:34,44	0,382970	3,296905	-0,116982	0,513982	0,332981	0,963014	-0,005141	0,423024	-0,188903	2,457447	-0,897337	0,080812	-0,950604	-2,689868	-1,387679	-2,926473	29,265469	12,617616	-0,005141	0,423024	-0,188903	35,664848	-0,493757	0,080812	-0,005141	0,423024	-0,188903	35,664848	-0,493757	0,080812
14:25:34,49	0,382970	3,296905	-0,116982	0,513982	0,332981	0,963014	-0,004404	0,425329	-0,186189	2,336787	-0,868672	0,083896	-0,950679	-2,686578	-1,390787	-2,934233	29,239299	12,643449	-0,004404	0,425329	-0,186189	35,725101	-0,522988	0,083896	-0,004404	0,425329	-0,186189	35,725101	-0,522988	0,083896
14:25:34,54	0,382970	3,296905	-0,116982	0,513982	0,332981	0,963014	-0,007215	0,427038	-0,189297	2,221352	-1,008525	0,109730	-0,948188	-2,692630	-1,387655	-2,899333	29,245307	12,611839	-0,007215	0,427038	-0,189297	35,743858	-0,442109	0,109730	-0,007215	0,427038	-0,189297	35,743858	-0,442109	0,109730
14:25:34,59	0,382970	3,296905	-0,116982	0,513982	0,332981	0,963014	-0,003220	0,421855	-0,186165	2,513518	-0,773558	0,078120	-0,950587	-2,690770	-1,388412	-2,902188	29,229876	12,655303	-0,003220	0,421855	-0,186165	35,629163	-0,520760	0,078120	-0,003220	0,421855	-0,186165	35,629163	-0,520760	0,078120
14:25:34,64	0,382970	3,296905	-0,116982	0,513982	0,332981	0,963014	-0,003632	0,424863	-0,186923	2,342326	-0,789701	0,121583	-0,947713	-2,695307	-1,388811	-2,933995	29,184453	12,630015	-0,003632	0,424863	-0,186923	35,694077	-0,504618	0,121583	-0,003632	0,424863	-0,186923	35,694077	-0,504618	0,121583
14:25:34,69	0,382970	3,296905	-0,116982	0,513982	0,332981	0,963014	-0,001139	0,420106	-0,187321	2,534477	-0,664921	0,096296	-0,948901	-2,688343	-1,389214	-2,930870	29,225042	12,651737	-0,001139	0,420106	-0,187321	35,512761	-0,575506	0,096296	-0,001139	0,420106	-0,187321	35,512761	-0,575506	0,096296
14:25:34,74	0,382970	3,296905	-0,116982	0,513982	0,332981	0,963014	-0,006576	0,424616	-0,187724	2,336646	-0,965233	0,118017	-0,949440	-2,689297	-1,389955	-2,907026	29,230998	12,680969	-0,006576	0,424616	-0,187724	35,669002	-0,449013	0,118017	-0,006576	0,424616	-0,187724	35,669002	-0,449013	0,118017
14:25:34,79	0,382970	3,296905	-0,116982	0,513982	0,332981	0,963014	-0,005480	0,424606	-0,188465	2,354264	-0,890585	0,147250	-0,947664	-2,690262	-1,390382	-2,911318	29,229510	12,623248	-0,005480	0,424606	-0,188465	35,685807	-0,460379	0,147250	-0,005480	0,424606	-0,188465	35,685807	-0,460379	0,147250
14:25:34,84	0,382970	3,296905	-0,116982	0,513982	0,332981	0,963014	-0,005327	0,423836	-0,186539	2,379771	-0,876667	0,121400	-0,948280	-2,689984	-1,389629	-2,926924	29,228887	12,603484	-0,005327	0,423836	-0,186539	35,650860	-0,458464	0,121400	-0,005327	0,423836	-0,186539	35,650860	-0,458464	0,121400
14:25:34,89	0,382970	3,296905	-0,116982	0,513982	0,332981	0,963014	-0,005466	0,423258	-0,188140	2,412555	-0,905990	0,069765	-0,947096	-2,690207	-1,389245	-2,916388	29,197651	12,587778	-0,005466	0,423258	-0,188140	35,638323	-0,476948	0,069765	-0,005466	0,423258	-0,188140	35,638323	-0,476948	0,069765
14:25:34,94	0,382970	3,296905	-0,116982	0,513982	0,332981	0,963014	-0,005864	0,422121	-0,187755	2,449899	-0,901990	0,054058	-0,947647	-2,688356	-1,390395	-2,896848	29,219642	12,608541	-0,005864	0,422121	-0,187755	35,586408	-0,441635	0,054058	-0,005864	0,422121	-0,187755	35,586408	-0,441635	0,054058
14:25:34,99	0,382970	3,296905	-0,116982	0,513982	0,332981	0,963014	-0,007192	0,423524	-0,188905	2,405761	-0,965078	0,074822	-0,947043	-2,690558	-1,388443	-2,906966	29,243134	12,612833	-0,007192	0,423524	-0,188905	35,652400	-0,400537	0,074822	-0,007192	0,423524	-0,188905	35,652400	-0,400537	0,074822
14:25:35,04	0,382970	3,296905	-0,116982	0,513982	0,332981	0,963014	-0,004156	0,423988	-0,188528	2,338014	-0,866588	0,093779	-0,946004	-2,691205	-1,390398	-2,960989	29,221659	12,623664	-0,004156	0,423988	-0,188528	35,621094	-0,540349	0,093779	-0,004156	0,423988	-0,188528	35,621094	-0,540349	0,093779
14:25:35,09	0,382970	3,296905	-0,116982	0,513982	0,332981	0,963014	-0,004156	0,423988	-0,188528	2,338014	-0,866588	0,093779	-0,946537	-2,691608	-1,391934	-2,928826	29,211304	12,628629	-0,004156	0,423988	-0,188528	35,621094	-0,540349	0,093779	-0,004156	0,423988	-0,188528	35,621094	-0,540349	0,093779
14:25:35,14	0,382970	3,296905	-0,116982	0,513982	0,332981	0,963014	-0,004931	0,420937	-0,190444	2,517092	-0,871042	0,094910	-0,947032	-2,694064	-1,389198	-2,900180	29,217369	12,616724	-0,004931	0,420937	-0,190444	35,560625	-0,483972	0,094910	-0,004931	0,420937	-0,190444	35,560625	-0,483972	0,094910
14:25:35,19	0,382970	3,296905	-0,116982	0,513982	0,332981	0,963014	-0,002556	0,420137	-0,187709	2,578250	-0,725769	0,083005	-0,947715	-2,691990	-1,389213	-2,924520	29,181001	12,625698	-0,002556	0,420137	-0,187709	35,559010	-0,525134	0,083005	-0,002556	0,420137	-0,187709	35,559010	-0,525134	0,083005
14:25:35,24	0,382970	3,296905	-0,116982	0,513982	0,332981	0,963014	-0,004011	0,421765	-0,187723	2,449908	-0,804326	0,091979	-0,949514	-2,695542	-1,388431	-2,957797	29,205393	12,635198	-0,004011	0,421765	-0,187723	35,558497	-0,489470	0,091979	-0,004011	0,421765	-0,187723	35,558497	-0,489470	0,091979
14:25:35,29	0,382970	3,296905	-0,116982	0,513982	0,332981	0,963014	-3,543547E-5	0,421548	-0,186941	2,465709	-0,638617	0,101479	-0,949532	-2,693455	-1,391522	-2,948507	29,198752	12,666148	-3,543547E-5	0,421548	-0,186941	35,557216	-0,635835	0,101479	-3,543547E-5	0,421548	-0,186941	35,557216	-0,635835	0,101479
14:25:35,34	0,382970	3,296905	-0,116982	0,513982	0,332981	0,963014	-0,001833	0,422606	-0,190032	2,409566	-0,720732	0,132429	-0,948313	-2,690348	-1,390408	-2,951535	29,261347	12,614882	-0,001833	0,422606	-0,190032	35,584158	-0,576829	0,132429	-0,001833	0,422606	-0,190032	35,584158	-0,576829	0,132429
14:25:35,39	0,382970	3,296905	-0,116982	0,513982	0,332981	0,963014	-0,005134	0,423104	-0,188918	2,436374	-0,926291	0,081162	-0,946535	-2,692525	-1,389990	-2,927080	29,188694	12,621723	-0,005134	0,423104	-0,188918	35,650045	-0,523280	0,081162	-0,005134	0,423104	-0,188918	35,650045	-0,523280	0,081162
14:25:35,44	0,382970	3,296905	-0,116982	0,513982	0,332981	0,963014	-0,004137	0,420476	-0,188501	2,522318	-0,816948	0,088004	-0,947173	-2,693332	-1,391942	-2,953616	29,204315	12,623454	-0,004137	0,420476	-0,188501	35,529720	-0,492192	0,088004	-0,004137	0,420476	-0,188501	35,529720	-0,492192	0,088004
14:25:35,49	0,382970	3,296905	-0,116982	0,513982	0,332981	0,963014	-0,003119	0,420626	-0,190453	2,514819	-0,794824	0,089735	-0,948340	-2,690071	-1,391555	-2,938700	29,202948	12,632994	-0,003119	0,420626	-0,190453	35,533936	-0,549949	0,089735	-0,003119	0,420626	-0,190453	35,533936	-0,549949	0,089735
14:25:35,54	0,382970	3,296905	-0,116982	0,513982	0,332981	0,963014	-0,005360	0,423267	-0,190066	2,383765	-0,897750	0,099275	-0,951280	-2,689360	-1,387314	-2,946357	29,203210	12,601027	-0,005360	0,423267	-0,190066	35,610195	-0,476963	0,099275	-0,005360	0,423267	-0,190066	35,610195	-0,476963	0,099275
14:25:35,59	0,382970	3,296905	-0,116982	0,513982	0,332981	0,963014	-0,004506	0,426168	-0,185825	2,229285	-0,860093	0,067308	-0,946045	-2,689488	-1,391147	-2,953064	29,176204	12,666436	-0,004506	0,426168	-0,185825	35,683482	-0,506362	0,067308	-0,004506	0,426168	-0,185825	35,683482	-0,506362	0,067308
14:25:35,64	0,382970	3,296905	-0,116982	0,513982	0,332981	0,963014	-0,007012	0,421570	-0,189658	2,441634	-0,982726	0,132717	-0,947837	-2,689215	-1,392735	-2,963031	29,171049	12,633155	-0,007012	0,421570	-0,189658	35,534897	-0,432252	0,132717	-0,007012	0,421570	-0,189658	35,534897	-0,432252	0,132717
14:25:35,69	0,382970	3,296905	-0,116982	0,513982	0,332981	0,963014	-0,006353	0,423259	-0,191246	2,344380	-0,954507	0,099435	-0,949526	-2,692173	-1,391963	-2,948125	29,195323	12,603507	-0,006353	0,423259	-0,191246	35,570196	-0,455772	0,099435	-0,006353	0,423259	-0,191246	35,570196	-0,455772	0,099435
14:25:35,74	0,382970	3,296905	-0,116982	0,513982	0,332981	0,963014	-0,002946	0,423242	-0,190474	2,373704	-0,776563	0,069788	-0,948981	-2,688648	-1,392363	-2,948955	29,169777	12,608403	-0,002946	0,423242	-0,190474	35,598238	-0,545289	0,069788	-0,002946	0,423242	-0,190474	35,598238	-0,545289	0,069788
14:25:35,79	0,382970	3,296905	-0,116982	0,513982	0,332981	0,963014	-0,006272	0,424533	-0,190873	2,284047	-0,937463	0,074684	-0,948384	-2,689975	-1,388447	-2,943401	29,141411	12,634032	-0,006272	0,424533	-0,190873	35,609905	-0,445095	0,074684	-0,006272	0,424533	-0,190873	35,609905	-0,445095	0,074684
14:25:35,84	0,382970	3,296905	-0,116982	0,513982	0,332981	0,963014	-0,005421	0,423353	-0,186958	2,323639	-0,874195	0,100312	-0,947171	-2,693401	-1,389589	-2,953900	29,204428	12,651090	-0,005421	0,423353	-0,186958	35,556835	-0,448665	0,100312	-0,005421	0,423353	-0,186958	35,556835	-0,448665	0,100312
14:25:35,89	0,382970	3,296905	-0,116982	0,513982	0,332981	0,963014	-0,003061	0,420589	-0,188099	2,516684	-0,792063	0,117371	-0,947776	-2,687917	-1,390767	-2,934449	29,177541	12,656300	-0,003061	0,420589	-0,188099	35,532918	-0,551812	0,117371	-0,003061	0,420589	-0,188099	35,532918	-0,551812	0,117371
14:25:35,94	0,382970	3,296905	-0,116982	0,513982	0,332981	0,963014	-0,007507	0,423855	-0,189277	2,333290	-0,993017	0,122580	-0,946003	-2,691692	-1,388836	-2,945780	29,166584	12,620721	-0,007507	0,423855	-0,189277	35,605909	-0,403679	0,122580	-0,007507	0,423855	-0,189277	35,605909	-0,403679	0,122580
14:25:35,99	0,382970	3,296905	-0,116982	0,513982	0,332981	0,963014	-0,005125	0,420432	-0,187347	2,496150	-0,873457	0,087002	-0,950130	-2,693885	-1,391554	-2,955943	29,191627	12,627087	-0,005125	0,420432	-0,187347	35,500036	-0,471152	0,087002	-0,005125	0,420432	-0,187347	35,500036	-0,471152	0,087002
14:25:36,04	0,382970	3,296905	-0,116982	0,513982	0,332981	0,963014	-0,001162	0,422909	-0,190064	2,383922	-0,688721	0,093368	-0,951997	-2,692403	-1,391199	-2,994304	29,173533	12,616893	-0,001162	0,422909	-0,190064	35,582299	-0,597486	0,093368	-0,001162	0,422909	-0,190064	35,582299	-0,597486	0,093368
14:25:36,09	0,382970	3,296905	-0,116982	0,513982	0,332981	0,963014	-0,001512	0,425268	-0,189710	2,226440	-0,731103	0,083174	-0,947831	-2,691263	-1,392315	-2,961070	29,164735	12,661444	-0,001512	0,425268	-0,189710	35,609943	-0,612382	0,083174	-0,001512	0,425268	-0,189710	35,609943	-0,612382	0,083174
14:25:36,14	0,382970	3,296905	-0,116982	0,513982	0,332981	0,963014	-0,004582	0,422230	-0,190826	2,393397	-0,857537	0,127725	-0,944820	-2,688313	-1,392715	-2,919206	29,148040	12,632610	-0,004582	0,422230	-0,190826	35,538442	-0,497859	0,127725	-0,004582	0,422230	-0,190826	35,538442	-0,497859	0,127725
14:25:36,19	0,382970	3,296905	-0,116982	0,513982	0,332981	0,963014	-0,008643	0,421097	-0,191226	2,458793	-1,024093	0,098891	-0,948990	-2,692048	-1,390010	-2,964399	29,170068	12,626014	-0,008643	0,421097	-0,191226	35,514888	-0,345647	0,098891	-0,008643	0,421097	-0,191226	35,514888	-0,345647	0,098891
14:25:36,24	0,382970	3,296905	-0,116982	0,513982	0,332981	0,963014	-0,003323	0,422840	-0,188520	2,364599	-0,797640	0,092295	-0,945516	-2,693478	-1,389992	-2,982242	29,134878	12,644828	-0,003323	0,422840	-0,188520	35,557577	-0,536761	0,092295	-0,003323	0,422840	-0,188520	35,557577	-0,536761	0,092295
14:25:36,29	0,382970	3,296905	-0,116982	0,513982	0,332981	0,963014	-0,003821	0,419117	-0,188503	2,518801	-0,821382	0,111109	-0,947866	-2,692224	-1,389239	-2,982038	29,142119	12,624999	-0,003821	0,419117	-0,188503	35,419520	-0,521428	0,111109	-0,003821	0,419117	-0,188503	35,419520	-0,521428	0,111109
14:25:36,34	0,382970	3,296905	-0,116982	0,513982	0,332981	0,963014	-0,003733	0,421779	-0,187749	2,386753	-0,820250	0,091280	-0,948380	-2,689667	-1,391156	-2,942351	29,167293	12,651080	-0,003733	0,421779	-0,187749	35,496434	-0,527203	0,091280	-0,003733	0,421779	-0,187749	35,496434	-0,527203	0,091280
14:25:36,39	0,382970	3,296905	-0,116982	0,513982	0,332981	0,963014	-0,005690	0,423503	-0,189667	2,338768	-0,900211	0,117361	-0,949604	-2,693881	-1,388448	-2,978271	29,156659	12,634089	-0,005690	0,423503	-0,189667	35,583754	-0,453570	0,117361	-0,005690	0,423503	-0,189667	35,583754	-0,453570	0,117361
14:25:36,44	0,382970	3,296905	-0,116982	0,513982	0,332981	0,963014	-0,001428	0,422456	-0,186958	2,366060	-0,704417	0,100370	-0,945538	-2,690557	-1,388866	-3,003032	29,173633	12,621802	-0,001428	0,422456	-0,186958	35,528831	-0,592284	0,100370	-0,001428	0,422456	-0,186958	35,528831	-0,592284	0,100370
14:25:36,49	0,382970	3,296905	-0,116982	0,513982	0,332981	0,963014	-0,006340	0,420596	-0,187377	2,465074	-0,989750	0,088083	-0,950826	-2,689987	-1,389645	-2,983068	29,142211	12,620235	-0,006340	0,420596	-0,187377	35,481875	-0,492057	0,088083	-0,006340	0,420596	-0,187377	35,481875	-0,492057	0,088083
14:25:36,54	0,382970	3,296905	-0,116982	0,513982	0,332981	0,963014	-0,004190	0,425462	-0,188156	2,194826	-0,844948	0,086516	-0,950235	-2,694869	-1,389207	-2,994203	29,152904	12,663410	-0,004190	0,425462	-0,188156	35,593585	-0,516033	0,086516	-0,004190	0,425462	-0,188156	35,593585	-0,516033	0,086516
14:25:36,59	0,382970	3,296905	-0,116982	0,513982	0,332981	0,963014	-0,000258	0,422509	-0,187718	2,352085	-0,655466	0,129690	-0,944249	-2,689494	-1,388832	-2,935683	29,139087	12,630053	-0,000258	0,422509	-0,187718	35,519019	-0,635225	0,129690	-0,000258	0,422509	-0,187718	35,519019	-0,635225	0,129690
14:25:36,64	0,382970	3,296905	-0,116982	0,513982	0,332981	0,963014	-0,007905	0,420012	-0,187342	2,499185	-0,995552	0,096334	-0,948404	-2,693144	-1,388817	-2,963709	29,157836	12,653898	-0,007905	0,420012	-0,187342	35,470161	-0,374976	0,096334	-0,007905	0,420012	-0,187342	35,470161	-0,374976	0,096334
14:25:36,69	0,382970	3,296905	-0,116982	0,513982	0,332981	0,963014	-0,002666	0,421785	-0,187327	2,409215	-0,756759	0,120179	-0,947310	-2,690942	-1,391169	-2,993547	29,162111	12,656289	-0,002666	0,421785	-0,187327	35,519370	-0,547460	0,120179	-0,002666	0,421785	-0,187327	35,519370	-0,547460	0,120179
14:25:36,74	0,382970	3,296905	-0,116982	0,513982	0,332981	0,963014	-0,005121	0,421938	-0,189679	2,390041	-0,912378	0,122570	-0,947307	-2,691694	-1,390804	-2,996805	29,155622	12,621866	-0,005121	0,421938	-0,189679	35,512208	-0,510391	0,122570	-0,005121	0,421938	-0,189679	35,512208	-0,510391	0,122570
14:25:36,79	0,382970	3,296905	-0,116982	0,513982	0,332981	0,963014	-0,000896	0,420739	-0,185788	2,464738	-0,669460	0,090014	-0,946659	-2,691406	-1,388480	-2,978360	29,162715	12,601263	-0,000896	0,420739	-0,185788	35,492779	-0,599120	0,090014	-0,000896	0,420739	-0,185788	35,492779	-0,599120	0,090014
14:25:36,84	0,382970	3,296905	-0,116982	0,513982	0,332981	0,963014	-0,005044	0,421143	-0,186990	2,439495	-0,895544	0,067544	-0,946163	-2,690881	-1,389998	-3,010332	29,166616	12,670636	-0,005044	0,421143	-0,186990	35,499259	-0,499570	0,067544	-0,005044	0,421143	-0,186990	35,499259	-0,499570	0,067544
14:25:36,89	0,382970	3,296905	-0,116982	0,513982	0,332981	0,963014	-0,005747	0,420976	-0,188509	2,435590	-0,961721	0,136917	-0,945596	-2,692795	-1,390783	-3,013158	29,128354	12,650351	-0,005747	0,420976	-0,188509	35,482215	-0,510589	0,136917	-0,005747	0,420976	-0,188509	35,482215	-0,510589	0,136917
14:25:36,94	0,382970	3,296905	-0,116982	0,513982	0,332981	0,963014	-0,004373	0,419528	-0,189293	2,476337	-0,873603	0,116632	-0,947923	-2,692258	-1,390825	-3,004783	29,129069	12,596694	-0,004373	0,419528	-0,189293	35,409296	-0,530309	0,116632	-0,004373	0,419528	-0,189293	35,409296	-0,530309	0,116632
14:25:36,99	0,382970	3,296905	-0,116982	0,513982	0,332981	0,963014	-0,003674	0,421812	-0,189336	2,362394	-0,830369	0,062975	-0,946198	-2,692968	-1,388070	-3,036684	29,163528	12,654784	-0,003674	0,421812	-0,189336	35,474619	-0,541933	0,062975	-0,003674	0,421812	-0,189336	35,474619	-0,541933	0,062975
14:25:37,04	0,382970	3,296905	-0,116982	0,513982	0,332981	0,963014	-0,003922	0,419963	-0,186580	2,472425	-0,888123	0,121065	-0,948438	-2,689875	-1,388460	-2,971348	29,151147	12,634644	-0,003922	0,419963	-0,186580	35,439516	-0,580216	0,121065	-0,003922	0,419963	-0,186580	35,439516	-0,580216	0,121065
14:25:37,09	0,382970	3,296905	-0,116982	0,513982	0,332981	0,963014	-0,005481	0,423449	-0,186971	2,313087	-0,906407	0,100925	-0,947332	-2,688853	-1,389650	-2,983408	29,097099	12,614723	-0,005481	0,423449	-0,186971	35,553847	-0,476135	0,100925	-0,005481	0,423449	-0,186971	35,553847	-0,476135	0,100925
14:25:37,14	0,382970	3,296905	-0,116982	0,513982	0,332981	0,963014	-0,006919	0,423002	-0,188160	2,283495	-0,964612	0,081004	-0,947866	-2,691057	-1,389631	-2,970914	29,119327	12,619721	-0,006919	0,423002	-0,188160	35,489165	-0,421444	0,081004	-0,006919	0,423002	-0,188160	35,489165	-0,421444	0,081004
14:25:37,19	0,382970	3,296905	-0,116982	0,513982	0,332981	0,963014	-0,004743	0,422363	-0,188142	2,342237	-0,851749	0,086002	-0,946690	-2,692743	-1,390370	-2,979001	29,146628	12,664688	-0,004743	0,422363	-0,188142	35,497719	-0,479405	0,086002	-0,004743	0,422363	-0,188142	35,497719	-0,479405	0,086002
14:25:37,24	0,382970	3,296905	-0,116982	0,513982	0,332981	0,963014	-0,003871	0,420501	-0,188880	2,458644	-0,827051	0,130968	-0,949765	-2,695431	-1,388457	-3,041854	29,117886	12,652628	-0,003871	0,420501	-0,188880	35,467984	-0,523169	0,130968	-0,003871	0,420501	-0,188880	35,467984	-0,523169	0,130968
14:25:37,29	0,382970	3,296905	-0,116982	0,513982	0,332981	0,963014	-5,678056E-6	0,421821	-0,186967	2,333716	-0,666111	0,118909	-0,946773	-2,694835	-1,389979	-3,016814	29,130579	12,678535	-5,678056E-6	0,421821	-0,186967	35,446631	-0,665666	0,118909	-5,678056E-6	0,421821	-0,186967	35,446631	-0,665666	0,118909
14:25:37,34	0,382970	3,296905	-0,116982	0,513982	0,332981	0,963014	-0,002018	0,419527	-0,188489	2,476483	-0,755407	0,144816	-0,948419	-2,695093	-1,392318	-2,967008	29,148102	12,640924	-0,002018	0,419527	-0,188489	35,409370	-0,597003	0,144816	-0,002018	0,419527	-0,188489	35,409370	-0,597003	0,144816
14:25:37,39	0,382970	3,296905	-0,116982	0,513982	0,332981	0,963014	-0,000972	0,420824	-0,190828	2,449138	-0,666647	0,107205	-0,946737	-2,694795	-1,389249	-3,064503	29,102335	12,644984	-0,000972	0,420824	-0,190828	35,483808	-0,590349	0,107205	-0,000972	0,420824	-0,190828	35,483808	-0,590349	0,107205
14:25:37,44	0,382970	3,296905	-0,116982	0,513982	0,332981	0,963014	-0,002070	0,419516	-0,187759	2,428743	-0,785300	0,111264	-0,946117	-2,694278	-1,387666	-2,979757	29,088959	12,632003	-0,002070	0,419516	-0,187759	35,360777	-0,622797	0,111264	-0,002070	0,419516	-0,187759	35,360777	-0,622797	0,111264
14:25:37,49	0,382970	3,296905	-0,116982	0,513982	0,332981	0,963014	-0,002828	0,419238	-0,186176	2,474013	-0,744625	0,098284	-0,949695	-2,692186	-1,389642	-2,998603	29,107868	12,619162	-0,002828	0,419238	-0,186176	35,384186	-0,522636	0,098284	-0,002828	0,419238	-0,186176	35,384186	-0,522636	0,098284
14:25:37,54	0,382970	3,296905	-0,116982	0,513982	0,332981	0,963014	-0,002851	0,423382	-0,188152	2,265479	-0,771598	0,085443	-0,945512	-2,691157	-1,388449	-2,965649	29,099088	12,633227	-0,002851	0,423382	-0,188152	35,500955	-0,547801	0,085443	-0,002851	0,423382	-0,188152	35,500955	-0,547801	0,085443
14:25:37,59	0,382970	3,296905	-0,116982	0,513982	0,332981	0,963014	-0,002985	0,421473	-0,189674	2,355823	-0,791289	0,130263	-0,947975	-2,693024	-1,391164	-3,014047	29,106515	12,663983	-0,002985	0,421473	-0,189674	35,441488	-0,556936	0,130263	-0,002985	0,421473	-0,189674	35,441488	-0,556936	0,130263
14:25:37,64	0,382970	3,296905	-0,116982	0,513982	0,332981	0,963014	-0,002985	0,421473	-0,189674	2,355823	-0,791289	0,130263	-0,948000	-2,693721	-1,389631	-3,034107	29,109815	12,643873	-0,002985	0,421473	-0,189674	35,441488	-0,556936	0,130263	-0,002985	0,421473	-0,189674	35,441488	-0,556936	0,130263
14:25:37,69	0,382970	3,296905	-0,116982	0,513982	0,332981	0,963014	-0,002369	0,421146	-0,188141	2,365656	-0,778266	0,110154	-0,945009	-2,689423	-1,390031	-2,997466	29,093063	12,624978	-0,002369	0,421146	-0,188141	35,425650	-0,592289	0,110154	-0,002369	0,421146	-0,188141	35,425650	-0,592289	0,110154
14:25:37,74	0,382970	3,296905	-0,116982	0,513982	0,332981	0,963014	-0,007586	0,420706	-0,188542	2,392387	-1,009447	0,091258	-0,949737	-2,693237	-1,391200	-3,026332	29,133853	12,625909	-0,007586	0,420706	-0,188542	35,417783	-0,413929	0,091258	-0,007586	0,420706	-0,188542	35,417783	-0,413929	0,091258
14:25:37,79	0,382970	3,296905	-0,116982	0,513982	0,332981	0,963014	-0,001920	0,422893	-0,189711	2,299548	-0,760191	0,092190	-0,944410	-2,689242	-1,390394	-2,979597	29,067730	12,648559	-0,001920	0,422893	-0,189711	35,496635	-0,609480	0,092190	-0,001920	0,422893	-0,189711	35,496635	-0,609480	0,092190
14:25:37,84	0,382970	3,296905	-0,116982	0,513982	0,332981	0,963014	-0,008043	0,420277	-0,188904	2,401660	-1,005074	0,114840	-0,946178	-2,696770	-1,390769	-3,008351	29,092290	12,643602	-0,008043	0,420277	-0,188904	35,393426	-0,373674	0,114840	-0,008043	0,420277	-0,188904	35,393426	-0,373674	0,114840
14:25:37,89	0,382970	3,296905	-0,116982	0,513982	0,332981	0,963014	-0,000640	0,418044	-0,189280	2,524670	-0,657266	0,109883	-0,949157	-2,688723	-1,393150	-3,017306	29,143893	12,637784	-0,000640	0,418044	-0,189280	35,341143	-0,607052	0,109883	-0,000640	0,418044	-0,189280	35,341143	-0,607052	0,109883
14:25:37,94	0,382970	3,296905	-0,116982	0,513982	0,332981	0,963014	-0,006119	0,424648	-0,191660	2,221483	-0,975728	0,104065	-0,945104	-2,692094	-1,391974	-3,038029	29,076980	12,635339	-0,006119	0,424648	-0,191660	35,556355	-0,495417	0,104065	-0,006119	0,424648	-0,191660	35,556355	-0,495417	0,104065
14:25:37,99	0,382970	3,296905	-0,116982	0,513982	0,332981	0,963014	-0,005226	0,419452	-0,190485	2,423351	-0,913821	0,101620	-0,949097	-2,690278	-1,392337	-2,984593	29,121315	12,655391	-0,005226	0,419452	-0,190485	35,350359	-0,503552	0,101620	-0,005226	0,419452	-0,190485	35,350359	-0,503552	0,101620
14:25:38,04	0,382970	3,296905	-0,116982	0,513982	0,332981	0,963014	-0,004803	0,423818	-0,190847	2,261424	-0,867688	0,121671	-0,946875	-2,690867	-1,392351	-3,044027	29,110823	12,665661	-0,004803	0,423818	-0,190847	35,531176	-0,490665	0,121671	-0,004803	0,423818	-0,190847	35,531176	-0,490665	0,121671
14:25:38,09	0,382970	3,296905	-0,116982	0,513982	0,332981	0,963014	-0,005404	0,421600	-0,190861	2,337996	-0,945156	0,131942	-0,945082	-2,697850	-1,393896	-3,047522	29,099961	12,636492	-0,005404	0,421600	-0,190861	35,433576	-0,520969	0,131942	-0,005404	0,421600	-0,190861	35,433576	-0,520969	0,131942
14:25:38,14	0,382970	3,296905	-0,116982	0,513982	0,332981	0,963014	-0,000252	0,416556	-0,192407	2,589133	-0,674861	0,102773	-0,945620	-2,694369	-1,388847	-3,025731	29,105780	12,638651	-0,000252	0,416556	-0,192407	35,288753	-0,655086	0,102773	-0,000252	0,416556	-0,192407	35,288753	-0,655086	0,102773
14:25:38,19	0,382970	3,296905	-0,116982	0,513982	0,332981	0,963014	-0,002998	0,418762	-0,187358	2,490360	-0,801674	0,104932	-0,947491	-2,695031	-1,390448	-3,062387	29,061760	12,599409	-0,002998	0,418762	-0,187358	35,363145	-0,566364	0,104932	-0,002998	0,418762	-0,187358	35,363145	-0,566364	0,104932
14:25:38,24	0,382970	3,296905	-0,116982	0,513982	0,332981	0,963014	-0,001489	0,420051	-0,188959	2,366844	-0,732938	0,065690	-0,945625	-2,694459	-1,392326	-3,009190	29,076521	12,654182	-0,001489	0,420051	-0,188959	35,340874	-0,616089	0,065690	-0,001489	0,420051	-0,188959	35,340874	-0,616089	0,065690
14:25:38,29	0,382970	3,296905	-0,116982	0,513982	0,332981	0,963014	-0,002918	0,418721	-0,190836	2,475412	-0,768575	0,120462	-0,943899	-2,697080	-1,389622	-3,032114	29,042837	12,627377	-0,002918	0,418721	-0,190836	35,344996	-0,539522	0,120462	-0,002918	0,418721	-0,190836	35,344996	-0,539522	0,120462
14:25:38,34	0,382970	3,296905	-0,116982	0,513982	0,332981	0,963014	-0,001511	0,415916	-0,188132	2,580640	-0,698437	0,093657	-0,946117	-2,695412	-1,393505	-2,973828	29,088828	12,611097	-0,001511	0,415916	-0,188132	35,230031	-0,579810	0,093657	-0,001511	0,415916	-0,188132	35,230031	-0,579810	0,093657
14:25:38,39	0,382970	3,296905	-0,116982	0,513982	0,332981	0,963014	-0,001846	0,418671	-0,192015	2,506355	-0,688390	0,077378	-0,948055	-2,694635	-1,388475	-3,055022	29,080708	12,637462	-0,001846	0,418671	-0,192015	35,372009	-0,543443	0,077378	-0,001846	0,418671	-0,192015	35,372009	-0,543443	0,077378
14:25:38,44	0,382970	3,296905	-0,116982	0,513982	0,332981	0,963014	-0,001550	0,420737	-0,186985	2,351263	-0,739255	0,103743	-0,946207	-2,696184	-1,388832	-3,022575	29,089078	12,647394	-0,001550	0,420737	-0,186985	35,379144	-0,617543	0,103743	-0,001550	0,420737	-0,186985	35,379144	-0,617543	0,103743
14:25:38,49	0,382970	3,296905	-0,116982	0,513982	0,332981	0,963014	-0,001133	0,418363	-0,187342	2,498223	-0,693615	0,113675	-0,948003	-2,690715	-1,390039	-3,014426	29,067432	12,623626	-0,001133	0,418363	-0,187342	35,339685	-0,604700	0,113675	-0,001133	0,418363	-0,187342	35,339685	-0,604700	0,113675
14:25:38,54	0,382970	3,296905	-0,116982	0,513982	0,332981	0,963014	-0,004971	0,422652	-0,188549	2,260492	-0,875315	0,089907	-0,948572	-2,692221	-1,389262	-3,021388	29,096120	12,618977	-0,004971	0,422652	-0,188549	35,438688	-0,485111	0,089907	-0,004971	0,422652	-0,188549	35,438688	-0,485111	0,089907
14:25:38,59	0,382970	3,296905	-0,116982	0,513982	0,332981	0,963014	-0,003382	0,422393	-0,187773	2,295351	-0,813090	0,085258	-0,947446	-2,693838	-1,390020	-3,028605	29,045536	12,637228	-0,003382	0,422393	-0,187773	35,453175	-0,547576	0,085258	-0,003382	0,422393	-0,187773	35,453175	-0,547576	0,085258
14:25:38,64	0,382970	3,296905	-0,116982	0,513982	0,332981	0,963014	-0,002544	0,420609	-0,188531	2,340702	-0,750469	0,103508	-0,946167	-2,691899	-1,390805	-3,003243	29,121163	12,620996	-0,002544	0,420609	-0,188531	35,358484	-0,550744	0,103508	-0,002544	0,420609	-0,188531	35,358484	-0,550744	0,103508
14:25:38,69	0,382970	3,296905	-0,116982	0,513982	0,332981	0,963014	-0,004863	0,420470	-0,189316	2,426076	-0,886913	0,087276	-0,945014	-2,692760	-1,388067	-3,012683	29,099827	12,643040	-0,004863	0,420470	-0,189316	35,432992	-0,505136	0,087276	-0,004863	0,420470	-0,189316	35,432992	-0,505136	0,087276
14:25:38,74	0,382970	3,296905	-0,116982	0,513982	0,332981	0,963014	-0,004694	0,419042	-0,186577	2,477162	-0,875597	0,109320	-0,946784	-2,690442	-1,393513	-2,990872	29,081516	12,640736	-0,004694	0,419042	-0,186577	35,371937	-0,507140	0,109320	-0,004694	0,419042	-0,186577	35,371937	-0,507140	0,109320
14:25:38,79	0,382970	3,296905	-0,116982	0,513982	0,332981	0,963014	-0,005817	0,421733	-0,192023	2,332243	-0,905970	0,107017	-0,945071	-2,689687	-1,389651	-3,015436	29,057419	12,623739	-0,005817	0,421733	-0,192023	35,438314	-0,449325	0,107017	-0,005817	0,421733	-0,192023	35,438314	-0,449325	0,107017
14:25:38,84	0,382970	3,296905	-0,116982	0,513982	0,332981	0,963014	-0,007327	0,420627	-0,188161	2,356602	-0,993701	0,090020	-0,942193	-2,687744	-1,390029	-3,040908	29,070105	12,659339	-0,007327	0,420627	-0,188161	35,375857	-0,418542	0,090020	-0,007327	0,420627	-0,188161	35,375857	-0,418542	0,090020
14:25:38,89	0,382970	3,296905	-0,116982	0,513982	0,332981	0,963014	-0,010449	0,419106	-0,188539	2,433955	-1,184476	0,125620	-0,947491	-2,696299	-1,391205	-3,062624	29,065087	12,619171	-0,010449	0,419106	-0,188539	35,333795	-0,364196	0,125620	-0,010449	0,419106	-0,188539	35,333795	-0,364196	0,125620
14:25:38,94	0,382970	3,296905	-0,116982	0,513982	0,332981	0,963014	-0,000391	0,419417	-0,189716	2,402604	-0,677745	0,085452	-0,948044	-2,696132	-1,388849	-3,044740	29,058082	12,641485	-0,000391	0,419417	-0,189716	35,326819	-0,647038	0,085452	-0,000391	0,419417	-0,189716	35,326819	-0,647038	0,085452
14:25:38,99	0,382970	3,296905	-0,116982	0,513982	0,332981	0,963014	-0,000259	0,419979	-0,187360	2,376222	-0,651899	0,107765	-0,948058	-2,697132	-1,386556	-3,054507	29,028933	12,590653	-0,000259	0,419979	-0,187360	35,344605	-0,631541	0,107765	-0,000259	0,419979	-0,187360	35,344605	-0,631541	0,107765
14:25:39,04	0,382970	3,296905	-0,116982	0,513982	0,332981	0,963014	0,000614	0,419492	-0,185066	2,371448	-0,600368	0,056934	-0,948587	-2,691120	-1,390397	-3,004980	29,057165	12,657173	0,000614	0,419492	-0,185066	35,301559	-0,648568	0,056934	0,000614	0,419492	-0,185066	35,301559	-0,648568	0,056934
14:25:39,09	0,382970	3,296905	-0,116982	0,513982	0,332981	0,963014	-0,004328	0,422956	-0,188907	2,240522	-0,828574	0,123454	-0,946868	-2,691936	-1,390027	-3,037135	29,071989	12,643394	-0,004328	0,422956	-0,188907	35,442572	-0,488831	0,123454	-0,004328	0,422956	-0,188907	35,442572	-0,488831	0,123454
14:25:39,14	0,382970	3,296905	-0,116982	0,513982	0,332981	0,963014	-0,004481	0,421059	-0,188538	2,335919	-0,871808	0,109675	-0,947437	-2,696254	-1,389608	-3,039880	29,078160	12,662007	-0,004481	0,421059	-0,188538	35,389066	-0,520026	0,109675	-0,004481	0,421059	-0,188538	35,389066	-0,520026	0,109675
14:25:39,19	0,382970	3,296905	-0,116982	0,513982	0,332981	0,963014	-0,000457	0,419393	-0,188118	2,426548	-0,667998	0,128287	-0,945659	-2,691401	-1,388486	-3,023166	29,060183	12,617997	-0,000457	0,419393	-0,188118	35,348876	-0,632138	0,128287	-0,000457	0,419393	-0,188118	35,348876	-0,632138	0,128287
14:25:39,24	0,382970	3,296905	-0,116982	0,513982	0,332981	0,963014	-0,005549	0,420280	-0,186996	2,373222	-0,909337	0,084278	-0,942168	-2,694704	-1,391201	-3,038307	29,031465	12,609308	-0,005549	0,420280	-0,186996	35,365166	-0,473727	0,084278	-0,005549	0,420280	-0,186996	35,365166	-0,473727	0,084278
14:25:39,29	0,382970	3,296905	-0,116982	0,513982	0,332981	0,963014	-0,004433	0,415605	-0,189711	2,583853	-0,850074	0,075589	-0,949334	-2,694219	-1,388479	-3,086952	29,047094	12,655938	-0,004433	0,415605	-0,189711	35,208852	-0,502046	0,075589	-0,004433	0,415605	-0,189711	35,208852	-0,502046	0,075589
14:25:39,34	0,382970	3,296905	-0,116982	0,513982	0,332981	0,963014	-0,001271	0,422053	-0,186990	2,237776	-0,735572	0,122218	-0,948579	-2,692375	-1,390012	-3,010730	29,070205	12,647541	-0,001271	0,422053	-0,186990	35,368932	-0,635791	0,122218	-0,001271	0,422053	-0,186990	35,368932	-0,635791	0,122218
14:25:39,39	0,382970	3,296905	-0,116982	0,513982	0,332981	0,963014	-0,003246	0,422321	-0,188523	2,281957	-0,783795	0,113822	-0,944553	-2,691890	-1,392347	-3,042734	29,051655	12,659155	-0,003246	0,422321	-0,188523	35,434165	-0,529011	0,113822	-0,003246	0,422321	-0,188523	35,434165	-0,529011	0,113822
14:25:39,44	0,382970	3,296905	-0,116982	0,513982	0,332981	0,963014	-0,005679	0,419077	-0,190857	2,418575	-0,928752	0,125435	-0,946944	-2,694081	-1,390821	-3,069432	29,046133	12,628515	-0,005679	0,419077	-0,190857	35,316134	-0,482979	0,125435	-0,005679	0,419077	-0,190857	35,316134	-0,482979	0,125435
14:25:39,49	0,382970	3,296905	-0,116982	0,513982	0,332981	0,963014	-0,002585	0,420052	-0,189332	2,349744	-0,788264	0,094795	-0,947470	-2,691036	-1,391560	-3,027397	29,051880	12,672683	-0,002585	0,420052	-0,189332	35,323839	-0,585309	0,094795	-0,002585	0,420052	-0,189332	35,323839	-0,585309	0,094795
14:25:39,54	0,382970	3,296905	-0,116982	0,513982	0,332981	0,963014	-0,004959	0,422031	-0,190070	2,272855	-0,878164	0,138964	-0,948051	-2,693823	-1,391943	-3,040282	29,080621	12,673455	-0,004959	0,422031	-0,190070	35,402266	-0,488878	0,138964	-0,004959	0,422031	-0,190070	35,402266	-0,488878	0,138964
14:25:39,59	0,382970	3,296905	-0,116982	0,513982	0,332981	0,963014	-0,002255	0,421141	-0,190453	2,337592	-0,763090	0,139736	-0,944576	-2,695797	-1,389626	-3,077556	29,074664	12,658010	-0,002255	0,421141	-0,190453	35,397123	-0,586060	0,139736	-0,002255	0,421141	-0,190453	35,397123	-0,586060	0,139736
14:25:39,64	0,382970	3,296905	-0,116982	0,513982	0,332981	0,963014	-0,002283	0,417144	-0,188136	2,521630	-0,793825	0,124291	-0,942693	-2,696295	-1,390026	-3,022921	29,053672	12,603974	-0,002283	0,417144	-0,188136	35,267413	-0,614631	0,124291	-0,002283	0,417144	-0,188136	35,267413	-0,614631	0,124291
14:25:39,69	0,382970	3,296905	-0,116982	0,513982	0,332981	0,963014	-0,002793	0,415264	-0,188536	2,628537	-0,762573	0,070255	-0,948567	-2,696312	-1,390387	-3,017409	29,076906	12,647470	-0,002793	0,415264	-0,188536	35,226725	-0,543285	0,070255	-0,002793	0,415264	-0,188536	35,226725	-0,543285	0,070255
14:25:39,74	0,382970	3,296905	-0,116982	0,513982	0,332981	0,963014	0,000158	0,420343	-0,188897	2,387297	-0,615940	0,113751	-0,949255	-2,689403	-1,391992	-3,036813	29,056400	12,634360	0,000158	0,420343	-0,188897	35,384201	-0,628342	0,113751	0,000158	0,420343	-0,188897	35,384201	-0,628342	0,113751
14:25:39,79	0,382970	3,296905	-0,116982	0,513982	0,332981	0,963014	-0,005481	0,424393	-0,190502	2,149219	-0,915703	0,100641	-0,946883	-2,695569	-1,387682	-3,047747	29,043077	12,645454	-0,005481	0,424393	-0,190502	35,464074	-0,485469	0,100641	-0,005481	0,424393	-0,190502	35,464074	-0,485469	0,100641
14:25:39,84	0,382970	3,296905	-0,116982	0,513982	0,332981	0,963014	-0,001327	0,419255	-0,186193	2,399373	-0,702538	0,111735	-0,942890	-2,693930	-1,390828	-3,085599	28,998442	12,623035	-0,001327	0,419255	-0,186193	35,310920	-0,598339	0,111735	-0,001327	0,419255	-0,186193	35,310920	-0,598339	0,111735
14:25:39,89	0,382970	3,296905	-0,116982	0,513982	0,332981	0,963014	-0,004743	0,416617	-0,189338	2,478985	-0,890617	0,089315	-0,945775	-2,695156	-1,393134	-3,074658	29,060344	12,649853	-0,004743	0,416617	-0,189338	35,183424	-0,518286	0,089315	-0,004743	0,416617	-0,189338	35,183424	-0,518286	0,089315
14:25:39,94	0,382970	3,296905	-0,116982	0,513982	0,332981	0,963014	-0,002239	0,418503	-0,191644	2,440020	-0,781868	0,116134	-0,948120	-2,695519	-1,392341	-3,059029	29,028805	12,662277	-0,002239	0,418503	-0,191644	35,292467	-0,606127	0,116134	-0,002239	0,418503	-0,191644	35,292467	-0,606127	0,116134
14:25:39,99	0,382970	3,296905	-0,116982	0,513982	0,332981	0,963014	-0,000752	0,420351	-0,190852	2,324382	-0,675241	0,128557	-0,943845	-2,693222	-1,391536	-2,980547	29,016649	12,656825	-0,000752	0,420351	-0,190852	35,321963	-0,616227	0,128557	-0,000752	0,420351	-0,190852	35,321963	-0,616227	0,128557
14:25:40,04	0,382970	3,296905	-0,116982	0,513982	0,332981	0,963014	-0,004878	0,417798	-0,190046	2,485853	-0,815767	0,123106	-0,941626	-2,695221	-1,391176	-3,046272	28,999722	12,642291	-0,004878	0,417798	-0,190046	35,283020	-0,432833	0,123106	-0,004878	0,417798	-0,190046	35,283020	-0,432833	0,123106
14:25:40,09	0,382970	3,296905	-0,116982	0,513982	0,332981	0,963014	-0,004257	0,414877	-0,189687	2,590259	-0,831917	0,108572	-0,943921	-2,693610	-1,386924	-3,021425	28,987548	12,609830	-0,004257	0,414877	-0,189687	35,158075	-0,497753	0,108572	-0,004257	0,414877	-0,189687	35,158075	-0,497753	0,108572
14:25:40,14	0,382970	3,296905	-0,116982	0,513982	0,332981	0,963014	-0,004504	0,417670	-0,185434	2,446881	-0,817173	0,076110	-0,943476	-2,694863	-1,389239	-3,089986	29,014224	12,665985	-0,004504	0,417670	-0,185434	35,233981	-0,463593	0,076110	-0,004504	0,417670	-0,185434	35,233981	-0,463593	0,076110
14:25:40,19	0,382970	3,296905	-0,116982	0,513982	0,332981	0,963014	-0,003642	0,416658	-0,187750	2,488331	-0,845048	0,132266	-0,944523	-2,691489	-1,387690	-3,034892	29,042005	12,646305	-0,003642	0,416658	-0,187750	35,195982	-0,559157	0,132266	-0,003642	0,416658	-0,187750	35,195982	-0,559157	0,132266
14:25:40,24	0,382970	3,296905	-0,116982	0,513982	0,332981	0,963014	-0,006040	0,419252	-0,186201	2,405065	-0,935948	0,112586	-0,946367	-2,694493	-1,391580	-3,065655	29,027308	12,647753	-0,006040	0,419252	-0,186201	35,316321	-0,461775	0,112586	-0,006040	0,419252	-0,186201	35,316321	-0,461775	0,112586
14:25:40,29	0,382970	3,296905	-0,116982	0,513982	0,332981	0,963014	-0,002517	0,419346	-0,190090	2,372037	-0,772030	0,114034	-0,943924	-2,695828	-1,390397	-3,032050	29,026546	12,637198	-0,002517	0,419346	-0,190090	35,290719	-0,574435	0,114034	-0,002517	0,419346	-0,190090	35,290719	-0,574435	0,114034
14:25:40,34	0,382970	3,296905	-0,116982	0,513982	0,332981	0,963014	-0,002582	0,416563	-0,188907	2,532907	-0,745932	0,103478	-0,948120	-2,697010	-1,388886	-3,076800	29,028900	12,606842	-0,002582	0,416563	-0,188907	35,233106	-0,543226	0,103478	-0,002582	0,416563	-0,188907	35,233106	-0,543226	0,103478
14:25:40,39	0,382970	3,296905	-0,116982	0,513982	0,332981	0,963014	0,000539	0,419607	-0,187397	2,354288	-0,623548	0,073123	-0,944586	-2,692215	-1,390431	-3,055156	29,019248	12,627954	0,000539	0,419607	-0,187397	35,293432	-0,665875	0,073123	0,000539	0,419607	-0,187397	35,293432	-0,665875	0,073123
14:25:40,44	0,382970	3,296905	-0,116982	0,513982	0,332981	0,963014	-0,005380	0,418943	-0,188942	2,391267	-0,907795	0,094234	-0,945854	-2,695528	-1,388875	-3,109938	29,028058	12,646522	-0,005380	0,418943	-0,188942	35,278306	-0,485438	0,094234	-0,005380	0,418943	-0,188942	35,278306	-0,485438	0,094234
14:25:40,49	0,382970	3,296905	-0,116982	0,513982	0,332981	0,963014	-0,001877	0,418385	-0,187385	2,400528	-0,777453	0,112802	-0,945164	-2,693308	-1,390813	-3,048740	29,008965	12,627529	-0,001877	0,418385	-0,187385	35,243754	-0,630132	0,112802	-0,001877	0,418385	-0,187385	35,243754	-0,630132	0,112802
14:25:40,54	0,382970	3,296905	-0,116982	0,513982	0,332981	0,963014	-0,004144	0,418897	-0,189324	2,387949	-0,832824	0,093809	-0,944570	-2,693617	-1,387691	-3,055817	29,022674	12,645578	-0,004144	0,418897	-0,189324	35,271397	-0,507494	0,093809	-0,004144	0,418897	-0,189324	35,271397	-0,507494	0,093809
14:25:40,59	0,382970	3,296905	-0,116982	0,513982	0,332981	0,963014	-0,004174	0,418228	-0,186202	2,431070	-0,847345	0,111859	-0,947048	-2,694899	-1,390054	-3,112695	29,023531	12,637319	-0,004174	0,418228	-0,186202	35,262001	-0,519694	0,111859	-0,004174	0,418228	-0,186202	35,262001	-0,519694	0,111859
14:25:40,64	0,382970	3,296905	-0,116982	0,513982	0,332981	0,963014	-0,001825	0,419733	-0,188564	2,325110	-0,774900	0,103600	-0,944025	-2,693825	-1,392716	-3,057077	29,006996	12,682126	-0,001825	0,419733	-0,188564	35,274188	-0,631620	0,103600	-0,001825	0,419733	-0,188564	35,274188	-0,631620	0,103600
14:25:40,69	0,382970	3,296905	-0,116982	0,513982	0,332981	0,963014	-0,004267	0,417652	-0,191226	2,446829	-0,845428	0,148406	-0,946358	-2,691684	-1,392337	-3,053073	29,040154	12,682831	-0,004267	0,417652	-0,191226	35,232522	-0,510483	0,148406	-0,004267	0,417652	-0,191226	35,232522	-0,510483	0,148406
14:25:40,74	0,382970	3,296905	-0,116982	0,513982	0,332981	0,963014	-0,004954	0,420744	-0,190848	2,316785	-0,894294	0,149111	-0,943397	-2,692794	-1,390782	-3,046660	29,020535	12,667002	-0,004954	0,420744	-0,190848	35,345166	-0,505374	0,149111	-0,004954	0,420744	-0,190848	35,345166	-0,505374	0,149111
14:25:40,79	0,382970	3,296905	-0,116982	0,513982	0,332981	0,963014	-0,005473	0,417624	-0,189293	2,465233	-0,905907	0,133282	-0,946362	-2,693292	-1,391548	-3,048847	29,007837	12,685878	-0,005473	0,417624	-0,189293	35,248707	-0,476262	0,133282	-0,005473	0,417624	-0,189293	35,248707	-0,476262	0,133282
14:25:40,84	0,382970	3,296905	-0,116982	0,513982	0,332981	0,963014	-0,003559	0,419943	-0,190059	2,332572	-0,801928	0,152159	-0,945172	-2,691982	-1,389235	-3,048419	29,012239	12,665627	-0,003559	0,419943	-0,190059	35,298062	-0,522527	0,152159	-0,003559	0,419943	-0,190059	35,298062	-0,522527	0,152159
14:25:40,89	0,382970	3,296905	-0,116982	0,513982	0,332981	0,963014	-0,005289	0,419568	-0,187746	2,356098	-0,893724	0,131907	-0,944020	-2,696694	-1,391178	-3,064199	28,990928	12,646408	-0,005289	0,419568	-0,187746	35,292150	-0,478509	0,131907	-0,005289	0,419568	-0,187746	35,292150	-0,478509	0,131907
14:25:40,94	0,382970	3,296905	-0,116982	0,513982	0,332981	0,963014	-0,001784	0,416214	-0,189689	2,504156	-0,714475	0,112689	-0,946447	-2,694518	-1,390832	-3,105343	29,024079	12,633050	-0,001784	0,416214	-0,189689	35,176926	-0,574402	0,112689	-0,001784	0,416214	-0,189689	35,176926	-0,574402	0,112689
14:25:40,99	0,382970	3,296905	-0,116982	0,513982	0,332981	0,963014	-0,002455	0,419403	-0,189342	2,346430	-0,801576	0,099330	-0,942850	-2,691916	-1,393118	-3,048276	28,988594	12,667641	-0,002455	0,419403	-0,189342	35,269591	-0,608827	0,099330	-0,002455	0,419403	-0,189342	35,269591	-0,608827	0,099330
14:25:41,04	0,382970	3,296905	-0,116982	0,513982	0,332981	0,963014	-0,006507	0,417590	-0,191628	2,438549	-0,945113	0,133922	-0,940476	-2,693334	-1,392747	-3,043244	28,971564	12,628257	-0,006507	0,417590	-0,191628	35,219327	-0,434286	0,133922	-0,006507	0,417590	-0,191628	35,219327	-0,434286	0,133922
14:25:41,09	0,382970	3,296905	-0,116982	0,513982	0,332981	0,963014	-0,006466	0,414824	-0,191257	2,570110	-0,930097	0,094538	-0,941695	-2,696710	-1,389640	-3,081192	28,983629	12,631276	-0,006466	0,414824	-0,191257	35,133815	-0,422506	0,094538	-0,006466	0,414824	-0,191257	35,133815	-0,422506	0,094538
14:25:41,14	0,382970	3,296905	-0,116982	0,513982	0,332981	0,963014	-0,002933	0,414192	-0,188150	2,594456	-0,785264	0,097557	-0,945230	-2,693529	-1,389259	-3,072224	28,983106	12,640487	-0,002933	0,414192	-0,188150	35,108538	-0,555035	0,097557	-0,002933	0,414192	-0,188150	35,108538	-0,555035	0,097557
14:25:41,19	0,382970	3,296905	-0,116982	0,513982	0,332981	0,963014	-0,003921	0,418844	-0,187769	2,356593	-0,828607	0,106768	-0,943979	-2,691171	-1,391582	-3,039172	29,016535	12,643198	-0,003921	0,418844	-0,187769	35,235842	-0,520827	0,106768	-0,003921	0,418844	-0,187769	35,235842	-0,520827	0,106768
14:25:41,24	0,382970	3,296905	-0,116982	0,513982	0,332981	0,963014	-0,006588	0,418940	-0,190093	2,397077	-0,955393	0,109479	-0,942888	-2,692660	-1,393150	-3,068507	28,978858	12,633524	-0,006588	0,418940	-0,190093	35,283863	-0,438236	0,109479	-0,006588	0,418940	-0,190093	35,283863	-0,438236	0,109479
14:25:41,29	0,382970	3,296905	-0,116982	0,513982	0,332981	0,963014	-0,005844	0,417250	-0,191660	2,437655	-0,923277	0,099804	-0,946401	-2,694598	-1,390797	-3,077397	29,014390	12,661498	-0,005844	0,417250	-0,191660	35,191784	-0,464515	0,099804	-0,005844	0,417250	-0,191660	35,191784	-0,464515	0,099804
14:25:41,34	0,382970	3,296905	-0,116982	0,513982	0,332981	0,963014	-0,002409	0,419324	-0,189307	2,356151	-0,770107	0,127778	-0,944633	-2,691195	-1,391970	-3,050348	28,967295	12,651545	-0,002409	0,419324	-0,189307	35,273062	-0,581016	0,127778	-0,002409	0,419324	-0,189307	35,273062	-0,581016	0,127778
14:25:41,39	0,382970	3,296905	-0,116982	0,513982	0,332981	0,963014	-0,006240	0,419494	-0,190481	2,320035	-0,922365	0,117826	-0,949397	-2,693236	-1,391573	-3,082316	28,982129	12,680052	-0,006240	0,419494	-0,190481	35,250315	-0,432513	0,117826	-0,006240	0,419494	-0,190481	35,250315	-0,432513	0,117826
14:25:41,44	0,382970	3,296905	-0,116982	0,513982	0,332981	0,963014	-0,002091	0,422600	-0,190083	2,155403	-0,741700	0,146332	-0,945816	-2,690589	-1,388491	-3,064416	28,982356	12,640251	-0,002091	0,422600	-0,190083	35,329477	-0,577572	0,146332	-0,002091	0,422600	-0,190083	35,329477	-0,577572	0,146332
14:25:41,49	0,382970	3,296905	-0,116982	0,513982	0,332981	0,963014	-0,006174	0,420822	-0,187002	2,257001	-0,938621	0,106531	-0,942309	-2,692807	-1,391997	-3,086274	29,005437	12,624245	-0,006174	0,420822	-0,187002	35,291509	-0,453987	0,106531	-0,006174	0,420822	-0,187002	35,291509	-0,453987	0,106531
14:25:41,54	0,382970	3,296905	-0,116982	0,513982	0,332981	0,963014	-0,006007	0,416675	-0,190508	2,481682	-0,960404	0,090525	-0,945178	-2,695497	-1,390018	-3,052919	28,986431	12,640574	-0,006007	0,416675	-0,190508	35,190685	-0,488884	0,090525	-0,006007	0,416675	-0,190508	35,190685	-0,488884	0,090525
14:25:41,59	0,382970	3,296905	-0,116982	0,513982	0,332981	0,963014	-0,002242	0,417815	-0,188529	2,422637	-0,726253	0,106855	-0,947003	-2,693744	-1,390425	-3,078998	29,000754	12,646338	-0,002242	0,417815	-0,188529	35,221104	-0,550259	0,106855	-0,002242	0,417815	-0,188529	35,221104	-0,550259	0,106855
14:25:41,64	0,382970	3,296905	-0,116982	0,513982	0,332981	0,963014	-0,002847	0,420272	-0,188935	2,294228	-0,787467	0,112619	-0,945288	-2,694198	-1,389684	-3,103515	28,979848	12,606938	-0,002847	0,420272	-0,188935	35,285584	-0,563969	0,112619	-0,002847	0,420272	-0,188935	35,285584	-0,563969	0,112619
14:25:41,69	0,382970	3,296905	-0,116982	0,513982	0,332981	0,963014	-0,003312	0,418560	-0,188195	2,352898	-0,822396	0,073218	-0,945839	-2,695830	-1,388854	-3,088447	28,989170	12,659535	-0,003312	0,418560	-0,188195	35,209847	-0,562442	0,073218	-0,003312	0,418560	-0,188195	35,209847	-0,562442	0,073218
14:25:41,74	0,382970	3,296905	-0,116982	0,513982	0,332981	0,963014	-0,001623	0,418221	-0,187364	2,386127	-0,726188	0,125816	-0,945790	-2,696316	-1,389625	-3,073823	29,011866	12,655673	-0,001623	0,418221	-0,187364	35,216473	-0,598807	0,125816	-0,001623	0,418221	-0,187364	35,216473	-0,598807	0,125816
14:25:41,79	0,382970	3,296905	-0,116982	0,513982	0,332981	0,963014	-0,001226	0,417936	-0,188136	2,427939	-0,704253	0,121953	-0,946388	-2,695620	-1,388509	-3,075876	28,985213	12,596019	-0,001226	0,417936	-0,188136	35,235876	-0,607998	0,121953	-0,001226	0,417936	-0,188136	35,235876	-0,607998	0,121953
14:25:41,84	0,382970	3,296905	-0,116982	0,513982	0,332981	0,963014	-0,001531	0,418801	-0,187019	2,358816	-0,708553	0,062300	-0,947037	-2,695620	-1,391980	-3,099013	29,007314	12,647416	-0,001531	0,418801	-0,187019	35,234709	-0,588373	0,062300	-0,001531	0,418801	-0,187019	35,234709	-0,588373	0,062300
14:25:41,89	0,382970	3,296905	-0,116982	0,513982	0,332981	0,963014	-0,001206	0,419364	-0,190491	2,337125	-0,722756	0,113697	-0,945212	-2,697378	-1,391209	-3,078533	28,996200	12,612519	-0,001206	0,419364	-0,190491	35,257192	-0,628066	0,113697	-0,001206	0,419364	-0,190491	35,257192	-0,628066	0,113697
14:25:41,94	0,382970	3,296905	-0,116982	0,513982	0,332981	0,963014	-0,000596	0,416904	-0,189720	2,465639	-0,667734	0,078800	-0,944682	-2,695403	-1,389260	-3,086251	28,951378	12,634587	-0,000596	0,416904	-0,189720	35,192628	-0,620941	0,078800	-0,000596	0,416904	-0,189720	35,192628	-0,620941	0,078800
14:25:41,99	0,382970	3,296905	-0,116982	0,513982	0,332981	0,963014	-0,002572	0,417433	-0,187771	2,395471	-0,754733	0,100868	-0,945884	-2,697391	-1,390002	-3,095454	28,950342	12,678204	-0,002572	0,417433	-0,187771	35,163962	-0,552864	0,100868	-0,002572	0,417433	-0,187771	35,163962	-0,552864	0,100868
14:25:42,04	0,382970	3,296905	-0,116982	0,513982	0,332981	0,963014	-0,000248	0,417479	-0,188512	2,387556	-0,641377	0,144484	-0,945249	-2,692926	-1,391599	-3,069451	28,963534	12,631651	-0,000248	0,417479	-0,188512	35,159695	-0,621882	0,144484	-0,000248	0,417479	-0,188512	35,159695	-0,621882	0,144484
14:25:42,09	0,382970	3,296905	-0,116982	0,513982	0,332981	0,963014	-0,004433	0,419162	-0,190109	2,324475	-0,843060	0,097932	-0,939998	-2,691367	-1,389257	-3,079278	28,930038	12,649774	-0,004433	0,419162	-0,190109	35,228716	-0,495062	0,097932	-0,004433	0,419162	-0,190109	35,228716	-0,495062	0,097932
14:25:42,14	0,382970	3,296905	-0,116982	0,513982	0,332981	0,963014	-0,008409	0,415394	-0,187767	2,486515	-1,041582	0,116054	-0,946422	-2,695786	-1,390416	-3,070992	28,949566	12,639563	-0,008409	0,415394	-0,187767	35,094929	-0,381457	0,116054	-0,008409	0,415394	-0,187767	35,094929	-0,381457	0,116054
14:25:42,19	0,382970	3,296905	-0,116982	0,513982	0,332981	0,963014	-0,001370	0,418748	-0,188927	2,333138	-0,678124	0,105844	-0,945309	-2,692249	-1,392009	-3,094679	28,960238	12,622454	-0,001370	0,418748	-0,188927	35,204876	-0,570588	0,105844	-0,001370	0,418748	-0,188927	35,204876	-0,570588	0,105844
14:25:42,24	0,382970	3,296905	-0,116982	0,513982	0,332981	0,963014	-0,004990	0,419552	-0,190519	2,288724	-0,892193	0,088735	-0,944087	-2,692661	-1,392792	-3,085410	28,987354	12,604474	-0,004990	0,419552	-0,190519	35,223583	-0,500517	0,088735	-0,004990	0,419552	-0,190519	35,223583	-0,500517	0,088735
14:25:42,29	0,382970	3,296905	-0,116982	0,513982	0,332981	0,963014	-0,005244	0,418288	-0,191303	2,382591	-0,910959	0,070755	-0,944128	-2,694762	-1,389665	-3,111905	28,984370	12,631500	-0,005244	0,418288	-0,191303	35,218195	-0,499304	0,070755	-0,005244	0,418288	-0,191303	35,218195	-0,499304	0,070755
14:25:42,34	0,382970	3,296905	-0,116982	0,513982	0,332981	0,963014	-0,003404	0,417273	-0,188176	2,419528	-0,836724	0,097781	-0,941697	-2,693421	-1,391569	-3,060605	28,967208	12,656426	-0,003404	0,417273	-0,188176	35,175470	-0,569521	0,097781	-0,003404	0,417273	-0,188176	35,175470	-0,569521	0,097781
14:25:42,39	0,382970	3,296905	-0,116982	0,513982	0,332981	0,963014	-0,005781	0,415838	-0,190079	2,504938	-0,907319	0,122707	-0,942922	-2,697030	-1,388470	-3,093721	28,950071	12,643894	-0,005781	0,415838	-0,190079	35,148229	-0,453524	0,122707	-0,005781	0,415838	-0,190079	35,148229	-0,453524	0,122707
14:25:42,44	0,382970	3,296905	-0,116982	0,513982	0,332981	0,963014	-0,002043	0,415095	-0,186980	2,512187	-0,733039	0,110175	-0,946502	-2,694260	-1,390433	-3,109535	28,968972	12,650494	-0,002043	0,415095	-0,186980	35,097134	-0,572698	0,110175	-0,002043	0,415095	-0,186980	35,097134	-0,572698	0,110175
14:25:42,49	0,382970	3,296905	-0,116982	0,513982	0,332981	0,963014	-0,002652	0,419580	-0,188943	2,287416	-0,787870	0,116775	-0,947661	-2,694334	-1,392006	-3,098436	28,961193	12,621806	-0,002652	0,419580	-0,188943	35,224455	-0,579698	0,116775	-0,002652	0,419580	-0,188943	35,224455	-0,579698	0,116775
14:25:42,54	0,382970	3,296905	-0,116982	0,513982	0,332981	0,963014	-0,002008	0,420546	-0,190516	2,235986	-0,740871	0,088086	-0,945345	-2,695595	-1,388487	-3,126925	28,970317	12,654379	-0,002008	0,420546	-0,190516	35,248873	-0,583267	0,088086	-0,002008	0,420546	-0,190516	35,248873	-0,583267	0,088086
14:25:42,59	0,382970	3,296905	-0,116982	0,513982	0,332981	0,963014	-0,002074	0,417911	-0,186997	2,366681	-0,773551	0,120660	-0,941170	-2,690644	-1,386566	-3,092890	28,958021	12,624851	-0,002074	0,417911	-0,186997	35,172693	-0,610745	0,120660	-0,002074	0,417911	-0,186997	35,172693	-0,610745	0,120660
14:25:42,64	0,382970	3,296905	-0,116982	0,513982	0,332981	0,963014	-0,008449	0,416771	-0,185076	2,432343	-1,069413	0,091132	-0,944760	-2,694827	-1,388497	-3,117535	28,938414	12,638946	-0,008449	0,416771	-0,185076	35,148845	-0,406191	0,091132	-0,008449	0,416771	-0,185076	35,148845	-0,406191	0,091132
14:25:42,69	0,382970	3,296905	-0,116982	0,513982	0,332981	0,963014	-0,003031	0,417788	-0,187007	2,350132	-0,799228	0,105227	-0,944095	-2,693555	-1,388112	-3,094922	28,977840	12,625511	-0,003031	0,417788	-0,187007	35,146505	-0,561303	0,105227	-0,003031	0,417788	-0,187007	35,146505	-0,561303	0,105227
14:25:42,74	0,382970	3,296905	-0,116982	0,513982	0,332981	0,963014	-0,004465	0,417848	-0,186623	2,392451	-0,873948	0,091792	-0,943558	-2,692057	-1,389671	-3,099334	28,942651	12,630538	-0,004465	0,417848	-0,186623	35,193552	-0,523419	0,091792	-0,004465	0,417848	-0,186623	35,193552	-0,523419	0,091792
14:25:42,79	0,382970	3,296905	-0,116982	0,513982	0,332981	0,963014	-0,006031	0,418133	-0,188182	2,344997	-0,941604	0,096818	-0,943484	-2,693086	-1,391206	-3,076001	28,978342	12,637080	-0,006031	0,418133	-0,188182	35,168399	-0,468148	0,096818	-0,006031	0,418133	-0,188182	35,168399	-0,468148	0,096818
14:25:42,84	0,382970	3,296905	-0,116982	0,513982	0,332981	0,963014	-0,005178	0,417553	-0,189716	2,417684	-0,894849	0,103361	-0,939419	-2,694398	-1,390423	-3,087400	28,917786	12,635289	-0,005178	0,417553	-0,189716	35,195631	-0,488410	0,103361	-0,005178	0,417553	-0,189716	35,195631	-0,488410	0,103361
14:25:42,89	0,382970	3,296905	-0,116982	0,513982	0,332981	0,963014	-0,006073	0,413377	-0,188934	2,576728	-0,921003	0,101570	-0,945926	-2,695312	-1,389666	-3,119902	28,963147	12,635356	-0,006073	0,413377	-0,188934	35,026807	-0,444276	0,101570	-0,006073	0,413377	-0,188934	35,026807	-0,444276	0,101570
14:25:42,94	0,382970	3,296905	-0,116982	0,513982	0,332981	0,963014	-0,002028	0,418555	-0,188177	2,330477	-0,761498	0,101636	-0,941222	-2,694056	-1,391180	-3,097285	28,919254	12,674399	-0,002028	0,418555	-0,188177	35,187070	-0,602294	0,101636	-0,002028	0,418555	-0,188177	35,187070	-0,602294	0,101636
14:25:42,99	0,382970	3,296905	-0,116982	0,513982	0,332981	0,963014	-0,005468	0,415109	-0,189690	2,482968	-0,898863	0,140679	-0,945979	-2,694146	-1,391221	-3,125839	28,930627	12,645175	-0,005468	0,415109	-0,189690	35,069045	-0,469591	0,140679	-0,005468	0,415109	-0,189690	35,069045	-0,469591	0,140679
14:25:43,04	0,382970	3,296905	-0,116982	0,513982	0,332981	0,963014	-0,003011	0,419184	-0,189732	2,266654	-0,801515	0,111456	-0,941757	-2,693692	-1,388484	-3,089829	28,944590	12,639539	-0,003011	0,419184	-0,189732	35,172598	-0,565116	0,111456	-0,003011	0,419184	-0,189732	35,172598	-0,565116	0,111456
14:25:43,09	0,382970	3,296905	-0,116982	0,513982	0,332981	0,963014	-0,005516	0,415755	-0,186995	2,475034	-0,907542	0,105820	-0,942433	-2,697592	-1,390043	-3,124430	28,905254	12,634042	-0,005516	0,415755	-0,186995	35,111839	-0,474544	0,105820	-0,005516	0,415755	-0,186995	35,111839	-0,474544	0,105820
14:25:43,14	0,382970	3,296905	-0,116982	0,513982	0,332981	0,963014	-0,001800	0,414390	-0,188553	2,494649	-0,724628	0,100323	-0,944188	-2,695658	-1,391203	-3,121567	28,942261	12,655268	-0,001800	0,414390	-0,188553	35,024301	-0,583304	0,100323	-0,001800	0,414390	-0,188553	35,024301	-0,583304	0,100323
14:25:43,19	0,382970	3,296905	-0,116982	0,513982	0,332981	0,963014	-0,002598	0,416877	-0,189713	2,398839	-0,782115	0,121549	-0,943596	-2,694810	-1,390085	-3,123061	28,929776	12,596290	-0,002598	0,416877	-0,189713	35,123669	-0,578198	0,121549	-0,002598	0,416877	-0,189713	35,123669	-0,578198	0,121549
14:25:43,24	0,382970	3,296905	-0,116982	0,513982	0,332981	0,963014	-0,003628	0,416788	-0,188595	2,391877	-0,830744	0,062570	-0,945966	-2,695332	-1,391590	-3,125763	28,946932	12,665128	-0,003628	0,416788	-0,188595	35,109768	-0,545947	0,062570	-0,003628	0,416788	-0,188595	35,109768	-0,545947	0,062570
