# Supplementary material for: Characterization of interfragmentary motion associated with common osteosynthesis devices for rat fracture healing studies
Source: PLoS One. 2017 Apr 28;12(4):e0176735. doi: 10.1371/journal.pone.0176735 (PMC5409164; doi:10.1371/journal.pone.0176735)
Supplement: S1 Dataset — (ZIP) [file pone.0176735.s001.zip › S1_Dataset/RatFix/Specimen03/Plate_03Z.txt]

%Tester: Sukopp Matthias
%Projekt: 
%Zeit: 10.03.2015 14:30:20
%Dateipfad: D:\Messungen\Fixator\Measurements\Fixator_20150310.txt
%Kommentar: Plate_03Z
%VI Version: D:\LVProjekte\Fixator\HauptVI\Fixator_v0.12.vi
%Virtueller Drehpunkt: 	0,0000	0,0000	0,0000
%Sensor zu Hexapod (Mitte): 	0,000000	0,000000	-26,500000
%Sensor zu Hexapod Trans (Mitte): 	-0,500000	-0,866025	0,000000	-0,866025	0,500000	0,000000	0,000000	0,000000	1,000000
%Hexapod zu Labor (Mitte): 	0,382988	3,307000	-0,116980
%Hexapod zu Labor Trans (Mitte): 	0,999832	-0,017284	0,006099	0,017330	0,999822	-0,007470	-0,005969	0,007574	0,999954
%Labor zu CR (Mitte): 	0,000000	0,000000	78,500000
%Labor zu CR Trans (Mitte): 	1,000000	0,000000	0,000000	0,000000	1,000000	0,000000	0,000000	0,000000	1,000000
%Zentrum Sensormasse: 	0,000000	0,000000	2,000000
%Sensormasse: 	200,000000E-3
--------------------------------------------------
Time	X	Y	Z	U	V	W	Exp_ Fx	Exp_ Fy	Exp_ Fz	Exp_ Mx	Exp_ My	Exp_ Mz	Sen_ Fx	Sen_ Fy	Sen_ Fz	Sen_ Mx	Sen_ My	Sen_ Mz	Hex_ Fx	Hex_ Fy	Hex_ Fz	Hex_ Mx	Hex_ My	Hex_ Mz	Lab_ Fx	Lab_ Fy	Lab_ Fz	Lab_ Mx	Lab_ My	Lab_ Mz	Laser
14:30:20,98	0,382988	3,307000	-0,116980	0,433979	0,341982	0,992983	0,074902	-0,036298	-0,081461	0,934591	-0,431118	0,987932	-0,590477	-2,989363	-1,282951	-18,822356	9,105715	13,521651	0,074902	-0,036298	-0,081461	-1,914803	-6,310951	0,987932	0,074902	-0,036298	-0,081461	-1,914803	-6,310951	0,987932
14:30:21,03	0,382988	3,307000	-0,116980	0,433979	0,341982	0,992983	0,074902	-0,036298	-0,081461	0,934591	-0,431118	0,987932	-0,586748	-2,987152	-1,288264	-18,810295	9,073561	13,497449	0,074902	-0,036298	-0,081461	-1,914803	-6,310951	0,987932	0,074902	-0,036298	-0,081461	-1,914803	-6,310951	0,987932
14:30:21,08	0,382988	3,307000	-0,116980	0,433979	0,341982	0,992983	0,071124	-0,038422	-0,086774	1,023234	-0,601095	0,963729	-0,587947	-2,987252	-1,284002	-18,833223	9,085458	13,495250	0,071124	-0,038422	-0,086774	-1,992910	-6,184291	0,963729	0,071124	-0,038422	-0,086774	-1,992910	-6,184291	0,963729
14:30:21,13	0,382988	3,307000	-0,116980	0,433979	0,341982	0,992983	0,071810	-0,037433	-0,082512	0,970655	-0,591199	0,961530	-0,590868	-2,990744	-1,287127	-18,837917	9,111701	13,463101	0,071810	-0,037433	-0,082512	-1,967868	-6,228289	0,961530	0,071810	-0,037433	-0,082512	-1,967868	-6,228289	0,961530
14:30:21,18	0,382988	3,307000	-0,116980	0,433979	0,341982	0,992983	0,076294	-0,036650	-0,085637	0,950290	-0,375230	0,929382	-0,592028	-2,990482	-1,285540	-18,813780	9,071649	13,494359	0,076294	-0,036650	-0,085637	-1,926723	-6,364294	0,929382	0,076294	-0,036650	-0,085637	-1,926723	-6,364294	0,929382
14:30:21,23	0,382988	3,307000	-0,116980	0,433979	0,341982	0,992983	0,076647	-0,035514	-0,084050	0,868634	-0,315936	0,960640	-0,589608	-2,987570	-1,287447	-18,772535	9,083610	13,530245	0,076647	-0,035514	-0,084050	-1,919253	-6,332725	0,960640	0,076647	-0,035514	-0,084050	-1,919253	-6,332725	0,960640
14:30:21,28	0,382988	3,307000	-0,116980	0,433979	0,341982	0,992983	0,072916	-0,036154	-0,085957	0,932892	-0,480231	0,996525	-0,594507	-2,990754	-1,286117	-18,818139	9,121818	13,508006	0,072916	-0,036154	-0,085957	-1,905232	-6,204103	0,996525	0,072916	-0,036154	-0,085957	-1,905232	-6,204103	0,996525
14:30:21,33	0,382988	3,307000	-0,116980	0,433979	0,341982	0,992983	0,078122	-0,033503	-0,084628	0,805308	-0,268080	0,974287	-0,590211	-2,987357	-1,285550	-18,788281	9,082973	13,480708	0,078122	-0,033503	-0,084628	-1,824682	-6,400680	0,974287	0,078122	-0,033503	-0,084628	-1,824682	-6,400680	0,974287
14:30:21,38	0,382988	3,307000	-0,116980	0,433979	0,341982	0,992983	0,073033	-0,035525	-0,084060	0,891738	-0,487455	0,946988	-0,591350	-2,988677	-1,286789	-18,822797	9,101932	13,484454	0,073033	-0,035525	-0,084060	-1,896975	-6,220526	0,946988	0,073033	-0,035525	-0,084060	-1,896975	-6,220526	0,946988
14:30:21,43	0,382988	3,307000	-0,116980	0,433979	0,341982	0,992983	0,074745	-0,035199	-0,085300	0,873961	-0,437790	0,950735	-0,589163	-2,990425	-1,286729	-18,859178	9,097331	13,487185	0,074745	-0,035199	-0,085300	-1,889183	-6,305272	0,950735	0,074745	-0,035199	-0,085300	-1,889183	-6,305272	0,950735
14:30:21,48	0,382988	3,307000	-0,116980	0,433979	0,341982	0,992983	0,075166	-0,037967	-0,085239	0,995702	-0,445105	0,953466	-0,588526	-2,990812	-1,288251	-18,826999	9,081715	13,506714	0,075166	-0,037967	-0,085239	-1,984701	-6,345635	0,953466	0,075166	-0,037967	-0,085239	-1,984701	-6,345635	0,953466
14:30:21,53	0,382988	3,307000	-0,116980	0,433979	0,341982	0,992983	0,075182	-0,038712	-0,086762	1,036992	-0,408604	0,972994	-0,592664	-2,987093	-1,289035	-18,827129	9,103253	13,527099	0,075182	-0,038712	-0,086762	-2,001869	-6,310379	0,972994	0,075182	-0,038712	-0,086762	-2,001869	-6,310379	0,972994
14:30:21,58	0,382988	3,307000	-0,116980	0,433979	0,341982	0,992983	0,074030	-0,033269	-0,087546	0,772583	-0,479366	0,993380	-0,590853	-2,988613	-1,288072	-18,815542	9,101062	13,497340	0,074030	-0,033269	-0,087546	-1,839062	-6,290745	0,993380	0,074030	-0,033269	-0,087546	-1,839062	-6,290745	0,993380
14:30:21,63	0,382988	3,307000	-0,116980	0,433979	0,341982	0,992983	0,074441	-0,035597	-0,086582	0,897541	-0,446871	0,963621	-0,590293	-2,987134	-1,284407	-18,838402	9,112203	13,481483	0,074441	-0,035597	-0,086582	-1,896862	-6,290502	0,963621	0,074441	-0,035597	-0,086582	-1,896862	-6,290502	0,963621
14:30:21,68	0,382988	3,307000	-0,116980	0,433979	0,341982	0,992983	0,072881	-0,035343	-0,082918	0,882501	-0,553385	0,947764	-0,593234	-2,988174	-1,288276	-18,826224	9,102684	13,497280	0,072881	-0,035343	-0,082918	-1,891887	-6,274517	0,947764	0,072881	-0,035343	-0,082918	-1,891887	-6,274517	0,947764
14:30:21,73	0,382988	3,307000	-0,116980	0,433979	0,341982	0,992983	0,075251	-0,033315	-0,086787	0,774940	-0,414809	0,963561	-0,594970	-2,988070	-1,287498	-18,808528	9,087905	13,491022	0,075251	-0,033315	-0,086787	-1,840324	-6,322032	0,963561	0,075251	-0,033315	-0,086787	-1,840324	-6,322032	0,963561
14:30:21,78	0,382988	3,307000	-0,116980	0,433979	0,341982	0,992983	0,076030	-0,031760	-0,086009	0,690103	-0,351616	0,957302	-0,592576	-2,986592	-1,287860	-18,785002	9,093491	13,516038	0,076030	-0,031760	-0,086009	-1,803055	-6,319945	0,957302	0,076030	-0,031760	-0,086009	-1,803055	-6,319945	0,957302
14:30:21,83	0,382988	3,307000	-0,116980	0,433979	0,341982	0,992983	0,073552	-0,033095	-0,086371	0,776102	-0,462865	0,982319	-0,589914	-2,990052	-1,289996	-18,824526	9,076456	13,517952	0,073552	-0,033095	-0,086371	-1,821821	-6,236711	0,982319	0,073552	-0,033095	-0,086371	-1,821821	-6,236711	0,982319
14:30:21,88	0,382988	3,307000	-0,116980	0,433979	0,341982	0,992983	0,075218	-0,037130	-0,088506	0,951445	-0,401942	0,984233	-0,592378	-2,991191	-1,285622	-18,848506	9,103894	13,531972	0,075218	-0,037130	-0,088506	-1,963282	-6,306572	0,984233	0,075218	-0,037130	-0,088506	-1,963282	-6,306572	0,984233
14:30:21,93	0,382988	3,307000	-0,116980	0,433979	0,341982	0,992983	0,077437	-0,035565	-0,084133	0,881847	-0,321065	0,998252	-0,593191	-2,989664	-1,287868	-18,804569	9,086560	13,500924	0,077437	-0,035565	-0,084133	-1,910042	-6,399849	0,998252	0,077437	-0,035565	-0,084133	-1,910042	-6,399849	0,998252
14:30:21,98	0,382988	3,307000	-0,116980	0,433979	0,341982	0,992983	0,073597	-0,033754	-0,085232	0,796007	-0,480196	0,957605	-0,592027	-2,986960	-1,286722	-18,809224	9,090871	13,491324	0,073597	-0,033754	-0,085232	-1,853673	-6,257567	0,957605	0,073597	-0,033754	-0,085232	-1,853673	-6,257567	0,957605
14:30:22,03	0,382988	3,307000	-0,116980	0,433979	0,341982	0,992983	0,073597	-0,033754	-0,085232	0,796007	-0,480196	0,957605	-0,591475	-2,987026	-1,287928	-18,837994	9,117341	13,454527	0,073597	-0,033754	-0,085232	-1,853673	-6,257567	0,957605	0,073597	-0,033754	-0,085232	-1,853673	-6,257567	0,957605
14:30:22,08	0,382988	3,307000	-0,116980	0,433979	0,341982	0,992983	0,073378	-0,034265	-0,086438	0,831145	-0,529736	0,920807	-0,590888	-2,989565	-1,288264	-18,826882	9,082474	13,501676	0,073378	-0,034265	-0,086438	-1,858689	-6,289914	0,920807	0,073378	-0,034265	-0,086438	-1,858689	-6,289914	0,920807
14:30:22,13	0,382988	3,307000	-0,116980	0,433979	0,341982	0,992983	0,075283	-0,036043	-0,086774	0,898958	-0,403623	0,967957	-0,594368	-2,988964	-1,286329	-18,812668	9,104805	13,490866	0,075283	-0,036043	-0,086774	-1,930444	-6,313337	0,967957	0,075283	-0,036043	-0,086774	-1,930444	-6,313337	0,967957
14:30:22,18	0,382988	3,307000	-0,116980	0,433979	0,341982	0,992983	0,076502	-0,032729	-0,084840	0,753063	-0,339067	0,957147	-0,592122	-2,990161	-1,291773	-18,846709	9,077970	13,498724	0,076502	-0,032729	-0,084840	-1,816170	-6,344509	0,957147	0,076502	-0,032729	-0,084840	-1,816170	-6,344509	0,957147
14:30:22,23	0,382988	3,307000	-0,116980	0,433979	0,341982	0,992983	0,076416	-0,035272	-0,090283	0,845046	-0,359625	0,965005	-0,590223	-2,989308	-1,284371	-18,802892	9,092874	13,494702	0,076416	-0,035272	-0,090283	-1,923823	-6,358281	0,965005	0,076416	-0,035272	-0,090283	-1,923823	-6,358281	0,965005
14:30:22,28	0,382988	3,307000	-0,116980	0,433979	0,341982	0,992983	0,074728	-0,036491	-0,082882	0,943213	-0,416895	0,960983	-0,588416	-2,990947	-1,289044	-18,819004	9,069865	13,480892	0,074728	-0,036491	-0,082882	-1,921293	-6,283060	0,960983	0,074728	-0,036491	-0,082882	-1,921293	-6,283060	0,960983
14:30:22,33	0,382988	3,307000	-0,116980	0,433979	0,341982	0,992983	0,075244	-0,038875	-0,087554	1,039243	-0,392509	0,947173	-0,590793	-2,986398	-1,284376	-18,783883	9,085613	13,494610	0,075244	-0,038875	-0,087554	-2,012475	-6,299185	0,947173	0,075244	-0,038875	-0,087554	-2,012475	-6,299185	0,947173
14:30:22,38	0,382988	3,307000	-0,116980	0,433979	0,341982	0,992983	0,072493	-0,034541	-0,082886	0,845075	-0,513037	0,960891	-0,587368	-2,986818	-1,289405	-18,814563	9,066490	13,536664	0,072493	-0,034541	-0,082886	-1,866424	-6,203733	0,960891	0,072493	-0,034541	-0,082886	-1,866424	-6,203733	0,960891
14:30:22,43	0,382988	3,307000	-0,116980	0,433979	0,341982	0,992983	0,071144	-0,037718	-0,087915	0,978344	-0,600181	1,002944	-0,589047	-2,988534	-1,288272	-18,793818	9,084158	13,472796	0,071144	-0,037718	-0,087915	-1,982500	-6,184999	1,002944	0,071144	-0,037718	-0,087915	-1,982500	-6,184999	1,002944
14:30:22,48	0,382988	3,307000	-0,116980	0,433979	0,341982	0,992983	0,073470	-0,037122	-0,086783	0,973050	-0,470122	0,939076	-0,587926	-2,987857	-1,286716	-18,819086	9,082164	13,491719	0,073470	-0,037122	-0,086783	-1,941044	-6,237493	0,939076	0,073470	-0,037122	-0,086783	-1,941044	-6,237493	0,939076
14:30:22,53	0,382988	3,307000	-0,116980	0,433979	0,341982	0,992983	0,072323	-0,037754	-0,085227	0,991531	-0,550630	0,958000	-0,589079	-2,987229	-1,287863	-18,799271	9,077675	13,511344	0,072323	-0,037754	-0,085227	-1,972142	-6,227994	0,958000	0,072323	-0,037754	-0,085227	-1,972142	-6,227994	0,958000
14:30:22,58	0,382988	3,307000	-0,116980	0,433979	0,341982	0,992983	0,072356	-0,036442	-0,086373	0,929331	-0,529517	0,977625	-0,591648	-2,992268	-1,289046	-18,853542	9,108615	13,497886	0,072356	-0,036442	-0,086373	-1,931356	-6,209460	0,977625	0,072356	-0,036442	-0,086373	-1,931356	-6,209460	0,977625
14:30:22,63	0,382988	3,307000	-0,116980	0,433979	0,341982	0,992983	0,078004	-0,036736	-0,087556	0,944289	-0,298280	0,964166	-0,586158	-2,987987	-1,287875	-18,819894	9,093684	13,497933	0,078004	-0,036736	-0,087556	-1,939494	-6,421607	0,964166	0,078004	-0,036736	-0,087556	-1,939494	-6,421607	0,964166
14:30:22,68	0,382988	3,307000	-0,116980	0,433979	0,341982	0,992983	0,071551	-0,039350	-0,086385	1,084119	-0,597235	0,964214	-0,592830	-2,987384	-1,289689	-18,807495	9,081387	13,505528	0,071551	-0,039350	-0,086385	-2,004876	-6,213996	0,964214	0,071551	-0,039350	-0,086385	-2,004876	-6,213996	0,964214
14:30:22,73	0,382988	3,307000	-0,116980	0,433979	0,341982	0,992983	0,074366	-0,033271	-0,088200	0,763549	-0,433993	0,971808	-0,589666	-2,989412	-1,287116	-18,820549	9,106351	13,472840	0,074366	-0,033271	-0,088200	-1,848226	-6,271695	0,971808	0,074366	-0,033271	-0,088200	-1,848226	-6,271695	0,971808
14:30:22,78	0,382988	3,307000	-0,116980	0,433979	0,341982	0,992983	0,074540	-0,037024	-0,085626	0,973818	-0,448714	0,939121	-0,592424	-2,987887	-1,290030	-18,847599	9,079219	13,504054	0,074540	-0,037024	-0,085626	-1,932597	-6,300102	0,939121	0,074540	-0,037024	-0,085626	-1,932597	-6,300102	0,939121
14:30:22,83	0,382988	3,307000	-0,116980	0,433979	0,341982	0,992983	0,074598	-0,033873	-0,088541	0,772947	-0,455532	0,970335	-0,596743	-2,989487	-1,287095	-18,826568	9,128401	13,515968	0,074598	-0,033873	-0,088541	-1,886120	-6,311513	0,970335	0,074598	-0,033873	-0,088541	-1,886120	-6,311513	0,970335
14:30:22,88	0,382988	3,307000	-0,116980	0,433979	0,341982	0,992983	0,074943	-0,035875	-0,085609	0,874411	-0,390258	0,956487	-0,590863	-2,989186	-1,287099	-18,807871	9,053269	13,490207	0,074943	-0,035875	-0,085609	-1,941767	-6,273250	0,956487	0,074943	-0,035875	-0,085609	-1,941767	-6,273250	0,956487
14:30:22,93	0,382988	3,307000	-0,116980	0,433979	0,341982	0,992983	0,074943	-0,035875	-0,085609	0,874411	-0,390258	0,956487	-0,590324	-2,992138	-1,286700	-18,838396	9,054084	13,504494	0,074943	-0,035875	-0,085609	-1,941767	-6,273250	0,956487	0,074943	-0,035875	-0,085609	-1,941767	-6,273250	0,956487
14:30:22,98	0,382988	3,307000	-0,116980	0,433979	0,341982	0,992983	0,077230	-0,037818	-0,085210	0,960887	-0,298167	0,970775	-0,591454	-2,986558	-1,287494	-18,813159	9,091447	13,501702	0,077230	-0,037818	-0,085210	-2,007811	-6,360704	0,970775	0,077230	-0,037818	-0,085210	-2,007811	-6,360704	0,970775
14:30:23,03	0,382988	3,307000	-0,116980	0,433979	0,341982	0,992983	0,072962	-0,034049	-0,086004	0,809887	-0,516895	0,967983	-0,589727	-2,988226	-1,288649	-18,826488	9,073878	13,511721	0,072962	-0,034049	-0,086004	-1,862963	-6,244445	0,967983	0,072962	-0,034049	-0,086004	-1,862963	-6,244445	0,967983
14:30:23,08	0,382988	3,307000	-0,116980	0,433979	0,341982	0,992983	0,073543	-0,036379	-0,087159	0,909163	-0,489474	0,978001	-0,593185	-2,992321	-1,289815	-18,805355	9,080141	13,482137	0,073543	-0,036379	-0,087159	-1,946586	-6,262583	0,978001	0,073543	-0,036379	-0,087159	-1,946586	-6,262583	0,978001
14:30:23,13	0,382988	3,307000	-0,116980	0,433979	0,341982	0,992983	0,078819	-0,035431	-0,088325	0,875883	-0,199956	0,948418	-0,592642	-2,988441	-1,289035	-18,821905	9,103311	13,517161	0,078819	-0,035431	-0,088325	-1,905487	-6,387225	0,948418	0,078819	-0,035431	-0,088325	-1,905487	-6,387225	0,948418
14:30:23,18	0,382988	3,307000	-0,116980	0,433979	0,341982	0,992983	0,075187	-0,033962	-0,087545	0,811249	-0,414741	0,983441	-0,591458	-2,989724	-1,287472	-18,827780	9,111124	13,521380	0,075187	-0,033962	-0,087545	-1,854749	-6,316893	0,983441	0,075187	-0,033962	-0,087545	-1,854749	-6,316893	0,983441
14:30:23,23	0,382988	3,307000	-0,116980	0,433979	0,341982	0,992983	0,075706	-0,035629	-0,085983	0,901760	-0,396743	0,987661	-0,590872	-2,990016	-1,287751	-18,828990	9,099797	13,492994	0,075706	-0,035629	-0,085983	-1,895095	-6,339643	0,987661	0,075706	-0,035629	-0,085983	-1,895095	-6,339643	0,987661
14:30:23,28	0,382988	3,307000	-0,116980	0,433979	0,341982	0,992983	0,075666	-0,036282	-0,086262	0,925338	-0,394185	0,959274	-0,586773	-2,993027	-1,289805	-18,837217	9,080349	13,498005	0,075666	-0,036282	-0,086262	-1,922832	-6,333978	0,959274	0,075666	-0,036282	-0,086262	-1,922832	-6,333978	0,959274
14:30:23,33	0,382988	3,307000	-0,116980	0,433979	0,341982	0,992983	0,076224	-0,041338	-0,088316	1,167248	-0,362556	0,964285	-0,593829	-2,989661	-1,290209	-18,833218	9,118351	13,508397	0,076224	-0,041338	-0,088316	-2,077747	-6,346174	0,964285	0,076224	-0,041338	-0,088316	-2,077747	-6,346174	0,964285
14:30:23,38	0,382988	3,307000	-0,116980	0,433979	0,341982	0,992983	0,076836	-0,033544	-0,088719	0,796894	-0,346267	0,974678	-0,590408	-2,988596	-1,287424	-18,836740	9,100257	13,509330	0,076836	-0,033544	-0,088719	-1,836309	-6,377931	0,974678	0,076836	-0,033544	-0,088719	-1,836309	-6,377931	0,974678
14:30:23,43	0,382988	3,307000	-0,116980	0,433979	0,341982	0,992983	0,074204	-0,035974	-0,085934	0,905806	-0,477161	0,975611	-0,588536	-2,991605	-1,289816	-18,824829	9,058983	13,487416	0,074204	-0,035974	-0,085934	-1,918127	-6,302171	0,975611	0,074204	-0,035974	-0,085934	-1,918127	-6,302171	0,975611
14:30:23,48	0,382988	3,307000	-0,116980	0,433979	0,341982	0,992983	0,075873	-0,039100	-0,088327	1,038590	-0,359395	0,953696	-0,592056	-2,992470	-1,285916	-18,828564	9,068538	13,508876	0,075873	-0,039100	-0,088327	-2,030765	-6,315462	0,953696	0,075873	-0,039100	-0,088327	-2,030765	-6,315462	0,953696
14:30:23,53	0,382988	3,307000	-0,116980	0,433979	0,341982	0,992983	0,078383	-0,036484	-0,084426	0,908968	-0,236935	0,975156	-0,593335	-2,991422	-1,286131	-18,844794	9,116351	13,500142	0,078383	-0,036484	-0,084426	-1,955035	-6,389965	0,975156	0,078383	-0,036484	-0,084426	-1,955035	-6,389965	0,975156
14:30:23,58	0,382988	3,307000	-0,116980	0,433979	0,341982	0,992983	0,078115	-0,034852	-0,084641	0,857390	-0,288814	0,966422	-0,589650	-2,988236	-1,287481	-18,798140	9,083602	13,496507	0,078115	-0,034852	-0,084641	-1,878492	-6,420834	0,966422	0,078115	-0,034852	-0,084641	-1,878492	-6,420834	0,966422
14:30:23,63	0,382988	3,307000	-0,116980	0,433979	0,341982	0,992983	0,073514	-0,036451	-0,085991	0,935495	-0,471305	0,962787	-0,592094	-2,987542	-1,287139	-18,845889	9,097364	13,472685	0,073514	-0,036451	-0,085991	-1,925894	-6,242121	0,962787	0,073514	-0,036451	-0,085991	-1,925894	-6,242121	0,962787
14:30:23,68	0,382988	3,307000	-0,116980	0,433979	0,341982	0,992983	0,074134	-0,033986	-0,085649	0,795393	-0,487265	0,938965	-0,590103	-2,989984	-1,288561	-18,807499	9,081574	13,478688	0,074134	-0,033986	-0,085649	-1,872546	-6,306800	0,938965	0,074134	-0,033986	-0,085649	-1,872546	-6,306800	0,938965
14:30:23,73	0,382988	3,307000	-0,116980	0,433979	0,341982	0,992983	0,075254	-0,036932	-0,087071	0,954092	-0,387897	0,944969	-0,593239	-2,987453	-1,292144	-18,811797	9,089595	13,518553	0,075254	-0,036932	-0,087071	-1,945088	-6,295332	0,944969	0,075254	-0,036932	-0,087071	-1,945088	-6,295332	0,944969
14:30:23,78	0,382988	3,307000	-0,116980	0,433979	0,341982	0,992983	0,074630	-0,032951	-0,090654	0,751891	-0,428079	0,984833	-0,590251	-2,988623	-1,286339	-18,811091	9,086261	13,471643	0,074630	-0,032951	-0,090654	-1,834801	-6,286528	0,984833	0,074630	-0,032951	-0,090654	-1,834801	-6,286528	0,984833
14:30:23,83	0,382988	3,307000	-0,116980	0,433979	0,341982	0,992983	0,074149	-0,036123	-0,084849	0,914280	-0,450822	0,937924	-0,591587	-2,991509	-1,290029	-18,821640	9,100374	13,467733	0,074149	-0,036123	-0,084849	-1,921382	-6,271498	0,937924	0,074149	-0,036123	-0,084849	-1,921382	-6,271498	0,937924
14:30:23,88	0,382988	3,307000	-0,116980	0,433979	0,341982	0,992983	0,077316	-0,036410	-0,088539	0,936149	-0,302304	0,934014	-0,590824	-2,985558	-1,289803	-18,780374	9,078968	13,517163	0,077316	-0,036410	-0,088539	-1,922038	-6,371629	0,934014	0,077316	-0,036410	-0,088539	-1,922038	-6,371629	0,934014
14:30:23,93	0,382988	3,307000	-0,116980	0,433979	0,341982	0,992983	0,071781	-0,034095	-0,088313	0,817877	-0,543684	0,983444	-0,586760	-2,986323	-1,287892	-18,823609	9,096218	13,488515	0,071781	-0,034095	-0,088313	-1,858602	-6,178512	0,983444	0,071781	-0,034095	-0,088313	-1,858602	-6,178512	0,983444
14:30:23,98	0,382988	3,307000	-0,116980	0,433979	0,341982	0,992983	0,070412	-0,037997	-0,086402	1,014094	-0,660964	0,954796	-0,591472	-2,986466	-1,286371	-18,835330	9,110870	13,458274	0,070412	-0,037997	-0,086402	-1,968681	-6,188287	0,954796	0,070412	-0,037997	-0,086402	-1,968681	-6,188287	0,954796
14:30:24,03	0,382988	3,307000	-0,116980	0,433979	0,341982	0,992983	0,072891	-0,033988	-0,084882	0,812449	-0,549497	0,924554	-0,589709	-2,990875	-1,289829	-18,827186	9,073940	13,478142	0,072891	-0,033988	-0,084882	-1,855611	-6,271477	0,924554	0,072891	-0,033988	-0,084882	-1,855611	-6,271477	0,924554
14:30:24,08	0,382988	3,307000	-0,116980	0,433979	0,341982	0,992983	0,075828	-0,037719	-0,088340	0,978537	-0,371257	0,944423	-0,589397	-2,987513	-1,291654	-18,808171	9,076685	13,470815	0,075828	-0,037719	-0,088340	-1,982385	-6,323789	0,944423	0,075828	-0,037719	-0,088340	-1,982385	-6,323789	0,944423
14:30:24,13	0,382988	3,307000	-0,116980	0,433979	0,341982	0,992983	0,072760	-0,036308	-0,090165	0,917083	-0,515705	0,937096	-0,588678	-2,992578	-1,286603	-18,833419	9,067099	13,495330	0,072760	-0,036308	-0,090165	-1,933127	-6,227387	0,937096	0,072760	-0,036308	-0,090165	-1,933127	-6,227387	0,937096
14:30:24,18	0,382988	3,307000	-0,116980	0,433979	0,341982	0,992983	0,076788	-0,039463	-0,085114	1,060187	-0,323362	0,961611	-0,590252	-2,991122	-1,291370	-18,805769	9,083041	13,483865	0,076788	-0,039463	-0,085114	-2,037644	-6,351181	0,961611	0,076788	-0,039463	-0,085114	-2,037644	-6,351181	0,961611
14:30:24,23	0,382988	3,307000	-0,116980	0,433979	0,341982	0,992983	0,076313	-0,037372	-0,089880	0,979092	-0,332041	0,950146	-0,590874	-2,990540	-1,289037	-18,826733	9,097102	13,501664	0,076313	-0,037372	-0,089880	-1,954604	-6,322642	0,950146	0,076313	-0,037372	-0,089880	-1,954604	-6,322642	0,950146
14:30:24,28	0,382988	3,307000	-0,116980	0,433979	0,341982	0,992983	0,075348	-0,036086	-0,086772	0,895461	-0,390714	0,967578	-0,590883	-2,989643	-1,288261	-18,821509	9,072746	13,501297	0,075348	-0,036086	-0,086772	-1,937325	-6,305549	0,967578	0,075348	-0,036086	-0,086772	-1,937325	-6,305549	0,967578
14:30:24,33	0,382988	3,307000	-0,116980	0,433979	0,341982	0,992983	0,075348	-0,036086	-0,086772	0,895461	-0,390714	0,967578	-0,587937	-2,986884	-1,289814	-18,820691	9,104764	13,513868	0,075348	-0,036086	-0,086772	-1,937325	-6,305549	0,967578	0,075348	-0,036086	-0,086772	-1,937325	-6,305549	0,967578
14:30:24,38	0,382988	3,307000	-0,116980	0,433979	0,341982	0,992983	0,071486	-0,037258	-0,088325	0,984542	-0,606848	0,980149	-0,591402	-2,988155	-1,289364	-18,829966	9,080263	13,513732	0,071486	-0,037258	-0,088325	-1,940245	-6,218502	0,980149	0,071486	-0,037258	-0,088325	-1,940245	-6,218502	0,980149
14:30:24,43	0,382988	3,307000	-0,116980	0,433979	0,341982	0,992983	0,074320	-0,034893	-0,087875	0,835662	-0,455289	0,980013	-0,590283	-2,986906	-1,292168	-18,815068	9,105491	13,485786	0,074320	-0,034893	-0,087875	-1,903406	-6,289370	0,980013	0,074320	-0,034893	-0,087875	-1,903406	-6,289370	0,980013
14:30:24,48	0,382988	3,307000	-0,116980	0,433979	0,341982	0,992983	0,072678	-0,035237	-0,090679	0,882893	-0,540375	0,952067	-0,590885	-2,991165	-1,289363	-18,829521	9,086312	13,497413	0,072678	-0,035237	-0,090679	-1,883248	-6,245575	0,952067	0,072678	-0,035237	-0,090679	-1,883248	-6,245575	0,952067
14:30:24,53	0,382988	3,307000	-0,116980	0,433979	0,341982	0,992983	0,076667	-0,036846	-0,087873	0,942681	-0,335870	0,963694	-0,590876	-2,987228	-1,292154	-18,816594	9,108183	13,505110	0,076667	-0,036846	-0,087873	-1,949700	-6,354213	0,963694	0,076667	-0,036846	-0,087873	-1,949700	-6,354213	0,963694
14:30:24,58	0,382988	3,307000	-0,116980	0,433979	0,341982	0,992983	0,073253	-0,034885	-0,090664	0,866108	-0,513108	0,971390	-0,591332	-2,989143	-1,289891	-18,841296	9,100035	13,491596	0,073253	-0,034885	-0,090664	-1,872326	-6,263497	0,971390	0,073253	-0,034885	-0,090664	-1,872326	-6,263497	0,971390
14:30:24,63	0,382988	3,307000	-0,116980	0,433979	0,341982	0,992983	0,075140	-0,035447	-0,088401	0,875950	-0,432332	0,957877	-0,595049	-2,989933	-1,289075	-18,851116	9,094450	13,477803	0,075140	-0,035447	-0,088401	-1,906640	-6,330807	0,957877	0,075140	-0,035447	-0,088401	-1,906640	-6,330807	0,957877
14:30:24,69	0,382988	3,307000	-0,116980	0,433979	0,341982	0,992983	0,077682	-0,032623	-0,087585	0,719367	-0,305836	0,944084	-0,586155	-2,986683	-1,289034	-18,808317	9,083861	13,508089	0,077682	-0,032623	-0,087585	-1,841557	-6,403894	0,944084	0,077682	-0,032623	-0,087585	-1,841557	-6,403894	0,944084
14:30:24,74	0,382988	3,307000	-0,116980	0,433979	0,341982	0,992983	0,071408	-0,039925	-0,088350	1,116798	-0,620366	0,941712	-0,585588	-2,988150	-1,289840	-18,832092	9,103939	13,475431	0,071408	-0,039925	-0,088350	-2,017329	-6,225896	0,941712	0,071408	-0,039925	-0,088350	-2,017329	-6,225896	0,941712
14:30:24,79	0,382988	3,307000	-0,116980	0,433979	0,341982	0,992983	0,071408	-0,039925	-0,088350	1,116798	-0,620366	0,941712	-0,590379	-2,991292	-1,310792	-18,813087	9,046887	13,504244	0,071408	-0,039925	-0,088350	-2,017329	-6,225896	0,941712	0,071408	-0,039925	-0,088350	-2,017329	-6,225896	0,941712
14:30:24,84	0,382988	3,307000	-0,116980	0,433979	0,341982	0,992983	0,076525	-0,037347	-0,109303	0,942825	-0,309319	0,970525	-0,523150	-3,040114	-6,607573	-9,595014	-2,034855	13,815759	0,076525	-0,037347	-0,109303	-1,988911	-6,316500	0,970525	0,076525	-0,037347	-0,109303	-1,988911	-6,316500	0,970525
14:30:24,89	0,382947	3,306925	-0,107071	0,433985	0,341986	0,993016	0,085191	-0,119980	-5,406083	0,251736	13,665290	1,282040	-0,524186	-3,043535	-6,642160	-9,626963	-1,978088	13,828575	0,085191	-0,119980	-5,406083	-9,166729	6,977791	1,282040	0,085191	-0,119980	-5,406083	-9,166729	6,977791	1,282040
14:30:24,94	0,382947	3,306925	-0,107071	0,433985	0,341986	0,993016	0,088671	-0,120794	-5,440670	0,327224	13,790210	1,294856	-0,521172	-3,044120	-6,621181	-9,657299	-1,922586	13,823179	0,088671	-0,120794	-5,440670	-9,155098	6,829513	1,294856	0,088671	-0,120794	-5,440670	-9,155098	6,829513	1,294856
14:30:24,99	0,382947	3,306925	-0,107071	0,433985	0,341986	0,993016	0,087671	-0,123696	-5,419691	0,511045	13,684192	1,289459	-0,523836	-3,040743	-6,611501	-9,726543	-1,894795	13,839927	0,087671	-0,123696	-5,419691	-9,199113	6,801988	1,289459	0,087671	-0,123696	-5,419691	-9,199113	6,801988	1,289459
14:30:25,04	0,382947	3,306925	-0,107071	0,433985	0,341986	0,993016	0,086078	-0,119701	-5,410011	0,292725	13,527484	1,306207	-0,524881	-3,044425	-6,601819	-9,777915	-1,926444	13,804559	0,086078	-0,119701	-5,410011	-9,103786	6,770344	1,306207	0,086078	-0,119701	-5,410011	-9,103786	6,770344	1,306207
14:30:25,09	0,382947	3,306925	-0,107071	0,433985	0,341986	0,993016	0,089790	-0,120637	-5,400329	0,288288	13,691842	1,270840	-0,524779	-3,045820	-6,597429	-9,763170	-1,865436	13,809558	0,089790	-0,120637	-5,400329	-9,181678	6,643312	1,270840	0,089790	-0,120637	-5,400329	-9,181678	6,643312	1,270840
14:30:25,14	0,382947	3,306925	-0,107071	0,433985	0,341986	0,993016	0,090947	-0,121422	-5,395940	0,389347	13,734241	1,275839	-0,522698	-3,047137	-6,589657	-9,839860	-1,858756	13,842334	0,090947	-0,121422	-5,395940	-9,142290	6,594932	1,275839	0,090947	-0,121422	-5,395940	-9,142290	6,594932	1,275839
14:30:25,19	0,382947	3,306925	-0,107071	0,433985	0,341986	0,993016	0,091047	-0,123883	-5,388167	0,484747	13,669700	1,308614	-0,525720	-3,046035	-6,586818	-9,905653	-1,796935	13,794452	0,091047	-0,123883	-5,388167	-9,240060	6,522519	1,308614	0,091047	-0,123883	-5,388167	-9,240060	6,522519	1,308614
14:30:25,24	0,382947	3,306925	-0,107071	0,433985	0,341986	0,993016	0,091604	-0,120715	-5,385328	0,340679	13,610784	1,260733	-0,523862	-3,049734	-6,586303	-9,936806	-1,803610	13,826722	0,091604	-0,120715	-5,385328	-9,135479	6,419866	1,260733	0,091604	-0,120715	-5,385328	-9,135479	6,419866	1,260733
14:30:25,29	0,382947	3,306925	-0,107071	0,433985	0,341986	0,993016	0,093879	-0,124173	-5,384813	0,499140	13,705417	1,293003	-0,526980	-3,049041	-6,586369	-10,035833	-1,751510	13,809633	0,093879	-0,124173	-5,384813	-9,248475	6,335949	1,293003	0,093879	-0,124173	-5,384813	-9,248475	6,335949	1,293003
14:30:25,34	0,382947	3,306925	-0,107071	0,433985	0,341986	0,993016	0,094837	-0,121127	-5,384880	0,336308	13,643440	1,275913	-0,527009	-3,049025	-6,585999	-10,052719	-1,748274	13,795147	0,094837	-0,121127	-5,384880	-9,172125	6,198744	1,275913	0,094837	-0,121127	-5,384880	-9,172125	6,198744	1,275913
14:30:25,39	0,382947	3,306925	-0,107071	0,433985	0,341986	0,993016	0,094837	-0,121094	-5,384510	0,328972	13,627224	1,261428	-0,521811	-3,055469	-6,587523	-10,093451	-1,804111	13,814027	0,094837	-0,121094	-5,384510	-9,176903	6,182489	1,261428	0,094837	-0,121094	-5,384510	-9,176903	6,182489	1,261428
14:30:25,44	0,382947	3,306925	-0,107071	0,433985	0,341986	0,993016	0,097819	-0,128817	-5,386033	0,661864	13,774900	1,280308	-0,526980	-3,050342	-6,588289	-10,030557	-1,757944	13,829729	0,097819	-0,128817	-5,386033	-9,450293	6,096126	1,280308	0,097819	-0,128817	-5,386033	-9,450293	6,096126	1,280308
14:30:25,49	0,382947	3,306925	-0,107071	0,433985	0,341986	0,993016	0,095963	-0,121778	-5,386800	0,367224	13,709790	1,296009	-0,525710	-3,046973	-6,585722	-10,028220	-1,768140	13,813999	0,095963	-0,121778	-5,386800	-9,192310	6,176686	1,296009	0,095963	-0,121778	-5,386800	-9,192310	6,176686	1,296009
14:30:25,54	0,382947	3,306925	-0,107071	0,433985	0,341986	0,993016	0,092411	-0,121193	-5,384232	0,329149	13,532225	1,280280	-0,528702	-3,050802	-6,585973	-10,021092	-1,749977	13,803885	0,092411	-0,121193	-5,384232	-9,184472	6,277926	1,280280	0,092411	-0,121193	-5,384232	-9,184472	6,277926	1,280280
14:30:25,59	0,382947	3,306925	-0,107071	0,433985	0,341986	0,993016	0,097222	-0,120516	-5,384483	0,313261	13,779491	1,270166	-0,525250	-3,049405	-6,588683	-10,037584	-1,778903	13,829807	0,097222	-0,120516	-5,384483	-9,147249	6,147526	1,270166	0,097222	-0,120516	-5,384483	-9,147249	6,147526	1,270166
14:30:25,64	0,382947	3,306925	-0,107071	0,433985	0,341986	0,993016	0,094287	-0,122807	-5,387193	0,399099	13,627044	1,296087	-0,524780	-3,045428	-6,584743	-10,040007	-1,788776	13,837479	0,094287	-0,122807	-5,387193	-9,241258	6,225487	1,296087	0,094287	-0,122807	-5,387193	-9,241258	6,225487	1,296087
14:30:25,69	0,382947	3,306925	-0,107071	0,433985	0,341986	0,993016	0,090608	-0,121226	-5,383253	0,307107	13,438576	1,303760	-0,523966	-3,044988	-6,585172	-9,977530	-1,794091	13,832289	0,090608	-0,121226	-5,383253	-9,209115	6,325817	1,303760	0,090608	-0,121226	-5,383253	-9,209115	6,325817	1,303760
14:30:25,74	0,382947	3,306925	-0,107071	0,433985	0,341986	0,993016	0,096014	-0,123165	-5,381743	0,438934	13,695907	1,303118	-0,525804	-3,051080	-6,583233	-10,045110	-1,750059	13,836838	0,096014	-0,123165	-5,381743	-9,229531	6,158783	1,303118	0,096014	-0,123165	-5,381743	-9,229531	6,158783	1,303118
14:30:25,79	0,382947	3,306925	-0,107071	0,433985	0,341986	0,993016	0,096014	-0,123165	-5,381743	0,438934	13,695907	1,303118	-0,527070	-3,049993	-6,582104	-10,079519	-1,774014	13,816299	0,096014	-0,123165	-5,381743	-9,229531	6,158783	1,303118	0,096014	-0,123165	-5,381743	-9,229531	6,158783	1,303118
14:30:25,84	0,382947	3,306925	-0,107071	0,433985	0,341986	0,993016	0,095706	-0,121525	-5,380615	0,315717	13,662061	1,282580	-0,526977	-3,049820	-6,580137	-10,050545	-1,738285	13,830526	0,095706	-0,121525	-5,380615	-9,224027	6,149127	1,282580	0,095706	-0,121525	-5,380615	-9,224027	6,149127	1,282580
14:30:25,89	0,382947	3,306925	-0,107071	0,433985	0,341986	0,993016	0,095510	-0,121519	-5,378648	0,360806	13,659100	1,296807	-0,526327	-3,047386	-6,578197	-10,028150	-1,715084	13,825487	0,095510	-0,121519	-5,378648	-9,178425	6,161547	1,296807	0,095510	-0,121519	-5,378648	-9,178425	6,161547	1,296807
14:30:25,94	0,382947	3,306925	-0,107071	0,433985	0,341986	0,993016	0,093077	-0,120865	-5,376708	0,358088	13,540390	1,291768	-0,525789	-3,047866	-6,576634	-10,047228	-1,733835	13,843534	0,093077	-0,120865	-5,376708	-9,129804	6,233810	1,291768	0,093077	-0,120865	-5,376708	-9,129804	6,233810	1,291768
14:30:25,99	0,382947	3,306925	-0,107071	0,433985	0,341986	0,993016	0,093223	-0,121571	-5,375145	0,369027	13,540826	1,309815	-0,523396	-3,048261	-6,577405	-10,037943	-1,711978	13,840118	0,093223	-0,121571	-5,375145	-9,174293	6,222798	1,309815	0,093223	-0,121571	-5,375145	-9,174293	6,222798	1,309815
14:30:26,04	0,382947	3,306925	-0,107071	0,433985	0,341986	0,993016	0,092369	-0,123841	-5,375916	0,510623	13,493526	1,306398	-0,526137	-3,050939	-6,577932	-10,046316	-1,700619	13,823059	0,092369	-0,123841	-5,375916	-9,210870	6,242544	1,306398	0,092369	-0,123841	-5,375916	-9,210870	6,242544	1,306398
14:30:26,09	0,382947	3,306925	-0,107071	0,433985	0,341986	0,993016	0,096059	-0,122806	-5,376443	0,462464	13,672460	1,289340	-0,526270	-3,046934	-6,573924	-10,008794	-1,718266	13,812973	0,096059	-0,122806	-5,376443	-9,177796	6,131837	1,289340	0,096059	-0,122806	-5,376443	-9,177796	6,131837	1,289340
14:30:26,14	0,382947	3,306925	-0,107071	0,433985	0,341986	0,993016	0,092657	-0,120688	-5,372434	0,355825	13,536872	1,279253	-0,523483	-3,049082	-6,573542	-10,086774	-1,718304	13,833084	0,092657	-0,120688	-5,372434	-9,118200	6,263310	1,279253	0,092657	-0,120688	-5,372434	-9,118200	6,263310	1,279253
14:30:26,19	0,382947	3,306925	-0,107071	0,433985	0,341986	0,993016	0,093124	-0,124176	-5,372053	0,498167	13,493637	1,299365	-0,526926	-3,054149	-6,572349	-10,052838	-1,741081	13,825088	0,093124	-0,124176	-5,372053	-9,249650	6,183423	1,299365	0,093124	-0,124176	-5,372053	-9,249650	6,183423	1,299365
14:30:26,24	0,382947	3,306925	-0,107071	0,433985	0,341986	0,993016	0,099234	-0,123727	-5,370860	0,472084	13,852131	1,291369	-0,527548	-3,048008	-6,572369	-10,070599	-1,680366	13,847411	0,099234	-0,123727	-5,370860	-9,240520	6,062289	1,291369	0,099234	-0,123727	-5,370860	-9,240520	6,062289	1,291369
14:30:26,29	0,382947	3,306925	-0,107071	0,433985	0,341986	0,993016	0,094227	-0,120118	-5,370879	0,328113	13,546027	1,313692	-0,527532	-3,046629	-6,569174	-10,012035	-1,702106	13,845992	0,094227	-0,120118	-5,370879	-9,101179	6,149235	1,313692	0,094227	-0,120118	-5,370879	-9,101179	6,149235	1,313692
14:30:26,34	0,382947	3,306925	-0,107071	0,433985	0,341986	0,993016	0,093024	-0,119443	-5,367684	0,303442	13,545064	1,312272	-0,529906	-3,046950	-6,567745	-10,082332	-1,679518	13,810579	0,093024	-0,119443	-5,367684	-9,072825	6,242700	1,312272	0,093024	-0,119443	-5,367684	-9,072825	6,242700	1,312272
14:30:26,39	0,382947	3,306925	-0,107071	0,433985	0,341986	0,993016	0,094489	-0,117547	-5,366256	0,189276	13,549109	1,276860	-0,524595	-3,047514	-6,568498	-10,056452	-1,738961	13,814546	0,094489	-0,117547	-5,366256	-9,038173	6,131685	1,276860	0,094489	-0,117547	-5,366256	-9,038173	6,131685	1,276860
14:30:26,44	0,382947	3,306925	-0,107071	0,433985	0,341986	0,993016	0,092322	-0,122429	-5,367008	0,404592	13,488535	1,280827	-0,530217	-3,045896	-6,569390	-10,017997	-1,679326	13,788013	0,092322	-0,122429	-5,367008	-9,206082	6,241257	1,280827	0,092322	-0,122429	-5,367008	-9,206082	6,241257	1,280827
14:30:26,49	0,382947	3,306925	-0,107071	0,433985	0,341986	0,993016	0,093732	-0,116751	-5,367900	0,180196	13,565330	1,254294	-0,529326	-3,048857	-6,565424	-10,090726	-1,701480	13,788986	0,093732	-0,116751	-5,367900	-8,984736	6,207383	1,254294	0,093732	-0,116751	-5,367900	-8,984736	6,207383	1,254294
14:30:26,54	0,382947	3,306925	-0,107071	0,433985	0,341986	0,993016	0,095851	-0,119003	-5,363934	0,241786	13,623602	1,255267	-0,528069	-3,050564	-6,565005	-10,070463	-1,664479	13,804208	0,095851	-0,119003	-5,363934	-9,099982	6,099326	1,255267	0,095851	-0,119003	-5,363934	-9,099982	6,099326	1,255267
14:30:26,59	0,382947	3,306925	-0,107071	0,433985	0,341986	0,993016	0,096700	-0,120945	-5,363516	0,384941	13,666841	1,270489	-0,525137	-3,049131	-6,563071	-10,070390	-1,685839	13,794990	0,096700	-0,120945	-5,363516	-9,109267	6,075853	1,270489	0,096700	-0,120945	-5,363516	-9,109267	6,075853	1,270489
14:30:26,64	0,382947	3,306925	-0,107071	0,433985	0,341986	0,993016	0,093994	-0,122768	-5,361581	0,461249	13,536822	1,261270	-0,526901	-3,049372	-6,563035	-10,064980	-1,682690	13,841509	0,093994	-0,122768	-5,361581	-9,176025	6,158331	1,261270	0,093994	-0,122768	-5,361581	-9,176025	6,158331	1,261270
14:30:26,69	0,382947	3,306925	-0,107071	0,433985	0,341986	0,993016	0,095084	-0,121361	-5,361545	0,393515	13,596660	1,307789	-0,525662	-3,048634	-6,563371	-10,087308	-1,661971	13,840508	0,095084	-0,121361	-5,361545	-9,133307	6,132532	1,307789	0,095084	-0,121361	-5,361545	-9,133307	6,132532	1,307789
14:30:26,74	0,382947	3,306925	-0,107071	0,433985	0,341986	0,993016	0,093825	-0,122064	-5,361882	0,436878	13,501484	1,306789	-0,531610	-3,046666	-6,563073	-10,069578	-1,652017	13,817924	0,093825	-0,122064	-5,361882	-9,145171	6,136207	1,306789	0,093825	-0,122064	-5,361882	-9,145171	6,136207	1,306789
14:30:26,79	0,382947	3,306925	-0,107071	0,433985	0,341986	0,993016	0,095096	-0,115930	-5,361583	0,135374	13,577918	1,284205	-0,524569	-3,047321	-6,561878	-10,072651	-1,683609	13,841562	0,095096	-0,115930	-5,361583	-8,965123	6,112920	1,284205	0,095096	-0,115930	-5,361583	-8,965123	6,112920	1,284205
14:30:26,84	0,382947	3,306925	-0,107071	0,433985	0,341986	0,993016	0,092141	-0,122355	-5,360388	0,440576	13,437439	1,307842	-0,527506	-3,047439	-6,560766	-10,095839	-1,631521	13,788970	0,092141	-0,122355	-5,360388	-9,164281	6,204339	1,307842	0,092141	-0,122355	-5,360388	-9,164281	6,204339	1,307842
14:30:26,89	0,382947	3,306925	-0,107071	0,433985	0,341986	0,993016	0,093712	-0,119871	-5,359276	0,344913	13,473005	1,255251	-0,524588	-3,048846	-6,562082	-10,045497	-1,679920	13,802534	0,093712	-0,119871	-5,359276	-9,064935	6,116583	1,255251	0,093712	-0,119871	-5,359276	-9,064935	6,116583	1,255251
14:30:26,94	0,382947	3,306925	-0,107071	0,433985	0,341986	0,993016	0,093472	-0,123101	-5,360593	0,496141	13,528311	1,268815	-0,527471	-3,051553	-6,559557	-10,086228	-1,640946	13,816300	0,093472	-0,123101	-5,360593	-9,167279	6,190745	1,268815	0,093472	-0,123101	-5,360593	-9,167279	6,190745	1,268815
14:30:26,99	0,382947	3,306925	-0,107071	0,433985	0,341986	0,993016	0,097258	-0,121958	-5,358067	0,450075	13,670403	1,282581	-0,528020	-3,047975	-6,559543	-10,052900	-1,648218	13,835533	0,097258	-0,121958	-5,358067	-9,123593	6,035665	1,282581	0,097258	-0,121958	-5,358067	-9,123593	6,035665	1,282581
14:30:27,04	0,382947	3,306925	-0,107071	0,433985	0,341986	0,993016	0,094434	-0,119694	-5,358053	0,342725	13,556054	1,301814	-0,525659	-3,051270	-6,560711	-10,056598	-1,658668	13,811641	0,094434	-0,119694	-5,358053	-9,053238	6,142998	1,301814	0,094434	-0,119694	-5,358053	-9,053238	6,142998	1,301814
14:30:27,09	0,382947	3,306925	-0,107071	0,433985	0,341986	0,993016	0,096107	-0,123385	-5,359222	0,523793	13,645061	1,277921	-0,529868	-3,047558	-6,559970	-10,096329	-1,633853	13,817061	0,096107	-0,123385	-5,359222	-9,161966	6,100693	1,277921	0,096107	-0,123385	-5,359222	-9,161966	6,100693	1,277921
14:30:27,14	0,382947	3,306925	-0,107071	0,433985	0,341986	0,993016	0,094997	-0,117884	-5,358481	0,239348	13,540533	1,283342	-0,525760	-3,050295	-6,556453	-10,097101	-1,691011	13,818248	0,094997	-0,117884	-5,358481	-9,014555	6,083288	1,283342	0,094997	-0,117884	-5,358481	-9,014555	6,083288	1,283342
14:30:27,19	0,382947	3,306925	-0,107071	0,433985	0,341986	0,993016	0,095312	-0,122811	-5,354964	0,445635	13,584852	1,284528	-0,528045	-3,046551	-6,556259	-10,063100	-1,664440	13,823636	0,095312	-0,122811	-5,354964	-9,194992	6,102837	1,284528	0,095312	-0,122811	-5,354964	-9,194992	6,102837	1,284528
14:30:27,24	0,382947	3,306925	-0,107071	0,433985	0,341986	0,993016	0,093213	-0,118960	-5,354769	0,285398	13,491855	1,289917	-0,527955	-3,047860	-6,556829	-10,041039	-1,615749	13,820292	0,093213	-0,118960	-5,354769	-9,052931	6,174625	1,289917	0,093213	-0,118960	-5,354769	-9,052931	6,174625	1,289917
14:30:27,29	0,382947	3,306925	-0,107071	0,433985	0,341986	0,993016	0,094302	-0,119692	-5,355339	0,376671	13,543222	1,286573	-0,528665	-3,049823	-6,556060	-10,089400	-1,655103	13,828337	0,094302	-0,119692	-5,355339	-9,019136	6,140537	1,286573	0,094302	-0,119692	-5,355339	-9,019136	6,140537	1,286573
14:30:27,34	0,382947	3,306925	-0,107071	0,433985	0,341986	0,993016	0,096357	-0,120058	-5,354570	0,337471	13,627878	1,294618	-0,528040	-3,045920	-6,553358	-10,074358	-1,640083	13,814787	0,096357	-0,120058	-5,354570	-9,087112	6,063874	1,294618	0,096357	-0,120058	-5,354570	-9,087112	6,063874	1,294618
14:30:27,39	0,382947	3,306925	-0,107071	0,433985	0,341986	0,993016	0,092664	-0,118648	-5,351869	0,284671	13,441368	1,281067	-0,525770	-3,051237	-6,556079	-10,124343	-1,639059	13,810132	0,092664	-0,118648	-5,351869	-9,029214	6,167252	1,281067	0,092664	-0,118648	-5,351869	-9,029214	6,167252	1,281067
14:30:27,44	0,382947	3,306925	-0,107071	0,433985	0,341986	0,993016	0,096134	-0,123273	-5,354590	0,501055	13,577995	1,276413	-0,527488	-3,049926	-6,552164	-10,095408	-1,657010	13,840691	0,096134	-0,123273	-5,354590	-9,175877	6,031502	1,276413	0,096134	-0,123273	-5,354590	-9,175877	6,031502	1,276413
14:30:27,49	0,382947	3,306925	-0,107071	0,433985	0,341986	0,993016	0,095857	-0,121130	-5,350674	0,388516	13,597665	1,306972	-0,526068	-3,045797	-6,553365	-10,073878	-1,632699	13,803268	0,095857	-0,121130	-5,350674	-9,120153	6,072857	1,306972	0,095857	-0,121130	-5,350674	-9,120153	6,072857	1,306972
14:30:27,54	0,382947	3,306925	-0,107071	0,433985	0,341986	0,993016	0,091571	-0,120295	-5,351875	0,376938	13,381268	1,269549	-0,529196	-3,050168	-6,550225	-10,085175	-1,623094	13,830471	0,091571	-0,120295	-5,351875	-9,066219	6,192934	1,269549	0,091571	-0,120295	-5,351875	-9,066219	6,192934	1,269549
14:30:27,59	0,382947	3,306925	-0,107071	0,433985	0,341986	0,993016	0,096921	-0,119771	-5,348735	0,352378	13,644854	1,296752	-0,527342	-3,050129	-6,554316	-10,100755	-1,639095	13,823244	0,096921	-0,119771	-5,348735	-9,049673	6,036586	1,296752	0,096921	-0,119771	-5,348735	-9,049673	6,036586	1,296752
14:30:27,64	0,382947	3,306925	-0,107071	0,433985	0,341986	0,993016	0,095960	-0,121358	-5,352827	0,413217	13,589416	1,289525	-0,525678	-3,048792	-6,550193	-10,079062	-1,638960	13,869454	0,095960	-0,121358	-5,352827	-9,113356	6,056547	1,289525	0,095960	-0,121358	-5,352827	-9,113356	6,056547	1,289525
14:30:27,69	0,382947	3,306925	-0,107071	0,433985	0,341986	0,993016	0,093970	-0,122130	-5,348704	0,464338	13,504650	1,335735	-0,526256	-3,050534	-6,551401	-10,081133	-1,646084	13,806637	0,093970	-0,122130	-5,348704	-9,122858	6,128004	1,335735	0,093970	-0,122130	-5,348704	-9,122858	6,128004	1,335735
14:30:27,74	0,382947	3,306925	-0,107071	0,433985	0,341986	0,993016	0,095768	-0,122501	-5,349912	0,476428	13,599905	1,272918	-0,528018	-3,048932	-6,551004	-10,073807	-1,644697	13,825678	0,095768	-0,122501	-5,349912	-9,139896	6,082130	1,272918	0,095768	-0,122501	-5,349912	-9,139896	6,082130	1,272918
14:30:27,79	0,382947	3,306925	-0,107071	0,433985	0,341986	0,993016	0,095261	-0,120173	-5,349515	0,360229	13,579220	1,291959	-0,530425	-3,047566	-6,550253	-10,101551	-1,627696	13,820992	0,095261	-0,120173	-5,349515	-9,073336	6,101203	1,291959	0,095261	-0,120173	-5,349515	-9,073336	6,101203	1,291959
14:30:27,84	0,382947	3,306925	-0,107071	0,433985	0,341986	0,993016	0,095282	-0,117406	-5,348763	0,217213	13,547768	1,287273	-0,528646	-3,049119	-6,552163	-10,091852	-1,632305	13,846210	0,095282	-0,117406	-5,348763	-8,999167	6,068127	1,287273	0,095282	-0,117406	-5,348763	-8,999167	6,068127	1,287273
14:30:27,89	0,382947	3,306925	-0,107071	0,433985	0,341986	0,993016	0,095738	-0,119723	-5,350674	0,338569	13,582174	1,312491	-0,528069	-3,052907	-6,552381	-10,120531	-1,607218	13,810640	0,095738	-0,119723	-5,350674	-9,059717	6,066753	1,312491	0,095738	-0,119723	-5,350674	-9,059717	6,066753	1,312491
14:30:27,94	0,382947	3,306925	-0,107071	0,433985	0,341986	0,993016	0,098729	-0,122116	-5,350891	0,470380	13,700351	1,276921	-0,526919	-3,050268	-6,549482	-10,119455	-1,646642	13,800925	0,098729	-0,122116	-5,350891	-9,115740	5,950098	1,276921	0,098729	-0,122116	-5,350891	-9,115740	5,950098	1,276921
14:30:27,99	0,382947	3,306925	-0,107071	0,433985	0,341986	0,993016	0,095869	-0,121793	-5,347992	0,419978	13,572264	1,267205	-0,527521	-3,047609	-6,553024	-10,077554	-1,607037	13,819552	0,095869	-0,121793	-5,347992	-9,140783	6,046536	1,267205	0,095869	-0,121793	-5,347992	-9,140783	6,046536	1,267205
14:30:28,04	0,382947	3,306925	-0,107071	0,433985	0,341986	0,993016	0,093867	-0,119942	-5,351535	0,378964	13,484656	1,285832	-0,526269	-3,045049	-6,548712	-10,090164	-1,613893	13,802091	0,093867	-0,119942	-5,351535	-9,036477	6,116069	1,285832	0,093867	-0,119942	-5,351535	-9,036477	6,116069	1,285832
14:30:28,09	0,382947	3,306925	-0,107071	0,433985	0,341986	0,993016	0,091024	-0,119746	-5,347222	0,356542	13,329317	1,268372	-0,529882	-3,047213	-6,547927	-10,128256	-1,620539	13,829917	0,091024	-0,119746	-5,347222	-9,043531	6,183921	1,268372	0,091024	-0,119746	-5,347222	-9,043531	6,183921	1,268372
14:30:28,14	0,382947	3,306925	-0,107071	0,433985	0,341986	0,993016	0,094705	-0,117699	-5,346437	0,225310	13,491050	1,296198	-0,526823	-3,049357	-6,550605	-10,075968	-1,617496	13,836163	0,094705	-0,117699	-5,346437	-9,014095	6,056716	1,296198	0,094705	-0,117699	-5,346437	-9,014095	6,056716	1,296198
14:30:28,19	0,382947	3,306925	-0,107071	0,433985	0,341986	0,993016	0,095032	-0,121421	-5,349116	0,447589	13,551812	1,302443	-0,525868	-3,051893	-6,548467	-10,115737	-1,633239	13,844245	0,095032	-0,121421	-5,349116	-9,083925	6,091814	1,302443	0,095032	-0,121421	-5,349116	-9,083925	6,091814	1,302443
14:30:28,24	0,382947	3,306925	-0,107071	0,433985	0,341986	0,993016	0,096751	-0,123516	-5,346977	0,523020	13,614626	1,310526	-0,527995	-3,049447	-6,546223	-10,080674	-1,628886	13,810353	0,096751	-0,123516	-5,346977	-9,172966	6,019692	1,310526	0,096751	-0,123516	-5,346977	-9,172966	6,019692	1,310526
14:30:28,29	0,382947	3,306925	-0,107071	0,433985	0,341986	0,993016	0,095696	-0,120451	-5,344733	0,384958	13,587952	1,276634	-0,528530	-3,048436	-6,547522	-10,099874	-1,613233	13,824013	0,095696	-0,120451	-5,344733	-9,070450	6,075840	1,276634	0,095696	-0,120451	-5,344733	-9,070450	6,075840	1,276634
14:30:28,34	0,382947	3,306925	-0,107071	0,433985	0,341986	0,993016	0,095088	-0,119483	-5,346033	0,338552	13,531891	1,290293	-0,520367	-3,048458	-6,547117	-10,083035	-1,646535	13,819897	0,095088	-0,119483	-5,346033	-9,040829	6,067493	1,290293	0,095088	-0,119483	-5,346033	-9,040829	6,067493	1,290293
14:30:28,39	0,382947	3,306925	-0,107071	0,433985	0,341986	0,993016	0,091025	-0,126563	-5,345628	0,686293	13,351851	1,286177	-0,527576	-3,049485	-6,547180	-10,149599	-1,663454	13,784762	0,091025	-0,126563	-5,345628	-9,248872	6,206396	1,286177	0,091025	-0,126563	-5,345628	-9,248872	6,206396	1,286177
14:30:28,44	0,382947	3,306925	-0,107071	0,433985	0,341986	0,993016	0,095520	-0,120833	-5,345690	0,340404	13,536390	1,251043	-0,528036	-3,046632	-6,545901	-10,091520	-1,626295	13,830950	0,095520	-0,120833	-5,345690	-9,144963	6,038100	1,251043	0,095520	-0,120833	-5,345690	-9,144963	6,038100	1,251043
14:30:28,49	0,382947	3,306925	-0,107071	0,433985	0,341986	0,993016	0,093278	-0,119008	-5,344411	0,306727	13,451558	1,297231	-0,525809	-3,047825	-6,547031	-10,082852	-1,633484	13,819413	0,093278	-0,119008	-5,344411	-9,035381	6,129213	1,297231	0,093278	-0,119008	-5,344411	-9,035381	6,129213	1,297231
14:30:28,54	0,382947	3,306925	-0,107071	0,433985	0,341986	0,993016	0,093198	-0,121533	-5,345541	0,436164	13,458484	1,285694	-0,524163	-3,048790	-6,545558	-10,115645	-1,641029	13,851055	0,093198	-0,121533	-5,345541	-9,104201	6,142443	1,285694	0,093198	-0,121533	-5,345541	-9,104201	6,142443	1,285694
14:30:28,59	0,382947	3,306925	-0,107071	0,433985	0,341986	0,993016	0,093211	-0,123441	-5,344068	0,512445	13,434553	1,317335	-0,526655	-3,049971	-6,547537	-10,135056	-1,646278	13,813327	0,093211	-0,123441	-5,344068	-9,177692	6,117461	1,317335	0,093211	-0,123441	-5,344068	-9,177692	6,117461	1,317335
14:30:28,64	0,382947	3,306925	-0,107071	0,433985	0,341986	0,993016	0,095479	-0,121873	-5,346047	0,416670	13,538297	1,279608	-0,525657	-3,048248	-6,542474	-10,098819	-1,612922	13,812582	0,095479	-0,121873	-5,346047	-9,150398	6,043176	1,279608	0,095479	-0,121873	-5,346047	-9,150398	6,043176	1,279608
14:30:28,69	0,382947	3,306925	-0,107071	0,433985	0,341986	0,993016	0,093488	-0,121876	-5,340984	0,463805	13,449474	1,278862	-0,528736	-3,044651	-6,544065	-10,144707	-1,622631	13,818557	0,093488	-0,121876	-5,340984	-9,103457	6,110638	1,278862	0,093488	-0,121876	-5,340984	-9,103457	6,110638	1,278862
14:30:28,74	0,382947	3,306925	-0,107071	0,433985	0,341986	0,993016	0,091914	-0,117411	-5,342576	0,200271	13,332703	1,284838	-0,529780	-3,050524	-6,544824	-10,109208	-1,594398	13,789436	0,091914	-0,117411	-5,342576	-9,016487	6,117484	1,284838	0,091914	-0,117411	-5,342576	-9,016487	6,117484	1,284838
14:30:28,79	0,382947	3,306925	-0,107071	0,433985	0,341986	0,993016	0,097521	-0,119444	-5,343335	0,348185	13,640927	1,255717	-0,526282	-3,047244	-6,545213	-10,105597	-1,623402	13,799488	0,097521	-0,119444	-5,343335	-9,028159	5,985508	1,255717	0,097521	-0,119444	-5,343335	-9,028159	5,985508	1,255717
14:30:28,84	0,382947	3,306925	-0,107071	0,433985	0,341986	0,993016	0,092932	-0,120833	-5,343723	0,397111	13,419920	1,265769	-0,524162	-3,047927	-6,544955	-10,135431	-1,595179	13,808075	0,092932	-0,120833	-5,343723	-9,088286	6,124748	1,265769	0,092932	-0,120833	-5,343723	-9,088286	6,124748	1,265769
14:30:28,89	0,382947	3,306925	-0,107071	0,433985	0,341986	0,993016	0,092463	-0,123010	-5,343466	0,519856	13,355581	1,274355	-0,526584	-3,048301	-6,543153	-10,113220	-1,621923	13,823588	0,092463	-0,123010	-5,343466	-9,136460	6,097231	1,274355	0,092463	-0,123010	-5,343466	-9,136460	6,097231	1,274355
14:30:28,94	0,382947	3,306925	-0,107071	0,433985	0,341986	0,993016	0,093998	-0,121100	-5,341664	0,408474	13,468008	1,289869	-0,526231	-3,047230	-6,542064	-10,088595	-1,607040	13,841538	0,093998	-0,121100	-5,341664	-9,097897	6,089160	1,289869	0,093998	-0,121100	-5,341664	-9,097897	6,089160	1,289869
14:30:28,99	0,382947	3,306925	-0,107071	0,433985	0,341986	0,993016	0,092894	-0,120870	-5,340574	0,421676	13,424483	1,307819	-0,528082	-3,047514	-6,543656	-10,129542	-1,602405	13,818489	0,092894	-0,120870	-5,340574	-9,066581	6,132302	1,307819	0,092894	-0,120870	-5,340574	-9,066581	6,132302	1,307819
14:30:29,04	0,382947	3,306925	-0,107071	0,433985	0,341986	0,993016	0,094065	-0,119409	-5,342167	0,329276	13,447605	1,284770	-0,528040	-3,053401	-6,542666	-10,122157	-1,623154	13,804167	0,094065	-0,119409	-5,342167	-9,044339	6,063488	1,284770	0,094065	-0,119409	-5,342167	-9,044339	6,063488	1,284770
14:30:29,09	0,382947	3,306925	-0,107071	0,433985	0,341986	0,993016	0,099143	-0,122389	-5,341177	0,469931	13,728427	1,270447	-0,527216	-3,051704	-6,545569	-10,086538	-1,577993	13,807408	0,099143	-0,122389	-5,341177	-9,137571	5,945692	1,270447	0,099143	-0,122389	-5,341177	-9,137571	5,945692	1,270447
14:30:29,14	0,382947	3,306925	-0,107071	0,433985	0,341986	0,993016	0,097262	-0,122254	-5,344079	0,519850	13,638851	1,273688	-0,527283	-3,047901	-6,543609	-10,090228	-1,622670	13,853826	0,097262	-0,122254	-5,344079	-9,077084	6,003820	1,273688	0,097262	-0,122254	-5,344079	-9,077084	6,003820	1,273688
14:30:29,19	0,382947	3,306925	-0,107071	0,433985	0,341986	0,993016	0,094001	-0,120294	-5,342119	0,377406	13,488468	1,320106	-0,527487	-3,049677	-6,537810	-10,105186	-1,584891	13,810986	0,094001	-0,120294	-5,342119	-9,065687	6,109356	1,320106	0,094001	-0,120294	-5,342119	-9,065687	6,109356	1,320106
14:30:29,24	0,382947	3,306925	-0,107071	0,433985	0,341986	0,993016	0,095641	-0,121005	-5,336320	0,439632	13,541892	1,277267	-0,527296	-3,044587	-6,539796	-10,110241	-1,602586	13,786224	0,095641	-0,121005	-5,336320	-9,059298	6,034058	1,277267	0,095641	-0,121005	-5,336320	-9,059298	6,034058	1,277267
14:30:29,29	0,382947	3,306925	-0,107071	0,433985	0,341986	0,993016	0,091138	-0,118626	-5,338307	0,298042	13,312198	1,252504	-0,527997	-3,048912	-6,539362	-10,107455	-1,586000	13,820827	0,091138	-0,118626	-5,338307	-9,014091	6,157862	1,252504	0,091138	-0,118626	-5,338307	-9,014091	6,157862	1,252504
14:30:29,34	0,382947	3,306925	-0,107071	0,433985	0,341986	0,993016	0,095234	-0,120181	-5,337873	0,394684	13,519289	1,287108	-0,528619	-3,053310	-6,539364	-10,133086	-1,592846	13,810422	0,095234	-0,120181	-5,337873	-9,039554	6,043449	1,287108	0,095234	-0,120181	-5,337873	-9,039554	6,043449	1,287108
14:30:29,39	0,382947	3,306925	-0,107071	0,433985	0,341986	0,993016	0,099353	-0,121842	-5,337874	0,462303	13,714733	1,276702	-0,529496	-3,049846	-6,537810	-10,120001	-1,600374	13,822383	0,099353	-0,121842	-5,337874	-9,102310	5,915506	1,276702	0,099353	-0,121842	-5,337874	-9,102310	5,915506	1,276702
14:30:29,44	0,382947	3,306925	-0,107071	0,433985	0,341986	0,993016	0,096792	-0,119350	-5,336321	0,332745	13,596664	1,288664	-0,525879	-3,052976	-6,540708	-10,141518	-1,628921	13,833708	0,096792	-0,119350	-5,336321	-9,036250	5,998465	1,288664	0,096792	-0,119350	-5,336321	-9,036250	5,998465	1,288664
14:30:29,49	0,382947	3,306925	-0,107071	0,433985	0,341986	0,993016	0,097694	-0,124048	-5,339218	0,541530	13,639202	1,299989	-0,528085	-3,053307	-6,541178	-10,143162	-1,610859	13,858385	0,097694	-0,124048	-5,339218	-9,196213	5,970204	1,299989	0,097694	-0,124048	-5,339218	-9,196213	5,970204	1,299989
14:30:29,54	0,382947	3,306925	-0,107071	0,433985	0,341986	0,993016	0,099084	-0,122303	-5,339688	0,465648	13,701023	1,324665	-0,529785	-3,049982	-6,536651	-10,129198	-1,574691	13,819295	0,099084	-0,122303	-5,339688	-9,135170	5,922916	1,324665	0,099084	-0,122303	-5,339688	-9,135170	5,922916	1,324665
14:30:29,59	0,382947	3,306925	-0,107071	0,433985	0,341986	0,993016	0,097055	-0,119168	-5,335161	0,340936	13,589494	1,285575	-0,528012	-3,050569	-6,537799	-10,109056	-1,621534	13,823350	0,097055	-0,119168	-5,335161	-9,013790	5,970710	1,285575	0,097055	-0,119168	-5,335161	-9,013790	5,970710	1,285575
14:30:29,64	0,382947	3,306925	-0,107071	0,433985	0,341986	0,993016	0,096676	-0,120997	-5,336309	0,405522	13,610692	1,289631	-0,527326	-3,048536	-6,540244	-10,135628	-1,582025	13,829220	0,096676	-0,120997	-5,336309	-9,092742	6,021597	1,289631	0,096676	-0,120997	-5,336309	-9,092742	6,021597	1,289631
14:30:29,69	0,382947	3,306925	-0,107071	0,433985	0,341986	0,993016	0,094573	-0,120575	-5,338755	0,404493	13,458528	1,295501	-0,527470	-3,049942	-6,538606	-10,140396	-1,591817	13,805922	0,094573	-0,120575	-5,338755	-9,060620	6,034581	1,295501	0,094573	-0,120575	-5,338755	-9,060620	6,034581	1,295501
14:30:29,74	0,382947	3,306925	-0,107071	0,433985	0,341986	0,993016	0,095862	-0,121153	-5,337117	0,423697	13,526357	1,272202	-0,529493	-3,049855	-6,537819	-10,120000	-1,600393	13,810275	0,095862	-0,121153	-5,337117	-9,086808	6,001172	1,272202	0,095862	-0,121153	-5,337117	-9,086808	6,001172	1,272202
14:30:29,79	0,382947	3,306925	-0,107071	0,433985	0,341986	0,993016	0,096798	-0,119357	-5,336330	0,333091	13,596974	1,276555	-0,526549	-3,050741	-6,539114	-10,124253	-1,591975	13,803678	0,096798	-0,119357	-5,336330	-9,036452	5,998323	1,276555	0,096798	-0,119357	-5,336330	-9,036452	5,998323	1,276555
14:30:29,84	0,382947	3,306925	-0,107071	0,433985	0,341986	0,993016	0,096094	-0,122350	-5,337624	0,493896	13,552468	1,269958	-0,529475	-3,051369	-6,535876	-10,141384	-1,535375	13,815211	0,096094	-0,122350	-5,337624	-9,110604	6,009089	1,269958	0,096094	-0,122350	-5,337624	-9,110604	6,009089	1,269958
14:30:29,89	0,382947	3,306925	-0,107071	0,433985	0,341986	0,993016	0,098100	-0,120130	-5,334386	0,418904	13,613646	1,281491	-0,528022	-3,047053	-6,538477	-10,121661	-1,572035	13,812270	0,098100	-0,120130	-5,334386	-9,011322	5,912793	1,281491	0,098100	-0,120130	-5,334386	-9,011322	5,912793	1,281491
14:30:29,94	0,382947	3,306925	-0,107071	0,433985	0,341986	0,993016	0,093636	-0,119231	-5,336987	0,350242	13,416933	1,278551	-0,527126	-3,049297	-6,540751	-10,155521	-1,595282	13,809042	0,093636	-0,119231	-5,336987	-9,009372	6,066498	1,278551	0,093636	-0,119231	-5,336987	-9,009372	6,066498	1,278551
14:30:29,99	0,382947	3,306925	-0,107071	0,433985	0,341986	0,993016	0,095131	-0,121129	-5,339261	0,411870	13,476979	1,275322	-0,528014	-3,049755	-6,538293	-10,126999	-1,562390	13,828273	0,095131	-0,121129	-5,339261	-9,096728	6,009177	1,275322	0,095131	-0,121129	-5,339261	-9,096728	6,009177	1,275322
14:30:30,04	0,382947	3,306925	-0,107071	0,433985	0,341986	0,993016	0,095972	-0,120588	-5,336804	0,426514	13,528948	1,294554	-0,526794	-3,044167	-6,538979	-10,085899	-1,578569	13,826367	0,095972	-0,120588	-5,336804	-9,039660	5,995155	1,294554	0,095972	-0,120588	-5,336804	-9,039660	5,995155	1,294554
14:30:30,09	0,382947	3,306925	-0,107071	0,433985	0,341986	0,993016	0,090523	-0,118851	-5,337489	0,342709	13,289270	1,292648	-0,526243	-3,047814	-6,536639	-10,119510	-1,571184	13,834770	0,090523	-0,118851	-5,337489	-8,987080	6,183242	1,292648	0,090523	-0,118851	-5,337489	-8,987080	6,183242	1,292648
14:30:30,14	0,382947	3,306925	-0,107071	0,433985	0,341986	0,993016	0,093406	-0,121151	-5,335149	0,451923	13,406380	1,301050	-0,526226	-3,051166	-6,536645	-10,123383	-1,571034	13,810098	0,093406	-0,121151	-5,335149	-9,058453	6,074045	1,301050	0,093406	-0,121151	-5,335149	-9,058453	6,074045	1,301050
14:30:30,19	0,382947	3,306925	-0,107071	0,433985	0,341986	0,993016	0,096300	-0,122842	-5,335155	0,538050	13,553464	1,276378	-0,526346	-3,046629	-6,540180	-10,147964	-1,610305	13,802206	0,096300	-0,122842	-5,335155	-9,105072	5,993913	1,276378	0,096300	-0,122842	-5,335155	-9,105072	5,993913	1,276378
14:30:30,24	0,382947	3,306925	-0,107071	0,433985	0,341986	0,993016	0,097852	-0,120259	-5,333609	0,364615	13,630697	1,283802	-0,528597	-3,050573	-6,536273	-10,131898	-1,566989	13,800077	0,097852	-0,120259	-5,333609	-9,075712	5,949321	1,283802	0,097852	-0,120259	-5,333609	-9,075712	5,949321	1,283802
14:30:30,29	0,382947	3,306925	-0,107071	0,433985	0,341986	0,993016	0,097852	-0,120259	-5,333609	0,364615	13,630697	1,283802	-0,527337	-3,049835	-6,536375	-10,141014	-1,622430	13,801206	0,097852	-0,120259	-5,333609	-9,075712	5,949321	1,283802	0,097852	-0,120259	-5,333609	-9,075712	5,949321	1,283802
14:30:30,34	0,382947	3,306925	-0,107071	0,433985	0,341986	0,993016	0,095703	-0,121215	-5,334886	0,400079	13,532873	1,267487	-0,526839	-3,048843	-6,537426	-10,124153	-1,575013	13,820382	0,095703	-0,121215	-5,334886	-9,115260	6,020150	1,267487	0,095703	-0,121215	-5,334886	-9,115260	6,020150	1,267487
14:30:30,39	0,382947	3,306925	-0,107071	0,433985	0,341986	0,993016	0,094594	-0,121150	-5,335936	0,446219	13,466097	1,286663	-0,527462	-3,049348	-6,536626	-10,132048	-1,594967	13,853071	0,094594	-0,121150	-5,335936	-9,064057	6,040433	1,286663	0,094594	-0,121150	-5,335936	-9,064057	6,040433	1,286663
14:30:30,44	0,382947	3,306925	-0,107071	0,433985	0,341986	0,993016	0,095344	-0,120863	-5,335136	0,410052	13,508197	1,319352	-0,529832	-3,047746	-6,537059	-10,153194	-1,548870	13,820941	0,095344	-0,120863	-5,335136	-9,077671	6,023718	1,319352	0,095344	-0,120863	-5,335136	-9,077671	6,023718	1,319352
14:30:30,49	0,382947	3,306925	-0,107071	0,433985	0,341986	0,993016	0,095141	-0,118010	-5,335569	0,291057	13,456311	1,287221	-0,529284	-3,049614	-6,537425	-10,161623	-1,583807	13,844174	0,095141	-0,118010	-5,335569	-8,972726	5,987720	1,287221	0,095141	-0,118010	-5,335569	-8,972726	5,987720	1,287221
14:30:30,54	0,382947	3,306925	-0,107071	0,433985	0,341986	0,993016	0,096485	-0,119419	-5,335935	0,329831	13,536378	1,310455	-0,525816	-3,048654	-6,537321	-10,121850	-1,588552	13,827334	0,096485	-0,119419	-5,335935	-9,044522	5,962268	1,310455	0,096485	-0,119419	-5,335935	-9,044522	5,962268	1,310455
14:30:30,59	0,382947	3,306925	-0,107071	0,433985	0,341986	0,993016	0,093920	-0,121942	-5,335832	0,476823	13,439771	1,293615	-0,526264	-3,049358	-6,536255	-10,126343	-1,597046	13,823855	0,093920	-0,121942	-5,335832	-9,095615	6,067080	1,293615	0,093920	-0,121942	-5,335832	-9,095615	6,067080	1,293615
14:30:30,64	0,382947	3,306925	-0,107071	0,433985	0,341986	0,993016	0,094754	-0,121905	-5,334765	0,465325	13,483493	1,290135	-0,525650	-3,047631	-6,531208	-10,129750	-1,567211	13,826982	0,094754	-0,121905	-5,334765	-9,104252	6,045336	1,290135	0,094754	-0,121905	-5,334765	-9,104252	6,045336	1,290135
14:30:30,69	0,382947	3,306925	-0,107071	0,433985	0,341986	0,993016	0,092951	-0,121574	-5,329718	0,472230	13,371878	1,293262	-0,529496	-3,045777	-6,533978	-10,136813	-1,555962	13,783893	0,092951	-0,121574	-5,329718	-9,071337	6,075241	1,293262	0,092951	-0,121574	-5,329718	-9,071337	6,075241	1,293262
14:30:30,74	0,382947	3,306925	-0,107071	0,433985	0,341986	0,993016	0,093269	-0,117316	-5,332488	0,257026	13,376660	1,250174	-0,528052	-3,046548	-6,536844	-10,133516	-1,574673	13,839647	0,093269	-0,117316	-5,332488	-8,952290	6,055081	1,250174	0,093269	-0,117316	-5,332488	-8,952290	6,055081	1,250174
14:30:30,79	0,382947	3,306925	-0,107071	0,433985	0,341986	0,993016	0,093214	-0,118952	-5,335354	0,327511	13,386023	1,305928	-0,526953	-3,049749	-6,534343	-10,178984	-1,597569	13,813348	0,093214	-0,118952	-5,335354	-9,010184	6,068742	1,305928	0,093214	-0,118952	-5,335354	-9,010184	6,068742	1,305928
14:30:30,84	0,382947	3,306925	-0,107071	0,433985	0,341986	0,993016	0,095437	-0,121504	-5,332853	0,417672	13,473686	1,279629	-0,530468	-3,050111	-6,535888	-10,140235	-1,547274	13,806765	0,095437	-0,121504	-5,332853	-9,120384	5,981907	1,279629	0,095437	-0,121504	-5,332853	-9,120384	5,981907	1,279629
14:30:30,89	0,382947	3,306925	-0,107071	0,433985	0,341986	0,993016	0,097507	-0,118641	-5,334399	0,331736	13,589766	1,273046	-0,527525	-3,047595	-6,533253	-10,119221	-1,587500	13,861065	0,097507	-0,118641	-5,334399	-8,981588	5,935447	1,273046	0,097507	-0,118641	-5,334399	-8,981588	5,935447	1,273046
14:30:30,94	0,382947	3,306925	-0,107071	0,433985	0,341986	0,993016	0,093858	-0,119932	-5,331763	0,374519	13,438294	1,327346	-0,526836	-3,049421	-6,533949	-10,143726	-1,545723	13,799941	0,093858	-0,119932	-5,331763	-9,040119	6,070475	1,327346	0,093858	-0,119932	-5,331763	-9,040119	6,070475	1,327346
14:30:31,00	0,382947	3,306925	-0,107071	0,433985	0,341986	0,993016	0,095029	-0,121141	-5,335371	0,445577	13,463919	1,273919	-0,527064	-3,049214	-6,536861	-10,145683	-1,562757	13,807638	0,095029	-0,121141	-5,335371	-9,063958	6,004144	1,273919	0,095029	-0,121141	-5,335371	-9,063958	6,004144	1,273919
14:30:31,05	0,382947	3,306925	-0,107071	0,433985	0,341986	0,993016	0,095029	-0,121141	-5,335371	0,445577	13,463919	1,273919	-0,527624	-3,047743	-6,537515	-10,172142	-1,557914	13,824736	0,095029	-0,121141	-5,335371	-9,063958	6,004144	1,273919	0,095029	-0,121141	-5,335371	-9,063958	6,004144	1,273919
14:30:31,10	0,382947	3,306925	-0,107071	0,433985	0,341986	0,993016	0,094034	-0,119920	-5,336026	0,373095	13,386865	1,291016	-0,528394	-3,053558	-6,623286	-10,086801	-1,743668	13,831957	0,094034	-0,119920	-5,336026	-9,040659	6,005166	1,291016	0,094034	-0,119920	-5,336026	-9,040659	6,005166	1,291016
14:30:31,15	0,383017	3,306938	-0,106033	0,433986	0,341974	0,992977	0,099456	-0,122161	-5,421796	0,371399	13,835551	1,298237	-0,526799	-3,066290	-7,096734	-9,588826	-2,457521	13,834866	0,099456	-0,122161	-5,421796	-9,218228	6,028288	1,298237	0,099456	-0,122161	-5,421796	-9,218228	6,028288	1,298237
14:30:31,20	0,383017	3,306938	-0,106033	0,433986	0,341974	0,992977	0,109684	-0,129909	-5,895244	0,405053	15,155636	1,301146	-0,524488	-3,066854	-7,098768	-9,595661	-2,489993	13,839084	0,109684	-0,129909	-5,895244	-9,792770	6,545409	1,301146	0,109684	-0,129909	-5,895244	-9,792770	6,545409	1,301146
14:30:31,25	0,383017	3,306938	-0,106033	0,433986	0,341974	0,992977	0,109017	-0,132192	-5,897279	0,492238	15,131242	1,305364	-0,523332	-3,062874	-7,098010	-9,623381	-2,411126	13,851914	0,109017	-0,132192	-5,897279	-9,884811	6,573415	1,305364	0,109017	-0,132192	-5,897279	-9,884811	6,573415	1,305364
14:30:31,30	0,383017	3,306938	-0,106033	0,433986	0,341974	0,992977	0,104992	-0,131202	-5,896521	0,495235	14,858524	1,318195	-0,528317	-3,063602	-7,094318	-9,619196	-2,418529	13,853263	0,104992	-0,131202	-5,896521	-9,804154	6,616626	1,318195	0,104992	-0,131202	-5,896521	-9,804154	6,616626	1,318195
14:30:31,35	0,383017	3,306938	-0,106033	0,433986	0,341974	0,992977	0,108116	-0,127250	-5,892829	0,285374	15,028277	1,319543	-0,528529	-3,064391	-7,092180	-9,590017	-2,416342	13,832197	0,108116	-0,127250	-5,892829	-9,703725	6,541177	1,319543	0,108116	-0,127250	-5,892829	-9,703725	6,541177	1,319543
14:30:31,40	0,383017	3,306938	-0,106033	0,433986	0,341974	0,992977	0,108905	-0,127461	-5,890690	0,312824	15,093463	1,298478	-0,529045	-3,066288	-7,092854	-9,638689	-2,378532	13,859386	0,108905	-0,127461	-5,890690	-9,692830	6,544454	1,298478	0,108905	-0,127461	-5,890690	-9,692830	6,544454	1,298478
14:30:31,45	0,383017	3,306938	-0,106033	0,433986	0,341974	0,992977	0,110806	-0,127962	-5,891365	0,347296	15,131281	1,325666	-0,526756	-3,064730	-7,088461	-9,598280	-2,396521	13,866442	0,110806	-0,127962	-5,891365	-9,697705	6,433010	1,325666	0,110806	-0,127962	-5,891365	-9,697705	6,433010	1,325666
14:30:31,50	0,383017	3,306938	-0,106033	0,433986	0,341974	0,992977	0,108312	-0,129165	-5,886971	0,414507	15,045569	1,332722	-0,524422	-3,063960	-7,087126	-9,610726	-2,402268	13,840250	0,106478	-0,130801	-5,885637	-9,779519	6,583787	1,306531	0,106478	-0,130801	-5,885637	-9,779519	6,583787	1,306531
14:30:31,55	0,383017	3,306938	-0,106033	0,433986	0,341974	0,992977	0,106478	-0,130801	-5,885637	0,488363	14,942311	1,306531	-0,526710	-3,061746	-7,088497	-9,584741	-2,364328	13,827430	0,106478	-0,130801	-5,885637	-9,779519	6,583787	1,306531	0,106478	-0,130801	-5,885637	-9,779519	6,583787	1,306531
14:30:31,60	0,383017	3,306938	-0,106033	0,433986	0,341974	0,992977	0,105705	-0,127714	-5,887008	0,373680	14,905646	1,293711	-0,525599	-3,062925	-7,087482	-9,588876	-2,439162	13,877772	0,105705	-0,127714	-5,887008	-9,651860	6,607806	1,293711	0,105705	-0,127714	-5,887008	-9,651860	6,607806	1,293711
14:30:31,65	0,383017	3,306938	-0,106033	0,433986	0,341974	0,992977	0,106170	-0,129265	-5,885993	0,387464	14,963679	1,344052	-0,529073	-3,062593	-7,087121	-9,587529	-2,371476	13,850084	0,106170	-0,129265	-5,885993	-9,759840	6,629311	1,344052	0,106170	-0,129265	-5,885993	-9,759840	6,629311	1,344052
14:30:31,70	0,383017	3,306938	-0,106033	0,433986	0,341974	0,992977	0,107620	-0,126091	-5,885631	0,281690	15,006382	1,316365	-0,528274	-3,067534	-7,086207	-9,624881	-2,419439	13,851818	0,107620	-0,126091	-5,885631	-9,616429	6,558220	1,316365	0,107620	-0,126091	-5,885631	-9,616429	6,558220	1,316365
14:30:31,75	0,383017	3,306938	-0,106033	0,433986	0,341974	0,992977	0,111499	-0,129253	-5,884717	0,385906	15,199734	1,318099	-0,522629	-3,065793	-7,087124	-9,596247	-2,429588	13,819882	0,111499	-0,129253	-5,884717	-9,760439	6,447055	1,318099	0,111499	-0,129253	-5,884717	-9,760439	6,447055	1,318099
14:30:31,80	0,383017	3,306938	-0,106033	0,433986	0,341974	0,992977	0,107169	-0,133271	-5,885635	0,600370	15,004440	1,286163	-0,530306	-3,063442	-7,083265	-9,625088	-2,372546	13,828370	0,107169	-0,133271	-5,885635	-9,861388	6,591676	1,286163	0,107169	-0,133271	-5,885635	-9,861388	6,591676	1,286163
14:30:31,85	0,383017	3,306938	-0,106033	0,433986	0,341974	0,992977	0,108972	-0,125447	-5,881776	0,228530	15,044678	1,294651	-0,527188	-3,061750	-7,082979	-9,584453	-2,372761	13,843904	0,108972	-0,125447	-5,881776	-9,619087	6,490407	1,294651	0,108972	-0,125447	-5,881776	-9,619087	6,490407	1,294651
14:30:31,90	0,383017	3,306938	-0,106033	0,433986	0,341974	0,992977	0,105947	-0,127302	-5,881489	0,345086	14,922719	1,310185	-0,524465	-3,067119	-7,085161	-9,647977	-2,376021	13,873718	0,105947	-0,127302	-5,881489	-9,648096	6,605848	1,310185	0,105947	-0,127302	-5,881489	-9,648096	6,605848	1,310185
14:30:31,95	0,383017	3,306938	-0,106033	0,433986	0,341974	0,992977	0,109236	-0,132344	-5,883671	0,572691	15,040320	1,339998	-0,528533	-3,063783	-7,081680	-9,621036	-2,377114	13,861389	0,109236	-0,132344	-5,883671	-9,816297	6,465328	1,339998	0,109236	-0,132344	-5,883671	-9,816297	6,465328	1,339998
14:30:32,00	0,383017	3,306938	-0,106033	0,433986	0,341974	0,992977	0,108380	-0,127152	-5,880190	0,315263	15,019717	1,327670	-0,527397	-3,064165	-7,079738	-9,585880	-2,360642	13,833865	0,108380	-0,127152	-5,880190	-9,666200	6,511874	1,327670	0,108380	-0,127152	-5,880190	-9,666200	6,511874	1,327670
14:30:32,05	0,383017	3,306938	-0,106033	0,433986	0,341974	0,992977	0,108144	-0,128328	-5,878248	0,408212	15,029632	1,300146	-0,523139	-3,062120	-7,080510	-9,573743	-2,391283	13,836691	0,108144	-0,128328	-5,878248	-9,665499	6,540350	1,300146	0,108144	-0,128328	-5,878248	-9,665499	6,540350	1,300146
14:30:32,10	0,383017	3,306938	-0,106033	0,433986	0,341974	0,992977	0,104243	-0,130993	-5,879020	0,526339	14,852648	1,302971	-0,529190	-3,062291	-7,082983	-9,605820	-2,363903	13,852059	0,104243	-0,130993	-5,879020	-9,756595	6,669539	1,302971	0,104243	-0,130993	-5,879020	-9,756595	6,669539	1,302971
14:30:32,15	0,383017	3,306938	-0,106033	0,433986	0,341974	0,992977	0,107416	-0,125838	-5,881493	0,265976	14,976167	1,318340	-0,524418	-3,062838	-7,078959	-9,622310	-2,392344	13,860110	0,107416	-0,125838	-5,881493	-9,612327	6,543988	1,318340	0,107416	-0,125838	-5,881493	-9,612327	6,543988	1,318340
14:30:32,20	0,383017	3,306938	-0,106033	0,433986	0,341974	0,992977	0,105504	-0,130244	-5,877469	0,462213	14,876673	1,326391	-0,525547	-3,060959	-7,078979	-9,596569	-2,396955	13,830723	0,105504	-0,130244	-5,877469	-9,761962	6,594601	1,326391	0,105504	-0,130244	-5,877469	-9,761962	6,594601	1,326391
14:30:32,25	0,383017	3,306938	-0,106033	0,433986	0,341974	0,992977	0,104442	-0,128327	-5,877489	0,371381	14,846051	1,297003	-0,526714	-3,062386	-7,077017	-9,597333	-2,394752	13,848575	0,104442	-0,128327	-5,877489	-9,702272	6,647341	1,297003	0,104442	-0,128327	-5,877489	-9,702272	6,647341	1,297003
14:30:32,30	0,383017	3,306938	-0,106033	0,433986	0,341974	0,992977	0,106261	-0,128030	-5,875528	0,357470	14,938884	1,314855	-0,525553	-3,062716	-7,078591	-9,616097	-2,364405	13,831468	0,106261	-0,128030	-5,875528	-9,692879	6,597369	1,314855	0,106261	-0,128030	-5,875528	-9,692879	6,597369	1,314855
14:30:32,35	0,383017	3,306938	-0,106033	0,433986	0,341974	0,992977	0,105966	-0,129200	-5,877101	0,435214	14,892127	1,297749	-0,526768	-3,062641	-7,079367	-9,632862	-2,355871	13,846722	0,105966	-0,129200	-5,877101	-9,706987	6,573759	1,297749	0,105966	-0,129200	-5,877101	-9,706987	6,573759	1,297749
14:30:32,40	0,383017	3,306938	-0,106033	0,433986	0,341974	0,992977	0,106509	-0,128110	-5,877877	0,377556	14,901578	1,313003	-0,526744	-3,066248	-7,077802	-9,626358	-2,381593	13,834659	0,106509	-0,128110	-5,877877	-9,679101	6,540584	1,313003	0,106509	-0,128110	-5,877877	-9,679101	6,540584	1,313003
14:30:32,45	0,383017	3,306938	-0,106033	0,433986	0,341974	0,992977	0,109620	-0,129935	-5,876312	0,453400	15,081834	1,300939	-0,527315	-3,060484	-7,078991	-9,605824	-2,369601	13,826621	0,109620	-0,129935	-5,876312	-9,746471	6,476641	1,300939	0,109620	-0,129935	-5,876312	-9,746471	6,476641	1,300939
14:30:32,50	0,383017	3,306938	-0,106033	0,433986	0,341974	0,992977	0,104914	-0,126558	-5,877501	0,298455	14,848919	1,292902	-0,526143	-3,062518	-7,075479	-9,620700	-2,364919	13,839223	0,104914	-0,126558	-5,877501	-9,636331	6,613132	1,292902	0,104914	-0,126558	-5,877501	-9,636331	6,613132	1,292902
14:30:32,55	0,383017	3,306938	-0,106033	0,433986	0,341974	0,992977	0,106090	-0,128590	-5,873990	0,400770	14,894821	1,305504	-0,528509	-3,064403	-7,076646	-9,635063	-2,344540	13,840046	0,106090	-0,128590	-5,873990	-9,693580	6,566756	1,305504	0,106090	-0,128590	-5,873990	-9,693580	6,566756	1,305504
14:30:32,60	0,383017	3,306938	-0,106033	0,433986	0,341974	0,992977	0,108905	-0,127484	-5,875157	0,353676	15,018573	1,306326	-0,528460	-3,062383	-7,075091	-9,614506	-2,331649	13,839609	0,108905	-0,127484	-5,875157	-9,653779	6,469532	1,306326	0,108905	-0,127484	-5,875157	-9,653779	6,469532	1,306326
14:30:32,65	0,383017	3,306938	-0,106033	0,433986	0,341974	0,992977	0,107131	-0,126516	-5,873602	0,324796	14,937695	1,305890	-0,528522	-3,061134	-7,076274	-9,631416	-2,351210	13,835205	0,107131	-0,126516	-5,873602	-9,606691	6,527893	1,305890	0,107131	-0,126516	-5,873602	-9,606691	6,527893	1,305890
14:30:32,70	0,383017	3,306938	-0,106033	0,433986	0,341974	0,992977	0,106081	-0,125838	-5,874784	0,264157	14,878204	1,301486	-0,527448	-3,066626	-7,079256	-9,618360	-2,356423	13,833667	0,106081	-0,125838	-5,874784	-9,614126	6,550868	1,301486	0,106081	-0,125838	-5,874784	-9,614126	6,550868	1,301486
14:30:32,75	0,383017	3,306938	-0,106033	0,433986	0,341974	0,992977	0,110300	-0,129514	-5,877766	0,457331	15,111507	1,299948	-0,527379	-3,061973	-7,075853	-9,635202	-2,382317	13,872826	0,110300	-0,129514	-5,877766	-9,709531	6,452977	1,299948	0,110300	-0,129514	-5,877766	-9,709531	6,452977	1,299948
14:30:32,80	0,383017	3,306938	-0,106033	0,433986	0,341974	0,992977	0,106236	-0,127248	-5,874363	0,308635	14,898553	1,339107	-0,524385	-3,065119	-7,075061	-9,615397	-2,408334	13,856822	0,106236	-0,127248	-5,874363	-9,680319	6,559027	1,339107	0,106236	-0,127248	-5,874363	-9,680319	6,559027	1,339107
14:30:32,85	0,383017	3,306938	-0,106033	0,433986	0,341974	0,992977	0,107464	-0,131413	-5,873571	0,512607	14,992552	1,323103	-0,525541	-3,060945	-7,072783	-9,618992	-2,364375	13,813694	0,107464	-0,131413	-5,873571	-9,803331	6,556655	1,323103	0,107464	-0,131413	-5,873571	-9,803331	6,556655	1,323103
14:30:32,90	0,383017	3,306938	-0,106033	0,433986	0,341974	0,992977	0,104426	-0,128325	-5,871293	0,388297	14,809521	1,279975	-0,525558	-3,064754	-7,072366	-9,642247	-2,341390	13,842919	0,104426	-0,128325	-5,871293	-9,685224	6,612050	1,279975	0,104426	-0,128325	-5,871293	-9,685224	6,612050	1,279975
14:30:32,95	0,383017	3,306938	-0,106033	0,433986	0,341974	0,992977	0,107733	-0,130215	-5,870877	0,494849	14,949851	1,309200	-0,526170	-3,062220	-7,072395	-9,630232	-2,397323	13,812221	0,107733	-0,130215	-5,870877	-9,727026	6,492784	1,309200	0,107733	-0,130215	-5,870877	-9,727026	6,492784	1,309200
14:30:33,00	0,383017	3,306938	-0,106033	0,433986	0,341974	0,992977	0,105845	-0,128418	-5,870906	0,358988	14,890044	1,278502	-0,527925	-3,061619	-7,071584	-9,633490	-2,353646	13,866242	0,105845	-0,128418	-5,870906	-9,721846	6,581190	1,278502	0,105845	-0,128418	-5,870906	-9,721846	6,581190	1,278502
14:30:33,05	0,383017	3,306938	-0,106033	0,433986	0,341974	0,992977	0,106202	-0,126597	-5,870094	0,300492	14,883947	1,332523	-0,527280	-3,062456	-7,072747	-9,614772	-2,336843	13,852748	0,106202	-0,126597	-5,870094	-9,637393	6,547069	1,332523	0,106202	-0,126597	-5,870094	-9,637393	6,547069	1,332523
14:30:33,10	0,383017	3,306938	-0,106033	0,433986	0,341974	0,992977	0,106604	-0,127575	-5,871258	0,375220	14,912665	1,319028	-0,524386	-3,060967	-7,071985	-9,624805	-2,372830	13,842265	0,106604	-0,127575	-5,871258	-9,639380	6,544221	1,319028	0,106604	-0,127575	-5,871258	-9,639380	6,544221	1,319028
14:30:33,15	0,383017	3,306938	-0,106033	0,433986	0,341974	0,992977	0,103867	-0,129336	-5,870495	0,430661	14,779652	1,308546	-0,526764	-3,065538	-7,071962	-9,651439	-2,352225	13,866322	0,103867	-0,129336	-5,870495	-9,722254	6,626054	1,308546	0,103867	-0,129336	-5,870495	-9,722254	6,626054	1,308546
14:30:33,20	0,383017	3,306938	-0,106033	0,433986	0,341974	0,992977	0,109016	-0,129563	-5,870473	0,446952	15,013988	1,332602	-0,527926	-3,065603	-7,073524	-9,640340	-2,359980	13,852163	0,109016	-0,129563	-5,870473	-9,723721	6,456259	1,332602	0,109016	-0,129563	-5,870473	-9,723721	6,456259	1,332602
14:30:33,25	0,383017	3,306938	-0,106033	0,433986	0,341974	0,992977	0,109653	-0,128588	-5,872034	0,395106	15,060615	1,318444	-0,525641	-3,062157	-7,073550	-9,664379	-2,361008	13,848454	0,109653	-0,128588	-5,872034	-9,699061	6,452861	1,318444	0,109653	-0,128588	-5,872034	-9,699061	6,452861	1,318444
14:30:33,30	0,383017	3,306938	-0,106033	0,433986	0,341974	0,992977	0,105526	-0,128845	-5,872060	0,395545	14,825736	1,314735	-0,524346	-3,061330	-7,073924	-9,615413	-2,340439	13,839494	0,105526	-0,128845	-5,872060	-9,718774	6,541907	1,314735	0,105526	-0,128845	-5,872060	-9,718774	6,541907	1,314735
14:30:33,35	0,383017	3,306938	-0,106033	0,433986	0,341974	0,992977	0,104162	-0,129552	-5,872435	0,474621	14,786925	1,305775	-0,526127	-3,061074	-7,071219	-9,631091	-2,329215	13,833254	0,104162	-0,129552	-5,872435	-9,695221	6,610177	1,305775	0,104162	-0,129552	-5,872435	-9,695221	6,610177	1,305775
14:30:33,40	0,383017	3,306938	-0,106033	0,433986	0,341974	0,992977	0,104831	-0,127882	-5,869729	0,389647	14,802529	1,299534	-0,526788	-3,059471	-7,069295	-9,663350	-2,329835	13,837363	0,104831	-0,127882	-5,869729	-9,649077	6,573256	1,299534	0,104831	-0,127882	-5,869729	-9,649077	6,573256	1,299534
14:30:33,45	0,383017	3,306938	-0,106033	0,433986	0,341974	0,992977	0,103774	-0,126508	-5,867806	0,301556	14,719914	1,303644	-0,530816	-3,063398	-7,068860	-9,624421	-2,337035	13,859415	0,103774	-0,126508	-5,867806	-9,629343	6,573652	1,303644	0,103774	-0,126508	-5,867806	-9,629343	6,573652	1,303644
14:30:33,50	0,383017	3,306938	-0,106033	0,433986	0,341974	0,992977	0,109188	-0,124983	-5,867371	0,235492	15,038756	1,325696	-0,526173	-3,063237	-7,070043	-9,652158	-2,348490	13,846344	0,109188	-0,124983	-5,867371	-9,575706	6,467495	1,325696	0,109188	-0,124983	-5,867371	-9,575706	6,467495	1,325696
14:30:33,55	0,383017	3,306938	-0,106033	0,433986	0,341974	0,992977	0,106727	-0,128923	-5,868554	0,416584	14,892513	1,312624	-0,526153	-3,060765	-7,068864	-9,629426	-2,368037	13,864517	0,106727	-0,128923	-5,868554	-9,703906	6,514406	1,312624	0,106727	-0,128923	-5,868554	-9,703906	6,514406	1,312624
14:30:33,60	0,383017	3,306938	-0,106033	0,433986	0,341974	0,992977	0,104577	-0,127705	-5,867374	0,347657	14,810137	1,330798	-0,526753	-3,064222	-7,071980	-9,645373	-2,352333	13,847083	0,104577	-0,127705	-5,867374	-9,677175	6,600859	1,330798	0,104577	-0,127705	-5,867374	-9,677175	6,600859	1,330798
14:30:33,65	0,383017	3,306938	-0,106033	0,433986	0,341974	0,992977	0,107871	-0,128914	-5,870490	0,416141	14,959758	1,313363	-0,528442	-3,065631	-7,067736	-9,622874	-2,367027	13,785156	0,107871	-0,128914	-5,870490	-9,703583	6,491908	1,313363	0,107871	-0,128914	-5,870490	-9,703583	6,491908	1,313363
14:30:33,70	0,383017	3,306938	-0,106033	0,433986	0,341974	0,992977	0,109935	-0,128156	-5,866247	0,375259	15,093948	1,251437	-0,526734	-3,064328	-7,067694	-9,645711	-2,345705	13,859214	0,109935	-0,128156	-5,866247	-9,684976	6,464028	1,251437	0,109935	-0,128156	-5,866247	-9,684976	6,464028	1,251437
14:30:33,75	0,383017	3,306938	-0,106033	0,433986	0,341974	0,992977	0,107953	-0,128983	-5,866205	0,425340	14,960423	1,325495	-0,527361	-3,062613	-7,069257	-9,654972	-2,346432	13,865228	0,107953	-0,128983	-5,866205	-9,699860	6,486125	1,325495	0,107953	-0,128983	-5,866205	-9,699860	6,486125	1,325495
14:30:33,80	0,383017	3,306938	-0,106033	0,433986	0,341974	0,992977	0,106781	-0,127583	-5,867768	0,347254	14,891854	1,331509	-0,523164	-3,062990	-7,067299	-9,622621	-2,358395	13,854300	0,106781	-0,127583	-5,867768	-9,668007	6,509509	1,331509	0,106781	-0,127583	-5,867768	-9,668007	6,509509	1,331509
14:30:33,85	0,383017	3,306938	-0,106033	0,433986	0,341974	0,992977	0,104492	-0,126375	-5,865458	0,312898	14,802944	1,291635	-0,527262	-3,060026	-7,066948	-9,614634	-2,336868	13,825354	0,104492	-0,126375	-5,865458	-9,607548	6,600336	1,291635	0,104492	-0,126375	-5,865458	-9,607548	6,600336	1,291635
14:30:33,91	0,383017	3,306938	-0,106033	0,433986	0,341974	0,992977	0,104492	-0,126375	-5,865458	0,312898	14,802944	1,291635	-0,526132	-3,063592	-7,066136	-9,630776	-2,374301	13,857410	0,104492	-0,126375	-5,865458	-9,607548	6,600336	1,291635	0,104492	-0,126375	-5,865458	-9,607548	6,600336	1,291635
14:30:33,96	0,383017	3,306938	-0,106033	0,433986	0,341974	0,992977	0,107014	-0,129137	-5,864647	0,416021	14,938841	1,323690	-0,526063	-3,065284	-7,067298	-9,616075	-2,335347	13,844439	0,107014	-0,129137	-5,864647	-9,721224	6,538232	1,323690	0,107014	-0,129137	-5,864647	-9,721224	6,538232	1,323690
14:30:34,01	0,383017	3,306938	-0,106033	0,433986	0,341974	0,992977	0,108445	-0,130043	-5,865808	0,504217	15,006518	1,310720	-0,527481	-3,064959	-7,150124	-9,450796	-2,476066	13,835138	0,108445	-0,130043	-5,865808	-9,704145	6,493560	1,310720	0,108445	-0,130043	-5,865808	-9,704145	6,493560	1,310720
14:30:34,06	0,382993	3,306947	-0,105003	0,433956	0,342002	0,993009	0,108873	-0,128652	-5,948635	0,392670	15,242248	1,301419	-0,525357	-3,074182	-7,642611	-8,938239	-3,369849	13,857655	0,108873	-0,128652	-5,948635	-9,706516	6,695724	1,301419	0,108873	-0,128652	-5,948635	-9,706516	6,695724	1,301419
14:30:34,11	0,382993	3,306947	-0,105003	0,433956	0,342002	0,993009	0,115798	-0,135103	-6,441122	0,210354	16,493139	1,323935	-0,524209	-3,072733	-7,641810	-8,919918	-3,446506	13,884007	0,115798	-0,135103	-6,441122	-10,395223	7,402984	1,323935	0,115798	-0,135103	-6,441122	-10,395223	7,402984	1,323935
14:30:34,16	0,382993	3,306947	-0,105003	0,433956	0,342002	0,993009	0,113969	-0,135373	-6,440320	0,167148	16,452243	1,350288	-0,523711	-3,080115	-7,633627	-8,987139	-3,467903	13,907096	0,113969	-0,135373	-6,440320	-10,459596	7,505638	1,350288	0,113969	-0,135373	-6,440320	-10,459596	7,505638	1,350288
14:30:34,21	0,382993	3,306947	-0,105003	0,433956	0,342002	0,993009	0,120113	-0,139495	-6,432138	0,329397	16,724206	1,373376	-0,521224	-3,075976	-7,626264	-8,951159	-3,416951	13,875850	0,120113	-0,139495	-6,432138	-10,620993	7,295310	1,373376	0,120113	-0,139495	-6,432138	-10,620993	7,295310	1,373376
14:30:34,26	0,382993	3,306947	-0,105003	0,433956	0,342002	0,993009	0,115285	-0,139579	-6,424774	0,395882	16,478829	1,342131	-0,524813	-3,071432	-7,624775	-8,975499	-3,407856	13,836778	0,115285	-0,139579	-6,424774	-10,561104	7,428938	1,342131	0,115285	-0,139579	-6,424774	-10,561104	7,428938	1,342131
14:30:34,31	0,382993	3,306947	-0,105003	0,433956	0,342002	0,993009	0,113145	-0,134199	-6,423285	0,111810	16,341888	1,303059	-0,519456	-3,070847	-7,627429	-8,933625	-3,415448	13,892030	0,113145	-0,134199	-6,423285	-10,422818	7,460039	1,303059	0,113145	-0,134199	-6,423285	-10,422818	7,460039	1,303059
14:30:34,36	0,382993	3,306947	-0,105003	0,433956	0,342002	0,993009	0,109960	-0,138546	-6,425940	0,352215	16,216332	1,358310	-0,520714	-3,073766	-7,618529	-9,003106	-3,403283	13,867686	0,109960	-0,138546	-6,425940	-10,523651	7,584500	1,358310	0,109960	-0,138546	-6,425940	-10,523651	7,584500	1,358310
14:30:34,41	0,382993	3,306947	-0,105003	0,433956	0,342002	0,993009	0,113116	-0,138916	-6,417039	0,347237	16,314229	1,333967	-0,521759	-3,072570	-7,618497	-8,935251	-3,407811	13,876512	0,113116	-0,138916	-6,417039	-10,557655	7,434591	1,333967	0,113116	-0,138916	-6,417039	-10,557655	7,434591	1,333967
14:30:34,46	0,382993	3,306947	-0,105003	0,433956	0,342002	0,993009	0,112603	-0,137413	-6,417008	0,299077	16,348585	1,342792	-0,520581	-3,075141	-7,616129	-8,947106	-3,393360	13,914239	0,112603	-0,137413	-6,417008	-10,487813	7,509211	1,342792	0,112603	-0,137413	-6,417008	-10,487813	7,509211	1,342792
14:30:34,51	0,382993	3,306947	-0,105003	0,433956	0,342002	0,993009	0,114241	-0,139718	-6,414640	0,425554	16,416221	1,380520	-0,519476	-3,077092	-7,615008	-8,995558	-3,388824	13,870495	0,114241	-0,139718	-6,414640	-10,542324	7,448336	1,380520	0,114241	-0,139718	-6,414640	-10,542324	7,448336	1,380520
14:30:34,56	0,382993	3,306947	-0,105003	0,433956	0,342002	0,993009	0,115378	-0,141651	-6,413519	0,505762	16,431150	1,336776	-0,522927	-3,072562	-7,612303	-8,957691	-3,369947	13,859450	0,115378	-0,141651	-6,413519	-10,613841	7,373960	1,336776	0,115378	-0,141651	-6,413519	-10,613841	7,373960	1,336776
14:30:34,61	0,382993	3,306947	-0,105003	0,433956	0,342002	0,993009	0,113180	-0,136397	-6,410813	0,267849	16,340218	1,325731	-0,521153	-3,078269	-7,609156	-8,972350	-3,370937	13,881340	0,113180	-0,136397	-6,410813	-10,439336	7,455558	1,325731	0,113180	-0,136397	-6,410813	-10,439336	7,455558	1,325731
14:30:34,66	0,382993	3,306947	-0,105003	0,433956	0,342002	0,993009	0,117235	-0,140788	-6,407667	0,487961	16,538873	1,347621	-0,523104	-3,075737	-7,610449	-8,987791	-3,353623	13,869554	0,117235	-0,140788	-6,407667	-10,563867	7,335903	1,347621	0,117235	-0,140788	-6,407667	-10,563867	7,335903	1,347621
14:30:34,71	0,382993	3,306947	-0,105003	0,433956	0,342002	0,993009	0,116018	-0,137832	-6,408960	0,341542	16,453558	1,335835	-0,522944	-3,075377	-7,607996	-8,976073	-3,372849	13,895266	0,116018	-0,137832	-6,408960	-10,478269	7,346126	1,335835	0,116018	-0,137832	-6,408960	-10,478269	7,346126	1,335835
14:30:34,76	0,382993	3,306947	-0,105003	0,433956	0,342002	0,993009	0,115627	-0,137790	-6,406507	0,328563	16,452972	1,361547	-0,522319	-3,074980	-7,607242	-8,968546	-3,359335	13,861413	0,115627	-0,137790	-6,406507	-10,487945	7,376255	1,361547	0,115627	-0,137790	-6,406507	-10,487945	7,376255	1,361547
14:30:34,81	0,382993	3,306947	-0,105003	0,433956	0,342002	0,993009	0,114971	-0,138133	-6,405752	0,361855	16,418598	1,327694	-0,523526	-3,076501	-7,606827	-8,975398	-3,379844	13,894056	0,114971	-0,138133	-6,405752	-10,481562	7,393413	1,327694	0,114971	-0,138133	-6,405752	-10,481562	7,393413	1,327694
14:30:34,86	0,382993	3,306947	-0,105003	0,433956	0,342002	0,993009	0,116891	-0,137848	-6,405337	0,325866	16,522759	1,360337	-0,520554	-3,073476	-7,605297	-8,961536	-3,380263	13,864861	0,116891	-0,137848	-6,405337	-10,495206	7,346853	1,360337	0,116891	-0,137848	-6,405337	-10,495206	7,346853	1,360337
14:30:34,91	0,382993	3,306947	-0,105003	0,433956	0,342002	0,993009	0,112786	-0,138909	-6,403807	0,387629	16,321522	1,331141	-0,522290	-3,078139	-7,606438	-8,971794	-3,333157	13,880713	0,112786	-0,138909	-6,403807	-10,516766	7,467845	1,331141	0,112786	-0,138909	-6,403807	-10,516766	7,467845	1,331141
14:30:34,96	0,382993	3,306947	-0,105003	0,433956	0,342002	0,993009	0,117691	-0,139737	-6,404948	0,466323	16,544180	1,346994	-0,524091	-3,075344	-7,605313	-8,981429	-3,344863	13,850785	0,117691	-0,139737	-6,404948	-10,503028	7,305409	1,346994	0,117691	-0,139737	-6,404948	-10,503028	7,305409	1,346994
14:30:35,01	0,382993	3,306947	-0,105003	0,433956	0,342002	0,993009	0,116171	-0,136781	-6,403824	0,297651	16,462651	1,317066	-0,526982	-3,072283	-7,605283	-8,950628	-3,322038	13,894743	0,116171	-0,136781	-6,403824	-10,439646	7,343196	1,317066	0,116171	-0,136781	-6,403824	-10,439646	7,343196	1,317066
14:30:35,06	0,382993	3,306947	-0,105003	0,433956	0,342002	0,993009	0,114965	-0,132746	-6,403794	0,123019	16,415204	1,361023	-0,525213	-3,074673	-7,601800	-8,967010	-3,320040	13,868580	0,114965	-0,132746	-6,403794	-10,297562	7,390416	1,361023	0,114965	-0,132746	-6,403794	-10,297562	7,390416	1,361023
14:30:35,11	0,382993	3,306947	-0,105003	0,433956	0,342002	0,993009	0,116152	-0,135473	-6,400310	0,258355	16,461697	1,334861	-0,521167	-3,076483	-7,600638	-8,997787	-3,357855	13,862564	0,116152	-0,135473	-6,400310	-10,376285	7,343797	1,334861	0,116152	-0,135473	-6,400310	-10,376285	7,343797	1,334861
14:30:35,16	0,382993	3,306947	-0,105003	0,433956	0,342002	0,993009	0,115696	-0,139882	-6,399149	0,439486	16,430275	1,328845	-0,522978	-3,070801	-7,598689	-9,005958	-3,343628	13,910900	0,115696	-0,139882	-6,399149	-10,541260	7,348116	1,328845	0,115696	-0,139882	-6,399149	-10,541260	7,348116	1,328845
14:30:35,21	0,382993	3,306947	-0,105003	0,433956	0,342002	0,993009	0,111681	-0,135473	-6,397200	0,218432	16,207274	1,377180	-0,524142	-3,074822	-7,600664	-9,012822	-3,344749	13,853196	0,111681	-0,135473	-6,397200	-10,416176	7,440341	1,377180	0,111681	-0,135473	-6,397200	-10,416176	7,440341	1,377180
14:30:35,26	0,382993	3,306947	-0,105003	0,433956	0,342002	0,993009	0,115745	-0,136475	-6,399174	0,266148	16,413219	1,319477	-0,523436	-3,074668	-7,597889	-8,955374	-3,353776	13,889534	0,115745	-0,136475	-6,399174	-10,447140	7,327259	1,319477	0,115745	-0,136475	-6,399174	-10,447140	7,327259	1,319477
14:30:35,31	0,382993	3,306947	-0,105003	0,433956	0,342002	0,993009	0,115259	-0,137010	-6,396399	0,314865	16,442201	1,355815	-0,525229	-3,072211	-7,598323	-8,972505	-3,329832	13,856880	0,115259	-0,137010	-6,396399	-10,440406	7,394409	1,355815	0,115259	-0,137010	-6,396399	-10,440406	7,394409	1,355815
14:30:35,36	0,382993	3,306947	-0,105003	0,433956	0,342002	0,993009	0,114027	-0,134228	-6,396834	0,182402	16,351358	1,323161	-0,519938	-3,075067	-7,599847	-8,974419	-3,346975	13,872304	0,114027	-0,134228	-6,396834	-10,354526	7,400235	1,323161	0,114027	-0,134228	-6,396834	-10,354526	7,400235	1,323161
14:30:35,41	0,382993	3,306947	-0,105003	0,433956	0,342002	0,993009	0,113855	-0,140238	-6,398358	0,479104	16,349313	1,338585	-0,521706	-3,072158	-7,597155	-8,977968	-3,335922	13,856647	0,113855	-0,140238	-6,398358	-10,529588	7,411715	1,338585	0,113855	-0,140238	-6,398358	-10,529588	7,411715	1,338585
14:30:35,46	0,382993	3,306947	-0,105003	0,433956	0,342002	0,993009	0,112220	-0,137253	-6,395665	0,331678	16,255713	1,322928	-0,523437	-3,070508	-7,597516	-8,953527	-3,331298	13,890626	0,112220	-0,137253	-6,395665	-10,442686	7,446432	1,322928	0,112220	-0,137253	-6,395665	-10,442686	7,446432	1,322928
14:30:35,51	0,382993	3,306947	-0,105003	0,433956	0,342002	0,993009	0,111657	-0,134929	-6,396027	0,227038	16,245271	1,356906	-0,519963	-3,073112	-7,594403	-8,993749	-3,330670	13,899069	0,111657	-0,134929	-6,396027	-10,364866	7,480215	1,356906	0,111657	-0,134929	-6,396027	-10,364866	7,480215	1,356906
14:30:35,56	0,382993	3,306947	-0,105003	0,433956	0,342002	0,993009	0,112175	-0,139240	-6,392913	0,431636	16,237058	1,365349	-0,521129	-3,073938	-7,594765	-8,980453	-3,348020	13,922499	0,112175	-0,139240	-6,392913	-10,498672	7,431343	1,365349	0,112175	-0,139240	-6,392913	-10,498672	7,431343	1,365349
14:30:35,61	0,382993	3,306947	-0,105003	0,433956	0,342002	0,993009	0,113472	-0,138643	-6,393276	0,392216	16,324718	1,388780	-0,521192	-3,072413	-7,594027	-9,018908	-3,322154	13,904108	0,113472	-0,138643	-6,393276	-10,491229	7,417147	1,388780	0,113472	-0,138643	-6,393276	-10,491229	7,417147	1,388780
14:30:35,66	0,382993	3,306947	-0,105003	0,433956	0,342002	0,993009	0,112184	-0,137825	-6,392537	0,352896	16,211495	1,370388	-0,524109	-3,077037	-7,594440	-9,016937	-3,341218	13,849242	0,112184	-0,137825	-6,392537	-10,466401	7,405049	1,370388	0,112184	-0,137825	-6,392537	-10,466401	7,405049	1,370388
14:30:35,71	0,382993	3,306947	-0,105003	0,433956	0,342002	0,993009	0,117647	-0,137611	-6,392950	0,326231	16,506785	1,315522	-0,521656	-3,074158	-7,594023	-8,970060	-3,319491	13,869434	0,117647	-0,137611	-6,392950	-10,476248	7,271531	1,315522	0,117647	-0,137611	-6,392950	-10,476248	7,271531	1,315522
14:30:35,76	0,382993	3,306947	-0,105003	0,433956	0,342002	0,993009	0,113927	-0,138296	-6,392534	0,404120	16,343108	1,335715	-0,522886	-3,074168	-7,592109	-9,003992	-3,307680	13,854247	0,113927	-0,138296	-6,392534	-10,452153	7,399830	1,335715	0,113927	-0,138296	-6,392534	-10,452153	7,399830	1,335715
14:30:35,81	0,382993	3,306947	-0,105003	0,433956	0,342002	0,993009	0,114550	-0,137236	-6,390619	0,342237	16,340219	1,320527	-0,521686	-3,073532	-7,593627	-8,978543	-3,325967	13,888541	0,114550	-0,137236	-6,390619	-10,430787	7,348026	1,320527	0,114550	-0,137236	-6,390619	-10,430787	7,348026	1,320527
14:30:35,86	0,382993	3,306947	-0,105003	0,433956	0,342002	0,993009	0,113400	-0,137957	-6,392137	0,376637	16,311571	1,354821	-0,519405	-3,075613	-7,592477	-9,016234	-3,346124	13,873133	0,113400	-0,137957	-6,392137	-10,453018	7,409699	1,354821	0,113400	-0,137957	-6,392137	-10,453018	7,409699	1,354821
14:30:35,91	0,382993	3,306947	-0,105003	0,433956	0,342002	0,993009	0,114061	-0,140973	-6,390988	0,497166	16,323413	1,339414	-0,521669	-3,073569	-7,591695	-8,978597	-3,319452	13,873036	0,114061	-0,140973	-6,390988	-10,569243	7,369603	1,339414	0,114061	-0,140973	-6,390988	-10,569243	7,369603	1,339414
14:30:35,96	0,382993	3,306947	-0,105003	0,433956	0,342002	0,993009	0,113423	-0,137990	-6,390205	0,383971	16,309474	1,339317	-0,521160	-3,072134	-7,592142	-9,005721	-3,354694	13,819463	0,113423	-0,137990	-6,390205	-10,448278	7,405780	1,339317	0,113423	-0,137990	-6,390205	-10,448278	7,405780	1,339317
14:30:36,01	0,382993	3,306947	-0,105003	0,433956	0,342002	0,993009	0,111926	-0,137713	-6,390652	0,325478	16,225755	1,285743	-0,522906	-3,077650	-7,590144	-9,019750	-3,320368	13,871667	0,111926	-0,137713	-6,390652	-10,485016	7,439585	1,285743	0,111926	-0,137713	-6,390652	-10,485016	7,439585	1,285743
14:30:36,06	0,382993	3,306947	-0,105003	0,433956	0,342002	0,993009	0,117576	-0,138960	-6,388654	0,412996	16,490235	1,337948	-0,522910	-3,076451	-7,588634	-9,025338	-3,326959	13,822320	0,117576	-0,138960	-6,388654	-10,495328	7,260550	1,337948	0,117576	-0,138960	-6,388654	-10,495328	7,260550	1,337948
14:30:36,11	0,382993	3,306947	-0,105003	0,433956	0,342002	0,993009	0,116540	-0,138356	-6,387145	0,373117	16,434823	1,288601	-0,525732	-3,076768	-7,588975	-8,970236	-3,307224	13,855975	0,116540	-0,138356	-6,387145	-10,487840	7,286459	1,288601	0,116540	-0,138356	-6,387145	-10,487840	7,286459	1,288601
14:30:36,16	0,382993	3,306947	-0,105003	0,433956	0,342002	0,993009	0,118225	-0,136072	-6,387485	0,298972	16,560328	1,322255	-0,522305	-3,075466	-7,587421	-9,009639	-3,329536	13,879731	0,118225	-0,136072	-6,387485	-10,382663	7,279642	1,322255	0,118225	-0,136072	-6,387485	-10,382663	7,279642	1,322255
14:30:36,21	0,382993	3,306947	-0,105003	0,433956	0,342002	0,993009	0,115384	-0,138388	-6,385931	0,380376	16,389615	1,346011	-0,521620	-3,073061	-7,588576	-8,959101	-3,322644	13,875765	0,115384	-0,138388	-6,385931	-10,483060	7,331968	1,346011	0,115384	-0,138388	-6,385931	-10,483060	7,331968	1,346011
14:30:36,26	0,382993	3,306947	-0,105003	0,433956	0,342002	0,993009	0,112959	-0,137779	-6,387087	0,379945	16,303833	1,342046	-0,523546	-3,076891	-7,588978	-9,033094	-3,346898	13,884782	0,112959	-0,137779	-6,387087	-10,435682	7,436552	1,342046	0,112959	-0,137779	-6,387087	-10,435682	7,436552	1,342046
14:30:36,31	0,382993	3,306947	-0,105003	0,433956	0,342002	0,993009	0,117239	-0,138025	-6,387489	0,334771	16,474426	1,351063	-0,522851	-3,076206	-7,588191	-9,001912	-3,294443	13,881040	0,117239	-0,138025	-6,387489	-10,500222	7,271186	1,351063	0,117239	-0,138025	-6,387489	-10,500222	7,271186	1,351063
14:30:36,36	0,382993	3,306947	-0,105003	0,433956	0,342002	0,993009	0,116298	-0,138285	-6,386702	0,409314	16,426279	1,347321	-0,521691	-3,075496	-7,587780	-9,004466	-3,296456	13,914973	0,116298	-0,138285	-6,386702	-10,446096	7,296896	1,347321	0,116298	-0,138285	-6,386702	-10,446096	7,296896	1,347321
14:30:36,41	0,382993	3,306947	-0,105003	0,433956	0,342002	0,993009	0,115103	-0,138935	-6,386290	0,440080	16,362950	1,381254	-0,522874	-3,077496	-7,590117	-9,007923	-3,300873	13,901253	0,115103	-0,138935	-6,386290	-10,466334	7,327350	1,381254	0,115103	-0,138935	-6,386290	-10,466334	7,327350	1,381254
14:30:36,46	0,382993	3,306947	-0,105003	0,433956	0,342002	0,993009	0,117427	-0,138910	-6,388627	0,433206	16,482977	1,367533	-0,522328	-3,074474	-7,589758	-9,022444	-3,300449	13,887204	0,117427	-0,138910	-6,388627	-10,471215	7,264996	1,367533	0,117427	-0,138910	-6,388627	-10,471215	7,264996	1,367533
14:30:36,51	0,382993	3,306947	-0,105003	0,433956	0,342002	0,993009	0,114536	-0,137872	-6,388268	0,372349	16,319896	1,353485	-0,521150	-3,071268	-7,588615	-9,013319	-3,315649	13,867227	0,114536	-0,137872	-6,388268	-10,450607	7,328802	1,353485	0,114536	-0,137872	-6,388268	-10,450607	7,328802	1,353485
14:30:36,56	0,382993	3,306947	-0,105003	0,433956	0,342002	0,993009	0,111171	-0,137290	-6,387125	0,333463	16,160426	1,333508	-0,523966	-3,073300	-7,588978	-8,977517	-3,256937	13,873018	0,111171	-0,137290	-6,387125	-10,443774	7,433471	1,333508	0,111171	-0,137290	-6,387125	-10,443774	7,433471	1,333508
14:30:36,61	0,382993	3,306947	-0,105003	0,433956	0,342002	0,993009	0,114339	-0,135866	-6,387488	0,328205	16,326777	1,339298	-0,520534	-3,071050	-7,587423	-8,995277	-3,327970	13,890286	0,114339	-0,135866	-6,387488	-10,337314	7,351187	1,339298	0,114339	-0,135866	-6,387488	-10,337314	7,351187	1,339298
14:30:36,66	0,382993	3,306947	-0,105003	0,433956	0,342002	0,993009	0,110674	-0,137714	-6,385933	0,353878	16,156357	1,356567	-0,523469	-3,081211	-7,586244	-9,036004	-3,284968	13,879660	0,110674	-0,137714	-6,385933	-10,456668	7,468433	1,356567	0,110674	-0,137714	-6,385933	-10,456668	7,468433	1,356567
14:30:36,72	0,382993	3,306947	-0,105003	0,433956	0,342002	0,993009	0,114178	-0,136369	-6,383595	0,301482	16,322656	1,359927	-0,522260	-3,075557	-7,586658	-8,992890	-3,332810	13,849913	0,114178	-0,136369	-6,383595	-10,403503	7,359649	1,359927	0,114178	-0,136369	-6,383595	-10,403503	7,359649	1,359927
14:30:36,77	0,382993	3,306947	-0,105003	0,433956	0,342002	0,993009	0,114178	-0,136369	-6,383595	0,301482	16,322656	1,359927	-0,524064	-3,075146	-7,587428	-9,008148	-3,321638	13,874871	0,114178	-0,136369	-6,383595	-10,403503	7,359649	1,359927	0,114178	-0,136369	-6,383595	-10,403503	7,359649	1,359927
14:30:36,82	0,382993	3,306947	-0,105003	0,433956	0,342002	0,993009	0,115987	-0,136705	-6,385938	0,300457	16,418301	1,341151	-0,523004	-3,073811	-7,643351	-8,913769	-3,425817	13,890438	0,115987	-0,136705	-6,385938	-10,430880	7,313336	1,341151	0,115987	-0,136705	-6,385938	-10,430880	7,313336	1,341151
14:30:36,87	0,383024	3,307011	-0,104010	0,433985	0,341986	0,993012	0,114301	-0,136955	-6,441861	0,270434	16,464442	1,356719	-0,519666	-3,086748	-8,147574	-8,371742	-4,128152	13,901359	0,114301	-0,136955	-6,441861	-10,480544	7,491845	1,356719	0,114301	-0,136955	-6,441861	-10,480544	7,491845	1,356719
14:30:36,92	0,383024	3,307011	-0,104010	0,433985	0,341986	0,993012	0,123835	-0,146314	-6,946085	0,419874	17,780807	1,367640	-0,522560	-3,084711	-8,138253	-8,367674	-4,105071	13,905877	0,123835	-0,146314	-6,946085	-11,065782	8,059759	1,367640	0,123835	-0,146314	-6,946085	-11,065782	8,059759	1,367640
14:30:36,97	0,383024	3,307011	-0,104010	0,433985	0,341986	0,993012	0,123518	-0,142790	-6,936763	0,258627	17,756306	1,372158	-0,522619	-3,087451	-8,134356	-8,408402	-4,101515	13,927848	0,123518	-0,142790	-6,936763	-10,950362	8,060143	1,372158	0,123518	-0,142790	-6,936763	-10,950362	8,060143	1,372158
14:30:37,02	0,383024	3,307011	-0,104010	0,433985	0,341986	0,993012	0,125920	-0,144109	-6,932867	0,309931	17,844156	1,394128	-0,523660	-3,084798	-8,126600	-8,373392	-4,050827	13,900380	0,125920	-0,144109	-6,932867	-11,002600	7,959442	1,394128	0,125920	-0,144109	-6,932867	-11,002600	7,959442	1,394128
14:30:37,07	0,383024	3,307011	-0,104010	0,433985	0,341986	0,993012	0,124143	-0,141881	-6,925110	0,255490	17,756750	1,366660	-0,518371	-3,084482	-8,122716	-8,383196	-4,061550	13,893890	0,124143	-0,141881	-6,925110	-10,882163	8,011497	1,366660	0,124143	-0,141881	-6,925110	-10,882163	8,011497	1,366660
14:30:37,12	0,383024	3,307011	-0,104010	0,433985	0,341986	0,993012	0,121225	-0,146303	-6,921227	0,471249	17,601873	1,360170	-0,524846	-3,085059	-8,122708	-8,379974	-4,061618	13,912025	0,121225	-0,146303	-6,921227	-11,013535	8,085701	1,360170	0,121225	-0,146303	-6,921227	-11,013535	8,085701	1,360170
14:30:37,17	0,383024	3,307011	-0,104010	0,433985	0,341986	0,993012	0,124962	-0,140984	-6,921218	0,196231	17,799029	1,378306	-0,524254	-3,086638	-8,117263	-8,404144	-4,028326	13,919585	0,124962	-0,140984	-6,921218	-10,871039	7,989490	1,378306	0,124962	-0,140984	-6,921218	-10,871039	7,989490	1,378306
14:30:37,22	0,383024	3,307011	-0,104010	0,433985	0,341986	0,993012	0,126034	-0,142286	-6,915774	0,280682	17,817168	1,385866	-0,522000	-3,085595	-8,115742	-8,438729	-4,074605	13,898696	0,126034	-0,142286	-6,915774	-10,888795	7,923519	1,385866	0,126034	-0,142286	-6,915774	-10,888795	7,923519	1,385866
14:30:37,27	0,383024	3,307011	-0,104010	0,433985	0,341986	0,993012	0,124004	-0,143716	-6,914252	0,297674	17,704808	1,364977	-0,524312	-3,086722	-8,112979	-8,409528	-4,109259	13,933799	0,124004	-0,143716	-6,914252	-10,984063	7,970495	1,364977	0,124004	-0,143716	-6,914252	-10,984063	7,970495	1,364977
14:30:37,32	0,383024	3,307011	-0,104010	0,433985	0,341986	0,993012	0,126136	-0,142278	-6,911489	0,207472	17,858271	1,400080	-0,525470	-3,086882	-8,115341	-8,421957	-4,045698	13,903261	0,126136	-0,142278	-6,911489	-10,961359	7,956622	1,400080	0,126136	-0,142278	-6,911489	-10,961359	7,956622	1,400080
14:30:37,37	0,383024	3,307011	-0,104010	0,433985	0,341986	0,993012	0,126853	-0,141355	-6,913851	0,208310	17,853006	1,369541	-0,521784	-3,085170	-8,107168	-8,362733	-4,051752	13,883840	0,126853	-0,141355	-6,913851	-10,888070	7,895080	1,369541	0,126853	-0,141355	-6,913851	-10,888070	7,895080	1,369541
14:30:37,42	0,383024	3,307011	-0,104010	0,433985	0,341986	0,993012	0,123527	-0,143691	-6,905678	0,354163	17,734418	1,350121	-0,522390	-3,087381	-8,105624	-8,389841	-4,026246	13,873873	0,123527	-0,143691	-6,905678	-10,925611	8,037511	1,350121	0,123527	-0,143691	-6,905678	-10,925611	8,037511	1,350121
14:30:37,47	0,383024	3,307011	-0,104010	0,433985	0,341986	0,993012	0,125745	-0,144272	-6,904135	0,392869	17,813514	1,340154	-0,522559	-3,084719	-8,109130	-8,440182	-4,055599	13,909866	0,125745	-0,144272	-6,904135	-10,932453	7,942510	1,340154	0,125745	-0,144272	-6,904135	-10,932453	7,942510	1,340154
14:30:37,52	0,383024	3,307011	-0,104010	0,433985	0,341986	0,993012	0,123524	-0,142795	-6,907641	0,265470	17,669106	1,376146	-0,525389	-3,089257	-8,106000	-8,409608	-4,045327	13,897123	0,123524	-0,142795	-6,907641	-10,943900	7,972445	1,376146	0,123524	-0,142795	-6,907641	-10,943900	7,972445	1,376146
14:30:37,57	0,383024	3,307011	-0,104010	0,433985	0,341986	0,993012	0,128870	-0,142612	-6,904511	0,280187	17,968417	1,363404	-0,523602	-3,085480	-8,101747	-8,409360	-4,017693	13,886597	0,128870	-0,142612	-6,904511	-10,914893	7,852130	1,363404	0,128870	-0,142612	-6,904511	-10,914893	7,852130	1,363404
14:30:37,62	0,383024	3,307011	-0,104010	0,433985	0,341986	0,993012	0,124705	-0,142272	-6,900257	0,286531	17,738235	1,352877	-0,524130	-3,087964	-8,104025	-8,369721	-4,044123	13,920185	0,124705	-0,142272	-6,900257	-10,881812	7,948899	1,352877	0,124705	-0,142272	-6,900257	-10,881812	7,948899	1,352877
14:30:37,67	0,383024	3,307011	-0,104010	0,433985	0,341986	0,993012	0,127121	-0,143057	-6,902535	0,324266	17,911396	1,386466	-0,526005	-3,087601	-8,101729	-8,430321	-4,026410	13,914863	0,127121	-0,143057	-6,902535	-10,905676	7,932426	1,386466	0,127121	-0,143057	-6,902535	-10,905676	7,932426	1,386466
14:30:37,72	0,383024	3,307011	-0,104010	0,433985	0,341986	0,993012	0,127743	-0,141251	-6,900239	0,215417	17,882420	1,381144	-0,523561	-3,083445	-8,099805	-8,394404	-4,001547	13,886088	0,127743	-0,141251	-6,900239	-10,872788	7,854596	1,381144	0,127743	-0,141251	-6,900239	-10,872788	7,854596	1,381144
14:30:37,77	0,383024	3,307011	-0,104010	0,433985	0,341986	0,993012	0,122922	-0,141290	-6,898316	0,256924	17,650421	1,352368	-0,524146	-3,087795	-8,101304	-8,391723	-4,011595	13,934355	0,122922	-0,141290	-6,898316	-10,834325	8,001016	1,352368	0,122922	-0,141290	-6,898316	-10,834325	8,001016	1,352368
14:30:37,82	0,383024	3,307011	-0,104010	0,433985	0,341986	0,993012	0,126982	-0,142958	-6,899815	0,336308	17,868865	1,400636	-0,521847	-3,087302	-8,100165	-8,411912	-4,041650	13,909152	0,126982	-0,142958	-6,899815	-10,885894	7,900782	1,400636	0,126982	-0,142958	-6,899815	-10,885894	7,900782	1,400636
14:30:37,87	0,383024	3,307011	-0,104010	0,433985	0,341986	0,993012	0,125405	-0,144702	-6,898676	0,390889	17,784413	1,375433	-0,525415	-3,090059	-8,100198	-8,441291	-4,035418	13,874731	0,125405	-0,144702	-6,898676	-10,968242	7,940113	1,375433	0,125405	-0,144702	-6,898676	-10,968242	7,940113	1,375433
14:30:37,92	0,383024	3,307011	-0,104010	0,433985	0,341986	0,993012	0,129578	-0,142991	-6,898708	0,292610	17,972825	1,341012	-0,522408	-3,088862	-8,098234	-8,419013	-4,012953	13,889260	0,129578	-0,142991	-6,898708	-10,932185	7,800983	1,341012	0,129578	-0,142991	-6,898708	-10,932185	7,800983	1,341012
14:30:37,97	0,383024	3,307011	-0,104010	0,433985	0,341986	0,993012	0,127037	-0,144997	-6,896745	0,427511	17,848762	1,355541	-0,524155	-3,085889	-8,100594	-8,399737	-4,015042	13,861499	0,127037	-0,144997	-6,896745	-10,954747	7,876375	1,355541	0,127037	-0,144997	-6,896745	-10,954747	7,876375	1,355541
14:30:38,02	0,383024	3,307011	-0,104010	0,433985	0,341986	0,993012	0,125335	-0,141997	-6,899104	0,279365	17,778021	1,327780	-0,524190	-3,083698	-8,098236	-8,418332	-3,985810	13,919653	0,125335	-0,141997	-6,899104	-10,867430	7,939204	1,327780	0,125335	-0,141997	-6,899104	-10,867430	7,939204	1,327780
14:30:38,07	0,383024	3,307011	-0,104010	0,433985	0,341986	0,993012	0,123456	-0,140871	-6,896746	0,236817	17,649572	1,385933	-0,524806	-3,086585	-8,093965	-8,430913	-4,034799	13,905389	0,123456	-0,140871	-6,896746	-10,821567	7,958288	1,385933	0,123456	-0,140871	-6,896746	-10,821567	7,958288	1,385933
14:30:38,12	0,383024	3,307011	-0,104010	0,433985	0,341986	0,993012	0,126264	-0,141782	-6,892475	0,235473	17,809207	1,371669	-0,524744	-3,087667	-8,096701	-8,413350	-4,008934	13,868790	0,126264	-0,141782	-6,892475	-10,894423	7,897465	1,371669	0,126264	-0,141782	-6,892475	-10,894423	7,897465	1,371669
14:30:38,17	0,383024	3,307011	-0,104010	0,433985	0,341986	0,993012	0,127170	-0,142376	-6,895211	0,297537	17,858582	1,335071	-0,522968	-3,090021	-8,095872	-8,407194	-4,019872	13,916282	0,127170	-0,142376	-6,895211	-10,878981	7,875741	1,335071	0,127170	-0,142376	-6,895211	-10,878981	7,875741	1,335071
14:30:38,22	0,383024	3,307011	-0,104010	0,433985	0,341986	0,993012	0,128320	-0,145092	-6,894382	0,432355	17,929209	1,382562	-0,522479	-3,084416	-8,094351	-8,438216	-4,029254	13,921136	0,128320	-0,145092	-6,894382	-10,957340	7,856052	1,382562	0,128320	-0,145092	-6,894382	-10,957340	7,856052	1,382562
14:30:38,27	0,383024	3,307011	-0,104010	0,433985	0,341986	0,993012	0,123222	-0,142712	-6,892862	0,284994	17,641889	1,387417	-0,522448	-3,087119	-8,095116	-8,427857	-4,035621	13,916050	0,123222	-0,142712	-6,892862	-10,917924	7,969000	1,387417	0,123222	-0,142712	-6,892862	-10,917924	7,969000	1,387417
14:30:38,32	0,383024	3,307011	-0,104010	0,433985	0,341986	0,993012	0,125547	-0,144091	-6,893626	0,356339	17,774987	1,382331	-0,522314	-3,084812	-8,095113	-8,377901	-3,987147	13,902917	0,125547	-0,144091	-6,893626	-10,954787	7,919520	1,382331	0,125547	-0,144091	-6,893626	-10,954787	7,919520	1,382331
14:30:38,37	0,383024	3,307011	-0,104010	0,433985	0,341986	0,993012	0,123482	-0,143053	-6,893623	0,369335	17,686634	1,369198	-0,524186	-3,085991	-8,095496	-8,417193	-4,011534	13,931345	0,123482	-0,143053	-6,893623	-10,860330	7,993267	1,369198	0,123482	-0,143053	-6,893623	-10,860330	7,993267	1,369198
14:30:38,42	0,383024	3,307011	-0,104010	0,433985	0,341986	0,993012	0,125440	-0,142021	-6,894006	0,274927	17,766585	1,397626	-0,520546	-3,084054	-8,093167	-8,368551	-4,017771	13,901074	0,125440	-0,142021	-6,894006	-10,873759	7,919562	1,397626	0,125440	-0,142021	-6,894006	-10,873759	7,919562	1,397626
14:30:38,47	0,383024	3,307011	-0,104010	0,433985	0,341986	0,993012	0,121942	-0,144206	-6,891678	0,407433	17,629954	1,367355	-0,524181	-3,085300	-8,094341	-8,419674	-4,001827	13,921392	0,121942	-0,144206	-6,891678	-10,912724	8,057493	1,367355	0,121942	-0,144206	-6,891678	-10,912724	8,057493	1,367355
14:30:38,52	0,383024	3,307011	-0,104010	0,433985	0,341986	0,993012	0,124838	-0,141681	-6,892852	0,264366	17,728313	1,387673	-0,526453	-3,087572	-8,091602	-8,390080	-4,007291	13,918517	0,124838	-0,141681	-6,892852	-10,857559	7,928495	1,387673	0,124838	-0,141681	-6,892852	-10,857559	7,928495	1,387673
14:30:38,57	0,383024	3,307011	-0,104010	0,433985	0,341986	0,993012	0,127942	-0,140849	-6,890112	0,231173	17,918068	1,384797	-0,524201	-3,087588	-8,091242	-8,435421	-4,024338	13,904069	0,127942	-0,140849	-6,890112	-10,825449	7,874608	1,384797	0,127942	-0,140849	-6,890112	-10,825449	7,874608	1,384797
14:30:38,62	0,383024	3,307011	-0,104010	0,433985	0,341986	0,993012	0,126830	-0,142807	-6,889752	0,295557	17,829481	1,370350	-0,525904	-3,089944	-8,091209	-8,412199	-4,016258	13,922806	0,126830	-0,142807	-6,889752	-10,914770	7,873343	1,370350	0,126830	-0,142807	-6,889752	-10,914770	7,873343	1,370350
14:30:38,67	0,383024	3,307011	-0,104010	0,433985	0,341986	0,993012	0,129722	-0,142510	-6,889719	0,298747	17,995953	1,389086	-0,522386	-3,087107	-8,090472	-8,421964	-4,006361	13,885043	0,129722	-0,142510	-6,889719	-10,888305	7,812767	1,389086	0,129722	-0,142510	-6,889719	-10,888305	7,812767	1,389086
14:30:38,72	0,383024	3,307011	-0,104010	0,433985	0,341986	0,993012	0,125506	-0,144138	-6,888983	0,387098	17,763316	1,351323	-0,523590	-3,085779	-8,091616	-8,421692	-4,010849	13,924342	0,125506	-0,144138	-6,888983	-10,927761	7,911087	1,351323	0,125506	-0,144138	-6,888983	-10,927761	7,911087	1,351323
14:30:38,77	0,383024	3,307011	-0,104010	0,433985	0,341986	0,993012	0,124957	-0,142432	-6,890126	0,294613	17,737267	1,390623	-0,524157	-3,086996	-8,088490	-8,415699	-4,021010	13,936310	0,124957	-0,142432	-6,890126	-10,886291	7,928104	1,390623	0,124957	-0,142432	-6,890126	-10,886291	7,928104	1,390623
14:30:38,82	0,383024	3,307011	-0,104010	0,433985	0,341986	0,993012	0,126296	-0,142549	-6,887000	0,294923	17,817123	1,402590	-0,523652	-3,085444	-8,088141	-8,448111	-4,039971	13,911915	0,126296	-0,142549	-6,887000	-10,895210	7,902912	1,402590	0,126296	-0,142549	-6,887000	-10,895210	7,902912	1,402590
14:30:38,87	0,383024	3,307011	-0,104010	0,433985	0,341986	0,993012	0,124699	-0,142210	-6,886651	0,244666	17,715530	1,378195	-0,524124	-3,087738	-8,084628	-8,418839	-4,007948	13,900390	0,124699	-0,142210	-6,886651	-10,918852	7,926623	1,378195	0,124699	-0,142210	-6,886651	-10,918852	7,926623	1,378195
14:30:38,92	0,383024	3,307011	-0,104010	0,433985	0,341986	0,993012	0,126922	-0,142948	-6,883139	0,325411	17,840416	1,366671	-0,524146	-3,087730	-8,087348	-8,418870	-4,020993	13,901625	0,126922	-0,142948	-6,883139	-10,896040	7,877079	1,366671	0,126922	-0,142948	-6,883139	-10,896040	7,877079	1,366671
14:30:38,97	0,383024	3,307011	-0,104010	0,433985	0,341986	0,993012	0,126925	-0,142926	-6,885859	0,312922	17,847105	1,367906	-0,521168	-3,084149	-8,086976	-8,391089	-4,040931	13,877295	0,126925	-0,142926	-6,885859	-10,906754	7,883474	1,367906	0,126925	-0,142926	-6,885859	-10,906754	7,883474	1,367906
14:30:39,02	0,383024	3,307011	-0,104010	0,433985	0,341986	0,993012	0,122335	-0,143714	-6,885487	0,350524	17,642448	1,343576	-0,524741	-3,087911	-8,087725	-8,425542	-4,002100	13,921779	0,122335	-0,143714	-6,885487	-10,931014	8,039140	1,343576	0,122335	-0,143714	-6,885487	-10,931014	8,039140	1,343576
14:30:39,07	0,383024	3,307011	-0,104010	0,433985	0,341986	0,993012	0,127379	-0,142501	-6,886235	0,303857	17,855490	1,388060	-0,522967	-3,083710	-8,086958	-8,406261	-4,023230	13,916522	0,127379	-0,142501	-6,886235	-10,882469	7,856219	1,388060	0,127379	-0,142501	-6,886235	-10,882469	7,856219	1,388060
14:30:39,12	0,383024	3,307011	-0,104010	0,433985	0,341986	0,993012	0,122854	-0,141936	-6,885469	0,265831	17,647459	1,382803	-0,524156	-3,087189	-8,085830	-8,427491	-4,027530	13,861898	0,122854	-0,141936	-6,885469	-10,876163	8,003391	1,382803	0,122854	-0,141936	-6,885469	-10,876163	8,003391	1,382803
14:30:39,17	0,383024	3,307011	-0,104010	0,433985	0,341986	0,993012	0,126462	-0,142647	-6,884340	0,288448	17,818808	1,328179	-0,524715	-3,085987	-8,084621	-8,416641	-3,995644	13,920295	0,126462	-0,142647	-6,884340	-10,909335	7,891559	1,328179	0,126462	-0,142647	-6,884340	-10,909335	7,891559	1,328179
14:30:39,22	0,383024	3,307011	-0,104010	0,433985	0,341986	0,993012	0,125701	-0,141562	-6,883131	0,265076	17,772686	1,386576	-0,522935	-3,088396	-8,084238	-8,416167	-4,009950	13,895324	0,125701	-0,141562	-6,883131	-10,847548	7,905181	1,386576	0,125701	-0,141562	-6,883131	-10,847548	7,905181	1,386576
14:30:39,27	0,383024	3,307011	-0,104010	0,433985	0,341986	0,993012	0,126897	-0,144307	-6,882748	0,395674	17,842456	1,361604	-0,523015	-3,086239	-8,087391	-8,446107	-4,006944	13,868882	0,126897	-0,144307	-6,882748	-10,932448	7,881043	1,361604	0,126897	-0,144307	-6,882748	-10,932448	7,881043	1,361604
14:30:39,32	0,383024	3,307011	-0,104010	0,433985	0,341986	0,993012	0,125069	-0,143159	-6,885901	0,323615	17,719963	1,335162	-0,520688	-3,085649	-8,086200	-8,449098	-4,027187	13,901945	0,125069	-0,143159	-6,885901	-10,914395	7,902056	1,335162	0,125069	-0,143159	-6,885901	-10,914395	7,902056	1,335162
14:30:39,37	0,383024	3,307011	-0,104010	0,433985	0,341986	0,993012	0,123394	-0,144880	-6,884710	0,394079	17,640418	1,368226	-0,523027	-3,084479	-8,083479	-8,443578	-4,023088	13,909824	0,123394	-0,144880	-6,884710	-10,979026	7,953962	1,368226	0,123394	-0,144880	-6,884710	-10,979026	7,953962	1,368226
14:30:39,43	0,383024	3,307011	-0,104010	0,433985	0,341986	0,993012	0,123550	-0,142269	-6,881989	0,264622	17,651248	1,376104	-0,527096	-3,086013	-8,085042	-8,433647	-3,988370	13,891473	0,123550	-0,142269	-6,881989	-10,903528	7,952566	1,376104	0,123550	-0,142269	-6,881989	-10,903528	7,952566	1,376104
14:30:39,48	0,383024	3,307011	-0,104010	0,433985	0,341986	0,993012	0,126914	-0,139513	-6,883553	0,156297	17,817387	1,357754	-0,522355	-3,085792	-8,083079	-8,427179	-3,973768	13,906068	0,126914	-0,139513	-6,883553	-10,795438	7,854677	1,357754	0,126914	-0,139513	-6,883553	-10,795438	7,854677	1,357754
14:30:39,53	0,383024	3,307011	-0,104010	0,433985	0,341986	0,993012	0,124352	-0,143508	-6,881589	0,379914	17,682473	1,372348	-0,519403	-3,090869	-8,231087	-8,297320	-4,343641	13,910026	0,124352	-0,143508	-6,881589	-10,885425	7,920865	1,372348	0,124352	-0,143508	-6,881589	-10,885425	7,920865	1,372348
14:30:39,58	0,383022	3,307025	-0,102990	0,433985	0,341985	0,992973	0,127273	-0,148603	-7,029597	0,389482	18,131766	1,376307	-0,517446	-3,096307	-8,654064	-7,722802	-5,000560	13,955871	0,127273	-0,148603	-7,029597	-11,275841	8,140854	1,376307	0,127273	-0,148603	-7,029597	-11,275841	8,140854	1,376307
14:30:39,63	0,383022	3,307025	-0,102990	0,433985	0,341985	0,992973	0,131003	-0,153017	-7,452574	0,337356	19,151766	1,422152	-0,520442	-3,098651	-8,646307	-7,755381	-5,038904	13,944547	0,131003	-0,153017	-7,452574	-11,674459	8,868000	1,422152	0,131003	-0,153017	-7,452574	-11,674459	8,868000	1,422152
14:30:39,68	0,383022	3,307025	-0,102990	0,433985	0,341985	0,992973	0,134532	-0,151594	-7,444817	0,213898	19,326194	1,410828	-0,520985	-3,096894	-8,639707	-7,758633	-4,990773	13,947119	0,134532	-0,151594	-7,444817	-11,686264	8,765458	1,410828	0,134532	-0,151594	-7,444817	-11,686264	8,765458	1,410828
14:30:39,73	0,383022	3,307025	-0,102990	0,433985	0,341985	0,992973	0,133281	-0,150245	-7,438217	0,183801	19,234300	1,413399	-0,520935	-3,097030	-8,637778	-7,742026	-4,994014	13,916588	0,133281	-0,150245	-7,438217	-11,610457	8,771707	1,413399	0,133281	-0,150245	-7,438217	-11,610457	8,771707	1,413399
14:30:39,78	0,383022	3,307025	-0,102990	0,433985	0,341985	0,992973	0,133374	-0,150356	-7,436288	0,195079	19,255136	1,382869	-0,518597	-3,097849	-8,632744	-7,762475	-5,001183	13,894407	0,133374	-0,150356	-7,436288	-11,607905	8,785246	1,382869	0,133374	-0,150356	-7,436288	-11,607905	8,785246	1,382869
14:30:39,83	0,383022	3,307025	-0,102990	0,433985	0,341985	0,992973	0,132914	-0,152791	-7,431255	0,305243	19,217091	1,360688	-0,519197	-3,095545	-8,626892	-7,774612	-4,978966	13,945217	0,132914	-0,152791	-7,431255	-11,688854	8,783312	1,360688	0,132914	-0,152791	-7,431255	-11,688854	8,783312	1,360688
14:30:39,88	0,383022	3,307025	-0,102990	0,433985	0,341985	0,992973	0,131219	-0,151119	-7,425402	0,231467	19,107333	1,411498	-0,518644	-3,099061	-8,624954	-7,813368	-4,955404	13,939920	0,131219	-0,151119	-7,425402	-11,631372	8,806609	1,411498	0,131219	-0,151119	-7,425402	-11,631372	8,806609	1,411498
14:30:39,93	0,383022	3,307025	-0,102990	0,433985	0,341985	0,992973	0,133988	-0,153356	-7,423464	0,348816	19,205932	1,406201	-0,517379	-3,094466	-8,623766	-7,758407	-4,960907	13,958738	0,133988	-0,153356	-7,423464	-11,689624	8,687908	1,406201	0,133988	-0,153356	-7,423464	-11,689624	8,687908	1,406201
14:30:39,98	0,383022	3,307025	-0,102990	0,433985	0,341985	0,992973	0,129375	-0,152154	-7,422277	0,309052	19,016442	1,425018	-0,520925	-3,100821	-8,619884	-7,786938	-4,970556	13,940268	0,129375	-0,152154	-7,422277	-11,635069	8,860484	1,425018	0,129375	-0,152154	-7,422277	-11,635069	8,860484	1,425018
14:30:40,03	0,383022	3,307025	-0,102990	0,433985	0,341985	0,992973	0,136652	-0,152261	-7,418394	0,291978	19,374962	1,406549	-0,519037	-3,095440	-8,617939	-7,740028	-4,913888	13,941542	0,136652	-0,152261	-7,418394	-11,660519	8,647759	1,406549	0,136652	-0,152261	-7,418394	-11,660519	8,647759	1,406549
14:30:40,08	0,383022	3,307025	-0,102990	0,433985	0,341985	0,992973	0,131048	-0,151205	-7,416449	0,309595	19,095833	1,407823	-0,521548	-3,096392	-8,617924	-7,795243	-4,951805	13,993607	0,131048	-0,151205	-7,416449	-11,560002	8,808562	1,407823	0,131048	-0,151205	-7,416449	-11,560002	8,808562	1,407823
14:30:40,13	0,383022	3,307025	-0,102990	0,433985	0,341985	0,992973	0,133128	-0,149506	-7,416434	0,160815	19,175143	1,459888	-0,518505	-3,098598	-8,616021	-7,776833	-4,929307	13,910812	0,133128	-0,149506	-7,416434	-11,575430	8,724579	1,459888	0,133128	-0,149506	-7,416434	-11,575430	8,724579	1,459888
14:30:40,18	0,383022	3,307025	-0,102990	0,433985	0,341985	0,992973	0,133516	-0,153245	-7,414531	0,383921	19,200023	1,377093	-0,518467	-3,094751	-8,615622	-7,742208	-4,945720	13,924801	0,133516	-0,153245	-7,414531	-11,645818	8,718986	1,377093	0,133516	-0,153245	-7,414531	-11,645818	8,718986	1,377093
14:30:40,23	0,383022	3,307025	-0,102990	0,433985	0,341985	0,992973	0,130166	-0,151355	-7,414133	0,288718	19,064008	1,391081	-0,520336	-3,097278	-8,613680	-7,793218	-4,960252	13,942360	0,130166	-0,151355	-7,414133	-11,592625	8,845958	1,391081	0,130166	-0,151355	-7,414133	-11,592625	8,845958	1,391081
14:30:40,28	0,383022	3,307025	-0,102990	0,433985	0,341985	0,992973	0,133290	-0,150999	-7,412191	0,232144	19,189528	1,408641	-0,520297	-3,097848	-8,612501	-7,784564	-4,940717	13,951792	0,133290	-0,150999	-7,412191	-11,621295	8,726270	1,408641	0,133290	-0,150999	-7,412191	-11,621295	8,726270	1,408641
14:30:40,33	0,383022	3,307025	-0,102990	0,433985	0,341985	0,992973	0,133763	-0,151317	-7,411011	0,269938	19,211880	1,418072	-0,520956	-3,100132	-8,611742	-7,828960	-4,931437	13,941941	0,133763	-0,151317	-7,411011	-11,608484	8,711449	1,418072	0,133763	-0,151317	-7,411011	-11,608484	8,711449	1,418072
14:30:40,38	0,383022	3,307025	-0,102990	0,433985	0,341985	0,992973	0,136071	-0,151890	-7,410252	0,285528	19,288803	1,408221	-0,513204	-3,098474	-8,608615	-7,781689	-4,949611	13,930866	0,136071	-0,151890	-7,410252	-11,637806	8,607202	1,408221	0,136071	-0,151890	-7,410252	-11,637806	8,607202	1,408221
14:30:40,43	0,383022	3,307025	-0,102990	0,433985	0,341985	0,992973	0,130759	-0,157774	-7,407126	0,599396	19,062569	1,397146	-0,521479	-3,098415	-8,605925	-7,821010	-4,889840	13,930126	0,130759	-0,157774	-7,407126	-11,785838	8,798013	1,397146	0,130759	-0,157774	-7,407126	-11,785838	8,798013	1,397146
14:30:40,48	0,383022	3,307025	-0,102990	0,433985	0,341985	0,992973	0,134846	-0,150578	-7,404436	0,257300	19,211154	1,396407	-0,520875	-3,097614	-8,607095	-7,800192	-4,921780	13,915289	0,134846	-0,150578	-7,404436	-11,563038	8,625768	1,396407	0,134846	-0,150578	-7,404436	-11,563038	8,625768	1,396407
14:30:40,53	0,383022	3,307025	-0,102990	0,433985	0,341985	0,992973	0,133850	-0,150700	-7,405606	0,246428	19,193375	1,381569	-0,519659	-3,096244	-8,607870	-7,776996	-4,923935	13,911021	0,133850	-0,150700	-7,405606	-11,583541	8,686154	1,381569	0,133850	-0,150700	-7,405606	-11,583541	8,686154	1,381569
14:30:40,58	0,383022	3,307025	-0,102990	0,433985	0,341985	0,992973	0,132055	-0,151069	-7,406380	0,275320	19,121226	1,377301	-0,520256	-3,099202	-8,604725	-7,796221	-4,904749	13,952984	0,132055	-0,151069	-7,406380	-11,583574	8,754875	1,377301	0,132055	-0,151069	-7,406380	-11,583574	8,754875	1,377301
14:30:40,63	0,383022	3,307025	-0,102990	0,433985	0,341985	0,992973	0,134915	-0,152030	-7,403235	0,332334	19,243699	1,419264	-0,519104	-3,097920	-8,606686	-7,795997	-4,926404	13,934490	0,134915	-0,152030	-7,403235	-11,602057	8,652845	1,419264	0,134915	-0,152030	-7,403235	-11,602057	8,652845	1,419264
14:30:40,68	0,383022	3,307025	-0,102990	0,433985	0,341985	0,992973	0,133229	-0,152387	-7,405197	0,332229	19,167032	1,400771	-0,522090	-3,095771	-8,603193	-7,814340	-4,922907	13,956693	0,133229	-0,152387	-7,405197	-11,630146	8,708553	1,400771	0,133229	-0,152387	-7,405197	-11,630146	8,708553	1,400771
14:30:40,73	0,383022	3,307025	-0,102990	0,433985	0,341985	0,992973	0,132861	-0,148727	-7,401704	0,135763	19,130261	1,422974	-0,520886	-3,097550	-8,605899	-7,805709	-4,911948	13,958546	0,132861	-0,148727	-7,401704	-11,539297	8,700672	1,422974	0,132861	-0,148727	-7,401704	-11,539297	8,700672	1,422974
14:30:40,78	0,383022	3,307025	-0,102990	0,433985	0,341985	0,992973	0,133800	-0,150659	-7,404410	0,250026	19,181103	1,424827	-0,522067	-3,095284	-8,603583	-7,794961	-4,945672	13,946388	0,133800	-0,150659	-7,404410	-11,576686	8,677774	1,424827	0,133800	-0,150659	-7,404410	-11,576686	8,677774	1,424827
14:30:40,83	0,383022	3,307025	-0,102990	0,433985	0,341985	0,992973	0,132428	-0,148503	-7,402093	0,114092	19,135901	1,412669	-0,516782	-3,096626	-8,600877	-7,823924	-4,917428	13,927277	0,132428	-0,148503	-7,402093	-11,543388	8,740317	1,412669	0,132428	-0,148503	-7,402093	-11,543388	8,740317	1,412669
14:30:40,88	0,383022	3,307025	-0,102990	0,433985	0,341985	0,992973	0,130948	-0,153751	-7,399387	0,396974	19,019747	1,393558	-0,520220	-3,100723	-8,602026	-7,791505	-4,911145	13,912108	0,130948	-0,153751	-7,399387	-11,672485	8,740326	1,393558	0,130948	-0,153751	-7,399387	-11,672485	8,740326	1,393558
14:30:40,93	0,383022	3,307025	-0,102990	0,433985	0,341985	0,992973	0,136215	-0,152822	-7,400537	0,370303	19,318545	1,378388	-0,520834	-3,095792	-8,599331	-7,797228	-4,905464	13,911334	0,136215	-0,152822	-7,400537	-11,626209	8,625696	1,378388	0,136215	-0,152822	-7,400537	-11,626209	8,625696	1,378388
14:30:40,98	0,383022	3,307025	-0,102990	0,433985	0,341985	0,992973	0,132252	-0,149825	-7,397841	0,216535	19,104671	1,377614	-0,520900	-3,096335	-8,598949	-7,833809	-4,892419	13,921494	0,132252	-0,149825	-7,397841	-11,544740	8,722918	1,377614	0,132252	-0,149825	-7,397841	-11,544740	8,722918	1,377614
14:30:41,03	0,383022	3,307025	-0,102990	0,433985	0,341985	0,992973	0,132755	-0,150039	-7,397459	0,220661	19,092638	1,387774	-0,519080	-3,091574	-8,599673	-7,772439	-4,936239	13,979062	0,132755	-0,150039	-7,397459	-11,557398	8,671380	1,387774	0,132755	-0,150039	-7,397459	-11,557398	8,671380	1,387774
14:30:41,08	0,383022	3,307025	-0,102990	0,433985	0,341985	0,992973	0,127721	-0,149235	-7,398183	0,171589	18,905939	1,445343	-0,520859	-3,096907	-8,600484	-7,813899	-4,885933	13,932043	0,127721	-0,149235	-7,398183	-11,543357	8,879833	1,445343	0,127721	-0,149235	-7,398183	-11,543357	8,879833	1,445343
14:30:41,13	0,383022	3,307025	-0,102990	0,433985	0,341985	0,992973	0,133230	-0,150361	-7,398995	0,252990	19,131331	1,398324	-0,519049	-3,096582	-8,598125	-7,795440	-4,884054	13,955065	0,133230	-0,150361	-7,398995	-11,550366	8,672795	1,398324	0,133230	-0,150361	-7,398995	-11,550366	8,672795	1,398324
14:30:41,18	0,383022	3,307025	-0,102990	0,433985	0,341985	0,992973	0,132043	-0,151766	-7,396635	0,336913	19,084685	1,421346	-0,520224	-3,099340	-8,598133	-7,802211	-4,888374	13,935008	0,132043	-0,151766	-7,396635	-11,576745	8,719281	1,421346	0,132043	-0,151766	-7,396635	-11,576745	8,719281	1,421346
14:30:41,23	0,383022	3,307025	-0,102990	0,433985	0,341985	0,992973	0,135019	-0,152127	-7,396643	0,348555	19,235703	1,401289	-0,524365	-3,099495	-8,597357	-7,825735	-4,843864	13,954845	0,135019	-0,152127	-7,396643	-11,593438	8,636728	1,401289	0,135019	-0,152127	-7,396643	-11,593438	8,636728	1,401289
14:30:41,28	0,383022	3,307025	-0,102990	0,433985	0,341985	0,992973	0,137224	-0,148618	-7,395867	0,192877	19,307767	1,421126	-0,520237	-3,097510	-8,596574	-7,799398	-4,904630	13,948315	0,137224	-0,148618	-7,395867	-11,473667	8,535653	1,421126	0,137224	-0,148618	-7,395867	-11,473667	8,535653	1,421126
14:30:41,33	0,383022	3,307025	-0,102990	0,433985	0,341985	0,992973	0,133441	-0,151201	-7,395085	0,287698	19,164226	1,414596	-0,519015	-3,098156	-8,595766	-7,779755	-4,903339	13,972003	0,133441	-0,151201	-7,395085	-11,581553	8,689102	1,414596	0,133441	-0,151201	-7,395085	-11,581553	8,689102	1,414596
14:30:41,38	0,383022	3,307025	-0,102990	0,433985	0,341985	0,992973	0,133389	-0,152582	-7,394276	0,370451	19,177889	1,438284	-0,520235	-3,095476	-8,597380	-7,795759	-4,901571	13,920097	0,133389	-0,152582	-7,394276	-11,607210	8,706846	1,438284	0,133389	-0,152582	-7,394276	-11,607210	8,706846	1,438284
14:30:41,43	0,383022	3,307025	-0,102990	0,433985	0,341985	0,992973	0,131678	-0,150186	-7,395891	0,239408	19,074193	1,386378	-0,520271	-3,098226	-8,595818	-7,819544	-4,907837	13,928467	0,131678	-0,150186	-7,395891	-11,550198	8,737433	1,386378	0,131678	-0,150186	-7,395891	-11,550198	8,737433	1,386378
14:30:41,48	0,383022	3,307025	-0,102990	0,433985	0,341985	0,992973	0,134077	-0,151530	-7,394329	0,291960	19,181470	1,394747	-0,519609	-3,096408	-8,592679	-7,794411	-4,874778	13,961657	0,134077	-0,151530	-7,394329	-11,603123	8,656396	1,394747	0,134077	-0,151530	-7,394329	-11,603123	8,656396	1,394747
14:30:41,53	0,383022	3,307025	-0,102990	0,433985	0,341985	0,992973	0,132172	-0,151194	-7,391189	0,315685	19,087626	1,427938	-0,517878	-3,096584	-8,594680	-7,817875	-4,869872	13,895714	0,132172	-0,151194	-7,391189	-11,553023	8,712126	1,427938	0,132172	-0,151194	-7,391189	-11,553023	8,712126	1,427938
14:30:41,58	0,383022	3,307025	-0,102990	0,433985	0,341985	0,992973	0,131459	-0,152781	-7,393191	0,390731	19,027796	1,361995	-0,521966	-3,099263	-8,593088	-7,801512	-4,886817	13,926846	0,131459	-0,152781	-7,393191	-11,602565	8,708237	1,361995	0,131459	-0,152781	-7,393191	-11,602565	8,708237	1,361995
14:30:41,63	0,383022	3,307025	-0,102990	0,433985	0,341985	0,992973	0,135823	-0,150580	-7,391599	0,269804	19,277372	1,393127	-0,518437	-3,099820	-8,592686	-7,804180	-4,889635	13,936756	0,135823	-0,150580	-7,391599	-11,550741	8,615232	1,393127	0,135823	-0,150580	-7,391599	-11,550741	8,615232	1,393127
14:30:41,68	0,383022	3,307025	-0,102990	0,433985	0,341985	0,992973	0,134541	-0,153915	-7,391196	0,439436	19,209805	1,403037	-0,519042	-3,095541	-8,594270	-7,795938	-4,900283	13,918444	0,134541	-0,153915	-7,391196	-11,642886	8,648304	1,403037	0,134541	-0,153915	-7,391196	-11,642886	8,648304	1,403037
14:30:41,73	0,383022	3,307025	-0,102990	0,433985	0,341985	0,992973	0,131138	-0,151251	-7,392781	0,295818	19,045314	1,384725	-0,518400	-3,097072	-8,591908	-7,786051	-4,873553	13,941871	0,131138	-0,151251	-7,392781	-11,577396	8,750944	1,384725	0,131138	-0,151251	-7,392781	-11,577396	8,750944	1,384725
14:30:41,78	0,383022	3,307025	-0,102990	0,433985	0,341985	0,992973	0,132143	-0,152573	-7,390419	0,392660	19,092752	1,408152	-0,519639	-3,097373	-8,589977	-7,809779	-4,900625	13,939814	0,132143	-0,152573	-7,390419	-11,584339	8,719518	1,408152	0,132143	-0,152573	-7,390419	-11,584339	8,719518	1,408152
14:30:41,83	0,383022	3,307025	-0,102990	0,433985	0,341985	0,992973	0,133023	-0,151650	-7,388488	0,309352	19,131477	1,406095	-0,518995	-3,096165	-8,591936	-7,787424	-4,880739	13,912633	0,133023	-0,151650	-7,388488	-11,595187	8,689196	1,406095	0,133023	-0,151650	-7,388488	-11,595187	8,689196	1,406095
14:30:41,88	0,383022	3,307025	-0,102990	0,433985	0,341985	0,992973	0,131655	-0,151604	-7,390446	0,335375	19,069791	1,378913	-0,522018	-3,096452	-8,591554	-7,828445	-4,864212	13,932167	0,131655	-0,151604	-7,390446	-11,565577	8,734850	1,378913	0,131655	-0,151604	-7,390446	-11,565577	8,734850	1,378913
14:30:41,93	0,383022	3,307025	-0,102990	0,433985	0,341985	0,992973	0,133415	-0,149130	-7,390065	0,200502	19,117492	1,398448	-0,518444	-3,095045	-8,591912	-7,799530	-4,873637	13,956838	0,133415	-0,149130	-7,390065	-11,506200	8,644435	1,398448	0,133415	-0,149130	-7,390065	-11,506200	8,644435	1,398448
14:30:41,98	0,383022	3,307025	-0,102990	0,433985	0,341985	0,992973	0,130410	-0,151521	-7,390422	0,331150	18,990990	1,423119	-0,523182	-3,099864	-8,591162	-7,832563	-4,865227	13,921541	0,130410	-0,151521	-7,390422	-11,563276	8,753820	1,423119	0,130410	-0,151521	-7,390422	-11,563276	8,753820	1,423119
14:30:42,04	0,383022	3,307025	-0,102990	0,433985	0,341985	0,992973	0,137044	-0,148556	-7,391180	0,168047	19,338555	1,436200	-0,524329	-3,099309	-8,592670	-7,801776	-4,882652	13,969919	0,137044	-0,148556	-7,391180	-11,493638	8,580563	1,436200	0,137044	-0,148556	-7,391180	-11,493638	8,580563	1,436200
14:30:42,09	0,383022	3,307025	-0,102990	0,433985	0,341985	0,992973	0,137044	-0,148556	-7,391180	0,168047	19,338555	1,436200	-0,517233	-3,097119	-8,591507	-7,786263	-4,885286	13,955984	0,137044	-0,148556	-7,391180	-11,493638	8,580563	1,436200	0,137044	-0,148556	-7,391180	-11,493638	8,580563	1,436200
14:30:42,14	0,383022	3,307025	-0,102990	0,433985	0,341985	0,992973	0,131600	-0,153607	-7,390017	0,436166	19,070191	1,422264	-0,517734	-3,101229	-8,735243	-7,652136	-5,174380	13,964278	0,131600	-0,153607	-7,390017	-11,622009	8,739595	1,422264	0,131600	-0,153607	-7,390017	-11,622009	8,739595	1,422264
14:30:42,19	0,383015	3,306992	-0,102004	0,433985	0,341974	0,992990	0,135410	-0,155228	-7,533754	0,337144	19,529022	1,430559	-0,522587	-3,104582	-9,152047	-7,034393	-5,650484	13,947861	0,135410	-0,155228	-7,533754	-11,848258	8,899331	1,430559	0,135410	-0,155228	-7,533754	-11,848258	8,899331	1,430559
14:30:42,24	0,383015	3,306992	-0,102004	0,433985	0,341974	0,992990	0,140741	-0,152701	-7,950557	0,102313	20,579237	1,414141	-0,522055	-3,107427	-9,145069	-7,098315	-5,604106	13,945427	0,140741	-0,152701	-7,950557	-11,884749	9,531107	1,414141	0,140741	-0,152701	-7,950557	-11,884749	9,531107	1,414141
14:30:42,29	0,383015	3,306992	-0,102004	0,433985	0,341974	0,992990	0,142938	-0,154585	-7,943579	0,208474	20,614953	1,411708	-0,522635	-3,108730	-9,136912	-7,115146	-5,601171	13,940437	0,142938	-0,154585	-7,943579	-11,926466	9,394330	1,411708	0,142938	-0,154585	-7,943579	-11,926466	9,394330	1,411708
14:30:42,34	0,383015	3,306992	-0,102004	0,433985	0,341974	0,992990	0,144357	-0,154734	-7,935423	0,210335	20,672694	1,406718	-0,525516	-3,110593	-9,132221	-7,100760	-5,587703	13,961318	0,144357	-0,154734	-7,935423	-11,936282	9,340685	1,406718	0,144357	-0,154734	-7,935423	-11,936282	9,340685	1,406718
14:30:42,39	0,383015	3,306992	-0,102004	0,433985	0,341974	0,992990	0,147410	-0,153171	-7,930732	0,147928	20,837200	1,427599	-0,522078	-3,108717	-9,127970	-7,143012	-5,606772	13,959427	0,147410	-0,153171	-7,930732	-11,876012	9,265491	1,427599	0,147410	-0,153171	-7,930732	-11,876012	9,265491	1,427599
14:30:42,44	0,383015	3,306992	-0,102004	0,433985	0,341974	0,992990	0,144067	-0,155210	-7,926480	0,216310	20,636312	1,425707	-0,522646	-3,104303	-9,124494	-7,139853	-5,575107	13,954005	0,144067	-0,155210	-7,926480	-11,967683	9,327022	1,425707	0,144067	-0,155210	-7,926480	-11,967683	9,327022	1,425707
14:30:42,49	0,383015	3,306992	-0,102004	0,433985	0,341974	0,992990	0,140528	-0,152511	-7,923005	0,104975	20,439189	1,420286	-0,520804	-3,105986	-9,121370	-7,119115	-5,566657	13,947385	0,140528	-0,152511	-7,923005	-11,867162	9,407708	1,420286	0,140528	-0,152511	-7,923005	-11,867162	9,407708	1,420286
14:30:42,54	0,383015	3,306992	-0,102004	0,433985	0,341974	0,992990	0,141065	-0,154948	-7,919881	0,249370	20,480806	1,413666	-0,520907	-3,108005	-9,119033	-7,173644	-5,566411	13,975285	0,141065	-0,154948	-7,919881	-11,914048	9,407234	1,413666	0,141065	-0,154948	-7,919881	-11,914048	9,407234	1,413666
14:30:42,59	0,383015	3,306992	-0,102004	0,433985	0,341974	0,992990	0,142864	-0,155868	-7,917544	0,270184	20,527049	1,441566	-0,519607	-3,107596	-9,118599	-7,103642	-5,597652	13,992967	0,142864	-0,155868	-7,917544	-11,965492	9,312192	1,441566	0,142864	-0,155868	-7,917544	-11,965492	9,312192	1,441566
14:30:42,64	0,383015	3,306992	-0,102004	0,433985	0,341974	0,992990	0,141860	-0,156789	-7,917109	0,325998	20,551078	1,459247	-0,524255	-3,109492	-9,112797	-7,117801	-5,527652	13,961668	0,141860	-0,156789	-7,917109	-11,981942	9,415046	1,459247	0,141860	-0,156789	-7,917109	-11,981942	9,415046	1,459247
14:30:42,69	0,383015	3,306992	-0,102004	0,433985	0,341974	0,992990	0,145827	-0,153713	-7,911307	0,219567	20,710078	1,427949	-0,523632	-3,105375	-9,114353	-7,076222	-5,563025	13,956928	0,145827	-0,153713	-7,911307	-11,846875	9,262670	1,427949	0,145827	-0,153713	-7,911307	-11,846875	9,262670	1,427949
14:30:42,74	0,383015	3,306992	-0,102004	0,433985	0,341974	0,992990	0,141950	-0,152194	-7,912863	0,130734	20,562175	1,423209	-0,521404	-3,109299	-9,111272	-7,156384	-5,557063	13,941336	0,141950	-0,152194	-7,912863	-11,816466	9,419102	1,423209	0,141950	-0,152194	-7,912863	-11,816466	9,419102	1,423209
14:30:42,79	0,383015	3,306992	-0,102004	0,433985	0,341974	0,992990	0,144234	-0,156085	-7,909782	0,298172	20,608515	1,407617	-0,518869	-3,108095	-9,107744	-7,077072	-5,557919	13,934118	0,144234	-0,156085	-7,909782	-11,954507	9,286185	1,407617	0,144234	-0,156085	-7,909782	-11,954507	9,286185	1,407617
14:30:42,84	0,383015	3,306992	-0,102004	0,433985	0,341974	0,992990	0,141923	-0,157678	-7,906254	0,419944	20,557497	1,400399	-0,521340	-3,108361	-9,112014	-7,129784	-5,524658	13,976618	0,141923	-0,157678	-7,906254	-11,957817	9,416520	1,400399	0,141923	-0,157678	-7,906254	-11,957817	9,416520	1,400399
14:30:42,89	0,383015	3,306992	-0,102004	0,433985	0,341974	0,992990	0,143390	-0,155672	-7,910525	0,318032	20,571475	1,442899	-0,521305	-3,107303	-9,107366	-7,118910	-5,534363	13,954150	0,143390	-0,155672	-7,910525	-11,902185	9,315377	1,442899	0,143390	-0,155672	-7,910525	-11,902185	9,315377	1,442899
14:30:42,94	0,383015	3,306992	-0,102004	0,433985	0,341974	0,992990	0,142456	-0,155173	-7,905877	0,289116	20,537164	1,420431	-0,516012	-3,105545	-9,107747	-7,111026	-5,551756	13,959764	0,142456	-0,155173	-7,905877	-11,891929	9,354405	1,420431	0,142456	-0,155173	-7,905877	-11,891929	9,354405	1,420431
14:30:42,99	0,383015	3,306992	-0,102004	0,433985	0,341974	0,992990	0,138287	-0,158877	-7,906258	0,470644	20,335929	1,426045	-0,523046	-3,109024	-9,106187	-7,115370	-5,526297	13,962788	0,138287	-0,158877	-7,906258	-12,001226	9,480393	1,426045	0,138287	-0,158877	-7,906258	-12,001226	9,480393	1,426045
14:30:43,04	0,383015	3,306992	-0,102004	0,433985	0,341974	0,992990	0,144817	-0,154525	-7,904698	0,264200	20,658971	1,429069	-0,520086	-3,104836	-9,106180	-7,084873	-5,559198	13,972240	0,144817	-0,154525	-7,904698	-11,866014	9,290869	1,429069	0,144817	-0,154525	-7,904698	-11,866014	9,290869	1,429069
14:30:43,09	0,383015	3,306992	-0,102004	0,433985	0,341974	0,992990	0,139710	-0,154994	-7,904690	0,275357	20,436277	1,438521	-0,521306	-3,108747	-9,105817	-7,125342	-5,540741	13,943164	0,139710	-0,154994	-7,904690	-11,891694	9,469062	1,438521	0,139710	-0,154994	-7,904690	-11,891694	9,469062	1,438521
14:30:43,14	0,383015	3,306992	-0,102004	0,433985	0,341974	0,992990	0,143707	-0,155894	-7,904327	0,317882	20,599863	1,409445	-0,520719	-3,105900	-9,101143	-7,123542	-5,543375	13,969812	0,143707	-0,155894	-7,904327	-11,919782	9,318858	1,409445	0,143707	-0,155894	-7,904327	-11,919782	9,318858	1,409445
14:30:43,19	0,383015	3,306992	-0,102004	0,433985	0,341974	0,992990	0,140948	-0,154979	-7,899653	0,268920	20,459264	1,436092	-0,522451	-3,104758	-9,102721	-7,112735	-5,519390	13,942229	0,140948	-0,154979	-7,899653	-11,896914	9,394851	1,436092	0,140948	-0,154979	-7,899653	-11,896914	9,394851	1,436092
14:30:43,24	0,383015	3,306992	-0,102004	0,433985	0,341974	0,992990	0,140825	-0,152908	-7,901231	0,187408	20,450224	1,408509	-0,523685	-3,107536	-9,102329	-7,142310	-5,530128	13,951015	0,140825	-0,152908	-7,901231	-11,815860	9,395483	1,408509	0,140825	-0,152908	-7,901231	-11,815860	9,395483	1,408509
14:30:43,29	0,383015	3,306992	-0,102004	0,433985	0,341974	0,992990	0,143848	-0,153228	-7,900839	0,179947	20,587168	1,417296	-0,524211	-3,102238	-9,100771	-7,089507	-5,563436	13,953998	0,143848	-0,153228	-7,900839	-11,848420	9,295134	1,417296	0,143848	-0,153228	-7,900839	-11,848420	9,295134	1,417296
14:30:43,34	0,383015	3,306992	-0,102004	0,433985	0,341974	0,992990	0,139523	-0,150124	-7,899281	0,016099	20,424647	1,420278	-0,520044	-3,107536	-9,098420	-7,102593	-5,523191	13,949080	0,139523	-0,150124	-7,899281	-11,768610	9,472130	1,420278	0,139523	-0,150124	-7,899281	-11,768610	9,472130	1,420278
14:30:43,39	0,383015	3,306992	-0,102004	0,433985	0,341974	0,992990	0,142027	-0,156381	-7,896930	0,369810	20,523442	1,415360	-0,523074	-3,105933	-9,099583	-7,129318	-5,529496	13,983490	0,142027	-0,156381	-7,896930	-11,906129	9,374298	1,415360	0,142027	-0,156381	-7,896930	-11,906129	9,374298	1,415360
14:30:43,44	0,383015	3,306992	-0,102004	0,433985	0,341974	0,992990	0,142154	-0,152955	-7,898094	0,172838	20,510033	1,449771	-0,523053	-3,108587	-9,101139	-7,124417	-5,532664	13,964514	0,142154	-0,152955	-7,898094	-11,834164	9,350950	1,449771	0,142154	-0,152955	-7,898094	-11,834164	9,350950	1,449771
14:30:43,49	0,383015	3,306992	-0,102004	0,433985	0,341974	0,992990	0,144441	-0,154301	-7,899649	0,242523	20,634815	1,430795	-0,520676	-3,103974	-9,097647	-7,108954	-5,533668	13,968139	0,144441	-0,154301	-7,899649	-11,870120	9,296158	1,430795	0,144441	-0,154301	-7,899649	-11,870120	9,296158	1,430795
14:30:43,54	0,383015	3,306992	-0,102004	0,433985	0,341974	0,992990	0,139258	-0,154052	-7,896158	0,236438	20,379175	1,434420	-0,523586	-3,108399	-9,096875	-7,111958	-5,523473	13,942642	0,139258	-0,154052	-7,896158	-11,856660	9,447410	1,434420	0,139258	-0,154052	-7,896158	-11,856660	9,447410	1,434420
14:30:43,59	0,383015	3,306992	-0,102004	0,433985	0,341974	0,992990	0,142257	-0,152432	-7,894200	0,165452	20,537833	1,442384	-0,523579	-3,105761	-9,095690	-7,099972	-5,523540	13,976104	0,142257	-0,152432	-7,894200	-11,800464	9,370653	1,442384	0,142257	-0,152432	-7,894200	-11,800464	9,370653	1,442384
14:30:43,64	0,383015	3,306992	-0,102004	0,433985	0,341974	0,992990	0,148699	-0,155404	-7,894591	0,289640	20,840136	1,427054	-0,524226	-3,112825	-9,096080	-7,143419	-5,533490	13,960774	0,148699	-0,155404	-7,894591	-11,909553	9,167304	1,427054	0,148699	-0,155404	-7,894591	-11,909553	9,167304	1,427054
14:30:43,69	0,383015	3,306992	-0,102004	0,433985	0,341974	0,992990	0,148699	-0,155404	-7,894591	0,289640	20,840136	1,427054	-0,524171	-3,107396	-9,094527	-7,113075	-5,511048	13,970741	0,148699	-0,155404	-7,894591	-11,909553	9,167304	1,427054	0,148699	-0,155404	-7,894591	-11,909553	9,167304	1,427054
14:30:43,74	0,383015	3,306992	-0,102004	0,433985	0,341974	0,992990	0,143970	-0,152737	-7,893038	0,185568	20,609288	1,437022	-0,518376	-3,106645	-9,097225	-7,132566	-5,550487	14,006349	0,143970	-0,152737	-7,893038	-11,804274	9,307680	1,437022	0,143970	-0,152737	-7,893038	-11,804274	9,307680	1,437022
14:30:43,79	0,383015	3,306992	-0,102004	0,433985	0,341974	0,992990	0,140422	-0,157380	-7,895736	0,383100	20,427632	1,472629	-0,521913	-3,109160	-9,093013	-7,177857	-5,489062	13,942247	0,140422	-0,157380	-7,895736	-11,971212	9,404541	1,472629	0,140422	-0,157380	-7,895736	-11,971212	9,404541	1,472629
14:30:43,84	0,383015	3,306992	-0,102004	0,433985	0,341974	0,992990	0,144368	-0,155574	-7,891524	0,319771	20,562929	1,408528	-0,524215	-3,106749	-9,095710	-7,127102	-5,520855	13,961689	0,144368	-0,155574	-7,891524	-11,892820	9,230016	1,408528	0,144368	-0,155574	-7,891524	-11,892820	9,230016	1,408528
14:30:43,89	0,383015	3,306992	-0,102004	0,433985	0,341974	0,992990	0,143431	-0,152375	-7,894220	0,151270	20,574027	1,427969	-0,522999	-3,106444	-9,094942	-7,125916	-5,480753	13,948214	0,143431	-0,152375	-7,894220	-11,810204	9,314713	1,427969	0,143431	-0,152375	-7,894220	-11,810204	9,314713	1,427969
14:30:43,94	0,383015	3,306992	-0,102004	0,433985	0,341974	0,992990	0,142559	-0,153276	-7,893452	0,233434	20,509682	1,414494	-0,523557	-3,103487	-9,093381	-7,106735	-5,474979	13,962130	0,142559	-0,153276	-7,893452	-11,798753	9,318786	1,414494	0,142559	-0,153276	-7,893452	-11,798753	9,318786	1,414494
14:30:43,99	0,383015	3,306992	-0,102004	0,433985	0,341974	0,992990	0,140277	-0,151315	-7,891892	0,146023	20,404727	1,428410	-0,519487	-3,108556	-9,094166	-7,135415	-5,509458	13,932678	0,142632	-0,157374	-7,892677	-11,936938	9,322978	1,398959	0,142632	-0,157374	-7,892677	-11,936938	9,322978	1,398959
14:30:44,04	0,383015	3,306992	-0,102004	0,433985	0,341974	0,992990	0,142632	-0,157374	-7,892677	0,416883	20,519600	1,398959	-0,521850	-3,107475	-9,092600	-7,130296	-5,524820	13,955158	0,142632	-0,157374	-7,892677	-11,936938	9,322978	1,398959	0,142632	-0,157374	-7,892677	-11,936938	9,322978	1,398959
14:30:44,09	0,383015	3,306992	-0,102004	0,433985	0,341974	0,992990	0,145240	-0,153424	-7,889180	0,206893	20,643651	1,410693	-0,524212	-3,108840	-9,090670	-7,147735	-5,507648	13,944412	0,145240	-0,153424	-7,889180	-11,836857	9,242287	1,410693	0,145240	-0,153424	-7,889180	-11,836857	9,242287	1,410693
14:30:44,14	0,383015	3,306992	-0,102004	0,433985	0,341974	0,992990	0,145240	-0,153424	-7,889180	0,206893	20,643651	1,410693	-0,521783	-3,107715	-9,091066	-7,102714	-5,541067	13,909790	0,145240	-0,153424	-7,889180	-11,836857	9,242287	1,410693	0,145240	-0,153424	-7,889180	-11,836857	9,242287	1,410693
14:30:44,19	0,383015	3,306992	-0,102004	0,433985	0,341974	0,992990	0,143051	-0,154964	-7,889576	0,280569	20,585525	1,376071	-0,520711	-3,107580	-9,091451	-7,147620	-5,539814	13,939803	0,143051	-0,154964	-7,889576	-11,884112	9,355993	1,376071	0,143051	-0,154964	-7,889576	-11,884112	9,355993	1,376071
14:30:44,24	0,383015	3,306992	-0,102004	0,433985	0,341974	0,992990	0,142398	-0,155826	-7,889962	0,304008	20,512040	1,406084	-0,525374	-3,106890	-9,092214	-7,127542	-5,515472	13,959517	0,142398	-0,155826	-7,889962	-11,928314	9,333788	1,406084	0,142398	-0,155826	-7,889962	-11,928314	9,333788	1,406084
14:30:44,29	0,383015	3,306992	-0,102004	0,433985	0,341974	0,992990	0,144133	-0,151442	-7,890725	0,107170	20,607446	1,425798	-0,524792	-3,108513	-9,091414	-7,135030	-5,511473	13,983321	0,144133	-0,151442	-7,890725	-11,781025	9,293043	1,425798	0,144133	-0,151442	-7,890725	-11,781025	9,293043	1,425798
14:30:44,34	0,383015	3,306992	-0,102004	0,433985	0,341974	0,992990	0,145247	-0,152758	-7,889925	0,175325	20,656932	1,449602	-0,521240	-3,106307	-9,091449	-7,130711	-5,498331	13,941054	0,145247	-0,152758	-7,889925	-11,816180	9,255017	1,449602	0,145247	-0,152758	-7,889925	-11,816180	9,255017	1,449602
14:30:44,39	0,383015	3,306992	-0,102004	0,433985	0,341974	0,992990	0,141561	-0,154731	-7,889960	0,291471	20,462395	1,407335	-0,522490	-3,107883	-9,091042	-7,154764	-5,528559	13,973551	0,143551	-0,154436	-7,889552	-11,885322	9,291429	1,439832	0,143551	-0,154436	-7,889552	-11,885322	9,291429	1,439832
14:30:44,44	0,383015	3,306992	-0,102004	0,433985	0,341974	0,992990	0,143551	-0,154436	-7,889552	0,237937	20,560162	1,439832	-0,522498	-3,108544	-9,087954	-7,174651	-5,512248	13,952919	0,143551	-0,154436	-7,889552	-11,885322	9,291429	1,439832	0,143551	-0,154436	-7,889552	-11,885322	9,291429	1,439832
14:30:44,49	0,383015	3,306992	-0,102004	0,433985	0,341974	0,992990	0,144127	-0,154759	-7,886464	0,258911	20,564744	1,419200	-0,521213	-3,108397	-9,089472	-7,123204	-5,501361	13,968442	0,143357	-0,155799	-7,887983	-11,882100	9,310290	1,434723	0,143357	-0,155799	-7,887983	-11,882100	9,310290	1,434723
14:30:44,54	0,383015	3,306992	-0,102004	0,433985	0,341974	0,992990	0,143357	-0,155799	-7,887983	0,348133	20,563833	1,434723	-0,525890	-3,105956	-9,087935	-7,106138	-5,496565	13,957348	0,143357	-0,155799	-7,887983	-11,882100	9,310290	1,434723	0,143357	-0,155799	-7,887983	-11,882100	9,310290	1,434723
14:30:44,59	0,383015	3,306992	-0,102004	0,433985	0,341974	0,992990	0,143582	-0,150528	-7,886445	0,086733	20,587914	1,423629	-0,521336	-3,108619	-9,088341	-7,174948	-5,530510	13,952762	0,143582	-0,150528	-7,886445	-11,729735	9,316709	1,423629	0,143582	-0,150528	-7,886445	-11,729735	9,316709	1,423629
14:30:44,64	0,383015	3,306992	-0,102004	0,433985	0,341974	0,992990	0,143611	-0,155804	-7,886851	0,297262	20,546775	1,419043	-0,521877	-3,105691	-9,087552	-7,144566	-5,531245	13,966823	0,143611	-0,155804	-7,886851	-11,933340	9,273337	1,419043	0,143611	-0,155804	-7,886851	-11,933340	9,273337	1,419043
14:30:44,69	0,383015	3,306992	-0,102004	0,433985	0,341974	0,992990	0,141346	-0,153871	-7,886063	0,211303	20,455692	1,433104	-0,518876	-3,109237	-9,088669	-7,121286	-5,534525	13,991377	0,141346	-0,153871	-7,886063	-11,867563	9,360029	1,433104	0,141346	-0,153871	-7,886063	-11,867563	9,360029	1,433104
14:30:44,74	0,383015	3,306992	-0,102004	0,433985	0,341974	0,992990	0,142916	-0,158243	-7,887180	0,447468	20,559106	1,457657	-0,520569	-3,106586	-9,088700	-7,103700	-5,478163	13,959204	0,142916	-0,158243	-7,887180	-11,974632	9,340239	1,457657	0,142916	-0,158243	-7,887180	-11,974632	9,340239	1,457657
14:30:44,79	0,383015	3,306992	-0,102004	0,433985	0,341974	0,992990	0,141467	-0,155451	-7,887210	0,359888	20,470857	1,425485	-0,523092	-3,106154	-9,088732	-7,169507	-5,506503	13,963466	0,141467	-0,155451	-7,887210	-11,843040	9,365661	1,425485	0,141467	-0,155451	-7,887210	-11,843040	9,365661	1,425485
14:30:44,85	0,383015	3,306992	-0,102004	0,433985	0,341974	0,992990	0,142354	-0,153051	-7,887243	0,177600	20,474119	1,429747	-0,522304	-3,106061	-9,087213	-7,143439	-5,520321	13,963798	0,142354	-0,153051	-7,887243	-11,836867	9,299356	1,429747	0,142354	-0,153051	-7,887243	-11,836867	9,299356	1,429747
14:30:44,90	0,383015	3,306992	-0,102004	0,433985	0,341974	0,992990	0,143432	-0,156511	-7,883697	0,382082	20,554322	1,451797	-0,525347	-3,108256	-9,087181	-7,139229	-5,492596	13,932884	0,143432	-0,156511	-7,883697	-11,904062	9,294935	1,451797	0,143432	-0,156511	-7,883697	-11,904062	9,294935	1,451797
14:30:44,95	0,383015	3,306992	-0,102004	0,433985	0,341974	0,992990	0,145302	-0,152149	-7,885691	0,157907	20,646698	1,399164	-0,517040	-3,114121	-9,284947	-7,111462	-6,003584	13,978993	0,145302	-0,152149	-7,885691	-11,785794	9,240495	1,399164	0,145302	-0,152149	-7,885691	-11,785794	9,240495	1,399164
14:30:45,00	0,382984	3,306990	-0,100983	0,433974	0,341990	0,992979	0,146228	-0,162276	-8,083457	0,255852	20,974394	1,445273	-0,522541	-3,121190	-9,648543	-6,655712	-6,410435	13,981870	0,146228	-0,162276	-8,083457	-12,482798	9,495495	1,445273	0,146228	-0,162276	-8,083457	-12,482798	9,495495	1,445273
14:30:45,05	0,382984	3,306990	-0,100983	0,433974	0,341990	0,992979	0,155101	-0,161045	-8,447053	0,067406	22,033888	1,448150	-0,523131	-3,121662	-9,643093	-6,669003	-6,401101	13,998198	0,155101	-0,161045	-8,447053	-12,574662	9,858486	1,448150	0,155101	-0,161045	-8,447053	-12,574662	9,858486	1,448150
14:30:45,10	0,382984	3,306990	-0,100983	0,433974	0,341990	0,992979	0,155804	-0,160771	-8,441604	0,054559	22,054292	1,464479	-0,517237	-3,121216	-9,635702	-6,672332	-6,424098	13,998928	0,155804	-0,160771	-8,441604	-12,565943	9,823666	1,464479	0,155804	-0,160771	-8,441604	-12,565943	9,823666	1,464479
14:30:45,15	0,382984	3,306990	-0,100983	0,433974	0,341990	0,992979	0,152471	-0,165652	-8,434213	0,286819	21,889571	1,465209	-0,517768	-3,122336	-9,630655	-6,665852	-6,408315	13,981503	0,152471	-0,165652	-8,434213	-12,716885	9,920616	1,465209	0,152471	-0,165652	-8,434213	-12,716885	9,920616	1,465209
14:30:45,20	0,382984	3,306990	-0,100983	0,433974	0,341990	0,992979	0,153706	-0,165752	-8,429166	0,308894	21,951536	1,447784	-0,520776	-3,122718	-9,625978	-6,707212	-6,385136	14,027699	0,153706	-0,165752	-8,429166	-12,702610	9,885598	1,447784	0,153706	-0,165752	-8,429166	-12,702610	9,885598	1,447784
14:30:45,25	0,382984	3,306990	-0,100983	0,433974	0,341990	0,992979	0,155541	-0,163339	-8,424488	0,182805	21,999530	1,493980	-0,524371	-3,124056	-9,625649	-6,752785	-6,366025	13,974464	0,155541	-0,163339	-8,424488	-12,639268	9,789571	1,493980	0,155541	-0,163339	-8,424488	-12,639268	9,789571	1,493980
14:30:45,30	0,382984	3,306990	-0,100983	0,433974	0,341990	0,992979	0,158497	-0,160894	-8,424160	0,049460	22,104215	1,440744	-0,522468	-3,120952	-9,622902	-6,693394	-6,341623	13,988288	0,158497	-0,160894	-8,424160	-12,580728	9,662216	1,440744	0,158497	-0,160894	-8,424160	-12,580728	9,662216	1,440744
14:30:45,35	0,382984	3,306990	-0,100983	0,433974	0,341990	0,992979	0,154858	-0,160990	-8,421412	0,105295	21,954218	1,454568	-0,520768	-3,120975	-9,620957	-6,710192	-6,391636	13,995656	0,154858	-0,160990	-8,421412	-12,532451	9,797882	1,454568	0,154858	-0,160990	-8,421412	-12,532451	9,797882	1,454568
14:30:45,40	0,382984	3,306990	-0,100983	0,433974	0,341990	0,992979	0,154028	-0,162474	-8,419468	0,130733	21,921516	1,461937	-0,520114	-3,122537	-9,618628	-6,700302	-6,364975	13,975492	0,154028	-0,162474	-8,419468	-12,623478	9,830338	1,461937	0,154028	-0,162474	-8,419468	-12,623478	9,830338	1,461937
14:30:45,45	0,382984	3,306990	-0,100983	0,433974	0,341990	0,992979	0,155053	-0,163821	-8,417139	0,228821	21,970069	1,441772	-0,519511	-3,121734	-9,614744	-6,696396	-6,374050	13,973021	0,155053	-0,163821	-8,417139	-12,631146	9,798400	1,441772	0,155053	-0,163821	-8,417139	-12,631146	9,798400	1,441772
14:30:45,50	0,382984	3,306990	-0,100983	0,433974	0,341990	0,992979	0,154057	-0,163942	-8,413254	0,229190	21,926174	1,439301	-0,518971	-3,123030	-9,610088	-6,724615	-6,395945	13,969677	0,154057	-0,163942	-8,413254	-12,640249	9,832726	1,439301	0,154057	-0,163942	-8,413254	-12,640249	9,832726	1,439301
14:30:45,55	0,382984	3,306990	-0,100983	0,433974	0,341990	0,992979	0,154909	-0,165057	-8,408599	0,254111	21,957010	1,435958	-0,523068	-3,124644	-9,612796	-6,715086	-6,380664	13,980459	0,154909	-0,165057	-8,408599	-12,702874	9,796645	1,435958	0,154909	-0,165057	-8,408599	-12,702874	9,796645	1,435958
14:30:45,60	0,382984	3,306990	-0,100983	0,433974	0,341990	0,992979	0,158355	-0,162316	-8,411306	0,129591	22,136821	1,446740	-0,516555	-3,122158	-9,610825	-6,692608	-6,383835	14,004648	0,158355	-0,162316	-8,411306	-12,612247	9,705935	1,446740	0,158355	-0,162316	-8,411306	-12,612247	9,705935	1,446740
14:30:45,65	0,382984	3,306990	-0,100983	0,433974	0,341990	0,992979	0,152945	-0,166714	-8,409335	0,366763	21,876555	1,470928	-0,517753	-3,121310	-9,610058	-6,711540	-6,352617	14,010139	0,152945	-0,166714	-8,409335	-12,720293	9,870351	1,470928	0,152945	-0,166714	-8,409335	-12,720293	9,870351	1,470928
14:30:45,70	0,382984	3,306990	-0,100983	0,433974	0,341990	0,992979	0,152810	-0,165253	-8,408568	0,308338	21,837540	1,476420	-0,523582	-3,124277	-9,608108	-6,696402	-6,348700	14,002630	0,152810	-0,165253	-8,408568	-12,663994	9,841919	1,476420	0,152810	-0,165253	-8,408568	-12,663994	9,841919	1,476420
14:30:45,75	0,382984	3,306990	-0,100983	0,433974	0,341990	0,992979	0,158294	-0,161688	-8,406619	0,133938	22,133838	1,468911	-0,519472	-3,118811	-9,604643	-6,688191	-6,377182	13,976821	0,158294	-0,161688	-8,406619	-12,558570	9,707755	1,468911	0,158294	-0,161688	-8,406619	-12,558570	9,707755	1,468911
14:30:45,80	0,382984	3,306990	-0,100983	0,433974	0,341990	0,992979	0,151505	-0,162514	-8,403154	0,156335	21,802169	1,443101	-0,522481	-3,125722	-9,605031	-6,742419	-6,357085	13,976713	0,151505	-0,162514	-8,403154	-12,601023	9,909011	1,443101	0,151505	-0,162514	-8,403154	-12,601023	9,909011	1,443101
14:30:45,85	0,382984	3,306990	-0,100983	0,433974	0,341990	0,992979	0,158995	-0,163364	-8,403542	0,190812	22,134608	1,442993	-0,518971	-3,123946	-9,603090	-6,739781	-6,395688	13,975138	0,158995	-0,163364	-8,403542	-12,633250	9,653531	1,442993	0,158995	-0,163364	-8,403542	-12,633250	9,653531	1,442993
14:30:45,90	0,382984	3,306990	-0,100983	0,433974	0,341990	0,992979	0,155702	-0,165515	-8,401601	0,270579	21,984988	1,441418	-0,517746	-3,124081	-9,602691	-6,740860	-6,329585	13,986905	0,155702	-0,165515	-8,401601	-12,722379	9,762366	1,441418	0,155702	-0,165515	-8,401601	-12,722379	9,762366	1,441418
14:30:45,95	0,382984	3,306990	-0,100983	0,433974	0,341990	0,992979	0,155207	-0,166644	-8,401202	0,385972	21,925247	1,453186	-0,521770	-3,120824	-9,601515	-6,680317	-6,350184	13,989541	0,155207	-0,166644	-8,401202	-12,695577	9,741505	1,453186	0,155207	-0,166644	-8,401202	-12,695577	9,741505	1,453186
14:30:46,00	0,382984	3,306990	-0,100983	0,433974	0,341990	0,992979	0,154397	-0,161530	-8,400025	0,132489	21,945889	1,455821	-0,519523	-3,122697	-9,601917	-6,734301	-6,354145	13,990323	0,154397	-0,161530	-8,400025	-12,547631	9,825685	1,455821	0,154397	-0,161530	-8,400025	-12,547631	9,825685	1,455821
14:30:46,05	0,382984	3,306990	-0,100983	0,433974	0,341990	0,992979	0,154897	-0,164413	-8,400427	0,251950	21,927072	1,456604	-0,522391	-3,121667	-9,601535	-6,706906	-6,328047	13,975767	0,154897	-0,164413	-8,400427	-12,654436	9,767688	1,456604	0,154897	-0,164413	-8,400427	-12,654436	9,767688	1,456604
14:30:46,10	0,382984	3,306990	-0,100983	0,433974	0,341990	0,992979	0,155438	-0,161414	-8,400045	0,132324	21,965916	1,442048	-0,521239	-3,120558	-9,599214	-6,712935	-6,352798	13,969142	0,155438	-0,161414	-8,400045	-12,538676	9,764009	1,442048	0,155438	-0,161414	-8,400045	-12,538676	9,764009	1,442048
14:30:46,15	0,382984	3,306990	-0,100983	0,433974	0,341990	0,992979	0,153902	-0,161857	-8,397724	0,130896	21,893172	1,435423	-0,521800	-3,121542	-9,596079	-6,711775	-6,333755	13,996661	0,153902	-0,161857	-8,397724	-12,574857	9,811881	1,435423	0,153902	-0,161857	-8,397724	-12,574857	9,811881	1,435423
14:30:46,20	0,382984	3,306990	-0,100983	0,433974	0,341990	0,992979	0,155035	-0,161863	-8,394590	0,148304	21,943580	1,462942	-0,520092	-3,125080	-9,600738	-6,733777	-6,351331	13,994084	0,155035	-0,161863	-8,394590	-12,557957	9,773335	1,462942	0,155035	-0,161863	-8,394590	-12,557957	9,773335	1,462942
14:30:46,25	0,382984	3,306990	-0,100983	0,433974	0,341990	0,992979	0,157244	-0,165112	-8,399248	0,290998	22,048203	1,460365	-0,521869	-3,122825	-9,597662	-6,745958	-6,336992	13,973444	0,157244	-0,165112	-8,399248	-12,670261	9,704520	1,460365	0,157244	-0,165112	-8,399248	-12,670261	9,704520	1,460365
14:30:46,30	0,382984	3,306990	-0,100983	0,433974	0,341990	0,992979	0,156180	-0,162445	-8,396172	0,158666	21,975154	1,439724	-0,520687	-3,124099	-9,593749	-6,757490	-6,319338	14,005678	0,156180	-0,162445	-8,396172	-12,593271	9,714998	1,439724	0,156180	-0,162445	-8,396172	-12,593271	9,714998	1,439724
14:30:46,35	0,382984	3,306990	-0,100983	0,433974	0,341990	0,992979	0,156693	-0,164106	-8,392259	0,254539	21,983004	1,471958	-0,520566	-3,123123	-9,596428	-6,673530	-6,371378	14,014634	0,156693	-0,164106	-8,392259	-12,627754	9,682596	1,471958	0,156693	-0,164106	-8,392259	-12,627754	9,682596	1,471958
14:30:46,40	0,382984	3,306990	-0,100983	0,433974	0,341990	0,992979	0,155787	-0,163723	-8,394938	0,231544	22,034614	1,480915	-0,519439	-3,123525	-9,596055	-6,709552	-6,344188	14,010939	0,155787	-0,163723	-8,394938	-12,620697	9,805340	1,480915	0,155787	-0,163723	-8,394938	-12,620697	9,805340	1,480915
14:30:46,45	0,382984	3,306990	-0,100983	0,433974	0,341990	0,992979	0,155572	-0,164899	-8,394566	0,298247	21,978623	1,477219	-0,520769	-3,122174	-9,597649	-6,771399	-6,351975	14,007420	0,155572	-0,164899	-8,394566	-12,646331	9,766257	1,477219	0,155572	-0,164899	-8,394566	-12,646331	9,766257	1,477219
14:30:46,50	0,382984	3,306990	-0,100983	0,433974	0,341990	0,992979	0,155067	-0,163072	-8,396160	0,165590	21,902716	1,473701	-0,520034	-3,120927	-9,594899	-6,720581	-6,302721	14,021649	0,155067	-0,163072	-8,396160	-12,635591	9,729962	1,473701	0,155067	-0,163072	-8,396160	-12,635591	9,729962	1,473701
14:30:46,55	0,382984	3,306990	-0,100983	0,433974	0,341990	0,992979	0,153619	-0,163086	-8,393409	0,234343	21,846803	1,487930	-0,522378	-3,121866	-9,595309	-6,713213	-6,324604	13,986662	0,153619	-0,163086	-8,393409	-12,567878	9,787716	1,487930	0,153619	-0,163086	-8,393409	-12,567878	9,787716	1,487930
14:30:46,60	0,382984	3,306990	-0,100983	0,433974	0,341990	0,992979	0,155604	-0,161525	-8,393820	0,137920	21,967370	1,452943	-0,518956	-3,122964	-9,594558	-6,775034	-6,314415	13,977905	0,155604	-0,161525	-8,393820	-12,541787	9,752424	1,452943	0,155604	-0,161525	-8,393820	-12,541787	9,752424	1,452943
14:30:46,65	0,382984	3,306990	-0,100983	0,433974	0,341990	0,992979	0,154844	-0,165037	-8,393068	0,298460	21,869210	1,444185	-0,521189	-3,120375	-9,592588	-6,717846	-6,297449	13,996041	0,154844	-0,165037	-8,393068	-12,656942	9,713934	1,444185	0,154844	-0,165037	-8,393068	-12,656942	9,713934	1,444185
14:30:46,70	0,382984	3,306990	-0,100983	0,433974	0,341990	0,992979	0,153719	-0,161809	-8,391099	0,173905	21,851727	1,462322	-0,523596	-3,122592	-9,593345	-6,733520	-6,322400	14,024189	0,153719	-0,161809	-8,391099	-12,528121	9,784803	1,462322	0,153719	-0,161809	-8,391099	-12,528121	9,784803	1,462322
14:30:46,75	0,382984	3,306990	-0,100983	0,433974	0,341990	0,992979	0,156842	-0,160834	-8,391856	0,093724	22,013042	1,490470	-0,521680	-3,121597	-9,590999	-6,672251	-6,310911	14,008443	0,156842	-0,160834	-8,391856	-12,531710	9,700936	1,490470	0,156842	-0,160834	-8,391856	-12,531710	9,700936	1,490470
14:30:46,80	0,382984	3,306990	-0,100983	0,433974	0,341990	0,992979	0,154632	-0,162278	-8,391104	0,151172	21,914805	1,455865	-0,521240	-3,121400	-9,592593	-6,727875	-6,346045	13,989584	0,154632	-0,162278	-8,391104	-12,587638	9,776228	1,455865	0,154632	-0,162278	-8,391104	-12,587638	9,776228	1,455865
14:30:46,85	0,382984	3,306990	-0,100983	0,433974	0,341990	0,992979	0,154632	-0,162278	-8,391104	0,151172	21,914805	1,455865	-0,520668	-3,123145	-9,590641	-6,741416	-6,351759	13,997883	0,154632	-0,162278	-8,391104	-12,587638	9,776228	1,455865	0,154632	-0,162278	-8,391104	-12,587638	9,776228	1,455865
14:30:46,90	0,382984	3,306990	-0,100983	0,433974	0,341990	0,992979	0,155857	-0,163645	-8,389152	0,210570	21,969672	1,464164	-0,522383	-3,122771	-9,590640	-6,722724	-6,334142	13,993169	0,155857	-0,163645	-8,389152	-12,635600	9,734876	1,464164	0,155857	-0,163645	-8,389152	-12,635600	9,734876	1,464164
14:30:46,95	0,382984	3,306990	-0,100983	0,433974	0,341990	0,992979	0,156390	-0,161973	-8,389151	0,148196	22,004752	1,459449	-0,518852	-3,121399	-9,586775	-6,733377	-6,327292	13,972579	0,156390	-0,161973	-8,389151	-12,566671	9,728138	1,459449	0,156390	-0,161973	-8,389151	-12,566671	9,728138	1,459449
14:30:47,00	0,382984	3,306990	-0,100983	0,433974	0,341990	0,992979	0,153437	-0,164344	-8,385285	0,272127	21,838537	1,438859	-0,522372	-3,119797	-9,590637	-6,720801	-6,295358	14,014213	0,153437	-0,164344	-8,385285	-12,628914	9,793746	1,438859	0,153437	-0,164344	-8,385285	-12,628914	9,793746	1,438859
14:30:47,05	0,382984	3,306990	-0,100983	0,433974	0,341990	0,992979	0,153809	-0,160495	-8,389147	0,105923	21,852821	1,480493	-0,522961	-3,121788	-9,588315	-6,723839	-6,321764	13,992207	0,153809	-0,160495	-8,389147	-12,492972	9,778804	1,480493	0,153809	-0,160495	-8,389147	-12,492972	9,778804	1,480493
14:30:47,10	0,382984	3,306990	-0,100983	0,433974	0,341990	0,992979	0,155828	-0,160981	-8,386825	0,106792	21,968385	1,458488	-0,520065	-3,122807	-9,587539	-6,745460	-6,338129	13,991783	0,155828	-0,160981	-8,386825	-12,530231	9,735871	1,458488	0,155828	-0,160981	-8,386825	-12,530231	9,735871	1,458488
14:30:47,15	0,382984	3,306990	-0,100983	0,433974	0,341990	0,992979	0,155262	-0,163998	-8,386049	0,238702	21,928408	1,458063	-0,519468	-3,125100	-9,585986	-6,755891	-6,327639	13,981354	0,155262	-0,163998	-8,386049	-12,635169	9,740330	1,458063	0,155262	-0,163998	-8,386049	-12,635169	9,740330	1,458063
14:30:47,20	0,382984	3,306990	-0,100983	0,433974	0,341990	0,992979	0,156950	-0,165662	-8,384496	0,329080	22,001903	1,447634	-0,518888	-3,123333	-9,585966	-6,753677	-6,320595	14,015823	0,156950	-0,165662	-8,384496	-12,675386	9,681321	1,447634	0,156950	-0,165662	-8,384496	-12,675386	9,681321	1,447634
14:30:47,25	0,382984	3,306990	-0,100983	0,433974	0,341990	0,992979	0,155130	-0,165281	-8,384476	0,316474	21,905638	1,482103	-0,518910	-3,121918	-9,585980	-6,764272	-6,310948	14,011610	0,155130	-0,165281	-8,384476	-12,658082	9,727956	1,482103	0,155130	-0,165281	-8,384476	-12,658082	9,727956	1,482103
14:30:47,30	0,382984	3,306990	-0,100983	0,433974	0,341990	0,992979	0,153915	-0,164554	-8,384490	0,281720	21,828476	1,477891	-0,522322	-3,126240	-9,586356	-6,715647	-6,327368	13,980511	0,153915	-0,164554	-8,384490	-12,635756	9,746146	1,477891	0,153915	-0,164554	-8,384490	-12,635756	9,746146	1,477891
14:30:47,35	0,382984	3,306990	-0,100983	0,433974	0,341990	0,992979	0,159364	-0,163760	-8,384866	0,250546	22,162153	1,446792	-0,519503	-3,118648	-9,588344	-6,737655	-6,367007	13,972601	0,159364	-0,163760	-8,384866	-12,604633	9,652064	1,446792	0,159364	-0,163760	-8,384866	-12,604633	9,652064	1,446792
14:30:47,40	0,382984	3,306990	-0,100983	0,433974	0,341990	0,992979	0,151379	-0,162406	-8,386855	0,134782	21,747701	1,438882	-0,521818	-3,121372	-9,584069	-6,744240	-6,339964	13,965284	0,151379	-0,162406	-8,386855	-12,614073	9,864422	1,438882	0,151379	-0,162406	-8,386855	-12,614073	9,864422	1,438882
14:30:47,45	0,382984	3,306990	-0,100983	0,433974	0,341990	0,992979	0,154897	-0,161763	-8,382579	0,121496	21,911379	1,431565	-0,522347	-3,122913	-9,584423	-6,723115	-6,320998	13,989796	0,154897	-0,161763	-8,382579	-12,576917	9,751987	1,431565	0,154897	-0,161763	-8,382579	-12,576917	9,751987	1,431565
14:30:47,50	0,382984	3,306990	-0,100983	0,433974	0,341990	0,992979	0,156495	-0,162076	-8,382934	0,164728	22,003320	1,456076	-0,521768	-3,122624	-9,584016	-6,721820	-6,330093	14,013612	0,156495	-0,162076	-8,382934	-12,558209	9,718436	1,456076	0,156495	-0,162076	-8,382934	-12,558209	9,718436	1,456076
14:30:47,55	0,382984	3,306990	-0,100983	0,433974	0,341990	0,992979	0,155955	-0,162432	-8,382527	0,176044	21,980911	1,479893	-0,517667	-3,121484	-9,582102	-6,739298	-6,322693	13,984671	0,155955	-0,162432	-8,382527	-12,574888	9,738414	1,479893	0,155955	-0,162432	-8,382527	-12,574888	9,738414	1,479893
14:30:47,60	0,382984	3,306990	-0,100983	0,433974	0,341990	0,992979	0,152917	-0,165414	-8,380612	0,328743	21,804104	1,450952	-0,518877	-3,122793	-9,584431	-6,751011	-6,327113	13,990509	0,152917	-0,165414	-8,380612	-12,656223	9,800082	1,450952	0,152917	-0,165414	-8,380612	-12,656223	9,800082	1,450952
14:30:47,65	0,382984	3,306990	-0,100983	0,433974	0,341990	0,992979	0,154657	-0,165020	-8,382942	0,298609	21,886620	1,456789	-0,521297	-3,122463	-9,583640	-6,753133	-6,297822	13,930861	0,154657	-0,165020	-8,382942	-12,655487	9,746052	1,456789	0,154657	-0,165020	-8,382942	-12,655487	9,746052	1,456789
14:30:47,70	0,382984	3,306990	-0,100983	0,433974	0,341990	0,992979	0,155581	-0,162759	-8,382150	0,205352	21,918199	1,397142	-0,519374	-3,122781	-9,582508	-6,710862	-6,347222	13,939746	0,155581	-0,162759	-8,382150	-12,571268	9,705077	1,397142	0,155581	-0,162759	-8,382150	-12,571268	9,705077	1,397142
14:30:47,75	0,382984	3,306990	-0,100983	0,433974	0,341990	0,992979	0,154895	-0,164584	-8,381019	0,278558	21,943822	1,406027	-0,521822	-3,121852	-9,581312	-6,757990	-6,307339	14,018018	0,154895	-0,164584	-8,381019	-12,641254	9,784570	1,406027	0,154895	-0,164584	-8,381019	-12,641254	9,784570	1,406027
14:30:47,80	0,382984	3,306990	-0,100983	0,433974	0,341990	0,992979	0,155314	-0,161999	-8,379823	0,155136	21,904872	1,484298	-0,521163	-3,123626	-9,581293	-6,726328	-6,319633	14,012292	0,155314	-0,161999	-8,379823	-12,561787	9,712702	1,484298	0,155314	-0,161999	-8,379823	-12,561787	9,712702	1,484298
14:30:47,85	0,382984	3,306990	-0,100983	0,433974	0,341990	0,992979	0,156521	-0,163457	-8,379804	0,236129	22,001185	1,478573	-0,525325	-3,123994	-9,582104	-6,750562	-6,307656	13,988419	0,156521	-0,163457	-8,379804	-12,595235	9,714293	1,478573	0,156521	-0,163457	-8,379804	-12,595235	9,714293	1,478573
14:30:47,90	0,382984	3,306990	-0,100983	0,433974	0,341990	0,992979	0,158920	-0,160037	-8,380615	0,056538	22,098972	1,454700	-0,521242	-3,124396	-9,582885	-6,758019	-6,342375	13,978814	0,158920	-0,160037	-8,380615	-12,506348	9,623736	1,454700	0,158920	-0,160037	-8,380615	-12,506348	9,623736	1,454700
14:30:47,95	0,382984	3,306990	-0,100983	0,433974	0,341990	0,992979	0,157227	-0,163774	-8,381395	0,217070	22,021811	1,445095	-0,520644	-3,122739	-9,580555	-6,756085	-6,335312	13,982797	0,157227	-0,163774	-8,381395	-12,639176	9,679516	1,445095	0,157227	-0,163774	-8,381395	-12,639176	9,679516	1,445095
14:30:48,00	0,382984	3,306990	-0,100983	0,433974	0,341990	0,992979	0,155493	-0,163463	-8,379065	0,207990	21,929795	1,449078	-0,518373	-3,120531	-9,580566	-6,791563	-6,326504	13,998706	0,155493	-0,163463	-8,379065	-12,623855	9,723606	1,449078	0,155493	-0,163463	-8,379065	-12,623855	9,723606	1,449078
14:30:48,05	0,382984	3,306990	-0,100983	0,433974	0,341990	0,992979	0,152446	-0,164326	-8,379076	0,242736	21,736237	1,464987	-0,522433	-3,123305	-9,578602	-6,764138	-6,349973	14,000209	0,152446	-0,164326	-8,379076	-12,656825	9,769215	1,464987	0,152446	-0,164326	-8,379076	-12,656825	9,769215	1,464987
14:30:48,10	0,382984	3,306990	-0,100983	0,433974	0,341990	0,992979	0,156878	-0,162197	-8,377112	0,125442	22,002180	1,466490	-0,521163	-3,124095	-9,581711	-6,739876	-6,293720	13,979530	0,156878	-0,162197	-8,377112	-12,607032	9,687255	1,466490	0,156878	-0,162197	-8,377112	-12,607032	9,687255	1,466490
14:30:48,15	0,382984	3,306990	-0,100983	0,433974	0,341990	0,992979	0,156927	-0,163691	-8,380221	0,263996	21,997624	1,445811	-0,519601	-3,122639	-9,578424	-6,758410	-6,326925	13,973509	0,156927	-0,163691	-8,380221	-12,585786	9,678836	1,445811	0,156927	-0,163691	-8,380221	-12,585786	9,678836	1,445811
14:30:48,20	0,382984	3,306990	-0,100983	0,433974	0,341990	0,992979	0,154885	-0,164316	-8,376934	0,258457	21,891971	1,439790	-0,519472	-3,123929	-9,578609	-6,772933	-6,314516	13,987324	0,154885	-0,164316	-8,376934	-12,640364	9,733511	1,439790	0,154885	-0,164316	-8,376934	-12,640364	9,733511	1,439790
14:30:48,25	0,382984	3,306990	-0,100983	0,433974	0,341990	0,992979	0,155938	-0,165073	-8,377119	0,301271	21,927947	1,453604	-0,518816	-3,121541	-9,580558	-6,733768	-6,314149	13,969206	0,155938	-0,165073	-8,377119	-12,656922	9,686824	1,453604	0,155938	-0,165073	-8,377119	-12,656922	9,686824	1,453604
14:30:48,30	0,382984	3,306990	-0,100983	0,433974	0,341990	0,992979	0,153542	-0,164447	-8,379068	0,288660	21,837106	1,435486	-0,519465	-3,123513	-9,579376	-6,753869	-6,350237	13,991358	0,153542	-0,164447	-8,379068	-12,620452	9,784044	1,435486	0,153542	-0,164447	-8,379068	-12,620452	9,784044	1,435486
14:30:48,35	0,382984	3,306990	-0,100983	0,433974	0,341990	0,992979	0,155574	-0,164871	-8,377887	0,269390	21,943409	1,457639	-0,520065	-3,121612	-9,579010	-6,768016	-6,315269	13,982889	0,155574	-0,164871	-8,377887	-12,672985	9,730830	1,457639	0,155574	-0,164871	-8,377887	-12,672985	9,730830	1,457639
14:30:48,40	0,382984	3,306990	-0,100983	0,433974	0,341990	0,992979	0,154228	-0,163401	-8,377520	0,216152	21,843667	1,449170	-0,521234	-3,124164	-9,580536	-6,768508	-6,303355	14,007850	0,154228	-0,163401	-8,377520	-12,610815	9,736771	1,449170	0,154228	-0,163401	-8,377520	-12,610815	9,736771	1,449170
14:30:48,45	0,382984	3,306990	-0,100983	0,433974	0,341990	0,992979	0,157022	-0,163665	-8,379047	0,239944	21,982587	1,474130	-0,520042	-3,122722	-9,578625	-6,773225	-6,282777	13,973898	0,157022	-0,163665	-8,379047	-12,607736	9,656340	1,474130	0,157022	-0,163665	-8,379047	-12,607736	9,656340	1,474130
14:30:48,50	0,382984	3,306990	-0,100983	0,433974	0,341990	0,992979	0,155177	-0,163976	-8,377136	0,271604	21,872280	1,440179	-0,520029	-3,123551	-9,578998	-6,759911	-6,305433	13,982832	0,155177	-0,163976	-8,377136	-12,600527	9,690854	1,440179	0,155177	-0,163976	-8,377136	-12,600527	9,690854	1,440179
14:30:48,55	0,382984	3,306990	-0,100983	0,433974	0,341990	0,992979	0,155889	-0,164401	-8,377508	0,280743	21,932149	1,449112	-0,522337	-3,124381	-9,578216	-6,740858	-6,307789	13,976717	0,155889	-0,164401	-8,377508	-12,624756	9,694851	1,449112	0,155889	-0,164401	-8,377508	-12,624756	9,694851	1,449112
14:30:48,60	0,382984	3,306990	-0,100983	0,433974	0,341990	0,992979	0,157762	-0,162818	-8,376726	0,205878	22,047210	1,442998	-0,521777	-3,119901	-9,579004	-6,743260	-6,297713	13,987997	0,157762	-0,162818	-8,376726	-12,575302	9,662902	1,442998	0,157762	-0,162818	-8,376726	-12,575302	9,662902	1,442998
14:30:48,65	0,382984	3,306990	-0,100983	0,433974	0,341990	0,992979	0,153602	-0,161062	-8,377515	0,122137	21,823774	1,454277	-0,521149	-3,127678	-9,577410	-6,744629	-6,306346	13,995409	0,153602	-0,161062	-8,377515	-12,521266	9,766022	1,454277	0,153602	-0,161062	-8,377515	-12,521266	9,766022	1,454277
14:30:48,70	0,382984	3,306990	-0,100983	0,433974	0,341990	0,992979	0,160023	-0,165495	-8,375920	0,344474	22,160796	1,461690	-0,521231	-3,125089	-9,575889	-6,778017	-6,312940	13,985295	0,160023	-0,165495	-8,375920	-12,646893	9,598997	1,461690	0,160023	-0,165495	-8,375920	-12,646893	9,598997	1,461690
14:30:48,75	0,382984	3,306990	-0,100983	0,433974	0,341990	0,992979	0,157822	-0,164129	-8,374400	0,251050	22,020713	1,451576	-0,519407	-3,124724	-9,576655	-6,748073	-6,317683	13,980826	0,157822	-0,164129	-8,374400	-12,633104	9,631713	1,451576	0,157822	-0,164129	-8,374400	-12,633104	9,631713	1,451576
14:30:48,80	0,382984	3,306990	-0,100983	0,433974	0,341990	0,992979	0,156594	-0,165526	-8,375166	0,334562	21,985178	1,447107	-0,520560	-3,123962	-9,575489	-6,744658	-6,292946	13,985632	0,156594	-0,165526	-8,375166	-12,659263	9,692550	1,447107	0,156594	-0,165526	-8,375166	-12,659263	9,692550	1,447107
14:30:48,85	0,382984	3,306990	-0,100983	0,433974	0,341990	0,992979	0,156511	-0,164147	-8,373999	0,285962	21,971439	1,451913	-0,519437	-3,120649	-9,577063	-6,752226	-6,311434	13,981916	0,156511	-0,164147	-8,373999	-12,599577	9,685344	1,451913	0,156511	-0,164147	-8,373999	-12,599577	9,685344	1,451913
14:30:48,90	0,382984	3,306990	-0,100983	0,433974	0,341990	0,992979	0,153080	-0,163464	-8,375573	0,230644	21,795725	1,448197	-0,520525	-3,122652	-9,575865	-6,721707	-6,296267	13,995410	0,153080	-0,163464	-8,375573	-12,601270	9,778951	1,448197	0,153080	-0,163464	-8,375573	-12,601270	9,778951	1,448197
14:30:48,95	0,382984	3,306990	-0,100983	0,433974	0,341990	0,992979	0,155358	-0,163522	-8,374376	0,262072	21,933054	1,461691	-0,522316	-3,123966	-9,573173	-6,738616	-6,314184	13,963796	0,155358	-0,163522	-8,374376	-12,574420	9,737419	1,461691	0,155358	-0,163522	-8,374376	-12,574420	9,737419	1,461691
14:30:49,00	0,382984	3,306990	-0,100983	0,433974	0,341990	0,992979	0,157391	-0,162629	-8,371683	0,191641	22,033078	1,430077	-0,518292	-3,119983	-9,575502	-6,766207	-6,313433	14,000723	0,157391	-0,162629	-8,371683	-12,574716	9,677862	1,430077	0,157391	-0,162629	-8,371683	-12,574716	9,677862	1,430077
14:30:49,05	0,382984	3,306990	-0,100983	0,433974	0,341990	0,992979	0,151931	-0,164122	-8,374012	0,256149	21,724869	1,467004	-0,520043	-3,121186	-9,574695	-6,754577	-6,328080	14,028234	0,151931	-0,164122	-8,374012	-12,627433	9,798291	1,467004	0,151931	-0,164122	-8,374012	-12,627433	9,798291	1,467004
14:30:49,10	0,382984	3,306990	-0,100983	0,433974	0,341990	0,992979	0,153847	-0,163207	-8,373206	0,201707	21,841921	1,494514	-0,518270	-3,124814	-9,573520	-6,765456	-6,326044	14,022618	0,153847	-0,163207	-8,373206	-12,610060	9,764900	1,494514	0,153847	-0,163207	-8,373206	-12,610060	9,764900	1,494514
14:30:49,15	0,382984	3,306990	-0,100983	0,433974	0,341990	0,992979	0,156103	-0,166556	-8,372030	0,372181	21,948790	1,488899	-0,521700	-3,121519	-9,577787	-6,699487	-6,326744	14,019565	0,156103	-0,166556	-8,372030	-12,702486	9,694679	1,488899	0,156103	-0,166556	-8,372030	-12,702486	9,694679	1,488899
14:30:49,20	0,382984	3,306990	-0,100983	0,433974	0,341990	0,992979	0,154965	-0,161939	-8,376297	0,164463	21,947067	1,485846	-0,518907	-3,123083	-9,577037	-6,774661	-6,333333	14,015076	0,154965	-0,161939	-8,376297	-12,547751	9,782330	1,485846	0,154965	-0,161939	-8,376297	-12,547751	9,782330	1,485846
14:30:49,25	0,382984	3,306990	-0,100983	0,433974	0,341990	0,992979	0,154923	-0,165139	-8,375547	0,287593	21,883061	1,481357	-0,523505	-3,123545	-9,575842	-6,742960	-6,273197	14,039312	0,154923	-0,165139	-8,375547	-12,675856	9,721642	1,481357	0,154923	-0,165139	-8,375547	-12,675856	9,721642	1,481357
14:30:49,30	0,382984	3,306990	-0,100983	0,433974	0,341990	0,992979	0,157622	-0,161388	-8,374353	0,160460	22,020828	1,505593	-0,523584	-3,123154	-9,570068	-6,791693	-6,282840	13,997274	0,157622	-0,161388	-8,374353	-12,508519	9,647488	1,505593	0,157622	-0,161388	-8,374353	-12,508519	9,647488	1,505593
14:30:49,35	0,382984	3,306990	-0,100983	0,433974	0,341990	0,992979	0,157323	-0,161124	-8,368578	0,114007	21,967870	1,463554	-0,520048	-3,123122	-9,574715	-6,769045	-6,318283	13,999349	0,157323	-0,161124	-8,368578	-12,534237	9,618043	1,463554	0,157323	-0,161124	-8,368578	-12,534237	9,618043	1,463554
14:30:49,40	0,382984	3,306990	-0,100983	0,433974	0,341990	0,992979	0,155527	-0,164171	-8,373226	0,253080	21,911843	1,465630	-0,520652	-3,118738	-9,573174	-6,771746	-6,302857	14,009170	0,155527	-0,164171	-8,373226	-12,634353	9,702957	1,465630	0,155527	-0,164171	-8,373226	-12,634353	9,702957	1,465630
14:30:49,45	0,382984	3,306990	-0,100983	0,433974	0,341990	0,992979	0,152033	-0,161456	-8,371685	0,123890	21,720074	1,475450	-0,521133	-3,121886	-9,573917	-6,723678	-6,316296	14,008147	0,152033	-0,161456	-8,371685	-12,550387	9,785510	1,475450	0,152033	-0,161456	-8,371685	-12,550387	9,785510	1,475450
14:30:49,50	0,382984	3,306990	-0,100983	0,433974	0,341990	0,992979	0,154999	-0,162613	-8,372428	0,196442	21,922675	1,474428	-0,519974	-3,120350	-9,571639	-6,750654	-6,282754	13,960089	0,154999	-0,162613	-8,372428	-12,568648	9,755249	1,474428	0,154999	-0,162613	-8,372428	-12,568648	9,755249	1,474428
14:30:49,55	0,382984	3,306990	-0,100983	0,433974	0,341990	0,992979	0,153089	-0,162848	-8,370149	0,224263	21,783243	1,426370	-0,518853	-3,124569	-9,570444	-6,775429	-6,316901	13,987162	0,153089	-0,162848	-8,370149	-12,559336	9,765720	1,426370	0,153089	-0,162848	-8,370149	-12,559336	9,765720	1,426370
14:30:49,60	0,382984	3,306990	-0,100983	0,433974	0,341990	0,992979	0,156182	-0,165929	-8,368954	0,342480	21,939690	1,453442	-0,520677	-3,122288	-9,572797	-6,787674	-6,328627	13,983522	0,156182	-0,165929	-8,368954	-12,682923	9,679377	1,453442	0,156182	-0,165929	-8,368954	-12,682923	9,679377	1,453442
14:30:49,65	0,382984	3,306990	-0,100983	0,433974	0,341990	0,992979	0,155119	-0,163209	-8,371307	0,184754	21,879647	1,449802	-0,522352	-3,119871	-9,573559	-6,742772	-6,307888	13,993947	0,155119	-0,163209	-8,371307	-12,627117	9,702817	1,449802	0,155119	-0,163209	-8,371307	-12,627117	9,702817	1,449802
14:30:49,70	0,382984	3,306990	-0,100983	0,433974	0,341990	0,992979	0,153863	-0,160549	-8,372069	0,086892	21,842882	1,460228	-0,519931	-3,124133	-9,571987	-6,745507	-6,256559	13,989604	0,153863	-0,160549	-8,372069	-12,516239	9,764604	1,460228	0,153863	-0,160549	-8,372069	-12,516239	9,764604	1,460228
14:30:49,75	0,382984	3,306990	-0,100983	0,433974	0,341990	0,992979	0,156344	-0,164777	-8,370497	0,349813	21,943839	1,455885	-0,521866	-3,121000	-9,573984	-6,787399	-6,333209	13,964700	0,156344	-0,164777	-8,370497	-12,585186	9,670835	1,455885	0,156344	-0,164777	-8,370497	-12,585186	9,670835	1,455885
14:30:49,80	0,382984	3,306990	-0,100983	0,433974	0,341990	0,992979	0,154598	-0,161536	-8,372495	0,093931	21,855085	1,430980	-0,522360	-3,124684	-9,573547	-6,753251	-6,327081	13,987873	0,154598	-0,161536	-8,372495	-12,586614	9,719153	1,430980	0,154598	-0,161536	-8,372495	-12,586614	9,719153	1,430980
14:30:49,85	0,382984	3,306990	-0,100983	0,433974	0,341990	0,992979	0,158036	-0,162949	-8,372057	0,189813	22,060363	1,454153	-0,520075	-3,127053	-9,573146	-6,798354	-6,305012	14,013069	0,158945	-0,166113	-8,371657	-12,688962	9,580366	1,479349	0,158945	-0,166113	-8,371657	-12,688962	9,580366	1,479349
14:30:49,91	0,382984	3,306990	-0,100983	0,433974	0,341990	0,992979	0,158945	-0,166113	-8,371657	0,350875	22,057554	1,479349	-0,521167	-3,121267	-9,570078	-6,754614	-6,303307	13,967870	0,158945	-0,166113	-8,371657	-12,688962	9,580366	1,479349	0,158945	-0,166113	-8,371657	-12,688962	9,580366	1,479349
14:30:49,96	0,382984	3,306990	-0,100983	0,433974	0,341990	0,992979	0,154480	-0,162274	-8,368588	0,174632	21,862412	1,434150	-0,519362	-3,121836	-9,569668	-6,778108	-6,311561	14,003356	0,154480	-0,162274	-8,368588	-12,563902	9,735711	1,434150	0,154480	-0,162274	-8,368588	-12,563902	9,735711	1,434150
14:30:50,01	0,382984	3,306990	-0,100983	0,433974	0,341990	0,992979	0,154071	-0,164122	-8,368178	0,251792	21,824885	1,469637	-0,520625	-3,122107	-9,571226	-6,775674	-6,296145	13,998054	0,154071	-0,164122	-8,368178	-12,631749	9,730349	1,469637	0,154071	-0,164122	-8,368178	-12,631749	9,730349	1,469637
14:30:50,06	0,382984	3,306990	-0,100983	0,433974	0,341990	0,992979	0,154937	-0,163163	-8,369737	0,216521	21,864319	1,464335	-0,520307	-3,121077	-9,490415	-6,818289	-6,193497	13,977041	0,154937	-0,163163	-8,369737	-12,591782	9,701799	1,464335	0,154937	-0,163163	-8,369737	-12,591782	9,701799	1,464335
14:30:50,11	0,382984	3,306990	-0,100983	0,433974	0,341990	0,992979	0,153885	-0,162924	-8,288925	0,271673	21,721425	1,443322	-0,591778	-3,071195	-4,338566	-15,910923	4,789517	13,680855	0,153885	-0,162924	-8,288925	-12,517857	9,641428	1,443322	0,153885	-0,162924	-8,288925	-12,517857	9,641428	1,443322
14:30:50,16	0,382990	3,307002	-0,110900	0,433958	0,341992	0,992989	0,137352	-0,079806	-3,027898	0,668127	7,566514	1,138580	-0,584022	-3,065199	-4,229387	-15,972946	4,540509	13,672299	0,137352	-0,079806	-3,027898	-5,596641	-3,215596	1,138580	0,137352	-0,079806	-3,027898	-5,596641	-3,215596	1,138580
14:30:50,21	0,382990	3,307002	-0,110900	0,433958	0,341992	0,992989	0,137352	-0,079806	-3,027898	0,668127	7,566514	1,138580	-0,585216	-3,065155	-4,244123	-15,927832	4,480544	13,693217	0,137352	-0,079806	-3,027898	-5,596641	-3,215596	1,138580	0,137352	-0,079806	-3,027898	-5,596641	-3,215596	1,138580
14:30:50,26	0,382990	3,307002	-0,110900	0,433958	0,341992	0,992989	0,137910	-0,078751	-3,042634	0,583871	7,664603	1,159498	-0,585701	-3,068186	-4,251464	-15,862485	4,450702	13,695523	0,137910	-0,078751	-3,042634	-5,598047	-3,161342	1,159498	0,137910	-0,078751	-3,042634	-5,598047	-3,161342	1,159498
14:30:50,31	0,382990	3,307002	-0,110900	0,433958	0,341992	0,992989	0,140778	-0,079846	-3,049974	0,647641	7,885223	1,161804	-0,585046	-3,067349	-4,264278	-15,808345	4,457354	13,683834	0,140778	-0,079846	-3,049974	-5,620235	-3,165816	1,161804	0,140778	-0,079846	-3,049974	-5,620235	-3,165816	1,161804
14:30:50,36	0,382990	3,307002	-0,110900	0,433958	0,341992	0,992989	0,139725	-0,079995	-3,062789	0,688218	7,874029	1,150115	-0,584979	-3,064824	-4,265805	-15,757156	4,434478	13,703271	0,137505	-0,078790	-3,064316	-5,553651	-2,979768	1,169552	0,137505	-0,078790	-3,064316	-5,553651	-2,979768	1,169552
14:30:50,41	0,382990	3,307002	-0,110900	0,433958	0,341992	0,992989	0,137505	-0,078790	-3,064316	0,631370	7,814388	1,169552	-0,584376	-3,065249	-4,271613	-15,725180	4,392783	13,710027	0,137505	-0,078790	-3,064316	-5,553651	-2,979768	1,169552	0,137505	-0,078790	-3,064316	-5,553651	-2,979768	1,169552
14:30:50,46	0,382990	3,307002	-0,110900	0,433958	0,341992	0,992989	0,137572	-0,079525	-3,070124	0,649445	7,866390	1,176308	-0,584285	-3,062860	-4,274724	-15,686316	4,434690	13,698698	0,137572	-0,079525	-3,070124	-5,593237	-2,932993	1,176308	0,137572	-0,079525	-3,070124	-5,593237	-2,932993	1,176308
14:30:50,51	0,382990	3,307002	-0,110900	0,433958	0,341992	0,992989	0,135457	-0,078409	-3,073235	0,647150	7,769101	1,164978	-0,581873	-3,060492	-4,276645	-15,630033	4,378516	13,703102	0,135457	-0,078409	-3,073235	-5,507945	-2,864236	1,164978	0,135457	-0,078409	-3,073235	-5,507945	-2,864236	1,164978
14:30:50,56	0,382990	3,307002	-0,110900	0,433958	0,341992	0,992989	0,132200	-0,079314	-3,075156	0,673717	7,676610	1,169383	-0,587026	-3,058955	-4,277801	-15,560579	4,392398	13,693183	0,132200	-0,079314	-3,075156	-5,552440	-2,701118	1,169383	0,132200	-0,079314	-3,075156	-5,552440	-2,701118	1,169383
14:30:50,61	0,382990	3,307002	-0,110900	0,433958	0,341992	0,992989	0,133446	-0,074082	-3,076311	0,448417	7,794597	1,159464	-0,580511	-3,058229	-4,274661	-15,528728	4,340687	13,705058	0,133446	-0,074082	-3,076311	-5,367050	-2,680922	1,159464	0,133446	-0,074082	-3,076311	-5,367050	-2,680922	1,159464
14:30:50,66	0,382990	3,307002	-0,110900	0,433958	0,341992	0,992989	0,129560	-0,079361	-3,073172	0,694072	7,645950	1,171339	-0,582285	-3,058027	-4,273141	-15,538890	4,342103	13,670090	0,129560	-0,079361	-3,073172	-5,535804	-2,524496	1,171339	0,129560	-0,079361	-3,073172	-5,535804	-2,524496	1,171339
14:30:50,71	0,382990	3,307002	-0,110900	0,433958	0,341992	0,992989	0,130272	-0,077724	-3,071651	0,605085	7,673454	1,136371	-0,582894	-3,061239	-4,273497	-15,542113	4,312531	13,697882	0,130272	-0,077724	-3,071651	-5,496275	-2,552868	1,136371	0,130272	-0,077724	-3,071651	-5,496275	-2,552868	1,136371
14:30:50,76	0,382990	3,307002	-0,110900	0,433958	0,341992	0,992989	0,133358	-0,078803	-3,072007	0,633965	7,845936	1,164162	-0,583544	-3,065259	-4,273496	-15,565795	4,266751	13,691104	0,133358	-0,078803	-3,072007	-5,552086	-2,622660	1,164162	0,133358	-0,078803	-3,072007	-5,552086	-2,622660	1,164162
14:30:50,81	0,382990	3,307002	-0,110900	0,433958	0,341992	0,992989	0,137164	-0,080250	-3,072006	0,657729	8,046227	1,157385	-0,580563	-3,061256	-4,277752	-15,530998	4,275927	13,714120	0,137164	-0,080250	-3,072006	-5,641923	-2,721137	1,157385	0,137164	-0,080250	-3,072006	-5,641923	-2,721137	1,157385
14:30:50,86	0,382990	3,307002	-0,110900	0,433958	0,341992	0,992989	0,132207	-0,080830	-3,076262	0,713232	7,814021	1,180400	-0,583507	-3,060256	-4,276997	-15,537692	4,295565	13,699463	0,132207	-0,080830	-3,076262	-5,631947	-2,564234	1,180400	0,132207	-0,080830	-3,076262	-5,631947	-2,564234	1,180400
14:30:50,91	0,382990	3,307002	-0,110900	0,433958	0,341992	0,992989	0,132812	-0,077781	-3,075507	0,568310	7,829883	1,165743	-0,578821	-3,061511	-4,278150	-15,543547	4,274482	13,705017	0,132812	-0,077781	-3,075507	-5,537471	-2,595892	1,165743	0,132812	-0,077781	-3,075507	-5,537471	-2,595892	1,165743
14:30:50,96	0,382990	3,307002	-0,110900	0,433958	0,341992	0,992989	0,131557	-0,082466	-3,076660	0,790765	7,770082	1,171298	-0,586464	-3,059658	-4,280144	-15,552139	4,331312	13,668332	0,131557	-0,082466	-3,076660	-5,682820	-2,557159	1,171298	0,131557	-0,082466	-3,076660	-5,682820	-2,557159	1,171298
14:30:51,01	0,382990	3,307002	-0,110900	0,433958	0,341992	0,992989	0,133773	-0,074920	-3,078654	0,443301	7,849463	1,134613	-0,581758	-3,062093	-4,277820	-15,574686	4,349274	13,648797	0,133773	-0,074920	-3,078654	-5,437934	-2,651741	1,134613	0,133773	-0,074920	-3,078654	-5,437934	-2,651741	1,134613
14:30:51,06	0,382990	3,307002	-0,110900	0,433958	0,341992	0,992989	0,133530	-0,080214	-3,076330	0,722864	7,808279	1,115077	-0,581846	-3,063877	-4,282452	-15,576980	4,261740	13,682471	0,133530	-0,080214	-3,076330	-5,573940	-2,673787	1,115077	0,133530	-0,080214	-3,076330	-5,573940	-2,673787	1,115077
14:30:51,11	0,382990	3,307002	-0,110900	0,433958	0,341992	0,992989	0,135119	-0,081029	-3,080962	0,688305	7,932704	1,148752	-0,580103	-3,062723	-4,283223	-15,583239	4,266730	13,698173	0,135119	-0,081029	-3,080962	-5,672498	-2,674124	1,148752	0,135119	-0,081029	-3,080962	-5,672498	-2,674124	1,148752
14:30:51,16	0,382990	3,307002	-0,110900	0,433958	0,341992	0,992989	0,127237	-0,081945	-3,081737	0,765286	7,532396	1,165948	-0,577113	-3,057509	-4,283227	-15,554000	4,282405	13,699667	0,127237	-0,081945	-3,081737	-5,667367	-2,455676	1,165948	0,127237	-0,081945	-3,081737	-5,667367	-2,455676	1,165948
14:30:51,21	0,382990	3,307002	-0,110900	0,433958	0,341992	0,992989	0,127237	-0,081945	-3,081737	0,765286	7,532396	1,165948	-0,581860	-3,061005	-4,282875	-15,586655	4,287479	13,659850	0,127237	-0,081945	-3,081737	-5,667367	-2,455676	1,165948	0,127237	-0,081945	-3,081737	-5,667367	-2,455676	1,165948
14:30:51,26	0,382990	3,307002	-0,110900	0,433958	0,341992	0,992989	0,132638	-0,079581	-3,081385	0,630460	7,782430	1,126131	-0,578932	-3,061160	-4,283610	-15,587677	4,287313	13,709238	0,132638	-0,079581	-3,081385	-5,616672	-2,629619	1,126131	0,132638	-0,079581	-3,081385	-5,616672	-2,629619	1,126131
14:30:51,31	0,382990	3,307002	-0,110900	0,433958	0,341992	0,992989	0,131309	-0,082195	-3,082121	0,765723	7,712520	1,175518	-0,583591	-3,058405	-4,289071	-15,552562	4,301608	13,688035	0,131309	-0,082195	-3,082121	-5,686593	-2,595203	1,175518	0,131309	-0,082195	-3,082121	-5,686593	-2,595203	1,175518
14:30:51,36	0,382990	3,307002	-0,110900	0,433958	0,341992	0,992989	0,131252	-0,076782	-3,087581	0,514197	7,732853	1,154316	-0,582530	-3,060724	-4,289859	-15,620114	4,328913	13,699613	0,131252	-0,076782	-3,087581	-5,513218	-2,570447	1,154316	0,131252	-0,076782	-3,087581	-5,513218	-2,570447	1,154316
14:30:51,41	0,382990	3,307002	-0,110900	0,433958	0,341992	0,992989	0,132730	-0,078861	-3,088370	0,612134	7,737523	1,165894	-0,587780	-3,061817	-4,285208	-15,595946	4,284711	13,669824	0,132730	-0,078861	-3,088370	-5,578419	-2,681752	1,165894	0,132730	-0,078861	-3,088370	-5,578419	-2,681752	1,165894
14:30:51,46	0,382990	3,307002	-0,110900	0,433958	0,341992	0,992989	0,136301	-0,074860	-3,083719	0,377912	7,966277	1,136105	-0,580782	-3,062081	-4,289097	-15,620258	4,278874	13,668578	0,136301	-0,074860	-3,083719	-5,498601	-2,733367	1,136105	0,136301	-0,074860	-3,083719	-5,498601	-2,733367	1,136105
14:30:51,51	0,382990	3,307002	-0,110900	0,433958	0,341992	0,992989	0,133031	-0,081053	-3,087607	0,682745	7,778088	1,134859	-0,581892	-3,064355	-4,287122	-15,590734	4,261644	13,680527	0,133031	-0,081053	-3,087607	-5,679932	-2,664843	1,134859	0,133031	-0,081053	-3,087607	-5,679932	-2,664843	1,134859
14:30:51,56	0,382990	3,307002	-0,110900	0,433958	0,341992	0,992989	0,135555	-0,081229	-3,085632	0,691710	7,943530	1,146808	-0,581919	-3,062219	-4,291004	-15,586902	4,258201	13,697587	0,135555	-0,081229	-3,085632	-5,684742	-2,697550	1,146808	0,135555	-0,081229	-3,085632	-5,684742	-2,697550	1,146808
14:30:51,61	0,382990	3,307002	-0,110900	0,433958	0,341992	0,992989	0,133719	-0,080138	-3,089514	0,633908	7,853097	1,163868	-0,581943	-3,060663	-4,291409	-15,602643	4,284049	13,694205	0,133719	-0,080138	-3,089514	-5,656893	-2,643857	1,163868	0,133719	-0,080138	-3,089514	-5,656893	-2,643857	1,163868
14:30:51,66	0,382990	3,307002	-0,110900	0,433958	0,341992	0,992989	0,132383	-0,079339	-3,089920	0,606873	7,757053	1,160486	-0,585385	-3,061545	-4,291032	-15,566717	4,283671	13,658952	0,132383	-0,079339	-3,089920	-5,621205	-2,635000	1,160486	0,132383	-0,079339	-3,089920	-5,621205	-2,635000	1,160486
14:30:51,71	0,382990	3,307002	-0,110900	0,433958	0,341992	0,992989	0,134868	-0,076799	-3,089542	0,492446	7,917607	1,125233	-0,580799	-3,059538	-4,288702	-15,614272	4,262554	13,687508	0,134868	-0,076799	-3,089542	-5,536268	-2,669567	1,125233	0,134868	-0,076799	-3,089542	-5,536268	-2,669567	1,125233
14:30:51,76	0,382990	3,307002	-0,110900	0,433958	0,341992	0,992989	0,130838	-0,079767	-3,087212	0,604719	7,677373	1,153789	-0,584799	-3,062509	-4,292580	-15,565516	4,277799	13,659653	0,130838	-0,079767	-3,087212	-5,656987	-2,593372	1,153789	0,130838	-0,079767	-3,087212	-5,656987	-2,593372	1,153789
14:30:51,81	0,382990	3,307002	-0,110900	0,433958	0,341992	0,992989	0,135410	-0,077788	-3,091091	0,539420	7,949754	1,125933	-0,579579	-3,060712	-4,293341	-15,585895	4,257211	13,694750	0,135410	-0,077788	-3,091091	-5,566976	-2,679946	1,125933	0,135410	-0,077788	-3,091091	-5,566976	-2,679946	1,125933
14:30:51,86	0,382990	3,307002	-0,110900	0,433958	0,341992	0,992989	0,131244	-0,081411	-3,091851	0,699771	7,725757	1,161031	-0,581231	-3,063207	-4,295156	-15,594498	4,241926	13,729925	0,131244	-0,081411	-3,091851	-5,690992	-2,576897	1,161031	0,131244	-0,081411	-3,091851	-5,690992	-2,576897	1,161031
14:30:51,91	0,382990	3,307002	-0,110900	0,433958	0,341992	0,992989	0,134231	-0,081227	-3,093666	0,672686	7,881271	1,196206	-0,578957	-3,059630	-4,295277	-15,564082	4,257691	13,695988	0,134231	-0,081227	-3,093666	-5,703666	-2,655860	1,196206	0,134231	-0,081227	-3,093666	-5,703666	-2,655860	1,196206
14:30:51,96	0,382990	3,307002	-0,110900	0,433958	0,341992	0,992989	0,129996	-0,081408	-3,093788	0,710946	7,679494	1,162268	-0,581319	-3,061129	-4,295660	-15,565121	4,245637	13,700060	0,129996	-0,081408	-3,093788	-5,679594	-2,525166	1,162268	0,129996	-0,081408	-3,093788	-5,679594	-2,525166	1,162268
14:30:52,01	0,382990	3,307002	-0,110900	0,433958	0,341992	0,992989	0,132475	-0,080112	-3,094171	0,632593	7,813523	1,166341	-0,583625	-3,061614	-4,293709	-15,561788	4,291973	13,709542	0,132475	-0,080112	-3,094171	-5,656208	-2,585730	1,166341	0,132475	-0,080112	-3,094171	-5,656208	-2,585730	1,166341
14:30:52,06	0,382990	3,307002	-0,110900	0,433958	0,341992	0,992989	0,134048	-0,078358	-3,092220	0,583166	7,875070	1,175823	-0,581898	-3,058695	-4,295666	-15,552551	4,240839	13,700041	0,134048	-0,078358	-3,092220	-5,567925	-2,647712	1,175823	0,134048	-0,078358	-3,092220	-5,567925	-2,647712	1,175823
14:30:52,11	0,382990	3,307002	-0,110900	0,433958	0,341992	0,992989	0,130656	-0,078393	-3,094176	0,545335	7,732263	1,166322	-0,580700	-3,061383	-4,297601	-15,549373	4,246180	13,691475	0,130656	-0,078393	-3,094176	-5,608525	-2,524263	1,166322	0,130656	-0,078393	-3,094176	-5,608525	-2,524263	1,166322
14:30:52,16	0,382990	3,307002	-0,110900	0,433958	0,341992	0,992989	0,132385	-0,080775	-3,096111	0,675410	7,822233	1,157756	-0,581389	-3,061834	-4,298379	-15,585387	4,222928	13,710769	0,132385	-0,080775	-3,096111	-5,665431	-2,569989	1,157756	0,132385	-0,080775	-3,096111	-5,665431	-2,569989	1,157756
14:30:52,21	0,382990	3,307002	-0,110900	0,433958	0,341992	0,992989	0,133121	-0,080404	-3,096890	0,617965	7,840933	1,177049	-0,578997	-3,059696	-4,295296	-15,581282	4,247949	13,681312	0,133121	-0,080404	-3,096890	-5,693739	-2,609052	1,177049	0,133121	-0,080404	-3,096890	-5,693739	-2,609052	1,177049
14:30:52,26	0,382990	3,307002	-0,110900	0,433958	0,341992	0,992989	0,130073	-0,081406	-3,093807	0,693817	7,673471	1,147592	-0,584292	-3,061305	-4,298010	-15,583057	4,268517	13,692177	0,130073	-0,081406	-3,093807	-5,696585	-2,537230	1,147592	0,130073	-0,081406	-3,093807	-5,696585	-2,537230	1,147592
14:30:52,31	0,382990	3,307002	-0,110900	0,433958	0,341992	0,992989	0,134114	-0,077625	-3,096521	0,514128	7,871793	1,158457	-0,585494	-3,064812	-4,296824	-15,598919	4,254607	13,709825	0,134114	-0,077625	-3,096521	-5,579462	-2,656143	1,158457	0,134114	-0,077625	-3,096521	-5,579462	-2,656143	1,158457
14:30:52,36	0,382990	3,307002	-0,110900	0,433958	0,341992	0,992989	0,137752	-0,078337	-3,095335	0,531171	8,054193	1,176106	-0,579585	-3,064578	-4,296824	-15,592378	4,257340	13,696366	0,137752	-0,078337	-3,095335	-5,618306	-2,759334	1,176106	0,137752	-0,078337	-3,095335	-5,618306	-2,759334	1,176106
14:30:52,41	0,382990	3,307002	-0,110900	0,433958	0,341992	0,992989	0,134595	-0,083338	-3,095335	0,796845	7,894327	1,162647	-0,577831	-3,062214	-4,298398	-15,587284	4,245964	13,678180	0,134595	-0,083338	-3,095335	-5,745187	-2,671376	1,162647	0,134595	-0,083338	-3,095335	-5,745187	-2,671376	1,162647
14:30:52,46	0,382990	3,307002	-0,110900	0,433958	0,341992	0,992989	0,131670	-0,083675	-3,096909	0,807082	7,752342	1,144461	-0,580697	-3,059734	-4,299931	-15,547859	4,275232	13,703743	0,131670	-0,083675	-3,096909	-5,761432	-2,583772	1,144461	0,131670	-0,083675	-3,096909	-5,761432	-2,583772	1,144461
14:30:52,51	0,382990	3,307002	-0,110900	0,433958	0,341992	0,992989	0,130955	-0,079953	-3,098441	0,658586	7,734679	1,170024	-0,581344	-3,063650	-4,301859	-15,565572	4,232660	13,712733	0,130955	-0,079953	-3,098441	-5,617734	-2,545319	1,170024	0,130955	-0,079953	-3,098441	-5,617734	-2,545319	1,170024
14:30:52,56	0,382990	3,307002	-0,110900	0,433958	0,341992	0,992989	0,134670	-0,081351	-3,100370	0,685537	7,933809	1,179013	-0,581352	-3,058216	-4,302695	-15,563431	4,245227	13,665975	0,134670	-0,081351	-3,100370	-5,700495	-2,637824	1,179013	0,134670	-0,081351	-3,100370	-5,700495	-2,637824	1,179013
14:30:52,61	0,382990	3,307002	-0,110900	0,433958	0,341992	0,992989	0,129969	-0,078627	-3,101205	0,555862	7,684897	1,132256	-0,581911	-3,061219	-4,302293	-15,560111	4,251289	13,665348	0,129969	-0,078627	-3,101205	-5,616365	-2,517660	1,132256	0,129969	-0,078627	-3,101205	-5,616365	-2,517660	1,132256
14:30:52,66	0,382990	3,307002	-0,110900	0,433958	0,341992	0,992989	0,132848	-0,079645	-3,100803	0,615681	7,834478	1,131629	-0,582514	-3,060218	-4,302676	-15,561258	4,250646	13,680152	0,132848	-0,079645	-3,100803	-5,636418	-2,594124	1,131629	0,132848	-0,079645	-3,100803	-5,636418	-2,594124	1,131629
14:30:52,71	0,382990	3,307002	-0,110900	0,433958	0,341992	0,992989	0,132283	-0,078622	-3,101186	0,561373	7,804428	1,146433	-0,583137	-3,061226	-4,303457	-15,577189	4,246844	13,680412	0,132283	-0,078622	-3,101186	-5,610449	-2,579825	1,146433	0,132283	-0,078622	-3,101186	-5,610449	-2,579825	1,146433
14:30:52,76	0,382990	3,307002	-0,110900	0,433958	0,341992	0,992989	0,133468	-0,078586	-3,101967	0,548229	7,854122	1,146693	-0,581889	-3,062454	-4,301870	-15,554576	4,264396	13,699191	0,133468	-0,078586	-3,101967	-5,620745	-2,623107	1,146693	0,133468	-0,078586	-3,101967	-5,620745	-2,623107	1,146693
14:30:52,81	0,382990	3,307002	-0,110900	0,433958	0,341992	0,992989	0,133908	-0,080281	-3,100381	0,662894	7,887794	1,165472	-0,580714	-3,059373	-4,303029	-15,529053	4,219994	13,708562	0,133908	-0,080281	-3,100381	-5,639166	-2,623952	1,165472	0,133908	-0,080281	-3,100381	-5,639166	-2,623952	1,165472
14:30:52,86	0,382990	3,307002	-0,110900	0,433958	0,341992	0,992989	0,130652	-0,079758	-3,101540	0,609994	7,762803	1,174843	-0,583689	-3,064175	-4,303454	-15,573640	4,259356	13,665707	0,130652	-0,079758	-3,101540	-5,650992	-2,493372	1,174843	0,130652	-0,079758	-3,101540	-5,650992	-2,493372	1,174843
14:30:52,91	0,382990	3,307002	-0,110900	0,433958	0,341992	0,992989	0,136298	-0,079583	-3,101965	0,612687	7,998101	1,131988	-0,580735	-3,062614	-4,305361	-15,543931	4,220106	13,699962	0,136298	-0,079583	-3,101965	-5,634558	-2,701286	1,131988	0,136298	-0,079583	-3,101965	-5,634558	-2,701286	1,131988
14:30:52,96	0,382990	3,307002	-0,110900	0,433958	0,341992	0,992989	0,133469	-0,081360	-3,103871	0,685986	7,896359	1,166243	-0,581373	-3,063594	-4,303030	-15,576718	4,232632	13,713562	0,133469	-0,081360	-3,103871	-5,700802	-2,580970	1,166243	0,133469	-0,081360	-3,103871	-5,700802	-2,580970	1,166243
14:30:53,01	0,382990	3,307002	-0,110900	0,433958	0,341992	0,992989	0,134637	-0,081297	-3,101541	0,677165	7,922406	1,179843	-0,582495	-3,060987	-4,306151	-15,536462	4,221413	13,690655	0,134637	-0,081297	-3,101541	-5,704679	-2,646563	1,179843	0,134637	-0,081297	-3,101541	-5,704679	-2,646563	1,179843
14:30:53,06	0,382990	3,307002	-0,110900	0,433958	0,341992	0,992989	0,132940	-0,079022	-3,104662	0,569270	7,874665	1,156936	-0,583708	-3,063561	-4,306523	-15,559669	4,233368	13,715137	0,132940	-0,079022	-3,104662	-5,633975	-2,561136	1,156936	0,132940	-0,079022	-3,104662	-5,633975	-2,561136	1,156936
14:30:53,11	0,382990	3,307002	-0,110900	0,433958	0,341992	0,992989	0,135776	-0,079260	-3,105033	0,580361	7,996034	1,181418	-0,584282	-3,059989	-4,305422	-15,554424	4,235725	13,647088	0,135776	-0,079260	-3,105033	-5,641515	-2,662351	1,181418	0,135776	-0,079260	-3,105033	-5,641515	-2,662351	1,181418
14:30:53,16	0,382990	3,307002	-0,110900	0,433958	0,341992	0,992989	0,132969	-0,076976	-3,103933	0,466299	7,853456	1,113368	-0,581944	-3,065232	-4,306906	-15,561624	4,222277	13,710247	0,132969	-0,076976	-3,103933	-5,576347	-2,584613	1,113368	0,132969	-0,076976	-3,103933	-5,576347	-2,584613	1,113368
14:30:53,21	0,382990	3,307002	-0,110900	0,433958	0,341992	0,992989	0,136340	-0,081622	-3,105417	0,692648	8,029257	1,176528	-0,577274	-3,059834	-4,308102	-15,559730	4,200776	13,692494	0,136340	-0,081622	-3,105417	-5,714714	-2,673465	1,176528	0,136340	-0,081622	-3,105417	-5,714714	-2,673465	1,176528
14:30:53,26	0,382990	3,307002	-0,110900	0,433958	0,341992	0,992989	0,129331	-0,082968	-3,106612	0,744925	7,677146	1,158775	-0,580104	-3,061975	-4,250593	-15,640443	4,257880	13,707804	0,129331	-0,082968	-3,106612	-5,768034	-2,475319	1,158775	0,129331	-0,082968	-3,106612	-5,768034	-2,475319	1,158775
14:30:53,31	0,382948	3,306915	-0,111963	0,433968	0,341986	0,992986	0,132600	-0,081587	-3,049104	0,682222	7,748682	1,174085	-0,586955	-3,049179	-3,741038	-16,320829	5,332937	13,643385	0,132600	-0,081587	-3,049104	-5,722347	-2,660400	1,174085	0,132600	-0,081587	-3,049104	-5,722347	-2,660400	1,174085
14:30:53,36	0,382948	3,306915	-0,111963	0,433968	0,341986	0,992986	0,124944	-0,069256	-2,539548	0,631853	6,223833	1,109665	-0,588122	-3,054234	-3,738680	-16,320862	5,299662	13,649623	0,129905	-0,070773	-2,537191	-4,873789	-3,699151	1,115904	0,129905	-0,070773	-2,537191	-4,873789	-3,699151	1,115904
14:30:53,41	0,382948	3,306915	-0,111963	0,433968	0,341986	0,992986	0,129905	-0,070773	-2,537191	0,681917	6,498428	1,115904	-0,588120	-3,052998	-3,742165	-16,298256	5,270317	13,660446	0,129905	-0,070773	-2,537191	-4,873789	-3,699151	1,115904	0,129905	-0,070773	-2,537191	-4,873789	-3,699151	1,115904
14:30:53,46	0,382948	3,306915	-0,111963	0,433968	0,341986	0,992986	0,128833	-0,070157	-2,540676	0,635744	6,476925	1,126726	-0,589274	-3,050359	-3,745270	-16,269289	5,259150	13,666716	0,128833	-0,070157	-2,540676	-4,871559	-3,636490	1,126726	0,128833	-0,070157	-2,540676	-4,871559	-3,636490	1,126726
14:30:53,51	0,382948	3,306915	-0,111963	0,433968	0,341986	0,992986	0,127126	-0,067838	-2,543780	0,519995	6,418790	1,132997	-0,586425	-3,049944	-3,747218	-16,301537	5,239411	13,677845	0,127126	-0,067838	-2,543780	-4,805306	-3,560563	1,132997	0,127126	-0,067838	-2,543780	-4,805306	-3,560563	1,132997
14:30:53,56	0,382948	3,306915	-0,111963	0,433968	0,341986	0,992986	0,125342	-0,070097	-2,545728	0,604246	6,307968	1,144126	-0,583432	-3,053419	-3,752289	-16,283515	5,232641	13,617544	0,125342	-0,070097	-2,545728	-4,898390	-3,531348	1,144126	0,125342	-0,070097	-2,545728	-4,898390	-3,531348	1,144126
14:30:53,61	0,382948	3,306915	-0,111963	0,433968	0,341986	0,992986	0,126855	-0,074427	-2,550799	0,832563	6,405639	1,083824	-0,588785	-3,051562	-3,754608	-16,303679	5,266070	13,668035	0,126855	-0,074427	-2,550799	-5,009991	-3,552452	1,083824	0,126855	-0,074427	-2,550799	-5,009991	-3,552452	1,083824
14:30:53,66	0,382948	3,306915	-0,111963	0,433968	0,341986	0,992986	0,127923	-0,068863	-2,553118	0,562076	6,427008	1,134315	-0,586388	-3,051884	-3,752260	-16,276521	5,226381	13,665422	0,127923	-0,068863	-2,553118	-4,843663	-3,614935	1,134315	0,127923	-0,068863	-2,553118	-4,843663	-3,614935	1,134315
14:30:53,71	0,382948	3,306915	-0,111963	0,433968	0,341986	0,992986	0,127004	-0,071100	-2,550771	0,657595	6,422567	1,131703	-0,583386	-3,051987	-3,753817	-16,254510	5,239034	13,642826	0,127004	-0,071100	-2,550771	-4,923731	-3,547209	1,131703	0,127004	-0,071100	-2,550771	-4,923731	-3,547209	1,131703
14:30:53,76	0,382948	3,306915	-0,111963	0,433968	0,341986	0,992986	0,125591	-0,073751	-2,552328	0,817430	6,361872	1,109107	-0,586463	-3,051855	-3,754252	-16,310325	5,219784	13,623155	0,125591	-0,073751	-2,552328	-4,972027	-3,497052	1,109107	0,125591	-0,073751	-2,552328	-4,972027	-3,497052	1,109107
14:30:53,81	0,382948	3,306915	-0,111963	0,433968	0,341986	0,992986	0,127015	-0,071020	-2,552762	0,630850	6,397195	1,089436	-0,586474	-3,051121	-3,755393	-16,307154	5,219767	13,657839	0,127015	-0,071020	-2,552762	-4,944240	-3,573494	1,089436	0,127015	-0,071020	-2,552762	-4,944240	-3,573494	1,089436
14:30:53,86	0,382948	3,306915	-0,111963	0,433968	0,341986	0,992986	0,126386	-0,070644	-2,553904	0,612851	6,367213	1,124120	-0,584656	-3,052653	-3,757720	-16,285938	5,221556	13,639801	0,126386	-0,070644	-2,553904	-4,932696	-3,554056	1,124120	0,126386	-0,070644	-2,553904	-4,932696	-3,554056	1,124120
14:30:53,91	0,382948	3,306915	-0,111963	0,433968	0,341986	0,992986	0,126803	-0,072984	-2,556230	0,746700	6,406412	1,106082	-0,587552	-3,052332	-3,757685	-16,261892	5,234800	13,678265	0,126803	-0,072984	-2,556230	-4,982554	-3,547645	1,106082	0,126803	-0,072984	-2,556230	-4,982554	-3,547645	1,106082
14:30:53,96	0,382948	3,306915	-0,111963	0,433968	0,341986	0,992986	0,127973	-0,070316	-2,556196	0,631439	6,481449	1,144546	-0,584020	-3,054701	-3,763135	-16,261662	5,231859	13,647828	0,127973	-0,070316	-2,556196	-4,888351	-3,564446	1,144546	0,127973	-0,070316	-2,556196	-4,888351	-3,564446	1,144546
14:30:54,01	0,382948	3,306915	-0,111963	0,433968	0,341986	0,992986	0,128259	-0,074559	-2,561645	0,849649	6,497976	1,114108	-0,588813	-3,049532	-3,761615	-16,288904	5,236554	13,656962	0,128259	-0,074559	-2,561645	-5,003226	-3,570347	1,114108	0,128259	-0,074559	-2,561645	-5,003226	-3,570347	1,114108
14:30:54,06	0,382948	3,306915	-0,111963	0,433968	0,341986	0,992986	0,126178	-0,067823	-2,560125	0,489846	6,363853	1,123243	-0,586468	-3,054377	-3,760434	-16,299490	5,206826	13,650241	0,126178	-0,067823	-2,560125	-4,834289	-3,541154	1,123243	0,126178	-0,067823	-2,560125	-4,834289	-3,541154	1,123243
14:30:54,11	0,382948	3,306915	-0,111963	0,433968	0,341986	0,992986	0,129202	-0,072277	-2,558945	0,690402	6,526762	1,116522	-0,588220	-3,051146	-3,762389	-16,290648	5,237218	13,652490	0,129202	-0,072277	-2,558945	-4,983351	-3,615577	1,116522	0,129202	-0,072277	-2,558945	-4,983351	-3,615577	1,116522
14:30:54,16	0,382948	3,306915	-0,111963	0,433968	0,341986	0,992986	0,127279	-0,069144	-2,560899	0,558211	6,419265	1,118771	-0,587662	-3,057102	-3,764350	-16,306150	5,189381	13,603072	0,127279	-0,069144	-2,560899	-4,869577	-3,572175	1,118771	0,127279	-0,069144	-2,560899	-4,869577	-3,572175	1,118771
14:30:54,21	0,382948	3,306915	-0,111963	0,433968	0,341986	0,992986	0,132158	-0,072605	-2,562860	0,689038	6,683459	1,069352	-0,585306	-3,052436	-3,763144	-16,285036	5,178677	13,665864	0,132158	-0,072605	-2,562860	-5,010490	-3,690972	1,069352	0,132158	-0,072605	-2,562860	-5,010490	-3,690972	1,069352
14:30:54,27	0,382948	3,306915	-0,111963	0,433968	0,341986	0,992986	0,126940	-0,072313	-2,561654	0,675099	6,435737	1,132145	-0,586488	-3,054091	-3,764312	-16,304213	5,222952	13,667740	0,126940	-0,072313	-2,561654	-5,001443	-3,529046	1,132145	0,126940	-0,072313	-2,561654	-5,001443	-3,529046	1,132145
14:30:54,32	0,382948	3,306915	-0,111963	0,433968	0,341986	0,992986	0,128964	-0,072117	-2,562822	0,693663	6,502251	1,134021	-0,586447	-3,049383	-3,763962	-16,282672	5,235597	13,629656	0,128964	-0,072117	-2,562822	-4,967496	-3,621432	1,134021	0,128964	-0,072117	-2,562822	-4,967496	-3,621432	1,134021
14:30:54,37	0,382948	3,306915	-0,111963	0,433968	0,341986	0,992986	0,124867	-0,069798	-2,562473	0,594790	6,301509	1,095936	-0,585264	-3,053678	-3,762341	-16,273814	5,195011	13,684987	0,124867	-0,069798	-2,562473	-4,884317	-3,500513	1,095936	0,124867	-0,069798	-2,562473	-4,884317	-3,500513	1,095936
14:30:54,42	0,382948	3,306915	-0,111963	0,433968	0,341986	0,992986	0,127995	-0,072970	-2,560851	0,729025	6,492141	1,151268	-0,587626	-3,052860	-3,764312	-16,281506	5,218418	13,662503	0,127995	-0,072970	-2,560851	-4,999100	-3,555448	1,151268	0,127995	-0,072970	-2,560851	-4,999100	-3,555448	1,151268
14:30:54,47	0,382948	3,306915	-0,111963	0,433968	0,341986	0,992986	0,128468	-0,070515	-2,562823	0,617821	6,498372	1,128783	-0,578800	-3,047129	-3,765121	-16,261061	5,181620	13,625220	0,128468	-0,070515	-2,562823	-4,917633	-3,586347	1,128783	0,128468	-0,070515	-2,562823	-4,917633	-3,586347	1,128783
14:30:54,52	0,382948	3,306915	-0,111963	0,433968	0,341986	0,992986	0,119091	-0,075293	-2,563631	0,844637	6,046873	1,091501	-0,584715	-3,053634	-3,767441	-16,296560	5,218104	13,635869	0,119091	-0,075293	-2,563631	-5,065899	-3,301752	1,091501	0,119091	-0,075293	-2,563631	-5,065899	-3,301752	1,091501
14:30:54,57	0,382948	3,306915	-0,111963	0,433968	0,341986	0,992986	0,127682	-0,073424	-2,565952	0,761262	6,444651	1,102150	-0,584058	-3,051906	-3,767781	-16,254885	5,221904	13,684590	0,127682	-0,073424	-2,565952	-5,002506	-3,578414	1,102150	0,127682	-0,073424	-2,565952	-5,002506	-3,578414	1,102150
14:30:54,62	0,382948	3,306915	-0,111963	0,433968	0,341986	0,992986	0,125857	-0,073129	-2,566291	0,770039	6,383906	1,150871	-0,587711	-3,052277	-3,767853	-16,307077	5,189051	13,625290	0,125857	-0,073129	-2,566291	-4,970556	-3,495841	1,150871	0,125857	-0,073129	-2,566291	-4,970556	-3,495841	1,150871
14:30:54,67	0,382948	3,306915	-0,111963	0,433968	0,341986	0,992986	0,128005	-0,070150	-2,566363	0,560618	6,466865	1,091571	-0,585869	-3,052163	-3,770154	-16,278717	5,229729	13,647417	0,128005	-0,070150	-2,566363	-4,946176	-3,581555	1,091571	0,128005	-0,070150	-2,566363	-4,946176	-3,581555	1,091571
14:30:54,72	0,382948	3,306915	-0,111963	0,433968	0,341986	0,992986	0,126985	-0,071689	-2,568664	0,690028	6,418014	1,113698	-0,586381	-3,052573	-3,768969	-16,246521	5,232418	13,651147	0,126985	-0,071689	-2,568664	-4,937539	-3,550286	1,113698	0,126985	-0,071689	-2,568664	-4,937539	-3,550286	1,113698
14:30:54,77	0,382948	3,306915	-0,111963	0,433968	0,341986	0,992986	0,127596	-0,071451	-2,567479	0,696079	6,476360	1,117428	-0,590605	-3,055034	-3,769373	-16,297283	5,228365	13,655535	0,127596	-0,071451	-2,567479	-4,912805	-3,539958	1,117428	0,127596	-0,071451	-2,567479	-4,912805	-3,539958	1,117428
14:30:54,82	0,382948	3,306915	-0,111963	0,433968	0,341986	0,992986	0,131840	-0,069023	-2,567883	0,540937	6,655071	1,121816	-0,584669	-3,051036	-3,769363	-16,256430	5,201705	13,655874	0,131840	-0,069023	-2,567883	-4,877356	-3,694337	1,121816	0,131840	-0,069023	-2,567883	-4,877356	-3,694337	1,121816
14:30:54,87	0,382948	3,306915	-0,111963	0,433968	0,341986	0,992986	0,125409	-0,072164	-2,567873	0,701613	6,369385	1,122155	-0,585281	-3,055244	-3,770530	-16,281380	5,214278	13,646823	0,125409	-0,072164	-2,567873	-4,963258	-3,475215	1,122155	0,125409	-0,072164	-2,567873	-4,963258	-3,475215	1,122155
14:30:54,92	0,382948	3,306915	-0,111963	0,433968	0,341986	0,992986	0,129359	-0,073738	-2,569040	0,781900	6,546910	1,113104	-0,582338	-3,054977	-3,770527	-16,274448	5,191314	13,641718	0,129359	-0,073738	-2,569040	-5,006568	-3,607793	1,113104	0,129359	-0,073738	-2,569040	-5,006568	-3,607793	1,113104
14:30:54,97	0,382948	3,306915	-0,111963	0,433968	0,341986	0,992986	0,127657	-0,076154	-2,569038	0,891062	6,475856	1,107999	-0,583541	-3,051746	-3,772075	-16,265392	5,173708	13,666500	0,127657	-0,076154	-2,569038	-5,086989	-3,545186	1,107999	0,127657	-0,076154	-2,569038	-5,086989	-3,545186	1,107999
14:30:55,02	0,382948	3,306915	-0,111963	0,433968	0,341986	0,992986	0,125460	-0,073496	-2,570585	0,742152	6,378284	1,132780	-0,587028	-3,048876	-3,771693	-16,252460	5,221842	13,672345	0,125460	-0,073496	-2,570585	-5,027285	-3,470334	1,132780	0,125460	-0,073496	-2,570585	-5,027285	-3,470334	1,132780
14:30:55,07	0,382948	3,306915	-0,111963	0,433968	0,341986	0,992986	0,124718	-0,069041	-2,570204	0,558664	6,326836	1,138625	-0,585912	-3,052776	-3,774797	-16,281727	5,210223	13,673776	0,124718	-0,069041	-2,570204	-4,861085	-3,463540	1,138625	0,124718	-0,069041	-2,570204	-4,861085	-3,463540	1,138625
14:30:55,12	0,382948	3,306915	-0,111963	0,433968	0,341986	0,992986	0,127538	-0,071958	-2,573307	0,685610	6,453914	1,140057	-0,587085	-3,051691	-3,772474	-16,276503	5,196036	13,666967	0,127538	-0,071958	-2,573307	-4,963060	-3,557794	1,140057	0,127538	-0,071958	-2,573307	-4,963060	-3,557794	1,140057
14:30:55,17	0,382948	3,306915	-0,111963	0,433968	0,341986	0,992986	0,127184	-0,070400	-2,570984	0,594919	6,447147	1,133248	-0,582911	-3,049100	-3,773634	-16,247947	5,206538	13,663977	0,127184	-0,070400	-2,570984	-4,931447	-3,536807	1,133248	0,127184	-0,070400	-2,570984	-4,931447	-3,536807	1,133248
14:30:55,22	0,382948	3,306915	-0,111963	0,433968	0,341986	0,992986	0,122853	-0,072719	-2,572145	0,738888	6,241407	1,130258	-0,582363	-3,052977	-3,774382	-16,259872	5,168463	13,687080	0,122853	-0,072719	-2,572145	-4,969533	-3,402552	1,130258	0,122853	-0,072719	-2,572145	-4,969533	-3,402552	1,130258
14:30:55,27	0,382948	3,306915	-0,111963	0,433968	0,341986	0,992986	0,125937	-0,075132	-2,572892	0,825436	6,410498	1,153361	-0,585973	-3,052338	-3,773251	-16,302179	5,184309	13,677115	0,125937	-0,075132	-2,572892	-5,072417	-3,475574	1,153361	0,125937	-0,075132	-2,572892	-5,072417	-3,475574	1,153361
14:30:55,32	0,382948	3,306915	-0,111963	0,433968	0,341986	0,992986	0,127189	-0,071687	-2,571761	0,638849	6,431017	1,143396	-0,584734	-3,054366	-3,772865	-16,282996	5,182337	13,647462	0,127189	-0,071687	-2,571761	-4,988546	-3,553304	1,143396	0,127189	-0,071687	-2,571761	-4,988546	-3,553304	1,143396
14:30:55,37	0,382948	3,306915	-0,111963	0,433968	0,341986	0,992986	0,128325	-0,073773	-2,571375	0,755216	6,507704	1,113743	-0,584645	-3,054429	-3,773621	-16,237934	5,175814	13,647257	0,128325	-0,073773	-2,571375	-5,035948	-3,565817	1,113743	0,128325	-0,073773	-2,571375	-5,035948	-3,565817	1,113743
14:30:55,42	0,382948	3,306915	-0,111963	0,433968	0,341986	0,992986	0,128336	-0,073881	-2,572132	0,777742	6,550531	1,113537	-0,585305	-3,048809	-3,775989	-16,246288	5,158607	13,639261	0,128336	-0,073881	-2,572132	-5,021942	-3,523806	1,113537	0,128336	-0,073881	-2,572132	-5,021942	-3,523806	1,113537
14:30:55,47	0,382948	3,306915	-0,111963	0,433968	0,341986	0,992986	0,123799	-0,070501	-2,574499	0,582864	6,315985	1,105542	-0,583505	-3,052976	-3,773601	-16,248515	5,180248	13,686669	0,123799	-0,070501	-2,574499	-4,951431	-3,402211	1,105542	0,123799	-0,070501	-2,574499	-4,951431	-3,402211	1,105542
14:30:55,52	0,382948	3,306915	-0,111963	0,433968	0,341986	0,992986	0,126507	-0,074143	-2,572112	0,789887	6,444092	1,152949	-0,582862	-3,052471	-3,776725	-16,223677	5,190403	13,654910	0,126507	-0,074143	-2,572112	-5,030321	-3,486743	1,152949	0,126507	-0,074143	-2,572112	-5,030321	-3,486743	1,152949
14:30:55,57	0,382948	3,306915	-0,111963	0,433968	0,341986	0,992986	0,125748	-0,074446	-2,575235	0,826886	6,421048	1,121190	-0,583647	-3,048055	-3,638807	-16,338721	5,319210	13,654338	0,125748	-0,074446	-2,575235	-5,017152	-3,450193	1,121190	0,125748	-0,074446	-2,575235	-5,017152	-3,450193	1,121190
14:30:55,62	0,382998	3,306965	-0,112959	0,433978	0,342003	0,992982	0,122316	-0,071559	-2,437317	0,730777	6,078540	1,120619	-0,583112	-3,040789	-3,203746	-16,847363	5,920371	13,618759	0,122316	-0,071559	-2,437317	-4,886612	-3,523274	1,120619	0,122316	-0,071559	-2,437317	-4,886612	-3,523274	1,120619
14:30:55,67	0,382998	3,306965	-0,112959	0,433978	0,342003	0,992982	0,115756	-0,068389	-2,002257	0,832250	4,996357	1,085040	-0,586141	-3,041592	-3,211142	-16,873996	5,920470	13,622893	0,115756	-0,068389	-2,002257	-4,536316	-4,090518	1,085040	0,115756	-0,068389	-2,002257	-4,536316	-4,090518	1,085040
14:30:55,72	0,382998	3,306965	-0,112959	0,433978	0,342003	0,992982	0,117967	-0,066168	-2,009652	0,703484	5,088183	1,089174	-0,584278	-3,034637	-3,216193	-16,791360	5,889259	13,610937	0,117967	-0,066168	-2,009652	-4,490666	-4,172208	1,089174	0,117967	-0,066168	-2,009652	-4,490666	-4,172208	1,089174
14:30:55,77	0,382998	3,306965	-0,112959	0,433978	0,342003	0,992982	0,111012	-0,064304	-2,014704	0,620869	4,813702	1,077217	-0,581912	-3,035219	-3,218894	-16,777189	5,875421	13,622004	0,111012	-0,064304	-2,014704	-4,426994	-3,900734	1,077217	0,111012	-0,064304	-2,014704	-4,426994	-3,900734	1,077217
14:30:55,82	0,382998	3,306965	-0,112959	0,433978	0,342003	0,992982	0,110333	-0,066643	-2,017404	0,737618	4,797575	1,088284	-0,583710	-3,037354	-3,228583	-16,770354	5,860539	13,646106	0,113081	-0,066154	-2,027093	-4,490383	-3,923004	1,112386	0,113081	-0,066154	-2,027093	-4,490383	-3,923004	1,112386
14:30:55,87	0,382998	3,306965	-0,112959	0,433978	0,342003	0,992982	0,113081	-0,066154	-2,027093	0,702688	4,953828	1,112386	-0,579077	-3,038790	-3,223912	-16,810777	5,839657	13,662978	0,113081	-0,066154	-2,027093	-4,490383	-3,923004	1,112386	0,113081	-0,066154	-2,027093	-4,490383	-3,923004	1,112386
14:30:55,92	0,382998	3,306965	-0,112959	0,433978	0,342003	0,992982	0,112008	-0,070885	-2,022422	0,910393	4,873463	1,129259	-0,581962	-3,037159	-3,230925	-16,763697	5,823318	13,627220	0,112008	-0,070885	-2,022422	-4,654044	-3,919135	1,129259	0,112008	-0,070885	-2,022422	-4,654044	-3,919135	1,129259
14:30:55,97	0,382998	3,306965	-0,112959	0,433978	0,342003	0,992982	0,112038	-0,067570	-2,029435	0,747408	4,923970	1,093501	-0,582122	-3,041249	-3,232083	-16,833355	5,794406	13,656151	0,112038	-0,067570	-2,029435	-4,556810	-3,870990	1,093501	0,112038	-0,067570	-2,029435	-4,556810	-3,870990	1,093501
14:30:56,02	0,382998	3,306965	-0,112959	0,433978	0,342003	0,992982	0,115660	-0,069476	-2,030594	0,786688	5,066468	1,122432	-0,582019	-3,038851	-3,234428	-16,794404	5,842795	13,630031	0,115660	-0,069476	-2,030594	-4,667205	-4,012854	1,122432	0,115660	-0,069476	-2,030594	-4,667205	-4,012854	1,122432
14:30:56,07	0,382998	3,306965	-0,112959	0,433978	0,342003	0,992982	0,113532	-0,068367	-2,032938	0,790380	4,965331	1,096311	-0,581465	-3,039292	-3,233651	-16,807653	5,827239	13,634071	0,113532	-0,068367	-2,032938	-4,576423	-3,946914	1,096311	0,113532	-0,068367	-2,032938	-4,576423	-3,946914	1,096311
14:30:56,12	0,382998	3,306965	-0,112959	0,433978	0,342003	0,992982	0,113637	-0,069067	-2,032161	0,806684	4,967102	1,100352	-0,581989	-3,038512	-3,232462	-16,769935	5,810415	13,646981	0,113637	-0,069067	-2,032161	-4,615070	-3,953397	1,100352	0,113637	-0,069067	-2,032161	-4,615070	-3,953397	1,100352
14:30:56,17	0,382998	3,306965	-0,112959	0,433978	0,342003	0,992982	0,113223	-0,068223	-2,030972	0,767077	4,986641	1,113262	-0,580835	-3,038191	-3,234810	-16,785754	5,834225	13,635047	0,113223	-0,068223	-2,030972	-4,588412	-3,901344	1,113262	0,113223	-0,068223	-2,030972	-4,588412	-3,901344	1,113262
14:30:56,22	0,382998	3,306965	-0,112959	0,433978	0,342003	0,992982	0,112369	-0,069062	-2,033320	0,823430	4,916618	1,101328	-0,582703	-3,037199	-3,239105	-16,815297	5,816049	13,637206	0,112369	-0,069062	-2,033320	-4,597941	-3,904313	1,101328	0,112369	-0,069062	-2,033320	-4,597941	-3,904313	1,101328
14:30:56,27	0,382998	3,306965	-0,112959	0,433978	0,342003	0,992982	0,112443	-0,066948	-2,037615	0,682987	4,903993	1,103487	-0,586051	-3,039318	-3,237126	-16,745490	5,838526	13,635112	0,112443	-0,066948	-2,037615	-4,572431	-3,922783	1,103487	0,112443	-0,066948	-2,037615	-4,572431	-3,922783	1,103487
14:30:56,32	0,382998	3,306965	-0,112959	0,433978	0,342003	0,992982	0,115952	-0,065108	-2,035637	0,641689	5,135661	1,101393	-0,580903	-3,037857	-3,242225	-16,807253	5,840462	13,610947	0,115952	-0,065108	-2,035637	-4,469309	-3,966547	1,101393	0,115952	-0,065108	-2,035637	-4,469309	-3,966547	1,101393
14:30:56,37	0,382998	3,306965	-0,112959	0,433978	0,342003	0,992982	0,112113	-0,068836	-2,040736	0,806349	4,881571	1,077228	-0,588542	-3,039060	-3,242995	-16,801253	5,848926	13,624662	0,112113	-0,068836	-2,040736	-4,597310	-3,919267	1,077228	0,112113	-0,068836	-2,040736	-4,597310	-3,919267	1,077228
14:30:56,42	0,382998	3,306965	-0,112959	0,433978	0,342003	0,992982	0,116974	-0,062823	-2,041505	0,503956	5,135338	1,090942	-0,586221	-3,039099	-3,242608	-16,812734	5,831890	13,624394	0,116974	-0,062823	-2,041505	-4,427611	-4,047135	1,090942	0,116974	-0,062823	-2,041505	-4,427611	-4,047135	1,090942
14:30:56,47	0,382998	3,306965	-0,112959	0,433978	0,342003	0,992982	0,115848	-0,064852	-2,041119	0,588998	5,075335	1,090675	-0,582167	-3,039333	-3,244138	-16,831025	5,810192	13,659400	0,115848	-0,064852	-2,041119	-4,501887	-4,018707	1,090675	0,115848	-0,064852	-2,041119	-4,501887	-4,018707	1,090675
14:30:56,52	0,382998	3,306965	-0,112959	0,433978	0,342003	0,992982	0,114023	-0,068480	-2,042649	0,749704	4,975461	1,125681	-0,582161	-3,038012	-3,243781	-16,830559	5,813315	13,625559	0,114023	-0,068480	-2,042649	-4,625960	-3,975345	1,125681	0,114023	-0,068480	-2,042649	-4,625960	-3,975345	1,125681
14:30:56,58	0,382998	3,306965	-0,112959	0,433978	0,342003	0,992982	0,112876	-0,067825	-2,042291	0,718583	4,914666	1,091839	-0,582102	-3,040274	-3,243769	-16,800962	5,784215	13,609454	0,112876	-0,067825	-2,042291	-4,605666	-3,946111	1,091839	0,112876	-0,067825	-2,042291	-4,605666	-3,946111	1,091839
14:30:56,63	0,382998	3,306965	-0,112959	0,433978	0,342003	0,992982	0,114805	-0,069006	-2,042280	0,769604	5,055157	1,075735	-0,584436	-3,034142	-3,244155	-16,778853	5,810682	13,639887	0,114805	-0,069006	-2,042280	-4,647370	-3,957048	1,075735	0,114805	-0,069006	-2,042280	-4,647370	-3,957048	1,075735
14:30:56,68	0,382998	3,306965	-0,112959	0,433978	0,342003	0,992982	0,110661	-0,063919	-2,042665	0,539065	4,845592	1,106168	-0,584512	-3,037520	-3,246883	-16,811246	5,788096	13,630952	0,110661	-0,063919	-2,042665	-4,478595	-3,841324	1,106168	0,110661	-0,063919	-2,042665	-4,478595	-3,841324	1,106168
14:30:56,73	0,382998	3,306965	-0,112959	0,433978	0,342003	0,992982	0,113625	-0,065543	-2,045393	0,587719	4,982948	1,097232	-0,582039	-3,037890	-3,248402	-16,762273	5,813181	13,642239	0,113625	-0,065543	-2,045393	-4,557368	-3,936625	1,097232	0,113625	-0,065543	-2,045393	-4,557368	-3,936625	1,097232
14:30:56,78	0,382998	3,306965	-0,112959	0,433978	0,342003	0,992982	0,112709	-0,067869	-2,046912	0,754922	4,965195	1,108520	-0,582672	-3,036063	-3,251144	-16,776765	5,822126	13,634814	0,112709	-0,067869	-2,046912	-4,572817	-3,882486	1,108520	0,112709	-0,067869	-2,046912	-4,572817	-3,882486	1,108520
14:30:56,83	0,382998	3,306965	-0,112959	0,433978	0,342003	0,992982	0,111443	-0,066407	-2,049654	0,679400	4,882336	1,101095	-0,583918	-3,041367	-3,250777	-16,829213	5,830944	13,610184	0,111443	-0,066407	-2,049654	-4,533574	-3,865958	1,101095	0,111443	-0,066407	-2,049654	-4,533574	-3,865958	1,101095
14:30:56,88	0,382998	3,306965	-0,112959	0,433978	0,342003	0,992982	0,116660	-0,067981	-2,049287	0,742630	5,103780	1,076465	-0,582724	-3,040998	-3,246072	-16,815985	5,806375	13,655111	0,116660	-0,067981	-2,049287	-4,593857	-4,054033	1,076465	0,116660	-0,067981	-2,049287	-4,593857	-4,054033	1,076465
14:30:56,93	0,382998	3,306965	-0,112959	0,433978	0,342003	0,992982	0,115743	-0,068830	-2,044582	0,772106	5,079844	1,121392	-0,580858	-3,040112	-3,248388	-16,755234	5,778830	13,640932	0,115743	-0,068830	-2,044582	-4,631014	-4,005997	1,121392	0,115743	-0,068830	-2,044582	-4,631014	-4,005997	1,121392
14:30:56,98	0,382998	3,306965	-0,112959	0,433978	0,342003	0,992982	0,114044	-0,070003	-2,046898	0,839623	5,057848	1,107213	-0,580435	-3,037489	-3,253881	-16,817229	5,779137	13,626003	0,114044	-0,070003	-2,046898	-4,655579	-3,894572	1,107213	0,114044	-0,070003	-2,046898	-4,655579	-3,894572	1,107213
14:30:57,03	0,382998	3,306965	-0,112959	0,433978	0,342003	0,992982	0,111560	-0,069058	-2,052391	0,759751	4,874885	1,092284	-0,580454	-3,041039	-3,251902	-16,827615	5,756744	13,657575	0,111560	-0,069058	-2,052391	-4,661267	-3,882614	1,092284	0,111560	-0,069058	-2,052391	-4,661267	-3,882614	1,092284
14:30:57,08	0,382998	3,306965	-0,112959	0,433978	0,342003	0,992982	0,114644	-0,070816	-2,050413	0,826598	5,037439	1,123856	-0,585734	-3,038843	-3,249614	-16,828646	5,780401	13,622448	0,114644	-0,070816	-2,050413	-4,732448	-3,962130	1,123856	0,114644	-0,070816	-2,050413	-4,732448	-3,962130	1,123856
14:30:57,13	0,382998	3,306965	-0,112959	0,433978	0,342003	0,992982	0,115383	-0,065145	-2,048125	0,551702	5,063121	1,088729	-0,583361	-3,042235	-3,255037	-16,833417	5,821779	13,627029	0,115383	-0,065145	-2,048125	-4,562207	-3,994422	1,088729	0,115383	-0,065145	-2,048125	-4,562207	-3,994422	1,088729
14:30:57,18	0,382998	3,306965	-0,112959	0,433978	0,342003	0,992982	0,117133	-0,068896	-2,053547	0,780196	5,129335	1,093310	-0,583937	-3,040295	-3,252699	-16,812891	5,785459	13,634111	0,117133	-0,068896	-2,053547	-4,628156	-4,065635	1,093310	0,117133	-0,068896	-2,053547	-4,628156	-4,065635	1,093310
14:30:57,23	0,382998	3,306965	-0,112959	0,433978	0,342003	0,992982	0,115741	-0,067428	-2,051209	0,682646	5,092889	1,100391	-0,582723	-3,038576	-3,251929	-16,811013	5,835227	13,630837	0,115741	-0,067428	-2,051209	-4,610432	-3,992812	1,100391	0,115741	-0,067428	-2,051209	-4,610432	-3,992812	1,100391
14:30:57,28	0,382998	3,306965	-0,112959	0,433978	0,342003	0,992982	0,113646	-0,067620	-2,050440	0,736665	4,960661	1,097118	-0,583921	-3,042334	-3,253853	-16,805186	5,775810	13,634125	0,113646	-0,067620	-2,050440	-4,571480	-3,960537	1,097118	0,113646	-0,067620	-2,050440	-4,571480	-3,960537	1,097118
14:30:57,33	0,382998	3,306965	-0,112959	0,433978	0,342003	0,992982	0,117499	-0,068461	-2,052363	0,731872	5,195785	1,100405	-0,582694	-3,039815	-3,250726	-16,776577	5,767243	13,651620	0,117499	-0,068461	-2,052363	-4,642318	-4,027894	1,100405	0,117499	-0,068461	-2,052363	-4,642318	-4,027894	1,100405
14:30:57,38	0,382998	3,306965	-0,112959	0,433978	0,342003	0,992982	0,114704	-0,068264	-2,049236	0,728528	5,079521	1,117901	-0,583261	-3,037032	-3,255034	-16,769925	5,811721	13,621997	0,114704	-0,068264	-2,049236	-4,630221	-3,924774	1,117901	0,114704	-0,068264	-2,049236	-4,630221	-3,924774	1,117901
14:30:57,43	0,382998	3,306965	-0,112959	0,433978	0,342003	0,992982	0,112577	-0,066381	-2,053544	0,672454	4,952421	1,088278	-0,584481	-3,035283	-3,254246	-16,773130	5,784542	13,649799	0,112577	-0,066381	-2,053544	-4,538475	-3,884877	1,088278	0,112577	-0,066381	-2,053544	-4,538475	-3,884877	1,088278
14:30:57,48	0,382998	3,306965	-0,112959	0,433978	0,342003	0,992982	0,111673	-0,064451	-2,052757	0,546945	4,916213	1,116080	-0,583342	-3,037151	-3,258140	-16,787472	5,776002	13,637427	0,111673	-0,064451	-2,052757	-4,512465	-3,850101	1,116080	0,111673	-0,064451	-2,052757	-4,512465	-3,850101	1,116080
14:30:57,53	0,382998	3,306965	-0,112959	0,433978	0,342003	0,992982	0,112720	-0,066371	-2,056650	0,632211	4,962538	1,103707	-0,583333	-3,039818	-3,252702	-16,810825	5,802242	13,629959	0,112720	-0,066371	-2,056650	-4,577909	-3,886013	1,103707	0,112720	-0,066371	-2,056650	-4,577909	-3,886013	1,103707
14:30:57,58	0,382998	3,306965	-0,112959	0,433978	0,342003	0,992982	0,115026	-0,067713	-2,051213	0,713032	5,049083	1,096240	-0,582734	-3,042075	-3,255405	-16,804260	5,796418	13,635964	0,115026	-0,067713	-2,051213	-4,602417	-3,980454	1,096240	0,115026	-0,067713	-2,051213	-4,602417	-3,980454	1,096240
14:30:57,63	0,382998	3,306965	-0,112959	0,433978	0,342003	0,992982	0,116681	-0,069360	-2,053916	0,796908	5,143730	1,102244	-0,582786	-3,038130	-3,255427	-16,814555	5,786471	13,636340	0,116681	-0,069360	-2,053916	-4,647821	-4,015709	1,102244	0,116681	-0,069360	-2,053916	-4,647821	-4,015709	1,102244
14:30:57,68	0,382998	3,306965	-0,112959	0,433978	0,342003	0,992982	0,113291	-0,067342	-2,053937	0,678247	4,963509	1,102621	-0,580359	-3,036818	-3,258118	-16,763340	5,762780	13,646997	0,113291	-0,067342	-2,053937	-4,608124	-3,929817	1,102621	0,113291	-0,067342	-2,053937	-4,608124	-3,929817	1,102621
14:30:57,73	0,382998	3,306965	-0,112959	0,433978	0,342003	0,992982	0,110941	-0,068788	-2,056629	0,758501	4,897506	1,113278	-0,583900	-3,037826	-3,260054	-16,779607	5,811108	13,668509	0,110941	-0,068788	-2,056629	-4,641339	-3,811342	1,113278	0,110941	-0,068788	-2,056629	-4,641339	-3,811342	1,113278
14:30:57,78	0,382998	3,306965	-0,112959	0,433978	0,342003	0,992982	0,113584	-0,066225	-2,058564	0,658970	4,996706	1,134790	-0,583912	-3,041719	-3,255035	-16,796638	5,765972	13,610308	0,116962	-0,068161	-2,053546	-4,638622	-4,001349	1,076589	0,116962	-0,068161	-2,053546	-4,638622	-4,001349	1,076589
14:30:57,83	0,382998	3,306965	-0,112959	0,433978	0,342003	0,992982	0,116962	-0,068161	-2,053546	0,712038	5,180199	1,076589	-0,583332	-3,039356	-3,256975	-16,785963	5,756671	13,621222	0,116962	-0,068161	-2,053546	-4,638622	-4,001349	1,076589	0,116962	-0,068161	-2,053546	-4,638622	-4,001349	1,076589
14:30:57,88	0,382998	3,306965	-0,112959	0,433978	0,342003	0,992982	0,114625	-0,067483	-2,055486	0,674028	5,072568	1,087503	-0,581509	-3,040123	-3,258525	-16,767001	5,774663	13,608213	0,114625	-0,067483	-2,055486	-4,623352	-3,925523	1,087503	0,114625	-0,067483	-2,055486	-4,623352	-3,925523	1,087503
14:30:57,93	0,382998	3,306965	-0,112959	0,433978	0,342003	0,992982	0,114378	-0,069445	-2,057036	0,801123	5,067151	1,074494	-0,582799	-3,037719	-3,255846	-16,812375	5,753939	13,596829	0,114378	-0,069445	-2,057036	-4,650287	-3,911552	1,074494	0,114378	-0,069445	-2,057036	-4,650287	-3,911552	1,074494
14:30:57,98	0,382998	3,306965	-0,112959	0,433978	0,342003	0,992982	0,112941	-0,067125	-2,054357	0,639862	4,963498	1,063109	-0,583891	-3,038764	-3,258133	-16,777860	5,788452	13,632543	0,112941	-0,067125	-2,054357	-4,629448	-3,902406	1,063109	0,112941	-0,067125	-2,054357	-4,629448	-3,902406	1,063109
14:30:58,03	0,382998	3,306965	-0,112959	0,433978	0,342003	0,992982	0,114392	-0,066702	-2,056643	0,665027	5,051544	1,098824	-0,582696	-3,039991	-3,260048	-16,766653	5,786457	13,652935	0,114392	-0,066702	-2,056643	-4,571100	-3,928202	1,098824	0,114392	-0,066702	-2,056643	-4,571100	-3,928202	1,098824
14:30:58,08	0,382998	3,306965	-0,112959	0,433978	0,342003	0,992982	0,114858	-0,068350	-2,058559	0,754608	5,086473	1,119215	-0,579241	-3,041033	-3,259976	-16,793833	5,739823	13,624259	0,114858	-0,068350	-2,058559	-4,610900	-3,929846	1,119215	0,114858	-0,068350	-2,058559	-4,610900	-3,929846	1,119215
14:30:58,13	0,382998	3,306965	-0,112959	0,433978	0,342003	0,992982	0,114032	-0,071863	-2,058486	0,883310	5,043342	1,090540	-0,581551	-3,038696	-3,259284	-16,777686	5,777875	13,647853	0,114032	-0,071863	-2,058486	-4,757973	-3,908199	1,090540	0,114032	-0,071863	-2,058486	-4,757973	-3,908199	1,090540
14:30:58,18	0,382998	3,306965	-0,112959	0,433978	0,342003	0,992982	0,113163	-0,068695	-2,057794	0,759552	4,993095	1,114134	-0,581510	-3,038080	-3,232902	-16,824617	5,814193	13,614163	0,113163	-0,068695	-2,057794	-4,632968	-3,890205	1,114134	0,113163	-0,068695	-2,057794	-4,632968	-3,890205	1,114134
14:30:58,23	0,382988	3,307041	-0,113971	0,433978	0,341983	0,993036	0,112610	-0,068422	-2,031412	0,753379	4,905515	1,080444	-0,587184	-3,033098	-2,684459	-17,578018	6,830384	13,567597	0,112610	-0,068422	-2,031412	-4,617765	-3,934341	1,080444	0,112610	-0,068422	-2,031412	-4,617765	-3,934341	1,080444
14:30:58,28	0,382988	3,307041	-0,113971	0,433978	0,341983	0,993036	0,111131	-0,061017	-1,482969	0,871673	3,668091	1,033878	-0,585442	-3,030562	-2,686391	-17,578072	6,835280	13,593833	0,111131	-0,061017	-1,482969	-3,918189	-5,055730	1,033878	0,111131	-0,061017	-1,482969	-3,918189	-5,055730	1,033878
14:30:58,33	0,382988	3,307041	-0,113971	0,433978	0,341983	0,993036	0,108064	-0,061258	-1,484902	0,888384	3,506108	1,060114	-0,588925	-3,029772	-2,696487	-17,529441	6,824839	13,588967	0,108064	-0,061258	-1,484902	-3,920347	-4,976947	1,060114	0,108064	-0,061258	-1,484902	-3,920347	-4,976947	1,060114
14:30:58,38	0,382988	3,307041	-0,113971	0,433978	0,341983	0,993036	0,109122	-0,057846	-1,494998	0,726273	3,608455	1,055248	-0,588429	-3,029996	-2,702321	-17,553359	6,802616	13,596949	0,109122	-0,057846	-1,494998	-3,814676	-4,957646	1,055248	0,109122	-0,057846	-1,494998	-3,814676	-4,957646	1,055248
14:30:58,43	0,382988	3,307041	-0,113971	0,433978	0,341983	0,993036	0,109068	-0,058388	-1,500832	0,723244	3,596033	1,063229	-0,588458	-3,030503	-2,707764	-17,555913	6,796010	13,595149	0,109068	-0,058388	-1,500832	-3,860239	-4,965811	1,063229	0,109068	-0,058388	-1,500832	-3,860239	-4,965811	1,063229
14:30:58,48	0,382988	3,307041	-0,113971	0,433978	0,341983	0,993036	0,109522	-0,058616	-1,506274	0,728103	3,620731	1,061430	-0,586079	-3,027273	-2,708166	-17,529744	6,772234	13,575873	0,109522	-0,058616	-1,506274	-3,873280	-4,976750	1,061430	0,109522	-0,058616	-1,506274	-3,873280	-4,976750	1,061430
14:30:58,53	0,382988	3,307041	-0,113971	0,433978	0,341983	0,993036	0,105535	-0,059062	-1,506676	0,743765	3,447933	1,042154	-0,582553	-3,026018	-2,709306	-17,512743	6,736856	13,600280	0,105535	-0,059062	-1,506676	-3,892591	-4,836531	1,042154	0,105535	-0,059062	-1,506676	-3,892591	-4,836531	1,042154
14:30:58,58	0,382988	3,307041	-0,113971	0,433978	0,341983	0,993036	0,102685	-0,061488	-1,507816	0,847800	3,332167	1,066561	-0,583752	-3,032397	-2,712794	-17,542118	6,761872	13,597507	0,102685	-0,061488	-1,507816	-3,979030	-4,728604	1,066561	0,102685	-0,061488	-1,507816	-3,979030	-4,728604	1,066561
14:30:58,63	0,382988	3,307041	-0,113971	0,433978	0,341983	0,993036	0,108809	-0,063639	-1,511304	0,966589	3,612656	1,063788	-0,585568	-3,030901	-2,714345	-17,546565	6,737273	13,616997	0,108809	-0,063639	-1,511304	-4,029034	-4,928831	1,063788	0,108809	-0,063639	-1,511304	-4,029034	-4,928831	1,063788
14:30:58,68	0,382988	3,307041	-0,113971	0,433978	0,341983	0,993036	0,108421	-0,061319	-1,512855	0,822431	3,600954	1,083278	-0,587339	-3,030596	-2,714754	-17,550759	6,741897	13,597796	0,108421	-0,061319	-1,512855	-3,991085	-4,910114	1,083278	0,108421	-0,061319	-1,512855	-3,991085	-4,910114	1,083278
14:30:58,73	0,382988	3,307041	-0,113971	0,433978	0,341983	0,993036	0,109042	-0,059632	-1,513264	0,736631	3,627297	1,064077	-0,585466	-3,028848	-2,717858	-17,491894	6,736971	13,575280	0,109042	-0,059632	-1,513264	-3,944480	-4,932514	1,064077	0,109042	-0,059632	-1,513264	-3,944480	-4,932514	1,064077
14:30:58,78	0,382988	3,307041	-0,113971	0,433978	0,341983	0,993036	0,106592	-0,060380	-1,516369	0,800685	3,553330	1,041560	-0,585551	-3,030088	-2,721737	-17,520424	6,724010	13,596700	0,106592	-0,060380	-1,516369	-3,939132	-4,814141	1,041560	0,106592	-0,060380	-1,516369	-3,939132	-4,814141	1,041560
14:30:58,83	0,382988	3,307041	-0,113971	0,433978	0,341983	0,993036	0,107709	-0,060926	-1,520247	0,803610	3,593193	1,062980	-0,585560	-3,027634	-2,721351	-17,509064	6,697939	13,600721	0,107709	-0,060926	-1,520247	-3,979101	-4,861974	1,062980	0,107709	-0,060926	-1,520247	-3,979101	-4,861974	1,062980
14:30:58,88	0,382988	3,307041	-0,113971	0,433978	0,341983	0,993036	0,105588	-0,059691	-1,519861	0,722503	3,505758	1,067001	-0,586781	-3,034580	-2,721368	-17,569299	6,752249	13,577622	0,105588	-0,059691	-1,519861	-3,963278	-4,782885	1,067001	0,105588	-0,059691	-1,519861	-3,963278	-4,782885	1,067001
14:30:58,93	0,382988	3,307041	-0,113971	0,433978	0,341983	0,993036	0,112214	-0,062107	-1,519878	0,865036	3,770984	1,043903	-0,582017	-3,026539	-2,722148	-17,515730	6,733863	13,578974	0,112214	-0,062107	-1,519878	-4,010378	-5,037790	1,043903	0,112214	-0,062107	-1,519878	-4,010378	-5,037790	1,043903
14:30:58,98	0,382988	3,307041	-0,113971	0,433978	0,341983	0,993036	0,102868	-0,062213	-1,520658	0,881401	3,340596	1,045254	-0,587982	-3,029269	-2,725626	-17,545265	6,731229	13,618635	0,102868	-0,062213	-1,520658	-4,002320	-4,734546	1,045254	0,102868	-0,062213	-1,520658	-4,002320	-4,734546	1,045254
14:30:59,03	0,382988	3,307041	-0,113971	0,433978	0,341983	0,993036	0,108215	-0,058412	-1,524136	0,666696	3,594384	1,084915	-0,586700	-3,027289	-2,726796	-17,490860	6,725733	13,590056	0,108215	-0,058412	-1,524136	-3,918640	-4,900506	1,084915	0,108215	-0,058412	-1,524136	-3,918640	-4,900506	1,084915
14:30:59,08	0,382988	3,307041	-0,113971	0,433978	0,341983	0,993036	0,105859	-0,058532	-1,525306	0,695374	3,521731	1,056336	-0,587263	-3,028980	-2,724462	-17,492817	6,738253	13,583864	0,105859	-0,058532	-1,525306	-3,899376	-4,788204	1,056336	0,105859	-0,058532	-1,525306	-3,899376	-4,788204	1,056336
14:30:59,13	0,382988	3,307041	-0,113971	0,433978	0,341983	0,993036	0,107605	-0,058890	-1,522973	0,723862	3,604590	1,050144	-0,584992	-3,031702	-2,725997	-17,522287	6,705148	13,608254	0,107605	-0,058890	-1,522973	-3,899002	-4,842439	1,050144	0,107605	-0,058890	-1,522973	-3,899002	-4,842439	1,050144
14:30:59,19	0,382988	3,307041	-0,113971	0,433978	0,341983	0,993036	0,108827	-0,062218	-1,524507	0,853500	3,659144	1,074535	-0,583154	-3,030026	-2,727156	-17,480678	6,697065	13,599149	0,108827	-0,062218	-1,524507	-4,030591	-4,883781	1,074535	0,108827	-0,062218	-1,524507	-4,030591	-4,883781	1,074535
14:30:59,24	0,382988	3,307041	-0,113971	0,433978	0,341983	0,993036	0,106456	-0,062972	-1,525666	0,906513	3,575943	1,065430	-0,586276	-3,028999	-2,728378	-17,560954	6,700466	13,585904	0,106456	-0,062972	-1,525666	-4,036769	-4,780882	1,065430	0,106456	-0,062972	-1,525666	-4,036769	-4,780882	1,065430
14:30:59,29	0,382988	3,307041	-0,113971	0,433978	0,341983	0,993036	0,107128	-0,059754	-1,526888	0,702007	3,539621	1,052185	-0,587351	-3,028985	-2,731087	-17,509939	6,702388	13,572370	0,107128	-0,059754	-1,526888	-3,988696	-4,869888	1,052185	0,107128	-0,059754	-1,526888	-3,988696	-4,869888	1,052185
14:30:59,34	0,382988	3,307041	-0,113971	0,433978	0,341983	0,993036	0,107654	-0,058816	-1,529597	0,680406	3,610193	1,038651	-0,587944	-3,028805	-2,729491	-17,503431	6,688929	13,624122	0,107654	-0,058816	-1,529597	-3,936669	-4,840609	1,038651	0,107654	-0,058816	-1,529597	-3,936669	-4,840609	1,038651
14:30:59,39	0,382988	3,307041	-0,113971	0,433978	0,341983	0,993036	0,107794	-0,058212	-1,528002	0,640598	3,629865	1,090403	-0,583843	-3,028156	-2,729886	-17,517746	6,706065	13,621019	0,107794	-0,058212	-1,528002	-3,929065	-4,831965	1,090403	0,107794	-0,058212	-1,528002	-3,929065	-4,831965	1,090403
14:30:59,44	0,382988	3,307041	-0,113971	0,433978	0,341983	0,993036	0,105181	-0,061440	-1,528397	0,816112	3,473038	1,087299	-0,584936	-3,027234	-2,734566	-17,479762	6,730555	13,585447	0,105181	-0,061440	-1,528397	-4,006912	-4,783695	1,087299	0,105181	-0,061440	-1,528397	-4,006912	-4,783695	1,087299
14:30:59,49	0,382988	3,307041	-0,113971	0,433978	0,341983	0,993036	0,104930	-0,060032	-1,533076	0,783092	3,480607	1,051728	-0,583788	-3,028961	-2,733754	-17,476062	6,673550	13,616947	0,104930	-0,060032	-1,533076	-3,929397	-4,756378	1,051728	0,104930	-0,060032	-1,533076	-3,929397	-4,756378	1,051728
14:30:59,54	0,382988	3,307041	-0,113971	0,433978	0,341983	0,993036	0,105851	-0,061889	-1,532264	0,832176	3,560234	1,083227	-0,586283	-3,031624	-2,732631	-17,556087	6,684300	13,597224	0,105851	-0,061889	-1,532264	-4,026144	-4,749091	1,083227	0,105851	-0,061889	-1,532264	-4,026144	-4,749091	1,083227
14:30:59,59	0,382988	3,307041	-0,113971	0,433978	0,341983	0,993036	0,109405	-0,061061	-1,531142	0,758372	3,670349	1,063504	-0,585637	-3,028297	-2,731447	-17,535580	6,730190	13,627438	0,109405	-0,061061	-1,531142	-4,034882	-4,917943	1,063504	0,109405	-0,061061	-1,531142	-4,034882	-4,917943	1,063504
14:30:59,64	0,382988	3,307041	-0,113971	0,433978	0,341983	0,993036	0,106201	-0,059956	-1,529957	0,750946	3,498553	1,093719	-0,584419	-3,030105	-2,737265	-17,510092	6,724822	13,615951	0,106201	-0,059956	-1,529957	-3,955623	-4,838222	1,093719	0,106201	-0,059956	-1,529957	-3,955623	-4,838222	1,093719
14:30:59,69	0,382988	3,307041	-0,113971	0,433978	0,341983	0,993036	0,107157	-0,061915	-1,535775	0,860886	3,573043	1,082232	-0,585666	-3,030184	-2,738067	-17,538683	6,713861	13,601620	0,107157	-0,061915	-1,535775	-3,999431	-4,838809	1,082232	0,107157	-0,061915	-1,535775	-3,999431	-4,838809	1,082232
14:30:59,74	0,382988	3,307041	-0,113971	0,433978	0,341983	0,993036	0,107849	-0,060875	-1,536578	0,783017	3,589752	1,067901	-0,583859	-3,032815	-2,734935	-17,522060	6,683462	13,603336	0,107849	-0,060875	-1,536578	-3,995658	-4,876430	1,067901	0,107849	-0,060875	-1,536578	-3,995658	-4,876430	1,067901
14:30:59,79	0,382988	3,307041	-0,113971	0,433978	0,341983	0,993036	0,109224	-0,063755	-1,533445	0,914784	3,690817	1,069617	-0,588595	-3,032170	-2,734971	-17,541668	6,704528	13,579286	0,109224	-0,063755	-1,533445	-4,090003	-4,883257	1,069617	0,109224	-0,063755	-1,533445	-4,090003	-4,883257	1,069617
14:30:59,84	0,382988	3,307041	-0,113971	0,433978	0,341983	0,993036	0,111034	-0,059331	-1,533482	0,693169	3,757421	1,045567	-0,585058	-3,029147	-2,736514	-17,533953	6,724173	13,601215	0,111034	-0,059331	-1,533482	-3,964325	-4,958735	1,045567	0,111034	-0,059331	-1,533482	-3,964325	-4,958735	1,045567
14:30:59,89	0,382988	3,307041	-0,113971	0,433978	0,341983	0,993036	0,106647	-0,060882	-1,535025	0,794707	3,526186	1,067496	-0,586234	-3,031301	-2,733792	-17,543576	6,723165	13,599103	0,106647	-0,060882	-1,535025	-3,984564	-4,845636	1,067496	0,106647	-0,060882	-1,535025	-3,984564	-4,845636	1,067496
14:30:59,94	0,382988	3,307041	-0,113971	0,433978	0,341983	0,993036	0,109100	-0,060941	-1,532302	0,792082	3,645914	1,065383	-0,584515	-3,028538	-2,735342	-17,536535	6,672902	13,613606	0,109100	-0,060941	-1,532302	-3,991807	-4,918472	1,065383	0,109100	-0,060941	-1,532302	-3,991807	-4,918472	1,065383
14:30:59,99	0,382988	3,307041	-0,113971	0,433978	0,341983	0,993036	0,105848	-0,061048	-1,533852	0,757635	3,508032	1,079887	-0,583814	-3,028144	-2,736123	-17,489405	6,683115	13,580188	0,105848	-0,061048	-1,533852	-4,034649	-4,801060	1,079887	0,105848	-0,061048	-1,533852	-4,034649	-4,801060	1,079887
14:31:00,04	0,382988	3,307041	-0,113971	0,433978	0,341983	0,993036	0,105157	-0,061458	-1,534634	0,811378	3,507797	1,046468	-0,582564	-3,029196	-2,736844	-17,460598	6,710371	13,629715	0,105157	-0,061458	-1,534634	-4,013111	-4,747033	1,046468	0,105157	-0,061458	-1,534634	-4,013111	-4,747033	1,046468
14:31:00,09	0,382988	3,307041	-0,113971	0,433978	0,341983	0,993036	0,105443	-0,063067	-1,535354	0,933037	3,533963	1,095995	-0,586166	-3,028644	-2,738061	-17,491876	6,706650	13,591356	0,105443	-0,063067	-1,535354	-4,017733	-4,743280	1,095995	0,105443	-0,063067	-1,535354	-4,017733	-4,743280	1,095995
14:31:00,14	0,382988	3,307041	-0,113971	0,433978	0,341983	0,993036	0,106766	-0,059671	-1,536571	0,737593	3,577539	1,057636	-0,585684	-3,032085	-2,736523	-17,535450	6,649100	13,574062	0,106766	-0,059671	-1,536571	-3,946606	-4,803569	1,057636	0,106766	-0,059671	-1,536571	-3,946606	-4,803569	1,057636
14:31:00,19	0,382988	3,307041	-0,113971	0,433978	0,341983	0,993036	0,109504	-0,061810	-1,535034	0,777172	3,710975	1,040343	-0,583271	-3,032441	-2,738819	-17,509139	6,667711	13,600374	0,109504	-0,061810	-1,535034	-4,074905	-4,885099	1,040343	0,109504	-0,061810	-1,535034	-4,074905	-4,885099	1,040343
14:31:00,24	0,382988	3,307041	-0,113971	0,433978	0,341983	0,993036	0,108606	-0,064077	-1,537329	0,924341	3,677767	1,066655	-0,588034	-3,028394	-2,739640	-17,530333	6,691826	13,587106	0,108606	-0,064077	-1,537329	-4,105712	-4,847825	1,066655	0,108606	-0,064077	-1,537329	-4,105712	-4,847825	1,066655
14:31:00,29	0,382988	3,307041	-0,113971	0,433978	0,341983	0,993036	0,107483	-0,057929	-1,538151	0,614940	3,588969	1,053387	-0,582707	-3,029980	-2,740000	-17,515036	6,674626	13,596993	0,107483	-0,057929	-1,538151	-3,932508	-4,848482	1,053387	0,107483	-0,057929	-1,538151	-3,932508	-4,848482	1,053387
14:31:00,34	0,382988	3,307041	-0,113971	0,433978	0,341983	0,993036	0,106193	-0,063335	-1,538510	0,888788	3,543727	1,063273	-0,583299	-3,026922	-2,740776	-17,506860	6,680339	13,612451	0,106193	-0,063335	-1,538510	-4,083006	-4,792445	1,063273	0,106193	-0,063335	-1,538510	-4,083006	-4,792445	1,063273
14:31:00,39	0,382988	3,307041	-0,113971	0,433978	0,341983	0,993036	0,103841	-0,061293	-1,539287	0,791656	3,425616	1,078731	-0,585089	-3,028024	-2,741567	-17,517433	6,672070	13,597768	0,103841	-0,061293	-1,539287	-4,019866	-4,725877	1,078731	0,103841	-0,061293	-1,539287	-4,019866	-4,725877	1,078731
14:31:00,44	0,382988	3,307041	-0,113971	0,433978	0,341983	0,993036	0,105690	-0,060295	-1,540078	0,727288	3,516754	1,064048	-0,583296	-3,029013	-2,743131	-17,504926	6,660863	13,569324	0,105690	-0,060295	-1,540078	-4,005854	-4,779903	1,064048	0,105690	-0,060295	-1,540078	-4,005854	-4,779903	1,064048
14:31:00,49	0,382988	3,307041	-0,113971	0,433978	0,341983	0,993036	0,103297	-0,061020	-1,538488	0,784519	3,416098	1,097416	-0,585712	-3,029138	-2,743134	-17,528076	6,652011	13,583379	0,103297	-0,061020	-1,538488	-4,005528	-4,692729	1,097416	0,103297	-0,061020	-1,538488	-4,005528	-4,692729	1,097416
14:31:00,54	0,382988	3,307041	-0,113971	0,433978	0,341983	0,993036	0,103297	-0,061020	-1,538488	0,784519	3,416098	1,097416	-0,583340	-3,033054	-2,742739	-17,534634	6,654627	13,568584	0,103297	-0,061020	-1,538488	-4,005528	-4,692729	1,097416	0,103297	-0,061020	-1,538488	-4,005528	-4,692729	1,097416
14:31:00,59	0,382988	3,307041	-0,113971	0,433978	0,341983	0,993036	0,109172	-0,064324	-1,541249	0,913107	3,691630	1,034864	-0,583305	-3,030021	-2,686035	-17,637256	6,711194	13,585854	0,109172	-0,064324	-1,541249	-4,136338	-4,878344	1,034864	0,109172	-0,064324	-1,541249	-4,136338	-4,878344	1,034864
14:31:00,64	0,383036	3,306965	-0,114964	0,433968	0,341999	0,993033	0,106528	-0,062838	-1,484545	0,833497	3,436988	1,052135	-0,584400	-3,019677	-2,187089	-18,176212	7,533073	13,600518	0,106528	-0,062838	-1,484545	-4,099274	-4,925437	1,052135	0,106528	-0,062838	-1,484545	-4,099274	-4,925437	1,052135
14:31:00,69	0,383036	3,306965	-0,114964	0,433968	0,341999	0,993033	0,098117	-0,056717	-0,985599	0,957525	2,121931	1,066799	-0,588302	-3,020606	-2,194610	-18,162851	7,557531	13,586355	0,098117	-0,056717	-0,985599	-3,494792	-5,580236	1,066799	0,098117	-0,056717	-0,985599	-3,494792	-5,580236	1,066799
14:31:00,74	0,383036	3,306965	-0,114964	0,433968	0,341999	0,993033	0,100873	-0,053803	-0,993120	0,833823	2,264597	1,052636	-0,586008	-3,018020	-2,200850	-18,156750	7,504451	13,564944	0,100873	-0,053803	-0,993120	-3,389691	-5,653934	1,052636	0,100873	-0,053803	-0,993120	-3,389691	-5,653934	1,052636
14:31:00,79	0,383036	3,306965	-0,114964	0,433968	0,341999	0,993033	0,097486	-0,054497	-0,999361	0,827006	2,120296	1,031225	-0,584808	-3,020426	-2,207439	-18,139754	7,502359	13,563717	0,097486	-0,054497	-0,999361	-3,451007	-5,532355	1,031225	0,097486	-0,054497	-0,999361	-3,451007	-5,532355	1,031225
14:31:00,84	0,383036	3,306965	-0,114964	0,433968	0,341999	0,993033	0,098970	-0,056739	-1,005950	0,950276	2,213213	1,029998	-0,586554	-3,016917	-2,207055	-18,117957	7,493879	13,568051	0,098970	-0,056739	-1,005950	-3,503734	-5,555909	1,029998	0,098970	-0,056739	-1,005950	-3,503734	-5,555909	1,029998
14:31:00,89	0,383036	3,306965	-0,114964	0,433968	0,341999	0,993033	0,096804	-0,053472	-1,005565	0,783951	2,123720	1,034332	-0,585398	-3,018950	-2,211693	-18,110355	7,459419	13,584125	0,096804	-0,053472	-1,005565	-3,413606	-5,475404	1,034332	0,096804	-0,053472	-1,005565	-3,413606	-5,475404	1,034332
14:31:00,94	0,383036	3,306965	-0,114964	0,433968	0,341999	0,993033	0,097986	-0,055490	-1,010204	0,862846	2,208992	1,050406	-0,587241	-3,017516	-2,216368	-18,143962	7,496371	13,602929	0,097986	-0,055490	-1,010204	-3,493125	-5,482910	1,050406	0,097986	-0,055490	-1,010204	-3,493125	-5,482910	1,050406
14:31:00,99	0,383036	3,306965	-0,114964	0,433968	0,341999	0,993033	0,097666	-0,053177	-1,014878	0,757740	2,144780	1,069209	-0,584346	-3,019846	-2,216784	-18,171504	7,479988	13,564334	0,097666	-0,053177	-1,014878	-3,416619	-5,522015	1,069209	0,097666	-0,053177	-1,014878	-3,416619	-5,522015	1,069209
14:31:01,04	0,383036	3,306965	-0,114964	0,433968	0,341999	0,993033	0,098236	-0,056849	-1,015295	0,920774	2,158767	1,030615	-0,583666	-3,018239	-2,219880	-18,113197	7,460917	13,555673	0,098236	-0,056849	-1,015295	-3,541911	-5,552784	1,030615	0,098236	-0,056849	-1,015295	-3,541911	-5,552784	1,030615
14:31:01,09	0,383036	3,306965	-0,114964	0,433968	0,341999	0,993033	0,096505	-0,056635	-1,018390	0,922252	2,128758	1,021953	-0,588445	-3,016181	-2,219990	-18,144961	7,486036	13,578154	0,096505	-0,056635	-1,018390	-3,523587	-5,446868	1,021953	0,096505	-0,056635	-1,018390	-3,523587	-5,446868	1,021953
14:31:01,14	0,383036	3,306965	-0,114964	0,433968	0,341999	0,993033	0,097112	-0,051466	-1,018501	0,659351	2,120262	1,044434	-0,587262	-3,016632	-2,224545	-18,134568	7,486335	13,583388	0,097112	-0,051466	-1,018501	-3,380744	-5,503025	1,044434	0,097112	-0,051466	-1,018501	-3,380744	-5,503025	1,044434
14:31:01,19	0,383036	3,306965	-0,114964	0,433968	0,341999	0,993033	0,096911	-0,052716	-1,023056	0,729820	2,118679	1,049669	-0,584301	-3,021761	-2,223754	-18,135147	7,460438	13,567298	0,096911	-0,052716	-1,023056	-3,408421	-5,488857	1,049669	0,096911	-0,052716	-1,023056	-3,408421	-5,488857	1,049669
14:31:01,24	0,383036	3,306965	-0,114964	0,433968	0,341999	0,993033	0,099873	-0,057846	-1,022264	0,973814	2,285114	1,033579	-0,584275	-3,017516	-2,222602	-18,127299	7,499146	13,568391	0,099873	-0,057846	-1,022264	-3,567058	-5,554884	1,033579	0,099873	-0,057846	-1,022264	-3,567058	-5,554884	1,033579
14:31:01,29	0,383036	3,306965	-0,114964	0,433968	0,341999	0,993033	0,096183	-0,055746	-1,021112	0,902078	2,080705	1,034672	-0,586088	-3,019936	-2,226845	-18,132771	7,471478	13,603387	0,096183	-0,055746	-1,021112	-3,473971	-5,469672	1,034672	0,096183	-0,055746	-1,021112	-3,473971	-5,469672	1,034672
14:31:01,34	0,383036	3,306965	-0,114964	0,433968	0,341999	0,993033	0,099185	-0,055386	-1,025356	0,856653	2,245890	1,069668	-0,586016	-3,017223	-2,228799	-18,092098	7,474460	13,580443	0,099185	-0,055386	-1,025356	-3,491125	-5,540122	1,069668	0,099185	-0,055386	-1,025356	-3,491125	-5,540122	1,069668
14:31:01,39	0,383036	3,306965	-0,114964	0,433968	0,341999	0,993033	0,096799	-0,054091	-1,027310	0,812268	2,155573	1,046723	-0,585494	-3,017008	-2,228438	-18,119288	7,455580	13,560639	0,096799	-0,054091	-1,027310	-3,433905	-5,443171	1,046723	0,096799	-0,054091	-1,027310	-3,433905	-5,443171	1,046723
14:31:01,44	0,383036	3,306965	-0,114964	0,433968	0,341999	0,993033	0,096353	-0,054436	-1,026949	0,800261	2,118233	1,026920	-0,584301	-3,021756	-2,231512	-18,106981	7,424547	13,570581	0,096353	-0,054436	-1,026949	-3,472993	-5,445438	1,026920	0,096353	-0,054436	-1,026949	-3,472993	-5,445438	1,026920
14:31:01,49	0,383036	3,306965	-0,114964	0,433968	0,341999	0,993033	0,099868	-0,057843	-1,030023	0,956692	2,327199	1,036862	-0,586083	-3,018614	-2,228828	-18,126649	7,464783	13,556061	0,099868	-0,057843	-1,030023	-3,583995	-5,512417	1,036862	0,099868	-0,057843	-1,030023	-3,583995	-5,512417	1,036862
14:31:01,54	0,383036	3,306965	-0,114964	0,433968	0,341999	0,993033	0,098037	-0,054729	-1,027338	0,819755	2,194872	1,022342	-0,585484	-3,017019	-2,234243	-18,091177	7,426251	13,577478	0,098037	-0,054729	-1,027338	-3,476452	-5,501066	1,022342	0,098037	-0,054729	-1,027338	-3,476452	-5,501066	1,022342
14:31:01,60	0,383036	3,306965	-0,114964	0,433968	0,341999	0,993033	0,096357	-0,054450	-1,032753	0,789642	2,157479	1,043759	-0,584939	-3,018583	-2,233500	-18,126608	7,439893	13,543773	0,096357	-0,054450	-1,032753	-3,484708	-5,406550	1,043759	0,096357	-0,054450	-1,032753	-3,484708	-5,406550	1,043759
14:31:01,65	0,383036	3,306965	-0,114964	0,433968	0,341999	0,993033	0,097439	-0,055704	-1,032010	0,848907	2,176238	1,010054	-0,585424	-3,019644	-2,231524	-18,086072	7,449138	13,556745	0,097439	-0,055704	-1,032010	-3,523818	-5,472729	1,010054	0,097439	-0,055704	-1,032010	-3,523818	-5,472729	1,010054
14:31:01,70	0,383036	3,306965	-0,114964	0,433968	0,341999	0,993033	0,098601	-0,055815	-1,030034	0,882958	2,267130	1,023025	-0,583082	-3,018279	-2,233470	-18,079919	7,431947	13,553077	0,098601	-0,055815	-1,030034	-3,498487	-5,473032	1,023025	0,098601	-0,055815	-1,030034	-3,498487	-5,473032	1,023025
14:31:01,75	0,383036	3,306965	-0,114964	0,433968	0,341999	0,993033	0,096247	-0,057160	-1,031980	0,941102	2,158672	1,019358	-0,585513	-3,021339	-2,236174	-18,122554	7,458906	13,589066	0,096247	-0,057160	-1,031980	-3,545949	-5,396739	1,019358	0,096247	-0,057160	-1,031980	-3,545949	-5,396739	1,019358
14:31:01,80	0,383036	3,306965	-0,114964	0,433968	0,341999	0,993033	0,100112	-0,056585	-1,034684	0,913231	2,309253	1,055347	-0,586671	-3,016966	-2,235024	-18,096654	7,434756	13,578085	0,100112	-0,056585	-1,034684	-3,528681	-5,549566	1,055347	0,100112	-0,056585	-1,034684	-3,528681	-5,549566	1,055347
14:31:01,85	0,383036	3,306965	-0,114964	0,433968	0,341999	0,993033	0,096905	-0,053396	-1,033535	0,739423	2,176953	1,044366	-0,584991	-3,019991	-2,237368	-18,133106	7,407473	13,564318	0,096905	-0,053396	-1,033535	-3,452129	-5,430054	1,044366	0,096905	-0,053396	-1,033535	-3,452129	-5,430054	1,044366
14:31:01,90	0,383036	3,306965	-0,114964	0,433968	0,341999	0,993033	0,098684	-0,056363	-1,035879	0,851864	2,251572	1,030599	-0,591448	-3,021565	-2,238155	-18,140324	7,449568	13,560025	0,098684	-0,056363	-1,035879	-3,572614	-5,495143	1,030599	0,098684	-0,056363	-1,035879	-3,572614	-5,495143	1,030599
14:31:01,95	0,383036	3,306965	-0,114964	0,433968	0,341999	0,993033	0,103276	-0,051558	-1,036665	0,634861	2,463050	1,026305	-0,582031	-3,016160	-2,237357	-18,115846	7,413533	13,584789	0,103276	-0,051558	-1,036665	-3,412441	-5,644127	1,026305	0,103276	-0,051558	-1,036665	-3,412441	-5,644127	1,026305
14:31:02,00	0,383036	3,306965	-0,114964	0,433968	0,341999	0,993033	0,093887	-0,057011	-1,035868	0,899435	2,014008	1,051069	-0,586134	-3,019072	-2,238531	-18,123494	7,441868	13,570812	0,093887	-0,057011	-1,035868	-3,575906	-5,356087	1,051069	0,093887	-0,057011	-1,035868	-3,575906	-5,356087	1,051069
14:31:02,05	0,383036	3,306965	-0,114964	0,433968	0,341999	0,993033	0,098461	-0,054913	-1,037041	0,811088	2,231071	1,037093	-0,583765	-3,021077	-2,236189	-18,126925	7,441206	13,569514	0,099012	-0,057968	-1,034699	-3,582848	-5,515333	1,035794	0,099012	-0,057968	-1,034699	-3,582848	-5,515333	1,035794
14:31:02,10	0,383036	3,306965	-0,114964	0,433968	0,341999	0,993033	0,099012	-0,057968	-1,034699	0,967639	2,257081	1,035794	-0,583127	-3,020370	-2,237727	-18,083848	7,396302	13,568783	0,099012	-0,057968	-1,034699	-3,582848	-5,515333	1,035794	0,099012	-0,057968	-1,034699	-3,582848	-5,515333	1,035794
14:31:02,15	0,383036	3,306965	-0,114964	0,433968	0,341999	0,993033	0,098081	-0,058166	-1,036237	0,960606	2,268428	1,035064	-0,584357	-3,016992	-2,239306	-18,096823	7,398109	13,565379	0,098081	-0,058166	-1,036237	-3,605455	-5,430904	1,035064	0,098081	-0,058166	-1,036237	-3,605455	-5,430904	1,035064
14:31:02,20	0,383036	3,306965	-0,114964	0,433968	0,341999	0,993033	0,095770	-0,055413	-1,037817	0,812496	2,136130	1,031660	-0,589050	-3,018428	-2,237339	-18,097639	7,416187	13,597662	0,095770	-0,055413	-1,037817	-3,537407	-5,381810	1,031660	0,095770	-0,055413	-1,037817	-3,537407	-5,381810	1,031660
14:31:02,25	0,383036	3,306965	-0,114964	0,433968	0,341999	0,993033	0,099360	-0,052066	-1,035850	0,653737	2,313079	1,063942	-0,583104	-3,018862	-2,241989	-18,060246	7,399355	13,581150	0,099360	-0,052066	-1,035850	-3,433482	-5,486699	1,063942	0,099360	-0,052066	-1,035850	-3,433482	-5,486699	1,063942
14:31:02,30	0,383036	3,306965	-0,114964	0,433968	0,341999	0,993033	0,096763	-0,057433	-1,040499	0,936896	2,218812	1,047431	-0,581988	-3,016097	-2,240053	-18,087390	7,410227	13,600583	0,096763	-0,057433	-1,040499	-3,571565	-5,377067	1,047431	0,096763	-0,057433	-1,040499	-3,571565	-5,377067	1,047431
14:31:02,35	0,383036	3,306965	-0,114964	0,433968	0,341999	0,993033	0,093811	-0,057016	-1,038564	0,911099	2,036371	1,066864	-0,582649	-3,015908	-2,240471	-18,114684	7,390125	13,581007	0,093977	-0,056350	-1,038982	-3,578084	-5,345769	1,047288	0,093977	-0,056350	-1,038982	-3,578084	-5,345769	1,047288
14:31:02,40	0,383036	3,306965	-0,114964	0,433968	0,341999	0,993033	0,093977	-0,056350	-1,038982	0,845377	2,031415	1,047288	-0,583139	-3,017070	-2,241246	-18,068803	7,376527	13,551243	0,093977	-0,056350	-1,038982	-3,578084	-5,345769	1,047288	0,093977	-0,056350	-1,038982	-3,578084	-5,345769	1,047288
14:31:02,45	0,383036	3,306965	-0,114964	0,433968	0,341999	0,993033	0,095228	-0,056507	-1,039756	0,864689	2,143019	1,017524	-0,582616	-3,015694	-2,242808	-18,102572	7,409483	13,568427	0,095228	-0,056507	-1,039756	-3,571072	-5,332399	1,017524	0,095228	-0,056507	-1,039756	-3,571072	-5,332399	1,017524
14:31:02,50	0,383036	3,306965	-0,114964	0,433968	0,341999	0,993033	0,093776	-0,056272	-1,041319	0,864138	2,021766	1,034708	-0,587414	-3,022429	-2,243959	-18,155938	7,411568	13,592139	0,093776	-0,056272	-1,041319	-3,553195	-5,339630	1,034708	0,093776	-0,056272	-1,041319	-3,553195	-5,339630	1,034708
14:31:02,55	0,383036	3,306965	-0,114964	0,433968	0,341999	0,993033	0,102007	-0,055484	-1,042469	0,798278	2,402535	1,058420	-0,586134	-3,019737	-2,243952	-18,104016	7,415825	13,582668	0,102007	-0,055484	-1,042469	-3,557186	-5,605018	1,058420	0,102007	-0,055484	-1,042469	-3,557186	-5,605018	1,058420
14:31:02,60	0,383036	3,306965	-0,114964	0,433968	0,341999	0,993033	0,099036	-0,055246	-1,042462	0,815563	2,290867	1,048949	-0,586169	-3,017419	-2,243972	-18,127699	7,454624	13,584504	0,099036	-0,055246	-1,042462	-3,521239	-5,483442	1,048949	0,099036	-0,055246	-1,042462	-3,521239	-5,483442	1,048949
14:31:02,65	0,383036	3,306965	-0,114964	0,433968	0,341999	0,993033	0,097046	-0,054057	-1,042482	0,775478	2,147490	1,050785	-0,581395	-3,015105	-2,242406	-18,077177	7,397687	13,572687	0,097046	-0,054057	-1,042482	-3,467961	-5,470624	1,050785	0,097046	-0,054057	-1,042482	-3,467961	-5,470624	1,050785
14:31:02,70	0,383036	3,306965	-0,114964	0,433968	0,341999	0,993033	0,092655	-0,057035	-1,040916	0,906287	1,991393	1,038967	-0,580253	-3,019934	-2,243561	-18,093412	7,363454	13,567095	0,092655	-0,057035	-1,040916	-3,570928	-5,282046	1,038967	0,092655	-0,057035	-1,040916	-3,570928	-5,282046	1,038967
14:31:02,75	0,383036	3,306965	-0,114964	0,433968	0,341999	0,993033	0,096266	-0,060438	-1,042071	1,045484	2,182217	1,033376	-0,584348	-3,019903	-2,243179	-18,104879	7,433860	13,573378	0,096266	-0,060438	-1,042071	-3,698874	-5,374679	1,033376	0,096266	-0,060438	-1,042071	-3,698874	-5,374679	1,033376
14:31:02,80	0,383036	3,306965	-0,114964	0,433968	0,341999	0,993033	0,098287	-0,056875	-1,041689	0,915485	2,242165	1,039659	-0,586226	-3,019737	-2,242807	-18,149306	7,415875	13,582423	0,098287	-0,056875	-1,041689	-3,549233	-5,473364	1,039659	0,098287	-0,056875	-1,041689	-3,549233	-5,473364	1,039659
14:31:02,85	0,383036	3,306965	-0,114964	0,433968	0,341999	0,993033	0,099082	-0,055166	-1,041317	0,788814	2,254013	1,048703	-0,585515	-3,017981	-2,245511	-18,084771	7,419506	13,574214	0,099082	-0,055166	-1,041317	-3,541727	-5,523909	1,048703	0,099082	-0,055166	-1,041317	-3,541727	-5,523909	1,048703
14:31:02,90	0,383036	3,306965	-0,114964	0,433968	0,341999	0,993033	0,097206	-0,054904	-1,044021	0,810607	2,210553	1,040495	-0,582548	-3,021404	-2,244751	-18,091823	7,422658	13,530324	0,097206	-0,054904	-1,044021	-3,499374	-5,420131	1,040495	0,097206	-0,054904	-1,044021	-3,499374	-5,420131	1,040495
14:31:02,95	0,383036	3,306965	-0,114964	0,433968	0,341999	0,993033	0,095621	-0,057310	-1,044621	0,903677	2,124539	1,062897	-0,584466	-3,021537	-2,245128	-18,140459	7,378788	13,577748	0,095621	-0,057310	-1,044621	-3,595141	-5,381729	1,062897	0,095621	-0,057310	-1,044621	-3,595141	-5,381729	1,062897
14:31:03,00	0,383036	3,306965	-0,114964	0,433968	0,341999	0,993033	0,098428	-0,054478	-0,999694	0,871547	2,190773	1,075324	-0,586495	-3,018827	-2,201184	-18,115393	7,533129	13,609043	0,098428	-0,054478	-0,999694	-3,404997	-5,535849	1,075324	0,098428	-0,054478	-0,999694	-3,404997	-5,535849	1,075324
14:31:03,05	0,382994	3,306969	-0,115977	0,433979	0,341993	0,993001	0,098428	-0,054478	-0,999694	0,871547	2,190773	1,075324	-0,588228	-3,004830	-1,672457	-18,544095	8,337683	13,551840	0,098428	-0,054478	-0,999694	-3,404997	-5,535849	1,075324	0,098428	-0,054478	-0,999694	-3,404997	-5,535849	1,075324
14:31:03,10	0,382994	3,306969	-0,115977	0,433979	0,341993	0,993001	0,087173	-0,045979	-0,470967	0,911983	0,831959	1,018121	-0,585319	-3,004423	-1,681386	-18,525517	8,288527	13,551226	0,087173	-0,045979	-0,470967	-2,697346	-6,011130	1,018121	0,087173	-0,045979	-0,470967	-2,697346	-6,011130	1,018121
14:31:03,15	0,382994	3,306969	-0,115977	0,433979	0,341993	0,993001	0,085366	-0,048295	-0,479897	0,999147	0,778676	1,017507	-0,586436	-3,002079	-1,688784	-18,486873	8,309638	13,527090	0,085366	-0,048295	-0,479897	-2,792008	-5,922584	1,017507	0,085366	-0,048295	-0,479897	-2,792008	-5,922584	1,017507
14:31:03,20	0,382994	3,306969	-0,115977	0,433979	0,341993	0,993001	0,083895	-0,046155	-0,487295	0,925493	0,725052	0,993371	-0,586550	-3,002198	-1,695376	-18,504540	8,254392	13,558547	0,083895	-0,046155	-0,487295	-2,697704	-5,860670	0,993371	0,083895	-0,046155	-0,487295	-2,697704	-5,860670	0,993371
14:31:03,25	0,382994	3,306969	-0,115977	0,433979	0,341993	0,993001	0,084055	-0,046116	-0,493886	0,866774	0,745707	1,024828	-0,585890	-2,999788	-1,696173	-18,470887	8,264497	13,525565	0,084055	-0,046116	-0,493886	-2,753342	-5,852592	1,024828	0,084055	-0,046116	-0,493886	-2,753342	-5,852592	1,024828
14:31:03,30	0,382994	3,306969	-0,115977	0,433979	0,341993	0,993001	0,081637	-0,045483	-0,494683	0,859423	0,644081	0,991846	-0,588033	-3,002253	-1,700525	-18,495242	8,226189	13,513580	0,081637	-0,045483	-0,494683	-2,710983	-5,764434	0,991846	0,081637	-0,045483	-0,494683	-2,710983	-5,764434	0,991846
14:31:03,35	0,382994	3,306969	-0,115977	0,433979	0,341993	0,993001	0,084844	-0,044859	-0,499036	0,781645	0,808921	0,979861	-0,584727	-3,004439	-1,701958	-18,463986	8,230171	13,551652	0,085084	-0,048816	-0,500469	-2,825577	-5,832634	1,017932	0,085084	-0,048816	-0,500469	-2,825577	-5,832634	1,017932
14:31:03,40	0,382994	3,306969	-0,115977	0,433979	0,341993	0,993001	0,085084	-0,048816	-0,500469	1,006446	0,846455	1,017932	-0,584175	-3,004599	-1,707018	-18,470616	8,224150	13,544987	0,085084	-0,048816	-0,500469	-2,825577	-5,832634	1,017932	0,085084	-0,048816	-0,500469	-2,825577	-5,832634	1,017932
14:31:03,45	0,382994	3,306969	-0,115977	0,433979	0,341993	0,993001	0,084947	-0,049374	-0,505528	1,026947	0,836578	1,011268	-0,583529	-3,000636	-1,709334	-18,435907	8,250431	13,566962	0,084947	-0,049374	-0,505528	-2,848900	-5,831724	1,011268	0,084947	-0,049374	-0,505528	-2,848900	-5,831724	1,011268
14:31:03,50	0,382994	3,306969	-0,115977	0,433979	0,341993	0,993001	0,081191	-0,047951	-0,507845	0,993080	0,658229	1,033243	-0,583584	-3,000880	-1,710516	-18,448134	8,211476	13,551978	0,081191	-0,047951	-0,507845	-2,771083	-5,715295	1,033243	0,081191	-0,047951	-0,507845	-2,771083	-5,715295	1,033243
14:31:03,55	0,382994	3,306969	-0,115977	0,433979	0,341993	0,993001	0,081430	-0,048025	-0,509027	0,957090	0,679530	1,018258	-0,585933	-3,000959	-1,712846	-18,437140	8,202522	13,552578	0,081430	-0,048025	-0,509027	-2,812899	-5,712732	1,018258	0,081430	-0,048025	-0,509027	-2,812899	-5,712732	1,018258
14:31:03,60	0,382994	3,306969	-0,115977	0,433979	0,341993	0,993001	0,082673	-0,046031	-0,511356	0,851113	0,758168	1,018859	-0,585927	-3,002461	-1,716352	-18,450104	8,251147	13,541645	0,082673	-0,046031	-0,511356	-2,762300	-5,731676	1,018859	0,082673	-0,046031	-0,511356	-2,762300	-5,731676	1,018859
14:31:03,65	0,382994	3,306969	-0,115977	0,433979	0,341993	0,993001	0,083971	-0,046787	-0,514862	0,926062	0,790128	1,007926	-0,585376	-3,001237	-1,716362	-18,444137	8,190038	13,530219	0,083971	-0,046787	-0,514862	-2,746709	-5,801613	1,007926	0,083971	-0,046787	-0,514862	-2,746709	-5,801613	1,007926
14:31:03,70	0,382994	3,306969	-0,115977	0,433979	0,341993	0,993001	0,082635	-0,046653	-0,514873	0,869155	0,756388	0,996500	-0,584755	-3,002269	-1,714411	-18,437445	8,193989	13,529044	0,082635	-0,046653	-0,514873	-2,793097	-5,730493	0,996500	0,082635	-0,046653	-0,514873	-2,793097	-5,730493	0,996500
14:31:03,75	0,382994	3,306969	-0,115977	0,433979	0,341993	0,993001	0,083219	-0,047706	-0,512922	0,930693	0,790534	0,995324	-0,587110	-2,998607	-1,718316	-18,432413	8,230185	13,527819	0,083219	-0,047706	-0,512922	-2,814241	-5,742127	0,995324	0,083219	-0,047706	-0,512922	-2,814241	-5,742127	0,995324
14:31:03,80	0,382994	3,306969	-0,115977	0,433979	0,341993	0,993001	0,081225	-0,043836	-0,516827	0,763305	0,673121	0,994099	-0,583068	-2,997728	-1,719100	-18,451007	8,185685	13,527890	0,081225	-0,043836	-0,516827	-2,677818	-5,703034	0,994099	0,081225	-0,043836	-0,516827	-2,677818	-5,703034	0,994099
14:31:03,85	0,382994	3,306969	-0,115977	0,433979	0,341993	0,993001	0,078443	-0,046897	-0,517611	0,874650	0,534593	0,994171	-0,584255	-3,003094	-1,718660	-18,464225	8,184879	13,575183	0,078443	-0,046897	-0,517611	-2,806774	-5,623158	0,994171	0,078443	-0,046897	-0,517611	-2,806774	-5,623158	0,994171
14:31:03,90	0,382994	3,306969	-0,115977	0,433979	0,341993	0,993001	0,083683	-0,048552	-0,517170	0,953380	0,796043	1,041464	-0,584211	-3,002838	-1,721408	-18,451884	8,210663	13,533993	0,083683	-0,048552	-0,517170	-2,857926	-5,773069	1,041464	0,083683	-0,048552	-0,517170	-2,857926	-5,773069	1,041464
14:31:03,95	0,382994	3,306969	-0,115977	0,433979	0,341993	0,993001	0,083439	-0,048462	-0,519918	0,977194	0,781165	1,000274	-0,584777	-2,998029	-1,722191	-18,418492	8,187053	13,533986	0,083439	-0,048462	-0,519918	-2,827039	-5,768816	1,000274	0,083439	-0,048462	-0,519918	-2,827039	-5,768816	1,000274
14:31:04,01	0,382994	3,306969	-0,115977	0,433979	0,341993	0,993001	0,079558	-0,045567	-0,520702	0,822943	0,620064	1,000267	-0,580640	-3,000966	-1,723323	-18,409363	8,168716	13,548809	0,079558	-0,045567	-0,520702	-2,754092	-5,625239	1,000267	0,079558	-0,045567	-0,520702	-2,754092	-5,625239	1,000267
14:31:04,06	0,382994	3,306969	-0,115977	0,433979	0,341993	0,993001	0,080032	-0,050619	-0,521834	1,074302	0,661807	1,015089	-0,585113	-2,998293	-1,721550	-18,440471	8,190584	13,537875	0,080032	-0,050619	-0,521834	-2,899271	-5,620736	1,015089	0,080032	-0,050619	-0,521834	-2,899271	-5,620736	1,015089
14:31:04,11	0,382994	3,306969	-0,115977	0,433979	0,341993	0,993001	0,079955	-0,045409	-0,520060	0,806754	0,619886	1,004156	-0,583126	-3,002472	-1,723344	-18,467065	8,150211	13,553013	0,079955	-0,045409	-0,520060	-2,757815	-5,656548	1,004156	0,079955	-0,045409	-0,520060	-2,757815	-5,656548	1,004156
14:31:04,16	0,382994	3,306969	-0,115977	0,433979	0,341993	0,993001	0,082580	-0,049218	-0,521854	0,956606	0,753552	1,019294	-0,584209	-3,001177	-1,722570	-18,427069	8,161879	13,533129	0,082580	-0,049218	-0,521854	-2,907038	-5,728961	1,019294	0,082580	-0,049218	-0,521854	-2,907038	-5,728961	1,019294
14:31:04,21	0,382994	3,306969	-0,115977	0,433979	0,341993	0,993001	0,082000	-0,047634	-0,521080	0,904295	0,752218	0,999410	-0,588903	-3,002299	-1,725277	-18,426779	8,199253	13,554373	0,082000	-0,047634	-0,521080	-2,834936	-5,684798	0,999410	0,082000	-0,047634	-0,521080	-2,834936	-5,684798	0,999410
14:31:04,26	0,382994	3,306969	-0,115977	0,433979	0,341993	0,993001	0,085319	-0,044129	-0,523787	0,754577	0,906363	1,020654	-0,587749	-2,999473	-1,725298	-18,436666	8,213259	13,545865	0,085319	-0,044129	-0,523787	-2,709556	-5,791184	1,020654	0,085319	-0,044129	-0,523787	-2,709556	-5,791184	1,020654
14:31:04,31	0,382994	3,306969	-0,115977	0,433979	0,341993	0,993001	0,082295	-0,043715	-0,523809	0,740237	0,733527	1,012146	-0,586677	-3,003005	-1,726087	-18,480925	8,172481	13,535465	0,082295	-0,043715	-0,523809	-2,691401	-5,726602	1,012146	0,082295	-0,043715	-0,523809	-2,691401	-5,726602	1,012146
14:31:04,36	0,382994	3,306969	-0,115977	0,433979	0,341993	0,993001	0,084817	-0,046410	-0,524597	0,822913	0,846768	1,001746	-0,587121	-3,000380	-1,729179	-18,412607	8,207289	13,533227	0,084817	-0,046410	-0,524597	-2,820252	-5,811394	1,001746	0,084817	-0,046410	-0,524597	-2,820252	-5,811394	1,001746
14:31:04,41	0,382994	3,306969	-0,115977	0,433979	0,341993	0,993001	0,082766	-0,044713	-0,527690	0,798980	0,781844	0,999508	-0,586065	-3,002810	-1,726047	-18,457370	8,150422	13,573388	0,082766	-0,044713	-0,527690	-2,710981	-5,715265	0,999508	0,082766	-0,044713	-0,527690	-2,710981	-5,715265	0,999508
14:31:04,46	0,382994	3,306969	-0,115977	0,433979	0,341993	0,993001	0,084342	-0,046842	-0,524558	0,838067	0,853484	1,039669	-0,587244	-3,002008	-1,725699	-18,470698	8,178315	13,535360	0,084342	-0,046842	-0,524558	-2,839035	-5,767371	1,039669	0,084342	-0,046842	-0,524558	-2,839035	-5,767371	1,039669
14:31:04,51	0,382994	3,306969	-0,115977	0,433979	0,341993	0,993001	0,084237	-0,045420	-0,524209	0,781615	0,822521	1,001641	-0,586029	-2,999832	-1,728838	-18,449558	8,185721	13,494217	0,084237	-0,045420	-0,524209	-2,783859	-5,790071	1,001641	0,084237	-0,045420	-0,524209	-2,783859	-5,790071	1,001641
14:31:04,56	0,382994	3,306969	-0,115977	0,433979	0,341993	0,993001	0,081746	-0,045384	-0,527348	0,796734	0,707586	0,960497	-0,589516	-3,000055	-1,725316	-18,433374	8,191985	13,520543	0,081746	-0,045384	-0,527348	-2,765926	-5,709450	0,960497	0,081746	-0,045384	-0,527348	-2,765926	-5,709450	0,960497
14:31:04,61	0,382994	3,306969	-0,115977	0,433979	0,341993	0,993001	0,083682	-0,042476	-0,523826	0,659042	0,819148	0,986824	-0,585316	-3,000150	-1,729934	-18,383205	8,183118	13,542646	0,083682	-0,042476	-0,523826	-2,675349	-5,749874	0,986824	0,083682	-0,042476	-0,523826	-2,675349	-5,749874	0,986824
14:31:04,66	0,382994	3,306969	-0,115977	0,433979	0,341993	0,993001	0,081664	-0,046161	-0,528445	0,868060	0,762104	1,008927	-0,585981	-3,001752	-1,728788	-18,430169	8,195622	13,537634	0,081664	-0,046161	-0,528445	-2,755594	-5,648522	1,008927	0,081664	-0,046161	-0,528445	-2,755594	-5,648522	1,008927
14:31:04,71	0,382994	3,306969	-0,115977	0,433979	0,341993	0,993001	0,083384	-0,046386	-0,527298	0,867103	0,804604	1,003915	-0,588374	-3,001892	-1,730761	-18,441975	8,180157	13,508955	0,083384	-0,046386	-0,527298	-2,774207	-5,741018	1,003915	0,083384	-0,046386	-0,527298	-2,774207	-5,741018	1,003915
14:31:04,76	0,382994	3,306969	-0,115977	0,433979	0,341993	0,993001	0,084702	-0,044384	-0,529271	0,743686	0,870656	0,975236	-0,584241	-3,001509	-1,729580	-18,434627	8,171417	13,518343	0,084702	-0,044384	-0,529271	-2,740442	-5,778440	0,975236	0,084702	-0,044384	-0,529271	-2,740442	-5,778440	0,975236
14:31:04,81	0,382994	3,306969	-0,115977	0,433979	0,341993	0,993001	0,082303	-0,047771	-0,528091	0,915940	0,756653	0,984624	-0,584813	-3,002972	-1,732684	-18,430191	8,187023	13,515525	0,082303	-0,047771	-0,528091	-2,834106	-5,704138	0,984624	0,082303	-0,047771	-0,528091	-2,834106	-5,704138	0,984624
14:31:04,86	0,382994	3,306969	-0,115977	0,433979	0,341993	0,993001	0,083856	-0,048008	-0,531195	0,943987	0,833466	0,981806	-0,588372	-3,000911	-1,733093	-18,443493	8,209240	13,516312	0,083856	-0,048008	-0,531195	-2,824648	-5,749265	0,981806	0,083856	-0,048008	-0,531195	-2,824648	-5,749265	0,981806
14:31:04,91	0,382994	3,306969	-0,115977	0,433979	0,341993	0,993001	0,083852	-0,043895	-0,531603	0,742683	0,810589	0,982593	-0,585368	-3,003712	-1,728374	-18,410563	8,157432	13,545463	0,083852	-0,043895	-0,531603	-2,703055	-5,771765	0,982593	0,083852	-0,043895	-0,531603	-2,703055	-5,771765	0,982593
14:31:04,96	0,382994	3,306969	-0,115977	0,433979	0,341993	0,993001	0,084775	-0,047897	-0,526885	0,922416	0,913034	1,011744	-0,584276	-3,004777	-1,731854	-18,444137	8,161918	13,582016	0,084775	-0,047897	-0,526885	-2,837525	-5,741817	1,011744	0,084775	-0,047897	-0,526885	-2,837525	-5,741817	1,011744
14:31:05,01	0,382994	3,306969	-0,115977	0,433979	0,341993	0,993001	0,085151	-0,049375	-0,530365	0,986359	0,901260	1,048297	-0,582556	-3,006648	-1,733830	-18,458089	8,118297	13,533533	0,085151	-0,049375	-0,530365	-2,889589	-5,783096	1,048297	0,085151	-0,049375	-0,530365	-2,889589	-5,783096	1,048297
14:31:05,06	0,382994	3,306969	-0,115977	0,433979	0,341993	0,993001	0,085912	-0,051800	-0,532341	1,067710	0,950555	0,999813	-0,587857	-3,002290	-1,732296	-18,460858	8,154858	13,543219	0,085912	-0,051800	-0,532341	-2,998606	-5,793533	0,999813	0,085912	-0,051800	-0,532341	-2,998606	-5,793533	0,999813
14:31:05,11	0,382994	3,306969	-0,115977	0,433979	0,341993	0,993001	0,084788	-0,045030	-0,530806	0,745943	0,871436	1,009500	-0,587796	-3,001669	-1,732680	-18,429651	8,151540	13,533439	0,084788	-0,045030	-0,530806	-2,788921	-5,784430	1,009500	0,084788	-0,045030	-0,530806	-2,788921	-5,784430	1,009500
14:31:05,16	0,382994	3,306969	-0,115977	0,433979	0,341993	0,993001	0,084220	-0,044773	-0,531191	0,745313	0,870561	0,999719	-0,583744	-3,001320	-1,734259	-18,479637	8,207590	13,527770	0,084220	-0,044773	-0,531191	-2,769382	-5,740679	0,999719	0,084220	-0,044773	-0,531191	-2,769382	-5,740679	0,999719
14:31:05,21	0,382994	3,306969	-0,115977	0,433979	0,341993	0,993001	0,081891	-0,048108	-0,532769	0,942261	0,678180	0,994051	-0,584336	-3,000729	-1,734667	-18,465204	8,158241	13,497204	0,081891	-0,048108	-0,532769	-2,834201	-5,750296	0,994051	0,081891	-0,048108	-0,532769	-2,834201	-5,750296	0,994051
14:31:05,26	0,382994	3,306969	-0,115977	0,433979	0,341993	0,993001	0,081676	-0,047299	-0,533177	0,864693	0,704139	0,963485	-0,585393	-3,001981	-1,735402	-18,414396	8,176558	13,516728	0,081676	-0,047299	-0,533177	-2,848294	-5,707407	0,963485	0,081676	-0,047299	-0,533177	-2,848294	-5,707407	0,963485
14:31:05,31	0,382994	3,306969	-0,115977	0,433979	0,341993	0,993001	0,083288	-0,047010	-0,533913	0,890927	0,822843	0,983009	-0,587222	-3,000955	-1,735787	-18,438136	8,181230	13,546263	0,083288	-0,047010	-0,533913	-2,799367	-5,715302	0,983009	0,083288	-0,047010	-0,533913	-2,799367	-5,715302	0,983009
14:31:05,36	0,382994	3,306969	-0,115977	0,433979	0,341993	0,993001	0,083314	-0,044912	-0,534297	0,774010	0,801281	1,012543	-0,585453	-3,002777	-1,735790	-18,434944	8,153914	13,526012	0,083314	-0,044912	-0,534297	-2,751595	-5,738877	1,012543	0,083314	-0,044912	-0,534297	-2,751595	-5,738877	1,012543
14:31:05,41	0,382994	3,306969	-0,115977	0,433979	0,341993	0,993001	0,084007	-0,047355	-0,534300	0,878993	0,853758	0,992292	-0,587772	-3,003309	-1,735404	-18,431782	8,187215	13,521486	0,084007	-0,047355	-0,534300	-2,838398	-5,740828	0,992292	0,084007	-0,047355	-0,534300	-2,838398	-5,740828	0,992292
14:31:05,46	0,382994	3,306969	-0,115977	0,433979	0,341993	0,993001	0,085628	-0,045614	-0,533915	0,818840	0,924118	0,987767	-0,584865	-3,003503	-1,736955	-18,444175	8,180477	13,527660	0,085628	-0,045614	-0,533915	-2,761820	-5,797687	0,987767	0,085628	-0,045614	-0,533915	-2,761820	-5,797687	0,987767
14:31:05,51	0,382994	3,306969	-0,115977	0,433979	0,341993	0,993001	0,084342	-0,048228	-0,535466	0,942754	0,849892	0,993941	-0,584265	-3,001743	-1,717531	-18,474959	8,194512	13,541197	0,084342	-0,048228	-0,535466	-2,843132	-5,770976	0,993941	0,084342	-0,048228	-0,535466	-2,843132	-5,770976	0,993941
14:31:05,56	0,382988	3,307000	-0,116980	0,433979	0,341982	0,992983	0,082518	-0,047868	-0,516041	0,920805	0,721376	1,007478	-0,587936	-2,993240	-1,178844	-19,314150	9,070015	13,512346	0,082518	-0,047868	-0,516041	-2,836834	-5,756323	1,007478	0,082518	-0,047868	-0,516041	-2,836834	-5,756323	1,007478
14:31:05,61	0,382988	3,307000	-0,116980	0,433979	0,341982	0,992983	0,076990	-0,040437	0,022646	0,872984	-0,730610	0,978627	-0,586726	-2,993827	-1,183869	-19,283054	9,051662	13,524309	0,076990	-0,040437	0,022646	-2,301290	-6,774333	0,978627	0,076990	-0,040437	0,022646	-2,301290	-6,774333	0,978627
14:31:05,66	0,382988	3,307000	-0,116980	0,433979	0,341982	0,992983	0,076894	-0,041779	0,017620	0,942421	-0,699519	0,990590	-0,585606	-2,993257	-1,190493	-19,280467	9,000727	13,502734	0,076894	-0,041779	0,017620	-2,337199	-6,735671	0,990590	0,076894	-0,041779	0,017620	-2,337199	-6,735671	0,990590
14:31:05,71	0,382988	3,307000	-0,116980	0,433979	0,341982	0,992983	0,075839	-0,042464	0,010996	0,935232	-0,726632	0,969015	-0,585058	-2,992763	-1,194352	-19,284209	8,994779	13,543859	0,075839	-0,042464	0,010996	-2,398173	-6,680025	0,969015	0,075839	-0,042464	0,010996	-2,398173	-6,680025	0,969015
14:31:05,76	0,382988	3,307000	-0,116980	0,433979	0,341982	0,992983	0,075138	-0,042691	0,007137	0,940015	-0,763359	1,010140	-0,585097	-2,997179	-1,198658	-19,315840	9,007823	13,498109	0,075138	-0,042691	0,007137	-2,411211	-6,661711	1,010140	0,075138	-0,042691	0,007137	-2,411211	-6,661711	1,010140
14:31:05,81	0,382988	3,307000	-0,116980	0,433979	0,341982	0,992983	0,078981	-0,044865	0,002831	1,048553	-0,597436	0,964390	-0,588628	-2,995161	-1,200964	-19,301142	9,013835	13,542849	0,078981	-0,044865	0,002831	-2,473346	-6,797467	0,964390	0,078981	-0,044865	0,002831	-2,473346	-6,797467	0,964390
14:31:05,86	0,382988	3,307000	-0,116980	0,433979	0,341982	0,992983	0,079000	-0,040798	0,000526	0,849636	-0,586747	1,009129	-0,585594	-2,995430	-1,204850	-19,251442	8,997211	13,505894	0,079000	-0,040798	0,000526	-2,353021	-6,788237	1,009129	0,079000	-0,040798	0,000526	-2,353021	-6,788237	1,009129
14:31:05,91	0,382988	3,307000	-0,116980	0,433979	0,341982	0,992983	0,077715	-0,043560	-0,003361	1,003726	-0,602196	0,972174	-0,585669	-2,997735	-1,204658	-19,291730	8,996566	13,514294	0,077715	-0,043560	-0,003361	-2,415766	-6,702839	0,972174	0,077715	-0,043560	-0,003361	-2,415766	-6,702839	0,972174
14:31:05,96	0,382988	3,307000	-0,116980	0,433979	0,341982	0,992983	0,079749	-0,044648	-0,003168	1,039573	-0,531013	0,980575	-0,586778	-2,998556	-1,208336	-19,260283	9,012321	13,512766	0,079749	-0,044648	-0,003168	-2,465287	-6,791300	0,980575	0,079749	-0,044648	-0,003168	-2,465287	-6,791300	0,980575
14:31:06,01	0,382988	3,307000	-0,116980	0,433979	0,341982	0,992983	0,081014	-0,044098	-0,006846	1,040331	-0,445858	0,979047	-0,585070	-2,997705	-1,207908	-19,267768	8,978511	13,570063	0,081014	-0,044098	-0,006846	-2,421340	-6,805475	0,979047	0,081014	-0,044098	-0,006846	-2,421340	-6,805475	0,979047
14:31:06,06	0,382988	3,307000	-0,116980	0,433979	0,341982	0,992983	0,079424	-0,045151	-0,006418	1,062098	-0,518144	1,036344	-0,589186	-2,996679	-1,211047	-19,263082	8,990328	13,542673	0,079424	-0,045151	-0,006418	-2,482285	-6,752903	1,036344	0,079424	-0,045151	-0,006418	-2,482285	-6,752903	1,036344
14:31:06,11	0,382988	3,307000	-0,116980	0,433979	0,341982	0,992983	0,080594	-0,041074	-0,009557	0,862635	-0,459160	1,008954	-0,583313	-2,992247	-1,211466	-19,242624	8,931145	13,503734	0,080594	-0,041074	-0,009557	-2,361650	-6,785754	1,008954	0,080594	-0,041074	-0,009557	-2,361650	-6,785754	1,008954
14:31:06,16	0,382988	3,307000	-0,116980	0,433979	0,341982	0,992983	0,073818	-0,043944	-0,009977	0,970878	-0,764160	0,970015	-0,586918	-2,993343	-1,214589	-19,281864	8,959974	13,511020	0,073818	-0,043944	-0,009977	-2,478743	-6,558904	0,970015	0,073818	-0,043944	-0,009977	-2,478743	-6,558904	0,970015
14:31:06,21	0,382988	3,307000	-0,116980	0,433979	0,341982	0,992983	0,076570	-0,041370	-0,013099	0,842349	-0,669477	0,977301	-0,587293	-2,994805	-1,216513	-19,198017	8,994988	13,478253	0,076570	-0,041370	-0,013099	-2,405172	-6,680218	0,977301	0,076570	-0,041370	-0,013099	-2,405172	-6,680218	0,977301
14:31:06,26	0,382988	3,307000	-0,116980	0,433979	0,341982	0,992983	0,078024	-0,041777	-0,015023	0,935761	-0,538774	0,944534	-0,586851	-2,992198	-1,217295	-19,231224	8,927376	13,506438	0,078024	-0,041777	-0,015023	-2,343711	-6,663637	0,944534	0,078024	-0,041777	-0,015023	-2,343711	-6,663637	0,944534
14:31:06,31	0,382988	3,307000	-0,116980	0,433979	0,341982	0,992983	0,075545	-0,040856	-0,015805	0,812714	-0,662616	0,972719	-0,588693	-2,994663	-1,217318	-19,270620	8,915969	13,488850	0,075545	-0,040856	-0,015805	-2,394463	-6,592903	0,972719	0,075545	-0,040856	-0,015805	-2,394463	-6,592903	0,972719
14:31:06,36	0,382988	3,307000	-0,116980	0,433979	0,341982	0,992983	0,078601	-0,040493	-0,015828	0,764293	-0,532132	0,955131	-0,586277	-2,997551	-1,220005	-19,255938	8,950914	13,503555	0,079894	-0,044029	-0,018516	-2,470536	-6,741327	0,969836	0,079894	-0,044029	-0,018516	-2,470536	-6,741327	0,969836
14:31:06,41	0,382988	3,307000	-0,116980	0,433979	0,341982	0,992983	0,079894	-0,044029	-0,018516	0,985767	-0,469635	0,969836	-0,582233	-2,996468	-1,221569	-19,279450	8,929087	13,504909	0,079894	-0,044029	-0,018516	-2,470536	-6,741327	0,969836	0,079894	-0,044029	-0,018516	-2,470536	-6,741327	0,969836
14:31:06,46	0,382988	3,307000	-0,116980	0,433979	0,341982	0,992983	0,076934	-0,046990	-0,020079	1,109055	-0,633019	0,971190	-0,582764	-2,994977	-1,218464	-19,255413	8,928456	13,493192	0,076934	-0,046990	-0,020079	-2,579647	-6,672328	0,971190	0,076934	-0,046990	-0,020079	-2,579647	-6,672328	0,971190
14:31:06,52	0,382988	3,307000	-0,116980	0,433979	0,341982	0,992983	0,075908	-0,045784	-0,016975	1,057849	-0,665252	0,959473	-0,585667	-2,998593	-1,223875	-19,232421	8,925516	13,504806	0,075908	-0,045784	-0,016975	-2,536233	-6,624000	0,959473	0,075908	-0,045784	-0,016975	-2,536233	-6,624000	0,959473
14:31:06,57	0,382988	3,307000	-0,116980	0,433979	0,341982	0,992983	0,080491	-0,045078	-0,022385	1,030078	-0,405524	0,971086	-0,583399	-2,993381	-1,221954	-19,253874	8,901759	13,513952	0,080491	-0,045078	-0,022385	-2,508571	-6,724084	0,971086	0,080491	-0,045078	-0,022385	-2,508571	-6,724084	0,971086
14:31:06,62	0,382988	3,307000	-0,116980	0,433979	0,341982	0,992983	0,074843	-0,044437	-0,020464	0,965437	-0,705906	0,980233	-0,585691	-2,992164	-1,221576	-19,225496	8,905736	13,493961	0,074843	-0,044437	-0,020464	-2,522881	-6,581119	0,980233	0,074843	-0,044437	-0,020464	-2,522881	-6,581119	0,980233
14:31:06,67	0,382988	3,307000	-0,116980	0,433979	0,341982	0,992983	0,074935	-0,041843	-0,020086	0,848164	-0,678535	0,960242	-0,584557	-2,991905	-1,224291	-19,241631	8,916615	13,510898	0,074935	-0,041843	-0,020086	-2,436497	-6,560969	0,960242	0,074935	-0,041843	-0,020086	-2,436497	-6,560969	0,960242
14:31:06,72	0,382988	3,307000	-0,116980	0,433979	0,341982	0,992983	0,074144	-0,042696	-0,022801	0,893892	-0,739107	0,977178	-0,587466	-2,995447	-1,224286	-19,246522	8,949477	13,506124	0,074144	-0,042696	-0,022801	-2,457756	-6,559406	0,977178	0,074144	-0,042696	-0,022801	-2,457756	-6,559406	0,977178
14:31:06,77	0,382988	3,307000	-0,116980	0,433979	0,341982	0,992983	0,078667	-0,041947	-0,022796	0,880963	-0,524598	0,972404	-0,584552	-2,994388	-1,225465	-19,253076	8,936157	13,492608	0,078667	-0,041947	-0,022796	-2,411897	-6,699922	0,972404	0,078667	-0,041947	-0,022796	-2,411897	-6,699922	0,972404
14:31:06,82	0,382988	3,307000	-0,116980	0,433979	0,341982	0,992983	0,076292	-0,043941	-0,023976	0,969843	-0,647080	0,958888	-0,585118	-2,993486	-1,226591	-19,226365	8,919318	13,536121	0,076292	-0,043941	-0,023976	-2,479553	-6,636018	0,958888	0,076292	-0,043941	-0,023976	-2,479553	-6,636018	0,958888
14:31:06,87	0,382988	3,307000	-0,116980	0,433979	0,341982	0,992983	0,075794	-0,043000	-0,025101	0,919686	-0,641440	1,002402	-0,585159	-2,995465	-1,225478	-19,263546	8,929110	13,477697	0,075794	-0,043000	-0,025101	-2,455844	-6,591261	1,002402	0,075794	-0,043000	-0,025101	-2,455844	-6,591261	1,002402
14:31:06,92	0,382988	3,307000	-0,116980	0,433979	0,341982	0,992983	0,077529	-0,043955	-0,023988	0,959189	-0,588326	0,943978	-0,586320	-2,990792	-1,228543	-19,225486	8,917921	13,542292	0,077529	-0,043955	-0,023988	-2,491239	-6,674329	0,943978	0,077529	-0,043955	-0,023988	-2,491239	-6,674329	0,943978
14:31:06,97	0,382988	3,307000	-0,116980	0,433979	0,341982	0,992983	0,074062	-0,040612	-0,027053	0,794732	-0,730036	1,008573	-0,589272	-2,997344	-1,228511	-19,238216	8,902345	13,559803	0,074062	-0,040612	-0,027053	-2,393330	-6,543907	1,008573	0,074062	-0,040612	-0,027053	-2,393330	-6,543907	1,008573
14:31:07,02	0,382988	3,307000	-0,116980	0,433979	0,341982	0,992983	0,081212	-0,041332	-0,027021	0,812309	-0,361452	1,026084	-0,584047	-2,997011	-1,230084	-19,259370	8,865515	13,541369	0,081212	-0,041332	-0,027021	-2,432259	-6,736630	1,026084	0,081212	-0,041332	-0,027021	-2,432259	-6,736630	1,026084
14:31:07,07	0,382988	3,307000	-0,116980	0,433979	0,341982	0,992983	0,078311	-0,045691	-0,028594	0,996480	-0,512231	1,007650	-0,586872	-2,994974	-1,230474	-19,222033	8,933703	13,533531	0,078311	-0,045691	-0,028594	-2,590233	-6,659646	1,007650	0,078311	-0,045691	-0,028594	-2,590233	-6,659646	1,007650
14:31:07,12	0,382988	3,307000	-0,116980	0,433979	0,341982	0,992983	0,077960	-0,042226	-0,028984	0,894017	-0,532245	0,999812	-0,590452	-2,997210	-1,228165	-19,254577	8,930269	13,516864	0,077960	-0,042226	-0,028984	-2,420688	-6,652103	0,999812	0,077960	-0,042226	-0,028984	-2,420688	-6,652103	0,999812
14:31:07,17	0,382988	3,307000	-0,116980	0,433979	0,341982	0,992983	0,081687	-0,040243	-0,026675	0,771677	-0,364929	0,983145	-0,586909	-2,996535	-1,227413	-19,251405	8,920823	13,478023	0,081687	-0,040243	-0,026675	-2,387394	-6,777325	0,983145	0,081687	-0,040243	-0,026675	-2,387394	-6,777325	0,983145
14:31:07,22	0,382988	3,307000	-0,116980	0,433979	0,341982	0,992983	0,079330	-0,042974	-0,025924	0,907106	-0,480009	0,944304	-0,587495	-2,995319	-1,230889	-19,240530	8,933078	13,509569	0,079330	-0,042974	-0,025924	-2,466367	-6,707401	0,944304	0,079330	-0,042974	-0,025924	-2,466367	-6,707401	0,944304
14:31:07,27	0,382988	3,307000	-0,116980	0,433979	0,341982	0,992983	0,078570	-0,041859	-0,029399	0,865157	-0,516230	0,975850	-0,586389	-2,993738	-1,231678	-19,273229	8,950419	13,521057	0,078570	-0,041859	-0,029399	-2,420758	-6,683975	0,975850	0,078570	-0,041859	-0,029399	-2,420758	-6,683975	0,975850
14:31:07,32	0,382988	3,307000	-0,116980	0,433979	0,341982	0,992983	0,076648	-0,042026	-0,030188	0,872530	-0,653175	0,987337	-0,584016	-2,995853	-1,232837	-19,260116	8,920451	13,506228	0,076648	-0,042026	-0,030188	-2,426526	-6,670024	0,987337	0,076648	-0,042026	-0,030188	-2,426526	-6,670024	0,987337
14:31:07,37	0,382988	3,307000	-0,116980	0,433979	0,341982	0,992983	0,077292	-0,045138	-0,031347	1,014964	-0,593323	0,972509	-0,587491	-2,997260	-1,232023	-19,238200	8,933204	13,539023	0,077292	-0,045138	-0,031347	-2,528394	-6,660763	0,972509	0,077292	-0,045138	-0,031347	-2,528394	-6,660763	0,972509
14:31:07,42	0,382988	3,307000	-0,116980	0,433979	0,341982	0,992983	0,080249	-0,042832	-0,030534	0,917049	-0,426986	1,005304	-0,584554	-2,994414	-1,229333	-19,236308	8,913371	13,508590	0,080249	-0,042832	-0,030534	-2,445280	-6,726505	1,005304	0,080249	-0,042832	-0,030534	-2,445280	-6,726505	1,005304
14:31:07,47	0,382988	3,307000	-0,116980	0,433979	0,341982	0,992983	0,076315	-0,043953	-0,027843	0,959119	-0,619955	0,974871	-0,585663	-2,994233	-1,232052	-19,207326	8,934753	13,495932	0,076315	-0,043953	-0,027843	-2,491220	-6,610720	0,974871	0,076315	-0,043953	-0,027843	-2,491220	-6,610720	0,974871
14:31:07,52	0,382988	3,307000	-0,116980	0,433979	0,341982	0,992983	0,076713	-0,042903	-0,030563	0,937487	-0,584853	0,962212	-0,585695	-2,993805	-1,233580	-19,199637	8,892578	13,529405	0,076713	-0,042903	-0,030563	-2,430366	-6,606859	0,962212	0,076713	-0,042903	-0,030563	-2,430366	-6,606859	0,962212
14:31:07,57	0,382988	3,307000	-0,116980	0,433979	0,341982	0,992983	0,076358	-0,042660	-0,032090	0,892181	-0,575565	0,995686	-0,586297	-2,991762	-1,233605	-19,218929	8,943747	13,521766	0,076358	-0,042660	-0,032090	-2,456612	-6,569705	0,995686	0,076358	-0,042660	-0,032090	-2,456612	-6,569705	0,995686
14:31:07,62	0,382988	3,307000	-0,116980	0,433979	0,341982	0,992983	0,074891	-0,041118	-0,032115	0,846662	-0,694189	0,988047	-0,583370	-2,997493	-1,233975	-19,233687	8,917876	13,516125	0,074891	-0,041118	-0,032115	-2,381080	-6,573097	0,988047	0,074891	-0,041118	-0,032115	-2,381080	-6,573097	0,988047
14:31:07,67	0,382988	3,307000	-0,116980	0,433979	0,341982	0,992983	0,078390	-0,046518	-0,032485	1,097689	-0,512043	0,982406	-0,585179	-2,997277	-1,233954	-19,244027	8,906398	13,554332	0,078390	-0,046518	-0,032485	-2,553969	-6,665688	0,982406	0,078390	-0,046518	-0,032485	-2,553969	-6,665688	0,982406
14:31:07,72	0,382988	3,307000	-0,116980	0,433979	0,341982	0,992983	0,079108	-0,044843	-0,032465	0,995483	-0,477956	1,020612	-0,582886	-2,995085	-1,235936	-19,268160	8,908593	13,527506	0,079108	-0,044843	-0,032465	-2,524695	-6,687913	1,020612	0,079108	-0,044843	-0,032465	-2,524695	-6,687913	1,020612
14:31:07,77	0,382988	3,307000	-0,116980	0,433979	0,341982	0,992983	0,076063	-0,045733	-0,034446	1,031581	-0,658279	0,993787	-0,583906	-2,993874	-1,232032	-19,205786	8,926847	13,520233	0,076063	-0,045733	-0,034446	-2,558437	-6,629225	0,993787	0,076063	-0,045733	-0,034446	-2,558437	-6,629225	0,993787
14:31:07,82	0,382988	3,307000	-0,116980	0,433979	0,341982	0,992983	0,075524	-0,044244	-0,030543	1,001169	-0,641397	0,986514	-0,582233	-2,993861	-1,234777	-19,251374	8,944801	13,513548	0,075524	-0,044244	-0,030543	-2,471993	-6,570062	0,986514	0,075524	-0,044244	-0,030543	-2,471993	-6,570062	0,986514
14:31:07,87	0,382988	3,307000	-0,116980	0,433979	0,341982	0,992983	0,074676	-0,045687	-0,033287	1,068951	-0,733963	0,979828	-0,587497	-2,993720	-1,238238	-19,216734	8,929607	13,552683	0,074676	-0,045687	-0,033287	-2,517474	-6,596041	0,979828	0,074676	-0,045687	-0,033287	-2,517474	-6,596041	0,979828
14:31:07,92	0,382988	3,307000	-0,116980	0,433979	0,341982	0,992983	0,077186	-0,041057	-0,036748	0,832349	-0,565873	1,018964	-0,586946	-2,993561	-1,236706	-19,232778	8,910755	13,532050	0,077186	-0,041057	-0,036748	-2,390617	-6,624946	1,018964	0,077186	-0,041057	-0,036748	-2,390617	-6,624946	1,018964
14:31:07,97	0,382988	3,307000	-0,116980	0,433979	0,341982	0,992983	0,076773	-0,041455	-0,035216	0,828714	-0,591808	0,998331	-0,582810	-2,996641	-1,234368	-19,235358	8,892474	13,515791	0,076773	-0,041455	-0,035216	-2,425520	-6,618475	0,998331	0,076773	-0,041455	-0,035216	-2,425520	-6,618475	0,998331
14:31:08,02	0,382988	3,307000	-0,116980	0,433979	0,341982	0,992983	0,077373	-0,046577	-0,032878	1,077923	-0,553717	0,982071	-0,585199	-2,996753	-1,235553	-19,247078	8,883538	13,501381	0,077373	-0,046577	-0,032878	-2,578368	-6,627461	0,982071	0,077373	-0,046577	-0,032878	-2,578368	-6,627461	0,982071
14:31:08,07	0,382988	3,307000	-0,116980	0,433979	0,341982	0,992983	0,078664	-0,044564	-0,034063	0,959662	-0,492258	0,967662	-0,587556	-2,997911	-1,237482	-19,252582	8,907127	13,522168	0,078664	-0,044564	-0,034063	-2,538629	-6,667359	0,967662	0,078664	-0,044564	-0,034063	-2,538629	-6,667359	0,967662
14:31:08,12	0,382988	3,307000	-0,116980	0,433979	0,341982	0,992983	0,080845	-0,043102	-0,035992	0,901282	-0,395401	0,988449	-0,582866	-2,994729	-1,235923	-19,243636	8,869650	13,530901	0,080845	-0,043102	-0,035992	-2,482193	-6,741719	0,988449	0,080845	-0,043102	-0,035992	-2,482193	-6,741719	0,988449
14:31:08,17	0,382988	3,307000	-0,116980	0,433979	0,341982	0,992983	0,075745	-0,045572	-0,034434	1,001775	-0,634129	0,997181	-0,583955	-2,996770	-1,235525	-19,213200	8,878265	13,515595	0,075745	-0,045572	-0,034434	-2,575649	-6,580076	0,997181	0,075745	-0,045572	-0,034434	-2,575649	-6,580076	0,997181
14:31:08,22	0,382988	3,307000	-0,116980	0,433979	0,341982	0,992983	0,078057	-0,045649	-0,034035	1,028463	-0,491837	0,981875	-0,585166	-2,995127	-1,235548	-19,239932	8,922379	13,512486	0,078057	-0,045649	-0,034035	-2,555014	-6,619303	0,981875	0,078057	-0,045649	-0,034035	-2,555014	-6,619303	0,981875
14:31:08,27	0,382988	3,307000	-0,116980	0,433979	0,341982	0,992983	0,077239	-0,043779	-0,034059	0,956054	-0,579564	0,978767	-0,585750	-2,998921	-1,237467	-19,234530	8,899251	13,521884	0,077239	-0,043779	-0,034059	-2,480617	-6,642841	0,978767	0,077239	-0,043779	-0,034059	-2,480617	-6,642841	0,978767
14:31:08,32	0,382988	3,307000	-0,116980	0,433979	0,341982	0,992983	0,080817	-0,045170	-0,035977	1,011070	-0,377298	0,988164	-0,587058	-2,993694	-1,237890	-19,272953	8,881559	13,532209	0,080817	-0,045170	-0,035977	-2,534814	-6,721400	0,988164	0,080817	-0,045170	-0,035977	-2,534814	-6,721400	0,988164
14:31:08,37	0,382988	3,307000	-0,116980	0,433979	0,341982	0,992983	0,076944	-0,041425	-0,036400	0,781756	-0,603091	0,998490	-0,585848	-2,995347	-1,241373	-19,263868	8,905464	13,534965	0,076944	-0,041425	-0,036400	-2,470083	-6,643212	0,998490	0,076944	-0,041425	-0,036400	-2,470083	-6,643212	0,998490
14:31:08,42	0,382988	3,307000	-0,116980	0,433979	0,341982	0,992983	0,077771	-0,043299	-0,039883	0,904465	-0,564195	1,001246	-0,585744	-2,993609	-1,237873	-19,215959	8,895682	13,517770	0,077771	-0,043299	-0,039883	-2,494508	-6,669199	1,001246	0,077771	-0,043299	-0,039883	-2,494508	-6,669199	1,001246
14:31:08,47	0,382988	3,307000	-0,116980	0,433979	0,341982	0,992983	0,076214	-0,042520	-0,036383	0,879454	-0,598791	0,984050	-0,585209	-2,994614	-1,239043	-19,237559	8,883346	13,518252	0,076214	-0,042520	-0,036383	-2,458388	-6,581551	0,984050	0,076214	-0,042520	-0,036383	-2,458388	-6,581551	0,984050
14:31:08,52	0,382988	3,307000	-0,116980	0,433979	0,341982	0,992983	0,076816	-0,043485	-0,037554	0,908157	-0,579974	0,984533	-0,585208	-2,994303	-1,239038	-19,247765	8,922277	13,534182	0,076816	-0,043485	-0,037554	-2,505447	-6,610068	0,984533	0,076816	-0,043485	-0,037554	-2,505447	-6,610068	0,984533
14:31:08,57	0,382988	3,307000	-0,116980	0,433979	0,341982	0,992983	0,076546	-0,043331	-0,037548	0,928751	-0,622331	1,000463	-0,584600	-2,997497	-1,239819	-19,239453	8,893797	13,504220	0,076546	-0,043331	-0,037548	-2,472748	-6,631210	1,000463	0,076546	-0,043331	-0,037548	-2,472748	-6,631210	1,000463
14:31:08,62	0,382988	3,307000	-0,116980	0,433979	0,341982	0,992983	0,079009	-0,045455	-0,038329	1,018684	-0,472846	0,970501	-0,586382	-2,995185	-1,240977	-19,234640	8,891869	13,529074	0,079009	-0,045455	-0,038329	-2,549540	-6,675026	0,970501	0,079009	-0,045455	-0,038329	-2,549540	-6,675026	0,970501
14:31:08,67	0,382988	3,307000	-0,116980	0,433979	0,341982	0,992983	0,077898	-0,042755	-0,039487	0,879020	-0,525486	0,995355	-0,582136	-2,994033	-1,239773	-19,178571	8,902533	13,543547	0,077898	-0,042755	-0,039487	-2,477252	-6,640453	0,995355	0,077898	-0,042755	-0,039487	-2,477252	-6,640453	0,995355
14:31:08,72	0,382988	3,307000	-0,116980	0,433979	0,341982	0,992983	0,074777	-0,045857	-0,038283	1,077568	-0,644536	1,009828	-0,585200	-2,997035	-1,238267	-19,254433	8,919179	13,513898	0,074777	-0,045857	-0,038283	-2,522173	-6,514529	1,009828	0,074777	-0,045857	-0,038283	-2,522173	-6,514529	1,009828
14:31:08,77	0,382988	3,307000	-0,116980	0,433979	0,341982	0,992983	0,078909	-0,044704	-0,036777	0,994108	-0,503696	0,980179	-0,584010	-2,998291	-1,240971	-19,243311	8,910655	13,520020	0,078909	-0,044704	-0,036777	-2,515139	-6,698047	0,980179	0,078909	-0,044704	-0,036777	-2,515139	-6,698047	0,980179
14:31:08,82	0,382988	3,307000	-0,116980	0,433979	0,341982	0,992983	0,079402	-0,046362	-0,039481	1,078533	-0,464174	0,986301	-0,585164	-2,993923	-1,240197	-19,211812	8,883274	13,523642	0,079402	-0,046362	-0,039481	-2,560913	-6,697214	0,986301	0,079402	-0,046362	-0,039481	-2,560913	-6,697214	0,986301
14:31:08,87	0,382988	3,307000	-0,116980	0,433979	0,341982	0,992983	0,076196	-0,043179	-0,038707	0,905037	-0,589910	0,989923	-0,583392	-2,995269	-1,241773	-19,223828	8,911010	13,491804	0,076196	-0,043179	-0,038707	-2,484517	-6,571289	0,989923	0,076196	-0,043179	-0,038707	-2,484517	-6,571289	0,989923
14:31:08,92	0,382988	3,307000	-0,116980	0,433979	0,341982	0,992983	0,076475	-0,045386	-0,040283	1,037816	-0,599681	0,958085	-0,585227	-2,993840	-1,243327	-19,234189	8,876687	13,511032	0,076475	-0,045386	-0,040283	-2,524993	-6,602954	0,958085	0,076475	-0,045386	-0,040283	-2,524993	-6,602954	0,958085
14:31:08,97	0,382988	3,307000	-0,116980	0,433979	0,341982	0,992983	0,076155	-0,043083	-0,041837	0,883138	-0,608126	0,977313	-0,586914	-2,995774	-1,244451	-19,215118	8,933388	13,546674	0,076155	-0,043083	-0,041837	-2,498859	-6,586290	0,977313	0,076155	-0,043083	-0,041837	-2,498859	-6,586290	0,977313
14:31:09,02	0,382988	3,307000	-0,116980	0,433979	0,341982	0,992983	0,078673	-0,042589	-0,042962	0,916094	-0,489020	1,012955	-0,583402	-2,991467	-1,241371	-19,206405	8,884900	13,520177	0,078673	-0,042589	-0,042962	-2,427130	-6,664854	1,012955	0,078673	-0,042589	-0,042962	-2,427130	-6,664854	1,012955
14:31:09,07	0,382988	3,307000	-0,116980	0,433979	0,341982	0,992983	0,073188	-0,043477	-0,039882	0,924653	-0,742461	0,986458	-0,583448	-2,996109	-1,240995	-19,244517	8,888399	13,500375	0,073188	-0,043477	-0,039882	-2,488307	-6,487706	0,986458	0,073188	-0,043477	-0,039882	-2,488307	-6,487706	0,986458
14:31:09,12	0,382988	3,307000	-0,116980	0,433979	0,341982	0,992983	0,077230	-0,045758	-0,039505	1,027230	-0,567014	0,966656	-0,582292	-2,995221	-1,244491	-19,246418	8,892714	13,507837	0,077230	-0,045758	-0,039505	-2,564775	-6,629583	0,966656	0,077230	-0,045758	-0,039505	-2,564775	-6,629583	0,966656
14:31:09,17	0,382988	3,307000	-0,116980	0,433979	0,341982	0,992983	0,075884	-0,046316	-0,043001	1,059007	-0,640830	0,974117	-0,582883	-2,995692	-1,241381	-19,254053	8,892231	13,510681	0,075884	-0,046316	-0,043001	-2,576763	-6,597707	0,974117	0,075884	-0,046316	-0,043001	-2,576763	-6,597707	0,974117
14:31:09,22	0,382988	3,307000	-0,116980	0,433979	0,341982	0,992983	0,076587	-0,046039	-0,039892	1,040383	-0,610649	0,976961	-0,582822	-2,996543	-1,241743	-19,218165	8,869566	13,519380	0,076587	-0,046039	-0,039892	-2,573666	-6,622705	0,976961	0,076587	-0,046039	-0,039892	-2,573666	-6,622705	0,976961
14:31:09,27	0,382988	3,307000	-0,116980	0,433979	0,341982	0,992983	0,077294	-0,046517	-0,040253	1,063571	-0,531477	0,985661	-0,585213	-2,997037	-1,241737	-19,243266	8,899671	13,544338	0,077294	-0,046517	-0,040253	-2,588026	-6,599026	0,985661	0,077294	-0,046517	-0,040253	-2,588026	-6,599026	0,985661
14:31:09,32	0,382988	3,307000	-0,116980	0,433979	0,341982	0,992983	0,078916	-0,044693	-0,040247	0,982241	-0,483878	1,010619	-0,584001	-2,992626	-1,244096	-19,200247	8,855076	13,506006	0,078916	-0,044693	-0,040247	-2,526167	-6,678823	1,010619	0,078916	-0,044693	-0,040247	-2,526167	-6,678823	1,010619
14:31:09,37	0,382988	3,307000	-0,116980	0,433979	0,341982	0,992983	0,074491	-0,043537	-0,042606	0,905037	-0,654457	0,972286	-0,584058	-2,995765	-1,243709	-19,243042	8,877993	13,511314	0,074491	-0,043537	-0,042606	-2,512653	-6,501991	0,972286	0,074491	-0,043537	-0,042606	-2,512653	-6,501991	0,972286
14:31:09,42	0,382988	3,307000	-0,116980	0,433979	0,341982	0,992983	0,077237	-0,045058	-0,042220	0,982551	-0,560173	0,977595	-0,584048	-2,996585	-1,241730	-19,235385	8,865177	13,548262	0,077237	-0,045058	-0,042220	-2,554497	-6,623286	0,977595	0,077237	-0,045058	-0,042220	-2,554497	-6,623286	0,977595
14:31:09,47	0,382988	3,307000	-0,116980	0,433979	0,341982	0,992983	0,077943	-0,045477	-0,040241	0,997051	-0,510452	1,014543	-0,585760	-2,996682	-1,244862	-19,218986	8,895659	13,511904	0,077943	-0,045477	-0,040241	-2,572862	-6,628941	1,014543	0,077943	-0,045477	-0,040241	-2,572862	-6,628941	1,014543
14:31:09,52	0,382988	3,307000	-0,116980	0,433979	0,341982	0,992983	0,078883	-0,044043	-0,043373	0,957079	-0,462592	0,978185	-0,584014	-2,995034	-1,246403	-19,211554	8,874656	13,532019	0,078883	-0,044043	-0,043373	-2,500263	-6,654899	0,978185	0,078883	-0,044043	-0,043373	-2,500263	-6,654899	0,978185
14:31:09,57	0,382988	3,307000	-0,116980	0,433979	0,341982	0,992983	0,076582	-0,044731	-0,044913	0,978395	-0,565297	0,998300	-0,586800	-2,996632	-1,244145	-19,238476	8,876876	13,531890	0,076582	-0,044731	-0,044913	-2,532974	-6,576990	0,998300	0,076582	-0,044731	-0,044913	-2,532974	-6,576990	0,998300
14:31:09,62	0,382988	3,307000	-0,116980	0,433979	0,341982	0,992983	0,079360	-0,043117	-0,042655	0,882921	-0,445290	0,998170	-0,582239	-2,995640	-1,241780	-19,219520	8,857072	13,475645	0,079360	-0,043117	-0,042655	-2,501737	-6,675020	0,998170	0,079360	-0,043117	-0,042655	-2,501737	-6,675020	0,998170
14:31:09,67	0,382988	3,307000	-0,116980	0,433979	0,341982	0,992983	0,076220	-0,046570	-0,040290	1,054846	-0,582230	0,941926	-0,586387	-2,993243	-1,242182	-19,231314	8,881926	13,486136	0,076220	-0,046570	-0,040290	-2,600936	-6,565502	0,941926	0,076220	-0,046570	-0,040290	-2,600936	-6,565502	0,941926
14:31:09,72	0,382988	3,307000	-0,116980	0,433979	0,341982	0,992983	0,076218	-0,041780	-0,040693	0,821351	-0,604954	0,952417	-0,584602	-2,995870	-1,245641	-19,226770	8,903294	13,517868	0,076218	-0,041780	-0,040693	-2,458352	-6,588101	0,952417	0,076218	-0,041780	-0,040693	-2,458352	-6,588101	0,952417
14:31:09,77	0,382988	3,307000	-0,116980	0,433979	0,341982	0,992983	0,077600	-0,044639	-0,044151	0,990825	-0,539839	0,984149	-0,586463	-2,998425	-1,241017	-19,289033	8,901741	13,490718	0,077600	-0,044639	-0,044151	-2,513353	-6,631472	0,984149	0,077600	-0,044639	-0,044151	-2,513353	-6,631472	0,984149
14:31:09,82	0,382988	3,307000	-0,116980	0,433979	0,341982	0,992983	0,080743	-0,044305	-0,039527	0,940962	-0,429546	0,956999	-0,584085	-2,998290	-1,244489	-19,266003	8,891090	13,507220	0,080743	-0,044305	-0,039527	-2,536969	-6,767908	0,956999	0,080743	-0,044305	-0,039527	-2,536969	-6,767908	0,956999
14:31:09,87	0,382988	3,307000	-0,116980	0,433979	0,341982	0,992983	0,079437	-0,046297	-0,043000	1,046840	-0,472196	0,973501	-0,584588	-2,995964	-1,243684	-19,221452	8,900128	13,531045	0,079437	-0,046297	-0,043000	-2,587468	-6,708024	0,973501	0,079437	-0,046297	-0,043000	-2,587468	-6,708024	0,973501
14:31:09,92	0,382988	3,307000	-0,116980	0,433979	0,341982	0,992983	0,077675	-0,044699	-0,042195	0,993831	-0,529770	0,997326	-0,585176	-2,995875	-1,246413	-19,203856	8,860491	13,511786	0,077675	-0,044699	-0,042195	-2,515011	-6,627263	0,997326	0,077675	-0,044699	-0,042195	-2,515011	-6,627263	0,997326
14:31:09,97	0,382988	3,307000	-0,116980	0,433979	0,341982	0,992983	0,077892	-0,044145	-0,044923	0,939494	-0,483458	0,978067	-0,583989	-2,996737	-1,245242	-19,196266	8,835815	13,505438	0,077892	-0,044145	-0,044923	-2,525858	-6,597941	0,978067	0,077892	-0,044145	-0,044923	-2,525858	-6,597941	0,978067
14:31:10,02	0,382988	3,307000	-0,116980	0,433979	0,341982	0,992983	0,078045	-0,045604	-0,043753	0,997814	-0,456563	0,971718	-0,584625	-2,994727	-1,244862	-19,227075	8,880563	13,526525	0,078045	-0,045604	-0,043753	-2,582110	-6,583099	0,971718	0,078045	-0,045604	-0,043753	-2,582110	-6,583099	0,971718
14:31:10,07	0,382988	3,307000	-0,116980	0,433979	0,341982	0,992983	0,076622	-0,044047	-0,043372	0,940217	-0,579609	0,992806	-0,584597	-2,995988	-1,244097	-19,227137	8,896830	13,502174	0,076622	-0,044047	-0,043372	-2,517511	-6,594446	0,992806	0,076622	-0,044047	-0,043372	-2,517511	-6,594446	0,992806
14:31:10,12	0,382988	3,307000	-0,116980	0,433979	0,341982	0,992983	0,077700	-0,044703	-0,042608	0,988365	-0,531742	0,968454	-0,586991	-2,993866	-1,245659	-19,240281	8,913754	13,518237	0,077700	-0,044703	-0,042608	-2,520827	-6,631201	0,968454	0,077700	-0,044703	-0,042608	-2,520827	-6,631201	0,968454
14:31:10,17	0,382988	3,307000	-0,116980	0,433979	0,341982	0,992983	0,077059	-0,041568	-0,044169	0,833442	-0,584905	0,984518	-0,584015	-2,998493	-1,244871	-19,227081	8,868347	13,491770	0,077059	-0,041568	-0,044169	-2,429672	-6,634066	0,984518	0,077059	-0,041568	-0,044169	-2,429672	-6,634066	0,984518
14:31:10,22	0,382988	3,307000	-0,116980	0,433979	0,341982	0,992983	0,079579	-0,046459	-0,043381	1,055038	-0,419767	0,958051	-0,584615	-2,995074	-1,246432	-19,234569	8,916190	13,509268	0,079579	-0,046459	-0,043381	-2,592001	-6,666692	0,958051	0,079579	-0,046459	-0,043381	-2,592001	-6,666692	0,958051
14:31:10,27	0,382988	3,307000	-0,116980	0,433979	0,341982	0,992983	0,076918	-0,044231	-0,044942	0,976841	-0,588552	0,975549	-0,587511	-2,996735	-1,245251	-19,225133	8,939264	13,518136	0,076918	-0,044231	-0,044942	-2,495255	-6,626578	0,975549	0,076918	-0,044231	-0,044942	-2,495255	-6,626578	0,975549
14:31:10,32	0,382988	3,307000	-0,116980	0,433979	0,341982	0,992983	0,079804	-0,042553	-0,043762	0,914302	-0,441840	0,984416	-0,586988	-2,997854	-1,247974	-19,241532	8,904188	13,518761	0,079804	-0,042553	-0,043762	-2,426095	-6,706424	0,984416	0,079804	-0,042553	-0,043762	-2,426095	-6,706424	0,984416
14:31:10,37	0,382988	3,307000	-0,116980	0,433979	0,341982	0,992983	0,080512	-0,043565	-0,046484	0,928367	-0,401673	0,985042	-0,585795	-2,994811	-1,244861	-19,221719	8,876119	13,526112	0,080512	-0,043565	-0,046484	-2,491497	-6,721859	0,985042	0,080512	-0,043565	-0,046484	-2,491497	-6,721859	0,985042
14:31:10,42	0,382988	3,307000	-0,116980	0,433979	0,341982	0,992983	0,077280	-0,043077	-0,043371	0,888576	-0,538537	0,992393	-0,591777	-2,995904	-1,247617	-19,277879	8,918751	13,518846	0,077280	-0,043077	-0,043371	-2,492961	-6,605020	0,992393	0,077280	-0,043077	-0,043371	-2,492961	-6,605020	0,992393
14:31:10,47	0,382988	3,307000	-0,116980	0,433979	0,341982	0,992983	0,081217	-0,038442	-0,046127	0,656424	-0,403745	0,985127	-0,583431	-2,998043	-1,246418	-19,225189	8,872141	13,502671	0,081217	-0,038442	-0,046127	-2,361307	-6,779314	0,985127	0,081217	-0,038442	-0,046127	-2,361307	-6,779314	0,985127
14:31:10,52	0,382988	3,307000	-0,116980	0,433979	0,341982	0,992983	0,078896	-0,046740	-0,044928	1,073867	-0,455503	0,968952	-0,585711	-2,998011	-1,246408	-19,196734	8,892424	13,502633	0,078896	-0,046740	-0,044928	-2,595207	-6,648870	0,968952	0,078896	-0,046740	-0,044928	-2,595207	-6,648870	0,968952
14:31:10,57	0,382988	3,307000	-0,116980	0,433979	0,341982	0,992983	0,080009	-0,044749	-0,044918	1,002148	-0,383132	0,968914	-0,587775	-2,992883	-1,249640	-19,221913	8,907986	13,560673	0,080009	-0,044749	-0,044918	-2,510664	-6,663861	0,968914	0,080009	-0,044749	-0,044918	-2,510664	-6,663861	0,968914
14:31:10,62	0,382988	3,307000	-0,116980	0,433979	0,341982	0,992983	0,076600	-0,040399	-0,048151	0,776801	-0,589984	1,026954	-0,583950	-2,995721	-1,246004	-19,186325	8,877929	13,526686	0,076600	-0,040399	-0,048151	-2,394484	-6,603110	1,026954	0,076600	-0,040399	-0,048151	-2,394484	-6,603110	1,026954
14:31:10,67	0,382988	3,307000	-0,116980	0,433979	0,341982	0,992983	0,077145	-0,045129	-0,044514	1,014561	-0,515792	0,992967	-0,581685	-2,997526	-1,248743	-19,228739	8,873874	13,514247	0,077145	-0,045129	-0,044514	-2,528083	-6,571706	0,992967	0,077145	-0,045129	-0,044514	-2,528083	-6,571706	0,992967
14:31:10,72	0,382988	3,307000	-0,116980	0,433979	0,341982	0,992983	0,077576	-0,047993	-0,047253	1,138766	-0,528090	0,980527	-0,585212	-2,995666	-1,250304	-19,214493	8,866869	13,514492	0,077576	-0,047993	-0,047253	-2,628695	-6,617828	0,980527	0,077576	-0,047993	-0,047253	-2,628695	-6,617828	0,980527
14:31:10,77	0,382988	3,307000	-0,116980	0,433979	0,341982	0,992983	0,077728	-0,044009	-0,048814	0,932650	-0,504340	0,980773	-0,585748	-2,994759	-1,247568	-19,193262	8,872789	13,527376	0,077728	-0,044009	-0,048814	-2,522059	-6,606020	0,980773	0,077728	-0,044009	-0,048814	-2,522059	-6,606020	0,980773
