# Supplementary material for: Characterization of interfragmentary motion associated with common osteosynthesis devices for rat fracture healing studies
Source: PLoS One. 2017 Apr 28;12(4):e0176735. doi: 10.1371/journal.pone.0176735 (PMC5409164; doi:10.1371/journal.pone.0176735)
Supplement: S1 Dataset — (ZIP) [file pone.0176735.s001.zip › S1_Dataset/RatFix/Specimen04/Plate_04U.txt]

%Tester: Sukopp Matthias
%Projekt: 
%Zeit: 10.03.2015 15:19:23
%Dateipfad: D:\Messungen\Fixator\Measurements\Fixator_20150310.txt
%Kommentar: Plate_04U
%VI Version: D:\LVProjekte\Fixator\HauptVI\Fixator_v0.12.vi
%Virtueller Drehpunkt: 	0,0000	0,0000	0,0000
%Sensor zu Hexapod (Mitte): 	0,000000	0,000000	-26,500000
%Sensor zu Hexapod Trans (Mitte): 	-0,500000	-0,866025	0,000000	-0,866025	0,500000	0,000000	0,000000	0,000000	1,000000
%Hexapod zu Labor (Mitte): 	0,414054	3,277049	-0,105981
%Hexapod zu Labor Trans (Mitte): 	0,999250	-0,038371	0,005124	0,038370	0,999264	0,000267	-0,005131	-7,016131E-5	0,999987
%Labor zu CR (Mitte): 	0,000000	0,000000	78,500000
%Labor zu CR Trans (Mitte): 	1,000000	0,000000	0,000000	0,000000	1,000000	0,000000	0,000000	0,000000	1,000000
%Zentrum Sensormasse: 	0,000000	0,000000	2,000000
%Sensormasse: 	200,000000E-3
--------------------------------------------------
Time	X	Y	Z	U	V	W	Exp_ Fx	Exp_ Fy	Exp_ Fz	Exp_ Mx	Exp_ My	Exp_ Mz	Sen_ Fx	Sen_ Fy	Sen_ Fz	Sen_ Mx	Sen_ My	Sen_ Mz	Hex_ Fx	Hex_ Fy	Hex_ Fz	Hex_ Mx	Hex_ My	Hex_ Mz	Lab_ Fx	Lab_ Fy	Lab_ Fz	Lab_ Mx	Lab_ My	Lab_ Mz	Laser
15:19:23,19	0,414054	3,277049	-0,105981	-0,004020	0,293974	2,198998	-0,016964	-0,026582	0,077265	0,455767	0,555825	0,520661	-0,614065	-2,917048	-1,153408	-13,650973	6,623328	12,445115	-0,016964	-0,026582	0,077265	-1,630915	1,887529	0,520661	-0,016964	-0,026582	0,077265	-1,630915	1,887529	0,520661
15:19:23,24	0,414054	3,277049	-0,105981	-0,004020	0,293974	2,198998	-0,016964	-0,026582	0,077265	0,455767	0,555825	0,520661	-0,616532	-2,913143	-1,152108	-13,621986	6,654903	12,485336	-0,016964	-0,026582	0,077265	-1,630915	1,887529	0,520661	-0,016964	-0,026582	0,077265	-1,630915	1,887529	0,520661
15:19:23,29	0,414054	3,277049	-0,105981	-0,004020	0,293974	2,198998	-0,019113	-0,022494	0,078565	0,285026	0,453423	0,560882	-0,611886	-2,913366	-1,153658	-13,628546	6,591582	12,485089	-0,019113	-0,022494	0,078565	-1,480742	1,953779	0,560882	-0,019113	-0,022494	0,078565	-1,480742	1,953779	0,560882
15:19:23,34	0,414054	3,277049	-0,105981	-0,004020	0,293974	2,198998	-0,021243	-0,026629	0,077015	0,441924	0,368638	0,560634	-0,612913	-2,912258	-1,151321	-13,589787	6,674670	12,476226	-0,021243	-0,026629	0,077015	-1,648436	2,036206	0,560634	-0,021243	-0,026629	0,077015	-1,648436	2,036206	0,560634
15:19:23,39	0,414054	3,277049	-0,105981	-0,004020	0,293974	2,198998	-0,021689	-0,025186	0,079352	0,458210	0,337478	0,551772	-0,613006	-2,915388	-1,150175	-13,626253	6,616481	12,454179	-0,021689	-0,025186	0,079352	-1,518852	2,040042	0,551772	-0,021689	-0,025186	0,079352	-1,518852	2,040042	0,551772
15:19:23,44	0,414054	3,277049	-0,105981	-0,004020	0,293974	2,198998	-0,018931	-0,026669	0,080498	0,466741	0,478374	0,529724	-0,617137	-2,911080	-1,150954	-13,617978	6,628260	12,479096	-0,018931	-0,026669	0,080498	-1,626800	1,964487	0,529724	-0,018931	-0,026669	0,080498	-1,626800	1,964487	0,529724
15:19:23,49	0,414054	3,277049	-0,105981	-0,004020	0,293974	2,198998	-0,020597	-0,020937	0,079719	0,183016	0,393035	0,554641	-0,616561	-2,913367	-1,149782	-13,634096	6,635522	12,483386	-0,020597	-0,020937	0,079719	-1,460563	2,009904	0,554641	-0,020597	-0,020937	0,079719	-1,460563	2,009904	0,554641
15:19:23,54	0,414054	3,277049	-0,105981	-0,004020	0,293974	2,198998	-0,018905	-0,022580	0,080891	0,266681	0,463443	0,558932	-0,615284	-2,913351	-1,152498	-13,583047	6,626853	12,455389	-0,018905	-0,022580	0,080891	-1,505872	1,947469	0,558932	-0,018905	-0,022580	0,080891	-1,505872	1,947469	0,558932
15:19:23,59	0,414054	3,277049	-0,105981	-0,004020	0,293974	2,198998	-0,019557	-0,023678	0,078175	0,341784	0,478061	0,530935	-0,615310	-2,913331	-1,150153	-13,599991	6,636698	12,483521	-0,019557	-0,023678	0,078175	-1,516946	2,013303	0,530935	-0,019557	-0,023678	0,078175	-1,516946	2,013303	0,530935
15:19:23,64	0,414054	3,277049	-0,105981	-0,004020	0,293974	2,198998	-0,019561	-0,023645	0,080520	0,340120	0,458262	0,559066	-0,620011	-2,914592	-1,149014	-13,617008	6,677360	12,459080	-0,019561	-0,023645	0,080520	-1,516017	1,993810	0,559066	-0,019561	-0,023645	0,080520	-1,516017	1,993810	0,559066
15:19:23,69	0,414054	3,277049	-0,105981	-0,004020	0,293974	2,198998	-0,016119	-0,020205	0,081659	0,187941	0,602191	0,534626	-0,610555	-2,913099	-1,150502	-13,576582	6,641526	12,513575	-0,016119	-0,020205	0,081659	-1,398149	1,867521	0,534626	-0,016119	-0,020205	0,081659	-1,398149	1,867521	0,534626
15:19:23,74	0,414054	3,277049	-0,105981	-0,004020	0,293974	2,198998	-0,022140	-0,027648	0,080171	0,564154	0,342032	0,589120	-0,614205	-2,913133	-1,154096	-13,633181	6,637708	12,428372	-0,022140	-0,027648	0,080171	-1,606208	2,080002	0,589120	-0,022140	-0,027648	0,080171	-1,606208	2,080002	0,589120
15:19:23,79	0,414054	3,277049	-0,105981	-0,004020	0,293974	2,198998	-0,020284	-0,024503	0,076577	0,369033	0,391401	0,503918	-0,611195	-2,913832	-1,150936	-13,590786	6,592224	12,458890	-0,020284	-0,024503	0,076577	-1,554484	1,983730	0,503918	-0,020284	-0,024503	0,076577	-1,554484	1,983730	0,503918
15:19:23,84	0,414054	3,277049	-0,105981	-0,004020	0,293974	2,198998	-0,021185	-0,027460	0,079736	0,504595	0,404033	0,534435	-0,610082	-2,914943	-1,152496	-13,624413	6,603202	12,465408	-0,021185	-0,027460	0,079736	-1,651033	2,067049	0,534435	-0,021185	-0,027460	0,079736	-1,651033	2,067049	0,534435
15:19:23,89	0,414054	3,277049	-0,105981	-0,004020	0,293974	2,198998	-0,020779	-0,028979	0,078177	0,576288	0,390534	0,540953	-0,614246	-2,913220	-1,150952	-13,650581	6,634654	12,484662	-0,020779	-0,028979	0,078177	-1,698598	2,021680	0,540953	-0,020779	-0,028979	0,078177	-1,698598	2,021680	0,540953
15:19:23,94	0,414054	3,277049	-0,105981	-0,004020	0,293974	2,198998	-0,020189	-0,024511	0,079721	0,358093	0,382805	0,560207	-0,615363	-2,914253	-1,151348	-13,615249	6,597750	12,449095	-0,020189	-0,024511	0,079721	-1,566036	1,967667	0,560207	-0,020189	-0,024511	0,079721	-1,566036	1,967667	0,560207
15:19:23,99	0,414054	3,277049	-0,105981	-0,004020	0,293974	2,198998	-0,018736	-0,024061	0,079325	0,320366	0,507421	0,524641	-0,614835	-2,915629	-1,151316	-13,650230	6,624479	12,503475	-0,018736	-0,024061	0,079325	-1,568386	1,978208	0,524641	-0,018736	-0,024061	0,079325	-1,568386	1,978208	0,524641
15:19:24,04	0,414054	3,277049	-0,105981	-0,004020	0,293974	2,198998	-0,017808	-0,025206	0,079357	0,385585	0,512005	0,579021	-0,613623	-2,912586	-1,150527	-13,613475	6,586612	12,511756	-0,017808	-0,025206	0,079357	-1,593083	1,909963	0,579021	-0,017808	-0,025206	0,079357	-1,593083	1,909963	0,579021
15:19:24,09	0,414054	3,277049	-0,105981	-0,004020	0,293974	2,198998	-0,021050	-0,024734	0,080146	0,346627	0,394197	0,587301	-0,615372	-2,912965	-1,150569	-13,615013	6,594471	12,458394	-0,021050	-0,024734	0,080146	-1,594992	2,046635	0,587301	-0,021050	-0,024734	0,080146	-1,594992	2,046635	0,587301
15:19:24,14	0,414054	3,277049	-0,105981	-0,004020	0,293974	2,198998	-0,019847	-0,023409	0,080104	0,283775	0,451485	0,533939	-0,614177	-2,910955	-1,154041	-13,612261	6,657156	12,501752	-0,019847	-0,023409	0,080104	-1,553848	2,009498	0,533939	-0,019847	-0,023409	0,080104	-1,553848	2,009498	0,533939
15:19:24,19	0,414054	3,277049	-0,105981	-0,004020	0,293974	2,198998	-0,022185	-0,023438	0,076632	0,340951	0,300940	0,577297	-0,611840	-2,913842	-1,154419	-13,613923	6,614301	12,495756	-0,022185	-0,023438	0,076632	-1,498956	2,042501	0,577297	-0,022185	-0,023438	0,076632	-1,498956	2,042501	0,577297
15:19:24,24	0,414054	3,277049	-0,105981	-0,004020	0,293974	2,198998	-0,020853	-0,026906	0,076254	0,483320	0,390201	0,571302	-0,613016	-2,913149	-1,150176	-13,633276	6,645572	12,470049	-0,020853	-0,026906	0,076254	-1,628791	2,027186	0,571302	-0,020853	-0,026906	0,076254	-1,628791	2,027186	0,571302
15:19:24,29	0,414054	3,277049	-0,105981	-0,004020	0,293974	2,198998	-0,020865	-0,025541	0,080497	0,429768	0,357187	0,545594	-0,611851	-2,913127	-1,152128	-13,633203	6,633726	12,456526	-0,020865	-0,025541	0,080497	-1,575226	1,995106	0,545594	-0,020865	-0,025541	0,080497	-1,575226	1,995106	0,545594
15:19:24,34	0,414054	3,277049	-0,105981	-0,004020	0,293974	2,198998	-0,021467	-0,026539	0,078545	0,471409	0,331865	0,532071	-0,612431	-2,911600	-1,152102	-13,614888	6,616870	12,489824	-0,021467	-0,026539	0,078545	-1,611879	2,017047	0,532071	-0,021467	-0,026539	0,078545	-1,611879	2,017047	0,532071
15:19:24,39	0,414054	3,277049	-0,105981	-0,004020	0,293974	2,198998	-0,022499	-0,025273	0,078571	0,400170	0,302490	0,565370	-0,611845	-2,913201	-1,150150	-13,627888	6,630607	12,498764	-0,022499	-0,025273	0,078571	-1,583787	2,068685	0,565370	-0,022499	-0,025273	0,078571	-1,583787	2,068685	0,565370
15:19:24,44	0,414054	3,277049	-0,105981	-0,004020	0,293974	2,198998	-0,021406	-0,026581	0,080523	0,473585	0,341190	0,574310	-0,612366	-2,912686	-1,155213	-13,591725	6,639503	12,467829	-0,021406	-0,026581	0,080523	-1,613054	2,021597	0,574310	-0,021406	-0,026581	0,080523	-1,613054	2,021597	0,574310
15:19:24,49	0,414054	3,277049	-0,105981	-0,004020	0,293974	2,198998	-0,021592	-0,025873	0,075460	0,462546	0,358430	0,543374	-0,614160	-2,914726	-1,152498	-13,606296	6,611935	12,459985	-0,021592	-0,025873	0,075460	-1,568502	2,053375	0,543374	-0,021592	-0,025873	0,075460	-1,568502	2,053375	0,543374
15:19:24,54	0,414054	3,277049	-0,105981	-0,004020	0,293974	2,198998	-0,018928	-0,025339	0,078175	0,403609	0,498106	0,535531	-0,615969	-2,916876	-1,152855	-13,633370	6,636280	12,509081	-0,018928	-0,025339	0,078175	-1,585505	1,983953	0,535531	-0,018928	-0,025339	0,078175	-1,585505	1,983953	0,535531
15:19:24,59	0,414054	3,277049	-0,105981	-0,004020	0,293974	2,198998	-0,016161	-0,024847	0,077818	0,385591	0,606347	0,584626	-0,618254	-2,913246	-1,149795	-13,599283	6,623909	12,448474	-0,016161	-0,024847	0,077818	-1,564931	1,875021	0,584626	-0,016161	-0,024847	0,077818	-1,564931	1,875021	0,584626
15:19:24,64	0,414054	3,277049	-0,105981	-0,004020	0,293974	2,198998	-0,018163	-0,021054	0,080878	0,194649	0,537994	0,524019	-0,611882	-2,915669	-1,154425	-13,645053	6,633877	12,496429	-0,018163	-0,021054	0,080878	-1,458069	1,963756	0,524019	-0,018163	-0,021054	0,080878	-1,458069	1,963756	0,524019
15:19:24,69	0,414054	3,277049	-0,105981	-0,004020	0,293974	2,198998	-0,019250	-0,027783	0,076248	0,530334	0,436819	0,571974	-0,614242	-2,913252	-1,152854	-13,633869	6,618453	12,528731	-0,019250	-0,027783	0,076248	-1,650654	1,947954	0,571974	-0,019250	-0,027783	0,076248	-1,650654	1,947954	0,571974
15:19:24,74	0,414054	3,277049	-0,105981	-0,004020	0,293974	2,198998	-0,020164	-0,024531	0,077819	0,353456	0,406719	0,604276	-0,614782	-2,915842	-1,151725	-13,622594	6,601694	12,459081	-0,020164	-0,024531	0,077819	-1,572238	1,989557	0,604276	-0,020164	-0,024531	0,077819	-1,572238	1,989557	0,604276
15:19:24,79	0,414054	3,277049	-0,105981	-0,004020	0,293974	2,198998	-0,017651	-0,025358	0,078948	0,387590	0,555526	0,534627	-0,616462	-2,913314	-1,151326	-13,588579	6,641921	12,469553	-0,017651	-0,025358	0,078948	-1,603033	1,941113	0,534627	-0,017651	-0,025358	0,078948	-1,603033	1,941113	0,534627
15:19:24,84	0,414054	3,277049	-0,105981	-0,004020	0,293974	2,198998	-0,019000	-0,022640	0,079347	0,298068	0,494695	0,545098	-0,614153	-2,916677	-1,153643	-13,603965	6,612038	12,474909	-0,019000	-0,022640	0,079347	-1,479144	1,986220	0,545098	-0,019000	-0,022640	0,079347	-1,479144	1,986220	0,545098
15:19:24,89	0,414054	3,277049	-0,105981	-0,004020	0,293974	2,198998	-0,017242	-0,026321	0,077030	0,455916	0,587722	0,550454	-0,617146	-2,911527	-1,153690	-13,625872	6,644402	12,461910	-0,017242	-0,026321	0,077030	-1,610269	1,941253	0,550454	-0,017242	-0,026321	0,077030	-1,610269	1,941253	0,550454
15:19:24,94	0,414054	3,277049	-0,105981	-0,004020	0,293974	2,198998	-0,020205	-0,021153	0,076983	0,204275	0,398506	0,537456	-0,616523	-2,914632	-1,150131	-13,617361	6,642118	12,517373	-0,020205	-0,021153	0,076983	-1,456252	1,984611	0,537456	-0,020205	-0,021153	0,076983	-1,456252	1,984611	0,537456
15:19:24,99	0,414054	3,277049	-0,105981	-0,004020	0,293974	2,198998	-0,017828	-0,023245	0,080542	0,315347	0,530631	0,592919	-0,613558	-2,915022	-1,148235	-13,618885	6,635358	12,448641	-0,017828	-0,023245	0,080542	-1,509418	1,930129	0,592919	-0,017828	-0,023245	0,080542	-1,509418	1,930129	0,592919
15:19:25,04	0,414054	3,277049	-0,105981	-0,004020	0,293974	2,198998	-0,018973	-0,026008	0,082438	0,452406	0,473172	0,524186	-0,615357	-2,916095	-1,154047	-13,612550	6,604293	12,465183	-0,018973	-0,026008	0,082438	-1,589254	1,962521	0,524186	-0,018973	-0,026008	0,082438	-1,589254	1,962521	0,524186
15:19:25,09	0,414054	3,277049	-0,105981	-0,004020	0,293974	2,198998	-0,017143	-0,024987	0,076625	0,375549	0,589312	0,540728	-0,615364	-2,914530	-1,154426	-13,617006	6,630183	12,490745	-0,018496	-0,024198	0,076247	-1,544812	1,954104	0,566290	-0,018496	-0,024198	0,076247	-1,544812	1,954104	0,566290
15:19:25,14	0,414054	3,277049	-0,105981	-0,004020	0,293974	2,198998	-0,018496	-0,024198	0,076247	0,354708	0,502175	0,566290	-0,612934	-2,910374	-1,153186	-13,634791	6,607411	12,490480	-0,018496	-0,024198	0,076247	-1,544812	1,954104	0,566290	-0,018496	-0,024198	0,076247	-1,544812	1,954104	0,566290
15:19:25,19	0,414054	3,277049	-0,105981	-0,004020	0,293974	2,198998	-0,023309	-0,024225	0,077487	0,327496	0,247854	0,566025	-0,613055	-2,913390	-1,150967	-13,639817	6,609867	12,454876	-0,023309	-0,024225	0,077487	-1,574140	2,077647	0,566025	-0,023309	-0,024225	0,077487	-1,574140	2,077647	0,566025
15:19:25,24	0,414054	3,277049	-0,105981	-0,004020	0,293974	2,198998	-0,020638	-0,025628	0,079706	0,400076	0,381204	0,530421	-0,615338	-2,911261	-1,148966	-13,607698	6,646418	12,527098	-0,020638	-0,025628	0,079706	-1,611710	2,001265	0,530421	-0,020638	-0,025628	0,079706	-1,611710	2,001265	0,530421
15:19:25,29	0,414054	3,277049	-0,105981	-0,004020	0,293974	2,198998	-0,021340	-0,022587	0,081707	0,289648	0,354251	0,602643	-0,612978	-2,913851	-1,153649	-13,602566	6,626063	12,480814	-0,021340	-0,022587	0,081707	-1,483406	2,029403	0,602643	-0,021340	-0,022587	0,081707	-1,483406	2,029403	0,602643
15:19:25,34	0,414054	3,277049	-0,105981	-0,004020	0,293974	2,198998	-0,020276	-0,025925	0,077024	0,448186	0,424166	0,556360	-0,611813	-2,915772	-1,153656	-13,617017	6,630600	12,466494	-0,020276	-0,025925	0,077024	-1,586937	2,015847	0,556360	-0,020276	-0,025925	0,077024	-1,586937	2,015847	0,556360
15:19:25,39	0,414054	3,277049	-0,105981	-0,004020	0,293974	2,198998	-0,019196	-0,027894	0,077017	0,547288	0,465554	0,542039	-0,613026	-2,913093	-1,153671	-13,627480	6,635745	12,471808	-0,019196	-0,027894	0,077017	-1,642418	1,972437	0,542039	-0,019196	-0,027894	0,077017	-1,642418	1,972437	0,542039
15:19:25,44	0,414054	3,277049	-0,105981	-0,004020	0,293974	2,198998	-0,020909	-0,025504	0,077002	0,422229	0,364839	0,547353	-0,611223	-2,913844	-1,152094	-13,596560	6,582491	12,473870	-0,020909	-0,025504	0,077002	-1,579856	2,006201	0,547353	-0,020909	-0,025504	0,077002	-1,579856	2,006201	0,547353
15:19:25,49	0,414054	3,277049	-0,105981	-0,004020	0,293974	2,198998	-0,021161	-0,027442	0,078579	0,492311	0,405166	0,549416	-0,617604	-2,910561	-1,152879	-13,564812	6,653494	12,475680	-0,021161	-0,027442	0,078579	-1,661856	2,066269	0,549416	-0,021161	-0,027442	0,078579	-1,661856	2,066269	0,549416
15:19:25,54	0,414054	3,277049	-0,105981	-0,004020	0,293974	2,198998	-0,020813	-0,020274	0,077794	0,196957	0,415209	0,551226	-0,611212	-2,912885	-1,152108	-13,603732	6,621344	12,465651	-0,020813	-0,020274	0,077794	-1,394547	2,049065	0,551226	-0,020813	-0,020274	0,077794	-1,394547	2,049065	0,551226
15:19:25,59	0,414054	3,277049	-0,105981	-0,004020	0,293974	2,198998	-0,021996	-0,026971	0,078565	0,497916	0,336066	0,541196	-0,615403	-2,912694	-1,152509	-13,631078	6,617139	12,475035	-0,021996	-0,026971	0,078565	-1,619330	2,062781	0,541196	-0,021996	-0,026971	0,078565	-1,619330	2,062781	0,541196
15:19:25,64	0,414054	3,277049	-0,105981	-0,004020	0,293974	2,198998	-0,020066	-0,023247	0,078164	0,286930	0,414854	0,550581	-0,613597	-2,914168	-1,153275	-13,620977	6,631968	12,471122	-0,020066	-0,023247	0,078164	-1,537946	1,990052	0,550581	-0,020066	-0,023247	0,078164	-1,537946	1,990052	0,550581
15:19:25,69	0,414054	3,277049	-0,105981	-0,004020	0,293974	2,198998	-0,019693	-0,025548	0,077397	0,424481	0,435589	0,546667	-0,613638	-2,912429	-1,152133	-13,629763	6,602690	12,455294	-0,019693	-0,025548	0,077397	-1,581034	1,981498	0,546667	-0,019693	-0,025548	0,077397	-1,581034	1,981498	0,546667
15:19:25,74	0,414054	3,277049	-0,105981	-0,004020	0,293974	2,198998	-0,021178	-0,024642	0,078540	0,347636	0,365398	0,530839	-0,616530	-2,916137	-1,152872	-13,612709	6,609633	12,478967	-0,021178	-0,024642	0,078540	-1,586780	2,027882	0,530839	-0,021178	-0,024642	0,078540	-1,586780	2,027882	0,530839
15:19:25,79	0,414054	3,277049	-0,105981	-0,004020	0,293974	2,198998	-0,016521	-0,023992	0,077800	0,328337	0,618855	0,554512	-0,612473	-2,916279	-1,153264	-13,641886	6,607376	12,484958	-0,016521	-0,023992	0,077800	-1,554996	1,915771	0,554512	-0,016521	-0,023992	0,077800	-1,554996	1,915771	0,554512
15:19:25,84	0,414054	3,277049	-0,105981	-0,004020	0,293974	2,198998	-0,018426	-0,027577	0,077409	0,498215	0,495658	0,560503	-0,610677	-2,909130	-1,152890	-13,615081	6,621751	12,486287	-0,018426	-0,027577	0,077409	-1,666542	1,942113	0,560503	-0,018426	-0,027577	0,077409	-1,666542	1,942113	0,560503
15:19:25,89	0,414054	3,277049	-0,105981	-0,004020	0,293974	2,198998	-0,025516	-0,025557	0,077782	0,419059	0,143003	0,561832	-0,615913	-2,916886	-1,151704	-13,616308	6,645985	12,479453	-0,025516	-0,025557	0,077782	-1,587178	2,146024	0,561832	-0,025516	-0,025557	0,077782	-1,587178	2,146024	0,561832
15:19:25,94	0,414054	3,277049	-0,105981	-0,004020	0,293974	2,198998	-0,020385	-0,026715	0,078947	0,438702	0,374294	0,564921	-0,617093	-2,911589	-1,152878	-13,597841	6,641218	12,490097	-0,020385	-0,026715	0,078947	-1,658433	1,974543	0,564921	-0,020385	-0,026715	0,078947	-1,658433	1,974543	0,564921
15:19:25,99	0,414054	3,277049	-0,105981	-0,004020	0,293974	2,198998	-0,020179	-0,021231	0,077795	0,219567	0,425755	0,565643	-0,620220	-2,910159	-1,159091	-13,496743	6,925898	12,453178	-0,020179	-0,021231	0,077795	-1,447049	2,009775	0,565643	-0,020179	-0,021231	0,077795	-1,447049	2,009775	0,565643
15:19:26,04	0,414054	3,277049	-0,105981	-0,004020	0,293974	2,198998	-0,019853	-0,017807	0,071582	0,338619	0,387896	0,528723	-0,390582	-2,990931	-0,649138	-18,487213	-4,165424	12,947057	-0,019853	-0,017807	0,071582	-1,059230	1,946362	0,528723	-0,019853	-0,017807	0,071582	-1,059230	1,946362	0,528723
15:19:26,09	0,414054	3,277049	-0,105981	-0,004020	0,293974	2,198998	-0,064722	-0,257065	0,581535	0,679444	-0,721481	1,022602	-0,622246	-2,817895	-0,484499	-9,547367	8,764768	12,369900	-0,064722	-0,257065	0,581535	-19,500168	4,359168	1,022602	-0,064722	-0,257065	0,581535	-19,500168	4,359168	1,022602
15:19:26,14	0,414054	3,277049	-0,105981	-0,004020	0,293974	2,198998	-0,098743	0,030080	0,746174	1,415705	-1,213571	0,445445	-0,689854	-2,798560	-1,015241	-7,505709	11,613112	12,206789	-0,098743	0,030080	0,746174	3,776964	6,537776	0,445445	-0,098743	0,030080	0,746174	3,776964	6,537776	0,445445
15:19:26,19	0,413912	3,276895	-0,105990	0,045993	0,293990	2,199006	-0,081684	0,098297	0,215432	1,355962	0,017483	0,282334	-0,672473	-2,860741	-1,168595	-10,462878	10,650025	12,317652	-0,081684	0,098297	0,215432	9,072293	6,429651	0,282334	-0,081684	0,098297	0,215432	9,072293	6,429651	0,282334
15:19:26,24	0,413912	3,276895	-0,105990	0,045993	0,293990	2,199006	-0,036524	0,052154	0,062078	1,442745	0,286354	0,393197	-0,671402	-2,866805	-1,168183	-10,518868	10,628948	12,345658	-0,036524	0,052154	0,062078	5,536866	3,153478	0,393197	-0,036524	0,052154	0,062078	5,536866	3,153478	0,393197
15:19:26,29	0,413912	3,276895	-0,105990	0,045993	0,293990	2,199006	-0,031808	0,048195	0,062490	1,602406	0,493640	0,421203	-0,667865	-2,864308	-1,168963	-10,496028	10,586965	12,335844	-0,031808	0,048195	0,062490	5,385684	2,990550	0,421203	-0,031808	0,048195	0,062490	5,385684	2,990550	0,421203
15:19:26,34	0,413912	3,276895	-0,105990	0,045993	0,293990	2,199006	-0,035739	0,046380	0,061710	1,671823	0,329988	0,411389	-0,668532	-2,863899	-1,169775	-10,533840	10,592791	12,317478	-0,035739	0,046380	0,061710	5,312660	3,135499	0,411389	-0,035739	0,046380	0,061710	5,312660	3,135499	0,411389
15:19:26,39	0,413912	3,276895	-0,105990	0,045993	0,293990	2,199006	-0,035760	0,047162	0,060898	1,617317	0,293241	0,393023	-0,667937	-2,864806	-1,169747	-10,532468	10,599978	12,346717	-0,035760	0,047162	0,060898	5,319514	3,100395	0,393023	-0,035760	0,047162	0,060898	5,319514	3,100395	0,393023
15:19:26,44	0,413912	3,276895	-0,105990	0,045993	0,293990	2,199006	-0,035272	0,046193	0,060926	1,674602	0,316203	0,422262	-0,672720	-2,864453	-1,172515	-10,553189	10,569073	12,308088	-0,035272	0,046193	0,060926	5,300752	3,085063	0,422262	-0,035272	0,046193	0,060926	5,300752	3,085063	0,422262
15:19:26,49	0,413912	3,276895	-0,105990	0,045993	0,293990	2,199006	-0,033186	0,050512	0,058158	1,412880	0,422200	0,383634	-0,666282	-2,867576	-1,179146	-10,748114	10,317011	12,364843	-0,033186	0,050512	0,058158	5,378085	3,027282	0,383634	-0,033186	0,050512	0,058158	5,378085	3,027282	0,383634
15:19:26,54	0,413912	3,276895	-0,105990	0,045993	0,293990	2,199006	-0,033700	0,043375	0,051527	1,468247	0,352695	0,440389	-0,411680	-2,998587	-0,671581	-18,261967	-2,246495	12,952097	-0,033700	0,043375	0,051527	4,873201	2,998123	0,440389	-0,033700	0,043375	0,051527	4,873201	2,998123	0,440389
15:19:26,59	0,413912	3,276895	-0,105990	0,045993	0,293990	2,199006	-0,047542	-0,242622	0,559092	1,702863	-0,592554	1,027642	-0,635152	-2,794928	-0,532357	-7,655748	10,147572	12,347528	-0,047542	-0,242622	0,559092	-17,342961	3,139522	1,027642	-0,047542	-0,242622	0,559092	-17,342961	3,139522	1,027642
15:19:26,64	0,413912	3,276895	-0,105990	0,045993	0,293990	2,199006	-0,112180	0,052739	0,698316	2,380763	-0,965516	0,423074	-0,703491	-2,805201	-1,113411	-7,142665	13,300946	12,211769	-0,112180	0,052739	0,698316	6,520793	7,840648	0,423074	-0,112180	0,052739	0,698316	6,520793	7,840648	0,423074
15:19:26,69	0,413985	3,276945	-0,105987	0,095999	0,293995	2,199016	-0,069114	0,106786	0,117262	2,557784	0,141608	0,287314	-0,691535	-2,882388	-1,294194	-10,690998	12,324270	12,317573	-0,069114	0,106786	0,117262	10,940469	5,567036	0,287314	-0,069114	0,106786	0,117262	10,940469	5,567036	0,287314
15:19:26,74	0,413985	3,276945	-0,105987	0,095999	0,293995	2,199016	-0,008246	0,057839	-0,063521	2,483044	0,722136	0,393118	-0,686299	-2,884608	-1,291092	-10,706234	12,239052	12,294307	-0,008246	0,057839	-0,063521	7,023376	1,369427	0,393118	-0,008246	0,057839	-0,063521	7,023376	1,369427	0,393118
15:19:26,79	0,413985	3,276945	-0,105987	0,095999	0,293995	2,199016	-0,008942	0,052194	-0,060419	2,695147	0,715349	0,369852	-0,689308	-2,881232	-1,293868	-10,742100	12,287644	12,268831	-0,008942	0,052194	-0,060419	6,792374	1,417290	0,369852	-0,008942	0,052194	-0,060419	6,792374	1,417290	0,369852
15:19:26,84	0,413985	3,276945	-0,105987	0,095999	0,293995	2,199016	-0,010361	0,056488	-0,063195	2,495992	0,586207	0,344376	-0,689351	-2,882086	-1,294215	-10,745991	12,255338	12,321210	-0,010361	0,056488	-0,063195	6,930322	1,399535	0,344376	-0,010361	0,056488	-0,063195	6,930322	1,399535	0,344376
15:19:26,89	0,413985	3,276945	-0,105987	0,095999	0,293995	2,199016	-0,009600	0,056098	-0,063542	2,486340	0,638567	0,396755	-0,689384	-2,882299	-1,291877	-10,758102	12,235980	12,333790	-0,009600	0,056098	-0,063542	6,890069	1,392150	0,396755	-0,009600	0,056098	-0,063542	6,890069	1,392150	0,396755
15:19:26,94	0,413985	3,276945	-0,105987	0,095999	0,293995	2,199016	-0,009399	0,056020	-0,061204	2,467579	0,648215	0,409335	-0,690631	-2,886430	-1,294607	-10,788171	12,208981	12,319531	-0,009399	0,056020	-0,061204	6,865180	1,386011	0,409335	-0,009399	0,056020	-0,061204	6,865180	1,386011	0,409335
15:19:26,99	0,413985	3,276945	-0,105987	0,095999	0,293995	2,199016	-0,005198	0,055035	-0,063934	2,480413	0,854130	0,395076	-0,687634	-2,887297	-1,289546	-10,786472	12,238115	12,317757	-0,005198	0,055035	-0,063934	6,800646	1,262141	0,395076	-0,005198	0,055035	-0,063934	6,800646	1,262141	0,395076
15:19:27,04	0,413985	3,276945	-0,105987	0,095999	0,293995	2,199016	-0,005945	0,052005	-0,058873	2,664019	0,802159	0,393302	-0,690013	-2,882804	-1,292678	-10,771539	12,212649	12,309259	-0,005945	0,052005	-0,058873	6,746449	1,268857	0,393302	-0,005945	0,052005	-0,058873	6,746449	1,268857	0,393302
15:19:27,09	0,413985	3,276945	-0,105987	0,095999	0,293995	2,199016	-0,008647	0,056313	-0,062005	2,425429	0,687333	0,384804	-0,688353	-2,886532	-1,291524	-10,828107	12,195251	12,303469	-0,008647	0,056313	-0,062005	6,846016	1,366118	0,384804	-0,008647	0,056313	-0,062005	6,846016	1,366118	0,384804
15:19:27,14	0,413985	3,276945	-0,105987	0,095999	0,293995	2,199016	-0,006248	0,053011	-0,060851	2,553790	0,771763	0,379014	-0,688900	-2,884965	-1,289552	-10,803932	12,194657	12,336056	-0,006248	0,053011	-0,060851	6,715157	1,262269	0,379014	-0,006248	0,053011	-0,060851	6,715157	1,262269	0,379014
15:19:27,19	0,413985	3,276945	-0,105987	0,095999	0,293995	2,199016	-0,007332	0,054268	-0,058879	2,499989	0,736663	0,411601	-0,685970	-2,882629	-1,289948	-10,798963	12,178054	12,331721	-0,007332	0,054268	-0,058879	6,760046	1,312210	0,411601	-0,007332	0,054268	-0,058879	6,760046	1,312210	0,411601
15:19:27,24	0,413985	3,276945	-0,105987	0,095999	0,293995	2,199016	-0,007404	0,054443	-0,060845	2,468470	0,687616	0,413421	-0,689015	-2,884816	-1,291518	-10,854399	12,197864	12,337876	-0,007404	0,054443	-0,060845	6,742208	1,268807	0,413421	-0,007404	0,054443	-0,060845	6,742208	1,268807	0,413421
15:19:27,29	0,413985	3,276945	-0,105987	0,095999	0,293995	2,199016	-0,007404	0,054443	-0,060845	2,468470	0,687616	0,413421	-0,687147	-2,882505	-1,289612	-10,815323	12,205955	12,274252	-0,007404	0,054443	-0,060845	6,742208	1,268807	0,413421	-0,007404	0,054443	-0,060845	6,742208	1,268807	0,413421
15:19:27,34	0,413985	3,276945	-0,105987	0,095999	0,293995	2,199016	-0,010339	0,053980	-0,058940	2,519087	0,564791	0,349798	-0,686556	-2,884245	-1,290348	-10,806324	12,187234	12,312613	-0,010339	0,053980	-0,058940	6,756486	1,376380	0,349798	-0,010339	0,053980	-0,058940	6,756486	1,376380	0,349798
15:19:27,39	0,413985	3,276945	-0,105987	0,095999	0,293995	2,199016	-0,009128	0,052598	-0,059675	2,579213	0,644906	0,388159	-0,685995	-2,887139	-1,292297	-10,825277	12,187932	12,299149	-0,009128	0,052598	-0,059675	6,708162	1,361448	0,388159	-0,009128	0,052598	-0,059675	6,708162	1,361448	0,388159
15:19:27,44	0,413985	3,276945	-0,105987	0,095999	0,293995	2,199016	-0,006902	0,050665	-0,061624	2,670848	0,743888	0,374694	-0,685416	-2,885510	-1,289171	-10,829173	12,191824	12,331669	-0,006902	0,050665	-0,061624	6,648070	1,285698	0,374694	-0,006902	0,050665	-0,061624	6,648070	1,285698	0,374694
15:19:27,50	0,413985	3,276945	-0,105987	0,095999	0,293995	2,199016	-0,008602	0,050978	-0,058498	2,655988	0,650166	0,407214	-0,683071	-2,881720	-1,290764	-10,811657	12,148491	12,288431	-0,008602	0,050978	-0,058498	6,657791	1,325430	0,407214	-0,008602	0,050978	-0,058498	6,657791	1,325430	0,407214
15:19:27,55	0,413985	3,276945	-0,105987	0,095999	0,293995	2,199016	-0,013056	0,050843	-0,060091	2,634271	0,455387	0,363976	-0,686076	-2,888027	-1,289160	-10,857538	12,165462	12,350002	-0,013056	0,050843	-0,060091	6,625427	1,480300	0,363976	-0,013056	0,050843	-0,060091	6,625427	1,480300	0,363976
15:19:27,60	0,413985	3,276945	-0,105987	0,095999	0,293995	2,199016	-0,006092	0,050292	-0,058487	2,654688	0,769293	0,425548	-0,687215	-2,883777	-1,291923	-10,838308	12,196302	12,309301	-0,006092	0,050292	-0,058487	6,602578	1,247536	0,425548	-0,006092	0,050292	-0,058487	6,602578	1,247536	0,425548
15:19:27,65	0,413985	3,276945	-0,105987	0,095999	0,293995	2,199016	-0,009203	0,053403	-0,061250	2,529241	0,608750	0,384847	-0,687800	-2,885420	-1,293851	-10,834556	12,192513	12,319660	-0,009203	0,053403	-0,061250	6,721341	1,331213	0,384847	-0,009203	0,053403	-0,061250	6,721341	1,331213	0,384847
15:19:27,70	0,413985	3,276945	-0,105987	0,095999	0,293995	2,199016	-0,007488	0,053088	-0,063178	2,544203	0,703110	0,395205	-0,687294	-2,886889	-1,288399	-10,869146	12,147995	12,344212	-0,007488	0,053088	-0,063178	6,711595	1,290891	0,395205	-0,007488	0,053088	-0,063178	6,711595	1,290891	0,395205
15:19:27,75	0,413985	3,276945	-0,105987	0,095999	0,293995	2,199016	-0,006469	0,051915	-0,057726	2,549327	0,748407	0,419757	-0,686036	-2,886198	-1,291494	-10,820752	12,136068	12,335846	-0,006469	0,051915	-0,057726	6,624674	1,256188	0,419757	-0,006469	0,051915	-0,057726	6,624674	1,256188	0,419757
15:19:27,80	0,413985	3,276945	-0,105987	0,095999	0,293995	2,199016	-0,007696	0,051171	-0,060821	2,601897	0,732451	0,411391	-0,684184	-2,884521	-1,289182	-10,790311	12,147492	12,296300	-0,007696	0,051171	-0,060821	6,618820	1,336590	0,411391	-0,007696	0,051171	-0,060821	6,618820	1,336590	0,411391
15:19:27,85	0,413985	3,276945	-0,105987	0,095999	0,293995	2,199016	-0,010074	0,050406	-0,058509	2,666776	0,629433	0,371845	-0,683181	-2,889463	-1,289176	-10,863665	12,093909	12,318999	-0,010074	0,050406	-0,058509	6,623669	1,420265	0,371845	-0,010074	0,050406	-0,058509	6,623669	1,420265	0,371845
15:19:27,90	0,413985	3,276945	-0,105987	0,095999	0,293995	2,199016	-0,006296	0,047067	-0,058503	2,757352	0,789175	0,394544	-0,688279	-2,886633	-1,291495	-10,788874	12,185534	12,317270	-0,006296	0,047067	-0,058503	6,452088	1,283402	0,394544	-0,006296	0,047067	-0,058503	6,452088	1,283402	0,394544
15:19:27,95	0,413985	3,276945	-0,105987	0,095999	0,293995	2,199016	-0,006197	0,052896	-0,060822	2,570951	0,813256	0,392815	-0,684850	-2,883291	-1,291111	-10,819039	12,163072	12,341941	-0,006197	0,052896	-0,060822	6,723321	1,299751	0,392815	-0,006197	0,052896	-0,060822	6,723321	1,299751	0,392815
15:19:28,00	0,413985	3,276945	-0,105987	0,095999	0,293995	2,199016	-0,010806	0,051598	-0,060438	2,603960	0,558702	0,417487	-0,684880	-2,883508	-1,291489	-10,819895	12,130665	12,355640	-0,010806	0,051598	-0,060438	6,654365	1,406992	0,417487	-0,010806	0,051598	-0,060438	6,654365	1,406992	0,417487
15:19:28,05	0,413985	3,276945	-0,105987	0,095999	0,293995	2,199016	-0,010604	0,051515	-0,060816	2,579734	0,584691	0,431185	-0,685976	-2,882019	-1,289182	-10,801758	12,174782	12,321578	-0,010604	0,051515	-0,060816	6,623697	1,417090	0,431185	-0,010604	0,051515	-0,060816	6,623697	1,417090	0,431185
15:19:28,10	0,413985	3,276945	-0,105987	0,095999	0,293995	2,199016	-0,011345	0,053209	-0,058509	2,538948	0,539818	0,397124	-0,686661	-2,888582	-1,290739	-10,848487	12,135593	12,310968	-0,011345	0,053209	-0,058509	6,715848	1,430370	0,397124	-0,011345	0,053209	-0,058509	6,715848	1,430370	0,397124
15:19:28,15	0,413985	3,276945	-0,105987	0,095999	0,293995	2,199016	-0,005318	0,050521	-0,060066	2,621430	0,832307	0,386513	-0,686335	-2,885160	-1,290496	-10,857057	12,137042	12,335139	-0,005318	0,050521	-0,060066	6,587309	1,249802	0,386513	-0,005318	0,050521	-0,060066	6,587309	1,249802	0,386513
15:19:28,20	0,413985	3,276945	-0,105987	0,095999	0,293995	2,199016	-0,008446	0,051950	-0,059823	2,544100	0,661539	0,410685	-0,686658	-2,887274	-1,292261	-10,831311	12,122562	12,350257	-0,008446	0,051950	-0,059823	6,622143	1,324530	0,410685	-0,008446	0,051950	-0,059823	6,622143	1,324530	0,410685
15:19:28,25	0,413985	3,276945	-0,105987	0,095999	0,293995	2,199016	-0,006453	0,051173	-0,061588	2,584841	0,794683	0,425802	-0,683728	-2,884247	-1,290764	-10,840021	12,122105	12,292234	-0,006453	0,051173	-0,061588	6,601885	1,301266	0,425802	-0,006453	0,051173	-0,061588	6,601885	1,301266	0,425802
15:19:28,30	0,413985	3,276945	-0,105987	0,095999	0,293995	2,199016	-0,010539	0,050148	-0,060091	2,633386	0,574887	0,367779	-0,676394	-2,883819	-1,296184	-10,888329	11,876883	12,337956	-0,010539	0,050148	-0,060091	6,569973	1,402236	0,367779	-0,010539	0,050148	-0,060091	6,569973	1,402236	0,367779
15:19:28,35	0,413985	3,276945	-0,105987	0,095999	0,293995	2,199016	-0,014577	0,044011	-0,065511	2,715986	0,445715	0,413501	-0,437798	-3,021849	-0,768708	-19,026185	-0,000580	12,898915	-0,014577	0,044011	-0,065511	6,170820	1,590003	0,413501	-0,014577	0,044011	-0,065511	6,170820	1,590003	0,413501
15:19:28,40	0,413985	3,276945	-0,105987	0,095999	0,293995	2,199016	-0,014338	-0,231634	0,461965	2,694398	-0,650719	0,974460	-0,649505	-2,807723	-0,534501	-8,097710	11,803559	12,314829	-0,014338	-0,231634	0,461965	-15,488870	0,474818	0,974460	-0,014338	-0,231634	0,461965	-15,488870	0,474818	0,974460
15:19:28,45	0,413985	3,276945	-0,105987	0,095999	0,293995	2,199016	-0,093923	0,058772	0,696172	3,280192	-1,226861	0,390375	-0,727397	-2,827308	-1,090762	-7,831519	15,285907	12,183717	-0,093923	0,058772	0,696172	7,893812	6,146075	0,390375	-0,093923	0,058772	0,696172	7,893812	6,146075	0,390375
15:19:28,50	0,414004	3,276996	-0,105970	0,146005	0,294005	2,199028	-0,038016	0,116436	0,139910	3,430593	0,169661	0,259263	-0,698218	-2,916552	-1,312993	-12,136900	13,664171	12,322428	-0,038016	0,116436	0,139910	12,570788	3,153892	0,259263	-0,038016	0,116436	0,139910	12,570788	3,153892	0,259263
15:19:28,55	0,414004	3,276996	-0,105970	0,146005	0,294005	2,199028	0,024683	0,046544	-0,082320	3,507812	0,512267	0,397973	-0,698887	-2,916448	-1,316514	-12,153252	13,618041	12,303780	0,024683	0,046544	-0,082320	7,161499	-1,425310	0,397973	0,024683	0,046544	-0,082320	7,161499	-1,425310	0,397973
15:19:28,60	0,414004	3,276996	-0,105970	0,146005	0,294005	2,199028	0,024926	0,047176	-0,085841	3,426831	0,533845	0,379325	-0,697835	-2,918096	-1,314560	-12,200214	13,570814	12,335414	0,024926	0,047176	-0,085841	7,130117	-1,422864	0,379325	0,024926	0,047176	-0,085841	7,130117	-1,422864	0,379325
15:19:28,65	0,414004	3,276996	-0,105970	0,146005	0,294005	2,199028	0,025829	0,045441	-0,083887	3,452662	0,563709	0,410959	-0,696747	-2,924383	-1,312259	-12,256795	13,536707	12,289152	0,025829	0,045441	-0,083887	7,019764	-1,463832	0,410959	0,025829	0,045441	-0,083887	7,019764	-1,463832	0,410959
15:19:28,70	0,414004	3,276996	-0,105970	0,146005	0,294005	2,199028	0,030728	0,041355	-0,081586	3,607301	0,786551	0,364698	-0,696193	-2,920526	-1,314216	-12,262088	13,546782	12,296233	0,030728	0,041355	-0,081586	6,853660	-1,625625	0,364698	0,030728	0,041355	-0,081586	6,853660	-1,625625	0,364698
15:19:28,75	0,414004	3,276996	-0,105970	0,146005	0,294005	2,199028	0,027111	0,042804	-0,083543	3,538033	0,588850	0,371778	-0,695631	-2,922529	-1,311085	-12,270940	13,511944	12,317328	0,027111	0,042804	-0,083543	6,898135	-1,539398	0,371778	0,027111	0,042804	-0,083543	6,898135	-1,539398	0,371778
15:19:28,80	0,414004	3,276996	-0,105970	0,146005	0,294005	2,199028	0,028565	0,041315	-0,080412	3,580851	0,674174	0,392874	-0,693184	-2,925100	-1,322802	-12,441366	13,381900	12,326931	0,028565	0,041315	-0,080412	6,824088	-1,568157	0,392874	0,028565	0,041315	-0,080412	6,824088	-1,568157	0,392874
15:19:28,85	0,414004	3,276996	-0,105970	0,146005	0,294005	2,199028	0,029568	0,037911	-0,092129	3,560042	0,643768	0,402476	-0,427498	-3,037971	-0,736348	-19,071565	0,225569	12,944464	0,029568	0,037911	-0,092129	6,536038	-1,677312	0,402476	0,029568	0,037911	-0,092129	6,536038	-1,677312	0,402476
15:19:28,90	0,414004	3,276996	-0,105970	0,146005	0,294005	2,199028	-0,005526	-0,248616	0,494325	3,750603	-0,344867	1,020010	-0,648040	-2,863789	-0,547349	-10,483875	12,381090	12,391523	-0,005526	-0,248616	0,494325	-15,765722	0,088923	1,020010	-0,005526	-0,248616	0,494325	-15,765722	0,088923	1,020010
15:19:28,95	0,414004	3,276996	-0,105970	0,146005	0,294005	2,199028	-0,046100	0,029470	0,683323	4,110959	-1,095337	0,467069	-0,695206	-2,869125	-1,094021	-9,645805	14,421551	12,272922	-0,046100	0,029470	0,683323	6,424388	2,523536	0,467069	-0,046100	0,029470	0,683323	6,424388	2,523536	0,467069
15:19:29,00	0,413987	3,276969	-0,105981	0,196023	0,293980	2,199000	-0,017897	0,067649	0,136652	4,311792	0,076792	0,348468	-0,667200	-2,958755	-1,347719	-13,857461	12,697150	12,377817	-0,017897	0,067649	0,136652	9,622249	1,481709	0,348468	-0,017897	0,067649	0,136652	9,622249	1,481709	0,348468
15:19:29,05	0,413987	3,276969	-0,105981	0,196023	0,293980	2,199000	0,045722	-0,001419	-0,117046	4,304158	0,599803	0,453362	-0,666190	-2,961449	-1,347687	-13,926554	12,672700	12,445331	0,045722	-0,001419	-0,117046	4,192728	-2,989404	0,453362	0,045722	-0,001419	-0,117046	4,192728	-2,989404	0,453362
15:19:29,10	0,413987	3,276969	-0,105981	0,196023	0,293980	2,199000	0,047551	-0,003641	-0,117014	4,363954	0,647266	0,520876	-0,665037	-2,958439	-1,343429	-13,929454	12,644649	12,437672	0,047551	-0,003641	-0,117014	4,078139	-3,085467	0,520876	0,047551	-0,003641	-0,117014	4,078139	-3,085467	0,520876
15:19:29,15	0,413987	3,276969	-0,105981	0,196023	0,293980	2,199000	0,044367	-0,003135	-0,112757	4,311878	0,493223	0,513218	-0,668094	-2,959540	-1,345781	-13,974079	12,628688	12,438359	0,044367	-0,003135	-0,112757	4,065815	-2,989583	0,513218	0,044367	-0,003135	-0,112757	4,065815	-2,989583	0,513218
15:19:29,20	0,413987	3,276969	-0,105981	0,196023	0,293980	2,199000	0,046849	-0,001038	-0,115108	4,166736	0,591638	0,513904	-0,663467	-2,961493	-1,348887	-14,000114	12,591378	12,439831	0,046849	-0,001038	-0,115108	4,085232	-3,086031	0,513904	0,046849	-0,001038	-0,115108	4,085232	-3,086031	0,513904
15:19:29,25	0,413987	3,276969	-0,105981	0,196023	0,293980	2,199000	0,046227	-0,006022	-0,118214	4,380547	0,555398	0,515376	-0,665312	-2,963872	-1,348154	-14,050438	12,596172	12,400623	0,046227	-0,006022	-0,118214	3,907841	-3,073437	0,515376	0,046227	-0,006022	-0,118214	3,907841	-3,073437	0,515376
15:19:29,30	0,413987	3,276969	-0,105981	0,196023	0,293980	2,199000	0,049209	-0,005613	-0,117481	4,338304	0,664485	0,476169	-0,665182	-2,965043	-1,345795	-14,010555	12,635209	12,404723	0,049209	-0,005613	-0,117481	3,897651	-3,198440	0,476169	0,049209	-0,005613	-0,117481	3,897651	-3,198440	0,476169
15:19:29,35	0,413987	3,276969	-0,105981	0,196023	0,293980	2,199000	0,050158	-0,006312	-0,115123	4,428356	0,728864	0,480268	-0,661096	-2,963398	-1,350450	-13,997519	12,587316	12,411682	0,050158	-0,006312	-0,115123	3,932899	-3,208572	0,480268	0,050158	-0,006312	-0,115123	3,932899	-3,208572	0,480268
15:19:29,40	0,413987	3,276969	-0,105981	0,196023	0,293980	2,199000	0,046692	-0,009027	-0,119777	4,534612	0,583831	0,487227	-0,666564	-2,963509	-1,344273	-14,082477	12,575635	12,417151	0,046692	-0,009027	-0,119777	3,825975	-3,081468	0,487227	0,046692	-0,009027	-0,119777	3,825975	-3,081468	0,487227
15:19:29,45	0,413987	3,276969	-0,105981	0,196023	0,293980	2,199000	0,049521	-0,004347	-0,113600	4,238655	0,663231	0,492696	-0,666512	-2,964296	-1,345226	-14,059231	12,579706	12,422360	0,049521	-0,004347	-0,113600	3,897402	-3,224187	0,492696	0,049521	-0,004347	-0,113600	3,897402	-3,224187	0,492696
15:19:29,50	0,413987	3,276969	-0,105981	0,196023	0,293980	2,199000	0,050177	-0,004786	-0,114553	4,276598	0,715405	0,497905	-0,665913	-2,963253	-1,343850	-14,047320	12,566527	12,440617	0,050177	-0,004786	-0,114553	3,900934	-3,223456	0,497905	0,050177	-0,004786	-0,114553	3,900934	-3,223456	0,497905
15:19:29,55	0,413987	3,276969	-0,105981	0,196023	0,293980	2,199000	0,048974	-0,004784	-0,113177	4,271043	0,669777	0,516162	-0,660709	-2,963508	-1,346183	-14,076967	12,532997	12,446974	0,048974	-0,004784	-0,113177	3,895526	-3,174685	0,516162	0,048974	-0,004784	-0,113177	3,895526	-3,174685	0,516162
15:19:29,60	0,413987	3,276969	-0,105981	0,196023	0,293980	2,199000	0,046593	-0,009417	-0,115510	4,468130	0,537053	0,522519	-0,664717	-2,965330	-1,343836	-14,039740	12,551628	12,439952	0,046593	-0,009417	-0,115510	3,728873	-3,120496	0,522519	0,046593	-0,009417	-0,115510	3,728873	-3,120496	0,522519
15:19:29,65	0,413987	3,276969	-0,105981	0,196023	0,293980	2,199000	0,050175	-0,006857	-0,113163	4,369761	0,746263	0,515497	-0,668269	-2,964245	-1,347358	-14,057827	12,606237	12,433887	0,050175	-0,006857	-0,113163	3,831459	-3,192507	0,515497	0,050175	-0,006857	-0,113163	3,831459	-3,192507	0,515497
15:19:29,70	0,413987	3,276969	-0,105981	0,196023	0,293980	2,199000	0,051011	-0,003239	-0,116685	4,219866	0,746742	0,509432	-0,665354	-2,963566	-1,346190	-14,054459	12,554100	12,432076	0,051011	-0,003239	-0,116685	3,965591	-3,257617	0,509432	0,051011	-0,003239	-0,116685	3,965591	-3,257617	0,509432
15:19:29,75	0,413987	3,276969	-0,105981	0,196023	0,293980	2,199000	0,048966	-0,005424	-0,115517	4,290017	0,669378	0,507621	-0,663530	-2,962035	-1,347349	-14,013392	12,526564	12,422329	0,048966	-0,005424	-0,115517	3,864220	-3,174434	0,507621	0,048966	-0,005424	-0,115517	3,864220	-3,174434	0,507621
15:19:29,81	0,413987	3,276969	-0,105981	0,196023	0,293980	2,199000	0,046728	-0,006238	-0,116676	4,329013	0,602344	0,497874	-0,665364	-2,963795	-1,345823	-14,055226	12,528128	12,401922	0,046728	-0,006238	-0,116676	3,839347	-3,065799	0,497874	0,046728	-0,006238	-0,116676	3,839347	-3,065799	0,497874
15:19:29,86	0,413987	3,276969	-0,105981	0,196023	0,293980	2,199000	0,049169	-0,005529	-0,115150	4,272608	0,692261	0,477468	-0,665968	-2,962414	-1,348554	-14,066296	12,566303	12,405021	0,049169	-0,005529	-0,115150	3,838559	-3,167495	0,477468	0,049169	-0,005529	-0,115150	3,838559	-3,167495	0,477468
15:19:29,91	0,413987	3,276969	-0,105981	0,196023	0,293980	2,199000	0,048275	-0,004316	-0,117881	4,237029	0,617093	0,480566	-0,665417	-2,962953	-1,346212	-14,079915	12,544330	12,422428	0,048275	-0,004316	-0,117881	3,898243	-3,172475	0,480566	0,048275	-0,004316	-0,117881	3,898243	-3,172475	0,480566
15:19:29,96	0,413987	3,276969	-0,105981	0,196023	0,293980	2,199000	0,048466	-0,005063	-0,115539	4,250043	0,626217	0,497973	-0,664810	-2,962155	-1,342702	-14,070409	12,532025	12,434559	0,048466	-0,005063	-0,115539	3,852605	-3,178345	0,497973	0,048466	-0,005063	-0,115539	3,852605	-3,178345	0,497973
15:19:30,01	0,413987	3,276969	-0,105981	0,196023	0,293980	2,199000	0,047471	-0,005190	-0,112029	4,250723	0,588887	0,510104	-0,664755	-2,964060	-1,343851	-14,050876	12,541823	12,435098	0,047471	-0,005190	-0,112029	3,843346	-3,137605	0,510104	0,047471	-0,005190	-0,112029	3,843346	-3,137605	0,510104
15:19:30,06	0,413987	3,276969	-0,105981	0,196023	0,293980	2,199000	0,049094	-0,006190	-0,113178	4,320991	0,685268	0,510643	-0,667164	-2,963985	-1,345008	-14,073345	12,552413	12,465038	0,049094	-0,006190	-0,113178	3,835089	-3,168581	0,510643	0,049094	-0,006190	-0,113178	3,835089	-3,168581	0,510643
15:19:30,11	0,413987	3,276969	-0,105981	0,196023	0,293980	2,199000	0,050234	-0,004066	-0,114335	4,208476	0,719794	0,540583	-0,661321	-2,961359	-1,347736	-14,067077	12,503056	12,456761	0,050234	-0,004066	-0,114335	3,889314	-3,223545	0,540583	0,050234	-0,004066	-0,114335	3,889314	-3,223545	0,540583
15:19:30,16	0,413987	3,276969	-0,105981	0,196023	0,293980	2,199000	0,045038	-0,007813	-0,117063	4,363735	0,479725	0,532307	-0,664761	-2,964516	-1,348937	-14,053114	12,548125	12,389898	0,045038	-0,007813	-0,117063	3,750395	-3,055752	0,532307	0,045038	-0,007813	-0,117063	3,750395	-3,055752	0,532307
15:19:30,21	0,413987	3,276969	-0,105981	0,196023	0,293980	2,199000	0,049492	-0,006412	-0,118264	4,336890	0,700887	0,465443	-0,666661	-2,964368	-1,347758	-14,103371	12,526992	12,442010	0,049492	-0,006412	-0,118264	3,833537	-3,184223	0,465443	0,049492	-0,006412	-0,118264	3,833537	-3,184223	0,465443
15:19:30,26	0,413987	3,276969	-0,105981	0,196023	0,293980	2,199000	0,050314	-0,004692	-0,117085	4,204023	0,710657	0,517555	-0,664759	-2,964122	-1,345802	-14,045448	12,525533	12,421162	0,050314	-0,004692	-0,117085	3,835685	-3,238955	0,517555	0,050314	-0,004692	-0,117085	3,835685	-3,238955	0,517555
15:19:30,31	0,413987	3,276969	-0,105981	0,196023	0,293980	2,199000	0,049149	-0,006217	-0,115129	4,310992	0,701017	0,496708	-0,664772	-2,962098	-1,344295	-14,058750	12,538367	12,377485	0,049149	-0,006217	-0,115129	3,822986	-3,157214	0,496708	0,049149	-0,006217	-0,115129	3,822986	-3,157214	0,496708
15:19:30,36	0,413987	3,276969	-0,105981	0,196023	0,293980	2,199000	0,047404	-0,005194	-0,113622	4,262284	0,592299	0,453030	-0,668924	-2,963347	-1,345818	-14,058701	12,514797	12,420359	0,047404	-0,005194	-0,113622	3,854545	-3,128888	0,453030	0,047404	-0,005194	-0,113622	3,854545	-3,128888	0,453030
15:19:30,41	0,413987	3,276969	-0,105981	0,196023	0,293980	2,199000	0,050561	-0,002223	-0,115145	4,087402	0,768314	0,495905	-0,665447	-2,963984	-1,345836	-14,084255	12,498962	12,401252	0,050561	-0,002223	-0,115145	3,912891	-3,200734	0,495905	0,050561	-0,002223	-0,115145	3,912891	-3,200734	0,495905
15:19:30,46	0,413987	3,276969	-0,105981	0,196023	0,293980	2,199000	0,049374	-0,005552	-0,115163	4,234022	0,692382	0,476797	-0,664139	-2,960465	-1,345425	-14,023075	12,525913	12,411675	0,049374	-0,005552	-0,115163	3,798180	-3,183493	0,476797	0,049374	-0,005552	-0,115163	3,798180	-3,183493	0,476797
15:19:30,51	0,413987	3,276969	-0,105981	0,196023	0,293980	2,199000	0,045673	-0,004926	-0,114752	4,255386	0,539404	0,487220	-0,654104	-2,968149	-1,342302	-14,204179	12,232582	12,475511	0,045673	-0,004926	-0,114752	3,868708	-3,045891	0,487220	0,045673	-0,004926	-0,114752	3,868708	-3,045891	0,487220
15:19:30,56	0,413987	3,276969	-0,105981	0,196023	0,293980	2,199000	0,047309	-0,017458	-0,111629	4,562478	0,614329	0,551056	-0,390043	-3,076219	-0,788640	-20,955228	-0,987810	13,010871	0,047309	-0,017458	-0,111629	3,192019	-3,099435	0,551056	0,047309	-0,017458	-0,111629	3,192019	-3,099435	0,551056
15:19:30,61	0,413987	3,276969	-0,105981	0,196023	0,293980	2,199000	0,008871	-0,300176	0,442033	4,439111	-0,620845	1,086417	-0,623148	-2,892906	-0,550077	-11,686212	11,879553	12,384613	0,008871	-0,300176	0,442033	-19,124729	-1,317201	1,086417	0,008871	-0,300176	0,442033	-19,124729	-1,317201	1,086417
15:19:30,66	0,413987	3,276969	-0,105981	0,196023	0,293980	2,199000	-0,033331	-0,006646	0,680596	4,953480	-1,221805	0,460158	-0,666268	-2,888063	-1,154263	-10,066247	13,586685	12,371717	-0,033331	-0,006646	0,680596	4,431802	1,394658	0,460158	-0,033331	-0,006646	0,680596	4,431802	1,394658	0,460158
15:19:30,71	0,413973	3,277074	-0,105997	0,246011	0,293988	2,199002	-0,015965	0,033119	0,076409	5,174121	0,230577	0,447262	-0,641661	-2,972808	-1,367087	-14,061456	12,017697	12,459476	-0,015965	0,033119	0,076409	7,773966	1,483831	0,447262	-0,015965	0,033119	0,076409	7,773966	1,483831	0,447262
15:19:30,76	0,413973	3,277074	-0,105997	0,246011	0,293988	2,199002	0,045123	-0,030564	-0,136414	5,129247	0,731692	0,535021	-0,640612	-2,973394	-1,363595	-14,103262	11,944470	12,470065	0,045123	-0,030564	-0,136414	2,729980	-2,810457	0,535021	0,045123	-0,030564	-0,136414	2,729980	-2,810457	0,535021
15:19:30,81	0,413973	3,277074	-0,105997	0,246011	0,293988	2,199002	0,045106	-0,031765	-0,132923	5,107375	0,731219	0,545610	-0,642435	-2,973580	-1,367476	-14,121355	11,949101	12,491798	0,045106	-0,031765	-0,132923	2,613836	-2,809599	0,545610	0,045106	-0,031765	-0,132923	2,613836	-2,809599	0,545610
15:19:30,86	0,413973	3,277074	-0,105997	0,246011	0,293988	2,199002	0,046179	-0,030279	-0,136803	5,025081	0,769024	0,567344	-0,640131	-2,973662	-1,368280	-14,138607	11,922261	12,462920	0,046179	-0,030279	-0,136803	2,648172	-2,856015	0,567344	0,046179	-0,030279	-0,136803	2,648172	-2,856015	0,567344
15:19:30,91	0,413973	3,277074	-0,105997	0,246011	0,293988	2,199002	0,045097	-0,032315	-0,137607	5,099085	0,711269	0,538466	-0,639598	-2,975888	-1,362822	-14,159569	11,868042	12,482066	0,045097	-0,032315	-0,137607	2,562348	-2,828878	0,538466	0,045097	-0,032315	-0,137607	2,562348	-2,828878	0,538466
15:19:30,96	0,413973	3,277074	-0,105997	0,246011	0,293988	2,199002	0,046759	-0,033890	-0,132149	5,123557	0,806613	0,557611	-0,638977	-2,973431	-1,363216	-14,142806	11,881454	12,478189	0,046759	-0,033890	-0,132149	2,463170	-2,863946	0,557611	0,046759	-0,033890	-0,132149	2,463170	-2,863946	0,557611
15:19:31,01	0,413973	3,277074	-0,105997	0,246011	0,293988	2,199002	0,044321	-0,033199	-0,132543	5,107624	0,687655	0,553735	-0,617886	-2,982048	-1,374134	-14,421820	10,960911	12,509031	0,044321	-0,033199	-0,132543	2,501476	-2,791531	0,553735	0,044321	-0,033199	-0,132543	2,501476	-2,791531	0,553735
15:19:31,06	0,413973	3,277074	-0,105997	0,246011	0,293988	2,199002	0,041238	-0,055773	-0,143461	5,344746	0,745977	0,584576	-0,385048	-3,087433	-0,898614	-21,066158	-0,550046	13,048546	0,016085	-0,310109	0,332059	-19,064298	-1,823320	1,124091	0,016085	-0,310109	0,332059	-19,064298	-1,823320	1,124091
15:19:31,11	0,413973	3,277074	-0,105997	0,246011	0,293988	2,199002	0,016085	-0,310109	0,332059	5,279267	-0,560673	1,124091	-0,600105	-2,916160	-0,626691	-12,237284	11,469883	12,492137	0,016085	-0,310109	0,332059	-19,064298	-1,823320	1,124091	0,016085	-0,310109	0,332059	-19,064298	-1,823320	1,124091
15:19:31,16	0,413973	3,277074	-0,105997	0,246011	0,293988	2,199002	-0,024714	-0,038228	0,603982	5,965434	-1,046126	0,567682	-0,630777	-2,908087	-1,244167	-10,599308	12,501957	12,361556	-0,024714	-0,038228	0,603982	2,964553	0,893899	0,567682	-0,024714	-0,038228	0,603982	2,964553	0,893899	0,567682
15:19:31,21	0,414018	3,277013	-0,105988	0,296011	0,293993	2,198992	-0,016369	-0,007629	-0,013494	6,087065	0,290291	0,437102	-0,608993	-2,999195	-1,461293	-14,839864	11,015370	12,533185	0,051641	-0,072048	-0,230620	0,373404	-3,156133	0,608730	0,051641	-0,072048	-0,230620	0,373404	-3,156133	0,608730
15:19:31,26	0,414018	3,277013	-0,105988	0,296011	0,293993	2,198992	0,051641	-0,072048	-0,230620	6,029183	0,897656	0,608730	-0,611992	-2,999838	-1,459735	-14,859534	10,993019	12,550490	0,051641	-0,072048	-0,230620	0,373404	-3,156133	0,608730	0,051641	-0,072048	-0,230620	0,373404	-3,156133	0,608730
15:19:31,31	0,414018	3,277013	-0,105988	0,296011	0,293993	2,198992	0,053697	-0,069773	-0,229062	5,881673	0,998746	0,626035	-0,610372	-3,002705	-1,457036	-14,917402	10,920469	12,537282	0,053697	-0,069773	-0,229062	0,404509	-3,216496	0,626035	0,053697	-0,069773	-0,229062	0,404509	-3,216496	0,626035
15:19:31,36	0,414018	3,277013	-0,105988	0,296011	0,293993	2,198992	0,055370	-0,072609	-0,226363	5,937379	1,071892	0,612828	-0,608674	-3,002731	-1,461303	-14,940590	10,925449	12,559947	0,055370	-0,072609	-0,226363	0,237592	-3,274665	0,612828	0,055370	-0,072609	-0,226363	0,237592	-3,274665	0,612828
15:19:31,41	0,414018	3,277013	-0,105988	0,296011	0,293993	2,198992	0,054543	-0,074092	-0,230630	6,007236	1,006327	0,635492	-0,608720	-3,000518	-1,459367	-14,941427	10,873491	12,562279	0,054543	-0,074092	-0,230630	0,191000	-3,275327	0,635492	0,054543	-0,074092	-0,230630	0,191000	-3,275327	0,635492
15:19:31,46	0,414018	3,277013	-0,105988	0,296011	0,293993	2,198992	0,052650	-0,072946	-0,228694	5,902213	0,933133	0,637824	-0,608176	-3,005285	-1,460140	-14,980365	10,893817	12,563188	0,052650	-0,072946	-0,228694	0,175961	-3,199901	0,637824	0,052650	-0,072946	-0,228694	0,175961	-3,199901	0,637824
15:19:31,51	0,414018	3,277013	-0,105988	0,296011	0,293993	2,198992	0,056506	-0,075801	-0,229467	6,048819	1,089765	0,638733	-0,610536	-3,003236	-1,457838	-14,993617	10,923771	12,548243	0,056506	-0,075801	-0,229467	0,098431	-3,345973	0,638733	0,056506	-0,075801	-0,229467	0,098431	-3,345973	0,638733
15:19:31,56	0,414018	3,277013	-0,105988	0,296011	0,293993	2,198992	0,055912	-0,072732	-0,227165	5,908564	1,032409	0,623788	-0,607030	-3,003220	-1,458224	-14,999252	10,904669	12,548532	0,055912	-0,072732	-0,227165	0,199066	-3,356677	0,623788	0,055912	-0,072732	-0,227165	0,199066	-3,356677	0,623788
15:19:31,61	0,414018	3,277013	-0,105988	0,296011	0,293993	2,198992	0,054145	-0,075761	-0,227551	6,046699	0,945206	0,624078	-0,610630	-3,001525	-1,459385	-15,008351	10,871795	12,576979	0,054145	-0,075761	-0,227551	0,099443	-3,305187	0,624078	0,054145	-0,075761	-0,227551	0,099443	-3,305187	0,624078
15:19:31,66	0,414018	3,277013	-0,105988	0,296011	0,293993	2,198992	0,054478	-0,071796	-0,228712	5,807463	0,971049	0,652525	-0,607160	-3,001580	-1,460165	-15,025588	10,839719	12,577195	0,054478	-0,071796	-0,228712	0,171516	-3,305439	0,652525	0,054478	-0,071796	-0,228712	0,171516	-3,305439	0,652525
15:19:31,71	0,414018	3,277013	-0,105988	0,296011	0,293993	2,198992	0,052790	-0,074828	-0,229492	5,928780	0,884388	0,652741	-0,612435	-3,003095	-1,461349	-15,032561	10,882980	12,558856	0,052790	-0,074828	-0,229492	0,054745	-3,259598	0,652741	0,052790	-0,074828	-0,229492	0,054745	-3,259598	0,652741
15:19:31,76	0,414018	3,277013	-0,105988	0,296011	0,293993	2,198992	0,056739	-0,071017	-0,230676	5,764560	1,062102	0,634401	-0,607054	-3,000168	-1,460553	-14,979519	10,855794	12,558320	0,056739	-0,071017	-0,230676	0,189729	-3,391935	0,634401	0,056739	-0,071017	-0,230676	0,189729	-3,391935	0,634401
15:19:31,81	0,414018	3,277013	-0,105988	0,296011	0,293993	2,198992	0,051513	-0,074214	-0,229880	5,933786	0,849882	0,633865	-0,610026	-2,999418	-1,458999	-14,987211	10,843082	12,571179	0,051513	-0,074214	-0,229880	0,107983	-3,193919	0,633865	0,051513	-0,074214	-0,229880	0,107983	-3,193919	0,633865
15:19:31,86	0,414018	3,277013	-0,105988	0,296011	0,293993	2,198992	0,052351	-0,071265	-0,228326	5,765571	0,893114	0,646725	-0,608969	-3,001443	-1,459403	-15,041753	10,824952	12,571287	0,052351	-0,071265	-0,228326	0,171282	-3,216410	0,646725	0,052351	-0,071265	-0,228326	0,171282	-3,216410	0,646725
15:19:31,91	0,414018	3,277013	-0,105988	0,296011	0,293993	2,198992	0,053575	-0,073193	-0,228730	5,822870	0,918627	0,646832	-0,608331	-3,002165	-1,456690	-15,045178	10,874293	12,556720	0,053575	-0,073193	-0,228730	0,077212	-3,287034	0,646832	0,053575	-0,073193	-0,228730	0,077212	-3,287034	0,646832
15:19:31,96	0,414018	3,277013	-0,105988	0,296011	0,293993	2,198992	0,053882	-0,074107	-0,226018	5,911404	0,906939	0,632265	-0,611776	-3,003032	-1,456666	-15,003654	10,870730	12,565130	0,053882	-0,074107	-0,226018	0,094014	-3,322798	0,632265	0,053882	-0,074107	-0,226018	0,094014	-3,322798	0,632265
15:19:32,02	0,414018	3,277013	-0,105988	0,296011	0,293993	2,198992	0,056356	-0,071556	-0,225993	5,796457	1,073314	0,640676	-0,611237	-3,004685	-1,459401	-15,022544	10,855113	12,546956	0,056356	-0,071556	-0,225993	0,179277	-3,350610	0,640676	0,056356	-0,071556	-0,225993	0,179277	-3,350610	0,640676
15:19:32,07	0,414018	3,277013	-0,105988	0,296011	0,293993	2,198992	0,055871	-0,073954	-0,227571	5,887734	1,056918	0,607031	-0,609458	-3,003812	-1,458244	-15,012737	10,837411	12,531485	0,055871	-0,073954	-0,227571	0,082345	-3,328979	0,607031	0,055871	-0,073954	-0,227571	0,082345	-3,328979	0,607031
15:19:32,12	0,414018	3,277013	-0,105988	0,296011	0,293993	2,198992	0,055871	-0,073954	-0,227571	5,887734	1,056918	0,607031	-0,608328	-3,005127	-1,461347	-15,024503	10,815917	12,537651	0,055871	-0,073954	-0,227571	0,082345	-3,328979	0,607031	0,055871	-0,073954	-0,227571	0,082345	-3,328979	0,607031
15:19:32,17	0,414018	3,277013	-0,105988	0,296011	0,293993	2,198992	0,056445	-0,075590	-0,230674	5,948318	1,087330	0,613197	-0,607809	-3,005254	-1,461335	-15,059333	10,832814	12,572530	0,056445	-0,075590	-0,230674	0,014489	-3,343637	0,613197	0,056445	-0,075590	-0,230674	0,014489	-3,343637	0,613197
15:19:32,22	0,414018	3,277013	-0,105988	0,296011	0,293993	2,198992	0,056296	-0,076103	-0,230662	5,972205	1,040942	0,648076	-0,608360	-3,003449	-1,460581	-15,051132	10,861277	12,548846	0,056296	-0,076103	-0,230662	-0,001884	-3,378286	0,648076	0,056296	-0,076103	-0,230662	-0,001884	-3,378286	0,648076
15:19:32,27	0,414018	3,277013	-0,105988	0,296011	0,293993	2,198992	0,055008	-0,074723	-0,229908	5,929208	0,966848	0,624391	-0,609093	-3,004234	-1,458516	-15,040260	10,825792	12,570324	0,055008	-0,074723	-0,229908	0,063430	-3,351289	0,624391	0,055008	-0,074723	-0,229908	0,063430	-3,351289	0,624391
15:19:32,32	0,414018	3,277013	-0,105988	0,296011	0,293993	2,198992	0,056054	-0,074481	-0,227843	5,891332	1,048397	0,645869	-0,609494	-3,006018	-1,456641	-15,022747	10,811729	12,587599	0,056054	-0,074481	-0,227843	0,044547	-3,351849	0,645869	0,056054	-0,074481	-0,227843	0,044547	-3,351849	0,645869
15:19:32,37	0,414018	3,277013	-0,105988	0,296011	0,293993	2,198992	0,057801	-0,075026	-0,225968	5,916227	1,161412	0,663144	-0,607145	-3,004287	-1,461321	-15,020915	10,830101	12,572298	0,057801	-0,075026	-0,225968	0,026694	-3,375933	0,663144	0,057801	-0,075026	-0,225968	0,026694	-3,375933	0,663144
15:19:32,42	0,414018	3,277013	-0,105988	0,296011	0,293993	2,198992	0,055127	-0,076195	-0,230648	5,993827	1,014771	0,647843	-0,609501	-3,003656	-1,461735	-15,023602	10,837340	12,548270	0,055127	-0,076195	-0,230648	0,012549	-3,312675	0,647843	0,055127	-0,076195	-0,230648	0,012549	-3,312675	0,647843
15:19:32,47	0,414018	3,277013	-0,105988	0,296011	0,293993	2,198992	0,055758	-0,073839	-0,231062	5,876252	1,041637	0,623816	-0,608944	-3,006606	-1,458605	-15,054096	10,851223	12,575853	0,055758	-0,073839	-0,231062	0,079903	-3,335343	0,623816	0,055758	-0,073839	-0,231062	0,079903	-3,335343	0,623816
15:19:32,52	0,414018	3,277013	-0,105988	0,296011	0,293993	2,198992	0,058034	-0,075796	-0,227932	5,974801	1,126668	0,651399	-0,607724	-3,003242	-1,458644	-15,033001	10,855391	12,528052	0,058034	-0,075796	-0,227932	0,024814	-3,429022	0,651399	0,058034	-0,075796	-0,227932	0,024814	-3,429022	0,651399
15:19:32,57	0,414018	3,277013	-0,105988	0,296011	0,293993	2,198992	0,054512	-0,075171	-0,227972	5,956439	0,959674	0,603598	-0,604466	-3,000437	-1,458394	-15,046518	10,810017	12,534833	0,054512	-0,075171	-0,227972	0,055543	-3,319486	0,603598	0,054512	-0,075171	-0,227972	0,055543	-3,319486	0,603598
15:19:32,62	0,414018	3,277013	-0,105988	0,296011	0,293993	2,198992	0,050452	-0,076590	-0,227721	5,984176	0,759579	0,610378	-0,608919	-3,004085	-1,459801	-15,031078	10,831517	12,537330	0,055838	-0,074557	-0,229128	0,052078	-3,341046	0,612876	0,055838	-0,074557	-0,229128	0,052078	-3,341046	0,612876
15:19:32,67	0,414018	3,277013	-0,105988	0,296011	0,293993	2,198992	0,055838	-0,074557	-0,229128	5,904840	1,042275	0,612876	-0,608368	-3,003467	-1,461358	-15,051218	10,854771	12,549107	0,055838	-0,074557	-0,229128	0,052078	-3,341046	0,612876	0,055838	-0,074557	-0,229128	0,052078	-3,341046	0,612876
15:19:32,72	0,414018	3,277013	-0,105988	0,296011	0,293993	2,198992	0,055028	-0,074725	-0,230685	5,923637	0,971069	0,624652	-0,609564	-3,004950	-1,460989	-15,063440	10,843897	12,524007	0,055028	-0,074725	-0,230685	0,057699	-3,348642	0,624652	0,055028	-0,074725	-0,230685	0,057699	-3,348642	0,624652
15:19:32,77	0,414018	3,277013	-0,105988	0,296011	0,293993	2,198992	0,056911	-0,074431	-0,230316	5,892806	1,063807	0,599552	-0,605410	-3,004663	-1,461306	-15,028321	10,812502	12,591426	0,056911	-0,074431	-0,230316	0,049969	-3,403673	0,599552	0,056911	-0,074431	-0,230316	0,049969	-3,403673	0,599552
15:19:32,83	0,414018	3,277013	-0,105988	0,296011	0,293993	2,198992	0,054585	-0,077886	-0,230633	6,062810	0,988971	0,666971	-0,607154	-3,003038	-1,461341	-15,020763	10,820269	12,552797	0,054585	-0,077886	-0,230633	-0,051204	-3,295925	0,666971	0,054585	-0,077886	-0,230633	-0,051204	-3,295925	0,666971
15:19:32,88	0,414018	3,277013	-0,105988	0,296011	0,293993	2,198992	0,054049	-0,075562	-0,230668	5,952496	0,963799	0,628342	-0,607277	-3,002377	-1,460976	-15,074394	10,813786	12,557841	0,054049	-0,075562	-0,230668	0,020872	-3,279079	0,628342	0,054049	-0,075562	-0,230668	0,020872	-3,279079	0,628342
15:19:32,93	0,414018	3,277013	-0,105988	0,296011	0,293993	2,198992	0,052742	-0,089626	-0,231165	5,863529	0,950024	0,644013	-0,594321	-3,008937	-1,461838	-15,383950	10,082793	12,568468	0,052742	-0,089626	-0,231165	-1,172076	-3,190224	0,644013	0,052742	-0,089626	-0,231165	-1,172076	-3,190224	0,644013
15:19:32,98	0,414018	3,277013	-0,105988	0,296011	0,293993	2,198992	0,052742	-0,089626	-0,231165	5,863529	0,950024	0,644013	-0,354581	-3,142677	-0,975494	-23,384519	-1,960225	13,163110	0,052742	-0,089626	-0,231165	-1,172076	-3,190224	0,644013	0,052742	-0,089626	-0,231165	-1,172076	-3,190224	0,644013
15:19:33,03	0,414018	3,277013	-0,105988	0,296011	0,293993	2,198992	0,048694	-0,364117	0,255179	5,707240	-0,167669	1,238655	-0,577683	-2,916284	-0,721936	-11,525462	10,804988	12,510800	0,048694	-0,364117	0,255179	-22,875935	-3,990128	1,238655	0,048694	-0,364117	0,255179	-22,875935	-3,990128	1,238655
15:19:33,08	0,414018	3,277013	-0,105988	0,296011	0,293993	2,198992	-0,035817	-0,057708	0,508737	6,758517	-0,674616	0,586345	-0,612437	-2,951120	-1,360434	-12,182950	11,980107	12,472255	-0,035817	-0,057708	0,508737	2,228414	2,137051	0,586345	-0,035817	-0,057708	0,508737	2,228414	2,137051	0,586345
15:19:33,13	0,413992	3,276960	-0,105965	0,345993	0,293969	2,198986	0,011729	-0,045028	-0,129761	6,788093	0,640833	0,547801	-0,590606	-3,034628	-1,558335	-15,941131	10,696497	12,630020	0,011729	-0,045028	-0,129761	3,253375	-0,279888	0,547801	0,011729	-0,045028	-0,129761	3,253375	-0,279888	0,547801
15:19:33,18	0,413992	3,276960	-0,105965	0,345993	0,293969	2,198986	0,073133	-0,105688	-0,327662	6,951676	1,220992	0,705565	-0,589583	-3,030787	-1,555629	-15,968253	10,587326	12,645283	0,073133	-0,105688	-0,327662	-1,344841	-4,519980	0,705565	0,073133	-0,105688	-0,327662	-1,344841	-4,519980	0,705565
15:19:33,23	0,413992	3,276960	-0,105965	0,345993	0,293969	2,198986	0,069295	-0,104654	-0,324956	6,789783	1,052501	0,720828	-0,592064	-3,031351	-1,555284	-16,009911	10,523308	12,613867	0,069295	-0,104654	-0,324956	-1,425536	-4,387169	0,720828	0,069295	-0,104654	-0,324956	-1,425536	-4,387169	0,720828
15:19:33,28	0,413992	3,276960	-0,105965	0,345993	0,293969	2,198986	0,071024	-0,102787	-0,324611	6,616459	1,138345	0,689413	-0,591493	-3,033213	-1,557625	-16,035810	10,569355	12,607165	0,071024	-0,102787	-0,324611	-1,452346	-4,437058	0,689413	0,071024	-0,102787	-0,324611	-1,452346	-4,437058	0,689413
15:19:33,33	0,413992	3,276960	-0,105965	0,345993	0,293969	2,198986	0,072351	-0,104213	-0,326952	6,717506	1,161882	0,682710	-0,588066	-3,034876	-1,555308	-16,077049	10,514741	12,595085	0,072351	-0,104213	-0,326952	-1,463189	-4,517670	0,682710	0,072351	-0,104213	-0,326952	-1,463189	-4,517670	0,682710
15:19:33,38	0,413992	3,276960	-0,105965	0,345993	0,293969	2,198986	0,072077	-0,108012	-0,324636	6,847169	1,139251	0,670630	-0,591617	-3,037965	-1,554507	-16,079480	10,478934	12,616629	0,072077	-0,108012	-0,324636	-1,631795	-4,518828	0,670630	0,072077	-0,108012	-0,324636	-1,631795	-4,518828	0,670630
15:19:33,43	0,413992	3,276960	-0,105965	0,345993	0,293969	2,198986	0,076528	-0,106481	-0,323834	6,735317	1,386501	0,692174	-0,571921	-3,041849	-1,560319	-16,189297	9,579082	12,643749	0,076528	-0,106481	-0,323834	-1,623443	-4,620981	0,692174	0,076528	-0,106481	-0,323834	-1,623443	-4,620981	0,692174
15:19:33,48	0,413992	3,276960	-0,105965	0,345993	0,293969	2,198986	0,070044	-0,125481	-0,329646	6,889108	1,404133	0,719294	-0,312771	-3,128367	-0,985341	-22,072597	-3,182463	13,217873	0,070044	-0,125481	-0,329646	-2,961142	-4,094321	0,719294	0,070044	-0,125481	-0,329646	-2,961142	-4,094321	0,719294
15:19:33,53	0,413992	3,276960	-0,105965	0,345993	0,293969	2,198986	0,015396	-0,393169	0,245332	6,815443	-0,151882	1,293418	-0,536300	-2,958336	-0,862309	-13,173467	9,126589	12,608754	0,015396	-0,393169	0,245332	-24,048353	-1,360459	1,293418	0,015396	-0,393169	0,245332	-24,048353	-1,360459	1,293418
15:19:33,58	0,413992	3,276960	-0,105965	0,345993	0,293969	2,198986	-0,020091	-0,114573	0,368364	7,437935	-0,444840	0,684300	-0,550143	-2,940318	-1,351636	-11,100906	9,561592	12,584484	-0,020091	-0,114573	0,368364	-1,556034	1,132277	0,684300	-0,020091	-0,114573	0,368364	-1,556034	1,132277	0,684300
15:19:33,63	0,413947	3,277027	-0,105965	0,396012	0,294008	2,198980	-0,028773	-0,093576	-0,120963	7,759080	0,681047	0,660029	-0,533321	-3,026507	-1,555482	-14,995814	8,260126	12,667914	-0,028773	-0,093576	-0,120963	0,413398	2,939758	0,660029	-0,028773	-0,093576	-0,120963	0,413398	2,939758	0,660029
15:19:33,68	0,413947	3,277027	-0,105965	0,396012	0,294008	2,198980	0,037457	-0,151238	-0,324809	7,682993	1,402693	0,743459	-0,532940	-3,024281	-1,557836	-15,065004	8,218448	12,693344	0,037457	-0,151238	-0,324809	-4,189224	-1,537712	0,743459	0,037457	-0,151238	-0,324809	-4,189224	-1,537712	0,743459
15:19:33,73	0,413947	3,277027	-0,105965	0,396012	0,294008	2,198980	0,035340	-0,150455	-0,327163	7,571586	1,253490	0,768889	-0,533058	-3,027757	-1,556691	-15,125995	8,199225	12,682432	0,035340	-0,150455	-0,327163	-4,239163	-1,520674	0,768889	0,035340	-0,150455	-0,327163	-4,239163	-1,520674	0,768889
15:19:33,78	0,413947	3,277027	-0,105965	0,396012	0,294008	2,198980	0,038409	-0,152091	-0,326018	7,609508	1,369865	0,757977	-0,534269	-3,027302	-1,556318	-15,135034	8,178534	12,671803	0,038409	-0,152091	-0,326018	-4,329657	-1,645207	0,757977	0,038409	-0,152091	-0,326018	-4,329657	-1,645207	0,757977
15:19:33,83	0,413947	3,277027	-0,105965	0,396012	0,294008	2,198980	0,038620	-0,150815	-0,325645	7,520695	1,383400	0,747348	-0,530896	-3,029281	-1,559041	-15,195175	8,140071	12,687671	0,038620	-0,150815	-0,325645	-4,318270	-1,648306	0,747348	0,038620	-0,150815	-0,325645	-4,318270	-1,648306	0,747348
15:19:33,88	0,413947	3,277027	-0,105965	0,396012	0,294008	2,198980	0,038648	-0,154725	-0,328368	7,660651	1,351970	0,763216	-0,529731	-3,027076	-1,557500	-15,207922	8,167143	12,688260	0,038648	-0,154725	-0,328368	-4,485273	-1,681883	0,763216	0,038648	-0,154725	-0,328368	-4,485273	-1,681883	0,763216
15:19:33,93	0,413947	3,277027	-0,105965	0,396012	0,294008	2,198980	0,036156	-0,154632	-0,326827	7,672859	1,197808	0,763805	-0,533255	-3,026095	-1,556318	-15,191846	8,144081	12,710399	0,036156	-0,154632	-0,326827	-4,465723	-1,640418	0,763805	0,036156	-0,154632	-0,326827	-4,465723	-1,640418	0,763805
15:19:33,98	0,413947	3,277027	-0,105965	0,396012	0,294008	2,198980	0,037068	-0,151089	-0,325646	7,476708	1,270688	0,785945	-0,531424	-3,021095	-1,552449	-15,163273	8,158643	12,694741	0,037068	-0,151089	-0,325646	-4,383777	-1,639135	0,785945	0,037068	-0,151089	-0,325646	-4,383777	-1,639135	0,785945
15:19:34,03	0,413947	3,277027	-0,105965	0,396012	0,294008	2,198980	0,031823	-0,150175	-0,321776	7,456081	1,015401	0,770286	-0,533231	-3,024069	-1,554404	-15,188175	8,160185	12,680947	0,031823	-0,150175	-0,321776	-4,332661	-1,482673	0,770286	0,031823	-0,150175	-0,321776	-4,332661	-1,482673	0,770286
15:19:34,08	0,413947	3,277027	-0,105965	0,396012	0,294008	2,198980	0,035301	-0,150097	-0,323731	7,440908	1,173966	0,756492	-0,533043	-3,023957	-1,555287	-15,212134	8,109192	12,727790	0,035301	-0,150097	-0,323731	-4,341709	-1,597200	0,756492	0,035301	-0,150097	-0,323731	-4,341709	-1,597200	0,756492
15:19:34,13	0,413947	3,277027	-0,105965	0,396012	0,294008	2,198980	0,035111	-0,150204	-0,324614	7,390346	1,168786	0,803335	-0,533302	-3,026929	-1,551695	-15,229302	8,144210	12,673927	0,035111	-0,150204	-0,324614	-4,400692	-1,587393	0,803335	0,035111	-0,150204	-0,324614	-4,400692	-1,587393	0,803335
15:19:34,18	0,413947	3,277027	-0,105965	0,396012	0,294008	2,198980	0,037814	-0,151466	-0,321022	7,477678	1,276973	0,749473	-0,532116	-3,024157	-1,553625	-15,211188	8,141988	12,694841	0,037814	-0,151466	-0,321022	-4,412375	-1,691403	0,749473	0,037814	-0,151466	-0,321022	-4,412375	-1,691403	0,749473
15:19:34,23	0,413947	3,277027	-0,105965	0,396012	0,294008	2,198980	0,034820	-0,151107	-0,322952	7,466142	1,138075	0,770387	-0,531527	-3,024281	-1,557114	-15,206359	8,148998	12,702068	0,034820	-0,151107	-0,322952	-4,395730	-1,595260	0,770387	0,034820	-0,151107	-0,322952	-4,395730	-1,595260	0,770387
15:19:34,28	0,413947	3,277027	-0,105965	0,396012	0,294008	2,198980	0,034633	-0,151679	-0,326441	7,504394	1,129036	0,777613	-0,531559	-3,022604	-1,552113	-15,226539	8,132755	12,655349	0,034633	-0,151679	-0,326441	-4,402413	-1,589631	0,777613	0,034633	-0,151679	-0,326441	-4,402413	-1,589631	0,777613
15:19:34,33	0,413947	3,277027	-0,105965	0,396012	0,294008	2,198980	0,033197	-0,150813	-0,321440	7,435193	1,045000	0,730894	-0,530358	-3,029190	-1,555911	-15,211591	8,114873	12,723996	0,033197	-0,150813	-0,321440	-4,403615	-1,560928	0,730894	0,033197	-0,150813	-0,321440	-4,403615	-1,560928	0,730894
15:19:34,38	0,413947	3,277027	-0,105965	0,396012	0,294008	2,198980	0,038300	-0,155145	-0,325238	7,652479	1,332273	0,799541	-0,527922	-3,028939	-1,550875	-15,204809	8,165996	12,693887	0,038300	-0,155145	-0,325238	-4,526442	-1,674287	0,799541	0,038300	-0,155145	-0,325238	-4,526442	-1,674287	0,799541
15:19:34,43	0,413947	3,277027	-0,105965	0,396012	0,294008	2,198980	0,036864	-0,157130	-0,320202	7,803337	1,237916	0,769432	-0,532109	-3,025542	-1,552839	-15,211794	8,138851	12,698909	0,036864	-0,157130	-0,320202	-4,531367	-1,655923	0,769432	0,036864	-0,157130	-0,320202	-4,531367	-1,655923	0,769432
15:19:34,48	0,413947	3,277027	-0,105965	0,396012	0,294008	2,198980	0,036017	-0,151805	-0,322166	7,499442	1,201365	0,774455	-0,532727	-3,027126	-1,553222	-15,230443	8,148082	12,708979	0,036017	-0,151805	-0,322166	-4,417258	-1,625937	0,774455	0,036017	-0,151805	-0,322166	-4,417258	-1,625937	0,774455
15:19:34,53	0,413947	3,277027	-0,105965	0,396012	0,294008	2,198980	0,037697	-0,152063	-0,322550	7,511497	1,267980	0,784524	-0,532105	-3,025687	-1,555162	-15,195393	8,109601	12,699197	0,037697	-0,152063	-0,322550	-4,425409	-1,691235	0,784524	0,037697	-0,152063	-0,322550	-4,425409	-1,691235	0,784524
15:19:34,58	0,413947	3,277027	-0,105965	0,396012	0,294008	2,198980	0,036140	-0,151881	-0,324490	7,486258	1,236587	0,774742	-0,535632	-3,028274	-1,552051	-15,218515	8,151650	12,707585	0,036140	-0,151881	-0,324490	-4,436399	-1,600367	0,774742	0,036140	-0,151881	-0,324490	-4,436399	-1,600367	0,774742
15:19:34,63	0,413947	3,277027	-0,105965	0,396012	0,294008	2,198980	0,040143	-0,150120	-0,321378	7,419536	1,403744	0,783130	-0,531005	-3,027448	-1,553623	-15,248907	8,136914	12,699614	0,040143	-0,150120	-0,321378	-4,364876	-1,747521	0,783130	0,040143	-0,150120	-0,321378	-4,364876	-1,747521	0,783130
15:19:34,68	0,413947	3,277027	-0,105965	0,396012	0,294008	2,198980	0,037115	-0,153715	-0,322950	7,578510	1,227299	0,775159	-0,528613	-3,028149	-1,554764	-15,223818	8,116631	12,709400	0,037115	-0,153715	-0,322950	-4,488098	-1,686212	0,775159	0,037115	-0,153715	-0,322950	-4,488098	-1,686212	0,775159
15:19:34,73	0,413947	3,277027	-0,105965	0,396012	0,294008	2,198980	0,036526	-0,156136	-0,324091	7,699407	1,228548	0,784945	-0,536802	-3,028252	-1,551264	-15,218446	8,163463	12,721821	0,036526	-0,156136	-0,324091	-4,557288	-1,638738	0,784945	0,036526	-0,156136	-0,324091	-4,557288	-1,638738	0,784945
15:19:34,78	0,413947	3,277027	-0,105965	0,396012	0,294008	2,198980	0,040709	-0,149096	-0,320592	7,376547	1,427314	0,797366	-0,529860	-3,024416	-1,551683	-15,246153	8,099092	12,707532	0,040709	-0,149096	-0,320592	-4,327472	-1,768359	0,797366	0,040709	-0,149096	-0,320592	-4,327472	-1,768359	0,797366
15:19:34,83	0,413947	3,277027	-0,105965	0,396012	0,294008	2,198980	0,033917	-0,153190	-0,321011	7,519827	1,082288	0,783077	-0,530985	-3,027661	-1,550123	-15,243957	8,127285	12,697097	0,033917	-0,153190	-0,321011	-4,505561	-1,580165	0,783077	0,033917	-0,153190	-0,321011	-4,505561	-1,580165	0,783077
15:19:34,88	0,413947	3,277027	-0,105965	0,396012	0,294008	2,198980	0,037289	-0,153838	-0,319450	7,579057	1,245465	0,772642	-0,532099	-3,027012	-1,551686	-15,212625	8,129194	12,673465	0,037289	-0,153838	-0,319450	-4,497229	-1,681730	0,772642	0,037289	-0,153838	-0,319450	-4,497229	-1,681730	0,772642
15:19:34,93	0,413947	3,277027	-0,105965	0,396012	0,294008	2,198980	0,037284	-0,152549	-0,321013	7,529350	1,271371	0,749010	-0,532222	-3,025039	-1,550129	-15,260335	8,122730	12,716679	0,037284	-0,152549	-0,321013	-4,445751	-1,655411	0,749010	0,037284	-0,152549	-0,321013	-4,445751	-1,655411	0,749010
15:19:34,98	0,413947	3,277027	-0,105965	0,396012	0,294008	2,198980	0,035637	-0,151456	-0,319456	7,443061	1,147635	0,792224	-0,532768	-3,027018	-1,552469	-15,258303	8,164301	12,694800	0,035637	-0,151456	-0,319456	-4,446240	-1,649848	0,792224	0,035637	-0,151456	-0,319456	-4,446240	-1,649848	0,792224
15:19:35,03	0,413947	3,277027	-0,105965	0,396012	0,294008	2,198980	0,037623	-0,151972	-0,321796	7,506931	1,231919	0,770345	-0,531600	-3,026027	-1,555137	-15,225392	8,097342	12,747586	0,037623	-0,151972	-0,321796	-4,422907	-1,721522	0,770345	0,037623	-0,151972	-0,321796	-4,422907	-1,721522	0,770345
15:19:35,08	0,413947	3,277027	-0,105965	0,396012	0,294008	2,198980	0,036181	-0,152488	-0,324464	7,492217	1,218903	0,823131	-0,531572	-3,028002	-1,552470	-15,239825	8,120113	12,673875	0,036181	-0,152488	-0,324464	-4,478107	-1,621321	0,823131	0,036181	-0,152488	-0,324464	-4,478107	-1,621321	0,823131
15:19:35,13	0,413947	3,277027	-0,105965	0,396012	0,294008	2,198980	0,037878	-0,153500	-0,321797	7,557326	1,283251	0,749420	-0,530996	-3,025137	-1,552090	-15,232313	8,101100	12,673482	0,037878	-0,153500	-0,321797	-4,492412	-1,690171	0,749420	0,037878	-0,153500	-0,321797	-4,492412	-1,690171	0,749420
15:19:35,18	0,413947	3,277027	-0,105965	0,396012	0,294008	2,198980	0,035109	-0,152567	-0,321417	7,496085	1,155268	0,749027	-0,530443	-3,025928	-1,554013	-15,247546	8,111481	12,704190	0,035109	-0,152567	-0,321417	-4,480389	-1,600778	0,749027	0,035109	-0,152567	-0,321417	-4,480389	-1,600778	0,749027
15:19:35,23	0,413947	3,277027	-0,105965	0,396012	0,294008	2,198980	0,035518	-0,153441	-0,323340	7,542924	1,158138	0,779736	-0,523534	-3,028931	-1,555891	-15,226089	7,839963	12,745615	0,035518	-0,153441	-0,323340	-4,502186	-1,629990	0,779736	0,035518	-0,153441	-0,323340	-4,502186	-1,629990	0,779736
15:19:35,28	0,413947	3,277027	-0,105965	0,396012	0,294008	2,198980	0,038945	-0,427674	0,168808	7,671688	0,149209	1,368408	-0,294664	-3,166013	-1,061865	-23,341340	-3,533052	13,292862	0,038945	-0,427674	0,168808	-25,900714	-2,907982	1,368408	0,038945	-0,427674	0,168808	-25,900714	-2,907982	1,368408
15:19:35,33	0,413947	3,277027	-0,105965	0,396012	0,294008	2,198980	0,038945	-0,427674	0,168808	7,671688	0,149209	1,368408	-0,489912	-2,953723	-0,727594	-12,962791	7,659752	12,704363	0,038945	-0,427674	0,168808	-25,900714	-2,907982	1,368408	0,038945	-0,427674	0,168808	-25,900714	-2,907982	1,368408
15:19:35,38	0,413947	3,277027	-0,105965	0,396012	0,294008	2,198980	-0,047280	-0,152439	0,503079	8,242017	-0,942817	0,779908	-0,540905	-2,986421	-1,450620	-13,017235	9,488671	12,622915	-0,047280	-0,152439	0,503079	-3,724477	2,768665	0,779908	-0,047280	-0,152439	0,503079	-3,724477	2,768665	0,779908
15:19:35,43	0,413973	3,277062	-0,105993	0,445996	0,293994	2,198991	0,006534	-0,124627	-0,219947	8,352431	0,893913	0,698461	-0,522586	-3,068935	-1,635751	-16,833087	8,328203	12,752762	0,006534	-0,124627	-0,219947	-1,430778	0,380979	0,698461	0,006534	-0,124627	-0,219947	-1,430778	0,380979	0,698461
15:19:35,48	0,413973	3,277062	-0,105993	0,445996	0,293994	2,198991	0,068834	-0,181749	-0,405078	8,409878	1,409091	0,828307	-0,522631	-3,066477	-1,636136	-16,833102	8,295653	12,771691	0,068834	-0,181749	-0,405078	-5,857443	-3,994344	0,828307	0,068834	-0,181749	-0,405078	-5,857443	-3,994344	0,828307
15:19:35,53	0,413973	3,277062	-0,105993	0,445996	0,293994	2,198991	0,066728	-0,180482	-0,405463	8,315760	1,315854	0,847237	-0,524005	-3,070986	-1,636144	-16,909913	8,223408	12,783800	0,066728	-0,180482	-0,405463	-5,852044	-3,922279	0,847237	0,066728	-0,180482	-0,405463	-5,852044	-3,922279	0,847237
15:19:35,58	0,413973	3,277062	-0,105993	0,445996	0,293994	2,198991	0,071320	-0,181545	-0,405471	8,270105	1,524230	0,859346	-0,518172	-3,067326	-1,633704	-16,856294	8,200717	12,775321	0,071320	-0,181545	-0,405471	-5,981206	-4,074359	0,859346	0,071320	-0,181545	-0,405471	-5,981206	-4,074359	0,859346
15:19:35,63	0,413973	3,277062	-0,105993	0,445996	0,293994	2,198991	0,065233	-0,184767	-0,403031	8,444776	1,265532	0,850867	-0,517039	-3,070650	-1,634213	-16,936403	8,149572	12,772096	0,065233	-0,184767	-0,403031	-6,059415	-3,855296	0,850867	0,065233	-0,184767	-0,403031	-6,059415	-3,855296	0,850867
15:19:35,68	0,413973	3,277062	-0,105993	0,445996	0,293994	2,198991	0,067546	-0,187410	-0,403540	8,497881	1,341960	0,847641	-0,516338	-3,067638	-1,632246	-16,883030	8,163028	12,785885	0,067546	-0,187410	-0,403540	-6,213810	-3,960372	0,847641	0,067546	-0,187410	-0,403540	-6,213810	-3,960372	0,847641
15:19:35,73	0,413973	3,277062	-0,105993	0,445996	0,293994	2,198991	0,064587	-0,186511	-0,401573	8,489480	1,227604	0,861431	-0,506620	-3,079059	-1,640949	-17,351463	7,497245	12,784344	0,064587	-0,186511	-0,401573	-6,151649	-3,842474	0,861431	0,064587	-0,186511	-0,401573	-6,151649	-3,842474	0,861431
15:19:35,78	0,413973	3,277062	-0,105993	0,445996	0,293994	2,198991	0,069619	-0,200638	-0,410276	8,413271	1,416472	0,859889	-0,285565	-3,169114	-1,128987	-23,150604	-3,376541	13,308800	0,069619	-0,200638	-0,410276	-7,336811	-4,048598	0,859889	0,069619	-0,200638	-0,410276	-7,336811	-4,048598	0,859889
15:19:35,83	0,413973	3,277062	-0,105993	0,445996	0,293994	2,198991	0,037081	-0,437105	0,101686	8,392994	0,139179	1,384345	-0,480210	-2,964611	-0,852584	-12,814223	7,443466	12,762334	0,037081	-0,437105	0,101686	-25,919716	-2,771645	1,384345	0,037081	-0,437105	0,101686	-25,919716	-2,771645	1,384345
15:19:35,88	0,413973	3,277062	-0,105993	0,445996	0,293994	2,198991	-0,042701	-0,166285	0,378089	8,848983	-0,467902	0,837880	-0,518389	-2,969907	-1,549897	-11,674600	8,879687	12,675740	-0,042701	-0,166285	0,378089	-4,204422	2,884128	0,837880	-0,042701	-0,166285	0,378089	-4,204422	2,884128	0,837880
15:19:35,93	0,413948	3,277077	-0,105981	0,496020	0,293986	2,198962	-0,022670	-0,122477	-0,250635	9,248283	1,031003	0,699922	-0,505913	-3,048160	-1,729164	-15,290516	7,981550	12,764383	-0,022670	-0,122477	-0,250635	-0,366152	2,810613	0,699922	-0,022670	-0,122477	-0,250635	-0,366152	2,810613	0,699922
15:19:35,98	0,413948	3,277077	-0,105981	0,496020	0,293986	2,198962	0,042506	-0,185801	-0,498491	9,091630	1,549282	0,839928	-0,507143	-3,050799	-1,723327	-15,313246	7,928787	12,773306	0,042506	-0,185801	-0,498491	-5,493731	-1,787428	0,839928	0,042506	-0,185801	-0,498491	-5,493731	-1,787428	0,839928
15:19:36,03	0,413948	3,277077	-0,105981	0,496020	0,293986	2,198962	0,045406	-0,186055	-0,492654	9,047781	1,706771	0,848851	-0,507197	-3,049107	-1,723750	-15,322203	7,886475	12,743470	0,045406	-0,186055	-0,492654	-5,557521	-1,857578	0,848851	0,045406	-0,186055	-0,492654	-5,557521	-1,857578	0,848851
15:19:36,08	0,413948	3,277077	-0,105981	0,496020	0,293986	2,198962	0,043968	-0,185162	-0,493077	8,960210	1,645393	0,819016	-0,508400	-3,053673	-1,721386	-15,354476	7,911614	12,781045	0,043968	-0,185162	-0,493077	-5,574973	-1,806071	0,819016	0,043968	-0,185162	-0,493077	-5,574973	-1,806071	0,819016
15:19:36,13	0,413948	3,277077	-0,105981	0,496020	0,293986	2,198962	0,048524	-0,186403	-0,490713	9,030421	1,841790	0,856590	-0,507275	-3,052483	-1,721423	-15,371508	7,886755	12,746901	0,048524	-0,186403	-0,490713	-5,602248	-1,967326	0,856590	0,048524	-0,186403	-0,490713	-5,602248	-1,967326	0,856590
15:19:36,18	0,413948	3,277077	-0,105981	0,496020	0,293986	2,198962	0,046931	-0,186783	-0,490750	9,020105	1,756633	0,822446	-0,502584	-3,052941	-1,720636	-15,385133	7,891636	12,757151	0,046931	-0,186783	-0,490750	-5,642346	-1,927431	0,822446	0,046931	-0,186783	-0,490750	-5,642346	-1,927431	0,822446
15:19:36,23	0,413948	3,277077	-0,105981	0,496020	0,293986	2,198962	0,044982	-0,191074	-0,489963	9,240650	1,641059	0,832697	-0,505515	-3,054880	-1,721784	-15,371123	7,866013	12,765782	0,044982	-0,191074	-0,489963	-5,758642	-1,890030	0,832697	0,044982	-0,191074	-0,489963	-5,758642	-1,890030	0,832697
15:19:36,28	0,413948	3,277077	-0,105981	0,496020	0,293986	2,198962	0,048126	-0,189505	-0,491111	9,143885	1,829508	0,841327	-0,502055	-3,051735	-1,719838	-15,384997	7,827379	12,788793	0,048126	-0,189505	-0,491111	-5,732253	-1,948411	0,841327	0,048126	-0,189505	-0,491111	-5,732253	-1,948411	0,841327
15:19:36,33	0,413948	3,277077	-0,105981	0,496020	0,293986	2,198962	0,043673	-0,190929	-0,489166	9,177547	1,605241	0,864338	-0,504367	-3,049140	-1,721013	-15,356100	7,828011	12,779526	0,043673	-0,190929	-0,489166	-5,810388	-1,823098	0,864338	0,043673	-0,190929	-0,489166	-5,810388	-1,823098	0,864338
15:19:36,38	0,413948	3,277077	-0,105981	0,496020	0,293986	2,198962	0,042581	-0,187630	-0,490340	9,020987	1,573171	0,855071	-0,506781	-3,051281	-1,718693	-15,394001	7,829046	12,777802	0,042581	-0,187630	-0,490340	-5,707965	-1,769453	0,855071	0,042581	-0,187630	-0,490340	-5,707965	-1,769453	0,855071
15:19:36,43	0,413948	3,277077	-0,105981	0,496020	0,293986	2,198962	0,045643	-0,186610	-0,488021	8,949872	1,699043	0,853348	-0,502595	-3,050691	-1,719470	-15,368854	7,842891	12,759890	0,045643	-0,186610	-0,488021	-5,698979	-1,883930	0,853348	0,045643	-0,186610	-0,488021	-5,698979	-1,883930	0,853348
15:19:36,48	0,413948	3,277077	-0,105981	0,496020	0,293986	2,198962	0,043039	-0,189940	-0,488797	9,147601	1,578479	0,835436	-0,504787	-3,054205	-1,717148	-15,431279	7,811086	12,766891	0,043039	-0,189940	-0,488797	-5,762663	-1,800063	0,835436	0,043039	-0,189940	-0,488797	-5,762663	-1,800063	0,835436
15:19:36,53	0,413948	3,277077	-0,105981	0,496020	0,293986	2,198962	0,047177	-0,189798	-0,486476	9,081496	1,755535	0,842436	-0,503228	-3,050416	-1,719108	-15,390147	7,839018	12,740316	0,047177	-0,189798	-0,486476	-5,817675	-1,947899	0,842436	0,047177	-0,189798	-0,486476	-5,817675	-1,947899	0,842436
15:19:36,58	0,413948	3,277077	-0,105981	0,496020	0,293986	2,198962	0,043117	-0,189254	-0,488435	9,097970	1,566044	0,815861	-0,503261	-3,049952	-1,716199	-15,404804	7,824487	12,743139	0,043117	-0,189254	-0,488435	-5,758506	-1,818640	0,815861	0,043117	-0,189254	-0,488435	-5,758506	-1,818640	0,815861
15:19:36,63	0,413948	3,277077	-0,105981	0,496020	0,293986	2,198962	0,042732	-0,188993	-0,485526	9,064470	1,540587	0,818684	-0,503341	-3,048460	-1,722991	-15,415345	7,806432	12,771236	0,042732	-0,188993	-0,485526	-5,771494	-1,813861	0,818684	0,042732	-0,188993	-0,485526	-5,771494	-1,813861	0,818684
15:19:36,68	0,413948	3,277077	-0,105981	0,496020	0,293986	2,198962	0,041479	-0,188178	-0,492319	9,001166	1,475362	0,846781	-0,503265	-3,051254	-1,715599	-15,410805	7,829475	12,762182	0,041479	-0,188178	-0,492319	-5,770794	-1,780774	0,846781	0,041479	-0,188178	-0,492319	-5,770794	-1,780774	0,846781
15:19:36,74	0,413948	3,277077	-0,105981	0,496020	0,293986	2,198962	0,043862	-0,189641	-0,484926	9,099458	1,591651	0,837727	-0,501458	-3,052200	-1,718312	-15,386871	7,818254	12,748864	0,043862	-0,189641	-0,484926	-5,787333	-1,851494	0,837727	0,043862	-0,189641	-0,484926	-5,787333	-1,851494	0,837727
15:19:36,79	0,413948	3,277077	-0,105981	0,496020	0,293986	2,198962	0,043776	-0,191679	-0,487639	9,207693	1,613557	0,824410	-0,506205	-3,050365	-1,716004	-15,406612	7,829624	12,747479	0,043776	-0,191679	-0,487639	-5,839094	-1,822898	0,824410	0,043776	-0,191679	-0,487639	-5,839094	-1,822898	0,824410
15:19:36,84	0,413948	3,277077	-0,105981	0,496020	0,293986	2,198962	0,044561	-0,186651	-0,485332	8,946196	1,631578	0,823024	-0,503902	-3,049691	-1,715197	-15,420664	7,815882	12,795641	0,044561	-0,186651	-0,485332	-5,705869	-1,866473	0,823024	0,044561	-0,186651	-0,485332	-5,705869	-1,866473	0,823024
15:19:36,89	0,413948	3,277077	-0,105981	0,496020	0,293986	2,198962	0,042826	-0,188308	-0,484524	9,013444	1,536037	0,871187	-0,504499	-3,051215	-1,720268	-15,422086	7,815180	12,764474	0,042826	-0,188308	-0,484524	-5,768711	-1,825782	0,871187	0,042826	-0,188308	-0,484524	-5,768711	-1,825782	0,871187
15:19:36,94	0,413948	3,277077	-0,105981	0,496020	0,293986	2,198962	0,044444	-0,188553	-0,489595	9,024882	1,619319	0,840019	-0,505071	-3,050132	-1,715192	-15,428546	7,850400	12,806248	0,044444	-0,188553	-0,489595	-5,776532	-1,869553	0,840019	0,044444	-0,188553	-0,489595	-5,776532	-1,869553	0,840019
15:19:36,99	0,413948	3,277077	-0,105981	0,496020	0,293986	2,198962	0,043793	-0,187516	-0,484519	8,998218	1,562239	0,881793	-0,506301	-3,053318	-1,720661	-15,454530	7,849181	12,770357	0,043793	-0,187516	-0,484519	-5,721774	-1,875493	0,881793	0,043793	-0,187516	-0,484519	-5,721774	-1,875493	0,881793
15:19:37,04	0,413948	3,277077	-0,105981	0,496020	0,293986	2,198962	0,047166	-0,188043	-0,489988	9,011606	1,715765	0,845903	-0,503927	-3,051593	-1,714070	-15,451932	7,835421	12,752010	0,047166	-0,188043	-0,489988	-5,749803	-1,986785	0,845903	0,047166	-0,188043	-0,489988	-5,749803	-1,986785	0,845903
15:19:37,09	0,413948	3,277077	-0,105981	0,496020	0,293986	2,198962	0,044486	-0,189237	-0,483397	9,063052	1,585523	0,827555	-0,505623	-3,052697	-1,713666	-15,422872	7,836919	12,751057	0,044486	-0,189237	-0,483397	-5,792049	-1,906627	0,827555	0,044486	-0,189237	-0,483397	-5,792049	-1,906627	0,827555
15:19:37,14	0,413948	3,277077	-0,105981	0,496020	0,293986	2,198962	0,046290	-0,188320	-0,482993	9,031209	1,703738	0,826602	-0,505624	-3,054694	-1,717116	-15,409515	7,817547	12,795708	0,046290	-0,188320	-0,482993	-5,751928	-1,930010	0,826602	0,046290	-0,188320	-0,482993	-5,751928	-1,930010	0,826602
15:19:37,19	0,413948	3,277077	-0,105981	0,496020	0,293986	2,198962	0,048019	-0,189318	-0,486443	9,072998	1,814924	0,871253	-0,506217	-3,053220	-1,718291	-15,396969	7,790864	12,785865	0,048019	-0,189318	-0,486443	-5,788469	-1,954588	0,871253	0,048019	-0,189318	-0,486443	-5,788469	-1,954588	0,871253
15:19:37,24	0,413948	3,277077	-0,105981	0,496020	0,293986	2,198962	0,047039	-0,188068	-0,487618	8,991136	1,788170	0,861410	-0,505666	-3,053345	-1,717133	-15,426024	7,817470	12,791233	0,047039	-0,188068	-0,487618	-5,772166	-1,904411	0,861410	0,047039	-0,188068	-0,487618	-5,772166	-1,904411	0,861410
15:19:37,29	0,413948	3,277077	-0,105981	0,496020	0,293986	2,198962	0,046872	-0,188607	-0,486460	9,027723	1,741020	0,866778	-0,502742	-3,053715	-1,718700	-15,427669	7,791229	12,767588	0,046872	-0,188607	-0,486460	-5,777958	-1,938451	0,866778	0,046872	-0,188607	-0,486460	-5,777958	-1,938451	0,866778
15:19:37,34	0,413948	3,277077	-0,105981	0,496020	0,293986	2,198962	0,045731	-0,191325	-0,488027	9,145476	1,693356	0,843133	-0,504562	-3,049891	-1,716774	-15,455681	7,824981	12,787418	0,045731	-0,191325	-0,488027	-5,873514	-1,896504	0,843133	0,045731	-0,191325	-0,488027	-5,873514	-1,896504	0,843133
15:19:37,39	0,413948	3,277077	-0,105981	0,496020	0,293986	2,198962	0,043330	-0,187836	-0,486101	8,979292	1,527368	0,862964	-0,505671	-3,051543	-1,712892	-15,434464	7,814192	12,759830	0,043330	-0,187836	-0,486101	-5,765843	-1,874011	0,862964	0,043330	-0,187836	-0,486101	-5,765843	-1,874011	0,862964
15:19:37,44	0,413948	3,277077	-0,105981	0,496020	0,293986	2,198962	0,045314	-0,187702	-0,482219	8,973577	1,654317	0,835376	-0,493918	-3,054749	-1,717978	-15,606671	7,492928	12,780185	0,045314	-0,187702	-0,482219	-5,761020	-1,902825	0,835376	0,045314	-0,187702	-0,482219	-5,761020	-1,902825	0,835376
15:19:37,49	0,413948	3,277077	-0,105981	0,496020	0,293986	2,198962	0,007667	-0,471327	0,113318	9,099904	-0,023210	1,419921	-0,241220	-3,160752	-1,117355	-22,502991	-4,989063	13,344375	0,007667	-0,471327	0,113318	-27,899300	-0,625079	1,419921	0,007667	-0,471327	0,113318	-27,899300	-0,625079	1,419921
15:19:37,54	0,413948	3,277077	-0,105981	0,496020	0,293986	2,198962	0,007667	-0,471327	0,113318	9,099904	-0,023210	1,419921	-0,475060	-2,942360	-0,932759	-10,933884	7,936428	12,632506	0,007667	-0,471327	0,113318	-27,899300	-0,625079	1,419921	0,007667	-0,471327	0,113318	-27,899300	-0,625079	1,419921
15:19:37,59	0,413948	3,277077	-0,105981	0,496020	0,293986	2,198962	-0,064547	-0,159620	0,297914	9,869489	-0,221929	0,708051	-0,488711	-2,965957	-1,586232	-10,938269	7,847929	12,714628	-0,064547	-0,159620	0,297914	-2,660711	4,844973	0,708051	-0,064547	-0,159620	0,297914	-2,660711	4,844973	0,708051
15:19:37,64	0,413982	3,277003	-0,105971	0,545997	0,293975	2,198993	0,027520	-0,211618	-0,528354	9,892071	1,764241	0,895286	-0,476062	-3,048090	-1,759026	-14,700496	7,014999	12,819741	0,027520	-0,211618	-0,528354	-6,719931	-0,396043	0,895286	0,027520	-0,211618	-0,528354	-6,719931	-0,396043	0,895286
15:19:37,69	0,413982	3,277003	-0,105971	0,545997	0,293975	2,198993	0,027520	-0,211618	-0,528354	9,892071	1,764241	0,895286	-0,477944	-3,046364	-1,762245	-14,717840	6,944925	12,828043	0,027520	-0,211618	-0,528354	-6,719931	-0,396043	0,895286	0,027520	-0,211618	-0,528354	-6,719931	-0,396043	0,895286
15:19:37,74	0,413982	3,277003	-0,105971	0,545997	0,293975	2,198993	0,026966	-0,209125	-0,531572	9,693067	1,755471	0,903588	-0,474962	-3,047209	-1,761103	-14,716029	6,960912	12,784625	0,026966	-0,209125	-0,531572	-6,723219	-0,361356	0,903588	0,026966	-0,209125	-0,531572	-6,723219	-0,361356	0,903588
15:19:37,79	0,413982	3,277003	-0,105971	0,545997	0,293975	2,198993	0,026206	-0,212130	-0,530430	9,864082	1,709552	0,860171	-0,475040	-3,048146	-1,758776	-14,748373	6,931865	12,792149	0,026206	-0,212130	-0,530430	-6,788104	-0,347654	0,860171	0,026206	-0,212130	-0,530430	-6,788104	-0,347654	0,860171
15:19:37,85	0,413982	3,277003	-0,105971	0,545997	0,293975	2,198993	0,027057	-0,212531	-0,528103	9,843597	1,740293	0,867694	-0,476237	-3,045638	-1,759859	-14,740789	6,922980	12,828142	0,027057	-0,212531	-0,528103	-6,840052	-0,383681	0,867694	0,027057	-0,212531	-0,528103	-6,840052	-0,383681	0,867694
15:19:37,90	0,413982	3,277003	-0,105971	0,545997	0,293975	2,198993	0,025483	-0,210240	-0,529186	9,720585	1,669460	0,903687	-0,472526	-3,048652	-1,759519	-14,716430	6,860663	12,809732	0,025483	-0,210240	-0,529186	-6,783255	-0,330962	0,903687	0,025483	-0,210240	-0,529186	-6,783255	-0,330962	0,903687
15:19:37,95	0,413982	3,277003	-0,105971	0,545997	0,293975	2,198993	0,026239	-0,214961	-0,528846	9,924266	1,761006	0,885277	-0,457417	-3,056700	-1,755672	-15,020729	6,017881	12,862462	0,026239	-0,214961	-0,528846	-6,950139	-0,298733	0,885277	0,026239	-0,214961	-0,528846	-6,950139	-0,298733	0,885277
15:19:38,00	0,413982	3,277003	-0,105971	0,545997	0,293975	2,198993	0,025654	-0,232069	-0,524999	9,931898	1,888438	0,938007	-0,212605	-3,157330	-1,243309	-21,449049	-6,142432	13,416646	0,025654	-0,232069	-0,524999	-8,285538	-0,125365	0,938007	0,025654	-0,232069	-0,524999	-8,285538	-0,125365	0,938007
15:19:38,05	0,413982	3,277003	-0,105971	0,545997	0,293975	2,198993	-0,009604	-0,494398	-0,012637	9,827688	0,568108	1,492192	-0,431889	-2,960068	-0,975521	-11,552732	6,167576	12,811711	-0,009604	-0,494398	-0,012637	-28,982541	1,322035	1,492192	-0,009604	-0,494398	-0,012637	-28,982541	1,322035	1,492192
15:19:38,10	0,413982	3,277003	-0,105971	0,545997	0,293975	2,198993	-0,070796	-0,205861	0,255152	10,432703	-0,198430	0,887256	-0,477875	-2,972382	-1,544788	-10,911289	8,060541	12,703323	-0,070796	-0,205861	0,255152	-5,727380	5,359081	0,887256	-0,070796	-0,205861	0,255152	-5,727380	5,359081	0,887256
15:19:38,15	0,413972	3,277045	-0,105992	0,596014	0,293982	2,198982	-0,037139	-0,172193	-0,314116	10,642053	1,160798	0,778868	-0,461461	-3,063861	-1,784861	-15,224203	6,824241	12,911228	-0,037139	-0,172193	-0,314116	-2,875107	4,076173	0,778868	-0,037139	-0,172193	-0,314116	-2,875107	4,076173	0,778868
15:19:38,20	0,413972	3,277045	-0,105992	0,596014	0,293982	2,198982	0,033877	-0,232147	-0,554188	10,532555	1,736669	0,986773	-0,465025	-3,066266	-1,785272	-15,234745	6,788279	12,880391	0,033877	-0,232147	-0,554188	-7,691020	-0,922683	0,986773	0,033877	-0,232147	-0,554188	-7,691020	-0,922683	0,986773
15:19:38,25	0,413972	3,277045	-0,105992	0,596014	0,293982	2,198982	0,037742	-0,230263	-0,554599	10,398173	1,946516	0,955936	-0,462154	-3,068646	-1,780989	-15,279514	6,781854	12,897563	0,037742	-0,230263	-0,554599	-7,677508	-1,016261	0,955936	0,037742	-0,230263	-0,554599	-7,677508	-1,016261	0,955936
15:19:38,30	0,413972	3,277045	-0,105992	0,596014	0,293982	2,198982	0,038368	-0,233940	-0,550316	10,561408	1,943465	0,973108	-0,459879	-3,069414	-1,780249	-15,316826	6,758338	12,863106	0,038368	-0,233940	-0,550316	-7,802888	-1,068387	0,973108	0,038368	-0,233940	-0,550316	-7,802888	-1,068387	0,973108
15:19:38,35	0,413972	3,277045	-0,105992	0,596014	0,293982	2,198982	0,037895	-0,236295	-0,549576	10,644829	1,898361	0,938651	-0,459958	-3,066795	-1,780280	-15,344472	6,748457	12,853777	0,037895	-0,236295	-0,549576	-7,904309	-1,076432	0,938651	0,037895	-0,236295	-0,549576	-7,904309	-1,076432	0,938651
15:19:38,40	0,413972	3,277045	-0,105992	0,596014	0,293982	2,198982	0,035667	-0,234917	-0,549607	10,550784	1,763461	0,929322	-0,462802	-3,067142	-1,779085	-15,306398	6,771460	12,872233	0,035667	-0,234917	-0,549607	-7,890168	-1,036369	0,929322	0,035667	-0,234917	-0,549607	-7,890168	-1,036369	0,929322
15:19:38,45	0,413972	3,277045	-0,105992	0,596014	0,293982	2,198982	0,037389	-0,232626	-0,548412	10,470652	1,874503	0,947778	-0,463486	-3,064564	-1,779858	-15,317047	6,709123	12,900151	0,037389	-0,232626	-0,548412	-7,790518	-1,060544	0,947778	0,037389	-0,232626	-0,548412	-7,790518	-1,060544	0,947778
15:19:38,50	0,413972	3,277045	-0,105992	0,596014	0,293982	2,198982	0,035498	-0,230745	-0,549185	10,313510	1,798126	0,975696	-0,462355	-3,064870	-1,783766	-15,341444	6,729681	12,884207	0,035498	-0,230745	-0,549185	-7,799972	-0,988491	0,975696	0,035498	-0,230745	-0,549185	-7,799972	-0,988491	0,975696
15:19:38,55	0,413972	3,277045	-0,105992	0,596014	0,293982	2,198982	0,035198	-0,231878	-0,553093	10,378038	1,751122	0,959753	-0,457593	-3,068425	-1,780635	-15,323412	6,695831	12,871638	0,035198	-0,231878	-0,553093	-7,824394	-1,011949	0,959753	0,035198	-0,231878	-0,553093	-7,824394	-1,011949	0,959753
15:19:38,60	0,413972	3,277045	-0,105992	0,596014	0,293982	2,198982	0,035896	-0,237780	-0,549962	10,664624	1,819939	0,947183	-0,462281	-3,065264	-1,777171	-15,320027	6,716844	12,850447	0,035896	-0,237780	-0,549962	-8,001086	-0,997895	0,947183	0,035896	-0,237780	-0,549962	-8,001086	-0,997895	0,947183
15:19:38,65	0,413972	3,277045	-0,105992	0,596014	0,293982	2,198982	0,035502	-0,232139	-0,546498	10,391210	1,791876	0,925993	-0,460611	-3,068087	-1,781425	-15,355886	6,702544	12,881887	0,035502	-0,232139	-0,546498	-7,831724	-0,995031	0,925993	0,035502	-0,232139	-0,546498	-7,831724	-0,995031	0,925993
15:19:38,70	0,413972	3,277045	-0,105992	0,596014	0,293982	2,198982	0,037112	-0,234997	-0,550752	10,509502	1,851682	0,957432	-0,459357	-3,068267	-1,778688	-15,322517	6,690840	12,879693	0,037112	-0,234997	-0,550752	-7,937770	-1,061595	0,957432	0,037112	-0,234997	-0,550752	-7,937770	-1,061595	0,957432
15:19:38,75	0,413972	3,277045	-0,105992	0,596014	0,293982	2,198982	0,036641	-0,236173	-0,548015	10,577192	1,861952	0,955239	-0,458752	-3,069878	-1,778331	-15,329773	6,701196	12,831297	0,036641	-0,236173	-0,548015	-7,962380	-1,014369	0,955239	0,036641	-0,236173	-0,548015	-7,962380	-1,014369	0,955239
15:19:38,80	0,413972	3,277045	-0,105992	0,596014	0,293982	2,198982	0,037734	-0,237502	-0,547658	10,651648	1,907323	0,906842	-0,458844	-3,065571	-1,776413	-15,349460	6,658857	12,834444	0,037734	-0,237502	-0,547658	-7,992261	-1,054793	0,906842	0,037734	-0,237502	-0,547658	-7,992261	-1,054793	0,906842
15:19:38,85	0,413972	3,277045	-0,105992	0,596014	0,293982	2,198982	0,034049	-0,235269	-0,545740	10,489026	1,719828	0,909989	-0,455920	-3,064839	-1,777540	-15,357968	6,684589	12,889952	0,034049	-0,235269	-0,545740	-7,979599	-0,953023	0,909989	0,034049	-0,235269	-0,545740	-7,979599	-0,953023	0,909989
15:19:38,90	0,413972	3,277045	-0,105992	0,596014	0,293982	2,198982	0,031954	-0,237435	-0,546868	10,619684	1,590640	0,965497	-0,460583	-3,063983	-1,779882	-15,342893	6,725051	12,882149	0,031954	-0,237435	-0,546868	-8,018965	-0,917734	0,965497	0,031954	-0,237435	-0,546868	-8,018965	-0,917734	0,965497
15:19:38,95	0,413972	3,277045	-0,105992	0,596014	0,293982	2,198982	0,033544	-0,232969	-0,549209	10,430048	1,666155	0,957694	-0,458274	-3,067235	-1,777543	-15,351520	6,646614	12,873373	0,033544	-0,232969	-0,549209	-7,858046	-0,967050	0,957694	0,033544	-0,232969	-0,549209	-7,858046	-0,967050	0,957694
15:19:39,00	0,413972	3,277045	-0,105992	0,596014	0,293982	2,198982	0,035206	-0,236595	-0,546870	10,546352	1,784319	0,948918	-0,458823	-3,065850	-1,777135	-15,345586	6,701126	12,903992	0,035206	-0,236595	-0,546870	-8,026374	-0,979341	0,948918	0,035206	-0,236595	-0,546870	-8,026374	-0,979341	0,948918
15:19:39,05	0,413972	3,277045	-0,105992	0,596014	0,293982	2,198982	0,034281	-0,235426	-0,546462	10,535753	1,714086	0,979537	-0,462955	-3,068664	-1,775710	-15,360824	6,690565	12,861839	0,034281	-0,235426	-0,546462	-7,945226	-0,976938	0,979537	0,034281	-0,235426	-0,546462	-7,945226	-0,976938	0,979537
15:19:39,10	0,413972	3,277045	-0,105992	0,596014	0,293982	2,198982	0,038783	-0,233256	-0,545037	10,406102	1,940314	0,937384	-0,458817	-3,064139	-1,775618	-15,337396	6,675048	12,858798	0,038783	-0,233256	-0,545037	-7,904463	-1,104177	0,937384	0,038783	-0,233256	-0,545037	-7,904463	-1,104177	0,937384
15:19:39,15	0,413972	3,277045	-0,105992	0,596014	0,293982	2,198982	0,032796	-0,234576	-0,544945	10,473061	1,657005	0,934343	-0,461193	-3,068925	-1,774827	-15,359111	6,672957	12,867042	0,032796	-0,234576	-0,544945	-7,941189	-0,917458	0,934343	0,032796	-0,234576	-0,544945	-7,941189	-0,917458	0,934343
15:19:39,20	0,413972	3,277045	-0,105992	0,596014	0,293982	2,198982	0,038129	-0,234912	-0,544154	10,477824	1,916567	0,942587	-0,461127	-3,062671	-1,775601	-15,319539	6,705025	12,883608	0,038129	-0,234912	-0,544154	-7,962742	-1,076545	0,942587	0,038129	-0,234912	-0,544154	-7,962742	-1,076545	0,942587
15:19:39,25	0,413972	3,277045	-0,105992	0,596014	0,293982	2,198982	0,032680	-0,231842	-0,544928	10,365757	1,651470	0,959153	-0,461143	-3,065957	-1,776767	-15,334559	6,705170	12,874296	0,032680	-0,231842	-0,544928	-7,833837	-0,913918	0,959153	0,032680	-0,231842	-0,544928	-7,833837	-0,913918	0,959153
15:19:39,30	0,413972	3,277045	-0,105992	0,596014	0,293982	2,198982	0,035534	-0,233471	-0,546094	10,443097	1,786779	0,949841	-0,459363	-3,067597	-1,775232	-15,341939	6,710298	12,839750	0,035534	-0,233471	-0,546094	-7,884397	-1,002618	0,949841	0,035534	-0,233471	-0,546094	-7,884397	-1,002618	0,949841
15:19:39,35	0,413972	3,277045	-0,105992	0,596014	0,293982	2,198982	0,036063	-0,235832	-0,544559	10,566629	1,805368	0,915296	-0,461235	-3,063166	-1,777156	-15,367353	6,711560	12,909389	0,036063	-0,235832	-0,544559	-7,946218	-1,025611	0,915296	0,036063	-0,235832	-0,544559	-7,946218	-1,025611	0,915296
15:19:39,40	0,413972	3,277045	-0,105992	0,596014	0,293982	2,198982	0,033163	-0,231996	-0,546483	10,355525	1,631881	0,984934	-0,459459	-3,065281	-1,776388	-15,353869	6,651819	12,872946	0,033163	-0,231996	-0,546483	-7,856169	-0,971378	0,984934	0,033163	-0,231996	-0,546483	-7,856169	-0,971378	0,984934
15:19:39,45	0,413972	3,277045	-0,105992	0,596014	0,293982	2,198982	0,034106	-0,234591	-0,545715	10,445485	1,722494	0,948492	-0,461769	-3,066003	-1,777160	-15,334447	6,655903	12,867996	0,034106	-0,234591	-0,545715	-7,969939	-0,954834	0,948492	0,034106	-0,234591	-0,545715	-7,969939	-0,954834	0,948492
15:19:39,50	0,413972	3,277045	-0,105992	0,596014	0,293982	2,198982	0,035886	-0,232952	-0,546488	10,373495	1,829830	0,943541	-0,460596	-3,064900	-1,776354	-15,346892	6,705799	12,918050	0,035886	-0,232952	-0,546488	-7,913253	-0,987224	0,943541	0,035886	-0,232952	-0,546488	-7,913253	-0,987224	0,943541
15:19:39,55	0,413972	3,277045	-0,105992	0,596014	0,293982	2,198982	0,034345	-0,233417	-0,545681	10,434648	1,713951	0,993595	-0,461173	-3,064555	-1,777922	-15,339642	6,705103	12,899478	0,034345	-0,233417	-0,545681	-7,888578	-0,982104	0,993595	0,034345	-0,233417	-0,545681	-7,888578	-0,982104	0,993595
15:19:39,60	0,413972	3,277045	-0,105992	0,596014	0,293982	2,198982	0,034334	-0,232744	-0,547249	10,402668	1,720030	0,975023	-0,459371	-3,063652	-1,778300	-15,312808	6,684132	12,899205	0,034334	-0,232744	-0,547249	-7,867719	-0,975197	0,975023	0,034334	-0,232744	-0,547249	-7,867719	-0,975197	0,975023
15:19:39,65	0,413972	3,277045	-0,105992	0,596014	0,293982	2,198982	0,032651	-0,233853	-0,547627	10,455616	1,666239	0,974751	-0,460543	-3,065319	-1,773643	-15,319994	6,670158	12,885858	0,032651	-0,233853	-0,547627	-7,901864	-0,896873	0,974751	0,032651	-0,233853	-0,547627	-7,901864	-0,896873	0,974751
15:19:39,70	0,413972	3,277045	-0,105992	0,596014	0,293982	2,198982	0,034681	-0,233672	-0,542970	10,430487	1,772551	0,961403	-0,461789	-3,068335	-1,776391	-15,367981	6,701467	12,864138	0,034681	-0,233672	-0,542970	-7,912751	-0,949898	0,961403	0,034681	-0,233672	-0,542970	-7,912751	-0,949898	0,961403
15:19:39,76	0,413972	3,277045	-0,105992	0,596014	0,293982	2,198982	0,037916	-0,234101	-0,545719	10,455918	1,883547	0,939683	-0,458549	-3,065479	-1,776699	-15,360695	6,698902	12,848799	0,037916	-0,234101	-0,545719	-7,920999	-1,092833	0,939683	0,037916	-0,234101	-0,545719	-7,920999	-1,092833	0,939683
15:19:39,81	0,413972	3,277045	-0,105992	0,596014	0,293982	2,198982	0,033822	-0,235479	-0,546026	10,529004	1,678279	0,924345	-0,459406	-3,065275	-1,775590	-15,331209	6,658339	12,886982	0,033822	-0,235479	-0,546026	-7,956100	-0,976764	0,924345	0,033822	-0,235479	-0,546026	-7,956100	-0,976764	0,924345
15:19:39,86	0,413972	3,277045	-0,105992	0,596014	0,293982	2,198982	0,034074	-0,234634	-0,544917	10,464688	1,737205	0,962527	-0,453860	-3,068144	-1,784122	-15,406229	6,453583	12,930525	0,034074	-0,234634	-0,544917	-7,954097	-0,937628	0,962527	0,034074	-0,234634	-0,544917	-7,954097	-0,937628	0,962527
15:19:39,91	0,413972	3,277045	-0,105992	0,596014	0,293982	2,198982	0,033786	-0,240872	-0,553449	10,574205	1,759627	1,006070	-0,209625	-3,174528	-1,304304	-21,971059	-5,843106	13,419034	0,033786	-0,240872	-0,553449	-8,334225	-0,892581	1,006070	0,033786	-0,240872	-0,553449	-8,334225	-0,892581	1,006070
15:19:39,96	0,413972	3,277045	-0,105992	0,596014	0,293982	2,198982	0,003800	-0,505577	-0,073631	10,407230	0,663368	1,494579	-0,439010	-2,964998	-0,980401	-11,375760	6,948245	12,794722	0,003800	-0,505577	-0,073631	-29,280572	0,365098	1,494579	0,003800	-0,505577	-0,073631	-29,280572	0,365098	1,494579
15:19:40,01	0,413972	3,277045	-0,105992	0,596014	0,293982	2,198982	-0,062966	-0,202159	0,250272	11,004773	-0,028316	0,870267	-0,472131	-2,991100	-1,706146	-11,312665	8,207440	12,774638	-0,062966	-0,202159	0,250272	-4,864717	4,914500	0,870267	-0,062966	-0,202159	0,250272	-4,864717	4,914500	0,870267
15:19:40,06	0,413936	3,276998	-0,105970	0,645984	0,293974	2,198988	-0,023801	-0,186526	-0,475473	11,313902	1,433302	0,850183	-0,460405	-3,081864	-1,939194	-15,412652	7,121326	12,902665	-0,023801	-0,186526	-0,475473	-3,328402	3,301675	0,850183	-0,023801	-0,186526	-0,475473	-3,328402	3,301675	0,850183
15:19:40,11	0,413936	3,276998	-0,105970	0,645984	0,293974	2,198988	0,048940	-0,242064	-0,708521	11,211274	2,208190	0,978210	-0,457528	-3,086437	-1,936076	-15,450258	7,085777	12,904679	0,048940	-0,242064	-0,708521	-7,790750	-1,633591	0,978210	0,048940	-0,242064	-0,708521	-7,790750	-1,633591	0,978210
15:19:40,16	0,413936	3,276998	-0,105970	0,645984	0,293974	2,198988	0,051463	-0,246842	-0,705403	11,410134	2,324575	0,980224	-0,458751	-3,079260	-1,936499	-15,445722	7,067933	12,900326	0,051463	-0,246842	-0,705403	-7,966953	-1,715233	0,980224	0,051463	-0,246842	-0,705403	-7,966953	-1,715233	0,980224
15:19:40,21	0,413936	3,276998	-0,105970	0,645984	0,293974	2,198988	0,045859	-0,242194	-0,705826	11,155262	2,046019	0,975871	-0,457068	-3,080347	-1,933768	-15,484617	7,053718	12,927809	0,045859	-0,242194	-0,705826	-7,856971	-1,553879	0,975871	0,045859	-0,242194	-0,705826	-7,856971	-1,553879	0,975871
15:19:40,26	0,413936	3,276998	-0,105970	0,645984	0,293974	2,198988	0,045958	-0,244195	-0,703095	11,227571	2,024600	1,003355	-0,460083	-3,086045	-1,938054	-15,521924	7,041174	12,909652	0,045958	-0,244195	-0,703095	-7,941763	-1,583084	1,003355	0,045958	-0,244195	-0,703095	-7,941763	-1,583084	1,003355
15:19:40,31	0,413936	3,276998	-0,105970	0,645984	0,293974	2,198988	0,052400	-0,244433	-0,707381	11,210407	2,333563	0,985197	-0,457046	-3,086941	-1,934088	-15,546875	7,002306	12,889684	0,052400	-0,244433	-0,707381	-7,977576	-1,779841	0,985197	0,052400	-0,244433	-0,707381	-7,977576	-1,779841	0,985197
15:19:40,36	0,413936	3,276998	-0,105970	0,645984	0,293974	2,198988	0,051658	-0,247511	-0,703415	11,324322	2,292785	0,965229	-0,445241	-3,090514	-1,928803	-15,851027	6,493813	12,949916	0,051658	-0,247511	-0,703415	-8,105276	-1,762343	0,965229	0,051658	-0,247511	-0,703415	-8,105276	-1,762343	0,965229
15:19:40,41	0,413936	3,276998	-0,105970	0,645984	0,293974	2,198988	0,048850	-0,259521	-0,698130	11,356419	2,137614	1,025461	-0,196698	-3,182972	-1,341960	-21,884926	-5,573621	13,488226	0,048850	-0,259521	-0,698130	-9,015995	-1,697088	1,025461	0,048850	-0,259521	-0,698130	-9,015995	-1,697088	1,025461
15:19:40,46	0,413936	3,276998	-0,105970	0,645984	0,293974	2,198988	0,004649	-0,520995	-0,111287	11,485402	0,647384	1,563771	-0,442841	-3,014537	-1,056272	-13,600096	7,666462	12,881168	0,004649	-0,520995	-0,111287	-29,412697	0,282442	1,563771	0,004649	-0,520995	-0,111287	-29,412697	0,282442	1,563771
15:19:40,51	0,413936	3,276998	-0,105970	0,645984	0,293974	2,198988	-0,018149	-0,223611	0,174401	11,630071	0,016728	0,956713	-0,462049	-3,001648	-1,771782	-11,380497	7,999880	12,808803	-0,018149	-0,223611	0,174401	-5,923353	1,441411	0,956713	-0,018149	-0,223611	0,174401	-5,923353	1,441411	0,956713
15:19:40,56	0,413892	3,277038	-0,105999	0,696004	0,293979	2,198982	-0,019707	-0,200532	-0,541109	11,828547	1,691202	0,884349	-0,447172	-3,079423	-1,960731	-14,955249	7,107119	12,918108	-0,019707	-0,200532	-0,541109	-3,913230	3,238232	0,884349	-0,019707	-0,200532	-0,541109	-3,913230	3,238232	0,884349
15:19:40,61	0,413892	3,277038	-0,105999	0,696004	0,293979	2,198982	0,040210	-0,252303	-0,730058	11,960112	2,157451	0,993653	-0,450097	-3,079432	-1,959156	-14,938026	7,084725	12,939974	0,040210	-0,252303	-0,730058	-7,845692	-0,999017	0,993653	0,040210	-0,252303	-0,730058	-7,845692	-0,999017	0,993653
15:19:40,66	0,413892	3,277038	-0,105999	0,696004	0,293979	2,198982	0,041680	-0,249775	-0,728483	11,817855	2,260010	1,015519	-0,446143	-3,083112	-1,962677	-15,005823	7,037156	12,922046	0,041680	-0,249775	-0,728483	-7,789473	-1,011863	1,015519	0,041680	-0,249775	-0,728483	-7,789473	-1,011863	1,015519
15:19:40,71	0,413892	3,277038	-0,105999	0,696004	0,293979	2,198982	0,042890	-0,255039	-0,732004	12,016487	2,287992	0,997592	-0,442655	-3,081924	-1,961496	-15,011679	7,001852	12,945262	0,042890	-0,255039	-0,732004	-8,004062	-1,078853	0,997592	0,042890	-0,255039	-0,732004	-8,004062	-1,078853	0,997592
15:19:40,76	0,413892	3,277038	-0,105999	0,696004	0,293979	2,198982	0,040118	-0,257465	-0,730823	12,109170	2,156427	1,020807	-0,446721	-3,081242	-1,957247	-14,996779	7,007389	12,913028	0,040118	-0,257465	-0,730823	-8,101869	-0,992814	1,020807	0,040118	-0,257465	-0,730823	-8,101869	-0,992814	1,020807
15:19:40,81	0,413892	3,277038	-0,105999	0,696004	0,293979	2,198982	0,041560	-0,253604	-0,726574	11,920594	2,241550	0,988573	-0,443917	-3,081400	-1,957984	-15,048865	6,997563	12,991681	0,041560	-0,253604	-0,726574	-7,987283	-1,020893	0,988573	0,041560	-0,253604	-0,726574	-7,987283	-1,020893	0,988573
15:19:40,86	0,413892	3,277038	-0,105999	0,696004	0,293979	2,198982	0,040294	-0,256111	-0,727311	12,016409	2,135548	1,067226	-0,444544	-3,082476	-1,958012	-15,070621	6,990497	12,962356	0,040294	-0,256111	-0,727311	-8,088272	-1,027552	1,067226	0,040294	-0,256111	-0,727311	-8,088272	-1,027552	1,067226
15:19:40,91	0,413892	3,277038	-0,105999	0,696004	0,293979	2,198982	0,041540	-0,256105	-0,727339	11,999146	2,185023	1,037901	-0,447975	-3,082882	-1,956450	-15,021059	6,970688	12,945073	0,041540	-0,256105	-0,727339	-8,105135	-1,075875	1,037901	0,041540	-0,256105	-0,727339	-8,105135	-1,075875	1,037901
15:19:40,96	0,413892	3,277038	-0,105999	0,696004	0,293979	2,198982	0,043606	-0,253338	-0,725778	11,862838	2,345290	1,020619	-0,446248	-3,078599	-1,958059	-15,024068	6,949430	12,897884	0,043606	-0,253338	-0,725778	-8,024158	-1,077802	1,020619	0,043606	-0,253338	-0,725778	-8,024158	-1,077802	1,020619
15:19:41,01	0,413892	3,277038	-0,105999	0,696004	0,293979	2,198982	0,039034	-0,252691	-0,727386	11,809315	2,115566	0,973430	-0,448122	-3,083911	-1,958442	-15,099622	6,993393	12,923416	0,039034	-0,252691	-0,727386	-8,026945	-0,948619	0,973430	0,039034	-0,252691	-0,727386	-8,026945	-0,948619	0,973430
15:19:41,06	0,413892	3,277038	-0,105999	0,696004	0,293979	2,198982	0,044572	-0,253725	-0,727770	11,863343	2,316118	0,998962	-0,445776	-3,083282	-1,956881	-15,073482	6,898486	12,914811	0,044572	-0,253725	-0,727770	-8,054032	-1,182783	0,998962	0,044572	-0,253725	-0,727770	-8,054032	-1,182783	0,998962
15:19:41,11	0,413892	3,277038	-0,105999	0,696004	0,293979	2,198982	0,042854	-0,255442	-0,726208	11,883512	2,296887	0,990356	-0,445179	-3,082016	-1,955711	-15,079272	6,934750	12,930147	0,042854	-0,255442	-0,726208	-8,168658	-1,067171	0,990356	0,042854	-0,255442	-0,726208	-8,168658	-1,067171	0,990356
15:19:41,16	0,413892	3,277038	-0,105999	0,696004	0,293979	2,198982	0,041458	-0,255326	-0,725038	11,906002	2,201157	1,005692	-0,444531	-3,081583	-1,959196	-15,043463	6,931969	12,927141	0,041458	-0,255326	-0,725038	-8,137080	-1,053328	1,005692	0,041458	-0,255326	-0,725038	-8,137080	-1,053328	1,005692
15:19:41,21	0,413892	3,277038	-0,105999	0,696004	0,293979	2,198982	0,040759	-0,255670	-0,728523	11,939401	2,197216	1,002687	-0,443997	-3,083463	-1,954909	-15,074488	6,916624	12,948399	0,040759	-0,255670	-0,728523	-8,130707	-1,002405	1,002687	0,040759	-0,255670	-0,728523	-8,130707	-1,002405	1,002687
15:19:41,25	0,413892	3,277038	-0,105999	0,696004	0,293979	2,198982	0,042121	-0,257073	-0,724237	11,983535	2,248822	1,023945	-0,443982	-3,081103	-1,957647	-15,069713	6,952071	12,936969	0,042121	-0,257073	-0,724237	-8,196677	-1,057684	1,023945	0,042121	-0,257073	-0,724237	-8,196677	-1,057684	1,023945
15:19:41,30	0,413892	3,277038	-0,105999	0,696004	0,293979	2,198982	0,040070	-0,255906	-0,726974	11,955945	2,128552	1,012514	-0,442817	-3,081220	-1,954154	-15,081406	6,946891	12,934981	0,039588	-0,256973	-0,723481	-8,171285	-1,011690	1,010527	0,039588	-0,256973	-0,723481	-8,171285	-1,011690	1,010527
15:19:41,36	0,413892	3,277038	-0,105999	0,696004	0,293979	2,198982	0,039588	-0,256973	-0,723481	12,001108	2,095995	1,010527	-0,445179	-3,084025	-1,956093	-15,082768	6,931611	12,930016	0,039588	-0,256973	-0,723481	-8,171285	-1,011690	1,010527	0,039588	-0,256973	-0,723481	-8,171285	-1,011690	1,010527
15:19:41,41	0,413892	3,277038	-0,105999	0,696004	0,293979	2,198982	0,043198	-0,256330	-0,725420	11,953775	2,290181	1,005562	-0,445092	-3,080497	-1,952990	-15,055433	6,976880	12,924991	0,043198	-0,256330	-0,725420	-8,168168	-1,100897	1,005562	0,043198	-0,256330	-0,725420	-8,168168	-1,100897	1,005562
15:19:41,46	0,413892	3,277038	-0,105999	0,696004	0,293979	2,198982	0,040100	-0,254642	-0,722317	11,918827	2,130094	1,000536	-0,443648	-3,081157	-1,955685	-15,047109	6,932976	12,947094	0,040100	-0,254642	-0,722317	-8,070542	-1,017747	1,000536	0,040100	-0,254642	-0,722317	-8,070542	-1,017747	1,000536
15:19:41,51	0,413892	3,277038	-0,105999	0,696004	0,293979	2,198982	0,039949	-0,256222	-0,725012	11,967160	2,151404	1,022639	-0,442782	-3,080719	-1,954141	-15,056341	6,927400	12,939017	0,039949	-0,256222	-0,725012	-8,146288	-0,984585	1,022639	0,039949	-0,256222	-0,725012	-8,146288	-0,984585	1,022639
15:19:41,56	0,413892	3,277038	-0,105999	0,696004	0,293979	2,198982	0,039004	-0,260082	-0,722298	12,160388	2,087688	1,009563	-0,439832	-3,082268	-1,952971	-15,063479	6,933764	12,934018	0,039004	-0,260082	-0,722298	-8,256087	-0,974111	1,009563	0,039004	-0,260082	-0,722298	-8,256087	-0,974111	1,009563
15:19:41,61	0,413892	3,277038	-0,105999	0,696004	0,293979	2,198982	0,039004	-0,260082	-0,722298	12,160388	2,087688	1,009563	-0,444342	-3,084964	-1,956650	-15,036064	6,928324	12,928564	0,039004	-0,260082	-0,722298	-8,256087	-0,974111	1,009563	0,039004	-0,260082	-0,722298	-8,256087	-0,974111	1,009563
15:19:41,66	0,413892	3,277038	-0,105999	0,696004	0,293979	2,198982	0,043593	-0,257525	-0,725977	12,036398	2,352790	1,004110	-0,446353	-3,084031	-1,956094	-15,082785	6,936894	12,929983	0,043593	-0,257525	-0,725977	-8,179319	-1,069264	1,004110	0,043593	-0,257525	-0,725977	-8,179319	-1,069264	1,004110
15:19:41,71	0,413892	3,277038	-0,105999	0,696004	0,293979	2,198982	0,043791	-0,255317	-0,725421	11,905631	2,318344	1,005528	-0,446571	-3,079738	-1,954717	-15,030959	6,921798	12,945686	0,043791	-0,255317	-0,725421	-8,136738	-1,119260	1,005528	0,043791	-0,255317	-0,725421	-8,136738	-1,119260	1,005528
15:19:41,76	0,413892	3,277038	-0,105999	0,696004	0,293979	2,198982	0,040182	-0,252982	-0,724044	11,797050	2,183115	1,021231	-0,445707	-3,083206	-1,953365	-15,056164	6,927779	12,927991	0,040182	-0,252982	-0,724044	-8,062021	-0,971194	1,021231	0,040182	-0,252982	-0,724044	-8,062021	-0,971194	1,021231
15:19:41,81	0,413892	3,277038	-0,105999	0,696004	0,293979	2,198982	0,042753	-0,255464	-0,722692	11,918701	2,291999	1,003536	-0,446848	-3,080488	-1,953741	-15,032539	6,939408	12,947936	0,042753	-0,255464	-0,722692	-8,135222	-1,064150	1,003536	0,042753	-0,255464	-0,722692	-8,135222	-1,064150	1,003536
15:19:41,87	0,413892	3,277038	-0,105999	0,696004	0,293979	2,198982	0,041426	-0,256020	-0,724250	11,950372	2,206064	1,010141	-0,444562	-3,082334	-1,954923	-15,069406	6,938636	12,934595	0,041426	-0,256020	-0,724250	-8,147163	-1,045864	1,010141	0,041426	-0,256020	-0,724250	-8,147163	-1,045864	1,010141
15:19:41,92	0,413892	3,277038	-0,105999	0,696004	0,293979	2,198982	0,041426	-0,256020	-0,724250	11,950372	2,206064	1,010141	-0,446862	-3,081102	-1,954159	-15,046628	6,945869	12,914532	0,041426	-0,256020	-0,724250	-8,147163	-1,045864	1,010141	0,041426	-0,256020	-0,724250	-8,147163	-1,045864	1,010141
15:19:41,97	0,413892	3,277038	-0,105999	0,696004	0,293979	2,198982	0,041509	-0,253411	-0,723486	11,832372	2,226499	0,990078	-0,433172	-3,083592	-1,963938	-15,127002	6,437494	12,968796	0,041509	-0,253411	-0,723486	-8,060380	-1,031958	0,990078	0,041509	-0,253411	-0,723486	-8,060380	-1,031958	0,990078
15:19:42,02	0,413892	3,277038	-0,105999	0,696004	0,293979	2,198982	0,036820	-0,266512	-0,733265	12,033178	2,167258	1,044342	-0,189888	-3,186174	-1,337171	-22,111343	-5,711616	13,502089	0,036820	-0,266512	-0,733265	-8,888011	-0,723121	1,044342	0,036820	-0,266512	-0,733265	-8,888011	-0,723121	1,044342
15:19:42,07	0,413892	3,277038	-0,105999	0,696004	0,293979	2,198982	0,004017	-0,528493	-0,106498	11,642578	0,487419	1,577635	-0,436415	-3,015512	-1,153657	-13,260154	7,942205	12,898279	0,004017	-0,528493	-0,106498	-29,844107	0,172112	1,577635	0,004017	-0,528493	-0,106498	-29,844107	0,172112	1,577635
15:19:42,12	0,413892	3,277038	-0,105999	0,696004	0,293979	2,198982	-0,020517	-0,229663	0,077016	12,353584	0,050084	0,973824	-0,450527	-3,016472	-1,826287	-11,741063	8,083377	12,809380	-0,020517	-0,229663	0,077016	-5,674978	1,660708	0,973824	-0,020517	-0,229663	0,077016	-5,674978	1,660708	0,973824
15:19:42,17	0,413987	3,276978	-0,105949	0,745997	0,293981	2,198992	-0,012630	-0,217922	-0,595614	12,624867	1,705206	0,884926	-0,439809	-3,104138	-2,032121	-15,668148	7,209416	12,987927	-0,012630	-0,217922	-0,595614	-4,482043	2,696679	0,884926	-0,012630	-0,217922	-0,595614	-4,482043	2,696679	0,884926
15:19:42,22	0,413987	3,276978	-0,105949	0,745997	0,293981	2,198992	0,057932	-0,271038	-0,801448	12,666438	2,410481	1,063472	-0,439410	-3,105946	-2,030874	-15,681643	7,162130	12,962579	0,057932	-0,271038	-0,801448	-8,610008	-2,137199	1,063472	0,057932	-0,271038	-0,801448	-8,610008	-2,137199	1,063472
15:19:42,27	0,413987	3,276978	-0,105949	0,745997	0,293981	2,198992	0,059298	-0,272287	-0,800201	12,683716	2,493449	1,038124	-0,441463	-3,103249	-2,031685	-15,720012	7,110557	12,960648	0,059298	-0,272287	-0,800201	-8,690819	-2,161431	1,038124	0,059298	-0,272287	-0,800201	-8,690819	-2,161431	1,038124
15:19:42,32	0,413987	3,276978	-0,105949	0,745997	0,293981	2,198992	0,057989	-0,269160	-0,801012	12,457261	2,417939	1,036194	-0,440201	-3,105255	-2,030027	-15,700713	7,086324	12,984830	0,057989	-0,269160	-0,801012	-8,671800	-2,134186	1,036194	0,057989	-0,269160	-0,801012	-8,671800	-2,134186	1,036194
15:19:42,37	0,413987	3,276978	-0,105949	0,745997	0,293981	2,198992	0,059096	-0,271256	-0,799355	12,554938	2,504320	1,060376	-0,440139	-3,106179	-2,023903	-15,744414	7,116361	12,967045	0,059096	-0,271256	-0,799355	-8,738692	-2,134684	1,060376	0,059096	-0,271256	-0,799355	-8,738692	-2,134684	1,060376
15:19:42,42	0,413987	3,276978	-0,105949	0,745997	0,293981	2,198992	0,059865	-0,271773	-0,793230	12,585937	2,491449	1,042591	-0,440093	-3,105562	-2,024678	-15,718893	7,109792	12,957454	0,059865	-0,271773	-0,793230	-8,748207	-2,207929	1,042591	0,059865	-0,271773	-0,793230	-8,748207	-2,207929	1,042591
15:19:42,47	0,413987	3,276978	-0,105949	0,745997	0,293981	2,198992	0,059307	-0,271503	-0,794005	12,579010	2,487858	1,032999	-0,407304	-3,115686	-2,017887	-16,373323	5,621049	13,042498	0,059307	-0,271503	-0,794005	-8,734001	-2,167776	1,032999	0,059307	-0,271503	-0,794005	-8,734001	-2,167776	1,032999
15:19:42,52	0,413987	3,276978	-0,105949	0,745997	0,293981	2,198992	0,051680	-0,304961	-0,787214	12,702314	2,268853	1,118043	-0,212280	-3,245491	-1,502780	-24,181504	-4,055124	13,550668	0,051680	-0,304961	-0,787214	-11,237137	-1,788032	1,118043	0,051680	-0,304961	-0,787214	-11,237137	-1,788032	1,118043
15:19:42,57	0,413987	3,276978	-0,105949	0,745997	0,293981	2,198992	0,066583	-0,538760	-0,272107	12,575941	1,119792	1,626214	-0,428959	-3,014891	-1,186706	-12,685447	8,187362	12,913237	0,066583	-0,538760	-0,272107	-29,716698	-4,106943	1,626214	0,066583	-0,538760	-0,272107	-29,716698	-4,106943	1,626214
15:19:42,62	0,413987	3,276978	-0,105949	0,745997	0,293981	2,198992	-0,024783	-0,235811	0,043967	13,172909	0,203423	0,988782	-0,474147	-3,066984	-1,986622	-13,531197	9,712529	12,902965	-0,024783	-0,235811	0,043967	-5,338216	2,148868	0,988782	-0,024783	-0,235811	0,043967	-5,338216	2,148868	0,988782
15:19:42,67	0,413922	3,276983	-0,105992	0,796000	0,294006	2,199004	0,042925	-0,222723	-0,755949	13,390316	2,229198	0,978510	-0,462023	-3,141185	-2,155795	-17,089004	8,930520	12,964902	0,042925	-0,222723	-0,755949	-4,093439	-1,140409	0,978510	0,042925	-0,222723	-0,755949	-4,093439	-1,140409	0,978510
15:19:42,72	0,413922	3,276983	-0,105992	0,796000	0,294006	2,199004	0,101122	-0,270323	-0,925122	13,409372	2,565307	1,040448	-0,462269	-3,140086	-2,149966	-17,168245	8,823711	13,017011	0,101122	-0,270323	-0,925122	-7,810982	-5,372779	1,040448	0,101122	-0,270323	-0,925122	-7,810982	-5,372779	1,040448
15:19:42,77	0,413922	3,276983	-0,105992	0,796000	0,294006	2,199004	0,100294	-0,269561	-0,919293	13,237629	2,507025	1,092556	-0,465269	-3,143630	-2,153870	-17,201514	8,833756	12,999625	0,100294	-0,269561	-0,919293	-7,922909	-5,366055	1,092556	0,100294	-0,269561	-0,919293	-7,922909	-5,366055	1,092556
15:19:42,82	0,413922	3,276983	-0,105992	0,796000	0,294006	2,199004	0,104863	-0,268734	-0,923197	13,186709	2,710797	1,075171	-0,459810	-3,143370	-2,151228	-17,201907	8,841025	13,016194	0,104863	-0,268734	-0,923197	-7,908938	-5,520977	1,075171	0,104863	-0,268734	-0,923197	-7,908938	-5,520977	1,075171
15:19:42,87	0,413922	3,276983	-0,105992	0,796000	0,294006	2,199004	0,101908	-0,273332	-0,920555	13,431863	2,553157	1,091740	-0,462377	-3,146933	-2,149604	-17,233195	8,798131	12,981688	0,101908	-0,273332	-0,920555	-8,024666	-5,446641	1,091740	0,101908	-0,273332	-0,920555	-8,024666	-5,446641	1,091740
15:19:42,92	0,413922	3,276983	-0,105992	0,796000	0,294006	2,199004	0,106277	-0,272890	-0,918931	13,356107	2,774704	1,057233	-0,460614	-3,142767	-2,151249	-17,205652	8,759127	12,995403	0,106277	-0,272890	-0,918931	-8,065753	-5,568074	1,057233	0,106277	-0,272890	-0,918931	-8,065753	-5,568074	1,057233
15:19:42,97	0,413922	3,276983	-0,105992	0,796000	0,294006	2,199004	0,101788	-0,272334	-0,920576	13,307174	2,584615	1,070949	-0,461402	-3,144359	-2,153689	-17,212632	8,705671	12,976706	0,101788	-0,272334	-0,920576	-8,071020	-5,405753	1,070949	0,101788	-0,272334	-0,920576	-8,071020	-5,405753	1,070949
15:19:43,02	0,413922	3,276983	-0,105992	0,796000	0,294006	2,199004	0,103561	-0,272448	-0,923016	13,263317	2,697489	1,052251	-0,460677	-3,147425	-2,148078	-17,263541	8,774031	12,956294	0,103561	-0,272448	-0,923016	-8,123825	-5,432050	1,052251	0,103561	-0,272448	-0,923016	-8,123825	-5,432050	1,052251
15:19:43,07	0,413922	3,276983	-0,105992	0,796000	0,294006	2,199004	0,105854	-0,274608	-0,917405	13,409413	2,738441	1,031840	-0,460739	-3,144925	-2,150759	-17,257903	8,731758	13,019861	0,105854	-0,274608	-0,917405	-8,147332	-5,571075	1,031840	0,105854	-0,274608	-0,917405	-8,147332	-5,571075	1,031840
15:19:43,12	0,413922	3,276983	-0,105992	0,796000	0,294006	2,199004	0,103720	-0,273305	-0,920086	13,307857	2,653493	1,095406	-0,463117	-3,145664	-2,150017	-17,278081	8,739096	12,985415	0,103720	-0,273305	-0,920086	-8,146588	-5,488506	1,095406	0,103720	-0,273305	-0,920086	-8,146588	-5,488506	1,095406
15:19:43,17	0,413922	3,276983	-0,105992	0,796000	0,294006	2,199004	0,105548	-0,271615	-0,919344	13,216246	2,727433	1,060961	-0,465176	-3,146544	-2,147909	-17,286016	8,734610	12,949668	0,105548	-0,271615	-0,919344	-8,105540	-5,558106	1,060961	0,105548	-0,271615	-0,919344	-8,105540	-5,558106	1,060961
15:19:43,22	0,413922	3,276983	-0,105992	0,796000	0,294006	2,199004	0,107340	-0,270272	-0,917236	13,138554	2,815992	1,025213	-0,461913	-3,146243	-2,151953	-17,263840	8,737024	12,981657	0,107340	-0,270272	-0,917236	-8,077800	-5,610225	1,025213	0,107340	-0,270272	-0,917236	-8,077800	-5,610225	1,025213
15:19:43,27	0,413922	3,276983	-0,105992	0,796000	0,294006	2,199004	0,105449	-0,272947	-0,921280	13,290837	2,735619	1,057202	-0,460176	-3,148006	-2,150412	-17,283050	8,722728	12,961117	0,106107	-0,275333	-0,919739	-8,220721	-5,569023	1,036663	0,106107	-0,275333	-0,919739	-8,220721	-5,569023	1,036663
15:19:43,32	0,413922	3,276983	-0,105992	0,796000	0,294006	2,199004	0,106107	-0,275333	-0,919739	13,392913	2,760352	1,036663	-0,462332	-3,147448	-2,149364	-17,318482	8,697124	12,962156	0,106107	-0,275333	-0,919739	-8,220721	-5,569023	1,036663	0,106107	-0,275333	-0,919739	-8,220721	-5,569023	1,036663
15:19:43,37	0,413922	3,276983	-0,105992	0,796000	0,294006	2,199004	0,106701	-0,273186	-0,918691	13,241404	2,773369	1,037702	-0,464335	-3,147662	-2,150786	-17,298569	8,738018	13,000088	0,106701	-0,273186	-0,918691	-8,203728	-5,602653	1,037702	0,106701	-0,273186	-0,918691	-8,203728	-5,602653	1,037702
15:19:43,42	0,413922	3,276983	-0,105992	0,796000	0,294006	2,199004	0,107888	-0,271559	-0,920113	13,202138	2,831881	1,075633	-0,464430	-3,141506	-2,147904	-17,248613	8,682379	12,960596	0,107888	-0,271559	-0,920113	-8,115224	-5,637306	1,075633	0,107888	-0,271559	-0,920113	-8,115224	-5,637306	1,075633
15:19:43,47	0,413922	3,276983	-0,105992	0,796000	0,294006	2,199004	0,102605	-0,268399	-0,917231	13,014619	2,628240	1,036142	-0,457848	-3,145435	-2,150367	-17,271432	8,692656	13,023778	0,102605	-0,268399	-0,917231	-8,054694	-5,426220	1,036142	0,102605	-0,268399	-0,917231	-8,054694	-5,426220	1,036142
15:19:43,52	0,413922	3,276983	-0,105992	0,796000	0,294006	2,199004	0,102716	-0,276063	-0,919694	13,410656	2,609132	1,099323	-0,461516	-3,146251	-2,147379	-17,277639	8,697902	12,997211	0,102716	-0,276063	-0,919694	-8,260309	-5,454072	1,099323	0,102716	-0,276063	-0,919694	-8,260309	-5,454072	1,099323
15:19:43,57	0,413922	3,276983	-0,105992	0,796000	0,294006	2,199004	0,105257	-0,273295	-0,916706	13,268169	2,733247	1,072756	-0,462511	-3,144938	-2,148470	-17,263146	8,710477	12,969081	0,105257	-0,273295	-0,916706	-8,185522	-5,529396	1,072756	0,105257	-0,273295	-0,916706	-8,185522	-5,529396	1,072756
15:19:43,62	0,413922	3,276983	-0,105992	0,796000	0,294006	2,199004	0,104616	-0,271777	-0,917797	13,207343	2,706223	1,044626	-0,462219	-3,144097	-2,146922	-17,267779	8,717257	12,967367	0,104616	-0,271777	-0,917797	-8,127145	-5,506170	1,044626	0,104616	-0,271777	-0,917797	-8,127145	-5,506170	1,044626
15:19:43,67	0,413922	3,276983	-0,105992	0,796000	0,294006	2,199004	0,103742	-0,271609	-0,916249	13,202180	2,653372	1,042913	-0,461297	-3,142750	-2,147282	-17,247720	8,734332	12,998569	0,103742	-0,271609	-0,916249	-8,119146	-5,490411	1,042913	0,103742	-0,271609	-0,916249	-8,119146	-5,490411	1,042913
15:19:43,72	0,413922	3,276983	-0,105992	0,796000	0,294006	2,199004	0,102115	-0,271734	-0,916609	13,233495	2,577557	1,074114	-0,460779	-3,144568	-2,146246	-17,269854	8,683727	13,000402	0,102115	-0,271734	-0,916609	-8,097641	-5,438438	1,074114	0,102115	-0,271734	-0,916609	-8,097641	-5,438438	1,074114
15:19:43,77	0,413922	3,276983	-0,105992	0,796000	0,294006	2,199004	0,103431	-0,273092	-0,915573	13,249195	2,652120	1,075947	-0,459604	-3,148156	-2,146894	-17,277659	8,671574	12,981585	0,103431	-0,273092	-0,915573	-8,188508	-5,467176	1,075947	0,103431	-0,273092	-0,915573	-8,188508	-5,467176	1,075947
15:19:43,82	0,413922	3,276983	-0,105992	0,796000	0,294006	2,199004	0,104265	-0,270169	-0,916223	13,102810	2,692910	1,081787	-0,463727	-3,143829	-2,146896	-17,269298	8,689858	13,006241	0,104265	-0,270169	-0,916223	-8,105473	-5,491865	1,081787	0,104265	-0,270169	-0,916223	-8,105473	-5,491865	1,081787
15:19:43,87	0,413922	3,276983	-0,105992	0,796000	0,294006	2,199004	0,104265	-0,270169	-0,916223	13,102810	2,692910	1,081787	-0,463646	-3,149252	-2,147882	-17,255715	8,703820	12,948216	0,104265	-0,270169	-0,916223	-8,105473	-5,491865	1,081787	0,104265	-0,270169	-0,916223	-8,105473	-5,491865	1,081787
15:19:43,92	0,413922	3,276983	-0,105992	0,796000	0,294006	2,199004	0,108921	-0,272951	-0,917209	13,266362	2,939801	1,023762	-0,457217	-3,146424	-2,148826	-17,264510	8,703032	12,993993	0,108921	-0,272951	-0,917209	-8,160315	-5,610465	1,023762	0,108921	-0,272951	-0,917209	-8,160315	-5,610465	1,023762
15:19:43,97	0,413922	3,276983	-0,105992	0,796000	0,294006	2,199004	0,106108	-0,280384	-0,923233	13,429528	2,800061	1,066989	-0,455802	-3,150533	-2,153906	-17,361759	8,507137	12,991443	0,106108	-0,280384	-0,923233	-8,580648	-5,529431	1,066989	0,106108	-0,280384	-0,923233	-8,580648	-5,529431	1,066989
15:19:44,02	0,413922	3,276983	-0,105992	0,796000	0,294006	2,199004	0,106108	-0,280384	-0,923233	13,429528	2,800061	1,066989	-0,215919	-3,239727	-1,486547	-23,404436	-3,331712	13,512597	0,106108	-0,280384	-0,923233	-8,580648	-5,529431	1,066989	0,106108	-0,280384	-0,923233	-8,580648	-5,529431	1,066989
15:19:44,07	0,413922	3,276983	-0,105992	0,796000	0,294006	2,199004	0,063411	-0,532726	-0,255874	13,277220	1,266100	1,588142	-0,436987	-3,069661	-1,272227	-14,659690	9,060132	12,915587	0,063411	-0,532726	-0,255874	-28,541780	-3,711630	1,588142	0,063411	-0,532726	-0,255874	-28,541780	-3,711630	1,588142
15:19:44,12	0,413922	3,276983	-0,105992	0,796000	0,294006	2,199004	0,026663	-0,256243	-0,041554	14,004117	0,732460	0,991132	-0,454652	-3,058372	-1,959754	-12,547310	9,250382	12,890572	0,026663	-0,256243	-0,041554	-6,110958	-1,360566	0,991132	0,026663	-0,256243	-0,041554	-6,110958	-1,360566	0,991132
15:19:44,17	0,413936	3,277038	-0,105977	0,845988	0,293990	2,199005	0,025719	-0,235300	-0,729081	14,136040	2,417635	0,966117	-0,441358	-3,147577	-2,193316	-16,925622	8,315593	13,028737	0,025719	-0,235300	-0,729081	-4,335021	0,398692	0,966117	0,025719	-0,235300	-0,729081	-4,335021	0,398692	0,966117
15:19:44,22	0,413936	3,277038	-0,105977	0,845988	0,293990	2,199005	0,096326	-0,291415	-0,962644	14,055309	2,764863	1,104282	-0,443520	-3,149784	-2,190872	-16,904605	8,289193	13,027505	0,096326	-0,291415	-0,962644	-8,820773	-4,796724	1,104282	0,096326	-0,291415	-0,962644	-8,820773	-4,796724	1,104282
15:19:44,27	0,413936	3,277038	-0,105977	0,845988	0,293990	2,199005	0,099318	-0,290647	-0,960199	14,003004	2,951827	1,103051	-0,442823	-3,149966	-2,187486	-16,923531	8,265713	13,016502	0,099318	-0,290647	-0,960199	-8,812767	-4,844601	1,103051	0,099318	-0,290647	-0,960199	-8,812767	-4,844601	1,103051
15:19:44,32	0,413936	3,277038	-0,105977	0,845988	0,293990	2,199005	0,099127	-0,291341	-0,956813	14,009292	2,937290	1,092047	-0,441017	-3,148304	-2,186723	-16,904550	8,264153	12,992125	0,099127	-0,291341	-0,956813	-8,860954	-4,844213	1,092047	0,099127	-0,291341	-0,956813	-8,860954	-4,844213	1,092047
15:19:44,37	0,413936	3,277038	-0,105977	0,845988	0,293990	2,199005	0,096785	-0,292075	-0,956050	14,055590	2,832689	1,067671	-0,443441	-3,149044	-2,185542	-16,936248	8,265140	13,029997	0,096785	-0,292075	-0,956050	-8,872261	-4,764915	1,067671	0,096785	-0,292075	-0,956050	-8,872261	-4,764915	1,067671
15:19:44,42	0,413936	3,277038	-0,105977	0,845988	0,293990	2,199005	0,098638	-0,290345	-0,954870	13,950655	2,901093	1,105542	-0,440404	-3,147744	-2,184545	-16,930422	8,254738	13,062016	0,098638	-0,290345	-0,954870	-8,841421	-4,841960	1,105542	0,098638	-0,290345	-0,954870	-8,841421	-4,841960	1,105542
15:19:44,47	0,413936	3,277038	-0,105977	0,845988	0,293990	2,199005	0,095993	-0,292325	-0,953872	14,047506	2,773835	1,137561	-0,420045	-3,160141	-2,166752	-17,646681	7,174031	13,138665	0,095993	-0,292325	-0,953872	-8,899980	-4,761638	1,137561	0,095993	-0,292325	-0,953872	-8,899980	-4,761638	1,137561
15:19:44,52	0,413936	3,277038	-0,105977	0,845988	0,293990	2,199005	0,096550	-0,316155	-0,936079	13,992611	2,722845	1,214211	-0,205909	-3,269258	-1,578250	-24,638223	-3,432124	13,604281	0,096550	-0,316155	-0,936079	-10,825519	-4,856339	1,214211	0,096550	-0,316155	-0,936079	-10,825519	-4,856339	1,214211
15:19:44,57	0,413936	3,277038	-0,105977	0,845988	0,293990	2,199005	0,083980	-0,556161	-0,347577	13,791980	1,317449	1,679827	-0,424885	-3,065841	-1,320869	-14,414127	9,094908	12,952086	0,083980	-0,556161	-0,347577	-29,866657	-5,275015	1,679827	0,083980	-0,556161	-0,347577	-29,866657	-5,275015	1,679827
15:19:44,62	0,413936	3,277038	-0,105977	0,845988	0,293990	2,199005	0,017303	-0,264814	-0,090196	14,602693	0,441051	1,027631	-0,440360	-3,062363	-2,043148	-12,755298	9,317384	12,947478	0,017303	-0,264814	-0,090196	-6,185184	-0,917267	1,027631	0,017303	-0,264814	-0,090196	-6,185184	-0,917267	1,027631
15:19:44,67	0,413969	3,277035	-0,105982	0,895997	0,293968	2,198979	0,022029	-0,249672	-0,812475	14,837434	2,012136	1,023024	-0,424649	-3,158310	-2,296214	-16,949675	8,000477	13,095718	0,022029	-0,249672	-0,812475	-4,761857	0,282851	1,023024	0,022029	-0,249672	-0,812475	-4,761857	0,282851	1,023024
15:19:44,72	0,413969	3,277035	-0,105982	0,895997	0,293968	2,198979	0,097266	-0,311252	-1,065541	14,801899	2,950477	1,171263	-0,427803	-3,160812	-2,294696	-17,051537	7,987972	13,099370	0,097266	-0,311252	-1,065541	-9,631373	-4,684911	1,171263	0,097266	-0,311252	-1,065541	-9,631373	-4,684911	1,171263
15:19:44,77	0,413969	3,277035	-0,105982	0,895997	0,293968	2,198979	0,101010	-0,309772	-1,064024	14,663201	3,063208	1,174915	-0,427250	-3,165311	-2,295482	-17,071864	7,959586	13,074350	0,101010	-0,309772	-1,064024	-9,653925	-4,866092	1,174915	0,101010	-0,309772	-1,064024	-9,653925	-4,866092	1,174915
15:19:44,82	0,413969	3,277035	-0,105982	0,895997	0,293968	2,198979	0,104629	-0,312500	-1,064809	14,770312	3,247991	1,149895	-0,423687	-3,161380	-2,297806	-17,031304	7,923976	13,075406	0,104629	-0,312500	-1,064809	-9,760965	-4,965409	1,149895	0,104629	-0,312500	-1,064809	-9,760965	-4,965409	1,149895
15:19:44,87	0,413969	3,277035	-0,105982	0,895997	0,293968	2,198979	0,099444	-0,313620	-1,067133	14,817988	3,031293	1,150951	-0,425516	-3,158323	-2,293578	-17,073915	7,957782	13,059955	0,099444	-0,313620	-1,067133	-9,801201	-4,775072	1,150951	0,099444	-0,313620	-1,067133	-9,801201	-4,775072	1,150951
15:19:44,92	0,413969	3,277035	-0,105982	0,895997	0,293968	2,198979	0,097711	-0,310508	-1,062905	14,664127	2,887388	1,135501	-0,425638	-3,161042	-2,293032	-17,070884	7,901123	13,078349	0,097711	-0,310508	-1,062905	-9,710758	-4,782960	1,135501	0,097711	-0,310508	-1,062905	-9,710758	-4,782960	1,135501
15:19:44,97	0,413969	3,277035	-0,105982	0,895997	0,293968	2,198979	0,100127	-0,311762	-1,062359	14,681789	3,043937	1,153894	-0,426888	-3,160976	-2,291901	-17,094360	7,936416	13,092957	0,100127	-0,311762	-1,062359	-9,791545	-4,816011	1,153894	0,100127	-0,311762	-1,062359	-9,791545	-4,816011	1,153894
15:19:45,02	0,413969	3,277035	-0,105982	0,895997	0,293968	2,198979	0,100695	-0,310646	-1,061228	14,642593	3,035509	1,168502	-0,428474	-3,162285	-2,293926	-17,074832	7,929104	13,096920	0,100695	-0,310646	-1,061228	-9,743148	-4,869047	1,168502	0,100695	-0,310646	-1,061228	-9,743148	-4,869047	1,168502
15:19:45,07	0,413969	3,277035	-0,105982	0,895997	0,293968	2,198979	0,102621	-0,309927	-1,063253	14,608628	3,156219	1,172466	-0,425578	-3,163152	-2,290034	-17,083953	7,860921	13,097679	0,102621	-0,309927	-1,063253	-9,720659	-4,899513	1,172466	0,102621	-0,309927	-1,063253	-9,720659	-4,899513	1,172466
15:19:45,12	0,413969	3,277035	-0,105982	0,895997	0,293968	2,198979	0,101924	-0,312868	-1,059361	14,697957	3,146192	1,173224	-0,422048	-3,163856	-2,288877	-17,087074	7,845110	13,077625	0,101924	-0,312868	-1,059361	-9,862207	-4,854862	1,173224	0,101924	-0,312868	-1,059361	-9,862207	-4,854862	1,173224
15:19:45,17	0,413969	3,277035	-0,105982	0,895997	0,293968	2,198979	0,100769	-0,316277	-1,058204	14,859973	3,091315	1,153170	-0,421231	-3,162039	-2,288493	-17,079937	7,878786	13,075578	0,100769	-0,316277	-1,058204	-9,967800	-4,819042	1,153170	0,100769	-0,316277	-1,058204	-9,967800	-4,819042	1,153170
15:19:45,22	0,413969	3,277035	-0,105982	0,895997	0,293968	2,198979	0,098786	-0,316077	-1,057820	14,882299	2,977570	1,151123	-0,427688	-3,163211	-2,291426	-17,125631	7,919590	13,085924	0,098786	-0,316077	-1,057820	-9,929765	-4,777164	1,151123	0,098786	-0,316077	-1,057820	-9,929765	-4,777164	1,151123
15:19:45,27	0,413969	3,277035	-0,105982	0,895997	0,293968	2,198979	0,103030	-0,311071	-1,060753	14,634473	3,138248	1,161470	-0,423687	-3,161605	-2,291729	-17,078168	7,895102	13,085766	0,103030	-0,311071	-1,060753	-9,784613	-4,949586	1,161470	0,103030	-0,311071	-1,060753	-9,784613	-4,949586	1,161470
15:19:45,32	0,413969	3,277035	-0,105982	0,895997	0,293968	2,198979	0,099639	-0,313732	-1,061056	14,775384	3,015275	1,161312	-0,426181	-3,159908	-2,291628	-17,091979	7,889242	13,070944	0,099639	-0,313732	-1,061056	-9,852612	-4,806382	1,161312	0,099639	-0,313732	-1,061056	-9,852612	-4,806382	1,161312
15:19:45,37	0,413969	3,277035	-0,105982	0,895997	0,293968	2,198979	0,099417	-0,310724	-1,060955	14,606990	2,994689	1,146490	-0,422630	-3,160262	-2,291989	-17,088279	7,909116	13,096550	0,099417	-0,310724	-1,060955	-9,784882	-4,809524	1,146490	0,099417	-0,310724	-1,060955	-9,784882	-4,809524	1,146490
15:19:45,42	0,413969	3,277035	-0,105982	0,895997	0,293968	2,198979	0,097947	-0,313977	-1,061316	14,795172	2,911547	1,172095	-0,426764	-3,162370	-2,288123	-17,103024	7,892126	13,073397	0,097947	-0,313977	-1,061316	-9,852006	-4,777318	1,172095	0,097947	-0,313977	-1,061316	-9,852006	-4,777318	1,172095
15:19:45,48	0,413969	3,277035	-0,105982	0,895997	0,293968	2,198979	0,101840	-0,311450	-1,057450	14,641710	3,109673	1,148942	-0,426163	-3,163189	-2,289672	-17,101281	7,905706	13,074739	0,101840	-0,311450	-1,057450	-9,807142	-4,884737	1,148942	0,101840	-0,311450	-1,057450	-9,807142	-4,884737	1,148942
15:19:45,53	0,413969	3,277035	-0,105982	0,895997	0,293968	2,198979	0,102248	-0,312380	-1,058999	14,702701	3,125652	1,150284	-0,425505	-3,164258	-2,285772	-17,083356	7,916191	13,072473	0,102248	-0,312380	-1,058999	-9,819155	-4,900853	1,150284	0,102248	-0,312380	-1,058999	-9,819155	-4,900853	1,150284
15:19:45,58	0,413969	3,277035	-0,105982	0,895997	0,293968	2,198979	0,102846	-0,313485	-1,055100	14,778182	3,166982	1,148018	-0,424224	-3,164667	-2,291370	-17,101671	7,892162	13,129562	0,102846	-0,313485	-1,055100	-9,830383	-4,906395	1,148018	0,102846	-0,313485	-1,055100	-9,830383	-4,906395	1,148018
15:19:45,63	0,413969	3,277035	-0,105982	0,895997	0,293968	2,198979	0,102559	-0,314799	-1,060697	14,816558	3,148221	1,205108	-0,424006	-3,160585	-2,288986	-17,106342	7,874627	13,095940	0,102559	-0,314799	-1,060697	-9,895179	-4,902641	1,205108	0,102559	-0,314799	-1,060697	-9,895179	-4,902641	1,205108
15:19:45,68	0,413969	3,277035	-0,105982	0,895997	0,293968	2,198979	0,098915	-0,312947	-1,058313	14,702724	2,963478	1,171485	-0,424735	-3,160362	-2,288048	-17,105023	7,861655	13,052453	0,098915	-0,312947	-1,058313	-9,863617	-4,801364	1,171485	0,098915	-0,312947	-1,058313	-9,863617	-4,801364	1,171485
15:19:45,73	0,413969	3,277035	-0,105982	0,895997	0,293968	2,198979	0,099086	-0,312204	-1,057376	14,653487	2,979994	1,127998	-0,427653	-3,160446	-2,289824	-17,110577	7,928903	13,069359	0,099086	-0,312204	-1,057376	-9,854490	-4,798265	1,127998	0,099086	-0,312204	-1,057376	-9,854490	-4,798265	1,127998
15:19:45,78	0,413969	3,277035	-0,105982	0,895997	0,293968	2,198979	0,100618	-0,309719	-1,059151	14,579741	3,021235	1,144904	-0,427284	-3,161220	-2,286952	-17,080882	7,923913	13,073556	0,100618	-0,309719	-1,059151	-9,733182	-4,877304	1,144904	0,100618	-0,309719	-1,059151	-9,733182	-4,877304	1,144904
15:19:45,83	0,413969	3,277035	-0,105982	0,895997	0,293968	2,198979	0,101104	-0,310426	-1,056280	14,627024	3,074689	1,149101	-0,425066	-3,159188	-2,288173	-17,043358	7,915142	13,071894	0,101104	-0,310426	-1,056280	-9,741387	-4,861957	1,149101	0,101104	-0,310426	-1,056280	-9,741387	-4,861957	1,149101
15:19:45,88	0,413969	3,277035	-0,105982	0,895997	0,293968	2,198979	0,098235	-0,311330	-1,057500	14,685228	2,962413	1,147439	-0,425593	-3,162147	-2,291230	-17,102270	7,899722	13,075758	0,098235	-0,311330	-1,057500	-9,754193	-4,749060	1,147439	0,098235	-0,311330	-1,057500	-9,754193	-4,749060	1,147439
15:19:45,93	0,413969	3,277035	-0,105982	0,895997	0,293968	2,198979	0,101061	-0,312353	-1,060557	14,695605	3,066059	1,151304	-0,423268	-3,167309	-2,289263	-17,137295	7,915490	13,094443	0,101061	-0,312353	-1,060557	-9,824107	-4,867260	1,151304	0,101061	-0,312353	-1,060557	-9,824107	-4,867260	1,151304
15:19:45,98	0,413969	3,277035	-0,105982	0,895997	0,293968	2,198979	0,104369	-0,316948	-1,058590	14,930707	3,199854	1,169988	-0,422039	-3,162299	-2,285796	-17,102696	7,890485	13,058216	0,104369	-0,316948	-1,058590	-9,949742	-4,993136	1,169988	0,104369	-0,316948	-1,058590	-9,949742	-4,993136	1,169988
15:19:46,03	0,413969	3,277035	-0,105982	0,895997	0,293968	2,198979	0,099416	-0,315507	-1,055123	14,851414	2,984732	1,133762	-0,424409	-3,163704	-2,286534	-17,103511	7,884974	13,106331	0,099416	-0,315507	-1,055123	-9,915908	-4,819399	1,133762	0,099416	-0,315507	-1,055123	-9,915908	-4,819399	1,133762
15:19:46,08	0,413969	3,277035	-0,105982	0,895997	0,293968	2,198979	0,101817	-0,314157	-1,055861	14,776039	3,111674	1,181876	-0,424719	-3,162249	-2,287051	-17,128368	7,942939	13,090750	0,101817	-0,314157	-1,055861	-9,885315	-4,880996	1,181876	0,101817	-0,314157	-1,055861	-9,885315	-4,880996	1,181876
15:19:46,13	0,413969	3,277035	-0,105982	0,895997	0,293968	2,198979	0,100713	-0,313161	-1,056378	14,762003	3,003710	1,166296	-0,427205	-3,161022	-2,285619	-17,131756	7,905237	13,070289	0,100713	-0,313161	-1,056378	-9,821143	-4,902226	1,166296	0,100713	-0,313161	-1,056378	-9,821143	-4,902226	1,166296
15:19:46,18	0,413969	3,277035	-0,105982	0,895997	0,293968	2,198979	0,100893	-0,310395	-1,054946	14,583806	3,029004	1,145835	-0,426727	-3,163567	-2,288486	-17,091661	7,908427	13,093232	0,100893	-0,310395	-1,054946	-9,782179	-4,891088	1,145835	0,100893	-0,310395	-1,054946	-9,782179	-4,891088	1,145835
15:19:46,23	0,413969	3,277035	-0,105982	0,895997	0,293968	2,198979	0,102858	-0,312081	-1,057813	14,694288	3,164323	1,168778	-0,422633	-3,159874	-2,287751	-17,097409	7,896172	13,054946	0,102858	-0,312081	-1,057813	-9,804048	-4,910037	1,168778	0,102858	-0,312081	-1,057813	-9,804048	-4,910037	1,168778
15:19:46,28	0,413969	3,277035	-0,105982	0,895997	0,293968	2,198979	0,097613	-0,313780	-1,057078	14,769171	2,892727	1,130491	-0,424406	-3,160827	-2,286566	-17,107499	7,913964	13,083522	0,097613	-0,313780	-1,057078	-9,862570	-4,769893	1,130491	0,097613	-0,313780	-1,057078	-9,862570	-4,769893	1,130491
15:19:46,33	0,413969	3,277035	-0,105982	0,895997	0,293968	2,198979	0,099325	-0,312722	-1,055893	14,724491	2,964115	1,159067	-0,429040	-3,164252	-2,285381	-17,089008	7,935320	13,086830	0,099325	-0,312722	-1,055893	-9,824156	-4,832894	1,159067	0,099325	-0,312722	-1,055893	-9,824156	-4,832894	1,159067
15:19:46,38	0,413969	3,277035	-0,105982	0,895997	0,293968	2,198979	0,104608	-0,310421	-1,054708	14,632607	3,244161	1,162376	-0,426781	-3,159552	-2,288489	-17,045089	7,928285	13,084288	0,104608	-0,310421	-1,054708	-9,735453	-4,967555	1,162376	0,104608	-0,310421	-1,054708	-9,735453	-4,967555	1,162376
15:19:46,43	0,413969	3,277035	-0,105982	0,895997	0,293968	2,198979	0,099408	-0,310027	-1,057816	14,627992	3,015298	1,159833	-0,424991	-3,163749	-2,288523	-17,115182	7,919918	13,055376	0,099408	-0,310027	-1,057816	-9,709148	-4,788194	1,159833	0,099408	-0,310027	-1,057816	-9,709148	-4,788194	1,159833
15:19:46,48	0,413969	3,277035	-0,105982	0,895997	0,293968	2,198979	0,102148	-0,313676	-1,057850	14,775422	3,101282	1,130922	-0,423775	-3,160967	-2,286955	-17,096951	7,937246	13,074794	0,102148	-0,313676	-1,057850	-9,848126	-4,917335	1,130922	0,102148	-0,313676	-1,057850	-9,848126	-4,917335	1,130922
15:19:46,53	0,413969	3,277035	-0,105982	0,895997	0,293968	2,198979	0,099130	-0,313337	-1,056282	14,781945	2,951474	1,150339	-0,426789	-3,160169	-2,287339	-17,115876	7,918022	13,103274	0,099130	-0,313337	-1,056282	-9,815035	-4,830235	1,150339	0,099130	-0,313337	-1,056282	-9,815035	-4,830235	1,150339
15:19:46,58	0,413969	3,277035	-0,105982	0,895997	0,293968	2,198979	0,099946	-0,310328	-1,056666	14,599372	2,987151	1,178819	-0,427346	-3,161270	-2,285001	-17,109427	7,920784	13,101614	0,099946	-0,310328	-1,056666	-9,761410	-4,858648	1,178819	0,099946	-0,310328	-1,056666	-9,761410	-4,858648	1,178819
15:19:46,63	0,413969	3,277035	-0,105982	0,895997	0,293968	2,198979	0,101179	-0,310397	-1,054328	14,608543	3,055432	1,177159	-0,425598	-3,163051	-2,286561	-17,111781	7,890184	13,082265	0,101179	-0,310397	-1,054328	-9,757606	-4,887099	1,177159	0,101179	-0,310397	-1,054328	-9,757606	-4,887099	1,177159
15:19:46,68	0,413969	3,277035	-0,105982	0,895997	0,293968	2,198979	0,101847	-0,312801	-1,055888	14,705880	3,103441	1,157810	-0,424702	-3,162159	-2,287851	-17,108946	7,915881	13,092206	0,101847	-0,312801	-1,055888	-9,848992	-4,891545	1,157810	0,101847	-0,312801	-1,055888	-9,848992	-4,891545	1,157810
15:19:46,73	0,413969	3,277035	-0,105982	0,895997	0,293968	2,198979	0,100626	-0,313131	-1,057178	14,746714	3,029580	1,167751	-0,426734	-3,164056	-2,287341	-17,110952	7,937651	13,074216	0,100626	-0,313131	-1,057178	-9,834068	-4,869594	1,167751	0,100626	-0,313131	-1,057178	-9,834068	-4,869594	1,167751
15:19:46,78	0,413969	3,277035	-0,105982	0,895997	0,293968	2,198979	0,103285	-0,312319	-1,056669	14,722361	3,155206	1,149761	-0,424968	-3,160578	-2,283838	-17,100587	7,919919	13,091611	0,103285	-0,312319	-1,056669	-9,794709	-4,952670	1,149761	0,103285	-0,312319	-1,056669	-9,794709	-4,952670	1,149761
15:19:46,83	0,413969	3,277035	-0,105982	0,895997	0,293968	2,198979	0,099390	-0,312110	-1,053165	14,701294	2,970487	1,167157	-0,427305	-3,164634	-2,285001	-17,102013	7,920930	13,076825	0,099390	-0,312110	-1,053165	-9,799333	-4,831600	1,167157	0,099390	-0,312110	-1,053165	-9,799333	-4,831600	1,167157
15:19:46,88	0,413969	3,277035	-0,105982	0,895997	0,293968	2,198979	0,104071	-0,312114	-1,054328	14,701694	3,212168	1,152371	-0,425534	-3,160954	-2,284992	-17,085311	7,912823	13,096621	0,104071	-0,312114	-1,054328	-9,799290	-4,957391	1,152371	0,104071	-0,312114	-1,054328	-9,799290	-4,957391	1,152371
15:19:46,93	0,413969	3,277035	-0,105982	0,895997	0,293968	2,198979	0,099999	-0,311808	-1,054319	14,687105	3,018934	1,172166	-0,422261	-3,161096	-2,287199	-17,118482	7,934585	13,105199	0,099999	-0,311808	-1,054319	-9,789848	-4,830961	1,172166	0,099999	-0,311808	-1,054319	-9,789848	-4,830961	1,172166
15:19:46,98	0,413969	3,277035	-0,105982	0,895997	0,293968	2,198979	0,098485	-0,314714	-1,056526	14,840449	2,900605	1,180744	-0,427346	-3,163425	-2,286967	-17,107720	7,894835	13,058036	0,098485	-0,314714	-1,056526	-9,864580	-4,830452	1,180744	0,098485	-0,314714	-1,056526	-9,864580	-4,830452	1,180744
15:19:47,03	0,413969	3,277035	-0,105982	0,895997	0,293968	2,198979	0,103045	-0,311474	-1,056294	14,642924	3,166922	1,133581	-0,427882	-3,159175	-2,290056	-17,083321	7,958826	13,096168	0,103045	-0,311474	-1,056294	-9,807764	-4,922098	1,133581	0,103045	-0,311474	-1,056294	-9,807764	-4,922098	1,133581
15:19:47,08	0,413969	3,277035	-0,105982	0,895997	0,293968	2,198979	0,099632	-0,308885	-1,059383	14,575936	2,978599	1,171714	-0,414206	-3,168695	-2,286650	-17,447605	7,514147	13,113618	0,099632	-0,308885	-1,059383	-9,671550	-4,842527	1,171714	0,099632	-0,308885	-1,059383	-9,671550	-4,842527	1,171714
15:19:47,13	0,413969	3,277035	-0,105982	0,895997	0,293968	2,198979	0,101038	-0,325489	-1,055977	14,872094	2,958572	1,189163	-0,190201	-3,279437	-1,722070	-24,460876	-3,858320	13,666623	0,101038	-0,325489	-1,055977	-10,678798	-4,972928	1,189163	0,101038	-0,325489	-1,055977	-10,678798	-4,972928	1,189163
15:19:47,18	0,413969	3,277035	-0,105982	0,895997	0,293968	2,198979	0,084941	-0,574853	-0,491397	14,483566	1,734092	1,742168	-0,401637	-3,072273	-1,493466	-13,885588	8,101102	13,045114	0,084941	-0,574853	-0,491397	-30,642430	-4,933790	1,742168	0,084941	-0,574853	-0,491397	-30,642430	-4,933790	1,742168
15:19:47,23	0,413969	3,277035	-0,105982	0,895997	0,293968	2,198979	0,011250	-0,288163	-0,262793	15,220466	1,080918	1,120659	-0,446378	-3,063342	-2,122754	-12,163231	9,854002	12,957385	0,011250	-0,288163	-0,262793	-7,400331	0,197771	1,120659	0,011250	-0,288163	-0,262793	-7,400331	0,197771	1,120659
15:19:47,28	0,413853	3,276975	-0,105981	0,945996	0,293989	2,198998	0,025886	-0,244951	-0,892081	15,352656	2,457111	1,032931	-0,432618	-3,167449	-2,396533	-16,755668	8,682392	13,072130	0,025886	-0,244951	-0,892081	-3,875970	0,425089	1,032931	0,025886	-0,244951	-0,892081	-3,875970	0,425089	1,032931
15:19:47,33	0,413853	3,276975	-0,105981	0,945996	0,293989	2,198998	0,109165	-0,308921	-1,165860	15,368247	3,396293	1,147675	-0,430036	-3,168966	-2,388235	-16,797118	8,657349	13,091151	0,109165	-0,308921	-1,165860	-8,882044	-5,173182	1,147675	0,109165	-0,308921	-1,165860	-8,882044	-5,173182	1,147675
15:19:47,38	0,413853	3,276975	-0,105981	0,945996	0,293989	2,198998	0,109188	-0,311915	-1,157562	15,481515	3,374122	1,166696	-0,429450	-3,168027	-2,390188	-16,787133	8,638359	13,077333	0,109188	-0,311915	-1,157562	-9,003793	-5,197172	1,166696	0,109188	-0,311915	-1,157562	-9,003793	-5,197172	1,166696
15:19:47,43	0,413853	3,276975	-0,105981	0,945996	0,293989	2,198998	0,108082	-0,311953	-1,159515	15,472064	3,334746	1,152879	-0,427734	-3,166601	-2,391742	-16,786155	8,588158	13,082014	0,108082	-0,311953	-1,159515	-9,016267	-5,149717	1,152879	0,108082	-0,311953	-1,159515	-9,016267	-5,149717	1,152879
15:19:47,48	0,413853	3,276975	-0,105981	0,945996	0,293989	2,198998	0,105989	-0,312726	-1,161069	15,469258	3,251837	1,157560	-0,427773	-3,169866	-2,387476	-16,867137	8,528673	13,099657	0,105989	-0,312726	-1,161069	-9,079730	-5,068295	1,157560	0,105989	-0,312726	-1,161069	-9,079730	-5,068295	1,157560
15:19:47,53	0,413853	3,276975	-0,105981	0,945996	0,293989	2,198998	0,108837	-0,314325	-1,156803	15,460381	3,359527	1,175203	-0,426224	-3,168962	-2,386986	-16,834715	8,538213	13,087621	0,108837	-0,314325	-1,156803	-9,214101	-5,184148	1,175203	0,108837	-0,314325	-1,156803	-9,214101	-5,184148	1,175203
15:19:47,58	0,413853	3,276975	-0,105981	0,945996	0,293989	2,198998	0,107279	-0,315214	-1,156313	15,531108	3,301817	1,163166	-0,410229	-3,173066	-2,387131	-17,116963	7,687072	13,138178	0,107279	-0,315214	-1,156313	-9,213199	-5,119552	1,163166	0,107279	-0,315214	-1,156313	-9,213199	-5,119552	1,163166
15:19:47,63	0,413853	3,276975	-0,105981	0,945996	0,293989	2,198998	0,102836	-0,331119	-1,156458	15,479923	3,251916	1,213723	-0,191014	-3,317001	-1,875100	-25,797138	-3,327413	13,660004	0,102836	-0,331119	-1,156458	-10,512910	-4,820674	1,213723	0,102836	-0,331119	-1,156458	-10,512910	-4,820674	1,213723
15:19:47,68	0,413853	3,276975	-0,105981	0,945996	0,293989	2,198998	0,117879	-0,592931	-0,644427	15,215267	2,024182	1,735549	-0,393480	-3,078042	-1,553704	-13,616355	8,305435	13,106692	0,117879	-0,592931	-0,644427	-31,329848	-7,229338	1,735549	0,117879	-0,592931	-0,644427	-31,329848	-7,229338	1,735549
15:19:47,73	0,413853	3,276975	-0,105981	0,945996	0,293989	2,198998	0,012168	-0,298112	-0,323032	16,049362	1,259639	1,182237	-0,435767	-3,135490	-2,370168	-14,716694	9,550471	13,048965	0,012168	-0,298112	-0,323032	-7,352393	0,304447	1,182237	0,012168	-0,298112	-0,323032	-7,352393	0,304447	1,182237
15:19:47,78	0,413910	3,277045	-0,105985	0,995999	0,293994	2,199019	0,083063	-0,290214	-1,139495	16,166736	3,370739	1,124510	-0,419338	-3,220900	-2,601381	-18,833935	8,536250	13,195709	0,083063	-0,290214	-1,139495	-6,615036	-3,149710	1,124510	0,083063	-0,290214	-1,139495	-6,615036	-3,149710	1,124510
15:19:47,83	0,413910	3,277045	-0,105985	0,995999	0,293994	2,199019	0,148816	-0,347147	-1,370708	16,190294	3,731358	1,271254	-0,419012	-3,220765	-2,598297	-18,785542	8,483821	13,175581	0,148816	-0,347147	-1,370708	-11,060724	-7,950680	1,271254	0,148816	-0,347147	-1,370708	-11,060724	-7,950680	1,271254
15:19:47,88	0,413910	3,277045	-0,105985	0,995999	0,293994	2,199019	0,148535	-0,347362	-1,367624	16,180286	3,784903	1,251126	-0,416330	-3,218940	-2,591670	-18,774018	8,397429	13,155266	0,148535	-0,347362	-1,367624	-11,087640	-7,875127	1,251126	0,148535	-0,347362	-1,367624	-11,087640	-7,875127	1,251126
15:19:47,93	0,413910	3,277045	-0,105985	0,995999	0,293994	2,199019	0,145614	-0,348772	-1,360997	16,184547	3,686152	1,230811	-0,416785	-3,221189	-2,590987	-18,802959	8,444177	13,164712	0,145614	-0,348772	-1,360997	-11,194059	-7,744527	1,230811	0,145614	-0,348772	-1,360997	-11,194059	-7,744527	1,230811
15:19:47,98	0,413910	3,277045	-0,105985	0,995999	0,293994	2,199019	0,149779	-0,349971	-1,356829	16,254226	3,855223	1,217918	-0,417374	-3,223147	-2,587502	-18,811511	8,427532	13,142373	0,149779	-0,349971	-1,356829	-11,218513	-7,902426	1,217918	0,149779	-0,349971	-1,356829	-11,218513	-7,902426	1,217918
15:19:48,03	0,413910	3,277045	-0,105985	0,995999	0,293994	2,199019	0,149779	-0,349971	-1,356829	16,254226	3,855223	1,217918	-0,418663	-3,221228	-2,587496	-18,848123	8,413335	13,185959	0,149779	-0,349971	-1,356829	-11,218513	-7,902426	1,217918	0,149779	-0,349971	-1,356829	-11,218513	-7,902426	1,217918
15:19:48,08	0,413910	3,277045	-0,105985	0,995999	0,293994	2,199019	0,148762	-0,347895	-1,356823	16,115675	3,777743	1,261504	-0,419061	-3,218155	-2,589857	-18,791868	8,424516	13,217441	0,148762	-0,347895	-1,356823	-11,194101	-7,900091	1,261504	0,148762	-0,347895	-1,356823	-11,194101	-7,900091	1,261504
15:19:48,13	0,413910	3,277045	-0,105985	0,995999	0,293994	2,199019	0,146300	-0,346015	-1,359184	16,055688	3,692819	1,292986	-0,420146	-3,218564	-2,591696	-18,836005	8,401803	13,167568	0,146300	-0,346015	-1,359184	-11,106452	-7,791705	1,292986	0,146300	-0,346015	-1,359184	-11,106452	-7,791705	1,292986
15:19:48,18	0,413910	3,277045	-0,105985	0,995999	0,293994	2,199019	0,147196	-0,345279	-1,361023	15,975677	3,712562	1,243113	-0,418694	-3,222343	-2,590250	-18,870336	8,429489	13,149448	0,147196	-0,345279	-1,361023	-11,128686	-7,842327	1,243113	0,147196	-0,345279	-1,361023	-11,128686	-7,842327	1,243113
15:19:48,23	0,413910	3,277045	-0,105985	0,995999	0,293994	2,199019	0,149743	-0,348426	-1,359577	16,146147	3,801421	1,224994	-0,419371	-3,220285	-2,587794	-18,815060	8,358148	13,163458	0,149743	-0,348426	-1,359577	-11,205277	-7,953391	1,224994	0,149743	-0,348426	-1,359577	-11,205277	-7,953391	1,224994
15:19:48,28	0,413910	3,277045	-0,105985	0,995999	0,293994	2,199019	0,148300	-0,346811	-1,357121	16,028023	3,809917	1,239003	-0,421004	-3,223545	-2,584769	-18,847017	8,398156	13,183054	0,148300	-0,346811	-1,357121	-11,196624	-7,831606	1,239003	0,148300	-0,346811	-1,357121	-11,196624	-7,831606	1,239003
15:19:48,33	0,413910	3,277045	-0,105985	0,995999	0,293994	2,199019	0,151938	-0,347027	-1,354096	16,057914	3,951453	1,258599	-0,417491	-3,220729	-2,587525	-18,845613	8,388499	13,146670	0,151938	-0,347027	-1,354096	-11,183675	-7,975713	1,258599	0,151938	-0,347027	-1,354096	-11,183675	-7,975713	1,258599
15:19:48,38	0,413910	3,277045	-0,105985	0,995999	0,293994	2,199019	0,147744	-0,348661	-1,356852	16,135228	3,739376	1,222216	-0,418636	-3,225462	-2,586791	-18,838903	8,387646	13,187623	0,147744	-0,348661	-1,356852	-11,234641	-7,858510	1,222216	0,147744	-0,348661	-1,356852	-11,234641	-7,858510	1,222216
15:19:48,43	0,413910	3,277045	-0,105985	0,995999	0,293994	2,199019	0,152415	-0,350035	-1,356118	16,209322	3,988534	1,263168	-0,419080	-3,220152	-2,585363	-18,814629	8,405756	13,165588	0,152415	-0,350035	-1,356118	-11,268450	-7,976069	1,263168	0,152415	-0,350035	-1,356118	-11,268450	-7,976069	1,263168
15:19:48,48	0,413910	3,277045	-0,105985	0,995999	0,293994	2,199019	0,148039	-0,346996	-1,354690	16,079112	3,772933	1,241134	-0,418078	-3,221980	-2,583238	-18,851048	8,378375	13,158042	0,148039	-0,346996	-1,354690	-11,160094	-7,848130	1,241134	0,148039	-0,346996	-1,354690	-11,160094	-7,848130	1,241134
15:19:48,53	0,413910	3,277045	-0,105985	0,995999	0,293994	2,199019	0,149121	-0,348778	-1,352565	16,129861	3,811333	1,233587	-0,418018	-3,222657	-2,582828	-18,825820	8,381672	13,167239	0,149121	-0,348778	-1,352565	-11,249244	-7,894645	1,233587	0,149121	-0,348778	-1,352565	-11,249244	-7,894645	1,233587
15:19:48,59	0,413910	3,277045	-0,105985	0,995999	0,293994	2,199019	0,149677	-0,349168	-1,352155	16,165613	3,860466	1,242784	-0,416942	-3,220595	-2,584805	-18,861799	8,369727	13,154386	0,149677	-0,349168	-1,352155	-11,244111	-7,889190	1,242784	0,149677	-0,349168	-1,352155	-11,244111	-7,889190	1,242784
15:19:48,64	0,413910	3,277045	-0,105985	0,995999	0,293994	2,199019	0,147353	-0,349069	-1,354132	16,132110	3,714450	1,229931	-0,420610	-3,223757	-2,584061	-18,854672	8,415344	13,180866	0,147353	-0,349069	-1,354132	-11,269812	-7,852799	1,229931	0,147353	-0,349069	-1,354132	-11,269812	-7,852799	1,229931
15:19:48,69	0,413910	3,277045	-0,105985	0,995999	0,293994	2,199019	0,151925	-0,347474	-1,353388	16,092225	3,935532	1,256411	-0,418007	-3,224585	-2,582821	-18,829003	8,391511	13,167298	0,151925	-0,347474	-1,353388	-11,184467	-7,990580	1,256411	0,151925	-0,347474	-1,353388	-11,184467	-7,990580	1,256411
15:19:48,74	0,413910	3,277045	-0,105985	0,995999	0,293994	2,199019	0,151341	-0,350142	-1,352148	16,223179	3,939297	1,242844	-0,416320	-3,220250	-2,584390	-18,843303	8,370351	13,178348	0,151341	-0,350142	-1,352148	-11,262986	-7,940951	1,242844	0,151341	-0,350142	-1,352148	-11,262986	-7,940951	1,242844
15:19:48,79	0,413910	3,277045	-0,105985	0,995999	0,293994	2,199019	0,146743	-0,349436	-1,353717	16,160971	3,698435	1,253893	-0,421534	-3,216907	-2,583988	-18,817053	8,445878	13,208918	0,146743	-0,349436	-1,353717	-11,269742	-7,820927	1,253893	0,146743	-0,349436	-1,353717	-11,269742	-7,820927	1,253893
15:19:48,84	0,413910	3,277045	-0,105985	0,995999	0,293994	2,199019	0,146455	-0,343249	-1,353316	15,917773	3,668415	1,284464	-0,414985	-3,215734	-2,582922	-18,837158	8,403162	13,212048	0,146455	-0,343249	-1,353316	-11,027250	-7,828319	1,284464	0,146455	-0,343249	-1,353316	-11,027250	-7,828319	1,284464
15:19:48,89	0,413910	3,277045	-0,105985	0,995999	0,293994	2,199019	0,142165	-0,348334	-1,352249	16,135162	3,449271	1,287593	-0,421057	-3,221435	-2,584401	-18,871468	8,411031	13,183797	0,142165	-0,348334	-1,352249	-11,209055	-7,710683	1,287593	0,142165	-0,348334	-1,352249	-11,209055	-7,710683	1,287593
15:19:48,94	0,413910	3,277045	-0,105985	0,995999	0,293994	2,199019	0,150138	-0,345926	-1,353728	15,999588	3,830216	1,259343	-0,418563	-3,217370	-2,582453	-18,807605	8,426181	13,168940	0,150138	-0,345926	-1,353728	-11,155574	-7,955614	1,259343	0,150138	-0,345926	-1,353728	-11,155574	-7,955614	1,259343
15:19:48,99	0,413910	3,277045	-0,105985	0,995999	0,293994	2,199019	0,145371	-0,346052	-1,351780	16,051231	3,630058	1,244485	-0,420998	-3,223630	-2,582063	-18,852899	8,401453	13,167026	0,145371	-0,346052	-1,351780	-11,113882	-7,781553	1,244485	0,145371	-0,346052	-1,351780	-11,113882	-7,781553	1,244485
15:19:49,04	0,413910	3,277045	-0,105985	0,995999	0,293994	2,199019	0,152009	-0,347074	-1,351390	16,060298	3,948393	1,242571	-0,419581	-3,222796	-2,583436	-18,831169	8,400016	13,139697	0,152009	-0,347074	-1,351390	-11,185018	-7,984332	1,242571	0,152009	-0,347074	-1,351390	-11,185018	-7,984332	1,242571
15:19:49,09	0,413910	3,277045	-0,105985	0,995999	0,293994	2,199019	0,150578	-0,347884	-1,352763	16,112031	3,893532	1,215243	-0,420366	-3,220594	-2,580123	-18,833386	8,414900	13,166635	0,150578	-0,347884	-1,352763	-11,196860	-7,926879	1,215243	0,150578	-0,347884	-1,352763	-11,196860	-7,926879	1,215243
15:19:49,14	0,413910	3,277045	-0,105985	0,995999	0,293994	2,199019	0,149065	-0,346104	-1,349450	16,031239	3,805454	1,242181	-0,420595	-3,223787	-2,582451	-18,854717	8,420773	13,167946	0,149065	-0,346104	-1,349450	-11,137902	-7,896127	1,242181	0,149065	-0,346104	-1,349450	-11,137902	-7,896127	1,242181
15:19:49,19	0,413910	3,277045	-0,105985	0,995999	0,293994	2,199019	0,151944	-0,347501	-1,351778	16,098337	3,933784	1,243491	-0,418154	-3,217912	-2,582843	-18,872320	8,381481	13,202317	0,151944	-0,347501	-1,351778	-11,180518	-7,993847	1,243491	0,151944	-0,347501	-1,351778	-11,180518	-7,993847	1,243491
15:19:49,24	0,413910	3,277045	-0,105985	0,995999	0,293994	2,199019	0,145636	-0,346679	-1,352171	16,012723	3,610151	1,277862	-0,415752	-3,220339	-2,581678	-18,872185	8,409969	13,183193	0,145636	-0,346679	-1,352171	-11,201544	-7,822273	1,277862	0,145636	-0,346679	-1,352171	-11,201544	-7,822273	1,277862
15:19:49,29	0,413910	3,277045	-0,105985	0,995999	0,293994	2,199019	0,146536	-0,349972	-1,351005	16,208699	3,642843	1,258739	-0,422207	-3,222155	-2,583223	-18,863372	8,416398	13,192554	0,146536	-0,349972	-1,351005	-11,264071	-7,860260	1,258739	0,146536	-0,349972	-1,351005	-11,264071	-7,860260	1,258739
15:19:49,34	0,413910	3,277045	-0,105985	0,995999	0,293994	2,199019	0,151337	-0,345290	-1,352550	15,975221	3,896898	1,268099	-0,418649	-3,219593	-2,581660	-18,840274	8,393956	13,196487	0,151337	-0,345290	-1,352550	-11,130029	-7,983062	1,268099	0,151337	-0,345290	-1,352550	-11,130029	-7,983062	1,268099
15:19:49,39	0,413910	3,277045	-0,105985	0,995999	0,293994	2,199019	0,147339	-0,347090	-1,350987	16,060936	3,720212	1,272032	-0,421003	-3,222998	-2,579870	-18,827355	8,436460	13,142418	0,147339	-0,347090	-1,350987	-11,185616	-7,845883	1,272032	0,147339	-0,347090	-1,350987	-11,185616	-7,845883	1,272032
15:19:49,44	0,413910	3,277045	-0,105985	0,995999	0,293994	2,199019	0,151465	-0,346754	-1,349197	16,086729	3,924710	1,217963	-0,418618	-3,222029	-2,582854	-18,845803	8,423174	13,149399	0,151465	-0,346754	-1,349197	-11,133441	-7,965290	1,217963	0,151465	-0,346754	-1,349197	-11,133441	-7,965290	1,217963
15:19:49,49	0,413910	3,277045	-0,105985	0,995999	0,293994	2,199019	0,149433	-0,348335	-1,352181	16,148238	3,809725	1,224944	-0,420923	-3,223069	-2,581667	-18,816232	8,394913	13,156605	0,149433	-0,348335	-1,352181	-11,196081	-7,920784	1,224944	0,149433	-0,348335	-1,352181	-11,196081	-7,920784	1,224944
15:19:49,54	0,413910	3,277045	-0,105985	0,995999	0,293994	2,199019	0,151486	-0,346858	-1,350995	16,061742	3,956206	1,232150	-0,419115	-3,223504	-2,579560	-18,862738	8,430402	13,138613	0,151486	-0,346858	-1,350995	-11,166628	-7,935440	1,232150	0,151486	-0,346858	-1,350995	-11,166628	-7,935440	1,232150
15:19:49,59	0,413910	3,277045	-0,105985	0,995999	0,293994	2,199019	0,150959	-0,348642	-1,348887	16,161987	3,870769	1,214158	-0,418625	-3,220073	-2,582073	-18,842535	8,419864	13,163608	0,150959	-0,348642	-1,348887	-11,206420	-7,979487	1,214158	0,150959	-0,348642	-1,348887	-11,206420	-7,979487	1,214158
15:19:49,64	0,413910	3,277045	-0,105985	0,995999	0,293994	2,199019	0,147743	-0,347351	-1,351400	16,095827	3,726302	1,239153	-0,419753	-3,223722	-2,579317	-18,824904	8,399501	13,179742	0,147743	-0,347351	-1,351400	-11,171233	-7,871499	1,239153	0,147743	-0,347351	-1,351400	-11,171233	-7,871499	1,239153
15:19:49,69	0,413910	3,277045	-0,105985	0,995999	0,293994	2,199019	0,151466	-0,348198	-1,348644	16,131068	3,945382	1,255287	-0,418633	-3,221411	-2,583756	-18,848751	8,425298	13,161440	0,151466	-0,348198	-1,348644	-11,202505	-7,944725	1,255287	0,151466	-0,348198	-1,348644	-11,202505	-7,944725	1,255287
15:19:49,74	0,413910	3,277045	-0,105985	0,995999	0,293994	2,199019	0,148905	-0,348013	-1,353083	16,131844	3,778649	1,236986	-0,419185	-3,223280	-2,580891	-18,834297	8,403253	13,161700	0,148905	-0,348013	-1,353083	-11,187175	-7,910403	1,236986	0,148905	-0,348013	-1,353083	-11,187175	-7,910403	1,236986
15:19:49,79	0,413910	3,277045	-0,105985	0,995999	0,293994	2,199019	0,150800	-0,348469	-1,350218	16,143704	3,900738	1,237245	-0,415693	-3,219849	-2,581660	-18,835833	8,390474	13,187112	0,150800	-0,348469	-1,350218	-11,211130	-7,937085	1,237245	0,150800	-0,348469	-1,350218	-11,211130	-7,937085	1,237245
15:19:49,84	0,413910	3,277045	-0,105985	0,995999	0,293994	2,199019	0,146083	-0,349778	-1,350987	16,199934	3,660478	1,262658	-0,420384	-3,222014	-2,581672	-18,863066	8,479842	13,184285	0,146083	-0,349778	-1,350987	-11,257653	-7,807007	1,262658	0,146083	-0,349778	-1,350987	-11,257653	-7,807007	1,262658
15:19:49,89	0,413910	3,277045	-0,105985	0,995999	0,293994	2,199019	0,150302	-0,346798	-1,350999	16,108747	3,811641	1,259831	-0,422096	-3,218712	-2,579737	-18,824976	8,455167	13,172429	0,150302	-0,346798	-1,350999	-11,114900	-7,987102	1,259831	0,150302	-0,346798	-1,350999	-11,114900	-7,987102	1,259831
15:19:49,94	0,413910	3,277045	-0,105985	0,995999	0,293994	2,199019	0,148299	-0,343665	-1,349064	15,943490	3,752806	1,247975	-0,422750	-3,226036	-2,576608	-18,869389	8,425911	13,183381	0,148299	-0,343665	-1,349064	-11,034192	-7,888696	1,247975	0,148299	-0,343665	-1,349064	-11,034192	-7,888696	1,247975
15:19:49,99	0,413910	3,277045	-0,105985	0,995999	0,293994	2,199019	0,154969	-0,346759	-1,345935	16,056873	4,075790	1,258926	-0,420317	-3,222694	-2,580481	-18,808936	8,402048	13,180423	0,154969	-0,346759	-1,345935	-11,163745	-8,089275	1,258926	0,154969	-0,346759	-1,345935	-11,163745	-8,089275	1,258926
15:19:50,04	0,413910	3,277045	-0,105985	0,995999	0,293994	2,199019	0,150858	-0,347196	-1,349808	16,089149	3,926319	1,255968	-0,420901	-3,222792	-2,582809	-18,809638	8,424103	13,187282	0,150858	-0,347196	-1,349808	-11,165761	-7,916056	1,255968	0,150858	-0,347196	-1,349808	-11,165761	-7,916056	1,255968
15:19:50,09	0,413910	3,277045	-0,105985	0,995999	0,293994	2,199019	0,151235	-0,346739	-1,352136	16,084101	3,934286	1,262828	-0,418162	-3,223556	-2,580503	-18,863059	8,409821	13,175026	0,151235	-0,346739	-1,352136	-11,134884	-7,937680	1,262828	0,151235	-0,346739	-1,352136	-11,134884	-7,937680	1,262828
15:19:50,14	0,413910	3,277045	-0,105985	0,995999	0,293994	2,199019	0,150528	-0,349493	-1,349830	16,188265	3,858383	1,250571	-0,419744	-3,219446	-2,579733	-18,822601	8,434902	13,167206	0,150528	-0,349493	-1,349830	-11,246962	-7,958061	1,250571	0,150528	-0,349493	-1,349830	-11,246962	-7,958061	1,250571
15:19:50,19	0,413910	3,277045	-0,105985	0,995999	0,293994	2,199019	0,147759	-0,346068	-1,349060	16,052102	3,736877	1,242751	-0,418578	-3,221434	-2,579727	-18,831681	8,429734	13,167037	0,147759	-0,346068	-1,349060	-11,114244	-7,862178	1,242751	0,147759	-0,346068	-1,349060	-11,114244	-7,862178	1,242751
15:19:50,24	0,413910	3,277045	-0,105985	0,995999	0,293994	2,199019	0,148897	-0,348072	-1,349054	16,147293	3,790803	1,242582	-0,420899	-3,219764	-2,579725	-18,801126	8,401274	13,165656	0,148897	-0,348072	-1,349054	-11,176363	-7,897629	1,242582	0,148897	-0,348072	-1,349054	-11,176363	-7,897629	1,242582
15:19:50,29	0,413910	3,277045	-0,105985	0,995999	0,293994	2,199019	0,148612	-0,345227	-1,349052	15,989973	3,816676	1,241201	-0,416898	-3,222376	-2,582067	-18,864410	8,412086	13,168382	0,148612	-0,345227	-1,349052	-11,110336	-7,849386	1,241201	0,148612	-0,345227	-1,349052	-11,110336	-7,849386	1,241201
15:19:50,34	0,413910	3,277045	-0,105985	0,995999	0,293994	2,199019	0,148874	-0,349998	-1,351394	16,215768	3,770053	1,243927	-0,422047	-3,222230	-2,582464	-18,852447	8,451601	13,160823	0,148874	-0,349998	-1,351394	-11,259036	-7,916522	1,243927	0,148874	-0,349998	-1,351394	-11,259036	-7,916522	1,243927
15:19:50,39	0,413910	3,277045	-0,105985	0,995999	0,293994	2,199019	0,151322	-0,345466	-1,351791	16,020311	3,887958	1,236368	-0,423313	-3,220851	-2,580114	-18,840319	8,437888	13,186271	0,151322	-0,345466	-1,351791	-11,098739	-7,990794	1,236368	0,151322	-0,345466	-1,351791	-11,098739	-7,990794	1,236368
15:19:50,44	0,413910	3,277045	-0,105985	0,995999	0,293994	2,199019	0,150761	-0,343680	-1,349442	15,921662	3,876137	1,261816	-0,417897	-3,220954	-2,579523	-18,846469	8,408619	13,190802	0,150761	-0,343680	-1,349442	-11,057239	-7,958563	1,261816	0,150761	-0,343680	-1,349442	-11,057239	-7,958563	1,261816
15:19:50,49	0,413910	3,277045	-0,105985	0,995999	0,293994	2,199019	0,148142	-0,348422	-1,348850	16,139808	3,749274	1,266348	-0,422081	-3,222122	-2,579718	-18,823478	8,445636	13,176439	0,148142	-0,348422	-1,348850	-11,211317	-7,879860	1,266348	0,148142	-0,348422	-1,348850	-11,211317	-7,879860	1,266348
15:19:50,54	0,413910	3,277045	-0,105985	0,995999	0,293994	2,199019	0,151245	-0,345382	-1,349045	16,025290	3,912057	1,251984	-0,421519	-3,223415	-2,580465	-18,817901	8,397686	13,204277	0,151245	-0,345382	-1,349045	-11,087208	-7,960699	1,251984	0,151245	-0,345382	-1,349045	-11,087208	-7,960699	1,251984
15:19:50,59	0,413910	3,277045	-0,105985	0,995999	0,293994	2,199019	0,152084	-0,346515	-1,349792	16,045474	3,984482	1,279822	-0,421438	-3,220530	-2,580180	-18,792513	8,435816	13,154631	0,152084	-0,346515	-1,349792	-11,155973	-7,954124	1,279822	0,152084	-0,346515	-1,349792	-11,155973	-7,954124	1,279822
15:19:50,64	0,413910	3,277045	-0,105985	0,995999	0,293994	2,199019	0,149545	-0,345143	-1,349507	16,019828	3,855390	1,230177	-0,420966	-3,223442	-2,580873	-18,846587	8,430708	13,196278	0,149545	-0,345143	-1,349507	-11,073890	-7,883927	1,230177	0,149545	-0,345143	-1,349507	-11,073890	-7,883927	1,230177
15:19:50,69	0,413910	3,277045	-0,105985	0,995999	0,293994	2,199019	0,151831	-0,347008	-1,350200	16,085352	3,929978	1,271824	-0,421020	-3,220843	-2,578563	-18,826962	8,431013	13,170024	0,151831	-0,347008	-1,350200	-11,154775	-7,988777	1,271824	0,151831	-0,347008	-1,350200	-11,154775	-7,988777	1,271824
15:19:50,74	0,413910	3,277045	-0,105985	0,995999	0,293994	2,199019	0,149607	-0,345661	-1,347890	16,025398	3,831173	1,245569	-0,423913	-3,220496	-2,579348	-18,850012	8,447012	13,181300	0,149607	-0,345661	-1,347890	-11,109010	-7,912998	1,245569	0,149607	-0,345661	-1,347890	-11,109010	-7,912998	1,245569
15:19:50,79	0,413910	3,277045	-0,105985	0,995999	0,293994	2,199019	0,150753	-0,342983	-1,348675	15,888434	3,862788	1,256846	-0,418589	-3,222163	-2,579512	-18,833128	8,420091	13,190728	0,150753	-0,342983	-1,348675	-11,035693	-7,971320	1,256846	0,150753	-0,342983	-1,348675	-11,035693	-7,971320	1,256846
15:19:50,84	0,413910	3,277045	-0,105985	0,995999	0,293994	2,199019	0,149535	-0,348427	-1,348839	16,156670	3,827530	1,266273	-0,417964	-3,219030	-2,579721	-18,815146	8,436696	13,177239	0,149535	-0,348427	-1,348839	-11,194841	-7,910958	1,266273	0,149535	-0,348427	-1,348839	-11,194841	-7,910958	1,266273
15:19:50,89	0,413910	3,277045	-0,105985	0,995999	0,293994	2,199019	0,146509	-0,347402	-1,349049	16,126721	3,677447	1,252785	-0,418128	-3,221628	-2,581800	-18,849793	8,439403	13,176918	0,146509	-0,347402	-1,349049	-11,144297	-7,823499	1,252785	0,146509	-0,347402	-1,349049	-11,144297	-7,823499	1,252785
15:19:50,94	0,413910	3,277045	-0,105985	0,995999	0,293994	2,199019	0,148841	-0,348558	-1,351127	16,171904	3,767351	1,252463	-0,416251	-3,223561	-2,577380	-18,846941	8,409649	13,179744	0,148841	-0,348558	-1,351127	-11,189935	-7,916654	1,252463	0,148841	-0,348558	-1,351127	-11,189935	-7,916654	1,252463
15:19:50,99	0,413910	3,277045	-0,105985	0,995999	0,293994	2,199019	0,149577	-0,351151	-1,346707	16,282387	3,822957	1,255289	-0,421475	-3,219302	-2,578895	-18,793623	8,420236	13,233483	0,149577	-0,351151	-1,346707	-11,282987	-7,918804	1,255289	0,149577	-0,351151	-1,346707	-11,282987	-7,918804	1,255289
15:19:51,04	0,413910	3,277045	-0,105985	0,995999	0,293994	2,199019	0,148500	-0,344497	-1,348222	15,972213	3,807864	1,309028	-0,418558	-3,222679	-2,580917	-18,831688	8,439440	13,129129	0,148500	-0,344497	-1,348222	-11,070832	-7,849397	1,309028	0,148500	-0,344497	-1,348222	-11,070832	-7,849397	1,309028
15:19:51,09	0,413910	3,277045	-0,105985	0,995999	0,293994	2,199019	0,149966	-0,348711	-1,350244	16,188938	3,841509	1,204674	-0,420847	-3,220572	-2,582408	-18,788400	8,456436	13,202730	0,149966	-0,348711	-1,350244	-11,184903	-7,930804	1,204674	0,149966	-0,348711	-1,350244	-11,184903	-7,930804	1,204674
15:19:51,14	0,413910	3,277045	-0,105985	0,995999	0,293994	2,199019	0,149285	-0,345676	-1,351735	16,067474	3,835117	1,278276	-0,418572	-3,218788	-2,581246	-18,808441	8,416642	13,216147	0,149285	-0,345676	-1,351735	-11,068109	-7,883783	1,278276	0,149285	-0,345676	-1,351735	-11,068109	-7,883783	1,278276
15:19:51,19	0,413910	3,277045	-0,105985	0,995999	0,293994	2,199019	0,146604	-0,346755	-1,350573	16,079062	3,698206	1,291693	-0,420769	-3,219823	-2,580503	-18,827367	8,462251	13,180479	0,146604	-0,346755	-1,350573	-11,141167	-7,810174	1,291693	0,146604	-0,346755	-1,350573	-11,141167	-7,810174	1,291693
15:19:51,24	0,413910	3,277045	-0,105985	0,995999	0,293994	2,199019	0,148598	-0,345369	-1,349830	16,037050	3,762710	1,256024	-0,420909	-3,219971	-2,579362	-18,830709	8,462900	13,148301	0,148598	-0,345369	-1,349830	-11,074414	-7,902216	1,256024	0,148598	-0,345369	-1,349830	-11,074414	-7,902216	1,256024
15:19:51,29	0,413910	3,277045	-0,105985	0,995999	0,293994	2,199019	0,148796	-0,345322	-1,348689	16,033484	3,769795	1,223846	-0,419749	-3,220494	-2,580884	-18,833358	8,464157	13,188178	0,148796	-0,345322	-1,348689	-11,074272	-7,910685	1,223846	0,148796	-0,345322	-1,348689	-11,074272	-7,910685	1,223846
15:19:51,34	0,413910	3,277045	-0,105985	0,995999	0,293994	2,199019	0,148669	-0,346588	-1,350211	16,099078	3,760279	1,263723	-0,418537	-3,218516	-2,582144	-18,811970	8,454865	13,145324	0,148669	-0,346588	-1,350211	-11,108055	-7,910248	1,263723	0,148669	-0,346588	-1,350211	-11,108055	-7,910248	1,263723
15:19:51,39	0,413910	3,277045	-0,105985	0,995999	0,293994	2,199019	0,146351	-0,346648	-1,351471	16,104884	3,662893	1,220869	-0,420299	-3,222379	-2,580084	-18,813455	8,444229	13,196164	0,146351	-0,346648	-1,351471	-11,107018	-7,825644	1,220869	0,146351	-0,346648	-1,351471	-11,107018	-7,825644	1,220869
15:19:51,44	0,413910	3,277045	-0,105985	0,995999	0,293994	2,199019	0,150577	-0,347054	-1,349411	16,116041	3,886677	1,271709	-0,417767	-3,221781	-2,577074	-18,800608	8,428969	13,183336	0,150577	-0,347054	-1,349411	-11,127730	-7,933601	1,271709	0,150577	-0,347054	-1,349411	-11,127730	-7,933601	1,271709
15:19:51,49	0,413910	3,277045	-0,105985	0,995999	0,293994	2,199019	0,148793	-0,348948	-1,346401	16,207724	3,812668	1,258882	-0,417379	-3,219317	-2,578917	-18,816570	8,440634	13,210865	0,148793	-0,348948	-1,346401	-11,184706	-7,867570	1,258882	0,148793	-0,348948	-1,346401	-11,184706	-7,867570	1,258882
15:19:51,54	0,413910	3,277045	-0,105985	0,995999	0,293994	2,199019	0,146465	-0,348052	-1,348244	16,163236	3,671959	1,286411	-0,419163	-3,220537	-2,578165	-18,827511	8,425902	13,180488	0,146465	-0,348052	-1,348244	-11,158832	-7,825536	1,286411	0,146465	-0,348052	-1,348244	-11,158832	-7,825536	1,286411
15:19:51,59	0,413910	3,277045	-0,105985	0,995999	0,293994	2,199019	0,148414	-0,347117	-1,347492	16,096407	3,771194	1,256033	-0,422434	-3,219939	-2,577568	-18,804050	8,453839	13,194030	0,148414	-0,347117	-1,347492	-11,152294	-7,879290	1,256033	0,148414	-0,347117	-1,347492	-11,152294	-7,879290	1,256033
15:19:51,64	0,413910	3,277045	-0,105985	0,995999	0,293994	2,199019	0,149531	-0,343985	-1,346895	15,969434	3,835627	1,269575	-0,422640	-3,220637	-2,578135	-18,799616	8,432063	13,208835	0,149531	-0,343985	-1,346895	-11,033354	-7,902541	1,269575	0,149531	-0,343985	-1,346895	-11,033354	-7,902541	1,269575
15:19:51,69	0,413910	3,277045	-0,105985	0,995999	0,293994	2,199019	0,150238	-0,344156	-1,347462	15,961696	3,887150	1,284381	-0,424954	-3,221293	-2,575842	-18,802420	8,462109	13,159483	0,150238	-0,344156	-1,347462	-11,054533	-7,906566	1,284381	0,150238	-0,344156	-1,347462	-11,054533	-7,906566	1,284381
15:19:51,74	0,413910	3,277045	-0,105985	0,995999	0,293994	2,199019	0,151964	-0,342480	-1,345169	15,899187	3,959415	1,235028	-0,419138	-3,222188	-2,582446	-18,861812	8,438434	13,185221	0,151964	-0,342480	-1,345169	-10,985513	-7,969738	1,235028	0,151964	-0,342480	-1,345169	-10,985513	-7,969738	1,235028
15:19:51,79	0,413910	3,277045	-0,105985	0,995999	0,293994	2,199019	0,149831	-0,347964	-1,351773	16,134125	3,808890	1,260767	-0,417951	-3,222332	-2,581257	-18,813279	8,433605	13,182413	0,149831	-0,347964	-1,351773	-11,181023	-7,952805	1,260767	0,149831	-0,347964	-1,351773	-11,181023	-7,952805	1,260767
15:19:51,84	0,413910	3,277045	-0,105985	0,995999	0,293994	2,199019	0,149362	-0,349063	-1,350584	16,211396	3,828972	1,257958	-0,421461	-3,220391	-2,578855	-18,806256	8,454847	13,203044	0,149362	-0,349063	-1,350584	-11,190081	-7,895944	1,257958	0,149362	-0,349063	-1,350584	-11,190081	-7,895944	1,257958
15:19:51,89	0,413910	3,277045	-0,105985	0,995999	0,293994	2,199019	0,149437	-0,345053	-1,348182	16,024788	3,828316	1,278589	-0,418569	-3,221443	-2,580477	-18,820482	8,423271	13,196242	0,149437	-0,345053	-1,348182	-11,061910	-7,902462	1,278589	0,149437	-0,345053	-1,348182	-11,061910	-7,902462	1,278589
15:19:51,94	0,413910	3,277045	-0,105985	0,995999	0,293994	2,199019	0,148901	-0,348084	-1,349804	16,147916	3,803932	1,271787	-0,417952	-3,218446	-2,577752	-18,806798	8,433523	13,209858	0,148901	-0,348084	-1,349804	-11,176677	-7,884800	1,271787	0,148901	-0,348084	-1,349804	-11,176677	-7,884800	1,271787
15:19:51,99	0,413910	3,277045	-0,105985	0,995999	0,293994	2,199019	0,145997	-0,347120	-1,347079	16,113492	3,659658	1,285403	-0,420243	-3,219982	-2,580095	-18,773919	8,414847	13,170963	0,145997	-0,347120	-1,347079	-11,135403	-7,801124	1,285403	0,145997	-0,347120	-1,347079	-11,135403	-7,801124	1,285403
15:19:52,04	0,413910	3,277045	-0,105985	0,995999	0,293994	2,199019	0,148473	-0,345904	-1,349422	16,050540	3,826225	1,246508	-0,420300	-3,219872	-2,580097	-18,801867	8,424607	13,186106	0,148473	-0,345904	-1,349422	-11,102920	-7,828927	1,246508	0,148473	-0,345904	-1,349422	-11,102920	-7,828927	1,246508
15:19:52,09	0,413910	3,277045	-0,105985	0,995999	0,293994	2,199019	0,148406	-0,345799	-1,349424	16,039572	3,793641	1,261651	-0,416772	-3,221802	-2,583577	-18,793829	8,399041	13,187645	0,148406	-0,345799	-1,349424	-11,105666	-7,856227	1,261651	0,148406	-0,345799	-1,349424	-11,105666	-7,856227	1,261651
15:19:52,14	0,413910	3,277045	-0,105985	0,995999	0,293994	2,199019	0,148313	-0,349820	-1,352904	16,230536	3,808545	1,263191	-0,422656	-3,218664	-2,579308	-18,796293	8,422191	13,209488	0,148313	-0,349820	-1,352904	-11,230342	-7,834017	1,263191	0,148313	-0,349820	-1,352904	-11,230342	-7,834017	1,263191
15:19:52,19	0,413910	3,277045	-0,105985	0,995999	0,293994	2,199019	0,148538	-0,343155	-1,348635	15,902781	3,806567	1,285034	-0,419157	-3,219278	-2,580498	-18,810418	8,406295	13,176446	0,148538	-0,343155	-1,348635	-11,034907	-7,853703	1,285034	0,148538	-0,343155	-1,348635	-11,034907	-7,853703	1,285034
15:19:52,24	0,413910	3,277045	-0,105985	0,995999	0,293994	2,199019	0,147320	-0,346493	-1,349825	16,055493	3,738906	1,251992	-0,423764	-3,221210	-2,575827	-18,796490	8,466572	13,174309	0,147320	-0,346493	-1,349825	-11,144175	-7,825690	1,251992	0,147320	-0,346493	-1,349825	-11,144175	-7,825690	1,251992
15:19:52,29	0,413910	3,277045	-0,105985	0,995999	0,293994	2,199019	0,151297	-0,343469	-1,345154	15,957436	3,927623	1,249854	-0,422097	-3,217828	-2,582843	-18,821208	8,468016	13,179668	0,151297	-0,343469	-1,345154	-11,004887	-7,949152	1,249854	0,151297	-0,343469	-1,345154	-11,004887	-7,949152	1,249854
15:19:52,34	0,413910	3,277045	-0,105985	0,995999	0,293994	2,199019	0,147534	-0,343221	-1,352170	15,933420	3,709869	1,255214	-0,418486	-3,219323	-2,579341	-18,793781	8,452289	13,152928	0,147534	-0,343221	-1,352170	-11,009418	-7,871586	1,255214	0,147534	-0,343221	-1,352170	-11,009418	-7,871586	1,255214
15:19:52,39	0,413910	3,277045	-0,105985	0,995999	0,293994	2,199019	0,147024	-0,347096	-1,348668	16,135025	3,714938	1,228473	-0,422667	-3,219539	-2,578947	-18,828907	8,483847	13,187222	0,147024	-0,347096	-1,348668	-11,112018	-7,826442	1,228473	0,147024	-0,347096	-1,348668	-11,112018	-7,826442	1,228473
15:19:52,44	0,413910	3,277045	-0,105985	0,995999	0,293994	2,199019	0,149302	-0,343583	-1,348275	15,962113	3,787173	1,262767	-0,420375	-3,221136	-2,579318	-18,841707	8,431235	13,205434	0,149302	-0,343583	-1,348275	-11,009154	-7,932997	1,262767	0,149302	-0,343583	-1,348275	-11,009154	-7,932997	1,262767
15:19:52,49	0,413910	3,277045	-0,105985	0,995999	0,293994	2,199019	0,149538	-0,346366	-1,348645	16,054881	3,814696	1,280979	-0,418457	-3,219346	-2,577007	-18,788149	8,462078	13,151765	0,149538	-0,346366	-1,348645	-11,134875	-7,924045	1,280979	0,149538	-0,346366	-1,348645	-11,134875	-7,924045	1,280979
15:19:52,54	0,413910	3,277045	-0,105985	0,995999	0,293994	2,199019	0,147029	-0,347133	-1,346334	16,148241	3,715185	1,227311	-0,419210	-3,218350	-2,579973	-18,771008	8,435332	13,209485	0,147029	-0,347133	-1,346334	-11,101704	-7,826595	1,227311	0,147029	-0,347133	-1,346334	-11,101704	-7,826595	1,227311
15:19:52,59	0,413910	3,277045	-0,105985	0,995999	0,293994	2,199019	0,146543	-0,345983	-1,349300	16,073851	3,718122	1,285031	-0,420898	-3,220156	-2,578544	-18,814506	8,440292	13,190493	0,146543	-0,345983	-1,349300	-11,085823	-7,785493	1,285031	0,146543	-0,345983	-1,349300	-11,085823	-7,785493	1,285031
15:19:52,64	0,413910	3,277045	-0,105985	0,995999	0,293994	2,199019	0,148951	-0,345424	-1,347871	16,027320	3,803187	1,266038	-0,419750	-3,219353	-2,577749	-18,828033	8,451263	13,224733	0,148951	-0,345424	-1,347871	-11,088457	-7,889455	1,266038	0,148951	-0,345424	-1,347871	-11,088457	-7,889455	1,266038
15:19:52,69	0,413910	3,277045	-0,105985	0,995999	0,293994	2,199019	0,147682	-0,346016	-1,347076	16,060856	3,720013	1,300278	-0,418575	-3,220873	-2,578171	-18,829018	8,423264	13,170784	0,147682	-0,346016	-1,347076	-11,101415	-7,873033	1,300278	0,147682	-0,346016	-1,347076	-11,101415	-7,873033	1,300278
15:19:52,74	0,413910	3,277045	-0,105985	0,995999	0,293994	2,199019	0,148411	-0,347795	-1,347498	16,128597	3,771042	1,246329	-0,420914	-3,218853	-2,577379	-18,819870	8,440268	13,199719	0,148411	-0,347795	-1,347498	-11,173285	-7,879192	1,246329	0,148411	-0,347795	-1,347498	-11,173285	-7,879192	1,246329
15:19:52,79	0,413910	3,277045	-0,105985	0,995999	0,293994	2,199019	0,147831	-0,344758	-1,346706	15,990002	3,740314	1,275265	-0,420229	-3,215690	-2,576655	-18,788384	8,473011	13,127914	0,147831	-0,344758	-1,346706	-11,073520	-7,864409	1,275265	0,147831	-0,344758	-1,346706	-11,073520	-7,864409	1,275265
15:19:52,84	0,413910	3,277045	-0,105985	0,995999	0,293994	2,199019	0,144749	-0,343770	-1,345982	15,982714	3,590966	1,203459	-0,419174	-3,222316	-2,581269	-18,835870	8,438898	13,182613	0,144749	-0,343770	-1,345982	-11,003232	-7,771849	1,203459	0,144749	-0,343770	-1,345982	-11,003232	-7,771849	1,203459
15:19:52,89	0,413910	3,277045	-0,105985	0,995999	0,293994	2,199019	0,149959	-0,347996	-1,350596	16,149204	3,837831	1,258158	-0,420887	-3,221234	-2,580467	-18,814062	8,463037	13,211609	0,149959	-0,347996	-1,350596	-11,168520	-7,933989	1,258158	0,149959	-0,347996	-1,350596	-11,168520	-7,933989	1,258158
15:19:52,94	0,413910	3,277045	-0,105985	0,995999	0,293994	2,199019	0,149879	-0,345972	-1,349794	16,075749	3,840461	1,287155	-0,419712	-3,219711	-2,578158	-18,800938	8,409025	13,179697	0,149879	-0,345972	-1,349794	-11,083065	-7,925038	1,287155	0,149879	-0,345972	-1,349794	-11,083065	-7,925038	1,287155
15:19:52,99	0,413910	3,277045	-0,105985	0,995999	0,293994	2,199019	0,147973	-0,346228	-1,347485	16,048843	3,779701	1,255243	-0,417353	-3,220012	-2,578561	-18,813912	8,443846	13,162174	0,147973	-0,346228	-1,347485	-11,130061	-7,836147	1,255243	0,147973	-0,346228	-1,347485	-11,130061	-7,836147	1,255243
15:19:53,04	0,413910	3,277045	-0,105985	0,995999	0,293994	2,199019	0,147054	-0,348422	-1,347888	16,186600	3,703276	1,237719	-0,419662	-3,219155	-2,578571	-18,804458	8,483534	13,153392	0,147054	-0,348422	-1,347888	-11,164534	-7,840445	1,237719	0,147054	-0,348422	-1,347888	-11,164534	-7,840445	1,237719
15:19:53,09	0,413910	3,277045	-0,105985	0,995999	0,293994	2,199019	0,147466	-0,345994	-1,347898	16,099444	3,713062	1,228937	-0,420282	-3,224352	-2,578911	-18,816779	8,454102	13,195511	0,147466	-0,345994	-1,347898	-11,061095	-7,863029	1,228937	0,147466	-0,345994	-1,347898	-11,061095	-7,863029	1,228937
15:19:53,14	0,413910	3,277045	-0,105985	0,995999	0,293994	2,199019	0,152277	-0,348055	-1,348238	16,174955	3,967260	1,271056	-0,420221	-3,218053	-2,580851	-18,777066	8,486137	13,212790	0,152277	-0,348055	-1,348238	-11,147355	-7,986464	1,271056	0,152277	-0,348055	-1,348238	-11,147355	-7,986464	1,271056
15:19:53,19	0,413910	3,277045	-0,105985	0,995999	0,293994	2,199019	0,146792	-0,344958	-1,350178	16,061540	3,700411	1,288335	-0,419732	-3,221156	-2,574284	-18,824312	8,412445	13,167782	0,146792	-0,344958	-1,350178	-11,017699	-7,822735	1,288335	0,146792	-0,344958	-1,350178	-11,017699	-7,822735	1,288335
15:19:53,24	0,413910	3,277045	-0,105985	0,995999	0,293994	2,199019	0,149234	-0,346933	-1,343611	16,076777	3,823343	1,243327	-0,417882	-3,220313	-2,579686	-18,781437	8,446516	13,196390	0,149234	-0,346933	-1,343611	-11,157468	-7,891528	1,243327	0,149234	-0,346933	-1,343611	-11,157468	-7,891528	1,243327
15:19:53,29	0,413910	3,277045	-0,105985	0,995999	0,293994	2,199019	0,147579	-0,348114	-1,349013	16,189125	3,757374	1,271935	-0,421394	-3,219787	-2,578520	-18,773224	8,452641	13,200109	0,147579	-0,348114	-1,349013	-11,137817	-7,827572	1,271935	0,147579	-0,348114	-1,349013	-11,137817	-7,827572	1,271935
15:19:53,34	0,413910	3,277045	-0,105985	0,995999	0,293994	2,199019	0,148879	-0,344810	-1,347847	16,026723	3,829036	1,275654	-0,423770	-3,221130	-2,578169	-18,796207	8,466483	13,161204	0,148879	-0,344810	-1,347847	-11,040848	-7,857978	1,275654	0,148879	-0,344810	-1,347847	-11,040848	-7,857978	1,275654
15:19:53,39	0,413910	3,277045	-0,105985	0,995999	0,293994	2,199019	0,151231	-0,343424	-1,347496	15,955156	3,924490	1,236749	-0,419047	-3,221988	-2,578119	-18,771768	8,416261	13,198763	0,151231	-0,343424	-1,347496	-11,003628	-7,947118	1,236749	0,151231	-0,343424	-1,347496	-11,003628	-7,947118	1,236749
15:19:53,44	0,413910	3,277045	-0,105985	0,995999	0,293994	2,199019	0,149612	-0,347942	-1,347446	16,158842	3,886591	1,274309	-0,422122	-3,222744	-2,579318	-18,843399	8,448973	13,200633	0,149612	-0,347942	-1,347446	-11,154641	-7,857946	1,274309	0,149612	-0,347942	-1,347446	-11,154641	-7,857946	1,274309
15:19:53,49	0,413910	3,277045	-0,105985	0,995999	0,293994	2,199019	0,151804	-0,345657	-1,348645	16,032529	3,922212	1,276179	-0,422166	-3,222901	-2,580475	-18,849714	8,419788	13,214972	0,151804	-0,345657	-1,348645	-11,101571	-7,994438	1,276179	0,151804	-0,345657	-1,348645	-11,101571	-7,994438	1,276179
15:19:53,54	0,413910	3,277045	-0,105985	0,995999	0,293994	2,199019	0,151962	-0,345698	-1,349802	16,006228	3,939513	1,290518	-0,419729	-3,222756	-2,576225	-18,837645	8,454654	13,170215	0,151962	-0,345698	-1,349802	-11,131090	-7,989482	1,290518	0,151962	-0,345698	-1,349802	-11,131090	-7,989482	1,290518
15:19:53,59	0,413910	3,277045	-0,105985	0,995999	0,293994	2,199019	0,150618	-0,347736	-1,345552	16,148435	3,862657	1,245761	-0,419685	-3,217939	-2,578169	-18,804537	8,467299	13,177030	0,150618	-0,347736	-1,345552	-11,148868	-7,960853	1,245761	0,150618	-0,347736	-1,345552	-11,148868	-7,960853	1,245761
15:19:53,64	0,413910	3,277045	-0,105985	0,995999	0,293994	2,199019	0,146425	-0,345365	-1,347496	16,052644	3,666947	1,252576	-0,416781	-3,219000	-2,579307	-18,809445	8,434710	13,206145	0,146425	-0,345365	-1,347496	-11,058529	-7,827377	1,252576	0,146425	-0,345365	-1,347496	-11,058529	-7,827377	1,252576
15:19:53,69	0,413910	3,277045	-0,105985	0,995999	0,293994	2,199019	0,145891	-0,348411	-1,348634	16,180332	3,651256	1,281690	-0,422658	-3,220008	-2,576608	-18,813611	8,435278	13,184018	0,145891	-0,348411	-1,348634	-11,169911	-7,801198	1,281690	0,145891	-0,348411	-1,348634	-11,169911	-7,801198	1,281690
15:19:53,74	0,413910	3,277045	-0,105985	0,995999	0,293994	2,199019	0,149703	-0,343825	-1,345935	15,940303	3,845572	1,259563	-0,423208	-3,217283	-2,580876	-18,790301	8,470094	13,197490	0,149703	-0,343825	-1,345935	-11,049991	-7,906100	1,259563	0,149703	-0,343825	-1,345935	-11,049991	-7,906100	1,259563
15:19:53,79	0,413910	3,277045	-0,105985	0,995999	0,293994	2,199019	0,147618	-0,341987	-1,350203	15,886510	3,739917	1,273035	-0,419631	-3,219347	-2,577373	-18,782568	8,464154	13,180865	0,147618	-0,341987	-1,350203	-10,959466	-7,848062	1,273035	0,147618	-0,341987	-1,350203	-10,959466	-7,848062	1,273035
15:19:53,84	0,413910	3,277045	-0,105985	0,995999	0,293994	2,199019	0,147617	-0,346117	-1,346700	16,099992	3,749541	1,256410	-0,419097	-3,220312	-2,580084	-18,798427	8,448553	13,196662	0,147617	-0,346117	-1,346700	-11,070189	-7,838372	1,256410	0,147617	-0,346117	-1,346700	-11,070189	-7,838372	1,256410
15:19:53,89	0,413910	3,277045	-0,105985	0,995999	0,293994	2,199019	0,148185	-0,347061	-1,349411	16,127659	3,773169	1,272208	-0,423182	-3,219411	-2,579698	-18,782879	8,460511	13,196079	0,148185	-0,347061	-1,349411	-11,116655	-7,859372	1,272208	0,148185	-0,347061	-1,349411	-11,116655	-7,859372	1,272208
15:19:53,94	0,413910	3,277045	-0,105985	0,995999	0,293994	2,199019	0,149448	-0,343074	-1,349025	15,938432	3,846318	1,271624	-0,419059	-3,215701	-2,578169	-18,777255	8,454782	13,171944	0,149448	-0,343074	-1,349025	-10,992852	-7,885349	1,271624	0,149448	-0,343074	-1,349025	-10,992852	-7,885349	1,271624
15:19:53,99	0,413910	3,277045	-0,105985	0,995999	0,293994	2,199019	0,144174	-0,344789	-1,347496	16,025495	3,579781	1,247490	-0,420326	-3,221125	-2,578144	-18,824647	8,440987	13,204866	0,144174	-0,344789	-1,347496	-11,040466	-7,737840	1,247490	0,144174	-0,344789	-1,347496	-11,040466	-7,737840	1,247490
15:19:54,04	0,413910	3,277045	-0,105985	0,995999	0,293994	2,199019	0,149504	-0,346403	-1,347471	16,073773	3,822842	1,280412	-0,422664	-3,220626	-2,578140	-18,810903	8,432068	13,208952	0,149504	-0,346403	-1,347471	-11,118876	-7,913254	1,280412	0,149504	-0,346403	-1,347471	-11,118876	-7,913254	1,280412
15:19:54,09	0,413910	3,277045	-0,105985	0,995999	0,293994	2,199019	0,150241	-0,344129	-1,347467	15,954672	3,877499	1,284498	-0,419711	-3,220009	-2,580518	-18,813891	8,447851	13,148551	0,150241	-0,344129	-1,347467	-11,059467	-7,916407	1,284498	0,150241	-0,344129	-1,347467	-11,059467	-7,916407	1,284498
15:19:54,14	0,413910	3,277045	-0,105985	0,995999	0,293994	2,199019	0,148230	-0,346378	-1,349845	16,083809	3,762441	1,224096	-0,420231	-3,221871	-2,579289	-18,777017	8,431240	13,199822	0,148230	-0,346378	-1,349845	-11,106898	-7,873591	1,224096	0,148230	-0,346378	-1,349845	-11,106898	-7,873591	1,224096
15:19:54,19	0,413910	3,277045	-0,105985	0,995999	0,293994	2,199019	0,150103	-0,346859	-1,348616	16,112847	3,900092	1,275367	-0,420234	-3,218692	-2,576585	-18,773652	8,424636	13,193556	0,150103	-0,346859	-1,348616	-11,115580	-7,882994	1,275367	0,150103	-0,346859	-1,348616	-11,115580	-7,882994	1,275367
15:19:54,24	0,413910	3,277045	-0,105985	0,995999	0,293994	2,199019	0,147351	-0,345267	-1,345912	16,026023	3,763228	1,269102	-0,417267	-3,222891	-2,576595	-18,781488	8,431063	13,154978	0,147351	-0,345267	-1,345912	-11,077427	-7,803863	1,269102	0,147351	-0,345267	-1,345912	-11,077427	-7,803863	1,269102
15:19:54,29	0,413910	3,277045	-0,105985	0,995999	0,293994	2,199019	0,149504	-0,349936	-1,345922	16,270466	3,865155	1,230523	-0,419687	-3,220147	-2,578135	-18,797516	8,438278	13,204751	0,149504	-0,349936	-1,345922	-11,199512	-7,870902	1,230523	0,149504	-0,349936	-1,345922	-11,199512	-7,870902	1,230523
15:19:54,34	0,413910	3,277045	-0,105985	0,995999	0,293994	2,199019	0,148338	-0,346468	-1,347462	16,088370	3,787020	1,280296	-0,422036	-3,219702	-2,576993	-18,795199	8,429350	13,179180	0,148338	-0,346468	-1,347462	-11,109378	-7,857484	1,280296	0,148338	-0,346468	-1,347462	-11,109378	-7,857484	1,280296
15:19:54,39	0,413910	3,277045	-0,105985	0,995999	0,293994	2,199019	0,149127	-0,344211	-1,346320	15,964423	3,834521	1,254726	-0,422603	-3,223146	-2,579690	-18,794174	8,448346	13,190501	0,149127	-0,344211	-1,346320	-11,056136	-7,871922	1,254726	0,149127	-0,344211	-1,346320	-11,056136	-7,871922	1,254726
15:19:54,44	0,413910	3,277045	-0,105985	0,995999	0,293994	2,199019	0,152393	-0,345442	-1,349017	16,045398	3,995765	1,266046	-0,419708	-3,218063	-2,578147	-18,805080	8,447894	13,205450	0,152393	-0,345442	-1,349017	-11,071793	-7,967094	1,266046	0,152393	-0,345442	-1,349017	-11,071793	-7,967094	1,266046
15:19:54,49	0,413910	3,277045	-0,105985	0,995999	0,293994	2,199019	0,146544	-0,345408	-1,347474	16,037796	3,682371	1,280995	-0,419117	-3,218971	-2,577381	-18,814905	8,461521	13,190953	0,146544	-0,345408	-1,347474	-11,076741	-7,821300	1,280995	0,146544	-0,345408	-1,347474	-11,076741	-7,821300	1,280995
15:19:54,54	0,413910	3,277045	-0,105985	0,995999	0,293994	2,199019	0,147034	-0,346373	-1,346708	16,094874	3,692576	1,266498	-0,420319	-3,220336	-2,578555	-18,826759	8,457110	13,181547	0,147034	-0,346373	-1,346708	-11,095431	-7,849631	1,266498	0,147034	-0,346373	-1,346708	-11,095431	-7,849631	1,266498
15:19:54,59	0,413910	3,277045	-0,105985	0,995999	0,293994	2,199019	0,148817	-0,346015	-1,347882	16,066503	3,777216	1,257093	-0,418511	-3,219165	-2,580101	-18,804616	8,465286	13,183008	0,148817	-0,346015	-1,347882	-11,095687	-7,904933	1,257093	0,148817	-0,346015	-1,347882	-11,095687	-7,904933	1,257093
15:19:54,64	0,413910	3,277045	-0,105985	0,995999	0,293994	2,199019	0,146900	-0,346995	-1,349428	16,135616	3,692597	1,258554	-0,421447	-3,220463	-2,576981	-18,804571	8,455969	13,194647	0,146900	-0,346995	-1,349428	-11,103505	-7,839032	1,258554	0,146900	-0,346995	-1,349428	-11,103505	-7,839032	1,258554
15:19:54,69	0,413910	3,277045	-0,105985	0,995999	0,293994	2,199019	0,149491	-0,345102	-1,346308	16,029116	3,832036	1,270192	-0,420265	-3,222379	-2,576597	-18,813336	8,463756	13,180137	0,149491	-0,345102	-1,346308	-11,061378	-7,903001	1,270192	0,149491	-0,345102	-1,346308	-11,061378	-7,903001	1,270192
15:19:54,74	0,413910	3,277045	-0,105985	0,995999	0,293994	2,199019	0,150560	-0,347083	-1,345925	16,134516	3,876139	1,255683	-0,420243	-3,217874	-2,576224	-18,786965	8,447269	13,170093	0,150560	-0,347083	-1,345925	-11,111526	-7,942814	1,255683	0,150560	-0,347083	-1,345925	-11,111526	-7,942814	1,255683
15:19:54,79	0,413910	3,277045	-0,105985	0,995999	0,293994	2,199019	0,148348	-0,345855	-1,347093	16,070748	3,800654	1,246103	-0,420223	-3,219849	-2,577766	-18,779033	8,444093	13,170558	0,148348	-0,345855	-1,347093	-11,078844	-7,844656	1,246103	0,148348	-0,345855	-1,347093	-11,078844	-7,844656	1,246103
15:19:54,84	0,413910	3,277045	-0,105985	0,995999	0,293994	2,199019	0,148348	-0,345855	-1,347093	16,070748	3,800654	1,246103	-0,419746	-3,219934	-2,579327	-18,830694	8,457686	13,191925	0,148348	-0,345855	-1,347093	-11,078844	-7,844656	1,246103	0,148348	-0,345855	-1,347093	-11,078844	-7,844656	1,246103
15:19:54,89	0,413910	3,277045	-0,105985	0,995999	0,293994	2,199019	0,148183	-0,346310	-1,348655	16,080382	3,740518	1,267470	-0,417268	-3,219223	-2,578532	-18,776479	8,463277	13,181907	0,148183	-0,346310	-1,348655	-11,104977	-7,891811	1,267470	0,148183	-0,346310	-1,348655	-11,104977	-7,891811	1,267470
15:19:54,94	0,413910	3,277045	-0,105985	0,995999	0,293994	2,199019	0,146327	-0,348101	-1,347859	16,205454	3,688206	1,257452	-0,420898	-3,221435	-2,578573	-18,825941	8,450035	13,151989	0,146327	-0,348101	-1,347859	-11,120484	-7,798492	1,257452	0,146327	-0,348101	-1,347859	-11,120484	-7,798492	1,257452
15:19:54,99	0,413910	3,277045	-0,105985	0,995999	0,293994	2,199019	0,150058	-0,346063	-1,347900	16,063288	3,845994	1,227535	-0,419725	-3,221024	-2,575425	-18,818259	8,422183	13,197818	0,150058	-0,346063	-1,347900	-11,102680	-7,933574	1,227535	0,150058	-0,346063	-1,347900	-11,102680	-7,933574	1,227535
15:19:55,04	0,413910	3,277045	-0,105985	0,995999	0,293994	2,199019	0,149116	-0,346873	-1,344752	16,085119	3,817590	1,273363	-0,418504	-3,218689	-2,578178	-18,802178	8,452295	13,157243	0,149116	-0,346873	-1,344752	-11,144420	-7,888032	1,273363	0,149116	-0,346873	-1,344752	-11,144420	-7,888032	1,273363
15:19:55,09	0,413910	3,277045	-0,105985	0,995999	0,293994	2,199019	0,146483	-0,346763	-1,347505	16,113528	3,679552	1,232789	-0,420211	-3,221784	-2,575055	-18,793470	8,466958	13,154969	0,146483	-0,346763	-1,347505	-11,107392	-7,819391	1,232789	0,146483	-0,346763	-1,347505	-11,107392	-7,819391	1,232789
15:19:55,14	0,413910	3,277045	-0,105985	0,995999	0,293994	2,199019	0,150017	-0,346833	-1,344382	16,134196	3,863515	1,230514	-0,419692	-3,220739	-2,575800	-18,811577	8,457854	13,213703	0,150017	-0,346833	-1,344382	-11,092182	-7,912825	1,230514	0,150017	-0,346833	-1,344382	-11,092182	-7,912825	1,230514
15:19:55,19	0,413910	3,277045	-0,105985	0,995999	0,293994	2,199019	0,148852	-0,346760	-1,345127	16,113464	3,791821	1,289249	-0,420831	-3,219943	-2,577395	-18,802276	8,479177	13,161886	0,148852	-0,346760	-1,345127	-11,107186	-7,893090	1,289249	0,148852	-0,346760	-1,345127	-11,107186	-7,893090	1,289249
15:19:55,24	0,413910	3,277045	-0,105985	0,995999	0,293994	2,199019	0,148834	-0,342774	-1,345135	15,946969	3,810638	1,274850	-0,422516	-3,217716	-2,576991	-18,758055	8,480497	13,170957	0,148834	-0,342774	-1,345135	-10,960764	-7,872800	1,274850	0,148834	-0,342774	-1,345135	-10,960764	-7,872800	1,274850
15:19:55,29	0,413910	3,277045	-0,105985	0,995999	0,293994	2,199019	0,147647	-0,342802	-1,346318	15,954026	3,764155	1,246503	-0,423205	-3,220467	-2,575821	-18,821832	8,512590	13,200473	0,147647	-0,342802	-1,346318	-10,955933	-7,826109	1,246503	0,147647	-0,342802	-1,346318	-10,955933	-7,826109	1,246503
15:19:55,34	0,413910	3,277045	-0,105985	0,995999	0,293994	2,199019	0,150374	-0,343581	-1,345148	15,990456	3,834695	1,276018	-0,615013	-3,055505	-2,964907	-9,674089	18,067946	12,603753	0,150374	-0,343581	-1,345148	-10,980681	-7,969660	1,276018	0,150374	-0,343581	-1,345148	-10,980681	-7,969660	1,276018
15:19:55,39	0,413910	3,277045	-0,105985	0,995999	0,293994	2,199019	0,103417	-0,094990	-1,734234	15,912750	4,537413	0,679298	-0,431885	-3,260520	-3,239989	-19,731110	7,595334	13,204057	0,103417	-0,094990	-1,734234	8,456041	-3,580797	0,679298	0,103417	-0,094990	-1,734234	8,456041	-3,580797	0,679298
15:19:55,44	0,413910	3,277045	-0,105985	0,995999	0,293994	2,199019	0,189401	-0,356091	-2,009316	15,391958	5,535270	1,279602	-0,331470	-3,270703	-2,524034	-22,288440	2,688912	13,394675	0,189401	-0,356091	-2,009316	-12,561194	-9,332706	1,279602	0,189401	-0,356091	-2,009316	-12,561194	-9,332706	1,279602
15:19:55,49	0,413895	3,277117	-0,105992	0,946025	0,293995	2,198926	0,148012	-0,448144	-1,293361	14,650971	3,621569	1,470220	-0,347435	-3,170100	-2,191946	-17,385450	3,997179	13,249580	0,148012	-0,448144	-1,293361	-20,528351	-7,997412	1,470220	0,148012	-0,448144	-1,293361	-20,528351	-7,997412	1,470220
15:19:55,54	0,413895	3,277117	-0,105992	0,946025	0,293995	2,198926	0,068869	-0,384016	-0,961273	14,900811	3,098111	1,325125	-0,347579	-3,162451	-2,184528	-17,197390	4,061084	13,222065	0,068869	-0,384016	-0,961273	-15,244477	-2,308144	1,325125	0,068869	-0,384016	-0,961273	-15,244477	-2,308144	1,325125
15:19:55,59	0,413895	3,277117	-0,105992	0,946025	0,293995	2,198926	0,062318	-0,380067	-0,953855	14,844837	2,888341	1,297610	-0,347460	-3,161378	-2,180639	-17,146827	4,054584	13,199770	0,062318	-0,380067	-0,953855	-14,990455	-2,003615	1,297610	0,062318	-0,380067	-0,953855	-14,990455	-2,003615	1,297610
15:19:55,64	0,413895	3,277117	-0,105992	0,946025	0,293995	2,198926	0,061329	-0,379634	-0,949966	14,841943	2,883947	1,275315	-0,346687	-3,160012	-2,180583	-17,044110	4,022663	13,217374	0,061329	-0,379634	-0,949966	-14,959313	-1,930365	1,275315	0,061329	-0,379634	-0,949966	-14,959313	-1,930365	1,275315
15:19:55,69	0,413895	3,277117	-0,105992	0,946025	0,293995	2,198926	0,059759	-0,379620	-0,949910	14,864937	2,907252	1,292920	-0,345373	-3,157851	-2,177858	-16,994648	4,059447	13,202399	0,059759	-0,379620	-0,949910	-14,935232	-1,783860	1,292920	0,059759	-0,379620	-0,949910	-14,935232	-1,783860	1,292920
15:19:55,74	0,413895	3,277117	-0,105992	0,946025	0,293995	2,198926	0,057231	-0,379678	-0,947185	14,924550	2,800215	1,277944	-0,345814	-3,156519	-2,177024	-16,909064	4,029620	13,234093	0,057231	-0,379678	-0,947185	-14,880187	-1,692411	1,277944	0,057231	-0,379678	-0,947185	-14,880187	-1,692411	1,277944
15:19:55,79	0,413895	3,277117	-0,105992	0,946025	0,293995	2,198926	0,056297	-0,378630	-0,946351	14,887010	2,840696	1,309639	-0,355243	-3,152009	-2,189483	-16,749199	4,427243	13,154905	0,056297	-0,378630	-0,946351	-14,835453	-1,578638	1,309639	0,056297	-0,378630	-0,946351	-14,835453	-1,578638	1,309639
15:19:55,84	0,413895	3,277117	-0,105992	0,946025	0,293995	2,198926	0,057106	-0,368209	-0,958810	14,769414	2,822404	1,230450	-0,591625	-3,021577	-2,770493	-8,540532	16,166688	12,644853	0,057106	-0,368209	-0,958810	-14,135017	-1,660443	1,230450	0,057106	-0,368209	-0,958810	-14,135017	-1,660443	1,230450
15:19:55,89	0,413895	3,277117	-0,105992	0,946025	0,293995	2,198926	0,062341	-0,098280	-1,539820	15,004088	4,333774	0,720399	-0,417017	-3,241166	-3,100556	-19,847069	5,927852	13,198406	0,062341	-0,098280	-1,539820	7,289090	-0,559964	0,720399	0,062341	-0,098280	-1,539820	7,289090	-0,559964	0,720399
15:19:55,94	0,413895	3,277117	-0,105992	0,946025	0,293995	2,198926	0,165206	-0,359290	-1,869883	14,056223	5,010454	1,273951	-0,324213	-3,256094	-2,333231	-22,235108	1,840941	13,356032	0,165206	-0,359290	-1,869883	-14,148017	-7,958225	1,273951	0,165206	-0,359290	-1,869883	-14,148017	-7,958225	1,273951
15:19:55,99	0,413900	3,277048	-0,105989	0,895977	0,293987	2,198936	0,131732	-0,447125	-1,102558	13,890259	3,245136	1,431578	-0,339463	-3,169773	-2,094038	-18,363695	2,749466	13,248730	0,131732	-0,447125	-1,102558	-21,209033	-7,095797	1,431578	0,131732	-0,447125	-1,102558	-21,209033	-7,095797	1,431578
15:19:56,04	0,413900	3,277048	-0,105989	0,895977	0,293987	2,198936	0,064601	-0,390757	-0,863365	13,681673	2,652808	1,324275	-0,337540	-3,169322	-2,095185	-18,293748	2,760883	13,230094	0,064601	-0,390757	-0,863365	-16,992788	-2,418350	1,324275	0,064601	-0,390757	-0,863365	-16,992788	-2,418350	1,324275
15:19:56,09	0,413900	3,277048	-0,105989	0,895977	0,293987	2,198936	0,063249	-0,392198	-0,864512	13,801416	2,637368	1,305639	-0,342884	-3,172606	-2,091335	-18,336606	2,768698	13,197960	0,063249	-0,392198	-0,864512	-16,986088	-2,327653	1,305639	0,063249	-0,392198	-0,864512	-16,986088	-2,327653	1,305639
15:19:56,14	0,413900	3,277048	-0,105989	0,895977	0,293987	2,198936	0,068764	-0,389210	-0,860663	13,631419	2,883160	1,273506	-0,338791	-3,170021	-2,095180	-18,325287	2,756529	13,254181	0,068764	-0,389210	-0,860663	-16,921588	-2,514842	1,273506	0,068764	-0,389210	-0,860663	-16,921588	-2,514842	1,273506
15:19:56,19	0,413900	3,277048	-0,105989	0,895977	0,293987	2,198936	0,064479	-0,391463	-0,864507	13,743693	2,676229	1,329726	-0,340424	-3,173832	-2,094031	-18,285691	2,764578	13,189498	0,064479	-0,391463	-0,864507	-16,986169	-2,385404	1,329726	0,064479	-0,391463	-0,864507	-16,986169	-2,385404	1,329726
15:19:56,24	0,413900	3,277048	-0,105989	0,895977	0,293987	2,198936	0,068597	-0,391954	-0,863358	13,795997	2,920588	1,265043	-0,336287	-3,169713	-2,093200	-18,273164	2,801134	13,268883	0,068597	-0,391954	-0,863358	-16,972415	-2,464242	1,265043	0,068597	-0,391954	-0,863358	-16,972415	-2,464242	1,265043
15:19:56,29	0,413900	3,277048	-0,105989	0,895977	0,293987	2,198936	0,062960	-0,393478	-0,862527	13,913135	2,620079	1,344428	-0,341508	-3,169560	-2,097087	-18,227006	2,792314	13,250231	0,062960	-0,393478	-0,862527	-16,974863	-2,322313	1,344428	0,062960	-0,393478	-0,862527	-16,974863	-2,322313	1,344428
15:19:56,34	0,413900	3,277048	-0,105989	0,895977	0,293987	2,198936	0,065439	-0,388879	-0,866415	13,689443	2,793334	1,325777	-0,336829	-3,170106	-2,093985	-18,252199	2,797241	13,244643	0,065439	-0,388879	-0,866415	-16,837556	-2,343604	1,325777	0,065439	-0,388879	-0,866415	-16,837556	-2,343604	1,325777
15:19:56,39	0,413900	3,277048	-0,105989	0,895977	0,293987	2,198936	0,063572	-0,393205	-0,863312	13,906074	2,671985	1,320188	-0,338652	-3,173647	-2,093208	-18,296763	2,821638	13,254259	0,063572	-0,393205	-0,863312	-16,960529	-2,318418	1,320188	0,063572	-0,393205	-0,863312	-16,960529	-2,318418	1,320188
15:19:56,44	0,413900	3,277048	-0,105989	0,895977	0,293987	2,198936	0,067550	-0,393396	-0,862535	13,914851	2,828043	1,329805	-0,341499	-3,168109	-2,094792	-18,237340	2,821431	13,216175	0,067550	-0,393396	-0,862535	-16,966744	-2,474624	1,329805	0,067550	-0,393396	-0,862535	-16,966744	-2,474624	1,329805
15:19:56,49	0,413900	3,277048	-0,105989	0,895977	0,293987	2,198936	0,064178	-0,388162	-0,864119	13,672232	2,704253	1,291720	-0,339100	-3,169845	-2,096682	-18,217322	2,833678	13,261274	0,064178	-0,388162	-0,864119	-16,798519	-2,333696	1,291720	0,064178	-0,388162	-0,864119	-16,798519	-2,333696	1,291720
15:19:56,54	0,413900	3,277048	-0,105989	0,895977	0,293987	2,198936	0,064481	-0,391107	-0,866009	13,845988	2,731248	1,336819	-0,341500	-3,167941	-2,093656	-18,253599	2,850601	13,187539	0,064481	-0,391107	-0,866009	-16,855946	-2,330526	1,336819	0,064481	-0,391107	-0,866009	-16,855946	-2,330526	1,336819
15:19:56,59	0,413900	3,277048	-0,105989	0,895977	0,293987	2,198936	0,064032	-0,388077	-0,862983	13,684899	2,668021	1,263084	-0,341561	-3,171972	-2,096723	-18,272140	2,824880	13,231769	0,064032	-0,388077	-0,862983	-16,779111	-2,358505	1,263084	0,064032	-0,388077	-0,862983	-16,779111	-2,358505	1,263084
15:19:56,64	0,413900	3,277048	-0,105989	0,895977	0,293987	2,198936	0,067554	-0,390040	-0,866050	13,755463	2,847965	1,307315	-0,339174	-3,166567	-2,096722	-18,241935	2,823743	13,242326	0,067554	-0,390040	-0,866050	-16,862692	-2,455033	1,307315	0,067554	-0,390040	-0,866050	-16,862692	-2,455033	1,307315
15:19:56,69	0,413900	3,277048	-0,105989	0,895977	0,293987	2,198936	0,061680	-0,389405	-0,866049	13,736538	2,569233	1,317871	-0,340942	-3,167498	-2,094385	-18,257538	2,851271	13,256038	0,061680	-0,389405	-0,866049	-16,831736	-2,272639	1,317871	0,061680	-0,389405	-0,866049	-16,831736	-2,272639	1,317871
15:19:56,74	0,413900	3,277048	-0,105989	0,895977	0,293987	2,198936	0,063370	-0,388338	-0,863712	13,697117	2,629836	1,331583	-0,342732	-3,169443	-2,095950	-18,260483	2,817071	13,235947	0,063370	-0,388338	-0,863712	-16,787434	-2,344701	1,331583	0,063370	-0,388338	-0,863712	-16,787434	-2,344701	1,331583
15:19:56,80	0,413900	3,277048	-0,105989	0,895977	0,293987	2,198936	0,065949	-0,387761	-0,865277	13,636006	2,778499	1,311492	-0,340333	-3,169711	-2,097498	-18,250744	2,851874	13,233433	0,065949	-0,387761	-0,865277	-16,803226	-2,398498	1,311492	0,065949	-0,387761	-0,865277	-16,803226	-2,398498	1,311492
15:19:56,85	0,413900	3,277048	-0,105989	0,895977	0,293987	2,198936	0,064982	-0,389973	-0,866825	13,786048	2,719253	1,308978	-0,345136	-3,169843	-2,095561	-18,296557	2,860160	13,261212	0,064982	-0,389973	-0,866825	-16,826839	-2,381841	1,308978	0,064982	-0,389973	-0,866825	-16,826839	-2,381841	1,308978
15:19:56,90	0,413900	3,277048	-0,105989	0,895977	0,293987	2,198936	0,067498	-0,385879	-0,864888	13,557445	2,806252	1,336757	-0,339800	-3,168415	-2,095562	-18,261493	2,807059	13,236060	0,067498	-0,385879	-0,864888	-16,734087	-2,492327	1,336757	0,067498	-0,385879	-0,864888	-16,734087	-2,492327	1,336757
15:19:56,95	0,413900	3,277048	-0,105989	0,895977	0,293987	2,198936	0,063593	-0,389786	-0,864889	13,732116	2,660113	1,311605	-0,338556	-3,167629	-2,093219	-18,240984	2,830981	13,240366	0,063593	-0,389786	-0,864889	-16,866057	-2,331929	1,311605	0,063593	-0,389786	-0,864889	-16,866057	-2,331929	1,311605
15:19:57,00	0,413900	3,277048	-0,105989	0,895977	0,293987	2,198936	0,062291	-0,390470	-0,862546	13,798697	2,598195	1,315911	-0,341552	-3,167154	-2,097099	-18,256062	2,840865	13,266977	0,062291	-0,390470	-0,862546	-16,853232	-2,291619	1,315911	0,062291	-0,390470	-0,862546	-16,853232	-2,291619	1,315911
15:19:57,05	0,413900	3,277048	-0,105989	0,895977	0,293987	2,198936	0,063377	-0,387638	-0,866426	13,652438	2,636677	1,342522	-0,341478	-3,166565	-2,095176	-18,230508	2,847294	13,227090	0,063377	-0,387638	-0,866426	-16,777156	-2,338403	1,342522	0,063377	-0,387638	-0,866426	-16,777156	-2,338403	1,342522
15:19:57,10	0,413900	3,277048	-0,105989	0,895977	0,293987	2,198936	0,062711	-0,388032	-0,866025	13,699674	2,627799	1,337569	-0,340878	-3,166774	-2,096698	-18,220363	2,851162	13,262024	0,062711	-0,388032	-0,866025	-16,760820	-2,294978	1,337569	0,062711	-0,388032	-0,866025	-16,760820	-2,294978	1,337569
15:19:57,15	0,413900	3,277048	-0,105989	0,895977	0,293987	2,198936	0,062711	-0,388032	-0,866025	13,699674	2,627799	1,337569	-0,339727	-3,168879	-2,095165	-18,241096	2,839512	13,231747	0,062711	-0,388032	-0,866025	-16,760820	-2,294978	1,337569	0,062711	-0,388032	-0,866025	-16,760820	-2,294978	1,337569
15:19:57,20	0,413900	3,277048	-0,105989	0,895977	0,293987	2,198936	0,063958	-0,390081	-0,864492	13,785796	2,680542	1,307292	-0,340977	-3,170221	-2,096350	-18,275524	2,835109	13,222575	0,063958	-0,390081	-0,864492	-16,835590	-2,340169	1,307292	0,063958	-0,390081	-0,864492	-16,835590	-2,340169	1,307292
15:19:57,25	0,413900	3,277048	-0,105989	0,895977	0,293987	2,198936	0,065746	-0,389670	-0,865677	13,743376	2,745880	1,298120	-0,341998	-3,168864	-2,093202	-18,212697	2,866356	13,245265	0,065746	-0,389670	-0,865677	-16,845714	-2,415153	1,298120	0,065746	-0,389670	-0,865677	-16,845714	-2,415153	1,298120
15:19:57,30	0,413900	3,277048	-0,105989	0,895977	0,293987	2,198936	0,065080	-0,388107	-0,862529	13,720580	2,750072	1,320810	-0,346846	-3,165411	-2,101717	-18,062580	3,110156	13,232162	0,065080	-0,388107	-0,862529	-16,745823	-2,358738	1,320810	0,065080	-0,388107	-0,862529	-16,745823	-2,358738	1,320810
15:19:57,35	0,413900	3,277048	-0,105989	0,895977	0,293987	2,198936	0,064515	-0,382182	-0,871044	13,698682	2,728761	1,307707	-0,605101	-3,064517	-2,637182	-11,556831	15,978172	12,696281	0,064515	-0,382182	-0,871044	-16,302620	-2,335641	1,307707	0,064515	-0,382182	-0,871044	-16,302620	-2,335641	1,307707
15:19:57,40	0,413900	3,277048	-0,105989	0,895977	0,293987	2,198936	0,106265	-0,108080	-1,406509	13,842261	4,099925	0,771827	-0,384953	-3,244848	-2,938782	-20,816899	3,439398	13,272632	0,106265	-0,108080	-1,406509	5,357990	-4,241899	0,771827	0,106265	-0,108080	-1,406509	5,357990	-4,241899	0,771827
15:19:57,45	0,413900	3,277048	-0,105989	0,895977	0,293987	2,198936	0,152362	-0,388898	-1,708109	12,955901	4,746912	1,348177	-0,324719	-3,264514	-2,261795	-23,374836	0,827913	13,368014	0,152362	-0,388898	-1,708109	-17,572629	-7,213536	1,348177	0,152362	-0,388898	-1,708109	-17,572629	-7,213536	1,348177
15:19:57,50	0,414018	3,277003	-0,105992	0,845969	0,293999	2,198976	0,139277	-0,450896	-1,031123	12,639185	3,156959	1,443559	-0,335287	-3,156231	-1,967842	-18,511077	1,858597	13,225172	0,139277	-0,450896	-1,031123	-22,756139	-7,776259	1,443559	0,139277	-0,450896	-1,031123	-22,756139	-7,776259	1,443559
15:19:57,55	0,414018	3,277003	-0,105992	0,845969	0,293999	2,198976	0,050785	-0,387603	-0,737169	12,672409	2,252202	1,300717	-0,335850	-3,152193	-1,958030	-18,236993	1,867014	13,207465	0,050785	-0,387603	-0,737169	-17,754388	-1,734442	1,300717	0,050785	-0,387603	-0,737169	-17,754388	-1,734442	1,300717
15:19:57,60	0,414018	3,277003	-0,105992	0,845969	0,293999	2,198976	0,047570	-0,385096	-0,727357	12,686380	2,318142	1,283011	-0,332044	-3,151412	-1,956003	-18,114641	1,886850	13,240300	0,047570	-0,385096	-0,727357	-17,543623	-1,416073	1,283011	0,047570	-0,385096	-0,727357	-17,543623	-1,416073	1,283011
15:19:57,65	0,414018	3,277003	-0,105992	0,845969	0,293999	2,198976	0,044990	-0,388002	-0,725330	12,915859	2,280048	1,315845	-0,337800	-3,149121	-1,952881	-18,052813	1,890497	13,242072	0,044990	-0,388002	-0,725330	-17,542284	-1,251673	1,315845	0,044990	-0,388002	-0,725330	-17,542284	-1,251673	1,315845
15:19:57,70	0,414018	3,277003	-0,105992	0,845969	0,293999	2,198976	0,045884	-0,381871	-0,722209	12,631122	2,378252	1,317617	-0,336451	-3,148474	-1,950162	-17,987380	1,907859	13,201869	0,045884	-0,381871	-0,722209	-17,345741	-1,223640	1,317617	0,045884	-0,381871	-0,722209	-17,345741	-1,223640	1,317617
15:19:57,75	0,414018	3,277003	-0,105992	0,845969	0,293999	2,198976	0,044649	-0,382716	-0,719489	12,722823	2,362029	1,277414	-0,333348	-3,146744	-1,949314	-17,906037	1,910835	13,249856	0,044649	-0,382716	-0,719489	-17,320386	-1,142932	1,277414	0,044649	-0,382716	-0,719489	-17,320386	-1,142932	1,277414
15:19:57,80	0,414018	3,277003	-0,105992	0,845969	0,293999	2,198976	0,041600	-0,384538	-0,718641	12,860830	2,272409	1,325402	-0,346184	-3,145980	-1,953695	-17,989622	2,322236	13,191777	0,041600	-0,384538	-0,718641	-17,325427	-0,993162	1,325402	0,041600	-0,384538	-0,718641	-17,325427	-0,993162	1,325402
15:19:57,85	0,414018	3,277003	-0,105992	0,845969	0,293999	2,198976	0,047356	-0,373039	-0,723022	12,577382	2,293634	1,267323	-0,599837	-3,033825	-2,491705	-11,079038	14,788257	12,696170	0,047356	-0,373039	-0,723022	-16,706217	-1,423783	1,267323	0,047356	-0,373039	-0,723022	-16,706217	-1,423783	1,267323
15:19:57,90	0,414018	3,277003	-0,105992	0,845969	0,293999	2,198976	0,077053	-0,097293	-1,261032	12,489720	3,589625	0,771716	-0,382242	-3,223290	-2,873648	-20,114189	2,494404	13,247624	0,077053	-0,097293	-1,261032	4,852255	-2,459035	0,771716	0,077053	-0,097293	-1,261032	4,852255	-2,459035	0,771716
15:19:57,95	0,414018	3,277003	-0,105992	0,845969	0,293999	2,198976	0,132337	-0,380468	-1,642975	12,050487	4,786657	1,323169	-0,330666	-3,232752	-2,159398	-22,616225	0,606616	13,318730	0,132337	-0,380468	-1,642975	-17,816256	-5,601804	1,323169	0,132337	-0,380468	-1,642975	-17,816256	-5,601804	1,323169
15:19:58,00	0,413948	3,276984	-0,105989	0,795953	0,293985	2,198947	0,114744	-0,429865	-0,928725	11,733229	2,648888	1,394276	-0,342563	-3,148344	-1,929050	-18,579046	1,621739	13,218817	0,114744	-0,429865	-0,928725	-22,011159	-6,358521	1,394276	0,114744	-0,429865	-0,928725	-22,011159	-6,358521	1,394276
15:19:58,05	0,413948	3,276984	-0,105989	0,795953	0,293985	2,198947	0,047593	-0,377357	-0,698378	11,900552	2,145755	1,294363	-0,346516	-3,149014	-1,929816	-18,525681	1,692094	13,205671	0,047593	-0,377357	-0,698378	-17,722001	-1,590274	1,294363	0,047593	-0,377357	-0,698378	-17,722001	-1,590274	1,294363
15:19:58,10	0,413948	3,276984	-0,105989	0,795953	0,293985	2,198947	0,050149	-0,374269	-0,699143	11,827587	2,289718	1,281216	-0,347119	-3,145557	-1,929839	-18,544282	1,752929	13,208233	0,050149	-0,374269	-0,699143	-17,552557	-1,646976	1,281216	0,050149	-0,374269	-0,699143	-17,552557	-1,646976	1,281216
15:19:58,15	0,413948	3,276984	-0,105989	0,795953	0,293985	2,198947	0,047457	-0,372018	-0,699166	11,753923	2,103212	1,283778	-0,348799	-3,147388	-1,929397	-18,501597	1,744796	13,245464	0,047457	-0,372018	-0,699166	-17,449523	-1,622167	1,283778	0,047457	-0,372018	-0,699166	-17,449523	-1,622167	1,283778
15:19:58,20	0,413948	3,276984	-0,105989	0,795953	0,293985	2,198947	0,049882	-0,371479	-0,698724	11,740182	2,270360	1,321009	-0,351721	-3,149744	-1,929023	-18,506564	1,761353	13,220737	0,049882	-0,371479	-0,698724	-17,420934	-1,645404	1,321009	0,049882	-0,371479	-0,698724	-17,420934	-1,645404	1,321009
15:19:58,25	0,413948	3,276984	-0,105989	0,795953	0,293985	2,198947	0,053384	-0,370127	-0,698350	11,681699	2,439870	1,296283	-0,348104	-3,148723	-1,928263	-18,485108	1,800528	13,183325	0,053384	-0,370127	-0,698350	-17,373234	-1,750780	1,296283	0,053384	-0,370127	-0,698350	-17,373234	-1,750780	1,296283
15:19:58,30	0,413948	3,276984	-0,105989	0,795953	0,293985	2,198947	0,050692	-0,372749	-0,697591	11,862706	2,298851	1,258871	-0,349786	-3,150032	-1,930560	-18,457490	1,847414	13,209681	0,050692	-0,372749	-0,697591	-17,398066	-1,680434	1,258871	0,050692	-0,372749	-0,697591	-17,398066	-1,680434	1,258871
15:19:58,35	0,413948	3,276984	-0,105989	0,795953	0,293985	2,198947	0,052666	-0,371947	-0,699887	11,875414	2,401998	1,285227	-0,351603	-3,147871	-1,929030	-18,475759	1,839042	13,203831	0,052666	-0,371947	-0,699887	-17,322399	-1,732283	1,285227	0,052666	-0,371947	-0,699887	-17,322399	-1,732283	1,285227
15:19:58,40	0,413948	3,276984	-0,105989	0,795953	0,293985	2,198947	0,051703	-0,369292	-0,698357	11,721004	2,340276	1,279377	-0,349224	-3,146576	-1,930191	-18,452859	1,818624	13,199407	0,051703	-0,369292	-0,698357	-17,268445	-1,718393	1,279377	0,051703	-0,369292	-0,698357	-17,268445	-1,718393	1,279377
15:19:58,45	0,413948	3,276984	-0,105989	0,795953	0,293985	2,198947	0,049392	-0,370705	-0,699518	11,788247	2,250158	1,274952	-0,350368	-3,147566	-1,930586	-18,457631	1,869345	13,191286	0,049392	-0,370705	-0,699518	-17,312122	-1,627118	1,274952	0,049392	-0,370705	-0,699518	-17,312122	-1,627118	1,274952
15:19:58,50	0,413948	3,276984	-0,105989	0,795953	0,293985	2,198947	0,050821	-0,370209	-0,699913	11,804001	2,294987	1,266831	-0,346198	-3,148162	-1,931720	-18,414881	1,811926	13,195175	0,050821	-0,370209	-0,699913	-17,257440	-1,694486	1,266831	0,050821	-0,370209	-0,699913	-17,257440	-1,694486	1,266831
15:19:58,55	0,413948	3,276984	-0,105989	0,795953	0,293985	2,198947	0,052816	-0,367934	-0,701817	11,662169	2,422289	1,314722	-0,353336	-3,148155	-1,932490	-18,448933	1,837206	13,239177	0,052816	-0,367934	-0,701817	-17,220612	-1,723731	1,314722	0,052816	-0,367934	-0,701817	-17,220612	-1,723731	1,314722
15:19:58,60	0,413948	3,276984	-0,105989	0,795953	0,293985	2,198947	0,052816	-0,367934	-0,701817	11,662169	2,422289	1,314722	-0,350305	-3,149799	-1,929786	-18,427948	1,846775	13,189451	0,052816	-0,367934	-0,701817	-17,220612	-1,723731	1,314722	0,052816	-0,367934	-0,701817	-17,220612	-1,723731	1,314722
15:19:58,65	0,413948	3,276984	-0,105989	0,795953	0,293985	2,198947	0,052723	-0,371380	-0,699113	11,860178	2,430885	1,264996	-0,350270	-3,148957	-1,930580	-18,418545	1,869367	13,166466	0,052723	-0,371380	-0,699113	-17,293171	-1,707899	1,264996	0,052723	-0,371380	-0,699113	-17,293171	-1,707899	1,264996
15:19:58,70	0,413948	3,276984	-0,105989	0,795953	0,293985	2,198947	0,051977	-0,370990	-0,699907	11,864154	2,388938	1,242011	-0,352048	-3,145807	-1,931339	-18,415761	1,890138	13,211331	0,051977	-0,370990	-0,699907	-17,258565	-1,691282	1,242011	0,051977	-0,370990	-0,699907	-17,258565	-1,691282	1,242011
15:19:58,75	0,413948	3,276984	-0,105989	0,795953	0,293985	2,198947	0,050138	-0,367875	-0,700666	11,721544	2,285337	1,286876	-0,348498	-3,143024	-1,932510	-18,397525	1,883807	13,202989	0,050138	-0,367875	-0,700666	-17,156631	-1,650524	1,286876	0,050138	-0,367875	-0,700666	-17,156631	-1,650524	1,286876
15:19:58,81	0,413948	3,276984	-0,105989	0,795953	0,293985	2,198947	0,045953	-0,369558	-0,701837	11,812698	2,086637	1,278535	-0,352650	-3,146120	-1,930574	-18,428486	1,899294	13,201449	0,045953	-0,369558	-0,701837	-17,197597	-1,520644	1,278535	0,045953	-0,369558	-0,701837	-17,197597	-1,520644	1,278535
15:19:58,86	0,413948	3,276984	-0,105989	0,795953	0,293985	2,198947	0,050710	-0,367510	-0,699901	11,704137	2,299475	1,276994	-0,350342	-3,148177	-1,931335	-18,443550	1,872637	13,215842	0,050710	-0,367510	-0,699901	-17,145395	-1,681275	1,276994	0,050710	-0,367510	-0,699901	-17,145395	-1,681275	1,276994
15:19:58,91	0,413948	3,276984	-0,105989	0,795953	0,293985	2,198947	0,051337	-0,370538	-0,700662	11,830964	2,332345	1,291388	-0,351487	-3,146269	-1,930583	-18,429009	1,874535	13,186310	0,051337	-0,370538	-0,700662	-17,256249	-1,697599	1,291388	0,051337	-0,370538	-0,700662	-17,256249	-1,697599	1,291388
15:19:58,96	0,413948	3,276984	-0,105989	0,795953	0,293985	2,198947	0,050257	-0,368592	-0,699910	11,738679	2,287851	1,261856	-0,348549	-3,145611	-1,932918	-18,432000	1,890412	13,184030	0,050257	-0,368592	-0,699910	-17,195762	-1,657347	1,261856	0,050257	-0,368592	-0,699910	-17,195762	-1,657347	1,261856
15:19:59,01	0,413948	3,276984	-0,105989	0,795953	0,293985	2,198947	0,049981	-0,369141	-0,699905	11,798488	2,254994	1,267965	-0,350873	-3,146305	-1,930578	-18,429434	1,910824	13,192420	0,049981	-0,369141	-0,699905	-17,179120	-1,668550	1,267965	0,049981	-0,369141	-0,699905	-17,179120	-1,668550	1,267965
15:19:59,06	0,413948	3,276984	-0,105989	0,795953	0,293985	2,198947	0,049981	-0,369141	-0,699905	11,798488	2,254994	1,267965	-0,349739	-3,146318	-1,932500	-18,435279	1,889324	13,222226	0,049981	-0,369141	-0,699905	-17,179120	-1,668550	1,267965	0,049981	-0,369141	-0,699905	-17,179120	-1,668550	1,267965
15:19:59,11	0,413948	3,276984	-0,105989	0,795953	0,293985	2,198947	0,049426	-0,370130	-0,701827	11,828362	2,231814	1,297771	-0,353194	-3,146372	-1,931750	-18,412666	1,911603	13,178039	0,049426	-0,370130	-0,701827	-17,226863	-1,648150	1,297771	0,049426	-0,370130	-0,701827	-17,226863	-1,648150	1,297771
15:19:59,16	0,413948	3,276984	-0,105989	0,795953	0,293985	2,198947	0,051200	-0,367166	-0,701077	11,704795	2,332499	1,253585	-0,353815	-3,146706	-1,932893	-18,419966	1,904562	13,212343	0,051200	-0,367166	-0,701077	-17,117698	-1,686714	1,253585	0,051200	-0,367166	-0,701077	-17,117698	-1,686714	1,253585
15:19:59,21	0,413948	3,276984	-0,105989	0,795953	0,293985	2,198947	0,051800	-0,366794	-0,702220	11,675726	2,360900	1,287889	-0,350833	-3,146736	-1,932504	-18,414670	1,933510	13,203800	0,051800	-0,366794	-0,702220	-17,117599	-1,705416	1,287889	0,051800	-0,366794	-0,702220	-17,117599	-1,705416	1,287889
15:19:59,26	0,413948	3,276984	-0,105989	0,795953	0,293985	2,198947	0,050335	-0,369392	-0,701832	11,838536	2,274805	1,279346	-0,352580	-3,147847	-1,930559	-18,413926	1,938305	13,202296	0,050335	-0,369392	-0,701832	-17,158726	-1,676468	1,279346	0,050335	-0,369392	-0,701832	-17,158726	-1,676468	1,279346
15:19:59,31	0,413948	3,276984	-0,105989	0,795953	0,293985	2,198947	0,052171	-0,368434	-0,699886	11,793265	2,368533	1,277841	-0,352609	-3,148288	-1,933675	-18,427508	1,951220	13,199829	0,052171	-0,368434	-0,699886	-17,128825	-1,726879	1,277841	0,052171	-0,368434	-0,699886	-17,128825	-1,726879	1,277841
15:19:59,36	0,413948	3,276984	-0,105989	0,795953	0,293985	2,198947	0,052567	-0,368630	-0,703002	11,807812	2,370917	1,275375	-0,353858	-3,151177	-1,932120	-18,463138	1,930791	13,207641	0,052567	-0,368630	-0,703002	-17,129605	-1,755599	1,275375	0,052567	-0,368630	-0,703002	-17,129605	-1,755599	1,275375
15:19:59,41	0,413948	3,276984	-0,105989	0,795953	0,293985	2,198947	0,055694	-0,368992	-0,701447	11,791179	2,512872	1,283186	-0,360015	-3,142370	-1,930987	-18,396010	2,222016	13,186762	0,055694	-0,368992	-0,701447	-17,174730	-1,859103	1,283186	0,055694	-0,368992	-0,701447	-17,174730	-1,859103	1,283186
15:19:59,46	0,413948	3,276984	-0,105989	0,795953	0,293985	2,198947	0,051145	-0,359257	-0,700314	11,570690	2,188831	1,262307	-0,599595	-3,024886	-2,506432	-10,857460	13,834323	12,663975	0,051145	-0,359257	-0,700314	-16,630959	-1,826024	1,262307	0,051145	-0,359257	-0,700314	-16,630959	-1,826024	1,262307
15:19:59,51	0,413948	3,276984	-0,105989	0,795953	0,293985	2,198947	0,069191	-0,093033	-1,275759	11,552857	3,849647	0,739520	-0,387665	-3,208037	-2,828136	-19,801192	2,073416	13,194863	0,069191	-0,093033	-1,275759	4,249803	-1,581826	0,739520	0,069191	-0,093033	-1,275759	4,249803	-1,581826	0,739520
15:19:59,56	0,413948	3,276984	-0,105989	0,795953	0,293985	2,198947	0,121839	-0,368145	-1,597463	11,201582	4,722335	1,270409	-0,326160	-3,213521	-2,101182	-21,815648	-0,550678	13,319162	0,121839	-0,368145	-1,597463	-17,697773	-4,842058	1,270409	0,121839	-0,368145	-1,597463	-17,697773	-4,842058	1,270409
15:19:59,61	0,413950	3,277028	-0,105957	0,745949	0,293985	2,199007	0,095836	-0,424152	-0,870510	10,834190	2,937616	1,394707	-0,342106	-3,111767	-1,825125	-17,057700	0,734005	13,194535	0,095836	-0,424152	-0,870510	-22,461719	-4,585480	1,394707	0,095836	-0,424152	-0,870510	-22,461719	-4,585480	1,394707
15:19:59,66	0,413950	3,277028	-0,105957	0,745949	0,293985	2,199007	0,015688	-0,359465	-0,594452	10,962017	2,248075	1,270080	-0,342455	-3,103326	-1,812986	-16,707104	0,819994	13,148730	0,015688	-0,359465	-0,594452	-17,255977	1,016604	1,270080	0,015688	-0,359465	-0,594452	-17,255977	1,016604	1,270080
15:19:59,71	0,413950	3,277028	-0,105957	0,745949	0,293985	2,199007	0,008552	-0,354942	-0,582313	10,976610	2,137678	1,224275	-0,339180	-3,100283	-1,809042	-16,562913	0,848816	13,146789	0,008552	-0,354942	-0,582313	-16,886362	1,466316	1,224275	0,008552	-0,354942	-0,582313	-16,886362	1,466316	1,224275
15:19:59,76	0,413950	3,277028	-0,105957	0,745949	0,293985	2,199007	0,004279	-0,356257	-0,578369	11,142041	2,025946	1,222335	-0,342385	-3,096472	-1,804336	-16,420636	0,883972	13,143601	0,004279	-0,356257	-0,578369	-16,824151	1,690012	1,222335	0,004279	-0,356257	-0,578369	-16,824151	1,690012	1,222335
15:19:59,81	0,413950	3,277028	-0,105957	0,745949	0,293985	2,199007	0,002581	-0,351576	-0,573663	11,000191	2,043267	1,219146	-0,339260	-3,092145	-1,802346	-16,327303	0,886786	13,166929	0,002581	-0,351576	-0,573663	-16,598509	1,840658	1,219146	0,002581	-0,351576	-0,573663	-16,598509	1,840658	1,219146
15:19:59,86	0,413950	3,277028	-0,105957	0,745949	0,293985	2,199007	-0,002729	-0,352118	-0,571673	11,077509	1,846568	1,242474	-0,340885	-3,093063	-1,798824	-16,257254	0,846158	13,152657	-0,002729	-0,352118	-0,571673	-16,563784	2,060793	1,242474	-0,002729	-0,352118	-0,571673	-16,563784	2,060793	1,242474
15:19:59,91	0,413950	3,277028	-0,105957	0,745949	0,293985	2,199007	-0,001121	-0,351171	-0,568151	11,028070	2,011150	1,228203	-0,351565	-3,089083	-1,812038	-16,157290	1,340018	13,140318	-0,001121	-0,351171	-0,568151	-16,538831	2,099166	1,228203	-0,001121	-0,351171	-0,568151	-16,538831	2,099166	1,228203
15:19:59,96	0,413950	3,277028	-0,105957	0,745949	0,293985	2,199007	0,000772	-0,339931	-0,581365	10,921286	1,949265	1,215864	-0,603177	-2,962718	-2,345434	-8,245516	13,723714	12,558761	0,017142	-0,058847	-1,114761	6,365913	2,114767	0,634306	0,017142	-0,058847	-1,114761	6,365913	2,114767	0,634306
15:20:00,01	0,413950	3,277028	-0,105957	0,745949	0,293985	2,199007	0,017142	-0,058847	-1,114761	10,985368	3,460449	0,634306	-0,377173	-3,177182	-2,710485	-19,047043	0,949111	13,231254	0,017142	-0,058847	-1,114761	6,365913	2,114767	0,634306	0,017142	-0,058847	-1,114761	6,365913	2,114767	0,634306
15:20:00,06	0,413950	3,277028	-0,105957	0,745949	0,293985	2,199007	0,089872	-0,361804	-1,479812	10,275251	4,275270	1,306799	-0,337410	-3,151017	-1,971337	-19,291011	-0,254809	13,211630	0,089872	-0,361804	-1,479812	-18,126340	-2,779646	1,306799	0,089872	-0,361804	-1,479812	-18,126340	-2,779646	1,306799
15:20:00,11	0,413973	3,276934	-0,105960	0,695946	0,293986	2,198982	0,047331	-0,383157	-0,740664	10,221019	2,453857	1,287175	-0,358782	-3,064639	-1,757359	-15,343661	1,064809	13,140699	0,047331	-0,383157	-0,740664	-19,856814	-1,261651	1,287175	0,047331	-0,383157	-0,740664	-19,856814	-1,261651	1,287175
15:20:00,16	0,413973	3,276934	-0,105960	0,695946	0,293986	2,198982	-0,016789	-0,321460	-0,526686	10,129247	1,878316	1,216244	-0,361708	-3,063324	-1,756207	-15,354874	1,126628	13,141783	-0,016789	-0,321460	-0,526686	-15,105334	3,196220	1,216244	-0,016789	-0,321460	-0,526686	-15,105334	3,196220	1,216244
15:20:00,21	0,413973	3,276934	-0,105960	0,695946	0,293986	2,198982	-0,016465	-0,318268	-0,525534	10,011217	1,854537	1,217329	-0,363350	-3,068569	-1,756993	-15,339358	1,196364	13,094822	-0,016465	-0,318268	-0,525534	-14,972827	3,147018	1,217329	-0,016465	-0,318268	-0,525534	-14,972827	3,147018	1,217329
15:20:00,26	0,413973	3,276934	-0,105960	0,695946	0,293986	2,198982	-0,011101	-0,319468	-0,526320	10,141756	2,112020	1,170367	-0,359184	-3,063385	-1,753478	-15,315900	1,216630	13,123652	-0,011101	-0,319468	-0,526320	-14,936469	2,983448	1,170367	-0,011101	-0,319468	-0,526320	-14,936469	2,983448	1,170367
15:20:00,31	0,413973	3,276934	-0,105960	0,695946	0,293986	2,198982	-0,017674	-0,320484	-0,522805	10,223890	1,780411	1,199197	-0,362095	-3,063432	-1,758522	-15,299466	1,245927	13,131826	-0,017674	-0,320484	-0,522805	-14,934126	3,167813	1,199197	-0,017674	-0,320484	-0,522805	-14,934126	3,167813	1,199197
15:20:00,36	0,413973	3,276934	-0,105960	0,695946	0,293986	2,198982	-0,015506	-0,315660	-0,526733	10,011486	1,880212	1,153498	-0,364476	-3,068815	-1,755031	-15,340840	1,266619	13,119889	-0,015506	-0,315660	-0,526733	-14,767834	3,097398	1,153498	-0,015506	-0,315660	-0,526733	-14,767834	3,097398	1,153498
15:20:00,41	0,413973	3,276934	-0,105960	0,695946	0,293986	2,198982	-0,010325	-0,318616	-0,524359	10,157571	2,115957	1,195435	-0,361478	-3,063253	-1,755789	-15,287164	1,236870	13,139570	-0,010325	-0,318616	-0,524359	-14,853799	2,926475	1,195435	-0,010325	-0,318616	-0,524359	-14,853799	2,926475	1,195435
15:20:00,46	0,413973	3,276934	-0,105960	0,695946	0,293986	2,198982	-0,016641	-0,318432	-0,525116	10,149060	1,848905	1,215115	-0,366744	-3,066137	-1,754671	-15,305855	1,289940	13,081302	-0,016641	-0,318432	-0,525116	-14,847840	3,155198	1,215115	-0,016641	-0,318432	-0,525116	-14,847840	3,155198	1,215115
15:20:00,51	0,413973	3,276934	-0,105960	0,695946	0,293986	2,198982	-0,011511	-0,315313	-0,523998	10,023504	2,072931	1,156847	-0,363193	-3,062432	-1,755810	-15,289422	1,312827	13,122483	-0,011511	-0,315313	-0,523998	-14,728581	2,976538	1,156847	-0,011511	-0,315313	-0,523998	-14,728581	2,976538	1,156847
15:20:00,56	0,413973	3,276934	-0,105960	0,695946	0,293986	2,198982	-0,013959	-0,318006	-0,523950	10,168414	1,966236	1,205595	-0,363187	-3,065363	-1,754623	-15,285573	1,283847	13,130050	-0,013959	-0,318006	-0,523950	-14,795086	3,062025	1,205595	-0,013959	-0,318006	-0,523950	-14,795086	3,062025	1,205595
15:20:00,61	0,413973	3,276934	-0,105960	0,695946	0,293986	2,198982	-0,013959	-0,318006	-0,523950	10,168414	1,966236	1,205595	-0,364960	-3,065446	-1,758531	-15,291836	1,307855	13,108717	-0,013959	-0,318006	-0,523950	-14,795086	3,062025	1,205595	-0,013959	-0,318006	-0,523950	-14,795086	3,062025	1,205595
15:20:00,66	0,413973	3,276934	-0,105960	0,695946	0,293986	2,198982	-0,013001	-0,316513	-0,527858	10,108407	1,998642	1,184262	-0,364372	-3,069694	-1,758515	-15,305623	1,315196	13,113400	-0,013001	-0,316513	-0,527858	-14,737846	3,019202	1,184262	-0,013001	-0,316513	-0,527858	-14,737846	3,019202	1,184262
15:20:00,71	0,413973	3,276934	-0,105960	0,695946	0,293986	2,198982	-0,009616	-0,319146	-0,527842	10,244795	2,159036	1,188946	-0,360163	-3,065262	-1,756944	-15,257194	1,319194	13,123150	-0,009616	-0,319146	-0,527842	-14,808160	2,913896	1,188946	-0,009616	-0,319146	-0,527842	-14,808160	2,913896	1,188946
15:20:00,76	0,413973	3,276934	-0,105960	0,695946	0,293986	2,198982	-0,015559	-0,320575	-0,526271	10,346799	1,889967	1,198695	-0,363099	-3,064952	-1,753873	-15,272574	1,348633	13,088005	-0,015559	-0,320575	-0,526271	-14,818362	3,111315	1,198695	-0,015559	-0,320575	-0,526271	-14,818362	3,111315	1,198695
15:20:00,81	0,413973	3,276934	-0,105960	0,695946	0,293986	2,198982	-0,014359	-0,317877	-0,523200	10,224306	1,924282	1,163551	-0,363116	-3,063642	-1,755412	-15,266684	1,335583	13,112880	-0,014359	-0,317877	-0,523200	-14,729058	3,051500	1,163551	-0,014359	-0,317877	-0,523200	-14,729058	3,051500	1,163551
15:20:00,86	0,413973	3,276934	-0,105960	0,695946	0,293986	2,198982	-0,015485	-0,317207	-0,524739	10,181108	1,877379	1,188425	-0,362630	-3,066707	-1,756597	-15,314581	1,313620	13,098484	-0,015485	-0,317207	-0,524739	-14,719659	3,092953	1,188425	-0,015485	-0,317207	-0,524739	-14,719659	3,092953	1,188425
15:20:00,92	0,413973	3,276934	-0,105960	0,695946	0,293986	2,198982	-0,013074	-0,319161	-0,525924	10,239727	1,972261	1,174029	-0,363703	-3,061907	-1,755052	-15,270083	1,351072	13,089122	-0,013074	-0,319161	-0,525924	-14,814399	2,998559	1,174029	-0,013074	-0,319161	-0,525924	-14,814399	2,998559	1,174029
15:20:00,97	0,413973	3,276934	-0,105960	0,695946	0,293986	2,198982	-0,016694	-0,315832	-0,524379	10,121292	1,803827	1,164667	-0,363810	-3,065289	-1,756586	-15,313908	1,328594	13,123182	-0,016694	-0,315832	-0,524379	-14,671493	3,114300	1,164667	-0,016694	-0,315832	-0,524379	-14,671493	3,114300	1,164667
15:20:01,02	0,413973	3,276934	-0,105960	0,695946	0,293986	2,198982	-0,013712	-0,317430	-0,525913	10,163023	1,932169	1,198727	-0,362623	-3,063053	-1,758920	-15,303971	1,342579	13,125485	-0,013712	-0,317430	-0,525913	-14,755226	3,008568	1,198727	-0,013712	-0,317430	-0,525913	-14,755226	3,008568	1,198727
15:20:01,07	0,413973	3,276934	-0,105960	0,695946	0,293986	2,198982	-0,016242	-0,317340	-0,528247	10,175442	1,802247	1,201030	-0,364927	-3,067069	-1,758138	-15,299537	1,359853	13,109987	-0,016242	-0,317340	-0,528247	-14,735770	3,077212	1,201030	-0,016242	-0,317340	-0,528247	-14,735770	3,077212	1,201030
15:20:01,12	0,413973	3,276934	-0,105960	0,695946	0,293986	2,198982	-0,011612	-0,317353	-0,527465	10,193281	2,038202	1,185533	-0,362513	-3,064436	-1,758149	-15,264798	1,349083	13,085874	-0,011612	-0,317353	-0,527465	-14,718931	2,949725	1,185533	-0,011612	-0,317353	-0,527465	-14,718931	2,949725	1,185533
15:20:01,17	0,413973	3,276934	-0,105960	0,695946	0,293986	2,198982	-0,015099	-0,318127	-0,527476	10,241582	1,892349	1,161419	-0,363799	-3,067182	-1,757756	-15,316948	1,338377	13,109424	-0,015099	-0,318127	-0,527476	-14,731405	3,077599	1,161419	-0,015099	-0,318127	-0,527476	-14,731405	3,077599	1,161419
15:20:01,22	0,413973	3,276934	-0,105960	0,695946	0,293986	2,198982	-0,012687	-0,315985	-0,530194	10,099831	1,984048	1,191618	-0,365573	-3,065454	-1,760867	-15,309198	1,339642	13,116073	-0,012687	-0,315985	-0,530194	-14,705023	2,979948	1,191618	-0,012687	-0,315985	-0,530194	-14,705023	2,979948	1,191618
15:20:01,27	0,413973	3,276934	-0,105960	0,695946	0,293986	2,198982	-0,012687	-0,315985	-0,530194	10,099831	1,984048	1,191618	-0,363700	-3,064584	-1,756175	-15,265414	1,341524	13,127816	-0,012687	-0,315985	-0,530194	-14,705023	2,979948	1,191618	-0,012687	-0,315985	-0,530194	-14,705023	2,979948	1,191618
15:20:01,32	0,413973	3,276934	-0,105960	0,695946	0,293986	2,198982	-0,014378	-0,317173	-0,525502	10,185093	1,933095	1,203361	-0,363192	-3,070275	-1,757388	-15,319522	1,329362	13,064977	-0,014378	-0,317173	-0,525502	-14,712964	3,061735	1,203361	-0,014378	-0,317173	-0,525502	-14,712964	3,061735	1,203361
15:20:01,37	0,413973	3,276934	-0,105960	0,695946	0,293986	2,198982	-0,009703	-0,320458	-0,526715	10,318347	2,135409	1,140523	-0,363672	-3,064968	-1,755813	-15,272962	1,383666	13,095055	-0,009703	-0,320458	-0,526715	-14,837614	2,897073	1,140523	-0,009703	-0,320458	-0,526715	-14,837614	2,897073	1,140523
15:20:01,42	0,413973	3,276934	-0,105960	0,695946	0,293986	2,198982	-0,014059	-0,317389	-0,525140	10,229051	1,922055	1,170600	-0,367298	-3,063021	-1,753881	-15,315035	1,396281	13,123449	-0,014059	-0,317389	-0,525140	-14,685968	3,025684	1,170600	-0,014059	-0,317389	-0,525140	-14,685968	3,025684	1,170600
15:20:01,47	0,413973	3,276934	-0,105960	0,695946	0,293986	2,198982	-0,013932	-0,313275	-0,523208	10,005043	1,885895	1,198994	-0,364948	-3,066954	-1,760073	-15,304856	1,363066	13,125871	-0,013932	-0,313275	-0,523208	-14,587076	2,979585	1,198994	-0,013932	-0,313275	-0,523208	-14,587076	2,979585	1,198994
15:20:01,52	0,413973	3,276934	-0,105960	0,695946	0,293986	2,198982	-0,011700	-0,317277	-0,529400	10,189443	2,027390	1,201416	-0,370587	-3,062382	-1,750384	-15,255825	1,528872	13,095416	-0,011700	-0,317277	-0,529400	-14,716790	2,945856	1,201416	-0,011700	-0,317277	-0,529400	-14,716790	2,945856	1,201416
15:20:01,57	0,413973	3,276934	-0,105960	0,695946	0,293986	2,198982	-0,012841	-0,310107	-0,519711	9,984706	1,927640	1,170961	-0,628419	-2,991334	-2,346275	-10,362393	14,191138	12,621310	-0,012841	-0,310107	-0,519711	-14,358675	2,935640	1,170961	-0,012841	-0,310107	-0,519711	-14,358675	2,935640	1,170961
15:20:01,62	0,413973	3,276934	-0,105960	0,695946	0,293986	2,198982	0,054546	-0,051294	-1,115602	9,938989	3,338450	0,696856	-0,380701	-3,156680	-2,569310	-18,586311	0,573699	13,169782	0,054546	-0,051294	-1,115602	5,912424	-0,943406	0,696856	0,054546	-0,051294	-1,115602	5,912424	-0,943406	0,696856
15:20:01,67	0,413973	3,276934	-0,105960	0,695946	0,293986	2,198982	0,073881	-0,348497	-1,338637	9,488550	4,030451	1,245327	-0,365564	-3,173700	-1,955329	-20,967580	0,506628	13,225590	0,073881	-0,348497	-1,338637	-17,868462	-1,769173	1,245327	0,073881	-0,348497	-1,338637	-17,868462	-1,769173	1,245327
15:20:01,72	0,413934	3,277019	-0,105969	0,645946	0,293972	2,198988	0,081053	-0,370116	-0,724656	9,364039	2,374691	1,301136	-0,381392	-3,071539	-1,728636	-16,214037	1,453277	13,105764	0,081053	-0,370116	-0,724656	-19,690095	-3,987933	1,301136	0,081053	-0,370116	-0,724656	-19,690095	-3,987933	1,301136
15:20:01,77	0,413934	3,277019	-0,105969	0,645946	0,293972	2,198988	0,000492	-0,305328	-0,497964	9,191642	1,828916	1,181309	-0,377526	-3,067920	-1,722782	-16,061050	1,437237	13,057714	0,000492	-0,305328	-0,497964	-14,776612	1,790278	1,181309	0,000492	-0,305328	-0,497964	-14,776612	1,790278	1,181309
15:20:01,82	0,413934	3,277019	-0,105969	0,645946	0,293972	2,198988	-0,004575	-0,306867	-0,492109	9,334257	1,705948	1,133259	-0,380231	-3,071754	-1,722720	-15,988342	1,528501	13,078197	-0,004575	-0,306867	-0,492109	-14,754786	2,065062	1,133259	-0,004575	-0,306867	-0,492109	-14,754786	2,065062	1,133259
15:20:01,87	0,413934	3,277019	-0,105969	0,645946	0,293972	2,198988	9,796973E-5	-0,306442	-0,492047	9,427538	1,966262	1,153742	-0,383675	-3,068544	-1,716902	-15,962108	1,563763	13,070553	9,796973E-5	-0,306442	-0,492047	-14,628127	1,958571	1,153742	9,796973E-5	-0,306442	-0,492047	-14,628127	1,958571	1,153742
15:20:01,92	0,413934	3,277019	-0,105969	0,645946	0,293972	2,198988	-0,000961	-0,301854	-0,486229	9,232613	1,916306	1,146098	-0,381096	-3,064633	-1,716850	-15,842298	1,552948	13,084504	-0,000961	-0,301854	-0,486229	-14,462889	1,991710	1,146098	-0,000961	-0,301854	-0,486229	-14,462889	1,991710	1,146098
15:20:01,97	0,413934	3,277019	-0,105969	0,645946	0,293972	2,198988	-0,005637	-0,302132	-0,486177	9,297611	1,782297	1,160050	-0,379880	-3,066003	-1,718359	-15,814659	1,534772	13,118479	-0,005637	-0,302132	-0,486177	-14,419718	2,224801	1,160050	-0,005637	-0,302132	-0,486177	-14,419718	2,224801	1,160050
15:20:02,02	0,413934	3,277019	-0,105969	0,645946	0,293972	2,198988	-0,005059	-0,303870	-0,487686	9,386081	1,845389	1,194024	-0,403516	-3,059554	-1,723107	-15,723893	2,793144	13,041332	-0,005059	-0,303870	-0,487686	-14,467705	2,242502	1,194024	-0,005059	-0,303870	-0,487686	-14,467705	2,242502	1,194024
15:20:02,07	0,413934	3,277019	-0,105969	0,645946	0,293972	2,198988	0,001174	-0,280176	-0,492434	9,289170	1,618924	1,116878	-0,636559	-2,934338	-2,212974	-7,980516	14,267290	12,505825	0,001174	-0,280176	-0,492434	-12,704655	1,526749	1,116878	0,001174	-0,280176	-0,492434	-12,704655	1,526749	1,116878
15:20:02,12	0,413934	3,277019	-0,105969	0,645946	0,293972	2,198988	0,009256	-0,015747	-0,982301	9,347455	3,008046	0,581371	-0,423714	-3,154024	-2,543565	-18,978409	2,320046	13,119834	0,009256	-0,015747	-0,982301	8,111296	2,281473	0,581371	0,009256	-0,015747	-0,982301	8,111296	2,281473	0,581371
15:20:02,17	0,413934	3,277019	-0,105969	0,645946	0,293972	2,198988	0,093087	-0,309919	-1,312892	8,798818	3,816426	1,195379	-0,378790	-3,142294	-1,800722	-19,931044	0,495522	13,181020	0,093087	-0,309919	-1,312892	-15,529810	-3,490874	1,195379	0,093087	-0,309919	-1,312892	-15,529810	-3,490874	1,195379
15:20:02,22	0,413974	3,277043	-0,105981	0,595937	0,293989	2,198996	0,060467	-0,342959	-0,570049	8,460531	2,207458	1,256565	-0,395104	-3,053150	-1,541685	-15,929304	1,869525	13,041532	0,060467	-0,342959	-0,570049	-18,461788	-2,539195	1,256565	0,060467	-0,342959	-0,570049	-18,461788	-2,539195	1,256565
15:20:02,27	0,413974	3,277043	-0,105981	0,595937	0,293989	2,198996	-0,008577	-0,284259	-0,311012	8,598918	1,395773	1,117078	-0,397850	-3,048342	-1,544793	-15,845468	1,943937	13,025804	-0,008577	-0,284259	-0,311012	-13,715445	2,069077	1,117078	-0,008577	-0,284259	-0,311012	-13,715445	2,069077	1,117078
15:20:02,32	0,413974	3,277043	-0,105981	0,595937	0,293989	2,198996	-0,011368	-0,279477	-0,314120	8,456603	1,286033	1,101349	-0,395895	-3,050043	-1,543601	-15,797054	2,033400	13,017842	-0,011368	-0,279477	-0,314120	-13,482356	2,178441	1,101349	-0,011368	-0,279477	-0,314120	-13,482356	2,178441	1,101349
15:20:02,37	0,413974	3,277043	-0,105981	0,595937	0,293989	2,198996	-0,010873	-0,282020	-0,312928	8,690537	1,308983	1,093387	-0,402291	-3,046050	-1,542445	-15,750173	2,033046	13,011287	-0,010873	-0,282020	-0,312928	-13,448068	2,162511	1,093387	-0,010873	-0,282020	-0,312928	-13,448068	2,162511	1,093387
15:20:02,42	0,413974	3,277043	-0,105981	0,595937	0,293989	2,198996	-0,011132	-0,274485	-0,311772	8,321832	1,336274	1,086832	-0,398758	-3,048509	-1,542378	-15,750427	2,036907	13,079450	-0,011132	-0,274485	-0,311772	-13,225246	2,210161	1,086832	-0,011132	-0,274485	-0,311772	-13,225246	2,210161	1,086832
15:20:02,47	0,413974	3,277043	-0,105981	0,595937	0,293989	2,198996	-0,010770	-0,278774	-0,311705	8,548095	1,352988	1,154995	-0,397483	-3,049027	-1,542784	-15,718809	2,057495	13,031724	-0,010770	-0,278774	-0,311705	-13,335698	2,198397	1,154995	-0,010770	-0,278774	-0,311705	-13,335698	2,198397	1,154995
15:20:02,52	0,413974	3,277043	-0,105981	0,595937	0,293989	2,198996	-0,010959	-0,280138	-0,312111	8,652619	1,360242	1,107269	-0,397515	-3,049108	-1,543189	-15,730409	2,044497	13,017120	-0,010959	-0,280138	-0,312111	-13,338183	2,220496	1,107269	-0,010959	-0,280138	-0,312111	-13,338183	2,220496	1,107269
15:20:02,57	0,413974	3,277043	-0,105981	0,595937	0,293989	2,198996	-0,010873	-0,280150	-0,312516	8,636216	1,361156	1,092665	-0,401026	-3,051088	-1,544350	-15,728129	2,060427	13,017413	-0,010873	-0,280150	-0,312516	-13,355573	2,214676	1,092665	-0,010873	-0,280150	-0,312516	-13,355573	2,214676	1,092665
15:20:02,62	0,413974	3,277043	-0,105981	0,595937	0,293989	2,198996	-0,007402	-0,278099	-0,313677	8,544507	1,535630	1,092958	-0,398631	-3,047288	-1,546664	-15,705657	2,098266	13,045006	-0,007402	-0,278099	-0,313677	-13,286288	2,116718	1,092958	-0,007402	-0,278099	-0,313677	-13,286288	2,116718	1,092958
15:20:02,67	0,413974	3,277043	-0,105981	0,595937	0,293989	2,198996	-0,011891	-0,278273	-0,315991	8,597550	1,302777	1,120551	-0,401554	-3,050832	-1,545894	-15,692932	2,050018	13,012759	-0,011891	-0,278273	-0,315991	-13,246889	2,236202	1,120551	-0,011891	-0,278273	-0,315991	-13,246889	2,236202	1,120551
15:20:02,72	0,413974	3,277043	-0,105981	0,595937	0,293989	2,198996	-0,007359	-0,277514	-0,315221	8,522663	1,573550	1,088304	-0,400921	-3,044204	-1,543173	-15,674292	2,098999	13,037799	-0,007359	-0,277514	-0,315221	-13,262199	2,151266	1,088304	-0,007359	-0,277514	-0,315221	-13,262199	2,151266	1,088304
15:20:02,77	0,413974	3,277043	-0,105981	0,595937	0,293989	2,198996	-0,013417	-0,274748	-0,312501	8,430561	1,250230	1,113345	-0,403328	-3,048513	-1,547442	-15,711335	2,132432	13,050483	-0,013417	-0,274748	-0,312501	-13,137157	2,303432	1,113345	-0,013417	-0,274748	-0,312501	-13,137157	2,303432	1,113345
15:20:02,82	0,413974	3,277043	-0,105981	0,595937	0,293989	2,198996	-0,008481	-0,274818	-0,316769	8,444646	1,458082	1,126028	-0,402739	-3,046131	-1,548604	-15,700573	2,129638	13,061136	-0,008481	-0,274818	-0,316769	-13,128585	2,123844	1,126028	-0,008481	-0,274818	-0,316769	-13,128585	2,123844	1,126028
15:20:02,87	0,413974	3,277043	-0,105981	0,595937	0,293989	2,198996	-0,010838	-0,274137	-0,317931	8,412206	1,346231	1,136681	-0,399248	-3,048281	-1,548644	-15,721443	2,094361	13,002387	-0,010838	-0,274137	-0,317931	-13,107584	2,197024	1,136681	-0,010838	-0,274137	-0,317931	-13,107584	2,197024	1,136681
15:20:02,92	0,413974	3,277043	-0,105981	0,595937	0,293989	2,198996	-0,010722	-0,278235	-0,317971	8,584305	1,351834	1,077932	-0,402180	-3,050503	-1,550167	-15,720445	2,114197	13,037018	-0,010722	-0,278235	-0,317971	-13,257160	2,193511	1,077932	-0,010722	-0,278235	-0,317971	-13,257160	2,193511	1,077932
15:20:02,97	0,413974	3,277043	-0,105981	0,595937	0,293989	2,198996	-0,007332	-0,276808	-0,319494	8,527762	1,519068	1,112564	-0,401007	-3,049686	-1,552894	-15,716886	2,115266	13,029309	-0,007332	-0,276808	-0,319494	-13,201660	2,094619	1,112564	-0,007332	-0,276808	-0,319494	-13,201660	2,094619	1,112564
15:20:03,03	0,413974	3,277043	-0,105981	0,595937	0,293989	2,198996	-0,008626	-0,277415	-0,322221	8,562029	1,454313	1,104855	-0,396318	-3,053134	-1,550156	-15,732489	2,087925	13,032072	-0,008626	-0,277415	-0,322221	-13,215038	2,131465	1,104855	-0,008626	-0,277415	-0,322221	-13,215038	2,131465	1,104855
15:20:03,08	0,413974	3,277043	-0,105981	0,595937	0,293989	2,198996	-0,007985	-0,283199	-0,319483	8,831350	1,487830	1,107617	-0,398026	-3,049736	-1,547446	-15,699686	2,079483	13,020334	-0,007985	-0,283199	-0,319483	-13,399810	2,114622	1,107617	-0,007985	-0,283199	-0,319483	-13,399810	2,114622	1,107617
15:20:03,13	0,413974	3,277043	-0,105981	0,595937	0,293989	2,198996	-0,010073	-0,280021	-0,316773	8,675159	1,411866	1,095879	-0,402176	-3,049073	-1,546309	-15,736522	2,146625	13,016707	-0,010073	-0,280021	-0,316773	-13,306490	2,202593	1,095879	-0,010073	-0,280021	-0,316773	-13,306490	2,202593	1,095879
15:20:03,18	0,413974	3,277043	-0,105981	0,595937	0,293989	2,198996	-0,008572	-0,276095	-0,315636	8,510757	1,424432	1,092253	-0,399229	-3,048531	-1,550178	-15,723026	2,139782	13,028984	-0,008572	-0,276095	-0,315636	-13,162732	2,097351	1,092253	-0,008572	-0,276095	-0,315636	-13,162732	2,097351	1,092253
15:20:03,23	0,413974	3,277043	-0,105981	0,595937	0,293989	2,198996	-0,010515	-0,278377	-0,319505	8,630204	1,338518	1,104529	-0,398053	-3,048779	-1,547867	-15,723831	2,115066	12,997890	-0,010515	-0,278377	-0,319505	-13,222364	2,163943	1,104529	-0,010515	-0,278377	-0,319505	-13,222364	2,163943	1,104529
15:20:03,28	0,413974	3,277043	-0,105981	0,595937	0,293989	2,198996	-0,010888	-0,279520	-0,317194	8,667857	1,330770	1,073435	-0,403414	-3,050144	-1,552480	-15,747589	2,148673	13,083256	-0,010888	-0,279520	-0,317194	-13,274473	2,185496	1,073435	-0,010888	-0,279520	-0,317194	-13,274473	2,185496	1,073435
15:20:03,33	0,413974	3,277043	-0,105981	0,595937	0,293989	2,198996	-0,007026	-0,275560	-0,321807	8,479141	1,494232	1,158801	-0,402796	-3,050834	-1,551780	-15,738798	2,113469	12,970178	-0,007026	-0,275560	-0,321807	-13,152297	2,045766	1,158801	-0,007026	-0,275560	-0,321807	-13,152297	2,045766	1,158801
15:20:03,38	0,413974	3,277043	-0,105981	0,595937	0,293989	2,198996	-0,006737	-0,276440	-0,321107	8,498800	1,534446	1,045723	-0,397491	-3,049620	-1,549000	-15,733605	2,122247	13,042488	-0,006737	-0,276440	-0,321107	-13,201704	2,063337	1,045723	-0,006737	-0,276440	-0,321107	-13,201704	2,063337	1,045723
15:20:03,43	0,413974	3,277043	-0,105981	0,595937	0,293989	2,198996	-0,010441	-0,280427	-0,318327	8,716355	1,341957	1,118034	-0,402137	-3,048264	-1,549005	-15,710407	2,153017	13,037792	-0,010441	-0,280427	-0,318327	-13,297177	2,161595	1,118034	-0,010441	-0,280427	-0,318327	-13,297177	2,161595	1,118034
15:20:03,48	0,413974	3,277043	-0,105981	0,595937	0,293989	2,198996	-0,009292	-0,275725	-0,318332	8,510097	1,406399	1,113337	-0,402774	-3,045193	-1,549803	-15,724804	2,158715	13,038953	-0,009292	-0,275725	-0,318332	-13,134329	2,135858	1,113337	-0,009292	-0,275725	-0,318332	-13,134329	2,135858	1,113337
15:20:03,53	0,413974	3,277043	-0,105981	0,595937	0,293989	2,198996	-0,011633	-0,273639	-0,319130	8,399333	1,269356	1,114498	-0,398679	-3,047449	-1,550954	-15,735217	2,140332	13,044390	-0,011633	-0,273639	-0,319130	-13,081299	2,182574	1,114498	-0,011633	-0,273639	-0,319130	-13,081299	2,182574	1,114498
15:20:03,58	0,413974	3,277043	-0,105981	0,595937	0,293989	2,198996	-0,009636	-0,275470	-0,320251	8,458494	1,412971	1,147000	-0,402186	-3,047839	-1,550924	-15,708405	2,107591	13,071454	-0,009636	-0,275470	-0,320251	-13,165908	2,169415	1,147000	-0,009636	-0,275470	-0,320251	-13,165908	2,169415	1,147000
15:20:03,63	0,413974	3,277043	-0,105981	0,595937	0,293989	2,198996	-0,009636	-0,275470	-0,320251	8,458494	1,412971	1,147000	-0,401478	-3,046906	-1,551327	-15,681912	2,189145	13,040385	-0,009636	-0,275470	-0,320251	-13,165908	2,169415	1,147000	-0,009636	-0,275470	-0,320251	-13,165908	2,169415	1,147000
15:20:03,68	0,413974	3,277043	-0,105981	0,595937	0,293989	2,198996	-0,010798	-0,275617	-0,320654	8,550033	1,334738	1,115930	-0,650007	-2,921283	-2,117503	-8,120075	14,368848	12,490793	-0,010798	-0,275617	-0,320654	-13,085939	2,182361	1,115930	-0,010798	-0,275617	-0,320654	-13,085939	2,182361	1,115930
15:20:03,73	0,413974	3,277043	-0,105981	0,595937	0,293989	2,198996	0,064677	-0,266319	-1,206702	7,714077	3,621281	1,079904	-0,447268	-3,107621	-2,437375	-17,276837	2,702993	13,004359	0,064677	-0,266319	-1,206702	-13,191998	-1,455901	1,079904	0,064677	-0,266319	-1,206702	-13,191998	-1,455901	1,079904
15:20:03,78	0,413974	3,277043	-0,105981	0,595937	0,293989	2,198996	0,057850	-0,324842	-0,573995	7,757899	2,070489	1,200609	-0,393172	-3,130970	-1,804667	-19,812092	0,703376	13,125063	0,057850	-0,324842	-0,573995	-17,742188	-2,470770	1,200609	0,057850	-0,324842	-0,573995	-17,742188	-2,470770	1,200609
15:20:03,83	0,413944	3,276997	-0,105978	0,545968	0,293979	2,198978	0,057850	-0,324842	-0,573995	7,757899	2,070489	1,200609	-0,418438	-3,036564	-1,555287	-15,594403	2,183854	12,982186	0,057850	-0,324842	-0,573995	-17,742188	-2,470770	1,200609	0,057850	-0,324842	-0,573995	-17,742188	-2,470770	1,200609
15:20:03,88	0,413944	3,276997	-0,105978	0,545968	0,293979	2,198978	-0,011274	-0,255758	-0,324614	7,556538	1,388397	1,057732	-0,416978	-3,038120	-1,556809	-15,517433	2,330989	12,967676	-0,011274	-0,255758	-0,324614	-12,520503	2,273416	1,057732	-0,011274	-0,255758	-0,324614	-12,520503	2,273416	1,057732
15:20:03,93	0,413944	3,276997	-0,105978	0,545968	0,293979	2,198978	-0,010657	-0,257801	-0,326136	7,828648	1,413592	1,043221	-0,418722	-3,032002	-1,556027	-15,483736	2,315912	12,991203	-0,010657	-0,257801	-0,326136	-12,408719	2,250145	1,043221	-0,010657	-0,257801	-0,326136	-12,408719	2,250145	1,043221
15:20:03,98	0,413944	3,276997	-0,105978	0,545968	0,293979	2,198978	-0,015083	-0,253231	-0,325355	7,594817	1,220126	1,066748	-0,420343	-3,033078	-1,554813	-15,449546	2,411547	13,031497	-0,015083	-0,253231	-0,325355	-12,283831	2,404173	1,066748	-0,015083	-0,253231	-0,325355	-12,283831	2,404173	1,066748
15:20:04,03	0,413944	3,276997	-0,105978	0,545968	0,293979	2,198978	-0,013340	-0,252365	-0,324140	7,649706	1,292568	1,107042	-0,419691	-3,032696	-1,556768	-15,419476	2,412007	12,998646	-0,013340	-0,252365	-0,324140	-12,160967	2,339769	1,107042	-0,013340	-0,252365	-0,324140	-12,160967	2,339769	1,107042
15:20:04,08	0,413944	3,276997	-0,105978	0,545968	0,293979	2,198978	-0,013998	-0,252739	-0,326096	7,684557	1,284186	1,074191	-0,419650	-3,032850	-1,555617	-15,402955	2,402261	12,968377	-0,013998	-0,252739	-0,326096	-12,155429	2,383005	1,074191	-0,013998	-0,252739	-0,326096	-12,155429	2,383005	1,074191
15:20:04,13	0,413944	3,276997	-0,105978	0,545968	0,293979	2,198978	-0,013885	-0,252852	-0,324944	7,690264	1,309242	1,043922	-0,424989	-3,029169	-1,540820	-15,314124	2,834248	12,981611	-0,013885	-0,252852	-0,324944	-12,158608	2,399191	1,043922	-0,013885	-0,252852	-0,324944	-12,158608	2,399191	1,043922
15:20:04,18	0,413944	3,276997	-0,105978	0,545968	0,293979	2,198978	-0,014403	-0,246388	-0,310147	7,772647	1,143206	1,057157	-0,679475	-2,905357	-2,095227	-7,422012	15,454475	12,376136	-0,014403	-0,246388	-0,310147	-11,568777	2,273874	1,057157	-0,014403	-0,246388	-0,310147	-11,568777	2,273874	1,057157
15:20:04,23	0,413944	3,276997	-0,105978	0,545968	0,293979	2,198978	0,005616	0,035910	-0,864555	7,968653	2,708846	0,451681	-0,470338	-3,139542	-2,346144	-19,479013	3,408379	13,028958	0,005616	0,035910	-0,864555	10,787601	2,268023	0,451681	0,005616	0,035910	-0,864555	10,787601	2,268023	0,451681
15:20:04,28	0,413944	3,276997	-0,105978	0,545968	0,293979	2,198978	0,103858	-0,262300	-1,115471	7,014867	3,398815	1,104503	-0,420156	-3,121902	-1,752726	-19,897298	1,652174	13,092336	0,103858	-0,262300	-1,115471	-13,575693	-4,754007	1,104503	0,103858	-0,262300	-1,115471	-13,575693	-4,754007	1,104503
15:20:04,33	0,413950	3,276985	-0,105969	0,495943	0,293993	2,199005	-0,008678	-0,229300	-0,271811	7,062398	1,141986	1,023407	-0,442649	-3,025584	-1,502484	-15,483884	3,138129	12,947862	-0,008678	-0,229300	-0,271811	-10,937676	1,823185	1,023407	-0,008678	-0,229300	-0,271811	-10,937676	1,823185	1,023407
15:20:04,38	0,413950	3,276985	-0,105969	0,495943	0,293993	2,199005	-0,008678	-0,229300	-0,271811	7,062398	1,141986	1,023407	-0,446083	-3,024204	-1,506775	-15,461199	3,234824	12,928723	-0,008678	-0,229300	-0,271811	-10,937676	1,823185	1,023407	-0,008678	-0,229300	-0,271811	-10,937676	1,823185	1,023407
15:20:04,43	0,413950	3,276985	-0,105969	0,495943	0,293993	2,199005	-0,008156	-0,225637	-0,276102	6,966974	1,140420	1,004268	-0,449442	-3,026025	-1,505192	-15,407283	3,292957	12,928217	-0,008156	-0,225637	-0,276102	-10,745508	1,780655	1,004268	-0,008156	-0,225637	-0,276102	-10,745508	1,780655	1,004268
15:20:04,48	0,413950	3,276985	-0,105969	0,495943	0,293993	2,199005	-0,005626	-0,226582	-0,277635	7,079916	1,286204	0,991280	-0,446529	-3,026867	-1,508308	-15,416965	3,282938	12,915735	-0,005626	-0,226582	-0,277635	-10,706775	1,727873	0,991280	-0,005626	-0,226582	-0,277635	-10,706775	1,727873	0,991280
15:20:04,53	0,413950	3,276985	-0,105969	0,495943	0,293993	2,199005	-0,005626	-0,226582	-0,277635	7,079916	1,286204	0,991280	-0,448909	-3,025856	-1,509459	-15,406505	3,244803	12,939071	-0,005626	-0,226582	-0,277635	-10,706775	1,727873	0,991280	-0,005626	-0,226582	-0,277635	-10,706775	1,727873	0,991280
15:20:04,58	0,413950	3,276985	-0,105969	0,495943	0,293993	2,199005	-0,005312	-0,224016	-0,278786	6,918694	1,330675	1,014616	-0,448250	-3,027886	-1,508287	-15,398966	3,290937	12,929880	-0,005312	-0,224016	-0,278786	-10,666574	1,747671	1,014616	-0,005312	-0,224016	-0,278786	-10,666574	1,747671	1,014616
15:20:04,63	0,413950	3,276985	-0,105969	0,495943	0,293993	2,199005	-0,006327	-0,222877	-0,279189	6,932251	1,269285	0,987782	-0,449388	-3,024407	-1,509862	-15,377538	3,312159	12,912237	-0,006327	-0,222877	-0,279189	-10,563560	1,765985	0,987782	-0,006327	-0,222877	-0,279189	-10,563560	1,765985	0,987782
15:20:04,68	0,413950	3,276985	-0,105969	0,495943	0,293993	2,199005	-0,006327	-0,222877	-0,279189	6,932251	1,269285	0,987782	-0,449897	-3,023448	-1,507510	-15,344793	3,324547	12,925456	-0,006327	-0,222877	-0,279189	-10,563560	1,765985	0,987782	-0,006327	-0,222877	-0,279189	-10,563560	1,765985	0,987782
15:20:04,73	0,413950	3,276985	-0,105969	0,495943	0,293993	2,199005	-0,006903	-0,221956	-0,276837	6,911505	1,261501	1,001001	-0,447526	-3,026078	-1,509790	-15,328661	3,304395	12,964812	-0,006903	-0,221956	-0,276837	-10,512075	1,803411	1,001001	-0,006903	-0,221956	-0,276837	-10,512075	1,803411	1,001001
15:20:04,78	0,413950	3,276985	-0,105969	0,495943	0,293993	2,199005	-0,005811	-0,225325	-0,279117	7,077271	1,342343	1,040358	-0,447594	-3,025632	-1,507494	-15,360312	3,284944	12,938946	-0,005811	-0,225325	-0,279117	-10,610722	1,798514	1,040358	-0,005811	-0,225325	-0,279117	-10,610722	1,798514	1,040358
15:20:04,83	0,413950	3,276985	-0,105969	0,495943	0,293993	2,199005	-0,006164	-0,225042	-0,276821	7,029887	1,306317	1,014492	-0,448775	-3,020764	-1,510627	-15,349653	3,302826	12,932144	-0,006164	-0,225042	-0,276821	-10,635894	1,790176	1,014492	-0,006164	-0,225042	-0,276821	-10,635894	1,790176	1,014492
15:20:04,88	0,413950	3,276985	-0,105969	0,495943	0,293993	2,199005	-0,009789	-0,221585	-0,279954	6,870971	1,118086	1,007689	-0,448733	-3,024758	-1,507491	-15,350842	3,319372	12,944728	-0,009789	-0,221585	-0,279954	-10,523485	1,886540	1,007689	-0,009789	-0,221585	-0,279954	-10,523485	1,886540	1,007689
15:20:04,93	0,413950	3,276985	-0,105969	0,495943	0,293993	2,199005	-0,008270	-0,225315	-0,279115	7,099410	1,225577	1,041119	-0,446304	-3,023944	-1,509787	-15,307719	3,318442	12,965573	-0,008270	-0,225315	-0,279115	-10,587832	1,874795	1,041119	-0,008270	-0,225315	-0,279115	-10,587832	1,874795	1,041119
15:20:04,98	0,413950	3,276985	-0,105969	0,495943	0,293993	2,199005	-0,008826	-0,224893	-0,279155	7,056323	1,160228	1,017436	-0,446392	-3,023251	-1,509828	-15,349834	3,318382	12,941891	-0,008826	-0,224893	-0,279155	-10,597742	1,853085	1,017436	-0,008826	-0,224893	-0,279155	-10,597742	1,853085	1,017436
15:20:05,03	0,413950	3,276985	-0,105969	0,495943	0,293993	2,199005	-0,008826	-0,224893	-0,279155	7,056323	1,160228	1,017436	-0,449847	-3,028657	-1,505530	-15,345991	3,350870	12,943723	-0,008826	-0,224893	-0,279155	-10,597742	1,853085	1,017436	-0,008826	-0,224893	-0,279155	-10,597742	1,853085	1,017436
15:20:05,08	0,413950	3,276985	-0,105969	0,495943	0,293993	2,199005	-0,002417	-0,224604	-0,274857	7,071392	1,480575	1,019268	-0,448731	-3,023494	-1,509449	-15,339348	3,302997	12,926084	-0,002417	-0,224604	-0,274857	-10,560047	1,670332	1,019268	-0,002417	-0,224604	-0,274857	-10,560047	1,670332	1,019268
15:20:05,14	0,413950	3,276985	-0,105969	0,495943	0,293993	2,199005	-0,007447	-0,222989	-0,278776	6,949235	1,248716	1,001629	-0,445184	-3,024155	-1,507101	-15,336698	3,296990	12,934641	-0,007447	-0,222989	-0,278776	-10,555367	1,833311	1,001629	-0,007447	-0,222989	-0,278776	-10,555367	1,833311	1,001629
15:20:05,19	0,413950	3,276985	-0,105969	0,495943	0,293993	2,199005	-0,008648	-0,226391	-0,276428	7,122288	1,191590	1,010186	-0,447561	-3,024570	-1,509421	-15,350230	3,327025	12,960907	-0,008648	-0,226391	-0,276428	-10,649411	1,870422	1,010186	-0,008648	-0,226391	-0,276428	-10,649411	1,870422	1,010186
15:20:05,24	0,413950	3,276985	-0,105969	0,495943	0,293993	2,199005	-0,007100	-0,224540	-0,278748	7,045287	1,245336	1,036452	-0,446352	-3,024565	-1,510988	-15,333182	3,318402	12,932548	-0,007100	-0,224540	-0,278748	-10,581117	1,802671	1,036452	-0,007100	-0,224540	-0,278748	-10,581117	1,802671	1,036452
15:20:05,29	0,413950	3,276985	-0,105969	0,495943	0,293993	2,199005	-0,007709	-0,225585	-0,280315	7,100665	1,232752	1,008093	-0,450549	-3,024367	-1,508299	-15,377383	3,330478	12,926211	-0,007709	-0,225585	-0,280315	-10,607744	1,837880	1,008093	-0,007709	-0,225585	-0,280315	-10,607744	1,837880	1,008093
15:20:05,34	0,413950	3,276985	-0,105969	0,495943	0,293993	2,199005	-0,005782	-0,221850	-0,277626	6,894833	1,288634	1,001757	-0,447630	-3,026696	-1,511778	-15,376785	3,297857	12,932282	-0,005225	-0,225543	-0,281105	-10,646235	1,744564	1,007827	-0,005225	-0,225543	-0,281105	-10,646235	1,744564	1,007827
15:20:05,39	0,413950	3,276985	-0,105969	0,495943	0,293993	2,199005	-0,005225	-0,225543	-0,281105	7,058907	1,334435	1,007827	-0,448088	-3,023267	-1,509075	-15,315475	3,293800	12,891545	-0,005225	-0,225543	-0,281105	-10,646235	1,744564	1,007827	-0,005225	-0,225543	-0,281105	-10,646235	1,744564	1,007827
15:20:05,44	0,413950	3,276985	-0,105969	0,495943	0,293993	2,199005	-0,007964	-0,223432	-0,278402	6,976260	1,247097	0,967090	-0,449301	-3,025662	-1,509038	-15,343743	3,328508	12,945657	-0,007964	-0,223432	-0,278402	-10,563144	1,872290	0,967090	-0,007964	-0,223432	-0,278402	-10,563144	1,872290	0,967090
15:20:05,49	0,413950	3,276985	-0,105969	0,495943	0,293993	2,199005	-0,005284	-0,223579	-0,278366	6,999810	1,344620	1,021202	-0,443376	-3,023482	-1,510592	-15,316991	3,318109	12,932806	-0,005284	-0,223579	-0,278366	-10,551106	1,759436	1,021202	-0,005284	-0,223579	-0,278366	-10,551106	1,759436	1,021202
15:20:05,54	0,413950	3,276985	-0,105969	0,495943	0,293993	2,199005	-0,010135	-0,227620	-0,279919	7,214320	1,120759	1,008351	-0,448631	-3,021466	-1,509435	-15,290476	3,312592	12,926198	-0,010135	-0,227620	-0,279919	-10,653826	1,916342	1,008351	-0,010135	-0,227620	-0,279919	-10,653826	1,916342	1,008351
15:20:05,59	0,413950	3,276985	-0,105969	0,495943	0,293993	2,199005	-0,009253	-0,222062	-0,278762	6,933781	1,192325	1,001744	-0,445778	-3,022998	-1,509813	-15,331650	3,306004	12,951132	-0,009253	-0,222062	-0,278762	-10,498059	1,918700	1,001744	-0,009253	-0,222062	-0,278762	-10,498059	1,918700	1,001744
15:20:05,64	0,413950	3,276985	-0,105969	0,495943	0,293993	2,199005	-0,009353	-0,225299	-0,279140	7,075805	1,154778	1,026678	-0,446942	-3,024294	-1,508254	-15,337559	3,324384	12,955285	-0,009353	-0,225299	-0,279140	-10,610127	1,888978	1,026678	-0,009353	-0,225299	-0,279140	-10,610127	1,888978	1,026678
15:20:05,69	0,413950	3,276985	-0,105969	0,495943	0,293993	2,199005	-0,007648	-0,224938	-0,277581	7,070028	1,229101	1,030830	-0,445781	-3,022358	-1,510599	-15,328703	3,299444	12,941774	-0,007648	-0,224938	-0,277581	-10,587613	1,829503	1,030830	-0,007648	-0,224938	-0,277581	-10,587613	1,829503	1,030830
15:20:05,74	0,413950	3,276985	-0,105969	0,495943	0,293993	2,199005	-0,011009	-0,226349	-0,276851	7,114391	1,056807	0,982046	-0,444039	-3,022089	-1,507524	-15,349929	3,298024	12,906501	-0,011009	-0,226349	-0,276851	-10,654021	1,921031	0,982046	-0,011009	-0,226349	-0,276851	-10,654021	1,921031	0,982046
15:20:05,79	0,413950	3,276985	-0,105969	0,495943	0,293993	2,199005	-0,011009	-0,226349	-0,276851	7,114391	1,056807	0,982046	-0,447033	-3,026623	-1,509847	-15,370482	3,272524	12,910964	-0,011009	-0,226349	-0,276851	-10,654021	1,921031	0,982046	-0,011009	-0,226349	-0,276851	-10,654021	1,921031	0,982046
15:20:05,84	0,413950	3,276985	-0,105969	0,495943	0,293993	2,199005	-0,005586	-0,226024	-0,279174	7,065097	1,333776	0,986509	-0,448120	-3,022426	-1,509447	-15,328877	3,310021	12,926464	-0,005586	-0,226024	-0,279174	-10,677751	1,772262	0,986509	-0,005586	-0,226024	-0,279174	-10,677751	1,772262	0,986509
15:20:05,89	0,413950	3,276985	-0,105969	0,495943	0,293993	2,199005	-0,008677	-0,222984	-0,278774	6,960304	1,190333	1,002009	-0,448677	-3,023561	-1,508272	-15,316915	3,303021	12,925137	-0,008677	-0,222984	-0,278774	-10,543922	1,871452	1,002009	-0,008677	-0,222984	-0,278774	-10,543922	1,871452	1,002009
15:20:05,94	0,413950	3,276985	-0,105969	0,495943	0,293993	2,199005	-0,007416	-0,223069	-0,277600	6,964631	1,269771	1,000683	-0,445092	-3,022402	-1,506711	-15,312036	3,358506	12,931551	-0,007416	-0,223069	-0,277600	-10,546249	1,851891	1,000683	-0,007416	-0,223069	-0,277600	-10,546249	1,851891	1,000683
15:20:05,99	0,413950	3,276985	-0,105969	0,495943	0,293993	2,199005	-0,010212	-0,225594	-0,276038	7,146435	1,100856	1,007096	-0,676093	-2,929053	-2,094363	-9,226757	14,734787	12,416625	-0,010212	-0,225594	-0,276038	-10,562678	1,902472	1,007096	-0,010212	-0,225594	-0,276038	-10,562678	1,902472	1,007096
15:20:06,04	0,413950	3,276985	-0,105969	0,495943	0,293993	2,199005	0,024446	0,021133	-0,863690	7,211411	2,484940	0,492171	-0,468794	-3,130083	-2,290223	-19,445985	2,768932	12,985469	0,024446	0,021133	-0,863690	8,870372	0,565895	0,492171	0,024446	0,021133	-0,863690	8,870372	0,565895	0,492171
15:20:06,09	0,413950	3,276985	-0,105969	0,495943	0,293993	2,199005	0,094893	-0,258908	-1,059550	6,301204	3,280995	1,061014	-0,427997	-3,159818	-1,710601	-22,538027	1,375357	13,145829	0,094893	-0,258908	-1,059550	-14,023060	-4,168125	1,061014	0,094893	-0,258908	-1,059550	-14,023060	-4,168125	1,061014
15:20:06,14	0,414005	3,276985	-0,105981	0,445930	0,293985	2,199006	0,100247	-0,309107	-0,479928	6,158659	1,578382	1,221375	-0,449381	-3,067466	-1,459994	-18,170962	2,859477	12,972083	0,100247	-0,309107	-0,479928	-18,106224	-6,290992	1,221375	0,100247	-0,309107	-0,479928	-18,106224	-6,290992	1,221375
15:20:06,19	0,414005	3,276985	-0,105981	0,445930	0,293985	2,199006	0,030959	-0,244411	-0,229321	6,263312	1,015341	1,047629	-0,452252	-3,068999	-1,461915	-18,144129	2,885699	12,982783	0,030959	-0,244411	-0,229321	-12,922976	-1,414938	1,047629	0,030959	-0,244411	-0,229321	-12,922976	-1,414938	1,047629
15:20:06,24	0,414005	3,276985	-0,105981	0,445930	0,293985	2,199006	0,033722	-0,242692	-0,231242	6,210051	1,169162	1,058328	-0,452620	-3,068392	-1,459166	-18,067870	2,949959	12,977566	0,033722	-0,242692	-0,231242	-12,841298	-1,478039	1,058328	0,033722	-0,242692	-0,231242	-12,841298	-1,478039	1,058328
15:20:06,29	0,414005	3,276985	-0,105981	0,445930	0,293985	2,199006	0,033381	-0,242070	-0,228493	6,271465	1,185316	1,053111	-0,448436	-3,068323	-1,460700	-18,045303	2,976828	12,984706	0,033381	-0,242070	-0,228493	-12,731024	-1,435077	1,053111	0,033381	-0,242070	-0,228493	-12,731024	-1,435077	1,053111
15:20:06,34	0,414005	3,276985	-0,105981	0,445930	0,293985	2,199006	0,031229	-0,245659	-0,230027	6,492630	1,079548	1,060252	-0,453778	-3,063255	-1,460736	-18,061872	3,010055	12,985792	0,031229	-0,245659	-0,230027	-12,791571	-1,371953	1,060252	0,031229	-0,245659	-0,230027	-12,791571	-1,371953	1,060252
15:20:06,39	0,414005	3,276985	-0,105981	0,445930	0,293985	2,199006	0,029510	-0,238498	-0,230063	6,140789	0,959196	1,061337	-0,455458	-3,061959	-1,462271	-18,027952	3,053553	13,002208	0,029510	-0,238498	-0,230063	-12,581334	-1,357361	1,061337	0,029510	-0,238498	-0,230063	-12,581334	-1,357361	1,061337
15:20:06,44	0,414005	3,276985	-0,105981	0,445930	0,293985	2,199006	0,031678	-0,238109	-0,233114	6,269845	1,133157	1,054857	-0,480950	-3,056272	-1,450092	-17,469230	4,328667	12,919745	0,031678	-0,238109	-0,233114	-12,421697	-1,353537	1,054857	0,031678	-0,238109	-0,233114	-12,421697	-1,353537	1,054857
15:20:06,49	0,414005	3,276985	-0,105981	0,445930	0,293985	2,199006	0,031678	-0,238109	-0,233114	6,269845	1,133157	1,054857	-0,691993	-2,928763	-1,934624	-10,072328	14,711451	12,421567	0,031678	-0,238109	-0,233114	-12,421697	-1,353537	1,054857	0,031678	-0,238109	-0,233114	-12,421697	-1,353537	1,054857
15:20:06,54	0,414005	3,276985	-0,105981	0,445930	0,293985	2,199006	0,032145	0,035048	-0,703951	6,044874	2,164656	0,497112	-0,505346	-3,128934	-2,342213	-19,847053	4,144267	12,928316	0,032145	0,035048	-0,703951	8,796106	-0,358739	0,497112	0,032145	0,035048	-0,703951	8,796106	-0,358739	0,497112
15:20:06,59	0,414005	3,276985	-0,105981	0,445930	0,293985	2,199006	0,112174	-0,226679	-1,111540	5,615822	3,144595	1,003861	-0,425034	-3,108266	-1,613549	-20,474402	0,831199	13,036914	0,112174	-0,226679	-1,111540	-12,178442	-5,661069	1,003861	0,112174	-0,226679	-1,111540	-12,178442	-5,661069	1,003861
15:20:06,64	0,413937	3,277023	-0,105971	0,395936	0,293993	2,198995	0,054119	-0,285897	-0,382876	5,512311	1,238975	1,112459	-0,446455	-3,023519	-1,373133	-16,426695	2,403842	12,903423	0,054119	-0,285897	-0,382876	-16,930608	-3,009380	1,112459	0,054119	-0,285897	-0,382876	-16,930608	-3,009380	1,112459
15:20:06,69	0,413937	3,277023	-0,105971	0,395936	0,293993	2,198995	-0,008563	-0,224973	-0,142461	5,730039	0,698585	0,978968	-0,448038	-3,023535	-1,377745	-16,342209	2,440832	12,925650	-0,008563	-0,224973	-0,142461	-11,930307	1,370796	0,978968	-0,008563	-0,224973	-0,142461	-11,930307	1,370796	0,978968
15:20:06,74	0,413937	3,277023	-0,105971	0,395936	0,293993	2,198995	-0,008186	-0,220674	-0,149429	5,638658	0,735580	0,985356	-0,450366	-3,021696	-1,380102	-16,345559	2,509584	12,909811	-0,008186	-0,220674	-0,149429	-11,684253	1,378203	0,985356	-0,008186	-0,220674	-0,149429	-11,684253	1,378203	0,985356
15:20:06,79	0,413937	3,277023	-0,105971	0,395936	0,293993	2,198995	-0,008186	-0,220674	-0,149429	5,638658	0,735580	0,985356	-0,450327	-3,024275	-1,379304	-16,340401	2,525980	12,919112	-0,008186	-0,220674	-0,149429	-11,684253	1,378203	0,985356	-0,008186	-0,220674	-0,149429	-11,684253	1,378203	0,985356
15:20:06,84	0,413937	3,277023	-0,105971	0,395936	0,293993	2,198995	-0,005973	-0,221997	-0,148631	5,724225	0,846957	0,994657	-0,452097	-3,024501	-1,380481	-16,347174	2,543604	12,910433	-0,005973	-0,221997	-0,148631	-11,702531	1,315811	0,994657	-0,005973	-0,221997	-0,148631	-11,702531	1,315811	0,994657
15:20:06,89	0,413937	3,277023	-0,105971	0,395936	0,293993	2,198995	-0,004892	-0,220577	-0,149808	5,662276	0,888468	0,985978	-0,453190	-3,020811	-1,376957	-16,296103	2,529337	12,936736	-0,004892	-0,220577	-0,149808	-11,653031	1,272499	0,985978	-0,004892	-0,220577	-0,149808	-11,653031	1,272499	0,985978
15:20:06,94	0,413937	3,277023	-0,105971	0,395936	0,293993	2,198995	-0,007541	-0,217786	-0,146284	5,530307	0,802090	1,012281	-0,454971	-3,023518	-1,380064	-16,314409	2,560044	12,939089	-0,007541	-0,217786	-0,146284	-11,565881	1,394057	1,012281	-0,007541	-0,217786	-0,146284	-11,565881	1,394057	1,012281
15:20:06,99	0,413937	3,277023	-0,105971	0,395936	0,293993	2,198995	-0,004306	-0,217597	-0,149391	5,537907	0,939106	1,014634	-0,450782	-3,021094	-1,378891	-16,280762	2,560884	12,934294	-0,004306	-0,217597	-0,149391	-11,543426	1,277120	1,014634	-0,004306	-0,217597	-0,149391	-11,543426	1,277120	1,014634
15:20:07,04	0,413937	3,277023	-0,105971	0,395936	0,293993	2,198995	-0,008499	-0,220012	-0,148218	5,681076	0,749780	1,009839	-0,452526	-3,020313	-1,377361	-16,271233	2,552537	12,903741	-0,008499	-0,220012	-0,148218	-11,589893	1,416958	1,009839	-0,008499	-0,220012	-0,148218	-11,589893	1,416958	1,009839
15:20:07,09	0,413937	3,277023	-0,105971	0,395936	0,293993	2,198995	-0,008304	-0,218112	-0,146688	5,579796	0,772358	0,979287	-0,451962	-3,019862	-1,378924	-16,280627	2,556312	12,900229	-0,008304	-0,218112	-0,146688	-11,541999	1,424211	0,979287	-0,008304	-0,218112	-0,146688	-11,541999	1,424211	0,979287
15:20:07,14	0,413937	3,277023	-0,105971	0,395936	0,293993	2,198995	-0,008977	-0,218374	-0,148251	5,592016	0,727342	0,975774	-0,454241	-3,022298	-1,380442	-16,258020	2,592952	12,925564	-0,008977	-0,218374	-0,148251	-11,550382	1,432021	0,975774	-0,008977	-0,218374	-0,148251	-11,550382	1,432021	0,975774
15:20:07,19	0,413937	3,277023	-0,105971	0,395936	0,293993	2,198995	-0,005728	-0,217618	-0,149769	5,595729	0,897561	1,001110	-0,451177	-3,025308	-1,378497	-16,220612	2,596092	12,880574	-0,005728	-0,217618	-0,149769	-11,487308	1,347173	1,001110	-0,005728	-0,217618	-0,149769	-11,487308	1,347173	1,001110
15:20:07,24	0,413937	3,277023	-0,105971	0,395936	0,293993	2,198995	-0,004653	-0,221778	-0,147824	5,833441	0,984282	0,956120	-0,457215	-3,023489	-1,379283	-16,274580	2,586805	12,924142	-0,004653	-0,221778	-0,147824	-11,576109	1,349515	0,956120	-0,004653	-0,221778	-0,147824	-11,576109	1,349515	0,956120
15:20:07,29	0,413937	3,277023	-0,105971	0,395936	0,293993	2,198995	-0,003209	-0,215639	-0,148610	5,479198	1,017279	0,999687	-0,452952	-3,023579	-1,376554	-16,229773	2,620223	12,899589	-0,003209	-0,215639	-0,148610	-11,448458	1,269153	0,999687	-0,003209	-0,215639	-0,148610	-11,448458	1,269153	0,999687
15:20:07,34	0,413937	3,277023	-0,105971	0,395936	0,293993	2,198995	-0,005262	-0,219376	-0,145881	5,724856	0,932595	0,975134	-0,454171	-3,023183	-1,375417	-16,244640	2,596291	12,873906	-0,005262	-0,219376	-0,145881	-11,496140	1,345665	0,975134	-0,005262	-0,219376	-0,145881	-11,496140	1,345665	0,975134
15:20:07,39	0,413937	3,277023	-0,105971	0,395936	0,293993	2,198995	-0,004996	-0,218122	-0,144744	5,631508	0,945539	0,949451	-0,454638	-3,021781	-1,378108	-16,193361	2,644191	12,891214	-0,004996	-0,218122	-0,144744	-11,491077	1,337696	0,949451	-0,004996	-0,218122	-0,144744	-11,491077	1,337696	0,949451
15:20:07,45	0,413937	3,277023	-0,105971	0,395936	0,293993	2,198995	-0,005976	-0,217017	-0,147436	5,641156	0,914999	0,966759	-0,455973	-3,019113	-1,380475	-16,249231	2,629836	12,897778	-0,005976	-0,217017	-0,147436	-11,394665	1,384144	0,966759	-0,005976	-0,217017	-0,147436	-11,394665	1,384144	0,966759
15:20:07,50	0,413937	3,277023	-0,105971	0,395936	0,293993	2,198995	-0,007620	-0,214526	-0,149802	5,471287	0,788340	0,973324	-0,457061	-3,022389	-1,379670	-16,224548	2,651538	12,901901	-0,007620	-0,214526	-0,149802	-11,369036	1,386485	0,973324	-0,007620	-0,214526	-0,149802	-11,369036	1,386485	0,973324
15:20:07,55	0,413937	3,277023	-0,105971	0,395936	0,293993	2,198995	-0,004239	-0,215222	-0,148997	5,538579	0,974668	0,977447	-0,451249	-3,024003	-1,375780	-16,254293	2,599387	12,903780	-0,004239	-0,215222	-0,148997	-11,356325	1,307418	0,977447	-0,004239	-0,215222	-0,148997	-11,356325	1,307418	0,977447
15:20:07,60	0,413937	3,277023	-0,105971	0,395936	0,293993	2,198995	-0,005747	-0,221063	-0,145107	5,782280	0,896551	0,979325	-0,457693	-3,024927	-1,379665	-16,241624	2,625148	12,905588	-0,005747	-0,221063	-0,145107	-11,571151	1,347703	0,979325	-0,005747	-0,221063	-0,145107	-11,571151	1,347703	0,979325
15:20:07,65	0,413937	3,277023	-0,105971	0,395936	0,293993	2,198995	-0,001725	-0,215943	-0,148992	5,544718	1,103819	0,981133	-0,456539	-3,023374	-1,380080	-16,257347	2,645688	12,887709	-0,001725	-0,215943	-0,148992	-11,406845	1,239195	0,981133	-0,001725	-0,215943	-0,148992	-11,406845	1,239195	0,981133
15:20:07,70	0,413937	3,277023	-0,105971	0,395936	0,293993	2,198995	-0,003647	-0,216167	-0,149407	5,566244	0,979984	0,963254	-0,453558	-3,025222	-1,378498	-16,237307	2,616415	12,895534	-0,003647	-0,216167	-0,149407	-11,402829	1,266243	0,963254	-0,003647	-0,216167	-0,149407	-11,402829	1,266243	0,963254
15:20:07,75	0,413937	3,277023	-0,105971	0,395936	0,293993	2,198995	-0,003537	-0,219672	-0,147825	5,733209	1,017675	0,971079	-0,455229	-3,024684	-1,377703	-16,206702	2,660009	12,905613	-0,003537	-0,219672	-0,147825	-11,511062	1,295331	0,971079	-0,003537	-0,219672	-0,147825	-11,511062	1,295331	0,971079
15:20:07,80	0,413937	3,277023	-0,105971	0,395936	0,293993	2,198995	-0,003167	-0,217956	-0,147030	5,697032	1,041647	0,981159	-0,456429	-3,020800	-1,381235	-16,194555	2,635740	12,878158	-0,003167	-0,217956	-0,147030	-11,412530	1,290222	0,981159	-0,003167	-0,217956	-0,147030	-11,412530	1,290222	0,981159
15:20:07,85	0,413937	3,277023	-0,105971	0,395936	0,293993	2,198995	-0,005931	-0,214975	-0,150562	5,527045	0,920544	0,953704	-0,455323	-3,020302	-1,378503	-16,220506	2,614350	12,910258	-0,005931	-0,214975	-0,150562	-11,348463	1,386136	0,953704	-0,005931	-0,214975	-0,150562	-11,348463	1,386136	0,953704
15:20:07,90	0,413937	3,277023	-0,105971	0,395936	0,293993	2,198995	-0,006915	-0,215684	-0,147830	5,532441	0,857584	0,985804	-0,455899	-3,023697	-1,381991	-16,224940	2,636545	12,907689	-0,006915	-0,215684	-0,147830	-11,398765	1,400439	0,985804	-0,006915	-0,215684	-0,147830	-11,398765	1,400439	0,985804
15:20:07,95	0,413937	3,277023	-0,105971	0,395936	0,293993	2,198995	-0,003687	-0,216882	-0,151318	5,611757	1,010512	0,983234	-0,458654	-3,018375	-1,377713	-16,161179	2,724134	12,907550	-0,003687	-0,216882	-0,151318	-11,413515	1,299955	0,983234	-0,003687	-0,216882	-0,151318	-11,413515	1,299955	0,983234
15:20:08,00	0,413937	3,277023	-0,105971	0,395936	0,293993	2,198995	-0,006918	-0,211835	-0,147041	5,457038	0,853931	0,983095	-0,728704	-2,912505	-1,962496	-9,387062	15,885817	12,324660	-0,006918	-0,211835	-0,147041	-11,172030	1,396997	0,983095	-0,006918	-0,211835	-0,147041	-11,172030	1,396997	0,983095
15:20:08,05	0,413937	3,277023	-0,105971	0,395936	0,293993	2,198995	0,036421	0,074969	-0,731823	5,328605	2,393260	0,400205	-0,480251	-3,112590	-2,128797	-19,781307	2,605287	12,944204	0,036421	0,074969	-0,731823	11,213695	-0,465767	0,400205	0,036421	0,074969	-0,731823	11,213695	-0,465767	0,400205
15:20:08,10	0,413937	3,277023	-0,105971	0,395936	0,293993	2,198995	0,085473	-0,240239	-0,898124	5,021053	2,582543	1,019749	-0,455436	-3,121698	-1,546729	-21,374888	1,653732	13,005230	0,080953	-0,266284	-0,316056	-16,148760	-4,911582	1,080775	0,080953	-0,266284	-0,316056	-16,148760	-4,911582	1,080775
15:20:08,15	0,413954	3,277010	-0,105973	0,345945	0,293973	2,199000	0,080953	-0,266284	-0,316056	4,754502	1,443214	1,080775	-0,474059	-3,034075	-1,363942	-17,480237	3,010995	12,844247	0,080953	-0,266284	-0,316056	-16,148760	-4,911582	1,080775	0,080953	-0,266284	-0,316056	-16,148760	-4,911582	1,080775
15:20:08,20	0,413954	3,277010	-0,105973	0,345945	0,293973	2,199000	0,014381	-0,206345	-0,133269	4,760433	0,675698	0,919793	-0,476840	-3,039411	-1,363485	-17,436937	3,076452	12,883110	0,014381	-0,206345	-0,133269	-11,437633	-0,453186	0,919793	0,014381	-0,206345	-0,133269	-11,437633	-0,453186	0,919793
15:20:08,25	0,413954	3,277010	-0,105973	0,345945	0,293973	2,199000	0,020392	-0,206604	-0,132812	4,852236	0,993078	0,958655	-0,475541	-3,035809	-1,362701	-17,386729	3,116363	12,879309	0,020392	-0,206604	-0,132812	-11,366158	-0,607727	0,958655	0,020392	-0,206604	-0,132812	-11,366158	-0,607727	0,958655
15:20:08,30	0,413954	3,277010	-0,105973	0,345945	0,293973	2,199000	0,016624	-0,205928	-0,132028	4,876785	0,820626	0,954854	-0,476082	-3,038379	-1,359949	-17,369914	3,103028	12,895940	0,016624	-0,205928	-0,132028	-11,288593	-0,484328	0,954854	0,016624	-0,205928	-0,132028	-11,288593	-0,484328	0,954854
15:20:08,35	0,413954	3,277010	-0,105973	0,345945	0,293973	2,199000	0,019120	-0,206744	-0,129276	4,916071	0,971672	0,971486	-0,477204	-3,036376	-1,358407	-17,349373	3,121179	12,880940	0,019120	-0,206744	-0,129276	-11,313355	-0,529254	0,971486	0,019120	-0,206744	-0,129276	-11,313355	-0,529254	0,971486
15:20:08,40	0,413954	3,277010	-0,105973	0,345945	0,293973	2,199000	0,017946	-0,204771	-0,127734	4,839462	0,919328	0,956485	-0,477750	-3,036977	-1,364623	-17,329881	3,149607	12,870714	0,017946	-0,204771	-0,127734	-11,235079	-0,489426	0,956485	0,017946	-0,204771	-0,127734	-11,235079	-0,489426	0,956485
15:20:08,45	0,413954	3,277010	-0,105973	0,345945	0,293973	2,199000	0,018739	-0,204599	-0,133950	4,864878	0,963226	0,946259	-0,489145	-3,031464	-1,356737	-17,011479	3,542150	12,878911	0,018739	-0,204599	-0,133950	-11,196153	-0,507772	0,946259	0,018739	-0,204599	-0,133950	-11,196153	-0,507772	0,946259
15:20:08,50	0,413954	3,277010	-0,105973	0,345945	0,293973	2,199000	0,019662	-0,191974	-0,126065	4,707547	1,090713	0,954456	-0,742800	-2,918386	-1,886755	-10,222028	16,261116	12,237725	0,019662	-0,191974	-0,126065	-10,362446	-0,452768	0,954456	0,019662	-0,191974	-0,126065	-10,362446	-0,452768	0,954456
15:20:08,55	0,413954	3,277010	-0,105973	0,345945	0,293973	2,199000	0,048562	0,084237	-0,656082	4,754246	2,113838	0,313271	-0,492760	-3,123257	-2,101514	-20,474120	2,585713	12,910971	0,048562	0,084237	-0,656082	11,366813	-1,698253	0,313271	0,048562	0,084237	-0,656082	11,366813	-1,698253	0,313271
15:20:08,60	0,413954	3,277010	-0,105973	0,345945	0,293973	2,199000	0,100965	-0,234740	-0,870841	4,371749	2,797954	0,986516	-0,475323	-3,096611	-1,505448	-20,722240	2,259894	12,896201	0,100965	-0,234740	-0,870841	-14,055357	-5,127812	0,986516	0,100965	-0,234740	-0,870841	-14,055357	-5,127812	0,986516
15:20:08,65	0,414020	3,277011	-0,105978	0,295934	0,294000	2,199007	0,069170	-0,236517	-0,274775	4,057934	1,092658	0,971747	-0,493030	-3,012098	-1,280949	-16,702836	3,466677	12,795490	0,069170	-0,236517	-0,274775	-14,508680	-4,337220	0,971747	0,069170	-0,236517	-0,274775	-14,508680	-4,337220	0,971747
15:20:08,70	0,414020	3,277011	-0,105978	0,295934	0,294000	2,199007	0,004834	-0,178927	-0,050276	4,118046	0,624655	0,871036	-0,494812	-3,014095	-1,280540	-16,729281	3,516955	12,830436	0,004834	-0,178927	-0,050276	-9,927731	0,245220	0,871036	0,004834	-0,178927	-0,050276	-9,927731	0,245220	0,871036
15:20:08,75	0,414020	3,277011	-0,105978	0,295934	0,294000	2,199007	0,007454	-0,178382	-0,049867	4,120031	0,712879	0,905981	-0,495902	-3,011770	-1,282889	-16,696261	3,560904	12,804019	0,007454	-0,178382	-0,049867	-9,882972	0,127735	0,905981	0,007454	-0,178382	-0,049867	-9,882972	0,127735	0,905981
15:20:08,80	0,414020	3,277011	-0,105978	0,295934	0,294000	2,199007	0,005986	-0,176276	-0,052216	4,065057	0,643162	0,879564	-0,498149	-3,012017	-1,287526	-16,652533	3,610281	12,817238	0,005986	-0,176276	-0,052216	-9,772575	0,173260	0,879564	0,005986	-0,176276	-0,052216	-9,772575	0,173260	0,879564
15:20:08,85	0,414020	3,277011	-0,105978	0,295934	0,294000	2,199007	0,007323	-0,174453	-0,056853	4,034914	0,725865	0,892783	-0,497511	-3,011210	-1,285574	-16,625998	3,594659	12,815507	0,007323	-0,174453	-0,056853	-9,659655	0,151012	0,892783	0,007323	-0,174453	-0,056853	-9,659655	0,151012	0,892783
15:20:08,90	0,414020	3,277011	-0,105978	0,295934	0,294000	2,199007	0,006305	-0,174602	-0,054901	4,042413	0,703741	0,891052	-0,496984	-3,012519	-1,285556	-16,666352	3,631093	12,855736	0,006305	-0,174602	-0,054901	-9,663870	0,208769	0,891052	0,006305	-0,174602	-0,054901	-9,663870	0,208769	0,891052
15:20:08,95	0,414020	3,277011	-0,105978	0,295934	0,294000	2,199007	0,007175	-0,175713	-0,054883	4,111543	0,695788	0,931281	-0,497475	-3,010794	-1,286351	-16,624461	3,646508	12,817693	0,007175	-0,175713	-0,054883	-9,681928	0,132565	0,931281	0,007175	-0,175713	-0,054883	-9,681928	0,132565	0,931281
15:20:09,00	0,414020	3,277011	-0,105978	0,295934	0,294000	2,199007	0,005927	-0,174426	-0,055678	4,078893	0,659462	0,893238	-0,495685	-3,011775	-1,285564	-16,617611	3,645142	12,817264	0,005881	-0,176466	-0,054891	-9,665339	0,202039	0,892809	0,005881	-0,176466	-0,054891	-9,665339	0,202039	0,892809
15:20:09,05	0,414020	3,277011	-0,105978	0,295934	0,294000	2,199007	0,005881	-0,176466	-0,054891	4,187227	0,663693	0,892809	-0,494578	-3,009564	-1,287150	-16,647362	3,655899	12,804863	0,005881	-0,176466	-0,054891	-9,665339	0,202039	0,892809	0,005881	-0,176466	-0,054891	-9,665339	0,202039	0,892809
15:20:09,10	0,414020	3,277011	-0,105978	0,295934	0,294000	2,199007	0,003413	-0,176319	-0,056477	4,174039	0,504225	0,880408	-0,496812	-3,010987	-1,288648	-16,585913	3,653562	12,838387	0,003413	-0,176319	-0,056477	-9,667011	0,236291	0,880408	0,003413	-0,176319	-0,056477	-9,667011	0,236291	0,880408
15:20:09,15	0,414020	3,277011	-0,105978	0,295934	0,294000	2,199007	0,005762	-0,175096	-0,057975	4,139150	0,680759	0,913932	-0,495073	-3,009268	-1,286748	-16,606306	3,661752	12,799497	0,005762	-0,175096	-0,057975	-9,605905	0,228428	0,913932	0,005762	-0,175096	-0,057975	-9,605905	0,228428	0,913932
15:20:09,20	0,414020	3,277011	-0,105978	0,295934	0,294000	2,199007	0,003405	-0,175742	-0,056076	4,169635	0,536419	0,875043	-0,499186	-3,009090	-1,283642	-16,610960	3,677090	12,807152	0,003405	-0,175742	-0,056076	-9,626126	0,269142	0,875043	0,003405	-0,175742	-0,056076	-9,626126	0,269142	0,875043
15:20:09,25	0,414020	3,277011	-0,105978	0,295934	0,294000	2,199007	0,005306	-0,172092	-0,052969	3,990758	0,623600	0,882697	-0,499175	-3,012981	-1,285921	-16,606300	3,677318	12,851529	0,005306	-0,172092	-0,052969	-9,518429	0,207052	0,882697	0,005306	-0,172092	-0,052969	-9,518429	0,207052	0,882697
15:20:09,30	0,414020	3,277011	-0,105978	0,295934	0,294000	2,199007	0,008671	-0,174047	-0,055248	4,094957	0,802460	0,927075	-0,498006	-3,009452	-1,288702	-16,607268	3,687878	12,791308	0,008671	-0,174047	-0,055248	-9,567714	0,121823	0,927075	0,008671	-0,174047	-0,055248	-9,567714	0,121823	0,927075
15:20:09,35	0,414020	3,277011	-0,105978	0,295934	0,294000	2,199007	0,005030	-0,173294	-0,058029	4,064490	0,607055	0,866854	-0,496270	-3,009863	-1,287510	-16,614816	3,670336	12,824254	0,005030	-0,173294	-0,058029	-9,539113	0,212166	0,866854	0,005030	-0,173294	-0,058029	-9,539113	0,212166	0,866854
15:20:09,40	0,414020	3,277011	-0,105978	0,295934	0,294000	2,199007	0,004518	-0,175004	-0,056837	4,134406	0,582636	0,899799	-0,497940	-3,009399	-1,286338	-16,584437	3,707434	12,819352	0,004518	-0,175004	-0,056837	-9,603374	0,227984	0,899799	0,004518	-0,175004	-0,056837	-9,603374	0,227984	0,899799
15:20:09,46	0,414020	3,277011	-0,105978	0,295934	0,294000	2,199007	0,004952	-0,173325	-0,055665	4,094420	0,612953	0,894897	-0,498612	-3,010798	-1,285945	-16,607505	3,655062	12,831884	0,004952	-0,173325	-0,055665	-9,511566	0,224249	0,894897	0,004952	-0,173325	-0,055665	-9,511566	0,224249	0,894897
15:20:09,51	0,414020	3,277011	-0,105978	0,295934	0,294000	2,199007	0,006499	-0,173442	-0,055272	4,043655	0,699620	0,907429	-0,497369	-3,010118	-1,286727	-16,576053	3,652910	12,808058	0,006499	-0,173442	-0,055272	-9,571577	0,189454	0,907429	0,006499	-0,173442	-0,055272	-9,571577	0,189454	0,907429
15:20:09,56	0,414020	3,277011	-0,105978	0,295934	0,294000	2,199007	0,005288	-0,174179	-0,056055	4,095807	0,664980	0,883603	-0,496222	-3,009632	-1,287469	-16,597077	3,699577	12,868632	0,005288	-0,174179	-0,056055	-9,577227	0,249852	0,883603	0,005288	-0,174179	-0,056055	-9,577227	0,249852	0,883603
15:20:09,61	0,414020	3,277011	-0,105978	0,295934	0,294000	2,199007	0,004294	-0,174929	-0,056797	4,164721	0,571748	0,944178	-0,495598	-3,007371	-1,287918	-16,580850	3,693420	12,791462	0,004294	-0,174929	-0,056797	-9,567204	0,234653	0,944178	0,004294	-0,174929	-0,056797	-9,567204	0,234653	0,944178
15:20:09,66	0,414020	3,277011	-0,105978	0,295934	0,294000	2,199007	0,002024	-0,174339	-0,057245	4,136848	0,470816	0,867008	-0,495614	-3,008915	-1,288273	-16,576484	3,661117	12,824283	0,002024	-0,174339	-0,057245	-9,548802	0,311952	0,867008	0,002024	-0,174339	-0,057245	-9,548802	0,311952	0,867008
15:20:09,71	0,414020	3,277011	-0,105978	0,295934	0,294000	2,199007	0,003369	-0,175097	-0,057600	4,150456	0,560686	0,899828	-0,500303	-3,010015	-1,287488	-16,587364	3,718046	12,844147	0,003369	-0,175097	-0,057600	-9,594673	0,296242	0,899828	0,003369	-0,175097	-0,057600	-9,594673	0,296242	0,899828
15:20:09,76	0,414020	3,277011	-0,105978	0,295934	0,294000	2,199007	0,006666	-0,171587	-0,056815	4,011774	0,694269	0,919693	-0,497419	-3,009178	-1,288681	-16,600372	3,675528	12,815197	0,006666	-0,171587	-0,056815	-9,457783	0,170972	0,919693	0,006666	-0,171587	-0,056815	-9,457783	0,170972	0,919693
15:20:09,81	0,414020	3,277011	-0,105978	0,295934	0,294000	2,199007	0,004499	-0,173665	-0,058008	4,076533	0,591583	0,890742	-0,498579	-3,010736	-1,291398	-16,607894	3,726238	12,818121	0,004499	-0,173665	-0,058008	-9,556191	0,238389	0,890742	0,004499	-0,173665	-0,058008	-9,556191	0,238389	0,890742
15:20:09,86	0,414020	3,277011	-0,105978	0,295934	0,294000	2,199007	0,006428	-0,173440	-0,060725	4,104996	0,660022	0,893666	-0,500213	-3,012067	-1,284394	-16,568165	3,734379	12,798696	0,006428	-0,173440	-0,060725	-9,510077	0,155401	0,893666	0,006428	-0,173440	-0,060725	-9,510077	0,155401	0,893666
15:20:09,91	0,414020	3,277011	-0,105978	0,295934	0,294000	2,199007	0,008398	-0,172690	-0,053722	4,092902	0,792802	0,874241	-0,740789	-2,889059	-1,712769	-9,390421	15,825922	12,201280	0,008398	-0,172690	-0,053722	-9,463283	0,133530	0,874241	0,008398	-0,172690	-0,053722	-9,463283	0,133530	0,874241
15:20:09,96	0,414020	3,277011	-0,105978	0,295934	0,294000	2,199007	0,022158	0,097158	-0,482096	4,121230	1,678624	0,276825	-0,525616	-3,104479	-2,083221	-19,949935	3,622740	12,798804	0,022158	0,097158	-0,482096	11,748154	-0,060759	0,276825	0,022158	0,097158	-0,482096	11,748154	-0,060759	0,276825
15:20:10,01	0,414020	3,277011	-0,105978	0,295934	0,294000	2,199007	0,101131	-0,196897	-0,852548	3,564101	2,742005	0,874350	-0,477320	-3,082041	-1,417443	-20,257316	1,830160	12,903446	0,101131	-0,196897	-0,852548	-11,892337	-5,196754	0,874350	0,101131	-0,196897	-0,852548	-11,892337	-5,196754	0,874350
15:20:10,06	0,413980	3,276971	-0,105977	0,245953	0,294006	2,199002	0,057551	-0,227503	-0,186771	3,449506	1,105928	0,978992	-0,497365	-2,999675	-1,226092	-16,482419	3,138251	12,803715	0,057551	-0,227503	-0,186771	-14,409507	-3,411790	0,978992	0,057551	-0,227503	-0,186771	-14,409507	-3,411790	0,978992
15:20:10,11	0,413980	3,276971	-0,105977	0,245953	0,294006	2,199002	-0,003758	-0,168961	0,004581	3,425592	0,532998	0,879260	-0,497795	-2,999828	-1,224907	-16,426566	3,179812	12,793964	-0,003758	-0,168961	0,004581	-9,837846	0,827994	0,879260	-0,003758	-0,168961	0,004581	-9,837846	0,827994	0,879260
15:20:10,16	0,413980	3,276971	-0,105977	0,245953	0,294006	2,199002	-0,003410	-0,168665	0,005765	3,474141	0,578685	0,869509	-0,501799	-2,998139	-1,223754	-16,384782	3,217640	12,769377	-0,003410	-0,168665	0,005765	-9,766095	0,846361	0,869509	-0,003410	-0,168665	0,005765	-9,766095	0,846361	0,869509
15:20:10,21	0,413980	3,276971	-0,105977	0,245953	0,294006	2,199002	-0,002870	-0,164353	0,006919	3,303561	0,624006	0,844923	-0,500540	-3,002567	-1,224893	-16,365533	3,241749	12,765360	-0,002870	-0,164353	0,006919	-9,598169	0,849337	0,844923	-0,002870	-0,164353	0,006919	-9,598169	0,849337	0,844923
15:20:10,26	0,413980	3,276971	-0,105977	0,245953	0,294006	2,199002	-0,002204	-0,162167	0,003815	3,273065	0,658616	0,833848	-0,504025	-2,997623	-1,226858	-16,343221	3,289678	12,758303	-0,002204	-0,162167	0,003815	-9,457078	0,831661	0,833848	-0,002204	-0,162167	0,003815	-9,457078	0,831661	0,833848
15:20:10,31	0,413980	3,276971	-0,105977	0,245953	0,294006	2,199002	-0,002204	-0,162167	0,003815	3,273065	0,658616	0,833848	-0,498721	-2,994478	-1,225295	-16,334701	3,288490	12,773145	-0,002204	-0,162167	0,003815	-9,457078	0,831661	0,833848	-0,002204	-0,162167	0,003815	-9,457078	0,831661	0,833848
15:20:10,36	0,413980	3,276971	-0,105977	0,245953	0,294006	2,199002	-0,007581	-0,165188	0,005378	3,433367	0,387030	0,848690	-0,502048	-2,992563	-1,222177	-16,281029	3,408068	12,769390	-0,007581	-0,165188	0,005378	-9,533892	0,982101	0,848690	-0,007581	-0,165188	0,005378	-9,533892	0,982101	0,848690
15:20:10,41	0,413980	3,276971	-0,105977	0,245953	0,294006	2,199002	-0,007576	-0,161349	0,008496	3,364156	0,373973	0,844936	-0,751555	-2,905986	-1,766377	-10,392486	15,515928	12,263813	-0,007576	-0,161349	0,008496	-9,301777	0,968665	0,844936	-0,007576	-0,161349	0,008496	-9,301777	0,968665	0,844936
15:20:10,46	0,413980	3,276971	-0,105977	0,245953	0,294006	2,199002	0,042200	0,098019	-0,535704	3,306998	2,008003	0,339358	-0,522117	-3,068027	-2,032951	-18,586072	2,844382	12,846716	0,042200	0,098019	-0,535704	11,001457	-1,304695	0,339358	0,042200	0,098019	-0,535704	11,001457	-1,304695	0,339358
15:20:10,51	0,413980	3,276971	-0,105977	0,245953	0,294006	2,199002	0,069707	-0,224015	-0,204673	2,732619	0,999425	0,954550	-0,486419	-3,090824	-1,435346	-21,164730	1,735739	12,879005	0,069707	-0,224015	-0,204673	-14,852535	-4,472566	0,954550	0,069707	-0,224015	-0,204673	-14,852535	-4,472566	0,954550
15:20:10,56	0,413977	3,276965	-0,105988	0,195947	0,293966	2,199014	0,069707	-0,224015	-0,204673	2,732619	0,999425	0,954550	-0,512766	-2,993072	-1,200203	-16,627078	3,327243	12,755059	0,069707	-0,224015	-0,204673	-14,852535	-4,472566	0,954550	0,069707	-0,224015	-0,204673	-14,852535	-4,472566	0,954550
15:20:10,61	0,413977	3,276965	-0,105988	0,195947	0,293966	2,199014	-0,001775	-0,152321	0,030470	2,651666	0,416316	0,830604	-0,517257	-2,990450	-1,199835	-16,564505	3,448683	12,714088	-0,001775	-0,152321	0,030470	-9,305550	0,555682	0,830604	-0,001775	-0,152321	0,030470	-9,305550	0,555682	0,830604
15:20:10,66	0,413977	3,276965	-0,105988	0,195947	0,293966	2,199014	-0,001800	-0,147122	0,030838	2,517768	0,408481	0,789634	-0,516640	-2,992241	-1,199024	-16,549960	3,433223	12,737017	-0,001800	-0,147122	0,030838	-9,031317	0,549816	0,789634	-0,001800	-0,147122	0,030838	-9,031317	0,549816	0,789634
15:20:10,71	0,413977	3,276965	-0,105988	0,195947	0,293966	2,199014	-0,000558	-0,148551	0,031648	2,585956	0,493436	0,812563	-0,512389	-2,991850	-1,199807	-16,491491	3,427557	12,689052	-0,000558	-0,148551	0,031648	-9,075299	0,537207	0,812563	-0,000558	-0,148551	0,031648	-9,075299	0,537207	0,812563
15:20:10,76	0,413977	3,276965	-0,105988	0,195947	0,293966	2,199014	-0,003022	-0,152037	0,030866	2,791571	0,418737	0,764598	-0,511191	-2,993605	-1,200516	-16,482919	3,445171	12,762583	-0,003022	-0,152037	0,030866	-9,143359	0,655992	0,764598	-0,003022	-0,152037	0,030866	-9,143359	0,655992	0,764598
15:20:10,81	0,413977	3,276965	-0,105988	0,195947	0,293966	2,199014	-0,002101	-0,153952	0,030157	2,910675	0,465252	0,838129	-0,517708	-2,992661	-1,204806	-16,489956	3,448122	12,764375	-0,002101	-0,153952	0,030157	-9,174557	0,630198	0,838129	-0,002101	-0,153952	0,030157	-9,174557	0,630198	0,838129
15:20:10,86	0,413977	3,276965	-0,105988	0,195947	0,293966	2,199014	0,000339	-0,147836	0,025866	2,591704	0,584580	0,839921	-0,516553	-2,991387	-1,201724	-16,506643	3,449310	12,743717	0,000339	-0,147836	0,025866	-9,013459	0,557960	0,839921	0,000339	-0,147836	0,025866	-9,013459	0,557960	0,839921
15:20:10,91	0,413977	3,276965	-0,105988	0,195947	0,293966	2,199014	-0,001341	-0,148199	0,028949	2,603256	0,482169	0,819262	-0,513520	-2,991682	-1,202083	-16,462741	3,442583	12,748595	-0,001341	-0,148199	0,028949	-9,030388	0,587437	0,819262	-0,001341	-0,148199	0,028949	-9,030388	0,587437	0,819262
15:20:10,96	0,413977	3,276965	-0,105988	0,195947	0,293966	2,199014	-0,002603	-0,150973	0,028590	2,763639	0,457954	0,824140	-0,514101	-2,988050	-1,200162	-16,457414	3,451540	12,738405	-0,002603	-0,150973	0,028590	-9,087778	0,662251	0,824140	-0,002603	-0,150973	0,028590	-9,087778	0,662251	0,824140
15:20:11,01	0,413977	3,276965	-0,105988	0,195947	0,293966	2,199014	-0,005457	-0,148655	0,030511	2,653486	0,309668	0,813951	-0,512443	-2,992094	-1,202884	-16,515823	3,460021	12,745466	-0,005457	-0,148655	0,030511	-9,015912	0,738024	0,813951	-0,005457	-0,148655	0,030511	-9,015912	0,738024	0,813951
15:20:11,06	0,413977	3,276965	-0,105988	0,195947	0,293966	2,199014	-0,002784	-0,152113	0,027789	2,811449	0,393816	0,821011	-0,514187	-2,992472	-1,203665	-16,506163	3,461441	12,735840	-0,002784	-0,152113	0,027789	-9,129412	0,612377	0,821011	-0,002784	-0,152113	0,027789	-9,129412	0,612377	0,821011
15:20:11,11	0,413977	3,276965	-0,105988	0,195947	0,293966	2,199014	-0,001584	-0,150792	0,027008	2,748804	0,463861	0,811385	-0,517013	-2,994693	-1,202863	-16,471042	3,500734	12,740276	-0,001584	-0,150792	0,027008	-9,088340	0,588239	0,811385	-0,001584	-0,150792	0,027008	-9,088340	0,588239	0,811385
15:20:11,16	0,413977	3,276965	-0,105988	0,195947	0,293966	2,199014	0,001752	-0,149455	0,027810	2,730877	0,648132	0,815822	-0,513575	-2,993556	-1,203655	-16,494043	3,449125	12,735259	0,001752	-0,149455	0,027810	-9,001325	0,510588	0,815822	0,001752	-0,149455	0,027810	-9,001325	0,510588	0,815822
15:20:11,21	0,413977	3,276965	-0,105988	0,195947	0,293966	2,199014	-0,000952	-0,151863	0,027018	2,799927	0,513385	0,810804	-0,516478	-2,992484	-1,203245	-16,477938	3,475297	12,764411	-0,000952	-0,151863	0,027018	-9,121346	0,588143	0,810804	-0,000952	-0,151863	0,027018	-9,121346	0,588143	0,810804
15:20:11,26	0,413977	3,276965	-0,105988	0,195947	0,293966	2,199014	-0,000429	-0,148813	0,027428	2,672031	0,541461	0,839956	-0,515309	-2,994307	-1,202478	-16,497676	3,496068	12,750208	-0,000429	-0,148813	0,027428	-9,009795	0,575134	0,839956	-0,000429	-0,148813	0,027428	-9,009795	0,575134	0,839956
15:20:11,31	0,413977	3,276965	-0,105988	0,195947	0,293966	2,199014	0,000566	-0,150737	0,028195	2,780200	0,565720	0,825754	-0,516976	-2,994021	-1,204793	-16,445382	3,494155	12,745927	0,000566	-0,150737	0,028195	-9,052664	0,521288	0,825754	0,000566	-0,150737	0,028195	-9,052664	0,521288	0,825754
15:20:11,37	0,413977	3,276965	-0,105988	0,195947	0,293966	2,199014	0,001152	-0,149150	0,025880	2,722186	0,642417	0,821473	-0,517007	-2,992206	-1,202898	-16,459452	3,481065	12,701157	0,001152	-0,149150	0,025880	-8,986127	0,552014	0,821473	0,001152	-0,149150	0,025880	-8,986127	0,552014	0,821473
15:20:11,42	0,413977	3,276965	-0,105988	0,195947	0,293966	2,199014	-0,000405	-0,148216	0,027775	2,655240	0,555839	0,776703	-0,516460	-2,990266	-1,203252	-16,473673	3,504360	12,765634	-0,000405	-0,148216	0,027775	-8,979745	0,587621	0,776703	-0,000405	-0,148216	0,027775	-8,979745	0,587621	0,776703
15:20:11,47	0,413977	3,276965	-0,105988	0,195947	0,293966	2,199014	-0,002358	-0,147720	0,027421	2,642498	0,430297	0,841180	-0,512889	-2,991112	-1,204011	-16,443420	3,462570	12,760093	-0,002358	-0,147720	0,027421	-8,953529	0,615423	0,841180	-0,002358	-0,147720	0,027421	-8,953529	0,615423	0,841180
15:20:11,52	0,413977	3,276965	-0,105988	0,195947	0,293966	2,199014	-0,003411	-0,151236	0,026662	2,804236	0,422639	0,835638	-0,515850	-2,991280	-1,205595	-16,461269	3,491932	12,737418	-0,003411	-0,151236	0,026662	-9,067754	0,690421	0,835638	-0,003411	-0,151236	0,026662	-9,067754	0,690421	0,835638
15:20:11,57	0,413977	3,276965	-0,105988	0,195947	0,293966	2,199014	-0,001785	-0,148755	0,025078	2,691756	0,477059	0,812964	-0,515881	-2,992205	-1,204434	-16,470897	3,462820	12,730891	-0,001785	-0,148755	0,025078	-8,985518	0,617190	0,812964	-0,001785	-0,148755	0,025078	-8,985518	0,617190	0,812964
15:20:11,62	0,413977	3,276965	-0,105988	0,195947	0,293966	2,199014	-0,000969	-0,149191	0,026239	2,684387	0,525723	0,806436	-0,517029	-2,992642	-1,204777	-16,461894	3,494149	12,785044	-0,000969	-0,149191	0,026239	-9,027089	0,601777	0,806436	-0,000969	-0,149191	0,026239	-9,027089	0,601777	0,806436
15:20:11,67	0,413977	3,276965	-0,105988	0,195947	0,293966	2,199014	-1,611532E-5	-0,148415	0,025896	2,675666	0,567397	0,860589	-0,514101	-2,991789	-1,204422	-16,463442	3,464615	12,740924	-1,611532E-5	-0,148415	0,025896	-8,974892	0,568662	0,860589	-1,611532E-5	-0,148415	0,025896	-8,974892	0,568662	0,860589
15:20:11,72	0,413977	3,276965	-0,105988	0,195947	0,293966	2,199014	-0,002219	-0,150524	0,026251	2,759006	0,466292	0,816469	-0,513500	-2,992682	-1,205593	-16,461926	3,471698	12,727284	-0,002219	-0,150524	0,026251	-9,057143	0,640456	0,816469	-0,002219	-0,150524	0,026251	-9,057143	0,640456	0,816469
15:20:11,77	0,413977	3,276965	-0,105988	0,195947	0,293966	2,199014	-0,001746	-0,151491	0,025080	2,816189	0,488617	0,802829	-0,514129	-2,995290	-1,203235	-16,479286	3,445421	12,758606	-0,001746	-0,151491	0,025080	-9,075880	0,625714	0,802829	-0,001746	-0,151491	0,025080	-9,075880	0,625714	0,802829
15:20:11,82	0,413977	3,276965	-0,105988	0,195947	0,293966	2,199014	0,000827	-0,152250	0,027438	2,824194	0,620529	0,834151	-0,515216	-2,991770	-1,205188	-16,435057	3,473108	12,741181	0,000827	-0,152250	0,027438	-9,127417	0,555627	0,834151	0,000827	-0,152250	0,027438	-9,127417	0,555627	0,834151
15:20:11,87	0,413977	3,276965	-0,105988	0,195947	0,293966	2,199014	-0,001678	-0,149549	0,025485	2,729860	0,514721	0,816726	-0,515473	-2,991475	-1,203532	-16,443349	3,484533	12,710476	-0,001678	-0,149549	0,025485	-9,009762	0,646475	0,816726	-0,001678	-0,149549	0,025485	-9,009762	0,646475	0,816726
15:20:11,92	0,413977	3,276965	-0,105988	0,195947	0,293966	2,199014	-0,001804	-0,149179	0,027141	2,716349	0,495277	0,786021	-0,516407	-2,990902	-1,205983	-16,448246	3,501015	12,732926	-0,001804	-0,149179	0,027141	-8,994197	0,636919	0,786021	-0,001804	-0,149179	0,027141	-8,994197	0,636919	0,786021
15:20:11,97	0,413977	3,276965	-0,105988	0,195947	0,293966	2,199014	-0,001834	-0,148084	0,024690	2,671229	0,481262	0,808472	-0,519215	-2,991162	-1,204034	-16,432985	3,627798	12,735121	-0,001834	-0,148084	0,024690	-8,953353	0,625218	0,808472	-0,001834	-0,148084	0,024690	-8,953353	0,625218	0,808472
15:20:12,02	0,413977	3,276965	-0,105988	0,195947	0,293966	2,199014	-0,000205	-0,145782	0,026639	2,668939	0,515804	0,810666	-0,769774	-2,868486	-1,783764	-8,767286	15,996185	12,178585	-0,000205	-0,145782	0,026639	-8,774914	0,531870	0,810666	-0,000205	-0,145782	0,026639	-8,774914	0,531870	0,810666
15:20:12,07	0,413977	3,276965	-0,105988	0,195947	0,293966	2,199014	0,018834	0,132547	-0,553091	2,740056	1,960298	0,254130	-0,527245	-3,070561	-1,976070	-19,097533	2,621476	12,808959	0,018834	0,132547	-0,553091	13,144965	0,481844	0,254130	0,018834	0,132547	-0,553091	13,144965	0,481844	0,254130
15:20:12,12	0,413977	3,276965	-0,105988	0,195947	0,293966	2,199014	0,072572	-0,178527	-0,745397	2,167949	2,495775	0,884504	-0,494718	-3,049441	-1,385370	-19,429381	1,469019	12,880217	0,072572	-0,178527	-0,745397	-11,846454	-3,201110	0,884504	0,072572	-0,178527	-0,745397	-11,846454	-3,201110	0,884504
15:20:12,17	0,414073	3,277015	-0,105978	0,145968	0,293992	2,198985	0,038017	-0,196136	-0,154697	1,919633	0,987790	0,955763	-0,512378	-2,968299	-1,190942	-15,636723	2,714688	12,713675	0,038017	-0,196136	-0,154697	-13,477072	-1,996580	0,955763	0,038017	-0,196136	-0,154697	-13,477072	-1,996580	0,955763
15:20:12,22	0,414073	3,277015	-0,105978	0,145968	0,293992	2,198985	-0,023423	-0,140271	0,039731	1,989755	0,454595	0,789221	-0,513443	-2,968700	-1,190153	-15,604742	2,765399	12,709402	-0,023423	-0,140271	0,039731	-9,021535	2,293290	0,789221	-0,023423	-0,140271	0,039731	-9,021535	2,293290	0,789221
15:20:12,27	0,414073	3,277015	-0,105978	0,145968	0,293992	2,198985	-0,022544	-0,139549	0,040520	2,012109	0,502645	0,784948	-0,517533	-2,971707	-1,189370	-15,607073	2,790568	12,708603	-0,022544	-0,139549	0,040520	-8,942490	2,272337	0,784948	-0,022544	-0,139549	0,040520	-8,942490	2,272337	0,784948
15:20:12,32	0,414073	3,277015	-0,105978	0,145968	0,293992	2,198985	-0,017895	-0,137511	0,041303	1,926769	0,729777	0,784149	-0,513886	-2,969993	-1,190519	-15,559959	2,823212	12,705903	-0,017895	-0,137511	0,041303	-8,867854	2,134542	0,784149	-0,017895	-0,137511	0,041303	-8,867854	2,134542	0,784149
15:20:12,37	0,414073	3,277015	-0,105978	0,145968	0,293992	2,198985	-0,021202	-0,139812	0,040154	2,098254	0,582299	0,781448	-0,518594	-2,969359	-1,191290	-15,557082	2,837834	12,725472	-0,021202	-0,139812	0,040154	-8,877005	2,246654	0,781448	-0,021202	-0,139812	0,040154	-8,877005	2,246654	0,781448
15:20:12,42	0,414073	3,277015	-0,105978	0,145968	0,293992	2,198985	-0,019398	-0,135418	0,039383	1,883871	0,671311	0,801017	-0,514476	-2,970013	-1,192849	-15,566033	2,854995	12,713142	-0,019398	-0,135418	0,039383	-8,746465	2,194017	0,801017	-0,019398	-0,135418	0,039383	-8,746465	2,194017	0,801017
15:20:12,47	0,414073	3,277015	-0,105978	0,145968	0,293992	2,198985	-0,016669	-0,129126	0,042480	1,787742	0,708897	0,786512	-0,525407	-2,968576	-1,188193	-15,531884	3,090074	12,710967	-0,016669	-0,129126	0,042480	-8,348686	2,017412	0,786512	-0,016669	-0,129126	0,042480	-8,348686	2,017412	0,786512
15:20:12,52	0,414073	3,277015	-0,105978	0,145968	0,293992	2,198985	-0,016669	-0,129126	0,042480	1,787742	0,708897	0,786512	-0,753827	-2,858804	-1,775993	-8,736527	14,427365	12,171086	-0,016669	-0,129126	0,042480	-8,348686	2,017412	0,786512	-0,016669	-0,129126	0,042480	-8,348686	2,017412	0,786512
15:20:12,57	0,414073	3,277015	-0,105978	0,145968	0,293992	2,198985	0,057947	-0,167197	-0,762758	1,341521	2,430010	0,869838	-0,529745	-3,052231	-1,993431	-18,614525	2,068642	12,794292	0,057947	-0,167197	-0,762758	-11,783470	-2,118844	0,869838	0,057947	-0,167197	-0,762758	-11,783470	-2,118844	0,869838
15:20:12,62	0,414073	3,277015	-0,105978	0,145968	0,293992	2,198985	0,057947	-0,167197	-0,762758	1,341521	2,430010	0,869838	-0,492820	-3,037679	-1,473998	-19,194373	0,735172	12,794014	0,057947	-0,167197	-0,762758	-11,783470	-2,118844	0,869838	0,057947	-0,167197	-0,762758	-11,783470	-2,118844	0,869838
15:20:12,67	0,413975	3,276976	-0,105969	0,095942	0,293982	2,199016	0,026883	-0,191899	-0,243325	1,181257	0,979235	0,869559	-0,514095	-2,958579	-1,254155	-15,246139	2,094279	12,724553	0,026883	-0,191899	-0,243325	-13,882803	-1,131066	0,869559	0,026883	-0,191899	-0,243325	-13,882803	-1,131066	0,869559
15:20:12,72	0,413975	3,276976	-0,105969	0,095942	0,293982	2,199016	-0,030983	-0,133924	-0,023482	1,317696	0,709944	0,800098	-0,513146	-2,956557	-1,248681	-15,118077	2,185626	12,699070	-0,030983	-0,133924	-0,023482	-9,195329	3,142086	0,800098	-0,030983	-0,133924	-0,023482	-9,195329	3,142086	0,800098
15:20:12,77	0,413975	3,276976	-0,105969	0,095942	0,293982	2,199016	-0,033208	-0,133736	-0,018009	1,451047	0,659455	0,774615	-0,514244	-2,955831	-1,250231	-15,080831	2,197282	12,690231	-0,033208	-0,133736	-0,018009	-9,047200	3,266290	0,774615	-0,033208	-0,133736	-0,018009	-9,047200	3,266290	0,774615
15:20:12,82	0,413975	3,276976	-0,105969	0,095942	0,293982	2,199016	-0,033288	-0,132422	-0,019558	1,411445	0,681732	0,765776	-0,516563	-2,952239	-1,248296	-15,075965	2,253118	12,700615	-0,033288	-0,132422	-0,019558	-8,983666	3,294833	0,765776	-0,033288	-0,132422	-0,019558	-8,983666	3,294833	0,765776
15:20:12,87	0,413975	3,276976	-0,105969	0,095942	0,293982	2,199016	-0,035240	-0,128617	-0,017623	1,264397	0,556542	0,776160	-0,516499	-2,955009	-1,247901	-15,054458	2,246756	12,680169	-0,035240	-0,128617	-0,017623	-8,832057	3,322849	0,776160	-0,035240	-0,128617	-0,017623	-8,832057	3,322849	0,776160
15:20:12,92	0,413975	3,276976	-0,105969	0,095942	0,293982	2,199016	-0,032873	-0,130057	-0,017228	1,344529	0,701416	0,755714	-0,515908	-2,953762	-1,252562	-15,043423	2,253648	12,683400	-0,032873	-0,130057	-0,017228	-8,864978	3,281938	0,755714	-0,032873	-0,130057	-0,017228	-8,864978	3,281938	0,755714
15:20:12,97	0,413975	3,276976	-0,105969	0,095942	0,293982	2,199016	-0,034248	-0,129946	-0,021889	1,350208	0,636024	0,758945	-0,519292	-2,954538	-1,248636	-14,990182	2,282633	12,704918	-0,034248	-0,129946	-0,021889	-8,850533	3,324487	0,758945	-0,034248	-0,129946	-0,021889	-8,850533	3,324487	0,758945
15:20:13,02	0,413975	3,276976	-0,105969	0,095942	0,293982	2,199016	-0,031884	-0,127403	-0,017963	1,269723	0,790576	0,780463	-0,515754	-2,953531	-1,247857	-14,997218	2,312164	12,711068	-0,031884	-0,127403	-0,017963	-8,731435	3,293453	0,780463	-0,031884	-0,127403	-0,017963	-8,731435	3,293453	0,780463
15:20:13,07	0,413975	3,276976	-0,105969	0,095942	0,293982	2,199016	-0,034525	-0,129964	-0,017184	1,424915	0,632396	0,786613	-0,515236	-2,954223	-1,247881	-15,017007	2,260880	12,685405	-0,034525	-0,129964	-0,017184	-8,777226	3,342575	0,786613	-0,034525	-0,129964	-0,017184	-8,777226	3,342575	0,786613
15:20:13,12	0,413975	3,276976	-0,105969	0,095942	0,293982	2,199016	-0,034185	-0,130758	-0,017208	1,411942	0,658555	0,760950	-0,516894	-2,956597	-1,247463	-14,976810	2,272182	12,689305	-0,034185	-0,130758	-0,017208	-8,852599	3,342082	0,760950	-0,034185	-0,130758	-0,017208	-8,852599	3,342082	0,760950
15:20:13,17	0,413975	3,276976	-0,105969	0,095942	0,293982	2,199016	-0,031299	-0,130509	-0,016790	1,428870	0,837766	0,764851	-0,512845	-2,953488	-1,244789	-15,013594	2,276258	12,660277	-0,031299	-0,130509	-0,016790	-8,816108	3,294773	0,764851	-0,031299	-0,130509	-0,016790	-8,816108	3,294773	0,764851
15:20:13,22	0,413975	3,276976	-0,105969	0,095942	0,293982	2,199016	-0,036016	-0,132462	-0,014116	1,515524	0,558604	0,735822	-0,516885	-2,954437	-1,249046	-14,972716	2,288187	12,661990	-0,036016	-0,132462	-0,014116	-8,882705	3,385873	0,735822	-0,036016	-0,132462	-0,014116	-8,882705	3,385873	0,735822
15:20:13,27	0,413975	3,276976	-0,105969	0,095942	0,293982	2,199016	-0,033175	-0,129437	-0,018373	1,389026	0,735787	0,737536	-0,518639	-2,954792	-1,247090	-14,974314	2,302702	12,680306	-0,033175	-0,129437	-0,018373	-8,771789	3,340015	0,737536	-0,033175	-0,129437	-0,018373	-8,771789	3,340015	0,737536
15:20:13,32	0,413975	3,276976	-0,105969	0,095942	0,293982	2,199016	-0,031990	-0,128095	-0,016418	1,331015	0,788748	0,755852	-0,513341	-2,954207	-1,252509	-14,955043	2,282004	12,693435	-0,031990	-0,128095	-0,016418	-8,724455	3,299981	0,755852	-0,031990	-0,128095	-0,016418	-8,724455	3,299981	0,755852
15:20:13,37	0,413975	3,276976	-0,105969	0,095942	0,293982	2,199016	-0,035146	-0,132391	-0,021836	1,546129	0,651693	0,768980	-0,515687	-2,953163	-1,249010	-14,949978	2,273156	12,700411	-0,035146	-0,132391	-0,021836	-8,846596	3,410644	0,768980	-0,035146	-0,132391	-0,021836	-8,846596	3,410644	0,768980
15:20:13,42	0,413975	3,276976	-0,105969	0,095942	0,293982	2,199016	-0,034877	-0,129838	-0,018338	1,408226	0,674468	0,775956	-0,515719	-2,953527	-1,249789	-14,974589	2,305617	12,711808	-0,034877	-0,129838	-0,018338	-8,784061	3,412338	0,775956	-0,034877	-0,129838	-0,018338	-8,784061	3,412338	0,775956
15:20:13,48	0,413975	3,276976	-0,105969	0,095942	0,293982	2,199016	-0,034546	-0,129992	-0,019116	1,432045	0,654167	0,787353	-0,519875	-2,951507	-1,246730	-14,993258	2,301325	12,675666	-0,034546	-0,129992	-0,019116	-8,772339	3,366006	0,787353	-0,034546	-0,129992	-0,019116	-8,772339	3,366006	0,787353
15:20:13,53	0,413975	3,276976	-0,105969	0,095942	0,293982	2,199016	-0,034217	-0,125383	-0,016057	1,179303	0,657239	0,751212	-0,513953	-2,953872	-1,249440	-14,981676	2,300879	12,658474	-0,034217	-0,125383	-0,016057	-8,663241	3,343273	0,751212	-0,034217	-0,125383	-0,016057	-8,663241	3,343273	0,751212
15:20:13,58	0,413975	3,276976	-0,105969	0,095942	0,293982	2,199016	-0,035130	-0,131694	-0,018767	1,512899	0,620032	0,734019	-0,519223	-2,952631	-1,247486	-14,958650	2,282494	12,675113	-0,035130	-0,131694	-0,018767	-8,825086	3,377712	0,734019	-0,035130	-0,131694	-0,018767	-8,825086	3,377712	0,734019
15:20:13,63	0,413975	3,276976	-0,105969	0,095942	0,293982	2,199016	-0,033570	-0,126510	-0,016813	1,238904	0,730286	0,750659	-0,519176	-2,953951	-1,246681	-14,942055	2,289100	12,693857	-0,033570	-0,126510	-0,016813	-8,692110	3,365505	0,750659	-0,033570	-0,126510	-0,016813	-8,692110	3,365505	0,750659
15:20:13,68	0,413975	3,276976	-0,105969	0,095942	0,293982	2,199016	-0,032450	-0,127210	-0,016008	1,289334	0,799599	0,769403	-0,519818	-2,955351	-1,251353	-14,965740	2,301432	12,692175	-0,032450	-0,127210	-0,016008	-8,696648	3,346892	0,769403	-0,032450	-0,127210	-0,016008	-8,696648	3,346892	0,769403
15:20:13,73	0,413975	3,276976	-0,105969	0,095942	0,293982	2,199016	-0,030917	-0,127354	-0,020680	1,295686	0,852640	0,767720	-0,515685	-2,953037	-1,249048	-14,960721	2,292542	12,657578	-0,030917	-0,127354	-0,020680	-8,701641	3,279589	0,767720	-0,030917	-0,127354	-0,020680	-8,701641	3,279589	0,767720
15:20:13,78	0,413975	3,276976	-0,105969	0,095942	0,293982	2,199016	-0,034987	-0,129777	-0,018376	1,416464	0,649765	0,733123	-0,514564	-2,954476	-1,248659	-14,984197	2,271151	12,661723	-0,034987	-0,129777	-0,018376	-8,771025	3,396249	0,733123	-0,034987	-0,129777	-0,018376	-8,771025	3,396249	0,733123
15:20:13,83	0,413975	3,276976	-0,105969	0,095942	0,293982	2,199016	-0,034301	-0,131467	-0,017987	1,474067	0,675783	0,737268	-0,514554	-2,955057	-1,248637	-14,981317	2,280953	12,686135	-0,034301	-0,131467	-0,017987	-8,846065	3,368444	0,737268	-0,034301	-0,131467	-0,017987	-8,846065	3,368444	0,737268
15:20:13,88	0,413975	3,276976	-0,105969	0,095942	0,293982	2,199016	-0,033803	-0,131766	-0,017964	1,499577	0,699269	0,761680	-0,515150	-2,949242	-1,251372	-14,966329	2,289685	12,693529	-0,033803	-0,131766	-0,017964	-8,844077	3,352843	0,761680	-0,033803	-0,131766	-0,017964	-8,844077	3,352843	0,761680
15:20:13,93	0,413975	3,276976	-0,105969	0,095942	0,293982	2,199016	-0,038541	-0,128342	-0,020699	1,336571	0,461514	0,769075	-0,513948	-2,953838	-1,249016	-14,975992	2,304201	12,701876	-0,038541	-0,128342	-0,020699	-8,738279	3,487009	0,769075	-0,038541	-0,128342	-0,020699	-8,738279	3,487009	0,769075
15:20:13,98	0,413975	3,276976	-0,105969	0,095942	0,293982	2,199016	-0,035162	-0,131681	-0,018343	1,517950	0,621632	0,777421	-0,529329	-2,946322	-1,240023	-14,683640	2,948603	12,668892	-0,035162	-0,131681	-0,018343	-8,819028	3,381821	0,777421	-0,035162	-0,131681	-0,018343	-8,819028	3,381821	0,777421
15:20:14,03	0,413975	3,276976	-0,105969	0,095942	0,293982	2,199016	-0,033980	-0,114603	-0,009350	1,334135	0,614042	0,744437	-0,751335	-2,803707	-1,698262	-6,381386	14,124389	12,059720	-0,033980	-0,114603	-0,009350	-7,662214	3,281500	0,744437	-0,033980	-0,114603	-0,009350	-7,662214	3,281500	0,744437
15:20:14,08	0,413975	3,276976	-0,105969	0,095942	0,293982	2,199016	-0,046486	0,148968	-0,467589	1,458095	1,565821	0,135265	-0,540289	-3,039318	-1,918052	-18,460990	2,165418	12,754885	-0,046486	0,148968	-0,467589	13,152047	5,214963	0,135265	-0,046486	0,148968	-0,467589	13,152047	5,214963	0,135265
15:20:14,13	0,413975	3,276976	-0,105969	0,095942	0,293982	2,199016	0,052036	-0,151610	-0,687379	0,691538	2,207217	0,830431	-0,471402	-3,007015	-1,350246	-17,865744	-0,852510	12,812649	0,052036	-0,151610	-0,687379	-11,209818	-1,877627	0,830431	0,052036	-0,151610	-0,687379	-11,209818	-1,877627	0,830431
15:20:14,18	0,413960	3,276979	-0,105991	0,045964	0,294006	2,199006	-0,010382	-0,195115	-0,119573	0,637863	0,985922	0,888195	-0,502309	-2,922312	-1,130870	-13,876836	0,917514	12,668171	-0,010382	-0,195115	-0,119573	-14,678700	1,800923	0,888195	-0,010382	-0,195115	-0,119573	-14,678700	1,800923	0,888195
15:20:14,23	0,413960	3,276979	-0,105991	0,045964	0,294006	2,199006	-0,068284	-0,125998	0,099803	0,571069	0,544529	0,743716	-0,502735	-2,915856	-1,134383	-13,814079	1,016934	12,649506	-0,068284	-0,125998	0,099803	-9,319736	5,904794	0,743716	-0,068284	-0,125998	0,099803	-9,319736	5,904794	0,743716
15:20:14,28	0,413960	3,276979	-0,105991	0,045964	0,294006	2,199006	-0,073662	-0,122401	0,096290	0,501504	0,269510	0,725052	-0,502054	-2,921551	-1,129282	-13,800321	1,037482	12,670418	-0,073662	-0,122401	0,096290	-9,106937	6,051951	0,725052	-0,073662	-0,122401	0,096290	-9,106937	6,051951	0,725052
15:20:14,33	0,413960	3,276979	-0,105991	0,045964	0,294006	2,199006	-0,069070	-0,125839	0,101391	0,704960	0,509905	0,745963	-0,498995	-2,916501	-1,131208	-13,726420	1,027150	12,671777	-0,074974	-0,125963	0,099465	-9,148653	6,157525	0,747323	-0,074974	-0,125963	0,099465	-9,148653	6,157525	0,747323
15:20:14,38	0,413960	3,276979	-0,105991	0,045964	0,294006	2,199006	-0,074974	-0,125963	0,099465	0,739403	0,272096	0,747323	-0,501377	-2,916380	-1,132385	-13,742973	1,047417	12,672919	-0,074974	-0,125963	0,099465	-9,148653	6,157525	0,747323	-0,074974	-0,125963	0,099465	-9,148653	6,157525	0,747323
15:20:14,43	0,413960	3,276979	-0,105991	0,045964	0,294006	2,199006	-0,073887	-0,123839	0,098288	0,638239	0,304108	0,748464	-0,504752	-2,918171	-1,130030	-13,700257	1,112059	12,672269	-0,073887	-0,123839	0,098288	-9,083096	6,104273	0,748464	-0,073887	-0,123839	0,098288	-9,083096	6,104273	0,748464
15:20:14,48	0,413960	3,276979	-0,105991	0,045964	0,294006	2,199006	-0,070649	-0,121812	0,100642	0,610200	0,477203	0,747814	-0,516211	-2,910122	-1,131569	-13,491392	1,786337	12,638574	-0,070649	-0,121812	0,100642	-8,952054	6,023112	0,747814	-0,070649	-0,121812	0,100642	-8,952054	6,023112	0,747814
15:20:14,53	0,413960	3,276979	-0,105991	0,045964	0,294006	2,199006	-0,071890	-0,107863	0,099104	0,573238	0,256398	0,714120	-0,759048	-2,839588	-1,666826	-8,667982	13,885418	12,166065	-0,071890	-0,107863	0,099104	-7,894037	5,899751	0,714120	-0,071890	-0,107863	0,099104	-7,894037	5,899751	0,714120
15:20:14,58	0,413960	3,276979	-0,105991	0,045964	0,294006	2,199006	-0,011555	0,137707	-0,436154	0,693412	1,521472	0,241611	-0,526986	-2,994889	-1,834229	-16,597972	1,091280	12,688286	0,006908	-0,140916	-0,603556	-10,925145	1,468764	0,763832	0,006908	-0,140916	-0,603556	-10,925145	1,468764	0,763832
15:20:14,63	0,413960	3,276979	-0,105991	0,045964	0,294006	2,199006	0,006908	-0,140916	-0,603556	0,136722	2,011032	0,763832	-0,495951	-3,028663	-1,367619	-19,402625	-0,211762	12,803635	0,006908	-0,140916	-0,603556	-10,925145	1,468764	0,763832	0,006908	-0,140916	-0,603556	-10,925145	1,468764	0,763832
15:20:14,68	0,413979	3,276925	-0,105997	-0,004040	0,293983	2,198998	0,020640	-0,184679	-0,136946	-0,118360	0,947703	0,879181	-0,523267	-2,945292	-1,142812	-15,437194	1,656131	12,645116	0,020640	-0,184679	-0,136946	-14,615676	-0,672506	0,879181	0,020640	-0,184679	-0,136946	-14,615676	-0,672506	0,879181
15:20:14,73	0,413979	3,276925	-0,105997	-0,004040	0,293983	2,198998	-0,037904	-0,119338	0,087861	0,084258	0,403677	0,720661	-0,528025	-2,941220	-1,142706	-15,327181	1,711317	12,665658	-0,037904	-0,119338	0,087861	-9,283779	3,379103	0,720661	-0,037904	-0,119338	0,087861	-9,283779	3,379103	0,720661
15:20:14,78	0,413979	3,276925	-0,105997	-0,004040	0,293983	2,198998	-0,039051	-0,113181	0,087967	-0,133113	0,411675	0,741204	-0,523570	-2,942695	-1,139280	-15,329179	1,726773	12,639607	-0,039051	-0,113181	0,087967	-9,017815	3,477199	0,741204	-0,039051	-0,113181	0,087967	-9,017815	3,477199	0,741204
15:20:14,83	0,413979	3,276925	-0,105997	-0,004040	0,293983	2,198998	-0,040001	-0,117777	0,091393	0,118245	0,352824	0,715153	-0,524101	-2,938663	-1,144316	-15,288604	1,755017	12,663046	-0,040001	-0,117777	0,091393	-9,127214	3,492913	0,715153	-0,040001	-0,117777	0,091393	-9,127214	3,492913	0,715153
15:20:14,88	0,413979	3,276925	-0,105997	-0,004040	0,293983	2,198998	-0,043228	-0,115301	0,086357	0,034264	0,206069	0,738591	-0,526970	-2,939953	-1,144321	-15,254500	1,739045	12,632429	-0,043228	-0,115301	0,086357	-9,016865	3,599428	0,738591	-0,043228	-0,115301	0,086357	-9,016865	3,599428	0,738591
15:20:14,93	0,413979	3,276925	-0,105997	-0,004040	0,293983	2,198998	-0,040676	-0,113461	0,086352	-0,058182	0,376293	0,707975	-0,525749	-2,940062	-1,143108	-15,226680	1,724128	12,674728	-0,040676	-0,113461	0,086352	-8,964891	3,569322	0,707975	-0,040676	-0,113461	0,086352	-8,964891	3,569322	0,707975
15:20:14,98	0,413979	3,276925	-0,105997	-0,004040	0,293983	2,198998	-0,041192	-0,114573	0,087565	0,000616	0,380980	0,750274	-0,525745	-2,941702	-1,143508	-15,245753	1,769601	12,661847	-0,041192	-0,114573	0,087565	-8,993358	3,614564	0,750274	-0,041192	-0,114573	0,087565	-8,993358	3,614564	0,750274
15:20:15,03	0,413979	3,276925	-0,105997	-0,004040	0,293983	2,198998	-0,039774	-0,115397	0,087165	0,073310	0,415482	0,737392	-0,522208	-2,940800	-1,145854	-15,241845	1,773058	12,639864	-0,039774	-0,115397	0,087165	-8,985351	3,537722	0,737392	-0,039774	-0,115397	0,087165	-8,985351	3,537722	0,737392
15:20:15,08	0,413979	3,276925	-0,105997	-0,004040	0,293983	2,198998	-0,042323	-0,118009	0,084818	0,214074	0,284579	0,715409	-0,526297	-2,937104	-1,146628	-15,219401	1,794587	12,660016	-0,042323	-0,118009	0,084818	-9,049618	3,606932	0,715409	-0,042323	-0,118009	0,084818	-9,049618	3,606932	0,715409
15:20:15,13	0,413979	3,276925	-0,105997	-0,004040	0,293983	2,198998	-0,043479	-0,112620	0,084045	-0,036287	0,233121	0,735561	-0,526249	-2,940124	-1,141964	-15,210060	1,775382	12,636646	-0,043479	-0,112620	0,084045	-8,876943	3,646248	0,735561	-0,043479	-0,112620	0,084045	-8,876943	3,646248	0,735561
15:20:15,18	0,413979	3,276925	-0,105997	-0,004040	0,293983	2,198998	-0,040888	-0,114171	0,088709	0,032418	0,385547	0,712192	-0,525675	-2,937396	-1,140817	-15,203001	1,743401	12,620820	-0,043538	-0,113304	0,089856	-8,931195	3,687591	0,696365	-0,043538	-0,113304	0,089856	-8,931195	3,687591	0,696365
15:20:15,23	0,413979	3,276925	-0,105997	-0,004040	0,293983	2,198998	-0,043538	-0,113304	0,089856	-0,036853	0,269882	0,696365	-0,523833	-2,942812	-1,142318	-15,182693	1,761717	12,645852	-0,043538	-0,113304	0,089856	-8,931195	3,687591	0,696365	-0,043538	-0,113304	0,089856	-8,931195	3,687591	0,696365
15:20:15,28	0,413979	3,276925	-0,105997	-0,004040	0,293983	2,198998	-0,039768	-0,117607	0,088355	0,212958	0,474315	0,721397	-0,523824	-2,938597	-1,145424	-15,163764	1,774389	12,663116	-0,039768	-0,117607	0,088355	-9,019227	3,596132	0,721397	-0,039768	-0,117607	0,088355	-9,019227	3,596132	0,721397
15:20:15,33	0,413979	3,276925	-0,105997	-0,004040	0,293983	2,198998	-0,043423	-0,115508	0,085249	0,124200	0,294317	0,738661	-0,528010	-2,942018	-1,141573	-15,207147	1,757468	12,630374	-0,043423	-0,115508	0,085249	-8,943141	3,703045	0,738661	-0,043423	-0,115508	0,085249	-8,943141	3,703045	0,738661
15:20:15,38	0,413979	3,276925	-0,105997	-0,004040	0,293983	2,198998	-0,038367	-0,113594	0,089100	-0,011670	0,528112	0,705919	-0,527992	-2,939231	-1,140012	-15,200219	1,780084	12,649875	-0,038367	-0,113594	0,089100	-8,928766	3,539955	0,705919	-0,038367	-0,113594	0,089100	-8,928766	3,539955	0,705919
15:20:15,43	0,413979	3,276925	-0,105997	-0,004040	0,293983	2,198998	-0,040790	-0,112215	0,090661	-0,060314	0,396816	0,725420	-0,527424	-2,942099	-1,143888	-15,207832	1,774263	12,651798	-0,040790	-0,112215	0,090661	-8,869180	3,598851	0,725420	-0,040790	-0,112215	0,090661	-8,869180	3,598851	0,725420
15:20:15,49	0,413979	3,276925	-0,105997	-0,004040	0,293983	2,198998	-0,038590	-0,114141	0,086785	0,031011	0,507545	0,727343	-0,528546	-2,940096	-1,142345	-15,187292	1,792414	12,636797	-0,038590	-0,114141	0,086785	-8,929078	3,536863	0,727343	-0,038590	-0,114141	0,086785	-8,929078	3,536863	0,727343
15:20:15,54	0,413979	3,276925	-0,105997	-0,004040	0,293983	2,198998	-0,039764	-0,112168	0,088328	-0,045598	0,455202	0,712343	-0,526864	-2,942653	-1,141931	-15,215851	1,749035	12,669277	-0,039764	-0,112168	0,088328	-8,850802	3,576691	0,712343	-0,039764	-0,112168	0,088328	-8,850802	3,576691	0,712343
15:20:15,59	0,413979	3,276925	-0,105997	-0,004040	0,293983	2,198998	-0,038390	-0,114903	0,088741	0,044751	0,523606	0,744822	-0,528587	-2,944703	-1,141545	-15,219720	1,799234	12,660397	-0,038390	-0,114903	0,088741	-8,975115	3,537237	0,744822	-0,038390	-0,114903	0,088741	-8,975115	3,537237	0,744822
15:20:15,64	0,413979	3,276925	-0,105997	-0,004040	0,293983	2,198998	-0,035754	-0,114436	0,089128	0,062031	0,632249	0,735942	-0,530943	-2,940856	-1,143511	-15,202046	1,783556	12,646538	-0,035754	-0,114436	0,089128	-8,921212	3,438922	0,735942	-0,035754	-0,114436	0,089128	-8,921212	3,438922	0,735942
15:20:15,69	0,413979	3,276925	-0,105997	-0,004040	0,293983	2,198998	-0,037907	-0,110472	0,087162	-0,148870	0,543404	0,722083	-0,527917	-2,940440	-1,141955	-15,171825	1,793022	12,626787	-0,037907	-0,110472	0,087162	-8,820891	3,519139	0,722083	-0,037907	-0,110472	0,087162	-8,820891	3,519139	0,722083
15:20:15,74	0,413979	3,276925	-0,105997	-0,004040	0,293983	2,198998	-0,039781	-0,112885	0,088718	-8,655925E-5	0,467417	0,702333	-0,528547	-2,936076	-1,143922	-15,174643	1,788875	12,623574	-0,039781	-0,112885	0,088718	-8,861526	3,590227	0,702333	-0,039781	-0,112885	0,088718	-8,861526	3,590227	0,702333
15:20:15,79	0,413979	3,276925	-0,105997	-0,004040	0,293983	2,198998	-0,043245	-0,110157	0,086751	-0,146921	0,286929	0,699119	-0,525002	-2,938779	-1,145459	-15,164320	1,760150	12,618849	-0,043245	-0,110157	0,086751	-8,794247	3,681653	0,699119	-0,043245	-0,110157	0,086751	-8,794247	3,681653	0,699119
15:20:15,84	0,413979	3,276925	-0,105997	-0,004040	0,293983	2,198998	-0,042677	-0,114579	0,085214	0,063285	0,339761	0,694395	-0,528515	-2,938741	-1,143887	-15,164200	1,789060	12,647287	-0,042677	-0,114579	0,085214	-8,931132	3,689907	0,694395	-0,042677	-0,114579	0,085214	-8,931132	3,689907	0,694395
15:20:15,89	0,413979	3,276925	-0,105997	-0,004040	0,293983	2,198998	-0,040953	-0,111517	0,086786	-0,070836	0,415064	0,722833	-0,527372	-2,940826	-1,142332	-15,184935	1,777457	12,646071	-0,040953	-0,111517	0,086786	-8,824895	3,629867	0,722833	-0,040953	-0,111517	0,086786	-8,824895	3,629867	0,722833
15:20:15,94	0,413979	3,276925	-0,105997	-0,004040	0,293983	2,198998	-0,039719	-0,113550	0,088341	0,014455	0,467063	0,721616	-0,525660	-2,941766	-1,143526	-15,211889	1,769518	12,617905	-0,039719	-0,113550	0,088341	-8,899181	3,585017	0,721616	-0,039719	-0,113550	0,088341	-8,899181	3,585017	0,721616
15:20:15,99	0,413979	3,276925	-0,105997	-0,004040	0,293983	2,198998	-0,039760	-0,115502	0,087147	0,095629	0,445551	0,693450	-0,525563	-2,940606	-1,143098	-15,155532	1,753262	12,640960	-0,039760	-0,115502	0,087147	-8,971273	3,566734	0,693450	-0,039760	-0,115502	0,087147	-8,971273	3,566734	0,693450
15:20:16,04	0,413979	3,276925	-0,105997	-0,004040	0,293983	2,198998	-0,040814	-0,115006	0,087575	0,083950	0,447695	0,716505	-0,528004	-2,937118	-1,147370	-15,173932	1,757106	12,682728	-0,040814	-0,115006	0,087575	-8,944036	3,651590	0,716505	-0,040814	-0,115006	0,087575	-8,944036	3,651590	0,716505
15:20:16,09	0,413979	3,276925	-0,105997	-0,004040	0,293983	2,198998	-0,042614	-0,111148	0,083303	-0,122544	0,336224	0,758273	-0,524406	-2,942577	-1,145046	-15,164556	1,741532	12,627234	-0,042614	-0,111148	0,083303	-8,847665	3,681440	0,758273	-0,042614	-0,111148	0,083303	-8,847665	3,681440	0,758273
15:20:16,14	0,413979	3,276925	-0,105997	-0,004040	0,293983	2,198998	-0,039685	-0,116994	0,085627	0,172637	0,504461	0,702779	-0,525690	-2,940827	-1,145463	-15,224922	1,792156	12,639458	-0,039685	-0,116994	0,085627	-9,011379	3,619718	0,702779	-0,039685	-0,116994	0,085627	-9,011379	3,619718	0,702779
15:20:16,19	0,413979	3,276925	-0,105997	-0,004040	0,293983	2,198998	-0,040559	-0,115007	0,085210	0,082963	0,381434	0,715003	-0,527997	-2,941832	-1,145453	-15,195209	1,763838	12,632847	-0,040559	-0,115007	0,085210	-8,945061	3,565283	0,715003	-0,040559	-0,115007	0,085210	-8,945061	3,565283	0,715003
15:20:16,24	0,413979	3,276925	-0,105997	-0,004040	0,293983	2,198998	-0,038535	-0,113511	0,085220	-0,004466	0,526534	0,708392	-0,527421	-2,941679	-1,144280	-15,194367	1,741774	12,641230	-0,038535	-0,113511	0,085220	-8,915099	3,551558	0,708392	-0,038535	-0,113511	0,085220	-8,915099	3,551558	0,708392
15:20:16,29	0,413979	3,276925	-0,105997	-0,004040	0,293983	2,198998	-0,038956	-0,113934	0,086393	-0,001181	0,516442	0,716775	-0,522646	-2,937406	-1,144299	-15,163735	1,759258	12,613875	-0,038956	-0,113934	0,086393	-8,944984	3,574455	0,716775	-0,038956	-0,113934	0,086393	-8,944984	3,574455	0,716775
15:20:16,34	0,413979	3,276925	-0,105997	-0,004040	0,293983	2,198998	-0,045043	-0,115932	0,086374	0,133192	0,217678	0,689420	-0,528015	-2,940448	-1,147370	-15,189093	1,757284	12,672703	-0,045043	-0,115932	0,086374	-8,967482	3,753560	0,689420	-0,045043	-0,115932	0,086374	-8,967482	3,753560	0,689420
15:20:16,39	0,413979	3,276925	-0,105997	-0,004040	0,293983	2,198998	-0,039724	-0,112804	0,083303	-0,043856	0,473286	0,748249	-0,525524	-2,936951	-1,144275	-15,139148	1,791931	12,638450	-0,039724	-0,112804	0,083303	-8,898976	3,591637	0,748249	-0,039724	-0,112804	0,083303	-8,898976	3,591637	0,748249
15:20:16,44	0,413979	3,276925	-0,105997	-0,004040	0,293983	2,198998	-0,043999	-0,113213	0,086398	0,032363	0,276920	0,713995	-0,527896	-2,940156	-1,145800	-15,153976	1,809186	12,673114	-0,043999	-0,113213	0,086398	-8,854825	3,730853	0,713995	-0,043999	-0,113213	0,086398	-8,854825	3,730853	0,713995
15:20:16,49	0,413979	3,276925	-0,105997	-0,004040	0,293983	2,198998	-0,040037	-0,112761	0,084873	0,016392	0,461465	0,748659	-0,523826	-2,940777	-1,143863	-15,167856	1,758337	12,661370	-0,040037	-0,112761	0,084873	-8,835319	3,604395	0,748659	-0,040037	-0,112761	0,084873	-8,835319	3,604395	0,748659
15:20:16,54	0,413979	3,276925	-0,105997	-0,004040	0,293983	2,198998	-0,041534	-0,116596	0,086810	0,164875	0,397039	0,736915	-0,524456	-2,939227	-1,146187	-15,166459	1,731672	12,681417	-0,041534	-0,116596	0,086810	-8,987944	3,657462	0,736915	-0,041534	-0,116596	0,086810	-8,987944	3,657462	0,736915
15:20:16,59	0,413979	3,276925	-0,105997	-0,004040	0,293983	2,198998	-0,042562	-0,115276	0,084486	0,073811	0,358138	0,756962	-0,525531	-2,941501	-1,145222	-15,203826	1,756739	12,683916	-0,042562	-0,115276	0,084486	-8,975342	3,699241	0,756962	-0,042562	-0,115276	0,084486	-8,975342	3,699241	0,756962
15:20:16,64	0,413979	3,276925	-0,105997	-0,004040	0,293983	2,198998	-0,040055	-0,115481	0,085451	0,087505	0,443606	0,759462	-0,523788	-2,944270	-1,145801	-15,149641	1,732488	12,636797	-0,040055	-0,115481	0,085451	-8,977754	3,587912	0,759462	-0,040055	-0,115481	0,085451	-8,977754	3,587912	0,759462
15:20:16,69	0,413979	3,276925	-0,105997	-0,004040	0,293983	2,198998	-0,038528	-0,118376	0,084872	0,244115	0,582062	0,712342	-0,525030	-2,941502	-1,145823	-15,176764	1,747366	12,642606	-0,038528	-0,118376	0,084872	-9,048370	3,606497	0,712342	-0,038528	-0,118376	0,084872	-9,048370	3,606497	0,712342
15:20:16,74	0,413979	3,276925	-0,105997	-0,004040	0,293983	2,198998	-0,040304	-0,115916	0,084850	0,115528	0,458786	0,718152	-0,527445	-2,939268	-1,142744	-15,194434	1,715716	12,630124	-0,040304	-0,115916	0,084850	-8,983862	3,622631	0,718152	-0,040304	-0,115916	0,084850	-8,983862	3,622631	0,718152
15:20:16,79	0,413979	3,276925	-0,105997	-0,004040	0,293983	2,198998	-0,041031	-0,112707	0,087929	-0,087548	0,421480	0,705670	-0,523819	-2,939524	-1,143492	-15,162018	1,751755	12,641680	-0,041031	-0,112707	0,087929	-8,935087	3,642430	0,705670	-0,041031	-0,112707	0,087929	-8,935087	3,642430	0,705670
15:20:16,84	0,413979	3,276925	-0,105997	-0,004040	0,293983	2,198998	-0,042623	-0,115976	0,087181	0,129841	0,348783	0,717225	-0,528569	-2,939549	-1,147001	-15,173491	1,753344	12,643159	-0,042623	-0,115976	0,087181	-8,974288	3,694655	0,717225	-0,042623	-0,115976	0,087181	-8,974288	3,694655	0,717225
15:20:16,89	0,413979	3,276925	-0,105997	-0,004040	0,293983	2,198998	-0,040226	-0,111874	0,083672	-0,087819	0,462691	0,718704	-0,525623	-2,938729	-1,142738	-15,175150	1,736934	12,626152	-0,040226	-0,111874	0,083672	-8,869947	3,620407	0,718704	-0,040226	-0,111874	0,083672	-8,869947	3,620407	0,718704
15:20:16,94	0,413979	3,276925	-0,105997	-0,004040	0,293983	2,198998	-0,042409	-0,114016	0,087935	0,008527	0,355906	0,701697	-0,525634	-2,940318	-1,141927	-15,170926	1,704665	12,658260	-0,042409	-0,114016	0,087935	-8,941753	3,685044	0,701697	-0,042409	-0,114016	0,087935	-8,941753	3,685044	0,701697
15:20:16,99	0,413979	3,276925	-0,105997	-0,004040	0,293983	2,198998	-0,041028	-0,114801	0,088746	0,023483	0,447529	0,733805	-0,526123	-2,941592	-1,145019	-15,137461	1,749438	12,656113	-0,041028	-0,114801	0,088746	-8,988374	3,668232	0,733805	-0,041028	-0,114801	0,088746	-8,988374	3,668232	0,733805
15:20:17,04	0,413979	3,276925	-0,105997	-0,004040	0,293983	2,198998	-0,039680	-0,115015	0,085654	0,090115	0,524220	0,731658	-0,523294	-2,944351	-1,146971	-15,195616	1,749333	12,657975	-0,039680	-0,115015	0,085654	-8,938537	3,639104	0,731658	-0,039680	-0,115015	0,085654	-8,938537	3,639104	0,731658
15:20:17,09	0,413979	3,276925	-0,105997	-0,004040	0,293983	2,198998	-0,038704	-0,118844	0,083701	0,260047	0,524641	0,733520	-0,526709	-2,941052	-1,145792	-15,140872	1,774750	12,667098	-0,038704	-0,118844	0,083701	-9,069170	3,562939	0,733520	-0,038704	-0,118844	0,083701	-9,069170	3,562939	0,733520
15:20:17,14	0,413979	3,276925	-0,105997	-0,004040	0,293983	2,198998	-0,039855	-0,114237	0,084880	0,069868	0,499517	0,742644	-0,525022	-2,941484	-1,145046	-15,176677	1,753871	12,642345	-0,039855	-0,114237	0,084880	-8,897701	3,628128	0,742644	-0,039855	-0,114237	0,084880	-8,897701	3,628128	0,742644
15:20:17,19	0,413979	3,276925	-0,105997	-0,004040	0,293983	2,198998	-0,040324	-0,115914	0,085627	0,121098	0,454565	0,717890	-0,527906	-2,938481	-1,145837	-15,145959	1,770097	12,628442	-0,040324	-0,115914	0,085627	-8,978131	3,619985	0,717890	-0,040324	-0,115914	0,085627	-8,978131	3,619985	0,717890
15:20:17,24	0,413979	3,276925	-0,105997	-0,004040	0,293983	2,198998	-0,041482	-0,111915	0,084836	-0,057442	0,412826	0,703987	-0,528523	-2,938124	-1,145825	-15,155740	1,772763	12,652793	-0,041482	-0,111915	0,084836	-8,842745	3,669169	0,703987	-0,041482	-0,111915	0,084836	-8,842745	3,669169	0,703987
15:20:17,29	0,413979	3,276925	-0,105997	-0,004040	0,293983	2,198998	-0,041483	-0,111202	0,084847	-0,097072	0,402955	0,728338	-0,529126	-2,941348	-1,143852	-15,164618	1,752985	12,679539	-0,041483	-0,111202	0,084847	-8,826447	3,659400	0,728338	-0,041483	-0,111202	0,084847	-8,826447	3,659400	0,728338
15:20:17,34	0,413979	3,276925	-0,105997	-0,004040	0,293983	2,198998	-0,038390	-0,112291	0,086820	-0,062000	0,566032	0,755084	-0,526226	-2,938967	-1,144691	-15,181993	1,742769	12,617768	-0,038390	-0,112291	0,086820	-8,876878	3,579614	0,755084	-0,038390	-0,112291	0,086820	-8,876878	3,579614	0,755084
15:20:17,39	0,413979	3,276925	-0,105997	-0,004040	0,293983	2,198998	-0,041901	-0,113612	0,085982	-0,010850	0,373476	0,693313	-0,524397	-2,939943	-1,146576	-15,141315	1,728416	12,661814	-0,041901	-0,113612	0,085982	-8,929415	3,662741	0,693313	-0,041901	-0,113612	0,085982	-8,929415	3,662741	0,693313
15:20:17,44	0,413979	3,276925	-0,105997	-0,004040	0,293983	2,198998	-0,041972	-0,115685	0,084097	0,104822	0,412235	0,737360	-0,526247	-2,941281	-1,147354	-15,193075	1,768892	12,687824	-0,041972	-0,115685	0,084097	-8,976424	3,707002	0,737360	-0,041972	-0,115685	0,084097	-8,976424	3,707002	0,737360
15:20:17,49	0,413979	3,276925	-0,105997	-0,004040	0,293983	2,198998	-0,039887	-0,114752	0,083319	0,065485	0,455547	0,763369	-0,526147	-2,937986	-1,146583	-15,143965	1,775160	12,668176	-0,039887	-0,114752	0,083319	-8,942529	3,586709	0,763369	-0,039887	-0,114752	0,083319	-8,942529	3,586709	0,763369
15:20:17,54	0,413979	3,276925	-0,105997	-0,004040	0,293983	2,198998	-0,042791	-0,113190	0,084090	0,014271	0,343963	0,743722	-0,526168	-2,939954	-1,148522	-15,153007	1,768737	12,668948	-0,042791	-0,113190	0,084090	-8,871167	3,703047	0,743722	-0,042791	-0,113190	0,084090	-8,871167	3,703047	0,743722
15:20:17,59	0,413979	3,276925	-0,105997	-0,004040	0,293983	2,198998	-0,041076	-0,114156	0,082151	0,054399	0,428520	0,744493	-0,526776	-2,940010	-1,143117	-15,169717	1,748772	12,631161	-0,041076	-0,114156	0,082151	-8,906838	3,652982	0,744493	-0,041076	-0,114156	0,082151	-8,906838	3,652982	0,744493
15:20:17,64	0,413979	3,276925	-0,105997	-0,004040	0,293983	2,198998	-0,040724	-0,113658	0,087556	0,002856	0,442349	0,706707	-0,525011	-2,937417	-1,145057	-15,163857	1,763367	12,643130	-0,040724	-0,113658	0,087556	-8,919286	3,639159	0,706707	-0,040724	-0,113658	0,087556	-8,919286	3,639159	0,706707
15:20:17,69	0,413979	3,276925	-0,105997	-0,004040	0,293983	2,198998	-0,043852	-0,113890	0,085616	0,030502	0,277480	0,718675	-0,523900	-2,941439	-1,145408	-15,193637	1,745412	12,686275	-0,043852	-0,113890	0,085616	-8,909870	3,719823	0,718675	-0,043852	-0,113890	0,085616	-8,909870	3,719823	0,718675
15:20:17,74	0,413979	3,276925	-0,105997	-0,004040	0,293983	2,198998	-0,040924	-0,116863	0,085265	0,154675	0,412921	0,761821	-0,525607	-2,941118	-1,146592	-15,169429	1,753222	12,652834	-0,040924	-0,116863	0,085265	-9,019103	3,625420	0,761821	-0,040924	-0,116863	0,085265	-9,019103	3,625420	0,761821
15:20:17,79	0,413979	3,276925	-0,105997	-0,004040	0,293983	2,198998	-0,040348	-0,115224	0,084081	0,088287	0,459901	0,728379	-0,523334	-2,937994	-1,145050	-15,189005	1,716597	12,661470	-0,040348	-0,115224	0,084081	-8,956788	3,627232	0,728379	-0,040348	-0,115224	0,084081	-8,956788	3,627232	0,728379
15:20:17,84	0,413979	3,276925	-0,105997	-0,004040	0,293983	2,198998	-0,044191	-0,115630	0,085623	0,067923	0,261453	0,737016	-0,525615	-2,939903	-1,145435	-15,169419	1,743446	12,647151	-0,044191	-0,115630	0,085623	-9,009068	3,730415	0,737016	-0,044191	-0,115630	0,085623	-9,009068	3,730415	0,737016
15:20:17,89	0,413979	3,276925	-0,105997	-0,004040	0,293983	2,198998	-0,041396	-0,114610	0,085238	0,047889	0,410310	0,722696	-0,521551	-2,940797	-1,146201	-15,190656	1,728260	12,662454	-0,041396	-0,114610	0,085238	-8,948974	3,659896	0,722696	-0,041396	-0,114610	0,085238	-8,948974	3,659896	0,722696
15:20:17,94	0,413979	3,276925	-0,105997	-0,004040	0,293983	2,198998	-0,042654	-0,118577	0,084472	0,230402	0,334073	0,737999	-0,527358	-2,938878	-1,146226	-15,159068	1,754508	12,633195	-0,042654	-0,118577	0,084472	-9,077867	3,682446	0,737999	-0,042654	-0,118577	0,084472	-9,077867	3,682446	0,737999
15:20:17,99	0,413979	3,276925	-0,105997	-0,004040	0,293983	2,198998	-0,041413	-0,112588	0,084447	-0,042485	0,412844	0,708740	-0,528597	-2,935471	-1,145433	-15,177702	1,766202	12,686867	-0,041413	-0,112588	0,084447	-8,880642	3,663788	0,708740	-0,041413	-0,112588	0,084447	-8,880642	3,663788	0,708740
15:20:18,04	0,413979	3,276925	-0,105997	-0,004040	0,293983	2,198998	-0,043744	-0,109811	0,085240	-0,186065	0,269655	0,762412	-0,529721	-2,940966	-1,147352	-15,157314	1,745773	12,676471	-0,043744	-0,109811	0,085240	-8,806248	3,703570	0,762412	-0,043744	-0,109811	0,085240	-8,806248	3,703570	0,762412
15:20:18,09	0,413979	3,276925	-0,105997	-0,004040	0,293983	2,198998	-0,038423	-0,111585	0,083321	-0,101314	0,574208	0,752016	-0,525044	-2,941448	-1,146239	-15,187822	1,753796	12,614114	-0,038423	-0,111585	0,083321	-8,860758	3,590440	0,752016	-0,038423	-0,111585	0,083321	-8,860758	3,590440	0,752016
15:20:18,14	0,413979	3,276925	-0,105997	-0,004040	0,293983	2,198998	-0,040344	-0,115877	0,084434	0,113557	0,443905	0,689659	-0,528014	-2,936811	-1,144259	-15,172178	1,724744	12,684669	-0,040344	-0,115877	0,084434	-8,982798	3,610905	0,689659	-0,040344	-0,115877	0,084434	-8,982798	3,610905	0,689659
15:20:18,19	0,413979	3,276925	-0,105997	-0,004040	0,293983	2,198998	-0,042875	-0,110986	0,086414	-0,158132	0,340355	0,760215	-0,523753	-2,938942	-1,145414	-15,119697	1,735445	12,646835	-0,042875	-0,110986	0,086414	-8,870515	3,706055	0,760215	-0,042875	-0,110986	0,086414	-8,870515	3,706055	0,760215
15:20:18,24	0,413979	3,276925	-0,105997	-0,004040	0,293983	2,198998	-0,043160	-0,115742	0,085259	0,124679	0,365628	0,722380	-0,524945	-2,941165	-1,145409	-15,123979	1,711665	12,645578	-0,043160	-0,115742	0,085259	-8,961037	3,753711	0,722380	-0,043160	-0,115742	0,085259	-8,961037	3,753711	0,722380
15:20:18,29	0,413979	3,276925	-0,105997	-0,004040	0,293983	2,198998	-0,040638	-0,115821	0,085264	0,106068	0,504955	0,721123	-0,523283	-2,940737	-1,146597	-15,167444	1,703697	12,641998	-0,040638	-0,115821	0,085264	-8,985873	3,695059	0,721123	-0,040638	-0,115821	0,085264	-8,985873	3,695059	0,721123
15:20:18,34	0,413979	3,276925	-0,105997	-0,004040	0,293983	2,198998	-0,041840	-0,117046	0,084075	0,141137	0,408795	0,717544	-0,522756	-2,939679	-1,146201	-15,191064	1,704307	12,671339	-0,041840	-0,117046	0,084075	-9,046970	3,693253	0,717544	-0,041840	-0,117046	0,084075	-9,046970	3,693253	0,717544
15:20:18,39	0,413979	3,276925	-0,105997	-0,004040	0,293983	2,198998	-0,043020	-0,116973	0,084472	0,126080	0,326687	0,746884	-0,529065	-2,937183	-1,143527	-15,145565	1,785066	12,608124	-0,043020	-0,116973	0,084472	-9,056327	3,703756	0,746884	-0,043020	-0,116973	0,084472	-9,056327	3,703756	0,746884
15:20:18,44	0,413979	3,276925	-0,105997	-0,004040	0,293983	2,198998	-0,042027	-0,110262	0,087146	-0,130205	0,377354	0,683669	-0,520982	-2,940777	-1,143887	-15,195867	1,696459	12,640801	-0,042027	-0,110262	0,087146	-8,785797	3,676462	0,683669	-0,042027	-0,110262	0,087146	-8,785797	3,676462	0,683669
15:20:18,49	0,413979	3,276925	-0,105997	-0,004040	0,293983	2,198998	-0,042957	-0,119059	0,086786	0,225345	0,329735	0,716347	-0,526712	-2,941891	-1,143852	-15,144500	1,761868	12,660572	-0,042957	-0,119059	0,086786	-9,120801	3,701848	0,716347	-0,042957	-0,119059	0,086786	-9,120801	3,701848	0,716347
15:20:18,54	0,413979	3,276925	-0,105997	-0,004040	0,293983	2,198998	-0,039126	-0,114654	0,086821	0,078590	0,540702	0,736117	-0,526236	-2,939542	-1,145049	-15,184800	1,749343	12,656899	-0,039126	-0,114654	0,086821	-8,921726	3,612120	0,736117	-0,039126	-0,114654	0,086821	-8,921726	3,612120	0,736117
15:20:18,59	0,413979	3,276925	-0,105997	-0,004040	0,293983	2,198998	-0,041399	-0,113891	0,085624	0,007948	0,393874	0,732444	-0,527934	-2,939231	-1,144643	-15,155049	1,760507	12,666147	-0,041399	-0,113891	0,085624	-8,932518	3,643713	0,732444	-0,041399	-0,113891	0,085624	-8,932518	3,643713	0,732444
15:20:18,64	0,413979	3,276925	-0,105997	-0,004040	0,293983	2,198998	-0,040819	-0,112266	0,086030	-0,052040	0,444207	0,741692	-0,524983	-2,939374	-1,145822	-15,155839	1,766697	12,643334	-0,040819	-0,112266	0,086030	-8,864896	3,648531	0,741692	-0,040819	-0,112266	0,086030	-8,864896	3,648531	0,741692
15:20:18,69	0,413979	3,276925	-0,105997	-0,004040	0,293983	2,198998	-0,042170	-0,114893	0,084851	0,089522	0,370183	0,718879	-0,525665	-2,939311	-1,143878	-15,189331	1,737007	12,665662	-0,042170	-0,114893	0,084851	-8,929543	3,680550	0,718879	-0,042170	-0,114893	0,084851	-8,929543	3,680550	0,718879
15:20:18,74	0,413979	3,276925	-0,105997	-0,004040	0,293983	2,198998	-0,041885	-0,114271	0,086795	0,014729	0,370874	0,741207	-0,527958	-2,941965	-1,145019	-15,167492	1,747699	12,675374	-0,041885	-0,114271	0,086795	-8,955523	3,658822	0,741207	-0,041885	-0,114271	0,086795	-8,955523	3,658822	0,741207
15:20:18,79	0,413979	3,276925	-0,105997	-0,004040	0,293983	2,198998	-0,038439	-0,113611	0,085654	0,000617	0,563604	0,750919	-0,523260	-2,940077	-1,143875	-15,164381	1,716710	12,645674	-0,038439	-0,113611	0,085654	-8,917868	3,581084	0,750919	-0,038439	-0,113611	0,085654	-8,917868	3,581084	0,750919
15:20:18,84	0,413979	3,276925	-0,105997	-0,004040	0,293983	2,198998	-0,042423	-0,116736	0,086798	0,137806	0,374619	0,721220	-0,530906	-2,942200	-1,143119	-15,191136	1,786864	12,636410	-0,042423	-0,116736	0,086798	-9,025947	3,704852	0,721220	-0,042423	-0,116736	0,086798	-9,025947	3,704852	0,721220
15:20:18,89	0,413979	3,276925	-0,105997	-0,004040	0,293983	2,198998	-0,036762	-0,111176	0,087554	-0,103907	0,610745	0,711955	-0,522693	-2,939635	-1,145449	-15,173774	1,720462	12,627632	-0,036762	-0,111176	0,087554	-8,831244	3,496588	0,711955	-0,036762	-0,111176	0,087554	-8,831244	3,496588	0,711955
15:20:18,94	0,413979	3,276925	-0,105997	-0,004040	0,293983	2,198998	-0,043089	-0,117007	0,085224	0,150441	0,329975	0,703177	-0,524458	-2,940642	-1,145449	-15,178347	1,728446	12,627480	-0,043089	-0,117007	0,085224	-9,034571	3,712491	0,703177	-0,043089	-0,117007	0,085224	-9,034571	3,712491	0,703177
15:20:18,99	0,413979	3,276925	-0,105997	-0,004040	0,293983	2,198998	-0,041335	-0,115981	0,085223	0,101748	0,413263	0,703026	-0,526238	-2,939049	-1,145080	-15,182306	1,729790	12,617577	-0,041335	-0,115981	0,085223	-9,002771	3,658041	0,703026	-0,041335	-0,115981	0,085223	-9,002771	3,658041	0,703026
15:20:19,04	0,413979	3,276925	-0,105997	-0,004040	0,293983	2,198998	-0,041825	-0,113643	0,085593	-0,020643	0,383669	0,693123	-0,525667	-2,941251	-1,146613	-15,192543	1,733755	12,637896	-0,041825	-0,113643	0,085593	-8,941628	3,666932	0,693123	-0,041825	-0,113643	0,085593	-8,941628	3,666932	0,693123
15:20:19,09	0,413979	3,276925	-0,105997	-0,004040	0,293983	2,198998	-0,040204	-0,115239	0,084060	0,060638	0,457137	0,713441	-0,527282	-2,940990	-1,144238	-15,128987	1,751469	12,660350	-0,040204	-0,115239	0,084060	-8,985594	3,613116	0,713441	-0,040204	-0,115239	0,084060	-8,985594	3,613116	0,713441
15:20:19,14	0,413979	3,276925	-0,105997	-0,004040	0,293983	2,198998	-0,039622	-0,113709	0,086435	0,028225	0,533584	0,735895	-0,527363	-2,938805	-1,145864	-15,170039	1,767444	12,604441	-0,039622	-0,113709	0,086435	-8,897945	3,643878	0,735895	-0,039622	-0,113709	0,086435	-8,897945	3,643878	0,735895
15:20:19,19	0,413979	3,276925	-0,105997	-0,004040	0,293983	2,198998	-0,041474	-0,112547	0,084809	-0,038885	0,393742	0,679987	-0,523301	-2,942776	-1,143843	-15,182426	1,707204	12,683889	-0,041474	-0,112547	0,084809	-8,873846	3,649415	0,679987	-0,041474	-0,112547	0,084809	-8,873846	3,649415	0,679987
15:20:19,24	0,413979	3,276925	-0,105997	-0,004040	0,293983	2,198998	-0,040066	-0,118050	0,086830	0,188906	0,486337	0,759435	-0,525153	-2,942175	-1,148542	-15,219605	1,724688	12,668079	-0,040066	-0,118050	0,086830	-9,078037	3,631502	0,759435	-0,040066	-0,118050	0,086830	-9,078037	3,631502	0,759435
15:20:19,29	0,413979	3,276925	-0,105997	-0,004040	0,293983	2,198998	-0,039660	-0,116146	0,082131	0,086435	0,466521	0,743624	-0,530356	-2,943021	-1,143490	-15,212110	1,800532	12,666333	-0,039660	-0,116146	0,082131	-9,031021	3,579798	0,743624	-0,039660	-0,116146	0,082131	-9,031021	3,579798	0,743624
15:20:19,34	0,413979	3,276925	-0,105997	-0,004040	0,293983	2,198998	-0,036326	-0,112063	0,087183	-0,056448	0,608430	0,741879	-0,526240	-2,941184	-1,145423	-15,175059	1,707266	12,660280	-0,036326	-0,112063	0,087183	-8,853393	3,460029	0,741879	-0,036326	-0,112063	0,087183	-8,853393	3,460029	0,741879
15:20:19,39	0,413979	3,276925	-0,105997	-0,004040	0,293983	2,198998	-0,039975	-0,114709	0,085250	0,018891	0,497397	0,735825	-0,528526	-2,941039	-1,146593	-15,151836	1,737220	12,646803	-0,039975	-0,114709	0,085250	-8,985753	3,635450	0,735825	-0,039975	-0,114709	0,085250	-8,985753	3,635450	0,735825
15:20:19,44	0,413979	3,276925	-0,105997	-0,004040	0,293983	2,198998	-0,038957	-0,112657	0,084080	-0,050264	0,555477	0,722348	-0,527338	-2,937644	-1,146616	-15,142030	1,741439	12,628180	-0,038957	-0,112657	0,084080	-8,893821	3,613603	0,722348	-0,038957	-0,112657	0,084080	-8,893821	3,613603	0,722348
15:20:19,49	0,413979	3,276925	-0,105997	-0,004040	0,293983	2,198998	-0,042491	-0,111988	0,084057	-0,076481	0,378088	0,703725	-0,525513	-2,938514	-1,146975	-15,117838	1,749783	12,643139	-0,042491	-0,111988	0,084057	-8,867542	3,713640	0,703725	-0,042491	-0,111988	0,084057	-8,867542	3,713640	0,703725
15:20:19,54	0,413979	3,276925	-0,105997	-0,004040	0,293983	2,198998	-0,042650	-0,114003	0,083697	0,047635	0,386589	0,718684	-0,526712	-2,936399	-1,145451	-15,136532	1,777675	12,628868	-0,042650	-0,114003	0,083697	-8,901625	3,734637	0,718684	-0,042650	-0,114003	0,083697	-8,901625	3,734637	0,718684
15:20:19,59	0,413979	3,276925	-0,105997	-0,004040	0,293983	2,198998	-0,043882	-0,111907	0,085222	-0,046551	0,292381	0,704414	-0,528509	-2,936951	-1,143112	-15,150185	1,766270	12,646208	-0,043882	-0,111907	0,085222	-8,831271	3,737153	0,704414	-0,043882	-0,111907	0,085222	-8,831271	3,737153	0,704414
15:20:19,64	0,413979	3,276925	-0,105997	-0,004040	0,293983	2,198998	-0,042506	-0,110627	0,087561	-0,129825	0,357831	0,721753	-0,525627	-2,937133	-1,144668	-15,173865	1,759537	12,652499	-0,042506	-0,110627	0,087561	-8,814050	3,694558	0,721753	-0,042506	-0,110627	0,087561	-8,814050	3,694558	0,721753
15:20:19,69	0,413979	3,276925	-0,105997	-0,004040	0,293983	2,198998	-0,043789	-0,113215	0,086005	-0,012935	0,273954	0,728044	-0,525658	-2,940060	-1,146593	-15,175735	1,714261	12,661490	-0,043789	-0,113215	0,086005	-8,900295	3,711428	0,728044	-0,043789	-0,113215	0,086005	-8,900295	3,711428	0,728044
15:20:19,74	0,413979	3,276925	-0,105997	-0,004040	0,293983	2,198998	-0,041239	-0,114651	0,084080	0,021588	0,427610	0,737035	-0,525649	-2,940652	-1,145842	-15,184051	1,730479	12,627636	-0,041239	-0,114651	0,084080	-8,978492	3,664852	0,737035	-0,041239	-0,114651	0,084080	-8,978492	3,664852	0,737035
15:20:19,79	0,413979	3,276925	-0,105997	-0,004040	0,293983	2,198998	-0,040731	-0,114955	0,084831	0,047307	0,438710	0,703181	-0,522609	-2,939621	-1,146208	-15,134085	1,723667	12,627805	-0,040731	-0,114955	0,084831	-8,976674	3,636081	0,703181	-0,040731	-0,114955	0,084831	-8,976674	3,636081	0,703181
15:20:19,84	0,413979	3,276925	-0,105997	-0,004040	0,293983	2,198998	-0,043144	-0,117072	0,084465	0,176464	0,359893	0,703350	-0,526268	-2,940855	-1,147387	-15,196496	1,739615	12,648240	-0,043144	-0,117072	0,084465	-9,013685	3,746714	0,703350	-0,043144	-0,117072	0,084465	-9,013685	3,746714	0,703350
15:20:19,89	0,413979	3,276925	-0,105997	-0,004040	0,293983	2,198998	-0,040246	-0,114520	0,083286	0,026373	0,448600	0,723785	-0,525124	-2,941529	-1,148545	-15,205285	1,724629	12,658343	-0,040234	-0,115848	0,082128	-9,016017	3,607463	0,733888	-0,040234	-0,115848	0,082128	-9,016017	3,607463	0,733888
15:20:19,94	0,413979	3,276925	-0,105997	-0,004040	0,293983	2,198998	-0,040234	-0,115848	0,082128	0,078054	0,449058	0,733888	-0,528628	-2,939577	-1,143897	-15,207549	1,759952	12,656353	-0,040234	-0,115848	0,082128	-9,016017	3,607463	0,733888	-0,040234	-0,115848	0,082128	-9,016017	3,607463	0,733888
15:20:19,99	0,413979	3,276925	-0,105997	-0,004040	0,293983	2,198998	-0,040173	-0,111837	0,086776	-0,101041	0,432648	0,731898	-0,525005	-2,941191	-1,144645	-15,152381	1,708456	12,645288	-0,040173	-0,111837	0,086776	-8,880277	3,586204	0,731898	-0,040173	-0,111837	0,086776	-8,880277	3,586204	0,731898
15:20:20,04	0,413979	3,276925	-0,105997	-0,004040	0,293983	2,198998	-0,040586	-0,115782	0,086028	0,087070	0,484689	0,720833	-0,523300	-2,943140	-1,148530	-15,184351	1,726508	12,653410	-0,040586	-0,115782	0,086028	-9,001825	3,670678	0,720833	-0,040586	-0,115782	0,086028	-9,001825	3,670678	0,720833
15:20:20,09	0,413979	3,276925	-0,105997	-0,004040	0,293983	2,198998	-0,039751	-0,118233	0,082143	0,214183	0,491390	0,728955	-0,527377	-2,937772	-1,146985	-15,148259	1,718784	12,656788	-0,039751	-0,118233	0,082143	-9,067134	3,611840	0,728955	-0,039751	-0,118233	0,082143	-9,067134	3,611840	0,728955
15:20:20,14	0,413979	3,276925	-0,105997	-0,004040	0,293983	2,198998	-0,042361	-0,112019	0,083688	-0,097626	0,390796	0,732333	-0,527023	-2,941725	-1,146209	-15,204631	1,730868	12,665236	-0,042361	-0,112019	0,083688	-8,891087	3,716119	0,732333	-0,042361	-0,112019	0,083688	-8,891087	3,716119	0,732333
15:20:20,19	0,413979	3,276925	-0,105997	-0,004040	0,293983	2,198998	-0,039114	-0,114301	0,084464	0,003359	0,504757	0,740782	-0,525632	-2,943462	-1,145808	-15,174149	1,711213	12,650708	-0,039114	-0,114301	0,084464	-8,969302	3,575224	0,740782	-0,039114	-0,114301	0,084464	-8,969302	3,575224	0,740782
15:20:20,24	0,413979	3,276925	-0,105997	-0,004040	0,293983	2,198998	-0,038306	-0,116374	0,084865	0,109375	0,583011	0,726253	-0,525640	-2,937145	-1,147410	-15,173894	1,746445	12,624673	-0,038306	-0,116374	0,084865	-9,026018	3,590032	0,726253	-0,038306	-0,116374	0,084865	-9,026018	3,590032	0,726253
15:20:20,29	0,413979	3,276925	-0,105997	-0,004040	0,293983	2,198998	-0,043772	-0,113209	0,083263	-0,024594	0,281386	0,700219	-0,524695	-2,939470	-1,145215	-15,152013	1,753280	12,671602	-0,043772	-0,113209	0,083263	-8,911492	3,717483	0,700219	-0,043772	-0,113209	0,083263	-8,911492	3,717483	0,700219
15:20:20,34	0,413979	3,276925	-0,105997	-0,004040	0,293983	2,198998	-0,042232	-0,115190	0,085458	0,095275	0,376999	0,747147	-0,526845	-2,940437	-1,146993	-15,194675	1,755232	12,658134	-0,042232	-0,115190	0,085458	-8,947126	3,692206	0,747147	-0,042232	-0,115190	0,085458	-8,947126	3,692206	0,747147
15:20:20,39	0,413979	3,276925	-0,105997	-0,004040	0,293983	2,198998	-0,040319	-0,113812	0,083680	0,003977	0,438559	0,733679	-0,524653	-2,938674	-1,145233	-15,134112	1,753178	12,641269	-0,040319	-0,113812	0,083680	-8,930249	3,603585	0,733679	-0,040319	-0,113812	0,083680	-8,930249	3,603585	0,733679
15:20:20,44	0,413979	3,276925	-0,105997	-0,004040	0,293983	2,198998	-0,042942	-0,114828	0,085440	0,085318	0,355634	0,716814	-0,520915	-2,940652	-1,146956	-15,155898	1,699645	12,671461	-0,042942	-0,114828	0,085440	-8,928674	3,726574	0,716814	-0,042942	-0,114828	0,085440	-8,928674	3,726574	0,716814
15:20:20,49	0,413979	3,276925	-0,105997	-0,004040	0,293983	2,198998	-0,043098	-0,119054	0,083717	0,247842	0,355405	0,747006	-0,521706	-2,938579	-1,143714	-15,126857	1,752281	12,713441	-0,043098	-0,119054	0,083717	-9,097931	3,738615	0,747006	-0,043098	-0,119054	0,083717	-9,097931	3,738615	0,747006
15:20:20,54	0,413979	3,276925	-0,105997	-0,004040	0,293983	2,198998	-0,044497	-0,117333	0,086959	0,218437	0,281488	0,788987	-0,527379	-2,939433	-1,145822	-15,173075	1,767568	12,657652	-0,044497	-0,117333	0,086959	-8,992210	3,774520	0,788987	-0,044497	-0,117333	0,086959	-8,992210	3,774520	0,788987
15:20:20,59	0,413979	3,276925	-0,105997	-0,004040	0,293983	2,198998	-0,040922	-0,112847	0,084850	-0,024726	0,419742	0,733197	-0,522529	-2,939761	-1,148610	-15,160632	1,739262	12,679694	-0,040922	-0,112847	0,084850	-8,883190	3,632102	0,733197	-0,040922	-0,112847	0,084850	-8,883190	3,632102	0,733197
15:20:20,64	0,413979	3,276925	-0,105997	-0,004040	0,293983	2,198998	-0,043062	-0,117211	0,082063	0,183932	0,333365	0,755240	-0,523882	-2,940070	-1,145825	-15,187343	1,751752	12,652958	-0,043062	-0,117211	0,082063	-9,017141	3,713755	0,755240	-0,043062	-0,117211	0,082063	-9,017141	3,713755	0,755240
15:20:20,69	0,413979	3,276925	-0,105997	-0,004040	0,293983	2,198998	-0,042118	-0,116194	0,084848	0,128503	0,353090	0,728503	-0,526893	-2,935192	-1,144765	-15,132157	1,730467	12,640366	-0,042118	-0,116194	0,084848	-8,992725	3,659354	0,728503	-0,042118	-0,116194	0,084848	-8,992725	3,659354	0,728503
15:20:20,74	0,413979	3,276925	-0,105997	-0,004040	0,293983	2,198998	-0,044837	-0,111148	0,085908	-0,124744	0,270134	0,715911	-0,522054	-2,937283	-1,143898	-15,151692	1,730684	12,622402	-0,044837	-0,111148	0,085908	-8,849839	3,789845	0,715911	-0,044837	-0,111148	0,085908	-8,849839	3,789845	0,715911
15:20:20,79	0,413979	3,276925	-0,105997	-0,004040	0,293983	2,198998	-0,045446	-0,116383	0,086775	0,137930	0,221459	0,697948	-0,526160	-2,940716	-1,142316	-15,150135	1,723502	12,644201	-0,045446	-0,116383	0,086775	-8,998164	3,788946	0,697948	-0,045446	-0,116383	0,086775	-8,998164	3,788946	0,697948
15:20:20,84	0,413979	3,276925	-0,105997	-0,004040	0,293983	2,198998	-0,040420	-0,114544	0,088357	0,036868	0,487750	0,719746	-0,525053	-2,942256	-1,145004	-15,180254	1,734545	12,694914	-0,040420	-0,114544	0,088357	-8,954875	3,660696	0,719746	-0,040420	-0,114544	0,088357	-8,954875	3,660696	0,719746
15:20:20,89	0,413979	3,276925	-0,105997	-0,004040	0,293983	2,198998	-0,039639	-0,116273	0,085668	0,121241	0,496732	0,770459	-0,527438	-2,939499	-1,143518	-15,207217	1,767624	12,642046	-0,039639	-0,116273	0,085668	-9,006170	3,608408	0,770459	-0,039639	-0,116273	0,085668	-9,006170	3,608408	0,770459
15:20:20,94	0,413979	3,276925	-0,105997	-0,004040	0,293983	2,198998	-0,040835	-0,112829	0,087155	-0,042688	0,394664	0,717592	-0,526765	-2,939636	-1,149293	-15,151587	1,764870	12,678913	-0,040835	-0,112829	0,087155	-8,899735	3,600204	0,717592	-0,040835	-0,112829	0,087155	-8,899735	3,600204	0,717592
15:20:20,99	0,413979	3,276925	-0,105997	-0,004040	0,293983	2,198998	-0,041053	-0,113480	0,081380	0,016638	0,432893	0,754458	-0,526847	-2,939799	-1,145439	-15,197384	1,758489	12,662260	-0,041053	-0,113480	0,081380	-8,891579	3,655530	0,754458	-0,041053	-0,113480	0,081380	-8,891579	3,655530	0,754458
15:20:21,04	0,413979	3,276925	-0,105997	-0,004040	0,293983	2,198998	-0,040871	-0,113491	0,085234	-0,011223	0,405888	0,737806	-0,524517	-2,938681	-1,146195	-15,186542	1,712198	12,685920	-0,040871	-0,113491	0,085234	-8,920290	3,614234	0,737806	-0,040871	-0,113491	0,085234	-8,920290	3,614234	0,737806
15:20:21,09	0,413979	3,276925	-0,105997	-0,004040	0,293983	2,198998	-0,043003	-0,114949	0,084478	0,029925	0,327515	0,761465	-0,524471	-2,937340	-1,143914	-15,180215	1,731537	12,622307	-0,043003	-0,114949	0,084478	-8,993595	3,703290	0,761465	-0,043003	-0,114949	0,084478	-8,993595	3,703290	0,761465
15:20:21,14	0,413979	3,276925	-0,105997	-0,004040	0,293983	2,198998	-0,044188	-0,114319	0,086759	0,017073	0,261738	0,697852	-0,523865	-2,941507	-1,149303	-15,165579	1,722551	12,658550	-0,044188	-0,114319	0,086759	-8,956988	3,730486	0,697852	-0,044188	-0,114319	0,086759	-8,956988	3,730486	0,697852
15:20:21,19	0,413979	3,276925	-0,105997	-0,004040	0,293983	2,198998	-0,040882	-0,116927	0,081370	0,152221	0,450813	0,734095	-0,524472	-2,938706	-1,143106	-15,180822	1,728447	12,655435	-0,040882	-0,116927	0,081370	-9,026561	3,660048	0,734095	-0,040882	-0,116927	0,081370	-9,026561	3,660048	0,734095
15:20:21,24	0,413979	3,276925	-0,105997	-0,004040	0,293983	2,198998	-0,043005	-0,115001	0,087567	0,049543	0,324285	0,730981	-0,527442	-2,936843	-1,146626	-15,189520	1,751177	12,648467	-0,043005	-0,115001	0,087567	-8,978033	3,700150	0,730981	-0,043005	-0,115001	0,087567	-8,978033	3,700150	0,730981
15:20:21,29	0,413979	3,276925	-0,105997	-0,004040	0,293983	2,198998	-0,043133	-0,111497	0,084047	-0,117317	0,298714	0,724013	-0,526230	-2,940860	-1,144276	-15,190777	1,755911	12,646816	-0,043133	-0,111497	0,084047	-8,869847	3,684652	0,724013	-0,043133	-0,111497	0,084047	-8,869847	3,684652	0,724013
15:20:21,34	0,413979	3,276925	-0,105997	-0,004040	0,293983	2,198998	-0,040261	-0,114555	0,086397	0,045160	0,444627	0,722361	-0,527420	-2,942590	-1,145041	-15,181368	1,706139	12,649973	-0,040261	-0,114555	0,086397	-8,947408	3,605076	0,722361	-0,040261	-0,114555	0,086397	-8,947408	3,605076	0,722361
15:20:21,39	0,413979	3,276925	-0,105997	-0,004040	0,293983	2,198998	-0,038167	-0,114390	0,085632	-0,001835	0,586506	0,725518	-0,527428	-2,944165	-1,146585	-15,200302	1,751626	12,666864	-0,038167	-0,114390	0,085632	-8,981426	3,582643	0,725518	-0,038167	-0,114390	0,085632	-8,981426	3,582643	0,725518
15:20:21,44	0,413979	3,276925	-0,105997	-0,004040	0,293983	2,198998	-0,036799	-0,115170	0,084088	0,068681	0,618512	0,742410	-0,526763	-2,941336	-1,145434	-15,158840	1,739059	12,636799	-0,036799	-0,115170	0,084088	-8,972186	3,507245	0,742410	-0,036799	-0,115170	0,084088	-8,972186	3,507245	0,742410
15:20:21,49	0,413979	3,276925	-0,105997	-0,004040	0,293983	2,198998	-0,039582	-0,114332	0,085239	0,034914	0,516006	0,712344	-0,523840	-2,942302	-1,145041	-15,168946	1,729163	12,636709	-0,039582	-0,114332	0,085239	-8,940111	3,623174	0,712344	-0,039582	-0,114332	0,085239	-8,940111	3,623174	0,712344
15:20:21,54	0,413979	3,276925	-0,105997	-0,004040	0,293983	2,198998	-0,040207	-0,117347	0,085632	0,178071	0,479708	0,712255	-0,526271	-2,943001	-1,147003	-15,200446	1,723507	12,632676	-0,040207	-0,117347	0,085632	-9,033632	3,635929	0,712255	-0,040207	-0,117347	0,085632	-9,033632	3,635929	0,712255
15:20:21,59	0,413979	3,276925	-0,105997	-0,004040	0,293983	2,198998	-0,038386	-0,115591	0,083670	0,066115	0,549942	0,708222	-0,521435	-2,940317	-1,145032	-15,137242	1,718471	12,636745	-0,038386	-0,115591	0,083670	-9,007748	3,563224	0,708222	-0,038386	-0,115591	0,083670	-9,007748	3,563224	0,708222
15:20:21,64	0,413979	3,276925	-0,105997	-0,004040	0,293983	2,198998	-0,043128	-0,118437	0,085641	0,241361	0,360598	0,712291	-0,528489	-2,941110	-1,145808	-15,135090	1,733994	12,646046	-0,043128	-0,118437	0,085641	-9,055934	3,746150	0,712291	-0,043128	-0,118437	0,085641	-9,055934	3,746150	0,712291
15:20:21,69	0,413979	3,276925	-0,105997	-0,004040	0,293983	2,198998	-0,038914	-0,112724	0,084865	-0,041166	0,573818	0,721591	-0,527382	-2,942421	-1,146212	-15,169397	1,725530	12,636680	-0,038914	-0,112724	0,084865	-8,890035	3,628586	0,721591	-0,038914	-0,112724	0,084865	-8,890035	3,628586	0,721591
15:20:21,74	0,413979	3,276925	-0,105997	-0,004040	0,293983	2,198998	-0,038332	-0,114338	0,084461	0,018274	0,578610	0,712225	-0,521440	-2,940166	-1,145412	-15,142388	1,734695	12,652106	-0,038332	-0,114338	0,084461	-8,957288	3,587680	0,712225	-0,038332	-0,114338	0,084461	-8,957288	3,587680	0,712225
15:20:21,79	0,413979	3,276925	-0,105997	-0,004040	0,293983	2,198998	-0,043257	-0,118357	0,085261	0,248665	0,341344	0,727651	-0,523817	-2,940446	-1,145420	-15,172320	1,793956	12,663554	-0,043257	-0,118357	0,085261	-9,042330	3,736987	0,727651	-0,043257	-0,118357	0,085261	-9,042330	3,736987	0,727651
15:20:21,84	0,413979	3,276925	-0,105997	-0,004040	0,293983	2,198998	-0,041825	-0,116438	0,085253	0,185263	0,360238	0,739100	-0,527376	-2,939007	-1,146579	-15,154011	1,731871	12,676217	-0,041825	-0,116438	0,085253	-8,955136	3,643496	0,739100	-0,041825	-0,116438	0,085253	-8,955136	3,643496	0,739100
15:20:21,89	0,413979	3,276925	-0,105997	-0,004040	0,293983	2,198998	-0,041292	-0,112637	0,084094	-0,057022	0,434832	0,751762	-0,526795	-2,940211	-1,145432	-15,159232	1,709822	12,645717	-0,041292	-0,112637	0,084094	-8,899012	3,676279	0,751762	-0,041292	-0,112637	0,084094	-8,899012	3,676279	0,751762
15:20:21,94	0,413979	3,276925	-0,105997	-0,004040	0,293983	2,198998	-0,040540	-0,113742	0,085241	-0,021265	0,480457	0,721263	-0,522119	-2,940111	-1,145819	-15,170223	1,695164	12,646419	-0,040540	-0,113742	0,085241	-8,950001	3,662847	0,721263	-0,040540	-0,113742	0,085241	-8,950001	3,662847	0,721263
15:20:21,99	0,413979	3,276925	-0,105997	-0,004040	0,293983	2,198998	-0,042965	-0,117741	0,084854	0,168511	0,352183	0,721965	-0,526253	-2,942329	-1,146609	-15,191727	1,726727	12,637398	-0,042965	-0,117741	0,084854	-9,074173	3,724911	0,721965	-0,042965	-0,117741	0,084854	-9,074173	3,724911	0,721965
15:20:22,04	0,413979	3,276925	-0,105997	-0,004040	0,293983	2,198998	-0,038976	-0,115270	0,084063	0,056592	0,525171	0,712944	-0,528005	-2,939478	-1,146216	-15,172963	1,718301	12,651352	-0,038976	-0,115270	0,084063	-8,992105	3,584816	0,712944	-0,038976	-0,115270	0,084063	-8,992105	3,584816	0,712944
15:20:22,09	0,413979	3,276925	-0,105997	-0,004040	0,293983	2,198998	-0,040569	-0,112328	0,084457	-0,094328	0,462793	0,726897	-0,526843	-2,938610	-1,144679	-15,191774	1,745435	12,642119	-0,040569	-0,112328	0,084457	-8,912046	3,647496	0,726897	-0,040569	-0,112328	0,084457	-8,912046	3,647496	0,726897
15:20:22,14	0,413979	3,276925	-0,105997	-0,004040	0,293983	2,198998	-0,041903	-0,112900	0,085993	-0,050479	0,363604	0,717664	-0,524490	-2,941141	-1,148541	-15,186559	1,731680	12,653696	-0,041903	-0,112900	0,085993	-8,913116	3,652971	0,717664	-0,041903	-0,112900	0,085993	-8,913116	3,652971	0,717664
15:20:22,19	0,413979	3,276925	-0,105997	-0,004040	0,293983	2,198998	-0,040887	-0,116203	0,082132	0,111968	0,427813	0,729241	-0,526225	-2,938225	-1,145066	-15,178734	1,749234	12,637660	-0,040887	-0,116203	0,082132	-9,009949	3,637450	0,729241	-0,040887	-0,116203	0,082132	-9,009949	3,637450	0,729241
15:20:22,24	0,413979	3,276925	-0,105997	-0,004040	0,293983	2,198998	-0,042544	-0,113242	0,085607	-0,022863	0,339644	0,713206	-0,525656	-2,945003	-1,142709	-15,192236	1,698399	12,638674	-0,042544	-0,113242	0,085607	-8,912381	3,679361	0,713206	-0,042544	-0,113242	0,085607	-8,912381	3,679361	0,713206
15:20:22,29	0,413979	3,276925	-0,105997	-0,004040	0,293983	2,198998	-0,036959	-0,117125	0,087964	0,128241	0,643784	0,714220	-0,527976	-2,942530	-1,144627	-15,181498	1,760736	12,685300	-0,036959	-0,117125	0,087964	-9,066038	3,545086	0,714220	-0,036959	-0,117125	0,087964	-9,066038	3,545086	0,714220
15:20:22,34	0,413979	3,276925	-0,105997	-0,004040	0,293983	2,198998	-0,037941	-0,113878	0,086046	0,018792	0,570874	0,760845	-0,520337	-2,937588	-1,146991	-15,158903	1,706514	12,643217	-0,037941	-0,113878	0,086046	-8,920658	3,549228	0,760845	-0,037941	-0,113878	0,086046	-8,920658	3,549228	0,760845
15:20:22,39	0,413979	3,276925	-0,105997	-0,004040	0,293983	2,198998	-0,046040	-0,118023	0,083682	0,198647	0,196374	0,718762	-0,526247	-2,940863	-1,144667	-15,196464	1,752660	12,647005	-0,046040	-0,118023	0,083682	-9,066148	3,810547	0,718762	-0,046040	-0,118023	0,083682	-9,066148	3,810547	0,718762
15:20:22,44	0,413979	3,276925	-0,105997	-0,004040	0,293983	2,198998	-0,040249	-0,114543	0,086006	0,038862	0,441911	0,722550	-0,523926	-2,941432	-1,147389	-15,204867	1,738807	12,643775	-0,040249	-0,114543	0,086006	-8,952741	3,601479	0,722550	-0,040249	-0,114543	0,086006	-8,952741	3,601479	0,722550
15:20:22,49	0,413979	3,276925	-0,105997	-0,004040	0,293983	2,198998	-0,040917	-0,116837	0,083284	0,141978	0,406853	0,719320	-0,522638	-2,938319	-1,148513	-15,128282	1,704135	12,667472	-0,040917	-0,116837	0,083284	-9,029744	3,618817	0,719320	-0,040917	-0,116837	0,083284	-9,029744	3,618817	0,719320
15:20:22,54	0,413979	3,276925	-0,105997	-0,004040	0,293983	2,198998	-0,044257	-0,116396	0,082160	0,127280	0,316839	0,743017	-0,525612	-2,941353	-1,144261	-15,170252	1,733836	12,650767	-0,044257	-0,116396	0,082160	-9,009775	3,790985	0,743017	-0,044257	-0,116396	0,082160	-9,009775	3,790985	0,743017
15:20:22,59	0,413979	3,276925	-0,105997	-0,004040	0,293983	2,198998	-0,040143	-0,115337	0,086412	0,076966	0,479573	0,726312	-0,529170	-2,941124	-1,147357	-15,180855	1,762618	12,682172	-0,040143	-0,115337	0,086412	-8,976984	3,630763	0,726312	-0,040143	-0,115337	0,086412	-8,976984	3,630763	0,726312
15:20:22,64	0,413979	3,276925	-0,105997	-0,004040	0,293983	2,198998	-0,038561	-0,112142	0,083315	-0,069571	0,538215	0,757718	-0,525683	-2,942388	-1,145449	-15,214868	1,763057	12,643029	-0,038561	-0,112142	0,083315	-8,872681	3,565291	0,757718	-0,038561	-0,112142	0,083315	-8,872681	3,565291	0,757718
15:20:22,69	0,413979	3,276925	-0,105997	-0,004040	0,293983	2,198998	-0,039211	-0,115793	0,085224	0,103700	0,474763	0,718574	-0,523848	-2,940344	-1,146600	-15,160022	1,716035	12,637434	-0,039211	-0,115793	0,085224	-8,986082	3,552829	0,718574	-0,039211	-0,115793	0,085224	-8,986082	3,552829	0,718574
15:20:22,74	0,413979	3,276925	-0,105997	-0,004040	0,293983	2,198998	-0,041898	-0,116360	0,084073	0,119883	0,406061	0,712980	-0,523871	-2,940865	-1,147374	-15,173888	1,729039	12,648073	-0,041898	-0,116360	0,084073	-9,014406	3,695036	0,712980	-0,041898	-0,116360	0,084073	-9,014406	3,695036	0,712980
15:20:22,79	0,413979	3,276925	-0,105997	-0,004040	0,293983	2,198998	-0,041436	-0,116601	0,083299	0,136710	0,411578	0,723619	-0,520933	-2,940023	-1,145429	-15,169893	1,702859	12,646643	-0,041436	-0,116601	0,083299	-9,016445	3,664282	0,723619	-0,041436	-0,116601	0,083299	-9,016445	3,664282	0,723619
15:20:22,84	0,413979	3,276925	-0,105997	-0,004040	0,293983	2,198998	-0,043634	-0,118724	0,085244	0,226449	0,313827	0,722188	-0,526182	-2,938939	-1,146210	-15,153679	1,739519	12,647380	-0,043634	-0,118724	0,085244	-9,093389	3,739082	0,722188	-0,043634	-0,118724	0,085244	-9,093389	3,739082	0,722188
15:20:22,89	0,413979	3,276925	-0,105997	-0,004040	0,293983	2,198998	-0,041948	-0,113636	0,084463	0,001747	0,397219	0,722925	-0,526785	-2,939285	-1,146609	-15,160890	1,738914	12,637831	-0,041948	-0,113636	0,084463	-8,918711	3,690110	0,722925	-0,041948	-0,113636	0,084463	-8,918711	3,690110	0,722925
15:20:22,94	0,413979	3,276925	-0,105997	-0,004040	0,293983	2,198998	-0,041347	-0,113288	0,084064	-0,020505	0,422514	0,713377	-0,525709	-2,937959	-1,148575	-15,194528	1,717296	12,634218	-0,041347	-0,113288	0,084064	-8,913605	3,668249	0,713377	-0,041347	-0,113288	0,084064	-8,913605	3,668249	0,713377
15:20:22,99	0,413979	3,276925	-0,105997	-0,004040	0,293983	2,198998	-0,043033	-0,113556	0,082098	-0,042098	0,316521	0,709764	-0,526223	-2,938122	-1,146996	-15,172766	1,752443	12,653427	-0,043033	-0,113556	0,082098	-8,956255	3,694604	0,709764	-0,043033	-0,113556	0,082098	-8,956255	3,694604	0,709764
15:20:23,04	0,413979	3,276925	-0,105997	-0,004040	0,293983	2,198998	-0,042635	-0,113193	0,083677	-0,019676	0,338483	0,728972	-0,528019	-2,937341	-1,146628	-15,180298	1,734367	12,637972	-0,042635	-0,113193	0,083677	-8,905306	3,685333	0,728972	-0,042635	-0,113193	0,083677	-8,905306	3,685333	0,728972
15:20:23,09	0,413979	3,276925	-0,105997	-0,004040	0,293983	2,198998	-0,042413	-0,111247	0,084045	-0,140264	0,352543	0,713517	-0,525684	-2,940684	-1,145437	-15,195568	1,724057	12,656362	-0,042413	-0,111247	0,084045	-8,873169	3,681965	0,713517	-0,042413	-0,111247	0,084045	-8,873169	3,681965	0,713517
