# Supplementary material for: Characterization of interfragmentary motion associated with common osteosynthesis devices for rat fracture healing studies
Source: PLoS One. 2017 Apr 28;12(4):e0176735. doi: 10.1371/journal.pone.0176735 (PMC5409164; doi:10.1371/journal.pone.0176735)
Supplement: S1 Dataset — (ZIP) [file pone.0176735.s001.zip › S1_Dataset/RatFix/Specimen04/Plate_04V.txt]

%Tester: Sukopp Matthias
%Projekt: 
%Zeit: 10.03.2015 15:22:17
%Dateipfad: D:\Messungen\Fixator\Measurements\Fixator_20150310.txt
%Kommentar: Plate_04V
%VI Version: D:\LVProjekte\Fixator\HauptVI\Fixator_v0.12.vi
%Virtueller Drehpunkt: 	0,0000	0,0000	0,0000
%Sensor zu Hexapod (Mitte): 	0,000000	0,000000	-26,500000
%Sensor zu Hexapod Trans (Mitte): 	-0,500000	-0,866025	0,000000	-0,866025	0,500000	0,000000	0,000000	0,000000	1,000000
%Hexapod zu Labor (Mitte): 	0,414068	3,277043	-0,105971
%Hexapod zu Labor Trans (Mitte): 	0,999250	-0,038371	0,005211	0,038370	0,999264	0,000270	-0,005218	-7,017873E-5	0,999986
%Labor zu CR (Mitte): 	0,000000	0,000000	78,500000
%Labor zu CR Trans (Mitte): 	1,000000	0,000000	0,000000	0,000000	1,000000	0,000000	0,000000	0,000000	1,000000
%Zentrum Sensormasse: 	0,000000	0,000000	2,000000
%Sensormasse: 	200,000000E-3
--------------------------------------------------
Time	X	Y	Z	U	V	W	Exp_ Fx	Exp_ Fy	Exp_ Fz	Exp_ Mx	Exp_ My	Exp_ Mz	Sen_ Fx	Sen_ Fy	Sen_ Fz	Sen_ Mx	Sen_ My	Sen_ Mz	Hex_ Fx	Hex_ Fy	Hex_ Fz	Hex_ Mx	Hex_ My	Hex_ Mz	Lab_ Fx	Lab_ Fy	Lab_ Fz	Lab_ Mx	Lab_ My	Lab_ Mz	Laser
15:22:17,05	0,414068	3,277043	-0,105971	-0,004021	0,298959	2,199001	-0,029925	-0,084057	0,033884	0,887278	0,853830	0,623749	-0,555366	-2,936186	-1,195411	-14,080817	3,871345	12,552288	-0,029925	-0,084057	0,033884	-5,711211	3,202905	0,623749	-0,029925	-0,084057	0,033884	-5,711211	3,202905	0,623749
15:22:17,10	0,414068	3,277043	-0,105971	-0,004021	0,298959	2,199001	-0,029925	-0,084057	0,033884	0,887278	0,853830	0,623749	-0,554903	-2,932653	-1,193822	-14,088170	3,866260	12,535688	-0,029925	-0,084057	0,033884	-5,711211	3,202905	0,623749	-0,029925	-0,084057	0,033884	-5,711211	3,202905	0,623749
15:22:17,15	0,414068	3,277043	-0,105971	-0,004021	0,298959	2,199001	-0,033031	-0,085620	0,036851	0,919470	0,720263	0,611233	-0,554220	-2,930686	-1,200282	-14,030496	3,877361	12,534946	-0,033031	-0,085620	0,036851	-5,801717	3,313209	0,611233	-0,033031	-0,085620	0,036851	-5,801717	3,313209	0,611233
15:22:17,20	0,414068	3,277043	-0,105971	-0,004021	0,298959	2,199001	-0,035076	-0,085228	0,030391	0,937550	0,658311	0,610492	-0,555856	-2,936232	-1,196372	-14,085998	3,897877	12,569835	-0,035076	-0,085228	0,030391	-5,752885	3,411804	0,610492	-0,035076	-0,085228	0,030391	-5,752885	3,411804	0,610492
15:22:17,25	0,414068	3,277043	-0,105971	-0,004021	0,298959	2,199001	-0,029456	-0,086585	0,034300	0,998086	0,892260	0,645381	-0,557836	-2,933656	-1,196393	-14,077730	3,867593	12,555912	-0,029456	-0,086585	0,034300	-5,798806	3,204533	0,645381	-0,029456	-0,086585	0,034300	-5,798806	3,204533	0,645381
15:22:17,30	0,414068	3,277043	-0,105971	-0,004021	0,298959	2,199001	-0,030696	-0,083583	0,034280	0,819884	0,850072	0,631458	-0,553641	-2,932339	-1,197931	-14,043724	3,884649	12,557965	-0,030696	-0,083583	0,034280	-5,741344	3,259700	0,631458	-0,030696	-0,083583	0,034280	-5,741344	3,259700	0,631458
15:22:17,35	0,414068	3,277043	-0,105971	-0,004021	0,298959	2,199001	-0,033934	-0,086557	0,032742	1,006326	0,702613	0,633511	-0,553393	-2,933152	-1,197675	-14,067279	3,883939	12,562796	-0,033355	-0,087178	0,032998	-5,817239	3,331030	0,638342	-0,033355	-0,087178	0,032998	-5,817239	3,331030	0,638342
15:22:17,40	0,414068	3,277043	-0,105971	-0,004021	0,298959	2,199001	-0,033355	-0,087178	0,032998	1,026223	0,712702	0,638342	-0,556642	-2,930100	-1,198370	-14,067327	3,884702	12,524374	-0,033355	-0,087178	0,032998	-5,817239	3,331030	0,638342	-0,033355	-0,087178	0,032998	-5,817239	3,331030	0,638342
15:22:17,45	0,414068	3,277043	-0,105971	-0,004021	0,298959	2,199001	-0,034372	-0,082838	0,032303	0,801181	0,659356	0,599919	-0,556592	-2,929388	-1,196031	-14,052749	3,904184	12,528385	-0,034372	-0,082838	0,032303	-5,701593	3,357578	0,599919	-0,034372	-0,082838	0,032303	-5,701593	3,357578	0,599919
15:22:17,50	0,414068	3,277043	-0,105971	-0,004021	0,298959	2,199001	-0,035014	-0,082525	0,034642	0,809097	0,628859	0,603930	-0,553591	-2,931593	-1,196768	-14,029004	3,904074	12,548158	-0,035014	-0,082525	0,034642	-5,669153	3,377474	0,603930	-0,035014	-0,082525	0,034642	-5,669153	3,377474	0,603930
15:22:17,55	0,414068	3,277043	-0,105971	-0,004021	0,298959	2,199001	-0,034605	-0,086226	0,033905	1,013310	0,670735	0,623703	-0,551885	-2,933531	-1,197146	-14,043329	3,854107	12,556632	-0,034605	-0,086226	0,033905	-5,755444	3,387258	0,623703	-0,034605	-0,086226	0,033905	-5,755444	3,387258	0,623703
15:22:17,60	0,414068	3,277043	-0,105971	-0,004021	0,298959	2,199001	-0,033779	-0,088673	0,033527	1,090123	0,726269	0,632177	-0,554863	-2,934685	-1,194449	-14,071002	3,860953	12,540274	-0,033779	-0,088673	0,033527	-5,870727	3,377946	0,632177	-0,033779	-0,088673	0,033527	-5,870727	3,377946	0,632177
15:22:17,65	0,414068	3,277043	-0,105971	-0,004021	0,298959	2,199001	-0,031291	-0,086672	0,036223	0,978126	0,828265	0,615819	-0,551933	-2,931613	-1,194857	-14,068374	3,854023	12,526699	-0,031291	-0,086672	0,036223	-5,825589	3,284620	0,615819	-0,031291	-0,086672	0,036223	-5,825589	3,284620	0,615819
15:22:17,70	0,414068	3,277043	-0,105971	-0,004021	0,298959	2,199001	-0,035417	-0,087673	0,035816	1,025531	0,619474	0,602244	-0,554850	-2,931960	-1,194840	-14,058647	3,867279	12,545839	-0,035417	-0,087673	0,035816	-5,856823	3,399691	0,602244	-0,035417	-0,087673	0,035816	-5,856823	3,399691	0,602244
15:22:17,75	0,414068	3,277043	-0,105971	-0,004021	0,298959	2,199001	-0,033658	-0,085320	0,035833	0,919482	0,712718	0,621384	-0,558309	-2,935636	-1,197554	-14,047351	3,918912	12,533350	-0,033658	-0,085320	0,035833	-5,778107	3,354884	0,621384	-0,033658	-0,085320	0,035833	-5,778107	3,354884	0,621384
15:22:17,80	0,414068	3,277043	-0,105971	-0,004021	0,298959	2,199001	-0,028745	-0,084162	0,033118	0,909671	0,952154	0,608895	-0,555387	-2,934128	-1,198338	-14,040355	3,879633	12,523535	-0,028745	-0,084162	0,033118	-5,697077	3,208658	0,608895	-0,028745	-0,084162	0,033118	-5,697077	3,208658	0,608895
15:22:17,85	0,414068	3,277043	-0,105971	-0,004021	0,298959	2,199001	-0,031512	-0,085939	0,032335	0,971515	0,833976	0,599080	-0,550936	-2,933005	-1,195114	-14,071070	3,870223	12,520908	-0,031512	-0,085939	0,032335	-5,774665	3,307678	0,599080	-0,031512	-0,085939	0,032335	-5,774665	3,307678	0,599080
15:22:17,90	0,414068	3,277043	-0,105971	-0,004021	0,298959	2,199001	-0,034710	-0,089232	0,035559	1,119265	0,645779	0,596453	-0,552504	-2,931960	-1,200320	-14,076201	3,918121	12,502936	-0,034710	-0,089232	0,035559	-5,885447	3,370533	0,596453	-0,034710	-0,089232	0,035559	-5,885447	3,370533	0,596453
15:22:17,95	0,414068	3,277043	-0,105971	-0,004021	0,298959	2,199001	-0,034830	-0,087352	0,030353	1,060398	0,611144	0,578481	-0,554773	-2,934867	-1,197159	-14,043954	3,916009	12,538551	-0,034830	-0,087352	0,030353	-5,796700	3,345322	0,578481	-0,034830	-0,087352	0,030353	-5,796700	3,345322	0,578481
15:22:18,00	0,414068	3,277043	-0,105971	-0,004021	0,298959	2,199001	-0,031179	-0,086840	0,033514	1,048076	0,829986	0,614097	-0,554245	-2,935150	-1,197142	-14,068038	3,913450	12,572672	-0,031179	-0,086840	0,033514	-5,768843	3,277548	0,614097	-0,031179	-0,086840	0,033514	-5,768843	3,277548	0,614097
15:22:18,05	0,414068	3,277043	-0,105971	-0,004021	0,298959	2,199001	-0,031198	-0,087439	0,033531	1,064972	0,809416	0,648217	-0,556567	-2,934970	-1,193685	-14,055255	3,885084	12,515857	-0,031198	-0,087439	0,033531	-5,798978	3,258476	0,648217	-0,031198	-0,087439	0,033531	-5,798978	3,258476	0,648217
15:22:18,10	0,414068	3,277043	-0,105971	-0,004021	0,298959	2,199001	-0,030192	-0,085338	0,036988	0,937559	0,886983	0,591402	-0,554044	-2,929090	-1,198838	-14,034783	3,930153	12,528802	-0,030192	-0,085338	0,036988	-5,761481	3,257070	0,591402	-0,030192	-0,085338	0,036988	-5,761481	3,257070	0,591402
15:22:18,15	0,414068	3,277043	-0,105971	-0,004021	0,298959	2,199001	-0,036547	-0,084583	0,031835	0,947578	0,551752	0,604348	-0,553410	-2,929350	-1,197019	-14,059378	3,872974	12,590789	-0,036547	-0,084583	0,031835	-5,692213	3,420655	0,604348	-0,036547	-0,084583	0,031835	-5,692213	3,420655	0,604348
15:22:18,20	0,414068	3,277043	-0,105971	-0,004021	0,298959	2,199001	-0,036638	-0,085262	0,033654	0,921044	0,554276	0,666334	-0,555805	-2,933336	-1,197679	-14,058721	3,911156	12,555063	-0,036638	-0,085262	0,033654	-5,772010	3,430373	0,666334	-0,036638	-0,085262	0,033654	-5,772010	3,430373	0,666334
15:22:18,25	0,414068	3,277043	-0,105971	-0,004021	0,298959	2,199001	-0,031988	-0,085181	0,032994	0,950222	0,777552	0,630609	-0,556074	-2,936419	-1,199101	-14,084926	3,875972	12,557798	-0,031988	-0,085181	0,032994	-5,736465	3,288627	0,630609	-0,031988	-0,085181	0,032994	-5,736465	3,288627	0,630609
15:22:18,30	0,414068	3,277043	-0,105971	-0,004021	0,298959	2,199001	-0,029185	-0,086490	0,031572	0,974718	0,918225	0,633343	-0,554798	-2,933212	-1,195900	-14,046164	3,897311	12,543507	-0,029185	-0,086490	0,031572	-5,814726	3,209235	0,633343	-0,029185	-0,086490	0,031572	-5,814726	3,209235	0,633343
15:22:18,35	0,414068	3,277043	-0,105971	-0,004021	0,298959	2,199001	-0,032600	-0,085991	0,034773	0,986659	0,763530	0,619052	-0,556532	-2,933738	-1,197554	-14,044577	3,940077	12,539433	-0,032600	-0,085991	0,034773	-5,763657	3,322640	0,619052	-0,032600	-0,085991	0,034773	-5,763657	3,322640	0,619052
15:22:18,40	0,414068	3,277043	-0,105971	-0,004021	0,298959	2,199001	-0,031277	-0,084752	0,033118	0,960056	0,812303	0,614978	-0,556315	-2,931411	-1,197880	-14,066360	3,911840	12,521163	-0,031277	-0,084752	0,033118	-5,692990	3,267578	0,614978	-0,031277	-0,084752	0,033118	-5,692990	3,267578	0,614978
15:22:18,45	0,414068	3,277043	-0,105971	-0,004021	0,298959	2,199001	-0,033400	-0,083777	0,032793	0,873999	0,697160	0,596709	-0,553036	-2,930629	-1,196000	-14,041562	3,898161	12,547869	-0,033400	-0,083777	0,032793	-5,702493	3,319093	0,596709	-0,033400	-0,083777	0,032793	-5,702493	3,319093	0,596709
15:22:18,50	0,414068	3,277043	-0,105971	-0,004021	0,298959	2,199001	-0,035717	-0,086226	0,034673	1,001885	0,604995	0,623415	-0,557296	-2,933963	-1,196088	-14,065879	3,882651	12,520604	-0,035717	-0,086226	0,034673	-5,766831	3,408806	0,623415	-0,035717	-0,086226	0,034673	-5,766831	3,408806	0,623415
15:22:18,55	0,414068	3,277043	-0,105971	-0,004021	0,298959	2,199001	-0,030700	-0,084203	0,034585	0,871136	0,852585	0,596150	-0,554773	-2,928202	-1,199514	-14,019264	3,905817	12,530703	-0,030700	-0,084203	0,034585	-5,738831	3,262547	0,596150	-0,030700	-0,084203	0,034585	-5,738831	3,262547	0,596150
15:22:18,60	0,414068	3,277043	-0,105971	-0,004021	0,298959	2,199001	-0,036950	-0,083507	0,031158	0,878316	0,556360	0,606248	-0,556305	-2,931507	-1,197669	-14,050336	3,897067	12,574893	-0,036950	-0,083507	0,031158	-5,677019	3,456965	0,606248	-0,036950	-0,083507	0,031158	-5,677019	3,456965	0,606248
15:22:18,65	0,414068	3,277043	-0,105971	-0,004021	0,298959	2,199001	-0,033323	-0,083834	0,033004	0,872165	0,722435	0,650438	-0,555279	-2,933300	-1,198650	-14,030016	3,876455	12,538193	-0,033323	-0,083834	0,033004	-5,708776	3,338312	0,650438	-0,033323	-0,083834	0,033004	-5,708776	3,338312	0,650438
15:22:18,70	0,414068	3,277043	-0,105971	-0,004021	0,298959	2,199001	-0,032283	-0,085618	0,032023	0,957286	0,804443	0,613739	-0,552484	-2,931777	-1,196024	-14,057929	3,876083	12,518199	-0,032283	-0,085618	0,032023	-5,763765	3,338644	0,613739	-0,032283	-0,085618	0,032023	-5,763765	3,338644	0,613739
15:22:18,75	0,414068	3,277043	-0,105971	-0,004021	0,298959	2,199001	-0,034999	-0,087277	0,034648	1,029270	0,639217	0,593744	-0,556331	-2,933395	-1,199791	-14,054009	3,859232	12,544443	-0,034999	-0,087277	0,034648	-5,822004	3,386634	0,593744	-0,034999	-0,087277	0,034648	-5,822004	3,386634	0,593744
15:22:18,80	0,414068	3,277043	-0,105971	-0,004021	0,298959	2,199001	-0,031674	-0,084755	0,030882	0,885474	0,823909	0,619988	-0,553637	-2,938454	-1,194147	-14,314706	3,807965	12,550240	-0,031674	-0,084755	0,030882	-5,767796	3,310356	0,619988	-0,031674	-0,084755	0,030882	-5,767796	3,310356	0,619988
15:22:18,85	0,414068	3,277043	-0,105971	-0,004021	0,298959	2,199001	-0,028640	-0,089617	0,036526	0,963575	0,781544	0,625786	-0,418670	-2,700908	1,076905	-6,893751	-0,470572	12,471960	-0,028640	-0,089617	0,036526	-6,071398	3,029816	0,625786	-0,028640	-0,089617	0,036526	-6,071398	3,029816	0,625786
15:22:18,90	0,414068	3,277043	-0,105971	-0,004021	0,298959	2,199001	-0,301845	-0,087729	2,307578	0,870514	-4,859083	0,547505	-0,497754	-2,911918	1,227327	-18,058055	3,649967	12,567659	-0,301845	-0,087729	2,307578	-6,016187	18,835734	0,547505	-0,301845	-0,087729	2,307578	-6,016187	18,835734	0,547505
15:22:18,95	0,414068	3,277043	-0,105971	-0,004021	0,298959	2,199001	-0,079563	-0,124746	2,458000	0,781735	-5,029286	0,643204	-0,617122	-3,003157	-2,345875	-14,625568	5,198710	12,522385	-0,079563	-0,124746	2,458000	-9,010799	1,216440	0,643204	-0,079563	-0,124746	2,458000	-9,010799	1,216440	0,643204
15:22:19,00	0,413990	3,276966	-0,105963	-0,004008	0,349000	2,199008	0,059136	-0,066990	-1,115202	0,835915	4,381352	0,597931	-0,616513	-2,966375	-2,885814	-11,047142	4,563428	12,576490	0,059136	-0,066990	-1,115202	-4,422771	-0,260856	0,597931	0,059136	-0,066990	-1,115202	-4,422771	-0,260856	0,597931
15:22:19,05	0,413990	3,276966	-0,105963	-0,004008	0,349000	2,199008	0,026977	-0,049126	-1,655141	1,146037	6,125726	0,652035	-0,618148	-2,961963	-2,873804	-11,003487	4,564841	12,525544	0,026977	-0,049126	-1,655141	-2,710335	4,008007	0,652035	0,026977	-0,049126	-1,655141	-2,710335	4,008007	0,652035
15:22:19,10	0,413990	3,276966	-0,105963	-0,004008	0,349000	2,199008	0,023974	-0,045504	-1,643131	0,980754	6,006665	0,601090	-0,613508	-2,963173	-2,864478	-11,057881	4,566776	12,539686	0,023974	-0,045504	-1,643131	-2,591305	4,124690	0,601090	0,023974	-0,045504	-1,643131	-2,591305	4,124690	0,601090
15:22:19,15	0,413990	3,276966	-0,105963	-0,004008	0,349000	2,199008	0,022703	-0,050127	-1,633805	1,195633	5,892479	0,615231	-0,616324	-2,961908	-2,856234	-11,006413	4,543562	12,498778	0,022703	-0,050127	-1,633805	-2,739339	4,110307	0,615231	0,022703	-0,050127	-1,633805	-2,739339	4,110307	0,615231
15:22:19,20	0,413990	3,276966	-0,105963	-0,004008	0,349000	2,199008	0,023015	-0,047056	-1,625561	1,041583	5,964884	0,574324	-0,612767	-2,968160	-2,858199	-11,002759	4,545126	12,554181	0,023015	-0,047056	-1,625561	-2,652334	4,158218	0,574324	0,023015	-0,047056	-1,625561	-2,652334	4,158218	0,574324
15:22:19,25	0,413990	3,276966	-0,105963	-0,004008	0,349000	2,199008	0,026651	-0,053262	-1,627526	1,367459	6,156325	0,629727	-0,614898	-2,963616	-2,856200	-11,021368	4,524968	12,540703	0,026651	-0,053262	-1,627526	-2,813602	4,064253	0,629727	0,026651	-0,053262	-1,627526	-2,813602	4,064253	0,629727
15:22:19,30	0,413990	3,276966	-0,105963	-0,004008	0,349000	2,199008	0,023781	-0,049145	-1,625527	1,126606	6,001076	0,616249	-0,611329	-2,959174	-2,832182	-10,886082	4,465304	12,497414	0,023781	-0,049145	-1,625527	-2,731260	4,134258	0,616249	0,023781	-0,049145	-1,625527	-2,731260	4,134258	0,616249
15:22:19,35	0,413990	3,276966	-0,105963	-0,004008	0,349000	2,199008	0,018149	-0,050015	-1,601509	1,187824	5,855195	0,572960	-0,423724	-2,736537	-0,086054	-5,024174	-1,895527	12,495679	0,018149	-0,050015	-1,601509	-2,738345	4,430503	0,572960	0,018149	-0,050015	-1,601509	-2,738345	4,430503	0,572960
15:22:19,40	0,413990	3,276966	-0,105963	-0,004008	0,349000	2,199008	-0,268463	-0,101167	1,144618	1,270056	-0,791630	0,571224	-0,526084	-2,957581	-0,078634	-16,544423	2,957774	12,600686	-0,268463	-0,101167	1,144618	-6,671564	20,282684	0,571224	-0,268463	-0,101167	1,144618	-6,671564	20,282684	0,571224
15:22:19,45	0,413990	3,276966	-0,105963	-0,004008	0,349000	2,199008	-0,025852	-0,123043	1,152039	0,850558	-0,579370	0,676231	-0,616220	-3,049234	-3,756817	-12,633399	2,875335	12,670073	-0,025852	-0,123043	1,152039	-8,808319	1,450037	0,676231	-0,025852	-0,123043	1,152039	-8,808319	1,450037	0,676231
15:22:19,50	0,414026	3,277031	-0,105968	-0,004012	0,399005	2,198975	0,098590	-0,090809	-2,526144	1,058527	9,319869	0,745619	-0,617289	-3,007729	-4,301966	-8,960270	2,116822	12,618667	0,098590	-0,090809	-2,526144	-6,070010	1,580593	0,745619	0,098590	-0,090809	-2,526144	-6,070010	1,580593	0,745619
15:22:19,55	0,414026	3,277031	-0,105968	-0,004012	0,399005	2,198975	0,063179	-0,069131	-3,071293	1,110909	11,038808	0,694212	-0,617113	-3,008476	-4,286727	-8,997185	2,168512	12,612561	0,063179	-0,069131	-3,071293	-4,315852	6,079245	0,694212	0,063179	-0,069131	-3,071293	-4,315852	6,079245	0,694212
15:22:19,60	0,414026	3,277031	-0,105968	-0,004012	0,399005	2,198975	0,063738	-0,069656	-3,056054	1,164552	11,010060	0,688106	-0,613460	-3,009316	-4,275068	-8,977919	2,191892	12,587143	0,063738	-0,069656	-3,056054	-4,303476	6,006618	0,688106	0,063738	-0,069656	-3,056054	-4,303476	6,006618	0,688106
15:22:19,65	0,414026	3,277031	-0,105968	-0,004012	0,399005	2,198975	0,062639	-0,073240	-3,044395	1,380780	10,957924	0,662688	-0,615864	-3,009499	-4,269236	-9,012521	2,202684	12,612924	0,062639	-0,073240	-3,044395	-4,368560	6,040728	0,662688	0,062639	-0,073240	-3,044395	-4,368560	6,040728	0,662688
15:22:19,70	0,414026	3,277031	-0,105968	-0,004012	0,399005	2,198975	0,064000	-0,071250	-3,038563	1,269327	10,993313	0,688469	-0,615309	-3,004059	-4,263602	-8,942148	2,223415	12,597419	0,064000	-0,071250	-3,038563	-4,323771	5,969310	0,688469	0,064000	-0,071250	-3,038563	-4,323771	5,969310	0,688469
15:22:19,75	0,414026	3,277031	-0,105968	-0,004012	0,399005	2,198975	0,059011	-0,069010	-3,032929	1,206024	10,784448	0,672965	-0,617037	-3,004176	-4,266036	-8,942736	2,222949	12,594538	0,059011	-0,069010	-3,032929	-4,211290	6,152106	0,672965	0,059011	-0,069010	-3,032929	-4,211290	6,152106	0,672965
15:22:19,80	0,414026	3,277031	-0,105968	-0,004012	0,399005	2,198975	0,059977	-0,067572	-3,035363	1,130548	10,834408	0,670083	-0,614559	-3,009081	-4,262241	-8,970541	2,207231	12,584444	0,059977	-0,067572	-3,035363	-4,173880	6,126229	0,670083	0,059977	-0,067572	-3,035363	-4,173880	6,126229	0,670083
15:22:19,85	0,414026	3,277031	-0,105968	-0,004012	0,399005	2,198975	0,062985	-0,072171	-3,031569	1,342161	10,974619	0,659989	-0,618257	-3,004874	-4,256817	-8,964352	2,236849	12,589281	0,062985	-0,072171	-3,031569	-4,323257	6,030288	0,659989	0,062985	-0,072171	-3,031569	-4,323257	6,030288	0,659989
15:22:19,90	0,414026	3,277031	-0,105968	-0,004012	0,399005	2,198975	0,061191	-0,066865	-3,026144	1,095003	10,871896	0,664826	-0,614099	-3,005532	-4,254869	-8,962395	2,193889	12,581264	0,061191	-0,066865	-3,026144	-4,153908	6,068372	0,664826	0,061191	-0,066865	-3,026144	-4,153908	6,068372	0,664826
15:22:19,95	0,414026	3,277031	-0,105968	-0,004012	0,399005	2,198975	0,059682	-0,070795	-3,024197	1,263139	10,816561	0,656810	-0,614808	-3,009048	-4,252919	-8,978569	2,237988	12,581012	0,059682	-0,070795	-3,024197	-4,294280	6,131557	0,656810	0,059682	-0,070795	-3,024197	-4,294280	6,131557	0,656810
15:22:20,00	0,414026	3,277031	-0,105968	-0,004012	0,399005	2,198975	0,063082	-0,071939	-3,022246	1,352709	10,957318	0,656558	-0,613343	-3,005361	-4,250969	-8,976018	2,247486	12,607148	0,063082	-0,071939	-3,022246	-4,294482	6,005393	0,656558	0,063082	-0,071939	-3,022246	-4,294482	6,005393	0,656558
15:22:20,05	0,414026	3,277031	-0,105968	-0,004012	0,399005	2,198975	0,059156	-0,071364	-3,020296	1,332341	10,750613	0,682694	-0,618620	-3,008793	-4,252132	-8,980333	2,271420	12,604016	0,059156	-0,071364	-3,020296	-4,269759	6,106899	0,682694	0,059156	-0,071364	-3,020296	-4,269759	6,106899	0,682694
15:22:20,10	0,414026	3,277031	-0,105968	-0,004012	0,399005	2,198975	0,064767	-0,068510	-3,021459	1,202486	11,026700	0,679561	-0,615800	-3,005539	-4,249846	-9,016038	2,209415	12,577750	0,064767	-0,068510	-3,021459	-4,175548	5,942494	0,679561	0,064767	-0,068510	-3,021459	-4,175548	5,942494	0,679561
15:22:20,15	0,414026	3,277031	-0,105968	-0,004012	0,399005	2,198975	0,060539	-0,069325	-3,019173	1,173331	10,806908	0,653295	-0,613919	-3,006312	-4,248269	-8,980072	2,243722	12,577730	0,060539	-0,069325	-3,019173	-4,268705	6,054625	0,653295	0,060539	-0,069325	-3,019173	-4,268705	6,054625	0,653295
15:22:20,20	0,414026	3,277031	-0,105968	-0,004012	0,399005	2,198975	0,060267	-0,071341	-3,017596	1,325822	10,806797	0,653275	-0,613928	-3,008512	-4,247048	-8,933691	2,283488	12,608950	0,060267	-0,071341	-3,017596	-4,274418	6,075808	0,653275	0,060267	-0,071341	-3,017596	-4,274418	6,075808	0,653275
15:22:20,25	0,414026	3,277031	-0,105968	-0,004012	0,399005	2,198975	0,062177	-0,072433	-3,016375	1,440254	10,926379	0,684495	-0,613352	-3,007951	-4,246737	-8,982760	2,218047	12,623502	0,062177	-0,072433	-3,016375	-4,245737	6,045488	0,684495	0,062177	-0,072433	-3,016375	-4,245737	6,045488	0,684495
15:22:20,31	0,414026	3,277031	-0,105968	-0,004012	0,399005	2,198975	0,061403	-0,072652	-3,016064	1,370417	10,876355	0,699047	-0,615086	-3,006539	-4,245537	-8,975226	2,232894	12,589971	0,061403	-0,072652	-3,016064	-4,332739	6,056226	0,699047	0,061403	-0,072652	-3,016064	-4,332739	6,056226	0,699047
15:22:20,36	0,414026	3,277031	-0,105968	-0,004012	0,399005	2,198975	0,061048	-0,070444	-3,014864	1,272239	10,856975	0,665516	-0,615036	-3,005056	-4,244386	-8,962846	2,261993	12,570924	0,061048	-0,070444	-3,014864	-4,257609	6,064745	0,665516	0,061048	-0,070444	-3,014864	-4,257609	6,064745	0,665516
15:22:20,41	0,414026	3,277031	-0,105968	-0,004012	0,399005	2,198975	0,059738	-0,069746	-3,013713	1,267313	10,785073	0,646469	-0,615646	-3,006894	-4,243199	-8,971119	2,245352	12,593601	0,059738	-0,069746	-3,013713	-4,207711	6,095607	0,646469	0,059738	-0,069746	-3,013713	-4,207711	6,095607	0,646469
15:22:20,46	0,414026	3,277031	-0,105968	-0,004012	0,399005	2,198975	0,061635	-0,070136	-3,012526	1,269085	10,884861	0,669146	-0,615300	-3,006307	-4,242540	-8,989300	2,245792	12,621812	0,061635	-0,070136	-3,012526	-4,236614	6,046499	0,669146	0,061635	-0,070136	-3,012526	-4,236614	6,046499	0,669146
15:22:20,51	0,414026	3,277031	-0,105968	-0,004012	0,399005	2,198975	0,060953	-0,070142	-3,011868	1,260686	10,833431	0,697357	-0,616857	-3,008666	-4,241256	-9,007694	2,286503	12,608176	0,060953	-0,070142	-3,011868	-4,245482	6,048608	0,697357	0,060953	-0,070142	-3,011868	-4,245482	6,048608	0,697357
15:22:20,56	0,414026	3,277031	-0,105968	-0,004012	0,399005	2,198975	0,063775	-0,069973	-3,010583	1,277955	10,943893	0,683721	-0,614468	-3,006302	-4,237774	-8,985207	2,256384	12,581399	0,063775	-0,069973	-3,010583	-4,214944	5,937538	0,683721	0,063775	-0,069973	-3,010583	-4,214944	5,937538	0,683721
15:22:20,61	0,414026	3,277031	-0,105968	-0,004012	0,399005	2,198975	0,060533	-0,070861	-3,007101	1,309258	10,809812	0,656945	-0,616272	-3,006832	-4,238674	-9,005742	2,274631	12,604155	0,060533	-0,070861	-3,007101	-4,253299	6,058001	0,656945	0,060533	-0,070861	-3,007101	-4,253299	6,058001	0,656945
15:22:20,66	0,414026	3,277031	-0,105968	-0,004012	0,399005	2,198975	0,061894	-0,069563	-3,008001	1,247329	10,853684	0,679700	-0,616236	-3,007790	-4,240073	-8,986620	2,274127	12,621616	0,061894	-0,069563	-3,008001	-4,213383	5,995023	0,679700	0,061894	-0,069563	-3,008001	-4,213383	5,995023	0,679700
15:22:20,71	0,414026	3,277031	-0,105968	-0,004012	0,399005	2,198975	0,062706	-0,070073	-3,009400	1,282964	10,912709	0,697161	-0,613306	-3,006626	-4,239712	-8,998373	2,283523	12,593426	0,062706	-0,070073	-3,009400	-4,217769	5,990324	0,697161	0,062706	-0,070073	-3,009400	-4,217769	5,990324	0,697161
15:22:20,76	0,414026	3,277031	-0,105968	-0,004012	0,399005	2,198975	0,060233	-0,072028	-3,009039	1,386898	10,769247	0,668971	-0,615172	-3,007964	-4,237010	-9,043773	2,255938	12,590844	0,060233	-0,072028	-3,009039	-4,267322	6,040975	0,668971	0,060233	-0,072028	-3,009039	-4,267322	6,040975	0,668971
15:22:20,81	0,414026	3,277031	-0,105968	-0,004012	0,399005	2,198975	0,062324	-0,071081	-3,006337	1,291068	10,852483	0,666389	-0,616928	-3,005538	-4,233956	-8,983312	2,309095	12,626462	0,062324	-0,071081	-3,006337	-4,288818	5,960025	0,666389	0,062324	-0,071081	-3,006337	-4,288818	5,960025	0,666389
15:22:20,86	0,414026	3,277031	-0,105968	-0,004012	0,399005	2,198975	0,061101	-0,068348	-3,003283	1,225202	10,814672	0,702008	-0,615687	-3,006423	-4,235419	-9,002710	2,252085	12,623386	0,061101	-0,068348	-3,003283	-4,140120	6,018214	0,702008	0,061101	-0,068348	-3,003283	-4,140120	6,018214	0,702008
15:22:20,91	0,414026	3,277031	-0,105968	-0,004012	0,399005	2,198975	0,061887	-0,068176	-3,003218	1,159112	10,848193	0,678873	-0,617469	-3,006133	-4,233890	-9,018247	2,263252	12,603328	0,061887	-0,068176	-3,003218	-4,192741	5,990062	0,678873	0,061887	-0,068176	-3,003218	-4,192741	5,990062	0,678873
15:22:20,96	0,414026	3,277031	-0,105968	-0,004012	0,399005	2,198975	0,061887	-0,068176	-3,003218	1,159112	10,848193	0,678873	-0,615681	-3,004633	-4,234644	-8,988695	2,229295	12,622307	0,061887	-0,068176	-3,003218	-4,192741	5,990062	0,678873	0,061887	-0,068176	-3,003218	-4,192741	5,990062	0,678873
15:22:21,01	0,414026	3,277031	-0,105968	-0,004012	0,399005	2,198975	0,059694	-0,068976	-3,003971	1,186030	10,776737	0,697852	-0,612777	-3,001145	-4,186350	-8,759598	2,067307	12,620313	0,059694	-0,068976	-3,003971	-4,228548	6,090743	0,697852	0,059694	-0,068976	-3,003971	-4,228548	6,090743	0,697852
15:22:21,06	0,414026	3,277031	-0,105968	-0,004012	0,399005	2,198975	-0,278585	-0,089563	-0,146007	1,332735	3,474767	0,606661	-0,428712	-2,721968	-1,376680	-0,540457	-3,715069	12,531116	-0,278585	-0,089563	-0,146007	-5,697967	25,343718	0,606661	-0,278585	-0,089563	-0,146007	-5,697967	25,343718	0,606661
15:22:21,11	0,414026	3,277031	-0,105968	-0,004012	0,399005	2,198975	-0,278585	-0,089563	-0,146007	1,332735	3,474767	0,606661	-0,524230	-2,948894	-1,337277	-12,321986	1,163119	12,634183	-0,278585	-0,089563	-0,146007	-5,697967	25,343718	0,606661	-0,278585	-0,089563	-0,146007	-5,697967	25,343718	0,606661
15:22:21,16	0,414026	3,277031	-0,105968	-0,004012	0,399005	2,198975	-0,034303	-0,120304	-0,106604	1,265154	3,535265	0,709728	-0,639571	-3,049074	-4,865682	-8,872496	2,241123	12,641054	-0,034303	-0,120304	-0,106604	-8,178744	6,228040	0,709728	-0,034303	-0,120304	-0,106604	-8,178744	6,228040	0,709728
15:22:21,21	0,414009	3,277073	-0,105986	-0,004007	0,449023	2,199016	0,110127	-0,070506	-3,635009	1,333980	13,493951	0,716599	-0,632883	-3,000951	-5,504253	-4,859682	1,219055	12,615080	0,110127	-0,070506	-3,635009	-4,200774	4,848996	0,716599	0,110127	-0,070506	-3,635009	-4,200774	4,848996	0,716599
15:22:21,26	0,414009	3,277073	-0,105986	-0,004007	0,449023	2,199016	0,065106	-0,052237	-4,273580	1,505247	15,139104	0,690626	-0,633985	-3,000438	-5,491845	-4,868194	1,270003	12,584910	0,065106	-0,052237	-4,273580	-2,595367	10,028277	0,690626	0,065106	-0,052237	-4,273580	-2,595367	10,028277	0,690626
15:22:21,31	0,414009	3,277073	-0,105986	-0,004007	0,449023	2,199016	0,065213	-0,051027	-4,261172	1,482171	15,111841	0,660455	-0,638818	-2,999466	-5,482334	-4,849804	1,269490	12,572573	0,065213	-0,051027	-4,261172	-2,523424	9,992585	0,660455	0,065213	-0,051027	-4,261172	-2,523424	9,992585	0,660455
15:22:21,36	0,414009	3,277073	-0,105986	-0,004007	0,449023	2,199016	0,066788	-0,046355	-4,251661	1,247989	15,209916	0,648118	-0,636806	-2,995432	-5,478236	-4,821896	1,270323	12,595799	0,066788	-0,046355	-4,251661	-2,390871	9,967035	0,648118	0,066788	-0,046355	-4,251661	-2,390871	9,967035	0,648118
15:22:21,41	0,414009	3,277073	-0,105986	-0,004007	0,449023	2,199016	0,062289	-0,046080	-4,247564	1,248386	14,999694	0,671344	-0,639235	-3,000969	-5,472891	-4,842332	1,301841	12,624019	0,062289	-0,046080	-4,247564	-2,368919	10,110025	0,671344	0,062289	-0,046080	-4,247564	-2,368919	10,110025	0,671344
15:22:21,46	0,414009	3,277073	-0,105986	-0,004007	0,449023	2,199016	0,068298	-0,046745	-4,242219	1,300036	15,278692	0,699564	-0,640348	-2,998523	-5,470886	-4,852348	1,270280	12,556651	0,068298	-0,046745	-4,242219	-2,369461	9,917335	0,699564	0,068298	-0,046745	-4,242219	-2,369461	9,917335	0,699564
15:22:21,51	0,414009	3,277073	-0,105986	-0,004007	0,449023	2,199016	0,056043	-0,047948	-4,212056	1,303728	15,059998	0,674598	-0,632066	-2,990957	-5,442729	-4,509288	1,041604	12,599053	0,056043	-0,047948	-4,212056	-2,460182	10,660625	0,674598	0,056043	-0,047948	-4,212056	-2,460182	10,660625	0,674598
15:22:21,56	0,414009	3,277073	-0,105986	-0,004007	0,449023	2,199016	-0,243478	-0,075459	-1,696090	1,453446	8,728291	0,632097	-0,458480	-2,745320	-2,926763	2,855301	-4,689329	12,556552	-0,243478	-0,075459	-1,696090	-4,470052	27,841315	0,632097	-0,243478	-0,075459	-1,696090	-4,470052	27,841315	0,632097
15:22:21,61	0,414009	3,277073	-0,105986	-0,004007	0,449023	2,199016	-0,243478	-0,075459	-1,696090	1,453446	8,728291	0,632097	-0,553653	-3,007206	-2,718334	-11,103255	-0,020628	12,673495	-0,243478	-0,075459	-1,696090	-4,470052	27,841315	0,632097	-0,243478	-0,075459	-1,696090	-4,470052	27,841315	0,632097
15:22:21,66	0,414009	3,277073	-0,105986	-0,004007	0,449023	2,199016	0,030908	-0,123979	-1,487661	1,040445	8,573570	0,749040	-0,646696	-3,092006	-6,221339	-6,904810	0,361006	12,698377	0,030908	-0,123979	-1,487661	-8,691912	6,147269	0,749040	0,030908	-0,123979	-1,487661	-8,691912	6,147269	0,749040
15:22:21,71	0,413943	3,277044	-0,105987	-0,004038	0,499001	2,199002	0,150869	-0,085802	-4,990666	1,484949	18,256669	0,773922	-0,639400	-3,044914	-6,837258	-3,083095	-0,813315	12,666560	0,150869	-0,085802	-4,990666	-5,250483	6,413452	0,773922	0,150869	-0,085802	-4,990666	-5,250483	6,413452	0,773922
15:22:21,76	0,413943	3,277044	-0,105987	-0,004038	0,499001	2,199002	0,106438	-0,068575	-5,606585	1,483014	19,843103	0,742105	-0,639868	-3,046759	-6,819376	-3,059125	-0,840945	12,642888	0,106438	-0,068575	-5,606585	-3,900104	11,487742	0,742105	0,106438	-0,068575	-5,606585	-3,900104	11,487742	0,742105
15:22:21,81	0,413943	3,277044	-0,105987	-0,004038	0,499001	2,199002	0,108270	-0,069092	-5,588703	1,497963	19,972966	0,718433	-0,639201	-3,045859	-6,809242	-3,052079	-0,793039	12,678809	0,108270	-0,069092	-5,588703	-3,925752	11,473754	0,718433	0,108270	-0,069092	-5,588703	-3,925752	11,473754	0,718433
15:22:21,86	0,413943	3,277044	-0,105987	-0,004038	0,499001	2,199002	0,107157	-0,069220	-5,578570	1,549618	19,897205	0,754354	-0,641750	-3,041983	-6,805787	-3,051039	-0,791496	12,648616	0,107157	-0,069220	-5,578570	-3,884127	11,485415	0,754354	0,107157	-0,069220	-5,578570	-3,884127	11,485415	0,754354
15:22:21,91	0,413943	3,277044	-0,105987	-0,004038	0,499001	2,199002	0,105075	-0,065074	-5,575114	1,335906	19,789073	0,724161	-0,639665	-3,043015	-6,799514	-3,016143	-0,757863	12,688524	0,105075	-0,065074	-5,575114	-3,772414	11,540715	0,724161	0,105075	-0,065074	-5,575114	-3,772414	11,540715	0,724161
15:22:21,96	0,413943	3,277044	-0,105987	-0,004038	0,499001	2,199002	0,104926	-0,067396	-5,568841	1,503202	19,794745	0,764069	-0,637614	-3,040402	-6,798964	-3,064868	-0,814101	12,685208	0,104926	-0,067396	-5,568841	-3,787360	11,558062	0,764069	0,104926	-0,067396	-5,568841	-3,787360	11,558062	0,764069
15:22:22,01	0,413943	3,277044	-0,105987	-0,004038	0,499001	2,199002	0,101638	-0,067865	-5,568291	1,454561	19,609685	0,760753	-0,635620	-3,048558	-6,793687	-3,057812	-0,824547	12,668612	0,101638	-0,067865	-5,568291	-3,872874	11,631117	0,760753	0,101638	-0,067865	-5,568291	-3,872874	11,631117	0,760753
15:22:22,06	0,413943	3,277044	-0,105987	-0,004038	0,499001	2,199002	0,107704	-0,073670	-5,563015	1,750899	19,936469	0,744157	-0,639651	-3,043674	-6,790199	-3,018352	-0,796526	12,667009	0,107704	-0,073670	-5,563015	-4,032223	11,481693	0,744157	0,107704	-0,073670	-5,563015	-4,032223	11,481693	0,744157
15:22:22,11	0,413943	3,277044	-0,105987	-0,004038	0,499001	2,199002	0,105489	-0,067737	-5,559526	1,486366	19,841469	0,742555	-0,638975	-3,041963	-6,789430	-2,982187	-0,783083	12,642745	0,105489	-0,067737	-5,559526	-3,830995	11,560545	0,742555	0,105489	-0,067737	-5,559526	-3,830995	11,560545	0,742555
15:22:22,16	0,413943	3,277044	-0,105987	-0,004038	0,499001	2,199002	0,103669	-0,067467	-5,558757	1,502065	19,771425	0,718290	-0,640870	-3,041625	-6,788677	-3,042960	-0,778358	12,652476	0,103669	-0,067467	-5,558757	-3,794122	11,633374	0,718290	0,103669	-0,067467	-5,558757	-3,794122	11,633374	0,718290
15:22:22,21	0,413943	3,277044	-0,105987	-0,004038	0,499001	2,199002	0,104325	-0,065658	-5,558005	1,381660	19,750519	0,728021	-0,636027	-3,045089	-6,783968	-2,996268	-0,789457	12,653943	0,104325	-0,065658	-5,558005	-3,772456	11,561009	0,728021	0,104325	-0,065658	-5,558005	-3,772456	11,561009	0,728021
15:22:22,26	0,413943	3,277044	-0,105987	-0,004038	0,499001	2,199002	0,104903	-0,071583	-5,553295	1,703541	19,826568	0,729489	-0,638997	-3,041357	-6,781661	-3,013236	-0,756923	12,658641	0,104903	-0,071583	-5,553295	-3,915759	11,591674	0,729489	0,104903	-0,071583	-5,553295	-3,915759	11,591674	0,729489
15:22:22,31	0,413943	3,277044	-0,105987	-0,004038	0,499001	2,199002	0,103156	-0,067145	-5,550988	1,492431	19,704739	0,734187	-0,638491	-3,044209	-6,781259	-3,060422	-0,746352	12,687955	0,103156	-0,067145	-5,550988	-3,778447	11,607020	0,734187	0,103156	-0,067145	-5,550988	-3,778447	11,607020	0,734187
15:22:22,36	0,413943	3,277044	-0,105987	-0,004038	0,499001	2,199002	0,105373	-0,069010	-5,550586	1,574962	19,773898	0,763501	-0,636626	-3,046354	-6,780084	-3,007390	-0,802855	12,650974	0,105373	-0,069010	-5,550586	-3,842303	11,502107	0,763501	0,105373	-0,069010	-5,550586	-3,842303	11,502107	0,763501
15:22:22,41	0,413943	3,277044	-0,105987	-0,004038	0,499001	2,199002	0,106298	-0,071697	-5,549411	1,692292	19,896182	0,726519	-0,639583	-3,044021	-6,779716	-3,013706	-0,786530	12,646328	0,106298	-0,071697	-5,549411	-3,935937	11,551772	0,726519	0,106298	-0,071697	-5,549411	-3,935937	11,551772	0,726519
15:22:22,46	0,413943	3,277044	-0,105987	-0,004038	0,499001	2,199002	0,105756	-0,067969	-5,549043	1,509432	19,854354	0,721873	-0,635485	-3,043636	-6,776967	-3,023389	-0,791931	12,684108	0,105756	-0,067969	-5,549043	-3,826173	11,552506	0,721873	0,105756	-0,067969	-5,549043	-3,826173	11,552506	0,721873
15:22:22,52	0,413943	3,277044	-0,105987	-0,004038	0,499001	2,199002	0,103373	-0,071326	-5,546294	1,674453	19,724773	0,759653	-0,640716	-3,041256	-6,777788	-3,001107	-0,755426	12,636545	0,103373	-0,071326	-5,546294	-3,924640	11,609962	0,759653	0,103373	-0,071326	-5,546294	-3,924640	11,609962	0,759653
15:22:22,57	0,413943	3,277044	-0,105987	-0,004038	0,499001	2,199002	0,103928	-0,065606	-5,547115	1,419772	19,754679	0,712090	-0,636602	-3,041677	-6,774258	-3,002989	-0,773746	12,668395	0,103928	-0,065606	-5,547115	-3,730308	11,596297	0,712090	0,103928	-0,065606	-5,547115	-3,730308	11,596297	0,712090
15:22:22,62	0,413943	3,277044	-0,105987	-0,004038	0,499001	2,199002	0,102236	-0,069380	-5,543586	1,599191	19,674182	0,743940	-0,634250	-3,042444	-6,775418	-2,995100	-0,803772	12,663505	0,102236	-0,069380	-5,543586	-3,847114	11,648687	0,743940	0,102236	-0,069380	-5,543586	-3,847114	11,648687	0,743940
15:22:22,67	0,413943	3,277044	-0,105987	-0,004038	0,499001	2,199002	0,101724	-0,071799	-5,544745	1,702960	19,669409	0,739050	-0,636556	-3,042935	-6,773103	-2,997365	-0,754228	12,643854	0,101724	-0,071799	-5,544745	-3,933296	11,684097	0,739050	0,101724	-0,071799	-5,544745	-3,933296	11,684097	0,739050
15:22:22,72	0,413943	3,277044	-0,105987	-0,004038	0,499001	2,199002	0,103302	-0,070048	-5,542430	1,653637	19,724764	0,719400	-0,640759	-3,044695	-6,772325	-3,039323	-0,748532	12,667233	0,103302	-0,070048	-5,542430	-3,845097	11,615530	0,719400	0,103302	-0,070048	-5,542430	-3,845097	11,615530	0,719400
15:22:22,77	0,413943	3,277044	-0,105987	-0,004038	0,499001	2,199002	0,106928	-0,067289	-5,541652	1,494126	19,874111	0,742779	-0,637208	-3,040786	-6,772348	-3,015704	-0,774390	12,638299	0,106928	-0,067289	-5,541652	-3,788032	11,480267	0,742779	0,106928	-0,067289	-5,541652	-3,788032	11,480267	0,742779
15:22:22,82	0,413943	3,277044	-0,105987	-0,004038	0,499001	2,199002	0,101767	-0,068409	-5,541675	1,541800	19,639100	0,713844	-0,643089	-3,042809	-6,769637	-3,036140	-0,734806	12,636811	0,101767	-0,068409	-5,541675	-3,828306	11,650429	0,713844	0,101767	-0,068409	-5,541675	-3,828306	11,650429	0,713844
15:22:22,87	0,413943	3,277044	-0,105987	-0,004038	0,499001	2,199002	0,106460	-0,064327	-5,538965	1,353591	19,845660	0,712356	-0,637306	-3,041226	-6,769320	-3,003496	-0,760637	12,650013	0,106460	-0,064327	-5,538965	-3,696067	11,488567	0,712356	0,106460	-0,064327	-5,538965	-3,696067	11,488567	0,712356
15:22:22,92	0,413943	3,277044	-0,105987	-0,004038	0,499001	2,199002	0,102197	-0,068544	-5,538647	1,566810	19,665195	0,725558	-0,637733	-3,044066	-6,769198	-3,019677	-0,706551	12,676780	0,104870	-0,069595	-5,538525	-3,802959	11,530826	0,752325	0,104870	-0,069595	-5,538525	-3,802959	11,530826	0,752325
15:22:22,97	0,413943	3,277044	-0,105987	-0,004038	0,499001	2,199002	0,104870	-0,069595	-5,538525	1,660213	19,763120	0,752325	-0,640984	-3,044265	-6,769150	-3,022201	-0,722304	12,660338	0,104870	-0,069595	-5,538525	-3,802959	11,530826	0,752325	0,104870	-0,069595	-5,538525	-3,802959	11,530826	0,752325
15:22:23,02	0,413943	3,277044	-0,105987	-0,004038	0,499001	2,199002	0,106668	-0,066878	-5,538478	1,504049	19,862316	0,735883	-0,641271	-3,039290	-6,766512	-3,002975	-0,746074	12,654424	0,106668	-0,066878	-5,538478	-3,745875	11,488866	0,735883	0,106668	-0,066878	-5,538478	-3,745875	11,488866	0,735883
15:22:23,07	0,413943	3,277044	-0,105987	-0,004038	0,499001	2,199002	0,102503	-0,064142	-5,535839	1,350796	19,674271	0,729969	-0,640964	-3,044025	-6,767857	-3,016316	-0,719590	12,655578	0,102503	-0,064142	-5,535839	-3,684340	11,627774	0,729969	0,102503	-0,064142	-5,535839	-3,684340	11,627774	0,729969
15:22:23,12	0,413943	3,277044	-0,105987	-0,004038	0,499001	2,199002	0,106451	-0,066775	-5,537184	1,504001	19,854742	0,731124	-0,638274	-3,041631	-6,766483	-2,979684	-0,759153	12,658764	0,106451	-0,066775	-5,537184	-3,737861	11,498371	0,731124	0,106451	-0,066775	-5,537184	-3,737861	11,498371	0,731124
15:22:23,17	0,413943	3,277044	-0,105987	-0,004038	0,499001	2,199002	0,103032	-0,067908	-5,535810	1,546978	19,728465	0,734310	-0,641902	-3,040238	-6,766472	-3,018822	-0,743276	12,712544	0,103032	-0,067908	-5,535810	-3,783836	11,640477	0,734310	0,103032	-0,067908	-5,535810	-3,783836	11,640477	0,734310
15:22:23,22	0,413943	3,277044	-0,105987	-0,004038	0,499001	2,199002	0,103640	-0,064070	-5,535799	1,341561	19,718258	0,788090	-0,637699	-3,044021	-6,763381	-3,001771	-0,755099	12,647288	0,103640	-0,064070	-5,535799	-3,687937	11,582527	0,788090	0,103640	-0,064070	-5,535799	-3,687937	11,582527	0,788090
15:22:23,27	0,413943	3,277044	-0,105987	-0,004038	0,499001	2,199002	0,104815	-0,069601	-5,532708	1,627457	19,800033	0,722833	-0,638848	-3,041362	-6,762994	-2,983972	-0,746712	12,652179	0,104815	-0,069601	-5,532708	-3,836220	11,572070	0,722833	0,104815	-0,069601	-5,532708	-3,836220	11,572070	0,722833
15:22:23,32	0,413943	3,277044	-0,105987	-0,004038	0,499001	2,199002	0,103086	-0,067276	-5,532321	1,522743	19,721336	0,727725	-0,637169	-3,038594	-6,762043	-2,970152	-0,699827	12,629435	0,103086	-0,067276	-5,532321	-3,758457	11,629113	0,727725	0,103086	-0,067276	-5,532321	-3,758457	11,629113	0,727725
15:22:23,37	0,413943	3,277044	-0,105987	-0,004038	0,499001	2,199002	0,099849	-0,067347	-5,531370	1,573917	19,541577	0,704981	-0,638262	-3,040522	-6,761042	-2,980012	-0,762301	12,665212	0,099849	-0,067347	-5,531370	-3,712809	11,703401	0,704981	0,099849	-0,067347	-5,531370	-3,712809	11,703401	0,704981
15:22:23,42	0,413943	3,277044	-0,105987	-0,004038	0,499001	2,199002	0,102066	-0,067364	-5,530369	1,515778	19,679538	0,740758	-0,637884	-3,042606	-6,761979	-2,952964	-0,732704	12,681956	0,102066	-0,067364	-5,530369	-3,772299	11,667358	0,740758	0,102066	-0,067364	-5,530369	-3,772299	11,667358	0,740758
15:22:23,47	0,413943	3,277044	-0,105987	-0,004038	0,499001	2,199002	0,103682	-0,068734	-5,531306	1,626151	19,772174	0,757501	-0,642961	-3,040100	-6,763409	-2,995374	-0,692644	12,639222	0,103682	-0,068734	-5,531306	-3,769437	11,633171	0,757501	0,103682	-0,068734	-5,531306	-3,769437	11,633171	0,757501
15:22:23,52	0,413943	3,277044	-0,105987	-0,004038	0,499001	2,199002	0,104049	-0,063084	-5,532736	1,345843	19,734532	0,714767	-0,638229	-3,039433	-6,761441	-2,981043	-0,707252	12,657707	0,104049	-0,063084	-5,532736	-3,606225	11,566671	0,714767	0,104049	-0,063084	-5,532736	-3,606225	11,566671	0,714767
15:22:23,57	0,413943	3,277044	-0,105987	-0,004038	0,499001	2,199002	0,101106	-0,066848	-5,530768	1,536126	19,601207	0,733252	-0,641140	-3,041695	-6,763747	-2,968843	-0,693950	12,677952	0,101106	-0,066848	-5,530768	-3,711477	11,664378	0,733252	0,101106	-0,066848	-5,530768	-3,711477	11,664378	0,733252
15:22:23,62	0,413943	3,277044	-0,105987	-0,004038	0,499001	2,199002	0,104521	-0,065458	-5,533074	1,481452	19,782686	0,753497	-0,637082	-3,041314	-6,758814	-3,041232	-0,742526	12,642596	0,104521	-0,065458	-5,533074	-3,657015	11,577803	0,753497	0,104521	-0,065458	-5,533074	-3,657015	11,577803	0,753497
15:22:23,67	0,413943	3,277044	-0,105987	-0,004038	0,499001	2,199002	0,102162	-0,068782	-5,528141	1,576011	19,621609	0,718141	-0,639433	-3,041098	-6,761064	-2,988297	-0,742431	12,639012	0,102162	-0,068782	-5,528141	-3,823350	11,601917	0,718141	0,102162	-0,068782	-5,528141	-3,823350	11,601917	0,718141
15:22:23,72	0,413943	3,277044	-0,105987	-0,004038	0,499001	2,199002	0,103150	-0,066638	-5,530391	1,491078	19,718794	0,714557	-0,638001	-3,047418	-6,760081	-3,038639	-0,704027	12,645528	0,103150	-0,066638	-5,530391	-3,739988	11,621523	0,714557	0,103150	-0,066638	-5,530391	-3,739988	11,621523	0,714557
15:22:23,77	0,413943	3,277044	-0,105987	-0,004038	0,499001	2,199002	0,107907	-0,071038	-5,529409	1,727981	19,903378	0,721073	-0,638342	-3,042411	-6,759091	-3,028400	-0,745859	12,693826	0,107907	-0,071038	-5,529409	-3,848507	11,432653	0,721073	0,107907	-0,071038	-5,529409	-3,848507	11,432653	0,721073
15:22:23,82	0,413943	3,277044	-0,105987	-0,004038	0,499001	2,199002	0,103742	-0,068239	-5,528418	1,551336	19,716551	0,769371	-0,640966	-3,043589	-6,758123	-3,028037	-0,727405	12,685929	0,103742	-0,068239	-5,528418	-3,805447	11,572825	0,769371	0,103742	-0,068239	-5,528418	-3,805447	11,572825	0,769371
15:22:23,87	0,413943	3,277044	-0,105987	-0,004038	0,499001	2,199002	0,106073	-0,066556	-5,527450	1,479970	19,828884	0,761474	-0,638235	-3,041140	-6,759087	-2,977186	-0,745984	12,674120	0,106073	-0,066556	-5,527450	-3,744679	11,502123	0,761474	0,106073	-0,066556	-5,527450	-3,744679	11,502123	0,761474
15:22:23,92	0,413943	3,277044	-0,105987	-0,004038	0,499001	2,199002	0,102587	-0,067697	-5,528414	1,548622	19,700927	0,749665	-0,640223	-3,039241	-6,760559	-2,993905	-0,771581	12,680362	0,102587	-0,067697	-5,528414	-3,765572	11,647837	0,749665	0,102587	-0,067697	-5,528414	-3,765572	11,647837	0,749665
15:22:23,97	0,413943	3,277044	-0,105987	-0,004038	0,499001	2,199002	0,101936	-0,065025	-5,529886	1,379190	19,665413	0,755907	-0,642854	-3,042447	-6,757170	-3,003865	-0,702479	12,657478	0,101936	-0,065025	-5,529886	-3,725310	11,663399	0,755907	0,101936	-0,065025	-5,529886	-3,725310	11,663399	0,755907
15:22:24,02	0,413943	3,277044	-0,105987	-0,004038	0,499001	2,199002	0,106028	-0,064350	-5,526497	1,398912	19,835014	0,733024	-0,639525	-3,040432	-6,759124	-3,030605	-0,740734	12,665051	0,106028	-0,064350	-5,526497	-3,652537	11,511787	0,733024	0,106028	-0,064350	-5,526497	-3,652537	11,511787	0,733024
15:22:24,07	0,413943	3,277044	-0,105987	-0,004038	0,499001	2,199002	0,102619	-0,066225	-5,528451	1,449952	19,653717	0,740597	-0,641384	-3,041741	-6,756157	-2,991219	-0,725239	12,704813	0,102619	-0,066225	-5,528451	-3,748745	11,598094	0,740597	0,102619	-0,066225	-5,528451	-3,748745	11,598094	0,740597
15:22:24,12	0,413943	3,277044	-0,105987	-0,004038	0,499001	2,199002	0,104682	-0,065270	-5,525484	1,433401	19,787344	0,780359	-0,641845	-3,038318	-6,756802	-3,026656	-0,701037	12,664783	0,104682	-0,065270	-5,525484	-3,690325	11,569793	0,780359	0,104682	-0,065270	-5,525484	-3,690325	11,569793	0,780359
15:22:24,17	0,413943	3,277044	-0,105987	-0,004038	0,499001	2,199002	0,101948	-0,063159	-5,526130	1,326826	19,602383	0,740328	-0,640948	-3,041059	-6,754258	-3,030568	-0,703140	12,672646	0,101948	-0,063159	-5,526130	-3,631119	11,599454	0,740328	0,101948	-0,063159	-5,526130	-3,631119	11,599454	0,740328
15:22:24,22	0,413943	3,277044	-0,105987	-0,004038	0,499001	2,199002	0,103873	-0,065306	-5,523586	1,434742	19,700152	0,748191	-0,639939	-3,043007	-6,756191	-3,015873	-0,715612	12,665082	0,103873	-0,065306	-5,523586	-3,691817	11,546103	0,748191	0,103873	-0,065306	-5,523586	-3,691817	11,546103	0,748191
15:22:24,27	0,413943	3,277044	-0,105987	-0,004038	0,499001	2,199002	0,105056	-0,067154	-5,525518	1,527380	19,780620	0,740627	-0,637063	-3,039664	-6,756029	-2,998703	-0,715664	12,625422	0,105056	-0,067154	-5,525518	-3,744240	11,533720	0,740627	0,105056	-0,067154	-5,525518	-3,744240	11,533720	0,740627
15:22:24,32	0,413943	3,277044	-0,105987	-0,004038	0,499001	2,199002	0,100723	-0,067974	-5,525356	1,578518	19,570183	0,700967	-0,640904	-3,043572	-6,756696	-3,013651	-0,711238	12,636992	0,100723	-0,067974	-5,525356	-3,757409	11,663450	0,700967	0,100723	-0,067974	-5,525356	-3,757409	11,663450	0,700967
15:22:24,37	0,413943	3,277044	-0,105987	-0,004038	0,499001	2,199002	0,106028	-0,066601	-5,526023	1,503501	19,830905	0,712537	-0,638486	-3,042607	-6,754582	-3,032995	-0,700574	12,661033	0,106028	-0,066601	-5,526023	-3,724675	11,507698	0,712537	0,106028	-0,066601	-5,526023	-3,724675	11,507698	0,712537
15:22:24,42	0,413943	3,277044	-0,105987	-0,004038	0,499001	2,199002	0,103984	-0,068213	-5,523909	1,586880	19,702504	0,736578	-0,638257	-3,041137	-6,754049	-3,005383	-0,723137	12,672073	0,103984	-0,068213	-5,523909	-3,767825	11,539794	0,736578	0,103984	-0,068213	-5,523909	-3,767825	11,539794	0,736578
15:22:24,47	0,413943	3,277044	-0,105987	-0,004038	0,499001	2,199002	0,102596	-0,067676	-5,523376	1,553255	19,665531	0,747618	-0,638870	-3,040695	-6,752534	-3,031648	-0,697822	12,638276	0,102596	-0,067676	-5,523376	-3,759347	11,611766	0,747618	0,102596	-0,067676	-5,523376	-3,759347	11,611766	0,747618
15:22:24,52	0,413943	3,277044	-0,105987	-0,004038	0,499001	2,199002	0,102519	-0,066924	-5,521862	1,522901	19,626144	0,713821	-0,642959	-3,041157	-6,756020	-3,005394	-0,708588	12,643852	0,102519	-0,066924	-5,521862	-3,730606	11,578392	0,713821	0,102519	-0,066924	-5,521862	-3,730606	11,578392	0,713821
15:22:24,57	0,413943	3,277044	-0,105987	-0,004038	0,499001	2,199002	0,104964	-0,063614	-5,525347	1,354591	19,781392	0,719397	-0,641700	-3,042462	-6,752817	-3,043832	-0,711908	12,653117	0,104964	-0,063614	-5,525347	-3,639092	11,541725	0,719397	0,104964	-0,063614	-5,525347	-3,639092	11,541725	0,719397
15:22:24,62	0,413943	3,277044	-0,105987	-0,004038	0,499001	2,199002	0,105464	-0,065356	-5,522144	1,423109	19,775786	0,728662	-0,640867	-3,040819	-6,751982	-3,001061	-0,692303	12,667317	0,105464	-0,065356	-5,522144	-3,707363	11,496836	0,728662	0,105464	-0,065356	-5,522144	-3,707363	11,496836	0,728662
15:22:24,67	0,413943	3,277044	-0,105987	-0,004038	0,499001	2,199002	0,103626	-0,065257	-5,521309	1,456291	19,707409	0,742862	-0,639397	-3,042054	-6,751325	-2,992281	-0,733962	12,664755	0,103626	-0,065257	-5,521309	-3,666358	11,572802	0,742862	0,103626	-0,065257	-5,521309	-3,666358	11,572802	0,742862
15:22:24,72	0,413943	3,277044	-0,105987	-0,004038	0,499001	2,199002	0,103960	-0,067148	-5,520652	1,522932	19,753218	0,740301	-0,640056	-3,037376	-6,750371	-2,964026	-0,686336	12,652666	0,103960	-0,067148	-5,520652	-3,748156	11,592379	0,740301	0,103960	-0,067148	-5,520652	-3,748156	11,592379	0,740301
15:22:24,77	0,413943	3,277044	-0,105987	-0,004038	0,499001	2,199002	0,100238	-0,064237	-5,519698	1,426964	19,560326	0,728211	-0,639403	-3,039765	-6,748647	-3,015930	-0,682165	12,636296	0,100238	-0,064237	-5,519698	-3,615658	11,691672	0,728211	0,100238	-0,064237	-5,519698	-3,615658	11,691672	0,728211
15:22:24,82	0,413943	3,277044	-0,105987	-0,004038	0,499001	2,199002	0,101980	-0,065998	-5,517974	1,496167	19,603896	0,711841	-0,638807	-3,039958	-6,750522	-3,000187	-0,681481	12,714894	0,101980	-0,065998	-5,517974	-3,684649	11,598461	0,711841	0,101980	-0,065998	-5,517974	-3,684649	11,598461	0,711841
15:22:24,87	0,413943	3,277044	-0,105987	-0,004038	0,499001	2,199002	0,101849	-0,066610	-5,519849	1,536490	19,610377	0,790439	-0,637447	-3,039570	-6,752956	-2,990549	-0,732151	12,659226	0,101849	-0,066610	-5,519849	-3,692422	11,615225	0,790439	0,101849	-0,066610	-5,519849	-3,692422	11,615225	0,790439
15:22:24,92	0,413943	3,277044	-0,105987	-0,004038	0,499001	2,199002	0,100833	-0,067594	-5,522283	1,548554	19,591239	0,734771	-0,639422	-3,041232	-6,754059	-3,000026	-0,727605	12,657130	0,100833	-0,067594	-5,522283	-3,757539	11,675824	0,734771	0,100833	-0,067594	-5,522283	-3,757539	11,675824	0,734771
15:22:24,97	0,413943	3,277044	-0,105987	-0,004038	0,499001	2,199002	0,103261	-0,066714	-5,523386	1,502030	19,706974	0,732675	-0,642979	-3,042144	-6,752896	-3,038522	-0,653245	12,677830	0,103261	-0,066714	-5,523386	-3,735039	11,601022	0,732675	0,103261	-0,066714	-5,523386	-3,735039	11,601022	0,732675
15:22:25,02	0,413943	3,277044	-0,105987	-0,004038	0,499001	2,199002	0,105828	-0,064090	-5,522223	1,410733	19,769989	0,753376	-0,637065	-3,045114	-6,750916	-3,017842	-0,711870	12,684807	0,105828	-0,064090	-5,522223	-3,620354	11,462453	0,753376	0,105828	-0,064090	-5,522223	-3,620354	11,462453	0,753376
15:22:25,07	0,413943	3,277044	-0,105987	-0,004038	0,499001	2,199002	0,105444	-0,070697	-5,520243	1,713863	19,797199	0,760352	-0,641222	-3,040274	-6,750204	-3,029473	-0,706671	12,641053	0,105444	-0,070697	-5,520243	-3,835869	11,519873	0,760352	0,105444	-0,070697	-5,520243	-3,835869	11,519873	0,760352
15:22:25,12	0,413943	3,277044	-0,105987	-0,004038	0,499001	2,199002	0,103331	-0,064676	-5,519531	1,399470	19,674654	0,716598	-0,640538	-3,040541	-6,752108	-2,979865	-0,706094	12,661179	0,103331	-0,064676	-5,519531	-3,677631	11,563194	0,716598	0,103331	-0,064676	-5,519531	-3,677631	11,563194	0,716598
15:22:25,17	0,413943	3,277044	-0,105987	-0,004038	0,499001	2,199002	0,103220	-0,065403	-5,521435	1,462529	19,711575	0,736724	-0,639947	-3,042956	-6,750142	-2,985152	-0,711758	12,678980	0,103220	-0,065403	-5,521435	-3,671568	11,608799	0,736724	0,103220	-0,065403	-5,521435	-3,671568	11,608799	0,736724
15:22:25,22	0,413943	3,277044	-0,105987	-0,004038	0,499001	2,199002	0,105016	-0,067121	-5,519469	1,544356	19,803209	0,754525	-0,638664	-3,044222	-6,748885	-3,009290	-0,716783	12,674703	0,105016	-0,067121	-5,519469	-3,724665	11,559464	0,754525	0,105016	-0,067121	-5,519469	-3,724665	11,559464	0,754525
15:22:25,27	0,413943	3,277044	-0,105987	-0,004038	0,499001	2,199002	0,105471	-0,068866	-5,518212	1,618656	19,808465	0,750248	-0,639402	-3,040953	-6,750145	-3,010343	-0,675550	12,700173	0,105471	-0,068866	-5,518212	-3,787317	11,529021	0,750248	0,105471	-0,068866	-5,518212	-3,787317	11,529021	0,750248
15:22:25,32	0,413943	3,277044	-0,105987	-0,004038	0,499001	2,199002	0,103009	-0,066593	-5,519472	1,535630	19,658937	0,775718	-0,639923	-3,037749	-6,748602	-2,961262	-0,718516	12,673513	0,103009	-0,066593	-5,519472	-3,691895	11,572722	0,775718	0,103009	-0,066593	-5,519472	-3,691895	11,572722	0,775718
15:22:25,37	0,413943	3,277044	-0,105987	-0,004038	0,499001	2,199002	0,100494	-0,064539	-5,517930	1,416163	19,592157	0,749058	-0,637229	-3,042473	-6,750341	-3,015621	-0,723501	12,688059	0,100494	-0,064539	-5,517930	-3,650138	11,703352	0,749058	0,100494	-0,064539	-5,517930	-3,650138	11,703352	0,749058
15:22:25,42	0,413943	3,277044	-0,105987	-0,004038	0,499001	2,199002	0,103239	-0,069234	-5,519668	1,628820	19,690291	0,763604	-0,637415	-3,041249	-6,748731	-2,993411	-0,713007	12,669167	0,103239	-0,069234	-5,519668	-3,806059	11,586037	0,763604	0,103239	-0,069234	-5,519668	-3,806059	11,586037	0,763604
15:22:25,47	0,413943	3,277044	-0,105987	-0,004038	0,499001	2,199002	0,102271	-0,068461	-5,518059	1,608834	19,653968	0,744713	-0,639961	-3,040469	-6,747853	-2,990504	-0,721629	12,638932	0,102271	-0,068461	-5,518059	-3,765390	11,625664	0,744713	0,102271	-0,068461	-5,518059	-3,765390	11,625664	0,744713
15:22:25,52	0,413943	3,277044	-0,105987	-0,004038	0,499001	2,199002	0,102869	-0,065867	-5,517180	1,467886	19,691860	0,714477	-0,637907	-3,039566	-6,746451	-2,995219	-0,699979	12,698662	0,102869	-0,065867	-5,517180	-3,702639	11,616663	0,714477	0,102869	-0,065867	-5,517180	-3,702639	11,616663	0,714477
15:22:25,57	0,413943	3,277044	-0,105987	-0,004038	0,499001	2,199002	0,101060	-0,067193	-5,515778	1,553258	19,582904	0,774207	-0,638229	-3,042397	-6,748230	-3,022357	-0,684004	12,660087	0,101060	-0,067193	-5,515778	-3,721400	11,649682	0,774207	0,101060	-0,067193	-5,515778	-3,721400	11,649682	0,774207
15:22:25,62	0,413943	3,277044	-0,105987	-0,004038	0,499001	2,199002	0,103673	-0,068330	-5,517557	1,612644	19,687281	0,735633	-0,641173	-3,039382	-6,747457	-3,019956	-0,664435	12,674694	0,103673	-0,068330	-5,517557	-3,751263	11,548953	0,735633	0,103673	-0,068330	-5,517557	-3,751263	11,548953	0,735633
15:22:25,67	0,413943	3,277044	-0,105987	-0,004038	0,499001	2,199002	0,102533	-0,064273	-5,516785	1,419846	19,620311	0,750239	-0,638907	-3,043232	-6,745202	-3,025844	-0,692724	12,635150	0,102533	-0,064273	-5,516785	-3,625614	11,571450	0,750239	0,102533	-0,064273	-5,516785	-3,625614	11,571450	0,750239
15:22:25,72	0,413943	3,277044	-0,105987	-0,004038	0,499001	2,199002	0,104735	-0,068161	-5,514530	1,594535	19,743825	0,710695	-0,638187	-3,038522	-6,747043	-2,987647	-0,693888	12,688345	0,104735	-0,068161	-5,514530	-3,756066	11,522160	0,710695	0,104735	-0,068161	-5,514530	-3,756066	11,522160	0,710695
15:22:25,77	0,413943	3,277044	-0,105987	-0,004038	0,499001	2,199002	0,100296	-0,066429	-5,516370	1,522596	19,546674	0,763890	-0,640562	-3,041240	-6,748234	-3,005580	-0,692977	12,654554	0,100296	-0,066429	-5,516370	-3,692096	11,673448	0,763890	0,100296	-0,066429	-5,516370	-3,692096	11,673448	0,763890
15:22:25,82	0,413943	3,277044	-0,105987	-0,004038	0,499001	2,199002	0,103837	-0,065731	-5,517561	1,478138	19,714822	0,730099	-0,639409	-3,039886	-6,748233	-3,010786	-0,698319	12,664526	0,103837	-0,065731	-5,517561	-3,681784	11,563624	0,730099	0,103837	-0,065731	-5,517561	-3,681784	11,563624	0,730099
15:22:25,87	0,413943	3,277044	-0,105987	-0,004038	0,499001	2,199002	0,102088	-0,066053	-5,517561	1,487616	19,622035	0,740071	-0,637036	-3,040727	-6,748999	-2,991838	-0,734821	12,659068	0,102088	-0,066053	-5,517561	-3,697528	11,608135	0,740071	0,102088	-0,066053	-5,517561	-3,697528	11,608135	0,740071
15:22:25,92	0,413943	3,277044	-0,105987	-0,004038	0,499001	2,199002	0,101630	-0,068528	-5,518326	1,594186	19,632887	0,734613	-0,638710	-3,037185	-6,746273	-2,947208	-0,723792	12,662385	0,101630	-0,068528	-5,518326	-3,785257	11,654930	0,734613	0,101630	-0,068528	-5,518326	-3,785257	11,654930	0,734613
15:22:25,97	0,413943	3,277044	-0,105987	-0,004038	0,499001	2,199002	0,099399	-0,065308	-5,515600	1,458621	19,550036	0,737930	-0,638878	-3,040457	-6,747070	-3,030178	-0,730071	12,667853	0,099399	-0,065308	-5,515600	-3,668065	11,747176	0,737930	0,099399	-0,065308	-5,515600	-3,668065	11,747176	0,737930
15:22:26,02	0,413943	3,277044	-0,105987	-0,004038	0,499001	2,199002	0,102317	-0,066798	-5,516397	1,489177	19,633037	0,743398	-0,638807	-3,040042	-6,749416	-3,011610	-0,681562	12,641646	0,102317	-0,066798	-5,516397	-3,754472	11,601144	0,743398	0,102317	-0,066798	-5,516397	-3,754472	11,601144	0,743398
15:22:26,07	0,413943	3,277044	-0,105987	-0,004038	0,499001	2,199002	0,101922	-0,066652	-5,518743	1,532891	19,604336	0,717191	-0,637487	-3,041320	-6,745522	-3,036053	-0,710217	12,655606	0,101922	-0,066652	-5,518743	-3,699315	11,603429	0,717191	0,101922	-0,066652	-5,518743	-3,699315	11,603429	0,717191
15:22:26,12	0,413943	3,277044	-0,105987	-0,004038	0,499001	2,199002	0,102369	-0,068435	-5,514849	1,588530	19,620706	0,731152	-0,641171	-3,039490	-6,745903	-3,020325	-0,670875	12,673530	0,102369	-0,068435	-5,514849	-3,783582	11,584760	0,731152	0,102369	-0,068435	-5,514849	-3,783582	11,584760	0,731152
15:22:26,17	0,413943	3,277044	-0,105987	-0,004038	0,499001	2,199002	0,102626	-0,064329	-5,515230	1,416970	19,628036	0,749075	-0,639954	-3,040203	-6,746681	-3,000851	-0,682666	12,654149	0,102635	-0,065739	-5,516008	-3,670691	11,594418	0,729695	0,102635	-0,065739	-5,516008	-3,670691	11,594418	0,729695
15:22:26,22	0,413943	3,277044	-0,105987	-0,004038	0,499001	2,199002	0,102635	-0,065739	-5,516008	1,489828	19,651256	0,729695	-0,636914	-3,039207	-6,746820	-2,998226	-0,690992	12,640885	0,102635	-0,065739	-5,516008	-3,670691	11,594418	0,729695	0,102635	-0,065739	-5,516008	-3,670691	11,594418	0,729695
15:22:26,27	0,413943	3,277044	-0,105987	-0,004038	0,499001	2,199002	0,100252	-0,067874	-5,516147	1,594950	19,533796	0,716430	-0,638213	-3,041087	-6,746282	-3,016348	-0,677527	12,668935	0,100252	-0,067874	-5,516147	-3,733167	11,663995	0,716430	0,100252	-0,067874	-5,516147	-3,733167	11,663995	0,716430
15:22:26,32	0,413943	3,277044	-0,105987	-0,004038	0,499001	2,199002	0,102531	-0,067689	-5,515609	1,587922	19,629839	0,744481	-0,638213	-3,041087	-6,746282	-3,016348	-0,677527	12,668935	0,102531	-0,067689	-5,515609	-3,725660	11,581193	0,744481	0,102531	-0,067689	-5,515609	-3,725660	11,581193	0,744481
15:22:26,37	0,413943	3,277044	-0,105987	-0,004038	0,499001	2,199002	0,102531	-0,067689	-5,515609	1,587922	19,629839	0,744481	-0,633488	-3,040336	-6,746974	-2,998657	-0,711751	12,638724	0,102531	-0,067689	-5,515609	-3,725660	11,581193	0,744481	0,102531	-0,067689	-5,515609	-3,725660	11,581193	0,744481
15:22:26,42	0,413943	3,277044	-0,105987	-0,004038	0,499001	2,199002	0,099517	-0,071406	-5,516301	1,760411	19,505580	0,714269	-0,638255	-3,040581	-6,747073	-3,025230	-0,703534	12,659053	0,099517	-0,071406	-5,516301	-3,844954	11,693478	0,714269	0,099517	-0,071406	-5,516301	-3,844954	11,693478	0,714269
15:22:26,47	0,413943	3,277044	-0,105987	-0,004038	0,499001	2,199002	0,102113	-0,067399	-5,516401	1,545905	19,613460	0,734598	-0,638205	-3,039935	-6,747061	-2,999623	-0,703574	12,663730	0,102113	-0,067399	-5,516401	-3,744953	11,597559	0,734598	0,102113	-0,067399	-5,516401	-3,744953	11,597559	0,734598
15:22:26,52	0,413943	3,277044	-0,105987	-0,004038	0,499001	2,199002	0,101529	-0,067120	-5,516388	1,544133	19,605277	0,739275	-0,637598	-3,041113	-6,742770	-2,999128	-0,709257	12,675397	0,101529	-0,067120	-5,516388	-3,724774	11,635236	0,739275	0,101529	-0,067120	-5,516388	-3,724774	11,635236	0,739275
15:22:26,57	0,413943	3,277044	-0,105987	-0,004038	0,499001	2,199002	0,102246	-0,068235	-5,512097	1,597430	19,645813	0,750943	-0,641137	-3,039690	-6,747056	-2,992777	-0,700096	12,672988	0,102246	-0,068235	-5,512097	-3,758992	11,619515	0,750943	0,102246	-0,068235	-5,512097	-3,758992	11,619515	0,750943
15:22:26,62	0,413943	3,277044	-0,105987	-0,004038	0,499001	2,199002	0,102783	-0,064458	-5,516383	1,412158	19,674663	0,748533	-0,638696	-3,043369	-6,745495	-3,033678	-0,700505	12,679590	0,102783	-0,064458	-5,516383	-3,647803	11,606201	0,748533	0,102783	-0,064458	-5,516383	-3,647803	11,606201	0,748533
15:22:26,67	0,413943	3,277044	-0,105987	-0,004038	0,499001	2,199002	0,104748	-0,068412	-5,514823	1,596931	19,741617	0,755135	-0,641169	-3,039705	-6,745134	-3,015405	-0,693572	12,657717	0,104748	-0,068412	-5,514823	-3,773374	11,518917	0,755135	0,104748	-0,068412	-5,514823	-3,773374	11,518917	0,755135
15:22:26,72	0,413943	3,277044	-0,105987	-0,004038	0,499001	2,199002	0,102811	-0,064438	-5,514461	1,405443	19,653263	0,733263	-0,637626	-3,038956	-6,744760	-3,012007	-0,696522	12,633858	0,102811	-0,064438	-5,514461	-3,652932	11,582599	0,733263	0,102811	-0,064438	-5,514461	-3,652932	11,582599	0,733263
15:22:26,77	0,413943	3,277044	-0,105987	-0,004038	0,499001	2,199002	0,100391	-0,067132	-5,514088	1,544680	19,531839	0,709403	-0,636989	-3,042383	-6,743959	-3,010848	-0,663259	12,643716	0,100391	-0,067132	-5,514088	-3,725181	11,651149	0,709403	0,100391	-0,067132	-5,514088	-3,725181	11,651149	0,709403
15:22:26,82	0,413943	3,277044	-0,105987	-0,004038	0,499001	2,199002	0,103041	-0,069397	-5,513286	1,691859	19,654011	0,719261	-0,637029	-3,039194	-6,744731	-3,007603	-0,689367	12,668008	0,103041	-0,069397	-5,513286	-3,755823	11,565296	0,719261	0,103041	-0,069397	-5,513286	-3,755823	11,565296	0,719261
15:22:26,87	0,413943	3,277044	-0,105987	-0,004038	0,499001	2,199002	0,100299	-0,067768	-5,514058	1,586144	19,527314	0,743553	-0,642850	-3,039357	-6,743174	-2,985482	-0,669396	12,666443	0,100299	-0,067768	-5,514058	-3,733632	11,653812	0,743553	0,100299	-0,067768	-5,514058	-3,733632	11,653812	0,743553
15:22:26,92	0,413943	3,277044	-0,105987	-0,004038	0,499001	2,199002	0,103351	-0,062808	-5,512501	1,356597	19,695155	0,741988	-0,639372	-3,042608	-6,743965	-3,017337	-0,681867	12,642745	0,103351	-0,062808	-5,512501	-3,573846	11,582124	0,741988	0,103351	-0,062808	-5,512501	-3,573846	11,582124	0,741988
15:22:26,97	0,413943	3,277044	-0,105987	-0,004038	0,499001	2,199002	0,104427	-0,067446	-5,513292	1,571033	19,729760	0,718290	-0,639950	-3,042356	-6,741992	-3,010513	-0,682371	12,680157	0,104427	-0,067446	-5,513292	-3,723474	11,532255	0,718290	0,104427	-0,067446	-5,513292	-3,723474	11,532255	0,718290
15:22:27,02	0,413943	3,277044	-0,105987	-0,004038	0,499001	2,199002	0,104498	-0,066820	-5,511319	1,541435	19,739610	0,755702	-0,637615	-3,041480	-6,742793	-3,023651	-0,670338	12,657473	0,104498	-0,066820	-5,511319	-3,703899	11,536536	0,755702	0,104498	-0,066820	-5,511319	-3,703899	11,536536	0,755702
15:22:27,07	0,413943	3,277044	-0,105987	-0,004038	0,499001	2,199002	0,102571	-0,068403	-5,512121	1,627651	19,622035	0,733018	-0,639912	-3,042579	-6,740088	-2,999818	-0,695382	12,620303	0,102571	-0,068403	-5,512121	-3,742021	11,570197	0,733018	0,102571	-0,068403	-5,512121	-3,742021	11,570197	0,733018
15:22:27,12	0,413943	3,277044	-0,105987	-0,004038	0,499001	2,199002	0,104672	-0,066964	-5,509415	1,543022	19,764447	0,695848	-0,638787	-3,041421	-6,745524	-3,017784	-0,668399	12,644406	0,104672	-0,066964	-5,509415	-3,713645	11,547682	0,695848	0,104672	-0,066964	-5,509415	-3,713645	11,547682	0,695848
15:22:27,17	0,413943	3,277044	-0,105987	-0,004038	0,499001	2,199002	0,103107	-0,067359	-5,514851	1,577954	19,654001	0,719952	-0,638145	-3,039179	-6,740078	-3,001728	-0,654799	12,651497	0,103107	-0,067359	-5,514851	-3,709731	11,560112	0,719952	0,103107	-0,067359	-5,514851	-3,709731	11,560112	0,719952
15:22:27,22	0,413943	3,277044	-0,105987	-0,004038	0,499001	2,199002	0,100844	-0,066793	-5,509405	1,568344	19,543433	0,727042	-0,643541	-3,041756	-6,743984	-3,035963	-0,682875	12,642321	0,100844	-0,066793	-5,509405	-3,674935	11,627186	0,727042	0,100844	-0,066793	-5,509405	-3,674935	11,627186	0,727042
15:22:27,27	0,413943	3,277044	-0,105987	-0,004038	0,499001	2,199002	0,105773	-0,063409	-5,513311	1,350940	19,784149	0,717867	-0,640012	-3,041430	-6,744348	-3,040519	-0,663027	12,672955	0,105773	-0,063409	-5,513311	-3,626688	11,480947	0,717867	0,105773	-0,063409	-5,513311	-3,626688	11,480947	0,717867
15:22:27,32	0,413943	3,277044	-0,105987	-0,004038	0,499001	2,199002	0,103727	-0,066302	-5,513675	1,516278	19,663869	0,748500	-0,639331	-3,041979	-6,739675	-3,008728	-0,665546	12,660050	0,103727	-0,066302	-5,513675	-3,688437	11,521306	0,748500	0,103727	-0,066302	-5,513675	-3,688437	11,521306	0,748500
15:22:27,37	0,413943	3,277044	-0,105987	-0,004038	0,499001	2,199002	0,103862	-0,067166	-5,509002	1,574932	19,699681	0,735595	-0,641696	-3,039981	-6,740052	-3,005354	-0,658298	12,689435	0,103862	-0,067166	-5,509002	-3,697626	11,546519	0,735595	0,103862	-0,067166	-5,509002	-3,697626	11,546519	0,735595
15:22:27,42	0,413943	3,277044	-0,105987	-0,004038	0,499001	2,199002	0,103313	-0,064120	-5,509379	1,424469	19,670459	0,764981	-0,638727	-3,040939	-6,742802	-2,992687	-0,674869	12,632677	0,103313	-0,064120	-5,509379	-3,608926	11,560351	0,764981	0,103313	-0,064120	-5,509379	-3,608926	11,560351	0,764981
15:22:27,47	0,413943	3,277044	-0,105987	-0,004038	0,499001	2,199002	0,102659	-0,067170	-5,512129	1,575070	19,655667	0,708222	-0,641143	-3,041699	-6,741644	-3,024383	-0,673929	12,641488	0,102659	-0,067170	-5,512129	-3,697776	11,596958	0,708222	0,102659	-0,067170	-5,512129	-3,697776	11,596958	0,708222
15:22:27,52	0,413943	3,277044	-0,105987	-0,004038	0,499001	2,199002	0,104525	-0,065457	-5,510971	1,470965	19,724813	0,717033	-0,636977	-3,040633	-6,742382	-2,991375	-0,689224	12,671057	0,104525	-0,065457	-5,510971	-3,667419	11,519572	0,717033	0,104525	-0,065457	-5,510971	-3,667419	11,519572	0,717033
15:22:27,57	0,413943	3,277044	-0,105987	-0,004038	0,499001	2,199002	0,101519	-0,068532	-5,511709	1,634114	19,604723	0,746602	-0,642927	-3,040128	-6,742426	-3,022829	-0,682322	12,646449	0,101519	-0,068532	-5,511709	-3,745644	11,635470	0,746602	0,101519	-0,068532	-5,511709	-3,745644	11,635470	0,746602
15:22:27,62	0,413943	3,277044	-0,105987	-0,004038	0,499001	2,199002	0,104057	-0,063127	-5,511753	1,343314	19,706005	0,721994	-0,640026	-3,043971	-6,739678	-3,045889	-0,711410	12,668239	0,104057	-0,063127	-5,511753	-3,612165	11,537525	0,721994	0,104057	-0,063127	-5,511753	-3,612165	11,537525	0,721994
15:22:27,67	0,413943	3,277044	-0,105987	-0,004038	0,499001	2,199002	0,105935	-0,067562	-5,509005	1,537186	19,798209	0,743784	-0,637646	-3,043871	-6,741974	-3,023000	-0,722005	12,698558	0,105935	-0,067562	-5,509005	-3,766399	11,482344	0,743784	0,105935	-0,067562	-5,509005	-3,766399	11,482344	0,743784
15:22:27,72	0,413943	3,277044	-0,105987	-0,004038	0,499001	2,199002	0,104658	-0,069572	-5,511301	1,643996	19,756939	0,774104	-0,641121	-3,041138	-6,742411	-3,004777	-0,690198	12,646164	0,104658	-0,069572	-5,511301	-3,817407	11,541296	0,774104	0,104658	-0,069572	-5,511301	-3,817407	11,541296	0,774104
15:22:27,77	0,413943	3,277044	-0,105987	-0,004038	0,499001	2,199002	0,104029	-0,065196	-5,511738	1,453102	19,724108	0,721709	-0,641121	-3,040369	-6,741259	-3,012632	-0,670763	12,636590	0,104029	-0,065196	-5,511738	-3,664786	11,557843	0,721709	0,104029	-0,065196	-5,511738	-3,664786	11,557843	0,721709
15:22:27,82	0,413943	3,277044	-0,105987	-0,004038	0,499001	2,199002	0,103362	-0,064812	-5,510586	1,446037	19,672927	0,712136	-0,639887	-3,042133	-6,740832	-2,998284	-0,643463	12,666080	0,103362	-0,064812	-5,510586	-3,641706	11,558988	0,712136	0,103362	-0,064812	-5,510586	-3,641706	11,558988	0,712136
15:22:27,87	0,413943	3,277044	-0,105987	-0,004038	0,499001	2,199002	0,104273	-0,066762	-5,510159	1,578256	19,719052	0,741625	-0,636393	-3,036946	-6,741250	-2,991489	-0,682353	12,647011	0,104273	-0,066762	-5,510159	-3,662565	11,533633	0,741625	0,104273	-0,066762	-5,510159	-3,662565	11,533633	0,741625
15:22:27,92	0,413943	3,277044	-0,105987	-0,004038	0,499001	2,199002	0,098034	-0,067194	-5,510577	1,570446	19,419958	0,722557	-0,641125	-3,042401	-6,742793	-3,010615	-0,683640	12,651324	0,098034	-0,067194	-5,510577	-3,704300	11,724294	0,722557	0,098034	-0,067194	-5,510577	-3,704300	11,724294	0,722557
15:22:27,97	0,413943	3,277044	-0,105987	-0,004038	0,499001	2,199002	0,105124	-0,065825	-5,512120	1,488551	19,772737	0,726869	-0,642313	-3,038970	-6,741286	-3,023243	-0,655856	12,617814	0,105124	-0,065825	-5,512120	-3,678684	11,520480	0,726869	0,105124	-0,065825	-5,512120	-3,678684	11,520480	0,726869
15:22:28,02	0,413943	3,277044	-0,105987	-0,004038	0,499001	2,199002	0,102747	-0,063080	-5,510613	1,363555	19,624299	0,693360	-0,642290	-3,038908	-6,741658	-3,011729	-0,649364	12,632679	0,102747	-0,063080	-5,510613	-3,588192	11,558645	0,693360	0,102747	-0,063080	-5,510613	-3,588192	11,558645	0,693360
15:22:28,07	0,413943	3,277044	-0,105987	-0,004038	0,499001	2,199002	0,102681	-0,063069	-5,510986	1,374386	19,627606	0,708225	-0,637605	-3,041067	-6,738881	-3,015898	-0,686424	12,688476	0,102681	-0,063069	-5,510986	-3,576535	11,567112	0,708225	0,102681	-0,063069	-5,510986	-3,576535	11,567112	0,708225
15:22:28,12	0,413943	3,277044	-0,105987	-0,004038	0,499001	2,199002	0,102209	-0,068206	-5,508208	1,607324	19,617945	0,764021	-0,638214	-3,039536	-6,737757	-3,025666	-0,693628	12,649022	0,102209	-0,068206	-5,508208	-3,746841	11,594558	0,764021	0,102209	-0,068206	-5,508208	-3,746841	11,594558	0,764021
15:22:28,17	0,413943	3,277044	-0,105987	-0,004038	0,499001	2,199002	0,101187	-0,066913	-5,507084	1,528957	19,559969	0,724568	-0,637608	-3,042163	-6,743182	-3,021082	-0,673562	12,652634	0,101187	-0,066913	-5,507084	-3,723695	11,616771	0,724568	0,101187	-0,066913	-5,507084	-3,723695	11,616771	0,724568
15:22:28,22	0,413943	3,277044	-0,105987	-0,004038	0,499001	2,199002	0,103159	-0,068751	-5,512509	1,644199	19,656458	0,728179	-0,639327	-3,036526	-6,740473	-2,995303	-0,652913	12,656766	0,103159	-0,068751	-5,512509	-3,752731	11,558446	0,728179	0,103159	-0,068751	-5,512509	-3,752731	11,558446	0,728179
15:22:28,27	0,413943	3,277044	-0,105987	-0,004038	0,499001	2,199002	0,099137	-0,064444	-5,509800	1,451035	19,459306	0,732312	-0,640447	-3,039915	-6,741236	-2,976705	-0,653970	12,646619	0,099137	-0,064444	-5,509800	-3,607837	11,677035	0,732312	0,099137	-0,064444	-5,509800	-3,607837	11,677035	0,732312
15:22:28,32	0,413943	3,277044	-0,105987	-0,004038	0,499001	2,199002	0,102633	-0,065169	-5,510563	1,497081	19,657705	0,722164	-0,641617	-3,041372	-6,737723	-2,983211	-0,648479	12,663686	0,102633	-0,065169	-5,510563	-3,618647	11,601039	0,722164	0,102633	-0,065169	-5,510563	-3,618647	11,601039	0,722164
15:22:28,37	0,413943	3,277044	-0,105987	-0,004038	0,499001	2,199002	0,104479	-0,064884	-5,507050	1,483790	19,745354	0,739232	-0,636389	-3,044470	-6,736975	-3,019806	-0,685089	12,619273	0,104479	-0,064884	-5,507050	-3,609605	11,543721	0,739232	0,104479	-0,064884	-5,507050	-3,609605	11,543721	0,739232
15:22:28,42	0,413943	3,277044	-0,105987	-0,004038	0,499001	2,199002	0,104548	-0,070960	-5,506302	1,749760	19,735513	0,694818	-0,641150	-3,042602	-6,739314	-3,028238	-0,693284	12,634510	0,104548	-0,070960	-5,506302	-3,820633	11,528528	0,694818	0,104548	-0,070960	-5,506302	-3,820633	11,528528	0,694818
15:22:28,47	0,413943	3,277044	-0,105987	-0,004038	0,499001	2,199002	0,105310	-0,065903	-5,508642	1,475465	19,771971	0,710055	-0,638177	-3,039327	-6,740469	-3,007955	-0,677502	12,651045	0,105310	-0,065903	-5,508642	-3,697925	11,505109	0,710055	0,105310	-0,065903	-5,508642	-3,697925	11,505109	0,710055
15:22:28,52	0,413943	3,277044	-0,105987	-0,004038	0,499001	2,199002	0,100988	-0,066841	-5,509796	1,548029	19,556885	0,726590	-0,639397	-3,042232	-6,739284	-3,026699	-0,701166	12,673342	0,100988	-0,066841	-5,509796	-3,698963	11,629325	0,726590	0,100988	-0,066841	-5,509796	-3,698963	11,629325	0,726590
15:22:28,57	0,413943	3,277044	-0,105987	-0,004038	0,499001	2,199002	0,104114	-0,067236	-5,508611	1,538732	19,715055	0,748887	-0,639420	-3,042050	-6,741232	-3,037390	-0,688249	12,675074	0,104114	-0,067236	-5,508611	-3,739311	11,542076	0,748887	0,104114	-0,067236	-5,508611	-3,739311	11,542076	0,748887
15:22:28,62	0,413943	3,277044	-0,105987	-0,004038	0,499001	2,199002	0,103968	-0,067125	-5,510559	1,538806	19,691705	0,750619	-0,639990	-3,041082	-6,739292	-3,032905	-0,679127	12,674185	0,103968	-0,067125	-5,510559	-3,730531	11,530248	0,750619	0,103968	-0,067125	-5,510559	-3,730531	11,530248	0,750619
15:22:28,67	0,413943	3,277044	-0,105987	-0,004038	0,499001	2,199002	0,103415	-0,066148	-5,508619	1,498129	19,662274	0,749730	-0,639908	-3,041105	-6,743190	-2,987645	-0,692292	12,632074	0,103415	-0,066148	-5,508619	-3,694490	11,544225	0,749730	0,103415	-0,066148	-5,508619	-3,694490	11,544225	0,749730
15:22:28,72	0,413943	3,277044	-0,105987	-0,004038	0,499001	2,199002	0,103393	-0,066230	-5,512517	1,513635	19,706932	0,707619	-0,639927	-3,040686	-6,742414	-3,014424	-0,637123	12,648239	0,103393	-0,066230	-5,512517	-3,685440	11,590576	0,707619	0,103393	-0,066230	-5,512517	-3,685440	11,590576	0,707619
15:22:28,77	0,413943	3,277044	-0,105987	-0,004038	0,499001	2,199002	0,103040	-0,066004	-5,511741	1,536272	19,637794	0,723784	-0,642341	-3,038949	-6,741280	-3,034531	-0,655829	12,632461	0,103040	-0,066004	-5,511741	-3,645064	11,549157	0,723784	0,103040	-0,066004	-5,511741	-3,645064	11,549157	0,723784
15:22:28,82	0,413943	3,277044	-0,105987	-0,004038	0,499001	2,199002	0,102743	-0,063045	-5,510607	1,356115	19,614276	0,708007	-0,640544	-3,044135	-6,737360	-3,035324	-0,669823	12,643712	0,102743	-0,063045	-5,510607	-3,592885	11,548975	0,708007	0,102743	-0,063045	-5,510607	-3,592885	11,548975	0,708007
15:22:28,87	0,413943	3,277044	-0,105987	-0,004038	0,499001	2,199002	0,106336	-0,067195	-5,506687	1,559400	19,807414	0,719258	-0,637522	-3,041766	-6,737737	-2,990580	-0,676716	12,639290	0,106336	-0,067195	-5,506687	-3,715377	11,460074	0,719258	0,106336	-0,067195	-5,506687	-3,715377	11,460074	0,719258
15:22:28,92	0,413943	3,277044	-0,105987	-0,004038	0,499001	2,199002	0,102773	-0,068627	-5,507064	1,650307	19,664344	0,714835	-0,644660	-3,038984	-6,738950	-3,028933	-0,635472	12,631232	0,102773	-0,068627	-5,507064	-3,736943	11,596684	0,714835	0,102773	-0,068627	-5,507064	-3,736943	11,596684	0,714835
15:22:28,97	0,413943	3,277044	-0,105987	-0,004038	0,499001	2,199002	0,103933	-0,061054	-5,508277	1,273043	19,670848	0,706777	-0,639413	-3,038788	-6,740479	-3,028056	-0,691692	12,655514	0,103933	-0,061054	-5,508277	-3,519711	11,512098	0,706777	0,103933	-0,061054	-5,508277	-3,519711	11,512098	0,706777
15:22:29,02	0,413943	3,277044	-0,105987	-0,004038	0,499001	2,199002	0,102139	-0,066841	-5,509404	1,553778	19,614725	0,726283	-0,641775	-3,044795	-6,738879	-3,049837	-0,677422	12,697529	0,102139	-0,066841	-5,509404	-3,693260	11,596834	0,726283	0,102139	-0,066841	-5,509404	-3,693260	11,596834	0,726283
15:22:29,07	0,413943	3,277044	-0,105987	-0,004038	0,499001	2,199002	0,102139	-0,066841	-5,509404	1,553778	19,614725	0,726283	-0,639400	-3,038741	-6,738914	-3,027884	-0,678657	12,669522	0,102139	-0,066841	-5,509404	-3,693260	11,596834	0,726283	0,102139	-0,066841	-5,509404	-3,693260	11,596834	0,726283
15:22:29,12	0,413943	3,277044	-0,105987	-0,004038	0,499001	2,199002	0,101092	-0,065488	-5,508241	1,466726	19,545611	0,745067	-0,643421	-3,038356	-6,752795	-2,913399	-0,410440	12,631449	0,101092	-0,065488	-5,508241	-3,674082	11,609888	0,745067	0,101092	-0,065488	-5,508241	-3,674082	11,609888	0,745067
15:22:29,17	0,413943	3,277044	-0,105987	-0,004038	0,499001	2,199002	0,102769	-0,061814	-5,522122	1,565192	19,597870	0,706994	-0,786335	-3,216833	-8,902845	-7,475649	4,110575	12,626721	0,102769	-0,061814	-5,522122	-3,287191	11,530478	0,706994	0,102769	-0,061814	-5,522122	-3,287191	11,530478	0,706994
15:22:29,22	0,413943	3,277044	-0,105987	-0,004038	0,499001	2,199002	0,328792	-0,027284	-7,672172	1,403848	25,139501	0,702267	-0,689220	-2,967296	-9,115291	6,025403	-0,846823	12,541308	0,328792	-0,027284	-7,672172	-0,737973	-0,670644	0,702267	0,328792	-0,027284	-7,672172	-0,737973	-0,670644	0,702267
15:22:29,27	0,413943	3,277044	-0,105987	-0,004038	0,499001	2,199002	-0,067743	-0,047833	-4,258941	1,512167	15,654368	0,661114	-0,570272	-2,883698	-5,489614	1,687155	-2,288348	12,585569	-0,067743	-0,047833	-4,258941	-2,242745	20,972208	0,661114	-0,067743	-0,047833	-4,258941	-2,242745	20,972208	0,661114
15:22:29,32	0,414056	3,277011	-0,105985	-0,004017	0,449038	2,199016	-0,067743	-0,047833	-4,258941	1,512167	15,654368	0,661114	-0,574341	-2,926784	-4,878568	-2,110983	-1,342849	12,600607	-0,067743	-0,047833	-4,258941	-2,242745	20,972208	0,661114	-0,067743	-0,047833	-4,258941	-2,242745	20,972208	0,661114
15:22:29,37	0,414056	3,277011	-0,105985	-0,004017	0,449038	2,199016	-0,028395	-0,065852	-3,647895	1,368898	13,938464	0,676152	-0,569775	-2,930169	-4,885955	-2,149200	-1,415876	12,593752	-0,027746	-0,071499	-3,655282	-4,032487	16,153679	0,669297	-0,027746	-0,071499	-3,655282	-4,032487	16,153679	0,669297
15:22:29,42	0,414056	3,277011	-0,105985	-0,004017	0,449038	2,199016	-0,027746	-0,071499	-3,655282	1,580200	13,975585	0,669297	-0,575657	-2,925773	-4,892569	-2,135305	-1,367157	12,613365	-0,027746	-0,071499	-3,655282	-4,032487	16,153679	0,669297	-0,027746	-0,071499	-3,655282	-4,032487	16,153679	0,669297
15:22:29,47	0,414056	3,277011	-0,105985	-0,004017	0,449038	2,199016	-0,028612	-0,064208	-3,661896	1,250174	13,918232	0,688911	-0,573941	-2,929179	-4,898369	-2,151253	-1,374996	12,640824	-0,028612	-0,064208	-3,661896	-3,790120	16,164298	0,688911	-0,028612	-0,064208	-3,661896	-3,790120	16,164298	0,688911
15:22:29,52	0,414056	3,277011	-0,105985	-0,004017	0,449038	2,199016	-0,026521	-0,067396	-3,667696	1,401211	14,017102	0,716370	-0,574001	-2,927772	-4,898427	-2,184420	-1,365411	12,593254	-0,026521	-0,067396	-3,667696	-3,889376	16,098979	0,716370	-0,026521	-0,067396	-3,667696	-3,889376	16,098979	0,716370
15:22:29,57	0,414056	3,277011	-0,105985	-0,004017	0,449038	2,199016	-0,027710	-0,066641	-3,667754	1,353655	13,921752	0,668800	-0,574543	-2,926607	-4,902680	-2,151056	-1,359693	12,610297	-0,027710	-0,066641	-3,667754	-3,877644	16,096976	0,668800	-0,027710	-0,066641	-3,667754	-3,877644	16,096976	0,668800
15:22:29,62	0,414056	3,277011	-0,105985	-0,004017	0,449038	2,199016	-0,028448	-0,065589	-3,672007	1,320600	13,909426	0,685843	-0,572991	-2,929677	-4,918247	-2,251439	-1,293202	12,627589	-0,028448	-0,065589	-3,672007	-3,828140	16,142560	0,685843	-0,028448	-0,065589	-3,672007	-3,828140	16,142560	0,685843
15:22:29,67	0,414056	3,277011	-0,105985	-0,004017	0,449038	2,199016	0,287182	-0,055485	-6,390327	1,605595	20,479382	0,747035	-0,741108	-3,194898	-7,621000	-10,269970	4,263514	12,671489	0,287182	-0,055485	-6,390327	-2,750014	-2,064412	0,747035	0,287182	-0,055485	-6,390327	-2,750014	-2,064412	0,747035
15:22:29,72	0,414056	3,277011	-0,105985	-0,004017	0,449038	2,199016	0,078385	-0,011321	-6,710110	1,561196	21,526482	0,616302	-0,674957	-2,991992	-7,940783	1,165776	0,261667	12,540756	0,078385	-0,011321	-6,710110	0,672527	15,373286	0,616302	0,078385	-0,011321	-6,710110	0,672527	15,373286	0,616302
15:22:29,77	0,414056	3,277011	-0,105985	-0,004017	0,449038	2,199016	0,078385	-0,011321	-6,710110	1,561196	21,526482	0,616302	-0,550171	-2,859884	-4,374399	-0,680015	-1,381876	12,597214	0,078385	-0,011321	-6,710110	0,672527	15,373286	0,616302	0,078385	-0,011321	-6,710110	0,672527	15,373286	0,616302
15:22:29,82	0,413995	3,276869	-0,105967	-0,004003	0,399021	2,199004	-0,098417	-0,053334	-3,143727	1,399649	11,556046	0,672760	-0,557915	-2,910403	-3,617187	-5,277672	-0,003404	12,567886	-0,098417	-0,053334	-3,143727	-2,787073	19,281809	0,672760	-0,098417	-0,053334	-3,143727	-2,787073	19,281809	0,672760
15:22:29,87	0,413995	3,276869	-0,105967	-0,004003	0,399021	2,199004	-0,050794	-0,071887	-2,386514	1,259370	9,361531	0,643431	-0,557974	-2,912472	-3,634652	-5,271026	-0,013460	12,587496	-0,050794	-0,071887	-2,386514	-4,383766	13,348873	0,643431	-0,050794	-0,071887	-2,386514	-4,383766	13,348873	0,643431
15:22:29,92	0,413995	3,276869	-0,105967	-0,004003	0,399021	2,199004	-0,048973	-0,072871	-2,403979	1,305133	9,467009	0,663041	-0,558052	-2,914543	-3,638164	-5,297441	-0,042637	12,574113	-0,048973	-0,072871	-2,403979	-4,415218	13,311398	0,663041	-0,048973	-0,072871	-2,403979	-4,415218	13,311398	0,663041
15:22:29,97	0,413995	3,276869	-0,105967	-0,004003	0,399021	2,199004	-0,047141	-0,073839	-2,407491	1,316990	9,553984	0,649659	-0,556877	-2,917818	-3,638937	-5,306757	-0,044525	12,564646	-0,047141	-0,073839	-2,407491	-4,479343	13,254563	0,649659	-0,047141	-0,073839	-2,407491	-4,479343	13,254563	0,649659
15:22:30,02	0,413995	3,276869	-0,105967	-0,004003	0,399021	2,199004	-0,044891	-0,076494	-2,408264	1,448772	9,663846	0,640191	-0,560559	-2,912313	-3,645205	-5,349881	-0,042109	12,564316	-0,044891	-0,076494	-2,408264	-4,556001	13,187822	0,640191	-0,044891	-0,076494	-2,408264	-4,556001	13,187822	0,640191
15:22:30,07	0,413995	3,276869	-0,105967	-0,004003	0,399021	2,199004	-0,047819	-0,070552	-2,414532	1,120343	9,473078	0,639861	-0,560512	-2,915464	-3,649429	-5,324932	-0,038754	12,600194	-0,047819	-0,070552	-2,414532	-4,418020	13,226838	0,639861	-0,047819	-0,070552	-2,414532	-4,418020	13,226838	0,639861
15:22:30,12	0,413995	3,276869	-0,105967	-0,004003	0,399021	2,199004	-0,045113	-0,072169	-2,418756	1,219763	9,633685	0,675739	-0,555707	-2,911109	-3,651382	-5,277044	-0,018089	12,573958	-0,045113	-0,072169	-2,418756	-4,445470	13,175075	0,675739	-0,045113	-0,072169	-2,418756	-4,445470	13,175075	0,675739
15:22:30,17	0,413995	3,276869	-0,105967	-0,004003	0,399021	2,199004	-0,051287	-0,074152	-2,420709	1,364762	9,343783	0,649503	-0,559357	-2,912845	-3,651386	-5,318645	-0,060471	12,591522	-0,051287	-0,074152	-2,420709	-4,456200	13,369823	0,649503	-0,051287	-0,074152	-2,420709	-4,456200	13,369823	0,649503
15:22:30,22	0,413995	3,276869	-0,105967	-0,004003	0,399021	2,199004	-0,047958	-0,071859	-2,420713	1,188017	9,502046	0,667067	-0,558206	-2,913398	-3,652957	-5,332578	-0,059303	12,573395	-0,048055	-0,073132	-2,422284	-4,492621	13,256686	0,648940	-0,048055	-0,073132	-2,422284	-4,492621	13,256686	0,648940
15:22:30,27	0,413995	3,276869	-0,105967	-0,004003	0,399021	2,199004	-0,048055	-0,073132	-2,422284	1,248248	9,484364	0,648940	-0,558298	-2,915118	-3,652183	-5,362753	-0,111058	12,576151	-0,048055	-0,073132	-2,422284	-4,492621	13,256686	0,648940	-0,048055	-0,073132	-2,422284	-4,492621	13,256686	0,648940
15:22:30,32	0,413995	3,276869	-0,105967	-0,004003	0,399021	2,199004	-0,046520	-0,073913	-2,421510	1,228946	9,563942	0,651696	-0,560079	-2,912964	-3,653753	-5,381695	-0,048142	12,584173	-0,046520	-0,073913	-2,421510	-4,573224	13,215746	0,651696	-0,046520	-0,073913	-2,421510	-4,573224	13,215746	0,651696
15:22:30,37	0,413995	3,276869	-0,105967	-0,004003	0,399021	2,199004	-0,047495	-0,071293	-2,423080	1,137742	9,465384	0,659718	-0,556521	-2,915363	-3,654878	-5,347076	-0,122258	12,596922	-0,047495	-0,071293	-2,423080	-4,458789	13,193720	0,659718	-0,047495	-0,071293	-2,423080	-4,458789	13,193720	0,659718
15:22:30,42	0,413995	3,276869	-0,105967	-0,004003	0,399021	2,199004	-0,047196	-0,075575	-2,424205	1,313505	9,547967	0,672467	-0,557034	-2,914930	-3,655258	-5,316852	-0,103456	12,592575	-0,047196	-0,075575	-2,424205	-4,619126	13,252838	0,672467	-0,047196	-0,075575	-2,424205	-4,619126	13,252838	0,672467
15:22:30,47	0,413995	3,276869	-0,105967	-0,004003	0,399021	2,199004	-0,047315	-0,074914	-2,424586	1,310522	9,558564	0,668121	-0,556025	-2,913655	-3,654534	-5,390234	-0,121764	12,573285	-0,047315	-0,074914	-2,424586	-4,570211	13,272759	0,668121	-0,047315	-0,074914	-2,424586	-4,570211	13,272759	0,668121
15:22:30,52	0,413995	3,276869	-0,105967	-0,004003	0,399021	2,199004	-0,048922	-0,075150	-2,423861	1,270240	9,420556	0,648830	-0,554790	-2,912569	-3,658005	-5,363107	-0,088259	12,595947	-0,048922	-0,075150	-2,423861	-4,629007	13,260972	0,648830	-0,048922	-0,075150	-2,423861	-4,629007	13,260972	0,648830
15:22:30,57	0,413995	3,276869	-0,105967	-0,004003	0,399021	2,199004	-0,050481	-0,075676	-2,427333	1,340187	9,346248	0,671492	-0,555907	-2,916314	-3,657609	-5,334444	-0,128214	12,569157	-0,050481	-0,075676	-2,427333	-4,600375	13,309016	0,671492	-0,050481	-0,075676	-2,427333	-4,600375	13,309016	0,671492
15:22:30,63	0,413995	3,276869	-0,105967	-0,004003	0,399021	2,199004	-0,046679	-0,076581	-2,426936	1,366986	9,588756	0,644702	-0,559462	-2,914399	-3,658001	-5,337000	-0,125430	12,583716	-0,046679	-0,076581	-2,426936	-4,644633	13,253061	0,644702	-0,046679	-0,076581	-2,426936	-4,644633	13,253061	0,644702
15:22:30,68	0,413995	3,276869	-0,105967	-0,004003	0,399021	2,199004	-0,046560	-0,072546	-2,427328	1,158274	9,591326	0,659262	-0,557684	-2,914551	-3,656842	-5,343463	-0,104139	12,574354	-0,046560	-0,072546	-2,427328	-4,536560	13,246308	0,659262	-0,046560	-0,072546	-2,427328	-4,536560	13,246308	0,659262
15:22:30,73	0,413995	3,276869	-0,105967	-0,004003	0,399021	2,199004	-0,047318	-0,074161	-2,426169	1,257469	9,535688	0,649899	-0,559498	-2,916138	-3,659583	-5,367760	-0,099461	12,556492	-0,047318	-0,074161	-2,426169	-4,564155	13,250142	0,649899	-0,047318	-0,074161	-2,426169	-4,564155	13,250142	0,649899
15:22:30,78	0,413995	3,276869	-0,105967	-0,004003	0,399021	2,199004	-0,045036	-0,073384	-2,428910	1,208995	9,630962	0,632037	-0,557110	-2,912737	-3,660327	-5,335452	-0,106946	12,596051	-0,045036	-0,073384	-2,428910	-4,551674	13,166293	0,632037	-0,045036	-0,073384	-2,428910	-4,551674	13,166293	0,632037
15:22:30,83	0,413995	3,276869	-0,105967	-0,004003	0,399021	2,199004	-0,049175	-0,073751	-2,429654	1,237739	9,447447	0,671597	-0,556539	-2,917195	-3,657582	-5,355664	-0,115712	12,613126	-0,049175	-0,073751	-2,429654	-4,551722	13,307702	0,671597	-0,049175	-0,073751	-2,429654	-4,551722	13,307702	0,671597
15:22:30,88	0,413995	3,276869	-0,105967	-0,004003	0,399021	2,199004	-0,047588	-0,074661	-2,428889	1,297764	9,499868	0,657361	-0,557116	-2,914567	-3,659562	-5,355208	-0,080891	12,581815	-0,047588	-0,074661	-2,428889	-4,563161	13,235495	0,657361	-0,047588	-0,074661	-2,428889	-4,563161	13,235495	0,657361
15:22:30,93	0,413995	3,276869	-0,105967	-0,004003	0,399021	2,199004	-0,047588	-0,074661	-2,428889	1,297764	9,499868	0,657361	-0,557748	-2,915537	-3,669695	-5,377330	-0,036341	12,555467	-0,047588	-0,074661	-2,428889	-4,563161	13,235495	0,657361	-0,047588	-0,074661	-2,428889	-4,563161	13,235495	0,657361
15:22:30,98	0,413995	3,276869	-0,105967	-0,004003	0,399021	2,199004	-0,046432	-0,074599	-2,439023	1,322019	9,518531	0,631012	-0,746927	-3,193335	-6,001947	-15,038801	6,704879	12,626740	-0,046432	-0,074599	-2,439023	-4,533977	13,163435	0,631012	-0,046432	-0,074599	-2,439023	-4,533977	13,163435	0,631012
15:22:31,03	0,413995	3,276869	-0,105967	-0,004003	0,399021	2,199004	0,288738	-0,049664	-4,771274	1,032729	15,209656	0,702285	-0,665524	-2,956894	-6,521851	-1,569939	2,110807	12,532226	0,288738	-0,049664	-4,771274	-2,865869	-7,456240	0,702285	0,288738	-0,049664	-4,771274	-2,865869	-7,456240	0,702285
15:22:31,08	0,413995	3,276869	-0,105967	-0,004003	0,399021	2,199004	0,043272	-0,001940	-5,291178	1,306948	16,406873	0,607771	-0,546259	-2,832745	-2,920636	-3,694928	0,696760	12,522279	0,043272	-0,001940	-5,291178	1,154658	13,009995	0,607771	0,043272	-0,001940	-5,291178	1,154658	13,009995	0,607771
15:22:31,13	0,414013	3,276990	-0,105998	-0,004016	0,348972	2,198979	-0,123876	-0,043152	-1,689963	1,162891	6,581876	0,597824	-0,552095	-2,882890	-2,192899	-8,179403	2,111875	12,511281	-0,123876	-0,043152	-1,689963	-2,224561	16,306161	0,597824	-0,123876	-0,043152	-1,689963	-2,224561	16,306161	0,597824
15:22:31,18	0,414013	3,276990	-0,105998	-0,004016	0,348972	2,198979	-0,077532	-0,063171	-0,962226	1,187156	4,400560	0,586826	-0,554478	-2,884039	-2,208438	-8,180018	2,157779	12,521631	-0,077532	-0,063171	-0,962226	-3,771772	10,486810	0,586826	-0,077532	-0,063171	-0,962226	-3,771772	10,486810	0,586826
15:22:31,23	0,414013	3,276990	-0,105998	-0,004016	0,348972	2,198979	-0,075345	-0,061682	-0,977765	1,149154	4,490794	0,597176	-0,552650	-2,883182	-2,215029	-8,119471	2,104177	12,509209	-0,075345	-0,061682	-0,977765	-3,692857	10,405373	0,597176	-0,075345	-0,061682	-0,977765	-3,692857	10,405373	0,597176
15:22:31,28	0,414013	3,276990	-0,105998	-0,004016	0,348972	2,198979	-0,077001	-0,062836	-0,984356	1,193040	4,483928	0,584755	-0,555633	-2,882533	-2,219721	-8,139465	2,136664	12,493511	-0,077001	-0,062836	-0,984356	-3,739598	10,528488	0,584755	-0,077001	-0,062836	-0,984356	-3,739598	10,528488	0,584755
15:22:31,33	0,414013	3,276990	-0,105998	-0,004016	0,348972	2,198979	-0,076072	-0,059928	-0,989048	1,059970	4,498669	0,569057	-0,555659	-2,882787	-2,221637	-8,129207	2,091265	12,522146	-0,076072	-0,059928	-0,989048	-3,644403	10,470315	0,569057	-0,076072	-0,059928	-0,989048	-3,644403	10,470315	0,569057
15:22:31,38	0,414013	3,276990	-0,105998	-0,004016	0,348972	2,198979	-0,075839	-0,060033	-0,990964	1,031211	4,542379	0,597691	-0,554001	-2,885283	-2,227100	-8,186414	2,115772	12,512224	-0,075839	-0,060033	-0,990964	-3,681358	10,495718	0,597691	-0,075839	-0,060033	-0,990964	-3,681358	10,495718	0,597691
15:22:31,43	0,414013	3,276990	-0,105998	-0,004016	0,348972	2,198979	-0,071655	-0,062819	-1,012770	1,160982	4,635828	0,588796	-0,555338	-2,887803	-2,243443	-8,244224	2,140242	12,513251	-0,071655	-0,062819	-1,012770	-3,770276	10,260757	0,588796	-0,071655	-0,062819	-1,012770	-3,770276	10,260757	0,588796
15:22:31,48	0,414013	3,276990	-0,105998	-0,004016	0,348972	2,198979	-0,071655	-0,062819	-1,012770	1,160982	4,635828	0,588796	-0,736262	-3,156781	-5,037512	-16,155972	8,060843	12,538137	-0,071655	-0,062819	-1,012770	-3,770276	10,260757	0,588796	-0,071655	-0,062819	-1,012770	-3,770276	10,260757	0,588796
15:22:31,53	0,414013	3,276990	-0,105998	-0,004016	0,348972	2,198979	0,050360	-0,011363	-4,018996	1,474637	11,893593	0,567386	-0,660908	-2,967744	-5,249669	-5,958908	4,272614	12,491840	0,050360	-0,011363	-4,018996	0,582643	7,940300	0,567386	0,050360	-0,011363	-4,018996	0,582643	7,940300	0,567386
15:22:31,58	0,414013	3,276990	-0,105998	-0,004016	0,348972	2,198979	0,050360	-0,011363	-4,018996	1,474637	11,893593	0,567386	-0,540395	-2,842264	-1,728781	-7,762327	2,481158	12,467339	0,050360	-0,011363	-4,018996	0,582643	7,940300	0,567386	0,050360	-0,011363	-4,018996	0,582643	7,940300	0,567386
15:22:31,63	0,414067	3,276953	-0,105970	-0,004021	0,298959	2,199029	-0,118564	-0,052990	-0,498109	1,186109	2,443444	0,542884	-0,549657	-2,892544	-0,972374	-12,512198	3,868285	12,498256	-0,118564	-0,052990	-0,498109	-2,973639	11,750720	0,542884	-0,118564	-0,052990	-0,498109	-2,973639	11,750720	0,542884
15:22:31,68	0,414067	3,276953	-0,105970	-0,004021	0,298959	2,199029	-0,070390	-0,070109	0,258299	0,902634	0,141443	0,573802	-0,550177	-2,890823	-0,988660	-12,448708	3,889862	12,522906	-0,070390	-0,070109	0,258299	-4,600934	5,667026	0,573802	-0,070390	-0,070109	0,258299	-4,600934	5,667026	0,573802
15:22:31,73	0,414067	3,276953	-0,105970	-0,004021	0,298959	2,199029	-0,071620	-0,068798	0,242013	0,884893	0,121667	0,598451	-0,547928	-2,895552	-0,992932	-12,487305	3,843782	12,519268	-0,071620	-0,068798	0,242013	-4,515762	5,743823	0,598451	-0,071620	-0,068798	0,242013	-4,515762	5,743823	0,598451
15:22:31,78	0,414067	3,276953	-0,105970	-0,004021	0,298959	2,199029	-0,068649	-0,073110	0,237740	1,049919	0,265741	0,594813	-0,549110	-2,896671	-0,998751	-12,481395	3,848982	12,527389	-0,068649	-0,073110	0,237740	-4,689238	5,654722	0,594813	-0,068649	-0,073110	0,237740	-4,689238	5,654722	0,594813
15:22:31,83	0,414067	3,276953	-0,105970	-0,004021	0,298959	2,199029	-0,067089	-0,072647	0,231922	1,033286	0,349394	0,602935	-0,549054	-2,895552	-1,003026	-12,459742	3,890946	12,521598	-0,067089	-0,072647	0,231922	-4,669502	5,615893	0,602935	-0,067089	-0,072647	0,231922	-4,669502	5,615893	0,602935
15:22:31,88	0,414067	3,276953	-0,105970	-0,004021	0,298959	2,199029	-0,068086	-0,072135	0,227647	1,053845	0,295303	0,597143	-0,550909	-2,893353	-1,010839	-12,466676	3,843355	12,490988	-0,068086	-0,072135	0,227647	-4,608773	5,640093	0,597143	-0,068086	-0,072135	0,227647	-4,608773	5,640093	0,597143
15:22:31,93	0,414067	3,276953	-0,105970	-0,004021	0,298959	2,199029	-0,069063	-0,069430	0,219834	0,868475	0,262291	0,566534	-0,551443	-2,893375	-1,007327	-12,467001	3,904501	12,510098	-0,069063	-0,069430	0,219834	-4,581758	5,683773	0,566534	-0,069063	-0,069430	0,219834	-4,581758	5,683773	0,566534
15:22:31,98	0,414067	3,276953	-0,105970	-0,004021	0,298959	2,199029	-0,068777	-0,068978	0,223346	0,897784	0,246315	0,585644	-0,549731	-2,895186	-1,010822	-12,475215	3,857663	12,505991	-0,068777	-0,068978	0,223346	-4,517000	5,645335	0,585644	-0,068777	-0,068978	0,223346	-4,517000	5,645335	0,585644
15:22:32,03	0,414067	3,276953	-0,105970	-0,004021	0,298959	2,199029	-0,068065	-0,071366	0,219851	0,977267	0,299678	0,581536	-0,548582	-2,894532	-1,014326	-12,472283	3,832774	12,497901	-0,068065	-0,071366	0,219851	-4,624941	5,642756	0,581536	-0,068065	-0,071366	0,219851	-4,624941	5,642756	0,581536
15:22:32,08	0,414067	3,276953	-0,105970	-0,004021	0,298959	2,199029	-0,069206	-0,072034	0,216347	0,991946	0,255310	0,573447	-0,549731	-2,895153	-1,017053	-12,458162	3,834740	12,479807	-0,069206	-0,072034	0,216347	-4,662747	5,687985	0,573447	-0,069206	-0,072034	0,216347	-4,662747	5,687985	0,573447
15:22:32,13	0,414067	3,276953	-0,105970	-0,004021	0,298959	2,199029	-0,068093	-0,071349	0,213620	0,965093	0,324414	0,555352	-0,547379	-2,895038	-1,016639	-12,457816	3,837198	12,509125	-0,068093	-0,071349	0,213620	-4,635833	5,669747	0,555352	-0,068093	-0,071349	0,213620	-4,635833	5,669747	0,555352
15:22:32,18	0,414067	3,276953	-0,105970	-0,004021	0,298959	2,199029	-0,069369	-0,073329	0,214034	1,070345	0,257152	0,584670	-0,548591	-2,894939	-1,018603	-12,474437	3,845652	12,496031	-0,069369	-0,073329	0,214034	-4,685996	5,702622	0,584670	-0,069369	-0,073329	0,214034	-4,685996	5,702622	0,584670
15:22:32,23	0,414067	3,276953	-0,105970	-0,004021	0,298959	2,199029	-0,068849	-0,072229	0,212070	1,012169	0,265593	0,571576	-0,547422	-2,892906	-1,020912	-12,459671	3,830505	12,526374	-0,068849	-0,072229	0,212070	-4,657843	5,670208	0,571576	-0,068849	-0,072229	0,212070	-4,657843	5,670208	0,571576
15:22:32,28	0,414067	3,276953	-0,105970	-0,004021	0,298959	2,199029	-0,071194	-0,072226	0,209761	1,006244	0,164004	0,601919	-0,547409	-2,895365	-1,021674	-12,465431	3,853345	12,536956	-0,071194	-0,072226	0,209761	-4,663479	5,752718	0,601919	-0,071194	-0,072226	0,209761	-4,663479	5,752718	0,601919
15:22:32,33	0,414067	3,276953	-0,105970	-0,004021	0,298959	2,199029	-0,069071	-0,073467	0,208999	1,087663	0,258003	0,612501	-0,547995	-2,898136	-1,020514	-12,460614	3,807481	12,509994	-0,069071	-0,073467	0,208999	-4,679460	5,680044	0,612501	-0,069071	-0,073467	0,208999	-4,679460	5,680044	0,612501
15:22:32,38	0,414067	3,276953	-0,105970	-0,004021	0,298959	2,199029	-0,066378	-0,074345	0,210159	1,096012	0,425120	0,585539	-0,549729	-2,894446	-1,023646	-12,432478	3,808579	12,487667	-0,066378	-0,074345	0,210159	-4,740040	5,635795	0,585539	-0,066378	-0,074345	0,210159	-4,740040	5,635795	0,585539
15:22:32,44	0,414067	3,276953	-0,105970	-0,004021	0,298959	2,199029	-0,068707	-0,070998	0,207026	0,936995	0,327856	0,563213	-0,550386	-2,893914	-1,027950	-12,458580	3,814302	12,471322	-0,068707	-0,070998	0,207026	-4,636330	5,721318	0,563213	-0,068707	-0,070998	0,207026	-4,636330	5,721318	0,563213
15:22:32,49	0,414067	3,276953	-0,105970	-0,004021	0,298959	2,199029	-0,068839	-0,070163	0,202723	0,885469	0,295502	0,546868	-0,548652	-2,895622	-1,025963	-12,472107	3,803374	12,523246	-0,068839	-0,070163	0,202723	-4,622291	5,699362	0,546868	-0,068839	-0,070163	0,202723	-4,622291	5,699362	0,546868
15:22:32,54	0,414067	3,276953	-0,105970	-0,004021	0,298959	2,199029	-0,068227	-0,072519	0,204710	0,991766	0,321092	0,598791	-0,546786	-2,896796	-1,030627	-12,438238	3,843973	12,493268	-0,068227	-0,072519	0,204710	-4,700958	5,676884	0,598791	-0,068227	-0,072519	0,204710	-4,700958	5,676884	0,598791
15:22:32,59	0,414067	3,276953	-0,105970	-0,004021	0,298959	2,199029	-0,068143	-0,074721	0,200045	1,158392	0,334476	0,568814	-0,549197	-2,894254	-1,030257	-12,454859	3,838205	12,497835	-0,068143	-0,074721	0,200045	-4,707232	5,683698	0,568814	-0,068143	-0,074721	0,200045	-4,707232	5,683698	0,568814
15:22:32,64	0,414067	3,276953	-0,105970	-0,004021	0,298959	2,199029	-0,069139	-0,071363	0,200416	0,970445	0,271154	0,573380	-0,551528	-2,894369	-1,030655	-12,443919	3,835766	12,482931	-0,069139	-0,071363	0,200416	-4,631537	5,698592	0,573380	-0,069139	-0,071363	0,200416	-4,631537	5,698592	0,573380
15:22:32,69	0,414067	3,276953	-0,105970	-0,004021	0,298959	2,199029	-0,067873	-0,069401	0,200018	0,871803	0,347696	0,558476	-0,546811	-2,895718	-1,034515	-12,421859	3,791903	12,489108	-0,067873	-0,069401	0,200018	-4,576198	5,675729	0,558476	-0,067873	-0,069401	0,200018	-4,576198	5,675729	0,558476
15:22:32,74	0,414067	3,276953	-0,105970	-0,004021	0,298959	2,199029	-0,069064	-0,074160	0,196158	1,092320	0,326796	0,564653	-0,550409	-2,897917	-1,034137	-12,454349	3,781954	12,487945	-0,069064	-0,074160	0,196158	-4,729272	5,748328	0,564653	-0,069064	-0,074160	0,196158	-4,729272	5,748328	0,564653
15:22:32,79	0,414067	3,276953	-0,105970	-0,004021	0,298959	2,199029	-0,065361	-0,072145	0,196536	0,962646	0,496208	0,563491	-0,547461	-2,895233	-1,032973	-12,459414	3,817293	12,499019	-0,065361	-0,072145	0,196536	-4,700718	5,627026	0,563491	-0,065361	-0,072145	0,196536	-4,700718	5,627026	0,563491
15:22:32,84	0,414067	3,276953	-0,105970	-0,004021	0,298959	2,199029	-0,069159	-0,073356	0,197700	1,053695	0,276643	0,574564	-0,549209	-2,896411	-1,033354	-12,447641	3,802566	12,498181	-0,069159	-0,073356	0,197700	-4,704740	5,705624	0,574564	-0,069159	-0,073356	0,197700	-4,704740	5,705624	0,574564
15:22:32,89	0,414067	3,276953	-0,105970	-0,004021	0,298959	2,199029	-0,067265	-0,072431	0,197319	0,998736	0,392685	0,573727	-0,547449	-2,896552	-1,037994	-12,437282	3,794555	12,520305	-0,067265	-0,072431	0,197319	-4,687100	5,672995	0,573727	-0,067265	-0,072431	0,197319	-4,687100	5,672995	0,573727
15:22:32,94	0,414067	3,276953	-0,105970	-0,004021	0,298959	2,199029	-0,068023	-0,074025	0,192679	1,079873	0,366269	0,595850	-0,547470	-2,895211	-1,035291	-12,453760	3,807523	12,514595	-0,068023	-0,074025	0,192679	-4,731102	5,706047	0,595850	-0,068023	-0,074025	0,192679	-4,731102	5,706047	0,595850
15:22:32,99	0,414067	3,276953	-0,105970	-0,004021	0,298959	2,199029	-0,069173	-0,073337	0,195382	1,047088	0,285676	0,590141	-0,550940	-2,894487	-1,036848	-12,427835	3,829751	12,505806	-0,069173	-0,073337	0,195382	-4,709879	5,715788	0,590141	-0,069173	-0,073337	0,195382	-4,709879	5,715788	0,590141
15:22:33,04	0,414067	3,276953	-0,105970	-0,004021	0,298959	2,199029	-0,068065	-0,069969	0,193825	0,904174	0,354626	0,581351	-0,552179	-2,896127	-1,037637	-12,446372	3,789692	12,495045	-0,068065	-0,069969	0,193825	-4,588419	5,697764	0,581351	-0,068065	-0,069969	0,193825	-4,588419	5,697764	0,581351
15:22:33,09	0,414067	3,276953	-0,105970	-0,004021	0,298959	2,199029	-0,066026	-0,069716	0,193036	0,847043	0,464664	0,570591	-0,551030	-2,896069	-1,039181	-12,451901	3,781148	12,510511	-0,066026	-0,069716	0,193036	-4,625667	5,647690	0,570591	-0,066026	-0,069716	0,193036	-4,625667	5,647690	0,570591
15:22:33,14	0,414067	3,276953	-0,105970	-0,004021	0,298959	2,199029	-0,066651	-0,070682	0,191492	0,887126	0,431662	0,586056	-0,549811	-2,895339	-1,039169	-12,431651	3,785553	12,515601	-0,066651	-0,070682	0,191492	-4,661438	5,663728	0,586056	-0,066651	-0,070682	0,191492	-4,661438	5,663728	0,586056
15:22:33,19	0,414067	3,276953	-0,105970	-0,004021	0,298959	2,199029	-0,067893	-0,071373	0,191503	0,936994	0,382407	0,591146	-0,548671	-2,894673	-1,036869	-12,456830	3,789994	12,490672	-0,067893	-0,071373	0,191503	-4,665808	5,711979	0,591146	-0,067893	-0,071373	0,191503	-4,665808	5,711979	0,591146
15:22:33,24	0,414067	3,276953	-0,105970	-0,004021	0,298959	2,199029	-0,069039	-0,072028	0,193804	0,962292	0,298794	0,566218	-0,549921	-2,897322	-1,039610	-12,491580	3,782365	12,472463	-0,069039	-0,072028	0,193804	-4,691900	5,718320	0,566218	-0,069039	-0,072028	0,193804	-4,691900	5,718320	0,566218
15:22:33,29	0,414067	3,276953	-0,105970	-0,004021	0,298959	2,199029	-0,066120	-0,072270	0,191063	0,950893	0,424289	0,548009	-0,546859	-2,899647	-1,040357	-12,439886	3,772472	12,462563	-0,066120	-0,072270	0,191063	-4,722294	5,614693	0,548009	-0,066120	-0,072270	0,191063	-4,722294	5,614693	0,548009
15:22:33,34	0,414067	3,276953	-0,105970	-0,004021	0,298959	2,199029	-0,065637	-0,076084	0,190316	1,166488	0,499121	0,538109	-0,546843	-2,892694	-1,038788	-12,425514	3,814358	12,512289	-0,065637	-0,076084	0,190316	-4,806080	5,651607	0,538109	-0,065637	-0,076084	0,190316	-4,806080	5,651607	0,538109
15:22:33,39	0,414067	3,276953	-0,105970	-0,004021	0,298959	2,199029	-0,071666	-0,072621	0,191885	1,029913	0,177086	0,587834	-0,550979	-2,899559	-1,041885	-12,451302	3,836410	12,513411	-0,071666	-0,072621	0,191885	-4,670869	5,802895	0,587834	-0,071666	-0,072621	0,191885	-4,670869	5,802895	0,587834
15:22:33,44	0,414067	3,276953	-0,105970	-0,004021	0,298959	2,199029	-0,063653	-0,072472	0,188788	1,028325	0,560421	0,588956	-0,546926	-2,895502	-1,041549	-12,460786	3,781947	12,464411	-0,063653	-0,072472	0,188788	-4,660695	5,557183	0,588956	-0,063653	-0,072472	0,188788	-4,660695	5,557183	0,588956
15:22:33,49	0,414067	3,276953	-0,105970	-0,004021	0,298959	2,199029	-0,069194	-0,073953	0,189124	1,053471	0,291328	0,539956	-0,551066	-2,891205	-1,038415	-12,463911	3,806878	12,531088	-0,069194	-0,073953	0,189124	-4,751872	5,723025	0,539956	-0,069194	-0,073953	0,189124	-4,751872	5,723025	0,539956
15:22:33,54	0,414067	3,276953	-0,105970	-0,004021	0,298959	2,199029	-0,070845	-0,068219	0,192258	0,775312	0,190286	0,606634	-0,549205	-2,893524	-1,041508	-12,417865	3,792456	12,507787	-0,070845	-0,068219	0,192258	-4,579882	5,751615	0,606634	-0,070845	-0,068219	0,192258	-4,579882	5,751615	0,606634
15:22:33,59	0,414067	3,276953	-0,105970	-0,004021	0,298959	2,199029	-0,069767	-0,070991	0,189165	0,929963	0,293405	0,583333	-0,547498	-2,895887	-1,041869	-12,440056	3,771746	12,541432	-0,069767	-0,070991	0,189165	-4,642794	5,770148	0,583333	-0,069767	-0,070991	0,189165	-4,642794	5,770148	0,583333
15:22:33,64	0,414067	3,276953	-0,105970	-0,004021	0,298959	2,199029	-0,068574	-0,073651	0,188804	1,039279	0,346605	0,616977	-0,549283	-2,894823	-1,046208	-12,446478	3,772896	12,471347	-0,068574	-0,073651	0,188804	-4,742328	5,729658	0,616977	-0,068574	-0,073651	0,188804	-4,742328	5,729658	0,616977
15:22:33,69	0,414067	3,276953	-0,105970	-0,004021	0,298959	2,199029	-0,068603	-0,071572	0,184465	0,928979	0,338975	0,546892	-0,545195	-2,898199	-1,043078	-12,484785	3,800139	12,495140	-0,068603	-0,071572	0,184465	-4,689462	5,724281	0,546892	-0,068603	-0,071572	0,184465	-4,689462	5,724281	0,546892
15:22:33,74	0,414067	3,276953	-0,105970	-0,004021	0,298959	2,199029	-0,067723	-0,076801	0,187595	1,205294	0,337929	0,570685	-0,547485	-2,896946	-1,044615	-12,445067	3,797620	12,505067	-0,067723	-0,076801	0,187595	-4,823575	5,654170	0,570685	-0,067723	-0,076801	0,187595	-4,823575	5,654170	0,570685
15:22:33,79	0,414067	3,276953	-0,105970	-0,004021	0,298959	2,199029	-0,067663	-0,074192	0,186058	1,087296	0,376677	0,580613	-0,546979	-2,895893	-1,043871	-12,485571	3,801419	12,490861	-0,067663	-0,074192	0,186058	-4,736755	5,688251	0,580613	-0,067663	-0,074192	0,186058	-4,736755	5,688251	0,580613
15:22:33,84	0,414067	3,276953	-0,105970	-0,004021	0,298959	2,199029	-0,067568	-0,074943	0,186481	1,117544	0,403944	0,613552	-0,546249	-2,895013	-1,043442	-12,413520	3,792244	12,504357	-0,067568	-0,074943	0,186481	-4,765449	5,708035	0,613552	-0,067568	-0,074943	0,186481	-4,765449	5,708035	0,613552
15:22:33,89	0,414067	3,276953	-0,105970	-0,004021	0,298959	2,199029	-0,069956	-0,074295	0,187231	1,103790	0,287482	0,579903	-0,548136	-2,898113	-1,045799	-12,467224	3,771093	12,490344	-0,069956	-0,074295	0,187231	-4,728376	5,779007	0,579903	-0,069956	-0,074295	0,187231	-4,728376	5,779007	0,579903
15:22:33,94	0,414067	3,276953	-0,105970	-0,004021	0,298959	2,199029	-0,066328	-0,074211	0,184874	1,054253	0,440195	0,565890	-0,550469	-2,896312	-1,044613	-12,447558	3,762168	12,518070	-0,066328	-0,074211	0,184874	-4,771321	5,646938	0,565890	-0,066328	-0,074211	0,184874	-4,771321	5,646938	0,565890
15:22:33,99	0,414067	3,276953	-0,105970	-0,004021	0,298959	2,199029	-0,066721	-0,071290	0,186059	0,904443	0,441259	0,593615	-0,552188	-2,900414	-1,045783	-12,449408	3,799444	12,494863	-0,066721	-0,071290	0,186059	-4,691799	5,678842	0,593615	-0,066721	-0,071290	0,186059	-4,691799	5,678842	0,593615
15:22:34,04	0,414067	3,276953	-0,105970	-0,004021	0,298959	2,199029	-0,062309	-0,071853	0,184890	0,965066	0,650454	0,570408	-0,547524	-2,897895	-1,043868	-12,460380	3,765211	12,469668	-0,062309	-0,071853	0,184890	-4,675357	5,541678	0,570408	-0,062309	-0,071853	0,184890	-4,675357	5,541678	0,570408
15:22:34,09	0,414067	3,276953	-0,105970	-0,004021	0,298959	2,199029	-0,066822	-0,074632	0,186805	1,074460	0,423368	0,545213	-0,548636	-2,895372	-1,045022	-12,414807	3,750850	12,474469	-0,066822	-0,074632	0,186805	-4,784142	5,668900	0,545213	-0,066822	-0,074632	0,186805	-4,784142	5,668900	0,545213
15:22:34,14	0,414067	3,276953	-0,105970	-0,004021	0,298959	2,199029	-0,068451	-0,072408	0,185651	0,969157	0,385325	0,550014	-0,550415	-2,895330	-1,045783	-12,432015	3,800979	12,510329	-0,068451	-0,072408	0,185651	-4,714854	5,758707	0,550014	-0,068451	-0,072408	0,185651	-4,714854	5,758707	0,550014
15:22:34,19	0,414067	3,276953	-0,105970	-0,004021	0,298959	2,199029	-0,067598	-0,070846	0,184890	0,922748	0,389710	0,585875	-0,549835	-2,898848	-1,049623	-12,431376	3,795255	12,550816	-0,067598	-0,070846	0,184890	-4,638655	5,696138	0,585875	-0,067598	-0,070846	0,184890	-4,638655	5,696138	0,585875
15:22:34,24	0,414067	3,276953	-0,105970	-0,004021	0,298959	2,199029	-0,064841	-0,073107	0,181050	1,035671	0,536463	0,626361	-0,546940	-2,898291	-1,050060	-12,462907	3,807885	12,503942	-0,064841	-0,073107	0,181050	-4,703204	5,626507	0,626361	-0,064841	-0,073107	0,181050	-4,703204	5,626507	0,626361
15:22:34,29	0,414067	3,276953	-0,105970	-0,004021	0,298959	2,199029	-0,066771	-0,075336	0,180613	1,146742	0,402519	0,579487	-0,548705	-2,893684	-1,047731	-12,441556	3,776707	12,516220	-0,066771	-0,075336	0,180613	-4,767095	5,644010	0,579487	-0,066771	-0,075336	0,180613	-4,767095	5,644010	0,579487
15:22:34,34	0,414067	3,276953	-0,105970	-0,004021	0,298959	2,199029	-0,069878	-0,071504	0,182942	0,931157	0,275010	0,591766	-0,548745	-2,892968	-1,049666	-12,449757	3,770165	12,536752	-0,069878	-0,071504	0,182942	-4,681875	5,760438	0,591766	-0,069878	-0,071504	0,182942	-4,681875	5,760438	0,591766
15:22:34,39	0,414067	3,276953	-0,105970	-0,004021	0,298959	2,199029	-0,070478	-0,071111	0,181007	0,900978	0,239968	0,612298	-0,546964	-2,893939	-1,048129	-12,454106	3,775262	12,507118	-0,070478	-0,071111	0,181007	-4,681238	5,772512	0,612298	-0,070478	-0,071111	0,181007	-4,681238	5,772512	0,612298
15:22:34,44	0,414067	3,276953	-0,105970	-0,004021	0,298959	2,199029	-0,070528	-0,073139	0,182544	1,008690	0,231070	0,582663	-0,548698	-2,899263	-1,048480	-12,438494	3,741331	12,519530	-0,070528	-0,073139	0,182544	-4,732748	5,767514	0,582663	-0,070528	-0,073139	0,182544	-4,732748	5,767514	0,582663
15:22:34,49	0,414067	3,276953	-0,105970	-0,004021	0,298959	2,199029	-0,065050	-0,074300	0,182193	1,047440	0,546387	0,595076	-0,549844	-2,897985	-1,046931	-12,426901	3,749813	12,513887	-0,065050	-0,074300	0,182193	-4,785073	5,652845	0,595076	-0,065050	-0,074300	0,182193	-4,785073	5,652845	0,595076
15:22:34,54	0,414067	3,276953	-0,105970	-0,004021	0,298959	2,199029	-0,065584	-0,072667	0,183742	0,975715	0,524416	0,589432	-0,549316	-2,895175	-1,050055	-12,454237	3,789123	12,527526	-0,065584	-0,072667	0,183742	-4,728681	5,672797	0,589432	-0,065584	-0,072667	0,183742	-4,728681	5,672797	0,589432
15:22:34,59	0,414067	3,276953	-0,105970	-0,004021	0,298959	2,199029	-0,068282	-0,071720	0,180618	0,946814	0,340836	0,603071	-0,547513	-2,896283	-1,048474	-12,436555	3,774831	12,540608	-0,068282	-0,071720	0,180618	-4,683192	5,700942	0,603071	-0,068282	-0,071720	0,180618	-4,683192	5,700942	0,603071
15:22:34,64	0,414067	3,276953	-0,105970	-0,004021	0,298959	2,199029	-0,068224	-0,073836	0,182198	1,053311	0,366293	0,616153	-0,545803	-2,897568	-1,050837	-12,447789	3,718200	12,496845	-0,068224	-0,073836	0,182198	-4,742804	5,721874	0,616153	-0,068224	-0,073836	0,182198	-4,742804	5,721874	0,616153
15:22:34,69	0,414067	3,276953	-0,105970	-0,004021	0,298959	2,199029	-0,067966	-0,075959	0,179836	1,109047	0,398295	0,572390	-0,549366	-2,897970	-1,052398	-12,472537	3,760006	12,508403	-0,067966	-0,075959	0,179836	-4,853725	5,733623	0,572390	-0,067966	-0,075959	0,179836	-4,853725	5,733623	0,572390
15:22:34,74	0,414067	3,276953	-0,105970	-0,004021	0,298959	2,199029	-0,065836	-0,073074	0,178275	0,982863	0,466702	0,583949	-0,549876	-2,895570	-1,053571	-12,433302	3,772163	12,489991	-0,065836	-0,073074	0,178275	-4,753445	5,634851	0,583949	-0,065836	-0,073074	0,178275	-4,753445	5,634851	0,583949
15:22:34,79	0,414067	3,276953	-0,105970	-0,004021	0,298959	2,199029	-0,067659	-0,071433	0,177102	0,927679	0,399802	0,565536	-0,549870	-2,895549	-1,050079	-12,444472	3,791718	12,488611	-0,067659	-0,071433	0,177102	-4,679813	5,711062	0,565536	-0,067659	-0,071433	0,177102	-4,679813	5,711062	0,565536
15:22:34,84	0,414067	3,276953	-0,105970	-0,004021	0,298959	2,199029	-0,067681	-0,071427	0,180594	0,938715	0,379241	0,564156	-0,550445	-2,898549	-1,050432	-12,441239	3,791321	12,517306	-0,067681	-0,071427	0,180594	-4,668303	5,692178	0,564156	-0,067681	-0,071427	0,180594	-4,668303	5,692178	0,564156
15:22:34,89	0,414067	3,276953	-0,105970	-0,004021	0,298959	2,199029	-0,064795	-0,072430	0,180241	0,992132	0,532299	0,592852	-0,548693	-2,893347	-1,048495	-12,417119	3,731258	12,519876	-0,064795	-0,072430	0,180241	-4,693603	5,618703	0,592852	-0,064795	-0,072430	0,180241	-4,693603	5,618703	0,592852
15:22:34,94	0,414067	3,276953	-0,105970	-0,004021	0,298959	2,199029	-0,070176	-0,071345	0,182177	0,895780	0,303380	0,595421	-0,546280	-2,895697	-1,046577	-12,422269	3,775933	12,471810	-0,070176	-0,071345	0,182177	-4,704818	5,812234	0,595421	-0,070176	-0,071345	0,182177	-4,704818	5,812234	0,595421
15:22:34,99	0,414067	3,276953	-0,105970	-0,004021	0,298959	2,199029	-0,069348	-0,074610	0,184096	1,101654	0,319686	0,547355	-0,546433	-2,897473	-1,052778	-12,476125	3,762993	12,519038	-0,069348	-0,074610	0,184096	-4,755216	5,763470	0,547355	-0,069348	-0,074610	0,184096	-4,755216	5,763470	0,547355
15:22:35,04	0,414067	3,276953	-0,105970	-0,004021	0,298959	2,199029	-0,067733	-0,075366	0,177895	1,102825	0,363484	0,594583	-0,547533	-2,898403	-1,049294	-12,451648	3,758623	12,482282	-0,067733	-0,075366	0,177895	-4,813381	5,680507	0,594583	-0,067733	-0,075366	0,177895	-4,813381	5,680507	0,594583
15:22:35,09	0,414067	3,276953	-0,105970	-0,004021	0,298959	2,199029	-0,066377	-0,074878	0,181379	1,085928	0,457346	0,557828	-0,547560	-2,893053	-1,052387	-12,433111	3,742081	12,522995	-0,066377	-0,074878	0,181379	-4,792007	5,667972	0,557828	-0,066377	-0,074878	0,181379	-4,792007	5,667972	0,557828
15:22:35,14	0,414067	3,276953	-0,105970	-0,004021	0,298959	2,199029	-0,070997	-0,072180	0,178286	0,940576	0,241427	0,598540	-0,548717	-2,896232	-1,051987	-12,442062	3,770268	12,527919	-0,070997	-0,072180	0,178286	-4,725569	5,814729	0,598540	-0,070997	-0,072180	0,178286	-4,725569	5,814729	0,598540
15:22:35,19	0,414067	3,276953	-0,105970	-0,004021	0,298959	2,199029	-0,067666	-0,072767	0,178686	0,991018	0,392828	0,603465	-0,547546	-2,895799	-1,054342	-12,428523	3,725910	12,489298	-0,067666	-0,072767	0,178686	-4,721180	5,704595	0,603465	-0,067666	-0,072767	0,178686	-4,721180	5,704595	0,603465
15:22:35,24	0,414067	3,276953	-0,105970	-0,004021	0,298959	2,199029	-0,068627	-0,073565	0,176331	1,000883	0,376774	0,564843	-0,546908	-2,899188	-1,052742	-12,427279	3,765726	12,527955	-0,068627	-0,073565	0,176331	-4,773981	5,763958	0,564843	-0,068627	-0,073565	0,176331	-4,773981	5,763958	0,564843
15:22:35,29	0,414067	3,276953	-0,105970	-0,004021	0,298959	2,199029	-0,066010	-0,075812	0,177931	1,152802	0,493982	0,603501	-0,547584	-2,895441	-1,053934	-12,455618	3,768147	12,534334	-0,066010	-0,075812	0,177931	-4,798408	5,675800	0,603501	-0,066010	-0,075812	0,177931	-4,798408	5,675800	0,603501
15:22:35,34	0,414067	3,276953	-0,105970	-0,004021	0,298959	2,199029	-0,068917	-0,073353	0,176739	1,012895	0,317086	0,609879	-0,547600	-2,895630	-1,054369	-12,461842	3,745351	12,475759	-0,068917	-0,073353	0,176739	-4,745335	5,727072	0,609879	-0,068917	-0,073353	0,176739	-4,745335	5,727072	0,609879
15:22:35,39	0,414067	3,276953	-0,105970	-0,004021	0,298959	2,199029	-0,068745	-0,073434	0,176304	0,994243	0,332024	0,551305	-0,548756	-2,894614	-1,055512	-12,457606	3,789521	12,511694	-0,068745	-0,073434	0,176304	-4,770330	5,728529	0,551305	-0,068745	-0,073434	0,176304	-4,770330	5,728529	0,551305
15:22:35,44	0,414067	3,276953	-0,105970	-0,004021	0,298959	2,199029	-0,069048	-0,071925	0,175161	0,956133	0,297871	0,587239	-0,550472	-2,894443	-1,054731	-12,433996	3,784465	12,505697	-0,069048	-0,071925	0,175161	-4,689965	5,718133	0,587239	-0,069048	-0,071925	0,175161	-4,689965	5,718133	0,587239
15:22:35,49	0,414067	3,276953	-0,105970	-0,004021	0,298959	2,199029	-0,068337	-0,070353	0,175942	0,881817	0,357806	0,581243	-0,550449	-2,897099	-1,053947	-12,434751	3,791114	12,500206	-0,068337	-0,070353	0,175942	-4,640881	5,722272	0,581243	-0,068337	-0,070353	0,175942	-4,640881	5,722272	0,581243
15:22:35,54	0,414067	3,276953	-0,105970	-0,004021	0,298959	2,199029	-0,066049	-0,071701	0,176726	0,957279	0,472812	0,575751	-0,549302	-2,896051	-1,053577	-12,435351	3,750073	12,479645	-0,066049	-0,071701	0,176726	-4,671215	5,657658	0,575751	-0,066049	-0,071701	0,176726	-4,671215	5,657658	0,575751
15:22:35,59	0,414067	3,276953	-0,105970	-0,004021	0,298959	2,199029	-0,067530	-0,072170	0,177096	0,945852	0,415817	0,555190	-0,547483	-2,895000	-1,051979	-12,408033	3,755163	12,522632	-0,067530	-0,072170	0,177096	-4,719500	5,716897	0,555190	-0,067530	-0,072170	0,177096	-4,719500	5,716897	0,555190
15:22:35,64	0,414067	3,276953	-0,105970	-0,004021	0,298959	2,199029	-0,069350	-0,073220	0,178694	1,018489	0,342276	0,598177	-0,548718	-2,898000	-1,056665	-12,444678	3,779930	12,501769	-0,069350	-0,073220	0,178694	-4,729243	5,786247	0,598177	-0,069350	-0,073220	0,178694	-4,729243	5,786247	0,598177
15:22:35,69	0,414067	3,276953	-0,105970	-0,004021	0,298959	2,199029	-0,066134	-0,073650	0,174008	1,044025	0,465392	0,577314	-0,548809	-2,895463	-1,057085	-12,472638	3,757070	12,492250	-0,066134	-0,073650	0,174008	-4,737537	5,656902	0,577314	-0,066134	-0,073650	0,174008	-4,737537	5,656902	0,577314
15:22:35,74	0,414067	3,276953	-0,105970	-0,004021	0,298959	2,199029	-0,068286	-0,072303	0,173588	0,940187	0,340685	0,567795	-0,550520	-2,896498	-1,055110	-12,454694	3,771630	12,519952	-0,068286	-0,072303	0,173588	-4,735610	5,701156	0,567795	-0,068286	-0,072303	0,173588	-4,735610	5,701156	0,567795
15:22:35,79	0,414067	3,276953	-0,105970	-0,004021	0,298959	2,199029	-0,066534	-0,071339	0,175563	0,911630	0,440065	0,595497	-0,551723	-2,895388	-1,057460	-12,449445	3,737836	12,500822	-0,066534	-0,071339	0,175563	-4,688477	5,662979	0,595497	-0,066534	-0,071339	0,175563	-4,688477	5,662979	0,595497
15:22:35,84	0,414067	3,276953	-0,105970	-0,004021	0,298959	2,199029	-0,066893	-0,069742	0,173212	0,801946	0,442826	0,576367	-0,550542	-2,897165	-1,055128	-12,469012	3,771642	12,500627	-0,066893	-0,069742	0,173212	-4,672800	5,693942	0,576367	-0,066893	-0,069742	0,173212	-4,672800	5,693942	0,576367
15:22:35,89	0,414067	3,276953	-0,105970	-0,004021	0,298959	2,199029	-0,065945	-0,071654	0,175545	0,920841	0,458271	0,576172	-0,547588	-2,895214	-1,055875	-12,431580	3,703191	12,523530	-0,065945	-0,071654	0,175545	-4,703963	5,634973	0,576172	-0,065945	-0,071654	0,175545	-4,703963	5,634973	0,576172
15:22:35,94	0,414067	3,276953	-0,105970	-0,004021	0,298959	2,199029	-0,069112	-0,073236	0,174798	0,962570	0,360243	0,599075	-0,551726	-2,895943	-1,059381	-12,446510	3,741099	12,526208	-0,069112	-0,073236	0,174798	-4,786465	5,785535	0,599075	-0,069112	-0,073236	0,174798	-4,786465	5,785535	0,599075
15:22:35,99	0,414067	3,276953	-0,105970	-0,004021	0,298959	2,199029	-0,066412	-0,070017	0,171292	0,820538	0,468780	0,601753	-0,545776	-2,896493	-1,057433	-12,426396	3,740670	12,506368	-0,066412	-0,070017	0,171292	-4,675793	5,682090	0,601753	-0,066412	-0,070017	0,171292	-4,675793	5,682090	0,601753
15:22:36,04	0,414067	3,276953	-0,105970	-0,004021	0,298959	2,199029	-0,068910	-0,075445	0,173240	1,112478	0,356494	0,581913	-0,549359	-2,898553	-1,056691	-12,463943	3,753381	12,476714	-0,068910	-0,075445	0,173240	-4,809950	5,765934	0,581913	-0,068910	-0,075445	0,173240	-4,809950	5,765934	0,581913
15:22:36,09	0,414067	3,276953	-0,105970	-0,004021	0,298959	2,199029	-0,065335	-0,073372	0,173982	0,996925	0,503547	0,552259	-0,548679	-2,894685	-1,057035	-12,412631	3,776516	12,526279	-0,065335	-0,073372	0,173982	-4,762785	5,632310	0,552259	-0,065335	-0,073372	0,173982	-4,762785	5,632310	0,552259
15:22:36,14	0,414067	3,276953	-0,105970	-0,004021	0,298959	2,199029	-0,069024	-0,072027	0,173638	0,972673	0,344547	0,601825	-0,548669	-2,892872	-1,055107	-12,404129	3,763463	12,510336	-0,069024	-0,072027	0,173638	-4,681449	5,762961	0,601825	-0,069024	-0,072027	0,173638	-4,681449	5,762961	0,601825
15:22:36,19	0,414067	3,276953	-0,105970	-0,004021	0,298959	2,199029	-0,070600	-0,071129	0,175566	0,918944	0,276529	0,585882	-0,548721	-2,894882	-1,056651	-12,424687	3,750596	12,525303	-0,070600	-0,071129	0,175566	-4,664715	5,818591	0,585882	-0,070600	-0,071129	0,175566	-4,664715	5,818591	0,585882
15:22:36,24	0,414067	3,276953	-0,105970	-0,004021	0,298959	2,199029	-0,068833	-0,072089	0,174022	0,947409	0,357035	0,600848	-0,547514	-2,899351	-1,057412	-12,428239	3,768240	12,521069	-0,068833	-0,072089	0,174022	-4,711561	5,760400	0,600848	-0,068833	-0,072089	0,174022	-4,711561	5,760400	0,600848
15:22:36,29	0,414067	3,276953	-0,105970	-0,004021	0,298959	2,199029	-0,065566	-0,075368	0,173261	1,131457	0,514983	0,596614	-0,547554	-2,894231	-1,057060	-12,427323	3,741983	12,501376	-0,065566	-0,075368	0,173261	-4,784968	5,661945	0,596614	-0,065566	-0,075368	0,173261	-4,784968	5,661945	0,596614
15:22:36,34	0,414067	3,276953	-0,105970	-0,004021	0,298959	2,199029	-0,069980	-0,072774	0,173613	0,974266	0,299414	0,576921	-0,551170	-2,896928	-1,056304	-12,479191	3,754777	12,495988	-0,069980	-0,072774	0,173613	-4,738497	5,792819	0,576921	-0,069980	-0,072774	0,173613	-4,738497	5,792819	0,576921
15:22:36,39	0,414067	3,276953	-0,105970	-0,004021	0,298959	2,199029	-0,065836	-0,070991	0,174369	0,866678	0,463558	0,571534	-0,546418	-2,894119	-1,059020	-12,443910	3,739870	12,488349	-0,065836	-0,070991	0,174369	-4,706094	5,631701	0,571534	-0,065836	-0,070991	0,174369	-4,706094	5,631701	0,571534
15:22:36,44	0,414067	3,276953	-0,105970	-0,004021	0,298959	2,199029	-0,070645	-0,073702	0,171653	1,012379	0,251530	0,563894	-0,546959	-2,897611	-1,058196	-12,437397	3,768736	12,526855	-0,070645	-0,073702	0,171653	-4,773204	5,797131	0,563894	-0,070645	-0,073702	0,171653	-4,773204	5,797131	0,563894
15:22:36,49	0,414067	3,276953	-0,105970	-0,004021	0,298959	2,199029	-0,067350	-0,074980	0,172476	1,107087	0,414031	0,602400	-0,548132	-2,893203	-1,056639	-12,417099	3,747888	12,544863	-0,067350	-0,074980	0,172476	-4,778813	5,701045	0,602400	-0,067350	-0,074980	0,172476	-4,778813	5,701045	0,602400
15:22:36,54	0,414067	3,276953	-0,105970	-0,004021	0,298959	2,199029	-0,070581	-0,071759	0,174034	0,931722	0,274051	0,620408	-0,546910	-2,895374	-1,058594	-12,392801	3,716647	12,501084	-0,070581	-0,071759	0,174034	-4,701379	5,814653	0,620408	-0,070581	-0,071759	0,174034	-4,701379	5,814653	0,620408
15:22:36,59	0,414067	3,276953	-0,105970	-0,004021	0,298959	2,199029	-0,069312	-0,073903	0,172079	1,028296	0,376682	0,576630	-0,548705	-2,898930	-1,058186	-12,420479	3,737808	12,525187	-0,069312	-0,073903	0,172079	-4,773098	5,817699	0,576630	-0,069312	-0,073903	0,172079	-4,773098	5,817699	0,576630
15:22:36,64	0,414067	3,276953	-0,105970	-0,004021	0,298959	2,199029	-0,065335	-0,074127	0,172486	1,044409	0,548956	0,600732	-0,546360	-2,892958	-1,056286	-12,415782	3,733392	12,496061	-0,065335	-0,074127	0,172486	-4,774536	5,677748	0,600732	-0,065335	-0,074127	0,172486	-4,774536	5,677748	0,600732
15:22:36,69	0,414067	3,276953	-0,105970	-0,004021	0,298959	2,199029	-0,071679	-0,073171	0,174387	0,993259	0,225338	0,571606	-0,549841	-2,894818	-1,058583	-12,396161	3,759056	12,526272	-0,071679	-0,073171	0,174387	-4,750696	5,852142	0,571606	-0,071679	-0,073171	0,174387	-4,750696	5,852142	0,571606
15:22:36,74	0,414067	3,276953	-0,105970	-0,004021	0,298959	2,199029	-0,068329	-0,071087	0,172090	0,916915	0,403711	0,601818	-0,549296	-2,897297	-1,058236	-12,424190	3,740271	12,472178	-0,068329	-0,071087	0,172090	-4,663429	5,767521	0,601818	-0,068329	-0,071087	0,172090	-4,663429	5,767521	0,601818
15:22:36,79	0,414067	3,276953	-0,105970	-0,004021	0,298959	2,199029	-0,066454	-0,072799	0,172437	0,975630	0,486341	0,547723	-0,552272	-2,898407	-1,055105	-12,446181	3,750461	12,513752	-0,066454	-0,072799	0,172437	-4,739066	5,702946	0,547723	-0,066454	-0,072799	0,172437	-4,739066	5,702946	0,547723
15:22:36,84	0,414067	3,276953	-0,105970	-0,004021	0,298959	2,199029	-0,064004	-0,070776	0,175568	0,868268	0,589567	0,589297	-0,549333	-2,898388	-1,058993	-12,446462	3,763081	12,507345	-0,064004	-0,070776	0,175568	-4,687629	5,613899	0,589297	-0,064004	-0,070776	0,175568	-4,687629	5,613899	0,589297
15:22:36,89	0,414067	3,276953	-0,105970	-0,004021	0,298959	2,199029	-0,065491	-0,073312	0,171680	1,010943	0,505693	0,582891	-0,549386	-2,895814	-1,057842	-12,462963	3,753252	12,511718	-0,065491	-0,073312	0,171680	-4,744052	5,646749	0,582891	-0,065491	-0,073312	0,171680	-4,744052	5,646749	0,582891
15:22:36,94	0,414067	3,276953	-0,105970	-0,004021	0,298959	2,199029	-0,067693	-0,071979	0,172831	0,924855	0,381825	0,587263	-0,545201	-2,899482	-1,057425	-12,440032	3,738202	12,506080	-0,067693	-0,071979	0,172831	-4,725485	5,695721	0,587263	-0,067693	-0,071979	0,172831	-4,725485	5,695721	0,587263
15:22:36,99	0,414067	3,276953	-0,105970	-0,004021	0,298959	2,199029	-0,066610	-0,077437	0,173248	1,207120	0,465545	0,581626	-0,548693	-2,898536	-1,060132	-12,424715	3,779900	12,527823	-0,066610	-0,077437	0,173248	-4,871700	5,694394	0,581626	-0,066610	-0,077437	0,173248	-4,871700	5,694394	0,581626
15:22:37,04	0,414067	3,276953	-0,105970	-0,004021	0,298959	2,199029	-0,065682	-0,073940	0,170541	1,069020	0,506181	0,603368	-0,547582	-2,894847	-1,060948	-12,430245	3,728937	12,498413	-0,065682	-0,073940	0,170541	-4,735245	5,662237	0,603368	-0,065682	-0,073940	0,170541	-4,735245	5,662237	0,603368
15:22:37,09	0,414067	3,276953	-0,105970	-0,004021	0,298959	2,199029	-0,069433	-0,073058	0,169725	0,976249	0,331837	0,573958	-0,548699	-2,894745	-1,059741	-12,407291	3,753767	12,541666	-0,069433	-0,073058	0,169725	-4,758770	5,782323	0,573958	-0,069433	-0,073058	0,169725	-4,758770	5,782323	0,573958
15:22:37,14	0,414067	3,276953	-0,105970	-0,004021	0,298959	2,199029	-0,068962	-0,072039	0,170932	0,956272	0,363773	0,617211	-0,546394	-2,896033	-1,058611	-12,441407	3,752984	12,502750	-0,068962	-0,072039	0,170932	-4,698801	5,777315	0,617211	-0,068962	-0,072039	0,170932	-4,698801	5,777315	0,617211
15:22:37,19	0,414067	3,276953	-0,105970	-0,004021	0,298959	2,199029	-0,068999	-0,074679	0,172062	1,075828	0,332705	0,578295	-0,549877	-2,897400	-1,060939	-12,419292	3,759094	12,493640	-0,068999	-0,074679	0,172062	-4,786504	5,749137	0,578295	-0,068999	-0,074679	0,172062	-4,786504	5,749137	0,578295
15:22:37,24	0,414067	3,276953	-0,105970	-0,004021	0,298959	2,199029	-0,066075	-0,072347	0,169734	0,970893	0,500873	0,569185	-0,549914	-2,897255	-1,062102	-12,435812	3,768817	12,509379	-0,066075	-0,072347	0,169734	-4,708346	5,687735	0,569185	-0,066075	-0,072347	0,169734	-4,708346	5,687735	0,569185
15:22:37,29	0,414067	3,276953	-0,105970	-0,004021	0,298959	2,199029	-0,066181	-0,072242	0,168571	0,965602	0,476188	0,584924	-0,547524	-2,896192	-1,060540	-12,408049	3,732264	12,502698	-0,066181	-0,072242	0,168571	-4,705408	5,671379	0,584924	-0,066181	-0,072242	0,168571	-4,705408	5,671379	0,584924
15:22:37,34	0,414067	3,276953	-0,105970	-0,004021	0,298959	2,199029	-0,068297	-0,073780	0,170133	1,027821	0,408457	0,578244	-0,544587	-2,897887	-1,057031	-12,421384	3,728994	12,510541	-0,068297	-0,073780	0,170133	-4,763948	5,769783	0,578244	-0,068297	-0,073780	0,170133	-4,763948	5,769783	0,578244
15:22:37,39	0,414067	3,276953	-0,105970	-0,004021	0,298959	2,199029	-0,068297	-0,077171	0,173642	1,194649	0,398558	0,586087	-0,549325	-2,896956	-1,063268	-12,428774	3,756387	12,504919	-0,068297	-0,077171	0,173642	-4,863307	5,759863	0,586087	-0,068297	-0,077171	0,173642	-4,863307	5,759863	0,586087
15:22:37,44	0,414067	3,276953	-0,105970	-0,004021	0,298959	2,199029	-0,066734	-0,072603	0,167405	0,977128	0,459706	0,580465	-0,548777	-2,896019	-1,060574	-12,452672	3,756993	12,489243	-0,066734	-0,072603	0,167405	-4,722219	5,698363	0,580465	-0,066734	-0,072603	0,167405	-4,722219	5,698363	0,580465
15:22:37,49	0,414067	3,276953	-0,105970	-0,004021	0,298959	2,199029	-0,067821	-0,072609	0,170099	0,966012	0,382218	0,564788	-0,545811	-2,900343	-1,060546	-12,449765	3,744035	12,493497	-0,067821	-0,072609	0,170099	-4,733801	5,706150	0,564788	-0,067821	-0,072609	0,170099	-4,733801	5,706150	0,564788
15:22:37,54	0,414067	3,276953	-0,105970	-0,004021	0,298959	2,199029	-0,065559	-0,077339	0,170127	1,202217	0,508849	0,569043	-0,544057	-2,898989	-1,058976	-12,437697	3,700424	12,510906	-0,065559	-0,077339	0,170127	-4,868922	5,655199	0,569043	-0,065559	-0,077339	0,170127	-4,868922	5,655199	0,569043
15:22:37,59	0,414067	3,276953	-0,105970	-0,004021	0,298959	2,199029	-0,067609	-0,078182	0,171697	1,214285	0,434504	0,586451	-0,545234	-2,895927	-1,060930	-12,441109	3,747657	12,518739	-0,067609	-0,078182	0,171697	-4,922978	5,741781	0,586451	-0,067609	-0,078182	0,171697	-4,922978	5,741781	0,586451
15:22:37,64	0,414067	3,276953	-0,105970	-0,004021	0,298959	2,199029	-0,069671	-0,075631	0,169743	1,120861	0,300666	0,594284	-0,548678	-2,896093	-1,059740	-12,402068	3,753824	12,531727	-0,069671	-0,075631	0,169743	-4,816192	5,769875	0,594284	-0,069671	-0,075631	0,169743	-4,816192	5,769875	0,594284
15:22:37,69	0,414067	3,276953	-0,105970	-0,004021	0,298959	2,199029	-0,067806	-0,072732	0,170933	0,994938	0,428398	0,607272	-0,550499	-2,895717	-1,064404	-12,411842	3,742167	12,543723	-0,067806	-0,072732	0,170933	-4,714488	5,751167	0,607272	-0,067806	-0,072732	0,170933	-4,714488	5,751167	0,607272
15:22:37,74	0,414067	3,276953	-0,105970	-0,004021	0,298959	2,199029	-0,067220	-0,070966	0,166269	0,888171	0,456218	0,619268	-0,549953	-2,901514	-1,063656	-12,449346	3,726835	12,493945	-0,067220	-0,070966	0,166269	-4,682696	5,733010	0,619268	-0,067220	-0,070966	0,166269	-4,682696	5,733010	0,619268
15:22:37,79	0,414067	3,276953	-0,105970	-0,004021	0,298959	2,199029	-0,062473	-0,074338	0,167017	1,031456	0,678253	0,569490	-0,549947	-2,897608	-1,061713	-12,437122	3,723441	12,507644	-0,062473	-0,074338	0,167017	-4,804069	5,582399	0,569490	-0,062473	-0,074338	0,167017	-4,804069	5,582399	0,569490
15:22:37,84	0,414067	3,276953	-0,105970	-0,004021	0,298959	2,199029	-0,065859	-0,072390	0,168960	0,933346	0,514495	0,583190	-0,546391	-2,896993	-1,060182	-12,428491	3,710772	12,468163	-0,065859	-0,072390	0,168960	-4,749281	5,684395	0,583190	-0,065859	-0,072390	0,168960	-4,749281	5,684395	0,583190
15:22:37,89	0,414067	3,276953	-0,105970	-0,004021	0,298959	2,199029	-0,068170	-0,075162	0,170491	1,070849	0,408103	0,543708	-0,548125	-2,898972	-1,061303	-12,426622	3,757777	12,518190	-0,068170	-0,075162	0,170491	-4,829403	5,759461	0,543708	-0,068170	-0,075162	0,170491	-4,829403	5,759461	0,543708
15:22:37,94	0,414067	3,276953	-0,105970	-0,004021	0,298959	2,199029	-0,065589	-0,074650	0,169370	1,085846	0,520443	0,593735	-0,546415	-2,895390	-1,062492	-12,432893	3,730147	12,509229	-0,065589	-0,074650	0,169370	-4,774182	5,669174	0,593735	-0,065589	-0,074650	0,169370	-4,774182	5,669174	0,593735
15:22:37,99	0,414067	3,276953	-0,105970	-0,004021	0,298959	2,199029	-0,069546	-0,074340	0,168181	1,042674	0,323064	0,584775	-0,549287	-2,895934	-1,062498	-12,401130	3,723873	12,483903	-0,069546	-0,074340	0,168181	-4,793037	5,782419	0,584775	-0,069546	-0,074340	0,168181	-4,793037	5,782419	0,584775
15:22:38,04	0,414067	3,276953	-0,105970	-0,004021	0,298959	2,199029	-0,067639	-0,072125	0,168175	0,937903	0,452892	0,559448	-0,549345	-2,894523	-1,060580	-12,434354	3,740067	12,478950	-0,067639	-0,072125	0,168175	-4,723872	5,762518	0,559448	-0,067639	-0,072125	0,168175	-4,723872	5,762518	0,559448
15:22:38,09	0,414067	3,276953	-0,105970	-0,004021	0,298959	2,199029	-0,068832	-0,071369	0,170093	0,896019	0,353959	0,554495	-0,548742	-2,894351	-1,060954	-12,416483	3,714710	12,488001	-0,068832	-0,071369	0,170093	-4,706434	5,757277	0,554495	-0,068832	-0,071369	0,170093	-4,706434	5,757277	0,554495
15:22:38,14	0,414067	3,276953	-0,105970	-0,004021	0,298959	2,199029	-0,069282	-0,071806	0,169719	0,905708	0,358703	0,563547	-0,545303	-2,896700	-1,063636	-12,456003	3,715243	12,543599	-0,069282	-0,071806	0,169719	-4,731033	5,797361	0,563547	-0,069282	-0,071806	0,169719	-4,731033	5,797361	0,563547
15:22:38,19	0,414067	3,276953	-0,105970	-0,004021	0,298959	2,199029	-0,068967	-0,075958	0,167037	1,102321	0,340613	0,619144	-0,553967	-2,897760	-1,065615	-12,398269	3,757976	12,471247	-0,068967	-0,075958	0,167037	-4,860362	5,754512	0,619144	-0,068967	-0,075958	0,167037	-4,860362	5,754512	0,619144
15:22:38,24	0,414067	3,276953	-0,105970	-0,004021	0,298959	2,199029	-0,063718	-0,068984	0,165058	0,805563	0,642203	0,546792	-0,547543	-2,898765	-1,062870	-12,419896	3,732345	12,499010	-0,063718	-0,068984	0,165058	-4,609685	5,644041	0,546792	-0,063718	-0,068984	0,165058	-4,609685	5,644041	0,546792
15:22:38,29	0,414067	3,276953	-0,105970	-0,004021	0,298959	2,199029	-0,066059	-0,075050	0,167803	1,087993	0,514527	0,574555	-0,549871	-2,896843	-1,062098	-12,405374	3,739575	12,498505	-0,066059	-0,075050	0,167803	-4,803448	5,700179	0,574555	-0,066059	-0,075050	0,167803	-4,803448	5,700179	0,574555
15:22:38,34	0,414067	3,276953	-0,105970	-0,004021	0,298959	2,199029	-0,066560	-0,072074	0,168575	0,946733	0,497452	0,574051	-0,546431	-2,898882	-1,060539	-12,448650	3,717436	12,512120	-0,066560	-0,072074	0,168575	-4,711047	5,722409	0,574051	-0,066560	-0,072074	0,168575	-4,711047	5,722409	0,574051
15:22:38,39	0,414067	3,276953	-0,105970	-0,004021	0,298959	2,199029	-0,066514	-0,076072	0,170134	1,113848	0,473452	0,587665	-0,547404	-2,893818	-1,064021	-12,352299	3,770935	12,505855	-0,066514	-0,076072	0,170134	-4,857820	5,694773	0,587665	-0,066514	-0,076072	0,170134	-4,857820	5,694773	0,587665
15:22:38,44	0,414067	3,276953	-0,105970	-0,004021	0,298959	2,199029	-0,070413	-0,072697	0,166652	1,032862	0,327384	0,581400	-0,549918	-2,898167	-1,062123	-12,434011	3,739622	12,474386	-0,070413	-0,072697	0,166652	-4,673879	5,854795	0,581400	-0,070413	-0,072697	0,166652	-4,673879	5,854795	0,581400
15:22:38,49	0,414067	3,276953	-0,105970	-0,004021	0,298959	2,199029	-0,065389	-0,072695	0,168550	0,964741	0,533494	0,549932	-0,548740	-2,895346	-1,062504	-12,427012	3,750415	12,494894	-0,065389	-0,072695	0,168550	-4,741778	5,666568	0,549932	-0,065389	-0,072695	0,168550	-4,741778	5,666568	0,549932
15:22:38,54	0,414067	3,276953	-0,105970	-0,004021	0,298959	2,199029	-0,068421	-0,072305	0,168169	0,957322	0,376503	0,570440	-0,548098	-2,895074	-1,064035	-12,391799	3,734745	12,504804	-0,068421	-0,072305	0,168169	-4,718604	5,747576	0,570440	-0,068421	-0,072305	0,168169	-4,718604	5,747576	0,570440
15:22:38,59	0,414067	3,276953	-0,105970	-0,004021	0,298959	2,199029	-0,068978	-0,072725	0,166638	0,983207	0,385889	0,580349	-0,549869	-2,893429	-1,061725	-12,401186	3,752356	12,494307	-0,069517	-0,070369	0,168948	-4,652698	5,798010	0,569852	-0,069517	-0,070369	0,168948	-4,652698	5,798010	0,569852
15:22:38,64	0,414067	3,276953	-0,105970	-0,004021	0,298959	2,199029	-0,071029	-0,074218	0,168197	1,020441	0,301740	0,588170	-0,551083	-2,896387	-1,064064	-12,408757	3,709067	12,474392	-0,071029	-0,074218	0,168197	-4,805684	5,877496	0,588170	-0,071029	-0,074218	0,168197	-4,805684	5,877496	0,588170
15:22:38,69	0,414067	3,276953	-0,105970	-0,004021	0,298959	2,199029	-0,071029	-0,074218	0,168197	1,020441	0,301740	0,588170	-0,545248	-2,899925	-1,063272	-12,453645	3,738049	12,490319	-0,071029	-0,074218	0,168197	-4,805684	5,877496	0,588170	-0,071029	-0,074218	0,168197	-4,805684	5,877496	0,588170
15:22:38,74	0,414067	3,276953	-0,105970	-0,004021	0,298959	2,199029	-0,066203	-0,077618	0,167401	1,209593	0,474990	0,565864	-0,547445	-2,896561	-1,064424	-12,376027	3,758084	12,486137	-0,066203	-0,077618	0,167401	-4,883435	5,671900	0,565864	-0,066203	-0,077618	0,167401	-4,883435	5,671900	0,565864
15:22:38,79	0,414067	3,276953	-0,105970	-0,004021	0,298959	2,199029	-0,068016	-0,074033	0,166249	1,079326	0,437873	0,561683	-0,547522	-2,895781	-1,064440	-12,412230	3,767794	12,491778	-0,068016	-0,074033	0,166249	-4,732269	5,777167	0,561683	-0,068016	-0,074033	0,166249	-4,732269	5,777167	0,561683
15:22:38,84	0,414067	3,276953	-0,105970	-0,004021	0,298959	2,199029	-0,068654	-0,073577	0,166233	1,045929	0,368522	0,567323	-0,549256	-2,898599	-1,062464	-12,390686	3,724058	12,507616	-0,068654	-0,073577	0,166233	-4,729881	5,757850	0,567323	-0,068654	-0,073577	0,166233	-4,729881	5,757850	0,567323
15:22:38,89	0,414067	3,276953	-0,105970	-0,004021	0,298959	2,199029	-0,065347	-0,073484	0,168209	1,013988	0,581027	0,583162	-0,548743	-2,893355	-1,063639	-12,412404	3,740608	12,539022	-0,065347	-0,073484	0,168209	-4,754521	5,710733	0,583162	-0,065347	-0,073484	0,168209	-4,754521	5,710733	0,583162
15:22:38,94	0,414067	3,276953	-0,105970	-0,004021	0,298959	2,199029	-0,070144	-0,071306	0,167034	0,904185	0,304457	0,614567	-0,547506	-2,894990	-1,064433	-12,379841	3,699618	12,484532	-0,070144	-0,071306	0,167034	-4,693319	5,810792	0,614567	-0,070144	-0,071306	0,167034	-4,693319	5,810792	0,614567
15:22:38,99	0,414067	3,276953	-0,105970	-0,004021	0,298959	2,199029	-0,069347	-0,073195	0,166240	0,983205	0,394633	0,560078	-0,547572	-2,900758	-1,062881	-12,440278	3,732442	12,484394	-0,069347	-0,073195	0,166240	-4,762600	5,838347	0,560078	-0,069347	-0,073195	0,166240	-4,762600	5,838347	0,560078
15:22:39,04	0,414067	3,276953	-0,105970	-0,004021	0,298959	2,199029	-0,064319	-0,076022	0,167792	1,128430	0,587335	0,559939	-0,546988	-2,897588	-1,067925	-12,420461	3,726263	12,502167	-0,064319	-0,076022	0,167792	-4,839314	5,636354	0,559939	-0,064319	-0,076022	0,167792	-4,839314	5,636354	0,559939
15:22:39,09	0,414067	3,276953	-0,105970	-0,004021	0,298959	2,199029	-0,067355	-0,074943	0,162748	1,076853	0,449677	0,577713	-0,549279	-2,897070	-1,064397	-12,395314	3,736937	12,533701	-0,067355	-0,074943	0,162748	-4,806150	5,737079	0,577713	-0,067355	-0,074943	0,162748	-4,806150	5,737079	0,577713
15:22:39,14	0,414067	3,276953	-0,105970	-0,004021	0,298959	2,199029	-0,066659	-0,072699	0,166276	0,982005	0,502332	0,609246	-0,547549	-2,895866	-1,065219	-12,418230	3,751565	12,491777	-0,066659	-0,072699	0,166276	-4,724878	5,735065	0,609246	-0,066659	-0,072699	0,166276	-4,724878	5,735065	0,609246
15:22:39,19	0,414067	3,276953	-0,105970	-0,004021	0,298959	2,199029	-0,068566	-0,073596	0,165454	1,029838	0,376001	0,567322	-0,546417	-2,897464	-1,067540	-12,419705	3,697669	12,496282	-0,068566	-0,073596	0,165454	-4,747427	5,758445	0,567322	-0,068566	-0,073596	0,165454	-4,747427	5,758445	0,567322
15:22:39,24	0,414067	3,276953	-0,105970	-0,004021	0,298959	2,199029	-0,067749	-0,075376	0,163133	1,074983	0,444178	0,571827	-0,546955	-2,899519	-1,065562	-12,418014	3,745939	12,530125	-0,067749	-0,075376	0,163133	-4,842008	5,762453	0,571827	-0,067749	-0,075376	0,163133	-4,842008	5,762453	0,571827
15:22:39,29	0,414067	3,276953	-0,105970	-0,004021	0,298959	2,199029	-0,065701	-0,075937	0,165111	1,146805	0,528011	0,605670	-0,546395	-2,896657	-1,065573	-12,416189	3,723676	12,529921	-0,065701	-0,075937	0,165111	-4,814227	5,685507	0,605670	-0,065701	-0,075937	0,165111	-4,814227	5,685507	0,605670
15:22:39,34	0,414067	3,276953	-0,105970	-0,004021	0,298959	2,199029	-0,068458	-0,074991	0,165100	1,079267	0,397313	0,605466	-0,545877	-2,898764	-1,066756	-12,459971	3,740585	12,521719	-0,068458	-0,074991	0,165100	-4,807537	5,771303	0,605466	-0,068458	-0,074991	0,165100	-4,807537	5,771303	0,605466
15:22:39,39	0,414067	3,276953	-0,105970	-0,004021	0,298959	2,199029	-0,066892	-0,076493	0,163917	1,150099	0,432375	0,597264	-0,549932	-2,896012	-1,065967	-12,418894	3,736245	12,534921	-0,066892	-0,076493	0,163917	-4,854575	5,683432	0,597264	-0,066892	-0,076493	0,163917	-4,854575	5,683432	0,597264
15:22:39,44	0,414067	3,276953	-0,105970	-0,004021	0,298959	2,199029	-0,067249	-0,071605	0,164706	0,912716	0,451598	0,610466	-0,550498	-2,897528	-1,065202	-12,425855	3,764910	12,515742	-0,067249	-0,071605	0,164706	-4,708270	5,730614	0,610466	-0,067249	-0,071605	0,164706	-4,708270	5,730614	0,610466
15:22:39,49	0,414067	3,276953	-0,105970	-0,004021	0,298959	2,199029	-0,065653	-0,071873	0,165471	0,947991	0,514194	0,591287	-0,546383	-2,900204	-1,064788	-12,415144	3,701176	12,518498	-0,065653	-0,071873	0,165471	-4,694025	5,667978	0,591287	-0,065653	-0,071873	0,165471	-4,694025	5,667978	0,591287
15:22:39,54	0,414067	3,276953	-0,105970	-0,004021	0,298959	2,199029	-0,065393	-0,076774	0,165885	1,153036	0,568881	0,594043	-0,550457	-2,895237	-1,064414	-12,386775	3,722629	12,518698	-0,065393	-0,076774	0,165885	-4,873758	5,702219	0,594043	-0,065393	-0,076774	0,165885	-4,873758	5,702219	0,594043
15:22:39,59	0,414067	3,276953	-0,105970	-0,004021	0,298959	2,199029	-0,067658	-0,070763	0,166259	0,873213	0,464945	0,594244	-0,547564	-2,896709	-1,064409	-12,416347	3,728992	12,529175	-0,067658	-0,070763	0,166259	-4,681696	5,776082	0,594244	-0,067658	-0,070763	0,166259	-4,681696	5,776082	0,594244
15:22:39,64	0,414067	3,276953	-0,105970	-0,004021	0,298959	2,199029	-0,067829	-0,074004	0,166264	1,032470	0,427228	0,604720	-0,548661	-2,891898	-1,062868	-12,383137	3,766448	12,519930	-0,067829	-0,074004	0,166264	-4,776857	5,751839	0,604720	-0,067829	-0,074004	0,166264	-4,776857	5,751839	0,604720
15:22:39,69	0,414067	3,276953	-0,105970	-0,004021	0,298959	2,199029	-0,071447	-0,070648	0,167804	0,907011	0,249142	0,595475	-0,547058	-2,897028	-1,067547	-12,446145	3,710044	12,506598	-0,071447	-0,070648	0,167804	-4,638885	5,857739	0,595475	-0,071447	-0,070648	0,167804	-4,638885	5,857739	0,595475
15:22:39,74	0,414067	3,276953	-0,105970	-0,004021	0,298959	2,199029	-0,067806	-0,074602	0,163126	1,032240	0,412117	0,582144	-0,549889	-2,898748	-1,064425	-12,414188	3,739625	12,499728	-0,067806	-0,074602	0,163126	-4,824005	5,734884	0,582144	-0,067806	-0,074602	0,163126	-4,824005	5,734884	0,582144
15:22:39,79	0,414067	3,276953	-0,105970	-0,004021	0,298959	2,199029	-0,064901	-0,073010	0,166248	0,991083	0,576036	0,575273	-0,546501	-2,895363	-1,065614	-12,461185	3,713861	12,510887	-0,064901	-0,073010	0,166248	-4,740236	5,670800	0,575273	-0,064901	-0,073010	0,166248	-4,740236	5,670800	0,575273
15:22:39,84	0,414067	3,276953	-0,105970	-0,004021	0,298959	2,199029	-0,069526	-0,074252	0,165059	1,009839	0,307734	0,586432	-0,546959	-2,898778	-1,065198	-12,425953	3,758844	12,506282	-0,069526	-0,074252	0,165059	-4,818952	5,765536	0,586432	-0,069526	-0,074252	0,165059	-4,818952	5,765536	0,586432
15:22:39,89	0,414067	3,276953	-0,105970	-0,004021	0,298959	2,199029	-0,066340	-0,075563	0,165475	1,134585	0,481422	0,581828	-0,549402	-2,897012	-1,066762	-12,446094	3,727141	12,520800	-0,066340	-0,075563	0,165475	-4,797121	5,689128	0,581828	-0,066340	-0,075563	0,165475	-4,797121	5,689128	0,581828
15:22:39,94	0,414067	3,276953	-0,105970	-0,004021	0,298959	2,199029	-0,066648	-0,072564	0,163910	0,941108	0,463850	0,596346	-0,547584	-2,897306	-1,067520	-12,419183	3,722452	12,525950	-0,066648	-0,072564	0,163910	-4,755172	5,695683	0,596346	-0,066648	-0,072564	0,163910	-4,755172	5,695683	0,596346
15:22:39,99	0,414067	3,276953	-0,105970	-0,004021	0,298959	2,199029	-0,067303	-0,074286	0,163153	1,040025	0,455430	0,601496	-0,547585	-2,897238	-1,067533	-12,424555	3,732156	12,511799	-0,067303	-0,074286	0,163153	-4,791399	5,738695	0,601496	-0,067303	-0,074286	0,163153	-4,791399	5,738695	0,601496
15:22:40,04	0,414067	3,276953	-0,105970	-0,004021	0,298959	2,199029	-0,067361	-0,074251	0,163140	1,043936	0,442893	0,587345	-0,548176	-2,896229	-1,067150	-12,425615	3,737995	12,511812	-0,067361	-0,074251	0,163140	-4,784760	5,730737	0,587345	-0,067361	-0,074251	0,163140	-4,784760	5,730737	0,587345
15:22:40,09	0,414067	3,276953	-0,105970	-0,004021	0,298959	2,199029	-0,067939	-0,073235	0,163523	0,995614	0,408994	0,587357	-0,547000	-2,897469	-1,063675	-12,448203	3,762032	12,486492	-0,067939	-0,073235	0,163523	-4,753302	5,742218	0,587357	-0,067939	-0,073235	0,163523	-4,753302	5,742218	0,587357
15:22:40,14	0,414067	3,276953	-0,105970	-0,004021	0,298959	2,199029	-0,067453	-0,074873	0,166998	1,090347	0,402706	0,562038	-0,552236	-2,896585	-1,065625	-12,415729	3,769452	12,472274	-0,067453	-0,074873	0,166998	-4,787203	5,697749	0,562038	-0,067453	-0,074873	0,166998	-4,787203	5,697749	0,562038
15:22:40,19	0,414067	3,276953	-0,105970	-0,004021	0,298959	2,199029	-0,065600	-0,069897	0,165048	0,854224	0,523445	0,547819	-0,549879	-2,897888	-1,067928	-12,404818	3,749195	12,492509	-0,065600	-0,069897	0,165048	-4,632658	5,673073	0,547819	-0,065600	-0,069897	0,165048	-4,632658	5,673073	0,547819
15:22:40,24	0,414067	3,276953	-0,105970	-0,004021	0,298959	2,199029	-0,065651	-0,072589	0,162745	0,982155	0,540406	0,568054	-0,549795	-2,897270	-1,065956	-12,367981	3,755714	12,510626	-0,065651	-0,072589	0,162745	-4,716102	5,693984	0,568054	-0,065651	-0,072589	0,162745	-4,716102	5,693984	0,568054
15:22:40,29	0,414067	3,276953	-0,105970	-0,004021	0,298959	2,199029	-0,066228	-0,072353	0,164717	0,993911	0,539034	0,586171	-0,548135	-2,896310	-1,066376	-12,408868	3,734745	12,496524	-0,066228	-0,072353	0,164717	-4,685765	5,737923	0,586171	-0,066228	-0,072353	0,164717	-4,685765	5,737923	0,586171
15:22:40,34	0,414067	3,276953	-0,105970	-0,004021	0,298959	2,199029	-0,067889	-0,073311	0,164297	1,005128	0,427705	0,572069	-0,548131	-2,896637	-1,067924	-12,416364	3,770419	12,508328	-0,067889	-0,073311	0,164297	-4,749758	5,757030	0,572069	-0,067889	-0,073311	0,164297	-4,749758	5,757030	0,572069
15:22:40,39	0,414067	3,276953	-0,105970	-0,004021	0,298959	2,199029	-0,067608	-0,073477	0,162748	1,040922	0,418019	0,583873	-0,548169	-2,894172	-1,066804	-12,427489	3,750791	12,468730	-0,067608	-0,073477	0,162748	-4,727018	5,725239	0,583873	-0,067608	-0,073477	0,162748	-4,727018	5,725239	0,583873
15:22:40,44	0,414067	3,276953	-0,105970	-0,004021	0,298959	2,199029	-0,069724	-0,072212	0,163869	0,952584	0,308175	0,544275	-0,549326	-2,899801	-1,067128	-12,413388	3,714292	12,515029	-0,069724	-0,072212	0,163869	-4,716057	5,781488	0,544275	-0,069724	-0,072212	0,163869	-4,716057	5,781488	0,544275
15:22:40,49	0,414067	3,276953	-0,105970	-0,004021	0,298959	2,199029	-0,064270	-0,074025	0,163545	1,022278	0,622225	0,590575	-0,549271	-2,894027	-1,066746	-12,393108	3,775608	12,527109	-0,064270	-0,074025	0,163545	-4,788648	5,667430	0,590575	-0,064270	-0,074025	0,163545	-4,788648	5,667430	0,590575
15:22:40,54	0,414067	3,276953	-0,105970	-0,004021	0,298959	2,199029	-0,069299	-0,071185	0,163927	0,937867	0,347639	0,602655	-0,551084	-2,897121	-1,068288	-12,412866	3,760996	12,541546	-0,069299	-0,071185	0,163927	-4,650162	5,787595	0,602655	-0,069299	-0,071185	0,163927	-4,650162	5,787595	0,602655
15:22:40,59	0,414067	3,276953	-0,105970	-0,004021	0,298959	2,199029	-0,065712	-0,071162	0,162385	0,914143	0,524342	0,617091	-0,548741	-2,895373	-1,066371	-12,410243	3,727629	12,510877	-0,065712	-0,071162	0,162385	-4,672089	5,682742	0,617091	-0,065712	-0,071162	0,162385	-4,672089	5,682742	0,617091
15:22:40,64	0,414067	3,276953	-0,105970	-0,004021	0,298959	2,199029	-0,068398	-0,072317	0,164302	0,946597	0,403628	0,586422	-0,551715	-2,896285	-1,068710	-12,425839	3,740835	12,512234	-0,068398	-0,072317	0,164302	-4,730271	5,772874	0,586422	-0,068398	-0,072317	0,164302	-4,730271	5,772874	0,586422
15:22:40,69	0,414067	3,276953	-0,105970	-0,004021	0,298959	2,199029	-0,066121	-0,070198	0,161963	0,840040	0,501922	0,587779	-0,546917	-2,895081	-1,066759	-12,380526	3,716389	12,491425	-0,066121	-0,070198	0,161963	-4,670475	5,692425	0,587779	-0,066121	-0,070198	0,161963	-4,670475	5,692425	0,587779
15:22:40,74	0,414067	3,276953	-0,105970	-0,004021	0,298959	2,199029	-0,069562	-0,073751	0,163914	1,026301	0,374438	0,566971	-0,548717	-2,897895	-1,068328	-12,410487	3,740637	12,478201	-0,069562	-0,073751	0,163914	-4,763153	5,835085	0,566971	-0,069562	-0,073751	0,163914	-4,763153	5,835085	0,566971
15:22:40,79	0,414067	3,276953	-0,105970	-0,004021	0,298959	2,199029	-0,066225	-0,073599	0,162344	1,024418	0,509900	0,553746	-0,551095	-2,895334	-1,070244	-12,398882	3,725138	12,527171	-0,066225	-0,073599	0,162344	-4,753106	5,708579	0,553746	-0,066225	-0,073599	0,162344	-4,753106	5,708579	0,553746
15:22:40,84	0,414067	3,276953	-0,105970	-0,004021	0,298959	2,199029	-0,067255	-0,070258	0,160429	0,843081	0,474170	0,602716	-0,544710	-2,897830	-1,066791	-12,449596	3,686515	12,471791	-0,067255	-0,070258	0,160429	-4,672198	5,753659	0,602716	-0,067255	-0,070258	0,160429	-4,672198	5,753659	0,602716
15:22:40,89	0,414067	3,276953	-0,105970	-0,004021	0,298959	2,199029	-0,068285	-0,077036	0,163882	1,136734	0,395968	0,547336	-0,548183	-2,893078	-1,065234	-12,422336	3,724862	12,491277	-0,068285	-0,077036	0,163882	-4,910623	5,756362	0,547336	-0,068285	-0,077036	0,163882	-4,910623	5,756362	0,547336
15:22:40,94	0,414067	3,276953	-0,105970	-0,004021	0,298959	2,199029	-0,070664	-0,071653	0,165438	0,903635	0,276723	0,566822	-0,550479	-2,895663	-1,068728	-12,400213	3,735441	12,473353	-0,070664	-0,071653	0,165438	-4,721122	5,823826	0,566822	-0,070664	-0,071653	0,165438	-4,721122	5,823826	0,566822
15:22:40,99	0,414067	3,276953	-0,105970	-0,004021	0,298959	2,199029	-0,067277	-0,070957	0,161945	0,887659	0,466691	0,548899	-0,550570	-2,897768	-1,069479	-12,432514	3,709679	12,516595	-0,067277	-0,070957	0,161945	-4,682451	5,747952	0,548899	-0,067277	-0,070957	0,161945	-4,682451	5,747952	0,548899
15:22:41,04	0,414067	3,276953	-0,105970	-0,004021	0,298959	2,199029	-0,065409	-0,071930	0,161194	0,899823	0,548749	0,592140	-0,548763	-2,898813	-1,068287	-12,414605	3,701859	12,530128	-0,065409	-0,071930	0,161194	-4,746712	5,683351	0,592140	-0,065409	-0,071930	0,161194	-4,746712	5,683351	0,592140
15:22:41,09	0,414067	3,276953	-0,105970	-0,004021	0,298959	2,199029	-0,065408	-0,074018	0,162386	1,010543	0,568233	0,605674	-0,549966	-2,899975	-1,067162	-12,448231	3,736379	12,491754	-0,065408	-0,074018	0,162386	-4,799841	5,702738	0,605674	-0,065408	-0,074018	0,162386	-4,799841	5,702738	0,605674
15:22:41,14	0,414067	3,276953	-0,105970	-0,004021	0,298959	2,199029	-0,063799	-0,073557	0,163511	0,999683	0,605485	0,567299	-0,548215	-2,898372	-1,067537	-12,440940	3,715409	12,511156	-0,063799	-0,073557	0,163511	-4,774559	5,613736	0,567299	-0,063799	-0,073557	0,163511	-4,774559	5,613736	0,567299
15:22:41,19	0,414067	3,276953	-0,105970	-0,004021	0,298959	2,199029	-0,066064	-0,074272	0,163136	1,022346	0,504533	0,586702	-0,551764	-2,898165	-1,068316	-12,457197	3,753961	12,526985	-0,066064	-0,074272	0,163136	-4,808020	5,690543	0,586702	-0,066064	-0,074272	0,163136	-4,808020	5,690543	0,586702
15:22:41,24	0,414067	3,276953	-0,105970	-0,004021	0,298959	2,199029	-0,064468	-0,071095	0,162357	0,882417	0,554142	0,602530	-0,549274	-2,895429	-1,069077	-12,388143	3,756148	12,517954	-0,064468	-0,071095	0,162357	-4,698578	5,614908	0,602530	-0,064468	-0,071095	0,162357	-4,698578	5,614908	0,602530
15:22:41,29	0,414067	3,276953	-0,105970	-0,004021	0,298959	2,199029	-0,068082	-0,071884	0,161596	0,959820	0,424926	0,593500	-0,547596	-2,896543	-1,069474	-12,421468	3,725587	12,517684	-0,068082	-0,071884	0,161596	-4,683044	5,769387	0,593500	-0,068082	-0,071884	0,161596	-4,683044	5,769387	0,593500
15:22:41,34	0,414067	3,276953	-0,105970	-0,004021	0,298959	2,199029	-0,067957	-0,073893	0,161199	1,021197	0,417874	0,593229	-0,550488	-2,899860	-1,069054	-12,396691	3,703328	12,530004	-0,067957	-0,073893	0,161199	-4,779431	5,752480	0,593229	-0,067957	-0,073893	0,161199	-4,779431	5,752480	0,593229
15:22:41,39	0,414067	3,276953	-0,105970	-0,004021	0,298959	2,199029	-0,063638	-0,073048	0,161619	0,970328	0,675045	0,605550	-0,545814	-2,896443	-1,069843	-12,398208	3,685218	12,526390	-0,063638	-0,073048	0,161619	-4,763904	5,670616	0,605550	-0,063638	-0,073048	0,161619	-4,763904	5,670616	0,605550
15:22:41,44	0,414067	3,276953	-0,105970	-0,004021	0,298959	2,199029	-0,068934	-0,075387	0,160830	1,075533	0,407365	0,601935	-0,548124	-2,896221	-1,068692	-12,397300	3,734698	12,512363	-0,068934	-0,075387	0,160830	-4,842340	5,818716	0,601935	-0,068934	-0,075387	0,160830	-4,842340	5,818716	0,601935
15:22:41,49	0,414067	3,276953	-0,105970	-0,004021	0,298959	2,199029	-0,067972	-0,073275	0,161981	1,009042	0,433480	0,587908	-0,550000	-2,898205	-1,068310	-12,440077	3,697373	12,520447	-0,067972	-0,073275	0,161981	-4,743081	5,769246	0,587908	-0,067972	-0,073275	0,161981	-4,743081	5,769246	0,587908
15:22:41,54	0,414067	3,276953	-0,105970	-0,004021	0,298959	2,199029	-0,065315	-0,072643	0,162363	0,922425	0,553235	0,595992	-0,549892	-2,897052	-1,070260	-12,406877	3,758827	12,499224	-0,065315	-0,072643	0,162363	-4,780026	5,680465	0,595992	-0,065315	-0,072643	0,162363	-4,780026	5,680465	0,595992
15:22:41,59	0,414067	3,276953	-0,105970	-0,004021	0,298959	2,199029	-0,066368	-0,072160	0,160413	0,967136	0,496505	0,574769	-0,548165	-2,900265	-1,071014	-12,415752	3,715413	12,512741	-0,066368	-0,072160	0,160413	-4,697410	5,706395	0,574769	-0,066368	-0,072160	0,160413	-4,697410	5,706395	0,574769
15:22:41,64	0,414067	3,276953	-0,105970	-0,004021	0,298959	2,199029	-0,064449	-0,075262	0,159658	1,086422	0,610319	0,588287	-0,550532	-2,896367	-1,068716	-12,420448	3,725800	12,497358	-0,064449	-0,075262	0,159658	-4,821656	5,669560	0,588287	-0,064449	-0,075262	0,159658	-4,821656	5,669560	0,588287
15:22:41,69	0,414067	3,276953	-0,105970	-0,004021	0,298959	2,199029	-0,066642	-0,071263	0,161957	0,885104	0,487041	0,572903	-0,551045	-2,898719	-1,067927	-12,397121	3,735054	12,486806	-0,066642	-0,071263	0,161957	-4,709027	5,718405	0,572903	-0,066642	-0,071263	0,161957	-4,709027	5,718405	0,572903
15:22:41,74	0,414067	3,276953	-0,105970	-0,004021	0,298959	2,199029	-0,064348	-0,071995	0,162746	0,942839	0,621873	0,562351	-0,547040	-2,896043	-1,069488	-12,441976	3,742378	12,513766	-0,064348	-0,071995	0,162746	-4,708744	5,673204	0,562351	-0,064348	-0,071995	0,162746	-4,708744	5,673204	0,562351
15:22:41,79	0,414067	3,276953	-0,105970	-0,004021	0,298959	2,199029	-0,068667	-0,074125	0,161185	1,037535	0,354766	0,589312	-0,547570	-2,897472	-1,067526	-12,408436	3,702972	12,510662	-0,068667	-0,074125	0,161185	-4,781285	5,745156	0,589312	-0,068667	-0,074125	0,161185	-4,781285	5,745156	0,589312
15:22:41,84	0,414067	3,276953	-0,105970	-0,004021	0,298959	2,199029	-0,067165	-0,074380	0,163147	1,033447	0,481620	0,586207	-0,545883	-2,896889	-1,070288	-12,445617	3,711120	12,479448	-0,067165	-0,074380	0,163147	-4,805402	5,754102	0,586207	-0,067165	-0,074380	0,163147	-4,805402	5,754102	0,586207
15:22:41,89	0,414067	3,276953	-0,105970	-0,004021	0,298959	2,199029	-0,068514	-0,075550	0,160385	1,082743	0,375220	0,554993	-0,547006	-2,898187	-1,068696	-12,428954	3,729539	12,512427	-0,068514	-0,075550	0,160385	-4,847936	5,753565	0,554993	-0,068514	-0,075550	0,160385	-4,847936	5,753565	0,554993
15:22:41,94	0,414067	3,276953	-0,105970	-0,004021	0,298959	2,199029	-0,066828	-0,075226	0,161977	1,090184	0,468103	0,587973	-0,548839	-2,897376	-1,067572	-12,458972	3,717954	12,482414	-0,066828	-0,075226	0,161977	-4,815070	5,714113	0,587973	-0,066828	-0,075226	0,161977	-4,815070	5,714113	0,587973
15:22:41,99	0,414067	3,276953	-0,105970	-0,004021	0,298959	2,199029	-0,066614	-0,073234	0,163100	0,961533	0,459010	0,557959	-0,547547	-2,899458	-1,069079	-12,400503	3,699773	12,496597	-0,066614	-0,073234	0,163100	-4,787312	5,688246	0,557959	-0,066614	-0,073234	0,163100	-4,787312	5,688246	0,557959
15:22:42,04	0,414067	3,276953	-0,105970	-0,004021	0,298959	2,199029	-0,065457	-0,075393	0,161594	1,087312	0,578915	0,572142	-0,548721	-2,895100	-1,069488	-12,403591	3,750209	12,498937	-0,065457	-0,075393	0,161594	-4,831048	5,717305	0,572142	-0,065457	-0,075393	0,161594	-4,831048	5,717305	0,572142
15:22:42,09	0,414067	3,276953	-0,105970	-0,004021	0,298959	2,199029	-0,068644	-0,072198	0,161185	0,963284	0,385292	0,574482	-0,548780	-2,900552	-1,072193	-12,428422	3,718030	12,503833	-0,068644	-0,072198	0,161185	-4,704234	5,773871	0,574482	-0,068644	-0,072198	0,161185	-4,704234	5,773871	0,574482
15:22:42,14	0,414067	3,276953	-0,105970	-0,004021	0,298959	2,199029	-0,063893	-0,074873	0,158480	1,062096	0,626925	0,579378	-0,550498	-2,897555	-1,066729	-12,414742	3,751941	12,545208	-0,063893	-0,074873	0,158480	-4,815401	5,642557	0,579378	-0,063893	-0,074873	0,158480	-4,815401	5,642557	0,579378
15:22:42,19	0,414067	3,276953	-0,105970	-0,004021	0,298959	2,199029	-0,065629	-0,071887	0,163944	0,943043	0,531544	0,620753	-0,552270	-2,897288	-1,067937	-12,419021	3,750013	12,497207	-0,065629	-0,071887	0,163944	-4,700070	5,683453	0,620753	-0,065629	-0,071887	0,163944	-4,700070	5,683453	0,620753
15:22:42,24	0,414067	3,276953	-0,105970	-0,004021	0,298959	2,199029	-0,064975	-0,070219	0,162736	0,852502	0,562850	0,572753	-0,549937	-2,897274	-1,068689	-12,419076	3,732986	12,526596	-0,064975	-0,070219	0,162736	-4,659681	5,663360	0,572753	-0,064975	-0,070219	0,162736	-4,659681	5,663360	0,572753
15:22:42,29	0,414067	3,276953	-0,105970	-0,004021	0,298959	2,199029	-0,066154	-0,072232	0,161984	0,942389	0,510003	0,602141	-0,550583	-2,899611	-1,069854	-12,446757	3,726019	12,531753	-0,066154	-0,072232	0,161984	-4,727789	5,703073	0,602141	-0,066154	-0,072232	0,161984	-4,727789	5,703073	0,602141
15:22:42,34	0,414067	3,276953	-0,105970	-0,004021	0,298959	2,199029	-0,063806	-0,072840	0,160818	0,954173	0,611583	0,607299	-0,547058	-2,896358	-1,069885	-12,437457	3,700196	12,498025	-0,063806	-0,072840	0,160818	-4,763797	5,620375	0,607299	-0,063806	-0,072840	0,160818	-4,763797	5,620375	0,607299
15:22:42,39	0,414067	3,276953	-0,105970	-0,004021	0,298959	2,199029	-0,068386	-0,074267	0,160788	1,010643	0,394407	0,573570	-0,548136	-2,896303	-1,069080	-12,397613	3,721720	12,512173	-0,068386	-0,074267	0,160788	-4,819316	5,762701	0,573570	-0,068386	-0,074267	0,160788	-4,819316	5,762701	0,573570
15:22:42,44	0,414067	3,276953	-0,105970	-0,004021	0,298959	2,199029	-0,067895	-0,073306	0,161593	0,999248	0,443674	0,587718	-0,551689	-2,896967	-1,071422	-12,406328	3,727812	12,508324	-0,067895	-0,073306	0,161593	-4,755295	5,773438	0,587718	-0,067895	-0,073306	0,161593	-4,755295	5,773438	0,587718
15:22:42,49	0,414067	3,276953	-0,105970	-0,004021	0,298959	2,199029	-0,065543	-0,070561	0,159251	0,857420	0,555401	0,583870	-0,545815	-2,897608	-1,071790	-12,403676	3,698193	12,518183	-0,065543	-0,070561	0,159251	-4,681630	5,700508	0,583870	-0,065543	-0,070561	0,159251	-4,681630	5,700508	0,583870
15:22:42,54	0,414067	3,276953	-0,105970	-0,004021	0,298959	2,199029	-0,067925	-0,075968	0,158882	1,114273	0,448640	0,593728	-0,548234	-2,898472	-1,068703	-12,441340	3,695924	12,511227	-0,067925	-0,075968	0,158882	-4,849247	5,780740	0,593728	-0,067925	-0,075968	0,158882	-4,849247	5,780740	0,593728
15:22:42,59	0,414067	3,276953	-0,105970	-0,004021	0,298959	2,199029	-0,065967	-0,074305	0,161970	1,006982	0,518947	0,586773	-0,547573	-2,896481	-1,069846	-12,409955	3,732079	12,532549	-0,065967	-0,074305	0,161970	-4,825965	5,697382	0,586773	-0,065967	-0,074305	0,161970	-4,825965	5,697382	0,586773
15:22:42,64	0,414067	3,276953	-0,105970	-0,004021	0,298959	2,199029	-0,068022	-0,073883	0,160826	1,032029	0,421181	0,608094	-0,546917	-2,893635	-1,070649	-12,368438	3,712950	12,488927	-0,068022	-0,073883	0,160826	-4,767773	5,760947	0,608094	-0,068022	-0,073883	0,160826	-4,767773	5,760947	0,608094
15:22:42,69	0,414067	3,276953	-0,105970	-0,004021	0,298959	2,199029	-0,070815	-0,073028	0,160024	0,991759	0,321516	0,564473	-0,548126	-2,898328	-1,067508	-12,401165	3,725143	12,525599	-0,070815	-0,073028	0,160024	-4,740922	5,880455	0,564473	-0,070815	-0,073028	0,160024	-4,740922	5,880455	0,564473
15:22:42,74	0,414067	3,276953	-0,105970	-0,004021	0,298959	2,199029	-0,066146	-0,074327	0,163165	1,053524	0,529858	0,601144	-0,551110	-2,898800	-1,071818	-12,408840	3,702529	12,488229	-0,066146	-0,074327	0,163165	-4,781160	5,722289	0,601144	-0,066146	-0,074327	0,163165	-4,781160	5,722289	0,601144
15:22:42,79	0,414067	3,276953	-0,105970	-0,004021	0,298959	2,199029	-0,064246	-0,071978	0,158855	0,907961	0,633325	0,563774	-0,548790	-2,898732	-1,070645	-12,425608	3,701751	12,502609	-0,064246	-0,071978	0,158855	-4,742336	5,676597	0,563774	-0,064246	-0,071978	0,158855	-4,742336	5,676597	0,563774
15:22:42,84	0,414067	3,276953	-0,105970	-0,004021	0,298959	2,199029	-0,065464	-0,073954	0,160027	1,001654	0,555820	0,578155	-0,548780	-2,896500	-1,070266	-12,426944	3,734069	12,503761	-0,065464	-0,073954	0,160027	-4,803759	5,694760	0,578155	-0,065464	-0,073954	0,160027	-4,803759	5,694760	0,578155
15:22:42,89	0,414067	3,276953	-0,105970	-0,004021	0,298959	2,199029	-0,067402	-0,072847	0,160407	0,971394	0,437720	0,579306	-0,544592	-2,898763	-1,069859	-12,403321	3,728662	12,493794	-0,067402	-0,072847	0,160407	-4,747094	5,728806	0,579306	-0,067402	-0,072847	0,160407	-4,747094	5,728806	0,579306
15:22:42,94	0,414067	3,276953	-0,105970	-0,004021	0,298959	2,199029	-0,067536	-0,077605	0,160814	1,225929	0,453929	0,569339	-0,548150	-2,894935	-1,070644	-12,397094	3,718351	12,508366	-0,067536	-0,077605	0,160814	-4,866048	5,755510	0,569339	-0,067536	-0,077605	0,160814	-4,866048	5,755510	0,569339
15:22:42,99	0,414067	3,276953	-0,105970	-0,004021	0,298959	2,199029	-0,069072	-0,072610	0,160029	0,960377	0,384605	0,583911	-0,547522	-2,897220	-1,070648	-12,390496	3,725525	12,484075	-0,069072	-0,072610	0,160029	-4,739498	5,806762	0,583911	-0,069072	-0,072610	0,160029	-4,739498	5,806762	0,583911
15:22:43,04	0,414067	3,276953	-0,105970	-0,004021	0,298959	2,199029	-0,067407	-0,074296	0,160025	1,057574	0,473306	0,559620	-0,548765	-2,896701	-1,069095	-12,416339	3,714646	12,502290	-0,067407	-0,074296	0,160025	-4,774672	5,764770	0,559620	-0,067407	-0,074296	0,160025	-4,774672	5,764770	0,559620
15:22:43,09	0,414067	3,276953	-0,105970	-0,004021	0,298959	2,199029	-0,067236	-0,072960	0,161577	0,965749	0,465291	0,577835	-0,545806	-2,895978	-1,069087	-12,419071	3,750064	12,513756	-0,067236	-0,072960	0,161577	-4,761605	5,743280	0,577835	-0,067236	-0,072960	0,161577	-4,761605	5,743280	0,577835
15:22:43,14	0,414067	3,276953	-0,105970	-0,004021	0,298959	2,199029	-0,069341	-0,075161	0,161586	1,109521	0,335713	0,589302	-0,545258	-2,897886	-1,067912	-12,433240	3,718392	12,521674	-0,069341	-0,075161	0,161586	-4,790633	5,779009	0,589302	-0,069341	-0,075161	0,161586	-4,790633	5,779009	0,589302
15:22:43,19	0,414067	3,276953	-0,105970	-0,004021	0,298959	2,199029	-0,067963	-0,076590	0,162761	1,149332	0,410967	0,597220	-0,549345	-2,896843	-1,070258	-12,417181	3,736734	12,508437	-0,067963	-0,076590	0,162761	-4,863022	5,746040	0,597220	-0,067963	-0,076590	0,162761	-4,863022	5,746040	0,597220
15:22:43,24	0,414067	3,276953	-0,105970	-0,004021	0,298959	2,199029	-0,066822	-0,072529	0,160415	0,962049	0,475010	0,583982	-0,550014	-2,896672	-1,071453	-12,444561	3,710125	12,489122	-0,066822	-0,072529	0,160415	-4,731479	5,720553	0,583982	-0,066822	-0,072529	0,160415	-4,731479	5,720553	0,583982
15:22:43,29	0,414067	3,276953	-0,105970	-0,004021	0,298959	2,199029	-0,066636	-0,071864	0,159220	0,890756	0,474274	0,564668	-0,547571	-2,896762	-1,071404	-12,394007	3,689860	12,517404	-0,066636	-0,071864	0,159220	-4,750600	5,705218	0,564668	-0,066636	-0,071864	0,159220	-4,750600	5,705218	0,564668
15:22:43,34	0,414067	3,276953	-0,105970	-0,004021	0,298959	2,199029	-0,067780	-0,074025	0,159269	1,010814	0,468722	0,592949	-0,547012	-2,896126	-1,072184	-12,414062	3,719620	12,528919	-0,067780	-0,074025	0,159269	-4,800120	5,789436	0,592949	-0,067780	-0,074025	0,159269	-4,800120	5,789436	0,592949
15:22:43,39	0,414067	3,276953	-0,105970	-0,004021	0,298959	2,199029	-0,068811	-0,068696	0,158844	0,807877	0,357844	0,581594	-0,551671	-2,893205	-1,071829	-12,406517	3,782719	12,506049	-0,068811	-0,068696	0,158844	-4,584741	5,759494	0,581594	-0,068811	-0,068696	0,158844	-4,584741	5,759494	0,581594
15:22:43,44	0,414067	3,276953	-0,105970	-0,004021	0,298959	2,199029	-0,068811	-0,068696	0,158844	0,807877	0,357844	0,581594	-0,546341	-2,899165	-1,071792	-12,388148	3,720343	12,499032	-0,068811	-0,068696	0,158844	-4,584741	5,759494	0,581594	-0,068811	-0,068696	0,158844	-4,584741	5,759494	0,581594
15:22:43,49	0,414067	3,276953	-0,105970	-0,004021	0,298959	2,199029	-0,066314	-0,076292	0,158881	1,158025	0,534760	0,574577	-0,549920	-2,893185	-1,072603	-12,394857	3,729353	12,500151	-0,066314	-0,076292	0,158881	-4,830865	5,740432	0,574577	-0,066314	-0,076292	0,158881	-4,830865	5,740432	0,574577
15:22:43,54	0,414067	3,276953	-0,105970	-0,004021	0,298959	2,199029	-0,069703	-0,070202	0,158070	0,845810	0,348249	0,575696	-0,551671	-2,896369	-1,070651	-12,397836	3,724536	12,498064	-0,069703	-0,070202	0,158070	-4,665040	5,819910	0,575696	-0,069703	-0,070202	0,158070	-4,665040	5,819910	0,575696
15:22:43,59	0,414067	3,276953	-0,105970	-0,004021	0,298959	2,199029	-0,066070	-0,070278	0,160022	0,844089	0,536975	0,573610	-0,547022	-2,898426	-1,072550	-12,407354	3,677597	12,541919	-0,066070	-0,070278	0,160022	-4,672710	5,723474	0,573610	-0,066070	-0,070278	0,160022	-4,672710	5,723474	0,573610
15:22:43,64	0,414067	3,276953	-0,105970	-0,004021	0,298959	2,199029	-0,066614	-0,075333	0,158123	1,061531	0,523933	0,617464	-0,548150	-2,897726	-1,069109	-12,409589	3,712011	12,473027	-0,066614	-0,075333	0,158123	-4,852072	5,753106	0,617464	-0,066614	-0,075333	0,158123	-4,852072	5,753106	0,617464
15:22:43,69	0,414067	3,276953	-0,105970	-0,004021	0,298959	2,199029	-0,066655	-0,074005	0,161564	1,021199	0,502648	0,548573	-0,545224	-2,897244	-1,068291	-12,413321	3,715102	12,526541	-0,066655	-0,074005	0,161564	-4,788214	5,735055	0,548573	-0,066655	-0,074005	0,161564	-4,788214	5,735055	0,548573
15:22:43,74	0,414067	3,276953	-0,105970	-0,004021	0,298959	2,199029	-0,068536	-0,076299	0,162382	1,141263	0,400068	0,602086	-0,551676	-2,897060	-1,071805	-12,395355	3,714829	12,508017	-0,068536	-0,076299	0,162382	-4,848176	5,780120	0,602086	-0,068536	-0,076299	0,162382	-4,848176	5,780120	0,602086
15:22:43,79	0,414067	3,276953	-0,105970	-0,004021	0,298959	2,199029	-0,065469	-0,070619	0,158868	0,854651	0,575246	0,583563	-0,546997	-2,900882	-1,072181	-12,418626	3,710128	12,508576	-0,065469	-0,070619	0,158868	-4,688909	5,714540	0,583563	-0,065469	-0,070619	0,158868	-4,688909	5,714540	0,583563
15:22:43,84	0,414067	3,276953	-0,105970	-0,004021	0,298959	2,199029	-0,064499	-0,076582	0,158492	1,149039	0,607890	0,584122	-0,548854	-2,899171	-1,072193	-12,456220	3,718005	12,528536	-0,064499	-0,076582	0,158492	-4,862647	5,671030	0,584122	-0,064499	-0,076582	0,158492	-4,862647	5,671030	0,584122
15:22:43,89	0,414067	3,276953	-0,105970	-0,004021	0,298959	2,199029	-0,065052	-0,074119	0,158480	1,008967	0,542626	0,604081	-0,546996	-2,894219	-1,072197	-12,399591	3,709753	12,514212	-0,065052	-0,074119	0,158480	-4,809342	5,649194	0,604081	-0,065052	-0,074119	0,158480	-4,809342	5,649194	0,604081
15:22:43,94	0,414067	3,276953	-0,105970	-0,004021	0,298959	2,199029	-0,070269	-0,073252	0,158476	0,985055	0,324488	0,589757	-0,546370	-2,899845	-1,072951	-12,396954	3,710641	12,509101	-0,070269	-0,073252	0,158476	-4,765201	5,840624	0,589757	-0,070269	-0,073252	0,158476	-4,765201	5,840624	0,589757
15:22:43,99	0,414067	3,276953	-0,105970	-0,004021	0,298959	2,199029	-0,065711	-0,076606	0,157722	1,161562	0,563380	0,584646	-0,548148	-2,896350	-1,070646	-12,397785	3,708685	12,498165	-0,065711	-0,076606	0,157722	-4,851999	5,721658	0,584646	-0,065711	-0,076606	0,157722	-4,851999	5,721658	0,584646
15:22:44,04	0,414067	3,276953	-0,105970	-0,004021	0,298959	2,199029	-0,067848	-0,073319	0,160027	0,988522	0,452487	0,573710	-0,548186	-2,897015	-1,071419	-12,412192	3,702238	12,508162	-0,067848	-0,073319	0,160027	-4,767000	5,778561	0,573710	-0,067848	-0,073319	0,160027	-4,767000	5,778561	0,573710
15:22:44,09	0,414067	3,276953	-0,105970	-0,004021	0,298959	2,199029	-0,065531	-0,071912	0,158838	0,915918	0,552753	0,550120	-0,547518	-2,899280	-1,069500	-12,399732	3,725627	12,454098	-0,065531	-0,071912	0,158838	-4,729187	5,696937	0,550120	-0,065531	-0,071912	0,158838	-4,729187	5,696937	0,550120
15:22:44,14	0,414067	3,276953	-0,105970	-0,004021	0,298959	2,199029	-0,065531	-0,071912	0,158838	0,915918	0,552753	0,550120	-0,548174	-2,898133	-1,071801	-12,417488	3,728247	12,513963	-0,065531	-0,071912	0,158838	-4,729187	5,696937	0,550120	-0,065531	-0,071912	0,158838	-4,729187	5,696937	0,550120
15:22:44,19	0,414067	3,276953	-0,105970	-0,004021	0,298959	2,199029	-0,066291	-0,074188	0,158872	1,040798	0,506633	0,589509	-0,547024	-2,899389	-1,072198	-12,434594	3,729502	12,504743	-0,066291	-0,074188	0,158872	-4,782937	5,710443	0,589509	-0,066291	-0,074188	0,158872	-4,782937	5,710443	0,589509
15:22:44,24	0,414067	3,276953	-0,105970	-0,004021	0,298959	2,199029	-0,065778	-0,075812	0,158475	1,117782	0,517819	0,580288	-0,548809	-2,899999	-1,071419	-12,437132	3,705058	12,507958	-0,065778	-0,075812	0,158475	-4,833440	5,681431	0,580288	-0,065778	-0,075812	0,158475	-4,833440	5,681431	0,580288
15:22:44,29	0,414067	3,276953	-0,105970	-0,004021	0,298959	2,199029	-0,064358	-0,074571	0,159254	1,030805	0,601733	0,583504	-0,546990	-2,897727	-1,072214	-12,404004	3,690428	12,474368	-0,064358	-0,074571	0,159254	-4,822989	5,653800	0,583504	-0,064358	-0,074571	0,159254	-4,822989	5,653800	0,583504
15:22:44,34	0,414067	3,276953	-0,105970	-0,004021	0,298959	2,199029	-0,067235	-0,075011	0,158459	1,057581	0,488111	0,549914	-0,549910	-2,897433	-1,072983	-12,391330	3,697123	12,484150	-0,067235	-0,075011	0,158459	-4,830756	5,766057	0,549914	-0,067235	-0,075011	0,158459	-4,830756	5,766057	0,549914
15:22:44,39	0,414067	3,276953	-0,105970	-0,004021	0,298959	2,199029	-0,066029	-0,072335	0,157690	0,930556	0,558460	0,559695	-0,545790	-2,899496	-1,074909	-12,395374	3,701410	12,490752	-0,066303	-0,076934	0,155764	-4,867903	5,743330	0,566297	-0,066303	-0,076934	0,155764	-4,867903	5,743330	0,566297
15:22:44,44	0,414067	3,276953	-0,105970	-0,004021	0,298959	2,199029	-0,066303	-0,076934	0,155764	1,171428	0,538581	0,566297	-0,545826	-2,898087	-1,070635	-12,422968	3,727441	12,513697	-0,066303	-0,076934	0,155764	-4,867903	5,743330	0,566297	-0,066303	-0,076934	0,155764	-4,867903	5,743330	0,566297
15:22:44,49	0,414067	3,276953	-0,105970	-0,004021	0,298959	2,199029	-0,067505	-0,076199	0,160038	1,141930	0,439151	0,589242	-0,548167	-2,893732	-1,072968	-12,385917	3,689044	12,518593	-0,067505	-0,076199	0,160038	-4,839666	5,738277	0,589242	-0,067505	-0,076199	0,160038	-4,839666	5,738277	0,589242
15:22:44,54	0,414067	3,276953	-0,105970	-0,004021	0,298959	2,199029	-0,070105	-0,071993	0,157705	0,908527	0,355203	0,594138	-0,546976	-2,896375	-1,074147	-12,386598	3,683823	12,485047	-0,070105	-0,071993	0,157705	-4,742953	5,858480	0,594138	-0,070105	-0,071993	0,157705	-4,742953	5,858480	0,594138
15:22:44,59	0,414067	3,276953	-0,105970	-0,004021	0,298959	2,199029	-0,068412	-0,074347	0,156526	1,026046	0,445257	0,560593	-0,545733	-2,895375	-1,072572	-12,371008	3,730442	12,505166	-0,068412	-0,074347	0,156526	-4,810182	5,815637	0,560593	-0,068412	-0,074347	0,156526	-4,810182	5,815637	0,560593
15:22:44,64	0,414067	3,276953	-0,105970	-0,004021	0,298959	2,199029	-0,069900	-0,074923	0,158101	1,104153	0,358113	0,580711	-0,548730	-2,895921	-1,072580	-12,390309	3,714508	12,509105	-0,069900	-0,074923	0,158101	-4,777271	5,845240	0,580711	-0,069900	-0,074923	0,158101	-4,777271	5,845240	0,580711
15:22:44,69	0,414067	3,276953	-0,105970	-0,004021	0,298959	2,199029	-0,067929	-0,072600	0,158093	0,959934	0,451850	0,584650	-0,546954	-2,896383	-1,071427	-12,386567	3,696867	12,483812	-0,067929	-0,072600	0,158093	-4,739175	5,784264	0,584650	-0,067929	-0,072600	0,158093	-4,739175	5,784264	0,584650
15:22:44,74	0,414067	3,276953	-0,105970	-0,004021	0,298959	2,199029	-0,068416	-0,074369	0,159246	1,038535	0,438569	0,559358	-0,548197	-2,896388	-1,073346	-12,403733	3,685963	12,528198	-0,068416	-0,074369	0,159246	-4,799469	5,809241	0,559358	-0,068416	-0,074369	0,159246	-4,799469	5,809241	0,559358
15:22:44,79	0,414067	3,276953	-0,105970	-0,004021	0,298959	2,199029	-0,067791	-0,073296	0,157327	0,964681	0,461690	0,603744	-0,547612	-2,895983	-1,072988	-12,413179	3,696230	12,494651	-0,067791	-0,073296	0,157327	-4,789045	5,783245	0,603744	-0,067791	-0,073296	0,157327	-4,789045	5,783245	0,603744
15:22:44,84	0,414067	3,276953	-0,105970	-0,004021	0,298959	2,199029	-0,068433	-0,073600	0,157685	0,984651	0,414950	0,570197	-0,544681	-2,898131	-1,072589	-12,428809	3,705871	12,499911	-0,068433	-0,073600	0,157685	-4,792929	5,786965	0,570197	-0,068433	-0,073600	0,157685	-4,792929	5,786965	0,570197
15:22:44,89	0,414067	3,276953	-0,105970	-0,004021	0,298959	2,199029	-0,068039	-0,077213	0,158083	1,173050	0,417086	0,575457	-0,550534	-2,899032	-1,072168	-12,410123	3,706458	12,537098	-0,068039	-0,077213	0,158083	-4,888134	5,758166	0,575457	-0,068039	-0,077213	0,158083	-4,888134	5,758166	0,575457
15:22:44,94	0,414067	3,276953	-0,105970	-0,004021	0,298959	2,199029	-0,064333	-0,072594	0,158505	0,942713	0,625713	0,612643	-0,549339	-2,898402	-1,072583	-12,401471	3,697818	12,498523	-0,064333	-0,072594	0,158505	-4,755879	5,675833	0,612643	-0,064333	-0,072594	0,158505	-4,755879	5,675833	0,612643
15:22:44,99	0,414067	3,276953	-0,105970	-0,004021	0,298959	2,199029	-0,065475	-0,073314	0,158090	0,977009	0,578115	0,574069	-0,549336	-2,895553	-1,074142	-12,394347	3,713839	12,505180	-0,065475	-0,073314	0,158090	-4,778122	5,717922	0,574069	-0,065475	-0,073314	0,158090	-4,778122	5,717922	0,574069
15:22:45,04	0,414067	3,276953	-0,105970	-0,004021	0,298959	2,199029	-0,067944	-0,071892	0,156531	0,920514	0,447906	0,580726	-0,549352	-2,896260	-1,073359	-12,403208	3,710675	12,514276	-0,067944	-0,071892	0,156531	-4,723009	5,781500	0,580726	-0,067944	-0,071892	0,156531	-4,723009	5,781500	0,580726
15:22:45,09	0,414067	3,276953	-0,105970	-0,004021	0,298959	2,199029	-0,067324	-0,072231	0,157314	0,930969	0,474058	0,589821	-0,546982	-2,896356	-1,071785	-12,392256	3,693687	12,527592	-0,067324	-0,072231	0,157314	-4,739161	5,758976	0,589821	-0,067324	-0,072231	0,157314	-4,739161	5,758976	0,589821
15:22:45,14	0,414067	3,276953	-0,105970	-0,004021	0,298959	2,199029	-0,068426	-0,074332	0,158888	1,030991	0,434738	0,603138	-0,548784	-2,897829	-1,072975	-12,421753	3,721105	12,509587	-0,068426	-0,074332	0,158888	-4,804077	5,806155	0,603138	-0,068426	-0,074332	0,158888	-4,804077	5,806155	0,603138
15:22:45,19	0,414067	3,276953	-0,105970	-0,004021	0,298959	2,199029	-0,066249	-0,073508	0,157698	0,997155	0,508662	0,585133	-0,544076	-2,896018	-1,072568	-12,402071	3,673949	12,523244	-0,066249	-0,073508	0,157698	-4,773252	5,709224	0,585133	-0,066249	-0,073508	0,157698	-4,773252	5,709224	0,585133
15:22:45,24	0,414067	3,276953	-0,105970	-0,004021	0,298959	2,199029	-0,070171	-0,076679	0,158105	1,131054	0,345344	0,598790	-0,550515	-2,896012	-1,077255	-12,396659	3,732033	12,502564	-0,070171	-0,076679	0,158105	-4,888284	5,853779	0,598790	-0,070171	-0,076679	0,158105	-4,888284	5,853779	0,598790
15:22:45,29	0,414067	3,276953	-0,105970	-0,004021	0,298959	2,199029	-0,066957	-0,071100	0,153418	0,893941	0,488104	0,578109	-0,550503	-2,897801	-1,071064	-12,404195	3,706288	12,459025	-0,066957	-0,071100	0,153418	-4,687425	5,744258	0,578109	-0,066957	-0,071100	0,153418	-4,687425	5,744258	0,578109
15:22:45,34	0,414067	3,276953	-0,105970	-0,004021	0,298959	2,199029	-0,065414	-0,072005	0,159609	0,914912	0,574722	0,534570	-0,546919	-2,894057	-1,075312	-12,364991	3,722573	12,487129	-0,065414	-0,072005	0,159609	-4,737458	5,709697	0,534570	-0,065414	-0,072005	0,159609	-4,737458	5,709697	0,534570
15:22:45,39	0,414067	3,276953	-0,105970	-0,004021	0,298959	2,199029	-0,070448	-0,073237	0,155361	1,012709	0,338735	0,562674	-0,548064	-2,897329	-1,075295	-12,362968	3,737777	12,491747	-0,070448	-0,073237	0,155361	-4,736417	5,868922	0,562674	-0,070448	-0,073237	0,155361	-4,736417	5,868922	0,562674
15:22:45,44	0,414067	3,276953	-0,105970	-0,004021	0,298959	2,199029	-0,067043	-0,073881	0,155378	1,060382	0,509981	0,567292	-0,549341	-2,896955	-1,071418	-12,406294	3,717245	12,508391	-0,067043	-0,073881	0,155378	-4,739307	5,772820	0,567292	-0,067043	-0,073881	0,155378	-4,739307	5,772820	0,567292
15:22:45,49	0,414067	3,276953	-0,105970	-0,004021	0,298959	2,199029	-0,066728	-0,072589	0,159255	0,953708	0,499076	0,583936	-0,551144	-2,897884	-1,074907	-12,416360	3,715430	12,524645	-0,066728	-0,072589	0,159255	-4,744490	5,737233	0,583936	-0,066728	-0,072589	0,159255	-4,744490	5,737233	0,583936
15:22:45,54	0,414067	3,276953	-0,105970	-0,004021	0,298959	2,199029	-0,065022	-0,071491	0,155766	0,890036	0,579993	0,600191	-0,548718	-2,898023	-1,073345	-12,382832	3,698386	12,508668	-0,065022	-0,071491	0,155766	-4,722013	5,684207	0,600191	-0,065022	-0,071491	0,155766	-4,722013	5,684207	0,600191
15:22:45,59	0,414067	3,276953	-0,105970	-0,004021	0,298959	2,199029	-0,066115	-0,073662	0,157328	1,004937	0,560719	0,584213	-0,548160	-2,898088	-1,075291	-12,400405	3,718416	12,515605	-0,066115	-0,073662	0,157328	-4,777543	5,750727	0,584213	-0,066115	-0,073662	0,157328	-4,777543	5,750727	0,584213
15:22:45,64	0,414067	3,276953	-0,105970	-0,004021	0,298959	2,199029	-0,066337	-0,074177	0,155382	1,040282	0,523936	0,591151	-0,551140	-2,895288	-1,076497	-12,404401	3,702201	12,486690	-0,066337	-0,074177	0,155382	-4,782632	5,731379	0,591151	-0,066337	-0,074177	0,155382	-4,782632	5,731379	0,591151
15:22:45,69	0,414067	3,276953	-0,105970	-0,004021	0,298959	2,199029	-0,067272	-0,070197	0,154176	0,817274	0,479974	0,562236	-0,549886	-2,895049	-1,075308	-12,380870	3,735868	12,501591	-0,067272	-0,070197	0,154176	-4,693200	5,760797	0,562236	-0,067272	-0,070197	0,154176	-4,693200	5,760797	0,562236
15:22:45,74	0,414067	3,276953	-0,105970	-0,004021	0,298959	2,199029	-0,068105	-0,071163	0,155365	0,908432	0,440162	0,577137	-0,546962	-2,898479	-1,072572	-12,384777	3,677518	12,498094	-0,068105	-0,071163	0,155365	-4,677879	5,786438	0,577137	-0,068105	-0,071163	0,155365	-4,677879	5,786438	0,577137
15:22:45,79	0,414067	3,276953	-0,105970	-0,004021	0,298959	2,199029	-0,066598	-0,075411	0,158101	1,076825	0,544351	0,573640	-0,547028	-2,894724	-1,074924	-12,413401	3,716195	12,511295	-0,066598	-0,075411	0,158101	-4,842928	5,772277	0,573640	-0,066598	-0,075411	0,158101	-4,842928	5,772277	0,573640
15:22:45,84	0,414067	3,276953	-0,105970	-0,004021	0,298959	2,199029	-0,069817	-0,073476	0,155749	0,995379	0,332845	0,586840	-0,548805	-2,898631	-1,075306	-12,419671	3,691891	12,505081	-0,069817	-0,073476	0,155749	-4,772463	5,813449	0,586840	-0,069817	-0,073476	0,155749	-4,772463	5,813449	0,586840
15:22:45,89	0,414067	3,276953	-0,105970	-0,004021	0,298959	2,199029	-0,065544	-0,073891	0,155367	0,992767	0,561720	0,580626	-0,550538	-2,896845	-1,075694	-12,405975	3,715924	12,510757	-0,065544	-0,073891	0,155367	-4,807638	5,706958	0,580626	-0,065544	-0,073891	0,155367	-4,807638	5,706958	0,580626
15:22:45,94	0,414067	3,276953	-0,105970	-0,004021	0,298959	2,199029	-0,066224	-0,071497	0,154979	0,895950	0,526202	0,586302	-0,548261	-2,901734	-1,074526	-12,445049	3,676482	12,504007	-0,066224	-0,071497	0,154979	-4,716541	5,724824	0,586302	-0,066224	-0,071497	0,154979	-4,716541	5,724824	0,586302
15:22:45,99	0,414067	3,276953	-0,105970	-0,004021	0,298959	2,199029	-0,063129	-0,075914	0,156146	1,071938	0,673065	0,579553	-0,548187	-2,898208	-1,074894	-12,406547	3,702243	12,529422	-0,063129	-0,075914	0,156146	-4,887286	5,628667	0,579553	-0,063129	-0,075914	0,156146	-4,887286	5,628667	0,579553
15:22:46,04	0,414067	3,276953	-0,105970	-0,004021	0,298959	2,199029	-0,066220	-0,074214	0,155779	1,025123	0,532795	0,604967	-0,545314	-2,899295	-1,071042	-12,450936	3,692412	12,498484	-0,066220	-0,074214	0,155779	-4,800688	5,731042	0,604967	-0,066220	-0,074214	0,155779	-4,800688	5,731042	0,604967
15:22:46,09	0,414067	3,276953	-0,105970	-0,004021	0,298959	2,199029	-0,066714	-0,077246	0,159631	1,152081	0,473543	0,574029	-0,547610	-2,897392	-1,073354	-12,408272	3,683356	12,513583	-0,066714	-0,077246	0,159631	-4,911746	5,710627	0,574029	-0,066714	-0,077246	0,159631	-4,911746	5,710627	0,574029
15:22:46,14	0,414067	3,276953	-0,105970	-0,004021	0,298959	2,199029	-0,067214	-0,074306	0,157319	1,012692	0,489025	0,589129	-0,548752	-2,893903	-1,074918	-12,386845	3,704602	12,510471	-0,067214	-0,074306	0,157319	-4,820346	5,765349	0,589129	-0,067214	-0,074306	0,157319	-4,820346	5,765349	0,589129
15:22:46,19	0,414067	3,276953	-0,105970	-0,004021	0,298959	2,199029	-0,069665	-0,071573	0,155754	0,899671	0,369515	0,586016	-0,549416	-2,899279	-1,076856	-12,439979	3,730238	12,521795	-0,069665	-0,071573	0,155754	-4,718800	5,838230	0,586016	-0,069665	-0,071573	0,155754	-4,718800	5,838230	0,586016
15:22:46,24	0,414067	3,276953	-0,105970	-0,004021	0,298959	2,199029	-0,064678	-0,073686	0,153817	1,005166	0,570020	0,597340	-0,548177	-2,898800	-1,074143	-12,414864	3,718461	12,495568	-0,064678	-0,073686	0,153817	-4,779153	5,647233	0,597340	-0,064678	-0,073686	0,153817	-4,779153	5,647233	0,597340
15:22:46,29	0,414067	3,276953	-0,105970	-0,004021	0,298959	2,199029	-0,065712	-0,074519	0,156530	1,050842	0,543895	0,571113	-0,548164	-2,896845	-1,073346	-12,400310	3,715170	12,524191	-0,065712	-0,074519	0,156530	-4,798869	5,702271	0,571113	-0,065712	-0,074519	0,156530	-4,798869	5,702271	0,571113
15:22:46,34	0,414067	3,276953	-0,105970	-0,004021	0,298959	2,199029	-0,067412	-0,073553	0,157327	1,005039	0,469753	0,599737	-0,546433	-2,900035	-1,072948	-12,414698	3,681494	12,522844	-0,067412	-0,073553	0,157327	-4,768845	5,761567	0,599737	-0,067412	-0,073553	0,157327	-4,768845	5,761567	0,599737
15:22:46,39	0,414067	3,276953	-0,105970	-0,004021	0,298959	2,199029	-0,065515	-0,076647	0,157725	1,129585	0,572781	0,598390	-0,548878	-2,894969	-1,075718	-12,454263	3,727382	12,517045	-0,065515	-0,076647	0,157725	-4,887202	5,715671	0,598390	-0,065515	-0,076647	0,157725	-4,887202	5,715671	0,598390
15:22:46,44	0,414067	3,276953	-0,105970	-0,004021	0,298959	2,199029	-0,068679	-0,071996	0,154955	0,907718	0,351003	0,592590	-0,546997	-2,897891	-1,076471	-12,410992	3,732532	12,502579	-0,068679	-0,071996	0,154955	-4,744007	5,742328	0,592590	-0,068679	-0,071996	0,154955	-4,744007	5,742328	0,592590
15:22:46,49	0,414067	3,276953	-0,105970	-0,004021	0,298959	2,199029	-0,067089	-0,075086	0,154202	1,094487	0,468575	0,578125	-0,549410	-2,900168	-1,074124	-12,438148	3,714157	12,529158	-0,067089	-0,075086	0,154202	-4,799793	5,735097	0,578125	-0,067089	-0,075086	0,154202	-4,799793	5,735097	0,578125
15:22:46,54	0,414067	3,276953	-0,105970	-0,004021	0,298959	2,199029	-0,063911	-0,074135	0,156549	1,015548	0,619522	0,604703	-0,546356	-2,898487	-1,075249	-12,373950	3,700828	12,548913	-0,063911	-0,074135	0,156549	-4,804085	5,636537	0,604703	-0,063911	-0,074135	0,156549	-4,804085	5,636537	0,604703
15:22:46,59	0,414067	3,276953	-0,105970	-0,004021	0,298959	2,199029	-0,066893	-0,075940	0,155424	1,129922	0,526719	0,624459	-0,549925	-2,894480	-1,076488	-12,389524	3,716333	12,492160	-0,066893	-0,075940	0,155424	-4,831340	5,777822	0,624459	-0,066893	-0,075940	0,155424	-4,831340	5,777822	0,624459
15:22:46,64	0,414067	3,276953	-0,105970	-0,004021	0,298959	2,199029	-0,068579	-0,070845	0,154185	0,870638	0,417810	0,567705	-0,549319	-2,899329	-1,076471	-12,400429	3,733429	12,492194	-0,068579	-0,070845	0,154185	-4,690690	5,801260	0,567705	-0,068579	-0,070845	0,154185	-4,690690	5,801260	0,567705
15:22:46,69	0,414067	3,276953	-0,105970	-0,004021	0,298959	2,199029	-0,064683	-0,073794	0,154202	1,033368	0,602434	0,567740	-0,551183	-2,897002	-1,078421	-12,429564	3,725009	12,517660	-0,064683	-0,073794	0,154202	-4,759500	5,680012	0,567740	-0,064683	-0,073794	0,154202	-4,759500	5,680012	0,567740
15:22:46,74	0,414067	3,276953	-0,105970	-0,004021	0,298959	2,199029	-0,065766	-0,071017	0,152252	0,867060	0,525060	0,593205	-0,551716	-2,897651	-1,075296	-12,403879	3,705061	12,519512	-0,065766	-0,071017	0,152252	-4,707747	5,687709	0,593205	-0,065766	-0,071017	0,152252	-4,707747	5,687709	0,593205
15:22:46,79	0,414067	3,276953	-0,105970	-0,004021	0,298959	2,199029	-0,064938	-0,070879	0,155377	0,855492	0,600362	0,595057	-0,548727	-2,897164	-1,074525	-12,390404	3,717754	12,500519	-0,064938	-0,070879	0,155377	-4,708542	5,697970	0,595057	-0,064938	-0,070879	0,155377	-4,708542	5,697970	0,595057
15:22:46,84	0,414067	3,276953	-0,105970	-0,004021	0,298959	2,199029	-0,066854	-0,073225	0,156148	0,995177	0,506034	0,576065	-0,548752	-2,897118	-1,075707	-12,401550	3,717702	12,486818	-0,066854	-0,073225	0,156148	-4,752963	5,754076	0,576065	-0,066854	-0,073225	0,156148	-4,752963	5,754076	0,576065
15:22:46,89	0,414067	3,276953	-0,105970	-0,004021	0,298959	2,199029	-0,066881	-0,073180	0,154966	0,987220	0,495001	0,562364	-0,549347	-2,894553	-1,075713	-12,407065	3,749408	12,497862	-0,066881	-0,073180	0,154966	-4,757389	5,745167	0,562364	-0,066881	-0,073180	0,154966	-4,757389	5,745167	0,562364
15:22:46,94	0,414067	3,276953	-0,105970	-0,004021	0,298959	2,199029	-0,068805	-0,071383	0,154960	0,918473	0,374338	0,573408	-0,551790	-2,897236	-1,077659	-12,447662	3,743892	12,508157	-0,068805	-0,071383	0,154960	-4,685066	5,775517	0,573408	-0,068805	-0,071383	0,154960	-4,685066	5,775517	0,573408
15:22:46,99	0,414067	3,276953	-0,105970	-0,004021	0,298959	2,199029	-0,065260	-0,070609	0,153014	0,853149	0,526289	0,583703	-0,552331	-2,895788	-1,074144	-12,423854	3,736835	12,525049	-0,065260	-0,070609	0,153014	-4,689630	5,649168	0,583703	-0,065260	-0,070609	0,153014	-4,689630	5,649168	0,583703
15:22:47,04	0,414067	3,276953	-0,105970	-0,004021	0,298959	2,199029	-0,066243	-0,069415	0,156529	0,796888	0,499286	0,600595	-0,549394	-2,895899	-1,077630	-12,418991	3,733278	12,532343	-0,066243	-0,069415	0,156529	-4,652215	5,699382	0,600595	-0,066243	-0,069415	0,156529	-4,652215	5,699382	0,600595
15:22:47,09	0,414067	3,276953	-0,105970	-0,004021	0,298959	2,199029	-0,067615	-0,072015	0,153043	0,931429	0,433922	0,607888	-0,549400	-2,894826	-1,076082	-12,413836	3,707301	12,525829	-0,067615	-0,072015	0,153043	-4,721758	5,741735	0,607888	-0,067615	-0,072015	0,153043	-4,721758	5,741735	0,607888
15:22:47,14	0,414067	3,276953	-0,105970	-0,004021	0,298959	2,199029	-0,068542	-0,071473	0,154591	0,883311	0,403213	0,601374	-0,551732	-2,896890	-1,074171	-12,423018	3,724453	12,480994	-0,068542	-0,071473	0,154591	-4,727307	5,783732	0,601374	-0,068542	-0,071473	0,154591	-4,727307	5,783732	0,601374
15:22:47,19	0,414067	3,276953	-0,105970	-0,004021	0,298959	2,199029	-0,065588	-0,070486	0,156502	0,842234	0,540273	0,556540	-0,548197	-2,896891	-1,074927	-12,411767	3,702115	12,495770	-0,065588	-0,070486	0,156502	-4,690880	5,688933	0,556540	-0,065588	-0,070486	0,156502	-4,690880	5,688933	0,556540
15:22:47,24	0,414067	3,276953	-0,105970	-0,004021	0,298959	2,199029	-0,067355	-0,073547	0,155746	0,987704	0,469286	0,571315	-0,550541	-2,898917	-1,075687	-12,409698	3,706312	12,510175	-0,067355	-0,073547	0,155746	-4,785726	5,756679	0,571315	-0,067355	-0,073547	0,155746	-4,785726	5,756679	0,571315
15:22:47,29	0,414067	3,276953	-0,105970	-0,004021	0,298959	2,199029	-0,064428	-0,072530	0,154986	0,939500	0,621199	0,585720	-0,548151	-2,896100	-1,072591	-12,402562	3,731325	12,500159	-0,064428	-0,072530	0,154986	-4,754112	5,678799	0,585720	-0,064428	-0,072530	0,154986	-4,754112	5,678799	0,585720
15:22:47,34	0,414067	3,276953	-0,105970	-0,004021	0,298959	2,199029	-0,068062	-0,073191	0,158082	0,999116	0,425879	0,575705	-0,546423	-2,897054	-1,075649	-12,401520	3,707252	12,559537	-0,068062	-0,073191	0,158082	-4,746405	5,768786	0,575705	-0,068062	-0,073191	0,158082	-4,746405	5,768786	0,575705
15:22:47,39	0,414067	3,276953	-0,105970	-0,004021	0,298959	2,199029	-0,068101	-0,075165	0,155024	1,081431	0,436818	0,635082	-0,547561	-2,900451	-1,078779	-12,388552	3,696335	12,506961	-0,068101	-0,075165	0,155024	-4,819040	5,782744	0,635082	-0,068101	-0,075165	0,155024	-4,819040	5,782744	0,635082
15:22:47,44	0,414067	3,276953	-0,105970	-0,004021	0,298959	2,199029	-0,064590	-0,075878	0,151894	1,115507	0,636085	0,582507	-0,552229	-2,898490	-1,076070	-12,379492	3,730399	12,505795	-0,064590	-0,075878	0,151894	-4,840890	5,706389	0,582507	-0,064590	-0,075878	0,151894	-4,840890	5,706389	0,582507
15:22:47,49	0,414067	3,276953	-0,105970	-0,004021	0,298959	2,199029	-0,063954	-0,070855	0,154603	0,888374	0,659958	0,581341	-0,548103	-2,900281	-1,075292	-12,376179	3,699021	12,485350	-0,063954	-0,070855	0,154603	-4,673767	5,680357	0,581341	-0,063954	-0,070855	0,154603	-4,673767	5,680357	0,581341
15:22:47,54	0,414067	3,276953	-0,105970	-0,004021	0,298959	2,199029	-0,064466	-0,075324	0,155380	1,095215	0,651889	0,560895	-0,547518	-2,896979	-1,075684	-12,378418	3,731885	12,501790	-0,064466	-0,075324	0,155380	-4,817698	5,712484	0,560895	-0,064466	-0,075324	0,155380	-4,817698	5,712484	0,560895
15:22:47,59	0,414067	3,276953	-0,105970	-0,004021	0,298959	2,199029	-0,067618	-0,074179	0,154989	1,063014	0,469604	0,577335	-0,548252	-2,898630	-1,074186	-12,459469	3,737883	12,467616	-0,067618	-0,074179	0,154989	-4,760013	5,777646	0,577335	-0,067618	-0,074179	0,154989	-4,760013	5,777646	0,577335
15:22:47,64	0,414067	3,276953	-0,105970	-0,004021	0,298959	2,199029	-0,065821	-0,074369	0,156487	1,037592	0,489866	0,543161	-0,550505	-2,898251	-1,077253	-12,389636	3,702942	12,486693	-0,065821	-0,074369	0,156487	-4,800394	5,656830	0,543161	-0,065821	-0,074369	0,156487	-4,800394	5,656830	0,543161
15:22:47,69	0,414067	3,276953	-0,105970	-0,004021	0,298959	2,199029	-0,065024	-0,072228	0,153419	0,930914	0,609291	0,562239	-0,544579	-2,898008	-1,077226	-12,371810	3,705718	12,502178	-0,065024	-0,072228	0,153419	-4,738998	5,713640	0,562239	-0,065024	-0,072228	0,153419	-4,738998	5,713640	0,562239
15:22:47,74	0,414067	3,276953	-0,105970	-0,004021	0,298959	2,199029	-0,068197	-0,077239	0,153447	1,202781	0,458334	0,577723	-0,547543	-2,899853	-1,078008	-12,380060	3,693059	12,496702	-0,068197	-0,077239	0,153447	-4,860462	5,811780	0,577723	-0,068197	-0,077239	0,153447	-4,860462	5,811780	0,577723
15:22:47,79	0,414067	3,276953	-0,105970	-0,004021	0,298959	2,199029	-0,065117	-0,075594	0,152665	1,102176	0,617659	0,572247	-0,546384	-2,895057	-1,076846	-12,380993	3,707028	12,516744	-0,065117	-0,075594	0,152665	-4,831970	5,729355	0,572247	-0,065117	-0,075594	0,152665	-4,831970	5,729355	0,572247
15:22:47,84	0,414067	3,276953	-0,105970	-0,004021	0,298959	2,199029	-0,069850	-0,074200	0,153827	1,041308	0,363744	0,592290	-0,547023	-2,899289	-1,076103	-12,428569	3,726102	12,477892	-0,069850	-0,074200	0,153827	-4,783391	5,846990	0,592290	-0,069850	-0,074200	0,153827	-4,783391	5,846990	0,592290
15:22:47,89	0,414067	3,276953	-0,105970	-0,004021	0,298959	2,199029	-0,065865	-0,075763	0,154570	1,115296	0,520241	0,553438	-0,550566	-2,899363	-1,079178	-12,417681	3,715996	12,522311	-0,065865	-0,075763	0,154570	-4,832072	5,690640	0,553438	-0,065865	-0,075763	0,154570	-4,832072	5,690640	0,553438
15:22:47,94	0,414067	3,276953	-0,105970	-0,004021	0,298959	2,199029	-0,064030	-0,072731	0,151495	0,954358	0,630148	0,597857	-0,547027	-2,895434	-1,078440	-12,405262	3,696624	12,478702	-0,064030	-0,072731	0,151495	-4,755049	5,656493	0,597857	-0,064030	-0,072731	0,151495	-4,755049	5,656493	0,597857
15:22:47,99	0,414067	3,276953	-0,105970	-0,004021	0,298959	2,199029	-0,069202	-0,073831	0,152233	1,000995	0,381636	0,554248	-0,549323	-2,899744	-1,074547	-12,396191	3,691290	12,460498	-0,069202	-0,073831	0,152233	-4,794767	5,813997	0,554248	-0,069202	-0,073831	0,152233	-4,794767	5,813997	0,554248
15:22:48,04	0,414067	3,276953	-0,105970	-0,004021	0,298959	2,199029	-0,064321	-0,073998	0,156126	1,009587	0,645951	0,536043	-0,547630	-2,898692	-1,075291	-12,414282	3,676903	12,519265	-0,064321	-0,073998	0,156126	-4,799273	5,695182	0,536043	-0,064321	-0,073998	0,156126	-4,799273	5,695182	0,536043
15:22:48,09	0,414067	3,276953	-0,105970	-0,004021	0,298959	2,199029	-0,066079	-0,074939	0,155382	1,036999	0,546095	0,594811	-0,546939	-2,895329	-1,075721	-12,382114	3,729088	12,463345	-0,066079	-0,074939	0,155382	-4,845707	5,733279	0,594811	-0,066079	-0,074939	0,155382	-4,845707	5,733279	0,594811
15:22:48,14	0,414067	3,276953	-0,105970	-0,004021	0,298959	2,199029	-0,069337	-0,073856	0,154952	1,041965	0,378455	0,538890	-0,547617	-2,897696	-1,079560	-12,404458	3,699442	12,527480	-0,066948	-0,074452	0,151113	-4,808367	5,753544	0,603025	-0,066948	-0,074452	0,151113	-4,808367	5,753544	0,603025
15:22:48,19	0,414067	3,276953	-0,105970	-0,004021	0,298959	2,199029	-0,066948	-0,074452	0,151113	1,036102	0,498147	0,603025	-0,549272	-2,896062	-1,078390	-12,357268	3,716999	12,517111	-0,066948	-0,074452	0,151113	-4,808367	5,753544	0,603025	-0,066948	-0,074452	0,151113	-4,808367	5,753544	0,603025
15:22:48,24	0,414067	3,276953	-0,105970	-0,004021	0,298959	2,199029	-0,067535	-0,072202	0,152283	0,957898	0,499681	0,592656	-0,549301	-2,894243	-1,074519	-12,371396	3,710518	12,514958	-0,067535	-0,072202	0,152283	-4,709941	5,801205	0,592656	-0,067535	-0,072202	0,152283	-4,709941	5,801205	0,592656
15:22:48,29	0,414067	3,276953	-0,105970	-0,004021	0,298959	2,199029	-0,069096	-0,071267	0,156154	0,896624	0,409520	0,590503	-0,548737	-2,898274	-1,077627	-12,395732	3,730720	12,507556	-0,069096	-0,071267	0,156154	-4,697852	5,833574	0,590503	-0,069096	-0,071267	0,156154	-4,697852	5,833574	0,590503
15:22:48,34	0,414067	3,276953	-0,105970	-0,004021	0,298959	2,199029	-0,065888	-0,073771	0,153046	1,032153	0,545184	0,583101	-0,546357	-2,897019	-1,077247	-12,378573	3,713566	12,487816	-0,065888	-0,073771	0,153046	-4,758878	5,717373	0,583101	-0,065888	-0,073771	0,153046	-4,758878	5,717373	0,583101
15:22:48,39	0,414067	3,276953	-0,105970	-0,004021	0,298959	2,199029	-0,068164	-0,075205	0,153426	1,100432	0,450254	0,563361	-0,551701	-2,896831	-1,077998	-12,389051	3,711457	12,540713	-0,068164	-0,075205	0,153426	-4,803148	5,801132	0,563361	-0,068164	-0,075205	0,153426	-4,803148	5,801132	0,563361
15:22:48,44	0,414067	3,276953	-0,105970	-0,004021	0,298959	2,199029	-0,065656	-0,070483	0,152675	0,847808	0,572677	0,616259	-0,548213	-2,899321	-1,078387	-12,417562	3,711958	12,536647	-0,065656	-0,070483	0,152675	-4,685074	5,726636	0,616259	-0,065656	-0,070483	0,152675	-4,685074	5,726636	0,616259
15:22:48,49	0,414067	3,276953	-0,105970	-0,004021	0,298959	2,199029	-0,065242	-0,074748	0,152286	1,055802	0,569231	0,612193	-0,548153	-2,899201	-1,075297	-12,411300	3,747658	12,506804	-0,065242	-0,074748	0,152286	-4,811936	5,690741	0,612193	-0,065242	-0,074748	0,152286	-4,811936	5,690741	0,612193
15:22:48,54	0,414067	3,276953	-0,105970	-0,004021	0,298959	2,199029	-0,065376	-0,074740	0,155375	1,089437	0,549834	0,582349	-0,548819	-2,897721	-1,078015	-12,421503	3,708018	12,526778	-0,065376	-0,074740	0,155375	-4,777677	5,681866	0,582349	-0,065376	-0,074740	0,155375	-4,777677	5,681866	0,582349
15:22:48,59	0,414067	3,276953	-0,105970	-0,004021	0,298959	2,199029	-0,066325	-0,073424	0,152658	0,981554	0,511474	0,602323	-0,551148	-2,895618	-1,079175	-12,406387	3,728184	12,542419	-0,066325	-0,073424	0,152658	-4,782223	5,717995	0,602323	-0,066325	-0,073424	0,152658	-4,782223	5,717995	0,602323
15:22:48,64	0,414067	3,276953	-0,105970	-0,004021	0,298959	2,199029	-0,066982	-0,070355	0,151498	0,846977	0,480330	0,617965	-0,548844	-2,899261	-1,077256	-12,433935	3,685387	12,501260	-0,066982	-0,070355	0,151498	-4,675866	5,738409	0,617965	-0,066982	-0,070355	0,151498	-4,675866	5,738409	0,617965
15:22:48,69	0,414067	3,276953	-0,105970	-0,004021	0,298959	2,199029	-0,064979	-0,074172	0,153417	0,994644	0,582023	0,576806	-0,544681	-2,899147	-1,076475	-12,404866	3,644161	12,480522	-0,064979	-0,074172	0,153417	-4,827865	5,682871	0,576806	-0,064979	-0,074172	0,153417	-4,827865	5,682871	0,576806
15:22:48,74	0,414067	3,276953	-0,105970	-0,004021	0,298959	2,199029	-0,067159	-0,077720	0,154197	1,157968	0,514427	0,556067	-0,548227	-2,895249	-1,078039	-12,421627	3,724666	12,508416	-0,067159	-0,077720	0,154197	-4,943052	5,786441	0,556067	-0,067159	-0,077720	0,154197	-4,943052	5,786441	0,556067
15:22:48,79	0,414067	3,276953	-0,105970	-0,004021	0,298959	2,199029	-0,068762	-0,072700	0,152634	0,958285	0,376301	0,583961	-0,549373	-2,901538	-1,077599	-12,410470	3,694680	12,535012	-0,068762	-0,072700	0,152634	-4,748694	5,774154	0,583961	-0,068762	-0,072700	0,152634	-4,748694	5,774154	0,583961
15:22:48,84	0,414067	3,276953	-0,105970	-0,004021	0,298959	2,199029	-0,062743	-0,074852	0,153074	1,049786	0,713988	0,610558	-0,550555	-2,897417	-1,079993	-12,408668	3,709304	12,479184	-0,062743	-0,074852	0,153074	-4,826106	5,639284	0,610558	-0,062743	-0,074852	0,153074	-4,826106	5,639284	0,610558
15:22:48,89	0,414067	3,276953	-0,105970	-0,004021	0,298959	2,199029	-0,065720	-0,071768	0,150680	0,902988	0,553395	0,554729	-0,548129	-2,894558	-1,078030	-12,378819	3,734322	12,498708	-0,065720	-0,071768	0,150680	-4,730816	5,712442	0,554729	-0,065720	-0,071768	0,150680	-4,730816	5,712442	0,554729
15:22:48,94	0,414067	3,276953	-0,105970	-0,004021	0,298959	2,199029	-0,069410	-0,072439	0,152643	0,974474	0,374883	0,574254	-0,546401	-2,896895	-1,076847	-12,400835	3,726600	12,517300	-0,069410	-0,072439	0,152643	-4,712007	5,823554	0,574254	-0,069410	-0,072439	0,152643	-4,712007	5,823554	0,574254
15:22:48,99	0,414067	3,276953	-0,105970	-0,004021	0,298959	2,199029	-0,068249	-0,075104	0,153826	1,095347	0,420014	0,592845	-0,550041	-2,896300	-1,080376	-12,437747	3,713136	12,509165	-0,068249	-0,075104	0,153826	-4,800320	5,777599	0,592845	-0,068249	-0,075104	0,153826	-4,800320	5,777599	0,592845
15:22:49,04	0,414067	3,276953	-0,105970	-0,004021	0,298959	2,199029	-0,066945	-0,071655	0,150297	0,885856	0,462599	0,584710	-0,550548	-2,896431	-1,079192	-12,386941	3,667136	12,501496	-0,066945	-0,071655	0,150297	-4,739024	5,717803	0,584710	-0,066945	-0,071655	0,150297	-4,739024	5,717803	0,584710
15:22:49,09	0,414067	3,276953	-0,105970	-0,004021	0,298959	2,199029	-0,066577	-0,071281	0,151480	0,851996	0,548724	0,577042	-0,547027	-2,896394	-1,081167	-12,415648	3,732272	12,471778	-0,066577	-0,071281	0,151480	-4,743559	5,775056	0,577042	-0,066577	-0,071281	0,151480	-4,743559	5,775056	0,577042
15:22:49,14	0,414067	3,276953	-0,105970	-0,004021	0,298959	2,199029	-0,068371	-0,074312	0,149506	1,051676	0,398056	0,547323	-0,550576	-2,896460	-1,081153	-12,421615	3,738447	12,500476	-0,068371	-0,074312	0,149506	-4,781830	5,765143	0,547323	-0,068371	-0,074312	0,149506	-4,781830	5,765143	0,547323
15:22:49,19	0,414067	3,276953	-0,105970	-0,004021	0,298959	2,199029	-0,066539	-0,071271	0,149520	0,895893	0,485057	0,576021	-0,545774	-2,896111	-1,077648	-12,374329	3,697864	12,473213	-0,066539	-0,071271	0,149520	-4,698872	5,708344	0,576021	-0,066539	-0,071271	0,149520	-4,698872	5,708344	0,576021
15:22:49,24	0,414067	3,276953	-0,105970	-0,004021	0,298959	2,199029	-0,069243	-0,075256	0,153025	1,091603	0,405694	0,548758	-0,549447	-2,897451	-1,078028	-12,437197	3,700914	12,521806	-0,069243	-0,075256	0,153025	-4,815973	5,841241	0,548758	-0,069243	-0,075256	0,153025	-4,815973	5,841241	0,548758
15:22:49,29	0,414067	3,276953	-0,105970	-0,004021	0,298959	2,199029	-0,066245	-0,072745	0,152645	0,932235	0,505604	0,597351	-0,548773	-2,902602	-1,076827	-12,409549	3,688850	12,519757	-0,066245	-0,072745	0,152645	-4,778223	5,705832	0,597351	-0,066245	-0,072745	0,152645	-4,778223	5,705832	0,597351
15:22:49,34	0,414067	3,276953	-0,105970	-0,004021	0,298959	2,199029	-0,062121	-0,075904	0,153845	1,099871	0,750011	0,595302	-0,547585	-2,893989	-1,075316	-12,387141	3,686316	12,495783	-0,062121	-0,075904	0,153845	-4,858556	5,626529	0,595302	-0,062121	-0,075904	0,153845	-4,858556	5,626529	0,595302
15:22:49,39	0,414067	3,276953	-0,105970	-0,004021	0,298959	2,199029	-0,070174	-0,072626	0,155357	0,938437	0,351918	0,571329	-0,547560	-2,898973	-1,079165	-12,387634	3,712474	12,517614	-0,070174	-0,072626	0,155357	-4,762685	5,860613	0,571329	-0,070174	-0,072626	0,155357	-4,762685	5,860613	0,571329
15:22:49,44	0,414067	3,276953	-0,105970	-0,004021	0,298959	2,199029	-0,065870	-0,075140	0,151507	1,091585	0,562230	0,593159	-0,547017	-2,898839	-1,078047	-12,409362	3,690325	12,468109	-0,065870	-0,075140	0,151507	-4,806906	5,733045	0,593159	-0,065870	-0,075140	0,151507	-4,806906	5,733045	0,593159
15:22:49,49	0,414067	3,276953	-0,105970	-0,004021	0,298959	2,199029	-0,066258	-0,075543	0,152626	1,082483	0,534322	0,543655	-0,550525	-2,898634	-1,078793	-12,403047	3,728916	12,512765	-0,066258	-0,075543	0,152626	-4,847626	5,735579	0,543655	-0,066258	-0,075543	0,152626	-4,847626	5,735579	0,543655
15:22:49,54	0,414067	3,276953	-0,105970	-0,004021	0,298959	2,199029	-0,064681	-0,072403	0,151880	0,955771	0,602491	0,588311	-0,552869	-2,897424	-1,076874	-12,402984	3,736190	12,492223	-0,064681	-0,072403	0,151880	-4,727832	5,679967	0,588311	-0,064681	-0,072403	0,151880	-4,727832	5,679967	0,588311
